# Supplementary material for: A modified shuffled frog leaping algorithm with inertia weight
Source: Sci Rep. 2024 Feb 20;14:4146. doi: 10.1038/s41598-024-51306-1 (PMC11224354; doi:10.1038/s41598-024-51306-1)
Supplement: Supplementary file 1 — Supplementary Information. [file 41598_2024_51306_MOESM1_ESM.zip › data/F1/MSFLA_L_5.xls]

## Sheet: Sheet1
6.51817	0.475742	0.0768383	0.319846	6.63538	4.42169	2.00839	1.36296	7.51569	-4.24009	0.80324	1.65509	0.195471	-1.45544	-0.0850962	0.513311	-0.183279	-4.81265	1.16338	-1.60046	-1.18249	-1.88049	2.60847	0.129213	1.47432	-1.12679	-0.996072	-1.19222	0.432211	3.65409	250.829
-0.0549974	-0.0389526	0.0739273	-0.14509	0.235173	-0.0411441	-0.0307662	-0.651287	0.163546	0.0352406	-0.0834643	0.493861	-0.026659	0.0419941	0.00963688	-0.144263	0.209221	0.637678	0.254957	0.154894	-0.000466921	-0.158557	0.236283	-0.567276	-0.0357074	0.0731377	-0.139565	-0.109172	0.0510212	0.0862216	1.80564
0.0171343	0.0165958	0.0441851	-0.0143764	0.00599765	-0.0701289	0.0287888	-0.0117904	-0.00604168	0.0373139	-0.00374441	-0.0114956	-0.0145744	0.00196261	-0.0152248	-0.0112942	-0.0274753	-0.00307228	-0.0073184	0.0010122	0.0100944	0.0151693	0.0153343	0.0529205	0.00716122	0.000860284	-0.00911224	-0.0035083	0.0178713	0.0127878	0.0156174
-0.00423763	-0.000196476	-0.0021525	-0.0012739	-0.000173649	-0.00526172	0.001371	0.00450922	0.0047257	-0.00103933	-0.001035	0.00255547	-0.00567651	-0.000141136	-0.000954087	0.00240279	0.00163227	-0.00208977	0.000889159	-0.000597034	-0.000621232	0.00137069	0.00120241	-0.00342995	0.0064775	0.00133493	-0.000227058	-0.000732003	0.00037854	0.00045985	0.000212457
-0.000416383	3.39383e-05	0.000204383	-8.0888e-05	-0.000110116	0.000156022	-4.1275e-05	6.65237e-05	4.6273e-06	5.26619e-05	-1.84543e-05	0.000129027	6.35229e-05	0.000230054	-1.36172e-05	-7.91044e-05	-0.000289234	2.39484e-05	2.43264e-05	-0.000355435	-1.07053e-05	-1.95513e-05	7.37802e-05	-0.000373585	-6.58119e-05	-0.000262363	5.32202e-05	0.000347877	-0.000133551	1.37418e-05	9.20329e-07
4.03909e-05	4.57074e-06	3.84006e-07	1.91936e-05	-2.36244e-07	6.96794e-06	4.01022e-06	3.09316e-07	-6.38679e-06	-2.54896e-06	1.032e-05	2.43476e-05	1.4743e-05	1.28001e-06	-3.36991e-06	-1.02468e-05	2.37741e-05	1.19977e-05	-1.81917e-05	3.82634e-05	1.60677e-05	1.17756e-05	2.53109e-06	-2.90879e-05	-4.3064e-06	1.54113e-05	1.90954e-06	-4.88929e-06	5.84573e-06	-4.03214e-05	8.86471e-09
-2.4706e-06	-7.22997e-07	-2.0592e-06	3.27671e-08	3.08614e-06	1.89667e-06	4.36401e-06	1.74869e-07	-6.68582e-07	1.27027e-09	1.96399e-06	2.18422e-07	6.95464e-07	8.59211e-07	-1.01282e-06	-1.55809e-06	1.64756e-07	1.51569e-07	1.96286e-07	2.95906e-06	3.00979e-06	1.87584e-06	-2.05206e-07	8.63909e-07	1.05825e-06	1.62339e-07	-4.06874e-07	-1.26681e-06	2.23527e-06	4.93575e-08	8.22183e-11
4.96746e-08	-3.00297e-08	-2.20939e-07	7.72417e-08	3.93428e-08	8.12805e-08	5.09313e-07	-1.124e-07	4.86299e-09	6.06653e-08	-1.25491e-07	-2.41786e-07	-3.39902e-08	3.50121e-08	-1.81053e-08	-6.92432e-08	-1.13659e-07	1.09272e-07	-1.41396e-07	-2.15094e-08	8.42736e-08	1.20278e-07	1.19667e-08	1.0311e-07	-1.02281e-07	-1.13094e-07	1.62645e-07	-2.93702e-08	4.41787e-08	3.0878e-08	5.54885e-13
-5.70603e-09	1.43819e-08	-1.17016e-08	3.403e-09	8.30078e-10	-4.34533e-09	-2.81353e-08	2.12757e-08	-9.47614e-09	-2.09191e-08	-8.31756e-09	-4.88051e-09	2.63166e-09	-1.10582e-08	-3.56065e-09	-4.15239e-09	2.43049e-09	3.40767e-10	2.90418e-09	-2.99722e-09	-5.1631e-09	9.09833e-10	2.31167e-09	-1.28801e-09	-1.09201e-08	-6.51196e-09	-4.85673e-09	7.13501e-09	-1.71833e-10	1.79315e-08	3.04691e-15
-3.4946e-10	-1.43878e-09	5.24753e-10	1.29272e-10	5.10374e-10	2.14823e-11	1.09734e-09	-1.64885e-09	4.93602e-10	3.96604e-10	-8.81439e-10	1.54334e-09	-6.62122e-11	-2.41699e-09	1.80086e-09	5.48271e-11	1.32312e-09	1.11432e-09	9.11241e-11	7.13975e-10	-4.66281e-10	-2.25863e-09	2.02733e-09	1.12796e-09	2.20961e-10	-1.60948e-10	-1.46865e-09	-3.34011e-10	1.49694e-10	-2.2267e-11	3.58979e-17
1.27272e-11	-7.12043e-11	9.44104e-11	4.01318e-11	-2.79077e-12	-8.12592e-11	1.03508e-11	-5.54411e-11	7.62635e-11	6.93326e-11	1.89167e-11	5.67937e-11	2.13991e-12	-7.58182e-12	4.64586e-12	-5.81702e-11	3.49305e-11	-1.83585e-10	-5.09745e-11	-5.77737e-11	8.9174e-11	1.83621e-10	7.1981e-11	-3.62073e-11	2.84791e-11	4.13665e-12	4.13945e-11	7.29506e-11	1.68035e-10	3.83213e-11	1.6981e-19
-9.75014e-12	-6.87731e-13	-8.19911e-12	-5.12889e-12	-2.61125e-12	1.16126e-12	2.1109e-13	5.43769e-12	6.81636e-12	-5.29668e-12	3.65612e-12	1.86586e-12	-1.04481e-11	4.29823e-12	2.5361e-12	9.2879e-12	7.90556e-12	3.26546e-11	1.01402e-12	8.1773e-12	-6.00941e-12	-4.68019e-13	1.0756e-11	-5.44521e-12	-2.22921e-12	-8.88095e-12	-2.02302e-12	-1.1364e-11	-6.61463e-12	4.16391e-12	2.19511e-21
-2.22518e-12	1.85953e-13	-3.1989e-15	-1.25467e-13	-9.12299e-13	9.74081e-14	-3.72836e-13	9.32423e-13	3.5077e-13	5.05529e-13	-3.9731e-13	-3.17904e-14	-1.85968e-12	1.88787e-13	4.6701e-13	-8.50888e-14	-1.1335e-12	4.21467e-13	4.55529e-13	6.84923e-13	-3.18212e-13	2.51505e-12	8.67278e-13	2.72409e-12	2.42062e-13	2.7777e-14	-9.85242e-13	-8.58849e-13	-8.4806e-13	4.69529e-14	3.03366e-23
1.59605e-13	2.46383e-14	4.38815e-14	-4.8929e-14	-5.73762e-14	-1.90654e-14	1.66666e-14	-2.88367e-14	-2.49438e-13	2.80422e-14	-1.55135e-14	1.80407e-14	1.33845e-14	-1.72823e-14	7.5754e-14	-1.144e-13	-3.97854e-15	5.42742e-14	5.64537e-14	3.34236e-14	-2.17561e-14	-2.38103e-15	-1.06386e-13	-6.19655e-14	-1.37052e-14	-1.51505e-15	-1.1389e-13	-6.47735e-14	2.15582e-13	-5.01011e-14	2.07286e-25
1.61331e-15	-6.34504e-16	-1.20471e-14	5.16875e-15	-9.9494e-15	-7.88599e-15	9.0562e-15	3.81995e-16	-3.96011e-15	-1.33821e-14	1.57101e-16	1.47361e-14	4.3966e-15	3.6333e-16	-4.51471e-15	4.70367e-15	4.95668e-16	6.40209e-15	7.98189e-15	-6.67444e-15	-3.31728e-16	-2.01025e-14	-4.01815e-15	-6.63669e-15	-6.50947e-15	-4.01232e-15	-5.44554e-15	-2.13768e-15	1.37584e-16	2.52659e-15	1.6051e-27
1.16886e-15	-5.40261e-16	-2.94978e-16	-2.96011e-16	-1.34435e-15	-1.09758e-15	4.08746e-17	9.36653e-16	3.84463e-17	-7.98024e-17	-1.10193e-16	-1.03838e-16	1.45603e-15	6.63741e-16	-6.94046e-16	-4.92401e-16	9.59621e-17	-1.19649e-15	1.72248e-16	1.0106e-16	-4.70781e-16	-4.182e-17	2.1319e-16	-6.54832e-17	-2.37883e-17	-6.2805e-17	2.08202e-16	-2.30401e-17	-2.2326e-16	3.52984e-16	1.10158e-29
5.52013e-17	7.48326e-19	-5.28068e-18	1.35436e-18	-3.79985e-18	-5.50087e-17	7.42239e-17	-7.81233e-17	-7.33231e-17	2.22869e-18	-4.72486e-18	-9.11284e-18	1.21769e-16	-7.88616e-17	2.95047e-18	-8.90718e-17	2.34802e-17	-8.26737e-17	-5.42822e-19	8.57276e-18	-4.97922e-18	1.13659e-16	5.418e-18	5.45357e-17	-5.04726e-17	1.17933e-16	3.61472e-18	7.90398e-19	-1.10696e-17	-9.3118e-19	9.22055e-32
-1.70436e-18	-3.88282e-18	-1.86074e-18	-3.36835e-18	-1.69962e-17	-2.64352e-19	4.20107e-19	6.93994e-18	1.98124e-18	-1.08823e-19	3.28291e-18	-4.79384e-18	2.86654e-18	-1.24651e-18	2.28693e-19	-6.48883e-19	-2.29967e-19	-3.52568e-18	-8.15175e-18	-4.36429e-18	-1.57559e-18	-1.63555e-18	-1.17258e-18	1.60165e-18	4.39299e-18	4.94852e-18	-1.64507e-18	6.89248e-18	2.02758e-18	-7.22852e-19	6.23719e-34
3.66046e-19	-3.47508e-20	-1.04372e-19	1.49529e-19	-9.80665e-20	2.61439e-19	-5.67228e-20	-2.53414e-19	-2.71756e-19	2.96747e-20	3.13125e-19	-1.43194e-18	1.99949e-19	-6.4047e-20	3.63196e-19	-1.86954e-20	-2.6515e-19	1.40232e-18	-1.13617e-19	-1.42338e-19	-2.35243e-19	-2.60557e-19	9.06147e-20	-1.63168e-19	-1.30494e-19	-2.93249e-19	-9.69335e-19	-7.05621e-19	5.00937e-20	6.58901e-19	6.91868e-36
-4.25362e-20	6.33754e-22	-1.23867e-20	-3.86475e-20	-4.32708e-21	3.82103e-21	-3.10307e-20	5.16274e-20	-7.64489e-21	5.9839e-20	-8.0743e-21	-5.07045e-21	-1.24618e-20	1.91023e-20	1.49547e-20	1.00807e-19	7.66566e-21	-4.41472e-21	-2.54895e-20	1.88213e-20	-9.63108e-21	-2.24606e-20	7.11194e-20	-2.93003e-20	2.44567e-20	-2.29479e-20	2.03385e-20	3.0024e-20	1.0063e-20	3.36555e-20	3.3024e-38
4.28849e-21	1.2518e-21	-1.32095e-21	-1.2052e-22	3.24015e-21	7.8736e-22	2.56327e-21	5.72374e-21	-4.81353e-21	-1.51341e-21	-5.71341e-22	-1.82661e-21	3.0931e-21	-4.61503e-22	5.95655e-22	-1.92224e-21	-6.19302e-21	4.99571e-21	5.7552e-21	-2.01106e-21	3.05407e-22	-2.20154e-21	-3.0854e-22	-1.85275e-21	2.38865e-21	2.28146e-21	2.27759e-21	1.63142e-21	9.14647e-24	9.47454e-21	3.32593e-40
-6.29682e-23	2.87707e-22	2.27158e-22	-5.77979e-22	6.19211e-22	-1.40992e-22	-6.16462e-23	4.06315e-23	-3.00415e-23	4.88332e-23	1.36682e-22	5.10351e-22	4.9854e-22	-2.64578e-22	-1.88645e-22	3.60442e-22	1.9126e-22	-2.30672e-22	1.54326e-22	5.70767e-23	-5.59736e-22	8.0372e-24	1.17966e-22	4.26448e-22	-1.7825e-22	-2.1735e-22	2.26455e-22	2.41677e-22	4.26043e-22	7.14389e-22	3.1542e-42
2.13417e-23	2.30323e-24	-1.29484e-24	-9.06845e-23	-6.91742e-23	3.08301e-23	1.27488e-23	-2.26334e-23	6.97424e-24	3.14587e-23	-1.32638e-23	7.12767e-27	-1.5836e-23	-6.56899e-23	-2.85905e-24	5.34078e-23	3.41099e-23	-1.1451e-23	-3.22792e-23	-1.4294e-23	1.18431e-24	1.76615e-23	3.52514e-23	-7.21285e-24	4.45638e-24	-1.89549e-23	-2.62782e-23	-2.25858e-23	2.52577e-24	-1.79321e-23	2.97939e-44
8.70159e-25	-2.80328e-25	-1.37173e-24	7.8793e-25	6.70351e-26	2.00063e-24	2.73898e-25	8.61767e-25	-1.06727e-24	-1.77145e-24	1.37726e-25	4.57618e-24	-1.43978e-25	-1.43182e-24	7.86254e-25	4.90923e-25	-3.08505e-24	1.69186e-24	-2.52201e-25	-6.57264e-25	4.07551e-25	5.51874e-25	1.20331e-24	4.35088e-24	1.47307e-24	-5.05474e-24	-5.99319e-25	2.25414e-24	-2.25261e-24	-4.05507e-24	1.24733e-46
-1.21866e-25	1.36556e-25	1.09417e-25	-1.11972e-25	-1.12321e-25	-1.83113e-26	-3.09705e-25	3.88692e-25	1.02886e-25	2.85984e-25	-4.66647e-26	-1.19606e-25	-1.10246e-25	2.94797e-26	-8.73356e-26	-3.21292e-25	-2.32851e-25	-6.73775e-27	1.9947e-26	-1.03397e-25	1.48554e-25	2.8193e-25	1.07895e-25	-3.95128e-26	-1.00634e-25	-2.1293e-25	6.30479e-26	3.2445e-25	1.18536e-25	-2.40972e-26	9.10144e-49
1.84911e-26	6.00528e-27	-1.04349e-26	2.7466e-27	1.0955e-26	-2.36388e-26	9.90142e-27	7.73121e-27	2.16348e-26	-1.20903e-27	-2.03217e-27	4.57852e-28	-5.17059e-27	5.2991e-26	-1.15502e-26	8.60472e-27	1.91733e-26	5.797e-26	-5.11712e-26	-3.49168e-26	-2.71276e-26	-2.41008e-27	-5.13407e-27	-1.01922e-26	8.00112e-27	-2.66592e-26	4.9406e-27	1.49378e-28	-7.95863e-27	-2.44305e-27	1.41534e-50
1.22401e-27	-1.25966e-27	-2.0403e-27	1.48179e-27	2.36291e-27	-8.00584e-29	1.9787e-28	-2.45881e-28	5.63816e-27	-2.05732e-29	2.18453e-27	3.53248e-28	1.45903e-27	-6.79867e-28	2.06081e-28	2.43539e-28	-3.31536e-28	9.35184e-29	1.14628e-28	-5.00124e-29	8.31327e-28	2.68808e-29	-2.04654e-27	-2.04296e-27	1.2348e-28	9.0961e-28	-1.67923e-28	2.13183e-27	-8.96986e-28	3.63546e-27	8.31367e-53
-1.66377e-29	2.0651e-29	1.00542e-28	-7.71481e-29	-7.57742e-29	3.57031e-28	-4.02117e-30	2.99719e-29	1.41574e-28	-3.92683e-28	2.9357e-29	9.78975e-30	-8.53361e-29	6.74929e-29	-4.33666e-28	-9.49291e-29	2.78321e-28	2.70241e-28	6.91414e-30	3.76053e-29	-2.14921e-28	-1.19283e-28	1.42849e-29	-4.59901e-29	-1.64766e-29	1.39255e-28	1.69958e-29	-1.85297e-28	4.96229e-29	3.09319e-29	8.07408e-55
-1.59086e-29	-1.30636e-29	-2.28554e-29	-6.02606e-30	2.20143e-29	1.15813e-29	-9.88366e-30	1.37811e-30	-1.36208e-30	-6.02552e-30	7.0517e-30	-5.95515e-30	2.84913e-30	7.5283e-30	-8.33706e-30	-2.54564e-29	1.04362e-29	3.2153e-29	1.3115e-29	1.43912e-29	3.07575e-29	-4.55421e-29	-4.03334e-30	-2.51872e-29	-3.78392e-29	-2.03142e-30	-4.01788e-30	-4.03405e-29	-4.83553e-30	2.81919e-30	1.09098e-56
-3.48817e-31	7.00319e-31	4.94601e-31	-3.07699e-31	1.48514e-31	4.61458e-31	2.93827e-30	-5.90579e-31	-2.23949e-30	-1.69634e-31	-6.70468e-31	-1.05861e-31	1.44544e-31	-7.36095e-32	1.4962e-31	-1.40615e-30	1.04724e-30	9.01089e-31	8.38348e-32	2.37926e-31	-3.34179e-33	-7.74615e-31	-1.10615e-30	1.42315e-30	5.19529e-31	4.27458e-31	7.81298e-32	3.66389e-31	3.77348e-31	-1.76932e-30	2.73866e-59
-1.76566e-31	9.51291e-32	5.01684e-32	9.53753e-33	-8.77829e-32	-2.70677e-32	3.67791e-31	2.04429e-32	2.91692e-31	-1.33276e-31	-5.78689e-32	1.09517e-31	-4.99108e-33	-8.21062e-32	2.13142e-32	2.89485e-33	-6.56989e-32	6.01415e-32	8.37527e-32	1.75743e-31	-1.82898e-32	7.45831e-32	-4.91146e-32	5.24408e-32	1.45077e-31	1.21837e-32	-1.69058e-31	5.3722e-32	-7.30536e-32	-5.65293e-32	4.30466e-61
-8.07213e-33	1.06559e-32	1.03013e-32	5.99049e-35	1.83279e-33	8.83989e-33	-1.3294e-32	-5.24169e-33	-1.54262e-33	-1.0591e-33	9.10271e-33	6.60619e-34	-1.20123e-32	-6.91723e-34	-4.37517e-33	3.2097e-32	-1.31222e-32	7.67119e-33	6.39168e-33	1.68054e-32	-4.88286e-33	-2.52722e-32	5.68584e-33	-9.76069e-33	6.7096e-33	-3.27309e-33	-1.12538e-33	2.07503e-33	-1.12235e-33	6.27688e-33	3.29787e-63
1.40898e-34	6.765e-34	1.37328e-33	-4.53906e-34	-4.97735e-34	4.8268e-34	-1.30916e-33	5.95289e-34	-1.88324e-34	1.89257e-33	4.29092e-34	-5.57852e-34	-4.80977e-34	-1.01423e-34	1.19188e-33	-5.7061e-35	8.55271e-34	5.69913e-34	-1.7491e-33	-3.04378e-34	1.63908e-33	2.36876e-33	8.49733e-35	7.88655e-34	-5.34614e-35	8.50125e-34	-5.15777e-34	1.06546e-33	-6.06192e-34	1.49742e-33	2.87681e-65
-1.27597e-35	5.27432e-35	-5.8186e-36	-2.32778e-35	1.9704e-35	9.57684e-35	3.35344e-35	7.62095e-35	-1.74096e-34	1.49819e-35	-1.9794e-35	1.67752e-34	-3.84461e-35	7.1721e-36	-1.17119e-34	-7.23511e-35	-2.58512e-35	-2.5986e-35	9.0383e-36	1.31004e-35	-4.00804e-35	2.1064e-34	3.62494e-36	-1.24783e-34	-2.48483e-36	-6.77802e-36	4.38588e-35	-2.39104e-35	-1.21829e-34	8.18277e-35	1.86802e-67
-1.17329e-36	-5.43396e-36	-1.52289e-35	4.09373e-35	-9.9514e-36	-1.21368e-35	-7.75248e-36	-7.50962e-36	2.572e-36	1.50731e-36	6.62519e-37	4.51722e-36	-2.19404e-36	7.63176e-36	-9.52785e-36	5.24105e-36	-1.16275e-35	-1.17939e-36	1.72545e-36	9.31536e-37	-3.29752e-36	-6.97907e-36	2.33027e-36	4.59154e-36	-1.23729e-36	3.68047e-36	3.47308e-36	4.38753e-36	1.20139e-35	6.49332e-36	2.97196e-69
-1.91626e-37	-1.73554e-39	3.0179e-37	5.34413e-37	-6.63861e-37	-7.12168e-37	-3.10572e-38	6.77045e-38	-4.62066e-37	-1.215e-37	3.12293e-38	-5.70567e-37	-7.94868e-37	1.95995e-36	-5.29436e-37	1.65213e-37	7.32936e-37	-3.16432e-38	1.62149e-36	1.67435e-37	-5.7871e-37	-6.28083e-37	-1.94736e-37	-3.77873e-37	1.19935e-37	2.6043e-36	2.48779e-37	-6.45454e-37	-2.54964e-36	-3.18348e-37	2.46853e-71
-6.74766e-39	-1.02473e-37	2.24236e-39	2.42644e-38	-2.1254e-38	2.50056e-38	3.17498e-38	1.87721e-38	9.38506e-39	4.62272e-39	-3.16442e-38	5.57224e-38	-4.67232e-38	7.31192e-38	3.21134e-38	5.3332e-38	-9.29052e-39	-1.18811e-37	4.52085e-38	-1.88704e-38	2.68143e-38	-8.93837e-39	7.27705e-39	-2.17691e-38	-3.23344e-38	2.28938e-39	2.11806e-38	4.99866e-38	-7.11597e-38	2.95621e-38	5.7062e-74
-4.76268e-39	-2.06731e-39	2.79901e-39	4.01841e-39	4.49797e-39	-6.09878e-39	-5.35749e-39	3.305e-40	4.83249e-40	5.09009e-39	1.17945e-39	2.22017e-39	-5.40532e-39	-9.45927e-39	-5.20139e-39	-2.51929e-41	1.91185e-39	1.92219e-38	-9.52429e-41	3.54234e-39	-4.06539e-39	3.68299e-40	1.12327e-38	1.26856e-39	-5.22671e-39	-1.21122e-39	1.14084e-39	-1.92461e-39	-3.42077e-39	-2.26943e-39	8.96173e-76
-1.24105e-39	-7.70733e-40	6.86632e-41	7.57536e-40	7.30561e-41	3.83985e-40	-4.62749e-41	2.83126e-40	1.51732e-40	1.54894e-42	-2.21929e-40	-2.1706e-40	4.14612e-40	1.64063e-40	6.99882e-40	2.8333e-40	-8.7425e-41	-3.78866e-40	-3.49692e-41	-1.37802e-39	-1.65405e-40	-9.50853e-41	-3.20048e-40	-6.25202e-41	-2.40277e-40	1.07438e-39	-4.15471e-40	1.05805e-40	-8.6508e-40	3.15791e-40	8.27423e-78
-9.08078e-41	-9.8926e-42	-5.11784e-41	-2.77171e-41	-8.24994e-42	-3.48707e-41	-6.16889e-41	4.58786e-42	2.51847e-41	2.69072e-41	1.82114e-41	-2.08895e-42	-1.05433e-40	1.07172e-41	5.50586e-43	-2.97521e-41	5.77737e-41	1.81817e-41	-1.4897e-41	4.74209e-41	3.187e-41	-4.78475e-41	-1.65196e-41	-1.21535e-40	7.14025e-41	-5.35606e-41	-1.81186e-40	1.65086e-41	-6.01279e-41	1.48437e-41	1.00044e-79
-3.50979e-42	1.53349e-41	7.33569e-43	-5.20756e-43	1.42166e-44	2.45683e-42	2.27653e-42	-5.77773e-43	1.79629e-44	-3.0704e-42	2.71442e-42	1.00446e-41	-4.16232e-42	-4.16607e-42	-3.09172e-42	-1.03849e-42	5.7232e-42	-1.89912e-42	-1.8115e-43	-1.39082e-42	5.2815e-42	3.90373e-42	-3.22419e-42	-7.53804e-42	4.42148e-42	6.98163e-43	-5.13637e-43	-4.28396e-42	-1.4081e-42	4.4561e-42	6.32019e-82
-5.3511e-44	5.96817e-44	2.89049e-43	-5.26983e-44	3.04111e-44	-1.01123e-44	-6.55854e-43	2.24032e-43	1.50877e-42	2.35127e-43	4.73363e-44	3.50248e-43	1.78442e-43	1.36155e-43	-5.58393e-44	-1.24842e-43	-9.89452e-44	-1.80744e-43	-2.07968e-44	4.66274e-43	-5.04194e-43	-3.01723e-43	4.64008e-44	2.41443e-43	-8.85813e-44	4.40898e-43	-6.13814e-44	-1.1393e-43	2.14859e-43	6.67574e-44	4.0354e-84
1.65048e-45	1.69991e-44	-1.52625e-44	1.76838e-44	-1.14451e-44	-3.48661e-44	-3.71492e-44	-1.55596e-44	1.32494e-44	-3.44992e-44	-1.23839e-44	-2.17584e-44	-9.03008e-44	-2.36821e-44	-1.9419e-44	-7.07446e-45	1.21211e-43	-3.76243e-44	-2.17234e-46	2.32451e-44	1.7698e-44	-6.90268e-45	2.35269e-45	-5.6609e-46	4.57569e-45	3.8851e-45	-8.90627e-45	-1.71123e-44	2.45894e-44	1.8644e-44	3.3316e-86
3.78166e-45	-1.20453e-45	1.19947e-45	-3.60126e-45	2.77222e-45	4.19094e-45	2.02984e-46	3.43939e-45	-1.86059e-45	-3.50888e-46	1.71491e-46	1.03159e-46	-2.25337e-45	3.47619e-45	6.90325e-45	1.26422e-45	6.18945e-45	-5.61509e-45	5.10005e-45	-2.2471e-45	-5.30406e-45	-4.73809e-46	-6.91027e-46	8.7279e-45	-1.61341e-45	1.73701e-45	2.03238e-45	-7.303e-46	-1.2796e-45	2.4731e-45	3.61267e-88
8.2771e-47	2.52362e-47	8.21763e-47	1.55068e-46	-1.28075e-45	-7.89706e-47	-1.50544e-46	-9.20885e-47	-3.05054e-47	-2.67622e-46	-2.06359e-46	6.56723e-47	5.46148e-47	4.43869e-46	4.63512e-47	3.24972e-46	2.63298e-46	-1.39998e-46	-4.06734e-46	-3.01931e-46	1.33762e-47	7.27648e-47	-3.21468e-47	-2.28526e-47	-2.82397e-46	-1.81626e-47	5.22725e-47	-5.57728e-47	4.11024e-48	1.87335e-46	2.61679e-90
4.13991e-48	1.61683e-47	-3.55959e-47	3.65996e-49	5.14195e-48	-1.16905e-46	3.73399e-47	-5.2363e-47	3.26902e-48	1.57406e-47	3.77072e-47	1.58436e-47	2.303e-47	-3.41579e-49	-2.97256e-48	2.16474e-48	-3.0124e-47	1.12458e-47	-1.14068e-47	5.44783e-48	-2.06943e-47	-2.34188e-47	-2.88598e-47	1.36493e-47	-8.8696e-48	-3.71564e-48	1.76063e-47	1.51424e-47	1.34567e-47	5.85462e-48	2.58871e-92
-7.54986e-49	3.65659e-49	-1.03253e-49	6.97431e-48	-8.73167e-50	2.91512e-48	1.76807e-49	-8.28802e-49	-2.57332e-48	1.23502e-48	-5.36057e-50	-2.12055e-48	1.03987e-48	-6.59975e-49	2.37329e-48	-2.14538e-48	-8.56465e-49	-1.44479e-48	8.28259e-49	-1.50656e-48	-7.31705e-49	1.19662e-49	-9.2447e-49	-1.1786e-48	8.17856e-49	9.49104e-49	1.89714e-48	-1.31696e-48	2.9532e-48	1.24562e-48	1.08724e-94
-4.54532e-50	-1.67528e-49	-1.141e-49	-2.94187e-49	1.15175e-49	-1.40629e-49	-4.70084e-51	-1.20687e-49	-2.49137e-49	-8.45605e-50	7.8745e-50	9.11145e-50	-1.4276e-49	4.90842e-51	1.24784e-49	2.65985e-50	-3.71289e-49	-2.86297e-50	-3.02828e-50	7.79276e-50	-1.38634e-49	4.73119e-50	-1.54947e-49	1.05206e-49	-1.72126e-50	-3.73506e-51	4.09804e-50	-6.24246e-49	2.07369e-49	-2.59512e-50	9.35279e-97
2.30697e-50	6.45992e-51	1.54804e-51	-3.42544e-50	-2.20092e-50	-7.09707e-50	1.39892e-50	-2.95459e-50	-1.12438e-50	4.23185e-51	-1.53799e-50	-3.3235e-53	2.76217e-52	-1.98646e-50	-2.0309e-50	3.69357e-50	-3.0975e-51	3.50821e-50	-6.8967e-51	1.0688e-51	-3.2028e-50	1.18829e-50	-2.03152e-50	5.25654e-51	-2.18683e-51	-1.46216e-50	-2.45794e-50	5.49368e-50	1.50336e-51	-7.85689e-50	2.38044e-98
-1.08449e-51	-2.21654e-51	-9.81208e-52	3.48875e-52	-3.89661e-51	-4.25356e-52	2.7183e-51	5.30902e-52	-7.48993e-52	-1.08427e-52	6.87808e-52	4.89032e-52	-2.31222e-51	4.76651e-52	1.17257e-51	2.60972e-51	8.58016e-52	-2.84977e-51	8.78746e-52	-9.72693e-52	1.48952e-51	-2.19686e-51	1.29628e-51	1.65128e-52	-7.91619e-52	-3.47019e-51	3.67045e-51	-3.43111e-52	-8.18628e-52	2.56667e-53	9.1511e-101
1.57798e-54	-1.75707e-52	-2.12857e-53	1.44158e-52	-3.66371e-52	-1.37331e-52	2.77139e-52	3.64852e-53	8.72403e-53	-1.51921e-52	-5.19558e-53	1.4544e-53	-2.28705e-52	-3.66753e-53	-1.19699e-52	-2.11435e-52	-6.59781e-52	-2.45922e-53	1.91552e-53	1.22897e-52	-3.84742e-54	2.46135e-52	5.3494e-53	-5.88219e-53	1.85442e-53	2.42121e-52	1.55779e-52	1.85011e-52	2.18982e-53	2.69353e-54	1.06587e-102
-5.17284e-54	4.72755e-55	3.14411e-53	8.99559e-54	-1.20948e-54	-3.10106e-55	2.15513e-54	3.77676e-54	1.37534e-53	2.45537e-53	2.28556e-54	4.11436e-54	9.63817e-54	2.93654e-54	2.12296e-53	-4.44626e-54	-3.333e-56	-4.39292e-53	1.39541e-54	9.76282e-55	9.44781e-54	-5.92124e-54	7.44782e-54	3.4214e-55	-4.19739e-54	-3.11681e-54	1.74588e-53	-6.85547e-54	-1.05806e-54	2.07346e-53	5.42586e-105
6.82583e-55	-1.16963e-54	5.89402e-54	1.44918e-54	2.59543e-54	1.18433e-54	-2.44737e-55	-2.07245e-54	-1.37374e-54	1.70964e-54	-1.40784e-54	1.24019e-54	4.02532e-56	-4.32803e-54	7.29019e-55	4.08674e-55	-3.9458e-56	2.92201e-55	-8.75577e-55	6.37659e-55	-4.3983e-55	-1.49762e-54	2.06032e-54	-2.16148e-54	3.49584e-55	-3.86575e-54	-1.64153e-55	4.00415e-55	2.25649e-54	-3.57144e-54	1.24643e-106
-2.46206e-56	4.54896e-55	-1.75642e-55	1.24353e-56	4.41183e-55	1.00567e-55	-1.36698e-56	-3.67209e-57	-2.26089e-56	2.04365e-56	3.76459e-57	2.77808e-55	-2.02766e-55	-1.36245e-55	-2.10733e-56	-9.35479e-56	-1.05769e-55	2.08882e-55	8.71999e-56	-3.89306e-55	-3.556e-56	2.75833e-56	-6.07231e-56	6.52316e-56	1.16281e-55	3.69549e-56	3.12125e-55	2.16613e-56	-7.24568e-56	-3.94091e-55	1.08778e-108
-1.17165e-56	-4.09385e-59	1.06316e-56	-3.20479e-57	1.34118e-56	-1.37646e-57	-5.2517e-59	7.51057e-57	-3.78042e-57	1.56865e-56	-3.73198e-57	-6.27488e-57	-2.38258e-57	-4.89706e-58	-3.7839e-58	1.37665e-57	3.75252e-57	1.10506e-56	7.93661e-57	-1.27712e-56	-1.18832e-56	3.12932e-57	7.36424e-58	9.26878e-58	5.52107e-57	1.67984e-56	1.02218e-57	-2.83783e-58	4.58422e-57	5.90817e-57	1.70479e-111
1.9438e-57	-3.62109e-61	-1.43362e-57	1.1918e-58	1.23285e-58	6.47469e-58	3.21141e-58	-3.02716e-58	-8.23471e-59	-7.40574e-58	-1.12453e-57	-1.62794e-58	-1.01264e-58	2.38616e-58	4.42429e-59	-9.84802e-58	4.55976e-58	-9.45444e-58	-5.91187e-58	-1.39542e-57	9.89475e-59	-4.70338e-58	-8.01148e-59	-7.9983e-59	-8.0841e-58	1.40571e-57	5.21775e-58	-8.3025e-58	-2.148e-58	3.33279e-58	1.67529e-113
2.35926e-59	1.59688e-58	4.18939e-59	7.56647e-59	-7.6078e-60	-9.92525e-59	4.87311e-59	5.16311e-59	-2.26956e-59	1.09188e-59	6.48511e-59	1.68743e-59	8.8467e-59	-1.30476e-59	1.05997e-58	1.10604e-58	-7.26749e-60	5.19283e-59	-6.58754e-59	-3.32247e-59	-6.21178e-59	4.78671e-59	4.48621e-59	-8.573e-59	-3.10999e-59	-7.63944e-59	2.28274e-59	7.29711e-59	2.696e-58	-2.432e-59	1.94706e-115
-1.09134e-60	9.97808e-60	2.74751e-60	-3.84812e-60	-5.25214e-62	3.3544e-60	-1.66543e-60	-3.03772e-60	1.75928e-60	-7.70235e-60	4.13006e-60	-1.03927e-60	7.11251e-61	-1.39413e-60	5.51631e-60	-1.1369e-60	-2.79099e-60	-5.60645e-60	-7.69144e-60	3.253e-61	1.72403e-60	1.02129e-60	-6.01873e-60	5.8784e-60	-1.01191e-60	2.08365e-60	5.70257e-60	-1.33705e-60	-2.73753e-59	3.84923e-61	1.2236e-117
-5.12858e-61	-1.00784e-60	-7.70139e-62	6.66857e-61	-1.85514e-61	-5.09834e-62	3.29589e-62	-4.65548e-61	2.69487e-61	5.99745e-61	-3.21972e-61	5.39583e-61	-6.01315e-61	3.0567e-60	-3.0947e-61	3.82172e-61	-2.92731e-61	5.48782e-62	6.44642e-61	1.52997e-61	-1.03292e-61	-2.16976e-61	6.76677e-61	1.92274e-61	-3.02735e-61	-3.18281e-60	-2.45634e-60	-5.55804e-61	-5.36941e-61	-9.97363e-62	3.07011e-119
8.63282e-62	1.62583e-62	4.009e-62	-1.44716e-61	3.14591e-63	7.95778e-63	-1.58826e-64	7.11924e-62	1.22554e-62	-1.24841e-62	-8.71525e-64	-7.65885e-63	7.08342e-64	7.36943e-62	-1.94701e-62	-2.74476e-63	1.06898e-62	7.18822e-63	-6.54257e-62	1.942e-63	6.12321e-62	1.33439e-62	1.1145e-62	-1.69908e-62	9.29125e-63	4.53602e-62	-1.15783e-61	-8.51599e-62	1.98027e-62	1.01239e-61	8.38256e-122
-1.39066e-63	-4.057e-63	-2.64748e-63	-7.83066e-65	-8.18108e-64	3.12367e-63	-2.19744e-64	-7.19462e-63	-3.43785e-63	-1.37963e-62	6.11254e-63	-7.49466e-64	4.91828e-63	-3.41429e-63	-6.21462e-63	4.58807e-64	-2.68113e-63	1.62231e-63	-1.34674e-62	-1.19255e-62	-2.82718e-63	-4.72714e-64	5.37132e-63	1.04805e-62	4.83072e-63	6.57811e-64	6.63613e-64	-1.24591e-62	-7.7645e-63	4.23387e-63	1.14038e-123
-8.35198e-64	-2.28045e-64	-3.64583e-65	-6.39403e-65	-3.50274e-64	-1.88286e-65	-8.07471e-64	1.66129e-63	-2.91734e-64	-1.27831e-64	1.16257e-63	8.24302e-65	-3.36654e-65	-9.52666e-64	3.66179e-64	-1.86265e-64	-1.16105e-63	-9.86101e-64	4.75799e-64	4.0173e-65	-1.11871e-63	-4.10736e-65	-1.49995e-63	6.28789e-64	-4.26946e-64	-3.45421e-65	5.41246e-64	7.84207e-65	1.38886e-64	8.06166e-64	1.44258e-125
-5.02821e-65	-8.12534e-65	-6.80315e-66	-2.39124e-66	-4.77621e-65	3.10989e-65	3.57916e-65	1.11448e-65	4.04444e-65	-1.63017e-65	2.02043e-65	1.70535e-65	-1.16271e-64	4.62106e-65	1.81437e-65	-9.52393e-65	-4.00641e-66	1.09792e-66	-3.52241e-65	2.77676e-65	8.59232e-65	1.20486e-65	-1.85577e-65	1.32683e-65	1.20037e-65	9.11462e-66	3.11239e-65	1.86274e-64	-8.77341e-66	1.23117e-65	8.76907e-128
7.96371e-67	1.78727e-65	-5.23749e-66	-3.97423e-66	-2.59029e-66	-2.61277e-66	-8.05509e-67	1.62065e-66	-7.00932e-66	-6.59737e-66	-2.95923e-66	2.98638e-66	-3.56905e-66	-2.0471e-66	-1.30821e-66	-2.85677e-67	1.03742e-66	-8.1831e-66	3.2225e-66	-1.5292e-66	1.56611e-66	1.51807e-67	1.39368e-66	-4.29727e-68	-2.33837e-66	3.40716e-67	9.59381e-66	1.38162e-65	9.74869e-66	-7.44275e-66	1.03329e-129
5.18845e-68	4.87266e-67	-1.49841e-67	-8.54526e-68	5.95022e-67	-4.96527e-68	3.72893e-68	-5.5377e-67	3.78927e-67	3.49817e-67	3.77528e-67	-1.49961e-68	5.20721e-67	3.57501e-67	-1.2657e-67	-1.57675e-67	7.30879e-67	-4.65216e-67	-6.78911e-68	1.83353e-67	-1.02687e-66	3.31438e-67	-1.37083e-67	2.50039e-67	8.49912e-69	-6.44125e-67	-2.8472e-68	1.98418e-67	-1.54273e-68	2.30621e-67	4.32602e-132
5.97703e-68	1.46117e-68	-8.1078e-68	-1.46294e-68	-6.83175e-69	2.50171e-69	1.80593e-68	-4.15884e-68	1.35787e-68	2.51271e-68	-3.8476e-69	-1.59505e-68	2.40674e-68	-3.18133e-70	-4.02246e-68	-1.31274e-68	-1.02836e-68	-4.21026e-69	-6.72234e-68	3.87909e-68	-1.11911e-68	-2.40854e-68	-7.06007e-69	-6.46703e-69	-1.52416e-68	1.64491e-70	-9.75033e-69	-1.36192e-70	-3.56906e-68	-7.41963e-68	3.01875e-134
-3.36178e-69	-3.02487e-69	-2.9677e-69	5.53231e-70	2.37977e-69	-3.38285e-70	-3.08628e-70	-1.7045e-69	8.29457e-70	-2.50436e-69	1.37773e-69	-1.04413e-71	1.86182e-69	-3.45062e-69	2.19987e-69	-6.96308e-70	2.40759e-70	2.53977e-69	-2.79413e-71	2.88281e-69	1.3635e-69	-3.62649e-69	-2.31749e-69	-6.65805e-71	-5.10403e-69	8.72491e-69	2.03995e-69	-3.54887e-70	4.67293e-69	6.01245e-70	2.31764e-136
7.92398e-71	2.94919e-70	-2.6263e-71	5.86018e-71	-4.79515e-71	-1.62114e-70	-7.88723e-70	-3.89314e-71	-1.13247e-70	-4.71603e-70	-1.76348e-70	5.54609e-70	-3.16439e-71	1.70964e-70	3.03583e-70	1.1169e-70	1.82903e-70	4.48489e-70	4.3415e-70	-1.46882e-70	-9.08387e-70	2.43221e-70	2.69806e-70	6.61282e-71	-2.95334e-70	-6.67632e-71	-6.15857e-70	3.13702e-72	1.87741e-70	-5.46392e-71	3.3737e-138
-5.4404e-71	-6.93541e-71	3.26904e-72	8.93777e-71	-5.46214e-72	-4.73492e-71	-4.84761e-72	1.19379e-71	-6.1619e-73	-4.25731e-71	8.53494e-73	-4.17793e-71	1.22186e-72	9.44075e-72	-8.4015e-71	8.77334e-73	-1.55743e-71	-3.88165e-71	2.54143e-71	-3.0512e-71	2.37039e-71	-7.36696e-72	2.82917e-71	2.59553e-71	2.46169e-71	1.82225e-71	-8.0981e-72	3.3561e-71	1.09005e-71	1.20479e-71	3.6726e-140
7.02737e-72	7.9925e-73	4.69403e-73	1.37887e-72	5.84519e-74	7.81454e-73	4.98246e-73	8.80281e-73	7.99867e-73	1.3715e-72	-4.46992e-73	-1.13588e-72	-1.63542e-72	7.81492e-73	-2.86115e-73	-1.87195e-72	-5.88443e-72	-1.2707e-72	1.18162e-72	-3.63721e-72	-8.31976e-72	-3.75257e-72	4.76385e-72	1.25534e-72	6.66412e-72	7.35557e-73	3.72318e-73	-7.48818e-72	-9.49783e-74	2.83109e-72	3.32288e-142
5.99716e-74	4.44262e-73	5.19937e-74	-1.94475e-74	-7.57295e-74	-4.22355e-73	-8.32961e-74	2.40619e-73	3.60367e-73	1.87761e-73	1.1637e-73	-9.5287e-76	-8.67868e-74	4.41373e-74	-9.25732e-75	1.74309e-73	1.04526e-73	-3.24954e-74	2.14383e-73	1.65295e-73	3.52051e-74	-2.76071e-73	8.31025e-73	-5.73118e-74	2.62203e-74	-1.4042e-74	3.04175e-73	6.72797e-74	3.52851e-74	-8.06507e-74	1.6339e-144
-1.44692e-74	3.90342e-74	8.87713e-75	2.15992e-74	4.43431e-75	8.90405e-75	1.01974e-74	4.72237e-74	-3.79544e-74	-2.13831e-74	-8.62461e-75	-3.29073e-75	-8.99288e-76	-7.27009e-74	-1.7586e-74	7.68675e-75	-7.87669e-76	1.62419e-74	3.87601e-74	-7.41069e-76	7.88392e-75	1.18086e-74	8.10474e-75	2.14137e-74	1.45828e-74	-1.5688e-77	2.31282e-76	-6.7278e-75	-9.99495e-75	1.46058e-74	1.54133e-146
-1.0456e-76	7.45124e-76	-4.67435e-76	7.88872e-76	-9.8374e-76	-9.1835e-76	-5.66886e-75	1.44169e-75	2.3142e-76	4.68939e-76	-1.60678e-75	6.06506e-76	-1.36693e-75	-2.90726e-76	-4.65159e-75	-6.45889e-76	-2.25631e-75	1.85336e-75	-3.51112e-76	-9.65296e-77	-4.3612e-75	-2.67799e-75	3.36303e-76	1.92715e-76	3.42455e-75	-6.0246e-76	1.08167e-75	1.92835e-75	-1.97656e-76	-2.00925e-75	1.20719e-148
-9.91177e-77	-1.9738e-76	-3.99905e-76	-3.04924e-77	-2.29576e-76	-6.92616e-77	-1.70307e-76	-8.8568e-77	3.61909e-77	4.74327e-76	-3.79548e-78	5.61021e-77	-3.37811e-77	1.77758e-77	-6.78454e-76	-1.06085e-76	6.40769e-76	-2.5754e-77	1.03966e-76	-1.17938e-76	-6.45419e-77	-6.74019e-77	3.26437e-76	-2.44221e-76	-1.23551e-76	8.6133e-77	-8.96446e-76	-1.90938e-76	-3.75083e-78	1.3437e-76	2.49816e-150
-6.66237e-78	2.55322e-77	2.1263e-77	-2.69622e-78	-2.17411e-77	-8.95197e-78	3.96085e-78	-2.73288e-78	3.85436e-82	-8.2607e-78	7.5053e-79	3.02548e-79	1.58915e-77	-6.98106e-78	9.78465e-78	-3.85262e-77	9.70232e-79	-4.83959e-78	2.24148e-77	-3.05911e-78	6.24906e-78	1.94269e-79	-1.84007e-78	-5.33506e-79	1.71879e-77	3.30368e-77	5.4099e-81	-5.202e-78	1.32491e-78	-2.69334e-77	6.4018e-153
-3.90297e-79	-4.53981e-78	3.49221e-78	-6.58869e-79	-1.54513e-78	-5.25297e-79	-6.3765e-80	2.0191e-79	-8.18631e-79	-9.66921e-79	-1.42948e-78	-3.37501e-78	7.86437e-79	1.21217e-78	7.08396e-79	-9.30787e-79	-1.57646e-78	1.64887e-79	-3.43253e-78	1.5737e-78	1.08931e-78	-5.14255e-79	-9.85643e-79	1.58837e-79	-9.76724e-79	3.31026e-79	8.24971e-80	-1.13765e-78	1.13301e-78	-1.73716e-79	7.74927e-155
7.60314e-80	-6.14504e-81	-2.65705e-80	-5.02342e-80	6.56062e-81	1.09401e-79	-1.05166e-80	-7.46533e-80	-1.81323e-81	-1.11093e-79	-6.33645e-80	2.82164e-80	-9.81779e-83	-3.87752e-80	3.12191e-80	-5.54849e-80	1.90392e-80	-2.02608e-79	1.54803e-79	-1.26802e-79	-1.78587e-80	8.60841e-80	1.279e-79	1.14508e-80	-1.55249e-79	2.53477e-79	9.15965e-80	-1.34188e-79	1.62764e-79	6.52265e-81	2.96414e-157
1.2239e-80	1.25091e-80	-2.19539e-80	1.36217e-81	-5.77967e-81	2.93698e-81	2.4091e-81	5.74002e-81	1.1938e-80	1.26199e-80	-3.58974e-81	9.78e-82	3.44143e-81	-1.86301e-80	-6.30654e-81	-8.83235e-81	8.55577e-81	2.75326e-80	-4.5618e-81	3.38873e-81	-6.09962e-81	1.24855e-80	-9.61433e-82	2.51383e-81	5.00194e-81	3.53539e-80	-6.0914e-81	3.44286e-81	-1.00951e-80	-2.76835e-80	4.91925e-159
1.93469e-82	8.38141e-82	-1.92237e-82	-1.07332e-81	-7.49694e-82	4.46289e-83	6.9684e-84	-1.19055e-82	1.65771e-82	1.49418e-82	-9.6957e-84	-8.7878e-83	-4.20203e-82	6.95682e-83	1.53909e-81	-5.41513e-82	-5.73175e-82	-3.76955e-82	-6.83839e-82	4.2677e-82	1.35215e-82	-2.19413e-82	-7.62691e-82	1.13359e-81	3.26603e-82	-1.81075e-81	3.73031e-82	6.25266e-82	-3.9328e-83	4.17715e-82	1.25534e-161
-1.27468e-83	4.47731e-83	-3.51961e-83	-8.11062e-84	2.26518e-83	-5.29408e-83	1.83315e-82	2.54236e-82	2.78756e-83	3.66388e-83	-2.40614e-83	2.71428e-83	-7.94226e-83	2.70371e-83	-1.78383e-83	1.90638e-83	-2.46245e-83	1.51959e-84	-1.507e-82	7.71888e-83	1.33472e-82	-1.80262e-82	-6.18102e-83	3.34341e-83	-8.95832e-83	1.65177e-82	3.01993e-82	4.29025e-83	4.27252e-83	-4.4653e-83	3.32877e-163
5.73562e-84	-2.12793e-84	-4.3554e-84	5.65811e-84	-7.28347e-84	-7.2324e-84	5.4031e-84	1.33838e-84	-1.18245e-83	-8.87306e-85	1.50668e-84	8.44413e-85	-7.02704e-84	-2.90123e-84	-5.25253e-84	4.11137e-84	-1.41335e-83	4.18518e-85	1.14222e-84	8.42912e-85	-1.43639e-83	-6.36151e-84	1.72153e-84	1.45636e-84	3.09245e-84	1.99682e-84	7.5198e-84	2.49161e-84	-1.91891e-83	2.01331e-84	1.37303e-165
-6.95151e-85	5.60101e-85	3.14791e-85	-4.19354e-85	-1.7676e-85	7.6089e-85	6.9175e-86	-1.67053e-85	-8.68493e-85	3.009e-85	1.8296e-85	-7.37002e-85	1.66597e-84	-7.72426e-85	4.9138e-85	-4.14108e-85	2.99681e-85	-8.0861e-85	3.66729e-85	4.32608e-85	-3.70876e-85	-1.20746e-84	-4.37992e-86	-2.15512e-84	-1.42236e-84	-2.91054e-85	-8.7605e-85	-2.93767e-85	-1.95505e-85	5.44438e-86	1.72313e-167
-5.62058e-86	2.37793e-86	1.95899e-86	6.26623e-87	6.49695e-86	6.42519e-86	-1.43232e-85	3.7404e-86	-1.0534e-86	8.65594e-87	1.81306e-87	5.9959e-86	6.47604e-86	1.56135e-86	1.71582e-86	1.0987e-85	-5.328e-86	-2.04233e-86	2.14179e-85	-1.94176e-86	3.00258e-86	-8.92176e-87	1.98743e-86	-1.30216e-86	-9.05531e-86	-9.52663e-87	-6.64351e-86	-8.24514e-86	1.26928e-85	1.15658e-86	1.41797e-169
-1.05463e-87	2.91191e-87	-1.24483e-86	-2.68181e-88	-9.67177e-88	7.33485e-88	-1.3265e-87	5.53712e-87	1.39688e-87	3.28411e-87	3.87133e-87	1.25669e-87	-9.58603e-87	1.39812e-87	-7.01118e-87	1.3068e-86	3.99635e-87	1.52983e-87	-3.57855e-87	1.17453e-86	1.87841e-87	-7.99212e-88	-8.07062e-88	1.53874e-87	-5.35661e-87	-8.47441e-87	3.97355e-87	2.79924e-87	7.6713e-87	-3.97029e-87	9.16597e-172
-3.07586e-89	-1.94234e-88	1.64892e-88	1.13869e-88	-1.07732e-88	-2.47029e-88	-3.08372e-88	7.00517e-88	6.55097e-90	7.13249e-89	-2.8468e-88	-4.01112e-88	-9.70654e-88	-7.15207e-88	2.73887e-88	1.7723e-88	2.64596e-88	2.48846e-90	-2.06175e-88	5.35352e-88	-1.34185e-88	-1.17227e-88	-5.14784e-88	-1.17696e-87	-4.40492e-88	-1.29931e-87	-2.0168e-88	1.93068e-88	4.34724e-89	4.08293e-89	6.58931e-174
-1.1487e-89	3.62334e-89	1.13691e-88	6.17739e-89	4.68826e-90	5.16464e-89	9.26267e-90	5.02682e-89	5.2609e-89	-8.6518e-91	-3.40911e-89	8.28466e-90	3.01569e-90	-3.02801e-89	2.81862e-89	-3.29199e-89	4.5472e-90	3.70111e-89	9.86328e-89	2.27243e-89	2.44196e-89	2.39938e-89	7.31392e-90	1.87848e-89	-4.55622e-89	-1.32603e-89	7.28342e-90	-4.24317e-89	-7.61577e-89	-1.28798e-89	5.35769e-176
-4.98976e-90	-3.27028e-90	5.88787e-90	-3.51493e-90	-1.61637e-90	1.44475e-90	-8.23529e-90	2.90207e-90	5.03044e-90	4.60655e-91	9.38786e-91	6.63998e-91	2.44174e-90	-4.19221e-91	1.45919e-89	2.4197e-90	-3.87077e-90	-1.95289e-90	-4.02749e-90	1.06436e-90	-9.74865e-91	1.32623e-90	-8.04019e-91	-7.80276e-91	-5.75347e-90	-7.34888e-92	5.85138e-90	-3.8162e-90	2.67126e-90	6.6249e-90	5.88362e-178
-3.25668e-91	1.25989e-92	5.11456e-91	-8.37514e-91	5.49003e-91	4.32733e-91	4.01197e-92	-1.4045e-90	6.1038e-91	-1.04388e-91	8.62035e-91	1.90802e-91	-3.40416e-91	5.49988e-91	-1.08718e-91	1.81405e-91	8.37253e-92	-2.70884e-91	-3.6059e-91	-4.02588e-92	-1.77032e-91	-2.39791e-91	6.67119e-91	-1.8875e-91	3.01144e-92	5.75362e-92	4.61374e-91	4.58187e-92	5.64234e-91	-9.95189e-91	7.46769e-180
3.32145e-92	1.28429e-92	9.13659e-92	7.6432e-94	2.41533e-92	-3.1313e-92	-3.87759e-93	1.10006e-92	-8.57192e-93	8.66015e-93	-7.85911e-92	-2.0476e-92	-4.77822e-92	-6.73426e-92	1.61362e-93	-1.86406e-92	2.13252e-92	8.03356e-92	1.3986e-92	7.0404e-92	1.67403e-92	4.86079e-92	-2.72502e-92	1.51749e-92	-1.16068e-92	2.6958e-92	-3.74592e-92	-1.27877e-92	-2.49213e-92	-2.49097e-92	4.45754e-182
2.61462e-94	2.97286e-94	-3.14185e-93	-5.35722e-93	-9.32503e-94	3.31427e-93	3.54705e-94	6.90076e-94	-1.04352e-93	1.31529e-93	-9.05972e-94	1.09079e-92	5.35425e-93	1.51604e-93	-2.4897e-93	-1.1774e-93	2.88952e-93	3.70987e-94	-4.66662e-93	-1.12154e-93	2.41827e-93	4.9405e-93	-8.90124e-94	2.00383e-94	1.4349e-93	4.89334e-94	7.8691e-94	-8.67472e-93	-9.78546e-94	-3.91433e-93	3.69416e-184
-8.2464e-95	1.60676e-94	-5.98794e-96	-7.94519e-95	-9.30149e-95	-2.90441e-94	1.10046e-95	-7.34347e-94	2.7239e-94	2.91448e-95	1.06529e-93	3.21074e-95	9.13011e-95	-1.38661e-94	1.10805e-94	5.22444e-94	-8.61139e-95	2.69589e-94	-8.57245e-95	7.4027e-95	-4.31314e-94	2.23749e-94	-1.43671e-94	3.02069e-95	5.14458e-94	-5.71826e-94	2.02365e-94	3.53938e-95	3.97328e-94	4.12102e-94	3.5072e-186
1.09603e-95	-8.69238e-96	5.72347e-95	-5.95328e-96	1.27574e-95	-7.78546e-96	1.50111e-95	-2.10288e-95	-7.42866e-96	-3.57738e-95	-8.14185e-96	-1.0334e-95	2.40458e-95	2.17752e-95	3.91697e-95	-5.03421e-96	4.29891e-95	5.29324e-95	1.00128e-96	-3.58266e-95	-7.66139e-95	7.37056e-96	1.92484e-95	-3.45672e-97	1.36661e-96	6.35833e-96	-2.92951e-96	-1.46975e-95	-5.40357e-95	-1.12201e-96	2.3935e-188
-6.29745e-96	-1.59866e-97	3.23673e-97	-6.63203e-97	4.20357e-96	-1.93723e-98	-1.08451e-96	2.9755e-97	6.53626e-96	-3.26838e-96	6.48707e-97	-1.35331e-96	-6.53483e-97	3.35026e-97	5.22356e-97	-8.61907e-97	1.17805e-96	1.97417e-96	6.80978e-97	6.07642e-97	2.00794e-96	1.07606e-96	-1.98053e-96	-4.58776e-97	-3.85084e-96	5.52184e-96	-4.20488e-96	6.1319e-97	-6.44684e-97	1.48216e-97	1.9563e-190
-2.44678e-98	7.55363e-98	-1.92549e-98	1.11007e-97	-1.3973e-97	1.82788e-97	1.36725e-97	-4.39478e-97	-4.96198e-98	2.55729e-97	-9.95137e-98	1.47722e-98	-1.10939e-97	-1.26264e-97	1.23102e-97	-7.66469e-99	7.99817e-98	3.05091e-97	2.31793e-97	-4.82128e-98	3.44394e-97	7.83863e-98	-4.32846e-98	4.03371e-97	-4.68914e-97	8.335e-98	-2.96874e-97	-3.24055e-97	-5.08911e-97	-5.32873e-98	1.53188e-192
-1.16555e-98	4.3388e-98	3.53377e-98	-1.62509e-98	-1.44454e-98	-8.32877e-99	-2.21297e-99	5.04093e-101	1.65377e-98	1.03719e-98	-6.95366e-99	2.28842e-99	-5.10133e-98	-9.0258e-99	-1.4508e-98	4.98422e-99	-5.05161e-99	-2.63478e-98	4.46133e-98	2.01676e-98	-3.87168e-98	-1.15229e-98	9.01094e-99	8.74167e-99	2.87116e-99	-1.90745e-98	8.5012e-99	-5.00253e-99	4.66924e-99	2.13365e-98	1.30206e-194
1.31036e-100	2.30291e-100	-4.49399e-100	-1.48481e-99	2.58625e-101	4.81662e-100	7.34437e-100	-7.52297e-100	9.77363e-100	-3.15644e-99	2.09616e-101	-7.08989e-100	1.43322e-100	2.30092e-101	-5.45524e-100	-3.25475e-99	-1.73705e-100	-3.45272e-99	6.86961e-101	7.19743e-101	-1.03293e-100	1.15814e-99	1.38795e-99	-1.34262e-99	6.66883e-100	5.42426e-100	8.5351e-100	3.34091e-101	1.53079e-99	1.33578e-99	4.87868e-197
1.28501e-100	1.59384e-101	1.39143e-100	-8.67151e-101	8.23854e-102	-9.87758e-102	-2.00181e-102	-3.29161e-102	-8.55131e-101	-8.42392e-102	-6.39793e-102	-8.01334e-101	5.54386e-101	-1.67538e-101	-1.844e-101	7.88972e-101	-1.70904e-101	-1.11636e-100	3.12625e-101	-6.65685e-102	1.83972e-101	2.39888e-101	-1.60355e-101	2.82881e-100	-4.58745e-101	1.62911e-101	1.661e-100	4.90577e-102	-6.35512e-101	1.40948e-100	2.16449e-199
6.18088e-103	4.5222e-102	-7.97786e-102	-6.70631e-102	-2.8345e-101	1.10801e-101	-1.53841e-102	5.76872e-102	1.27978e-101	2.13418e-101	2.59609e-101	3.54829e-101	-1.67972e-101	4.98875e-102	2.66211e-103	6.27778e-102	1.91952e-101	8.15841e-102	-4.26859e-102	-1.09927e-101	1.07319e-101	9.10481e-102	2.86637e-101	-1.37791e-101	9.54416e-102	-1.08818e-102	1.49034e-101	-9.42183e-102	1.22941e-101	-1.56338e-101	6.57242e-201
4.54268e-103	9.70197e-103	-5.33202e-103	-2.88571e-103	6.53819e-103	1.23427e-102	-7.36527e-103	1.49057e-102	1.43179e-103	-2.92888e-103	-3.34884e-103	8.6434e-103	-9.10869e-104	1.40633e-102	-2.07724e-103	-2.00465e-102	-8.84833e-103	-1.51726e-103	1.04457e-102	7.46916e-103	-1.21506e-103	2.2408e-103	-2.89861e-103	1.73172e-103	7.22935e-103	1.71666e-102	4.19645e-103	-3.54229e-103	1.36051e-103	-1.59852e-102	2.22226e-203
-3.93779e-104	-6.07449e-104	-5.1956e-104	-5.90083e-104	1.33205e-103	-2.5037e-104	-4.57575e-104	-1.39514e-103	5.27203e-104	-1.84729e-104	2.58449e-104	2.99327e-103	-3.5052e-104	-1.13335e-104	-2.19621e-104	1.41029e-105	-3.2133e-104	5.05894e-104	8.44196e-104	2.73057e-104	5.10841e-104	2.35079e-103	-9.20705e-105	-1.07559e-103	7.86553e-104	-9.51588e-104	2.45183e-104	8.48401e-104	-4.34047e-106	-2.36707e-103	3.06637e-205
-2.37871e-104	8.23864e-105	-9.37451e-107	1.01207e-104	-6.38538e-105	-4.2734e-105	3.32123e-105	-1.01384e-105	7.42232e-106	-3.04472e-105	-9.20132e-105	-2.74271e-105	-7.16171e-105	1.63023e-105	-8.12249e-105	8.94757e-105	5.05656e-105	-1.17617e-104	2.13385e-105	2.50714e-105	1.04362e-104	1.63278e-105	-1.49793e-105	-1.37218e-104	8.32996e-105	4.47187e-104	1.20286e-104	1.20482e-104	-2.75568e-105	-2.08918e-105	3.95703e-207
3.30667e-106	6.18525e-106	2.1754e-107	3.04082e-107	5.84633e-106	-5.62803e-106	-2.2407e-105	1.08699e-105	-9.95302e-107	-2.91295e-106	3.83106e-106	4.34215e-107	3.72989e-107	-7.7339e-107	8.04506e-106	2.03673e-106	-5.20146e-107	-2.74568e-106	-3.79362e-106	1.54693e-106	8.67102e-106	-1.58565e-105	3.04577e-106	3.35894e-106	-5.55393e-106	1.91504e-105	-1.65972e-108	3.26699e-106	-2.45357e-107	1.54167e-106	1.61182e-209
6.03966e-107	3.3233e-108	1.63114e-107	1.35011e-106	-2.69132e-107	1.09582e-106	2.43075e-109	-2.5676e-107	-1.98756e-107	-3.54944e-108	-1.97927e-107	5.09473e-107	-5.13311e-108	6.97961e-108	5.32106e-107	1.00153e-106	3.31034e-108	2.2668e-107	-4.77296e-107	3.09062e-107	-1.82961e-108	2.07963e-107	-2.57888e-107	7.10128e-107	9.07957e-109	1.19909e-106	-5.99351e-108	-6.28449e-107	-2.76681e-107	-1.98518e-106	1.20318e-211
8.55413e-108	-5.40787e-108	5.62329e-108	2.30581e-108	-3.6524e-108	5.11145e-109	-5.41145e-108	7.70915e-109	-2.01128e-108	-2.24955e-107	2.61276e-108	2.24113e-109	7.9776e-109	-2.04886e-108	-2.32594e-108	-2.16141e-108	3.27096e-109	-2.49558e-107	-3.55164e-108	-1.42324e-108	1.20888e-107	-5.78441e-108	8.12621e-108	-7.18204e-108	7.02531e-109	-5.1028e-108	-2.49913e-107	-1.11323e-108	-8.14323e-108	-1.85496e-107	2.71221e-213
-2.38962e-109	2.0004e-109	-6.54935e-109	3.39052e-109	9.14722e-109	-5.563e-110	-3.38032e-109	4.15652e-109	4.88963e-110	-4.14361e-109	-6.72224e-110	-3.2704e-109	-1.22326e-109	-5.20527e-110	-1.19863e-109	1.91608e-109	-6.79476e-109	-1.24524e-108	-4.9213e-109	-2.15178e-109	8.21262e-110	1.694e-108	7.2146e-109	-6.56513e-109	-1.28988e-108	-7.34419e-109	6.82429e-110	-2.9012e-109	6.89683e-109	2.1512e-109	1.10648e-215
1.11341e-110	-3.5243e-110	-6.36503e-110	-2.83989e-110	-1.0301e-109	6.20278e-110	2.84049e-110	-2.19187e-110	-1.55097e-109	7.92202e-110	7.54316e-111	-3.37614e-110	2.72703e-110	2.52116e-110	1.39849e-111	-2.26972e-111	1.22138e-110	-2.56232e-111	2.46777e-110	4.39485e-110	-1.04766e-109	8.94172e-111	-1.54077e-110	-3.33615e-111	1.2165e-110	5.00721e-110	3.22683e-110	5.10286e-111	7.76218e-111	2.81498e-110	7.34593e-218
1.11623e-110	-2.35204e-111	3.53411e-111	-8.4244e-112	-1.19e-111	-8.298e-112	8.86046e-113	-1.56582e-111	3.87929e-111	6.73225e-112	-1.99649e-111	-4.94851e-111	5.08258e-111	-9.78048e-111	2.03862e-110	3.82308e-111	3.93105e-111	2.59472e-111	5.1433e-111	-4.55657e-111	6.95229e-111	9.57917e-111	-3.08288e-111	-3.70526e-111	-1.59126e-110	-3.62488e-111	-1.74535e-111	3.27487e-112	-3.77673e-111	3.62559e-111	1.27321e-219
-5.32212e-112	-1.61744e-112	8.80155e-113	8.69174e-113	-3.72877e-112	2.12416e-112	-6.62409e-112	2.70519e-112	1.60217e-112	1.32031e-112	-9.15734e-113	2.13558e-113	-2.09685e-112	-1.04841e-112	1.29972e-113	1.58522e-112	1.42687e-112	-1.47928e-112	8.04632e-112	-1.6633e-111	-8.17206e-112	3.1829e-112	-1.09205e-112	9.00735e-112	-1.14401e-113	3.15205e-112	-1.66502e-112	-8.74999e-113	4.48801e-112	-8.28516e-112	7.2244e-222
-7.43411e-113	6.70668e-113	6.17681e-114	7.01375e-113	-4.29226e-113	-1.06258e-113	-5.62172e-114	-6.23209e-113	1.17409e-113	1.19273e-112	5.61307e-113	-4.54251e-113	-3.76717e-113	6.99508e-114	2.38101e-113	2.86243e-114	-1.6462e-113	1.88621e-113	1.18498e-112	-4.58179e-113	-6.29873e-114	1.55609e-113	1.49069e-113	-1.09962e-112	1.92154e-114	-3.50618e-113	1.13232e-113	-7.51554e-113	4.53506e-113	7.72474e-113	8.68708e-224
-4.94483e-115	4.24972e-114	-2.83251e-114	8.34886e-115	1.03702e-114	4.87077e-114	-2.11994e-114	4.60886e-115	-2.35987e-114	4.96701e-115	-2.72461e-114	-2.85898e-115	-9.33676e-115	-4.6306e-114	4.46427e-114	2.0894e-114	-2.21491e-114	1.14441e-114	-1.48355e-114	-3.82952e-114	-2.16181e-114	-3.01907e-114	1.03265e-113	-2.55216e-115	9.10351e-115	-1.11347e-113	7.56333e-115	-1.08575e-114	-6.87565e-114	-2.9139e-114	4.42358e-226
2.1054e-115	1.27877e-115	-6.5238e-115	-3.38219e-115	-5.49843e-116	-6.69307e-115	2.17655e-115	-4.97106e-115	1.08882e-115	-7.00638e-116	3.91821e-115	5.36652e-115	-3.64827e-115	-2.30715e-115	-4.30037e-115	-6.72235e-115	1.77024e-115	2.66803e-115	1.56035e-115	4.47963e-116	3.27797e-115	-4.24848e-115	2.38622e-115	2.35092e-116	2.53359e-115	2.27046e-115	-1.19462e-115	9.30628e-116	-6.36561e-115	-5.41803e-118	3.64579e-228
6.85311e-116	-4.85725e-117	5.23411e-116	7.79088e-116	2.45379e-116	1.78171e-116	-4.18739e-116	5.37063e-116	-8.75491e-117	-8.72278e-116	1.85162e-116	5.58351e-118	8.86525e-118	-1.50853e-116	-5.13906e-116	-4.49399e-116	2.95562e-117	-5.26896e-117	-1.45277e-117	-2.50279e-116	7.12967e-117	9.79669e-117	-6.37989e-116	-2.12224e-117	2.11676e-116	1.79353e-117	4.98075e-116	-1.75842e-116	-1.59843e-116	-4.84135e-116	4.27315e-230
-2.14687e-117	8.51966e-118	1.53652e-117	-2.14218e-118	3.01785e-117	-1.60433e-117	3.1941e-117	5.94421e-118	-6.06764e-118	3.43612e-117	-1.15711e-117	-9.24974e-119	-1.93772e-117	1.73299e-117	-6.16285e-118	-3.13352e-117	1.15781e-117	-7.57208e-117	7.61814e-118	6.55214e-119	-1.79647e-118	-7.11465e-117	-1.7358e-117	1.60785e-117	-2.24623e-117	7.24811e-117	1.69636e-117	-1.35564e-116	-8.81643e-118	1.28532e-118	4.20996e-232
-2.11982e-118	-2.17287e-118	-8.77865e-119	7.02002e-119	3.3553e-119	2.9765e-118	2.48598e-119	1.634e-118	-1.87938e-118	3.87038e-119	8.68516e-120	-6.00325e-119	1.06084e-118	-2.49782e-119	1.28029e-118	5.04941e-119	-3.36214e-119	-3.85258e-118	4.88739e-119	1.93427e-118	4.90252e-118	3.02188e-118	-6.05903e-118	1.14091e-118	-5.80488e-119	-3.05857e-118	-6.81014e-119	2.79585e-118	2.58992e-118	-1.37116e-118	1.4599e-234
9.08658e-120	4.15038e-120	5.61804e-119	8.62113e-120	-1.81594e-119	-1.80056e-121	8.94136e-120	1.30956e-119	-6.18365e-120	2.40982e-119	1.00499e-119	-9.91959e-120	5.32899e-120	-8.18361e-120	2.4605e-120	-1.74692e-119	-7.94618e-120	-1.10431e-119	-3.28638e-119	3.36168e-119	-9.92791e-121	3.87082e-120	8.39631e-121	-2.18619e-119	-2.49702e-119	3.11635e-119	1.51665e-119	1.06431e-121	2.00988e-120	4.17386e-119	1.15972e-236
-3.16004e-120	-1.28965e-120	8.01779e-121	5.35209e-121	1.2564e-120	-7.25055e-121	4.01668e-120	1.16804e-120	9.92046e-121	-1.23708e-120	1.45019e-121	-8.92172e-121	1.20222e-120	-3.75282e-120	-2.07369e-120	-6.70947e-121	1.11612e-119	-4.8686e-121	-6.42637e-121	-2.96735e-120	1.44673e-120	1.07308e-120	-1.4199e-120	-3.27122e-120	-5.95363e-121	-4.37125e-121	3.81247e-121	2.95078e-121	-9.88299e-121	-4.19394e-121	2.07711e-238
-4.27896e-121	-1.03023e-121	-1.55381e-121	-3.40538e-122	9.49907e-122	-1.33953e-121	-1.97921e-121	-1.60632e-121	4.44613e-123	4.52913e-122	-1.05431e-122	3.47888e-122	1.01342e-121	2.32858e-121	-1.90586e-121	2.89512e-121	7.60126e-122	4.23081e-121	8.23581e-122	1.09765e-121	2.3864e-121	-3.4853e-121	-5.17199e-122	1.31185e-121	1.69569e-121	1.03813e-121	-4.1122e-121	-4.433e-121	2.82617e-121	1.74511e-122	1.38622e-240
1.11045e-123	-1.03535e-122	2.69151e-123	1.28086e-122	2.79313e-122	1.68613e-122	3.71036e-122	-3.33483e-122	1.84898e-122	-2.8465e-122	-2.57537e-122	2.76861e-122	-6.79996e-123	-2.49322e-122	1.45843e-122	-2.03247e-122	-2.97947e-123	-3.28079e-123	-6.75882e-123	-4.4943e-123	4.15991e-122	-3.60847e-122	1.71722e-122	9.85598e-123	-1.20784e-122	-1.21722e-122	-4.70492e-123	5.68276e-123	5.69741e-123	-8.07044e-123	1.16647e-242
1.60645e-123	-1.0873e-123	-2.41131e-123	-1.10114e-124	5.40002e-124	1.74657e-123	8.07981e-124	-1.23818e-123	3.77061e-124	-3.52037e-124	6.52413e-124	8.91735e-125	-5.00457e-123	1.41292e-124	9.2399e-125	1.72051e-123	-1.25335e-123	-1.39074e-123	-5.67564e-124	-1.22387e-123	3.20556e-124	6.0853e-124	-1.76538e-123	9.86301e-124	-5.51211e-123	8.44001e-124	1.73737e-123	-4.05725e-124	-2.37455e-124	-2.09053e-123	9.24444e-245
4.25551e-125	1.49688e-124	2.31396e-124	1.34119e-124	-1.38252e-125	-1.7465e-125	-2.86704e-124	-4.54173e-125	-6.08715e-125	-1.02287e-125	2.06406e-125	3.07797e-124	1.32035e-124	-2.81001e-124	-3.81154e-125	-2.05956e-124	-1.54315e-124	-2.89353e-125	3.62688e-124	-3.6312e-125	6.74068e-124	1.37569e-124	4.10743e-125	-7.30275e-125	-1.28947e-124	-8.24989e-125	8.41302e-125	-2.43779e-124	-4.61982e-126	-3.21711e-125	1.14857e-246
1.55901e-126	1.37216e-125	2.6906e-126	-3.76201e-126	-1.86008e-126	1.02143e-125	-1.18705e-125	-3.85377e-126	-1.21837e-125	5.89244e-126	1.66381e-125	-2.86044e-125	-4.31709e-126	-3.0934e-125	-8.77244e-126	-4.35419e-126	7.46335e-126	3.14657e-125	-1.68348e-125	-6.58512e-126	6.95942e-126	-1.27772e-125	3.45205e-126	2.57973e-126	-2.05092e-125	8.77712e-127	9.26623e-126	-1.69839e-125	2.06323e-126	3.03403e-125	6.14866e-249
-1.4254e-127	2.44981e-128	2.62481e-127	3.96238e-128	-9.06433e-127	4.933e-127	-4.85821e-127	-7.14537e-127	-3.86944e-127	-4.39627e-127	2.05962e-126	2.90764e-127	-7.05926e-127	-1.78705e-127	-8.73562e-127	-3.17623e-127	-1.91503e-126	-5.33293e-127	1.44564e-127	-2.46928e-127	3.84723e-127	1.25425e-126	-8.99136e-127	4.49315e-127	7.06611e-127	-1.75965e-127	-1.91332e-127	-1.96899e-126	-2.37835e-126	-1.11712e-126	2.60802e-251
1.78072e-127	-1.72476e-127	1.03543e-128	1.35208e-127	5.12746e-128	-3.18628e-129	-9.62857e-128	5.13346e-128	3.58083e-128	1.16976e-127	3.20741e-129	-1.49375e-128	3.939e-128	-1.58404e-127	2.34135e-127	-1.01063e-127	-5.40325e-128	7.82315e-128	-6.64244e-128	1.37e-129	-4.83972e-128	2.93796e-128	7.76721e-128	-4.62752e-127	1.12121e-127	-1.19889e-128	4.516e-128	2.36005e-128	-5.6545e-128	-7.35132e-128	4.62011e-253
7.35632e-129	9.89055e-130	-2.99684e-129	-1.64579e-128	1.13222e-129	-6.21318e-129	5.76002e-129	2.32945e-128	2.57679e-128	-1.29362e-128	2.23452e-128	-3.45642e-129	1.26775e-129	-3.99313e-130	-9.07773e-129	6.51356e-129	-9.96591e-129	7.93175e-130	-5.24778e-129	-1.07057e-128	3.99244e-129	8.12365e-129	2.5886e-128	-7.77095e-129	-3.47526e-129	-3.99234e-130	-1.29319e-128	8.71474e-129	-6.68548e-130	1.12048e-128	3.85574e-255
-2.87416e-129	1.13266e-129	-1.13467e-129	9.76828e-130	-1.11156e-129	9.00514e-131	5.24083e-130	-2.20766e-129	1.06957e-130	-2.39288e-130	-7.45378e-130	-2.13311e-130	-7.35968e-130	1.75379e-130	-4.94628e-130	-1.42257e-130	-1.80396e-129	1.06874e-129	-5.01473e-130	1.29297e-129	6.31812e-131	-1.0461e-129	-1.89807e-129	-2.54345e-130	4.64115e-130	-8.51059e-130	-2.49807e-130	-1.25471e-130	-1.94668e-129	-2.69566e-130	3.56501e-257
3.96315e-130	6.91747e-131	-1.44479e-131	2.15756e-131	1.16554e-131	3.42406e-131	-1.77991e-131	4.74225e-132	3.13324e-131	-5.61612e-132	-1.37785e-131	2.05421e-130	-3.68427e-131	2.87954e-131	-4.20105e-131	2.10212e-131	-1.22638e-130	-1.5148e-131	-2.47071e-130	3.64144e-131	-8.90155e-131	-2.49031e-131	7.27244e-131	2.20999e-132	-2.35656e-130	3.06798e-131	-9.29835e-131	-1.47952e-131	1.91046e-132	2.15671e-131	3.69253e-259
-2.38021e-132	-8.39393e-132	8.85833e-132	1.46576e-132	-2.22155e-132	7.56933e-132	-3.65397e-132	5.54286e-134	-3.00718e-132	2.04317e-133	5.98542e-133	1.15764e-132	-5.48719e-132	2.32184e-132	-1.57311e-132	2.33163e-132	-5.04445e-133	-2.99694e-132	1.75041e-132	-3.70545e-132	5.07325e-132	-1.54251e-131	5.43086e-132	1.99375e-132	-5.75564e-132	8.67762e-133	2.45642e-131	2.98437e-132	-7.94275e-132	8.37743e-132	1.38915e-261
-8.24221e-134	-4.16939e-133	3.21493e-133	-4.53232e-133	-5.51981e-133	9.48632e-133	1.36698e-133	1.96585e-132	3.06349e-133	5.05966e-133	2.21349e-133	-3.14529e-134	4.32936e-134	7.33079e-134	3.56155e-134	3.51232e-134	-2.37886e-133	-9.73257e-133	-3.53499e-133	-4.3464e-133	-1.08943e-133	1.68058e-133	7.96852e-133	2.52044e-133	1.66906e-133	-4.50352e-133	-1.57119e-133	9.28996e-133	2.17881e-133	-1.12183e-132	1.04675e-263
-7.30256e-134	9.59847e-136	-7.72562e-135	-1.33891e-134	1.0617e-134	1.12212e-133	-2.89264e-133	-2.16942e-134	3.56195e-134	-2.65075e-134	2.27559e-134	1.14935e-133	-4.03308e-134	4.25333e-134	8.91844e-134	-4.55294e-134	-5.06958e-134	-3.92726e-134	3.72822e-134	3.09993e-134	-1.48593e-134	1.59816e-134	-1.46673e-134	-1.41142e-134	-1.11419e-134	2.48376e-134	1.74168e-134	-6.98296e-134	-6.07578e-134	2.89963e-134	1.4939e-265
-3.17208e-135	-3.88397e-135	9.46442e-136	-1.09506e-135	-6.6343e-135	1.33246e-134	6.22782e-135	-8.71159e-136	3.38697e-135	-5.23753e-135	4.09135e-135	-3.29249e-135	5.55569e-135	8.72979e-135	2.42474e-135	-1.86939e-135	-5.15951e-135	-2.37302e-135	1.73615e-134	-9.6531e-136	-1.15215e-135	1.64771e-135	-2.23655e-135	2.07489e-135	1.33533e-135	1.66007e-135	-1.42248e-136	1.91335e-135	7.73092e-135	-6.06817e-136	8.87588e-268
-3.90567e-137	3.0246e-136	-8.22522e-137	2.61219e-136	-4.6447e-138	-2.35662e-137	-4.05811e-137	2.27681e-136	6.26617e-136	-1.05653e-136	-1.52504e-137	2.42695e-136	5.36535e-136	6.39647e-136	-2.68723e-137	-5.31709e-137	-8.31525e-137	1.235e-136	-5.5763e-136	-4.53026e-136	-1.30296e-135	1.21957e-135	2.00528e-136	-1.24946e-136	1.16211e-136	-2.04312e-136	5.77467e-137	3.44584e-136	1.01777e-136	-2.22615e-136	5.40206e-270
-7.45157e-138	1.8491e-137	6.92164e-137	-5.02217e-137	1.20021e-136	1.36015e-137	-3.95255e-137	1.37446e-137	3.98195e-137	-3.4003e-137	9.12164e-139	3.41873e-137	1.27361e-137	2.56068e-137	-7.38805e-138	-2.82311e-137	6.26448e-138	5.39962e-138	-2.907e-137	-5.57723e-137	-2.61839e-138	-1.41331e-137	-2.02793e-137	-4.51595e-138	-1.42846e-136	-8.11735e-137	-3.13666e-137	-1.15154e-136	-9.67064e-137	5.05252e-137	8.74383e-272
8.82166e-139	-2.21319e-138	4.83797e-138	1.87827e-138	-2.45884e-139	-3.82503e-138	5.82846e-138	4.393e-138	3.08398e-139	7.44529e-139	6.33408e-139	4.35836e-138	-2.75677e-138	-7.10969e-138	1.23051e-138	1.1709e-138	1.25943e-138	-6.24437e-138	5.80482e-139	2.23288e-138	-1.03608e-138	-2.26531e-138	-5.16294e-139	-4.90395e-139	-2.31846e-138	-4.19462e-139	-6.48702e-140	-5.1019e-138	-8.04723e-138	-1.50418e-138	3.32868e-274
6.76321e-141	-1.63309e-139	1.38076e-139	2.20241e-139	9.20901e-139	-6.26034e-139	-2.53832e-139	1.93169e-139	5.33457e-139	-2.54359e-140	2.57547e-140	-1.79823e-139	1.24975e-139	-1.21332e-138	2.22003e-139	-1.28112e-139	7.55011e-139	-1.5116e-139	1.37088e-140	2.3403e-139	-4.51983e-139	3.67646e-140	-1.74568e-139	-6.85174e-139	-1.69606e-139	3.21517e-139	-4.75961e-139	8.78024e-139	-2.97603e-139	2.6907e-140	5.88001e-276
-1.83215e-140	-2.05877e-140	2.19156e-140	9.00047e-142	-2.06813e-140	7.144e-141	-5.05306e-140	-1.27726e-140	-7.58807e-141	-5.87883e-140	2.64344e-140	-1.09796e-139	-1.63144e-140	-4.11839e-140	7.94535e-142	-1.84459e-140	1.21995e-140	-3.11519e-141	4.68434e-140	-5.74352e-140	-1.06731e-140	1.8104e-140	-5.11096e-142	-1.24331e-140	4.09809e-141	-2.10089e-140	1.08072e-140	-3.26519e-141	-1.22878e-140	-8.61349e-140	3.74106e-278
-9.57441e-142	-2.72693e-142	3.63691e-141	-9.77214e-142	4.89828e-142	9.77915e-142	-5.81161e-141	-2.40334e-141	-2.85673e-141	2.51202e-142	-2.06269e-141	3.00391e-141	1.31229e-141	2.40831e-141	-6.98367e-142	1.05359e-141	5.49409e-142	3.13136e-141	-9.66395e-142	-3.33015e-141	-7.00078e-142	-2.20609e-141	-4.16343e-141	2.03516e-142	-5.52992e-141	-1.09868e-141	-1.92382e-141	-3.93328e-142	-3.72124e-141	-3.15198e-141	1.90831e-280
-2.75223e-142	-4.5613e-144	-4.90313e-143	-2.97712e-142	-1.87195e-142	1.58152e-143	4.43447e-143	1.08162e-142	8.36733e-142	-5.15485e-144	4.9843e-142	8.81653e-142	4.38834e-142	-9.70124e-143	-1.20446e-142	-5.22526e-142	-8.58188e-142	1.0402e-141	-3.23384e-142	4.58218e-142	7.63933e-143	2.96213e-142	1.16444e-142	1.81338e-142	-1.46364e-142	1.31518e-143	-3.8038e-142	-1.47366e-142	-1.83502e-142	5.96805e-143	4.92948e-282
-2.46915e-143	-2.87208e-143	3.83826e-143	1.25625e-143	1.38204e-143	2.18937e-143	-3.16389e-143	-6.87739e-144	-5.23762e-143	1.96771e-143	1.60397e-143	-1.38331e-143	7.23148e-143	-2.38301e-143	-1.97623e-144	-5.14175e-144	6.13824e-144	1.00363e-143	-2.54815e-143	-3.38047e-143	-2.94072e-144	8.25933e-144	-1.64627e-143	-1.61523e-143	-4.64324e-143	2.63581e-143	-1.62418e-144	3.63669e-143	7.45586e-143	4.91121e-143	2.88771e-284
-7.74136e-145	-6.31216e-146	-2.18556e-145	2.64402e-144	-2.42185e-144	-1.20364e-144	1.9387e-145	1.64309e-145	-2.47125e-144	2.88528e-145	1.95344e-145	2.58567e-145	2.87131e-144	6.91714e-144	-9.51922e-145	-1.28684e-144	-2.22436e-145	9.24358e-145	-1.36618e-144	-4.16938e-144	1.08149e-144	1.49222e-144	-8.21994e-146	-1.08259e-144	6.00217e-145	2.0438e-144	-1.48739e-144	1.46898e-144	2.31755e-144	-2.9072e-144	1.27429e-286
8.0426e-147	-7.29872e-146	7.38235e-147	1.377e-145	1.1068e-145	-6.12905e-146	1.26121e-145	7.85153e-146	4.72687e-145	-2.54352e-146	1.90373e-145	-6.16462e-147	2.69786e-145	1.5205e-145	2.71085e-146	-3.29295e-146	1.37898e-145	1.11423e-145	-4.61437e-145	-1.38027e-145	-2.036e-145	2.56352e-146	-6.0664e-146	8.87891e-146	-3.81604e-146	-4.20476e-145	-3.23146e-146	-9.45987e-146	1.34941e-146	1.5989e-145	9.51645e-289
-2.13971e-146	1.46295e-146	5.39185e-147	9.4206e-148	2.98123e-146	-4.45469e-147	-1.80737e-147	-2.26598e-146	2.31088e-147	-5.51943e-147	-1.77239e-146	1.49351e-146	-2.97834e-146	-2.57777e-146	2.24084e-146	1.008e-146	1.56128e-146	1.37176e-146	4.80977e-146	-1.37309e-147	4.81478e-147	-1.0382e-146	3.49203e-147	2.36594e-146	-6.90903e-147	3.75017e-147	4.07426e-146	-1.53826e-147	-5.13337e-146	5.14694e-147	1.26913e-290
-2.86206e-147	4.37059e-148	-1.51827e-147	-2.68247e-147	8.69877e-148	2.05148e-147	5.98046e-148	-4.36877e-147	8.90176e-148	-8.85837e-148	2.5751e-147	4.17089e-148	1.38457e-147	9.50533e-148	-1.32221e-147	3.81577e-148	-3.34229e-149	-9.32179e-149	-1.40037e-147	2.08198e-147	-3.37455e-147	1.79404e-148	-6.70976e-148	6.31737e-149	7.32874e-148	1.87815e-147	-1.94889e-147	-2.96533e-148	4.28883e-148	4.27666e-148	8.18858e-293
-1.41529e-148	-4.40519e-149	1.06381e-148	-2.50018e-148	-6.64108e-149	-2.17377e-149	3.97479e-148	-1.83119e-149	1.08003e-148	-2.10521e-148	-1.71748e-148	4.28027e-149	-5.10128e-149	-2.85023e-150	1.35747e-149	4.13687e-149	4.00503e-148	2.86293e-149	2.72406e-148	-1.82288e-149	-9.34503e-149	-5.11616e-149	1.08332e-148	1.187e-149	-1.55749e-149	-1.36986e-149	-1.14139e-148	-9.96799e-149	-8.38883e-149	1.22072e-148	6.55143e-295
2.96075e-150	3.07376e-149	-6.17357e-150	7.49496e-150	5.46793e-150	4.31928e-150	7.63155e-150	-6.51931e-150	-4.1819e-150	4.45604e-150	1.05358e-149	1.88163e-149	-2.71624e-150	1.06963e-149	-3.12887e-150	-7.4701e-151	-7.46e-150	9.72202e-150	2.38305e-149	4.19187e-150	2.9507e-149	-7.75036e-150	-5.74589e-152	6.56858e-150	5.80295e-150	-2.41681e-149	-3.97297e-150	-1.36338e-149	-5.63362e-150	-9.91953e-150	4.49077e-297
-1.67136e-151	-4.11157e-151	-5.83119e-151	-2.07599e-151	1.32399e-150	1.08948e-150	-1.2183e-150	-2.94455e-151	-2.84784e-151	-4.94267e-151	-2.19171e-150	2.22427e-150	-1.64304e-150	2.14926e-151	-6.04229e-151	-1.44457e-152	2.0638e-150	3.05776e-150	-2.07083e-151	-1.30269e-151	8.3983e-151	-7.39194e-152	-1.66843e-152	-4.5057e-151	1.02685e-151	-6.13176e-151	-1.59913e-150	2.90162e-150	2.44314e-151	-1.25017e-150	4.58472e-299
7.77962e-152	4.16012e-152	-1.00519e-152	5.86142e-153	1.04567e-152	-4.04054e-152	4.20302e-152	4.86826e-152	5.57226e-152	-5.4332e-153	4.62008e-152	-4.75798e-152	-9.83143e-152	-7.30694e-152	3.45439e-152	-3.69489e-152	-7.44846e-152	-8.20893e-153	8.19316e-152	-8.34482e-152	3.22345e-152	-1.48984e-152	1.34504e-152	4.56848e-151	7.16444e-153	5.83986e-153	-1.00917e-151	2.16328e-152	-2.51994e-152	1.26019e-151	2.95591e-301
-1.79052e-153	-6.16483e-154	3.12329e-153	5.56546e-153	-1.93866e-153	4.48091e-153	1.41858e-152	6.52417e-153	-2.08984e-152	2.09399e-152	-1.80848e-152	-7.4884e-153	-4.16563e-153	1.2659e-153	-2.73564e-153	1.8848e-153	-1.41448e-153	-7.18696e-153	2.15804e-153	-3.73582e-153	-1.89087e-153	5.84142e-153	7.49401e-153	-2.0019e-153	-1.12283e-153	-1.18179e-152	-1.57211e-153	9.44046e-155	2.26302e-152	-7.02526e-153	2.47532e-303
5.33792e-154	2.43348e-154	-1.56966e-153	-3.39244e-154	-3.30092e-154	-3.61709e-154	-1.07955e-155	-7.20126e-154	-7.32543e-154	2.56501e-153	-2.42447e-154	2.85047e-153	-4.91856e-154	1.37273e-154	2.39853e-154	1.06712e-153	1.23386e-154	1.19202e-153	-7.13028e-154	-4.73591e-154	1.68949e-154	-6.71848e-154	4.28861e-154	8.79954e-154	-7.35974e-154	1.1422e-153	4.09557e-155	2.09277e-154	5.16806e-154	-1.33524e-154	2.62221e-305
-2.92997e-155	-1.10473e-154	-9.30389e-155	-8.28414e-155	4.77803e-155	3.577e-155	2.24934e-155	-4.85613e-156	5.46734e-155	1.17541e-154	-2.28276e-155	8.35194e-156	-2.13687e-155	8.89972e-156	-3.55915e-155	-5.55825e-155	9.64472e-156	-4.31391e-155	3.77e-155	-4.19861e-155	3.95697e-156	3.49922e-155	7.35356e-155	4.31015e-155	3.89013e-155	-1.96551e-154	2.31299e-154	9.46489e-155	-1.28229e-155	-1.08509e-154	1.83147e-307
-5.13301e-156	3.71557e-157	3.52317e-157	-4.44528e-156	-2.56702e-157	5.54448e-157	-5.11131e-156	3.24401e-156	-1.66726e-156	-1.42698e-155	-1.14468e-155	-2.59541e-157	-2.72467e-156	7.80284e-158	4.00029e-156	6.44813e-156	-7.28032e-157	-3.08178e-156	-5.79048e-156	-1.14492e-155	-1.30197e-156	1.91975e-156	-2.92158e-156	1.994e-157	-3.47898e-156	-5.7364e-156	-4.935e-156	-1.70832e-156	-1.61642e-156	6.71031e-156	0
4.86035e-158	-9.7963e-158	-4.27891e-157	-8.50541e-157	1.10899e-157	8.9374e-157	-7.46218e-157	1.77194e-157	-4.89932e-157	-1.24349e-156	5.58557e-157	-2.83925e-158	-4.49578e-158	3.30918e-158	-6.87593e-157	-9.77279e-157	-3.23651e-157	-1.08191e-157	-1.17463e-156	-2.51123e-158	-9.40255e-157	1.31591e-157	-3.84062e-157	-3.28372e-157	1.04234e-157	3.93962e-157	-8.12152e-159	1.3216e-156	-3.53336e-157	7.7043e-157	0
-1.1441e-157	2.06016e-158	1.14498e-157	-4.52439e-158	-1.94502e-158	1.10892e-157	2.0208e-160	-1.08506e-158	-4.09613e-158	-8.69844e-159	-1.48187e-157	1.39102e-157	-6.86816e-159	1.1393e-157	-9.40043e-158	8.90873e-158	6.73741e-159	-4.17274e-158	4.10351e-159	9.29166e-158	-1.88886e-158	7.68268e-159	-6.35687e-159	-2.00833e-158	1.21726e-158	1.89091e-158	-6.65916e-159	-3.10325e-158	-3.73334e-158	-1.31612e-157	0
-5.94414e-160	-5.57907e-159	-9.23642e-159	-6.78448e-160	-2.65162e-159	-2.00073e-159	1.50286e-160	-7.11115e-159	5.96497e-161	-2.77199e-160	1.82783e-158	-5.45893e-160	1.75047e-159	2.21478e-159	-4.84197e-159	3.8751e-159	-3.62569e-160	5.33149e-160	1.1871e-159	1.73491e-159	1.36998e-159	3.66991e-159	5.82722e-159	1.77498e-159	3.0824e-159	-1.55876e-158	3.92526e-159	6.89989e-159	-1.09873e-160	7.68801e-159	0
8.96001e-161	1.53844e-160	1.96808e-163	2.32386e-160	-5.18041e-160	-1.33819e-160	-1.10324e-160	2.96102e-160	-2.53261e-160	-1.43698e-159	2.81175e-160	3.80199e-160	-7.65713e-161	6.72242e-160	-4.63326e-161	1.76154e-160	-1.0827e-160	1.03354e-160	-3.76227e-162	6.07096e-162	2.78905e-160	3.6427e-160	1.5867e-159	7.97e-160	1.37275e-160	9.5074e-161	1.89313e-159	3.3917e-160	-1.00197e-160	1.80733e-161	0
-1.34184e-161	1.95248e-160	-1.51624e-161	-2.0657e-161	8.37567e-162	6.47275e-162	2.17723e-162	3.53055e-162	2.67836e-161	-4.38274e-161	2.74949e-161	1.59856e-162	-1.20174e-161	-2.05476e-161	4.67404e-161	-1.00613e-161	-2.63358e-161	7.18067e-161	9.63532e-162	-3.90251e-161	1.84562e-161	-9.74265e-162	-6.05459e-162	1.02056e-161	-1.07132e-161	5.2021e-161	-1.0061e-160	-2.55295e-161	1.08118e-161	2.94347e-161	0
-2.97045e-162	4.3074e-162	3.6867e-163	1.48398e-162	-5.22425e-162	5.73125e-162	-6.19092e-163	8.83901e-163	2.25839e-162	-5.76797e-163	-2.95076e-162	-4.04561e-162	-4.04767e-162	-1.98273e-163	3.46611e-162	-6.14552e-162	-1.03813e-163	-3.17872e-162	-5.15955e-163	3.91562e-163	-6.68502e-162	3.58966e-162	2.48619e-162	4.18702e-162	-4.17494e-165	3.57211e-162	1.47171e-162	1.1739e-161	1.33263e-162	-8.18056e-163	0
-1.52757e-163	-3.91208e-163	1.67064e-163	-6.7024e-163	-1.39744e-164	-7.17792e-163	3.31193e-163	8.4187e-163	-2.76894e-163	-6.4219e-163	-1.50758e-162	3.79671e-165	2.51139e-165	-1.59746e-163	1.98993e-163	-8.01569e-163	2.67592e-164	-1.35635e-163	8.42969e-165	-1.06818e-164	-3.48996e-163	-5.08782e-163	-5.74001e-163	-4.56601e-163	2.66254e-163	-8.83179e-163	-1.05664e-162	4.61806e-163	2.92202e-163	3.76853e-163	0
-1.52757e-163	-3.91208e-163	1.67064e-163	-6.7024e-163	-1.39744e-164	-7.17792e-163	3.31193e-163	8.4187e-163	-2.76894e-163	-6.4219e-163	-1.50758e-162	3.79671e-165	2.51139e-165	-1.59746e-163	1.98993e-163	-8.01569e-163	2.67592e-164	-1.35635e-163	8.42969e-165	-1.06818e-164	-3.48996e-163	-5.08782e-163	-5.74001e-163	-4.56601e-163	2.66254e-163	-8.83179e-163	-1.05664e-162	4.61806e-163	2.92202e-163	3.76853e-163	0
-1.52757e-163	-3.91208e-163	1.67064e-163	-6.7024e-163	-1.39744e-164	-7.17792e-163	3.31193e-163	8.4187e-163	-2.76894e-163	-6.4219e-163	-1.50758e-162	3.79671e-165	2.51139e-165	-1.59746e-163	1.98993e-163	-8.01569e-163	2.67592e-164	-1.35635e-163	8.42969e-165	-1.06818e-164	-3.48996e-163	-5.08782e-163	-5.74001e-163	-4.56601e-163	2.66254e-163	-8.83179e-163	-1.05664e-162	4.61806e-163	2.92202e-163	3.76853e-163	0
-1.52757e-163	-3.91208e-163	1.67064e-163	-6.7024e-163	-1.39744e-164	-7.17792e-163	3.31193e-163	8.4187e-163	-2.76894e-163	-6.4219e-163	-1.50758e-162	3.79671e-165	2.51139e-165	-1.59746e-163	1.98993e-163	-8.01569e-163	2.67592e-164	-1.35635e-163	8.42969e-165	-1.06818e-164	-3.48996e-163	-5.08782e-163	-5.74001e-163	-4.56601e-163	2.66254e-163	-8.83179e-163	-1.05664e-162	4.61806e-163	2.92202e-163	3.76853e-163	0
-1.52757e-163	-3.91208e-163	1.67064e-163	-6.7024e-163	-1.39744e-164	-7.17792e-163	3.31193e-163	8.4187e-163	-2.76894e-163	-6.4219e-163	-1.50758e-162	3.79671e-165	2.51139e-165	-1.59746e-163	1.98993e-163	-8.01569e-163	2.67592e-164	-1.35635e-163	8.42969e-165	-1.06818e-164	-3.48996e-163	-5.08782e-163	-5.74001e-163	-4.56601e-163	2.66254e-163	-8.83179e-163	-1.05664e-162	4.61806e-163	2.92202e-163	3.76853e-163	0
-1.52757e-163	-3.91208e-163	1.67064e-163	-6.7024e-163	-1.39744e-164	-7.17792e-163	3.31193e-163	8.4187e-163	-2.76894e-163	-6.4219e-163	-1.50758e-162	3.79671e-165	2.51139e-165	-1.59746e-163	1.98993e-163	-8.01569e-163	2.67592e-164	-1.35635e-163	8.42969e-165	-1.06818e-164	-3.48996e-163	-5.08782e-163	-5.74001e-163	-4.56601e-163	2.66254e-163	-8.83179e-163	-1.05664e-162	4.61806e-163	2.92202e-163	3.76853e-163	0
-1.52757e-163	-3.91208e-163	1.67064e-163	-6.7024e-163	-1.39744e-164	-7.17792e-163	3.31193e-163	8.4187e-163	-2.76894e-163	-6.4219e-163	-1.50758e-162	3.79671e-165	2.51139e-165	-1.59746e-163	1.98993e-163	-8.01569e-163	2.67592e-164	-1.35635e-163	8.42969e-165	-1.06818e-164	-3.48996e-163	-5.08782e-163	-5.74001e-163	-4.56601e-163	2.66254e-163	-8.83179e-163	-1.05664e-162	4.61806e-163	2.92202e-163	3.76853e-163	0
-1.52757e-163	-3.91208e-163	1.67064e-163	-6.7024e-163	-1.39744e-164	-7.17792e-163	3.31193e-163	8.4187e-163	-2.76894e-163	-6.4219e-163	-1.50758e-162	3.79671e-165	2.51139e-165	-1.59746e-163	1.98993e-163	-8.01569e-163	2.67592e-164	-1.35635e-163	8.42969e-165	-1.06818e-164	-3.48996e-163	-5.08782e-163	-5.74001e-163	-4.56601e-163	2.66254e-163	-8.83179e-163	-1.05664e-162	4.61806e-163	2.92202e-163	3.76853e-163	0
-1.52757e-163	-3.91208e-163	1.67064e-163	-6.7024e-163	-1.39744e-164	-7.17792e-163	3.31193e-163	8.4187e-163	-2.76894e-163	-6.4219e-163	-1.50758e-162	3.79671e-165	2.51139e-165	-1.59746e-163	1.98993e-163	-8.01569e-163	2.67592e-164	-1.35635e-163	8.42969e-165	-1.06818e-164	-3.48996e-163	-5.08782e-163	-5.74001e-163	-4.56601e-163	2.66254e-163	-8.83179e-163	-1.05664e-162	4.61806e-163	2.92202e-163	3.76853e-163	0
-1.52757e-163	-3.91208e-163	1.67064e-163	-6.7024e-163	-1.39744e-164	-7.17792e-163	3.31193e-163	8.4187e-163	-2.76894e-163	-6.4219e-163	-1.50758e-162	3.79671e-165	2.51139e-165	-1.59746e-163	1.98993e-163	-8.01569e-163	2.67592e-164	-1.35635e-163	8.42969e-165	-1.06818e-164	-3.48996e-163	-5.08782e-163	-5.74001e-163	-4.56601e-163	2.66254e-163	-8.83179e-163	-1.05664e-162	4.61806e-163	2.92202e-163	3.76853e-163	0
-1.52757e-163	-3.91208e-163	1.67064e-163	-6.7024e-163	-1.39744e-164	-7.17792e-163	3.31193e-163	8.4187e-163	-2.76894e-163	-6.4219e-163	-1.50758e-162	3.79671e-165	2.51139e-165	-1.59746e-163	1.98993e-163	-8.01569e-163	2.67592e-164	-1.35635e-163	8.42969e-165	-1.06818e-164	-3.48996e-163	-5.08782e-163	-5.74001e-163	-4.56601e-163	2.66254e-163	-8.83179e-163	-1.05664e-162	4.61806e-163	2.92202e-163	3.76853e-163	0
-1.52757e-163	-3.91208e-163	1.67064e-163	-6.7024e-163	-1.39744e-164	-7.17792e-163	3.31193e-163	8.4187e-163	-2.76894e-163	-6.4219e-163	-1.50758e-162	3.79671e-165	2.51139e-165	-1.59746e-163	1.98993e-163	-8.01569e-163	2.67592e-164	-1.35635e-163	8.42969e-165	-1.06818e-164	-3.48996e-163	-5.08782e-163	-5.74001e-163	-4.56601e-163	2.66254e-163	-8.83179e-163	-1.05664e-162	4.61806e-163	2.92202e-163	3.76853e-163	0
-1.52757e-163	-3.91208e-163	1.67064e-163	-6.7024e-163	-1.39744e-164	-7.17792e-163	3.31193e-163	8.4187e-163	-2.76894e-163	-6.4219e-163	-1.50758e-162	3.79671e-165	2.51139e-165	-1.59746e-163	1.98993e-163	-8.01569e-163	2.67592e-164	-1.35635e-163	8.42969e-165	-1.06818e-164	-3.48996e-163	-5.08782e-163	-5.74001e-163	-4.56601e-163	2.66254e-163	-8.83179e-163	-1.05664e-162	4.61806e-163	2.92202e-163	3.76853e-163	0
-1.52757e-163	-3.91208e-163	1.67064e-163	-6.7024e-163	-1.39744e-164	-7.17792e-163	3.31193e-163	8.4187e-163	-2.76894e-163	-6.4219e-163	-1.50758e-162	3.79671e-165	2.51139e-165	-1.59746e-163	1.98993e-163	-8.01569e-163	2.67592e-164	-1.35635e-163	8.42969e-165	-1.06818e-164	-3.48996e-163	-5.08782e-163	-5.74001e-163	-4.56601e-163	2.66254e-163	-8.83179e-163	-1.05664e-162	4.61806e-163	2.92202e-163	3.76853e-163	0
-1.52757e-163	-3.91208e-163	1.67064e-163	-6.7024e-163	-1.39744e-164	-7.17792e-163	3.31193e-163	8.4187e-163	-2.76894e-163	-6.4219e-163	-1.50758e-162	3.79671e-165	2.51139e-165	-1.59746e-163	1.98993e-163	-8.01569e-163	2.67592e-164	-1.35635e-163	8.42969e-165	-1.06818e-164	-3.48996e-163	-5.08782e-163	-5.74001e-163	-4.56601e-163	2.66254e-163	-8.83179e-163	-1.05664e-162	4.61806e-163	2.92202e-163	3.76853e-163	0
-1.52757e-163	-3.91208e-163	1.67064e-163	-6.7024e-163	-1.39744e-164	-7.17792e-163	3.31193e-163	8.4187e-163	-2.76894e-163	-6.4219e-163	-1.50758e-162	3.79671e-165	2.51139e-165	-1.59746e-163	1.98993e-163	-8.01569e-163	2.67592e-164	-1.35635e-163	8.42969e-165	-1.06818e-164	-3.48996e-163	-5.08782e-163	-5.74001e-163	-4.56601e-163	2.66254e-163	-8.83179e-163	-1.05664e-162	4.61806e-163	2.92202e-163	3.76853e-163	0
-1.52757e-163	-3.91208e-163	1.67064e-163	-6.7024e-163	-1.39744e-164	-7.17792e-163	3.31193e-163	8.4187e-163	-2.76894e-163	-6.4219e-163	-1.50758e-162	3.79671e-165	2.51139e-165	-1.59746e-163	1.98993e-163	-8.01569e-163	2.67592e-164	-1.35635e-163	8.42969e-165	-1.06818e-164	-3.48996e-163	-5.08782e-163	-5.74001e-163	-4.56601e-163	2.66254e-163	-8.83179e-163	-1.05664e-162	4.61806e-163	2.92202e-163	3.76853e-163	0
-1.52757e-163	-3.91208e-163	1.67064e-163	-6.7024e-163	-1.39744e-164	-7.17792e-163	3.31193e-163	8.4187e-163	-2.76894e-163	-6.4219e-163	-1.50758e-162	3.79671e-165	2.51139e-165	-1.59746e-163	1.98993e-163	-8.01569e-163	2.67592e-164	-1.35635e-163	8.42969e-165	-1.06818e-164	-3.48996e-163	-5.08782e-163	-5.74001e-163	-4.56601e-163	2.66254e-163	-8.83179e-163	-1.05664e-162	4.61806e-163	2.92202e-163	3.76853e-163	0
-1.52757e-163	-3.91208e-163	1.67064e-163	-6.7024e-163	-1.39744e-164	-7.17792e-163	3.31193e-163	8.4187e-163	-2.76894e-163	-6.4219e-163	-1.50758e-162	3.79671e-165	2.51139e-165	-1.59746e-163	1.98993e-163	-8.01569e-163	2.67592e-164	-1.35635e-163	8.42969e-165	-1.06818e-164	-3.48996e-163	-5.08782e-163	-5.74001e-163	-4.56601e-163	2.66254e-163	-8.83179e-163	-1.05664e-162	4.61806e-163	2.92202e-163	3.76853e-163	0
-1.52757e-163	-3.91208e-163	1.67064e-163	-6.7024e-163	-1.39744e-164	-7.17792e-163	3.31193e-163	8.4187e-163	-2.76894e-163	-6.4219e-163	-1.50758e-162	3.79671e-165	2.51139e-165	-1.59746e-163	1.98993e-163	-8.01569e-163	2.67592e-164	-1.35635e-163	8.42969e-165	-1.06818e-164	-3.48996e-163	-5.08782e-163	-5.74001e-163	-4.56601e-163	2.66254e-163	-8.83179e-163	-1.05664e-162	4.61806e-163	2.92202e-163	3.76853e-163	0
-1.52757e-163	-3.91208e-163	1.67064e-163	-6.7024e-163	-1.39744e-164	-7.17792e-163	3.31193e-163	8.4187e-163	-2.76894e-163	-6.4219e-163	-1.50758e-162	3.79671e-165	2.51139e-165	-1.59746e-163	1.98993e-163	-8.01569e-163	2.67592e-164	-1.35635e-163	8.42969e-165	-1.06818e-164	-3.48996e-163	-5.08782e-163	-5.74001e-163	-4.56601e-163	2.66254e-163	-8.83179e-163	-1.05664e-162	4.61806e-163	2.92202e-163	3.76853e-163	0
-1.52757e-163	-3.91208e-163	1.67064e-163	-6.7024e-163	-1.39744e-164	-7.17792e-163	3.31193e-163	8.4187e-163	-2.76894e-163	-6.4219e-163	-1.50758e-162	3.79671e-165	2.51139e-165	-1.59746e-163	1.98993e-163	-8.01569e-163	2.67592e-164	-1.35635e-163	8.42969e-165	-1.06818e-164	-3.48996e-163	-5.08782e-163	-5.74001e-163	-4.56601e-163	2.66254e-163	-8.83179e-163	-1.05664e-162	4.61806e-163	2.92202e-163	3.76853e-163	0
-1.52757e-163	-3.91208e-163	1.67064e-163	-6.7024e-163	-1.39744e-164	-7.17792e-163	3.31193e-163	8.4187e-163	-2.76894e-163	-6.4219e-163	-1.50758e-162	3.79671e-165	2.51139e-165	-1.59746e-163	1.98993e-163	-8.01569e-163	2.67592e-164	-1.35635e-163	8.42969e-165	-1.06818e-164	-3.48996e-163	-5.08782e-163	-5.74001e-163	-4.56601e-163	2.66254e-163	-8.83179e-163	-1.05664e-162	4.61806e-163	2.92202e-163	3.76853e-163	0
-1.52757e-163	-3.91208e-163	1.67064e-163	-6.7024e-163	-1.39744e-164	-7.17792e-163	3.31193e-163	8.4187e-163	-2.76894e-163	-6.4219e-163	-1.50758e-162	3.79671e-165	2.51139e-165	-1.59746e-163	1.98993e-163	-8.01569e-163	2.67592e-164	-1.35635e-163	8.42969e-165	-1.06818e-164	-3.48996e-163	-5.08782e-163	-5.74001e-163	-4.56601e-163	2.66254e-163	-8.83179e-163	-1.05664e-162	4.61806e-163	2.92202e-163	3.76853e-163	0
-1.52757e-163	-3.91208e-163	1.67064e-163	-6.7024e-163	-1.39744e-164	-7.17792e-163	3.31193e-163	8.4187e-163	-2.76894e-163	-6.4219e-163	-1.50758e-162	3.79671e-165	2.51139e-165	-1.59746e-163	1.98993e-163	-8.01569e-163	2.67592e-164	-1.35635e-163	8.42969e-165	-1.06818e-164	-3.48996e-163	-5.08782e-163	-5.74001e-163	-4.56601e-163	2.66254e-163	-8.83179e-163	-1.05664e-162	4.61806e-163	2.92202e-163	3.76853e-163	0
-1.52757e-163	-3.91208e-163	1.67064e-163	-6.7024e-163	-1.39744e-164	-7.17792e-163	3.31193e-163	8.4187e-163	-2.76894e-163	-6.4219e-163	-1.50758e-162	3.79671e-165	2.51139e-165	-1.59746e-163	1.98993e-163	-8.01569e-163	2.67592e-164	-1.35635e-163	8.42969e-165	-1.06818e-164	-3.48996e-163	-5.08782e-163	-5.74001e-163	-4.56601e-163	2.66254e-163	-8.83179e-163	-1.05664e-162	4.61806e-163	2.92202e-163	3.76853e-163	0
-1.52757e-163	-3.91208e-163	1.67064e-163	-6.7024e-163	-1.39744e-164	-7.17792e-163	3.31193e-163	8.4187e-163	-2.76894e-163	-6.4219e-163	-1.50758e-162	3.79671e-165	2.51139e-165	-1.59746e-163	1.98993e-163	-8.01569e-163	2.67592e-164	-1.35635e-163	8.42969e-165	-1.06818e-164	-3.48996e-163	-5.08782e-163	-5.74001e-163	-4.56601e-163	2.66254e-163	-8.83179e-163	-1.05664e-162	4.61806e-163	2.92202e-163	3.76853e-163	0
-1.52757e-163	-3.91208e-163	1.67064e-163	-6.7024e-163	-1.39744e-164	-7.17792e-163	3.31193e-163	8.4187e-163	-2.76894e-163	-6.4219e-163	-1.50758e-162	3.79671e-165	2.51139e-165	-1.59746e-163	1.98993e-163	-8.01569e-163	2.67592e-164	-1.35635e-163	8.42969e-165	-1.06818e-164	-3.48996e-163	-5.08782e-163	-5.74001e-163	-4.56601e-163	2.66254e-163	-8.83179e-163	-1.05664e-162	4.61806e-163	2.92202e-163	3.76853e-163	0
-1.52757e-163	-3.91208e-163	1.67064e-163	-6.7024e-163	-1.39744e-164	-7.17792e-163	3.31193e-163	8.4187e-163	-2.76894e-163	-6.4219e-163	-1.50758e-162	3.79671e-165	2.51139e-165	-1.59746e-163	1.98993e-163	-8.01569e-163	2.67592e-164	-1.35635e-163	8.42969e-165	-1.06818e-164	-3.48996e-163	-5.08782e-163	-5.74001e-163	-4.56601e-163	2.66254e-163	-8.83179e-163	-1.05664e-162	4.61806e-163	2.92202e-163	3.76853e-163	0
-1.52757e-163	-3.91208e-163	1.67064e-163	-6.7024e-163	-1.39744e-164	-7.17792e-163	3.31193e-163	8.4187e-163	-2.76894e-163	-6.4219e-163	-1.50758e-162	3.79671e-165	2.51139e-165	-1.59746e-163	1.98993e-163	-8.01569e-163	2.67592e-164	-1.35635e-163	8.42969e-165	-1.06818e-164	-3.48996e-163	-5.08782e-163	-5.74001e-163	-4.56601e-163	2.66254e-163	-8.83179e-163	-1.05664e-162	4.61806e-163	2.92202e-163	3.76853e-163	0
-1.52757e-163	-3.91208e-163	1.67064e-163	-6.7024e-163	-1.39744e-164	-7.17792e-163	3.31193e-163	8.4187e-163	-2.76894e-163	-6.4219e-163	-1.50758e-162	3.79671e-165	2.51139e-165	-1.59746e-163	1.98993e-163	-8.01569e-163	2.67592e-164	-1.35635e-163	8.42969e-165	-1.06818e-164	-3.48996e-163	-5.08782e-163	-5.74001e-163	-4.56601e-163	2.66254e-163	-8.83179e-163	-1.05664e-162	4.61806e-163	2.92202e-163	3.76853e-163	0
-1.52757e-163	-3.91208e-163	1.67064e-163	-6.7024e-163	-1.39744e-164	-7.17792e-163	3.31193e-163	8.4187e-163	-2.76894e-163	-6.4219e-163	-1.50758e-162	3.79671e-165	2.51139e-165	-1.59746e-163	1.98993e-163	-8.01569e-163	2.67592e-164	-1.35635e-163	8.42969e-165	-1.06818e-164	-3.48996e-163	-5.08782e-163	-5.74001e-163	-4.56601e-163	2.66254e-163	-8.83179e-163	-1.05664e-162	4.61806e-163	2.92202e-163	3.76853e-163	0
-1.52757e-163	-3.91208e-163	1.67064e-163	-6.7024e-163	-1.39744e-164	-7.17792e-163	3.31193e-163	8.4187e-163	-2.76894e-163	-6.4219e-163	-1.50758e-162	3.79671e-165	2.51139e-165	-1.59746e-163	1.98993e-163	-8.01569e-163	2.67592e-164	-1.35635e-163	8.42969e-165	-1.06818e-164	-3.48996e-163	-5.08782e-163	-5.74001e-163	-4.56601e-163	2.66254e-163	-8.83179e-163	-1.05664e-162	4.61806e-163	2.92202e-163	3.76853e-163	0
-1.52757e-163	-3.91208e-163	1.67064e-163	-6.7024e-163	-1.39744e-164	-7.17792e-163	3.31193e-163	8.4187e-163	-2.76894e-163	-6.4219e-163	-1.50758e-162	3.79671e-165	2.51139e-165	-1.59746e-163	1.98993e-163	-8.01569e-163	2.67592e-164	-1.35635e-163	8.42969e-165	-1.06818e-164	-3.48996e-163	-5.08782e-163	-5.74001e-163	-4.56601e-163	2.66254e-163	-8.83179e-163	-1.05664e-162	4.61806e-163	2.92202e-163	3.76853e-163	0
-1.52757e-163	-3.91208e-163	1.67064e-163	-6.7024e-163	-1.39744e-164	-7.17792e-163	3.31193e-163	8.4187e-163	-2.76894e-163	-6.4219e-163	-1.50758e-162	3.79671e-165	2.51139e-165	-1.59746e-163	1.98993e-163	-8.01569e-163	2.67592e-164	-1.35635e-163	8.42969e-165	-1.06818e-164	-3.48996e-163	-5.08782e-163	-5.74001e-163	-4.56601e-163	2.66254e-163	-8.83179e-163	-1.05664e-162	4.61806e-163	2.92202e-163	3.76853e-163	0
-1.52757e-163	-3.91208e-163	1.67064e-163	-6.7024e-163	-1.39744e-164	-7.17792e-163	3.31193e-163	8.4187e-163	-2.76894e-163	-6.4219e-163	-1.50758e-162	3.79671e-165	2.51139e-165	-1.59746e-163	1.98993e-163	-8.01569e-163	2.67592e-164	-1.35635e-163	8.42969e-165	-1.06818e-164	-3.48996e-163	-5.08782e-163	-5.74001e-163	-4.56601e-163	2.66254e-163	-8.83179e-163	-1.05664e-162	4.61806e-163	2.92202e-163	3.76853e-163	0
-1.52757e-163	-3.91208e-163	1.67064e-163	-6.7024e-163	-1.39744e-164	-7.17792e-163	3.31193e-163	8.4187e-163	-2.76894e-163	-6.4219e-163	-1.50758e-162	3.79671e-165	2.51139e-165	-1.59746e-163	1.98993e-163	-8.01569e-163	2.67592e-164	-1.35635e-163	8.42969e-165	-1.06818e-164	-3.48996e-163	-5.08782e-163	-5.74001e-163	-4.56601e-163	2.66254e-163	-8.83179e-163	-1.05664e-162	4.61806e-163	2.92202e-163	3.76853e-163	0
-1.52757e-163	-3.91208e-163	1.67064e-163	-6.7024e-163	-1.39744e-164	-7.17792e-163	3.31193e-163	8.4187e-163	-2.76894e-163	-6.4219e-163	-1.50758e-162	3.79671e-165	2.51139e-165	-1.59746e-163	1.98993e-163	-8.01569e-163	2.67592e-164	-1.35635e-163	8.42969e-165	-1.06818e-164	-3.48996e-163	-5.08782e-163	-5.74001e-163	-4.56601e-163	2.66254e-163	-8.83179e-163	-1.05664e-162	4.61806e-163	2.92202e-163	3.76853e-163	0
-1.52757e-163	-3.91208e-163	1.67064e-163	-6.7024e-163	-1.39744e-164	-7.17792e-163	3.31193e-163	8.4187e-163	-2.76894e-163	-6.4219e-163	-1.50758e-162	3.79671e-165	2.51139e-165	-1.59746e-163	1.98993e-163	-8.01569e-163	2.67592e-164	-1.35635e-163	8.42969e-165	-1.06818e-164	-3.48996e-163	-5.08782e-163	-5.74001e-163	-4.56601e-163	2.66254e-163	-8.83179e-163	-1.05664e-162	4.61806e-163	2.92202e-163	3.76853e-163	0
-1.52757e-163	-3.91208e-163	1.67064e-163	-6.7024e-163	-1.39744e-164	-7.17792e-163	3.31193e-163	8.4187e-163	-2.76894e-163	-6.4219e-163	-1.50758e-162	3.79671e-165	2.51139e-165	-1.59746e-163	1.98993e-163	-8.01569e-163	2.67592e-164	-1.35635e-163	8.42969e-165	-1.06818e-164	-3.48996e-163	-5.08782e-163	-5.74001e-163	-4.56601e-163	2.66254e-163	-8.83179e-163	-1.05664e-162	4.61806e-163	2.92202e-163	3.76853e-163	0
-1.52757e-163	-3.91208e-163	1.67064e-163	-6.7024e-163	-1.39744e-164	-7.17792e-163	3.31193e-163	8.4187e-163	-2.76894e-163	-6.4219e-163	-1.50758e-162	3.79671e-165	2.51139e-165	-1.59746e-163	1.98993e-163	-8.01569e-163	2.67592e-164	-1.35635e-163	8.42969e-165	-1.06818e-164	-3.48996e-163	-5.08782e-163	-5.74001e-163	-4.56601e-163	2.66254e-163	-8.83179e-163	-1.05664e-162	4.61806e-163	2.92202e-163	3.76853e-163	0
-1.52757e-163	-3.91208e-163	1.67064e-163	-6.7024e-163	-1.39744e-164	-7.17792e-163	3.31193e-163	8.4187e-163	-2.76894e-163	-6.4219e-163	-1.50758e-162	3.79671e-165	2.51139e-165	-1.59746e-163	1.98993e-163	-8.01569e-163	2.67592e-164	-1.35635e-163	8.42969e-165	-1.06818e-164	-3.48996e-163	-5.08782e-163	-5.74001e-163	-4.56601e-163	2.66254e-163	-8.83179e-163	-1.05664e-162	4.61806e-163	2.92202e-163	3.76853e-163	0
-1.52757e-163	-3.91208e-163	1.67064e-163	-6.7024e-163	-1.39744e-164	-7.17792e-163	3.31193e-163	8.4187e-163	-2.76894e-163	-6.4219e-163	-1.50758e-162	3.79671e-165	2.51139e-165	-1.59746e-163	1.98993e-163	-8.01569e-163	2.67592e-164	-1.35635e-163	8.42969e-165	-1.06818e-164	-3.48996e-163	-5.08782e-163	-5.74001e-163	-4.56601e-163	2.66254e-163	-8.83179e-163	-1.05664e-162	4.61806e-163	2.92202e-163	3.76853e-163	0
-1.52757e-163	-3.91208e-163	1.67064e-163	-6.7024e-163	-1.39744e-164	-7.17792e-163	3.31193e-163	8.4187e-163	-2.76894e-163	-6.4219e-163	-1.50758e-162	3.79671e-165	2.51139e-165	-1.59746e-163	1.98993e-163	-8.01569e-163	2.67592e-164	-1.35635e-163	8.42969e-165	-1.06818e-164	-3.48996e-163	-5.08782e-163	-5.74001e-163	-4.56601e-163	2.66254e-163	-8.83179e-163	-1.05664e-162	4.61806e-163	2.92202e-163	3.76853e-163	0
-1.52757e-163	-3.91208e-163	1.67064e-163	-6.7024e-163	-1.39744e-164	-7.17792e-163	3.31193e-163	8.4187e-163	-2.76894e-163	-6.4219e-163	-1.50758e-162	3.79671e-165	2.51139e-165	-1.59746e-163	1.98993e-163	-8.01569e-163	2.67592e-164	-1.35635e-163	8.42969e-165	-1.06818e-164	-3.48996e-163	-5.08782e-163	-5.74001e-163	-4.56601e-163	2.66254e-163	-8.83179e-163	-1.05664e-162	4.61806e-163	2.92202e-163	3.76853e-163	0
-1.52757e-163	-3.91208e-163	1.67064e-163	-6.7024e-163	-1.39744e-164	-7.17792e-163	3.31193e-163	8.4187e-163	-2.76894e-163	-6.4219e-163	-1.50758e-162	3.79671e-165	2.51139e-165	-1.59746e-163	1.98993e-163	-8.01569e-163	2.67592e-164	-1.35635e-163	8.42969e-165	-1.06818e-164	-3.48996e-163	-5.08782e-163	-5.74001e-163	-4.56601e-163	2.66254e-163	-8.83179e-163	-1.05664e-162	4.61806e-163	2.92202e-163	3.76853e-163	0
-1.52757e-163	-3.91208e-163	1.67064e-163	-6.7024e-163	-1.39744e-164	-7.17792e-163	3.31193e-163	8.4187e-163	-2.76894e-163	-6.4219e-163	-1.50758e-162	3.79671e-165	2.51139e-165	-1.59746e-163	1.98993e-163	-8.01569e-163	2.67592e-164	-1.35635e-163	8.42969e-165	-1.06818e-164	-3.48996e-163	-5.08782e-163	-5.74001e-163	-4.56601e-163	2.66254e-163	-8.83179e-163	-1.05664e-162	4.61806e-163	2.92202e-163	3.76853e-163	0
-1.52757e-163	-3.91208e-163	1.67064e-163	-6.7024e-163	-1.39744e-164	-7.17792e-163	3.31193e-163	8.4187e-163	-2.76894e-163	-6.4219e-163	-1.50758e-162	3.79671e-165	2.51139e-165	-1.59746e-163	1.98993e-163	-8.01569e-163	2.67592e-164	-1.35635e-163	8.42969e-165	-1.06818e-164	-3.48996e-163	-5.08782e-163	-5.74001e-163	-4.56601e-163	2.66254e-163	-8.83179e-163	-1.05664e-162	4.61806e-163	2.92202e-163	3.76853e-163	0
-1.52757e-163	-3.91208e-163	1.67064e-163	-6.7024e-163	-1.39744e-164	-7.17792e-163	3.31193e-163	8.4187e-163	-2.76894e-163	-6.4219e-163	-1.50758e-162	3.79671e-165	2.51139e-165	-1.59746e-163	1.98993e-163	-8.01569e-163	2.67592e-164	-1.35635e-163	8.42969e-165	-1.06818e-164	-3.48996e-163	-5.08782e-163	-5.74001e-163	-4.56601e-163	2.66254e-163	-8.83179e-163	-1.05664e-162	4.61806e-163	2.92202e-163	3.76853e-163	0
-1.52757e-163	-3.91208e-163	1.67064e-163	-6.7024e-163	-1.39744e-164	-7.17792e-163	3.31193e-163	8.4187e-163	-2.76894e-163	-6.4219e-163	-1.50758e-162	3.79671e-165	2.51139e-165	-1.59746e-163	1.98993e-163	-8.01569e-163	2.67592e-164	-1.35635e-163	8.42969e-165	-1.06818e-164	-3.48996e-163	-5.08782e-163	-5.74001e-163	-4.56601e-163	2.66254e-163	-8.83179e-163	-1.05664e-162	4.61806e-163	2.92202e-163	3.76853e-163	0
-1.52757e-163	-3.91208e-163	1.67064e-163	-6.7024e-163	-1.39744e-164	-7.17792e-163	3.31193e-163	8.4187e-163	-2.76894e-163	-6.4219e-163	-1.50758e-162	3.79671e-165	2.51139e-165	-1.59746e-163	1.98993e-163	-8.01569e-163	2.67592e-164	-1.35635e-163	8.42969e-165	-1.06818e-164	-3.48996e-163	-5.08782e-163	-5.74001e-163	-4.56601e-163	2.66254e-163	-8.83179e-163	-1.05664e-162	4.61806e-163	2.92202e-163	3.76853e-163	0
-1.52757e-163	-3.91208e-163	1.67064e-163	-6.7024e-163	-1.39744e-164	-7.17792e-163	3.31193e-163	8.4187e-163	-2.76894e-163	-6.4219e-163	-1.50758e-162	3.79671e-165	2.51139e-165	-1.59746e-163	1.98993e-163	-8.01569e-163	2.67592e-164	-1.35635e-163	8.42969e-165	-1.06818e-164	-3.48996e-163	-5.08782e-163	-5.74001e-163	-4.56601e-163	2.66254e-163	-8.83179e-163	-1.05664e-162	4.61806e-163	2.92202e-163	3.76853e-163	0
-1.52757e-163	-3.91208e-163	1.67064e-163	-6.7024e-163	-1.39744e-164	-7.17792e-163	3.31193e-163	8.4187e-163	-2.76894e-163	-6.4219e-163	-1.50758e-162	3.79671e-165	2.51139e-165	-1.59746e-163	1.98993e-163	-8.01569e-163	2.67592e-164	-1.35635e-163	8.42969e-165	-1.06818e-164	-3.48996e-163	-5.08782e-163	-5.74001e-163	-4.56601e-163	2.66254e-163	-8.83179e-163	-1.05664e-162	4.61806e-163	2.92202e-163	3.76853e-163	0
-1.52757e-163	-3.91208e-163	1.67064e-163	-6.7024e-163	-1.39744e-164	-7.17792e-163	3.31193e-163	8.4187e-163	-2.76894e-163	-6.4219e-163	-1.50758e-162	3.79671e-165	2.51139e-165	-1.59746e-163	1.98993e-163	-8.01569e-163	2.67592e-164	-1.35635e-163	8.42969e-165	-1.06818e-164	-3.48996e-163	-5.08782e-163	-5.74001e-163	-4.56601e-163	2.66254e-163	-8.83179e-163	-1.05664e-162	4.61806e-163	2.92202e-163	3.76853e-163	0
-1.52757e-163	-3.91208e-163	1.67064e-163	-6.7024e-163	-1.39744e-164	-7.17792e-163	3.31193e-163	8.4187e-163	-2.76894e-163	-6.4219e-163	-1.50758e-162	3.79671e-165	2.51139e-165	-1.59746e-163	1.98993e-163	-8.01569e-163	2.67592e-164	-1.35635e-163	8.42969e-165	-1.06818e-164	-3.48996e-163	-5.08782e-163	-5.74001e-163	-4.56601e-163	2.66254e-163	-8.83179e-163	-1.05664e-162	4.61806e-163	2.92202e-163	3.76853e-163	0
-1.52757e-163	-3.91208e-163	1.67064e-163	-6.7024e-163	-1.39744e-164	-7.17792e-163	3.31193e-163	8.4187e-163	-2.76894e-163	-6.4219e-163	-1.50758e-162	3.79671e-165	2.51139e-165	-1.59746e-163	1.98993e-163	-8.01569e-163	2.67592e-164	-1.35635e-163	8.42969e-165	-1.06818e-164	-3.48996e-163	-5.08782e-163	-5.74001e-163	-4.56601e-163	2.66254e-163	-8.83179e-163	-1.05664e-162	4.61806e-163	2.92202e-163	3.76853e-163	0
-1.52757e-163	-3.91208e-163	1.67064e-163	-6.7024e-163	-1.39744e-164	-7.17792e-163	3.31193e-163	8.4187e-163	-2.76894e-163	-6.4219e-163	-1.50758e-162	3.79671e-165	2.51139e-165	-1.59746e-163	1.98993e-163	-8.01569e-163	2.67592e-164	-1.35635e-163	8.42969e-165	-1.06818e-164	-3.48996e-163	-5.08782e-163	-5.74001e-163	-4.56601e-163	2.66254e-163	-8.83179e-163	-1.05664e-162	4.61806e-163	2.92202e-163	3.76853e-163	0
-1.52757e-163	-3.91208e-163	1.67064e-163	-6.7024e-163	-1.39744e-164	-7.17792e-163	3.31193e-163	8.4187e-163	-2.76894e-163	-6.4219e-163	-1.50758e-162	3.79671e-165	2.51139e-165	-1.59746e-163	1.98993e-163	-8.01569e-163	2.67592e-164	-1.35635e-163	8.42969e-165	-1.06818e-164	-3.48996e-163	-5.08782e-163	-5.74001e-163	-4.56601e-163	2.66254e-163	-8.83179e-163	-1.05664e-162	4.61806e-163	2.92202e-163	3.76853e-163	0
-1.52757e-163	-3.91208e-163	1.67064e-163	-6.7024e-163	-1.39744e-164	-7.17792e-163	3.31193e-163	8.4187e-163	-2.76894e-163	-6.4219e-163	-1.50758e-162	3.79671e-165	2.51139e-165	-1.59746e-163	1.98993e-163	-8.01569e-163	2.67592e-164	-1.35635e-163	8.42969e-165	-1.06818e-164	-3.48996e-163	-5.08782e-163	-5.74001e-163	-4.56601e-163	2.66254e-163	-8.83179e-163	-1.05664e-162	4.61806e-163	2.92202e-163	3.76853e-163	0
-1.52757e-163	-3.91208e-163	1.67064e-163	-6.7024e-163	-1.39744e-164	-7.17792e-163	3.31193e-163	8.4187e-163	-2.76894e-163	-6.4219e-163	-1.50758e-162	3.79671e-165	2.51139e-165	-1.59746e-163	1.98993e-163	-8.01569e-163	2.67592e-164	-1.35635e-163	8.42969e-165	-1.06818e-164	-3.48996e-163	-5.08782e-163	-5.74001e-163	-4.56601e-163	2.66254e-163	-8.83179e-163	-1.05664e-162	4.61806e-163	2.92202e-163	3.76853e-163	0
-1.52757e-163	-3.91208e-163	1.67064e-163	-6.7024e-163	-1.39744e-164	-7.17792e-163	3.31193e-163	8.4187e-163	-2.76894e-163	-6.4219e-163	-1.50758e-162	3.79671e-165	2.51139e-165	-1.59746e-163	1.98993e-163	-8.01569e-163	2.67592e-164	-1.35635e-163	8.42969e-165	-1.06818e-164	-3.48996e-163	-5.08782e-163	-5.74001e-163	-4.56601e-163	2.66254e-163	-8.83179e-163	-1.05664e-162	4.61806e-163	2.92202e-163	3.76853e-163	0
-1.52757e-163	-3.91208e-163	1.67064e-163	-6.7024e-163	-1.39744e-164	-7.17792e-163	3.31193e-163	8.4187e-163	-2.76894e-163	-6.4219e-163	-1.50758e-162	3.79671e-165	2.51139e-165	-1.59746e-163	1.98993e-163	-8.01569e-163	2.67592e-164	-1.35635e-163	8.42969e-165	-1.06818e-164	-3.48996e-163	-5.08782e-163	-5.74001e-163	-4.56601e-163	2.66254e-163	-8.83179e-163	-1.05664e-162	4.61806e-163	2.92202e-163	3.76853e-163	0
-1.52757e-163	-3.91208e-163	1.67064e-163	-6.7024e-163	-1.39744e-164	-7.17792e-163	3.31193e-163	8.4187e-163	-2.76894e-163	-6.4219e-163	-1.50758e-162	3.79671e-165	2.51139e-165	-1.59746e-163	1.98993e-163	-8.01569e-163	2.67592e-164	-1.35635e-163	8.42969e-165	-1.06818e-164	-3.48996e-163	-5.08782e-163	-5.74001e-163	-4.56601e-163	2.66254e-163	-8.83179e-163	-1.05664e-162	4.61806e-163	2.92202e-163	3.76853e-163	0
-1.52757e-163	-3.91208e-163	1.67064e-163	-6.7024e-163	-1.39744e-164	-7.17792e-163	3.31193e-163	8.4187e-163	-2.76894e-163	-6.4219e-163	-1.50758e-162	3.79671e-165	2.51139e-165	-1.59746e-163	1.98993e-163	-8.01569e-163	2.67592e-164	-1.35635e-163	8.42969e-165	-1.06818e-164	-3.48996e-163	-5.08782e-163	-5.74001e-163	-4.56601e-163	2.66254e-163	-8.83179e-163	-1.05664e-162	4.61806e-163	2.92202e-163	3.76853e-163	0
-1.52757e-163	-3.91208e-163	1.67064e-163	-6.7024e-163	-1.39744e-164	-7.17792e-163	3.31193e-163	8.4187e-163	-2.76894e-163	-6.4219e-163	-1.50758e-162	3.79671e-165	2.51139e-165	-1.59746e-163	1.98993e-163	-8.01569e-163	2.67592e-164	-1.35635e-163	8.42969e-165	-1.06818e-164	-3.48996e-163	-5.08782e-163	-5.74001e-163	-4.56601e-163	2.66254e-163	-8.83179e-163	-1.05664e-162	4.61806e-163	2.92202e-163	3.76853e-163	0
-1.52757e-163	-3.91208e-163	1.67064e-163	-6.7024e-163	-1.39744e-164	-7.17792e-163	3.31193e-163	8.4187e-163	-2.76894e-163	-6.4219e-163	-1.50758e-162	3.79671e-165	2.51139e-165	-1.59746e-163	1.98993e-163	-8.01569e-163	2.67592e-164	-1.35635e-163	8.42969e-165	-1.06818e-164	-3.48996e-163	-5.08782e-163	-5.74001e-163	-4.56601e-163	2.66254e-163	-8.83179e-163	-1.05664e-162	4.61806e-163	2.92202e-163	3.76853e-163	0
-1.52757e-163	-3.91208e-163	1.67064e-163	-6.7024e-163	-1.39744e-164	-7.17792e-163	3.31193e-163	8.4187e-163	-2.76894e-163	-6.4219e-163	-1.50758e-162	3.79671e-165	2.51139e-165	-1.59746e-163	1.98993e-163	-8.01569e-163	2.67592e-164	-1.35635e-163	8.42969e-165	-1.06818e-164	-3.48996e-163	-5.08782e-163	-5.74001e-163	-4.56601e-163	2.66254e-163	-8.83179e-163	-1.05664e-162	4.61806e-163	2.92202e-163	3.76853e-163	0
-1.52757e-163	-3.91208e-163	1.67064e-163	-6.7024e-163	-1.39744e-164	-7.17792e-163	3.31193e-163	8.4187e-163	-2.76894e-163	-6.4219e-163	-1.50758e-162	3.79671e-165	2.51139e-165	-1.59746e-163	1.98993e-163	-8.01569e-163	2.67592e-164	-1.35635e-163	8.42969e-165	-1.06818e-164	-3.48996e-163	-5.08782e-163	-5.74001e-163	-4.56601e-163	2.66254e-163	-8.83179e-163	-1.05664e-162	4.61806e-163	2.92202e-163	3.76853e-163	0
-1.52757e-163	-3.91208e-163	1.67064e-163	-6.7024e-163	-1.39744e-164	-7.17792e-163	3.31193e-163	8.4187e-163	-2.76894e-163	-6.4219e-163	-1.50758e-162	3.79671e-165	2.51139e-165	-1.59746e-163	1.98993e-163	-8.01569e-163	2.67592e-164	-1.35635e-163	8.42969e-165	-1.06818e-164	-3.48996e-163	-5.08782e-163	-5.74001e-163	-4.56601e-163	2.66254e-163	-8.83179e-163	-1.05664e-162	4.61806e-163	2.92202e-163	3.76853e-163	0
-1.52757e-163	-3.91208e-163	1.67064e-163	-6.7024e-163	-1.39744e-164	-7.17792e-163	3.31193e-163	8.4187e-163	-2.76894e-163	-6.4219e-163	-1.50758e-162	3.79671e-165	2.51139e-165	-1.59746e-163	1.98993e-163	-8.01569e-163	2.67592e-164	-1.35635e-163	8.42969e-165	-1.06818e-164	-3.48996e-163	-5.08782e-163	-5.74001e-163	-4.56601e-163	2.66254e-163	-8.83179e-163	-1.05664e-162	4.61806e-163	2.92202e-163	3.76853e-163	0
-1.52757e-163	-3.91208e-163	1.67064e-163	-6.7024e-163	-1.39744e-164	-7.17792e-163	3.31193e-163	8.4187e-163	-2.76894e-163	-6.4219e-163	-1.50758e-162	3.79671e-165	2.51139e-165	-1.59746e-163	1.98993e-163	-8.01569e-163	2.67592e-164	-1.35635e-163	8.42969e-165	-1.06818e-164	-3.48996e-163	-5.08782e-163	-5.74001e-163	-4.56601e-163	2.66254e-163	-8.83179e-163	-1.05664e-162	4.61806e-163	2.92202e-163	3.76853e-163	0
-1.52757e-163	-3.91208e-163	1.67064e-163	-6.7024e-163	-1.39744e-164	-7.17792e-163	3.31193e-163	8.4187e-163	-2.76894e-163	-6.4219e-163	-1.50758e-162	3.79671e-165	2.51139e-165	-1.59746e-163	1.98993e-163	-8.01569e-163	2.67592e-164	-1.35635e-163	8.42969e-165	-1.06818e-164	-3.48996e-163	-5.08782e-163	-5.74001e-163	-4.56601e-163	2.66254e-163	-8.83179e-163	-1.05664e-162	4.61806e-163	2.92202e-163	3.76853e-163	0
-1.52757e-163	-3.91208e-163	1.67064e-163	-6.7024e-163	-1.39744e-164	-7.17792e-163	3.31193e-163	8.4187e-163	-2.76894e-163	-6.4219e-163	-1.50758e-162	3.79671e-165	2.51139e-165	-1.59746e-163	1.98993e-163	-8.01569e-163	2.67592e-164	-1.35635e-163	8.42969e-165	-1.06818e-164	-3.48996e-163	-5.08782e-163	-5.74001e-163	-4.56601e-163	2.66254e-163	-8.83179e-163	-1.05664e-162	4.61806e-163	2.92202e-163	3.76853e-163	0
-1.52757e-163	-3.91208e-163	1.67064e-163	-6.7024e-163	-1.39744e-164	-7.17792e-163	3.31193e-163	8.4187e-163	-2.76894e-163	-6.4219e-163	-1.50758e-162	3.79671e-165	2.51139e-165	-1.59746e-163	1.98993e-163	-8.01569e-163	2.67592e-164	-1.35635e-163	8.42969e-165	-1.06818e-164	-3.48996e-163	-5.08782e-163	-5.74001e-163	-4.56601e-163	2.66254e-163	-8.83179e-163	-1.05664e-162	4.61806e-163	2.92202e-163	3.76853e-163	0
-1.52757e-163	-3.91208e-163	1.67064e-163	-6.7024e-163	-1.39744e-164	-7.17792e-163	3.31193e-163	8.4187e-163	-2.76894e-163	-6.4219e-163	-1.50758e-162	3.79671e-165	2.51139e-165	-1.59746e-163	1.98993e-163	-8.01569e-163	2.67592e-164	-1.35635e-163	8.42969e-165	-1.06818e-164	-3.48996e-163	-5.08782e-163	-5.74001e-163	-4.56601e-163	2.66254e-163	-8.83179e-163	-1.05664e-162	4.61806e-163	2.92202e-163	3.76853e-163	0
-1.52757e-163	-3.91208e-163	1.67064e-163	-6.7024e-163	-1.39744e-164	-7.17792e-163	3.31193e-163	8.4187e-163	-2.76894e-163	-6.4219e-163	-1.50758e-162	3.79671e-165	2.51139e-165	-1.59746e-163	1.98993e-163	-8.01569e-163	2.67592e-164	-1.35635e-163	8.42969e-165	-1.06818e-164	-3.48996e-163	-5.08782e-163	-5.74001e-163	-4.56601e-163	2.66254e-163	-8.83179e-163	-1.05664e-162	4.61806e-163	2.92202e-163	3.76853e-163	0
-1.52757e-163	-3.91208e-163	1.67064e-163	-6.7024e-163	-1.39744e-164	-7.17792e-163	3.31193e-163	8.4187e-163	-2.76894e-163	-6.4219e-163	-1.50758e-162	3.79671e-165	2.51139e-165	-1.59746e-163	1.98993e-163	-8.01569e-163	2.67592e-164	-1.35635e-163	8.42969e-165	-1.06818e-164	-3.48996e-163	-5.08782e-163	-5.74001e-163	-4.56601e-163	2.66254e-163	-8.83179e-163	-1.05664e-162	4.61806e-163	2.92202e-163	3.76853e-163	0
-1.52757e-163	-3.91208e-163	1.67064e-163	-6.7024e-163	-1.39744e-164	-7.17792e-163	3.31193e-163	8.4187e-163	-2.76894e-163	-6.4219e-163	-1.50758e-162	3.79671e-165	2.51139e-165	-1.59746e-163	1.98993e-163	-8.01569e-163	2.67592e-164	-1.35635e-163	8.42969e-165	-1.06818e-164	-3.48996e-163	-5.08782e-163	-5.74001e-163	-4.56601e-163	2.66254e-163	-8.83179e-163	-1.05664e-162	4.61806e-163	2.92202e-163	3.76853e-163	0
-1.52757e-163	-3.91208e-163	1.67064e-163	-6.7024e-163	-1.39744e-164	-7.17792e-163	3.31193e-163	8.4187e-163	-2.76894e-163	-6.4219e-163	-1.50758e-162	3.79671e-165	2.51139e-165	-1.59746e-163	1.98993e-163	-8.01569e-163	2.67592e-164	-1.35635e-163	8.42969e-165	-1.06818e-164	-3.48996e-163	-5.08782e-163	-5.74001e-163	-4.56601e-163	2.66254e-163	-8.83179e-163	-1.05664e-162	4.61806e-163	2.92202e-163	3.76853e-163	0
-1.52757e-163	-3.91208e-163	1.67064e-163	-6.7024e-163	-1.39744e-164	-7.17792e-163	3.31193e-163	8.4187e-163	-2.76894e-163	-6.4219e-163	-1.50758e-162	3.79671e-165	2.51139e-165	-1.59746e-163	1.98993e-163	-8.01569e-163	2.67592e-164	-1.35635e-163	8.42969e-165	-1.06818e-164	-3.48996e-163	-5.08782e-163	-5.74001e-163	-4.56601e-163	2.66254e-163	-8.83179e-163	-1.05664e-162	4.61806e-163	2.92202e-163	3.76853e-163	0
-1.52757e-163	-3.91208e-163	1.67064e-163	-6.7024e-163	-1.39744e-164	-7.17792e-163	3.31193e-163	8.4187e-163	-2.76894e-163	-6.4219e-163	-1.50758e-162	3.79671e-165	2.51139e-165	-1.59746e-163	1.98993e-163	-8.01569e-163	2.67592e-164	-1.35635e-163	8.42969e-165	-1.06818e-164	-3.48996e-163	-5.08782e-163	-5.74001e-163	-4.56601e-163	2.66254e-163	-8.83179e-163	-1.05664e-162	4.61806e-163	2.92202e-163	3.76853e-163	0
-1.52757e-163	-3.91208e-163	1.67064e-163	-6.7024e-163	-1.39744e-164	-7.17792e-163	3.31193e-163	8.4187e-163	-2.76894e-163	-6.4219e-163	-1.50758e-162	3.79671e-165	2.51139e-165	-1.59746e-163	1.98993e-163	-8.01569e-163	2.67592e-164	-1.35635e-163	8.42969e-165	-1.06818e-164	-3.48996e-163	-5.08782e-163	-5.74001e-163	-4.56601e-163	2.66254e-163	-8.83179e-163	-1.05664e-162	4.61806e-163	2.92202e-163	3.76853e-163	0
-1.52757e-163	-3.91208e-163	1.67064e-163	-6.7024e-163	-1.39744e-164	-7.17792e-163	3.31193e-163	8.4187e-163	-2.76894e-163	-6.4219e-163	-1.50758e-162	3.79671e-165	2.51139e-165	-1.59746e-163	1.98993e-163	-8.01569e-163	2.67592e-164	-1.35635e-163	8.42969e-165	-1.06818e-164	-3.48996e-163	-5.08782e-163	-5.74001e-163	-4.56601e-163	2.66254e-163	-8.83179e-163	-1.05664e-162	4.61806e-163	2.92202e-163	3.76853e-163	0
-1.52757e-163	-3.91208e-163	1.67064e-163	-6.7024e-163	-1.39744e-164	-7.17792e-163	3.31193e-163	8.4187e-163	-2.76894e-163	-6.4219e-163	-1.50758e-162	3.79671e-165	2.51139e-165	-1.59746e-163	1.98993e-163	-8.01569e-163	2.67592e-164	-1.35635e-163	8.42969e-165	-1.06818e-164	-3.48996e-163	-5.08782e-163	-5.74001e-163	-4.56601e-163	2.66254e-163	-8.83179e-163	-1.05664e-162	4.61806e-163	2.92202e-163	3.76853e-163	0
-1.52757e-163	-3.91208e-163	1.67064e-163	-6.7024e-163	-1.39744e-164	-7.17792e-163	3.31193e-163	8.4187e-163	-2.76894e-163	-6.4219e-163	-1.50758e-162	3.79671e-165	2.51139e-165	-1.59746e-163	1.98993e-163	-8.01569e-163	2.67592e-164	-1.35635e-163	8.42969e-165	-1.06818e-164	-3.48996e-163	-5.08782e-163	-5.74001e-163	-4.56601e-163	2.66254e-163	-8.83179e-163	-1.05664e-162	4.61806e-163	2.92202e-163	3.76853e-163	0
-1.52757e-163	-3.91208e-163	1.67064e-163	-6.7024e-163	-1.39744e-164	-7.17792e-163	3.31193e-163	8.4187e-163	-2.76894e-163	-6.4219e-163	-1.50758e-162	3.79671e-165	2.51139e-165	-1.59746e-163	1.98993e-163	-8.01569e-163	2.67592e-164	-1.35635e-163	8.42969e-165	-1.06818e-164	-3.48996e-163	-5.08782e-163	-5.74001e-163	-4.56601e-163	2.66254e-163	-8.83179e-163	-1.05664e-162	4.61806e-163	2.92202e-163	3.76853e-163	0
-1.52757e-163	-3.91208e-163	1.67064e-163	-6.7024e-163	-1.39744e-164	-7.17792e-163	3.31193e-163	8.4187e-163	-2.76894e-163	-6.4219e-163	-1.50758e-162	3.79671e-165	2.51139e-165	-1.59746e-163	1.98993e-163	-8.01569e-163	2.67592e-164	-1.35635e-163	8.42969e-165	-1.06818e-164	-3.48996e-163	-5.08782e-163	-5.74001e-163	-4.56601e-163	2.66254e-163	-8.83179e-163	-1.05664e-162	4.61806e-163	2.92202e-163	3.76853e-163	0
-1.52757e-163	-3.91208e-163	1.67064e-163	-6.7024e-163	-1.39744e-164	-7.17792e-163	3.31193e-163	8.4187e-163	-2.76894e-163	-6.4219e-163	-1.50758e-162	3.79671e-165	2.51139e-165	-1.59746e-163	1.98993e-163	-8.01569e-163	2.67592e-164	-1.35635e-163	8.42969e-165	-1.06818e-164	-3.48996e-163	-5.08782e-163	-5.74001e-163	-4.56601e-163	2.66254e-163	-8.83179e-163	-1.05664e-162	4.61806e-163	2.92202e-163	3.76853e-163	0
-1.52757e-163	-3.91208e-163	1.67064e-163	-6.7024e-163	-1.39744e-164	-7.17792e-163	3.31193e-163	8.4187e-163	-2.76894e-163	-6.4219e-163	-1.50758e-162	3.79671e-165	2.51139e-165	-1.59746e-163	1.98993e-163	-8.01569e-163	2.67592e-164	-1.35635e-163	8.42969e-165	-1.06818e-164	-3.48996e-163	-5.08782e-163	-5.74001e-163	-4.56601e-163	2.66254e-163	-8.83179e-163	-1.05664e-162	4.61806e-163	2.92202e-163	3.76853e-163	0
-1.52757e-163	-3.91208e-163	1.67064e-163	-6.7024e-163	-1.39744e-164	-7.17792e-163	3.31193e-163	8.4187e-163	-2.76894e-163	-6.4219e-163	-1.50758e-162	3.79671e-165	2.51139e-165	-1.59746e-163	1.98993e-163	-8.01569e-163	2.67592e-164	-1.35635e-163	8.42969e-165	-1.06818e-164	-3.48996e-163	-5.08782e-163	-5.74001e-163	-4.56601e-163	2.66254e-163	-8.83179e-163	-1.05664e-162	4.61806e-163	2.92202e-163	3.76853e-163	0
-1.52757e-163	-3.91208e-163	1.67064e-163	-6.7024e-163	-1.39744e-164	-7.17792e-163	3.31193e-163	8.4187e-163	-2.76894e-163	-6.4219e-163	-1.50758e-162	3.79671e-165	2.51139e-165	-1.59746e-163	1.98993e-163	-8.01569e-163	2.67592e-164	-1.35635e-163	8.42969e-165	-1.06818e-164	-3.48996e-163	-5.08782e-163	-5.74001e-163	-4.56601e-163	2.66254e-163	-8.83179e-163	-1.05664e-162	4.61806e-163	2.92202e-163	3.76853e-163	0
-1.52757e-163	-3.91208e-163	1.67064e-163	-6.7024e-163	-1.39744e-164	-7.17792e-163	3.31193e-163	8.4187e-163	-2.76894e-163	-6.4219e-163	-1.50758e-162	3.79671e-165	2.51139e-165	-1.59746e-163	1.98993e-163	-8.01569e-163	2.67592e-164	-1.35635e-163	8.42969e-165	-1.06818e-164	-3.48996e-163	-5.08782e-163	-5.74001e-163	-4.56601e-163	2.66254e-163	-8.83179e-163	-1.05664e-162	4.61806e-163	2.92202e-163	3.76853e-163	0
-1.52757e-163	-3.91208e-163	1.67064e-163	-6.7024e-163	-1.39744e-164	-7.17792e-163	3.31193e-163	8.4187e-163	-2.76894e-163	-6.4219e-163	-1.50758e-162	3.79671e-165	2.51139e-165	-1.59746e-163	1.98993e-163	-8.01569e-163	2.67592e-164	-1.35635e-163	8.42969e-165	-1.06818e-164	-3.48996e-163	-5.08782e-163	-5.74001e-163	-4.56601e-163	2.66254e-163	-8.83179e-163	-1.05664e-162	4.61806e-163	2.92202e-163	3.76853e-163	0
-1.52757e-163	-3.91208e-163	1.67064e-163	-6.7024e-163	-1.39744e-164	-7.17792e-163	3.31193e-163	8.4187e-163	-2.76894e-163	-6.4219e-163	-1.50758e-162	3.79671e-165	2.51139e-165	-1.59746e-163	1.98993e-163	-8.01569e-163	2.67592e-164	-1.35635e-163	8.42969e-165	-1.06818e-164	-3.48996e-163	-5.08782e-163	-5.74001e-163	-4.56601e-163	2.66254e-163	-8.83179e-163	-1.05664e-162	4.61806e-163	2.92202e-163	3.76853e-163	0
-1.52757e-163	-3.91208e-163	1.67064e-163	-6.7024e-163	-1.39744e-164	-7.17792e-163	3.31193e-163	8.4187e-163	-2.76894e-163	-6.4219e-163	-1.50758e-162	3.79671e-165	2.51139e-165	-1.59746e-163	1.98993e-163	-8.01569e-163	2.67592e-164	-1.35635e-163	8.42969e-165	-1.06818e-164	-3.48996e-163	-5.08782e-163	-5.74001e-163	-4.56601e-163	2.66254e-163	-8.83179e-163	-1.05664e-162	4.61806e-163	2.92202e-163	3.76853e-163	0
-1.52757e-163	-3.91208e-163	1.67064e-163	-6.7024e-163	-1.39744e-164	-7.17792e-163	3.31193e-163	8.4187e-163	-2.76894e-163	-6.4219e-163	-1.50758e-162	3.79671e-165	2.51139e-165	-1.59746e-163	1.98993e-163	-8.01569e-163	2.67592e-164	-1.35635e-163	8.42969e-165	-1.06818e-164	-3.48996e-163	-5.08782e-163	-5.74001e-163	-4.56601e-163	2.66254e-163	-8.83179e-163	-1.05664e-162	4.61806e-163	2.92202e-163	3.76853e-163	0
-1.52757e-163	-3.91208e-163	1.67064e-163	-6.7024e-163	-1.39744e-164	-7.17792e-163	3.31193e-163	8.4187e-163	-2.76894e-163	-6.4219e-163	-1.50758e-162	3.79671e-165	2.51139e-165	-1.59746e-163	1.98993e-163	-8.01569e-163	2.67592e-164	-1.35635e-163	8.42969e-165	-1.06818e-164	-3.48996e-163	-5.08782e-163	-5.74001e-163	-4.56601e-163	2.66254e-163	-8.83179e-163	-1.05664e-162	4.61806e-163	2.92202e-163	3.76853e-163	0
-1.52757e-163	-3.91208e-163	1.67064e-163	-6.7024e-163	-1.39744e-164	-7.17792e-163	3.31193e-163	8.4187e-163	-2.76894e-163	-6.4219e-163	-1.50758e-162	3.79671e-165	2.51139e-165	-1.59746e-163	1.98993e-163	-8.01569e-163	2.67592e-164	-1.35635e-163	8.42969e-165	-1.06818e-164	-3.48996e-163	-5.08782e-163	-5.74001e-163	-4.56601e-163	2.66254e-163	-8.83179e-163	-1.05664e-162	4.61806e-163	2.92202e-163	3.76853e-163	0
-1.52757e-163	-3.91208e-163	1.67064e-163	-6.7024e-163	-1.39744e-164	-7.17792e-163	3.31193e-163	8.4187e-163	-2.76894e-163	-6.4219e-163	-1.50758e-162	3.79671e-165	2.51139e-165	-1.59746e-163	1.98993e-163	-8.01569e-163	2.67592e-164	-1.35635e-163	8.42969e-165	-1.06818e-164	-3.48996e-163	-5.08782e-163	-5.74001e-163	-4.56601e-163	2.66254e-163	-8.83179e-163	-1.05664e-162	4.61806e-163	2.92202e-163	3.76853e-163	0
-1.52757e-163	-3.91208e-163	1.67064e-163	-6.7024e-163	-1.39744e-164	-7.17792e-163	3.31193e-163	8.4187e-163	-2.76894e-163	-6.4219e-163	-1.50758e-162	3.79671e-165	2.51139e-165	-1.59746e-163	1.98993e-163	-8.01569e-163	2.67592e-164	-1.35635e-163	8.42969e-165	-1.06818e-164	-3.48996e-163	-5.08782e-163	-5.74001e-163	-4.56601e-163	2.66254e-163	-8.83179e-163	-1.05664e-162	4.61806e-163	2.92202e-163	3.76853e-163	0
-1.52757e-163	-3.91208e-163	1.67064e-163	-6.7024e-163	-1.39744e-164	-7.17792e-163	3.31193e-163	8.4187e-163	-2.76894e-163	-6.4219e-163	-1.50758e-162	3.79671e-165	2.51139e-165	-1.59746e-163	1.98993e-163	-8.01569e-163	2.67592e-164	-1.35635e-163	8.42969e-165	-1.06818e-164	-3.48996e-163	-5.08782e-163	-5.74001e-163	-4.56601e-163	2.66254e-163	-8.83179e-163	-1.05664e-162	4.61806e-163	2.92202e-163	3.76853e-163	0
-1.52757e-163	-3.91208e-163	1.67064e-163	-6.7024e-163	-1.39744e-164	-7.17792e-163	3.31193e-163	8.4187e-163	-2.76894e-163	-6.4219e-163	-1.50758e-162	3.79671e-165	2.51139e-165	-1.59746e-163	1.98993e-163	-8.01569e-163	2.67592e-164	-1.35635e-163	8.42969e-165	-1.06818e-164	-3.48996e-163	-5.08782e-163	-5.74001e-163	-4.56601e-163	2.66254e-163	-8.83179e-163	-1.05664e-162	4.61806e-163	2.92202e-163	3.76853e-163	0
-1.52757e-163	-3.91208e-163	1.67064e-163	-6.7024e-163	-1.39744e-164	-7.17792e-163	3.31193e-163	8.4187e-163	-2.76894e-163	-6.4219e-163	-1.50758e-162	3.79671e-165	2.51139e-165	-1.59746e-163	1.98993e-163	-8.01569e-163	2.67592e-164	-1.35635e-163	8.42969e-165	-1.06818e-164	-3.48996e-163	-5.08782e-163	-5.74001e-163	-4.56601e-163	2.66254e-163	-8.83179e-163	-1.05664e-162	4.61806e-163	2.92202e-163	3.76853e-163	0
-1.52757e-163	-3.91208e-163	1.67064e-163	-6.7024e-163	-1.39744e-164	-7.17792e-163	3.31193e-163	8.4187e-163	-2.76894e-163	-6.4219e-163	-1.50758e-162	3.79671e-165	2.51139e-165	-1.59746e-163	1.98993e-163	-8.01569e-163	2.67592e-164	-1.35635e-163	8.42969e-165	-1.06818e-164	-3.48996e-163	-5.08782e-163	-5.74001e-163	-4.56601e-163	2.66254e-163	-8.83179e-163	-1.05664e-162	4.61806e-163	2.92202e-163	3.76853e-163	0
-1.52757e-163	-3.91208e-163	1.67064e-163	-6.7024e-163	-1.39744e-164	-7.17792e-163	3.31193e-163	8.4187e-163	-2.76894e-163	-6.4219e-163	-1.50758e-162	3.79671e-165	2.51139e-165	-1.59746e-163	1.98993e-163	-8.01569e-163	2.67592e-164	-1.35635e-163	8.42969e-165	-1.06818e-164	-3.48996e-163	-5.08782e-163	-5.74001e-163	-4.56601e-163	2.66254e-163	-8.83179e-163	-1.05664e-162	4.61806e-163	2.92202e-163	3.76853e-163	0
-1.52757e-163	-3.91208e-163	1.67064e-163	-6.7024e-163	-1.39744e-164	-7.17792e-163	3.31193e-163	8.4187e-163	-2.76894e-163	-6.4219e-163	-1.50758e-162	3.79671e-165	2.51139e-165	-1.59746e-163	1.98993e-163	-8.01569e-163	2.67592e-164	-1.35635e-163	8.42969e-165	-1.06818e-164	-3.48996e-163	-5.08782e-163	-5.74001e-163	-4.56601e-163	2.66254e-163	-8.83179e-163	-1.05664e-162	4.61806e-163	2.92202e-163	3.76853e-163	0
-1.52757e-163	-3.91208e-163	1.67064e-163	-6.7024e-163	-1.39744e-164	-7.17792e-163	3.31193e-163	8.4187e-163	-2.76894e-163	-6.4219e-163	-1.50758e-162	3.79671e-165	2.51139e-165	-1.59746e-163	1.98993e-163	-8.01569e-163	2.67592e-164	-1.35635e-163	8.42969e-165	-1.06818e-164	-3.48996e-163	-5.08782e-163	-5.74001e-163	-4.56601e-163	2.66254e-163	-8.83179e-163	-1.05664e-162	4.61806e-163	2.92202e-163	3.76853e-163	0
-1.52757e-163	-3.91208e-163	1.67064e-163	-6.7024e-163	-1.39744e-164	-7.17792e-163	3.31193e-163	8.4187e-163	-2.76894e-163	-6.4219e-163	-1.50758e-162	3.79671e-165	2.51139e-165	-1.59746e-163	1.98993e-163	-8.01569e-163	2.67592e-164	-1.35635e-163	8.42969e-165	-1.06818e-164	-3.48996e-163	-5.08782e-163	-5.74001e-163	-4.56601e-163	2.66254e-163	-8.83179e-163	-1.05664e-162	4.61806e-163	2.92202e-163	3.76853e-163	0
-1.52757e-163	-3.91208e-163	1.67064e-163	-6.7024e-163	-1.39744e-164	-7.17792e-163	3.31193e-163	8.4187e-163	-2.76894e-163	-6.4219e-163	-1.50758e-162	3.79671e-165	2.51139e-165	-1.59746e-163	1.98993e-163	-8.01569e-163	2.67592e-164	-1.35635e-163	8.42969e-165	-1.06818e-164	-3.48996e-163	-5.08782e-163	-5.74001e-163	-4.56601e-163	2.66254e-163	-8.83179e-163	-1.05664e-162	4.61806e-163	2.92202e-163	3.76853e-163	0
-1.52757e-163	-3.91208e-163	1.67064e-163	-6.7024e-163	-1.39744e-164	-7.17792e-163	3.31193e-163	8.4187e-163	-2.76894e-163	-6.4219e-163	-1.50758e-162	3.79671e-165	2.51139e-165	-1.59746e-163	1.98993e-163	-8.01569e-163	2.67592e-164	-1.35635e-163	8.42969e-165	-1.06818e-164	-3.48996e-163	-5.08782e-163	-5.74001e-163	-4.56601e-163	2.66254e-163	-8.83179e-163	-1.05664e-162	4.61806e-163	2.92202e-163	3.76853e-163	0
-1.52757e-163	-3.91208e-163	1.67064e-163	-6.7024e-163	-1.39744e-164	-7.17792e-163	3.31193e-163	8.4187e-163	-2.76894e-163	-6.4219e-163	-1.50758e-162	3.79671e-165	2.51139e-165	-1.59746e-163	1.98993e-163	-8.01569e-163	2.67592e-164	-1.35635e-163	8.42969e-165	-1.06818e-164	-3.48996e-163	-5.08782e-163	-5.74001e-163	-4.56601e-163	2.66254e-163	-8.83179e-163	-1.05664e-162	4.61806e-163	2.92202e-163	3.76853e-163	0
-1.52757e-163	-3.91208e-163	1.67064e-163	-6.7024e-163	-1.39744e-164	-7.17792e-163	3.31193e-163	8.4187e-163	-2.76894e-163	-6.4219e-163	-1.50758e-162	3.79671e-165	2.51139e-165	-1.59746e-163	1.98993e-163	-8.01569e-163	2.67592e-164	-1.35635e-163	8.42969e-165	-1.06818e-164	-3.48996e-163	-5.08782e-163	-5.74001e-163	-4.56601e-163	2.66254e-163	-8.83179e-163	-1.05664e-162	4.61806e-163	2.92202e-163	3.76853e-163	0
-1.52757e-163	-3.91208e-163	1.67064e-163	-6.7024e-163	-1.39744e-164	-7.17792e-163	3.31193e-163	8.4187e-163	-2.76894e-163	-6.4219e-163	-1.50758e-162	3.79671e-165	2.51139e-165	-1.59746e-163	1.98993e-163	-8.01569e-163	2.67592e-164	-1.35635e-163	8.42969e-165	-1.06818e-164	-3.48996e-163	-5.08782e-163	-5.74001e-163	-4.56601e-163	2.66254e-163	-8.83179e-163	-1.05664e-162	4.61806e-163	2.92202e-163	3.76853e-163	0
-1.52757e-163	-3.91208e-163	1.67064e-163	-6.7024e-163	-1.39744e-164	-7.17792e-163	3.31193e-163	8.4187e-163	-2.76894e-163	-6.4219e-163	-1.50758e-162	3.79671e-165	2.51139e-165	-1.59746e-163	1.98993e-163	-8.01569e-163	2.67592e-164	-1.35635e-163	8.42969e-165	-1.06818e-164	-3.48996e-163	-5.08782e-163	-5.74001e-163	-4.56601e-163	2.66254e-163	-8.83179e-163	-1.05664e-162	4.61806e-163	2.92202e-163	3.76853e-163	0
-1.52757e-163	-3.91208e-163	1.67064e-163	-6.7024e-163	-1.39744e-164	-7.17792e-163	3.31193e-163	8.4187e-163	-2.76894e-163	-6.4219e-163	-1.50758e-162	3.79671e-165	2.51139e-165	-1.59746e-163	1.98993e-163	-8.01569e-163	2.67592e-164	-1.35635e-163	8.42969e-165	-1.06818e-164	-3.48996e-163	-5.08782e-163	-5.74001e-163	-4.56601e-163	2.66254e-163	-8.83179e-163	-1.05664e-162	4.61806e-163	2.92202e-163	3.76853e-163	0
-1.52757e-163	-3.91208e-163	1.67064e-163	-6.7024e-163	-1.39744e-164	-7.17792e-163	3.31193e-163	8.4187e-163	-2.76894e-163	-6.4219e-163	-1.50758e-162	3.79671e-165	2.51139e-165	-1.59746e-163	1.98993e-163	-8.01569e-163	2.67592e-164	-1.35635e-163	8.42969e-165	-1.06818e-164	-3.48996e-163	-5.08782e-163	-5.74001e-163	-4.56601e-163	2.66254e-163	-8.83179e-163	-1.05664e-162	4.61806e-163	2.92202e-163	3.76853e-163	0
-1.52757e-163	-3.91208e-163	1.67064e-163	-6.7024e-163	-1.39744e-164	-7.17792e-163	3.31193e-163	8.4187e-163	-2.76894e-163	-6.4219e-163	-1.50758e-162	3.79671e-165	2.51139e-165	-1.59746e-163	1.98993e-163	-8.01569e-163	2.67592e-164	-1.35635e-163	8.42969e-165	-1.06818e-164	-3.48996e-163	-5.08782e-163	-5.74001e-163	-4.56601e-163	2.66254e-163	-8.83179e-163	-1.05664e-162	4.61806e-163	2.92202e-163	3.76853e-163	0
-1.52757e-163	-3.91208e-163	1.67064e-163	-6.7024e-163	-1.39744e-164	-7.17792e-163	3.31193e-163	8.4187e-163	-2.76894e-163	-6.4219e-163	-1.50758e-162	3.79671e-165	2.51139e-165	-1.59746e-163	1.98993e-163	-8.01569e-163	2.67592e-164	-1.35635e-163	8.42969e-165	-1.06818e-164	-3.48996e-163	-5.08782e-163	-5.74001e-163	-4.56601e-163	2.66254e-163	-8.83179e-163	-1.05664e-162	4.61806e-163	2.92202e-163	3.76853e-163	0
-1.52757e-163	-3.91208e-163	1.67064e-163	-6.7024e-163	-1.39744e-164	-7.17792e-163	3.31193e-163	8.4187e-163	-2.76894e-163	-6.4219e-163	-1.50758e-162	3.79671e-165	2.51139e-165	-1.59746e-163	1.98993e-163	-8.01569e-163	2.67592e-164	-1.35635e-163	8.42969e-165	-1.06818e-164	-3.48996e-163	-5.08782e-163	-5.74001e-163	-4.56601e-163	2.66254e-163	-8.83179e-163	-1.05664e-162	4.61806e-163	2.92202e-163	3.76853e-163	0
-1.52757e-163	-3.91208e-163	1.67064e-163	-6.7024e-163	-1.39744e-164	-7.17792e-163	3.31193e-163	8.4187e-163	-2.76894e-163	-6.4219e-163	-1.50758e-162	3.79671e-165	2.51139e-165	-1.59746e-163	1.98993e-163	-8.01569e-163	2.67592e-164	-1.35635e-163	8.42969e-165	-1.06818e-164	-3.48996e-163	-5.08782e-163	-5.74001e-163	-4.56601e-163	2.66254e-163	-8.83179e-163	-1.05664e-162	4.61806e-163	2.92202e-163	3.76853e-163	0
-1.52757e-163	-3.91208e-163	1.67064e-163	-6.7024e-163	-1.39744e-164	-7.17792e-163	3.31193e-163	8.4187e-163	-2.76894e-163	-6.4219e-163	-1.50758e-162	3.79671e-165	2.51139e-165	-1.59746e-163	1.98993e-163	-8.01569e-163	2.67592e-164	-1.35635e-163	8.42969e-165	-1.06818e-164	-3.48996e-163	-5.08782e-163	-5.74001e-163	-4.56601e-163	2.66254e-163	-8.83179e-163	-1.05664e-162	4.61806e-163	2.92202e-163	3.76853e-163	0
-1.52757e-163	-3.91208e-163	1.67064e-163	-6.7024e-163	-1.39744e-164	-7.17792e-163	3.31193e-163	8.4187e-163	-2.76894e-163	-6.4219e-163	-1.50758e-162	3.79671e-165	2.51139e-165	-1.59746e-163	1.98993e-163	-8.01569e-163	2.67592e-164	-1.35635e-163	8.42969e-165	-1.06818e-164	-3.48996e-163	-5.08782e-163	-5.74001e-163	-4.56601e-163	2.66254e-163	-8.83179e-163	-1.05664e-162	4.61806e-163	2.92202e-163	3.76853e-163	0
-1.52757e-163	-3.91208e-163	1.67064e-163	-6.7024e-163	-1.39744e-164	-7.17792e-163	3.31193e-163	8.4187e-163	-2.76894e-163	-6.4219e-163	-1.50758e-162	3.79671e-165	2.51139e-165	-1.59746e-163	1.98993e-163	-8.01569e-163	2.67592e-164	-1.35635e-163	8.42969e-165	-1.06818e-164	-3.48996e-163	-5.08782e-163	-5.74001e-163	-4.56601e-163	2.66254e-163	-8.83179e-163	-1.05664e-162	4.61806e-163	2.92202e-163	3.76853e-163	0
-1.52757e-163	-3.91208e-163	1.67064e-163	-6.7024e-163	-1.39744e-164	-7.17792e-163	3.31193e-163	8.4187e-163	-2.76894e-163	-6.4219e-163	-1.50758e-162	3.79671e-165	2.51139e-165	-1.59746e-163	1.98993e-163	-8.01569e-163	2.67592e-164	-1.35635e-163	8.42969e-165	-1.06818e-164	-3.48996e-163	-5.08782e-163	-5.74001e-163	-4.56601e-163	2.66254e-163	-8.83179e-163	-1.05664e-162	4.61806e-163	2.92202e-163	3.76853e-163	0
-1.52757e-163	-3.91208e-163	1.67064e-163	-6.7024e-163	-1.39744e-164	-7.17792e-163	3.31193e-163	8.4187e-163	-2.76894e-163	-6.4219e-163	-1.50758e-162	3.79671e-165	2.51139e-165	-1.59746e-163	1.98993e-163	-8.01569e-163	2.67592e-164	-1.35635e-163	8.42969e-165	-1.06818e-164	-3.48996e-163	-5.08782e-163	-5.74001e-163	-4.56601e-163	2.66254e-163	-8.83179e-163	-1.05664e-162	4.61806e-163	2.92202e-163	3.76853e-163	0
-1.52757e-163	-3.91208e-163	1.67064e-163	-6.7024e-163	-1.39744e-164	-7.17792e-163	3.31193e-163	8.4187e-163	-2.76894e-163	-6.4219e-163	-1.50758e-162	3.79671e-165	2.51139e-165	-1.59746e-163	1.98993e-163	-8.01569e-163	2.67592e-164	-1.35635e-163	8.42969e-165	-1.06818e-164	-3.48996e-163	-5.08782e-163	-5.74001e-163	-4.56601e-163	2.66254e-163	-8.83179e-163	-1.05664e-162	4.61806e-163	2.92202e-163	3.76853e-163	0
-1.52757e-163	-3.91208e-163	1.67064e-163	-6.7024e-163	-1.39744e-164	-7.17792e-163	3.31193e-163	8.4187e-163	-2.76894e-163	-6.4219e-163	-1.50758e-162	3.79671e-165	2.51139e-165	-1.59746e-163	1.98993e-163	-8.01569e-163	2.67592e-164	-1.35635e-163	8.42969e-165	-1.06818e-164	-3.48996e-163	-5.08782e-163	-5.74001e-163	-4.56601e-163	2.66254e-163	-8.83179e-163	-1.05664e-162	4.61806e-163	2.92202e-163	3.76853e-163	0
-1.52757e-163	-3.91208e-163	1.67064e-163	-6.7024e-163	-1.39744e-164	-7.17792e-163	3.31193e-163	8.4187e-163	-2.76894e-163	-6.4219e-163	-1.50758e-162	3.79671e-165	2.51139e-165	-1.59746e-163	1.98993e-163	-8.01569e-163	2.67592e-164	-1.35635e-163	8.42969e-165	-1.06818e-164	-3.48996e-163	-5.08782e-163	-5.74001e-163	-4.56601e-163	2.66254e-163	-8.83179e-163	-1.05664e-162	4.61806e-163	2.92202e-163	3.76853e-163	0
-1.52757e-163	-3.91208e-163	1.67064e-163	-6.7024e-163	-1.39744e-164	-7.17792e-163	3.31193e-163	8.4187e-163	-2.76894e-163	-6.4219e-163	-1.50758e-162	3.79671e-165	2.51139e-165	-1.59746e-163	1.98993e-163	-8.01569e-163	2.67592e-164	-1.35635e-163	8.42969e-165	-1.06818e-164	-3.48996e-163	-5.08782e-163	-5.74001e-163	-4.56601e-163	2.66254e-163	-8.83179e-163	-1.05664e-162	4.61806e-163	2.92202e-163	3.76853e-163	0
-1.52757e-163	-3.91208e-163	1.67064e-163	-6.7024e-163	-1.39744e-164	-7.17792e-163	3.31193e-163	8.4187e-163	-2.76894e-163	-6.4219e-163	-1.50758e-162	3.79671e-165	2.51139e-165	-1.59746e-163	1.98993e-163	-8.01569e-163	2.67592e-164	-1.35635e-163	8.42969e-165	-1.06818e-164	-3.48996e-163	-5.08782e-163	-5.74001e-163	-4.56601e-163	2.66254e-163	-8.83179e-163	-1.05664e-162	4.61806e-163	2.92202e-163	3.76853e-163	0
-1.52757e-163	-3.91208e-163	1.67064e-163	-6.7024e-163	-1.39744e-164	-7.17792e-163	3.31193e-163	8.4187e-163	-2.76894e-163	-6.4219e-163	-1.50758e-162	3.79671e-165	2.51139e-165	-1.59746e-163	1.98993e-163	-8.01569e-163	2.67592e-164	-1.35635e-163	8.42969e-165	-1.06818e-164	-3.48996e-163	-5.08782e-163	-5.74001e-163	-4.56601e-163	2.66254e-163	-8.83179e-163	-1.05664e-162	4.61806e-163	2.92202e-163	3.76853e-163	0
-1.52757e-163	-3.91208e-163	1.67064e-163	-6.7024e-163	-1.39744e-164	-7.17792e-163	3.31193e-163	8.4187e-163	-2.76894e-163	-6.4219e-163	-1.50758e-162	3.79671e-165	2.51139e-165	-1.59746e-163	1.98993e-163	-8.01569e-163	2.67592e-164	-1.35635e-163	8.42969e-165	-1.06818e-164	-3.48996e-163	-5.08782e-163	-5.74001e-163	-4.56601e-163	2.66254e-163	-8.83179e-163	-1.05664e-162	4.61806e-163	2.92202e-163	3.76853e-163	0
-1.52757e-163	-3.91208e-163	1.67064e-163	-6.7024e-163	-1.39744e-164	-7.17792e-163	3.31193e-163	8.4187e-163	-2.76894e-163	-6.4219e-163	-1.50758e-162	3.79671e-165	2.51139e-165	-1.59746e-163	1.98993e-163	-8.01569e-163	2.67592e-164	-1.35635e-163	8.42969e-165	-1.06818e-164	-3.48996e-163	-5.08782e-163	-5.74001e-163	-4.56601e-163	2.66254e-163	-8.83179e-163	-1.05664e-162	4.61806e-163	2.92202e-163	3.76853e-163	0
-1.52757e-163	-3.91208e-163	1.67064e-163	-6.7024e-163	-1.39744e-164	-7.17792e-163	3.31193e-163	8.4187e-163	-2.76894e-163	-6.4219e-163	-1.50758e-162	3.79671e-165	2.51139e-165	-1.59746e-163	1.98993e-163	-8.01569e-163	2.67592e-164	-1.35635e-163	8.42969e-165	-1.06818e-164	-3.48996e-163	-5.08782e-163	-5.74001e-163	-4.56601e-163	2.66254e-163	-8.83179e-163	-1.05664e-162	4.61806e-163	2.92202e-163	3.76853e-163	0
-1.52757e-163	-3.91208e-163	1.67064e-163	-6.7024e-163	-1.39744e-164	-7.17792e-163	3.31193e-163	8.4187e-163	-2.76894e-163	-6.4219e-163	-1.50758e-162	3.79671e-165	2.51139e-165	-1.59746e-163	1.98993e-163	-8.01569e-163	2.67592e-164	-1.35635e-163	8.42969e-165	-1.06818e-164	-3.48996e-163	-5.08782e-163	-5.74001e-163	-4.56601e-163	2.66254e-163	-8.83179e-163	-1.05664e-162	4.61806e-163	2.92202e-163	3.76853e-163	0
-1.52757e-163	-3.91208e-163	1.67064e-163	-6.7024e-163	-1.39744e-164	-7.17792e-163	3.31193e-163	8.4187e-163	-2.76894e-163	-6.4219e-163	-1.50758e-162	3.79671e-165	2.51139e-165	-1.59746e-163	1.98993e-163	-8.01569e-163	2.67592e-164	-1.35635e-163	8.42969e-165	-1.06818e-164	-3.48996e-163	-5.08782e-163	-5.74001e-163	-4.56601e-163	2.66254e-163	-8.83179e-163	-1.05664e-162	4.61806e-163	2.92202e-163	3.76853e-163	0
-1.52757e-163	-3.91208e-163	1.67064e-163	-6.7024e-163	-1.39744e-164	-7.17792e-163	3.31193e-163	8.4187e-163	-2.76894e-163	-6.4219e-163	-1.50758e-162	3.79671e-165	2.51139e-165	-1.59746e-163	1.98993e-163	-8.01569e-163	2.67592e-164	-1.35635e-163	8.42969e-165	-1.06818e-164	-3.48996e-163	-5.08782e-163	-5.74001e-163	-4.56601e-163	2.66254e-163	-8.83179e-163	-1.05664e-162	4.61806e-163	2.92202e-163	3.76853e-163	0
-1.52757e-163	-3.91208e-163	1.67064e-163	-6.7024e-163	-1.39744e-164	-7.17792e-163	3.31193e-163	8.4187e-163	-2.76894e-163	-6.4219e-163	-1.50758e-162	3.79671e-165	2.51139e-165	-1.59746e-163	1.98993e-163	-8.01569e-163	2.67592e-164	-1.35635e-163	8.42969e-165	-1.06818e-164	-3.48996e-163	-5.08782e-163	-5.74001e-163	-4.56601e-163	2.66254e-163	-8.83179e-163	-1.05664e-162	4.61806e-163	2.92202e-163	3.76853e-163	0
-1.52757e-163	-3.91208e-163	1.67064e-163	-6.7024e-163	-1.39744e-164	-7.17792e-163	3.31193e-163	8.4187e-163	-2.76894e-163	-6.4219e-163	-1.50758e-162	3.79671e-165	2.51139e-165	-1.59746e-163	1.98993e-163	-8.01569e-163	2.67592e-164	-1.35635e-163	8.42969e-165	-1.06818e-164	-3.48996e-163	-5.08782e-163	-5.74001e-163	-4.56601e-163	2.66254e-163	-8.83179e-163	-1.05664e-162	4.61806e-163	2.92202e-163	3.76853e-163	0
-1.52757e-163	-3.91208e-163	1.67064e-163	-6.7024e-163	-1.39744e-164	-7.17792e-163	3.31193e-163	8.4187e-163	-2.76894e-163	-6.4219e-163	-1.50758e-162	3.79671e-165	2.51139e-165	-1.59746e-163	1.98993e-163	-8.01569e-163	2.67592e-164	-1.35635e-163	8.42969e-165	-1.06818e-164	-3.48996e-163	-5.08782e-163	-5.74001e-163	-4.56601e-163	2.66254e-163	-8.83179e-163	-1.05664e-162	4.61806e-163	2.92202e-163	3.76853e-163	0
-1.52757e-163	-3.91208e-163	1.67064e-163	-6.7024e-163	-1.39744e-164	-7.17792e-163	3.31193e-163	8.4187e-163	-2.76894e-163	-6.4219e-163	-1.50758e-162	3.79671e-165	2.51139e-165	-1.59746e-163	1.98993e-163	-8.01569e-163	2.67592e-164	-1.35635e-163	8.42969e-165	-1.06818e-164	-3.48996e-163	-5.08782e-163	-5.74001e-163	-4.56601e-163	2.66254e-163	-8.83179e-163	-1.05664e-162	4.61806e-163	2.92202e-163	3.76853e-163	0
-1.52757e-163	-3.91208e-163	1.67064e-163	-6.7024e-163	-1.39744e-164	-7.17792e-163	3.31193e-163	8.4187e-163	-2.76894e-163	-6.4219e-163	-1.50758e-162	3.79671e-165	2.51139e-165	-1.59746e-163	1.98993e-163	-8.01569e-163	2.67592e-164	-1.35635e-163	8.42969e-165	-1.06818e-164	-3.48996e-163	-5.08782e-163	-5.74001e-163	-4.56601e-163	2.66254e-163	-8.83179e-163	-1.05664e-162	4.61806e-163	2.92202e-163	3.76853e-163	0
-1.52757e-163	-3.91208e-163	1.67064e-163	-6.7024e-163	-1.39744e-164	-7.17792e-163	3.31193e-163	8.4187e-163	-2.76894e-163	-6.4219e-163	-1.50758e-162	3.79671e-165	2.51139e-165	-1.59746e-163	1.98993e-163	-8.01569e-163	2.67592e-164	-1.35635e-163	8.42969e-165	-1.06818e-164	-3.48996e-163	-5.08782e-163	-5.74001e-163	-4.56601e-163	2.66254e-163	-8.83179e-163	-1.05664e-162	4.61806e-163	2.92202e-163	3.76853e-163	0
-1.52757e-163	-3.91208e-163	1.67064e-163	-6.7024e-163	-1.39744e-164	-7.17792e-163	3.31193e-163	8.4187e-163	-2.76894e-163	-6.4219e-163	-1.50758e-162	3.79671e-165	2.51139e-165	-1.59746e-163	1.98993e-163	-8.01569e-163	2.67592e-164	-1.35635e-163	8.42969e-165	-1.06818e-164	-3.48996e-163	-5.08782e-163	-5.74001e-163	-4.56601e-163	2.66254e-163	-8.83179e-163	-1.05664e-162	4.61806e-163	2.92202e-163	3.76853e-163	0
-1.52757e-163	-3.91208e-163	1.67064e-163	-6.7024e-163	-1.39744e-164	-7.17792e-163	3.31193e-163	8.4187e-163	-2.76894e-163	-6.4219e-163	-1.50758e-162	3.79671e-165	2.51139e-165	-1.59746e-163	1.98993e-163	-8.01569e-163	2.67592e-164	-1.35635e-163	8.42969e-165	-1.06818e-164	-3.48996e-163	-5.08782e-163	-5.74001e-163	-4.56601e-163	2.66254e-163	-8.83179e-163	-1.05664e-162	4.61806e-163	2.92202e-163	3.76853e-163	0
-1.52757e-163	-3.91208e-163	1.67064e-163	-6.7024e-163	-1.39744e-164	-7.17792e-163	3.31193e-163	8.4187e-163	-2.76894e-163	-6.4219e-163	-1.50758e-162	3.79671e-165	2.51139e-165	-1.59746e-163	1.98993e-163	-8.01569e-163	2.67592e-164	-1.35635e-163	8.42969e-165	-1.06818e-164	-3.48996e-163	-5.08782e-163	-5.74001e-163	-4.56601e-163	2.66254e-163	-8.83179e-163	-1.05664e-162	4.61806e-163	2.92202e-163	3.76853e-163	0
-1.52757e-163	-3.91208e-163	1.67064e-163	-6.7024e-163	-1.39744e-164	-7.17792e-163	3.31193e-163	8.4187e-163	-2.76894e-163	-6.4219e-163	-1.50758e-162	3.79671e-165	2.51139e-165	-1.59746e-163	1.98993e-163	-8.01569e-163	2.67592e-164	-1.35635e-163	8.42969e-165	-1.06818e-164	-3.48996e-163	-5.08782e-163	-5.74001e-163	-4.56601e-163	2.66254e-163	-8.83179e-163	-1.05664e-162	4.61806e-163	2.92202e-163	3.76853e-163	0
-1.52757e-163	-3.91208e-163	1.67064e-163	-6.7024e-163	-1.39744e-164	-7.17792e-163	3.31193e-163	8.4187e-163	-2.76894e-163	-6.4219e-163	-1.50758e-162	3.79671e-165	2.51139e-165	-1.59746e-163	1.98993e-163	-8.01569e-163	2.67592e-164	-1.35635e-163	8.42969e-165	-1.06818e-164	-3.48996e-163	-5.08782e-163	-5.74001e-163	-4.56601e-163	2.66254e-163	-8.83179e-163	-1.05664e-162	4.61806e-163	2.92202e-163	3.76853e-163	0
-1.52757e-163	-3.91208e-163	1.67064e-163	-6.7024e-163	-1.39744e-164	-7.17792e-163	3.31193e-163	8.4187e-163	-2.76894e-163	-6.4219e-163	-1.50758e-162	3.79671e-165	2.51139e-165	-1.59746e-163	1.98993e-163	-8.01569e-163	2.67592e-164	-1.35635e-163	8.42969e-165	-1.06818e-164	-3.48996e-163	-5.08782e-163	-5.74001e-163	-4.56601e-163	2.66254e-163	-8.83179e-163	-1.05664e-162	4.61806e-163	2.92202e-163	3.76853e-163	0
-1.52757e-163	-3.91208e-163	1.67064e-163	-6.7024e-163	-1.39744e-164	-7.17792e-163	3.31193e-163	8.4187e-163	-2.76894e-163	-6.4219e-163	-1.50758e-162	3.79671e-165	2.51139e-165	-1.59746e-163	1.98993e-163	-8.01569e-163	2.67592e-164	-1.35635e-163	8.42969e-165	-1.06818e-164	-3.48996e-163	-5.08782e-163	-5.74001e-163	-4.56601e-163	2.66254e-163	-8.83179e-163	-1.05664e-162	4.61806e-163	2.92202e-163	3.76853e-163	0
-1.52757e-163	-3.91208e-163	1.67064e-163	-6.7024e-163	-1.39744e-164	-7.17792e-163	3.31193e-163	8.4187e-163	-2.76894e-163	-6.4219e-163	-1.50758e-162	3.79671e-165	2.51139e-165	-1.59746e-163	1.98993e-163	-8.01569e-163	2.67592e-164	-1.35635e-163	8.42969e-165	-1.06818e-164	-3.48996e-163	-5.08782e-163	-5.74001e-163	-4.56601e-163	2.66254e-163	-8.83179e-163	-1.05664e-162	4.61806e-163	2.92202e-163	3.76853e-163	0
-1.52757e-163	-3.91208e-163	1.67064e-163	-6.7024e-163	-1.39744e-164	-7.17792e-163	3.31193e-163	8.4187e-163	-2.76894e-163	-6.4219e-163	-1.50758e-162	3.79671e-165	2.51139e-165	-1.59746e-163	1.98993e-163	-8.01569e-163	2.67592e-164	-1.35635e-163	8.42969e-165	-1.06818e-164	-3.48996e-163	-5.08782e-163	-5.74001e-163	-4.56601e-163	2.66254e-163	-8.83179e-163	-1.05664e-162	4.61806e-163	2.92202e-163	3.76853e-163	0
-1.52757e-163	-3.91208e-163	1.67064e-163	-6.7024e-163	-1.39744e-164	-7.17792e-163	3.31193e-163	8.4187e-163	-2.76894e-163	-6.4219e-163	-1.50758e-162	3.79671e-165	2.51139e-165	-1.59746e-163	1.98993e-163	-8.01569e-163	2.67592e-164	-1.35635e-163	8.42969e-165	-1.06818e-164	-3.48996e-163	-5.08782e-163	-5.74001e-163	-4.56601e-163	2.66254e-163	-8.83179e-163	-1.05664e-162	4.61806e-163	2.92202e-163	3.76853e-163	0
-1.52757e-163	-3.91208e-163	1.67064e-163	-6.7024e-163	-1.39744e-164	-7.17792e-163	3.31193e-163	8.4187e-163	-2.76894e-163	-6.4219e-163	-1.50758e-162	3.79671e-165	2.51139e-165	-1.59746e-163	1.98993e-163	-8.01569e-163	2.67592e-164	-1.35635e-163	8.42969e-165	-1.06818e-164	-3.48996e-163	-5.08782e-163	-5.74001e-163	-4.56601e-163	2.66254e-163	-8.83179e-163	-1.05664e-162	4.61806e-163	2.92202e-163	3.76853e-163	0
-1.52757e-163	-3.91208e-163	1.67064e-163	-6.7024e-163	-1.39744e-164	-7.17792e-163	3.31193e-163	8.4187e-163	-2.76894e-163	-6.4219e-163	-1.50758e-162	3.79671e-165	2.51139e-165	-1.59746e-163	1.98993e-163	-8.01569e-163	2.67592e-164	-1.35635e-163	8.42969e-165	-1.06818e-164	-3.48996e-163	-5.08782e-163	-5.74001e-163	-4.56601e-163	2.66254e-163	-8.83179e-163	-1.05664e-162	4.61806e-163	2.92202e-163	3.76853e-163	0
-1.52757e-163	-3.91208e-163	1.67064e-163	-6.7024e-163	-1.39744e-164	-7.17792e-163	3.31193e-163	8.4187e-163	-2.76894e-163	-6.4219e-163	-1.50758e-162	3.79671e-165	2.51139e-165	-1.59746e-163	1.98993e-163	-8.01569e-163	2.67592e-164	-1.35635e-163	8.42969e-165	-1.06818e-164	-3.48996e-163	-5.08782e-163	-5.74001e-163	-4.56601e-163	2.66254e-163	-8.83179e-163	-1.05664e-162	4.61806e-163	2.92202e-163	3.76853e-163	0
-1.52757e-163	-3.91208e-163	1.67064e-163	-6.7024e-163	-1.39744e-164	-7.17792e-163	3.31193e-163	8.4187e-163	-2.76894e-163	-6.4219e-163	-1.50758e-162	3.79671e-165	2.51139e-165	-1.59746e-163	1.98993e-163	-8.01569e-163	2.67592e-164	-1.35635e-163	8.42969e-165	-1.06818e-164	-3.48996e-163	-5.08782e-163	-5.74001e-163	-4.56601e-163	2.66254e-163	-8.83179e-163	-1.05664e-162	4.61806e-163	2.92202e-163	3.76853e-163	0
-1.52757e-163	-3.91208e-163	1.67064e-163	-6.7024e-163	-1.39744e-164	-7.17792e-163	3.31193e-163	8.4187e-163	-2.76894e-163	-6.4219e-163	-1.50758e-162	3.79671e-165	2.51139e-165	-1.59746e-163	1.98993e-163	-8.01569e-163	2.67592e-164	-1.35635e-163	8.42969e-165	-1.06818e-164	-3.48996e-163	-5.08782e-163	-5.74001e-163	-4.56601e-163	2.66254e-163	-8.83179e-163	-1.05664e-162	4.61806e-163	2.92202e-163	3.76853e-163	0
-1.52757e-163	-3.91208e-163	1.67064e-163	-6.7024e-163	-1.39744e-164	-7.17792e-163	3.31193e-163	8.4187e-163	-2.76894e-163	-6.4219e-163	-1.50758e-162	3.79671e-165	2.51139e-165	-1.59746e-163	1.98993e-163	-8.01569e-163	2.67592e-164	-1.35635e-163	8.42969e-165	-1.06818e-164	-3.48996e-163	-5.08782e-163	-5.74001e-163	-4.56601e-163	2.66254e-163	-8.83179e-163	-1.05664e-162	4.61806e-163	2.92202e-163	3.76853e-163	0
-1.52757e-163	-3.91208e-163	1.67064e-163	-6.7024e-163	-1.39744e-164	-7.17792e-163	3.31193e-163	8.4187e-163	-2.76894e-163	-6.4219e-163	-1.50758e-162	3.79671e-165	2.51139e-165	-1.59746e-163	1.98993e-163	-8.01569e-163	2.67592e-164	-1.35635e-163	8.42969e-165	-1.06818e-164	-3.48996e-163	-5.08782e-163	-5.74001e-163	-4.56601e-163	2.66254e-163	-8.83179e-163	-1.05664e-162	4.61806e-163	2.92202e-163	3.76853e-163	0
-1.52757e-163	-3.91208e-163	1.67064e-163	-6.7024e-163	-1.39744e-164	-7.17792e-163	3.31193e-163	8.4187e-163	-2.76894e-163	-6.4219e-163	-1.50758e-162	3.79671e-165	2.51139e-165	-1.59746e-163	1.98993e-163	-8.01569e-163	2.67592e-164	-1.35635e-163	8.42969e-165	-1.06818e-164	-3.48996e-163	-5.08782e-163	-5.74001e-163	-4.56601e-163	2.66254e-163	-8.83179e-163	-1.05664e-162	4.61806e-163	2.92202e-163	3.76853e-163	0
-1.52757e-163	-3.91208e-163	1.67064e-163	-6.7024e-163	-1.39744e-164	-7.17792e-163	3.31193e-163	8.4187e-163	-2.76894e-163	-6.4219e-163	-1.50758e-162	3.79671e-165	2.51139e-165	-1.59746e-163	1.98993e-163	-8.01569e-163	2.67592e-164	-1.35635e-163	8.42969e-165	-1.06818e-164	-3.48996e-163	-5.08782e-163	-5.74001e-163	-4.56601e-163	2.66254e-163	-8.83179e-163	-1.05664e-162	4.61806e-163	2.92202e-163	3.76853e-163	0
-1.52757e-163	-3.91208e-163	1.67064e-163	-6.7024e-163	-1.39744e-164	-7.17792e-163	3.31193e-163	8.4187e-163	-2.76894e-163	-6.4219e-163	-1.50758e-162	3.79671e-165	2.51139e-165	-1.59746e-163	1.98993e-163	-8.01569e-163	2.67592e-164	-1.35635e-163	8.42969e-165	-1.06818e-164	-3.48996e-163	-5.08782e-163	-5.74001e-163	-4.56601e-163	2.66254e-163	-8.83179e-163	-1.05664e-162	4.61806e-163	2.92202e-163	3.76853e-163	0
-1.52757e-163	-3.91208e-163	1.67064e-163	-6.7024e-163	-1.39744e-164	-7.17792e-163	3.31193e-163	8.4187e-163	-2.76894e-163	-6.4219e-163	-1.50758e-162	3.79671e-165	2.51139e-165	-1.59746e-163	1.98993e-163	-8.01569e-163	2.67592e-164	-1.35635e-163	8.42969e-165	-1.06818e-164	-3.48996e-163	-5.08782e-163	-5.74001e-163	-4.56601e-163	2.66254e-163	-8.83179e-163	-1.05664e-162	4.61806e-163	2.92202e-163	3.76853e-163	0
-1.52757e-163	-3.91208e-163	1.67064e-163	-6.7024e-163	-1.39744e-164	-7.17792e-163	3.31193e-163	8.4187e-163	-2.76894e-163	-6.4219e-163	-1.50758e-162	3.79671e-165	2.51139e-165	-1.59746e-163	1.98993e-163	-8.01569e-163	2.67592e-164	-1.35635e-163	8.42969e-165	-1.06818e-164	-3.48996e-163	-5.08782e-163	-5.74001e-163	-4.56601e-163	2.66254e-163	-8.83179e-163	-1.05664e-162	4.61806e-163	2.92202e-163	3.76853e-163	0
-1.52757e-163	-3.91208e-163	1.67064e-163	-6.7024e-163	-1.39744e-164	-7.17792e-163	3.31193e-163	8.4187e-163	-2.76894e-163	-6.4219e-163	-1.50758e-162	3.79671e-165	2.51139e-165	-1.59746e-163	1.98993e-163	-8.01569e-163	2.67592e-164	-1.35635e-163	8.42969e-165	-1.06818e-164	-3.48996e-163	-5.08782e-163	-5.74001e-163	-4.56601e-163	2.66254e-163	-8.83179e-163	-1.05664e-162	4.61806e-163	2.92202e-163	3.76853e-163	0
-1.52757e-163	-3.91208e-163	1.67064e-163	-6.7024e-163	-1.39744e-164	-7.17792e-163	3.31193e-163	8.4187e-163	-2.76894e-163	-6.4219e-163	-1.50758e-162	3.79671e-165	2.51139e-165	-1.59746e-163	1.98993e-163	-8.01569e-163	2.67592e-164	-1.35635e-163	8.42969e-165	-1.06818e-164	-3.48996e-163	-5.08782e-163	-5.74001e-163	-4.56601e-163	2.66254e-163	-8.83179e-163	-1.05664e-162	4.61806e-163	2.92202e-163	3.76853e-163	0
-1.52757e-163	-3.91208e-163	1.67064e-163	-6.7024e-163	-1.39744e-164	-7.17792e-163	3.31193e-163	8.4187e-163	-2.76894e-163	-6.4219e-163	-1.50758e-162	3.79671e-165	2.51139e-165	-1.59746e-163	1.98993e-163	-8.01569e-163	2.67592e-164	-1.35635e-163	8.42969e-165	-1.06818e-164	-3.48996e-163	-5.08782e-163	-5.74001e-163	-4.56601e-163	2.66254e-163	-8.83179e-163	-1.05664e-162	4.61806e-163	2.92202e-163	3.76853e-163	0
-1.52757e-163	-3.91208e-163	1.67064e-163	-6.7024e-163	-1.39744e-164	-7.17792e-163	3.31193e-163	8.4187e-163	-2.76894e-163	-6.4219e-163	-1.50758e-162	3.79671e-165	2.51139e-165	-1.59746e-163	1.98993e-163	-8.01569e-163	2.67592e-164	-1.35635e-163	8.42969e-165	-1.06818e-164	-3.48996e-163	-5.08782e-163	-5.74001e-163	-4.56601e-163	2.66254e-163	-8.83179e-163	-1.05664e-162	4.61806e-163	2.92202e-163	3.76853e-163	0
-1.52757e-163	-3.91208e-163	1.67064e-163	-6.7024e-163	-1.39744e-164	-7.17792e-163	3.31193e-163	8.4187e-163	-2.76894e-163	-6.4219e-163	-1.50758e-162	3.79671e-165	2.51139e-165	-1.59746e-163	1.98993e-163	-8.01569e-163	2.67592e-164	-1.35635e-163	8.42969e-165	-1.06818e-164	-3.48996e-163	-5.08782e-163	-5.74001e-163	-4.56601e-163	2.66254e-163	-8.83179e-163	-1.05664e-162	4.61806e-163	2.92202e-163	3.76853e-163	0
-1.52757e-163	-3.91208e-163	1.67064e-163	-6.7024e-163	-1.39744e-164	-7.17792e-163	3.31193e-163	8.4187e-163	-2.76894e-163	-6.4219e-163	-1.50758e-162	3.79671e-165	2.51139e-165	-1.59746e-163	1.98993e-163	-8.01569e-163	2.67592e-164	-1.35635e-163	8.42969e-165	-1.06818e-164	-3.48996e-163	-5.08782e-163	-5.74001e-163	-4.56601e-163	2.66254e-163	-8.83179e-163	-1.05664e-162	4.61806e-163	2.92202e-163	3.76853e-163	0
-1.52757e-163	-3.91208e-163	1.67064e-163	-6.7024e-163	-1.39744e-164	-7.17792e-163	3.31193e-163	8.4187e-163	-2.76894e-163	-6.4219e-163	-1.50758e-162	3.79671e-165	2.51139e-165	-1.59746e-163	1.98993e-163	-8.01569e-163	2.67592e-164	-1.35635e-163	8.42969e-165	-1.06818e-164	-3.48996e-163	-5.08782e-163	-5.74001e-163	-4.56601e-163	2.66254e-163	-8.83179e-163	-1.05664e-162	4.61806e-163	2.92202e-163	3.76853e-163	0
-1.52757e-163	-3.91208e-163	1.67064e-163	-6.7024e-163	-1.39744e-164	-7.17792e-163	3.31193e-163	8.4187e-163	-2.76894e-163	-6.4219e-163	-1.50758e-162	3.79671e-165	2.51139e-165	-1.59746e-163	1.98993e-163	-8.01569e-163	2.67592e-164	-1.35635e-163	8.42969e-165	-1.06818e-164	-3.48996e-163	-5.08782e-163	-5.74001e-163	-4.56601e-163	2.66254e-163	-8.83179e-163	-1.05664e-162	4.61806e-163	2.92202e-163	3.76853e-163	0
-1.52757e-163	-3.91208e-163	1.67064e-163	-6.7024e-163	-1.39744e-164	-7.17792e-163	3.31193e-163	8.4187e-163	-2.76894e-163	-6.4219e-163	-1.50758e-162	3.79671e-165	2.51139e-165	-1.59746e-163	1.98993e-163	-8.01569e-163	2.67592e-164	-1.35635e-163	8.42969e-165	-1.06818e-164	-3.48996e-163	-5.08782e-163	-5.74001e-163	-4.56601e-163	2.66254e-163	-8.83179e-163	-1.05664e-162	4.61806e-163	2.92202e-163	3.76853e-163	0
-1.52757e-163	-3.91208e-163	1.67064e-163	-6.7024e-163	-1.39744e-164	-7.17792e-163	3.31193e-163	8.4187e-163	-2.76894e-163	-6.4219e-163	-1.50758e-162	3.79671e-165	2.51139e-165	-1.59746e-163	1.98993e-163	-8.01569e-163	2.67592e-164	-1.35635e-163	8.42969e-165	-1.06818e-164	-3.48996e-163	-5.08782e-163	-5.74001e-163	-4.56601e-163	2.66254e-163	-8.83179e-163	-1.05664e-162	4.61806e-163	2.92202e-163	3.76853e-163	0
-1.52757e-163	-3.91208e-163	1.67064e-163	-6.7024e-163	-1.39744e-164	-7.17792e-163	3.31193e-163	8.4187e-163	-2.76894e-163	-6.4219e-163	-1.50758e-162	3.79671e-165	2.51139e-165	-1.59746e-163	1.98993e-163	-8.01569e-163	2.67592e-164	-1.35635e-163	8.42969e-165	-1.06818e-164	-3.48996e-163	-5.08782e-163	-5.74001e-163	-4.56601e-163	2.66254e-163	-8.83179e-163	-1.05664e-162	4.61806e-163	2.92202e-163	3.76853e-163	0
-1.52757e-163	-3.91208e-163	1.67064e-163	-6.7024e-163	-1.39744e-164	-7.17792e-163	3.31193e-163	8.4187e-163	-2.76894e-163	-6.4219e-163	-1.50758e-162	3.79671e-165	2.51139e-165	-1.59746e-163	1.98993e-163	-8.01569e-163	2.67592e-164	-1.35635e-163	8.42969e-165	-1.06818e-164	-3.48996e-163	-5.08782e-163	-5.74001e-163	-4.56601e-163	2.66254e-163	-8.83179e-163	-1.05664e-162	4.61806e-163	2.92202e-163	3.76853e-163	0
-1.52757e-163	-3.91208e-163	1.67064e-163	-6.7024e-163	-1.39744e-164	-7.17792e-163	3.31193e-163	8.4187e-163	-2.76894e-163	-6.4219e-163	-1.50758e-162	3.79671e-165	2.51139e-165	-1.59746e-163	1.98993e-163	-8.01569e-163	2.67592e-164	-1.35635e-163	8.42969e-165	-1.06818e-164	-3.48996e-163	-5.08782e-163	-5.74001e-163	-4.56601e-163	2.66254e-163	-8.83179e-163	-1.05664e-162	4.61806e-163	2.92202e-163	3.76853e-163	0
-1.52757e-163	-3.91208e-163	1.67064e-163	-6.7024e-163	-1.39744e-164	-7.17792e-163	3.31193e-163	8.4187e-163	-2.76894e-163	-6.4219e-163	-1.50758e-162	3.79671e-165	2.51139e-165	-1.59746e-163	1.98993e-163	-8.01569e-163	2.67592e-164	-1.35635e-163	8.42969e-165	-1.06818e-164	-3.48996e-163	-5.08782e-163	-5.74001e-163	-4.56601e-163	2.66254e-163	-8.83179e-163	-1.05664e-162	4.61806e-163	2.92202e-163	3.76853e-163	0
-1.52757e-163	-3.91208e-163	1.67064e-163	-6.7024e-163	-1.39744e-164	-7.17792e-163	3.31193e-163	8.4187e-163	-2.76894e-163	-6.4219e-163	-1.50758e-162	3.79671e-165	2.51139e-165	-1.59746e-163	1.98993e-163	-8.01569e-163	2.67592e-164	-1.35635e-163	8.42969e-165	-1.06818e-164	-3.48996e-163	-5.08782e-163	-5.74001e-163	-4.56601e-163	2.66254e-163	-8.83179e-163	-1.05664e-162	4.61806e-163	2.92202e-163	3.76853e-163	0
-1.52757e-163	-3.91208e-163	1.67064e-163	-6.7024e-163	-1.39744e-164	-7.17792e-163	3.31193e-163	8.4187e-163	-2.76894e-163	-6.4219e-163	-1.50758e-162	3.79671e-165	2.51139e-165	-1.59746e-163	1.98993e-163	-8.01569e-163	2.67592e-164	-1.35635e-163	8.42969e-165	-1.06818e-164	-3.48996e-163	-5.08782e-163	-5.74001e-163	-4.56601e-163	2.66254e-163	-8.83179e-163	-1.05664e-162	4.61806e-163	2.92202e-163	3.76853e-163	0
-1.52757e-163	-3.91208e-163	1.67064e-163	-6.7024e-163	-1.39744e-164	-7.17792e-163	3.31193e-163	8.4187e-163	-2.76894e-163	-6.4219e-163	-1.50758e-162	3.79671e-165	2.51139e-165	-1.59746e-163	1.98993e-163	-8.01569e-163	2.67592e-164	-1.35635e-163	8.42969e-165	-1.06818e-164	-3.48996e-163	-5.08782e-163	-5.74001e-163	-4.56601e-163	2.66254e-163	-8.83179e-163	-1.05664e-162	4.61806e-163	2.92202e-163	3.76853e-163	0
-1.52757e-163	-3.91208e-163	1.67064e-163	-6.7024e-163	-1.39744e-164	-7.17792e-163	3.31193e-163	8.4187e-163	-2.76894e-163	-6.4219e-163	-1.50758e-162	3.79671e-165	2.51139e-165	-1.59746e-163	1.98993e-163	-8.01569e-163	2.67592e-164	-1.35635e-163	8.42969e-165	-1.06818e-164	-3.48996e-163	-5.08782e-163	-5.74001e-163	-4.56601e-163	2.66254e-163	-8.83179e-163	-1.05664e-162	4.61806e-163	2.92202e-163	3.76853e-163	0
-1.52757e-163	-3.91208e-163	1.67064e-163	-6.7024e-163	-1.39744e-164	-7.17792e-163	3.31193e-163	8.4187e-163	-2.76894e-163	-6.4219e-163	-1.50758e-162	3.79671e-165	2.51139e-165	-1.59746e-163	1.98993e-163	-8.01569e-163	2.67592e-164	-1.35635e-163	8.42969e-165	-1.06818e-164	-3.48996e-163	-5.08782e-163	-5.74001e-163	-4.56601e-163	2.66254e-163	-8.83179e-163	-1.05664e-162	4.61806e-163	2.92202e-163	3.76853e-163	0
-1.52757e-163	-3.91208e-163	1.67064e-163	-6.7024e-163	-1.39744e-164	-7.17792e-163	3.31193e-163	8.4187e-163	-2.76894e-163	-6.4219e-163	-1.50758e-162	3.79671e-165	2.51139e-165	-1.59746e-163	1.98993e-163	-8.01569e-163	2.67592e-164	-1.35635e-163	8.42969e-165	-1.06818e-164	-3.48996e-163	-5.08782e-163	-5.74001e-163	-4.56601e-163	2.66254e-163	-8.83179e-163	-1.05664e-162	4.61806e-163	2.92202e-163	3.76853e-163	0
-1.52757e-163	-3.91208e-163	1.67064e-163	-6.7024e-163	-1.39744e-164	-7.17792e-163	3.31193e-163	8.4187e-163	-2.76894e-163	-6.4219e-163	-1.50758e-162	3.79671e-165	2.51139e-165	-1.59746e-163	1.98993e-163	-8.01569e-163	2.67592e-164	-1.35635e-163	8.42969e-165	-1.06818e-164	-3.48996e-163	-5.08782e-163	-5.74001e-163	-4.56601e-163	2.66254e-163	-8.83179e-163	-1.05664e-162	4.61806e-163	2.92202e-163	3.76853e-163	0
-1.52757e-163	-3.91208e-163	1.67064e-163	-6.7024e-163	-1.39744e-164	-7.17792e-163	3.31193e-163	8.4187e-163	-2.76894e-163	-6.4219e-163	-1.50758e-162	3.79671e-165	2.51139e-165	-1.59746e-163	1.98993e-163	-8.01569e-163	2.67592e-164	-1.35635e-163	8.42969e-165	-1.06818e-164	-3.48996e-163	-5.08782e-163	-5.74001e-163	-4.56601e-163	2.66254e-163	-8.83179e-163	-1.05664e-162	4.61806e-163	2.92202e-163	3.76853e-163	0
-1.52757e-163	-3.91208e-163	1.67064e-163	-6.7024e-163	-1.39744e-164	-7.17792e-163	3.31193e-163	8.4187e-163	-2.76894e-163	-6.4219e-163	-1.50758e-162	3.79671e-165	2.51139e-165	-1.59746e-163	1.98993e-163	-8.01569e-163	2.67592e-164	-1.35635e-163	8.42969e-165	-1.06818e-164	-3.48996e-163	-5.08782e-163	-5.74001e-163	-4.56601e-163	2.66254e-163	-8.83179e-163	-1.05664e-162	4.61806e-163	2.92202e-163	3.76853e-163	0
-1.52757e-163	-3.91208e-163	1.67064e-163	-6.7024e-163	-1.39744e-164	-7.17792e-163	3.31193e-163	8.4187e-163	-2.76894e-163	-6.4219e-163	-1.50758e-162	3.79671e-165	2.51139e-165	-1.59746e-163	1.98993e-163	-8.01569e-163	2.67592e-164	-1.35635e-163	8.42969e-165	-1.06818e-164	-3.48996e-163	-5.08782e-163	-5.74001e-163	-4.56601e-163	2.66254e-163	-8.83179e-163	-1.05664e-162	4.61806e-163	2.92202e-163	3.76853e-163	0
-1.52757e-163	-3.91208e-163	1.67064e-163	-6.7024e-163	-1.39744e-164	-7.17792e-163	3.31193e-163	8.4187e-163	-2.76894e-163	-6.4219e-163	-1.50758e-162	3.79671e-165	2.51139e-165	-1.59746e-163	1.98993e-163	-8.01569e-163	2.67592e-164	-1.35635e-163	8.42969e-165	-1.06818e-164	-3.48996e-163	-5.08782e-163	-5.74001e-163	-4.56601e-163	2.66254e-163	-8.83179e-163	-1.05664e-162	4.61806e-163	2.92202e-163	3.76853e-163	0
-1.52757e-163	-3.91208e-163	1.67064e-163	-6.7024e-163	-1.39744e-164	-7.17792e-163	3.31193e-163	8.4187e-163	-2.76894e-163	-6.4219e-163	-1.50758e-162	3.79671e-165	2.51139e-165	-1.59746e-163	1.98993e-163	-8.01569e-163	2.67592e-164	-1.35635e-163	8.42969e-165	-1.06818e-164	-3.48996e-163	-5.08782e-163	-5.74001e-163	-4.56601e-163	2.66254e-163	-8.83179e-163	-1.05664e-162	4.61806e-163	2.92202e-163	3.76853e-163	0
-1.52757e-163	-3.91208e-163	1.67064e-163	-6.7024e-163	-1.39744e-164	-7.17792e-163	3.31193e-163	8.4187e-163	-2.76894e-163	-6.4219e-163	-1.50758e-162	3.79671e-165	2.51139e-165	-1.59746e-163	1.98993e-163	-8.01569e-163	2.67592e-164	-1.35635e-163	8.42969e-165	-1.06818e-164	-3.48996e-163	-5.08782e-163	-5.74001e-163	-4.56601e-163	2.66254e-163	-8.83179e-163	-1.05664e-162	4.61806e-163	2.92202e-163	3.76853e-163	0
-1.52757e-163	-3.91208e-163	1.67064e-163	-6.7024e-163	-1.39744e-164	-7.17792e-163	3.31193e-163	8.4187e-163	-2.76894e-163	-6.4219e-163	-1.50758e-162	3.79671e-165	2.51139e-165	-1.59746e-163	1.98993e-163	-8.01569e-163	2.67592e-164	-1.35635e-163	8.42969e-165	-1.06818e-164	-3.48996e-163	-5.08782e-163	-5.74001e-163	-4.56601e-163	2.66254e-163	-8.83179e-163	-1.05664e-162	4.61806e-163	2.92202e-163	3.76853e-163	0
-1.52757e-163	-3.91208e-163	1.67064e-163	-6.7024e-163	-1.39744e-164	-7.17792e-163	3.31193e-163	8.4187e-163	-2.76894e-163	-6.4219e-163	-1.50758e-162	3.79671e-165	2.51139e-165	-1.59746e-163	1.98993e-163	-8.01569e-163	2.67592e-164	-1.35635e-163	8.42969e-165	-1.06818e-164	-3.48996e-163	-5.08782e-163	-5.74001e-163	-4.56601e-163	2.66254e-163	-8.83179e-163	-1.05664e-162	4.61806e-163	2.92202e-163	3.76853e-163	0
-1.52757e-163	-3.91208e-163	1.67064e-163	-6.7024e-163	-1.39744e-164	-7.17792e-163	3.31193e-163	8.4187e-163	-2.76894e-163	-6.4219e-163	-1.50758e-162	3.79671e-165	2.51139e-165	-1.59746e-163	1.98993e-163	-8.01569e-163	2.67592e-164	-1.35635e-163	8.42969e-165	-1.06818e-164	-3.48996e-163	-5.08782e-163	-5.74001e-163	-4.56601e-163	2.66254e-163	-8.83179e-163	-1.05664e-162	4.61806e-163	2.92202e-163	3.76853e-163	0
-1.52757e-163	-3.91208e-163	1.67064e-163	-6.7024e-163	-1.39744e-164	-7.17792e-163	3.31193e-163	8.4187e-163	-2.76894e-163	-6.4219e-163	-1.50758e-162	3.79671e-165	2.51139e-165	-1.59746e-163	1.98993e-163	-8.01569e-163	2.67592e-164	-1.35635e-163	8.42969e-165	-1.06818e-164	-3.48996e-163	-5.08782e-163	-5.74001e-163	-4.56601e-163	2.66254e-163	-8.83179e-163	-1.05664e-162	4.61806e-163	2.92202e-163	3.76853e-163	0
-1.52757e-163	-3.91208e-163	1.67064e-163	-6.7024e-163	-1.39744e-164	-7.17792e-163	3.31193e-163	8.4187e-163	-2.76894e-163	-6.4219e-163	-1.50758e-162	3.79671e-165	2.51139e-165	-1.59746e-163	1.98993e-163	-8.01569e-163	2.67592e-164	-1.35635e-163	8.42969e-165	-1.06818e-164	-3.48996e-163	-5.08782e-163	-5.74001e-163	-4.56601e-163	2.66254e-163	-8.83179e-163	-1.05664e-162	4.61806e-163	2.92202e-163	3.76853e-163	0
-1.52757e-163	-3.91208e-163	1.67064e-163	-6.7024e-163	-1.39744e-164	-7.17792e-163	3.31193e-163	8.4187e-163	-2.76894e-163	-6.4219e-163	-1.50758e-162	3.79671e-165	2.51139e-165	-1.59746e-163	1.98993e-163	-8.01569e-163	2.67592e-164	-1.35635e-163	8.42969e-165	-1.06818e-164	-3.48996e-163	-5.08782e-163	-5.74001e-163	-4.56601e-163	2.66254e-163	-8.83179e-163	-1.05664e-162	4.61806e-163	2.92202e-163	3.76853e-163	0
-1.52757e-163	-3.91208e-163	1.67064e-163	-6.7024e-163	-1.39744e-164	-7.17792e-163	3.31193e-163	8.4187e-163	-2.76894e-163	-6.4219e-163	-1.50758e-162	3.79671e-165	2.51139e-165	-1.59746e-163	1.98993e-163	-8.01569e-163	2.67592e-164	-1.35635e-163	8.42969e-165	-1.06818e-164	-3.48996e-163	-5.08782e-163	-5.74001e-163	-4.56601e-163	2.66254e-163	-8.83179e-163	-1.05664e-162	4.61806e-163	2.92202e-163	3.76853e-163	0
-1.52757e-163	-3.91208e-163	1.67064e-163	-6.7024e-163	-1.39744e-164	-7.17792e-163	3.31193e-163	8.4187e-163	-2.76894e-163	-6.4219e-163	-1.50758e-162	3.79671e-165	2.51139e-165	-1.59746e-163	1.98993e-163	-8.01569e-163	2.67592e-164	-1.35635e-163	8.42969e-165	-1.06818e-164	-3.48996e-163	-5.08782e-163	-5.74001e-163	-4.56601e-163	2.66254e-163	-8.83179e-163	-1.05664e-162	4.61806e-163	2.92202e-163	3.76853e-163	0
-1.52757e-163	-3.91208e-163	1.67064e-163	-6.7024e-163	-1.39744e-164	-7.17792e-163	3.31193e-163	8.4187e-163	-2.76894e-163	-6.4219e-163	-1.50758e-162	3.79671e-165	2.51139e-165	-1.59746e-163	1.98993e-163	-8.01569e-163	2.67592e-164	-1.35635e-163	8.42969e-165	-1.06818e-164	-3.48996e-163	-5.08782e-163	-5.74001e-163	-4.56601e-163	2.66254e-163	-8.83179e-163	-1.05664e-162	4.61806e-163	2.92202e-163	3.76853e-163	0
-1.52757e-163	-3.91208e-163	1.67064e-163	-6.7024e-163	-1.39744e-164	-7.17792e-163	3.31193e-163	8.4187e-163	-2.76894e-163	-6.4219e-163	-1.50758e-162	3.79671e-165	2.51139e-165	-1.59746e-163	1.98993e-163	-8.01569e-163	2.67592e-164	-1.35635e-163	8.42969e-165	-1.06818e-164	-3.48996e-163	-5.08782e-163	-5.74001e-163	-4.56601e-163	2.66254e-163	-8.83179e-163	-1.05664e-162	4.61806e-163	2.92202e-163	3.76853e-163	0
-1.52757e-163	-3.91208e-163	1.67064e-163	-6.7024e-163	-1.39744e-164	-7.17792e-163	3.31193e-163	8.4187e-163	-2.76894e-163	-6.4219e-163	-1.50758e-162	3.79671e-165	2.51139e-165	-1.59746e-163	1.98993e-163	-8.01569e-163	2.67592e-164	-1.35635e-163	8.42969e-165	-1.06818e-164	-3.48996e-163	-5.08782e-163	-5.74001e-163	-4.56601e-163	2.66254e-163	-8.83179e-163	-1.05664e-162	4.61806e-163	2.92202e-163	3.76853e-163	0
-1.52757e-163	-3.91208e-163	1.67064e-163	-6.7024e-163	-1.39744e-164	-7.17792e-163	3.31193e-163	8.4187e-163	-2.76894e-163	-6.4219e-163	-1.50758e-162	3.79671e-165	2.51139e-165	-1.59746e-163	1.98993e-163	-8.01569e-163	2.67592e-164	-1.35635e-163	8.42969e-165	-1.06818e-164	-3.48996e-163	-5.08782e-163	-5.74001e-163	-4.56601e-163	2.66254e-163	-8.83179e-163	-1.05664e-162	4.61806e-163	2.92202e-163	3.76853e-163	0
-1.52757e-163	-3.91208e-163	1.67064e-163	-6.7024e-163	-1.39744e-164	-7.17792e-163	3.31193e-163	8.4187e-163	-2.76894e-163	-6.4219e-163	-1.50758e-162	3.79671e-165	2.51139e-165	-1.59746e-163	1.98993e-163	-8.01569e-163	2.67592e-164	-1.35635e-163	8.42969e-165	-1.06818e-164	-3.48996e-163	-5.08782e-163	-5.74001e-163	-4.56601e-163	2.66254e-163	-8.83179e-163	-1.05664e-162	4.61806e-163	2.92202e-163	3.76853e-163	0
-1.52757e-163	-3.91208e-163	1.67064e-163	-6.7024e-163	-1.39744e-164	-7.17792e-163	3.31193e-163	8.4187e-163	-2.76894e-163	-6.4219e-163	-1.50758e-162	3.79671e-165	2.51139e-165	-1.59746e-163	1.98993e-163	-8.01569e-163	2.67592e-164	-1.35635e-163	8.42969e-165	-1.06818e-164	-3.48996e-163	-5.08782e-163	-5.74001e-163	-4.56601e-163	2.66254e-163	-8.83179e-163	-1.05664e-162	4.61806e-163	2.92202e-163	3.76853e-163	0
-1.52757e-163	-3.91208e-163	1.67064e-163	-6.7024e-163	-1.39744e-164	-7.17792e-163	3.31193e-163	8.4187e-163	-2.76894e-163	-6.4219e-163	-1.50758e-162	3.79671e-165	2.51139e-165	-1.59746e-163	1.98993e-163	-8.01569e-163	2.67592e-164	-1.35635e-163	8.42969e-165	-1.06818e-164	-3.48996e-163	-5.08782e-163	-5.74001e-163	-4.56601e-163	2.66254e-163	-8.83179e-163	-1.05664e-162	4.61806e-163	2.92202e-163	3.76853e-163	0
-1.52757e-163	-3.91208e-163	1.67064e-163	-6.7024e-163	-1.39744e-164	-7.17792e-163	3.31193e-163	8.4187e-163	-2.76894e-163	-6.4219e-163	-1.50758e-162	3.79671e-165	2.51139e-165	-1.59746e-163	1.98993e-163	-8.01569e-163	2.67592e-164	-1.35635e-163	8.42969e-165	-1.06818e-164	-3.48996e-163	-5.08782e-163	-5.74001e-163	-4.56601e-163	2.66254e-163	-8.83179e-163	-1.05664e-162	4.61806e-163	2.92202e-163	3.76853e-163	0
-1.52757e-163	-3.91208e-163	1.67064e-163	-6.7024e-163	-1.39744e-164	-7.17792e-163	3.31193e-163	8.4187e-163	-2.76894e-163	-6.4219e-163	-1.50758e-162	3.79671e-165	2.51139e-165	-1.59746e-163	1.98993e-163	-8.01569e-163	2.67592e-164	-1.35635e-163	8.42969e-165	-1.06818e-164	-3.48996e-163	-5.08782e-163	-5.74001e-163	-4.56601e-163	2.66254e-163	-8.83179e-163	-1.05664e-162	4.61806e-163	2.92202e-163	3.76853e-163	0
-1.52757e-163	-3.91208e-163	1.67064e-163	-6.7024e-163	-1.39744e-164	-7.17792e-163	3.31193e-163	8.4187e-163	-2.76894e-163	-6.4219e-163	-1.50758e-162	3.79671e-165	2.51139e-165	-1.59746e-163	1.98993e-163	-8.01569e-163	2.67592e-164	-1.35635e-163	8.42969e-165	-1.06818e-164	-3.48996e-163	-5.08782e-163	-5.74001e-163	-4.56601e-163	2.66254e-163	-8.83179e-163	-1.05664e-162	4.61806e-163	2.92202e-163	3.76853e-163	0
-1.52757e-163	-3.91208e-163	1.67064e-163	-6.7024e-163	-1.39744e-164	-7.17792e-163	3.31193e-163	8.4187e-163	-2.76894e-163	-6.4219e-163	-1.50758e-162	3.79671e-165	2.51139e-165	-1.59746e-163	1.98993e-163	-8.01569e-163	2.67592e-164	-1.35635e-163	8.42969e-165	-1.06818e-164	-3.48996e-163	-5.08782e-163	-5.74001e-163	-4.56601e-163	2.66254e-163	-8.83179e-163	-1.05664e-162	4.61806e-163	2.92202e-163	3.76853e-163	0
-1.52757e-163	-3.91208e-163	1.67064e-163	-6.7024e-163	-1.39744e-164	-7.17792e-163	3.31193e-163	8.4187e-163	-2.76894e-163	-6.4219e-163	-1.50758e-162	3.79671e-165	2.51139e-165	-1.59746e-163	1.98993e-163	-8.01569e-163	2.67592e-164	-1.35635e-163	8.42969e-165	-1.06818e-164	-3.48996e-163	-5.08782e-163	-5.74001e-163	-4.56601e-163	2.66254e-163	-8.83179e-163	-1.05664e-162	4.61806e-163	2.92202e-163	3.76853e-163	0
-1.52757e-163	-3.91208e-163	1.67064e-163	-6.7024e-163	-1.39744e-164	-7.17792e-163	3.31193e-163	8.4187e-163	-2.76894e-163	-6.4219e-163	-1.50758e-162	3.79671e-165	2.51139e-165	-1.59746e-163	1.98993e-163	-8.01569e-163	2.67592e-164	-1.35635e-163	8.42969e-165	-1.06818e-164	-3.48996e-163	-5.08782e-163	-5.74001e-163	-4.56601e-163	2.66254e-163	-8.83179e-163	-1.05664e-162	4.61806e-163	2.92202e-163	3.76853e-163	0
-1.52757e-163	-3.91208e-163	1.67064e-163	-6.7024e-163	-1.39744e-164	-7.17792e-163	3.31193e-163	8.4187e-163	-2.76894e-163	-6.4219e-163	-1.50758e-162	3.79671e-165	2.51139e-165	-1.59746e-163	1.98993e-163	-8.01569e-163	2.67592e-164	-1.35635e-163	8.42969e-165	-1.06818e-164	-3.48996e-163	-5.08782e-163	-5.74001e-163	-4.56601e-163	2.66254e-163	-8.83179e-163	-1.05664e-162	4.61806e-163	2.92202e-163	3.76853e-163	0
-1.52757e-163	-3.91208e-163	1.67064e-163	-6.7024e-163	-1.39744e-164	-7.17792e-163	3.31193e-163	8.4187e-163	-2.76894e-163	-6.4219e-163	-1.50758e-162	3.79671e-165	2.51139e-165	-1.59746e-163	1.98993e-163	-8.01569e-163	2.67592e-164	-1.35635e-163	8.42969e-165	-1.06818e-164	-3.48996e-163	-5.08782e-163	-5.74001e-163	-4.56601e-163	2.66254e-163	-8.83179e-163	-1.05664e-162	4.61806e-163	2.92202e-163	3.76853e-163	0
-1.52757e-163	-3.91208e-163	1.67064e-163	-6.7024e-163	-1.39744e-164	-7.17792e-163	3.31193e-163	8.4187e-163	-2.76894e-163	-6.4219e-163	-1.50758e-162	3.79671e-165	2.51139e-165	-1.59746e-163	1.98993e-163	-8.01569e-163	2.67592e-164	-1.35635e-163	8.42969e-165	-1.06818e-164	-3.48996e-163	-5.08782e-163	-5.74001e-163	-4.56601e-163	2.66254e-163	-8.83179e-163	-1.05664e-162	4.61806e-163	2.92202e-163	3.76853e-163	0
-1.52757e-163	-3.91208e-163	1.67064e-163	-6.7024e-163	-1.39744e-164	-7.17792e-163	3.31193e-163	8.4187e-163	-2.76894e-163	-6.4219e-163	-1.50758e-162	3.79671e-165	2.51139e-165	-1.59746e-163	1.98993e-163	-8.01569e-163	2.67592e-164	-1.35635e-163	8.42969e-165	-1.06818e-164	-3.48996e-163	-5.08782e-163	-5.74001e-163	-4.56601e-163	2.66254e-163	-8.83179e-163	-1.05664e-162	4.61806e-163	2.92202e-163	3.76853e-163	0
-1.52757e-163	-3.91208e-163	1.67064e-163	-6.7024e-163	-1.39744e-164	-7.17792e-163	3.31193e-163	8.4187e-163	-2.76894e-163	-6.4219e-163	-1.50758e-162	3.79671e-165	2.51139e-165	-1.59746e-163	1.98993e-163	-8.01569e-163	2.67592e-164	-1.35635e-163	8.42969e-165	-1.06818e-164	-3.48996e-163	-5.08782e-163	-5.74001e-163	-4.56601e-163	2.66254e-163	-8.83179e-163	-1.05664e-162	4.61806e-163	2.92202e-163	3.76853e-163	0
-1.52757e-163	-3.91208e-163	1.67064e-163	-6.7024e-163	-1.39744e-164	-7.17792e-163	3.31193e-163	8.4187e-163	-2.76894e-163	-6.4219e-163	-1.50758e-162	3.79671e-165	2.51139e-165	-1.59746e-163	1.98993e-163	-8.01569e-163	2.67592e-164	-1.35635e-163	8.42969e-165	-1.06818e-164	-3.48996e-163	-5.08782e-163	-5.74001e-163	-4.56601e-163	2.66254e-163	-8.83179e-163	-1.05664e-162	4.61806e-163	2.92202e-163	3.76853e-163	0
-1.52757e-163	-3.91208e-163	1.67064e-163	-6.7024e-163	-1.39744e-164	-7.17792e-163	3.31193e-163	8.4187e-163	-2.76894e-163	-6.4219e-163	-1.50758e-162	3.79671e-165	2.51139e-165	-1.59746e-163	1.98993e-163	-8.01569e-163	2.67592e-164	-1.35635e-163	8.42969e-165	-1.06818e-164	-3.48996e-163	-5.08782e-163	-5.74001e-163	-4.56601e-163	2.66254e-163	-8.83179e-163	-1.05664e-162	4.61806e-163	2.92202e-163	3.76853e-163	0
-1.52757e-163	-3.91208e-163	1.67064e-163	-6.7024e-163	-1.39744e-164	-7.17792e-163	3.31193e-163	8.4187e-163	-2.76894e-163	-6.4219e-163	-1.50758e-162	3.79671e-165	2.51139e-165	-1.59746e-163	1.98993e-163	-8.01569e-163	2.67592e-164	-1.35635e-163	8.42969e-165	-1.06818e-164	-3.48996e-163	-5.08782e-163	-5.74001e-163	-4.56601e-163	2.66254e-163	-8.83179e-163	-1.05664e-162	4.61806e-163	2.92202e-163	3.76853e-163	0
-1.52757e-163	-3.91208e-163	1.67064e-163	-6.7024e-163	-1.39744e-164	-7.17792e-163	3.31193e-163	8.4187e-163	-2.76894e-163	-6.4219e-163	-1.50758e-162	3.79671e-165	2.51139e-165	-1.59746e-163	1.98993e-163	-8.01569e-163	2.67592e-164	-1.35635e-163	8.42969e-165	-1.06818e-164	-3.48996e-163	-5.08782e-163	-5.74001e-163	-4.56601e-163	2.66254e-163	-8.83179e-163	-1.05664e-162	4.61806e-163	2.92202e-163	3.76853e-163	0
-1.52757e-163	-3.91208e-163	1.67064e-163	-6.7024e-163	-1.39744e-164	-7.17792e-163	3.31193e-163	8.4187e-163	-2.76894e-163	-6.4219e-163	-1.50758e-162	3.79671e-165	2.51139e-165	-1.59746e-163	1.98993e-163	-8.01569e-163	2.67592e-164	-1.35635e-163	8.42969e-165	-1.06818e-164	-3.48996e-163	-5.08782e-163	-5.74001e-163	-4.56601e-163	2.66254e-163	-8.83179e-163	-1.05664e-162	4.61806e-163	2.92202e-163	3.76853e-163	0
-1.52757e-163	-3.91208e-163	1.67064e-163	-6.7024e-163	-1.39744e-164	-7.17792e-163	3.31193e-163	8.4187e-163	-2.76894e-163	-6.4219e-163	-1.50758e-162	3.79671e-165	2.51139e-165	-1.59746e-163	1.98993e-163	-8.01569e-163	2.67592e-164	-1.35635e-163	8.42969e-165	-1.06818e-164	-3.48996e-163	-5.08782e-163	-5.74001e-163	-4.56601e-163	2.66254e-163	-8.83179e-163	-1.05664e-162	4.61806e-163	2.92202e-163	3.76853e-163	0
-1.52757e-163	-3.91208e-163	1.67064e-163	-6.7024e-163	-1.39744e-164	-7.17792e-163	3.31193e-163	8.4187e-163	-2.76894e-163	-6.4219e-163	-1.50758e-162	3.79671e-165	2.51139e-165	-1.59746e-163	1.98993e-163	-8.01569e-163	2.67592e-164	-1.35635e-163	8.42969e-165	-1.06818e-164	-3.48996e-163	-5.08782e-163	-5.74001e-163	-4.56601e-163	2.66254e-163	-8.83179e-163	-1.05664e-162	4.61806e-163	2.92202e-163	3.76853e-163	0
-1.52757e-163	-3.91208e-163	1.67064e-163	-6.7024e-163	-1.39744e-164	-7.17792e-163	3.31193e-163	8.4187e-163	-2.76894e-163	-6.4219e-163	-1.50758e-162	3.79671e-165	2.51139e-165	-1.59746e-163	1.98993e-163	-8.01569e-163	2.67592e-164	-1.35635e-163	8.42969e-165	-1.06818e-164	-3.48996e-163	-5.08782e-163	-5.74001e-163	-4.56601e-163	2.66254e-163	-8.83179e-163	-1.05664e-162	4.61806e-163	2.92202e-163	3.76853e-163	0
-1.52757e-163	-3.91208e-163	1.67064e-163	-6.7024e-163	-1.39744e-164	-7.17792e-163	3.31193e-163	8.4187e-163	-2.76894e-163	-6.4219e-163	-1.50758e-162	3.79671e-165	2.51139e-165	-1.59746e-163	1.98993e-163	-8.01569e-163	2.67592e-164	-1.35635e-163	8.42969e-165	-1.06818e-164	-3.48996e-163	-5.08782e-163	-5.74001e-163	-4.56601e-163	2.66254e-163	-8.83179e-163	-1.05664e-162	4.61806e-163	2.92202e-163	3.76853e-163	0
-1.52757e-163	-3.91208e-163	1.67064e-163	-6.7024e-163	-1.39744e-164	-7.17792e-163	3.31193e-163	8.4187e-163	-2.76894e-163	-6.4219e-163	-1.50758e-162	3.79671e-165	2.51139e-165	-1.59746e-163	1.98993e-163	-8.01569e-163	2.67592e-164	-1.35635e-163	8.42969e-165	-1.06818e-164	-3.48996e-163	-5.08782e-163	-5.74001e-163	-4.56601e-163	2.66254e-163	-8.83179e-163	-1.05664e-162	4.61806e-163	2.92202e-163	3.76853e-163	0
-1.52757e-163	-3.91208e-163	1.67064e-163	-6.7024e-163	-1.39744e-164	-7.17792e-163	3.31193e-163	8.4187e-163	-2.76894e-163	-6.4219e-163	-1.50758e-162	3.79671e-165	2.51139e-165	-1.59746e-163	1.98993e-163	-8.01569e-163	2.67592e-164	-1.35635e-163	8.42969e-165	-1.06818e-164	-3.48996e-163	-5.08782e-163	-5.74001e-163	-4.56601e-163	2.66254e-163	-8.83179e-163	-1.05664e-162	4.61806e-163	2.92202e-163	3.76853e-163	0
-1.52757e-163	-3.91208e-163	1.67064e-163	-6.7024e-163	-1.39744e-164	-7.17792e-163	3.31193e-163	8.4187e-163	-2.76894e-163	-6.4219e-163	-1.50758e-162	3.79671e-165	2.51139e-165	-1.59746e-163	1.98993e-163	-8.01569e-163	2.67592e-164	-1.35635e-163	8.42969e-165	-1.06818e-164	-3.48996e-163	-5.08782e-163	-5.74001e-163	-4.56601e-163	2.66254e-163	-8.83179e-163	-1.05664e-162	4.61806e-163	2.92202e-163	3.76853e-163	0
-1.52757e-163	-3.91208e-163	1.67064e-163	-6.7024e-163	-1.39744e-164	-7.17792e-163	3.31193e-163	8.4187e-163	-2.76894e-163	-6.4219e-163	-1.50758e-162	3.79671e-165	2.51139e-165	-1.59746e-163	1.98993e-163	-8.01569e-163	2.67592e-164	-1.35635e-163	8.42969e-165	-1.06818e-164	-3.48996e-163	-5.08782e-163	-5.74001e-163	-4.56601e-163	2.66254e-163	-8.83179e-163	-1.05664e-162	4.61806e-163	2.92202e-163	3.76853e-163	0
-1.52757e-163	-3.91208e-163	1.67064e-163	-6.7024e-163	-1.39744e-164	-7.17792e-163	3.31193e-163	8.4187e-163	-2.76894e-163	-6.4219e-163	-1.50758e-162	3.79671e-165	2.51139e-165	-1.59746e-163	1.98993e-163	-8.01569e-163	2.67592e-164	-1.35635e-163	8.42969e-165	-1.06818e-164	-3.48996e-163	-5.08782e-163	-5.74001e-163	-4.56601e-163	2.66254e-163	-8.83179e-163	-1.05664e-162	4.61806e-163	2.92202e-163	3.76853e-163	0
-1.52757e-163	-3.91208e-163	1.67064e-163	-6.7024e-163	-1.39744e-164	-7.17792e-163	3.31193e-163	8.4187e-163	-2.76894e-163	-6.4219e-163	-1.50758e-162	3.79671e-165	2.51139e-165	-1.59746e-163	1.98993e-163	-8.01569e-163	2.67592e-164	-1.35635e-163	8.42969e-165	-1.06818e-164	-3.48996e-163	-5.08782e-163	-5.74001e-163	-4.56601e-163	2.66254e-163	-8.83179e-163	-1.05664e-162	4.61806e-163	2.92202e-163	3.76853e-163	0
-1.52757e-163	-3.91208e-163	1.67064e-163	-6.7024e-163	-1.39744e-164	-7.17792e-163	3.31193e-163	8.4187e-163	-2.76894e-163	-6.4219e-163	-1.50758e-162	3.79671e-165	2.51139e-165	-1.59746e-163	1.98993e-163	-8.01569e-163	2.67592e-164	-1.35635e-163	8.42969e-165	-1.06818e-164	-3.48996e-163	-5.08782e-163	-5.74001e-163	-4.56601e-163	2.66254e-163	-8.83179e-163	-1.05664e-162	4.61806e-163	2.92202e-163	3.76853e-163	0
-1.52757e-163	-3.91208e-163	1.67064e-163	-6.7024e-163	-1.39744e-164	-7.17792e-163	3.31193e-163	8.4187e-163	-2.76894e-163	-6.4219e-163	-1.50758e-162	3.79671e-165	2.51139e-165	-1.59746e-163	1.98993e-163	-8.01569e-163	2.67592e-164	-1.35635e-163	8.42969e-165	-1.06818e-164	-3.48996e-163	-5.08782e-163	-5.74001e-163	-4.56601e-163	2.66254e-163	-8.83179e-163	-1.05664e-162	4.61806e-163	2.92202e-163	3.76853e-163	0
-1.52757e-163	-3.91208e-163	1.67064e-163	-6.7024e-163	-1.39744e-164	-7.17792e-163	3.31193e-163	8.4187e-163	-2.76894e-163	-6.4219e-163	-1.50758e-162	3.79671e-165	2.51139e-165	-1.59746e-163	1.98993e-163	-8.01569e-163	2.67592e-164	-1.35635e-163	8.42969e-165	-1.06818e-164	-3.48996e-163	-5.08782e-163	-5.74001e-163	-4.56601e-163	2.66254e-163	-8.83179e-163	-1.05664e-162	4.61806e-163	2.92202e-163	3.76853e-163	0
-1.52757e-163	-3.91208e-163	1.67064e-163	-6.7024e-163	-1.39744e-164	-7.17792e-163	3.31193e-163	8.4187e-163	-2.76894e-163	-6.4219e-163	-1.50758e-162	3.79671e-165	2.51139e-165	-1.59746e-163	1.98993e-163	-8.01569e-163	2.67592e-164	-1.35635e-163	8.42969e-165	-1.06818e-164	-3.48996e-163	-5.08782e-163	-5.74001e-163	-4.56601e-163	2.66254e-163	-8.83179e-163	-1.05664e-162	4.61806e-163	2.92202e-163	3.76853e-163	0
-1.52757e-163	-3.91208e-163	1.67064e-163	-6.7024e-163	-1.39744e-164	-7.17792e-163	3.31193e-163	8.4187e-163	-2.76894e-163	-6.4219e-163	-1.50758e-162	3.79671e-165	2.51139e-165	-1.59746e-163	1.98993e-163	-8.01569e-163	2.67592e-164	-1.35635e-163	8.42969e-165	-1.06818e-164	-3.48996e-163	-5.08782e-163	-5.74001e-163	-4.56601e-163	2.66254e-163	-8.83179e-163	-1.05664e-162	4.61806e-163	2.92202e-163	3.76853e-163	0
-1.52757e-163	-3.91208e-163	1.67064e-163	-6.7024e-163	-1.39744e-164	-7.17792e-163	3.31193e-163	8.4187e-163	-2.76894e-163	-6.4219e-163	-1.50758e-162	3.79671e-165	2.51139e-165	-1.59746e-163	1.98993e-163	-8.01569e-163	2.67592e-164	-1.35635e-163	8.42969e-165	-1.06818e-164	-3.48996e-163	-5.08782e-163	-5.74001e-163	-4.56601e-163	2.66254e-163	-8.83179e-163	-1.05664e-162	4.61806e-163	2.92202e-163	3.76853e-163	0
-1.52757e-163	-3.91208e-163	1.67064e-163	-6.7024e-163	-1.39744e-164	-7.17792e-163	3.31193e-163	8.4187e-163	-2.76894e-163	-6.4219e-163	-1.50758e-162	3.79671e-165	2.51139e-165	-1.59746e-163	1.98993e-163	-8.01569e-163	2.67592e-164	-1.35635e-163	8.42969e-165	-1.06818e-164	-3.48996e-163	-5.08782e-163	-5.74001e-163	-4.56601e-163	2.66254e-163	-8.83179e-163	-1.05664e-162	4.61806e-163	2.92202e-163	3.76853e-163	0
-1.52757e-163	-3.91208e-163	1.67064e-163	-6.7024e-163	-1.39744e-164	-7.17792e-163	3.31193e-163	8.4187e-163	-2.76894e-163	-6.4219e-163	-1.50758e-162	3.79671e-165	2.51139e-165	-1.59746e-163	1.98993e-163	-8.01569e-163	2.67592e-164	-1.35635e-163	8.42969e-165	-1.06818e-164	-3.48996e-163	-5.08782e-163	-5.74001e-163	-4.56601e-163	2.66254e-163	-8.83179e-163	-1.05664e-162	4.61806e-163	2.92202e-163	3.76853e-163	0
-1.52757e-163	-3.91208e-163	1.67064e-163	-6.7024e-163	-1.39744e-164	-7.17792e-163	3.31193e-163	8.4187e-163	-2.76894e-163	-6.4219e-163	-1.50758e-162	3.79671e-165	2.51139e-165	-1.59746e-163	1.98993e-163	-8.01569e-163	2.67592e-164	-1.35635e-163	8.42969e-165	-1.06818e-164	-3.48996e-163	-5.08782e-163	-5.74001e-163	-4.56601e-163	2.66254e-163	-8.83179e-163	-1.05664e-162	4.61806e-163	2.92202e-163	3.76853e-163	0
-1.52757e-163	-3.91208e-163	1.67064e-163	-6.7024e-163	-1.39744e-164	-7.17792e-163	3.31193e-163	8.4187e-163	-2.76894e-163	-6.4219e-163	-1.50758e-162	3.79671e-165	2.51139e-165	-1.59746e-163	1.98993e-163	-8.01569e-163	2.67592e-164	-1.35635e-163	8.42969e-165	-1.06818e-164	-3.48996e-163	-5.08782e-163	-5.74001e-163	-4.56601e-163	2.66254e-163	-8.83179e-163	-1.05664e-162	4.61806e-163	2.92202e-163	3.76853e-163	0
-1.52757e-163	-3.91208e-163	1.67064e-163	-6.7024e-163	-1.39744e-164	-7.17792e-163	3.31193e-163	8.4187e-163	-2.76894e-163	-6.4219e-163	-1.50758e-162	3.79671e-165	2.51139e-165	-1.59746e-163	1.98993e-163	-8.01569e-163	2.67592e-164	-1.35635e-163	8.42969e-165	-1.06818e-164	-3.48996e-163	-5.08782e-163	-5.74001e-163	-4.56601e-163	2.66254e-163	-8.83179e-163	-1.05664e-162	4.61806e-163	2.92202e-163	3.76853e-163	0
-1.52757e-163	-3.91208e-163	1.67064e-163	-6.7024e-163	-1.39744e-164	-7.17792e-163	3.31193e-163	8.4187e-163	-2.76894e-163	-6.4219e-163	-1.50758e-162	3.79671e-165	2.51139e-165	-1.59746e-163	1.98993e-163	-8.01569e-163	2.67592e-164	-1.35635e-163	8.42969e-165	-1.06818e-164	-3.48996e-163	-5.08782e-163	-5.74001e-163	-4.56601e-163	2.66254e-163	-8.83179e-163	-1.05664e-162	4.61806e-163	2.92202e-163	3.76853e-163	0
-1.52757e-163	-3.91208e-163	1.67064e-163	-6.7024e-163	-1.39744e-164	-7.17792e-163	3.31193e-163	8.4187e-163	-2.76894e-163	-6.4219e-163	-1.50758e-162	3.79671e-165	2.51139e-165	-1.59746e-163	1.98993e-163	-8.01569e-163	2.67592e-164	-1.35635e-163	8.42969e-165	-1.06818e-164	-3.48996e-163	-5.08782e-163	-5.74001e-163	-4.56601e-163	2.66254e-163	-8.83179e-163	-1.05664e-162	4.61806e-163	2.92202e-163	3.76853e-163	0
-1.52757e-163	-3.91208e-163	1.67064e-163	-6.7024e-163	-1.39744e-164	-7.17792e-163	3.31193e-163	8.4187e-163	-2.76894e-163	-6.4219e-163	-1.50758e-162	3.79671e-165	2.51139e-165	-1.59746e-163	1.98993e-163	-8.01569e-163	2.67592e-164	-1.35635e-163	8.42969e-165	-1.06818e-164	-3.48996e-163	-5.08782e-163	-5.74001e-163	-4.56601e-163	2.66254e-163	-8.83179e-163	-1.05664e-162	4.61806e-163	2.92202e-163	3.76853e-163	0
-1.52757e-163	-3.91208e-163	1.67064e-163	-6.7024e-163	-1.39744e-164	-7.17792e-163	3.31193e-163	8.4187e-163	-2.76894e-163	-6.4219e-163	-1.50758e-162	3.79671e-165	2.51139e-165	-1.59746e-163	1.98993e-163	-8.01569e-163	2.67592e-164	-1.35635e-163	8.42969e-165	-1.06818e-164	-3.48996e-163	-5.08782e-163	-5.74001e-163	-4.56601e-163	2.66254e-163	-8.83179e-163	-1.05664e-162	4.61806e-163	2.92202e-163	3.76853e-163	0
-1.52757e-163	-3.91208e-163	1.67064e-163	-6.7024e-163	-1.39744e-164	-7.17792e-163	3.31193e-163	8.4187e-163	-2.76894e-163	-6.4219e-163	-1.50758e-162	3.79671e-165	2.51139e-165	-1.59746e-163	1.98993e-163	-8.01569e-163	2.67592e-164	-1.35635e-163	8.42969e-165	-1.06818e-164	-3.48996e-163	-5.08782e-163	-5.74001e-163	-4.56601e-163	2.66254e-163	-8.83179e-163	-1.05664e-162	4.61806e-163	2.92202e-163	3.76853e-163	0
-1.52757e-163	-3.91208e-163	1.67064e-163	-6.7024e-163	-1.39744e-164	-7.17792e-163	3.31193e-163	8.4187e-163	-2.76894e-163	-6.4219e-163	-1.50758e-162	3.79671e-165	2.51139e-165	-1.59746e-163	1.98993e-163	-8.01569e-163	2.67592e-164	-1.35635e-163	8.42969e-165	-1.06818e-164	-3.48996e-163	-5.08782e-163	-5.74001e-163	-4.56601e-163	2.66254e-163	-8.83179e-163	-1.05664e-162	4.61806e-163	2.92202e-163	3.76853e-163	0
-1.52757e-163	-3.91208e-163	1.67064e-163	-6.7024e-163	-1.39744e-164	-7.17792e-163	3.31193e-163	8.4187e-163	-2.76894e-163	-6.4219e-163	-1.50758e-162	3.79671e-165	2.51139e-165	-1.59746e-163	1.98993e-163	-8.01569e-163	2.67592e-164	-1.35635e-163	8.42969e-165	-1.06818e-164	-3.48996e-163	-5.08782e-163	-5.74001e-163	-4.56601e-163	2.66254e-163	-8.83179e-163	-1.05664e-162	4.61806e-163	2.92202e-163	3.76853e-163	0
-1.52757e-163	-3.91208e-163	1.67064e-163	-6.7024e-163	-1.39744e-164	-7.17792e-163	3.31193e-163	8.4187e-163	-2.76894e-163	-6.4219e-163	-1.50758e-162	3.79671e-165	2.51139e-165	-1.59746e-163	1.98993e-163	-8.01569e-163	2.67592e-164	-1.35635e-163	8.42969e-165	-1.06818e-164	-3.48996e-163	-5.08782e-163	-5.74001e-163	-4.56601e-163	2.66254e-163	-8.83179e-163	-1.05664e-162	4.61806e-163	2.92202e-163	3.76853e-163	0
-1.52757e-163	-3.91208e-163	1.67064e-163	-6.7024e-163	-1.39744e-164	-7.17792e-163	3.31193e-163	8.4187e-163	-2.76894e-163	-6.4219e-163	-1.50758e-162	3.79671e-165	2.51139e-165	-1.59746e-163	1.98993e-163	-8.01569e-163	2.67592e-164	-1.35635e-163	8.42969e-165	-1.06818e-164	-3.48996e-163	-5.08782e-163	-5.74001e-163	-4.56601e-163	2.66254e-163	-8.83179e-163	-1.05664e-162	4.61806e-163	2.92202e-163	3.76853e-163	0
-1.52757e-163	-3.91208e-163	1.67064e-163	-6.7024e-163	-1.39744e-164	-7.17792e-163	3.31193e-163	8.4187e-163	-2.76894e-163	-6.4219e-163	-1.50758e-162	3.79671e-165	2.51139e-165	-1.59746e-163	1.98993e-163	-8.01569e-163	2.67592e-164	-1.35635e-163	8.42969e-165	-1.06818e-164	-3.48996e-163	-5.08782e-163	-5.74001e-163	-4.56601e-163	2.66254e-163	-8.83179e-163	-1.05664e-162	4.61806e-163	2.92202e-163	3.76853e-163	0
-1.52757e-163	-3.91208e-163	1.67064e-163	-6.7024e-163	-1.39744e-164	-7.17792e-163	3.31193e-163	8.4187e-163	-2.76894e-163	-6.4219e-163	-1.50758e-162	3.79671e-165	2.51139e-165	-1.59746e-163	1.98993e-163	-8.01569e-163	2.67592e-164	-1.35635e-163	8.42969e-165	-1.06818e-164	-3.48996e-163	-5.08782e-163	-5.74001e-163	-4.56601e-163	2.66254e-163	-8.83179e-163	-1.05664e-162	4.61806e-163	2.92202e-163	3.76853e-163	0
-1.52757e-163	-3.91208e-163	1.67064e-163	-6.7024e-163	-1.39744e-164	-7.17792e-163	3.31193e-163	8.4187e-163	-2.76894e-163	-6.4219e-163	-1.50758e-162	3.79671e-165	2.51139e-165	-1.59746e-163	1.98993e-163	-8.01569e-163	2.67592e-164	-1.35635e-163	8.42969e-165	-1.06818e-164	-3.48996e-163	-5.08782e-163	-5.74001e-163	-4.56601e-163	2.66254e-163	-8.83179e-163	-1.05664e-162	4.61806e-163	2.92202e-163	3.76853e-163	0
-1.52757e-163	-3.91208e-163	1.67064e-163	-6.7024e-163	-1.39744e-164	-7.17792e-163	3.31193e-163	8.4187e-163	-2.76894e-163	-6.4219e-163	-1.50758e-162	3.79671e-165	2.51139e-165	-1.59746e-163	1.98993e-163	-8.01569e-163	2.67592e-164	-1.35635e-163	8.42969e-165	-1.06818e-164	-3.48996e-163	-5.08782e-163	-5.74001e-163	-4.56601e-163	2.66254e-163	-8.83179e-163	-1.05664e-162	4.61806e-163	2.92202e-163	3.76853e-163	0
-1.52757e-163	-3.91208e-163	1.67064e-163	-6.7024e-163	-1.39744e-164	-7.17792e-163	3.31193e-163	8.4187e-163	-2.76894e-163	-6.4219e-163	-1.50758e-162	3.79671e-165	2.51139e-165	-1.59746e-163	1.98993e-163	-8.01569e-163	2.67592e-164	-1.35635e-163	8.42969e-165	-1.06818e-164	-3.48996e-163	-5.08782e-163	-5.74001e-163	-4.56601e-163	2.66254e-163	-8.83179e-163	-1.05664e-162	4.61806e-163	2.92202e-163	3.76853e-163	0
-1.52757e-163	-3.91208e-163	1.67064e-163	-6.7024e-163	-1.39744e-164	-7.17792e-163	3.31193e-163	8.4187e-163	-2.76894e-163	-6.4219e-163	-1.50758e-162	3.79671e-165	2.51139e-165	-1.59746e-163	1.98993e-163	-8.01569e-163	2.67592e-164	-1.35635e-163	8.42969e-165	-1.06818e-164	-3.48996e-163	-5.08782e-163	-5.74001e-163	-4.56601e-163	2.66254e-163	-8.83179e-163	-1.05664e-162	4.61806e-163	2.92202e-163	3.76853e-163	0
-1.52757e-163	-3.91208e-163	1.67064e-163	-6.7024e-163	-1.39744e-164	-7.17792e-163	3.31193e-163	8.4187e-163	-2.76894e-163	-6.4219e-163	-1.50758e-162	3.79671e-165	2.51139e-165	-1.59746e-163	1.98993e-163	-8.01569e-163	2.67592e-164	-1.35635e-163	8.42969e-165	-1.06818e-164	-3.48996e-163	-5.08782e-163	-5.74001e-163	-4.56601e-163	2.66254e-163	-8.83179e-163	-1.05664e-162	4.61806e-163	2.92202e-163	3.76853e-163	0
-1.52757e-163	-3.91208e-163	1.67064e-163	-6.7024e-163	-1.39744e-164	-7.17792e-163	3.31193e-163	8.4187e-163	-2.76894e-163	-6.4219e-163	-1.50758e-162	3.79671e-165	2.51139e-165	-1.59746e-163	1.98993e-163	-8.01569e-163	2.67592e-164	-1.35635e-163	8.42969e-165	-1.06818e-164	-3.48996e-163	-5.08782e-163	-5.74001e-163	-4.56601e-163	2.66254e-163	-8.83179e-163	-1.05664e-162	4.61806e-163	2.92202e-163	3.76853e-163	0
-1.52757e-163	-3.91208e-163	1.67064e-163	-6.7024e-163	-1.39744e-164	-7.17792e-163	3.31193e-163	8.4187e-163	-2.76894e-163	-6.4219e-163	-1.50758e-162	3.79671e-165	2.51139e-165	-1.59746e-163	1.98993e-163	-8.01569e-163	2.67592e-164	-1.35635e-163	8.42969e-165	-1.06818e-164	-3.48996e-163	-5.08782e-163	-5.74001e-163	-4.56601e-163	2.66254e-163	-8.83179e-163	-1.05664e-162	4.61806e-163	2.92202e-163	3.76853e-163	0
-1.52757e-163	-3.91208e-163	1.67064e-163	-6.7024e-163	-1.39744e-164	-7.17792e-163	3.31193e-163	8.4187e-163	-2.76894e-163	-6.4219e-163	-1.50758e-162	3.79671e-165	2.51139e-165	-1.59746e-163	1.98993e-163	-8.01569e-163	2.67592e-164	-1.35635e-163	8.42969e-165	-1.06818e-164	-3.48996e-163	-5.08782e-163	-5.74001e-163	-4.56601e-163	2.66254e-163	-8.83179e-163	-1.05664e-162	4.61806e-163	2.92202e-163	3.76853e-163	0
-1.52757e-163	-3.91208e-163	1.67064e-163	-6.7024e-163	-1.39744e-164	-7.17792e-163	3.31193e-163	8.4187e-163	-2.76894e-163	-6.4219e-163	-1.50758e-162	3.79671e-165	2.51139e-165	-1.59746e-163	1.98993e-163	-8.01569e-163	2.67592e-164	-1.35635e-163	8.42969e-165	-1.06818e-164	-3.48996e-163	-5.08782e-163	-5.74001e-163	-4.56601e-163	2.66254e-163	-8.83179e-163	-1.05664e-162	4.61806e-163	2.92202e-163	3.76853e-163	0
-1.52757e-163	-3.91208e-163	1.67064e-163	-6.7024e-163	-1.39744e-164	-7.17792e-163	3.31193e-163	8.4187e-163	-2.76894e-163	-6.4219e-163	-1.50758e-162	3.79671e-165	2.51139e-165	-1.59746e-163	1.98993e-163	-8.01569e-163	2.67592e-164	-1.35635e-163	8.42969e-165	-1.06818e-164	-3.48996e-163	-5.08782e-163	-5.74001e-163	-4.56601e-163	2.66254e-163	-8.83179e-163	-1.05664e-162	4.61806e-163	2.92202e-163	3.76853e-163	0
-1.52757e-163	-3.91208e-163	1.67064e-163	-6.7024e-163	-1.39744e-164	-7.17792e-163	3.31193e-163	8.4187e-163	-2.76894e-163	-6.4219e-163	-1.50758e-162	3.79671e-165	2.51139e-165	-1.59746e-163	1.98993e-163	-8.01569e-163	2.67592e-164	-1.35635e-163	8.42969e-165	-1.06818e-164	-3.48996e-163	-5.08782e-163	-5.74001e-163	-4.56601e-163	2.66254e-163	-8.83179e-163	-1.05664e-162	4.61806e-163	2.92202e-163	3.76853e-163	0
-1.52757e-163	-3.91208e-163	1.67064e-163	-6.7024e-163	-1.39744e-164	-7.17792e-163	3.31193e-163	8.4187e-163	-2.76894e-163	-6.4219e-163	-1.50758e-162	3.79671e-165	2.51139e-165	-1.59746e-163	1.98993e-163	-8.01569e-163	2.67592e-164	-1.35635e-163	8.42969e-165	-1.06818e-164	-3.48996e-163	-5.08782e-163	-5.74001e-163	-4.56601e-163	2.66254e-163	-8.83179e-163	-1.05664e-162	4.61806e-163	2.92202e-163	3.76853e-163	0
-1.52757e-163	-3.91208e-163	1.67064e-163	-6.7024e-163	-1.39744e-164	-7.17792e-163	3.31193e-163	8.4187e-163	-2.76894e-163	-6.4219e-163	-1.50758e-162	3.79671e-165	2.51139e-165	-1.59746e-163	1.98993e-163	-8.01569e-163	2.67592e-164	-1.35635e-163	8.42969e-165	-1.06818e-164	-3.48996e-163	-5.08782e-163	-5.74001e-163	-4.56601e-163	2.66254e-163	-8.83179e-163	-1.05664e-162	4.61806e-163	2.92202e-163	3.76853e-163	0
-1.52757e-163	-3.91208e-163	1.67064e-163	-6.7024e-163	-1.39744e-164	-7.17792e-163	3.31193e-163	8.4187e-163	-2.76894e-163	-6.4219e-163	-1.50758e-162	3.79671e-165	2.51139e-165	-1.59746e-163	1.98993e-163	-8.01569e-163	2.67592e-164	-1.35635e-163	8.42969e-165	-1.06818e-164	-3.48996e-163	-5.08782e-163	-5.74001e-163	-4.56601e-163	2.66254e-163	-8.83179e-163	-1.05664e-162	4.61806e-163	2.92202e-163	3.76853e-163	0
-1.52757e-163	-3.91208e-163	1.67064e-163	-6.7024e-163	-1.39744e-164	-7.17792e-163	3.31193e-163	8.4187e-163	-2.76894e-163	-6.4219e-163	-1.50758e-162	3.79671e-165	2.51139e-165	-1.59746e-163	1.98993e-163	-8.01569e-163	2.67592e-164	-1.35635e-163	8.42969e-165	-1.06818e-164	-3.48996e-163	-5.08782e-163	-5.74001e-163	-4.56601e-163	2.66254e-163	-8.83179e-163	-1.05664e-162	4.61806e-163	2.92202e-163	3.76853e-163	0
-1.52757e-163	-3.91208e-163	1.67064e-163	-6.7024e-163	-1.39744e-164	-7.17792e-163	3.31193e-163	8.4187e-163	-2.76894e-163	-6.4219e-163	-1.50758e-162	3.79671e-165	2.51139e-165	-1.59746e-163	1.98993e-163	-8.01569e-163	2.67592e-164	-1.35635e-163	8.42969e-165	-1.06818e-164	-3.48996e-163	-5.08782e-163	-5.74001e-163	-4.56601e-163	2.66254e-163	-8.83179e-163	-1.05664e-162	4.61806e-163	2.92202e-163	3.76853e-163	0
-1.52757e-163	-3.91208e-163	1.67064e-163	-6.7024e-163	-1.39744e-164	-7.17792e-163	3.31193e-163	8.4187e-163	-2.76894e-163	-6.4219e-163	-1.50758e-162	3.79671e-165	2.51139e-165	-1.59746e-163	1.98993e-163	-8.01569e-163	2.67592e-164	-1.35635e-163	8.42969e-165	-1.06818e-164	-3.48996e-163	-5.08782e-163	-5.74001e-163	-4.56601e-163	2.66254e-163	-8.83179e-163	-1.05664e-162	4.61806e-163	2.92202e-163	3.76853e-163	0
-1.52757e-163	-3.91208e-163	1.67064e-163	-6.7024e-163	-1.39744e-164	-7.17792e-163	3.31193e-163	8.4187e-163	-2.76894e-163	-6.4219e-163	-1.50758e-162	3.79671e-165	2.51139e-165	-1.59746e-163	1.98993e-163	-8.01569e-163	2.67592e-164	-1.35635e-163	8.42969e-165	-1.06818e-164	-3.48996e-163	-5.08782e-163	-5.74001e-163	-4.56601e-163	2.66254e-163	-8.83179e-163	-1.05664e-162	4.61806e-163	2.92202e-163	3.76853e-163	0
-1.52757e-163	-3.91208e-163	1.67064e-163	-6.7024e-163	-1.39744e-164	-7.17792e-163	3.31193e-163	8.4187e-163	-2.76894e-163	-6.4219e-163	-1.50758e-162	3.79671e-165	2.51139e-165	-1.59746e-163	1.98993e-163	-8.01569e-163	2.67592e-164	-1.35635e-163	8.42969e-165	-1.06818e-164	-3.48996e-163	-5.08782e-163	-5.74001e-163	-4.56601e-163	2.66254e-163	-8.83179e-163	-1.05664e-162	4.61806e-163	2.92202e-163	3.76853e-163	0
-1.52757e-163	-3.91208e-163	1.67064e-163	-6.7024e-163	-1.39744e-164	-7.17792e-163	3.31193e-163	8.4187e-163	-2.76894e-163	-6.4219e-163	-1.50758e-162	3.79671e-165	2.51139e-165	-1.59746e-163	1.98993e-163	-8.01569e-163	2.67592e-164	-1.35635e-163	8.42969e-165	-1.06818e-164	-3.48996e-163	-5.08782e-163	-5.74001e-163	-4.56601e-163	2.66254e-163	-8.83179e-163	-1.05664e-162	4.61806e-163	2.92202e-163	3.76853e-163	0
-1.52757e-163	-3.91208e-163	1.67064e-163	-6.7024e-163	-1.39744e-164	-7.17792e-163	3.31193e-163	8.4187e-163	-2.76894e-163	-6.4219e-163	-1.50758e-162	3.79671e-165	2.51139e-165	-1.59746e-163	1.98993e-163	-8.01569e-163	2.67592e-164	-1.35635e-163	8.42969e-165	-1.06818e-164	-3.48996e-163	-5.08782e-163	-5.74001e-163	-4.56601e-163	2.66254e-163	-8.83179e-163	-1.05664e-162	4.61806e-163	2.92202e-163	3.76853e-163	0
-1.52757e-163	-3.91208e-163	1.67064e-163	-6.7024e-163	-1.39744e-164	-7.17792e-163	3.31193e-163	8.4187e-163	-2.76894e-163	-6.4219e-163	-1.50758e-162	3.79671e-165	2.51139e-165	-1.59746e-163	1.98993e-163	-8.01569e-163	2.67592e-164	-1.35635e-163	8.42969e-165	-1.06818e-164	-3.48996e-163	-5.08782e-163	-5.74001e-163	-4.56601e-163	2.66254e-163	-8.83179e-163	-1.05664e-162	4.61806e-163	2.92202e-163	3.76853e-163	0
-1.52757e-163	-3.91208e-163	1.67064e-163	-6.7024e-163	-1.39744e-164	-7.17792e-163	3.31193e-163	8.4187e-163	-2.76894e-163	-6.4219e-163	-1.50758e-162	3.79671e-165	2.51139e-165	-1.59746e-163	1.98993e-163	-8.01569e-163	2.67592e-164	-1.35635e-163	8.42969e-165	-1.06818e-164	-3.48996e-163	-5.08782e-163	-5.74001e-163	-4.56601e-163	2.66254e-163	-8.83179e-163	-1.05664e-162	4.61806e-163	2.92202e-163	3.76853e-163	0
-1.52757e-163	-3.91208e-163	1.67064e-163	-6.7024e-163	-1.39744e-164	-7.17792e-163	3.31193e-163	8.4187e-163	-2.76894e-163	-6.4219e-163	-1.50758e-162	3.79671e-165	2.51139e-165	-1.59746e-163	1.98993e-163	-8.01569e-163	2.67592e-164	-1.35635e-163	8.42969e-165	-1.06818e-164	-3.48996e-163	-5.08782e-163	-5.74001e-163	-4.56601e-163	2.66254e-163	-8.83179e-163	-1.05664e-162	4.61806e-163	2.92202e-163	3.76853e-163	0
-1.52757e-163	-3.91208e-163	1.67064e-163	-6.7024e-163	-1.39744e-164	-7.17792e-163	3.31193e-163	8.4187e-163	-2.76894e-163	-6.4219e-163	-1.50758e-162	3.79671e-165	2.51139e-165	-1.59746e-163	1.98993e-163	-8.01569e-163	2.67592e-164	-1.35635e-163	8.42969e-165	-1.06818e-164	-3.48996e-163	-5.08782e-163	-5.74001e-163	-4.56601e-163	2.66254e-163	-8.83179e-163	-1.05664e-162	4.61806e-163	2.92202e-163	3.76853e-163	0
-1.52757e-163	-3.91208e-163	1.67064e-163	-6.7024e-163	-1.39744e-164	-7.17792e-163	3.31193e-163	8.4187e-163	-2.76894e-163	-6.4219e-163	-1.50758e-162	3.79671e-165	2.51139e-165	-1.59746e-163	1.98993e-163	-8.01569e-163	2.67592e-164	-1.35635e-163	8.42969e-165	-1.06818e-164	-3.48996e-163	-5.08782e-163	-5.74001e-163	-4.56601e-163	2.66254e-163	-8.83179e-163	-1.05664e-162	4.61806e-163	2.92202e-163	3.76853e-163	0
-1.52757e-163	-3.91208e-163	1.67064e-163	-6.7024e-163	-1.39744e-164	-7.17792e-163	3.31193e-163	8.4187e-163	-2.76894e-163	-6.4219e-163	-1.50758e-162	3.79671e-165	2.51139e-165	-1.59746e-163	1.98993e-163	-8.01569e-163	2.67592e-164	-1.35635e-163	8.42969e-165	-1.06818e-164	-3.48996e-163	-5.08782e-163	-5.74001e-163	-4.56601e-163	2.66254e-163	-8.83179e-163	-1.05664e-162	4.61806e-163	2.92202e-163	3.76853e-163	0
-1.52757e-163	-3.91208e-163	1.67064e-163	-6.7024e-163	-1.39744e-164	-7.17792e-163	3.31193e-163	8.4187e-163	-2.76894e-163	-6.4219e-163	-1.50758e-162	3.79671e-165	2.51139e-165	-1.59746e-163	1.98993e-163	-8.01569e-163	2.67592e-164	-1.35635e-163	8.42969e-165	-1.06818e-164	-3.48996e-163	-5.08782e-163	-5.74001e-163	-4.56601e-163	2.66254e-163	-8.83179e-163	-1.05664e-162	4.61806e-163	2.92202e-163	3.76853e-163	0
-1.52757e-163	-3.91208e-163	1.67064e-163	-6.7024e-163	-1.39744e-164	-7.17792e-163	3.31193e-163	8.4187e-163	-2.76894e-163	-6.4219e-163	-1.50758e-162	3.79671e-165	2.51139e-165	-1.59746e-163	1.98993e-163	-8.01569e-163	2.67592e-164	-1.35635e-163	8.42969e-165	-1.06818e-164	-3.48996e-163	-5.08782e-163	-5.74001e-163	-4.56601e-163	2.66254e-163	-8.83179e-163	-1.05664e-162	4.61806e-163	2.92202e-163	3.76853e-163	0
-1.52757e-163	-3.91208e-163	1.67064e-163	-6.7024e-163	-1.39744e-164	-7.17792e-163	3.31193e-163	8.4187e-163	-2.76894e-163	-6.4219e-163	-1.50758e-162	3.79671e-165	2.51139e-165	-1.59746e-163	1.98993e-163	-8.01569e-163	2.67592e-164	-1.35635e-163	8.42969e-165	-1.06818e-164	-3.48996e-163	-5.08782e-163	-5.74001e-163	-4.56601e-163	2.66254e-163	-8.83179e-163	-1.05664e-162	4.61806e-163	2.92202e-163	3.76853e-163	0
-1.52757e-163	-3.91208e-163	1.67064e-163	-6.7024e-163	-1.39744e-164	-7.17792e-163	3.31193e-163	8.4187e-163	-2.76894e-163	-6.4219e-163	-1.50758e-162	3.79671e-165	2.51139e-165	-1.59746e-163	1.98993e-163	-8.01569e-163	2.67592e-164	-1.35635e-163	8.42969e-165	-1.06818e-164	-3.48996e-163	-5.08782e-163	-5.74001e-163	-4.56601e-163	2.66254e-163	-8.83179e-163	-1.05664e-162	4.61806e-163	2.92202e-163	3.76853e-163	0
-1.52757e-163	-3.91208e-163	1.67064e-163	-6.7024e-163	-1.39744e-164	-7.17792e-163	3.31193e-163	8.4187e-163	-2.76894e-163	-6.4219e-163	-1.50758e-162	3.79671e-165	2.51139e-165	-1.59746e-163	1.98993e-163	-8.01569e-163	2.67592e-164	-1.35635e-163	8.42969e-165	-1.06818e-164	-3.48996e-163	-5.08782e-163	-5.74001e-163	-4.56601e-163	2.66254e-163	-8.83179e-163	-1.05664e-162	4.61806e-163	2.92202e-163	3.76853e-163	0
-1.52757e-163	-3.91208e-163	1.67064e-163	-6.7024e-163	-1.39744e-164	-7.17792e-163	3.31193e-163	8.4187e-163	-2.76894e-163	-6.4219e-163	-1.50758e-162	3.79671e-165	2.51139e-165	-1.59746e-163	1.98993e-163	-8.01569e-163	2.67592e-164	-1.35635e-163	8.42969e-165	-1.06818e-164	-3.48996e-163	-5.08782e-163	-5.74001e-163	-4.56601e-163	2.66254e-163	-8.83179e-163	-1.05664e-162	4.61806e-163	2.92202e-163	3.76853e-163	0
-1.52757e-163	-3.91208e-163	1.67064e-163	-6.7024e-163	-1.39744e-164	-7.17792e-163	3.31193e-163	8.4187e-163	-2.76894e-163	-6.4219e-163	-1.50758e-162	3.79671e-165	2.51139e-165	-1.59746e-163	1.98993e-163	-8.01569e-163	2.67592e-164	-1.35635e-163	8.42969e-165	-1.06818e-164	-3.48996e-163	-5.08782e-163	-5.74001e-163	-4.56601e-163	2.66254e-163	-8.83179e-163	-1.05664e-162	4.61806e-163	2.92202e-163	3.76853e-163	0
-1.52757e-163	-3.91208e-163	1.67064e-163	-6.7024e-163	-1.39744e-164	-7.17792e-163	3.31193e-163	8.4187e-163	-2.76894e-163	-6.4219e-163	-1.50758e-162	3.79671e-165	2.51139e-165	-1.59746e-163	1.98993e-163	-8.01569e-163	2.67592e-164	-1.35635e-163	8.42969e-165	-1.06818e-164	-3.48996e-163	-5.08782e-163	-5.74001e-163	-4.56601e-163	2.66254e-163	-8.83179e-163	-1.05664e-162	4.61806e-163	2.92202e-163	3.76853e-163	0
-1.52757e-163	-3.91208e-163	1.67064e-163	-6.7024e-163	-1.39744e-164	-7.17792e-163	3.31193e-163	8.4187e-163	-2.76894e-163	-6.4219e-163	-1.50758e-162	3.79671e-165	2.51139e-165	-1.59746e-163	1.98993e-163	-8.01569e-163	2.67592e-164	-1.35635e-163	8.42969e-165	-1.06818e-164	-3.48996e-163	-5.08782e-163	-5.74001e-163	-4.56601e-163	2.66254e-163	-8.83179e-163	-1.05664e-162	4.61806e-163	2.92202e-163	3.76853e-163	0
-1.52757e-163	-3.91208e-163	1.67064e-163	-6.7024e-163	-1.39744e-164	-7.17792e-163	3.31193e-163	8.4187e-163	-2.76894e-163	-6.4219e-163	-1.50758e-162	3.79671e-165	2.51139e-165	-1.59746e-163	1.98993e-163	-8.01569e-163	2.67592e-164	-1.35635e-163	8.42969e-165	-1.06818e-164	-3.48996e-163	-5.08782e-163	-5.74001e-163	-4.56601e-163	2.66254e-163	-8.83179e-163	-1.05664e-162	4.61806e-163	2.92202e-163	3.76853e-163	0
-1.52757e-163	-3.91208e-163	1.67064e-163	-6.7024e-163	-1.39744e-164	-7.17792e-163	3.31193e-163	8.4187e-163	-2.76894e-163	-6.4219e-163	-1.50758e-162	3.79671e-165	2.51139e-165	-1.59746e-163	1.98993e-163	-8.01569e-163	2.67592e-164	-1.35635e-163	8.42969e-165	-1.06818e-164	-3.48996e-163	-5.08782e-163	-5.74001e-163	-4.56601e-163	2.66254e-163	-8.83179e-163	-1.05664e-162	4.61806e-163	2.92202e-163	3.76853e-163	0
-1.52757e-163	-3.91208e-163	1.67064e-163	-6.7024e-163	-1.39744e-164	-7.17792e-163	3.31193e-163	8.4187e-163	-2.76894e-163	-6.4219e-163	-1.50758e-162	3.79671e-165	2.51139e-165	-1.59746e-163	1.98993e-163	-8.01569e-163	2.67592e-164	-1.35635e-163	8.42969e-165	-1.06818e-164	-3.48996e-163	-5.08782e-163	-5.74001e-163	-4.56601e-163	2.66254e-163	-8.83179e-163	-1.05664e-162	4.61806e-163	2.92202e-163	3.76853e-163	0
-1.52757e-163	-3.91208e-163	1.67064e-163	-6.7024e-163	-1.39744e-164	-7.17792e-163	3.31193e-163	8.4187e-163	-2.76894e-163	-6.4219e-163	-1.50758e-162	3.79671e-165	2.51139e-165	-1.59746e-163	1.98993e-163	-8.01569e-163	2.67592e-164	-1.35635e-163	8.42969e-165	-1.06818e-164	-3.48996e-163	-5.08782e-163	-5.74001e-163	-4.56601e-163	2.66254e-163	-8.83179e-163	-1.05664e-162	4.61806e-163	2.92202e-163	3.76853e-163	0
-1.52757e-163	-3.91208e-163	1.67064e-163	-6.7024e-163	-1.39744e-164	-7.17792e-163	3.31193e-163	8.4187e-163	-2.76894e-163	-6.4219e-163	-1.50758e-162	3.79671e-165	2.51139e-165	-1.59746e-163	1.98993e-163	-8.01569e-163	2.67592e-164	-1.35635e-163	8.42969e-165	-1.06818e-164	-3.48996e-163	-5.08782e-163	-5.74001e-163	-4.56601e-163	2.66254e-163	-8.83179e-163	-1.05664e-162	4.61806e-163	2.92202e-163	3.76853e-163	0
-1.52757e-163	-3.91208e-163	1.67064e-163	-6.7024e-163	-1.39744e-164	-7.17792e-163	3.31193e-163	8.4187e-163	-2.76894e-163	-6.4219e-163	-1.50758e-162	3.79671e-165	2.51139e-165	-1.59746e-163	1.98993e-163	-8.01569e-163	2.67592e-164	-1.35635e-163	8.42969e-165	-1.06818e-164	-3.48996e-163	-5.08782e-163	-5.74001e-163	-4.56601e-163	2.66254e-163	-8.83179e-163	-1.05664e-162	4.61806e-163	2.92202e-163	3.76853e-163	0
-1.52757e-163	-3.91208e-163	1.67064e-163	-6.7024e-163	-1.39744e-164	-7.17792e-163	3.31193e-163	8.4187e-163	-2.76894e-163	-6.4219e-163	-1.50758e-162	3.79671e-165	2.51139e-165	-1.59746e-163	1.98993e-163	-8.01569e-163	2.67592e-164	-1.35635e-163	8.42969e-165	-1.06818e-164	-3.48996e-163	-5.08782e-163	-5.74001e-163	-4.56601e-163	2.66254e-163	-8.83179e-163	-1.05664e-162	4.61806e-163	2.92202e-163	3.76853e-163	0
-1.52757e-163	-3.91208e-163	1.67064e-163	-6.7024e-163	-1.39744e-164	-7.17792e-163	3.31193e-163	8.4187e-163	-2.76894e-163	-6.4219e-163	-1.50758e-162	3.79671e-165	2.51139e-165	-1.59746e-163	1.98993e-163	-8.01569e-163	2.67592e-164	-1.35635e-163	8.42969e-165	-1.06818e-164	-3.48996e-163	-5.08782e-163	-5.74001e-163	-4.56601e-163	2.66254e-163	-8.83179e-163	-1.05664e-162	4.61806e-163	2.92202e-163	3.76853e-163	0
-1.52757e-163	-3.91208e-163	1.67064e-163	-6.7024e-163	-1.39744e-164	-7.17792e-163	3.31193e-163	8.4187e-163	-2.76894e-163	-6.4219e-163	-1.50758e-162	3.79671e-165	2.51139e-165	-1.59746e-163	1.98993e-163	-8.01569e-163	2.67592e-164	-1.35635e-163	8.42969e-165	-1.06818e-164	-3.48996e-163	-5.08782e-163	-5.74001e-163	-4.56601e-163	2.66254e-163	-8.83179e-163	-1.05664e-162	4.61806e-163	2.92202e-163	3.76853e-163	0
-1.52757e-163	-3.91208e-163	1.67064e-163	-6.7024e-163	-1.39744e-164	-7.17792e-163	3.31193e-163	8.4187e-163	-2.76894e-163	-6.4219e-163	-1.50758e-162	3.79671e-165	2.51139e-165	-1.59746e-163	1.98993e-163	-8.01569e-163	2.67592e-164	-1.35635e-163	8.42969e-165	-1.06818e-164	-3.48996e-163	-5.08782e-163	-5.74001e-163	-4.56601e-163	2.66254e-163	-8.83179e-163	-1.05664e-162	4.61806e-163	2.92202e-163	3.76853e-163	0
-1.52757e-163	-3.91208e-163	1.67064e-163	-6.7024e-163	-1.39744e-164	-7.17792e-163	3.31193e-163	8.4187e-163	-2.76894e-163	-6.4219e-163	-1.50758e-162	3.79671e-165	2.51139e-165	-1.59746e-163	1.98993e-163	-8.01569e-163	2.67592e-164	-1.35635e-163	8.42969e-165	-1.06818e-164	-3.48996e-163	-5.08782e-163	-5.74001e-163	-4.56601e-163	2.66254e-163	-8.83179e-163	-1.05664e-162	4.61806e-163	2.92202e-163	3.76853e-163	0
-1.52757e-163	-3.91208e-163	1.67064e-163	-6.7024e-163	-1.39744e-164	-7.17792e-163	3.31193e-163	8.4187e-163	-2.76894e-163	-6.4219e-163	-1.50758e-162	3.79671e-165	2.51139e-165	-1.59746e-163	1.98993e-163	-8.01569e-163	2.67592e-164	-1.35635e-163	8.42969e-165	-1.06818e-164	-3.48996e-163	-5.08782e-163	-5.74001e-163	-4.56601e-163	2.66254e-163	-8.83179e-163	-1.05664e-162	4.61806e-163	2.92202e-163	3.76853e-163	0
-1.52757e-163	-3.91208e-163	1.67064e-163	-6.7024e-163	-1.39744e-164	-7.17792e-163	3.31193e-163	8.4187e-163	-2.76894e-163	-6.4219e-163	-1.50758e-162	3.79671e-165	2.51139e-165	-1.59746e-163	1.98993e-163	-8.01569e-163	2.67592e-164	-1.35635e-163	8.42969e-165	-1.06818e-164	-3.48996e-163	-5.08782e-163	-5.74001e-163	-4.56601e-163	2.66254e-163	-8.83179e-163	-1.05664e-162	4.61806e-163	2.92202e-163	3.76853e-163	0
-1.52757e-163	-3.91208e-163	1.67064e-163	-6.7024e-163	-1.39744e-164	-7.17792e-163	3.31193e-163	8.4187e-163	-2.76894e-163	-6.4219e-163	-1.50758e-162	3.79671e-165	2.51139e-165	-1.59746e-163	1.98993e-163	-8.01569e-163	2.67592e-164	-1.35635e-163	8.42969e-165	-1.06818e-164	-3.48996e-163	-5.08782e-163	-5.74001e-163	-4.56601e-163	2.66254e-163	-8.83179e-163	-1.05664e-162	4.61806e-163	2.92202e-163	3.76853e-163	0
-1.52757e-163	-3.91208e-163	1.67064e-163	-6.7024e-163	-1.39744e-164	-7.17792e-163	3.31193e-163	8.4187e-163	-2.76894e-163	-6.4219e-163	-1.50758e-162	3.79671e-165	2.51139e-165	-1.59746e-163	1.98993e-163	-8.01569e-163	2.67592e-164	-1.35635e-163	8.42969e-165	-1.06818e-164	-3.48996e-163	-5.08782e-163	-5.74001e-163	-4.56601e-163	2.66254e-163	-8.83179e-163	-1.05664e-162	4.61806e-163	2.92202e-163	3.76853e-163	0
-1.52757e-163	-3.91208e-163	1.67064e-163	-6.7024e-163	-1.39744e-164	-7.17792e-163	3.31193e-163	8.4187e-163	-2.76894e-163	-6.4219e-163	-1.50758e-162	3.79671e-165	2.51139e-165	-1.59746e-163	1.98993e-163	-8.01569e-163	2.67592e-164	-1.35635e-163	8.42969e-165	-1.06818e-164	-3.48996e-163	-5.08782e-163	-5.74001e-163	-4.56601e-163	2.66254e-163	-8.83179e-163	-1.05664e-162	4.61806e-163	2.92202e-163	3.76853e-163	0
-1.52757e-163	-3.91208e-163	1.67064e-163	-6.7024e-163	-1.39744e-164	-7.17792e-163	3.31193e-163	8.4187e-163	-2.76894e-163	-6.4219e-163	-1.50758e-162	3.79671e-165	2.51139e-165	-1.59746e-163	1.98993e-163	-8.01569e-163	2.67592e-164	-1.35635e-163	8.42969e-165	-1.06818e-164	-3.48996e-163	-5.08782e-163	-5.74001e-163	-4.56601e-163	2.66254e-163	-8.83179e-163	-1.05664e-162	4.61806e-163	2.92202e-163	3.76853e-163	0
-1.52757e-163	-3.91208e-163	1.67064e-163	-6.7024e-163	-1.39744e-164	-7.17792e-163	3.31193e-163	8.4187e-163	-2.76894e-163	-6.4219e-163	-1.50758e-162	3.79671e-165	2.51139e-165	-1.59746e-163	1.98993e-163	-8.01569e-163	2.67592e-164	-1.35635e-163	8.42969e-165	-1.06818e-164	-3.48996e-163	-5.08782e-163	-5.74001e-163	-4.56601e-163	2.66254e-163	-8.83179e-163	-1.05664e-162	4.61806e-163	2.92202e-163	3.76853e-163	0
-1.52757e-163	-3.91208e-163	1.67064e-163	-6.7024e-163	-1.39744e-164	-7.17792e-163	3.31193e-163	8.4187e-163	-2.76894e-163	-6.4219e-163	-1.50758e-162	3.79671e-165	2.51139e-165	-1.59746e-163	1.98993e-163	-8.01569e-163	2.67592e-164	-1.35635e-163	8.42969e-165	-1.06818e-164	-3.48996e-163	-5.08782e-163	-5.74001e-163	-4.56601e-163	2.66254e-163	-8.83179e-163	-1.05664e-162	4.61806e-163	2.92202e-163	3.76853e-163	0
-1.52757e-163	-3.91208e-163	1.67064e-163	-6.7024e-163	-1.39744e-164	-7.17792e-163	3.31193e-163	8.4187e-163	-2.76894e-163	-6.4219e-163	-1.50758e-162	3.79671e-165	2.51139e-165	-1.59746e-163	1.98993e-163	-8.01569e-163	2.67592e-164	-1.35635e-163	8.42969e-165	-1.06818e-164	-3.48996e-163	-5.08782e-163	-5.74001e-163	-4.56601e-163	2.66254e-163	-8.83179e-163	-1.05664e-162	4.61806e-163	2.92202e-163	3.76853e-163	0
-1.52757e-163	-3.91208e-163	1.67064e-163	-6.7024e-163	-1.39744e-164	-7.17792e-163	3.31193e-163	8.4187e-163	-2.76894e-163	-6.4219e-163	-1.50758e-162	3.79671e-165	2.51139e-165	-1.59746e-163	1.98993e-163	-8.01569e-163	2.67592e-164	-1.35635e-163	8.42969e-165	-1.06818e-164	-3.48996e-163	-5.08782e-163	-5.74001e-163	-4.56601e-163	2.66254e-163	-8.83179e-163	-1.05664e-162	4.61806e-163	2.92202e-163	3.76853e-163	0
-1.52757e-163	-3.91208e-163	1.67064e-163	-6.7024e-163	-1.39744e-164	-7.17792e-163	3.31193e-163	8.4187e-163	-2.76894e-163	-6.4219e-163	-1.50758e-162	3.79671e-165	2.51139e-165	-1.59746e-163	1.98993e-163	-8.01569e-163	2.67592e-164	-1.35635e-163	8.42969e-165	-1.06818e-164	-3.48996e-163	-5.08782e-163	-5.74001e-163	-4.56601e-163	2.66254e-163	-8.83179e-163	-1.05664e-162	4.61806e-163	2.92202e-163	3.76853e-163	0
-1.52757e-163	-3.91208e-163	1.67064e-163	-6.7024e-163	-1.39744e-164	-7.17792e-163	3.31193e-163	8.4187e-163	-2.76894e-163	-6.4219e-163	-1.50758e-162	3.79671e-165	2.51139e-165	-1.59746e-163	1.98993e-163	-8.01569e-163	2.67592e-164	-1.35635e-163	8.42969e-165	-1.06818e-164	-3.48996e-163	-5.08782e-163	-5.74001e-163	-4.56601e-163	2.66254e-163	-8.83179e-163	-1.05664e-162	4.61806e-163	2.92202e-163	3.76853e-163	0
-1.52757e-163	-3.91208e-163	1.67064e-163	-6.7024e-163	-1.39744e-164	-7.17792e-163	3.31193e-163	8.4187e-163	-2.76894e-163	-6.4219e-163	-1.50758e-162	3.79671e-165	2.51139e-165	-1.59746e-163	1.98993e-163	-8.01569e-163	2.67592e-164	-1.35635e-163	8.42969e-165	-1.06818e-164	-3.48996e-163	-5.08782e-163	-5.74001e-163	-4.56601e-163	2.66254e-163	-8.83179e-163	-1.05664e-162	4.61806e-163	2.92202e-163	3.76853e-163	0
-1.52757e-163	-3.91208e-163	1.67064e-163	-6.7024e-163	-1.39744e-164	-7.17792e-163	3.31193e-163	8.4187e-163	-2.76894e-163	-6.4219e-163	-1.50758e-162	3.79671e-165	2.51139e-165	-1.59746e-163	1.98993e-163	-8.01569e-163	2.67592e-164	-1.35635e-163	8.42969e-165	-1.06818e-164	-3.48996e-163	-5.08782e-163	-5.74001e-163	-4.56601e-163	2.66254e-163	-8.83179e-163	-1.05664e-162	4.61806e-163	2.92202e-163	3.76853e-163	0
-1.52757e-163	-3.91208e-163	1.67064e-163	-6.7024e-163	-1.39744e-164	-7.17792e-163	3.31193e-163	8.4187e-163	-2.76894e-163	-6.4219e-163	-1.50758e-162	3.79671e-165	2.51139e-165	-1.59746e-163	1.98993e-163	-8.01569e-163	2.67592e-164	-1.35635e-163	8.42969e-165	-1.06818e-164	-3.48996e-163	-5.08782e-163	-5.74001e-163	-4.56601e-163	2.66254e-163	-8.83179e-163	-1.05664e-162	4.61806e-163	2.92202e-163	3.76853e-163	0
-1.52757e-163	-3.91208e-163	1.67064e-163	-6.7024e-163	-1.39744e-164	-7.17792e-163	3.31193e-163	8.4187e-163	-2.76894e-163	-6.4219e-163	-1.50758e-162	3.79671e-165	2.51139e-165	-1.59746e-163	1.98993e-163	-8.01569e-163	2.67592e-164	-1.35635e-163	8.42969e-165	-1.06818e-164	-3.48996e-163	-5.08782e-163	-5.74001e-163	-4.56601e-163	2.66254e-163	-8.83179e-163	-1.05664e-162	4.61806e-163	2.92202e-163	3.76853e-163	0
-1.52757e-163	-3.91208e-163	1.67064e-163	-6.7024e-163	-1.39744e-164	-7.17792e-163	3.31193e-163	8.4187e-163	-2.76894e-163	-6.4219e-163	-1.50758e-162	3.79671e-165	2.51139e-165	-1.59746e-163	1.98993e-163	-8.01569e-163	2.67592e-164	-1.35635e-163	8.42969e-165	-1.06818e-164	-3.48996e-163	-5.08782e-163	-5.74001e-163	-4.56601e-163	2.66254e-163	-8.83179e-163	-1.05664e-162	4.61806e-163	2.92202e-163	3.76853e-163	0
-1.52757e-163	-3.91208e-163	1.67064e-163	-6.7024e-163	-1.39744e-164	-7.17792e-163	3.31193e-163	8.4187e-163	-2.76894e-163	-6.4219e-163	-1.50758e-162	3.79671e-165	2.51139e-165	-1.59746e-163	1.98993e-163	-8.01569e-163	2.67592e-164	-1.35635e-163	8.42969e-165	-1.06818e-164	-3.48996e-163	-5.08782e-163	-5.74001e-163	-4.56601e-163	2.66254e-163	-8.83179e-163	-1.05664e-162	4.61806e-163	2.92202e-163	3.76853e-163	0
-1.52757e-163	-3.91208e-163	1.67064e-163	-6.7024e-163	-1.39744e-164	-7.17792e-163	3.31193e-163	8.4187e-163	-2.76894e-163	-6.4219e-163	-1.50758e-162	3.79671e-165	2.51139e-165	-1.59746e-163	1.98993e-163	-8.01569e-163	2.67592e-164	-1.35635e-163	8.42969e-165	-1.06818e-164	-3.48996e-163	-5.08782e-163	-5.74001e-163	-4.56601e-163	2.66254e-163	-8.83179e-163	-1.05664e-162	4.61806e-163	2.92202e-163	3.76853e-163	0
-1.52757e-163	-3.91208e-163	1.67064e-163	-6.7024e-163	-1.39744e-164	-7.17792e-163	3.31193e-163	8.4187e-163	-2.76894e-163	-6.4219e-163	-1.50758e-162	3.79671e-165	2.51139e-165	-1.59746e-163	1.98993e-163	-8.01569e-163	2.67592e-164	-1.35635e-163	8.42969e-165	-1.06818e-164	-3.48996e-163	-5.08782e-163	-5.74001e-163	-4.56601e-163	2.66254e-163	-8.83179e-163	-1.05664e-162	4.61806e-163	2.92202e-163	3.76853e-163	0
-1.52757e-163	-3.91208e-163	1.67064e-163	-6.7024e-163	-1.39744e-164	-7.17792e-163	3.31193e-163	8.4187e-163	-2.76894e-163	-6.4219e-163	-1.50758e-162	3.79671e-165	2.51139e-165	-1.59746e-163	1.98993e-163	-8.01569e-163	2.67592e-164	-1.35635e-163	8.42969e-165	-1.06818e-164	-3.48996e-163	-5.08782e-163	-5.74001e-163	-4.56601e-163	2.66254e-163	-8.83179e-163	-1.05664e-162	4.61806e-163	2.92202e-163	3.76853e-163	0
-1.52757e-163	-3.91208e-163	1.67064e-163	-6.7024e-163	-1.39744e-164	-7.17792e-163	3.31193e-163	8.4187e-163	-2.76894e-163	-6.4219e-163	-1.50758e-162	3.79671e-165	2.51139e-165	-1.59746e-163	1.98993e-163	-8.01569e-163	2.67592e-164	-1.35635e-163	8.42969e-165	-1.06818e-164	-3.48996e-163	-5.08782e-163	-5.74001e-163	-4.56601e-163	2.66254e-163	-8.83179e-163	-1.05664e-162	4.61806e-163	2.92202e-163	3.76853e-163	0
-1.52757e-163	-3.91208e-163	1.67064e-163	-6.7024e-163	-1.39744e-164	-7.17792e-163	3.31193e-163	8.4187e-163	-2.76894e-163	-6.4219e-163	-1.50758e-162	3.79671e-165	2.51139e-165	-1.59746e-163	1.98993e-163	-8.01569e-163	2.67592e-164	-1.35635e-163	8.42969e-165	-1.06818e-164	-3.48996e-163	-5.08782e-163	-5.74001e-163	-4.56601e-163	2.66254e-163	-8.83179e-163	-1.05664e-162	4.61806e-163	2.92202e-163	3.76853e-163	0
-1.52757e-163	-3.91208e-163	1.67064e-163	-6.7024e-163	-1.39744e-164	-7.17792e-163	3.31193e-163	8.4187e-163	-2.76894e-163	-6.4219e-163	-1.50758e-162	3.79671e-165	2.51139e-165	-1.59746e-163	1.98993e-163	-8.01569e-163	2.67592e-164	-1.35635e-163	8.42969e-165	-1.06818e-164	-3.48996e-163	-5.08782e-163	-5.74001e-163	-4.56601e-163	2.66254e-163	-8.83179e-163	-1.05664e-162	4.61806e-163	2.92202e-163	3.76853e-163	0
-1.52757e-163	-3.91208e-163	1.67064e-163	-6.7024e-163	-1.39744e-164	-7.17792e-163	3.31193e-163	8.4187e-163	-2.76894e-163	-6.4219e-163	-1.50758e-162	3.79671e-165	2.51139e-165	-1.59746e-163	1.98993e-163	-8.01569e-163	2.67592e-164	-1.35635e-163	8.42969e-165	-1.06818e-164	-3.48996e-163	-5.08782e-163	-5.74001e-163	-4.56601e-163	2.66254e-163	-8.83179e-163	-1.05664e-162	4.61806e-163	2.92202e-163	3.76853e-163	0
-1.52757e-163	-3.91208e-163	1.67064e-163	-6.7024e-163	-1.39744e-164	-7.17792e-163	3.31193e-163	8.4187e-163	-2.76894e-163	-6.4219e-163	-1.50758e-162	3.79671e-165	2.51139e-165	-1.59746e-163	1.98993e-163	-8.01569e-163	2.67592e-164	-1.35635e-163	8.42969e-165	-1.06818e-164	-3.48996e-163	-5.08782e-163	-5.74001e-163	-4.56601e-163	2.66254e-163	-8.83179e-163	-1.05664e-162	4.61806e-163	2.92202e-163	3.76853e-163	0
-1.52757e-163	-3.91208e-163	1.67064e-163	-6.7024e-163	-1.39744e-164	-7.17792e-163	3.31193e-163	8.4187e-163	-2.76894e-163	-6.4219e-163	-1.50758e-162	3.79671e-165	2.51139e-165	-1.59746e-163	1.98993e-163	-8.01569e-163	2.67592e-164	-1.35635e-163	8.42969e-165	-1.06818e-164	-3.48996e-163	-5.08782e-163	-5.74001e-163	-4.56601e-163	2.66254e-163	-8.83179e-163	-1.05664e-162	4.61806e-163	2.92202e-163	3.76853e-163	0
-1.52757e-163	-3.91208e-163	1.67064e-163	-6.7024e-163	-1.39744e-164	-7.17792e-163	3.31193e-163	8.4187e-163	-2.76894e-163	-6.4219e-163	-1.50758e-162	3.79671e-165	2.51139e-165	-1.59746e-163	1.98993e-163	-8.01569e-163	2.67592e-164	-1.35635e-163	8.42969e-165	-1.06818e-164	-3.48996e-163	-5.08782e-163	-5.74001e-163	-4.56601e-163	2.66254e-163	-8.83179e-163	-1.05664e-162	4.61806e-163	2.92202e-163	3.76853e-163	0
-1.52757e-163	-3.91208e-163	1.67064e-163	-6.7024e-163	-1.39744e-164	-7.17792e-163	3.31193e-163	8.4187e-163	-2.76894e-163	-6.4219e-163	-1.50758e-162	3.79671e-165	2.51139e-165	-1.59746e-163	1.98993e-163	-8.01569e-163	2.67592e-164	-1.35635e-163	8.42969e-165	-1.06818e-164	-3.48996e-163	-5.08782e-163	-5.74001e-163	-4.56601e-163	2.66254e-163	-8.83179e-163	-1.05664e-162	4.61806e-163	2.92202e-163	3.76853e-163	0
-1.52757e-163	-3.91208e-163	1.67064e-163	-6.7024e-163	-1.39744e-164	-7.17792e-163	3.31193e-163	8.4187e-163	-2.76894e-163	-6.4219e-163	-1.50758e-162	3.79671e-165	2.51139e-165	-1.59746e-163	1.98993e-163	-8.01569e-163	2.67592e-164	-1.35635e-163	8.42969e-165	-1.06818e-164	-3.48996e-163	-5.08782e-163	-5.74001e-163	-4.56601e-163	2.66254e-163	-8.83179e-163	-1.05664e-162	4.61806e-163	2.92202e-163	3.76853e-163	0
-1.52757e-163	-3.91208e-163	1.67064e-163	-6.7024e-163	-1.39744e-164	-7.17792e-163	3.31193e-163	8.4187e-163	-2.76894e-163	-6.4219e-163	-1.50758e-162	3.79671e-165	2.51139e-165	-1.59746e-163	1.98993e-163	-8.01569e-163	2.67592e-164	-1.35635e-163	8.42969e-165	-1.06818e-164	-3.48996e-163	-5.08782e-163	-5.74001e-163	-4.56601e-163	2.66254e-163	-8.83179e-163	-1.05664e-162	4.61806e-163	2.92202e-163	3.76853e-163	0
-1.52757e-163	-3.91208e-163	1.67064e-163	-6.7024e-163	-1.39744e-164	-7.17792e-163	3.31193e-163	8.4187e-163	-2.76894e-163	-6.4219e-163	-1.50758e-162	3.79671e-165	2.51139e-165	-1.59746e-163	1.98993e-163	-8.01569e-163	2.67592e-164	-1.35635e-163	8.42969e-165	-1.06818e-164	-3.48996e-163	-5.08782e-163	-5.74001e-163	-4.56601e-163	2.66254e-163	-8.83179e-163	-1.05664e-162	4.61806e-163	2.92202e-163	3.76853e-163	0
-1.52757e-163	-3.91208e-163	1.67064e-163	-6.7024e-163	-1.39744e-164	-7.17792e-163	3.31193e-163	8.4187e-163	-2.76894e-163	-6.4219e-163	-1.50758e-162	3.79671e-165	2.51139e-165	-1.59746e-163	1.98993e-163	-8.01569e-163	2.67592e-164	-1.35635e-163	8.42969e-165	-1.06818e-164	-3.48996e-163	-5.08782e-163	-5.74001e-163	-4.56601e-163	2.66254e-163	-8.83179e-163	-1.05664e-162	4.61806e-163	2.92202e-163	3.76853e-163	0
-1.52757e-163	-3.91208e-163	1.67064e-163	-6.7024e-163	-1.39744e-164	-7.17792e-163	3.31193e-163	8.4187e-163	-2.76894e-163	-6.4219e-163	-1.50758e-162	3.79671e-165	2.51139e-165	-1.59746e-163	1.98993e-163	-8.01569e-163	2.67592e-164	-1.35635e-163	8.42969e-165	-1.06818e-164	-3.48996e-163	-5.08782e-163	-5.74001e-163	-4.56601e-163	2.66254e-163	-8.83179e-163	-1.05664e-162	4.61806e-163	2.92202e-163	3.76853e-163	0
-1.52757e-163	-3.91208e-163	1.67064e-163	-6.7024e-163	-1.39744e-164	-7.17792e-163	3.31193e-163	8.4187e-163	-2.76894e-163	-6.4219e-163	-1.50758e-162	3.79671e-165	2.51139e-165	-1.59746e-163	1.98993e-163	-8.01569e-163	2.67592e-164	-1.35635e-163	8.42969e-165	-1.06818e-164	-3.48996e-163	-5.08782e-163	-5.74001e-163	-4.56601e-163	2.66254e-163	-8.83179e-163	-1.05664e-162	4.61806e-163	2.92202e-163	3.76853e-163	0
-1.52757e-163	-3.91208e-163	1.67064e-163	-6.7024e-163	-1.39744e-164	-7.17792e-163	3.31193e-163	8.4187e-163	-2.76894e-163	-6.4219e-163	-1.50758e-162	3.79671e-165	2.51139e-165	-1.59746e-163	1.98993e-163	-8.01569e-163	2.67592e-164	-1.35635e-163	8.42969e-165	-1.06818e-164	-3.48996e-163	-5.08782e-163	-5.74001e-163	-4.56601e-163	2.66254e-163	-8.83179e-163	-1.05664e-162	4.61806e-163	2.92202e-163	3.76853e-163	0
-1.52757e-163	-3.91208e-163	1.67064e-163	-6.7024e-163	-1.39744e-164	-7.17792e-163	3.31193e-163	8.4187e-163	-2.76894e-163	-6.4219e-163	-1.50758e-162	3.79671e-165	2.51139e-165	-1.59746e-163	1.98993e-163	-8.01569e-163	2.67592e-164	-1.35635e-163	8.42969e-165	-1.06818e-164	-3.48996e-163	-5.08782e-163	-5.74001e-163	-4.56601e-163	2.66254e-163	-8.83179e-163	-1.05664e-162	4.61806e-163	2.92202e-163	3.76853e-163	0
-1.52757e-163	-3.91208e-163	1.67064e-163	-6.7024e-163	-1.39744e-164	-7.17792e-163	3.31193e-163	8.4187e-163	-2.76894e-163	-6.4219e-163	-1.50758e-162	3.79671e-165	2.51139e-165	-1.59746e-163	1.98993e-163	-8.01569e-163	2.67592e-164	-1.35635e-163	8.42969e-165	-1.06818e-164	-3.48996e-163	-5.08782e-163	-5.74001e-163	-4.56601e-163	2.66254e-163	-8.83179e-163	-1.05664e-162	4.61806e-163	2.92202e-163	3.76853e-163	0
-1.52757e-163	-3.91208e-163	1.67064e-163	-6.7024e-163	-1.39744e-164	-7.17792e-163	3.31193e-163	8.4187e-163	-2.76894e-163	-6.4219e-163	-1.50758e-162	3.79671e-165	2.51139e-165	-1.59746e-163	1.98993e-163	-8.01569e-163	2.67592e-164	-1.35635e-163	8.42969e-165	-1.06818e-164	-3.48996e-163	-5.08782e-163	-5.74001e-163	-4.56601e-163	2.66254e-163	-8.83179e-163	-1.05664e-162	4.61806e-163	2.92202e-163	3.76853e-163	0
-1.52757e-163	-3.91208e-163	1.67064e-163	-6.7024e-163	-1.39744e-164	-7.17792e-163	3.31193e-163	8.4187e-163	-2.76894e-163	-6.4219e-163	-1.50758e-162	3.79671e-165	2.51139e-165	-1.59746e-163	1.98993e-163	-8.01569e-163	2.67592e-164	-1.35635e-163	8.42969e-165	-1.06818e-164	-3.48996e-163	-5.08782e-163	-5.74001e-163	-4.56601e-163	2.66254e-163	-8.83179e-163	-1.05664e-162	4.61806e-163	2.92202e-163	3.76853e-163	0
-1.52757e-163	-3.91208e-163	1.67064e-163	-6.7024e-163	-1.39744e-164	-7.17792e-163	3.31193e-163	8.4187e-163	-2.76894e-163	-6.4219e-163	-1.50758e-162	3.79671e-165	2.51139e-165	-1.59746e-163	1.98993e-163	-8.01569e-163	2.67592e-164	-1.35635e-163	8.42969e-165	-1.06818e-164	-3.48996e-163	-5.08782e-163	-5.74001e-163	-4.56601e-163	2.66254e-163	-8.83179e-163	-1.05664e-162	4.61806e-163	2.92202e-163	3.76853e-163	0
-1.52757e-163	-3.91208e-163	1.67064e-163	-6.7024e-163	-1.39744e-164	-7.17792e-163	3.31193e-163	8.4187e-163	-2.76894e-163	-6.4219e-163	-1.50758e-162	3.79671e-165	2.51139e-165	-1.59746e-163	1.98993e-163	-8.01569e-163	2.67592e-164	-1.35635e-163	8.42969e-165	-1.06818e-164	-3.48996e-163	-5.08782e-163	-5.74001e-163	-4.56601e-163	2.66254e-163	-8.83179e-163	-1.05664e-162	4.61806e-163	2.92202e-163	3.76853e-163	0
-1.52757e-163	-3.91208e-163	1.67064e-163	-6.7024e-163	-1.39744e-164	-7.17792e-163	3.31193e-163	8.4187e-163	-2.76894e-163	-6.4219e-163	-1.50758e-162	3.79671e-165	2.51139e-165	-1.59746e-163	1.98993e-163	-8.01569e-163	2.67592e-164	-1.35635e-163	8.42969e-165	-1.06818e-164	-3.48996e-163	-5.08782e-163	-5.74001e-163	-4.56601e-163	2.66254e-163	-8.83179e-163	-1.05664e-162	4.61806e-163	2.92202e-163	3.76853e-163	0
-1.52757e-163	-3.91208e-163	1.67064e-163	-6.7024e-163	-1.39744e-164	-7.17792e-163	3.31193e-163	8.4187e-163	-2.76894e-163	-6.4219e-163	-1.50758e-162	3.79671e-165	2.51139e-165	-1.59746e-163	1.98993e-163	-8.01569e-163	2.67592e-164	-1.35635e-163	8.42969e-165	-1.06818e-164	-3.48996e-163	-5.08782e-163	-5.74001e-163	-4.56601e-163	2.66254e-163	-8.83179e-163	-1.05664e-162	4.61806e-163	2.92202e-163	3.76853e-163	0
-1.52757e-163	-3.91208e-163	1.67064e-163	-6.7024e-163	-1.39744e-164	-7.17792e-163	3.31193e-163	8.4187e-163	-2.76894e-163	-6.4219e-163	-1.50758e-162	3.79671e-165	2.51139e-165	-1.59746e-163	1.98993e-163	-8.01569e-163	2.67592e-164	-1.35635e-163	8.42969e-165	-1.06818e-164	-3.48996e-163	-5.08782e-163	-5.74001e-163	-4.56601e-163	2.66254e-163	-8.83179e-163	-1.05664e-162	4.61806e-163	2.92202e-163	3.76853e-163	0
-1.52757e-163	-3.91208e-163	1.67064e-163	-6.7024e-163	-1.39744e-164	-7.17792e-163	3.31193e-163	8.4187e-163	-2.76894e-163	-6.4219e-163	-1.50758e-162	3.79671e-165	2.51139e-165	-1.59746e-163	1.98993e-163	-8.01569e-163	2.67592e-164	-1.35635e-163	8.42969e-165	-1.06818e-164	-3.48996e-163	-5.08782e-163	-5.74001e-163	-4.56601e-163	2.66254e-163	-8.83179e-163	-1.05664e-162	4.61806e-163	2.92202e-163	3.76853e-163	0
-1.52757e-163	-3.91208e-163	1.67064e-163	-6.7024e-163	-1.39744e-164	-7.17792e-163	3.31193e-163	8.4187e-163	-2.76894e-163	-6.4219e-163	-1.50758e-162	3.79671e-165	2.51139e-165	-1.59746e-163	1.98993e-163	-8.01569e-163	2.67592e-164	-1.35635e-163	8.42969e-165	-1.06818e-164	-3.48996e-163	-5.08782e-163	-5.74001e-163	-4.56601e-163	2.66254e-163	-8.83179e-163	-1.05664e-162	4.61806e-163	2.92202e-163	3.76853e-163	0
-1.52757e-163	-3.91208e-163	1.67064e-163	-6.7024e-163	-1.39744e-164	-7.17792e-163	3.31193e-163	8.4187e-163	-2.76894e-163	-6.4219e-163	-1.50758e-162	3.79671e-165	2.51139e-165	-1.59746e-163	1.98993e-163	-8.01569e-163	2.67592e-164	-1.35635e-163	8.42969e-165	-1.06818e-164	-3.48996e-163	-5.08782e-163	-5.74001e-163	-4.56601e-163	2.66254e-163	-8.83179e-163	-1.05664e-162	4.61806e-163	2.92202e-163	3.76853e-163	0
-1.52757e-163	-3.91208e-163	1.67064e-163	-6.7024e-163	-1.39744e-164	-7.17792e-163	3.31193e-163	8.4187e-163	-2.76894e-163	-6.4219e-163	-1.50758e-162	3.79671e-165	2.51139e-165	-1.59746e-163	1.98993e-163	-8.01569e-163	2.67592e-164	-1.35635e-163	8.42969e-165	-1.06818e-164	-3.48996e-163	-5.08782e-163	-5.74001e-163	-4.56601e-163	2.66254e-163	-8.83179e-163	-1.05664e-162	4.61806e-163	2.92202e-163	3.76853e-163	0
-1.52757e-163	-3.91208e-163	1.67064e-163	-6.7024e-163	-1.39744e-164	-7.17792e-163	3.31193e-163	8.4187e-163	-2.76894e-163	-6.4219e-163	-1.50758e-162	3.79671e-165	2.51139e-165	-1.59746e-163	1.98993e-163	-8.01569e-163	2.67592e-164	-1.35635e-163	8.42969e-165	-1.06818e-164	-3.48996e-163	-5.08782e-163	-5.74001e-163	-4.56601e-163	2.66254e-163	-8.83179e-163	-1.05664e-162	4.61806e-163	2.92202e-163	3.76853e-163	0
-1.52757e-163	-3.91208e-163	1.67064e-163	-6.7024e-163	-1.39744e-164	-7.17792e-163	3.31193e-163	8.4187e-163	-2.76894e-163	-6.4219e-163	-1.50758e-162	3.79671e-165	2.51139e-165	-1.59746e-163	1.98993e-163	-8.01569e-163	2.67592e-164	-1.35635e-163	8.42969e-165	-1.06818e-164	-3.48996e-163	-5.08782e-163	-5.74001e-163	-4.56601e-163	2.66254e-163	-8.83179e-163	-1.05664e-162	4.61806e-163	2.92202e-163	3.76853e-163	0
-1.52757e-163	-3.91208e-163	1.67064e-163	-6.7024e-163	-1.39744e-164	-7.17792e-163	3.31193e-163	8.4187e-163	-2.76894e-163	-6.4219e-163	-1.50758e-162	3.79671e-165	2.51139e-165	-1.59746e-163	1.98993e-163	-8.01569e-163	2.67592e-164	-1.35635e-163	8.42969e-165	-1.06818e-164	-3.48996e-163	-5.08782e-163	-5.74001e-163	-4.56601e-163	2.66254e-163	-8.83179e-163	-1.05664e-162	4.61806e-163	2.92202e-163	3.76853e-163	0
-1.52757e-163	-3.91208e-163	1.67064e-163	-6.7024e-163	-1.39744e-164	-7.17792e-163	3.31193e-163	8.4187e-163	-2.76894e-163	-6.4219e-163	-1.50758e-162	3.79671e-165	2.51139e-165	-1.59746e-163	1.98993e-163	-8.01569e-163	2.67592e-164	-1.35635e-163	8.42969e-165	-1.06818e-164	-3.48996e-163	-5.08782e-163	-5.74001e-163	-4.56601e-163	2.66254e-163	-8.83179e-163	-1.05664e-162	4.61806e-163	2.92202e-163	3.76853e-163	0
-1.52757e-163	-3.91208e-163	1.67064e-163	-6.7024e-163	-1.39744e-164	-7.17792e-163	3.31193e-163	8.4187e-163	-2.76894e-163	-6.4219e-163	-1.50758e-162	3.79671e-165	2.51139e-165	-1.59746e-163	1.98993e-163	-8.01569e-163	2.67592e-164	-1.35635e-163	8.42969e-165	-1.06818e-164	-3.48996e-163	-5.08782e-163	-5.74001e-163	-4.56601e-163	2.66254e-163	-8.83179e-163	-1.05664e-162	4.61806e-163	2.92202e-163	3.76853e-163	0
-1.52757e-163	-3.91208e-163	1.67064e-163	-6.7024e-163	-1.39744e-164	-7.17792e-163	3.31193e-163	8.4187e-163	-2.76894e-163	-6.4219e-163	-1.50758e-162	3.79671e-165	2.51139e-165	-1.59746e-163	1.98993e-163	-8.01569e-163	2.67592e-164	-1.35635e-163	8.42969e-165	-1.06818e-164	-3.48996e-163	-5.08782e-163	-5.74001e-163	-4.56601e-163	2.66254e-163	-8.83179e-163	-1.05664e-162	4.61806e-163	2.92202e-163	3.76853e-163	0
-1.52757e-163	-3.91208e-163	1.67064e-163	-6.7024e-163	-1.39744e-164	-7.17792e-163	3.31193e-163	8.4187e-163	-2.76894e-163	-6.4219e-163	-1.50758e-162	3.79671e-165	2.51139e-165	-1.59746e-163	1.98993e-163	-8.01569e-163	2.67592e-164	-1.35635e-163	8.42969e-165	-1.06818e-164	-3.48996e-163	-5.08782e-163	-5.74001e-163	-4.56601e-163	2.66254e-163	-8.83179e-163	-1.05664e-162	4.61806e-163	2.92202e-163	3.76853e-163	0
-1.52757e-163	-3.91208e-163	1.67064e-163	-6.7024e-163	-1.39744e-164	-7.17792e-163	3.31193e-163	8.4187e-163	-2.76894e-163	-6.4219e-163	-1.50758e-162	3.79671e-165	2.51139e-165	-1.59746e-163	1.98993e-163	-8.01569e-163	2.67592e-164	-1.35635e-163	8.42969e-165	-1.06818e-164	-3.48996e-163	-5.08782e-163	-5.74001e-163	-4.56601e-163	2.66254e-163	-8.83179e-163	-1.05664e-162	4.61806e-163	2.92202e-163	3.76853e-163	0
-1.52757e-163	-3.91208e-163	1.67064e-163	-6.7024e-163	-1.39744e-164	-7.17792e-163	3.31193e-163	8.4187e-163	-2.76894e-163	-6.4219e-163	-1.50758e-162	3.79671e-165	2.51139e-165	-1.59746e-163	1.98993e-163	-8.01569e-163	2.67592e-164	-1.35635e-163	8.42969e-165	-1.06818e-164	-3.48996e-163	-5.08782e-163	-5.74001e-163	-4.56601e-163	2.66254e-163	-8.83179e-163	-1.05664e-162	4.61806e-163	2.92202e-163	3.76853e-163	0
-1.52757e-163	-3.91208e-163	1.67064e-163	-6.7024e-163	-1.39744e-164	-7.17792e-163	3.31193e-163	8.4187e-163	-2.76894e-163	-6.4219e-163	-1.50758e-162	3.79671e-165	2.51139e-165	-1.59746e-163	1.98993e-163	-8.01569e-163	2.67592e-164	-1.35635e-163	8.42969e-165	-1.06818e-164	-3.48996e-163	-5.08782e-163	-5.74001e-163	-4.56601e-163	2.66254e-163	-8.83179e-163	-1.05664e-162	4.61806e-163	2.92202e-163	3.76853e-163	0
-1.52757e-163	-3.91208e-163	1.67064e-163	-6.7024e-163	-1.39744e-164	-7.17792e-163	3.31193e-163	8.4187e-163	-2.76894e-163	-6.4219e-163	-1.50758e-162	3.79671e-165	2.51139e-165	-1.59746e-163	1.98993e-163	-8.01569e-163	2.67592e-164	-1.35635e-163	8.42969e-165	-1.06818e-164	-3.48996e-163	-5.08782e-163	-5.74001e-163	-4.56601e-163	2.66254e-163	-8.83179e-163	-1.05664e-162	4.61806e-163	2.92202e-163	3.76853e-163	0
-1.52757e-163	-3.91208e-163	1.67064e-163	-6.7024e-163	-1.39744e-164	-7.17792e-163	3.31193e-163	8.4187e-163	-2.76894e-163	-6.4219e-163	-1.50758e-162	3.79671e-165	2.51139e-165	-1.59746e-163	1.98993e-163	-8.01569e-163	2.67592e-164	-1.35635e-163	8.42969e-165	-1.06818e-164	-3.48996e-163	-5.08782e-163	-5.74001e-163	-4.56601e-163	2.66254e-163	-8.83179e-163	-1.05664e-162	4.61806e-163	2.92202e-163	3.76853e-163	0
-1.52757e-163	-3.91208e-163	1.67064e-163	-6.7024e-163	-1.39744e-164	-7.17792e-163	3.31193e-163	8.4187e-163	-2.76894e-163	-6.4219e-163	-1.50758e-162	3.79671e-165	2.51139e-165	-1.59746e-163	1.98993e-163	-8.01569e-163	2.67592e-164	-1.35635e-163	8.42969e-165	-1.06818e-164	-3.48996e-163	-5.08782e-163	-5.74001e-163	-4.56601e-163	2.66254e-163	-8.83179e-163	-1.05664e-162	4.61806e-163	2.92202e-163	3.76853e-163	0
-1.52757e-163	-3.91208e-163	1.67064e-163	-6.7024e-163	-1.39744e-164	-7.17792e-163	3.31193e-163	8.4187e-163	-2.76894e-163	-6.4219e-163	-1.50758e-162	3.79671e-165	2.51139e-165	-1.59746e-163	1.98993e-163	-8.01569e-163	2.67592e-164	-1.35635e-163	8.42969e-165	-1.06818e-164	-3.48996e-163	-5.08782e-163	-5.74001e-163	-4.56601e-163	2.66254e-163	-8.83179e-163	-1.05664e-162	4.61806e-163	2.92202e-163	3.76853e-163	0
-1.52757e-163	-3.91208e-163	1.67064e-163	-6.7024e-163	-1.39744e-164	-7.17792e-163	3.31193e-163	8.4187e-163	-2.76894e-163	-6.4219e-163	-1.50758e-162	3.79671e-165	2.51139e-165	-1.59746e-163	1.98993e-163	-8.01569e-163	2.67592e-164	-1.35635e-163	8.42969e-165	-1.06818e-164	-3.48996e-163	-5.08782e-163	-5.74001e-163	-4.56601e-163	2.66254e-163	-8.83179e-163	-1.05664e-162	4.61806e-163	2.92202e-163	3.76853e-163	0
-1.52757e-163	-3.91208e-163	1.67064e-163	-6.7024e-163	-1.39744e-164	-7.17792e-163	3.31193e-163	8.4187e-163	-2.76894e-163	-6.4219e-163	-1.50758e-162	3.79671e-165	2.51139e-165	-1.59746e-163	1.98993e-163	-8.01569e-163	2.67592e-164	-1.35635e-163	8.42969e-165	-1.06818e-164	-3.48996e-163	-5.08782e-163	-5.74001e-163	-4.56601e-163	2.66254e-163	-8.83179e-163	-1.05664e-162	4.61806e-163	2.92202e-163	3.76853e-163	0
-1.52757e-163	-3.91208e-163	1.67064e-163	-6.7024e-163	-1.39744e-164	-7.17792e-163	3.31193e-163	8.4187e-163	-2.76894e-163	-6.4219e-163	-1.50758e-162	3.79671e-165	2.51139e-165	-1.59746e-163	1.98993e-163	-8.01569e-163	2.67592e-164	-1.35635e-163	8.42969e-165	-1.06818e-164	-3.48996e-163	-5.08782e-163	-5.74001e-163	-4.56601e-163	2.66254e-163	-8.83179e-163	-1.05664e-162	4.61806e-163	2.92202e-163	3.76853e-163	0
-1.52757e-163	-3.91208e-163	1.67064e-163	-6.7024e-163	-1.39744e-164	-7.17792e-163	3.31193e-163	8.4187e-163	-2.76894e-163	-6.4219e-163	-1.50758e-162	3.79671e-165	2.51139e-165	-1.59746e-163	1.98993e-163	-8.01569e-163	2.67592e-164	-1.35635e-163	8.42969e-165	-1.06818e-164	-3.48996e-163	-5.08782e-163	-5.74001e-163	-4.56601e-163	2.66254e-163	-8.83179e-163	-1.05664e-162	4.61806e-163	2.92202e-163	3.76853e-163	0
-1.52757e-163	-3.91208e-163	1.67064e-163	-6.7024e-163	-1.39744e-164	-7.17792e-163	3.31193e-163	8.4187e-163	-2.76894e-163	-6.4219e-163	-1.50758e-162	3.79671e-165	2.51139e-165	-1.59746e-163	1.98993e-163	-8.01569e-163	2.67592e-164	-1.35635e-163	8.42969e-165	-1.06818e-164	-3.48996e-163	-5.08782e-163	-5.74001e-163	-4.56601e-163	2.66254e-163	-8.83179e-163	-1.05664e-162	4.61806e-163	2.92202e-163	3.76853e-163	0
-1.52757e-163	-3.91208e-163	1.67064e-163	-6.7024e-163	-1.39744e-164	-7.17792e-163	3.31193e-163	8.4187e-163	-2.76894e-163	-6.4219e-163	-1.50758e-162	3.79671e-165	2.51139e-165	-1.59746e-163	1.98993e-163	-8.01569e-163	2.67592e-164	-1.35635e-163	8.42969e-165	-1.06818e-164	-3.48996e-163	-5.08782e-163	-5.74001e-163	-4.56601e-163	2.66254e-163	-8.83179e-163	-1.05664e-162	4.61806e-163	2.92202e-163	3.76853e-163	0
-1.52757e-163	-3.91208e-163	1.67064e-163	-6.7024e-163	-1.39744e-164	-7.17792e-163	3.31193e-163	8.4187e-163	-2.76894e-163	-6.4219e-163	-1.50758e-162	3.79671e-165	2.51139e-165	-1.59746e-163	1.98993e-163	-8.01569e-163	2.67592e-164	-1.35635e-163	8.42969e-165	-1.06818e-164	-3.48996e-163	-5.08782e-163	-5.74001e-163	-4.56601e-163	2.66254e-163	-8.83179e-163	-1.05664e-162	4.61806e-163	2.92202e-163	3.76853e-163	0
-1.52757e-163	-3.91208e-163	1.67064e-163	-6.7024e-163	-1.39744e-164	-7.17792e-163	3.31193e-163	8.4187e-163	-2.76894e-163	-6.4219e-163	-1.50758e-162	3.79671e-165	2.51139e-165	-1.59746e-163	1.98993e-163	-8.01569e-163	2.67592e-164	-1.35635e-163	8.42969e-165	-1.06818e-164	-3.48996e-163	-5.08782e-163	-5.74001e-163	-4.56601e-163	2.66254e-163	-8.83179e-163	-1.05664e-162	4.61806e-163	2.92202e-163	3.76853e-163	0
-1.52757e-163	-3.91208e-163	1.67064e-163	-6.7024e-163	-1.39744e-164	-7.17792e-163	3.31193e-163	8.4187e-163	-2.76894e-163	-6.4219e-163	-1.50758e-162	3.79671e-165	2.51139e-165	-1.59746e-163	1.98993e-163	-8.01569e-163	2.67592e-164	-1.35635e-163	8.42969e-165	-1.06818e-164	-3.48996e-163	-5.08782e-163	-5.74001e-163	-4.56601e-163	2.66254e-163	-8.83179e-163	-1.05664e-162	4.61806e-163	2.92202e-163	3.76853e-163	0
-1.52757e-163	-3.91208e-163	1.67064e-163	-6.7024e-163	-1.39744e-164	-7.17792e-163	3.31193e-163	8.4187e-163	-2.76894e-163	-6.4219e-163	-1.50758e-162	3.79671e-165	2.51139e-165	-1.59746e-163	1.98993e-163	-8.01569e-163	2.67592e-164	-1.35635e-163	8.42969e-165	-1.06818e-164	-3.48996e-163	-5.08782e-163	-5.74001e-163	-4.56601e-163	2.66254e-163	-8.83179e-163	-1.05664e-162	4.61806e-163	2.92202e-163	3.76853e-163	0
-1.52757e-163	-3.91208e-163	1.67064e-163	-6.7024e-163	-1.39744e-164	-7.17792e-163	3.31193e-163	8.4187e-163	-2.76894e-163	-6.4219e-163	-1.50758e-162	3.79671e-165	2.51139e-165	-1.59746e-163	1.98993e-163	-8.01569e-163	2.67592e-164	-1.35635e-163	8.42969e-165	-1.06818e-164	-3.48996e-163	-5.08782e-163	-5.74001e-163	-4.56601e-163	2.66254e-163	-8.83179e-163	-1.05664e-162	4.61806e-163	2.92202e-163	3.76853e-163	0
-1.52757e-163	-3.91208e-163	1.67064e-163	-6.7024e-163	-1.39744e-164	-7.17792e-163	3.31193e-163	8.4187e-163	-2.76894e-163	-6.4219e-163	-1.50758e-162	3.79671e-165	2.51139e-165	-1.59746e-163	1.98993e-163	-8.01569e-163	2.67592e-164	-1.35635e-163	8.42969e-165	-1.06818e-164	-3.48996e-163	-5.08782e-163	-5.74001e-163	-4.56601e-163	2.66254e-163	-8.83179e-163	-1.05664e-162	4.61806e-163	2.92202e-163	3.76853e-163	0
-1.52757e-163	-3.91208e-163	1.67064e-163	-6.7024e-163	-1.39744e-164	-7.17792e-163	3.31193e-163	8.4187e-163	-2.76894e-163	-6.4219e-163	-1.50758e-162	3.79671e-165	2.51139e-165	-1.59746e-163	1.98993e-163	-8.01569e-163	2.67592e-164	-1.35635e-163	8.42969e-165	-1.06818e-164	-3.48996e-163	-5.08782e-163	-5.74001e-163	-4.56601e-163	2.66254e-163	-8.83179e-163	-1.05664e-162	4.61806e-163	2.92202e-163	3.76853e-163	0
-1.52757e-163	-3.91208e-163	1.67064e-163	-6.7024e-163	-1.39744e-164	-7.17792e-163	3.31193e-163	8.4187e-163	-2.76894e-163	-6.4219e-163	-1.50758e-162	3.79671e-165	2.51139e-165	-1.59746e-163	1.98993e-163	-8.01569e-163	2.67592e-164	-1.35635e-163	8.42969e-165	-1.06818e-164	-3.48996e-163	-5.08782e-163	-5.74001e-163	-4.56601e-163	2.66254e-163	-8.83179e-163	-1.05664e-162	4.61806e-163	2.92202e-163	3.76853e-163	0
-1.52757e-163	-3.91208e-163	1.67064e-163	-6.7024e-163	-1.39744e-164	-7.17792e-163	3.31193e-163	8.4187e-163	-2.76894e-163	-6.4219e-163	-1.50758e-162	3.79671e-165	2.51139e-165	-1.59746e-163	1.98993e-163	-8.01569e-163	2.67592e-164	-1.35635e-163	8.42969e-165	-1.06818e-164	-3.48996e-163	-5.08782e-163	-5.74001e-163	-4.56601e-163	2.66254e-163	-8.83179e-163	-1.05664e-162	4.61806e-163	2.92202e-163	3.76853e-163	0
-1.52757e-163	-3.91208e-163	1.67064e-163	-6.7024e-163	-1.39744e-164	-7.17792e-163	3.31193e-163	8.4187e-163	-2.76894e-163	-6.4219e-163	-1.50758e-162	3.79671e-165	2.51139e-165	-1.59746e-163	1.98993e-163	-8.01569e-163	2.67592e-164	-1.35635e-163	8.42969e-165	-1.06818e-164	-3.48996e-163	-5.08782e-163	-5.74001e-163	-4.56601e-163	2.66254e-163	-8.83179e-163	-1.05664e-162	4.61806e-163	2.92202e-163	3.76853e-163	0
-1.52757e-163	-3.91208e-163	1.67064e-163	-6.7024e-163	-1.39744e-164	-7.17792e-163	3.31193e-163	8.4187e-163	-2.76894e-163	-6.4219e-163	-1.50758e-162	3.79671e-165	2.51139e-165	-1.59746e-163	1.98993e-163	-8.01569e-163	2.67592e-164	-1.35635e-163	8.42969e-165	-1.06818e-164	-3.48996e-163	-5.08782e-163	-5.74001e-163	-4.56601e-163	2.66254e-163	-8.83179e-163	-1.05664e-162	4.61806e-163	2.92202e-163	3.76853e-163	0
-1.52757e-163	-3.91208e-163	1.67064e-163	-6.7024e-163	-1.39744e-164	-7.17792e-163	3.31193e-163	8.4187e-163	-2.76894e-163	-6.4219e-163	-1.50758e-162	3.79671e-165	2.51139e-165	-1.59746e-163	1.98993e-163	-8.01569e-163	2.67592e-164	-1.35635e-163	8.42969e-165	-1.06818e-164	-3.48996e-163	-5.08782e-163	-5.74001e-163	-4.56601e-163	2.66254e-163	-8.83179e-163	-1.05664e-162	4.61806e-163	2.92202e-163	3.76853e-163	0
-1.52757e-163	-3.91208e-163	1.67064e-163	-6.7024e-163	-1.39744e-164	-7.17792e-163	3.31193e-163	8.4187e-163	-2.76894e-163	-6.4219e-163	-1.50758e-162	3.79671e-165	2.51139e-165	-1.59746e-163	1.98993e-163	-8.01569e-163	2.67592e-164	-1.35635e-163	8.42969e-165	-1.06818e-164	-3.48996e-163	-5.08782e-163	-5.74001e-163	-4.56601e-163	2.66254e-163	-8.83179e-163	-1.05664e-162	4.61806e-163	2.92202e-163	3.76853e-163	0
-1.52757e-163	-3.91208e-163	1.67064e-163	-6.7024e-163	-1.39744e-164	-7.17792e-163	3.31193e-163	8.4187e-163	-2.76894e-163	-6.4219e-163	-1.50758e-162	3.79671e-165	2.51139e-165	-1.59746e-163	1.98993e-163	-8.01569e-163	2.67592e-164	-1.35635e-163	8.42969e-165	-1.06818e-164	-3.48996e-163	-5.08782e-163	-5.74001e-163	-4.56601e-163	2.66254e-163	-8.83179e-163	-1.05664e-162	4.61806e-163	2.92202e-163	3.76853e-163	0
-1.52757e-163	-3.91208e-163	1.67064e-163	-6.7024e-163	-1.39744e-164	-7.17792e-163	3.31193e-163	8.4187e-163	-2.76894e-163	-6.4219e-163	-1.50758e-162	3.79671e-165	2.51139e-165	-1.59746e-163	1.98993e-163	-8.01569e-163	2.67592e-164	-1.35635e-163	8.42969e-165	-1.06818e-164	-3.48996e-163	-5.08782e-163	-5.74001e-163	-4.56601e-163	2.66254e-163	-8.83179e-163	-1.05664e-162	4.61806e-163	2.92202e-163	3.76853e-163	0
-1.52757e-163	-3.91208e-163	1.67064e-163	-6.7024e-163	-1.39744e-164	-7.17792e-163	3.31193e-163	8.4187e-163	-2.76894e-163	-6.4219e-163	-1.50758e-162	3.79671e-165	2.51139e-165	-1.59746e-163	1.98993e-163	-8.01569e-163	2.67592e-164	-1.35635e-163	8.42969e-165	-1.06818e-164	-3.48996e-163	-5.08782e-163	-5.74001e-163	-4.56601e-163	2.66254e-163	-8.83179e-163	-1.05664e-162	4.61806e-163	2.92202e-163	3.76853e-163	0
-1.52757e-163	-3.91208e-163	1.67064e-163	-6.7024e-163	-1.39744e-164	-7.17792e-163	3.31193e-163	8.4187e-163	-2.76894e-163	-6.4219e-163	-1.50758e-162	3.79671e-165	2.51139e-165	-1.59746e-163	1.98993e-163	-8.01569e-163	2.67592e-164	-1.35635e-163	8.42969e-165	-1.06818e-164	-3.48996e-163	-5.08782e-163	-5.74001e-163	-4.56601e-163	2.66254e-163	-8.83179e-163	-1.05664e-162	4.61806e-163	2.92202e-163	3.76853e-163	0
-1.52757e-163	-3.91208e-163	1.67064e-163	-6.7024e-163	-1.39744e-164	-7.17792e-163	3.31193e-163	8.4187e-163	-2.76894e-163	-6.4219e-163	-1.50758e-162	3.79671e-165	2.51139e-165	-1.59746e-163	1.98993e-163	-8.01569e-163	2.67592e-164	-1.35635e-163	8.42969e-165	-1.06818e-164	-3.48996e-163	-5.08782e-163	-5.74001e-163	-4.56601e-163	2.66254e-163	-8.83179e-163	-1.05664e-162	4.61806e-163	2.92202e-163	3.76853e-163	0
-1.52757e-163	-3.91208e-163	1.67064e-163	-6.7024e-163	-1.39744e-164	-7.17792e-163	3.31193e-163	8.4187e-163	-2.76894e-163	-6.4219e-163	-1.50758e-162	3.79671e-165	2.51139e-165	-1.59746e-163	1.98993e-163	-8.01569e-163	2.67592e-164	-1.35635e-163	8.42969e-165	-1.06818e-164	-3.48996e-163	-5.08782e-163	-5.74001e-163	-4.56601e-163	2.66254e-163	-8.83179e-163	-1.05664e-162	4.61806e-163	2.92202e-163	3.76853e-163	0
-1.52757e-163	-3.91208e-163	1.67064e-163	-6.7024e-163	-1.39744e-164	-7.17792e-163	3.31193e-163	8.4187e-163	-2.76894e-163	-6.4219e-163	-1.50758e-162	3.79671e-165	2.51139e-165	-1.59746e-163	1.98993e-163	-8.01569e-163	2.67592e-164	-1.35635e-163	8.42969e-165	-1.06818e-164	-3.48996e-163	-5.08782e-163	-5.74001e-163	-4.56601e-163	2.66254e-163	-8.83179e-163	-1.05664e-162	4.61806e-163	2.92202e-163	3.76853e-163	0
-1.52757e-163	-3.91208e-163	1.67064e-163	-6.7024e-163	-1.39744e-164	-7.17792e-163	3.31193e-163	8.4187e-163	-2.76894e-163	-6.4219e-163	-1.50758e-162	3.79671e-165	2.51139e-165	-1.59746e-163	1.98993e-163	-8.01569e-163	2.67592e-164	-1.35635e-163	8.42969e-165	-1.06818e-164	-3.48996e-163	-5.08782e-163	-5.74001e-163	-4.56601e-163	2.66254e-163	-8.83179e-163	-1.05664e-162	4.61806e-163	2.92202e-163	3.76853e-163	0
-1.52757e-163	-3.91208e-163	1.67064e-163	-6.7024e-163	-1.39744e-164	-7.17792e-163	3.31193e-163	8.4187e-163	-2.76894e-163	-6.4219e-163	-1.50758e-162	3.79671e-165	2.51139e-165	-1.59746e-163	1.98993e-163	-8.01569e-163	2.67592e-164	-1.35635e-163	8.42969e-165	-1.06818e-164	-3.48996e-163	-5.08782e-163	-5.74001e-163	-4.56601e-163	2.66254e-163	-8.83179e-163	-1.05664e-162	4.61806e-163	2.92202e-163	3.76853e-163	0
-1.52757e-163	-3.91208e-163	1.67064e-163	-6.7024e-163	-1.39744e-164	-7.17792e-163	3.31193e-163	8.4187e-163	-2.76894e-163	-6.4219e-163	-1.50758e-162	3.79671e-165	2.51139e-165	-1.59746e-163	1.98993e-163	-8.01569e-163	2.67592e-164	-1.35635e-163	8.42969e-165	-1.06818e-164	-3.48996e-163	-5.08782e-163	-5.74001e-163	-4.56601e-163	2.66254e-163	-8.83179e-163	-1.05664e-162	4.61806e-163	2.92202e-163	3.76853e-163	0
-1.52757e-163	-3.91208e-163	1.67064e-163	-6.7024e-163	-1.39744e-164	-7.17792e-163	3.31193e-163	8.4187e-163	-2.76894e-163	-6.4219e-163	-1.50758e-162	3.79671e-165	2.51139e-165	-1.59746e-163	1.98993e-163	-8.01569e-163	2.67592e-164	-1.35635e-163	8.42969e-165	-1.06818e-164	-3.48996e-163	-5.08782e-163	-5.74001e-163	-4.56601e-163	2.66254e-163	-8.83179e-163	-1.05664e-162	4.61806e-163	2.92202e-163	3.76853e-163	0
-1.52757e-163	-3.91208e-163	1.67064e-163	-6.7024e-163	-1.39744e-164	-7.17792e-163	3.31193e-163	8.4187e-163	-2.76894e-163	-6.4219e-163	-1.50758e-162	3.79671e-165	2.51139e-165	-1.59746e-163	1.98993e-163	-8.01569e-163	2.67592e-164	-1.35635e-163	8.42969e-165	-1.06818e-164	-3.48996e-163	-5.08782e-163	-5.74001e-163	-4.56601e-163	2.66254e-163	-8.83179e-163	-1.05664e-162	4.61806e-163	2.92202e-163	3.76853e-163	0
-1.52757e-163	-3.91208e-163	1.67064e-163	-6.7024e-163	-1.39744e-164	-7.17792e-163	3.31193e-163	8.4187e-163	-2.76894e-163	-6.4219e-163	-1.50758e-162	3.79671e-165	2.51139e-165	-1.59746e-163	1.98993e-163	-8.01569e-163	2.67592e-164	-1.35635e-163	8.42969e-165	-1.06818e-164	-3.48996e-163	-5.08782e-163	-5.74001e-163	-4.56601e-163	2.66254e-163	-8.83179e-163	-1.05664e-162	4.61806e-163	2.92202e-163	3.76853e-163	0
-1.52757e-163	-3.91208e-163	1.67064e-163	-6.7024e-163	-1.39744e-164	-7.17792e-163	3.31193e-163	8.4187e-163	-2.76894e-163	-6.4219e-163	-1.50758e-162	3.79671e-165	2.51139e-165	-1.59746e-163	1.98993e-163	-8.01569e-163	2.67592e-164	-1.35635e-163	8.42969e-165	-1.06818e-164	-3.48996e-163	-5.08782e-163	-5.74001e-163	-4.56601e-163	2.66254e-163	-8.83179e-163	-1.05664e-162	4.61806e-163	2.92202e-163	3.76853e-163	0
-1.52757e-163	-3.91208e-163	1.67064e-163	-6.7024e-163	-1.39744e-164	-7.17792e-163	3.31193e-163	8.4187e-163	-2.76894e-163	-6.4219e-163	-1.50758e-162	3.79671e-165	2.51139e-165	-1.59746e-163	1.98993e-163	-8.01569e-163	2.67592e-164	-1.35635e-163	8.42969e-165	-1.06818e-164	-3.48996e-163	-5.08782e-163	-5.74001e-163	-4.56601e-163	2.66254e-163	-8.83179e-163	-1.05664e-162	4.61806e-163	2.92202e-163	3.76853e-163	0
-1.52757e-163	-3.91208e-163	1.67064e-163	-6.7024e-163	-1.39744e-164	-7.17792e-163	3.31193e-163	8.4187e-163	-2.76894e-163	-6.4219e-163	-1.50758e-162	3.79671e-165	2.51139e-165	-1.59746e-163	1.98993e-163	-8.01569e-163	2.67592e-164	-1.35635e-163	8.42969e-165	-1.06818e-164	-3.48996e-163	-5.08782e-163	-5.74001e-163	-4.56601e-163	2.66254e-163	-8.83179e-163	-1.05664e-162	4.61806e-163	2.92202e-163	3.76853e-163	0
-1.52757e-163	-3.91208e-163	1.67064e-163	-6.7024e-163	-1.39744e-164	-7.17792e-163	3.31193e-163	8.4187e-163	-2.76894e-163	-6.4219e-163	-1.50758e-162	3.79671e-165	2.51139e-165	-1.59746e-163	1.98993e-163	-8.01569e-163	2.67592e-164	-1.35635e-163	8.42969e-165	-1.06818e-164	-3.48996e-163	-5.08782e-163	-5.74001e-163	-4.56601e-163	2.66254e-163	-8.83179e-163	-1.05664e-162	4.61806e-163	2.92202e-163	3.76853e-163	0
-1.52757e-163	-3.91208e-163	1.67064e-163	-6.7024e-163	-1.39744e-164	-7.17792e-163	3.31193e-163	8.4187e-163	-2.76894e-163	-6.4219e-163	-1.50758e-162	3.79671e-165	2.51139e-165	-1.59746e-163	1.98993e-163	-8.01569e-163	2.67592e-164	-1.35635e-163	8.42969e-165	-1.06818e-164	-3.48996e-163	-5.08782e-163	-5.74001e-163	-4.56601e-163	2.66254e-163	-8.83179e-163	-1.05664e-162	4.61806e-163	2.92202e-163	3.76853e-163	0
-1.52757e-163	-3.91208e-163	1.67064e-163	-6.7024e-163	-1.39744e-164	-7.17792e-163	3.31193e-163	8.4187e-163	-2.76894e-163	-6.4219e-163	-1.50758e-162	3.79671e-165	2.51139e-165	-1.59746e-163	1.98993e-163	-8.01569e-163	2.67592e-164	-1.35635e-163	8.42969e-165	-1.06818e-164	-3.48996e-163	-5.08782e-163	-5.74001e-163	-4.56601e-163	2.66254e-163	-8.83179e-163	-1.05664e-162	4.61806e-163	2.92202e-163	3.76853e-163	0
-1.52757e-163	-3.91208e-163	1.67064e-163	-6.7024e-163	-1.39744e-164	-7.17792e-163	3.31193e-163	8.4187e-163	-2.76894e-163	-6.4219e-163	-1.50758e-162	3.79671e-165	2.51139e-165	-1.59746e-163	1.98993e-163	-8.01569e-163	2.67592e-164	-1.35635e-163	8.42969e-165	-1.06818e-164	-3.48996e-163	-5.08782e-163	-5.74001e-163	-4.56601e-163	2.66254e-163	-8.83179e-163	-1.05664e-162	4.61806e-163	2.92202e-163	3.76853e-163	0
-1.52757e-163	-3.91208e-163	1.67064e-163	-6.7024e-163	-1.39744e-164	-7.17792e-163	3.31193e-163	8.4187e-163	-2.76894e-163	-6.4219e-163	-1.50758e-162	3.79671e-165	2.51139e-165	-1.59746e-163	1.98993e-163	-8.01569e-163	2.67592e-164	-1.35635e-163	8.42969e-165	-1.06818e-164	-3.48996e-163	-5.08782e-163	-5.74001e-163	-4.56601e-163	2.66254e-163	-8.83179e-163	-1.05664e-162	4.61806e-163	2.92202e-163	3.76853e-163	0
-1.52757e-163	-3.91208e-163	1.67064e-163	-6.7024e-163	-1.39744e-164	-7.17792e-163	3.31193e-163	8.4187e-163	-2.76894e-163	-6.4219e-163	-1.50758e-162	3.79671e-165	2.51139e-165	-1.59746e-163	1.98993e-163	-8.01569e-163	2.67592e-164	-1.35635e-163	8.42969e-165	-1.06818e-164	-3.48996e-163	-5.08782e-163	-5.74001e-163	-4.56601e-163	2.66254e-163	-8.83179e-163	-1.05664e-162	4.61806e-163	2.92202e-163	3.76853e-163	0
-1.52757e-163	-3.91208e-163	1.67064e-163	-6.7024e-163	-1.39744e-164	-7.17792e-163	3.31193e-163	8.4187e-163	-2.76894e-163	-6.4219e-163	-1.50758e-162	3.79671e-165	2.51139e-165	-1.59746e-163	1.98993e-163	-8.01569e-163	2.67592e-164	-1.35635e-163	8.42969e-165	-1.06818e-164	-3.48996e-163	-5.08782e-163	-5.74001e-163	-4.56601e-163	2.66254e-163	-8.83179e-163	-1.05664e-162	4.61806e-163	2.92202e-163	3.76853e-163	0
-1.52757e-163	-3.91208e-163	1.67064e-163	-6.7024e-163	-1.39744e-164	-7.17792e-163	3.31193e-163	8.4187e-163	-2.76894e-163	-6.4219e-163	-1.50758e-162	3.79671e-165	2.51139e-165	-1.59746e-163	1.98993e-163	-8.01569e-163	2.67592e-164	-1.35635e-163	8.42969e-165	-1.06818e-164	-3.48996e-163	-5.08782e-163	-5.74001e-163	-4.56601e-163	2.66254e-163	-8.83179e-163	-1.05664e-162	4.61806e-163	2.92202e-163	3.76853e-163	0
-1.52757e-163	-3.91208e-163	1.67064e-163	-6.7024e-163	-1.39744e-164	-7.17792e-163	3.31193e-163	8.4187e-163	-2.76894e-163	-6.4219e-163	-1.50758e-162	3.79671e-165	2.51139e-165	-1.59746e-163	1.98993e-163	-8.01569e-163	2.67592e-164	-1.35635e-163	8.42969e-165	-1.06818e-164	-3.48996e-163	-5.08782e-163	-5.74001e-163	-4.56601e-163	2.66254e-163	-8.83179e-163	-1.05664e-162	4.61806e-163	2.92202e-163	3.76853e-163	0
-1.52757e-163	-3.91208e-163	1.67064e-163	-6.7024e-163	-1.39744e-164	-7.17792e-163	3.31193e-163	8.4187e-163	-2.76894e-163	-6.4219e-163	-1.50758e-162	3.79671e-165	2.51139e-165	-1.59746e-163	1.98993e-163	-8.01569e-163	2.67592e-164	-1.35635e-163	8.42969e-165	-1.06818e-164	-3.48996e-163	-5.08782e-163	-5.74001e-163	-4.56601e-163	2.66254e-163	-8.83179e-163	-1.05664e-162	4.61806e-163	2.92202e-163	3.76853e-163	0
-1.52757e-163	-3.91208e-163	1.67064e-163	-6.7024e-163	-1.39744e-164	-7.17792e-163	3.31193e-163	8.4187e-163	-2.76894e-163	-6.4219e-163	-1.50758e-162	3.79671e-165	2.51139e-165	-1.59746e-163	1.98993e-163	-8.01569e-163	2.67592e-164	-1.35635e-163	8.42969e-165	-1.06818e-164	-3.48996e-163	-5.08782e-163	-5.74001e-163	-4.56601e-163	2.66254e-163	-8.83179e-163	-1.05664e-162	4.61806e-163	2.92202e-163	3.76853e-163	0
-1.52757e-163	-3.91208e-163	1.67064e-163	-6.7024e-163	-1.39744e-164	-7.17792e-163	3.31193e-163	8.4187e-163	-2.76894e-163	-6.4219e-163	-1.50758e-162	3.79671e-165	2.51139e-165	-1.59746e-163	1.98993e-163	-8.01569e-163	2.67592e-164	-1.35635e-163	8.42969e-165	-1.06818e-164	-3.48996e-163	-5.08782e-163	-5.74001e-163	-4.56601e-163	2.66254e-163	-8.83179e-163	-1.05664e-162	4.61806e-163	2.92202e-163	3.76853e-163	0
-1.52757e-163	-3.91208e-163	1.67064e-163	-6.7024e-163	-1.39744e-164	-7.17792e-163	3.31193e-163	8.4187e-163	-2.76894e-163	-6.4219e-163	-1.50758e-162	3.79671e-165	2.51139e-165	-1.59746e-163	1.98993e-163	-8.01569e-163	2.67592e-164	-1.35635e-163	8.42969e-165	-1.06818e-164	-3.48996e-163	-5.08782e-163	-5.74001e-163	-4.56601e-163	2.66254e-163	-8.83179e-163	-1.05664e-162	4.61806e-163	2.92202e-163	3.76853e-163	0
-1.52757e-163	-3.91208e-163	1.67064e-163	-6.7024e-163	-1.39744e-164	-7.17792e-163	3.31193e-163	8.4187e-163	-2.76894e-163	-6.4219e-163	-1.50758e-162	3.79671e-165	2.51139e-165	-1.59746e-163	1.98993e-163	-8.01569e-163	2.67592e-164	-1.35635e-163	8.42969e-165	-1.06818e-164	-3.48996e-163	-5.08782e-163	-5.74001e-163	-4.56601e-163	2.66254e-163	-8.83179e-163	-1.05664e-162	4.61806e-163	2.92202e-163	3.76853e-163	0
-1.52757e-163	-3.91208e-163	1.67064e-163	-6.7024e-163	-1.39744e-164	-7.17792e-163	3.31193e-163	8.4187e-163	-2.76894e-163	-6.4219e-163	-1.50758e-162	3.79671e-165	2.51139e-165	-1.59746e-163	1.98993e-163	-8.01569e-163	2.67592e-164	-1.35635e-163	8.42969e-165	-1.06818e-164	-3.48996e-163	-5.08782e-163	-5.74001e-163	-4.56601e-163	2.66254e-163	-8.83179e-163	-1.05664e-162	4.61806e-163	2.92202e-163	3.76853e-163	0
-1.52757e-163	-3.91208e-163	1.67064e-163	-6.7024e-163	-1.39744e-164	-7.17792e-163	3.31193e-163	8.4187e-163	-2.76894e-163	-6.4219e-163	-1.50758e-162	3.79671e-165	2.51139e-165	-1.59746e-163	1.98993e-163	-8.01569e-163	2.67592e-164	-1.35635e-163	8.42969e-165	-1.06818e-164	-3.48996e-163	-5.08782e-163	-5.74001e-163	-4.56601e-163	2.66254e-163	-8.83179e-163	-1.05664e-162	4.61806e-163	2.92202e-163	3.76853e-163	0
-1.52757e-163	-3.91208e-163	1.67064e-163	-6.7024e-163	-1.39744e-164	-7.17792e-163	3.31193e-163	8.4187e-163	-2.76894e-163	-6.4219e-163	-1.50758e-162	3.79671e-165	2.51139e-165	-1.59746e-163	1.98993e-163	-8.01569e-163	2.67592e-164	-1.35635e-163	8.42969e-165	-1.06818e-164	-3.48996e-163	-5.08782e-163	-5.74001e-163	-4.56601e-163	2.66254e-163	-8.83179e-163	-1.05664e-162	4.61806e-163	2.92202e-163	3.76853e-163	0
-1.52757e-163	-3.91208e-163	1.67064e-163	-6.7024e-163	-1.39744e-164	-7.17792e-163	3.31193e-163	8.4187e-163	-2.76894e-163	-6.4219e-163	-1.50758e-162	3.79671e-165	2.51139e-165	-1.59746e-163	1.98993e-163	-8.01569e-163	2.67592e-164	-1.35635e-163	8.42969e-165	-1.06818e-164	-3.48996e-163	-5.08782e-163	-5.74001e-163	-4.56601e-163	2.66254e-163	-8.83179e-163	-1.05664e-162	4.61806e-163	2.92202e-163	3.76853e-163	0
-1.52757e-163	-3.91208e-163	1.67064e-163	-6.7024e-163	-1.39744e-164	-7.17792e-163	3.31193e-163	8.4187e-163	-2.76894e-163	-6.4219e-163	-1.50758e-162	3.79671e-165	2.51139e-165	-1.59746e-163	1.98993e-163	-8.01569e-163	2.67592e-164	-1.35635e-163	8.42969e-165	-1.06818e-164	-3.48996e-163	-5.08782e-163	-5.74001e-163	-4.56601e-163	2.66254e-163	-8.83179e-163	-1.05664e-162	4.61806e-163	2.92202e-163	3.76853e-163	0
-1.52757e-163	-3.91208e-163	1.67064e-163	-6.7024e-163	-1.39744e-164	-7.17792e-163	3.31193e-163	8.4187e-163	-2.76894e-163	-6.4219e-163	-1.50758e-162	3.79671e-165	2.51139e-165	-1.59746e-163	1.98993e-163	-8.01569e-163	2.67592e-164	-1.35635e-163	8.42969e-165	-1.06818e-164	-3.48996e-163	-5.08782e-163	-5.74001e-163	-4.56601e-163	2.66254e-163	-8.83179e-163	-1.05664e-162	4.61806e-163	2.92202e-163	3.76853e-163	0
-1.52757e-163	-3.91208e-163	1.67064e-163	-6.7024e-163	-1.39744e-164	-7.17792e-163	3.31193e-163	8.4187e-163	-2.76894e-163	-6.4219e-163	-1.50758e-162	3.79671e-165	2.51139e-165	-1.59746e-163	1.98993e-163	-8.01569e-163	2.67592e-164	-1.35635e-163	8.42969e-165	-1.06818e-164	-3.48996e-163	-5.08782e-163	-5.74001e-163	-4.56601e-163	2.66254e-163	-8.83179e-163	-1.05664e-162	4.61806e-163	2.92202e-163	3.76853e-163	0
-1.52757e-163	-3.91208e-163	1.67064e-163	-6.7024e-163	-1.39744e-164	-7.17792e-163	3.31193e-163	8.4187e-163	-2.76894e-163	-6.4219e-163	-1.50758e-162	3.79671e-165	2.51139e-165	-1.59746e-163	1.98993e-163	-8.01569e-163	2.67592e-164	-1.35635e-163	8.42969e-165	-1.06818e-164	-3.48996e-163	-5.08782e-163	-5.74001e-163	-4.56601e-163	2.66254e-163	-8.83179e-163	-1.05664e-162	4.61806e-163	2.92202e-163	3.76853e-163	0
-1.52757e-163	-3.91208e-163	1.67064e-163	-6.7024e-163	-1.39744e-164	-7.17792e-163	3.31193e-163	8.4187e-163	-2.76894e-163	-6.4219e-163	-1.50758e-162	3.79671e-165	2.51139e-165	-1.59746e-163	1.98993e-163	-8.01569e-163	2.67592e-164	-1.35635e-163	8.42969e-165	-1.06818e-164	-3.48996e-163	-5.08782e-163	-5.74001e-163	-4.56601e-163	2.66254e-163	-8.83179e-163	-1.05664e-162	4.61806e-163	2.92202e-163	3.76853e-163	0
-1.52757e-163	-3.91208e-163	1.67064e-163	-6.7024e-163	-1.39744e-164	-7.17792e-163	3.31193e-163	8.4187e-163	-2.76894e-163	-6.4219e-163	-1.50758e-162	3.79671e-165	2.51139e-165	-1.59746e-163	1.98993e-163	-8.01569e-163	2.67592e-164	-1.35635e-163	8.42969e-165	-1.06818e-164	-3.48996e-163	-5.08782e-163	-5.74001e-163	-4.56601e-163	2.66254e-163	-8.83179e-163	-1.05664e-162	4.61806e-163	2.92202e-163	3.76853e-163	0
-1.52757e-163	-3.91208e-163	1.67064e-163	-6.7024e-163	-1.39744e-164	-7.17792e-163	3.31193e-163	8.4187e-163	-2.76894e-163	-6.4219e-163	-1.50758e-162	3.79671e-165	2.51139e-165	-1.59746e-163	1.98993e-163	-8.01569e-163	2.67592e-164	-1.35635e-163	8.42969e-165	-1.06818e-164	-3.48996e-163	-5.08782e-163	-5.74001e-163	-4.56601e-163	2.66254e-163	-8.83179e-163	-1.05664e-162	4.61806e-163	2.92202e-163	3.76853e-163	0
-1.52757e-163	-3.91208e-163	1.67064e-163	-6.7024e-163	-1.39744e-164	-7.17792e-163	3.31193e-163	8.4187e-163	-2.76894e-163	-6.4219e-163	-1.50758e-162	3.79671e-165	2.51139e-165	-1.59746e-163	1.98993e-163	-8.01569e-163	2.67592e-164	-1.35635e-163	8.42969e-165	-1.06818e-164	-3.48996e-163	-5.08782e-163	-5.74001e-163	-4.56601e-163	2.66254e-163	-8.83179e-163	-1.05664e-162	4.61806e-163	2.92202e-163	3.76853e-163	0
-1.52757e-163	-3.91208e-163	1.67064e-163	-6.7024e-163	-1.39744e-164	-7.17792e-163	3.31193e-163	8.4187e-163	-2.76894e-163	-6.4219e-163	-1.50758e-162	3.79671e-165	2.51139e-165	-1.59746e-163	1.98993e-163	-8.01569e-163	2.67592e-164	-1.35635e-163	8.42969e-165	-1.06818e-164	-3.48996e-163	-5.08782e-163	-5.74001e-163	-4.56601e-163	2.66254e-163	-8.83179e-163	-1.05664e-162	4.61806e-163	2.92202e-163	3.76853e-163	0
-1.52757e-163	-3.91208e-163	1.67064e-163	-6.7024e-163	-1.39744e-164	-7.17792e-163	3.31193e-163	8.4187e-163	-2.76894e-163	-6.4219e-163	-1.50758e-162	3.79671e-165	2.51139e-165	-1.59746e-163	1.98993e-163	-8.01569e-163	2.67592e-164	-1.35635e-163	8.42969e-165	-1.06818e-164	-3.48996e-163	-5.08782e-163	-5.74001e-163	-4.56601e-163	2.66254e-163	-8.83179e-163	-1.05664e-162	4.61806e-163	2.92202e-163	3.76853e-163	0
-1.52757e-163	-3.91208e-163	1.67064e-163	-6.7024e-163	-1.39744e-164	-7.17792e-163	3.31193e-163	8.4187e-163	-2.76894e-163	-6.4219e-163	-1.50758e-162	3.79671e-165	2.51139e-165	-1.59746e-163	1.98993e-163	-8.01569e-163	2.67592e-164	-1.35635e-163	8.42969e-165	-1.06818e-164	-3.48996e-163	-5.08782e-163	-5.74001e-163	-4.56601e-163	2.66254e-163	-8.83179e-163	-1.05664e-162	4.61806e-163	2.92202e-163	3.76853e-163	0
-1.52757e-163	-3.91208e-163	1.67064e-163	-6.7024e-163	-1.39744e-164	-7.17792e-163	3.31193e-163	8.4187e-163	-2.76894e-163	-6.4219e-163	-1.50758e-162	3.79671e-165	2.51139e-165	-1.59746e-163	1.98993e-163	-8.01569e-163	2.67592e-164	-1.35635e-163	8.42969e-165	-1.06818e-164	-3.48996e-163	-5.08782e-163	-5.74001e-163	-4.56601e-163	2.66254e-163	-8.83179e-163	-1.05664e-162	4.61806e-163	2.92202e-163	3.76853e-163	0
-1.52757e-163	-3.91208e-163	1.67064e-163	-6.7024e-163	-1.39744e-164	-7.17792e-163	3.31193e-163	8.4187e-163	-2.76894e-163	-6.4219e-163	-1.50758e-162	3.79671e-165	2.51139e-165	-1.59746e-163	1.98993e-163	-8.01569e-163	2.67592e-164	-1.35635e-163	8.42969e-165	-1.06818e-164	-3.48996e-163	-5.08782e-163	-5.74001e-163	-4.56601e-163	2.66254e-163	-8.83179e-163	-1.05664e-162	4.61806e-163	2.92202e-163	3.76853e-163	0
-1.52757e-163	-3.91208e-163	1.67064e-163	-6.7024e-163	-1.39744e-164	-7.17792e-163	3.31193e-163	8.4187e-163	-2.76894e-163	-6.4219e-163	-1.50758e-162	3.79671e-165	2.51139e-165	-1.59746e-163	1.98993e-163	-8.01569e-163	2.67592e-164	-1.35635e-163	8.42969e-165	-1.06818e-164	-3.48996e-163	-5.08782e-163	-5.74001e-163	-4.56601e-163	2.66254e-163	-8.83179e-163	-1.05664e-162	4.61806e-163	2.92202e-163	3.76853e-163	0
-1.52757e-163	-3.91208e-163	1.67064e-163	-6.7024e-163	-1.39744e-164	-7.17792e-163	3.31193e-163	8.4187e-163	-2.76894e-163	-6.4219e-163	-1.50758e-162	3.79671e-165	2.51139e-165	-1.59746e-163	1.98993e-163	-8.01569e-163	2.67592e-164	-1.35635e-163	8.42969e-165	-1.06818e-164	-3.48996e-163	-5.08782e-163	-5.74001e-163	-4.56601e-163	2.66254e-163	-8.83179e-163	-1.05664e-162	4.61806e-163	2.92202e-163	3.76853e-163	0
-1.52757e-163	-3.91208e-163	1.67064e-163	-6.7024e-163	-1.39744e-164	-7.17792e-163	3.31193e-163	8.4187e-163	-2.76894e-163	-6.4219e-163	-1.50758e-162	3.79671e-165	2.51139e-165	-1.59746e-163	1.98993e-163	-8.01569e-163	2.67592e-164	-1.35635e-163	8.42969e-165	-1.06818e-164	-3.48996e-163	-5.08782e-163	-5.74001e-163	-4.56601e-163	2.66254e-163	-8.83179e-163	-1.05664e-162	4.61806e-163	2.92202e-163	3.76853e-163	0
-1.52757e-163	-3.91208e-163	1.67064e-163	-6.7024e-163	-1.39744e-164	-7.17792e-163	3.31193e-163	8.4187e-163	-2.76894e-163	-6.4219e-163	-1.50758e-162	3.79671e-165	2.51139e-165	-1.59746e-163	1.98993e-163	-8.01569e-163	2.67592e-164	-1.35635e-163	8.42969e-165	-1.06818e-164	-3.48996e-163	-5.08782e-163	-5.74001e-163	-4.56601e-163	2.66254e-163	-8.83179e-163	-1.05664e-162	4.61806e-163	2.92202e-163	3.76853e-163	0
-1.52757e-163	-3.91208e-163	1.67064e-163	-6.7024e-163	-1.39744e-164	-7.17792e-163	3.31193e-163	8.4187e-163	-2.76894e-163	-6.4219e-163	-1.50758e-162	3.79671e-165	2.51139e-165	-1.59746e-163	1.98993e-163	-8.01569e-163	2.67592e-164	-1.35635e-163	8.42969e-165	-1.06818e-164	-3.48996e-163	-5.08782e-163	-5.74001e-163	-4.56601e-163	2.66254e-163	-8.83179e-163	-1.05664e-162	4.61806e-163	2.92202e-163	3.76853e-163	0
-1.52757e-163	-3.91208e-163	1.67064e-163	-6.7024e-163	-1.39744e-164	-7.17792e-163	3.31193e-163	8.4187e-163	-2.76894e-163	-6.4219e-163	-1.50758e-162	3.79671e-165	2.51139e-165	-1.59746e-163	1.98993e-163	-8.01569e-163	2.67592e-164	-1.35635e-163	8.42969e-165	-1.06818e-164	-3.48996e-163	-5.08782e-163	-5.74001e-163	-4.56601e-163	2.66254e-163	-8.83179e-163	-1.05664e-162	4.61806e-163	2.92202e-163	3.76853e-163	0
-1.52757e-163	-3.91208e-163	1.67064e-163	-6.7024e-163	-1.39744e-164	-7.17792e-163	3.31193e-163	8.4187e-163	-2.76894e-163	-6.4219e-163	-1.50758e-162	3.79671e-165	2.51139e-165	-1.59746e-163	1.98993e-163	-8.01569e-163	2.67592e-164	-1.35635e-163	8.42969e-165	-1.06818e-164	-3.48996e-163	-5.08782e-163	-5.74001e-163	-4.56601e-163	2.66254e-163	-8.83179e-163	-1.05664e-162	4.61806e-163	2.92202e-163	3.76853e-163	0
-1.52757e-163	-3.91208e-163	1.67064e-163	-6.7024e-163	-1.39744e-164	-7.17792e-163	3.31193e-163	8.4187e-163	-2.76894e-163	-6.4219e-163	-1.50758e-162	3.79671e-165	2.51139e-165	-1.59746e-163	1.98993e-163	-8.01569e-163	2.67592e-164	-1.35635e-163	8.42969e-165	-1.06818e-164	-3.48996e-163	-5.08782e-163	-5.74001e-163	-4.56601e-163	2.66254e-163	-8.83179e-163	-1.05664e-162	4.61806e-163	2.92202e-163	3.76853e-163	0
-1.52757e-163	-3.91208e-163	1.67064e-163	-6.7024e-163	-1.39744e-164	-7.17792e-163	3.31193e-163	8.4187e-163	-2.76894e-163	-6.4219e-163	-1.50758e-162	3.79671e-165	2.51139e-165	-1.59746e-163	1.98993e-163	-8.01569e-163	2.67592e-164	-1.35635e-163	8.42969e-165	-1.06818e-164	-3.48996e-163	-5.08782e-163	-5.74001e-163	-4.56601e-163	2.66254e-163	-8.83179e-163	-1.05664e-162	4.61806e-163	2.92202e-163	3.76853e-163	0
-1.52757e-163	-3.91208e-163	1.67064e-163	-6.7024e-163	-1.39744e-164	-7.17792e-163	3.31193e-163	8.4187e-163	-2.76894e-163	-6.4219e-163	-1.50758e-162	3.79671e-165	2.51139e-165	-1.59746e-163	1.98993e-163	-8.01569e-163	2.67592e-164	-1.35635e-163	8.42969e-165	-1.06818e-164	-3.48996e-163	-5.08782e-163	-5.74001e-163	-4.56601e-163	2.66254e-163	-8.83179e-163	-1.05664e-162	4.61806e-163	2.92202e-163	3.76853e-163	0
-1.52757e-163	-3.91208e-163	1.67064e-163	-6.7024e-163	-1.39744e-164	-7.17792e-163	3.31193e-163	8.4187e-163	-2.76894e-163	-6.4219e-163	-1.50758e-162	3.79671e-165	2.51139e-165	-1.59746e-163	1.98993e-163	-8.01569e-163	2.67592e-164	-1.35635e-163	8.42969e-165	-1.06818e-164	-3.48996e-163	-5.08782e-163	-5.74001e-163	-4.56601e-163	2.66254e-163	-8.83179e-163	-1.05664e-162	4.61806e-163	2.92202e-163	3.76853e-163	0
-1.52757e-163	-3.91208e-163	1.67064e-163	-6.7024e-163	-1.39744e-164	-7.17792e-163	3.31193e-163	8.4187e-163	-2.76894e-163	-6.4219e-163	-1.50758e-162	3.79671e-165	2.51139e-165	-1.59746e-163	1.98993e-163	-8.01569e-163	2.67592e-164	-1.35635e-163	8.42969e-165	-1.06818e-164	-3.48996e-163	-5.08782e-163	-5.74001e-163	-4.56601e-163	2.66254e-163	-8.83179e-163	-1.05664e-162	4.61806e-163	2.92202e-163	3.76853e-163	0
-1.52757e-163	-3.91208e-163	1.67064e-163	-6.7024e-163	-1.39744e-164	-7.17792e-163	3.31193e-163	8.4187e-163	-2.76894e-163	-6.4219e-163	-1.50758e-162	3.79671e-165	2.51139e-165	-1.59746e-163	1.98993e-163	-8.01569e-163	2.67592e-164	-1.35635e-163	8.42969e-165	-1.06818e-164	-3.48996e-163	-5.08782e-163	-5.74001e-163	-4.56601e-163	2.66254e-163	-8.83179e-163	-1.05664e-162	4.61806e-163	2.92202e-163	3.76853e-163	0
-1.52757e-163	-3.91208e-163	1.67064e-163	-6.7024e-163	-1.39744e-164	-7.17792e-163	3.31193e-163	8.4187e-163	-2.76894e-163	-6.4219e-163	-1.50758e-162	3.79671e-165	2.51139e-165	-1.59746e-163	1.98993e-163	-8.01569e-163	2.67592e-164	-1.35635e-163	8.42969e-165	-1.06818e-164	-3.48996e-163	-5.08782e-163	-5.74001e-163	-4.56601e-163	2.66254e-163	-8.83179e-163	-1.05664e-162	4.61806e-163	2.92202e-163	3.76853e-163	0
-1.52757e-163	-3.91208e-163	1.67064e-163	-6.7024e-163	-1.39744e-164	-7.17792e-163	3.31193e-163	8.4187e-163	-2.76894e-163	-6.4219e-163	-1.50758e-162	3.79671e-165	2.51139e-165	-1.59746e-163	1.98993e-163	-8.01569e-163	2.67592e-164	-1.35635e-163	8.42969e-165	-1.06818e-164	-3.48996e-163	-5.08782e-163	-5.74001e-163	-4.56601e-163	2.66254e-163	-8.83179e-163	-1.05664e-162	4.61806e-163	2.92202e-163	3.76853e-163	0
-1.52757e-163	-3.91208e-163	1.67064e-163	-6.7024e-163	-1.39744e-164	-7.17792e-163	3.31193e-163	8.4187e-163	-2.76894e-163	-6.4219e-163	-1.50758e-162	3.79671e-165	2.51139e-165	-1.59746e-163	1.98993e-163	-8.01569e-163	2.67592e-164	-1.35635e-163	8.42969e-165	-1.06818e-164	-3.48996e-163	-5.08782e-163	-5.74001e-163	-4.56601e-163	2.66254e-163	-8.83179e-163	-1.05664e-162	4.61806e-163	2.92202e-163	3.76853e-163	0
-1.52757e-163	-3.91208e-163	1.67064e-163	-6.7024e-163	-1.39744e-164	-7.17792e-163	3.31193e-163	8.4187e-163	-2.76894e-163	-6.4219e-163	-1.50758e-162	3.79671e-165	2.51139e-165	-1.59746e-163	1.98993e-163	-8.01569e-163	2.67592e-164	-1.35635e-163	8.42969e-165	-1.06818e-164	-3.48996e-163	-5.08782e-163	-5.74001e-163	-4.56601e-163	2.66254e-163	-8.83179e-163	-1.05664e-162	4.61806e-163	2.92202e-163	3.76853e-163	0
-1.52757e-163	-3.91208e-163	1.67064e-163	-6.7024e-163	-1.39744e-164	-7.17792e-163	3.31193e-163	8.4187e-163	-2.76894e-163	-6.4219e-163	-1.50758e-162	3.79671e-165	2.51139e-165	-1.59746e-163	1.98993e-163	-8.01569e-163	2.67592e-164	-1.35635e-163	8.42969e-165	-1.06818e-164	-3.48996e-163	-5.08782e-163	-5.74001e-163	-4.56601e-163	2.66254e-163	-8.83179e-163	-1.05664e-162	4.61806e-163	2.92202e-163	3.76853e-163	0
-1.52757e-163	-3.91208e-163	1.67064e-163	-6.7024e-163	-1.39744e-164	-7.17792e-163	3.31193e-163	8.4187e-163	-2.76894e-163	-6.4219e-163	-1.50758e-162	3.79671e-165	2.51139e-165	-1.59746e-163	1.98993e-163	-8.01569e-163	2.67592e-164	-1.35635e-163	8.42969e-165	-1.06818e-164	-3.48996e-163	-5.08782e-163	-5.74001e-163	-4.56601e-163	2.66254e-163	-8.83179e-163	-1.05664e-162	4.61806e-163	2.92202e-163	3.76853e-163	0
-1.52757e-163	-3.91208e-163	1.67064e-163	-6.7024e-163	-1.39744e-164	-7.17792e-163	3.31193e-163	8.4187e-163	-2.76894e-163	-6.4219e-163	-1.50758e-162	3.79671e-165	2.51139e-165	-1.59746e-163	1.98993e-163	-8.01569e-163	2.67592e-164	-1.35635e-163	8.42969e-165	-1.06818e-164	-3.48996e-163	-5.08782e-163	-5.74001e-163	-4.56601e-163	2.66254e-163	-8.83179e-163	-1.05664e-162	4.61806e-163	2.92202e-163	3.76853e-163	0
-1.52757e-163	-3.91208e-163	1.67064e-163	-6.7024e-163	-1.39744e-164	-7.17792e-163	3.31193e-163	8.4187e-163	-2.76894e-163	-6.4219e-163	-1.50758e-162	3.79671e-165	2.51139e-165	-1.59746e-163	1.98993e-163	-8.01569e-163	2.67592e-164	-1.35635e-163	8.42969e-165	-1.06818e-164	-3.48996e-163	-5.08782e-163	-5.74001e-163	-4.56601e-163	2.66254e-163	-8.83179e-163	-1.05664e-162	4.61806e-163	2.92202e-163	3.76853e-163	0
-1.52757e-163	-3.91208e-163	1.67064e-163	-6.7024e-163	-1.39744e-164	-7.17792e-163	3.31193e-163	8.4187e-163	-2.76894e-163	-6.4219e-163	-1.50758e-162	3.79671e-165	2.51139e-165	-1.59746e-163	1.98993e-163	-8.01569e-163	2.67592e-164	-1.35635e-163	8.42969e-165	-1.06818e-164	-3.48996e-163	-5.08782e-163	-5.74001e-163	-4.56601e-163	2.66254e-163	-8.83179e-163	-1.05664e-162	4.61806e-163	2.92202e-163	3.76853e-163	0
-1.52757e-163	-3.91208e-163	1.67064e-163	-6.7024e-163	-1.39744e-164	-7.17792e-163	3.31193e-163	8.4187e-163	-2.76894e-163	-6.4219e-163	-1.50758e-162	3.79671e-165	2.51139e-165	-1.59746e-163	1.98993e-163	-8.01569e-163	2.67592e-164	-1.35635e-163	8.42969e-165	-1.06818e-164	-3.48996e-163	-5.08782e-163	-5.74001e-163	-4.56601e-163	2.66254e-163	-8.83179e-163	-1.05664e-162	4.61806e-163	2.92202e-163	3.76853e-163	0
-1.52757e-163	-3.91208e-163	1.67064e-163	-6.7024e-163	-1.39744e-164	-7.17792e-163	3.31193e-163	8.4187e-163	-2.76894e-163	-6.4219e-163	-1.50758e-162	3.79671e-165	2.51139e-165	-1.59746e-163	1.98993e-163	-8.01569e-163	2.67592e-164	-1.35635e-163	8.42969e-165	-1.06818e-164	-3.48996e-163	-5.08782e-163	-5.74001e-163	-4.56601e-163	2.66254e-163	-8.83179e-163	-1.05664e-162	4.61806e-163	2.92202e-163	3.76853e-163	0
-1.52757e-163	-3.91208e-163	1.67064e-163	-6.7024e-163	-1.39744e-164	-7.17792e-163	3.31193e-163	8.4187e-163	-2.76894e-163	-6.4219e-163	-1.50758e-162	3.79671e-165	2.51139e-165	-1.59746e-163	1.98993e-163	-8.01569e-163	2.67592e-164	-1.35635e-163	8.42969e-165	-1.06818e-164	-3.48996e-163	-5.08782e-163	-5.74001e-163	-4.56601e-163	2.66254e-163	-8.83179e-163	-1.05664e-162	4.61806e-163	2.92202e-163	3.76853e-163	0
-1.52757e-163	-3.91208e-163	1.67064e-163	-6.7024e-163	-1.39744e-164	-7.17792e-163	3.31193e-163	8.4187e-163	-2.76894e-163	-6.4219e-163	-1.50758e-162	3.79671e-165	2.51139e-165	-1.59746e-163	1.98993e-163	-8.01569e-163	2.67592e-164	-1.35635e-163	8.42969e-165	-1.06818e-164	-3.48996e-163	-5.08782e-163	-5.74001e-163	-4.56601e-163	2.66254e-163	-8.83179e-163	-1.05664e-162	4.61806e-163	2.92202e-163	3.76853e-163	0
-1.52757e-163	-3.91208e-163	1.67064e-163	-6.7024e-163	-1.39744e-164	-7.17792e-163	3.31193e-163	8.4187e-163	-2.76894e-163	-6.4219e-163	-1.50758e-162	3.79671e-165	2.51139e-165	-1.59746e-163	1.98993e-163	-8.01569e-163	2.67592e-164	-1.35635e-163	8.42969e-165	-1.06818e-164	-3.48996e-163	-5.08782e-163	-5.74001e-163	-4.56601e-163	2.66254e-163	-8.83179e-163	-1.05664e-162	4.61806e-163	2.92202e-163	3.76853e-163	0
-1.52757e-163	-3.91208e-163	1.67064e-163	-6.7024e-163	-1.39744e-164	-7.17792e-163	3.31193e-163	8.4187e-163	-2.76894e-163	-6.4219e-163	-1.50758e-162	3.79671e-165	2.51139e-165	-1.59746e-163	1.98993e-163	-8.01569e-163	2.67592e-164	-1.35635e-163	8.42969e-165	-1.06818e-164	-3.48996e-163	-5.08782e-163	-5.74001e-163	-4.56601e-163	2.66254e-163	-8.83179e-163	-1.05664e-162	4.61806e-163	2.92202e-163	3.76853e-163	0
-1.52757e-163	-3.91208e-163	1.67064e-163	-6.7024e-163	-1.39744e-164	-7.17792e-163	3.31193e-163	8.4187e-163	-2.76894e-163	-6.4219e-163	-1.50758e-162	3.79671e-165	2.51139e-165	-1.59746e-163	1.98993e-163	-8.01569e-163	2.67592e-164	-1.35635e-163	8.42969e-165	-1.06818e-164	-3.48996e-163	-5.08782e-163	-5.74001e-163	-4.56601e-163	2.66254e-163	-8.83179e-163	-1.05664e-162	4.61806e-163	2.92202e-163	3.76853e-163	0
-1.52757e-163	-3.91208e-163	1.67064e-163	-6.7024e-163	-1.39744e-164	-7.17792e-163	3.31193e-163	8.4187e-163	-2.76894e-163	-6.4219e-163	-1.50758e-162	3.79671e-165	2.51139e-165	-1.59746e-163	1.98993e-163	-8.01569e-163	2.67592e-164	-1.35635e-163	8.42969e-165	-1.06818e-164	-3.48996e-163	-5.08782e-163	-5.74001e-163	-4.56601e-163	2.66254e-163	-8.83179e-163	-1.05664e-162	4.61806e-163	2.92202e-163	3.76853e-163	0
-1.52757e-163	-3.91208e-163	1.67064e-163	-6.7024e-163	-1.39744e-164	-7.17792e-163	3.31193e-163	8.4187e-163	-2.76894e-163	-6.4219e-163	-1.50758e-162	3.79671e-165	2.51139e-165	-1.59746e-163	1.98993e-163	-8.01569e-163	2.67592e-164	-1.35635e-163	8.42969e-165	-1.06818e-164	-3.48996e-163	-5.08782e-163	-5.74001e-163	-4.56601e-163	2.66254e-163	-8.83179e-163	-1.05664e-162	4.61806e-163	2.92202e-163	3.76853e-163	0
-1.52757e-163	-3.91208e-163	1.67064e-163	-6.7024e-163	-1.39744e-164	-7.17792e-163	3.31193e-163	8.4187e-163	-2.76894e-163	-6.4219e-163	-1.50758e-162	3.79671e-165	2.51139e-165	-1.59746e-163	1.98993e-163	-8.01569e-163	2.67592e-164	-1.35635e-163	8.42969e-165	-1.06818e-164	-3.48996e-163	-5.08782e-163	-5.74001e-163	-4.56601e-163	2.66254e-163	-8.83179e-163	-1.05664e-162	4.61806e-163	2.92202e-163	3.76853e-163	0
-1.52757e-163	-3.91208e-163	1.67064e-163	-6.7024e-163	-1.39744e-164	-7.17792e-163	3.31193e-163	8.4187e-163	-2.76894e-163	-6.4219e-163	-1.50758e-162	3.79671e-165	2.51139e-165	-1.59746e-163	1.98993e-163	-8.01569e-163	2.67592e-164	-1.35635e-163	8.42969e-165	-1.06818e-164	-3.48996e-163	-5.08782e-163	-5.74001e-163	-4.56601e-163	2.66254e-163	-8.83179e-163	-1.05664e-162	4.61806e-163	2.92202e-163	3.76853e-163	0
-1.52757e-163	-3.91208e-163	1.67064e-163	-6.7024e-163	-1.39744e-164	-7.17792e-163	3.31193e-163	8.4187e-163	-2.76894e-163	-6.4219e-163	-1.50758e-162	3.79671e-165	2.51139e-165	-1.59746e-163	1.98993e-163	-8.01569e-163	2.67592e-164	-1.35635e-163	8.42969e-165	-1.06818e-164	-3.48996e-163	-5.08782e-163	-5.74001e-163	-4.56601e-163	2.66254e-163	-8.83179e-163	-1.05664e-162	4.61806e-163	2.92202e-163	3.76853e-163	0
-1.52757e-163	-3.91208e-163	1.67064e-163	-6.7024e-163	-1.39744e-164	-7.17792e-163	3.31193e-163	8.4187e-163	-2.76894e-163	-6.4219e-163	-1.50758e-162	3.79671e-165	2.51139e-165	-1.59746e-163	1.98993e-163	-8.01569e-163	2.67592e-164	-1.35635e-163	8.42969e-165	-1.06818e-164	-3.48996e-163	-5.08782e-163	-5.74001e-163	-4.56601e-163	2.66254e-163	-8.83179e-163	-1.05664e-162	4.61806e-163	2.92202e-163	3.76853e-163	0
-1.52757e-163	-3.91208e-163	1.67064e-163	-6.7024e-163	-1.39744e-164	-7.17792e-163	3.31193e-163	8.4187e-163	-2.76894e-163	-6.4219e-163	-1.50758e-162	3.79671e-165	2.51139e-165	-1.59746e-163	1.98993e-163	-8.01569e-163	2.67592e-164	-1.35635e-163	8.42969e-165	-1.06818e-164	-3.48996e-163	-5.08782e-163	-5.74001e-163	-4.56601e-163	2.66254e-163	-8.83179e-163	-1.05664e-162	4.61806e-163	2.92202e-163	3.76853e-163	0
-1.52757e-163	-3.91208e-163	1.67064e-163	-6.7024e-163	-1.39744e-164	-7.17792e-163	3.31193e-163	8.4187e-163	-2.76894e-163	-6.4219e-163	-1.50758e-162	3.79671e-165	2.51139e-165	-1.59746e-163	1.98993e-163	-8.01569e-163	2.67592e-164	-1.35635e-163	8.42969e-165	-1.06818e-164	-3.48996e-163	-5.08782e-163	-5.74001e-163	-4.56601e-163	2.66254e-163	-8.83179e-163	-1.05664e-162	4.61806e-163	2.92202e-163	3.76853e-163	0
-1.52757e-163	-3.91208e-163	1.67064e-163	-6.7024e-163	-1.39744e-164	-7.17792e-163	3.31193e-163	8.4187e-163	-2.76894e-163	-6.4219e-163	-1.50758e-162	3.79671e-165	2.51139e-165	-1.59746e-163	1.98993e-163	-8.01569e-163	2.67592e-164	-1.35635e-163	8.42969e-165	-1.06818e-164	-3.48996e-163	-5.08782e-163	-5.74001e-163	-4.56601e-163	2.66254e-163	-8.83179e-163	-1.05664e-162	4.61806e-163	2.92202e-163	3.76853e-163	0
-1.52757e-163	-3.91208e-163	1.67064e-163	-6.7024e-163	-1.39744e-164	-7.17792e-163	3.31193e-163	8.4187e-163	-2.76894e-163	-6.4219e-163	-1.50758e-162	3.79671e-165	2.51139e-165	-1.59746e-163	1.98993e-163	-8.01569e-163	2.67592e-164	-1.35635e-163	8.42969e-165	-1.06818e-164	-3.48996e-163	-5.08782e-163	-5.74001e-163	-4.56601e-163	2.66254e-163	-8.83179e-163	-1.05664e-162	4.61806e-163	2.92202e-163	3.76853e-163	0
-1.52757e-163	-3.91208e-163	1.67064e-163	-6.7024e-163	-1.39744e-164	-7.17792e-163	3.31193e-163	8.4187e-163	-2.76894e-163	-6.4219e-163	-1.50758e-162	3.79671e-165	2.51139e-165	-1.59746e-163	1.98993e-163	-8.01569e-163	2.67592e-164	-1.35635e-163	8.42969e-165	-1.06818e-164	-3.48996e-163	-5.08782e-163	-5.74001e-163	-4.56601e-163	2.66254e-163	-8.83179e-163	-1.05664e-162	4.61806e-163	2.92202e-163	3.76853e-163	0
-1.52757e-163	-3.91208e-163	1.67064e-163	-6.7024e-163	-1.39744e-164	-7.17792e-163	3.31193e-163	8.4187e-163	-2.76894e-163	-6.4219e-163	-1.50758e-162	3.79671e-165	2.51139e-165	-1.59746e-163	1.98993e-163	-8.01569e-163	2.67592e-164	-1.35635e-163	8.42969e-165	-1.06818e-164	-3.48996e-163	-5.08782e-163	-5.74001e-163	-4.56601e-163	2.66254e-163	-8.83179e-163	-1.05664e-162	4.61806e-163	2.92202e-163	3.76853e-163	0
-1.52757e-163	-3.91208e-163	1.67064e-163	-6.7024e-163	-1.39744e-164	-7.17792e-163	3.31193e-163	8.4187e-163	-2.76894e-163	-6.4219e-163	-1.50758e-162	3.79671e-165	2.51139e-165	-1.59746e-163	1.98993e-163	-8.01569e-163	2.67592e-164	-1.35635e-163	8.42969e-165	-1.06818e-164	-3.48996e-163	-5.08782e-163	-5.74001e-163	-4.56601e-163	2.66254e-163	-8.83179e-163	-1.05664e-162	4.61806e-163	2.92202e-163	3.76853e-163	0
-1.52757e-163	-3.91208e-163	1.67064e-163	-6.7024e-163	-1.39744e-164	-7.17792e-163	3.31193e-163	8.4187e-163	-2.76894e-163	-6.4219e-163	-1.50758e-162	3.79671e-165	2.51139e-165	-1.59746e-163	1.98993e-163	-8.01569e-163	2.67592e-164	-1.35635e-163	8.42969e-165	-1.06818e-164	-3.48996e-163	-5.08782e-163	-5.74001e-163	-4.56601e-163	2.66254e-163	-8.83179e-163	-1.05664e-162	4.61806e-163	2.92202e-163	3.76853e-163	0
-1.52757e-163	-3.91208e-163	1.67064e-163	-6.7024e-163	-1.39744e-164	-7.17792e-163	3.31193e-163	8.4187e-163	-2.76894e-163	-6.4219e-163	-1.50758e-162	3.79671e-165	2.51139e-165	-1.59746e-163	1.98993e-163	-8.01569e-163	2.67592e-164	-1.35635e-163	8.42969e-165	-1.06818e-164	-3.48996e-163	-5.08782e-163	-5.74001e-163	-4.56601e-163	2.66254e-163	-8.83179e-163	-1.05664e-162	4.61806e-163	2.92202e-163	3.76853e-163	0
-1.52757e-163	-3.91208e-163	1.67064e-163	-6.7024e-163	-1.39744e-164	-7.17792e-163	3.31193e-163	8.4187e-163	-2.76894e-163	-6.4219e-163	-1.50758e-162	3.79671e-165	2.51139e-165	-1.59746e-163	1.98993e-163	-8.01569e-163	2.67592e-164	-1.35635e-163	8.42969e-165	-1.06818e-164	-3.48996e-163	-5.08782e-163	-5.74001e-163	-4.56601e-163	2.66254e-163	-8.83179e-163	-1.05664e-162	4.61806e-163	2.92202e-163	3.76853e-163	0
-1.52757e-163	-3.91208e-163	1.67064e-163	-6.7024e-163	-1.39744e-164	-7.17792e-163	3.31193e-163	8.4187e-163	-2.76894e-163	-6.4219e-163	-1.50758e-162	3.79671e-165	2.51139e-165	-1.59746e-163	1.98993e-163	-8.01569e-163	2.67592e-164	-1.35635e-163	8.42969e-165	-1.06818e-164	-3.48996e-163	-5.08782e-163	-5.74001e-163	-4.56601e-163	2.66254e-163	-8.83179e-163	-1.05664e-162	4.61806e-163	2.92202e-163	3.76853e-163	0
-1.52757e-163	-3.91208e-163	1.67064e-163	-6.7024e-163	-1.39744e-164	-7.17792e-163	3.31193e-163	8.4187e-163	-2.76894e-163	-6.4219e-163	-1.50758e-162	3.79671e-165	2.51139e-165	-1.59746e-163	1.98993e-163	-8.01569e-163	2.67592e-164	-1.35635e-163	8.42969e-165	-1.06818e-164	-3.48996e-163	-5.08782e-163	-5.74001e-163	-4.56601e-163	2.66254e-163	-8.83179e-163	-1.05664e-162	4.61806e-163	2.92202e-163	3.76853e-163	0
-1.52757e-163	-3.91208e-163	1.67064e-163	-6.7024e-163	-1.39744e-164	-7.17792e-163	3.31193e-163	8.4187e-163	-2.76894e-163	-6.4219e-163	-1.50758e-162	3.79671e-165	2.51139e-165	-1.59746e-163	1.98993e-163	-8.01569e-163	2.67592e-164	-1.35635e-163	8.42969e-165	-1.06818e-164	-3.48996e-163	-5.08782e-163	-5.74001e-163	-4.56601e-163	2.66254e-163	-8.83179e-163	-1.05664e-162	4.61806e-163	2.92202e-163	3.76853e-163	0
-1.52757e-163	-3.91208e-163	1.67064e-163	-6.7024e-163	-1.39744e-164	-7.17792e-163	3.31193e-163	8.4187e-163	-2.76894e-163	-6.4219e-163	-1.50758e-162	3.79671e-165	2.51139e-165	-1.59746e-163	1.98993e-163	-8.01569e-163	2.67592e-164	-1.35635e-163	8.42969e-165	-1.06818e-164	-3.48996e-163	-5.08782e-163	-5.74001e-163	-4.56601e-163	2.66254e-163	-8.83179e-163	-1.05664e-162	4.61806e-163	2.92202e-163	3.76853e-163	0
-1.52757e-163	-3.91208e-163	1.67064e-163	-6.7024e-163	-1.39744e-164	-7.17792e-163	3.31193e-163	8.4187e-163	-2.76894e-163	-6.4219e-163	-1.50758e-162	3.79671e-165	2.51139e-165	-1.59746e-163	1.98993e-163	-8.01569e-163	2.67592e-164	-1.35635e-163	8.42969e-165	-1.06818e-164	-3.48996e-163	-5.08782e-163	-5.74001e-163	-4.56601e-163	2.66254e-163	-8.83179e-163	-1.05664e-162	4.61806e-163	2.92202e-163	3.76853e-163	0
-1.52757e-163	-3.91208e-163	1.67064e-163	-6.7024e-163	-1.39744e-164	-7.17792e-163	3.31193e-163	8.4187e-163	-2.76894e-163	-6.4219e-163	-1.50758e-162	3.79671e-165	2.51139e-165	-1.59746e-163	1.98993e-163	-8.01569e-163	2.67592e-164	-1.35635e-163	8.42969e-165	-1.06818e-164	-3.48996e-163	-5.08782e-163	-5.74001e-163	-4.56601e-163	2.66254e-163	-8.83179e-163	-1.05664e-162	4.61806e-163	2.92202e-163	3.76853e-163	0
-1.52757e-163	-3.91208e-163	1.67064e-163	-6.7024e-163	-1.39744e-164	-7.17792e-163	3.31193e-163	8.4187e-163	-2.76894e-163	-6.4219e-163	-1.50758e-162	3.79671e-165	2.51139e-165	-1.59746e-163	1.98993e-163	-8.01569e-163	2.67592e-164	-1.35635e-163	8.42969e-165	-1.06818e-164	-3.48996e-163	-5.08782e-163	-5.74001e-163	-4.56601e-163	2.66254e-163	-8.83179e-163	-1.05664e-162	4.61806e-163	2.92202e-163	3.76853e-163	0
-1.52757e-163	-3.91208e-163	1.67064e-163	-6.7024e-163	-1.39744e-164	-7.17792e-163	3.31193e-163	8.4187e-163	-2.76894e-163	-6.4219e-163	-1.50758e-162	3.79671e-165	2.51139e-165	-1.59746e-163	1.98993e-163	-8.01569e-163	2.67592e-164	-1.35635e-163	8.42969e-165	-1.06818e-164	-3.48996e-163	-5.08782e-163	-5.74001e-163	-4.56601e-163	2.66254e-163	-8.83179e-163	-1.05664e-162	4.61806e-163	2.92202e-163	3.76853e-163	0
-1.52757e-163	-3.91208e-163	1.67064e-163	-6.7024e-163	-1.39744e-164	-7.17792e-163	3.31193e-163	8.4187e-163	-2.76894e-163	-6.4219e-163	-1.50758e-162	3.79671e-165	2.51139e-165	-1.59746e-163	1.98993e-163	-8.01569e-163	2.67592e-164	-1.35635e-163	8.42969e-165	-1.06818e-164	-3.48996e-163	-5.08782e-163	-5.74001e-163	-4.56601e-163	2.66254e-163	-8.83179e-163	-1.05664e-162	4.61806e-163	2.92202e-163	3.76853e-163	0
-1.52757e-163	-3.91208e-163	1.67064e-163	-6.7024e-163	-1.39744e-164	-7.17792e-163	3.31193e-163	8.4187e-163	-2.76894e-163	-6.4219e-163	-1.50758e-162	3.79671e-165	2.51139e-165	-1.59746e-163	1.98993e-163	-8.01569e-163	2.67592e-164	-1.35635e-163	8.42969e-165	-1.06818e-164	-3.48996e-163	-5.08782e-163	-5.74001e-163	-4.56601e-163	2.66254e-163	-8.83179e-163	-1.05664e-162	4.61806e-163	2.92202e-163	3.76853e-163	0
-1.52757e-163	-3.91208e-163	1.67064e-163	-6.7024e-163	-1.39744e-164	-7.17792e-163	3.31193e-163	8.4187e-163	-2.76894e-163	-6.4219e-163	-1.50758e-162	3.79671e-165	2.51139e-165	-1.59746e-163	1.98993e-163	-8.01569e-163	2.67592e-164	-1.35635e-163	8.42969e-165	-1.06818e-164	-3.48996e-163	-5.08782e-163	-5.74001e-163	-4.56601e-163	2.66254e-163	-8.83179e-163	-1.05664e-162	4.61806e-163	2.92202e-163	3.76853e-163	0
-1.52757e-163	-3.91208e-163	1.67064e-163	-6.7024e-163	-1.39744e-164	-7.17792e-163	3.31193e-163	8.4187e-163	-2.76894e-163	-6.4219e-163	-1.50758e-162	3.79671e-165	2.51139e-165	-1.59746e-163	1.98993e-163	-8.01569e-163	2.67592e-164	-1.35635e-163	8.42969e-165	-1.06818e-164	-3.48996e-163	-5.08782e-163	-5.74001e-163	-4.56601e-163	2.66254e-163	-8.83179e-163	-1.05664e-162	4.61806e-163	2.92202e-163	3.76853e-163	0
-1.52757e-163	-3.91208e-163	1.67064e-163	-6.7024e-163	-1.39744e-164	-7.17792e-163	3.31193e-163	8.4187e-163	-2.76894e-163	-6.4219e-163	-1.50758e-162	3.79671e-165	2.51139e-165	-1.59746e-163	1.98993e-163	-8.01569e-163	2.67592e-164	-1.35635e-163	8.42969e-165	-1.06818e-164	-3.48996e-163	-5.08782e-163	-5.74001e-163	-4.56601e-163	2.66254e-163	-8.83179e-163	-1.05664e-162	4.61806e-163	2.92202e-163	3.76853e-163	0
-1.52757e-163	-3.91208e-163	1.67064e-163	-6.7024e-163	-1.39744e-164	-7.17792e-163	3.31193e-163	8.4187e-163	-2.76894e-163	-6.4219e-163	-1.50758e-162	3.79671e-165	2.51139e-165	-1.59746e-163	1.98993e-163	-8.01569e-163	2.67592e-164	-1.35635e-163	8.42969e-165	-1.06818e-164	-3.48996e-163	-5.08782e-163	-5.74001e-163	-4.56601e-163	2.66254e-163	-8.83179e-163	-1.05664e-162	4.61806e-163	2.92202e-163	3.76853e-163	0
-1.52757e-163	-3.91208e-163	1.67064e-163	-6.7024e-163	-1.39744e-164	-7.17792e-163	3.31193e-163	8.4187e-163	-2.76894e-163	-6.4219e-163	-1.50758e-162	3.79671e-165	2.51139e-165	-1.59746e-163	1.98993e-163	-8.01569e-163	2.67592e-164	-1.35635e-163	8.42969e-165	-1.06818e-164	-3.48996e-163	-5.08782e-163	-5.74001e-163	-4.56601e-163	2.66254e-163	-8.83179e-163	-1.05664e-162	4.61806e-163	2.92202e-163	3.76853e-163	0
-1.52757e-163	-3.91208e-163	1.67064e-163	-6.7024e-163	-1.39744e-164	-7.17792e-163	3.31193e-163	8.4187e-163	-2.76894e-163	-6.4219e-163	-1.50758e-162	3.79671e-165	2.51139e-165	-1.59746e-163	1.98993e-163	-8.01569e-163	2.67592e-164	-1.35635e-163	8.42969e-165	-1.06818e-164	-3.48996e-163	-5.08782e-163	-5.74001e-163	-4.56601e-163	2.66254e-163	-8.83179e-163	-1.05664e-162	4.61806e-163	2.92202e-163	3.76853e-163	0
-1.52757e-163	-3.91208e-163	1.67064e-163	-6.7024e-163	-1.39744e-164	-7.17792e-163	3.31193e-163	8.4187e-163	-2.76894e-163	-6.4219e-163	-1.50758e-162	3.79671e-165	2.51139e-165	-1.59746e-163	1.98993e-163	-8.01569e-163	2.67592e-164	-1.35635e-163	8.42969e-165	-1.06818e-164	-3.48996e-163	-5.08782e-163	-5.74001e-163	-4.56601e-163	2.66254e-163	-8.83179e-163	-1.05664e-162	4.61806e-163	2.92202e-163	3.76853e-163	0
-1.52757e-163	-3.91208e-163	1.67064e-163	-6.7024e-163	-1.39744e-164	-7.17792e-163	3.31193e-163	8.4187e-163	-2.76894e-163	-6.4219e-163	-1.50758e-162	3.79671e-165	2.51139e-165	-1.59746e-163	1.98993e-163	-8.01569e-163	2.67592e-164	-1.35635e-163	8.42969e-165	-1.06818e-164	-3.48996e-163	-5.08782e-163	-5.74001e-163	-4.56601e-163	2.66254e-163	-8.83179e-163	-1.05664e-162	4.61806e-163	2.92202e-163	3.76853e-163	0
-1.52757e-163	-3.91208e-163	1.67064e-163	-6.7024e-163	-1.39744e-164	-7.17792e-163	3.31193e-163	8.4187e-163	-2.76894e-163	-6.4219e-163	-1.50758e-162	3.79671e-165	2.51139e-165	-1.59746e-163	1.98993e-163	-8.01569e-163	2.67592e-164	-1.35635e-163	8.42969e-165	-1.06818e-164	-3.48996e-163	-5.08782e-163	-5.74001e-163	-4.56601e-163	2.66254e-163	-8.83179e-163	-1.05664e-162	4.61806e-163	2.92202e-163	3.76853e-163	0
-1.52757e-163	-3.91208e-163	1.67064e-163	-6.7024e-163	-1.39744e-164	-7.17792e-163	3.31193e-163	8.4187e-163	-2.76894e-163	-6.4219e-163	-1.50758e-162	3.79671e-165	2.51139e-165	-1.59746e-163	1.98993e-163	-8.01569e-163	2.67592e-164	-1.35635e-163	8.42969e-165	-1.06818e-164	-3.48996e-163	-5.08782e-163	-5.74001e-163	-4.56601e-163	2.66254e-163	-8.83179e-163	-1.05664e-162	4.61806e-163	2.92202e-163	3.76853e-163	0
-1.52757e-163	-3.91208e-163	1.67064e-163	-6.7024e-163	-1.39744e-164	-7.17792e-163	3.31193e-163	8.4187e-163	-2.76894e-163	-6.4219e-163	-1.50758e-162	3.79671e-165	2.51139e-165	-1.59746e-163	1.98993e-163	-8.01569e-163	2.67592e-164	-1.35635e-163	8.42969e-165	-1.06818e-164	-3.48996e-163	-5.08782e-163	-5.74001e-163	-4.56601e-163	2.66254e-163	-8.83179e-163	-1.05664e-162	4.61806e-163	2.92202e-163	3.76853e-163	0
-1.52757e-163	-3.91208e-163	1.67064e-163	-6.7024e-163	-1.39744e-164	-7.17792e-163	3.31193e-163	8.4187e-163	-2.76894e-163	-6.4219e-163	-1.50758e-162	3.79671e-165	2.51139e-165	-1.59746e-163	1.98993e-163	-8.01569e-163	2.67592e-164	-1.35635e-163	8.42969e-165	-1.06818e-164	-3.48996e-163	-5.08782e-163	-5.74001e-163	-4.56601e-163	2.66254e-163	-8.83179e-163	-1.05664e-162	4.61806e-163	2.92202e-163	3.76853e-163	0
-1.52757e-163	-3.91208e-163	1.67064e-163	-6.7024e-163	-1.39744e-164	-7.17792e-163	3.31193e-163	8.4187e-163	-2.76894e-163	-6.4219e-163	-1.50758e-162	3.79671e-165	2.51139e-165	-1.59746e-163	1.98993e-163	-8.01569e-163	2.67592e-164	-1.35635e-163	8.42969e-165	-1.06818e-164	-3.48996e-163	-5.08782e-163	-5.74001e-163	-4.56601e-163	2.66254e-163	-8.83179e-163	-1.05664e-162	4.61806e-163	2.92202e-163	3.76853e-163	0
-1.52757e-163	-3.91208e-163	1.67064e-163	-6.7024e-163	-1.39744e-164	-7.17792e-163	3.31193e-163	8.4187e-163	-2.76894e-163	-6.4219e-163	-1.50758e-162	3.79671e-165	2.51139e-165	-1.59746e-163	1.98993e-163	-8.01569e-163	2.67592e-164	-1.35635e-163	8.42969e-165	-1.06818e-164	-3.48996e-163	-5.08782e-163	-5.74001e-163	-4.56601e-163	2.66254e-163	-8.83179e-163	-1.05664e-162	4.61806e-163	2.92202e-163	3.76853e-163	0
-1.52757e-163	-3.91208e-163	1.67064e-163	-6.7024e-163	-1.39744e-164	-7.17792e-163	3.31193e-163	8.4187e-163	-2.76894e-163	-6.4219e-163	-1.50758e-162	3.79671e-165	2.51139e-165	-1.59746e-163	1.98993e-163	-8.01569e-163	2.67592e-164	-1.35635e-163	8.42969e-165	-1.06818e-164	-3.48996e-163	-5.08782e-163	-5.74001e-163	-4.56601e-163	2.66254e-163	-8.83179e-163	-1.05664e-162	4.61806e-163	2.92202e-163	3.76853e-163	0
-1.52757e-163	-3.91208e-163	1.67064e-163	-6.7024e-163	-1.39744e-164	-7.17792e-163	3.31193e-163	8.4187e-163	-2.76894e-163	-6.4219e-163	-1.50758e-162	3.79671e-165	2.51139e-165	-1.59746e-163	1.98993e-163	-8.01569e-163	2.67592e-164	-1.35635e-163	8.42969e-165	-1.06818e-164	-3.48996e-163	-5.08782e-163	-5.74001e-163	-4.56601e-163	2.66254e-163	-8.83179e-163	-1.05664e-162	4.61806e-163	2.92202e-163	3.76853e-163	0
-1.52757e-163	-3.91208e-163	1.67064e-163	-6.7024e-163	-1.39744e-164	-7.17792e-163	3.31193e-163	8.4187e-163	-2.76894e-163	-6.4219e-163	-1.50758e-162	3.79671e-165	2.51139e-165	-1.59746e-163	1.98993e-163	-8.01569e-163	2.67592e-164	-1.35635e-163	8.42969e-165	-1.06818e-164	-3.48996e-163	-5.08782e-163	-5.74001e-163	-4.56601e-163	2.66254e-163	-8.83179e-163	-1.05664e-162	4.61806e-163	2.92202e-163	3.76853e-163	0
-1.52757e-163	-3.91208e-163	1.67064e-163	-6.7024e-163	-1.39744e-164	-7.17792e-163	3.31193e-163	8.4187e-163	-2.76894e-163	-6.4219e-163	-1.50758e-162	3.79671e-165	2.51139e-165	-1.59746e-163	1.98993e-163	-8.01569e-163	2.67592e-164	-1.35635e-163	8.42969e-165	-1.06818e-164	-3.48996e-163	-5.08782e-163	-5.74001e-163	-4.56601e-163	2.66254e-163	-8.83179e-163	-1.05664e-162	4.61806e-163	2.92202e-163	3.76853e-163	0
-1.52757e-163	-3.91208e-163	1.67064e-163	-6.7024e-163	-1.39744e-164	-7.17792e-163	3.31193e-163	8.4187e-163	-2.76894e-163	-6.4219e-163	-1.50758e-162	3.79671e-165	2.51139e-165	-1.59746e-163	1.98993e-163	-8.01569e-163	2.67592e-164	-1.35635e-163	8.42969e-165	-1.06818e-164	-3.48996e-163	-5.08782e-163	-5.74001e-163	-4.56601e-163	2.66254e-163	-8.83179e-163	-1.05664e-162	4.61806e-163	2.92202e-163	3.76853e-163	0
-1.52757e-163	-3.91208e-163	1.67064e-163	-6.7024e-163	-1.39744e-164	-7.17792e-163	3.31193e-163	8.4187e-163	-2.76894e-163	-6.4219e-163	-1.50758e-162	3.79671e-165	2.51139e-165	-1.59746e-163	1.98993e-163	-8.01569e-163	2.67592e-164	-1.35635e-163	8.42969e-165	-1.06818e-164	-3.48996e-163	-5.08782e-163	-5.74001e-163	-4.56601e-163	2.66254e-163	-8.83179e-163	-1.05664e-162	4.61806e-163	2.92202e-163	3.76853e-163	0
-1.52757e-163	-3.91208e-163	1.67064e-163	-6.7024e-163	-1.39744e-164	-7.17792e-163	3.31193e-163	8.4187e-163	-2.76894e-163	-6.4219e-163	-1.50758e-162	3.79671e-165	2.51139e-165	-1.59746e-163	1.98993e-163	-8.01569e-163	2.67592e-164	-1.35635e-163	8.42969e-165	-1.06818e-164	-3.48996e-163	-5.08782e-163	-5.74001e-163	-4.56601e-163	2.66254e-163	-8.83179e-163	-1.05664e-162	4.61806e-163	2.92202e-163	3.76853e-163	0
-1.52757e-163	-3.91208e-163	1.67064e-163	-6.7024e-163	-1.39744e-164	-7.17792e-163	3.31193e-163	8.4187e-163	-2.76894e-163	-6.4219e-163	-1.50758e-162	3.79671e-165	2.51139e-165	-1.59746e-163	1.98993e-163	-8.01569e-163	2.67592e-164	-1.35635e-163	8.42969e-165	-1.06818e-164	-3.48996e-163	-5.08782e-163	-5.74001e-163	-4.56601e-163	2.66254e-163	-8.83179e-163	-1.05664e-162	4.61806e-163	2.92202e-163	3.76853e-163	0
-1.52757e-163	-3.91208e-163	1.67064e-163	-6.7024e-163	-1.39744e-164	-7.17792e-163	3.31193e-163	8.4187e-163	-2.76894e-163	-6.4219e-163	-1.50758e-162	3.79671e-165	2.51139e-165	-1.59746e-163	1.98993e-163	-8.01569e-163	2.67592e-164	-1.35635e-163	8.42969e-165	-1.06818e-164	-3.48996e-163	-5.08782e-163	-5.74001e-163	-4.56601e-163	2.66254e-163	-8.83179e-163	-1.05664e-162	4.61806e-163	2.92202e-163	3.76853e-163	0
-1.52757e-163	-3.91208e-163	1.67064e-163	-6.7024e-163	-1.39744e-164	-7.17792e-163	3.31193e-163	8.4187e-163	-2.76894e-163	-6.4219e-163	-1.50758e-162	3.79671e-165	2.51139e-165	-1.59746e-163	1.98993e-163	-8.01569e-163	2.67592e-164	-1.35635e-163	8.42969e-165	-1.06818e-164	-3.48996e-163	-5.08782e-163	-5.74001e-163	-4.56601e-163	2.66254e-163	-8.83179e-163	-1.05664e-162	4.61806e-163	2.92202e-163	3.76853e-163	0
-1.52757e-163	-3.91208e-163	1.67064e-163	-6.7024e-163	-1.39744e-164	-7.17792e-163	3.31193e-163	8.4187e-163	-2.76894e-163	-6.4219e-163	-1.50758e-162	3.79671e-165	2.51139e-165	-1.59746e-163	1.98993e-163	-8.01569e-163	2.67592e-164	-1.35635e-163	8.42969e-165	-1.06818e-164	-3.48996e-163	-5.08782e-163	-5.74001e-163	-4.56601e-163	2.66254e-163	-8.83179e-163	-1.05664e-162	4.61806e-163	2.92202e-163	3.76853e-163	0
-1.52757e-163	-3.91208e-163	1.67064e-163	-6.7024e-163	-1.39744e-164	-7.17792e-163	3.31193e-163	8.4187e-163	-2.76894e-163	-6.4219e-163	-1.50758e-162	3.79671e-165	2.51139e-165	-1.59746e-163	1.98993e-163	-8.01569e-163	2.67592e-164	-1.35635e-163	8.42969e-165	-1.06818e-164	-3.48996e-163	-5.08782e-163	-5.74001e-163	-4.56601e-163	2.66254e-163	-8.83179e-163	-1.05664e-162	4.61806e-163	2.92202e-163	3.76853e-163	0
-1.52757e-163	-3.91208e-163	1.67064e-163	-6.7024e-163	-1.39744e-164	-7.17792e-163	3.31193e-163	8.4187e-163	-2.76894e-163	-6.4219e-163	-1.50758e-162	3.79671e-165	2.51139e-165	-1.59746e-163	1.98993e-163	-8.01569e-163	2.67592e-164	-1.35635e-163	8.42969e-165	-1.06818e-164	-3.48996e-163	-5.08782e-163	-5.74001e-163	-4.56601e-163	2.66254e-163	-8.83179e-163	-1.05664e-162	4.61806e-163	2.92202e-163	3.76853e-163	0
-1.52757e-163	-3.91208e-163	1.67064e-163	-6.7024e-163	-1.39744e-164	-7.17792e-163	3.31193e-163	8.4187e-163	-2.76894e-163	-6.4219e-163	-1.50758e-162	3.79671e-165	2.51139e-165	-1.59746e-163	1.98993e-163	-8.01569e-163	2.67592e-164	-1.35635e-163	8.42969e-165	-1.06818e-164	-3.48996e-163	-5.08782e-163	-5.74001e-163	-4.56601e-163	2.66254e-163	-8.83179e-163	-1.05664e-162	4.61806e-163	2.92202e-163	3.76853e-163	0
-1.52757e-163	-3.91208e-163	1.67064e-163	-6.7024e-163	-1.39744e-164	-7.17792e-163	3.31193e-163	8.4187e-163	-2.76894e-163	-6.4219e-163	-1.50758e-162	3.79671e-165	2.51139e-165	-1.59746e-163	1.98993e-163	-8.01569e-163	2.67592e-164	-1.35635e-163	8.42969e-165	-1.06818e-164	-3.48996e-163	-5.08782e-163	-5.74001e-163	-4.56601e-163	2.66254e-163	-8.83179e-163	-1.05664e-162	4.61806e-163	2.92202e-163	3.76853e-163	0
-1.52757e-163	-3.91208e-163	1.67064e-163	-6.7024e-163	-1.39744e-164	-7.17792e-163	3.31193e-163	8.4187e-163	-2.76894e-163	-6.4219e-163	-1.50758e-162	3.79671e-165	2.51139e-165	-1.59746e-163	1.98993e-163	-8.01569e-163	2.67592e-164	-1.35635e-163	8.42969e-165	-1.06818e-164	-3.48996e-163	-5.08782e-163	-5.74001e-163	-4.56601e-163	2.66254e-163	-8.83179e-163	-1.05664e-162	4.61806e-163	2.92202e-163	3.76853e-163	0
-1.52757e-163	-3.91208e-163	1.67064e-163	-6.7024e-163	-1.39744e-164	-7.17792e-163	3.31193e-163	8.4187e-163	-2.76894e-163	-6.4219e-163	-1.50758e-162	3.79671e-165	2.51139e-165	-1.59746e-163	1.98993e-163	-8.01569e-163	2.67592e-164	-1.35635e-163	8.42969e-165	-1.06818e-164	-3.48996e-163	-5.08782e-163	-5.74001e-163	-4.56601e-163	2.66254e-163	-8.83179e-163	-1.05664e-162	4.61806e-163	2.92202e-163	3.76853e-163	0
-1.52757e-163	-3.91208e-163	1.67064e-163	-6.7024e-163	-1.39744e-164	-7.17792e-163	3.31193e-163	8.4187e-163	-2.76894e-163	-6.4219e-163	-1.50758e-162	3.79671e-165	2.51139e-165	-1.59746e-163	1.98993e-163	-8.01569e-163	2.67592e-164	-1.35635e-163	8.42969e-165	-1.06818e-164	-3.48996e-163	-5.08782e-163	-5.74001e-163	-4.56601e-163	2.66254e-163	-8.83179e-163	-1.05664e-162	4.61806e-163	2.92202e-163	3.76853e-163	0
-1.52757e-163	-3.91208e-163	1.67064e-163	-6.7024e-163	-1.39744e-164	-7.17792e-163	3.31193e-163	8.4187e-163	-2.76894e-163	-6.4219e-163	-1.50758e-162	3.79671e-165	2.51139e-165	-1.59746e-163	1.98993e-163	-8.01569e-163	2.67592e-164	-1.35635e-163	8.42969e-165	-1.06818e-164	-3.48996e-163	-5.08782e-163	-5.74001e-163	-4.56601e-163	2.66254e-163	-8.83179e-163	-1.05664e-162	4.61806e-163	2.92202e-163	3.76853e-163	0
-1.52757e-163	-3.91208e-163	1.67064e-163	-6.7024e-163	-1.39744e-164	-7.17792e-163	3.31193e-163	8.4187e-163	-2.76894e-163	-6.4219e-163	-1.50758e-162	3.79671e-165	2.51139e-165	-1.59746e-163	1.98993e-163	-8.01569e-163	2.67592e-164	-1.35635e-163	8.42969e-165	-1.06818e-164	-3.48996e-163	-5.08782e-163	-5.74001e-163	-4.56601e-163	2.66254e-163	-8.83179e-163	-1.05664e-162	4.61806e-163	2.92202e-163	3.76853e-163	0
-1.52757e-163	-3.91208e-163	1.67064e-163	-6.7024e-163	-1.39744e-164	-7.17792e-163	3.31193e-163	8.4187e-163	-2.76894e-163	-6.4219e-163	-1.50758e-162	3.79671e-165	2.51139e-165	-1.59746e-163	1.98993e-163	-8.01569e-163	2.67592e-164	-1.35635e-163	8.42969e-165	-1.06818e-164	-3.48996e-163	-5.08782e-163	-5.74001e-163	-4.56601e-163	2.66254e-163	-8.83179e-163	-1.05664e-162	4.61806e-163	2.92202e-163	3.76853e-163	0
-1.52757e-163	-3.91208e-163	1.67064e-163	-6.7024e-163	-1.39744e-164	-7.17792e-163	3.31193e-163	8.4187e-163	-2.76894e-163	-6.4219e-163	-1.50758e-162	3.79671e-165	2.51139e-165	-1.59746e-163	1.98993e-163	-8.01569e-163	2.67592e-164	-1.35635e-163	8.42969e-165	-1.06818e-164	-3.48996e-163	-5.08782e-163	-5.74001e-163	-4.56601e-163	2.66254e-163	-8.83179e-163	-1.05664e-162	4.61806e-163	2.92202e-163	3.76853e-163	0
-1.52757e-163	-3.91208e-163	1.67064e-163	-6.7024e-163	-1.39744e-164	-7.17792e-163	3.31193e-163	8.4187e-163	-2.76894e-163	-6.4219e-163	-1.50758e-162	3.79671e-165	2.51139e-165	-1.59746e-163	1.98993e-163	-8.01569e-163	2.67592e-164	-1.35635e-163	8.42969e-165	-1.06818e-164	-3.48996e-163	-5.08782e-163	-5.74001e-163	-4.56601e-163	2.66254e-163	-8.83179e-163	-1.05664e-162	4.61806e-163	2.92202e-163	3.76853e-163	0
-1.52757e-163	-3.91208e-163	1.67064e-163	-6.7024e-163	-1.39744e-164	-7.17792e-163	3.31193e-163	8.4187e-163	-2.76894e-163	-6.4219e-163	-1.50758e-162	3.79671e-165	2.51139e-165	-1.59746e-163	1.98993e-163	-8.01569e-163	2.67592e-164	-1.35635e-163	8.42969e-165	-1.06818e-164	-3.48996e-163	-5.08782e-163	-5.74001e-163	-4.56601e-163	2.66254e-163	-8.83179e-163	-1.05664e-162	4.61806e-163	2.92202e-163	3.76853e-163	0
-1.52757e-163	-3.91208e-163	1.67064e-163	-6.7024e-163	-1.39744e-164	-7.17792e-163	3.31193e-163	8.4187e-163	-2.76894e-163	-6.4219e-163	-1.50758e-162	3.79671e-165	2.51139e-165	-1.59746e-163	1.98993e-163	-8.01569e-163	2.67592e-164	-1.35635e-163	8.42969e-165	-1.06818e-164	-3.48996e-163	-5.08782e-163	-5.74001e-163	-4.56601e-163	2.66254e-163	-8.83179e-163	-1.05664e-162	4.61806e-163	2.92202e-163	3.76853e-163	0
-1.52757e-163	-3.91208e-163	1.67064e-163	-6.7024e-163	-1.39744e-164	-7.17792e-163	3.31193e-163	8.4187e-163	-2.76894e-163	-6.4219e-163	-1.50758e-162	3.79671e-165	2.51139e-165	-1.59746e-163	1.98993e-163	-8.01569e-163	2.67592e-164	-1.35635e-163	8.42969e-165	-1.06818e-164	-3.48996e-163	-5.08782e-163	-5.74001e-163	-4.56601e-163	2.66254e-163	-8.83179e-163	-1.05664e-162	4.61806e-163	2.92202e-163	3.76853e-163	0
-1.52757e-163	-3.91208e-163	1.67064e-163	-6.7024e-163	-1.39744e-164	-7.17792e-163	3.31193e-163	8.4187e-163	-2.76894e-163	-6.4219e-163	-1.50758e-162	3.79671e-165	2.51139e-165	-1.59746e-163	1.98993e-163	-8.01569e-163	2.67592e-164	-1.35635e-163	8.42969e-165	-1.06818e-164	-3.48996e-163	-5.08782e-163	-5.74001e-163	-4.56601e-163	2.66254e-163	-8.83179e-163	-1.05664e-162	4.61806e-163	2.92202e-163	3.76853e-163	0
-1.52757e-163	-3.91208e-163	1.67064e-163	-6.7024e-163	-1.39744e-164	-7.17792e-163	3.31193e-163	8.4187e-163	-2.76894e-163	-6.4219e-163	-1.50758e-162	3.79671e-165	2.51139e-165	-1.59746e-163	1.98993e-163	-8.01569e-163	2.67592e-164	-1.35635e-163	8.42969e-165	-1.06818e-164	-3.48996e-163	-5.08782e-163	-5.74001e-163	-4.56601e-163	2.66254e-163	-8.83179e-163	-1.05664e-162	4.61806e-163	2.92202e-163	3.76853e-163	0
-1.52757e-163	-3.91208e-163	1.67064e-163	-6.7024e-163	-1.39744e-164	-7.17792e-163	3.31193e-163	8.4187e-163	-2.76894e-163	-6.4219e-163	-1.50758e-162	3.79671e-165	2.51139e-165	-1.59746e-163	1.98993e-163	-8.01569e-163	2.67592e-164	-1.35635e-163	8.42969e-165	-1.06818e-164	-3.48996e-163	-5.08782e-163	-5.74001e-163	-4.56601e-163	2.66254e-163	-8.83179e-163	-1.05664e-162	4.61806e-163	2.92202e-163	3.76853e-163	0
-1.52757e-163	-3.91208e-163	1.67064e-163	-6.7024e-163	-1.39744e-164	-7.17792e-163	3.31193e-163	8.4187e-163	-2.76894e-163	-6.4219e-163	-1.50758e-162	3.79671e-165	2.51139e-165	-1.59746e-163	1.98993e-163	-8.01569e-163	2.67592e-164	-1.35635e-163	8.42969e-165	-1.06818e-164	-3.48996e-163	-5.08782e-163	-5.74001e-163	-4.56601e-163	2.66254e-163	-8.83179e-163	-1.05664e-162	4.61806e-163	2.92202e-163	3.76853e-163	0
-1.52757e-163	-3.91208e-163	1.67064e-163	-6.7024e-163	-1.39744e-164	-7.17792e-163	3.31193e-163	8.4187e-163	-2.76894e-163	-6.4219e-163	-1.50758e-162	3.79671e-165	2.51139e-165	-1.59746e-163	1.98993e-163	-8.01569e-163	2.67592e-164	-1.35635e-163	8.42969e-165	-1.06818e-164	-3.48996e-163	-5.08782e-163	-5.74001e-163	-4.56601e-163	2.66254e-163	-8.83179e-163	-1.05664e-162	4.61806e-163	2.92202e-163	3.76853e-163	0
-1.52757e-163	-3.91208e-163	1.67064e-163	-6.7024e-163	-1.39744e-164	-7.17792e-163	3.31193e-163	8.4187e-163	-2.76894e-163	-6.4219e-163	-1.50758e-162	3.79671e-165	2.51139e-165	-1.59746e-163	1.98993e-163	-8.01569e-163	2.67592e-164	-1.35635e-163	8.42969e-165	-1.06818e-164	-3.48996e-163	-5.08782e-163	-5.74001e-163	-4.56601e-163	2.66254e-163	-8.83179e-163	-1.05664e-162	4.61806e-163	2.92202e-163	3.76853e-163	0
-1.52757e-163	-3.91208e-163	1.67064e-163	-6.7024e-163	-1.39744e-164	-7.17792e-163	3.31193e-163	8.4187e-163	-2.76894e-163	-6.4219e-163	-1.50758e-162	3.79671e-165	2.51139e-165	-1.59746e-163	1.98993e-163	-8.01569e-163	2.67592e-164	-1.35635e-163	8.42969e-165	-1.06818e-164	-3.48996e-163	-5.08782e-163	-5.74001e-163	-4.56601e-163	2.66254e-163	-8.83179e-163	-1.05664e-162	4.61806e-163	2.92202e-163	3.76853e-163	0
-1.52757e-163	-3.91208e-163	1.67064e-163	-6.7024e-163	-1.39744e-164	-7.17792e-163	3.31193e-163	8.4187e-163	-2.76894e-163	-6.4219e-163	-1.50758e-162	3.79671e-165	2.51139e-165	-1.59746e-163	1.98993e-163	-8.01569e-163	2.67592e-164	-1.35635e-163	8.42969e-165	-1.06818e-164	-3.48996e-163	-5.08782e-163	-5.74001e-163	-4.56601e-163	2.66254e-163	-8.83179e-163	-1.05664e-162	4.61806e-163	2.92202e-163	3.76853e-163	0
-1.52757e-163	-3.91208e-163	1.67064e-163	-6.7024e-163	-1.39744e-164	-7.17792e-163	3.31193e-163	8.4187e-163	-2.76894e-163	-6.4219e-163	-1.50758e-162	3.79671e-165	2.51139e-165	-1.59746e-163	1.98993e-163	-8.01569e-163	2.67592e-164	-1.35635e-163	8.42969e-165	-1.06818e-164	-3.48996e-163	-5.08782e-163	-5.74001e-163	-4.56601e-163	2.66254e-163	-8.83179e-163	-1.05664e-162	4.61806e-163	2.92202e-163	3.76853e-163	0
-1.52757e-163	-3.91208e-163	1.67064e-163	-6.7024e-163	-1.39744e-164	-7.17792e-163	3.31193e-163	8.4187e-163	-2.76894e-163	-6.4219e-163	-1.50758e-162	3.79671e-165	2.51139e-165	-1.59746e-163	1.98993e-163	-8.01569e-163	2.67592e-164	-1.35635e-163	8.42969e-165	-1.06818e-164	-3.48996e-163	-5.08782e-163	-5.74001e-163	-4.56601e-163	2.66254e-163	-8.83179e-163	-1.05664e-162	4.61806e-163	2.92202e-163	3.76853e-163	0
-1.52757e-163	-3.91208e-163	1.67064e-163	-6.7024e-163	-1.39744e-164	-7.17792e-163	3.31193e-163	8.4187e-163	-2.76894e-163	-6.4219e-163	-1.50758e-162	3.79671e-165	2.51139e-165	-1.59746e-163	1.98993e-163	-8.01569e-163	2.67592e-164	-1.35635e-163	8.42969e-165	-1.06818e-164	-3.48996e-163	-5.08782e-163	-5.74001e-163	-4.56601e-163	2.66254e-163	-8.83179e-163	-1.05664e-162	4.61806e-163	2.92202e-163	3.76853e-163	0
-1.52757e-163	-3.91208e-163	1.67064e-163	-6.7024e-163	-1.39744e-164	-7.17792e-163	3.31193e-163	8.4187e-163	-2.76894e-163	-6.4219e-163	-1.50758e-162	3.79671e-165	2.51139e-165	-1.59746e-163	1.98993e-163	-8.01569e-163	2.67592e-164	-1.35635e-163	8.42969e-165	-1.06818e-164	-3.48996e-163	-5.08782e-163	-5.74001e-163	-4.56601e-163	2.66254e-163	-8.83179e-163	-1.05664e-162	4.61806e-163	2.92202e-163	3.76853e-163	0
-1.52757e-163	-3.91208e-163	1.67064e-163	-6.7024e-163	-1.39744e-164	-7.17792e-163	3.31193e-163	8.4187e-163	-2.76894e-163	-6.4219e-163	-1.50758e-162	3.79671e-165	2.51139e-165	-1.59746e-163	1.98993e-163	-8.01569e-163	2.67592e-164	-1.35635e-163	8.42969e-165	-1.06818e-164	-3.48996e-163	-5.08782e-163	-5.74001e-163	-4.56601e-163	2.66254e-163	-8.83179e-163	-1.05664e-162	4.61806e-163	2.92202e-163	3.76853e-163	0
-1.52757e-163	-3.91208e-163	1.67064e-163	-6.7024e-163	-1.39744e-164	-7.17792e-163	3.31193e-163	8.4187e-163	-2.76894e-163	-6.4219e-163	-1.50758e-162	3.79671e-165	2.51139e-165	-1.59746e-163	1.98993e-163	-8.01569e-163	2.67592e-164	-1.35635e-163	8.42969e-165	-1.06818e-164	-3.48996e-163	-5.08782e-163	-5.74001e-163	-4.56601e-163	2.66254e-163	-8.83179e-163	-1.05664e-162	4.61806e-163	2.92202e-163	3.76853e-163	0
-1.52757e-163	-3.91208e-163	1.67064e-163	-6.7024e-163	-1.39744e-164	-7.17792e-163	3.31193e-163	8.4187e-163	-2.76894e-163	-6.4219e-163	-1.50758e-162	3.79671e-165	2.51139e-165	-1.59746e-163	1.98993e-163	-8.01569e-163	2.67592e-164	-1.35635e-163	8.42969e-165	-1.06818e-164	-3.48996e-163	-5.08782e-163	-5.74001e-163	-4.56601e-163	2.66254e-163	-8.83179e-163	-1.05664e-162	4.61806e-163	2.92202e-163	3.76853e-163	0
-1.52757e-163	-3.91208e-163	1.67064e-163	-6.7024e-163	-1.39744e-164	-7.17792e-163	3.31193e-163	8.4187e-163	-2.76894e-163	-6.4219e-163	-1.50758e-162	3.79671e-165	2.51139e-165	-1.59746e-163	1.98993e-163	-8.01569e-163	2.67592e-164	-1.35635e-163	8.42969e-165	-1.06818e-164	-3.48996e-163	-5.08782e-163	-5.74001e-163	-4.56601e-163	2.66254e-163	-8.83179e-163	-1.05664e-162	4.61806e-163	2.92202e-163	3.76853e-163	0
-1.52757e-163	-3.91208e-163	1.67064e-163	-6.7024e-163	-1.39744e-164	-7.17792e-163	3.31193e-163	8.4187e-163	-2.76894e-163	-6.4219e-163	-1.50758e-162	3.79671e-165	2.51139e-165	-1.59746e-163	1.98993e-163	-8.01569e-163	2.67592e-164	-1.35635e-163	8.42969e-165	-1.06818e-164	-3.48996e-163	-5.08782e-163	-5.74001e-163	-4.56601e-163	2.66254e-163	-8.83179e-163	-1.05664e-162	4.61806e-163	2.92202e-163	3.76853e-163	0
-1.52757e-163	-3.91208e-163	1.67064e-163	-6.7024e-163	-1.39744e-164	-7.17792e-163	3.31193e-163	8.4187e-163	-2.76894e-163	-6.4219e-163	-1.50758e-162	3.79671e-165	2.51139e-165	-1.59746e-163	1.98993e-163	-8.01569e-163	2.67592e-164	-1.35635e-163	8.42969e-165	-1.06818e-164	-3.48996e-163	-5.08782e-163	-5.74001e-163	-4.56601e-163	2.66254e-163	-8.83179e-163	-1.05664e-162	4.61806e-163	2.92202e-163	3.76853e-163	0
-1.52757e-163	-3.91208e-163	1.67064e-163	-6.7024e-163	-1.39744e-164	-7.17792e-163	3.31193e-163	8.4187e-163	-2.76894e-163	-6.4219e-163	-1.50758e-162	3.79671e-165	2.51139e-165	-1.59746e-163	1.98993e-163	-8.01569e-163	2.67592e-164	-1.35635e-163	8.42969e-165	-1.06818e-164	-3.48996e-163	-5.08782e-163	-5.74001e-163	-4.56601e-163	2.66254e-163	-8.83179e-163	-1.05664e-162	4.61806e-163	2.92202e-163	3.76853e-163	0
-1.52757e-163	-3.91208e-163	1.67064e-163	-6.7024e-163	-1.39744e-164	-7.17792e-163	3.31193e-163	8.4187e-163	-2.76894e-163	-6.4219e-163	-1.50758e-162	3.79671e-165	2.51139e-165	-1.59746e-163	1.98993e-163	-8.01569e-163	2.67592e-164	-1.35635e-163	8.42969e-165	-1.06818e-164	-3.48996e-163	-5.08782e-163	-5.74001e-163	-4.56601e-163	2.66254e-163	-8.83179e-163	-1.05664e-162	4.61806e-163	2.92202e-163	3.76853e-163	0
-1.52757e-163	-3.91208e-163	1.67064e-163	-6.7024e-163	-1.39744e-164	-7.17792e-163	3.31193e-163	8.4187e-163	-2.76894e-163	-6.4219e-163	-1.50758e-162	3.79671e-165	2.51139e-165	-1.59746e-163	1.98993e-163	-8.01569e-163	2.67592e-164	-1.35635e-163	8.42969e-165	-1.06818e-164	-3.48996e-163	-5.08782e-163	-5.74001e-163	-4.56601e-163	2.66254e-163	-8.83179e-163	-1.05664e-162	4.61806e-163	2.92202e-163	3.76853e-163	0
-1.52757e-163	-3.91208e-163	1.67064e-163	-6.7024e-163	-1.39744e-164	-7.17792e-163	3.31193e-163	8.4187e-163	-2.76894e-163	-6.4219e-163	-1.50758e-162	3.79671e-165	2.51139e-165	-1.59746e-163	1.98993e-163	-8.01569e-163	2.67592e-164	-1.35635e-163	8.42969e-165	-1.06818e-164	-3.48996e-163	-5.08782e-163	-5.74001e-163	-4.56601e-163	2.66254e-163	-8.83179e-163	-1.05664e-162	4.61806e-163	2.92202e-163	3.76853e-163	0
-1.52757e-163	-3.91208e-163	1.67064e-163	-6.7024e-163	-1.39744e-164	-7.17792e-163	3.31193e-163	8.4187e-163	-2.76894e-163	-6.4219e-163	-1.50758e-162	3.79671e-165	2.51139e-165	-1.59746e-163	1.98993e-163	-8.01569e-163	2.67592e-164	-1.35635e-163	8.42969e-165	-1.06818e-164	-3.48996e-163	-5.08782e-163	-5.74001e-163	-4.56601e-163	2.66254e-163	-8.83179e-163	-1.05664e-162	4.61806e-163	2.92202e-163	3.76853e-163	0
-1.52757e-163	-3.91208e-163	1.67064e-163	-6.7024e-163	-1.39744e-164	-7.17792e-163	3.31193e-163	8.4187e-163	-2.76894e-163	-6.4219e-163	-1.50758e-162	3.79671e-165	2.51139e-165	-1.59746e-163	1.98993e-163	-8.01569e-163	2.67592e-164	-1.35635e-163	8.42969e-165	-1.06818e-164	-3.48996e-163	-5.08782e-163	-5.74001e-163	-4.56601e-163	2.66254e-163	-8.83179e-163	-1.05664e-162	4.61806e-163	2.92202e-163	3.76853e-163	0
-1.52757e-163	-3.91208e-163	1.67064e-163	-6.7024e-163	-1.39744e-164	-7.17792e-163	3.31193e-163	8.4187e-163	-2.76894e-163	-6.4219e-163	-1.50758e-162	3.79671e-165	2.51139e-165	-1.59746e-163	1.98993e-163	-8.01569e-163	2.67592e-164	-1.35635e-163	8.42969e-165	-1.06818e-164	-3.48996e-163	-5.08782e-163	-5.74001e-163	-4.56601e-163	2.66254e-163	-8.83179e-163	-1.05664e-162	4.61806e-163	2.92202e-163	3.76853e-163	0
-1.52757e-163	-3.91208e-163	1.67064e-163	-6.7024e-163	-1.39744e-164	-7.17792e-163	3.31193e-163	8.4187e-163	-2.76894e-163	-6.4219e-163	-1.50758e-162	3.79671e-165	2.51139e-165	-1.59746e-163	1.98993e-163	-8.01569e-163	2.67592e-164	-1.35635e-163	8.42969e-165	-1.06818e-164	-3.48996e-163	-5.08782e-163	-5.74001e-163	-4.56601e-163	2.66254e-163	-8.83179e-163	-1.05664e-162	4.61806e-163	2.92202e-163	3.76853e-163	0
-1.52757e-163	-3.91208e-163	1.67064e-163	-6.7024e-163	-1.39744e-164	-7.17792e-163	3.31193e-163	8.4187e-163	-2.76894e-163	-6.4219e-163	-1.50758e-162	3.79671e-165	2.51139e-165	-1.59746e-163	1.98993e-163	-8.01569e-163	2.67592e-164	-1.35635e-163	8.42969e-165	-1.06818e-164	-3.48996e-163	-5.08782e-163	-5.74001e-163	-4.56601e-163	2.66254e-163	-8.83179e-163	-1.05664e-162	4.61806e-163	2.92202e-163	3.76853e-163	0
-1.52757e-163	-3.91208e-163	1.67064e-163	-6.7024e-163	-1.39744e-164	-7.17792e-163	3.31193e-163	8.4187e-163	-2.76894e-163	-6.4219e-163	-1.50758e-162	3.79671e-165	2.51139e-165	-1.59746e-163	1.98993e-163	-8.01569e-163	2.67592e-164	-1.35635e-163	8.42969e-165	-1.06818e-164	-3.48996e-163	-5.08782e-163	-5.74001e-163	-4.56601e-163	2.66254e-163	-8.83179e-163	-1.05664e-162	4.61806e-163	2.92202e-163	3.76853e-163	0
-1.52757e-163	-3.91208e-163	1.67064e-163	-6.7024e-163	-1.39744e-164	-7.17792e-163	3.31193e-163	8.4187e-163	-2.76894e-163	-6.4219e-163	-1.50758e-162	3.79671e-165	2.51139e-165	-1.59746e-163	1.98993e-163	-8.01569e-163	2.67592e-164	-1.35635e-163	8.42969e-165	-1.06818e-164	-3.48996e-163	-5.08782e-163	-5.74001e-163	-4.56601e-163	2.66254e-163	-8.83179e-163	-1.05664e-162	4.61806e-163	2.92202e-163	3.76853e-163	0
-1.52757e-163	-3.91208e-163	1.67064e-163	-6.7024e-163	-1.39744e-164	-7.17792e-163	3.31193e-163	8.4187e-163	-2.76894e-163	-6.4219e-163	-1.50758e-162	3.79671e-165	2.51139e-165	-1.59746e-163	1.98993e-163	-8.01569e-163	2.67592e-164	-1.35635e-163	8.42969e-165	-1.06818e-164	-3.48996e-163	-5.08782e-163	-5.74001e-163	-4.56601e-163	2.66254e-163	-8.83179e-163	-1.05664e-162	4.61806e-163	2.92202e-163	3.76853e-163	0
-1.52757e-163	-3.91208e-163	1.67064e-163	-6.7024e-163	-1.39744e-164	-7.17792e-163	3.31193e-163	8.4187e-163	-2.76894e-163	-6.4219e-163	-1.50758e-162	3.79671e-165	2.51139e-165	-1.59746e-163	1.98993e-163	-8.01569e-163	2.67592e-164	-1.35635e-163	8.42969e-165	-1.06818e-164	-3.48996e-163	-5.08782e-163	-5.74001e-163	-4.56601e-163	2.66254e-163	-8.83179e-163	-1.05664e-162	4.61806e-163	2.92202e-163	3.76853e-163	0
-1.52757e-163	-3.91208e-163	1.67064e-163	-6.7024e-163	-1.39744e-164	-7.17792e-163	3.31193e-163	8.4187e-163	-2.76894e-163	-6.4219e-163	-1.50758e-162	3.79671e-165	2.51139e-165	-1.59746e-163	1.98993e-163	-8.01569e-163	2.67592e-164	-1.35635e-163	8.42969e-165	-1.06818e-164	-3.48996e-163	-5.08782e-163	-5.74001e-163	-4.56601e-163	2.66254e-163	-8.83179e-163	-1.05664e-162	4.61806e-163	2.92202e-163	3.76853e-163	0
-1.52757e-163	-3.91208e-163	1.67064e-163	-6.7024e-163	-1.39744e-164	-7.17792e-163	3.31193e-163	8.4187e-163	-2.76894e-163	-6.4219e-163	-1.50758e-162	3.79671e-165	2.51139e-165	-1.59746e-163	1.98993e-163	-8.01569e-163	2.67592e-164	-1.35635e-163	8.42969e-165	-1.06818e-164	-3.48996e-163	-5.08782e-163	-5.74001e-163	-4.56601e-163	2.66254e-163	-8.83179e-163	-1.05664e-162	4.61806e-163	2.92202e-163	3.76853e-163	0
-1.52757e-163	-3.91208e-163	1.67064e-163	-6.7024e-163	-1.39744e-164	-7.17792e-163	3.31193e-163	8.4187e-163	-2.76894e-163	-6.4219e-163	-1.50758e-162	3.79671e-165	2.51139e-165	-1.59746e-163	1.98993e-163	-8.01569e-163	2.67592e-164	-1.35635e-163	8.42969e-165	-1.06818e-164	-3.48996e-163	-5.08782e-163	-5.74001e-163	-4.56601e-163	2.66254e-163	-8.83179e-163	-1.05664e-162	4.61806e-163	2.92202e-163	3.76853e-163	0
-1.52757e-163	-3.91208e-163	1.67064e-163	-6.7024e-163	-1.39744e-164	-7.17792e-163	3.31193e-163	8.4187e-163	-2.76894e-163	-6.4219e-163	-1.50758e-162	3.79671e-165	2.51139e-165	-1.59746e-163	1.98993e-163	-8.01569e-163	2.67592e-164	-1.35635e-163	8.42969e-165	-1.06818e-164	-3.48996e-163	-5.08782e-163	-5.74001e-163	-4.56601e-163	2.66254e-163	-8.83179e-163	-1.05664e-162	4.61806e-163	2.92202e-163	3.76853e-163	0
-1.52757e-163	-3.91208e-163	1.67064e-163	-6.7024e-163	-1.39744e-164	-7.17792e-163	3.31193e-163	8.4187e-163	-2.76894e-163	-6.4219e-163	-1.50758e-162	3.79671e-165	2.51139e-165	-1.59746e-163	1.98993e-163	-8.01569e-163	2.67592e-164	-1.35635e-163	8.42969e-165	-1.06818e-164	-3.48996e-163	-5.08782e-163	-5.74001e-163	-4.56601e-163	2.66254e-163	-8.83179e-163	-1.05664e-162	4.61806e-163	2.92202e-163	3.76853e-163	0
-1.52757e-163	-3.91208e-163	1.67064e-163	-6.7024e-163	-1.39744e-164	-7.17792e-163	3.31193e-163	8.4187e-163	-2.76894e-163	-6.4219e-163	-1.50758e-162	3.79671e-165	2.51139e-165	-1.59746e-163	1.98993e-163	-8.01569e-163	2.67592e-164	-1.35635e-163	8.42969e-165	-1.06818e-164	-3.48996e-163	-5.08782e-163	-5.74001e-163	-4.56601e-163	2.66254e-163	-8.83179e-163	-1.05664e-162	4.61806e-163	2.92202e-163	3.76853e-163	0
-1.52757e-163	-3.91208e-163	1.67064e-163	-6.7024e-163	-1.39744e-164	-7.17792e-163	3.31193e-163	8.4187e-163	-2.76894e-163	-6.4219e-163	-1.50758e-162	3.79671e-165	2.51139e-165	-1.59746e-163	1.98993e-163	-8.01569e-163	2.67592e-164	-1.35635e-163	8.42969e-165	-1.06818e-164	-3.48996e-163	-5.08782e-163	-5.74001e-163	-4.56601e-163	2.66254e-163	-8.83179e-163	-1.05664e-162	4.61806e-163	2.92202e-163	3.76853e-163	0
-1.52757e-163	-3.91208e-163	1.67064e-163	-6.7024e-163	-1.39744e-164	-7.17792e-163	3.31193e-163	8.4187e-163	-2.76894e-163	-6.4219e-163	-1.50758e-162	3.79671e-165	2.51139e-165	-1.59746e-163	1.98993e-163	-8.01569e-163	2.67592e-164	-1.35635e-163	8.42969e-165	-1.06818e-164	-3.48996e-163	-5.08782e-163	-5.74001e-163	-4.56601e-163	2.66254e-163	-8.83179e-163	-1.05664e-162	4.61806e-163	2.92202e-163	3.76853e-163	0
-1.52757e-163	-3.91208e-163	1.67064e-163	-6.7024e-163	-1.39744e-164	-7.17792e-163	3.31193e-163	8.4187e-163	-2.76894e-163	-6.4219e-163	-1.50758e-162	3.79671e-165	2.51139e-165	-1.59746e-163	1.98993e-163	-8.01569e-163	2.67592e-164	-1.35635e-163	8.42969e-165	-1.06818e-164	-3.48996e-163	-5.08782e-163	-5.74001e-163	-4.56601e-163	2.66254e-163	-8.83179e-163	-1.05664e-162	4.61806e-163	2.92202e-163	3.76853e-163	0
-1.52757e-163	-3.91208e-163	1.67064e-163	-6.7024e-163	-1.39744e-164	-7.17792e-163	3.31193e-163	8.4187e-163	-2.76894e-163	-6.4219e-163	-1.50758e-162	3.79671e-165	2.51139e-165	-1.59746e-163	1.98993e-163	-8.01569e-163	2.67592e-164	-1.35635e-163	8.42969e-165	-1.06818e-164	-3.48996e-163	-5.08782e-163	-5.74001e-163	-4.56601e-163	2.66254e-163	-8.83179e-163	-1.05664e-162	4.61806e-163	2.92202e-163	3.76853e-163	0
-1.52757e-163	-3.91208e-163	1.67064e-163	-6.7024e-163	-1.39744e-164	-7.17792e-163	3.31193e-163	8.4187e-163	-2.76894e-163	-6.4219e-163	-1.50758e-162	3.79671e-165	2.51139e-165	-1.59746e-163	1.98993e-163	-8.01569e-163	2.67592e-164	-1.35635e-163	8.42969e-165	-1.06818e-164	-3.48996e-163	-5.08782e-163	-5.74001e-163	-4.56601e-163	2.66254e-163	-8.83179e-163	-1.05664e-162	4.61806e-163	2.92202e-163	3.76853e-163	0
-1.52757e-163	-3.91208e-163	1.67064e-163	-6.7024e-163	-1.39744e-164	-7.17792e-163	3.31193e-163	8.4187e-163	-2.76894e-163	-6.4219e-163	-1.50758e-162	3.79671e-165	2.51139e-165	-1.59746e-163	1.98993e-163	-8.01569e-163	2.67592e-164	-1.35635e-163	8.42969e-165	-1.06818e-164	-3.48996e-163	-5.08782e-163	-5.74001e-163	-4.56601e-163	2.66254e-163	-8.83179e-163	-1.05664e-162	4.61806e-163	2.92202e-163	3.76853e-163	0
-1.52757e-163	-3.91208e-163	1.67064e-163	-6.7024e-163	-1.39744e-164	-7.17792e-163	3.31193e-163	8.4187e-163	-2.76894e-163	-6.4219e-163	-1.50758e-162	3.79671e-165	2.51139e-165	-1.59746e-163	1.98993e-163	-8.01569e-163	2.67592e-164	-1.35635e-163	8.42969e-165	-1.06818e-164	-3.48996e-163	-5.08782e-163	-5.74001e-163	-4.56601e-163	2.66254e-163	-8.83179e-163	-1.05664e-162	4.61806e-163	2.92202e-163	3.76853e-163	0
-1.52757e-163	-3.91208e-163	1.67064e-163	-6.7024e-163	-1.39744e-164	-7.17792e-163	3.31193e-163	8.4187e-163	-2.76894e-163	-6.4219e-163	-1.50758e-162	3.79671e-165	2.51139e-165	-1.59746e-163	1.98993e-163	-8.01569e-163	2.67592e-164	-1.35635e-163	8.42969e-165	-1.06818e-164	-3.48996e-163	-5.08782e-163	-5.74001e-163	-4.56601e-163	2.66254e-163	-8.83179e-163	-1.05664e-162	4.61806e-163	2.92202e-163	3.76853e-163	0
-1.52757e-163	-3.91208e-163	1.67064e-163	-6.7024e-163	-1.39744e-164	-7.17792e-163	3.31193e-163	8.4187e-163	-2.76894e-163	-6.4219e-163	-1.50758e-162	3.79671e-165	2.51139e-165	-1.59746e-163	1.98993e-163	-8.01569e-163	2.67592e-164	-1.35635e-163	8.42969e-165	-1.06818e-164	-3.48996e-163	-5.08782e-163	-5.74001e-163	-4.56601e-163	2.66254e-163	-8.83179e-163	-1.05664e-162	4.61806e-163	2.92202e-163	3.76853e-163	0
-1.52757e-163	-3.91208e-163	1.67064e-163	-6.7024e-163	-1.39744e-164	-7.17792e-163	3.31193e-163	8.4187e-163	-2.76894e-163	-6.4219e-163	-1.50758e-162	3.79671e-165	2.51139e-165	-1.59746e-163	1.98993e-163	-8.01569e-163	2.67592e-164	-1.35635e-163	8.42969e-165	-1.06818e-164	-3.48996e-163	-5.08782e-163	-5.74001e-163	-4.56601e-163	2.66254e-163	-8.83179e-163	-1.05664e-162	4.61806e-163	2.92202e-163	3.76853e-163	0
-1.52757e-163	-3.91208e-163	1.67064e-163	-6.7024e-163	-1.39744e-164	-7.17792e-163	3.31193e-163	8.4187e-163	-2.76894e-163	-6.4219e-163	-1.50758e-162	3.79671e-165	2.51139e-165	-1.59746e-163	1.98993e-163	-8.01569e-163	2.67592e-164	-1.35635e-163	8.42969e-165	-1.06818e-164	-3.48996e-163	-5.08782e-163	-5.74001e-163	-4.56601e-163	2.66254e-163	-8.83179e-163	-1.05664e-162	4.61806e-163	2.92202e-163	3.76853e-163	0
-1.52757e-163	-3.91208e-163	1.67064e-163	-6.7024e-163	-1.39744e-164	-7.17792e-163	3.31193e-163	8.4187e-163	-2.76894e-163	-6.4219e-163	-1.50758e-162	3.79671e-165	2.51139e-165	-1.59746e-163	1.98993e-163	-8.01569e-163	2.67592e-164	-1.35635e-163	8.42969e-165	-1.06818e-164	-3.48996e-163	-5.08782e-163	-5.74001e-163	-4.56601e-163	2.66254e-163	-8.83179e-163	-1.05664e-162	4.61806e-163	2.92202e-163	3.76853e-163	0
-1.52757e-163	-3.91208e-163	1.67064e-163	-6.7024e-163	-1.39744e-164	-7.17792e-163	3.31193e-163	8.4187e-163	-2.76894e-163	-6.4219e-163	-1.50758e-162	3.79671e-165	2.51139e-165	-1.59746e-163	1.98993e-163	-8.01569e-163	2.67592e-164	-1.35635e-163	8.42969e-165	-1.06818e-164	-3.48996e-163	-5.08782e-163	-5.74001e-163	-4.56601e-163	2.66254e-163	-8.83179e-163	-1.05664e-162	4.61806e-163	2.92202e-163	3.76853e-163	0
-1.52757e-163	-3.91208e-163	1.67064e-163	-6.7024e-163	-1.39744e-164	-7.17792e-163	3.31193e-163	8.4187e-163	-2.76894e-163	-6.4219e-163	-1.50758e-162	3.79671e-165	2.51139e-165	-1.59746e-163	1.98993e-163	-8.01569e-163	2.67592e-164	-1.35635e-163	8.42969e-165	-1.06818e-164	-3.48996e-163	-5.08782e-163	-5.74001e-163	-4.56601e-163	2.66254e-163	-8.83179e-163	-1.05664e-162	4.61806e-163	2.92202e-163	3.76853e-163	0
-1.52757e-163	-3.91208e-163	1.67064e-163	-6.7024e-163	-1.39744e-164	-7.17792e-163	3.31193e-163	8.4187e-163	-2.76894e-163	-6.4219e-163	-1.50758e-162	3.79671e-165	2.51139e-165	-1.59746e-163	1.98993e-163	-8.01569e-163	2.67592e-164	-1.35635e-163	8.42969e-165	-1.06818e-164	-3.48996e-163	-5.08782e-163	-5.74001e-163	-4.56601e-163	2.66254e-163	-8.83179e-163	-1.05664e-162	4.61806e-163	2.92202e-163	3.76853e-163	0
-1.52757e-163	-3.91208e-163	1.67064e-163	-6.7024e-163	-1.39744e-164	-7.17792e-163	3.31193e-163	8.4187e-163	-2.76894e-163	-6.4219e-163	-1.50758e-162	3.79671e-165	2.51139e-165	-1.59746e-163	1.98993e-163	-8.01569e-163	2.67592e-164	-1.35635e-163	8.42969e-165	-1.06818e-164	-3.48996e-163	-5.08782e-163	-5.74001e-163	-4.56601e-163	2.66254e-163	-8.83179e-163	-1.05664e-162	4.61806e-163	2.92202e-163	3.76853e-163	0
-1.52757e-163	-3.91208e-163	1.67064e-163	-6.7024e-163	-1.39744e-164	-7.17792e-163	3.31193e-163	8.4187e-163	-2.76894e-163	-6.4219e-163	-1.50758e-162	3.79671e-165	2.51139e-165	-1.59746e-163	1.98993e-163	-8.01569e-163	2.67592e-164	-1.35635e-163	8.42969e-165	-1.06818e-164	-3.48996e-163	-5.08782e-163	-5.74001e-163	-4.56601e-163	2.66254e-163	-8.83179e-163	-1.05664e-162	4.61806e-163	2.92202e-163	3.76853e-163	0
-1.52757e-163	-3.91208e-163	1.67064e-163	-6.7024e-163	-1.39744e-164	-7.17792e-163	3.31193e-163	8.4187e-163	-2.76894e-163	-6.4219e-163	-1.50758e-162	3.79671e-165	2.51139e-165	-1.59746e-163	1.98993e-163	-8.01569e-163	2.67592e-164	-1.35635e-163	8.42969e-165	-1.06818e-164	-3.48996e-163	-5.08782e-163	-5.74001e-163	-4.56601e-163	2.66254e-163	-8.83179e-163	-1.05664e-162	4.61806e-163	2.92202e-163	3.76853e-163	0
-1.52757e-163	-3.91208e-163	1.67064e-163	-6.7024e-163	-1.39744e-164	-7.17792e-163	3.31193e-163	8.4187e-163	-2.76894e-163	-6.4219e-163	-1.50758e-162	3.79671e-165	2.51139e-165	-1.59746e-163	1.98993e-163	-8.01569e-163	2.67592e-164	-1.35635e-163	8.42969e-165	-1.06818e-164	-3.48996e-163	-5.08782e-163	-5.74001e-163	-4.56601e-163	2.66254e-163	-8.83179e-163	-1.05664e-162	4.61806e-163	2.92202e-163	3.76853e-163	0
-1.52757e-163	-3.91208e-163	1.67064e-163	-6.7024e-163	-1.39744e-164	-7.17792e-163	3.31193e-163	8.4187e-163	-2.76894e-163	-6.4219e-163	-1.50758e-162	3.79671e-165	2.51139e-165	-1.59746e-163	1.98993e-163	-8.01569e-163	2.67592e-164	-1.35635e-163	8.42969e-165	-1.06818e-164	-3.48996e-163	-5.08782e-163	-5.74001e-163	-4.56601e-163	2.66254e-163	-8.83179e-163	-1.05664e-162	4.61806e-163	2.92202e-163	3.76853e-163	0
-1.52757e-163	-3.91208e-163	1.67064e-163	-6.7024e-163	-1.39744e-164	-7.17792e-163	3.31193e-163	8.4187e-163	-2.76894e-163	-6.4219e-163	-1.50758e-162	3.79671e-165	2.51139e-165	-1.59746e-163	1.98993e-163	-8.01569e-163	2.67592e-164	-1.35635e-163	8.42969e-165	-1.06818e-164	-3.48996e-163	-5.08782e-163	-5.74001e-163	-4.56601e-163	2.66254e-163	-8.83179e-163	-1.05664e-162	4.61806e-163	2.92202e-163	3.76853e-163	0
-1.52757e-163	-3.91208e-163	1.67064e-163	-6.7024e-163	-1.39744e-164	-7.17792e-163	3.31193e-163	8.4187e-163	-2.76894e-163	-6.4219e-163	-1.50758e-162	3.79671e-165	2.51139e-165	-1.59746e-163	1.98993e-163	-8.01569e-163	2.67592e-164	-1.35635e-163	8.42969e-165	-1.06818e-164	-3.48996e-163	-5.08782e-163	-5.74001e-163	-4.56601e-163	2.66254e-163	-8.83179e-163	-1.05664e-162	4.61806e-163	2.92202e-163	3.76853e-163	0
-1.52757e-163	-3.91208e-163	1.67064e-163	-6.7024e-163	-1.39744e-164	-7.17792e-163	3.31193e-163	8.4187e-163	-2.76894e-163	-6.4219e-163	-1.50758e-162	3.79671e-165	2.51139e-165	-1.59746e-163	1.98993e-163	-8.01569e-163	2.67592e-164	-1.35635e-163	8.42969e-165	-1.06818e-164	-3.48996e-163	-5.08782e-163	-5.74001e-163	-4.56601e-163	2.66254e-163	-8.83179e-163	-1.05664e-162	4.61806e-163	2.92202e-163	3.76853e-163	0
-1.52757e-163	-3.91208e-163	1.67064e-163	-6.7024e-163	-1.39744e-164	-7.17792e-163	3.31193e-163	8.4187e-163	-2.76894e-163	-6.4219e-163	-1.50758e-162	3.79671e-165	2.51139e-165	-1.59746e-163	1.98993e-163	-8.01569e-163	2.67592e-164	-1.35635e-163	8.42969e-165	-1.06818e-164	-3.48996e-163	-5.08782e-163	-5.74001e-163	-4.56601e-163	2.66254e-163	-8.83179e-163	-1.05664e-162	4.61806e-163	2.92202e-163	3.76853e-163	0
-1.52757e-163	-3.91208e-163	1.67064e-163	-6.7024e-163	-1.39744e-164	-7.17792e-163	3.31193e-163	8.4187e-163	-2.76894e-163	-6.4219e-163	-1.50758e-162	3.79671e-165	2.51139e-165	-1.59746e-163	1.98993e-163	-8.01569e-163	2.67592e-164	-1.35635e-163	8.42969e-165	-1.06818e-164	-3.48996e-163	-5.08782e-163	-5.74001e-163	-4.56601e-163	2.66254e-163	-8.83179e-163	-1.05664e-162	4.61806e-163	2.92202e-163	3.76853e-163	0
-1.52757e-163	-3.91208e-163	1.67064e-163	-6.7024e-163	-1.39744e-164	-7.17792e-163	3.31193e-163	8.4187e-163	-2.76894e-163	-6.4219e-163	-1.50758e-162	3.79671e-165	2.51139e-165	-1.59746e-163	1.98993e-163	-8.01569e-163	2.67592e-164	-1.35635e-163	8.42969e-165	-1.06818e-164	-3.48996e-163	-5.08782e-163	-5.74001e-163	-4.56601e-163	2.66254e-163	-8.83179e-163	-1.05664e-162	4.61806e-163	2.92202e-163	3.76853e-163	0
-1.52757e-163	-3.91208e-163	1.67064e-163	-6.7024e-163	-1.39744e-164	-7.17792e-163	3.31193e-163	8.4187e-163	-2.76894e-163	-6.4219e-163	-1.50758e-162	3.79671e-165	2.51139e-165	-1.59746e-163	1.98993e-163	-8.01569e-163	2.67592e-164	-1.35635e-163	8.42969e-165	-1.06818e-164	-3.48996e-163	-5.08782e-163	-5.74001e-163	-4.56601e-163	2.66254e-163	-8.83179e-163	-1.05664e-162	4.61806e-163	2.92202e-163	3.76853e-163	0
-1.52757e-163	-3.91208e-163	1.67064e-163	-6.7024e-163	-1.39744e-164	-7.17792e-163	3.31193e-163	8.4187e-163	-2.76894e-163	-6.4219e-163	-1.50758e-162	3.79671e-165	2.51139e-165	-1.59746e-163	1.98993e-163	-8.01569e-163	2.67592e-164	-1.35635e-163	8.42969e-165	-1.06818e-164	-3.48996e-163	-5.08782e-163	-5.74001e-163	-4.56601e-163	2.66254e-163	-8.83179e-163	-1.05664e-162	4.61806e-163	2.92202e-163	3.76853e-163	0
-1.52757e-163	-3.91208e-163	1.67064e-163	-6.7024e-163	-1.39744e-164	-7.17792e-163	3.31193e-163	8.4187e-163	-2.76894e-163	-6.4219e-163	-1.50758e-162	3.79671e-165	2.51139e-165	-1.59746e-163	1.98993e-163	-8.01569e-163	2.67592e-164	-1.35635e-163	8.42969e-165	-1.06818e-164	-3.48996e-163	-5.08782e-163	-5.74001e-163	-4.56601e-163	2.66254e-163	-8.83179e-163	-1.05664e-162	4.61806e-163	2.92202e-163	3.76853e-163	0
-1.52757e-163	-3.91208e-163	1.67064e-163	-6.7024e-163	-1.39744e-164	-7.17792e-163	3.31193e-163	8.4187e-163	-2.76894e-163	-6.4219e-163	-1.50758e-162	3.79671e-165	2.51139e-165	-1.59746e-163	1.98993e-163	-8.01569e-163	2.67592e-164	-1.35635e-163	8.42969e-165	-1.06818e-164	-3.48996e-163	-5.08782e-163	-5.74001e-163	-4.56601e-163	2.66254e-163	-8.83179e-163	-1.05664e-162	4.61806e-163	2.92202e-163	3.76853e-163	0
-1.52757e-163	-3.91208e-163	1.67064e-163	-6.7024e-163	-1.39744e-164	-7.17792e-163	3.31193e-163	8.4187e-163	-2.76894e-163	-6.4219e-163	-1.50758e-162	3.79671e-165	2.51139e-165	-1.59746e-163	1.98993e-163	-8.01569e-163	2.67592e-164	-1.35635e-163	8.42969e-165	-1.06818e-164	-3.48996e-163	-5.08782e-163	-5.74001e-163	-4.56601e-163	2.66254e-163	-8.83179e-163	-1.05664e-162	4.61806e-163	2.92202e-163	3.76853e-163	0
-1.52757e-163	-3.91208e-163	1.67064e-163	-6.7024e-163	-1.39744e-164	-7.17792e-163	3.31193e-163	8.4187e-163	-2.76894e-163	-6.4219e-163	-1.50758e-162	3.79671e-165	2.51139e-165	-1.59746e-163	1.98993e-163	-8.01569e-163	2.67592e-164	-1.35635e-163	8.42969e-165	-1.06818e-164	-3.48996e-163	-5.08782e-163	-5.74001e-163	-4.56601e-163	2.66254e-163	-8.83179e-163	-1.05664e-162	4.61806e-163	2.92202e-163	3.76853e-163	0
-1.52757e-163	-3.91208e-163	1.67064e-163	-6.7024e-163	-1.39744e-164	-7.17792e-163	3.31193e-163	8.4187e-163	-2.76894e-163	-6.4219e-163	-1.50758e-162	3.79671e-165	2.51139e-165	-1.59746e-163	1.98993e-163	-8.01569e-163	2.67592e-164	-1.35635e-163	8.42969e-165	-1.06818e-164	-3.48996e-163	-5.08782e-163	-5.74001e-163	-4.56601e-163	2.66254e-163	-8.83179e-163	-1.05664e-162	4.61806e-163	2.92202e-163	3.76853e-163	0
-1.52757e-163	-3.91208e-163	1.67064e-163	-6.7024e-163	-1.39744e-164	-7.17792e-163	3.31193e-163	8.4187e-163	-2.76894e-163	-6.4219e-163	-1.50758e-162	3.79671e-165	2.51139e-165	-1.59746e-163	1.98993e-163	-8.01569e-163	2.67592e-164	-1.35635e-163	8.42969e-165	-1.06818e-164	-3.48996e-163	-5.08782e-163	-5.74001e-163	-4.56601e-163	2.66254e-163	-8.83179e-163	-1.05664e-162	4.61806e-163	2.92202e-163	3.76853e-163	0
-1.52757e-163	-3.91208e-163	1.67064e-163	-6.7024e-163	-1.39744e-164	-7.17792e-163	3.31193e-163	8.4187e-163	-2.76894e-163	-6.4219e-163	-1.50758e-162	3.79671e-165	2.51139e-165	-1.59746e-163	1.98993e-163	-8.01569e-163	2.67592e-164	-1.35635e-163	8.42969e-165	-1.06818e-164	-3.48996e-163	-5.08782e-163	-5.74001e-163	-4.56601e-163	2.66254e-163	-8.83179e-163	-1.05664e-162	4.61806e-163	2.92202e-163	3.76853e-163	0
-1.52757e-163	-3.91208e-163	1.67064e-163	-6.7024e-163	-1.39744e-164	-7.17792e-163	3.31193e-163	8.4187e-163	-2.76894e-163	-6.4219e-163	-1.50758e-162	3.79671e-165	2.51139e-165	-1.59746e-163	1.98993e-163	-8.01569e-163	2.67592e-164	-1.35635e-163	8.42969e-165	-1.06818e-164	-3.48996e-163	-5.08782e-163	-5.74001e-163	-4.56601e-163	2.66254e-163	-8.83179e-163	-1.05664e-162	4.61806e-163	2.92202e-163	3.76853e-163	0
-1.52757e-163	-3.91208e-163	1.67064e-163	-6.7024e-163	-1.39744e-164	-7.17792e-163	3.31193e-163	8.4187e-163	-2.76894e-163	-6.4219e-163	-1.50758e-162	3.79671e-165	2.51139e-165	-1.59746e-163	1.98993e-163	-8.01569e-163	2.67592e-164	-1.35635e-163	8.42969e-165	-1.06818e-164	-3.48996e-163	-5.08782e-163	-5.74001e-163	-4.56601e-163	2.66254e-163	-8.83179e-163	-1.05664e-162	4.61806e-163	2.92202e-163	3.76853e-163	0
-1.52757e-163	-3.91208e-163	1.67064e-163	-6.7024e-163	-1.39744e-164	-7.17792e-163	3.31193e-163	8.4187e-163	-2.76894e-163	-6.4219e-163	-1.50758e-162	3.79671e-165	2.51139e-165	-1.59746e-163	1.98993e-163	-8.01569e-163	2.67592e-164	-1.35635e-163	8.42969e-165	-1.06818e-164	-3.48996e-163	-5.08782e-163	-5.74001e-163	-4.56601e-163	2.66254e-163	-8.83179e-163	-1.05664e-162	4.61806e-163	2.92202e-163	3.76853e-163	0
-1.52757e-163	-3.91208e-163	1.67064e-163	-6.7024e-163	-1.39744e-164	-7.17792e-163	3.31193e-163	8.4187e-163	-2.76894e-163	-6.4219e-163	-1.50758e-162	3.79671e-165	2.51139e-165	-1.59746e-163	1.98993e-163	-8.01569e-163	2.67592e-164	-1.35635e-163	8.42969e-165	-1.06818e-164	-3.48996e-163	-5.08782e-163	-5.74001e-163	-4.56601e-163	2.66254e-163	-8.83179e-163	-1.05664e-162	4.61806e-163	2.92202e-163	3.76853e-163	0
-1.52757e-163	-3.91208e-163	1.67064e-163	-6.7024e-163	-1.39744e-164	-7.17792e-163	3.31193e-163	8.4187e-163	-2.76894e-163	-6.4219e-163	-1.50758e-162	3.79671e-165	2.51139e-165	-1.59746e-163	1.98993e-163	-8.01569e-163	2.67592e-164	-1.35635e-163	8.42969e-165	-1.06818e-164	-3.48996e-163	-5.08782e-163	-5.74001e-163	-4.56601e-163	2.66254e-163	-8.83179e-163	-1.05664e-162	4.61806e-163	2.92202e-163	3.76853e-163	0
-1.52757e-163	-3.91208e-163	1.67064e-163	-6.7024e-163	-1.39744e-164	-7.17792e-163	3.31193e-163	8.4187e-163	-2.76894e-163	-6.4219e-163	-1.50758e-162	3.79671e-165	2.51139e-165	-1.59746e-163	1.98993e-163	-8.01569e-163	2.67592e-164	-1.35635e-163	8.42969e-165	-1.06818e-164	-3.48996e-163	-5.08782e-163	-5.74001e-163	-4.56601e-163	2.66254e-163	-8.83179e-163	-1.05664e-162	4.61806e-163	2.92202e-163	3.76853e-163	0
-1.52757e-163	-3.91208e-163	1.67064e-163	-6.7024e-163	-1.39744e-164	-7.17792e-163	3.31193e-163	8.4187e-163	-2.76894e-163	-6.4219e-163	-1.50758e-162	3.79671e-165	2.51139e-165	-1.59746e-163	1.98993e-163	-8.01569e-163	2.67592e-164	-1.35635e-163	8.42969e-165	-1.06818e-164	-3.48996e-163	-5.08782e-163	-5.74001e-163	-4.56601e-163	2.66254e-163	-8.83179e-163	-1.05664e-162	4.61806e-163	2.92202e-163	3.76853e-163	0
-1.52757e-163	-3.91208e-163	1.67064e-163	-6.7024e-163	-1.39744e-164	-7.17792e-163	3.31193e-163	8.4187e-163	-2.76894e-163	-6.4219e-163	-1.50758e-162	3.79671e-165	2.51139e-165	-1.59746e-163	1.98993e-163	-8.01569e-163	2.67592e-164	-1.35635e-163	8.42969e-165	-1.06818e-164	-3.48996e-163	-5.08782e-163	-5.74001e-163	-4.56601e-163	2.66254e-163	-8.83179e-163	-1.05664e-162	4.61806e-163	2.92202e-163	3.76853e-163	0
-1.52757e-163	-3.91208e-163	1.67064e-163	-6.7024e-163	-1.39744e-164	-7.17792e-163	3.31193e-163	8.4187e-163	-2.76894e-163	-6.4219e-163	-1.50758e-162	3.79671e-165	2.51139e-165	-1.59746e-163	1.98993e-163	-8.01569e-163	2.67592e-164	-1.35635e-163	8.42969e-165	-1.06818e-164	-3.48996e-163	-5.08782e-163	-5.74001e-163	-4.56601e-163	2.66254e-163	-8.83179e-163	-1.05664e-162	4.61806e-163	2.92202e-163	3.76853e-163	0
-1.52757e-163	-3.91208e-163	1.67064e-163	-6.7024e-163	-1.39744e-164	-7.17792e-163	3.31193e-163	8.4187e-163	-2.76894e-163	-6.4219e-163	-1.50758e-162	3.79671e-165	2.51139e-165	-1.59746e-163	1.98993e-163	-8.01569e-163	2.67592e-164	-1.35635e-163	8.42969e-165	-1.06818e-164	-3.48996e-163	-5.08782e-163	-5.74001e-163	-4.56601e-163	2.66254e-163	-8.83179e-163	-1.05664e-162	4.61806e-163	2.92202e-163	3.76853e-163	0
-1.52757e-163	-3.91208e-163	1.67064e-163	-6.7024e-163	-1.39744e-164	-7.17792e-163	3.31193e-163	8.4187e-163	-2.76894e-163	-6.4219e-163	-1.50758e-162	3.79671e-165	2.51139e-165	-1.59746e-163	1.98993e-163	-8.01569e-163	2.67592e-164	-1.35635e-163	8.42969e-165	-1.06818e-164	-3.48996e-163	-5.08782e-163	-5.74001e-163	-4.56601e-163	2.66254e-163	-8.83179e-163	-1.05664e-162	4.61806e-163	2.92202e-163	3.76853e-163	0
-1.52757e-163	-3.91208e-163	1.67064e-163	-6.7024e-163	-1.39744e-164	-7.17792e-163	3.31193e-163	8.4187e-163	-2.76894e-163	-6.4219e-163	-1.50758e-162	3.79671e-165	2.51139e-165	-1.59746e-163	1.98993e-163	-8.01569e-163	2.67592e-164	-1.35635e-163	8.42969e-165	-1.06818e-164	-3.48996e-163	-5.08782e-163	-5.74001e-163	-4.56601e-163	2.66254e-163	-8.83179e-163	-1.05664e-162	4.61806e-163	2.92202e-163	3.76853e-163	0
-1.52757e-163	-3.91208e-163	1.67064e-163	-6.7024e-163	-1.39744e-164	-7.17792e-163	3.31193e-163	8.4187e-163	-2.76894e-163	-6.4219e-163	-1.50758e-162	3.79671e-165	2.51139e-165	-1.59746e-163	1.98993e-163	-8.01569e-163	2.67592e-164	-1.35635e-163	8.42969e-165	-1.06818e-164	-3.48996e-163	-5.08782e-163	-5.74001e-163	-4.56601e-163	2.66254e-163	-8.83179e-163	-1.05664e-162	4.61806e-163	2.92202e-163	3.76853e-163	0
-1.52757e-163	-3.91208e-163	1.67064e-163	-6.7024e-163	-1.39744e-164	-7.17792e-163	3.31193e-163	8.4187e-163	-2.76894e-163	-6.4219e-163	-1.50758e-162	3.79671e-165	2.51139e-165	-1.59746e-163	1.98993e-163	-8.01569e-163	2.67592e-164	-1.35635e-163	8.42969e-165	-1.06818e-164	-3.48996e-163	-5.08782e-163	-5.74001e-163	-4.56601e-163	2.66254e-163	-8.83179e-163	-1.05664e-162	4.61806e-163	2.92202e-163	3.76853e-163	0
-1.52757e-163	-3.91208e-163	1.67064e-163	-6.7024e-163	-1.39744e-164	-7.17792e-163	3.31193e-163	8.4187e-163	-2.76894e-163	-6.4219e-163	-1.50758e-162	3.79671e-165	2.51139e-165	-1.59746e-163	1.98993e-163	-8.01569e-163	2.67592e-164	-1.35635e-163	8.42969e-165	-1.06818e-164	-3.48996e-163	-5.08782e-163	-5.74001e-163	-4.56601e-163	2.66254e-163	-8.83179e-163	-1.05664e-162	4.61806e-163	2.92202e-163	3.76853e-163	0
-1.52757e-163	-3.91208e-163	1.67064e-163	-6.7024e-163	-1.39744e-164	-7.17792e-163	3.31193e-163	8.4187e-163	-2.76894e-163	-6.4219e-163	-1.50758e-162	3.79671e-165	2.51139e-165	-1.59746e-163	1.98993e-163	-8.01569e-163	2.67592e-164	-1.35635e-163	8.42969e-165	-1.06818e-164	-3.48996e-163	-5.08782e-163	-5.74001e-163	-4.56601e-163	2.66254e-163	-8.83179e-163	-1.05664e-162	4.61806e-163	2.92202e-163	3.76853e-163	0
-1.52757e-163	-3.91208e-163	1.67064e-163	-6.7024e-163	-1.39744e-164	-7.17792e-163	3.31193e-163	8.4187e-163	-2.76894e-163	-6.4219e-163	-1.50758e-162	3.79671e-165	2.51139e-165	-1.59746e-163	1.98993e-163	-8.01569e-163	2.67592e-164	-1.35635e-163	8.42969e-165	-1.06818e-164	-3.48996e-163	-5.08782e-163	-5.74001e-163	-4.56601e-163	2.66254e-163	-8.83179e-163	-1.05664e-162	4.61806e-163	2.92202e-163	3.76853e-163	0
-1.52757e-163	-3.91208e-163	1.67064e-163	-6.7024e-163	-1.39744e-164	-7.17792e-163	3.31193e-163	8.4187e-163	-2.76894e-163	-6.4219e-163	-1.50758e-162	3.79671e-165	2.51139e-165	-1.59746e-163	1.98993e-163	-8.01569e-163	2.67592e-164	-1.35635e-163	8.42969e-165	-1.06818e-164	-3.48996e-163	-5.08782e-163	-5.74001e-163	-4.56601e-163	2.66254e-163	-8.83179e-163	-1.05664e-162	4.61806e-163	2.92202e-163	3.76853e-163	0
-1.52757e-163	-3.91208e-163	1.67064e-163	-6.7024e-163	-1.39744e-164	-7.17792e-163	3.31193e-163	8.4187e-163	-2.76894e-163	-6.4219e-163	-1.50758e-162	3.79671e-165	2.51139e-165	-1.59746e-163	1.98993e-163	-8.01569e-163	2.67592e-164	-1.35635e-163	8.42969e-165	-1.06818e-164	-3.48996e-163	-5.08782e-163	-5.74001e-163	-4.56601e-163	2.66254e-163	-8.83179e-163	-1.05664e-162	4.61806e-163	2.92202e-163	3.76853e-163	0
-1.52757e-163	-3.91208e-163	1.67064e-163	-6.7024e-163	-1.39744e-164	-7.17792e-163	3.31193e-163	8.4187e-163	-2.76894e-163	-6.4219e-163	-1.50758e-162	3.79671e-165	2.51139e-165	-1.59746e-163	1.98993e-163	-8.01569e-163	2.67592e-164	-1.35635e-163	8.42969e-165	-1.06818e-164	-3.48996e-163	-5.08782e-163	-5.74001e-163	-4.56601e-163	2.66254e-163	-8.83179e-163	-1.05664e-162	4.61806e-163	2.92202e-163	3.76853e-163	0
-1.52757e-163	-3.91208e-163	1.67064e-163	-6.7024e-163	-1.39744e-164	-7.17792e-163	3.31193e-163	8.4187e-163	-2.76894e-163	-6.4219e-163	-1.50758e-162	3.79671e-165	2.51139e-165	-1.59746e-163	1.98993e-163	-8.01569e-163	2.67592e-164	-1.35635e-163	8.42969e-165	-1.06818e-164	-3.48996e-163	-5.08782e-163	-5.74001e-163	-4.56601e-163	2.66254e-163	-8.83179e-163	-1.05664e-162	4.61806e-163	2.92202e-163	3.76853e-163	0
-1.52757e-163	-3.91208e-163	1.67064e-163	-6.7024e-163	-1.39744e-164	-7.17792e-163	3.31193e-163	8.4187e-163	-2.76894e-163	-6.4219e-163	-1.50758e-162	3.79671e-165	2.51139e-165	-1.59746e-163	1.98993e-163	-8.01569e-163	2.67592e-164	-1.35635e-163	8.42969e-165	-1.06818e-164	-3.48996e-163	-5.08782e-163	-5.74001e-163	-4.56601e-163	2.66254e-163	-8.83179e-163	-1.05664e-162	4.61806e-163	2.92202e-163	3.76853e-163	0
-1.52757e-163	-3.91208e-163	1.67064e-163	-6.7024e-163	-1.39744e-164	-7.17792e-163	3.31193e-163	8.4187e-163	-2.76894e-163	-6.4219e-163	-1.50758e-162	3.79671e-165	2.51139e-165	-1.59746e-163	1.98993e-163	-8.01569e-163	2.67592e-164	-1.35635e-163	8.42969e-165	-1.06818e-164	-3.48996e-163	-5.08782e-163	-5.74001e-163	-4.56601e-163	2.66254e-163	-8.83179e-163	-1.05664e-162	4.61806e-163	2.92202e-163	3.76853e-163	0
-1.52757e-163	-3.91208e-163	1.67064e-163	-6.7024e-163	-1.39744e-164	-7.17792e-163	3.31193e-163	8.4187e-163	-2.76894e-163	-6.4219e-163	-1.50758e-162	3.79671e-165	2.51139e-165	-1.59746e-163	1.98993e-163	-8.01569e-163	2.67592e-164	-1.35635e-163	8.42969e-165	-1.06818e-164	-3.48996e-163	-5.08782e-163	-5.74001e-163	-4.56601e-163	2.66254e-163	-8.83179e-163	-1.05664e-162	4.61806e-163	2.92202e-163	3.76853e-163	0
-1.52757e-163	-3.91208e-163	1.67064e-163	-6.7024e-163	-1.39744e-164	-7.17792e-163	3.31193e-163	8.4187e-163	-2.76894e-163	-6.4219e-163	-1.50758e-162	3.79671e-165	2.51139e-165	-1.59746e-163	1.98993e-163	-8.01569e-163	2.67592e-164	-1.35635e-163	8.42969e-165	-1.06818e-164	-3.48996e-163	-5.08782e-163	-5.74001e-163	-4.56601e-163	2.66254e-163	-8.83179e-163	-1.05664e-162	4.61806e-163	2.92202e-163	3.76853e-163	0
-1.52757e-163	-3.91208e-163	1.67064e-163	-6.7024e-163	-1.39744e-164	-7.17792e-163	3.31193e-163	8.4187e-163	-2.76894e-163	-6.4219e-163	-1.50758e-162	3.79671e-165	2.51139e-165	-1.59746e-163	1.98993e-163	-8.01569e-163	2.67592e-164	-1.35635e-163	8.42969e-165	-1.06818e-164	-3.48996e-163	-5.08782e-163	-5.74001e-163	-4.56601e-163	2.66254e-163	-8.83179e-163	-1.05664e-162	4.61806e-163	2.92202e-163	3.76853e-163	0
-1.52757e-163	-3.91208e-163	1.67064e-163	-6.7024e-163	-1.39744e-164	-7.17792e-163	3.31193e-163	8.4187e-163	-2.76894e-163	-6.4219e-163	-1.50758e-162	3.79671e-165	2.51139e-165	-1.59746e-163	1.98993e-163	-8.01569e-163	2.67592e-164	-1.35635e-163	8.42969e-165	-1.06818e-164	-3.48996e-163	-5.08782e-163	-5.74001e-163	-4.56601e-163	2.66254e-163	-8.83179e-163	-1.05664e-162	4.61806e-163	2.92202e-163	3.76853e-163	0
-1.52757e-163	-3.91208e-163	1.67064e-163	-6.7024e-163	-1.39744e-164	-7.17792e-163	3.31193e-163	8.4187e-163	-2.76894e-163	-6.4219e-163	-1.50758e-162	3.79671e-165	2.51139e-165	-1.59746e-163	1.98993e-163	-8.01569e-163	2.67592e-164	-1.35635e-163	8.42969e-165	-1.06818e-164	-3.48996e-163	-5.08782e-163	-5.74001e-163	-4.56601e-163	2.66254e-163	-8.83179e-163	-1.05664e-162	4.61806e-163	2.92202e-163	3.76853e-163	0
-1.52757e-163	-3.91208e-163	1.67064e-163	-6.7024e-163	-1.39744e-164	-7.17792e-163	3.31193e-163	8.4187e-163	-2.76894e-163	-6.4219e-163	-1.50758e-162	3.79671e-165	2.51139e-165	-1.59746e-163	1.98993e-163	-8.01569e-163	2.67592e-164	-1.35635e-163	8.42969e-165	-1.06818e-164	-3.48996e-163	-5.08782e-163	-5.74001e-163	-4.56601e-163	2.66254e-163	-8.83179e-163	-1.05664e-162	4.61806e-163	2.92202e-163	3.76853e-163	0
-1.52757e-163	-3.91208e-163	1.67064e-163	-6.7024e-163	-1.39744e-164	-7.17792e-163	3.31193e-163	8.4187e-163	-2.76894e-163	-6.4219e-163	-1.50758e-162	3.79671e-165	2.51139e-165	-1.59746e-163	1.98993e-163	-8.01569e-163	2.67592e-164	-1.35635e-163	8.42969e-165	-1.06818e-164	-3.48996e-163	-5.08782e-163	-5.74001e-163	-4.56601e-163	2.66254e-163	-8.83179e-163	-1.05664e-162	4.61806e-163	2.92202e-163	3.76853e-163	0
-1.52757e-163	-3.91208e-163	1.67064e-163	-6.7024e-163	-1.39744e-164	-7.17792e-163	3.31193e-163	8.4187e-163	-2.76894e-163	-6.4219e-163	-1.50758e-162	3.79671e-165	2.51139e-165	-1.59746e-163	1.98993e-163	-8.01569e-163	2.67592e-164	-1.35635e-163	8.42969e-165	-1.06818e-164	-3.48996e-163	-5.08782e-163	-5.74001e-163	-4.56601e-163	2.66254e-163	-8.83179e-163	-1.05664e-162	4.61806e-163	2.92202e-163	3.76853e-163	0
-1.52757e-163	-3.91208e-163	1.67064e-163	-6.7024e-163	-1.39744e-164	-7.17792e-163	3.31193e-163	8.4187e-163	-2.76894e-163	-6.4219e-163	-1.50758e-162	3.79671e-165	2.51139e-165	-1.59746e-163	1.98993e-163	-8.01569e-163	2.67592e-164	-1.35635e-163	8.42969e-165	-1.06818e-164	-3.48996e-163	-5.08782e-163	-5.74001e-163	-4.56601e-163	2.66254e-163	-8.83179e-163	-1.05664e-162	4.61806e-163	2.92202e-163	3.76853e-163	0
-1.52757e-163	-3.91208e-163	1.67064e-163	-6.7024e-163	-1.39744e-164	-7.17792e-163	3.31193e-163	8.4187e-163	-2.76894e-163	-6.4219e-163	-1.50758e-162	3.79671e-165	2.51139e-165	-1.59746e-163	1.98993e-163	-8.01569e-163	2.67592e-164	-1.35635e-163	8.42969e-165	-1.06818e-164	-3.48996e-163	-5.08782e-163	-5.74001e-163	-4.56601e-163	2.66254e-163	-8.83179e-163	-1.05664e-162	4.61806e-163	2.92202e-163	3.76853e-163	0
-1.52757e-163	-3.91208e-163	1.67064e-163	-6.7024e-163	-1.39744e-164	-7.17792e-163	3.31193e-163	8.4187e-163	-2.76894e-163	-6.4219e-163	-1.50758e-162	3.79671e-165	2.51139e-165	-1.59746e-163	1.98993e-163	-8.01569e-163	2.67592e-164	-1.35635e-163	8.42969e-165	-1.06818e-164	-3.48996e-163	-5.08782e-163	-5.74001e-163	-4.56601e-163	2.66254e-163	-8.83179e-163	-1.05664e-162	4.61806e-163	2.92202e-163	3.76853e-163	0
-1.52757e-163	-3.91208e-163	1.67064e-163	-6.7024e-163	-1.39744e-164	-7.17792e-163	3.31193e-163	8.4187e-163	-2.76894e-163	-6.4219e-163	-1.50758e-162	3.79671e-165	2.51139e-165	-1.59746e-163	1.98993e-163	-8.01569e-163	2.67592e-164	-1.35635e-163	8.42969e-165	-1.06818e-164	-3.48996e-163	-5.08782e-163	-5.74001e-163	-4.56601e-163	2.66254e-163	-8.83179e-163	-1.05664e-162	4.61806e-163	2.92202e-163	3.76853e-163	0
-1.52757e-163	-3.91208e-163	1.67064e-163	-6.7024e-163	-1.39744e-164	-7.17792e-163	3.31193e-163	8.4187e-163	-2.76894e-163	-6.4219e-163	-1.50758e-162	3.79671e-165	2.51139e-165	-1.59746e-163	1.98993e-163	-8.01569e-163	2.67592e-164	-1.35635e-163	8.42969e-165	-1.06818e-164	-3.48996e-163	-5.08782e-163	-5.74001e-163	-4.56601e-163	2.66254e-163	-8.83179e-163	-1.05664e-162	4.61806e-163	2.92202e-163	3.76853e-163	0
-1.52757e-163	-3.91208e-163	1.67064e-163	-6.7024e-163	-1.39744e-164	-7.17792e-163	3.31193e-163	8.4187e-163	-2.76894e-163	-6.4219e-163	-1.50758e-162	3.79671e-165	2.51139e-165	-1.59746e-163	1.98993e-163	-8.01569e-163	2.67592e-164	-1.35635e-163	8.42969e-165	-1.06818e-164	-3.48996e-163	-5.08782e-163	-5.74001e-163	-4.56601e-163	2.66254e-163	-8.83179e-163	-1.05664e-162	4.61806e-163	2.92202e-163	3.76853e-163	0
-1.52757e-163	-3.91208e-163	1.67064e-163	-6.7024e-163	-1.39744e-164	-7.17792e-163	3.31193e-163	8.4187e-163	-2.76894e-163	-6.4219e-163	-1.50758e-162	3.79671e-165	2.51139e-165	-1.59746e-163	1.98993e-163	-8.01569e-163	2.67592e-164	-1.35635e-163	8.42969e-165	-1.06818e-164	-3.48996e-163	-5.08782e-163	-5.74001e-163	-4.56601e-163	2.66254e-163	-8.83179e-163	-1.05664e-162	4.61806e-163	2.92202e-163	3.76853e-163	0
-1.52757e-163	-3.91208e-163	1.67064e-163	-6.7024e-163	-1.39744e-164	-7.17792e-163	3.31193e-163	8.4187e-163	-2.76894e-163	-6.4219e-163	-1.50758e-162	3.79671e-165	2.51139e-165	-1.59746e-163	1.98993e-163	-8.01569e-163	2.67592e-164	-1.35635e-163	8.42969e-165	-1.06818e-164	-3.48996e-163	-5.08782e-163	-5.74001e-163	-4.56601e-163	2.66254e-163	-8.83179e-163	-1.05664e-162	4.61806e-163	2.92202e-163	3.76853e-163	0
-1.52757e-163	-3.91208e-163	1.67064e-163	-6.7024e-163	-1.39744e-164	-7.17792e-163	3.31193e-163	8.4187e-163	-2.76894e-163	-6.4219e-163	-1.50758e-162	3.79671e-165	2.51139e-165	-1.59746e-163	1.98993e-163	-8.01569e-163	2.67592e-164	-1.35635e-163	8.42969e-165	-1.06818e-164	-3.48996e-163	-5.08782e-163	-5.74001e-163	-4.56601e-163	2.66254e-163	-8.83179e-163	-1.05664e-162	4.61806e-163	2.92202e-163	3.76853e-163	0
-1.52757e-163	-3.91208e-163	1.67064e-163	-6.7024e-163	-1.39744e-164	-7.17792e-163	3.31193e-163	8.4187e-163	-2.76894e-163	-6.4219e-163	-1.50758e-162	3.79671e-165	2.51139e-165	-1.59746e-163	1.98993e-163	-8.01569e-163	2.67592e-164	-1.35635e-163	8.42969e-165	-1.06818e-164	-3.48996e-163	-5.08782e-163	-5.74001e-163	-4.56601e-163	2.66254e-163	-8.83179e-163	-1.05664e-162	4.61806e-163	2.92202e-163	3.76853e-163	0
-1.52757e-163	-3.91208e-163	1.67064e-163	-6.7024e-163	-1.39744e-164	-7.17792e-163	3.31193e-163	8.4187e-163	-2.76894e-163	-6.4219e-163	-1.50758e-162	3.79671e-165	2.51139e-165	-1.59746e-163	1.98993e-163	-8.01569e-163	2.67592e-164	-1.35635e-163	8.42969e-165	-1.06818e-164	-3.48996e-163	-5.08782e-163	-5.74001e-163	-4.56601e-163	2.66254e-163	-8.83179e-163	-1.05664e-162	4.61806e-163	2.92202e-163	3.76853e-163	0
-1.52757e-163	-3.91208e-163	1.67064e-163	-6.7024e-163	-1.39744e-164	-7.17792e-163	3.31193e-163	8.4187e-163	-2.76894e-163	-6.4219e-163	-1.50758e-162	3.79671e-165	2.51139e-165	-1.59746e-163	1.98993e-163	-8.01569e-163	2.67592e-164	-1.35635e-163	8.42969e-165	-1.06818e-164	-3.48996e-163	-5.08782e-163	-5.74001e-163	-4.56601e-163	2.66254e-163	-8.83179e-163	-1.05664e-162	4.61806e-163	2.92202e-163	3.76853e-163	0
-1.52757e-163	-3.91208e-163	1.67064e-163	-6.7024e-163	-1.39744e-164	-7.17792e-163	3.31193e-163	8.4187e-163	-2.76894e-163	-6.4219e-163	-1.50758e-162	3.79671e-165	2.51139e-165	-1.59746e-163	1.98993e-163	-8.01569e-163	2.67592e-164	-1.35635e-163	8.42969e-165	-1.06818e-164	-3.48996e-163	-5.08782e-163	-5.74001e-163	-4.56601e-163	2.66254e-163	-8.83179e-163	-1.05664e-162	4.61806e-163	2.92202e-163	3.76853e-163	0
-1.52757e-163	-3.91208e-163	1.67064e-163	-6.7024e-163	-1.39744e-164	-7.17792e-163	3.31193e-163	8.4187e-163	-2.76894e-163	-6.4219e-163	-1.50758e-162	3.79671e-165	2.51139e-165	-1.59746e-163	1.98993e-163	-8.01569e-163	2.67592e-164	-1.35635e-163	8.42969e-165	-1.06818e-164	-3.48996e-163	-5.08782e-163	-5.74001e-163	-4.56601e-163	2.66254e-163	-8.83179e-163	-1.05664e-162	4.61806e-163	2.92202e-163	3.76853e-163	0
-1.52757e-163	-3.91208e-163	1.67064e-163	-6.7024e-163	-1.39744e-164	-7.17792e-163	3.31193e-163	8.4187e-163	-2.76894e-163	-6.4219e-163	-1.50758e-162	3.79671e-165	2.51139e-165	-1.59746e-163	1.98993e-163	-8.01569e-163	2.67592e-164	-1.35635e-163	8.42969e-165	-1.06818e-164	-3.48996e-163	-5.08782e-163	-5.74001e-163	-4.56601e-163	2.66254e-163	-8.83179e-163	-1.05664e-162	4.61806e-163	2.92202e-163	3.76853e-163	0
-1.52757e-163	-3.91208e-163	1.67064e-163	-6.7024e-163	-1.39744e-164	-7.17792e-163	3.31193e-163	8.4187e-163	-2.76894e-163	-6.4219e-163	-1.50758e-162	3.79671e-165	2.51139e-165	-1.59746e-163	1.98993e-163	-8.01569e-163	2.67592e-164	-1.35635e-163	8.42969e-165	-1.06818e-164	-3.48996e-163	-5.08782e-163	-5.74001e-163	-4.56601e-163	2.66254e-163	-8.83179e-163	-1.05664e-162	4.61806e-163	2.92202e-163	3.76853e-163	0
-1.52757e-163	-3.91208e-163	1.67064e-163	-6.7024e-163	-1.39744e-164	-7.17792e-163	3.31193e-163	8.4187e-163	-2.76894e-163	-6.4219e-163	-1.50758e-162	3.79671e-165	2.51139e-165	-1.59746e-163	1.98993e-163	-8.01569e-163	2.67592e-164	-1.35635e-163	8.42969e-165	-1.06818e-164	-3.48996e-163	-5.08782e-163	-5.74001e-163	-4.56601e-163	2.66254e-163	-8.83179e-163	-1.05664e-162	4.61806e-163	2.92202e-163	3.76853e-163	0
-1.52757e-163	-3.91208e-163	1.67064e-163	-6.7024e-163	-1.39744e-164	-7.17792e-163	3.31193e-163	8.4187e-163	-2.76894e-163	-6.4219e-163	-1.50758e-162	3.79671e-165	2.51139e-165	-1.59746e-163	1.98993e-163	-8.01569e-163	2.67592e-164	-1.35635e-163	8.42969e-165	-1.06818e-164	-3.48996e-163	-5.08782e-163	-5.74001e-163	-4.56601e-163	2.66254e-163	-8.83179e-163	-1.05664e-162	4.61806e-163	2.92202e-163	3.76853e-163	0
-1.52757e-163	-3.91208e-163	1.67064e-163	-6.7024e-163	-1.39744e-164	-7.17792e-163	3.31193e-163	8.4187e-163	-2.76894e-163	-6.4219e-163	-1.50758e-162	3.79671e-165	2.51139e-165	-1.59746e-163	1.98993e-163	-8.01569e-163	2.67592e-164	-1.35635e-163	8.42969e-165	-1.06818e-164	-3.48996e-163	-5.08782e-163	-5.74001e-163	-4.56601e-163	2.66254e-163	-8.83179e-163	-1.05664e-162	4.61806e-163	2.92202e-163	3.76853e-163	0
-1.52757e-163	-3.91208e-163	1.67064e-163	-6.7024e-163	-1.39744e-164	-7.17792e-163	3.31193e-163	8.4187e-163	-2.76894e-163	-6.4219e-163	-1.50758e-162	3.79671e-165	2.51139e-165	-1.59746e-163	1.98993e-163	-8.01569e-163	2.67592e-164	-1.35635e-163	8.42969e-165	-1.06818e-164	-3.48996e-163	-5.08782e-163	-5.74001e-163	-4.56601e-163	2.66254e-163	-8.83179e-163	-1.05664e-162	4.61806e-163	2.92202e-163	3.76853e-163	0
-1.52757e-163	-3.91208e-163	1.67064e-163	-6.7024e-163	-1.39744e-164	-7.17792e-163	3.31193e-163	8.4187e-163	-2.76894e-163	-6.4219e-163	-1.50758e-162	3.79671e-165	2.51139e-165	-1.59746e-163	1.98993e-163	-8.01569e-163	2.67592e-164	-1.35635e-163	8.42969e-165	-1.06818e-164	-3.48996e-163	-5.08782e-163	-5.74001e-163	-4.56601e-163	2.66254e-163	-8.83179e-163	-1.05664e-162	4.61806e-163	2.92202e-163	3.76853e-163	0
-1.52757e-163	-3.91208e-163	1.67064e-163	-6.7024e-163	-1.39744e-164	-7.17792e-163	3.31193e-163	8.4187e-163	-2.76894e-163	-6.4219e-163	-1.50758e-162	3.79671e-165	2.51139e-165	-1.59746e-163	1.98993e-163	-8.01569e-163	2.67592e-164	-1.35635e-163	8.42969e-165	-1.06818e-164	-3.48996e-163	-5.08782e-163	-5.74001e-163	-4.56601e-163	2.66254e-163	-8.83179e-163	-1.05664e-162	4.61806e-163	2.92202e-163	3.76853e-163	0
-1.52757e-163	-3.91208e-163	1.67064e-163	-6.7024e-163	-1.39744e-164	-7.17792e-163	3.31193e-163	8.4187e-163	-2.76894e-163	-6.4219e-163	-1.50758e-162	3.79671e-165	2.51139e-165	-1.59746e-163	1.98993e-163	-8.01569e-163	2.67592e-164	-1.35635e-163	8.42969e-165	-1.06818e-164	-3.48996e-163	-5.08782e-163	-5.74001e-163	-4.56601e-163	2.66254e-163	-8.83179e-163	-1.05664e-162	4.61806e-163	2.92202e-163	3.76853e-163	0
-1.52757e-163	-3.91208e-163	1.67064e-163	-6.7024e-163	-1.39744e-164	-7.17792e-163	3.31193e-163	8.4187e-163	-2.76894e-163	-6.4219e-163	-1.50758e-162	3.79671e-165	2.51139e-165	-1.59746e-163	1.98993e-163	-8.01569e-163	2.67592e-164	-1.35635e-163	8.42969e-165	-1.06818e-164	-3.48996e-163	-5.08782e-163	-5.74001e-163	-4.56601e-163	2.66254e-163	-8.83179e-163	-1.05664e-162	4.61806e-163	2.92202e-163	3.76853e-163	0
-1.52757e-163	-3.91208e-163	1.67064e-163	-6.7024e-163	-1.39744e-164	-7.17792e-163	3.31193e-163	8.4187e-163	-2.76894e-163	-6.4219e-163	-1.50758e-162	3.79671e-165	2.51139e-165	-1.59746e-163	1.98993e-163	-8.01569e-163	2.67592e-164	-1.35635e-163	8.42969e-165	-1.06818e-164	-3.48996e-163	-5.08782e-163	-5.74001e-163	-4.56601e-163	2.66254e-163	-8.83179e-163	-1.05664e-162	4.61806e-163	2.92202e-163	3.76853e-163	0
-1.52757e-163	-3.91208e-163	1.67064e-163	-6.7024e-163	-1.39744e-164	-7.17792e-163	3.31193e-163	8.4187e-163	-2.76894e-163	-6.4219e-163	-1.50758e-162	3.79671e-165	2.51139e-165	-1.59746e-163	1.98993e-163	-8.01569e-163	2.67592e-164	-1.35635e-163	8.42969e-165	-1.06818e-164	-3.48996e-163	-5.08782e-163	-5.74001e-163	-4.56601e-163	2.66254e-163	-8.83179e-163	-1.05664e-162	4.61806e-163	2.92202e-163	3.76853e-163	0
-1.52757e-163	-3.91208e-163	1.67064e-163	-6.7024e-163	-1.39744e-164	-7.17792e-163	3.31193e-163	8.4187e-163	-2.76894e-163	-6.4219e-163	-1.50758e-162	3.79671e-165	2.51139e-165	-1.59746e-163	1.98993e-163	-8.01569e-163	2.67592e-164	-1.35635e-163	8.42969e-165	-1.06818e-164	-3.48996e-163	-5.08782e-163	-5.74001e-163	-4.56601e-163	2.66254e-163	-8.83179e-163	-1.05664e-162	4.61806e-163	2.92202e-163	3.76853e-163	0
-1.52757e-163	-3.91208e-163	1.67064e-163	-6.7024e-163	-1.39744e-164	-7.17792e-163	3.31193e-163	8.4187e-163	-2.76894e-163	-6.4219e-163	-1.50758e-162	3.79671e-165	2.51139e-165	-1.59746e-163	1.98993e-163	-8.01569e-163	2.67592e-164	-1.35635e-163	8.42969e-165	-1.06818e-164	-3.48996e-163	-5.08782e-163	-5.74001e-163	-4.56601e-163	2.66254e-163	-8.83179e-163	-1.05664e-162	4.61806e-163	2.92202e-163	3.76853e-163	0
-1.52757e-163	-3.91208e-163	1.67064e-163	-6.7024e-163	-1.39744e-164	-7.17792e-163	3.31193e-163	8.4187e-163	-2.76894e-163	-6.4219e-163	-1.50758e-162	3.79671e-165	2.51139e-165	-1.59746e-163	1.98993e-163	-8.01569e-163	2.67592e-164	-1.35635e-163	8.42969e-165	-1.06818e-164	-3.48996e-163	-5.08782e-163	-5.74001e-163	-4.56601e-163	2.66254e-163	-8.83179e-163	-1.05664e-162	4.61806e-163	2.92202e-163	3.76853e-163	0
-1.52757e-163	-3.91208e-163	1.67064e-163	-6.7024e-163	-1.39744e-164	-7.17792e-163	3.31193e-163	8.4187e-163	-2.76894e-163	-6.4219e-163	-1.50758e-162	3.79671e-165	2.51139e-165	-1.59746e-163	1.98993e-163	-8.01569e-163	2.67592e-164	-1.35635e-163	8.42969e-165	-1.06818e-164	-3.48996e-163	-5.08782e-163	-5.74001e-163	-4.56601e-163	2.66254e-163	-8.83179e-163	-1.05664e-162	4.61806e-163	2.92202e-163	3.76853e-163	0
-1.52757e-163	-3.91208e-163	1.67064e-163	-6.7024e-163	-1.39744e-164	-7.17792e-163	3.31193e-163	8.4187e-163	-2.76894e-163	-6.4219e-163	-1.50758e-162	3.79671e-165	2.51139e-165	-1.59746e-163	1.98993e-163	-8.01569e-163	2.67592e-164	-1.35635e-163	8.42969e-165	-1.06818e-164	-3.48996e-163	-5.08782e-163	-5.74001e-163	-4.56601e-163	2.66254e-163	-8.83179e-163	-1.05664e-162	4.61806e-163	2.92202e-163	3.76853e-163	0
-1.52757e-163	-3.91208e-163	1.67064e-163	-6.7024e-163	-1.39744e-164	-7.17792e-163	3.31193e-163	8.4187e-163	-2.76894e-163	-6.4219e-163	-1.50758e-162	3.79671e-165	2.51139e-165	-1.59746e-163	1.98993e-163	-8.01569e-163	2.67592e-164	-1.35635e-163	8.42969e-165	-1.06818e-164	-3.48996e-163	-5.08782e-163	-5.74001e-163	-4.56601e-163	2.66254e-163	-8.83179e-163	-1.05664e-162	4.61806e-163	2.92202e-163	3.76853e-163	0
-1.52757e-163	-3.91208e-163	1.67064e-163	-6.7024e-163	-1.39744e-164	-7.17792e-163	3.31193e-163	8.4187e-163	-2.76894e-163	-6.4219e-163	-1.50758e-162	3.79671e-165	2.51139e-165	-1.59746e-163	1.98993e-163	-8.01569e-163	2.67592e-164	-1.35635e-163	8.42969e-165	-1.06818e-164	-3.48996e-163	-5.08782e-163	-5.74001e-163	-4.56601e-163	2.66254e-163	-8.83179e-163	-1.05664e-162	4.61806e-163	2.92202e-163	3.76853e-163	0
-1.52757e-163	-3.91208e-163	1.67064e-163	-6.7024e-163	-1.39744e-164	-7.17792e-163	3.31193e-163	8.4187e-163	-2.76894e-163	-6.4219e-163	-1.50758e-162	3.79671e-165	2.51139e-165	-1.59746e-163	1.98993e-163	-8.01569e-163	2.67592e-164	-1.35635e-163	8.42969e-165	-1.06818e-164	-3.48996e-163	-5.08782e-163	-5.74001e-163	-4.56601e-163	2.66254e-163	-8.83179e-163	-1.05664e-162	4.61806e-163	2.92202e-163	3.76853e-163	0
-1.52757e-163	-3.91208e-163	1.67064e-163	-6.7024e-163	-1.39744e-164	-7.17792e-163	3.31193e-163	8.4187e-163	-2.76894e-163	-6.4219e-163	-1.50758e-162	3.79671e-165	2.51139e-165	-1.59746e-163	1.98993e-163	-8.01569e-163	2.67592e-164	-1.35635e-163	8.42969e-165	-1.06818e-164	-3.48996e-163	-5.08782e-163	-5.74001e-163	-4.56601e-163	2.66254e-163	-8.83179e-163	-1.05664e-162	4.61806e-163	2.92202e-163	3.76853e-163	0
-1.52757e-163	-3.91208e-163	1.67064e-163	-6.7024e-163	-1.39744e-164	-7.17792e-163	3.31193e-163	8.4187e-163	-2.76894e-163	-6.4219e-163	-1.50758e-162	3.79671e-165	2.51139e-165	-1.59746e-163	1.98993e-163	-8.01569e-163	2.67592e-164	-1.35635e-163	8.42969e-165	-1.06818e-164	-3.48996e-163	-5.08782e-163	-5.74001e-163	-4.56601e-163	2.66254e-163	-8.83179e-163	-1.05664e-162	4.61806e-163	2.92202e-163	3.76853e-163	0
-1.52757e-163	-3.91208e-163	1.67064e-163	-6.7024e-163	-1.39744e-164	-7.17792e-163	3.31193e-163	8.4187e-163	-2.76894e-163	-6.4219e-163	-1.50758e-162	3.79671e-165	2.51139e-165	-1.59746e-163	1.98993e-163	-8.01569e-163	2.67592e-164	-1.35635e-163	8.42969e-165	-1.06818e-164	-3.48996e-163	-5.08782e-163	-5.74001e-163	-4.56601e-163	2.66254e-163	-8.83179e-163	-1.05664e-162	4.61806e-163	2.92202e-163	3.76853e-163	0
-1.52757e-163	-3.91208e-163	1.67064e-163	-6.7024e-163	-1.39744e-164	-7.17792e-163	3.31193e-163	8.4187e-163	-2.76894e-163	-6.4219e-163	-1.50758e-162	3.79671e-165	2.51139e-165	-1.59746e-163	1.98993e-163	-8.01569e-163	2.67592e-164	-1.35635e-163	8.42969e-165	-1.06818e-164	-3.48996e-163	-5.08782e-163	-5.74001e-163	-4.56601e-163	2.66254e-163	-8.83179e-163	-1.05664e-162	4.61806e-163	2.92202e-163	3.76853e-163	0
-1.52757e-163	-3.91208e-163	1.67064e-163	-6.7024e-163	-1.39744e-164	-7.17792e-163	3.31193e-163	8.4187e-163	-2.76894e-163	-6.4219e-163	-1.50758e-162	3.79671e-165	2.51139e-165	-1.59746e-163	1.98993e-163	-8.01569e-163	2.67592e-164	-1.35635e-163	8.42969e-165	-1.06818e-164	-3.48996e-163	-5.08782e-163	-5.74001e-163	-4.56601e-163	2.66254e-163	-8.83179e-163	-1.05664e-162	4.61806e-163	2.92202e-163	3.76853e-163	0
-1.52757e-163	-3.91208e-163	1.67064e-163	-6.7024e-163	-1.39744e-164	-7.17792e-163	3.31193e-163	8.4187e-163	-2.76894e-163	-6.4219e-163	-1.50758e-162	3.79671e-165	2.51139e-165	-1.59746e-163	1.98993e-163	-8.01569e-163	2.67592e-164	-1.35635e-163	8.42969e-165	-1.06818e-164	-3.48996e-163	-5.08782e-163	-5.74001e-163	-4.56601e-163	2.66254e-163	-8.83179e-163	-1.05664e-162	4.61806e-163	2.92202e-163	3.76853e-163	0
-1.52757e-163	-3.91208e-163	1.67064e-163	-6.7024e-163	-1.39744e-164	-7.17792e-163	3.31193e-163	8.4187e-163	-2.76894e-163	-6.4219e-163	-1.50758e-162	3.79671e-165	2.51139e-165	-1.59746e-163	1.98993e-163	-8.01569e-163	2.67592e-164	-1.35635e-163	8.42969e-165	-1.06818e-164	-3.48996e-163	-5.08782e-163	-5.74001e-163	-4.56601e-163	2.66254e-163	-8.83179e-163	-1.05664e-162	4.61806e-163	2.92202e-163	3.76853e-163	0
-1.52757e-163	-3.91208e-163	1.67064e-163	-6.7024e-163	-1.39744e-164	-7.17792e-163	3.31193e-163	8.4187e-163	-2.76894e-163	-6.4219e-163	-1.50758e-162	3.79671e-165	2.51139e-165	-1.59746e-163	1.98993e-163	-8.01569e-163	2.67592e-164	-1.35635e-163	8.42969e-165	-1.06818e-164	-3.48996e-163	-5.08782e-163	-5.74001e-163	-4.56601e-163	2.66254e-163	-8.83179e-163	-1.05664e-162	4.61806e-163	2.92202e-163	3.76853e-163	0
-1.52757e-163	-3.91208e-163	1.67064e-163	-6.7024e-163	-1.39744e-164	-7.17792e-163	3.31193e-163	8.4187e-163	-2.76894e-163	-6.4219e-163	-1.50758e-162	3.79671e-165	2.51139e-165	-1.59746e-163	1.98993e-163	-8.01569e-163	2.67592e-164	-1.35635e-163	8.42969e-165	-1.06818e-164	-3.48996e-163	-5.08782e-163	-5.74001e-163	-4.56601e-163	2.66254e-163	-8.83179e-163	-1.05664e-162	4.61806e-163	2.92202e-163	3.76853e-163	0
-1.52757e-163	-3.91208e-163	1.67064e-163	-6.7024e-163	-1.39744e-164	-7.17792e-163	3.31193e-163	8.4187e-163	-2.76894e-163	-6.4219e-163	-1.50758e-162	3.79671e-165	2.51139e-165	-1.59746e-163	1.98993e-163	-8.01569e-163	2.67592e-164	-1.35635e-163	8.42969e-165	-1.06818e-164	-3.48996e-163	-5.08782e-163	-5.74001e-163	-4.56601e-163	2.66254e-163	-8.83179e-163	-1.05664e-162	4.61806e-163	2.92202e-163	3.76853e-163	0
-1.52757e-163	-3.91208e-163	1.67064e-163	-6.7024e-163	-1.39744e-164	-7.17792e-163	3.31193e-163	8.4187e-163	-2.76894e-163	-6.4219e-163	-1.50758e-162	3.79671e-165	2.51139e-165	-1.59746e-163	1.98993e-163	-8.01569e-163	2.67592e-164	-1.35635e-163	8.42969e-165	-1.06818e-164	-3.48996e-163	-5.08782e-163	-5.74001e-163	-4.56601e-163	2.66254e-163	-8.83179e-163	-1.05664e-162	4.61806e-163	2.92202e-163	3.76853e-163	0
-1.52757e-163	-3.91208e-163	1.67064e-163	-6.7024e-163	-1.39744e-164	-7.17792e-163	3.31193e-163	8.4187e-163	-2.76894e-163	-6.4219e-163	-1.50758e-162	3.79671e-165	2.51139e-165	-1.59746e-163	1.98993e-163	-8.01569e-163	2.67592e-164	-1.35635e-163	8.42969e-165	-1.06818e-164	-3.48996e-163	-5.08782e-163	-5.74001e-163	-4.56601e-163	2.66254e-163	-8.83179e-163	-1.05664e-162	4.61806e-163	2.92202e-163	3.76853e-163	0
-1.52757e-163	-3.91208e-163	1.67064e-163	-6.7024e-163	-1.39744e-164	-7.17792e-163	3.31193e-163	8.4187e-163	-2.76894e-163	-6.4219e-163	-1.50758e-162	3.79671e-165	2.51139e-165	-1.59746e-163	1.98993e-163	-8.01569e-163	2.67592e-164	-1.35635e-163	8.42969e-165	-1.06818e-164	-3.48996e-163	-5.08782e-163	-5.74001e-163	-4.56601e-163	2.66254e-163	-8.83179e-163	-1.05664e-162	4.61806e-163	2.92202e-163	3.76853e-163	0
-1.52757e-163	-3.91208e-163	1.67064e-163	-6.7024e-163	-1.39744e-164	-7.17792e-163	3.31193e-163	8.4187e-163	-2.76894e-163	-6.4219e-163	-1.50758e-162	3.79671e-165	2.51139e-165	-1.59746e-163	1.98993e-163	-8.01569e-163	2.67592e-164	-1.35635e-163	8.42969e-165	-1.06818e-164	-3.48996e-163	-5.08782e-163	-5.74001e-163	-4.56601e-163	2.66254e-163	-8.83179e-163	-1.05664e-162	4.61806e-163	2.92202e-163	3.76853e-163	0
-1.52757e-163	-3.91208e-163	1.67064e-163	-6.7024e-163	-1.39744e-164	-7.17792e-163	3.31193e-163	8.4187e-163	-2.76894e-163	-6.4219e-163	-1.50758e-162	3.79671e-165	2.51139e-165	-1.59746e-163	1.98993e-163	-8.01569e-163	2.67592e-164	-1.35635e-163	8.42969e-165	-1.06818e-164	-3.48996e-163	-5.08782e-163	-5.74001e-163	-4.56601e-163	2.66254e-163	-8.83179e-163	-1.05664e-162	4.61806e-163	2.92202e-163	3.76853e-163	0
-1.52757e-163	-3.91208e-163	1.67064e-163	-6.7024e-163	-1.39744e-164	-7.17792e-163	3.31193e-163	8.4187e-163	-2.76894e-163	-6.4219e-163	-1.50758e-162	3.79671e-165	2.51139e-165	-1.59746e-163	1.98993e-163	-8.01569e-163	2.67592e-164	-1.35635e-163	8.42969e-165	-1.06818e-164	-3.48996e-163	-5.08782e-163	-5.74001e-163	-4.56601e-163	2.66254e-163	-8.83179e-163	-1.05664e-162	4.61806e-163	2.92202e-163	3.76853e-163	0
-1.52757e-163	-3.91208e-163	1.67064e-163	-6.7024e-163	-1.39744e-164	-7.17792e-163	3.31193e-163	8.4187e-163	-2.76894e-163	-6.4219e-163	-1.50758e-162	3.79671e-165	2.51139e-165	-1.59746e-163	1.98993e-163	-8.01569e-163	2.67592e-164	-1.35635e-163	8.42969e-165	-1.06818e-164	-3.48996e-163	-5.08782e-163	-5.74001e-163	-4.56601e-163	2.66254e-163	-8.83179e-163	-1.05664e-162	4.61806e-163	2.92202e-163	3.76853e-163	0
-1.52757e-163	-3.91208e-163	1.67064e-163	-6.7024e-163	-1.39744e-164	-7.17792e-163	3.31193e-163	8.4187e-163	-2.76894e-163	-6.4219e-163	-1.50758e-162	3.79671e-165	2.51139e-165	-1.59746e-163	1.98993e-163	-8.01569e-163	2.67592e-164	-1.35635e-163	8.42969e-165	-1.06818e-164	-3.48996e-163	-5.08782e-163	-5.74001e-163	-4.56601e-163	2.66254e-163	-8.83179e-163	-1.05664e-162	4.61806e-163	2.92202e-163	3.76853e-163	0
-1.52757e-163	-3.91208e-163	1.67064e-163	-6.7024e-163	-1.39744e-164	-7.17792e-163	3.31193e-163	8.4187e-163	-2.76894e-163	-6.4219e-163	-1.50758e-162	3.79671e-165	2.51139e-165	-1.59746e-163	1.98993e-163	-8.01569e-163	2.67592e-164	-1.35635e-163	8.42969e-165	-1.06818e-164	-3.48996e-163	-5.08782e-163	-5.74001e-163	-4.56601e-163	2.66254e-163	-8.83179e-163	-1.05664e-162	4.61806e-163	2.92202e-163	3.76853e-163	0
-1.52757e-163	-3.91208e-163	1.67064e-163	-6.7024e-163	-1.39744e-164	-7.17792e-163	3.31193e-163	8.4187e-163	-2.76894e-163	-6.4219e-163	-1.50758e-162	3.79671e-165	2.51139e-165	-1.59746e-163	1.98993e-163	-8.01569e-163	2.67592e-164	-1.35635e-163	8.42969e-165	-1.06818e-164	-3.48996e-163	-5.08782e-163	-5.74001e-163	-4.56601e-163	2.66254e-163	-8.83179e-163	-1.05664e-162	4.61806e-163	2.92202e-163	3.76853e-163	0
-1.52757e-163	-3.91208e-163	1.67064e-163	-6.7024e-163	-1.39744e-164	-7.17792e-163	3.31193e-163	8.4187e-163	-2.76894e-163	-6.4219e-163	-1.50758e-162	3.79671e-165	2.51139e-165	-1.59746e-163	1.98993e-163	-8.01569e-163	2.67592e-164	-1.35635e-163	8.42969e-165	-1.06818e-164	-3.48996e-163	-5.08782e-163	-5.74001e-163	-4.56601e-163	2.66254e-163	-8.83179e-163	-1.05664e-162	4.61806e-163	2.92202e-163	3.76853e-163	0
-1.52757e-163	-3.91208e-163	1.67064e-163	-6.7024e-163	-1.39744e-164	-7.17792e-163	3.31193e-163	8.4187e-163	-2.76894e-163	-6.4219e-163	-1.50758e-162	3.79671e-165	2.51139e-165	-1.59746e-163	1.98993e-163	-8.01569e-163	2.67592e-164	-1.35635e-163	8.42969e-165	-1.06818e-164	-3.48996e-163	-5.08782e-163	-5.74001e-163	-4.56601e-163	2.66254e-163	-8.83179e-163	-1.05664e-162	4.61806e-163	2.92202e-163	3.76853e-163	0
-1.52757e-163	-3.91208e-163	1.67064e-163	-6.7024e-163	-1.39744e-164	-7.17792e-163	3.31193e-163	8.4187e-163	-2.76894e-163	-6.4219e-163	-1.50758e-162	3.79671e-165	2.51139e-165	-1.59746e-163	1.98993e-163	-8.01569e-163	2.67592e-164	-1.35635e-163	8.42969e-165	-1.06818e-164	-3.48996e-163	-5.08782e-163	-5.74001e-163	-4.56601e-163	2.66254e-163	-8.83179e-163	-1.05664e-162	4.61806e-163	2.92202e-163	3.76853e-163	0
-1.52757e-163	-3.91208e-163	1.67064e-163	-6.7024e-163	-1.39744e-164	-7.17792e-163	3.31193e-163	8.4187e-163	-2.76894e-163	-6.4219e-163	-1.50758e-162	3.79671e-165	2.51139e-165	-1.59746e-163	1.98993e-163	-8.01569e-163	2.67592e-164	-1.35635e-163	8.42969e-165	-1.06818e-164	-3.48996e-163	-5.08782e-163	-5.74001e-163	-4.56601e-163	2.66254e-163	-8.83179e-163	-1.05664e-162	4.61806e-163	2.92202e-163	3.76853e-163	0
-1.52757e-163	-3.91208e-163	1.67064e-163	-6.7024e-163	-1.39744e-164	-7.17792e-163	3.31193e-163	8.4187e-163	-2.76894e-163	-6.4219e-163	-1.50758e-162	3.79671e-165	2.51139e-165	-1.59746e-163	1.98993e-163	-8.01569e-163	2.67592e-164	-1.35635e-163	8.42969e-165	-1.06818e-164	-3.48996e-163	-5.08782e-163	-5.74001e-163	-4.56601e-163	2.66254e-163	-8.83179e-163	-1.05664e-162	4.61806e-163	2.92202e-163	3.76853e-163	0
-1.52757e-163	-3.91208e-163	1.67064e-163	-6.7024e-163	-1.39744e-164	-7.17792e-163	3.31193e-163	8.4187e-163	-2.76894e-163	-6.4219e-163	-1.50758e-162	3.79671e-165	2.51139e-165	-1.59746e-163	1.98993e-163	-8.01569e-163	2.67592e-164	-1.35635e-163	8.42969e-165	-1.06818e-164	-3.48996e-163	-5.08782e-163	-5.74001e-163	-4.56601e-163	2.66254e-163	-8.83179e-163	-1.05664e-162	4.61806e-163	2.92202e-163	3.76853e-163	0
-1.52757e-163	-3.91208e-163	1.67064e-163	-6.7024e-163	-1.39744e-164	-7.17792e-163	3.31193e-163	8.4187e-163	-2.76894e-163	-6.4219e-163	-1.50758e-162	3.79671e-165	2.51139e-165	-1.59746e-163	1.98993e-163	-8.01569e-163	2.67592e-164	-1.35635e-163	8.42969e-165	-1.06818e-164	-3.48996e-163	-5.08782e-163	-5.74001e-163	-4.56601e-163	2.66254e-163	-8.83179e-163	-1.05664e-162	4.61806e-163	2.92202e-163	3.76853e-163	0
-1.52757e-163	-3.91208e-163	1.67064e-163	-6.7024e-163	-1.39744e-164	-7.17792e-163	3.31193e-163	8.4187e-163	-2.76894e-163	-6.4219e-163	-1.50758e-162	3.79671e-165	2.51139e-165	-1.59746e-163	1.98993e-163	-8.01569e-163	2.67592e-164	-1.35635e-163	8.42969e-165	-1.06818e-164	-3.48996e-163	-5.08782e-163	-5.74001e-163	-4.56601e-163	2.66254e-163	-8.83179e-163	-1.05664e-162	4.61806e-163	2.92202e-163	3.76853e-163	0
-1.52757e-163	-3.91208e-163	1.67064e-163	-6.7024e-163	-1.39744e-164	-7.17792e-163	3.31193e-163	8.4187e-163	-2.76894e-163	-6.4219e-163	-1.50758e-162	3.79671e-165	2.51139e-165	-1.59746e-163	1.98993e-163	-8.01569e-163	2.67592e-164	-1.35635e-163	8.42969e-165	-1.06818e-164	-3.48996e-163	-5.08782e-163	-5.74001e-163	-4.56601e-163	2.66254e-163	-8.83179e-163	-1.05664e-162	4.61806e-163	2.92202e-163	3.76853e-163	0
-1.52757e-163	-3.91208e-163	1.67064e-163	-6.7024e-163	-1.39744e-164	-7.17792e-163	3.31193e-163	8.4187e-163	-2.76894e-163	-6.4219e-163	-1.50758e-162	3.79671e-165	2.51139e-165	-1.59746e-163	1.98993e-163	-8.01569e-163	2.67592e-164	-1.35635e-163	8.42969e-165	-1.06818e-164	-3.48996e-163	-5.08782e-163	-5.74001e-163	-4.56601e-163	2.66254e-163	-8.83179e-163	-1.05664e-162	4.61806e-163	2.92202e-163	3.76853e-163	0
-1.52757e-163	-3.91208e-163	1.67064e-163	-6.7024e-163	-1.39744e-164	-7.17792e-163	3.31193e-163	8.4187e-163	-2.76894e-163	-6.4219e-163	-1.50758e-162	3.79671e-165	2.51139e-165	-1.59746e-163	1.98993e-163	-8.01569e-163	2.67592e-164	-1.35635e-163	8.42969e-165	-1.06818e-164	-3.48996e-163	-5.08782e-163	-5.74001e-163	-4.56601e-163	2.66254e-163	-8.83179e-163	-1.05664e-162	4.61806e-163	2.92202e-163	3.76853e-163	0
-1.52757e-163	-3.91208e-163	1.67064e-163	-6.7024e-163	-1.39744e-164	-7.17792e-163	3.31193e-163	8.4187e-163	-2.76894e-163	-6.4219e-163	-1.50758e-162	3.79671e-165	2.51139e-165	-1.59746e-163	1.98993e-163	-8.01569e-163	2.67592e-164	-1.35635e-163	8.42969e-165	-1.06818e-164	-3.48996e-163	-5.08782e-163	-5.74001e-163	-4.56601e-163	2.66254e-163	-8.83179e-163	-1.05664e-162	4.61806e-163	2.92202e-163	3.76853e-163	0
-1.52757e-163	-3.91208e-163	1.67064e-163	-6.7024e-163	-1.39744e-164	-7.17792e-163	3.31193e-163	8.4187e-163	-2.76894e-163	-6.4219e-163	-1.50758e-162	3.79671e-165	2.51139e-165	-1.59746e-163	1.98993e-163	-8.01569e-163	2.67592e-164	-1.35635e-163	8.42969e-165	-1.06818e-164	-3.48996e-163	-5.08782e-163	-5.74001e-163	-4.56601e-163	2.66254e-163	-8.83179e-163	-1.05664e-162	4.61806e-163	2.92202e-163	3.76853e-163	0
-1.52757e-163	-3.91208e-163	1.67064e-163	-6.7024e-163	-1.39744e-164	-7.17792e-163	3.31193e-163	8.4187e-163	-2.76894e-163	-6.4219e-163	-1.50758e-162	3.79671e-165	2.51139e-165	-1.59746e-163	1.98993e-163	-8.01569e-163	2.67592e-164	-1.35635e-163	8.42969e-165	-1.06818e-164	-3.48996e-163	-5.08782e-163	-5.74001e-163	-4.56601e-163	2.66254e-163	-8.83179e-163	-1.05664e-162	4.61806e-163	2.92202e-163	3.76853e-163	0
-1.52757e-163	-3.91208e-163	1.67064e-163	-6.7024e-163	-1.39744e-164	-7.17792e-163	3.31193e-163	8.4187e-163	-2.76894e-163	-6.4219e-163	-1.50758e-162	3.79671e-165	2.51139e-165	-1.59746e-163	1.98993e-163	-8.01569e-163	2.67592e-164	-1.35635e-163	8.42969e-165	-1.06818e-164	-3.48996e-163	-5.08782e-163	-5.74001e-163	-4.56601e-163	2.66254e-163	-8.83179e-163	-1.05664e-162	4.61806e-163	2.92202e-163	3.76853e-163	0
-1.52757e-163	-3.91208e-163	1.67064e-163	-6.7024e-163	-1.39744e-164	-7.17792e-163	3.31193e-163	8.4187e-163	-2.76894e-163	-6.4219e-163	-1.50758e-162	3.79671e-165	2.51139e-165	-1.59746e-163	1.98993e-163	-8.01569e-163	2.67592e-164	-1.35635e-163	8.42969e-165	-1.06818e-164	-3.48996e-163	-5.08782e-163	-5.74001e-163	-4.56601e-163	2.66254e-163	-8.83179e-163	-1.05664e-162	4.61806e-163	2.92202e-163	3.76853e-163	0
-1.52757e-163	-3.91208e-163	1.67064e-163	-6.7024e-163	-1.39744e-164	-7.17792e-163	3.31193e-163	8.4187e-163	-2.76894e-163	-6.4219e-163	-1.50758e-162	3.79671e-165	2.51139e-165	-1.59746e-163	1.98993e-163	-8.01569e-163	2.67592e-164	-1.35635e-163	8.42969e-165	-1.06818e-164	-3.48996e-163	-5.08782e-163	-5.74001e-163	-4.56601e-163	2.66254e-163	-8.83179e-163	-1.05664e-162	4.61806e-163	2.92202e-163	3.76853e-163	0
-1.52757e-163	-3.91208e-163	1.67064e-163	-6.7024e-163	-1.39744e-164	-7.17792e-163	3.31193e-163	8.4187e-163	-2.76894e-163	-6.4219e-163	-1.50758e-162	3.79671e-165	2.51139e-165	-1.59746e-163	1.98993e-163	-8.01569e-163	2.67592e-164	-1.35635e-163	8.42969e-165	-1.06818e-164	-3.48996e-163	-5.08782e-163	-5.74001e-163	-4.56601e-163	2.66254e-163	-8.83179e-163	-1.05664e-162	4.61806e-163	2.92202e-163	3.76853e-163	0
-1.52757e-163	-3.91208e-163	1.67064e-163	-6.7024e-163	-1.39744e-164	-7.17792e-163	3.31193e-163	8.4187e-163	-2.76894e-163	-6.4219e-163	-1.50758e-162	3.79671e-165	2.51139e-165	-1.59746e-163	1.98993e-163	-8.01569e-163	2.67592e-164	-1.35635e-163	8.42969e-165	-1.06818e-164	-3.48996e-163	-5.08782e-163	-5.74001e-163	-4.56601e-163	2.66254e-163	-8.83179e-163	-1.05664e-162	4.61806e-163	2.92202e-163	3.76853e-163	0
-1.52757e-163	-3.91208e-163	1.67064e-163	-6.7024e-163	-1.39744e-164	-7.17792e-163	3.31193e-163	8.4187e-163	-2.76894e-163	-6.4219e-163	-1.50758e-162	3.79671e-165	2.51139e-165	-1.59746e-163	1.98993e-163	-8.01569e-163	2.67592e-164	-1.35635e-163	8.42969e-165	-1.06818e-164	-3.48996e-163	-5.08782e-163	-5.74001e-163	-4.56601e-163	2.66254e-163	-8.83179e-163	-1.05664e-162	4.61806e-163	2.92202e-163	3.76853e-163	0
-1.52757e-163	-3.91208e-163	1.67064e-163	-6.7024e-163	-1.39744e-164	-7.17792e-163	3.31193e-163	8.4187e-163	-2.76894e-163	-6.4219e-163	-1.50758e-162	3.79671e-165	2.51139e-165	-1.59746e-163	1.98993e-163	-8.01569e-163	2.67592e-164	-1.35635e-163	8.42969e-165	-1.06818e-164	-3.48996e-163	-5.08782e-163	-5.74001e-163	-4.56601e-163	2.66254e-163	-8.83179e-163	-1.05664e-162	4.61806e-163	2.92202e-163	3.76853e-163	0
-1.52757e-163	-3.91208e-163	1.67064e-163	-6.7024e-163	-1.39744e-164	-7.17792e-163	3.31193e-163	8.4187e-163	-2.76894e-163	-6.4219e-163	-1.50758e-162	3.79671e-165	2.51139e-165	-1.59746e-163	1.98993e-163	-8.01569e-163	2.67592e-164	-1.35635e-163	8.42969e-165	-1.06818e-164	-3.48996e-163	-5.08782e-163	-5.74001e-163	-4.56601e-163	2.66254e-163	-8.83179e-163	-1.05664e-162	4.61806e-163	2.92202e-163	3.76853e-163	0
-1.52757e-163	-3.91208e-163	1.67064e-163	-6.7024e-163	-1.39744e-164	-7.17792e-163	3.31193e-163	8.4187e-163	-2.76894e-163	-6.4219e-163	-1.50758e-162	3.79671e-165	2.51139e-165	-1.59746e-163	1.98993e-163	-8.01569e-163	2.67592e-164	-1.35635e-163	8.42969e-165	-1.06818e-164	-3.48996e-163	-5.08782e-163	-5.74001e-163	-4.56601e-163	2.66254e-163	-8.83179e-163	-1.05664e-162	4.61806e-163	2.92202e-163	3.76853e-163	0
-1.52757e-163	-3.91208e-163	1.67064e-163	-6.7024e-163	-1.39744e-164	-7.17792e-163	3.31193e-163	8.4187e-163	-2.76894e-163	-6.4219e-163	-1.50758e-162	3.79671e-165	2.51139e-165	-1.59746e-163	1.98993e-163	-8.01569e-163	2.67592e-164	-1.35635e-163	8.42969e-165	-1.06818e-164	-3.48996e-163	-5.08782e-163	-5.74001e-163	-4.56601e-163	2.66254e-163	-8.83179e-163	-1.05664e-162	4.61806e-163	2.92202e-163	3.76853e-163	0
-1.52757e-163	-3.91208e-163	1.67064e-163	-6.7024e-163	-1.39744e-164	-7.17792e-163	3.31193e-163	8.4187e-163	-2.76894e-163	-6.4219e-163	-1.50758e-162	3.79671e-165	2.51139e-165	-1.59746e-163	1.98993e-163	-8.01569e-163	2.67592e-164	-1.35635e-163	8.42969e-165	-1.06818e-164	-3.48996e-163	-5.08782e-163	-5.74001e-163	-4.56601e-163	2.66254e-163	-8.83179e-163	-1.05664e-162	4.61806e-163	2.92202e-163	3.76853e-163	0
-1.52757e-163	-3.91208e-163	1.67064e-163	-6.7024e-163	-1.39744e-164	-7.17792e-163	3.31193e-163	8.4187e-163	-2.76894e-163	-6.4219e-163	-1.50758e-162	3.79671e-165	2.51139e-165	-1.59746e-163	1.98993e-163	-8.01569e-163	2.67592e-164	-1.35635e-163	8.42969e-165	-1.06818e-164	-3.48996e-163	-5.08782e-163	-5.74001e-163	-4.56601e-163	2.66254e-163	-8.83179e-163	-1.05664e-162	4.61806e-163	2.92202e-163	3.76853e-163	0
-1.52757e-163	-3.91208e-163	1.67064e-163	-6.7024e-163	-1.39744e-164	-7.17792e-163	3.31193e-163	8.4187e-163	-2.76894e-163	-6.4219e-163	-1.50758e-162	3.79671e-165	2.51139e-165	-1.59746e-163	1.98993e-163	-8.01569e-163	2.67592e-164	-1.35635e-163	8.42969e-165	-1.06818e-164	-3.48996e-163	-5.08782e-163	-5.74001e-163	-4.56601e-163	2.66254e-163	-8.83179e-163	-1.05664e-162	4.61806e-163	2.92202e-163	3.76853e-163	0
-1.52757e-163	-3.91208e-163	1.67064e-163	-6.7024e-163	-1.39744e-164	-7.17792e-163	3.31193e-163	8.4187e-163	-2.76894e-163	-6.4219e-163	-1.50758e-162	3.79671e-165	2.51139e-165	-1.59746e-163	1.98993e-163	-8.01569e-163	2.67592e-164	-1.35635e-163	8.42969e-165	-1.06818e-164	-3.48996e-163	-5.08782e-163	-5.74001e-163	-4.56601e-163	2.66254e-163	-8.83179e-163	-1.05664e-162	4.61806e-163	2.92202e-163	3.76853e-163	0
-1.52757e-163	-3.91208e-163	1.67064e-163	-6.7024e-163	-1.39744e-164	-7.17792e-163	3.31193e-163	8.4187e-163	-2.76894e-163	-6.4219e-163	-1.50758e-162	3.79671e-165	2.51139e-165	-1.59746e-163	1.98993e-163	-8.01569e-163	2.67592e-164	-1.35635e-163	8.42969e-165	-1.06818e-164	-3.48996e-163	-5.08782e-163	-5.74001e-163	-4.56601e-163	2.66254e-163	-8.83179e-163	-1.05664e-162	4.61806e-163	2.92202e-163	3.76853e-163	0
-1.52757e-163	-3.91208e-163	1.67064e-163	-6.7024e-163	-1.39744e-164	-7.17792e-163	3.31193e-163	8.4187e-163	-2.76894e-163	-6.4219e-163	-1.50758e-162	3.79671e-165	2.51139e-165	-1.59746e-163	1.98993e-163	-8.01569e-163	2.67592e-164	-1.35635e-163	8.42969e-165	-1.06818e-164	-3.48996e-163	-5.08782e-163	-5.74001e-163	-4.56601e-163	2.66254e-163	-8.83179e-163	-1.05664e-162	4.61806e-163	2.92202e-163	3.76853e-163	0
-1.52757e-163	-3.91208e-163	1.67064e-163	-6.7024e-163	-1.39744e-164	-7.17792e-163	3.31193e-163	8.4187e-163	-2.76894e-163	-6.4219e-163	-1.50758e-162	3.79671e-165	2.51139e-165	-1.59746e-163	1.98993e-163	-8.01569e-163	2.67592e-164	-1.35635e-163	8.42969e-165	-1.06818e-164	-3.48996e-163	-5.08782e-163	-5.74001e-163	-4.56601e-163	2.66254e-163	-8.83179e-163	-1.05664e-162	4.61806e-163	2.92202e-163	3.76853e-163	0
-1.52757e-163	-3.91208e-163	1.67064e-163	-6.7024e-163	-1.39744e-164	-7.17792e-163	3.31193e-163	8.4187e-163	-2.76894e-163	-6.4219e-163	-1.50758e-162	3.79671e-165	2.51139e-165	-1.59746e-163	1.98993e-163	-8.01569e-163	2.67592e-164	-1.35635e-163	8.42969e-165	-1.06818e-164	-3.48996e-163	-5.08782e-163	-5.74001e-163	-4.56601e-163	2.66254e-163	-8.83179e-163	-1.05664e-162	4.61806e-163	2.92202e-163	3.76853e-163	0
-1.52757e-163	-3.91208e-163	1.67064e-163	-6.7024e-163	-1.39744e-164	-7.17792e-163	3.31193e-163	8.4187e-163	-2.76894e-163	-6.4219e-163	-1.50758e-162	3.79671e-165	2.51139e-165	-1.59746e-163	1.98993e-163	-8.01569e-163	2.67592e-164	-1.35635e-163	8.42969e-165	-1.06818e-164	-3.48996e-163	-5.08782e-163	-5.74001e-163	-4.56601e-163	2.66254e-163	-8.83179e-163	-1.05664e-162	4.61806e-163	2.92202e-163	3.76853e-163	0
-1.52757e-163	-3.91208e-163	1.67064e-163	-6.7024e-163	-1.39744e-164	-7.17792e-163	3.31193e-163	8.4187e-163	-2.76894e-163	-6.4219e-163	-1.50758e-162	3.79671e-165	2.51139e-165	-1.59746e-163	1.98993e-163	-8.01569e-163	2.67592e-164	-1.35635e-163	8.42969e-165	-1.06818e-164	-3.48996e-163	-5.08782e-163	-5.74001e-163	-4.56601e-163	2.66254e-163	-8.83179e-163	-1.05664e-162	4.61806e-163	2.92202e-163	3.76853e-163	0
-1.52757e-163	-3.91208e-163	1.67064e-163	-6.7024e-163	-1.39744e-164	-7.17792e-163	3.31193e-163	8.4187e-163	-2.76894e-163	-6.4219e-163	-1.50758e-162	3.79671e-165	2.51139e-165	-1.59746e-163	1.98993e-163	-8.01569e-163	2.67592e-164	-1.35635e-163	8.42969e-165	-1.06818e-164	-3.48996e-163	-5.08782e-163	-5.74001e-163	-4.56601e-163	2.66254e-163	-8.83179e-163	-1.05664e-162	4.61806e-163	2.92202e-163	3.76853e-163	0
-1.52757e-163	-3.91208e-163	1.67064e-163	-6.7024e-163	-1.39744e-164	-7.17792e-163	3.31193e-163	8.4187e-163	-2.76894e-163	-6.4219e-163	-1.50758e-162	3.79671e-165	2.51139e-165	-1.59746e-163	1.98993e-163	-8.01569e-163	2.67592e-164	-1.35635e-163	8.42969e-165	-1.06818e-164	-3.48996e-163	-5.08782e-163	-5.74001e-163	-4.56601e-163	2.66254e-163	-8.83179e-163	-1.05664e-162	4.61806e-163	2.92202e-163	3.76853e-163	0
-1.52757e-163	-3.91208e-163	1.67064e-163	-6.7024e-163	-1.39744e-164	-7.17792e-163	3.31193e-163	8.4187e-163	-2.76894e-163	-6.4219e-163	-1.50758e-162	3.79671e-165	2.51139e-165	-1.59746e-163	1.98993e-163	-8.01569e-163	2.67592e-164	-1.35635e-163	8.42969e-165	-1.06818e-164	-3.48996e-163	-5.08782e-163	-5.74001e-163	-4.56601e-163	2.66254e-163	-8.83179e-163	-1.05664e-162	4.61806e-163	2.92202e-163	3.76853e-163	0
-1.52757e-163	-3.91208e-163	1.67064e-163	-6.7024e-163	-1.39744e-164	-7.17792e-163	3.31193e-163	8.4187e-163	-2.76894e-163	-6.4219e-163	-1.50758e-162	3.79671e-165	2.51139e-165	-1.59746e-163	1.98993e-163	-8.01569e-163	2.67592e-164	-1.35635e-163	8.42969e-165	-1.06818e-164	-3.48996e-163	-5.08782e-163	-5.74001e-163	-4.56601e-163	2.66254e-163	-8.83179e-163	-1.05664e-162	4.61806e-163	2.92202e-163	3.76853e-163	0
-1.52757e-163	-3.91208e-163	1.67064e-163	-6.7024e-163	-1.39744e-164	-7.17792e-163	3.31193e-163	8.4187e-163	-2.76894e-163	-6.4219e-163	-1.50758e-162	3.79671e-165	2.51139e-165	-1.59746e-163	1.98993e-163	-8.01569e-163	2.67592e-164	-1.35635e-163	8.42969e-165	-1.06818e-164	-3.48996e-163	-5.08782e-163	-5.74001e-163	-4.56601e-163	2.66254e-163	-8.83179e-163	-1.05664e-162	4.61806e-163	2.92202e-163	3.76853e-163	0
-1.52757e-163	-3.91208e-163	1.67064e-163	-6.7024e-163	-1.39744e-164	-7.17792e-163	3.31193e-163	8.4187e-163	-2.76894e-163	-6.4219e-163	-1.50758e-162	3.79671e-165	2.51139e-165	-1.59746e-163	1.98993e-163	-8.01569e-163	2.67592e-164	-1.35635e-163	8.42969e-165	-1.06818e-164	-3.48996e-163	-5.08782e-163	-5.74001e-163	-4.56601e-163	2.66254e-163	-8.83179e-163	-1.05664e-162	4.61806e-163	2.92202e-163	3.76853e-163	0
-1.52757e-163	-3.91208e-163	1.67064e-163	-6.7024e-163	-1.39744e-164	-7.17792e-163	3.31193e-163	8.4187e-163	-2.76894e-163	-6.4219e-163	-1.50758e-162	3.79671e-165	2.51139e-165	-1.59746e-163	1.98993e-163	-8.01569e-163	2.67592e-164	-1.35635e-163	8.42969e-165	-1.06818e-164	-3.48996e-163	-5.08782e-163	-5.74001e-163	-4.56601e-163	2.66254e-163	-8.83179e-163	-1.05664e-162	4.61806e-163	2.92202e-163	3.76853e-163	0
-1.52757e-163	-3.91208e-163	1.67064e-163	-6.7024e-163	-1.39744e-164	-7.17792e-163	3.31193e-163	8.4187e-163	-2.76894e-163	-6.4219e-163	-1.50758e-162	3.79671e-165	2.51139e-165	-1.59746e-163	1.98993e-163	-8.01569e-163	2.67592e-164	-1.35635e-163	8.42969e-165	-1.06818e-164	-3.48996e-163	-5.08782e-163	-5.74001e-163	-4.56601e-163	2.66254e-163	-8.83179e-163	-1.05664e-162	4.61806e-163	2.92202e-163	3.76853e-163	0
-1.52757e-163	-3.91208e-163	1.67064e-163	-6.7024e-163	-1.39744e-164	-7.17792e-163	3.31193e-163	8.4187e-163	-2.76894e-163	-6.4219e-163	-1.50758e-162	3.79671e-165	2.51139e-165	-1.59746e-163	1.98993e-163	-8.01569e-163	2.67592e-164	-1.35635e-163	8.42969e-165	-1.06818e-164	-3.48996e-163	-5.08782e-163	-5.74001e-163	-4.56601e-163	2.66254e-163	-8.83179e-163	-1.05664e-162	4.61806e-163	2.92202e-163	3.76853e-163	0
-1.52757e-163	-3.91208e-163	1.67064e-163	-6.7024e-163	-1.39744e-164	-7.17792e-163	3.31193e-163	8.4187e-163	-2.76894e-163	-6.4219e-163	-1.50758e-162	3.79671e-165	2.51139e-165	-1.59746e-163	1.98993e-163	-8.01569e-163	2.67592e-164	-1.35635e-163	8.42969e-165	-1.06818e-164	-3.48996e-163	-5.08782e-163	-5.74001e-163	-4.56601e-163	2.66254e-163	-8.83179e-163	-1.05664e-162	4.61806e-163	2.92202e-163	3.76853e-163	0
-1.52757e-163	-3.91208e-163	1.67064e-163	-6.7024e-163	-1.39744e-164	-7.17792e-163	3.31193e-163	8.4187e-163	-2.76894e-163	-6.4219e-163	-1.50758e-162	3.79671e-165	2.51139e-165	-1.59746e-163	1.98993e-163	-8.01569e-163	2.67592e-164	-1.35635e-163	8.42969e-165	-1.06818e-164	-3.48996e-163	-5.08782e-163	-5.74001e-163	-4.56601e-163	2.66254e-163	-8.83179e-163	-1.05664e-162	4.61806e-163	2.92202e-163	3.76853e-163	0
-1.52757e-163	-3.91208e-163	1.67064e-163	-6.7024e-163	-1.39744e-164	-7.17792e-163	3.31193e-163	8.4187e-163	-2.76894e-163	-6.4219e-163	-1.50758e-162	3.79671e-165	2.51139e-165	-1.59746e-163	1.98993e-163	-8.01569e-163	2.67592e-164	-1.35635e-163	8.42969e-165	-1.06818e-164	-3.48996e-163	-5.08782e-163	-5.74001e-163	-4.56601e-163	2.66254e-163	-8.83179e-163	-1.05664e-162	4.61806e-163	2.92202e-163	3.76853e-163	0
-1.52757e-163	-3.91208e-163	1.67064e-163	-6.7024e-163	-1.39744e-164	-7.17792e-163	3.31193e-163	8.4187e-163	-2.76894e-163	-6.4219e-163	-1.50758e-162	3.79671e-165	2.51139e-165	-1.59746e-163	1.98993e-163	-8.01569e-163	2.67592e-164	-1.35635e-163	8.42969e-165	-1.06818e-164	-3.48996e-163	-5.08782e-163	-5.74001e-163	-4.56601e-163	2.66254e-163	-8.83179e-163	-1.05664e-162	4.61806e-163	2.92202e-163	3.76853e-163	0
-1.52757e-163	-3.91208e-163	1.67064e-163	-6.7024e-163	-1.39744e-164	-7.17792e-163	3.31193e-163	8.4187e-163	-2.76894e-163	-6.4219e-163	-1.50758e-162	3.79671e-165	2.51139e-165	-1.59746e-163	1.98993e-163	-8.01569e-163	2.67592e-164	-1.35635e-163	8.42969e-165	-1.06818e-164	-3.48996e-163	-5.08782e-163	-5.74001e-163	-4.56601e-163	2.66254e-163	-8.83179e-163	-1.05664e-162	4.61806e-163	2.92202e-163	3.76853e-163	0
-1.52757e-163	-3.91208e-163	1.67064e-163	-6.7024e-163	-1.39744e-164	-7.17792e-163	3.31193e-163	8.4187e-163	-2.76894e-163	-6.4219e-163	-1.50758e-162	3.79671e-165	2.51139e-165	-1.59746e-163	1.98993e-163	-8.01569e-163	2.67592e-164	-1.35635e-163	8.42969e-165	-1.06818e-164	-3.48996e-163	-5.08782e-163	-5.74001e-163	-4.56601e-163	2.66254e-163	-8.83179e-163	-1.05664e-162	4.61806e-163	2.92202e-163	3.76853e-163	0
-1.52757e-163	-3.91208e-163	1.67064e-163	-6.7024e-163	-1.39744e-164	-7.17792e-163	3.31193e-163	8.4187e-163	-2.76894e-163	-6.4219e-163	-1.50758e-162	3.79671e-165	2.51139e-165	-1.59746e-163	1.98993e-163	-8.01569e-163	2.67592e-164	-1.35635e-163	8.42969e-165	-1.06818e-164	-3.48996e-163	-5.08782e-163	-5.74001e-163	-4.56601e-163	2.66254e-163	-8.83179e-163	-1.05664e-162	4.61806e-163	2.92202e-163	3.76853e-163	0
-1.52757e-163	-3.91208e-163	1.67064e-163	-6.7024e-163	-1.39744e-164	-7.17792e-163	3.31193e-163	8.4187e-163	-2.76894e-163	-6.4219e-163	-1.50758e-162	3.79671e-165	2.51139e-165	-1.59746e-163	1.98993e-163	-8.01569e-163	2.67592e-164	-1.35635e-163	8.42969e-165	-1.06818e-164	-3.48996e-163	-5.08782e-163	-5.74001e-163	-4.56601e-163	2.66254e-163	-8.83179e-163	-1.05664e-162	4.61806e-163	2.92202e-163	3.76853e-163	0
-1.52757e-163	-3.91208e-163	1.67064e-163	-6.7024e-163	-1.39744e-164	-7.17792e-163	3.31193e-163	8.4187e-163	-2.76894e-163	-6.4219e-163	-1.50758e-162	3.79671e-165	2.51139e-165	-1.59746e-163	1.98993e-163	-8.01569e-163	2.67592e-164	-1.35635e-163	8.42969e-165	-1.06818e-164	-3.48996e-163	-5.08782e-163	-5.74001e-163	-4.56601e-163	2.66254e-163	-8.83179e-163	-1.05664e-162	4.61806e-163	2.92202e-163	3.76853e-163	0
-1.52757e-163	-3.91208e-163	1.67064e-163	-6.7024e-163	-1.39744e-164	-7.17792e-163	3.31193e-163	8.4187e-163	-2.76894e-163	-6.4219e-163	-1.50758e-162	3.79671e-165	2.51139e-165	-1.59746e-163	1.98993e-163	-8.01569e-163	2.67592e-164	-1.35635e-163	8.42969e-165	-1.06818e-164	-3.48996e-163	-5.08782e-163	-5.74001e-163	-4.56601e-163	2.66254e-163	-8.83179e-163	-1.05664e-162	4.61806e-163	2.92202e-163	3.76853e-163	0
-1.52757e-163	-3.91208e-163	1.67064e-163	-6.7024e-163	-1.39744e-164	-7.17792e-163	3.31193e-163	8.4187e-163	-2.76894e-163	-6.4219e-163	-1.50758e-162	3.79671e-165	2.51139e-165	-1.59746e-163	1.98993e-163	-8.01569e-163	2.67592e-164	-1.35635e-163	8.42969e-165	-1.06818e-164	-3.48996e-163	-5.08782e-163	-5.74001e-163	-4.56601e-163	2.66254e-163	-8.83179e-163	-1.05664e-162	4.61806e-163	2.92202e-163	3.76853e-163	0
-1.52757e-163	-3.91208e-163	1.67064e-163	-6.7024e-163	-1.39744e-164	-7.17792e-163	3.31193e-163	8.4187e-163	-2.76894e-163	-6.4219e-163	-1.50758e-162	3.79671e-165	2.51139e-165	-1.59746e-163	1.98993e-163	-8.01569e-163	2.67592e-164	-1.35635e-163	8.42969e-165	-1.06818e-164	-3.48996e-163	-5.08782e-163	-5.74001e-163	-4.56601e-163	2.66254e-163	-8.83179e-163	-1.05664e-162	4.61806e-163	2.92202e-163	3.76853e-163	0
-1.52757e-163	-3.91208e-163	1.67064e-163	-6.7024e-163	-1.39744e-164	-7.17792e-163	3.31193e-163	8.4187e-163	-2.76894e-163	-6.4219e-163	-1.50758e-162	3.79671e-165	2.51139e-165	-1.59746e-163	1.98993e-163	-8.01569e-163	2.67592e-164	-1.35635e-163	8.42969e-165	-1.06818e-164	-3.48996e-163	-5.08782e-163	-5.74001e-163	-4.56601e-163	2.66254e-163	-8.83179e-163	-1.05664e-162	4.61806e-163	2.92202e-163	3.76853e-163	0
-1.52757e-163	-3.91208e-163	1.67064e-163	-6.7024e-163	-1.39744e-164	-7.17792e-163	3.31193e-163	8.4187e-163	-2.76894e-163	-6.4219e-163	-1.50758e-162	3.79671e-165	2.51139e-165	-1.59746e-163	1.98993e-163	-8.01569e-163	2.67592e-164	-1.35635e-163	8.42969e-165	-1.06818e-164	-3.48996e-163	-5.08782e-163	-5.74001e-163	-4.56601e-163	2.66254e-163	-8.83179e-163	-1.05664e-162	4.61806e-163	2.92202e-163	3.76853e-163	0
-1.52757e-163	-3.91208e-163	1.67064e-163	-6.7024e-163	-1.39744e-164	-7.17792e-163	3.31193e-163	8.4187e-163	-2.76894e-163	-6.4219e-163	-1.50758e-162	3.79671e-165	2.51139e-165	-1.59746e-163	1.98993e-163	-8.01569e-163	2.67592e-164	-1.35635e-163	8.42969e-165	-1.06818e-164	-3.48996e-163	-5.08782e-163	-5.74001e-163	-4.56601e-163	2.66254e-163	-8.83179e-163	-1.05664e-162	4.61806e-163	2.92202e-163	3.76853e-163	0
-1.52757e-163	-3.91208e-163	1.67064e-163	-6.7024e-163	-1.39744e-164	-7.17792e-163	3.31193e-163	8.4187e-163	-2.76894e-163	-6.4219e-163	-1.50758e-162	3.79671e-165	2.51139e-165	-1.59746e-163	1.98993e-163	-8.01569e-163	2.67592e-164	-1.35635e-163	8.42969e-165	-1.06818e-164	-3.48996e-163	-5.08782e-163	-5.74001e-163	-4.56601e-163	2.66254e-163	-8.83179e-163	-1.05664e-162	4.61806e-163	2.92202e-163	3.76853e-163	0
-1.52757e-163	-3.91208e-163	1.67064e-163	-6.7024e-163	-1.39744e-164	-7.17792e-163	3.31193e-163	8.4187e-163	-2.76894e-163	-6.4219e-163	-1.50758e-162	3.79671e-165	2.51139e-165	-1.59746e-163	1.98993e-163	-8.01569e-163	2.67592e-164	-1.35635e-163	8.42969e-165	-1.06818e-164	-3.48996e-163	-5.08782e-163	-5.74001e-163	-4.56601e-163	2.66254e-163	-8.83179e-163	-1.05664e-162	4.61806e-163	2.92202e-163	3.76853e-163	0
-1.52757e-163	-3.91208e-163	1.67064e-163	-6.7024e-163	-1.39744e-164	-7.17792e-163	3.31193e-163	8.4187e-163	-2.76894e-163	-6.4219e-163	-1.50758e-162	3.79671e-165	2.51139e-165	-1.59746e-163	1.98993e-163	-8.01569e-163	2.67592e-164	-1.35635e-163	8.42969e-165	-1.06818e-164	-3.48996e-163	-5.08782e-163	-5.74001e-163	-4.56601e-163	2.66254e-163	-8.83179e-163	-1.05664e-162	4.61806e-163	2.92202e-163	3.76853e-163	0
-1.52757e-163	-3.91208e-163	1.67064e-163	-6.7024e-163	-1.39744e-164	-7.17792e-163	3.31193e-163	8.4187e-163	-2.76894e-163	-6.4219e-163	-1.50758e-162	3.79671e-165	2.51139e-165	-1.59746e-163	1.98993e-163	-8.01569e-163	2.67592e-164	-1.35635e-163	8.42969e-165	-1.06818e-164	-3.48996e-163	-5.08782e-163	-5.74001e-163	-4.56601e-163	2.66254e-163	-8.83179e-163	-1.05664e-162	4.61806e-163	2.92202e-163	3.76853e-163	0
-1.52757e-163	-3.91208e-163	1.67064e-163	-6.7024e-163	-1.39744e-164	-7.17792e-163	3.31193e-163	8.4187e-163	-2.76894e-163	-6.4219e-163	-1.50758e-162	3.79671e-165	2.51139e-165	-1.59746e-163	1.98993e-163	-8.01569e-163	2.67592e-164	-1.35635e-163	8.42969e-165	-1.06818e-164	-3.48996e-163	-5.08782e-163	-5.74001e-163	-4.56601e-163	2.66254e-163	-8.83179e-163	-1.05664e-162	4.61806e-163	2.92202e-163	3.76853e-163	0
-1.52757e-163	-3.91208e-163	1.67064e-163	-6.7024e-163	-1.39744e-164	-7.17792e-163	3.31193e-163	8.4187e-163	-2.76894e-163	-6.4219e-163	-1.50758e-162	3.79671e-165	2.51139e-165	-1.59746e-163	1.98993e-163	-8.01569e-163	2.67592e-164	-1.35635e-163	8.42969e-165	-1.06818e-164	-3.48996e-163	-5.08782e-163	-5.74001e-163	-4.56601e-163	2.66254e-163	-8.83179e-163	-1.05664e-162	4.61806e-163	2.92202e-163	3.76853e-163	0
-1.52757e-163	-3.91208e-163	1.67064e-163	-6.7024e-163	-1.39744e-164	-7.17792e-163	3.31193e-163	8.4187e-163	-2.76894e-163	-6.4219e-163	-1.50758e-162	3.79671e-165	2.51139e-165	-1.59746e-163	1.98993e-163	-8.01569e-163	2.67592e-164	-1.35635e-163	8.42969e-165	-1.06818e-164	-3.48996e-163	-5.08782e-163	-5.74001e-163	-4.56601e-163	2.66254e-163	-8.83179e-163	-1.05664e-162	4.61806e-163	2.92202e-163	3.76853e-163	0
-1.52757e-163	-3.91208e-163	1.67064e-163	-6.7024e-163	-1.39744e-164	-7.17792e-163	3.31193e-163	8.4187e-163	-2.76894e-163	-6.4219e-163	-1.50758e-162	3.79671e-165	2.51139e-165	-1.59746e-163	1.98993e-163	-8.01569e-163	2.67592e-164	-1.35635e-163	8.42969e-165	-1.06818e-164	-3.48996e-163	-5.08782e-163	-5.74001e-163	-4.56601e-163	2.66254e-163	-8.83179e-163	-1.05664e-162	4.61806e-163	2.92202e-163	3.76853e-163	0
-1.52757e-163	-3.91208e-163	1.67064e-163	-6.7024e-163	-1.39744e-164	-7.17792e-163	3.31193e-163	8.4187e-163	-2.76894e-163	-6.4219e-163	-1.50758e-162	3.79671e-165	2.51139e-165	-1.59746e-163	1.98993e-163	-8.01569e-163	2.67592e-164	-1.35635e-163	8.42969e-165	-1.06818e-164	-3.48996e-163	-5.08782e-163	-5.74001e-163	-4.56601e-163	2.66254e-163	-8.83179e-163	-1.05664e-162	4.61806e-163	2.92202e-163	3.76853e-163	0
-1.52757e-163	-3.91208e-163	1.67064e-163	-6.7024e-163	-1.39744e-164	-7.17792e-163	3.31193e-163	8.4187e-163	-2.76894e-163	-6.4219e-163	-1.50758e-162	3.79671e-165	2.51139e-165	-1.59746e-163	1.98993e-163	-8.01569e-163	2.67592e-164	-1.35635e-163	8.42969e-165	-1.06818e-164	-3.48996e-163	-5.08782e-163	-5.74001e-163	-4.56601e-163	2.66254e-163	-8.83179e-163	-1.05664e-162	4.61806e-163	2.92202e-163	3.76853e-163	0
-1.52757e-163	-3.91208e-163	1.67064e-163	-6.7024e-163	-1.39744e-164	-7.17792e-163	3.31193e-163	8.4187e-163	-2.76894e-163	-6.4219e-163	-1.50758e-162	3.79671e-165	2.51139e-165	-1.59746e-163	1.98993e-163	-8.01569e-163	2.67592e-164	-1.35635e-163	8.42969e-165	-1.06818e-164	-3.48996e-163	-5.08782e-163	-5.74001e-163	-4.56601e-163	2.66254e-163	-8.83179e-163	-1.05664e-162	4.61806e-163	2.92202e-163	3.76853e-163	0
-1.52757e-163	-3.91208e-163	1.67064e-163	-6.7024e-163	-1.39744e-164	-7.17792e-163	3.31193e-163	8.4187e-163	-2.76894e-163	-6.4219e-163	-1.50758e-162	3.79671e-165	2.51139e-165	-1.59746e-163	1.98993e-163	-8.01569e-163	2.67592e-164	-1.35635e-163	8.42969e-165	-1.06818e-164	-3.48996e-163	-5.08782e-163	-5.74001e-163	-4.56601e-163	2.66254e-163	-8.83179e-163	-1.05664e-162	4.61806e-163	2.92202e-163	3.76853e-163	0
-1.52757e-163	-3.91208e-163	1.67064e-163	-6.7024e-163	-1.39744e-164	-7.17792e-163	3.31193e-163	8.4187e-163	-2.76894e-163	-6.4219e-163	-1.50758e-162	3.79671e-165	2.51139e-165	-1.59746e-163	1.98993e-163	-8.01569e-163	2.67592e-164	-1.35635e-163	8.42969e-165	-1.06818e-164	-3.48996e-163	-5.08782e-163	-5.74001e-163	-4.56601e-163	2.66254e-163	-8.83179e-163	-1.05664e-162	4.61806e-163	2.92202e-163	3.76853e-163	0
-1.52757e-163	-3.91208e-163	1.67064e-163	-6.7024e-163	-1.39744e-164	-7.17792e-163	3.31193e-163	8.4187e-163	-2.76894e-163	-6.4219e-163	-1.50758e-162	3.79671e-165	2.51139e-165	-1.59746e-163	1.98993e-163	-8.01569e-163	2.67592e-164	-1.35635e-163	8.42969e-165	-1.06818e-164	-3.48996e-163	-5.08782e-163	-5.74001e-163	-4.56601e-163	2.66254e-163	-8.83179e-163	-1.05664e-162	4.61806e-163	2.92202e-163	3.76853e-163	0
-1.52757e-163	-3.91208e-163	1.67064e-163	-6.7024e-163	-1.39744e-164	-7.17792e-163	3.31193e-163	8.4187e-163	-2.76894e-163	-6.4219e-163	-1.50758e-162	3.79671e-165	2.51139e-165	-1.59746e-163	1.98993e-163	-8.01569e-163	2.67592e-164	-1.35635e-163	8.42969e-165	-1.06818e-164	-3.48996e-163	-5.08782e-163	-5.74001e-163	-4.56601e-163	2.66254e-163	-8.83179e-163	-1.05664e-162	4.61806e-163	2.92202e-163	3.76853e-163	0
-1.52757e-163	-3.91208e-163	1.67064e-163	-6.7024e-163	-1.39744e-164	-7.17792e-163	3.31193e-163	8.4187e-163	-2.76894e-163	-6.4219e-163	-1.50758e-162	3.79671e-165	2.51139e-165	-1.59746e-163	1.98993e-163	-8.01569e-163	2.67592e-164	-1.35635e-163	8.42969e-165	-1.06818e-164	-3.48996e-163	-5.08782e-163	-5.74001e-163	-4.56601e-163	2.66254e-163	-8.83179e-163	-1.05664e-162	4.61806e-163	2.92202e-163	3.76853e-163	0
-1.52757e-163	-3.91208e-163	1.67064e-163	-6.7024e-163	-1.39744e-164	-7.17792e-163	3.31193e-163	8.4187e-163	-2.76894e-163	-6.4219e-163	-1.50758e-162	3.79671e-165	2.51139e-165	-1.59746e-163	1.98993e-163	-8.01569e-163	2.67592e-164	-1.35635e-163	8.42969e-165	-1.06818e-164	-3.48996e-163	-5.08782e-163	-5.74001e-163	-4.56601e-163	2.66254e-163	-8.83179e-163	-1.05664e-162	4.61806e-163	2.92202e-163	3.76853e-163	0
-1.52757e-163	-3.91208e-163	1.67064e-163	-6.7024e-163	-1.39744e-164	-7.17792e-163	3.31193e-163	8.4187e-163	-2.76894e-163	-6.4219e-163	-1.50758e-162	3.79671e-165	2.51139e-165	-1.59746e-163	1.98993e-163	-8.01569e-163	2.67592e-164	-1.35635e-163	8.42969e-165	-1.06818e-164	-3.48996e-163	-5.08782e-163	-5.74001e-163	-4.56601e-163	2.66254e-163	-8.83179e-163	-1.05664e-162	4.61806e-163	2.92202e-163	3.76853e-163	0
-1.52757e-163	-3.91208e-163	1.67064e-163	-6.7024e-163	-1.39744e-164	-7.17792e-163	3.31193e-163	8.4187e-163	-2.76894e-163	-6.4219e-163	-1.50758e-162	3.79671e-165	2.51139e-165	-1.59746e-163	1.98993e-163	-8.01569e-163	2.67592e-164	-1.35635e-163	8.42969e-165	-1.06818e-164	-3.48996e-163	-5.08782e-163	-5.74001e-163	-4.56601e-163	2.66254e-163	-8.83179e-163	-1.05664e-162	4.61806e-163	2.92202e-163	3.76853e-163	0
-1.52757e-163	-3.91208e-163	1.67064e-163	-6.7024e-163	-1.39744e-164	-7.17792e-163	3.31193e-163	8.4187e-163	-2.76894e-163	-6.4219e-163	-1.50758e-162	3.79671e-165	2.51139e-165	-1.59746e-163	1.98993e-163	-8.01569e-163	2.67592e-164	-1.35635e-163	8.42969e-165	-1.06818e-164	-3.48996e-163	-5.08782e-163	-5.74001e-163	-4.56601e-163	2.66254e-163	-8.83179e-163	-1.05664e-162	4.61806e-163	2.92202e-163	3.76853e-163	0
-1.52757e-163	-3.91208e-163	1.67064e-163	-6.7024e-163	-1.39744e-164	-7.17792e-163	3.31193e-163	8.4187e-163	-2.76894e-163	-6.4219e-163	-1.50758e-162	3.79671e-165	2.51139e-165	-1.59746e-163	1.98993e-163	-8.01569e-163	2.67592e-164	-1.35635e-163	8.42969e-165	-1.06818e-164	-3.48996e-163	-5.08782e-163	-5.74001e-163	-4.56601e-163	2.66254e-163	-8.83179e-163	-1.05664e-162	4.61806e-163	2.92202e-163	3.76853e-163	0
-1.52757e-163	-3.91208e-163	1.67064e-163	-6.7024e-163	-1.39744e-164	-7.17792e-163	3.31193e-163	8.4187e-163	-2.76894e-163	-6.4219e-163	-1.50758e-162	3.79671e-165	2.51139e-165	-1.59746e-163	1.98993e-163	-8.01569e-163	2.67592e-164	-1.35635e-163	8.42969e-165	-1.06818e-164	-3.48996e-163	-5.08782e-163	-5.74001e-163	-4.56601e-163	2.66254e-163	-8.83179e-163	-1.05664e-162	4.61806e-163	2.92202e-163	3.76853e-163	0
-1.52757e-163	-3.91208e-163	1.67064e-163	-6.7024e-163	-1.39744e-164	-7.17792e-163	3.31193e-163	8.4187e-163	-2.76894e-163	-6.4219e-163	-1.50758e-162	3.79671e-165	2.51139e-165	-1.59746e-163	1.98993e-163	-8.01569e-163	2.67592e-164	-1.35635e-163	8.42969e-165	-1.06818e-164	-3.48996e-163	-5.08782e-163	-5.74001e-163	-4.56601e-163	2.66254e-163	-8.83179e-163	-1.05664e-162	4.61806e-163	2.92202e-163	3.76853e-163	0
-1.52757e-163	-3.91208e-163	1.67064e-163	-6.7024e-163	-1.39744e-164	-7.17792e-163	3.31193e-163	8.4187e-163	-2.76894e-163	-6.4219e-163	-1.50758e-162	3.79671e-165	2.51139e-165	-1.59746e-163	1.98993e-163	-8.01569e-163	2.67592e-164	-1.35635e-163	8.42969e-165	-1.06818e-164	-3.48996e-163	-5.08782e-163	-5.74001e-163	-4.56601e-163	2.66254e-163	-8.83179e-163	-1.05664e-162	4.61806e-163	2.92202e-163	3.76853e-163	0
-1.52757e-163	-3.91208e-163	1.67064e-163	-6.7024e-163	-1.39744e-164	-7.17792e-163	3.31193e-163	8.4187e-163	-2.76894e-163	-6.4219e-163	-1.50758e-162	3.79671e-165	2.51139e-165	-1.59746e-163	1.98993e-163	-8.01569e-163	2.67592e-164	-1.35635e-163	8.42969e-165	-1.06818e-164	-3.48996e-163	-5.08782e-163	-5.74001e-163	-4.56601e-163	2.66254e-163	-8.83179e-163	-1.05664e-162	4.61806e-163	2.92202e-163	3.76853e-163	0
-1.52757e-163	-3.91208e-163	1.67064e-163	-6.7024e-163	-1.39744e-164	-7.17792e-163	3.31193e-163	8.4187e-163	-2.76894e-163	-6.4219e-163	-1.50758e-162	3.79671e-165	2.51139e-165	-1.59746e-163	1.98993e-163	-8.01569e-163	2.67592e-164	-1.35635e-163	8.42969e-165	-1.06818e-164	-3.48996e-163	-5.08782e-163	-5.74001e-163	-4.56601e-163	2.66254e-163	-8.83179e-163	-1.05664e-162	4.61806e-163	2.92202e-163	3.76853e-163	0
-1.52757e-163	-3.91208e-163	1.67064e-163	-6.7024e-163	-1.39744e-164	-7.17792e-163	3.31193e-163	8.4187e-163	-2.76894e-163	-6.4219e-163	-1.50758e-162	3.79671e-165	2.51139e-165	-1.59746e-163	1.98993e-163	-8.01569e-163	2.67592e-164	-1.35635e-163	8.42969e-165	-1.06818e-164	-3.48996e-163	-5.08782e-163	-5.74001e-163	-4.56601e-163	2.66254e-163	-8.83179e-163	-1.05664e-162	4.61806e-163	2.92202e-163	3.76853e-163	0
-1.52757e-163	-3.91208e-163	1.67064e-163	-6.7024e-163	-1.39744e-164	-7.17792e-163	3.31193e-163	8.4187e-163	-2.76894e-163	-6.4219e-163	-1.50758e-162	3.79671e-165	2.51139e-165	-1.59746e-163	1.98993e-163	-8.01569e-163	2.67592e-164	-1.35635e-163	8.42969e-165	-1.06818e-164	-3.48996e-163	-5.08782e-163	-5.74001e-163	-4.56601e-163	2.66254e-163	-8.83179e-163	-1.05664e-162	4.61806e-163	2.92202e-163	3.76853e-163	0
-1.52757e-163	-3.91208e-163	1.67064e-163	-6.7024e-163	-1.39744e-164	-7.17792e-163	3.31193e-163	8.4187e-163	-2.76894e-163	-6.4219e-163	-1.50758e-162	3.79671e-165	2.51139e-165	-1.59746e-163	1.98993e-163	-8.01569e-163	2.67592e-164	-1.35635e-163	8.42969e-165	-1.06818e-164	-3.48996e-163	-5.08782e-163	-5.74001e-163	-4.56601e-163	2.66254e-163	-8.83179e-163	-1.05664e-162	4.61806e-163	2.92202e-163	3.76853e-163	0
-1.52757e-163	-3.91208e-163	1.67064e-163	-6.7024e-163	-1.39744e-164	-7.17792e-163	3.31193e-163	8.4187e-163	-2.76894e-163	-6.4219e-163	-1.50758e-162	3.79671e-165	2.51139e-165	-1.59746e-163	1.98993e-163	-8.01569e-163	2.67592e-164	-1.35635e-163	8.42969e-165	-1.06818e-164	-3.48996e-163	-5.08782e-163	-5.74001e-163	-4.56601e-163	2.66254e-163	-8.83179e-163	-1.05664e-162	4.61806e-163	2.92202e-163	3.76853e-163	0
-1.52757e-163	-3.91208e-163	1.67064e-163	-6.7024e-163	-1.39744e-164	-7.17792e-163	3.31193e-163	8.4187e-163	-2.76894e-163	-6.4219e-163	-1.50758e-162	3.79671e-165	2.51139e-165	-1.59746e-163	1.98993e-163	-8.01569e-163	2.67592e-164	-1.35635e-163	8.42969e-165	-1.06818e-164	-3.48996e-163	-5.08782e-163	-5.74001e-163	-4.56601e-163	2.66254e-163	-8.83179e-163	-1.05664e-162	4.61806e-163	2.92202e-163	3.76853e-163	0
-1.52757e-163	-3.91208e-163	1.67064e-163	-6.7024e-163	-1.39744e-164	-7.17792e-163	3.31193e-163	8.4187e-163	-2.76894e-163	-6.4219e-163	-1.50758e-162	3.79671e-165	2.51139e-165	-1.59746e-163	1.98993e-163	-8.01569e-163	2.67592e-164	-1.35635e-163	8.42969e-165	-1.06818e-164	-3.48996e-163	-5.08782e-163	-5.74001e-163	-4.56601e-163	2.66254e-163	-8.83179e-163	-1.05664e-162	4.61806e-163	2.92202e-163	3.76853e-163	0
-1.52757e-163	-3.91208e-163	1.67064e-163	-6.7024e-163	-1.39744e-164	-7.17792e-163	3.31193e-163	8.4187e-163	-2.76894e-163	-6.4219e-163	-1.50758e-162	3.79671e-165	2.51139e-165	-1.59746e-163	1.98993e-163	-8.01569e-163	2.67592e-164	-1.35635e-163	8.42969e-165	-1.06818e-164	-3.48996e-163	-5.08782e-163	-5.74001e-163	-4.56601e-163	2.66254e-163	-8.83179e-163	-1.05664e-162	4.61806e-163	2.92202e-163	3.76853e-163	0
-1.52757e-163	-3.91208e-163	1.67064e-163	-6.7024e-163	-1.39744e-164	-7.17792e-163	3.31193e-163	8.4187e-163	-2.76894e-163	-6.4219e-163	-1.50758e-162	3.79671e-165	2.51139e-165	-1.59746e-163	1.98993e-163	-8.01569e-163	2.67592e-164	-1.35635e-163	8.42969e-165	-1.06818e-164	-3.48996e-163	-5.08782e-163	-5.74001e-163	-4.56601e-163	2.66254e-163	-8.83179e-163	-1.05664e-162	4.61806e-163	2.92202e-163	3.76853e-163	0
-1.52757e-163	-3.91208e-163	1.67064e-163	-6.7024e-163	-1.39744e-164	-7.17792e-163	3.31193e-163	8.4187e-163	-2.76894e-163	-6.4219e-163	-1.50758e-162	3.79671e-165	2.51139e-165	-1.59746e-163	1.98993e-163	-8.01569e-163	2.67592e-164	-1.35635e-163	8.42969e-165	-1.06818e-164	-3.48996e-163	-5.08782e-163	-5.74001e-163	-4.56601e-163	2.66254e-163	-8.83179e-163	-1.05664e-162	4.61806e-163	2.92202e-163	3.76853e-163	0
-1.52757e-163	-3.91208e-163	1.67064e-163	-6.7024e-163	-1.39744e-164	-7.17792e-163	3.31193e-163	8.4187e-163	-2.76894e-163	-6.4219e-163	-1.50758e-162	3.79671e-165	2.51139e-165	-1.59746e-163	1.98993e-163	-8.01569e-163	2.67592e-164	-1.35635e-163	8.42969e-165	-1.06818e-164	-3.48996e-163	-5.08782e-163	-5.74001e-163	-4.56601e-163	2.66254e-163	-8.83179e-163	-1.05664e-162	4.61806e-163	2.92202e-163	3.76853e-163	0
-1.52757e-163	-3.91208e-163	1.67064e-163	-6.7024e-163	-1.39744e-164	-7.17792e-163	3.31193e-163	8.4187e-163	-2.76894e-163	-6.4219e-163	-1.50758e-162	3.79671e-165	2.51139e-165	-1.59746e-163	1.98993e-163	-8.01569e-163	2.67592e-164	-1.35635e-163	8.42969e-165	-1.06818e-164	-3.48996e-163	-5.08782e-163	-5.74001e-163	-4.56601e-163	2.66254e-163	-8.83179e-163	-1.05664e-162	4.61806e-163	2.92202e-163	3.76853e-163	0
-1.52757e-163	-3.91208e-163	1.67064e-163	-6.7024e-163	-1.39744e-164	-7.17792e-163	3.31193e-163	8.4187e-163	-2.76894e-163	-6.4219e-163	-1.50758e-162	3.79671e-165	2.51139e-165	-1.59746e-163	1.98993e-163	-8.01569e-163	2.67592e-164	-1.35635e-163	8.42969e-165	-1.06818e-164	-3.48996e-163	-5.08782e-163	-5.74001e-163	-4.56601e-163	2.66254e-163	-8.83179e-163	-1.05664e-162	4.61806e-163	2.92202e-163	3.76853e-163	0
-1.52757e-163	-3.91208e-163	1.67064e-163	-6.7024e-163	-1.39744e-164	-7.17792e-163	3.31193e-163	8.4187e-163	-2.76894e-163	-6.4219e-163	-1.50758e-162	3.79671e-165	2.51139e-165	-1.59746e-163	1.98993e-163	-8.01569e-163	2.67592e-164	-1.35635e-163	8.42969e-165	-1.06818e-164	-3.48996e-163	-5.08782e-163	-5.74001e-163	-4.56601e-163	2.66254e-163	-8.83179e-163	-1.05664e-162	4.61806e-163	2.92202e-163	3.76853e-163	0
-1.52757e-163	-3.91208e-163	1.67064e-163	-6.7024e-163	-1.39744e-164	-7.17792e-163	3.31193e-163	8.4187e-163	-2.76894e-163	-6.4219e-163	-1.50758e-162	3.79671e-165	2.51139e-165	-1.59746e-163	1.98993e-163	-8.01569e-163	2.67592e-164	-1.35635e-163	8.42969e-165	-1.06818e-164	-3.48996e-163	-5.08782e-163	-5.74001e-163	-4.56601e-163	2.66254e-163	-8.83179e-163	-1.05664e-162	4.61806e-163	2.92202e-163	3.76853e-163	0
-1.52757e-163	-3.91208e-163	1.67064e-163	-6.7024e-163	-1.39744e-164	-7.17792e-163	3.31193e-163	8.4187e-163	-2.76894e-163	-6.4219e-163	-1.50758e-162	3.79671e-165	2.51139e-165	-1.59746e-163	1.98993e-163	-8.01569e-163	2.67592e-164	-1.35635e-163	8.42969e-165	-1.06818e-164	-3.48996e-163	-5.08782e-163	-5.74001e-163	-4.56601e-163	2.66254e-163	-8.83179e-163	-1.05664e-162	4.61806e-163	2.92202e-163	3.76853e-163	0
-1.52757e-163	-3.91208e-163	1.67064e-163	-6.7024e-163	-1.39744e-164	-7.17792e-163	3.31193e-163	8.4187e-163	-2.76894e-163	-6.4219e-163	-1.50758e-162	3.79671e-165	2.51139e-165	-1.59746e-163	1.98993e-163	-8.01569e-163	2.67592e-164	-1.35635e-163	8.42969e-165	-1.06818e-164	-3.48996e-163	-5.08782e-163	-5.74001e-163	-4.56601e-163	2.66254e-163	-8.83179e-163	-1.05664e-162	4.61806e-163	2.92202e-163	3.76853e-163	0
-1.52757e-163	-3.91208e-163	1.67064e-163	-6.7024e-163	-1.39744e-164	-7.17792e-163	3.31193e-163	8.4187e-163	-2.76894e-163	-6.4219e-163	-1.50758e-162	3.79671e-165	2.51139e-165	-1.59746e-163	1.98993e-163	-8.01569e-163	2.67592e-164	-1.35635e-163	8.42969e-165	-1.06818e-164	-3.48996e-163	-5.08782e-163	-5.74001e-163	-4.56601e-163	2.66254e-163	-8.83179e-163	-1.05664e-162	4.61806e-163	2.92202e-163	3.76853e-163	0
-1.52757e-163	-3.91208e-163	1.67064e-163	-6.7024e-163	-1.39744e-164	-7.17792e-163	3.31193e-163	8.4187e-163	-2.76894e-163	-6.4219e-163	-1.50758e-162	3.79671e-165	2.51139e-165	-1.59746e-163	1.98993e-163	-8.01569e-163	2.67592e-164	-1.35635e-163	8.42969e-165	-1.06818e-164	-3.48996e-163	-5.08782e-163	-5.74001e-163	-4.56601e-163	2.66254e-163	-8.83179e-163	-1.05664e-162	4.61806e-163	2.92202e-163	3.76853e-163	0
-1.52757e-163	-3.91208e-163	1.67064e-163	-6.7024e-163	-1.39744e-164	-7.17792e-163	3.31193e-163	8.4187e-163	-2.76894e-163	-6.4219e-163	-1.50758e-162	3.79671e-165	2.51139e-165	-1.59746e-163	1.98993e-163	-8.01569e-163	2.67592e-164	-1.35635e-163	8.42969e-165	-1.06818e-164	-3.48996e-163	-5.08782e-163	-5.74001e-163	-4.56601e-163	2.66254e-163	-8.83179e-163	-1.05664e-162	4.61806e-163	2.92202e-163	3.76853e-163	0
-1.52757e-163	-3.91208e-163	1.67064e-163	-6.7024e-163	-1.39744e-164	-7.17792e-163	3.31193e-163	8.4187e-163	-2.76894e-163	-6.4219e-163	-1.50758e-162	3.79671e-165	2.51139e-165	-1.59746e-163	1.98993e-163	-8.01569e-163	2.67592e-164	-1.35635e-163	8.42969e-165	-1.06818e-164	-3.48996e-163	-5.08782e-163	-5.74001e-163	-4.56601e-163	2.66254e-163	-8.83179e-163	-1.05664e-162	4.61806e-163	2.92202e-163	3.76853e-163	0
-1.52757e-163	-3.91208e-163	1.67064e-163	-6.7024e-163	-1.39744e-164	-7.17792e-163	3.31193e-163	8.4187e-163	-2.76894e-163	-6.4219e-163	-1.50758e-162	3.79671e-165	2.51139e-165	-1.59746e-163	1.98993e-163	-8.01569e-163	2.67592e-164	-1.35635e-163	8.42969e-165	-1.06818e-164	-3.48996e-163	-5.08782e-163	-5.74001e-163	-4.56601e-163	2.66254e-163	-8.83179e-163	-1.05664e-162	4.61806e-163	2.92202e-163	3.76853e-163	0
-1.52757e-163	-3.91208e-163	1.67064e-163	-6.7024e-163	-1.39744e-164	-7.17792e-163	3.31193e-163	8.4187e-163	-2.76894e-163	-6.4219e-163	-1.50758e-162	3.79671e-165	2.51139e-165	-1.59746e-163	1.98993e-163	-8.01569e-163	2.67592e-164	-1.35635e-163	8.42969e-165	-1.06818e-164	-3.48996e-163	-5.08782e-163	-5.74001e-163	-4.56601e-163	2.66254e-163	-8.83179e-163	-1.05664e-162	4.61806e-163	2.92202e-163	3.76853e-163	0
-1.52757e-163	-3.91208e-163	1.67064e-163	-6.7024e-163	-1.39744e-164	-7.17792e-163	3.31193e-163	8.4187e-163	-2.76894e-163	-6.4219e-163	-1.50758e-162	3.79671e-165	2.51139e-165	-1.59746e-163	1.98993e-163	-8.01569e-163	2.67592e-164	-1.35635e-163	8.42969e-165	-1.06818e-164	-3.48996e-163	-5.08782e-163	-5.74001e-163	-4.56601e-163	2.66254e-163	-8.83179e-163	-1.05664e-162	4.61806e-163	2.92202e-163	3.76853e-163	0
-1.52757e-163	-3.91208e-163	1.67064e-163	-6.7024e-163	-1.39744e-164	-7.17792e-163	3.31193e-163	8.4187e-163	-2.76894e-163	-6.4219e-163	-1.50758e-162	3.79671e-165	2.51139e-165	-1.59746e-163	1.98993e-163	-8.01569e-163	2.67592e-164	-1.35635e-163	8.42969e-165	-1.06818e-164	-3.48996e-163	-5.08782e-163	-5.74001e-163	-4.56601e-163	2.66254e-163	-8.83179e-163	-1.05664e-162	4.61806e-163	2.92202e-163	3.76853e-163	0
-1.52757e-163	-3.91208e-163	1.67064e-163	-6.7024e-163	-1.39744e-164	-7.17792e-163	3.31193e-163	8.4187e-163	-2.76894e-163	-6.4219e-163	-1.50758e-162	3.79671e-165	2.51139e-165	-1.59746e-163	1.98993e-163	-8.01569e-163	2.67592e-164	-1.35635e-163	8.42969e-165	-1.06818e-164	-3.48996e-163	-5.08782e-163	-5.74001e-163	-4.56601e-163	2.66254e-163	-8.83179e-163	-1.05664e-162	4.61806e-163	2.92202e-163	3.76853e-163	0
-1.52757e-163	-3.91208e-163	1.67064e-163	-6.7024e-163	-1.39744e-164	-7.17792e-163	3.31193e-163	8.4187e-163	-2.76894e-163	-6.4219e-163	-1.50758e-162	3.79671e-165	2.51139e-165	-1.59746e-163	1.98993e-163	-8.01569e-163	2.67592e-164	-1.35635e-163	8.42969e-165	-1.06818e-164	-3.48996e-163	-5.08782e-163	-5.74001e-163	-4.56601e-163	2.66254e-163	-8.83179e-163	-1.05664e-162	4.61806e-163	2.92202e-163	3.76853e-163	0
-1.52757e-163	-3.91208e-163	1.67064e-163	-6.7024e-163	-1.39744e-164	-7.17792e-163	3.31193e-163	8.4187e-163	-2.76894e-163	-6.4219e-163	-1.50758e-162	3.79671e-165	2.51139e-165	-1.59746e-163	1.98993e-163	-8.01569e-163	2.67592e-164	-1.35635e-163	8.42969e-165	-1.06818e-164	-3.48996e-163	-5.08782e-163	-5.74001e-163	-4.56601e-163	2.66254e-163	-8.83179e-163	-1.05664e-162	4.61806e-163	2.92202e-163	3.76853e-163	0
-1.52757e-163	-3.91208e-163	1.67064e-163	-6.7024e-163	-1.39744e-164	-7.17792e-163	3.31193e-163	8.4187e-163	-2.76894e-163	-6.4219e-163	-1.50758e-162	3.79671e-165	2.51139e-165	-1.59746e-163	1.98993e-163	-8.01569e-163	2.67592e-164	-1.35635e-163	8.42969e-165	-1.06818e-164	-3.48996e-163	-5.08782e-163	-5.74001e-163	-4.56601e-163	2.66254e-163	-8.83179e-163	-1.05664e-162	4.61806e-163	2.92202e-163	3.76853e-163	0
-1.52757e-163	-3.91208e-163	1.67064e-163	-6.7024e-163	-1.39744e-164	-7.17792e-163	3.31193e-163	8.4187e-163	-2.76894e-163	-6.4219e-163	-1.50758e-162	3.79671e-165	2.51139e-165	-1.59746e-163	1.98993e-163	-8.01569e-163	2.67592e-164	-1.35635e-163	8.42969e-165	-1.06818e-164	-3.48996e-163	-5.08782e-163	-5.74001e-163	-4.56601e-163	2.66254e-163	-8.83179e-163	-1.05664e-162	4.61806e-163	2.92202e-163	3.76853e-163	0
-1.52757e-163	-3.91208e-163	1.67064e-163	-6.7024e-163	-1.39744e-164	-7.17792e-163	3.31193e-163	8.4187e-163	-2.76894e-163	-6.4219e-163	-1.50758e-162	3.79671e-165	2.51139e-165	-1.59746e-163	1.98993e-163	-8.01569e-163	2.67592e-164	-1.35635e-163	8.42969e-165	-1.06818e-164	-3.48996e-163	-5.08782e-163	-5.74001e-163	-4.56601e-163	2.66254e-163	-8.83179e-163	-1.05664e-162	4.61806e-163	2.92202e-163	3.76853e-163	0
-1.52757e-163	-3.91208e-163	1.67064e-163	-6.7024e-163	-1.39744e-164	-7.17792e-163	3.31193e-163	8.4187e-163	-2.76894e-163	-6.4219e-163	-1.50758e-162	3.79671e-165	2.51139e-165	-1.59746e-163	1.98993e-163	-8.01569e-163	2.67592e-164	-1.35635e-163	8.42969e-165	-1.06818e-164	-3.48996e-163	-5.08782e-163	-5.74001e-163	-4.56601e-163	2.66254e-163	-8.83179e-163	-1.05664e-162	4.61806e-163	2.92202e-163	3.76853e-163	0
-1.52757e-163	-3.91208e-163	1.67064e-163	-6.7024e-163	-1.39744e-164	-7.17792e-163	3.31193e-163	8.4187e-163	-2.76894e-163	-6.4219e-163	-1.50758e-162	3.79671e-165	2.51139e-165	-1.59746e-163	1.98993e-163	-8.01569e-163	2.67592e-164	-1.35635e-163	8.42969e-165	-1.06818e-164	-3.48996e-163	-5.08782e-163	-5.74001e-163	-4.56601e-163	2.66254e-163	-8.83179e-163	-1.05664e-162	4.61806e-163	2.92202e-163	3.76853e-163	0
-1.52757e-163	-3.91208e-163	1.67064e-163	-6.7024e-163	-1.39744e-164	-7.17792e-163	3.31193e-163	8.4187e-163	-2.76894e-163	-6.4219e-163	-1.50758e-162	3.79671e-165	2.51139e-165	-1.59746e-163	1.98993e-163	-8.01569e-163	2.67592e-164	-1.35635e-163	8.42969e-165	-1.06818e-164	-3.48996e-163	-5.08782e-163	-5.74001e-163	-4.56601e-163	2.66254e-163	-8.83179e-163	-1.05664e-162	4.61806e-163	2.92202e-163	3.76853e-163	0
-1.52757e-163	-3.91208e-163	1.67064e-163	-6.7024e-163	-1.39744e-164	-7.17792e-163	3.31193e-163	8.4187e-163	-2.76894e-163	-6.4219e-163	-1.50758e-162	3.79671e-165	2.51139e-165	-1.59746e-163	1.98993e-163	-8.01569e-163	2.67592e-164	-1.35635e-163	8.42969e-165	-1.06818e-164	-3.48996e-163	-5.08782e-163	-5.74001e-163	-4.56601e-163	2.66254e-163	-8.83179e-163	-1.05664e-162	4.61806e-163	2.92202e-163	3.76853e-163	0
-1.52757e-163	-3.91208e-163	1.67064e-163	-6.7024e-163	-1.39744e-164	-7.17792e-163	3.31193e-163	8.4187e-163	-2.76894e-163	-6.4219e-163	-1.50758e-162	3.79671e-165	2.51139e-165	-1.59746e-163	1.98993e-163	-8.01569e-163	2.67592e-164	-1.35635e-163	8.42969e-165	-1.06818e-164	-3.48996e-163	-5.08782e-163	-5.74001e-163	-4.56601e-163	2.66254e-163	-8.83179e-163	-1.05664e-162	4.61806e-163	2.92202e-163	3.76853e-163	0
-1.52757e-163	-3.91208e-163	1.67064e-163	-6.7024e-163	-1.39744e-164	-7.17792e-163	3.31193e-163	8.4187e-163	-2.76894e-163	-6.4219e-163	-1.50758e-162	3.79671e-165	2.51139e-165	-1.59746e-163	1.98993e-163	-8.01569e-163	2.67592e-164	-1.35635e-163	8.42969e-165	-1.06818e-164	-3.48996e-163	-5.08782e-163	-5.74001e-163	-4.56601e-163	2.66254e-163	-8.83179e-163	-1.05664e-162	4.61806e-163	2.92202e-163	3.76853e-163	0
-1.52757e-163	-3.91208e-163	1.67064e-163	-6.7024e-163	-1.39744e-164	-7.17792e-163	3.31193e-163	8.4187e-163	-2.76894e-163	-6.4219e-163	-1.50758e-162	3.79671e-165	2.51139e-165	-1.59746e-163	1.98993e-163	-8.01569e-163	2.67592e-164	-1.35635e-163	8.42969e-165	-1.06818e-164	-3.48996e-163	-5.08782e-163	-5.74001e-163	-4.56601e-163	2.66254e-163	-8.83179e-163	-1.05664e-162	4.61806e-163	2.92202e-163	3.76853e-163	0
-1.52757e-163	-3.91208e-163	1.67064e-163	-6.7024e-163	-1.39744e-164	-7.17792e-163	3.31193e-163	8.4187e-163	-2.76894e-163	-6.4219e-163	-1.50758e-162	3.79671e-165	2.51139e-165	-1.59746e-163	1.98993e-163	-8.01569e-163	2.67592e-164	-1.35635e-163	8.42969e-165	-1.06818e-164	-3.48996e-163	-5.08782e-163	-5.74001e-163	-4.56601e-163	2.66254e-163	-8.83179e-163	-1.05664e-162	4.61806e-163	2.92202e-163	3.76853e-163	0
-1.52757e-163	-3.91208e-163	1.67064e-163	-6.7024e-163	-1.39744e-164	-7.17792e-163	3.31193e-163	8.4187e-163	-2.76894e-163	-6.4219e-163	-1.50758e-162	3.79671e-165	2.51139e-165	-1.59746e-163	1.98993e-163	-8.01569e-163	2.67592e-164	-1.35635e-163	8.42969e-165	-1.06818e-164	-3.48996e-163	-5.08782e-163	-5.74001e-163	-4.56601e-163	2.66254e-163	-8.83179e-163	-1.05664e-162	4.61806e-163	2.92202e-163	3.76853e-163	0
-1.52757e-163	-3.91208e-163	1.67064e-163	-6.7024e-163	-1.39744e-164	-7.17792e-163	3.31193e-163	8.4187e-163	-2.76894e-163	-6.4219e-163	-1.50758e-162	3.79671e-165	2.51139e-165	-1.59746e-163	1.98993e-163	-8.01569e-163	2.67592e-164	-1.35635e-163	8.42969e-165	-1.06818e-164	-3.48996e-163	-5.08782e-163	-5.74001e-163	-4.56601e-163	2.66254e-163	-8.83179e-163	-1.05664e-162	4.61806e-163	2.92202e-163	3.76853e-163	0
-1.52757e-163	-3.91208e-163	1.67064e-163	-6.7024e-163	-1.39744e-164	-7.17792e-163	3.31193e-163	8.4187e-163	-2.76894e-163	-6.4219e-163	-1.50758e-162	3.79671e-165	2.51139e-165	-1.59746e-163	1.98993e-163	-8.01569e-163	2.67592e-164	-1.35635e-163	8.42969e-165	-1.06818e-164	-3.48996e-163	-5.08782e-163	-5.74001e-163	-4.56601e-163	2.66254e-163	-8.83179e-163	-1.05664e-162	4.61806e-163	2.92202e-163	3.76853e-163	0
-1.52757e-163	-3.91208e-163	1.67064e-163	-6.7024e-163	-1.39744e-164	-7.17792e-163	3.31193e-163	8.4187e-163	-2.76894e-163	-6.4219e-163	-1.50758e-162	3.79671e-165	2.51139e-165	-1.59746e-163	1.98993e-163	-8.01569e-163	2.67592e-164	-1.35635e-163	8.42969e-165	-1.06818e-164	-3.48996e-163	-5.08782e-163	-5.74001e-163	-4.56601e-163	2.66254e-163	-8.83179e-163	-1.05664e-162	4.61806e-163	2.92202e-163	3.76853e-163	0
-1.52757e-163	-3.91208e-163	1.67064e-163	-6.7024e-163	-1.39744e-164	-7.17792e-163	3.31193e-163	8.4187e-163	-2.76894e-163	-6.4219e-163	-1.50758e-162	3.79671e-165	2.51139e-165	-1.59746e-163	1.98993e-163	-8.01569e-163	2.67592e-164	-1.35635e-163	8.42969e-165	-1.06818e-164	-3.48996e-163	-5.08782e-163	-5.74001e-163	-4.56601e-163	2.66254e-163	-8.83179e-163	-1.05664e-162	4.61806e-163	2.92202e-163	3.76853e-163	0
-1.52757e-163	-3.91208e-163	1.67064e-163	-6.7024e-163	-1.39744e-164	-7.17792e-163	3.31193e-163	8.4187e-163	-2.76894e-163	-6.4219e-163	-1.50758e-162	3.79671e-165	2.51139e-165	-1.59746e-163	1.98993e-163	-8.01569e-163	2.67592e-164	-1.35635e-163	8.42969e-165	-1.06818e-164	-3.48996e-163	-5.08782e-163	-5.74001e-163	-4.56601e-163	2.66254e-163	-8.83179e-163	-1.05664e-162	4.61806e-163	2.92202e-163	3.76853e-163	0
-1.52757e-163	-3.91208e-163	1.67064e-163	-6.7024e-163	-1.39744e-164	-7.17792e-163	3.31193e-163	8.4187e-163	-2.76894e-163	-6.4219e-163	-1.50758e-162	3.79671e-165	2.51139e-165	-1.59746e-163	1.98993e-163	-8.01569e-163	2.67592e-164	-1.35635e-163	8.42969e-165	-1.06818e-164	-3.48996e-163	-5.08782e-163	-5.74001e-163	-4.56601e-163	2.66254e-163	-8.83179e-163	-1.05664e-162	4.61806e-163	2.92202e-163	3.76853e-163	0
-1.52757e-163	-3.91208e-163	1.67064e-163	-6.7024e-163	-1.39744e-164	-7.17792e-163	3.31193e-163	8.4187e-163	-2.76894e-163	-6.4219e-163	-1.50758e-162	3.79671e-165	2.51139e-165	-1.59746e-163	1.98993e-163	-8.01569e-163	2.67592e-164	-1.35635e-163	8.42969e-165	-1.06818e-164	-3.48996e-163	-5.08782e-163	-5.74001e-163	-4.56601e-163	2.66254e-163	-8.83179e-163	-1.05664e-162	4.61806e-163	2.92202e-163	3.76853e-163	0
-1.52757e-163	-3.91208e-163	1.67064e-163	-6.7024e-163	-1.39744e-164	-7.17792e-163	3.31193e-163	8.4187e-163	-2.76894e-163	-6.4219e-163	-1.50758e-162	3.79671e-165	2.51139e-165	-1.59746e-163	1.98993e-163	-8.01569e-163	2.67592e-164	-1.35635e-163	8.42969e-165	-1.06818e-164	-3.48996e-163	-5.08782e-163	-5.74001e-163	-4.56601e-163	2.66254e-163	-8.83179e-163	-1.05664e-162	4.61806e-163	2.92202e-163	3.76853e-163	0
-1.52757e-163	-3.91208e-163	1.67064e-163	-6.7024e-163	-1.39744e-164	-7.17792e-163	3.31193e-163	8.4187e-163	-2.76894e-163	-6.4219e-163	-1.50758e-162	3.79671e-165	2.51139e-165	-1.59746e-163	1.98993e-163	-8.01569e-163	2.67592e-164	-1.35635e-163	8.42969e-165	-1.06818e-164	-3.48996e-163	-5.08782e-163	-5.74001e-163	-4.56601e-163	2.66254e-163	-8.83179e-163	-1.05664e-162	4.61806e-163	2.92202e-163	3.76853e-163	0
-1.52757e-163	-3.91208e-163	1.67064e-163	-6.7024e-163	-1.39744e-164	-7.17792e-163	3.31193e-163	8.4187e-163	-2.76894e-163	-6.4219e-163	-1.50758e-162	3.79671e-165	2.51139e-165	-1.59746e-163	1.98993e-163	-8.01569e-163	2.67592e-164	-1.35635e-163	8.42969e-165	-1.06818e-164	-3.48996e-163	-5.08782e-163	-5.74001e-163	-4.56601e-163	2.66254e-163	-8.83179e-163	-1.05664e-162	4.61806e-163	2.92202e-163	3.76853e-163	0
-1.52757e-163	-3.91208e-163	1.67064e-163	-6.7024e-163	-1.39744e-164	-7.17792e-163	3.31193e-163	8.4187e-163	-2.76894e-163	-6.4219e-163	-1.50758e-162	3.79671e-165	2.51139e-165	-1.59746e-163	1.98993e-163	-8.01569e-163	2.67592e-164	-1.35635e-163	8.42969e-165	-1.06818e-164	-3.48996e-163	-5.08782e-163	-5.74001e-163	-4.56601e-163	2.66254e-163	-8.83179e-163	-1.05664e-162	4.61806e-163	2.92202e-163	3.76853e-163	0
-1.52757e-163	-3.91208e-163	1.67064e-163	-6.7024e-163	-1.39744e-164	-7.17792e-163	3.31193e-163	8.4187e-163	-2.76894e-163	-6.4219e-163	-1.50758e-162	3.79671e-165	2.51139e-165	-1.59746e-163	1.98993e-163	-8.01569e-163	2.67592e-164	-1.35635e-163	8.42969e-165	-1.06818e-164	-3.48996e-163	-5.08782e-163	-5.74001e-163	-4.56601e-163	2.66254e-163	-8.83179e-163	-1.05664e-162	4.61806e-163	2.92202e-163	3.76853e-163	0
-1.52757e-163	-3.91208e-163	1.67064e-163	-6.7024e-163	-1.39744e-164	-7.17792e-163	3.31193e-163	8.4187e-163	-2.76894e-163	-6.4219e-163	-1.50758e-162	3.79671e-165	2.51139e-165	-1.59746e-163	1.98993e-163	-8.01569e-163	2.67592e-164	-1.35635e-163	8.42969e-165	-1.06818e-164	-3.48996e-163	-5.08782e-163	-5.74001e-163	-4.56601e-163	2.66254e-163	-8.83179e-163	-1.05664e-162	4.61806e-163	2.92202e-163	3.76853e-163	0
-1.52757e-163	-3.91208e-163	1.67064e-163	-6.7024e-163	-1.39744e-164	-7.17792e-163	3.31193e-163	8.4187e-163	-2.76894e-163	-6.4219e-163	-1.50758e-162	3.79671e-165	2.51139e-165	-1.59746e-163	1.98993e-163	-8.01569e-163	2.67592e-164	-1.35635e-163	8.42969e-165	-1.06818e-164	-3.48996e-163	-5.08782e-163	-5.74001e-163	-4.56601e-163	2.66254e-163	-8.83179e-163	-1.05664e-162	4.61806e-163	2.92202e-163	3.76853e-163	0
-1.52757e-163	-3.91208e-163	1.67064e-163	-6.7024e-163	-1.39744e-164	-7.17792e-163	3.31193e-163	8.4187e-163	-2.76894e-163	-6.4219e-163	-1.50758e-162	3.79671e-165	2.51139e-165	-1.59746e-163	1.98993e-163	-8.01569e-163	2.67592e-164	-1.35635e-163	8.42969e-165	-1.06818e-164	-3.48996e-163	-5.08782e-163	-5.74001e-163	-4.56601e-163	2.66254e-163	-8.83179e-163	-1.05664e-162	4.61806e-163	2.92202e-163	3.76853e-163	0
[truncated: 2,023 more rows]
