# Supplementary material for: A modified shuffled frog leaping algorithm with inertia weight
Source: Sci Rep. 2024 Feb 20;14:4146. doi: 10.1038/s41598-024-51306-1 (PMC11224354; doi:10.1038/s41598-024-51306-1)
Supplement: Supplementary file 1 — Supplementary Information. [file 41598_2024_51306_MOESM1_ESM.zip › data/F1/MSFLA_L_6.xls]

## Sheet: Sheet1
0.336182	-2.02424	1.69852	1.46659	-1.48686	3.51424	-3.28092	-1.00914	6.44276	0.932296	-0.0592284	-0.757343	-2.06013	2.28955	-0.739582	-2.93286	0.254995	0.202423	-1.43224	-3.93596	0.260895	2.3542	5.48808	6.25754	0.447449	-1.7481	0.471355	-1.72903	-6.34585	12.7676	399.464
-0.358999	-0.0535477	0.760097	0.611187	0.177008	0.0136721	0.00197086	0.0267864	0.568188	-0.208432	-0.0340208	-0.228468	-0.305931	0.0764917	0.370892	-0.041013	0.0623317	-0.0587341	-0.0620378	0.0296793	0.0596011	-0.237492	0.68791	-0.11627	-0.012918	0.0864884	-0.0464814	-0.134534	-0.142383	0.00744386	2.3806
0.0107729	-0.0163767	-0.00453928	-0.0129355	0.0632026	-0.0268109	0.0078086	0.00510088	0.0130096	-0.0113391	-0.0176018	0.0447687	0.0213352	-0.00500602	0.0171335	-0.0529177	-0.00789437	-0.0195862	-0.00862147	-0.0431435	-0.0362275	0.0212887	-0.0343007	-0.0185933	-0.0393337	-0.0217588	-0.00297527	-0.0417253	-0.0146811	0.0318723	0.0222299
-0.00120155	-0.000365188	-0.00107848	-3.53782e-06	-0.000594318	0.000514729	0.000486267	-6.53706e-05	-0.000490072	0.000869444	-0.00117773	-0.00115097	0.0014326	-0.000712592	0.00131095	0.000550047	0.000655555	0.00148083	0.00124789	-0.000234292	0.00245012	-0.000448681	-0.000129406	0.000495886	0.000643334	-0.000862404	0.000785823	0.000425712	-0.00250187	-0.000505445	3.10612e-05
7.4558e-05	-0.000314349	2.65295e-05	0.00014414	-9.42167e-06	-0.00047209	-0.000200619	-0.00013793	-0.000146832	-0.000321991	-6.67689e-05	-9.57327e-05	-6.66819e-05	0.000793252	7.14813e-06	0.000185987	-0.000236717	2.29671e-06	1.2552e-05	-3.14286e-05	-0.000371581	-1.0777e-05	0.000109444	4.17397e-05	-0.000126571	-0.000112287	0.000120545	7.86744e-05	0.00022703	-5.23087e-05	1.52801e-06
-6.24977e-06	1.9408e-05	1.42922e-05	4.21564e-05	1.51097e-06	-8.4865e-06	-9.26301e-06	3.28121e-06	-1.00867e-05	-3.46855e-05	1.939e-05	2.38847e-06	2.88288e-06	4.46937e-06	-2.85972e-06	2.99404e-06	-6.49387e-06	2.06402e-05	-6.55378e-06	-4.5294e-06	-1.03462e-05	-1.10742e-05	-1.18579e-05	1.45324e-06	3.26112e-05	-6.05242e-06	-4.08432e-05	2.39482e-05	4.12286e-07	-3.4385e-06	8.55782e-09
-2.46656e-06	7.11932e-08	1.04867e-06	-6.44286e-07	-1.11476e-07	-1.78455e-06	-1.01921e-07	1.30693e-07	3.66824e-08	8.27946e-07	-1.20736e-07	-1.84115e-07	-8.90485e-08	6.65018e-07	-2.23923e-06	-5.92444e-07	-3.4988e-07	1.01195e-07	-2.74e-07	-3.92347e-07	-3.64916e-06	3.19773e-07	-2.53806e-07	-1.08435e-07	9.36925e-07	3.63309e-07	3.52067e-07	2.23088e-06	6.0102e-07	1.92886e-06	4.14278e-11
8.49917e-08	-7.30463e-08	-5.87037e-08	1.1939e-07	2.3917e-07	-4.24243e-07	-2.13107e-07	5.79947e-08	3.06073e-07	-7.65787e-08	-1.45469e-07	-3.21155e-08	-5.70037e-08	8.13052e-08	1.0919e-07	4.45798e-08	2.61816e-07	-1.96209e-08	-1.979e-07	-3.92947e-08	-1.45791e-07	-2.04504e-08	-1.20336e-07	-3.64249e-07	1.62824e-08	-2.64126e-07	-3.75183e-08	1.20041e-07	8.44223e-09	1.57768e-08	8.26367e-13
1.9731e-08	-9.80156e-09	-1.16229e-08	1.02079e-08	5.08416e-09	-1.39962e-08	-2.72747e-08	2.75419e-09	-3.53476e-09	-1.92764e-09	9.22987e-10	1.1628e-08	-9.38382e-09	3.22625e-09	7.95956e-10	5.23745e-09	-3.29145e-11	5.87698e-09	-9.53574e-09	-5.8503e-09	-1.25606e-09	1.49192e-08	-2.49955e-08	1.01219e-08	-8.07779e-10	3.42571e-09	-5.75046e-09	-4.57537e-09	1.08306e-08	1.31574e-08	3.44461e-15
-1.46857e-09	-7.06558e-10	6.53254e-10	-1.06695e-09	-2.62877e-09	2.21095e-09	5.95872e-10	1.17275e-10	-7.26333e-10	7.6719e-10	1.3111e-09	3.36e-11	-8.48992e-10	1.83557e-09	-4.7293e-11	-2.16982e-10	7.93491e-10	-1.75177e-10	2.81175e-10	2.61203e-10	8.18566e-10	4.33872e-10	3.59647e-10	-4.109e-10	1.70472e-10	-3.13611e-10	-8.94866e-10	-1.80365e-10	-2.22227e-10	1.37896e-10	2.63575e-17
-6.55023e-11	1.207e-10	2.33527e-11	-2.58543e-11	8.34519e-12	-6.19533e-12	8.96922e-12	9.09066e-11	-6.32104e-11	8.61759e-11	-5.68463e-11	4.07362e-11	2.81046e-11	2.23132e-11	-5.57886e-11	-9.95033e-11	-1.47704e-11	-8.49331e-11	1.18823e-10	5.84657e-11	7.82214e-12	-1.48124e-10	-2.47423e-11	-1.01076e-10	7.1499e-11	-4.15966e-12	9.91093e-11	-9.03937e-11	2.05416e-10	-2.71161e-11	1.82992e-19
-3.09331e-12	1.16369e-11	-1.15661e-12	1.72819e-11	-1.64093e-11	-1.00184e-12	8.80602e-12	9.41251e-13	-5.2594e-12	-1.59247e-14	-4.86948e-12	-1.75496e-12	1.33736e-12	-8.1887e-12	3.27196e-12	-5.61449e-12	-6.5144e-12	-1.42242e-11	-4.05706e-12	-1.28265e-12	-8.64991e-13	-1.11193e-11	1.36205e-12	3.78328e-13	-2.40703e-11	-6.14896e-12	-1.84822e-12	2.15415e-12	1.10407e-11	-6.7747e-12	2.14151e-21
-1.49655e-12	-3.78395e-13	-9.02233e-14	-8.96006e-13	6.34741e-13	1.76815e-12	4.7248e-13	-2.13664e-13	-2.61742e-13	9.45364e-14	4.93225e-13	3.28437e-13	6.77013e-13	-2.58814e-12	2.45955e-15	-5.43437e-13	4.10967e-13	3.34647e-13	6.92978e-14	-1.04894e-12	-2.80582e-13	6.14644e-13	3.80349e-13	-1.8921e-13	-1.79734e-12	6.71777e-14	-5.79145e-13	8.54517e-13	-9.7834e-13	2.72075e-13	2.22273e-23
9.61029e-14	-5.92902e-14	-3.16974e-14	-1.94878e-14	9.94189e-15	-6.35093e-14	-1.59615e-14	4.73769e-15	4.23682e-15	-2.77081e-14	-8.18173e-14	1.66726e-13	3.99087e-14	-8.20993e-14	-7.04768e-14	4.14077e-14	-4.36908e-15	-8.2455e-14	-3.35458e-14	5.07281e-15	-2.82509e-15	7.45407e-14	1.30483e-14	-5.66187e-14	4.1618e-14	2.01647e-14	-1.97707e-14	-6.99911e-14	7.43153e-15	1.00235e-13	1.03277e-25
-5.63668e-15	4.83715e-15	-2.71409e-15	-1.97497e-15	7.43568e-17	2.6017e-15	3.90737e-17	-1.05009e-14	-6.35546e-15	-1.1181e-15	9.84567e-15	2.91922e-15	-1.55517e-14	-9.24704e-15	-9.96356e-15	1.89534e-14	1.5977e-15	1.56513e-15	-2.12726e-14	1.08713e-14	-5.12499e-15	4.51036e-15	-5.76203e-16	1.99625e-18	1.76494e-14	3.12007e-15	4.96496e-15	-6.38072e-15	3.61816e-15	2.67933e-15	2.14597e-27
-1.42102e-16	-1.17022e-16	7.44733e-16	3.04844e-16	5.69181e-17	1.4213e-17	-4.11249e-17	-5.99613e-17	9.0867e-16	1.48671e-15	-1.44017e-15	1.81052e-16	-6.94269e-16	-5.3513e-16	-1.13388e-16	-9.31435e-16	-2.36152e-16	1.13238e-15	2.89936e-16	4.2282e-16	-2.48446e-16	-7.3704e-16	6.41605e-16	6.69593e-16	-1.53403e-16	2.3214e-16	1.68024e-16	-7.5036e-16	6.72181e-16	-8.4061e-17	1.16753e-29
1.04807e-17	1.38911e-17	5.49622e-17	-9.4464e-18	-7.27581e-18	-3.37063e-17	3.42076e-18	-4.64185e-17	-1.63298e-16	-1.19213e-16	4.73202e-17	2.53971e-17	-7.70838e-18	6.30002e-18	-5.37124e-17	3.23088e-17	3.83522e-17	-1.01597e-17	-5.39225e-17	3.56766e-17	5.21471e-18	-5.206e-19	1.19558e-16	1.17844e-18	7.38957e-18	-3.48928e-17	-3.7955e-18	1.78621e-17	-1.18724e-17	-1.04201e-18	7.63835e-32
-1.66079e-18	6.91475e-19	6.20562e-18	-1.82178e-18	1.0312e-17	-1.54999e-18	3.06812e-18	1.17111e-18	-3.29251e-19	-1.5508e-18	-2.54793e-18	-3.9501e-18	-1.07377e-18	2.90423e-19	-7.73217e-18	2.74281e-18	8.59568e-18	-9.48514e-19	4.05318e-20	1.17203e-17	2.91918e-18	1.64059e-19	-2.24407e-18	-3.05237e-18	-4.6571e-18	-2.16633e-18	2.15323e-18	-7.5885e-18	1.22686e-17	3.11356e-18	7.41614e-34
-9.11508e-19	-2.57721e-19	8.52563e-20	2.87897e-19	2.04276e-19	4.53674e-19	-3.33498e-19	8.78528e-19	1.33115e-18	8.11023e-19	-2.2428e-19	1.27962e-19	-2.98624e-20	-2.27599e-19	9.234e-20	3.22682e-20	1.03526e-19	5.97192e-20	-2.34346e-19	-6.1795e-20	2.39387e-19	5.58237e-19	-1.1364e-19	3.10347e-19	1.69886e-20	-2.02753e-19	2.2326e-19	7.52877e-19	2.04672e-20	-1.75553e-19	5.91713e-36
-5.74121e-20	-7.57428e-20	-4.75937e-21	4.08984e-20	6.04661e-20	5.68216e-20	1.00624e-20	-1.74771e-20	7.39533e-20	-4.34161e-20	-1.45494e-20	1.44343e-21	-1.08881e-21	-4.50154e-20	-1.51739e-20	-1.15027e-19	-8.47835e-21	-3.96609e-20	2.4091e-20	1.116e-20	5.71869e-20	2.63658e-20	9.80877e-21	2.27642e-20	-3.05343e-20	-3.84097e-21	1.38227e-21	7.77988e-21	1.09936e-19	1.95261e-21	6.11058e-38
-1.19255e-21	-1.73302e-21	-1.08515e-21	-1.43777e-21	1.03005e-21	7.96005e-22	-1.39098e-21	-1.04292e-20	-5.58829e-22	-1.87853e-22	-2.28524e-21	4.11769e-22	-3.30773e-21	-7.25471e-22	-2.15949e-22	-2.84884e-22	2.24112e-21	-3.59758e-21	-2.43107e-21	-1.38713e-21	-1.23465e-21	-3.88538e-21	1.508e-20	-5.0077e-21	2.67017e-22	-2.77439e-21	-7.03868e-21	-5.93862e-21	3.92531e-21	6.07232e-22	5.4066e-40
-2.38293e-22	4.98702e-23	5.02131e-22	-1.28742e-22	3.10569e-23	-1.39734e-22	-2.55838e-22	2.70401e-22	-5.53952e-22	-2.26278e-22	6.03436e-22	-3.09939e-22	-3.42498e-23	-2.57367e-22	-2.01909e-22	5.74047e-22	-5.07658e-22	-1.10719e-22	1.41955e-22	-1.78757e-22	1.02686e-22	1.65327e-22	-6.7368e-23	-5.16371e-23	-1.47192e-22	-5.23855e-23	1.34677e-22	4.09645e-22	7.30052e-22	-2.2553e-22	2.90437e-42
-6.0161e-24	-4.46224e-23	-6.13332e-24	-7.95351e-24	-1.4084e-23	-9.98357e-23	-1.75499e-23	2.73096e-24	-7.47336e-23	-1.86234e-23	9.61379e-24	2.19823e-23	-1.17706e-23	-3.00011e-23	-3.92351e-23	-4.59139e-24	1.26081e-23	-2.22592e-23	1.65134e-24	-5.11878e-24	-2.98194e-24	-9.50461e-24	6.32704e-24	-3.13116e-24	-2.29902e-23	5.23891e-23	-1.07851e-23	2.03311e-23	-1.38236e-22	1.63121e-23	4.57263e-44
1.38606e-25	3.21955e-24	-1.22942e-24	1.5671e-24	2.56461e-25	3.16246e-25	-3.3991e-24	-4.09181e-25	5.95167e-25	-1.40801e-24	-9.06696e-24	1.27881e-24	1.54663e-24	5.82779e-24	6.49713e-25	4.89673e-24	2.524e-24	3.49994e-24	3.41602e-24	-1.2736e-24	-2.46361e-25	-5.31414e-25	9.13688e-25	5.86061e-25	1.07128e-25	2.08073e-24	8.71503e-25	9.25048e-25	-1.69045e-24	-1.16227e-23	3.50511e-46
-1.62329e-26	7.17457e-25	3.07809e-25	8.97857e-27	-1.31603e-25	-7.86994e-25	1.45472e-26	8.23148e-25	-7.57001e-26	-6.95876e-26	-2.44073e-25	2.07119e-27	4.6728e-26	2.11026e-25	2.47477e-25	4.56536e-26	1.13277e-24	3.28303e-25	-2.48062e-26	-5.6009e-25	5.23085e-26	-5.18103e-26	-1.96733e-25	1.2356e-25	2.95134e-25	2.82093e-25	5.7106e-26	2.3288e-25	5.8729e-27	2.70107e-25	4.16631e-48
7.04891e-27	3.50356e-26	4.32778e-27	-1.63619e-27	2.44005e-27	3.06927e-27	1.45056e-26	-1.45965e-26	3.79118e-26	7.68895e-26	8.20033e-26	-2.81257e-27	2.34224e-26	-3.28089e-26	-1.02965e-26	2.9091e-26	-4.37687e-26	4.47924e-27	-2.3295e-26	-1.43444e-27	-4.31999e-27	-5.03356e-26	2.95546e-26	-1.54397e-26	1.07127e-27	-2.2817e-26	1.38504e-27	7.87531e-27	-4.24208e-27	1.74136e-26	2.54481e-50
2.53159e-28	-8.27319e-28	-1.71985e-27	-8.39672e-29	-2.48744e-28	-1.67362e-28	1.11627e-27	-1.00741e-27	6.58887e-28	-1.38347e-28	2.58767e-28	4.33699e-27	-2.10698e-28	4.05606e-27	2.50084e-27	5.43309e-28	7.57784e-28	1.52864e-27	1.07563e-27	2.99856e-27	-2.14093e-27	9.75599e-28	6.81366e-28	-2.11627e-28	4.94564e-27	-4.60418e-28	8.67294e-28	-1.40625e-27	2.76067e-27	6.19688e-29	1.02569e-52
4.85806e-29	5.42006e-28	2.74031e-28	5.02838e-28	4.919e-28	-8.23699e-29	1.7955e-28	-2.76258e-28	-1.46389e-28	1.97336e-28	2.21901e-28	2.47169e-29	-1.56004e-28	1.28271e-28	3.07269e-28	-2.79417e-29	7.97077e-29	2.69293e-29	4.82228e-29	-9.27865e-29	-1.91517e-28	3.32735e-28	-2.03813e-29	4.81487e-29	3.62247e-28	-1.46297e-28	-5.2599e-29	1.33003e-28	7.82856e-29	-3.09066e-28	1.67045e-54
-3.61249e-29	9.79644e-30	2.33528e-30	-1.03681e-29	6.81895e-30	-2.4778e-30	-1.1009e-30	-8.66345e-31	-2.14804e-29	5.17637e-30	5.86577e-30	5.63721e-31	-6.1797e-30	-7.59855e-31	-5.71282e-30	1.17646e-29	-2.75275e-29	-1.30663e-29	1.57039e-29	7.92946e-31	-1.2724e-29	-1.20752e-29	-1.66071e-29	-2.2559e-30	-5.25879e-30	1.14203e-30	-4.40066e-31	-7.30938e-30	-6.14393e-30	-5.22309e-30	4.2132e-57
5.31538e-31	1.58912e-30	-1.62e-30	-3.82007e-31	-2.50782e-31	-1.31887e-32	7.44055e-32	-1.18052e-30	1.00496e-30	-2.38707e-31	-4.09788e-31	8.90648e-31	-1.97741e-31	4.1377e-30	-6.39632e-31	-3.09857e-31	-9.7434e-31	-1.45966e-30	-3.27014e-30	1.51456e-30	1.14394e-30	-4.63959e-32	2.50268e-31	-8.06285e-31	6.01824e-32	-3.39768e-30	-4.13958e-31	4.13227e-30	-1.6923e-30	7.66562e-31	7.70708e-59
4.05727e-33	-7.19567e-32	-5.83682e-31	-9.63865e-32	-1.9398e-31	2.78053e-32	4.08625e-32	-1.47201e-32	3.51847e-32	5.71279e-32	-1.79396e-31	-2.2465e-31	3.06264e-32	-1.14521e-31	5.55546e-32	-6.23186e-32	-1.93227e-31	2.66401e-31	6.06282e-32	1.14827e-31	-6.55406e-32	-1.77577e-32	-1.05785e-32	-6.79274e-32	1.55463e-31	-6.00301e-32	-5.59709e-32	-6.24343e-32	-8.05963e-33	-1.55205e-34	6.73004e-61
2.62292e-33	-6.34134e-33	1.60586e-32	-2.2377e-33	-2.97875e-32	-9.70118e-33	-1.31738e-33	6.55125e-33	6.20277e-33	-3.01124e-33	-9.33897e-33	3.2069e-33	3.62382e-32	-1.4567e-32	1.43655e-33	-1.5576e-32	-2.2104e-33	2.07962e-32	5.57199e-34	-2.11908e-32	-1.4119e-32	1.43488e-32	-2.46072e-33	3.20841e-33	-4.46196e-33	-1.90248e-32	-1.01255e-32	-1.09032e-32	-2.68853e-33	7.23868e-33	5.22236e-63
-1.30416e-33	-2.96179e-34	-7.51396e-34	5.45399e-34	4.33015e-34	2.86737e-34	3.07202e-34	1.08176e-33	-3.7561e-34	3.14686e-34	-4.6721e-34	1.13967e-33	-2.75134e-33	7.94768e-34	1.77168e-35	-9.80275e-35	1.69891e-33	-2.07153e-33	-2.62476e-34	2.04815e-33	3.33113e-35	2.73977e-33	1.12866e-33	-5.08976e-34	1.17871e-34	-2.1087e-33	-4.03879e-34	-7.6129e-35	9.54046e-34	2.17419e-33	4.4902e-65
-1.09544e-34	1.34633e-34	-2.40666e-35	3.13158e-34	-1.47872e-34	-2.64991e-34	7.7245e-35	-1.15538e-34	6.47182e-36	-6.75187e-35	-1.0876e-34	1.64455e-34	-1.54954e-34	-2.75569e-34	-5.55571e-35	-3.7274e-35	-6.47639e-35	2.819e-35	2.28128e-35	3.55072e-35	7.40187e-35	1.44387e-34	-3.78027e-35	-1.14208e-34	-6.70252e-35	-4.8061e-35	1.42981e-34	-1.00285e-34	4.38319e-35	1.17294e-34	4.88626e-67
5.25151e-36	-1.35717e-36	8.18388e-36	5.87449e-36	-7.32565e-36	1.06263e-35	5.76979e-36	-7.34393e-36	-3.92523e-36	1.26549e-35	9.47989e-37	1.60082e-35	-1.3263e-35	-2.17302e-35	-1.75197e-36	-1.49306e-35	-4.66729e-36	2.53772e-36	2.5968e-35	-4.68526e-37	-1.06368e-36	1.45886e-35	-2.55255e-36	-1.82545e-37	2.82896e-36	5.24285e-36	-1.70725e-35	2.47063e-36	1.26879e-35	-2.09638e-35	3.54834e-69
9.17176e-38	2.55658e-37	-2.3576e-36	-4.13282e-37	2.33152e-37	4.91073e-38	-5.42926e-37	6.36753e-38	8.53962e-37	-1.61234e-37	-2.62264e-36	-3.46472e-37	7.12325e-37	2.16024e-36	-4.99699e-37	-3.1266e-37	2.05829e-36	1.47023e-37	4.47334e-37	1.08232e-37	2.17561e-37	1.26487e-37	-1.48393e-36	1.05272e-36	-2.83852e-37	-1.17997e-36	7.3864e-37	-1.92326e-37	-1.37812e-37	6.56643e-37	2.97827e-71
7.15396e-38	-5.8388e-38	-7.40284e-38	-3.90168e-39	5.21393e-38	6.83423e-38	-2.3249e-38	1.11351e-38	1.09896e-38	-1.35036e-38	1.4193e-37	-7.88896e-38	1.23987e-37	-1.78892e-38	-8.50908e-38	-5.0863e-38	4.07514e-38	8.12778e-39	-2.80054e-38	6.03177e-38	-6.48747e-39	-6.20838e-38	-1.57129e-37	-1.10357e-37	-3.75595e-38	1.93483e-37	1.07242e-37	-1.19754e-37	-7.43162e-38	1.40687e-37	2.11185e-73
4.49401e-39	1.24722e-38	5.159e-39	-5.11133e-40	-3.45818e-40	-3.36834e-39	-3.00671e-39	-3.10801e-39	2.9908e-39	-3.56351e-39	-1.97625e-39	-1.39711e-38	1.38448e-38	8.61792e-40	-1.10733e-38	5.09726e-39	1.46278e-39	5.3394e-39	1.50986e-39	-6.43865e-39	-9.55816e-39	-5.00349e-40	-1.92265e-39	6.15676e-39	4.54197e-40	3.17265e-40	8.92828e-40	-3.76309e-39	-6.61259e-40	1.06001e-39	1.01898e-75
-5.03646e-40	-6.04223e-40	1.85228e-40	-3.76737e-40	4.21469e-41	5.44002e-40	1.56957e-40	4.16542e-40	8.07764e-41	-8.02333e-40	-7.32242e-40	-4.47765e-40	-1.06558e-39	1.34787e-39	1.18275e-39	1.51443e-39	8.3813e-40	-6.18488e-40	4.19265e-41	1.31471e-39	-5.33153e-40	-3.2336e-40	-7.19113e-40	1.74745e-40	8.94665e-40	-5.48703e-41	-5.17242e-40	2.83362e-41	-1.23998e-39	1.20768e-40	1.5698e-77
1.22145e-41	-1.79792e-41	4.32008e-41	5.91978e-41	1.93089e-41	-3.90117e-41	-1.7989e-41	1.08214e-40	5.61639e-42	2.32462e-41	8.86045e-41	-2.9711e-41	1.43078e-41	7.32089e-42	4.1894e-41	1.9301e-40	9.40641e-42	3.33762e-41	3.82581e-41	8.18936e-42	5.00083e-42	3.1483e-41	-4.97122e-41	3.4376e-41	-1.57945e-41	2.57814e-41	-3.14037e-41	5.18317e-43	3.50016e-41	-1.7135e-41	7.91651e-80
-3.39182e-42	-7.85025e-42	-1.06861e-42	1.10396e-41	2.00014e-41	-1.8704e-43	2.08065e-41	-1.02612e-42	-1.71242e-43	-5.82826e-42	-4.65567e-43	1.82776e-42	8.43218e-42	8.1691e-42	-5.08111e-42	-7.03156e-43	1.26756e-42	1.30128e-41	1.21699e-42	-7.46899e-42	-1.00338e-42	-1.85171e-42	-2.48036e-42	8.01325e-43	1.10329e-43	7.35184e-42	-1.22728e-41	8.50963e-42	5.49276e-42	-1.36997e-42	1.78048e-81
1.13017e-43	2.36976e-44	1.04302e-42	-1.21056e-43	2.50157e-43	-1.0226e-43	6.08323e-44	-2.98623e-43	5.50511e-43	2.00782e-43	1.37981e-42	1.12693e-43	5.62502e-43	-1.13401e-43	-3.49247e-43	-1.09008e-43	7.22373e-44	-6.25205e-43	-3.59968e-44	8.10868e-44	-1.57425e-43	8.4833e-43	-3.3451e-44	-1.92661e-42	-1.5638e-43	-2.54569e-44	4.64242e-43	-2.56311e-43	-7.34243e-43	-8.48802e-43	1.04321e-83
1.04308e-45	1.16969e-43	5.80968e-45	8.06254e-45	-6.63826e-44	-6.49109e-45	1.52175e-45	-4.27023e-44	-3.42874e-44	3.79664e-45	-4.43194e-45	5.93321e-45	-5.3976e-45	-2.56279e-44	-3.3114e-44	3.1815e-44	1.00199e-44	1.11915e-44	-4.29791e-44	-3.36024e-44	2.67744e-44	5.52641e-44	3.57209e-44	2.39934e-44	-1.18412e-44	-2.81582e-45	2.4072e-44	1.01171e-44	-8.03786e-45	-4.74808e-45	3.38375e-86
-6.11274e-46	5.06211e-45	7.97827e-45	1.67047e-45	-8.96829e-45	2.19358e-45	-1.02846e-45	-3.06268e-45	2.3052e-46	6.33491e-46	-2.52585e-45	1.29781e-45	-5.17605e-46	1.27632e-45	2.38278e-45	-1.27405e-45	-4.81165e-46	-1.15656e-45	3.14831e-47	4.5946e-45	-1.03727e-45	-4.57623e-45	2.85873e-46	7.86045e-46	-4.43415e-46	8.18088e-45	-1.78654e-45	-5.89136e-46	1.06325e-45	-4.48662e-45	3.43158e-88
-1.80672e-46	-1.35433e-46	-6.06732e-46	2.58531e-46	-1.63728e-46	-2.13973e-46	-1.67722e-46	4.22957e-46	-6.99494e-46	-4.06215e-46	-1.92411e-46	-2.31536e-46	4.52692e-47	8.75546e-46	-5.97258e-46	2.08016e-46	-8.00551e-48	-6.12173e-46	-6.12945e-47	5.27781e-46	-3.6009e-47	7.33838e-46	-1.06263e-46	1.81645e-46	5.0244e-46	-2.80176e-46	-3.82942e-46	5.8038e-48	1.11368e-46	-5.23963e-46	4.68491e-90
-7.9848e-48	-2.63788e-48	-2.68784e-47	7.51576e-49	-2.60388e-47	1.45781e-46	1.24881e-47	-2.19761e-47	1.28985e-47	3.19848e-48	2.05779e-47	-1.43799e-47	-1.86967e-47	7.56442e-47	4.56961e-49	4.30664e-47	2.48663e-47	-3.8762e-47	-1.66095e-48	-1.15888e-48	2.35985e-47	-1.8934e-47	-7.02877e-48	-1.42726e-47	7.00601e-48	8.31713e-48	-3.99588e-47	-2.6621e-48	-2.0648e-47	-3.69495e-47	3.89031e-92
4.08694e-49	4.03583e-48	-5.33419e-49	1.10969e-48	-3.2976e-48	9.04233e-49	-2.06177e-48	-8.16793e-48	2.61185e-48	-8.48457e-49	-7.73688e-48	-1.20015e-48	-2.64856e-48	-9.49106e-48	4.46942e-48	4.36721e-48	9.69056e-49	5.19124e-48	-1.40881e-48	2.24069e-48	-6.65752e-49	6.31012e-49	1.39441e-48	-2.85933e-48	-3.19928e-48	-2.77449e-48	1.7114e-49	-1.76008e-49	1.12022e-48	1.26727e-48	3.72323e-94
-1.31402e-49	-2.27084e-49	-3.07596e-49	2.31666e-49	5.82817e-49	-5.73917e-49	1.7248e-49	-7.23722e-50	-4.39932e-50	-4.17845e-50	-3.50124e-50	-1.30025e-50	4.45597e-49	-1.10361e-49	-1.4054e-49	-2.82764e-49	-4.38443e-49	-3.58341e-50	-5.78797e-50	-5.22036e-50	4.05287e-50	2.74352e-49	-1.8894e-50	1.08382e-49	-5.99206e-50	-4.58105e-49	-6.90529e-49	-1.79873e-49	-2.1461e-50	1.58803e-49	2.2736e-96
-3.80613e-51	5.73665e-50	-1.46098e-50	1.20491e-50	-1.84565e-50	-1.51492e-50	1.29048e-51	1.96158e-51	7.08062e-51	1.27297e-50	1.87375e-50	-6.36964e-51	-7.34897e-52	4.53385e-50	-3.34543e-51	1.03804e-50	-1.31133e-50	-1.34051e-51	-6.34443e-51	1.67845e-50	8.72718e-51	-1.94463e-50	1.64245e-50	-2.7248e-51	-1.44224e-52	-7.38458e-51	-1.02385e-50	2.16066e-50	3.10509e-51	6.33902e-50	1.29e-98
-2.7773e-51	-2.43667e-51	1.11959e-52	-1.75133e-51	1.90076e-51	-2.80809e-51	1.34315e-51	2.69905e-51	-3.6059e-52	1.02534e-52	-2.25199e-52	2.40331e-52	-8.55396e-52	-1.93109e-51	-2.51378e-51	1.07226e-51	-2.77846e-51	3.55137e-51	7.0074e-53	2.16253e-51	-2.98457e-51	3.09263e-52	1.19916e-51	-1.17623e-51	1.4669e-52	-2.51932e-51	1.52624e-51	2.1722e-51	-1.50959e-51	3.52086e-51	1.14426e-100
1.1883e-53	-3.25757e-52	4.3222e-52	-1.26389e-52	-9.9111e-53	-2.61578e-52	2.02523e-52	9.04616e-53	1.12948e-52	-3.65736e-53	-3.35787e-52	2.47319e-52	-3.68699e-53	8.50643e-53	3.17854e-53	4.92236e-53	-9.70417e-53	1.9385e-52	-1.38985e-53	-1.11544e-52	4.78733e-52	3.3793e-53	-6.46584e-53	-1.20761e-52	9.7801e-53	4.39434e-53	2.05528e-52	2.83178e-52	-1.53044e-53	-3.64517e-52	1.21229e-102
1.67596e-53	-2.76794e-53	-1.22314e-53	-2.06435e-53	-1.48722e-53	3.29837e-54	3.17599e-53	3.58065e-53	-1.76919e-53	1.21528e-53	-1.79253e-54	9.09544e-55	-2.86003e-54	-2.22605e-53	1.02122e-53	1.41097e-54	-6.41295e-54	2.35517e-53	4.15476e-54	1.86781e-53	-1.93669e-53	-4.15404e-54	-7.64355e-54	1.02286e-53	-1.22365e-53	6.35318e-54	-5.59202e-54	-6.02683e-55	9.19864e-54	-2.79848e-53	7.8272e-105
7.03698e-55	3.19326e-55	2.09282e-54	1.95047e-54	4.78096e-55	-5.56419e-55	-5.08733e-55	-1.50171e-54	-1.07231e-54	-5.39513e-57	-4.19993e-55	-4.23936e-54	-4.77577e-54	-1.12247e-54	9.44609e-55	1.02677e-54	-3.12017e-54	6.85305e-55	-2.02389e-55	1.73159e-55	2.77157e-55	-3.49283e-54	5.89791e-57	-1.7971e-54	-1.31431e-55	9.53972e-55	6.60813e-55	-8.26595e-56	-6.40525e-55	-9.1247e-56	8.47182e-107
1.68402e-55	9.88689e-56	-8.52239e-56	1.08732e-56	-6.14608e-55	1.21474e-55	-1.16332e-55	-1.88766e-56	-1.21838e-55	-4.03847e-56	9.05471e-56	1.17264e-56	1.43139e-55	2.6826e-56	-5.04142e-56	6.90399e-56	1.10158e-55	1.85951e-55	-1.00697e-56	2.30856e-55	-3.27577e-55	-5.12203e-55	-2.20392e-55	2.99476e-57	8.37596e-57	5.1455e-57	-3.95067e-56	9.2119e-56	2.34285e-55	-1.19451e-55	1.10288e-108
8.65183e-57	1.0444e-56	1.97955e-57	-2.47604e-57	-3.13732e-56	5.07038e-57	7.97668e-57	1.04647e-56	2.45869e-57	4.74886e-57	3.79376e-57	6.04881e-57	-2.43786e-57	-2.74648e-57	-7.7367e-58	-2.00406e-57	1.22786e-56	1.28984e-56	-3.15553e-56	3.45409e-57	-5.6309e-57	2.16509e-56	-1.41808e-56	-1.05111e-56	8.92728e-57	-1.03721e-56	-8.08597e-57	7.28469e-57	3.06847e-57	-7.24969e-57	3.97933e-111
1.0225e-57	5.44183e-58	-5.85628e-58	-2.30318e-57	-5.19985e-58	-1.62603e-58	-4.65354e-57	8.88858e-58	2.99959e-58	-1.31447e-57	-8.05638e-58	7.5272e-59	-1.1421e-57	3.18703e-58	-2.06346e-57	3.27562e-57	-2.39094e-58	-3.21513e-57	-5.00266e-58	-1.92135e-58	-4.54683e-58	-2.67338e-57	3.37639e-58	-1.4361e-58	1.03045e-57	-1.14628e-58	3.42152e-58	1.34548e-58	-8.56373e-60	3.15754e-58	6.80772e-113
7.79707e-59	-5.79808e-59	-2.38311e-59	-1.73266e-59	-1.82509e-59	-1.25035e-59	7.17071e-60	7.74997e-59	-1.98437e-59	-2.46925e-58	-6.53795e-59	-1.18183e-58	-2.12022e-58	2.18063e-58	2.75917e-58	-2.29141e-59	-3.39815e-59	1.96435e-60	1.05783e-59	-5.1339e-59	8.80446e-59	-2.79735e-58	1.14606e-58	6.55796e-59	3.97141e-58	2.7923e-58	9.41259e-59	-4.36026e-59	-2.45487e-59	3.88526e-59	6.21533e-115
-1.0005e-59	-2.76436e-61	1.89416e-60	-9.74562e-60	-1.75632e-59	1.04494e-60	1.94927e-60	6.04182e-60	-9.54119e-60	-1.87109e-61	-1.79868e-60	-5.64129e-60	3.39064e-59	5.16509e-60	8.38156e-60	-8.57574e-60	-1.8645e-60	-1.95602e-59	-1.5747e-59	5.46392e-60	-6.87624e-60	1.91286e-60	-8.42902e-60	-1.13607e-59	1.90069e-59	1.87894e-59	1.35194e-59	1.25953e-59	-1.69464e-61	2.4535e-60	3.97157e-117
-4.27966e-61	1.46591e-60	2.77365e-61	1.52591e-60	2.12496e-60	-5.38364e-61	4.11276e-61	-5.8317e-61	-9.59739e-61	-9.73423e-61	4.53849e-61	-7.49866e-61	2.34029e-61	1.35996e-61	1.03059e-61	2.12407e-61	4.90061e-62	-1.17211e-61	-2.5617e-61	-1.87548e-61	-2.36413e-60	9.03469e-61	6.29887e-61	1.42778e-60	-4.98976e-61	1.36053e-60	-2.12862e-61	-4.01158e-62	1.55119e-60	-1.66043e-61	2.63562e-119
-8.9471e-63	1.13495e-62	-3.29621e-62	-3.48484e-62	6.22085e-62	6.61921e-62	-1.60206e-61	7.62339e-62	-3.41266e-62	3.03655e-62	2.82432e-62	3.11625e-62	1.3341e-61	-4.59882e-62	-1.25954e-62	2.80567e-62	-9.89446e-62	-2.74759e-62	1.70716e-62	3.40178e-62	-7.73368e-62	-4.10499e-62	2.08977e-62	-2.00819e-63	-1.12604e-61	-6.43948e-62	-1.85962e-61	8.12676e-62	1.76568e-61	-4.98062e-62	1.78723e-121
-8.94676e-65	-9.46912e-64	-5.06805e-63	1.06411e-63	3.63614e-63	-2.07959e-63	2.66831e-63	2.4053e-63	-8.20994e-63	1.09202e-63	-1.01925e-62	7.24837e-63	-2.8457e-63	-1.23181e-62	-1.95102e-63	1.55717e-62	3.8042e-64	6.81311e-63	-6.32634e-63	7.01028e-64	1.07879e-63	8.47419e-63	-1.46837e-62	-3.79859e-63	-1.08936e-62	-3.59707e-63	2.77692e-62	-1.88871e-64	-2.02895e-63	-1.00561e-62	2.08742e-123
3.52999e-64	8.70572e-64	-4.74952e-64	-6.71021e-65	2.45792e-65	7.42963e-65	-4.24677e-65	-1.94926e-65	-9.18406e-64	3.07475e-64	-9.44534e-65	2.37398e-64	8.02388e-64	1.16372e-63	9.20722e-64	3.36077e-64	8.597e-65	-1.4211e-64	5.73902e-64	1.24547e-64	-8.93307e-64	-1.57155e-64	-2.88172e-64	-8.94304e-65	1.02101e-63	1.29179e-64	-4.78035e-64	-8.35249e-64	-1.20043e-63	7.11185e-64	1.03012e-125
-1.88203e-65	-1.2739e-65	-2.18517e-65	1.24837e-64	2.3928e-67	2.5724e-65	-1.22563e-64	2.67661e-65	-1.08634e-65	-2.58878e-65	6.53673e-66	-5.35712e-65	5.39744e-65	-2.64922e-65	-9.02282e-66	-5.11464e-66	-2.23819e-65	-7.45323e-67	-8.38518e-66	-1.59185e-65	3.49051e-66	-1.41402e-65	-5.62104e-65	6.01217e-65	-1.99332e-66	3.16639e-65	8.32949e-66	-1.24702e-64	-1.00039e-64	-2.77351e-64	1.51771e-127
9.78707e-67	1.17448e-65	-4.12342e-66	8.79743e-66	-2.98302e-66	-2.81529e-66	-1.17982e-66	5.80761e-66	2.15648e-66	8.47179e-66	5.38662e-67	-9.74056e-67	-2.59052e-66	-7.22998e-66	-7.00649e-68	-5.95836e-66	6.3074e-66	-2.68862e-66	-1.02069e-66	-1.49261e-66	-7.17318e-66	5.19696e-67	1.26629e-65	2.23274e-66	1.02771e-66	6.12148e-66	1.90407e-66	-1.78197e-66	1.4963e-65	6.3317e-67	9.94353e-130
3.61102e-67	-5.48211e-68	1.37465e-67	-1.15209e-67	4.85348e-67	5.49862e-69	-5.06654e-67	-5.2574e-67	3.26469e-68	9.56055e-68	-1.20985e-67	2.63467e-67	6.82347e-67	5.69837e-67	-8.02142e-68	-1.3103e-67	1.63342e-67	6.03511e-69	-1.8472e-67	-5.94791e-68	-1.22464e-66	1.83852e-67	-5.952e-67	-1.49901e-67	4.44193e-68	-1.13879e-67	-3.86459e-68	2.48902e-67	1.38319e-67	3.40678e-68	3.91576e-132
-7.10505e-69	-1.1578e-68	2.12252e-68	4.27213e-68	2.94204e-68	2.11529e-68	3.87079e-68	-1.30026e-68	3.75603e-69	8.69749e-68	-5.15585e-68	1.80352e-68	-9.20814e-69	1.43143e-68	7.68759e-68	4.06261e-68	-3.93609e-68	2.55365e-68	1.08784e-68	-4.22433e-68	4.33969e-68	-3.25204e-68	-1.5973e-68	-3.00046e-69	-1.24036e-68	3.87002e-69	1.84359e-68	-6.94209e-69	-2.75109e-68	3.21111e-68	3.3507e-134
1.70225e-70	1.27838e-69	8.22252e-70	-2.67248e-69	-1.40114e-69	6.67335e-70	-6.34418e-71	-6.22536e-70	-2.50724e-69	-3.28221e-70	4.6432e-69	-4.05026e-69	4.00252e-69	-6.12748e-69	-6.82684e-70	-1.18973e-69	-4.15216e-69	2.56476e-70	-5.23239e-69	-1.52929e-70	-7.15818e-69	2.13211e-70	-1.10454e-69	3.20867e-70	3.12409e-69	-4.18617e-71	-3.43938e-70	3.98773e-69	-8.58047e-70	1.97897e-69	2.39837e-136
-7.66315e-70	-4.45669e-70	-7.93432e-70	4.20435e-72	-6.4733e-70	7.67515e-71	-5.35758e-71	1.95139e-70	-9.36617e-72	-1.41088e-70	-8.18538e-72	6.81917e-70	-1.92315e-70	3.94059e-70	-1.36997e-70	5.71711e-71	-2.59648e-70	-1.31458e-71	5.80749e-71	-2.17069e-70	-1.06986e-70	-1.02805e-70	-4.38448e-71	-9.40135e-71	1.27038e-70	-2.60195e-70	1.34962e-71	3.7753e-71	5.78266e-70	-9.3329e-71	3.16007e-138
-3.90467e-72	-1.37417e-71	1.80497e-71	1.10638e-71	-2.12248e-71	3.02753e-71	3.57777e-71	1.35689e-71	4.60912e-71	-3.60192e-71	-1.23608e-71	-1.05885e-71	-2.11235e-71	9.54282e-72	-1.74367e-71	-9.32226e-72	3.63421e-71	-3.50534e-71	-1.59256e-71	-3.70299e-72	2.12314e-71	8.05257e-71	1.48458e-71	6.04162e-71	-1.5282e-71	9.45122e-73	3.99395e-71	-1.56903e-71	1.88701e-71	4.02282e-73	2.41529e-140
-1.00731e-72	-2.47379e-72	-5.59914e-72	-5.74079e-73	-9.832e-73	-2.71197e-73	4.08739e-72	-1.17852e-72	-1.4775e-72	3.49497e-73	-1.13465e-73	-1.47986e-72	-1.28274e-72	2.34107e-72	-1.09983e-72	-8.73464e-73	2.96121e-73	7.39113e-73	7.8433e-72	9.20544e-73	-2.54269e-72	-2.88254e-73	-2.01475e-72	-2.23619e-72	1.08848e-72	1.55141e-72	4.84856e-72	-3.15683e-72	-1.79529e-73	-4.20805e-73	1.87439e-142
3.68668e-73	-2.31527e-73	-1.11058e-73	-8.32651e-74	-2.7771e-73	-1.28453e-73	-3.54618e-74	1.38001e-75	-1.85919e-73	1.53857e-73	-6.7252e-74	-2.84388e-73	-5.14905e-73	-4.92939e-75	-4.22718e-74	6.12703e-73	-7.55687e-75	3.52815e-73	4.34053e-73	1.04037e-73	-2.16208e-73	-4.43172e-74	1.02283e-72	-8.45345e-74	-1.54049e-74	-2.0055e-73	-3.93288e-74	1.12068e-73	-5.53734e-74	-1.46004e-73	2.59439e-144
-1.32462e-74	9.43907e-75	1.83401e-74	-4.47038e-75	-2.00262e-74	4.0898e-75	6.43264e-75	3.76804e-74	9.28687e-75	-2.28584e-74	2.5301e-76	2.24936e-74	-2.34721e-74	1.01664e-74	-4.50847e-74	1.36646e-74	9.25295e-76	-9.35268e-75	1.32198e-74	-5.2384e-76	-2.9627e-74	-3.87202e-75	1.34103e-74	2.04161e-75	6.27862e-75	5.75365e-75	2.22677e-75	-2.92829e-74	-6.90813e-75	-2.71168e-74	9.54643e-147
2.06996e-76	1.1955e-75	-3.58698e-76	6.33575e-76	-3.44761e-75	9.50798e-75	1.21216e-75	2.70216e-76	-1.23743e-75	6.86006e-76	-6.25495e-76	-2.5685e-75	3.16245e-75	1.00849e-75	3.49056e-75	4.80753e-76	2.64186e-76	2.91383e-75	-2.12553e-75	4.12969e-75	-4.66504e-76	-2.87159e-76	1.45013e-75	-5.08256e-76	3.85725e-76	-9.94239e-76	1.29601e-75	-1.22173e-75	-2.17691e-75	2.7217e-75	1.87506e-148
-2.90561e-76	-5.48091e-78	6.3912e-77	7.2864e-77	-7.46501e-77	1.147e-76	-1.36229e-76	-3.91261e-77	-5.38222e-77	-1.7295e-76	1.92805e-77	4.52666e-77	-1.98431e-76	-2.5197e-76	-5.98817e-77	2.04605e-76	6.64082e-77	-1.97285e-76	-1.74477e-76	3.8724e-76	4.40531e-77	-1.03893e-77	5.82273e-76	-4.97661e-77	1.65707e-77	2.97651e-76	1.25692e-77	1.84159e-76	1.84745e-76	-3.08358e-77	1.04153e-150
-2.17949e-79	1.63606e-78	1.03196e-77	-1.56549e-77	2.49726e-77	-2.49182e-78	-6.35736e-78	4.89123e-78	6.16427e-78	-3.39628e-78	1.85047e-77	4.51477e-78	6.38631e-79	-2.4443e-78	-3.56071e-78	-5.00329e-79	2.69326e-79	-6.09988e-78	-1.80821e-77	-2.00208e-78	-1.89535e-78	-2.53077e-79	3.37169e-78	-2.80245e-78	4.22916e-80	1.52656e-77	-5.15091e-78	1.39602e-78	-2.20697e-77	-3.65926e-78	2.63324e-153
7.98868e-79	4.11604e-80	-2.39426e-79	-7.97252e-79	-3.8175e-80	-1.76062e-78	2.57962e-78	-8.93701e-79	-2.67622e-79	-1.14575e-78	-1.83676e-78	-1.87589e-78	-2.66678e-79	-6.34303e-79	1.72237e-78	7.48557e-79	2.5685e-79	-8.81694e-79	-2.03097e-79	1.20374e-78	-1.82295e-78	4.31815e-78	-2.50726e-80	-3.31196e-79	-8.39292e-79	-7.67813e-80	-1.93745e-79	-1.53311e-78	3.27779e-79	-3.16788e-79	5.18841e-155
-5.7987e-80	-3.35434e-80	-6.312e-80	2.95289e-81	-1.32773e-79	-1.07189e-79	-1.49111e-80	-2.01023e-79	-7.88204e-80	7.48149e-80	2.1851e-80	2.97351e-79	3.77567e-80	2.52704e-81	2.16823e-79	4.412e-81	8.25189e-81	-7.37013e-80	-1.18127e-79	9.02293e-80	5.49697e-80	1.0723e-79	-2.02648e-79	-1.29229e-81	1.11563e-79	1.04904e-80	6.97268e-80	-4.82001e-80	-2.94277e-80	3.24261e-79	4.36336e-157
-5.8232e-81	-4.13815e-81	-1.15718e-80	-7.24953e-81	-4.56456e-81	2.54159e-81	1.50332e-80	5.68385e-81	1.16939e-81	-5.54145e-82	4.01373e-81	3.4739e-81	-2.6009e-80	-5.81479e-81	-7.87599e-82	5.29778e-81	-6.35723e-81	1.35763e-80	-3.83165e-81	-2.80307e-81	-1.02945e-80	-2.7406e-81	-2.69829e-81	8.23811e-81	-5.97642e-81	1.1696e-80	-3.01667e-81	-1.27881e-82	1.08133e-80	1.40496e-80	2.22377e-159
-4.84257e-82	-1.42774e-81	-1.93084e-82	2.95271e-82	-5.98182e-83	-5.37951e-82	1.28742e-82	8.05645e-82	1.53057e-81	2.0074e-81	-1.82457e-82	1.33197e-81	8.99691e-82	3.55476e-82	6.37877e-82	2.82134e-82	-1.48577e-83	-6.95533e-82	-1.24503e-81	-2.90514e-82	1.95593e-81	1.19343e-82	-1.7868e-82	-3.19387e-82	-2.00423e-82	-1.14088e-81	2.92161e-83	6.4074e-82	-1.48922e-81	-2.11208e-82	2.30659e-161
4.00825e-83	-1.18796e-82	-1.2349e-82	-4.87362e-83	-1.73392e-83	2.22136e-83	-1.53471e-82	-4.66128e-83	3.64965e-83	1.76078e-82	8.00626e-83	7.57153e-83	1.03245e-83	-2.07586e-83	6.07781e-83	-1.99846e-82	9.12266e-83	5.09343e-83	-5.84458e-83	-2.02164e-82	-1.12172e-82	2.14349e-83	1.06282e-83	-4.78552e-83	-1.7768e-83	6.7396e-84	1.68279e-82	-1.22233e-83	1.02862e-82	6.15455e-83	2.62357e-163
-1.28126e-83	5.86828e-85	-3.78917e-84	-8.18316e-84	-2.07287e-83	-1.38777e-83	-1.93847e-83	-3.9052e-84	-1.13388e-84	1.02457e-83	3.35373e-84	-5.86803e-85	3.63134e-84	-2.44631e-84	1.06034e-83	2.84759e-84	-6.63486e-84	-2.3138e-84	-1.07951e-84	2.96105e-85	2.20605e-83	-1.15071e-83	1.56952e-83	1.81975e-84	2.38545e-84	8.09324e-84	-3.54409e-84	7.86998e-84	-4.51025e-84	3.05059e-84	2.61137e-165
3.20374e-85	-1.23382e-85	-5.14367e-85	6.90596e-85	9.4037e-85	-2.71494e-84	-7.15106e-87	-3.37803e-86	6.03309e-85	5.6241e-86	-3.15691e-85	-2.98377e-85	-5.09301e-85	-5.7413e-85	-1.19432e-85	1.74197e-84	9.73524e-85	2.20053e-85	-1.23004e-85	-2.6441e-85	-3.4874e-85	-3.90974e-86	1.23101e-85	-4.70937e-85	1.59343e-85	5.73012e-85	1.06397e-84	-8.47378e-85	1.03491e-84	6.34729e-85	1.84284e-167
-8.17561e-87	-9.08278e-86	3.0504e-86	3.67479e-86	-2.23264e-86	4.25186e-86	1.23177e-86	1.04028e-85	5.9784e-86	-1.26149e-86	7.49363e-87	8.63461e-87	5.43105e-86	5.72408e-86	-1.68647e-86	4.91691e-86	9.10239e-87	-4.0598e-87	-2.88837e-86	8.39003e-87	4.32738e-86	-4.29678e-86	-3.31041e-87	3.42243e-86	5.05863e-86	-7.67278e-86	-3.152e-86	-1.01714e-85	9.99108e-86	-2.22525e-86	7.28372e-170
9.42043e-88	-6.07762e-87	7.62118e-87	1.55788e-87	-5.17594e-87	6.81473e-87	1.81456e-87	-3.24875e-87	1.87129e-87	-6.23993e-88	1.01213e-87	8.46542e-90	-1.03723e-87	1.24499e-87	-6.75493e-87	1.56072e-87	-3.77356e-87	2.17472e-87	9.2126e-88	-5.46518e-88	5.17868e-88	3.27438e-87	-5.54914e-87	-3.48493e-87	-4.07307e-87	4.22036e-88	-1.17342e-87	1.19199e-86	2.84389e-87	2.74044e-88	4.83455e-172
2.98636e-89	-1.9706e-88	-2.55666e-88	2.05466e-88	-1.24747e-88	2.51339e-88	1.03626e-87	4.58299e-88	-3.17566e-88	2.36886e-88	-4.81393e-88	-1.10736e-88	-1.72382e-88	-3.19152e-89	-5.48262e-88	-1.58553e-87	-4.87967e-88	-3.04457e-88	-8.81617e-88	-5.63193e-89	5.41144e-88	1.8244e-88	-4.10116e-88	4.12599e-88	-3.9632e-88	8.34109e-88	-2.25218e-88	-2.27918e-87	1.1747e-88	4.24745e-88	1.28243e-173
3.38412e-89	-1.18477e-89	-6.90423e-89	1.11385e-88	2.90808e-89	9.0692e-90	3.79798e-90	-4.67979e-89	9.43182e-90	-5.96057e-89	7.65358e-89	-1.04007e-89	-1.23987e-89	-3.60608e-89	-1.03148e-89	1.12332e-89	-6.40256e-89	-2.97924e-90	-3.2861e-90	-1.36132e-89	1.60675e-90	-9.3238e-90	7.07763e-89	-1.82468e-90	-1.92822e-89	6.60816e-90	-2.35464e-89	-7.59406e-89	-2.39105e-89	1.01977e-89	4.97049e-176
-2.43872e-90	2.24154e-90	-5.5576e-91	-4.45335e-90	2.4036e-90	-3.19698e-91	-1.07598e-91	-3.49014e-91	9.86319e-90	2.66115e-90	3.35819e-90	5.24368e-90	-9.59019e-91	-7.70407e-91	2.87417e-90	-3.95287e-90	-6.67704e-90	3.51342e-90	-1.86891e-90	1.83788e-90	-9.62027e-90	-2.75527e-90	6.21025e-90	8.72217e-90	-6.38545e-90	-1.48829e-90	1.94738e-90	7.37096e-90	4.44476e-90	4.44082e-90	6.24834e-178
1.30112e-91	2.52359e-91	7.27264e-91	7.94145e-91	-3.69983e-91	-4.01112e-92	-3.81688e-91	9.71355e-92	-4.89422e-91	-5.23649e-92	4.4765e-91	-4.68912e-91	-1.52091e-92	1.46499e-92	-3.81588e-91	2.14531e-91	-1.16978e-92	1.10731e-91	-1.75469e-93	2.20075e-91	-3.15192e-91	5.61056e-91	6.09576e-92	8.05469e-92	2.41254e-91	3.39529e-91	2.65344e-92	2.84044e-91	3.88052e-91	-2.49135e-91	3.34112e-180
6.35228e-92	5.74524e-93	-1.8478e-92	-2.90281e-94	-2.25554e-92	-6.68416e-92	1.13991e-93	3.273e-92	6.33611e-93	4.44159e-92	-2.76387e-92	-2.09097e-93	-1.25997e-92	1.84458e-92	1.12173e-91	2.32563e-92	2.64205e-92	3.55604e-92	1.19314e-92	-5.88346e-92	-5.36967e-93	-2.1487e-92	1.27907e-92	5.37532e-93	9.32573e-93	1.09804e-92	2.27961e-92	-3.24259e-92	4.96675e-92	2.11971e-92	3.78069e-182
1.90369e-93	4.1262e-94	9.58495e-94	6.26115e-94	-1.29756e-93	1.87458e-93	-3.89814e-94	-7.06452e-94	-1.18515e-92	-1.41461e-93	-2.35194e-93	-2.4986e-93	3.96276e-93	-8.91765e-95	-1.35969e-92	-4.18639e-93	-6.7423e-93	9.14076e-93	-6.43006e-93	7.77817e-93	1.12986e-93	-2.3182e-93	6.73847e-93	-2.3148e-93	2.362e-94	4.44428e-94	3.00937e-94	-5.77408e-94	3.32222e-93	-8.88559e-93	7.62243e-184
9.97859e-94	2.12345e-94	2.92313e-94	-3.62409e-96	-1.01749e-94	-1.08398e-97	1.14637e-94	-2.72855e-94	-2.41883e-95	-1.13336e-94	-4.05831e-94	-6.0725e-95	3.10878e-94	2.53561e-94	-9.96766e-95	3.20484e-94	3.32309e-95	-9.08663e-95	-4.42945e-94	3.49398e-94	1.30949e-94	-2.54711e-94	2.71331e-95	1.12961e-95	3.98058e-95	6.27461e-94	-7.14169e-95	-5.11783e-94	3.07885e-94	-1.55079e-94	2.8713e-186
-1.46137e-97	-4.92418e-96	7.35592e-96	-9.42387e-97	-7.0413e-96	1.58782e-95	5.88105e-95	6.68987e-96	-1.48981e-96	1.63199e-95	-1.76594e-95	4.17207e-96	1.80004e-95	-6.21286e-95	-2.58388e-96	5.01228e-96	8.44094e-96	-1.70954e-95	4.10309e-95	-2.0984e-96	1.7345e-95	-6.02676e-96	6.64786e-96	-4.12222e-95	1.0147e-95	7.76169e-95	1.62382e-95	-1.33252e-96	-7.30442e-95	-1.73387e-95	2.48589e-188
1.98898e-96	1.21758e-96	-6.35324e-96	4.81264e-96	1.9186e-96	3.9291e-97	4.57831e-97	-5.44685e-96	-1.09866e-96	-8.71604e-97	1.80464e-96	-4.65091e-98	-8.15752e-97	6.00812e-97	1.61651e-96	1.1592e-96	-3.44011e-97	-1.46333e-96	-3.47049e-96	-3.24817e-96	2.97298e-96	-2.2898e-97	-7.05828e-97	-1.7859e-96	2.56502e-96	8.60666e-96	-6.42979e-97	-4.03596e-96	1.69068e-96	3.27861e-97	2.50641e-190
-7.45488e-98	-5.00069e-98	-5.7582e-98	-4.27359e-98	6.3506e-97	-3.28977e-97	-3.84144e-97	-8.06384e-97	-5.99888e-97	-1.34617e-97	-2.45582e-98	3.61491e-97	3.8196e-98	1.35937e-97	2.6987e-98	-1.97896e-97	-1.58958e-97	-3.72487e-98	-1.40173e-97	4.19145e-97	-2.48205e-97	1.31815e-97	1.06171e-97	-1.53369e-97	8.87383e-98	-9.77798e-97	-4.57562e-98	2.93558e-98	-2.96574e-97	-2.09552e-97	3.32619e-192
-2.87951e-99	1.17602e-98	2.78961e-98	1.18154e-98	-4.23474e-99	-1.07522e-98	2.49532e-98	-1.3015e-98	1.70369e-98	3.48368e-99	4.46272e-98	-6.53651e-99	1.43327e-98	1.37349e-98	-6.53446e-99	7.21354e-99	1.8954e-98	4.18839e-98	-6.95971e-99	4.75004e-98	4.11724e-99	3.53339e-98	3.48229e-98	1.73948e-98	3.3313e-98	-2.38947e-99	-3.70407e-98	2.27606e-98	2.1237e-99	-4.13482e-98	1.67341e-194
-3.58287e-99	1.08128e-99	-5.44327e-99	1.42997e-100	2.95838e-99	2.90445e-99	-2.23406e-99	5.35313e-100	-2.30668e-101	1.0775e-99	-1.40171e-99	2.07626e-100	-5.67339e-100	7.97307e-100	-8.79071e-101	8.16291e-100	-4.33801e-100	-1.13121e-99	-9.28064e-100	-2.55457e-99	1.70225e-99	6.51604e-100	-5.08229e-100	-5.47297e-100	-5.2771e-100	1.154e-99	5.02385e-100	-9.38456e-100	-1.48797e-99	7.22763e-100	8.91369e-197
3.25005e-100	-8.06324e-101	-3.11432e-101	-3.79285e-101	2.03595e-101	2.01507e-100	1.39517e-101	2.77291e-101	1.63502e-100	-5.21267e-101	-2.68232e-100	3.29918e-101	1.38535e-100	-5.30491e-100	1.57493e-101	2.77925e-101	-2.50701e-100	-5.05268e-101	-9.74956e-101	5.22708e-101	8.87966e-101	-7.84181e-101	-6.13347e-101	2.21713e-100	3.83537e-100	5.64881e-100	-4.11808e-100	-1.05103e-100	-2.53069e-101	2.60366e-101	1.35338e-198
1.13445e-101	-1.14834e-101	-4.51059e-103	2.41812e-101	-1.55242e-102	3.04732e-102	-8.99669e-102	-1.44979e-101	4.37858e-102	1.44565e-101	-1.36707e-101	-2.49738e-102	-3.81833e-102	-1.12558e-101	-2.43157e-101	2.08639e-102	-1.65953e-101	-3.15212e-102	-1.87529e-102	-3.74363e-102	5.46168e-102	-3.3207e-102	-2.08665e-101	6.24114e-104	1.99098e-101	-7.69559e-102	1.58093e-101	2.42858e-102	2.64953e-101	1.0053e-101	4.60015e-201
-9.71696e-103	-3.47715e-103	-2.89146e-103	5.03106e-103	2.41617e-103	-8.11466e-103	1.63953e-103	1.62335e-102	1.23937e-102	2.90882e-102	7.45624e-103	7.44992e-103	-3.0246e-103	-3.10926e-103	1.72317e-102	2.68634e-102	6.23142e-103	2.09962e-102	-8.90295e-103	6.70903e-103	1.9684e-102	1.40408e-103	5.89972e-103	-5.73482e-103	-2.4952e-103	1.68664e-103	2.77074e-103	-9.16123e-104	7.63701e-103	1.58201e-102	4.01355e-203
2.29993e-103	5.62034e-105	4.70879e-104	-5.30916e-104	1.00395e-103	4.08742e-104	-5.4617e-104	2.31873e-103	4.54586e-104	-1.41333e-103	-6.16664e-104	-3.37129e-104	1.72339e-103	-3.84384e-104	-1.18806e-103	1.05422e-103	-1.13999e-103	4.68797e-103	1.18176e-103	-9.08245e-104	-1.72068e-103	-1.42842e-103	5.14269e-104	2.22886e-104	-1.97685e-104	-8.66063e-105	1.27541e-103	1.39136e-104	5.13129e-104	-7.87671e-104	5.43747e-205
1.08667e-104	8.66816e-105	-1.46955e-104	3.16892e-105	1.56361e-104	3.07496e-105	-7.7926e-105	5.7686e-106	-1.12726e-104	5.60975e-105	1.4238e-104	-1.45021e-105	-6.57626e-105	-2.26584e-106	-1.3008e-104	3.56233e-108	-4.68932e-105	-5.26053e-105	3.6246e-105	-3.2183e-104	7.77277e-105	-1.64596e-104	-4.57304e-105	-3.98528e-105	2.6979e-106	2.88801e-105	8.23936e-105	-1.06233e-104	4.17795e-105	3.65677e-105	2.99675e-207
2.50426e-106	3.46468e-106	5.76099e-106	1.25941e-105	-1.20636e-106	1.35181e-105	-4.357e-106	-7.97111e-106	1.08891e-105	-2.33147e-105	-2.71984e-106	-1.4252e-105	5.22145e-107	2.68084e-106	3.16095e-105	6.19442e-106	8.90822e-106	2.65653e-106	-6.23351e-106	-6.3382e-106	-9.25389e-106	2.02232e-105	-5.63941e-106	5.1005e-106	-1.09398e-105	-1.32138e-105	-3.31411e-106	1.16159e-105	2.54654e-106	1.78534e-105	3.87775e-209
-2.27433e-106	2.99658e-107	1.98353e-107	6.31436e-107	-1.5689e-106	-8.35889e-108	-2.89071e-107	-4.51686e-107	8.47157e-107	-4.72921e-107	-6.70654e-108	1.31178e-106	-5.39414e-107	4.51229e-107	-4.27027e-107	-5.5619e-107	-3.71829e-107	-3.2078e-107	-9.15713e-108	-7.17801e-107	1.22084e-106	-2.68669e-107	6.14316e-107	-5.81086e-107	1.36314e-107	1.43998e-107	4.48178e-109	5.69816e-107	9.74662e-107	-1.87976e-107	1.65011e-211
-1.78116e-109	2.32788e-108	-9.54216e-109	-2.2826e-109	-1.95241e-108	1.14302e-108	-6.66467e-109	-1.10129e-107	2.62704e-107	-1.0031e-107	2.68988e-108	-1.05875e-108	-4.17271e-110	8.40622e-109	1.73077e-108	-3.59264e-109	-5.10974e-108	3.61314e-108	2.30036e-108	-9.05548e-109	-2.37743e-108	1.29405e-107	9.50765e-109	5.75321e-109	1.29799e-107	-6.98241e-109	8.02211e-109	1.81283e-107	2.08703e-108	9.04836e-109	1.65924e-213
4.86385e-109	-2.2752e-108	1.24623e-109	2.39509e-109	9.46961e-110	-2.30385e-108	5.64487e-109	-1.00315e-109	-8.5148e-109	3.62594e-110	-1.127e-108	-5.38607e-110	2.02156e-109	-5.36836e-109	1.76682e-109	-2.92557e-109	5.42467e-109	3.32169e-109	3.09964e-109	-3.01714e-110	3.0833e-109	-1.33299e-108	-3.2677e-109	-3.29717e-110	1.38381e-109	2.86727e-109	1.01766e-108	8.79371e-109	3.07961e-109	4.85461e-109	1.82988e-215
8.41712e-110	-1.01115e-109	-1.15458e-109	-5.86134e-110	4.3795e-111	-2.48321e-111	1.01789e-110	2.77257e-110	-2.64002e-110	-1.36259e-110	2.69088e-109	-4.71899e-110	6.21593e-111	-1.31636e-109	-4.59106e-110	1.90505e-110	1.45841e-109	-7.03205e-111	1.139e-109	-8.65872e-110	-9.42912e-110	-1.77843e-110	2.33231e-110	-3.15702e-110	6.81588e-111	-4.74952e-110	7.05817e-110	-3.30092e-110	2.17122e-110	1.45421e-110	1.91922e-217
5.13436e-111	1.88742e-111	1.0459e-110	2.02743e-111	-4.07375e-111	4.92104e-111	-4.69401e-111	-3.5301e-111	2.20782e-112	-5.05893e-111	-3.68906e-111	2.86485e-110	-7.83477e-111	2.61579e-111	7.9389e-112	-4.40509e-111	2.24555e-111	-1.67262e-110	-2.49571e-111	-4.27592e-112	-1.15988e-110	1.11049e-110	-5.2263e-111	3.41827e-111	-3.03631e-111	2.74331e-111	1.49189e-111	2.00281e-111	-1.25618e-111	5.60858e-111	1.81107e-219
5.17764e-113	-8.8841e-112	6.88318e-112	-4.47956e-112	-4.64707e-112	-2.09233e-112	9.8168e-113	9.91809e-112	1.29882e-112	-1.43882e-112	-1.93548e-112	1.03106e-111	3.2894e-113	1.71528e-112	1.03309e-112	2.95411e-112	1.93777e-111	-9.13058e-113	7.29405e-113	5.51453e-113	-3.94018e-112	-5.89984e-113	-3.49577e-112	-4.21837e-112	7.95289e-112	-1.0296e-111	-4.26471e-112	-1.67031e-112	2.11036e-112	-3.24236e-112	1.02685e-221
1.6298e-112	3.96028e-113	1.72249e-113	-3.33806e-113	-4.73854e-113	-2.88788e-113	2.65254e-113	-7.14057e-114	3.5838e-114	3.91276e-113	7.71446e-114	-2.11932e-113	4.02304e-113	6.05151e-113	3.51897e-113	-3.90715e-114	2.40406e-113	-1.57854e-113	5.68879e-114	-2.08197e-113	8.67671e-113	6.61215e-113	-3.64257e-114	-5.89139e-113	-1.42947e-113	2.93108e-113	-4.20725e-113	4.28309e-113	1.45514e-113	-1.05296e-113	6.36308e-224
-2.94083e-114	-4.25959e-114	-3.08109e-114	-5.53523e-114	-2.24161e-114	-4.74421e-114	-2.69561e-114	-1.0097e-113	-9.82663e-114	1.93274e-114	1.43583e-115	-3.21853e-114	-5.42777e-114	9.61424e-115	-3.56943e-114	-5.84102e-115	8.30393e-114	4.08927e-114	-3.72268e-114	5.26216e-114	2.17506e-114	1.00067e-113	2.12523e-115	-3.5744e-114	1.12786e-114	3.85984e-114	-2.30255e-114	-3.74059e-114	4.21675e-115	1.09058e-114	6.39561e-226
3.60798e-115	-3.06745e-116	-4.90142e-115	7.41304e-116	7.39744e-116	-2.86154e-116	-2.44891e-115	-2.19672e-115	-5.28237e-115	3.4231e-115	-1.09709e-116	2.32665e-115	7.49714e-116	-2.08789e-115	-2.62564e-116	-2.45784e-115	4.30593e-115	-3.74764e-115	-4.18222e-115	-6.22752e-115	1.48416e-115	1.05347e-114	4.75567e-115	5.23741e-116	-7.84645e-115	3.07208e-115	8.42324e-116	-8.84844e-115	9.08486e-115	7.40327e-115	6.17498e-228
-4.90808e-116	-7.4061e-116	1.9533e-116	1.98521e-116	5.18303e-118	3.97924e-116	-1.49092e-116	-1.7246e-116	4.77543e-116	-9.07335e-118	-2.74229e-116	-1.69461e-117	-8.87256e-116	-9.84149e-117	-2.64632e-116	2.51554e-117	2.89266e-116	1.17582e-116	-1.09107e-115	3.28419e-117	-2.57399e-116	-5.07605e-117	2.35878e-116	-7.26583e-117	-7.70719e-117	2.55468e-116	1.25891e-116	-4.9485e-117	9.89672e-117	-8.03657e-117	3.77301e-230
-1.18934e-117	5.5651e-117	-2.57918e-117	1.47166e-117	-1.34646e-117	5.11501e-117	2.70657e-117	-4.63898e-117	3.11959e-117	-4.91134e-117	-3.86338e-117	-6.05539e-118	-1.04194e-117	5.85959e-119	6.46474e-117	-3.43239e-118	-3.0008e-117	-1.88923e-117	5.37812e-117	6.25419e-117	6.81051e-118	2.08915e-117	-1.33102e-117	2.82994e-117	1.3547e-117	-3.29815e-117	5.76077e-117	2.06501e-117	9.48246e-117	6.99562e-117	4.74411e-232
9.50331e-119	-5.38706e-118	-2.43078e-118	1.28986e-118	-1.35017e-118	-2.4359e-118	-1.08133e-119	2.38062e-118	-2.76613e-119	7.03971e-119	3.1755e-118	9.43001e-119	2.67457e-118	-8.23088e-119	6.03488e-119	4.65035e-118	8.99064e-119	-1.20302e-120	1.54318e-118	-3.14792e-118	1.468e-118	1.72845e-118	-2.29635e-118	2.44614e-118	1.08882e-118	-4.55019e-119	-1.27281e-118	7.22081e-119	3.86895e-119	-1.69252e-118	1.28344e-234
2.43669e-120	3.34791e-119	3.65942e-119	5.0421e-120	8.70577e-120	-5.70435e-119	1.895e-119	-1.9156e-119	-5.61239e-119	8.19487e-120	1.1352e-120	1.63214e-119	1.09092e-119	9.10839e-120	-6.67354e-119	-2.80689e-120	2.66657e-120	7.66601e-119	2.99777e-120	-1.37774e-119	-6.7694e-120	1.24935e-119	1.9451e-119	1.22612e-119	3.49152e-119	-2.39792e-119	-4.07618e-120	2.33092e-119	3.62413e-120	7.3338e-121	2.38763e-236
-2.39848e-120	8.3746e-121	-4.67016e-121	-6.28729e-121	-1.09428e-120	8.23285e-121	1.01005e-121	-2.04818e-121	5.51702e-120	1.28583e-120	6.38923e-121	3.35179e-120	-5.7585e-120	-7.10568e-121	3.17265e-121	2.27859e-121	1.88856e-120	2.27282e-121	-2.90303e-122	9.71194e-121	-2.29464e-120	2.71898e-120	4.35913e-121	5.51414e-121	1.48226e-120	-2.90494e-120	-2.6326e-121	6.88153e-121	-6.02778e-121	1.20397e-120	1.17253e-238
-3.70293e-122	-5.13284e-123	-2.58693e-121	4.54617e-121	-1.70848e-122	6.65446e-122	1.15147e-121	-2.5575e-121	-6.58753e-122	-4.11188e-121	2.48462e-121	2.91342e-122	4.79741e-121	3.71364e-122	-3.42904e-122	1.48437e-121	2.92585e-122	1.70825e-121	6.18945e-122	4.59108e-122	1.7935e-121	4.99659e-121	9.29029e-122	-1.69778e-121	7.01825e-122	-8.67466e-122	1.56265e-121	7.99894e-122	1.42362e-120	1.58045e-123	3.27433e-240
1.29439e-122	9.56489e-123	-1.02895e-122	5.53162e-123	1.43051e-123	-4.57892e-122	1.00578e-122	-4.58672e-122	1.30033e-122	1.52534e-122	5.40204e-124	-7.08001e-123	5.33211e-123	1.55224e-122	2.86944e-122	-2.81244e-122	3.11636e-122	-7.83878e-123	3.97598e-122	8.42444e-123	3.6627e-122	-4.08055e-122	4.46422e-123	1.03099e-122	3.77348e-122	-7.43267e-123	5.43448e-123	-7.22275e-123	1.613e-122	-2.44687e-123	1.46794e-242
8.41523e-124	-9.05139e-124	1.2896e-123	-6.8899e-124	1.23919e-123	-9.90979e-125	-2.87537e-123	-1.01058e-123	2.3746e-124	1.46182e-123	-2.02629e-123	1.46463e-123	1.6778e-123	3.73041e-124	-1.61876e-123	-4.47204e-125	-9.09826e-124	1.84213e-124	-1.55197e-123	1.75106e-124	-3.57451e-123	-3.31523e-123	6.25674e-125	-4.38021e-123	-4.06903e-123	-3.93146e-123	3.22751e-123	1.05478e-123	1.90771e-123	-8.64824e-124	1.2271e-244
3.7706e-125	-3.77425e-125	6.31182e-125	5.91203e-124	-1.21192e-125	-1.11062e-125	2.33881e-126	2.32569e-124	-8.22025e-125	7.52519e-125	6.27133e-125	1.73507e-124	7.32562e-125	-1.31693e-124	6.83038e-124	-7.79621e-126	-6.17022e-125	-5.02978e-125	4.37448e-124	-5.42562e-125	-2.08855e-124	-1.15023e-124	-4.2032e-125	-2.7519e-124	1.59376e-124	1.49951e-124	2.57611e-125	-6.33537e-125	1.34408e-124	3.51844e-124	1.4759e-246
-3.75956e-126	-8.29979e-126	1.26945e-125	-2.4044e-125	2.41517e-125	-1.87924e-125	-4.86921e-126	-3.48883e-126	-2.1799e-126	-1.41612e-126	-9.13255e-126	4.13455e-125	-1.56101e-125	1.05061e-125	-3.55628e-126	-1.6356e-125	2.11912e-125	-3.95106e-125	1.97603e-125	-1.15749e-125	-4.20671e-125	8.95901e-127	-4.75476e-126	-1.8901e-126	-1.58915e-125	3.93064e-125	-2.0809e-125	6.90775e-126	-3.58674e-127	-1.06331e-125	1.09511e-248
-1.34228e-126	-3.68796e-126	-9.54865e-127	9.08004e-127	-7.22423e-128	1.91299e-126	8.2616e-128	-3.27266e-126	2.57953e-126	1.6361e-126	1.14372e-126	-2.91904e-128	-2.28025e-126	1.72415e-126	1.4757e-127	1.35407e-126	1.11863e-126	2.71457e-127	-1.68102e-126	-2.12352e-127	8.73259e-127	5.46722e-127	2.25387e-126	-2.66356e-127	2.34546e-127	6.89225e-127	-2.45117e-126	-1.14921e-126	-8.16643e-128	-1.40218e-126	7.24282e-251
4.02887e-129	-1.6952e-128	1.50712e-128	-1.58678e-127	1.8332e-128	2.5991e-127	-3.87445e-128	7.60227e-129	7.08237e-129	9.91044e-128	2.37614e-128	2.8981e-127	2.82723e-128	-5.76622e-128	6.73868e-128	1.53661e-127	6.47069e-128	-6.65118e-128	1.44227e-127	1.17234e-127	3.10412e-129	1.6826e-127	-2.30111e-127	2.82359e-127	2.1036e-129	-2.41292e-128	-8.70411e-128	-1.27385e-128	1.72139e-128	5.60144e-128	4.37775e-253
1.46461e-129	1.92504e-129	-1.72726e-129	6.43752e-130	9.5036e-129	-4.56881e-129	1.57849e-129	-1.22553e-129	1.45709e-128	-9.17863e-129	1.98421e-128	1.73952e-129	-4.82652e-129	2.63087e-129	-9.59606e-129	-2.13783e-128	-7.0353e-129	-2.43321e-129	1.43109e-128	1.19042e-128	-8.85908e-131	2.94826e-128	1.70169e-130	-6.23968e-130	-6.1073e-129	-3.12144e-129	1.34002e-128	-1.49158e-128	-1.50327e-128	-2.73013e-129	3.35116e-255
3.63775e-129	-5.14512e-130	-8.32733e-130	4.52695e-130	-7.17127e-130	2.91194e-130	2.46895e-131	1.35875e-129	-2.87048e-130	-8.35609e-130	5.74389e-130	-4.59155e-131	3.56386e-130	1.13299e-129	6.71842e-130	-3.11256e-130	5.36554e-130	1.19014e-129	-1.28057e-129	-7.68658e-130	1.41195e-131	1.88983e-130	-1.3575e-129	-6.47801e-130	-2.00312e-129	-1.1147e-129	1.00545e-129	7.97466e-130	-8.36752e-130	5.42025e-130	3.4043e-257
1.34976e-131	-1.15211e-130	-6.54235e-131	9.09468e-131	-3.21282e-131	-3.35255e-131	-2.15142e-131	3.51423e-131	-4.38386e-132	1.34406e-130	9.07615e-133	4.9625e-131	1.32923e-131	2.87961e-131	-7.48541e-131	-5.20053e-131	-1.84203e-130	-2.05989e-131	-5.61825e-131	-1.69422e-130	-1.90778e-130	-1.40661e-130	8.85135e-131	-2.92531e-131	-3.4155e-131	-2.9249e-131	2.68457e-131	3.09689e-131	2.42364e-131	1.44188e-130	2.15889e-259
6.02168e-133	-8.2845e-132	-5.34721e-132	-1.61863e-131	-1.5305e-131	2.59441e-131	7.85764e-132	-6.24025e-132	-3.38006e-132	1.4899e-131	-6.37096e-132	5.92525e-132	-4.35558e-132	-1.24875e-131	-3.26704e-132	-2.34916e-133	2.23424e-132	8.11488e-133	-2.12284e-133	-1.24985e-131	-1.50848e-131	-2.57898e-132	1.75219e-131	-1.48982e-131	-2.63675e-132	4.82259e-132	-1.41726e-132	-1.45343e-131	-1.49125e-131	-8.64793e-132	3.32807e-261
9.28811e-133	-2.85515e-133	2.52758e-132	1.04077e-132	1.58021e-132	-2.45067e-133	-5.43514e-134	7.41407e-133	-4.05795e-133	-6.12482e-133	1.4213e-133	1.59989e-132	1.22718e-132	-1.53244e-133	-6.12262e-133	-1.9664e-133	1.26475e-132	-9.96592e-133	1.90094e-133	-7.69074e-134	-2.88711e-133	-1.25517e-132	-2.2313e-133	-1.26252e-132	1.75405e-133	-2.83553e-132	-6.04881e-133	-5.1964e-133	-2.94964e-132	-1.8092e-133	3.99659e-263
-6.90331e-134	3.36973e-135	-7.09086e-134	3.34658e-135	-1.12945e-134	-6.17673e-135	5.92974e-134	-4.23222e-134	7.93598e-135	-3.0602e-134	5.73208e-134	-2.05399e-133	3.04279e-134	-4.5745e-134	-1.53916e-133	-5.36096e-134	-7.70329e-134	1.50971e-133	4.81176e-134	4.95352e-135	2.76095e-134	-1.00198e-133	-5.66098e-134	7.09468e-134	1.56095e-134	-1.2719e-134	-2.73865e-134	2.61304e-134	5.4497e-134	1.17501e-133	1.60067e-265
-2.02125e-136	2.90139e-136	-3.70999e-135	-2.63341e-135	-1.03826e-135	-2.8641e-135	8.97373e-135	-5.99377e-136	7.46331e-137	-6.76606e-135	1.18996e-135	2.80697e-135	2.00414e-135	3.63102e-135	-2.93825e-135	1.06206e-136	4.82184e-135	-2.73202e-135	4.53513e-135	4.75231e-135	-4.95878e-136	-4.62951e-135	-2.96879e-135	-2.29369e-135	3.62842e-135	3.64274e-135	5.41044e-135	9.53345e-135	-8.96373e-136	1.28267e-134	6.13458e-268
7.30443e-136	-6.35357e-136	-1.37237e-136	9.05309e-137	-1.22816e-135	-3.30415e-136	1.62557e-135	2.31862e-137	2.59481e-136	1.34474e-137	2.98857e-135	-3.75095e-136	1.76354e-136	-1.63036e-135	-2.59189e-136	7.73783e-137	1.89969e-136	-6.60743e-137	-6.20305e-136	4.30845e-136	-2.92982e-136	1.97635e-136	3.20581e-137	1.78049e-136	-4.6198e-136	2.49361e-136	7.32724e-136	1.39817e-135	-1.60392e-137	2.3911e-136	2.07202e-269
9.89285e-137	1.49187e-139	3.90654e-138	-9.84773e-137	-1.29458e-137	-1.71699e-137	-1.87226e-137	6.39712e-137	-4.1189e-137	-1.4875e-136	-1.61325e-137	1.76812e-137	1.1055e-137	-3.39593e-137	-1.662e-137	1.33125e-137	-5.02989e-137	-1.01109e-137	-4.46015e-137	-9.47917e-137	3.95193e-137	8.72601e-138	2.04849e-137	7.72656e-138	3.37227e-137	-6.62668e-137	3.04659e-137	2.56845e-137	3.94838e-137	1.05186e-136	8.59937e-272
-5.19388e-139	-1.33009e-138	-1.69094e-138	-9.48154e-138	1.46111e-138	3.70431e-138	-1.89062e-138	-5.15628e-139	-2.34208e-138	6.1075e-139	2.42677e-139	-8.824e-139	-5.88332e-138	4.50522e-138	-7.88356e-139	1.9886e-138	-1.79628e-139	4.55123e-139	-4.45808e-138	9.22149e-139	-7.44183e-139	4.26374e-138	4.76072e-139	-2.02715e-138	-4.61356e-138	8.83746e-138	3.55849e-140	2.16937e-140	1.00963e-137	-4.91928e-141	4.26034e-274
7.89927e-139	1.2435e-139	1.86712e-139	4.01293e-139	-2.47136e-139	-1.834e-139	1.04508e-138	-2.92757e-138	1.39886e-139	-1.80338e-139	3.24604e-139	1.19105e-139	1.2985e-139	7.1092e-139	5.83588e-140	1.12314e-139	1.22848e-138	-2.26817e-140	6.54199e-139	4.15422e-139	-7.04152e-140	-2.51436e-139	-1.733e-139	-4.25421e-139	1.39756e-139	7.4767e-139	-1.68676e-139	-1.30163e-139	-1.52949e-139	6.38887e-139	1.47478e-275
-5.44253e-141	-7.15546e-141	-3.69605e-141	-1.76799e-140	3.62055e-141	4.69372e-141	-3.55704e-140	2.21178e-140	-4.38836e-140	1.91183e-140	1.33063e-140	1.71313e-141	2.09051e-140	2.09235e-140	2.26861e-140	1.23623e-140	-2.22704e-140	-1.57079e-140	8.05179e-141	1.58142e-139	1.36857e-140	-1.18443e-140	-6.19761e-140	7.41419e-141	1.31505e-140	5.18478e-140	-7.86985e-142	1.04756e-140	3.78297e-140	-4.90963e-140	4.30634e-278
1.61436e-141	-7.3628e-141	5.35962e-142	-7.08039e-141	2.43143e-141	-1.91907e-144	1.66725e-141	2.76438e-141	-9.3757e-142	9.55898e-144	-6.66675e-143	4.73473e-141	-8.27115e-144	-2.82731e-141	-2.68463e-142	-1.76912e-141	-3.85785e-142	-2.19926e-141	9.78949e-141	4.85675e-141	-1.15588e-142	1.34548e-141	-5.84426e-141	1.79041e-141	-2.23136e-141	-1.88785e-141	-4.49759e-141	4.74464e-141	2.40269e-141	8.48234e-142	3.79434e-280
1.46542e-143	2.79313e-142	3.46439e-142	-9.42258e-142	1.78271e-142	1.31279e-142	-2.43728e-142	-5.19334e-143	9.43413e-143	6.34041e-142	-1.35045e-142	1.03362e-142	-3.19269e-143	-8.87551e-143	5.7306e-143	-2.85216e-142	-5.216e-143	6.51714e-144	-2.55178e-143	1.6022e-142	2.55361e-142	1.04211e-142	6.71273e-142	-4.87155e-142	-2.63505e-143	-1.0114e-142	-8.59726e-143	1.68041e-143	5.15625e-143	6.71307e-142	2.99556e-282
2.58709e-144	-2.49834e-143	-2.5662e-143	1.23992e-143	1.53335e-143	2.37699e-143	6.45235e-144	-4.07277e-144	6.90306e-144	-1.76314e-143	-4.84457e-144	1.16031e-142	-1.73007e-144	2.56775e-143	7.45343e-143	-1.75624e-144	1.17309e-143	1.70977e-144	-7.14807e-144	-2.37645e-144	3.83451e-143	-1.00608e-143	9.53221e-144	6.25225e-144	-9.5286e-144	1.5213e-143	1.12476e-143	-2.14053e-143	3.0216e-144	2.33523e-143	2.57276e-284
-7.06201e-145	-6.71047e-145	2.09412e-145	4.66809e-144	-3.47259e-144	-4.5358e-145	1.70941e-145	-2.15452e-145	-4.0972e-144	-1.44878e-145	2.13169e-145	-2.28866e-144	-2.41188e-144	2.12104e-145	2.3441e-146	2.28561e-145	-1.81136e-144	-1.61333e-144	-6.23348e-146	-4.50436e-146	7.11152e-144	1.31729e-144	-8.46096e-144	3.49935e-144	2.88903e-144	1.47564e-144	2.47837e-144	1.38809e-144	-5.39792e-145	-1.87175e-144	2.27551e-286
2.63246e-146	-1.41319e-145	1.30774e-145	1.27912e-145	-9.12861e-146	2.56819e-145	8.46887e-146	4.26774e-146	7.48718e-147	-1.5717e-145	1.13237e-146	1.01755e-145	1.43138e-145	-1.06362e-145	1.44714e-145	-1.20656e-145	-1.77338e-145	-5.74516e-146	1.80998e-145	4.78943e-145	-1.40105e-146	-2.93868e-146	1.53322e-146	1.04753e-146	-1.46134e-145	-3.42934e-146	3.66005e-145	-2.05478e-145	-1.68962e-146	-1.97654e-145	7.76318e-289
2.89629e-147	-3.86928e-147	-6.92941e-146	2.5024e-146	2.93296e-147	-4.66901e-147	-3.2749e-146	-3.34189e-147	3.33054e-147	-4.82028e-147	-2.63147e-146	-1.34732e-146	3.86441e-147	3.33457e-147	1.32825e-146	4.1247e-147	5.63249e-147	3.75192e-147	1.83881e-146	-1.85888e-146	4.03114e-147	-5.1554e-146	-2.55377e-147	5.04915e-147	-3.16964e-147	3.35647e-146	6.01487e-146	2.81683e-146	-2.86384e-147	-8.28606e-148	1.66855e-290
-1.508e-148	7.68155e-148	-6.73353e-148	7.12345e-147	2.0839e-147	-5.60174e-148	-1.15312e-147	8.80599e-148	2.24717e-147	3.60081e-149	-1.81343e-147	2.84953e-147	5.16482e-148	2.12361e-148	-1.58695e-147	1.49288e-147	2.65385e-148	1.1776e-147	-4.47775e-147	6.25514e-148	-1.38445e-147	1.631e-147	-3.80287e-147	9.76526e-149	-1.74471e-147	2.42905e-147	3.74964e-148	1.70597e-148	1.59204e-148	-3.58001e-148	1.30304e-292
-3.92773e-149	-5.03822e-149	-1.41767e-148	-1.16811e-148	-9.4926e-150	-2.17067e-148	-6.49831e-149	3.9323e-148	4.02563e-148	2.00051e-148	2.26757e-149	-3.88634e-149	3.8573e-149	2.59707e-148	2.20854e-149	1.42778e-148	3.51185e-149	-3.85344e-149	-2.28204e-148	-3.78334e-148	-6.18681e-149	9.01127e-149	-1.0225e-149	-1.05136e-148	4.29493e-149	7.17495e-149	-1.32992e-148	-1.93578e-148	-5.11932e-149	-4.69673e-149	8.25812e-295
1.44519e-149	5.01814e-150	-1.03097e-150	1.59863e-150	3.12252e-150	9.88473e-151	-8.07422e-151	1.65955e-149	3.84934e-151	7.26391e-150	-2.06741e-149	-1.84124e-149	3.0773e-149	3.79978e-150	-1.05987e-149	-3.92641e-150	-1.5563e-150	-6.95794e-150	5.50567e-151	-9.3173e-151	9.21702e-150	2.66618e-149	7.58019e-150	-3.05114e-150	8.75438e-150	4.19269e-149	8.07903e-150	1.29976e-151	-8.69982e-150	3.88721e-149	6.83406e-297
1.76192e-151	3.36437e-150	2.4676e-150	-3.52481e-151	-2.39167e-150	-3.57424e-150	9.34566e-151	-1.68093e-150	7.45187e-151	-7.75416e-151	-2.9762e-151	3.17153e-150	-1.3544e-150	9.21649e-151	-5.69548e-151	2.12455e-151	-1.68569e-150	8.83239e-151	-8.79558e-151	8.27886e-151	-1.34996e-150	-4.10617e-151	-1.46093e-150	8.75124e-152	-1.28756e-150	4.8631e-151	9.31593e-151	-2.78158e-151	1.56078e-152	3.49735e-151	6.62905e-299
1.49429e-151	3.31885e-152	-6.26687e-152	-9.82139e-154	6.4602e-153	-1.01349e-151	5.82187e-152	-2.71153e-151	-3.18684e-151	9.71316e-152	-1.18906e-152	5.90353e-152	5.63804e-152	9.88223e-152	-6.2544e-153	-4.06695e-152	-6.51755e-152	2.82502e-152	1.43176e-152	-1.46727e-151	3.94392e-151	5.96075e-152	1.60491e-151	3.7541e-152	7.41226e-152	3.10155e-151	-4.37765e-152	1.87116e-151	-2.79917e-152	1.22295e-152	5.96441e-301
-3.8421e-153	3.61529e-153	4.18741e-152	3.07638e-153	4.73411e-153	9.36613e-154	2.27477e-155	2.97838e-153	4.46614e-153	1.04811e-153	4.4646e-154	1.83611e-152	1.34066e-152	1.35264e-152	1.97597e-153	7.22953e-153	1.11423e-152	-1.61322e-152	1.52967e-153	2.35825e-153	4.40353e-153	-1.19158e-152	-1.68904e-153	7.90462e-153	-1.45907e-153	5.39627e-153	-4.684e-154	3.44754e-153	-5.19896e-153	8.64277e-153	3.36423e-303
2.38663e-154	8.0567e-155	9.1056e-155	4.34716e-154	-1.34288e-154	4.04518e-154	-4.22857e-155	6.3905e-154	-1.07887e-153	-5.21037e-154	2.40834e-153	1.93431e-153	1.4043e-153	6.58946e-154	5.27102e-155	-1.75232e-153	3.32021e-153	8.88221e-155	3.10724e-154	2.57655e-154	4.3463e-154	-1.99351e-153	-7.53586e-154	3.46912e-154	4.34939e-155	1.19769e-153	-5.66825e-154	6.63273e-155	-1.07564e-153	2.09649e-155	3.62747e-305
4.35e-155	-1.52187e-155	-2.46025e-157	3.03936e-156	-1.56038e-154	8.67837e-155	-1.21089e-155	4.74966e-155	5.69275e-155	-2.02717e-154	2.86545e-154	-3.29816e-155	4.24722e-155	1.33953e-155	-3.80804e-156	-3.00096e-155	1.95683e-155	9.99266e-157	2.29176e-156	3.06384e-155	-5.78293e-155	-4.88574e-155	-1.62897e-155	-4.60297e-155	9.84221e-155	-1.32174e-155	-9.00477e-155	1.41802e-155	-2.8266e-154	-4.38062e-155	2.76274e-307
-3.60414e-156	1.23137e-155	1.81352e-157	-3.15636e-156	2.46451e-156	4.2774e-156	4.82614e-157	-1.6846e-155	1.41571e-155	7.86875e-156	1.69262e-155	-2.00716e-156	2.40293e-156	-1.50651e-156	3.94399e-156	-1.11913e-155	1.26535e-156	3.64253e-156	8.14115e-156	1.04913e-156	1.86986e-156	2.45014e-156	9.80813e-157	9.77039e-156	1.97162e-155	-2.56376e-156	-3.60831e-156	-4.36842e-156	2.63945e-156	-1.9083e-156	0
-5.72889e-157	-2.60891e-157	5.02724e-158	-1.74803e-157	6.819e-157	8.58482e-159	-5.51957e-157	2.32776e-157	6.77975e-157	7.37028e-157	-3.51355e-158	2.24168e-157	4.33003e-157	5.32197e-157	-2.33356e-157	-2.49831e-157	-5.08525e-158	-2.24113e-157	7.54258e-157	1.3733e-157	4.44679e-157	5.88607e-157	-1.21938e-156	1.10623e-157	-2.0372e-156	2.17013e-157	-6.17227e-158	1.84961e-157	1.95799e-157	-4.1716e-157	0
1.288e-158	-8.67714e-158	2.86188e-159	-7.124e-158	1.24891e-158	5.35067e-158	6.18146e-158	1.15193e-158	3.90767e-158	5.46495e-158	-1.4028e-158	-4.29337e-158	-7.89375e-158	1.60525e-158	-2.69362e-158	5.94736e-158	1.65697e-157	3.73216e-158	-4.68015e-158	-1.6661e-158	1.39302e-157	-1.48934e-158	9.11908e-158	1.0321e-158	5.76408e-158	7.03045e-158	-2.21065e-159	3.44656e-158	-6.73636e-158	-4.74941e-159	0
8.09257e-160	-2.49333e-159	-8.7546e-162	1.48982e-159	4.15102e-160	4.46941e-160	-8.44838e-160	5.24004e-160	-2.65279e-159	1.50443e-158	-2.17059e-159	1.77058e-159	-1.08278e-159	2.0304e-158	-1.00647e-158	-3.44885e-159	-6.60417e-159	1.44282e-159	9.33272e-160	-8.82673e-159	6.67809e-160	5.49657e-159	-1.32299e-159	-1.03976e-159	-1.40556e-159	6.30799e-159	7.00733e-160	-2.23228e-159	4.47307e-159	-3.38631e-160	0
4.74766e-161	5.22221e-160	5.93277e-160	-2.50307e-160	-2.63277e-160	-2.16616e-160	4.60716e-161	-2.53593e-160	2.96499e-160	-1.14075e-159	-3.83535e-160	-6.70103e-160	2.94598e-160	5.11573e-160	8.24745e-161	-3.35401e-161	-2.89845e-160	1.17572e-159	6.1698e-161	-5.55208e-162	-8.52137e-160	5.59429e-161	-5.60378e-160	-1.16818e-159	-5.72335e-160	-1.04816e-159	3.31316e-160	-1.33418e-161	1.25064e-160	1.41362e-160	0
1.96088e-161	-3.40201e-161	2.01453e-161	-9.62093e-162	-8.89256e-161	1.90999e-162	2.73268e-161	-3.80755e-162	2.70753e-162	-1.11471e-161	1.72573e-162	1.44165e-161	1.69376e-161	1.54127e-160	-4.3961e-161	-5.73805e-161	2.41556e-163	-1.19407e-161	-2.71346e-161	-6.92371e-161	-2.59501e-161	-1.74979e-161	-6.54661e-161	-2.87793e-164	1.01572e-160	2.42009e-162	-3.3842e-162	1.23755e-162	-1.97422e-161	-1.0224e-160	0
1.76983e-162	-3.89976e-162	2.24412e-162	7.77536e-163	-3.29778e-162	8.00429e-163	-5.29882e-162	4.8565e-163	1.4155e-162	6.60738e-162	1.00974e-162	9.12946e-162	1.08736e-163	3.85386e-162	8.59427e-162	8.85166e-162	8.69237e-162	-6.12564e-162	-1.27278e-162	6.0175e-163	2.76259e-162	8.67754e-162	-1.40776e-163	4.00498e-162	2.83219e-162	-1.12511e-162	-2.91615e-162	-2.2314e-161	1.29723e-162	-6.31829e-163	0
2.07852e-164	1.50822e-163	-4.89405e-164	-4.08611e-163	-6.03628e-163	-1.01403e-162	4.2958e-163	6.53026e-164	-2.08653e-163	-3.62216e-163	1.09612e-162	3.81948e-163	-1.89526e-163	-9.97448e-164	3.14153e-163	4.8534e-163	-4.64994e-164	-4.85975e-163	-3.76503e-163	-1.53313e-163	8.84163e-164	1.22114e-164	-2.65809e-163	9.79913e-164	2.1238e-163	-6.73751e-163	7.47605e-163	7.52603e-163	4.79738e-163	4.19079e-163	0
2.07852e-164	1.50822e-163	-4.89405e-164	-4.08611e-163	-6.03628e-163	-1.01403e-162	4.2958e-163	6.53026e-164	-2.08653e-163	-3.62216e-163	1.09612e-162	3.81948e-163	-1.89526e-163	-9.97448e-164	3.14153e-163	4.8534e-163	-4.64994e-164	-4.85975e-163	-3.76503e-163	-1.53313e-163	8.84163e-164	1.22114e-164	-2.65809e-163	9.79913e-164	2.1238e-163	-6.73751e-163	7.47605e-163	7.52603e-163	4.79738e-163	4.19079e-163	0
2.07852e-164	1.50822e-163	-4.89405e-164	-4.08611e-163	-6.03628e-163	-1.01403e-162	4.2958e-163	6.53026e-164	-2.08653e-163	-3.62216e-163	1.09612e-162	3.81948e-163	-1.89526e-163	-9.97448e-164	3.14153e-163	4.8534e-163	-4.64994e-164	-4.85975e-163	-3.76503e-163	-1.53313e-163	8.84163e-164	1.22114e-164	-2.65809e-163	9.79913e-164	2.1238e-163	-6.73751e-163	7.47605e-163	7.52603e-163	4.79738e-163	4.19079e-163	0
2.07852e-164	1.50822e-163	-4.89405e-164	-4.08611e-163	-6.03628e-163	-1.01403e-162	4.2958e-163	6.53026e-164	-2.08653e-163	-3.62216e-163	1.09612e-162	3.81948e-163	-1.89526e-163	-9.97448e-164	3.14153e-163	4.8534e-163	-4.64994e-164	-4.85975e-163	-3.76503e-163	-1.53313e-163	8.84163e-164	1.22114e-164	-2.65809e-163	9.79913e-164	2.1238e-163	-6.73751e-163	7.47605e-163	7.52603e-163	4.79738e-163	4.19079e-163	0
2.07852e-164	1.50822e-163	-4.89405e-164	-4.08611e-163	-6.03628e-163	-1.01403e-162	4.2958e-163	6.53026e-164	-2.08653e-163	-3.62216e-163	1.09612e-162	3.81948e-163	-1.89526e-163	-9.97448e-164	3.14153e-163	4.8534e-163	-4.64994e-164	-4.85975e-163	-3.76503e-163	-1.53313e-163	8.84163e-164	1.22114e-164	-2.65809e-163	9.79913e-164	2.1238e-163	-6.73751e-163	7.47605e-163	7.52603e-163	4.79738e-163	4.19079e-163	0
2.07852e-164	1.50822e-163	-4.89405e-164	-4.08611e-163	-6.03628e-163	-1.01403e-162	4.2958e-163	6.53026e-164	-2.08653e-163	-3.62216e-163	1.09612e-162	3.81948e-163	-1.89526e-163	-9.97448e-164	3.14153e-163	4.8534e-163	-4.64994e-164	-4.85975e-163	-3.76503e-163	-1.53313e-163	8.84163e-164	1.22114e-164	-2.65809e-163	9.79913e-164	2.1238e-163	-6.73751e-163	7.47605e-163	7.52603e-163	4.79738e-163	4.19079e-163	0
2.07852e-164	1.50822e-163	-4.89405e-164	-4.08611e-163	-6.03628e-163	-1.01403e-162	4.2958e-163	6.53026e-164	-2.08653e-163	-3.62216e-163	1.09612e-162	3.81948e-163	-1.89526e-163	-9.97448e-164	3.14153e-163	4.8534e-163	-4.64994e-164	-4.85975e-163	-3.76503e-163	-1.53313e-163	8.84163e-164	1.22114e-164	-2.65809e-163	9.79913e-164	2.1238e-163	-6.73751e-163	7.47605e-163	7.52603e-163	4.79738e-163	4.19079e-163	0
2.07852e-164	1.50822e-163	-4.89405e-164	-4.08611e-163	-6.03628e-163	-1.01403e-162	4.2958e-163	6.53026e-164	-2.08653e-163	-3.62216e-163	1.09612e-162	3.81948e-163	-1.89526e-163	-9.97448e-164	3.14153e-163	4.8534e-163	-4.64994e-164	-4.85975e-163	-3.76503e-163	-1.53313e-163	8.84163e-164	1.22114e-164	-2.65809e-163	9.79913e-164	2.1238e-163	-6.73751e-163	7.47605e-163	7.52603e-163	4.79738e-163	4.19079e-163	0
2.07852e-164	1.50822e-163	-4.89405e-164	-4.08611e-163	-6.03628e-163	-1.01403e-162	4.2958e-163	6.53026e-164	-2.08653e-163	-3.62216e-163	1.09612e-162	3.81948e-163	-1.89526e-163	-9.97448e-164	3.14153e-163	4.8534e-163	-4.64994e-164	-4.85975e-163	-3.76503e-163	-1.53313e-163	8.84163e-164	1.22114e-164	-2.65809e-163	9.79913e-164	2.1238e-163	-6.73751e-163	7.47605e-163	7.52603e-163	4.79738e-163	4.19079e-163	0
2.07852e-164	1.50822e-163	-4.89405e-164	-4.08611e-163	-6.03628e-163	-1.01403e-162	4.2958e-163	6.53026e-164	-2.08653e-163	-3.62216e-163	1.09612e-162	3.81948e-163	-1.89526e-163	-9.97448e-164	3.14153e-163	4.8534e-163	-4.64994e-164	-4.85975e-163	-3.76503e-163	-1.53313e-163	8.84163e-164	1.22114e-164	-2.65809e-163	9.79913e-164	2.1238e-163	-6.73751e-163	7.47605e-163	7.52603e-163	4.79738e-163	4.19079e-163	0
2.07852e-164	1.50822e-163	-4.89405e-164	-4.08611e-163	-6.03628e-163	-1.01403e-162	4.2958e-163	6.53026e-164	-2.08653e-163	-3.62216e-163	1.09612e-162	3.81948e-163	-1.89526e-163	-9.97448e-164	3.14153e-163	4.8534e-163	-4.64994e-164	-4.85975e-163	-3.76503e-163	-1.53313e-163	8.84163e-164	1.22114e-164	-2.65809e-163	9.79913e-164	2.1238e-163	-6.73751e-163	7.47605e-163	7.52603e-163	4.79738e-163	4.19079e-163	0
2.07852e-164	1.50822e-163	-4.89405e-164	-4.08611e-163	-6.03628e-163	-1.01403e-162	4.2958e-163	6.53026e-164	-2.08653e-163	-3.62216e-163	1.09612e-162	3.81948e-163	-1.89526e-163	-9.97448e-164	3.14153e-163	4.8534e-163	-4.64994e-164	-4.85975e-163	-3.76503e-163	-1.53313e-163	8.84163e-164	1.22114e-164	-2.65809e-163	9.79913e-164	2.1238e-163	-6.73751e-163	7.47605e-163	7.52603e-163	4.79738e-163	4.19079e-163	0
2.07852e-164	1.50822e-163	-4.89405e-164	-4.08611e-163	-6.03628e-163	-1.01403e-162	4.2958e-163	6.53026e-164	-2.08653e-163	-3.62216e-163	1.09612e-162	3.81948e-163	-1.89526e-163	-9.97448e-164	3.14153e-163	4.8534e-163	-4.64994e-164	-4.85975e-163	-3.76503e-163	-1.53313e-163	8.84163e-164	1.22114e-164	-2.65809e-163	9.79913e-164	2.1238e-163	-6.73751e-163	7.47605e-163	7.52603e-163	4.79738e-163	4.19079e-163	0
2.07852e-164	1.50822e-163	-4.89405e-164	-4.08611e-163	-6.03628e-163	-1.01403e-162	4.2958e-163	6.53026e-164	-2.08653e-163	-3.62216e-163	1.09612e-162	3.81948e-163	-1.89526e-163	-9.97448e-164	3.14153e-163	4.8534e-163	-4.64994e-164	-4.85975e-163	-3.76503e-163	-1.53313e-163	8.84163e-164	1.22114e-164	-2.65809e-163	9.79913e-164	2.1238e-163	-6.73751e-163	7.47605e-163	7.52603e-163	4.79738e-163	4.19079e-163	0
2.07852e-164	1.50822e-163	-4.89405e-164	-4.08611e-163	-6.03628e-163	-1.01403e-162	4.2958e-163	6.53026e-164	-2.08653e-163	-3.62216e-163	1.09612e-162	3.81948e-163	-1.89526e-163	-9.97448e-164	3.14153e-163	4.8534e-163	-4.64994e-164	-4.85975e-163	-3.76503e-163	-1.53313e-163	8.84163e-164	1.22114e-164	-2.65809e-163	9.79913e-164	2.1238e-163	-6.73751e-163	7.47605e-163	7.52603e-163	4.79738e-163	4.19079e-163	0
2.07852e-164	1.50822e-163	-4.89405e-164	-4.08611e-163	-6.03628e-163	-1.01403e-162	4.2958e-163	6.53026e-164	-2.08653e-163	-3.62216e-163	1.09612e-162	3.81948e-163	-1.89526e-163	-9.97448e-164	3.14153e-163	4.8534e-163	-4.64994e-164	-4.85975e-163	-3.76503e-163	-1.53313e-163	8.84163e-164	1.22114e-164	-2.65809e-163	9.79913e-164	2.1238e-163	-6.73751e-163	7.47605e-163	7.52603e-163	4.79738e-163	4.19079e-163	0
2.07852e-164	1.50822e-163	-4.89405e-164	-4.08611e-163	-6.03628e-163	-1.01403e-162	4.2958e-163	6.53026e-164	-2.08653e-163	-3.62216e-163	1.09612e-162	3.81948e-163	-1.89526e-163	-9.97448e-164	3.14153e-163	4.8534e-163	-4.64994e-164	-4.85975e-163	-3.76503e-163	-1.53313e-163	8.84163e-164	1.22114e-164	-2.65809e-163	9.79913e-164	2.1238e-163	-6.73751e-163	7.47605e-163	7.52603e-163	4.79738e-163	4.19079e-163	0
2.07852e-164	1.50822e-163	-4.89405e-164	-4.08611e-163	-6.03628e-163	-1.01403e-162	4.2958e-163	6.53026e-164	-2.08653e-163	-3.62216e-163	1.09612e-162	3.81948e-163	-1.89526e-163	-9.97448e-164	3.14153e-163	4.8534e-163	-4.64994e-164	-4.85975e-163	-3.76503e-163	-1.53313e-163	8.84163e-164	1.22114e-164	-2.65809e-163	9.79913e-164	2.1238e-163	-6.73751e-163	7.47605e-163	7.52603e-163	4.79738e-163	4.19079e-163	0
2.07852e-164	1.50822e-163	-4.89405e-164	-4.08611e-163	-6.03628e-163	-1.01403e-162	4.2958e-163	6.53026e-164	-2.08653e-163	-3.62216e-163	1.09612e-162	3.81948e-163	-1.89526e-163	-9.97448e-164	3.14153e-163	4.8534e-163	-4.64994e-164	-4.85975e-163	-3.76503e-163	-1.53313e-163	8.84163e-164	1.22114e-164	-2.65809e-163	9.79913e-164	2.1238e-163	-6.73751e-163	7.47605e-163	7.52603e-163	4.79738e-163	4.19079e-163	0
2.07852e-164	1.50822e-163	-4.89405e-164	-4.08611e-163	-6.03628e-163	-1.01403e-162	4.2958e-163	6.53026e-164	-2.08653e-163	-3.62216e-163	1.09612e-162	3.81948e-163	-1.89526e-163	-9.97448e-164	3.14153e-163	4.8534e-163	-4.64994e-164	-4.85975e-163	-3.76503e-163	-1.53313e-163	8.84163e-164	1.22114e-164	-2.65809e-163	9.79913e-164	2.1238e-163	-6.73751e-163	7.47605e-163	7.52603e-163	4.79738e-163	4.19079e-163	0
2.07852e-164	1.50822e-163	-4.89405e-164	-4.08611e-163	-6.03628e-163	-1.01403e-162	4.2958e-163	6.53026e-164	-2.08653e-163	-3.62216e-163	1.09612e-162	3.81948e-163	-1.89526e-163	-9.97448e-164	3.14153e-163	4.8534e-163	-4.64994e-164	-4.85975e-163	-3.76503e-163	-1.53313e-163	8.84163e-164	1.22114e-164	-2.65809e-163	9.79913e-164	2.1238e-163	-6.73751e-163	7.47605e-163	7.52603e-163	4.79738e-163	4.19079e-163	0
2.07852e-164	1.50822e-163	-4.89405e-164	-4.08611e-163	-6.03628e-163	-1.01403e-162	4.2958e-163	6.53026e-164	-2.08653e-163	-3.62216e-163	1.09612e-162	3.81948e-163	-1.89526e-163	-9.97448e-164	3.14153e-163	4.8534e-163	-4.64994e-164	-4.85975e-163	-3.76503e-163	-1.53313e-163	8.84163e-164	1.22114e-164	-2.65809e-163	9.79913e-164	2.1238e-163	-6.73751e-163	7.47605e-163	7.52603e-163	4.79738e-163	4.19079e-163	0
2.07852e-164	1.50822e-163	-4.89405e-164	-4.08611e-163	-6.03628e-163	-1.01403e-162	4.2958e-163	6.53026e-164	-2.08653e-163	-3.62216e-163	1.09612e-162	3.81948e-163	-1.89526e-163	-9.97448e-164	3.14153e-163	4.8534e-163	-4.64994e-164	-4.85975e-163	-3.76503e-163	-1.53313e-163	8.84163e-164	1.22114e-164	-2.65809e-163	9.79913e-164	2.1238e-163	-6.73751e-163	7.47605e-163	7.52603e-163	4.79738e-163	4.19079e-163	0
2.07852e-164	1.50822e-163	-4.89405e-164	-4.08611e-163	-6.03628e-163	-1.01403e-162	4.2958e-163	6.53026e-164	-2.08653e-163	-3.62216e-163	1.09612e-162	3.81948e-163	-1.89526e-163	-9.97448e-164	3.14153e-163	4.8534e-163	-4.64994e-164	-4.85975e-163	-3.76503e-163	-1.53313e-163	8.84163e-164	1.22114e-164	-2.65809e-163	9.79913e-164	2.1238e-163	-6.73751e-163	7.47605e-163	7.52603e-163	4.79738e-163	4.19079e-163	0
2.07852e-164	1.50822e-163	-4.89405e-164	-4.08611e-163	-6.03628e-163	-1.01403e-162	4.2958e-163	6.53026e-164	-2.08653e-163	-3.62216e-163	1.09612e-162	3.81948e-163	-1.89526e-163	-9.97448e-164	3.14153e-163	4.8534e-163	-4.64994e-164	-4.85975e-163	-3.76503e-163	-1.53313e-163	8.84163e-164	1.22114e-164	-2.65809e-163	9.79913e-164	2.1238e-163	-6.73751e-163	7.47605e-163	7.52603e-163	4.79738e-163	4.19079e-163	0
2.07852e-164	1.50822e-163	-4.89405e-164	-4.08611e-163	-6.03628e-163	-1.01403e-162	4.2958e-163	6.53026e-164	-2.08653e-163	-3.62216e-163	1.09612e-162	3.81948e-163	-1.89526e-163	-9.97448e-164	3.14153e-163	4.8534e-163	-4.64994e-164	-4.85975e-163	-3.76503e-163	-1.53313e-163	8.84163e-164	1.22114e-164	-2.65809e-163	9.79913e-164	2.1238e-163	-6.73751e-163	7.47605e-163	7.52603e-163	4.79738e-163	4.19079e-163	0
2.07852e-164	1.50822e-163	-4.89405e-164	-4.08611e-163	-6.03628e-163	-1.01403e-162	4.2958e-163	6.53026e-164	-2.08653e-163	-3.62216e-163	1.09612e-162	3.81948e-163	-1.89526e-163	-9.97448e-164	3.14153e-163	4.8534e-163	-4.64994e-164	-4.85975e-163	-3.76503e-163	-1.53313e-163	8.84163e-164	1.22114e-164	-2.65809e-163	9.79913e-164	2.1238e-163	-6.73751e-163	7.47605e-163	7.52603e-163	4.79738e-163	4.19079e-163	0
2.07852e-164	1.50822e-163	-4.89405e-164	-4.08611e-163	-6.03628e-163	-1.01403e-162	4.2958e-163	6.53026e-164	-2.08653e-163	-3.62216e-163	1.09612e-162	3.81948e-163	-1.89526e-163	-9.97448e-164	3.14153e-163	4.8534e-163	-4.64994e-164	-4.85975e-163	-3.76503e-163	-1.53313e-163	8.84163e-164	1.22114e-164	-2.65809e-163	9.79913e-164	2.1238e-163	-6.73751e-163	7.47605e-163	7.52603e-163	4.79738e-163	4.19079e-163	0
2.07852e-164	1.50822e-163	-4.89405e-164	-4.08611e-163	-6.03628e-163	-1.01403e-162	4.2958e-163	6.53026e-164	-2.08653e-163	-3.62216e-163	1.09612e-162	3.81948e-163	-1.89526e-163	-9.97448e-164	3.14153e-163	4.8534e-163	-4.64994e-164	-4.85975e-163	-3.76503e-163	-1.53313e-163	8.84163e-164	1.22114e-164	-2.65809e-163	9.79913e-164	2.1238e-163	-6.73751e-163	7.47605e-163	7.52603e-163	4.79738e-163	4.19079e-163	0
2.07852e-164	1.50822e-163	-4.89405e-164	-4.08611e-163	-6.03628e-163	-1.01403e-162	4.2958e-163	6.53026e-164	-2.08653e-163	-3.62216e-163	1.09612e-162	3.81948e-163	-1.89526e-163	-9.97448e-164	3.14153e-163	4.8534e-163	-4.64994e-164	-4.85975e-163	-3.76503e-163	-1.53313e-163	8.84163e-164	1.22114e-164	-2.65809e-163	9.79913e-164	2.1238e-163	-6.73751e-163	7.47605e-163	7.52603e-163	4.79738e-163	4.19079e-163	0
2.07852e-164	1.50822e-163	-4.89405e-164	-4.08611e-163	-6.03628e-163	-1.01403e-162	4.2958e-163	6.53026e-164	-2.08653e-163	-3.62216e-163	1.09612e-162	3.81948e-163	-1.89526e-163	-9.97448e-164	3.14153e-163	4.8534e-163	-4.64994e-164	-4.85975e-163	-3.76503e-163	-1.53313e-163	8.84163e-164	1.22114e-164	-2.65809e-163	9.79913e-164	2.1238e-163	-6.73751e-163	7.47605e-163	7.52603e-163	4.79738e-163	4.19079e-163	0
2.07852e-164	1.50822e-163	-4.89405e-164	-4.08611e-163	-6.03628e-163	-1.01403e-162	4.2958e-163	6.53026e-164	-2.08653e-163	-3.62216e-163	1.09612e-162	3.81948e-163	-1.89526e-163	-9.97448e-164	3.14153e-163	4.8534e-163	-4.64994e-164	-4.85975e-163	-3.76503e-163	-1.53313e-163	8.84163e-164	1.22114e-164	-2.65809e-163	9.79913e-164	2.1238e-163	-6.73751e-163	7.47605e-163	7.52603e-163	4.79738e-163	4.19079e-163	0
2.07852e-164	1.50822e-163	-4.89405e-164	-4.08611e-163	-6.03628e-163	-1.01403e-162	4.2958e-163	6.53026e-164	-2.08653e-163	-3.62216e-163	1.09612e-162	3.81948e-163	-1.89526e-163	-9.97448e-164	3.14153e-163	4.8534e-163	-4.64994e-164	-4.85975e-163	-3.76503e-163	-1.53313e-163	8.84163e-164	1.22114e-164	-2.65809e-163	9.79913e-164	2.1238e-163	-6.73751e-163	7.47605e-163	7.52603e-163	4.79738e-163	4.19079e-163	0
2.07852e-164	1.50822e-163	-4.89405e-164	-4.08611e-163	-6.03628e-163	-1.01403e-162	4.2958e-163	6.53026e-164	-2.08653e-163	-3.62216e-163	1.09612e-162	3.81948e-163	-1.89526e-163	-9.97448e-164	3.14153e-163	4.8534e-163	-4.64994e-164	-4.85975e-163	-3.76503e-163	-1.53313e-163	8.84163e-164	1.22114e-164	-2.65809e-163	9.79913e-164	2.1238e-163	-6.73751e-163	7.47605e-163	7.52603e-163	4.79738e-163	4.19079e-163	0
2.07852e-164	1.50822e-163	-4.89405e-164	-4.08611e-163	-6.03628e-163	-1.01403e-162	4.2958e-163	6.53026e-164	-2.08653e-163	-3.62216e-163	1.09612e-162	3.81948e-163	-1.89526e-163	-9.97448e-164	3.14153e-163	4.8534e-163	-4.64994e-164	-4.85975e-163	-3.76503e-163	-1.53313e-163	8.84163e-164	1.22114e-164	-2.65809e-163	9.79913e-164	2.1238e-163	-6.73751e-163	7.47605e-163	7.52603e-163	4.79738e-163	4.19079e-163	0
2.07852e-164	1.50822e-163	-4.89405e-164	-4.08611e-163	-6.03628e-163	-1.01403e-162	4.2958e-163	6.53026e-164	-2.08653e-163	-3.62216e-163	1.09612e-162	3.81948e-163	-1.89526e-163	-9.97448e-164	3.14153e-163	4.8534e-163	-4.64994e-164	-4.85975e-163	-3.76503e-163	-1.53313e-163	8.84163e-164	1.22114e-164	-2.65809e-163	9.79913e-164	2.1238e-163	-6.73751e-163	7.47605e-163	7.52603e-163	4.79738e-163	4.19079e-163	0
2.07852e-164	1.50822e-163	-4.89405e-164	-4.08611e-163	-6.03628e-163	-1.01403e-162	4.2958e-163	6.53026e-164	-2.08653e-163	-3.62216e-163	1.09612e-162	3.81948e-163	-1.89526e-163	-9.97448e-164	3.14153e-163	4.8534e-163	-4.64994e-164	-4.85975e-163	-3.76503e-163	-1.53313e-163	8.84163e-164	1.22114e-164	-2.65809e-163	9.79913e-164	2.1238e-163	-6.73751e-163	7.47605e-163	7.52603e-163	4.79738e-163	4.19079e-163	0
2.07852e-164	1.50822e-163	-4.89405e-164	-4.08611e-163	-6.03628e-163	-1.01403e-162	4.2958e-163	6.53026e-164	-2.08653e-163	-3.62216e-163	1.09612e-162	3.81948e-163	-1.89526e-163	-9.97448e-164	3.14153e-163	4.8534e-163	-4.64994e-164	-4.85975e-163	-3.76503e-163	-1.53313e-163	8.84163e-164	1.22114e-164	-2.65809e-163	9.79913e-164	2.1238e-163	-6.73751e-163	7.47605e-163	7.52603e-163	4.79738e-163	4.19079e-163	0
2.07852e-164	1.50822e-163	-4.89405e-164	-4.08611e-163	-6.03628e-163	-1.01403e-162	4.2958e-163	6.53026e-164	-2.08653e-163	-3.62216e-163	1.09612e-162	3.81948e-163	-1.89526e-163	-9.97448e-164	3.14153e-163	4.8534e-163	-4.64994e-164	-4.85975e-163	-3.76503e-163	-1.53313e-163	8.84163e-164	1.22114e-164	-2.65809e-163	9.79913e-164	2.1238e-163	-6.73751e-163	7.47605e-163	7.52603e-163	4.79738e-163	4.19079e-163	0
2.07852e-164	1.50822e-163	-4.89405e-164	-4.08611e-163	-6.03628e-163	-1.01403e-162	4.2958e-163	6.53026e-164	-2.08653e-163	-3.62216e-163	1.09612e-162	3.81948e-163	-1.89526e-163	-9.97448e-164	3.14153e-163	4.8534e-163	-4.64994e-164	-4.85975e-163	-3.76503e-163	-1.53313e-163	8.84163e-164	1.22114e-164	-2.65809e-163	9.79913e-164	2.1238e-163	-6.73751e-163	7.47605e-163	7.52603e-163	4.79738e-163	4.19079e-163	0
2.07852e-164	1.50822e-163	-4.89405e-164	-4.08611e-163	-6.03628e-163	-1.01403e-162	4.2958e-163	6.53026e-164	-2.08653e-163	-3.62216e-163	1.09612e-162	3.81948e-163	-1.89526e-163	-9.97448e-164	3.14153e-163	4.8534e-163	-4.64994e-164	-4.85975e-163	-3.76503e-163	-1.53313e-163	8.84163e-164	1.22114e-164	-2.65809e-163	9.79913e-164	2.1238e-163	-6.73751e-163	7.47605e-163	7.52603e-163	4.79738e-163	4.19079e-163	0
2.07852e-164	1.50822e-163	-4.89405e-164	-4.08611e-163	-6.03628e-163	-1.01403e-162	4.2958e-163	6.53026e-164	-2.08653e-163	-3.62216e-163	1.09612e-162	3.81948e-163	-1.89526e-163	-9.97448e-164	3.14153e-163	4.8534e-163	-4.64994e-164	-4.85975e-163	-3.76503e-163	-1.53313e-163	8.84163e-164	1.22114e-164	-2.65809e-163	9.79913e-164	2.1238e-163	-6.73751e-163	7.47605e-163	7.52603e-163	4.79738e-163	4.19079e-163	0
2.07852e-164	1.50822e-163	-4.89405e-164	-4.08611e-163	-6.03628e-163	-1.01403e-162	4.2958e-163	6.53026e-164	-2.08653e-163	-3.62216e-163	1.09612e-162	3.81948e-163	-1.89526e-163	-9.97448e-164	3.14153e-163	4.8534e-163	-4.64994e-164	-4.85975e-163	-3.76503e-163	-1.53313e-163	8.84163e-164	1.22114e-164	-2.65809e-163	9.79913e-164	2.1238e-163	-6.73751e-163	7.47605e-163	7.52603e-163	4.79738e-163	4.19079e-163	0
2.07852e-164	1.50822e-163	-4.89405e-164	-4.08611e-163	-6.03628e-163	-1.01403e-162	4.2958e-163	6.53026e-164	-2.08653e-163	-3.62216e-163	1.09612e-162	3.81948e-163	-1.89526e-163	-9.97448e-164	3.14153e-163	4.8534e-163	-4.64994e-164	-4.85975e-163	-3.76503e-163	-1.53313e-163	8.84163e-164	1.22114e-164	-2.65809e-163	9.79913e-164	2.1238e-163	-6.73751e-163	7.47605e-163	7.52603e-163	4.79738e-163	4.19079e-163	0
2.07852e-164	1.50822e-163	-4.89405e-164	-4.08611e-163	-6.03628e-163	-1.01403e-162	4.2958e-163	6.53026e-164	-2.08653e-163	-3.62216e-163	1.09612e-162	3.81948e-163	-1.89526e-163	-9.97448e-164	3.14153e-163	4.8534e-163	-4.64994e-164	-4.85975e-163	-3.76503e-163	-1.53313e-163	8.84163e-164	1.22114e-164	-2.65809e-163	9.79913e-164	2.1238e-163	-6.73751e-163	7.47605e-163	7.52603e-163	4.79738e-163	4.19079e-163	0
2.07852e-164	1.50822e-163	-4.89405e-164	-4.08611e-163	-6.03628e-163	-1.01403e-162	4.2958e-163	6.53026e-164	-2.08653e-163	-3.62216e-163	1.09612e-162	3.81948e-163	-1.89526e-163	-9.97448e-164	3.14153e-163	4.8534e-163	-4.64994e-164	-4.85975e-163	-3.76503e-163	-1.53313e-163	8.84163e-164	1.22114e-164	-2.65809e-163	9.79913e-164	2.1238e-163	-6.73751e-163	7.47605e-163	7.52603e-163	4.79738e-163	4.19079e-163	0
2.07852e-164	1.50822e-163	-4.89405e-164	-4.08611e-163	-6.03628e-163	-1.01403e-162	4.2958e-163	6.53026e-164	-2.08653e-163	-3.62216e-163	1.09612e-162	3.81948e-163	-1.89526e-163	-9.97448e-164	3.14153e-163	4.8534e-163	-4.64994e-164	-4.85975e-163	-3.76503e-163	-1.53313e-163	8.84163e-164	1.22114e-164	-2.65809e-163	9.79913e-164	2.1238e-163	-6.73751e-163	7.47605e-163	7.52603e-163	4.79738e-163	4.19079e-163	0
2.07852e-164	1.50822e-163	-4.89405e-164	-4.08611e-163	-6.03628e-163	-1.01403e-162	4.2958e-163	6.53026e-164	-2.08653e-163	-3.62216e-163	1.09612e-162	3.81948e-163	-1.89526e-163	-9.97448e-164	3.14153e-163	4.8534e-163	-4.64994e-164	-4.85975e-163	-3.76503e-163	-1.53313e-163	8.84163e-164	1.22114e-164	-2.65809e-163	9.79913e-164	2.1238e-163	-6.73751e-163	7.47605e-163	7.52603e-163	4.79738e-163	4.19079e-163	0
2.07852e-164	1.50822e-163	-4.89405e-164	-4.08611e-163	-6.03628e-163	-1.01403e-162	4.2958e-163	6.53026e-164	-2.08653e-163	-3.62216e-163	1.09612e-162	3.81948e-163	-1.89526e-163	-9.97448e-164	3.14153e-163	4.8534e-163	-4.64994e-164	-4.85975e-163	-3.76503e-163	-1.53313e-163	8.84163e-164	1.22114e-164	-2.65809e-163	9.79913e-164	2.1238e-163	-6.73751e-163	7.47605e-163	7.52603e-163	4.79738e-163	4.19079e-163	0
2.07852e-164	1.50822e-163	-4.89405e-164	-4.08611e-163	-6.03628e-163	-1.01403e-162	4.2958e-163	6.53026e-164	-2.08653e-163	-3.62216e-163	1.09612e-162	3.81948e-163	-1.89526e-163	-9.97448e-164	3.14153e-163	4.8534e-163	-4.64994e-164	-4.85975e-163	-3.76503e-163	-1.53313e-163	8.84163e-164	1.22114e-164	-2.65809e-163	9.79913e-164	2.1238e-163	-6.73751e-163	7.47605e-163	7.52603e-163	4.79738e-163	4.19079e-163	0
2.07852e-164	1.50822e-163	-4.89405e-164	-4.08611e-163	-6.03628e-163	-1.01403e-162	4.2958e-163	6.53026e-164	-2.08653e-163	-3.62216e-163	1.09612e-162	3.81948e-163	-1.89526e-163	-9.97448e-164	3.14153e-163	4.8534e-163	-4.64994e-164	-4.85975e-163	-3.76503e-163	-1.53313e-163	8.84163e-164	1.22114e-164	-2.65809e-163	9.79913e-164	2.1238e-163	-6.73751e-163	7.47605e-163	7.52603e-163	4.79738e-163	4.19079e-163	0
2.07852e-164	1.50822e-163	-4.89405e-164	-4.08611e-163	-6.03628e-163	-1.01403e-162	4.2958e-163	6.53026e-164	-2.08653e-163	-3.62216e-163	1.09612e-162	3.81948e-163	-1.89526e-163	-9.97448e-164	3.14153e-163	4.8534e-163	-4.64994e-164	-4.85975e-163	-3.76503e-163	-1.53313e-163	8.84163e-164	1.22114e-164	-2.65809e-163	9.79913e-164	2.1238e-163	-6.73751e-163	7.47605e-163	7.52603e-163	4.79738e-163	4.19079e-163	0
2.07852e-164	1.50822e-163	-4.89405e-164	-4.08611e-163	-6.03628e-163	-1.01403e-162	4.2958e-163	6.53026e-164	-2.08653e-163	-3.62216e-163	1.09612e-162	3.81948e-163	-1.89526e-163	-9.97448e-164	3.14153e-163	4.8534e-163	-4.64994e-164	-4.85975e-163	-3.76503e-163	-1.53313e-163	8.84163e-164	1.22114e-164	-2.65809e-163	9.79913e-164	2.1238e-163	-6.73751e-163	7.47605e-163	7.52603e-163	4.79738e-163	4.19079e-163	0
2.07852e-164	1.50822e-163	-4.89405e-164	-4.08611e-163	-6.03628e-163	-1.01403e-162	4.2958e-163	6.53026e-164	-2.08653e-163	-3.62216e-163	1.09612e-162	3.81948e-163	-1.89526e-163	-9.97448e-164	3.14153e-163	4.8534e-163	-4.64994e-164	-4.85975e-163	-3.76503e-163	-1.53313e-163	8.84163e-164	1.22114e-164	-2.65809e-163	9.79913e-164	2.1238e-163	-6.73751e-163	7.47605e-163	7.52603e-163	4.79738e-163	4.19079e-163	0
2.07852e-164	1.50822e-163	-4.89405e-164	-4.08611e-163	-6.03628e-163	-1.01403e-162	4.2958e-163	6.53026e-164	-2.08653e-163	-3.62216e-163	1.09612e-162	3.81948e-163	-1.89526e-163	-9.97448e-164	3.14153e-163	4.8534e-163	-4.64994e-164	-4.85975e-163	-3.76503e-163	-1.53313e-163	8.84163e-164	1.22114e-164	-2.65809e-163	9.79913e-164	2.1238e-163	-6.73751e-163	7.47605e-163	7.52603e-163	4.79738e-163	4.19079e-163	0
2.07852e-164	1.50822e-163	-4.89405e-164	-4.08611e-163	-6.03628e-163	-1.01403e-162	4.2958e-163	6.53026e-164	-2.08653e-163	-3.62216e-163	1.09612e-162	3.81948e-163	-1.89526e-163	-9.97448e-164	3.14153e-163	4.8534e-163	-4.64994e-164	-4.85975e-163	-3.76503e-163	-1.53313e-163	8.84163e-164	1.22114e-164	-2.65809e-163	9.79913e-164	2.1238e-163	-6.73751e-163	7.47605e-163	7.52603e-163	4.79738e-163	4.19079e-163	0
2.07852e-164	1.50822e-163	-4.89405e-164	-4.08611e-163	-6.03628e-163	-1.01403e-162	4.2958e-163	6.53026e-164	-2.08653e-163	-3.62216e-163	1.09612e-162	3.81948e-163	-1.89526e-163	-9.97448e-164	3.14153e-163	4.8534e-163	-4.64994e-164	-4.85975e-163	-3.76503e-163	-1.53313e-163	8.84163e-164	1.22114e-164	-2.65809e-163	9.79913e-164	2.1238e-163	-6.73751e-163	7.47605e-163	7.52603e-163	4.79738e-163	4.19079e-163	0
2.07852e-164	1.50822e-163	-4.89405e-164	-4.08611e-163	-6.03628e-163	-1.01403e-162	4.2958e-163	6.53026e-164	-2.08653e-163	-3.62216e-163	1.09612e-162	3.81948e-163	-1.89526e-163	-9.97448e-164	3.14153e-163	4.8534e-163	-4.64994e-164	-4.85975e-163	-3.76503e-163	-1.53313e-163	8.84163e-164	1.22114e-164	-2.65809e-163	9.79913e-164	2.1238e-163	-6.73751e-163	7.47605e-163	7.52603e-163	4.79738e-163	4.19079e-163	0
2.07852e-164	1.50822e-163	-4.89405e-164	-4.08611e-163	-6.03628e-163	-1.01403e-162	4.2958e-163	6.53026e-164	-2.08653e-163	-3.62216e-163	1.09612e-162	3.81948e-163	-1.89526e-163	-9.97448e-164	3.14153e-163	4.8534e-163	-4.64994e-164	-4.85975e-163	-3.76503e-163	-1.53313e-163	8.84163e-164	1.22114e-164	-2.65809e-163	9.79913e-164	2.1238e-163	-6.73751e-163	7.47605e-163	7.52603e-163	4.79738e-163	4.19079e-163	0
2.07852e-164	1.50822e-163	-4.89405e-164	-4.08611e-163	-6.03628e-163	-1.01403e-162	4.2958e-163	6.53026e-164	-2.08653e-163	-3.62216e-163	1.09612e-162	3.81948e-163	-1.89526e-163	-9.97448e-164	3.14153e-163	4.8534e-163	-4.64994e-164	-4.85975e-163	-3.76503e-163	-1.53313e-163	8.84163e-164	1.22114e-164	-2.65809e-163	9.79913e-164	2.1238e-163	-6.73751e-163	7.47605e-163	7.52603e-163	4.79738e-163	4.19079e-163	0
2.07852e-164	1.50822e-163	-4.89405e-164	-4.08611e-163	-6.03628e-163	-1.01403e-162	4.2958e-163	6.53026e-164	-2.08653e-163	-3.62216e-163	1.09612e-162	3.81948e-163	-1.89526e-163	-9.97448e-164	3.14153e-163	4.8534e-163	-4.64994e-164	-4.85975e-163	-3.76503e-163	-1.53313e-163	8.84163e-164	1.22114e-164	-2.65809e-163	9.79913e-164	2.1238e-163	-6.73751e-163	7.47605e-163	7.52603e-163	4.79738e-163	4.19079e-163	0
2.07852e-164	1.50822e-163	-4.89405e-164	-4.08611e-163	-6.03628e-163	-1.01403e-162	4.2958e-163	6.53026e-164	-2.08653e-163	-3.62216e-163	1.09612e-162	3.81948e-163	-1.89526e-163	-9.97448e-164	3.14153e-163	4.8534e-163	-4.64994e-164	-4.85975e-163	-3.76503e-163	-1.53313e-163	8.84163e-164	1.22114e-164	-2.65809e-163	9.79913e-164	2.1238e-163	-6.73751e-163	7.47605e-163	7.52603e-163	4.79738e-163	4.19079e-163	0
2.07852e-164	1.50822e-163	-4.89405e-164	-4.08611e-163	-6.03628e-163	-1.01403e-162	4.2958e-163	6.53026e-164	-2.08653e-163	-3.62216e-163	1.09612e-162	3.81948e-163	-1.89526e-163	-9.97448e-164	3.14153e-163	4.8534e-163	-4.64994e-164	-4.85975e-163	-3.76503e-163	-1.53313e-163	8.84163e-164	1.22114e-164	-2.65809e-163	9.79913e-164	2.1238e-163	-6.73751e-163	7.47605e-163	7.52603e-163	4.79738e-163	4.19079e-163	0
2.07852e-164	1.50822e-163	-4.89405e-164	-4.08611e-163	-6.03628e-163	-1.01403e-162	4.2958e-163	6.53026e-164	-2.08653e-163	-3.62216e-163	1.09612e-162	3.81948e-163	-1.89526e-163	-9.97448e-164	3.14153e-163	4.8534e-163	-4.64994e-164	-4.85975e-163	-3.76503e-163	-1.53313e-163	8.84163e-164	1.22114e-164	-2.65809e-163	9.79913e-164	2.1238e-163	-6.73751e-163	7.47605e-163	7.52603e-163	4.79738e-163	4.19079e-163	0
2.07852e-164	1.50822e-163	-4.89405e-164	-4.08611e-163	-6.03628e-163	-1.01403e-162	4.2958e-163	6.53026e-164	-2.08653e-163	-3.62216e-163	1.09612e-162	3.81948e-163	-1.89526e-163	-9.97448e-164	3.14153e-163	4.8534e-163	-4.64994e-164	-4.85975e-163	-3.76503e-163	-1.53313e-163	8.84163e-164	1.22114e-164	-2.65809e-163	9.79913e-164	2.1238e-163	-6.73751e-163	7.47605e-163	7.52603e-163	4.79738e-163	4.19079e-163	0
2.07852e-164	1.50822e-163	-4.89405e-164	-4.08611e-163	-6.03628e-163	-1.01403e-162	4.2958e-163	6.53026e-164	-2.08653e-163	-3.62216e-163	1.09612e-162	3.81948e-163	-1.89526e-163	-9.97448e-164	3.14153e-163	4.8534e-163	-4.64994e-164	-4.85975e-163	-3.76503e-163	-1.53313e-163	8.84163e-164	1.22114e-164	-2.65809e-163	9.79913e-164	2.1238e-163	-6.73751e-163	7.47605e-163	7.52603e-163	4.79738e-163	4.19079e-163	0
2.07852e-164	1.50822e-163	-4.89405e-164	-4.08611e-163	-6.03628e-163	-1.01403e-162	4.2958e-163	6.53026e-164	-2.08653e-163	-3.62216e-163	1.09612e-162	3.81948e-163	-1.89526e-163	-9.97448e-164	3.14153e-163	4.8534e-163	-4.64994e-164	-4.85975e-163	-3.76503e-163	-1.53313e-163	8.84163e-164	1.22114e-164	-2.65809e-163	9.79913e-164	2.1238e-163	-6.73751e-163	7.47605e-163	7.52603e-163	4.79738e-163	4.19079e-163	0
2.07852e-164	1.50822e-163	-4.89405e-164	-4.08611e-163	-6.03628e-163	-1.01403e-162	4.2958e-163	6.53026e-164	-2.08653e-163	-3.62216e-163	1.09612e-162	3.81948e-163	-1.89526e-163	-9.97448e-164	3.14153e-163	4.8534e-163	-4.64994e-164	-4.85975e-163	-3.76503e-163	-1.53313e-163	8.84163e-164	1.22114e-164	-2.65809e-163	9.79913e-164	2.1238e-163	-6.73751e-163	7.47605e-163	7.52603e-163	4.79738e-163	4.19079e-163	0
2.07852e-164	1.50822e-163	-4.89405e-164	-4.08611e-163	-6.03628e-163	-1.01403e-162	4.2958e-163	6.53026e-164	-2.08653e-163	-3.62216e-163	1.09612e-162	3.81948e-163	-1.89526e-163	-9.97448e-164	3.14153e-163	4.8534e-163	-4.64994e-164	-4.85975e-163	-3.76503e-163	-1.53313e-163	8.84163e-164	1.22114e-164	-2.65809e-163	9.79913e-164	2.1238e-163	-6.73751e-163	7.47605e-163	7.52603e-163	4.79738e-163	4.19079e-163	0
2.07852e-164	1.50822e-163	-4.89405e-164	-4.08611e-163	-6.03628e-163	-1.01403e-162	4.2958e-163	6.53026e-164	-2.08653e-163	-3.62216e-163	1.09612e-162	3.81948e-163	-1.89526e-163	-9.97448e-164	3.14153e-163	4.8534e-163	-4.64994e-164	-4.85975e-163	-3.76503e-163	-1.53313e-163	8.84163e-164	1.22114e-164	-2.65809e-163	9.79913e-164	2.1238e-163	-6.73751e-163	7.47605e-163	7.52603e-163	4.79738e-163	4.19079e-163	0
2.07852e-164	1.50822e-163	-4.89405e-164	-4.08611e-163	-6.03628e-163	-1.01403e-162	4.2958e-163	6.53026e-164	-2.08653e-163	-3.62216e-163	1.09612e-162	3.81948e-163	-1.89526e-163	-9.97448e-164	3.14153e-163	4.8534e-163	-4.64994e-164	-4.85975e-163	-3.76503e-163	-1.53313e-163	8.84163e-164	1.22114e-164	-2.65809e-163	9.79913e-164	2.1238e-163	-6.73751e-163	7.47605e-163	7.52603e-163	4.79738e-163	4.19079e-163	0
2.07852e-164	1.50822e-163	-4.89405e-164	-4.08611e-163	-6.03628e-163	-1.01403e-162	4.2958e-163	6.53026e-164	-2.08653e-163	-3.62216e-163	1.09612e-162	3.81948e-163	-1.89526e-163	-9.97448e-164	3.14153e-163	4.8534e-163	-4.64994e-164	-4.85975e-163	-3.76503e-163	-1.53313e-163	8.84163e-164	1.22114e-164	-2.65809e-163	9.79913e-164	2.1238e-163	-6.73751e-163	7.47605e-163	7.52603e-163	4.79738e-163	4.19079e-163	0
2.07852e-164	1.50822e-163	-4.89405e-164	-4.08611e-163	-6.03628e-163	-1.01403e-162	4.2958e-163	6.53026e-164	-2.08653e-163	-3.62216e-163	1.09612e-162	3.81948e-163	-1.89526e-163	-9.97448e-164	3.14153e-163	4.8534e-163	-4.64994e-164	-4.85975e-163	-3.76503e-163	-1.53313e-163	8.84163e-164	1.22114e-164	-2.65809e-163	9.79913e-164	2.1238e-163	-6.73751e-163	7.47605e-163	7.52603e-163	4.79738e-163	4.19079e-163	0
2.07852e-164	1.50822e-163	-4.89405e-164	-4.08611e-163	-6.03628e-163	-1.01403e-162	4.2958e-163	6.53026e-164	-2.08653e-163	-3.62216e-163	1.09612e-162	3.81948e-163	-1.89526e-163	-9.97448e-164	3.14153e-163	4.8534e-163	-4.64994e-164	-4.85975e-163	-3.76503e-163	-1.53313e-163	8.84163e-164	1.22114e-164	-2.65809e-163	9.79913e-164	2.1238e-163	-6.73751e-163	7.47605e-163	7.52603e-163	4.79738e-163	4.19079e-163	0
2.07852e-164	1.50822e-163	-4.89405e-164	-4.08611e-163	-6.03628e-163	-1.01403e-162	4.2958e-163	6.53026e-164	-2.08653e-163	-3.62216e-163	1.09612e-162	3.81948e-163	-1.89526e-163	-9.97448e-164	3.14153e-163	4.8534e-163	-4.64994e-164	-4.85975e-163	-3.76503e-163	-1.53313e-163	8.84163e-164	1.22114e-164	-2.65809e-163	9.79913e-164	2.1238e-163	-6.73751e-163	7.47605e-163	7.52603e-163	4.79738e-163	4.19079e-163	0
2.07852e-164	1.50822e-163	-4.89405e-164	-4.08611e-163	-6.03628e-163	-1.01403e-162	4.2958e-163	6.53026e-164	-2.08653e-163	-3.62216e-163	1.09612e-162	3.81948e-163	-1.89526e-163	-9.97448e-164	3.14153e-163	4.8534e-163	-4.64994e-164	-4.85975e-163	-3.76503e-163	-1.53313e-163	8.84163e-164	1.22114e-164	-2.65809e-163	9.79913e-164	2.1238e-163	-6.73751e-163	7.47605e-163	7.52603e-163	4.79738e-163	4.19079e-163	0
2.07852e-164	1.50822e-163	-4.89405e-164	-4.08611e-163	-6.03628e-163	-1.01403e-162	4.2958e-163	6.53026e-164	-2.08653e-163	-3.62216e-163	1.09612e-162	3.81948e-163	-1.89526e-163	-9.97448e-164	3.14153e-163	4.8534e-163	-4.64994e-164	-4.85975e-163	-3.76503e-163	-1.53313e-163	8.84163e-164	1.22114e-164	-2.65809e-163	9.79913e-164	2.1238e-163	-6.73751e-163	7.47605e-163	7.52603e-163	4.79738e-163	4.19079e-163	0
2.07852e-164	1.50822e-163	-4.89405e-164	-4.08611e-163	-6.03628e-163	-1.01403e-162	4.2958e-163	6.53026e-164	-2.08653e-163	-3.62216e-163	1.09612e-162	3.81948e-163	-1.89526e-163	-9.97448e-164	3.14153e-163	4.8534e-163	-4.64994e-164	-4.85975e-163	-3.76503e-163	-1.53313e-163	8.84163e-164	1.22114e-164	-2.65809e-163	9.79913e-164	2.1238e-163	-6.73751e-163	7.47605e-163	7.52603e-163	4.79738e-163	4.19079e-163	0
2.07852e-164	1.50822e-163	-4.89405e-164	-4.08611e-163	-6.03628e-163	-1.01403e-162	4.2958e-163	6.53026e-164	-2.08653e-163	-3.62216e-163	1.09612e-162	3.81948e-163	-1.89526e-163	-9.97448e-164	3.14153e-163	4.8534e-163	-4.64994e-164	-4.85975e-163	-3.76503e-163	-1.53313e-163	8.84163e-164	1.22114e-164	-2.65809e-163	9.79913e-164	2.1238e-163	-6.73751e-163	7.47605e-163	7.52603e-163	4.79738e-163	4.19079e-163	0
2.07852e-164	1.50822e-163	-4.89405e-164	-4.08611e-163	-6.03628e-163	-1.01403e-162	4.2958e-163	6.53026e-164	-2.08653e-163	-3.62216e-163	1.09612e-162	3.81948e-163	-1.89526e-163	-9.97448e-164	3.14153e-163	4.8534e-163	-4.64994e-164	-4.85975e-163	-3.76503e-163	-1.53313e-163	8.84163e-164	1.22114e-164	-2.65809e-163	9.79913e-164	2.1238e-163	-6.73751e-163	7.47605e-163	7.52603e-163	4.79738e-163	4.19079e-163	0
2.07852e-164	1.50822e-163	-4.89405e-164	-4.08611e-163	-6.03628e-163	-1.01403e-162	4.2958e-163	6.53026e-164	-2.08653e-163	-3.62216e-163	1.09612e-162	3.81948e-163	-1.89526e-163	-9.97448e-164	3.14153e-163	4.8534e-163	-4.64994e-164	-4.85975e-163	-3.76503e-163	-1.53313e-163	8.84163e-164	1.22114e-164	-2.65809e-163	9.79913e-164	2.1238e-163	-6.73751e-163	7.47605e-163	7.52603e-163	4.79738e-163	4.19079e-163	0
2.07852e-164	1.50822e-163	-4.89405e-164	-4.08611e-163	-6.03628e-163	-1.01403e-162	4.2958e-163	6.53026e-164	-2.08653e-163	-3.62216e-163	1.09612e-162	3.81948e-163	-1.89526e-163	-9.97448e-164	3.14153e-163	4.8534e-163	-4.64994e-164	-4.85975e-163	-3.76503e-163	-1.53313e-163	8.84163e-164	1.22114e-164	-2.65809e-163	9.79913e-164	2.1238e-163	-6.73751e-163	7.47605e-163	7.52603e-163	4.79738e-163	4.19079e-163	0
2.07852e-164	1.50822e-163	-4.89405e-164	-4.08611e-163	-6.03628e-163	-1.01403e-162	4.2958e-163	6.53026e-164	-2.08653e-163	-3.62216e-163	1.09612e-162	3.81948e-163	-1.89526e-163	-9.97448e-164	3.14153e-163	4.8534e-163	-4.64994e-164	-4.85975e-163	-3.76503e-163	-1.53313e-163	8.84163e-164	1.22114e-164	-2.65809e-163	9.79913e-164	2.1238e-163	-6.73751e-163	7.47605e-163	7.52603e-163	4.79738e-163	4.19079e-163	0
2.07852e-164	1.50822e-163	-4.89405e-164	-4.08611e-163	-6.03628e-163	-1.01403e-162	4.2958e-163	6.53026e-164	-2.08653e-163	-3.62216e-163	1.09612e-162	3.81948e-163	-1.89526e-163	-9.97448e-164	3.14153e-163	4.8534e-163	-4.64994e-164	-4.85975e-163	-3.76503e-163	-1.53313e-163	8.84163e-164	1.22114e-164	-2.65809e-163	9.79913e-164	2.1238e-163	-6.73751e-163	7.47605e-163	7.52603e-163	4.79738e-163	4.19079e-163	0
2.07852e-164	1.50822e-163	-4.89405e-164	-4.08611e-163	-6.03628e-163	-1.01403e-162	4.2958e-163	6.53026e-164	-2.08653e-163	-3.62216e-163	1.09612e-162	3.81948e-163	-1.89526e-163	-9.97448e-164	3.14153e-163	4.8534e-163	-4.64994e-164	-4.85975e-163	-3.76503e-163	-1.53313e-163	8.84163e-164	1.22114e-164	-2.65809e-163	9.79913e-164	2.1238e-163	-6.73751e-163	7.47605e-163	7.52603e-163	4.79738e-163	4.19079e-163	0
2.07852e-164	1.50822e-163	-4.89405e-164	-4.08611e-163	-6.03628e-163	-1.01403e-162	4.2958e-163	6.53026e-164	-2.08653e-163	-3.62216e-163	1.09612e-162	3.81948e-163	-1.89526e-163	-9.97448e-164	3.14153e-163	4.8534e-163	-4.64994e-164	-4.85975e-163	-3.76503e-163	-1.53313e-163	8.84163e-164	1.22114e-164	-2.65809e-163	9.79913e-164	2.1238e-163	-6.73751e-163	7.47605e-163	7.52603e-163	4.79738e-163	4.19079e-163	0
2.07852e-164	1.50822e-163	-4.89405e-164	-4.08611e-163	-6.03628e-163	-1.01403e-162	4.2958e-163	6.53026e-164	-2.08653e-163	-3.62216e-163	1.09612e-162	3.81948e-163	-1.89526e-163	-9.97448e-164	3.14153e-163	4.8534e-163	-4.64994e-164	-4.85975e-163	-3.76503e-163	-1.53313e-163	8.84163e-164	1.22114e-164	-2.65809e-163	9.79913e-164	2.1238e-163	-6.73751e-163	7.47605e-163	7.52603e-163	4.79738e-163	4.19079e-163	0
2.07852e-164	1.50822e-163	-4.89405e-164	-4.08611e-163	-6.03628e-163	-1.01403e-162	4.2958e-163	6.53026e-164	-2.08653e-163	-3.62216e-163	1.09612e-162	3.81948e-163	-1.89526e-163	-9.97448e-164	3.14153e-163	4.8534e-163	-4.64994e-164	-4.85975e-163	-3.76503e-163	-1.53313e-163	8.84163e-164	1.22114e-164	-2.65809e-163	9.79913e-164	2.1238e-163	-6.73751e-163	7.47605e-163	7.52603e-163	4.79738e-163	4.19079e-163	0
2.07852e-164	1.50822e-163	-4.89405e-164	-4.08611e-163	-6.03628e-163	-1.01403e-162	4.2958e-163	6.53026e-164	-2.08653e-163	-3.62216e-163	1.09612e-162	3.81948e-163	-1.89526e-163	-9.97448e-164	3.14153e-163	4.8534e-163	-4.64994e-164	-4.85975e-163	-3.76503e-163	-1.53313e-163	8.84163e-164	1.22114e-164	-2.65809e-163	9.79913e-164	2.1238e-163	-6.73751e-163	7.47605e-163	7.52603e-163	4.79738e-163	4.19079e-163	0
2.07852e-164	1.50822e-163	-4.89405e-164	-4.08611e-163	-6.03628e-163	-1.01403e-162	4.2958e-163	6.53026e-164	-2.08653e-163	-3.62216e-163	1.09612e-162	3.81948e-163	-1.89526e-163	-9.97448e-164	3.14153e-163	4.8534e-163	-4.64994e-164	-4.85975e-163	-3.76503e-163	-1.53313e-163	8.84163e-164	1.22114e-164	-2.65809e-163	9.79913e-164	2.1238e-163	-6.73751e-163	7.47605e-163	7.52603e-163	4.79738e-163	4.19079e-163	0
2.07852e-164	1.50822e-163	-4.89405e-164	-4.08611e-163	-6.03628e-163	-1.01403e-162	4.2958e-163	6.53026e-164	-2.08653e-163	-3.62216e-163	1.09612e-162	3.81948e-163	-1.89526e-163	-9.97448e-164	3.14153e-163	4.8534e-163	-4.64994e-164	-4.85975e-163	-3.76503e-163	-1.53313e-163	8.84163e-164	1.22114e-164	-2.65809e-163	9.79913e-164	2.1238e-163	-6.73751e-163	7.47605e-163	7.52603e-163	4.79738e-163	4.19079e-163	0
2.07852e-164	1.50822e-163	-4.89405e-164	-4.08611e-163	-6.03628e-163	-1.01403e-162	4.2958e-163	6.53026e-164	-2.08653e-163	-3.62216e-163	1.09612e-162	3.81948e-163	-1.89526e-163	-9.97448e-164	3.14153e-163	4.8534e-163	-4.64994e-164	-4.85975e-163	-3.76503e-163	-1.53313e-163	8.84163e-164	1.22114e-164	-2.65809e-163	9.79913e-164	2.1238e-163	-6.73751e-163	7.47605e-163	7.52603e-163	4.79738e-163	4.19079e-163	0
2.07852e-164	1.50822e-163	-4.89405e-164	-4.08611e-163	-6.03628e-163	-1.01403e-162	4.2958e-163	6.53026e-164	-2.08653e-163	-3.62216e-163	1.09612e-162	3.81948e-163	-1.89526e-163	-9.97448e-164	3.14153e-163	4.8534e-163	-4.64994e-164	-4.85975e-163	-3.76503e-163	-1.53313e-163	8.84163e-164	1.22114e-164	-2.65809e-163	9.79913e-164	2.1238e-163	-6.73751e-163	7.47605e-163	7.52603e-163	4.79738e-163	4.19079e-163	0
2.07852e-164	1.50822e-163	-4.89405e-164	-4.08611e-163	-6.03628e-163	-1.01403e-162	4.2958e-163	6.53026e-164	-2.08653e-163	-3.62216e-163	1.09612e-162	3.81948e-163	-1.89526e-163	-9.97448e-164	3.14153e-163	4.8534e-163	-4.64994e-164	-4.85975e-163	-3.76503e-163	-1.53313e-163	8.84163e-164	1.22114e-164	-2.65809e-163	9.79913e-164	2.1238e-163	-6.73751e-163	7.47605e-163	7.52603e-163	4.79738e-163	4.19079e-163	0
2.07852e-164	1.50822e-163	-4.89405e-164	-4.08611e-163	-6.03628e-163	-1.01403e-162	4.2958e-163	6.53026e-164	-2.08653e-163	-3.62216e-163	1.09612e-162	3.81948e-163	-1.89526e-163	-9.97448e-164	3.14153e-163	4.8534e-163	-4.64994e-164	-4.85975e-163	-3.76503e-163	-1.53313e-163	8.84163e-164	1.22114e-164	-2.65809e-163	9.79913e-164	2.1238e-163	-6.73751e-163	7.47605e-163	7.52603e-163	4.79738e-163	4.19079e-163	0
2.07852e-164	1.50822e-163	-4.89405e-164	-4.08611e-163	-6.03628e-163	-1.01403e-162	4.2958e-163	6.53026e-164	-2.08653e-163	-3.62216e-163	1.09612e-162	3.81948e-163	-1.89526e-163	-9.97448e-164	3.14153e-163	4.8534e-163	-4.64994e-164	-4.85975e-163	-3.76503e-163	-1.53313e-163	8.84163e-164	1.22114e-164	-2.65809e-163	9.79913e-164	2.1238e-163	-6.73751e-163	7.47605e-163	7.52603e-163	4.79738e-163	4.19079e-163	0
2.07852e-164	1.50822e-163	-4.89405e-164	-4.08611e-163	-6.03628e-163	-1.01403e-162	4.2958e-163	6.53026e-164	-2.08653e-163	-3.62216e-163	1.09612e-162	3.81948e-163	-1.89526e-163	-9.97448e-164	3.14153e-163	4.8534e-163	-4.64994e-164	-4.85975e-163	-3.76503e-163	-1.53313e-163	8.84163e-164	1.22114e-164	-2.65809e-163	9.79913e-164	2.1238e-163	-6.73751e-163	7.47605e-163	7.52603e-163	4.79738e-163	4.19079e-163	0
2.07852e-164	1.50822e-163	-4.89405e-164	-4.08611e-163	-6.03628e-163	-1.01403e-162	4.2958e-163	6.53026e-164	-2.08653e-163	-3.62216e-163	1.09612e-162	3.81948e-163	-1.89526e-163	-9.97448e-164	3.14153e-163	4.8534e-163	-4.64994e-164	-4.85975e-163	-3.76503e-163	-1.53313e-163	8.84163e-164	1.22114e-164	-2.65809e-163	9.79913e-164	2.1238e-163	-6.73751e-163	7.47605e-163	7.52603e-163	4.79738e-163	4.19079e-163	0
2.07852e-164	1.50822e-163	-4.89405e-164	-4.08611e-163	-6.03628e-163	-1.01403e-162	4.2958e-163	6.53026e-164	-2.08653e-163	-3.62216e-163	1.09612e-162	3.81948e-163	-1.89526e-163	-9.97448e-164	3.14153e-163	4.8534e-163	-4.64994e-164	-4.85975e-163	-3.76503e-163	-1.53313e-163	8.84163e-164	1.22114e-164	-2.65809e-163	9.79913e-164	2.1238e-163	-6.73751e-163	7.47605e-163	7.52603e-163	4.79738e-163	4.19079e-163	0
2.07852e-164	1.50822e-163	-4.89405e-164	-4.08611e-163	-6.03628e-163	-1.01403e-162	4.2958e-163	6.53026e-164	-2.08653e-163	-3.62216e-163	1.09612e-162	3.81948e-163	-1.89526e-163	-9.97448e-164	3.14153e-163	4.8534e-163	-4.64994e-164	-4.85975e-163	-3.76503e-163	-1.53313e-163	8.84163e-164	1.22114e-164	-2.65809e-163	9.79913e-164	2.1238e-163	-6.73751e-163	7.47605e-163	7.52603e-163	4.79738e-163	4.19079e-163	0
2.07852e-164	1.50822e-163	-4.89405e-164	-4.08611e-163	-6.03628e-163	-1.01403e-162	4.2958e-163	6.53026e-164	-2.08653e-163	-3.62216e-163	1.09612e-162	3.81948e-163	-1.89526e-163	-9.97448e-164	3.14153e-163	4.8534e-163	-4.64994e-164	-4.85975e-163	-3.76503e-163	-1.53313e-163	8.84163e-164	1.22114e-164	-2.65809e-163	9.79913e-164	2.1238e-163	-6.73751e-163	7.47605e-163	7.52603e-163	4.79738e-163	4.19079e-163	0
2.07852e-164	1.50822e-163	-4.89405e-164	-4.08611e-163	-6.03628e-163	-1.01403e-162	4.2958e-163	6.53026e-164	-2.08653e-163	-3.62216e-163	1.09612e-162	3.81948e-163	-1.89526e-163	-9.97448e-164	3.14153e-163	4.8534e-163	-4.64994e-164	-4.85975e-163	-3.76503e-163	-1.53313e-163	8.84163e-164	1.22114e-164	-2.65809e-163	9.79913e-164	2.1238e-163	-6.73751e-163	7.47605e-163	7.52603e-163	4.79738e-163	4.19079e-163	0
2.07852e-164	1.50822e-163	-4.89405e-164	-4.08611e-163	-6.03628e-163	-1.01403e-162	4.2958e-163	6.53026e-164	-2.08653e-163	-3.62216e-163	1.09612e-162	3.81948e-163	-1.89526e-163	-9.97448e-164	3.14153e-163	4.8534e-163	-4.64994e-164	-4.85975e-163	-3.76503e-163	-1.53313e-163	8.84163e-164	1.22114e-164	-2.65809e-163	9.79913e-164	2.1238e-163	-6.73751e-163	7.47605e-163	7.52603e-163	4.79738e-163	4.19079e-163	0
2.07852e-164	1.50822e-163	-4.89405e-164	-4.08611e-163	-6.03628e-163	-1.01403e-162	4.2958e-163	6.53026e-164	-2.08653e-163	-3.62216e-163	1.09612e-162	3.81948e-163	-1.89526e-163	-9.97448e-164	3.14153e-163	4.8534e-163	-4.64994e-164	-4.85975e-163	-3.76503e-163	-1.53313e-163	8.84163e-164	1.22114e-164	-2.65809e-163	9.79913e-164	2.1238e-163	-6.73751e-163	7.47605e-163	7.52603e-163	4.79738e-163	4.19079e-163	0
2.07852e-164	1.50822e-163	-4.89405e-164	-4.08611e-163	-6.03628e-163	-1.01403e-162	4.2958e-163	6.53026e-164	-2.08653e-163	-3.62216e-163	1.09612e-162	3.81948e-163	-1.89526e-163	-9.97448e-164	3.14153e-163	4.8534e-163	-4.64994e-164	-4.85975e-163	-3.76503e-163	-1.53313e-163	8.84163e-164	1.22114e-164	-2.65809e-163	9.79913e-164	2.1238e-163	-6.73751e-163	7.47605e-163	7.52603e-163	4.79738e-163	4.19079e-163	0
2.07852e-164	1.50822e-163	-4.89405e-164	-4.08611e-163	-6.03628e-163	-1.01403e-162	4.2958e-163	6.53026e-164	-2.08653e-163	-3.62216e-163	1.09612e-162	3.81948e-163	-1.89526e-163	-9.97448e-164	3.14153e-163	4.8534e-163	-4.64994e-164	-4.85975e-163	-3.76503e-163	-1.53313e-163	8.84163e-164	1.22114e-164	-2.65809e-163	9.79913e-164	2.1238e-163	-6.73751e-163	7.47605e-163	7.52603e-163	4.79738e-163	4.19079e-163	0
2.07852e-164	1.50822e-163	-4.89405e-164	-4.08611e-163	-6.03628e-163	-1.01403e-162	4.2958e-163	6.53026e-164	-2.08653e-163	-3.62216e-163	1.09612e-162	3.81948e-163	-1.89526e-163	-9.97448e-164	3.14153e-163	4.8534e-163	-4.64994e-164	-4.85975e-163	-3.76503e-163	-1.53313e-163	8.84163e-164	1.22114e-164	-2.65809e-163	9.79913e-164	2.1238e-163	-6.73751e-163	7.47605e-163	7.52603e-163	4.79738e-163	4.19079e-163	0
2.07852e-164	1.50822e-163	-4.89405e-164	-4.08611e-163	-6.03628e-163	-1.01403e-162	4.2958e-163	6.53026e-164	-2.08653e-163	-3.62216e-163	1.09612e-162	3.81948e-163	-1.89526e-163	-9.97448e-164	3.14153e-163	4.8534e-163	-4.64994e-164	-4.85975e-163	-3.76503e-163	-1.53313e-163	8.84163e-164	1.22114e-164	-2.65809e-163	9.79913e-164	2.1238e-163	-6.73751e-163	7.47605e-163	7.52603e-163	4.79738e-163	4.19079e-163	0
2.07852e-164	1.50822e-163	-4.89405e-164	-4.08611e-163	-6.03628e-163	-1.01403e-162	4.2958e-163	6.53026e-164	-2.08653e-163	-3.62216e-163	1.09612e-162	3.81948e-163	-1.89526e-163	-9.97448e-164	3.14153e-163	4.8534e-163	-4.64994e-164	-4.85975e-163	-3.76503e-163	-1.53313e-163	8.84163e-164	1.22114e-164	-2.65809e-163	9.79913e-164	2.1238e-163	-6.73751e-163	7.47605e-163	7.52603e-163	4.79738e-163	4.19079e-163	0
2.07852e-164	1.50822e-163	-4.89405e-164	-4.08611e-163	-6.03628e-163	-1.01403e-162	4.2958e-163	6.53026e-164	-2.08653e-163	-3.62216e-163	1.09612e-162	3.81948e-163	-1.89526e-163	-9.97448e-164	3.14153e-163	4.8534e-163	-4.64994e-164	-4.85975e-163	-3.76503e-163	-1.53313e-163	8.84163e-164	1.22114e-164	-2.65809e-163	9.79913e-164	2.1238e-163	-6.73751e-163	7.47605e-163	7.52603e-163	4.79738e-163	4.19079e-163	0
2.07852e-164	1.50822e-163	-4.89405e-164	-4.08611e-163	-6.03628e-163	-1.01403e-162	4.2958e-163	6.53026e-164	-2.08653e-163	-3.62216e-163	1.09612e-162	3.81948e-163	-1.89526e-163	-9.97448e-164	3.14153e-163	4.8534e-163	-4.64994e-164	-4.85975e-163	-3.76503e-163	-1.53313e-163	8.84163e-164	1.22114e-164	-2.65809e-163	9.79913e-164	2.1238e-163	-6.73751e-163	7.47605e-163	7.52603e-163	4.79738e-163	4.19079e-163	0
2.07852e-164	1.50822e-163	-4.89405e-164	-4.08611e-163	-6.03628e-163	-1.01403e-162	4.2958e-163	6.53026e-164	-2.08653e-163	-3.62216e-163	1.09612e-162	3.81948e-163	-1.89526e-163	-9.97448e-164	3.14153e-163	4.8534e-163	-4.64994e-164	-4.85975e-163	-3.76503e-163	-1.53313e-163	8.84163e-164	1.22114e-164	-2.65809e-163	9.79913e-164	2.1238e-163	-6.73751e-163	7.47605e-163	7.52603e-163	4.79738e-163	4.19079e-163	0
2.07852e-164	1.50822e-163	-4.89405e-164	-4.08611e-163	-6.03628e-163	-1.01403e-162	4.2958e-163	6.53026e-164	-2.08653e-163	-3.62216e-163	1.09612e-162	3.81948e-163	-1.89526e-163	-9.97448e-164	3.14153e-163	4.8534e-163	-4.64994e-164	-4.85975e-163	-3.76503e-163	-1.53313e-163	8.84163e-164	1.22114e-164	-2.65809e-163	9.79913e-164	2.1238e-163	-6.73751e-163	7.47605e-163	7.52603e-163	4.79738e-163	4.19079e-163	0
2.07852e-164	1.50822e-163	-4.89405e-164	-4.08611e-163	-6.03628e-163	-1.01403e-162	4.2958e-163	6.53026e-164	-2.08653e-163	-3.62216e-163	1.09612e-162	3.81948e-163	-1.89526e-163	-9.97448e-164	3.14153e-163	4.8534e-163	-4.64994e-164	-4.85975e-163	-3.76503e-163	-1.53313e-163	8.84163e-164	1.22114e-164	-2.65809e-163	9.79913e-164	2.1238e-163	-6.73751e-163	7.47605e-163	7.52603e-163	4.79738e-163	4.19079e-163	0
2.07852e-164	1.50822e-163	-4.89405e-164	-4.08611e-163	-6.03628e-163	-1.01403e-162	4.2958e-163	6.53026e-164	-2.08653e-163	-3.62216e-163	1.09612e-162	3.81948e-163	-1.89526e-163	-9.97448e-164	3.14153e-163	4.8534e-163	-4.64994e-164	-4.85975e-163	-3.76503e-163	-1.53313e-163	8.84163e-164	1.22114e-164	-2.65809e-163	9.79913e-164	2.1238e-163	-6.73751e-163	7.47605e-163	7.52603e-163	4.79738e-163	4.19079e-163	0
2.07852e-164	1.50822e-163	-4.89405e-164	-4.08611e-163	-6.03628e-163	-1.01403e-162	4.2958e-163	6.53026e-164	-2.08653e-163	-3.62216e-163	1.09612e-162	3.81948e-163	-1.89526e-163	-9.97448e-164	3.14153e-163	4.8534e-163	-4.64994e-164	-4.85975e-163	-3.76503e-163	-1.53313e-163	8.84163e-164	1.22114e-164	-2.65809e-163	9.79913e-164	2.1238e-163	-6.73751e-163	7.47605e-163	7.52603e-163	4.79738e-163	4.19079e-163	0
2.07852e-164	1.50822e-163	-4.89405e-164	-4.08611e-163	-6.03628e-163	-1.01403e-162	4.2958e-163	6.53026e-164	-2.08653e-163	-3.62216e-163	1.09612e-162	3.81948e-163	-1.89526e-163	-9.97448e-164	3.14153e-163	4.8534e-163	-4.64994e-164	-4.85975e-163	-3.76503e-163	-1.53313e-163	8.84163e-164	1.22114e-164	-2.65809e-163	9.79913e-164	2.1238e-163	-6.73751e-163	7.47605e-163	7.52603e-163	4.79738e-163	4.19079e-163	0
2.07852e-164	1.50822e-163	-4.89405e-164	-4.08611e-163	-6.03628e-163	-1.01403e-162	4.2958e-163	6.53026e-164	-2.08653e-163	-3.62216e-163	1.09612e-162	3.81948e-163	-1.89526e-163	-9.97448e-164	3.14153e-163	4.8534e-163	-4.64994e-164	-4.85975e-163	-3.76503e-163	-1.53313e-163	8.84163e-164	1.22114e-164	-2.65809e-163	9.79913e-164	2.1238e-163	-6.73751e-163	7.47605e-163	7.52603e-163	4.79738e-163	4.19079e-163	0
2.07852e-164	1.50822e-163	-4.89405e-164	-4.08611e-163	-6.03628e-163	-1.01403e-162	4.2958e-163	6.53026e-164	-2.08653e-163	-3.62216e-163	1.09612e-162	3.81948e-163	-1.89526e-163	-9.97448e-164	3.14153e-163	4.8534e-163	-4.64994e-164	-4.85975e-163	-3.76503e-163	-1.53313e-163	8.84163e-164	1.22114e-164	-2.65809e-163	9.79913e-164	2.1238e-163	-6.73751e-163	7.47605e-163	7.52603e-163	4.79738e-163	4.19079e-163	0
2.07852e-164	1.50822e-163	-4.89405e-164	-4.08611e-163	-6.03628e-163	-1.01403e-162	4.2958e-163	6.53026e-164	-2.08653e-163	-3.62216e-163	1.09612e-162	3.81948e-163	-1.89526e-163	-9.97448e-164	3.14153e-163	4.8534e-163	-4.64994e-164	-4.85975e-163	-3.76503e-163	-1.53313e-163	8.84163e-164	1.22114e-164	-2.65809e-163	9.79913e-164	2.1238e-163	-6.73751e-163	7.47605e-163	7.52603e-163	4.79738e-163	4.19079e-163	0
2.07852e-164	1.50822e-163	-4.89405e-164	-4.08611e-163	-6.03628e-163	-1.01403e-162	4.2958e-163	6.53026e-164	-2.08653e-163	-3.62216e-163	1.09612e-162	3.81948e-163	-1.89526e-163	-9.97448e-164	3.14153e-163	4.8534e-163	-4.64994e-164	-4.85975e-163	-3.76503e-163	-1.53313e-163	8.84163e-164	1.22114e-164	-2.65809e-163	9.79913e-164	2.1238e-163	-6.73751e-163	7.47605e-163	7.52603e-163	4.79738e-163	4.19079e-163	0
2.07852e-164	1.50822e-163	-4.89405e-164	-4.08611e-163	-6.03628e-163	-1.01403e-162	4.2958e-163	6.53026e-164	-2.08653e-163	-3.62216e-163	1.09612e-162	3.81948e-163	-1.89526e-163	-9.97448e-164	3.14153e-163	4.8534e-163	-4.64994e-164	-4.85975e-163	-3.76503e-163	-1.53313e-163	8.84163e-164	1.22114e-164	-2.65809e-163	9.79913e-164	2.1238e-163	-6.73751e-163	7.47605e-163	7.52603e-163	4.79738e-163	4.19079e-163	0
2.07852e-164	1.50822e-163	-4.89405e-164	-4.08611e-163	-6.03628e-163	-1.01403e-162	4.2958e-163	6.53026e-164	-2.08653e-163	-3.62216e-163	1.09612e-162	3.81948e-163	-1.89526e-163	-9.97448e-164	3.14153e-163	4.8534e-163	-4.64994e-164	-4.85975e-163	-3.76503e-163	-1.53313e-163	8.84163e-164	1.22114e-164	-2.65809e-163	9.79913e-164	2.1238e-163	-6.73751e-163	7.47605e-163	7.52603e-163	4.79738e-163	4.19079e-163	0
2.07852e-164	1.50822e-163	-4.89405e-164	-4.08611e-163	-6.03628e-163	-1.01403e-162	4.2958e-163	6.53026e-164	-2.08653e-163	-3.62216e-163	1.09612e-162	3.81948e-163	-1.89526e-163	-9.97448e-164	3.14153e-163	4.8534e-163	-4.64994e-164	-4.85975e-163	-3.76503e-163	-1.53313e-163	8.84163e-164	1.22114e-164	-2.65809e-163	9.79913e-164	2.1238e-163	-6.73751e-163	7.47605e-163	7.52603e-163	4.79738e-163	4.19079e-163	0
2.07852e-164	1.50822e-163	-4.89405e-164	-4.08611e-163	-6.03628e-163	-1.01403e-162	4.2958e-163	6.53026e-164	-2.08653e-163	-3.62216e-163	1.09612e-162	3.81948e-163	-1.89526e-163	-9.97448e-164	3.14153e-163	4.8534e-163	-4.64994e-164	-4.85975e-163	-3.76503e-163	-1.53313e-163	8.84163e-164	1.22114e-164	-2.65809e-163	9.79913e-164	2.1238e-163	-6.73751e-163	7.47605e-163	7.52603e-163	4.79738e-163	4.19079e-163	0
2.07852e-164	1.50822e-163	-4.89405e-164	-4.08611e-163	-6.03628e-163	-1.01403e-162	4.2958e-163	6.53026e-164	-2.08653e-163	-3.62216e-163	1.09612e-162	3.81948e-163	-1.89526e-163	-9.97448e-164	3.14153e-163	4.8534e-163	-4.64994e-164	-4.85975e-163	-3.76503e-163	-1.53313e-163	8.84163e-164	1.22114e-164	-2.65809e-163	9.79913e-164	2.1238e-163	-6.73751e-163	7.47605e-163	7.52603e-163	4.79738e-163	4.19079e-163	0
2.07852e-164	1.50822e-163	-4.89405e-164	-4.08611e-163	-6.03628e-163	-1.01403e-162	4.2958e-163	6.53026e-164	-2.08653e-163	-3.62216e-163	1.09612e-162	3.81948e-163	-1.89526e-163	-9.97448e-164	3.14153e-163	4.8534e-163	-4.64994e-164	-4.85975e-163	-3.76503e-163	-1.53313e-163	8.84163e-164	1.22114e-164	-2.65809e-163	9.79913e-164	2.1238e-163	-6.73751e-163	7.47605e-163	7.52603e-163	4.79738e-163	4.19079e-163	0
2.07852e-164	1.50822e-163	-4.89405e-164	-4.08611e-163	-6.03628e-163	-1.01403e-162	4.2958e-163	6.53026e-164	-2.08653e-163	-3.62216e-163	1.09612e-162	3.81948e-163	-1.89526e-163	-9.97448e-164	3.14153e-163	4.8534e-163	-4.64994e-164	-4.85975e-163	-3.76503e-163	-1.53313e-163	8.84163e-164	1.22114e-164	-2.65809e-163	9.79913e-164	2.1238e-163	-6.73751e-163	7.47605e-163	7.52603e-163	4.79738e-163	4.19079e-163	0
2.07852e-164	1.50822e-163	-4.89405e-164	-4.08611e-163	-6.03628e-163	-1.01403e-162	4.2958e-163	6.53026e-164	-2.08653e-163	-3.62216e-163	1.09612e-162	3.81948e-163	-1.89526e-163	-9.97448e-164	3.14153e-163	4.8534e-163	-4.64994e-164	-4.85975e-163	-3.76503e-163	-1.53313e-163	8.84163e-164	1.22114e-164	-2.65809e-163	9.79913e-164	2.1238e-163	-6.73751e-163	7.47605e-163	7.52603e-163	4.79738e-163	4.19079e-163	0
2.07852e-164	1.50822e-163	-4.89405e-164	-4.08611e-163	-6.03628e-163	-1.01403e-162	4.2958e-163	6.53026e-164	-2.08653e-163	-3.62216e-163	1.09612e-162	3.81948e-163	-1.89526e-163	-9.97448e-164	3.14153e-163	4.8534e-163	-4.64994e-164	-4.85975e-163	-3.76503e-163	-1.53313e-163	8.84163e-164	1.22114e-164	-2.65809e-163	9.79913e-164	2.1238e-163	-6.73751e-163	7.47605e-163	7.52603e-163	4.79738e-163	4.19079e-163	0
2.07852e-164	1.50822e-163	-4.89405e-164	-4.08611e-163	-6.03628e-163	-1.01403e-162	4.2958e-163	6.53026e-164	-2.08653e-163	-3.62216e-163	1.09612e-162	3.81948e-163	-1.89526e-163	-9.97448e-164	3.14153e-163	4.8534e-163	-4.64994e-164	-4.85975e-163	-3.76503e-163	-1.53313e-163	8.84163e-164	1.22114e-164	-2.65809e-163	9.79913e-164	2.1238e-163	-6.73751e-163	7.47605e-163	7.52603e-163	4.79738e-163	4.19079e-163	0
2.07852e-164	1.50822e-163	-4.89405e-164	-4.08611e-163	-6.03628e-163	-1.01403e-162	4.2958e-163	6.53026e-164	-2.08653e-163	-3.62216e-163	1.09612e-162	3.81948e-163	-1.89526e-163	-9.97448e-164	3.14153e-163	4.8534e-163	-4.64994e-164	-4.85975e-163	-3.76503e-163	-1.53313e-163	8.84163e-164	1.22114e-164	-2.65809e-163	9.79913e-164	2.1238e-163	-6.73751e-163	7.47605e-163	7.52603e-163	4.79738e-163	4.19079e-163	0
2.07852e-164	1.50822e-163	-4.89405e-164	-4.08611e-163	-6.03628e-163	-1.01403e-162	4.2958e-163	6.53026e-164	-2.08653e-163	-3.62216e-163	1.09612e-162	3.81948e-163	-1.89526e-163	-9.97448e-164	3.14153e-163	4.8534e-163	-4.64994e-164	-4.85975e-163	-3.76503e-163	-1.53313e-163	8.84163e-164	1.22114e-164	-2.65809e-163	9.79913e-164	2.1238e-163	-6.73751e-163	7.47605e-163	7.52603e-163	4.79738e-163	4.19079e-163	0
2.07852e-164	1.50822e-163	-4.89405e-164	-4.08611e-163	-6.03628e-163	-1.01403e-162	4.2958e-163	6.53026e-164	-2.08653e-163	-3.62216e-163	1.09612e-162	3.81948e-163	-1.89526e-163	-9.97448e-164	3.14153e-163	4.8534e-163	-4.64994e-164	-4.85975e-163	-3.76503e-163	-1.53313e-163	8.84163e-164	1.22114e-164	-2.65809e-163	9.79913e-164	2.1238e-163	-6.73751e-163	7.47605e-163	7.52603e-163	4.79738e-163	4.19079e-163	0
2.07852e-164	1.50822e-163	-4.89405e-164	-4.08611e-163	-6.03628e-163	-1.01403e-162	4.2958e-163	6.53026e-164	-2.08653e-163	-3.62216e-163	1.09612e-162	3.81948e-163	-1.89526e-163	-9.97448e-164	3.14153e-163	4.8534e-163	-4.64994e-164	-4.85975e-163	-3.76503e-163	-1.53313e-163	8.84163e-164	1.22114e-164	-2.65809e-163	9.79913e-164	2.1238e-163	-6.73751e-163	7.47605e-163	7.52603e-163	4.79738e-163	4.19079e-163	0
2.07852e-164	1.50822e-163	-4.89405e-164	-4.08611e-163	-6.03628e-163	-1.01403e-162	4.2958e-163	6.53026e-164	-2.08653e-163	-3.62216e-163	1.09612e-162	3.81948e-163	-1.89526e-163	-9.97448e-164	3.14153e-163	4.8534e-163	-4.64994e-164	-4.85975e-163	-3.76503e-163	-1.53313e-163	8.84163e-164	1.22114e-164	-2.65809e-163	9.79913e-164	2.1238e-163	-6.73751e-163	7.47605e-163	7.52603e-163	4.79738e-163	4.19079e-163	0
2.07852e-164	1.50822e-163	-4.89405e-164	-4.08611e-163	-6.03628e-163	-1.01403e-162	4.2958e-163	6.53026e-164	-2.08653e-163	-3.62216e-163	1.09612e-162	3.81948e-163	-1.89526e-163	-9.97448e-164	3.14153e-163	4.8534e-163	-4.64994e-164	-4.85975e-163	-3.76503e-163	-1.53313e-163	8.84163e-164	1.22114e-164	-2.65809e-163	9.79913e-164	2.1238e-163	-6.73751e-163	7.47605e-163	7.52603e-163	4.79738e-163	4.19079e-163	0
2.07852e-164	1.50822e-163	-4.89405e-164	-4.08611e-163	-6.03628e-163	-1.01403e-162	4.2958e-163	6.53026e-164	-2.08653e-163	-3.62216e-163	1.09612e-162	3.81948e-163	-1.89526e-163	-9.97448e-164	3.14153e-163	4.8534e-163	-4.64994e-164	-4.85975e-163	-3.76503e-163	-1.53313e-163	8.84163e-164	1.22114e-164	-2.65809e-163	9.79913e-164	2.1238e-163	-6.73751e-163	7.47605e-163	7.52603e-163	4.79738e-163	4.19079e-163	0
2.07852e-164	1.50822e-163	-4.89405e-164	-4.08611e-163	-6.03628e-163	-1.01403e-162	4.2958e-163	6.53026e-164	-2.08653e-163	-3.62216e-163	1.09612e-162	3.81948e-163	-1.89526e-163	-9.97448e-164	3.14153e-163	4.8534e-163	-4.64994e-164	-4.85975e-163	-3.76503e-163	-1.53313e-163	8.84163e-164	1.22114e-164	-2.65809e-163	9.79913e-164	2.1238e-163	-6.73751e-163	7.47605e-163	7.52603e-163	4.79738e-163	4.19079e-163	0
2.07852e-164	1.50822e-163	-4.89405e-164	-4.08611e-163	-6.03628e-163	-1.01403e-162	4.2958e-163	6.53026e-164	-2.08653e-163	-3.62216e-163	1.09612e-162	3.81948e-163	-1.89526e-163	-9.97448e-164	3.14153e-163	4.8534e-163	-4.64994e-164	-4.85975e-163	-3.76503e-163	-1.53313e-163	8.84163e-164	1.22114e-164	-2.65809e-163	9.79913e-164	2.1238e-163	-6.73751e-163	7.47605e-163	7.52603e-163	4.79738e-163	4.19079e-163	0
2.07852e-164	1.50822e-163	-4.89405e-164	-4.08611e-163	-6.03628e-163	-1.01403e-162	4.2958e-163	6.53026e-164	-2.08653e-163	-3.62216e-163	1.09612e-162	3.81948e-163	-1.89526e-163	-9.97448e-164	3.14153e-163	4.8534e-163	-4.64994e-164	-4.85975e-163	-3.76503e-163	-1.53313e-163	8.84163e-164	1.22114e-164	-2.65809e-163	9.79913e-164	2.1238e-163	-6.73751e-163	7.47605e-163	7.52603e-163	4.79738e-163	4.19079e-163	0
2.07852e-164	1.50822e-163	-4.89405e-164	-4.08611e-163	-6.03628e-163	-1.01403e-162	4.2958e-163	6.53026e-164	-2.08653e-163	-3.62216e-163	1.09612e-162	3.81948e-163	-1.89526e-163	-9.97448e-164	3.14153e-163	4.8534e-163	-4.64994e-164	-4.85975e-163	-3.76503e-163	-1.53313e-163	8.84163e-164	1.22114e-164	-2.65809e-163	9.79913e-164	2.1238e-163	-6.73751e-163	7.47605e-163	7.52603e-163	4.79738e-163	4.19079e-163	0
2.07852e-164	1.50822e-163	-4.89405e-164	-4.08611e-163	-6.03628e-163	-1.01403e-162	4.2958e-163	6.53026e-164	-2.08653e-163	-3.62216e-163	1.09612e-162	3.81948e-163	-1.89526e-163	-9.97448e-164	3.14153e-163	4.8534e-163	-4.64994e-164	-4.85975e-163	-3.76503e-163	-1.53313e-163	8.84163e-164	1.22114e-164	-2.65809e-163	9.79913e-164	2.1238e-163	-6.73751e-163	7.47605e-163	7.52603e-163	4.79738e-163	4.19079e-163	0
2.07852e-164	1.50822e-163	-4.89405e-164	-4.08611e-163	-6.03628e-163	-1.01403e-162	4.2958e-163	6.53026e-164	-2.08653e-163	-3.62216e-163	1.09612e-162	3.81948e-163	-1.89526e-163	-9.97448e-164	3.14153e-163	4.8534e-163	-4.64994e-164	-4.85975e-163	-3.76503e-163	-1.53313e-163	8.84163e-164	1.22114e-164	-2.65809e-163	9.79913e-164	2.1238e-163	-6.73751e-163	7.47605e-163	7.52603e-163	4.79738e-163	4.19079e-163	0
2.07852e-164	1.50822e-163	-4.89405e-164	-4.08611e-163	-6.03628e-163	-1.01403e-162	4.2958e-163	6.53026e-164	-2.08653e-163	-3.62216e-163	1.09612e-162	3.81948e-163	-1.89526e-163	-9.97448e-164	3.14153e-163	4.8534e-163	-4.64994e-164	-4.85975e-163	-3.76503e-163	-1.53313e-163	8.84163e-164	1.22114e-164	-2.65809e-163	9.79913e-164	2.1238e-163	-6.73751e-163	7.47605e-163	7.52603e-163	4.79738e-163	4.19079e-163	0
2.07852e-164	1.50822e-163	-4.89405e-164	-4.08611e-163	-6.03628e-163	-1.01403e-162	4.2958e-163	6.53026e-164	-2.08653e-163	-3.62216e-163	1.09612e-162	3.81948e-163	-1.89526e-163	-9.97448e-164	3.14153e-163	4.8534e-163	-4.64994e-164	-4.85975e-163	-3.76503e-163	-1.53313e-163	8.84163e-164	1.22114e-164	-2.65809e-163	9.79913e-164	2.1238e-163	-6.73751e-163	7.47605e-163	7.52603e-163	4.79738e-163	4.19079e-163	0
2.07852e-164	1.50822e-163	-4.89405e-164	-4.08611e-163	-6.03628e-163	-1.01403e-162	4.2958e-163	6.53026e-164	-2.08653e-163	-3.62216e-163	1.09612e-162	3.81948e-163	-1.89526e-163	-9.97448e-164	3.14153e-163	4.8534e-163	-4.64994e-164	-4.85975e-163	-3.76503e-163	-1.53313e-163	8.84163e-164	1.22114e-164	-2.65809e-163	9.79913e-164	2.1238e-163	-6.73751e-163	7.47605e-163	7.52603e-163	4.79738e-163	4.19079e-163	0
2.07852e-164	1.50822e-163	-4.89405e-164	-4.08611e-163	-6.03628e-163	-1.01403e-162	4.2958e-163	6.53026e-164	-2.08653e-163	-3.62216e-163	1.09612e-162	3.81948e-163	-1.89526e-163	-9.97448e-164	3.14153e-163	4.8534e-163	-4.64994e-164	-4.85975e-163	-3.76503e-163	-1.53313e-163	8.84163e-164	1.22114e-164	-2.65809e-163	9.79913e-164	2.1238e-163	-6.73751e-163	7.47605e-163	7.52603e-163	4.79738e-163	4.19079e-163	0
2.07852e-164	1.50822e-163	-4.89405e-164	-4.08611e-163	-6.03628e-163	-1.01403e-162	4.2958e-163	6.53026e-164	-2.08653e-163	-3.62216e-163	1.09612e-162	3.81948e-163	-1.89526e-163	-9.97448e-164	3.14153e-163	4.8534e-163	-4.64994e-164	-4.85975e-163	-3.76503e-163	-1.53313e-163	8.84163e-164	1.22114e-164	-2.65809e-163	9.79913e-164	2.1238e-163	-6.73751e-163	7.47605e-163	7.52603e-163	4.79738e-163	4.19079e-163	0
2.07852e-164	1.50822e-163	-4.89405e-164	-4.08611e-163	-6.03628e-163	-1.01403e-162	4.2958e-163	6.53026e-164	-2.08653e-163	-3.62216e-163	1.09612e-162	3.81948e-163	-1.89526e-163	-9.97448e-164	3.14153e-163	4.8534e-163	-4.64994e-164	-4.85975e-163	-3.76503e-163	-1.53313e-163	8.84163e-164	1.22114e-164	-2.65809e-163	9.79913e-164	2.1238e-163	-6.73751e-163	7.47605e-163	7.52603e-163	4.79738e-163	4.19079e-163	0
2.07852e-164	1.50822e-163	-4.89405e-164	-4.08611e-163	-6.03628e-163	-1.01403e-162	4.2958e-163	6.53026e-164	-2.08653e-163	-3.62216e-163	1.09612e-162	3.81948e-163	-1.89526e-163	-9.97448e-164	3.14153e-163	4.8534e-163	-4.64994e-164	-4.85975e-163	-3.76503e-163	-1.53313e-163	8.84163e-164	1.22114e-164	-2.65809e-163	9.79913e-164	2.1238e-163	-6.73751e-163	7.47605e-163	7.52603e-163	4.79738e-163	4.19079e-163	0
2.07852e-164	1.50822e-163	-4.89405e-164	-4.08611e-163	-6.03628e-163	-1.01403e-162	4.2958e-163	6.53026e-164	-2.08653e-163	-3.62216e-163	1.09612e-162	3.81948e-163	-1.89526e-163	-9.97448e-164	3.14153e-163	4.8534e-163	-4.64994e-164	-4.85975e-163	-3.76503e-163	-1.53313e-163	8.84163e-164	1.22114e-164	-2.65809e-163	9.79913e-164	2.1238e-163	-6.73751e-163	7.47605e-163	7.52603e-163	4.79738e-163	4.19079e-163	0
2.07852e-164	1.50822e-163	-4.89405e-164	-4.08611e-163	-6.03628e-163	-1.01403e-162	4.2958e-163	6.53026e-164	-2.08653e-163	-3.62216e-163	1.09612e-162	3.81948e-163	-1.89526e-163	-9.97448e-164	3.14153e-163	4.8534e-163	-4.64994e-164	-4.85975e-163	-3.76503e-163	-1.53313e-163	8.84163e-164	1.22114e-164	-2.65809e-163	9.79913e-164	2.1238e-163	-6.73751e-163	7.47605e-163	7.52603e-163	4.79738e-163	4.19079e-163	0
2.07852e-164	1.50822e-163	-4.89405e-164	-4.08611e-163	-6.03628e-163	-1.01403e-162	4.2958e-163	6.53026e-164	-2.08653e-163	-3.62216e-163	1.09612e-162	3.81948e-163	-1.89526e-163	-9.97448e-164	3.14153e-163	4.8534e-163	-4.64994e-164	-4.85975e-163	-3.76503e-163	-1.53313e-163	8.84163e-164	1.22114e-164	-2.65809e-163	9.79913e-164	2.1238e-163	-6.73751e-163	7.47605e-163	7.52603e-163	4.79738e-163	4.19079e-163	0
2.07852e-164	1.50822e-163	-4.89405e-164	-4.08611e-163	-6.03628e-163	-1.01403e-162	4.2958e-163	6.53026e-164	-2.08653e-163	-3.62216e-163	1.09612e-162	3.81948e-163	-1.89526e-163	-9.97448e-164	3.14153e-163	4.8534e-163	-4.64994e-164	-4.85975e-163	-3.76503e-163	-1.53313e-163	8.84163e-164	1.22114e-164	-2.65809e-163	9.79913e-164	2.1238e-163	-6.73751e-163	7.47605e-163	7.52603e-163	4.79738e-163	4.19079e-163	0
2.07852e-164	1.50822e-163	-4.89405e-164	-4.08611e-163	-6.03628e-163	-1.01403e-162	4.2958e-163	6.53026e-164	-2.08653e-163	-3.62216e-163	1.09612e-162	3.81948e-163	-1.89526e-163	-9.97448e-164	3.14153e-163	4.8534e-163	-4.64994e-164	-4.85975e-163	-3.76503e-163	-1.53313e-163	8.84163e-164	1.22114e-164	-2.65809e-163	9.79913e-164	2.1238e-163	-6.73751e-163	7.47605e-163	7.52603e-163	4.79738e-163	4.19079e-163	0
2.07852e-164	1.50822e-163	-4.89405e-164	-4.08611e-163	-6.03628e-163	-1.01403e-162	4.2958e-163	6.53026e-164	-2.08653e-163	-3.62216e-163	1.09612e-162	3.81948e-163	-1.89526e-163	-9.97448e-164	3.14153e-163	4.8534e-163	-4.64994e-164	-4.85975e-163	-3.76503e-163	-1.53313e-163	8.84163e-164	1.22114e-164	-2.65809e-163	9.79913e-164	2.1238e-163	-6.73751e-163	7.47605e-163	7.52603e-163	4.79738e-163	4.19079e-163	0
2.07852e-164	1.50822e-163	-4.89405e-164	-4.08611e-163	-6.03628e-163	-1.01403e-162	4.2958e-163	6.53026e-164	-2.08653e-163	-3.62216e-163	1.09612e-162	3.81948e-163	-1.89526e-163	-9.97448e-164	3.14153e-163	4.8534e-163	-4.64994e-164	-4.85975e-163	-3.76503e-163	-1.53313e-163	8.84163e-164	1.22114e-164	-2.65809e-163	9.79913e-164	2.1238e-163	-6.73751e-163	7.47605e-163	7.52603e-163	4.79738e-163	4.19079e-163	0
2.07852e-164	1.50822e-163	-4.89405e-164	-4.08611e-163	-6.03628e-163	-1.01403e-162	4.2958e-163	6.53026e-164	-2.08653e-163	-3.62216e-163	1.09612e-162	3.81948e-163	-1.89526e-163	-9.97448e-164	3.14153e-163	4.8534e-163	-4.64994e-164	-4.85975e-163	-3.76503e-163	-1.53313e-163	8.84163e-164	1.22114e-164	-2.65809e-163	9.79913e-164	2.1238e-163	-6.73751e-163	7.47605e-163	7.52603e-163	4.79738e-163	4.19079e-163	0
2.07852e-164	1.50822e-163	-4.89405e-164	-4.08611e-163	-6.03628e-163	-1.01403e-162	4.2958e-163	6.53026e-164	-2.08653e-163	-3.62216e-163	1.09612e-162	3.81948e-163	-1.89526e-163	-9.97448e-164	3.14153e-163	4.8534e-163	-4.64994e-164	-4.85975e-163	-3.76503e-163	-1.53313e-163	8.84163e-164	1.22114e-164	-2.65809e-163	9.79913e-164	2.1238e-163	-6.73751e-163	7.47605e-163	7.52603e-163	4.79738e-163	4.19079e-163	0
2.07852e-164	1.50822e-163	-4.89405e-164	-4.08611e-163	-6.03628e-163	-1.01403e-162	4.2958e-163	6.53026e-164	-2.08653e-163	-3.62216e-163	1.09612e-162	3.81948e-163	-1.89526e-163	-9.97448e-164	3.14153e-163	4.8534e-163	-4.64994e-164	-4.85975e-163	-3.76503e-163	-1.53313e-163	8.84163e-164	1.22114e-164	-2.65809e-163	9.79913e-164	2.1238e-163	-6.73751e-163	7.47605e-163	7.52603e-163	4.79738e-163	4.19079e-163	0
2.07852e-164	1.50822e-163	-4.89405e-164	-4.08611e-163	-6.03628e-163	-1.01403e-162	4.2958e-163	6.53026e-164	-2.08653e-163	-3.62216e-163	1.09612e-162	3.81948e-163	-1.89526e-163	-9.97448e-164	3.14153e-163	4.8534e-163	-4.64994e-164	-4.85975e-163	-3.76503e-163	-1.53313e-163	8.84163e-164	1.22114e-164	-2.65809e-163	9.79913e-164	2.1238e-163	-6.73751e-163	7.47605e-163	7.52603e-163	4.79738e-163	4.19079e-163	0
2.07852e-164	1.50822e-163	-4.89405e-164	-4.08611e-163	-6.03628e-163	-1.01403e-162	4.2958e-163	6.53026e-164	-2.08653e-163	-3.62216e-163	1.09612e-162	3.81948e-163	-1.89526e-163	-9.97448e-164	3.14153e-163	4.8534e-163	-4.64994e-164	-4.85975e-163	-3.76503e-163	-1.53313e-163	8.84163e-164	1.22114e-164	-2.65809e-163	9.79913e-164	2.1238e-163	-6.73751e-163	7.47605e-163	7.52603e-163	4.79738e-163	4.19079e-163	0
2.07852e-164	1.50822e-163	-4.89405e-164	-4.08611e-163	-6.03628e-163	-1.01403e-162	4.2958e-163	6.53026e-164	-2.08653e-163	-3.62216e-163	1.09612e-162	3.81948e-163	-1.89526e-163	-9.97448e-164	3.14153e-163	4.8534e-163	-4.64994e-164	-4.85975e-163	-3.76503e-163	-1.53313e-163	8.84163e-164	1.22114e-164	-2.65809e-163	9.79913e-164	2.1238e-163	-6.73751e-163	7.47605e-163	7.52603e-163	4.79738e-163	4.19079e-163	0
2.07852e-164	1.50822e-163	-4.89405e-164	-4.08611e-163	-6.03628e-163	-1.01403e-162	4.2958e-163	6.53026e-164	-2.08653e-163	-3.62216e-163	1.09612e-162	3.81948e-163	-1.89526e-163	-9.97448e-164	3.14153e-163	4.8534e-163	-4.64994e-164	-4.85975e-163	-3.76503e-163	-1.53313e-163	8.84163e-164	1.22114e-164	-2.65809e-163	9.79913e-164	2.1238e-163	-6.73751e-163	7.47605e-163	7.52603e-163	4.79738e-163	4.19079e-163	0
2.07852e-164	1.50822e-163	-4.89405e-164	-4.08611e-163	-6.03628e-163	-1.01403e-162	4.2958e-163	6.53026e-164	-2.08653e-163	-3.62216e-163	1.09612e-162	3.81948e-163	-1.89526e-163	-9.97448e-164	3.14153e-163	4.8534e-163	-4.64994e-164	-4.85975e-163	-3.76503e-163	-1.53313e-163	8.84163e-164	1.22114e-164	-2.65809e-163	9.79913e-164	2.1238e-163	-6.73751e-163	7.47605e-163	7.52603e-163	4.79738e-163	4.19079e-163	0
2.07852e-164	1.50822e-163	-4.89405e-164	-4.08611e-163	-6.03628e-163	-1.01403e-162	4.2958e-163	6.53026e-164	-2.08653e-163	-3.62216e-163	1.09612e-162	3.81948e-163	-1.89526e-163	-9.97448e-164	3.14153e-163	4.8534e-163	-4.64994e-164	-4.85975e-163	-3.76503e-163	-1.53313e-163	8.84163e-164	1.22114e-164	-2.65809e-163	9.79913e-164	2.1238e-163	-6.73751e-163	7.47605e-163	7.52603e-163	4.79738e-163	4.19079e-163	0
2.07852e-164	1.50822e-163	-4.89405e-164	-4.08611e-163	-6.03628e-163	-1.01403e-162	4.2958e-163	6.53026e-164	-2.08653e-163	-3.62216e-163	1.09612e-162	3.81948e-163	-1.89526e-163	-9.97448e-164	3.14153e-163	4.8534e-163	-4.64994e-164	-4.85975e-163	-3.76503e-163	-1.53313e-163	8.84163e-164	1.22114e-164	-2.65809e-163	9.79913e-164	2.1238e-163	-6.73751e-163	7.47605e-163	7.52603e-163	4.79738e-163	4.19079e-163	0
2.07852e-164	1.50822e-163	-4.89405e-164	-4.08611e-163	-6.03628e-163	-1.01403e-162	4.2958e-163	6.53026e-164	-2.08653e-163	-3.62216e-163	1.09612e-162	3.81948e-163	-1.89526e-163	-9.97448e-164	3.14153e-163	4.8534e-163	-4.64994e-164	-4.85975e-163	-3.76503e-163	-1.53313e-163	8.84163e-164	1.22114e-164	-2.65809e-163	9.79913e-164	2.1238e-163	-6.73751e-163	7.47605e-163	7.52603e-163	4.79738e-163	4.19079e-163	0
2.07852e-164	1.50822e-163	-4.89405e-164	-4.08611e-163	-6.03628e-163	-1.01403e-162	4.2958e-163	6.53026e-164	-2.08653e-163	-3.62216e-163	1.09612e-162	3.81948e-163	-1.89526e-163	-9.97448e-164	3.14153e-163	4.8534e-163	-4.64994e-164	-4.85975e-163	-3.76503e-163	-1.53313e-163	8.84163e-164	1.22114e-164	-2.65809e-163	9.79913e-164	2.1238e-163	-6.73751e-163	7.47605e-163	7.52603e-163	4.79738e-163	4.19079e-163	0
2.07852e-164	1.50822e-163	-4.89405e-164	-4.08611e-163	-6.03628e-163	-1.01403e-162	4.2958e-163	6.53026e-164	-2.08653e-163	-3.62216e-163	1.09612e-162	3.81948e-163	-1.89526e-163	-9.97448e-164	3.14153e-163	4.8534e-163	-4.64994e-164	-4.85975e-163	-3.76503e-163	-1.53313e-163	8.84163e-164	1.22114e-164	-2.65809e-163	9.79913e-164	2.1238e-163	-6.73751e-163	7.47605e-163	7.52603e-163	4.79738e-163	4.19079e-163	0
2.07852e-164	1.50822e-163	-4.89405e-164	-4.08611e-163	-6.03628e-163	-1.01403e-162	4.2958e-163	6.53026e-164	-2.08653e-163	-3.62216e-163	1.09612e-162	3.81948e-163	-1.89526e-163	-9.97448e-164	3.14153e-163	4.8534e-163	-4.64994e-164	-4.85975e-163	-3.76503e-163	-1.53313e-163	8.84163e-164	1.22114e-164	-2.65809e-163	9.79913e-164	2.1238e-163	-6.73751e-163	7.47605e-163	7.52603e-163	4.79738e-163	4.19079e-163	0
2.07852e-164	1.50822e-163	-4.89405e-164	-4.08611e-163	-6.03628e-163	-1.01403e-162	4.2958e-163	6.53026e-164	-2.08653e-163	-3.62216e-163	1.09612e-162	3.81948e-163	-1.89526e-163	-9.97448e-164	3.14153e-163	4.8534e-163	-4.64994e-164	-4.85975e-163	-3.76503e-163	-1.53313e-163	8.84163e-164	1.22114e-164	-2.65809e-163	9.79913e-164	2.1238e-163	-6.73751e-163	7.47605e-163	7.52603e-163	4.79738e-163	4.19079e-163	0
2.07852e-164	1.50822e-163	-4.89405e-164	-4.08611e-163	-6.03628e-163	-1.01403e-162	4.2958e-163	6.53026e-164	-2.08653e-163	-3.62216e-163	1.09612e-162	3.81948e-163	-1.89526e-163	-9.97448e-164	3.14153e-163	4.8534e-163	-4.64994e-164	-4.85975e-163	-3.76503e-163	-1.53313e-163	8.84163e-164	1.22114e-164	-2.65809e-163	9.79913e-164	2.1238e-163	-6.73751e-163	7.47605e-163	7.52603e-163	4.79738e-163	4.19079e-163	0
2.07852e-164	1.50822e-163	-4.89405e-164	-4.08611e-163	-6.03628e-163	-1.01403e-162	4.2958e-163	6.53026e-164	-2.08653e-163	-3.62216e-163	1.09612e-162	3.81948e-163	-1.89526e-163	-9.97448e-164	3.14153e-163	4.8534e-163	-4.64994e-164	-4.85975e-163	-3.76503e-163	-1.53313e-163	8.84163e-164	1.22114e-164	-2.65809e-163	9.79913e-164	2.1238e-163	-6.73751e-163	7.47605e-163	7.52603e-163	4.79738e-163	4.19079e-163	0
2.07852e-164	1.50822e-163	-4.89405e-164	-4.08611e-163	-6.03628e-163	-1.01403e-162	4.2958e-163	6.53026e-164	-2.08653e-163	-3.62216e-163	1.09612e-162	3.81948e-163	-1.89526e-163	-9.97448e-164	3.14153e-163	4.8534e-163	-4.64994e-164	-4.85975e-163	-3.76503e-163	-1.53313e-163	8.84163e-164	1.22114e-164	-2.65809e-163	9.79913e-164	2.1238e-163	-6.73751e-163	7.47605e-163	7.52603e-163	4.79738e-163	4.19079e-163	0
2.07852e-164	1.50822e-163	-4.89405e-164	-4.08611e-163	-6.03628e-163	-1.01403e-162	4.2958e-163	6.53026e-164	-2.08653e-163	-3.62216e-163	1.09612e-162	3.81948e-163	-1.89526e-163	-9.97448e-164	3.14153e-163	4.8534e-163	-4.64994e-164	-4.85975e-163	-3.76503e-163	-1.53313e-163	8.84163e-164	1.22114e-164	-2.65809e-163	9.79913e-164	2.1238e-163	-6.73751e-163	7.47605e-163	7.52603e-163	4.79738e-163	4.19079e-163	0
2.07852e-164	1.50822e-163	-4.89405e-164	-4.08611e-163	-6.03628e-163	-1.01403e-162	4.2958e-163	6.53026e-164	-2.08653e-163	-3.62216e-163	1.09612e-162	3.81948e-163	-1.89526e-163	-9.97448e-164	3.14153e-163	4.8534e-163	-4.64994e-164	-4.85975e-163	-3.76503e-163	-1.53313e-163	8.84163e-164	1.22114e-164	-2.65809e-163	9.79913e-164	2.1238e-163	-6.73751e-163	7.47605e-163	7.52603e-163	4.79738e-163	4.19079e-163	0
2.07852e-164	1.50822e-163	-4.89405e-164	-4.08611e-163	-6.03628e-163	-1.01403e-162	4.2958e-163	6.53026e-164	-2.08653e-163	-3.62216e-163	1.09612e-162	3.81948e-163	-1.89526e-163	-9.97448e-164	3.14153e-163	4.8534e-163	-4.64994e-164	-4.85975e-163	-3.76503e-163	-1.53313e-163	8.84163e-164	1.22114e-164	-2.65809e-163	9.79913e-164	2.1238e-163	-6.73751e-163	7.47605e-163	7.52603e-163	4.79738e-163	4.19079e-163	0
2.07852e-164	1.50822e-163	-4.89405e-164	-4.08611e-163	-6.03628e-163	-1.01403e-162	4.2958e-163	6.53026e-164	-2.08653e-163	-3.62216e-163	1.09612e-162	3.81948e-163	-1.89526e-163	-9.97448e-164	3.14153e-163	4.8534e-163	-4.64994e-164	-4.85975e-163	-3.76503e-163	-1.53313e-163	8.84163e-164	1.22114e-164	-2.65809e-163	9.79913e-164	2.1238e-163	-6.73751e-163	7.47605e-163	7.52603e-163	4.79738e-163	4.19079e-163	0
2.07852e-164	1.50822e-163	-4.89405e-164	-4.08611e-163	-6.03628e-163	-1.01403e-162	4.2958e-163	6.53026e-164	-2.08653e-163	-3.62216e-163	1.09612e-162	3.81948e-163	-1.89526e-163	-9.97448e-164	3.14153e-163	4.8534e-163	-4.64994e-164	-4.85975e-163	-3.76503e-163	-1.53313e-163	8.84163e-164	1.22114e-164	-2.65809e-163	9.79913e-164	2.1238e-163	-6.73751e-163	7.47605e-163	7.52603e-163	4.79738e-163	4.19079e-163	0
2.07852e-164	1.50822e-163	-4.89405e-164	-4.08611e-163	-6.03628e-163	-1.01403e-162	4.2958e-163	6.53026e-164	-2.08653e-163	-3.62216e-163	1.09612e-162	3.81948e-163	-1.89526e-163	-9.97448e-164	3.14153e-163	4.8534e-163	-4.64994e-164	-4.85975e-163	-3.76503e-163	-1.53313e-163	8.84163e-164	1.22114e-164	-2.65809e-163	9.79913e-164	2.1238e-163	-6.73751e-163	7.47605e-163	7.52603e-163	4.79738e-163	4.19079e-163	0
2.07852e-164	1.50822e-163	-4.89405e-164	-4.08611e-163	-6.03628e-163	-1.01403e-162	4.2958e-163	6.53026e-164	-2.08653e-163	-3.62216e-163	1.09612e-162	3.81948e-163	-1.89526e-163	-9.97448e-164	3.14153e-163	4.8534e-163	-4.64994e-164	-4.85975e-163	-3.76503e-163	-1.53313e-163	8.84163e-164	1.22114e-164	-2.65809e-163	9.79913e-164	2.1238e-163	-6.73751e-163	7.47605e-163	7.52603e-163	4.79738e-163	4.19079e-163	0
2.07852e-164	1.50822e-163	-4.89405e-164	-4.08611e-163	-6.03628e-163	-1.01403e-162	4.2958e-163	6.53026e-164	-2.08653e-163	-3.62216e-163	1.09612e-162	3.81948e-163	-1.89526e-163	-9.97448e-164	3.14153e-163	4.8534e-163	-4.64994e-164	-4.85975e-163	-3.76503e-163	-1.53313e-163	8.84163e-164	1.22114e-164	-2.65809e-163	9.79913e-164	2.1238e-163	-6.73751e-163	7.47605e-163	7.52603e-163	4.79738e-163	4.19079e-163	0
2.07852e-164	1.50822e-163	-4.89405e-164	-4.08611e-163	-6.03628e-163	-1.01403e-162	4.2958e-163	6.53026e-164	-2.08653e-163	-3.62216e-163	1.09612e-162	3.81948e-163	-1.89526e-163	-9.97448e-164	3.14153e-163	4.8534e-163	-4.64994e-164	-4.85975e-163	-3.76503e-163	-1.53313e-163	8.84163e-164	1.22114e-164	-2.65809e-163	9.79913e-164	2.1238e-163	-6.73751e-163	7.47605e-163	7.52603e-163	4.79738e-163	4.19079e-163	0
2.07852e-164	1.50822e-163	-4.89405e-164	-4.08611e-163	-6.03628e-163	-1.01403e-162	4.2958e-163	6.53026e-164	-2.08653e-163	-3.62216e-163	1.09612e-162	3.81948e-163	-1.89526e-163	-9.97448e-164	3.14153e-163	4.8534e-163	-4.64994e-164	-4.85975e-163	-3.76503e-163	-1.53313e-163	8.84163e-164	1.22114e-164	-2.65809e-163	9.79913e-164	2.1238e-163	-6.73751e-163	7.47605e-163	7.52603e-163	4.79738e-163	4.19079e-163	0
2.07852e-164	1.50822e-163	-4.89405e-164	-4.08611e-163	-6.03628e-163	-1.01403e-162	4.2958e-163	6.53026e-164	-2.08653e-163	-3.62216e-163	1.09612e-162	3.81948e-163	-1.89526e-163	-9.97448e-164	3.14153e-163	4.8534e-163	-4.64994e-164	-4.85975e-163	-3.76503e-163	-1.53313e-163	8.84163e-164	1.22114e-164	-2.65809e-163	9.79913e-164	2.1238e-163	-6.73751e-163	7.47605e-163	7.52603e-163	4.79738e-163	4.19079e-163	0
2.07852e-164	1.50822e-163	-4.89405e-164	-4.08611e-163	-6.03628e-163	-1.01403e-162	4.2958e-163	6.53026e-164	-2.08653e-163	-3.62216e-163	1.09612e-162	3.81948e-163	-1.89526e-163	-9.97448e-164	3.14153e-163	4.8534e-163	-4.64994e-164	-4.85975e-163	-3.76503e-163	-1.53313e-163	8.84163e-164	1.22114e-164	-2.65809e-163	9.79913e-164	2.1238e-163	-6.73751e-163	7.47605e-163	7.52603e-163	4.79738e-163	4.19079e-163	0
2.07852e-164	1.50822e-163	-4.89405e-164	-4.08611e-163	-6.03628e-163	-1.01403e-162	4.2958e-163	6.53026e-164	-2.08653e-163	-3.62216e-163	1.09612e-162	3.81948e-163	-1.89526e-163	-9.97448e-164	3.14153e-163	4.8534e-163	-4.64994e-164	-4.85975e-163	-3.76503e-163	-1.53313e-163	8.84163e-164	1.22114e-164	-2.65809e-163	9.79913e-164	2.1238e-163	-6.73751e-163	7.47605e-163	7.52603e-163	4.79738e-163	4.19079e-163	0
2.07852e-164	1.50822e-163	-4.89405e-164	-4.08611e-163	-6.03628e-163	-1.01403e-162	4.2958e-163	6.53026e-164	-2.08653e-163	-3.62216e-163	1.09612e-162	3.81948e-163	-1.89526e-163	-9.97448e-164	3.14153e-163	4.8534e-163	-4.64994e-164	-4.85975e-163	-3.76503e-163	-1.53313e-163	8.84163e-164	1.22114e-164	-2.65809e-163	9.79913e-164	2.1238e-163	-6.73751e-163	7.47605e-163	7.52603e-163	4.79738e-163	4.19079e-163	0
2.07852e-164	1.50822e-163	-4.89405e-164	-4.08611e-163	-6.03628e-163	-1.01403e-162	4.2958e-163	6.53026e-164	-2.08653e-163	-3.62216e-163	1.09612e-162	3.81948e-163	-1.89526e-163	-9.97448e-164	3.14153e-163	4.8534e-163	-4.64994e-164	-4.85975e-163	-3.76503e-163	-1.53313e-163	8.84163e-164	1.22114e-164	-2.65809e-163	9.79913e-164	2.1238e-163	-6.73751e-163	7.47605e-163	7.52603e-163	4.79738e-163	4.19079e-163	0
2.07852e-164	1.50822e-163	-4.89405e-164	-4.08611e-163	-6.03628e-163	-1.01403e-162	4.2958e-163	6.53026e-164	-2.08653e-163	-3.62216e-163	1.09612e-162	3.81948e-163	-1.89526e-163	-9.97448e-164	3.14153e-163	4.8534e-163	-4.64994e-164	-4.85975e-163	-3.76503e-163	-1.53313e-163	8.84163e-164	1.22114e-164	-2.65809e-163	9.79913e-164	2.1238e-163	-6.73751e-163	7.47605e-163	7.52603e-163	4.79738e-163	4.19079e-163	0
2.07852e-164	1.50822e-163	-4.89405e-164	-4.08611e-163	-6.03628e-163	-1.01403e-162	4.2958e-163	6.53026e-164	-2.08653e-163	-3.62216e-163	1.09612e-162	3.81948e-163	-1.89526e-163	-9.97448e-164	3.14153e-163	4.8534e-163	-4.64994e-164	-4.85975e-163	-3.76503e-163	-1.53313e-163	8.84163e-164	1.22114e-164	-2.65809e-163	9.79913e-164	2.1238e-163	-6.73751e-163	7.47605e-163	7.52603e-163	4.79738e-163	4.19079e-163	0
2.07852e-164	1.50822e-163	-4.89405e-164	-4.08611e-163	-6.03628e-163	-1.01403e-162	4.2958e-163	6.53026e-164	-2.08653e-163	-3.62216e-163	1.09612e-162	3.81948e-163	-1.89526e-163	-9.97448e-164	3.14153e-163	4.8534e-163	-4.64994e-164	-4.85975e-163	-3.76503e-163	-1.53313e-163	8.84163e-164	1.22114e-164	-2.65809e-163	9.79913e-164	2.1238e-163	-6.73751e-163	7.47605e-163	7.52603e-163	4.79738e-163	4.19079e-163	0
2.07852e-164	1.50822e-163	-4.89405e-164	-4.08611e-163	-6.03628e-163	-1.01403e-162	4.2958e-163	6.53026e-164	-2.08653e-163	-3.62216e-163	1.09612e-162	3.81948e-163	-1.89526e-163	-9.97448e-164	3.14153e-163	4.8534e-163	-4.64994e-164	-4.85975e-163	-3.76503e-163	-1.53313e-163	8.84163e-164	1.22114e-164	-2.65809e-163	9.79913e-164	2.1238e-163	-6.73751e-163	7.47605e-163	7.52603e-163	4.79738e-163	4.19079e-163	0
2.07852e-164	1.50822e-163	-4.89405e-164	-4.08611e-163	-6.03628e-163	-1.01403e-162	4.2958e-163	6.53026e-164	-2.08653e-163	-3.62216e-163	1.09612e-162	3.81948e-163	-1.89526e-163	-9.97448e-164	3.14153e-163	4.8534e-163	-4.64994e-164	-4.85975e-163	-3.76503e-163	-1.53313e-163	8.84163e-164	1.22114e-164	-2.65809e-163	9.79913e-164	2.1238e-163	-6.73751e-163	7.47605e-163	7.52603e-163	4.79738e-163	4.19079e-163	0
2.07852e-164	1.50822e-163	-4.89405e-164	-4.08611e-163	-6.03628e-163	-1.01403e-162	4.2958e-163	6.53026e-164	-2.08653e-163	-3.62216e-163	1.09612e-162	3.81948e-163	-1.89526e-163	-9.97448e-164	3.14153e-163	4.8534e-163	-4.64994e-164	-4.85975e-163	-3.76503e-163	-1.53313e-163	8.84163e-164	1.22114e-164	-2.65809e-163	9.79913e-164	2.1238e-163	-6.73751e-163	7.47605e-163	7.52603e-163	4.79738e-163	4.19079e-163	0
2.07852e-164	1.50822e-163	-4.89405e-164	-4.08611e-163	-6.03628e-163	-1.01403e-162	4.2958e-163	6.53026e-164	-2.08653e-163	-3.62216e-163	1.09612e-162	3.81948e-163	-1.89526e-163	-9.97448e-164	3.14153e-163	4.8534e-163	-4.64994e-164	-4.85975e-163	-3.76503e-163	-1.53313e-163	8.84163e-164	1.22114e-164	-2.65809e-163	9.79913e-164	2.1238e-163	-6.73751e-163	7.47605e-163	7.52603e-163	4.79738e-163	4.19079e-163	0
2.07852e-164	1.50822e-163	-4.89405e-164	-4.08611e-163	-6.03628e-163	-1.01403e-162	4.2958e-163	6.53026e-164	-2.08653e-163	-3.62216e-163	1.09612e-162	3.81948e-163	-1.89526e-163	-9.97448e-164	3.14153e-163	4.8534e-163	-4.64994e-164	-4.85975e-163	-3.76503e-163	-1.53313e-163	8.84163e-164	1.22114e-164	-2.65809e-163	9.79913e-164	2.1238e-163	-6.73751e-163	7.47605e-163	7.52603e-163	4.79738e-163	4.19079e-163	0
2.07852e-164	1.50822e-163	-4.89405e-164	-4.08611e-163	-6.03628e-163	-1.01403e-162	4.2958e-163	6.53026e-164	-2.08653e-163	-3.62216e-163	1.09612e-162	3.81948e-163	-1.89526e-163	-9.97448e-164	3.14153e-163	4.8534e-163	-4.64994e-164	-4.85975e-163	-3.76503e-163	-1.53313e-163	8.84163e-164	1.22114e-164	-2.65809e-163	9.79913e-164	2.1238e-163	-6.73751e-163	7.47605e-163	7.52603e-163	4.79738e-163	4.19079e-163	0
2.07852e-164	1.50822e-163	-4.89405e-164	-4.08611e-163	-6.03628e-163	-1.01403e-162	4.2958e-163	6.53026e-164	-2.08653e-163	-3.62216e-163	1.09612e-162	3.81948e-163	-1.89526e-163	-9.97448e-164	3.14153e-163	4.8534e-163	-4.64994e-164	-4.85975e-163	-3.76503e-163	-1.53313e-163	8.84163e-164	1.22114e-164	-2.65809e-163	9.79913e-164	2.1238e-163	-6.73751e-163	7.47605e-163	7.52603e-163	4.79738e-163	4.19079e-163	0
2.07852e-164	1.50822e-163	-4.89405e-164	-4.08611e-163	-6.03628e-163	-1.01403e-162	4.2958e-163	6.53026e-164	-2.08653e-163	-3.62216e-163	1.09612e-162	3.81948e-163	-1.89526e-163	-9.97448e-164	3.14153e-163	4.8534e-163	-4.64994e-164	-4.85975e-163	-3.76503e-163	-1.53313e-163	8.84163e-164	1.22114e-164	-2.65809e-163	9.79913e-164	2.1238e-163	-6.73751e-163	7.47605e-163	7.52603e-163	4.79738e-163	4.19079e-163	0
2.07852e-164	1.50822e-163	-4.89405e-164	-4.08611e-163	-6.03628e-163	-1.01403e-162	4.2958e-163	6.53026e-164	-2.08653e-163	-3.62216e-163	1.09612e-162	3.81948e-163	-1.89526e-163	-9.97448e-164	3.14153e-163	4.8534e-163	-4.64994e-164	-4.85975e-163	-3.76503e-163	-1.53313e-163	8.84163e-164	1.22114e-164	-2.65809e-163	9.79913e-164	2.1238e-163	-6.73751e-163	7.47605e-163	7.52603e-163	4.79738e-163	4.19079e-163	0
2.07852e-164	1.50822e-163	-4.89405e-164	-4.08611e-163	-6.03628e-163	-1.01403e-162	4.2958e-163	6.53026e-164	-2.08653e-163	-3.62216e-163	1.09612e-162	3.81948e-163	-1.89526e-163	-9.97448e-164	3.14153e-163	4.8534e-163	-4.64994e-164	-4.85975e-163	-3.76503e-163	-1.53313e-163	8.84163e-164	1.22114e-164	-2.65809e-163	9.79913e-164	2.1238e-163	-6.73751e-163	7.47605e-163	7.52603e-163	4.79738e-163	4.19079e-163	0
2.07852e-164	1.50822e-163	-4.89405e-164	-4.08611e-163	-6.03628e-163	-1.01403e-162	4.2958e-163	6.53026e-164	-2.08653e-163	-3.62216e-163	1.09612e-162	3.81948e-163	-1.89526e-163	-9.97448e-164	3.14153e-163	4.8534e-163	-4.64994e-164	-4.85975e-163	-3.76503e-163	-1.53313e-163	8.84163e-164	1.22114e-164	-2.65809e-163	9.79913e-164	2.1238e-163	-6.73751e-163	7.47605e-163	7.52603e-163	4.79738e-163	4.19079e-163	0
2.07852e-164	1.50822e-163	-4.89405e-164	-4.08611e-163	-6.03628e-163	-1.01403e-162	4.2958e-163	6.53026e-164	-2.08653e-163	-3.62216e-163	1.09612e-162	3.81948e-163	-1.89526e-163	-9.97448e-164	3.14153e-163	4.8534e-163	-4.64994e-164	-4.85975e-163	-3.76503e-163	-1.53313e-163	8.84163e-164	1.22114e-164	-2.65809e-163	9.79913e-164	2.1238e-163	-6.73751e-163	7.47605e-163	7.52603e-163	4.79738e-163	4.19079e-163	0
2.07852e-164	1.50822e-163	-4.89405e-164	-4.08611e-163	-6.03628e-163	-1.01403e-162	4.2958e-163	6.53026e-164	-2.08653e-163	-3.62216e-163	1.09612e-162	3.81948e-163	-1.89526e-163	-9.97448e-164	3.14153e-163	4.8534e-163	-4.64994e-164	-4.85975e-163	-3.76503e-163	-1.53313e-163	8.84163e-164	1.22114e-164	-2.65809e-163	9.79913e-164	2.1238e-163	-6.73751e-163	7.47605e-163	7.52603e-163	4.79738e-163	4.19079e-163	0
2.07852e-164	1.50822e-163	-4.89405e-164	-4.08611e-163	-6.03628e-163	-1.01403e-162	4.2958e-163	6.53026e-164	-2.08653e-163	-3.62216e-163	1.09612e-162	3.81948e-163	-1.89526e-163	-9.97448e-164	3.14153e-163	4.8534e-163	-4.64994e-164	-4.85975e-163	-3.76503e-163	-1.53313e-163	8.84163e-164	1.22114e-164	-2.65809e-163	9.79913e-164	2.1238e-163	-6.73751e-163	7.47605e-163	7.52603e-163	4.79738e-163	4.19079e-163	0
2.07852e-164	1.50822e-163	-4.89405e-164	-4.08611e-163	-6.03628e-163	-1.01403e-162	4.2958e-163	6.53026e-164	-2.08653e-163	-3.62216e-163	1.09612e-162	3.81948e-163	-1.89526e-163	-9.97448e-164	3.14153e-163	4.8534e-163	-4.64994e-164	-4.85975e-163	-3.76503e-163	-1.53313e-163	8.84163e-164	1.22114e-164	-2.65809e-163	9.79913e-164	2.1238e-163	-6.73751e-163	7.47605e-163	7.52603e-163	4.79738e-163	4.19079e-163	0
2.07852e-164	1.50822e-163	-4.89405e-164	-4.08611e-163	-6.03628e-163	-1.01403e-162	4.2958e-163	6.53026e-164	-2.08653e-163	-3.62216e-163	1.09612e-162	3.81948e-163	-1.89526e-163	-9.97448e-164	3.14153e-163	4.8534e-163	-4.64994e-164	-4.85975e-163	-3.76503e-163	-1.53313e-163	8.84163e-164	1.22114e-164	-2.65809e-163	9.79913e-164	2.1238e-163	-6.73751e-163	7.47605e-163	7.52603e-163	4.79738e-163	4.19079e-163	0
2.07852e-164	1.50822e-163	-4.89405e-164	-4.08611e-163	-6.03628e-163	-1.01403e-162	4.2958e-163	6.53026e-164	-2.08653e-163	-3.62216e-163	1.09612e-162	3.81948e-163	-1.89526e-163	-9.97448e-164	3.14153e-163	4.8534e-163	-4.64994e-164	-4.85975e-163	-3.76503e-163	-1.53313e-163	8.84163e-164	1.22114e-164	-2.65809e-163	9.79913e-164	2.1238e-163	-6.73751e-163	7.47605e-163	7.52603e-163	4.79738e-163	4.19079e-163	0
2.07852e-164	1.50822e-163	-4.89405e-164	-4.08611e-163	-6.03628e-163	-1.01403e-162	4.2958e-163	6.53026e-164	-2.08653e-163	-3.62216e-163	1.09612e-162	3.81948e-163	-1.89526e-163	-9.97448e-164	3.14153e-163	4.8534e-163	-4.64994e-164	-4.85975e-163	-3.76503e-163	-1.53313e-163	8.84163e-164	1.22114e-164	-2.65809e-163	9.79913e-164	2.1238e-163	-6.73751e-163	7.47605e-163	7.52603e-163	4.79738e-163	4.19079e-163	0
2.07852e-164	1.50822e-163	-4.89405e-164	-4.08611e-163	-6.03628e-163	-1.01403e-162	4.2958e-163	6.53026e-164	-2.08653e-163	-3.62216e-163	1.09612e-162	3.81948e-163	-1.89526e-163	-9.97448e-164	3.14153e-163	4.8534e-163	-4.64994e-164	-4.85975e-163	-3.76503e-163	-1.53313e-163	8.84163e-164	1.22114e-164	-2.65809e-163	9.79913e-164	2.1238e-163	-6.73751e-163	7.47605e-163	7.52603e-163	4.79738e-163	4.19079e-163	0
2.07852e-164	1.50822e-163	-4.89405e-164	-4.08611e-163	-6.03628e-163	-1.01403e-162	4.2958e-163	6.53026e-164	-2.08653e-163	-3.62216e-163	1.09612e-162	3.81948e-163	-1.89526e-163	-9.97448e-164	3.14153e-163	4.8534e-163	-4.64994e-164	-4.85975e-163	-3.76503e-163	-1.53313e-163	8.84163e-164	1.22114e-164	-2.65809e-163	9.79913e-164	2.1238e-163	-6.73751e-163	7.47605e-163	7.52603e-163	4.79738e-163	4.19079e-163	0
2.07852e-164	1.50822e-163	-4.89405e-164	-4.08611e-163	-6.03628e-163	-1.01403e-162	4.2958e-163	6.53026e-164	-2.08653e-163	-3.62216e-163	1.09612e-162	3.81948e-163	-1.89526e-163	-9.97448e-164	3.14153e-163	4.8534e-163	-4.64994e-164	-4.85975e-163	-3.76503e-163	-1.53313e-163	8.84163e-164	1.22114e-164	-2.65809e-163	9.79913e-164	2.1238e-163	-6.73751e-163	7.47605e-163	7.52603e-163	4.79738e-163	4.19079e-163	0
2.07852e-164	1.50822e-163	-4.89405e-164	-4.08611e-163	-6.03628e-163	-1.01403e-162	4.2958e-163	6.53026e-164	-2.08653e-163	-3.62216e-163	1.09612e-162	3.81948e-163	-1.89526e-163	-9.97448e-164	3.14153e-163	4.8534e-163	-4.64994e-164	-4.85975e-163	-3.76503e-163	-1.53313e-163	8.84163e-164	1.22114e-164	-2.65809e-163	9.79913e-164	2.1238e-163	-6.73751e-163	7.47605e-163	7.52603e-163	4.79738e-163	4.19079e-163	0
2.07852e-164	1.50822e-163	-4.89405e-164	-4.08611e-163	-6.03628e-163	-1.01403e-162	4.2958e-163	6.53026e-164	-2.08653e-163	-3.62216e-163	1.09612e-162	3.81948e-163	-1.89526e-163	-9.97448e-164	3.14153e-163	4.8534e-163	-4.64994e-164	-4.85975e-163	-3.76503e-163	-1.53313e-163	8.84163e-164	1.22114e-164	-2.65809e-163	9.79913e-164	2.1238e-163	-6.73751e-163	7.47605e-163	7.52603e-163	4.79738e-163	4.19079e-163	0
2.07852e-164	1.50822e-163	-4.89405e-164	-4.08611e-163	-6.03628e-163	-1.01403e-162	4.2958e-163	6.53026e-164	-2.08653e-163	-3.62216e-163	1.09612e-162	3.81948e-163	-1.89526e-163	-9.97448e-164	3.14153e-163	4.8534e-163	-4.64994e-164	-4.85975e-163	-3.76503e-163	-1.53313e-163	8.84163e-164	1.22114e-164	-2.65809e-163	9.79913e-164	2.1238e-163	-6.73751e-163	7.47605e-163	7.52603e-163	4.79738e-163	4.19079e-163	0
2.07852e-164	1.50822e-163	-4.89405e-164	-4.08611e-163	-6.03628e-163	-1.01403e-162	4.2958e-163	6.53026e-164	-2.08653e-163	-3.62216e-163	1.09612e-162	3.81948e-163	-1.89526e-163	-9.97448e-164	3.14153e-163	4.8534e-163	-4.64994e-164	-4.85975e-163	-3.76503e-163	-1.53313e-163	8.84163e-164	1.22114e-164	-2.65809e-163	9.79913e-164	2.1238e-163	-6.73751e-163	7.47605e-163	7.52603e-163	4.79738e-163	4.19079e-163	0
2.07852e-164	1.50822e-163	-4.89405e-164	-4.08611e-163	-6.03628e-163	-1.01403e-162	4.2958e-163	6.53026e-164	-2.08653e-163	-3.62216e-163	1.09612e-162	3.81948e-163	-1.89526e-163	-9.97448e-164	3.14153e-163	4.8534e-163	-4.64994e-164	-4.85975e-163	-3.76503e-163	-1.53313e-163	8.84163e-164	1.22114e-164	-2.65809e-163	9.79913e-164	2.1238e-163	-6.73751e-163	7.47605e-163	7.52603e-163	4.79738e-163	4.19079e-163	0
2.07852e-164	1.50822e-163	-4.89405e-164	-4.08611e-163	-6.03628e-163	-1.01403e-162	4.2958e-163	6.53026e-164	-2.08653e-163	-3.62216e-163	1.09612e-162	3.81948e-163	-1.89526e-163	-9.97448e-164	3.14153e-163	4.8534e-163	-4.64994e-164	-4.85975e-163	-3.76503e-163	-1.53313e-163	8.84163e-164	1.22114e-164	-2.65809e-163	9.79913e-164	2.1238e-163	-6.73751e-163	7.47605e-163	7.52603e-163	4.79738e-163	4.19079e-163	0
2.07852e-164	1.50822e-163	-4.89405e-164	-4.08611e-163	-6.03628e-163	-1.01403e-162	4.2958e-163	6.53026e-164	-2.08653e-163	-3.62216e-163	1.09612e-162	3.81948e-163	-1.89526e-163	-9.97448e-164	3.14153e-163	4.8534e-163	-4.64994e-164	-4.85975e-163	-3.76503e-163	-1.53313e-163	8.84163e-164	1.22114e-164	-2.65809e-163	9.79913e-164	2.1238e-163	-6.73751e-163	7.47605e-163	7.52603e-163	4.79738e-163	4.19079e-163	0
2.07852e-164	1.50822e-163	-4.89405e-164	-4.08611e-163	-6.03628e-163	-1.01403e-162	4.2958e-163	6.53026e-164	-2.08653e-163	-3.62216e-163	1.09612e-162	3.81948e-163	-1.89526e-163	-9.97448e-164	3.14153e-163	4.8534e-163	-4.64994e-164	-4.85975e-163	-3.76503e-163	-1.53313e-163	8.84163e-164	1.22114e-164	-2.65809e-163	9.79913e-164	2.1238e-163	-6.73751e-163	7.47605e-163	7.52603e-163	4.79738e-163	4.19079e-163	0
2.07852e-164	1.50822e-163	-4.89405e-164	-4.08611e-163	-6.03628e-163	-1.01403e-162	4.2958e-163	6.53026e-164	-2.08653e-163	-3.62216e-163	1.09612e-162	3.81948e-163	-1.89526e-163	-9.97448e-164	3.14153e-163	4.8534e-163	-4.64994e-164	-4.85975e-163	-3.76503e-163	-1.53313e-163	8.84163e-164	1.22114e-164	-2.65809e-163	9.79913e-164	2.1238e-163	-6.73751e-163	7.47605e-163	7.52603e-163	4.79738e-163	4.19079e-163	0
2.07852e-164	1.50822e-163	-4.89405e-164	-4.08611e-163	-6.03628e-163	-1.01403e-162	4.2958e-163	6.53026e-164	-2.08653e-163	-3.62216e-163	1.09612e-162	3.81948e-163	-1.89526e-163	-9.97448e-164	3.14153e-163	4.8534e-163	-4.64994e-164	-4.85975e-163	-3.76503e-163	-1.53313e-163	8.84163e-164	1.22114e-164	-2.65809e-163	9.79913e-164	2.1238e-163	-6.73751e-163	7.47605e-163	7.52603e-163	4.79738e-163	4.19079e-163	0
2.07852e-164	1.50822e-163	-4.89405e-164	-4.08611e-163	-6.03628e-163	-1.01403e-162	4.2958e-163	6.53026e-164	-2.08653e-163	-3.62216e-163	1.09612e-162	3.81948e-163	-1.89526e-163	-9.97448e-164	3.14153e-163	4.8534e-163	-4.64994e-164	-4.85975e-163	-3.76503e-163	-1.53313e-163	8.84163e-164	1.22114e-164	-2.65809e-163	9.79913e-164	2.1238e-163	-6.73751e-163	7.47605e-163	7.52603e-163	4.79738e-163	4.19079e-163	0
2.07852e-164	1.50822e-163	-4.89405e-164	-4.08611e-163	-6.03628e-163	-1.01403e-162	4.2958e-163	6.53026e-164	-2.08653e-163	-3.62216e-163	1.09612e-162	3.81948e-163	-1.89526e-163	-9.97448e-164	3.14153e-163	4.8534e-163	-4.64994e-164	-4.85975e-163	-3.76503e-163	-1.53313e-163	8.84163e-164	1.22114e-164	-2.65809e-163	9.79913e-164	2.1238e-163	-6.73751e-163	7.47605e-163	7.52603e-163	4.79738e-163	4.19079e-163	0
2.07852e-164	1.50822e-163	-4.89405e-164	-4.08611e-163	-6.03628e-163	-1.01403e-162	4.2958e-163	6.53026e-164	-2.08653e-163	-3.62216e-163	1.09612e-162	3.81948e-163	-1.89526e-163	-9.97448e-164	3.14153e-163	4.8534e-163	-4.64994e-164	-4.85975e-163	-3.76503e-163	-1.53313e-163	8.84163e-164	1.22114e-164	-2.65809e-163	9.79913e-164	2.1238e-163	-6.73751e-163	7.47605e-163	7.52603e-163	4.79738e-163	4.19079e-163	0
2.07852e-164	1.50822e-163	-4.89405e-164	-4.08611e-163	-6.03628e-163	-1.01403e-162	4.2958e-163	6.53026e-164	-2.08653e-163	-3.62216e-163	1.09612e-162	3.81948e-163	-1.89526e-163	-9.97448e-164	3.14153e-163	4.8534e-163	-4.64994e-164	-4.85975e-163	-3.76503e-163	-1.53313e-163	8.84163e-164	1.22114e-164	-2.65809e-163	9.79913e-164	2.1238e-163	-6.73751e-163	7.47605e-163	7.52603e-163	4.79738e-163	4.19079e-163	0
2.07852e-164	1.50822e-163	-4.89405e-164	-4.08611e-163	-6.03628e-163	-1.01403e-162	4.2958e-163	6.53026e-164	-2.08653e-163	-3.62216e-163	1.09612e-162	3.81948e-163	-1.89526e-163	-9.97448e-164	3.14153e-163	4.8534e-163	-4.64994e-164	-4.85975e-163	-3.76503e-163	-1.53313e-163	8.84163e-164	1.22114e-164	-2.65809e-163	9.79913e-164	2.1238e-163	-6.73751e-163	7.47605e-163	7.52603e-163	4.79738e-163	4.19079e-163	0
2.07852e-164	1.50822e-163	-4.89405e-164	-4.08611e-163	-6.03628e-163	-1.01403e-162	4.2958e-163	6.53026e-164	-2.08653e-163	-3.62216e-163	1.09612e-162	3.81948e-163	-1.89526e-163	-9.97448e-164	3.14153e-163	4.8534e-163	-4.64994e-164	-4.85975e-163	-3.76503e-163	-1.53313e-163	8.84163e-164	1.22114e-164	-2.65809e-163	9.79913e-164	2.1238e-163	-6.73751e-163	7.47605e-163	7.52603e-163	4.79738e-163	4.19079e-163	0
2.07852e-164	1.50822e-163	-4.89405e-164	-4.08611e-163	-6.03628e-163	-1.01403e-162	4.2958e-163	6.53026e-164	-2.08653e-163	-3.62216e-163	1.09612e-162	3.81948e-163	-1.89526e-163	-9.97448e-164	3.14153e-163	4.8534e-163	-4.64994e-164	-4.85975e-163	-3.76503e-163	-1.53313e-163	8.84163e-164	1.22114e-164	-2.65809e-163	9.79913e-164	2.1238e-163	-6.73751e-163	7.47605e-163	7.52603e-163	4.79738e-163	4.19079e-163	0
2.07852e-164	1.50822e-163	-4.89405e-164	-4.08611e-163	-6.03628e-163	-1.01403e-162	4.2958e-163	6.53026e-164	-2.08653e-163	-3.62216e-163	1.09612e-162	3.81948e-163	-1.89526e-163	-9.97448e-164	3.14153e-163	4.8534e-163	-4.64994e-164	-4.85975e-163	-3.76503e-163	-1.53313e-163	8.84163e-164	1.22114e-164	-2.65809e-163	9.79913e-164	2.1238e-163	-6.73751e-163	7.47605e-163	7.52603e-163	4.79738e-163	4.19079e-163	0
2.07852e-164	1.50822e-163	-4.89405e-164	-4.08611e-163	-6.03628e-163	-1.01403e-162	4.2958e-163	6.53026e-164	-2.08653e-163	-3.62216e-163	1.09612e-162	3.81948e-163	-1.89526e-163	-9.97448e-164	3.14153e-163	4.8534e-163	-4.64994e-164	-4.85975e-163	-3.76503e-163	-1.53313e-163	8.84163e-164	1.22114e-164	-2.65809e-163	9.79913e-164	2.1238e-163	-6.73751e-163	7.47605e-163	7.52603e-163	4.79738e-163	4.19079e-163	0
2.07852e-164	1.50822e-163	-4.89405e-164	-4.08611e-163	-6.03628e-163	-1.01403e-162	4.2958e-163	6.53026e-164	-2.08653e-163	-3.62216e-163	1.09612e-162	3.81948e-163	-1.89526e-163	-9.97448e-164	3.14153e-163	4.8534e-163	-4.64994e-164	-4.85975e-163	-3.76503e-163	-1.53313e-163	8.84163e-164	1.22114e-164	-2.65809e-163	9.79913e-164	2.1238e-163	-6.73751e-163	7.47605e-163	7.52603e-163	4.79738e-163	4.19079e-163	0
2.07852e-164	1.50822e-163	-4.89405e-164	-4.08611e-163	-6.03628e-163	-1.01403e-162	4.2958e-163	6.53026e-164	-2.08653e-163	-3.62216e-163	1.09612e-162	3.81948e-163	-1.89526e-163	-9.97448e-164	3.14153e-163	4.8534e-163	-4.64994e-164	-4.85975e-163	-3.76503e-163	-1.53313e-163	8.84163e-164	1.22114e-164	-2.65809e-163	9.79913e-164	2.1238e-163	-6.73751e-163	7.47605e-163	7.52603e-163	4.79738e-163	4.19079e-163	0
2.07852e-164	1.50822e-163	-4.89405e-164	-4.08611e-163	-6.03628e-163	-1.01403e-162	4.2958e-163	6.53026e-164	-2.08653e-163	-3.62216e-163	1.09612e-162	3.81948e-163	-1.89526e-163	-9.97448e-164	3.14153e-163	4.8534e-163	-4.64994e-164	-4.85975e-163	-3.76503e-163	-1.53313e-163	8.84163e-164	1.22114e-164	-2.65809e-163	9.79913e-164	2.1238e-163	-6.73751e-163	7.47605e-163	7.52603e-163	4.79738e-163	4.19079e-163	0
2.07852e-164	1.50822e-163	-4.89405e-164	-4.08611e-163	-6.03628e-163	-1.01403e-162	4.2958e-163	6.53026e-164	-2.08653e-163	-3.62216e-163	1.09612e-162	3.81948e-163	-1.89526e-163	-9.97448e-164	3.14153e-163	4.8534e-163	-4.64994e-164	-4.85975e-163	-3.76503e-163	-1.53313e-163	8.84163e-164	1.22114e-164	-2.65809e-163	9.79913e-164	2.1238e-163	-6.73751e-163	7.47605e-163	7.52603e-163	4.79738e-163	4.19079e-163	0
2.07852e-164	1.50822e-163	-4.89405e-164	-4.08611e-163	-6.03628e-163	-1.01403e-162	4.2958e-163	6.53026e-164	-2.08653e-163	-3.62216e-163	1.09612e-162	3.81948e-163	-1.89526e-163	-9.97448e-164	3.14153e-163	4.8534e-163	-4.64994e-164	-4.85975e-163	-3.76503e-163	-1.53313e-163	8.84163e-164	1.22114e-164	-2.65809e-163	9.79913e-164	2.1238e-163	-6.73751e-163	7.47605e-163	7.52603e-163	4.79738e-163	4.19079e-163	0
2.07852e-164	1.50822e-163	-4.89405e-164	-4.08611e-163	-6.03628e-163	-1.01403e-162	4.2958e-163	6.53026e-164	-2.08653e-163	-3.62216e-163	1.09612e-162	3.81948e-163	-1.89526e-163	-9.97448e-164	3.14153e-163	4.8534e-163	-4.64994e-164	-4.85975e-163	-3.76503e-163	-1.53313e-163	8.84163e-164	1.22114e-164	-2.65809e-163	9.79913e-164	2.1238e-163	-6.73751e-163	7.47605e-163	7.52603e-163	4.79738e-163	4.19079e-163	0
2.07852e-164	1.50822e-163	-4.89405e-164	-4.08611e-163	-6.03628e-163	-1.01403e-162	4.2958e-163	6.53026e-164	-2.08653e-163	-3.62216e-163	1.09612e-162	3.81948e-163	-1.89526e-163	-9.97448e-164	3.14153e-163	4.8534e-163	-4.64994e-164	-4.85975e-163	-3.76503e-163	-1.53313e-163	8.84163e-164	1.22114e-164	-2.65809e-163	9.79913e-164	2.1238e-163	-6.73751e-163	7.47605e-163	7.52603e-163	4.79738e-163	4.19079e-163	0
2.07852e-164	1.50822e-163	-4.89405e-164	-4.08611e-163	-6.03628e-163	-1.01403e-162	4.2958e-163	6.53026e-164	-2.08653e-163	-3.62216e-163	1.09612e-162	3.81948e-163	-1.89526e-163	-9.97448e-164	3.14153e-163	4.8534e-163	-4.64994e-164	-4.85975e-163	-3.76503e-163	-1.53313e-163	8.84163e-164	1.22114e-164	-2.65809e-163	9.79913e-164	2.1238e-163	-6.73751e-163	7.47605e-163	7.52603e-163	4.79738e-163	4.19079e-163	0
2.07852e-164	1.50822e-163	-4.89405e-164	-4.08611e-163	-6.03628e-163	-1.01403e-162	4.2958e-163	6.53026e-164	-2.08653e-163	-3.62216e-163	1.09612e-162	3.81948e-163	-1.89526e-163	-9.97448e-164	3.14153e-163	4.8534e-163	-4.64994e-164	-4.85975e-163	-3.76503e-163	-1.53313e-163	8.84163e-164	1.22114e-164	-2.65809e-163	9.79913e-164	2.1238e-163	-6.73751e-163	7.47605e-163	7.52603e-163	4.79738e-163	4.19079e-163	0
2.07852e-164	1.50822e-163	-4.89405e-164	-4.08611e-163	-6.03628e-163	-1.01403e-162	4.2958e-163	6.53026e-164	-2.08653e-163	-3.62216e-163	1.09612e-162	3.81948e-163	-1.89526e-163	-9.97448e-164	3.14153e-163	4.8534e-163	-4.64994e-164	-4.85975e-163	-3.76503e-163	-1.53313e-163	8.84163e-164	1.22114e-164	-2.65809e-163	9.79913e-164	2.1238e-163	-6.73751e-163	7.47605e-163	7.52603e-163	4.79738e-163	4.19079e-163	0
2.07852e-164	1.50822e-163	-4.89405e-164	-4.08611e-163	-6.03628e-163	-1.01403e-162	4.2958e-163	6.53026e-164	-2.08653e-163	-3.62216e-163	1.09612e-162	3.81948e-163	-1.89526e-163	-9.97448e-164	3.14153e-163	4.8534e-163	-4.64994e-164	-4.85975e-163	-3.76503e-163	-1.53313e-163	8.84163e-164	1.22114e-164	-2.65809e-163	9.79913e-164	2.1238e-163	-6.73751e-163	7.47605e-163	7.52603e-163	4.79738e-163	4.19079e-163	0
2.07852e-164	1.50822e-163	-4.89405e-164	-4.08611e-163	-6.03628e-163	-1.01403e-162	4.2958e-163	6.53026e-164	-2.08653e-163	-3.62216e-163	1.09612e-162	3.81948e-163	-1.89526e-163	-9.97448e-164	3.14153e-163	4.8534e-163	-4.64994e-164	-4.85975e-163	-3.76503e-163	-1.53313e-163	8.84163e-164	1.22114e-164	-2.65809e-163	9.79913e-164	2.1238e-163	-6.73751e-163	7.47605e-163	7.52603e-163	4.79738e-163	4.19079e-163	0
2.07852e-164	1.50822e-163	-4.89405e-164	-4.08611e-163	-6.03628e-163	-1.01403e-162	4.2958e-163	6.53026e-164	-2.08653e-163	-3.62216e-163	1.09612e-162	3.81948e-163	-1.89526e-163	-9.97448e-164	3.14153e-163	4.8534e-163	-4.64994e-164	-4.85975e-163	-3.76503e-163	-1.53313e-163	8.84163e-164	1.22114e-164	-2.65809e-163	9.79913e-164	2.1238e-163	-6.73751e-163	7.47605e-163	7.52603e-163	4.79738e-163	4.19079e-163	0
2.07852e-164	1.50822e-163	-4.89405e-164	-4.08611e-163	-6.03628e-163	-1.01403e-162	4.2958e-163	6.53026e-164	-2.08653e-163	-3.62216e-163	1.09612e-162	3.81948e-163	-1.89526e-163	-9.97448e-164	3.14153e-163	4.8534e-163	-4.64994e-164	-4.85975e-163	-3.76503e-163	-1.53313e-163	8.84163e-164	1.22114e-164	-2.65809e-163	9.79913e-164	2.1238e-163	-6.73751e-163	7.47605e-163	7.52603e-163	4.79738e-163	4.19079e-163	0
2.07852e-164	1.50822e-163	-4.89405e-164	-4.08611e-163	-6.03628e-163	-1.01403e-162	4.2958e-163	6.53026e-164	-2.08653e-163	-3.62216e-163	1.09612e-162	3.81948e-163	-1.89526e-163	-9.97448e-164	3.14153e-163	4.8534e-163	-4.64994e-164	-4.85975e-163	-3.76503e-163	-1.53313e-163	8.84163e-164	1.22114e-164	-2.65809e-163	9.79913e-164	2.1238e-163	-6.73751e-163	7.47605e-163	7.52603e-163	4.79738e-163	4.19079e-163	0
2.07852e-164	1.50822e-163	-4.89405e-164	-4.08611e-163	-6.03628e-163	-1.01403e-162	4.2958e-163	6.53026e-164	-2.08653e-163	-3.62216e-163	1.09612e-162	3.81948e-163	-1.89526e-163	-9.97448e-164	3.14153e-163	4.8534e-163	-4.64994e-164	-4.85975e-163	-3.76503e-163	-1.53313e-163	8.84163e-164	1.22114e-164	-2.65809e-163	9.79913e-164	2.1238e-163	-6.73751e-163	7.47605e-163	7.52603e-163	4.79738e-163	4.19079e-163	0
2.07852e-164	1.50822e-163	-4.89405e-164	-4.08611e-163	-6.03628e-163	-1.01403e-162	4.2958e-163	6.53026e-164	-2.08653e-163	-3.62216e-163	1.09612e-162	3.81948e-163	-1.89526e-163	-9.97448e-164	3.14153e-163	4.8534e-163	-4.64994e-164	-4.85975e-163	-3.76503e-163	-1.53313e-163	8.84163e-164	1.22114e-164	-2.65809e-163	9.79913e-164	2.1238e-163	-6.73751e-163	7.47605e-163	7.52603e-163	4.79738e-163	4.19079e-163	0
2.07852e-164	1.50822e-163	-4.89405e-164	-4.08611e-163	-6.03628e-163	-1.01403e-162	4.2958e-163	6.53026e-164	-2.08653e-163	-3.62216e-163	1.09612e-162	3.81948e-163	-1.89526e-163	-9.97448e-164	3.14153e-163	4.8534e-163	-4.64994e-164	-4.85975e-163	-3.76503e-163	-1.53313e-163	8.84163e-164	1.22114e-164	-2.65809e-163	9.79913e-164	2.1238e-163	-6.73751e-163	7.47605e-163	7.52603e-163	4.79738e-163	4.19079e-163	0
2.07852e-164	1.50822e-163	-4.89405e-164	-4.08611e-163	-6.03628e-163	-1.01403e-162	4.2958e-163	6.53026e-164	-2.08653e-163	-3.62216e-163	1.09612e-162	3.81948e-163	-1.89526e-163	-9.97448e-164	3.14153e-163	4.8534e-163	-4.64994e-164	-4.85975e-163	-3.76503e-163	-1.53313e-163	8.84163e-164	1.22114e-164	-2.65809e-163	9.79913e-164	2.1238e-163	-6.73751e-163	7.47605e-163	7.52603e-163	4.79738e-163	4.19079e-163	0
2.07852e-164	1.50822e-163	-4.89405e-164	-4.08611e-163	-6.03628e-163	-1.01403e-162	4.2958e-163	6.53026e-164	-2.08653e-163	-3.62216e-163	1.09612e-162	3.81948e-163	-1.89526e-163	-9.97448e-164	3.14153e-163	4.8534e-163	-4.64994e-164	-4.85975e-163	-3.76503e-163	-1.53313e-163	8.84163e-164	1.22114e-164	-2.65809e-163	9.79913e-164	2.1238e-163	-6.73751e-163	7.47605e-163	7.52603e-163	4.79738e-163	4.19079e-163	0
2.07852e-164	1.50822e-163	-4.89405e-164	-4.08611e-163	-6.03628e-163	-1.01403e-162	4.2958e-163	6.53026e-164	-2.08653e-163	-3.62216e-163	1.09612e-162	3.81948e-163	-1.89526e-163	-9.97448e-164	3.14153e-163	4.8534e-163	-4.64994e-164	-4.85975e-163	-3.76503e-163	-1.53313e-163	8.84163e-164	1.22114e-164	-2.65809e-163	9.79913e-164	2.1238e-163	-6.73751e-163	7.47605e-163	7.52603e-163	4.79738e-163	4.19079e-163	0
2.07852e-164	1.50822e-163	-4.89405e-164	-4.08611e-163	-6.03628e-163	-1.01403e-162	4.2958e-163	6.53026e-164	-2.08653e-163	-3.62216e-163	1.09612e-162	3.81948e-163	-1.89526e-163	-9.97448e-164	3.14153e-163	4.8534e-163	-4.64994e-164	-4.85975e-163	-3.76503e-163	-1.53313e-163	8.84163e-164	1.22114e-164	-2.65809e-163	9.79913e-164	2.1238e-163	-6.73751e-163	7.47605e-163	7.52603e-163	4.79738e-163	4.19079e-163	0
2.07852e-164	1.50822e-163	-4.89405e-164	-4.08611e-163	-6.03628e-163	-1.01403e-162	4.2958e-163	6.53026e-164	-2.08653e-163	-3.62216e-163	1.09612e-162	3.81948e-163	-1.89526e-163	-9.97448e-164	3.14153e-163	4.8534e-163	-4.64994e-164	-4.85975e-163	-3.76503e-163	-1.53313e-163	8.84163e-164	1.22114e-164	-2.65809e-163	9.79913e-164	2.1238e-163	-6.73751e-163	7.47605e-163	7.52603e-163	4.79738e-163	4.19079e-163	0
2.07852e-164	1.50822e-163	-4.89405e-164	-4.08611e-163	-6.03628e-163	-1.01403e-162	4.2958e-163	6.53026e-164	-2.08653e-163	-3.62216e-163	1.09612e-162	3.81948e-163	-1.89526e-163	-9.97448e-164	3.14153e-163	4.8534e-163	-4.64994e-164	-4.85975e-163	-3.76503e-163	-1.53313e-163	8.84163e-164	1.22114e-164	-2.65809e-163	9.79913e-164	2.1238e-163	-6.73751e-163	7.47605e-163	7.52603e-163	4.79738e-163	4.19079e-163	0
2.07852e-164	1.50822e-163	-4.89405e-164	-4.08611e-163	-6.03628e-163	-1.01403e-162	4.2958e-163	6.53026e-164	-2.08653e-163	-3.62216e-163	1.09612e-162	3.81948e-163	-1.89526e-163	-9.97448e-164	3.14153e-163	4.8534e-163	-4.64994e-164	-4.85975e-163	-3.76503e-163	-1.53313e-163	8.84163e-164	1.22114e-164	-2.65809e-163	9.79913e-164	2.1238e-163	-6.73751e-163	7.47605e-163	7.52603e-163	4.79738e-163	4.19079e-163	0
2.07852e-164	1.50822e-163	-4.89405e-164	-4.08611e-163	-6.03628e-163	-1.01403e-162	4.2958e-163	6.53026e-164	-2.08653e-163	-3.62216e-163	1.09612e-162	3.81948e-163	-1.89526e-163	-9.97448e-164	3.14153e-163	4.8534e-163	-4.64994e-164	-4.85975e-163	-3.76503e-163	-1.53313e-163	8.84163e-164	1.22114e-164	-2.65809e-163	9.79913e-164	2.1238e-163	-6.73751e-163	7.47605e-163	7.52603e-163	4.79738e-163	4.19079e-163	0
2.07852e-164	1.50822e-163	-4.89405e-164	-4.08611e-163	-6.03628e-163	-1.01403e-162	4.2958e-163	6.53026e-164	-2.08653e-163	-3.62216e-163	1.09612e-162	3.81948e-163	-1.89526e-163	-9.97448e-164	3.14153e-163	4.8534e-163	-4.64994e-164	-4.85975e-163	-3.76503e-163	-1.53313e-163	8.84163e-164	1.22114e-164	-2.65809e-163	9.79913e-164	2.1238e-163	-6.73751e-163	7.47605e-163	7.52603e-163	4.79738e-163	4.19079e-163	0
2.07852e-164	1.50822e-163	-4.89405e-164	-4.08611e-163	-6.03628e-163	-1.01403e-162	4.2958e-163	6.53026e-164	-2.08653e-163	-3.62216e-163	1.09612e-162	3.81948e-163	-1.89526e-163	-9.97448e-164	3.14153e-163	4.8534e-163	-4.64994e-164	-4.85975e-163	-3.76503e-163	-1.53313e-163	8.84163e-164	1.22114e-164	-2.65809e-163	9.79913e-164	2.1238e-163	-6.73751e-163	7.47605e-163	7.52603e-163	4.79738e-163	4.19079e-163	0
2.07852e-164	1.50822e-163	-4.89405e-164	-4.08611e-163	-6.03628e-163	-1.01403e-162	4.2958e-163	6.53026e-164	-2.08653e-163	-3.62216e-163	1.09612e-162	3.81948e-163	-1.89526e-163	-9.97448e-164	3.14153e-163	4.8534e-163	-4.64994e-164	-4.85975e-163	-3.76503e-163	-1.53313e-163	8.84163e-164	1.22114e-164	-2.65809e-163	9.79913e-164	2.1238e-163	-6.73751e-163	7.47605e-163	7.52603e-163	4.79738e-163	4.19079e-163	0
2.07852e-164	1.50822e-163	-4.89405e-164	-4.08611e-163	-6.03628e-163	-1.01403e-162	4.2958e-163	6.53026e-164	-2.08653e-163	-3.62216e-163	1.09612e-162	3.81948e-163	-1.89526e-163	-9.97448e-164	3.14153e-163	4.8534e-163	-4.64994e-164	-4.85975e-163	-3.76503e-163	-1.53313e-163	8.84163e-164	1.22114e-164	-2.65809e-163	9.79913e-164	2.1238e-163	-6.73751e-163	7.47605e-163	7.52603e-163	4.79738e-163	4.19079e-163	0
2.07852e-164	1.50822e-163	-4.89405e-164	-4.08611e-163	-6.03628e-163	-1.01403e-162	4.2958e-163	6.53026e-164	-2.08653e-163	-3.62216e-163	1.09612e-162	3.81948e-163	-1.89526e-163	-9.97448e-164	3.14153e-163	4.8534e-163	-4.64994e-164	-4.85975e-163	-3.76503e-163	-1.53313e-163	8.84163e-164	1.22114e-164	-2.65809e-163	9.79913e-164	2.1238e-163	-6.73751e-163	7.47605e-163	7.52603e-163	4.79738e-163	4.19079e-163	0
2.07852e-164	1.50822e-163	-4.89405e-164	-4.08611e-163	-6.03628e-163	-1.01403e-162	4.2958e-163	6.53026e-164	-2.08653e-163	-3.62216e-163	1.09612e-162	3.81948e-163	-1.89526e-163	-9.97448e-164	3.14153e-163	4.8534e-163	-4.64994e-164	-4.85975e-163	-3.76503e-163	-1.53313e-163	8.84163e-164	1.22114e-164	-2.65809e-163	9.79913e-164	2.1238e-163	-6.73751e-163	7.47605e-163	7.52603e-163	4.79738e-163	4.19079e-163	0
2.07852e-164	1.50822e-163	-4.89405e-164	-4.08611e-163	-6.03628e-163	-1.01403e-162	4.2958e-163	6.53026e-164	-2.08653e-163	-3.62216e-163	1.09612e-162	3.81948e-163	-1.89526e-163	-9.97448e-164	3.14153e-163	4.8534e-163	-4.64994e-164	-4.85975e-163	-3.76503e-163	-1.53313e-163	8.84163e-164	1.22114e-164	-2.65809e-163	9.79913e-164	2.1238e-163	-6.73751e-163	7.47605e-163	7.52603e-163	4.79738e-163	4.19079e-163	0
2.07852e-164	1.50822e-163	-4.89405e-164	-4.08611e-163	-6.03628e-163	-1.01403e-162	4.2958e-163	6.53026e-164	-2.08653e-163	-3.62216e-163	1.09612e-162	3.81948e-163	-1.89526e-163	-9.97448e-164	3.14153e-163	4.8534e-163	-4.64994e-164	-4.85975e-163	-3.76503e-163	-1.53313e-163	8.84163e-164	1.22114e-164	-2.65809e-163	9.79913e-164	2.1238e-163	-6.73751e-163	7.47605e-163	7.52603e-163	4.79738e-163	4.19079e-163	0
2.07852e-164	1.50822e-163	-4.89405e-164	-4.08611e-163	-6.03628e-163	-1.01403e-162	4.2958e-163	6.53026e-164	-2.08653e-163	-3.62216e-163	1.09612e-162	3.81948e-163	-1.89526e-163	-9.97448e-164	3.14153e-163	4.8534e-163	-4.64994e-164	-4.85975e-163	-3.76503e-163	-1.53313e-163	8.84163e-164	1.22114e-164	-2.65809e-163	9.79913e-164	2.1238e-163	-6.73751e-163	7.47605e-163	7.52603e-163	4.79738e-163	4.19079e-163	0
2.07852e-164	1.50822e-163	-4.89405e-164	-4.08611e-163	-6.03628e-163	-1.01403e-162	4.2958e-163	6.53026e-164	-2.08653e-163	-3.62216e-163	1.09612e-162	3.81948e-163	-1.89526e-163	-9.97448e-164	3.14153e-163	4.8534e-163	-4.64994e-164	-4.85975e-163	-3.76503e-163	-1.53313e-163	8.84163e-164	1.22114e-164	-2.65809e-163	9.79913e-164	2.1238e-163	-6.73751e-163	7.47605e-163	7.52603e-163	4.79738e-163	4.19079e-163	0
2.07852e-164	1.50822e-163	-4.89405e-164	-4.08611e-163	-6.03628e-163	-1.01403e-162	4.2958e-163	6.53026e-164	-2.08653e-163	-3.62216e-163	1.09612e-162	3.81948e-163	-1.89526e-163	-9.97448e-164	3.14153e-163	4.8534e-163	-4.64994e-164	-4.85975e-163	-3.76503e-163	-1.53313e-163	8.84163e-164	1.22114e-164	-2.65809e-163	9.79913e-164	2.1238e-163	-6.73751e-163	7.47605e-163	7.52603e-163	4.79738e-163	4.19079e-163	0
2.07852e-164	1.50822e-163	-4.89405e-164	-4.08611e-163	-6.03628e-163	-1.01403e-162	4.2958e-163	6.53026e-164	-2.08653e-163	-3.62216e-163	1.09612e-162	3.81948e-163	-1.89526e-163	-9.97448e-164	3.14153e-163	4.8534e-163	-4.64994e-164	-4.85975e-163	-3.76503e-163	-1.53313e-163	8.84163e-164	1.22114e-164	-2.65809e-163	9.79913e-164	2.1238e-163	-6.73751e-163	7.47605e-163	7.52603e-163	4.79738e-163	4.19079e-163	0
2.07852e-164	1.50822e-163	-4.89405e-164	-4.08611e-163	-6.03628e-163	-1.01403e-162	4.2958e-163	6.53026e-164	-2.08653e-163	-3.62216e-163	1.09612e-162	3.81948e-163	-1.89526e-163	-9.97448e-164	3.14153e-163	4.8534e-163	-4.64994e-164	-4.85975e-163	-3.76503e-163	-1.53313e-163	8.84163e-164	1.22114e-164	-2.65809e-163	9.79913e-164	2.1238e-163	-6.73751e-163	7.47605e-163	7.52603e-163	4.79738e-163	4.19079e-163	0
2.07852e-164	1.50822e-163	-4.89405e-164	-4.08611e-163	-6.03628e-163	-1.01403e-162	4.2958e-163	6.53026e-164	-2.08653e-163	-3.62216e-163	1.09612e-162	3.81948e-163	-1.89526e-163	-9.97448e-164	3.14153e-163	4.8534e-163	-4.64994e-164	-4.85975e-163	-3.76503e-163	-1.53313e-163	8.84163e-164	1.22114e-164	-2.65809e-163	9.79913e-164	2.1238e-163	-6.73751e-163	7.47605e-163	7.52603e-163	4.79738e-163	4.19079e-163	0
2.07852e-164	1.50822e-163	-4.89405e-164	-4.08611e-163	-6.03628e-163	-1.01403e-162	4.2958e-163	6.53026e-164	-2.08653e-163	-3.62216e-163	1.09612e-162	3.81948e-163	-1.89526e-163	-9.97448e-164	3.14153e-163	4.8534e-163	-4.64994e-164	-4.85975e-163	-3.76503e-163	-1.53313e-163	8.84163e-164	1.22114e-164	-2.65809e-163	9.79913e-164	2.1238e-163	-6.73751e-163	7.47605e-163	7.52603e-163	4.79738e-163	4.19079e-163	0
2.07852e-164	1.50822e-163	-4.89405e-164	-4.08611e-163	-6.03628e-163	-1.01403e-162	4.2958e-163	6.53026e-164	-2.08653e-163	-3.62216e-163	1.09612e-162	3.81948e-163	-1.89526e-163	-9.97448e-164	3.14153e-163	4.8534e-163	-4.64994e-164	-4.85975e-163	-3.76503e-163	-1.53313e-163	8.84163e-164	1.22114e-164	-2.65809e-163	9.79913e-164	2.1238e-163	-6.73751e-163	7.47605e-163	7.52603e-163	4.79738e-163	4.19079e-163	0
2.07852e-164	1.50822e-163	-4.89405e-164	-4.08611e-163	-6.03628e-163	-1.01403e-162	4.2958e-163	6.53026e-164	-2.08653e-163	-3.62216e-163	1.09612e-162	3.81948e-163	-1.89526e-163	-9.97448e-164	3.14153e-163	4.8534e-163	-4.64994e-164	-4.85975e-163	-3.76503e-163	-1.53313e-163	8.84163e-164	1.22114e-164	-2.65809e-163	9.79913e-164	2.1238e-163	-6.73751e-163	7.47605e-163	7.52603e-163	4.79738e-163	4.19079e-163	0
2.07852e-164	1.50822e-163	-4.89405e-164	-4.08611e-163	-6.03628e-163	-1.01403e-162	4.2958e-163	6.53026e-164	-2.08653e-163	-3.62216e-163	1.09612e-162	3.81948e-163	-1.89526e-163	-9.97448e-164	3.14153e-163	4.8534e-163	-4.64994e-164	-4.85975e-163	-3.76503e-163	-1.53313e-163	8.84163e-164	1.22114e-164	-2.65809e-163	9.79913e-164	2.1238e-163	-6.73751e-163	7.47605e-163	7.52603e-163	4.79738e-163	4.19079e-163	0
2.07852e-164	1.50822e-163	-4.89405e-164	-4.08611e-163	-6.03628e-163	-1.01403e-162	4.2958e-163	6.53026e-164	-2.08653e-163	-3.62216e-163	1.09612e-162	3.81948e-163	-1.89526e-163	-9.97448e-164	3.14153e-163	4.8534e-163	-4.64994e-164	-4.85975e-163	-3.76503e-163	-1.53313e-163	8.84163e-164	1.22114e-164	-2.65809e-163	9.79913e-164	2.1238e-163	-6.73751e-163	7.47605e-163	7.52603e-163	4.79738e-163	4.19079e-163	0
2.07852e-164	1.50822e-163	-4.89405e-164	-4.08611e-163	-6.03628e-163	-1.01403e-162	4.2958e-163	6.53026e-164	-2.08653e-163	-3.62216e-163	1.09612e-162	3.81948e-163	-1.89526e-163	-9.97448e-164	3.14153e-163	4.8534e-163	-4.64994e-164	-4.85975e-163	-3.76503e-163	-1.53313e-163	8.84163e-164	1.22114e-164	-2.65809e-163	9.79913e-164	2.1238e-163	-6.73751e-163	7.47605e-163	7.52603e-163	4.79738e-163	4.19079e-163	0
2.07852e-164	1.50822e-163	-4.89405e-164	-4.08611e-163	-6.03628e-163	-1.01403e-162	4.2958e-163	6.53026e-164	-2.08653e-163	-3.62216e-163	1.09612e-162	3.81948e-163	-1.89526e-163	-9.97448e-164	3.14153e-163	4.8534e-163	-4.64994e-164	-4.85975e-163	-3.76503e-163	-1.53313e-163	8.84163e-164	1.22114e-164	-2.65809e-163	9.79913e-164	2.1238e-163	-6.73751e-163	7.47605e-163	7.52603e-163	4.79738e-163	4.19079e-163	0
2.07852e-164	1.50822e-163	-4.89405e-164	-4.08611e-163	-6.03628e-163	-1.01403e-162	4.2958e-163	6.53026e-164	-2.08653e-163	-3.62216e-163	1.09612e-162	3.81948e-163	-1.89526e-163	-9.97448e-164	3.14153e-163	4.8534e-163	-4.64994e-164	-4.85975e-163	-3.76503e-163	-1.53313e-163	8.84163e-164	1.22114e-164	-2.65809e-163	9.79913e-164	2.1238e-163	-6.73751e-163	7.47605e-163	7.52603e-163	4.79738e-163	4.19079e-163	0
2.07852e-164	1.50822e-163	-4.89405e-164	-4.08611e-163	-6.03628e-163	-1.01403e-162	4.2958e-163	6.53026e-164	-2.08653e-163	-3.62216e-163	1.09612e-162	3.81948e-163	-1.89526e-163	-9.97448e-164	3.14153e-163	4.8534e-163	-4.64994e-164	-4.85975e-163	-3.76503e-163	-1.53313e-163	8.84163e-164	1.22114e-164	-2.65809e-163	9.79913e-164	2.1238e-163	-6.73751e-163	7.47605e-163	7.52603e-163	4.79738e-163	4.19079e-163	0
2.07852e-164	1.50822e-163	-4.89405e-164	-4.08611e-163	-6.03628e-163	-1.01403e-162	4.2958e-163	6.53026e-164	-2.08653e-163	-3.62216e-163	1.09612e-162	3.81948e-163	-1.89526e-163	-9.97448e-164	3.14153e-163	4.8534e-163	-4.64994e-164	-4.85975e-163	-3.76503e-163	-1.53313e-163	8.84163e-164	1.22114e-164	-2.65809e-163	9.79913e-164	2.1238e-163	-6.73751e-163	7.47605e-163	7.52603e-163	4.79738e-163	4.19079e-163	0
2.07852e-164	1.50822e-163	-4.89405e-164	-4.08611e-163	-6.03628e-163	-1.01403e-162	4.2958e-163	6.53026e-164	-2.08653e-163	-3.62216e-163	1.09612e-162	3.81948e-163	-1.89526e-163	-9.97448e-164	3.14153e-163	4.8534e-163	-4.64994e-164	-4.85975e-163	-3.76503e-163	-1.53313e-163	8.84163e-164	1.22114e-164	-2.65809e-163	9.79913e-164	2.1238e-163	-6.73751e-163	7.47605e-163	7.52603e-163	4.79738e-163	4.19079e-163	0
2.07852e-164	1.50822e-163	-4.89405e-164	-4.08611e-163	-6.03628e-163	-1.01403e-162	4.2958e-163	6.53026e-164	-2.08653e-163	-3.62216e-163	1.09612e-162	3.81948e-163	-1.89526e-163	-9.97448e-164	3.14153e-163	4.8534e-163	-4.64994e-164	-4.85975e-163	-3.76503e-163	-1.53313e-163	8.84163e-164	1.22114e-164	-2.65809e-163	9.79913e-164	2.1238e-163	-6.73751e-163	7.47605e-163	7.52603e-163	4.79738e-163	4.19079e-163	0
2.07852e-164	1.50822e-163	-4.89405e-164	-4.08611e-163	-6.03628e-163	-1.01403e-162	4.2958e-163	6.53026e-164	-2.08653e-163	-3.62216e-163	1.09612e-162	3.81948e-163	-1.89526e-163	-9.97448e-164	3.14153e-163	4.8534e-163	-4.64994e-164	-4.85975e-163	-3.76503e-163	-1.53313e-163	8.84163e-164	1.22114e-164	-2.65809e-163	9.79913e-164	2.1238e-163	-6.73751e-163	7.47605e-163	7.52603e-163	4.79738e-163	4.19079e-163	0
2.07852e-164	1.50822e-163	-4.89405e-164	-4.08611e-163	-6.03628e-163	-1.01403e-162	4.2958e-163	6.53026e-164	-2.08653e-163	-3.62216e-163	1.09612e-162	3.81948e-163	-1.89526e-163	-9.97448e-164	3.14153e-163	4.8534e-163	-4.64994e-164	-4.85975e-163	-3.76503e-163	-1.53313e-163	8.84163e-164	1.22114e-164	-2.65809e-163	9.79913e-164	2.1238e-163	-6.73751e-163	7.47605e-163	7.52603e-163	4.79738e-163	4.19079e-163	0
2.07852e-164	1.50822e-163	-4.89405e-164	-4.08611e-163	-6.03628e-163	-1.01403e-162	4.2958e-163	6.53026e-164	-2.08653e-163	-3.62216e-163	1.09612e-162	3.81948e-163	-1.89526e-163	-9.97448e-164	3.14153e-163	4.8534e-163	-4.64994e-164	-4.85975e-163	-3.76503e-163	-1.53313e-163	8.84163e-164	1.22114e-164	-2.65809e-163	9.79913e-164	2.1238e-163	-6.73751e-163	7.47605e-163	7.52603e-163	4.79738e-163	4.19079e-163	0
2.07852e-164	1.50822e-163	-4.89405e-164	-4.08611e-163	-6.03628e-163	-1.01403e-162	4.2958e-163	6.53026e-164	-2.08653e-163	-3.62216e-163	1.09612e-162	3.81948e-163	-1.89526e-163	-9.97448e-164	3.14153e-163	4.8534e-163	-4.64994e-164	-4.85975e-163	-3.76503e-163	-1.53313e-163	8.84163e-164	1.22114e-164	-2.65809e-163	9.79913e-164	2.1238e-163	-6.73751e-163	7.47605e-163	7.52603e-163	4.79738e-163	4.19079e-163	0
2.07852e-164	1.50822e-163	-4.89405e-164	-4.08611e-163	-6.03628e-163	-1.01403e-162	4.2958e-163	6.53026e-164	-2.08653e-163	-3.62216e-163	1.09612e-162	3.81948e-163	-1.89526e-163	-9.97448e-164	3.14153e-163	4.8534e-163	-4.64994e-164	-4.85975e-163	-3.76503e-163	-1.53313e-163	8.84163e-164	1.22114e-164	-2.65809e-163	9.79913e-164	2.1238e-163	-6.73751e-163	7.47605e-163	7.52603e-163	4.79738e-163	4.19079e-163	0
2.07852e-164	1.50822e-163	-4.89405e-164	-4.08611e-163	-6.03628e-163	-1.01403e-162	4.2958e-163	6.53026e-164	-2.08653e-163	-3.62216e-163	1.09612e-162	3.81948e-163	-1.89526e-163	-9.97448e-164	3.14153e-163	4.8534e-163	-4.64994e-164	-4.85975e-163	-3.76503e-163	-1.53313e-163	8.84163e-164	1.22114e-164	-2.65809e-163	9.79913e-164	2.1238e-163	-6.73751e-163	7.47605e-163	7.52603e-163	4.79738e-163	4.19079e-163	0
2.07852e-164	1.50822e-163	-4.89405e-164	-4.08611e-163	-6.03628e-163	-1.01403e-162	4.2958e-163	6.53026e-164	-2.08653e-163	-3.62216e-163	1.09612e-162	3.81948e-163	-1.89526e-163	-9.97448e-164	3.14153e-163	4.8534e-163	-4.64994e-164	-4.85975e-163	-3.76503e-163	-1.53313e-163	8.84163e-164	1.22114e-164	-2.65809e-163	9.79913e-164	2.1238e-163	-6.73751e-163	7.47605e-163	7.52603e-163	4.79738e-163	4.19079e-163	0
2.07852e-164	1.50822e-163	-4.89405e-164	-4.08611e-163	-6.03628e-163	-1.01403e-162	4.2958e-163	6.53026e-164	-2.08653e-163	-3.62216e-163	1.09612e-162	3.81948e-163	-1.89526e-163	-9.97448e-164	3.14153e-163	4.8534e-163	-4.64994e-164	-4.85975e-163	-3.76503e-163	-1.53313e-163	8.84163e-164	1.22114e-164	-2.65809e-163	9.79913e-164	2.1238e-163	-6.73751e-163	7.47605e-163	7.52603e-163	4.79738e-163	4.19079e-163	0
2.07852e-164	1.50822e-163	-4.89405e-164	-4.08611e-163	-6.03628e-163	-1.01403e-162	4.2958e-163	6.53026e-164	-2.08653e-163	-3.62216e-163	1.09612e-162	3.81948e-163	-1.89526e-163	-9.97448e-164	3.14153e-163	4.8534e-163	-4.64994e-164	-4.85975e-163	-3.76503e-163	-1.53313e-163	8.84163e-164	1.22114e-164	-2.65809e-163	9.79913e-164	2.1238e-163	-6.73751e-163	7.47605e-163	7.52603e-163	4.79738e-163	4.19079e-163	0
2.07852e-164	1.50822e-163	-4.89405e-164	-4.08611e-163	-6.03628e-163	-1.01403e-162	4.2958e-163	6.53026e-164	-2.08653e-163	-3.62216e-163	1.09612e-162	3.81948e-163	-1.89526e-163	-9.97448e-164	3.14153e-163	4.8534e-163	-4.64994e-164	-4.85975e-163	-3.76503e-163	-1.53313e-163	8.84163e-164	1.22114e-164	-2.65809e-163	9.79913e-164	2.1238e-163	-6.73751e-163	7.47605e-163	7.52603e-163	4.79738e-163	4.19079e-163	0
2.07852e-164	1.50822e-163	-4.89405e-164	-4.08611e-163	-6.03628e-163	-1.01403e-162	4.2958e-163	6.53026e-164	-2.08653e-163	-3.62216e-163	1.09612e-162	3.81948e-163	-1.89526e-163	-9.97448e-164	3.14153e-163	4.8534e-163	-4.64994e-164	-4.85975e-163	-3.76503e-163	-1.53313e-163	8.84163e-164	1.22114e-164	-2.65809e-163	9.79913e-164	2.1238e-163	-6.73751e-163	7.47605e-163	7.52603e-163	4.79738e-163	4.19079e-163	0
2.07852e-164	1.50822e-163	-4.89405e-164	-4.08611e-163	-6.03628e-163	-1.01403e-162	4.2958e-163	6.53026e-164	-2.08653e-163	-3.62216e-163	1.09612e-162	3.81948e-163	-1.89526e-163	-9.97448e-164	3.14153e-163	4.8534e-163	-4.64994e-164	-4.85975e-163	-3.76503e-163	-1.53313e-163	8.84163e-164	1.22114e-164	-2.65809e-163	9.79913e-164	2.1238e-163	-6.73751e-163	7.47605e-163	7.52603e-163	4.79738e-163	4.19079e-163	0
2.07852e-164	1.50822e-163	-4.89405e-164	-4.08611e-163	-6.03628e-163	-1.01403e-162	4.2958e-163	6.53026e-164	-2.08653e-163	-3.62216e-163	1.09612e-162	3.81948e-163	-1.89526e-163	-9.97448e-164	3.14153e-163	4.8534e-163	-4.64994e-164	-4.85975e-163	-3.76503e-163	-1.53313e-163	8.84163e-164	1.22114e-164	-2.65809e-163	9.79913e-164	2.1238e-163	-6.73751e-163	7.47605e-163	7.52603e-163	4.79738e-163	4.19079e-163	0
2.07852e-164	1.50822e-163	-4.89405e-164	-4.08611e-163	-6.03628e-163	-1.01403e-162	4.2958e-163	6.53026e-164	-2.08653e-163	-3.62216e-163	1.09612e-162	3.81948e-163	-1.89526e-163	-9.97448e-164	3.14153e-163	4.8534e-163	-4.64994e-164	-4.85975e-163	-3.76503e-163	-1.53313e-163	8.84163e-164	1.22114e-164	-2.65809e-163	9.79913e-164	2.1238e-163	-6.73751e-163	7.47605e-163	7.52603e-163	4.79738e-163	4.19079e-163	0
2.07852e-164	1.50822e-163	-4.89405e-164	-4.08611e-163	-6.03628e-163	-1.01403e-162	4.2958e-163	6.53026e-164	-2.08653e-163	-3.62216e-163	1.09612e-162	3.81948e-163	-1.89526e-163	-9.97448e-164	3.14153e-163	4.8534e-163	-4.64994e-164	-4.85975e-163	-3.76503e-163	-1.53313e-163	8.84163e-164	1.22114e-164	-2.65809e-163	9.79913e-164	2.1238e-163	-6.73751e-163	7.47605e-163	7.52603e-163	4.79738e-163	4.19079e-163	0
2.07852e-164	1.50822e-163	-4.89405e-164	-4.08611e-163	-6.03628e-163	-1.01403e-162	4.2958e-163	6.53026e-164	-2.08653e-163	-3.62216e-163	1.09612e-162	3.81948e-163	-1.89526e-163	-9.97448e-164	3.14153e-163	4.8534e-163	-4.64994e-164	-4.85975e-163	-3.76503e-163	-1.53313e-163	8.84163e-164	1.22114e-164	-2.65809e-163	9.79913e-164	2.1238e-163	-6.73751e-163	7.47605e-163	7.52603e-163	4.79738e-163	4.19079e-163	0
2.07852e-164	1.50822e-163	-4.89405e-164	-4.08611e-163	-6.03628e-163	-1.01403e-162	4.2958e-163	6.53026e-164	-2.08653e-163	-3.62216e-163	1.09612e-162	3.81948e-163	-1.89526e-163	-9.97448e-164	3.14153e-163	4.8534e-163	-4.64994e-164	-4.85975e-163	-3.76503e-163	-1.53313e-163	8.84163e-164	1.22114e-164	-2.65809e-163	9.79913e-164	2.1238e-163	-6.73751e-163	7.47605e-163	7.52603e-163	4.79738e-163	4.19079e-163	0
2.07852e-164	1.50822e-163	-4.89405e-164	-4.08611e-163	-6.03628e-163	-1.01403e-162	4.2958e-163	6.53026e-164	-2.08653e-163	-3.62216e-163	1.09612e-162	3.81948e-163	-1.89526e-163	-9.97448e-164	3.14153e-163	4.8534e-163	-4.64994e-164	-4.85975e-163	-3.76503e-163	-1.53313e-163	8.84163e-164	1.22114e-164	-2.65809e-163	9.79913e-164	2.1238e-163	-6.73751e-163	7.47605e-163	7.52603e-163	4.79738e-163	4.19079e-163	0
2.07852e-164	1.50822e-163	-4.89405e-164	-4.08611e-163	-6.03628e-163	-1.01403e-162	4.2958e-163	6.53026e-164	-2.08653e-163	-3.62216e-163	1.09612e-162	3.81948e-163	-1.89526e-163	-9.97448e-164	3.14153e-163	4.8534e-163	-4.64994e-164	-4.85975e-163	-3.76503e-163	-1.53313e-163	8.84163e-164	1.22114e-164	-2.65809e-163	9.79913e-164	2.1238e-163	-6.73751e-163	7.47605e-163	7.52603e-163	4.79738e-163	4.19079e-163	0
2.07852e-164	1.50822e-163	-4.89405e-164	-4.08611e-163	-6.03628e-163	-1.01403e-162	4.2958e-163	6.53026e-164	-2.08653e-163	-3.62216e-163	1.09612e-162	3.81948e-163	-1.89526e-163	-9.97448e-164	3.14153e-163	4.8534e-163	-4.64994e-164	-4.85975e-163	-3.76503e-163	-1.53313e-163	8.84163e-164	1.22114e-164	-2.65809e-163	9.79913e-164	2.1238e-163	-6.73751e-163	7.47605e-163	7.52603e-163	4.79738e-163	4.19079e-163	0
2.07852e-164	1.50822e-163	-4.89405e-164	-4.08611e-163	-6.03628e-163	-1.01403e-162	4.2958e-163	6.53026e-164	-2.08653e-163	-3.62216e-163	1.09612e-162	3.81948e-163	-1.89526e-163	-9.97448e-164	3.14153e-163	4.8534e-163	-4.64994e-164	-4.85975e-163	-3.76503e-163	-1.53313e-163	8.84163e-164	1.22114e-164	-2.65809e-163	9.79913e-164	2.1238e-163	-6.73751e-163	7.47605e-163	7.52603e-163	4.79738e-163	4.19079e-163	0
2.07852e-164	1.50822e-163	-4.89405e-164	-4.08611e-163	-6.03628e-163	-1.01403e-162	4.2958e-163	6.53026e-164	-2.08653e-163	-3.62216e-163	1.09612e-162	3.81948e-163	-1.89526e-163	-9.97448e-164	3.14153e-163	4.8534e-163	-4.64994e-164	-4.85975e-163	-3.76503e-163	-1.53313e-163	8.84163e-164	1.22114e-164	-2.65809e-163	9.79913e-164	2.1238e-163	-6.73751e-163	7.47605e-163	7.52603e-163	4.79738e-163	4.19079e-163	0
2.07852e-164	1.50822e-163	-4.89405e-164	-4.08611e-163	-6.03628e-163	-1.01403e-162	4.2958e-163	6.53026e-164	-2.08653e-163	-3.62216e-163	1.09612e-162	3.81948e-163	-1.89526e-163	-9.97448e-164	3.14153e-163	4.8534e-163	-4.64994e-164	-4.85975e-163	-3.76503e-163	-1.53313e-163	8.84163e-164	1.22114e-164	-2.65809e-163	9.79913e-164	2.1238e-163	-6.73751e-163	7.47605e-163	7.52603e-163	4.79738e-163	4.19079e-163	0
2.07852e-164	1.50822e-163	-4.89405e-164	-4.08611e-163	-6.03628e-163	-1.01403e-162	4.2958e-163	6.53026e-164	-2.08653e-163	-3.62216e-163	1.09612e-162	3.81948e-163	-1.89526e-163	-9.97448e-164	3.14153e-163	4.8534e-163	-4.64994e-164	-4.85975e-163	-3.76503e-163	-1.53313e-163	8.84163e-164	1.22114e-164	-2.65809e-163	9.79913e-164	2.1238e-163	-6.73751e-163	7.47605e-163	7.52603e-163	4.79738e-163	4.19079e-163	0
2.07852e-164	1.50822e-163	-4.89405e-164	-4.08611e-163	-6.03628e-163	-1.01403e-162	4.2958e-163	6.53026e-164	-2.08653e-163	-3.62216e-163	1.09612e-162	3.81948e-163	-1.89526e-163	-9.97448e-164	3.14153e-163	4.8534e-163	-4.64994e-164	-4.85975e-163	-3.76503e-163	-1.53313e-163	8.84163e-164	1.22114e-164	-2.65809e-163	9.79913e-164	2.1238e-163	-6.73751e-163	7.47605e-163	7.52603e-163	4.79738e-163	4.19079e-163	0
2.07852e-164	1.50822e-163	-4.89405e-164	-4.08611e-163	-6.03628e-163	-1.01403e-162	4.2958e-163	6.53026e-164	-2.08653e-163	-3.62216e-163	1.09612e-162	3.81948e-163	-1.89526e-163	-9.97448e-164	3.14153e-163	4.8534e-163	-4.64994e-164	-4.85975e-163	-3.76503e-163	-1.53313e-163	8.84163e-164	1.22114e-164	-2.65809e-163	9.79913e-164	2.1238e-163	-6.73751e-163	7.47605e-163	7.52603e-163	4.79738e-163	4.19079e-163	0
2.07852e-164	1.50822e-163	-4.89405e-164	-4.08611e-163	-6.03628e-163	-1.01403e-162	4.2958e-163	6.53026e-164	-2.08653e-163	-3.62216e-163	1.09612e-162	3.81948e-163	-1.89526e-163	-9.97448e-164	3.14153e-163	4.8534e-163	-4.64994e-164	-4.85975e-163	-3.76503e-163	-1.53313e-163	8.84163e-164	1.22114e-164	-2.65809e-163	9.79913e-164	2.1238e-163	-6.73751e-163	7.47605e-163	7.52603e-163	4.79738e-163	4.19079e-163	0
2.07852e-164	1.50822e-163	-4.89405e-164	-4.08611e-163	-6.03628e-163	-1.01403e-162	4.2958e-163	6.53026e-164	-2.08653e-163	-3.62216e-163	1.09612e-162	3.81948e-163	-1.89526e-163	-9.97448e-164	3.14153e-163	4.8534e-163	-4.64994e-164	-4.85975e-163	-3.76503e-163	-1.53313e-163	8.84163e-164	1.22114e-164	-2.65809e-163	9.79913e-164	2.1238e-163	-6.73751e-163	7.47605e-163	7.52603e-163	4.79738e-163	4.19079e-163	0
2.07852e-164	1.50822e-163	-4.89405e-164	-4.08611e-163	-6.03628e-163	-1.01403e-162	4.2958e-163	6.53026e-164	-2.08653e-163	-3.62216e-163	1.09612e-162	3.81948e-163	-1.89526e-163	-9.97448e-164	3.14153e-163	4.8534e-163	-4.64994e-164	-4.85975e-163	-3.76503e-163	-1.53313e-163	8.84163e-164	1.22114e-164	-2.65809e-163	9.79913e-164	2.1238e-163	-6.73751e-163	7.47605e-163	7.52603e-163	4.79738e-163	4.19079e-163	0
2.07852e-164	1.50822e-163	-4.89405e-164	-4.08611e-163	-6.03628e-163	-1.01403e-162	4.2958e-163	6.53026e-164	-2.08653e-163	-3.62216e-163	1.09612e-162	3.81948e-163	-1.89526e-163	-9.97448e-164	3.14153e-163	4.8534e-163	-4.64994e-164	-4.85975e-163	-3.76503e-163	-1.53313e-163	8.84163e-164	1.22114e-164	-2.65809e-163	9.79913e-164	2.1238e-163	-6.73751e-163	7.47605e-163	7.52603e-163	4.79738e-163	4.19079e-163	0
2.07852e-164	1.50822e-163	-4.89405e-164	-4.08611e-163	-6.03628e-163	-1.01403e-162	4.2958e-163	6.53026e-164	-2.08653e-163	-3.62216e-163	1.09612e-162	3.81948e-163	-1.89526e-163	-9.97448e-164	3.14153e-163	4.8534e-163	-4.64994e-164	-4.85975e-163	-3.76503e-163	-1.53313e-163	8.84163e-164	1.22114e-164	-2.65809e-163	9.79913e-164	2.1238e-163	-6.73751e-163	7.47605e-163	7.52603e-163	4.79738e-163	4.19079e-163	0
2.07852e-164	1.50822e-163	-4.89405e-164	-4.08611e-163	-6.03628e-163	-1.01403e-162	4.2958e-163	6.53026e-164	-2.08653e-163	-3.62216e-163	1.09612e-162	3.81948e-163	-1.89526e-163	-9.97448e-164	3.14153e-163	4.8534e-163	-4.64994e-164	-4.85975e-163	-3.76503e-163	-1.53313e-163	8.84163e-164	1.22114e-164	-2.65809e-163	9.79913e-164	2.1238e-163	-6.73751e-163	7.47605e-163	7.52603e-163	4.79738e-163	4.19079e-163	0
2.07852e-164	1.50822e-163	-4.89405e-164	-4.08611e-163	-6.03628e-163	-1.01403e-162	4.2958e-163	6.53026e-164	-2.08653e-163	-3.62216e-163	1.09612e-162	3.81948e-163	-1.89526e-163	-9.97448e-164	3.14153e-163	4.8534e-163	-4.64994e-164	-4.85975e-163	-3.76503e-163	-1.53313e-163	8.84163e-164	1.22114e-164	-2.65809e-163	9.79913e-164	2.1238e-163	-6.73751e-163	7.47605e-163	7.52603e-163	4.79738e-163	4.19079e-163	0
2.07852e-164	1.50822e-163	-4.89405e-164	-4.08611e-163	-6.03628e-163	-1.01403e-162	4.2958e-163	6.53026e-164	-2.08653e-163	-3.62216e-163	1.09612e-162	3.81948e-163	-1.89526e-163	-9.97448e-164	3.14153e-163	4.8534e-163	-4.64994e-164	-4.85975e-163	-3.76503e-163	-1.53313e-163	8.84163e-164	1.22114e-164	-2.65809e-163	9.79913e-164	2.1238e-163	-6.73751e-163	7.47605e-163	7.52603e-163	4.79738e-163	4.19079e-163	0
2.07852e-164	1.50822e-163	-4.89405e-164	-4.08611e-163	-6.03628e-163	-1.01403e-162	4.2958e-163	6.53026e-164	-2.08653e-163	-3.62216e-163	1.09612e-162	3.81948e-163	-1.89526e-163	-9.97448e-164	3.14153e-163	4.8534e-163	-4.64994e-164	-4.85975e-163	-3.76503e-163	-1.53313e-163	8.84163e-164	1.22114e-164	-2.65809e-163	9.79913e-164	2.1238e-163	-6.73751e-163	7.47605e-163	7.52603e-163	4.79738e-163	4.19079e-163	0
2.07852e-164	1.50822e-163	-4.89405e-164	-4.08611e-163	-6.03628e-163	-1.01403e-162	4.2958e-163	6.53026e-164	-2.08653e-163	-3.62216e-163	1.09612e-162	3.81948e-163	-1.89526e-163	-9.97448e-164	3.14153e-163	4.8534e-163	-4.64994e-164	-4.85975e-163	-3.76503e-163	-1.53313e-163	8.84163e-164	1.22114e-164	-2.65809e-163	9.79913e-164	2.1238e-163	-6.73751e-163	7.47605e-163	7.52603e-163	4.79738e-163	4.19079e-163	0
2.07852e-164	1.50822e-163	-4.89405e-164	-4.08611e-163	-6.03628e-163	-1.01403e-162	4.2958e-163	6.53026e-164	-2.08653e-163	-3.62216e-163	1.09612e-162	3.81948e-163	-1.89526e-163	-9.97448e-164	3.14153e-163	4.8534e-163	-4.64994e-164	-4.85975e-163	-3.76503e-163	-1.53313e-163	8.84163e-164	1.22114e-164	-2.65809e-163	9.79913e-164	2.1238e-163	-6.73751e-163	7.47605e-163	7.52603e-163	4.79738e-163	4.19079e-163	0
2.07852e-164	1.50822e-163	-4.89405e-164	-4.08611e-163	-6.03628e-163	-1.01403e-162	4.2958e-163	6.53026e-164	-2.08653e-163	-3.62216e-163	1.09612e-162	3.81948e-163	-1.89526e-163	-9.97448e-164	3.14153e-163	4.8534e-163	-4.64994e-164	-4.85975e-163	-3.76503e-163	-1.53313e-163	8.84163e-164	1.22114e-164	-2.65809e-163	9.79913e-164	2.1238e-163	-6.73751e-163	7.47605e-163	7.52603e-163	4.79738e-163	4.19079e-163	0
2.07852e-164	1.50822e-163	-4.89405e-164	-4.08611e-163	-6.03628e-163	-1.01403e-162	4.2958e-163	6.53026e-164	-2.08653e-163	-3.62216e-163	1.09612e-162	3.81948e-163	-1.89526e-163	-9.97448e-164	3.14153e-163	4.8534e-163	-4.64994e-164	-4.85975e-163	-3.76503e-163	-1.53313e-163	8.84163e-164	1.22114e-164	-2.65809e-163	9.79913e-164	2.1238e-163	-6.73751e-163	7.47605e-163	7.52603e-163	4.79738e-163	4.19079e-163	0
2.07852e-164	1.50822e-163	-4.89405e-164	-4.08611e-163	-6.03628e-163	-1.01403e-162	4.2958e-163	6.53026e-164	-2.08653e-163	-3.62216e-163	1.09612e-162	3.81948e-163	-1.89526e-163	-9.97448e-164	3.14153e-163	4.8534e-163	-4.64994e-164	-4.85975e-163	-3.76503e-163	-1.53313e-163	8.84163e-164	1.22114e-164	-2.65809e-163	9.79913e-164	2.1238e-163	-6.73751e-163	7.47605e-163	7.52603e-163	4.79738e-163	4.19079e-163	0
2.07852e-164	1.50822e-163	-4.89405e-164	-4.08611e-163	-6.03628e-163	-1.01403e-162	4.2958e-163	6.53026e-164	-2.08653e-163	-3.62216e-163	1.09612e-162	3.81948e-163	-1.89526e-163	-9.97448e-164	3.14153e-163	4.8534e-163	-4.64994e-164	-4.85975e-163	-3.76503e-163	-1.53313e-163	8.84163e-164	1.22114e-164	-2.65809e-163	9.79913e-164	2.1238e-163	-6.73751e-163	7.47605e-163	7.52603e-163	4.79738e-163	4.19079e-163	0
2.07852e-164	1.50822e-163	-4.89405e-164	-4.08611e-163	-6.03628e-163	-1.01403e-162	4.2958e-163	6.53026e-164	-2.08653e-163	-3.62216e-163	1.09612e-162	3.81948e-163	-1.89526e-163	-9.97448e-164	3.14153e-163	4.8534e-163	-4.64994e-164	-4.85975e-163	-3.76503e-163	-1.53313e-163	8.84163e-164	1.22114e-164	-2.65809e-163	9.79913e-164	2.1238e-163	-6.73751e-163	7.47605e-163	7.52603e-163	4.79738e-163	4.19079e-163	0
2.07852e-164	1.50822e-163	-4.89405e-164	-4.08611e-163	-6.03628e-163	-1.01403e-162	4.2958e-163	6.53026e-164	-2.08653e-163	-3.62216e-163	1.09612e-162	3.81948e-163	-1.89526e-163	-9.97448e-164	3.14153e-163	4.8534e-163	-4.64994e-164	-4.85975e-163	-3.76503e-163	-1.53313e-163	8.84163e-164	1.22114e-164	-2.65809e-163	9.79913e-164	2.1238e-163	-6.73751e-163	7.47605e-163	7.52603e-163	4.79738e-163	4.19079e-163	0
2.07852e-164	1.50822e-163	-4.89405e-164	-4.08611e-163	-6.03628e-163	-1.01403e-162	4.2958e-163	6.53026e-164	-2.08653e-163	-3.62216e-163	1.09612e-162	3.81948e-163	-1.89526e-163	-9.97448e-164	3.14153e-163	4.8534e-163	-4.64994e-164	-4.85975e-163	-3.76503e-163	-1.53313e-163	8.84163e-164	1.22114e-164	-2.65809e-163	9.79913e-164	2.1238e-163	-6.73751e-163	7.47605e-163	7.52603e-163	4.79738e-163	4.19079e-163	0
2.07852e-164	1.50822e-163	-4.89405e-164	-4.08611e-163	-6.03628e-163	-1.01403e-162	4.2958e-163	6.53026e-164	-2.08653e-163	-3.62216e-163	1.09612e-162	3.81948e-163	-1.89526e-163	-9.97448e-164	3.14153e-163	4.8534e-163	-4.64994e-164	-4.85975e-163	-3.76503e-163	-1.53313e-163	8.84163e-164	1.22114e-164	-2.65809e-163	9.79913e-164	2.1238e-163	-6.73751e-163	7.47605e-163	7.52603e-163	4.79738e-163	4.19079e-163	0
2.07852e-164	1.50822e-163	-4.89405e-164	-4.08611e-163	-6.03628e-163	-1.01403e-162	4.2958e-163	6.53026e-164	-2.08653e-163	-3.62216e-163	1.09612e-162	3.81948e-163	-1.89526e-163	-9.97448e-164	3.14153e-163	4.8534e-163	-4.64994e-164	-4.85975e-163	-3.76503e-163	-1.53313e-163	8.84163e-164	1.22114e-164	-2.65809e-163	9.79913e-164	2.1238e-163	-6.73751e-163	7.47605e-163	7.52603e-163	4.79738e-163	4.19079e-163	0
2.07852e-164	1.50822e-163	-4.89405e-164	-4.08611e-163	-6.03628e-163	-1.01403e-162	4.2958e-163	6.53026e-164	-2.08653e-163	-3.62216e-163	1.09612e-162	3.81948e-163	-1.89526e-163	-9.97448e-164	3.14153e-163	4.8534e-163	-4.64994e-164	-4.85975e-163	-3.76503e-163	-1.53313e-163	8.84163e-164	1.22114e-164	-2.65809e-163	9.79913e-164	2.1238e-163	-6.73751e-163	7.47605e-163	7.52603e-163	4.79738e-163	4.19079e-163	0
2.07852e-164	1.50822e-163	-4.89405e-164	-4.08611e-163	-6.03628e-163	-1.01403e-162	4.2958e-163	6.53026e-164	-2.08653e-163	-3.62216e-163	1.09612e-162	3.81948e-163	-1.89526e-163	-9.97448e-164	3.14153e-163	4.8534e-163	-4.64994e-164	-4.85975e-163	-3.76503e-163	-1.53313e-163	8.84163e-164	1.22114e-164	-2.65809e-163	9.79913e-164	2.1238e-163	-6.73751e-163	7.47605e-163	7.52603e-163	4.79738e-163	4.19079e-163	0
2.07852e-164	1.50822e-163	-4.89405e-164	-4.08611e-163	-6.03628e-163	-1.01403e-162	4.2958e-163	6.53026e-164	-2.08653e-163	-3.62216e-163	1.09612e-162	3.81948e-163	-1.89526e-163	-9.97448e-164	3.14153e-163	4.8534e-163	-4.64994e-164	-4.85975e-163	-3.76503e-163	-1.53313e-163	8.84163e-164	1.22114e-164	-2.65809e-163	9.79913e-164	2.1238e-163	-6.73751e-163	7.47605e-163	7.52603e-163	4.79738e-163	4.19079e-163	0
2.07852e-164	1.50822e-163	-4.89405e-164	-4.08611e-163	-6.03628e-163	-1.01403e-162	4.2958e-163	6.53026e-164	-2.08653e-163	-3.62216e-163	1.09612e-162	3.81948e-163	-1.89526e-163	-9.97448e-164	3.14153e-163	4.8534e-163	-4.64994e-164	-4.85975e-163	-3.76503e-163	-1.53313e-163	8.84163e-164	1.22114e-164	-2.65809e-163	9.79913e-164	2.1238e-163	-6.73751e-163	7.47605e-163	7.52603e-163	4.79738e-163	4.19079e-163	0
2.07852e-164	1.50822e-163	-4.89405e-164	-4.08611e-163	-6.03628e-163	-1.01403e-162	4.2958e-163	6.53026e-164	-2.08653e-163	-3.62216e-163	1.09612e-162	3.81948e-163	-1.89526e-163	-9.97448e-164	3.14153e-163	4.8534e-163	-4.64994e-164	-4.85975e-163	-3.76503e-163	-1.53313e-163	8.84163e-164	1.22114e-164	-2.65809e-163	9.79913e-164	2.1238e-163	-6.73751e-163	7.47605e-163	7.52603e-163	4.79738e-163	4.19079e-163	0
2.07852e-164	1.50822e-163	-4.89405e-164	-4.08611e-163	-6.03628e-163	-1.01403e-162	4.2958e-163	6.53026e-164	-2.08653e-163	-3.62216e-163	1.09612e-162	3.81948e-163	-1.89526e-163	-9.97448e-164	3.14153e-163	4.8534e-163	-4.64994e-164	-4.85975e-163	-3.76503e-163	-1.53313e-163	8.84163e-164	1.22114e-164	-2.65809e-163	9.79913e-164	2.1238e-163	-6.73751e-163	7.47605e-163	7.52603e-163	4.79738e-163	4.19079e-163	0
2.07852e-164	1.50822e-163	-4.89405e-164	-4.08611e-163	-6.03628e-163	-1.01403e-162	4.2958e-163	6.53026e-164	-2.08653e-163	-3.62216e-163	1.09612e-162	3.81948e-163	-1.89526e-163	-9.97448e-164	3.14153e-163	4.8534e-163	-4.64994e-164	-4.85975e-163	-3.76503e-163	-1.53313e-163	8.84163e-164	1.22114e-164	-2.65809e-163	9.79913e-164	2.1238e-163	-6.73751e-163	7.47605e-163	7.52603e-163	4.79738e-163	4.19079e-163	0
2.07852e-164	1.50822e-163	-4.89405e-164	-4.08611e-163	-6.03628e-163	-1.01403e-162	4.2958e-163	6.53026e-164	-2.08653e-163	-3.62216e-163	1.09612e-162	3.81948e-163	-1.89526e-163	-9.97448e-164	3.14153e-163	4.8534e-163	-4.64994e-164	-4.85975e-163	-3.76503e-163	-1.53313e-163	8.84163e-164	1.22114e-164	-2.65809e-163	9.79913e-164	2.1238e-163	-6.73751e-163	7.47605e-163	7.52603e-163	4.79738e-163	4.19079e-163	0
2.07852e-164	1.50822e-163	-4.89405e-164	-4.08611e-163	-6.03628e-163	-1.01403e-162	4.2958e-163	6.53026e-164	-2.08653e-163	-3.62216e-163	1.09612e-162	3.81948e-163	-1.89526e-163	-9.97448e-164	3.14153e-163	4.8534e-163	-4.64994e-164	-4.85975e-163	-3.76503e-163	-1.53313e-163	8.84163e-164	1.22114e-164	-2.65809e-163	9.79913e-164	2.1238e-163	-6.73751e-163	7.47605e-163	7.52603e-163	4.79738e-163	4.19079e-163	0
2.07852e-164	1.50822e-163	-4.89405e-164	-4.08611e-163	-6.03628e-163	-1.01403e-162	4.2958e-163	6.53026e-164	-2.08653e-163	-3.62216e-163	1.09612e-162	3.81948e-163	-1.89526e-163	-9.97448e-164	3.14153e-163	4.8534e-163	-4.64994e-164	-4.85975e-163	-3.76503e-163	-1.53313e-163	8.84163e-164	1.22114e-164	-2.65809e-163	9.79913e-164	2.1238e-163	-6.73751e-163	7.47605e-163	7.52603e-163	4.79738e-163	4.19079e-163	0
2.07852e-164	1.50822e-163	-4.89405e-164	-4.08611e-163	-6.03628e-163	-1.01403e-162	4.2958e-163	6.53026e-164	-2.08653e-163	-3.62216e-163	1.09612e-162	3.81948e-163	-1.89526e-163	-9.97448e-164	3.14153e-163	4.8534e-163	-4.64994e-164	-4.85975e-163	-3.76503e-163	-1.53313e-163	8.84163e-164	1.22114e-164	-2.65809e-163	9.79913e-164	2.1238e-163	-6.73751e-163	7.47605e-163	7.52603e-163	4.79738e-163	4.19079e-163	0
2.07852e-164	1.50822e-163	-4.89405e-164	-4.08611e-163	-6.03628e-163	-1.01403e-162	4.2958e-163	6.53026e-164	-2.08653e-163	-3.62216e-163	1.09612e-162	3.81948e-163	-1.89526e-163	-9.97448e-164	3.14153e-163	4.8534e-163	-4.64994e-164	-4.85975e-163	-3.76503e-163	-1.53313e-163	8.84163e-164	1.22114e-164	-2.65809e-163	9.79913e-164	2.1238e-163	-6.73751e-163	7.47605e-163	7.52603e-163	4.79738e-163	4.19079e-163	0
2.07852e-164	1.50822e-163	-4.89405e-164	-4.08611e-163	-6.03628e-163	-1.01403e-162	4.2958e-163	6.53026e-164	-2.08653e-163	-3.62216e-163	1.09612e-162	3.81948e-163	-1.89526e-163	-9.97448e-164	3.14153e-163	4.8534e-163	-4.64994e-164	-4.85975e-163	-3.76503e-163	-1.53313e-163	8.84163e-164	1.22114e-164	-2.65809e-163	9.79913e-164	2.1238e-163	-6.73751e-163	7.47605e-163	7.52603e-163	4.79738e-163	4.19079e-163	0
2.07852e-164	1.50822e-163	-4.89405e-164	-4.08611e-163	-6.03628e-163	-1.01403e-162	4.2958e-163	6.53026e-164	-2.08653e-163	-3.62216e-163	1.09612e-162	3.81948e-163	-1.89526e-163	-9.97448e-164	3.14153e-163	4.8534e-163	-4.64994e-164	-4.85975e-163	-3.76503e-163	-1.53313e-163	8.84163e-164	1.22114e-164	-2.65809e-163	9.79913e-164	2.1238e-163	-6.73751e-163	7.47605e-163	7.52603e-163	4.79738e-163	4.19079e-163	0
2.07852e-164	1.50822e-163	-4.89405e-164	-4.08611e-163	-6.03628e-163	-1.01403e-162	4.2958e-163	6.53026e-164	-2.08653e-163	-3.62216e-163	1.09612e-162	3.81948e-163	-1.89526e-163	-9.97448e-164	3.14153e-163	4.8534e-163	-4.64994e-164	-4.85975e-163	-3.76503e-163	-1.53313e-163	8.84163e-164	1.22114e-164	-2.65809e-163	9.79913e-164	2.1238e-163	-6.73751e-163	7.47605e-163	7.52603e-163	4.79738e-163	4.19079e-163	0
2.07852e-164	1.50822e-163	-4.89405e-164	-4.08611e-163	-6.03628e-163	-1.01403e-162	4.2958e-163	6.53026e-164	-2.08653e-163	-3.62216e-163	1.09612e-162	3.81948e-163	-1.89526e-163	-9.97448e-164	3.14153e-163	4.8534e-163	-4.64994e-164	-4.85975e-163	-3.76503e-163	-1.53313e-163	8.84163e-164	1.22114e-164	-2.65809e-163	9.79913e-164	2.1238e-163	-6.73751e-163	7.47605e-163	7.52603e-163	4.79738e-163	4.19079e-163	0
2.07852e-164	1.50822e-163	-4.89405e-164	-4.08611e-163	-6.03628e-163	-1.01403e-162	4.2958e-163	6.53026e-164	-2.08653e-163	-3.62216e-163	1.09612e-162	3.81948e-163	-1.89526e-163	-9.97448e-164	3.14153e-163	4.8534e-163	-4.64994e-164	-4.85975e-163	-3.76503e-163	-1.53313e-163	8.84163e-164	1.22114e-164	-2.65809e-163	9.79913e-164	2.1238e-163	-6.73751e-163	7.47605e-163	7.52603e-163	4.79738e-163	4.19079e-163	0
2.07852e-164	1.50822e-163	-4.89405e-164	-4.08611e-163	-6.03628e-163	-1.01403e-162	4.2958e-163	6.53026e-164	-2.08653e-163	-3.62216e-163	1.09612e-162	3.81948e-163	-1.89526e-163	-9.97448e-164	3.14153e-163	4.8534e-163	-4.64994e-164	-4.85975e-163	-3.76503e-163	-1.53313e-163	8.84163e-164	1.22114e-164	-2.65809e-163	9.79913e-164	2.1238e-163	-6.73751e-163	7.47605e-163	7.52603e-163	4.79738e-163	4.19079e-163	0
2.07852e-164	1.50822e-163	-4.89405e-164	-4.08611e-163	-6.03628e-163	-1.01403e-162	4.2958e-163	6.53026e-164	-2.08653e-163	-3.62216e-163	1.09612e-162	3.81948e-163	-1.89526e-163	-9.97448e-164	3.14153e-163	4.8534e-163	-4.64994e-164	-4.85975e-163	-3.76503e-163	-1.53313e-163	8.84163e-164	1.22114e-164	-2.65809e-163	9.79913e-164	2.1238e-163	-6.73751e-163	7.47605e-163	7.52603e-163	4.79738e-163	4.19079e-163	0
2.07852e-164	1.50822e-163	-4.89405e-164	-4.08611e-163	-6.03628e-163	-1.01403e-162	4.2958e-163	6.53026e-164	-2.08653e-163	-3.62216e-163	1.09612e-162	3.81948e-163	-1.89526e-163	-9.97448e-164	3.14153e-163	4.8534e-163	-4.64994e-164	-4.85975e-163	-3.76503e-163	-1.53313e-163	8.84163e-164	1.22114e-164	-2.65809e-163	9.79913e-164	2.1238e-163	-6.73751e-163	7.47605e-163	7.52603e-163	4.79738e-163	4.19079e-163	0
2.07852e-164	1.50822e-163	-4.89405e-164	-4.08611e-163	-6.03628e-163	-1.01403e-162	4.2958e-163	6.53026e-164	-2.08653e-163	-3.62216e-163	1.09612e-162	3.81948e-163	-1.89526e-163	-9.97448e-164	3.14153e-163	4.8534e-163	-4.64994e-164	-4.85975e-163	-3.76503e-163	-1.53313e-163	8.84163e-164	1.22114e-164	-2.65809e-163	9.79913e-164	2.1238e-163	-6.73751e-163	7.47605e-163	7.52603e-163	4.79738e-163	4.19079e-163	0
2.07852e-164	1.50822e-163	-4.89405e-164	-4.08611e-163	-6.03628e-163	-1.01403e-162	4.2958e-163	6.53026e-164	-2.08653e-163	-3.62216e-163	1.09612e-162	3.81948e-163	-1.89526e-163	-9.97448e-164	3.14153e-163	4.8534e-163	-4.64994e-164	-4.85975e-163	-3.76503e-163	-1.53313e-163	8.84163e-164	1.22114e-164	-2.65809e-163	9.79913e-164	2.1238e-163	-6.73751e-163	7.47605e-163	7.52603e-163	4.79738e-163	4.19079e-163	0
2.07852e-164	1.50822e-163	-4.89405e-164	-4.08611e-163	-6.03628e-163	-1.01403e-162	4.2958e-163	6.53026e-164	-2.08653e-163	-3.62216e-163	1.09612e-162	3.81948e-163	-1.89526e-163	-9.97448e-164	3.14153e-163	4.8534e-163	-4.64994e-164	-4.85975e-163	-3.76503e-163	-1.53313e-163	8.84163e-164	1.22114e-164	-2.65809e-163	9.79913e-164	2.1238e-163	-6.73751e-163	7.47605e-163	7.52603e-163	4.79738e-163	4.19079e-163	0
2.07852e-164	1.50822e-163	-4.89405e-164	-4.08611e-163	-6.03628e-163	-1.01403e-162	4.2958e-163	6.53026e-164	-2.08653e-163	-3.62216e-163	1.09612e-162	3.81948e-163	-1.89526e-163	-9.97448e-164	3.14153e-163	4.8534e-163	-4.64994e-164	-4.85975e-163	-3.76503e-163	-1.53313e-163	8.84163e-164	1.22114e-164	-2.65809e-163	9.79913e-164	2.1238e-163	-6.73751e-163	7.47605e-163	7.52603e-163	4.79738e-163	4.19079e-163	0
2.07852e-164	1.50822e-163	-4.89405e-164	-4.08611e-163	-6.03628e-163	-1.01403e-162	4.2958e-163	6.53026e-164	-2.08653e-163	-3.62216e-163	1.09612e-162	3.81948e-163	-1.89526e-163	-9.97448e-164	3.14153e-163	4.8534e-163	-4.64994e-164	-4.85975e-163	-3.76503e-163	-1.53313e-163	8.84163e-164	1.22114e-164	-2.65809e-163	9.79913e-164	2.1238e-163	-6.73751e-163	7.47605e-163	7.52603e-163	4.79738e-163	4.19079e-163	0
2.07852e-164	1.50822e-163	-4.89405e-164	-4.08611e-163	-6.03628e-163	-1.01403e-162	4.2958e-163	6.53026e-164	-2.08653e-163	-3.62216e-163	1.09612e-162	3.81948e-163	-1.89526e-163	-9.97448e-164	3.14153e-163	4.8534e-163	-4.64994e-164	-4.85975e-163	-3.76503e-163	-1.53313e-163	8.84163e-164	1.22114e-164	-2.65809e-163	9.79913e-164	2.1238e-163	-6.73751e-163	7.47605e-163	7.52603e-163	4.79738e-163	4.19079e-163	0
2.07852e-164	1.50822e-163	-4.89405e-164	-4.08611e-163	-6.03628e-163	-1.01403e-162	4.2958e-163	6.53026e-164	-2.08653e-163	-3.62216e-163	1.09612e-162	3.81948e-163	-1.89526e-163	-9.97448e-164	3.14153e-163	4.8534e-163	-4.64994e-164	-4.85975e-163	-3.76503e-163	-1.53313e-163	8.84163e-164	1.22114e-164	-2.65809e-163	9.79913e-164	2.1238e-163	-6.73751e-163	7.47605e-163	7.52603e-163	4.79738e-163	4.19079e-163	0
2.07852e-164	1.50822e-163	-4.89405e-164	-4.08611e-163	-6.03628e-163	-1.01403e-162	4.2958e-163	6.53026e-164	-2.08653e-163	-3.62216e-163	1.09612e-162	3.81948e-163	-1.89526e-163	-9.97448e-164	3.14153e-163	4.8534e-163	-4.64994e-164	-4.85975e-163	-3.76503e-163	-1.53313e-163	8.84163e-164	1.22114e-164	-2.65809e-163	9.79913e-164	2.1238e-163	-6.73751e-163	7.47605e-163	7.52603e-163	4.79738e-163	4.19079e-163	0
2.07852e-164	1.50822e-163	-4.89405e-164	-4.08611e-163	-6.03628e-163	-1.01403e-162	4.2958e-163	6.53026e-164	-2.08653e-163	-3.62216e-163	1.09612e-162	3.81948e-163	-1.89526e-163	-9.97448e-164	3.14153e-163	4.8534e-163	-4.64994e-164	-4.85975e-163	-3.76503e-163	-1.53313e-163	8.84163e-164	1.22114e-164	-2.65809e-163	9.79913e-164	2.1238e-163	-6.73751e-163	7.47605e-163	7.52603e-163	4.79738e-163	4.19079e-163	0
2.07852e-164	1.50822e-163	-4.89405e-164	-4.08611e-163	-6.03628e-163	-1.01403e-162	4.2958e-163	6.53026e-164	-2.08653e-163	-3.62216e-163	1.09612e-162	3.81948e-163	-1.89526e-163	-9.97448e-164	3.14153e-163	4.8534e-163	-4.64994e-164	-4.85975e-163	-3.76503e-163	-1.53313e-163	8.84163e-164	1.22114e-164	-2.65809e-163	9.79913e-164	2.1238e-163	-6.73751e-163	7.47605e-163	7.52603e-163	4.79738e-163	4.19079e-163	0
2.07852e-164	1.50822e-163	-4.89405e-164	-4.08611e-163	-6.03628e-163	-1.01403e-162	4.2958e-163	6.53026e-164	-2.08653e-163	-3.62216e-163	1.09612e-162	3.81948e-163	-1.89526e-163	-9.97448e-164	3.14153e-163	4.8534e-163	-4.64994e-164	-4.85975e-163	-3.76503e-163	-1.53313e-163	8.84163e-164	1.22114e-164	-2.65809e-163	9.79913e-164	2.1238e-163	-6.73751e-163	7.47605e-163	7.52603e-163	4.79738e-163	4.19079e-163	0
2.07852e-164	1.50822e-163	-4.89405e-164	-4.08611e-163	-6.03628e-163	-1.01403e-162	4.2958e-163	6.53026e-164	-2.08653e-163	-3.62216e-163	1.09612e-162	3.81948e-163	-1.89526e-163	-9.97448e-164	3.14153e-163	4.8534e-163	-4.64994e-164	-4.85975e-163	-3.76503e-163	-1.53313e-163	8.84163e-164	1.22114e-164	-2.65809e-163	9.79913e-164	2.1238e-163	-6.73751e-163	7.47605e-163	7.52603e-163	4.79738e-163	4.19079e-163	0
2.07852e-164	1.50822e-163	-4.89405e-164	-4.08611e-163	-6.03628e-163	-1.01403e-162	4.2958e-163	6.53026e-164	-2.08653e-163	-3.62216e-163	1.09612e-162	3.81948e-163	-1.89526e-163	-9.97448e-164	3.14153e-163	4.8534e-163	-4.64994e-164	-4.85975e-163	-3.76503e-163	-1.53313e-163	8.84163e-164	1.22114e-164	-2.65809e-163	9.79913e-164	2.1238e-163	-6.73751e-163	7.47605e-163	7.52603e-163	4.79738e-163	4.19079e-163	0
2.07852e-164	1.50822e-163	-4.89405e-164	-4.08611e-163	-6.03628e-163	-1.01403e-162	4.2958e-163	6.53026e-164	-2.08653e-163	-3.62216e-163	1.09612e-162	3.81948e-163	-1.89526e-163	-9.97448e-164	3.14153e-163	4.8534e-163	-4.64994e-164	-4.85975e-163	-3.76503e-163	-1.53313e-163	8.84163e-164	1.22114e-164	-2.65809e-163	9.79913e-164	2.1238e-163	-6.73751e-163	7.47605e-163	7.52603e-163	4.79738e-163	4.19079e-163	0
2.07852e-164	1.50822e-163	-4.89405e-164	-4.08611e-163	-6.03628e-163	-1.01403e-162	4.2958e-163	6.53026e-164	-2.08653e-163	-3.62216e-163	1.09612e-162	3.81948e-163	-1.89526e-163	-9.97448e-164	3.14153e-163	4.8534e-163	-4.64994e-164	-4.85975e-163	-3.76503e-163	-1.53313e-163	8.84163e-164	1.22114e-164	-2.65809e-163	9.79913e-164	2.1238e-163	-6.73751e-163	7.47605e-163	7.52603e-163	4.79738e-163	4.19079e-163	0
2.07852e-164	1.50822e-163	-4.89405e-164	-4.08611e-163	-6.03628e-163	-1.01403e-162	4.2958e-163	6.53026e-164	-2.08653e-163	-3.62216e-163	1.09612e-162	3.81948e-163	-1.89526e-163	-9.97448e-164	3.14153e-163	4.8534e-163	-4.64994e-164	-4.85975e-163	-3.76503e-163	-1.53313e-163	8.84163e-164	1.22114e-164	-2.65809e-163	9.79913e-164	2.1238e-163	-6.73751e-163	7.47605e-163	7.52603e-163	4.79738e-163	4.19079e-163	0
2.07852e-164	1.50822e-163	-4.89405e-164	-4.08611e-163	-6.03628e-163	-1.01403e-162	4.2958e-163	6.53026e-164	-2.08653e-163	-3.62216e-163	1.09612e-162	3.81948e-163	-1.89526e-163	-9.97448e-164	3.14153e-163	4.8534e-163	-4.64994e-164	-4.85975e-163	-3.76503e-163	-1.53313e-163	8.84163e-164	1.22114e-164	-2.65809e-163	9.79913e-164	2.1238e-163	-6.73751e-163	7.47605e-163	7.52603e-163	4.79738e-163	4.19079e-163	0
2.07852e-164	1.50822e-163	-4.89405e-164	-4.08611e-163	-6.03628e-163	-1.01403e-162	4.2958e-163	6.53026e-164	-2.08653e-163	-3.62216e-163	1.09612e-162	3.81948e-163	-1.89526e-163	-9.97448e-164	3.14153e-163	4.8534e-163	-4.64994e-164	-4.85975e-163	-3.76503e-163	-1.53313e-163	8.84163e-164	1.22114e-164	-2.65809e-163	9.79913e-164	2.1238e-163	-6.73751e-163	7.47605e-163	7.52603e-163	4.79738e-163	4.19079e-163	0
2.07852e-164	1.50822e-163	-4.89405e-164	-4.08611e-163	-6.03628e-163	-1.01403e-162	4.2958e-163	6.53026e-164	-2.08653e-163	-3.62216e-163	1.09612e-162	3.81948e-163	-1.89526e-163	-9.97448e-164	3.14153e-163	4.8534e-163	-4.64994e-164	-4.85975e-163	-3.76503e-163	-1.53313e-163	8.84163e-164	1.22114e-164	-2.65809e-163	9.79913e-164	2.1238e-163	-6.73751e-163	7.47605e-163	7.52603e-163	4.79738e-163	4.19079e-163	0
2.07852e-164	1.50822e-163	-4.89405e-164	-4.08611e-163	-6.03628e-163	-1.01403e-162	4.2958e-163	6.53026e-164	-2.08653e-163	-3.62216e-163	1.09612e-162	3.81948e-163	-1.89526e-163	-9.97448e-164	3.14153e-163	4.8534e-163	-4.64994e-164	-4.85975e-163	-3.76503e-163	-1.53313e-163	8.84163e-164	1.22114e-164	-2.65809e-163	9.79913e-164	2.1238e-163	-6.73751e-163	7.47605e-163	7.52603e-163	4.79738e-163	4.19079e-163	0
2.07852e-164	1.50822e-163	-4.89405e-164	-4.08611e-163	-6.03628e-163	-1.01403e-162	4.2958e-163	6.53026e-164	-2.08653e-163	-3.62216e-163	1.09612e-162	3.81948e-163	-1.89526e-163	-9.97448e-164	3.14153e-163	4.8534e-163	-4.64994e-164	-4.85975e-163	-3.76503e-163	-1.53313e-163	8.84163e-164	1.22114e-164	-2.65809e-163	9.79913e-164	2.1238e-163	-6.73751e-163	7.47605e-163	7.52603e-163	4.79738e-163	4.19079e-163	0
2.07852e-164	1.50822e-163	-4.89405e-164	-4.08611e-163	-6.03628e-163	-1.01403e-162	4.2958e-163	6.53026e-164	-2.08653e-163	-3.62216e-163	1.09612e-162	3.81948e-163	-1.89526e-163	-9.97448e-164	3.14153e-163	4.8534e-163	-4.64994e-164	-4.85975e-163	-3.76503e-163	-1.53313e-163	8.84163e-164	1.22114e-164	-2.65809e-163	9.79913e-164	2.1238e-163	-6.73751e-163	7.47605e-163	7.52603e-163	4.79738e-163	4.19079e-163	0
2.07852e-164	1.50822e-163	-4.89405e-164	-4.08611e-163	-6.03628e-163	-1.01403e-162	4.2958e-163	6.53026e-164	-2.08653e-163	-3.62216e-163	1.09612e-162	3.81948e-163	-1.89526e-163	-9.97448e-164	3.14153e-163	4.8534e-163	-4.64994e-164	-4.85975e-163	-3.76503e-163	-1.53313e-163	8.84163e-164	1.22114e-164	-2.65809e-163	9.79913e-164	2.1238e-163	-6.73751e-163	7.47605e-163	7.52603e-163	4.79738e-163	4.19079e-163	0
2.07852e-164	1.50822e-163	-4.89405e-164	-4.08611e-163	-6.03628e-163	-1.01403e-162	4.2958e-163	6.53026e-164	-2.08653e-163	-3.62216e-163	1.09612e-162	3.81948e-163	-1.89526e-163	-9.97448e-164	3.14153e-163	4.8534e-163	-4.64994e-164	-4.85975e-163	-3.76503e-163	-1.53313e-163	8.84163e-164	1.22114e-164	-2.65809e-163	9.79913e-164	2.1238e-163	-6.73751e-163	7.47605e-163	7.52603e-163	4.79738e-163	4.19079e-163	0
2.07852e-164	1.50822e-163	-4.89405e-164	-4.08611e-163	-6.03628e-163	-1.01403e-162	4.2958e-163	6.53026e-164	-2.08653e-163	-3.62216e-163	1.09612e-162	3.81948e-163	-1.89526e-163	-9.97448e-164	3.14153e-163	4.8534e-163	-4.64994e-164	-4.85975e-163	-3.76503e-163	-1.53313e-163	8.84163e-164	1.22114e-164	-2.65809e-163	9.79913e-164	2.1238e-163	-6.73751e-163	7.47605e-163	7.52603e-163	4.79738e-163	4.19079e-163	0
2.07852e-164	1.50822e-163	-4.89405e-164	-4.08611e-163	-6.03628e-163	-1.01403e-162	4.2958e-163	6.53026e-164	-2.08653e-163	-3.62216e-163	1.09612e-162	3.81948e-163	-1.89526e-163	-9.97448e-164	3.14153e-163	4.8534e-163	-4.64994e-164	-4.85975e-163	-3.76503e-163	-1.53313e-163	8.84163e-164	1.22114e-164	-2.65809e-163	9.79913e-164	2.1238e-163	-6.73751e-163	7.47605e-163	7.52603e-163	4.79738e-163	4.19079e-163	0
2.07852e-164	1.50822e-163	-4.89405e-164	-4.08611e-163	-6.03628e-163	-1.01403e-162	4.2958e-163	6.53026e-164	-2.08653e-163	-3.62216e-163	1.09612e-162	3.81948e-163	-1.89526e-163	-9.97448e-164	3.14153e-163	4.8534e-163	-4.64994e-164	-4.85975e-163	-3.76503e-163	-1.53313e-163	8.84163e-164	1.22114e-164	-2.65809e-163	9.79913e-164	2.1238e-163	-6.73751e-163	7.47605e-163	7.52603e-163	4.79738e-163	4.19079e-163	0
2.07852e-164	1.50822e-163	-4.89405e-164	-4.08611e-163	-6.03628e-163	-1.01403e-162	4.2958e-163	6.53026e-164	-2.08653e-163	-3.62216e-163	1.09612e-162	3.81948e-163	-1.89526e-163	-9.97448e-164	3.14153e-163	4.8534e-163	-4.64994e-164	-4.85975e-163	-3.76503e-163	-1.53313e-163	8.84163e-164	1.22114e-164	-2.65809e-163	9.79913e-164	2.1238e-163	-6.73751e-163	7.47605e-163	7.52603e-163	4.79738e-163	4.19079e-163	0
2.07852e-164	1.50822e-163	-4.89405e-164	-4.08611e-163	-6.03628e-163	-1.01403e-162	4.2958e-163	6.53026e-164	-2.08653e-163	-3.62216e-163	1.09612e-162	3.81948e-163	-1.89526e-163	-9.97448e-164	3.14153e-163	4.8534e-163	-4.64994e-164	-4.85975e-163	-3.76503e-163	-1.53313e-163	8.84163e-164	1.22114e-164	-2.65809e-163	9.79913e-164	2.1238e-163	-6.73751e-163	7.47605e-163	7.52603e-163	4.79738e-163	4.19079e-163	0
2.07852e-164	1.50822e-163	-4.89405e-164	-4.08611e-163	-6.03628e-163	-1.01403e-162	4.2958e-163	6.53026e-164	-2.08653e-163	-3.62216e-163	1.09612e-162	3.81948e-163	-1.89526e-163	-9.97448e-164	3.14153e-163	4.8534e-163	-4.64994e-164	-4.85975e-163	-3.76503e-163	-1.53313e-163	8.84163e-164	1.22114e-164	-2.65809e-163	9.79913e-164	2.1238e-163	-6.73751e-163	7.47605e-163	7.52603e-163	4.79738e-163	4.19079e-163	0
2.07852e-164	1.50822e-163	-4.89405e-164	-4.08611e-163	-6.03628e-163	-1.01403e-162	4.2958e-163	6.53026e-164	-2.08653e-163	-3.62216e-163	1.09612e-162	3.81948e-163	-1.89526e-163	-9.97448e-164	3.14153e-163	4.8534e-163	-4.64994e-164	-4.85975e-163	-3.76503e-163	-1.53313e-163	8.84163e-164	1.22114e-164	-2.65809e-163	9.79913e-164	2.1238e-163	-6.73751e-163	7.47605e-163	7.52603e-163	4.79738e-163	4.19079e-163	0
2.07852e-164	1.50822e-163	-4.89405e-164	-4.08611e-163	-6.03628e-163	-1.01403e-162	4.2958e-163	6.53026e-164	-2.08653e-163	-3.62216e-163	1.09612e-162	3.81948e-163	-1.89526e-163	-9.97448e-164	3.14153e-163	4.8534e-163	-4.64994e-164	-4.85975e-163	-3.76503e-163	-1.53313e-163	8.84163e-164	1.22114e-164	-2.65809e-163	9.79913e-164	2.1238e-163	-6.73751e-163	7.47605e-163	7.52603e-163	4.79738e-163	4.19079e-163	0
2.07852e-164	1.50822e-163	-4.89405e-164	-4.08611e-163	-6.03628e-163	-1.01403e-162	4.2958e-163	6.53026e-164	-2.08653e-163	-3.62216e-163	1.09612e-162	3.81948e-163	-1.89526e-163	-9.97448e-164	3.14153e-163	4.8534e-163	-4.64994e-164	-4.85975e-163	-3.76503e-163	-1.53313e-163	8.84163e-164	1.22114e-164	-2.65809e-163	9.79913e-164	2.1238e-163	-6.73751e-163	7.47605e-163	7.52603e-163	4.79738e-163	4.19079e-163	0
2.07852e-164	1.50822e-163	-4.89405e-164	-4.08611e-163	-6.03628e-163	-1.01403e-162	4.2958e-163	6.53026e-164	-2.08653e-163	-3.62216e-163	1.09612e-162	3.81948e-163	-1.89526e-163	-9.97448e-164	3.14153e-163	4.8534e-163	-4.64994e-164	-4.85975e-163	-3.76503e-163	-1.53313e-163	8.84163e-164	1.22114e-164	-2.65809e-163	9.79913e-164	2.1238e-163	-6.73751e-163	7.47605e-163	7.52603e-163	4.79738e-163	4.19079e-163	0
2.07852e-164	1.50822e-163	-4.89405e-164	-4.08611e-163	-6.03628e-163	-1.01403e-162	4.2958e-163	6.53026e-164	-2.08653e-163	-3.62216e-163	1.09612e-162	3.81948e-163	-1.89526e-163	-9.97448e-164	3.14153e-163	4.8534e-163	-4.64994e-164	-4.85975e-163	-3.76503e-163	-1.53313e-163	8.84163e-164	1.22114e-164	-2.65809e-163	9.79913e-164	2.1238e-163	-6.73751e-163	7.47605e-163	7.52603e-163	4.79738e-163	4.19079e-163	0
2.07852e-164	1.50822e-163	-4.89405e-164	-4.08611e-163	-6.03628e-163	-1.01403e-162	4.2958e-163	6.53026e-164	-2.08653e-163	-3.62216e-163	1.09612e-162	3.81948e-163	-1.89526e-163	-9.97448e-164	3.14153e-163	4.8534e-163	-4.64994e-164	-4.85975e-163	-3.76503e-163	-1.53313e-163	8.84163e-164	1.22114e-164	-2.65809e-163	9.79913e-164	2.1238e-163	-6.73751e-163	7.47605e-163	7.52603e-163	4.79738e-163	4.19079e-163	0
2.07852e-164	1.50822e-163	-4.89405e-164	-4.08611e-163	-6.03628e-163	-1.01403e-162	4.2958e-163	6.53026e-164	-2.08653e-163	-3.62216e-163	1.09612e-162	3.81948e-163	-1.89526e-163	-9.97448e-164	3.14153e-163	4.8534e-163	-4.64994e-164	-4.85975e-163	-3.76503e-163	-1.53313e-163	8.84163e-164	1.22114e-164	-2.65809e-163	9.79913e-164	2.1238e-163	-6.73751e-163	7.47605e-163	7.52603e-163	4.79738e-163	4.19079e-163	0
2.07852e-164	1.50822e-163	-4.89405e-164	-4.08611e-163	-6.03628e-163	-1.01403e-162	4.2958e-163	6.53026e-164	-2.08653e-163	-3.62216e-163	1.09612e-162	3.81948e-163	-1.89526e-163	-9.97448e-164	3.14153e-163	4.8534e-163	-4.64994e-164	-4.85975e-163	-3.76503e-163	-1.53313e-163	8.84163e-164	1.22114e-164	-2.65809e-163	9.79913e-164	2.1238e-163	-6.73751e-163	7.47605e-163	7.52603e-163	4.79738e-163	4.19079e-163	0
2.07852e-164	1.50822e-163	-4.89405e-164	-4.08611e-163	-6.03628e-163	-1.01403e-162	4.2958e-163	6.53026e-164	-2.08653e-163	-3.62216e-163	1.09612e-162	3.81948e-163	-1.89526e-163	-9.97448e-164	3.14153e-163	4.8534e-163	-4.64994e-164	-4.85975e-163	-3.76503e-163	-1.53313e-163	8.84163e-164	1.22114e-164	-2.65809e-163	9.79913e-164	2.1238e-163	-6.73751e-163	7.47605e-163	7.52603e-163	4.79738e-163	4.19079e-163	0
2.07852e-164	1.50822e-163	-4.89405e-164	-4.08611e-163	-6.03628e-163	-1.01403e-162	4.2958e-163	6.53026e-164	-2.08653e-163	-3.62216e-163	1.09612e-162	3.81948e-163	-1.89526e-163	-9.97448e-164	3.14153e-163	4.8534e-163	-4.64994e-164	-4.85975e-163	-3.76503e-163	-1.53313e-163	8.84163e-164	1.22114e-164	-2.65809e-163	9.79913e-164	2.1238e-163	-6.73751e-163	7.47605e-163	7.52603e-163	4.79738e-163	4.19079e-163	0
2.07852e-164	1.50822e-163	-4.89405e-164	-4.08611e-163	-6.03628e-163	-1.01403e-162	4.2958e-163	6.53026e-164	-2.08653e-163	-3.62216e-163	1.09612e-162	3.81948e-163	-1.89526e-163	-9.97448e-164	3.14153e-163	4.8534e-163	-4.64994e-164	-4.85975e-163	-3.76503e-163	-1.53313e-163	8.84163e-164	1.22114e-164	-2.65809e-163	9.79913e-164	2.1238e-163	-6.73751e-163	7.47605e-163	7.52603e-163	4.79738e-163	4.19079e-163	0
2.07852e-164	1.50822e-163	-4.89405e-164	-4.08611e-163	-6.03628e-163	-1.01403e-162	4.2958e-163	6.53026e-164	-2.08653e-163	-3.62216e-163	1.09612e-162	3.81948e-163	-1.89526e-163	-9.97448e-164	3.14153e-163	4.8534e-163	-4.64994e-164	-4.85975e-163	-3.76503e-163	-1.53313e-163	8.84163e-164	1.22114e-164	-2.65809e-163	9.79913e-164	2.1238e-163	-6.73751e-163	7.47605e-163	7.52603e-163	4.79738e-163	4.19079e-163	0
2.07852e-164	1.50822e-163	-4.89405e-164	-4.08611e-163	-6.03628e-163	-1.01403e-162	4.2958e-163	6.53026e-164	-2.08653e-163	-3.62216e-163	1.09612e-162	3.81948e-163	-1.89526e-163	-9.97448e-164	3.14153e-163	4.8534e-163	-4.64994e-164	-4.85975e-163	-3.76503e-163	-1.53313e-163	8.84163e-164	1.22114e-164	-2.65809e-163	9.79913e-164	2.1238e-163	-6.73751e-163	7.47605e-163	7.52603e-163	4.79738e-163	4.19079e-163	0
2.07852e-164	1.50822e-163	-4.89405e-164	-4.08611e-163	-6.03628e-163	-1.01403e-162	4.2958e-163	6.53026e-164	-2.08653e-163	-3.62216e-163	1.09612e-162	3.81948e-163	-1.89526e-163	-9.97448e-164	3.14153e-163	4.8534e-163	-4.64994e-164	-4.85975e-163	-3.76503e-163	-1.53313e-163	8.84163e-164	1.22114e-164	-2.65809e-163	9.79913e-164	2.1238e-163	-6.73751e-163	7.47605e-163	7.52603e-163	4.79738e-163	4.19079e-163	0
2.07852e-164	1.50822e-163	-4.89405e-164	-4.08611e-163	-6.03628e-163	-1.01403e-162	4.2958e-163	6.53026e-164	-2.08653e-163	-3.62216e-163	1.09612e-162	3.81948e-163	-1.89526e-163	-9.97448e-164	3.14153e-163	4.8534e-163	-4.64994e-164	-4.85975e-163	-3.76503e-163	-1.53313e-163	8.84163e-164	1.22114e-164	-2.65809e-163	9.79913e-164	2.1238e-163	-6.73751e-163	7.47605e-163	7.52603e-163	4.79738e-163	4.19079e-163	0
2.07852e-164	1.50822e-163	-4.89405e-164	-4.08611e-163	-6.03628e-163	-1.01403e-162	4.2958e-163	6.53026e-164	-2.08653e-163	-3.62216e-163	1.09612e-162	3.81948e-163	-1.89526e-163	-9.97448e-164	3.14153e-163	4.8534e-163	-4.64994e-164	-4.85975e-163	-3.76503e-163	-1.53313e-163	8.84163e-164	1.22114e-164	-2.65809e-163	9.79913e-164	2.1238e-163	-6.73751e-163	7.47605e-163	7.52603e-163	4.79738e-163	4.19079e-163	0
2.07852e-164	1.50822e-163	-4.89405e-164	-4.08611e-163	-6.03628e-163	-1.01403e-162	4.2958e-163	6.53026e-164	-2.08653e-163	-3.62216e-163	1.09612e-162	3.81948e-163	-1.89526e-163	-9.97448e-164	3.14153e-163	4.8534e-163	-4.64994e-164	-4.85975e-163	-3.76503e-163	-1.53313e-163	8.84163e-164	1.22114e-164	-2.65809e-163	9.79913e-164	2.1238e-163	-6.73751e-163	7.47605e-163	7.52603e-163	4.79738e-163	4.19079e-163	0
2.07852e-164	1.50822e-163	-4.89405e-164	-4.08611e-163	-6.03628e-163	-1.01403e-162	4.2958e-163	6.53026e-164	-2.08653e-163	-3.62216e-163	1.09612e-162	3.81948e-163	-1.89526e-163	-9.97448e-164	3.14153e-163	4.8534e-163	-4.64994e-164	-4.85975e-163	-3.76503e-163	-1.53313e-163	8.84163e-164	1.22114e-164	-2.65809e-163	9.79913e-164	2.1238e-163	-6.73751e-163	7.47605e-163	7.52603e-163	4.79738e-163	4.19079e-163	0
2.07852e-164	1.50822e-163	-4.89405e-164	-4.08611e-163	-6.03628e-163	-1.01403e-162	4.2958e-163	6.53026e-164	-2.08653e-163	-3.62216e-163	1.09612e-162	3.81948e-163	-1.89526e-163	-9.97448e-164	3.14153e-163	4.8534e-163	-4.64994e-164	-4.85975e-163	-3.76503e-163	-1.53313e-163	8.84163e-164	1.22114e-164	-2.65809e-163	9.79913e-164	2.1238e-163	-6.73751e-163	7.47605e-163	7.52603e-163	4.79738e-163	4.19079e-163	0
2.07852e-164	1.50822e-163	-4.89405e-164	-4.08611e-163	-6.03628e-163	-1.01403e-162	4.2958e-163	6.53026e-164	-2.08653e-163	-3.62216e-163	1.09612e-162	3.81948e-163	-1.89526e-163	-9.97448e-164	3.14153e-163	4.8534e-163	-4.64994e-164	-4.85975e-163	-3.76503e-163	-1.53313e-163	8.84163e-164	1.22114e-164	-2.65809e-163	9.79913e-164	2.1238e-163	-6.73751e-163	7.47605e-163	7.52603e-163	4.79738e-163	4.19079e-163	0
2.07852e-164	1.50822e-163	-4.89405e-164	-4.08611e-163	-6.03628e-163	-1.01403e-162	4.2958e-163	6.53026e-164	-2.08653e-163	-3.62216e-163	1.09612e-162	3.81948e-163	-1.89526e-163	-9.97448e-164	3.14153e-163	4.8534e-163	-4.64994e-164	-4.85975e-163	-3.76503e-163	-1.53313e-163	8.84163e-164	1.22114e-164	-2.65809e-163	9.79913e-164	2.1238e-163	-6.73751e-163	7.47605e-163	7.52603e-163	4.79738e-163	4.19079e-163	0
2.07852e-164	1.50822e-163	-4.89405e-164	-4.08611e-163	-6.03628e-163	-1.01403e-162	4.2958e-163	6.53026e-164	-2.08653e-163	-3.62216e-163	1.09612e-162	3.81948e-163	-1.89526e-163	-9.97448e-164	3.14153e-163	4.8534e-163	-4.64994e-164	-4.85975e-163	-3.76503e-163	-1.53313e-163	8.84163e-164	1.22114e-164	-2.65809e-163	9.79913e-164	2.1238e-163	-6.73751e-163	7.47605e-163	7.52603e-163	4.79738e-163	4.19079e-163	0
2.07852e-164	1.50822e-163	-4.89405e-164	-4.08611e-163	-6.03628e-163	-1.01403e-162	4.2958e-163	6.53026e-164	-2.08653e-163	-3.62216e-163	1.09612e-162	3.81948e-163	-1.89526e-163	-9.97448e-164	3.14153e-163	4.8534e-163	-4.64994e-164	-4.85975e-163	-3.76503e-163	-1.53313e-163	8.84163e-164	1.22114e-164	-2.65809e-163	9.79913e-164	2.1238e-163	-6.73751e-163	7.47605e-163	7.52603e-163	4.79738e-163	4.19079e-163	0
2.07852e-164	1.50822e-163	-4.89405e-164	-4.08611e-163	-6.03628e-163	-1.01403e-162	4.2958e-163	6.53026e-164	-2.08653e-163	-3.62216e-163	1.09612e-162	3.81948e-163	-1.89526e-163	-9.97448e-164	3.14153e-163	4.8534e-163	-4.64994e-164	-4.85975e-163	-3.76503e-163	-1.53313e-163	8.84163e-164	1.22114e-164	-2.65809e-163	9.79913e-164	2.1238e-163	-6.73751e-163	7.47605e-163	7.52603e-163	4.79738e-163	4.19079e-163	0
2.07852e-164	1.50822e-163	-4.89405e-164	-4.08611e-163	-6.03628e-163	-1.01403e-162	4.2958e-163	6.53026e-164	-2.08653e-163	-3.62216e-163	1.09612e-162	3.81948e-163	-1.89526e-163	-9.97448e-164	3.14153e-163	4.8534e-163	-4.64994e-164	-4.85975e-163	-3.76503e-163	-1.53313e-163	8.84163e-164	1.22114e-164	-2.65809e-163	9.79913e-164	2.1238e-163	-6.73751e-163	7.47605e-163	7.52603e-163	4.79738e-163	4.19079e-163	0
2.07852e-164	1.50822e-163	-4.89405e-164	-4.08611e-163	-6.03628e-163	-1.01403e-162	4.2958e-163	6.53026e-164	-2.08653e-163	-3.62216e-163	1.09612e-162	3.81948e-163	-1.89526e-163	-9.97448e-164	3.14153e-163	4.8534e-163	-4.64994e-164	-4.85975e-163	-3.76503e-163	-1.53313e-163	8.84163e-164	1.22114e-164	-2.65809e-163	9.79913e-164	2.1238e-163	-6.73751e-163	7.47605e-163	7.52603e-163	4.79738e-163	4.19079e-163	0
2.07852e-164	1.50822e-163	-4.89405e-164	-4.08611e-163	-6.03628e-163	-1.01403e-162	4.2958e-163	6.53026e-164	-2.08653e-163	-3.62216e-163	1.09612e-162	3.81948e-163	-1.89526e-163	-9.97448e-164	3.14153e-163	4.8534e-163	-4.64994e-164	-4.85975e-163	-3.76503e-163	-1.53313e-163	8.84163e-164	1.22114e-164	-2.65809e-163	9.79913e-164	2.1238e-163	-6.73751e-163	7.47605e-163	7.52603e-163	4.79738e-163	4.19079e-163	0
2.07852e-164	1.50822e-163	-4.89405e-164	-4.08611e-163	-6.03628e-163	-1.01403e-162	4.2958e-163	6.53026e-164	-2.08653e-163	-3.62216e-163	1.09612e-162	3.81948e-163	-1.89526e-163	-9.97448e-164	3.14153e-163	4.8534e-163	-4.64994e-164	-4.85975e-163	-3.76503e-163	-1.53313e-163	8.84163e-164	1.22114e-164	-2.65809e-163	9.79913e-164	2.1238e-163	-6.73751e-163	7.47605e-163	7.52603e-163	4.79738e-163	4.19079e-163	0
2.07852e-164	1.50822e-163	-4.89405e-164	-4.08611e-163	-6.03628e-163	-1.01403e-162	4.2958e-163	6.53026e-164	-2.08653e-163	-3.62216e-163	1.09612e-162	3.81948e-163	-1.89526e-163	-9.97448e-164	3.14153e-163	4.8534e-163	-4.64994e-164	-4.85975e-163	-3.76503e-163	-1.53313e-163	8.84163e-164	1.22114e-164	-2.65809e-163	9.79913e-164	2.1238e-163	-6.73751e-163	7.47605e-163	7.52603e-163	4.79738e-163	4.19079e-163	0
2.07852e-164	1.50822e-163	-4.89405e-164	-4.08611e-163	-6.03628e-163	-1.01403e-162	4.2958e-163	6.53026e-164	-2.08653e-163	-3.62216e-163	1.09612e-162	3.81948e-163	-1.89526e-163	-9.97448e-164	3.14153e-163	4.8534e-163	-4.64994e-164	-4.85975e-163	-3.76503e-163	-1.53313e-163	8.84163e-164	1.22114e-164	-2.65809e-163	9.79913e-164	2.1238e-163	-6.73751e-163	7.47605e-163	7.52603e-163	4.79738e-163	4.19079e-163	0
2.07852e-164	1.50822e-163	-4.89405e-164	-4.08611e-163	-6.03628e-163	-1.01403e-162	4.2958e-163	6.53026e-164	-2.08653e-163	-3.62216e-163	1.09612e-162	3.81948e-163	-1.89526e-163	-9.97448e-164	3.14153e-163	4.8534e-163	-4.64994e-164	-4.85975e-163	-3.76503e-163	-1.53313e-163	8.84163e-164	1.22114e-164	-2.65809e-163	9.79913e-164	2.1238e-163	-6.73751e-163	7.47605e-163	7.52603e-163	4.79738e-163	4.19079e-163	0
2.07852e-164	1.50822e-163	-4.89405e-164	-4.08611e-163	-6.03628e-163	-1.01403e-162	4.2958e-163	6.53026e-164	-2.08653e-163	-3.62216e-163	1.09612e-162	3.81948e-163	-1.89526e-163	-9.97448e-164	3.14153e-163	4.8534e-163	-4.64994e-164	-4.85975e-163	-3.76503e-163	-1.53313e-163	8.84163e-164	1.22114e-164	-2.65809e-163	9.79913e-164	2.1238e-163	-6.73751e-163	7.47605e-163	7.52603e-163	4.79738e-163	4.19079e-163	0
2.07852e-164	1.50822e-163	-4.89405e-164	-4.08611e-163	-6.03628e-163	-1.01403e-162	4.2958e-163	6.53026e-164	-2.08653e-163	-3.62216e-163	1.09612e-162	3.81948e-163	-1.89526e-163	-9.97448e-164	3.14153e-163	4.8534e-163	-4.64994e-164	-4.85975e-163	-3.76503e-163	-1.53313e-163	8.84163e-164	1.22114e-164	-2.65809e-163	9.79913e-164	2.1238e-163	-6.73751e-163	7.47605e-163	7.52603e-163	4.79738e-163	4.19079e-163	0
2.07852e-164	1.50822e-163	-4.89405e-164	-4.08611e-163	-6.03628e-163	-1.01403e-162	4.2958e-163	6.53026e-164	-2.08653e-163	-3.62216e-163	1.09612e-162	3.81948e-163	-1.89526e-163	-9.97448e-164	3.14153e-163	4.8534e-163	-4.64994e-164	-4.85975e-163	-3.76503e-163	-1.53313e-163	8.84163e-164	1.22114e-164	-2.65809e-163	9.79913e-164	2.1238e-163	-6.73751e-163	7.47605e-163	7.52603e-163	4.79738e-163	4.19079e-163	0
2.07852e-164	1.50822e-163	-4.89405e-164	-4.08611e-163	-6.03628e-163	-1.01403e-162	4.2958e-163	6.53026e-164	-2.08653e-163	-3.62216e-163	1.09612e-162	3.81948e-163	-1.89526e-163	-9.97448e-164	3.14153e-163	4.8534e-163	-4.64994e-164	-4.85975e-163	-3.76503e-163	-1.53313e-163	8.84163e-164	1.22114e-164	-2.65809e-163	9.79913e-164	2.1238e-163	-6.73751e-163	7.47605e-163	7.52603e-163	4.79738e-163	4.19079e-163	0
2.07852e-164	1.50822e-163	-4.89405e-164	-4.08611e-163	-6.03628e-163	-1.01403e-162	4.2958e-163	6.53026e-164	-2.08653e-163	-3.62216e-163	1.09612e-162	3.81948e-163	-1.89526e-163	-9.97448e-164	3.14153e-163	4.8534e-163	-4.64994e-164	-4.85975e-163	-3.76503e-163	-1.53313e-163	8.84163e-164	1.22114e-164	-2.65809e-163	9.79913e-164	2.1238e-163	-6.73751e-163	7.47605e-163	7.52603e-163	4.79738e-163	4.19079e-163	0
2.07852e-164	1.50822e-163	-4.89405e-164	-4.08611e-163	-6.03628e-163	-1.01403e-162	4.2958e-163	6.53026e-164	-2.08653e-163	-3.62216e-163	1.09612e-162	3.81948e-163	-1.89526e-163	-9.97448e-164	3.14153e-163	4.8534e-163	-4.64994e-164	-4.85975e-163	-3.76503e-163	-1.53313e-163	8.84163e-164	1.22114e-164	-2.65809e-163	9.79913e-164	2.1238e-163	-6.73751e-163	7.47605e-163	7.52603e-163	4.79738e-163	4.19079e-163	0
2.07852e-164	1.50822e-163	-4.89405e-164	-4.08611e-163	-6.03628e-163	-1.01403e-162	4.2958e-163	6.53026e-164	-2.08653e-163	-3.62216e-163	1.09612e-162	3.81948e-163	-1.89526e-163	-9.97448e-164	3.14153e-163	4.8534e-163	-4.64994e-164	-4.85975e-163	-3.76503e-163	-1.53313e-163	8.84163e-164	1.22114e-164	-2.65809e-163	9.79913e-164	2.1238e-163	-6.73751e-163	7.47605e-163	7.52603e-163	4.79738e-163	4.19079e-163	0
2.07852e-164	1.50822e-163	-4.89405e-164	-4.08611e-163	-6.03628e-163	-1.01403e-162	4.2958e-163	6.53026e-164	-2.08653e-163	-3.62216e-163	1.09612e-162	3.81948e-163	-1.89526e-163	-9.97448e-164	3.14153e-163	4.8534e-163	-4.64994e-164	-4.85975e-163	-3.76503e-163	-1.53313e-163	8.84163e-164	1.22114e-164	-2.65809e-163	9.79913e-164	2.1238e-163	-6.73751e-163	7.47605e-163	7.52603e-163	4.79738e-163	4.19079e-163	0
2.07852e-164	1.50822e-163	-4.89405e-164	-4.08611e-163	-6.03628e-163	-1.01403e-162	4.2958e-163	6.53026e-164	-2.08653e-163	-3.62216e-163	1.09612e-162	3.81948e-163	-1.89526e-163	-9.97448e-164	3.14153e-163	4.8534e-163	-4.64994e-164	-4.85975e-163	-3.76503e-163	-1.53313e-163	8.84163e-164	1.22114e-164	-2.65809e-163	9.79913e-164	2.1238e-163	-6.73751e-163	7.47605e-163	7.52603e-163	4.79738e-163	4.19079e-163	0
2.07852e-164	1.50822e-163	-4.89405e-164	-4.08611e-163	-6.03628e-163	-1.01403e-162	4.2958e-163	6.53026e-164	-2.08653e-163	-3.62216e-163	1.09612e-162	3.81948e-163	-1.89526e-163	-9.97448e-164	3.14153e-163	4.8534e-163	-4.64994e-164	-4.85975e-163	-3.76503e-163	-1.53313e-163	8.84163e-164	1.22114e-164	-2.65809e-163	9.79913e-164	2.1238e-163	-6.73751e-163	7.47605e-163	7.52603e-163	4.79738e-163	4.19079e-163	0
2.07852e-164	1.50822e-163	-4.89405e-164	-4.08611e-163	-6.03628e-163	-1.01403e-162	4.2958e-163	6.53026e-164	-2.08653e-163	-3.62216e-163	1.09612e-162	3.81948e-163	-1.89526e-163	-9.97448e-164	3.14153e-163	4.8534e-163	-4.64994e-164	-4.85975e-163	-3.76503e-163	-1.53313e-163	8.84163e-164	1.22114e-164	-2.65809e-163	9.79913e-164	2.1238e-163	-6.73751e-163	7.47605e-163	7.52603e-163	4.79738e-163	4.19079e-163	0
2.07852e-164	1.50822e-163	-4.89405e-164	-4.08611e-163	-6.03628e-163	-1.01403e-162	4.2958e-163	6.53026e-164	-2.08653e-163	-3.62216e-163	1.09612e-162	3.81948e-163	-1.89526e-163	-9.97448e-164	3.14153e-163	4.8534e-163	-4.64994e-164	-4.85975e-163	-3.76503e-163	-1.53313e-163	8.84163e-164	1.22114e-164	-2.65809e-163	9.79913e-164	2.1238e-163	-6.73751e-163	7.47605e-163	7.52603e-163	4.79738e-163	4.19079e-163	0
2.07852e-164	1.50822e-163	-4.89405e-164	-4.08611e-163	-6.03628e-163	-1.01403e-162	4.2958e-163	6.53026e-164	-2.08653e-163	-3.62216e-163	1.09612e-162	3.81948e-163	-1.89526e-163	-9.97448e-164	3.14153e-163	4.8534e-163	-4.64994e-164	-4.85975e-163	-3.76503e-163	-1.53313e-163	8.84163e-164	1.22114e-164	-2.65809e-163	9.79913e-164	2.1238e-163	-6.73751e-163	7.47605e-163	7.52603e-163	4.79738e-163	4.19079e-163	0
2.07852e-164	1.50822e-163	-4.89405e-164	-4.08611e-163	-6.03628e-163	-1.01403e-162	4.2958e-163	6.53026e-164	-2.08653e-163	-3.62216e-163	1.09612e-162	3.81948e-163	-1.89526e-163	-9.97448e-164	3.14153e-163	4.8534e-163	-4.64994e-164	-4.85975e-163	-3.76503e-163	-1.53313e-163	8.84163e-164	1.22114e-164	-2.65809e-163	9.79913e-164	2.1238e-163	-6.73751e-163	7.47605e-163	7.52603e-163	4.79738e-163	4.19079e-163	0
2.07852e-164	1.50822e-163	-4.89405e-164	-4.08611e-163	-6.03628e-163	-1.01403e-162	4.2958e-163	6.53026e-164	-2.08653e-163	-3.62216e-163	1.09612e-162	3.81948e-163	-1.89526e-163	-9.97448e-164	3.14153e-163	4.8534e-163	-4.64994e-164	-4.85975e-163	-3.76503e-163	-1.53313e-163	8.84163e-164	1.22114e-164	-2.65809e-163	9.79913e-164	2.1238e-163	-6.73751e-163	7.47605e-163	7.52603e-163	4.79738e-163	4.19079e-163	0
2.07852e-164	1.50822e-163	-4.89405e-164	-4.08611e-163	-6.03628e-163	-1.01403e-162	4.2958e-163	6.53026e-164	-2.08653e-163	-3.62216e-163	1.09612e-162	3.81948e-163	-1.89526e-163	-9.97448e-164	3.14153e-163	4.8534e-163	-4.64994e-164	-4.85975e-163	-3.76503e-163	-1.53313e-163	8.84163e-164	1.22114e-164	-2.65809e-163	9.79913e-164	2.1238e-163	-6.73751e-163	7.47605e-163	7.52603e-163	4.79738e-163	4.19079e-163	0
2.07852e-164	1.50822e-163	-4.89405e-164	-4.08611e-163	-6.03628e-163	-1.01403e-162	4.2958e-163	6.53026e-164	-2.08653e-163	-3.62216e-163	1.09612e-162	3.81948e-163	-1.89526e-163	-9.97448e-164	3.14153e-163	4.8534e-163	-4.64994e-164	-4.85975e-163	-3.76503e-163	-1.53313e-163	8.84163e-164	1.22114e-164	-2.65809e-163	9.79913e-164	2.1238e-163	-6.73751e-163	7.47605e-163	7.52603e-163	4.79738e-163	4.19079e-163	0
2.07852e-164	1.50822e-163	-4.89405e-164	-4.08611e-163	-6.03628e-163	-1.01403e-162	4.2958e-163	6.53026e-164	-2.08653e-163	-3.62216e-163	1.09612e-162	3.81948e-163	-1.89526e-163	-9.97448e-164	3.14153e-163	4.8534e-163	-4.64994e-164	-4.85975e-163	-3.76503e-163	-1.53313e-163	8.84163e-164	1.22114e-164	-2.65809e-163	9.79913e-164	2.1238e-163	-6.73751e-163	7.47605e-163	7.52603e-163	4.79738e-163	4.19079e-163	0
2.07852e-164	1.50822e-163	-4.89405e-164	-4.08611e-163	-6.03628e-163	-1.01403e-162	4.2958e-163	6.53026e-164	-2.08653e-163	-3.62216e-163	1.09612e-162	3.81948e-163	-1.89526e-163	-9.97448e-164	3.14153e-163	4.8534e-163	-4.64994e-164	-4.85975e-163	-3.76503e-163	-1.53313e-163	8.84163e-164	1.22114e-164	-2.65809e-163	9.79913e-164	2.1238e-163	-6.73751e-163	7.47605e-163	7.52603e-163	4.79738e-163	4.19079e-163	0
2.07852e-164	1.50822e-163	-4.89405e-164	-4.08611e-163	-6.03628e-163	-1.01403e-162	4.2958e-163	6.53026e-164	-2.08653e-163	-3.62216e-163	1.09612e-162	3.81948e-163	-1.89526e-163	-9.97448e-164	3.14153e-163	4.8534e-163	-4.64994e-164	-4.85975e-163	-3.76503e-163	-1.53313e-163	8.84163e-164	1.22114e-164	-2.65809e-163	9.79913e-164	2.1238e-163	-6.73751e-163	7.47605e-163	7.52603e-163	4.79738e-163	4.19079e-163	0
2.07852e-164	1.50822e-163	-4.89405e-164	-4.08611e-163	-6.03628e-163	-1.01403e-162	4.2958e-163	6.53026e-164	-2.08653e-163	-3.62216e-163	1.09612e-162	3.81948e-163	-1.89526e-163	-9.97448e-164	3.14153e-163	4.8534e-163	-4.64994e-164	-4.85975e-163	-3.76503e-163	-1.53313e-163	8.84163e-164	1.22114e-164	-2.65809e-163	9.79913e-164	2.1238e-163	-6.73751e-163	7.47605e-163	7.52603e-163	4.79738e-163	4.19079e-163	0
2.07852e-164	1.50822e-163	-4.89405e-164	-4.08611e-163	-6.03628e-163	-1.01403e-162	4.2958e-163	6.53026e-164	-2.08653e-163	-3.62216e-163	1.09612e-162	3.81948e-163	-1.89526e-163	-9.97448e-164	3.14153e-163	4.8534e-163	-4.64994e-164	-4.85975e-163	-3.76503e-163	-1.53313e-163	8.84163e-164	1.22114e-164	-2.65809e-163	9.79913e-164	2.1238e-163	-6.73751e-163	7.47605e-163	7.52603e-163	4.79738e-163	4.19079e-163	0
2.07852e-164	1.50822e-163	-4.89405e-164	-4.08611e-163	-6.03628e-163	-1.01403e-162	4.2958e-163	6.53026e-164	-2.08653e-163	-3.62216e-163	1.09612e-162	3.81948e-163	-1.89526e-163	-9.97448e-164	3.14153e-163	4.8534e-163	-4.64994e-164	-4.85975e-163	-3.76503e-163	-1.53313e-163	8.84163e-164	1.22114e-164	-2.65809e-163	9.79913e-164	2.1238e-163	-6.73751e-163	7.47605e-163	7.52603e-163	4.79738e-163	4.19079e-163	0
2.07852e-164	1.50822e-163	-4.89405e-164	-4.08611e-163	-6.03628e-163	-1.01403e-162	4.2958e-163	6.53026e-164	-2.08653e-163	-3.62216e-163	1.09612e-162	3.81948e-163	-1.89526e-163	-9.97448e-164	3.14153e-163	4.8534e-163	-4.64994e-164	-4.85975e-163	-3.76503e-163	-1.53313e-163	8.84163e-164	1.22114e-164	-2.65809e-163	9.79913e-164	2.1238e-163	-6.73751e-163	7.47605e-163	7.52603e-163	4.79738e-163	4.19079e-163	0
2.07852e-164	1.50822e-163	-4.89405e-164	-4.08611e-163	-6.03628e-163	-1.01403e-162	4.2958e-163	6.53026e-164	-2.08653e-163	-3.62216e-163	1.09612e-162	3.81948e-163	-1.89526e-163	-9.97448e-164	3.14153e-163	4.8534e-163	-4.64994e-164	-4.85975e-163	-3.76503e-163	-1.53313e-163	8.84163e-164	1.22114e-164	-2.65809e-163	9.79913e-164	2.1238e-163	-6.73751e-163	7.47605e-163	7.52603e-163	4.79738e-163	4.19079e-163	0
2.07852e-164	1.50822e-163	-4.89405e-164	-4.08611e-163	-6.03628e-163	-1.01403e-162	4.2958e-163	6.53026e-164	-2.08653e-163	-3.62216e-163	1.09612e-162	3.81948e-163	-1.89526e-163	-9.97448e-164	3.14153e-163	4.8534e-163	-4.64994e-164	-4.85975e-163	-3.76503e-163	-1.53313e-163	8.84163e-164	1.22114e-164	-2.65809e-163	9.79913e-164	2.1238e-163	-6.73751e-163	7.47605e-163	7.52603e-163	4.79738e-163	4.19079e-163	0
2.07852e-164	1.50822e-163	-4.89405e-164	-4.08611e-163	-6.03628e-163	-1.01403e-162	4.2958e-163	6.53026e-164	-2.08653e-163	-3.62216e-163	1.09612e-162	3.81948e-163	-1.89526e-163	-9.97448e-164	3.14153e-163	4.8534e-163	-4.64994e-164	-4.85975e-163	-3.76503e-163	-1.53313e-163	8.84163e-164	1.22114e-164	-2.65809e-163	9.79913e-164	2.1238e-163	-6.73751e-163	7.47605e-163	7.52603e-163	4.79738e-163	4.19079e-163	0
2.07852e-164	1.50822e-163	-4.89405e-164	-4.08611e-163	-6.03628e-163	-1.01403e-162	4.2958e-163	6.53026e-164	-2.08653e-163	-3.62216e-163	1.09612e-162	3.81948e-163	-1.89526e-163	-9.97448e-164	3.14153e-163	4.8534e-163	-4.64994e-164	-4.85975e-163	-3.76503e-163	-1.53313e-163	8.84163e-164	1.22114e-164	-2.65809e-163	9.79913e-164	2.1238e-163	-6.73751e-163	7.47605e-163	7.52603e-163	4.79738e-163	4.19079e-163	0
2.07852e-164	1.50822e-163	-4.89405e-164	-4.08611e-163	-6.03628e-163	-1.01403e-162	4.2958e-163	6.53026e-164	-2.08653e-163	-3.62216e-163	1.09612e-162	3.81948e-163	-1.89526e-163	-9.97448e-164	3.14153e-163	4.8534e-163	-4.64994e-164	-4.85975e-163	-3.76503e-163	-1.53313e-163	8.84163e-164	1.22114e-164	-2.65809e-163	9.79913e-164	2.1238e-163	-6.73751e-163	7.47605e-163	7.52603e-163	4.79738e-163	4.19079e-163	0
2.07852e-164	1.50822e-163	-4.89405e-164	-4.08611e-163	-6.03628e-163	-1.01403e-162	4.2958e-163	6.53026e-164	-2.08653e-163	-3.62216e-163	1.09612e-162	3.81948e-163	-1.89526e-163	-9.97448e-164	3.14153e-163	4.8534e-163	-4.64994e-164	-4.85975e-163	-3.76503e-163	-1.53313e-163	8.84163e-164	1.22114e-164	-2.65809e-163	9.79913e-164	2.1238e-163	-6.73751e-163	7.47605e-163	7.52603e-163	4.79738e-163	4.19079e-163	0
2.07852e-164	1.50822e-163	-4.89405e-164	-4.08611e-163	-6.03628e-163	-1.01403e-162	4.2958e-163	6.53026e-164	-2.08653e-163	-3.62216e-163	1.09612e-162	3.81948e-163	-1.89526e-163	-9.97448e-164	3.14153e-163	4.8534e-163	-4.64994e-164	-4.85975e-163	-3.76503e-163	-1.53313e-163	8.84163e-164	1.22114e-164	-2.65809e-163	9.79913e-164	2.1238e-163	-6.73751e-163	7.47605e-163	7.52603e-163	4.79738e-163	4.19079e-163	0
2.07852e-164	1.50822e-163	-4.89405e-164	-4.08611e-163	-6.03628e-163	-1.01403e-162	4.2958e-163	6.53026e-164	-2.08653e-163	-3.62216e-163	1.09612e-162	3.81948e-163	-1.89526e-163	-9.97448e-164	3.14153e-163	4.8534e-163	-4.64994e-164	-4.85975e-163	-3.76503e-163	-1.53313e-163	8.84163e-164	1.22114e-164	-2.65809e-163	9.79913e-164	2.1238e-163	-6.73751e-163	7.47605e-163	7.52603e-163	4.79738e-163	4.19079e-163	0
2.07852e-164	1.50822e-163	-4.89405e-164	-4.08611e-163	-6.03628e-163	-1.01403e-162	4.2958e-163	6.53026e-164	-2.08653e-163	-3.62216e-163	1.09612e-162	3.81948e-163	-1.89526e-163	-9.97448e-164	3.14153e-163	4.8534e-163	-4.64994e-164	-4.85975e-163	-3.76503e-163	-1.53313e-163	8.84163e-164	1.22114e-164	-2.65809e-163	9.79913e-164	2.1238e-163	-6.73751e-163	7.47605e-163	7.52603e-163	4.79738e-163	4.19079e-163	0
2.07852e-164	1.50822e-163	-4.89405e-164	-4.08611e-163	-6.03628e-163	-1.01403e-162	4.2958e-163	6.53026e-164	-2.08653e-163	-3.62216e-163	1.09612e-162	3.81948e-163	-1.89526e-163	-9.97448e-164	3.14153e-163	4.8534e-163	-4.64994e-164	-4.85975e-163	-3.76503e-163	-1.53313e-163	8.84163e-164	1.22114e-164	-2.65809e-163	9.79913e-164	2.1238e-163	-6.73751e-163	7.47605e-163	7.52603e-163	4.79738e-163	4.19079e-163	0
2.07852e-164	1.50822e-163	-4.89405e-164	-4.08611e-163	-6.03628e-163	-1.01403e-162	4.2958e-163	6.53026e-164	-2.08653e-163	-3.62216e-163	1.09612e-162	3.81948e-163	-1.89526e-163	-9.97448e-164	3.14153e-163	4.8534e-163	-4.64994e-164	-4.85975e-163	-3.76503e-163	-1.53313e-163	8.84163e-164	1.22114e-164	-2.65809e-163	9.79913e-164	2.1238e-163	-6.73751e-163	7.47605e-163	7.52603e-163	4.79738e-163	4.19079e-163	0
2.07852e-164	1.50822e-163	-4.89405e-164	-4.08611e-163	-6.03628e-163	-1.01403e-162	4.2958e-163	6.53026e-164	-2.08653e-163	-3.62216e-163	1.09612e-162	3.81948e-163	-1.89526e-163	-9.97448e-164	3.14153e-163	4.8534e-163	-4.64994e-164	-4.85975e-163	-3.76503e-163	-1.53313e-163	8.84163e-164	1.22114e-164	-2.65809e-163	9.79913e-164	2.1238e-163	-6.73751e-163	7.47605e-163	7.52603e-163	4.79738e-163	4.19079e-163	0
2.07852e-164	1.50822e-163	-4.89405e-164	-4.08611e-163	-6.03628e-163	-1.01403e-162	4.2958e-163	6.53026e-164	-2.08653e-163	-3.62216e-163	1.09612e-162	3.81948e-163	-1.89526e-163	-9.97448e-164	3.14153e-163	4.8534e-163	-4.64994e-164	-4.85975e-163	-3.76503e-163	-1.53313e-163	8.84163e-164	1.22114e-164	-2.65809e-163	9.79913e-164	2.1238e-163	-6.73751e-163	7.47605e-163	7.52603e-163	4.79738e-163	4.19079e-163	0
2.07852e-164	1.50822e-163	-4.89405e-164	-4.08611e-163	-6.03628e-163	-1.01403e-162	4.2958e-163	6.53026e-164	-2.08653e-163	-3.62216e-163	1.09612e-162	3.81948e-163	-1.89526e-163	-9.97448e-164	3.14153e-163	4.8534e-163	-4.64994e-164	-4.85975e-163	-3.76503e-163	-1.53313e-163	8.84163e-164	1.22114e-164	-2.65809e-163	9.79913e-164	2.1238e-163	-6.73751e-163	7.47605e-163	7.52603e-163	4.79738e-163	4.19079e-163	0
2.07852e-164	1.50822e-163	-4.89405e-164	-4.08611e-163	-6.03628e-163	-1.01403e-162	4.2958e-163	6.53026e-164	-2.08653e-163	-3.62216e-163	1.09612e-162	3.81948e-163	-1.89526e-163	-9.97448e-164	3.14153e-163	4.8534e-163	-4.64994e-164	-4.85975e-163	-3.76503e-163	-1.53313e-163	8.84163e-164	1.22114e-164	-2.65809e-163	9.79913e-164	2.1238e-163	-6.73751e-163	7.47605e-163	7.52603e-163	4.79738e-163	4.19079e-163	0
2.07852e-164	1.50822e-163	-4.89405e-164	-4.08611e-163	-6.03628e-163	-1.01403e-162	4.2958e-163	6.53026e-164	-2.08653e-163	-3.62216e-163	1.09612e-162	3.81948e-163	-1.89526e-163	-9.97448e-164	3.14153e-163	4.8534e-163	-4.64994e-164	-4.85975e-163	-3.76503e-163	-1.53313e-163	8.84163e-164	1.22114e-164	-2.65809e-163	9.79913e-164	2.1238e-163	-6.73751e-163	7.47605e-163	7.52603e-163	4.79738e-163	4.19079e-163	0
2.07852e-164	1.50822e-163	-4.89405e-164	-4.08611e-163	-6.03628e-163	-1.01403e-162	4.2958e-163	6.53026e-164	-2.08653e-163	-3.62216e-163	1.09612e-162	3.81948e-163	-1.89526e-163	-9.97448e-164	3.14153e-163	4.8534e-163	-4.64994e-164	-4.85975e-163	-3.76503e-163	-1.53313e-163	8.84163e-164	1.22114e-164	-2.65809e-163	9.79913e-164	2.1238e-163	-6.73751e-163	7.47605e-163	7.52603e-163	4.79738e-163	4.19079e-163	0
2.07852e-164	1.50822e-163	-4.89405e-164	-4.08611e-163	-6.03628e-163	-1.01403e-162	4.2958e-163	6.53026e-164	-2.08653e-163	-3.62216e-163	1.09612e-162	3.81948e-163	-1.89526e-163	-9.97448e-164	3.14153e-163	4.8534e-163	-4.64994e-164	-4.85975e-163	-3.76503e-163	-1.53313e-163	8.84163e-164	1.22114e-164	-2.65809e-163	9.79913e-164	2.1238e-163	-6.73751e-163	7.47605e-163	7.52603e-163	4.79738e-163	4.19079e-163	0
2.07852e-164	1.50822e-163	-4.89405e-164	-4.08611e-163	-6.03628e-163	-1.01403e-162	4.2958e-163	6.53026e-164	-2.08653e-163	-3.62216e-163	1.09612e-162	3.81948e-163	-1.89526e-163	-9.97448e-164	3.14153e-163	4.8534e-163	-4.64994e-164	-4.85975e-163	-3.76503e-163	-1.53313e-163	8.84163e-164	1.22114e-164	-2.65809e-163	9.79913e-164	2.1238e-163	-6.73751e-163	7.47605e-163	7.52603e-163	4.79738e-163	4.19079e-163	0
2.07852e-164	1.50822e-163	-4.89405e-164	-4.08611e-163	-6.03628e-163	-1.01403e-162	4.2958e-163	6.53026e-164	-2.08653e-163	-3.62216e-163	1.09612e-162	3.81948e-163	-1.89526e-163	-9.97448e-164	3.14153e-163	4.8534e-163	-4.64994e-164	-4.85975e-163	-3.76503e-163	-1.53313e-163	8.84163e-164	1.22114e-164	-2.65809e-163	9.79913e-164	2.1238e-163	-6.73751e-163	7.47605e-163	7.52603e-163	4.79738e-163	4.19079e-163	0
2.07852e-164	1.50822e-163	-4.89405e-164	-4.08611e-163	-6.03628e-163	-1.01403e-162	4.2958e-163	6.53026e-164	-2.08653e-163	-3.62216e-163	1.09612e-162	3.81948e-163	-1.89526e-163	-9.97448e-164	3.14153e-163	4.8534e-163	-4.64994e-164	-4.85975e-163	-3.76503e-163	-1.53313e-163	8.84163e-164	1.22114e-164	-2.65809e-163	9.79913e-164	2.1238e-163	-6.73751e-163	7.47605e-163	7.52603e-163	4.79738e-163	4.19079e-163	0
2.07852e-164	1.50822e-163	-4.89405e-164	-4.08611e-163	-6.03628e-163	-1.01403e-162	4.2958e-163	6.53026e-164	-2.08653e-163	-3.62216e-163	1.09612e-162	3.81948e-163	-1.89526e-163	-9.97448e-164	3.14153e-163	4.8534e-163	-4.64994e-164	-4.85975e-163	-3.76503e-163	-1.53313e-163	8.84163e-164	1.22114e-164	-2.65809e-163	9.79913e-164	2.1238e-163	-6.73751e-163	7.47605e-163	7.52603e-163	4.79738e-163	4.19079e-163	0
2.07852e-164	1.50822e-163	-4.89405e-164	-4.08611e-163	-6.03628e-163	-1.01403e-162	4.2958e-163	6.53026e-164	-2.08653e-163	-3.62216e-163	1.09612e-162	3.81948e-163	-1.89526e-163	-9.97448e-164	3.14153e-163	4.8534e-163	-4.64994e-164	-4.85975e-163	-3.76503e-163	-1.53313e-163	8.84163e-164	1.22114e-164	-2.65809e-163	9.79913e-164	2.1238e-163	-6.73751e-163	7.47605e-163	7.52603e-163	4.79738e-163	4.19079e-163	0
2.07852e-164	1.50822e-163	-4.89405e-164	-4.08611e-163	-6.03628e-163	-1.01403e-162	4.2958e-163	6.53026e-164	-2.08653e-163	-3.62216e-163	1.09612e-162	3.81948e-163	-1.89526e-163	-9.97448e-164	3.14153e-163	4.8534e-163	-4.64994e-164	-4.85975e-163	-3.76503e-163	-1.53313e-163	8.84163e-164	1.22114e-164	-2.65809e-163	9.79913e-164	2.1238e-163	-6.73751e-163	7.47605e-163	7.52603e-163	4.79738e-163	4.19079e-163	0
2.07852e-164	1.50822e-163	-4.89405e-164	-4.08611e-163	-6.03628e-163	-1.01403e-162	4.2958e-163	6.53026e-164	-2.08653e-163	-3.62216e-163	1.09612e-162	3.81948e-163	-1.89526e-163	-9.97448e-164	3.14153e-163	4.8534e-163	-4.64994e-164	-4.85975e-163	-3.76503e-163	-1.53313e-163	8.84163e-164	1.22114e-164	-2.65809e-163	9.79913e-164	2.1238e-163	-6.73751e-163	7.47605e-163	7.52603e-163	4.79738e-163	4.19079e-163	0
2.07852e-164	1.50822e-163	-4.89405e-164	-4.08611e-163	-6.03628e-163	-1.01403e-162	4.2958e-163	6.53026e-164	-2.08653e-163	-3.62216e-163	1.09612e-162	3.81948e-163	-1.89526e-163	-9.97448e-164	3.14153e-163	4.8534e-163	-4.64994e-164	-4.85975e-163	-3.76503e-163	-1.53313e-163	8.84163e-164	1.22114e-164	-2.65809e-163	9.79913e-164	2.1238e-163	-6.73751e-163	7.47605e-163	7.52603e-163	4.79738e-163	4.19079e-163	0
2.07852e-164	1.50822e-163	-4.89405e-164	-4.08611e-163	-6.03628e-163	-1.01403e-162	4.2958e-163	6.53026e-164	-2.08653e-163	-3.62216e-163	1.09612e-162	3.81948e-163	-1.89526e-163	-9.97448e-164	3.14153e-163	4.8534e-163	-4.64994e-164	-4.85975e-163	-3.76503e-163	-1.53313e-163	8.84163e-164	1.22114e-164	-2.65809e-163	9.79913e-164	2.1238e-163	-6.73751e-163	7.47605e-163	7.52603e-163	4.79738e-163	4.19079e-163	0
2.07852e-164	1.50822e-163	-4.89405e-164	-4.08611e-163	-6.03628e-163	-1.01403e-162	4.2958e-163	6.53026e-164	-2.08653e-163	-3.62216e-163	1.09612e-162	3.81948e-163	-1.89526e-163	-9.97448e-164	3.14153e-163	4.8534e-163	-4.64994e-164	-4.85975e-163	-3.76503e-163	-1.53313e-163	8.84163e-164	1.22114e-164	-2.65809e-163	9.79913e-164	2.1238e-163	-6.73751e-163	7.47605e-163	7.52603e-163	4.79738e-163	4.19079e-163	0
2.07852e-164	1.50822e-163	-4.89405e-164	-4.08611e-163	-6.03628e-163	-1.01403e-162	4.2958e-163	6.53026e-164	-2.08653e-163	-3.62216e-163	1.09612e-162	3.81948e-163	-1.89526e-163	-9.97448e-164	3.14153e-163	4.8534e-163	-4.64994e-164	-4.85975e-163	-3.76503e-163	-1.53313e-163	8.84163e-164	1.22114e-164	-2.65809e-163	9.79913e-164	2.1238e-163	-6.73751e-163	7.47605e-163	7.52603e-163	4.79738e-163	4.19079e-163	0
2.07852e-164	1.50822e-163	-4.89405e-164	-4.08611e-163	-6.03628e-163	-1.01403e-162	4.2958e-163	6.53026e-164	-2.08653e-163	-3.62216e-163	1.09612e-162	3.81948e-163	-1.89526e-163	-9.97448e-164	3.14153e-163	4.8534e-163	-4.64994e-164	-4.85975e-163	-3.76503e-163	-1.53313e-163	8.84163e-164	1.22114e-164	-2.65809e-163	9.79913e-164	2.1238e-163	-6.73751e-163	7.47605e-163	7.52603e-163	4.79738e-163	4.19079e-163	0
2.07852e-164	1.50822e-163	-4.89405e-164	-4.08611e-163	-6.03628e-163	-1.01403e-162	4.2958e-163	6.53026e-164	-2.08653e-163	-3.62216e-163	1.09612e-162	3.81948e-163	-1.89526e-163	-9.97448e-164	3.14153e-163	4.8534e-163	-4.64994e-164	-4.85975e-163	-3.76503e-163	-1.53313e-163	8.84163e-164	1.22114e-164	-2.65809e-163	9.79913e-164	2.1238e-163	-6.73751e-163	7.47605e-163	7.52603e-163	4.79738e-163	4.19079e-163	0
2.07852e-164	1.50822e-163	-4.89405e-164	-4.08611e-163	-6.03628e-163	-1.01403e-162	4.2958e-163	6.53026e-164	-2.08653e-163	-3.62216e-163	1.09612e-162	3.81948e-163	-1.89526e-163	-9.97448e-164	3.14153e-163	4.8534e-163	-4.64994e-164	-4.85975e-163	-3.76503e-163	-1.53313e-163	8.84163e-164	1.22114e-164	-2.65809e-163	9.79913e-164	2.1238e-163	-6.73751e-163	7.47605e-163	7.52603e-163	4.79738e-163	4.19079e-163	0
2.07852e-164	1.50822e-163	-4.89405e-164	-4.08611e-163	-6.03628e-163	-1.01403e-162	4.2958e-163	6.53026e-164	-2.08653e-163	-3.62216e-163	1.09612e-162	3.81948e-163	-1.89526e-163	-9.97448e-164	3.14153e-163	4.8534e-163	-4.64994e-164	-4.85975e-163	-3.76503e-163	-1.53313e-163	8.84163e-164	1.22114e-164	-2.65809e-163	9.79913e-164	2.1238e-163	-6.73751e-163	7.47605e-163	7.52603e-163	4.79738e-163	4.19079e-163	0
2.07852e-164	1.50822e-163	-4.89405e-164	-4.08611e-163	-6.03628e-163	-1.01403e-162	4.2958e-163	6.53026e-164	-2.08653e-163	-3.62216e-163	1.09612e-162	3.81948e-163	-1.89526e-163	-9.97448e-164	3.14153e-163	4.8534e-163	-4.64994e-164	-4.85975e-163	-3.76503e-163	-1.53313e-163	8.84163e-164	1.22114e-164	-2.65809e-163	9.79913e-164	2.1238e-163	-6.73751e-163	7.47605e-163	7.52603e-163	4.79738e-163	4.19079e-163	0
2.07852e-164	1.50822e-163	-4.89405e-164	-4.08611e-163	-6.03628e-163	-1.01403e-162	4.2958e-163	6.53026e-164	-2.08653e-163	-3.62216e-163	1.09612e-162	3.81948e-163	-1.89526e-163	-9.97448e-164	3.14153e-163	4.8534e-163	-4.64994e-164	-4.85975e-163	-3.76503e-163	-1.53313e-163	8.84163e-164	1.22114e-164	-2.65809e-163	9.79913e-164	2.1238e-163	-6.73751e-163	7.47605e-163	7.52603e-163	4.79738e-163	4.19079e-163	0
2.07852e-164	1.50822e-163	-4.89405e-164	-4.08611e-163	-6.03628e-163	-1.01403e-162	4.2958e-163	6.53026e-164	-2.08653e-163	-3.62216e-163	1.09612e-162	3.81948e-163	-1.89526e-163	-9.97448e-164	3.14153e-163	4.8534e-163	-4.64994e-164	-4.85975e-163	-3.76503e-163	-1.53313e-163	8.84163e-164	1.22114e-164	-2.65809e-163	9.79913e-164	2.1238e-163	-6.73751e-163	7.47605e-163	7.52603e-163	4.79738e-163	4.19079e-163	0
2.07852e-164	1.50822e-163	-4.89405e-164	-4.08611e-163	-6.03628e-163	-1.01403e-162	4.2958e-163	6.53026e-164	-2.08653e-163	-3.62216e-163	1.09612e-162	3.81948e-163	-1.89526e-163	-9.97448e-164	3.14153e-163	4.8534e-163	-4.64994e-164	-4.85975e-163	-3.76503e-163	-1.53313e-163	8.84163e-164	1.22114e-164	-2.65809e-163	9.79913e-164	2.1238e-163	-6.73751e-163	7.47605e-163	7.52603e-163	4.79738e-163	4.19079e-163	0
2.07852e-164	1.50822e-163	-4.89405e-164	-4.08611e-163	-6.03628e-163	-1.01403e-162	4.2958e-163	6.53026e-164	-2.08653e-163	-3.62216e-163	1.09612e-162	3.81948e-163	-1.89526e-163	-9.97448e-164	3.14153e-163	4.8534e-163	-4.64994e-164	-4.85975e-163	-3.76503e-163	-1.53313e-163	8.84163e-164	1.22114e-164	-2.65809e-163	9.79913e-164	2.1238e-163	-6.73751e-163	7.47605e-163	7.52603e-163	4.79738e-163	4.19079e-163	0
2.07852e-164	1.50822e-163	-4.89405e-164	-4.08611e-163	-6.03628e-163	-1.01403e-162	4.2958e-163	6.53026e-164	-2.08653e-163	-3.62216e-163	1.09612e-162	3.81948e-163	-1.89526e-163	-9.97448e-164	3.14153e-163	4.8534e-163	-4.64994e-164	-4.85975e-163	-3.76503e-163	-1.53313e-163	8.84163e-164	1.22114e-164	-2.65809e-163	9.79913e-164	2.1238e-163	-6.73751e-163	7.47605e-163	7.52603e-163	4.79738e-163	4.19079e-163	0
2.07852e-164	1.50822e-163	-4.89405e-164	-4.08611e-163	-6.03628e-163	-1.01403e-162	4.2958e-163	6.53026e-164	-2.08653e-163	-3.62216e-163	1.09612e-162	3.81948e-163	-1.89526e-163	-9.97448e-164	3.14153e-163	4.8534e-163	-4.64994e-164	-4.85975e-163	-3.76503e-163	-1.53313e-163	8.84163e-164	1.22114e-164	-2.65809e-163	9.79913e-164	2.1238e-163	-6.73751e-163	7.47605e-163	7.52603e-163	4.79738e-163	4.19079e-163	0
2.07852e-164	1.50822e-163	-4.89405e-164	-4.08611e-163	-6.03628e-163	-1.01403e-162	4.2958e-163	6.53026e-164	-2.08653e-163	-3.62216e-163	1.09612e-162	3.81948e-163	-1.89526e-163	-9.97448e-164	3.14153e-163	4.8534e-163	-4.64994e-164	-4.85975e-163	-3.76503e-163	-1.53313e-163	8.84163e-164	1.22114e-164	-2.65809e-163	9.79913e-164	2.1238e-163	-6.73751e-163	7.47605e-163	7.52603e-163	4.79738e-163	4.19079e-163	0
2.07852e-164	1.50822e-163	-4.89405e-164	-4.08611e-163	-6.03628e-163	-1.01403e-162	4.2958e-163	6.53026e-164	-2.08653e-163	-3.62216e-163	1.09612e-162	3.81948e-163	-1.89526e-163	-9.97448e-164	3.14153e-163	4.8534e-163	-4.64994e-164	-4.85975e-163	-3.76503e-163	-1.53313e-163	8.84163e-164	1.22114e-164	-2.65809e-163	9.79913e-164	2.1238e-163	-6.73751e-163	7.47605e-163	7.52603e-163	4.79738e-163	4.19079e-163	0
2.07852e-164	1.50822e-163	-4.89405e-164	-4.08611e-163	-6.03628e-163	-1.01403e-162	4.2958e-163	6.53026e-164	-2.08653e-163	-3.62216e-163	1.09612e-162	3.81948e-163	-1.89526e-163	-9.97448e-164	3.14153e-163	4.8534e-163	-4.64994e-164	-4.85975e-163	-3.76503e-163	-1.53313e-163	8.84163e-164	1.22114e-164	-2.65809e-163	9.79913e-164	2.1238e-163	-6.73751e-163	7.47605e-163	7.52603e-163	4.79738e-163	4.19079e-163	0
2.07852e-164	1.50822e-163	-4.89405e-164	-4.08611e-163	-6.03628e-163	-1.01403e-162	4.2958e-163	6.53026e-164	-2.08653e-163	-3.62216e-163	1.09612e-162	3.81948e-163	-1.89526e-163	-9.97448e-164	3.14153e-163	4.8534e-163	-4.64994e-164	-4.85975e-163	-3.76503e-163	-1.53313e-163	8.84163e-164	1.22114e-164	-2.65809e-163	9.79913e-164	2.1238e-163	-6.73751e-163	7.47605e-163	7.52603e-163	4.79738e-163	4.19079e-163	0
2.07852e-164	1.50822e-163	-4.89405e-164	-4.08611e-163	-6.03628e-163	-1.01403e-162	4.2958e-163	6.53026e-164	-2.08653e-163	-3.62216e-163	1.09612e-162	3.81948e-163	-1.89526e-163	-9.97448e-164	3.14153e-163	4.8534e-163	-4.64994e-164	-4.85975e-163	-3.76503e-163	-1.53313e-163	8.84163e-164	1.22114e-164	-2.65809e-163	9.79913e-164	2.1238e-163	-6.73751e-163	7.47605e-163	7.52603e-163	4.79738e-163	4.19079e-163	0
2.07852e-164	1.50822e-163	-4.89405e-164	-4.08611e-163	-6.03628e-163	-1.01403e-162	4.2958e-163	6.53026e-164	-2.08653e-163	-3.62216e-163	1.09612e-162	3.81948e-163	-1.89526e-163	-9.97448e-164	3.14153e-163	4.8534e-163	-4.64994e-164	-4.85975e-163	-3.76503e-163	-1.53313e-163	8.84163e-164	1.22114e-164	-2.65809e-163	9.79913e-164	2.1238e-163	-6.73751e-163	7.47605e-163	7.52603e-163	4.79738e-163	4.19079e-163	0
2.07852e-164	1.50822e-163	-4.89405e-164	-4.08611e-163	-6.03628e-163	-1.01403e-162	4.2958e-163	6.53026e-164	-2.08653e-163	-3.62216e-163	1.09612e-162	3.81948e-163	-1.89526e-163	-9.97448e-164	3.14153e-163	4.8534e-163	-4.64994e-164	-4.85975e-163	-3.76503e-163	-1.53313e-163	8.84163e-164	1.22114e-164	-2.65809e-163	9.79913e-164	2.1238e-163	-6.73751e-163	7.47605e-163	7.52603e-163	4.79738e-163	4.19079e-163	0
2.07852e-164	1.50822e-163	-4.89405e-164	-4.08611e-163	-6.03628e-163	-1.01403e-162	4.2958e-163	6.53026e-164	-2.08653e-163	-3.62216e-163	1.09612e-162	3.81948e-163	-1.89526e-163	-9.97448e-164	3.14153e-163	4.8534e-163	-4.64994e-164	-4.85975e-163	-3.76503e-163	-1.53313e-163	8.84163e-164	1.22114e-164	-2.65809e-163	9.79913e-164	2.1238e-163	-6.73751e-163	7.47605e-163	7.52603e-163	4.79738e-163	4.19079e-163	0
2.07852e-164	1.50822e-163	-4.89405e-164	-4.08611e-163	-6.03628e-163	-1.01403e-162	4.2958e-163	6.53026e-164	-2.08653e-163	-3.62216e-163	1.09612e-162	3.81948e-163	-1.89526e-163	-9.97448e-164	3.14153e-163	4.8534e-163	-4.64994e-164	-4.85975e-163	-3.76503e-163	-1.53313e-163	8.84163e-164	1.22114e-164	-2.65809e-163	9.79913e-164	2.1238e-163	-6.73751e-163	7.47605e-163	7.52603e-163	4.79738e-163	4.19079e-163	0
2.07852e-164	1.50822e-163	-4.89405e-164	-4.08611e-163	-6.03628e-163	-1.01403e-162	4.2958e-163	6.53026e-164	-2.08653e-163	-3.62216e-163	1.09612e-162	3.81948e-163	-1.89526e-163	-9.97448e-164	3.14153e-163	4.8534e-163	-4.64994e-164	-4.85975e-163	-3.76503e-163	-1.53313e-163	8.84163e-164	1.22114e-164	-2.65809e-163	9.79913e-164	2.1238e-163	-6.73751e-163	7.47605e-163	7.52603e-163	4.79738e-163	4.19079e-163	0
2.07852e-164	1.50822e-163	-4.89405e-164	-4.08611e-163	-6.03628e-163	-1.01403e-162	4.2958e-163	6.53026e-164	-2.08653e-163	-3.62216e-163	1.09612e-162	3.81948e-163	-1.89526e-163	-9.97448e-164	3.14153e-163	4.8534e-163	-4.64994e-164	-4.85975e-163	-3.76503e-163	-1.53313e-163	8.84163e-164	1.22114e-164	-2.65809e-163	9.79913e-164	2.1238e-163	-6.73751e-163	7.47605e-163	7.52603e-163	4.79738e-163	4.19079e-163	0
2.07852e-164	1.50822e-163	-4.89405e-164	-4.08611e-163	-6.03628e-163	-1.01403e-162	4.2958e-163	6.53026e-164	-2.08653e-163	-3.62216e-163	1.09612e-162	3.81948e-163	-1.89526e-163	-9.97448e-164	3.14153e-163	4.8534e-163	-4.64994e-164	-4.85975e-163	-3.76503e-163	-1.53313e-163	8.84163e-164	1.22114e-164	-2.65809e-163	9.79913e-164	2.1238e-163	-6.73751e-163	7.47605e-163	7.52603e-163	4.79738e-163	4.19079e-163	0
2.07852e-164	1.50822e-163	-4.89405e-164	-4.08611e-163	-6.03628e-163	-1.01403e-162	4.2958e-163	6.53026e-164	-2.08653e-163	-3.62216e-163	1.09612e-162	3.81948e-163	-1.89526e-163	-9.97448e-164	3.14153e-163	4.8534e-163	-4.64994e-164	-4.85975e-163	-3.76503e-163	-1.53313e-163	8.84163e-164	1.22114e-164	-2.65809e-163	9.79913e-164	2.1238e-163	-6.73751e-163	7.47605e-163	7.52603e-163	4.79738e-163	4.19079e-163	0
2.07852e-164	1.50822e-163	-4.89405e-164	-4.08611e-163	-6.03628e-163	-1.01403e-162	4.2958e-163	6.53026e-164	-2.08653e-163	-3.62216e-163	1.09612e-162	3.81948e-163	-1.89526e-163	-9.97448e-164	3.14153e-163	4.8534e-163	-4.64994e-164	-4.85975e-163	-3.76503e-163	-1.53313e-163	8.84163e-164	1.22114e-164	-2.65809e-163	9.79913e-164	2.1238e-163	-6.73751e-163	7.47605e-163	7.52603e-163	4.79738e-163	4.19079e-163	0
2.07852e-164	1.50822e-163	-4.89405e-164	-4.08611e-163	-6.03628e-163	-1.01403e-162	4.2958e-163	6.53026e-164	-2.08653e-163	-3.62216e-163	1.09612e-162	3.81948e-163	-1.89526e-163	-9.97448e-164	3.14153e-163	4.8534e-163	-4.64994e-164	-4.85975e-163	-3.76503e-163	-1.53313e-163	8.84163e-164	1.22114e-164	-2.65809e-163	9.79913e-164	2.1238e-163	-6.73751e-163	7.47605e-163	7.52603e-163	4.79738e-163	4.19079e-163	0
2.07852e-164	1.50822e-163	-4.89405e-164	-4.08611e-163	-6.03628e-163	-1.01403e-162	4.2958e-163	6.53026e-164	-2.08653e-163	-3.62216e-163	1.09612e-162	3.81948e-163	-1.89526e-163	-9.97448e-164	3.14153e-163	4.8534e-163	-4.64994e-164	-4.85975e-163	-3.76503e-163	-1.53313e-163	8.84163e-164	1.22114e-164	-2.65809e-163	9.79913e-164	2.1238e-163	-6.73751e-163	7.47605e-163	7.52603e-163	4.79738e-163	4.19079e-163	0
2.07852e-164	1.50822e-163	-4.89405e-164	-4.08611e-163	-6.03628e-163	-1.01403e-162	4.2958e-163	6.53026e-164	-2.08653e-163	-3.62216e-163	1.09612e-162	3.81948e-163	-1.89526e-163	-9.97448e-164	3.14153e-163	4.8534e-163	-4.64994e-164	-4.85975e-163	-3.76503e-163	-1.53313e-163	8.84163e-164	1.22114e-164	-2.65809e-163	9.79913e-164	2.1238e-163	-6.73751e-163	7.47605e-163	7.52603e-163	4.79738e-163	4.19079e-163	0
2.07852e-164	1.50822e-163	-4.89405e-164	-4.08611e-163	-6.03628e-163	-1.01403e-162	4.2958e-163	6.53026e-164	-2.08653e-163	-3.62216e-163	1.09612e-162	3.81948e-163	-1.89526e-163	-9.97448e-164	3.14153e-163	4.8534e-163	-4.64994e-164	-4.85975e-163	-3.76503e-163	-1.53313e-163	8.84163e-164	1.22114e-164	-2.65809e-163	9.79913e-164	2.1238e-163	-6.73751e-163	7.47605e-163	7.52603e-163	4.79738e-163	4.19079e-163	0
2.07852e-164	1.50822e-163	-4.89405e-164	-4.08611e-163	-6.03628e-163	-1.01403e-162	4.2958e-163	6.53026e-164	-2.08653e-163	-3.62216e-163	1.09612e-162	3.81948e-163	-1.89526e-163	-9.97448e-164	3.14153e-163	4.8534e-163	-4.64994e-164	-4.85975e-163	-3.76503e-163	-1.53313e-163	8.84163e-164	1.22114e-164	-2.65809e-163	9.79913e-164	2.1238e-163	-6.73751e-163	7.47605e-163	7.52603e-163	4.79738e-163	4.19079e-163	0
2.07852e-164	1.50822e-163	-4.89405e-164	-4.08611e-163	-6.03628e-163	-1.01403e-162	4.2958e-163	6.53026e-164	-2.08653e-163	-3.62216e-163	1.09612e-162	3.81948e-163	-1.89526e-163	-9.97448e-164	3.14153e-163	4.8534e-163	-4.64994e-164	-4.85975e-163	-3.76503e-163	-1.53313e-163	8.84163e-164	1.22114e-164	-2.65809e-163	9.79913e-164	2.1238e-163	-6.73751e-163	7.47605e-163	7.52603e-163	4.79738e-163	4.19079e-163	0
2.07852e-164	1.50822e-163	-4.89405e-164	-4.08611e-163	-6.03628e-163	-1.01403e-162	4.2958e-163	6.53026e-164	-2.08653e-163	-3.62216e-163	1.09612e-162	3.81948e-163	-1.89526e-163	-9.97448e-164	3.14153e-163	4.8534e-163	-4.64994e-164	-4.85975e-163	-3.76503e-163	-1.53313e-163	8.84163e-164	1.22114e-164	-2.65809e-163	9.79913e-164	2.1238e-163	-6.73751e-163	7.47605e-163	7.52603e-163	4.79738e-163	4.19079e-163	0
2.07852e-164	1.50822e-163	-4.89405e-164	-4.08611e-163	-6.03628e-163	-1.01403e-162	4.2958e-163	6.53026e-164	-2.08653e-163	-3.62216e-163	1.09612e-162	3.81948e-163	-1.89526e-163	-9.97448e-164	3.14153e-163	4.8534e-163	-4.64994e-164	-4.85975e-163	-3.76503e-163	-1.53313e-163	8.84163e-164	1.22114e-164	-2.65809e-163	9.79913e-164	2.1238e-163	-6.73751e-163	7.47605e-163	7.52603e-163	4.79738e-163	4.19079e-163	0
2.07852e-164	1.50822e-163	-4.89405e-164	-4.08611e-163	-6.03628e-163	-1.01403e-162	4.2958e-163	6.53026e-164	-2.08653e-163	-3.62216e-163	1.09612e-162	3.81948e-163	-1.89526e-163	-9.97448e-164	3.14153e-163	4.8534e-163	-4.64994e-164	-4.85975e-163	-3.76503e-163	-1.53313e-163	8.84163e-164	1.22114e-164	-2.65809e-163	9.79913e-164	2.1238e-163	-6.73751e-163	7.47605e-163	7.52603e-163	4.79738e-163	4.19079e-163	0
2.07852e-164	1.50822e-163	-4.89405e-164	-4.08611e-163	-6.03628e-163	-1.01403e-162	4.2958e-163	6.53026e-164	-2.08653e-163	-3.62216e-163	1.09612e-162	3.81948e-163	-1.89526e-163	-9.97448e-164	3.14153e-163	4.8534e-163	-4.64994e-164	-4.85975e-163	-3.76503e-163	-1.53313e-163	8.84163e-164	1.22114e-164	-2.65809e-163	9.79913e-164	2.1238e-163	-6.73751e-163	7.47605e-163	7.52603e-163	4.79738e-163	4.19079e-163	0
2.07852e-164	1.50822e-163	-4.89405e-164	-4.08611e-163	-6.03628e-163	-1.01403e-162	4.2958e-163	6.53026e-164	-2.08653e-163	-3.62216e-163	1.09612e-162	3.81948e-163	-1.89526e-163	-9.97448e-164	3.14153e-163	4.8534e-163	-4.64994e-164	-4.85975e-163	-3.76503e-163	-1.53313e-163	8.84163e-164	1.22114e-164	-2.65809e-163	9.79913e-164	2.1238e-163	-6.73751e-163	7.47605e-163	7.52603e-163	4.79738e-163	4.19079e-163	0
2.07852e-164	1.50822e-163	-4.89405e-164	-4.08611e-163	-6.03628e-163	-1.01403e-162	4.2958e-163	6.53026e-164	-2.08653e-163	-3.62216e-163	1.09612e-162	3.81948e-163	-1.89526e-163	-9.97448e-164	3.14153e-163	4.8534e-163	-4.64994e-164	-4.85975e-163	-3.76503e-163	-1.53313e-163	8.84163e-164	1.22114e-164	-2.65809e-163	9.79913e-164	2.1238e-163	-6.73751e-163	7.47605e-163	7.52603e-163	4.79738e-163	4.19079e-163	0
2.07852e-164	1.50822e-163	-4.89405e-164	-4.08611e-163	-6.03628e-163	-1.01403e-162	4.2958e-163	6.53026e-164	-2.08653e-163	-3.62216e-163	1.09612e-162	3.81948e-163	-1.89526e-163	-9.97448e-164	3.14153e-163	4.8534e-163	-4.64994e-164	-4.85975e-163	-3.76503e-163	-1.53313e-163	8.84163e-164	1.22114e-164	-2.65809e-163	9.79913e-164	2.1238e-163	-6.73751e-163	7.47605e-163	7.52603e-163	4.79738e-163	4.19079e-163	0
2.07852e-164	1.50822e-163	-4.89405e-164	-4.08611e-163	-6.03628e-163	-1.01403e-162	4.2958e-163	6.53026e-164	-2.08653e-163	-3.62216e-163	1.09612e-162	3.81948e-163	-1.89526e-163	-9.97448e-164	3.14153e-163	4.8534e-163	-4.64994e-164	-4.85975e-163	-3.76503e-163	-1.53313e-163	8.84163e-164	1.22114e-164	-2.65809e-163	9.79913e-164	2.1238e-163	-6.73751e-163	7.47605e-163	7.52603e-163	4.79738e-163	4.19079e-163	0
2.07852e-164	1.50822e-163	-4.89405e-164	-4.08611e-163	-6.03628e-163	-1.01403e-162	4.2958e-163	6.53026e-164	-2.08653e-163	-3.62216e-163	1.09612e-162	3.81948e-163	-1.89526e-163	-9.97448e-164	3.14153e-163	4.8534e-163	-4.64994e-164	-4.85975e-163	-3.76503e-163	-1.53313e-163	8.84163e-164	1.22114e-164	-2.65809e-163	9.79913e-164	2.1238e-163	-6.73751e-163	7.47605e-163	7.52603e-163	4.79738e-163	4.19079e-163	0
2.07852e-164	1.50822e-163	-4.89405e-164	-4.08611e-163	-6.03628e-163	-1.01403e-162	4.2958e-163	6.53026e-164	-2.08653e-163	-3.62216e-163	1.09612e-162	3.81948e-163	-1.89526e-163	-9.97448e-164	3.14153e-163	4.8534e-163	-4.64994e-164	-4.85975e-163	-3.76503e-163	-1.53313e-163	8.84163e-164	1.22114e-164	-2.65809e-163	9.79913e-164	2.1238e-163	-6.73751e-163	7.47605e-163	7.52603e-163	4.79738e-163	4.19079e-163	0
2.07852e-164	1.50822e-163	-4.89405e-164	-4.08611e-163	-6.03628e-163	-1.01403e-162	4.2958e-163	6.53026e-164	-2.08653e-163	-3.62216e-163	1.09612e-162	3.81948e-163	-1.89526e-163	-9.97448e-164	3.14153e-163	4.8534e-163	-4.64994e-164	-4.85975e-163	-3.76503e-163	-1.53313e-163	8.84163e-164	1.22114e-164	-2.65809e-163	9.79913e-164	2.1238e-163	-6.73751e-163	7.47605e-163	7.52603e-163	4.79738e-163	4.19079e-163	0
2.07852e-164	1.50822e-163	-4.89405e-164	-4.08611e-163	-6.03628e-163	-1.01403e-162	4.2958e-163	6.53026e-164	-2.08653e-163	-3.62216e-163	1.09612e-162	3.81948e-163	-1.89526e-163	-9.97448e-164	3.14153e-163	4.8534e-163	-4.64994e-164	-4.85975e-163	-3.76503e-163	-1.53313e-163	8.84163e-164	1.22114e-164	-2.65809e-163	9.79913e-164	2.1238e-163	-6.73751e-163	7.47605e-163	7.52603e-163	4.79738e-163	4.19079e-163	0
2.07852e-164	1.50822e-163	-4.89405e-164	-4.08611e-163	-6.03628e-163	-1.01403e-162	4.2958e-163	6.53026e-164	-2.08653e-163	-3.62216e-163	1.09612e-162	3.81948e-163	-1.89526e-163	-9.97448e-164	3.14153e-163	4.8534e-163	-4.64994e-164	-4.85975e-163	-3.76503e-163	-1.53313e-163	8.84163e-164	1.22114e-164	-2.65809e-163	9.79913e-164	2.1238e-163	-6.73751e-163	7.47605e-163	7.52603e-163	4.79738e-163	4.19079e-163	0
2.07852e-164	1.50822e-163	-4.89405e-164	-4.08611e-163	-6.03628e-163	-1.01403e-162	4.2958e-163	6.53026e-164	-2.08653e-163	-3.62216e-163	1.09612e-162	3.81948e-163	-1.89526e-163	-9.97448e-164	3.14153e-163	4.8534e-163	-4.64994e-164	-4.85975e-163	-3.76503e-163	-1.53313e-163	8.84163e-164	1.22114e-164	-2.65809e-163	9.79913e-164	2.1238e-163	-6.73751e-163	7.47605e-163	7.52603e-163	4.79738e-163	4.19079e-163	0
2.07852e-164	1.50822e-163	-4.89405e-164	-4.08611e-163	-6.03628e-163	-1.01403e-162	4.2958e-163	6.53026e-164	-2.08653e-163	-3.62216e-163	1.09612e-162	3.81948e-163	-1.89526e-163	-9.97448e-164	3.14153e-163	4.8534e-163	-4.64994e-164	-4.85975e-163	-3.76503e-163	-1.53313e-163	8.84163e-164	1.22114e-164	-2.65809e-163	9.79913e-164	2.1238e-163	-6.73751e-163	7.47605e-163	7.52603e-163	4.79738e-163	4.19079e-163	0
2.07852e-164	1.50822e-163	-4.89405e-164	-4.08611e-163	-6.03628e-163	-1.01403e-162	4.2958e-163	6.53026e-164	-2.08653e-163	-3.62216e-163	1.09612e-162	3.81948e-163	-1.89526e-163	-9.97448e-164	3.14153e-163	4.8534e-163	-4.64994e-164	-4.85975e-163	-3.76503e-163	-1.53313e-163	8.84163e-164	1.22114e-164	-2.65809e-163	9.79913e-164	2.1238e-163	-6.73751e-163	7.47605e-163	7.52603e-163	4.79738e-163	4.19079e-163	0
2.07852e-164	1.50822e-163	-4.89405e-164	-4.08611e-163	-6.03628e-163	-1.01403e-162	4.2958e-163	6.53026e-164	-2.08653e-163	-3.62216e-163	1.09612e-162	3.81948e-163	-1.89526e-163	-9.97448e-164	3.14153e-163	4.8534e-163	-4.64994e-164	-4.85975e-163	-3.76503e-163	-1.53313e-163	8.84163e-164	1.22114e-164	-2.65809e-163	9.79913e-164	2.1238e-163	-6.73751e-163	7.47605e-163	7.52603e-163	4.79738e-163	4.19079e-163	0
2.07852e-164	1.50822e-163	-4.89405e-164	-4.08611e-163	-6.03628e-163	-1.01403e-162	4.2958e-163	6.53026e-164	-2.08653e-163	-3.62216e-163	1.09612e-162	3.81948e-163	-1.89526e-163	-9.97448e-164	3.14153e-163	4.8534e-163	-4.64994e-164	-4.85975e-163	-3.76503e-163	-1.53313e-163	8.84163e-164	1.22114e-164	-2.65809e-163	9.79913e-164	2.1238e-163	-6.73751e-163	7.47605e-163	7.52603e-163	4.79738e-163	4.19079e-163	0
2.07852e-164	1.50822e-163	-4.89405e-164	-4.08611e-163	-6.03628e-163	-1.01403e-162	4.2958e-163	6.53026e-164	-2.08653e-163	-3.62216e-163	1.09612e-162	3.81948e-163	-1.89526e-163	-9.97448e-164	3.14153e-163	4.8534e-163	-4.64994e-164	-4.85975e-163	-3.76503e-163	-1.53313e-163	8.84163e-164	1.22114e-164	-2.65809e-163	9.79913e-164	2.1238e-163	-6.73751e-163	7.47605e-163	7.52603e-163	4.79738e-163	4.19079e-163	0
2.07852e-164	1.50822e-163	-4.89405e-164	-4.08611e-163	-6.03628e-163	-1.01403e-162	4.2958e-163	6.53026e-164	-2.08653e-163	-3.62216e-163	1.09612e-162	3.81948e-163	-1.89526e-163	-9.97448e-164	3.14153e-163	4.8534e-163	-4.64994e-164	-4.85975e-163	-3.76503e-163	-1.53313e-163	8.84163e-164	1.22114e-164	-2.65809e-163	9.79913e-164	2.1238e-163	-6.73751e-163	7.47605e-163	7.52603e-163	4.79738e-163	4.19079e-163	0
2.07852e-164	1.50822e-163	-4.89405e-164	-4.08611e-163	-6.03628e-163	-1.01403e-162	4.2958e-163	6.53026e-164	-2.08653e-163	-3.62216e-163	1.09612e-162	3.81948e-163	-1.89526e-163	-9.97448e-164	3.14153e-163	4.8534e-163	-4.64994e-164	-4.85975e-163	-3.76503e-163	-1.53313e-163	8.84163e-164	1.22114e-164	-2.65809e-163	9.79913e-164	2.1238e-163	-6.73751e-163	7.47605e-163	7.52603e-163	4.79738e-163	4.19079e-163	0
2.07852e-164	1.50822e-163	-4.89405e-164	-4.08611e-163	-6.03628e-163	-1.01403e-162	4.2958e-163	6.53026e-164	-2.08653e-163	-3.62216e-163	1.09612e-162	3.81948e-163	-1.89526e-163	-9.97448e-164	3.14153e-163	4.8534e-163	-4.64994e-164	-4.85975e-163	-3.76503e-163	-1.53313e-163	8.84163e-164	1.22114e-164	-2.65809e-163	9.79913e-164	2.1238e-163	-6.73751e-163	7.47605e-163	7.52603e-163	4.79738e-163	4.19079e-163	0
2.07852e-164	1.50822e-163	-4.89405e-164	-4.08611e-163	-6.03628e-163	-1.01403e-162	4.2958e-163	6.53026e-164	-2.08653e-163	-3.62216e-163	1.09612e-162	3.81948e-163	-1.89526e-163	-9.97448e-164	3.14153e-163	4.8534e-163	-4.64994e-164	-4.85975e-163	-3.76503e-163	-1.53313e-163	8.84163e-164	1.22114e-164	-2.65809e-163	9.79913e-164	2.1238e-163	-6.73751e-163	7.47605e-163	7.52603e-163	4.79738e-163	4.19079e-163	0
2.07852e-164	1.50822e-163	-4.89405e-164	-4.08611e-163	-6.03628e-163	-1.01403e-162	4.2958e-163	6.53026e-164	-2.08653e-163	-3.62216e-163	1.09612e-162	3.81948e-163	-1.89526e-163	-9.97448e-164	3.14153e-163	4.8534e-163	-4.64994e-164	-4.85975e-163	-3.76503e-163	-1.53313e-163	8.84163e-164	1.22114e-164	-2.65809e-163	9.79913e-164	2.1238e-163	-6.73751e-163	7.47605e-163	7.52603e-163	4.79738e-163	4.19079e-163	0
2.07852e-164	1.50822e-163	-4.89405e-164	-4.08611e-163	-6.03628e-163	-1.01403e-162	4.2958e-163	6.53026e-164	-2.08653e-163	-3.62216e-163	1.09612e-162	3.81948e-163	-1.89526e-163	-9.97448e-164	3.14153e-163	4.8534e-163	-4.64994e-164	-4.85975e-163	-3.76503e-163	-1.53313e-163	8.84163e-164	1.22114e-164	-2.65809e-163	9.79913e-164	2.1238e-163	-6.73751e-163	7.47605e-163	7.52603e-163	4.79738e-163	4.19079e-163	0
2.07852e-164	1.50822e-163	-4.89405e-164	-4.08611e-163	-6.03628e-163	-1.01403e-162	4.2958e-163	6.53026e-164	-2.08653e-163	-3.62216e-163	1.09612e-162	3.81948e-163	-1.89526e-163	-9.97448e-164	3.14153e-163	4.8534e-163	-4.64994e-164	-4.85975e-163	-3.76503e-163	-1.53313e-163	8.84163e-164	1.22114e-164	-2.65809e-163	9.79913e-164	2.1238e-163	-6.73751e-163	7.47605e-163	7.52603e-163	4.79738e-163	4.19079e-163	0
2.07852e-164	1.50822e-163	-4.89405e-164	-4.08611e-163	-6.03628e-163	-1.01403e-162	4.2958e-163	6.53026e-164	-2.08653e-163	-3.62216e-163	1.09612e-162	3.81948e-163	-1.89526e-163	-9.97448e-164	3.14153e-163	4.8534e-163	-4.64994e-164	-4.85975e-163	-3.76503e-163	-1.53313e-163	8.84163e-164	1.22114e-164	-2.65809e-163	9.79913e-164	2.1238e-163	-6.73751e-163	7.47605e-163	7.52603e-163	4.79738e-163	4.19079e-163	0
2.07852e-164	1.50822e-163	-4.89405e-164	-4.08611e-163	-6.03628e-163	-1.01403e-162	4.2958e-163	6.53026e-164	-2.08653e-163	-3.62216e-163	1.09612e-162	3.81948e-163	-1.89526e-163	-9.97448e-164	3.14153e-163	4.8534e-163	-4.64994e-164	-4.85975e-163	-3.76503e-163	-1.53313e-163	8.84163e-164	1.22114e-164	-2.65809e-163	9.79913e-164	2.1238e-163	-6.73751e-163	7.47605e-163	7.52603e-163	4.79738e-163	4.19079e-163	0
2.07852e-164	1.50822e-163	-4.89405e-164	-4.08611e-163	-6.03628e-163	-1.01403e-162	4.2958e-163	6.53026e-164	-2.08653e-163	-3.62216e-163	1.09612e-162	3.81948e-163	-1.89526e-163	-9.97448e-164	3.14153e-163	4.8534e-163	-4.64994e-164	-4.85975e-163	-3.76503e-163	-1.53313e-163	8.84163e-164	1.22114e-164	-2.65809e-163	9.79913e-164	2.1238e-163	-6.73751e-163	7.47605e-163	7.52603e-163	4.79738e-163	4.19079e-163	0
2.07852e-164	1.50822e-163	-4.89405e-164	-4.08611e-163	-6.03628e-163	-1.01403e-162	4.2958e-163	6.53026e-164	-2.08653e-163	-3.62216e-163	1.09612e-162	3.81948e-163	-1.89526e-163	-9.97448e-164	3.14153e-163	4.8534e-163	-4.64994e-164	-4.85975e-163	-3.76503e-163	-1.53313e-163	8.84163e-164	1.22114e-164	-2.65809e-163	9.79913e-164	2.1238e-163	-6.73751e-163	7.47605e-163	7.52603e-163	4.79738e-163	4.19079e-163	0
2.07852e-164	1.50822e-163	-4.89405e-164	-4.08611e-163	-6.03628e-163	-1.01403e-162	4.2958e-163	6.53026e-164	-2.08653e-163	-3.62216e-163	1.09612e-162	3.81948e-163	-1.89526e-163	-9.97448e-164	3.14153e-163	4.8534e-163	-4.64994e-164	-4.85975e-163	-3.76503e-163	-1.53313e-163	8.84163e-164	1.22114e-164	-2.65809e-163	9.79913e-164	2.1238e-163	-6.73751e-163	7.47605e-163	7.52603e-163	4.79738e-163	4.19079e-163	0
2.07852e-164	1.50822e-163	-4.89405e-164	-4.08611e-163	-6.03628e-163	-1.01403e-162	4.2958e-163	6.53026e-164	-2.08653e-163	-3.62216e-163	1.09612e-162	3.81948e-163	-1.89526e-163	-9.97448e-164	3.14153e-163	4.8534e-163	-4.64994e-164	-4.85975e-163	-3.76503e-163	-1.53313e-163	8.84163e-164	1.22114e-164	-2.65809e-163	9.79913e-164	2.1238e-163	-6.73751e-163	7.47605e-163	7.52603e-163	4.79738e-163	4.19079e-163	0
2.07852e-164	1.50822e-163	-4.89405e-164	-4.08611e-163	-6.03628e-163	-1.01403e-162	4.2958e-163	6.53026e-164	-2.08653e-163	-3.62216e-163	1.09612e-162	3.81948e-163	-1.89526e-163	-9.97448e-164	3.14153e-163	4.8534e-163	-4.64994e-164	-4.85975e-163	-3.76503e-163	-1.53313e-163	8.84163e-164	1.22114e-164	-2.65809e-163	9.79913e-164	2.1238e-163	-6.73751e-163	7.47605e-163	7.52603e-163	4.79738e-163	4.19079e-163	0
2.07852e-164	1.50822e-163	-4.89405e-164	-4.08611e-163	-6.03628e-163	-1.01403e-162	4.2958e-163	6.53026e-164	-2.08653e-163	-3.62216e-163	1.09612e-162	3.81948e-163	-1.89526e-163	-9.97448e-164	3.14153e-163	4.8534e-163	-4.64994e-164	-4.85975e-163	-3.76503e-163	-1.53313e-163	8.84163e-164	1.22114e-164	-2.65809e-163	9.79913e-164	2.1238e-163	-6.73751e-163	7.47605e-163	7.52603e-163	4.79738e-163	4.19079e-163	0
2.07852e-164	1.50822e-163	-4.89405e-164	-4.08611e-163	-6.03628e-163	-1.01403e-162	4.2958e-163	6.53026e-164	-2.08653e-163	-3.62216e-163	1.09612e-162	3.81948e-163	-1.89526e-163	-9.97448e-164	3.14153e-163	4.8534e-163	-4.64994e-164	-4.85975e-163	-3.76503e-163	-1.53313e-163	8.84163e-164	1.22114e-164	-2.65809e-163	9.79913e-164	2.1238e-163	-6.73751e-163	7.47605e-163	7.52603e-163	4.79738e-163	4.19079e-163	0
2.07852e-164	1.50822e-163	-4.89405e-164	-4.08611e-163	-6.03628e-163	-1.01403e-162	4.2958e-163	6.53026e-164	-2.08653e-163	-3.62216e-163	1.09612e-162	3.81948e-163	-1.89526e-163	-9.97448e-164	3.14153e-163	4.8534e-163	-4.64994e-164	-4.85975e-163	-3.76503e-163	-1.53313e-163	8.84163e-164	1.22114e-164	-2.65809e-163	9.79913e-164	2.1238e-163	-6.73751e-163	7.47605e-163	7.52603e-163	4.79738e-163	4.19079e-163	0
2.07852e-164	1.50822e-163	-4.89405e-164	-4.08611e-163	-6.03628e-163	-1.01403e-162	4.2958e-163	6.53026e-164	-2.08653e-163	-3.62216e-163	1.09612e-162	3.81948e-163	-1.89526e-163	-9.97448e-164	3.14153e-163	4.8534e-163	-4.64994e-164	-4.85975e-163	-3.76503e-163	-1.53313e-163	8.84163e-164	1.22114e-164	-2.65809e-163	9.79913e-164	2.1238e-163	-6.73751e-163	7.47605e-163	7.52603e-163	4.79738e-163	4.19079e-163	0
2.07852e-164	1.50822e-163	-4.89405e-164	-4.08611e-163	-6.03628e-163	-1.01403e-162	4.2958e-163	6.53026e-164	-2.08653e-163	-3.62216e-163	1.09612e-162	3.81948e-163	-1.89526e-163	-9.97448e-164	3.14153e-163	4.8534e-163	-4.64994e-164	-4.85975e-163	-3.76503e-163	-1.53313e-163	8.84163e-164	1.22114e-164	-2.65809e-163	9.79913e-164	2.1238e-163	-6.73751e-163	7.47605e-163	7.52603e-163	4.79738e-163	4.19079e-163	0
2.07852e-164	1.50822e-163	-4.89405e-164	-4.08611e-163	-6.03628e-163	-1.01403e-162	4.2958e-163	6.53026e-164	-2.08653e-163	-3.62216e-163	1.09612e-162	3.81948e-163	-1.89526e-163	-9.97448e-164	3.14153e-163	4.8534e-163	-4.64994e-164	-4.85975e-163	-3.76503e-163	-1.53313e-163	8.84163e-164	1.22114e-164	-2.65809e-163	9.79913e-164	2.1238e-163	-6.73751e-163	7.47605e-163	7.52603e-163	4.79738e-163	4.19079e-163	0
2.07852e-164	1.50822e-163	-4.89405e-164	-4.08611e-163	-6.03628e-163	-1.01403e-162	4.2958e-163	6.53026e-164	-2.08653e-163	-3.62216e-163	1.09612e-162	3.81948e-163	-1.89526e-163	-9.97448e-164	3.14153e-163	4.8534e-163	-4.64994e-164	-4.85975e-163	-3.76503e-163	-1.53313e-163	8.84163e-164	1.22114e-164	-2.65809e-163	9.79913e-164	2.1238e-163	-6.73751e-163	7.47605e-163	7.52603e-163	4.79738e-163	4.19079e-163	0
2.07852e-164	1.50822e-163	-4.89405e-164	-4.08611e-163	-6.03628e-163	-1.01403e-162	4.2958e-163	6.53026e-164	-2.08653e-163	-3.62216e-163	1.09612e-162	3.81948e-163	-1.89526e-163	-9.97448e-164	3.14153e-163	4.8534e-163	-4.64994e-164	-4.85975e-163	-3.76503e-163	-1.53313e-163	8.84163e-164	1.22114e-164	-2.65809e-163	9.79913e-164	2.1238e-163	-6.73751e-163	7.47605e-163	7.52603e-163	4.79738e-163	4.19079e-163	0
2.07852e-164	1.50822e-163	-4.89405e-164	-4.08611e-163	-6.03628e-163	-1.01403e-162	4.2958e-163	6.53026e-164	-2.08653e-163	-3.62216e-163	1.09612e-162	3.81948e-163	-1.89526e-163	-9.97448e-164	3.14153e-163	4.8534e-163	-4.64994e-164	-4.85975e-163	-3.76503e-163	-1.53313e-163	8.84163e-164	1.22114e-164	-2.65809e-163	9.79913e-164	2.1238e-163	-6.73751e-163	7.47605e-163	7.52603e-163	4.79738e-163	4.19079e-163	0
2.07852e-164	1.50822e-163	-4.89405e-164	-4.08611e-163	-6.03628e-163	-1.01403e-162	4.2958e-163	6.53026e-164	-2.08653e-163	-3.62216e-163	1.09612e-162	3.81948e-163	-1.89526e-163	-9.97448e-164	3.14153e-163	4.8534e-163	-4.64994e-164	-4.85975e-163	-3.76503e-163	-1.53313e-163	8.84163e-164	1.22114e-164	-2.65809e-163	9.79913e-164	2.1238e-163	-6.73751e-163	7.47605e-163	7.52603e-163	4.79738e-163	4.19079e-163	0
2.07852e-164	1.50822e-163	-4.89405e-164	-4.08611e-163	-6.03628e-163	-1.01403e-162	4.2958e-163	6.53026e-164	-2.08653e-163	-3.62216e-163	1.09612e-162	3.81948e-163	-1.89526e-163	-9.97448e-164	3.14153e-163	4.8534e-163	-4.64994e-164	-4.85975e-163	-3.76503e-163	-1.53313e-163	8.84163e-164	1.22114e-164	-2.65809e-163	9.79913e-164	2.1238e-163	-6.73751e-163	7.47605e-163	7.52603e-163	4.79738e-163	4.19079e-163	0
2.07852e-164	1.50822e-163	-4.89405e-164	-4.08611e-163	-6.03628e-163	-1.01403e-162	4.2958e-163	6.53026e-164	-2.08653e-163	-3.62216e-163	1.09612e-162	3.81948e-163	-1.89526e-163	-9.97448e-164	3.14153e-163	4.8534e-163	-4.64994e-164	-4.85975e-163	-3.76503e-163	-1.53313e-163	8.84163e-164	1.22114e-164	-2.65809e-163	9.79913e-164	2.1238e-163	-6.73751e-163	7.47605e-163	7.52603e-163	4.79738e-163	4.19079e-163	0
2.07852e-164	1.50822e-163	-4.89405e-164	-4.08611e-163	-6.03628e-163	-1.01403e-162	4.2958e-163	6.53026e-164	-2.08653e-163	-3.62216e-163	1.09612e-162	3.81948e-163	-1.89526e-163	-9.97448e-164	3.14153e-163	4.8534e-163	-4.64994e-164	-4.85975e-163	-3.76503e-163	-1.53313e-163	8.84163e-164	1.22114e-164	-2.65809e-163	9.79913e-164	2.1238e-163	-6.73751e-163	7.47605e-163	7.52603e-163	4.79738e-163	4.19079e-163	0
2.07852e-164	1.50822e-163	-4.89405e-164	-4.08611e-163	-6.03628e-163	-1.01403e-162	4.2958e-163	6.53026e-164	-2.08653e-163	-3.62216e-163	1.09612e-162	3.81948e-163	-1.89526e-163	-9.97448e-164	3.14153e-163	4.8534e-163	-4.64994e-164	-4.85975e-163	-3.76503e-163	-1.53313e-163	8.84163e-164	1.22114e-164	-2.65809e-163	9.79913e-164	2.1238e-163	-6.73751e-163	7.47605e-163	7.52603e-163	4.79738e-163	4.19079e-163	0
2.07852e-164	1.50822e-163	-4.89405e-164	-4.08611e-163	-6.03628e-163	-1.01403e-162	4.2958e-163	6.53026e-164	-2.08653e-163	-3.62216e-163	1.09612e-162	3.81948e-163	-1.89526e-163	-9.97448e-164	3.14153e-163	4.8534e-163	-4.64994e-164	-4.85975e-163	-3.76503e-163	-1.53313e-163	8.84163e-164	1.22114e-164	-2.65809e-163	9.79913e-164	2.1238e-163	-6.73751e-163	7.47605e-163	7.52603e-163	4.79738e-163	4.19079e-163	0
2.07852e-164	1.50822e-163	-4.89405e-164	-4.08611e-163	-6.03628e-163	-1.01403e-162	4.2958e-163	6.53026e-164	-2.08653e-163	-3.62216e-163	1.09612e-162	3.81948e-163	-1.89526e-163	-9.97448e-164	3.14153e-163	4.8534e-163	-4.64994e-164	-4.85975e-163	-3.76503e-163	-1.53313e-163	8.84163e-164	1.22114e-164	-2.65809e-163	9.79913e-164	2.1238e-163	-6.73751e-163	7.47605e-163	7.52603e-163	4.79738e-163	4.19079e-163	0
2.07852e-164	1.50822e-163	-4.89405e-164	-4.08611e-163	-6.03628e-163	-1.01403e-162	4.2958e-163	6.53026e-164	-2.08653e-163	-3.62216e-163	1.09612e-162	3.81948e-163	-1.89526e-163	-9.97448e-164	3.14153e-163	4.8534e-163	-4.64994e-164	-4.85975e-163	-3.76503e-163	-1.53313e-163	8.84163e-164	1.22114e-164	-2.65809e-163	9.79913e-164	2.1238e-163	-6.73751e-163	7.47605e-163	7.52603e-163	4.79738e-163	4.19079e-163	0
2.07852e-164	1.50822e-163	-4.89405e-164	-4.08611e-163	-6.03628e-163	-1.01403e-162	4.2958e-163	6.53026e-164	-2.08653e-163	-3.62216e-163	1.09612e-162	3.81948e-163	-1.89526e-163	-9.97448e-164	3.14153e-163	4.8534e-163	-4.64994e-164	-4.85975e-163	-3.76503e-163	-1.53313e-163	8.84163e-164	1.22114e-164	-2.65809e-163	9.79913e-164	2.1238e-163	-6.73751e-163	7.47605e-163	7.52603e-163	4.79738e-163	4.19079e-163	0
2.07852e-164	1.50822e-163	-4.89405e-164	-4.08611e-163	-6.03628e-163	-1.01403e-162	4.2958e-163	6.53026e-164	-2.08653e-163	-3.62216e-163	1.09612e-162	3.81948e-163	-1.89526e-163	-9.97448e-164	3.14153e-163	4.8534e-163	-4.64994e-164	-4.85975e-163	-3.76503e-163	-1.53313e-163	8.84163e-164	1.22114e-164	-2.65809e-163	9.79913e-164	2.1238e-163	-6.73751e-163	7.47605e-163	7.52603e-163	4.79738e-163	4.19079e-163	0
2.07852e-164	1.50822e-163	-4.89405e-164	-4.08611e-163	-6.03628e-163	-1.01403e-162	4.2958e-163	6.53026e-164	-2.08653e-163	-3.62216e-163	1.09612e-162	3.81948e-163	-1.89526e-163	-9.97448e-164	3.14153e-163	4.8534e-163	-4.64994e-164	-4.85975e-163	-3.76503e-163	-1.53313e-163	8.84163e-164	1.22114e-164	-2.65809e-163	9.79913e-164	2.1238e-163	-6.73751e-163	7.47605e-163	7.52603e-163	4.79738e-163	4.19079e-163	0
2.07852e-164	1.50822e-163	-4.89405e-164	-4.08611e-163	-6.03628e-163	-1.01403e-162	4.2958e-163	6.53026e-164	-2.08653e-163	-3.62216e-163	1.09612e-162	3.81948e-163	-1.89526e-163	-9.97448e-164	3.14153e-163	4.8534e-163	-4.64994e-164	-4.85975e-163	-3.76503e-163	-1.53313e-163	8.84163e-164	1.22114e-164	-2.65809e-163	9.79913e-164	2.1238e-163	-6.73751e-163	7.47605e-163	7.52603e-163	4.79738e-163	4.19079e-163	0
2.07852e-164	1.50822e-163	-4.89405e-164	-4.08611e-163	-6.03628e-163	-1.01403e-162	4.2958e-163	6.53026e-164	-2.08653e-163	-3.62216e-163	1.09612e-162	3.81948e-163	-1.89526e-163	-9.97448e-164	3.14153e-163	4.8534e-163	-4.64994e-164	-4.85975e-163	-3.76503e-163	-1.53313e-163	8.84163e-164	1.22114e-164	-2.65809e-163	9.79913e-164	2.1238e-163	-6.73751e-163	7.47605e-163	7.52603e-163	4.79738e-163	4.19079e-163	0
2.07852e-164	1.50822e-163	-4.89405e-164	-4.08611e-163	-6.03628e-163	-1.01403e-162	4.2958e-163	6.53026e-164	-2.08653e-163	-3.62216e-163	1.09612e-162	3.81948e-163	-1.89526e-163	-9.97448e-164	3.14153e-163	4.8534e-163	-4.64994e-164	-4.85975e-163	-3.76503e-163	-1.53313e-163	8.84163e-164	1.22114e-164	-2.65809e-163	9.79913e-164	2.1238e-163	-6.73751e-163	7.47605e-163	7.52603e-163	4.79738e-163	4.19079e-163	0
2.07852e-164	1.50822e-163	-4.89405e-164	-4.08611e-163	-6.03628e-163	-1.01403e-162	4.2958e-163	6.53026e-164	-2.08653e-163	-3.62216e-163	1.09612e-162	3.81948e-163	-1.89526e-163	-9.97448e-164	3.14153e-163	4.8534e-163	-4.64994e-164	-4.85975e-163	-3.76503e-163	-1.53313e-163	8.84163e-164	1.22114e-164	-2.65809e-163	9.79913e-164	2.1238e-163	-6.73751e-163	7.47605e-163	7.52603e-163	4.79738e-163	4.19079e-163	0
2.07852e-164	1.50822e-163	-4.89405e-164	-4.08611e-163	-6.03628e-163	-1.01403e-162	4.2958e-163	6.53026e-164	-2.08653e-163	-3.62216e-163	1.09612e-162	3.81948e-163	-1.89526e-163	-9.97448e-164	3.14153e-163	4.8534e-163	-4.64994e-164	-4.85975e-163	-3.76503e-163	-1.53313e-163	8.84163e-164	1.22114e-164	-2.65809e-163	9.79913e-164	2.1238e-163	-6.73751e-163	7.47605e-163	7.52603e-163	4.79738e-163	4.19079e-163	0
2.07852e-164	1.50822e-163	-4.89405e-164	-4.08611e-163	-6.03628e-163	-1.01403e-162	4.2958e-163	6.53026e-164	-2.08653e-163	-3.62216e-163	1.09612e-162	3.81948e-163	-1.89526e-163	-9.97448e-164	3.14153e-163	4.8534e-163	-4.64994e-164	-4.85975e-163	-3.76503e-163	-1.53313e-163	8.84163e-164	1.22114e-164	-2.65809e-163	9.79913e-164	2.1238e-163	-6.73751e-163	7.47605e-163	7.52603e-163	4.79738e-163	4.19079e-163	0
2.07852e-164	1.50822e-163	-4.89405e-164	-4.08611e-163	-6.03628e-163	-1.01403e-162	4.2958e-163	6.53026e-164	-2.08653e-163	-3.62216e-163	1.09612e-162	3.81948e-163	-1.89526e-163	-9.97448e-164	3.14153e-163	4.8534e-163	-4.64994e-164	-4.85975e-163	-3.76503e-163	-1.53313e-163	8.84163e-164	1.22114e-164	-2.65809e-163	9.79913e-164	2.1238e-163	-6.73751e-163	7.47605e-163	7.52603e-163	4.79738e-163	4.19079e-163	0
2.07852e-164	1.50822e-163	-4.89405e-164	-4.08611e-163	-6.03628e-163	-1.01403e-162	4.2958e-163	6.53026e-164	-2.08653e-163	-3.62216e-163	1.09612e-162	3.81948e-163	-1.89526e-163	-9.97448e-164	3.14153e-163	4.8534e-163	-4.64994e-164	-4.85975e-163	-3.76503e-163	-1.53313e-163	8.84163e-164	1.22114e-164	-2.65809e-163	9.79913e-164	2.1238e-163	-6.73751e-163	7.47605e-163	7.52603e-163	4.79738e-163	4.19079e-163	0
2.07852e-164	1.50822e-163	-4.89405e-164	-4.08611e-163	-6.03628e-163	-1.01403e-162	4.2958e-163	6.53026e-164	-2.08653e-163	-3.62216e-163	1.09612e-162	3.81948e-163	-1.89526e-163	-9.97448e-164	3.14153e-163	4.8534e-163	-4.64994e-164	-4.85975e-163	-3.76503e-163	-1.53313e-163	8.84163e-164	1.22114e-164	-2.65809e-163	9.79913e-164	2.1238e-163	-6.73751e-163	7.47605e-163	7.52603e-163	4.79738e-163	4.19079e-163	0
2.07852e-164	1.50822e-163	-4.89405e-164	-4.08611e-163	-6.03628e-163	-1.01403e-162	4.2958e-163	6.53026e-164	-2.08653e-163	-3.62216e-163	1.09612e-162	3.81948e-163	-1.89526e-163	-9.97448e-164	3.14153e-163	4.8534e-163	-4.64994e-164	-4.85975e-163	-3.76503e-163	-1.53313e-163	8.84163e-164	1.22114e-164	-2.65809e-163	9.79913e-164	2.1238e-163	-6.73751e-163	7.47605e-163	7.52603e-163	4.79738e-163	4.19079e-163	0
2.07852e-164	1.50822e-163	-4.89405e-164	-4.08611e-163	-6.03628e-163	-1.01403e-162	4.2958e-163	6.53026e-164	-2.08653e-163	-3.62216e-163	1.09612e-162	3.81948e-163	-1.89526e-163	-9.97448e-164	3.14153e-163	4.8534e-163	-4.64994e-164	-4.85975e-163	-3.76503e-163	-1.53313e-163	8.84163e-164	1.22114e-164	-2.65809e-163	9.79913e-164	2.1238e-163	-6.73751e-163	7.47605e-163	7.52603e-163	4.79738e-163	4.19079e-163	0
2.07852e-164	1.50822e-163	-4.89405e-164	-4.08611e-163	-6.03628e-163	-1.01403e-162	4.2958e-163	6.53026e-164	-2.08653e-163	-3.62216e-163	1.09612e-162	3.81948e-163	-1.89526e-163	-9.97448e-164	3.14153e-163	4.8534e-163	-4.64994e-164	-4.85975e-163	-3.76503e-163	-1.53313e-163	8.84163e-164	1.22114e-164	-2.65809e-163	9.79913e-164	2.1238e-163	-6.73751e-163	7.47605e-163	7.52603e-163	4.79738e-163	4.19079e-163	0
2.07852e-164	1.50822e-163	-4.89405e-164	-4.08611e-163	-6.03628e-163	-1.01403e-162	4.2958e-163	6.53026e-164	-2.08653e-163	-3.62216e-163	1.09612e-162	3.81948e-163	-1.89526e-163	-9.97448e-164	3.14153e-163	4.8534e-163	-4.64994e-164	-4.85975e-163	-3.76503e-163	-1.53313e-163	8.84163e-164	1.22114e-164	-2.65809e-163	9.79913e-164	2.1238e-163	-6.73751e-163	7.47605e-163	7.52603e-163	4.79738e-163	4.19079e-163	0
2.07852e-164	1.50822e-163	-4.89405e-164	-4.08611e-163	-6.03628e-163	-1.01403e-162	4.2958e-163	6.53026e-164	-2.08653e-163	-3.62216e-163	1.09612e-162	3.81948e-163	-1.89526e-163	-9.97448e-164	3.14153e-163	4.8534e-163	-4.64994e-164	-4.85975e-163	-3.76503e-163	-1.53313e-163	8.84163e-164	1.22114e-164	-2.65809e-163	9.79913e-164	2.1238e-163	-6.73751e-163	7.47605e-163	7.52603e-163	4.79738e-163	4.19079e-163	0
2.07852e-164	1.50822e-163	-4.89405e-164	-4.08611e-163	-6.03628e-163	-1.01403e-162	4.2958e-163	6.53026e-164	-2.08653e-163	-3.62216e-163	1.09612e-162	3.81948e-163	-1.89526e-163	-9.97448e-164	3.14153e-163	4.8534e-163	-4.64994e-164	-4.85975e-163	-3.76503e-163	-1.53313e-163	8.84163e-164	1.22114e-164	-2.65809e-163	9.79913e-164	2.1238e-163	-6.73751e-163	7.47605e-163	7.52603e-163	4.79738e-163	4.19079e-163	0
2.07852e-164	1.50822e-163	-4.89405e-164	-4.08611e-163	-6.03628e-163	-1.01403e-162	4.2958e-163	6.53026e-164	-2.08653e-163	-3.62216e-163	1.09612e-162	3.81948e-163	-1.89526e-163	-9.97448e-164	3.14153e-163	4.8534e-163	-4.64994e-164	-4.85975e-163	-3.76503e-163	-1.53313e-163	8.84163e-164	1.22114e-164	-2.65809e-163	9.79913e-164	2.1238e-163	-6.73751e-163	7.47605e-163	7.52603e-163	4.79738e-163	4.19079e-163	0
2.07852e-164	1.50822e-163	-4.89405e-164	-4.08611e-163	-6.03628e-163	-1.01403e-162	4.2958e-163	6.53026e-164	-2.08653e-163	-3.62216e-163	1.09612e-162	3.81948e-163	-1.89526e-163	-9.97448e-164	3.14153e-163	4.8534e-163	-4.64994e-164	-4.85975e-163	-3.76503e-163	-1.53313e-163	8.84163e-164	1.22114e-164	-2.65809e-163	9.79913e-164	2.1238e-163	-6.73751e-163	7.47605e-163	7.52603e-163	4.79738e-163	4.19079e-163	0
2.07852e-164	1.50822e-163	-4.89405e-164	-4.08611e-163	-6.03628e-163	-1.01403e-162	4.2958e-163	6.53026e-164	-2.08653e-163	-3.62216e-163	1.09612e-162	3.81948e-163	-1.89526e-163	-9.97448e-164	3.14153e-163	4.8534e-163	-4.64994e-164	-4.85975e-163	-3.76503e-163	-1.53313e-163	8.84163e-164	1.22114e-164	-2.65809e-163	9.79913e-164	2.1238e-163	-6.73751e-163	7.47605e-163	7.52603e-163	4.79738e-163	4.19079e-163	0
2.07852e-164	1.50822e-163	-4.89405e-164	-4.08611e-163	-6.03628e-163	-1.01403e-162	4.2958e-163	6.53026e-164	-2.08653e-163	-3.62216e-163	1.09612e-162	3.81948e-163	-1.89526e-163	-9.97448e-164	3.14153e-163	4.8534e-163	-4.64994e-164	-4.85975e-163	-3.76503e-163	-1.53313e-163	8.84163e-164	1.22114e-164	-2.65809e-163	9.79913e-164	2.1238e-163	-6.73751e-163	7.47605e-163	7.52603e-163	4.79738e-163	4.19079e-163	0
2.07852e-164	1.50822e-163	-4.89405e-164	-4.08611e-163	-6.03628e-163	-1.01403e-162	4.2958e-163	6.53026e-164	-2.08653e-163	-3.62216e-163	1.09612e-162	3.81948e-163	-1.89526e-163	-9.97448e-164	3.14153e-163	4.8534e-163	-4.64994e-164	-4.85975e-163	-3.76503e-163	-1.53313e-163	8.84163e-164	1.22114e-164	-2.65809e-163	9.79913e-164	2.1238e-163	-6.73751e-163	7.47605e-163	7.52603e-163	4.79738e-163	4.19079e-163	0
2.07852e-164	1.50822e-163	-4.89405e-164	-4.08611e-163	-6.03628e-163	-1.01403e-162	4.2958e-163	6.53026e-164	-2.08653e-163	-3.62216e-163	1.09612e-162	3.81948e-163	-1.89526e-163	-9.97448e-164	3.14153e-163	4.8534e-163	-4.64994e-164	-4.85975e-163	-3.76503e-163	-1.53313e-163	8.84163e-164	1.22114e-164	-2.65809e-163	9.79913e-164	2.1238e-163	-6.73751e-163	7.47605e-163	7.52603e-163	4.79738e-163	4.19079e-163	0
2.07852e-164	1.50822e-163	-4.89405e-164	-4.08611e-163	-6.03628e-163	-1.01403e-162	4.2958e-163	6.53026e-164	-2.08653e-163	-3.62216e-163	1.09612e-162	3.81948e-163	-1.89526e-163	-9.97448e-164	3.14153e-163	4.8534e-163	-4.64994e-164	-4.85975e-163	-3.76503e-163	-1.53313e-163	8.84163e-164	1.22114e-164	-2.65809e-163	9.79913e-164	2.1238e-163	-6.73751e-163	7.47605e-163	7.52603e-163	4.79738e-163	4.19079e-163	0
2.07852e-164	1.50822e-163	-4.89405e-164	-4.08611e-163	-6.03628e-163	-1.01403e-162	4.2958e-163	6.53026e-164	-2.08653e-163	-3.62216e-163	1.09612e-162	3.81948e-163	-1.89526e-163	-9.97448e-164	3.14153e-163	4.8534e-163	-4.64994e-164	-4.85975e-163	-3.76503e-163	-1.53313e-163	8.84163e-164	1.22114e-164	-2.65809e-163	9.79913e-164	2.1238e-163	-6.73751e-163	7.47605e-163	7.52603e-163	4.79738e-163	4.19079e-163	0
2.07852e-164	1.50822e-163	-4.89405e-164	-4.08611e-163	-6.03628e-163	-1.01403e-162	4.2958e-163	6.53026e-164	-2.08653e-163	-3.62216e-163	1.09612e-162	3.81948e-163	-1.89526e-163	-9.97448e-164	3.14153e-163	4.8534e-163	-4.64994e-164	-4.85975e-163	-3.76503e-163	-1.53313e-163	8.84163e-164	1.22114e-164	-2.65809e-163	9.79913e-164	2.1238e-163	-6.73751e-163	7.47605e-163	7.52603e-163	4.79738e-163	4.19079e-163	0
2.07852e-164	1.50822e-163	-4.89405e-164	-4.08611e-163	-6.03628e-163	-1.01403e-162	4.2958e-163	6.53026e-164	-2.08653e-163	-3.62216e-163	1.09612e-162	3.81948e-163	-1.89526e-163	-9.97448e-164	3.14153e-163	4.8534e-163	-4.64994e-164	-4.85975e-163	-3.76503e-163	-1.53313e-163	8.84163e-164	1.22114e-164	-2.65809e-163	9.79913e-164	2.1238e-163	-6.73751e-163	7.47605e-163	7.52603e-163	4.79738e-163	4.19079e-163	0
2.07852e-164	1.50822e-163	-4.89405e-164	-4.08611e-163	-6.03628e-163	-1.01403e-162	4.2958e-163	6.53026e-164	-2.08653e-163	-3.62216e-163	1.09612e-162	3.81948e-163	-1.89526e-163	-9.97448e-164	3.14153e-163	4.8534e-163	-4.64994e-164	-4.85975e-163	-3.76503e-163	-1.53313e-163	8.84163e-164	1.22114e-164	-2.65809e-163	9.79913e-164	2.1238e-163	-6.73751e-163	7.47605e-163	7.52603e-163	4.79738e-163	4.19079e-163	0
2.07852e-164	1.50822e-163	-4.89405e-164	-4.08611e-163	-6.03628e-163	-1.01403e-162	4.2958e-163	6.53026e-164	-2.08653e-163	-3.62216e-163	1.09612e-162	3.81948e-163	-1.89526e-163	-9.97448e-164	3.14153e-163	4.8534e-163	-4.64994e-164	-4.85975e-163	-3.76503e-163	-1.53313e-163	8.84163e-164	1.22114e-164	-2.65809e-163	9.79913e-164	2.1238e-163	-6.73751e-163	7.47605e-163	7.52603e-163	4.79738e-163	4.19079e-163	0
2.07852e-164	1.50822e-163	-4.89405e-164	-4.08611e-163	-6.03628e-163	-1.01403e-162	4.2958e-163	6.53026e-164	-2.08653e-163	-3.62216e-163	1.09612e-162	3.81948e-163	-1.89526e-163	-9.97448e-164	3.14153e-163	4.8534e-163	-4.64994e-164	-4.85975e-163	-3.76503e-163	-1.53313e-163	8.84163e-164	1.22114e-164	-2.65809e-163	9.79913e-164	2.1238e-163	-6.73751e-163	7.47605e-163	7.52603e-163	4.79738e-163	4.19079e-163	0
2.07852e-164	1.50822e-163	-4.89405e-164	-4.08611e-163	-6.03628e-163	-1.01403e-162	4.2958e-163	6.53026e-164	-2.08653e-163	-3.62216e-163	1.09612e-162	3.81948e-163	-1.89526e-163	-9.97448e-164	3.14153e-163	4.8534e-163	-4.64994e-164	-4.85975e-163	-3.76503e-163	-1.53313e-163	8.84163e-164	1.22114e-164	-2.65809e-163	9.79913e-164	2.1238e-163	-6.73751e-163	7.47605e-163	7.52603e-163	4.79738e-163	4.19079e-163	0
2.07852e-164	1.50822e-163	-4.89405e-164	-4.08611e-163	-6.03628e-163	-1.01403e-162	4.2958e-163	6.53026e-164	-2.08653e-163	-3.62216e-163	1.09612e-162	3.81948e-163	-1.89526e-163	-9.97448e-164	3.14153e-163	4.8534e-163	-4.64994e-164	-4.85975e-163	-3.76503e-163	-1.53313e-163	8.84163e-164	1.22114e-164	-2.65809e-163	9.79913e-164	2.1238e-163	-6.73751e-163	7.47605e-163	7.52603e-163	4.79738e-163	4.19079e-163	0
2.07852e-164	1.50822e-163	-4.89405e-164	-4.08611e-163	-6.03628e-163	-1.01403e-162	4.2958e-163	6.53026e-164	-2.08653e-163	-3.62216e-163	1.09612e-162	3.81948e-163	-1.89526e-163	-9.97448e-164	3.14153e-163	4.8534e-163	-4.64994e-164	-4.85975e-163	-3.76503e-163	-1.53313e-163	8.84163e-164	1.22114e-164	-2.65809e-163	9.79913e-164	2.1238e-163	-6.73751e-163	7.47605e-163	7.52603e-163	4.79738e-163	4.19079e-163	0
2.07852e-164	1.50822e-163	-4.89405e-164	-4.08611e-163	-6.03628e-163	-1.01403e-162	4.2958e-163	6.53026e-164	-2.08653e-163	-3.62216e-163	1.09612e-162	3.81948e-163	-1.89526e-163	-9.97448e-164	3.14153e-163	4.8534e-163	-4.64994e-164	-4.85975e-163	-3.76503e-163	-1.53313e-163	8.84163e-164	1.22114e-164	-2.65809e-163	9.79913e-164	2.1238e-163	-6.73751e-163	7.47605e-163	7.52603e-163	4.79738e-163	4.19079e-163	0
2.07852e-164	1.50822e-163	-4.89405e-164	-4.08611e-163	-6.03628e-163	-1.01403e-162	4.2958e-163	6.53026e-164	-2.08653e-163	-3.62216e-163	1.09612e-162	3.81948e-163	-1.89526e-163	-9.97448e-164	3.14153e-163	4.8534e-163	-4.64994e-164	-4.85975e-163	-3.76503e-163	-1.53313e-163	8.84163e-164	1.22114e-164	-2.65809e-163	9.79913e-164	2.1238e-163	-6.73751e-163	7.47605e-163	7.52603e-163	4.79738e-163	4.19079e-163	0
2.07852e-164	1.50822e-163	-4.89405e-164	-4.08611e-163	-6.03628e-163	-1.01403e-162	4.2958e-163	6.53026e-164	-2.08653e-163	-3.62216e-163	1.09612e-162	3.81948e-163	-1.89526e-163	-9.97448e-164	3.14153e-163	4.8534e-163	-4.64994e-164	-4.85975e-163	-3.76503e-163	-1.53313e-163	8.84163e-164	1.22114e-164	-2.65809e-163	9.79913e-164	2.1238e-163	-6.73751e-163	7.47605e-163	7.52603e-163	4.79738e-163	4.19079e-163	0
2.07852e-164	1.50822e-163	-4.89405e-164	-4.08611e-163	-6.03628e-163	-1.01403e-162	4.2958e-163	6.53026e-164	-2.08653e-163	-3.62216e-163	1.09612e-162	3.81948e-163	-1.89526e-163	-9.97448e-164	3.14153e-163	4.8534e-163	-4.64994e-164	-4.85975e-163	-3.76503e-163	-1.53313e-163	8.84163e-164	1.22114e-164	-2.65809e-163	9.79913e-164	2.1238e-163	-6.73751e-163	7.47605e-163	7.52603e-163	4.79738e-163	4.19079e-163	0
2.07852e-164	1.50822e-163	-4.89405e-164	-4.08611e-163	-6.03628e-163	-1.01403e-162	4.2958e-163	6.53026e-164	-2.08653e-163	-3.62216e-163	1.09612e-162	3.81948e-163	-1.89526e-163	-9.97448e-164	3.14153e-163	4.8534e-163	-4.64994e-164	-4.85975e-163	-3.76503e-163	-1.53313e-163	8.84163e-164	1.22114e-164	-2.65809e-163	9.79913e-164	2.1238e-163	-6.73751e-163	7.47605e-163	7.52603e-163	4.79738e-163	4.19079e-163	0
2.07852e-164	1.50822e-163	-4.89405e-164	-4.08611e-163	-6.03628e-163	-1.01403e-162	4.2958e-163	6.53026e-164	-2.08653e-163	-3.62216e-163	1.09612e-162	3.81948e-163	-1.89526e-163	-9.97448e-164	3.14153e-163	4.8534e-163	-4.64994e-164	-4.85975e-163	-3.76503e-163	-1.53313e-163	8.84163e-164	1.22114e-164	-2.65809e-163	9.79913e-164	2.1238e-163	-6.73751e-163	7.47605e-163	7.52603e-163	4.79738e-163	4.19079e-163	0
2.07852e-164	1.50822e-163	-4.89405e-164	-4.08611e-163	-6.03628e-163	-1.01403e-162	4.2958e-163	6.53026e-164	-2.08653e-163	-3.62216e-163	1.09612e-162	3.81948e-163	-1.89526e-163	-9.97448e-164	3.14153e-163	4.8534e-163	-4.64994e-164	-4.85975e-163	-3.76503e-163	-1.53313e-163	8.84163e-164	1.22114e-164	-2.65809e-163	9.79913e-164	2.1238e-163	-6.73751e-163	7.47605e-163	7.52603e-163	4.79738e-163	4.19079e-163	0
2.07852e-164	1.50822e-163	-4.89405e-164	-4.08611e-163	-6.03628e-163	-1.01403e-162	4.2958e-163	6.53026e-164	-2.08653e-163	-3.62216e-163	1.09612e-162	3.81948e-163	-1.89526e-163	-9.97448e-164	3.14153e-163	4.8534e-163	-4.64994e-164	-4.85975e-163	-3.76503e-163	-1.53313e-163	8.84163e-164	1.22114e-164	-2.65809e-163	9.79913e-164	2.1238e-163	-6.73751e-163	7.47605e-163	7.52603e-163	4.79738e-163	4.19079e-163	0
2.07852e-164	1.50822e-163	-4.89405e-164	-4.08611e-163	-6.03628e-163	-1.01403e-162	4.2958e-163	6.53026e-164	-2.08653e-163	-3.62216e-163	1.09612e-162	3.81948e-163	-1.89526e-163	-9.97448e-164	3.14153e-163	4.8534e-163	-4.64994e-164	-4.85975e-163	-3.76503e-163	-1.53313e-163	8.84163e-164	1.22114e-164	-2.65809e-163	9.79913e-164	2.1238e-163	-6.73751e-163	7.47605e-163	7.52603e-163	4.79738e-163	4.19079e-163	0
2.07852e-164	1.50822e-163	-4.89405e-164	-4.08611e-163	-6.03628e-163	-1.01403e-162	4.2958e-163	6.53026e-164	-2.08653e-163	-3.62216e-163	1.09612e-162	3.81948e-163	-1.89526e-163	-9.97448e-164	3.14153e-163	4.8534e-163	-4.64994e-164	-4.85975e-163	-3.76503e-163	-1.53313e-163	8.84163e-164	1.22114e-164	-2.65809e-163	9.79913e-164	2.1238e-163	-6.73751e-163	7.47605e-163	7.52603e-163	4.79738e-163	4.19079e-163	0
2.07852e-164	1.50822e-163	-4.89405e-164	-4.08611e-163	-6.03628e-163	-1.01403e-162	4.2958e-163	6.53026e-164	-2.08653e-163	-3.62216e-163	1.09612e-162	3.81948e-163	-1.89526e-163	-9.97448e-164	3.14153e-163	4.8534e-163	-4.64994e-164	-4.85975e-163	-3.76503e-163	-1.53313e-163	8.84163e-164	1.22114e-164	-2.65809e-163	9.79913e-164	2.1238e-163	-6.73751e-163	7.47605e-163	7.52603e-163	4.79738e-163	4.19079e-163	0
2.07852e-164	1.50822e-163	-4.89405e-164	-4.08611e-163	-6.03628e-163	-1.01403e-162	4.2958e-163	6.53026e-164	-2.08653e-163	-3.62216e-163	1.09612e-162	3.81948e-163	-1.89526e-163	-9.97448e-164	3.14153e-163	4.8534e-163	-4.64994e-164	-4.85975e-163	-3.76503e-163	-1.53313e-163	8.84163e-164	1.22114e-164	-2.65809e-163	9.79913e-164	2.1238e-163	-6.73751e-163	7.47605e-163	7.52603e-163	4.79738e-163	4.19079e-163	0
2.07852e-164	1.50822e-163	-4.89405e-164	-4.08611e-163	-6.03628e-163	-1.01403e-162	4.2958e-163	6.53026e-164	-2.08653e-163	-3.62216e-163	1.09612e-162	3.81948e-163	-1.89526e-163	-9.97448e-164	3.14153e-163	4.8534e-163	-4.64994e-164	-4.85975e-163	-3.76503e-163	-1.53313e-163	8.84163e-164	1.22114e-164	-2.65809e-163	9.79913e-164	2.1238e-163	-6.73751e-163	7.47605e-163	7.52603e-163	4.79738e-163	4.19079e-163	0
2.07852e-164	1.50822e-163	-4.89405e-164	-4.08611e-163	-6.03628e-163	-1.01403e-162	4.2958e-163	6.53026e-164	-2.08653e-163	-3.62216e-163	1.09612e-162	3.81948e-163	-1.89526e-163	-9.97448e-164	3.14153e-163	4.8534e-163	-4.64994e-164	-4.85975e-163	-3.76503e-163	-1.53313e-163	8.84163e-164	1.22114e-164	-2.65809e-163	9.79913e-164	2.1238e-163	-6.73751e-163	7.47605e-163	7.52603e-163	4.79738e-163	4.19079e-163	0
2.07852e-164	1.50822e-163	-4.89405e-164	-4.08611e-163	-6.03628e-163	-1.01403e-162	4.2958e-163	6.53026e-164	-2.08653e-163	-3.62216e-163	1.09612e-162	3.81948e-163	-1.89526e-163	-9.97448e-164	3.14153e-163	4.8534e-163	-4.64994e-164	-4.85975e-163	-3.76503e-163	-1.53313e-163	8.84163e-164	1.22114e-164	-2.65809e-163	9.79913e-164	2.1238e-163	-6.73751e-163	7.47605e-163	7.52603e-163	4.79738e-163	4.19079e-163	0
2.07852e-164	1.50822e-163	-4.89405e-164	-4.08611e-163	-6.03628e-163	-1.01403e-162	4.2958e-163	6.53026e-164	-2.08653e-163	-3.62216e-163	1.09612e-162	3.81948e-163	-1.89526e-163	-9.97448e-164	3.14153e-163	4.8534e-163	-4.64994e-164	-4.85975e-163	-3.76503e-163	-1.53313e-163	8.84163e-164	1.22114e-164	-2.65809e-163	9.79913e-164	2.1238e-163	-6.73751e-163	7.47605e-163	7.52603e-163	4.79738e-163	4.19079e-163	0
2.07852e-164	1.50822e-163	-4.89405e-164	-4.08611e-163	-6.03628e-163	-1.01403e-162	4.2958e-163	6.53026e-164	-2.08653e-163	-3.62216e-163	1.09612e-162	3.81948e-163	-1.89526e-163	-9.97448e-164	3.14153e-163	4.8534e-163	-4.64994e-164	-4.85975e-163	-3.76503e-163	-1.53313e-163	8.84163e-164	1.22114e-164	-2.65809e-163	9.79913e-164	2.1238e-163	-6.73751e-163	7.47605e-163	7.52603e-163	4.79738e-163	4.19079e-163	0
2.07852e-164	1.50822e-163	-4.89405e-164	-4.08611e-163	-6.03628e-163	-1.01403e-162	4.2958e-163	6.53026e-164	-2.08653e-163	-3.62216e-163	1.09612e-162	3.81948e-163	-1.89526e-163	-9.97448e-164	3.14153e-163	4.8534e-163	-4.64994e-164	-4.85975e-163	-3.76503e-163	-1.53313e-163	8.84163e-164	1.22114e-164	-2.65809e-163	9.79913e-164	2.1238e-163	-6.73751e-163	7.47605e-163	7.52603e-163	4.79738e-163	4.19079e-163	0
2.07852e-164	1.50822e-163	-4.89405e-164	-4.08611e-163	-6.03628e-163	-1.01403e-162	4.2958e-163	6.53026e-164	-2.08653e-163	-3.62216e-163	1.09612e-162	3.81948e-163	-1.89526e-163	-9.97448e-164	3.14153e-163	4.8534e-163	-4.64994e-164	-4.85975e-163	-3.76503e-163	-1.53313e-163	8.84163e-164	1.22114e-164	-2.65809e-163	9.79913e-164	2.1238e-163	-6.73751e-163	7.47605e-163	7.52603e-163	4.79738e-163	4.19079e-163	0
2.07852e-164	1.50822e-163	-4.89405e-164	-4.08611e-163	-6.03628e-163	-1.01403e-162	4.2958e-163	6.53026e-164	-2.08653e-163	-3.62216e-163	1.09612e-162	3.81948e-163	-1.89526e-163	-9.97448e-164	3.14153e-163	4.8534e-163	-4.64994e-164	-4.85975e-163	-3.76503e-163	-1.53313e-163	8.84163e-164	1.22114e-164	-2.65809e-163	9.79913e-164	2.1238e-163	-6.73751e-163	7.47605e-163	7.52603e-163	4.79738e-163	4.19079e-163	0
2.07852e-164	1.50822e-163	-4.89405e-164	-4.08611e-163	-6.03628e-163	-1.01403e-162	4.2958e-163	6.53026e-164	-2.08653e-163	-3.62216e-163	1.09612e-162	3.81948e-163	-1.89526e-163	-9.97448e-164	3.14153e-163	4.8534e-163	-4.64994e-164	-4.85975e-163	-3.76503e-163	-1.53313e-163	8.84163e-164	1.22114e-164	-2.65809e-163	9.79913e-164	2.1238e-163	-6.73751e-163	7.47605e-163	7.52603e-163	4.79738e-163	4.19079e-163	0
2.07852e-164	1.50822e-163	-4.89405e-164	-4.08611e-163	-6.03628e-163	-1.01403e-162	4.2958e-163	6.53026e-164	-2.08653e-163	-3.62216e-163	1.09612e-162	3.81948e-163	-1.89526e-163	-9.97448e-164	3.14153e-163	4.8534e-163	-4.64994e-164	-4.85975e-163	-3.76503e-163	-1.53313e-163	8.84163e-164	1.22114e-164	-2.65809e-163	9.79913e-164	2.1238e-163	-6.73751e-163	7.47605e-163	7.52603e-163	4.79738e-163	4.19079e-163	0
2.07852e-164	1.50822e-163	-4.89405e-164	-4.08611e-163	-6.03628e-163	-1.01403e-162	4.2958e-163	6.53026e-164	-2.08653e-163	-3.62216e-163	1.09612e-162	3.81948e-163	-1.89526e-163	-9.97448e-164	3.14153e-163	4.8534e-163	-4.64994e-164	-4.85975e-163	-3.76503e-163	-1.53313e-163	8.84163e-164	1.22114e-164	-2.65809e-163	9.79913e-164	2.1238e-163	-6.73751e-163	7.47605e-163	7.52603e-163	4.79738e-163	4.19079e-163	0
2.07852e-164	1.50822e-163	-4.89405e-164	-4.08611e-163	-6.03628e-163	-1.01403e-162	4.2958e-163	6.53026e-164	-2.08653e-163	-3.62216e-163	1.09612e-162	3.81948e-163	-1.89526e-163	-9.97448e-164	3.14153e-163	4.8534e-163	-4.64994e-164	-4.85975e-163	-3.76503e-163	-1.53313e-163	8.84163e-164	1.22114e-164	-2.65809e-163	9.79913e-164	2.1238e-163	-6.73751e-163	7.47605e-163	7.52603e-163	4.79738e-163	4.19079e-163	0
2.07852e-164	1.50822e-163	-4.89405e-164	-4.08611e-163	-6.03628e-163	-1.01403e-162	4.2958e-163	6.53026e-164	-2.08653e-163	-3.62216e-163	1.09612e-162	3.81948e-163	-1.89526e-163	-9.97448e-164	3.14153e-163	4.8534e-163	-4.64994e-164	-4.85975e-163	-3.76503e-163	-1.53313e-163	8.84163e-164	1.22114e-164	-2.65809e-163	9.79913e-164	2.1238e-163	-6.73751e-163	7.47605e-163	7.52603e-163	4.79738e-163	4.19079e-163	0
2.07852e-164	1.50822e-163	-4.89405e-164	-4.08611e-163	-6.03628e-163	-1.01403e-162	4.2958e-163	6.53026e-164	-2.08653e-163	-3.62216e-163	1.09612e-162	3.81948e-163	-1.89526e-163	-9.97448e-164	3.14153e-163	4.8534e-163	-4.64994e-164	-4.85975e-163	-3.76503e-163	-1.53313e-163	8.84163e-164	1.22114e-164	-2.65809e-163	9.79913e-164	2.1238e-163	-6.73751e-163	7.47605e-163	7.52603e-163	4.79738e-163	4.19079e-163	0
2.07852e-164	1.50822e-163	-4.89405e-164	-4.08611e-163	-6.03628e-163	-1.01403e-162	4.2958e-163	6.53026e-164	-2.08653e-163	-3.62216e-163	1.09612e-162	3.81948e-163	-1.89526e-163	-9.97448e-164	3.14153e-163	4.8534e-163	-4.64994e-164	-4.85975e-163	-3.76503e-163	-1.53313e-163	8.84163e-164	1.22114e-164	-2.65809e-163	9.79913e-164	2.1238e-163	-6.73751e-163	7.47605e-163	7.52603e-163	4.79738e-163	4.19079e-163	0
2.07852e-164	1.50822e-163	-4.89405e-164	-4.08611e-163	-6.03628e-163	-1.01403e-162	4.2958e-163	6.53026e-164	-2.08653e-163	-3.62216e-163	1.09612e-162	3.81948e-163	-1.89526e-163	-9.97448e-164	3.14153e-163	4.8534e-163	-4.64994e-164	-4.85975e-163	-3.76503e-163	-1.53313e-163	8.84163e-164	1.22114e-164	-2.65809e-163	9.79913e-164	2.1238e-163	-6.73751e-163	7.47605e-163	7.52603e-163	4.79738e-163	4.19079e-163	0
2.07852e-164	1.50822e-163	-4.89405e-164	-4.08611e-163	-6.03628e-163	-1.01403e-162	4.2958e-163	6.53026e-164	-2.08653e-163	-3.62216e-163	1.09612e-162	3.81948e-163	-1.89526e-163	-9.97448e-164	3.14153e-163	4.8534e-163	-4.64994e-164	-4.85975e-163	-3.76503e-163	-1.53313e-163	8.84163e-164	1.22114e-164	-2.65809e-163	9.79913e-164	2.1238e-163	-6.73751e-163	7.47605e-163	7.52603e-163	4.79738e-163	4.19079e-163	0
2.07852e-164	1.50822e-163	-4.89405e-164	-4.08611e-163	-6.03628e-163	-1.01403e-162	4.2958e-163	6.53026e-164	-2.08653e-163	-3.62216e-163	1.09612e-162	3.81948e-163	-1.89526e-163	-9.97448e-164	3.14153e-163	4.8534e-163	-4.64994e-164	-4.85975e-163	-3.76503e-163	-1.53313e-163	8.84163e-164	1.22114e-164	-2.65809e-163	9.79913e-164	2.1238e-163	-6.73751e-163	7.47605e-163	7.52603e-163	4.79738e-163	4.19079e-163	0
2.07852e-164	1.50822e-163	-4.89405e-164	-4.08611e-163	-6.03628e-163	-1.01403e-162	4.2958e-163	6.53026e-164	-2.08653e-163	-3.62216e-163	1.09612e-162	3.81948e-163	-1.89526e-163	-9.97448e-164	3.14153e-163	4.8534e-163	-4.64994e-164	-4.85975e-163	-3.76503e-163	-1.53313e-163	8.84163e-164	1.22114e-164	-2.65809e-163	9.79913e-164	2.1238e-163	-6.73751e-163	7.47605e-163	7.52603e-163	4.79738e-163	4.19079e-163	0
2.07852e-164	1.50822e-163	-4.89405e-164	-4.08611e-163	-6.03628e-163	-1.01403e-162	4.2958e-163	6.53026e-164	-2.08653e-163	-3.62216e-163	1.09612e-162	3.81948e-163	-1.89526e-163	-9.97448e-164	3.14153e-163	4.8534e-163	-4.64994e-164	-4.85975e-163	-3.76503e-163	-1.53313e-163	8.84163e-164	1.22114e-164	-2.65809e-163	9.79913e-164	2.1238e-163	-6.73751e-163	7.47605e-163	7.52603e-163	4.79738e-163	4.19079e-163	0
2.07852e-164	1.50822e-163	-4.89405e-164	-4.08611e-163	-6.03628e-163	-1.01403e-162	4.2958e-163	6.53026e-164	-2.08653e-163	-3.62216e-163	1.09612e-162	3.81948e-163	-1.89526e-163	-9.97448e-164	3.14153e-163	4.8534e-163	-4.64994e-164	-4.85975e-163	-3.76503e-163	-1.53313e-163	8.84163e-164	1.22114e-164	-2.65809e-163	9.79913e-164	2.1238e-163	-6.73751e-163	7.47605e-163	7.52603e-163	4.79738e-163	4.19079e-163	0
2.07852e-164	1.50822e-163	-4.89405e-164	-4.08611e-163	-6.03628e-163	-1.01403e-162	4.2958e-163	6.53026e-164	-2.08653e-163	-3.62216e-163	1.09612e-162	3.81948e-163	-1.89526e-163	-9.97448e-164	3.14153e-163	4.8534e-163	-4.64994e-164	-4.85975e-163	-3.76503e-163	-1.53313e-163	8.84163e-164	1.22114e-164	-2.65809e-163	9.79913e-164	2.1238e-163	-6.73751e-163	7.47605e-163	7.52603e-163	4.79738e-163	4.19079e-163	0
2.07852e-164	1.50822e-163	-4.89405e-164	-4.08611e-163	-6.03628e-163	-1.01403e-162	4.2958e-163	6.53026e-164	-2.08653e-163	-3.62216e-163	1.09612e-162	3.81948e-163	-1.89526e-163	-9.97448e-164	3.14153e-163	4.8534e-163	-4.64994e-164	-4.85975e-163	-3.76503e-163	-1.53313e-163	8.84163e-164	1.22114e-164	-2.65809e-163	9.79913e-164	2.1238e-163	-6.73751e-163	7.47605e-163	7.52603e-163	4.79738e-163	4.19079e-163	0
2.07852e-164	1.50822e-163	-4.89405e-164	-4.08611e-163	-6.03628e-163	-1.01403e-162	4.2958e-163	6.53026e-164	-2.08653e-163	-3.62216e-163	1.09612e-162	3.81948e-163	-1.89526e-163	-9.97448e-164	3.14153e-163	4.8534e-163	-4.64994e-164	-4.85975e-163	-3.76503e-163	-1.53313e-163	8.84163e-164	1.22114e-164	-2.65809e-163	9.79913e-164	2.1238e-163	-6.73751e-163	7.47605e-163	7.52603e-163	4.79738e-163	4.19079e-163	0
2.07852e-164	1.50822e-163	-4.89405e-164	-4.08611e-163	-6.03628e-163	-1.01403e-162	4.2958e-163	6.53026e-164	-2.08653e-163	-3.62216e-163	1.09612e-162	3.81948e-163	-1.89526e-163	-9.97448e-164	3.14153e-163	4.8534e-163	-4.64994e-164	-4.85975e-163	-3.76503e-163	-1.53313e-163	8.84163e-164	1.22114e-164	-2.65809e-163	9.79913e-164	2.1238e-163	-6.73751e-163	7.47605e-163	7.52603e-163	4.79738e-163	4.19079e-163	0
2.07852e-164	1.50822e-163	-4.89405e-164	-4.08611e-163	-6.03628e-163	-1.01403e-162	4.2958e-163	6.53026e-164	-2.08653e-163	-3.62216e-163	1.09612e-162	3.81948e-163	-1.89526e-163	-9.97448e-164	3.14153e-163	4.8534e-163	-4.64994e-164	-4.85975e-163	-3.76503e-163	-1.53313e-163	8.84163e-164	1.22114e-164	-2.65809e-163	9.79913e-164	2.1238e-163	-6.73751e-163	7.47605e-163	7.52603e-163	4.79738e-163	4.19079e-163	0
2.07852e-164	1.50822e-163	-4.89405e-164	-4.08611e-163	-6.03628e-163	-1.01403e-162	4.2958e-163	6.53026e-164	-2.08653e-163	-3.62216e-163	1.09612e-162	3.81948e-163	-1.89526e-163	-9.97448e-164	3.14153e-163	4.8534e-163	-4.64994e-164	-4.85975e-163	-3.76503e-163	-1.53313e-163	8.84163e-164	1.22114e-164	-2.65809e-163	9.79913e-164	2.1238e-163	-6.73751e-163	7.47605e-163	7.52603e-163	4.79738e-163	4.19079e-163	0
2.07852e-164	1.50822e-163	-4.89405e-164	-4.08611e-163	-6.03628e-163	-1.01403e-162	4.2958e-163	6.53026e-164	-2.08653e-163	-3.62216e-163	1.09612e-162	3.81948e-163	-1.89526e-163	-9.97448e-164	3.14153e-163	4.8534e-163	-4.64994e-164	-4.85975e-163	-3.76503e-163	-1.53313e-163	8.84163e-164	1.22114e-164	-2.65809e-163	9.79913e-164	2.1238e-163	-6.73751e-163	7.47605e-163	7.52603e-163	4.79738e-163	4.19079e-163	0
2.07852e-164	1.50822e-163	-4.89405e-164	-4.08611e-163	-6.03628e-163	-1.01403e-162	4.2958e-163	6.53026e-164	-2.08653e-163	-3.62216e-163	1.09612e-162	3.81948e-163	-1.89526e-163	-9.97448e-164	3.14153e-163	4.8534e-163	-4.64994e-164	-4.85975e-163	-3.76503e-163	-1.53313e-163	8.84163e-164	1.22114e-164	-2.65809e-163	9.79913e-164	2.1238e-163	-6.73751e-163	7.47605e-163	7.52603e-163	4.79738e-163	4.19079e-163	0
2.07852e-164	1.50822e-163	-4.89405e-164	-4.08611e-163	-6.03628e-163	-1.01403e-162	4.2958e-163	6.53026e-164	-2.08653e-163	-3.62216e-163	1.09612e-162	3.81948e-163	-1.89526e-163	-9.97448e-164	3.14153e-163	4.8534e-163	-4.64994e-164	-4.85975e-163	-3.76503e-163	-1.53313e-163	8.84163e-164	1.22114e-164	-2.65809e-163	9.79913e-164	2.1238e-163	-6.73751e-163	7.47605e-163	7.52603e-163	4.79738e-163	4.19079e-163	0
2.07852e-164	1.50822e-163	-4.89405e-164	-4.08611e-163	-6.03628e-163	-1.01403e-162	4.2958e-163	6.53026e-164	-2.08653e-163	-3.62216e-163	1.09612e-162	3.81948e-163	-1.89526e-163	-9.97448e-164	3.14153e-163	4.8534e-163	-4.64994e-164	-4.85975e-163	-3.76503e-163	-1.53313e-163	8.84163e-164	1.22114e-164	-2.65809e-163	9.79913e-164	2.1238e-163	-6.73751e-163	7.47605e-163	7.52603e-163	4.79738e-163	4.19079e-163	0
2.07852e-164	1.50822e-163	-4.89405e-164	-4.08611e-163	-6.03628e-163	-1.01403e-162	4.2958e-163	6.53026e-164	-2.08653e-163	-3.62216e-163	1.09612e-162	3.81948e-163	-1.89526e-163	-9.97448e-164	3.14153e-163	4.8534e-163	-4.64994e-164	-4.85975e-163	-3.76503e-163	-1.53313e-163	8.84163e-164	1.22114e-164	-2.65809e-163	9.79913e-164	2.1238e-163	-6.73751e-163	7.47605e-163	7.52603e-163	4.79738e-163	4.19079e-163	0
2.07852e-164	1.50822e-163	-4.89405e-164	-4.08611e-163	-6.03628e-163	-1.01403e-162	4.2958e-163	6.53026e-164	-2.08653e-163	-3.62216e-163	1.09612e-162	3.81948e-163	-1.89526e-163	-9.97448e-164	3.14153e-163	4.8534e-163	-4.64994e-164	-4.85975e-163	-3.76503e-163	-1.53313e-163	8.84163e-164	1.22114e-164	-2.65809e-163	9.79913e-164	2.1238e-163	-6.73751e-163	7.47605e-163	7.52603e-163	4.79738e-163	4.19079e-163	0
2.07852e-164	1.50822e-163	-4.89405e-164	-4.08611e-163	-6.03628e-163	-1.01403e-162	4.2958e-163	6.53026e-164	-2.08653e-163	-3.62216e-163	1.09612e-162	3.81948e-163	-1.89526e-163	-9.97448e-164	3.14153e-163	4.8534e-163	-4.64994e-164	-4.85975e-163	-3.76503e-163	-1.53313e-163	8.84163e-164	1.22114e-164	-2.65809e-163	9.79913e-164	2.1238e-163	-6.73751e-163	7.47605e-163	7.52603e-163	4.79738e-163	4.19079e-163	0
2.07852e-164	1.50822e-163	-4.89405e-164	-4.08611e-163	-6.03628e-163	-1.01403e-162	4.2958e-163	6.53026e-164	-2.08653e-163	-3.62216e-163	1.09612e-162	3.81948e-163	-1.89526e-163	-9.97448e-164	3.14153e-163	4.8534e-163	-4.64994e-164	-4.85975e-163	-3.76503e-163	-1.53313e-163	8.84163e-164	1.22114e-164	-2.65809e-163	9.79913e-164	2.1238e-163	-6.73751e-163	7.47605e-163	7.52603e-163	4.79738e-163	4.19079e-163	0
2.07852e-164	1.50822e-163	-4.89405e-164	-4.08611e-163	-6.03628e-163	-1.01403e-162	4.2958e-163	6.53026e-164	-2.08653e-163	-3.62216e-163	1.09612e-162	3.81948e-163	-1.89526e-163	-9.97448e-164	3.14153e-163	4.8534e-163	-4.64994e-164	-4.85975e-163	-3.76503e-163	-1.53313e-163	8.84163e-164	1.22114e-164	-2.65809e-163	9.79913e-164	2.1238e-163	-6.73751e-163	7.47605e-163	7.52603e-163	4.79738e-163	4.19079e-163	0
2.07852e-164	1.50822e-163	-4.89405e-164	-4.08611e-163	-6.03628e-163	-1.01403e-162	4.2958e-163	6.53026e-164	-2.08653e-163	-3.62216e-163	1.09612e-162	3.81948e-163	-1.89526e-163	-9.97448e-164	3.14153e-163	4.8534e-163	-4.64994e-164	-4.85975e-163	-3.76503e-163	-1.53313e-163	8.84163e-164	1.22114e-164	-2.65809e-163	9.79913e-164	2.1238e-163	-6.73751e-163	7.47605e-163	7.52603e-163	4.79738e-163	4.19079e-163	0
2.07852e-164	1.50822e-163	-4.89405e-164	-4.08611e-163	-6.03628e-163	-1.01403e-162	4.2958e-163	6.53026e-164	-2.08653e-163	-3.62216e-163	1.09612e-162	3.81948e-163	-1.89526e-163	-9.97448e-164	3.14153e-163	4.8534e-163	-4.64994e-164	-4.85975e-163	-3.76503e-163	-1.53313e-163	8.84163e-164	1.22114e-164	-2.65809e-163	9.79913e-164	2.1238e-163	-6.73751e-163	7.47605e-163	7.52603e-163	4.79738e-163	4.19079e-163	0
2.07852e-164	1.50822e-163	-4.89405e-164	-4.08611e-163	-6.03628e-163	-1.01403e-162	4.2958e-163	6.53026e-164	-2.08653e-163	-3.62216e-163	1.09612e-162	3.81948e-163	-1.89526e-163	-9.97448e-164	3.14153e-163	4.8534e-163	-4.64994e-164	-4.85975e-163	-3.76503e-163	-1.53313e-163	8.84163e-164	1.22114e-164	-2.65809e-163	9.79913e-164	2.1238e-163	-6.73751e-163	7.47605e-163	7.52603e-163	4.79738e-163	4.19079e-163	0
2.07852e-164	1.50822e-163	-4.89405e-164	-4.08611e-163	-6.03628e-163	-1.01403e-162	4.2958e-163	6.53026e-164	-2.08653e-163	-3.62216e-163	1.09612e-162	3.81948e-163	-1.89526e-163	-9.97448e-164	3.14153e-163	4.8534e-163	-4.64994e-164	-4.85975e-163	-3.76503e-163	-1.53313e-163	8.84163e-164	1.22114e-164	-2.65809e-163	9.79913e-164	2.1238e-163	-6.73751e-163	7.47605e-163	7.52603e-163	4.79738e-163	4.19079e-163	0
2.07852e-164	1.50822e-163	-4.89405e-164	-4.08611e-163	-6.03628e-163	-1.01403e-162	4.2958e-163	6.53026e-164	-2.08653e-163	-3.62216e-163	1.09612e-162	3.81948e-163	-1.89526e-163	-9.97448e-164	3.14153e-163	4.8534e-163	-4.64994e-164	-4.85975e-163	-3.76503e-163	-1.53313e-163	8.84163e-164	1.22114e-164	-2.65809e-163	9.79913e-164	2.1238e-163	-6.73751e-163	7.47605e-163	7.52603e-163	4.79738e-163	4.19079e-163	0
2.07852e-164	1.50822e-163	-4.89405e-164	-4.08611e-163	-6.03628e-163	-1.01403e-162	4.2958e-163	6.53026e-164	-2.08653e-163	-3.62216e-163	1.09612e-162	3.81948e-163	-1.89526e-163	-9.97448e-164	3.14153e-163	4.8534e-163	-4.64994e-164	-4.85975e-163	-3.76503e-163	-1.53313e-163	8.84163e-164	1.22114e-164	-2.65809e-163	9.79913e-164	2.1238e-163	-6.73751e-163	7.47605e-163	7.52603e-163	4.79738e-163	4.19079e-163	0
2.07852e-164	1.50822e-163	-4.89405e-164	-4.08611e-163	-6.03628e-163	-1.01403e-162	4.2958e-163	6.53026e-164	-2.08653e-163	-3.62216e-163	1.09612e-162	3.81948e-163	-1.89526e-163	-9.97448e-164	3.14153e-163	4.8534e-163	-4.64994e-164	-4.85975e-163	-3.76503e-163	-1.53313e-163	8.84163e-164	1.22114e-164	-2.65809e-163	9.79913e-164	2.1238e-163	-6.73751e-163	7.47605e-163	7.52603e-163	4.79738e-163	4.19079e-163	0
2.07852e-164	1.50822e-163	-4.89405e-164	-4.08611e-163	-6.03628e-163	-1.01403e-162	4.2958e-163	6.53026e-164	-2.08653e-163	-3.62216e-163	1.09612e-162	3.81948e-163	-1.89526e-163	-9.97448e-164	3.14153e-163	4.8534e-163	-4.64994e-164	-4.85975e-163	-3.76503e-163	-1.53313e-163	8.84163e-164	1.22114e-164	-2.65809e-163	9.79913e-164	2.1238e-163	-6.73751e-163	7.47605e-163	7.52603e-163	4.79738e-163	4.19079e-163	0
2.07852e-164	1.50822e-163	-4.89405e-164	-4.08611e-163	-6.03628e-163	-1.01403e-162	4.2958e-163	6.53026e-164	-2.08653e-163	-3.62216e-163	1.09612e-162	3.81948e-163	-1.89526e-163	-9.97448e-164	3.14153e-163	4.8534e-163	-4.64994e-164	-4.85975e-163	-3.76503e-163	-1.53313e-163	8.84163e-164	1.22114e-164	-2.65809e-163	9.79913e-164	2.1238e-163	-6.73751e-163	7.47605e-163	7.52603e-163	4.79738e-163	4.19079e-163	0
2.07852e-164	1.50822e-163	-4.89405e-164	-4.08611e-163	-6.03628e-163	-1.01403e-162	4.2958e-163	6.53026e-164	-2.08653e-163	-3.62216e-163	1.09612e-162	3.81948e-163	-1.89526e-163	-9.97448e-164	3.14153e-163	4.8534e-163	-4.64994e-164	-4.85975e-163	-3.76503e-163	-1.53313e-163	8.84163e-164	1.22114e-164	-2.65809e-163	9.79913e-164	2.1238e-163	-6.73751e-163	7.47605e-163	7.52603e-163	4.79738e-163	4.19079e-163	0
2.07852e-164	1.50822e-163	-4.89405e-164	-4.08611e-163	-6.03628e-163	-1.01403e-162	4.2958e-163	6.53026e-164	-2.08653e-163	-3.62216e-163	1.09612e-162	3.81948e-163	-1.89526e-163	-9.97448e-164	3.14153e-163	4.8534e-163	-4.64994e-164	-4.85975e-163	-3.76503e-163	-1.53313e-163	8.84163e-164	1.22114e-164	-2.65809e-163	9.79913e-164	2.1238e-163	-6.73751e-163	7.47605e-163	7.52603e-163	4.79738e-163	4.19079e-163	0
2.07852e-164	1.50822e-163	-4.89405e-164	-4.08611e-163	-6.03628e-163	-1.01403e-162	4.2958e-163	6.53026e-164	-2.08653e-163	-3.62216e-163	1.09612e-162	3.81948e-163	-1.89526e-163	-9.97448e-164	3.14153e-163	4.8534e-163	-4.64994e-164	-4.85975e-163	-3.76503e-163	-1.53313e-163	8.84163e-164	1.22114e-164	-2.65809e-163	9.79913e-164	2.1238e-163	-6.73751e-163	7.47605e-163	7.52603e-163	4.79738e-163	4.19079e-163	0
2.07852e-164	1.50822e-163	-4.89405e-164	-4.08611e-163	-6.03628e-163	-1.01403e-162	4.2958e-163	6.53026e-164	-2.08653e-163	-3.62216e-163	1.09612e-162	3.81948e-163	-1.89526e-163	-9.97448e-164	3.14153e-163	4.8534e-163	-4.64994e-164	-4.85975e-163	-3.76503e-163	-1.53313e-163	8.84163e-164	1.22114e-164	-2.65809e-163	9.79913e-164	2.1238e-163	-6.73751e-163	7.47605e-163	7.52603e-163	4.79738e-163	4.19079e-163	0
2.07852e-164	1.50822e-163	-4.89405e-164	-4.08611e-163	-6.03628e-163	-1.01403e-162	4.2958e-163	6.53026e-164	-2.08653e-163	-3.62216e-163	1.09612e-162	3.81948e-163	-1.89526e-163	-9.97448e-164	3.14153e-163	4.8534e-163	-4.64994e-164	-4.85975e-163	-3.76503e-163	-1.53313e-163	8.84163e-164	1.22114e-164	-2.65809e-163	9.79913e-164	2.1238e-163	-6.73751e-163	7.47605e-163	7.52603e-163	4.79738e-163	4.19079e-163	0
2.07852e-164	1.50822e-163	-4.89405e-164	-4.08611e-163	-6.03628e-163	-1.01403e-162	4.2958e-163	6.53026e-164	-2.08653e-163	-3.62216e-163	1.09612e-162	3.81948e-163	-1.89526e-163	-9.97448e-164	3.14153e-163	4.8534e-163	-4.64994e-164	-4.85975e-163	-3.76503e-163	-1.53313e-163	8.84163e-164	1.22114e-164	-2.65809e-163	9.79913e-164	2.1238e-163	-6.73751e-163	7.47605e-163	7.52603e-163	4.79738e-163	4.19079e-163	0
2.07852e-164	1.50822e-163	-4.89405e-164	-4.08611e-163	-6.03628e-163	-1.01403e-162	4.2958e-163	6.53026e-164	-2.08653e-163	-3.62216e-163	1.09612e-162	3.81948e-163	-1.89526e-163	-9.97448e-164	3.14153e-163	4.8534e-163	-4.64994e-164	-4.85975e-163	-3.76503e-163	-1.53313e-163	8.84163e-164	1.22114e-164	-2.65809e-163	9.79913e-164	2.1238e-163	-6.73751e-163	7.47605e-163	7.52603e-163	4.79738e-163	4.19079e-163	0
2.07852e-164	1.50822e-163	-4.89405e-164	-4.08611e-163	-6.03628e-163	-1.01403e-162	4.2958e-163	6.53026e-164	-2.08653e-163	-3.62216e-163	1.09612e-162	3.81948e-163	-1.89526e-163	-9.97448e-164	3.14153e-163	4.8534e-163	-4.64994e-164	-4.85975e-163	-3.76503e-163	-1.53313e-163	8.84163e-164	1.22114e-164	-2.65809e-163	9.79913e-164	2.1238e-163	-6.73751e-163	7.47605e-163	7.52603e-163	4.79738e-163	4.19079e-163	0
2.07852e-164	1.50822e-163	-4.89405e-164	-4.08611e-163	-6.03628e-163	-1.01403e-162	4.2958e-163	6.53026e-164	-2.08653e-163	-3.62216e-163	1.09612e-162	3.81948e-163	-1.89526e-163	-9.97448e-164	3.14153e-163	4.8534e-163	-4.64994e-164	-4.85975e-163	-3.76503e-163	-1.53313e-163	8.84163e-164	1.22114e-164	-2.65809e-163	9.79913e-164	2.1238e-163	-6.73751e-163	7.47605e-163	7.52603e-163	4.79738e-163	4.19079e-163	0
2.07852e-164	1.50822e-163	-4.89405e-164	-4.08611e-163	-6.03628e-163	-1.01403e-162	4.2958e-163	6.53026e-164	-2.08653e-163	-3.62216e-163	1.09612e-162	3.81948e-163	-1.89526e-163	-9.97448e-164	3.14153e-163	4.8534e-163	-4.64994e-164	-4.85975e-163	-3.76503e-163	-1.53313e-163	8.84163e-164	1.22114e-164	-2.65809e-163	9.79913e-164	2.1238e-163	-6.73751e-163	7.47605e-163	7.52603e-163	4.79738e-163	4.19079e-163	0
2.07852e-164	1.50822e-163	-4.89405e-164	-4.08611e-163	-6.03628e-163	-1.01403e-162	4.2958e-163	6.53026e-164	-2.08653e-163	-3.62216e-163	1.09612e-162	3.81948e-163	-1.89526e-163	-9.97448e-164	3.14153e-163	4.8534e-163	-4.64994e-164	-4.85975e-163	-3.76503e-163	-1.53313e-163	8.84163e-164	1.22114e-164	-2.65809e-163	9.79913e-164	2.1238e-163	-6.73751e-163	7.47605e-163	7.52603e-163	4.79738e-163	4.19079e-163	0
2.07852e-164	1.50822e-163	-4.89405e-164	-4.08611e-163	-6.03628e-163	-1.01403e-162	4.2958e-163	6.53026e-164	-2.08653e-163	-3.62216e-163	1.09612e-162	3.81948e-163	-1.89526e-163	-9.97448e-164	3.14153e-163	4.8534e-163	-4.64994e-164	-4.85975e-163	-3.76503e-163	-1.53313e-163	8.84163e-164	1.22114e-164	-2.65809e-163	9.79913e-164	2.1238e-163	-6.73751e-163	7.47605e-163	7.52603e-163	4.79738e-163	4.19079e-163	0
2.07852e-164	1.50822e-163	-4.89405e-164	-4.08611e-163	-6.03628e-163	-1.01403e-162	4.2958e-163	6.53026e-164	-2.08653e-163	-3.62216e-163	1.09612e-162	3.81948e-163	-1.89526e-163	-9.97448e-164	3.14153e-163	4.8534e-163	-4.64994e-164	-4.85975e-163	-3.76503e-163	-1.53313e-163	8.84163e-164	1.22114e-164	-2.65809e-163	9.79913e-164	2.1238e-163	-6.73751e-163	7.47605e-163	7.52603e-163	4.79738e-163	4.19079e-163	0
2.07852e-164	1.50822e-163	-4.89405e-164	-4.08611e-163	-6.03628e-163	-1.01403e-162	4.2958e-163	6.53026e-164	-2.08653e-163	-3.62216e-163	1.09612e-162	3.81948e-163	-1.89526e-163	-9.97448e-164	3.14153e-163	4.8534e-163	-4.64994e-164	-4.85975e-163	-3.76503e-163	-1.53313e-163	8.84163e-164	1.22114e-164	-2.65809e-163	9.79913e-164	2.1238e-163	-6.73751e-163	7.47605e-163	7.52603e-163	4.79738e-163	4.19079e-163	0
2.07852e-164	1.50822e-163	-4.89405e-164	-4.08611e-163	-6.03628e-163	-1.01403e-162	4.2958e-163	6.53026e-164	-2.08653e-163	-3.62216e-163	1.09612e-162	3.81948e-163	-1.89526e-163	-9.97448e-164	3.14153e-163	4.8534e-163	-4.64994e-164	-4.85975e-163	-3.76503e-163	-1.53313e-163	8.84163e-164	1.22114e-164	-2.65809e-163	9.79913e-164	2.1238e-163	-6.73751e-163	7.47605e-163	7.52603e-163	4.79738e-163	4.19079e-163	0
2.07852e-164	1.50822e-163	-4.89405e-164	-4.08611e-163	-6.03628e-163	-1.01403e-162	4.2958e-163	6.53026e-164	-2.08653e-163	-3.62216e-163	1.09612e-162	3.81948e-163	-1.89526e-163	-9.97448e-164	3.14153e-163	4.8534e-163	-4.64994e-164	-4.85975e-163	-3.76503e-163	-1.53313e-163	8.84163e-164	1.22114e-164	-2.65809e-163	9.79913e-164	2.1238e-163	-6.73751e-163	7.47605e-163	7.52603e-163	4.79738e-163	4.19079e-163	0
2.07852e-164	1.50822e-163	-4.89405e-164	-4.08611e-163	-6.03628e-163	-1.01403e-162	4.2958e-163	6.53026e-164	-2.08653e-163	-3.62216e-163	1.09612e-162	3.81948e-163	-1.89526e-163	-9.97448e-164	3.14153e-163	4.8534e-163	-4.64994e-164	-4.85975e-163	-3.76503e-163	-1.53313e-163	8.84163e-164	1.22114e-164	-2.65809e-163	9.79913e-164	2.1238e-163	-6.73751e-163	7.47605e-163	7.52603e-163	4.79738e-163	4.19079e-163	0
2.07852e-164	1.50822e-163	-4.89405e-164	-4.08611e-163	-6.03628e-163	-1.01403e-162	4.2958e-163	6.53026e-164	-2.08653e-163	-3.62216e-163	1.09612e-162	3.81948e-163	-1.89526e-163	-9.97448e-164	3.14153e-163	4.8534e-163	-4.64994e-164	-4.85975e-163	-3.76503e-163	-1.53313e-163	8.84163e-164	1.22114e-164	-2.65809e-163	9.79913e-164	2.1238e-163	-6.73751e-163	7.47605e-163	7.52603e-163	4.79738e-163	4.19079e-163	0
2.07852e-164	1.50822e-163	-4.89405e-164	-4.08611e-163	-6.03628e-163	-1.01403e-162	4.2958e-163	6.53026e-164	-2.08653e-163	-3.62216e-163	1.09612e-162	3.81948e-163	-1.89526e-163	-9.97448e-164	3.14153e-163	4.8534e-163	-4.64994e-164	-4.85975e-163	-3.76503e-163	-1.53313e-163	8.84163e-164	1.22114e-164	-2.65809e-163	9.79913e-164	2.1238e-163	-6.73751e-163	7.47605e-163	7.52603e-163	4.79738e-163	4.19079e-163	0
2.07852e-164	1.50822e-163	-4.89405e-164	-4.08611e-163	-6.03628e-163	-1.01403e-162	4.2958e-163	6.53026e-164	-2.08653e-163	-3.62216e-163	1.09612e-162	3.81948e-163	-1.89526e-163	-9.97448e-164	3.14153e-163	4.8534e-163	-4.64994e-164	-4.85975e-163	-3.76503e-163	-1.53313e-163	8.84163e-164	1.22114e-164	-2.65809e-163	9.79913e-164	2.1238e-163	-6.73751e-163	7.47605e-163	7.52603e-163	4.79738e-163	4.19079e-163	0
2.07852e-164	1.50822e-163	-4.89405e-164	-4.08611e-163	-6.03628e-163	-1.01403e-162	4.2958e-163	6.53026e-164	-2.08653e-163	-3.62216e-163	1.09612e-162	3.81948e-163	-1.89526e-163	-9.97448e-164	3.14153e-163	4.8534e-163	-4.64994e-164	-4.85975e-163	-3.76503e-163	-1.53313e-163	8.84163e-164	1.22114e-164	-2.65809e-163	9.79913e-164	2.1238e-163	-6.73751e-163	7.47605e-163	7.52603e-163	4.79738e-163	4.19079e-163	0
2.07852e-164	1.50822e-163	-4.89405e-164	-4.08611e-163	-6.03628e-163	-1.01403e-162	4.2958e-163	6.53026e-164	-2.08653e-163	-3.62216e-163	1.09612e-162	3.81948e-163	-1.89526e-163	-9.97448e-164	3.14153e-163	4.8534e-163	-4.64994e-164	-4.85975e-163	-3.76503e-163	-1.53313e-163	8.84163e-164	1.22114e-164	-2.65809e-163	9.79913e-164	2.1238e-163	-6.73751e-163	7.47605e-163	7.52603e-163	4.79738e-163	4.19079e-163	0
2.07852e-164	1.50822e-163	-4.89405e-164	-4.08611e-163	-6.03628e-163	-1.01403e-162	4.2958e-163	6.53026e-164	-2.08653e-163	-3.62216e-163	1.09612e-162	3.81948e-163	-1.89526e-163	-9.97448e-164	3.14153e-163	4.8534e-163	-4.64994e-164	-4.85975e-163	-3.76503e-163	-1.53313e-163	8.84163e-164	1.22114e-164	-2.65809e-163	9.79913e-164	2.1238e-163	-6.73751e-163	7.47605e-163	7.52603e-163	4.79738e-163	4.19079e-163	0
2.07852e-164	1.50822e-163	-4.89405e-164	-4.08611e-163	-6.03628e-163	-1.01403e-162	4.2958e-163	6.53026e-164	-2.08653e-163	-3.62216e-163	1.09612e-162	3.81948e-163	-1.89526e-163	-9.97448e-164	3.14153e-163	4.8534e-163	-4.64994e-164	-4.85975e-163	-3.76503e-163	-1.53313e-163	8.84163e-164	1.22114e-164	-2.65809e-163	9.79913e-164	2.1238e-163	-6.73751e-163	7.47605e-163	7.52603e-163	4.79738e-163	4.19079e-163	0
2.07852e-164	1.50822e-163	-4.89405e-164	-4.08611e-163	-6.03628e-163	-1.01403e-162	4.2958e-163	6.53026e-164	-2.08653e-163	-3.62216e-163	1.09612e-162	3.81948e-163	-1.89526e-163	-9.97448e-164	3.14153e-163	4.8534e-163	-4.64994e-164	-4.85975e-163	-3.76503e-163	-1.53313e-163	8.84163e-164	1.22114e-164	-2.65809e-163	9.79913e-164	2.1238e-163	-6.73751e-163	7.47605e-163	7.52603e-163	4.79738e-163	4.19079e-163	0
2.07852e-164	1.50822e-163	-4.89405e-164	-4.08611e-163	-6.03628e-163	-1.01403e-162	4.2958e-163	6.53026e-164	-2.08653e-163	-3.62216e-163	1.09612e-162	3.81948e-163	-1.89526e-163	-9.97448e-164	3.14153e-163	4.8534e-163	-4.64994e-164	-4.85975e-163	-3.76503e-163	-1.53313e-163	8.84163e-164	1.22114e-164	-2.65809e-163	9.79913e-164	2.1238e-163	-6.73751e-163	7.47605e-163	7.52603e-163	4.79738e-163	4.19079e-163	0
2.07852e-164	1.50822e-163	-4.89405e-164	-4.08611e-163	-6.03628e-163	-1.01403e-162	4.2958e-163	6.53026e-164	-2.08653e-163	-3.62216e-163	1.09612e-162	3.81948e-163	-1.89526e-163	-9.97448e-164	3.14153e-163	4.8534e-163	-4.64994e-164	-4.85975e-163	-3.76503e-163	-1.53313e-163	8.84163e-164	1.22114e-164	-2.65809e-163	9.79913e-164	2.1238e-163	-6.73751e-163	7.47605e-163	7.52603e-163	4.79738e-163	4.19079e-163	0
2.07852e-164	1.50822e-163	-4.89405e-164	-4.08611e-163	-6.03628e-163	-1.01403e-162	4.2958e-163	6.53026e-164	-2.08653e-163	-3.62216e-163	1.09612e-162	3.81948e-163	-1.89526e-163	-9.97448e-164	3.14153e-163	4.8534e-163	-4.64994e-164	-4.85975e-163	-3.76503e-163	-1.53313e-163	8.84163e-164	1.22114e-164	-2.65809e-163	9.79913e-164	2.1238e-163	-6.73751e-163	7.47605e-163	7.52603e-163	4.79738e-163	4.19079e-163	0
2.07852e-164	1.50822e-163	-4.89405e-164	-4.08611e-163	-6.03628e-163	-1.01403e-162	4.2958e-163	6.53026e-164	-2.08653e-163	-3.62216e-163	1.09612e-162	3.81948e-163	-1.89526e-163	-9.97448e-164	3.14153e-163	4.8534e-163	-4.64994e-164	-4.85975e-163	-3.76503e-163	-1.53313e-163	8.84163e-164	1.22114e-164	-2.65809e-163	9.79913e-164	2.1238e-163	-6.73751e-163	7.47605e-163	7.52603e-163	4.79738e-163	4.19079e-163	0
2.07852e-164	1.50822e-163	-4.89405e-164	-4.08611e-163	-6.03628e-163	-1.01403e-162	4.2958e-163	6.53026e-164	-2.08653e-163	-3.62216e-163	1.09612e-162	3.81948e-163	-1.89526e-163	-9.97448e-164	3.14153e-163	4.8534e-163	-4.64994e-164	-4.85975e-163	-3.76503e-163	-1.53313e-163	8.84163e-164	1.22114e-164	-2.65809e-163	9.79913e-164	2.1238e-163	-6.73751e-163	7.47605e-163	7.52603e-163	4.79738e-163	4.19079e-163	0
2.07852e-164	1.50822e-163	-4.89405e-164	-4.08611e-163	-6.03628e-163	-1.01403e-162	4.2958e-163	6.53026e-164	-2.08653e-163	-3.62216e-163	1.09612e-162	3.81948e-163	-1.89526e-163	-9.97448e-164	3.14153e-163	4.8534e-163	-4.64994e-164	-4.85975e-163	-3.76503e-163	-1.53313e-163	8.84163e-164	1.22114e-164	-2.65809e-163	9.79913e-164	2.1238e-163	-6.73751e-163	7.47605e-163	7.52603e-163	4.79738e-163	4.19079e-163	0
2.07852e-164	1.50822e-163	-4.89405e-164	-4.08611e-163	-6.03628e-163	-1.01403e-162	4.2958e-163	6.53026e-164	-2.08653e-163	-3.62216e-163	1.09612e-162	3.81948e-163	-1.89526e-163	-9.97448e-164	3.14153e-163	4.8534e-163	-4.64994e-164	-4.85975e-163	-3.76503e-163	-1.53313e-163	8.84163e-164	1.22114e-164	-2.65809e-163	9.79913e-164	2.1238e-163	-6.73751e-163	7.47605e-163	7.52603e-163	4.79738e-163	4.19079e-163	0
2.07852e-164	1.50822e-163	-4.89405e-164	-4.08611e-163	-6.03628e-163	-1.01403e-162	4.2958e-163	6.53026e-164	-2.08653e-163	-3.62216e-163	1.09612e-162	3.81948e-163	-1.89526e-163	-9.97448e-164	3.14153e-163	4.8534e-163	-4.64994e-164	-4.85975e-163	-3.76503e-163	-1.53313e-163	8.84163e-164	1.22114e-164	-2.65809e-163	9.79913e-164	2.1238e-163	-6.73751e-163	7.47605e-163	7.52603e-163	4.79738e-163	4.19079e-163	0
2.07852e-164	1.50822e-163	-4.89405e-164	-4.08611e-163	-6.03628e-163	-1.01403e-162	4.2958e-163	6.53026e-164	-2.08653e-163	-3.62216e-163	1.09612e-162	3.81948e-163	-1.89526e-163	-9.97448e-164	3.14153e-163	4.8534e-163	-4.64994e-164	-4.85975e-163	-3.76503e-163	-1.53313e-163	8.84163e-164	1.22114e-164	-2.65809e-163	9.79913e-164	2.1238e-163	-6.73751e-163	7.47605e-163	7.52603e-163	4.79738e-163	4.19079e-163	0
2.07852e-164	1.50822e-163	-4.89405e-164	-4.08611e-163	-6.03628e-163	-1.01403e-162	4.2958e-163	6.53026e-164	-2.08653e-163	-3.62216e-163	1.09612e-162	3.81948e-163	-1.89526e-163	-9.97448e-164	3.14153e-163	4.8534e-163	-4.64994e-164	-4.85975e-163	-3.76503e-163	-1.53313e-163	8.84163e-164	1.22114e-164	-2.65809e-163	9.79913e-164	2.1238e-163	-6.73751e-163	7.47605e-163	7.52603e-163	4.79738e-163	4.19079e-163	0
2.07852e-164	1.50822e-163	-4.89405e-164	-4.08611e-163	-6.03628e-163	-1.01403e-162	4.2958e-163	6.53026e-164	-2.08653e-163	-3.62216e-163	1.09612e-162	3.81948e-163	-1.89526e-163	-9.97448e-164	3.14153e-163	4.8534e-163	-4.64994e-164	-4.85975e-163	-3.76503e-163	-1.53313e-163	8.84163e-164	1.22114e-164	-2.65809e-163	9.79913e-164	2.1238e-163	-6.73751e-163	7.47605e-163	7.52603e-163	4.79738e-163	4.19079e-163	0
2.07852e-164	1.50822e-163	-4.89405e-164	-4.08611e-163	-6.03628e-163	-1.01403e-162	4.2958e-163	6.53026e-164	-2.08653e-163	-3.62216e-163	1.09612e-162	3.81948e-163	-1.89526e-163	-9.97448e-164	3.14153e-163	4.8534e-163	-4.64994e-164	-4.85975e-163	-3.76503e-163	-1.53313e-163	8.84163e-164	1.22114e-164	-2.65809e-163	9.79913e-164	2.1238e-163	-6.73751e-163	7.47605e-163	7.52603e-163	4.79738e-163	4.19079e-163	0
2.07852e-164	1.50822e-163	-4.89405e-164	-4.08611e-163	-6.03628e-163	-1.01403e-162	4.2958e-163	6.53026e-164	-2.08653e-163	-3.62216e-163	1.09612e-162	3.81948e-163	-1.89526e-163	-9.97448e-164	3.14153e-163	4.8534e-163	-4.64994e-164	-4.85975e-163	-3.76503e-163	-1.53313e-163	8.84163e-164	1.22114e-164	-2.65809e-163	9.79913e-164	2.1238e-163	-6.73751e-163	7.47605e-163	7.52603e-163	4.79738e-163	4.19079e-163	0
2.07852e-164	1.50822e-163	-4.89405e-164	-4.08611e-163	-6.03628e-163	-1.01403e-162	4.2958e-163	6.53026e-164	-2.08653e-163	-3.62216e-163	1.09612e-162	3.81948e-163	-1.89526e-163	-9.97448e-164	3.14153e-163	4.8534e-163	-4.64994e-164	-4.85975e-163	-3.76503e-163	-1.53313e-163	8.84163e-164	1.22114e-164	-2.65809e-163	9.79913e-164	2.1238e-163	-6.73751e-163	7.47605e-163	7.52603e-163	4.79738e-163	4.19079e-163	0
2.07852e-164	1.50822e-163	-4.89405e-164	-4.08611e-163	-6.03628e-163	-1.01403e-162	4.2958e-163	6.53026e-164	-2.08653e-163	-3.62216e-163	1.09612e-162	3.81948e-163	-1.89526e-163	-9.97448e-164	3.14153e-163	4.8534e-163	-4.64994e-164	-4.85975e-163	-3.76503e-163	-1.53313e-163	8.84163e-164	1.22114e-164	-2.65809e-163	9.79913e-164	2.1238e-163	-6.73751e-163	7.47605e-163	7.52603e-163	4.79738e-163	4.19079e-163	0
2.07852e-164	1.50822e-163	-4.89405e-164	-4.08611e-163	-6.03628e-163	-1.01403e-162	4.2958e-163	6.53026e-164	-2.08653e-163	-3.62216e-163	1.09612e-162	3.81948e-163	-1.89526e-163	-9.97448e-164	3.14153e-163	4.8534e-163	-4.64994e-164	-4.85975e-163	-3.76503e-163	-1.53313e-163	8.84163e-164	1.22114e-164	-2.65809e-163	9.79913e-164	2.1238e-163	-6.73751e-163	7.47605e-163	7.52603e-163	4.79738e-163	4.19079e-163	0
2.07852e-164	1.50822e-163	-4.89405e-164	-4.08611e-163	-6.03628e-163	-1.01403e-162	4.2958e-163	6.53026e-164	-2.08653e-163	-3.62216e-163	1.09612e-162	3.81948e-163	-1.89526e-163	-9.97448e-164	3.14153e-163	4.8534e-163	-4.64994e-164	-4.85975e-163	-3.76503e-163	-1.53313e-163	8.84163e-164	1.22114e-164	-2.65809e-163	9.79913e-164	2.1238e-163	-6.73751e-163	7.47605e-163	7.52603e-163	4.79738e-163	4.19079e-163	0
2.07852e-164	1.50822e-163	-4.89405e-164	-4.08611e-163	-6.03628e-163	-1.01403e-162	4.2958e-163	6.53026e-164	-2.08653e-163	-3.62216e-163	1.09612e-162	3.81948e-163	-1.89526e-163	-9.97448e-164	3.14153e-163	4.8534e-163	-4.64994e-164	-4.85975e-163	-3.76503e-163	-1.53313e-163	8.84163e-164	1.22114e-164	-2.65809e-163	9.79913e-164	2.1238e-163	-6.73751e-163	7.47605e-163	7.52603e-163	4.79738e-163	4.19079e-163	0
2.07852e-164	1.50822e-163	-4.89405e-164	-4.08611e-163	-6.03628e-163	-1.01403e-162	4.2958e-163	6.53026e-164	-2.08653e-163	-3.62216e-163	1.09612e-162	3.81948e-163	-1.89526e-163	-9.97448e-164	3.14153e-163	4.8534e-163	-4.64994e-164	-4.85975e-163	-3.76503e-163	-1.53313e-163	8.84163e-164	1.22114e-164	-2.65809e-163	9.79913e-164	2.1238e-163	-6.73751e-163	7.47605e-163	7.52603e-163	4.79738e-163	4.19079e-163	0
2.07852e-164	1.50822e-163	-4.89405e-164	-4.08611e-163	-6.03628e-163	-1.01403e-162	4.2958e-163	6.53026e-164	-2.08653e-163	-3.62216e-163	1.09612e-162	3.81948e-163	-1.89526e-163	-9.97448e-164	3.14153e-163	4.8534e-163	-4.64994e-164	-4.85975e-163	-3.76503e-163	-1.53313e-163	8.84163e-164	1.22114e-164	-2.65809e-163	9.79913e-164	2.1238e-163	-6.73751e-163	7.47605e-163	7.52603e-163	4.79738e-163	4.19079e-163	0
2.07852e-164	1.50822e-163	-4.89405e-164	-4.08611e-163	-6.03628e-163	-1.01403e-162	4.2958e-163	6.53026e-164	-2.08653e-163	-3.62216e-163	1.09612e-162	3.81948e-163	-1.89526e-163	-9.97448e-164	3.14153e-163	4.8534e-163	-4.64994e-164	-4.85975e-163	-3.76503e-163	-1.53313e-163	8.84163e-164	1.22114e-164	-2.65809e-163	9.79913e-164	2.1238e-163	-6.73751e-163	7.47605e-163	7.52603e-163	4.79738e-163	4.19079e-163	0
2.07852e-164	1.50822e-163	-4.89405e-164	-4.08611e-163	-6.03628e-163	-1.01403e-162	4.2958e-163	6.53026e-164	-2.08653e-163	-3.62216e-163	1.09612e-162	3.81948e-163	-1.89526e-163	-9.97448e-164	3.14153e-163	4.8534e-163	-4.64994e-164	-4.85975e-163	-3.76503e-163	-1.53313e-163	8.84163e-164	1.22114e-164	-2.65809e-163	9.79913e-164	2.1238e-163	-6.73751e-163	7.47605e-163	7.52603e-163	4.79738e-163	4.19079e-163	0
2.07852e-164	1.50822e-163	-4.89405e-164	-4.08611e-163	-6.03628e-163	-1.01403e-162	4.2958e-163	6.53026e-164	-2.08653e-163	-3.62216e-163	1.09612e-162	3.81948e-163	-1.89526e-163	-9.97448e-164	3.14153e-163	4.8534e-163	-4.64994e-164	-4.85975e-163	-3.76503e-163	-1.53313e-163	8.84163e-164	1.22114e-164	-2.65809e-163	9.79913e-164	2.1238e-163	-6.73751e-163	7.47605e-163	7.52603e-163	4.79738e-163	4.19079e-163	0
2.07852e-164	1.50822e-163	-4.89405e-164	-4.08611e-163	-6.03628e-163	-1.01403e-162	4.2958e-163	6.53026e-164	-2.08653e-163	-3.62216e-163	1.09612e-162	3.81948e-163	-1.89526e-163	-9.97448e-164	3.14153e-163	4.8534e-163	-4.64994e-164	-4.85975e-163	-3.76503e-163	-1.53313e-163	8.84163e-164	1.22114e-164	-2.65809e-163	9.79913e-164	2.1238e-163	-6.73751e-163	7.47605e-163	7.52603e-163	4.79738e-163	4.19079e-163	0
2.07852e-164	1.50822e-163	-4.89405e-164	-4.08611e-163	-6.03628e-163	-1.01403e-162	4.2958e-163	6.53026e-164	-2.08653e-163	-3.62216e-163	1.09612e-162	3.81948e-163	-1.89526e-163	-9.97448e-164	3.14153e-163	4.8534e-163	-4.64994e-164	-4.85975e-163	-3.76503e-163	-1.53313e-163	8.84163e-164	1.22114e-164	-2.65809e-163	9.79913e-164	2.1238e-163	-6.73751e-163	7.47605e-163	7.52603e-163	4.79738e-163	4.19079e-163	0
2.07852e-164	1.50822e-163	-4.89405e-164	-4.08611e-163	-6.03628e-163	-1.01403e-162	4.2958e-163	6.53026e-164	-2.08653e-163	-3.62216e-163	1.09612e-162	3.81948e-163	-1.89526e-163	-9.97448e-164	3.14153e-163	4.8534e-163	-4.64994e-164	-4.85975e-163	-3.76503e-163	-1.53313e-163	8.84163e-164	1.22114e-164	-2.65809e-163	9.79913e-164	2.1238e-163	-6.73751e-163	7.47605e-163	7.52603e-163	4.79738e-163	4.19079e-163	0
2.07852e-164	1.50822e-163	-4.89405e-164	-4.08611e-163	-6.03628e-163	-1.01403e-162	4.2958e-163	6.53026e-164	-2.08653e-163	-3.62216e-163	1.09612e-162	3.81948e-163	-1.89526e-163	-9.97448e-164	3.14153e-163	4.8534e-163	-4.64994e-164	-4.85975e-163	-3.76503e-163	-1.53313e-163	8.84163e-164	1.22114e-164	-2.65809e-163	9.79913e-164	2.1238e-163	-6.73751e-163	7.47605e-163	7.52603e-163	4.79738e-163	4.19079e-163	0
2.07852e-164	1.50822e-163	-4.89405e-164	-4.08611e-163	-6.03628e-163	-1.01403e-162	4.2958e-163	6.53026e-164	-2.08653e-163	-3.62216e-163	1.09612e-162	3.81948e-163	-1.89526e-163	-9.97448e-164	3.14153e-163	4.8534e-163	-4.64994e-164	-4.85975e-163	-3.76503e-163	-1.53313e-163	8.84163e-164	1.22114e-164	-2.65809e-163	9.79913e-164	2.1238e-163	-6.73751e-163	7.47605e-163	7.52603e-163	4.79738e-163	4.19079e-163	0
2.07852e-164	1.50822e-163	-4.89405e-164	-4.08611e-163	-6.03628e-163	-1.01403e-162	4.2958e-163	6.53026e-164	-2.08653e-163	-3.62216e-163	1.09612e-162	3.81948e-163	-1.89526e-163	-9.97448e-164	3.14153e-163	4.8534e-163	-4.64994e-164	-4.85975e-163	-3.76503e-163	-1.53313e-163	8.84163e-164	1.22114e-164	-2.65809e-163	9.79913e-164	2.1238e-163	-6.73751e-163	7.47605e-163	7.52603e-163	4.79738e-163	4.19079e-163	0
2.07852e-164	1.50822e-163	-4.89405e-164	-4.08611e-163	-6.03628e-163	-1.01403e-162	4.2958e-163	6.53026e-164	-2.08653e-163	-3.62216e-163	1.09612e-162	3.81948e-163	-1.89526e-163	-9.97448e-164	3.14153e-163	4.8534e-163	-4.64994e-164	-4.85975e-163	-3.76503e-163	-1.53313e-163	8.84163e-164	1.22114e-164	-2.65809e-163	9.79913e-164	2.1238e-163	-6.73751e-163	7.47605e-163	7.52603e-163	4.79738e-163	4.19079e-163	0
2.07852e-164	1.50822e-163	-4.89405e-164	-4.08611e-163	-6.03628e-163	-1.01403e-162	4.2958e-163	6.53026e-164	-2.08653e-163	-3.62216e-163	1.09612e-162	3.81948e-163	-1.89526e-163	-9.97448e-164	3.14153e-163	4.8534e-163	-4.64994e-164	-4.85975e-163	-3.76503e-163	-1.53313e-163	8.84163e-164	1.22114e-164	-2.65809e-163	9.79913e-164	2.1238e-163	-6.73751e-163	7.47605e-163	7.52603e-163	4.79738e-163	4.19079e-163	0
2.07852e-164	1.50822e-163	-4.89405e-164	-4.08611e-163	-6.03628e-163	-1.01403e-162	4.2958e-163	6.53026e-164	-2.08653e-163	-3.62216e-163	1.09612e-162	3.81948e-163	-1.89526e-163	-9.97448e-164	3.14153e-163	4.8534e-163	-4.64994e-164	-4.85975e-163	-3.76503e-163	-1.53313e-163	8.84163e-164	1.22114e-164	-2.65809e-163	9.79913e-164	2.1238e-163	-6.73751e-163	7.47605e-163	7.52603e-163	4.79738e-163	4.19079e-163	0
2.07852e-164	1.50822e-163	-4.89405e-164	-4.08611e-163	-6.03628e-163	-1.01403e-162	4.2958e-163	6.53026e-164	-2.08653e-163	-3.62216e-163	1.09612e-162	3.81948e-163	-1.89526e-163	-9.97448e-164	3.14153e-163	4.8534e-163	-4.64994e-164	-4.85975e-163	-3.76503e-163	-1.53313e-163	8.84163e-164	1.22114e-164	-2.65809e-163	9.79913e-164	2.1238e-163	-6.73751e-163	7.47605e-163	7.52603e-163	4.79738e-163	4.19079e-163	0
2.07852e-164	1.50822e-163	-4.89405e-164	-4.08611e-163	-6.03628e-163	-1.01403e-162	4.2958e-163	6.53026e-164	-2.08653e-163	-3.62216e-163	1.09612e-162	3.81948e-163	-1.89526e-163	-9.97448e-164	3.14153e-163	4.8534e-163	-4.64994e-164	-4.85975e-163	-3.76503e-163	-1.53313e-163	8.84163e-164	1.22114e-164	-2.65809e-163	9.79913e-164	2.1238e-163	-6.73751e-163	7.47605e-163	7.52603e-163	4.79738e-163	4.19079e-163	0
2.07852e-164	1.50822e-163	-4.89405e-164	-4.08611e-163	-6.03628e-163	-1.01403e-162	4.2958e-163	6.53026e-164	-2.08653e-163	-3.62216e-163	1.09612e-162	3.81948e-163	-1.89526e-163	-9.97448e-164	3.14153e-163	4.8534e-163	-4.64994e-164	-4.85975e-163	-3.76503e-163	-1.53313e-163	8.84163e-164	1.22114e-164	-2.65809e-163	9.79913e-164	2.1238e-163	-6.73751e-163	7.47605e-163	7.52603e-163	4.79738e-163	4.19079e-163	0
2.07852e-164	1.50822e-163	-4.89405e-164	-4.08611e-163	-6.03628e-163	-1.01403e-162	4.2958e-163	6.53026e-164	-2.08653e-163	-3.62216e-163	1.09612e-162	3.81948e-163	-1.89526e-163	-9.97448e-164	3.14153e-163	4.8534e-163	-4.64994e-164	-4.85975e-163	-3.76503e-163	-1.53313e-163	8.84163e-164	1.22114e-164	-2.65809e-163	9.79913e-164	2.1238e-163	-6.73751e-163	7.47605e-163	7.52603e-163	4.79738e-163	4.19079e-163	0
2.07852e-164	1.50822e-163	-4.89405e-164	-4.08611e-163	-6.03628e-163	-1.01403e-162	4.2958e-163	6.53026e-164	-2.08653e-163	-3.62216e-163	1.09612e-162	3.81948e-163	-1.89526e-163	-9.97448e-164	3.14153e-163	4.8534e-163	-4.64994e-164	-4.85975e-163	-3.76503e-163	-1.53313e-163	8.84163e-164	1.22114e-164	-2.65809e-163	9.79913e-164	2.1238e-163	-6.73751e-163	7.47605e-163	7.52603e-163	4.79738e-163	4.19079e-163	0
2.07852e-164	1.50822e-163	-4.89405e-164	-4.08611e-163	-6.03628e-163	-1.01403e-162	4.2958e-163	6.53026e-164	-2.08653e-163	-3.62216e-163	1.09612e-162	3.81948e-163	-1.89526e-163	-9.97448e-164	3.14153e-163	4.8534e-163	-4.64994e-164	-4.85975e-163	-3.76503e-163	-1.53313e-163	8.84163e-164	1.22114e-164	-2.65809e-163	9.79913e-164	2.1238e-163	-6.73751e-163	7.47605e-163	7.52603e-163	4.79738e-163	4.19079e-163	0
2.07852e-164	1.50822e-163	-4.89405e-164	-4.08611e-163	-6.03628e-163	-1.01403e-162	4.2958e-163	6.53026e-164	-2.08653e-163	-3.62216e-163	1.09612e-162	3.81948e-163	-1.89526e-163	-9.97448e-164	3.14153e-163	4.8534e-163	-4.64994e-164	-4.85975e-163	-3.76503e-163	-1.53313e-163	8.84163e-164	1.22114e-164	-2.65809e-163	9.79913e-164	2.1238e-163	-6.73751e-163	7.47605e-163	7.52603e-163	4.79738e-163	4.19079e-163	0
2.07852e-164	1.50822e-163	-4.89405e-164	-4.08611e-163	-6.03628e-163	-1.01403e-162	4.2958e-163	6.53026e-164	-2.08653e-163	-3.62216e-163	1.09612e-162	3.81948e-163	-1.89526e-163	-9.97448e-164	3.14153e-163	4.8534e-163	-4.64994e-164	-4.85975e-163	-3.76503e-163	-1.53313e-163	8.84163e-164	1.22114e-164	-2.65809e-163	9.79913e-164	2.1238e-163	-6.73751e-163	7.47605e-163	7.52603e-163	4.79738e-163	4.19079e-163	0
2.07852e-164	1.50822e-163	-4.89405e-164	-4.08611e-163	-6.03628e-163	-1.01403e-162	4.2958e-163	6.53026e-164	-2.08653e-163	-3.62216e-163	1.09612e-162	3.81948e-163	-1.89526e-163	-9.97448e-164	3.14153e-163	4.8534e-163	-4.64994e-164	-4.85975e-163	-3.76503e-163	-1.53313e-163	8.84163e-164	1.22114e-164	-2.65809e-163	9.79913e-164	2.1238e-163	-6.73751e-163	7.47605e-163	7.52603e-163	4.79738e-163	4.19079e-163	0
2.07852e-164	1.50822e-163	-4.89405e-164	-4.08611e-163	-6.03628e-163	-1.01403e-162	4.2958e-163	6.53026e-164	-2.08653e-163	-3.62216e-163	1.09612e-162	3.81948e-163	-1.89526e-163	-9.97448e-164	3.14153e-163	4.8534e-163	-4.64994e-164	-4.85975e-163	-3.76503e-163	-1.53313e-163	8.84163e-164	1.22114e-164	-2.65809e-163	9.79913e-164	2.1238e-163	-6.73751e-163	7.47605e-163	7.52603e-163	4.79738e-163	4.19079e-163	0
2.07852e-164	1.50822e-163	-4.89405e-164	-4.08611e-163	-6.03628e-163	-1.01403e-162	4.2958e-163	6.53026e-164	-2.08653e-163	-3.62216e-163	1.09612e-162	3.81948e-163	-1.89526e-163	-9.97448e-164	3.14153e-163	4.8534e-163	-4.64994e-164	-4.85975e-163	-3.76503e-163	-1.53313e-163	8.84163e-164	1.22114e-164	-2.65809e-163	9.79913e-164	2.1238e-163	-6.73751e-163	7.47605e-163	7.52603e-163	4.79738e-163	4.19079e-163	0
2.07852e-164	1.50822e-163	-4.89405e-164	-4.08611e-163	-6.03628e-163	-1.01403e-162	4.2958e-163	6.53026e-164	-2.08653e-163	-3.62216e-163	1.09612e-162	3.81948e-163	-1.89526e-163	-9.97448e-164	3.14153e-163	4.8534e-163	-4.64994e-164	-4.85975e-163	-3.76503e-163	-1.53313e-163	8.84163e-164	1.22114e-164	-2.65809e-163	9.79913e-164	2.1238e-163	-6.73751e-163	7.47605e-163	7.52603e-163	4.79738e-163	4.19079e-163	0
2.07852e-164	1.50822e-163	-4.89405e-164	-4.08611e-163	-6.03628e-163	-1.01403e-162	4.2958e-163	6.53026e-164	-2.08653e-163	-3.62216e-163	1.09612e-162	3.81948e-163	-1.89526e-163	-9.97448e-164	3.14153e-163	4.8534e-163	-4.64994e-164	-4.85975e-163	-3.76503e-163	-1.53313e-163	8.84163e-164	1.22114e-164	-2.65809e-163	9.79913e-164	2.1238e-163	-6.73751e-163	7.47605e-163	7.52603e-163	4.79738e-163	4.19079e-163	0
2.07852e-164	1.50822e-163	-4.89405e-164	-4.08611e-163	-6.03628e-163	-1.01403e-162	4.2958e-163	6.53026e-164	-2.08653e-163	-3.62216e-163	1.09612e-162	3.81948e-163	-1.89526e-163	-9.97448e-164	3.14153e-163	4.8534e-163	-4.64994e-164	-4.85975e-163	-3.76503e-163	-1.53313e-163	8.84163e-164	1.22114e-164	-2.65809e-163	9.79913e-164	2.1238e-163	-6.73751e-163	7.47605e-163	7.52603e-163	4.79738e-163	4.19079e-163	0
2.07852e-164	1.50822e-163	-4.89405e-164	-4.08611e-163	-6.03628e-163	-1.01403e-162	4.2958e-163	6.53026e-164	-2.08653e-163	-3.62216e-163	1.09612e-162	3.81948e-163	-1.89526e-163	-9.97448e-164	3.14153e-163	4.8534e-163	-4.64994e-164	-4.85975e-163	-3.76503e-163	-1.53313e-163	8.84163e-164	1.22114e-164	-2.65809e-163	9.79913e-164	2.1238e-163	-6.73751e-163	7.47605e-163	7.52603e-163	4.79738e-163	4.19079e-163	0
2.07852e-164	1.50822e-163	-4.89405e-164	-4.08611e-163	-6.03628e-163	-1.01403e-162	4.2958e-163	6.53026e-164	-2.08653e-163	-3.62216e-163	1.09612e-162	3.81948e-163	-1.89526e-163	-9.97448e-164	3.14153e-163	4.8534e-163	-4.64994e-164	-4.85975e-163	-3.76503e-163	-1.53313e-163	8.84163e-164	1.22114e-164	-2.65809e-163	9.79913e-164	2.1238e-163	-6.73751e-163	7.47605e-163	7.52603e-163	4.79738e-163	4.19079e-163	0
2.07852e-164	1.50822e-163	-4.89405e-164	-4.08611e-163	-6.03628e-163	-1.01403e-162	4.2958e-163	6.53026e-164	-2.08653e-163	-3.62216e-163	1.09612e-162	3.81948e-163	-1.89526e-163	-9.97448e-164	3.14153e-163	4.8534e-163	-4.64994e-164	-4.85975e-163	-3.76503e-163	-1.53313e-163	8.84163e-164	1.22114e-164	-2.65809e-163	9.79913e-164	2.1238e-163	-6.73751e-163	7.47605e-163	7.52603e-163	4.79738e-163	4.19079e-163	0
2.07852e-164	1.50822e-163	-4.89405e-164	-4.08611e-163	-6.03628e-163	-1.01403e-162	4.2958e-163	6.53026e-164	-2.08653e-163	-3.62216e-163	1.09612e-162	3.81948e-163	-1.89526e-163	-9.97448e-164	3.14153e-163	4.8534e-163	-4.64994e-164	-4.85975e-163	-3.76503e-163	-1.53313e-163	8.84163e-164	1.22114e-164	-2.65809e-163	9.79913e-164	2.1238e-163	-6.73751e-163	7.47605e-163	7.52603e-163	4.79738e-163	4.19079e-163	0
2.07852e-164	1.50822e-163	-4.89405e-164	-4.08611e-163	-6.03628e-163	-1.01403e-162	4.2958e-163	6.53026e-164	-2.08653e-163	-3.62216e-163	1.09612e-162	3.81948e-163	-1.89526e-163	-9.97448e-164	3.14153e-163	4.8534e-163	-4.64994e-164	-4.85975e-163	-3.76503e-163	-1.53313e-163	8.84163e-164	1.22114e-164	-2.65809e-163	9.79913e-164	2.1238e-163	-6.73751e-163	7.47605e-163	7.52603e-163	4.79738e-163	4.19079e-163	0
2.07852e-164	1.50822e-163	-4.89405e-164	-4.08611e-163	-6.03628e-163	-1.01403e-162	4.2958e-163	6.53026e-164	-2.08653e-163	-3.62216e-163	1.09612e-162	3.81948e-163	-1.89526e-163	-9.97448e-164	3.14153e-163	4.8534e-163	-4.64994e-164	-4.85975e-163	-3.76503e-163	-1.53313e-163	8.84163e-164	1.22114e-164	-2.65809e-163	9.79913e-164	2.1238e-163	-6.73751e-163	7.47605e-163	7.52603e-163	4.79738e-163	4.19079e-163	0
2.07852e-164	1.50822e-163	-4.89405e-164	-4.08611e-163	-6.03628e-163	-1.01403e-162	4.2958e-163	6.53026e-164	-2.08653e-163	-3.62216e-163	1.09612e-162	3.81948e-163	-1.89526e-163	-9.97448e-164	3.14153e-163	4.8534e-163	-4.64994e-164	-4.85975e-163	-3.76503e-163	-1.53313e-163	8.84163e-164	1.22114e-164	-2.65809e-163	9.79913e-164	2.1238e-163	-6.73751e-163	7.47605e-163	7.52603e-163	4.79738e-163	4.19079e-163	0
2.07852e-164	1.50822e-163	-4.89405e-164	-4.08611e-163	-6.03628e-163	-1.01403e-162	4.2958e-163	6.53026e-164	-2.08653e-163	-3.62216e-163	1.09612e-162	3.81948e-163	-1.89526e-163	-9.97448e-164	3.14153e-163	4.8534e-163	-4.64994e-164	-4.85975e-163	-3.76503e-163	-1.53313e-163	8.84163e-164	1.22114e-164	-2.65809e-163	9.79913e-164	2.1238e-163	-6.73751e-163	7.47605e-163	7.52603e-163	4.79738e-163	4.19079e-163	0
2.07852e-164	1.50822e-163	-4.89405e-164	-4.08611e-163	-6.03628e-163	-1.01403e-162	4.2958e-163	6.53026e-164	-2.08653e-163	-3.62216e-163	1.09612e-162	3.81948e-163	-1.89526e-163	-9.97448e-164	3.14153e-163	4.8534e-163	-4.64994e-164	-4.85975e-163	-3.76503e-163	-1.53313e-163	8.84163e-164	1.22114e-164	-2.65809e-163	9.79913e-164	2.1238e-163	-6.73751e-163	7.47605e-163	7.52603e-163	4.79738e-163	4.19079e-163	0
2.07852e-164	1.50822e-163	-4.89405e-164	-4.08611e-163	-6.03628e-163	-1.01403e-162	4.2958e-163	6.53026e-164	-2.08653e-163	-3.62216e-163	1.09612e-162	3.81948e-163	-1.89526e-163	-9.97448e-164	3.14153e-163	4.8534e-163	-4.64994e-164	-4.85975e-163	-3.76503e-163	-1.53313e-163	8.84163e-164	1.22114e-164	-2.65809e-163	9.79913e-164	2.1238e-163	-6.73751e-163	7.47605e-163	7.52603e-163	4.79738e-163	4.19079e-163	0
2.07852e-164	1.50822e-163	-4.89405e-164	-4.08611e-163	-6.03628e-163	-1.01403e-162	4.2958e-163	6.53026e-164	-2.08653e-163	-3.62216e-163	1.09612e-162	3.81948e-163	-1.89526e-163	-9.97448e-164	3.14153e-163	4.8534e-163	-4.64994e-164	-4.85975e-163	-3.76503e-163	-1.53313e-163	8.84163e-164	1.22114e-164	-2.65809e-163	9.79913e-164	2.1238e-163	-6.73751e-163	7.47605e-163	7.52603e-163	4.79738e-163	4.19079e-163	0
2.07852e-164	1.50822e-163	-4.89405e-164	-4.08611e-163	-6.03628e-163	-1.01403e-162	4.2958e-163	6.53026e-164	-2.08653e-163	-3.62216e-163	1.09612e-162	3.81948e-163	-1.89526e-163	-9.97448e-164	3.14153e-163	4.8534e-163	-4.64994e-164	-4.85975e-163	-3.76503e-163	-1.53313e-163	8.84163e-164	1.22114e-164	-2.65809e-163	9.79913e-164	2.1238e-163	-6.73751e-163	7.47605e-163	7.52603e-163	4.79738e-163	4.19079e-163	0
2.07852e-164	1.50822e-163	-4.89405e-164	-4.08611e-163	-6.03628e-163	-1.01403e-162	4.2958e-163	6.53026e-164	-2.08653e-163	-3.62216e-163	1.09612e-162	3.81948e-163	-1.89526e-163	-9.97448e-164	3.14153e-163	4.8534e-163	-4.64994e-164	-4.85975e-163	-3.76503e-163	-1.53313e-163	8.84163e-164	1.22114e-164	-2.65809e-163	9.79913e-164	2.1238e-163	-6.73751e-163	7.47605e-163	7.52603e-163	4.79738e-163	4.19079e-163	0
2.07852e-164	1.50822e-163	-4.89405e-164	-4.08611e-163	-6.03628e-163	-1.01403e-162	4.2958e-163	6.53026e-164	-2.08653e-163	-3.62216e-163	1.09612e-162	3.81948e-163	-1.89526e-163	-9.97448e-164	3.14153e-163	4.8534e-163	-4.64994e-164	-4.85975e-163	-3.76503e-163	-1.53313e-163	8.84163e-164	1.22114e-164	-2.65809e-163	9.79913e-164	2.1238e-163	-6.73751e-163	7.47605e-163	7.52603e-163	4.79738e-163	4.19079e-163	0
2.07852e-164	1.50822e-163	-4.89405e-164	-4.08611e-163	-6.03628e-163	-1.01403e-162	4.2958e-163	6.53026e-164	-2.08653e-163	-3.62216e-163	1.09612e-162	3.81948e-163	-1.89526e-163	-9.97448e-164	3.14153e-163	4.8534e-163	-4.64994e-164	-4.85975e-163	-3.76503e-163	-1.53313e-163	8.84163e-164	1.22114e-164	-2.65809e-163	9.79913e-164	2.1238e-163	-6.73751e-163	7.47605e-163	7.52603e-163	4.79738e-163	4.19079e-163	0
2.07852e-164	1.50822e-163	-4.89405e-164	-4.08611e-163	-6.03628e-163	-1.01403e-162	4.2958e-163	6.53026e-164	-2.08653e-163	-3.62216e-163	1.09612e-162	3.81948e-163	-1.89526e-163	-9.97448e-164	3.14153e-163	4.8534e-163	-4.64994e-164	-4.85975e-163	-3.76503e-163	-1.53313e-163	8.84163e-164	1.22114e-164	-2.65809e-163	9.79913e-164	2.1238e-163	-6.73751e-163	7.47605e-163	7.52603e-163	4.79738e-163	4.19079e-163	0
2.07852e-164	1.50822e-163	-4.89405e-164	-4.08611e-163	-6.03628e-163	-1.01403e-162	4.2958e-163	6.53026e-164	-2.08653e-163	-3.62216e-163	1.09612e-162	3.81948e-163	-1.89526e-163	-9.97448e-164	3.14153e-163	4.8534e-163	-4.64994e-164	-4.85975e-163	-3.76503e-163	-1.53313e-163	8.84163e-164	1.22114e-164	-2.65809e-163	9.79913e-164	2.1238e-163	-6.73751e-163	7.47605e-163	7.52603e-163	4.79738e-163	4.19079e-163	0
2.07852e-164	1.50822e-163	-4.89405e-164	-4.08611e-163	-6.03628e-163	-1.01403e-162	4.2958e-163	6.53026e-164	-2.08653e-163	-3.62216e-163	1.09612e-162	3.81948e-163	-1.89526e-163	-9.97448e-164	3.14153e-163	4.8534e-163	-4.64994e-164	-4.85975e-163	-3.76503e-163	-1.53313e-163	8.84163e-164	1.22114e-164	-2.65809e-163	9.79913e-164	2.1238e-163	-6.73751e-163	7.47605e-163	7.52603e-163	4.79738e-163	4.19079e-163	0
2.07852e-164	1.50822e-163	-4.89405e-164	-4.08611e-163	-6.03628e-163	-1.01403e-162	4.2958e-163	6.53026e-164	-2.08653e-163	-3.62216e-163	1.09612e-162	3.81948e-163	-1.89526e-163	-9.97448e-164	3.14153e-163	4.8534e-163	-4.64994e-164	-4.85975e-163	-3.76503e-163	-1.53313e-163	8.84163e-164	1.22114e-164	-2.65809e-163	9.79913e-164	2.1238e-163	-6.73751e-163	7.47605e-163	7.52603e-163	4.79738e-163	4.19079e-163	0
2.07852e-164	1.50822e-163	-4.89405e-164	-4.08611e-163	-6.03628e-163	-1.01403e-162	4.2958e-163	6.53026e-164	-2.08653e-163	-3.62216e-163	1.09612e-162	3.81948e-163	-1.89526e-163	-9.97448e-164	3.14153e-163	4.8534e-163	-4.64994e-164	-4.85975e-163	-3.76503e-163	-1.53313e-163	8.84163e-164	1.22114e-164	-2.65809e-163	9.79913e-164	2.1238e-163	-6.73751e-163	7.47605e-163	7.52603e-163	4.79738e-163	4.19079e-163	0
2.07852e-164	1.50822e-163	-4.89405e-164	-4.08611e-163	-6.03628e-163	-1.01403e-162	4.2958e-163	6.53026e-164	-2.08653e-163	-3.62216e-163	1.09612e-162	3.81948e-163	-1.89526e-163	-9.97448e-164	3.14153e-163	4.8534e-163	-4.64994e-164	-4.85975e-163	-3.76503e-163	-1.53313e-163	8.84163e-164	1.22114e-164	-2.65809e-163	9.79913e-164	2.1238e-163	-6.73751e-163	7.47605e-163	7.52603e-163	4.79738e-163	4.19079e-163	0
2.07852e-164	1.50822e-163	-4.89405e-164	-4.08611e-163	-6.03628e-163	-1.01403e-162	4.2958e-163	6.53026e-164	-2.08653e-163	-3.62216e-163	1.09612e-162	3.81948e-163	-1.89526e-163	-9.97448e-164	3.14153e-163	4.8534e-163	-4.64994e-164	-4.85975e-163	-3.76503e-163	-1.53313e-163	8.84163e-164	1.22114e-164	-2.65809e-163	9.79913e-164	2.1238e-163	-6.73751e-163	7.47605e-163	7.52603e-163	4.79738e-163	4.19079e-163	0
2.07852e-164	1.50822e-163	-4.89405e-164	-4.08611e-163	-6.03628e-163	-1.01403e-162	4.2958e-163	6.53026e-164	-2.08653e-163	-3.62216e-163	1.09612e-162	3.81948e-163	-1.89526e-163	-9.97448e-164	3.14153e-163	4.8534e-163	-4.64994e-164	-4.85975e-163	-3.76503e-163	-1.53313e-163	8.84163e-164	1.22114e-164	-2.65809e-163	9.79913e-164	2.1238e-163	-6.73751e-163	7.47605e-163	7.52603e-163	4.79738e-163	4.19079e-163	0
2.07852e-164	1.50822e-163	-4.89405e-164	-4.08611e-163	-6.03628e-163	-1.01403e-162	4.2958e-163	6.53026e-164	-2.08653e-163	-3.62216e-163	1.09612e-162	3.81948e-163	-1.89526e-163	-9.97448e-164	3.14153e-163	4.8534e-163	-4.64994e-164	-4.85975e-163	-3.76503e-163	-1.53313e-163	8.84163e-164	1.22114e-164	-2.65809e-163	9.79913e-164	2.1238e-163	-6.73751e-163	7.47605e-163	7.52603e-163	4.79738e-163	4.19079e-163	0
2.07852e-164	1.50822e-163	-4.89405e-164	-4.08611e-163	-6.03628e-163	-1.01403e-162	4.2958e-163	6.53026e-164	-2.08653e-163	-3.62216e-163	1.09612e-162	3.81948e-163	-1.89526e-163	-9.97448e-164	3.14153e-163	4.8534e-163	-4.64994e-164	-4.85975e-163	-3.76503e-163	-1.53313e-163	8.84163e-164	1.22114e-164	-2.65809e-163	9.79913e-164	2.1238e-163	-6.73751e-163	7.47605e-163	7.52603e-163	4.79738e-163	4.19079e-163	0
2.07852e-164	1.50822e-163	-4.89405e-164	-4.08611e-163	-6.03628e-163	-1.01403e-162	4.2958e-163	6.53026e-164	-2.08653e-163	-3.62216e-163	1.09612e-162	3.81948e-163	-1.89526e-163	-9.97448e-164	3.14153e-163	4.8534e-163	-4.64994e-164	-4.85975e-163	-3.76503e-163	-1.53313e-163	8.84163e-164	1.22114e-164	-2.65809e-163	9.79913e-164	2.1238e-163	-6.73751e-163	7.47605e-163	7.52603e-163	4.79738e-163	4.19079e-163	0
2.07852e-164	1.50822e-163	-4.89405e-164	-4.08611e-163	-6.03628e-163	-1.01403e-162	4.2958e-163	6.53026e-164	-2.08653e-163	-3.62216e-163	1.09612e-162	3.81948e-163	-1.89526e-163	-9.97448e-164	3.14153e-163	4.8534e-163	-4.64994e-164	-4.85975e-163	-3.76503e-163	-1.53313e-163	8.84163e-164	1.22114e-164	-2.65809e-163	9.79913e-164	2.1238e-163	-6.73751e-163	7.47605e-163	7.52603e-163	4.79738e-163	4.19079e-163	0
2.07852e-164	1.50822e-163	-4.89405e-164	-4.08611e-163	-6.03628e-163	-1.01403e-162	4.2958e-163	6.53026e-164	-2.08653e-163	-3.62216e-163	1.09612e-162	3.81948e-163	-1.89526e-163	-9.97448e-164	3.14153e-163	4.8534e-163	-4.64994e-164	-4.85975e-163	-3.76503e-163	-1.53313e-163	8.84163e-164	1.22114e-164	-2.65809e-163	9.79913e-164	2.1238e-163	-6.73751e-163	7.47605e-163	7.52603e-163	4.79738e-163	4.19079e-163	0
2.07852e-164	1.50822e-163	-4.89405e-164	-4.08611e-163	-6.03628e-163	-1.01403e-162	4.2958e-163	6.53026e-164	-2.08653e-163	-3.62216e-163	1.09612e-162	3.81948e-163	-1.89526e-163	-9.97448e-164	3.14153e-163	4.8534e-163	-4.64994e-164	-4.85975e-163	-3.76503e-163	-1.53313e-163	8.84163e-164	1.22114e-164	-2.65809e-163	9.79913e-164	2.1238e-163	-6.73751e-163	7.47605e-163	7.52603e-163	4.79738e-163	4.19079e-163	0
2.07852e-164	1.50822e-163	-4.89405e-164	-4.08611e-163	-6.03628e-163	-1.01403e-162	4.2958e-163	6.53026e-164	-2.08653e-163	-3.62216e-163	1.09612e-162	3.81948e-163	-1.89526e-163	-9.97448e-164	3.14153e-163	4.8534e-163	-4.64994e-164	-4.85975e-163	-3.76503e-163	-1.53313e-163	8.84163e-164	1.22114e-164	-2.65809e-163	9.79913e-164	2.1238e-163	-6.73751e-163	7.47605e-163	7.52603e-163	4.79738e-163	4.19079e-163	0
2.07852e-164	1.50822e-163	-4.89405e-164	-4.08611e-163	-6.03628e-163	-1.01403e-162	4.2958e-163	6.53026e-164	-2.08653e-163	-3.62216e-163	1.09612e-162	3.81948e-163	-1.89526e-163	-9.97448e-164	3.14153e-163	4.8534e-163	-4.64994e-164	-4.85975e-163	-3.76503e-163	-1.53313e-163	8.84163e-164	1.22114e-164	-2.65809e-163	9.79913e-164	2.1238e-163	-6.73751e-163	7.47605e-163	7.52603e-163	4.79738e-163	4.19079e-163	0
2.07852e-164	1.50822e-163	-4.89405e-164	-4.08611e-163	-6.03628e-163	-1.01403e-162	4.2958e-163	6.53026e-164	-2.08653e-163	-3.62216e-163	1.09612e-162	3.81948e-163	-1.89526e-163	-9.97448e-164	3.14153e-163	4.8534e-163	-4.64994e-164	-4.85975e-163	-3.76503e-163	-1.53313e-163	8.84163e-164	1.22114e-164	-2.65809e-163	9.79913e-164	2.1238e-163	-6.73751e-163	7.47605e-163	7.52603e-163	4.79738e-163	4.19079e-163	0
2.07852e-164	1.50822e-163	-4.89405e-164	-4.08611e-163	-6.03628e-163	-1.01403e-162	4.2958e-163	6.53026e-164	-2.08653e-163	-3.62216e-163	1.09612e-162	3.81948e-163	-1.89526e-163	-9.97448e-164	3.14153e-163	4.8534e-163	-4.64994e-164	-4.85975e-163	-3.76503e-163	-1.53313e-163	8.84163e-164	1.22114e-164	-2.65809e-163	9.79913e-164	2.1238e-163	-6.73751e-163	7.47605e-163	7.52603e-163	4.79738e-163	4.19079e-163	0
2.07852e-164	1.50822e-163	-4.89405e-164	-4.08611e-163	-6.03628e-163	-1.01403e-162	4.2958e-163	6.53026e-164	-2.08653e-163	-3.62216e-163	1.09612e-162	3.81948e-163	-1.89526e-163	-9.97448e-164	3.14153e-163	4.8534e-163	-4.64994e-164	-4.85975e-163	-3.76503e-163	-1.53313e-163	8.84163e-164	1.22114e-164	-2.65809e-163	9.79913e-164	2.1238e-163	-6.73751e-163	7.47605e-163	7.52603e-163	4.79738e-163	4.19079e-163	0
2.07852e-164	1.50822e-163	-4.89405e-164	-4.08611e-163	-6.03628e-163	-1.01403e-162	4.2958e-163	6.53026e-164	-2.08653e-163	-3.62216e-163	1.09612e-162	3.81948e-163	-1.89526e-163	-9.97448e-164	3.14153e-163	4.8534e-163	-4.64994e-164	-4.85975e-163	-3.76503e-163	-1.53313e-163	8.84163e-164	1.22114e-164	-2.65809e-163	9.79913e-164	2.1238e-163	-6.73751e-163	7.47605e-163	7.52603e-163	4.79738e-163	4.19079e-163	0
2.07852e-164	1.50822e-163	-4.89405e-164	-4.08611e-163	-6.03628e-163	-1.01403e-162	4.2958e-163	6.53026e-164	-2.08653e-163	-3.62216e-163	1.09612e-162	3.81948e-163	-1.89526e-163	-9.97448e-164	3.14153e-163	4.8534e-163	-4.64994e-164	-4.85975e-163	-3.76503e-163	-1.53313e-163	8.84163e-164	1.22114e-164	-2.65809e-163	9.79913e-164	2.1238e-163	-6.73751e-163	7.47605e-163	7.52603e-163	4.79738e-163	4.19079e-163	0
2.07852e-164	1.50822e-163	-4.89405e-164	-4.08611e-163	-6.03628e-163	-1.01403e-162	4.2958e-163	6.53026e-164	-2.08653e-163	-3.62216e-163	1.09612e-162	3.81948e-163	-1.89526e-163	-9.97448e-164	3.14153e-163	4.8534e-163	-4.64994e-164	-4.85975e-163	-3.76503e-163	-1.53313e-163	8.84163e-164	1.22114e-164	-2.65809e-163	9.79913e-164	2.1238e-163	-6.73751e-163	7.47605e-163	7.52603e-163	4.79738e-163	4.19079e-163	0
2.07852e-164	1.50822e-163	-4.89405e-164	-4.08611e-163	-6.03628e-163	-1.01403e-162	4.2958e-163	6.53026e-164	-2.08653e-163	-3.62216e-163	1.09612e-162	3.81948e-163	-1.89526e-163	-9.97448e-164	3.14153e-163	4.8534e-163	-4.64994e-164	-4.85975e-163	-3.76503e-163	-1.53313e-163	8.84163e-164	1.22114e-164	-2.65809e-163	9.79913e-164	2.1238e-163	-6.73751e-163	7.47605e-163	7.52603e-163	4.79738e-163	4.19079e-163	0
2.07852e-164	1.50822e-163	-4.89405e-164	-4.08611e-163	-6.03628e-163	-1.01403e-162	4.2958e-163	6.53026e-164	-2.08653e-163	-3.62216e-163	1.09612e-162	3.81948e-163	-1.89526e-163	-9.97448e-164	3.14153e-163	4.8534e-163	-4.64994e-164	-4.85975e-163	-3.76503e-163	-1.53313e-163	8.84163e-164	1.22114e-164	-2.65809e-163	9.79913e-164	2.1238e-163	-6.73751e-163	7.47605e-163	7.52603e-163	4.79738e-163	4.19079e-163	0
2.07852e-164	1.50822e-163	-4.89405e-164	-4.08611e-163	-6.03628e-163	-1.01403e-162	4.2958e-163	6.53026e-164	-2.08653e-163	-3.62216e-163	1.09612e-162	3.81948e-163	-1.89526e-163	-9.97448e-164	3.14153e-163	4.8534e-163	-4.64994e-164	-4.85975e-163	-3.76503e-163	-1.53313e-163	8.84163e-164	1.22114e-164	-2.65809e-163	9.79913e-164	2.1238e-163	-6.73751e-163	7.47605e-163	7.52603e-163	4.79738e-163	4.19079e-163	0
2.07852e-164	1.50822e-163	-4.89405e-164	-4.08611e-163	-6.03628e-163	-1.01403e-162	4.2958e-163	6.53026e-164	-2.08653e-163	-3.62216e-163	1.09612e-162	3.81948e-163	-1.89526e-163	-9.97448e-164	3.14153e-163	4.8534e-163	-4.64994e-164	-4.85975e-163	-3.76503e-163	-1.53313e-163	8.84163e-164	1.22114e-164	-2.65809e-163	9.79913e-164	2.1238e-163	-6.73751e-163	7.47605e-163	7.52603e-163	4.79738e-163	4.19079e-163	0
2.07852e-164	1.50822e-163	-4.89405e-164	-4.08611e-163	-6.03628e-163	-1.01403e-162	4.2958e-163	6.53026e-164	-2.08653e-163	-3.62216e-163	1.09612e-162	3.81948e-163	-1.89526e-163	-9.97448e-164	3.14153e-163	4.8534e-163	-4.64994e-164	-4.85975e-163	-3.76503e-163	-1.53313e-163	8.84163e-164	1.22114e-164	-2.65809e-163	9.79913e-164	2.1238e-163	-6.73751e-163	7.47605e-163	7.52603e-163	4.79738e-163	4.19079e-163	0
2.07852e-164	1.50822e-163	-4.89405e-164	-4.08611e-163	-6.03628e-163	-1.01403e-162	4.2958e-163	6.53026e-164	-2.08653e-163	-3.62216e-163	1.09612e-162	3.81948e-163	-1.89526e-163	-9.97448e-164	3.14153e-163	4.8534e-163	-4.64994e-164	-4.85975e-163	-3.76503e-163	-1.53313e-163	8.84163e-164	1.22114e-164	-2.65809e-163	9.79913e-164	2.1238e-163	-6.73751e-163	7.47605e-163	7.52603e-163	4.79738e-163	4.19079e-163	0
2.07852e-164	1.50822e-163	-4.89405e-164	-4.08611e-163	-6.03628e-163	-1.01403e-162	4.2958e-163	6.53026e-164	-2.08653e-163	-3.62216e-163	1.09612e-162	3.81948e-163	-1.89526e-163	-9.97448e-164	3.14153e-163	4.8534e-163	-4.64994e-164	-4.85975e-163	-3.76503e-163	-1.53313e-163	8.84163e-164	1.22114e-164	-2.65809e-163	9.79913e-164	2.1238e-163	-6.73751e-163	7.47605e-163	7.52603e-163	4.79738e-163	4.19079e-163	0
2.07852e-164	1.50822e-163	-4.89405e-164	-4.08611e-163	-6.03628e-163	-1.01403e-162	4.2958e-163	6.53026e-164	-2.08653e-163	-3.62216e-163	1.09612e-162	3.81948e-163	-1.89526e-163	-9.97448e-164	3.14153e-163	4.8534e-163	-4.64994e-164	-4.85975e-163	-3.76503e-163	-1.53313e-163	8.84163e-164	1.22114e-164	-2.65809e-163	9.79913e-164	2.1238e-163	-6.73751e-163	7.47605e-163	7.52603e-163	4.79738e-163	4.19079e-163	0
2.07852e-164	1.50822e-163	-4.89405e-164	-4.08611e-163	-6.03628e-163	-1.01403e-162	4.2958e-163	6.53026e-164	-2.08653e-163	-3.62216e-163	1.09612e-162	3.81948e-163	-1.89526e-163	-9.97448e-164	3.14153e-163	4.8534e-163	-4.64994e-164	-4.85975e-163	-3.76503e-163	-1.53313e-163	8.84163e-164	1.22114e-164	-2.65809e-163	9.79913e-164	2.1238e-163	-6.73751e-163	7.47605e-163	7.52603e-163	4.79738e-163	4.19079e-163	0
2.07852e-164	1.50822e-163	-4.89405e-164	-4.08611e-163	-6.03628e-163	-1.01403e-162	4.2958e-163	6.53026e-164	-2.08653e-163	-3.62216e-163	1.09612e-162	3.81948e-163	-1.89526e-163	-9.97448e-164	3.14153e-163	4.8534e-163	-4.64994e-164	-4.85975e-163	-3.76503e-163	-1.53313e-163	8.84163e-164	1.22114e-164	-2.65809e-163	9.79913e-164	2.1238e-163	-6.73751e-163	7.47605e-163	7.52603e-163	4.79738e-163	4.19079e-163	0
2.07852e-164	1.50822e-163	-4.89405e-164	-4.08611e-163	-6.03628e-163	-1.01403e-162	4.2958e-163	6.53026e-164	-2.08653e-163	-3.62216e-163	1.09612e-162	3.81948e-163	-1.89526e-163	-9.97448e-164	3.14153e-163	4.8534e-163	-4.64994e-164	-4.85975e-163	-3.76503e-163	-1.53313e-163	8.84163e-164	1.22114e-164	-2.65809e-163	9.79913e-164	2.1238e-163	-6.73751e-163	7.47605e-163	7.52603e-163	4.79738e-163	4.19079e-163	0
2.07852e-164	1.50822e-163	-4.89405e-164	-4.08611e-163	-6.03628e-163	-1.01403e-162	4.2958e-163	6.53026e-164	-2.08653e-163	-3.62216e-163	1.09612e-162	3.81948e-163	-1.89526e-163	-9.97448e-164	3.14153e-163	4.8534e-163	-4.64994e-164	-4.85975e-163	-3.76503e-163	-1.53313e-163	8.84163e-164	1.22114e-164	-2.65809e-163	9.79913e-164	2.1238e-163	-6.73751e-163	7.47605e-163	7.52603e-163	4.79738e-163	4.19079e-163	0
2.07852e-164	1.50822e-163	-4.89405e-164	-4.08611e-163	-6.03628e-163	-1.01403e-162	4.2958e-163	6.53026e-164	-2.08653e-163	-3.62216e-163	1.09612e-162	3.81948e-163	-1.89526e-163	-9.97448e-164	3.14153e-163	4.8534e-163	-4.64994e-164	-4.85975e-163	-3.76503e-163	-1.53313e-163	8.84163e-164	1.22114e-164	-2.65809e-163	9.79913e-164	2.1238e-163	-6.73751e-163	7.47605e-163	7.52603e-163	4.79738e-163	4.19079e-163	0
2.07852e-164	1.50822e-163	-4.89405e-164	-4.08611e-163	-6.03628e-163	-1.01403e-162	4.2958e-163	6.53026e-164	-2.08653e-163	-3.62216e-163	1.09612e-162	3.81948e-163	-1.89526e-163	-9.97448e-164	3.14153e-163	4.8534e-163	-4.64994e-164	-4.85975e-163	-3.76503e-163	-1.53313e-163	8.84163e-164	1.22114e-164	-2.65809e-163	9.79913e-164	2.1238e-163	-6.73751e-163	7.47605e-163	7.52603e-163	4.79738e-163	4.19079e-163	0
2.07852e-164	1.50822e-163	-4.89405e-164	-4.08611e-163	-6.03628e-163	-1.01403e-162	4.2958e-163	6.53026e-164	-2.08653e-163	-3.62216e-163	1.09612e-162	3.81948e-163	-1.89526e-163	-9.97448e-164	3.14153e-163	4.8534e-163	-4.64994e-164	-4.85975e-163	-3.76503e-163	-1.53313e-163	8.84163e-164	1.22114e-164	-2.65809e-163	9.79913e-164	2.1238e-163	-6.73751e-163	7.47605e-163	7.52603e-163	4.79738e-163	4.19079e-163	0
2.07852e-164	1.50822e-163	-4.89405e-164	-4.08611e-163	-6.03628e-163	-1.01403e-162	4.2958e-163	6.53026e-164	-2.08653e-163	-3.62216e-163	1.09612e-162	3.81948e-163	-1.89526e-163	-9.97448e-164	3.14153e-163	4.8534e-163	-4.64994e-164	-4.85975e-163	-3.76503e-163	-1.53313e-163	8.84163e-164	1.22114e-164	-2.65809e-163	9.79913e-164	2.1238e-163	-6.73751e-163	7.47605e-163	7.52603e-163	4.79738e-163	4.19079e-163	0
2.07852e-164	1.50822e-163	-4.89405e-164	-4.08611e-163	-6.03628e-163	-1.01403e-162	4.2958e-163	6.53026e-164	-2.08653e-163	-3.62216e-163	1.09612e-162	3.81948e-163	-1.89526e-163	-9.97448e-164	3.14153e-163	4.8534e-163	-4.64994e-164	-4.85975e-163	-3.76503e-163	-1.53313e-163	8.84163e-164	1.22114e-164	-2.65809e-163	9.79913e-164	2.1238e-163	-6.73751e-163	7.47605e-163	7.52603e-163	4.79738e-163	4.19079e-163	0
2.07852e-164	1.50822e-163	-4.89405e-164	-4.08611e-163	-6.03628e-163	-1.01403e-162	4.2958e-163	6.53026e-164	-2.08653e-163	-3.62216e-163	1.09612e-162	3.81948e-163	-1.89526e-163	-9.97448e-164	3.14153e-163	4.8534e-163	-4.64994e-164	-4.85975e-163	-3.76503e-163	-1.53313e-163	8.84163e-164	1.22114e-164	-2.65809e-163	9.79913e-164	2.1238e-163	-6.73751e-163	7.47605e-163	7.52603e-163	4.79738e-163	4.19079e-163	0
2.07852e-164	1.50822e-163	-4.89405e-164	-4.08611e-163	-6.03628e-163	-1.01403e-162	4.2958e-163	6.53026e-164	-2.08653e-163	-3.62216e-163	1.09612e-162	3.81948e-163	-1.89526e-163	-9.97448e-164	3.14153e-163	4.8534e-163	-4.64994e-164	-4.85975e-163	-3.76503e-163	-1.53313e-163	8.84163e-164	1.22114e-164	-2.65809e-163	9.79913e-164	2.1238e-163	-6.73751e-163	7.47605e-163	7.52603e-163	4.79738e-163	4.19079e-163	0
2.07852e-164	1.50822e-163	-4.89405e-164	-4.08611e-163	-6.03628e-163	-1.01403e-162	4.2958e-163	6.53026e-164	-2.08653e-163	-3.62216e-163	1.09612e-162	3.81948e-163	-1.89526e-163	-9.97448e-164	3.14153e-163	4.8534e-163	-4.64994e-164	-4.85975e-163	-3.76503e-163	-1.53313e-163	8.84163e-164	1.22114e-164	-2.65809e-163	9.79913e-164	2.1238e-163	-6.73751e-163	7.47605e-163	7.52603e-163	4.79738e-163	4.19079e-163	0
2.07852e-164	1.50822e-163	-4.89405e-164	-4.08611e-163	-6.03628e-163	-1.01403e-162	4.2958e-163	6.53026e-164	-2.08653e-163	-3.62216e-163	1.09612e-162	3.81948e-163	-1.89526e-163	-9.97448e-164	3.14153e-163	4.8534e-163	-4.64994e-164	-4.85975e-163	-3.76503e-163	-1.53313e-163	8.84163e-164	1.22114e-164	-2.65809e-163	9.79913e-164	2.1238e-163	-6.73751e-163	7.47605e-163	7.52603e-163	4.79738e-163	4.19079e-163	0
2.07852e-164	1.50822e-163	-4.89405e-164	-4.08611e-163	-6.03628e-163	-1.01403e-162	4.2958e-163	6.53026e-164	-2.08653e-163	-3.62216e-163	1.09612e-162	3.81948e-163	-1.89526e-163	-9.97448e-164	3.14153e-163	4.8534e-163	-4.64994e-164	-4.85975e-163	-3.76503e-163	-1.53313e-163	8.84163e-164	1.22114e-164	-2.65809e-163	9.79913e-164	2.1238e-163	-6.73751e-163	7.47605e-163	7.52603e-163	4.79738e-163	4.19079e-163	0
2.07852e-164	1.50822e-163	-4.89405e-164	-4.08611e-163	-6.03628e-163	-1.01403e-162	4.2958e-163	6.53026e-164	-2.08653e-163	-3.62216e-163	1.09612e-162	3.81948e-163	-1.89526e-163	-9.97448e-164	3.14153e-163	4.8534e-163	-4.64994e-164	-4.85975e-163	-3.76503e-163	-1.53313e-163	8.84163e-164	1.22114e-164	-2.65809e-163	9.79913e-164	2.1238e-163	-6.73751e-163	7.47605e-163	7.52603e-163	4.79738e-163	4.19079e-163	0
2.07852e-164	1.50822e-163	-4.89405e-164	-4.08611e-163	-6.03628e-163	-1.01403e-162	4.2958e-163	6.53026e-164	-2.08653e-163	-3.62216e-163	1.09612e-162	3.81948e-163	-1.89526e-163	-9.97448e-164	3.14153e-163	4.8534e-163	-4.64994e-164	-4.85975e-163	-3.76503e-163	-1.53313e-163	8.84163e-164	1.22114e-164	-2.65809e-163	9.79913e-164	2.1238e-163	-6.73751e-163	7.47605e-163	7.52603e-163	4.79738e-163	4.19079e-163	0
2.07852e-164	1.50822e-163	-4.89405e-164	-4.08611e-163	-6.03628e-163	-1.01403e-162	4.2958e-163	6.53026e-164	-2.08653e-163	-3.62216e-163	1.09612e-162	3.81948e-163	-1.89526e-163	-9.97448e-164	3.14153e-163	4.8534e-163	-4.64994e-164	-4.85975e-163	-3.76503e-163	-1.53313e-163	8.84163e-164	1.22114e-164	-2.65809e-163	9.79913e-164	2.1238e-163	-6.73751e-163	7.47605e-163	7.52603e-163	4.79738e-163	4.19079e-163	0
2.07852e-164	1.50822e-163	-4.89405e-164	-4.08611e-163	-6.03628e-163	-1.01403e-162	4.2958e-163	6.53026e-164	-2.08653e-163	-3.62216e-163	1.09612e-162	3.81948e-163	-1.89526e-163	-9.97448e-164	3.14153e-163	4.8534e-163	-4.64994e-164	-4.85975e-163	-3.76503e-163	-1.53313e-163	8.84163e-164	1.22114e-164	-2.65809e-163	9.79913e-164	2.1238e-163	-6.73751e-163	7.47605e-163	7.52603e-163	4.79738e-163	4.19079e-163	0
2.07852e-164	1.50822e-163	-4.89405e-164	-4.08611e-163	-6.03628e-163	-1.01403e-162	4.2958e-163	6.53026e-164	-2.08653e-163	-3.62216e-163	1.09612e-162	3.81948e-163	-1.89526e-163	-9.97448e-164	3.14153e-163	4.8534e-163	-4.64994e-164	-4.85975e-163	-3.76503e-163	-1.53313e-163	8.84163e-164	1.22114e-164	-2.65809e-163	9.79913e-164	2.1238e-163	-6.73751e-163	7.47605e-163	7.52603e-163	4.79738e-163	4.19079e-163	0
2.07852e-164	1.50822e-163	-4.89405e-164	-4.08611e-163	-6.03628e-163	-1.01403e-162	4.2958e-163	6.53026e-164	-2.08653e-163	-3.62216e-163	1.09612e-162	3.81948e-163	-1.89526e-163	-9.97448e-164	3.14153e-163	4.8534e-163	-4.64994e-164	-4.85975e-163	-3.76503e-163	-1.53313e-163	8.84163e-164	1.22114e-164	-2.65809e-163	9.79913e-164	2.1238e-163	-6.73751e-163	7.47605e-163	7.52603e-163	4.79738e-163	4.19079e-163	0
2.07852e-164	1.50822e-163	-4.89405e-164	-4.08611e-163	-6.03628e-163	-1.01403e-162	4.2958e-163	6.53026e-164	-2.08653e-163	-3.62216e-163	1.09612e-162	3.81948e-163	-1.89526e-163	-9.97448e-164	3.14153e-163	4.8534e-163	-4.64994e-164	-4.85975e-163	-3.76503e-163	-1.53313e-163	8.84163e-164	1.22114e-164	-2.65809e-163	9.79913e-164	2.1238e-163	-6.73751e-163	7.47605e-163	7.52603e-163	4.79738e-163	4.19079e-163	0
2.07852e-164	1.50822e-163	-4.89405e-164	-4.08611e-163	-6.03628e-163	-1.01403e-162	4.2958e-163	6.53026e-164	-2.08653e-163	-3.62216e-163	1.09612e-162	3.81948e-163	-1.89526e-163	-9.97448e-164	3.14153e-163	4.8534e-163	-4.64994e-164	-4.85975e-163	-3.76503e-163	-1.53313e-163	8.84163e-164	1.22114e-164	-2.65809e-163	9.79913e-164	2.1238e-163	-6.73751e-163	7.47605e-163	7.52603e-163	4.79738e-163	4.19079e-163	0
2.07852e-164	1.50822e-163	-4.89405e-164	-4.08611e-163	-6.03628e-163	-1.01403e-162	4.2958e-163	6.53026e-164	-2.08653e-163	-3.62216e-163	1.09612e-162	3.81948e-163	-1.89526e-163	-9.97448e-164	3.14153e-163	4.8534e-163	-4.64994e-164	-4.85975e-163	-3.76503e-163	-1.53313e-163	8.84163e-164	1.22114e-164	-2.65809e-163	9.79913e-164	2.1238e-163	-6.73751e-163	7.47605e-163	7.52603e-163	4.79738e-163	4.19079e-163	0
2.07852e-164	1.50822e-163	-4.89405e-164	-4.08611e-163	-6.03628e-163	-1.01403e-162	4.2958e-163	6.53026e-164	-2.08653e-163	-3.62216e-163	1.09612e-162	3.81948e-163	-1.89526e-163	-9.97448e-164	3.14153e-163	4.8534e-163	-4.64994e-164	-4.85975e-163	-3.76503e-163	-1.53313e-163	8.84163e-164	1.22114e-164	-2.65809e-163	9.79913e-164	2.1238e-163	-6.73751e-163	7.47605e-163	7.52603e-163	4.79738e-163	4.19079e-163	0
2.07852e-164	1.50822e-163	-4.89405e-164	-4.08611e-163	-6.03628e-163	-1.01403e-162	4.2958e-163	6.53026e-164	-2.08653e-163	-3.62216e-163	1.09612e-162	3.81948e-163	-1.89526e-163	-9.97448e-164	3.14153e-163	4.8534e-163	-4.64994e-164	-4.85975e-163	-3.76503e-163	-1.53313e-163	8.84163e-164	1.22114e-164	-2.65809e-163	9.79913e-164	2.1238e-163	-6.73751e-163	7.47605e-163	7.52603e-163	4.79738e-163	4.19079e-163	0
2.07852e-164	1.50822e-163	-4.89405e-164	-4.08611e-163	-6.03628e-163	-1.01403e-162	4.2958e-163	6.53026e-164	-2.08653e-163	-3.62216e-163	1.09612e-162	3.81948e-163	-1.89526e-163	-9.97448e-164	3.14153e-163	4.8534e-163	-4.64994e-164	-4.85975e-163	-3.76503e-163	-1.53313e-163	8.84163e-164	1.22114e-164	-2.65809e-163	9.79913e-164	2.1238e-163	-6.73751e-163	7.47605e-163	7.52603e-163	4.79738e-163	4.19079e-163	0
2.07852e-164	1.50822e-163	-4.89405e-164	-4.08611e-163	-6.03628e-163	-1.01403e-162	4.2958e-163	6.53026e-164	-2.08653e-163	-3.62216e-163	1.09612e-162	3.81948e-163	-1.89526e-163	-9.97448e-164	3.14153e-163	4.8534e-163	-4.64994e-164	-4.85975e-163	-3.76503e-163	-1.53313e-163	8.84163e-164	1.22114e-164	-2.65809e-163	9.79913e-164	2.1238e-163	-6.73751e-163	7.47605e-163	7.52603e-163	4.79738e-163	4.19079e-163	0
2.07852e-164	1.50822e-163	-4.89405e-164	-4.08611e-163	-6.03628e-163	-1.01403e-162	4.2958e-163	6.53026e-164	-2.08653e-163	-3.62216e-163	1.09612e-162	3.81948e-163	-1.89526e-163	-9.97448e-164	3.14153e-163	4.8534e-163	-4.64994e-164	-4.85975e-163	-3.76503e-163	-1.53313e-163	8.84163e-164	1.22114e-164	-2.65809e-163	9.79913e-164	2.1238e-163	-6.73751e-163	7.47605e-163	7.52603e-163	4.79738e-163	4.19079e-163	0
2.07852e-164	1.50822e-163	-4.89405e-164	-4.08611e-163	-6.03628e-163	-1.01403e-162	4.2958e-163	6.53026e-164	-2.08653e-163	-3.62216e-163	1.09612e-162	3.81948e-163	-1.89526e-163	-9.97448e-164	3.14153e-163	4.8534e-163	-4.64994e-164	-4.85975e-163	-3.76503e-163	-1.53313e-163	8.84163e-164	1.22114e-164	-2.65809e-163	9.79913e-164	2.1238e-163	-6.73751e-163	7.47605e-163	7.52603e-163	4.79738e-163	4.19079e-163	0
2.07852e-164	1.50822e-163	-4.89405e-164	-4.08611e-163	-6.03628e-163	-1.01403e-162	4.2958e-163	6.53026e-164	-2.08653e-163	-3.62216e-163	1.09612e-162	3.81948e-163	-1.89526e-163	-9.97448e-164	3.14153e-163	4.8534e-163	-4.64994e-164	-4.85975e-163	-3.76503e-163	-1.53313e-163	8.84163e-164	1.22114e-164	-2.65809e-163	9.79913e-164	2.1238e-163	-6.73751e-163	7.47605e-163	7.52603e-163	4.79738e-163	4.19079e-163	0
2.07852e-164	1.50822e-163	-4.89405e-164	-4.08611e-163	-6.03628e-163	-1.01403e-162	4.2958e-163	6.53026e-164	-2.08653e-163	-3.62216e-163	1.09612e-162	3.81948e-163	-1.89526e-163	-9.97448e-164	3.14153e-163	4.8534e-163	-4.64994e-164	-4.85975e-163	-3.76503e-163	-1.53313e-163	8.84163e-164	1.22114e-164	-2.65809e-163	9.79913e-164	2.1238e-163	-6.73751e-163	7.47605e-163	7.52603e-163	4.79738e-163	4.19079e-163	0
2.07852e-164	1.50822e-163	-4.89405e-164	-4.08611e-163	-6.03628e-163	-1.01403e-162	4.2958e-163	6.53026e-164	-2.08653e-163	-3.62216e-163	1.09612e-162	3.81948e-163	-1.89526e-163	-9.97448e-164	3.14153e-163	4.8534e-163	-4.64994e-164	-4.85975e-163	-3.76503e-163	-1.53313e-163	8.84163e-164	1.22114e-164	-2.65809e-163	9.79913e-164	2.1238e-163	-6.73751e-163	7.47605e-163	7.52603e-163	4.79738e-163	4.19079e-163	0
2.07852e-164	1.50822e-163	-4.89405e-164	-4.08611e-163	-6.03628e-163	-1.01403e-162	4.2958e-163	6.53026e-164	-2.08653e-163	-3.62216e-163	1.09612e-162	3.81948e-163	-1.89526e-163	-9.97448e-164	3.14153e-163	4.8534e-163	-4.64994e-164	-4.85975e-163	-3.76503e-163	-1.53313e-163	8.84163e-164	1.22114e-164	-2.65809e-163	9.79913e-164	2.1238e-163	-6.73751e-163	7.47605e-163	7.52603e-163	4.79738e-163	4.19079e-163	0
2.07852e-164	1.50822e-163	-4.89405e-164	-4.08611e-163	-6.03628e-163	-1.01403e-162	4.2958e-163	6.53026e-164	-2.08653e-163	-3.62216e-163	1.09612e-162	3.81948e-163	-1.89526e-163	-9.97448e-164	3.14153e-163	4.8534e-163	-4.64994e-164	-4.85975e-163	-3.76503e-163	-1.53313e-163	8.84163e-164	1.22114e-164	-2.65809e-163	9.79913e-164	2.1238e-163	-6.73751e-163	7.47605e-163	7.52603e-163	4.79738e-163	4.19079e-163	0
2.07852e-164	1.50822e-163	-4.89405e-164	-4.08611e-163	-6.03628e-163	-1.01403e-162	4.2958e-163	6.53026e-164	-2.08653e-163	-3.62216e-163	1.09612e-162	3.81948e-163	-1.89526e-163	-9.97448e-164	3.14153e-163	4.8534e-163	-4.64994e-164	-4.85975e-163	-3.76503e-163	-1.53313e-163	8.84163e-164	1.22114e-164	-2.65809e-163	9.79913e-164	2.1238e-163	-6.73751e-163	7.47605e-163	7.52603e-163	4.79738e-163	4.19079e-163	0
2.07852e-164	1.50822e-163	-4.89405e-164	-4.08611e-163	-6.03628e-163	-1.01403e-162	4.2958e-163	6.53026e-164	-2.08653e-163	-3.62216e-163	1.09612e-162	3.81948e-163	-1.89526e-163	-9.97448e-164	3.14153e-163	4.8534e-163	-4.64994e-164	-4.85975e-163	-3.76503e-163	-1.53313e-163	8.84163e-164	1.22114e-164	-2.65809e-163	9.79913e-164	2.1238e-163	-6.73751e-163	7.47605e-163	7.52603e-163	4.79738e-163	4.19079e-163	0
2.07852e-164	1.50822e-163	-4.89405e-164	-4.08611e-163	-6.03628e-163	-1.01403e-162	4.2958e-163	6.53026e-164	-2.08653e-163	-3.62216e-163	1.09612e-162	3.81948e-163	-1.89526e-163	-9.97448e-164	3.14153e-163	4.8534e-163	-4.64994e-164	-4.85975e-163	-3.76503e-163	-1.53313e-163	8.84163e-164	1.22114e-164	-2.65809e-163	9.79913e-164	2.1238e-163	-6.73751e-163	7.47605e-163	7.52603e-163	4.79738e-163	4.19079e-163	0
2.07852e-164	1.50822e-163	-4.89405e-164	-4.08611e-163	-6.03628e-163	-1.01403e-162	4.2958e-163	6.53026e-164	-2.08653e-163	-3.62216e-163	1.09612e-162	3.81948e-163	-1.89526e-163	-9.97448e-164	3.14153e-163	4.8534e-163	-4.64994e-164	-4.85975e-163	-3.76503e-163	-1.53313e-163	8.84163e-164	1.22114e-164	-2.65809e-163	9.79913e-164	2.1238e-163	-6.73751e-163	7.47605e-163	7.52603e-163	4.79738e-163	4.19079e-163	0
2.07852e-164	1.50822e-163	-4.89405e-164	-4.08611e-163	-6.03628e-163	-1.01403e-162	4.2958e-163	6.53026e-164	-2.08653e-163	-3.62216e-163	1.09612e-162	3.81948e-163	-1.89526e-163	-9.97448e-164	3.14153e-163	4.8534e-163	-4.64994e-164	-4.85975e-163	-3.76503e-163	-1.53313e-163	8.84163e-164	1.22114e-164	-2.65809e-163	9.79913e-164	2.1238e-163	-6.73751e-163	7.47605e-163	7.52603e-163	4.79738e-163	4.19079e-163	0
2.07852e-164	1.50822e-163	-4.89405e-164	-4.08611e-163	-6.03628e-163	-1.01403e-162	4.2958e-163	6.53026e-164	-2.08653e-163	-3.62216e-163	1.09612e-162	3.81948e-163	-1.89526e-163	-9.97448e-164	3.14153e-163	4.8534e-163	-4.64994e-164	-4.85975e-163	-3.76503e-163	-1.53313e-163	8.84163e-164	1.22114e-164	-2.65809e-163	9.79913e-164	2.1238e-163	-6.73751e-163	7.47605e-163	7.52603e-163	4.79738e-163	4.19079e-163	0
2.07852e-164	1.50822e-163	-4.89405e-164	-4.08611e-163	-6.03628e-163	-1.01403e-162	4.2958e-163	6.53026e-164	-2.08653e-163	-3.62216e-163	1.09612e-162	3.81948e-163	-1.89526e-163	-9.97448e-164	3.14153e-163	4.8534e-163	-4.64994e-164	-4.85975e-163	-3.76503e-163	-1.53313e-163	8.84163e-164	1.22114e-164	-2.65809e-163	9.79913e-164	2.1238e-163	-6.73751e-163	7.47605e-163	7.52603e-163	4.79738e-163	4.19079e-163	0
2.07852e-164	1.50822e-163	-4.89405e-164	-4.08611e-163	-6.03628e-163	-1.01403e-162	4.2958e-163	6.53026e-164	-2.08653e-163	-3.62216e-163	1.09612e-162	3.81948e-163	-1.89526e-163	-9.97448e-164	3.14153e-163	4.8534e-163	-4.64994e-164	-4.85975e-163	-3.76503e-163	-1.53313e-163	8.84163e-164	1.22114e-164	-2.65809e-163	9.79913e-164	2.1238e-163	-6.73751e-163	7.47605e-163	7.52603e-163	4.79738e-163	4.19079e-163	0
2.07852e-164	1.50822e-163	-4.89405e-164	-4.08611e-163	-6.03628e-163	-1.01403e-162	4.2958e-163	6.53026e-164	-2.08653e-163	-3.62216e-163	1.09612e-162	3.81948e-163	-1.89526e-163	-9.97448e-164	3.14153e-163	4.8534e-163	-4.64994e-164	-4.85975e-163	-3.76503e-163	-1.53313e-163	8.84163e-164	1.22114e-164	-2.65809e-163	9.79913e-164	2.1238e-163	-6.73751e-163	7.47605e-163	7.52603e-163	4.79738e-163	4.19079e-163	0
2.07852e-164	1.50822e-163	-4.89405e-164	-4.08611e-163	-6.03628e-163	-1.01403e-162	4.2958e-163	6.53026e-164	-2.08653e-163	-3.62216e-163	1.09612e-162	3.81948e-163	-1.89526e-163	-9.97448e-164	3.14153e-163	4.8534e-163	-4.64994e-164	-4.85975e-163	-3.76503e-163	-1.53313e-163	8.84163e-164	1.22114e-164	-2.65809e-163	9.79913e-164	2.1238e-163	-6.73751e-163	7.47605e-163	7.52603e-163	4.79738e-163	4.19079e-163	0
2.07852e-164	1.50822e-163	-4.89405e-164	-4.08611e-163	-6.03628e-163	-1.01403e-162	4.2958e-163	6.53026e-164	-2.08653e-163	-3.62216e-163	1.09612e-162	3.81948e-163	-1.89526e-163	-9.97448e-164	3.14153e-163	4.8534e-163	-4.64994e-164	-4.85975e-163	-3.76503e-163	-1.53313e-163	8.84163e-164	1.22114e-164	-2.65809e-163	9.79913e-164	2.1238e-163	-6.73751e-163	7.47605e-163	7.52603e-163	4.79738e-163	4.19079e-163	0
2.07852e-164	1.50822e-163	-4.89405e-164	-4.08611e-163	-6.03628e-163	-1.01403e-162	4.2958e-163	6.53026e-164	-2.08653e-163	-3.62216e-163	1.09612e-162	3.81948e-163	-1.89526e-163	-9.97448e-164	3.14153e-163	4.8534e-163	-4.64994e-164	-4.85975e-163	-3.76503e-163	-1.53313e-163	8.84163e-164	1.22114e-164	-2.65809e-163	9.79913e-164	2.1238e-163	-6.73751e-163	7.47605e-163	7.52603e-163	4.79738e-163	4.19079e-163	0
2.07852e-164	1.50822e-163	-4.89405e-164	-4.08611e-163	-6.03628e-163	-1.01403e-162	4.2958e-163	6.53026e-164	-2.08653e-163	-3.62216e-163	1.09612e-162	3.81948e-163	-1.89526e-163	-9.97448e-164	3.14153e-163	4.8534e-163	-4.64994e-164	-4.85975e-163	-3.76503e-163	-1.53313e-163	8.84163e-164	1.22114e-164	-2.65809e-163	9.79913e-164	2.1238e-163	-6.73751e-163	7.47605e-163	7.52603e-163	4.79738e-163	4.19079e-163	0
2.07852e-164	1.50822e-163	-4.89405e-164	-4.08611e-163	-6.03628e-163	-1.01403e-162	4.2958e-163	6.53026e-164	-2.08653e-163	-3.62216e-163	1.09612e-162	3.81948e-163	-1.89526e-163	-9.97448e-164	3.14153e-163	4.8534e-163	-4.64994e-164	-4.85975e-163	-3.76503e-163	-1.53313e-163	8.84163e-164	1.22114e-164	-2.65809e-163	9.79913e-164	2.1238e-163	-6.73751e-163	7.47605e-163	7.52603e-163	4.79738e-163	4.19079e-163	0
2.07852e-164	1.50822e-163	-4.89405e-164	-4.08611e-163	-6.03628e-163	-1.01403e-162	4.2958e-163	6.53026e-164	-2.08653e-163	-3.62216e-163	1.09612e-162	3.81948e-163	-1.89526e-163	-9.97448e-164	3.14153e-163	4.8534e-163	-4.64994e-164	-4.85975e-163	-3.76503e-163	-1.53313e-163	8.84163e-164	1.22114e-164	-2.65809e-163	9.79913e-164	2.1238e-163	-6.73751e-163	7.47605e-163	7.52603e-163	4.79738e-163	4.19079e-163	0
2.07852e-164	1.50822e-163	-4.89405e-164	-4.08611e-163	-6.03628e-163	-1.01403e-162	4.2958e-163	6.53026e-164	-2.08653e-163	-3.62216e-163	1.09612e-162	3.81948e-163	-1.89526e-163	-9.97448e-164	3.14153e-163	4.8534e-163	-4.64994e-164	-4.85975e-163	-3.76503e-163	-1.53313e-163	8.84163e-164	1.22114e-164	-2.65809e-163	9.79913e-164	2.1238e-163	-6.73751e-163	7.47605e-163	7.52603e-163	4.79738e-163	4.19079e-163	0
2.07852e-164	1.50822e-163	-4.89405e-164	-4.08611e-163	-6.03628e-163	-1.01403e-162	4.2958e-163	6.53026e-164	-2.08653e-163	-3.62216e-163	1.09612e-162	3.81948e-163	-1.89526e-163	-9.97448e-164	3.14153e-163	4.8534e-163	-4.64994e-164	-4.85975e-163	-3.76503e-163	-1.53313e-163	8.84163e-164	1.22114e-164	-2.65809e-163	9.79913e-164	2.1238e-163	-6.73751e-163	7.47605e-163	7.52603e-163	4.79738e-163	4.19079e-163	0
2.07852e-164	1.50822e-163	-4.89405e-164	-4.08611e-163	-6.03628e-163	-1.01403e-162	4.2958e-163	6.53026e-164	-2.08653e-163	-3.62216e-163	1.09612e-162	3.81948e-163	-1.89526e-163	-9.97448e-164	3.14153e-163	4.8534e-163	-4.64994e-164	-4.85975e-163	-3.76503e-163	-1.53313e-163	8.84163e-164	1.22114e-164	-2.65809e-163	9.79913e-164	2.1238e-163	-6.73751e-163	7.47605e-163	7.52603e-163	4.79738e-163	4.19079e-163	0
2.07852e-164	1.50822e-163	-4.89405e-164	-4.08611e-163	-6.03628e-163	-1.01403e-162	4.2958e-163	6.53026e-164	-2.08653e-163	-3.62216e-163	1.09612e-162	3.81948e-163	-1.89526e-163	-9.97448e-164	3.14153e-163	4.8534e-163	-4.64994e-164	-4.85975e-163	-3.76503e-163	-1.53313e-163	8.84163e-164	1.22114e-164	-2.65809e-163	9.79913e-164	2.1238e-163	-6.73751e-163	7.47605e-163	7.52603e-163	4.79738e-163	4.19079e-163	0
2.07852e-164	1.50822e-163	-4.89405e-164	-4.08611e-163	-6.03628e-163	-1.01403e-162	4.2958e-163	6.53026e-164	-2.08653e-163	-3.62216e-163	1.09612e-162	3.81948e-163	-1.89526e-163	-9.97448e-164	3.14153e-163	4.8534e-163	-4.64994e-164	-4.85975e-163	-3.76503e-163	-1.53313e-163	8.84163e-164	1.22114e-164	-2.65809e-163	9.79913e-164	2.1238e-163	-6.73751e-163	7.47605e-163	7.52603e-163	4.79738e-163	4.19079e-163	0
2.07852e-164	1.50822e-163	-4.89405e-164	-4.08611e-163	-6.03628e-163	-1.01403e-162	4.2958e-163	6.53026e-164	-2.08653e-163	-3.62216e-163	1.09612e-162	3.81948e-163	-1.89526e-163	-9.97448e-164	3.14153e-163	4.8534e-163	-4.64994e-164	-4.85975e-163	-3.76503e-163	-1.53313e-163	8.84163e-164	1.22114e-164	-2.65809e-163	9.79913e-164	2.1238e-163	-6.73751e-163	7.47605e-163	7.52603e-163	4.79738e-163	4.19079e-163	0
2.07852e-164	1.50822e-163	-4.89405e-164	-4.08611e-163	-6.03628e-163	-1.01403e-162	4.2958e-163	6.53026e-164	-2.08653e-163	-3.62216e-163	1.09612e-162	3.81948e-163	-1.89526e-163	-9.97448e-164	3.14153e-163	4.8534e-163	-4.64994e-164	-4.85975e-163	-3.76503e-163	-1.53313e-163	8.84163e-164	1.22114e-164	-2.65809e-163	9.79913e-164	2.1238e-163	-6.73751e-163	7.47605e-163	7.52603e-163	4.79738e-163	4.19079e-163	0
2.07852e-164	1.50822e-163	-4.89405e-164	-4.08611e-163	-6.03628e-163	-1.01403e-162	4.2958e-163	6.53026e-164	-2.08653e-163	-3.62216e-163	1.09612e-162	3.81948e-163	-1.89526e-163	-9.97448e-164	3.14153e-163	4.8534e-163	-4.64994e-164	-4.85975e-163	-3.76503e-163	-1.53313e-163	8.84163e-164	1.22114e-164	-2.65809e-163	9.79913e-164	2.1238e-163	-6.73751e-163	7.47605e-163	7.52603e-163	4.79738e-163	4.19079e-163	0
2.07852e-164	1.50822e-163	-4.89405e-164	-4.08611e-163	-6.03628e-163	-1.01403e-162	4.2958e-163	6.53026e-164	-2.08653e-163	-3.62216e-163	1.09612e-162	3.81948e-163	-1.89526e-163	-9.97448e-164	3.14153e-163	4.8534e-163	-4.64994e-164	-4.85975e-163	-3.76503e-163	-1.53313e-163	8.84163e-164	1.22114e-164	-2.65809e-163	9.79913e-164	2.1238e-163	-6.73751e-163	7.47605e-163	7.52603e-163	4.79738e-163	4.19079e-163	0
2.07852e-164	1.50822e-163	-4.89405e-164	-4.08611e-163	-6.03628e-163	-1.01403e-162	4.2958e-163	6.53026e-164	-2.08653e-163	-3.62216e-163	1.09612e-162	3.81948e-163	-1.89526e-163	-9.97448e-164	3.14153e-163	4.8534e-163	-4.64994e-164	-4.85975e-163	-3.76503e-163	-1.53313e-163	8.84163e-164	1.22114e-164	-2.65809e-163	9.79913e-164	2.1238e-163	-6.73751e-163	7.47605e-163	7.52603e-163	4.79738e-163	4.19079e-163	0
2.07852e-164	1.50822e-163	-4.89405e-164	-4.08611e-163	-6.03628e-163	-1.01403e-162	4.2958e-163	6.53026e-164	-2.08653e-163	-3.62216e-163	1.09612e-162	3.81948e-163	-1.89526e-163	-9.97448e-164	3.14153e-163	4.8534e-163	-4.64994e-164	-4.85975e-163	-3.76503e-163	-1.53313e-163	8.84163e-164	1.22114e-164	-2.65809e-163	9.79913e-164	2.1238e-163	-6.73751e-163	7.47605e-163	7.52603e-163	4.79738e-163	4.19079e-163	0
2.07852e-164	1.50822e-163	-4.89405e-164	-4.08611e-163	-6.03628e-163	-1.01403e-162	4.2958e-163	6.53026e-164	-2.08653e-163	-3.62216e-163	1.09612e-162	3.81948e-163	-1.89526e-163	-9.97448e-164	3.14153e-163	4.8534e-163	-4.64994e-164	-4.85975e-163	-3.76503e-163	-1.53313e-163	8.84163e-164	1.22114e-164	-2.65809e-163	9.79913e-164	2.1238e-163	-6.73751e-163	7.47605e-163	7.52603e-163	4.79738e-163	4.19079e-163	0
2.07852e-164	1.50822e-163	-4.89405e-164	-4.08611e-163	-6.03628e-163	-1.01403e-162	4.2958e-163	6.53026e-164	-2.08653e-163	-3.62216e-163	1.09612e-162	3.81948e-163	-1.89526e-163	-9.97448e-164	3.14153e-163	4.8534e-163	-4.64994e-164	-4.85975e-163	-3.76503e-163	-1.53313e-163	8.84163e-164	1.22114e-164	-2.65809e-163	9.79913e-164	2.1238e-163	-6.73751e-163	7.47605e-163	7.52603e-163	4.79738e-163	4.19079e-163	0
2.07852e-164	1.50822e-163	-4.89405e-164	-4.08611e-163	-6.03628e-163	-1.01403e-162	4.2958e-163	6.53026e-164	-2.08653e-163	-3.62216e-163	1.09612e-162	3.81948e-163	-1.89526e-163	-9.97448e-164	3.14153e-163	4.8534e-163	-4.64994e-164	-4.85975e-163	-3.76503e-163	-1.53313e-163	8.84163e-164	1.22114e-164	-2.65809e-163	9.79913e-164	2.1238e-163	-6.73751e-163	7.47605e-163	7.52603e-163	4.79738e-163	4.19079e-163	0
2.07852e-164	1.50822e-163	-4.89405e-164	-4.08611e-163	-6.03628e-163	-1.01403e-162	4.2958e-163	6.53026e-164	-2.08653e-163	-3.62216e-163	1.09612e-162	3.81948e-163	-1.89526e-163	-9.97448e-164	3.14153e-163	4.8534e-163	-4.64994e-164	-4.85975e-163	-3.76503e-163	-1.53313e-163	8.84163e-164	1.22114e-164	-2.65809e-163	9.79913e-164	2.1238e-163	-6.73751e-163	7.47605e-163	7.52603e-163	4.79738e-163	4.19079e-163	0
2.07852e-164	1.50822e-163	-4.89405e-164	-4.08611e-163	-6.03628e-163	-1.01403e-162	4.2958e-163	6.53026e-164	-2.08653e-163	-3.62216e-163	1.09612e-162	3.81948e-163	-1.89526e-163	-9.97448e-164	3.14153e-163	4.8534e-163	-4.64994e-164	-4.85975e-163	-3.76503e-163	-1.53313e-163	8.84163e-164	1.22114e-164	-2.65809e-163	9.79913e-164	2.1238e-163	-6.73751e-163	7.47605e-163	7.52603e-163	4.79738e-163	4.19079e-163	0
2.07852e-164	1.50822e-163	-4.89405e-164	-4.08611e-163	-6.03628e-163	-1.01403e-162	4.2958e-163	6.53026e-164	-2.08653e-163	-3.62216e-163	1.09612e-162	3.81948e-163	-1.89526e-163	-9.97448e-164	3.14153e-163	4.8534e-163	-4.64994e-164	-4.85975e-163	-3.76503e-163	-1.53313e-163	8.84163e-164	1.22114e-164	-2.65809e-163	9.79913e-164	2.1238e-163	-6.73751e-163	7.47605e-163	7.52603e-163	4.79738e-163	4.19079e-163	0
2.07852e-164	1.50822e-163	-4.89405e-164	-4.08611e-163	-6.03628e-163	-1.01403e-162	4.2958e-163	6.53026e-164	-2.08653e-163	-3.62216e-163	1.09612e-162	3.81948e-163	-1.89526e-163	-9.97448e-164	3.14153e-163	4.8534e-163	-4.64994e-164	-4.85975e-163	-3.76503e-163	-1.53313e-163	8.84163e-164	1.22114e-164	-2.65809e-163	9.79913e-164	2.1238e-163	-6.73751e-163	7.47605e-163	7.52603e-163	4.79738e-163	4.19079e-163	0
2.07852e-164	1.50822e-163	-4.89405e-164	-4.08611e-163	-6.03628e-163	-1.01403e-162	4.2958e-163	6.53026e-164	-2.08653e-163	-3.62216e-163	1.09612e-162	3.81948e-163	-1.89526e-163	-9.97448e-164	3.14153e-163	4.8534e-163	-4.64994e-164	-4.85975e-163	-3.76503e-163	-1.53313e-163	8.84163e-164	1.22114e-164	-2.65809e-163	9.79913e-164	2.1238e-163	-6.73751e-163	7.47605e-163	7.52603e-163	4.79738e-163	4.19079e-163	0
2.07852e-164	1.50822e-163	-4.89405e-164	-4.08611e-163	-6.03628e-163	-1.01403e-162	4.2958e-163	6.53026e-164	-2.08653e-163	-3.62216e-163	1.09612e-162	3.81948e-163	-1.89526e-163	-9.97448e-164	3.14153e-163	4.8534e-163	-4.64994e-164	-4.85975e-163	-3.76503e-163	-1.53313e-163	8.84163e-164	1.22114e-164	-2.65809e-163	9.79913e-164	2.1238e-163	-6.73751e-163	7.47605e-163	7.52603e-163	4.79738e-163	4.19079e-163	0
2.07852e-164	1.50822e-163	-4.89405e-164	-4.08611e-163	-6.03628e-163	-1.01403e-162	4.2958e-163	6.53026e-164	-2.08653e-163	-3.62216e-163	1.09612e-162	3.81948e-163	-1.89526e-163	-9.97448e-164	3.14153e-163	4.8534e-163	-4.64994e-164	-4.85975e-163	-3.76503e-163	-1.53313e-163	8.84163e-164	1.22114e-164	-2.65809e-163	9.79913e-164	2.1238e-163	-6.73751e-163	7.47605e-163	7.52603e-163	4.79738e-163	4.19079e-163	0
2.07852e-164	1.50822e-163	-4.89405e-164	-4.08611e-163	-6.03628e-163	-1.01403e-162	4.2958e-163	6.53026e-164	-2.08653e-163	-3.62216e-163	1.09612e-162	3.81948e-163	-1.89526e-163	-9.97448e-164	3.14153e-163	4.8534e-163	-4.64994e-164	-4.85975e-163	-3.76503e-163	-1.53313e-163	8.84163e-164	1.22114e-164	-2.65809e-163	9.79913e-164	2.1238e-163	-6.73751e-163	7.47605e-163	7.52603e-163	4.79738e-163	4.19079e-163	0
2.07852e-164	1.50822e-163	-4.89405e-164	-4.08611e-163	-6.03628e-163	-1.01403e-162	4.2958e-163	6.53026e-164	-2.08653e-163	-3.62216e-163	1.09612e-162	3.81948e-163	-1.89526e-163	-9.97448e-164	3.14153e-163	4.8534e-163	-4.64994e-164	-4.85975e-163	-3.76503e-163	-1.53313e-163	8.84163e-164	1.22114e-164	-2.65809e-163	9.79913e-164	2.1238e-163	-6.73751e-163	7.47605e-163	7.52603e-163	4.79738e-163	4.19079e-163	0
2.07852e-164	1.50822e-163	-4.89405e-164	-4.08611e-163	-6.03628e-163	-1.01403e-162	4.2958e-163	6.53026e-164	-2.08653e-163	-3.62216e-163	1.09612e-162	3.81948e-163	-1.89526e-163	-9.97448e-164	3.14153e-163	4.8534e-163	-4.64994e-164	-4.85975e-163	-3.76503e-163	-1.53313e-163	8.84163e-164	1.22114e-164	-2.65809e-163	9.79913e-164	2.1238e-163	-6.73751e-163	7.47605e-163	7.52603e-163	4.79738e-163	4.19079e-163	0
2.07852e-164	1.50822e-163	-4.89405e-164	-4.08611e-163	-6.03628e-163	-1.01403e-162	4.2958e-163	6.53026e-164	-2.08653e-163	-3.62216e-163	1.09612e-162	3.81948e-163	-1.89526e-163	-9.97448e-164	3.14153e-163	4.8534e-163	-4.64994e-164	-4.85975e-163	-3.76503e-163	-1.53313e-163	8.84163e-164	1.22114e-164	-2.65809e-163	9.79913e-164	2.1238e-163	-6.73751e-163	7.47605e-163	7.52603e-163	4.79738e-163	4.19079e-163	0
2.07852e-164	1.50822e-163	-4.89405e-164	-4.08611e-163	-6.03628e-163	-1.01403e-162	4.2958e-163	6.53026e-164	-2.08653e-163	-3.62216e-163	1.09612e-162	3.81948e-163	-1.89526e-163	-9.97448e-164	3.14153e-163	4.8534e-163	-4.64994e-164	-4.85975e-163	-3.76503e-163	-1.53313e-163	8.84163e-164	1.22114e-164	-2.65809e-163	9.79913e-164	2.1238e-163	-6.73751e-163	7.47605e-163	7.52603e-163	4.79738e-163	4.19079e-163	0
2.07852e-164	1.50822e-163	-4.89405e-164	-4.08611e-163	-6.03628e-163	-1.01403e-162	4.2958e-163	6.53026e-164	-2.08653e-163	-3.62216e-163	1.09612e-162	3.81948e-163	-1.89526e-163	-9.97448e-164	3.14153e-163	4.8534e-163	-4.64994e-164	-4.85975e-163	-3.76503e-163	-1.53313e-163	8.84163e-164	1.22114e-164	-2.65809e-163	9.79913e-164	2.1238e-163	-6.73751e-163	7.47605e-163	7.52603e-163	4.79738e-163	4.19079e-163	0
[truncated: 2,014 more rows]
