# Supplementary material for: A modified shuffled frog leaping algorithm with inertia weight
Source: Sci Rep. 2024 Feb 20;14:4146. doi: 10.1038/s41598-024-51306-1 (PMC11224354; doi:10.1038/s41598-024-51306-1)
Supplement: Supplementary file 1 — Supplementary Information. [file 41598_2024_51306_MOESM1_ESM.zip › data/F1/MSFLA_L_7.xls]

## Sheet: Sheet1
-3.05769	1.94331	-2.64166	6.34295	-1.92654	-0.675843	0.295309	8.22568	3.43364	0.0732498	-2.15739	1.99576	5.01145	1.21141	-0.00833695	1.23569	0.243254	4.73307	0.126793	1.21061	-0.243536	0.233142	2.82517	0.475132	-3.17073	-0.0397514	-1.05229	0.595011	-3.16157	2.21985	239.5
-0.0711071	-0.00368465	0.480349	-0.106302	0.297004	0.0620204	0.00661938	0.0470634	0.204412	-0.0705717	0.20111	0.0123783	-0.0496225	0.0898714	0.0476729	-0.00409498	-0.445672	0.156856	0.0385244	-0.0338483	-0.251037	-0.123657	0.396778	0.471309	-0.200358	-0.574964	0.11863	-0.0505117	-0.102902	0.0439082	1.52521
0.0102214	-0.00670479	0.0174284	0.0364696	-0.00374372	0.0298528	-0.0237917	-0.00547598	-0.00547355	-0.0234253	0.0142452	0.0190315	0.0140602	0.0173965	-0.0250274	0.00228042	0.0424199	0.00368643	0.00217018	0.0109473	0.0255247	-0.0296235	-0.0102435	0.00255389	-0.034301	-0.00674226	0.0609054	-0.00989484	-0.0740736	0.0085058	0.0197269
-0.00180384	1.38154e-05	0.00975617	0.000340245	0.00130648	0.000379694	-0.000961187	0.000480596	0.00318588	0.00391099	0.000190548	-0.00223098	-0.0016802	-0.00230106	0.000419092	0.0016593	0.000236494	-0.00198614	-0.00072513	0.000117557	0.0019626	0.000633598	-0.00040508	2.81258e-05	-0.00101336	-0.00171271	0.000147023	0.00410793	-0.00197793	-0.000394026	0.000176948
-1.49585e-05	7.87876e-05	-1.64247e-05	-0.000128246	-2.0013e-05	0.000233888	1.32015e-05	-9.00348e-05	0.000141871	-1.10021e-05	0.000133673	4.77319e-05	-1.06449e-06	-5.44443e-06	2.42748e-05	1.96685e-06	-0.000106589	0.000112018	-0.000159657	-0.000175684	0.000112864	-0.000432215	-7.01589e-05	8.42587e-05	0.000252476	0.000160132	-0.000138752	-2.25015e-05	0.000337202	-7.84486e-05	6.48391e-07
-1.2477e-05	-3.08109e-05	3.23578e-06	1.04931e-05	5.77714e-05	7.99928e-06	9.11238e-06	-7.18805e-06	-4.15897e-06	3.9431e-07	1.40331e-05	-2.1282e-06	-5.88061e-06	4.09225e-06	-2.51745e-06	6.02128e-06	-7.59736e-05	6.57572e-06	2.67046e-06	1.12354e-05	-1.79695e-06	3.03723e-05	2.04055e-05	1.83796e-06	-1.02365e-05	-5.89842e-06	1.03009e-05	-2.22935e-07	-3.27848e-06	-3.6037e-06	1.26382e-08
3.18804e-06	2.76093e-06	7.13392e-07	1.58686e-06	5.21569e-07	1.37765e-06	3.04337e-08	5.10158e-07	5.32699e-07	-2.22448e-06	3.02442e-07	2.10538e-07	-3.41088e-06	1.62486e-06	-1.61858e-07	1.28778e-07	-4.63781e-07	-2.94503e-06	1.06748e-06	1.99721e-07	5.91554e-07	-1.70771e-07	-1.50007e-06	-3.38872e-07	-9.1851e-07	-1.99314e-06	3.04494e-07	1.38265e-06	-3.65473e-07	3.58295e-06	7.55332e-11
-2.9855e-08	-2.49024e-08	1.13095e-07	1.0118e-07	-1.82424e-08	-7.60562e-08	2.30308e-08	2.7215e-07	-1.50927e-07	-1.62814e-07	3.07623e-07	1.6981e-08	6.29689e-08	-4.92137e-08	4.42731e-08	6.86796e-08	1.46033e-08	-2.05179e-08	-6.2964e-08	-5.73419e-07	3.31756e-10	-2.22159e-09	-2.09822e-07	-2.06641e-07	-2.58029e-07	-9.45635e-09	2.27924e-08	-2.07749e-08	4.1698e-08	-1.29032e-07	7.68671e-13
-1.20073e-08	3.56075e-08	-1.71229e-08	-2.95155e-09	1.34927e-08	9.71887e-09	3.00931e-08	1.68631e-08	7.20338e-09	5.22667e-09	-2.86764e-09	2.90789e-10	-7.40469e-09	1.29274e-08	-3.07518e-08	1.90053e-09	5.70288e-09	-9.01856e-09	-8.71622e-09	7.85114e-09	-4.45196e-09	-1.19689e-08	-2.36182e-08	-2.09209e-10	7.43931e-09	-3.25209e-08	1.38952e-08	-6.87648e-09	4.29685e-09	2.6291e-08	7.4746e-15
6.14963e-09	-4.90196e-09	8.1713e-10	5.99055e-11	2.98269e-10	7.68896e-10	2.61895e-10	9.63356e-11	1.05225e-09	-5.5407e-11	1.77922e-10	9.98405e-10	5.26711e-10	3.4904e-10	-4.53062e-10	2.69225e-10	5.47992e-10	1.98126e-10	9.76499e-10	5.3484e-10	-1.68859e-11	1.3053e-09	3.45801e-10	-5.15624e-11	2.58079e-10	-8.09058e-10	9.50724e-10	5.98789e-10	1.63336e-10	1.08793e-10	7.15199e-17
-5.11918e-11	1.18295e-10	-1.17555e-11	8.55741e-11	4.65014e-11	3.367e-11	-3.25359e-10	-4.32678e-11	3.38092e-10	4.28301e-10	5.53173e-11	-4.88916e-11	-1.86613e-10	-7.91539e-11	-1.8126e-10	1.85347e-10	-9.42646e-11	-1.68931e-10	-2.48559e-12	4.07818e-12	5.15427e-11	1.02967e-10	1.21427e-11	-2.44583e-11	3.54494e-11	-6.18781e-11	-8.64686e-11	-2.7283e-11	-2.1805e-11	1.07909e-10	6.23476e-19
-1.66062e-11	1.13367e-11	-1.31239e-11	1.14348e-12	-1.11375e-11	-4.76982e-12	4.39877e-12	2.3429e-12	3.62819e-12	1.61966e-11	-1.27688e-12	9.44565e-13	-9.98958e-12	1.3334e-12	-2.26925e-12	-2.12703e-12	-3.58456e-12	-1.78498e-12	-4.26909e-12	7.99929e-12	-2.16409e-12	-2.15947e-11	4.57711e-12	-2.30209e-11	1.64339e-12	-9.56811e-12	4.09032e-12	-7.64853e-12	-8.0781e-13	-1.41841e-11	2.63023e-21
6.9523e-14	6.07032e-14	1.99013e-12	6.38294e-14	-4.53978e-13	-3.18312e-13	-2.07702e-13	5.9969e-13	1.30284e-12	-2.15542e-13	-8.29173e-13	-6.18832e-14	3.24356e-13	5.87668e-14	-6.77061e-13	5.92257e-13	1.57784e-12	2.9376e-12	-9.66513e-13	-1.08801e-12	2.00286e-13	3.14656e-13	-7.74852e-14	3.19701e-13	1.00755e-12	-1.32551e-12	-1.6162e-13	2.51162e-13	8.29706e-13	-9.46454e-13	2.59663e-23
-1.28957e-13	5.59908e-15	-5.87876e-14	-2.52669e-14	-8.33677e-14	2.86358e-14	1.03081e-13	3.9369e-14	-2.95048e-15	1.64967e-14	-2.46398e-14	2.23765e-14	-8.03014e-15	-3.28479e-14	1.23685e-13	2.71479e-14	-1.33362e-13	-1.24098e-15	8.95545e-14	1.20307e-14	1.59505e-14	-1.67888e-13	-9.84423e-14	-1.8887e-14	-1.26467e-14	1.77105e-14	1.52904e-13	4.5641e-14	-1.69475e-14	-9.23225e-14	1.58456e-25
6.72153e-16	1.617e-16	-3.90208e-15	-2.15545e-15	-6.85051e-16	6.08811e-15	-6.49614e-16	1.25277e-14	-5.13993e-15	-2.13328e-15	-5.69449e-15	2.65106e-15	6.35454e-15	-6.18297e-16	2.62732e-15	1.12792e-14	1.23463e-15	2.29603e-15	1.01639e-15	-9.51655e-15	3.84923e-15	-9.33372e-15	-2.21731e-15	-3.39542e-15	-3.12188e-16	-5.85435e-15	1.03853e-15	5.75239e-15	-1.83011e-14	-5.00561e-15	1.10586e-27
3.89949e-16	-7.50927e-16	-8.3662e-17	-5.65201e-16	-4.21054e-17	-9.45169e-16	-4.58702e-16	-8.23227e-16	5.37774e-16	-5.29138e-16	2.11705e-16	5.53251e-16	4.62211e-16	-5.25803e-16	-4.11233e-16	-2.35951e-17	1.94141e-16	1.68654e-18	-6.33476e-17	2.32319e-16	1.48762e-15	5.72916e-16	1.45499e-15	4.2107e-16	3.31975e-16	-4.59183e-17	-1.90321e-16	-4.35515e-16	-1.33751e-16	1.12976e-16	9.70559e-30
-6.65732e-18	1.48194e-17	2.94652e-17	-2.2747e-17	4.49499e-17	4.56003e-17	7.64661e-17	1.36086e-17	-9.38354e-17	8.96009e-18	1.03544e-16	-2.05845e-17	-7.32139e-17	3.37852e-17	2.25551e-17	-9.63132e-17	-1.07752e-17	-9.60725e-18	2.97054e-17	2.94117e-18	-4.72366e-17	-2.00807e-17	1.05456e-16	1.16212e-17	-3.75925e-18	7.82482e-18	2.3868e-17	-1.18414e-17	3.13953e-17	-2.34908e-17	6.54116e-32
2.66095e-18	1.11117e-17	-6.96863e-18	-6.31885e-19	-5.129e-18	-1.28625e-17	2.67006e-18	1.92546e-18	-4.43767e-18	7.08168e-19	4.66881e-18	3.91241e-19	8.8106e-18	-1.55248e-18	1.08581e-18	3.44587e-18	1.35173e-18	2.43616e-19	4.35402e-18	1.35856e-18	-8.40708e-18	-5.32022e-19	-3.98069e-19	3.24882e-18	-2.19705e-18	1.47729e-18	-1.91324e-17	3.40193e-19	-1.52556e-17	-4.81361e-19	1.22784e-33
4.92945e-19	6.92219e-20	-3.2168e-20	2.37796e-19	2.99433e-19	2.69759e-19	2.92535e-22	2.18817e-19	-5.67368e-20	3.44294e-20	-4.97333e-19	-1.64417e-19	6.74525e-19	1.62335e-19	6.30122e-19	-8.58383e-19	-9.76236e-20	-9.54503e-20	-2.6189e-19	6.97709e-20	-1.90079e-20	-8.51856e-20	-9.50872e-19	5.86319e-20	6.76088e-19	3.09097e-19	4.80644e-20	-3.22616e-19	-1.17051e-18	1.0215e-19	5.45654e-36
8.33262e-20	-3.26264e-21	-9.92237e-21	1.28684e-20	3.91009e-20	-9.28613e-20	-8.19094e-21	-1.13275e-20	4.17334e-20	2.27535e-20	2.46976e-20	-4.96413e-20	-4.1676e-20	3.55602e-20	1.91144e-20	-4.12103e-21	-7.18253e-22	-2.19123e-20	4.29537e-20	-1.44233e-20	-3.65008e-20	1.89323e-20	1.89716e-20	-2.53645e-20	-3.00711e-20	-1.02283e-20	-1.74762e-20	7.8563e-21	-6.97238e-20	1.56368e-20	3.79925e-38
1.91741e-21	6.42425e-22	-9.83641e-22	6.98667e-22	-2.36844e-21	5.32483e-21	5.53586e-21	9.56175e-22	-2.40688e-21	-2.04197e-21	8.62118e-22	7.54451e-24	3.73468e-22	2.28052e-22	-2.89807e-21	7.9383e-22	-1.59814e-21	1.1069e-21	1.61854e-21	5.69891e-21	1.979e-21	-6.05042e-21	3.26366e-21	-7.91506e-22	3.11791e-21	1.7477e-21	8.93127e-21	2.37878e-21	-2.88435e-21	9.71508e-21	3.82577e-40
-2.48343e-23	-3.57842e-22	1.77907e-22	5.19302e-23	-4.52682e-22	-4.296e-22	1.29971e-22	2.74392e-22	-2.71395e-22	-4.98105e-23	-3.54305e-22	-1.83392e-23	-7.91139e-23	5.10134e-24	1.09181e-22	2.57082e-25	-4.63208e-22	-5.23184e-22	6.43937e-23	-3.5226e-22	-1.50851e-22	4.60201e-22	2.14942e-22	5.69408e-23	-1.13782e-22	3.3996e-22	4.53012e-22	-7.24777e-23	8.71355e-23	1.81243e-23	2.1123e-42
-7.19352e-24	2.70972e-23	6.8726e-23	3.40846e-23	-1.07848e-23	1.49605e-23	5.08376e-24	3.14816e-23	4.16935e-24	-9.38166e-24	-2.71375e-24	1.75463e-23	-8.52313e-24	-4.85867e-23	-7.78466e-23	7.92264e-24	-6.09899e-24	2.8224e-23	-2.00618e-23	1.83197e-23	-1.40851e-23	-2.88666e-23	1.10929e-23	1.37518e-24	-1.3262e-23	-1.15571e-23	-8.77974e-24	1.06299e-23	4.81858e-23	2.06085e-23	2.29795e-44
3.8939e-25	-7.13358e-24	2.60523e-24	7.01667e-25	1.98069e-24	-3.60844e-24	-3.33726e-25	-1.49235e-24	1.73188e-24	-4.36273e-25	3.61846e-26	1.59436e-24	4.59616e-24	1.66614e-24	3.49299e-25	-1.8684e-24	-5.33775e-25	-1.53217e-24	1.06484e-24	6.28435e-24	-8.29647e-25	-4.95272e-25	-7.36191e-25	-1.92684e-24	2.11894e-24	-2.91165e-24	-2.74158e-24	-2.054e-24	8.2821e-25	-2.23348e-25	1.84734e-46
-7.54185e-28	1.06765e-25	-6.60793e-25	-1.71926e-25	9.86807e-26	-1.92598e-25	2.3367e-25	3.074e-25	1.62106e-26	-3.33912e-25	-9.97203e-26	3.69885e-26	3.41832e-25	1.76425e-25	1.31805e-25	-7.09656e-26	-1.21633e-25	-4.29678e-25	-6.86185e-27	2.89335e-25	1.45286e-25	-1.15188e-25	-2.53833e-25	1.80757e-25	9.37189e-26	5.74197e-26	-6.89092e-26	1.1741e-25	-2.38822e-25	1.78001e-26	1.46962e-48
-5.30833e-26	-5.44008e-27	4.4945e-27	2.15045e-26	-7.13471e-27	3.11812e-27	2.79513e-27	-2.37943e-26	4.24864e-27	-1.70742e-26	3.48061e-26	-3.95134e-26	-2.39332e-27	-2.10968e-26	1.71432e-27	-1.40086e-26	-4.27579e-26	1.8745e-27	-2.00985e-27	-4.8547e-27	1.07836e-26	3.39583e-26	-1.50303e-26	6.02118e-26	8.63561e-27	1.80575e-27	-7.51794e-27	-5.79916e-27	3.5739e-26	-9.50498e-27	1.62128e-50
-1.0936e-27	-5.908e-28	-4.13363e-28	6.27733e-27	-3.76381e-28	5.80482e-28	-1.7645e-27	-1.17517e-27	-1.63973e-27	3.75882e-27	2.59637e-28	5.84824e-28	3.74608e-27	2.09567e-28	-9.53813e-28	3.34913e-29	-1.05156e-27	4.37177e-28	-1.92777e-28	-2.64569e-28	-1.54602e-27	-3.75857e-28	1.40699e-27	-1.46869e-27	-6.98613e-28	-1.08335e-28	3.57763e-28	-4.60536e-29	-1.95229e-27	-6.79134e-28	9.12835e-53
-1.59319e-28	-1.02458e-28	-4.32205e-29	-6.31538e-29	-9.58239e-29	-3.48113e-28	1.69289e-31	-5.29696e-29	-1.63249e-28	-6.40695e-29	-6.18365e-30	2.89313e-30	3.8594e-29	1.14388e-29	3.70218e-30	3.0719e-28	-3.03601e-29	-4.16316e-30	-3.96401e-28	4.33844e-29	-2.01114e-28	1.38439e-28	-5.76575e-29	8.34507e-29	1.88847e-29	6.84739e-29	8.00544e-29	2.86704e-28	-4.28292e-29	-6.05249e-29	6.30716e-55
-2.57761e-30	1.48245e-29	-1.6192e-29	-1.47417e-29	4.85192e-30	-8.0085e-30	2.0196e-29	-2.35932e-29	2.79236e-30	-8.5831e-30	-2.9768e-30	-3.26252e-30	-3.00773e-30	3.4262e-30	-3.10796e-30	-9.53993e-30	1.08344e-29	3.17764e-30	-8.42731e-30	1.29916e-30	-3.59742e-30	4.09541e-30	-2.23778e-30	5.84896e-30	3.47789e-30	3.65461e-29	5.91543e-30	-2.17227e-29	-1.7259e-29	-4.75768e-30	4.42474e-57
8.24672e-31	-2.12942e-30	1.1948e-30	1.05618e-30	-1.21792e-30	1.12306e-30	4.70232e-31	3.59535e-31	1.12053e-32	1.54965e-30	-4.33328e-30	5.21057e-31	-7.18817e-31	8.316e-31	-9.73069e-31	2.31128e-30	-1.43157e-30	-4.52748e-31	-6.76371e-31	9.40975e-32	9.84486e-32	9.2591e-31	7.29715e-31	-1.47498e-30	3.93646e-31	-2.67218e-31	1.13463e-30	7.55434e-31	-7.74843e-31	-1.14483e-30	5.00912e-59
-7.12056e-32	-3.99544e-33	-1.54198e-31	-2.25059e-32	7.07877e-32	7.35867e-32	-2.35663e-32	7.14948e-32	-5.61414e-32	6.77486e-32	5.2905e-32	4.23879e-32	2.79726e-32	1.71538e-31	6.65149e-32	8.58265e-32	-9.10295e-32	9.08144e-32	5.61459e-32	-1.79101e-31	2.56742e-32	-5.99566e-32	9.55408e-32	-2.09652e-31	-1.83181e-33	-1.19806e-31	-1.83182e-31	4.39972e-32	1.64473e-31	4.81461e-33	2.8582e-61
4.73117e-33	2.32007e-33	-1.86654e-33	-2.14026e-32	4.91418e-33	-6.45931e-33	1.45882e-33	3.92619e-33	-6.74844e-33	1.0638e-32	-1.64504e-32	2.99336e-33	-6.99178e-33	1.13976e-32	9.75587e-33	-5.13812e-34	-9.21795e-34	2.71236e-32	-1.51336e-33	2.131e-33	1.92284e-33	1.27332e-32	-8.96447e-33	2.71503e-33	-4.3934e-32	1.2299e-32	-9.27e-33	-2.60381e-34	-1.24907e-33	-9.1052e-34	4.45204e-63
-3.25491e-34	1.66699e-34	4.1254e-34	-1.3448e-34	-1.6268e-34	7.64158e-34	-9.79118e-34	5.52009e-34	-8.14718e-35	-4.07522e-35	-6.92906e-35	-2.91121e-35	-6.27861e-34	6.10697e-35	-2.52341e-33	-2.07284e-34	3.79774e-34	-1.29769e-33	-1.76547e-34	7.63664e-34	-1.05316e-35	-1.13421e-34	4.0517e-34	3.90735e-33	2.70278e-34	-4.60925e-34	7.41921e-34	-1.21105e-33	-6.0369e-34	2.20257e-34	2.96209e-65
-1.96705e-34	7.05792e-35	1.48383e-35	1.06975e-34	2.3884e-36	1.62559e-35	-1.92938e-35	1.64006e-35	6.75507e-35	4.91049e-35	7.48076e-35	7.5371e-35	1.20249e-34	5.40791e-35	9.12246e-35	9.00732e-35	2.99837e-35	-2.97976e-35	8.90687e-35	-3.19689e-36	-4.71712e-35	1.01758e-34	3.10955e-35	7.26869e-37	2.77e-35	-1.74137e-34	1.10477e-34	1.13267e-34	-1.23703e-34	-1.05751e-34	2.14209e-67
1.38034e-36	3.4453e-36	4.64613e-37	-1.0603e-35	-8.74179e-36	-1.31151e-35	6.68368e-37	-9.99412e-37	-8.40686e-36	1.01126e-35	-1.3411e-36	1.38158e-36	1.36455e-35	9.73975e-37	2.95742e-36	-4.4747e-36	-1.39137e-35	4.05827e-37	2.08099e-35	2.97535e-37	-9.14572e-36	5.92507e-37	2.41341e-36	2.922e-36	3.70242e-36	1.34305e-35	-1.4008e-36	1.99528e-35	1.13605e-35	2.02623e-36	2.22143e-69
2.68818e-37	-5.12812e-37	-5.3056e-37	-3.23158e-37	-6.0627e-37	6.98572e-38	3.13599e-37	5.85866e-37	7.73117e-37	4.20475e-37	4.78464e-37	-1.20905e-36	1.34096e-37	2.91182e-37	-2.36416e-37	7.09256e-37	3.62808e-38	1.53855e-37	6.54828e-38	4.34249e-37	-4.25207e-37	1.50811e-36	-1.90813e-37	1.23507e-36	-1.12741e-37	1.4133e-37	3.77552e-37	5.43361e-37	6.16061e-38	-7.04578e-37	9.86767e-72
-8.28349e-38	-2.29061e-38	-2.32572e-38	-3.85557e-38	1.50791e-38	-4.50155e-38	4.59984e-38	7.9414e-38	1.5665e-37	2.50276e-38	-6.42015e-38	-2.65455e-38	3.37011e-39	1.16761e-38	3.89859e-38	-3.0259e-38	8.96325e-38	-1.00651e-37	2.7089e-38	-5.82841e-38	6.62549e-38	4.77924e-39	5.19062e-38	-1.67768e-37	3.94366e-38	1.41693e-38	-8.10619e-38	4.5264e-38	6.72519e-38	-2.94948e-38	1.25982e-73
1.07381e-40	-7.70574e-40	-6.56821e-39	-1.70496e-39	-9.24047e-41	2.73423e-39	2.75454e-39	1.18046e-38	-2.80417e-39	5.12112e-39	-8.36241e-39	2.71444e-39	3.64498e-39	9.16328e-39	-4.9117e-39	5.54455e-39	1.73925e-39	-3.83359e-39	4.40902e-39	-1.13864e-39	-5.97063e-39	-8.37633e-39	3.06045e-39	2.63879e-39	1.65628e-38	-5.43215e-39	-1.60344e-39	-1.77686e-38	4.47421e-40	-2.0767e-40	1.24755e-75
-1.02798e-39	-4.8998e-40	-1.27528e-40	-2.35549e-40	5.15916e-41	-2.36859e-41	-5.23446e-40	-2.39103e-41	5.01598e-40	1.34776e-39	1.07378e-40	4.31489e-40	6.58238e-41	1.68449e-40	-8.15573e-40	1.32058e-40	1.17745e-40	-2.44958e-40	2.98379e-40	-2.85321e-40	6.5365e-41	4.30609e-41	7.59291e-40	-3.12151e-40	5.83174e-40	-2.46316e-40	-1.45007e-39	-5.75517e-40	-2.10372e-40	-2.79706e-41	8.43155e-78
-1.22109e-41	6.71868e-42	2.33166e-42	2.96036e-41	-1.62647e-41	7.80415e-42	-2.15025e-41	1.86778e-41	1.19105e-41	-9.70252e-41	-4.67816e-41	-5.937e-42	2.35139e-41	6.32327e-41	-3.953e-41	-3.20593e-41	8.12551e-42	1.66152e-40	-8.28755e-41	-5.15026e-42	8.85413e-41	-2.02435e-41	1.07779e-41	4.08867e-41	-8.08608e-41	3.10487e-41	3.72389e-41	4.61482e-41	2.97418e-41	-1.37734e-41	7.78317e-80
-2.41151e-42	-7.14825e-43	-1.41491e-42	-5.02742e-42	1.96616e-42	1.92828e-42	-5.8226e-42	2.09496e-42	4.03691e-43	8.18322e-42	9.6703e-43	1.95941e-42	-2.68049e-43	2.28747e-42	7.50442e-43	-7.52146e-43	-1.18759e-43	1.00967e-42	-2.28929e-44	4.62553e-42	-2.66967e-42	-2.48351e-42	-6.251e-43	6.57622e-42	2.14834e-43	1.40829e-42	-9.50074e-42	1.74618e-42	5.646e-43	-4.30457e-42	3.51367e-82
5.12774e-43	3.34589e-44	-2.45605e-43	2.58696e-44	-8.61839e-44	-1.76492e-43	2.7118e-43	-7.1412e-45	-1.04733e-43	-4.63414e-43	-1.23997e-43	3.71051e-43	1.34889e-43	-6.74647e-43	-1.57544e-43	6.78447e-43	-8.22499e-43	1.87036e-43	-3.26443e-43	-2.20588e-43	6.34708e-43	-4.04344e-44	7.09942e-45	-2.0241e-43	-8.68993e-44	4.37607e-43	1.08603e-43	2.63243e-44	1.47786e-43	-1.30349e-43	3.33704e-84
-1.19962e-45	1.84566e-44	-1.03794e-43	-1.28231e-44	-1.52431e-44	-2.36816e-44	3.78848e-44	-2.30918e-44	-2.45017e-44	3.58968e-44	5.88997e-44	6.08286e-45	-1.40759e-45	2.73006e-44	2.50117e-44	8.7168e-45	6.76309e-44	2.08259e-44	4.89062e-44	-1.50566e-44	2.13578e-45	2.55708e-44	1.70666e-44	-1.00843e-44	7.10629e-45	3.30954e-44	3.49809e-44	1.13615e-43	2.87986e-46	1.48217e-44	4.50604e-86
1.1267e-45	-8.72115e-45	5.16041e-45	8.70333e-45	-2.98694e-45	4.80871e-46	-2.19018e-47	-2.13044e-45	-1.80936e-45	2.06528e-45	-1.01435e-45	9.89007e-46	3.95104e-46	1.0669e-45	1.70178e-45	-6.23059e-45	-4.78883e-45	-1.69437e-45	8.8296e-45	-2.18899e-45	-9.39718e-47	3.37275e-45	-1.74021e-46	-1.93502e-47	5.29914e-46	-3.48488e-45	-5.81554e-46	-2.93168e-45	2.05241e-45	-2.83586e-46	3.91578e-88
-1.51978e-46	-4.72402e-47	4.09267e-46	-1.73698e-46	3.32542e-51	-7.17469e-47	-4.02711e-46	-3.14674e-46	-1.58708e-46	6.04118e-46	-3.44835e-47	-2.27996e-47	-6.85659e-47	-8.66194e-46	1.98955e-46	-2.5445e-46	8.38648e-46	5.95308e-47	-1.4861e-46	5.33707e-46	4.36707e-47	1.68452e-47	1.14011e-46	1.68136e-46	1.41374e-46	1.2749e-46	3.80533e-46	-1.14345e-46	-1.28492e-46	3.68148e-47	3.00977e-90
4.50219e-47	2.49741e-48	6.29719e-48	-1.27862e-47	-7.41136e-47	3.44519e-48	2.72109e-47	2.52412e-49	6.55022e-49	5.72964e-47	-3.86679e-49	5.62689e-49	-3.23526e-47	1.31632e-47	7.59291e-48	-6.96236e-48	-1.42357e-47	1.63314e-47	5.28858e-47	-8.78526e-47	-6.2423e-48	-1.41186e-48	-5.25228e-47	-8.15929e-48	-9.45347e-48	1.72309e-48	1.09588e-48	7.51614e-48	-3.59228e-50	-1.15351e-48	2.70933e-92
-3.22508e-48	-2.74068e-48	1.08028e-47	-1.15395e-48	9.41206e-49	1.73288e-48	-3.68276e-50	-4.37865e-49	1.90476e-48	-1.3367e-48	-3.76442e-49	7.0406e-49	-3.31428e-48	-1.30459e-50	4.78194e-49	-3.01832e-49	2.13034e-50	-8.49798e-49	-3.99492e-49	-4.24291e-48	3.65142e-48	-6.29597e-49	-1.21773e-48	-1.20599e-49	-2.54148e-50	-2.08438e-49	8.92684e-49	7.99958e-49	-4.25046e-49	2.42564e-49	1.93215e-94
-1.70312e-49	-1.11714e-51	-9.782e-50	-6.04823e-50	-7.1192e-50	6.95085e-50	-3.76765e-49	-6.2762e-49	2.88903e-50	6.30022e-49	7.04174e-51	3.06656e-49	-1.39742e-50	3.79056e-49	-1.70338e-50	-7.04316e-50	5.68586e-51	1.78285e-50	3.65662e-49	-3.76669e-50	1.0009e-49	-7.13217e-50	8.23167e-50	1.50906e-49	1.10405e-50	-1.33389e-49	2.7792e-51	-3.17546e-50	3.50865e-49	-1.88661e-50	1.5515e-96
-8.40273e-51	1.30216e-50	2.00302e-51	-1.15628e-50	-3.2101e-50	-5.53477e-51	1.86512e-51	4.5328e-51	3.23377e-51	2.31498e-51	7.92534e-51	-8.43385e-53	-1.02682e-50	1.31489e-51	7.31425e-51	-9.46109e-51	6.69025e-51	-5.20006e-51	8.01057e-51	-5.14051e-51	-7.65919e-51	2.9912e-51	4.15354e-51	-8.41727e-51	-1.97468e-50	2.4132e-50	7.25849e-51	7.48016e-51	5.34757e-50	2.37957e-50	6.61674e-99
4.79799e-52	1.02088e-51	-2.79157e-51	1.06612e-51	-5.69248e-52	-3.84153e-52	2.51013e-51	-2.03797e-51	5.92808e-52	1.46191e-52	-2.02933e-51	2.37333e-51	-9.56975e-52	-1.46512e-52	1.05036e-51	1.68042e-51	2.07836e-51	-4.06972e-52	-1.61064e-51	-3.83824e-51	-2.41018e-51	2.14922e-51	9.12005e-52	1.02358e-51	1.5743e-52	3.1372e-52	-2.04846e-52	9.78249e-52	-2.504e-51	-7.05964e-52	7.81251e-101
-8.3332e-53	7.83728e-53	-6.90279e-54	1.1988e-53	-2.42498e-53	2.2556e-52	-2.5625e-54	-1.15024e-52	2.34748e-53	-3.27778e-53	5.0482e-53	1.24597e-52	5.25195e-53	-8.78592e-53	1.63621e-52	-4.08025e-52	2.70031e-52	7.13044e-54	-1.58199e-52	-1.4969e-52	2.02647e-52	1.29376e-52	-1.76018e-52	-1.45944e-52	-7.8824e-53	4.87693e-54	-9.57198e-53	4.14242e-52	-1.76163e-52	1.44048e-54	7.49932e-103
-1.22033e-53	1.34212e-53	8.20305e-54	-8.64012e-54	1.01105e-53	-2.3484e-54	-1.19016e-53	-7.83387e-54	3.38666e-53	-6.26197e-54	1.9488e-54	6.75398e-54	-2.37394e-54	1.16652e-53	1.98449e-55	2.54265e-53	9.33753e-54	-1.1442e-54	-1.12358e-53	2.12132e-53	-1.9949e-53	-4.38801e-54	9.41682e-54	2.29002e-54	3.06825e-54	-6.37396e-54	1.97933e-53	3.98141e-54	2.4301e-54	2.79149e-53	5.22427e-105
1.77015e-54	-5.377e-56	5.96057e-55	-1.24168e-54	-1.84709e-54	3.39097e-55	4.25677e-55	-5.38465e-55	-9.91725e-55	7.70091e-56	-2.43069e-54	4.79076e-55	2.04123e-55	-1.73217e-54	3.71657e-55	1.18785e-54	1.00779e-55	5.37267e-57	-5.79327e-55	-7.79325e-55	1.23721e-55	7.22505e-55	5.86818e-55	2.07473e-54	8.69688e-55	9.2936e-56	-7.90505e-55	2.44976e-55	-5.591e-55	2.08221e-54	3.29871e-107
-1.03804e-55	6.01942e-56	3.21705e-56	6.84405e-56	-9.8012e-56	-5.71403e-56	-8.59169e-56	-1.68787e-55	-1.99956e-57	-7.61449e-56	2.1026e-56	-1.59417e-55	-9.87769e-56	-1.29776e-55	-3.88951e-56	-2.77489e-56	7.8296e-56	-1.4664e-55	1.3015e-55	1.3576e-55	4.87417e-56	-4.82003e-56	7.15748e-57	1.08248e-57	2.94302e-56	-2.6695e-56	1.22353e-55	-2.84417e-55	1.45161e-55	-2.92635e-55	4.01302e-109
-2.06382e-56	2.32089e-57	-1.26808e-56	-2.37349e-56	-2.84465e-57	7.18047e-57	-1.86517e-56	9.40597e-57	1.76439e-57	1.99976e-56	-5.33629e-57	-4.88094e-57	2.00457e-57	-1.40116e-56	1.74739e-58	9.49498e-57	-3.23026e-57	-1.87191e-57	-2.38516e-56	-7.0384e-57	-5.39375e-58	-2.83766e-56	1.49924e-56	5.10107e-57	-4.37756e-57	-1.53464e-56	-9.97102e-57	1.12781e-56	-1.85981e-57	-3.30898e-57	4.58171e-111
-9.79494e-58	8.58644e-58	-5.44214e-58	7.29094e-58	1.44225e-58	1.53219e-57	2.73467e-59	8.24177e-60	6.5205e-58	-2.38108e-58	5.72828e-58	7.26912e-58	3.16388e-59	6.39327e-58	6.96888e-58	-1.28565e-58	-2.61054e-58	2.09723e-57	1.06666e-57	9.06057e-59	-7.14531e-58	5.37881e-58	4.12927e-58	3.53037e-57	1.53198e-58	-1.02485e-57	7.83968e-58	-1.03395e-59	6.39698e-58	2.19388e-58	2.83362e-113
-5.93174e-59	-1.84705e-59	8.90302e-59	-6.26101e-59	-1.05229e-58	4.50305e-60	-3.78932e-59	-4.72996e-61	4.64831e-59	4.48783e-60	7.61171e-59	6.1346e-59	-9.08872e-59	-3.69561e-58	-3.71274e-60	-4.62117e-59	-8.63764e-59	-1.13108e-60	2.30619e-59	4.95227e-59	3.12451e-59	-1.59864e-59	6.43786e-60	-7.72385e-59	-1.22645e-59	8.38505e-59	2.55038e-60	-1.19776e-58	-3.43067e-61	-8.79655e-59	2.33917e-115
-8.73336e-61	9.88851e-60	-4.29997e-60	9.86932e-60	-7.79776e-61	-1.43656e-59	1.42733e-59	4.87898e-60	-4.9007e-60	1.39823e-59	4.82777e-60	9.34277e-61	3.8826e-61	-2.17289e-60	3.51171e-60	-5.91035e-60	-1.23887e-60	1.82885e-60	7.06624e-60	9.00125e-61	6.20003e-60	-3.50118e-60	-2.42375e-60	-1.85815e-59	5.41771e-60	-6.32881e-60	5.43381e-60	-4.38812e-60	-4.46998e-60	-3.25756e-60	1.55103e-117
-2.01241e-61	-2.97696e-61	8.66184e-62	-4.45964e-61	-8.25293e-61	1.19837e-60	-1.31442e-60	-2.13195e-63	-5.33112e-61	5.53097e-62	-2.60461e-61	-8.99192e-61	-2.0924e-62	4.3962e-61	-1.26599e-61	-9.0491e-62	4.77565e-61	1.87854e-61	3.06214e-61	-2.13943e-61	1.10198e-62	-1.071e-61	1.46245e-61	8.56721e-62	3.84444e-62	2.55315e-61	1.20946e-60	-1.407e-61	5.64707e-61	-1.06175e-61	7.88459e-120
-3.67726e-62	2.29663e-62	2.74048e-62	6.99605e-62	-4.97111e-62	-6.30664e-62	-4.59057e-62	2.95047e-63	-4.14386e-62	-2.63944e-62	-3.66108e-62	5.2419e-63	-6.85498e-63	-5.96192e-62	-3.01033e-62	1.77174e-62	7.95047e-62	2.05077e-62	-1.86076e-61	-1.05316e-62	-5.13521e-62	-1.57958e-61	1.79787e-62	1.14198e-62	-1.29505e-62	1.92174e-62	-3.70259e-62	-1.10409e-62	5.97074e-62	-2.52936e-62	1.00446e-121
-5.23098e-63	3.52096e-63	-5.04299e-63	2.4483e-63	6.59728e-63	-4.33214e-63	7.75171e-63	-7.46782e-63	-4.83777e-63	2.39354e-63	-1.6069e-63	-6.29001e-63	6.72886e-64	5.6627e-64	-1.42935e-63	-1.40982e-62	-1.56004e-62	1.2543e-63	-8.36836e-64	7.27588e-63	-5.02753e-63	-3.155e-63	-7.17893e-63	-1.93739e-63	-4.09392e-63	-1.10358e-62	-5.61768e-63	9.41801e-65	-2.72052e-63	-1.00973e-63	1.08983e-123
-1.74621e-64	-8.69915e-65	-6.87911e-64	-4.30339e-64	-2.67627e-65	-3.12609e-65	4.73297e-64	-2.54589e-64	3.17466e-65	9.90013e-64	1.4896e-64	-4.11096e-64	-1.38572e-64	9.06012e-64	1.66597e-63	3.33025e-64	-1.43138e-64	4.20113e-64	3.05968e-64	1.07459e-64	9.62427e-65	1.36394e-64	2.86649e-64	-1.18996e-64	-6.42907e-64	-4.55209e-65	1.14984e-64	-3.89844e-64	4.53231e-65	4.18743e-64	7.07009e-126
5.54106e-65	-6.01979e-65	-2.0082e-65	2.9537e-65	1.26975e-64	-7.16309e-66	6.09727e-65	-5.35531e-66	1.27385e-65	-4.35358e-65	-2.57321e-65	-6.03969e-65	3.20599e-65	-2.8251e-65	-2.92944e-65	9.14771e-66	1.35551e-65	2.73602e-65	-2.22381e-65	1.11406e-65	9.09578e-65	4.04249e-65	-7.92559e-66	7.52793e-65	1.37603e-65	-4.86904e-65	-5.0945e-66	-3.83762e-65	-6.69755e-65	-1.91592e-65	6.31253e-128
2.17651e-66	4.17549e-66	-3.12571e-66	5.73609e-67	1.05165e-66	-2.21204e-66	1.21262e-66	-1.20087e-67	3.21775e-66	-5.85481e-66	-4.97152e-66	-7.88538e-66	3.70857e-66	1.10285e-66	-8.95659e-66	-3.91408e-67	1.26351e-65	-2.98876e-67	-9.97553e-67	1.80137e-68	2.05621e-66	2.84203e-66	-8.15168e-66	6.30625e-67	-1.79305e-66	1.04699e-66	-2.68531e-66	-9.05157e-67	1.25327e-66	-2.19581e-66	5.25244e-130
9.9218e-67	5.12296e-68	5.91936e-68	-2.29838e-67	-4.16502e-67	1.0757e-66	8.04438e-69	-2.37718e-68	4.11753e-67	2.72485e-68	-7.60205e-68	-5.61531e-68	-2.74786e-68	1.47025e-67	-1.3165e-67	4.52889e-67	2.79097e-68	2.97246e-68	1.09131e-66	-6.17674e-67	2.90107e-67	-1.12766e-67	6.15441e-67	-1.63954e-67	8.02451e-67	6.72154e-67	7.85828e-67	-1.38378e-67	1.04741e-67	-6.50886e-67	7.04232e-132
2.14487e-68	3.50679e-68	1.0498e-67	4.46509e-68	3.15366e-69	-6.78667e-69	3.15513e-69	5.19886e-69	-2.07629e-68	2.8492e-68	-4.03437e-68	6.97029e-68	-3.17241e-69	1.08734e-68	-4.61244e-68	1.22416e-68	-6.75237e-68	-1.44068e-68	1.58514e-68	8.61254e-69	-3.67038e-68	5.14771e-68	-1.24418e-68	8.65706e-69	-3.60573e-69	-1.69743e-69	1.54482e-68	1.78325e-68	5.14612e-68	-1.50697e-69	3.74742e-134
-8.04082e-70	2.9535e-69	2.14592e-70	1.03458e-70	6.50925e-69	-5.27147e-70	7.31723e-69	3.13794e-69	-2.45782e-70	-4.2057e-69	3.93109e-70	-4.02179e-69	-2.02098e-70	-5.55382e-69	-7.60059e-69	1.07e-69	3.65272e-70	-1.19679e-69	-9.23323e-70	5.83661e-70	2.691e-69	6.34839e-70	-4.80996e-70	-1.71613e-69	1.55937e-70	1.30571e-69	-2.16162e-69	-2.06718e-69	6.5889e-71	-1.34139e-69	2.65399e-136
3.03407e-70	1.58659e-70	2.55275e-72	-4.73314e-70	-9.21379e-71	7.85912e-71	-8.28482e-71	1.45296e-70	9.6869e-71	-9.34189e-71	1.59974e-70	1.70466e-70	-1.20187e-70	-7.04166e-71	3.53012e-70	-1.35839e-72	6.15575e-71	-3.62121e-70	6.1654e-71	-1.26623e-70	-1.22046e-72	2.03487e-70	1.14943e-70	3.1986e-71	5.84652e-71	-4.30539e-70	-1.40987e-70	1.48044e-70	-5.37628e-71	-1.4796e-70	1.06644e-138
-7.25015e-72	2.54013e-71	2.85633e-72	-3.81375e-71	-3.55353e-71	2.00782e-72	-1.42943e-72	2.19462e-71	1.49546e-71	-2.89432e-72	-1.63237e-71	3.60077e-72	-3.05271e-71	-2.54942e-72	6.26094e-71	-3.12554e-72	-4.54432e-71	-2.86273e-72	-7.27039e-72	2.12457e-72	-2.11287e-71	-1.02392e-71	9.25835e-72	1.00516e-71	1.7537e-71	-8.25079e-72	-9.95223e-72	-6.7613e-72	3.34741e-71	-1.07171e-71	1.39149e-140
2.4794e-72	6.65816e-73	1.61119e-72	-1.23043e-72	-8.67655e-72	-6.1236e-72	-3.39321e-72	7.31495e-73	-2.34377e-72	3.17536e-72	-1.11404e-72	-1.71569e-72	-2.1048e-73	-1.53998e-72	-1.06827e-72	4.01756e-72	3.10266e-73	-5.83416e-73	2.42573e-72	-2.23936e-73	4.27532e-73	1.58164e-73	4.15798e-73	-1.10769e-72	-3.23865e-72	2.59491e-73	2.61594e-72	1.13308e-73	3.65352e-73	2.62623e-72	2.07411e-142
2.30974e-73	-3.25651e-74	7.57945e-73	-1.70668e-73	-9.50393e-74	-4.92678e-73	-7.56902e-73	-9.79165e-74	-7.40066e-74	-5.2684e-74	1.32222e-74	7.68821e-74	1.27855e-74	4.1016e-74	2.04319e-73	2.85515e-73	1.05152e-73	3.30971e-73	2.48464e-73	-4.61024e-73	-3.31003e-73	1.28869e-73	-2.27529e-74	-2.12269e-73	-2.15494e-73	8.24089e-74	-3.21696e-74	-6.13372e-73	-3.54275e-73	1.54741e-73	2.77829e-144
-1.65784e-75	-1.21554e-74	-2.8841e-74	-2.45008e-74	4.37229e-75	6.51781e-75	-2.13065e-76	2.56758e-74	7.89279e-75	1.36191e-75	-4.6301e-74	-2.28082e-75	1.21647e-74	-2.34661e-74	6.94133e-75	4.4142e-75	-2.21839e-75	3.15548e-74	3.80491e-75	-4.84581e-74	-1.7378e-74	2.73539e-74	-1.05038e-74	-2.83412e-74	2.82264e-75	3.15415e-74	-2.82047e-75	9.14467e-75	5.83838e-75	3.74276e-75	1.17525e-146
-1.76463e-75	2.47688e-75	-1.022e-75	-1.45739e-75	2.58132e-76	1.35545e-75	1.41725e-75	-2.5027e-76	2.33376e-76	-1.97839e-76	-3.1734e-75	-1.13366e-76	1.09886e-75	-1.55291e-75	-2.96686e-75	7.29619e-75	-3.97078e-76	7.71772e-76	6.17123e-76	-4.16376e-76	-3.63267e-76	-3.14743e-76	9.0686e-76	-7.54212e-76	1.97992e-76	-3.22713e-76	1.04849e-75	2.1955e-76	-4.77849e-76	3.69553e-76	9.68105e-149
-3.10976e-77	-3.87342e-77	-5.84955e-77	-3.89667e-77	7.17001e-77	-3.44554e-77	8.6075e-78	4.74481e-76	3.42484e-77	-1.91086e-77	-2.11893e-78	-1.40933e-76	3.15754e-76	2.62383e-77	4.88269e-77	4.42035e-76	3.20807e-76	2.45366e-76	-5.00149e-77	-1.02315e-76	4.1866e-77	5.17508e-77	-4.27908e-77	9.26301e-79	3.96005e-77	1.06034e-77	7.98104e-77	5.4909e-77	2.75008e-77	3.34124e-76	8.6433e-151
-4.19985e-77	-2.01261e-77	4.43218e-79	1.05232e-78	-1.57847e-77	1.57869e-77	-1.37238e-77	8.15118e-79	-9.11054e-78	1.27871e-78	1.32506e-77	6.62678e-78	-4.29183e-78	1.52314e-77	-1.41231e-77	1.62954e-78	-7.86377e-78	4.77284e-79	-7.99786e-78	-7.73916e-79	-6.62734e-78	4.98354e-78	-4.48644e-77	2.92055e-77	8.33075e-78	3.60511e-78	-3.19536e-77	-2.99014e-77	-5.79763e-79	3.81951e-78	8.68789e-153
-1.24559e-78	-7.27976e-80	-8.57193e-79	5.28537e-79	-1.94602e-78	6.80551e-79	-3.09578e-79	1.41184e-78	-7.12283e-79	1.7276e-78	-6.12343e-78	-8.67906e-79	7.84816e-79	-8.13001e-79	-7.03726e-79	3.96617e-79	-2.02027e-78	-5.37784e-79	-6.71855e-79	-5.40251e-80	-2.3664e-79	-1.58868e-79	-7.74413e-79	-2.36343e-79	1.05384e-78	-4.17545e-79	-4.60331e-80	-1.43715e-79	1.77016e-78	-1.36966e-78	6.44602e-155
9.27913e-81	2.83655e-80	4.71876e-80	3.91321e-80	3.44821e-80	-2.78596e-79	6.40264e-80	1.34654e-79	-5.49501e-80	-3.71824e-80	-5.05934e-82	-6.62226e-80	6.01077e-80	-1.1736e-79	-2.78015e-80	-5.4777e-80	-9.12355e-80	-3.69356e-81	-1.94617e-79	1.77252e-80	2.37991e-80	-2.17712e-79	-5.67965e-80	-8.05156e-80	-1.13491e-79	-1.89263e-79	2.60979e-80	-1.87304e-79	-1.5976e-79	3.42902e-80	3.50997e-157
-2.49551e-80	5.84241e-81	-5.19131e-81	-5.14407e-81	-5.8441e-81	1.36016e-81	1.89978e-80	3.3244e-81	-2.73037e-81	-7.95155e-81	1.81253e-81	-3.4285e-81	2.80065e-81	1.6601e-80	-1.8221e-82	2.83366e-81	-1.41028e-80	6.79559e-81	-6.48224e-81	-1.24694e-80	1.74348e-81	-3.5696e-81	8.2036e-81	-1.51379e-81	-6.39543e-82	-1.3732e-80	1.52861e-81	1.72174e-81	-2.59192e-81	6.72961e-81	2.26972e-159
5.61485e-82	-3.43909e-81	9.78343e-85	5.6079e-82	5.27452e-82	-2.27563e-82	5.35493e-82	-1.37738e-81	4.05298e-81	2.36812e-82	7.69888e-82	2.29129e-81	6.72908e-82	-1.89245e-82	-4.28416e-82	-7.86416e-83	-2.21439e-82	-1.00617e-81	5.27612e-82	4.26191e-82	9.84046e-82	-4.43498e-82	-1.54065e-81	5.02134e-83	8.49556e-83	-4.95141e-82	4.00276e-82	1.24358e-81	3.20183e-81	-4.75675e-82	5.54745e-161
-8.5276e-83	-4.01641e-83	2.70546e-83	-9.23669e-83	-3.38569e-83	-1.82026e-83	3.85059e-83	1.01655e-83	-8.45381e-83	-6.45027e-83	-6.92104e-84	6.17587e-83	-3.63867e-83	3.67392e-83	-8.77499e-83	2.17551e-82	-3.10114e-83	-1.7165e-83	2.29589e-82	-8.03612e-83	-8.09187e-83	8.96251e-83	3.13406e-83	-9.32889e-83	1.87904e-83	7.94523e-83	4.27677e-83	-2.09243e-83	1.25276e-82	-5.86402e-84	2.03436e-163
-7.26978e-84	-3.87085e-84	1.88393e-84	2.96365e-84	1.53507e-83	5.60011e-84	-1.12396e-83	-4.42621e-84	-1.66817e-84	-1.00516e-83	-2.32442e-84	-5.67403e-84	-2.04263e-84	-1.17205e-83	-2.24898e-84	1.52273e-84	-9.96672e-85	-1.2111e-84	1.91772e-83	-1.73471e-83	-1.32681e-83	1.99854e-84	-5.10882e-84	-5.82667e-84	-6.74558e-84	6.45148e-84	-1.59287e-84	1.20273e-84	-8.54978e-84	-2.25815e-84	1.86396e-165
-1.18321e-84	1.06386e-85	3.52918e-86	4.83089e-85	-1.45769e-84	2.23596e-85	1.29859e-85	-2.05908e-86	3.55898e-86	6.35023e-85	5.87973e-85	5.93563e-86	1.89599e-86	-2.06004e-85	1.98622e-85	1.09293e-85	4.78764e-85	1.34674e-84	1.56926e-84	1.27608e-85	1.79001e-84	8.89457e-85	-5.90803e-85	6.3782e-85	6.55294e-85	3.02308e-85	6.02446e-85	5.38918e-86	6.18974e-86	6.32474e-86	1.48534e-167
7.58621e-87	5.56638e-86	4.32002e-86	-1.2466e-86	1.35008e-86	-1.14034e-87	-3.85233e-86	-1.90156e-85	1.44102e-85	1.24184e-86	-3.07643e-86	1.27676e-85	-1.32261e-86	-2.41499e-86	2.69673e-86	-3.15545e-86	-1.53131e-85	-5.15857e-86	2.29825e-87	6.62268e-87	-3.2718e-86	-2.60572e-86	1.25564e-85	-1.52776e-85	-2.87678e-86	9.7751e-87	-7.00927e-86	-8.59097e-86	-2.00123e-86	-1.37303e-86	1.64474e-169
-3.252e-87	-2.19734e-86	1.8588e-87	-1.22593e-86	-2.67074e-87	7.54916e-87	-2.98088e-87	-1.97016e-87	-5.02775e-87	4.27883e-87	-1.06591e-86	-8.34522e-87	1.05756e-86	9.67058e-88	-3.75255e-88	2.23979e-89	9.96675e-88	3.92349e-87	7.9477e-87	5.5097e-87	6.7658e-87	3.1611e-88	-5.35554e-87	4.37994e-87	6.80433e-87	-2.16412e-88	-6.23927e-87	3.76105e-87	-1.4526e-86	1.88804e-87	1.58145e-171
-1.07915e-88	-2.62494e-88	9.24363e-89	2.94962e-88	-7.32907e-88	2.40404e-88	-2.21922e-88	-4.28234e-88	-1.71728e-87	-5.27383e-88	-9.97482e-88	-3.30634e-88	9.07351e-89	3.77279e-89	-2.56022e-88	2.62303e-88	-9.28834e-88	-2.63551e-88	1.08445e-88	9.15553e-90	-3.99406e-88	-8.78855e-89	-3.49815e-88	2.10544e-87	4.88611e-88	-4.25096e-88	-6.17718e-88	2.50385e-88	-2.73495e-88	-7.459e-88	1.26406e-173
1.58132e-89	-5.87152e-89	7.71934e-90	4.84724e-89	-4.47232e-90	-4.65647e-89	1.4665e-89	1.29185e-89	4.03448e-89	-6.14121e-89	-8.7066e-91	1.82374e-89	1.34712e-89	-3.94113e-89	-2.29288e-89	3.91522e-89	-2.13565e-89	2.91429e-89	-9.73431e-90	-3.39006e-90	-5.51068e-90	4.83422e-89	4.39918e-89	7.85477e-89	-1.2847e-89	4.73932e-89	-3.34433e-89	4.76435e-89	1.88841e-88	-2.72163e-89	7.22878e-176
1.90057e-90	1.80591e-90	-7.07586e-90	1.97365e-90	2.66523e-90	-1.75536e-91	-5.062e-91	-1.12925e-89	1.40881e-90	-1.22296e-90	-1.44365e-90	-1.00389e-90	9.70869e-91	6.84681e-90	-2.05476e-90	-2.13806e-90	2.86866e-90	-5.41965e-90	4.17654e-90	1.77598e-90	6.5011e-90	-4.20685e-90	-3.74829e-90	6.41192e-91	-8.74791e-91	1.37334e-90	-8.82427e-91	1.01808e-90	3.80594e-90	-5.34113e-90	4.39036e-178
4.16495e-91	-3.35983e-91	-4.71828e-91	-2.24638e-91	-1.77064e-91	1.48946e-91	-2.20079e-91	-4.09133e-91	1.03623e-91	2.65774e-91	-4.87252e-92	-2.46342e-91	8.802e-92	2.04878e-91	-4.54097e-92	3.85281e-91	3.6176e-92	-7.50251e-92	4.75959e-91	-1.3802e-91	-1.33069e-91	5.1038e-91	-3.56338e-91	3.70364e-92	-2.21108e-91	-2.68452e-91	-6.23243e-91	-2.60668e-91	8.68923e-91	2.02306e-91	3.20581e-180
3.04161e-94	-6.78999e-93	9.86878e-93	-6.78177e-93	3.63466e-92	-2.09593e-92	1.93279e-92	-1.35153e-93	1.83046e-93	1.39043e-92	2.06152e-92	1.63646e-92	-1.46269e-91	9.09468e-93	6.44826e-93	7.58228e-93	-2.31407e-92	2.28579e-93	-7.65323e-93	2.61275e-92	3.94015e-92	-3.41815e-92	-8.39694e-92	3.77939e-92	1.10101e-92	2.77707e-92	1.91919e-92	-2.34837e-92	8.18981e-94	6.18675e-93	3.91244e-182
4.00339e-93	-4.32792e-94	-4.14661e-93	1.03918e-93	5.92172e-94	2.29891e-93	-5.62201e-94	-1.16866e-93	1.5964e-93	-7.93133e-94	-3.2095e-93	-4.07432e-94	1.47935e-94	-1.12392e-93	4.96471e-93	-4.16387e-93	-1.74793e-94	-2.29369e-93	-1.34816e-93	-1.07711e-93	-1.41553e-93	-2.40876e-93	1.30452e-93	-6.10336e-94	1.00751e-92	-2.24421e-93	2.5465e-93	1.97284e-93	3.35224e-93	-8.47393e-94	2.45747e-184
7.42061e-94	-1.19751e-94	4.88605e-94	-6.42548e-95	-1.26339e-94	4.07078e-95	-2.75674e-94	-6.5116e-94	3.17634e-94	3.7065e-94	-2.96402e-94	1.6146e-94	5.50068e-94	5.94582e-94	-1.91246e-94	1.48093e-94	-3.26365e-94	4.12363e-94	1.6517e-94	-7.60034e-95	-1.48457e-95	-2.0289e-94	7.36742e-96	-2.46694e-94	-1.84616e-94	6.07743e-94	-4.2649e-94	-6.75254e-96	-1.30958e-94	3.86792e-95	3.40822e-186
-8.78534e-96	-5.6821e-95	-6.4962e-96	6.24521e-95	3.85117e-96	2.89277e-95	-4.75624e-96	-6.66577e-96	4.20403e-96	-2.39708e-96	-1.52263e-95	-5.02794e-95	1.99757e-96	1.27477e-95	1.66746e-96	5.70507e-96	-1.69628e-95	-4.76011e-96	1.48762e-95	-1.27042e-95	1.06725e-95	-5.25996e-95	1.62248e-95	2.33495e-95	1.99197e-95	-1.11412e-96	-8.07284e-96	-1.58032e-95	9.22345e-96	8.26406e-96	1.64005e-188
4.54428e-97	6.62947e-97	1.1513e-96	-1.34579e-96	-1.07817e-96	4.03129e-96	2.38453e-96	1.28018e-97	8.79416e-97	3.4747e-96	9.65341e-98	-4.468e-96	1.8964e-96	1.4908e-98	6.18393e-97	2.28049e-96	2.39082e-97	-4.64402e-96	-7.39358e-97	2.05764e-96	-2.41567e-96	-1.09362e-96	-3.77897e-96	-1.31773e-96	8.23046e-98	7.24768e-96	2.30826e-97	-7.81427e-97	2.02219e-96	-6.17882e-98	1.75643e-190
-1.01011e-99	-2.91267e-97	-2.57596e-97	5.71406e-99	1.12594e-97	5.60779e-98	-9.30064e-99	-1.16108e-97	1.46997e-97	-2.59067e-97	5.55173e-98	-1.43059e-98	-2.84618e-97	1.13682e-97	-1.10916e-96	-1.09236e-97	-4.9124e-98	2.01617e-98	3.26626e-99	9.98493e-98	1.48048e-97	-1.23397e-97	3.85403e-98	1.15224e-98	2.28095e-97	-8.25046e-98	-2.25489e-97	1.32344e-98	5.12886e-97	1.83513e-97	2.06687e-192
2.08992e-99	-7.52305e-100	1.54121e-99	-3.53901e-100	-5.87639e-99	-6.11482e-99	1.36253e-98	-1.73912e-100	-2.85842e-98	-1.20192e-98	-1.111e-97	-6.65941e-100	2.69096e-98	-1.6048e-98	3.05467e-100	5.50472e-99	-8.91103e-99	-2.29178e-98	-6.02929e-99	1.1574e-98	-4.1349e-99	-4.69773e-98	-2.47005e-99	-3.92071e-99	1.25942e-98	2.0412e-98	1.01073e-98	6.33768e-98	-2.42432e-98	6.79857e-99	2.29307e-194
9.30504e-100	1.59337e-100	-4.991e-99	-1.32101e-100	1.1504e-99	1.5768e-99	2.95458e-99	-4.65659e-99	-5.97022e-100	1.57062e-100	-2.88714e-99	6.51611e-100	2.24717e-99	-1.3038e-99	9.14406e-100	1.45494e-99	-8.21491e-100	-9.9366e-100	-9.80098e-100	-1.77364e-99	8.91154e-100	-1.36817e-99	-1.66906e-100	9.97847e-100	1.31301e-99	-7.78823e-100	3.30103e-100	1.40216e-99	2.27488e-99	1.44026e-99	9.99991e-197
-7.61457e-101	-1.16812e-100	-5.43413e-101	-8.43896e-101	2.51432e-101	-3.2953e-100	-4.08734e-101	1.44691e-100	-6.05122e-102	-4.06986e-101	-3.18331e-100	2.6252e-101	-7.17185e-101	-5.72965e-101	2.0137e-100	-7.84643e-101	-1.3375e-100	2.57322e-101	1.82377e-100	-2.7168e-101	1.24365e-100	2.74257e-100	3.95153e-102	3.84053e-101	4.98253e-101	-3.2456e-100	-1.9225e-100	5.48891e-100	-2.28182e-100	-3.9904e-100	1.12228e-198
-2.80036e-102	-1.05021e-102	-8.09559e-102	2.51031e-101	-6.26383e-102	9.22797e-102	4.83635e-102	-2.24308e-101	9.76447e-102	-9.538e-103	6.14675e-104	8.42208e-103	-3.02389e-102	-2.18554e-101	2.12705e-102	5.87596e-102	-6.42775e-102	2.04614e-101	-5.57608e-102	3.40679e-101	-1.33793e-104	1.28907e-101	1.21672e-101	2.35615e-102	1.52673e-101	-6.26976e-102	1.31434e-101	-3.24115e-102	7.14806e-102	-6.63295e-102	4.50061e-201
4.48258e-103	-9.01179e-103	-2.14661e-102	-9.63816e-103	-9.38616e-103	-6.39938e-104	2.78726e-103	-7.89991e-103	2.63008e-102	-9.35459e-104	-1.93265e-103	-1.70405e-103	-8.21936e-103	-1.3647e-103	2.43696e-104	-1.04153e-103	1.63233e-104	-8.21985e-103	-2.67909e-102	-1.5861e-102	5.24641e-103	-6.40362e-103	-2.51563e-102	1.06194e-102	-1.18681e-102	-6.77896e-103	5.12473e-103	-1.37087e-102	2.12882e-103	-3.82072e-102	5.29987e-203
-3.67257e-104	-7.60611e-105	2.33275e-104	-3.69785e-104	2.72727e-103	5.26175e-104	2.93827e-104	1.52986e-103	5.93314e-104	2.53206e-103	1.64356e-103	-4.40625e-103	-8.34309e-104	-1.57355e-103	-1.06326e-103	-1.42276e-103	-6.55994e-104	-1.55379e-103	-1.74274e-103	-1.56087e-104	7.00958e-104	1.49583e-104	-1.731e-103	-5.58622e-104	-6.03087e-104	7.80897e-105	-4.32581e-104	-4.3768e-104	-2.96165e-104	-1.12041e-104	5.62571e-205
5.73072e-105	4.8411e-105	-9.42779e-105	-1.49074e-104	-2.14383e-104	8.51255e-105	9.99718e-106	-6.08341e-105	-9.84491e-105	5.84641e-105	7.0443e-106	1.03215e-105	-1.84372e-104	-1.53073e-105	-2.35267e-105	3.93409e-105	2.12856e-104	-1.66913e-106	3.6679e-105	1.32645e-104	-2.98009e-105	-2.27696e-104	5.91402e-106	3.4499e-105	-6.58506e-105	-4.44614e-105	3.6718e-105	-2.0064e-105	-2.31522e-105	-5.07321e-105	2.72724e-207
-1.95562e-106	2.63743e-106	2.07621e-106	2.68803e-106	-2.90641e-105	8.24656e-106	3.67089e-107	-1.91909e-105	-1.13658e-106	-9.24611e-106	-1.10339e-106	1.56739e-105	-5.0214e-107	-2.20888e-106	-1.08126e-105	4.96738e-106	7.35193e-106	-3.88604e-106	-4.36099e-106	-1.14596e-106	3.17113e-107	-1.63649e-105	2.95555e-105	-2.47041e-106	1.10027e-105	3.67925e-106	-8.65047e-108	-8.24048e-106	-4.04328e-106	4.02985e-106	3.25598e-209
7.19612e-107	-1.50206e-106	9.31045e-107	-4.04541e-108	1.02864e-106	2.51481e-107	6.87688e-108	2.75148e-107	4.0574e-107	-4.60995e-107	-1.14105e-107	-2.41978e-107	1.76642e-106	-1.22955e-107	-3.30173e-107	-1.5409e-106	6.53101e-107	8.03321e-107	-5.37283e-107	-1.54782e-107	-1.6321e-106	2.80194e-107	2.30883e-107	1.28764e-106	5.55241e-107	9.92967e-108	-6.37416e-107	1.09497e-107	8.76522e-107	2.50827e-107	1.83175e-211
-3.26623e-107	-2.49811e-107	2.70873e-107	2.52375e-107	-1.81992e-108	-2.45152e-108	3.58452e-108	-1.62952e-107	1.57844e-108	-3.02951e-108	-8.13749e-109	6.11182e-111	-3.52244e-109	5.7344e-109	6.83476e-108	1.10051e-107	-3.69534e-109	8.70133e-108	-1.01138e-107	4.31597e-108	-8.05404e-109	1.48986e-108	-4.38378e-108	7.29684e-108	1.37781e-107	-2.03767e-108	5.09301e-108	-8.28305e-109	8.42479e-108	2.61619e-108	4.10037e-213
1.62413e-109	-1.60493e-109	5.02057e-109	-5.48284e-109	-3.60795e-109	-1.56471e-109	5.6774e-109	7.50324e-109	9.67612e-110	1.88088e-109	-8.8118e-109	3.01868e-110	-1.79795e-108	1.48641e-108	-2.71962e-109	-4.69175e-109	2.57253e-109	1.55489e-108	-2.23339e-109	-9.77229e-109	1.1533e-108	4.83951e-109	7.21284e-109	-2.8002e-109	-1.08569e-108	3.19079e-109	1.30986e-109	-9.69681e-110	-3.27903e-109	-1.16377e-109	1.52829e-215
-7.12137e-110	2.67833e-110	-3.8446e-110	8.78783e-110	1.35628e-110	4.97014e-111	-3.54514e-110	-3.87918e-110	1.01264e-110	5.59869e-111	-1.03948e-109	1.66592e-110	-3.78953e-110	4.21669e-110	9.206e-113	2.48342e-109	-2.10104e-110	-2.62414e-110	-3.03328e-110	5.38554e-110	8.95271e-111	-3.23856e-110	-6.08583e-110	7.14558e-110	6.67838e-111	8.47574e-111	-1.63582e-110	3.45317e-111	-4.18932e-110	-2.27916e-110	1.11624e-217
-4.42058e-111	-2.14691e-111	-2.98594e-111	2.12636e-111	-5.41492e-112	8.99643e-111	3.52853e-111	6.69889e-112	8.78459e-112	-3.1942e-111	3.8695e-111	2.81399e-111	4.05016e-111	-1.40666e-111	1.60099e-111	-3.11885e-111	-4.29828e-112	2.20912e-111	-3.29831e-111	-3.97359e-111	-2.98391e-111	1.49275e-111	-1.55503e-110	4.11546e-112	-2.91918e-112	4.34064e-111	1.6881e-111	-9.5131e-111	-4.63137e-111	7.37588e-112	6.15371e-220
-7.29722e-112	-6.9806e-112	-6.47529e-113	-2.84494e-112	1.86095e-112	4.39819e-112	-2.78656e-113	-1.88828e-112	7.05856e-113	-1.38323e-112	1.20469e-112	-3.05688e-112	1.82505e-112	-4.70058e-113	-5.20983e-113	-4.6465e-112	9.15477e-112	3.07591e-112	-7.09109e-112	7.9377e-113	1.6002e-112	-8.54771e-113	8.22042e-112	4.08406e-112	7.21021e-112	1.38709e-112	8.56854e-114	6.15538e-112	-2.54908e-112	1.7157e-112	5.08542e-222
1.4665e-113	4.9233e-114	-6.45799e-113	8.44181e-113	-1.09888e-112	-1.06972e-112	-3.33559e-113	5.05647e-113	-8.41238e-113	3.80418e-113	-5.47467e-115	-2.26629e-113	-1.19419e-113	-1.15173e-113	-1.19553e-114	2.11065e-113	3.66382e-113	1.81286e-113	3.37099e-113	-2.15611e-114	-1.54484e-113	1.09676e-113	-1.17442e-113	-4.68881e-113	2.67103e-113	2.62531e-114	8.23563e-116	-1.13703e-113	-3.14904e-113	2.58037e-113	5.64986e-224
2.61735e-115	-4.73332e-114	-1.19345e-113	-1.38891e-113	3.96658e-114	-3.19355e-114	-1.2834e-114	1.11775e-114	2.10423e-114	-2.36306e-115	-7.49184e-115	-8.30974e-114	1.9285e-114	6.14765e-114	-2.45675e-114	-5.18704e-114	2.68605e-114	1.28071e-114	-2.50325e-114	2.31277e-115	9.73086e-114	-2.42736e-114	1.46787e-114	2.47667e-114	-3.06152e-114	2.89084e-114	1.07118e-114	-7.80719e-115	7.15083e-115	-1.71832e-114	6.82188e-226
2.32485e-115	1.8516e-116	5.62632e-115	9.46355e-116	1.01805e-114	2.68562e-115	3.05474e-115	6.83581e-116	2.1948e-115	1.82289e-115	-1.03722e-115	1.10906e-114	-8.63016e-115	2.93147e-115	-1.31353e-115	-2.4288e-116	8.20203e-116	-8.29395e-116	-7.60879e-116	3.6616e-115	3.86235e-116	-1.8277e-115	-5.29509e-116	-9.41506e-116	2.3666e-115	-1.66139e-116	-1.58455e-115	-1.78947e-115	9.58536e-115	-1.11079e-115	5.00178e-228
-6.7368e-116	-1.19937e-116	3.17972e-116	-7.56109e-117	-2.47705e-116	-2.38149e-116	1.5515e-116	-3.36074e-116	6.67399e-116	-2.19482e-116	1.7315e-116	-6.88546e-116	-1.20943e-118	-2.8443e-116	-1.21114e-116	-8.42042e-117	8.23058e-117	3.921e-117	-4.78347e-116	7.64932e-118	1.57257e-116	-1.67197e-117	-3.99398e-116	-9.43824e-117	3.07195e-116	-4.976e-116	-1.68638e-115	-2.09973e-116	4.6284e-117	-3.03961e-116	5.68558e-230
8.22731e-120	5.30403e-118	2.68427e-117	1.17572e-117	5.03347e-117	5.14323e-118	6.88177e-117	-3.58007e-118	5.66795e-119	-1.21679e-117	-8.1175e-118	-7.03155e-118	-8.73046e-120	5.77285e-117	1.87986e-117	5.22854e-117	6.86825e-117	-4.54428e-117	-5.26386e-117	2.05567e-116	-1.21983e-117	5.85936e-117	1.83313e-117	2.54732e-119	2.16533e-117	-1.07463e-117	4.7126e-117	-1.9439e-117	-3.19785e-117	-1.08347e-117	7.49311e-232
-2.76437e-118	-1.97039e-118	7.84387e-118	-9.57505e-119	4.222e-118	2.97078e-120	-8.82462e-120	1.4794e-118	-2.78853e-121	2.17234e-118	2.59781e-118	-1.02766e-118	7.7816e-119	4.99864e-119	-3.91342e-119	1.16233e-118	4.30826e-121	2.933e-118	-5.56853e-119	-3.90615e-118	1.12764e-118	-7.46822e-119	6.62665e-119	1.33293e-119	1.8976e-118	9.92546e-118	-9.14617e-119	-3.5063e-118	-2.02096e-118	-7.60214e-119	2.55239e-234
-1.32177e-119	7.42881e-120	-6.81875e-120	-9.60044e-120	1.04036e-119	8.20426e-120	6.40791e-120	5.08965e-119	-8.05657e-120	-4.1573e-119	-4.80216e-120	5.54548e-120	2.97462e-120	2.5691e-119	3.35779e-119	-1.19252e-120	3.15859e-119	-5.81411e-120	-3.55307e-120	-7.29727e-120	-8.14181e-120	1.21598e-121	-2.16986e-120	1.68607e-119	-4.64879e-119	1.64067e-119	-1.2304e-119	4.2185e-120	6.70706e-121	2.65402e-119	1.15774e-236
-4.10805e-120	2.65577e-121	2.6695e-120	1.33453e-120	4.20866e-120	-2.04851e-120	-5.18837e-120	2.07198e-121	2.29517e-120	-8.04475e-121	1.07203e-120	-1.11871e-120	-1.79448e-120	1.61228e-120	5.94773e-120	1.47578e-120	3.23282e-120	-9.1804e-121	4.79929e-121	1.13804e-120	4.08897e-120	-7.86007e-121	-1.47695e-120	-1.20513e-120	8.33096e-120	-3.62713e-120	-4.08692e-121	7.22391e-121	1.98174e-120	5.9229e-121	2.47733e-238
3.02695e-122	3.60081e-123	4.94577e-122	4.38637e-122	-1.3059e-121	1.06991e-121	3.31491e-121	1.24986e-121	1.70299e-121	2.87443e-123	6.11812e-122	1.5194e-121	-5.01892e-121	1.74016e-123	1.35437e-121	1.36881e-121	3.11472e-121	2.20273e-121	6.31626e-121	-2.17273e-121	-2.5962e-121	5.40305e-122	3.03708e-122	-2.44434e-121	4.48481e-121	1.47986e-121	-2.28715e-121	4.66138e-122	-1.01131e-121	3.77066e-122	1.51598e-240
-4.06718e-123	-8.11664e-124	-3.318e-123	4.72547e-123	1.09567e-122	-2.80517e-122	3.9622e-123	-1.17401e-122	-3.11049e-122	7.20323e-123	-3.18498e-122	7.83007e-123	-4.02629e-122	-4.28272e-122	-6.53832e-123	-2.07922e-123	7.55874e-124	5.36043e-123	-4.02863e-122	-4.30944e-123	-3.51753e-123	2.66993e-124	2.96263e-122	-7.83308e-123	-1.96324e-122	-3.88662e-123	-1.30084e-121	3.46865e-123	2.41204e-122	2.79108e-123	2.7255e-242
3.48611e-125	8.44748e-124	-7.16539e-124	1.57195e-123	-5.09944e-124	7.41661e-125	1.72543e-123	-4.12716e-124	-3.50015e-123	6.01926e-124	-1.33566e-123	-3.20348e-123	3.62362e-123	7.68528e-125	9.13786e-124	4.53433e-124	-1.26407e-123	5.04972e-123	-1.88434e-123	1.38249e-123	3.03179e-123	1.82153e-124	7.70175e-124	3.47375e-123	4.03467e-124	-1.63217e-123	9.41747e-124	-2.26116e-123	-1.56951e-123	2.97872e-124	1.11772e-244
4.60845e-125	-4.44968e-125	4.03015e-124	3.83157e-125	2.39574e-125	-1.53458e-126	-2.14259e-124	1.08974e-124	-1.10009e-124	7.63344e-125	2.54989e-125	2.7012e-125	-1.31003e-124	-1.83094e-126	-8.21974e-125	1.51697e-125	2.30259e-124	-3.39766e-124	-1.44308e-124	-1.22119e-124	8.29237e-125	3.74621e-124	-5.92773e-125	2.88257e-124	-1.80713e-124	-2.95401e-124	4.13726e-125	-8.23711e-125	2.47144e-124	-2.17658e-124	9.44704e-247
8.06499e-126	-1.82163e-125	5.7249e-126	1.05213e-125	1.92212e-126	-1.44823e-125	1.2491e-126	-1.91077e-126	-2.34546e-125	-5.39904e-125	-1.40694e-125	-2.44665e-126	7.31492e-127	-4.89046e-126	4.15778e-126	1.1224e-127	7.93821e-126	-6.15824e-127	3.057e-126	2.92307e-126	1.10484e-125	-6.97737e-128	-2.11073e-125	3.59408e-126	-4.70389e-125	-1.17096e-127	2.39331e-126	1.95864e-126	-4.71569e-126	1.32841e-126	7.37778e-249
2.87867e-127	-4.49612e-126	1.1154e-126	-8.26228e-127	-2.00178e-126	5.43112e-127	7.74677e-127	-1.01453e-126	-1.55914e-127	-3.59191e-126	1.76066e-126	1.01e-126	-2.3969e-126	6.36515e-127	2.14632e-126	-1.59293e-126	-3.79521e-126	1.16313e-126	8.30279e-127	-1.51882e-127	9.71668e-128	-3.77942e-126	1.25428e-127	4.07197e-126	4.28787e-127	-3.42188e-127	2.55851e-127	3.49266e-126	-1.66679e-127	-2.70206e-126	1.2575e-250
1.16532e-127	5.03007e-128	3.11604e-127	1.29812e-128	1.7006e-129	2.74675e-128	-5.91895e-128	6.39637e-128	-9.79711e-128	-1.34277e-128	3.88232e-128	-1.34409e-127	-6.67713e-128	-2.48604e-128	-1.9057e-128	-1.1746e-128	-1.66872e-127	7.32042e-128	8.85126e-128	7.73746e-128	-9.21987e-129	2.15155e-128	4.62581e-129	-1.06575e-127	1.01361e-127	-6.68996e-128	2.24881e-127	-6.13132e-128	1.0597e-127	1.24274e-128	2.96075e-253
3.67174e-130	-4.58207e-129	5.74434e-129	-2.9785e-128	2.4154e-128	1.3675e-128	6.61826e-129	-1.61561e-128	-6.63249e-129	3.16218e-128	7.45143e-129	3.03227e-130	2.40816e-128	-8.64269e-129	-1.75103e-128	5.68856e-129	2.26618e-129	2.27036e-129	7.97182e-129	4.10791e-129	8.72278e-129	-3.62258e-129	-4.2468e-130	3.19571e-129	5.11765e-129	1.4921e-128	4.65759e-129	-9.76716e-129	7.00121e-129	9.28307e-129	4.80108e-255
-1.33366e-129	2.75058e-129	-2.25349e-130	-5.29824e-131	-9.13704e-131	-2.39941e-129	-9.79514e-131	2.6171e-130	6.502e-130	6.64035e-131	7.29194e-131	-1.50585e-131	1.58255e-131	-5.66614e-130	-5.91626e-130	1.57322e-129	-2.10198e-129	-1.07991e-129	-8.64321e-131	9.97495e-131	-2.74579e-131	-9.88879e-130	9.02728e-130	1.27793e-129	-4.8227e-130	-1.2158e-129	-2.11437e-129	2.15881e-130	1.18983e-130	2.29745e-129	3.93695e-257
-6.44011e-131	1.30131e-132	-8.34698e-131	8.63923e-131	8.01976e-131	2.51465e-131	-3.08167e-131	3.43481e-131	-6.74388e-132	-4.15247e-131	-2.76831e-131	-1.75805e-130	-1.22508e-131	-1.23248e-131	-1.49854e-131	-4.56594e-131	8.91941e-131	6.66862e-131	-1.25782e-130	3.6905e-131	-3.50792e-130	-2.79559e-131	3.8352e-131	-1.0565e-130	1.82371e-131	-5.82841e-131	3.91878e-131	-4.10863e-131	-4.61351e-132	1.37651e-132	2.3686e-259
8.19175e-132	-9.43358e-132	-8.16262e-132	-5.72325e-133	-1.77179e-131	8.43959e-132	3.18494e-132	-1.333e-131	-1.09169e-131	-9.8082e-132	4.03982e-131	9.34252e-132	5.30701e-132	-3.19988e-132	7.73697e-132	-2.90541e-132	3.63379e-133	-1.20137e-132	7.38856e-132	-7.59812e-134	-6.16737e-132	-2.97603e-132	7.26185e-132	2.8323e-132	1.60871e-132	6.55613e-133	-3.15472e-132	-1.16393e-132	-8.8772e-132	1.5421e-131	3.33217e-261
2.81478e-133	1.3006e-132	1.68039e-133	8.80116e-133	-9.41686e-134	5.50797e-133	1.4434e-133	1.08106e-133	3.87804e-133	-1.64801e-132	3.15235e-133	3.77145e-133	5.43249e-134	-1.08365e-132	-3.58629e-133	3.59912e-133	9.4471e-133	-4.54667e-133	1.10293e-133	1.32973e-132	2.35726e-132	-7.18515e-134	-6.62113e-134	-2.44384e-133	2.30456e-133	4.7539e-134	7.44857e-133	1.83693e-133	5.1985e-133	-1.89292e-132	2.04645e-263
-2.42566e-133	-3.62004e-134	1.56921e-136	5.70058e-134	-4.15219e-134	9.48353e-134	-1.06669e-134	-5.96696e-134	3.99147e-135	-6.76891e-134	-1.80492e-133	-2.78766e-134	-1.60202e-133	-2.51363e-134	7.06407e-134	-1.46457e-135	-1.05538e-133	2.34444e-133	-7.81086e-136	-1.92784e-135	-3.36836e-134	2.29546e-134	4.46976e-134	5.46283e-134	-8.9366e-137	1.06679e-133	2.61516e-134	8.59384e-134	-3.82458e-134	5.18171e-134	2.43379e-265
-1.05227e-135	3.84858e-135	-1.59746e-135	-1.97981e-135	1.41273e-134	-1.2626e-136	-7.38212e-135	7.69115e-136	1.50672e-134	-3.84903e-135	-1.78913e-135	3.73684e-135	-1.49703e-135	1.53971e-134	3.81463e-135	3.70058e-135	-2.21932e-136	5.97271e-136	1.94434e-135	3.56778e-136	-4.52076e-135	-1.8929e-136	2.1666e-134	-6.76875e-135	-5.6637e-135	-1.12288e-134	-2.01195e-135	1.20104e-135	6.16614e-135	-1.00168e-134	1.64566e-267
1.30222e-136	7.21396e-136	-2.0028e-136	-1.40195e-136	-1.61553e-135	2.47583e-136	-3.05404e-136	-2.4888e-136	5.74113e-136	2.41009e-136	1.08702e-135	-3.68586e-136	2.80924e-136	-4.47586e-136	-4.23221e-136	8.44194e-137	-1.76115e-136	8.88386e-137	-2.65843e-136	8.91006e-136	5.83197e-136	-1.50855e-136	-2.11097e-135	9.36023e-137	-1.51263e-135	-3.04273e-136	9.95337e-136	3.96342e-137	1.38135e-136	-4.64327e-137	1.47197e-269
5.17376e-137	-1.23911e-137	-4.55132e-137	2.25659e-137	-4.47128e-137	8.90019e-137	-1.26487e-136	-1.1525e-136	-1.02358e-137	1.61103e-137	-1.67195e-136	-3.52982e-137	6.13741e-137	-5.09532e-137	-6.45499e-138	-3.48247e-137	-1.39525e-137	1.31638e-137	5.01513e-137	-4.4163e-138	9.62038e-137	-2.18305e-137	-2.35914e-137	2.48022e-138	-1.28409e-137	3.80485e-137	1.18935e-137	1.55588e-137	1.18616e-136	4.07401e-137	1.12718e-271
-4.47726e-138	-5.42599e-138	1.47736e-138	-6.45846e-138	-1.77198e-138	2.61194e-138	-8.60449e-138	1.11978e-139	3.31084e-138	-1.02785e-137	4.28794e-138	-4.46999e-138	1.27321e-137	7.40384e-139	-4.04101e-139	3.62879e-139	2.68863e-138	2.59349e-138	7.64668e-138	3.39681e-138	1.48978e-137	-1.77047e-138	-4.30524e-138	-7.2124e-138	-4.04463e-138	2.91314e-138	2.89398e-138	9.59606e-138	-2.2438e-139	3.2698e-138	1.01097e-273
-2.86327e-139	-1.4034e-139	-1.10398e-138	-1.50775e-139	-3.22393e-139	-2.08227e-140	1.31335e-139	2.89398e-139	-7.5519e-139	6.50281e-140	4.78883e-139	-1.96953e-139	6.05866e-139	-5.48402e-139	2.66364e-143	-3.73274e-140	5.36874e-139	5.88832e-139	7.25452e-139	-1.04118e-138	1.07055e-139	-5.16484e-139	1.24597e-139	-4.38832e-139	-3.74867e-139	3.49901e-139	-6.72835e-139	4.10764e-139	-1.92493e-139	2.10882e-139	6.75796e-276
-8.41142e-141	2.19639e-140	-1.44544e-140	-6.77631e-141	-2.85513e-140	-5.82619e-141	2.36554e-140	-1.67774e-140	-1.91805e-140	-9.92979e-141	3.04918e-140	-2.44648e-140	-9.50504e-140	2.41899e-140	2.22625e-140	1.8475e-141	2.1997e-141	-1.71816e-140	1.21877e-140	7.86007e-140	1.31656e-139	-8.46408e-140	-5.56259e-141	-9.67466e-141	2.93046e-140	8.37522e-140	-3.64533e-140	1.34223e-140	1.0407e-140	-8.31147e-140	6.22588e-278
1.1704e-141	-5.78246e-142	-6.31023e-142	1.57371e-141	-1.07349e-141	1.24685e-141	1.00936e-140	-6.54267e-142	-1.89021e-141	6.1347e-141	3.28725e-142	-2.26447e-141	-3.5357e-141	-1.06949e-141	3.22753e-141	1.28806e-141	3.5878e-141	-1.54536e-141	-5.35237e-141	1.07566e-141	-3.26625e-141	-4.43662e-141	-2.01225e-141	2.55034e-142	1.39495e-141	-1.84667e-142	3.77993e-141	1.00437e-140	1.63351e-141	5.17481e-141	4.07881e-280
-8.05762e-142	2.63341e-142	2.39586e-142	1.85628e-142	3.03744e-142	-3.01271e-142	-2.3595e-142	-1.61664e-142	4.80571e-143	-7.86366e-143	1.63897e-142	-4.40108e-143	2.86396e-142	-3.43886e-142	1.45934e-142	3.15306e-143	-1.65307e-142	-4.76018e-142	-3.60056e-143	-3.21515e-142	-8.88692e-142	-1.80893e-142	1.15021e-142	-4.73527e-142	2.28823e-143	-3.02422e-142	4.02496e-142	1.1667e-142	9.2138e-143	1.03474e-142	3.04049e-282
3.79733e-143	-6.8875e-143	2.7877e-143	2.66118e-143	2.44703e-143	1.37641e-143	7.80273e-143	-2.4633e-143	9.16613e-144	2.25916e-143	4.67338e-143	-2.16477e-144	-1.26518e-143	1.18971e-143	-1.98988e-143	-1.35846e-143	2.23168e-143	-4.51544e-143	3.06221e-143	-1.46006e-143	-4.24564e-143	-9.52652e-143	7.37359e-144	1.43421e-143	-1.50658e-142	1.28082e-143	1.90096e-143	-9.25034e-143	7.33448e-144	-3.47914e-143	6.66899e-284
-1.75592e-144	2.28111e-144	1.24359e-144	1.7464e-145	1.1598e-144	1.95864e-145	3.70931e-145	3.12735e-146	-2.57786e-146	4.97447e-145	2.18316e-144	5.05251e-145	-5.63001e-145	6.14896e-145	2.80613e-144	1.11514e-145	-3.0803e-145	-6.98033e-145	-1.01063e-144	-7.7778e-145	-8.98814e-145	1.01889e-145	3.25686e-145	2.17507e-145	5.01188e-145	5.96853e-145	8.14925e-144	-1.66792e-144	-3.77773e-145	-4.85543e-145	9.85954e-287
1.84123e-145	4.63995e-146	-1.01288e-145	-1.22165e-145	-5.55851e-145	-6.36429e-146	-7.74784e-146	-1.14641e-145	1.65173e-146	1.22563e-145	-4.88675e-146	-5.22033e-146	9.00995e-146	-4.1478e-146	5.19768e-146	2.76753e-146	8.80282e-146	4.35009e-146	-4.43742e-145	-4.73015e-145	5.99284e-145	-3.023e-145	-3.06348e-145	-2.14203e-146	-1.6314e-145	1.6835e-145	-4.10046e-145	-1.15095e-145	2.74325e-145	-4.06799e-145	1.87932e-288
-2.2826e-147	1.24979e-147	-1.62525e-146	8.83748e-147	-9.01131e-147	1.43978e-146	4.28137e-146	1.09705e-146	-5.25467e-147	-9.8316e-147	1.07491e-146	-3.39324e-146	2.23957e-146	5.9874e-147	5.77102e-147	-5.64008e-147	-1.4375e-146	-1.81845e-147	-7.73718e-147	-3.68885e-147	2.2744e-146	7.7735e-147	-1.36646e-146	-1.53921e-146	3.99435e-146	-7.64577e-148	2.62205e-147	1.7911e-146	3.85879e-147	3.39791e-146	8.96263e-291
-6.72854e-148	-2.2569e-147	2.57709e-147	-1.57579e-148	3.3459e-148	2.51614e-149	-5.85724e-147	-6.41696e-148	-2.92591e-147	-8.04549e-148	1.25096e-147	1.53129e-147	-5.93118e-148	-6.9275e-148	-9.47535e-149	-4.70711e-148	-1.63142e-147	3.59829e-148	-8.71748e-148	-5.47782e-148	-3.87686e-148	-1.61336e-148	2.20462e-147	6.46607e-148	1.81362e-148	9.26246e-148	-4.34901e-148	-1.71078e-148	1.09152e-147	3.88191e-148	7.29816e-293
3.94895e-149	4.54293e-149	-5.62485e-148	-2.95867e-149	7.42599e-148	-7.09036e-149	-2.63397e-148	-4.51565e-148	-1.06729e-148	1.82852e-148	-1.23907e-148	1.20608e-148	5.35493e-149	-2.20502e-148	6.95454e-149	-1.42589e-148	4.06958e-151	4.78345e-150	1.08385e-148	5.77557e-149	-9.94073e-149	1.42121e-149	2.01345e-148	-6.23486e-150	1.15683e-148	9.85755e-149	1.54724e-148	3.33372e-149	6.13993e-149	3.18431e-149	1.42074e-294
-1.17181e-149	-3.2157e-149	5.39681e-150	-8.21426e-150	-4.81991e-149	-8.72212e-150	2.27131e-149	-6.13169e-150	1.17365e-149	-7.9033e-151	5.83238e-151	2.745e-149	2.56834e-149	5.39304e-150	-1.4788e-150	-5.46874e-150	1.07368e-150	-2.61927e-149	-9.25116e-151	-1.52891e-150	6.32678e-150	1.87585e-149	-2.07636e-150	7.40226e-150	6.42301e-151	-3.33602e-149	-3.767e-150	-1.49567e-149	1.86464e-149	2.93953e-150	8.68269e-297
-3.24986e-150	-1.75285e-150	8.95127e-151	2.14601e-150	2.74649e-150	-2.69548e-152	-8.1739e-151	-8.7249e-151	3.52147e-151	-2.25119e-151	2.22518e-151	2.59986e-150	-1.1397e-150	5.9208e-151	-2.63136e-150	-1.65918e-150	5.28058e-151	1.3598e-150	-1.36811e-150	-5.85084e-151	-7.11186e-151	3.70042e-151	-4.44968e-151	-1.87856e-150	-2.57072e-151	7.82923e-152	-4.12427e-151	-4.40049e-150	-4.84385e-151	5.32294e-151	7.51602e-299
1.72594e-151	-2.26198e-152	2.91236e-151	8.02155e-152	-2.08508e-151	-1.7133e-151	1.59272e-151	5.08024e-152	-1.00211e-151	2.45654e-151	4.07565e-152	-1.70975e-151	1.05818e-151	-4.39814e-152	5.98097e-152	-1.89831e-151	-1.46314e-151	4.86344e-153	3.55609e-152	5.93607e-152	-1.59592e-151	5.57425e-152	-5.84013e-152	1.16937e-151	1.73734e-152	-1.10296e-152	-4.92245e-152	1.72782e-152	-3.41754e-152	9.37872e-152	4.61349e-301
-8.74685e-153	-5.38266e-153	5.74531e-153	-6.17209e-153	1.10998e-152	-3.0804e-152	1.80497e-152	-2.87197e-153	6.37594e-153	1.08567e-152	-7.70927e-153	-1.36529e-153	-5.51931e-154	2.22325e-153	-1.66188e-152	3.39181e-153	-1.6541e-153	-3.05191e-153	-2.52161e-153	1.06741e-152	1.67173e-153	-1.24045e-152	4.27191e-153	3.75479e-153	-1.07141e-152	1.86026e-153	-1.78176e-153	-6.21541e-153	3.55501e-153	1.28634e-152	2.75499e-303
-5.28154e-154	1.09306e-153	-3.02252e-153	5.61458e-154	-4.44229e-154	-1.77499e-153	-1.4831e-154	1.54196e-154	-4.22828e-154	-8.54294e-154	-1.35172e-154	-1.74015e-153	-1.69247e-153	-8.59976e-154	1.08446e-153	-1.15823e-155	5.48253e-154	-1.05549e-153	3.26321e-154	5.87572e-154	-6.74474e-155	-8.33045e-155	5.72743e-154	-5.88444e-154	6.7472e-154	2.72537e-155	7.18243e-155	1.44929e-154	-7.82556e-154	1.21518e-153	2.81768e-305
-4.77183e-155	1.51521e-154	-2.25604e-155	6.85964e-156	-1.75588e-154	1.60234e-154	-2.02926e-155	-6.40546e-156	-8.22784e-155	8.19318e-156	-4.50554e-155	-3.42373e-156	-5.76038e-155	1.60118e-154	-6.01253e-155	5.38854e-155	1.18867e-154	6.60579e-155	3.91449e-155	9.18358e-155	3.08668e-154	3.41282e-155	3.35396e-155	-1.16363e-155	1.24994e-154	-1.72477e-155	3.02713e-155	-3.80954e-155	-4.1506e-156	-5.04308e-155	2.74113e-307
4.17114e-156	-6.56824e-156	2.86061e-156	-1.28055e-156	-3.30042e-156	2.1341e-156	-1.98237e-155	-4.26809e-156	-3.36088e-156	-1.86301e-157	1.03891e-155	7.53042e-156	-9.94161e-156	-7.03916e-156	2.07494e-156	-2.00293e-156	-9.76353e-156	-2.04732e-156	8.9937e-157	1.06547e-156	-3.54977e-156	3.36271e-156	5.22611e-156	6.8991e-156	2.27587e-156	1.73541e-155	-5.59254e-156	-3.0681e-156	4.52977e-156	-4.16642e-156	0
-4.95191e-157	-3.95297e-157	-1.80863e-157	6.76788e-157	1.24756e-157	-1.34953e-156	-9.43836e-158	-2.10581e-157	1.07801e-156	2.45342e-157	-3.20874e-157	5.06539e-157	8.62918e-157	6.75143e-157	-3.85455e-157	-1.5366e-157	-1.99984e-157	-4.87193e-157	6.26773e-157	-1.64565e-156	-2.3961e-157	-3.83929e-157	8.40039e-158	-2.28156e-157	-6.41187e-157	-3.6921e-158	3.3664e-157	3.8829e-157	-7.55444e-157	3.05724e-157	0
3.01404e-158	7.20868e-159	1.6732e-158	5.66509e-158	-2.18558e-158	2.61078e-158	-1.06914e-158	2.88958e-159	4.09387e-158	5.96456e-158	4.6988e-158	1.09075e-158	1.57806e-158	3.13204e-158	-9.03634e-159	-1.32915e-159	-1.21868e-158	1.38449e-158	-1.30273e-158	-1.05545e-158	7.87323e-159	-2.34398e-160	-1.15819e-157	-2.00388e-158	9.54764e-158	-8.17885e-158	9.58589e-158	1.18421e-157	4.62839e-158	-2.15198e-158	0
-9.37927e-159	1.67041e-159	9.79592e-160	9.09801e-160	1.48319e-159	5.76703e-159	4.01174e-159	1.42166e-159	4.71645e-159	2.82357e-159	1.02638e-158	-9.55182e-159	-1.29895e-159	4.91693e-160	7.16217e-160	-8.08035e-160	1.64344e-159	2.53254e-159	-8.62708e-160	9.57566e-160	-3.22138e-160	-1.07675e-158	3.60204e-160	3.68416e-159	-3.95265e-160	1.93209e-159	-2.54937e-159	1.00687e-159	2.95156e-159	-2.60181e-159	0
-1.33833e-161	3.77196e-160	-1.01529e-159	-9.15171e-160	7.50798e-160	8.02755e-160	-6.20899e-161	1.79109e-159	5.12798e-160	-2.80878e-160	1.63848e-160	1.51414e-160	-3.94004e-160	-1.25544e-160	-1.97123e-160	6.57725e-162	2.46938e-160	-3.30821e-161	1.41278e-160	-7.10314e-161	2.14169e-160	-7.86867e-161	6.26188e-161	7.76563e-160	-3.52409e-161	-5.62394e-161	-3.49385e-160	2.20347e-160	-1.20154e-159	3.92243e-160	0
2.76606e-162	-2.55867e-161	-1.55638e-161	8.20286e-161	-2.15258e-161	-1.27714e-160	2.07724e-161	2.40827e-161	6.09785e-162	-1.0535e-161	-5.13624e-161	1.17152e-160	-2.9144e-162	-2.60644e-161	2.44684e-162	3.81649e-161	8.32837e-162	3.72644e-162	-3.32022e-161	8.33495e-161	1.00986e-161	5.71489e-162	-4.77966e-161	2.54469e-161	1.09024e-161	-8.58183e-162	1.8682e-162	1.45983e-161	-1.823e-162	5.48635e-161	0
7.56492e-162	8.49012e-164	6.89331e-162	2.81776e-163	-1.55743e-163	-2.22896e-162	2.62025e-162	1.65727e-162	2.77436e-162	-3.54113e-162	6.57929e-162	-5.01252e-162	-4.14939e-163	-5.42715e-162	2.17937e-162	-5.01719e-162	7.61676e-163	2.3291e-162	3.23019e-162	5.1646e-162	-8.41364e-163	1.94631e-163	-2.54476e-163	2.75199e-162	-9.41227e-162	2.56421e-162	5.0169e-162	-1.77396e-164	2.10275e-162	5.30987e-162	0
-1.3567e-162	2.15023e-163	8.27798e-163	-2.22676e-163	1.44298e-162	1.70167e-163	6.59162e-163	5.48843e-163	6.05177e-163	-2.25429e-163	-4.05438e-163	2.92755e-163	-2.83123e-164	2.99714e-163	-1.12972e-162	-1.63236e-163	4.71118e-163	-1.76431e-163	-2.99981e-163	-1.20963e-162	-2.17991e-163	6.3352e-163	2.37395e-163	-1.62565e-163	8.1224e-164	-6.86064e-164	-8.2749e-163	-4.33464e-163	-1.00083e-162	1.82691e-163	0
-1.3567e-162	2.15023e-163	8.27798e-163	-2.22676e-163	1.44298e-162	1.70167e-163	6.59162e-163	5.48843e-163	6.05177e-163	-2.25429e-163	-4.05438e-163	2.92755e-163	-2.83123e-164	2.99714e-163	-1.12972e-162	-1.63236e-163	4.71118e-163	-1.76431e-163	-2.99981e-163	-1.20963e-162	-2.17991e-163	6.3352e-163	2.37395e-163	-1.62565e-163	8.1224e-164	-6.86064e-164	-8.2749e-163	-4.33464e-163	-1.00083e-162	1.82691e-163	0
-1.3567e-162	2.15023e-163	8.27798e-163	-2.22676e-163	1.44298e-162	1.70167e-163	6.59162e-163	5.48843e-163	6.05177e-163	-2.25429e-163	-4.05438e-163	2.92755e-163	-2.83123e-164	2.99714e-163	-1.12972e-162	-1.63236e-163	4.71118e-163	-1.76431e-163	-2.99981e-163	-1.20963e-162	-2.17991e-163	6.3352e-163	2.37395e-163	-1.62565e-163	8.1224e-164	-6.86064e-164	-8.2749e-163	-4.33464e-163	-1.00083e-162	1.82691e-163	0
-1.3567e-162	2.15023e-163	8.27798e-163	-2.22676e-163	1.44298e-162	1.70167e-163	6.59162e-163	5.48843e-163	6.05177e-163	-2.25429e-163	-4.05438e-163	2.92755e-163	-2.83123e-164	2.99714e-163	-1.12972e-162	-1.63236e-163	4.71118e-163	-1.76431e-163	-2.99981e-163	-1.20963e-162	-2.17991e-163	6.3352e-163	2.37395e-163	-1.62565e-163	8.1224e-164	-6.86064e-164	-8.2749e-163	-4.33464e-163	-1.00083e-162	1.82691e-163	0
-1.3567e-162	2.15023e-163	8.27798e-163	-2.22676e-163	1.44298e-162	1.70167e-163	6.59162e-163	5.48843e-163	6.05177e-163	-2.25429e-163	-4.05438e-163	2.92755e-163	-2.83123e-164	2.99714e-163	-1.12972e-162	-1.63236e-163	4.71118e-163	-1.76431e-163	-2.99981e-163	-1.20963e-162	-2.17991e-163	6.3352e-163	2.37395e-163	-1.62565e-163	8.1224e-164	-6.86064e-164	-8.2749e-163	-4.33464e-163	-1.00083e-162	1.82691e-163	0
-1.3567e-162	2.15023e-163	8.27798e-163	-2.22676e-163	1.44298e-162	1.70167e-163	6.59162e-163	5.48843e-163	6.05177e-163	-2.25429e-163	-4.05438e-163	2.92755e-163	-2.83123e-164	2.99714e-163	-1.12972e-162	-1.63236e-163	4.71118e-163	-1.76431e-163	-2.99981e-163	-1.20963e-162	-2.17991e-163	6.3352e-163	2.37395e-163	-1.62565e-163	8.1224e-164	-6.86064e-164	-8.2749e-163	-4.33464e-163	-1.00083e-162	1.82691e-163	0
-1.3567e-162	2.15023e-163	8.27798e-163	-2.22676e-163	1.44298e-162	1.70167e-163	6.59162e-163	5.48843e-163	6.05177e-163	-2.25429e-163	-4.05438e-163	2.92755e-163	-2.83123e-164	2.99714e-163	-1.12972e-162	-1.63236e-163	4.71118e-163	-1.76431e-163	-2.99981e-163	-1.20963e-162	-2.17991e-163	6.3352e-163	2.37395e-163	-1.62565e-163	8.1224e-164	-6.86064e-164	-8.2749e-163	-4.33464e-163	-1.00083e-162	1.82691e-163	0
-1.3567e-162	2.15023e-163	8.27798e-163	-2.22676e-163	1.44298e-162	1.70167e-163	6.59162e-163	5.48843e-163	6.05177e-163	-2.25429e-163	-4.05438e-163	2.92755e-163	-2.83123e-164	2.99714e-163	-1.12972e-162	-1.63236e-163	4.71118e-163	-1.76431e-163	-2.99981e-163	-1.20963e-162	-2.17991e-163	6.3352e-163	2.37395e-163	-1.62565e-163	8.1224e-164	-6.86064e-164	-8.2749e-163	-4.33464e-163	-1.00083e-162	1.82691e-163	0
-1.3567e-162	2.15023e-163	8.27798e-163	-2.22676e-163	1.44298e-162	1.70167e-163	6.59162e-163	5.48843e-163	6.05177e-163	-2.25429e-163	-4.05438e-163	2.92755e-163	-2.83123e-164	2.99714e-163	-1.12972e-162	-1.63236e-163	4.71118e-163	-1.76431e-163	-2.99981e-163	-1.20963e-162	-2.17991e-163	6.3352e-163	2.37395e-163	-1.62565e-163	8.1224e-164	-6.86064e-164	-8.2749e-163	-4.33464e-163	-1.00083e-162	1.82691e-163	0
-1.3567e-162	2.15023e-163	8.27798e-163	-2.22676e-163	1.44298e-162	1.70167e-163	6.59162e-163	5.48843e-163	6.05177e-163	-2.25429e-163	-4.05438e-163	2.92755e-163	-2.83123e-164	2.99714e-163	-1.12972e-162	-1.63236e-163	4.71118e-163	-1.76431e-163	-2.99981e-163	-1.20963e-162	-2.17991e-163	6.3352e-163	2.37395e-163	-1.62565e-163	8.1224e-164	-6.86064e-164	-8.2749e-163	-4.33464e-163	-1.00083e-162	1.82691e-163	0
-1.3567e-162	2.15023e-163	8.27798e-163	-2.22676e-163	1.44298e-162	1.70167e-163	6.59162e-163	5.48843e-163	6.05177e-163	-2.25429e-163	-4.05438e-163	2.92755e-163	-2.83123e-164	2.99714e-163	-1.12972e-162	-1.63236e-163	4.71118e-163	-1.76431e-163	-2.99981e-163	-1.20963e-162	-2.17991e-163	6.3352e-163	2.37395e-163	-1.62565e-163	8.1224e-164	-6.86064e-164	-8.2749e-163	-4.33464e-163	-1.00083e-162	1.82691e-163	0
-1.3567e-162	2.15023e-163	8.27798e-163	-2.22676e-163	1.44298e-162	1.70167e-163	6.59162e-163	5.48843e-163	6.05177e-163	-2.25429e-163	-4.05438e-163	2.92755e-163	-2.83123e-164	2.99714e-163	-1.12972e-162	-1.63236e-163	4.71118e-163	-1.76431e-163	-2.99981e-163	-1.20963e-162	-2.17991e-163	6.3352e-163	2.37395e-163	-1.62565e-163	8.1224e-164	-6.86064e-164	-8.2749e-163	-4.33464e-163	-1.00083e-162	1.82691e-163	0
-1.3567e-162	2.15023e-163	8.27798e-163	-2.22676e-163	1.44298e-162	1.70167e-163	6.59162e-163	5.48843e-163	6.05177e-163	-2.25429e-163	-4.05438e-163	2.92755e-163	-2.83123e-164	2.99714e-163	-1.12972e-162	-1.63236e-163	4.71118e-163	-1.76431e-163	-2.99981e-163	-1.20963e-162	-2.17991e-163	6.3352e-163	2.37395e-163	-1.62565e-163	8.1224e-164	-6.86064e-164	-8.2749e-163	-4.33464e-163	-1.00083e-162	1.82691e-163	0
-1.3567e-162	2.15023e-163	8.27798e-163	-2.22676e-163	1.44298e-162	1.70167e-163	6.59162e-163	5.48843e-163	6.05177e-163	-2.25429e-163	-4.05438e-163	2.92755e-163	-2.83123e-164	2.99714e-163	-1.12972e-162	-1.63236e-163	4.71118e-163	-1.76431e-163	-2.99981e-163	-1.20963e-162	-2.17991e-163	6.3352e-163	2.37395e-163	-1.62565e-163	8.1224e-164	-6.86064e-164	-8.2749e-163	-4.33464e-163	-1.00083e-162	1.82691e-163	0
-1.3567e-162	2.15023e-163	8.27798e-163	-2.22676e-163	1.44298e-162	1.70167e-163	6.59162e-163	5.48843e-163	6.05177e-163	-2.25429e-163	-4.05438e-163	2.92755e-163	-2.83123e-164	2.99714e-163	-1.12972e-162	-1.63236e-163	4.71118e-163	-1.76431e-163	-2.99981e-163	-1.20963e-162	-2.17991e-163	6.3352e-163	2.37395e-163	-1.62565e-163	8.1224e-164	-6.86064e-164	-8.2749e-163	-4.33464e-163	-1.00083e-162	1.82691e-163	0
-1.3567e-162	2.15023e-163	8.27798e-163	-2.22676e-163	1.44298e-162	1.70167e-163	6.59162e-163	5.48843e-163	6.05177e-163	-2.25429e-163	-4.05438e-163	2.92755e-163	-2.83123e-164	2.99714e-163	-1.12972e-162	-1.63236e-163	4.71118e-163	-1.76431e-163	-2.99981e-163	-1.20963e-162	-2.17991e-163	6.3352e-163	2.37395e-163	-1.62565e-163	8.1224e-164	-6.86064e-164	-8.2749e-163	-4.33464e-163	-1.00083e-162	1.82691e-163	0
-1.3567e-162	2.15023e-163	8.27798e-163	-2.22676e-163	1.44298e-162	1.70167e-163	6.59162e-163	5.48843e-163	6.05177e-163	-2.25429e-163	-4.05438e-163	2.92755e-163	-2.83123e-164	2.99714e-163	-1.12972e-162	-1.63236e-163	4.71118e-163	-1.76431e-163	-2.99981e-163	-1.20963e-162	-2.17991e-163	6.3352e-163	2.37395e-163	-1.62565e-163	8.1224e-164	-6.86064e-164	-8.2749e-163	-4.33464e-163	-1.00083e-162	1.82691e-163	0
-1.3567e-162	2.15023e-163	8.27798e-163	-2.22676e-163	1.44298e-162	1.70167e-163	6.59162e-163	5.48843e-163	6.05177e-163	-2.25429e-163	-4.05438e-163	2.92755e-163	-2.83123e-164	2.99714e-163	-1.12972e-162	-1.63236e-163	4.71118e-163	-1.76431e-163	-2.99981e-163	-1.20963e-162	-2.17991e-163	6.3352e-163	2.37395e-163	-1.62565e-163	8.1224e-164	-6.86064e-164	-8.2749e-163	-4.33464e-163	-1.00083e-162	1.82691e-163	0
-1.3567e-162	2.15023e-163	8.27798e-163	-2.22676e-163	1.44298e-162	1.70167e-163	6.59162e-163	5.48843e-163	6.05177e-163	-2.25429e-163	-4.05438e-163	2.92755e-163	-2.83123e-164	2.99714e-163	-1.12972e-162	-1.63236e-163	4.71118e-163	-1.76431e-163	-2.99981e-163	-1.20963e-162	-2.17991e-163	6.3352e-163	2.37395e-163	-1.62565e-163	8.1224e-164	-6.86064e-164	-8.2749e-163	-4.33464e-163	-1.00083e-162	1.82691e-163	0
-1.3567e-162	2.15023e-163	8.27798e-163	-2.22676e-163	1.44298e-162	1.70167e-163	6.59162e-163	5.48843e-163	6.05177e-163	-2.25429e-163	-4.05438e-163	2.92755e-163	-2.83123e-164	2.99714e-163	-1.12972e-162	-1.63236e-163	4.71118e-163	-1.76431e-163	-2.99981e-163	-1.20963e-162	-2.17991e-163	6.3352e-163	2.37395e-163	-1.62565e-163	8.1224e-164	-6.86064e-164	-8.2749e-163	-4.33464e-163	-1.00083e-162	1.82691e-163	0
-1.3567e-162	2.15023e-163	8.27798e-163	-2.22676e-163	1.44298e-162	1.70167e-163	6.59162e-163	5.48843e-163	6.05177e-163	-2.25429e-163	-4.05438e-163	2.92755e-163	-2.83123e-164	2.99714e-163	-1.12972e-162	-1.63236e-163	4.71118e-163	-1.76431e-163	-2.99981e-163	-1.20963e-162	-2.17991e-163	6.3352e-163	2.37395e-163	-1.62565e-163	8.1224e-164	-6.86064e-164	-8.2749e-163	-4.33464e-163	-1.00083e-162	1.82691e-163	0
-1.3567e-162	2.15023e-163	8.27798e-163	-2.22676e-163	1.44298e-162	1.70167e-163	6.59162e-163	5.48843e-163	6.05177e-163	-2.25429e-163	-4.05438e-163	2.92755e-163	-2.83123e-164	2.99714e-163	-1.12972e-162	-1.63236e-163	4.71118e-163	-1.76431e-163	-2.99981e-163	-1.20963e-162	-2.17991e-163	6.3352e-163	2.37395e-163	-1.62565e-163	8.1224e-164	-6.86064e-164	-8.2749e-163	-4.33464e-163	-1.00083e-162	1.82691e-163	0
-1.3567e-162	2.15023e-163	8.27798e-163	-2.22676e-163	1.44298e-162	1.70167e-163	6.59162e-163	5.48843e-163	6.05177e-163	-2.25429e-163	-4.05438e-163	2.92755e-163	-2.83123e-164	2.99714e-163	-1.12972e-162	-1.63236e-163	4.71118e-163	-1.76431e-163	-2.99981e-163	-1.20963e-162	-2.17991e-163	6.3352e-163	2.37395e-163	-1.62565e-163	8.1224e-164	-6.86064e-164	-8.2749e-163	-4.33464e-163	-1.00083e-162	1.82691e-163	0
-1.3567e-162	2.15023e-163	8.27798e-163	-2.22676e-163	1.44298e-162	1.70167e-163	6.59162e-163	5.48843e-163	6.05177e-163	-2.25429e-163	-4.05438e-163	2.92755e-163	-2.83123e-164	2.99714e-163	-1.12972e-162	-1.63236e-163	4.71118e-163	-1.76431e-163	-2.99981e-163	-1.20963e-162	-2.17991e-163	6.3352e-163	2.37395e-163	-1.62565e-163	8.1224e-164	-6.86064e-164	-8.2749e-163	-4.33464e-163	-1.00083e-162	1.82691e-163	0
-1.3567e-162	2.15023e-163	8.27798e-163	-2.22676e-163	1.44298e-162	1.70167e-163	6.59162e-163	5.48843e-163	6.05177e-163	-2.25429e-163	-4.05438e-163	2.92755e-163	-2.83123e-164	2.99714e-163	-1.12972e-162	-1.63236e-163	4.71118e-163	-1.76431e-163	-2.99981e-163	-1.20963e-162	-2.17991e-163	6.3352e-163	2.37395e-163	-1.62565e-163	8.1224e-164	-6.86064e-164	-8.2749e-163	-4.33464e-163	-1.00083e-162	1.82691e-163	0
-1.3567e-162	2.15023e-163	8.27798e-163	-2.22676e-163	1.44298e-162	1.70167e-163	6.59162e-163	5.48843e-163	6.05177e-163	-2.25429e-163	-4.05438e-163	2.92755e-163	-2.83123e-164	2.99714e-163	-1.12972e-162	-1.63236e-163	4.71118e-163	-1.76431e-163	-2.99981e-163	-1.20963e-162	-2.17991e-163	6.3352e-163	2.37395e-163	-1.62565e-163	8.1224e-164	-6.86064e-164	-8.2749e-163	-4.33464e-163	-1.00083e-162	1.82691e-163	0
-1.3567e-162	2.15023e-163	8.27798e-163	-2.22676e-163	1.44298e-162	1.70167e-163	6.59162e-163	5.48843e-163	6.05177e-163	-2.25429e-163	-4.05438e-163	2.92755e-163	-2.83123e-164	2.99714e-163	-1.12972e-162	-1.63236e-163	4.71118e-163	-1.76431e-163	-2.99981e-163	-1.20963e-162	-2.17991e-163	6.3352e-163	2.37395e-163	-1.62565e-163	8.1224e-164	-6.86064e-164	-8.2749e-163	-4.33464e-163	-1.00083e-162	1.82691e-163	0
-1.3567e-162	2.15023e-163	8.27798e-163	-2.22676e-163	1.44298e-162	1.70167e-163	6.59162e-163	5.48843e-163	6.05177e-163	-2.25429e-163	-4.05438e-163	2.92755e-163	-2.83123e-164	2.99714e-163	-1.12972e-162	-1.63236e-163	4.71118e-163	-1.76431e-163	-2.99981e-163	-1.20963e-162	-2.17991e-163	6.3352e-163	2.37395e-163	-1.62565e-163	8.1224e-164	-6.86064e-164	-8.2749e-163	-4.33464e-163	-1.00083e-162	1.82691e-163	0
-1.3567e-162	2.15023e-163	8.27798e-163	-2.22676e-163	1.44298e-162	1.70167e-163	6.59162e-163	5.48843e-163	6.05177e-163	-2.25429e-163	-4.05438e-163	2.92755e-163	-2.83123e-164	2.99714e-163	-1.12972e-162	-1.63236e-163	4.71118e-163	-1.76431e-163	-2.99981e-163	-1.20963e-162	-2.17991e-163	6.3352e-163	2.37395e-163	-1.62565e-163	8.1224e-164	-6.86064e-164	-8.2749e-163	-4.33464e-163	-1.00083e-162	1.82691e-163	0
-1.3567e-162	2.15023e-163	8.27798e-163	-2.22676e-163	1.44298e-162	1.70167e-163	6.59162e-163	5.48843e-163	6.05177e-163	-2.25429e-163	-4.05438e-163	2.92755e-163	-2.83123e-164	2.99714e-163	-1.12972e-162	-1.63236e-163	4.71118e-163	-1.76431e-163	-2.99981e-163	-1.20963e-162	-2.17991e-163	6.3352e-163	2.37395e-163	-1.62565e-163	8.1224e-164	-6.86064e-164	-8.2749e-163	-4.33464e-163	-1.00083e-162	1.82691e-163	0
-1.3567e-162	2.15023e-163	8.27798e-163	-2.22676e-163	1.44298e-162	1.70167e-163	6.59162e-163	5.48843e-163	6.05177e-163	-2.25429e-163	-4.05438e-163	2.92755e-163	-2.83123e-164	2.99714e-163	-1.12972e-162	-1.63236e-163	4.71118e-163	-1.76431e-163	-2.99981e-163	-1.20963e-162	-2.17991e-163	6.3352e-163	2.37395e-163	-1.62565e-163	8.1224e-164	-6.86064e-164	-8.2749e-163	-4.33464e-163	-1.00083e-162	1.82691e-163	0
-1.3567e-162	2.15023e-163	8.27798e-163	-2.22676e-163	1.44298e-162	1.70167e-163	6.59162e-163	5.48843e-163	6.05177e-163	-2.25429e-163	-4.05438e-163	2.92755e-163	-2.83123e-164	2.99714e-163	-1.12972e-162	-1.63236e-163	4.71118e-163	-1.76431e-163	-2.99981e-163	-1.20963e-162	-2.17991e-163	6.3352e-163	2.37395e-163	-1.62565e-163	8.1224e-164	-6.86064e-164	-8.2749e-163	-4.33464e-163	-1.00083e-162	1.82691e-163	0
-1.3567e-162	2.15023e-163	8.27798e-163	-2.22676e-163	1.44298e-162	1.70167e-163	6.59162e-163	5.48843e-163	6.05177e-163	-2.25429e-163	-4.05438e-163	2.92755e-163	-2.83123e-164	2.99714e-163	-1.12972e-162	-1.63236e-163	4.71118e-163	-1.76431e-163	-2.99981e-163	-1.20963e-162	-2.17991e-163	6.3352e-163	2.37395e-163	-1.62565e-163	8.1224e-164	-6.86064e-164	-8.2749e-163	-4.33464e-163	-1.00083e-162	1.82691e-163	0
-1.3567e-162	2.15023e-163	8.27798e-163	-2.22676e-163	1.44298e-162	1.70167e-163	6.59162e-163	5.48843e-163	6.05177e-163	-2.25429e-163	-4.05438e-163	2.92755e-163	-2.83123e-164	2.99714e-163	-1.12972e-162	-1.63236e-163	4.71118e-163	-1.76431e-163	-2.99981e-163	-1.20963e-162	-2.17991e-163	6.3352e-163	2.37395e-163	-1.62565e-163	8.1224e-164	-6.86064e-164	-8.2749e-163	-4.33464e-163	-1.00083e-162	1.82691e-163	0
-1.3567e-162	2.15023e-163	8.27798e-163	-2.22676e-163	1.44298e-162	1.70167e-163	6.59162e-163	5.48843e-163	6.05177e-163	-2.25429e-163	-4.05438e-163	2.92755e-163	-2.83123e-164	2.99714e-163	-1.12972e-162	-1.63236e-163	4.71118e-163	-1.76431e-163	-2.99981e-163	-1.20963e-162	-2.17991e-163	6.3352e-163	2.37395e-163	-1.62565e-163	8.1224e-164	-6.86064e-164	-8.2749e-163	-4.33464e-163	-1.00083e-162	1.82691e-163	0
-1.3567e-162	2.15023e-163	8.27798e-163	-2.22676e-163	1.44298e-162	1.70167e-163	6.59162e-163	5.48843e-163	6.05177e-163	-2.25429e-163	-4.05438e-163	2.92755e-163	-2.83123e-164	2.99714e-163	-1.12972e-162	-1.63236e-163	4.71118e-163	-1.76431e-163	-2.99981e-163	-1.20963e-162	-2.17991e-163	6.3352e-163	2.37395e-163	-1.62565e-163	8.1224e-164	-6.86064e-164	-8.2749e-163	-4.33464e-163	-1.00083e-162	1.82691e-163	0
-1.3567e-162	2.15023e-163	8.27798e-163	-2.22676e-163	1.44298e-162	1.70167e-163	6.59162e-163	5.48843e-163	6.05177e-163	-2.25429e-163	-4.05438e-163	2.92755e-163	-2.83123e-164	2.99714e-163	-1.12972e-162	-1.63236e-163	4.71118e-163	-1.76431e-163	-2.99981e-163	-1.20963e-162	-2.17991e-163	6.3352e-163	2.37395e-163	-1.62565e-163	8.1224e-164	-6.86064e-164	-8.2749e-163	-4.33464e-163	-1.00083e-162	1.82691e-163	0
-1.3567e-162	2.15023e-163	8.27798e-163	-2.22676e-163	1.44298e-162	1.70167e-163	6.59162e-163	5.48843e-163	6.05177e-163	-2.25429e-163	-4.05438e-163	2.92755e-163	-2.83123e-164	2.99714e-163	-1.12972e-162	-1.63236e-163	4.71118e-163	-1.76431e-163	-2.99981e-163	-1.20963e-162	-2.17991e-163	6.3352e-163	2.37395e-163	-1.62565e-163	8.1224e-164	-6.86064e-164	-8.2749e-163	-4.33464e-163	-1.00083e-162	1.82691e-163	0
-1.3567e-162	2.15023e-163	8.27798e-163	-2.22676e-163	1.44298e-162	1.70167e-163	6.59162e-163	5.48843e-163	6.05177e-163	-2.25429e-163	-4.05438e-163	2.92755e-163	-2.83123e-164	2.99714e-163	-1.12972e-162	-1.63236e-163	4.71118e-163	-1.76431e-163	-2.99981e-163	-1.20963e-162	-2.17991e-163	6.3352e-163	2.37395e-163	-1.62565e-163	8.1224e-164	-6.86064e-164	-8.2749e-163	-4.33464e-163	-1.00083e-162	1.82691e-163	0
-1.3567e-162	2.15023e-163	8.27798e-163	-2.22676e-163	1.44298e-162	1.70167e-163	6.59162e-163	5.48843e-163	6.05177e-163	-2.25429e-163	-4.05438e-163	2.92755e-163	-2.83123e-164	2.99714e-163	-1.12972e-162	-1.63236e-163	4.71118e-163	-1.76431e-163	-2.99981e-163	-1.20963e-162	-2.17991e-163	6.3352e-163	2.37395e-163	-1.62565e-163	8.1224e-164	-6.86064e-164	-8.2749e-163	-4.33464e-163	-1.00083e-162	1.82691e-163	0
-1.3567e-162	2.15023e-163	8.27798e-163	-2.22676e-163	1.44298e-162	1.70167e-163	6.59162e-163	5.48843e-163	6.05177e-163	-2.25429e-163	-4.05438e-163	2.92755e-163	-2.83123e-164	2.99714e-163	-1.12972e-162	-1.63236e-163	4.71118e-163	-1.76431e-163	-2.99981e-163	-1.20963e-162	-2.17991e-163	6.3352e-163	2.37395e-163	-1.62565e-163	8.1224e-164	-6.86064e-164	-8.2749e-163	-4.33464e-163	-1.00083e-162	1.82691e-163	0
-1.3567e-162	2.15023e-163	8.27798e-163	-2.22676e-163	1.44298e-162	1.70167e-163	6.59162e-163	5.48843e-163	6.05177e-163	-2.25429e-163	-4.05438e-163	2.92755e-163	-2.83123e-164	2.99714e-163	-1.12972e-162	-1.63236e-163	4.71118e-163	-1.76431e-163	-2.99981e-163	-1.20963e-162	-2.17991e-163	6.3352e-163	2.37395e-163	-1.62565e-163	8.1224e-164	-6.86064e-164	-8.2749e-163	-4.33464e-163	-1.00083e-162	1.82691e-163	0
-1.3567e-162	2.15023e-163	8.27798e-163	-2.22676e-163	1.44298e-162	1.70167e-163	6.59162e-163	5.48843e-163	6.05177e-163	-2.25429e-163	-4.05438e-163	2.92755e-163	-2.83123e-164	2.99714e-163	-1.12972e-162	-1.63236e-163	4.71118e-163	-1.76431e-163	-2.99981e-163	-1.20963e-162	-2.17991e-163	6.3352e-163	2.37395e-163	-1.62565e-163	8.1224e-164	-6.86064e-164	-8.2749e-163	-4.33464e-163	-1.00083e-162	1.82691e-163	0
-1.3567e-162	2.15023e-163	8.27798e-163	-2.22676e-163	1.44298e-162	1.70167e-163	6.59162e-163	5.48843e-163	6.05177e-163	-2.25429e-163	-4.05438e-163	2.92755e-163	-2.83123e-164	2.99714e-163	-1.12972e-162	-1.63236e-163	4.71118e-163	-1.76431e-163	-2.99981e-163	-1.20963e-162	-2.17991e-163	6.3352e-163	2.37395e-163	-1.62565e-163	8.1224e-164	-6.86064e-164	-8.2749e-163	-4.33464e-163	-1.00083e-162	1.82691e-163	0
-1.3567e-162	2.15023e-163	8.27798e-163	-2.22676e-163	1.44298e-162	1.70167e-163	6.59162e-163	5.48843e-163	6.05177e-163	-2.25429e-163	-4.05438e-163	2.92755e-163	-2.83123e-164	2.99714e-163	-1.12972e-162	-1.63236e-163	4.71118e-163	-1.76431e-163	-2.99981e-163	-1.20963e-162	-2.17991e-163	6.3352e-163	2.37395e-163	-1.62565e-163	8.1224e-164	-6.86064e-164	-8.2749e-163	-4.33464e-163	-1.00083e-162	1.82691e-163	0
-1.3567e-162	2.15023e-163	8.27798e-163	-2.22676e-163	1.44298e-162	1.70167e-163	6.59162e-163	5.48843e-163	6.05177e-163	-2.25429e-163	-4.05438e-163	2.92755e-163	-2.83123e-164	2.99714e-163	-1.12972e-162	-1.63236e-163	4.71118e-163	-1.76431e-163	-2.99981e-163	-1.20963e-162	-2.17991e-163	6.3352e-163	2.37395e-163	-1.62565e-163	8.1224e-164	-6.86064e-164	-8.2749e-163	-4.33464e-163	-1.00083e-162	1.82691e-163	0
-1.3567e-162	2.15023e-163	8.27798e-163	-2.22676e-163	1.44298e-162	1.70167e-163	6.59162e-163	5.48843e-163	6.05177e-163	-2.25429e-163	-4.05438e-163	2.92755e-163	-2.83123e-164	2.99714e-163	-1.12972e-162	-1.63236e-163	4.71118e-163	-1.76431e-163	-2.99981e-163	-1.20963e-162	-2.17991e-163	6.3352e-163	2.37395e-163	-1.62565e-163	8.1224e-164	-6.86064e-164	-8.2749e-163	-4.33464e-163	-1.00083e-162	1.82691e-163	0
-1.3567e-162	2.15023e-163	8.27798e-163	-2.22676e-163	1.44298e-162	1.70167e-163	6.59162e-163	5.48843e-163	6.05177e-163	-2.25429e-163	-4.05438e-163	2.92755e-163	-2.83123e-164	2.99714e-163	-1.12972e-162	-1.63236e-163	4.71118e-163	-1.76431e-163	-2.99981e-163	-1.20963e-162	-2.17991e-163	6.3352e-163	2.37395e-163	-1.62565e-163	8.1224e-164	-6.86064e-164	-8.2749e-163	-4.33464e-163	-1.00083e-162	1.82691e-163	0
-1.3567e-162	2.15023e-163	8.27798e-163	-2.22676e-163	1.44298e-162	1.70167e-163	6.59162e-163	5.48843e-163	6.05177e-163	-2.25429e-163	-4.05438e-163	2.92755e-163	-2.83123e-164	2.99714e-163	-1.12972e-162	-1.63236e-163	4.71118e-163	-1.76431e-163	-2.99981e-163	-1.20963e-162	-2.17991e-163	6.3352e-163	2.37395e-163	-1.62565e-163	8.1224e-164	-6.86064e-164	-8.2749e-163	-4.33464e-163	-1.00083e-162	1.82691e-163	0
-1.3567e-162	2.15023e-163	8.27798e-163	-2.22676e-163	1.44298e-162	1.70167e-163	6.59162e-163	5.48843e-163	6.05177e-163	-2.25429e-163	-4.05438e-163	2.92755e-163	-2.83123e-164	2.99714e-163	-1.12972e-162	-1.63236e-163	4.71118e-163	-1.76431e-163	-2.99981e-163	-1.20963e-162	-2.17991e-163	6.3352e-163	2.37395e-163	-1.62565e-163	8.1224e-164	-6.86064e-164	-8.2749e-163	-4.33464e-163	-1.00083e-162	1.82691e-163	0
-1.3567e-162	2.15023e-163	8.27798e-163	-2.22676e-163	1.44298e-162	1.70167e-163	6.59162e-163	5.48843e-163	6.05177e-163	-2.25429e-163	-4.05438e-163	2.92755e-163	-2.83123e-164	2.99714e-163	-1.12972e-162	-1.63236e-163	4.71118e-163	-1.76431e-163	-2.99981e-163	-1.20963e-162	-2.17991e-163	6.3352e-163	2.37395e-163	-1.62565e-163	8.1224e-164	-6.86064e-164	-8.2749e-163	-4.33464e-163	-1.00083e-162	1.82691e-163	0
-1.3567e-162	2.15023e-163	8.27798e-163	-2.22676e-163	1.44298e-162	1.70167e-163	6.59162e-163	5.48843e-163	6.05177e-163	-2.25429e-163	-4.05438e-163	2.92755e-163	-2.83123e-164	2.99714e-163	-1.12972e-162	-1.63236e-163	4.71118e-163	-1.76431e-163	-2.99981e-163	-1.20963e-162	-2.17991e-163	6.3352e-163	2.37395e-163	-1.62565e-163	8.1224e-164	-6.86064e-164	-8.2749e-163	-4.33464e-163	-1.00083e-162	1.82691e-163	0
-1.3567e-162	2.15023e-163	8.27798e-163	-2.22676e-163	1.44298e-162	1.70167e-163	6.59162e-163	5.48843e-163	6.05177e-163	-2.25429e-163	-4.05438e-163	2.92755e-163	-2.83123e-164	2.99714e-163	-1.12972e-162	-1.63236e-163	4.71118e-163	-1.76431e-163	-2.99981e-163	-1.20963e-162	-2.17991e-163	6.3352e-163	2.37395e-163	-1.62565e-163	8.1224e-164	-6.86064e-164	-8.2749e-163	-4.33464e-163	-1.00083e-162	1.82691e-163	0
-1.3567e-162	2.15023e-163	8.27798e-163	-2.22676e-163	1.44298e-162	1.70167e-163	6.59162e-163	5.48843e-163	6.05177e-163	-2.25429e-163	-4.05438e-163	2.92755e-163	-2.83123e-164	2.99714e-163	-1.12972e-162	-1.63236e-163	4.71118e-163	-1.76431e-163	-2.99981e-163	-1.20963e-162	-2.17991e-163	6.3352e-163	2.37395e-163	-1.62565e-163	8.1224e-164	-6.86064e-164	-8.2749e-163	-4.33464e-163	-1.00083e-162	1.82691e-163	0
-1.3567e-162	2.15023e-163	8.27798e-163	-2.22676e-163	1.44298e-162	1.70167e-163	6.59162e-163	5.48843e-163	6.05177e-163	-2.25429e-163	-4.05438e-163	2.92755e-163	-2.83123e-164	2.99714e-163	-1.12972e-162	-1.63236e-163	4.71118e-163	-1.76431e-163	-2.99981e-163	-1.20963e-162	-2.17991e-163	6.3352e-163	2.37395e-163	-1.62565e-163	8.1224e-164	-6.86064e-164	-8.2749e-163	-4.33464e-163	-1.00083e-162	1.82691e-163	0
-1.3567e-162	2.15023e-163	8.27798e-163	-2.22676e-163	1.44298e-162	1.70167e-163	6.59162e-163	5.48843e-163	6.05177e-163	-2.25429e-163	-4.05438e-163	2.92755e-163	-2.83123e-164	2.99714e-163	-1.12972e-162	-1.63236e-163	4.71118e-163	-1.76431e-163	-2.99981e-163	-1.20963e-162	-2.17991e-163	6.3352e-163	2.37395e-163	-1.62565e-163	8.1224e-164	-6.86064e-164	-8.2749e-163	-4.33464e-163	-1.00083e-162	1.82691e-163	0
-1.3567e-162	2.15023e-163	8.27798e-163	-2.22676e-163	1.44298e-162	1.70167e-163	6.59162e-163	5.48843e-163	6.05177e-163	-2.25429e-163	-4.05438e-163	2.92755e-163	-2.83123e-164	2.99714e-163	-1.12972e-162	-1.63236e-163	4.71118e-163	-1.76431e-163	-2.99981e-163	-1.20963e-162	-2.17991e-163	6.3352e-163	2.37395e-163	-1.62565e-163	8.1224e-164	-6.86064e-164	-8.2749e-163	-4.33464e-163	-1.00083e-162	1.82691e-163	0
-1.3567e-162	2.15023e-163	8.27798e-163	-2.22676e-163	1.44298e-162	1.70167e-163	6.59162e-163	5.48843e-163	6.05177e-163	-2.25429e-163	-4.05438e-163	2.92755e-163	-2.83123e-164	2.99714e-163	-1.12972e-162	-1.63236e-163	4.71118e-163	-1.76431e-163	-2.99981e-163	-1.20963e-162	-2.17991e-163	6.3352e-163	2.37395e-163	-1.62565e-163	8.1224e-164	-6.86064e-164	-8.2749e-163	-4.33464e-163	-1.00083e-162	1.82691e-163	0
-1.3567e-162	2.15023e-163	8.27798e-163	-2.22676e-163	1.44298e-162	1.70167e-163	6.59162e-163	5.48843e-163	6.05177e-163	-2.25429e-163	-4.05438e-163	2.92755e-163	-2.83123e-164	2.99714e-163	-1.12972e-162	-1.63236e-163	4.71118e-163	-1.76431e-163	-2.99981e-163	-1.20963e-162	-2.17991e-163	6.3352e-163	2.37395e-163	-1.62565e-163	8.1224e-164	-6.86064e-164	-8.2749e-163	-4.33464e-163	-1.00083e-162	1.82691e-163	0
-1.3567e-162	2.15023e-163	8.27798e-163	-2.22676e-163	1.44298e-162	1.70167e-163	6.59162e-163	5.48843e-163	6.05177e-163	-2.25429e-163	-4.05438e-163	2.92755e-163	-2.83123e-164	2.99714e-163	-1.12972e-162	-1.63236e-163	4.71118e-163	-1.76431e-163	-2.99981e-163	-1.20963e-162	-2.17991e-163	6.3352e-163	2.37395e-163	-1.62565e-163	8.1224e-164	-6.86064e-164	-8.2749e-163	-4.33464e-163	-1.00083e-162	1.82691e-163	0
-1.3567e-162	2.15023e-163	8.27798e-163	-2.22676e-163	1.44298e-162	1.70167e-163	6.59162e-163	5.48843e-163	6.05177e-163	-2.25429e-163	-4.05438e-163	2.92755e-163	-2.83123e-164	2.99714e-163	-1.12972e-162	-1.63236e-163	4.71118e-163	-1.76431e-163	-2.99981e-163	-1.20963e-162	-2.17991e-163	6.3352e-163	2.37395e-163	-1.62565e-163	8.1224e-164	-6.86064e-164	-8.2749e-163	-4.33464e-163	-1.00083e-162	1.82691e-163	0
-1.3567e-162	2.15023e-163	8.27798e-163	-2.22676e-163	1.44298e-162	1.70167e-163	6.59162e-163	5.48843e-163	6.05177e-163	-2.25429e-163	-4.05438e-163	2.92755e-163	-2.83123e-164	2.99714e-163	-1.12972e-162	-1.63236e-163	4.71118e-163	-1.76431e-163	-2.99981e-163	-1.20963e-162	-2.17991e-163	6.3352e-163	2.37395e-163	-1.62565e-163	8.1224e-164	-6.86064e-164	-8.2749e-163	-4.33464e-163	-1.00083e-162	1.82691e-163	0
-1.3567e-162	2.15023e-163	8.27798e-163	-2.22676e-163	1.44298e-162	1.70167e-163	6.59162e-163	5.48843e-163	6.05177e-163	-2.25429e-163	-4.05438e-163	2.92755e-163	-2.83123e-164	2.99714e-163	-1.12972e-162	-1.63236e-163	4.71118e-163	-1.76431e-163	-2.99981e-163	-1.20963e-162	-2.17991e-163	6.3352e-163	2.37395e-163	-1.62565e-163	8.1224e-164	-6.86064e-164	-8.2749e-163	-4.33464e-163	-1.00083e-162	1.82691e-163	0
-1.3567e-162	2.15023e-163	8.27798e-163	-2.22676e-163	1.44298e-162	1.70167e-163	6.59162e-163	5.48843e-163	6.05177e-163	-2.25429e-163	-4.05438e-163	2.92755e-163	-2.83123e-164	2.99714e-163	-1.12972e-162	-1.63236e-163	4.71118e-163	-1.76431e-163	-2.99981e-163	-1.20963e-162	-2.17991e-163	6.3352e-163	2.37395e-163	-1.62565e-163	8.1224e-164	-6.86064e-164	-8.2749e-163	-4.33464e-163	-1.00083e-162	1.82691e-163	0
-1.3567e-162	2.15023e-163	8.27798e-163	-2.22676e-163	1.44298e-162	1.70167e-163	6.59162e-163	5.48843e-163	6.05177e-163	-2.25429e-163	-4.05438e-163	2.92755e-163	-2.83123e-164	2.99714e-163	-1.12972e-162	-1.63236e-163	4.71118e-163	-1.76431e-163	-2.99981e-163	-1.20963e-162	-2.17991e-163	6.3352e-163	2.37395e-163	-1.62565e-163	8.1224e-164	-6.86064e-164	-8.2749e-163	-4.33464e-163	-1.00083e-162	1.82691e-163	0
-1.3567e-162	2.15023e-163	8.27798e-163	-2.22676e-163	1.44298e-162	1.70167e-163	6.59162e-163	5.48843e-163	6.05177e-163	-2.25429e-163	-4.05438e-163	2.92755e-163	-2.83123e-164	2.99714e-163	-1.12972e-162	-1.63236e-163	4.71118e-163	-1.76431e-163	-2.99981e-163	-1.20963e-162	-2.17991e-163	6.3352e-163	2.37395e-163	-1.62565e-163	8.1224e-164	-6.86064e-164	-8.2749e-163	-4.33464e-163	-1.00083e-162	1.82691e-163	0
-1.3567e-162	2.15023e-163	8.27798e-163	-2.22676e-163	1.44298e-162	1.70167e-163	6.59162e-163	5.48843e-163	6.05177e-163	-2.25429e-163	-4.05438e-163	2.92755e-163	-2.83123e-164	2.99714e-163	-1.12972e-162	-1.63236e-163	4.71118e-163	-1.76431e-163	-2.99981e-163	-1.20963e-162	-2.17991e-163	6.3352e-163	2.37395e-163	-1.62565e-163	8.1224e-164	-6.86064e-164	-8.2749e-163	-4.33464e-163	-1.00083e-162	1.82691e-163	0
-1.3567e-162	2.15023e-163	8.27798e-163	-2.22676e-163	1.44298e-162	1.70167e-163	6.59162e-163	5.48843e-163	6.05177e-163	-2.25429e-163	-4.05438e-163	2.92755e-163	-2.83123e-164	2.99714e-163	-1.12972e-162	-1.63236e-163	4.71118e-163	-1.76431e-163	-2.99981e-163	-1.20963e-162	-2.17991e-163	6.3352e-163	2.37395e-163	-1.62565e-163	8.1224e-164	-6.86064e-164	-8.2749e-163	-4.33464e-163	-1.00083e-162	1.82691e-163	0
-1.3567e-162	2.15023e-163	8.27798e-163	-2.22676e-163	1.44298e-162	1.70167e-163	6.59162e-163	5.48843e-163	6.05177e-163	-2.25429e-163	-4.05438e-163	2.92755e-163	-2.83123e-164	2.99714e-163	-1.12972e-162	-1.63236e-163	4.71118e-163	-1.76431e-163	-2.99981e-163	-1.20963e-162	-2.17991e-163	6.3352e-163	2.37395e-163	-1.62565e-163	8.1224e-164	-6.86064e-164	-8.2749e-163	-4.33464e-163	-1.00083e-162	1.82691e-163	0
-1.3567e-162	2.15023e-163	8.27798e-163	-2.22676e-163	1.44298e-162	1.70167e-163	6.59162e-163	5.48843e-163	6.05177e-163	-2.25429e-163	-4.05438e-163	2.92755e-163	-2.83123e-164	2.99714e-163	-1.12972e-162	-1.63236e-163	4.71118e-163	-1.76431e-163	-2.99981e-163	-1.20963e-162	-2.17991e-163	6.3352e-163	2.37395e-163	-1.62565e-163	8.1224e-164	-6.86064e-164	-8.2749e-163	-4.33464e-163	-1.00083e-162	1.82691e-163	0
-1.3567e-162	2.15023e-163	8.27798e-163	-2.22676e-163	1.44298e-162	1.70167e-163	6.59162e-163	5.48843e-163	6.05177e-163	-2.25429e-163	-4.05438e-163	2.92755e-163	-2.83123e-164	2.99714e-163	-1.12972e-162	-1.63236e-163	4.71118e-163	-1.76431e-163	-2.99981e-163	-1.20963e-162	-2.17991e-163	6.3352e-163	2.37395e-163	-1.62565e-163	8.1224e-164	-6.86064e-164	-8.2749e-163	-4.33464e-163	-1.00083e-162	1.82691e-163	0
-1.3567e-162	2.15023e-163	8.27798e-163	-2.22676e-163	1.44298e-162	1.70167e-163	6.59162e-163	5.48843e-163	6.05177e-163	-2.25429e-163	-4.05438e-163	2.92755e-163	-2.83123e-164	2.99714e-163	-1.12972e-162	-1.63236e-163	4.71118e-163	-1.76431e-163	-2.99981e-163	-1.20963e-162	-2.17991e-163	6.3352e-163	2.37395e-163	-1.62565e-163	8.1224e-164	-6.86064e-164	-8.2749e-163	-4.33464e-163	-1.00083e-162	1.82691e-163	0
-1.3567e-162	2.15023e-163	8.27798e-163	-2.22676e-163	1.44298e-162	1.70167e-163	6.59162e-163	5.48843e-163	6.05177e-163	-2.25429e-163	-4.05438e-163	2.92755e-163	-2.83123e-164	2.99714e-163	-1.12972e-162	-1.63236e-163	4.71118e-163	-1.76431e-163	-2.99981e-163	-1.20963e-162	-2.17991e-163	6.3352e-163	2.37395e-163	-1.62565e-163	8.1224e-164	-6.86064e-164	-8.2749e-163	-4.33464e-163	-1.00083e-162	1.82691e-163	0
-1.3567e-162	2.15023e-163	8.27798e-163	-2.22676e-163	1.44298e-162	1.70167e-163	6.59162e-163	5.48843e-163	6.05177e-163	-2.25429e-163	-4.05438e-163	2.92755e-163	-2.83123e-164	2.99714e-163	-1.12972e-162	-1.63236e-163	4.71118e-163	-1.76431e-163	-2.99981e-163	-1.20963e-162	-2.17991e-163	6.3352e-163	2.37395e-163	-1.62565e-163	8.1224e-164	-6.86064e-164	-8.2749e-163	-4.33464e-163	-1.00083e-162	1.82691e-163	0
-1.3567e-162	2.15023e-163	8.27798e-163	-2.22676e-163	1.44298e-162	1.70167e-163	6.59162e-163	5.48843e-163	6.05177e-163	-2.25429e-163	-4.05438e-163	2.92755e-163	-2.83123e-164	2.99714e-163	-1.12972e-162	-1.63236e-163	4.71118e-163	-1.76431e-163	-2.99981e-163	-1.20963e-162	-2.17991e-163	6.3352e-163	2.37395e-163	-1.62565e-163	8.1224e-164	-6.86064e-164	-8.2749e-163	-4.33464e-163	-1.00083e-162	1.82691e-163	0
-1.3567e-162	2.15023e-163	8.27798e-163	-2.22676e-163	1.44298e-162	1.70167e-163	6.59162e-163	5.48843e-163	6.05177e-163	-2.25429e-163	-4.05438e-163	2.92755e-163	-2.83123e-164	2.99714e-163	-1.12972e-162	-1.63236e-163	4.71118e-163	-1.76431e-163	-2.99981e-163	-1.20963e-162	-2.17991e-163	6.3352e-163	2.37395e-163	-1.62565e-163	8.1224e-164	-6.86064e-164	-8.2749e-163	-4.33464e-163	-1.00083e-162	1.82691e-163	0
-1.3567e-162	2.15023e-163	8.27798e-163	-2.22676e-163	1.44298e-162	1.70167e-163	6.59162e-163	5.48843e-163	6.05177e-163	-2.25429e-163	-4.05438e-163	2.92755e-163	-2.83123e-164	2.99714e-163	-1.12972e-162	-1.63236e-163	4.71118e-163	-1.76431e-163	-2.99981e-163	-1.20963e-162	-2.17991e-163	6.3352e-163	2.37395e-163	-1.62565e-163	8.1224e-164	-6.86064e-164	-8.2749e-163	-4.33464e-163	-1.00083e-162	1.82691e-163	0
-1.3567e-162	2.15023e-163	8.27798e-163	-2.22676e-163	1.44298e-162	1.70167e-163	6.59162e-163	5.48843e-163	6.05177e-163	-2.25429e-163	-4.05438e-163	2.92755e-163	-2.83123e-164	2.99714e-163	-1.12972e-162	-1.63236e-163	4.71118e-163	-1.76431e-163	-2.99981e-163	-1.20963e-162	-2.17991e-163	6.3352e-163	2.37395e-163	-1.62565e-163	8.1224e-164	-6.86064e-164	-8.2749e-163	-4.33464e-163	-1.00083e-162	1.82691e-163	0
-1.3567e-162	2.15023e-163	8.27798e-163	-2.22676e-163	1.44298e-162	1.70167e-163	6.59162e-163	5.48843e-163	6.05177e-163	-2.25429e-163	-4.05438e-163	2.92755e-163	-2.83123e-164	2.99714e-163	-1.12972e-162	-1.63236e-163	4.71118e-163	-1.76431e-163	-2.99981e-163	-1.20963e-162	-2.17991e-163	6.3352e-163	2.37395e-163	-1.62565e-163	8.1224e-164	-6.86064e-164	-8.2749e-163	-4.33464e-163	-1.00083e-162	1.82691e-163	0
-1.3567e-162	2.15023e-163	8.27798e-163	-2.22676e-163	1.44298e-162	1.70167e-163	6.59162e-163	5.48843e-163	6.05177e-163	-2.25429e-163	-4.05438e-163	2.92755e-163	-2.83123e-164	2.99714e-163	-1.12972e-162	-1.63236e-163	4.71118e-163	-1.76431e-163	-2.99981e-163	-1.20963e-162	-2.17991e-163	6.3352e-163	2.37395e-163	-1.62565e-163	8.1224e-164	-6.86064e-164	-8.2749e-163	-4.33464e-163	-1.00083e-162	1.82691e-163	0
-1.3567e-162	2.15023e-163	8.27798e-163	-2.22676e-163	1.44298e-162	1.70167e-163	6.59162e-163	5.48843e-163	6.05177e-163	-2.25429e-163	-4.05438e-163	2.92755e-163	-2.83123e-164	2.99714e-163	-1.12972e-162	-1.63236e-163	4.71118e-163	-1.76431e-163	-2.99981e-163	-1.20963e-162	-2.17991e-163	6.3352e-163	2.37395e-163	-1.62565e-163	8.1224e-164	-6.86064e-164	-8.2749e-163	-4.33464e-163	-1.00083e-162	1.82691e-163	0
-1.3567e-162	2.15023e-163	8.27798e-163	-2.22676e-163	1.44298e-162	1.70167e-163	6.59162e-163	5.48843e-163	6.05177e-163	-2.25429e-163	-4.05438e-163	2.92755e-163	-2.83123e-164	2.99714e-163	-1.12972e-162	-1.63236e-163	4.71118e-163	-1.76431e-163	-2.99981e-163	-1.20963e-162	-2.17991e-163	6.3352e-163	2.37395e-163	-1.62565e-163	8.1224e-164	-6.86064e-164	-8.2749e-163	-4.33464e-163	-1.00083e-162	1.82691e-163	0
-1.3567e-162	2.15023e-163	8.27798e-163	-2.22676e-163	1.44298e-162	1.70167e-163	6.59162e-163	5.48843e-163	6.05177e-163	-2.25429e-163	-4.05438e-163	2.92755e-163	-2.83123e-164	2.99714e-163	-1.12972e-162	-1.63236e-163	4.71118e-163	-1.76431e-163	-2.99981e-163	-1.20963e-162	-2.17991e-163	6.3352e-163	2.37395e-163	-1.62565e-163	8.1224e-164	-6.86064e-164	-8.2749e-163	-4.33464e-163	-1.00083e-162	1.82691e-163	0
-1.3567e-162	2.15023e-163	8.27798e-163	-2.22676e-163	1.44298e-162	1.70167e-163	6.59162e-163	5.48843e-163	6.05177e-163	-2.25429e-163	-4.05438e-163	2.92755e-163	-2.83123e-164	2.99714e-163	-1.12972e-162	-1.63236e-163	4.71118e-163	-1.76431e-163	-2.99981e-163	-1.20963e-162	-2.17991e-163	6.3352e-163	2.37395e-163	-1.62565e-163	8.1224e-164	-6.86064e-164	-8.2749e-163	-4.33464e-163	-1.00083e-162	1.82691e-163	0
-1.3567e-162	2.15023e-163	8.27798e-163	-2.22676e-163	1.44298e-162	1.70167e-163	6.59162e-163	5.48843e-163	6.05177e-163	-2.25429e-163	-4.05438e-163	2.92755e-163	-2.83123e-164	2.99714e-163	-1.12972e-162	-1.63236e-163	4.71118e-163	-1.76431e-163	-2.99981e-163	-1.20963e-162	-2.17991e-163	6.3352e-163	2.37395e-163	-1.62565e-163	8.1224e-164	-6.86064e-164	-8.2749e-163	-4.33464e-163	-1.00083e-162	1.82691e-163	0
-1.3567e-162	2.15023e-163	8.27798e-163	-2.22676e-163	1.44298e-162	1.70167e-163	6.59162e-163	5.48843e-163	6.05177e-163	-2.25429e-163	-4.05438e-163	2.92755e-163	-2.83123e-164	2.99714e-163	-1.12972e-162	-1.63236e-163	4.71118e-163	-1.76431e-163	-2.99981e-163	-1.20963e-162	-2.17991e-163	6.3352e-163	2.37395e-163	-1.62565e-163	8.1224e-164	-6.86064e-164	-8.2749e-163	-4.33464e-163	-1.00083e-162	1.82691e-163	0
-1.3567e-162	2.15023e-163	8.27798e-163	-2.22676e-163	1.44298e-162	1.70167e-163	6.59162e-163	5.48843e-163	6.05177e-163	-2.25429e-163	-4.05438e-163	2.92755e-163	-2.83123e-164	2.99714e-163	-1.12972e-162	-1.63236e-163	4.71118e-163	-1.76431e-163	-2.99981e-163	-1.20963e-162	-2.17991e-163	6.3352e-163	2.37395e-163	-1.62565e-163	8.1224e-164	-6.86064e-164	-8.2749e-163	-4.33464e-163	-1.00083e-162	1.82691e-163	0
-1.3567e-162	2.15023e-163	8.27798e-163	-2.22676e-163	1.44298e-162	1.70167e-163	6.59162e-163	5.48843e-163	6.05177e-163	-2.25429e-163	-4.05438e-163	2.92755e-163	-2.83123e-164	2.99714e-163	-1.12972e-162	-1.63236e-163	4.71118e-163	-1.76431e-163	-2.99981e-163	-1.20963e-162	-2.17991e-163	6.3352e-163	2.37395e-163	-1.62565e-163	8.1224e-164	-6.86064e-164	-8.2749e-163	-4.33464e-163	-1.00083e-162	1.82691e-163	0
-1.3567e-162	2.15023e-163	8.27798e-163	-2.22676e-163	1.44298e-162	1.70167e-163	6.59162e-163	5.48843e-163	6.05177e-163	-2.25429e-163	-4.05438e-163	2.92755e-163	-2.83123e-164	2.99714e-163	-1.12972e-162	-1.63236e-163	4.71118e-163	-1.76431e-163	-2.99981e-163	-1.20963e-162	-2.17991e-163	6.3352e-163	2.37395e-163	-1.62565e-163	8.1224e-164	-6.86064e-164	-8.2749e-163	-4.33464e-163	-1.00083e-162	1.82691e-163	0
-1.3567e-162	2.15023e-163	8.27798e-163	-2.22676e-163	1.44298e-162	1.70167e-163	6.59162e-163	5.48843e-163	6.05177e-163	-2.25429e-163	-4.05438e-163	2.92755e-163	-2.83123e-164	2.99714e-163	-1.12972e-162	-1.63236e-163	4.71118e-163	-1.76431e-163	-2.99981e-163	-1.20963e-162	-2.17991e-163	6.3352e-163	2.37395e-163	-1.62565e-163	8.1224e-164	-6.86064e-164	-8.2749e-163	-4.33464e-163	-1.00083e-162	1.82691e-163	0
-1.3567e-162	2.15023e-163	8.27798e-163	-2.22676e-163	1.44298e-162	1.70167e-163	6.59162e-163	5.48843e-163	6.05177e-163	-2.25429e-163	-4.05438e-163	2.92755e-163	-2.83123e-164	2.99714e-163	-1.12972e-162	-1.63236e-163	4.71118e-163	-1.76431e-163	-2.99981e-163	-1.20963e-162	-2.17991e-163	6.3352e-163	2.37395e-163	-1.62565e-163	8.1224e-164	-6.86064e-164	-8.2749e-163	-4.33464e-163	-1.00083e-162	1.82691e-163	0
-1.3567e-162	2.15023e-163	8.27798e-163	-2.22676e-163	1.44298e-162	1.70167e-163	6.59162e-163	5.48843e-163	6.05177e-163	-2.25429e-163	-4.05438e-163	2.92755e-163	-2.83123e-164	2.99714e-163	-1.12972e-162	-1.63236e-163	4.71118e-163	-1.76431e-163	-2.99981e-163	-1.20963e-162	-2.17991e-163	6.3352e-163	2.37395e-163	-1.62565e-163	8.1224e-164	-6.86064e-164	-8.2749e-163	-4.33464e-163	-1.00083e-162	1.82691e-163	0
-1.3567e-162	2.15023e-163	8.27798e-163	-2.22676e-163	1.44298e-162	1.70167e-163	6.59162e-163	5.48843e-163	6.05177e-163	-2.25429e-163	-4.05438e-163	2.92755e-163	-2.83123e-164	2.99714e-163	-1.12972e-162	-1.63236e-163	4.71118e-163	-1.76431e-163	-2.99981e-163	-1.20963e-162	-2.17991e-163	6.3352e-163	2.37395e-163	-1.62565e-163	8.1224e-164	-6.86064e-164	-8.2749e-163	-4.33464e-163	-1.00083e-162	1.82691e-163	0
-1.3567e-162	2.15023e-163	8.27798e-163	-2.22676e-163	1.44298e-162	1.70167e-163	6.59162e-163	5.48843e-163	6.05177e-163	-2.25429e-163	-4.05438e-163	2.92755e-163	-2.83123e-164	2.99714e-163	-1.12972e-162	-1.63236e-163	4.71118e-163	-1.76431e-163	-2.99981e-163	-1.20963e-162	-2.17991e-163	6.3352e-163	2.37395e-163	-1.62565e-163	8.1224e-164	-6.86064e-164	-8.2749e-163	-4.33464e-163	-1.00083e-162	1.82691e-163	0
-1.3567e-162	2.15023e-163	8.27798e-163	-2.22676e-163	1.44298e-162	1.70167e-163	6.59162e-163	5.48843e-163	6.05177e-163	-2.25429e-163	-4.05438e-163	2.92755e-163	-2.83123e-164	2.99714e-163	-1.12972e-162	-1.63236e-163	4.71118e-163	-1.76431e-163	-2.99981e-163	-1.20963e-162	-2.17991e-163	6.3352e-163	2.37395e-163	-1.62565e-163	8.1224e-164	-6.86064e-164	-8.2749e-163	-4.33464e-163	-1.00083e-162	1.82691e-163	0
-1.3567e-162	2.15023e-163	8.27798e-163	-2.22676e-163	1.44298e-162	1.70167e-163	6.59162e-163	5.48843e-163	6.05177e-163	-2.25429e-163	-4.05438e-163	2.92755e-163	-2.83123e-164	2.99714e-163	-1.12972e-162	-1.63236e-163	4.71118e-163	-1.76431e-163	-2.99981e-163	-1.20963e-162	-2.17991e-163	6.3352e-163	2.37395e-163	-1.62565e-163	8.1224e-164	-6.86064e-164	-8.2749e-163	-4.33464e-163	-1.00083e-162	1.82691e-163	0
-1.3567e-162	2.15023e-163	8.27798e-163	-2.22676e-163	1.44298e-162	1.70167e-163	6.59162e-163	5.48843e-163	6.05177e-163	-2.25429e-163	-4.05438e-163	2.92755e-163	-2.83123e-164	2.99714e-163	-1.12972e-162	-1.63236e-163	4.71118e-163	-1.76431e-163	-2.99981e-163	-1.20963e-162	-2.17991e-163	6.3352e-163	2.37395e-163	-1.62565e-163	8.1224e-164	-6.86064e-164	-8.2749e-163	-4.33464e-163	-1.00083e-162	1.82691e-163	0
-1.3567e-162	2.15023e-163	8.27798e-163	-2.22676e-163	1.44298e-162	1.70167e-163	6.59162e-163	5.48843e-163	6.05177e-163	-2.25429e-163	-4.05438e-163	2.92755e-163	-2.83123e-164	2.99714e-163	-1.12972e-162	-1.63236e-163	4.71118e-163	-1.76431e-163	-2.99981e-163	-1.20963e-162	-2.17991e-163	6.3352e-163	2.37395e-163	-1.62565e-163	8.1224e-164	-6.86064e-164	-8.2749e-163	-4.33464e-163	-1.00083e-162	1.82691e-163	0
-1.3567e-162	2.15023e-163	8.27798e-163	-2.22676e-163	1.44298e-162	1.70167e-163	6.59162e-163	5.48843e-163	6.05177e-163	-2.25429e-163	-4.05438e-163	2.92755e-163	-2.83123e-164	2.99714e-163	-1.12972e-162	-1.63236e-163	4.71118e-163	-1.76431e-163	-2.99981e-163	-1.20963e-162	-2.17991e-163	6.3352e-163	2.37395e-163	-1.62565e-163	8.1224e-164	-6.86064e-164	-8.2749e-163	-4.33464e-163	-1.00083e-162	1.82691e-163	0
-1.3567e-162	2.15023e-163	8.27798e-163	-2.22676e-163	1.44298e-162	1.70167e-163	6.59162e-163	5.48843e-163	6.05177e-163	-2.25429e-163	-4.05438e-163	2.92755e-163	-2.83123e-164	2.99714e-163	-1.12972e-162	-1.63236e-163	4.71118e-163	-1.76431e-163	-2.99981e-163	-1.20963e-162	-2.17991e-163	6.3352e-163	2.37395e-163	-1.62565e-163	8.1224e-164	-6.86064e-164	-8.2749e-163	-4.33464e-163	-1.00083e-162	1.82691e-163	0
-1.3567e-162	2.15023e-163	8.27798e-163	-2.22676e-163	1.44298e-162	1.70167e-163	6.59162e-163	5.48843e-163	6.05177e-163	-2.25429e-163	-4.05438e-163	2.92755e-163	-2.83123e-164	2.99714e-163	-1.12972e-162	-1.63236e-163	4.71118e-163	-1.76431e-163	-2.99981e-163	-1.20963e-162	-2.17991e-163	6.3352e-163	2.37395e-163	-1.62565e-163	8.1224e-164	-6.86064e-164	-8.2749e-163	-4.33464e-163	-1.00083e-162	1.82691e-163	0
-1.3567e-162	2.15023e-163	8.27798e-163	-2.22676e-163	1.44298e-162	1.70167e-163	6.59162e-163	5.48843e-163	6.05177e-163	-2.25429e-163	-4.05438e-163	2.92755e-163	-2.83123e-164	2.99714e-163	-1.12972e-162	-1.63236e-163	4.71118e-163	-1.76431e-163	-2.99981e-163	-1.20963e-162	-2.17991e-163	6.3352e-163	2.37395e-163	-1.62565e-163	8.1224e-164	-6.86064e-164	-8.2749e-163	-4.33464e-163	-1.00083e-162	1.82691e-163	0
-1.3567e-162	2.15023e-163	8.27798e-163	-2.22676e-163	1.44298e-162	1.70167e-163	6.59162e-163	5.48843e-163	6.05177e-163	-2.25429e-163	-4.05438e-163	2.92755e-163	-2.83123e-164	2.99714e-163	-1.12972e-162	-1.63236e-163	4.71118e-163	-1.76431e-163	-2.99981e-163	-1.20963e-162	-2.17991e-163	6.3352e-163	2.37395e-163	-1.62565e-163	8.1224e-164	-6.86064e-164	-8.2749e-163	-4.33464e-163	-1.00083e-162	1.82691e-163	0
-1.3567e-162	2.15023e-163	8.27798e-163	-2.22676e-163	1.44298e-162	1.70167e-163	6.59162e-163	5.48843e-163	6.05177e-163	-2.25429e-163	-4.05438e-163	2.92755e-163	-2.83123e-164	2.99714e-163	-1.12972e-162	-1.63236e-163	4.71118e-163	-1.76431e-163	-2.99981e-163	-1.20963e-162	-2.17991e-163	6.3352e-163	2.37395e-163	-1.62565e-163	8.1224e-164	-6.86064e-164	-8.2749e-163	-4.33464e-163	-1.00083e-162	1.82691e-163	0
-1.3567e-162	2.15023e-163	8.27798e-163	-2.22676e-163	1.44298e-162	1.70167e-163	6.59162e-163	5.48843e-163	6.05177e-163	-2.25429e-163	-4.05438e-163	2.92755e-163	-2.83123e-164	2.99714e-163	-1.12972e-162	-1.63236e-163	4.71118e-163	-1.76431e-163	-2.99981e-163	-1.20963e-162	-2.17991e-163	6.3352e-163	2.37395e-163	-1.62565e-163	8.1224e-164	-6.86064e-164	-8.2749e-163	-4.33464e-163	-1.00083e-162	1.82691e-163	0
-1.3567e-162	2.15023e-163	8.27798e-163	-2.22676e-163	1.44298e-162	1.70167e-163	6.59162e-163	5.48843e-163	6.05177e-163	-2.25429e-163	-4.05438e-163	2.92755e-163	-2.83123e-164	2.99714e-163	-1.12972e-162	-1.63236e-163	4.71118e-163	-1.76431e-163	-2.99981e-163	-1.20963e-162	-2.17991e-163	6.3352e-163	2.37395e-163	-1.62565e-163	8.1224e-164	-6.86064e-164	-8.2749e-163	-4.33464e-163	-1.00083e-162	1.82691e-163	0
-1.3567e-162	2.15023e-163	8.27798e-163	-2.22676e-163	1.44298e-162	1.70167e-163	6.59162e-163	5.48843e-163	6.05177e-163	-2.25429e-163	-4.05438e-163	2.92755e-163	-2.83123e-164	2.99714e-163	-1.12972e-162	-1.63236e-163	4.71118e-163	-1.76431e-163	-2.99981e-163	-1.20963e-162	-2.17991e-163	6.3352e-163	2.37395e-163	-1.62565e-163	8.1224e-164	-6.86064e-164	-8.2749e-163	-4.33464e-163	-1.00083e-162	1.82691e-163	0
-1.3567e-162	2.15023e-163	8.27798e-163	-2.22676e-163	1.44298e-162	1.70167e-163	6.59162e-163	5.48843e-163	6.05177e-163	-2.25429e-163	-4.05438e-163	2.92755e-163	-2.83123e-164	2.99714e-163	-1.12972e-162	-1.63236e-163	4.71118e-163	-1.76431e-163	-2.99981e-163	-1.20963e-162	-2.17991e-163	6.3352e-163	2.37395e-163	-1.62565e-163	8.1224e-164	-6.86064e-164	-8.2749e-163	-4.33464e-163	-1.00083e-162	1.82691e-163	0
-1.3567e-162	2.15023e-163	8.27798e-163	-2.22676e-163	1.44298e-162	1.70167e-163	6.59162e-163	5.48843e-163	6.05177e-163	-2.25429e-163	-4.05438e-163	2.92755e-163	-2.83123e-164	2.99714e-163	-1.12972e-162	-1.63236e-163	4.71118e-163	-1.76431e-163	-2.99981e-163	-1.20963e-162	-2.17991e-163	6.3352e-163	2.37395e-163	-1.62565e-163	8.1224e-164	-6.86064e-164	-8.2749e-163	-4.33464e-163	-1.00083e-162	1.82691e-163	0
-1.3567e-162	2.15023e-163	8.27798e-163	-2.22676e-163	1.44298e-162	1.70167e-163	6.59162e-163	5.48843e-163	6.05177e-163	-2.25429e-163	-4.05438e-163	2.92755e-163	-2.83123e-164	2.99714e-163	-1.12972e-162	-1.63236e-163	4.71118e-163	-1.76431e-163	-2.99981e-163	-1.20963e-162	-2.17991e-163	6.3352e-163	2.37395e-163	-1.62565e-163	8.1224e-164	-6.86064e-164	-8.2749e-163	-4.33464e-163	-1.00083e-162	1.82691e-163	0
-1.3567e-162	2.15023e-163	8.27798e-163	-2.22676e-163	1.44298e-162	1.70167e-163	6.59162e-163	5.48843e-163	6.05177e-163	-2.25429e-163	-4.05438e-163	2.92755e-163	-2.83123e-164	2.99714e-163	-1.12972e-162	-1.63236e-163	4.71118e-163	-1.76431e-163	-2.99981e-163	-1.20963e-162	-2.17991e-163	6.3352e-163	2.37395e-163	-1.62565e-163	8.1224e-164	-6.86064e-164	-8.2749e-163	-4.33464e-163	-1.00083e-162	1.82691e-163	0
-1.3567e-162	2.15023e-163	8.27798e-163	-2.22676e-163	1.44298e-162	1.70167e-163	6.59162e-163	5.48843e-163	6.05177e-163	-2.25429e-163	-4.05438e-163	2.92755e-163	-2.83123e-164	2.99714e-163	-1.12972e-162	-1.63236e-163	4.71118e-163	-1.76431e-163	-2.99981e-163	-1.20963e-162	-2.17991e-163	6.3352e-163	2.37395e-163	-1.62565e-163	8.1224e-164	-6.86064e-164	-8.2749e-163	-4.33464e-163	-1.00083e-162	1.82691e-163	0
-1.3567e-162	2.15023e-163	8.27798e-163	-2.22676e-163	1.44298e-162	1.70167e-163	6.59162e-163	5.48843e-163	6.05177e-163	-2.25429e-163	-4.05438e-163	2.92755e-163	-2.83123e-164	2.99714e-163	-1.12972e-162	-1.63236e-163	4.71118e-163	-1.76431e-163	-2.99981e-163	-1.20963e-162	-2.17991e-163	6.3352e-163	2.37395e-163	-1.62565e-163	8.1224e-164	-6.86064e-164	-8.2749e-163	-4.33464e-163	-1.00083e-162	1.82691e-163	0
-1.3567e-162	2.15023e-163	8.27798e-163	-2.22676e-163	1.44298e-162	1.70167e-163	6.59162e-163	5.48843e-163	6.05177e-163	-2.25429e-163	-4.05438e-163	2.92755e-163	-2.83123e-164	2.99714e-163	-1.12972e-162	-1.63236e-163	4.71118e-163	-1.76431e-163	-2.99981e-163	-1.20963e-162	-2.17991e-163	6.3352e-163	2.37395e-163	-1.62565e-163	8.1224e-164	-6.86064e-164	-8.2749e-163	-4.33464e-163	-1.00083e-162	1.82691e-163	0
-1.3567e-162	2.15023e-163	8.27798e-163	-2.22676e-163	1.44298e-162	1.70167e-163	6.59162e-163	5.48843e-163	6.05177e-163	-2.25429e-163	-4.05438e-163	2.92755e-163	-2.83123e-164	2.99714e-163	-1.12972e-162	-1.63236e-163	4.71118e-163	-1.76431e-163	-2.99981e-163	-1.20963e-162	-2.17991e-163	6.3352e-163	2.37395e-163	-1.62565e-163	8.1224e-164	-6.86064e-164	-8.2749e-163	-4.33464e-163	-1.00083e-162	1.82691e-163	0
-1.3567e-162	2.15023e-163	8.27798e-163	-2.22676e-163	1.44298e-162	1.70167e-163	6.59162e-163	5.48843e-163	6.05177e-163	-2.25429e-163	-4.05438e-163	2.92755e-163	-2.83123e-164	2.99714e-163	-1.12972e-162	-1.63236e-163	4.71118e-163	-1.76431e-163	-2.99981e-163	-1.20963e-162	-2.17991e-163	6.3352e-163	2.37395e-163	-1.62565e-163	8.1224e-164	-6.86064e-164	-8.2749e-163	-4.33464e-163	-1.00083e-162	1.82691e-163	0
-1.3567e-162	2.15023e-163	8.27798e-163	-2.22676e-163	1.44298e-162	1.70167e-163	6.59162e-163	5.48843e-163	6.05177e-163	-2.25429e-163	-4.05438e-163	2.92755e-163	-2.83123e-164	2.99714e-163	-1.12972e-162	-1.63236e-163	4.71118e-163	-1.76431e-163	-2.99981e-163	-1.20963e-162	-2.17991e-163	6.3352e-163	2.37395e-163	-1.62565e-163	8.1224e-164	-6.86064e-164	-8.2749e-163	-4.33464e-163	-1.00083e-162	1.82691e-163	0
-1.3567e-162	2.15023e-163	8.27798e-163	-2.22676e-163	1.44298e-162	1.70167e-163	6.59162e-163	5.48843e-163	6.05177e-163	-2.25429e-163	-4.05438e-163	2.92755e-163	-2.83123e-164	2.99714e-163	-1.12972e-162	-1.63236e-163	4.71118e-163	-1.76431e-163	-2.99981e-163	-1.20963e-162	-2.17991e-163	6.3352e-163	2.37395e-163	-1.62565e-163	8.1224e-164	-6.86064e-164	-8.2749e-163	-4.33464e-163	-1.00083e-162	1.82691e-163	0
-1.3567e-162	2.15023e-163	8.27798e-163	-2.22676e-163	1.44298e-162	1.70167e-163	6.59162e-163	5.48843e-163	6.05177e-163	-2.25429e-163	-4.05438e-163	2.92755e-163	-2.83123e-164	2.99714e-163	-1.12972e-162	-1.63236e-163	4.71118e-163	-1.76431e-163	-2.99981e-163	-1.20963e-162	-2.17991e-163	6.3352e-163	2.37395e-163	-1.62565e-163	8.1224e-164	-6.86064e-164	-8.2749e-163	-4.33464e-163	-1.00083e-162	1.82691e-163	0
-1.3567e-162	2.15023e-163	8.27798e-163	-2.22676e-163	1.44298e-162	1.70167e-163	6.59162e-163	5.48843e-163	6.05177e-163	-2.25429e-163	-4.05438e-163	2.92755e-163	-2.83123e-164	2.99714e-163	-1.12972e-162	-1.63236e-163	4.71118e-163	-1.76431e-163	-2.99981e-163	-1.20963e-162	-2.17991e-163	6.3352e-163	2.37395e-163	-1.62565e-163	8.1224e-164	-6.86064e-164	-8.2749e-163	-4.33464e-163	-1.00083e-162	1.82691e-163	0
-1.3567e-162	2.15023e-163	8.27798e-163	-2.22676e-163	1.44298e-162	1.70167e-163	6.59162e-163	5.48843e-163	6.05177e-163	-2.25429e-163	-4.05438e-163	2.92755e-163	-2.83123e-164	2.99714e-163	-1.12972e-162	-1.63236e-163	4.71118e-163	-1.76431e-163	-2.99981e-163	-1.20963e-162	-2.17991e-163	6.3352e-163	2.37395e-163	-1.62565e-163	8.1224e-164	-6.86064e-164	-8.2749e-163	-4.33464e-163	-1.00083e-162	1.82691e-163	0
-1.3567e-162	2.15023e-163	8.27798e-163	-2.22676e-163	1.44298e-162	1.70167e-163	6.59162e-163	5.48843e-163	6.05177e-163	-2.25429e-163	-4.05438e-163	2.92755e-163	-2.83123e-164	2.99714e-163	-1.12972e-162	-1.63236e-163	4.71118e-163	-1.76431e-163	-2.99981e-163	-1.20963e-162	-2.17991e-163	6.3352e-163	2.37395e-163	-1.62565e-163	8.1224e-164	-6.86064e-164	-8.2749e-163	-4.33464e-163	-1.00083e-162	1.82691e-163	0
-1.3567e-162	2.15023e-163	8.27798e-163	-2.22676e-163	1.44298e-162	1.70167e-163	6.59162e-163	5.48843e-163	6.05177e-163	-2.25429e-163	-4.05438e-163	2.92755e-163	-2.83123e-164	2.99714e-163	-1.12972e-162	-1.63236e-163	4.71118e-163	-1.76431e-163	-2.99981e-163	-1.20963e-162	-2.17991e-163	6.3352e-163	2.37395e-163	-1.62565e-163	8.1224e-164	-6.86064e-164	-8.2749e-163	-4.33464e-163	-1.00083e-162	1.82691e-163	0
-1.3567e-162	2.15023e-163	8.27798e-163	-2.22676e-163	1.44298e-162	1.70167e-163	6.59162e-163	5.48843e-163	6.05177e-163	-2.25429e-163	-4.05438e-163	2.92755e-163	-2.83123e-164	2.99714e-163	-1.12972e-162	-1.63236e-163	4.71118e-163	-1.76431e-163	-2.99981e-163	-1.20963e-162	-2.17991e-163	6.3352e-163	2.37395e-163	-1.62565e-163	8.1224e-164	-6.86064e-164	-8.2749e-163	-4.33464e-163	-1.00083e-162	1.82691e-163	0
-1.3567e-162	2.15023e-163	8.27798e-163	-2.22676e-163	1.44298e-162	1.70167e-163	6.59162e-163	5.48843e-163	6.05177e-163	-2.25429e-163	-4.05438e-163	2.92755e-163	-2.83123e-164	2.99714e-163	-1.12972e-162	-1.63236e-163	4.71118e-163	-1.76431e-163	-2.99981e-163	-1.20963e-162	-2.17991e-163	6.3352e-163	2.37395e-163	-1.62565e-163	8.1224e-164	-6.86064e-164	-8.2749e-163	-4.33464e-163	-1.00083e-162	1.82691e-163	0
-1.3567e-162	2.15023e-163	8.27798e-163	-2.22676e-163	1.44298e-162	1.70167e-163	6.59162e-163	5.48843e-163	6.05177e-163	-2.25429e-163	-4.05438e-163	2.92755e-163	-2.83123e-164	2.99714e-163	-1.12972e-162	-1.63236e-163	4.71118e-163	-1.76431e-163	-2.99981e-163	-1.20963e-162	-2.17991e-163	6.3352e-163	2.37395e-163	-1.62565e-163	8.1224e-164	-6.86064e-164	-8.2749e-163	-4.33464e-163	-1.00083e-162	1.82691e-163	0
-1.3567e-162	2.15023e-163	8.27798e-163	-2.22676e-163	1.44298e-162	1.70167e-163	6.59162e-163	5.48843e-163	6.05177e-163	-2.25429e-163	-4.05438e-163	2.92755e-163	-2.83123e-164	2.99714e-163	-1.12972e-162	-1.63236e-163	4.71118e-163	-1.76431e-163	-2.99981e-163	-1.20963e-162	-2.17991e-163	6.3352e-163	2.37395e-163	-1.62565e-163	8.1224e-164	-6.86064e-164	-8.2749e-163	-4.33464e-163	-1.00083e-162	1.82691e-163	0
-1.3567e-162	2.15023e-163	8.27798e-163	-2.22676e-163	1.44298e-162	1.70167e-163	6.59162e-163	5.48843e-163	6.05177e-163	-2.25429e-163	-4.05438e-163	2.92755e-163	-2.83123e-164	2.99714e-163	-1.12972e-162	-1.63236e-163	4.71118e-163	-1.76431e-163	-2.99981e-163	-1.20963e-162	-2.17991e-163	6.3352e-163	2.37395e-163	-1.62565e-163	8.1224e-164	-6.86064e-164	-8.2749e-163	-4.33464e-163	-1.00083e-162	1.82691e-163	0
-1.3567e-162	2.15023e-163	8.27798e-163	-2.22676e-163	1.44298e-162	1.70167e-163	6.59162e-163	5.48843e-163	6.05177e-163	-2.25429e-163	-4.05438e-163	2.92755e-163	-2.83123e-164	2.99714e-163	-1.12972e-162	-1.63236e-163	4.71118e-163	-1.76431e-163	-2.99981e-163	-1.20963e-162	-2.17991e-163	6.3352e-163	2.37395e-163	-1.62565e-163	8.1224e-164	-6.86064e-164	-8.2749e-163	-4.33464e-163	-1.00083e-162	1.82691e-163	0
-1.3567e-162	2.15023e-163	8.27798e-163	-2.22676e-163	1.44298e-162	1.70167e-163	6.59162e-163	5.48843e-163	6.05177e-163	-2.25429e-163	-4.05438e-163	2.92755e-163	-2.83123e-164	2.99714e-163	-1.12972e-162	-1.63236e-163	4.71118e-163	-1.76431e-163	-2.99981e-163	-1.20963e-162	-2.17991e-163	6.3352e-163	2.37395e-163	-1.62565e-163	8.1224e-164	-6.86064e-164	-8.2749e-163	-4.33464e-163	-1.00083e-162	1.82691e-163	0
-1.3567e-162	2.15023e-163	8.27798e-163	-2.22676e-163	1.44298e-162	1.70167e-163	6.59162e-163	5.48843e-163	6.05177e-163	-2.25429e-163	-4.05438e-163	2.92755e-163	-2.83123e-164	2.99714e-163	-1.12972e-162	-1.63236e-163	4.71118e-163	-1.76431e-163	-2.99981e-163	-1.20963e-162	-2.17991e-163	6.3352e-163	2.37395e-163	-1.62565e-163	8.1224e-164	-6.86064e-164	-8.2749e-163	-4.33464e-163	-1.00083e-162	1.82691e-163	0
-1.3567e-162	2.15023e-163	8.27798e-163	-2.22676e-163	1.44298e-162	1.70167e-163	6.59162e-163	5.48843e-163	6.05177e-163	-2.25429e-163	-4.05438e-163	2.92755e-163	-2.83123e-164	2.99714e-163	-1.12972e-162	-1.63236e-163	4.71118e-163	-1.76431e-163	-2.99981e-163	-1.20963e-162	-2.17991e-163	6.3352e-163	2.37395e-163	-1.62565e-163	8.1224e-164	-6.86064e-164	-8.2749e-163	-4.33464e-163	-1.00083e-162	1.82691e-163	0
-1.3567e-162	2.15023e-163	8.27798e-163	-2.22676e-163	1.44298e-162	1.70167e-163	6.59162e-163	5.48843e-163	6.05177e-163	-2.25429e-163	-4.05438e-163	2.92755e-163	-2.83123e-164	2.99714e-163	-1.12972e-162	-1.63236e-163	4.71118e-163	-1.76431e-163	-2.99981e-163	-1.20963e-162	-2.17991e-163	6.3352e-163	2.37395e-163	-1.62565e-163	8.1224e-164	-6.86064e-164	-8.2749e-163	-4.33464e-163	-1.00083e-162	1.82691e-163	0
-1.3567e-162	2.15023e-163	8.27798e-163	-2.22676e-163	1.44298e-162	1.70167e-163	6.59162e-163	5.48843e-163	6.05177e-163	-2.25429e-163	-4.05438e-163	2.92755e-163	-2.83123e-164	2.99714e-163	-1.12972e-162	-1.63236e-163	4.71118e-163	-1.76431e-163	-2.99981e-163	-1.20963e-162	-2.17991e-163	6.3352e-163	2.37395e-163	-1.62565e-163	8.1224e-164	-6.86064e-164	-8.2749e-163	-4.33464e-163	-1.00083e-162	1.82691e-163	0
-1.3567e-162	2.15023e-163	8.27798e-163	-2.22676e-163	1.44298e-162	1.70167e-163	6.59162e-163	5.48843e-163	6.05177e-163	-2.25429e-163	-4.05438e-163	2.92755e-163	-2.83123e-164	2.99714e-163	-1.12972e-162	-1.63236e-163	4.71118e-163	-1.76431e-163	-2.99981e-163	-1.20963e-162	-2.17991e-163	6.3352e-163	2.37395e-163	-1.62565e-163	8.1224e-164	-6.86064e-164	-8.2749e-163	-4.33464e-163	-1.00083e-162	1.82691e-163	0
-1.3567e-162	2.15023e-163	8.27798e-163	-2.22676e-163	1.44298e-162	1.70167e-163	6.59162e-163	5.48843e-163	6.05177e-163	-2.25429e-163	-4.05438e-163	2.92755e-163	-2.83123e-164	2.99714e-163	-1.12972e-162	-1.63236e-163	4.71118e-163	-1.76431e-163	-2.99981e-163	-1.20963e-162	-2.17991e-163	6.3352e-163	2.37395e-163	-1.62565e-163	8.1224e-164	-6.86064e-164	-8.2749e-163	-4.33464e-163	-1.00083e-162	1.82691e-163	0
-1.3567e-162	2.15023e-163	8.27798e-163	-2.22676e-163	1.44298e-162	1.70167e-163	6.59162e-163	5.48843e-163	6.05177e-163	-2.25429e-163	-4.05438e-163	2.92755e-163	-2.83123e-164	2.99714e-163	-1.12972e-162	-1.63236e-163	4.71118e-163	-1.76431e-163	-2.99981e-163	-1.20963e-162	-2.17991e-163	6.3352e-163	2.37395e-163	-1.62565e-163	8.1224e-164	-6.86064e-164	-8.2749e-163	-4.33464e-163	-1.00083e-162	1.82691e-163	0
-1.3567e-162	2.15023e-163	8.27798e-163	-2.22676e-163	1.44298e-162	1.70167e-163	6.59162e-163	5.48843e-163	6.05177e-163	-2.25429e-163	-4.05438e-163	2.92755e-163	-2.83123e-164	2.99714e-163	-1.12972e-162	-1.63236e-163	4.71118e-163	-1.76431e-163	-2.99981e-163	-1.20963e-162	-2.17991e-163	6.3352e-163	2.37395e-163	-1.62565e-163	8.1224e-164	-6.86064e-164	-8.2749e-163	-4.33464e-163	-1.00083e-162	1.82691e-163	0
-1.3567e-162	2.15023e-163	8.27798e-163	-2.22676e-163	1.44298e-162	1.70167e-163	6.59162e-163	5.48843e-163	6.05177e-163	-2.25429e-163	-4.05438e-163	2.92755e-163	-2.83123e-164	2.99714e-163	-1.12972e-162	-1.63236e-163	4.71118e-163	-1.76431e-163	-2.99981e-163	-1.20963e-162	-2.17991e-163	6.3352e-163	2.37395e-163	-1.62565e-163	8.1224e-164	-6.86064e-164	-8.2749e-163	-4.33464e-163	-1.00083e-162	1.82691e-163	0
-1.3567e-162	2.15023e-163	8.27798e-163	-2.22676e-163	1.44298e-162	1.70167e-163	6.59162e-163	5.48843e-163	6.05177e-163	-2.25429e-163	-4.05438e-163	2.92755e-163	-2.83123e-164	2.99714e-163	-1.12972e-162	-1.63236e-163	4.71118e-163	-1.76431e-163	-2.99981e-163	-1.20963e-162	-2.17991e-163	6.3352e-163	2.37395e-163	-1.62565e-163	8.1224e-164	-6.86064e-164	-8.2749e-163	-4.33464e-163	-1.00083e-162	1.82691e-163	0
-1.3567e-162	2.15023e-163	8.27798e-163	-2.22676e-163	1.44298e-162	1.70167e-163	6.59162e-163	5.48843e-163	6.05177e-163	-2.25429e-163	-4.05438e-163	2.92755e-163	-2.83123e-164	2.99714e-163	-1.12972e-162	-1.63236e-163	4.71118e-163	-1.76431e-163	-2.99981e-163	-1.20963e-162	-2.17991e-163	6.3352e-163	2.37395e-163	-1.62565e-163	8.1224e-164	-6.86064e-164	-8.2749e-163	-4.33464e-163	-1.00083e-162	1.82691e-163	0
-1.3567e-162	2.15023e-163	8.27798e-163	-2.22676e-163	1.44298e-162	1.70167e-163	6.59162e-163	5.48843e-163	6.05177e-163	-2.25429e-163	-4.05438e-163	2.92755e-163	-2.83123e-164	2.99714e-163	-1.12972e-162	-1.63236e-163	4.71118e-163	-1.76431e-163	-2.99981e-163	-1.20963e-162	-2.17991e-163	6.3352e-163	2.37395e-163	-1.62565e-163	8.1224e-164	-6.86064e-164	-8.2749e-163	-4.33464e-163	-1.00083e-162	1.82691e-163	0
-1.3567e-162	2.15023e-163	8.27798e-163	-2.22676e-163	1.44298e-162	1.70167e-163	6.59162e-163	5.48843e-163	6.05177e-163	-2.25429e-163	-4.05438e-163	2.92755e-163	-2.83123e-164	2.99714e-163	-1.12972e-162	-1.63236e-163	4.71118e-163	-1.76431e-163	-2.99981e-163	-1.20963e-162	-2.17991e-163	6.3352e-163	2.37395e-163	-1.62565e-163	8.1224e-164	-6.86064e-164	-8.2749e-163	-4.33464e-163	-1.00083e-162	1.82691e-163	0
-1.3567e-162	2.15023e-163	8.27798e-163	-2.22676e-163	1.44298e-162	1.70167e-163	6.59162e-163	5.48843e-163	6.05177e-163	-2.25429e-163	-4.05438e-163	2.92755e-163	-2.83123e-164	2.99714e-163	-1.12972e-162	-1.63236e-163	4.71118e-163	-1.76431e-163	-2.99981e-163	-1.20963e-162	-2.17991e-163	6.3352e-163	2.37395e-163	-1.62565e-163	8.1224e-164	-6.86064e-164	-8.2749e-163	-4.33464e-163	-1.00083e-162	1.82691e-163	0
-1.3567e-162	2.15023e-163	8.27798e-163	-2.22676e-163	1.44298e-162	1.70167e-163	6.59162e-163	5.48843e-163	6.05177e-163	-2.25429e-163	-4.05438e-163	2.92755e-163	-2.83123e-164	2.99714e-163	-1.12972e-162	-1.63236e-163	4.71118e-163	-1.76431e-163	-2.99981e-163	-1.20963e-162	-2.17991e-163	6.3352e-163	2.37395e-163	-1.62565e-163	8.1224e-164	-6.86064e-164	-8.2749e-163	-4.33464e-163	-1.00083e-162	1.82691e-163	0
-1.3567e-162	2.15023e-163	8.27798e-163	-2.22676e-163	1.44298e-162	1.70167e-163	6.59162e-163	5.48843e-163	6.05177e-163	-2.25429e-163	-4.05438e-163	2.92755e-163	-2.83123e-164	2.99714e-163	-1.12972e-162	-1.63236e-163	4.71118e-163	-1.76431e-163	-2.99981e-163	-1.20963e-162	-2.17991e-163	6.3352e-163	2.37395e-163	-1.62565e-163	8.1224e-164	-6.86064e-164	-8.2749e-163	-4.33464e-163	-1.00083e-162	1.82691e-163	0
-1.3567e-162	2.15023e-163	8.27798e-163	-2.22676e-163	1.44298e-162	1.70167e-163	6.59162e-163	5.48843e-163	6.05177e-163	-2.25429e-163	-4.05438e-163	2.92755e-163	-2.83123e-164	2.99714e-163	-1.12972e-162	-1.63236e-163	4.71118e-163	-1.76431e-163	-2.99981e-163	-1.20963e-162	-2.17991e-163	6.3352e-163	2.37395e-163	-1.62565e-163	8.1224e-164	-6.86064e-164	-8.2749e-163	-4.33464e-163	-1.00083e-162	1.82691e-163	0
-1.3567e-162	2.15023e-163	8.27798e-163	-2.22676e-163	1.44298e-162	1.70167e-163	6.59162e-163	5.48843e-163	6.05177e-163	-2.25429e-163	-4.05438e-163	2.92755e-163	-2.83123e-164	2.99714e-163	-1.12972e-162	-1.63236e-163	4.71118e-163	-1.76431e-163	-2.99981e-163	-1.20963e-162	-2.17991e-163	6.3352e-163	2.37395e-163	-1.62565e-163	8.1224e-164	-6.86064e-164	-8.2749e-163	-4.33464e-163	-1.00083e-162	1.82691e-163	0
-1.3567e-162	2.15023e-163	8.27798e-163	-2.22676e-163	1.44298e-162	1.70167e-163	6.59162e-163	5.48843e-163	6.05177e-163	-2.25429e-163	-4.05438e-163	2.92755e-163	-2.83123e-164	2.99714e-163	-1.12972e-162	-1.63236e-163	4.71118e-163	-1.76431e-163	-2.99981e-163	-1.20963e-162	-2.17991e-163	6.3352e-163	2.37395e-163	-1.62565e-163	8.1224e-164	-6.86064e-164	-8.2749e-163	-4.33464e-163	-1.00083e-162	1.82691e-163	0
-1.3567e-162	2.15023e-163	8.27798e-163	-2.22676e-163	1.44298e-162	1.70167e-163	6.59162e-163	5.48843e-163	6.05177e-163	-2.25429e-163	-4.05438e-163	2.92755e-163	-2.83123e-164	2.99714e-163	-1.12972e-162	-1.63236e-163	4.71118e-163	-1.76431e-163	-2.99981e-163	-1.20963e-162	-2.17991e-163	6.3352e-163	2.37395e-163	-1.62565e-163	8.1224e-164	-6.86064e-164	-8.2749e-163	-4.33464e-163	-1.00083e-162	1.82691e-163	0
-1.3567e-162	2.15023e-163	8.27798e-163	-2.22676e-163	1.44298e-162	1.70167e-163	6.59162e-163	5.48843e-163	6.05177e-163	-2.25429e-163	-4.05438e-163	2.92755e-163	-2.83123e-164	2.99714e-163	-1.12972e-162	-1.63236e-163	4.71118e-163	-1.76431e-163	-2.99981e-163	-1.20963e-162	-2.17991e-163	6.3352e-163	2.37395e-163	-1.62565e-163	8.1224e-164	-6.86064e-164	-8.2749e-163	-4.33464e-163	-1.00083e-162	1.82691e-163	0
-1.3567e-162	2.15023e-163	8.27798e-163	-2.22676e-163	1.44298e-162	1.70167e-163	6.59162e-163	5.48843e-163	6.05177e-163	-2.25429e-163	-4.05438e-163	2.92755e-163	-2.83123e-164	2.99714e-163	-1.12972e-162	-1.63236e-163	4.71118e-163	-1.76431e-163	-2.99981e-163	-1.20963e-162	-2.17991e-163	6.3352e-163	2.37395e-163	-1.62565e-163	8.1224e-164	-6.86064e-164	-8.2749e-163	-4.33464e-163	-1.00083e-162	1.82691e-163	0
-1.3567e-162	2.15023e-163	8.27798e-163	-2.22676e-163	1.44298e-162	1.70167e-163	6.59162e-163	5.48843e-163	6.05177e-163	-2.25429e-163	-4.05438e-163	2.92755e-163	-2.83123e-164	2.99714e-163	-1.12972e-162	-1.63236e-163	4.71118e-163	-1.76431e-163	-2.99981e-163	-1.20963e-162	-2.17991e-163	6.3352e-163	2.37395e-163	-1.62565e-163	8.1224e-164	-6.86064e-164	-8.2749e-163	-4.33464e-163	-1.00083e-162	1.82691e-163	0
-1.3567e-162	2.15023e-163	8.27798e-163	-2.22676e-163	1.44298e-162	1.70167e-163	6.59162e-163	5.48843e-163	6.05177e-163	-2.25429e-163	-4.05438e-163	2.92755e-163	-2.83123e-164	2.99714e-163	-1.12972e-162	-1.63236e-163	4.71118e-163	-1.76431e-163	-2.99981e-163	-1.20963e-162	-2.17991e-163	6.3352e-163	2.37395e-163	-1.62565e-163	8.1224e-164	-6.86064e-164	-8.2749e-163	-4.33464e-163	-1.00083e-162	1.82691e-163	0
-1.3567e-162	2.15023e-163	8.27798e-163	-2.22676e-163	1.44298e-162	1.70167e-163	6.59162e-163	5.48843e-163	6.05177e-163	-2.25429e-163	-4.05438e-163	2.92755e-163	-2.83123e-164	2.99714e-163	-1.12972e-162	-1.63236e-163	4.71118e-163	-1.76431e-163	-2.99981e-163	-1.20963e-162	-2.17991e-163	6.3352e-163	2.37395e-163	-1.62565e-163	8.1224e-164	-6.86064e-164	-8.2749e-163	-4.33464e-163	-1.00083e-162	1.82691e-163	0
-1.3567e-162	2.15023e-163	8.27798e-163	-2.22676e-163	1.44298e-162	1.70167e-163	6.59162e-163	5.48843e-163	6.05177e-163	-2.25429e-163	-4.05438e-163	2.92755e-163	-2.83123e-164	2.99714e-163	-1.12972e-162	-1.63236e-163	4.71118e-163	-1.76431e-163	-2.99981e-163	-1.20963e-162	-2.17991e-163	6.3352e-163	2.37395e-163	-1.62565e-163	8.1224e-164	-6.86064e-164	-8.2749e-163	-4.33464e-163	-1.00083e-162	1.82691e-163	0
-1.3567e-162	2.15023e-163	8.27798e-163	-2.22676e-163	1.44298e-162	1.70167e-163	6.59162e-163	5.48843e-163	6.05177e-163	-2.25429e-163	-4.05438e-163	2.92755e-163	-2.83123e-164	2.99714e-163	-1.12972e-162	-1.63236e-163	4.71118e-163	-1.76431e-163	-2.99981e-163	-1.20963e-162	-2.17991e-163	6.3352e-163	2.37395e-163	-1.62565e-163	8.1224e-164	-6.86064e-164	-8.2749e-163	-4.33464e-163	-1.00083e-162	1.82691e-163	0
-1.3567e-162	2.15023e-163	8.27798e-163	-2.22676e-163	1.44298e-162	1.70167e-163	6.59162e-163	5.48843e-163	6.05177e-163	-2.25429e-163	-4.05438e-163	2.92755e-163	-2.83123e-164	2.99714e-163	-1.12972e-162	-1.63236e-163	4.71118e-163	-1.76431e-163	-2.99981e-163	-1.20963e-162	-2.17991e-163	6.3352e-163	2.37395e-163	-1.62565e-163	8.1224e-164	-6.86064e-164	-8.2749e-163	-4.33464e-163	-1.00083e-162	1.82691e-163	0
-1.3567e-162	2.15023e-163	8.27798e-163	-2.22676e-163	1.44298e-162	1.70167e-163	6.59162e-163	5.48843e-163	6.05177e-163	-2.25429e-163	-4.05438e-163	2.92755e-163	-2.83123e-164	2.99714e-163	-1.12972e-162	-1.63236e-163	4.71118e-163	-1.76431e-163	-2.99981e-163	-1.20963e-162	-2.17991e-163	6.3352e-163	2.37395e-163	-1.62565e-163	8.1224e-164	-6.86064e-164	-8.2749e-163	-4.33464e-163	-1.00083e-162	1.82691e-163	0
-1.3567e-162	2.15023e-163	8.27798e-163	-2.22676e-163	1.44298e-162	1.70167e-163	6.59162e-163	5.48843e-163	6.05177e-163	-2.25429e-163	-4.05438e-163	2.92755e-163	-2.83123e-164	2.99714e-163	-1.12972e-162	-1.63236e-163	4.71118e-163	-1.76431e-163	-2.99981e-163	-1.20963e-162	-2.17991e-163	6.3352e-163	2.37395e-163	-1.62565e-163	8.1224e-164	-6.86064e-164	-8.2749e-163	-4.33464e-163	-1.00083e-162	1.82691e-163	0
-1.3567e-162	2.15023e-163	8.27798e-163	-2.22676e-163	1.44298e-162	1.70167e-163	6.59162e-163	5.48843e-163	6.05177e-163	-2.25429e-163	-4.05438e-163	2.92755e-163	-2.83123e-164	2.99714e-163	-1.12972e-162	-1.63236e-163	4.71118e-163	-1.76431e-163	-2.99981e-163	-1.20963e-162	-2.17991e-163	6.3352e-163	2.37395e-163	-1.62565e-163	8.1224e-164	-6.86064e-164	-8.2749e-163	-4.33464e-163	-1.00083e-162	1.82691e-163	0
-1.3567e-162	2.15023e-163	8.27798e-163	-2.22676e-163	1.44298e-162	1.70167e-163	6.59162e-163	5.48843e-163	6.05177e-163	-2.25429e-163	-4.05438e-163	2.92755e-163	-2.83123e-164	2.99714e-163	-1.12972e-162	-1.63236e-163	4.71118e-163	-1.76431e-163	-2.99981e-163	-1.20963e-162	-2.17991e-163	6.3352e-163	2.37395e-163	-1.62565e-163	8.1224e-164	-6.86064e-164	-8.2749e-163	-4.33464e-163	-1.00083e-162	1.82691e-163	0
-1.3567e-162	2.15023e-163	8.27798e-163	-2.22676e-163	1.44298e-162	1.70167e-163	6.59162e-163	5.48843e-163	6.05177e-163	-2.25429e-163	-4.05438e-163	2.92755e-163	-2.83123e-164	2.99714e-163	-1.12972e-162	-1.63236e-163	4.71118e-163	-1.76431e-163	-2.99981e-163	-1.20963e-162	-2.17991e-163	6.3352e-163	2.37395e-163	-1.62565e-163	8.1224e-164	-6.86064e-164	-8.2749e-163	-4.33464e-163	-1.00083e-162	1.82691e-163	0
-1.3567e-162	2.15023e-163	8.27798e-163	-2.22676e-163	1.44298e-162	1.70167e-163	6.59162e-163	5.48843e-163	6.05177e-163	-2.25429e-163	-4.05438e-163	2.92755e-163	-2.83123e-164	2.99714e-163	-1.12972e-162	-1.63236e-163	4.71118e-163	-1.76431e-163	-2.99981e-163	-1.20963e-162	-2.17991e-163	6.3352e-163	2.37395e-163	-1.62565e-163	8.1224e-164	-6.86064e-164	-8.2749e-163	-4.33464e-163	-1.00083e-162	1.82691e-163	0
-1.3567e-162	2.15023e-163	8.27798e-163	-2.22676e-163	1.44298e-162	1.70167e-163	6.59162e-163	5.48843e-163	6.05177e-163	-2.25429e-163	-4.05438e-163	2.92755e-163	-2.83123e-164	2.99714e-163	-1.12972e-162	-1.63236e-163	4.71118e-163	-1.76431e-163	-2.99981e-163	-1.20963e-162	-2.17991e-163	6.3352e-163	2.37395e-163	-1.62565e-163	8.1224e-164	-6.86064e-164	-8.2749e-163	-4.33464e-163	-1.00083e-162	1.82691e-163	0
-1.3567e-162	2.15023e-163	8.27798e-163	-2.22676e-163	1.44298e-162	1.70167e-163	6.59162e-163	5.48843e-163	6.05177e-163	-2.25429e-163	-4.05438e-163	2.92755e-163	-2.83123e-164	2.99714e-163	-1.12972e-162	-1.63236e-163	4.71118e-163	-1.76431e-163	-2.99981e-163	-1.20963e-162	-2.17991e-163	6.3352e-163	2.37395e-163	-1.62565e-163	8.1224e-164	-6.86064e-164	-8.2749e-163	-4.33464e-163	-1.00083e-162	1.82691e-163	0
-1.3567e-162	2.15023e-163	8.27798e-163	-2.22676e-163	1.44298e-162	1.70167e-163	6.59162e-163	5.48843e-163	6.05177e-163	-2.25429e-163	-4.05438e-163	2.92755e-163	-2.83123e-164	2.99714e-163	-1.12972e-162	-1.63236e-163	4.71118e-163	-1.76431e-163	-2.99981e-163	-1.20963e-162	-2.17991e-163	6.3352e-163	2.37395e-163	-1.62565e-163	8.1224e-164	-6.86064e-164	-8.2749e-163	-4.33464e-163	-1.00083e-162	1.82691e-163	0
-1.3567e-162	2.15023e-163	8.27798e-163	-2.22676e-163	1.44298e-162	1.70167e-163	6.59162e-163	5.48843e-163	6.05177e-163	-2.25429e-163	-4.05438e-163	2.92755e-163	-2.83123e-164	2.99714e-163	-1.12972e-162	-1.63236e-163	4.71118e-163	-1.76431e-163	-2.99981e-163	-1.20963e-162	-2.17991e-163	6.3352e-163	2.37395e-163	-1.62565e-163	8.1224e-164	-6.86064e-164	-8.2749e-163	-4.33464e-163	-1.00083e-162	1.82691e-163	0
-1.3567e-162	2.15023e-163	8.27798e-163	-2.22676e-163	1.44298e-162	1.70167e-163	6.59162e-163	5.48843e-163	6.05177e-163	-2.25429e-163	-4.05438e-163	2.92755e-163	-2.83123e-164	2.99714e-163	-1.12972e-162	-1.63236e-163	4.71118e-163	-1.76431e-163	-2.99981e-163	-1.20963e-162	-2.17991e-163	6.3352e-163	2.37395e-163	-1.62565e-163	8.1224e-164	-6.86064e-164	-8.2749e-163	-4.33464e-163	-1.00083e-162	1.82691e-163	0
-1.3567e-162	2.15023e-163	8.27798e-163	-2.22676e-163	1.44298e-162	1.70167e-163	6.59162e-163	5.48843e-163	6.05177e-163	-2.25429e-163	-4.05438e-163	2.92755e-163	-2.83123e-164	2.99714e-163	-1.12972e-162	-1.63236e-163	4.71118e-163	-1.76431e-163	-2.99981e-163	-1.20963e-162	-2.17991e-163	6.3352e-163	2.37395e-163	-1.62565e-163	8.1224e-164	-6.86064e-164	-8.2749e-163	-4.33464e-163	-1.00083e-162	1.82691e-163	0
-1.3567e-162	2.15023e-163	8.27798e-163	-2.22676e-163	1.44298e-162	1.70167e-163	6.59162e-163	5.48843e-163	6.05177e-163	-2.25429e-163	-4.05438e-163	2.92755e-163	-2.83123e-164	2.99714e-163	-1.12972e-162	-1.63236e-163	4.71118e-163	-1.76431e-163	-2.99981e-163	-1.20963e-162	-2.17991e-163	6.3352e-163	2.37395e-163	-1.62565e-163	8.1224e-164	-6.86064e-164	-8.2749e-163	-4.33464e-163	-1.00083e-162	1.82691e-163	0
-1.3567e-162	2.15023e-163	8.27798e-163	-2.22676e-163	1.44298e-162	1.70167e-163	6.59162e-163	5.48843e-163	6.05177e-163	-2.25429e-163	-4.05438e-163	2.92755e-163	-2.83123e-164	2.99714e-163	-1.12972e-162	-1.63236e-163	4.71118e-163	-1.76431e-163	-2.99981e-163	-1.20963e-162	-2.17991e-163	6.3352e-163	2.37395e-163	-1.62565e-163	8.1224e-164	-6.86064e-164	-8.2749e-163	-4.33464e-163	-1.00083e-162	1.82691e-163	0
-1.3567e-162	2.15023e-163	8.27798e-163	-2.22676e-163	1.44298e-162	1.70167e-163	6.59162e-163	5.48843e-163	6.05177e-163	-2.25429e-163	-4.05438e-163	2.92755e-163	-2.83123e-164	2.99714e-163	-1.12972e-162	-1.63236e-163	4.71118e-163	-1.76431e-163	-2.99981e-163	-1.20963e-162	-2.17991e-163	6.3352e-163	2.37395e-163	-1.62565e-163	8.1224e-164	-6.86064e-164	-8.2749e-163	-4.33464e-163	-1.00083e-162	1.82691e-163	0
-1.3567e-162	2.15023e-163	8.27798e-163	-2.22676e-163	1.44298e-162	1.70167e-163	6.59162e-163	5.48843e-163	6.05177e-163	-2.25429e-163	-4.05438e-163	2.92755e-163	-2.83123e-164	2.99714e-163	-1.12972e-162	-1.63236e-163	4.71118e-163	-1.76431e-163	-2.99981e-163	-1.20963e-162	-2.17991e-163	6.3352e-163	2.37395e-163	-1.62565e-163	8.1224e-164	-6.86064e-164	-8.2749e-163	-4.33464e-163	-1.00083e-162	1.82691e-163	0
-1.3567e-162	2.15023e-163	8.27798e-163	-2.22676e-163	1.44298e-162	1.70167e-163	6.59162e-163	5.48843e-163	6.05177e-163	-2.25429e-163	-4.05438e-163	2.92755e-163	-2.83123e-164	2.99714e-163	-1.12972e-162	-1.63236e-163	4.71118e-163	-1.76431e-163	-2.99981e-163	-1.20963e-162	-2.17991e-163	6.3352e-163	2.37395e-163	-1.62565e-163	8.1224e-164	-6.86064e-164	-8.2749e-163	-4.33464e-163	-1.00083e-162	1.82691e-163	0
-1.3567e-162	2.15023e-163	8.27798e-163	-2.22676e-163	1.44298e-162	1.70167e-163	6.59162e-163	5.48843e-163	6.05177e-163	-2.25429e-163	-4.05438e-163	2.92755e-163	-2.83123e-164	2.99714e-163	-1.12972e-162	-1.63236e-163	4.71118e-163	-1.76431e-163	-2.99981e-163	-1.20963e-162	-2.17991e-163	6.3352e-163	2.37395e-163	-1.62565e-163	8.1224e-164	-6.86064e-164	-8.2749e-163	-4.33464e-163	-1.00083e-162	1.82691e-163	0
-1.3567e-162	2.15023e-163	8.27798e-163	-2.22676e-163	1.44298e-162	1.70167e-163	6.59162e-163	5.48843e-163	6.05177e-163	-2.25429e-163	-4.05438e-163	2.92755e-163	-2.83123e-164	2.99714e-163	-1.12972e-162	-1.63236e-163	4.71118e-163	-1.76431e-163	-2.99981e-163	-1.20963e-162	-2.17991e-163	6.3352e-163	2.37395e-163	-1.62565e-163	8.1224e-164	-6.86064e-164	-8.2749e-163	-4.33464e-163	-1.00083e-162	1.82691e-163	0
-1.3567e-162	2.15023e-163	8.27798e-163	-2.22676e-163	1.44298e-162	1.70167e-163	6.59162e-163	5.48843e-163	6.05177e-163	-2.25429e-163	-4.05438e-163	2.92755e-163	-2.83123e-164	2.99714e-163	-1.12972e-162	-1.63236e-163	4.71118e-163	-1.76431e-163	-2.99981e-163	-1.20963e-162	-2.17991e-163	6.3352e-163	2.37395e-163	-1.62565e-163	8.1224e-164	-6.86064e-164	-8.2749e-163	-4.33464e-163	-1.00083e-162	1.82691e-163	0
-1.3567e-162	2.15023e-163	8.27798e-163	-2.22676e-163	1.44298e-162	1.70167e-163	6.59162e-163	5.48843e-163	6.05177e-163	-2.25429e-163	-4.05438e-163	2.92755e-163	-2.83123e-164	2.99714e-163	-1.12972e-162	-1.63236e-163	4.71118e-163	-1.76431e-163	-2.99981e-163	-1.20963e-162	-2.17991e-163	6.3352e-163	2.37395e-163	-1.62565e-163	8.1224e-164	-6.86064e-164	-8.2749e-163	-4.33464e-163	-1.00083e-162	1.82691e-163	0
-1.3567e-162	2.15023e-163	8.27798e-163	-2.22676e-163	1.44298e-162	1.70167e-163	6.59162e-163	5.48843e-163	6.05177e-163	-2.25429e-163	-4.05438e-163	2.92755e-163	-2.83123e-164	2.99714e-163	-1.12972e-162	-1.63236e-163	4.71118e-163	-1.76431e-163	-2.99981e-163	-1.20963e-162	-2.17991e-163	6.3352e-163	2.37395e-163	-1.62565e-163	8.1224e-164	-6.86064e-164	-8.2749e-163	-4.33464e-163	-1.00083e-162	1.82691e-163	0
-1.3567e-162	2.15023e-163	8.27798e-163	-2.22676e-163	1.44298e-162	1.70167e-163	6.59162e-163	5.48843e-163	6.05177e-163	-2.25429e-163	-4.05438e-163	2.92755e-163	-2.83123e-164	2.99714e-163	-1.12972e-162	-1.63236e-163	4.71118e-163	-1.76431e-163	-2.99981e-163	-1.20963e-162	-2.17991e-163	6.3352e-163	2.37395e-163	-1.62565e-163	8.1224e-164	-6.86064e-164	-8.2749e-163	-4.33464e-163	-1.00083e-162	1.82691e-163	0
-1.3567e-162	2.15023e-163	8.27798e-163	-2.22676e-163	1.44298e-162	1.70167e-163	6.59162e-163	5.48843e-163	6.05177e-163	-2.25429e-163	-4.05438e-163	2.92755e-163	-2.83123e-164	2.99714e-163	-1.12972e-162	-1.63236e-163	4.71118e-163	-1.76431e-163	-2.99981e-163	-1.20963e-162	-2.17991e-163	6.3352e-163	2.37395e-163	-1.62565e-163	8.1224e-164	-6.86064e-164	-8.2749e-163	-4.33464e-163	-1.00083e-162	1.82691e-163	0
-1.3567e-162	2.15023e-163	8.27798e-163	-2.22676e-163	1.44298e-162	1.70167e-163	6.59162e-163	5.48843e-163	6.05177e-163	-2.25429e-163	-4.05438e-163	2.92755e-163	-2.83123e-164	2.99714e-163	-1.12972e-162	-1.63236e-163	4.71118e-163	-1.76431e-163	-2.99981e-163	-1.20963e-162	-2.17991e-163	6.3352e-163	2.37395e-163	-1.62565e-163	8.1224e-164	-6.86064e-164	-8.2749e-163	-4.33464e-163	-1.00083e-162	1.82691e-163	0
-1.3567e-162	2.15023e-163	8.27798e-163	-2.22676e-163	1.44298e-162	1.70167e-163	6.59162e-163	5.48843e-163	6.05177e-163	-2.25429e-163	-4.05438e-163	2.92755e-163	-2.83123e-164	2.99714e-163	-1.12972e-162	-1.63236e-163	4.71118e-163	-1.76431e-163	-2.99981e-163	-1.20963e-162	-2.17991e-163	6.3352e-163	2.37395e-163	-1.62565e-163	8.1224e-164	-6.86064e-164	-8.2749e-163	-4.33464e-163	-1.00083e-162	1.82691e-163	0
-1.3567e-162	2.15023e-163	8.27798e-163	-2.22676e-163	1.44298e-162	1.70167e-163	6.59162e-163	5.48843e-163	6.05177e-163	-2.25429e-163	-4.05438e-163	2.92755e-163	-2.83123e-164	2.99714e-163	-1.12972e-162	-1.63236e-163	4.71118e-163	-1.76431e-163	-2.99981e-163	-1.20963e-162	-2.17991e-163	6.3352e-163	2.37395e-163	-1.62565e-163	8.1224e-164	-6.86064e-164	-8.2749e-163	-4.33464e-163	-1.00083e-162	1.82691e-163	0
-1.3567e-162	2.15023e-163	8.27798e-163	-2.22676e-163	1.44298e-162	1.70167e-163	6.59162e-163	5.48843e-163	6.05177e-163	-2.25429e-163	-4.05438e-163	2.92755e-163	-2.83123e-164	2.99714e-163	-1.12972e-162	-1.63236e-163	4.71118e-163	-1.76431e-163	-2.99981e-163	-1.20963e-162	-2.17991e-163	6.3352e-163	2.37395e-163	-1.62565e-163	8.1224e-164	-6.86064e-164	-8.2749e-163	-4.33464e-163	-1.00083e-162	1.82691e-163	0
-1.3567e-162	2.15023e-163	8.27798e-163	-2.22676e-163	1.44298e-162	1.70167e-163	6.59162e-163	5.48843e-163	6.05177e-163	-2.25429e-163	-4.05438e-163	2.92755e-163	-2.83123e-164	2.99714e-163	-1.12972e-162	-1.63236e-163	4.71118e-163	-1.76431e-163	-2.99981e-163	-1.20963e-162	-2.17991e-163	6.3352e-163	2.37395e-163	-1.62565e-163	8.1224e-164	-6.86064e-164	-8.2749e-163	-4.33464e-163	-1.00083e-162	1.82691e-163	0
-1.3567e-162	2.15023e-163	8.27798e-163	-2.22676e-163	1.44298e-162	1.70167e-163	6.59162e-163	5.48843e-163	6.05177e-163	-2.25429e-163	-4.05438e-163	2.92755e-163	-2.83123e-164	2.99714e-163	-1.12972e-162	-1.63236e-163	4.71118e-163	-1.76431e-163	-2.99981e-163	-1.20963e-162	-2.17991e-163	6.3352e-163	2.37395e-163	-1.62565e-163	8.1224e-164	-6.86064e-164	-8.2749e-163	-4.33464e-163	-1.00083e-162	1.82691e-163	0
-1.3567e-162	2.15023e-163	8.27798e-163	-2.22676e-163	1.44298e-162	1.70167e-163	6.59162e-163	5.48843e-163	6.05177e-163	-2.25429e-163	-4.05438e-163	2.92755e-163	-2.83123e-164	2.99714e-163	-1.12972e-162	-1.63236e-163	4.71118e-163	-1.76431e-163	-2.99981e-163	-1.20963e-162	-2.17991e-163	6.3352e-163	2.37395e-163	-1.62565e-163	8.1224e-164	-6.86064e-164	-8.2749e-163	-4.33464e-163	-1.00083e-162	1.82691e-163	0
-1.3567e-162	2.15023e-163	8.27798e-163	-2.22676e-163	1.44298e-162	1.70167e-163	6.59162e-163	5.48843e-163	6.05177e-163	-2.25429e-163	-4.05438e-163	2.92755e-163	-2.83123e-164	2.99714e-163	-1.12972e-162	-1.63236e-163	4.71118e-163	-1.76431e-163	-2.99981e-163	-1.20963e-162	-2.17991e-163	6.3352e-163	2.37395e-163	-1.62565e-163	8.1224e-164	-6.86064e-164	-8.2749e-163	-4.33464e-163	-1.00083e-162	1.82691e-163	0
-1.3567e-162	2.15023e-163	8.27798e-163	-2.22676e-163	1.44298e-162	1.70167e-163	6.59162e-163	5.48843e-163	6.05177e-163	-2.25429e-163	-4.05438e-163	2.92755e-163	-2.83123e-164	2.99714e-163	-1.12972e-162	-1.63236e-163	4.71118e-163	-1.76431e-163	-2.99981e-163	-1.20963e-162	-2.17991e-163	6.3352e-163	2.37395e-163	-1.62565e-163	8.1224e-164	-6.86064e-164	-8.2749e-163	-4.33464e-163	-1.00083e-162	1.82691e-163	0
-1.3567e-162	2.15023e-163	8.27798e-163	-2.22676e-163	1.44298e-162	1.70167e-163	6.59162e-163	5.48843e-163	6.05177e-163	-2.25429e-163	-4.05438e-163	2.92755e-163	-2.83123e-164	2.99714e-163	-1.12972e-162	-1.63236e-163	4.71118e-163	-1.76431e-163	-2.99981e-163	-1.20963e-162	-2.17991e-163	6.3352e-163	2.37395e-163	-1.62565e-163	8.1224e-164	-6.86064e-164	-8.2749e-163	-4.33464e-163	-1.00083e-162	1.82691e-163	0
-1.3567e-162	2.15023e-163	8.27798e-163	-2.22676e-163	1.44298e-162	1.70167e-163	6.59162e-163	5.48843e-163	6.05177e-163	-2.25429e-163	-4.05438e-163	2.92755e-163	-2.83123e-164	2.99714e-163	-1.12972e-162	-1.63236e-163	4.71118e-163	-1.76431e-163	-2.99981e-163	-1.20963e-162	-2.17991e-163	6.3352e-163	2.37395e-163	-1.62565e-163	8.1224e-164	-6.86064e-164	-8.2749e-163	-4.33464e-163	-1.00083e-162	1.82691e-163	0
-1.3567e-162	2.15023e-163	8.27798e-163	-2.22676e-163	1.44298e-162	1.70167e-163	6.59162e-163	5.48843e-163	6.05177e-163	-2.25429e-163	-4.05438e-163	2.92755e-163	-2.83123e-164	2.99714e-163	-1.12972e-162	-1.63236e-163	4.71118e-163	-1.76431e-163	-2.99981e-163	-1.20963e-162	-2.17991e-163	6.3352e-163	2.37395e-163	-1.62565e-163	8.1224e-164	-6.86064e-164	-8.2749e-163	-4.33464e-163	-1.00083e-162	1.82691e-163	0
-1.3567e-162	2.15023e-163	8.27798e-163	-2.22676e-163	1.44298e-162	1.70167e-163	6.59162e-163	5.48843e-163	6.05177e-163	-2.25429e-163	-4.05438e-163	2.92755e-163	-2.83123e-164	2.99714e-163	-1.12972e-162	-1.63236e-163	4.71118e-163	-1.76431e-163	-2.99981e-163	-1.20963e-162	-2.17991e-163	6.3352e-163	2.37395e-163	-1.62565e-163	8.1224e-164	-6.86064e-164	-8.2749e-163	-4.33464e-163	-1.00083e-162	1.82691e-163	0
-1.3567e-162	2.15023e-163	8.27798e-163	-2.22676e-163	1.44298e-162	1.70167e-163	6.59162e-163	5.48843e-163	6.05177e-163	-2.25429e-163	-4.05438e-163	2.92755e-163	-2.83123e-164	2.99714e-163	-1.12972e-162	-1.63236e-163	4.71118e-163	-1.76431e-163	-2.99981e-163	-1.20963e-162	-2.17991e-163	6.3352e-163	2.37395e-163	-1.62565e-163	8.1224e-164	-6.86064e-164	-8.2749e-163	-4.33464e-163	-1.00083e-162	1.82691e-163	0
-1.3567e-162	2.15023e-163	8.27798e-163	-2.22676e-163	1.44298e-162	1.70167e-163	6.59162e-163	5.48843e-163	6.05177e-163	-2.25429e-163	-4.05438e-163	2.92755e-163	-2.83123e-164	2.99714e-163	-1.12972e-162	-1.63236e-163	4.71118e-163	-1.76431e-163	-2.99981e-163	-1.20963e-162	-2.17991e-163	6.3352e-163	2.37395e-163	-1.62565e-163	8.1224e-164	-6.86064e-164	-8.2749e-163	-4.33464e-163	-1.00083e-162	1.82691e-163	0
-1.3567e-162	2.15023e-163	8.27798e-163	-2.22676e-163	1.44298e-162	1.70167e-163	6.59162e-163	5.48843e-163	6.05177e-163	-2.25429e-163	-4.05438e-163	2.92755e-163	-2.83123e-164	2.99714e-163	-1.12972e-162	-1.63236e-163	4.71118e-163	-1.76431e-163	-2.99981e-163	-1.20963e-162	-2.17991e-163	6.3352e-163	2.37395e-163	-1.62565e-163	8.1224e-164	-6.86064e-164	-8.2749e-163	-4.33464e-163	-1.00083e-162	1.82691e-163	0
-1.3567e-162	2.15023e-163	8.27798e-163	-2.22676e-163	1.44298e-162	1.70167e-163	6.59162e-163	5.48843e-163	6.05177e-163	-2.25429e-163	-4.05438e-163	2.92755e-163	-2.83123e-164	2.99714e-163	-1.12972e-162	-1.63236e-163	4.71118e-163	-1.76431e-163	-2.99981e-163	-1.20963e-162	-2.17991e-163	6.3352e-163	2.37395e-163	-1.62565e-163	8.1224e-164	-6.86064e-164	-8.2749e-163	-4.33464e-163	-1.00083e-162	1.82691e-163	0
-1.3567e-162	2.15023e-163	8.27798e-163	-2.22676e-163	1.44298e-162	1.70167e-163	6.59162e-163	5.48843e-163	6.05177e-163	-2.25429e-163	-4.05438e-163	2.92755e-163	-2.83123e-164	2.99714e-163	-1.12972e-162	-1.63236e-163	4.71118e-163	-1.76431e-163	-2.99981e-163	-1.20963e-162	-2.17991e-163	6.3352e-163	2.37395e-163	-1.62565e-163	8.1224e-164	-6.86064e-164	-8.2749e-163	-4.33464e-163	-1.00083e-162	1.82691e-163	0
-1.3567e-162	2.15023e-163	8.27798e-163	-2.22676e-163	1.44298e-162	1.70167e-163	6.59162e-163	5.48843e-163	6.05177e-163	-2.25429e-163	-4.05438e-163	2.92755e-163	-2.83123e-164	2.99714e-163	-1.12972e-162	-1.63236e-163	4.71118e-163	-1.76431e-163	-2.99981e-163	-1.20963e-162	-2.17991e-163	6.3352e-163	2.37395e-163	-1.62565e-163	8.1224e-164	-6.86064e-164	-8.2749e-163	-4.33464e-163	-1.00083e-162	1.82691e-163	0
-1.3567e-162	2.15023e-163	8.27798e-163	-2.22676e-163	1.44298e-162	1.70167e-163	6.59162e-163	5.48843e-163	6.05177e-163	-2.25429e-163	-4.05438e-163	2.92755e-163	-2.83123e-164	2.99714e-163	-1.12972e-162	-1.63236e-163	4.71118e-163	-1.76431e-163	-2.99981e-163	-1.20963e-162	-2.17991e-163	6.3352e-163	2.37395e-163	-1.62565e-163	8.1224e-164	-6.86064e-164	-8.2749e-163	-4.33464e-163	-1.00083e-162	1.82691e-163	0
-1.3567e-162	2.15023e-163	8.27798e-163	-2.22676e-163	1.44298e-162	1.70167e-163	6.59162e-163	5.48843e-163	6.05177e-163	-2.25429e-163	-4.05438e-163	2.92755e-163	-2.83123e-164	2.99714e-163	-1.12972e-162	-1.63236e-163	4.71118e-163	-1.76431e-163	-2.99981e-163	-1.20963e-162	-2.17991e-163	6.3352e-163	2.37395e-163	-1.62565e-163	8.1224e-164	-6.86064e-164	-8.2749e-163	-4.33464e-163	-1.00083e-162	1.82691e-163	0
-1.3567e-162	2.15023e-163	8.27798e-163	-2.22676e-163	1.44298e-162	1.70167e-163	6.59162e-163	5.48843e-163	6.05177e-163	-2.25429e-163	-4.05438e-163	2.92755e-163	-2.83123e-164	2.99714e-163	-1.12972e-162	-1.63236e-163	4.71118e-163	-1.76431e-163	-2.99981e-163	-1.20963e-162	-2.17991e-163	6.3352e-163	2.37395e-163	-1.62565e-163	8.1224e-164	-6.86064e-164	-8.2749e-163	-4.33464e-163	-1.00083e-162	1.82691e-163	0
-1.3567e-162	2.15023e-163	8.27798e-163	-2.22676e-163	1.44298e-162	1.70167e-163	6.59162e-163	5.48843e-163	6.05177e-163	-2.25429e-163	-4.05438e-163	2.92755e-163	-2.83123e-164	2.99714e-163	-1.12972e-162	-1.63236e-163	4.71118e-163	-1.76431e-163	-2.99981e-163	-1.20963e-162	-2.17991e-163	6.3352e-163	2.37395e-163	-1.62565e-163	8.1224e-164	-6.86064e-164	-8.2749e-163	-4.33464e-163	-1.00083e-162	1.82691e-163	0
-1.3567e-162	2.15023e-163	8.27798e-163	-2.22676e-163	1.44298e-162	1.70167e-163	6.59162e-163	5.48843e-163	6.05177e-163	-2.25429e-163	-4.05438e-163	2.92755e-163	-2.83123e-164	2.99714e-163	-1.12972e-162	-1.63236e-163	4.71118e-163	-1.76431e-163	-2.99981e-163	-1.20963e-162	-2.17991e-163	6.3352e-163	2.37395e-163	-1.62565e-163	8.1224e-164	-6.86064e-164	-8.2749e-163	-4.33464e-163	-1.00083e-162	1.82691e-163	0
-1.3567e-162	2.15023e-163	8.27798e-163	-2.22676e-163	1.44298e-162	1.70167e-163	6.59162e-163	5.48843e-163	6.05177e-163	-2.25429e-163	-4.05438e-163	2.92755e-163	-2.83123e-164	2.99714e-163	-1.12972e-162	-1.63236e-163	4.71118e-163	-1.76431e-163	-2.99981e-163	-1.20963e-162	-2.17991e-163	6.3352e-163	2.37395e-163	-1.62565e-163	8.1224e-164	-6.86064e-164	-8.2749e-163	-4.33464e-163	-1.00083e-162	1.82691e-163	0
-1.3567e-162	2.15023e-163	8.27798e-163	-2.22676e-163	1.44298e-162	1.70167e-163	6.59162e-163	5.48843e-163	6.05177e-163	-2.25429e-163	-4.05438e-163	2.92755e-163	-2.83123e-164	2.99714e-163	-1.12972e-162	-1.63236e-163	4.71118e-163	-1.76431e-163	-2.99981e-163	-1.20963e-162	-2.17991e-163	6.3352e-163	2.37395e-163	-1.62565e-163	8.1224e-164	-6.86064e-164	-8.2749e-163	-4.33464e-163	-1.00083e-162	1.82691e-163	0
-1.3567e-162	2.15023e-163	8.27798e-163	-2.22676e-163	1.44298e-162	1.70167e-163	6.59162e-163	5.48843e-163	6.05177e-163	-2.25429e-163	-4.05438e-163	2.92755e-163	-2.83123e-164	2.99714e-163	-1.12972e-162	-1.63236e-163	4.71118e-163	-1.76431e-163	-2.99981e-163	-1.20963e-162	-2.17991e-163	6.3352e-163	2.37395e-163	-1.62565e-163	8.1224e-164	-6.86064e-164	-8.2749e-163	-4.33464e-163	-1.00083e-162	1.82691e-163	0
-1.3567e-162	2.15023e-163	8.27798e-163	-2.22676e-163	1.44298e-162	1.70167e-163	6.59162e-163	5.48843e-163	6.05177e-163	-2.25429e-163	-4.05438e-163	2.92755e-163	-2.83123e-164	2.99714e-163	-1.12972e-162	-1.63236e-163	4.71118e-163	-1.76431e-163	-2.99981e-163	-1.20963e-162	-2.17991e-163	6.3352e-163	2.37395e-163	-1.62565e-163	8.1224e-164	-6.86064e-164	-8.2749e-163	-4.33464e-163	-1.00083e-162	1.82691e-163	0
-1.3567e-162	2.15023e-163	8.27798e-163	-2.22676e-163	1.44298e-162	1.70167e-163	6.59162e-163	5.48843e-163	6.05177e-163	-2.25429e-163	-4.05438e-163	2.92755e-163	-2.83123e-164	2.99714e-163	-1.12972e-162	-1.63236e-163	4.71118e-163	-1.76431e-163	-2.99981e-163	-1.20963e-162	-2.17991e-163	6.3352e-163	2.37395e-163	-1.62565e-163	8.1224e-164	-6.86064e-164	-8.2749e-163	-4.33464e-163	-1.00083e-162	1.82691e-163	0
-1.3567e-162	2.15023e-163	8.27798e-163	-2.22676e-163	1.44298e-162	1.70167e-163	6.59162e-163	5.48843e-163	6.05177e-163	-2.25429e-163	-4.05438e-163	2.92755e-163	-2.83123e-164	2.99714e-163	-1.12972e-162	-1.63236e-163	4.71118e-163	-1.76431e-163	-2.99981e-163	-1.20963e-162	-2.17991e-163	6.3352e-163	2.37395e-163	-1.62565e-163	8.1224e-164	-6.86064e-164	-8.2749e-163	-4.33464e-163	-1.00083e-162	1.82691e-163	0
-1.3567e-162	2.15023e-163	8.27798e-163	-2.22676e-163	1.44298e-162	1.70167e-163	6.59162e-163	5.48843e-163	6.05177e-163	-2.25429e-163	-4.05438e-163	2.92755e-163	-2.83123e-164	2.99714e-163	-1.12972e-162	-1.63236e-163	4.71118e-163	-1.76431e-163	-2.99981e-163	-1.20963e-162	-2.17991e-163	6.3352e-163	2.37395e-163	-1.62565e-163	8.1224e-164	-6.86064e-164	-8.2749e-163	-4.33464e-163	-1.00083e-162	1.82691e-163	0
-1.3567e-162	2.15023e-163	8.27798e-163	-2.22676e-163	1.44298e-162	1.70167e-163	6.59162e-163	5.48843e-163	6.05177e-163	-2.25429e-163	-4.05438e-163	2.92755e-163	-2.83123e-164	2.99714e-163	-1.12972e-162	-1.63236e-163	4.71118e-163	-1.76431e-163	-2.99981e-163	-1.20963e-162	-2.17991e-163	6.3352e-163	2.37395e-163	-1.62565e-163	8.1224e-164	-6.86064e-164	-8.2749e-163	-4.33464e-163	-1.00083e-162	1.82691e-163	0
-1.3567e-162	2.15023e-163	8.27798e-163	-2.22676e-163	1.44298e-162	1.70167e-163	6.59162e-163	5.48843e-163	6.05177e-163	-2.25429e-163	-4.05438e-163	2.92755e-163	-2.83123e-164	2.99714e-163	-1.12972e-162	-1.63236e-163	4.71118e-163	-1.76431e-163	-2.99981e-163	-1.20963e-162	-2.17991e-163	6.3352e-163	2.37395e-163	-1.62565e-163	8.1224e-164	-6.86064e-164	-8.2749e-163	-4.33464e-163	-1.00083e-162	1.82691e-163	0
-1.3567e-162	2.15023e-163	8.27798e-163	-2.22676e-163	1.44298e-162	1.70167e-163	6.59162e-163	5.48843e-163	6.05177e-163	-2.25429e-163	-4.05438e-163	2.92755e-163	-2.83123e-164	2.99714e-163	-1.12972e-162	-1.63236e-163	4.71118e-163	-1.76431e-163	-2.99981e-163	-1.20963e-162	-2.17991e-163	6.3352e-163	2.37395e-163	-1.62565e-163	8.1224e-164	-6.86064e-164	-8.2749e-163	-4.33464e-163	-1.00083e-162	1.82691e-163	0
-1.3567e-162	2.15023e-163	8.27798e-163	-2.22676e-163	1.44298e-162	1.70167e-163	6.59162e-163	5.48843e-163	6.05177e-163	-2.25429e-163	-4.05438e-163	2.92755e-163	-2.83123e-164	2.99714e-163	-1.12972e-162	-1.63236e-163	4.71118e-163	-1.76431e-163	-2.99981e-163	-1.20963e-162	-2.17991e-163	6.3352e-163	2.37395e-163	-1.62565e-163	8.1224e-164	-6.86064e-164	-8.2749e-163	-4.33464e-163	-1.00083e-162	1.82691e-163	0
-1.3567e-162	2.15023e-163	8.27798e-163	-2.22676e-163	1.44298e-162	1.70167e-163	6.59162e-163	5.48843e-163	6.05177e-163	-2.25429e-163	-4.05438e-163	2.92755e-163	-2.83123e-164	2.99714e-163	-1.12972e-162	-1.63236e-163	4.71118e-163	-1.76431e-163	-2.99981e-163	-1.20963e-162	-2.17991e-163	6.3352e-163	2.37395e-163	-1.62565e-163	8.1224e-164	-6.86064e-164	-8.2749e-163	-4.33464e-163	-1.00083e-162	1.82691e-163	0
-1.3567e-162	2.15023e-163	8.27798e-163	-2.22676e-163	1.44298e-162	1.70167e-163	6.59162e-163	5.48843e-163	6.05177e-163	-2.25429e-163	-4.05438e-163	2.92755e-163	-2.83123e-164	2.99714e-163	-1.12972e-162	-1.63236e-163	4.71118e-163	-1.76431e-163	-2.99981e-163	-1.20963e-162	-2.17991e-163	6.3352e-163	2.37395e-163	-1.62565e-163	8.1224e-164	-6.86064e-164	-8.2749e-163	-4.33464e-163	-1.00083e-162	1.82691e-163	0
-1.3567e-162	2.15023e-163	8.27798e-163	-2.22676e-163	1.44298e-162	1.70167e-163	6.59162e-163	5.48843e-163	6.05177e-163	-2.25429e-163	-4.05438e-163	2.92755e-163	-2.83123e-164	2.99714e-163	-1.12972e-162	-1.63236e-163	4.71118e-163	-1.76431e-163	-2.99981e-163	-1.20963e-162	-2.17991e-163	6.3352e-163	2.37395e-163	-1.62565e-163	8.1224e-164	-6.86064e-164	-8.2749e-163	-4.33464e-163	-1.00083e-162	1.82691e-163	0
-1.3567e-162	2.15023e-163	8.27798e-163	-2.22676e-163	1.44298e-162	1.70167e-163	6.59162e-163	5.48843e-163	6.05177e-163	-2.25429e-163	-4.05438e-163	2.92755e-163	-2.83123e-164	2.99714e-163	-1.12972e-162	-1.63236e-163	4.71118e-163	-1.76431e-163	-2.99981e-163	-1.20963e-162	-2.17991e-163	6.3352e-163	2.37395e-163	-1.62565e-163	8.1224e-164	-6.86064e-164	-8.2749e-163	-4.33464e-163	-1.00083e-162	1.82691e-163	0
-1.3567e-162	2.15023e-163	8.27798e-163	-2.22676e-163	1.44298e-162	1.70167e-163	6.59162e-163	5.48843e-163	6.05177e-163	-2.25429e-163	-4.05438e-163	2.92755e-163	-2.83123e-164	2.99714e-163	-1.12972e-162	-1.63236e-163	4.71118e-163	-1.76431e-163	-2.99981e-163	-1.20963e-162	-2.17991e-163	6.3352e-163	2.37395e-163	-1.62565e-163	8.1224e-164	-6.86064e-164	-8.2749e-163	-4.33464e-163	-1.00083e-162	1.82691e-163	0
-1.3567e-162	2.15023e-163	8.27798e-163	-2.22676e-163	1.44298e-162	1.70167e-163	6.59162e-163	5.48843e-163	6.05177e-163	-2.25429e-163	-4.05438e-163	2.92755e-163	-2.83123e-164	2.99714e-163	-1.12972e-162	-1.63236e-163	4.71118e-163	-1.76431e-163	-2.99981e-163	-1.20963e-162	-2.17991e-163	6.3352e-163	2.37395e-163	-1.62565e-163	8.1224e-164	-6.86064e-164	-8.2749e-163	-4.33464e-163	-1.00083e-162	1.82691e-163	0
-1.3567e-162	2.15023e-163	8.27798e-163	-2.22676e-163	1.44298e-162	1.70167e-163	6.59162e-163	5.48843e-163	6.05177e-163	-2.25429e-163	-4.05438e-163	2.92755e-163	-2.83123e-164	2.99714e-163	-1.12972e-162	-1.63236e-163	4.71118e-163	-1.76431e-163	-2.99981e-163	-1.20963e-162	-2.17991e-163	6.3352e-163	2.37395e-163	-1.62565e-163	8.1224e-164	-6.86064e-164	-8.2749e-163	-4.33464e-163	-1.00083e-162	1.82691e-163	0
-1.3567e-162	2.15023e-163	8.27798e-163	-2.22676e-163	1.44298e-162	1.70167e-163	6.59162e-163	5.48843e-163	6.05177e-163	-2.25429e-163	-4.05438e-163	2.92755e-163	-2.83123e-164	2.99714e-163	-1.12972e-162	-1.63236e-163	4.71118e-163	-1.76431e-163	-2.99981e-163	-1.20963e-162	-2.17991e-163	6.3352e-163	2.37395e-163	-1.62565e-163	8.1224e-164	-6.86064e-164	-8.2749e-163	-4.33464e-163	-1.00083e-162	1.82691e-163	0
-1.3567e-162	2.15023e-163	8.27798e-163	-2.22676e-163	1.44298e-162	1.70167e-163	6.59162e-163	5.48843e-163	6.05177e-163	-2.25429e-163	-4.05438e-163	2.92755e-163	-2.83123e-164	2.99714e-163	-1.12972e-162	-1.63236e-163	4.71118e-163	-1.76431e-163	-2.99981e-163	-1.20963e-162	-2.17991e-163	6.3352e-163	2.37395e-163	-1.62565e-163	8.1224e-164	-6.86064e-164	-8.2749e-163	-4.33464e-163	-1.00083e-162	1.82691e-163	0
-1.3567e-162	2.15023e-163	8.27798e-163	-2.22676e-163	1.44298e-162	1.70167e-163	6.59162e-163	5.48843e-163	6.05177e-163	-2.25429e-163	-4.05438e-163	2.92755e-163	-2.83123e-164	2.99714e-163	-1.12972e-162	-1.63236e-163	4.71118e-163	-1.76431e-163	-2.99981e-163	-1.20963e-162	-2.17991e-163	6.3352e-163	2.37395e-163	-1.62565e-163	8.1224e-164	-6.86064e-164	-8.2749e-163	-4.33464e-163	-1.00083e-162	1.82691e-163	0
-1.3567e-162	2.15023e-163	8.27798e-163	-2.22676e-163	1.44298e-162	1.70167e-163	6.59162e-163	5.48843e-163	6.05177e-163	-2.25429e-163	-4.05438e-163	2.92755e-163	-2.83123e-164	2.99714e-163	-1.12972e-162	-1.63236e-163	4.71118e-163	-1.76431e-163	-2.99981e-163	-1.20963e-162	-2.17991e-163	6.3352e-163	2.37395e-163	-1.62565e-163	8.1224e-164	-6.86064e-164	-8.2749e-163	-4.33464e-163	-1.00083e-162	1.82691e-163	0
-1.3567e-162	2.15023e-163	8.27798e-163	-2.22676e-163	1.44298e-162	1.70167e-163	6.59162e-163	5.48843e-163	6.05177e-163	-2.25429e-163	-4.05438e-163	2.92755e-163	-2.83123e-164	2.99714e-163	-1.12972e-162	-1.63236e-163	4.71118e-163	-1.76431e-163	-2.99981e-163	-1.20963e-162	-2.17991e-163	6.3352e-163	2.37395e-163	-1.62565e-163	8.1224e-164	-6.86064e-164	-8.2749e-163	-4.33464e-163	-1.00083e-162	1.82691e-163	0
-1.3567e-162	2.15023e-163	8.27798e-163	-2.22676e-163	1.44298e-162	1.70167e-163	6.59162e-163	5.48843e-163	6.05177e-163	-2.25429e-163	-4.05438e-163	2.92755e-163	-2.83123e-164	2.99714e-163	-1.12972e-162	-1.63236e-163	4.71118e-163	-1.76431e-163	-2.99981e-163	-1.20963e-162	-2.17991e-163	6.3352e-163	2.37395e-163	-1.62565e-163	8.1224e-164	-6.86064e-164	-8.2749e-163	-4.33464e-163	-1.00083e-162	1.82691e-163	0
-1.3567e-162	2.15023e-163	8.27798e-163	-2.22676e-163	1.44298e-162	1.70167e-163	6.59162e-163	5.48843e-163	6.05177e-163	-2.25429e-163	-4.05438e-163	2.92755e-163	-2.83123e-164	2.99714e-163	-1.12972e-162	-1.63236e-163	4.71118e-163	-1.76431e-163	-2.99981e-163	-1.20963e-162	-2.17991e-163	6.3352e-163	2.37395e-163	-1.62565e-163	8.1224e-164	-6.86064e-164	-8.2749e-163	-4.33464e-163	-1.00083e-162	1.82691e-163	0
-1.3567e-162	2.15023e-163	8.27798e-163	-2.22676e-163	1.44298e-162	1.70167e-163	6.59162e-163	5.48843e-163	6.05177e-163	-2.25429e-163	-4.05438e-163	2.92755e-163	-2.83123e-164	2.99714e-163	-1.12972e-162	-1.63236e-163	4.71118e-163	-1.76431e-163	-2.99981e-163	-1.20963e-162	-2.17991e-163	6.3352e-163	2.37395e-163	-1.62565e-163	8.1224e-164	-6.86064e-164	-8.2749e-163	-4.33464e-163	-1.00083e-162	1.82691e-163	0
-1.3567e-162	2.15023e-163	8.27798e-163	-2.22676e-163	1.44298e-162	1.70167e-163	6.59162e-163	5.48843e-163	6.05177e-163	-2.25429e-163	-4.05438e-163	2.92755e-163	-2.83123e-164	2.99714e-163	-1.12972e-162	-1.63236e-163	4.71118e-163	-1.76431e-163	-2.99981e-163	-1.20963e-162	-2.17991e-163	6.3352e-163	2.37395e-163	-1.62565e-163	8.1224e-164	-6.86064e-164	-8.2749e-163	-4.33464e-163	-1.00083e-162	1.82691e-163	0
-1.3567e-162	2.15023e-163	8.27798e-163	-2.22676e-163	1.44298e-162	1.70167e-163	6.59162e-163	5.48843e-163	6.05177e-163	-2.25429e-163	-4.05438e-163	2.92755e-163	-2.83123e-164	2.99714e-163	-1.12972e-162	-1.63236e-163	4.71118e-163	-1.76431e-163	-2.99981e-163	-1.20963e-162	-2.17991e-163	6.3352e-163	2.37395e-163	-1.62565e-163	8.1224e-164	-6.86064e-164	-8.2749e-163	-4.33464e-163	-1.00083e-162	1.82691e-163	0
-1.3567e-162	2.15023e-163	8.27798e-163	-2.22676e-163	1.44298e-162	1.70167e-163	6.59162e-163	5.48843e-163	6.05177e-163	-2.25429e-163	-4.05438e-163	2.92755e-163	-2.83123e-164	2.99714e-163	-1.12972e-162	-1.63236e-163	4.71118e-163	-1.76431e-163	-2.99981e-163	-1.20963e-162	-2.17991e-163	6.3352e-163	2.37395e-163	-1.62565e-163	8.1224e-164	-6.86064e-164	-8.2749e-163	-4.33464e-163	-1.00083e-162	1.82691e-163	0
-1.3567e-162	2.15023e-163	8.27798e-163	-2.22676e-163	1.44298e-162	1.70167e-163	6.59162e-163	5.48843e-163	6.05177e-163	-2.25429e-163	-4.05438e-163	2.92755e-163	-2.83123e-164	2.99714e-163	-1.12972e-162	-1.63236e-163	4.71118e-163	-1.76431e-163	-2.99981e-163	-1.20963e-162	-2.17991e-163	6.3352e-163	2.37395e-163	-1.62565e-163	8.1224e-164	-6.86064e-164	-8.2749e-163	-4.33464e-163	-1.00083e-162	1.82691e-163	0
-1.3567e-162	2.15023e-163	8.27798e-163	-2.22676e-163	1.44298e-162	1.70167e-163	6.59162e-163	5.48843e-163	6.05177e-163	-2.25429e-163	-4.05438e-163	2.92755e-163	-2.83123e-164	2.99714e-163	-1.12972e-162	-1.63236e-163	4.71118e-163	-1.76431e-163	-2.99981e-163	-1.20963e-162	-2.17991e-163	6.3352e-163	2.37395e-163	-1.62565e-163	8.1224e-164	-6.86064e-164	-8.2749e-163	-4.33464e-163	-1.00083e-162	1.82691e-163	0
-1.3567e-162	2.15023e-163	8.27798e-163	-2.22676e-163	1.44298e-162	1.70167e-163	6.59162e-163	5.48843e-163	6.05177e-163	-2.25429e-163	-4.05438e-163	2.92755e-163	-2.83123e-164	2.99714e-163	-1.12972e-162	-1.63236e-163	4.71118e-163	-1.76431e-163	-2.99981e-163	-1.20963e-162	-2.17991e-163	6.3352e-163	2.37395e-163	-1.62565e-163	8.1224e-164	-6.86064e-164	-8.2749e-163	-4.33464e-163	-1.00083e-162	1.82691e-163	0
-1.3567e-162	2.15023e-163	8.27798e-163	-2.22676e-163	1.44298e-162	1.70167e-163	6.59162e-163	5.48843e-163	6.05177e-163	-2.25429e-163	-4.05438e-163	2.92755e-163	-2.83123e-164	2.99714e-163	-1.12972e-162	-1.63236e-163	4.71118e-163	-1.76431e-163	-2.99981e-163	-1.20963e-162	-2.17991e-163	6.3352e-163	2.37395e-163	-1.62565e-163	8.1224e-164	-6.86064e-164	-8.2749e-163	-4.33464e-163	-1.00083e-162	1.82691e-163	0
-1.3567e-162	2.15023e-163	8.27798e-163	-2.22676e-163	1.44298e-162	1.70167e-163	6.59162e-163	5.48843e-163	6.05177e-163	-2.25429e-163	-4.05438e-163	2.92755e-163	-2.83123e-164	2.99714e-163	-1.12972e-162	-1.63236e-163	4.71118e-163	-1.76431e-163	-2.99981e-163	-1.20963e-162	-2.17991e-163	6.3352e-163	2.37395e-163	-1.62565e-163	8.1224e-164	-6.86064e-164	-8.2749e-163	-4.33464e-163	-1.00083e-162	1.82691e-163	0
-1.3567e-162	2.15023e-163	8.27798e-163	-2.22676e-163	1.44298e-162	1.70167e-163	6.59162e-163	5.48843e-163	6.05177e-163	-2.25429e-163	-4.05438e-163	2.92755e-163	-2.83123e-164	2.99714e-163	-1.12972e-162	-1.63236e-163	4.71118e-163	-1.76431e-163	-2.99981e-163	-1.20963e-162	-2.17991e-163	6.3352e-163	2.37395e-163	-1.62565e-163	8.1224e-164	-6.86064e-164	-8.2749e-163	-4.33464e-163	-1.00083e-162	1.82691e-163	0
-1.3567e-162	2.15023e-163	8.27798e-163	-2.22676e-163	1.44298e-162	1.70167e-163	6.59162e-163	5.48843e-163	6.05177e-163	-2.25429e-163	-4.05438e-163	2.92755e-163	-2.83123e-164	2.99714e-163	-1.12972e-162	-1.63236e-163	4.71118e-163	-1.76431e-163	-2.99981e-163	-1.20963e-162	-2.17991e-163	6.3352e-163	2.37395e-163	-1.62565e-163	8.1224e-164	-6.86064e-164	-8.2749e-163	-4.33464e-163	-1.00083e-162	1.82691e-163	0
-1.3567e-162	2.15023e-163	8.27798e-163	-2.22676e-163	1.44298e-162	1.70167e-163	6.59162e-163	5.48843e-163	6.05177e-163	-2.25429e-163	-4.05438e-163	2.92755e-163	-2.83123e-164	2.99714e-163	-1.12972e-162	-1.63236e-163	4.71118e-163	-1.76431e-163	-2.99981e-163	-1.20963e-162	-2.17991e-163	6.3352e-163	2.37395e-163	-1.62565e-163	8.1224e-164	-6.86064e-164	-8.2749e-163	-4.33464e-163	-1.00083e-162	1.82691e-163	0
-1.3567e-162	2.15023e-163	8.27798e-163	-2.22676e-163	1.44298e-162	1.70167e-163	6.59162e-163	5.48843e-163	6.05177e-163	-2.25429e-163	-4.05438e-163	2.92755e-163	-2.83123e-164	2.99714e-163	-1.12972e-162	-1.63236e-163	4.71118e-163	-1.76431e-163	-2.99981e-163	-1.20963e-162	-2.17991e-163	6.3352e-163	2.37395e-163	-1.62565e-163	8.1224e-164	-6.86064e-164	-8.2749e-163	-4.33464e-163	-1.00083e-162	1.82691e-163	0
-1.3567e-162	2.15023e-163	8.27798e-163	-2.22676e-163	1.44298e-162	1.70167e-163	6.59162e-163	5.48843e-163	6.05177e-163	-2.25429e-163	-4.05438e-163	2.92755e-163	-2.83123e-164	2.99714e-163	-1.12972e-162	-1.63236e-163	4.71118e-163	-1.76431e-163	-2.99981e-163	-1.20963e-162	-2.17991e-163	6.3352e-163	2.37395e-163	-1.62565e-163	8.1224e-164	-6.86064e-164	-8.2749e-163	-4.33464e-163	-1.00083e-162	1.82691e-163	0
-1.3567e-162	2.15023e-163	8.27798e-163	-2.22676e-163	1.44298e-162	1.70167e-163	6.59162e-163	5.48843e-163	6.05177e-163	-2.25429e-163	-4.05438e-163	2.92755e-163	-2.83123e-164	2.99714e-163	-1.12972e-162	-1.63236e-163	4.71118e-163	-1.76431e-163	-2.99981e-163	-1.20963e-162	-2.17991e-163	6.3352e-163	2.37395e-163	-1.62565e-163	8.1224e-164	-6.86064e-164	-8.2749e-163	-4.33464e-163	-1.00083e-162	1.82691e-163	0
-1.3567e-162	2.15023e-163	8.27798e-163	-2.22676e-163	1.44298e-162	1.70167e-163	6.59162e-163	5.48843e-163	6.05177e-163	-2.25429e-163	-4.05438e-163	2.92755e-163	-2.83123e-164	2.99714e-163	-1.12972e-162	-1.63236e-163	4.71118e-163	-1.76431e-163	-2.99981e-163	-1.20963e-162	-2.17991e-163	6.3352e-163	2.37395e-163	-1.62565e-163	8.1224e-164	-6.86064e-164	-8.2749e-163	-4.33464e-163	-1.00083e-162	1.82691e-163	0
-1.3567e-162	2.15023e-163	8.27798e-163	-2.22676e-163	1.44298e-162	1.70167e-163	6.59162e-163	5.48843e-163	6.05177e-163	-2.25429e-163	-4.05438e-163	2.92755e-163	-2.83123e-164	2.99714e-163	-1.12972e-162	-1.63236e-163	4.71118e-163	-1.76431e-163	-2.99981e-163	-1.20963e-162	-2.17991e-163	6.3352e-163	2.37395e-163	-1.62565e-163	8.1224e-164	-6.86064e-164	-8.2749e-163	-4.33464e-163	-1.00083e-162	1.82691e-163	0
-1.3567e-162	2.15023e-163	8.27798e-163	-2.22676e-163	1.44298e-162	1.70167e-163	6.59162e-163	5.48843e-163	6.05177e-163	-2.25429e-163	-4.05438e-163	2.92755e-163	-2.83123e-164	2.99714e-163	-1.12972e-162	-1.63236e-163	4.71118e-163	-1.76431e-163	-2.99981e-163	-1.20963e-162	-2.17991e-163	6.3352e-163	2.37395e-163	-1.62565e-163	8.1224e-164	-6.86064e-164	-8.2749e-163	-4.33464e-163	-1.00083e-162	1.82691e-163	0
-1.3567e-162	2.15023e-163	8.27798e-163	-2.22676e-163	1.44298e-162	1.70167e-163	6.59162e-163	5.48843e-163	6.05177e-163	-2.25429e-163	-4.05438e-163	2.92755e-163	-2.83123e-164	2.99714e-163	-1.12972e-162	-1.63236e-163	4.71118e-163	-1.76431e-163	-2.99981e-163	-1.20963e-162	-2.17991e-163	6.3352e-163	2.37395e-163	-1.62565e-163	8.1224e-164	-6.86064e-164	-8.2749e-163	-4.33464e-163	-1.00083e-162	1.82691e-163	0
-1.3567e-162	2.15023e-163	8.27798e-163	-2.22676e-163	1.44298e-162	1.70167e-163	6.59162e-163	5.48843e-163	6.05177e-163	-2.25429e-163	-4.05438e-163	2.92755e-163	-2.83123e-164	2.99714e-163	-1.12972e-162	-1.63236e-163	4.71118e-163	-1.76431e-163	-2.99981e-163	-1.20963e-162	-2.17991e-163	6.3352e-163	2.37395e-163	-1.62565e-163	8.1224e-164	-6.86064e-164	-8.2749e-163	-4.33464e-163	-1.00083e-162	1.82691e-163	0
-1.3567e-162	2.15023e-163	8.27798e-163	-2.22676e-163	1.44298e-162	1.70167e-163	6.59162e-163	5.48843e-163	6.05177e-163	-2.25429e-163	-4.05438e-163	2.92755e-163	-2.83123e-164	2.99714e-163	-1.12972e-162	-1.63236e-163	4.71118e-163	-1.76431e-163	-2.99981e-163	-1.20963e-162	-2.17991e-163	6.3352e-163	2.37395e-163	-1.62565e-163	8.1224e-164	-6.86064e-164	-8.2749e-163	-4.33464e-163	-1.00083e-162	1.82691e-163	0
-1.3567e-162	2.15023e-163	8.27798e-163	-2.22676e-163	1.44298e-162	1.70167e-163	6.59162e-163	5.48843e-163	6.05177e-163	-2.25429e-163	-4.05438e-163	2.92755e-163	-2.83123e-164	2.99714e-163	-1.12972e-162	-1.63236e-163	4.71118e-163	-1.76431e-163	-2.99981e-163	-1.20963e-162	-2.17991e-163	6.3352e-163	2.37395e-163	-1.62565e-163	8.1224e-164	-6.86064e-164	-8.2749e-163	-4.33464e-163	-1.00083e-162	1.82691e-163	0
-1.3567e-162	2.15023e-163	8.27798e-163	-2.22676e-163	1.44298e-162	1.70167e-163	6.59162e-163	5.48843e-163	6.05177e-163	-2.25429e-163	-4.05438e-163	2.92755e-163	-2.83123e-164	2.99714e-163	-1.12972e-162	-1.63236e-163	4.71118e-163	-1.76431e-163	-2.99981e-163	-1.20963e-162	-2.17991e-163	6.3352e-163	2.37395e-163	-1.62565e-163	8.1224e-164	-6.86064e-164	-8.2749e-163	-4.33464e-163	-1.00083e-162	1.82691e-163	0
-1.3567e-162	2.15023e-163	8.27798e-163	-2.22676e-163	1.44298e-162	1.70167e-163	6.59162e-163	5.48843e-163	6.05177e-163	-2.25429e-163	-4.05438e-163	2.92755e-163	-2.83123e-164	2.99714e-163	-1.12972e-162	-1.63236e-163	4.71118e-163	-1.76431e-163	-2.99981e-163	-1.20963e-162	-2.17991e-163	6.3352e-163	2.37395e-163	-1.62565e-163	8.1224e-164	-6.86064e-164	-8.2749e-163	-4.33464e-163	-1.00083e-162	1.82691e-163	0
-1.3567e-162	2.15023e-163	8.27798e-163	-2.22676e-163	1.44298e-162	1.70167e-163	6.59162e-163	5.48843e-163	6.05177e-163	-2.25429e-163	-4.05438e-163	2.92755e-163	-2.83123e-164	2.99714e-163	-1.12972e-162	-1.63236e-163	4.71118e-163	-1.76431e-163	-2.99981e-163	-1.20963e-162	-2.17991e-163	6.3352e-163	2.37395e-163	-1.62565e-163	8.1224e-164	-6.86064e-164	-8.2749e-163	-4.33464e-163	-1.00083e-162	1.82691e-163	0
-1.3567e-162	2.15023e-163	8.27798e-163	-2.22676e-163	1.44298e-162	1.70167e-163	6.59162e-163	5.48843e-163	6.05177e-163	-2.25429e-163	-4.05438e-163	2.92755e-163	-2.83123e-164	2.99714e-163	-1.12972e-162	-1.63236e-163	4.71118e-163	-1.76431e-163	-2.99981e-163	-1.20963e-162	-2.17991e-163	6.3352e-163	2.37395e-163	-1.62565e-163	8.1224e-164	-6.86064e-164	-8.2749e-163	-4.33464e-163	-1.00083e-162	1.82691e-163	0
-1.3567e-162	2.15023e-163	8.27798e-163	-2.22676e-163	1.44298e-162	1.70167e-163	6.59162e-163	5.48843e-163	6.05177e-163	-2.25429e-163	-4.05438e-163	2.92755e-163	-2.83123e-164	2.99714e-163	-1.12972e-162	-1.63236e-163	4.71118e-163	-1.76431e-163	-2.99981e-163	-1.20963e-162	-2.17991e-163	6.3352e-163	2.37395e-163	-1.62565e-163	8.1224e-164	-6.86064e-164	-8.2749e-163	-4.33464e-163	-1.00083e-162	1.82691e-163	0
-1.3567e-162	2.15023e-163	8.27798e-163	-2.22676e-163	1.44298e-162	1.70167e-163	6.59162e-163	5.48843e-163	6.05177e-163	-2.25429e-163	-4.05438e-163	2.92755e-163	-2.83123e-164	2.99714e-163	-1.12972e-162	-1.63236e-163	4.71118e-163	-1.76431e-163	-2.99981e-163	-1.20963e-162	-2.17991e-163	6.3352e-163	2.37395e-163	-1.62565e-163	8.1224e-164	-6.86064e-164	-8.2749e-163	-4.33464e-163	-1.00083e-162	1.82691e-163	0
-1.3567e-162	2.15023e-163	8.27798e-163	-2.22676e-163	1.44298e-162	1.70167e-163	6.59162e-163	5.48843e-163	6.05177e-163	-2.25429e-163	-4.05438e-163	2.92755e-163	-2.83123e-164	2.99714e-163	-1.12972e-162	-1.63236e-163	4.71118e-163	-1.76431e-163	-2.99981e-163	-1.20963e-162	-2.17991e-163	6.3352e-163	2.37395e-163	-1.62565e-163	8.1224e-164	-6.86064e-164	-8.2749e-163	-4.33464e-163	-1.00083e-162	1.82691e-163	0
-1.3567e-162	2.15023e-163	8.27798e-163	-2.22676e-163	1.44298e-162	1.70167e-163	6.59162e-163	5.48843e-163	6.05177e-163	-2.25429e-163	-4.05438e-163	2.92755e-163	-2.83123e-164	2.99714e-163	-1.12972e-162	-1.63236e-163	4.71118e-163	-1.76431e-163	-2.99981e-163	-1.20963e-162	-2.17991e-163	6.3352e-163	2.37395e-163	-1.62565e-163	8.1224e-164	-6.86064e-164	-8.2749e-163	-4.33464e-163	-1.00083e-162	1.82691e-163	0
-1.3567e-162	2.15023e-163	8.27798e-163	-2.22676e-163	1.44298e-162	1.70167e-163	6.59162e-163	5.48843e-163	6.05177e-163	-2.25429e-163	-4.05438e-163	2.92755e-163	-2.83123e-164	2.99714e-163	-1.12972e-162	-1.63236e-163	4.71118e-163	-1.76431e-163	-2.99981e-163	-1.20963e-162	-2.17991e-163	6.3352e-163	2.37395e-163	-1.62565e-163	8.1224e-164	-6.86064e-164	-8.2749e-163	-4.33464e-163	-1.00083e-162	1.82691e-163	0
-1.3567e-162	2.15023e-163	8.27798e-163	-2.22676e-163	1.44298e-162	1.70167e-163	6.59162e-163	5.48843e-163	6.05177e-163	-2.25429e-163	-4.05438e-163	2.92755e-163	-2.83123e-164	2.99714e-163	-1.12972e-162	-1.63236e-163	4.71118e-163	-1.76431e-163	-2.99981e-163	-1.20963e-162	-2.17991e-163	6.3352e-163	2.37395e-163	-1.62565e-163	8.1224e-164	-6.86064e-164	-8.2749e-163	-4.33464e-163	-1.00083e-162	1.82691e-163	0
-1.3567e-162	2.15023e-163	8.27798e-163	-2.22676e-163	1.44298e-162	1.70167e-163	6.59162e-163	5.48843e-163	6.05177e-163	-2.25429e-163	-4.05438e-163	2.92755e-163	-2.83123e-164	2.99714e-163	-1.12972e-162	-1.63236e-163	4.71118e-163	-1.76431e-163	-2.99981e-163	-1.20963e-162	-2.17991e-163	6.3352e-163	2.37395e-163	-1.62565e-163	8.1224e-164	-6.86064e-164	-8.2749e-163	-4.33464e-163	-1.00083e-162	1.82691e-163	0
-1.3567e-162	2.15023e-163	8.27798e-163	-2.22676e-163	1.44298e-162	1.70167e-163	6.59162e-163	5.48843e-163	6.05177e-163	-2.25429e-163	-4.05438e-163	2.92755e-163	-2.83123e-164	2.99714e-163	-1.12972e-162	-1.63236e-163	4.71118e-163	-1.76431e-163	-2.99981e-163	-1.20963e-162	-2.17991e-163	6.3352e-163	2.37395e-163	-1.62565e-163	8.1224e-164	-6.86064e-164	-8.2749e-163	-4.33464e-163	-1.00083e-162	1.82691e-163	0
-1.3567e-162	2.15023e-163	8.27798e-163	-2.22676e-163	1.44298e-162	1.70167e-163	6.59162e-163	5.48843e-163	6.05177e-163	-2.25429e-163	-4.05438e-163	2.92755e-163	-2.83123e-164	2.99714e-163	-1.12972e-162	-1.63236e-163	4.71118e-163	-1.76431e-163	-2.99981e-163	-1.20963e-162	-2.17991e-163	6.3352e-163	2.37395e-163	-1.62565e-163	8.1224e-164	-6.86064e-164	-8.2749e-163	-4.33464e-163	-1.00083e-162	1.82691e-163	0
-1.3567e-162	2.15023e-163	8.27798e-163	-2.22676e-163	1.44298e-162	1.70167e-163	6.59162e-163	5.48843e-163	6.05177e-163	-2.25429e-163	-4.05438e-163	2.92755e-163	-2.83123e-164	2.99714e-163	-1.12972e-162	-1.63236e-163	4.71118e-163	-1.76431e-163	-2.99981e-163	-1.20963e-162	-2.17991e-163	6.3352e-163	2.37395e-163	-1.62565e-163	8.1224e-164	-6.86064e-164	-8.2749e-163	-4.33464e-163	-1.00083e-162	1.82691e-163	0
-1.3567e-162	2.15023e-163	8.27798e-163	-2.22676e-163	1.44298e-162	1.70167e-163	6.59162e-163	5.48843e-163	6.05177e-163	-2.25429e-163	-4.05438e-163	2.92755e-163	-2.83123e-164	2.99714e-163	-1.12972e-162	-1.63236e-163	4.71118e-163	-1.76431e-163	-2.99981e-163	-1.20963e-162	-2.17991e-163	6.3352e-163	2.37395e-163	-1.62565e-163	8.1224e-164	-6.86064e-164	-8.2749e-163	-4.33464e-163	-1.00083e-162	1.82691e-163	0
-1.3567e-162	2.15023e-163	8.27798e-163	-2.22676e-163	1.44298e-162	1.70167e-163	6.59162e-163	5.48843e-163	6.05177e-163	-2.25429e-163	-4.05438e-163	2.92755e-163	-2.83123e-164	2.99714e-163	-1.12972e-162	-1.63236e-163	4.71118e-163	-1.76431e-163	-2.99981e-163	-1.20963e-162	-2.17991e-163	6.3352e-163	2.37395e-163	-1.62565e-163	8.1224e-164	-6.86064e-164	-8.2749e-163	-4.33464e-163	-1.00083e-162	1.82691e-163	0
-1.3567e-162	2.15023e-163	8.27798e-163	-2.22676e-163	1.44298e-162	1.70167e-163	6.59162e-163	5.48843e-163	6.05177e-163	-2.25429e-163	-4.05438e-163	2.92755e-163	-2.83123e-164	2.99714e-163	-1.12972e-162	-1.63236e-163	4.71118e-163	-1.76431e-163	-2.99981e-163	-1.20963e-162	-2.17991e-163	6.3352e-163	2.37395e-163	-1.62565e-163	8.1224e-164	-6.86064e-164	-8.2749e-163	-4.33464e-163	-1.00083e-162	1.82691e-163	0
-1.3567e-162	2.15023e-163	8.27798e-163	-2.22676e-163	1.44298e-162	1.70167e-163	6.59162e-163	5.48843e-163	6.05177e-163	-2.25429e-163	-4.05438e-163	2.92755e-163	-2.83123e-164	2.99714e-163	-1.12972e-162	-1.63236e-163	4.71118e-163	-1.76431e-163	-2.99981e-163	-1.20963e-162	-2.17991e-163	6.3352e-163	2.37395e-163	-1.62565e-163	8.1224e-164	-6.86064e-164	-8.2749e-163	-4.33464e-163	-1.00083e-162	1.82691e-163	0
-1.3567e-162	2.15023e-163	8.27798e-163	-2.22676e-163	1.44298e-162	1.70167e-163	6.59162e-163	5.48843e-163	6.05177e-163	-2.25429e-163	-4.05438e-163	2.92755e-163	-2.83123e-164	2.99714e-163	-1.12972e-162	-1.63236e-163	4.71118e-163	-1.76431e-163	-2.99981e-163	-1.20963e-162	-2.17991e-163	6.3352e-163	2.37395e-163	-1.62565e-163	8.1224e-164	-6.86064e-164	-8.2749e-163	-4.33464e-163	-1.00083e-162	1.82691e-163	0
-1.3567e-162	2.15023e-163	8.27798e-163	-2.22676e-163	1.44298e-162	1.70167e-163	6.59162e-163	5.48843e-163	6.05177e-163	-2.25429e-163	-4.05438e-163	2.92755e-163	-2.83123e-164	2.99714e-163	-1.12972e-162	-1.63236e-163	4.71118e-163	-1.76431e-163	-2.99981e-163	-1.20963e-162	-2.17991e-163	6.3352e-163	2.37395e-163	-1.62565e-163	8.1224e-164	-6.86064e-164	-8.2749e-163	-4.33464e-163	-1.00083e-162	1.82691e-163	0
-1.3567e-162	2.15023e-163	8.27798e-163	-2.22676e-163	1.44298e-162	1.70167e-163	6.59162e-163	5.48843e-163	6.05177e-163	-2.25429e-163	-4.05438e-163	2.92755e-163	-2.83123e-164	2.99714e-163	-1.12972e-162	-1.63236e-163	4.71118e-163	-1.76431e-163	-2.99981e-163	-1.20963e-162	-2.17991e-163	6.3352e-163	2.37395e-163	-1.62565e-163	8.1224e-164	-6.86064e-164	-8.2749e-163	-4.33464e-163	-1.00083e-162	1.82691e-163	0
-1.3567e-162	2.15023e-163	8.27798e-163	-2.22676e-163	1.44298e-162	1.70167e-163	6.59162e-163	5.48843e-163	6.05177e-163	-2.25429e-163	-4.05438e-163	2.92755e-163	-2.83123e-164	2.99714e-163	-1.12972e-162	-1.63236e-163	4.71118e-163	-1.76431e-163	-2.99981e-163	-1.20963e-162	-2.17991e-163	6.3352e-163	2.37395e-163	-1.62565e-163	8.1224e-164	-6.86064e-164	-8.2749e-163	-4.33464e-163	-1.00083e-162	1.82691e-163	0
-1.3567e-162	2.15023e-163	8.27798e-163	-2.22676e-163	1.44298e-162	1.70167e-163	6.59162e-163	5.48843e-163	6.05177e-163	-2.25429e-163	-4.05438e-163	2.92755e-163	-2.83123e-164	2.99714e-163	-1.12972e-162	-1.63236e-163	4.71118e-163	-1.76431e-163	-2.99981e-163	-1.20963e-162	-2.17991e-163	6.3352e-163	2.37395e-163	-1.62565e-163	8.1224e-164	-6.86064e-164	-8.2749e-163	-4.33464e-163	-1.00083e-162	1.82691e-163	0
-1.3567e-162	2.15023e-163	8.27798e-163	-2.22676e-163	1.44298e-162	1.70167e-163	6.59162e-163	5.48843e-163	6.05177e-163	-2.25429e-163	-4.05438e-163	2.92755e-163	-2.83123e-164	2.99714e-163	-1.12972e-162	-1.63236e-163	4.71118e-163	-1.76431e-163	-2.99981e-163	-1.20963e-162	-2.17991e-163	6.3352e-163	2.37395e-163	-1.62565e-163	8.1224e-164	-6.86064e-164	-8.2749e-163	-4.33464e-163	-1.00083e-162	1.82691e-163	0
-1.3567e-162	2.15023e-163	8.27798e-163	-2.22676e-163	1.44298e-162	1.70167e-163	6.59162e-163	5.48843e-163	6.05177e-163	-2.25429e-163	-4.05438e-163	2.92755e-163	-2.83123e-164	2.99714e-163	-1.12972e-162	-1.63236e-163	4.71118e-163	-1.76431e-163	-2.99981e-163	-1.20963e-162	-2.17991e-163	6.3352e-163	2.37395e-163	-1.62565e-163	8.1224e-164	-6.86064e-164	-8.2749e-163	-4.33464e-163	-1.00083e-162	1.82691e-163	0
-1.3567e-162	2.15023e-163	8.27798e-163	-2.22676e-163	1.44298e-162	1.70167e-163	6.59162e-163	5.48843e-163	6.05177e-163	-2.25429e-163	-4.05438e-163	2.92755e-163	-2.83123e-164	2.99714e-163	-1.12972e-162	-1.63236e-163	4.71118e-163	-1.76431e-163	-2.99981e-163	-1.20963e-162	-2.17991e-163	6.3352e-163	2.37395e-163	-1.62565e-163	8.1224e-164	-6.86064e-164	-8.2749e-163	-4.33464e-163	-1.00083e-162	1.82691e-163	0
-1.3567e-162	2.15023e-163	8.27798e-163	-2.22676e-163	1.44298e-162	1.70167e-163	6.59162e-163	5.48843e-163	6.05177e-163	-2.25429e-163	-4.05438e-163	2.92755e-163	-2.83123e-164	2.99714e-163	-1.12972e-162	-1.63236e-163	4.71118e-163	-1.76431e-163	-2.99981e-163	-1.20963e-162	-2.17991e-163	6.3352e-163	2.37395e-163	-1.62565e-163	8.1224e-164	-6.86064e-164	-8.2749e-163	-4.33464e-163	-1.00083e-162	1.82691e-163	0
-1.3567e-162	2.15023e-163	8.27798e-163	-2.22676e-163	1.44298e-162	1.70167e-163	6.59162e-163	5.48843e-163	6.05177e-163	-2.25429e-163	-4.05438e-163	2.92755e-163	-2.83123e-164	2.99714e-163	-1.12972e-162	-1.63236e-163	4.71118e-163	-1.76431e-163	-2.99981e-163	-1.20963e-162	-2.17991e-163	6.3352e-163	2.37395e-163	-1.62565e-163	8.1224e-164	-6.86064e-164	-8.2749e-163	-4.33464e-163	-1.00083e-162	1.82691e-163	0
-1.3567e-162	2.15023e-163	8.27798e-163	-2.22676e-163	1.44298e-162	1.70167e-163	6.59162e-163	5.48843e-163	6.05177e-163	-2.25429e-163	-4.05438e-163	2.92755e-163	-2.83123e-164	2.99714e-163	-1.12972e-162	-1.63236e-163	4.71118e-163	-1.76431e-163	-2.99981e-163	-1.20963e-162	-2.17991e-163	6.3352e-163	2.37395e-163	-1.62565e-163	8.1224e-164	-6.86064e-164	-8.2749e-163	-4.33464e-163	-1.00083e-162	1.82691e-163	0
-1.3567e-162	2.15023e-163	8.27798e-163	-2.22676e-163	1.44298e-162	1.70167e-163	6.59162e-163	5.48843e-163	6.05177e-163	-2.25429e-163	-4.05438e-163	2.92755e-163	-2.83123e-164	2.99714e-163	-1.12972e-162	-1.63236e-163	4.71118e-163	-1.76431e-163	-2.99981e-163	-1.20963e-162	-2.17991e-163	6.3352e-163	2.37395e-163	-1.62565e-163	8.1224e-164	-6.86064e-164	-8.2749e-163	-4.33464e-163	-1.00083e-162	1.82691e-163	0
-1.3567e-162	2.15023e-163	8.27798e-163	-2.22676e-163	1.44298e-162	1.70167e-163	6.59162e-163	5.48843e-163	6.05177e-163	-2.25429e-163	-4.05438e-163	2.92755e-163	-2.83123e-164	2.99714e-163	-1.12972e-162	-1.63236e-163	4.71118e-163	-1.76431e-163	-2.99981e-163	-1.20963e-162	-2.17991e-163	6.3352e-163	2.37395e-163	-1.62565e-163	8.1224e-164	-6.86064e-164	-8.2749e-163	-4.33464e-163	-1.00083e-162	1.82691e-163	0
-1.3567e-162	2.15023e-163	8.27798e-163	-2.22676e-163	1.44298e-162	1.70167e-163	6.59162e-163	5.48843e-163	6.05177e-163	-2.25429e-163	-4.05438e-163	2.92755e-163	-2.83123e-164	2.99714e-163	-1.12972e-162	-1.63236e-163	4.71118e-163	-1.76431e-163	-2.99981e-163	-1.20963e-162	-2.17991e-163	6.3352e-163	2.37395e-163	-1.62565e-163	8.1224e-164	-6.86064e-164	-8.2749e-163	-4.33464e-163	-1.00083e-162	1.82691e-163	0
-1.3567e-162	2.15023e-163	8.27798e-163	-2.22676e-163	1.44298e-162	1.70167e-163	6.59162e-163	5.48843e-163	6.05177e-163	-2.25429e-163	-4.05438e-163	2.92755e-163	-2.83123e-164	2.99714e-163	-1.12972e-162	-1.63236e-163	4.71118e-163	-1.76431e-163	-2.99981e-163	-1.20963e-162	-2.17991e-163	6.3352e-163	2.37395e-163	-1.62565e-163	8.1224e-164	-6.86064e-164	-8.2749e-163	-4.33464e-163	-1.00083e-162	1.82691e-163	0
-1.3567e-162	2.15023e-163	8.27798e-163	-2.22676e-163	1.44298e-162	1.70167e-163	6.59162e-163	5.48843e-163	6.05177e-163	-2.25429e-163	-4.05438e-163	2.92755e-163	-2.83123e-164	2.99714e-163	-1.12972e-162	-1.63236e-163	4.71118e-163	-1.76431e-163	-2.99981e-163	-1.20963e-162	-2.17991e-163	6.3352e-163	2.37395e-163	-1.62565e-163	8.1224e-164	-6.86064e-164	-8.2749e-163	-4.33464e-163	-1.00083e-162	1.82691e-163	0
-1.3567e-162	2.15023e-163	8.27798e-163	-2.22676e-163	1.44298e-162	1.70167e-163	6.59162e-163	5.48843e-163	6.05177e-163	-2.25429e-163	-4.05438e-163	2.92755e-163	-2.83123e-164	2.99714e-163	-1.12972e-162	-1.63236e-163	4.71118e-163	-1.76431e-163	-2.99981e-163	-1.20963e-162	-2.17991e-163	6.3352e-163	2.37395e-163	-1.62565e-163	8.1224e-164	-6.86064e-164	-8.2749e-163	-4.33464e-163	-1.00083e-162	1.82691e-163	0
-1.3567e-162	2.15023e-163	8.27798e-163	-2.22676e-163	1.44298e-162	1.70167e-163	6.59162e-163	5.48843e-163	6.05177e-163	-2.25429e-163	-4.05438e-163	2.92755e-163	-2.83123e-164	2.99714e-163	-1.12972e-162	-1.63236e-163	4.71118e-163	-1.76431e-163	-2.99981e-163	-1.20963e-162	-2.17991e-163	6.3352e-163	2.37395e-163	-1.62565e-163	8.1224e-164	-6.86064e-164	-8.2749e-163	-4.33464e-163	-1.00083e-162	1.82691e-163	0
-1.3567e-162	2.15023e-163	8.27798e-163	-2.22676e-163	1.44298e-162	1.70167e-163	6.59162e-163	5.48843e-163	6.05177e-163	-2.25429e-163	-4.05438e-163	2.92755e-163	-2.83123e-164	2.99714e-163	-1.12972e-162	-1.63236e-163	4.71118e-163	-1.76431e-163	-2.99981e-163	-1.20963e-162	-2.17991e-163	6.3352e-163	2.37395e-163	-1.62565e-163	8.1224e-164	-6.86064e-164	-8.2749e-163	-4.33464e-163	-1.00083e-162	1.82691e-163	0
-1.3567e-162	2.15023e-163	8.27798e-163	-2.22676e-163	1.44298e-162	1.70167e-163	6.59162e-163	5.48843e-163	6.05177e-163	-2.25429e-163	-4.05438e-163	2.92755e-163	-2.83123e-164	2.99714e-163	-1.12972e-162	-1.63236e-163	4.71118e-163	-1.76431e-163	-2.99981e-163	-1.20963e-162	-2.17991e-163	6.3352e-163	2.37395e-163	-1.62565e-163	8.1224e-164	-6.86064e-164	-8.2749e-163	-4.33464e-163	-1.00083e-162	1.82691e-163	0
-1.3567e-162	2.15023e-163	8.27798e-163	-2.22676e-163	1.44298e-162	1.70167e-163	6.59162e-163	5.48843e-163	6.05177e-163	-2.25429e-163	-4.05438e-163	2.92755e-163	-2.83123e-164	2.99714e-163	-1.12972e-162	-1.63236e-163	4.71118e-163	-1.76431e-163	-2.99981e-163	-1.20963e-162	-2.17991e-163	6.3352e-163	2.37395e-163	-1.62565e-163	8.1224e-164	-6.86064e-164	-8.2749e-163	-4.33464e-163	-1.00083e-162	1.82691e-163	0
-1.3567e-162	2.15023e-163	8.27798e-163	-2.22676e-163	1.44298e-162	1.70167e-163	6.59162e-163	5.48843e-163	6.05177e-163	-2.25429e-163	-4.05438e-163	2.92755e-163	-2.83123e-164	2.99714e-163	-1.12972e-162	-1.63236e-163	4.71118e-163	-1.76431e-163	-2.99981e-163	-1.20963e-162	-2.17991e-163	6.3352e-163	2.37395e-163	-1.62565e-163	8.1224e-164	-6.86064e-164	-8.2749e-163	-4.33464e-163	-1.00083e-162	1.82691e-163	0
-1.3567e-162	2.15023e-163	8.27798e-163	-2.22676e-163	1.44298e-162	1.70167e-163	6.59162e-163	5.48843e-163	6.05177e-163	-2.25429e-163	-4.05438e-163	2.92755e-163	-2.83123e-164	2.99714e-163	-1.12972e-162	-1.63236e-163	4.71118e-163	-1.76431e-163	-2.99981e-163	-1.20963e-162	-2.17991e-163	6.3352e-163	2.37395e-163	-1.62565e-163	8.1224e-164	-6.86064e-164	-8.2749e-163	-4.33464e-163	-1.00083e-162	1.82691e-163	0
-1.3567e-162	2.15023e-163	8.27798e-163	-2.22676e-163	1.44298e-162	1.70167e-163	6.59162e-163	5.48843e-163	6.05177e-163	-2.25429e-163	-4.05438e-163	2.92755e-163	-2.83123e-164	2.99714e-163	-1.12972e-162	-1.63236e-163	4.71118e-163	-1.76431e-163	-2.99981e-163	-1.20963e-162	-2.17991e-163	6.3352e-163	2.37395e-163	-1.62565e-163	8.1224e-164	-6.86064e-164	-8.2749e-163	-4.33464e-163	-1.00083e-162	1.82691e-163	0
-1.3567e-162	2.15023e-163	8.27798e-163	-2.22676e-163	1.44298e-162	1.70167e-163	6.59162e-163	5.48843e-163	6.05177e-163	-2.25429e-163	-4.05438e-163	2.92755e-163	-2.83123e-164	2.99714e-163	-1.12972e-162	-1.63236e-163	4.71118e-163	-1.76431e-163	-2.99981e-163	-1.20963e-162	-2.17991e-163	6.3352e-163	2.37395e-163	-1.62565e-163	8.1224e-164	-6.86064e-164	-8.2749e-163	-4.33464e-163	-1.00083e-162	1.82691e-163	0
-1.3567e-162	2.15023e-163	8.27798e-163	-2.22676e-163	1.44298e-162	1.70167e-163	6.59162e-163	5.48843e-163	6.05177e-163	-2.25429e-163	-4.05438e-163	2.92755e-163	-2.83123e-164	2.99714e-163	-1.12972e-162	-1.63236e-163	4.71118e-163	-1.76431e-163	-2.99981e-163	-1.20963e-162	-2.17991e-163	6.3352e-163	2.37395e-163	-1.62565e-163	8.1224e-164	-6.86064e-164	-8.2749e-163	-4.33464e-163	-1.00083e-162	1.82691e-163	0
-1.3567e-162	2.15023e-163	8.27798e-163	-2.22676e-163	1.44298e-162	1.70167e-163	6.59162e-163	5.48843e-163	6.05177e-163	-2.25429e-163	-4.05438e-163	2.92755e-163	-2.83123e-164	2.99714e-163	-1.12972e-162	-1.63236e-163	4.71118e-163	-1.76431e-163	-2.99981e-163	-1.20963e-162	-2.17991e-163	6.3352e-163	2.37395e-163	-1.62565e-163	8.1224e-164	-6.86064e-164	-8.2749e-163	-4.33464e-163	-1.00083e-162	1.82691e-163	0
-1.3567e-162	2.15023e-163	8.27798e-163	-2.22676e-163	1.44298e-162	1.70167e-163	6.59162e-163	5.48843e-163	6.05177e-163	-2.25429e-163	-4.05438e-163	2.92755e-163	-2.83123e-164	2.99714e-163	-1.12972e-162	-1.63236e-163	4.71118e-163	-1.76431e-163	-2.99981e-163	-1.20963e-162	-2.17991e-163	6.3352e-163	2.37395e-163	-1.62565e-163	8.1224e-164	-6.86064e-164	-8.2749e-163	-4.33464e-163	-1.00083e-162	1.82691e-163	0
-1.3567e-162	2.15023e-163	8.27798e-163	-2.22676e-163	1.44298e-162	1.70167e-163	6.59162e-163	5.48843e-163	6.05177e-163	-2.25429e-163	-4.05438e-163	2.92755e-163	-2.83123e-164	2.99714e-163	-1.12972e-162	-1.63236e-163	4.71118e-163	-1.76431e-163	-2.99981e-163	-1.20963e-162	-2.17991e-163	6.3352e-163	2.37395e-163	-1.62565e-163	8.1224e-164	-6.86064e-164	-8.2749e-163	-4.33464e-163	-1.00083e-162	1.82691e-163	0
-1.3567e-162	2.15023e-163	8.27798e-163	-2.22676e-163	1.44298e-162	1.70167e-163	6.59162e-163	5.48843e-163	6.05177e-163	-2.25429e-163	-4.05438e-163	2.92755e-163	-2.83123e-164	2.99714e-163	-1.12972e-162	-1.63236e-163	4.71118e-163	-1.76431e-163	-2.99981e-163	-1.20963e-162	-2.17991e-163	6.3352e-163	2.37395e-163	-1.62565e-163	8.1224e-164	-6.86064e-164	-8.2749e-163	-4.33464e-163	-1.00083e-162	1.82691e-163	0
-1.3567e-162	2.15023e-163	8.27798e-163	-2.22676e-163	1.44298e-162	1.70167e-163	6.59162e-163	5.48843e-163	6.05177e-163	-2.25429e-163	-4.05438e-163	2.92755e-163	-2.83123e-164	2.99714e-163	-1.12972e-162	-1.63236e-163	4.71118e-163	-1.76431e-163	-2.99981e-163	-1.20963e-162	-2.17991e-163	6.3352e-163	2.37395e-163	-1.62565e-163	8.1224e-164	-6.86064e-164	-8.2749e-163	-4.33464e-163	-1.00083e-162	1.82691e-163	0
-1.3567e-162	2.15023e-163	8.27798e-163	-2.22676e-163	1.44298e-162	1.70167e-163	6.59162e-163	5.48843e-163	6.05177e-163	-2.25429e-163	-4.05438e-163	2.92755e-163	-2.83123e-164	2.99714e-163	-1.12972e-162	-1.63236e-163	4.71118e-163	-1.76431e-163	-2.99981e-163	-1.20963e-162	-2.17991e-163	6.3352e-163	2.37395e-163	-1.62565e-163	8.1224e-164	-6.86064e-164	-8.2749e-163	-4.33464e-163	-1.00083e-162	1.82691e-163	0
-1.3567e-162	2.15023e-163	8.27798e-163	-2.22676e-163	1.44298e-162	1.70167e-163	6.59162e-163	5.48843e-163	6.05177e-163	-2.25429e-163	-4.05438e-163	2.92755e-163	-2.83123e-164	2.99714e-163	-1.12972e-162	-1.63236e-163	4.71118e-163	-1.76431e-163	-2.99981e-163	-1.20963e-162	-2.17991e-163	6.3352e-163	2.37395e-163	-1.62565e-163	8.1224e-164	-6.86064e-164	-8.2749e-163	-4.33464e-163	-1.00083e-162	1.82691e-163	0
-1.3567e-162	2.15023e-163	8.27798e-163	-2.22676e-163	1.44298e-162	1.70167e-163	6.59162e-163	5.48843e-163	6.05177e-163	-2.25429e-163	-4.05438e-163	2.92755e-163	-2.83123e-164	2.99714e-163	-1.12972e-162	-1.63236e-163	4.71118e-163	-1.76431e-163	-2.99981e-163	-1.20963e-162	-2.17991e-163	6.3352e-163	2.37395e-163	-1.62565e-163	8.1224e-164	-6.86064e-164	-8.2749e-163	-4.33464e-163	-1.00083e-162	1.82691e-163	0
-1.3567e-162	2.15023e-163	8.27798e-163	-2.22676e-163	1.44298e-162	1.70167e-163	6.59162e-163	5.48843e-163	6.05177e-163	-2.25429e-163	-4.05438e-163	2.92755e-163	-2.83123e-164	2.99714e-163	-1.12972e-162	-1.63236e-163	4.71118e-163	-1.76431e-163	-2.99981e-163	-1.20963e-162	-2.17991e-163	6.3352e-163	2.37395e-163	-1.62565e-163	8.1224e-164	-6.86064e-164	-8.2749e-163	-4.33464e-163	-1.00083e-162	1.82691e-163	0
-1.3567e-162	2.15023e-163	8.27798e-163	-2.22676e-163	1.44298e-162	1.70167e-163	6.59162e-163	5.48843e-163	6.05177e-163	-2.25429e-163	-4.05438e-163	2.92755e-163	-2.83123e-164	2.99714e-163	-1.12972e-162	-1.63236e-163	4.71118e-163	-1.76431e-163	-2.99981e-163	-1.20963e-162	-2.17991e-163	6.3352e-163	2.37395e-163	-1.62565e-163	8.1224e-164	-6.86064e-164	-8.2749e-163	-4.33464e-163	-1.00083e-162	1.82691e-163	0
-1.3567e-162	2.15023e-163	8.27798e-163	-2.22676e-163	1.44298e-162	1.70167e-163	6.59162e-163	5.48843e-163	6.05177e-163	-2.25429e-163	-4.05438e-163	2.92755e-163	-2.83123e-164	2.99714e-163	-1.12972e-162	-1.63236e-163	4.71118e-163	-1.76431e-163	-2.99981e-163	-1.20963e-162	-2.17991e-163	6.3352e-163	2.37395e-163	-1.62565e-163	8.1224e-164	-6.86064e-164	-8.2749e-163	-4.33464e-163	-1.00083e-162	1.82691e-163	0
-1.3567e-162	2.15023e-163	8.27798e-163	-2.22676e-163	1.44298e-162	1.70167e-163	6.59162e-163	5.48843e-163	6.05177e-163	-2.25429e-163	-4.05438e-163	2.92755e-163	-2.83123e-164	2.99714e-163	-1.12972e-162	-1.63236e-163	4.71118e-163	-1.76431e-163	-2.99981e-163	-1.20963e-162	-2.17991e-163	6.3352e-163	2.37395e-163	-1.62565e-163	8.1224e-164	-6.86064e-164	-8.2749e-163	-4.33464e-163	-1.00083e-162	1.82691e-163	0
-1.3567e-162	2.15023e-163	8.27798e-163	-2.22676e-163	1.44298e-162	1.70167e-163	6.59162e-163	5.48843e-163	6.05177e-163	-2.25429e-163	-4.05438e-163	2.92755e-163	-2.83123e-164	2.99714e-163	-1.12972e-162	-1.63236e-163	4.71118e-163	-1.76431e-163	-2.99981e-163	-1.20963e-162	-2.17991e-163	6.3352e-163	2.37395e-163	-1.62565e-163	8.1224e-164	-6.86064e-164	-8.2749e-163	-4.33464e-163	-1.00083e-162	1.82691e-163	0
-1.3567e-162	2.15023e-163	8.27798e-163	-2.22676e-163	1.44298e-162	1.70167e-163	6.59162e-163	5.48843e-163	6.05177e-163	-2.25429e-163	-4.05438e-163	2.92755e-163	-2.83123e-164	2.99714e-163	-1.12972e-162	-1.63236e-163	4.71118e-163	-1.76431e-163	-2.99981e-163	-1.20963e-162	-2.17991e-163	6.3352e-163	2.37395e-163	-1.62565e-163	8.1224e-164	-6.86064e-164	-8.2749e-163	-4.33464e-163	-1.00083e-162	1.82691e-163	0
-1.3567e-162	2.15023e-163	8.27798e-163	-2.22676e-163	1.44298e-162	1.70167e-163	6.59162e-163	5.48843e-163	6.05177e-163	-2.25429e-163	-4.05438e-163	2.92755e-163	-2.83123e-164	2.99714e-163	-1.12972e-162	-1.63236e-163	4.71118e-163	-1.76431e-163	-2.99981e-163	-1.20963e-162	-2.17991e-163	6.3352e-163	2.37395e-163	-1.62565e-163	8.1224e-164	-6.86064e-164	-8.2749e-163	-4.33464e-163	-1.00083e-162	1.82691e-163	0
-1.3567e-162	2.15023e-163	8.27798e-163	-2.22676e-163	1.44298e-162	1.70167e-163	6.59162e-163	5.48843e-163	6.05177e-163	-2.25429e-163	-4.05438e-163	2.92755e-163	-2.83123e-164	2.99714e-163	-1.12972e-162	-1.63236e-163	4.71118e-163	-1.76431e-163	-2.99981e-163	-1.20963e-162	-2.17991e-163	6.3352e-163	2.37395e-163	-1.62565e-163	8.1224e-164	-6.86064e-164	-8.2749e-163	-4.33464e-163	-1.00083e-162	1.82691e-163	0
-1.3567e-162	2.15023e-163	8.27798e-163	-2.22676e-163	1.44298e-162	1.70167e-163	6.59162e-163	5.48843e-163	6.05177e-163	-2.25429e-163	-4.05438e-163	2.92755e-163	-2.83123e-164	2.99714e-163	-1.12972e-162	-1.63236e-163	4.71118e-163	-1.76431e-163	-2.99981e-163	-1.20963e-162	-2.17991e-163	6.3352e-163	2.37395e-163	-1.62565e-163	8.1224e-164	-6.86064e-164	-8.2749e-163	-4.33464e-163	-1.00083e-162	1.82691e-163	0
-1.3567e-162	2.15023e-163	8.27798e-163	-2.22676e-163	1.44298e-162	1.70167e-163	6.59162e-163	5.48843e-163	6.05177e-163	-2.25429e-163	-4.05438e-163	2.92755e-163	-2.83123e-164	2.99714e-163	-1.12972e-162	-1.63236e-163	4.71118e-163	-1.76431e-163	-2.99981e-163	-1.20963e-162	-2.17991e-163	6.3352e-163	2.37395e-163	-1.62565e-163	8.1224e-164	-6.86064e-164	-8.2749e-163	-4.33464e-163	-1.00083e-162	1.82691e-163	0
-1.3567e-162	2.15023e-163	8.27798e-163	-2.22676e-163	1.44298e-162	1.70167e-163	6.59162e-163	5.48843e-163	6.05177e-163	-2.25429e-163	-4.05438e-163	2.92755e-163	-2.83123e-164	2.99714e-163	-1.12972e-162	-1.63236e-163	4.71118e-163	-1.76431e-163	-2.99981e-163	-1.20963e-162	-2.17991e-163	6.3352e-163	2.37395e-163	-1.62565e-163	8.1224e-164	-6.86064e-164	-8.2749e-163	-4.33464e-163	-1.00083e-162	1.82691e-163	0
-1.3567e-162	2.15023e-163	8.27798e-163	-2.22676e-163	1.44298e-162	1.70167e-163	6.59162e-163	5.48843e-163	6.05177e-163	-2.25429e-163	-4.05438e-163	2.92755e-163	-2.83123e-164	2.99714e-163	-1.12972e-162	-1.63236e-163	4.71118e-163	-1.76431e-163	-2.99981e-163	-1.20963e-162	-2.17991e-163	6.3352e-163	2.37395e-163	-1.62565e-163	8.1224e-164	-6.86064e-164	-8.2749e-163	-4.33464e-163	-1.00083e-162	1.82691e-163	0
-1.3567e-162	2.15023e-163	8.27798e-163	-2.22676e-163	1.44298e-162	1.70167e-163	6.59162e-163	5.48843e-163	6.05177e-163	-2.25429e-163	-4.05438e-163	2.92755e-163	-2.83123e-164	2.99714e-163	-1.12972e-162	-1.63236e-163	4.71118e-163	-1.76431e-163	-2.99981e-163	-1.20963e-162	-2.17991e-163	6.3352e-163	2.37395e-163	-1.62565e-163	8.1224e-164	-6.86064e-164	-8.2749e-163	-4.33464e-163	-1.00083e-162	1.82691e-163	0
-1.3567e-162	2.15023e-163	8.27798e-163	-2.22676e-163	1.44298e-162	1.70167e-163	6.59162e-163	5.48843e-163	6.05177e-163	-2.25429e-163	-4.05438e-163	2.92755e-163	-2.83123e-164	2.99714e-163	-1.12972e-162	-1.63236e-163	4.71118e-163	-1.76431e-163	-2.99981e-163	-1.20963e-162	-2.17991e-163	6.3352e-163	2.37395e-163	-1.62565e-163	8.1224e-164	-6.86064e-164	-8.2749e-163	-4.33464e-163	-1.00083e-162	1.82691e-163	0
-1.3567e-162	2.15023e-163	8.27798e-163	-2.22676e-163	1.44298e-162	1.70167e-163	6.59162e-163	5.48843e-163	6.05177e-163	-2.25429e-163	-4.05438e-163	2.92755e-163	-2.83123e-164	2.99714e-163	-1.12972e-162	-1.63236e-163	4.71118e-163	-1.76431e-163	-2.99981e-163	-1.20963e-162	-2.17991e-163	6.3352e-163	2.37395e-163	-1.62565e-163	8.1224e-164	-6.86064e-164	-8.2749e-163	-4.33464e-163	-1.00083e-162	1.82691e-163	0
-1.3567e-162	2.15023e-163	8.27798e-163	-2.22676e-163	1.44298e-162	1.70167e-163	6.59162e-163	5.48843e-163	6.05177e-163	-2.25429e-163	-4.05438e-163	2.92755e-163	-2.83123e-164	2.99714e-163	-1.12972e-162	-1.63236e-163	4.71118e-163	-1.76431e-163	-2.99981e-163	-1.20963e-162	-2.17991e-163	6.3352e-163	2.37395e-163	-1.62565e-163	8.1224e-164	-6.86064e-164	-8.2749e-163	-4.33464e-163	-1.00083e-162	1.82691e-163	0
-1.3567e-162	2.15023e-163	8.27798e-163	-2.22676e-163	1.44298e-162	1.70167e-163	6.59162e-163	5.48843e-163	6.05177e-163	-2.25429e-163	-4.05438e-163	2.92755e-163	-2.83123e-164	2.99714e-163	-1.12972e-162	-1.63236e-163	4.71118e-163	-1.76431e-163	-2.99981e-163	-1.20963e-162	-2.17991e-163	6.3352e-163	2.37395e-163	-1.62565e-163	8.1224e-164	-6.86064e-164	-8.2749e-163	-4.33464e-163	-1.00083e-162	1.82691e-163	0
-1.3567e-162	2.15023e-163	8.27798e-163	-2.22676e-163	1.44298e-162	1.70167e-163	6.59162e-163	5.48843e-163	6.05177e-163	-2.25429e-163	-4.05438e-163	2.92755e-163	-2.83123e-164	2.99714e-163	-1.12972e-162	-1.63236e-163	4.71118e-163	-1.76431e-163	-2.99981e-163	-1.20963e-162	-2.17991e-163	6.3352e-163	2.37395e-163	-1.62565e-163	8.1224e-164	-6.86064e-164	-8.2749e-163	-4.33464e-163	-1.00083e-162	1.82691e-163	0
-1.3567e-162	2.15023e-163	8.27798e-163	-2.22676e-163	1.44298e-162	1.70167e-163	6.59162e-163	5.48843e-163	6.05177e-163	-2.25429e-163	-4.05438e-163	2.92755e-163	-2.83123e-164	2.99714e-163	-1.12972e-162	-1.63236e-163	4.71118e-163	-1.76431e-163	-2.99981e-163	-1.20963e-162	-2.17991e-163	6.3352e-163	2.37395e-163	-1.62565e-163	8.1224e-164	-6.86064e-164	-8.2749e-163	-4.33464e-163	-1.00083e-162	1.82691e-163	0
-1.3567e-162	2.15023e-163	8.27798e-163	-2.22676e-163	1.44298e-162	1.70167e-163	6.59162e-163	5.48843e-163	6.05177e-163	-2.25429e-163	-4.05438e-163	2.92755e-163	-2.83123e-164	2.99714e-163	-1.12972e-162	-1.63236e-163	4.71118e-163	-1.76431e-163	-2.99981e-163	-1.20963e-162	-2.17991e-163	6.3352e-163	2.37395e-163	-1.62565e-163	8.1224e-164	-6.86064e-164	-8.2749e-163	-4.33464e-163	-1.00083e-162	1.82691e-163	0
-1.3567e-162	2.15023e-163	8.27798e-163	-2.22676e-163	1.44298e-162	1.70167e-163	6.59162e-163	5.48843e-163	6.05177e-163	-2.25429e-163	-4.05438e-163	2.92755e-163	-2.83123e-164	2.99714e-163	-1.12972e-162	-1.63236e-163	4.71118e-163	-1.76431e-163	-2.99981e-163	-1.20963e-162	-2.17991e-163	6.3352e-163	2.37395e-163	-1.62565e-163	8.1224e-164	-6.86064e-164	-8.2749e-163	-4.33464e-163	-1.00083e-162	1.82691e-163	0
-1.3567e-162	2.15023e-163	8.27798e-163	-2.22676e-163	1.44298e-162	1.70167e-163	6.59162e-163	5.48843e-163	6.05177e-163	-2.25429e-163	-4.05438e-163	2.92755e-163	-2.83123e-164	2.99714e-163	-1.12972e-162	-1.63236e-163	4.71118e-163	-1.76431e-163	-2.99981e-163	-1.20963e-162	-2.17991e-163	6.3352e-163	2.37395e-163	-1.62565e-163	8.1224e-164	-6.86064e-164	-8.2749e-163	-4.33464e-163	-1.00083e-162	1.82691e-163	0
-1.3567e-162	2.15023e-163	8.27798e-163	-2.22676e-163	1.44298e-162	1.70167e-163	6.59162e-163	5.48843e-163	6.05177e-163	-2.25429e-163	-4.05438e-163	2.92755e-163	-2.83123e-164	2.99714e-163	-1.12972e-162	-1.63236e-163	4.71118e-163	-1.76431e-163	-2.99981e-163	-1.20963e-162	-2.17991e-163	6.3352e-163	2.37395e-163	-1.62565e-163	8.1224e-164	-6.86064e-164	-8.2749e-163	-4.33464e-163	-1.00083e-162	1.82691e-163	0
-1.3567e-162	2.15023e-163	8.27798e-163	-2.22676e-163	1.44298e-162	1.70167e-163	6.59162e-163	5.48843e-163	6.05177e-163	-2.25429e-163	-4.05438e-163	2.92755e-163	-2.83123e-164	2.99714e-163	-1.12972e-162	-1.63236e-163	4.71118e-163	-1.76431e-163	-2.99981e-163	-1.20963e-162	-2.17991e-163	6.3352e-163	2.37395e-163	-1.62565e-163	8.1224e-164	-6.86064e-164	-8.2749e-163	-4.33464e-163	-1.00083e-162	1.82691e-163	0
-1.3567e-162	2.15023e-163	8.27798e-163	-2.22676e-163	1.44298e-162	1.70167e-163	6.59162e-163	5.48843e-163	6.05177e-163	-2.25429e-163	-4.05438e-163	2.92755e-163	-2.83123e-164	2.99714e-163	-1.12972e-162	-1.63236e-163	4.71118e-163	-1.76431e-163	-2.99981e-163	-1.20963e-162	-2.17991e-163	6.3352e-163	2.37395e-163	-1.62565e-163	8.1224e-164	-6.86064e-164	-8.2749e-163	-4.33464e-163	-1.00083e-162	1.82691e-163	0
-1.3567e-162	2.15023e-163	8.27798e-163	-2.22676e-163	1.44298e-162	1.70167e-163	6.59162e-163	5.48843e-163	6.05177e-163	-2.25429e-163	-4.05438e-163	2.92755e-163	-2.83123e-164	2.99714e-163	-1.12972e-162	-1.63236e-163	4.71118e-163	-1.76431e-163	-2.99981e-163	-1.20963e-162	-2.17991e-163	6.3352e-163	2.37395e-163	-1.62565e-163	8.1224e-164	-6.86064e-164	-8.2749e-163	-4.33464e-163	-1.00083e-162	1.82691e-163	0
-1.3567e-162	2.15023e-163	8.27798e-163	-2.22676e-163	1.44298e-162	1.70167e-163	6.59162e-163	5.48843e-163	6.05177e-163	-2.25429e-163	-4.05438e-163	2.92755e-163	-2.83123e-164	2.99714e-163	-1.12972e-162	-1.63236e-163	4.71118e-163	-1.76431e-163	-2.99981e-163	-1.20963e-162	-2.17991e-163	6.3352e-163	2.37395e-163	-1.62565e-163	8.1224e-164	-6.86064e-164	-8.2749e-163	-4.33464e-163	-1.00083e-162	1.82691e-163	0
-1.3567e-162	2.15023e-163	8.27798e-163	-2.22676e-163	1.44298e-162	1.70167e-163	6.59162e-163	5.48843e-163	6.05177e-163	-2.25429e-163	-4.05438e-163	2.92755e-163	-2.83123e-164	2.99714e-163	-1.12972e-162	-1.63236e-163	4.71118e-163	-1.76431e-163	-2.99981e-163	-1.20963e-162	-2.17991e-163	6.3352e-163	2.37395e-163	-1.62565e-163	8.1224e-164	-6.86064e-164	-8.2749e-163	-4.33464e-163	-1.00083e-162	1.82691e-163	0
-1.3567e-162	2.15023e-163	8.27798e-163	-2.22676e-163	1.44298e-162	1.70167e-163	6.59162e-163	5.48843e-163	6.05177e-163	-2.25429e-163	-4.05438e-163	2.92755e-163	-2.83123e-164	2.99714e-163	-1.12972e-162	-1.63236e-163	4.71118e-163	-1.76431e-163	-2.99981e-163	-1.20963e-162	-2.17991e-163	6.3352e-163	2.37395e-163	-1.62565e-163	8.1224e-164	-6.86064e-164	-8.2749e-163	-4.33464e-163	-1.00083e-162	1.82691e-163	0
-1.3567e-162	2.15023e-163	8.27798e-163	-2.22676e-163	1.44298e-162	1.70167e-163	6.59162e-163	5.48843e-163	6.05177e-163	-2.25429e-163	-4.05438e-163	2.92755e-163	-2.83123e-164	2.99714e-163	-1.12972e-162	-1.63236e-163	4.71118e-163	-1.76431e-163	-2.99981e-163	-1.20963e-162	-2.17991e-163	6.3352e-163	2.37395e-163	-1.62565e-163	8.1224e-164	-6.86064e-164	-8.2749e-163	-4.33464e-163	-1.00083e-162	1.82691e-163	0
-1.3567e-162	2.15023e-163	8.27798e-163	-2.22676e-163	1.44298e-162	1.70167e-163	6.59162e-163	5.48843e-163	6.05177e-163	-2.25429e-163	-4.05438e-163	2.92755e-163	-2.83123e-164	2.99714e-163	-1.12972e-162	-1.63236e-163	4.71118e-163	-1.76431e-163	-2.99981e-163	-1.20963e-162	-2.17991e-163	6.3352e-163	2.37395e-163	-1.62565e-163	8.1224e-164	-6.86064e-164	-8.2749e-163	-4.33464e-163	-1.00083e-162	1.82691e-163	0
-1.3567e-162	2.15023e-163	8.27798e-163	-2.22676e-163	1.44298e-162	1.70167e-163	6.59162e-163	5.48843e-163	6.05177e-163	-2.25429e-163	-4.05438e-163	2.92755e-163	-2.83123e-164	2.99714e-163	-1.12972e-162	-1.63236e-163	4.71118e-163	-1.76431e-163	-2.99981e-163	-1.20963e-162	-2.17991e-163	6.3352e-163	2.37395e-163	-1.62565e-163	8.1224e-164	-6.86064e-164	-8.2749e-163	-4.33464e-163	-1.00083e-162	1.82691e-163	0
-1.3567e-162	2.15023e-163	8.27798e-163	-2.22676e-163	1.44298e-162	1.70167e-163	6.59162e-163	5.48843e-163	6.05177e-163	-2.25429e-163	-4.05438e-163	2.92755e-163	-2.83123e-164	2.99714e-163	-1.12972e-162	-1.63236e-163	4.71118e-163	-1.76431e-163	-2.99981e-163	-1.20963e-162	-2.17991e-163	6.3352e-163	2.37395e-163	-1.62565e-163	8.1224e-164	-6.86064e-164	-8.2749e-163	-4.33464e-163	-1.00083e-162	1.82691e-163	0
-1.3567e-162	2.15023e-163	8.27798e-163	-2.22676e-163	1.44298e-162	1.70167e-163	6.59162e-163	5.48843e-163	6.05177e-163	-2.25429e-163	-4.05438e-163	2.92755e-163	-2.83123e-164	2.99714e-163	-1.12972e-162	-1.63236e-163	4.71118e-163	-1.76431e-163	-2.99981e-163	-1.20963e-162	-2.17991e-163	6.3352e-163	2.37395e-163	-1.62565e-163	8.1224e-164	-6.86064e-164	-8.2749e-163	-4.33464e-163	-1.00083e-162	1.82691e-163	0
-1.3567e-162	2.15023e-163	8.27798e-163	-2.22676e-163	1.44298e-162	1.70167e-163	6.59162e-163	5.48843e-163	6.05177e-163	-2.25429e-163	-4.05438e-163	2.92755e-163	-2.83123e-164	2.99714e-163	-1.12972e-162	-1.63236e-163	4.71118e-163	-1.76431e-163	-2.99981e-163	-1.20963e-162	-2.17991e-163	6.3352e-163	2.37395e-163	-1.62565e-163	8.1224e-164	-6.86064e-164	-8.2749e-163	-4.33464e-163	-1.00083e-162	1.82691e-163	0
-1.3567e-162	2.15023e-163	8.27798e-163	-2.22676e-163	1.44298e-162	1.70167e-163	6.59162e-163	5.48843e-163	6.05177e-163	-2.25429e-163	-4.05438e-163	2.92755e-163	-2.83123e-164	2.99714e-163	-1.12972e-162	-1.63236e-163	4.71118e-163	-1.76431e-163	-2.99981e-163	-1.20963e-162	-2.17991e-163	6.3352e-163	2.37395e-163	-1.62565e-163	8.1224e-164	-6.86064e-164	-8.2749e-163	-4.33464e-163	-1.00083e-162	1.82691e-163	0
-1.3567e-162	2.15023e-163	8.27798e-163	-2.22676e-163	1.44298e-162	1.70167e-163	6.59162e-163	5.48843e-163	6.05177e-163	-2.25429e-163	-4.05438e-163	2.92755e-163	-2.83123e-164	2.99714e-163	-1.12972e-162	-1.63236e-163	4.71118e-163	-1.76431e-163	-2.99981e-163	-1.20963e-162	-2.17991e-163	6.3352e-163	2.37395e-163	-1.62565e-163	8.1224e-164	-6.86064e-164	-8.2749e-163	-4.33464e-163	-1.00083e-162	1.82691e-163	0
-1.3567e-162	2.15023e-163	8.27798e-163	-2.22676e-163	1.44298e-162	1.70167e-163	6.59162e-163	5.48843e-163	6.05177e-163	-2.25429e-163	-4.05438e-163	2.92755e-163	-2.83123e-164	2.99714e-163	-1.12972e-162	-1.63236e-163	4.71118e-163	-1.76431e-163	-2.99981e-163	-1.20963e-162	-2.17991e-163	6.3352e-163	2.37395e-163	-1.62565e-163	8.1224e-164	-6.86064e-164	-8.2749e-163	-4.33464e-163	-1.00083e-162	1.82691e-163	0
-1.3567e-162	2.15023e-163	8.27798e-163	-2.22676e-163	1.44298e-162	1.70167e-163	6.59162e-163	5.48843e-163	6.05177e-163	-2.25429e-163	-4.05438e-163	2.92755e-163	-2.83123e-164	2.99714e-163	-1.12972e-162	-1.63236e-163	4.71118e-163	-1.76431e-163	-2.99981e-163	-1.20963e-162	-2.17991e-163	6.3352e-163	2.37395e-163	-1.62565e-163	8.1224e-164	-6.86064e-164	-8.2749e-163	-4.33464e-163	-1.00083e-162	1.82691e-163	0
-1.3567e-162	2.15023e-163	8.27798e-163	-2.22676e-163	1.44298e-162	1.70167e-163	6.59162e-163	5.48843e-163	6.05177e-163	-2.25429e-163	-4.05438e-163	2.92755e-163	-2.83123e-164	2.99714e-163	-1.12972e-162	-1.63236e-163	4.71118e-163	-1.76431e-163	-2.99981e-163	-1.20963e-162	-2.17991e-163	6.3352e-163	2.37395e-163	-1.62565e-163	8.1224e-164	-6.86064e-164	-8.2749e-163	-4.33464e-163	-1.00083e-162	1.82691e-163	0
-1.3567e-162	2.15023e-163	8.27798e-163	-2.22676e-163	1.44298e-162	1.70167e-163	6.59162e-163	5.48843e-163	6.05177e-163	-2.25429e-163	-4.05438e-163	2.92755e-163	-2.83123e-164	2.99714e-163	-1.12972e-162	-1.63236e-163	4.71118e-163	-1.76431e-163	-2.99981e-163	-1.20963e-162	-2.17991e-163	6.3352e-163	2.37395e-163	-1.62565e-163	8.1224e-164	-6.86064e-164	-8.2749e-163	-4.33464e-163	-1.00083e-162	1.82691e-163	0
-1.3567e-162	2.15023e-163	8.27798e-163	-2.22676e-163	1.44298e-162	1.70167e-163	6.59162e-163	5.48843e-163	6.05177e-163	-2.25429e-163	-4.05438e-163	2.92755e-163	-2.83123e-164	2.99714e-163	-1.12972e-162	-1.63236e-163	4.71118e-163	-1.76431e-163	-2.99981e-163	-1.20963e-162	-2.17991e-163	6.3352e-163	2.37395e-163	-1.62565e-163	8.1224e-164	-6.86064e-164	-8.2749e-163	-4.33464e-163	-1.00083e-162	1.82691e-163	0
-1.3567e-162	2.15023e-163	8.27798e-163	-2.22676e-163	1.44298e-162	1.70167e-163	6.59162e-163	5.48843e-163	6.05177e-163	-2.25429e-163	-4.05438e-163	2.92755e-163	-2.83123e-164	2.99714e-163	-1.12972e-162	-1.63236e-163	4.71118e-163	-1.76431e-163	-2.99981e-163	-1.20963e-162	-2.17991e-163	6.3352e-163	2.37395e-163	-1.62565e-163	8.1224e-164	-6.86064e-164	-8.2749e-163	-4.33464e-163	-1.00083e-162	1.82691e-163	0
-1.3567e-162	2.15023e-163	8.27798e-163	-2.22676e-163	1.44298e-162	1.70167e-163	6.59162e-163	5.48843e-163	6.05177e-163	-2.25429e-163	-4.05438e-163	2.92755e-163	-2.83123e-164	2.99714e-163	-1.12972e-162	-1.63236e-163	4.71118e-163	-1.76431e-163	-2.99981e-163	-1.20963e-162	-2.17991e-163	6.3352e-163	2.37395e-163	-1.62565e-163	8.1224e-164	-6.86064e-164	-8.2749e-163	-4.33464e-163	-1.00083e-162	1.82691e-163	0
-1.3567e-162	2.15023e-163	8.27798e-163	-2.22676e-163	1.44298e-162	1.70167e-163	6.59162e-163	5.48843e-163	6.05177e-163	-2.25429e-163	-4.05438e-163	2.92755e-163	-2.83123e-164	2.99714e-163	-1.12972e-162	-1.63236e-163	4.71118e-163	-1.76431e-163	-2.99981e-163	-1.20963e-162	-2.17991e-163	6.3352e-163	2.37395e-163	-1.62565e-163	8.1224e-164	-6.86064e-164	-8.2749e-163	-4.33464e-163	-1.00083e-162	1.82691e-163	0
-1.3567e-162	2.15023e-163	8.27798e-163	-2.22676e-163	1.44298e-162	1.70167e-163	6.59162e-163	5.48843e-163	6.05177e-163	-2.25429e-163	-4.05438e-163	2.92755e-163	-2.83123e-164	2.99714e-163	-1.12972e-162	-1.63236e-163	4.71118e-163	-1.76431e-163	-2.99981e-163	-1.20963e-162	-2.17991e-163	6.3352e-163	2.37395e-163	-1.62565e-163	8.1224e-164	-6.86064e-164	-8.2749e-163	-4.33464e-163	-1.00083e-162	1.82691e-163	0
-1.3567e-162	2.15023e-163	8.27798e-163	-2.22676e-163	1.44298e-162	1.70167e-163	6.59162e-163	5.48843e-163	6.05177e-163	-2.25429e-163	-4.05438e-163	2.92755e-163	-2.83123e-164	2.99714e-163	-1.12972e-162	-1.63236e-163	4.71118e-163	-1.76431e-163	-2.99981e-163	-1.20963e-162	-2.17991e-163	6.3352e-163	2.37395e-163	-1.62565e-163	8.1224e-164	-6.86064e-164	-8.2749e-163	-4.33464e-163	-1.00083e-162	1.82691e-163	0
-1.3567e-162	2.15023e-163	8.27798e-163	-2.22676e-163	1.44298e-162	1.70167e-163	6.59162e-163	5.48843e-163	6.05177e-163	-2.25429e-163	-4.05438e-163	2.92755e-163	-2.83123e-164	2.99714e-163	-1.12972e-162	-1.63236e-163	4.71118e-163	-1.76431e-163	-2.99981e-163	-1.20963e-162	-2.17991e-163	6.3352e-163	2.37395e-163	-1.62565e-163	8.1224e-164	-6.86064e-164	-8.2749e-163	-4.33464e-163	-1.00083e-162	1.82691e-163	0
-1.3567e-162	2.15023e-163	8.27798e-163	-2.22676e-163	1.44298e-162	1.70167e-163	6.59162e-163	5.48843e-163	6.05177e-163	-2.25429e-163	-4.05438e-163	2.92755e-163	-2.83123e-164	2.99714e-163	-1.12972e-162	-1.63236e-163	4.71118e-163	-1.76431e-163	-2.99981e-163	-1.20963e-162	-2.17991e-163	6.3352e-163	2.37395e-163	-1.62565e-163	8.1224e-164	-6.86064e-164	-8.2749e-163	-4.33464e-163	-1.00083e-162	1.82691e-163	0
-1.3567e-162	2.15023e-163	8.27798e-163	-2.22676e-163	1.44298e-162	1.70167e-163	6.59162e-163	5.48843e-163	6.05177e-163	-2.25429e-163	-4.05438e-163	2.92755e-163	-2.83123e-164	2.99714e-163	-1.12972e-162	-1.63236e-163	4.71118e-163	-1.76431e-163	-2.99981e-163	-1.20963e-162	-2.17991e-163	6.3352e-163	2.37395e-163	-1.62565e-163	8.1224e-164	-6.86064e-164	-8.2749e-163	-4.33464e-163	-1.00083e-162	1.82691e-163	0
-1.3567e-162	2.15023e-163	8.27798e-163	-2.22676e-163	1.44298e-162	1.70167e-163	6.59162e-163	5.48843e-163	6.05177e-163	-2.25429e-163	-4.05438e-163	2.92755e-163	-2.83123e-164	2.99714e-163	-1.12972e-162	-1.63236e-163	4.71118e-163	-1.76431e-163	-2.99981e-163	-1.20963e-162	-2.17991e-163	6.3352e-163	2.37395e-163	-1.62565e-163	8.1224e-164	-6.86064e-164	-8.2749e-163	-4.33464e-163	-1.00083e-162	1.82691e-163	0
-1.3567e-162	2.15023e-163	8.27798e-163	-2.22676e-163	1.44298e-162	1.70167e-163	6.59162e-163	5.48843e-163	6.05177e-163	-2.25429e-163	-4.05438e-163	2.92755e-163	-2.83123e-164	2.99714e-163	-1.12972e-162	-1.63236e-163	4.71118e-163	-1.76431e-163	-2.99981e-163	-1.20963e-162	-2.17991e-163	6.3352e-163	2.37395e-163	-1.62565e-163	8.1224e-164	-6.86064e-164	-8.2749e-163	-4.33464e-163	-1.00083e-162	1.82691e-163	0
-1.3567e-162	2.15023e-163	8.27798e-163	-2.22676e-163	1.44298e-162	1.70167e-163	6.59162e-163	5.48843e-163	6.05177e-163	-2.25429e-163	-4.05438e-163	2.92755e-163	-2.83123e-164	2.99714e-163	-1.12972e-162	-1.63236e-163	4.71118e-163	-1.76431e-163	-2.99981e-163	-1.20963e-162	-2.17991e-163	6.3352e-163	2.37395e-163	-1.62565e-163	8.1224e-164	-6.86064e-164	-8.2749e-163	-4.33464e-163	-1.00083e-162	1.82691e-163	0
-1.3567e-162	2.15023e-163	8.27798e-163	-2.22676e-163	1.44298e-162	1.70167e-163	6.59162e-163	5.48843e-163	6.05177e-163	-2.25429e-163	-4.05438e-163	2.92755e-163	-2.83123e-164	2.99714e-163	-1.12972e-162	-1.63236e-163	4.71118e-163	-1.76431e-163	-2.99981e-163	-1.20963e-162	-2.17991e-163	6.3352e-163	2.37395e-163	-1.62565e-163	8.1224e-164	-6.86064e-164	-8.2749e-163	-4.33464e-163	-1.00083e-162	1.82691e-163	0
-1.3567e-162	2.15023e-163	8.27798e-163	-2.22676e-163	1.44298e-162	1.70167e-163	6.59162e-163	5.48843e-163	6.05177e-163	-2.25429e-163	-4.05438e-163	2.92755e-163	-2.83123e-164	2.99714e-163	-1.12972e-162	-1.63236e-163	4.71118e-163	-1.76431e-163	-2.99981e-163	-1.20963e-162	-2.17991e-163	6.3352e-163	2.37395e-163	-1.62565e-163	8.1224e-164	-6.86064e-164	-8.2749e-163	-4.33464e-163	-1.00083e-162	1.82691e-163	0
-1.3567e-162	2.15023e-163	8.27798e-163	-2.22676e-163	1.44298e-162	1.70167e-163	6.59162e-163	5.48843e-163	6.05177e-163	-2.25429e-163	-4.05438e-163	2.92755e-163	-2.83123e-164	2.99714e-163	-1.12972e-162	-1.63236e-163	4.71118e-163	-1.76431e-163	-2.99981e-163	-1.20963e-162	-2.17991e-163	6.3352e-163	2.37395e-163	-1.62565e-163	8.1224e-164	-6.86064e-164	-8.2749e-163	-4.33464e-163	-1.00083e-162	1.82691e-163	0
-1.3567e-162	2.15023e-163	8.27798e-163	-2.22676e-163	1.44298e-162	1.70167e-163	6.59162e-163	5.48843e-163	6.05177e-163	-2.25429e-163	-4.05438e-163	2.92755e-163	-2.83123e-164	2.99714e-163	-1.12972e-162	-1.63236e-163	4.71118e-163	-1.76431e-163	-2.99981e-163	-1.20963e-162	-2.17991e-163	6.3352e-163	2.37395e-163	-1.62565e-163	8.1224e-164	-6.86064e-164	-8.2749e-163	-4.33464e-163	-1.00083e-162	1.82691e-163	0
-1.3567e-162	2.15023e-163	8.27798e-163	-2.22676e-163	1.44298e-162	1.70167e-163	6.59162e-163	5.48843e-163	6.05177e-163	-2.25429e-163	-4.05438e-163	2.92755e-163	-2.83123e-164	2.99714e-163	-1.12972e-162	-1.63236e-163	4.71118e-163	-1.76431e-163	-2.99981e-163	-1.20963e-162	-2.17991e-163	6.3352e-163	2.37395e-163	-1.62565e-163	8.1224e-164	-6.86064e-164	-8.2749e-163	-4.33464e-163	-1.00083e-162	1.82691e-163	0
-1.3567e-162	2.15023e-163	8.27798e-163	-2.22676e-163	1.44298e-162	1.70167e-163	6.59162e-163	5.48843e-163	6.05177e-163	-2.25429e-163	-4.05438e-163	2.92755e-163	-2.83123e-164	2.99714e-163	-1.12972e-162	-1.63236e-163	4.71118e-163	-1.76431e-163	-2.99981e-163	-1.20963e-162	-2.17991e-163	6.3352e-163	2.37395e-163	-1.62565e-163	8.1224e-164	-6.86064e-164	-8.2749e-163	-4.33464e-163	-1.00083e-162	1.82691e-163	0
-1.3567e-162	2.15023e-163	8.27798e-163	-2.22676e-163	1.44298e-162	1.70167e-163	6.59162e-163	5.48843e-163	6.05177e-163	-2.25429e-163	-4.05438e-163	2.92755e-163	-2.83123e-164	2.99714e-163	-1.12972e-162	-1.63236e-163	4.71118e-163	-1.76431e-163	-2.99981e-163	-1.20963e-162	-2.17991e-163	6.3352e-163	2.37395e-163	-1.62565e-163	8.1224e-164	-6.86064e-164	-8.2749e-163	-4.33464e-163	-1.00083e-162	1.82691e-163	0
-1.3567e-162	2.15023e-163	8.27798e-163	-2.22676e-163	1.44298e-162	1.70167e-163	6.59162e-163	5.48843e-163	6.05177e-163	-2.25429e-163	-4.05438e-163	2.92755e-163	-2.83123e-164	2.99714e-163	-1.12972e-162	-1.63236e-163	4.71118e-163	-1.76431e-163	-2.99981e-163	-1.20963e-162	-2.17991e-163	6.3352e-163	2.37395e-163	-1.62565e-163	8.1224e-164	-6.86064e-164	-8.2749e-163	-4.33464e-163	-1.00083e-162	1.82691e-163	0
-1.3567e-162	2.15023e-163	8.27798e-163	-2.22676e-163	1.44298e-162	1.70167e-163	6.59162e-163	5.48843e-163	6.05177e-163	-2.25429e-163	-4.05438e-163	2.92755e-163	-2.83123e-164	2.99714e-163	-1.12972e-162	-1.63236e-163	4.71118e-163	-1.76431e-163	-2.99981e-163	-1.20963e-162	-2.17991e-163	6.3352e-163	2.37395e-163	-1.62565e-163	8.1224e-164	-6.86064e-164	-8.2749e-163	-4.33464e-163	-1.00083e-162	1.82691e-163	0
-1.3567e-162	2.15023e-163	8.27798e-163	-2.22676e-163	1.44298e-162	1.70167e-163	6.59162e-163	5.48843e-163	6.05177e-163	-2.25429e-163	-4.05438e-163	2.92755e-163	-2.83123e-164	2.99714e-163	-1.12972e-162	-1.63236e-163	4.71118e-163	-1.76431e-163	-2.99981e-163	-1.20963e-162	-2.17991e-163	6.3352e-163	2.37395e-163	-1.62565e-163	8.1224e-164	-6.86064e-164	-8.2749e-163	-4.33464e-163	-1.00083e-162	1.82691e-163	0
-1.3567e-162	2.15023e-163	8.27798e-163	-2.22676e-163	1.44298e-162	1.70167e-163	6.59162e-163	5.48843e-163	6.05177e-163	-2.25429e-163	-4.05438e-163	2.92755e-163	-2.83123e-164	2.99714e-163	-1.12972e-162	-1.63236e-163	4.71118e-163	-1.76431e-163	-2.99981e-163	-1.20963e-162	-2.17991e-163	6.3352e-163	2.37395e-163	-1.62565e-163	8.1224e-164	-6.86064e-164	-8.2749e-163	-4.33464e-163	-1.00083e-162	1.82691e-163	0
-1.3567e-162	2.15023e-163	8.27798e-163	-2.22676e-163	1.44298e-162	1.70167e-163	6.59162e-163	5.48843e-163	6.05177e-163	-2.25429e-163	-4.05438e-163	2.92755e-163	-2.83123e-164	2.99714e-163	-1.12972e-162	-1.63236e-163	4.71118e-163	-1.76431e-163	-2.99981e-163	-1.20963e-162	-2.17991e-163	6.3352e-163	2.37395e-163	-1.62565e-163	8.1224e-164	-6.86064e-164	-8.2749e-163	-4.33464e-163	-1.00083e-162	1.82691e-163	0
-1.3567e-162	2.15023e-163	8.27798e-163	-2.22676e-163	1.44298e-162	1.70167e-163	6.59162e-163	5.48843e-163	6.05177e-163	-2.25429e-163	-4.05438e-163	2.92755e-163	-2.83123e-164	2.99714e-163	-1.12972e-162	-1.63236e-163	4.71118e-163	-1.76431e-163	-2.99981e-163	-1.20963e-162	-2.17991e-163	6.3352e-163	2.37395e-163	-1.62565e-163	8.1224e-164	-6.86064e-164	-8.2749e-163	-4.33464e-163	-1.00083e-162	1.82691e-163	0
-1.3567e-162	2.15023e-163	8.27798e-163	-2.22676e-163	1.44298e-162	1.70167e-163	6.59162e-163	5.48843e-163	6.05177e-163	-2.25429e-163	-4.05438e-163	2.92755e-163	-2.83123e-164	2.99714e-163	-1.12972e-162	-1.63236e-163	4.71118e-163	-1.76431e-163	-2.99981e-163	-1.20963e-162	-2.17991e-163	6.3352e-163	2.37395e-163	-1.62565e-163	8.1224e-164	-6.86064e-164	-8.2749e-163	-4.33464e-163	-1.00083e-162	1.82691e-163	0
-1.3567e-162	2.15023e-163	8.27798e-163	-2.22676e-163	1.44298e-162	1.70167e-163	6.59162e-163	5.48843e-163	6.05177e-163	-2.25429e-163	-4.05438e-163	2.92755e-163	-2.83123e-164	2.99714e-163	-1.12972e-162	-1.63236e-163	4.71118e-163	-1.76431e-163	-2.99981e-163	-1.20963e-162	-2.17991e-163	6.3352e-163	2.37395e-163	-1.62565e-163	8.1224e-164	-6.86064e-164	-8.2749e-163	-4.33464e-163	-1.00083e-162	1.82691e-163	0
-1.3567e-162	2.15023e-163	8.27798e-163	-2.22676e-163	1.44298e-162	1.70167e-163	6.59162e-163	5.48843e-163	6.05177e-163	-2.25429e-163	-4.05438e-163	2.92755e-163	-2.83123e-164	2.99714e-163	-1.12972e-162	-1.63236e-163	4.71118e-163	-1.76431e-163	-2.99981e-163	-1.20963e-162	-2.17991e-163	6.3352e-163	2.37395e-163	-1.62565e-163	8.1224e-164	-6.86064e-164	-8.2749e-163	-4.33464e-163	-1.00083e-162	1.82691e-163	0
-1.3567e-162	2.15023e-163	8.27798e-163	-2.22676e-163	1.44298e-162	1.70167e-163	6.59162e-163	5.48843e-163	6.05177e-163	-2.25429e-163	-4.05438e-163	2.92755e-163	-2.83123e-164	2.99714e-163	-1.12972e-162	-1.63236e-163	4.71118e-163	-1.76431e-163	-2.99981e-163	-1.20963e-162	-2.17991e-163	6.3352e-163	2.37395e-163	-1.62565e-163	8.1224e-164	-6.86064e-164	-8.2749e-163	-4.33464e-163	-1.00083e-162	1.82691e-163	0
-1.3567e-162	2.15023e-163	8.27798e-163	-2.22676e-163	1.44298e-162	1.70167e-163	6.59162e-163	5.48843e-163	6.05177e-163	-2.25429e-163	-4.05438e-163	2.92755e-163	-2.83123e-164	2.99714e-163	-1.12972e-162	-1.63236e-163	4.71118e-163	-1.76431e-163	-2.99981e-163	-1.20963e-162	-2.17991e-163	6.3352e-163	2.37395e-163	-1.62565e-163	8.1224e-164	-6.86064e-164	-8.2749e-163	-4.33464e-163	-1.00083e-162	1.82691e-163	0
-1.3567e-162	2.15023e-163	8.27798e-163	-2.22676e-163	1.44298e-162	1.70167e-163	6.59162e-163	5.48843e-163	6.05177e-163	-2.25429e-163	-4.05438e-163	2.92755e-163	-2.83123e-164	2.99714e-163	-1.12972e-162	-1.63236e-163	4.71118e-163	-1.76431e-163	-2.99981e-163	-1.20963e-162	-2.17991e-163	6.3352e-163	2.37395e-163	-1.62565e-163	8.1224e-164	-6.86064e-164	-8.2749e-163	-4.33464e-163	-1.00083e-162	1.82691e-163	0
-1.3567e-162	2.15023e-163	8.27798e-163	-2.22676e-163	1.44298e-162	1.70167e-163	6.59162e-163	5.48843e-163	6.05177e-163	-2.25429e-163	-4.05438e-163	2.92755e-163	-2.83123e-164	2.99714e-163	-1.12972e-162	-1.63236e-163	4.71118e-163	-1.76431e-163	-2.99981e-163	-1.20963e-162	-2.17991e-163	6.3352e-163	2.37395e-163	-1.62565e-163	8.1224e-164	-6.86064e-164	-8.2749e-163	-4.33464e-163	-1.00083e-162	1.82691e-163	0
-1.3567e-162	2.15023e-163	8.27798e-163	-2.22676e-163	1.44298e-162	1.70167e-163	6.59162e-163	5.48843e-163	6.05177e-163	-2.25429e-163	-4.05438e-163	2.92755e-163	-2.83123e-164	2.99714e-163	-1.12972e-162	-1.63236e-163	4.71118e-163	-1.76431e-163	-2.99981e-163	-1.20963e-162	-2.17991e-163	6.3352e-163	2.37395e-163	-1.62565e-163	8.1224e-164	-6.86064e-164	-8.2749e-163	-4.33464e-163	-1.00083e-162	1.82691e-163	0
-1.3567e-162	2.15023e-163	8.27798e-163	-2.22676e-163	1.44298e-162	1.70167e-163	6.59162e-163	5.48843e-163	6.05177e-163	-2.25429e-163	-4.05438e-163	2.92755e-163	-2.83123e-164	2.99714e-163	-1.12972e-162	-1.63236e-163	4.71118e-163	-1.76431e-163	-2.99981e-163	-1.20963e-162	-2.17991e-163	6.3352e-163	2.37395e-163	-1.62565e-163	8.1224e-164	-6.86064e-164	-8.2749e-163	-4.33464e-163	-1.00083e-162	1.82691e-163	0
-1.3567e-162	2.15023e-163	8.27798e-163	-2.22676e-163	1.44298e-162	1.70167e-163	6.59162e-163	5.48843e-163	6.05177e-163	-2.25429e-163	-4.05438e-163	2.92755e-163	-2.83123e-164	2.99714e-163	-1.12972e-162	-1.63236e-163	4.71118e-163	-1.76431e-163	-2.99981e-163	-1.20963e-162	-2.17991e-163	6.3352e-163	2.37395e-163	-1.62565e-163	8.1224e-164	-6.86064e-164	-8.2749e-163	-4.33464e-163	-1.00083e-162	1.82691e-163	0
-1.3567e-162	2.15023e-163	8.27798e-163	-2.22676e-163	1.44298e-162	1.70167e-163	6.59162e-163	5.48843e-163	6.05177e-163	-2.25429e-163	-4.05438e-163	2.92755e-163	-2.83123e-164	2.99714e-163	-1.12972e-162	-1.63236e-163	4.71118e-163	-1.76431e-163	-2.99981e-163	-1.20963e-162	-2.17991e-163	6.3352e-163	2.37395e-163	-1.62565e-163	8.1224e-164	-6.86064e-164	-8.2749e-163	-4.33464e-163	-1.00083e-162	1.82691e-163	0
-1.3567e-162	2.15023e-163	8.27798e-163	-2.22676e-163	1.44298e-162	1.70167e-163	6.59162e-163	5.48843e-163	6.05177e-163	-2.25429e-163	-4.05438e-163	2.92755e-163	-2.83123e-164	2.99714e-163	-1.12972e-162	-1.63236e-163	4.71118e-163	-1.76431e-163	-2.99981e-163	-1.20963e-162	-2.17991e-163	6.3352e-163	2.37395e-163	-1.62565e-163	8.1224e-164	-6.86064e-164	-8.2749e-163	-4.33464e-163	-1.00083e-162	1.82691e-163	0
-1.3567e-162	2.15023e-163	8.27798e-163	-2.22676e-163	1.44298e-162	1.70167e-163	6.59162e-163	5.48843e-163	6.05177e-163	-2.25429e-163	-4.05438e-163	2.92755e-163	-2.83123e-164	2.99714e-163	-1.12972e-162	-1.63236e-163	4.71118e-163	-1.76431e-163	-2.99981e-163	-1.20963e-162	-2.17991e-163	6.3352e-163	2.37395e-163	-1.62565e-163	8.1224e-164	-6.86064e-164	-8.2749e-163	-4.33464e-163	-1.00083e-162	1.82691e-163	0
-1.3567e-162	2.15023e-163	8.27798e-163	-2.22676e-163	1.44298e-162	1.70167e-163	6.59162e-163	5.48843e-163	6.05177e-163	-2.25429e-163	-4.05438e-163	2.92755e-163	-2.83123e-164	2.99714e-163	-1.12972e-162	-1.63236e-163	4.71118e-163	-1.76431e-163	-2.99981e-163	-1.20963e-162	-2.17991e-163	6.3352e-163	2.37395e-163	-1.62565e-163	8.1224e-164	-6.86064e-164	-8.2749e-163	-4.33464e-163	-1.00083e-162	1.82691e-163	0
-1.3567e-162	2.15023e-163	8.27798e-163	-2.22676e-163	1.44298e-162	1.70167e-163	6.59162e-163	5.48843e-163	6.05177e-163	-2.25429e-163	-4.05438e-163	2.92755e-163	-2.83123e-164	2.99714e-163	-1.12972e-162	-1.63236e-163	4.71118e-163	-1.76431e-163	-2.99981e-163	-1.20963e-162	-2.17991e-163	6.3352e-163	2.37395e-163	-1.62565e-163	8.1224e-164	-6.86064e-164	-8.2749e-163	-4.33464e-163	-1.00083e-162	1.82691e-163	0
-1.3567e-162	2.15023e-163	8.27798e-163	-2.22676e-163	1.44298e-162	1.70167e-163	6.59162e-163	5.48843e-163	6.05177e-163	-2.25429e-163	-4.05438e-163	2.92755e-163	-2.83123e-164	2.99714e-163	-1.12972e-162	-1.63236e-163	4.71118e-163	-1.76431e-163	-2.99981e-163	-1.20963e-162	-2.17991e-163	6.3352e-163	2.37395e-163	-1.62565e-163	8.1224e-164	-6.86064e-164	-8.2749e-163	-4.33464e-163	-1.00083e-162	1.82691e-163	0
-1.3567e-162	2.15023e-163	8.27798e-163	-2.22676e-163	1.44298e-162	1.70167e-163	6.59162e-163	5.48843e-163	6.05177e-163	-2.25429e-163	-4.05438e-163	2.92755e-163	-2.83123e-164	2.99714e-163	-1.12972e-162	-1.63236e-163	4.71118e-163	-1.76431e-163	-2.99981e-163	-1.20963e-162	-2.17991e-163	6.3352e-163	2.37395e-163	-1.62565e-163	8.1224e-164	-6.86064e-164	-8.2749e-163	-4.33464e-163	-1.00083e-162	1.82691e-163	0
-1.3567e-162	2.15023e-163	8.27798e-163	-2.22676e-163	1.44298e-162	1.70167e-163	6.59162e-163	5.48843e-163	6.05177e-163	-2.25429e-163	-4.05438e-163	2.92755e-163	-2.83123e-164	2.99714e-163	-1.12972e-162	-1.63236e-163	4.71118e-163	-1.76431e-163	-2.99981e-163	-1.20963e-162	-2.17991e-163	6.3352e-163	2.37395e-163	-1.62565e-163	8.1224e-164	-6.86064e-164	-8.2749e-163	-4.33464e-163	-1.00083e-162	1.82691e-163	0
-1.3567e-162	2.15023e-163	8.27798e-163	-2.22676e-163	1.44298e-162	1.70167e-163	6.59162e-163	5.48843e-163	6.05177e-163	-2.25429e-163	-4.05438e-163	2.92755e-163	-2.83123e-164	2.99714e-163	-1.12972e-162	-1.63236e-163	4.71118e-163	-1.76431e-163	-2.99981e-163	-1.20963e-162	-2.17991e-163	6.3352e-163	2.37395e-163	-1.62565e-163	8.1224e-164	-6.86064e-164	-8.2749e-163	-4.33464e-163	-1.00083e-162	1.82691e-163	0
-1.3567e-162	2.15023e-163	8.27798e-163	-2.22676e-163	1.44298e-162	1.70167e-163	6.59162e-163	5.48843e-163	6.05177e-163	-2.25429e-163	-4.05438e-163	2.92755e-163	-2.83123e-164	2.99714e-163	-1.12972e-162	-1.63236e-163	4.71118e-163	-1.76431e-163	-2.99981e-163	-1.20963e-162	-2.17991e-163	6.3352e-163	2.37395e-163	-1.62565e-163	8.1224e-164	-6.86064e-164	-8.2749e-163	-4.33464e-163	-1.00083e-162	1.82691e-163	0
-1.3567e-162	2.15023e-163	8.27798e-163	-2.22676e-163	1.44298e-162	1.70167e-163	6.59162e-163	5.48843e-163	6.05177e-163	-2.25429e-163	-4.05438e-163	2.92755e-163	-2.83123e-164	2.99714e-163	-1.12972e-162	-1.63236e-163	4.71118e-163	-1.76431e-163	-2.99981e-163	-1.20963e-162	-2.17991e-163	6.3352e-163	2.37395e-163	-1.62565e-163	8.1224e-164	-6.86064e-164	-8.2749e-163	-4.33464e-163	-1.00083e-162	1.82691e-163	0
-1.3567e-162	2.15023e-163	8.27798e-163	-2.22676e-163	1.44298e-162	1.70167e-163	6.59162e-163	5.48843e-163	6.05177e-163	-2.25429e-163	-4.05438e-163	2.92755e-163	-2.83123e-164	2.99714e-163	-1.12972e-162	-1.63236e-163	4.71118e-163	-1.76431e-163	-2.99981e-163	-1.20963e-162	-2.17991e-163	6.3352e-163	2.37395e-163	-1.62565e-163	8.1224e-164	-6.86064e-164	-8.2749e-163	-4.33464e-163	-1.00083e-162	1.82691e-163	0
-1.3567e-162	2.15023e-163	8.27798e-163	-2.22676e-163	1.44298e-162	1.70167e-163	6.59162e-163	5.48843e-163	6.05177e-163	-2.25429e-163	-4.05438e-163	2.92755e-163	-2.83123e-164	2.99714e-163	-1.12972e-162	-1.63236e-163	4.71118e-163	-1.76431e-163	-2.99981e-163	-1.20963e-162	-2.17991e-163	6.3352e-163	2.37395e-163	-1.62565e-163	8.1224e-164	-6.86064e-164	-8.2749e-163	-4.33464e-163	-1.00083e-162	1.82691e-163	0
-1.3567e-162	2.15023e-163	8.27798e-163	-2.22676e-163	1.44298e-162	1.70167e-163	6.59162e-163	5.48843e-163	6.05177e-163	-2.25429e-163	-4.05438e-163	2.92755e-163	-2.83123e-164	2.99714e-163	-1.12972e-162	-1.63236e-163	4.71118e-163	-1.76431e-163	-2.99981e-163	-1.20963e-162	-2.17991e-163	6.3352e-163	2.37395e-163	-1.62565e-163	8.1224e-164	-6.86064e-164	-8.2749e-163	-4.33464e-163	-1.00083e-162	1.82691e-163	0
-1.3567e-162	2.15023e-163	8.27798e-163	-2.22676e-163	1.44298e-162	1.70167e-163	6.59162e-163	5.48843e-163	6.05177e-163	-2.25429e-163	-4.05438e-163	2.92755e-163	-2.83123e-164	2.99714e-163	-1.12972e-162	-1.63236e-163	4.71118e-163	-1.76431e-163	-2.99981e-163	-1.20963e-162	-2.17991e-163	6.3352e-163	2.37395e-163	-1.62565e-163	8.1224e-164	-6.86064e-164	-8.2749e-163	-4.33464e-163	-1.00083e-162	1.82691e-163	0
-1.3567e-162	2.15023e-163	8.27798e-163	-2.22676e-163	1.44298e-162	1.70167e-163	6.59162e-163	5.48843e-163	6.05177e-163	-2.25429e-163	-4.05438e-163	2.92755e-163	-2.83123e-164	2.99714e-163	-1.12972e-162	-1.63236e-163	4.71118e-163	-1.76431e-163	-2.99981e-163	-1.20963e-162	-2.17991e-163	6.3352e-163	2.37395e-163	-1.62565e-163	8.1224e-164	-6.86064e-164	-8.2749e-163	-4.33464e-163	-1.00083e-162	1.82691e-163	0
-1.3567e-162	2.15023e-163	8.27798e-163	-2.22676e-163	1.44298e-162	1.70167e-163	6.59162e-163	5.48843e-163	6.05177e-163	-2.25429e-163	-4.05438e-163	2.92755e-163	-2.83123e-164	2.99714e-163	-1.12972e-162	-1.63236e-163	4.71118e-163	-1.76431e-163	-2.99981e-163	-1.20963e-162	-2.17991e-163	6.3352e-163	2.37395e-163	-1.62565e-163	8.1224e-164	-6.86064e-164	-8.2749e-163	-4.33464e-163	-1.00083e-162	1.82691e-163	0
-1.3567e-162	2.15023e-163	8.27798e-163	-2.22676e-163	1.44298e-162	1.70167e-163	6.59162e-163	5.48843e-163	6.05177e-163	-2.25429e-163	-4.05438e-163	2.92755e-163	-2.83123e-164	2.99714e-163	-1.12972e-162	-1.63236e-163	4.71118e-163	-1.76431e-163	-2.99981e-163	-1.20963e-162	-2.17991e-163	6.3352e-163	2.37395e-163	-1.62565e-163	8.1224e-164	-6.86064e-164	-8.2749e-163	-4.33464e-163	-1.00083e-162	1.82691e-163	0
-1.3567e-162	2.15023e-163	8.27798e-163	-2.22676e-163	1.44298e-162	1.70167e-163	6.59162e-163	5.48843e-163	6.05177e-163	-2.25429e-163	-4.05438e-163	2.92755e-163	-2.83123e-164	2.99714e-163	-1.12972e-162	-1.63236e-163	4.71118e-163	-1.76431e-163	-2.99981e-163	-1.20963e-162	-2.17991e-163	6.3352e-163	2.37395e-163	-1.62565e-163	8.1224e-164	-6.86064e-164	-8.2749e-163	-4.33464e-163	-1.00083e-162	1.82691e-163	0
-1.3567e-162	2.15023e-163	8.27798e-163	-2.22676e-163	1.44298e-162	1.70167e-163	6.59162e-163	5.48843e-163	6.05177e-163	-2.25429e-163	-4.05438e-163	2.92755e-163	-2.83123e-164	2.99714e-163	-1.12972e-162	-1.63236e-163	4.71118e-163	-1.76431e-163	-2.99981e-163	-1.20963e-162	-2.17991e-163	6.3352e-163	2.37395e-163	-1.62565e-163	8.1224e-164	-6.86064e-164	-8.2749e-163	-4.33464e-163	-1.00083e-162	1.82691e-163	0
-1.3567e-162	2.15023e-163	8.27798e-163	-2.22676e-163	1.44298e-162	1.70167e-163	6.59162e-163	5.48843e-163	6.05177e-163	-2.25429e-163	-4.05438e-163	2.92755e-163	-2.83123e-164	2.99714e-163	-1.12972e-162	-1.63236e-163	4.71118e-163	-1.76431e-163	-2.99981e-163	-1.20963e-162	-2.17991e-163	6.3352e-163	2.37395e-163	-1.62565e-163	8.1224e-164	-6.86064e-164	-8.2749e-163	-4.33464e-163	-1.00083e-162	1.82691e-163	0
-1.3567e-162	2.15023e-163	8.27798e-163	-2.22676e-163	1.44298e-162	1.70167e-163	6.59162e-163	5.48843e-163	6.05177e-163	-2.25429e-163	-4.05438e-163	2.92755e-163	-2.83123e-164	2.99714e-163	-1.12972e-162	-1.63236e-163	4.71118e-163	-1.76431e-163	-2.99981e-163	-1.20963e-162	-2.17991e-163	6.3352e-163	2.37395e-163	-1.62565e-163	8.1224e-164	-6.86064e-164	-8.2749e-163	-4.33464e-163	-1.00083e-162	1.82691e-163	0
-1.3567e-162	2.15023e-163	8.27798e-163	-2.22676e-163	1.44298e-162	1.70167e-163	6.59162e-163	5.48843e-163	6.05177e-163	-2.25429e-163	-4.05438e-163	2.92755e-163	-2.83123e-164	2.99714e-163	-1.12972e-162	-1.63236e-163	4.71118e-163	-1.76431e-163	-2.99981e-163	-1.20963e-162	-2.17991e-163	6.3352e-163	2.37395e-163	-1.62565e-163	8.1224e-164	-6.86064e-164	-8.2749e-163	-4.33464e-163	-1.00083e-162	1.82691e-163	0
-1.3567e-162	2.15023e-163	8.27798e-163	-2.22676e-163	1.44298e-162	1.70167e-163	6.59162e-163	5.48843e-163	6.05177e-163	-2.25429e-163	-4.05438e-163	2.92755e-163	-2.83123e-164	2.99714e-163	-1.12972e-162	-1.63236e-163	4.71118e-163	-1.76431e-163	-2.99981e-163	-1.20963e-162	-2.17991e-163	6.3352e-163	2.37395e-163	-1.62565e-163	8.1224e-164	-6.86064e-164	-8.2749e-163	-4.33464e-163	-1.00083e-162	1.82691e-163	0
-1.3567e-162	2.15023e-163	8.27798e-163	-2.22676e-163	1.44298e-162	1.70167e-163	6.59162e-163	5.48843e-163	6.05177e-163	-2.25429e-163	-4.05438e-163	2.92755e-163	-2.83123e-164	2.99714e-163	-1.12972e-162	-1.63236e-163	4.71118e-163	-1.76431e-163	-2.99981e-163	-1.20963e-162	-2.17991e-163	6.3352e-163	2.37395e-163	-1.62565e-163	8.1224e-164	-6.86064e-164	-8.2749e-163	-4.33464e-163	-1.00083e-162	1.82691e-163	0
-1.3567e-162	2.15023e-163	8.27798e-163	-2.22676e-163	1.44298e-162	1.70167e-163	6.59162e-163	5.48843e-163	6.05177e-163	-2.25429e-163	-4.05438e-163	2.92755e-163	-2.83123e-164	2.99714e-163	-1.12972e-162	-1.63236e-163	4.71118e-163	-1.76431e-163	-2.99981e-163	-1.20963e-162	-2.17991e-163	6.3352e-163	2.37395e-163	-1.62565e-163	8.1224e-164	-6.86064e-164	-8.2749e-163	-4.33464e-163	-1.00083e-162	1.82691e-163	0
-1.3567e-162	2.15023e-163	8.27798e-163	-2.22676e-163	1.44298e-162	1.70167e-163	6.59162e-163	5.48843e-163	6.05177e-163	-2.25429e-163	-4.05438e-163	2.92755e-163	-2.83123e-164	2.99714e-163	-1.12972e-162	-1.63236e-163	4.71118e-163	-1.76431e-163	-2.99981e-163	-1.20963e-162	-2.17991e-163	6.3352e-163	2.37395e-163	-1.62565e-163	8.1224e-164	-6.86064e-164	-8.2749e-163	-4.33464e-163	-1.00083e-162	1.82691e-163	0
-1.3567e-162	2.15023e-163	8.27798e-163	-2.22676e-163	1.44298e-162	1.70167e-163	6.59162e-163	5.48843e-163	6.05177e-163	-2.25429e-163	-4.05438e-163	2.92755e-163	-2.83123e-164	2.99714e-163	-1.12972e-162	-1.63236e-163	4.71118e-163	-1.76431e-163	-2.99981e-163	-1.20963e-162	-2.17991e-163	6.3352e-163	2.37395e-163	-1.62565e-163	8.1224e-164	-6.86064e-164	-8.2749e-163	-4.33464e-163	-1.00083e-162	1.82691e-163	0
-1.3567e-162	2.15023e-163	8.27798e-163	-2.22676e-163	1.44298e-162	1.70167e-163	6.59162e-163	5.48843e-163	6.05177e-163	-2.25429e-163	-4.05438e-163	2.92755e-163	-2.83123e-164	2.99714e-163	-1.12972e-162	-1.63236e-163	4.71118e-163	-1.76431e-163	-2.99981e-163	-1.20963e-162	-2.17991e-163	6.3352e-163	2.37395e-163	-1.62565e-163	8.1224e-164	-6.86064e-164	-8.2749e-163	-4.33464e-163	-1.00083e-162	1.82691e-163	0
-1.3567e-162	2.15023e-163	8.27798e-163	-2.22676e-163	1.44298e-162	1.70167e-163	6.59162e-163	5.48843e-163	6.05177e-163	-2.25429e-163	-4.05438e-163	2.92755e-163	-2.83123e-164	2.99714e-163	-1.12972e-162	-1.63236e-163	4.71118e-163	-1.76431e-163	-2.99981e-163	-1.20963e-162	-2.17991e-163	6.3352e-163	2.37395e-163	-1.62565e-163	8.1224e-164	-6.86064e-164	-8.2749e-163	-4.33464e-163	-1.00083e-162	1.82691e-163	0
-1.3567e-162	2.15023e-163	8.27798e-163	-2.22676e-163	1.44298e-162	1.70167e-163	6.59162e-163	5.48843e-163	6.05177e-163	-2.25429e-163	-4.05438e-163	2.92755e-163	-2.83123e-164	2.99714e-163	-1.12972e-162	-1.63236e-163	4.71118e-163	-1.76431e-163	-2.99981e-163	-1.20963e-162	-2.17991e-163	6.3352e-163	2.37395e-163	-1.62565e-163	8.1224e-164	-6.86064e-164	-8.2749e-163	-4.33464e-163	-1.00083e-162	1.82691e-163	0
-1.3567e-162	2.15023e-163	8.27798e-163	-2.22676e-163	1.44298e-162	1.70167e-163	6.59162e-163	5.48843e-163	6.05177e-163	-2.25429e-163	-4.05438e-163	2.92755e-163	-2.83123e-164	2.99714e-163	-1.12972e-162	-1.63236e-163	4.71118e-163	-1.76431e-163	-2.99981e-163	-1.20963e-162	-2.17991e-163	6.3352e-163	2.37395e-163	-1.62565e-163	8.1224e-164	-6.86064e-164	-8.2749e-163	-4.33464e-163	-1.00083e-162	1.82691e-163	0
-1.3567e-162	2.15023e-163	8.27798e-163	-2.22676e-163	1.44298e-162	1.70167e-163	6.59162e-163	5.48843e-163	6.05177e-163	-2.25429e-163	-4.05438e-163	2.92755e-163	-2.83123e-164	2.99714e-163	-1.12972e-162	-1.63236e-163	4.71118e-163	-1.76431e-163	-2.99981e-163	-1.20963e-162	-2.17991e-163	6.3352e-163	2.37395e-163	-1.62565e-163	8.1224e-164	-6.86064e-164	-8.2749e-163	-4.33464e-163	-1.00083e-162	1.82691e-163	0
-1.3567e-162	2.15023e-163	8.27798e-163	-2.22676e-163	1.44298e-162	1.70167e-163	6.59162e-163	5.48843e-163	6.05177e-163	-2.25429e-163	-4.05438e-163	2.92755e-163	-2.83123e-164	2.99714e-163	-1.12972e-162	-1.63236e-163	4.71118e-163	-1.76431e-163	-2.99981e-163	-1.20963e-162	-2.17991e-163	6.3352e-163	2.37395e-163	-1.62565e-163	8.1224e-164	-6.86064e-164	-8.2749e-163	-4.33464e-163	-1.00083e-162	1.82691e-163	0
-1.3567e-162	2.15023e-163	8.27798e-163	-2.22676e-163	1.44298e-162	1.70167e-163	6.59162e-163	5.48843e-163	6.05177e-163	-2.25429e-163	-4.05438e-163	2.92755e-163	-2.83123e-164	2.99714e-163	-1.12972e-162	-1.63236e-163	4.71118e-163	-1.76431e-163	-2.99981e-163	-1.20963e-162	-2.17991e-163	6.3352e-163	2.37395e-163	-1.62565e-163	8.1224e-164	-6.86064e-164	-8.2749e-163	-4.33464e-163	-1.00083e-162	1.82691e-163	0
-1.3567e-162	2.15023e-163	8.27798e-163	-2.22676e-163	1.44298e-162	1.70167e-163	6.59162e-163	5.48843e-163	6.05177e-163	-2.25429e-163	-4.05438e-163	2.92755e-163	-2.83123e-164	2.99714e-163	-1.12972e-162	-1.63236e-163	4.71118e-163	-1.76431e-163	-2.99981e-163	-1.20963e-162	-2.17991e-163	6.3352e-163	2.37395e-163	-1.62565e-163	8.1224e-164	-6.86064e-164	-8.2749e-163	-4.33464e-163	-1.00083e-162	1.82691e-163	0
-1.3567e-162	2.15023e-163	8.27798e-163	-2.22676e-163	1.44298e-162	1.70167e-163	6.59162e-163	5.48843e-163	6.05177e-163	-2.25429e-163	-4.05438e-163	2.92755e-163	-2.83123e-164	2.99714e-163	-1.12972e-162	-1.63236e-163	4.71118e-163	-1.76431e-163	-2.99981e-163	-1.20963e-162	-2.17991e-163	6.3352e-163	2.37395e-163	-1.62565e-163	8.1224e-164	-6.86064e-164	-8.2749e-163	-4.33464e-163	-1.00083e-162	1.82691e-163	0
-1.3567e-162	2.15023e-163	8.27798e-163	-2.22676e-163	1.44298e-162	1.70167e-163	6.59162e-163	5.48843e-163	6.05177e-163	-2.25429e-163	-4.05438e-163	2.92755e-163	-2.83123e-164	2.99714e-163	-1.12972e-162	-1.63236e-163	4.71118e-163	-1.76431e-163	-2.99981e-163	-1.20963e-162	-2.17991e-163	6.3352e-163	2.37395e-163	-1.62565e-163	8.1224e-164	-6.86064e-164	-8.2749e-163	-4.33464e-163	-1.00083e-162	1.82691e-163	0
-1.3567e-162	2.15023e-163	8.27798e-163	-2.22676e-163	1.44298e-162	1.70167e-163	6.59162e-163	5.48843e-163	6.05177e-163	-2.25429e-163	-4.05438e-163	2.92755e-163	-2.83123e-164	2.99714e-163	-1.12972e-162	-1.63236e-163	4.71118e-163	-1.76431e-163	-2.99981e-163	-1.20963e-162	-2.17991e-163	6.3352e-163	2.37395e-163	-1.62565e-163	8.1224e-164	-6.86064e-164	-8.2749e-163	-4.33464e-163	-1.00083e-162	1.82691e-163	0
-1.3567e-162	2.15023e-163	8.27798e-163	-2.22676e-163	1.44298e-162	1.70167e-163	6.59162e-163	5.48843e-163	6.05177e-163	-2.25429e-163	-4.05438e-163	2.92755e-163	-2.83123e-164	2.99714e-163	-1.12972e-162	-1.63236e-163	4.71118e-163	-1.76431e-163	-2.99981e-163	-1.20963e-162	-2.17991e-163	6.3352e-163	2.37395e-163	-1.62565e-163	8.1224e-164	-6.86064e-164	-8.2749e-163	-4.33464e-163	-1.00083e-162	1.82691e-163	0
-1.3567e-162	2.15023e-163	8.27798e-163	-2.22676e-163	1.44298e-162	1.70167e-163	6.59162e-163	5.48843e-163	6.05177e-163	-2.25429e-163	-4.05438e-163	2.92755e-163	-2.83123e-164	2.99714e-163	-1.12972e-162	-1.63236e-163	4.71118e-163	-1.76431e-163	-2.99981e-163	-1.20963e-162	-2.17991e-163	6.3352e-163	2.37395e-163	-1.62565e-163	8.1224e-164	-6.86064e-164	-8.2749e-163	-4.33464e-163	-1.00083e-162	1.82691e-163	0
-1.3567e-162	2.15023e-163	8.27798e-163	-2.22676e-163	1.44298e-162	1.70167e-163	6.59162e-163	5.48843e-163	6.05177e-163	-2.25429e-163	-4.05438e-163	2.92755e-163	-2.83123e-164	2.99714e-163	-1.12972e-162	-1.63236e-163	4.71118e-163	-1.76431e-163	-2.99981e-163	-1.20963e-162	-2.17991e-163	6.3352e-163	2.37395e-163	-1.62565e-163	8.1224e-164	-6.86064e-164	-8.2749e-163	-4.33464e-163	-1.00083e-162	1.82691e-163	0
-1.3567e-162	2.15023e-163	8.27798e-163	-2.22676e-163	1.44298e-162	1.70167e-163	6.59162e-163	5.48843e-163	6.05177e-163	-2.25429e-163	-4.05438e-163	2.92755e-163	-2.83123e-164	2.99714e-163	-1.12972e-162	-1.63236e-163	4.71118e-163	-1.76431e-163	-2.99981e-163	-1.20963e-162	-2.17991e-163	6.3352e-163	2.37395e-163	-1.62565e-163	8.1224e-164	-6.86064e-164	-8.2749e-163	-4.33464e-163	-1.00083e-162	1.82691e-163	0
-1.3567e-162	2.15023e-163	8.27798e-163	-2.22676e-163	1.44298e-162	1.70167e-163	6.59162e-163	5.48843e-163	6.05177e-163	-2.25429e-163	-4.05438e-163	2.92755e-163	-2.83123e-164	2.99714e-163	-1.12972e-162	-1.63236e-163	4.71118e-163	-1.76431e-163	-2.99981e-163	-1.20963e-162	-2.17991e-163	6.3352e-163	2.37395e-163	-1.62565e-163	8.1224e-164	-6.86064e-164	-8.2749e-163	-4.33464e-163	-1.00083e-162	1.82691e-163	0
-1.3567e-162	2.15023e-163	8.27798e-163	-2.22676e-163	1.44298e-162	1.70167e-163	6.59162e-163	5.48843e-163	6.05177e-163	-2.25429e-163	-4.05438e-163	2.92755e-163	-2.83123e-164	2.99714e-163	-1.12972e-162	-1.63236e-163	4.71118e-163	-1.76431e-163	-2.99981e-163	-1.20963e-162	-2.17991e-163	6.3352e-163	2.37395e-163	-1.62565e-163	8.1224e-164	-6.86064e-164	-8.2749e-163	-4.33464e-163	-1.00083e-162	1.82691e-163	0
-1.3567e-162	2.15023e-163	8.27798e-163	-2.22676e-163	1.44298e-162	1.70167e-163	6.59162e-163	5.48843e-163	6.05177e-163	-2.25429e-163	-4.05438e-163	2.92755e-163	-2.83123e-164	2.99714e-163	-1.12972e-162	-1.63236e-163	4.71118e-163	-1.76431e-163	-2.99981e-163	-1.20963e-162	-2.17991e-163	6.3352e-163	2.37395e-163	-1.62565e-163	8.1224e-164	-6.86064e-164	-8.2749e-163	-4.33464e-163	-1.00083e-162	1.82691e-163	0
-1.3567e-162	2.15023e-163	8.27798e-163	-2.22676e-163	1.44298e-162	1.70167e-163	6.59162e-163	5.48843e-163	6.05177e-163	-2.25429e-163	-4.05438e-163	2.92755e-163	-2.83123e-164	2.99714e-163	-1.12972e-162	-1.63236e-163	4.71118e-163	-1.76431e-163	-2.99981e-163	-1.20963e-162	-2.17991e-163	6.3352e-163	2.37395e-163	-1.62565e-163	8.1224e-164	-6.86064e-164	-8.2749e-163	-4.33464e-163	-1.00083e-162	1.82691e-163	0
-1.3567e-162	2.15023e-163	8.27798e-163	-2.22676e-163	1.44298e-162	1.70167e-163	6.59162e-163	5.48843e-163	6.05177e-163	-2.25429e-163	-4.05438e-163	2.92755e-163	-2.83123e-164	2.99714e-163	-1.12972e-162	-1.63236e-163	4.71118e-163	-1.76431e-163	-2.99981e-163	-1.20963e-162	-2.17991e-163	6.3352e-163	2.37395e-163	-1.62565e-163	8.1224e-164	-6.86064e-164	-8.2749e-163	-4.33464e-163	-1.00083e-162	1.82691e-163	0
-1.3567e-162	2.15023e-163	8.27798e-163	-2.22676e-163	1.44298e-162	1.70167e-163	6.59162e-163	5.48843e-163	6.05177e-163	-2.25429e-163	-4.05438e-163	2.92755e-163	-2.83123e-164	2.99714e-163	-1.12972e-162	-1.63236e-163	4.71118e-163	-1.76431e-163	-2.99981e-163	-1.20963e-162	-2.17991e-163	6.3352e-163	2.37395e-163	-1.62565e-163	8.1224e-164	-6.86064e-164	-8.2749e-163	-4.33464e-163	-1.00083e-162	1.82691e-163	0
-1.3567e-162	2.15023e-163	8.27798e-163	-2.22676e-163	1.44298e-162	1.70167e-163	6.59162e-163	5.48843e-163	6.05177e-163	-2.25429e-163	-4.05438e-163	2.92755e-163	-2.83123e-164	2.99714e-163	-1.12972e-162	-1.63236e-163	4.71118e-163	-1.76431e-163	-2.99981e-163	-1.20963e-162	-2.17991e-163	6.3352e-163	2.37395e-163	-1.62565e-163	8.1224e-164	-6.86064e-164	-8.2749e-163	-4.33464e-163	-1.00083e-162	1.82691e-163	0
-1.3567e-162	2.15023e-163	8.27798e-163	-2.22676e-163	1.44298e-162	1.70167e-163	6.59162e-163	5.48843e-163	6.05177e-163	-2.25429e-163	-4.05438e-163	2.92755e-163	-2.83123e-164	2.99714e-163	-1.12972e-162	-1.63236e-163	4.71118e-163	-1.76431e-163	-2.99981e-163	-1.20963e-162	-2.17991e-163	6.3352e-163	2.37395e-163	-1.62565e-163	8.1224e-164	-6.86064e-164	-8.2749e-163	-4.33464e-163	-1.00083e-162	1.82691e-163	0
-1.3567e-162	2.15023e-163	8.27798e-163	-2.22676e-163	1.44298e-162	1.70167e-163	6.59162e-163	5.48843e-163	6.05177e-163	-2.25429e-163	-4.05438e-163	2.92755e-163	-2.83123e-164	2.99714e-163	-1.12972e-162	-1.63236e-163	4.71118e-163	-1.76431e-163	-2.99981e-163	-1.20963e-162	-2.17991e-163	6.3352e-163	2.37395e-163	-1.62565e-163	8.1224e-164	-6.86064e-164	-8.2749e-163	-4.33464e-163	-1.00083e-162	1.82691e-163	0
-1.3567e-162	2.15023e-163	8.27798e-163	-2.22676e-163	1.44298e-162	1.70167e-163	6.59162e-163	5.48843e-163	6.05177e-163	-2.25429e-163	-4.05438e-163	2.92755e-163	-2.83123e-164	2.99714e-163	-1.12972e-162	-1.63236e-163	4.71118e-163	-1.76431e-163	-2.99981e-163	-1.20963e-162	-2.17991e-163	6.3352e-163	2.37395e-163	-1.62565e-163	8.1224e-164	-6.86064e-164	-8.2749e-163	-4.33464e-163	-1.00083e-162	1.82691e-163	0
-1.3567e-162	2.15023e-163	8.27798e-163	-2.22676e-163	1.44298e-162	1.70167e-163	6.59162e-163	5.48843e-163	6.05177e-163	-2.25429e-163	-4.05438e-163	2.92755e-163	-2.83123e-164	2.99714e-163	-1.12972e-162	-1.63236e-163	4.71118e-163	-1.76431e-163	-2.99981e-163	-1.20963e-162	-2.17991e-163	6.3352e-163	2.37395e-163	-1.62565e-163	8.1224e-164	-6.86064e-164	-8.2749e-163	-4.33464e-163	-1.00083e-162	1.82691e-163	0
-1.3567e-162	2.15023e-163	8.27798e-163	-2.22676e-163	1.44298e-162	1.70167e-163	6.59162e-163	5.48843e-163	6.05177e-163	-2.25429e-163	-4.05438e-163	2.92755e-163	-2.83123e-164	2.99714e-163	-1.12972e-162	-1.63236e-163	4.71118e-163	-1.76431e-163	-2.99981e-163	-1.20963e-162	-2.17991e-163	6.3352e-163	2.37395e-163	-1.62565e-163	8.1224e-164	-6.86064e-164	-8.2749e-163	-4.33464e-163	-1.00083e-162	1.82691e-163	0
-1.3567e-162	2.15023e-163	8.27798e-163	-2.22676e-163	1.44298e-162	1.70167e-163	6.59162e-163	5.48843e-163	6.05177e-163	-2.25429e-163	-4.05438e-163	2.92755e-163	-2.83123e-164	2.99714e-163	-1.12972e-162	-1.63236e-163	4.71118e-163	-1.76431e-163	-2.99981e-163	-1.20963e-162	-2.17991e-163	6.3352e-163	2.37395e-163	-1.62565e-163	8.1224e-164	-6.86064e-164	-8.2749e-163	-4.33464e-163	-1.00083e-162	1.82691e-163	0
-1.3567e-162	2.15023e-163	8.27798e-163	-2.22676e-163	1.44298e-162	1.70167e-163	6.59162e-163	5.48843e-163	6.05177e-163	-2.25429e-163	-4.05438e-163	2.92755e-163	-2.83123e-164	2.99714e-163	-1.12972e-162	-1.63236e-163	4.71118e-163	-1.76431e-163	-2.99981e-163	-1.20963e-162	-2.17991e-163	6.3352e-163	2.37395e-163	-1.62565e-163	8.1224e-164	-6.86064e-164	-8.2749e-163	-4.33464e-163	-1.00083e-162	1.82691e-163	0
-1.3567e-162	2.15023e-163	8.27798e-163	-2.22676e-163	1.44298e-162	1.70167e-163	6.59162e-163	5.48843e-163	6.05177e-163	-2.25429e-163	-4.05438e-163	2.92755e-163	-2.83123e-164	2.99714e-163	-1.12972e-162	-1.63236e-163	4.71118e-163	-1.76431e-163	-2.99981e-163	-1.20963e-162	-2.17991e-163	6.3352e-163	2.37395e-163	-1.62565e-163	8.1224e-164	-6.86064e-164	-8.2749e-163	-4.33464e-163	-1.00083e-162	1.82691e-163	0
-1.3567e-162	2.15023e-163	8.27798e-163	-2.22676e-163	1.44298e-162	1.70167e-163	6.59162e-163	5.48843e-163	6.05177e-163	-2.25429e-163	-4.05438e-163	2.92755e-163	-2.83123e-164	2.99714e-163	-1.12972e-162	-1.63236e-163	4.71118e-163	-1.76431e-163	-2.99981e-163	-1.20963e-162	-2.17991e-163	6.3352e-163	2.37395e-163	-1.62565e-163	8.1224e-164	-6.86064e-164	-8.2749e-163	-4.33464e-163	-1.00083e-162	1.82691e-163	0
-1.3567e-162	2.15023e-163	8.27798e-163	-2.22676e-163	1.44298e-162	1.70167e-163	6.59162e-163	5.48843e-163	6.05177e-163	-2.25429e-163	-4.05438e-163	2.92755e-163	-2.83123e-164	2.99714e-163	-1.12972e-162	-1.63236e-163	4.71118e-163	-1.76431e-163	-2.99981e-163	-1.20963e-162	-2.17991e-163	6.3352e-163	2.37395e-163	-1.62565e-163	8.1224e-164	-6.86064e-164	-8.2749e-163	-4.33464e-163	-1.00083e-162	1.82691e-163	0
-1.3567e-162	2.15023e-163	8.27798e-163	-2.22676e-163	1.44298e-162	1.70167e-163	6.59162e-163	5.48843e-163	6.05177e-163	-2.25429e-163	-4.05438e-163	2.92755e-163	-2.83123e-164	2.99714e-163	-1.12972e-162	-1.63236e-163	4.71118e-163	-1.76431e-163	-2.99981e-163	-1.20963e-162	-2.17991e-163	6.3352e-163	2.37395e-163	-1.62565e-163	8.1224e-164	-6.86064e-164	-8.2749e-163	-4.33464e-163	-1.00083e-162	1.82691e-163	0
-1.3567e-162	2.15023e-163	8.27798e-163	-2.22676e-163	1.44298e-162	1.70167e-163	6.59162e-163	5.48843e-163	6.05177e-163	-2.25429e-163	-4.05438e-163	2.92755e-163	-2.83123e-164	2.99714e-163	-1.12972e-162	-1.63236e-163	4.71118e-163	-1.76431e-163	-2.99981e-163	-1.20963e-162	-2.17991e-163	6.3352e-163	2.37395e-163	-1.62565e-163	8.1224e-164	-6.86064e-164	-8.2749e-163	-4.33464e-163	-1.00083e-162	1.82691e-163	0
-1.3567e-162	2.15023e-163	8.27798e-163	-2.22676e-163	1.44298e-162	1.70167e-163	6.59162e-163	5.48843e-163	6.05177e-163	-2.25429e-163	-4.05438e-163	2.92755e-163	-2.83123e-164	2.99714e-163	-1.12972e-162	-1.63236e-163	4.71118e-163	-1.76431e-163	-2.99981e-163	-1.20963e-162	-2.17991e-163	6.3352e-163	2.37395e-163	-1.62565e-163	8.1224e-164	-6.86064e-164	-8.2749e-163	-4.33464e-163	-1.00083e-162	1.82691e-163	0
-1.3567e-162	2.15023e-163	8.27798e-163	-2.22676e-163	1.44298e-162	1.70167e-163	6.59162e-163	5.48843e-163	6.05177e-163	-2.25429e-163	-4.05438e-163	2.92755e-163	-2.83123e-164	2.99714e-163	-1.12972e-162	-1.63236e-163	4.71118e-163	-1.76431e-163	-2.99981e-163	-1.20963e-162	-2.17991e-163	6.3352e-163	2.37395e-163	-1.62565e-163	8.1224e-164	-6.86064e-164	-8.2749e-163	-4.33464e-163	-1.00083e-162	1.82691e-163	0
-1.3567e-162	2.15023e-163	8.27798e-163	-2.22676e-163	1.44298e-162	1.70167e-163	6.59162e-163	5.48843e-163	6.05177e-163	-2.25429e-163	-4.05438e-163	2.92755e-163	-2.83123e-164	2.99714e-163	-1.12972e-162	-1.63236e-163	4.71118e-163	-1.76431e-163	-2.99981e-163	-1.20963e-162	-2.17991e-163	6.3352e-163	2.37395e-163	-1.62565e-163	8.1224e-164	-6.86064e-164	-8.2749e-163	-4.33464e-163	-1.00083e-162	1.82691e-163	0
-1.3567e-162	2.15023e-163	8.27798e-163	-2.22676e-163	1.44298e-162	1.70167e-163	6.59162e-163	5.48843e-163	6.05177e-163	-2.25429e-163	-4.05438e-163	2.92755e-163	-2.83123e-164	2.99714e-163	-1.12972e-162	-1.63236e-163	4.71118e-163	-1.76431e-163	-2.99981e-163	-1.20963e-162	-2.17991e-163	6.3352e-163	2.37395e-163	-1.62565e-163	8.1224e-164	-6.86064e-164	-8.2749e-163	-4.33464e-163	-1.00083e-162	1.82691e-163	0
-1.3567e-162	2.15023e-163	8.27798e-163	-2.22676e-163	1.44298e-162	1.70167e-163	6.59162e-163	5.48843e-163	6.05177e-163	-2.25429e-163	-4.05438e-163	2.92755e-163	-2.83123e-164	2.99714e-163	-1.12972e-162	-1.63236e-163	4.71118e-163	-1.76431e-163	-2.99981e-163	-1.20963e-162	-2.17991e-163	6.3352e-163	2.37395e-163	-1.62565e-163	8.1224e-164	-6.86064e-164	-8.2749e-163	-4.33464e-163	-1.00083e-162	1.82691e-163	0
-1.3567e-162	2.15023e-163	8.27798e-163	-2.22676e-163	1.44298e-162	1.70167e-163	6.59162e-163	5.48843e-163	6.05177e-163	-2.25429e-163	-4.05438e-163	2.92755e-163	-2.83123e-164	2.99714e-163	-1.12972e-162	-1.63236e-163	4.71118e-163	-1.76431e-163	-2.99981e-163	-1.20963e-162	-2.17991e-163	6.3352e-163	2.37395e-163	-1.62565e-163	8.1224e-164	-6.86064e-164	-8.2749e-163	-4.33464e-163	-1.00083e-162	1.82691e-163	0
-1.3567e-162	2.15023e-163	8.27798e-163	-2.22676e-163	1.44298e-162	1.70167e-163	6.59162e-163	5.48843e-163	6.05177e-163	-2.25429e-163	-4.05438e-163	2.92755e-163	-2.83123e-164	2.99714e-163	-1.12972e-162	-1.63236e-163	4.71118e-163	-1.76431e-163	-2.99981e-163	-1.20963e-162	-2.17991e-163	6.3352e-163	2.37395e-163	-1.62565e-163	8.1224e-164	-6.86064e-164	-8.2749e-163	-4.33464e-163	-1.00083e-162	1.82691e-163	0
-1.3567e-162	2.15023e-163	8.27798e-163	-2.22676e-163	1.44298e-162	1.70167e-163	6.59162e-163	5.48843e-163	6.05177e-163	-2.25429e-163	-4.05438e-163	2.92755e-163	-2.83123e-164	2.99714e-163	-1.12972e-162	-1.63236e-163	4.71118e-163	-1.76431e-163	-2.99981e-163	-1.20963e-162	-2.17991e-163	6.3352e-163	2.37395e-163	-1.62565e-163	8.1224e-164	-6.86064e-164	-8.2749e-163	-4.33464e-163	-1.00083e-162	1.82691e-163	0
-1.3567e-162	2.15023e-163	8.27798e-163	-2.22676e-163	1.44298e-162	1.70167e-163	6.59162e-163	5.48843e-163	6.05177e-163	-2.25429e-163	-4.05438e-163	2.92755e-163	-2.83123e-164	2.99714e-163	-1.12972e-162	-1.63236e-163	4.71118e-163	-1.76431e-163	-2.99981e-163	-1.20963e-162	-2.17991e-163	6.3352e-163	2.37395e-163	-1.62565e-163	8.1224e-164	-6.86064e-164	-8.2749e-163	-4.33464e-163	-1.00083e-162	1.82691e-163	0
-1.3567e-162	2.15023e-163	8.27798e-163	-2.22676e-163	1.44298e-162	1.70167e-163	6.59162e-163	5.48843e-163	6.05177e-163	-2.25429e-163	-4.05438e-163	2.92755e-163	-2.83123e-164	2.99714e-163	-1.12972e-162	-1.63236e-163	4.71118e-163	-1.76431e-163	-2.99981e-163	-1.20963e-162	-2.17991e-163	6.3352e-163	2.37395e-163	-1.62565e-163	8.1224e-164	-6.86064e-164	-8.2749e-163	-4.33464e-163	-1.00083e-162	1.82691e-163	0
-1.3567e-162	2.15023e-163	8.27798e-163	-2.22676e-163	1.44298e-162	1.70167e-163	6.59162e-163	5.48843e-163	6.05177e-163	-2.25429e-163	-4.05438e-163	2.92755e-163	-2.83123e-164	2.99714e-163	-1.12972e-162	-1.63236e-163	4.71118e-163	-1.76431e-163	-2.99981e-163	-1.20963e-162	-2.17991e-163	6.3352e-163	2.37395e-163	-1.62565e-163	8.1224e-164	-6.86064e-164	-8.2749e-163	-4.33464e-163	-1.00083e-162	1.82691e-163	0
-1.3567e-162	2.15023e-163	8.27798e-163	-2.22676e-163	1.44298e-162	1.70167e-163	6.59162e-163	5.48843e-163	6.05177e-163	-2.25429e-163	-4.05438e-163	2.92755e-163	-2.83123e-164	2.99714e-163	-1.12972e-162	-1.63236e-163	4.71118e-163	-1.76431e-163	-2.99981e-163	-1.20963e-162	-2.17991e-163	6.3352e-163	2.37395e-163	-1.62565e-163	8.1224e-164	-6.86064e-164	-8.2749e-163	-4.33464e-163	-1.00083e-162	1.82691e-163	0
-1.3567e-162	2.15023e-163	8.27798e-163	-2.22676e-163	1.44298e-162	1.70167e-163	6.59162e-163	5.48843e-163	6.05177e-163	-2.25429e-163	-4.05438e-163	2.92755e-163	-2.83123e-164	2.99714e-163	-1.12972e-162	-1.63236e-163	4.71118e-163	-1.76431e-163	-2.99981e-163	-1.20963e-162	-2.17991e-163	6.3352e-163	2.37395e-163	-1.62565e-163	8.1224e-164	-6.86064e-164	-8.2749e-163	-4.33464e-163	-1.00083e-162	1.82691e-163	0
-1.3567e-162	2.15023e-163	8.27798e-163	-2.22676e-163	1.44298e-162	1.70167e-163	6.59162e-163	5.48843e-163	6.05177e-163	-2.25429e-163	-4.05438e-163	2.92755e-163	-2.83123e-164	2.99714e-163	-1.12972e-162	-1.63236e-163	4.71118e-163	-1.76431e-163	-2.99981e-163	-1.20963e-162	-2.17991e-163	6.3352e-163	2.37395e-163	-1.62565e-163	8.1224e-164	-6.86064e-164	-8.2749e-163	-4.33464e-163	-1.00083e-162	1.82691e-163	0
-1.3567e-162	2.15023e-163	8.27798e-163	-2.22676e-163	1.44298e-162	1.70167e-163	6.59162e-163	5.48843e-163	6.05177e-163	-2.25429e-163	-4.05438e-163	2.92755e-163	-2.83123e-164	2.99714e-163	-1.12972e-162	-1.63236e-163	4.71118e-163	-1.76431e-163	-2.99981e-163	-1.20963e-162	-2.17991e-163	6.3352e-163	2.37395e-163	-1.62565e-163	8.1224e-164	-6.86064e-164	-8.2749e-163	-4.33464e-163	-1.00083e-162	1.82691e-163	0
-1.3567e-162	2.15023e-163	8.27798e-163	-2.22676e-163	1.44298e-162	1.70167e-163	6.59162e-163	5.48843e-163	6.05177e-163	-2.25429e-163	-4.05438e-163	2.92755e-163	-2.83123e-164	2.99714e-163	-1.12972e-162	-1.63236e-163	4.71118e-163	-1.76431e-163	-2.99981e-163	-1.20963e-162	-2.17991e-163	6.3352e-163	2.37395e-163	-1.62565e-163	8.1224e-164	-6.86064e-164	-8.2749e-163	-4.33464e-163	-1.00083e-162	1.82691e-163	0
-1.3567e-162	2.15023e-163	8.27798e-163	-2.22676e-163	1.44298e-162	1.70167e-163	6.59162e-163	5.48843e-163	6.05177e-163	-2.25429e-163	-4.05438e-163	2.92755e-163	-2.83123e-164	2.99714e-163	-1.12972e-162	-1.63236e-163	4.71118e-163	-1.76431e-163	-2.99981e-163	-1.20963e-162	-2.17991e-163	6.3352e-163	2.37395e-163	-1.62565e-163	8.1224e-164	-6.86064e-164	-8.2749e-163	-4.33464e-163	-1.00083e-162	1.82691e-163	0
-1.3567e-162	2.15023e-163	8.27798e-163	-2.22676e-163	1.44298e-162	1.70167e-163	6.59162e-163	5.48843e-163	6.05177e-163	-2.25429e-163	-4.05438e-163	2.92755e-163	-2.83123e-164	2.99714e-163	-1.12972e-162	-1.63236e-163	4.71118e-163	-1.76431e-163	-2.99981e-163	-1.20963e-162	-2.17991e-163	6.3352e-163	2.37395e-163	-1.62565e-163	8.1224e-164	-6.86064e-164	-8.2749e-163	-4.33464e-163	-1.00083e-162	1.82691e-163	0
-1.3567e-162	2.15023e-163	8.27798e-163	-2.22676e-163	1.44298e-162	1.70167e-163	6.59162e-163	5.48843e-163	6.05177e-163	-2.25429e-163	-4.05438e-163	2.92755e-163	-2.83123e-164	2.99714e-163	-1.12972e-162	-1.63236e-163	4.71118e-163	-1.76431e-163	-2.99981e-163	-1.20963e-162	-2.17991e-163	6.3352e-163	2.37395e-163	-1.62565e-163	8.1224e-164	-6.86064e-164	-8.2749e-163	-4.33464e-163	-1.00083e-162	1.82691e-163	0
-1.3567e-162	2.15023e-163	8.27798e-163	-2.22676e-163	1.44298e-162	1.70167e-163	6.59162e-163	5.48843e-163	6.05177e-163	-2.25429e-163	-4.05438e-163	2.92755e-163	-2.83123e-164	2.99714e-163	-1.12972e-162	-1.63236e-163	4.71118e-163	-1.76431e-163	-2.99981e-163	-1.20963e-162	-2.17991e-163	6.3352e-163	2.37395e-163	-1.62565e-163	8.1224e-164	-6.86064e-164	-8.2749e-163	-4.33464e-163	-1.00083e-162	1.82691e-163	0
-1.3567e-162	2.15023e-163	8.27798e-163	-2.22676e-163	1.44298e-162	1.70167e-163	6.59162e-163	5.48843e-163	6.05177e-163	-2.25429e-163	-4.05438e-163	2.92755e-163	-2.83123e-164	2.99714e-163	-1.12972e-162	-1.63236e-163	4.71118e-163	-1.76431e-163	-2.99981e-163	-1.20963e-162	-2.17991e-163	6.3352e-163	2.37395e-163	-1.62565e-163	8.1224e-164	-6.86064e-164	-8.2749e-163	-4.33464e-163	-1.00083e-162	1.82691e-163	0
-1.3567e-162	2.15023e-163	8.27798e-163	-2.22676e-163	1.44298e-162	1.70167e-163	6.59162e-163	5.48843e-163	6.05177e-163	-2.25429e-163	-4.05438e-163	2.92755e-163	-2.83123e-164	2.99714e-163	-1.12972e-162	-1.63236e-163	4.71118e-163	-1.76431e-163	-2.99981e-163	-1.20963e-162	-2.17991e-163	6.3352e-163	2.37395e-163	-1.62565e-163	8.1224e-164	-6.86064e-164	-8.2749e-163	-4.33464e-163	-1.00083e-162	1.82691e-163	0
-1.3567e-162	2.15023e-163	8.27798e-163	-2.22676e-163	1.44298e-162	1.70167e-163	6.59162e-163	5.48843e-163	6.05177e-163	-2.25429e-163	-4.05438e-163	2.92755e-163	-2.83123e-164	2.99714e-163	-1.12972e-162	-1.63236e-163	4.71118e-163	-1.76431e-163	-2.99981e-163	-1.20963e-162	-2.17991e-163	6.3352e-163	2.37395e-163	-1.62565e-163	8.1224e-164	-6.86064e-164	-8.2749e-163	-4.33464e-163	-1.00083e-162	1.82691e-163	0
-1.3567e-162	2.15023e-163	8.27798e-163	-2.22676e-163	1.44298e-162	1.70167e-163	6.59162e-163	5.48843e-163	6.05177e-163	-2.25429e-163	-4.05438e-163	2.92755e-163	-2.83123e-164	2.99714e-163	-1.12972e-162	-1.63236e-163	4.71118e-163	-1.76431e-163	-2.99981e-163	-1.20963e-162	-2.17991e-163	6.3352e-163	2.37395e-163	-1.62565e-163	8.1224e-164	-6.86064e-164	-8.2749e-163	-4.33464e-163	-1.00083e-162	1.82691e-163	0
-1.3567e-162	2.15023e-163	8.27798e-163	-2.22676e-163	1.44298e-162	1.70167e-163	6.59162e-163	5.48843e-163	6.05177e-163	-2.25429e-163	-4.05438e-163	2.92755e-163	-2.83123e-164	2.99714e-163	-1.12972e-162	-1.63236e-163	4.71118e-163	-1.76431e-163	-2.99981e-163	-1.20963e-162	-2.17991e-163	6.3352e-163	2.37395e-163	-1.62565e-163	8.1224e-164	-6.86064e-164	-8.2749e-163	-4.33464e-163	-1.00083e-162	1.82691e-163	0
-1.3567e-162	2.15023e-163	8.27798e-163	-2.22676e-163	1.44298e-162	1.70167e-163	6.59162e-163	5.48843e-163	6.05177e-163	-2.25429e-163	-4.05438e-163	2.92755e-163	-2.83123e-164	2.99714e-163	-1.12972e-162	-1.63236e-163	4.71118e-163	-1.76431e-163	-2.99981e-163	-1.20963e-162	-2.17991e-163	6.3352e-163	2.37395e-163	-1.62565e-163	8.1224e-164	-6.86064e-164	-8.2749e-163	-4.33464e-163	-1.00083e-162	1.82691e-163	0
-1.3567e-162	2.15023e-163	8.27798e-163	-2.22676e-163	1.44298e-162	1.70167e-163	6.59162e-163	5.48843e-163	6.05177e-163	-2.25429e-163	-4.05438e-163	2.92755e-163	-2.83123e-164	2.99714e-163	-1.12972e-162	-1.63236e-163	4.71118e-163	-1.76431e-163	-2.99981e-163	-1.20963e-162	-2.17991e-163	6.3352e-163	2.37395e-163	-1.62565e-163	8.1224e-164	-6.86064e-164	-8.2749e-163	-4.33464e-163	-1.00083e-162	1.82691e-163	0
-1.3567e-162	2.15023e-163	8.27798e-163	-2.22676e-163	1.44298e-162	1.70167e-163	6.59162e-163	5.48843e-163	6.05177e-163	-2.25429e-163	-4.05438e-163	2.92755e-163	-2.83123e-164	2.99714e-163	-1.12972e-162	-1.63236e-163	4.71118e-163	-1.76431e-163	-2.99981e-163	-1.20963e-162	-2.17991e-163	6.3352e-163	2.37395e-163	-1.62565e-163	8.1224e-164	-6.86064e-164	-8.2749e-163	-4.33464e-163	-1.00083e-162	1.82691e-163	0
-1.3567e-162	2.15023e-163	8.27798e-163	-2.22676e-163	1.44298e-162	1.70167e-163	6.59162e-163	5.48843e-163	6.05177e-163	-2.25429e-163	-4.05438e-163	2.92755e-163	-2.83123e-164	2.99714e-163	-1.12972e-162	-1.63236e-163	4.71118e-163	-1.76431e-163	-2.99981e-163	-1.20963e-162	-2.17991e-163	6.3352e-163	2.37395e-163	-1.62565e-163	8.1224e-164	-6.86064e-164	-8.2749e-163	-4.33464e-163	-1.00083e-162	1.82691e-163	0
-1.3567e-162	2.15023e-163	8.27798e-163	-2.22676e-163	1.44298e-162	1.70167e-163	6.59162e-163	5.48843e-163	6.05177e-163	-2.25429e-163	-4.05438e-163	2.92755e-163	-2.83123e-164	2.99714e-163	-1.12972e-162	-1.63236e-163	4.71118e-163	-1.76431e-163	-2.99981e-163	-1.20963e-162	-2.17991e-163	6.3352e-163	2.37395e-163	-1.62565e-163	8.1224e-164	-6.86064e-164	-8.2749e-163	-4.33464e-163	-1.00083e-162	1.82691e-163	0
-1.3567e-162	2.15023e-163	8.27798e-163	-2.22676e-163	1.44298e-162	1.70167e-163	6.59162e-163	5.48843e-163	6.05177e-163	-2.25429e-163	-4.05438e-163	2.92755e-163	-2.83123e-164	2.99714e-163	-1.12972e-162	-1.63236e-163	4.71118e-163	-1.76431e-163	-2.99981e-163	-1.20963e-162	-2.17991e-163	6.3352e-163	2.37395e-163	-1.62565e-163	8.1224e-164	-6.86064e-164	-8.2749e-163	-4.33464e-163	-1.00083e-162	1.82691e-163	0
-1.3567e-162	2.15023e-163	8.27798e-163	-2.22676e-163	1.44298e-162	1.70167e-163	6.59162e-163	5.48843e-163	6.05177e-163	-2.25429e-163	-4.05438e-163	2.92755e-163	-2.83123e-164	2.99714e-163	-1.12972e-162	-1.63236e-163	4.71118e-163	-1.76431e-163	-2.99981e-163	-1.20963e-162	-2.17991e-163	6.3352e-163	2.37395e-163	-1.62565e-163	8.1224e-164	-6.86064e-164	-8.2749e-163	-4.33464e-163	-1.00083e-162	1.82691e-163	0
-1.3567e-162	2.15023e-163	8.27798e-163	-2.22676e-163	1.44298e-162	1.70167e-163	6.59162e-163	5.48843e-163	6.05177e-163	-2.25429e-163	-4.05438e-163	2.92755e-163	-2.83123e-164	2.99714e-163	-1.12972e-162	-1.63236e-163	4.71118e-163	-1.76431e-163	-2.99981e-163	-1.20963e-162	-2.17991e-163	6.3352e-163	2.37395e-163	-1.62565e-163	8.1224e-164	-6.86064e-164	-8.2749e-163	-4.33464e-163	-1.00083e-162	1.82691e-163	0
-1.3567e-162	2.15023e-163	8.27798e-163	-2.22676e-163	1.44298e-162	1.70167e-163	6.59162e-163	5.48843e-163	6.05177e-163	-2.25429e-163	-4.05438e-163	2.92755e-163	-2.83123e-164	2.99714e-163	-1.12972e-162	-1.63236e-163	4.71118e-163	-1.76431e-163	-2.99981e-163	-1.20963e-162	-2.17991e-163	6.3352e-163	2.37395e-163	-1.62565e-163	8.1224e-164	-6.86064e-164	-8.2749e-163	-4.33464e-163	-1.00083e-162	1.82691e-163	0
-1.3567e-162	2.15023e-163	8.27798e-163	-2.22676e-163	1.44298e-162	1.70167e-163	6.59162e-163	5.48843e-163	6.05177e-163	-2.25429e-163	-4.05438e-163	2.92755e-163	-2.83123e-164	2.99714e-163	-1.12972e-162	-1.63236e-163	4.71118e-163	-1.76431e-163	-2.99981e-163	-1.20963e-162	-2.17991e-163	6.3352e-163	2.37395e-163	-1.62565e-163	8.1224e-164	-6.86064e-164	-8.2749e-163	-4.33464e-163	-1.00083e-162	1.82691e-163	0
-1.3567e-162	2.15023e-163	8.27798e-163	-2.22676e-163	1.44298e-162	1.70167e-163	6.59162e-163	5.48843e-163	6.05177e-163	-2.25429e-163	-4.05438e-163	2.92755e-163	-2.83123e-164	2.99714e-163	-1.12972e-162	-1.63236e-163	4.71118e-163	-1.76431e-163	-2.99981e-163	-1.20963e-162	-2.17991e-163	6.3352e-163	2.37395e-163	-1.62565e-163	8.1224e-164	-6.86064e-164	-8.2749e-163	-4.33464e-163	-1.00083e-162	1.82691e-163	0
-1.3567e-162	2.15023e-163	8.27798e-163	-2.22676e-163	1.44298e-162	1.70167e-163	6.59162e-163	5.48843e-163	6.05177e-163	-2.25429e-163	-4.05438e-163	2.92755e-163	-2.83123e-164	2.99714e-163	-1.12972e-162	-1.63236e-163	4.71118e-163	-1.76431e-163	-2.99981e-163	-1.20963e-162	-2.17991e-163	6.3352e-163	2.37395e-163	-1.62565e-163	8.1224e-164	-6.86064e-164	-8.2749e-163	-4.33464e-163	-1.00083e-162	1.82691e-163	0
-1.3567e-162	2.15023e-163	8.27798e-163	-2.22676e-163	1.44298e-162	1.70167e-163	6.59162e-163	5.48843e-163	6.05177e-163	-2.25429e-163	-4.05438e-163	2.92755e-163	-2.83123e-164	2.99714e-163	-1.12972e-162	-1.63236e-163	4.71118e-163	-1.76431e-163	-2.99981e-163	-1.20963e-162	-2.17991e-163	6.3352e-163	2.37395e-163	-1.62565e-163	8.1224e-164	-6.86064e-164	-8.2749e-163	-4.33464e-163	-1.00083e-162	1.82691e-163	0
-1.3567e-162	2.15023e-163	8.27798e-163	-2.22676e-163	1.44298e-162	1.70167e-163	6.59162e-163	5.48843e-163	6.05177e-163	-2.25429e-163	-4.05438e-163	2.92755e-163	-2.83123e-164	2.99714e-163	-1.12972e-162	-1.63236e-163	4.71118e-163	-1.76431e-163	-2.99981e-163	-1.20963e-162	-2.17991e-163	6.3352e-163	2.37395e-163	-1.62565e-163	8.1224e-164	-6.86064e-164	-8.2749e-163	-4.33464e-163	-1.00083e-162	1.82691e-163	0
-1.3567e-162	2.15023e-163	8.27798e-163	-2.22676e-163	1.44298e-162	1.70167e-163	6.59162e-163	5.48843e-163	6.05177e-163	-2.25429e-163	-4.05438e-163	2.92755e-163	-2.83123e-164	2.99714e-163	-1.12972e-162	-1.63236e-163	4.71118e-163	-1.76431e-163	-2.99981e-163	-1.20963e-162	-2.17991e-163	6.3352e-163	2.37395e-163	-1.62565e-163	8.1224e-164	-6.86064e-164	-8.2749e-163	-4.33464e-163	-1.00083e-162	1.82691e-163	0
-1.3567e-162	2.15023e-163	8.27798e-163	-2.22676e-163	1.44298e-162	1.70167e-163	6.59162e-163	5.48843e-163	6.05177e-163	-2.25429e-163	-4.05438e-163	2.92755e-163	-2.83123e-164	2.99714e-163	-1.12972e-162	-1.63236e-163	4.71118e-163	-1.76431e-163	-2.99981e-163	-1.20963e-162	-2.17991e-163	6.3352e-163	2.37395e-163	-1.62565e-163	8.1224e-164	-6.86064e-164	-8.2749e-163	-4.33464e-163	-1.00083e-162	1.82691e-163	0
-1.3567e-162	2.15023e-163	8.27798e-163	-2.22676e-163	1.44298e-162	1.70167e-163	6.59162e-163	5.48843e-163	6.05177e-163	-2.25429e-163	-4.05438e-163	2.92755e-163	-2.83123e-164	2.99714e-163	-1.12972e-162	-1.63236e-163	4.71118e-163	-1.76431e-163	-2.99981e-163	-1.20963e-162	-2.17991e-163	6.3352e-163	2.37395e-163	-1.62565e-163	8.1224e-164	-6.86064e-164	-8.2749e-163	-4.33464e-163	-1.00083e-162	1.82691e-163	0
-1.3567e-162	2.15023e-163	8.27798e-163	-2.22676e-163	1.44298e-162	1.70167e-163	6.59162e-163	5.48843e-163	6.05177e-163	-2.25429e-163	-4.05438e-163	2.92755e-163	-2.83123e-164	2.99714e-163	-1.12972e-162	-1.63236e-163	4.71118e-163	-1.76431e-163	-2.99981e-163	-1.20963e-162	-2.17991e-163	6.3352e-163	2.37395e-163	-1.62565e-163	8.1224e-164	-6.86064e-164	-8.2749e-163	-4.33464e-163	-1.00083e-162	1.82691e-163	0
-1.3567e-162	2.15023e-163	8.27798e-163	-2.22676e-163	1.44298e-162	1.70167e-163	6.59162e-163	5.48843e-163	6.05177e-163	-2.25429e-163	-4.05438e-163	2.92755e-163	-2.83123e-164	2.99714e-163	-1.12972e-162	-1.63236e-163	4.71118e-163	-1.76431e-163	-2.99981e-163	-1.20963e-162	-2.17991e-163	6.3352e-163	2.37395e-163	-1.62565e-163	8.1224e-164	-6.86064e-164	-8.2749e-163	-4.33464e-163	-1.00083e-162	1.82691e-163	0
-1.3567e-162	2.15023e-163	8.27798e-163	-2.22676e-163	1.44298e-162	1.70167e-163	6.59162e-163	5.48843e-163	6.05177e-163	-2.25429e-163	-4.05438e-163	2.92755e-163	-2.83123e-164	2.99714e-163	-1.12972e-162	-1.63236e-163	4.71118e-163	-1.76431e-163	-2.99981e-163	-1.20963e-162	-2.17991e-163	6.3352e-163	2.37395e-163	-1.62565e-163	8.1224e-164	-6.86064e-164	-8.2749e-163	-4.33464e-163	-1.00083e-162	1.82691e-163	0
-1.3567e-162	2.15023e-163	8.27798e-163	-2.22676e-163	1.44298e-162	1.70167e-163	6.59162e-163	5.48843e-163	6.05177e-163	-2.25429e-163	-4.05438e-163	2.92755e-163	-2.83123e-164	2.99714e-163	-1.12972e-162	-1.63236e-163	4.71118e-163	-1.76431e-163	-2.99981e-163	-1.20963e-162	-2.17991e-163	6.3352e-163	2.37395e-163	-1.62565e-163	8.1224e-164	-6.86064e-164	-8.2749e-163	-4.33464e-163	-1.00083e-162	1.82691e-163	0
-1.3567e-162	2.15023e-163	8.27798e-163	-2.22676e-163	1.44298e-162	1.70167e-163	6.59162e-163	5.48843e-163	6.05177e-163	-2.25429e-163	-4.05438e-163	2.92755e-163	-2.83123e-164	2.99714e-163	-1.12972e-162	-1.63236e-163	4.71118e-163	-1.76431e-163	-2.99981e-163	-1.20963e-162	-2.17991e-163	6.3352e-163	2.37395e-163	-1.62565e-163	8.1224e-164	-6.86064e-164	-8.2749e-163	-4.33464e-163	-1.00083e-162	1.82691e-163	0
-1.3567e-162	2.15023e-163	8.27798e-163	-2.22676e-163	1.44298e-162	1.70167e-163	6.59162e-163	5.48843e-163	6.05177e-163	-2.25429e-163	-4.05438e-163	2.92755e-163	-2.83123e-164	2.99714e-163	-1.12972e-162	-1.63236e-163	4.71118e-163	-1.76431e-163	-2.99981e-163	-1.20963e-162	-2.17991e-163	6.3352e-163	2.37395e-163	-1.62565e-163	8.1224e-164	-6.86064e-164	-8.2749e-163	-4.33464e-163	-1.00083e-162	1.82691e-163	0
-1.3567e-162	2.15023e-163	8.27798e-163	-2.22676e-163	1.44298e-162	1.70167e-163	6.59162e-163	5.48843e-163	6.05177e-163	-2.25429e-163	-4.05438e-163	2.92755e-163	-2.83123e-164	2.99714e-163	-1.12972e-162	-1.63236e-163	4.71118e-163	-1.76431e-163	-2.99981e-163	-1.20963e-162	-2.17991e-163	6.3352e-163	2.37395e-163	-1.62565e-163	8.1224e-164	-6.86064e-164	-8.2749e-163	-4.33464e-163	-1.00083e-162	1.82691e-163	0
-1.3567e-162	2.15023e-163	8.27798e-163	-2.22676e-163	1.44298e-162	1.70167e-163	6.59162e-163	5.48843e-163	6.05177e-163	-2.25429e-163	-4.05438e-163	2.92755e-163	-2.83123e-164	2.99714e-163	-1.12972e-162	-1.63236e-163	4.71118e-163	-1.76431e-163	-2.99981e-163	-1.20963e-162	-2.17991e-163	6.3352e-163	2.37395e-163	-1.62565e-163	8.1224e-164	-6.86064e-164	-8.2749e-163	-4.33464e-163	-1.00083e-162	1.82691e-163	0
-1.3567e-162	2.15023e-163	8.27798e-163	-2.22676e-163	1.44298e-162	1.70167e-163	6.59162e-163	5.48843e-163	6.05177e-163	-2.25429e-163	-4.05438e-163	2.92755e-163	-2.83123e-164	2.99714e-163	-1.12972e-162	-1.63236e-163	4.71118e-163	-1.76431e-163	-2.99981e-163	-1.20963e-162	-2.17991e-163	6.3352e-163	2.37395e-163	-1.62565e-163	8.1224e-164	-6.86064e-164	-8.2749e-163	-4.33464e-163	-1.00083e-162	1.82691e-163	0
-1.3567e-162	2.15023e-163	8.27798e-163	-2.22676e-163	1.44298e-162	1.70167e-163	6.59162e-163	5.48843e-163	6.05177e-163	-2.25429e-163	-4.05438e-163	2.92755e-163	-2.83123e-164	2.99714e-163	-1.12972e-162	-1.63236e-163	4.71118e-163	-1.76431e-163	-2.99981e-163	-1.20963e-162	-2.17991e-163	6.3352e-163	2.37395e-163	-1.62565e-163	8.1224e-164	-6.86064e-164	-8.2749e-163	-4.33464e-163	-1.00083e-162	1.82691e-163	0
-1.3567e-162	2.15023e-163	8.27798e-163	-2.22676e-163	1.44298e-162	1.70167e-163	6.59162e-163	5.48843e-163	6.05177e-163	-2.25429e-163	-4.05438e-163	2.92755e-163	-2.83123e-164	2.99714e-163	-1.12972e-162	-1.63236e-163	4.71118e-163	-1.76431e-163	-2.99981e-163	-1.20963e-162	-2.17991e-163	6.3352e-163	2.37395e-163	-1.62565e-163	8.1224e-164	-6.86064e-164	-8.2749e-163	-4.33464e-163	-1.00083e-162	1.82691e-163	0
-1.3567e-162	2.15023e-163	8.27798e-163	-2.22676e-163	1.44298e-162	1.70167e-163	6.59162e-163	5.48843e-163	6.05177e-163	-2.25429e-163	-4.05438e-163	2.92755e-163	-2.83123e-164	2.99714e-163	-1.12972e-162	-1.63236e-163	4.71118e-163	-1.76431e-163	-2.99981e-163	-1.20963e-162	-2.17991e-163	6.3352e-163	2.37395e-163	-1.62565e-163	8.1224e-164	-6.86064e-164	-8.2749e-163	-4.33464e-163	-1.00083e-162	1.82691e-163	0
-1.3567e-162	2.15023e-163	8.27798e-163	-2.22676e-163	1.44298e-162	1.70167e-163	6.59162e-163	5.48843e-163	6.05177e-163	-2.25429e-163	-4.05438e-163	2.92755e-163	-2.83123e-164	2.99714e-163	-1.12972e-162	-1.63236e-163	4.71118e-163	-1.76431e-163	-2.99981e-163	-1.20963e-162	-2.17991e-163	6.3352e-163	2.37395e-163	-1.62565e-163	8.1224e-164	-6.86064e-164	-8.2749e-163	-4.33464e-163	-1.00083e-162	1.82691e-163	0
-1.3567e-162	2.15023e-163	8.27798e-163	-2.22676e-163	1.44298e-162	1.70167e-163	6.59162e-163	5.48843e-163	6.05177e-163	-2.25429e-163	-4.05438e-163	2.92755e-163	-2.83123e-164	2.99714e-163	-1.12972e-162	-1.63236e-163	4.71118e-163	-1.76431e-163	-2.99981e-163	-1.20963e-162	-2.17991e-163	6.3352e-163	2.37395e-163	-1.62565e-163	8.1224e-164	-6.86064e-164	-8.2749e-163	-4.33464e-163	-1.00083e-162	1.82691e-163	0
-1.3567e-162	2.15023e-163	8.27798e-163	-2.22676e-163	1.44298e-162	1.70167e-163	6.59162e-163	5.48843e-163	6.05177e-163	-2.25429e-163	-4.05438e-163	2.92755e-163	-2.83123e-164	2.99714e-163	-1.12972e-162	-1.63236e-163	4.71118e-163	-1.76431e-163	-2.99981e-163	-1.20963e-162	-2.17991e-163	6.3352e-163	2.37395e-163	-1.62565e-163	8.1224e-164	-6.86064e-164	-8.2749e-163	-4.33464e-163	-1.00083e-162	1.82691e-163	0
-1.3567e-162	2.15023e-163	8.27798e-163	-2.22676e-163	1.44298e-162	1.70167e-163	6.59162e-163	5.48843e-163	6.05177e-163	-2.25429e-163	-4.05438e-163	2.92755e-163	-2.83123e-164	2.99714e-163	-1.12972e-162	-1.63236e-163	4.71118e-163	-1.76431e-163	-2.99981e-163	-1.20963e-162	-2.17991e-163	6.3352e-163	2.37395e-163	-1.62565e-163	8.1224e-164	-6.86064e-164	-8.2749e-163	-4.33464e-163	-1.00083e-162	1.82691e-163	0
-1.3567e-162	2.15023e-163	8.27798e-163	-2.22676e-163	1.44298e-162	1.70167e-163	6.59162e-163	5.48843e-163	6.05177e-163	-2.25429e-163	-4.05438e-163	2.92755e-163	-2.83123e-164	2.99714e-163	-1.12972e-162	-1.63236e-163	4.71118e-163	-1.76431e-163	-2.99981e-163	-1.20963e-162	-2.17991e-163	6.3352e-163	2.37395e-163	-1.62565e-163	8.1224e-164	-6.86064e-164	-8.2749e-163	-4.33464e-163	-1.00083e-162	1.82691e-163	0
-1.3567e-162	2.15023e-163	8.27798e-163	-2.22676e-163	1.44298e-162	1.70167e-163	6.59162e-163	5.48843e-163	6.05177e-163	-2.25429e-163	-4.05438e-163	2.92755e-163	-2.83123e-164	2.99714e-163	-1.12972e-162	-1.63236e-163	4.71118e-163	-1.76431e-163	-2.99981e-163	-1.20963e-162	-2.17991e-163	6.3352e-163	2.37395e-163	-1.62565e-163	8.1224e-164	-6.86064e-164	-8.2749e-163	-4.33464e-163	-1.00083e-162	1.82691e-163	0
-1.3567e-162	2.15023e-163	8.27798e-163	-2.22676e-163	1.44298e-162	1.70167e-163	6.59162e-163	5.48843e-163	6.05177e-163	-2.25429e-163	-4.05438e-163	2.92755e-163	-2.83123e-164	2.99714e-163	-1.12972e-162	-1.63236e-163	4.71118e-163	-1.76431e-163	-2.99981e-163	-1.20963e-162	-2.17991e-163	6.3352e-163	2.37395e-163	-1.62565e-163	8.1224e-164	-6.86064e-164	-8.2749e-163	-4.33464e-163	-1.00083e-162	1.82691e-163	0
-1.3567e-162	2.15023e-163	8.27798e-163	-2.22676e-163	1.44298e-162	1.70167e-163	6.59162e-163	5.48843e-163	6.05177e-163	-2.25429e-163	-4.05438e-163	2.92755e-163	-2.83123e-164	2.99714e-163	-1.12972e-162	-1.63236e-163	4.71118e-163	-1.76431e-163	-2.99981e-163	-1.20963e-162	-2.17991e-163	6.3352e-163	2.37395e-163	-1.62565e-163	8.1224e-164	-6.86064e-164	-8.2749e-163	-4.33464e-163	-1.00083e-162	1.82691e-163	0
-1.3567e-162	2.15023e-163	8.27798e-163	-2.22676e-163	1.44298e-162	1.70167e-163	6.59162e-163	5.48843e-163	6.05177e-163	-2.25429e-163	-4.05438e-163	2.92755e-163	-2.83123e-164	2.99714e-163	-1.12972e-162	-1.63236e-163	4.71118e-163	-1.76431e-163	-2.99981e-163	-1.20963e-162	-2.17991e-163	6.3352e-163	2.37395e-163	-1.62565e-163	8.1224e-164	-6.86064e-164	-8.2749e-163	-4.33464e-163	-1.00083e-162	1.82691e-163	0
-1.3567e-162	2.15023e-163	8.27798e-163	-2.22676e-163	1.44298e-162	1.70167e-163	6.59162e-163	5.48843e-163	6.05177e-163	-2.25429e-163	-4.05438e-163	2.92755e-163	-2.83123e-164	2.99714e-163	-1.12972e-162	-1.63236e-163	4.71118e-163	-1.76431e-163	-2.99981e-163	-1.20963e-162	-2.17991e-163	6.3352e-163	2.37395e-163	-1.62565e-163	8.1224e-164	-6.86064e-164	-8.2749e-163	-4.33464e-163	-1.00083e-162	1.82691e-163	0
-1.3567e-162	2.15023e-163	8.27798e-163	-2.22676e-163	1.44298e-162	1.70167e-163	6.59162e-163	5.48843e-163	6.05177e-163	-2.25429e-163	-4.05438e-163	2.92755e-163	-2.83123e-164	2.99714e-163	-1.12972e-162	-1.63236e-163	4.71118e-163	-1.76431e-163	-2.99981e-163	-1.20963e-162	-2.17991e-163	6.3352e-163	2.37395e-163	-1.62565e-163	8.1224e-164	-6.86064e-164	-8.2749e-163	-4.33464e-163	-1.00083e-162	1.82691e-163	0
-1.3567e-162	2.15023e-163	8.27798e-163	-2.22676e-163	1.44298e-162	1.70167e-163	6.59162e-163	5.48843e-163	6.05177e-163	-2.25429e-163	-4.05438e-163	2.92755e-163	-2.83123e-164	2.99714e-163	-1.12972e-162	-1.63236e-163	4.71118e-163	-1.76431e-163	-2.99981e-163	-1.20963e-162	-2.17991e-163	6.3352e-163	2.37395e-163	-1.62565e-163	8.1224e-164	-6.86064e-164	-8.2749e-163	-4.33464e-163	-1.00083e-162	1.82691e-163	0
-1.3567e-162	2.15023e-163	8.27798e-163	-2.22676e-163	1.44298e-162	1.70167e-163	6.59162e-163	5.48843e-163	6.05177e-163	-2.25429e-163	-4.05438e-163	2.92755e-163	-2.83123e-164	2.99714e-163	-1.12972e-162	-1.63236e-163	4.71118e-163	-1.76431e-163	-2.99981e-163	-1.20963e-162	-2.17991e-163	6.3352e-163	2.37395e-163	-1.62565e-163	8.1224e-164	-6.86064e-164	-8.2749e-163	-4.33464e-163	-1.00083e-162	1.82691e-163	0
-1.3567e-162	2.15023e-163	8.27798e-163	-2.22676e-163	1.44298e-162	1.70167e-163	6.59162e-163	5.48843e-163	6.05177e-163	-2.25429e-163	-4.05438e-163	2.92755e-163	-2.83123e-164	2.99714e-163	-1.12972e-162	-1.63236e-163	4.71118e-163	-1.76431e-163	-2.99981e-163	-1.20963e-162	-2.17991e-163	6.3352e-163	2.37395e-163	-1.62565e-163	8.1224e-164	-6.86064e-164	-8.2749e-163	-4.33464e-163	-1.00083e-162	1.82691e-163	0
-1.3567e-162	2.15023e-163	8.27798e-163	-2.22676e-163	1.44298e-162	1.70167e-163	6.59162e-163	5.48843e-163	6.05177e-163	-2.25429e-163	-4.05438e-163	2.92755e-163	-2.83123e-164	2.99714e-163	-1.12972e-162	-1.63236e-163	4.71118e-163	-1.76431e-163	-2.99981e-163	-1.20963e-162	-2.17991e-163	6.3352e-163	2.37395e-163	-1.62565e-163	8.1224e-164	-6.86064e-164	-8.2749e-163	-4.33464e-163	-1.00083e-162	1.82691e-163	0
-1.3567e-162	2.15023e-163	8.27798e-163	-2.22676e-163	1.44298e-162	1.70167e-163	6.59162e-163	5.48843e-163	6.05177e-163	-2.25429e-163	-4.05438e-163	2.92755e-163	-2.83123e-164	2.99714e-163	-1.12972e-162	-1.63236e-163	4.71118e-163	-1.76431e-163	-2.99981e-163	-1.20963e-162	-2.17991e-163	6.3352e-163	2.37395e-163	-1.62565e-163	8.1224e-164	-6.86064e-164	-8.2749e-163	-4.33464e-163	-1.00083e-162	1.82691e-163	0
-1.3567e-162	2.15023e-163	8.27798e-163	-2.22676e-163	1.44298e-162	1.70167e-163	6.59162e-163	5.48843e-163	6.05177e-163	-2.25429e-163	-4.05438e-163	2.92755e-163	-2.83123e-164	2.99714e-163	-1.12972e-162	-1.63236e-163	4.71118e-163	-1.76431e-163	-2.99981e-163	-1.20963e-162	-2.17991e-163	6.3352e-163	2.37395e-163	-1.62565e-163	8.1224e-164	-6.86064e-164	-8.2749e-163	-4.33464e-163	-1.00083e-162	1.82691e-163	0
-1.3567e-162	2.15023e-163	8.27798e-163	-2.22676e-163	1.44298e-162	1.70167e-163	6.59162e-163	5.48843e-163	6.05177e-163	-2.25429e-163	-4.05438e-163	2.92755e-163	-2.83123e-164	2.99714e-163	-1.12972e-162	-1.63236e-163	4.71118e-163	-1.76431e-163	-2.99981e-163	-1.20963e-162	-2.17991e-163	6.3352e-163	2.37395e-163	-1.62565e-163	8.1224e-164	-6.86064e-164	-8.2749e-163	-4.33464e-163	-1.00083e-162	1.82691e-163	0
-1.3567e-162	2.15023e-163	8.27798e-163	-2.22676e-163	1.44298e-162	1.70167e-163	6.59162e-163	5.48843e-163	6.05177e-163	-2.25429e-163	-4.05438e-163	2.92755e-163	-2.83123e-164	2.99714e-163	-1.12972e-162	-1.63236e-163	4.71118e-163	-1.76431e-163	-2.99981e-163	-1.20963e-162	-2.17991e-163	6.3352e-163	2.37395e-163	-1.62565e-163	8.1224e-164	-6.86064e-164	-8.2749e-163	-4.33464e-163	-1.00083e-162	1.82691e-163	0
-1.3567e-162	2.15023e-163	8.27798e-163	-2.22676e-163	1.44298e-162	1.70167e-163	6.59162e-163	5.48843e-163	6.05177e-163	-2.25429e-163	-4.05438e-163	2.92755e-163	-2.83123e-164	2.99714e-163	-1.12972e-162	-1.63236e-163	4.71118e-163	-1.76431e-163	-2.99981e-163	-1.20963e-162	-2.17991e-163	6.3352e-163	2.37395e-163	-1.62565e-163	8.1224e-164	-6.86064e-164	-8.2749e-163	-4.33464e-163	-1.00083e-162	1.82691e-163	0
-1.3567e-162	2.15023e-163	8.27798e-163	-2.22676e-163	1.44298e-162	1.70167e-163	6.59162e-163	5.48843e-163	6.05177e-163	-2.25429e-163	-4.05438e-163	2.92755e-163	-2.83123e-164	2.99714e-163	-1.12972e-162	-1.63236e-163	4.71118e-163	-1.76431e-163	-2.99981e-163	-1.20963e-162	-2.17991e-163	6.3352e-163	2.37395e-163	-1.62565e-163	8.1224e-164	-6.86064e-164	-8.2749e-163	-4.33464e-163	-1.00083e-162	1.82691e-163	0
-1.3567e-162	2.15023e-163	8.27798e-163	-2.22676e-163	1.44298e-162	1.70167e-163	6.59162e-163	5.48843e-163	6.05177e-163	-2.25429e-163	-4.05438e-163	2.92755e-163	-2.83123e-164	2.99714e-163	-1.12972e-162	-1.63236e-163	4.71118e-163	-1.76431e-163	-2.99981e-163	-1.20963e-162	-2.17991e-163	6.3352e-163	2.37395e-163	-1.62565e-163	8.1224e-164	-6.86064e-164	-8.2749e-163	-4.33464e-163	-1.00083e-162	1.82691e-163	0
-1.3567e-162	2.15023e-163	8.27798e-163	-2.22676e-163	1.44298e-162	1.70167e-163	6.59162e-163	5.48843e-163	6.05177e-163	-2.25429e-163	-4.05438e-163	2.92755e-163	-2.83123e-164	2.99714e-163	-1.12972e-162	-1.63236e-163	4.71118e-163	-1.76431e-163	-2.99981e-163	-1.20963e-162	-2.17991e-163	6.3352e-163	2.37395e-163	-1.62565e-163	8.1224e-164	-6.86064e-164	-8.2749e-163	-4.33464e-163	-1.00083e-162	1.82691e-163	0
-1.3567e-162	2.15023e-163	8.27798e-163	-2.22676e-163	1.44298e-162	1.70167e-163	6.59162e-163	5.48843e-163	6.05177e-163	-2.25429e-163	-4.05438e-163	2.92755e-163	-2.83123e-164	2.99714e-163	-1.12972e-162	-1.63236e-163	4.71118e-163	-1.76431e-163	-2.99981e-163	-1.20963e-162	-2.17991e-163	6.3352e-163	2.37395e-163	-1.62565e-163	8.1224e-164	-6.86064e-164	-8.2749e-163	-4.33464e-163	-1.00083e-162	1.82691e-163	0
-1.3567e-162	2.15023e-163	8.27798e-163	-2.22676e-163	1.44298e-162	1.70167e-163	6.59162e-163	5.48843e-163	6.05177e-163	-2.25429e-163	-4.05438e-163	2.92755e-163	-2.83123e-164	2.99714e-163	-1.12972e-162	-1.63236e-163	4.71118e-163	-1.76431e-163	-2.99981e-163	-1.20963e-162	-2.17991e-163	6.3352e-163	2.37395e-163	-1.62565e-163	8.1224e-164	-6.86064e-164	-8.2749e-163	-4.33464e-163	-1.00083e-162	1.82691e-163	0
-1.3567e-162	2.15023e-163	8.27798e-163	-2.22676e-163	1.44298e-162	1.70167e-163	6.59162e-163	5.48843e-163	6.05177e-163	-2.25429e-163	-4.05438e-163	2.92755e-163	-2.83123e-164	2.99714e-163	-1.12972e-162	-1.63236e-163	4.71118e-163	-1.76431e-163	-2.99981e-163	-1.20963e-162	-2.17991e-163	6.3352e-163	2.37395e-163	-1.62565e-163	8.1224e-164	-6.86064e-164	-8.2749e-163	-4.33464e-163	-1.00083e-162	1.82691e-163	0
-1.3567e-162	2.15023e-163	8.27798e-163	-2.22676e-163	1.44298e-162	1.70167e-163	6.59162e-163	5.48843e-163	6.05177e-163	-2.25429e-163	-4.05438e-163	2.92755e-163	-2.83123e-164	2.99714e-163	-1.12972e-162	-1.63236e-163	4.71118e-163	-1.76431e-163	-2.99981e-163	-1.20963e-162	-2.17991e-163	6.3352e-163	2.37395e-163	-1.62565e-163	8.1224e-164	-6.86064e-164	-8.2749e-163	-4.33464e-163	-1.00083e-162	1.82691e-163	0
-1.3567e-162	2.15023e-163	8.27798e-163	-2.22676e-163	1.44298e-162	1.70167e-163	6.59162e-163	5.48843e-163	6.05177e-163	-2.25429e-163	-4.05438e-163	2.92755e-163	-2.83123e-164	2.99714e-163	-1.12972e-162	-1.63236e-163	4.71118e-163	-1.76431e-163	-2.99981e-163	-1.20963e-162	-2.17991e-163	6.3352e-163	2.37395e-163	-1.62565e-163	8.1224e-164	-6.86064e-164	-8.2749e-163	-4.33464e-163	-1.00083e-162	1.82691e-163	0
-1.3567e-162	2.15023e-163	8.27798e-163	-2.22676e-163	1.44298e-162	1.70167e-163	6.59162e-163	5.48843e-163	6.05177e-163	-2.25429e-163	-4.05438e-163	2.92755e-163	-2.83123e-164	2.99714e-163	-1.12972e-162	-1.63236e-163	4.71118e-163	-1.76431e-163	-2.99981e-163	-1.20963e-162	-2.17991e-163	6.3352e-163	2.37395e-163	-1.62565e-163	8.1224e-164	-6.86064e-164	-8.2749e-163	-4.33464e-163	-1.00083e-162	1.82691e-163	0
-1.3567e-162	2.15023e-163	8.27798e-163	-2.22676e-163	1.44298e-162	1.70167e-163	6.59162e-163	5.48843e-163	6.05177e-163	-2.25429e-163	-4.05438e-163	2.92755e-163	-2.83123e-164	2.99714e-163	-1.12972e-162	-1.63236e-163	4.71118e-163	-1.76431e-163	-2.99981e-163	-1.20963e-162	-2.17991e-163	6.3352e-163	2.37395e-163	-1.62565e-163	8.1224e-164	-6.86064e-164	-8.2749e-163	-4.33464e-163	-1.00083e-162	1.82691e-163	0
-1.3567e-162	2.15023e-163	8.27798e-163	-2.22676e-163	1.44298e-162	1.70167e-163	6.59162e-163	5.48843e-163	6.05177e-163	-2.25429e-163	-4.05438e-163	2.92755e-163	-2.83123e-164	2.99714e-163	-1.12972e-162	-1.63236e-163	4.71118e-163	-1.76431e-163	-2.99981e-163	-1.20963e-162	-2.17991e-163	6.3352e-163	2.37395e-163	-1.62565e-163	8.1224e-164	-6.86064e-164	-8.2749e-163	-4.33464e-163	-1.00083e-162	1.82691e-163	0
-1.3567e-162	2.15023e-163	8.27798e-163	-2.22676e-163	1.44298e-162	1.70167e-163	6.59162e-163	5.48843e-163	6.05177e-163	-2.25429e-163	-4.05438e-163	2.92755e-163	-2.83123e-164	2.99714e-163	-1.12972e-162	-1.63236e-163	4.71118e-163	-1.76431e-163	-2.99981e-163	-1.20963e-162	-2.17991e-163	6.3352e-163	2.37395e-163	-1.62565e-163	8.1224e-164	-6.86064e-164	-8.2749e-163	-4.33464e-163	-1.00083e-162	1.82691e-163	0
-1.3567e-162	2.15023e-163	8.27798e-163	-2.22676e-163	1.44298e-162	1.70167e-163	6.59162e-163	5.48843e-163	6.05177e-163	-2.25429e-163	-4.05438e-163	2.92755e-163	-2.83123e-164	2.99714e-163	-1.12972e-162	-1.63236e-163	4.71118e-163	-1.76431e-163	-2.99981e-163	-1.20963e-162	-2.17991e-163	6.3352e-163	2.37395e-163	-1.62565e-163	8.1224e-164	-6.86064e-164	-8.2749e-163	-4.33464e-163	-1.00083e-162	1.82691e-163	0
-1.3567e-162	2.15023e-163	8.27798e-163	-2.22676e-163	1.44298e-162	1.70167e-163	6.59162e-163	5.48843e-163	6.05177e-163	-2.25429e-163	-4.05438e-163	2.92755e-163	-2.83123e-164	2.99714e-163	-1.12972e-162	-1.63236e-163	4.71118e-163	-1.76431e-163	-2.99981e-163	-1.20963e-162	-2.17991e-163	6.3352e-163	2.37395e-163	-1.62565e-163	8.1224e-164	-6.86064e-164	-8.2749e-163	-4.33464e-163	-1.00083e-162	1.82691e-163	0
-1.3567e-162	2.15023e-163	8.27798e-163	-2.22676e-163	1.44298e-162	1.70167e-163	6.59162e-163	5.48843e-163	6.05177e-163	-2.25429e-163	-4.05438e-163	2.92755e-163	-2.83123e-164	2.99714e-163	-1.12972e-162	-1.63236e-163	4.71118e-163	-1.76431e-163	-2.99981e-163	-1.20963e-162	-2.17991e-163	6.3352e-163	2.37395e-163	-1.62565e-163	8.1224e-164	-6.86064e-164	-8.2749e-163	-4.33464e-163	-1.00083e-162	1.82691e-163	0
-1.3567e-162	2.15023e-163	8.27798e-163	-2.22676e-163	1.44298e-162	1.70167e-163	6.59162e-163	5.48843e-163	6.05177e-163	-2.25429e-163	-4.05438e-163	2.92755e-163	-2.83123e-164	2.99714e-163	-1.12972e-162	-1.63236e-163	4.71118e-163	-1.76431e-163	-2.99981e-163	-1.20963e-162	-2.17991e-163	6.3352e-163	2.37395e-163	-1.62565e-163	8.1224e-164	-6.86064e-164	-8.2749e-163	-4.33464e-163	-1.00083e-162	1.82691e-163	0
-1.3567e-162	2.15023e-163	8.27798e-163	-2.22676e-163	1.44298e-162	1.70167e-163	6.59162e-163	5.48843e-163	6.05177e-163	-2.25429e-163	-4.05438e-163	2.92755e-163	-2.83123e-164	2.99714e-163	-1.12972e-162	-1.63236e-163	4.71118e-163	-1.76431e-163	-2.99981e-163	-1.20963e-162	-2.17991e-163	6.3352e-163	2.37395e-163	-1.62565e-163	8.1224e-164	-6.86064e-164	-8.2749e-163	-4.33464e-163	-1.00083e-162	1.82691e-163	0
-1.3567e-162	2.15023e-163	8.27798e-163	-2.22676e-163	1.44298e-162	1.70167e-163	6.59162e-163	5.48843e-163	6.05177e-163	-2.25429e-163	-4.05438e-163	2.92755e-163	-2.83123e-164	2.99714e-163	-1.12972e-162	-1.63236e-163	4.71118e-163	-1.76431e-163	-2.99981e-163	-1.20963e-162	-2.17991e-163	6.3352e-163	2.37395e-163	-1.62565e-163	8.1224e-164	-6.86064e-164	-8.2749e-163	-4.33464e-163	-1.00083e-162	1.82691e-163	0
-1.3567e-162	2.15023e-163	8.27798e-163	-2.22676e-163	1.44298e-162	1.70167e-163	6.59162e-163	5.48843e-163	6.05177e-163	-2.25429e-163	-4.05438e-163	2.92755e-163	-2.83123e-164	2.99714e-163	-1.12972e-162	-1.63236e-163	4.71118e-163	-1.76431e-163	-2.99981e-163	-1.20963e-162	-2.17991e-163	6.3352e-163	2.37395e-163	-1.62565e-163	8.1224e-164	-6.86064e-164	-8.2749e-163	-4.33464e-163	-1.00083e-162	1.82691e-163	0
-1.3567e-162	2.15023e-163	8.27798e-163	-2.22676e-163	1.44298e-162	1.70167e-163	6.59162e-163	5.48843e-163	6.05177e-163	-2.25429e-163	-4.05438e-163	2.92755e-163	-2.83123e-164	2.99714e-163	-1.12972e-162	-1.63236e-163	4.71118e-163	-1.76431e-163	-2.99981e-163	-1.20963e-162	-2.17991e-163	6.3352e-163	2.37395e-163	-1.62565e-163	8.1224e-164	-6.86064e-164	-8.2749e-163	-4.33464e-163	-1.00083e-162	1.82691e-163	0
-1.3567e-162	2.15023e-163	8.27798e-163	-2.22676e-163	1.44298e-162	1.70167e-163	6.59162e-163	5.48843e-163	6.05177e-163	-2.25429e-163	-4.05438e-163	2.92755e-163	-2.83123e-164	2.99714e-163	-1.12972e-162	-1.63236e-163	4.71118e-163	-1.76431e-163	-2.99981e-163	-1.20963e-162	-2.17991e-163	6.3352e-163	2.37395e-163	-1.62565e-163	8.1224e-164	-6.86064e-164	-8.2749e-163	-4.33464e-163	-1.00083e-162	1.82691e-163	0
-1.3567e-162	2.15023e-163	8.27798e-163	-2.22676e-163	1.44298e-162	1.70167e-163	6.59162e-163	5.48843e-163	6.05177e-163	-2.25429e-163	-4.05438e-163	2.92755e-163	-2.83123e-164	2.99714e-163	-1.12972e-162	-1.63236e-163	4.71118e-163	-1.76431e-163	-2.99981e-163	-1.20963e-162	-2.17991e-163	6.3352e-163	2.37395e-163	-1.62565e-163	8.1224e-164	-6.86064e-164	-8.2749e-163	-4.33464e-163	-1.00083e-162	1.82691e-163	0
-1.3567e-162	2.15023e-163	8.27798e-163	-2.22676e-163	1.44298e-162	1.70167e-163	6.59162e-163	5.48843e-163	6.05177e-163	-2.25429e-163	-4.05438e-163	2.92755e-163	-2.83123e-164	2.99714e-163	-1.12972e-162	-1.63236e-163	4.71118e-163	-1.76431e-163	-2.99981e-163	-1.20963e-162	-2.17991e-163	6.3352e-163	2.37395e-163	-1.62565e-163	8.1224e-164	-6.86064e-164	-8.2749e-163	-4.33464e-163	-1.00083e-162	1.82691e-163	0
-1.3567e-162	2.15023e-163	8.27798e-163	-2.22676e-163	1.44298e-162	1.70167e-163	6.59162e-163	5.48843e-163	6.05177e-163	-2.25429e-163	-4.05438e-163	2.92755e-163	-2.83123e-164	2.99714e-163	-1.12972e-162	-1.63236e-163	4.71118e-163	-1.76431e-163	-2.99981e-163	-1.20963e-162	-2.17991e-163	6.3352e-163	2.37395e-163	-1.62565e-163	8.1224e-164	-6.86064e-164	-8.2749e-163	-4.33464e-163	-1.00083e-162	1.82691e-163	0
-1.3567e-162	2.15023e-163	8.27798e-163	-2.22676e-163	1.44298e-162	1.70167e-163	6.59162e-163	5.48843e-163	6.05177e-163	-2.25429e-163	-4.05438e-163	2.92755e-163	-2.83123e-164	2.99714e-163	-1.12972e-162	-1.63236e-163	4.71118e-163	-1.76431e-163	-2.99981e-163	-1.20963e-162	-2.17991e-163	6.3352e-163	2.37395e-163	-1.62565e-163	8.1224e-164	-6.86064e-164	-8.2749e-163	-4.33464e-163	-1.00083e-162	1.82691e-163	0
-1.3567e-162	2.15023e-163	8.27798e-163	-2.22676e-163	1.44298e-162	1.70167e-163	6.59162e-163	5.48843e-163	6.05177e-163	-2.25429e-163	-4.05438e-163	2.92755e-163	-2.83123e-164	2.99714e-163	-1.12972e-162	-1.63236e-163	4.71118e-163	-1.76431e-163	-2.99981e-163	-1.20963e-162	-2.17991e-163	6.3352e-163	2.37395e-163	-1.62565e-163	8.1224e-164	-6.86064e-164	-8.2749e-163	-4.33464e-163	-1.00083e-162	1.82691e-163	0
-1.3567e-162	2.15023e-163	8.27798e-163	-2.22676e-163	1.44298e-162	1.70167e-163	6.59162e-163	5.48843e-163	6.05177e-163	-2.25429e-163	-4.05438e-163	2.92755e-163	-2.83123e-164	2.99714e-163	-1.12972e-162	-1.63236e-163	4.71118e-163	-1.76431e-163	-2.99981e-163	-1.20963e-162	-2.17991e-163	6.3352e-163	2.37395e-163	-1.62565e-163	8.1224e-164	-6.86064e-164	-8.2749e-163	-4.33464e-163	-1.00083e-162	1.82691e-163	0
-1.3567e-162	2.15023e-163	8.27798e-163	-2.22676e-163	1.44298e-162	1.70167e-163	6.59162e-163	5.48843e-163	6.05177e-163	-2.25429e-163	-4.05438e-163	2.92755e-163	-2.83123e-164	2.99714e-163	-1.12972e-162	-1.63236e-163	4.71118e-163	-1.76431e-163	-2.99981e-163	-1.20963e-162	-2.17991e-163	6.3352e-163	2.37395e-163	-1.62565e-163	8.1224e-164	-6.86064e-164	-8.2749e-163	-4.33464e-163	-1.00083e-162	1.82691e-163	0
-1.3567e-162	2.15023e-163	8.27798e-163	-2.22676e-163	1.44298e-162	1.70167e-163	6.59162e-163	5.48843e-163	6.05177e-163	-2.25429e-163	-4.05438e-163	2.92755e-163	-2.83123e-164	2.99714e-163	-1.12972e-162	-1.63236e-163	4.71118e-163	-1.76431e-163	-2.99981e-163	-1.20963e-162	-2.17991e-163	6.3352e-163	2.37395e-163	-1.62565e-163	8.1224e-164	-6.86064e-164	-8.2749e-163	-4.33464e-163	-1.00083e-162	1.82691e-163	0
-1.3567e-162	2.15023e-163	8.27798e-163	-2.22676e-163	1.44298e-162	1.70167e-163	6.59162e-163	5.48843e-163	6.05177e-163	-2.25429e-163	-4.05438e-163	2.92755e-163	-2.83123e-164	2.99714e-163	-1.12972e-162	-1.63236e-163	4.71118e-163	-1.76431e-163	-2.99981e-163	-1.20963e-162	-2.17991e-163	6.3352e-163	2.37395e-163	-1.62565e-163	8.1224e-164	-6.86064e-164	-8.2749e-163	-4.33464e-163	-1.00083e-162	1.82691e-163	0
-1.3567e-162	2.15023e-163	8.27798e-163	-2.22676e-163	1.44298e-162	1.70167e-163	6.59162e-163	5.48843e-163	6.05177e-163	-2.25429e-163	-4.05438e-163	2.92755e-163	-2.83123e-164	2.99714e-163	-1.12972e-162	-1.63236e-163	4.71118e-163	-1.76431e-163	-2.99981e-163	-1.20963e-162	-2.17991e-163	6.3352e-163	2.37395e-163	-1.62565e-163	8.1224e-164	-6.86064e-164	-8.2749e-163	-4.33464e-163	-1.00083e-162	1.82691e-163	0
-1.3567e-162	2.15023e-163	8.27798e-163	-2.22676e-163	1.44298e-162	1.70167e-163	6.59162e-163	5.48843e-163	6.05177e-163	-2.25429e-163	-4.05438e-163	2.92755e-163	-2.83123e-164	2.99714e-163	-1.12972e-162	-1.63236e-163	4.71118e-163	-1.76431e-163	-2.99981e-163	-1.20963e-162	-2.17991e-163	6.3352e-163	2.37395e-163	-1.62565e-163	8.1224e-164	-6.86064e-164	-8.2749e-163	-4.33464e-163	-1.00083e-162	1.82691e-163	0
-1.3567e-162	2.15023e-163	8.27798e-163	-2.22676e-163	1.44298e-162	1.70167e-163	6.59162e-163	5.48843e-163	6.05177e-163	-2.25429e-163	-4.05438e-163	2.92755e-163	-2.83123e-164	2.99714e-163	-1.12972e-162	-1.63236e-163	4.71118e-163	-1.76431e-163	-2.99981e-163	-1.20963e-162	-2.17991e-163	6.3352e-163	2.37395e-163	-1.62565e-163	8.1224e-164	-6.86064e-164	-8.2749e-163	-4.33464e-163	-1.00083e-162	1.82691e-163	0
-1.3567e-162	2.15023e-163	8.27798e-163	-2.22676e-163	1.44298e-162	1.70167e-163	6.59162e-163	5.48843e-163	6.05177e-163	-2.25429e-163	-4.05438e-163	2.92755e-163	-2.83123e-164	2.99714e-163	-1.12972e-162	-1.63236e-163	4.71118e-163	-1.76431e-163	-2.99981e-163	-1.20963e-162	-2.17991e-163	6.3352e-163	2.37395e-163	-1.62565e-163	8.1224e-164	-6.86064e-164	-8.2749e-163	-4.33464e-163	-1.00083e-162	1.82691e-163	0
-1.3567e-162	2.15023e-163	8.27798e-163	-2.22676e-163	1.44298e-162	1.70167e-163	6.59162e-163	5.48843e-163	6.05177e-163	-2.25429e-163	-4.05438e-163	2.92755e-163	-2.83123e-164	2.99714e-163	-1.12972e-162	-1.63236e-163	4.71118e-163	-1.76431e-163	-2.99981e-163	-1.20963e-162	-2.17991e-163	6.3352e-163	2.37395e-163	-1.62565e-163	8.1224e-164	-6.86064e-164	-8.2749e-163	-4.33464e-163	-1.00083e-162	1.82691e-163	0
-1.3567e-162	2.15023e-163	8.27798e-163	-2.22676e-163	1.44298e-162	1.70167e-163	6.59162e-163	5.48843e-163	6.05177e-163	-2.25429e-163	-4.05438e-163	2.92755e-163	-2.83123e-164	2.99714e-163	-1.12972e-162	-1.63236e-163	4.71118e-163	-1.76431e-163	-2.99981e-163	-1.20963e-162	-2.17991e-163	6.3352e-163	2.37395e-163	-1.62565e-163	8.1224e-164	-6.86064e-164	-8.2749e-163	-4.33464e-163	-1.00083e-162	1.82691e-163	0
-1.3567e-162	2.15023e-163	8.27798e-163	-2.22676e-163	1.44298e-162	1.70167e-163	6.59162e-163	5.48843e-163	6.05177e-163	-2.25429e-163	-4.05438e-163	2.92755e-163	-2.83123e-164	2.99714e-163	-1.12972e-162	-1.63236e-163	4.71118e-163	-1.76431e-163	-2.99981e-163	-1.20963e-162	-2.17991e-163	6.3352e-163	2.37395e-163	-1.62565e-163	8.1224e-164	-6.86064e-164	-8.2749e-163	-4.33464e-163	-1.00083e-162	1.82691e-163	0
-1.3567e-162	2.15023e-163	8.27798e-163	-2.22676e-163	1.44298e-162	1.70167e-163	6.59162e-163	5.48843e-163	6.05177e-163	-2.25429e-163	-4.05438e-163	2.92755e-163	-2.83123e-164	2.99714e-163	-1.12972e-162	-1.63236e-163	4.71118e-163	-1.76431e-163	-2.99981e-163	-1.20963e-162	-2.17991e-163	6.3352e-163	2.37395e-163	-1.62565e-163	8.1224e-164	-6.86064e-164	-8.2749e-163	-4.33464e-163	-1.00083e-162	1.82691e-163	0
-1.3567e-162	2.15023e-163	8.27798e-163	-2.22676e-163	1.44298e-162	1.70167e-163	6.59162e-163	5.48843e-163	6.05177e-163	-2.25429e-163	-4.05438e-163	2.92755e-163	-2.83123e-164	2.99714e-163	-1.12972e-162	-1.63236e-163	4.71118e-163	-1.76431e-163	-2.99981e-163	-1.20963e-162	-2.17991e-163	6.3352e-163	2.37395e-163	-1.62565e-163	8.1224e-164	-6.86064e-164	-8.2749e-163	-4.33464e-163	-1.00083e-162	1.82691e-163	0
-1.3567e-162	2.15023e-163	8.27798e-163	-2.22676e-163	1.44298e-162	1.70167e-163	6.59162e-163	5.48843e-163	6.05177e-163	-2.25429e-163	-4.05438e-163	2.92755e-163	-2.83123e-164	2.99714e-163	-1.12972e-162	-1.63236e-163	4.71118e-163	-1.76431e-163	-2.99981e-163	-1.20963e-162	-2.17991e-163	6.3352e-163	2.37395e-163	-1.62565e-163	8.1224e-164	-6.86064e-164	-8.2749e-163	-4.33464e-163	-1.00083e-162	1.82691e-163	0
-1.3567e-162	2.15023e-163	8.27798e-163	-2.22676e-163	1.44298e-162	1.70167e-163	6.59162e-163	5.48843e-163	6.05177e-163	-2.25429e-163	-4.05438e-163	2.92755e-163	-2.83123e-164	2.99714e-163	-1.12972e-162	-1.63236e-163	4.71118e-163	-1.76431e-163	-2.99981e-163	-1.20963e-162	-2.17991e-163	6.3352e-163	2.37395e-163	-1.62565e-163	8.1224e-164	-6.86064e-164	-8.2749e-163	-4.33464e-163	-1.00083e-162	1.82691e-163	0
-1.3567e-162	2.15023e-163	8.27798e-163	-2.22676e-163	1.44298e-162	1.70167e-163	6.59162e-163	5.48843e-163	6.05177e-163	-2.25429e-163	-4.05438e-163	2.92755e-163	-2.83123e-164	2.99714e-163	-1.12972e-162	-1.63236e-163	4.71118e-163	-1.76431e-163	-2.99981e-163	-1.20963e-162	-2.17991e-163	6.3352e-163	2.37395e-163	-1.62565e-163	8.1224e-164	-6.86064e-164	-8.2749e-163	-4.33464e-163	-1.00083e-162	1.82691e-163	0
-1.3567e-162	2.15023e-163	8.27798e-163	-2.22676e-163	1.44298e-162	1.70167e-163	6.59162e-163	5.48843e-163	6.05177e-163	-2.25429e-163	-4.05438e-163	2.92755e-163	-2.83123e-164	2.99714e-163	-1.12972e-162	-1.63236e-163	4.71118e-163	-1.76431e-163	-2.99981e-163	-1.20963e-162	-2.17991e-163	6.3352e-163	2.37395e-163	-1.62565e-163	8.1224e-164	-6.86064e-164	-8.2749e-163	-4.33464e-163	-1.00083e-162	1.82691e-163	0
-1.3567e-162	2.15023e-163	8.27798e-163	-2.22676e-163	1.44298e-162	1.70167e-163	6.59162e-163	5.48843e-163	6.05177e-163	-2.25429e-163	-4.05438e-163	2.92755e-163	-2.83123e-164	2.99714e-163	-1.12972e-162	-1.63236e-163	4.71118e-163	-1.76431e-163	-2.99981e-163	-1.20963e-162	-2.17991e-163	6.3352e-163	2.37395e-163	-1.62565e-163	8.1224e-164	-6.86064e-164	-8.2749e-163	-4.33464e-163	-1.00083e-162	1.82691e-163	0
-1.3567e-162	2.15023e-163	8.27798e-163	-2.22676e-163	1.44298e-162	1.70167e-163	6.59162e-163	5.48843e-163	6.05177e-163	-2.25429e-163	-4.05438e-163	2.92755e-163	-2.83123e-164	2.99714e-163	-1.12972e-162	-1.63236e-163	4.71118e-163	-1.76431e-163	-2.99981e-163	-1.20963e-162	-2.17991e-163	6.3352e-163	2.37395e-163	-1.62565e-163	8.1224e-164	-6.86064e-164	-8.2749e-163	-4.33464e-163	-1.00083e-162	1.82691e-163	0
-1.3567e-162	2.15023e-163	8.27798e-163	-2.22676e-163	1.44298e-162	1.70167e-163	6.59162e-163	5.48843e-163	6.05177e-163	-2.25429e-163	-4.05438e-163	2.92755e-163	-2.83123e-164	2.99714e-163	-1.12972e-162	-1.63236e-163	4.71118e-163	-1.76431e-163	-2.99981e-163	-1.20963e-162	-2.17991e-163	6.3352e-163	2.37395e-163	-1.62565e-163	8.1224e-164	-6.86064e-164	-8.2749e-163	-4.33464e-163	-1.00083e-162	1.82691e-163	0
-1.3567e-162	2.15023e-163	8.27798e-163	-2.22676e-163	1.44298e-162	1.70167e-163	6.59162e-163	5.48843e-163	6.05177e-163	-2.25429e-163	-4.05438e-163	2.92755e-163	-2.83123e-164	2.99714e-163	-1.12972e-162	-1.63236e-163	4.71118e-163	-1.76431e-163	-2.99981e-163	-1.20963e-162	-2.17991e-163	6.3352e-163	2.37395e-163	-1.62565e-163	8.1224e-164	-6.86064e-164	-8.2749e-163	-4.33464e-163	-1.00083e-162	1.82691e-163	0
-1.3567e-162	2.15023e-163	8.27798e-163	-2.22676e-163	1.44298e-162	1.70167e-163	6.59162e-163	5.48843e-163	6.05177e-163	-2.25429e-163	-4.05438e-163	2.92755e-163	-2.83123e-164	2.99714e-163	-1.12972e-162	-1.63236e-163	4.71118e-163	-1.76431e-163	-2.99981e-163	-1.20963e-162	-2.17991e-163	6.3352e-163	2.37395e-163	-1.62565e-163	8.1224e-164	-6.86064e-164	-8.2749e-163	-4.33464e-163	-1.00083e-162	1.82691e-163	0
-1.3567e-162	2.15023e-163	8.27798e-163	-2.22676e-163	1.44298e-162	1.70167e-163	6.59162e-163	5.48843e-163	6.05177e-163	-2.25429e-163	-4.05438e-163	2.92755e-163	-2.83123e-164	2.99714e-163	-1.12972e-162	-1.63236e-163	4.71118e-163	-1.76431e-163	-2.99981e-163	-1.20963e-162	-2.17991e-163	6.3352e-163	2.37395e-163	-1.62565e-163	8.1224e-164	-6.86064e-164	-8.2749e-163	-4.33464e-163	-1.00083e-162	1.82691e-163	0
-1.3567e-162	2.15023e-163	8.27798e-163	-2.22676e-163	1.44298e-162	1.70167e-163	6.59162e-163	5.48843e-163	6.05177e-163	-2.25429e-163	-4.05438e-163	2.92755e-163	-2.83123e-164	2.99714e-163	-1.12972e-162	-1.63236e-163	4.71118e-163	-1.76431e-163	-2.99981e-163	-1.20963e-162	-2.17991e-163	6.3352e-163	2.37395e-163	-1.62565e-163	8.1224e-164	-6.86064e-164	-8.2749e-163	-4.33464e-163	-1.00083e-162	1.82691e-163	0
-1.3567e-162	2.15023e-163	8.27798e-163	-2.22676e-163	1.44298e-162	1.70167e-163	6.59162e-163	5.48843e-163	6.05177e-163	-2.25429e-163	-4.05438e-163	2.92755e-163	-2.83123e-164	2.99714e-163	-1.12972e-162	-1.63236e-163	4.71118e-163	-1.76431e-163	-2.99981e-163	-1.20963e-162	-2.17991e-163	6.3352e-163	2.37395e-163	-1.62565e-163	8.1224e-164	-6.86064e-164	-8.2749e-163	-4.33464e-163	-1.00083e-162	1.82691e-163	0
-1.3567e-162	2.15023e-163	8.27798e-163	-2.22676e-163	1.44298e-162	1.70167e-163	6.59162e-163	5.48843e-163	6.05177e-163	-2.25429e-163	-4.05438e-163	2.92755e-163	-2.83123e-164	2.99714e-163	-1.12972e-162	-1.63236e-163	4.71118e-163	-1.76431e-163	-2.99981e-163	-1.20963e-162	-2.17991e-163	6.3352e-163	2.37395e-163	-1.62565e-163	8.1224e-164	-6.86064e-164	-8.2749e-163	-4.33464e-163	-1.00083e-162	1.82691e-163	0
-1.3567e-162	2.15023e-163	8.27798e-163	-2.22676e-163	1.44298e-162	1.70167e-163	6.59162e-163	5.48843e-163	6.05177e-163	-2.25429e-163	-4.05438e-163	2.92755e-163	-2.83123e-164	2.99714e-163	-1.12972e-162	-1.63236e-163	4.71118e-163	-1.76431e-163	-2.99981e-163	-1.20963e-162	-2.17991e-163	6.3352e-163	2.37395e-163	-1.62565e-163	8.1224e-164	-6.86064e-164	-8.2749e-163	-4.33464e-163	-1.00083e-162	1.82691e-163	0
-1.3567e-162	2.15023e-163	8.27798e-163	-2.22676e-163	1.44298e-162	1.70167e-163	6.59162e-163	5.48843e-163	6.05177e-163	-2.25429e-163	-4.05438e-163	2.92755e-163	-2.83123e-164	2.99714e-163	-1.12972e-162	-1.63236e-163	4.71118e-163	-1.76431e-163	-2.99981e-163	-1.20963e-162	-2.17991e-163	6.3352e-163	2.37395e-163	-1.62565e-163	8.1224e-164	-6.86064e-164	-8.2749e-163	-4.33464e-163	-1.00083e-162	1.82691e-163	0
-1.3567e-162	2.15023e-163	8.27798e-163	-2.22676e-163	1.44298e-162	1.70167e-163	6.59162e-163	5.48843e-163	6.05177e-163	-2.25429e-163	-4.05438e-163	2.92755e-163	-2.83123e-164	2.99714e-163	-1.12972e-162	-1.63236e-163	4.71118e-163	-1.76431e-163	-2.99981e-163	-1.20963e-162	-2.17991e-163	6.3352e-163	2.37395e-163	-1.62565e-163	8.1224e-164	-6.86064e-164	-8.2749e-163	-4.33464e-163	-1.00083e-162	1.82691e-163	0
-1.3567e-162	2.15023e-163	8.27798e-163	-2.22676e-163	1.44298e-162	1.70167e-163	6.59162e-163	5.48843e-163	6.05177e-163	-2.25429e-163	-4.05438e-163	2.92755e-163	-2.83123e-164	2.99714e-163	-1.12972e-162	-1.63236e-163	4.71118e-163	-1.76431e-163	-2.99981e-163	-1.20963e-162	-2.17991e-163	6.3352e-163	2.37395e-163	-1.62565e-163	8.1224e-164	-6.86064e-164	-8.2749e-163	-4.33464e-163	-1.00083e-162	1.82691e-163	0
-1.3567e-162	2.15023e-163	8.27798e-163	-2.22676e-163	1.44298e-162	1.70167e-163	6.59162e-163	5.48843e-163	6.05177e-163	-2.25429e-163	-4.05438e-163	2.92755e-163	-2.83123e-164	2.99714e-163	-1.12972e-162	-1.63236e-163	4.71118e-163	-1.76431e-163	-2.99981e-163	-1.20963e-162	-2.17991e-163	6.3352e-163	2.37395e-163	-1.62565e-163	8.1224e-164	-6.86064e-164	-8.2749e-163	-4.33464e-163	-1.00083e-162	1.82691e-163	0
-1.3567e-162	2.15023e-163	8.27798e-163	-2.22676e-163	1.44298e-162	1.70167e-163	6.59162e-163	5.48843e-163	6.05177e-163	-2.25429e-163	-4.05438e-163	2.92755e-163	-2.83123e-164	2.99714e-163	-1.12972e-162	-1.63236e-163	4.71118e-163	-1.76431e-163	-2.99981e-163	-1.20963e-162	-2.17991e-163	6.3352e-163	2.37395e-163	-1.62565e-163	8.1224e-164	-6.86064e-164	-8.2749e-163	-4.33464e-163	-1.00083e-162	1.82691e-163	0
-1.3567e-162	2.15023e-163	8.27798e-163	-2.22676e-163	1.44298e-162	1.70167e-163	6.59162e-163	5.48843e-163	6.05177e-163	-2.25429e-163	-4.05438e-163	2.92755e-163	-2.83123e-164	2.99714e-163	-1.12972e-162	-1.63236e-163	4.71118e-163	-1.76431e-163	-2.99981e-163	-1.20963e-162	-2.17991e-163	6.3352e-163	2.37395e-163	-1.62565e-163	8.1224e-164	-6.86064e-164	-8.2749e-163	-4.33464e-163	-1.00083e-162	1.82691e-163	0
-1.3567e-162	2.15023e-163	8.27798e-163	-2.22676e-163	1.44298e-162	1.70167e-163	6.59162e-163	5.48843e-163	6.05177e-163	-2.25429e-163	-4.05438e-163	2.92755e-163	-2.83123e-164	2.99714e-163	-1.12972e-162	-1.63236e-163	4.71118e-163	-1.76431e-163	-2.99981e-163	-1.20963e-162	-2.17991e-163	6.3352e-163	2.37395e-163	-1.62565e-163	8.1224e-164	-6.86064e-164	-8.2749e-163	-4.33464e-163	-1.00083e-162	1.82691e-163	0
-1.3567e-162	2.15023e-163	8.27798e-163	-2.22676e-163	1.44298e-162	1.70167e-163	6.59162e-163	5.48843e-163	6.05177e-163	-2.25429e-163	-4.05438e-163	2.92755e-163	-2.83123e-164	2.99714e-163	-1.12972e-162	-1.63236e-163	4.71118e-163	-1.76431e-163	-2.99981e-163	-1.20963e-162	-2.17991e-163	6.3352e-163	2.37395e-163	-1.62565e-163	8.1224e-164	-6.86064e-164	-8.2749e-163	-4.33464e-163	-1.00083e-162	1.82691e-163	0
-1.3567e-162	2.15023e-163	8.27798e-163	-2.22676e-163	1.44298e-162	1.70167e-163	6.59162e-163	5.48843e-163	6.05177e-163	-2.25429e-163	-4.05438e-163	2.92755e-163	-2.83123e-164	2.99714e-163	-1.12972e-162	-1.63236e-163	4.71118e-163	-1.76431e-163	-2.99981e-163	-1.20963e-162	-2.17991e-163	6.3352e-163	2.37395e-163	-1.62565e-163	8.1224e-164	-6.86064e-164	-8.2749e-163	-4.33464e-163	-1.00083e-162	1.82691e-163	0
-1.3567e-162	2.15023e-163	8.27798e-163	-2.22676e-163	1.44298e-162	1.70167e-163	6.59162e-163	5.48843e-163	6.05177e-163	-2.25429e-163	-4.05438e-163	2.92755e-163	-2.83123e-164	2.99714e-163	-1.12972e-162	-1.63236e-163	4.71118e-163	-1.76431e-163	-2.99981e-163	-1.20963e-162	-2.17991e-163	6.3352e-163	2.37395e-163	-1.62565e-163	8.1224e-164	-6.86064e-164	-8.2749e-163	-4.33464e-163	-1.00083e-162	1.82691e-163	0
-1.3567e-162	2.15023e-163	8.27798e-163	-2.22676e-163	1.44298e-162	1.70167e-163	6.59162e-163	5.48843e-163	6.05177e-163	-2.25429e-163	-4.05438e-163	2.92755e-163	-2.83123e-164	2.99714e-163	-1.12972e-162	-1.63236e-163	4.71118e-163	-1.76431e-163	-2.99981e-163	-1.20963e-162	-2.17991e-163	6.3352e-163	2.37395e-163	-1.62565e-163	8.1224e-164	-6.86064e-164	-8.2749e-163	-4.33464e-163	-1.00083e-162	1.82691e-163	0
-1.3567e-162	2.15023e-163	8.27798e-163	-2.22676e-163	1.44298e-162	1.70167e-163	6.59162e-163	5.48843e-163	6.05177e-163	-2.25429e-163	-4.05438e-163	2.92755e-163	-2.83123e-164	2.99714e-163	-1.12972e-162	-1.63236e-163	4.71118e-163	-1.76431e-163	-2.99981e-163	-1.20963e-162	-2.17991e-163	6.3352e-163	2.37395e-163	-1.62565e-163	8.1224e-164	-6.86064e-164	-8.2749e-163	-4.33464e-163	-1.00083e-162	1.82691e-163	0
-1.3567e-162	2.15023e-163	8.27798e-163	-2.22676e-163	1.44298e-162	1.70167e-163	6.59162e-163	5.48843e-163	6.05177e-163	-2.25429e-163	-4.05438e-163	2.92755e-163	-2.83123e-164	2.99714e-163	-1.12972e-162	-1.63236e-163	4.71118e-163	-1.76431e-163	-2.99981e-163	-1.20963e-162	-2.17991e-163	6.3352e-163	2.37395e-163	-1.62565e-163	8.1224e-164	-6.86064e-164	-8.2749e-163	-4.33464e-163	-1.00083e-162	1.82691e-163	0
-1.3567e-162	2.15023e-163	8.27798e-163	-2.22676e-163	1.44298e-162	1.70167e-163	6.59162e-163	5.48843e-163	6.05177e-163	-2.25429e-163	-4.05438e-163	2.92755e-163	-2.83123e-164	2.99714e-163	-1.12972e-162	-1.63236e-163	4.71118e-163	-1.76431e-163	-2.99981e-163	-1.20963e-162	-2.17991e-163	6.3352e-163	2.37395e-163	-1.62565e-163	8.1224e-164	-6.86064e-164	-8.2749e-163	-4.33464e-163	-1.00083e-162	1.82691e-163	0
-1.3567e-162	2.15023e-163	8.27798e-163	-2.22676e-163	1.44298e-162	1.70167e-163	6.59162e-163	5.48843e-163	6.05177e-163	-2.25429e-163	-4.05438e-163	2.92755e-163	-2.83123e-164	2.99714e-163	-1.12972e-162	-1.63236e-163	4.71118e-163	-1.76431e-163	-2.99981e-163	-1.20963e-162	-2.17991e-163	6.3352e-163	2.37395e-163	-1.62565e-163	8.1224e-164	-6.86064e-164	-8.2749e-163	-4.33464e-163	-1.00083e-162	1.82691e-163	0
-1.3567e-162	2.15023e-163	8.27798e-163	-2.22676e-163	1.44298e-162	1.70167e-163	6.59162e-163	5.48843e-163	6.05177e-163	-2.25429e-163	-4.05438e-163	2.92755e-163	-2.83123e-164	2.99714e-163	-1.12972e-162	-1.63236e-163	4.71118e-163	-1.76431e-163	-2.99981e-163	-1.20963e-162	-2.17991e-163	6.3352e-163	2.37395e-163	-1.62565e-163	8.1224e-164	-6.86064e-164	-8.2749e-163	-4.33464e-163	-1.00083e-162	1.82691e-163	0
-1.3567e-162	2.15023e-163	8.27798e-163	-2.22676e-163	1.44298e-162	1.70167e-163	6.59162e-163	5.48843e-163	6.05177e-163	-2.25429e-163	-4.05438e-163	2.92755e-163	-2.83123e-164	2.99714e-163	-1.12972e-162	-1.63236e-163	4.71118e-163	-1.76431e-163	-2.99981e-163	-1.20963e-162	-2.17991e-163	6.3352e-163	2.37395e-163	-1.62565e-163	8.1224e-164	-6.86064e-164	-8.2749e-163	-4.33464e-163	-1.00083e-162	1.82691e-163	0
-1.3567e-162	2.15023e-163	8.27798e-163	-2.22676e-163	1.44298e-162	1.70167e-163	6.59162e-163	5.48843e-163	6.05177e-163	-2.25429e-163	-4.05438e-163	2.92755e-163	-2.83123e-164	2.99714e-163	-1.12972e-162	-1.63236e-163	4.71118e-163	-1.76431e-163	-2.99981e-163	-1.20963e-162	-2.17991e-163	6.3352e-163	2.37395e-163	-1.62565e-163	8.1224e-164	-6.86064e-164	-8.2749e-163	-4.33464e-163	-1.00083e-162	1.82691e-163	0
-1.3567e-162	2.15023e-163	8.27798e-163	-2.22676e-163	1.44298e-162	1.70167e-163	6.59162e-163	5.48843e-163	6.05177e-163	-2.25429e-163	-4.05438e-163	2.92755e-163	-2.83123e-164	2.99714e-163	-1.12972e-162	-1.63236e-163	4.71118e-163	-1.76431e-163	-2.99981e-163	-1.20963e-162	-2.17991e-163	6.3352e-163	2.37395e-163	-1.62565e-163	8.1224e-164	-6.86064e-164	-8.2749e-163	-4.33464e-163	-1.00083e-162	1.82691e-163	0
-1.3567e-162	2.15023e-163	8.27798e-163	-2.22676e-163	1.44298e-162	1.70167e-163	6.59162e-163	5.48843e-163	6.05177e-163	-2.25429e-163	-4.05438e-163	2.92755e-163	-2.83123e-164	2.99714e-163	-1.12972e-162	-1.63236e-163	4.71118e-163	-1.76431e-163	-2.99981e-163	-1.20963e-162	-2.17991e-163	6.3352e-163	2.37395e-163	-1.62565e-163	8.1224e-164	-6.86064e-164	-8.2749e-163	-4.33464e-163	-1.00083e-162	1.82691e-163	0
-1.3567e-162	2.15023e-163	8.27798e-163	-2.22676e-163	1.44298e-162	1.70167e-163	6.59162e-163	5.48843e-163	6.05177e-163	-2.25429e-163	-4.05438e-163	2.92755e-163	-2.83123e-164	2.99714e-163	-1.12972e-162	-1.63236e-163	4.71118e-163	-1.76431e-163	-2.99981e-163	-1.20963e-162	-2.17991e-163	6.3352e-163	2.37395e-163	-1.62565e-163	8.1224e-164	-6.86064e-164	-8.2749e-163	-4.33464e-163	-1.00083e-162	1.82691e-163	0
-1.3567e-162	2.15023e-163	8.27798e-163	-2.22676e-163	1.44298e-162	1.70167e-163	6.59162e-163	5.48843e-163	6.05177e-163	-2.25429e-163	-4.05438e-163	2.92755e-163	-2.83123e-164	2.99714e-163	-1.12972e-162	-1.63236e-163	4.71118e-163	-1.76431e-163	-2.99981e-163	-1.20963e-162	-2.17991e-163	6.3352e-163	2.37395e-163	-1.62565e-163	8.1224e-164	-6.86064e-164	-8.2749e-163	-4.33464e-163	-1.00083e-162	1.82691e-163	0
-1.3567e-162	2.15023e-163	8.27798e-163	-2.22676e-163	1.44298e-162	1.70167e-163	6.59162e-163	5.48843e-163	6.05177e-163	-2.25429e-163	-4.05438e-163	2.92755e-163	-2.83123e-164	2.99714e-163	-1.12972e-162	-1.63236e-163	4.71118e-163	-1.76431e-163	-2.99981e-163	-1.20963e-162	-2.17991e-163	6.3352e-163	2.37395e-163	-1.62565e-163	8.1224e-164	-6.86064e-164	-8.2749e-163	-4.33464e-163	-1.00083e-162	1.82691e-163	0
-1.3567e-162	2.15023e-163	8.27798e-163	-2.22676e-163	1.44298e-162	1.70167e-163	6.59162e-163	5.48843e-163	6.05177e-163	-2.25429e-163	-4.05438e-163	2.92755e-163	-2.83123e-164	2.99714e-163	-1.12972e-162	-1.63236e-163	4.71118e-163	-1.76431e-163	-2.99981e-163	-1.20963e-162	-2.17991e-163	6.3352e-163	2.37395e-163	-1.62565e-163	8.1224e-164	-6.86064e-164	-8.2749e-163	-4.33464e-163	-1.00083e-162	1.82691e-163	0
-1.3567e-162	2.15023e-163	8.27798e-163	-2.22676e-163	1.44298e-162	1.70167e-163	6.59162e-163	5.48843e-163	6.05177e-163	-2.25429e-163	-4.05438e-163	2.92755e-163	-2.83123e-164	2.99714e-163	-1.12972e-162	-1.63236e-163	4.71118e-163	-1.76431e-163	-2.99981e-163	-1.20963e-162	-2.17991e-163	6.3352e-163	2.37395e-163	-1.62565e-163	8.1224e-164	-6.86064e-164	-8.2749e-163	-4.33464e-163	-1.00083e-162	1.82691e-163	0
-1.3567e-162	2.15023e-163	8.27798e-163	-2.22676e-163	1.44298e-162	1.70167e-163	6.59162e-163	5.48843e-163	6.05177e-163	-2.25429e-163	-4.05438e-163	2.92755e-163	-2.83123e-164	2.99714e-163	-1.12972e-162	-1.63236e-163	4.71118e-163	-1.76431e-163	-2.99981e-163	-1.20963e-162	-2.17991e-163	6.3352e-163	2.37395e-163	-1.62565e-163	8.1224e-164	-6.86064e-164	-8.2749e-163	-4.33464e-163	-1.00083e-162	1.82691e-163	0
-1.3567e-162	2.15023e-163	8.27798e-163	-2.22676e-163	1.44298e-162	1.70167e-163	6.59162e-163	5.48843e-163	6.05177e-163	-2.25429e-163	-4.05438e-163	2.92755e-163	-2.83123e-164	2.99714e-163	-1.12972e-162	-1.63236e-163	4.71118e-163	-1.76431e-163	-2.99981e-163	-1.20963e-162	-2.17991e-163	6.3352e-163	2.37395e-163	-1.62565e-163	8.1224e-164	-6.86064e-164	-8.2749e-163	-4.33464e-163	-1.00083e-162	1.82691e-163	0
-1.3567e-162	2.15023e-163	8.27798e-163	-2.22676e-163	1.44298e-162	1.70167e-163	6.59162e-163	5.48843e-163	6.05177e-163	-2.25429e-163	-4.05438e-163	2.92755e-163	-2.83123e-164	2.99714e-163	-1.12972e-162	-1.63236e-163	4.71118e-163	-1.76431e-163	-2.99981e-163	-1.20963e-162	-2.17991e-163	6.3352e-163	2.37395e-163	-1.62565e-163	8.1224e-164	-6.86064e-164	-8.2749e-163	-4.33464e-163	-1.00083e-162	1.82691e-163	0
-1.3567e-162	2.15023e-163	8.27798e-163	-2.22676e-163	1.44298e-162	1.70167e-163	6.59162e-163	5.48843e-163	6.05177e-163	-2.25429e-163	-4.05438e-163	2.92755e-163	-2.83123e-164	2.99714e-163	-1.12972e-162	-1.63236e-163	4.71118e-163	-1.76431e-163	-2.99981e-163	-1.20963e-162	-2.17991e-163	6.3352e-163	2.37395e-163	-1.62565e-163	8.1224e-164	-6.86064e-164	-8.2749e-163	-4.33464e-163	-1.00083e-162	1.82691e-163	0
-1.3567e-162	2.15023e-163	8.27798e-163	-2.22676e-163	1.44298e-162	1.70167e-163	6.59162e-163	5.48843e-163	6.05177e-163	-2.25429e-163	-4.05438e-163	2.92755e-163	-2.83123e-164	2.99714e-163	-1.12972e-162	-1.63236e-163	4.71118e-163	-1.76431e-163	-2.99981e-163	-1.20963e-162	-2.17991e-163	6.3352e-163	2.37395e-163	-1.62565e-163	8.1224e-164	-6.86064e-164	-8.2749e-163	-4.33464e-163	-1.00083e-162	1.82691e-163	0
-1.3567e-162	2.15023e-163	8.27798e-163	-2.22676e-163	1.44298e-162	1.70167e-163	6.59162e-163	5.48843e-163	6.05177e-163	-2.25429e-163	-4.05438e-163	2.92755e-163	-2.83123e-164	2.99714e-163	-1.12972e-162	-1.63236e-163	4.71118e-163	-1.76431e-163	-2.99981e-163	-1.20963e-162	-2.17991e-163	6.3352e-163	2.37395e-163	-1.62565e-163	8.1224e-164	-6.86064e-164	-8.2749e-163	-4.33464e-163	-1.00083e-162	1.82691e-163	0
-1.3567e-162	2.15023e-163	8.27798e-163	-2.22676e-163	1.44298e-162	1.70167e-163	6.59162e-163	5.48843e-163	6.05177e-163	-2.25429e-163	-4.05438e-163	2.92755e-163	-2.83123e-164	2.99714e-163	-1.12972e-162	-1.63236e-163	4.71118e-163	-1.76431e-163	-2.99981e-163	-1.20963e-162	-2.17991e-163	6.3352e-163	2.37395e-163	-1.62565e-163	8.1224e-164	-6.86064e-164	-8.2749e-163	-4.33464e-163	-1.00083e-162	1.82691e-163	0
-1.3567e-162	2.15023e-163	8.27798e-163	-2.22676e-163	1.44298e-162	1.70167e-163	6.59162e-163	5.48843e-163	6.05177e-163	-2.25429e-163	-4.05438e-163	2.92755e-163	-2.83123e-164	2.99714e-163	-1.12972e-162	-1.63236e-163	4.71118e-163	-1.76431e-163	-2.99981e-163	-1.20963e-162	-2.17991e-163	6.3352e-163	2.37395e-163	-1.62565e-163	8.1224e-164	-6.86064e-164	-8.2749e-163	-4.33464e-163	-1.00083e-162	1.82691e-163	0
-1.3567e-162	2.15023e-163	8.27798e-163	-2.22676e-163	1.44298e-162	1.70167e-163	6.59162e-163	5.48843e-163	6.05177e-163	-2.25429e-163	-4.05438e-163	2.92755e-163	-2.83123e-164	2.99714e-163	-1.12972e-162	-1.63236e-163	4.71118e-163	-1.76431e-163	-2.99981e-163	-1.20963e-162	-2.17991e-163	6.3352e-163	2.37395e-163	-1.62565e-163	8.1224e-164	-6.86064e-164	-8.2749e-163	-4.33464e-163	-1.00083e-162	1.82691e-163	0
-1.3567e-162	2.15023e-163	8.27798e-163	-2.22676e-163	1.44298e-162	1.70167e-163	6.59162e-163	5.48843e-163	6.05177e-163	-2.25429e-163	-4.05438e-163	2.92755e-163	-2.83123e-164	2.99714e-163	-1.12972e-162	-1.63236e-163	4.71118e-163	-1.76431e-163	-2.99981e-163	-1.20963e-162	-2.17991e-163	6.3352e-163	2.37395e-163	-1.62565e-163	8.1224e-164	-6.86064e-164	-8.2749e-163	-4.33464e-163	-1.00083e-162	1.82691e-163	0
-1.3567e-162	2.15023e-163	8.27798e-163	-2.22676e-163	1.44298e-162	1.70167e-163	6.59162e-163	5.48843e-163	6.05177e-163	-2.25429e-163	-4.05438e-163	2.92755e-163	-2.83123e-164	2.99714e-163	-1.12972e-162	-1.63236e-163	4.71118e-163	-1.76431e-163	-2.99981e-163	-1.20963e-162	-2.17991e-163	6.3352e-163	2.37395e-163	-1.62565e-163	8.1224e-164	-6.86064e-164	-8.2749e-163	-4.33464e-163	-1.00083e-162	1.82691e-163	0
-1.3567e-162	2.15023e-163	8.27798e-163	-2.22676e-163	1.44298e-162	1.70167e-163	6.59162e-163	5.48843e-163	6.05177e-163	-2.25429e-163	-4.05438e-163	2.92755e-163	-2.83123e-164	2.99714e-163	-1.12972e-162	-1.63236e-163	4.71118e-163	-1.76431e-163	-2.99981e-163	-1.20963e-162	-2.17991e-163	6.3352e-163	2.37395e-163	-1.62565e-163	8.1224e-164	-6.86064e-164	-8.2749e-163	-4.33464e-163	-1.00083e-162	1.82691e-163	0
-1.3567e-162	2.15023e-163	8.27798e-163	-2.22676e-163	1.44298e-162	1.70167e-163	6.59162e-163	5.48843e-163	6.05177e-163	-2.25429e-163	-4.05438e-163	2.92755e-163	-2.83123e-164	2.99714e-163	-1.12972e-162	-1.63236e-163	4.71118e-163	-1.76431e-163	-2.99981e-163	-1.20963e-162	-2.17991e-163	6.3352e-163	2.37395e-163	-1.62565e-163	8.1224e-164	-6.86064e-164	-8.2749e-163	-4.33464e-163	-1.00083e-162	1.82691e-163	0
-1.3567e-162	2.15023e-163	8.27798e-163	-2.22676e-163	1.44298e-162	1.70167e-163	6.59162e-163	5.48843e-163	6.05177e-163	-2.25429e-163	-4.05438e-163	2.92755e-163	-2.83123e-164	2.99714e-163	-1.12972e-162	-1.63236e-163	4.71118e-163	-1.76431e-163	-2.99981e-163	-1.20963e-162	-2.17991e-163	6.3352e-163	2.37395e-163	-1.62565e-163	8.1224e-164	-6.86064e-164	-8.2749e-163	-4.33464e-163	-1.00083e-162	1.82691e-163	0
-1.3567e-162	2.15023e-163	8.27798e-163	-2.22676e-163	1.44298e-162	1.70167e-163	6.59162e-163	5.48843e-163	6.05177e-163	-2.25429e-163	-4.05438e-163	2.92755e-163	-2.83123e-164	2.99714e-163	-1.12972e-162	-1.63236e-163	4.71118e-163	-1.76431e-163	-2.99981e-163	-1.20963e-162	-2.17991e-163	6.3352e-163	2.37395e-163	-1.62565e-163	8.1224e-164	-6.86064e-164	-8.2749e-163	-4.33464e-163	-1.00083e-162	1.82691e-163	0
-1.3567e-162	2.15023e-163	8.27798e-163	-2.22676e-163	1.44298e-162	1.70167e-163	6.59162e-163	5.48843e-163	6.05177e-163	-2.25429e-163	-4.05438e-163	2.92755e-163	-2.83123e-164	2.99714e-163	-1.12972e-162	-1.63236e-163	4.71118e-163	-1.76431e-163	-2.99981e-163	-1.20963e-162	-2.17991e-163	6.3352e-163	2.37395e-163	-1.62565e-163	8.1224e-164	-6.86064e-164	-8.2749e-163	-4.33464e-163	-1.00083e-162	1.82691e-163	0
-1.3567e-162	2.15023e-163	8.27798e-163	-2.22676e-163	1.44298e-162	1.70167e-163	6.59162e-163	5.48843e-163	6.05177e-163	-2.25429e-163	-4.05438e-163	2.92755e-163	-2.83123e-164	2.99714e-163	-1.12972e-162	-1.63236e-163	4.71118e-163	-1.76431e-163	-2.99981e-163	-1.20963e-162	-2.17991e-163	6.3352e-163	2.37395e-163	-1.62565e-163	8.1224e-164	-6.86064e-164	-8.2749e-163	-4.33464e-163	-1.00083e-162	1.82691e-163	0
-1.3567e-162	2.15023e-163	8.27798e-163	-2.22676e-163	1.44298e-162	1.70167e-163	6.59162e-163	5.48843e-163	6.05177e-163	-2.25429e-163	-4.05438e-163	2.92755e-163	-2.83123e-164	2.99714e-163	-1.12972e-162	-1.63236e-163	4.71118e-163	-1.76431e-163	-2.99981e-163	-1.20963e-162	-2.17991e-163	6.3352e-163	2.37395e-163	-1.62565e-163	8.1224e-164	-6.86064e-164	-8.2749e-163	-4.33464e-163	-1.00083e-162	1.82691e-163	0
-1.3567e-162	2.15023e-163	8.27798e-163	-2.22676e-163	1.44298e-162	1.70167e-163	6.59162e-163	5.48843e-163	6.05177e-163	-2.25429e-163	-4.05438e-163	2.92755e-163	-2.83123e-164	2.99714e-163	-1.12972e-162	-1.63236e-163	4.71118e-163	-1.76431e-163	-2.99981e-163	-1.20963e-162	-2.17991e-163	6.3352e-163	2.37395e-163	-1.62565e-163	8.1224e-164	-6.86064e-164	-8.2749e-163	-4.33464e-163	-1.00083e-162	1.82691e-163	0
-1.3567e-162	2.15023e-163	8.27798e-163	-2.22676e-163	1.44298e-162	1.70167e-163	6.59162e-163	5.48843e-163	6.05177e-163	-2.25429e-163	-4.05438e-163	2.92755e-163	-2.83123e-164	2.99714e-163	-1.12972e-162	-1.63236e-163	4.71118e-163	-1.76431e-163	-2.99981e-163	-1.20963e-162	-2.17991e-163	6.3352e-163	2.37395e-163	-1.62565e-163	8.1224e-164	-6.86064e-164	-8.2749e-163	-4.33464e-163	-1.00083e-162	1.82691e-163	0
-1.3567e-162	2.15023e-163	8.27798e-163	-2.22676e-163	1.44298e-162	1.70167e-163	6.59162e-163	5.48843e-163	6.05177e-163	-2.25429e-163	-4.05438e-163	2.92755e-163	-2.83123e-164	2.99714e-163	-1.12972e-162	-1.63236e-163	4.71118e-163	-1.76431e-163	-2.99981e-163	-1.20963e-162	-2.17991e-163	6.3352e-163	2.37395e-163	-1.62565e-163	8.1224e-164	-6.86064e-164	-8.2749e-163	-4.33464e-163	-1.00083e-162	1.82691e-163	0
-1.3567e-162	2.15023e-163	8.27798e-163	-2.22676e-163	1.44298e-162	1.70167e-163	6.59162e-163	5.48843e-163	6.05177e-163	-2.25429e-163	-4.05438e-163	2.92755e-163	-2.83123e-164	2.99714e-163	-1.12972e-162	-1.63236e-163	4.71118e-163	-1.76431e-163	-2.99981e-163	-1.20963e-162	-2.17991e-163	6.3352e-163	2.37395e-163	-1.62565e-163	8.1224e-164	-6.86064e-164	-8.2749e-163	-4.33464e-163	-1.00083e-162	1.82691e-163	0
-1.3567e-162	2.15023e-163	8.27798e-163	-2.22676e-163	1.44298e-162	1.70167e-163	6.59162e-163	5.48843e-163	6.05177e-163	-2.25429e-163	-4.05438e-163	2.92755e-163	-2.83123e-164	2.99714e-163	-1.12972e-162	-1.63236e-163	4.71118e-163	-1.76431e-163	-2.99981e-163	-1.20963e-162	-2.17991e-163	6.3352e-163	2.37395e-163	-1.62565e-163	8.1224e-164	-6.86064e-164	-8.2749e-163	-4.33464e-163	-1.00083e-162	1.82691e-163	0
-1.3567e-162	2.15023e-163	8.27798e-163	-2.22676e-163	1.44298e-162	1.70167e-163	6.59162e-163	5.48843e-163	6.05177e-163	-2.25429e-163	-4.05438e-163	2.92755e-163	-2.83123e-164	2.99714e-163	-1.12972e-162	-1.63236e-163	4.71118e-163	-1.76431e-163	-2.99981e-163	-1.20963e-162	-2.17991e-163	6.3352e-163	2.37395e-163	-1.62565e-163	8.1224e-164	-6.86064e-164	-8.2749e-163	-4.33464e-163	-1.00083e-162	1.82691e-163	0
-1.3567e-162	2.15023e-163	8.27798e-163	-2.22676e-163	1.44298e-162	1.70167e-163	6.59162e-163	5.48843e-163	6.05177e-163	-2.25429e-163	-4.05438e-163	2.92755e-163	-2.83123e-164	2.99714e-163	-1.12972e-162	-1.63236e-163	4.71118e-163	-1.76431e-163	-2.99981e-163	-1.20963e-162	-2.17991e-163	6.3352e-163	2.37395e-163	-1.62565e-163	8.1224e-164	-6.86064e-164	-8.2749e-163	-4.33464e-163	-1.00083e-162	1.82691e-163	0
-1.3567e-162	2.15023e-163	8.27798e-163	-2.22676e-163	1.44298e-162	1.70167e-163	6.59162e-163	5.48843e-163	6.05177e-163	-2.25429e-163	-4.05438e-163	2.92755e-163	-2.83123e-164	2.99714e-163	-1.12972e-162	-1.63236e-163	4.71118e-163	-1.76431e-163	-2.99981e-163	-1.20963e-162	-2.17991e-163	6.3352e-163	2.37395e-163	-1.62565e-163	8.1224e-164	-6.86064e-164	-8.2749e-163	-4.33464e-163	-1.00083e-162	1.82691e-163	0
-1.3567e-162	2.15023e-163	8.27798e-163	-2.22676e-163	1.44298e-162	1.70167e-163	6.59162e-163	5.48843e-163	6.05177e-163	-2.25429e-163	-4.05438e-163	2.92755e-163	-2.83123e-164	2.99714e-163	-1.12972e-162	-1.63236e-163	4.71118e-163	-1.76431e-163	-2.99981e-163	-1.20963e-162	-2.17991e-163	6.3352e-163	2.37395e-163	-1.62565e-163	8.1224e-164	-6.86064e-164	-8.2749e-163	-4.33464e-163	-1.00083e-162	1.82691e-163	0
-1.3567e-162	2.15023e-163	8.27798e-163	-2.22676e-163	1.44298e-162	1.70167e-163	6.59162e-163	5.48843e-163	6.05177e-163	-2.25429e-163	-4.05438e-163	2.92755e-163	-2.83123e-164	2.99714e-163	-1.12972e-162	-1.63236e-163	4.71118e-163	-1.76431e-163	-2.99981e-163	-1.20963e-162	-2.17991e-163	6.3352e-163	2.37395e-163	-1.62565e-163	8.1224e-164	-6.86064e-164	-8.2749e-163	-4.33464e-163	-1.00083e-162	1.82691e-163	0
-1.3567e-162	2.15023e-163	8.27798e-163	-2.22676e-163	1.44298e-162	1.70167e-163	6.59162e-163	5.48843e-163	6.05177e-163	-2.25429e-163	-4.05438e-163	2.92755e-163	-2.83123e-164	2.99714e-163	-1.12972e-162	-1.63236e-163	4.71118e-163	-1.76431e-163	-2.99981e-163	-1.20963e-162	-2.17991e-163	6.3352e-163	2.37395e-163	-1.62565e-163	8.1224e-164	-6.86064e-164	-8.2749e-163	-4.33464e-163	-1.00083e-162	1.82691e-163	0
-1.3567e-162	2.15023e-163	8.27798e-163	-2.22676e-163	1.44298e-162	1.70167e-163	6.59162e-163	5.48843e-163	6.05177e-163	-2.25429e-163	-4.05438e-163	2.92755e-163	-2.83123e-164	2.99714e-163	-1.12972e-162	-1.63236e-163	4.71118e-163	-1.76431e-163	-2.99981e-163	-1.20963e-162	-2.17991e-163	6.3352e-163	2.37395e-163	-1.62565e-163	8.1224e-164	-6.86064e-164	-8.2749e-163	-4.33464e-163	-1.00083e-162	1.82691e-163	0
-1.3567e-162	2.15023e-163	8.27798e-163	-2.22676e-163	1.44298e-162	1.70167e-163	6.59162e-163	5.48843e-163	6.05177e-163	-2.25429e-163	-4.05438e-163	2.92755e-163	-2.83123e-164	2.99714e-163	-1.12972e-162	-1.63236e-163	4.71118e-163	-1.76431e-163	-2.99981e-163	-1.20963e-162	-2.17991e-163	6.3352e-163	2.37395e-163	-1.62565e-163	8.1224e-164	-6.86064e-164	-8.2749e-163	-4.33464e-163	-1.00083e-162	1.82691e-163	0
-1.3567e-162	2.15023e-163	8.27798e-163	-2.22676e-163	1.44298e-162	1.70167e-163	6.59162e-163	5.48843e-163	6.05177e-163	-2.25429e-163	-4.05438e-163	2.92755e-163	-2.83123e-164	2.99714e-163	-1.12972e-162	-1.63236e-163	4.71118e-163	-1.76431e-163	-2.99981e-163	-1.20963e-162	-2.17991e-163	6.3352e-163	2.37395e-163	-1.62565e-163	8.1224e-164	-6.86064e-164	-8.2749e-163	-4.33464e-163	-1.00083e-162	1.82691e-163	0
-1.3567e-162	2.15023e-163	8.27798e-163	-2.22676e-163	1.44298e-162	1.70167e-163	6.59162e-163	5.48843e-163	6.05177e-163	-2.25429e-163	-4.05438e-163	2.92755e-163	-2.83123e-164	2.99714e-163	-1.12972e-162	-1.63236e-163	4.71118e-163	-1.76431e-163	-2.99981e-163	-1.20963e-162	-2.17991e-163	6.3352e-163	2.37395e-163	-1.62565e-163	8.1224e-164	-6.86064e-164	-8.2749e-163	-4.33464e-163	-1.00083e-162	1.82691e-163	0
-1.3567e-162	2.15023e-163	8.27798e-163	-2.22676e-163	1.44298e-162	1.70167e-163	6.59162e-163	5.48843e-163	6.05177e-163	-2.25429e-163	-4.05438e-163	2.92755e-163	-2.83123e-164	2.99714e-163	-1.12972e-162	-1.63236e-163	4.71118e-163	-1.76431e-163	-2.99981e-163	-1.20963e-162	-2.17991e-163	6.3352e-163	2.37395e-163	-1.62565e-163	8.1224e-164	-6.86064e-164	-8.2749e-163	-4.33464e-163	-1.00083e-162	1.82691e-163	0
-1.3567e-162	2.15023e-163	8.27798e-163	-2.22676e-163	1.44298e-162	1.70167e-163	6.59162e-163	5.48843e-163	6.05177e-163	-2.25429e-163	-4.05438e-163	2.92755e-163	-2.83123e-164	2.99714e-163	-1.12972e-162	-1.63236e-163	4.71118e-163	-1.76431e-163	-2.99981e-163	-1.20963e-162	-2.17991e-163	6.3352e-163	2.37395e-163	-1.62565e-163	8.1224e-164	-6.86064e-164	-8.2749e-163	-4.33464e-163	-1.00083e-162	1.82691e-163	0
-1.3567e-162	2.15023e-163	8.27798e-163	-2.22676e-163	1.44298e-162	1.70167e-163	6.59162e-163	5.48843e-163	6.05177e-163	-2.25429e-163	-4.05438e-163	2.92755e-163	-2.83123e-164	2.99714e-163	-1.12972e-162	-1.63236e-163	4.71118e-163	-1.76431e-163	-2.99981e-163	-1.20963e-162	-2.17991e-163	6.3352e-163	2.37395e-163	-1.62565e-163	8.1224e-164	-6.86064e-164	-8.2749e-163	-4.33464e-163	-1.00083e-162	1.82691e-163	0
-1.3567e-162	2.15023e-163	8.27798e-163	-2.22676e-163	1.44298e-162	1.70167e-163	6.59162e-163	5.48843e-163	6.05177e-163	-2.25429e-163	-4.05438e-163	2.92755e-163	-2.83123e-164	2.99714e-163	-1.12972e-162	-1.63236e-163	4.71118e-163	-1.76431e-163	-2.99981e-163	-1.20963e-162	-2.17991e-163	6.3352e-163	2.37395e-163	-1.62565e-163	8.1224e-164	-6.86064e-164	-8.2749e-163	-4.33464e-163	-1.00083e-162	1.82691e-163	0
-1.3567e-162	2.15023e-163	8.27798e-163	-2.22676e-163	1.44298e-162	1.70167e-163	6.59162e-163	5.48843e-163	6.05177e-163	-2.25429e-163	-4.05438e-163	2.92755e-163	-2.83123e-164	2.99714e-163	-1.12972e-162	-1.63236e-163	4.71118e-163	-1.76431e-163	-2.99981e-163	-1.20963e-162	-2.17991e-163	6.3352e-163	2.37395e-163	-1.62565e-163	8.1224e-164	-6.86064e-164	-8.2749e-163	-4.33464e-163	-1.00083e-162	1.82691e-163	0
-1.3567e-162	2.15023e-163	8.27798e-163	-2.22676e-163	1.44298e-162	1.70167e-163	6.59162e-163	5.48843e-163	6.05177e-163	-2.25429e-163	-4.05438e-163	2.92755e-163	-2.83123e-164	2.99714e-163	-1.12972e-162	-1.63236e-163	4.71118e-163	-1.76431e-163	-2.99981e-163	-1.20963e-162	-2.17991e-163	6.3352e-163	2.37395e-163	-1.62565e-163	8.1224e-164	-6.86064e-164	-8.2749e-163	-4.33464e-163	-1.00083e-162	1.82691e-163	0
-1.3567e-162	2.15023e-163	8.27798e-163	-2.22676e-163	1.44298e-162	1.70167e-163	6.59162e-163	5.48843e-163	6.05177e-163	-2.25429e-163	-4.05438e-163	2.92755e-163	-2.83123e-164	2.99714e-163	-1.12972e-162	-1.63236e-163	4.71118e-163	-1.76431e-163	-2.99981e-163	-1.20963e-162	-2.17991e-163	6.3352e-163	2.37395e-163	-1.62565e-163	8.1224e-164	-6.86064e-164	-8.2749e-163	-4.33464e-163	-1.00083e-162	1.82691e-163	0
-1.3567e-162	2.15023e-163	8.27798e-163	-2.22676e-163	1.44298e-162	1.70167e-163	6.59162e-163	5.48843e-163	6.05177e-163	-2.25429e-163	-4.05438e-163	2.92755e-163	-2.83123e-164	2.99714e-163	-1.12972e-162	-1.63236e-163	4.71118e-163	-1.76431e-163	-2.99981e-163	-1.20963e-162	-2.17991e-163	6.3352e-163	2.37395e-163	-1.62565e-163	8.1224e-164	-6.86064e-164	-8.2749e-163	-4.33464e-163	-1.00083e-162	1.82691e-163	0
-1.3567e-162	2.15023e-163	8.27798e-163	-2.22676e-163	1.44298e-162	1.70167e-163	6.59162e-163	5.48843e-163	6.05177e-163	-2.25429e-163	-4.05438e-163	2.92755e-163	-2.83123e-164	2.99714e-163	-1.12972e-162	-1.63236e-163	4.71118e-163	-1.76431e-163	-2.99981e-163	-1.20963e-162	-2.17991e-163	6.3352e-163	2.37395e-163	-1.62565e-163	8.1224e-164	-6.86064e-164	-8.2749e-163	-4.33464e-163	-1.00083e-162	1.82691e-163	0
-1.3567e-162	2.15023e-163	8.27798e-163	-2.22676e-163	1.44298e-162	1.70167e-163	6.59162e-163	5.48843e-163	6.05177e-163	-2.25429e-163	-4.05438e-163	2.92755e-163	-2.83123e-164	2.99714e-163	-1.12972e-162	-1.63236e-163	4.71118e-163	-1.76431e-163	-2.99981e-163	-1.20963e-162	-2.17991e-163	6.3352e-163	2.37395e-163	-1.62565e-163	8.1224e-164	-6.86064e-164	-8.2749e-163	-4.33464e-163	-1.00083e-162	1.82691e-163	0
-1.3567e-162	2.15023e-163	8.27798e-163	-2.22676e-163	1.44298e-162	1.70167e-163	6.59162e-163	5.48843e-163	6.05177e-163	-2.25429e-163	-4.05438e-163	2.92755e-163	-2.83123e-164	2.99714e-163	-1.12972e-162	-1.63236e-163	4.71118e-163	-1.76431e-163	-2.99981e-163	-1.20963e-162	-2.17991e-163	6.3352e-163	2.37395e-163	-1.62565e-163	8.1224e-164	-6.86064e-164	-8.2749e-163	-4.33464e-163	-1.00083e-162	1.82691e-163	0
-1.3567e-162	2.15023e-163	8.27798e-163	-2.22676e-163	1.44298e-162	1.70167e-163	6.59162e-163	5.48843e-163	6.05177e-163	-2.25429e-163	-4.05438e-163	2.92755e-163	-2.83123e-164	2.99714e-163	-1.12972e-162	-1.63236e-163	4.71118e-163	-1.76431e-163	-2.99981e-163	-1.20963e-162	-2.17991e-163	6.3352e-163	2.37395e-163	-1.62565e-163	8.1224e-164	-6.86064e-164	-8.2749e-163	-4.33464e-163	-1.00083e-162	1.82691e-163	0
-1.3567e-162	2.15023e-163	8.27798e-163	-2.22676e-163	1.44298e-162	1.70167e-163	6.59162e-163	5.48843e-163	6.05177e-163	-2.25429e-163	-4.05438e-163	2.92755e-163	-2.83123e-164	2.99714e-163	-1.12972e-162	-1.63236e-163	4.71118e-163	-1.76431e-163	-2.99981e-163	-1.20963e-162	-2.17991e-163	6.3352e-163	2.37395e-163	-1.62565e-163	8.1224e-164	-6.86064e-164	-8.2749e-163	-4.33464e-163	-1.00083e-162	1.82691e-163	0
-1.3567e-162	2.15023e-163	8.27798e-163	-2.22676e-163	1.44298e-162	1.70167e-163	6.59162e-163	5.48843e-163	6.05177e-163	-2.25429e-163	-4.05438e-163	2.92755e-163	-2.83123e-164	2.99714e-163	-1.12972e-162	-1.63236e-163	4.71118e-163	-1.76431e-163	-2.99981e-163	-1.20963e-162	-2.17991e-163	6.3352e-163	2.37395e-163	-1.62565e-163	8.1224e-164	-6.86064e-164	-8.2749e-163	-4.33464e-163	-1.00083e-162	1.82691e-163	0
-1.3567e-162	2.15023e-163	8.27798e-163	-2.22676e-163	1.44298e-162	1.70167e-163	6.59162e-163	5.48843e-163	6.05177e-163	-2.25429e-163	-4.05438e-163	2.92755e-163	-2.83123e-164	2.99714e-163	-1.12972e-162	-1.63236e-163	4.71118e-163	-1.76431e-163	-2.99981e-163	-1.20963e-162	-2.17991e-163	6.3352e-163	2.37395e-163	-1.62565e-163	8.1224e-164	-6.86064e-164	-8.2749e-163	-4.33464e-163	-1.00083e-162	1.82691e-163	0
-1.3567e-162	2.15023e-163	8.27798e-163	-2.22676e-163	1.44298e-162	1.70167e-163	6.59162e-163	5.48843e-163	6.05177e-163	-2.25429e-163	-4.05438e-163	2.92755e-163	-2.83123e-164	2.99714e-163	-1.12972e-162	-1.63236e-163	4.71118e-163	-1.76431e-163	-2.99981e-163	-1.20963e-162	-2.17991e-163	6.3352e-163	2.37395e-163	-1.62565e-163	8.1224e-164	-6.86064e-164	-8.2749e-163	-4.33464e-163	-1.00083e-162	1.82691e-163	0
-1.3567e-162	2.15023e-163	8.27798e-163	-2.22676e-163	1.44298e-162	1.70167e-163	6.59162e-163	5.48843e-163	6.05177e-163	-2.25429e-163	-4.05438e-163	2.92755e-163	-2.83123e-164	2.99714e-163	-1.12972e-162	-1.63236e-163	4.71118e-163	-1.76431e-163	-2.99981e-163	-1.20963e-162	-2.17991e-163	6.3352e-163	2.37395e-163	-1.62565e-163	8.1224e-164	-6.86064e-164	-8.2749e-163	-4.33464e-163	-1.00083e-162	1.82691e-163	0
-1.3567e-162	2.15023e-163	8.27798e-163	-2.22676e-163	1.44298e-162	1.70167e-163	6.59162e-163	5.48843e-163	6.05177e-163	-2.25429e-163	-4.05438e-163	2.92755e-163	-2.83123e-164	2.99714e-163	-1.12972e-162	-1.63236e-163	4.71118e-163	-1.76431e-163	-2.99981e-163	-1.20963e-162	-2.17991e-163	6.3352e-163	2.37395e-163	-1.62565e-163	8.1224e-164	-6.86064e-164	-8.2749e-163	-4.33464e-163	-1.00083e-162	1.82691e-163	0
-1.3567e-162	2.15023e-163	8.27798e-163	-2.22676e-163	1.44298e-162	1.70167e-163	6.59162e-163	5.48843e-163	6.05177e-163	-2.25429e-163	-4.05438e-163	2.92755e-163	-2.83123e-164	2.99714e-163	-1.12972e-162	-1.63236e-163	4.71118e-163	-1.76431e-163	-2.99981e-163	-1.20963e-162	-2.17991e-163	6.3352e-163	2.37395e-163	-1.62565e-163	8.1224e-164	-6.86064e-164	-8.2749e-163	-4.33464e-163	-1.00083e-162	1.82691e-163	0
-1.3567e-162	2.15023e-163	8.27798e-163	-2.22676e-163	1.44298e-162	1.70167e-163	6.59162e-163	5.48843e-163	6.05177e-163	-2.25429e-163	-4.05438e-163	2.92755e-163	-2.83123e-164	2.99714e-163	-1.12972e-162	-1.63236e-163	4.71118e-163	-1.76431e-163	-2.99981e-163	-1.20963e-162	-2.17991e-163	6.3352e-163	2.37395e-163	-1.62565e-163	8.1224e-164	-6.86064e-164	-8.2749e-163	-4.33464e-163	-1.00083e-162	1.82691e-163	0
-1.3567e-162	2.15023e-163	8.27798e-163	-2.22676e-163	1.44298e-162	1.70167e-163	6.59162e-163	5.48843e-163	6.05177e-163	-2.25429e-163	-4.05438e-163	2.92755e-163	-2.83123e-164	2.99714e-163	-1.12972e-162	-1.63236e-163	4.71118e-163	-1.76431e-163	-2.99981e-163	-1.20963e-162	-2.17991e-163	6.3352e-163	2.37395e-163	-1.62565e-163	8.1224e-164	-6.86064e-164	-8.2749e-163	-4.33464e-163	-1.00083e-162	1.82691e-163	0
-1.3567e-162	2.15023e-163	8.27798e-163	-2.22676e-163	1.44298e-162	1.70167e-163	6.59162e-163	5.48843e-163	6.05177e-163	-2.25429e-163	-4.05438e-163	2.92755e-163	-2.83123e-164	2.99714e-163	-1.12972e-162	-1.63236e-163	4.71118e-163	-1.76431e-163	-2.99981e-163	-1.20963e-162	-2.17991e-163	6.3352e-163	2.37395e-163	-1.62565e-163	8.1224e-164	-6.86064e-164	-8.2749e-163	-4.33464e-163	-1.00083e-162	1.82691e-163	0
-1.3567e-162	2.15023e-163	8.27798e-163	-2.22676e-163	1.44298e-162	1.70167e-163	6.59162e-163	5.48843e-163	6.05177e-163	-2.25429e-163	-4.05438e-163	2.92755e-163	-2.83123e-164	2.99714e-163	-1.12972e-162	-1.63236e-163	4.71118e-163	-1.76431e-163	-2.99981e-163	-1.20963e-162	-2.17991e-163	6.3352e-163	2.37395e-163	-1.62565e-163	8.1224e-164	-6.86064e-164	-8.2749e-163	-4.33464e-163	-1.00083e-162	1.82691e-163	0
-1.3567e-162	2.15023e-163	8.27798e-163	-2.22676e-163	1.44298e-162	1.70167e-163	6.59162e-163	5.48843e-163	6.05177e-163	-2.25429e-163	-4.05438e-163	2.92755e-163	-2.83123e-164	2.99714e-163	-1.12972e-162	-1.63236e-163	4.71118e-163	-1.76431e-163	-2.99981e-163	-1.20963e-162	-2.17991e-163	6.3352e-163	2.37395e-163	-1.62565e-163	8.1224e-164	-6.86064e-164	-8.2749e-163	-4.33464e-163	-1.00083e-162	1.82691e-163	0
-1.3567e-162	2.15023e-163	8.27798e-163	-2.22676e-163	1.44298e-162	1.70167e-163	6.59162e-163	5.48843e-163	6.05177e-163	-2.25429e-163	-4.05438e-163	2.92755e-163	-2.83123e-164	2.99714e-163	-1.12972e-162	-1.63236e-163	4.71118e-163	-1.76431e-163	-2.99981e-163	-1.20963e-162	-2.17991e-163	6.3352e-163	2.37395e-163	-1.62565e-163	8.1224e-164	-6.86064e-164	-8.2749e-163	-4.33464e-163	-1.00083e-162	1.82691e-163	0
-1.3567e-162	2.15023e-163	8.27798e-163	-2.22676e-163	1.44298e-162	1.70167e-163	6.59162e-163	5.48843e-163	6.05177e-163	-2.25429e-163	-4.05438e-163	2.92755e-163	-2.83123e-164	2.99714e-163	-1.12972e-162	-1.63236e-163	4.71118e-163	-1.76431e-163	-2.99981e-163	-1.20963e-162	-2.17991e-163	6.3352e-163	2.37395e-163	-1.62565e-163	8.1224e-164	-6.86064e-164	-8.2749e-163	-4.33464e-163	-1.00083e-162	1.82691e-163	0
-1.3567e-162	2.15023e-163	8.27798e-163	-2.22676e-163	1.44298e-162	1.70167e-163	6.59162e-163	5.48843e-163	6.05177e-163	-2.25429e-163	-4.05438e-163	2.92755e-163	-2.83123e-164	2.99714e-163	-1.12972e-162	-1.63236e-163	4.71118e-163	-1.76431e-163	-2.99981e-163	-1.20963e-162	-2.17991e-163	6.3352e-163	2.37395e-163	-1.62565e-163	8.1224e-164	-6.86064e-164	-8.2749e-163	-4.33464e-163	-1.00083e-162	1.82691e-163	0
-1.3567e-162	2.15023e-163	8.27798e-163	-2.22676e-163	1.44298e-162	1.70167e-163	6.59162e-163	5.48843e-163	6.05177e-163	-2.25429e-163	-4.05438e-163	2.92755e-163	-2.83123e-164	2.99714e-163	-1.12972e-162	-1.63236e-163	4.71118e-163	-1.76431e-163	-2.99981e-163	-1.20963e-162	-2.17991e-163	6.3352e-163	2.37395e-163	-1.62565e-163	8.1224e-164	-6.86064e-164	-8.2749e-163	-4.33464e-163	-1.00083e-162	1.82691e-163	0
-1.3567e-162	2.15023e-163	8.27798e-163	-2.22676e-163	1.44298e-162	1.70167e-163	6.59162e-163	5.48843e-163	6.05177e-163	-2.25429e-163	-4.05438e-163	2.92755e-163	-2.83123e-164	2.99714e-163	-1.12972e-162	-1.63236e-163	4.71118e-163	-1.76431e-163	-2.99981e-163	-1.20963e-162	-2.17991e-163	6.3352e-163	2.37395e-163	-1.62565e-163	8.1224e-164	-6.86064e-164	-8.2749e-163	-4.33464e-163	-1.00083e-162	1.82691e-163	0
-1.3567e-162	2.15023e-163	8.27798e-163	-2.22676e-163	1.44298e-162	1.70167e-163	6.59162e-163	5.48843e-163	6.05177e-163	-2.25429e-163	-4.05438e-163	2.92755e-163	-2.83123e-164	2.99714e-163	-1.12972e-162	-1.63236e-163	4.71118e-163	-1.76431e-163	-2.99981e-163	-1.20963e-162	-2.17991e-163	6.3352e-163	2.37395e-163	-1.62565e-163	8.1224e-164	-6.86064e-164	-8.2749e-163	-4.33464e-163	-1.00083e-162	1.82691e-163	0
-1.3567e-162	2.15023e-163	8.27798e-163	-2.22676e-163	1.44298e-162	1.70167e-163	6.59162e-163	5.48843e-163	6.05177e-163	-2.25429e-163	-4.05438e-163	2.92755e-163	-2.83123e-164	2.99714e-163	-1.12972e-162	-1.63236e-163	4.71118e-163	-1.76431e-163	-2.99981e-163	-1.20963e-162	-2.17991e-163	6.3352e-163	2.37395e-163	-1.62565e-163	8.1224e-164	-6.86064e-164	-8.2749e-163	-4.33464e-163	-1.00083e-162	1.82691e-163	0
-1.3567e-162	2.15023e-163	8.27798e-163	-2.22676e-163	1.44298e-162	1.70167e-163	6.59162e-163	5.48843e-163	6.05177e-163	-2.25429e-163	-4.05438e-163	2.92755e-163	-2.83123e-164	2.99714e-163	-1.12972e-162	-1.63236e-163	4.71118e-163	-1.76431e-163	-2.99981e-163	-1.20963e-162	-2.17991e-163	6.3352e-163	2.37395e-163	-1.62565e-163	8.1224e-164	-6.86064e-164	-8.2749e-163	-4.33464e-163	-1.00083e-162	1.82691e-163	0
-1.3567e-162	2.15023e-163	8.27798e-163	-2.22676e-163	1.44298e-162	1.70167e-163	6.59162e-163	5.48843e-163	6.05177e-163	-2.25429e-163	-4.05438e-163	2.92755e-163	-2.83123e-164	2.99714e-163	-1.12972e-162	-1.63236e-163	4.71118e-163	-1.76431e-163	-2.99981e-163	-1.20963e-162	-2.17991e-163	6.3352e-163	2.37395e-163	-1.62565e-163	8.1224e-164	-6.86064e-164	-8.2749e-163	-4.33464e-163	-1.00083e-162	1.82691e-163	0
-1.3567e-162	2.15023e-163	8.27798e-163	-2.22676e-163	1.44298e-162	1.70167e-163	6.59162e-163	5.48843e-163	6.05177e-163	-2.25429e-163	-4.05438e-163	2.92755e-163	-2.83123e-164	2.99714e-163	-1.12972e-162	-1.63236e-163	4.71118e-163	-1.76431e-163	-2.99981e-163	-1.20963e-162	-2.17991e-163	6.3352e-163	2.37395e-163	-1.62565e-163	8.1224e-164	-6.86064e-164	-8.2749e-163	-4.33464e-163	-1.00083e-162	1.82691e-163	0
-1.3567e-162	2.15023e-163	8.27798e-163	-2.22676e-163	1.44298e-162	1.70167e-163	6.59162e-163	5.48843e-163	6.05177e-163	-2.25429e-163	-4.05438e-163	2.92755e-163	-2.83123e-164	2.99714e-163	-1.12972e-162	-1.63236e-163	4.71118e-163	-1.76431e-163	-2.99981e-163	-1.20963e-162	-2.17991e-163	6.3352e-163	2.37395e-163	-1.62565e-163	8.1224e-164	-6.86064e-164	-8.2749e-163	-4.33464e-163	-1.00083e-162	1.82691e-163	0
-1.3567e-162	2.15023e-163	8.27798e-163	-2.22676e-163	1.44298e-162	1.70167e-163	6.59162e-163	5.48843e-163	6.05177e-163	-2.25429e-163	-4.05438e-163	2.92755e-163	-2.83123e-164	2.99714e-163	-1.12972e-162	-1.63236e-163	4.71118e-163	-1.76431e-163	-2.99981e-163	-1.20963e-162	-2.17991e-163	6.3352e-163	2.37395e-163	-1.62565e-163	8.1224e-164	-6.86064e-164	-8.2749e-163	-4.33464e-163	-1.00083e-162	1.82691e-163	0
-1.3567e-162	2.15023e-163	8.27798e-163	-2.22676e-163	1.44298e-162	1.70167e-163	6.59162e-163	5.48843e-163	6.05177e-163	-2.25429e-163	-4.05438e-163	2.92755e-163	-2.83123e-164	2.99714e-163	-1.12972e-162	-1.63236e-163	4.71118e-163	-1.76431e-163	-2.99981e-163	-1.20963e-162	-2.17991e-163	6.3352e-163	2.37395e-163	-1.62565e-163	8.1224e-164	-6.86064e-164	-8.2749e-163	-4.33464e-163	-1.00083e-162	1.82691e-163	0
-1.3567e-162	2.15023e-163	8.27798e-163	-2.22676e-163	1.44298e-162	1.70167e-163	6.59162e-163	5.48843e-163	6.05177e-163	-2.25429e-163	-4.05438e-163	2.92755e-163	-2.83123e-164	2.99714e-163	-1.12972e-162	-1.63236e-163	4.71118e-163	-1.76431e-163	-2.99981e-163	-1.20963e-162	-2.17991e-163	6.3352e-163	2.37395e-163	-1.62565e-163	8.1224e-164	-6.86064e-164	-8.2749e-163	-4.33464e-163	-1.00083e-162	1.82691e-163	0
-1.3567e-162	2.15023e-163	8.27798e-163	-2.22676e-163	1.44298e-162	1.70167e-163	6.59162e-163	5.48843e-163	6.05177e-163	-2.25429e-163	-4.05438e-163	2.92755e-163	-2.83123e-164	2.99714e-163	-1.12972e-162	-1.63236e-163	4.71118e-163	-1.76431e-163	-2.99981e-163	-1.20963e-162	-2.17991e-163	6.3352e-163	2.37395e-163	-1.62565e-163	8.1224e-164	-6.86064e-164	-8.2749e-163	-4.33464e-163	-1.00083e-162	1.82691e-163	0
-1.3567e-162	2.15023e-163	8.27798e-163	-2.22676e-163	1.44298e-162	1.70167e-163	6.59162e-163	5.48843e-163	6.05177e-163	-2.25429e-163	-4.05438e-163	2.92755e-163	-2.83123e-164	2.99714e-163	-1.12972e-162	-1.63236e-163	4.71118e-163	-1.76431e-163	-2.99981e-163	-1.20963e-162	-2.17991e-163	6.3352e-163	2.37395e-163	-1.62565e-163	8.1224e-164	-6.86064e-164	-8.2749e-163	-4.33464e-163	-1.00083e-162	1.82691e-163	0
-1.3567e-162	2.15023e-163	8.27798e-163	-2.22676e-163	1.44298e-162	1.70167e-163	6.59162e-163	5.48843e-163	6.05177e-163	-2.25429e-163	-4.05438e-163	2.92755e-163	-2.83123e-164	2.99714e-163	-1.12972e-162	-1.63236e-163	4.71118e-163	-1.76431e-163	-2.99981e-163	-1.20963e-162	-2.17991e-163	6.3352e-163	2.37395e-163	-1.62565e-163	8.1224e-164	-6.86064e-164	-8.2749e-163	-4.33464e-163	-1.00083e-162	1.82691e-163	0
-1.3567e-162	2.15023e-163	8.27798e-163	-2.22676e-163	1.44298e-162	1.70167e-163	6.59162e-163	5.48843e-163	6.05177e-163	-2.25429e-163	-4.05438e-163	2.92755e-163	-2.83123e-164	2.99714e-163	-1.12972e-162	-1.63236e-163	4.71118e-163	-1.76431e-163	-2.99981e-163	-1.20963e-162	-2.17991e-163	6.3352e-163	2.37395e-163	-1.62565e-163	8.1224e-164	-6.86064e-164	-8.2749e-163	-4.33464e-163	-1.00083e-162	1.82691e-163	0
-1.3567e-162	2.15023e-163	8.27798e-163	-2.22676e-163	1.44298e-162	1.70167e-163	6.59162e-163	5.48843e-163	6.05177e-163	-2.25429e-163	-4.05438e-163	2.92755e-163	-2.83123e-164	2.99714e-163	-1.12972e-162	-1.63236e-163	4.71118e-163	-1.76431e-163	-2.99981e-163	-1.20963e-162	-2.17991e-163	6.3352e-163	2.37395e-163	-1.62565e-163	8.1224e-164	-6.86064e-164	-8.2749e-163	-4.33464e-163	-1.00083e-162	1.82691e-163	0
-1.3567e-162	2.15023e-163	8.27798e-163	-2.22676e-163	1.44298e-162	1.70167e-163	6.59162e-163	5.48843e-163	6.05177e-163	-2.25429e-163	-4.05438e-163	2.92755e-163	-2.83123e-164	2.99714e-163	-1.12972e-162	-1.63236e-163	4.71118e-163	-1.76431e-163	-2.99981e-163	-1.20963e-162	-2.17991e-163	6.3352e-163	2.37395e-163	-1.62565e-163	8.1224e-164	-6.86064e-164	-8.2749e-163	-4.33464e-163	-1.00083e-162	1.82691e-163	0
-1.3567e-162	2.15023e-163	8.27798e-163	-2.22676e-163	1.44298e-162	1.70167e-163	6.59162e-163	5.48843e-163	6.05177e-163	-2.25429e-163	-4.05438e-163	2.92755e-163	-2.83123e-164	2.99714e-163	-1.12972e-162	-1.63236e-163	4.71118e-163	-1.76431e-163	-2.99981e-163	-1.20963e-162	-2.17991e-163	6.3352e-163	2.37395e-163	-1.62565e-163	8.1224e-164	-6.86064e-164	-8.2749e-163	-4.33464e-163	-1.00083e-162	1.82691e-163	0
-1.3567e-162	2.15023e-163	8.27798e-163	-2.22676e-163	1.44298e-162	1.70167e-163	6.59162e-163	5.48843e-163	6.05177e-163	-2.25429e-163	-4.05438e-163	2.92755e-163	-2.83123e-164	2.99714e-163	-1.12972e-162	-1.63236e-163	4.71118e-163	-1.76431e-163	-2.99981e-163	-1.20963e-162	-2.17991e-163	6.3352e-163	2.37395e-163	-1.62565e-163	8.1224e-164	-6.86064e-164	-8.2749e-163	-4.33464e-163	-1.00083e-162	1.82691e-163	0
-1.3567e-162	2.15023e-163	8.27798e-163	-2.22676e-163	1.44298e-162	1.70167e-163	6.59162e-163	5.48843e-163	6.05177e-163	-2.25429e-163	-4.05438e-163	2.92755e-163	-2.83123e-164	2.99714e-163	-1.12972e-162	-1.63236e-163	4.71118e-163	-1.76431e-163	-2.99981e-163	-1.20963e-162	-2.17991e-163	6.3352e-163	2.37395e-163	-1.62565e-163	8.1224e-164	-6.86064e-164	-8.2749e-163	-4.33464e-163	-1.00083e-162	1.82691e-163	0
-1.3567e-162	2.15023e-163	8.27798e-163	-2.22676e-163	1.44298e-162	1.70167e-163	6.59162e-163	5.48843e-163	6.05177e-163	-2.25429e-163	-4.05438e-163	2.92755e-163	-2.83123e-164	2.99714e-163	-1.12972e-162	-1.63236e-163	4.71118e-163	-1.76431e-163	-2.99981e-163	-1.20963e-162	-2.17991e-163	6.3352e-163	2.37395e-163	-1.62565e-163	8.1224e-164	-6.86064e-164	-8.2749e-163	-4.33464e-163	-1.00083e-162	1.82691e-163	0
-1.3567e-162	2.15023e-163	8.27798e-163	-2.22676e-163	1.44298e-162	1.70167e-163	6.59162e-163	5.48843e-163	6.05177e-163	-2.25429e-163	-4.05438e-163	2.92755e-163	-2.83123e-164	2.99714e-163	-1.12972e-162	-1.63236e-163	4.71118e-163	-1.76431e-163	-2.99981e-163	-1.20963e-162	-2.17991e-163	6.3352e-163	2.37395e-163	-1.62565e-163	8.1224e-164	-6.86064e-164	-8.2749e-163	-4.33464e-163	-1.00083e-162	1.82691e-163	0
-1.3567e-162	2.15023e-163	8.27798e-163	-2.22676e-163	1.44298e-162	1.70167e-163	6.59162e-163	5.48843e-163	6.05177e-163	-2.25429e-163	-4.05438e-163	2.92755e-163	-2.83123e-164	2.99714e-163	-1.12972e-162	-1.63236e-163	4.71118e-163	-1.76431e-163	-2.99981e-163	-1.20963e-162	-2.17991e-163	6.3352e-163	2.37395e-163	-1.62565e-163	8.1224e-164	-6.86064e-164	-8.2749e-163	-4.33464e-163	-1.00083e-162	1.82691e-163	0
-1.3567e-162	2.15023e-163	8.27798e-163	-2.22676e-163	1.44298e-162	1.70167e-163	6.59162e-163	5.48843e-163	6.05177e-163	-2.25429e-163	-4.05438e-163	2.92755e-163	-2.83123e-164	2.99714e-163	-1.12972e-162	-1.63236e-163	4.71118e-163	-1.76431e-163	-2.99981e-163	-1.20963e-162	-2.17991e-163	6.3352e-163	2.37395e-163	-1.62565e-163	8.1224e-164	-6.86064e-164	-8.2749e-163	-4.33464e-163	-1.00083e-162	1.82691e-163	0
-1.3567e-162	2.15023e-163	8.27798e-163	-2.22676e-163	1.44298e-162	1.70167e-163	6.59162e-163	5.48843e-163	6.05177e-163	-2.25429e-163	-4.05438e-163	2.92755e-163	-2.83123e-164	2.99714e-163	-1.12972e-162	-1.63236e-163	4.71118e-163	-1.76431e-163	-2.99981e-163	-1.20963e-162	-2.17991e-163	6.3352e-163	2.37395e-163	-1.62565e-163	8.1224e-164	-6.86064e-164	-8.2749e-163	-4.33464e-163	-1.00083e-162	1.82691e-163	0
-1.3567e-162	2.15023e-163	8.27798e-163	-2.22676e-163	1.44298e-162	1.70167e-163	6.59162e-163	5.48843e-163	6.05177e-163	-2.25429e-163	-4.05438e-163	2.92755e-163	-2.83123e-164	2.99714e-163	-1.12972e-162	-1.63236e-163	4.71118e-163	-1.76431e-163	-2.99981e-163	-1.20963e-162	-2.17991e-163	6.3352e-163	2.37395e-163	-1.62565e-163	8.1224e-164	-6.86064e-164	-8.2749e-163	-4.33464e-163	-1.00083e-162	1.82691e-163	0
-1.3567e-162	2.15023e-163	8.27798e-163	-2.22676e-163	1.44298e-162	1.70167e-163	6.59162e-163	5.48843e-163	6.05177e-163	-2.25429e-163	-4.05438e-163	2.92755e-163	-2.83123e-164	2.99714e-163	-1.12972e-162	-1.63236e-163	4.71118e-163	-1.76431e-163	-2.99981e-163	-1.20963e-162	-2.17991e-163	6.3352e-163	2.37395e-163	-1.62565e-163	8.1224e-164	-6.86064e-164	-8.2749e-163	-4.33464e-163	-1.00083e-162	1.82691e-163	0
-1.3567e-162	2.15023e-163	8.27798e-163	-2.22676e-163	1.44298e-162	1.70167e-163	6.59162e-163	5.48843e-163	6.05177e-163	-2.25429e-163	-4.05438e-163	2.92755e-163	-2.83123e-164	2.99714e-163	-1.12972e-162	-1.63236e-163	4.71118e-163	-1.76431e-163	-2.99981e-163	-1.20963e-162	-2.17991e-163	6.3352e-163	2.37395e-163	-1.62565e-163	8.1224e-164	-6.86064e-164	-8.2749e-163	-4.33464e-163	-1.00083e-162	1.82691e-163	0
-1.3567e-162	2.15023e-163	8.27798e-163	-2.22676e-163	1.44298e-162	1.70167e-163	6.59162e-163	5.48843e-163	6.05177e-163	-2.25429e-163	-4.05438e-163	2.92755e-163	-2.83123e-164	2.99714e-163	-1.12972e-162	-1.63236e-163	4.71118e-163	-1.76431e-163	-2.99981e-163	-1.20963e-162	-2.17991e-163	6.3352e-163	2.37395e-163	-1.62565e-163	8.1224e-164	-6.86064e-164	-8.2749e-163	-4.33464e-163	-1.00083e-162	1.82691e-163	0
-1.3567e-162	2.15023e-163	8.27798e-163	-2.22676e-163	1.44298e-162	1.70167e-163	6.59162e-163	5.48843e-163	6.05177e-163	-2.25429e-163	-4.05438e-163	2.92755e-163	-2.83123e-164	2.99714e-163	-1.12972e-162	-1.63236e-163	4.71118e-163	-1.76431e-163	-2.99981e-163	-1.20963e-162	-2.17991e-163	6.3352e-163	2.37395e-163	-1.62565e-163	8.1224e-164	-6.86064e-164	-8.2749e-163	-4.33464e-163	-1.00083e-162	1.82691e-163	0
-1.3567e-162	2.15023e-163	8.27798e-163	-2.22676e-163	1.44298e-162	1.70167e-163	6.59162e-163	5.48843e-163	6.05177e-163	-2.25429e-163	-4.05438e-163	2.92755e-163	-2.83123e-164	2.99714e-163	-1.12972e-162	-1.63236e-163	4.71118e-163	-1.76431e-163	-2.99981e-163	-1.20963e-162	-2.17991e-163	6.3352e-163	2.37395e-163	-1.62565e-163	8.1224e-164	-6.86064e-164	-8.2749e-163	-4.33464e-163	-1.00083e-162	1.82691e-163	0
-1.3567e-162	2.15023e-163	8.27798e-163	-2.22676e-163	1.44298e-162	1.70167e-163	6.59162e-163	5.48843e-163	6.05177e-163	-2.25429e-163	-4.05438e-163	2.92755e-163	-2.83123e-164	2.99714e-163	-1.12972e-162	-1.63236e-163	4.71118e-163	-1.76431e-163	-2.99981e-163	-1.20963e-162	-2.17991e-163	6.3352e-163	2.37395e-163	-1.62565e-163	8.1224e-164	-6.86064e-164	-8.2749e-163	-4.33464e-163	-1.00083e-162	1.82691e-163	0
-1.3567e-162	2.15023e-163	8.27798e-163	-2.22676e-163	1.44298e-162	1.70167e-163	6.59162e-163	5.48843e-163	6.05177e-163	-2.25429e-163	-4.05438e-163	2.92755e-163	-2.83123e-164	2.99714e-163	-1.12972e-162	-1.63236e-163	4.71118e-163	-1.76431e-163	-2.99981e-163	-1.20963e-162	-2.17991e-163	6.3352e-163	2.37395e-163	-1.62565e-163	8.1224e-164	-6.86064e-164	-8.2749e-163	-4.33464e-163	-1.00083e-162	1.82691e-163	0
-1.3567e-162	2.15023e-163	8.27798e-163	-2.22676e-163	1.44298e-162	1.70167e-163	6.59162e-163	5.48843e-163	6.05177e-163	-2.25429e-163	-4.05438e-163	2.92755e-163	-2.83123e-164	2.99714e-163	-1.12972e-162	-1.63236e-163	4.71118e-163	-1.76431e-163	-2.99981e-163	-1.20963e-162	-2.17991e-163	6.3352e-163	2.37395e-163	-1.62565e-163	8.1224e-164	-6.86064e-164	-8.2749e-163	-4.33464e-163	-1.00083e-162	1.82691e-163	0
-1.3567e-162	2.15023e-163	8.27798e-163	-2.22676e-163	1.44298e-162	1.70167e-163	6.59162e-163	5.48843e-163	6.05177e-163	-2.25429e-163	-4.05438e-163	2.92755e-163	-2.83123e-164	2.99714e-163	-1.12972e-162	-1.63236e-163	4.71118e-163	-1.76431e-163	-2.99981e-163	-1.20963e-162	-2.17991e-163	6.3352e-163	2.37395e-163	-1.62565e-163	8.1224e-164	-6.86064e-164	-8.2749e-163	-4.33464e-163	-1.00083e-162	1.82691e-163	0
-1.3567e-162	2.15023e-163	8.27798e-163	-2.22676e-163	1.44298e-162	1.70167e-163	6.59162e-163	5.48843e-163	6.05177e-163	-2.25429e-163	-4.05438e-163	2.92755e-163	-2.83123e-164	2.99714e-163	-1.12972e-162	-1.63236e-163	4.71118e-163	-1.76431e-163	-2.99981e-163	-1.20963e-162	-2.17991e-163	6.3352e-163	2.37395e-163	-1.62565e-163	8.1224e-164	-6.86064e-164	-8.2749e-163	-4.33464e-163	-1.00083e-162	1.82691e-163	0
-1.3567e-162	2.15023e-163	8.27798e-163	-2.22676e-163	1.44298e-162	1.70167e-163	6.59162e-163	5.48843e-163	6.05177e-163	-2.25429e-163	-4.05438e-163	2.92755e-163	-2.83123e-164	2.99714e-163	-1.12972e-162	-1.63236e-163	4.71118e-163	-1.76431e-163	-2.99981e-163	-1.20963e-162	-2.17991e-163	6.3352e-163	2.37395e-163	-1.62565e-163	8.1224e-164	-6.86064e-164	-8.2749e-163	-4.33464e-163	-1.00083e-162	1.82691e-163	0
-1.3567e-162	2.15023e-163	8.27798e-163	-2.22676e-163	1.44298e-162	1.70167e-163	6.59162e-163	5.48843e-163	6.05177e-163	-2.25429e-163	-4.05438e-163	2.92755e-163	-2.83123e-164	2.99714e-163	-1.12972e-162	-1.63236e-163	4.71118e-163	-1.76431e-163	-2.99981e-163	-1.20963e-162	-2.17991e-163	6.3352e-163	2.37395e-163	-1.62565e-163	8.1224e-164	-6.86064e-164	-8.2749e-163	-4.33464e-163	-1.00083e-162	1.82691e-163	0
-1.3567e-162	2.15023e-163	8.27798e-163	-2.22676e-163	1.44298e-162	1.70167e-163	6.59162e-163	5.48843e-163	6.05177e-163	-2.25429e-163	-4.05438e-163	2.92755e-163	-2.83123e-164	2.99714e-163	-1.12972e-162	-1.63236e-163	4.71118e-163	-1.76431e-163	-2.99981e-163	-1.20963e-162	-2.17991e-163	6.3352e-163	2.37395e-163	-1.62565e-163	8.1224e-164	-6.86064e-164	-8.2749e-163	-4.33464e-163	-1.00083e-162	1.82691e-163	0
-1.3567e-162	2.15023e-163	8.27798e-163	-2.22676e-163	1.44298e-162	1.70167e-163	6.59162e-163	5.48843e-163	6.05177e-163	-2.25429e-163	-4.05438e-163	2.92755e-163	-2.83123e-164	2.99714e-163	-1.12972e-162	-1.63236e-163	4.71118e-163	-1.76431e-163	-2.99981e-163	-1.20963e-162	-2.17991e-163	6.3352e-163	2.37395e-163	-1.62565e-163	8.1224e-164	-6.86064e-164	-8.2749e-163	-4.33464e-163	-1.00083e-162	1.82691e-163	0
-1.3567e-162	2.15023e-163	8.27798e-163	-2.22676e-163	1.44298e-162	1.70167e-163	6.59162e-163	5.48843e-163	6.05177e-163	-2.25429e-163	-4.05438e-163	2.92755e-163	-2.83123e-164	2.99714e-163	-1.12972e-162	-1.63236e-163	4.71118e-163	-1.76431e-163	-2.99981e-163	-1.20963e-162	-2.17991e-163	6.3352e-163	2.37395e-163	-1.62565e-163	8.1224e-164	-6.86064e-164	-8.2749e-163	-4.33464e-163	-1.00083e-162	1.82691e-163	0
-1.3567e-162	2.15023e-163	8.27798e-163	-2.22676e-163	1.44298e-162	1.70167e-163	6.59162e-163	5.48843e-163	6.05177e-163	-2.25429e-163	-4.05438e-163	2.92755e-163	-2.83123e-164	2.99714e-163	-1.12972e-162	-1.63236e-163	4.71118e-163	-1.76431e-163	-2.99981e-163	-1.20963e-162	-2.17991e-163	6.3352e-163	2.37395e-163	-1.62565e-163	8.1224e-164	-6.86064e-164	-8.2749e-163	-4.33464e-163	-1.00083e-162	1.82691e-163	0
-1.3567e-162	2.15023e-163	8.27798e-163	-2.22676e-163	1.44298e-162	1.70167e-163	6.59162e-163	5.48843e-163	6.05177e-163	-2.25429e-163	-4.05438e-163	2.92755e-163	-2.83123e-164	2.99714e-163	-1.12972e-162	-1.63236e-163	4.71118e-163	-1.76431e-163	-2.99981e-163	-1.20963e-162	-2.17991e-163	6.3352e-163	2.37395e-163	-1.62565e-163	8.1224e-164	-6.86064e-164	-8.2749e-163	-4.33464e-163	-1.00083e-162	1.82691e-163	0
-1.3567e-162	2.15023e-163	8.27798e-163	-2.22676e-163	1.44298e-162	1.70167e-163	6.59162e-163	5.48843e-163	6.05177e-163	-2.25429e-163	-4.05438e-163	2.92755e-163	-2.83123e-164	2.99714e-163	-1.12972e-162	-1.63236e-163	4.71118e-163	-1.76431e-163	-2.99981e-163	-1.20963e-162	-2.17991e-163	6.3352e-163	2.37395e-163	-1.62565e-163	8.1224e-164	-6.86064e-164	-8.2749e-163	-4.33464e-163	-1.00083e-162	1.82691e-163	0
-1.3567e-162	2.15023e-163	8.27798e-163	-2.22676e-163	1.44298e-162	1.70167e-163	6.59162e-163	5.48843e-163	6.05177e-163	-2.25429e-163	-4.05438e-163	2.92755e-163	-2.83123e-164	2.99714e-163	-1.12972e-162	-1.63236e-163	4.71118e-163	-1.76431e-163	-2.99981e-163	-1.20963e-162	-2.17991e-163	6.3352e-163	2.37395e-163	-1.62565e-163	8.1224e-164	-6.86064e-164	-8.2749e-163	-4.33464e-163	-1.00083e-162	1.82691e-163	0
-1.3567e-162	2.15023e-163	8.27798e-163	-2.22676e-163	1.44298e-162	1.70167e-163	6.59162e-163	5.48843e-163	6.05177e-163	-2.25429e-163	-4.05438e-163	2.92755e-163	-2.83123e-164	2.99714e-163	-1.12972e-162	-1.63236e-163	4.71118e-163	-1.76431e-163	-2.99981e-163	-1.20963e-162	-2.17991e-163	6.3352e-163	2.37395e-163	-1.62565e-163	8.1224e-164	-6.86064e-164	-8.2749e-163	-4.33464e-163	-1.00083e-162	1.82691e-163	0
-1.3567e-162	2.15023e-163	8.27798e-163	-2.22676e-163	1.44298e-162	1.70167e-163	6.59162e-163	5.48843e-163	6.05177e-163	-2.25429e-163	-4.05438e-163	2.92755e-163	-2.83123e-164	2.99714e-163	-1.12972e-162	-1.63236e-163	4.71118e-163	-1.76431e-163	-2.99981e-163	-1.20963e-162	-2.17991e-163	6.3352e-163	2.37395e-163	-1.62565e-163	8.1224e-164	-6.86064e-164	-8.2749e-163	-4.33464e-163	-1.00083e-162	1.82691e-163	0
-1.3567e-162	2.15023e-163	8.27798e-163	-2.22676e-163	1.44298e-162	1.70167e-163	6.59162e-163	5.48843e-163	6.05177e-163	-2.25429e-163	-4.05438e-163	2.92755e-163	-2.83123e-164	2.99714e-163	-1.12972e-162	-1.63236e-163	4.71118e-163	-1.76431e-163	-2.99981e-163	-1.20963e-162	-2.17991e-163	6.3352e-163	2.37395e-163	-1.62565e-163	8.1224e-164	-6.86064e-164	-8.2749e-163	-4.33464e-163	-1.00083e-162	1.82691e-163	0
-1.3567e-162	2.15023e-163	8.27798e-163	-2.22676e-163	1.44298e-162	1.70167e-163	6.59162e-163	5.48843e-163	6.05177e-163	-2.25429e-163	-4.05438e-163	2.92755e-163	-2.83123e-164	2.99714e-163	-1.12972e-162	-1.63236e-163	4.71118e-163	-1.76431e-163	-2.99981e-163	-1.20963e-162	-2.17991e-163	6.3352e-163	2.37395e-163	-1.62565e-163	8.1224e-164	-6.86064e-164	-8.2749e-163	-4.33464e-163	-1.00083e-162	1.82691e-163	0
-1.3567e-162	2.15023e-163	8.27798e-163	-2.22676e-163	1.44298e-162	1.70167e-163	6.59162e-163	5.48843e-163	6.05177e-163	-2.25429e-163	-4.05438e-163	2.92755e-163	-2.83123e-164	2.99714e-163	-1.12972e-162	-1.63236e-163	4.71118e-163	-1.76431e-163	-2.99981e-163	-1.20963e-162	-2.17991e-163	6.3352e-163	2.37395e-163	-1.62565e-163	8.1224e-164	-6.86064e-164	-8.2749e-163	-4.33464e-163	-1.00083e-162	1.82691e-163	0
-1.3567e-162	2.15023e-163	8.27798e-163	-2.22676e-163	1.44298e-162	1.70167e-163	6.59162e-163	5.48843e-163	6.05177e-163	-2.25429e-163	-4.05438e-163	2.92755e-163	-2.83123e-164	2.99714e-163	-1.12972e-162	-1.63236e-163	4.71118e-163	-1.76431e-163	-2.99981e-163	-1.20963e-162	-2.17991e-163	6.3352e-163	2.37395e-163	-1.62565e-163	8.1224e-164	-6.86064e-164	-8.2749e-163	-4.33464e-163	-1.00083e-162	1.82691e-163	0
-1.3567e-162	2.15023e-163	8.27798e-163	-2.22676e-163	1.44298e-162	1.70167e-163	6.59162e-163	5.48843e-163	6.05177e-163	-2.25429e-163	-4.05438e-163	2.92755e-163	-2.83123e-164	2.99714e-163	-1.12972e-162	-1.63236e-163	4.71118e-163	-1.76431e-163	-2.99981e-163	-1.20963e-162	-2.17991e-163	6.3352e-163	2.37395e-163	-1.62565e-163	8.1224e-164	-6.86064e-164	-8.2749e-163	-4.33464e-163	-1.00083e-162	1.82691e-163	0
-1.3567e-162	2.15023e-163	8.27798e-163	-2.22676e-163	1.44298e-162	1.70167e-163	6.59162e-163	5.48843e-163	6.05177e-163	-2.25429e-163	-4.05438e-163	2.92755e-163	-2.83123e-164	2.99714e-163	-1.12972e-162	-1.63236e-163	4.71118e-163	-1.76431e-163	-2.99981e-163	-1.20963e-162	-2.17991e-163	6.3352e-163	2.37395e-163	-1.62565e-163	8.1224e-164	-6.86064e-164	-8.2749e-163	-4.33464e-163	-1.00083e-162	1.82691e-163	0
-1.3567e-162	2.15023e-163	8.27798e-163	-2.22676e-163	1.44298e-162	1.70167e-163	6.59162e-163	5.48843e-163	6.05177e-163	-2.25429e-163	-4.05438e-163	2.92755e-163	-2.83123e-164	2.99714e-163	-1.12972e-162	-1.63236e-163	4.71118e-163	-1.76431e-163	-2.99981e-163	-1.20963e-162	-2.17991e-163	6.3352e-163	2.37395e-163	-1.62565e-163	8.1224e-164	-6.86064e-164	-8.2749e-163	-4.33464e-163	-1.00083e-162	1.82691e-163	0
-1.3567e-162	2.15023e-163	8.27798e-163	-2.22676e-163	1.44298e-162	1.70167e-163	6.59162e-163	5.48843e-163	6.05177e-163	-2.25429e-163	-4.05438e-163	2.92755e-163	-2.83123e-164	2.99714e-163	-1.12972e-162	-1.63236e-163	4.71118e-163	-1.76431e-163	-2.99981e-163	-1.20963e-162	-2.17991e-163	6.3352e-163	2.37395e-163	-1.62565e-163	8.1224e-164	-6.86064e-164	-8.2749e-163	-4.33464e-163	-1.00083e-162	1.82691e-163	0
-1.3567e-162	2.15023e-163	8.27798e-163	-2.22676e-163	1.44298e-162	1.70167e-163	6.59162e-163	5.48843e-163	6.05177e-163	-2.25429e-163	-4.05438e-163	2.92755e-163	-2.83123e-164	2.99714e-163	-1.12972e-162	-1.63236e-163	4.71118e-163	-1.76431e-163	-2.99981e-163	-1.20963e-162	-2.17991e-163	6.3352e-163	2.37395e-163	-1.62565e-163	8.1224e-164	-6.86064e-164	-8.2749e-163	-4.33464e-163	-1.00083e-162	1.82691e-163	0
-1.3567e-162	2.15023e-163	8.27798e-163	-2.22676e-163	1.44298e-162	1.70167e-163	6.59162e-163	5.48843e-163	6.05177e-163	-2.25429e-163	-4.05438e-163	2.92755e-163	-2.83123e-164	2.99714e-163	-1.12972e-162	-1.63236e-163	4.71118e-163	-1.76431e-163	-2.99981e-163	-1.20963e-162	-2.17991e-163	6.3352e-163	2.37395e-163	-1.62565e-163	8.1224e-164	-6.86064e-164	-8.2749e-163	-4.33464e-163	-1.00083e-162	1.82691e-163	0
-1.3567e-162	2.15023e-163	8.27798e-163	-2.22676e-163	1.44298e-162	1.70167e-163	6.59162e-163	5.48843e-163	6.05177e-163	-2.25429e-163	-4.05438e-163	2.92755e-163	-2.83123e-164	2.99714e-163	-1.12972e-162	-1.63236e-163	4.71118e-163	-1.76431e-163	-2.99981e-163	-1.20963e-162	-2.17991e-163	6.3352e-163	2.37395e-163	-1.62565e-163	8.1224e-164	-6.86064e-164	-8.2749e-163	-4.33464e-163	-1.00083e-162	1.82691e-163	0
-1.3567e-162	2.15023e-163	8.27798e-163	-2.22676e-163	1.44298e-162	1.70167e-163	6.59162e-163	5.48843e-163	6.05177e-163	-2.25429e-163	-4.05438e-163	2.92755e-163	-2.83123e-164	2.99714e-163	-1.12972e-162	-1.63236e-163	4.71118e-163	-1.76431e-163	-2.99981e-163	-1.20963e-162	-2.17991e-163	6.3352e-163	2.37395e-163	-1.62565e-163	8.1224e-164	-6.86064e-164	-8.2749e-163	-4.33464e-163	-1.00083e-162	1.82691e-163	0
-1.3567e-162	2.15023e-163	8.27798e-163	-2.22676e-163	1.44298e-162	1.70167e-163	6.59162e-163	5.48843e-163	6.05177e-163	-2.25429e-163	-4.05438e-163	2.92755e-163	-2.83123e-164	2.99714e-163	-1.12972e-162	-1.63236e-163	4.71118e-163	-1.76431e-163	-2.99981e-163	-1.20963e-162	-2.17991e-163	6.3352e-163	2.37395e-163	-1.62565e-163	8.1224e-164	-6.86064e-164	-8.2749e-163	-4.33464e-163	-1.00083e-162	1.82691e-163	0
-1.3567e-162	2.15023e-163	8.27798e-163	-2.22676e-163	1.44298e-162	1.70167e-163	6.59162e-163	5.48843e-163	6.05177e-163	-2.25429e-163	-4.05438e-163	2.92755e-163	-2.83123e-164	2.99714e-163	-1.12972e-162	-1.63236e-163	4.71118e-163	-1.76431e-163	-2.99981e-163	-1.20963e-162	-2.17991e-163	6.3352e-163	2.37395e-163	-1.62565e-163	8.1224e-164	-6.86064e-164	-8.2749e-163	-4.33464e-163	-1.00083e-162	1.82691e-163	0
-1.3567e-162	2.15023e-163	8.27798e-163	-2.22676e-163	1.44298e-162	1.70167e-163	6.59162e-163	5.48843e-163	6.05177e-163	-2.25429e-163	-4.05438e-163	2.92755e-163	-2.83123e-164	2.99714e-163	-1.12972e-162	-1.63236e-163	4.71118e-163	-1.76431e-163	-2.99981e-163	-1.20963e-162	-2.17991e-163	6.3352e-163	2.37395e-163	-1.62565e-163	8.1224e-164	-6.86064e-164	-8.2749e-163	-4.33464e-163	-1.00083e-162	1.82691e-163	0
-1.3567e-162	2.15023e-163	8.27798e-163	-2.22676e-163	1.44298e-162	1.70167e-163	6.59162e-163	5.48843e-163	6.05177e-163	-2.25429e-163	-4.05438e-163	2.92755e-163	-2.83123e-164	2.99714e-163	-1.12972e-162	-1.63236e-163	4.71118e-163	-1.76431e-163	-2.99981e-163	-1.20963e-162	-2.17991e-163	6.3352e-163	2.37395e-163	-1.62565e-163	8.1224e-164	-6.86064e-164	-8.2749e-163	-4.33464e-163	-1.00083e-162	1.82691e-163	0
-1.3567e-162	2.15023e-163	8.27798e-163	-2.22676e-163	1.44298e-162	1.70167e-163	6.59162e-163	5.48843e-163	6.05177e-163	-2.25429e-163	-4.05438e-163	2.92755e-163	-2.83123e-164	2.99714e-163	-1.12972e-162	-1.63236e-163	4.71118e-163	-1.76431e-163	-2.99981e-163	-1.20963e-162	-2.17991e-163	6.3352e-163	2.37395e-163	-1.62565e-163	8.1224e-164	-6.86064e-164	-8.2749e-163	-4.33464e-163	-1.00083e-162	1.82691e-163	0
-1.3567e-162	2.15023e-163	8.27798e-163	-2.22676e-163	1.44298e-162	1.70167e-163	6.59162e-163	5.48843e-163	6.05177e-163	-2.25429e-163	-4.05438e-163	2.92755e-163	-2.83123e-164	2.99714e-163	-1.12972e-162	-1.63236e-163	4.71118e-163	-1.76431e-163	-2.99981e-163	-1.20963e-162	-2.17991e-163	6.3352e-163	2.37395e-163	-1.62565e-163	8.1224e-164	-6.86064e-164	-8.2749e-163	-4.33464e-163	-1.00083e-162	1.82691e-163	0
-1.3567e-162	2.15023e-163	8.27798e-163	-2.22676e-163	1.44298e-162	1.70167e-163	6.59162e-163	5.48843e-163	6.05177e-163	-2.25429e-163	-4.05438e-163	2.92755e-163	-2.83123e-164	2.99714e-163	-1.12972e-162	-1.63236e-163	4.71118e-163	-1.76431e-163	-2.99981e-163	-1.20963e-162	-2.17991e-163	6.3352e-163	2.37395e-163	-1.62565e-163	8.1224e-164	-6.86064e-164	-8.2749e-163	-4.33464e-163	-1.00083e-162	1.82691e-163	0
-1.3567e-162	2.15023e-163	8.27798e-163	-2.22676e-163	1.44298e-162	1.70167e-163	6.59162e-163	5.48843e-163	6.05177e-163	-2.25429e-163	-4.05438e-163	2.92755e-163	-2.83123e-164	2.99714e-163	-1.12972e-162	-1.63236e-163	4.71118e-163	-1.76431e-163	-2.99981e-163	-1.20963e-162	-2.17991e-163	6.3352e-163	2.37395e-163	-1.62565e-163	8.1224e-164	-6.86064e-164	-8.2749e-163	-4.33464e-163	-1.00083e-162	1.82691e-163	0
-1.3567e-162	2.15023e-163	8.27798e-163	-2.22676e-163	1.44298e-162	1.70167e-163	6.59162e-163	5.48843e-163	6.05177e-163	-2.25429e-163	-4.05438e-163	2.92755e-163	-2.83123e-164	2.99714e-163	-1.12972e-162	-1.63236e-163	4.71118e-163	-1.76431e-163	-2.99981e-163	-1.20963e-162	-2.17991e-163	6.3352e-163	2.37395e-163	-1.62565e-163	8.1224e-164	-6.86064e-164	-8.2749e-163	-4.33464e-163	-1.00083e-162	1.82691e-163	0
-1.3567e-162	2.15023e-163	8.27798e-163	-2.22676e-163	1.44298e-162	1.70167e-163	6.59162e-163	5.48843e-163	6.05177e-163	-2.25429e-163	-4.05438e-163	2.92755e-163	-2.83123e-164	2.99714e-163	-1.12972e-162	-1.63236e-163	4.71118e-163	-1.76431e-163	-2.99981e-163	-1.20963e-162	-2.17991e-163	6.3352e-163	2.37395e-163	-1.62565e-163	8.1224e-164	-6.86064e-164	-8.2749e-163	-4.33464e-163	-1.00083e-162	1.82691e-163	0
-1.3567e-162	2.15023e-163	8.27798e-163	-2.22676e-163	1.44298e-162	1.70167e-163	6.59162e-163	5.48843e-163	6.05177e-163	-2.25429e-163	-4.05438e-163	2.92755e-163	-2.83123e-164	2.99714e-163	-1.12972e-162	-1.63236e-163	4.71118e-163	-1.76431e-163	-2.99981e-163	-1.20963e-162	-2.17991e-163	6.3352e-163	2.37395e-163	-1.62565e-163	8.1224e-164	-6.86064e-164	-8.2749e-163	-4.33464e-163	-1.00083e-162	1.82691e-163	0
-1.3567e-162	2.15023e-163	8.27798e-163	-2.22676e-163	1.44298e-162	1.70167e-163	6.59162e-163	5.48843e-163	6.05177e-163	-2.25429e-163	-4.05438e-163	2.92755e-163	-2.83123e-164	2.99714e-163	-1.12972e-162	-1.63236e-163	4.71118e-163	-1.76431e-163	-2.99981e-163	-1.20963e-162	-2.17991e-163	6.3352e-163	2.37395e-163	-1.62565e-163	8.1224e-164	-6.86064e-164	-8.2749e-163	-4.33464e-163	-1.00083e-162	1.82691e-163	0
-1.3567e-162	2.15023e-163	8.27798e-163	-2.22676e-163	1.44298e-162	1.70167e-163	6.59162e-163	5.48843e-163	6.05177e-163	-2.25429e-163	-4.05438e-163	2.92755e-163	-2.83123e-164	2.99714e-163	-1.12972e-162	-1.63236e-163	4.71118e-163	-1.76431e-163	-2.99981e-163	-1.20963e-162	-2.17991e-163	6.3352e-163	2.37395e-163	-1.62565e-163	8.1224e-164	-6.86064e-164	-8.2749e-163	-4.33464e-163	-1.00083e-162	1.82691e-163	0
-1.3567e-162	2.15023e-163	8.27798e-163	-2.22676e-163	1.44298e-162	1.70167e-163	6.59162e-163	5.48843e-163	6.05177e-163	-2.25429e-163	-4.05438e-163	2.92755e-163	-2.83123e-164	2.99714e-163	-1.12972e-162	-1.63236e-163	4.71118e-163	-1.76431e-163	-2.99981e-163	-1.20963e-162	-2.17991e-163	6.3352e-163	2.37395e-163	-1.62565e-163	8.1224e-164	-6.86064e-164	-8.2749e-163	-4.33464e-163	-1.00083e-162	1.82691e-163	0
-1.3567e-162	2.15023e-163	8.27798e-163	-2.22676e-163	1.44298e-162	1.70167e-163	6.59162e-163	5.48843e-163	6.05177e-163	-2.25429e-163	-4.05438e-163	2.92755e-163	-2.83123e-164	2.99714e-163	-1.12972e-162	-1.63236e-163	4.71118e-163	-1.76431e-163	-2.99981e-163	-1.20963e-162	-2.17991e-163	6.3352e-163	2.37395e-163	-1.62565e-163	8.1224e-164	-6.86064e-164	-8.2749e-163	-4.33464e-163	-1.00083e-162	1.82691e-163	0
-1.3567e-162	2.15023e-163	8.27798e-163	-2.22676e-163	1.44298e-162	1.70167e-163	6.59162e-163	5.48843e-163	6.05177e-163	-2.25429e-163	-4.05438e-163	2.92755e-163	-2.83123e-164	2.99714e-163	-1.12972e-162	-1.63236e-163	4.71118e-163	-1.76431e-163	-2.99981e-163	-1.20963e-162	-2.17991e-163	6.3352e-163	2.37395e-163	-1.62565e-163	8.1224e-164	-6.86064e-164	-8.2749e-163	-4.33464e-163	-1.00083e-162	1.82691e-163	0
-1.3567e-162	2.15023e-163	8.27798e-163	-2.22676e-163	1.44298e-162	1.70167e-163	6.59162e-163	5.48843e-163	6.05177e-163	-2.25429e-163	-4.05438e-163	2.92755e-163	-2.83123e-164	2.99714e-163	-1.12972e-162	-1.63236e-163	4.71118e-163	-1.76431e-163	-2.99981e-163	-1.20963e-162	-2.17991e-163	6.3352e-163	2.37395e-163	-1.62565e-163	8.1224e-164	-6.86064e-164	-8.2749e-163	-4.33464e-163	-1.00083e-162	1.82691e-163	0
-1.3567e-162	2.15023e-163	8.27798e-163	-2.22676e-163	1.44298e-162	1.70167e-163	6.59162e-163	5.48843e-163	6.05177e-163	-2.25429e-163	-4.05438e-163	2.92755e-163	-2.83123e-164	2.99714e-163	-1.12972e-162	-1.63236e-163	4.71118e-163	-1.76431e-163	-2.99981e-163	-1.20963e-162	-2.17991e-163	6.3352e-163	2.37395e-163	-1.62565e-163	8.1224e-164	-6.86064e-164	-8.2749e-163	-4.33464e-163	-1.00083e-162	1.82691e-163	0
-1.3567e-162	2.15023e-163	8.27798e-163	-2.22676e-163	1.44298e-162	1.70167e-163	6.59162e-163	5.48843e-163	6.05177e-163	-2.25429e-163	-4.05438e-163	2.92755e-163	-2.83123e-164	2.99714e-163	-1.12972e-162	-1.63236e-163	4.71118e-163	-1.76431e-163	-2.99981e-163	-1.20963e-162	-2.17991e-163	6.3352e-163	2.37395e-163	-1.62565e-163	8.1224e-164	-6.86064e-164	-8.2749e-163	-4.33464e-163	-1.00083e-162	1.82691e-163	0
-1.3567e-162	2.15023e-163	8.27798e-163	-2.22676e-163	1.44298e-162	1.70167e-163	6.59162e-163	5.48843e-163	6.05177e-163	-2.25429e-163	-4.05438e-163	2.92755e-163	-2.83123e-164	2.99714e-163	-1.12972e-162	-1.63236e-163	4.71118e-163	-1.76431e-163	-2.99981e-163	-1.20963e-162	-2.17991e-163	6.3352e-163	2.37395e-163	-1.62565e-163	8.1224e-164	-6.86064e-164	-8.2749e-163	-4.33464e-163	-1.00083e-162	1.82691e-163	0
-1.3567e-162	2.15023e-163	8.27798e-163	-2.22676e-163	1.44298e-162	1.70167e-163	6.59162e-163	5.48843e-163	6.05177e-163	-2.25429e-163	-4.05438e-163	2.92755e-163	-2.83123e-164	2.99714e-163	-1.12972e-162	-1.63236e-163	4.71118e-163	-1.76431e-163	-2.99981e-163	-1.20963e-162	-2.17991e-163	6.3352e-163	2.37395e-163	-1.62565e-163	8.1224e-164	-6.86064e-164	-8.2749e-163	-4.33464e-163	-1.00083e-162	1.82691e-163	0
-1.3567e-162	2.15023e-163	8.27798e-163	-2.22676e-163	1.44298e-162	1.70167e-163	6.59162e-163	5.48843e-163	6.05177e-163	-2.25429e-163	-4.05438e-163	2.92755e-163	-2.83123e-164	2.99714e-163	-1.12972e-162	-1.63236e-163	4.71118e-163	-1.76431e-163	-2.99981e-163	-1.20963e-162	-2.17991e-163	6.3352e-163	2.37395e-163	-1.62565e-163	8.1224e-164	-6.86064e-164	-8.2749e-163	-4.33464e-163	-1.00083e-162	1.82691e-163	0
-1.3567e-162	2.15023e-163	8.27798e-163	-2.22676e-163	1.44298e-162	1.70167e-163	6.59162e-163	5.48843e-163	6.05177e-163	-2.25429e-163	-4.05438e-163	2.92755e-163	-2.83123e-164	2.99714e-163	-1.12972e-162	-1.63236e-163	4.71118e-163	-1.76431e-163	-2.99981e-163	-1.20963e-162	-2.17991e-163	6.3352e-163	2.37395e-163	-1.62565e-163	8.1224e-164	-6.86064e-164	-8.2749e-163	-4.33464e-163	-1.00083e-162	1.82691e-163	0
-1.3567e-162	2.15023e-163	8.27798e-163	-2.22676e-163	1.44298e-162	1.70167e-163	6.59162e-163	5.48843e-163	6.05177e-163	-2.25429e-163	-4.05438e-163	2.92755e-163	-2.83123e-164	2.99714e-163	-1.12972e-162	-1.63236e-163	4.71118e-163	-1.76431e-163	-2.99981e-163	-1.20963e-162	-2.17991e-163	6.3352e-163	2.37395e-163	-1.62565e-163	8.1224e-164	-6.86064e-164	-8.2749e-163	-4.33464e-163	-1.00083e-162	1.82691e-163	0
-1.3567e-162	2.15023e-163	8.27798e-163	-2.22676e-163	1.44298e-162	1.70167e-163	6.59162e-163	5.48843e-163	6.05177e-163	-2.25429e-163	-4.05438e-163	2.92755e-163	-2.83123e-164	2.99714e-163	-1.12972e-162	-1.63236e-163	4.71118e-163	-1.76431e-163	-2.99981e-163	-1.20963e-162	-2.17991e-163	6.3352e-163	2.37395e-163	-1.62565e-163	8.1224e-164	-6.86064e-164	-8.2749e-163	-4.33464e-163	-1.00083e-162	1.82691e-163	0
-1.3567e-162	2.15023e-163	8.27798e-163	-2.22676e-163	1.44298e-162	1.70167e-163	6.59162e-163	5.48843e-163	6.05177e-163	-2.25429e-163	-4.05438e-163	2.92755e-163	-2.83123e-164	2.99714e-163	-1.12972e-162	-1.63236e-163	4.71118e-163	-1.76431e-163	-2.99981e-163	-1.20963e-162	-2.17991e-163	6.3352e-163	2.37395e-163	-1.62565e-163	8.1224e-164	-6.86064e-164	-8.2749e-163	-4.33464e-163	-1.00083e-162	1.82691e-163	0
-1.3567e-162	2.15023e-163	8.27798e-163	-2.22676e-163	1.44298e-162	1.70167e-163	6.59162e-163	5.48843e-163	6.05177e-163	-2.25429e-163	-4.05438e-163	2.92755e-163	-2.83123e-164	2.99714e-163	-1.12972e-162	-1.63236e-163	4.71118e-163	-1.76431e-163	-2.99981e-163	-1.20963e-162	-2.17991e-163	6.3352e-163	2.37395e-163	-1.62565e-163	8.1224e-164	-6.86064e-164	-8.2749e-163	-4.33464e-163	-1.00083e-162	1.82691e-163	0
-1.3567e-162	2.15023e-163	8.27798e-163	-2.22676e-163	1.44298e-162	1.70167e-163	6.59162e-163	5.48843e-163	6.05177e-163	-2.25429e-163	-4.05438e-163	2.92755e-163	-2.83123e-164	2.99714e-163	-1.12972e-162	-1.63236e-163	4.71118e-163	-1.76431e-163	-2.99981e-163	-1.20963e-162	-2.17991e-163	6.3352e-163	2.37395e-163	-1.62565e-163	8.1224e-164	-6.86064e-164	-8.2749e-163	-4.33464e-163	-1.00083e-162	1.82691e-163	0
-1.3567e-162	2.15023e-163	8.27798e-163	-2.22676e-163	1.44298e-162	1.70167e-163	6.59162e-163	5.48843e-163	6.05177e-163	-2.25429e-163	-4.05438e-163	2.92755e-163	-2.83123e-164	2.99714e-163	-1.12972e-162	-1.63236e-163	4.71118e-163	-1.76431e-163	-2.99981e-163	-1.20963e-162	-2.17991e-163	6.3352e-163	2.37395e-163	-1.62565e-163	8.1224e-164	-6.86064e-164	-8.2749e-163	-4.33464e-163	-1.00083e-162	1.82691e-163	0
-1.3567e-162	2.15023e-163	8.27798e-163	-2.22676e-163	1.44298e-162	1.70167e-163	6.59162e-163	5.48843e-163	6.05177e-163	-2.25429e-163	-4.05438e-163	2.92755e-163	-2.83123e-164	2.99714e-163	-1.12972e-162	-1.63236e-163	4.71118e-163	-1.76431e-163	-2.99981e-163	-1.20963e-162	-2.17991e-163	6.3352e-163	2.37395e-163	-1.62565e-163	8.1224e-164	-6.86064e-164	-8.2749e-163	-4.33464e-163	-1.00083e-162	1.82691e-163	0
-1.3567e-162	2.15023e-163	8.27798e-163	-2.22676e-163	1.44298e-162	1.70167e-163	6.59162e-163	5.48843e-163	6.05177e-163	-2.25429e-163	-4.05438e-163	2.92755e-163	-2.83123e-164	2.99714e-163	-1.12972e-162	-1.63236e-163	4.71118e-163	-1.76431e-163	-2.99981e-163	-1.20963e-162	-2.17991e-163	6.3352e-163	2.37395e-163	-1.62565e-163	8.1224e-164	-6.86064e-164	-8.2749e-163	-4.33464e-163	-1.00083e-162	1.82691e-163	0
-1.3567e-162	2.15023e-163	8.27798e-163	-2.22676e-163	1.44298e-162	1.70167e-163	6.59162e-163	5.48843e-163	6.05177e-163	-2.25429e-163	-4.05438e-163	2.92755e-163	-2.83123e-164	2.99714e-163	-1.12972e-162	-1.63236e-163	4.71118e-163	-1.76431e-163	-2.99981e-163	-1.20963e-162	-2.17991e-163	6.3352e-163	2.37395e-163	-1.62565e-163	8.1224e-164	-6.86064e-164	-8.2749e-163	-4.33464e-163	-1.00083e-162	1.82691e-163	0
-1.3567e-162	2.15023e-163	8.27798e-163	-2.22676e-163	1.44298e-162	1.70167e-163	6.59162e-163	5.48843e-163	6.05177e-163	-2.25429e-163	-4.05438e-163	2.92755e-163	-2.83123e-164	2.99714e-163	-1.12972e-162	-1.63236e-163	4.71118e-163	-1.76431e-163	-2.99981e-163	-1.20963e-162	-2.17991e-163	6.3352e-163	2.37395e-163	-1.62565e-163	8.1224e-164	-6.86064e-164	-8.2749e-163	-4.33464e-163	-1.00083e-162	1.82691e-163	0
-1.3567e-162	2.15023e-163	8.27798e-163	-2.22676e-163	1.44298e-162	1.70167e-163	6.59162e-163	5.48843e-163	6.05177e-163	-2.25429e-163	-4.05438e-163	2.92755e-163	-2.83123e-164	2.99714e-163	-1.12972e-162	-1.63236e-163	4.71118e-163	-1.76431e-163	-2.99981e-163	-1.20963e-162	-2.17991e-163	6.3352e-163	2.37395e-163	-1.62565e-163	8.1224e-164	-6.86064e-164	-8.2749e-163	-4.33464e-163	-1.00083e-162	1.82691e-163	0
-1.3567e-162	2.15023e-163	8.27798e-163	-2.22676e-163	1.44298e-162	1.70167e-163	6.59162e-163	5.48843e-163	6.05177e-163	-2.25429e-163	-4.05438e-163	2.92755e-163	-2.83123e-164	2.99714e-163	-1.12972e-162	-1.63236e-163	4.71118e-163	-1.76431e-163	-2.99981e-163	-1.20963e-162	-2.17991e-163	6.3352e-163	2.37395e-163	-1.62565e-163	8.1224e-164	-6.86064e-164	-8.2749e-163	-4.33464e-163	-1.00083e-162	1.82691e-163	0
-1.3567e-162	2.15023e-163	8.27798e-163	-2.22676e-163	1.44298e-162	1.70167e-163	6.59162e-163	5.48843e-163	6.05177e-163	-2.25429e-163	-4.05438e-163	2.92755e-163	-2.83123e-164	2.99714e-163	-1.12972e-162	-1.63236e-163	4.71118e-163	-1.76431e-163	-2.99981e-163	-1.20963e-162	-2.17991e-163	6.3352e-163	2.37395e-163	-1.62565e-163	8.1224e-164	-6.86064e-164	-8.2749e-163	-4.33464e-163	-1.00083e-162	1.82691e-163	0
-1.3567e-162	2.15023e-163	8.27798e-163	-2.22676e-163	1.44298e-162	1.70167e-163	6.59162e-163	5.48843e-163	6.05177e-163	-2.25429e-163	-4.05438e-163	2.92755e-163	-2.83123e-164	2.99714e-163	-1.12972e-162	-1.63236e-163	4.71118e-163	-1.76431e-163	-2.99981e-163	-1.20963e-162	-2.17991e-163	6.3352e-163	2.37395e-163	-1.62565e-163	8.1224e-164	-6.86064e-164	-8.2749e-163	-4.33464e-163	-1.00083e-162	1.82691e-163	0
-1.3567e-162	2.15023e-163	8.27798e-163	-2.22676e-163	1.44298e-162	1.70167e-163	6.59162e-163	5.48843e-163	6.05177e-163	-2.25429e-163	-4.05438e-163	2.92755e-163	-2.83123e-164	2.99714e-163	-1.12972e-162	-1.63236e-163	4.71118e-163	-1.76431e-163	-2.99981e-163	-1.20963e-162	-2.17991e-163	6.3352e-163	2.37395e-163	-1.62565e-163	8.1224e-164	-6.86064e-164	-8.2749e-163	-4.33464e-163	-1.00083e-162	1.82691e-163	0
-1.3567e-162	2.15023e-163	8.27798e-163	-2.22676e-163	1.44298e-162	1.70167e-163	6.59162e-163	5.48843e-163	6.05177e-163	-2.25429e-163	-4.05438e-163	2.92755e-163	-2.83123e-164	2.99714e-163	-1.12972e-162	-1.63236e-163	4.71118e-163	-1.76431e-163	-2.99981e-163	-1.20963e-162	-2.17991e-163	6.3352e-163	2.37395e-163	-1.62565e-163	8.1224e-164	-6.86064e-164	-8.2749e-163	-4.33464e-163	-1.00083e-162	1.82691e-163	0
-1.3567e-162	2.15023e-163	8.27798e-163	-2.22676e-163	1.44298e-162	1.70167e-163	6.59162e-163	5.48843e-163	6.05177e-163	-2.25429e-163	-4.05438e-163	2.92755e-163	-2.83123e-164	2.99714e-163	-1.12972e-162	-1.63236e-163	4.71118e-163	-1.76431e-163	-2.99981e-163	-1.20963e-162	-2.17991e-163	6.3352e-163	2.37395e-163	-1.62565e-163	8.1224e-164	-6.86064e-164	-8.2749e-163	-4.33464e-163	-1.00083e-162	1.82691e-163	0
-1.3567e-162	2.15023e-163	8.27798e-163	-2.22676e-163	1.44298e-162	1.70167e-163	6.59162e-163	5.48843e-163	6.05177e-163	-2.25429e-163	-4.05438e-163	2.92755e-163	-2.83123e-164	2.99714e-163	-1.12972e-162	-1.63236e-163	4.71118e-163	-1.76431e-163	-2.99981e-163	-1.20963e-162	-2.17991e-163	6.3352e-163	2.37395e-163	-1.62565e-163	8.1224e-164	-6.86064e-164	-8.2749e-163	-4.33464e-163	-1.00083e-162	1.82691e-163	0
-1.3567e-162	2.15023e-163	8.27798e-163	-2.22676e-163	1.44298e-162	1.70167e-163	6.59162e-163	5.48843e-163	6.05177e-163	-2.25429e-163	-4.05438e-163	2.92755e-163	-2.83123e-164	2.99714e-163	-1.12972e-162	-1.63236e-163	4.71118e-163	-1.76431e-163	-2.99981e-163	-1.20963e-162	-2.17991e-163	6.3352e-163	2.37395e-163	-1.62565e-163	8.1224e-164	-6.86064e-164	-8.2749e-163	-4.33464e-163	-1.00083e-162	1.82691e-163	0
-1.3567e-162	2.15023e-163	8.27798e-163	-2.22676e-163	1.44298e-162	1.70167e-163	6.59162e-163	5.48843e-163	6.05177e-163	-2.25429e-163	-4.05438e-163	2.92755e-163	-2.83123e-164	2.99714e-163	-1.12972e-162	-1.63236e-163	4.71118e-163	-1.76431e-163	-2.99981e-163	-1.20963e-162	-2.17991e-163	6.3352e-163	2.37395e-163	-1.62565e-163	8.1224e-164	-6.86064e-164	-8.2749e-163	-4.33464e-163	-1.00083e-162	1.82691e-163	0
-1.3567e-162	2.15023e-163	8.27798e-163	-2.22676e-163	1.44298e-162	1.70167e-163	6.59162e-163	5.48843e-163	6.05177e-163	-2.25429e-163	-4.05438e-163	2.92755e-163	-2.83123e-164	2.99714e-163	-1.12972e-162	-1.63236e-163	4.71118e-163	-1.76431e-163	-2.99981e-163	-1.20963e-162	-2.17991e-163	6.3352e-163	2.37395e-163	-1.62565e-163	8.1224e-164	-6.86064e-164	-8.2749e-163	-4.33464e-163	-1.00083e-162	1.82691e-163	0
-1.3567e-162	2.15023e-163	8.27798e-163	-2.22676e-163	1.44298e-162	1.70167e-163	6.59162e-163	5.48843e-163	6.05177e-163	-2.25429e-163	-4.05438e-163	2.92755e-163	-2.83123e-164	2.99714e-163	-1.12972e-162	-1.63236e-163	4.71118e-163	-1.76431e-163	-2.99981e-163	-1.20963e-162	-2.17991e-163	6.3352e-163	2.37395e-163	-1.62565e-163	8.1224e-164	-6.86064e-164	-8.2749e-163	-4.33464e-163	-1.00083e-162	1.82691e-163	0
-1.3567e-162	2.15023e-163	8.27798e-163	-2.22676e-163	1.44298e-162	1.70167e-163	6.59162e-163	5.48843e-163	6.05177e-163	-2.25429e-163	-4.05438e-163	2.92755e-163	-2.83123e-164	2.99714e-163	-1.12972e-162	-1.63236e-163	4.71118e-163	-1.76431e-163	-2.99981e-163	-1.20963e-162	-2.17991e-163	6.3352e-163	2.37395e-163	-1.62565e-163	8.1224e-164	-6.86064e-164	-8.2749e-163	-4.33464e-163	-1.00083e-162	1.82691e-163	0
-1.3567e-162	2.15023e-163	8.27798e-163	-2.22676e-163	1.44298e-162	1.70167e-163	6.59162e-163	5.48843e-163	6.05177e-163	-2.25429e-163	-4.05438e-163	2.92755e-163	-2.83123e-164	2.99714e-163	-1.12972e-162	-1.63236e-163	4.71118e-163	-1.76431e-163	-2.99981e-163	-1.20963e-162	-2.17991e-163	6.3352e-163	2.37395e-163	-1.62565e-163	8.1224e-164	-6.86064e-164	-8.2749e-163	-4.33464e-163	-1.00083e-162	1.82691e-163	0
-1.3567e-162	2.15023e-163	8.27798e-163	-2.22676e-163	1.44298e-162	1.70167e-163	6.59162e-163	5.48843e-163	6.05177e-163	-2.25429e-163	-4.05438e-163	2.92755e-163	-2.83123e-164	2.99714e-163	-1.12972e-162	-1.63236e-163	4.71118e-163	-1.76431e-163	-2.99981e-163	-1.20963e-162	-2.17991e-163	6.3352e-163	2.37395e-163	-1.62565e-163	8.1224e-164	-6.86064e-164	-8.2749e-163	-4.33464e-163	-1.00083e-162	1.82691e-163	0
-1.3567e-162	2.15023e-163	8.27798e-163	-2.22676e-163	1.44298e-162	1.70167e-163	6.59162e-163	5.48843e-163	6.05177e-163	-2.25429e-163	-4.05438e-163	2.92755e-163	-2.83123e-164	2.99714e-163	-1.12972e-162	-1.63236e-163	4.71118e-163	-1.76431e-163	-2.99981e-163	-1.20963e-162	-2.17991e-163	6.3352e-163	2.37395e-163	-1.62565e-163	8.1224e-164	-6.86064e-164	-8.2749e-163	-4.33464e-163	-1.00083e-162	1.82691e-163	0
-1.3567e-162	2.15023e-163	8.27798e-163	-2.22676e-163	1.44298e-162	1.70167e-163	6.59162e-163	5.48843e-163	6.05177e-163	-2.25429e-163	-4.05438e-163	2.92755e-163	-2.83123e-164	2.99714e-163	-1.12972e-162	-1.63236e-163	4.71118e-163	-1.76431e-163	-2.99981e-163	-1.20963e-162	-2.17991e-163	6.3352e-163	2.37395e-163	-1.62565e-163	8.1224e-164	-6.86064e-164	-8.2749e-163	-4.33464e-163	-1.00083e-162	1.82691e-163	0
-1.3567e-162	2.15023e-163	8.27798e-163	-2.22676e-163	1.44298e-162	1.70167e-163	6.59162e-163	5.48843e-163	6.05177e-163	-2.25429e-163	-4.05438e-163	2.92755e-163	-2.83123e-164	2.99714e-163	-1.12972e-162	-1.63236e-163	4.71118e-163	-1.76431e-163	-2.99981e-163	-1.20963e-162	-2.17991e-163	6.3352e-163	2.37395e-163	-1.62565e-163	8.1224e-164	-6.86064e-164	-8.2749e-163	-4.33464e-163	-1.00083e-162	1.82691e-163	0
-1.3567e-162	2.15023e-163	8.27798e-163	-2.22676e-163	1.44298e-162	1.70167e-163	6.59162e-163	5.48843e-163	6.05177e-163	-2.25429e-163	-4.05438e-163	2.92755e-163	-2.83123e-164	2.99714e-163	-1.12972e-162	-1.63236e-163	4.71118e-163	-1.76431e-163	-2.99981e-163	-1.20963e-162	-2.17991e-163	6.3352e-163	2.37395e-163	-1.62565e-163	8.1224e-164	-6.86064e-164	-8.2749e-163	-4.33464e-163	-1.00083e-162	1.82691e-163	0
-1.3567e-162	2.15023e-163	8.27798e-163	-2.22676e-163	1.44298e-162	1.70167e-163	6.59162e-163	5.48843e-163	6.05177e-163	-2.25429e-163	-4.05438e-163	2.92755e-163	-2.83123e-164	2.99714e-163	-1.12972e-162	-1.63236e-163	4.71118e-163	-1.76431e-163	-2.99981e-163	-1.20963e-162	-2.17991e-163	6.3352e-163	2.37395e-163	-1.62565e-163	8.1224e-164	-6.86064e-164	-8.2749e-163	-4.33464e-163	-1.00083e-162	1.82691e-163	0
-1.3567e-162	2.15023e-163	8.27798e-163	-2.22676e-163	1.44298e-162	1.70167e-163	6.59162e-163	5.48843e-163	6.05177e-163	-2.25429e-163	-4.05438e-163	2.92755e-163	-2.83123e-164	2.99714e-163	-1.12972e-162	-1.63236e-163	4.71118e-163	-1.76431e-163	-2.99981e-163	-1.20963e-162	-2.17991e-163	6.3352e-163	2.37395e-163	-1.62565e-163	8.1224e-164	-6.86064e-164	-8.2749e-163	-4.33464e-163	-1.00083e-162	1.82691e-163	0
-1.3567e-162	2.15023e-163	8.27798e-163	-2.22676e-163	1.44298e-162	1.70167e-163	6.59162e-163	5.48843e-163	6.05177e-163	-2.25429e-163	-4.05438e-163	2.92755e-163	-2.83123e-164	2.99714e-163	-1.12972e-162	-1.63236e-163	4.71118e-163	-1.76431e-163	-2.99981e-163	-1.20963e-162	-2.17991e-163	6.3352e-163	2.37395e-163	-1.62565e-163	8.1224e-164	-6.86064e-164	-8.2749e-163	-4.33464e-163	-1.00083e-162	1.82691e-163	0
-1.3567e-162	2.15023e-163	8.27798e-163	-2.22676e-163	1.44298e-162	1.70167e-163	6.59162e-163	5.48843e-163	6.05177e-163	-2.25429e-163	-4.05438e-163	2.92755e-163	-2.83123e-164	2.99714e-163	-1.12972e-162	-1.63236e-163	4.71118e-163	-1.76431e-163	-2.99981e-163	-1.20963e-162	-2.17991e-163	6.3352e-163	2.37395e-163	-1.62565e-163	8.1224e-164	-6.86064e-164	-8.2749e-163	-4.33464e-163	-1.00083e-162	1.82691e-163	0
-1.3567e-162	2.15023e-163	8.27798e-163	-2.22676e-163	1.44298e-162	1.70167e-163	6.59162e-163	5.48843e-163	6.05177e-163	-2.25429e-163	-4.05438e-163	2.92755e-163	-2.83123e-164	2.99714e-163	-1.12972e-162	-1.63236e-163	4.71118e-163	-1.76431e-163	-2.99981e-163	-1.20963e-162	-2.17991e-163	6.3352e-163	2.37395e-163	-1.62565e-163	8.1224e-164	-6.86064e-164	-8.2749e-163	-4.33464e-163	-1.00083e-162	1.82691e-163	0
-1.3567e-162	2.15023e-163	8.27798e-163	-2.22676e-163	1.44298e-162	1.70167e-163	6.59162e-163	5.48843e-163	6.05177e-163	-2.25429e-163	-4.05438e-163	2.92755e-163	-2.83123e-164	2.99714e-163	-1.12972e-162	-1.63236e-163	4.71118e-163	-1.76431e-163	-2.99981e-163	-1.20963e-162	-2.17991e-163	6.3352e-163	2.37395e-163	-1.62565e-163	8.1224e-164	-6.86064e-164	-8.2749e-163	-4.33464e-163	-1.00083e-162	1.82691e-163	0
-1.3567e-162	2.15023e-163	8.27798e-163	-2.22676e-163	1.44298e-162	1.70167e-163	6.59162e-163	5.48843e-163	6.05177e-163	-2.25429e-163	-4.05438e-163	2.92755e-163	-2.83123e-164	2.99714e-163	-1.12972e-162	-1.63236e-163	4.71118e-163	-1.76431e-163	-2.99981e-163	-1.20963e-162	-2.17991e-163	6.3352e-163	2.37395e-163	-1.62565e-163	8.1224e-164	-6.86064e-164	-8.2749e-163	-4.33464e-163	-1.00083e-162	1.82691e-163	0
-1.3567e-162	2.15023e-163	8.27798e-163	-2.22676e-163	1.44298e-162	1.70167e-163	6.59162e-163	5.48843e-163	6.05177e-163	-2.25429e-163	-4.05438e-163	2.92755e-163	-2.83123e-164	2.99714e-163	-1.12972e-162	-1.63236e-163	4.71118e-163	-1.76431e-163	-2.99981e-163	-1.20963e-162	-2.17991e-163	6.3352e-163	2.37395e-163	-1.62565e-163	8.1224e-164	-6.86064e-164	-8.2749e-163	-4.33464e-163	-1.00083e-162	1.82691e-163	0
-1.3567e-162	2.15023e-163	8.27798e-163	-2.22676e-163	1.44298e-162	1.70167e-163	6.59162e-163	5.48843e-163	6.05177e-163	-2.25429e-163	-4.05438e-163	2.92755e-163	-2.83123e-164	2.99714e-163	-1.12972e-162	-1.63236e-163	4.71118e-163	-1.76431e-163	-2.99981e-163	-1.20963e-162	-2.17991e-163	6.3352e-163	2.37395e-163	-1.62565e-163	8.1224e-164	-6.86064e-164	-8.2749e-163	-4.33464e-163	-1.00083e-162	1.82691e-163	0
-1.3567e-162	2.15023e-163	8.27798e-163	-2.22676e-163	1.44298e-162	1.70167e-163	6.59162e-163	5.48843e-163	6.05177e-163	-2.25429e-163	-4.05438e-163	2.92755e-163	-2.83123e-164	2.99714e-163	-1.12972e-162	-1.63236e-163	4.71118e-163	-1.76431e-163	-2.99981e-163	-1.20963e-162	-2.17991e-163	6.3352e-163	2.37395e-163	-1.62565e-163	8.1224e-164	-6.86064e-164	-8.2749e-163	-4.33464e-163	-1.00083e-162	1.82691e-163	0
-1.3567e-162	2.15023e-163	8.27798e-163	-2.22676e-163	1.44298e-162	1.70167e-163	6.59162e-163	5.48843e-163	6.05177e-163	-2.25429e-163	-4.05438e-163	2.92755e-163	-2.83123e-164	2.99714e-163	-1.12972e-162	-1.63236e-163	4.71118e-163	-1.76431e-163	-2.99981e-163	-1.20963e-162	-2.17991e-163	6.3352e-163	2.37395e-163	-1.62565e-163	8.1224e-164	-6.86064e-164	-8.2749e-163	-4.33464e-163	-1.00083e-162	1.82691e-163	0
-1.3567e-162	2.15023e-163	8.27798e-163	-2.22676e-163	1.44298e-162	1.70167e-163	6.59162e-163	5.48843e-163	6.05177e-163	-2.25429e-163	-4.05438e-163	2.92755e-163	-2.83123e-164	2.99714e-163	-1.12972e-162	-1.63236e-163	4.71118e-163	-1.76431e-163	-2.99981e-163	-1.20963e-162	-2.17991e-163	6.3352e-163	2.37395e-163	-1.62565e-163	8.1224e-164	-6.86064e-164	-8.2749e-163	-4.33464e-163	-1.00083e-162	1.82691e-163	0
-1.3567e-162	2.15023e-163	8.27798e-163	-2.22676e-163	1.44298e-162	1.70167e-163	6.59162e-163	5.48843e-163	6.05177e-163	-2.25429e-163	-4.05438e-163	2.92755e-163	-2.83123e-164	2.99714e-163	-1.12972e-162	-1.63236e-163	4.71118e-163	-1.76431e-163	-2.99981e-163	-1.20963e-162	-2.17991e-163	6.3352e-163	2.37395e-163	-1.62565e-163	8.1224e-164	-6.86064e-164	-8.2749e-163	-4.33464e-163	-1.00083e-162	1.82691e-163	0
-1.3567e-162	2.15023e-163	8.27798e-163	-2.22676e-163	1.44298e-162	1.70167e-163	6.59162e-163	5.48843e-163	6.05177e-163	-2.25429e-163	-4.05438e-163	2.92755e-163	-2.83123e-164	2.99714e-163	-1.12972e-162	-1.63236e-163	4.71118e-163	-1.76431e-163	-2.99981e-163	-1.20963e-162	-2.17991e-163	6.3352e-163	2.37395e-163	-1.62565e-163	8.1224e-164	-6.86064e-164	-8.2749e-163	-4.33464e-163	-1.00083e-162	1.82691e-163	0
-1.3567e-162	2.15023e-163	8.27798e-163	-2.22676e-163	1.44298e-162	1.70167e-163	6.59162e-163	5.48843e-163	6.05177e-163	-2.25429e-163	-4.05438e-163	2.92755e-163	-2.83123e-164	2.99714e-163	-1.12972e-162	-1.63236e-163	4.71118e-163	-1.76431e-163	-2.99981e-163	-1.20963e-162	-2.17991e-163	6.3352e-163	2.37395e-163	-1.62565e-163	8.1224e-164	-6.86064e-164	-8.2749e-163	-4.33464e-163	-1.00083e-162	1.82691e-163	0
-1.3567e-162	2.15023e-163	8.27798e-163	-2.22676e-163	1.44298e-162	1.70167e-163	6.59162e-163	5.48843e-163	6.05177e-163	-2.25429e-163	-4.05438e-163	2.92755e-163	-2.83123e-164	2.99714e-163	-1.12972e-162	-1.63236e-163	4.71118e-163	-1.76431e-163	-2.99981e-163	-1.20963e-162	-2.17991e-163	6.3352e-163	2.37395e-163	-1.62565e-163	8.1224e-164	-6.86064e-164	-8.2749e-163	-4.33464e-163	-1.00083e-162	1.82691e-163	0
-1.3567e-162	2.15023e-163	8.27798e-163	-2.22676e-163	1.44298e-162	1.70167e-163	6.59162e-163	5.48843e-163	6.05177e-163	-2.25429e-163	-4.05438e-163	2.92755e-163	-2.83123e-164	2.99714e-163	-1.12972e-162	-1.63236e-163	4.71118e-163	-1.76431e-163	-2.99981e-163	-1.20963e-162	-2.17991e-163	6.3352e-163	2.37395e-163	-1.62565e-163	8.1224e-164	-6.86064e-164	-8.2749e-163	-4.33464e-163	-1.00083e-162	1.82691e-163	0
-1.3567e-162	2.15023e-163	8.27798e-163	-2.22676e-163	1.44298e-162	1.70167e-163	6.59162e-163	5.48843e-163	6.05177e-163	-2.25429e-163	-4.05438e-163	2.92755e-163	-2.83123e-164	2.99714e-163	-1.12972e-162	-1.63236e-163	4.71118e-163	-1.76431e-163	-2.99981e-163	-1.20963e-162	-2.17991e-163	6.3352e-163	2.37395e-163	-1.62565e-163	8.1224e-164	-6.86064e-164	-8.2749e-163	-4.33464e-163	-1.00083e-162	1.82691e-163	0
-1.3567e-162	2.15023e-163	8.27798e-163	-2.22676e-163	1.44298e-162	1.70167e-163	6.59162e-163	5.48843e-163	6.05177e-163	-2.25429e-163	-4.05438e-163	2.92755e-163	-2.83123e-164	2.99714e-163	-1.12972e-162	-1.63236e-163	4.71118e-163	-1.76431e-163	-2.99981e-163	-1.20963e-162	-2.17991e-163	6.3352e-163	2.37395e-163	-1.62565e-163	8.1224e-164	-6.86064e-164	-8.2749e-163	-4.33464e-163	-1.00083e-162	1.82691e-163	0
-1.3567e-162	2.15023e-163	8.27798e-163	-2.22676e-163	1.44298e-162	1.70167e-163	6.59162e-163	5.48843e-163	6.05177e-163	-2.25429e-163	-4.05438e-163	2.92755e-163	-2.83123e-164	2.99714e-163	-1.12972e-162	-1.63236e-163	4.71118e-163	-1.76431e-163	-2.99981e-163	-1.20963e-162	-2.17991e-163	6.3352e-163	2.37395e-163	-1.62565e-163	8.1224e-164	-6.86064e-164	-8.2749e-163	-4.33464e-163	-1.00083e-162	1.82691e-163	0
-1.3567e-162	2.15023e-163	8.27798e-163	-2.22676e-163	1.44298e-162	1.70167e-163	6.59162e-163	5.48843e-163	6.05177e-163	-2.25429e-163	-4.05438e-163	2.92755e-163	-2.83123e-164	2.99714e-163	-1.12972e-162	-1.63236e-163	4.71118e-163	-1.76431e-163	-2.99981e-163	-1.20963e-162	-2.17991e-163	6.3352e-163	2.37395e-163	-1.62565e-163	8.1224e-164	-6.86064e-164	-8.2749e-163	-4.33464e-163	-1.00083e-162	1.82691e-163	0
-1.3567e-162	2.15023e-163	8.27798e-163	-2.22676e-163	1.44298e-162	1.70167e-163	6.59162e-163	5.48843e-163	6.05177e-163	-2.25429e-163	-4.05438e-163	2.92755e-163	-2.83123e-164	2.99714e-163	-1.12972e-162	-1.63236e-163	4.71118e-163	-1.76431e-163	-2.99981e-163	-1.20963e-162	-2.17991e-163	6.3352e-163	2.37395e-163	-1.62565e-163	8.1224e-164	-6.86064e-164	-8.2749e-163	-4.33464e-163	-1.00083e-162	1.82691e-163	0
-1.3567e-162	2.15023e-163	8.27798e-163	-2.22676e-163	1.44298e-162	1.70167e-163	6.59162e-163	5.48843e-163	6.05177e-163	-2.25429e-163	-4.05438e-163	2.92755e-163	-2.83123e-164	2.99714e-163	-1.12972e-162	-1.63236e-163	4.71118e-163	-1.76431e-163	-2.99981e-163	-1.20963e-162	-2.17991e-163	6.3352e-163	2.37395e-163	-1.62565e-163	8.1224e-164	-6.86064e-164	-8.2749e-163	-4.33464e-163	-1.00083e-162	1.82691e-163	0
-1.3567e-162	2.15023e-163	8.27798e-163	-2.22676e-163	1.44298e-162	1.70167e-163	6.59162e-163	5.48843e-163	6.05177e-163	-2.25429e-163	-4.05438e-163	2.92755e-163	-2.83123e-164	2.99714e-163	-1.12972e-162	-1.63236e-163	4.71118e-163	-1.76431e-163	-2.99981e-163	-1.20963e-162	-2.17991e-163	6.3352e-163	2.37395e-163	-1.62565e-163	8.1224e-164	-6.86064e-164	-8.2749e-163	-4.33464e-163	-1.00083e-162	1.82691e-163	0
-1.3567e-162	2.15023e-163	8.27798e-163	-2.22676e-163	1.44298e-162	1.70167e-163	6.59162e-163	5.48843e-163	6.05177e-163	-2.25429e-163	-4.05438e-163	2.92755e-163	-2.83123e-164	2.99714e-163	-1.12972e-162	-1.63236e-163	4.71118e-163	-1.76431e-163	-2.99981e-163	-1.20963e-162	-2.17991e-163	6.3352e-163	2.37395e-163	-1.62565e-163	8.1224e-164	-6.86064e-164	-8.2749e-163	-4.33464e-163	-1.00083e-162	1.82691e-163	0
-1.3567e-162	2.15023e-163	8.27798e-163	-2.22676e-163	1.44298e-162	1.70167e-163	6.59162e-163	5.48843e-163	6.05177e-163	-2.25429e-163	-4.05438e-163	2.92755e-163	-2.83123e-164	2.99714e-163	-1.12972e-162	-1.63236e-163	4.71118e-163	-1.76431e-163	-2.99981e-163	-1.20963e-162	-2.17991e-163	6.3352e-163	2.37395e-163	-1.62565e-163	8.1224e-164	-6.86064e-164	-8.2749e-163	-4.33464e-163	-1.00083e-162	1.82691e-163	0
-1.3567e-162	2.15023e-163	8.27798e-163	-2.22676e-163	1.44298e-162	1.70167e-163	6.59162e-163	5.48843e-163	6.05177e-163	-2.25429e-163	-4.05438e-163	2.92755e-163	-2.83123e-164	2.99714e-163	-1.12972e-162	-1.63236e-163	4.71118e-163	-1.76431e-163	-2.99981e-163	-1.20963e-162	-2.17991e-163	6.3352e-163	2.37395e-163	-1.62565e-163	8.1224e-164	-6.86064e-164	-8.2749e-163	-4.33464e-163	-1.00083e-162	1.82691e-163	0
-1.3567e-162	2.15023e-163	8.27798e-163	-2.22676e-163	1.44298e-162	1.70167e-163	6.59162e-163	5.48843e-163	6.05177e-163	-2.25429e-163	-4.05438e-163	2.92755e-163	-2.83123e-164	2.99714e-163	-1.12972e-162	-1.63236e-163	4.71118e-163	-1.76431e-163	-2.99981e-163	-1.20963e-162	-2.17991e-163	6.3352e-163	2.37395e-163	-1.62565e-163	8.1224e-164	-6.86064e-164	-8.2749e-163	-4.33464e-163	-1.00083e-162	1.82691e-163	0
-1.3567e-162	2.15023e-163	8.27798e-163	-2.22676e-163	1.44298e-162	1.70167e-163	6.59162e-163	5.48843e-163	6.05177e-163	-2.25429e-163	-4.05438e-163	2.92755e-163	-2.83123e-164	2.99714e-163	-1.12972e-162	-1.63236e-163	4.71118e-163	-1.76431e-163	-2.99981e-163	-1.20963e-162	-2.17991e-163	6.3352e-163	2.37395e-163	-1.62565e-163	8.1224e-164	-6.86064e-164	-8.2749e-163	-4.33464e-163	-1.00083e-162	1.82691e-163	0
-1.3567e-162	2.15023e-163	8.27798e-163	-2.22676e-163	1.44298e-162	1.70167e-163	6.59162e-163	5.48843e-163	6.05177e-163	-2.25429e-163	-4.05438e-163	2.92755e-163	-2.83123e-164	2.99714e-163	-1.12972e-162	-1.63236e-163	4.71118e-163	-1.76431e-163	-2.99981e-163	-1.20963e-162	-2.17991e-163	6.3352e-163	2.37395e-163	-1.62565e-163	8.1224e-164	-6.86064e-164	-8.2749e-163	-4.33464e-163	-1.00083e-162	1.82691e-163	0
-1.3567e-162	2.15023e-163	8.27798e-163	-2.22676e-163	1.44298e-162	1.70167e-163	6.59162e-163	5.48843e-163	6.05177e-163	-2.25429e-163	-4.05438e-163	2.92755e-163	-2.83123e-164	2.99714e-163	-1.12972e-162	-1.63236e-163	4.71118e-163	-1.76431e-163	-2.99981e-163	-1.20963e-162	-2.17991e-163	6.3352e-163	2.37395e-163	-1.62565e-163	8.1224e-164	-6.86064e-164	-8.2749e-163	-4.33464e-163	-1.00083e-162	1.82691e-163	0
-1.3567e-162	2.15023e-163	8.27798e-163	-2.22676e-163	1.44298e-162	1.70167e-163	6.59162e-163	5.48843e-163	6.05177e-163	-2.25429e-163	-4.05438e-163	2.92755e-163	-2.83123e-164	2.99714e-163	-1.12972e-162	-1.63236e-163	4.71118e-163	-1.76431e-163	-2.99981e-163	-1.20963e-162	-2.17991e-163	6.3352e-163	2.37395e-163	-1.62565e-163	8.1224e-164	-6.86064e-164	-8.2749e-163	-4.33464e-163	-1.00083e-162	1.82691e-163	0
-1.3567e-162	2.15023e-163	8.27798e-163	-2.22676e-163	1.44298e-162	1.70167e-163	6.59162e-163	5.48843e-163	6.05177e-163	-2.25429e-163	-4.05438e-163	2.92755e-163	-2.83123e-164	2.99714e-163	-1.12972e-162	-1.63236e-163	4.71118e-163	-1.76431e-163	-2.99981e-163	-1.20963e-162	-2.17991e-163	6.3352e-163	2.37395e-163	-1.62565e-163	8.1224e-164	-6.86064e-164	-8.2749e-163	-4.33464e-163	-1.00083e-162	1.82691e-163	0
-1.3567e-162	2.15023e-163	8.27798e-163	-2.22676e-163	1.44298e-162	1.70167e-163	6.59162e-163	5.48843e-163	6.05177e-163	-2.25429e-163	-4.05438e-163	2.92755e-163	-2.83123e-164	2.99714e-163	-1.12972e-162	-1.63236e-163	4.71118e-163	-1.76431e-163	-2.99981e-163	-1.20963e-162	-2.17991e-163	6.3352e-163	2.37395e-163	-1.62565e-163	8.1224e-164	-6.86064e-164	-8.2749e-163	-4.33464e-163	-1.00083e-162	1.82691e-163	0
-1.3567e-162	2.15023e-163	8.27798e-163	-2.22676e-163	1.44298e-162	1.70167e-163	6.59162e-163	5.48843e-163	6.05177e-163	-2.25429e-163	-4.05438e-163	2.92755e-163	-2.83123e-164	2.99714e-163	-1.12972e-162	-1.63236e-163	4.71118e-163	-1.76431e-163	-2.99981e-163	-1.20963e-162	-2.17991e-163	6.3352e-163	2.37395e-163	-1.62565e-163	8.1224e-164	-6.86064e-164	-8.2749e-163	-4.33464e-163	-1.00083e-162	1.82691e-163	0
-1.3567e-162	2.15023e-163	8.27798e-163	-2.22676e-163	1.44298e-162	1.70167e-163	6.59162e-163	5.48843e-163	6.05177e-163	-2.25429e-163	-4.05438e-163	2.92755e-163	-2.83123e-164	2.99714e-163	-1.12972e-162	-1.63236e-163	4.71118e-163	-1.76431e-163	-2.99981e-163	-1.20963e-162	-2.17991e-163	6.3352e-163	2.37395e-163	-1.62565e-163	8.1224e-164	-6.86064e-164	-8.2749e-163	-4.33464e-163	-1.00083e-162	1.82691e-163	0
-1.3567e-162	2.15023e-163	8.27798e-163	-2.22676e-163	1.44298e-162	1.70167e-163	6.59162e-163	5.48843e-163	6.05177e-163	-2.25429e-163	-4.05438e-163	2.92755e-163	-2.83123e-164	2.99714e-163	-1.12972e-162	-1.63236e-163	4.71118e-163	-1.76431e-163	-2.99981e-163	-1.20963e-162	-2.17991e-163	6.3352e-163	2.37395e-163	-1.62565e-163	8.1224e-164	-6.86064e-164	-8.2749e-163	-4.33464e-163	-1.00083e-162	1.82691e-163	0
-1.3567e-162	2.15023e-163	8.27798e-163	-2.22676e-163	1.44298e-162	1.70167e-163	6.59162e-163	5.48843e-163	6.05177e-163	-2.25429e-163	-4.05438e-163	2.92755e-163	-2.83123e-164	2.99714e-163	-1.12972e-162	-1.63236e-163	4.71118e-163	-1.76431e-163	-2.99981e-163	-1.20963e-162	-2.17991e-163	6.3352e-163	2.37395e-163	-1.62565e-163	8.1224e-164	-6.86064e-164	-8.2749e-163	-4.33464e-163	-1.00083e-162	1.82691e-163	0
-1.3567e-162	2.15023e-163	8.27798e-163	-2.22676e-163	1.44298e-162	1.70167e-163	6.59162e-163	5.48843e-163	6.05177e-163	-2.25429e-163	-4.05438e-163	2.92755e-163	-2.83123e-164	2.99714e-163	-1.12972e-162	-1.63236e-163	4.71118e-163	-1.76431e-163	-2.99981e-163	-1.20963e-162	-2.17991e-163	6.3352e-163	2.37395e-163	-1.62565e-163	8.1224e-164	-6.86064e-164	-8.2749e-163	-4.33464e-163	-1.00083e-162	1.82691e-163	0
-1.3567e-162	2.15023e-163	8.27798e-163	-2.22676e-163	1.44298e-162	1.70167e-163	6.59162e-163	5.48843e-163	6.05177e-163	-2.25429e-163	-4.05438e-163	2.92755e-163	-2.83123e-164	2.99714e-163	-1.12972e-162	-1.63236e-163	4.71118e-163	-1.76431e-163	-2.99981e-163	-1.20963e-162	-2.17991e-163	6.3352e-163	2.37395e-163	-1.62565e-163	8.1224e-164	-6.86064e-164	-8.2749e-163	-4.33464e-163	-1.00083e-162	1.82691e-163	0
-1.3567e-162	2.15023e-163	8.27798e-163	-2.22676e-163	1.44298e-162	1.70167e-163	6.59162e-163	5.48843e-163	6.05177e-163	-2.25429e-163	-4.05438e-163	2.92755e-163	-2.83123e-164	2.99714e-163	-1.12972e-162	-1.63236e-163	4.71118e-163	-1.76431e-163	-2.99981e-163	-1.20963e-162	-2.17991e-163	6.3352e-163	2.37395e-163	-1.62565e-163	8.1224e-164	-6.86064e-164	-8.2749e-163	-4.33464e-163	-1.00083e-162	1.82691e-163	0
-1.3567e-162	2.15023e-163	8.27798e-163	-2.22676e-163	1.44298e-162	1.70167e-163	6.59162e-163	5.48843e-163	6.05177e-163	-2.25429e-163	-4.05438e-163	2.92755e-163	-2.83123e-164	2.99714e-163	-1.12972e-162	-1.63236e-163	4.71118e-163	-1.76431e-163	-2.99981e-163	-1.20963e-162	-2.17991e-163	6.3352e-163	2.37395e-163	-1.62565e-163	8.1224e-164	-6.86064e-164	-8.2749e-163	-4.33464e-163	-1.00083e-162	1.82691e-163	0
-1.3567e-162	2.15023e-163	8.27798e-163	-2.22676e-163	1.44298e-162	1.70167e-163	6.59162e-163	5.48843e-163	6.05177e-163	-2.25429e-163	-4.05438e-163	2.92755e-163	-2.83123e-164	2.99714e-163	-1.12972e-162	-1.63236e-163	4.71118e-163	-1.76431e-163	-2.99981e-163	-1.20963e-162	-2.17991e-163	6.3352e-163	2.37395e-163	-1.62565e-163	8.1224e-164	-6.86064e-164	-8.2749e-163	-4.33464e-163	-1.00083e-162	1.82691e-163	0
-1.3567e-162	2.15023e-163	8.27798e-163	-2.22676e-163	1.44298e-162	1.70167e-163	6.59162e-163	5.48843e-163	6.05177e-163	-2.25429e-163	-4.05438e-163	2.92755e-163	-2.83123e-164	2.99714e-163	-1.12972e-162	-1.63236e-163	4.71118e-163	-1.76431e-163	-2.99981e-163	-1.20963e-162	-2.17991e-163	6.3352e-163	2.37395e-163	-1.62565e-163	8.1224e-164	-6.86064e-164	-8.2749e-163	-4.33464e-163	-1.00083e-162	1.82691e-163	0
-1.3567e-162	2.15023e-163	8.27798e-163	-2.22676e-163	1.44298e-162	1.70167e-163	6.59162e-163	5.48843e-163	6.05177e-163	-2.25429e-163	-4.05438e-163	2.92755e-163	-2.83123e-164	2.99714e-163	-1.12972e-162	-1.63236e-163	4.71118e-163	-1.76431e-163	-2.99981e-163	-1.20963e-162	-2.17991e-163	6.3352e-163	2.37395e-163	-1.62565e-163	8.1224e-164	-6.86064e-164	-8.2749e-163	-4.33464e-163	-1.00083e-162	1.82691e-163	0
-1.3567e-162	2.15023e-163	8.27798e-163	-2.22676e-163	1.44298e-162	1.70167e-163	6.59162e-163	5.48843e-163	6.05177e-163	-2.25429e-163	-4.05438e-163	2.92755e-163	-2.83123e-164	2.99714e-163	-1.12972e-162	-1.63236e-163	4.71118e-163	-1.76431e-163	-2.99981e-163	-1.20963e-162	-2.17991e-163	6.3352e-163	2.37395e-163	-1.62565e-163	8.1224e-164	-6.86064e-164	-8.2749e-163	-4.33464e-163	-1.00083e-162	1.82691e-163	0
-1.3567e-162	2.15023e-163	8.27798e-163	-2.22676e-163	1.44298e-162	1.70167e-163	6.59162e-163	5.48843e-163	6.05177e-163	-2.25429e-163	-4.05438e-163	2.92755e-163	-2.83123e-164	2.99714e-163	-1.12972e-162	-1.63236e-163	4.71118e-163	-1.76431e-163	-2.99981e-163	-1.20963e-162	-2.17991e-163	6.3352e-163	2.37395e-163	-1.62565e-163	8.1224e-164	-6.86064e-164	-8.2749e-163	-4.33464e-163	-1.00083e-162	1.82691e-163	0
-1.3567e-162	2.15023e-163	8.27798e-163	-2.22676e-163	1.44298e-162	1.70167e-163	6.59162e-163	5.48843e-163	6.05177e-163	-2.25429e-163	-4.05438e-163	2.92755e-163	-2.83123e-164	2.99714e-163	-1.12972e-162	-1.63236e-163	4.71118e-163	-1.76431e-163	-2.99981e-163	-1.20963e-162	-2.17991e-163	6.3352e-163	2.37395e-163	-1.62565e-163	8.1224e-164	-6.86064e-164	-8.2749e-163	-4.33464e-163	-1.00083e-162	1.82691e-163	0
-1.3567e-162	2.15023e-163	8.27798e-163	-2.22676e-163	1.44298e-162	1.70167e-163	6.59162e-163	5.48843e-163	6.05177e-163	-2.25429e-163	-4.05438e-163	2.92755e-163	-2.83123e-164	2.99714e-163	-1.12972e-162	-1.63236e-163	4.71118e-163	-1.76431e-163	-2.99981e-163	-1.20963e-162	-2.17991e-163	6.3352e-163	2.37395e-163	-1.62565e-163	8.1224e-164	-6.86064e-164	-8.2749e-163	-4.33464e-163	-1.00083e-162	1.82691e-163	0
-1.3567e-162	2.15023e-163	8.27798e-163	-2.22676e-163	1.44298e-162	1.70167e-163	6.59162e-163	5.48843e-163	6.05177e-163	-2.25429e-163	-4.05438e-163	2.92755e-163	-2.83123e-164	2.99714e-163	-1.12972e-162	-1.63236e-163	4.71118e-163	-1.76431e-163	-2.99981e-163	-1.20963e-162	-2.17991e-163	6.3352e-163	2.37395e-163	-1.62565e-163	8.1224e-164	-6.86064e-164	-8.2749e-163	-4.33464e-163	-1.00083e-162	1.82691e-163	0
-1.3567e-162	2.15023e-163	8.27798e-163	-2.22676e-163	1.44298e-162	1.70167e-163	6.59162e-163	5.48843e-163	6.05177e-163	-2.25429e-163	-4.05438e-163	2.92755e-163	-2.83123e-164	2.99714e-163	-1.12972e-162	-1.63236e-163	4.71118e-163	-1.76431e-163	-2.99981e-163	-1.20963e-162	-2.17991e-163	6.3352e-163	2.37395e-163	-1.62565e-163	8.1224e-164	-6.86064e-164	-8.2749e-163	-4.33464e-163	-1.00083e-162	1.82691e-163	0
-1.3567e-162	2.15023e-163	8.27798e-163	-2.22676e-163	1.44298e-162	1.70167e-163	6.59162e-163	5.48843e-163	6.05177e-163	-2.25429e-163	-4.05438e-163	2.92755e-163	-2.83123e-164	2.99714e-163	-1.12972e-162	-1.63236e-163	4.71118e-163	-1.76431e-163	-2.99981e-163	-1.20963e-162	-2.17991e-163	6.3352e-163	2.37395e-163	-1.62565e-163	8.1224e-164	-6.86064e-164	-8.2749e-163	-4.33464e-163	-1.00083e-162	1.82691e-163	0
-1.3567e-162	2.15023e-163	8.27798e-163	-2.22676e-163	1.44298e-162	1.70167e-163	6.59162e-163	5.48843e-163	6.05177e-163	-2.25429e-163	-4.05438e-163	2.92755e-163	-2.83123e-164	2.99714e-163	-1.12972e-162	-1.63236e-163	4.71118e-163	-1.76431e-163	-2.99981e-163	-1.20963e-162	-2.17991e-163	6.3352e-163	2.37395e-163	-1.62565e-163	8.1224e-164	-6.86064e-164	-8.2749e-163	-4.33464e-163	-1.00083e-162	1.82691e-163	0
-1.3567e-162	2.15023e-163	8.27798e-163	-2.22676e-163	1.44298e-162	1.70167e-163	6.59162e-163	5.48843e-163	6.05177e-163	-2.25429e-163	-4.05438e-163	2.92755e-163	-2.83123e-164	2.99714e-163	-1.12972e-162	-1.63236e-163	4.71118e-163	-1.76431e-163	-2.99981e-163	-1.20963e-162	-2.17991e-163	6.3352e-163	2.37395e-163	-1.62565e-163	8.1224e-164	-6.86064e-164	-8.2749e-163	-4.33464e-163	-1.00083e-162	1.82691e-163	0
-1.3567e-162	2.15023e-163	8.27798e-163	-2.22676e-163	1.44298e-162	1.70167e-163	6.59162e-163	5.48843e-163	6.05177e-163	-2.25429e-163	-4.05438e-163	2.92755e-163	-2.83123e-164	2.99714e-163	-1.12972e-162	-1.63236e-163	4.71118e-163	-1.76431e-163	-2.99981e-163	-1.20963e-162	-2.17991e-163	6.3352e-163	2.37395e-163	-1.62565e-163	8.1224e-164	-6.86064e-164	-8.2749e-163	-4.33464e-163	-1.00083e-162	1.82691e-163	0
-1.3567e-162	2.15023e-163	8.27798e-163	-2.22676e-163	1.44298e-162	1.70167e-163	6.59162e-163	5.48843e-163	6.05177e-163	-2.25429e-163	-4.05438e-163	2.92755e-163	-2.83123e-164	2.99714e-163	-1.12972e-162	-1.63236e-163	4.71118e-163	-1.76431e-163	-2.99981e-163	-1.20963e-162	-2.17991e-163	6.3352e-163	2.37395e-163	-1.62565e-163	8.1224e-164	-6.86064e-164	-8.2749e-163	-4.33464e-163	-1.00083e-162	1.82691e-163	0
-1.3567e-162	2.15023e-163	8.27798e-163	-2.22676e-163	1.44298e-162	1.70167e-163	6.59162e-163	5.48843e-163	6.05177e-163	-2.25429e-163	-4.05438e-163	2.92755e-163	-2.83123e-164	2.99714e-163	-1.12972e-162	-1.63236e-163	4.71118e-163	-1.76431e-163	-2.99981e-163	-1.20963e-162	-2.17991e-163	6.3352e-163	2.37395e-163	-1.62565e-163	8.1224e-164	-6.86064e-164	-8.2749e-163	-4.33464e-163	-1.00083e-162	1.82691e-163	0
-1.3567e-162	2.15023e-163	8.27798e-163	-2.22676e-163	1.44298e-162	1.70167e-163	6.59162e-163	5.48843e-163	6.05177e-163	-2.25429e-163	-4.05438e-163	2.92755e-163	-2.83123e-164	2.99714e-163	-1.12972e-162	-1.63236e-163	4.71118e-163	-1.76431e-163	-2.99981e-163	-1.20963e-162	-2.17991e-163	6.3352e-163	2.37395e-163	-1.62565e-163	8.1224e-164	-6.86064e-164	-8.2749e-163	-4.33464e-163	-1.00083e-162	1.82691e-163	0
-1.3567e-162	2.15023e-163	8.27798e-163	-2.22676e-163	1.44298e-162	1.70167e-163	6.59162e-163	5.48843e-163	6.05177e-163	-2.25429e-163	-4.05438e-163	2.92755e-163	-2.83123e-164	2.99714e-163	-1.12972e-162	-1.63236e-163	4.71118e-163	-1.76431e-163	-2.99981e-163	-1.20963e-162	-2.17991e-163	6.3352e-163	2.37395e-163	-1.62565e-163	8.1224e-164	-6.86064e-164	-8.2749e-163	-4.33464e-163	-1.00083e-162	1.82691e-163	0
-1.3567e-162	2.15023e-163	8.27798e-163	-2.22676e-163	1.44298e-162	1.70167e-163	6.59162e-163	5.48843e-163	6.05177e-163	-2.25429e-163	-4.05438e-163	2.92755e-163	-2.83123e-164	2.99714e-163	-1.12972e-162	-1.63236e-163	4.71118e-163	-1.76431e-163	-2.99981e-163	-1.20963e-162	-2.17991e-163	6.3352e-163	2.37395e-163	-1.62565e-163	8.1224e-164	-6.86064e-164	-8.2749e-163	-4.33464e-163	-1.00083e-162	1.82691e-163	0
-1.3567e-162	2.15023e-163	8.27798e-163	-2.22676e-163	1.44298e-162	1.70167e-163	6.59162e-163	5.48843e-163	6.05177e-163	-2.25429e-163	-4.05438e-163	2.92755e-163	-2.83123e-164	2.99714e-163	-1.12972e-162	-1.63236e-163	4.71118e-163	-1.76431e-163	-2.99981e-163	-1.20963e-162	-2.17991e-163	6.3352e-163	2.37395e-163	-1.62565e-163	8.1224e-164	-6.86064e-164	-8.2749e-163	-4.33464e-163	-1.00083e-162	1.82691e-163	0
-1.3567e-162	2.15023e-163	8.27798e-163	-2.22676e-163	1.44298e-162	1.70167e-163	6.59162e-163	5.48843e-163	6.05177e-163	-2.25429e-163	-4.05438e-163	2.92755e-163	-2.83123e-164	2.99714e-163	-1.12972e-162	-1.63236e-163	4.71118e-163	-1.76431e-163	-2.99981e-163	-1.20963e-162	-2.17991e-163	6.3352e-163	2.37395e-163	-1.62565e-163	8.1224e-164	-6.86064e-164	-8.2749e-163	-4.33464e-163	-1.00083e-162	1.82691e-163	0
[truncated: 2,016 more rows]
