# Supplementary material for: A modified shuffled frog leaping algorithm with inertia weight
Source: Sci Rep. 2024 Feb 20;14:4146. doi: 10.1038/s41598-024-51306-1 (PMC11224354; doi:10.1038/s41598-024-51306-1)
Supplement: Supplementary file 1 — Supplementary Information. [file 41598_2024_51306_MOESM1_ESM.zip › data/F1/MSFLA_L_8.xls]

## Sheet: Sheet1
0.795936	-1.57755	0.740765	3.341	-5.04216	-2.24524	-0.0361246	-3.23478	-3.51386	-3.09761	-0.0252125	2.35515	-0.110153	-3.55284	-1.60619	2.95948	-0.482572	-0.00781302	-3.18439	6.04752	-2.81135	-3.59257	0.184875	4.41923	-2.03888	-0.732811	-3.42098	1.64201	-3.03473	-3.02111	231.976
0.15992	0.027922	-0.0551598	-0.0941102	-0.254564	-0.397761	0.274134	0.298151	-0.0484635	0.0137494	0.404592	0.100848	-3.08465e-05	-0.132126	0.23108	0.137484	-0.000611445	-0.486961	-0.0923473	-0.098548	0.0438405	0.924008	-0.0220134	-0.428584	0.0214827	-0.122747	-0.253993	0.0792114	-0.0236754	-0.0178134	2.07392
-0.00332589	0.00458467	0.0189946	-0.00931011	0.00217864	-0.0236572	0.0025888	-0.0195827	0.00862881	0.00551069	-0.004626	0.00533536	0.0109879	0.0145786	0.00614576	-0.00322094	0.0214191	0.00452811	-0.0117144	-0.062856	0.0497339	-0.0183436	-0.00635361	0.00391165	-0.010754	0.00968087	0.00519592	0.0545529	0.00806067	0.00682234	0.0127272
0.00242776	-0.000316708	0.00167572	0.000163527	0.0010797	-0.0012345	0.000282936	0.000149351	0.00054802	0.00158362	0.00262524	-0.00140564	-0.00161693	0.000139769	-0.0029456	0.0016952	-0.00241714	-0.000676764	0.00161621	-0.000622355	0.00113156	0.000675445	-0.000223765	0.000431181	0.00519136	-0.00338046	-0.00148657	0.000457402	-0.00263798	-0.0002382	9.65665e-05
-9.66996e-05	-6.20346e-05	-2.81514e-05	-0.000288731	0.000486471	-0.000134149	5.22777e-06	0.000187558	-3.91986e-05	-4.93497e-05	-0.000169337	-3.37807e-06	0.000215122	-0.000186773	-0.000145956	-0.000258375	-1.96756e-05	-8.50524e-05	0.000114992	-0.000184403	0.000224579	0.000459679	-0.000185659	-0.000168781	-0.000148073	-8.07039e-05	1.24734e-06	0.000247552	4.79205e-05	9.85923e-05	1.07038e-06
-1.12482e-05	5.63434e-06	9.3951e-06	1.33963e-06	-2.90359e-05	-4.43096e-06	-4.25666e-06	4.91907e-07	1.19214e-05	-1.38269e-06	-1.50378e-05	4.97527e-05	5.28376e-09	-1.37512e-05	5.20865e-05	-1.06573e-06	-3.20203e-06	-9.44312e-06	1.9303e-06	-1.10377e-05	2.68436e-06	4.15649e-06	1.62786e-05	-4.10019e-06	-7.75645e-06	7.98816e-06	-1.12509e-05	-7.32784e-07	2.96967e-06	1.3302e-06	7.67109e-09
-3.95681e-07	2.30848e-07	6.25696e-07	-3.43359e-06	-2.32998e-06	-7.26508e-08	-4.35883e-07	6.89135e-07	-9.29732e-07	-4.21759e-07	2.07127e-06	-4.49888e-07	-3.99459e-07	4.88038e-06	-1.07577e-06	-9.031e-07	1.7425e-06	-6.92117e-07	1.23766e-07	1.10475e-06	-2.68775e-06	1.98519e-07	-4.50701e-07	1.48846e-07	-3.37329e-07	7.70941e-07	-6.3521e-07	-7.90809e-08	-1.06832e-06	-1.29786e-07	6.44911e-11
1.13159e-08	-4.03553e-08	4.52496e-07	1.68048e-07	1.28366e-07	-6.54065e-08	-2.83292e-07	-9.30185e-08	6.57741e-08	2.83531e-07	8.5952e-08	-3.05916e-07	1.68664e-07	-2.58753e-07	1.14102e-08	3.4432e-08	-1.10133e-07	-9.1782e-08	2.17384e-08	1.52767e-07	1.80896e-07	8.96454e-08	5.06191e-08	1.96424e-07	3.80153e-08	-1.02581e-08	2.9397e-08	-1.47843e-07	1.08853e-07	-5.92926e-08	7.92722e-13
6.39915e-08	-4.48277e-09	8.01924e-09	-1.52583e-09	-2.33579e-08	8.87997e-09	5.90721e-09	1.50115e-09	4.61233e-09	-6.09726e-09	7.8438e-09	-2.68327e-08	-4.55636e-08	-1.67255e-09	-2.62359e-08	-6.37318e-10	-2.24765e-08	-1.20565e-08	-2.34138e-08	-8.66936e-09	-1.44643e-08	-2.107e-09	2.78977e-08	-8.72813e-09	4.00094e-08	-1.45867e-08	-5.23626e-09	6.98895e-10	-1.24734e-09	1.14278e-08	1.27664e-14
1.50047e-09	-5.76037e-11	-7.03356e-10	-1.78744e-11	7.93715e-10	6.57327e-10	4.94331e-10	-1.29246e-09	5.78603e-10	3.61534e-10	-1.65105e-09	-4.76586e-10	-1.33646e-10	-1.43355e-10	1.98407e-09	-3.62626e-10	-1.11816e-09	-9.13886e-10	3.6173e-11	8.81814e-10	1.43916e-09	-3.09957e-09	1.19402e-09	9.35171e-10	-3.38103e-09	2.5985e-09	1.41415e-09	2.47313e-10	1.44734e-09	2.38609e-09	5.81276e-17
-1.11522e-10	-5.56836e-11	-2.86947e-11	1.25881e-10	-1.84787e-10	-1.10093e-11	-1.66672e-11	2.38048e-11	-9.78451e-12	2.00727e-11	1.21542e-10	1.29184e-11	-9.31863e-12	-6.23408e-12	1.03483e-10	2.88166e-11	2.22067e-12	3.96351e-11	8.7301e-11	1.02873e-10	3.90966e-11	8.18937e-11	-3.70339e-10	-1.03399e-10	1.54395e-11	-3.01986e-11	-1.31094e-11	-2.88867e-11	8.75477e-11	-1.34995e-10	2.98324e-19
1.12874e-11	-1.67155e-13	8.38513e-13	1.63275e-12	-3.15262e-12	1.66149e-13	-4.60511e-11	5.09327e-13	4.51964e-12	-3.42758e-12	-2.98624e-12	1.75847e-11	-1.20299e-12	-2.60735e-12	6.3368e-13	2.5816e-12	2.2906e-12	4.0951e-13	-7.74144e-12	-1.19917e-12	4.3438e-12	5.44097e-12	-6.18904e-13	2.71088e-12	5.68823e-12	1.38121e-11	1.70936e-12	7.50124e-12	9.19549e-12	-2.5345e-12	3.12364e-21
3.19865e-13	8.22128e-14	-3.08297e-13	-3.35142e-13	4.39095e-14	-6.11865e-13	1.51221e-12	-1.0987e-14	7.68548e-13	2.11872e-13	5.22659e-13	1.05421e-12	7.41069e-13	6.45155e-13	-6.80433e-13	5.71757e-14	9.67879e-13	-1.50443e-12	-1.71851e-12	-9.81685e-13	7.86789e-13	9.60167e-13	1.54132e-13	-6.29146e-13	-6.12275e-13	-1.97011e-13	1.80904e-13	2.85569e-13	1.17871e-12	1.34938e-13	1.74446e-23
5.03983e-14	-1.42303e-13	-2.21126e-14	-2.10582e-14	8.59583e-14	-7.40887e-14	1.37158e-14	-3.33096e-14	-8.86738e-16	-4.57703e-14	-1.1443e-14	3.81374e-14	9.25058e-16	-6.99217e-15	-2.92923e-14	-2.77197e-14	-5.53707e-14	-5.64085e-14	4.48989e-14	1.64441e-14	6.94389e-14	-5.50307e-15	1.10548e-13	-4.92595e-14	-5.14819e-14	5.30322e-14	-3.34542e-14	-5.17635e-14	-3.3945e-14	-1.98738e-13	1.21199e-25
-3.5629e-15	-3.20774e-15	1.76656e-15	-5.73336e-15	3.87026e-15	5.00202e-15	1.01848e-15	-2.15064e-15	2.22583e-15	2.78063e-16	-1.44847e-15	3.93269e-15	-1.82097e-14	-2.51471e-15	2.52644e-15	1.96183e-14	4.05798e-15	-2.02608e-17	2.86717e-15	1.89743e-15	-2.16276e-15	8.8562e-15	-2.17839e-14	1.51328e-14	2.84706e-15	-2.26058e-14	-1.67586e-15	-7.23163e-15	4.14736e-15	-5.16644e-15	2.28947e-27
2.42481e-16	-1.11649e-15	3.54311e-16	1.6728e-16	1.38281e-16	-5.76312e-16	1.68235e-16	2.61821e-16	-5.64885e-16	4.99783e-16	-1.21312e-16	1.07295e-15	4.55678e-16	-3.32213e-17	1.05103e-16	1.58601e-16	-1.89911e-15	-7.16025e-16	3.49409e-16	-1.35823e-15	-2.47901e-15	-4.1021e-16	7.64242e-16	5.48213e-17	-5.56737e-17	-5.49007e-16	-1.04921e-16	-3.77895e-16	4.56935e-16	1.66027e-15	2.02974e-29
1.41877e-17	7.23349e-17	1.7581e-17	6.64246e-17	8.85873e-17	4.28877e-17	-8.77026e-17	1.67841e-17	2.50514e-17	1.36327e-18	-1.87283e-17	-2.80684e-17	-2.20836e-18	-4.38211e-17	-9.11177e-17	3.56918e-17	5.56885e-17	4.44814e-18	4.01382e-17	-6.86782e-17	1.53213e-16	-1.86835e-17	-7.37639e-17	-5.61247e-17	4.2937e-18	5.20258e-17	3.15596e-17	7.95705e-17	-3.08935e-18	-6.71934e-17	9.75252e-32
3.02654e-18	2.59964e-18	-9.95473e-18	-1.08216e-19	3.44091e-18	7.39926e-19	-5.90307e-19	-2.93283e-19	8.19253e-18	-2.88379e-19	-2.16662e-18	6.6026e-19	-6.19693e-19	3.30916e-19	-7.43811e-18	1.20043e-18	2.82036e-19	2.96989e-18	-1.06762e-17	2.39653e-18	-1.62887e-19	-4.4939e-18	3.92538e-20	2.71969e-19	1.29646e-17	2.52174e-19	8.82618e-19	-2.41164e-18	4.89246e-18	-4.60423e-18	6.26235e-34
5.13437e-19	5.28156e-19	-1.25774e-19	-1.38011e-19	2.31775e-19	1.26548e-19	2.47516e-19	-1.02143e-19	-1.32043e-19	-5.41062e-19	-7.30717e-19	-4.41067e-19	-4.9719e-20	3.80843e-20	-1.27771e-18	1.76277e-19	-1.329e-19	2.11871e-19	-6.89289e-20	-1.65809e-19	-1.31916e-19	1.5416e-19	1.56585e-19	-2.90103e-19	5.91364e-19	8.02514e-20	2.06421e-19	-5.73352e-19	-1.03639e-18	8.06741e-20	5.47782e-36
4.11983e-21	-9.94659e-20	-2.07163e-20	9.70191e-21	7.40928e-20	-2.72402e-20	-1.89116e-21	-1.18934e-19	-5.74387e-21	-2.95833e-20	-3.71052e-20	-4.52365e-20	1.68224e-20	-1.31465e-20	-2.66284e-20	6.42131e-20	3.4991e-20	2.66845e-21	-5.99891e-20	-3.5581e-20	-3.3327e-20	-6.86027e-21	2.46616e-22	-4.12945e-20	-3.10627e-20	-3.44634e-21	-1.77806e-20	1.53601e-20	3.26688e-20	-1.49171e-20	5.22117e-38
-1.50221e-21	9.76003e-22	-1.02327e-21	3.01369e-21	-3.07251e-21	6.10132e-23	-7.29276e-22	1.07915e-21	-1.04221e-22	-5.84418e-23	7.80606e-22	2.22915e-21	-1.2559e-21	-7.44334e-23	-2.29182e-21	7.05641e-22	-8.05287e-21	-5.29694e-22	4.68161e-21	1.11874e-21	-1.13277e-22	-4.81851e-22	-5.1954e-22	-1.29631e-21	1.33324e-21	2.36531e-21	-5.41934e-22	-2.16698e-21	2.65401e-21	5.18982e-22	1.47573e-40
3.71786e-22	-4.80402e-22	-4.79481e-22	-4.71115e-22	1.10892e-21	-1.06324e-22	9.56347e-23	4.36302e-22	5.11559e-25	-1.30689e-22	4.16303e-23	4.9339e-23	-6.62481e-23	-6.0877e-23	3.66145e-22	1.08766e-22	5.69169e-22	1.15655e-22	9.00595e-22	4.14654e-22	-3.58079e-22	2.55727e-22	-1.0161e-22	2.03727e-22	-1.25266e-21	-1.78078e-22	1.20619e-22	5.2035e-23	2.37161e-22	-8.85029e-23	5.68461e-42
-5.23156e-24	-1.37198e-23	-3.59668e-23	6.58702e-24	3.42692e-24	5.71216e-24	-8.26128e-24	2.80036e-23	5.7984e-24	-1.66667e-24	5.26911e-24	-1.4756e-23	1.16862e-23	7.23041e-24	-4.71862e-23	7.48794e-26	2.07669e-23	-7.94252e-23	-1.38125e-24	-1.36268e-23	-2.21706e-24	2.63409e-23	2.15689e-23	-3.39007e-23	1.36113e-23	4.30911e-23	-8.19165e-23	-1.64003e-23	-1.18867e-23	-2.40967e-23	2.41305e-44
4.92923e-24	3.34825e-24	-5.77946e-24	3.22056e-24	-2.05711e-24	1.56574e-24	4.01378e-24	1.88693e-25	-1.48287e-24	3.01188e-24	-4.13601e-24	3.47454e-24	-6.23578e-24	-7.496e-25	-1.1253e-24	-1.09491e-24	-1.92243e-24	-1.58943e-25	3.75841e-24	-6.4751e-25	-2.56e-24	1.90605e-24	1.77369e-26	8.47869e-25	1.10883e-24	-7.32845e-25	-1.28915e-24	-1.49552e-25	-4.25255e-24	-7.39449e-25	2.35726e-46
-3.92341e-26	4.03129e-27	-1.86879e-26	3.79455e-26	3.50689e-26	-1.20112e-25	-1.70436e-26	7.85248e-26	-1.64259e-25	-8.25909e-25	-2.86125e-25	-8.37653e-26	1.75942e-25	3.94519e-26	1.11229e-25	-2.42648e-26	2.27456e-25	-6.66365e-26	1.87367e-25	-2.49253e-26	-5.05659e-25	-1.89078e-25	-2.35356e-25	1.21243e-26	-1.4114e-25	7.95175e-26	3.7179e-25	8.54995e-26	1.52678e-26	7.2966e-25	2.01223e-48
1.12533e-26	-2.95655e-26	6.69796e-26	-1.83612e-26	1.08481e-26	-3.45715e-27	3.48757e-27	-3.72778e-26	-4.79215e-26	1.00172e-26	1.33204e-27	1.99291e-26	1.01629e-26	4.66192e-27	-2.5056e-27	-4.4613e-27	2.2529e-26	-2.18696e-27	-5.7451e-27	1.3013e-27	5.00706e-26	1.12645e-26	-3.69558e-27	-1.29525e-26	-9.15672e-28	3.63034e-26	6.76231e-27	6.23095e-27	-1.1829e-26	1.19177e-26	1.53502e-50
2.38496e-27	-6.35589e-29	-1.36201e-27	3.26461e-28	-2.45218e-27	-6.72782e-27	-3.91088e-27	2.72989e-28	6.48611e-28	-6.80173e-27	5.76527e-28	3.469e-28	9.63592e-28	9.90173e-28	1.63183e-27	-7.93551e-28	4.45231e-28	-8.50194e-28	-4.62355e-27	4.76728e-28	-1.28754e-27	1.71068e-28	-7.97071e-28	-2.41704e-27	4.62358e-27	5.83388e-29	-2.68579e-27	-6.89261e-28	2.77106e-27	-2.04481e-27	1.98258e-52
-1.25982e-28	-1.3875e-28	3.57348e-28	-7.197e-29	1.75874e-29	7.85655e-29	-1.72268e-28	1.73895e-28	1.45796e-28	-1.35331e-28	-8.10293e-29	-2.73351e-29	-1.51685e-28	-6.1049e-29	1.74999e-29	5.65622e-28	-1.19445e-28	-8.52942e-29	-8.45435e-29	-1.71017e-30	2.35774e-28	6.28674e-29	1.95367e-29	5.60058e-29	-5.29304e-29	-1.01705e-29	-1.40715e-28	-1.75416e-28	5.67171e-29	-3.06497e-29	7.77638e-55
-2.5123e-29	2.4407e-30	7.09165e-30	2.10181e-30	-4.81767e-31	5.86685e-30	1.04798e-31	-5.60533e-30	1.76475e-30	1.81151e-29	-6.939e-30	-1.34184e-29	2.44721e-30	2.40636e-29	1.41169e-30	2.6821e-29	-5.21749e-31	-2.73543e-31	1.5674e-29	1.70646e-31	2.41098e-30	5.37572e-31	2.33637e-30	4.70033e-30	5.23219e-30	3.11482e-30	-1.28473e-29	-1.56557e-29	1.56849e-29	1.50191e-29	3.82232e-57
-3.06308e-31	1.87195e-30	2.6938e-32	8.03806e-31	-4.85895e-31	-2.94894e-30	1.34447e-30	1.02756e-30	-6.39381e-30	5.01093e-31	5.03673e-31	7.34437e-31	-1.50568e-31	6.01416e-31	-1.41933e-31	-7.08868e-32	-8.07494e-33	-1.95586e-30	-2.35806e-31	-1.61024e-30	-4.66576e-31	-5.54585e-31	-2.06057e-30	6.41383e-31	-2.34712e-31	-2.00458e-30	-1.16086e-30	4.04973e-31	-3.33266e-31	4.0528e-31	7.58921e-59
-3.57018e-32	-4.90113e-32	-9.21279e-33	3.53892e-32	-1.12419e-31	1.42744e-31	4.71348e-32	1.00673e-31	2.6434e-32	5.47932e-32	2.67026e-31	-1.32635e-32	1.50875e-31	1.81992e-32	-8.63437e-33	1.81355e-32	-2.62596e-31	5.7911e-32	7.30249e-32	4.18668e-32	-1.85743e-31	-3.41397e-31	-1.01659e-31	1.68855e-32	2.4597e-33	-3.77409e-33	2.98082e-31	-1.45988e-31	-5.74261e-32	1.19545e-31	5.17904e-61
-1.85765e-32	1.28143e-32	-1.92235e-34	-5.47555e-33	9.62117e-33	-1.2659e-33	1.13043e-32	-3.90613e-33	-1.12307e-32	1.50048e-33	1.5557e-32	6.40472e-33	-2.40153e-33	-9.421e-33	1.03322e-32	-1.95915e-32	8.48526e-33	3.50136e-33	6.65485e-33	-1.58447e-32	1.23098e-33	1.44288e-32	7.25047e-33	1.8488e-32	4.01373e-33	-1.20881e-33	2.13148e-32	-2.17245e-32	1.16249e-32	1.70597e-32	4.12675e-63
-9.69533e-34	5.20018e-34	-4.41567e-34	-3.40026e-34	-1.17189e-34	-1.3587e-33	-3.3284e-33	1.4848e-33	-3.03912e-34	-5.31501e-36	-1.48101e-33	-1.10189e-33	9.72033e-35	-7.09567e-34	1.16105e-33	4.70036e-35	1.88534e-33	2.15765e-34	-1.53464e-33	5.06272e-34	-1.91264e-33	-5.90333e-34	9.38138e-34	1.17505e-34	6.37277e-34	-2.5257e-33	-1.26394e-34	-1.06871e-34	-1.33641e-33	2.52352e-33	4.81067e-65
-1.81933e-34	2.67582e-36	-3.30369e-35	-3.70079e-35	6.22973e-35	6.11489e-35	-4.53935e-35	7.09492e-35	1.29035e-34	3.23533e-35	1.16933e-36	9.5576e-35	2.23294e-35	-1.91368e-35	-1.69818e-34	1.26375e-34	2.75035e-35	-6.30985e-35	8.76494e-36	-2.60113e-35	1.95438e-35	-2.37622e-35	-2.82514e-35	-4.08345e-35	-6.18828e-35	-5.23978e-35	-8.21827e-35	-1.74167e-34	5.31523e-35	-8.11219e-35	1.84761e-67
-9.03332e-37	-9.11912e-36	6.41926e-36	7.62832e-36	-1.78941e-36	5.109e-36	-5.71959e-36	-8.06726e-36	8.05136e-36	-7.02106e-36	1.67485e-36	-1.01475e-35	4.85512e-36	-5.0389e-36	4.38303e-36	-1.09081e-35	8.17658e-37	5.33791e-36	1.88851e-37	4.00997e-36	9.66548e-37	1.1704e-36	6.42093e-36	1.7796e-35	4.87253e-37	-3.30035e-36	-3.72872e-36	-5.79696e-36	1.1152e-35	1.16695e-35	1.44222e-69
-5.92762e-37	3.57278e-37	1.98015e-36	-2.94692e-37	2.07022e-37	7.48239e-37	1.68056e-36	9.92466e-37	3.38429e-37	-1.72781e-37	-5.0156e-37	-1.70004e-38	-4.71616e-37	-1.53399e-37	5.66102e-37	-1.21008e-36	3.91735e-37	5.87572e-38	-1.36215e-36	2.21902e-37	-3.13608e-37	-1.31738e-36	-9.07302e-39	9.3507e-38	4.72348e-37	-1.2563e-36	-5.45341e-37	-2.07282e-37	-5.38557e-37	-8.3326e-37	1.83562e-71
-1.03395e-39	-1.35307e-37	-8.19171e-38	-1.89496e-39	1.41489e-38	-3.77829e-38	7.03062e-38	-4.55903e-38	3.10561e-38	1.75634e-38	7.07097e-38	-3.11849e-38	8.45472e-38	5.63005e-38	-5.48936e-39	-4.44115e-38	-1.76381e-38	2.20709e-38	-9.34488e-39	-8.51839e-39	1.37126e-37	1.24777e-38	2.96288e-38	7.60967e-38	7.4919e-39	-3.18669e-38	1.22501e-37	4.32211e-38	-2.04446e-38	5.1715e-38	1.00863e-73
7.45073e-39	-1.03967e-40	1.73603e-38	-2.32182e-39	6.01621e-39	3.85969e-39	3.47442e-39	1.1384e-38	1.14606e-38	1.0749e-38	-6.61024e-39	1.38654e-39	2.79229e-39	2.76631e-39	1.50256e-38	3.20985e-41	-1.90285e-39	-1.2304e-38	6.57447e-39	-2.42842e-39	2.10399e-39	-4.61874e-39	8.82123e-40	3.26731e-39	1.64146e-38	-3.03412e-39	1.68132e-39	5.06262e-39	1.891e-39	8.3653e-39	1.71078e-75
1.17582e-40	3.00559e-40	4.94001e-40	4.73304e-40	9.27822e-41	-4.18765e-40	-4.59263e-41	1.93139e-40	-1.63897e-39	1.75035e-39	-7.71002e-42	2.05724e-40	-1.84828e-40	3.67264e-40	-4.23808e-40	1.27217e-40	8.80985e-40	-8.73737e-40	-4.82213e-41	3.52243e-40	3.6316e-41	1.00714e-40	-6.07273e-40	4.68025e-40	-7.33191e-42	-7.14523e-40	-6.88969e-40	1.12684e-41	-1.69718e-40	-1.92188e-40	1.02692e-77
-1.26287e-41	-1.1457e-41	-5.24245e-41	-8.77125e-42	-3.05759e-41	2.18321e-41	-1.42438e-41	6.91554e-42	1.09118e-41	1.99236e-41	-9.56946e-42	-2.24336e-41	1.17587e-41	1.06643e-41	-1.34547e-41	1.00695e-41	-5.48461e-41	-7.81678e-41	-1.32708e-41	4.76037e-41	4.0031e-43	-7.38532e-41	-1.73004e-41	-2.38628e-42	-5.20647e-41	2.26424e-41	7.14106e-42	-1.84228e-42	-7.1573e-41	9.08631e-41	4.04001e-80
4.36611e-42	-4.03259e-43	-2.63978e-42	-8.44899e-42	-1.37137e-42	3.23732e-42	9.903e-43	6.88535e-43	-1.33372e-42	1.91316e-42	-7.49589e-43	-1.65402e-42	-4.5052e-42	1.61275e-42	-4.43422e-42	8.74998e-43	1.65973e-42	-6.13704e-43	1.2497e-41	1.62079e-42	-9.48212e-43	5.67846e-42	9.33681e-43	-1.97725e-43	3.14761e-42	1.19761e-42	-9.23132e-43	4.39832e-43	-5.41644e-42	-5.22984e-42	4.28522e-82
5.28549e-43	2.41163e-43	2.8992e-43	-1.22336e-42	3.63251e-43	-7.87843e-44	-3.75124e-44	-2.12573e-43	-5.5913e-43	-5.77406e-43	-5.54067e-43	1.18753e-42	4.55756e-43	6.80103e-44	-7.76619e-43	2.73728e-44	-4.77018e-43	-5.64843e-43	-4.03245e-44	3.31471e-43	-1.20743e-43	5.84778e-44	-1.98246e-43	2.60706e-43	-9.05828e-43	-4.73802e-43	-3.20043e-43	5.57127e-43	-6.88176e-44	1.73417e-42	1.05357e-83
2.92363e-44	-5.37194e-45	-2.22093e-45	-4.06396e-44	1.64834e-44	3.6716e-44	-1.17183e-44	1.33705e-44	1.51724e-45	6.1509e-44	3.04151e-45	2.50448e-44	-6.48035e-45	3.297e-44	-8.59965e-45	-1.25237e-44	4.87104e-44	2.71268e-44	-3.68642e-44	-5.26337e-45	7.4299e-44	6.29166e-44	-6.39024e-44	3.52328e-44	-1.17495e-44	2.04373e-45	6.81175e-45	7.16265e-44	-3.74673e-44	-2.09604e-44	3.6719e-86
3.77437e-46	1.9416e-45	1.901e-46	3.2576e-45	1.07427e-45	8.38434e-46	-4.19006e-45	1.24095e-46	-2.44438e-45	2.40615e-46	3.57893e-45	-5.40084e-46	-1.04649e-44	3.00676e-45	4.60599e-45	3.85248e-45	3.06423e-46	4.37437e-45	-1.77864e-45	7.23449e-45	-4.65688e-45	5.71006e-45	-8.82848e-46	-5.03939e-46	-3.20438e-45	1.07339e-45	-3.42925e-46	3.17267e-45	1.89571e-45	1.59412e-45	3.65528e-88
6.7825e-46	1.02066e-46	-1.05773e-46	-2.2732e-46	-6.90021e-47	-1.01732e-47	-6.22644e-46	1.78915e-46	6.28308e-46	-1.06887e-46	-7.7544e-47	7.77619e-47	3.54632e-46	1.98218e-46	1.79018e-46	6.37603e-47	1.86061e-46	7.37167e-46	-5.24387e-46	4.41332e-47	1.14746e-46	-6.85429e-47	6.01611e-47	6.42988e-47	1.61601e-46	-2.57683e-46	-2.67146e-46	-7.28928e-47	7.20316e-47	-3.24172e-46	2.73734e-90
2.13362e-47	5.02073e-48	1.16319e-47	2.67541e-47	1.37219e-47	-1.06612e-47	-2.71456e-47	4.42895e-47	-5.5949e-48	-1.13941e-47	-3.4849e-47	-1.64482e-47	2.83103e-47	3.60805e-47	2.96235e-47	-1.97514e-47	-1.88602e-47	1.88248e-48	5.50562e-47	-3.56552e-48	1.07396e-48	-1.06719e-48	-6.67315e-47	-2.64453e-47	1.93103e-48	1.20104e-47	4.18025e-48	-2.2422e-47	-1.71763e-47	-2.03448e-48	1.88742e-92
8.0247e-49	-4.59586e-48	6.52078e-49	-5.86135e-49	-4.26202e-50	-3.2432e-49	1.95067e-48	-5.05078e-48	2.28688e-48	2.73796e-48	-9.64559e-50	9.57247e-50	-1.60802e-48	1.15951e-48	-1.7511e-50	5.18363e-49	3.90243e-48	-1.59768e-49	-4.66913e-48	-5.15314e-50	1.87518e-49	4.30745e-49	7.70459e-48	-1.33726e-48	5.22225e-48	-1.90635e-48	-1.63896e-48	-3.67915e-49	1.56358e-48	1.45749e-49	2.03522e-94
2.67426e-49	-6.39916e-50	1.45584e-49	-2.50692e-50	-7.11532e-50	-1.98009e-49	-9.09752e-50	-1.50303e-50	-2.1292e-49	-2.27983e-49	1.8109e-49	-1.18624e-49	5.84856e-50	1.27235e-49	-2.29721e-49	-7.36953e-50	9.55707e-50	-9.22172e-50	-8.32882e-50	2.61161e-49	1.60765e-49	-5.74779e-49	6.36624e-49	9.20564e-51	4.9792e-49	9.17849e-49	2.55734e-49	-1.1604e-50	-1.89704e-50	-1.87363e-49	2.41794e-96
6.29403e-51	2.23051e-51	-4.60878e-50	2.77436e-50	-7.99905e-52	-2.15923e-51	1.277e-50	-5.60444e-52	7.51905e-51	-1.52229e-50	-3.01114e-50	-1.16326e-50	-1.963e-50	1.83914e-50	-1.24765e-50	3.05614e-50	2.04555e-52	-2.10981e-51	-3.0246e-50	2.85325e-51	-5.6659e-51	5.30546e-51	-1.68345e-51	1.1747e-50	-8.15562e-51	4.07566e-51	-8.71204e-51	5.365e-50	9.02678e-52	-1.09402e-50	1.0537e-98
-4.0109e-52	-2.16738e-51	3.58642e-52	3.76111e-51	1.73834e-52	-1.34099e-51	-5.44451e-52	3.54557e-51	-1.54124e-51	1.88772e-51	1.70047e-51	-4.95544e-52	-1.38021e-51	1.03394e-51	5.08182e-51	-1.29262e-51	3.48848e-51	1.62114e-52	1.01123e-51	2.67862e-51	-7.92458e-52	-6.27116e-52	-2.70598e-51	2.34798e-52	1.1092e-52	2.59953e-51	-1.20322e-52	-8.41152e-52	-1.09727e-51	-2.8513e-51	1.18993e-100
-1.17219e-52	-9.6432e-53	-4.4924e-52	1.19848e-52	-4.17282e-53	8.81205e-53	6.22474e-53	1.73726e-52	-1.89015e-53	5.92318e-53	8.14661e-53	-2.55235e-53	7.38725e-53	-9.84936e-53	5.39529e-53	2.94649e-53	1.34143e-52	-3.5683e-53	3.1169e-52	5.82378e-53	-8.81662e-53	-2.27584e-53	-1.44021e-53	-3.4116e-52	-2.23577e-52	4.70789e-52	6.85413e-54	3.54027e-53	-2.0437e-52	-2.84938e-52	9.53458e-103
3.36977e-53	-7.67403e-54	3.03291e-54	-1.8148e-53	9.28628e-55	1.62644e-53	2.27071e-54	1.82838e-53	-7.19056e-55	-2.16885e-53	2.49648e-54	1.89045e-53	2.81205e-53	1.44291e-53	-1.99071e-53	-3.25303e-54	-1.46662e-54	-4.41178e-54	4.61586e-54	1.24026e-53	-1.98229e-54	-3.99217e-54	-1.86646e-55	2.84472e-54	-1.41413e-55	8.92485e-54	5.99462e-54	-5.72485e-54	5.83353e-54	1.78778e-53	5.10495e-105
-2.73137e-54	-1.39071e-54	4.36452e-55	-6.33226e-55	1.93417e-54	-1.69334e-54	4.29842e-55	-1.57472e-54	-2.35223e-55	3.51114e-54	5.29194e-55	2.34538e-55	9.32808e-55	1.32602e-54	7.42101e-55	1.20938e-54	6.04742e-55	-1.34234e-54	-1.77948e-54	-4.77311e-55	-1.78664e-54	-3.19614e-54	-1.26921e-54	7.7733e-56	-1.62536e-54	-3.11437e-55	1.79086e-54	-7.90167e-55	1.16177e-54	-1.36554e-54	6.69901e-107
-1.46628e-55	-8.14557e-56	-1.7107e-55	5.40608e-58	-3.89566e-56	-1.50159e-56	-1.95808e-55	-3.96281e-56	-3.00021e-56	-9.15543e-56	1.9245e-56	-6.24344e-56	2.64278e-55	-5.48931e-56	8.97115e-58	1.29339e-55	-1.08976e-55	-2.30788e-55	2.93067e-56	3.55063e-56	1.21995e-55	-3.33516e-57	-4.84691e-56	2.85788e-56	1.54676e-56	7.96538e-56	1.32556e-55	-8.06938e-56	-6.82703e-56	3.06854e-55	4.16996e-109
4.43196e-57	-1.85678e-56	-3.7926e-57	-2.83157e-57	3.22253e-57	-1.42828e-57	-4.4235e-57	-6.08142e-57	8.61129e-57	3.09214e-57	1.95578e-57	9.47145e-57	-1.30894e-56	-5.09236e-57	3.64742e-57	4.04056e-58	-4.70307e-58	4.61863e-57	-3.06748e-57	1.286e-56	3.04203e-57	-5.03843e-57	-7.88322e-57	-2.30302e-57	-1.59103e-57	-2.13345e-56	6.64149e-59	1.42333e-57	-1.81048e-56	1.07787e-57	1.93086e-111
1.64231e-57	-8.16021e-58	-3.85104e-58	3.36118e-58	8.91345e-58	-1.53556e-57	-1.08581e-58	3.74492e-58	5.59809e-58	6.31516e-58	5.12402e-58	-1.04351e-58	5.61543e-58	3.57146e-58	-9.70941e-59	9.85438e-58	8.44774e-58	5.10806e-59	7.40542e-58	-1.04202e-58	7.18248e-58	8.01814e-58	9.88447e-58	-1.12683e-57	-4.57376e-58	2.84395e-59	-6.48346e-58	-2.08314e-59	1.89678e-57	-2.72325e-58	1.83217e-113
-1.44296e-58	1.19795e-58	-3.96868e-59	-1.00879e-58	1.13956e-58	2.30405e-58	1.2237e-60	-8.8113e-60	-2.29723e-59	2.55094e-59	1.03664e-58	-1.17731e-58	-7.7816e-59	-6.16678e-60	6.47299e-59	-1.57928e-58	-7.91946e-59	5.69433e-59	-3.89744e-60	-2.00557e-59	7.01743e-61	-3.15178e-59	-5.44371e-60	9.54997e-60	-6.2604e-59	-1.26495e-59	-5.87413e-59	1.5814e-59	2.50511e-59	2.21612e-58	2.42651e-115
5.10378e-60	-5.95079e-61	-2.16824e-60	-1.55775e-61	4.73489e-60	-5.86874e-60	2.42863e-59	-3.74238e-60	-8.45292e-60	8.00252e-60	7.62936e-60	5.97235e-60	-8.63383e-61	-9.69972e-60	1.33475e-60	5.25956e-60	-1.61357e-59	2.71419e-59	-3.28177e-61	5.97581e-60	1.66059e-59	-1.21857e-59	4.95605e-60	-2.33852e-60	3.60488e-60	-2.49311e-60	1.08663e-60	-3.71606e-60	1.04716e-59	-6.26918e-60	2.71576e-117
1.35856e-60	-1.30626e-60	-3.98187e-61	2.11268e-61	-4.11557e-61	4.94037e-61	1.05194e-60	-8.17435e-61	-4.74655e-61	1.76091e-60	-3.95126e-61	5.603e-61	-1.13708e-61	2.10967e-61	1.03789e-60	2.78006e-61	1.14755e-60	-5.41747e-61	-2.70689e-61	3.33845e-61	-5.61622e-61	-3.46144e-61	3.88426e-61	-4.11923e-61	-5.52207e-61	8.69571e-62	-1.07102e-61	1.23323e-61	6.80784e-61	-2.14164e-61	1.43509e-119
-7.8207e-63	4.65613e-62	2.07331e-63	9.60092e-63	1.14711e-61	5.78635e-64	1.02222e-62	-4.49158e-63	-4.80363e-62	-5.29745e-62	1.66709e-62	-2.18881e-62	5.40073e-62	-1.43012e-61	-4.24152e-62	3.63622e-62	-4.24918e-62	-1.17325e-62	1.45222e-62	-7.75551e-62	2.53094e-62	-7.59913e-64	-5.161e-62	7.40996e-63	-1.29365e-62	-4.93334e-62	1.60834e-61	4.82438e-62	6.3472e-63	3.78041e-62	9.17648e-122
1.81266e-62	-2.55134e-63	1.42951e-63	-1.03983e-62	-1.13242e-63	3.8921e-63	6.68803e-63	4.76742e-63	3.17792e-63	-1.11932e-62	-1.07264e-63	-1.64904e-63	6.53588e-63	-5.14475e-64	1.16487e-62	-1.69637e-63	-2.95963e-63	-1.00686e-62	-3.19967e-63	2.40781e-63	-5.68168e-64	-1.62103e-63	7.63451e-63	2.34501e-64	-5.1294e-63	-9.21293e-64	6.15901e-63	-1.28153e-62	-7.80421e-64	6.23925e-63	1.30627e-123
1.31622e-64	1.6439e-64	-5.0303e-64	-1.60818e-64	-6.17918e-64	-4.60965e-64	-1.28818e-64	3.1206e-64	-2.06179e-64	1.00729e-63	-1.55587e-63	-8.13991e-64	-5.4295e-64	-1.17569e-63	2.93139e-64	-8.02258e-64	-4.80182e-64	3.52195e-64	-1.36044e-63	1.81817e-64	-2.21826e-64	3.74003e-64	-2.25683e-64	4.25522e-64	-2.28384e-64	7.67511e-64	-4.99359e-64	8.73557e-64	-5.32261e-64	1.052e-63	1.32818e-125
-3.40648e-65	1.6099e-65	-4.76852e-65	1.45674e-64	-4.97768e-65	3.26683e-65	2.56792e-65	-1.81684e-65	-1.602e-65	-1.77042e-65	4.78512e-66	-1.9558e-66	1.36107e-65	-9.14681e-66	-6.24663e-65	4.11474e-65	5.84197e-65	3.1525e-65	1.90565e-65	2.23715e-65	3.43175e-66	2.86523e-65	1.91963e-65	-4.0559e-65	-8.67617e-65	2.23617e-65	-5.3446e-65	-2.34463e-65	-1.08375e-65	5.69613e-65	5.88221e-128
-1.83359e-66	-6.2006e-66	3.3337e-66	1.12147e-66	6.69864e-67	-8.77686e-67	-3.01271e-66	-1.22281e-66	4.59829e-66	-4.10898e-67	-9.16684e-67	4.29993e-67	-9.61508e-66	-1.51284e-66	-4.53893e-66	1.12229e-66	-4.88859e-67	2.08833e-66	-3.18617e-67	-7.96495e-66	1.34771e-66	-5.35875e-66	6.59342e-67	4.23194e-66	-1.82496e-67	6.9468e-67	-1.4752e-66	-2.71889e-66	8.41181e-66	-2.38262e-66	4.08448e-130
2.27589e-67	-9.33342e-68	-3.54737e-67	3.24034e-68	-9.63823e-67	-4.82584e-67	1.19121e-66	-2.50303e-67	6.04298e-67	-1.85625e-67	-9.10946e-68	-4.96694e-68	3.42064e-68	1.71919e-67	8.01005e-68	1.78525e-67	7.44333e-67	1.66426e-67	-1.31314e-67	1.67656e-67	1.08141e-67	-2.34016e-67	-1.41935e-67	-2.78311e-67	7.78084e-68	-3.27845e-68	7.45717e-67	-4.1482e-68	5.56019e-67	3.86572e-67	5.12495e-132
3.25389e-69	-4.17513e-69	2.03697e-68	3.74873e-69	1.29259e-68	-5.41215e-69	1.0851e-69	-4.56282e-68	4.53544e-68	2.46752e-68	-2.00556e-69	6.75497e-69	-2.70168e-68	-3.09938e-68	-1.99705e-68	1.55079e-68	2.06063e-68	5.15936e-69	-1.17243e-68	-2.89063e-68	1.46332e-68	3.95622e-68	-1.02947e-68	5.1566e-68	7.83312e-69	1.00806e-67	4.8039e-69	-6.93807e-69	-1.0712e-68	-9.4403e-71	2.41596e-134
-5.97659e-70	1.42144e-69	-8.42e-70	3.59986e-69	-9.00491e-70	-3.20118e-71	-1.08963e-70	7.72828e-70	1.08528e-69	-1.21044e-70	9.28499e-70	5.20003e-69	1.77572e-70	2.20881e-69	1.76295e-69	2.21293e-69	-3.80048e-69	-1.0879e-69	5.09991e-70	1.07875e-69	-3.90066e-71	1.98787e-69	3.09936e-69	5.34163e-70	-5.32904e-69	-7.28889e-70	1.71404e-69	3.17069e-69	-9.21584e-69	-2.37303e-69	2.22857e-136
-1.1852e-72	-3.24579e-70	5.47998e-71	1.71145e-70	-4.52158e-70	-3.7785e-70	-1.38332e-70	1.776e-70	-2.61838e-71	8.20252e-71	-3.86946e-70	5.05959e-71	3.3303e-71	-3.2597e-70	1.26717e-70	8.24991e-71	-3.40891e-71	3.93158e-70	-6.60863e-71	3.19647e-70	3.0728e-70	1.93496e-70	4.81094e-71	6.07307e-71	3.73743e-70	1.5862e-70	4.82749e-71	-5.07105e-70	2.48954e-71	2.03933e-70	1.69215e-138
5.84081e-74	1.49562e-71	-5.10121e-71	1.4117e-71	-6.47017e-72	6.29109e-72	3.38971e-71	2.57518e-71	9.07913e-72	-2.63079e-72	6.99677e-72	-2.46474e-71	6.21487e-72	2.05223e-73	3.6297e-72	5.57075e-72	-8.84334e-72	2.41942e-71	-2.80085e-71	-4.80894e-71	-6.92324e-71	-3.14409e-71	-1.0919e-71	1.05884e-72	3.97047e-72	4.88144e-72	-4.88286e-71	3.04235e-73	-8.1144e-72	3.53227e-71	1.91476e-140
1.65536e-72	1.68688e-72	-6.0553e-73	5.43847e-72	5.06164e-72	8.40855e-73	-7.64651e-73	-3.31866e-73	3.75996e-72	-6.1909e-73	8.57328e-73	1.384e-72	-7.69315e-74	-1.3208e-73	-2.7393e-73	-5.19326e-73	-4.00779e-72	-5.07116e-73	2.2694e-72	1.45189e-72	-9.65408e-74	-4.48812e-72	-2.83573e-72	1.45808e-72	1.02651e-72	-1.23674e-72	3.50677e-72	-3.03434e-73	1.20537e-72	-4.09335e-72	1.67169e-142
1.0868e-75	-1.59339e-74	-1.36868e-74	1.027e-73	-3.80388e-74	8.30066e-75	2.36942e-74	3.67023e-73	-1.88605e-73	-1.31732e-73	3.64608e-73	-3.51972e-74	-2.18935e-74	-1.4162e-73	1.69298e-74	-5.09085e-75	-4.4562e-73	6.67044e-74	4.59911e-74	2.06795e-73	8.89357e-74	-5.33128e-75	1.39176e-73	-7.10751e-74	2.36898e-73	3.52478e-73	2.95397e-73	2.75044e-74	-6.6083e-74	1.33525e-73	9.26563e-145
2.42407e-74	3.8878e-75	2.87989e-74	-2.24794e-74	-4.40625e-75	-9.21456e-75	-2.64568e-74	-1.12419e-75	-3.93643e-74	-8.25336e-75	5.97048e-75	2.48025e-75	-4.68442e-75	2.49727e-75	-1.07875e-74	-1.54405e-74	-6.79612e-76	-1.19144e-74	4.24224e-75	-2.26107e-74	1.55937e-76	2.24647e-74	1.44989e-74	-8.54162e-75	4.17634e-76	2.58559e-75	3.16547e-75	-4.22876e-74	1.42418e-74	4.72098e-75	8.27514e-147
-5.35854e-76	-1.21803e-75	-3.43671e-75	-3.63457e-76	-1.06875e-75	-2.31324e-76	1.70853e-75	-8.0372e-76	3.62746e-76	7.43551e-75	-3.82854e-76	-1.286e-75	5.30325e-75	7.51531e-76	2.18676e-75	-1.57242e-76	-4.55425e-76	1.86888e-76	4.9294e-76	1.41993e-75	1.23956e-75	-1.14307e-76	-1.67901e-75	3.19394e-75	5.25283e-76	-1.11405e-75	-8.71874e-76	9.03485e-76	1.12776e-76	1.90678e-75	1.33003e-148
-1.80905e-76	-8.24033e-78	1.16009e-77	-1.24785e-77	8.20279e-77	-4.31615e-78	-1.87145e-76	-9.03339e-77	-5.85409e-77	1.07576e-76	-1.75563e-76	1.71959e-76	6.66194e-77	-5.22244e-77	-1.20962e-76	1.04406e-76	2.0322e-76	1.18566e-76	-2.09172e-77	-9.55976e-77	5.51549e-77	2.80391e-77	-1.49554e-76	6.87173e-77	-2.44856e-77	7.62371e-77	-1.31302e-76	2.43025e-76	-1.40399e-76	3.1287e-77	3.90359e-151
-6.53897e-78	1.18746e-78	-2.29688e-78	3.35743e-78	1.50526e-78	-4.38814e-78	-1.26151e-77	1.37942e-77	-1.35932e-77	-5.50384e-78	1.1495e-77	-1.67716e-78	2.46426e-77	2.83673e-78	-1.84431e-78	2.13613e-78	1.91061e-78	-1.23224e-77	1.403e-78	-1.72263e-77	1.86453e-78	-3.08684e-78	2.04022e-78	-1.51557e-78	2.27989e-78	-5.09274e-78	-5.1671e-78	6.32244e-78	6.29524e-78	-3.19411e-77	3.03629e-153
3.47999e-80	-1.03475e-78	-2.69131e-78	-2.72648e-79	3.25043e-81	-7.79826e-79	-2.22276e-78	4.32123e-79	3.26527e-78	6.16574e-79	1.02178e-78	2.19657e-79	5.65618e-80	3.82803e-79	-1.43706e-79	8.39755e-79	-5.21239e-78	-7.25866e-80	-6.17613e-80	-3.6388e-80	5.73206e-79	4.16631e-79	-1.12873e-78	1.41725e-78	1.81933e-78	-4.01443e-79	2.88544e-80	1.8393e-79	-9.12388e-79	1.38563e-79	6.24565e-155
8.50222e-80	-2.88829e-80	7.78452e-80	-3.97433e-80	-6.80278e-80	-5.48367e-80	2.19847e-80	1.08292e-79	5.62992e-80	1.56869e-79	-1.00613e-79	1.14338e-80	8.72114e-80	-8.48433e-80	1.46846e-79	1.92586e-80	1.76924e-80	8.50444e-80	-1.14116e-80	7.89279e-80	-2.30772e-80	7.9953e-80	-6.49906e-80	-1.1846e-79	-1.82295e-79	-1.60245e-79	3.81577e-80	3.6293e-80	-2.43807e-80	-4.20701e-80	2.13452e-157
-3.96693e-81	5.10299e-81	-1.26141e-81	-1.39469e-81	-1.3814e-80	-1.84105e-81	1.19089e-81	-1.94238e-81	4.77333e-81	-6.80016e-81	-6.82234e-81	-8.86061e-81	9.93924e-81	-1.21781e-81	3.69941e-81	-8.94461e-81	-3.09751e-81	6.5635e-81	3.35459e-82	-7.11728e-81	-1.12279e-80	-1.46193e-80	4.12249e-82	-1.04249e-80	-3.57324e-81	1.94242e-81	2.71358e-80	1.45944e-80	9.10401e-81	-9.30868e-82	2.23449e-159
-1.01271e-81	7.49342e-82	-6.86098e-82	-4.68807e-82	1.65413e-81	-1.23093e-82	-6.03618e-82	-4.60774e-82	3.56431e-82	-4.15383e-82	-4.89457e-82	-6.70536e-82	-2.07558e-82	1.97538e-83	7.69054e-82	-8.31735e-83	1.75497e-81	-1.43413e-81	-3.01548e-82	-4.20195e-82	1.61501e-83	-3.41168e-82	-2.56771e-81	-3.68465e-82	9.797e-82	5.04123e-82	-3.21743e-82	2.75714e-82	5.28513e-83	3.33044e-83	2.08833e-161
1.16501e-82	-2.93082e-84	-7.02042e-83	-6.23035e-84	-2.91327e-83	-7.3439e-83	1.22424e-84	-8.98413e-83	-3.07192e-83	2.33096e-83	-5.24346e-85	-2.88357e-83	-1.64481e-83	-4.07272e-84	-1.41975e-83	-5.58401e-83	-1.05153e-83	1.04565e-83	3.52614e-82	-2.71804e-83	-5.67844e-83	-2.31233e-83	2.9882e-82	-1.96977e-83	4.09552e-84	1.79573e-83	-4.08072e-83	7.64535e-83	-3.147e-83	-8.20944e-84	2.66432e-163
-7.83888e-85	8.59319e-85	1.73644e-84	1.13429e-84	-7.74198e-85	-5.50072e-84	4.82066e-84	-7.74785e-84	1.00474e-83	-1.32936e-84	-4.80473e-84	3.64279e-84	4.96585e-84	2.02078e-84	2.11257e-84	-1.48859e-83	-4.58078e-84	-3.45062e-84	-1.87187e-83	1.59154e-83	-4.65357e-84	-7.81021e-84	-1.96035e-84	2.4787e-84	8.15955e-84	5.76151e-86	-2.7783e-84	1.58883e-83	-8.23687e-85	1.07832e-84	1.57145e-165
1.23223e-85	7.28985e-85	-1.01112e-85	-4.7348e-86	2.90972e-87	-3.83017e-85	-3.18812e-85	-1.25253e-84	-5.19885e-85	-6.5681e-86	-2.39346e-86	7.95425e-85	1.14572e-84	5.31847e-85	-6.00861e-85	-1.0691e-84	1.46071e-85	-2.171e-86	1.08911e-85	2.5943e-86	1.09007e-84	-1.46668e-84	1.35785e-84	4.21498e-85	-1.19548e-85	-9.97325e-85	-3.15874e-86	-5.65192e-85	-6.76527e-86	4.4765e-85	1.33132e-167
2.9101e-86	-1.33291e-86	1.83508e-86	1.24465e-85	1.22398e-86	4.87936e-86	-1.33078e-86	3.62438e-86	-6.91152e-86	1.42282e-86	8.71734e-87	1.0701e-85	-4.86885e-86	-1.48569e-85	2.41781e-86	8.09383e-86	-2.98999e-86	2.62606e-86	2.21322e-86	7.11464e-87	-3.78722e-86	4.62313e-86	-1.16808e-87	6.97215e-87	-1.56058e-86	6.37393e-86	-1.09014e-85	-2.73237e-86	5.49922e-86	-1.98247e-86	9.50592e-170
1.7181e-87	4.93314e-88	9.99305e-88	8.99416e-87	8.05269e-88	-2.64202e-88	1.46168e-87	1.02491e-86	-6.99616e-87	6.07464e-87	1.90908e-86	3.44769e-87	-5.06234e-88	1.46049e-87	-5.20968e-87	-1.05547e-87	1.44973e-87	3.73605e-89	6.76616e-87	-1.13318e-86	-2.66928e-87	3.32501e-87	2.34978e-88	-1.41934e-87	-4.60279e-87	3.1821e-87	-2.85361e-87	1.5839e-87	-2.54932e-87	4.0022e-87	9.46849e-172
1.06725e-88	5.97838e-89	-3.78419e-88	-1.15971e-87	-1.32527e-88	1.83676e-87	-5.77545e-88	1.64719e-90	4.45641e-88	4.24071e-89	-7.83369e-89	-1.92878e-88	-2.05131e-88	-5.09884e-88	8.03101e-88	-1.52278e-88	-1.69758e-88	-3.73692e-88	1.4084e-88	-4.81108e-88	2.73274e-90	5.51483e-89	7.0657e-89	1.10948e-88	2.11729e-88	-2.78681e-88	-1.38251e-89	-1.72896e-89	5.3441e-88	-1.77323e-88	7.32198e-174
-5.8934e-90	9.38308e-90	-1.05361e-89	-8.79006e-90	-8.10222e-90	-2.32804e-89	-1.43352e-89	1.30835e-90	-9.36134e-89	3.45315e-89	-7.37884e-90	-1.9692e-90	-3.30631e-89	-6.87611e-89	3.41122e-89	1.46256e-89	1.56899e-90	-1.41026e-89	-4.13408e-89	5.7547e-90	3.12589e-89	9.86694e-90	1.21773e-89	1.01426e-89	-2.10142e-89	5.25117e-90	-5.26851e-89	-4.78852e-89	-9.21796e-90	-1.51618e-90	2.72332e-176
3.24536e-90	-1.5433e-90	2.265e-90	2.41688e-90	-1.05524e-90	5.87026e-90	-1.09795e-90	-1.27501e-90	3.56765e-90	-2.27316e-90	-1.39349e-90	5.25658e-90	9.10935e-90	3.68687e-90	-3.52503e-90	2.55455e-90	1.3686e-90	8.33712e-91	-5.31502e-90	-1.31808e-90	3.50901e-90	-2.54608e-90	7.37762e-91	-4.89067e-91	8.97979e-90	-4.9611e-90	1.86919e-90	-3.04055e-90	8.80247e-91	1.01402e-89	4.99005e-178
3.01415e-91	6.65124e-91	-3.7186e-91	-3.75622e-91	1.799e-92	-5.85909e-91	4.50291e-91	1.62313e-92	-7.7182e-92	9.50841e-92	1.9348e-91	8.10588e-92	1.07802e-90	-1.20286e-91	-8.71706e-92	2.52856e-93	-5.24054e-93	7.47893e-92	-6.16099e-92	5.19817e-91	-1.87033e-91	-8.59822e-92	-1.44817e-90	3.84363e-91	-2.67281e-92	-9.68769e-92	-1.97523e-91	2.16529e-91	2.95809e-91	3.06951e-91	5.4471e-180
1.98304e-92	3.02676e-92	1.42361e-92	-2.327e-92	1.62689e-94	5.95548e-92	-5.56707e-92	-2.31331e-93	2.27141e-93	-1.25377e-92	-1.7945e-92	2.02526e-92	2.25923e-92	2.09396e-92	2.92072e-94	1.55286e-94	5.87314e-92	-1.55327e-92	-2.96387e-93	3.53231e-93	4.83542e-92	-4.29855e-92	1.66696e-92	-3.71039e-92	-6.92842e-93	6.07715e-94	2.28897e-92	2.56315e-92	3.97423e-92	-4.89111e-94	2.29098e-182
-1.98604e-93	-3.10307e-93	4.05669e-93	1.1735e-93	-7.26154e-94	-4.58232e-93	-3.90228e-94	5.75228e-93	7.22965e-93	1.0866e-93	-9.14154e-94	6.59731e-93	-2.90592e-93	6.5407e-94	-1.95064e-93	-2.09003e-93	-5.21946e-94	-6.67203e-94	-2.40356e-93	4.60767e-94	1.67421e-94	-2.06273e-93	-6.25673e-94	-4.76081e-93	1.59391e-93	-2.41827e-93	4.33528e-93	1.15873e-93	-4.7356e-94	4.25877e-95	2.63826e-184
2.95542e-94	-3.87335e-94	-1.44612e-95	-5.08808e-94	1.03443e-94	-1.07459e-95	-5.41839e-94	9.36154e-95	-2.59114e-94	7.84892e-94	6.93097e-95	3.74452e-94	-7.38948e-96	-2.34711e-94	-3.28304e-94	7.55107e-95	5.537e-95	-3.43656e-94	-8.32005e-96	-8.1558e-95	-8.70918e-95	1.29313e-94	-3.01061e-94	5.35464e-95	-1.52723e-94	8.93748e-95	6.62277e-95	1.76184e-94	-7.7696e-94	-4.96062e-94	2.96866e-186
-6.82774e-95	-7.00053e-95	-6.24055e-96	-6.40782e-98	-2.71255e-95	6.52655e-96	1.18181e-96	1.31549e-95	-5.02555e-96	4.48194e-96	3.33085e-96	-2.94459e-95	3.55158e-96	-1.45174e-95	-1.0053e-95	2.10804e-95	5.68217e-96	-1.79991e-95	-1.55842e-95	8.32717e-96	-1.41616e-96	2.81375e-96	-5.21699e-96	4.33578e-96	1.92412e-96	-4.36377e-96	-8.39463e-96	1.04939e-95	9.6496e-97	1.99434e-95	1.35731e-188
-1.39246e-96	-2.51507e-96	2.25824e-96	7.08258e-98	-1.72162e-96	-1.58213e-96	9.95466e-97	3.27878e-96	8.10095e-97	8.47336e-97	-1.66774e-96	-3.531e-96	2.20684e-96	2.03288e-96	-2.70163e-96	6.90457e-97	-6.74655e-98	1.68399e-96	1.72729e-97	-3.08896e-96	1.60399e-100	-4.79745e-96	-6.48335e-97	-2.82739e-97	-2.46409e-97	-7.9381e-98	-1.57716e-96	3.84108e-97	-1.64207e-96	-1.4467e-96	1.07398e-190
-1.81984e-97	1.81974e-98	3.28593e-97	2.14034e-97	-3.34224e-98	-2.30494e-97	4.05861e-98	-4.51012e-98	-1.14639e-98	-4.21347e-97	2.57129e-97	5.13083e-98	1.27812e-97	5.94853e-99	3.96909e-97	-5.8553e-98	2.23003e-97	2.62952e-97	-2.87123e-98	6.74059e-98	2.27108e-97	-5.34133e-98	1.2106e-97	-4.22807e-98	6.79849e-98	1.55429e-97	1.35446e-97	2.61753e-97	-3.84316e-97	8.06018e-98	1.13386e-192
-1.32897e-98	-1.1251e-99	-3.42553e-98	1.69385e-99	4.36073e-99	8.4008e-100	1.14592e-98	-1.13035e-98	7.51244e-99	1.51851e-98	-4.30979e-99	-2.19193e-98	1.62061e-98	4.71356e-99	-5.52269e-99	-1.35398e-98	-4.07931e-99	3.42887e-98	-1.9263e-99	-2.47915e-98	2.18459e-98	-1.75458e-98	-3.0127e-99	-8.82562e-99	-4.43291e-98	-3.3655e-100	-1.72592e-98	-1.69129e-99	-5.08817e-99	2.55584e-98	8.5455e-195
-2.42032e-101	-1.83485e-100	-1.64976e-99	5.24757e-100	-6.82273e-100	-6.68966e-100	9.79023e-101	3.29077e-100	2.20841e-99	5.90048e-100	-4.93997e-102	-3.25466e-99	-1.63216e-99	-7.36377e-100	1.1372e-99	-1.29493e-99	3.37028e-100	2.44541e-99	-1.00074e-99	-4.76786e-100	-2.07777e-99	2.62413e-100	3.90983e-100	8.26755e-100	-2.01416e-100	7.38086e-101	-1.1579e-100	-1.38183e-99	-6.59307e-100	4.1571e-100	4.11777e-197
-1.60695e-100	-2.54263e-101	3.10859e-101	-7.71422e-101	2.8386e-100	-6.73871e-101	1.1325e-100	4.29015e-101	2.24153e-101	-3.20936e-100	2.55298e-101	1.62483e-100	1.05499e-100	8.87315e-102	-2.02637e-100	-5.41077e-101	-4.01806e-101	-4.31502e-101	2.97969e-100	1.23964e-100	-2.30313e-101	-7.80342e-101	4.62571e-100	-4.20953e-102	1.36602e-101	-1.24576e-100	2.68234e-101	-4.44498e-101	5.28185e-102	4.37716e-103	6.65591e-199
2.43624e-101	-1.74296e-102	2.60728e-102	1.41984e-101	8.28788e-102	1.72686e-101	1.68994e-101	-3.38166e-101	1.58436e-102	-2.31892e-101	-4.02212e-101	-2.73997e-101	2.45811e-103	-3.65931e-102	7.08681e-102	-4.14541e-102	2.97773e-101	2.80931e-103	2.07452e-102	-1.55045e-101	1.21517e-101	-1.98663e-101	2.33483e-101	2.09469e-101	-2.37471e-102	-5.91968e-102	-1.23018e-101	3.71146e-102	-3.26158e-101	-6.25036e-102	9.55695e-201
-4.61609e-103	-7.23107e-103	-1.90382e-103	-1.95642e-102	-4.26001e-103	-8.65598e-103	-2.13973e-103	-1.87327e-103	-3.40603e-102	9.46245e-103	1.81789e-102	-2.17594e-102	-1.59379e-102	1.93535e-103	-6.70086e-103	-2.4139e-102	-1.9357e-102	-5.20722e-103	3.89578e-102	4.18713e-103	9.04513e-103	-9.4435e-104	-7.87903e-103	-3.56178e-103	-1.14759e-103	-7.53542e-103	-2.47074e-103	5.21101e-103	7.36572e-103	3.42498e-103	5.75195e-203
4.70136e-104	3.89339e-104	-3.8871e-104	-1.52444e-104	-7.35107e-104	1.07931e-103	-9.31821e-104	-1.83846e-104	-4.47787e-105	2.23552e-104	-8.66676e-104	1.53496e-103	2.99592e-104	-4.99298e-104	1.39157e-105	-6.5733e-104	-1.54395e-103	1.09754e-103	1.56811e-103	1.0843e-103	6.51205e-103	-1.5437e-103	-1.37899e-103	5.02261e-104	3.00191e-104	8.89548e-104	-3.31794e-105	-1.54788e-103	3.0929e-104	6.90116e-104	6.51019e-205
4.36083e-106	2.98725e-106	1.39437e-104	-3.26291e-105	-1.59983e-104	5.52617e-106	2.15136e-104	6.21128e-105	-1.69062e-104	-3.23824e-104	-3.8957e-105	1.34077e-104	6.35621e-105	2.4552e-104	2.52147e-105	1.74387e-104	-1.29904e-104	1.04175e-104	-1.60576e-104	3.95192e-105	9.85185e-107	-1.33489e-104	6.31174e-105	1.7239e-106	-2.77913e-105	5.98215e-105	5.59423e-105	-2.046e-105	1.22167e-105	-4.98948e-105	4.32026e-207
-9.34279e-106	-3.49749e-107	-1.16495e-107	5.8995e-106	3.4425e-106	1.75682e-106	7.62166e-106	-1.9972e-106	-9.03387e-107	2.79866e-106	-7.42579e-106	6.79921e-106	-7.86611e-107	-5.3388e-107	3.0975e-106	1.75331e-106	1.26193e-105	4.61466e-106	-6.44399e-107	1.53638e-106	8.40543e-107	2.60845e-105	1.15195e-107	1.39353e-105	-3.79826e-106	2.78438e-106	-7.99838e-106	-1.37718e-106	-2.80295e-106	-2.7019e-106	1.48467e-209
-8.81116e-108	4.87001e-107	-6.55739e-107	4.95551e-107	1.83194e-107	2.02933e-107	1.00903e-107	1.30264e-106	-1.47019e-107	-4.23761e-107	2.21147e-107	6.67946e-108	-8.16794e-107	2.84608e-109	-3.71058e-107	-6.60812e-107	2.34468e-106	2.90547e-107	-1.52518e-107	-2.74411e-107	1.26806e-107	-8.32174e-107	7.75142e-107	5.951e-107	5.13847e-107	-2.89934e-107	-4.34231e-107	-1.15475e-106	7.90236e-107	-4.06701e-107	1.42025e-211
6.02073e-108	-1.56103e-109	-5.54458e-108	1.16065e-108	2.82498e-108	-9.91551e-109	2.14601e-108	2.79536e-109	2.54728e-108	-1.59418e-109	-6.70626e-108	-1.30429e-108	-6.54224e-108	-6.81446e-108	3.29986e-108	2.45178e-108	-1.60918e-108	1.13453e-108	-4.61027e-108	5.0204e-109	4.6789e-108	5.93999e-108	-1.00695e-109	1.03151e-108	3.09815e-108	4.4992e-108	8.07059e-108	1.15688e-108	5.6124e-109	-1.25656e-107	5.79493e-214
4.38629e-109	-2.53133e-108	1.77621e-109	-5.04941e-109	6.63935e-109	-1.20731e-109	3.04214e-110	6.53488e-109	-6.98789e-109	7.65833e-109	2.06941e-109	3.17551e-109	-8.50784e-109	-4.18489e-109	6.12704e-111	-8.63213e-109	-3.4202e-110	-5.98972e-109	5.57122e-110	-3.26226e-109	1.0351e-109	7.64215e-109	9.70427e-109	4.71309e-109	-1.18353e-109	-1.63784e-109	-6.47896e-110	6.07212e-109	4.26433e-109	2.46364e-109	1.35169e-215
-3.82147e-110	7.45589e-110	-1.32201e-109	-5.88437e-110	2.00835e-111	2.2248e-110	2.60028e-110	-1.36831e-109	1.08735e-109	1.04851e-109	4.35115e-110	-3.70292e-110	-4.85049e-110	5.35202e-110	3.01169e-110	-5.05412e-110	7.7424e-111	1.03066e-110	-1.74378e-109	3.8363e-110	1.02372e-109	1.69653e-110	4.84569e-110	-4.21125e-110	1.5268e-109	-7.88913e-111	-8.10202e-111	-8.83871e-110	7.36264e-110	3.14876e-110	1.67216e-217
-1.42433e-111	-8.07267e-112	4.92705e-111	-8.07952e-112	-6.2428e-111	-3.51764e-111	2.10999e-111	1.09784e-111	1.60541e-111	2.73076e-111	2.75388e-111	-9.501e-112	-5.40643e-111	1.12065e-112	-1.40832e-111	3.43349e-112	3.37811e-111	-4.1703e-111	1.70365e-110	2.02456e-111	-9.9639e-111	-7.08694e-111	-5.36987e-112	-4.82441e-111	-3.2414e-111	-4.83727e-112	-2.92076e-111	1.84988e-111	-2.10131e-111	-4.91017e-111	6.81906e-220
2.605e-112	-1.86153e-112	5.05156e-112	-3.12234e-113	-2.32266e-112	2.26573e-112	3.76385e-112	2.41349e-112	-4.03203e-113	1.14429e-112	3.13092e-112	-7.181e-113	3.59668e-112	5.44715e-112	3.64748e-112	-9.02621e-113	5.44412e-112	-1.03488e-112	-2.67582e-112	-1.78894e-112	-5.53513e-112	8.96457e-113	-3.51451e-113	1.22753e-111	-6.7753e-112	-6.11372e-113	-9.60593e-113	1.31488e-112	7.23823e-114	-8.33151e-113	4.07851e-222
1.82742e-114	7.41826e-114	1.96637e-113	-8.10567e-113	-1.32787e-113	-2.161e-113	-2.51959e-113	-1.13111e-113	-2.71555e-113	4.05323e-113	2.01512e-113	-1.21372e-113	1.03724e-113	1.73908e-114	2.3573e-113	1.79331e-113	-4.18064e-113	-1.74008e-113	4.29917e-113	-7.52125e-114	7.62706e-113	-6.25362e-114	2.33206e-113	-6.31489e-113	9.92996e-114	4.15194e-113	-1.31002e-113	1.52169e-113	-3.18058e-113	2.64253e-113	3.06218e-224
-8.90137e-115	3.47346e-115	2.23533e-114	7.41247e-114	4.52931e-114	-3.80625e-114	7.38498e-114	-4.49533e-114	-7.05479e-115	-4.23354e-114	-2.80841e-114	-1.05475e-113	7.10908e-114	1.05508e-114	-3.01859e-115	-2.49442e-114	1.2973e-114	-3.75235e-114	-7.23933e-115	4.30801e-114	6.7051e-115	7.91817e-115	1.96765e-115	5.54618e-114	5.46521e-115	-1.40858e-114	-5.24656e-115	1.54909e-114	-2.24262e-115	8.58164e-114	5.115e-226
-2.21094e-115	7.93652e-115	-1.72612e-115	2.94124e-115	1.94469e-115	2.95654e-115	6.10903e-115	2.87137e-115	3.03521e-116	7.89985e-116	-5.70406e-116	4.43455e-115	9.4901e-118	9.44238e-116	-1.09993e-115	3.18072e-115	-1.21456e-115	-2.9208e-115	-1.45351e-115	4.29835e-115	6.85113e-115	-1.5992e-115	-2.32376e-115	-9.79286e-115	7.66953e-116	-9.38763e-116	-1.68474e-115	2.53115e-115	-3.34621e-117	-2.03988e-115	3.66787e-228
2.9432e-117	-7.67387e-116	5.73958e-117	4.53434e-116	4.45166e-117	-1.67776e-117	2.4152e-116	-2.13039e-116	5.03955e-116	-1.2498e-116	2.60317e-116	-6.13583e-117	1.47263e-116	2.54792e-116	-9.50812e-117	3.39495e-117	1.45096e-117	-1.93068e-116	3.98362e-117	4.39734e-116	3.24458e-116	2.93125e-116	3.90858e-116	1.23304e-115	2.25321e-116	-1.91791e-116	-2.19242e-116	-1.78003e-116	5.53041e-117	1.16243e-116	3.6232e-230
8.28854e-118	5.75687e-117	3.51134e-117	2.39861e-117	1.03851e-117	8.00162e-118	-6.30903e-118	-1.27869e-117	3.69385e-118	1.61021e-117	2.3547e-117	2.46035e-117	-6.24094e-118	1.53636e-117	-8.64462e-118	1.08882e-117	-5.51382e-118	7.89462e-118	1.31987e-121	1.27225e-117	-1.55369e-117	4.15978e-117	2.62751e-118	-2.43836e-117	2.85423e-118	3.43942e-118	1.25372e-116	-4.0924e-118	4.10388e-117	-5.839e-119	2.77346e-232
6.21915e-119	7.62646e-119	-4.07894e-119	-7.14859e-119	5.18515e-119	8.18523e-119	1.30479e-119	9.56009e-119	2.0797e-118	-8.22024e-119	-7.88688e-119	-2.2085e-118	2.16921e-119	1.18906e-118	-4.02889e-118	-5.27236e-119	7.92986e-118	-8.91956e-120	1.36584e-118	1.1092e-118	1.70646e-118	-3.19531e-118	1.20328e-118	1.56515e-119	-5.61573e-119	2.59862e-118	2.73434e-119	2.7146e-120	-3.13195e-119	9.1307e-119	1.20643e-234
-1.32188e-119	-4.95215e-121	-1.46503e-119	9.22563e-121	-1.05856e-119	8.54312e-120	-1.25484e-119	1.31679e-119	1.3868e-120	-4.48931e-120	2.47414e-119	-1.26759e-120	-3.04832e-120	2.34021e-121	-9.21958e-120	-6.70205e-120	-1.87551e-119	-1.44646e-120	-9.84978e-120	4.77187e-120	4.86112e-120	-1.28298e-119	6.92815e-121	7.33842e-120	6.05361e-119	4.43355e-120	7.81834e-121	9.79474e-121	-1.7755e-119	-8.50093e-120	6.47099e-237
1.27394e-120	2.17966e-120	-6.13699e-121	9.14124e-122	-4.57123e-121	-4.28506e-121	-1.1587e-120	-4.71472e-122	1.7013e-122	2.30807e-120	-5.78711e-121	1.00473e-120	-1.12828e-120	3.2104e-121	5.78106e-121	2.83736e-121	2.24608e-121	8.23964e-121	6.10692e-121	-1.21933e-120	-1.42675e-120	-6.376e-121	-1.19505e-120	4.51274e-121	-2.08e-121	7.85195e-121	8.44127e-121	-3.55147e-121	2.43112e-122	-1.26132e-120	2.67118e-239
-9.41023e-122	-9.51707e-122	-4.53577e-122	-1.21562e-121	-6.91842e-122	-3.31019e-121	2.6589e-121	3.66348e-121	-8.63288e-123	-8.23173e-122	5.23346e-122	1.15163e-121	2.85864e-121	1.69478e-121	-4.96216e-122	1.55774e-121	2.35813e-121	8.0511e-122	3.4465e-122	-2.59598e-121	1.0737e-121	3.53965e-122	-2.75024e-121	9.74965e-122	-6.78618e-122	1.57711e-121	1.18092e-121	9.56616e-122	-1.52371e-121	-6.07167e-122	8.22108e-241
6.21297e-123	2.597e-122	3.48342e-122	1.42608e-122	-3.53516e-122	1.87896e-123	-1.62628e-122	-4.91388e-123	1.87646e-122	-5.44272e-123	3.95257e-123	1.60107e-122	-8.87849e-123	-1.33882e-122	1.1497e-122	-1.6635e-123	2.26848e-122	3.91955e-123	3.80465e-125	7.44537e-124	1.29767e-122	-1.49189e-122	-8.37582e-123	1.19621e-123	-1.02523e-123	-9.33556e-124	4.8188e-123	-3.91977e-123	6.73203e-123	-5.35059e-124	5.79764e-243
2.1249e-124	1.79929e-124	-1.3055e-123	8.84874e-125	3.35884e-124	6.73184e-123	-3.73904e-124	-1.41974e-123	-4.72841e-124	-3.65871e-123	-8.39561e-124	2.23313e-123	-6.13475e-124	-2.6156e-123	7.50163e-125	1.7087e-123	4.60825e-124	1.07403e-124	-5.65129e-124	2.34204e-123	-5.21361e-124	-3.08386e-124	1.47681e-125	-6.74954e-124	-5.95007e-125	-5.89535e-124	2.55524e-124	-1.3879e-124	-1.95368e-123	1.17977e-123	9.13156e-245
1.14048e-124	1.34843e-125	3.39932e-124	1.18127e-125	8.2526e-127	5.84653e-125	3.30685e-125	-1.60607e-125	1.61429e-126	8.94265e-126	-1.51574e-124	2.96461e-125	2.65557e-124	2.03007e-124	5.45652e-126	7.30496e-125	1.28075e-124	7.82578e-125	1.73329e-126	-8.08322e-125	-1.49057e-124	1.15103e-124	8.40712e-125	9.1199e-125	-8.07826e-125	-2.75052e-126	8.43262e-126	-6.40302e-125	-4.08816e-125	2.93072e-124	4.5287e-247
-2.04058e-125	2.32506e-126	3.30709e-125	1.11578e-125	-3.1828e-126	-1.10254e-125	-1.60899e-125	3.97527e-126	9.44549e-127	6.09738e-126	-1.01614e-125	-9.74667e-126	-1.68433e-126	2.00538e-126	1.66605e-125	1.03893e-125	-3.68923e-126	3.9778e-126	1.43428e-126	-2.42049e-127	9.56191e-126	1.36887e-125	1.37611e-125	-1.5894e-125	-2.48744e-125	-4.93718e-126	5.73302e-126	2.68888e-125	7.94657e-126	-6.39168e-126	4.93039e-249
1.09647e-127	3.32562e-127	-2.01423e-126	1.4055e-126	-1.22735e-126	-9.29826e-128	1.13785e-126	-2.82003e-128	2.47412e-126	8.18076e-128	-8.89373e-127	7.79822e-128	-4.21512e-127	-8.06243e-128	8.47242e-127	-1.36203e-126	5.06468e-128	-1.32921e-126	9.87239e-127	5.13433e-126	1.28169e-126	-8.86073e-127	-7.8148e-127	-2.65919e-126	5.36735e-127	-1.52533e-126	1.4812e-127	-5.77183e-127	3.43497e-127	-4.63969e-127	6.11662e-251
-1.421e-127	4.56986e-128	2.71914e-127	1.0513e-127	1.70516e-128	-3.83086e-128	5.60126e-128	3.55099e-128	-1.29228e-127	5.05526e-128	2.30324e-127	1.34596e-128	-1.2942e-127	-6.08343e-128	1.56163e-128	1.62518e-128	-5.30067e-128	5.35859e-128	5.07707e-128	1.27683e-127	1.08979e-127	1.59675e-127	-8.08432e-128	-8.26458e-128	-2.86444e-128	7.36987e-129	2.92135e-128	-3.09584e-128	5.59805e-128	-1.75468e-128	2.883e-253
-6.72445e-130	1.8763e-129	-3.03207e-128	-8.131e-129	1.20208e-128	1.82954e-128	4.1452e-129	4.60938e-129	-2.74999e-129	6.61043e-130	-3.62523e-130	-8.44078e-129	-2.74478e-130	1.6752e-128	4.57509e-129	1.13556e-128	7.12572e-129	1.91406e-129	2.49164e-129	-7.66495e-129	-1.02918e-129	-7.18016e-130	-7.65978e-129	5.51707e-129	4.00968e-129	-1.58551e-129	-6.74524e-130	-9.75542e-129	-4.08097e-129	7.88195e-129	2.42012e-255
-8.73961e-131	3.31321e-130	9.7063e-131	1.6706e-130	2.26149e-130	1.48271e-129	1.6732e-131	2.93313e-130	3.24312e-130	-4.4008e-130	-4.56472e-131	6.43381e-131	7.73017e-130	3.8051e-130	-1.25669e-130	-2.18935e-129	1.75249e-130	7.12967e-130	2.65694e-130	-3.58777e-130	3.51476e-130	2.59373e-130	-4.33905e-130	9.96592e-131	-4.79958e-130	-9.37238e-130	-6.00892e-131	8.18989e-130	-1.56744e-129	-2.62147e-130	1.37832e-257
-8.47718e-132	-2.9188e-131	-1.22021e-130	-2.89694e-131	-5.80167e-131	6.18822e-132	-1.08327e-130	8.21644e-131	6.52812e-131	9.08244e-132	2.70438e-131	-1.8363e-130	-1.03674e-130	-2.56854e-131	1.85991e-130	-1.73962e-131	-7.68034e-131	5.15201e-131	8.74258e-131	-4.4199e-131	-2.24228e-131	-6.89893e-132	-9.08682e-132	1.59957e-131	-6.16588e-131	4.00873e-134	1.73928e-132	2.88462e-132	1.10977e-131	-1.30341e-130	1.63605e-259
1.25796e-131	1.89013e-132	-6.72865e-132	-5.37307e-135	-2.04194e-132	-1.46605e-132	-2.84425e-132	-3.71153e-132	-8.72488e-132	1.84608e-131	1.17769e-132	-6.91651e-132	7.89022e-132	-3.05279e-132	6.60601e-132	-5.9554e-132	-1.28873e-131	2.1828e-132	-1.53469e-132	-2.29194e-132	1.77838e-133	-7.38627e-134	-1.55527e-131	-1.49249e-132	-4.04495e-132	2.40525e-132	1.46789e-132	-1.14386e-131	-5.9359e-132	3.91885e-133	1.46525e-261
-7.12269e-133	-2.61037e-133	5.89874e-133	4.40731e-134	6.5791e-133	5.65232e-133	-8.9821e-134	6.01801e-133	1.12318e-133	-1.60762e-133	-1.45969e-132	-9.03822e-134	-8.97946e-134	-6.86861e-133	-6.21767e-133	4.8879e-133	-7.76851e-133	4.08958e-134	-7.75798e-134	-1.79256e-133	-2.78477e-133	4.81948e-133	-6.11132e-134	3.16958e-133	-4.71468e-134	-1.26651e-133	-2.91791e-133	-4.38693e-133	-5.36514e-134	-1.7625e-133	6.71773e-264
6.71033e-134	3.90386e-134	-3.65398e-135	-7.96599e-134	-4.23946e-134	-3.63477e-134	1.41313e-133	-6.23686e-134	6.17003e-134	-3.14514e-135	2.02549e-134	1.03566e-134	-8.74794e-134	1.84058e-134	-3.25999e-134	-2.16267e-134	1.1991e-134	-1.18635e-133	6.32999e-134	-1.00975e-133	6.99413e-135	-1.36011e-134	6.70768e-134	1.53186e-134	-2.72655e-134	5.48107e-134	-6.43707e-134	-3.63473e-134	2.27217e-135	3.97013e-135	9.58418e-266
1.1486e-134	6.53971e-136	3.42477e-135	4.53912e-135	2.82682e-135	-2.42182e-135	-1.36229e-135	-2.4917e-135	-2.73984e-135	3.83522e-135	-3.99686e-135	-8.02849e-135	2.4794e-135	3.61126e-135	-4.13658e-135	2.52719e-135	-9.23813e-135	-4.81932e-135	1.27792e-135	-2.92504e-135	-6.30656e-135	-7.7527e-135	-5.99091e-136	4.8285e-135	7.25109e-136	-5.9759e-135	-6.44324e-136	3.75541e-135	-8.84575e-135	-3.44505e-135	7.15121e-268
-2.70005e-136	9.76552e-138	1.98611e-136	1.50848e-136	1.49639e-135	1.35781e-136	-9.38387e-136	-1.11079e-136	3.92259e-136	2.69107e-136	-1.92746e-136	-2.64972e-136	1.15021e-136	3.72061e-136	-2.23239e-136	-3.40999e-137	4.41527e-136	2.73337e-137	-5.16984e-136	-1.90389e-136	2.73783e-136	-5.03564e-137	-3.54126e-136	2.63629e-137	1.46986e-137	-3.44261e-137	3.32096e-136	-1.23179e-136	3.14823e-137	3.429e-136	4.77029e-270
2.43392e-137	-1.23764e-137	9.8573e-138	-1.85428e-137	1.9161e-138	-7.93607e-138	4.07437e-138	-2.72837e-137	-1.62385e-137	9.58254e-138	1.82817e-137	-1.39742e-137	6.93116e-138	-4.58786e-137	-2.6733e-138	5.62903e-138	3.01627e-137	1.59745e-137	-9.29883e-138	6.79539e-138	2.60826e-137	6.93874e-137	1.72406e-137	1.12897e-138	-5.07017e-138	3.83231e-137	6.93779e-138	-1.27136e-138	7.95967e-138	1.89841e-138	1.37931e-272
-4.49661e-139	1.34047e-139	-3.04077e-138	-3.56043e-138	-6.52403e-138	-1.2896e-138	-2.01327e-138	-1.3233e-138	8.33131e-139	6.00581e-138	-2.9109e-138	1.31919e-138	6.80199e-138	-3.64274e-138	1.25123e-138	-2.09968e-138	6.95711e-139	-3.0763e-139	1.27996e-138	-2.11704e-138	-5.30132e-139	-8.73197e-139	1.01374e-138	1.91013e-138	1.88032e-139	5.37056e-138	6.09106e-139	-5.9002e-139	-8.86026e-139	5.4323e-138	2.56973e-274
1.75623e-139	9.36438e-140	1.59799e-140	-3.05065e-139	-2.58362e-139	-6.2646e-140	1.06932e-139	2.6917e-139	-4.21078e-139	1.92619e-140	-2.79429e-140	-8.47228e-140	-8.00557e-140	-1.04756e-140	1.8615e-139	-4.99672e-142	-2.10652e-140	9.38261e-139	4.0904e-139	-3.66398e-140	5.0404e-140	1.14945e-139	-7.86492e-140	-2.84964e-139	-3.26844e-139	-5.83804e-140	1.71385e-139	3.4141e-139	-1.1706e-139	-1.53845e-139	1.96042e-276
-7.69701e-141	5.63804e-141	3.92105e-140	8.98345e-141	8.28738e-140	2.4957e-140	-3.5677e-141	-9.9279e-141	1.26151e-140	3.13416e-140	-2.08122e-140	3.81513e-141	-1.82113e-140	-2.86869e-140	2.00848e-140	4.98773e-141	-3.53866e-140	-1.80043e-140	3.36071e-140	4.3976e-141	3.13087e-140	-3.40135e-140	-2.2662e-140	-1.01976e-140	3.00641e-141	-3.68095e-140	-3.34484e-140	3.84238e-141	-4.59991e-140	-1.48664e-140	2.27977e-278
1.88681e-143	1.63159e-141	-2.97164e-142	9.63291e-142	-1.35881e-141	6.47187e-142	6.42728e-142	7.99911e-142	2.50582e-141	-1.76851e-141	2.79195e-142	-3.88335e-142	-5.51084e-141	-1.00643e-140	-3.64181e-141	-4.27289e-141	1.48918e-141	4.88293e-142	-3.22057e-141	1.27682e-141	7.09064e-142	5.00354e-141	6.33421e-142	6.14095e-141	-2.11161e-141	-1.89207e-141	-4.82543e-142	-5.08096e-142	-6.41849e-142	5.14386e-142	2.67128e-280
-3.82257e-143	7.90581e-142	5.6112e-143	7.6159e-143	-3.34596e-142	-3.57901e-142	-5.20636e-143	-2.26855e-143	1.58329e-142	1.43634e-142	-1.6934e-142	-3.47256e-142	1.47712e-142	-2.36926e-142	-9.39545e-142	-3.83802e-142	-2.49724e-142	3.22144e-143	-1.58386e-142	-1.38051e-142	-2.19561e-142	7.15894e-143	-1.39224e-142	-3.31858e-143	1.57194e-142	3.6682e-144	1.17773e-142	-3.40334e-142	-2.23476e-142	3.72704e-143	2.56878e-282
1.17937e-144	9.60374e-144	-1.56687e-144	-1.15526e-145	-1.09891e-143	-8.75565e-144	-1.16463e-143	4.0644e-143	5.68652e-143	9.10057e-144	5.22804e-143	1.94003e-143	2.25314e-144	1.29815e-143	1.15174e-143	1.1773e-143	-1.69423e-146	1.61602e-143	-7.6338e-144	-3.65077e-143	1.33576e-143	2.43003e-143	-1.12242e-143	-1.12526e-143	-5.23999e-145	-7.78111e-144	2.25948e-144	4.38398e-144	-1.262e-143	-1.79565e-143	1.21926e-284
1.66917e-144	1.75748e-144	2.92567e-145	5.47333e-145	1.10577e-144	3.03852e-144	1.37325e-144	-4.38831e-145	1.03089e-144	-1.62054e-144	1.85998e-144	-3.12046e-144	4.40383e-145	-5.5264e-145	-2.33432e-144	-3.55372e-145	-2.02158e-146	-5.89054e-145	-1.83759e-144	2.90376e-145	3.16674e-145	-1.22022e-144	-2.3083e-144	-1.66191e-145	-3.13971e-144	-4.78277e-145	4.23843e-145	4.02156e-145	-1.99323e-144	-5.77746e-145	6.72423e-287
-3.21484e-147	-2.0006e-145	7.27197e-146	2.37099e-145	1.28362e-146	-1.43801e-145	8.79468e-146	-1.36222e-146	7.74948e-147	-1.41299e-145	-2.50441e-145	9.39761e-146	-8.38934e-146	2.09917e-146	-3.71938e-145	-8.98897e-148	-1.29603e-145	-1.30511e-145	1.36533e-146	3.36972e-146	9.11317e-146	-4.13997e-146	-2.10468e-145	1.32359e-146	1.16501e-145	8.17717e-146	2.21518e-146	7.84135e-147	4.29427e-146	1.33332e-146	4.80173e-289
1.24173e-146	1.57e-146	4.33148e-147	1.41626e-146	-2.08626e-146	-1.65632e-147	-2.47235e-146	9.72285e-147	-3.20786e-147	-1.41594e-146	-3.66571e-147	1.25138e-146	-1.83899e-147	-1.46354e-146	5.62028e-147	-1.31527e-146	-2.82145e-146	-4.67229e-147	3.91153e-146	1.02092e-146	2.39909e-147	9.7369e-147	-2.00516e-146	1.9539e-146	1.45361e-146	4.11718e-147	-1.31235e-146	-8.62964e-147	2.28468e-147	8.99155e-147	6.4643e-291
-1.60398e-147	1.08387e-147	4.07969e-148	3.01948e-147	-8.09035e-148	-9.37819e-148	-1.55716e-147	-9.64881e-148	-1.18354e-147	-3.32786e-148	-1.20142e-147	2.18572e-147	2.9937e-148	-2.26966e-147	-2.8499e-147	2.24631e-147	-2.08786e-147	-1.42892e-147	4.88567e-148	7.76246e-148	2.48235e-147	2.32016e-147	7.42425e-148	-6.31417e-148	-6.09512e-148	1.59441e-147	-1.24985e-147	-2.98513e-147	6.64988e-148	-1.06635e-147	7.87656e-293
7.77075e-149	1.91062e-148	9.49045e-149	-5.68465e-149	-9.60202e-149	6.49574e-149	3.3438e-149	2.11337e-148	1.21603e-148	2.92693e-149	-8.65018e-149	-1.74444e-148	9.38064e-149	-1.00788e-148	-6.3187e-150	1.28319e-148	4.41232e-148	-2.25302e-148	-1.01242e-149	3.29361e-149	-6.70352e-149	-2.20797e-148	8.23641e-149	1.37801e-148	-8.08651e-150	-1.45547e-149	-1.48495e-148	4.26846e-149	1.82209e-149	-4.26503e-149	5.54977e-295
4.32654e-150	-1.51552e-149	-6.74273e-150	6.35869e-150	5.64482e-151	4.43152e-150	-2.79023e-149	6.89637e-150	3.85636e-150	-3.86828e-152	1.34129e-149	-8.57551e-150	2.31749e-151	-2.39394e-149	1.219e-150	-1.15896e-149	6.24661e-150	-7.12556e-150	-2.33669e-150	1.27573e-149	-1.41528e-151	-5.5595e-150	2.43314e-149	2.77143e-150	-3.95321e-150	1.32345e-149	-2.32906e-149	5.04934e-151	2.36302e-149	-3.39649e-150	4.34965e-297
-4.84084e-151	-6.42042e-151	1.21466e-151	2.46392e-152	1.80645e-151	5.09392e-151	8.74547e-152	3.64451e-151	-1.42469e-152	-3.30887e-150	7.68716e-151	-6.71402e-153	-1.08024e-150	2.06004e-150	2.46671e-151	1.03527e-151	1.70599e-150	1.76714e-151	-5.80991e-151	1.62245e-150	3.79734e-151	-1.19467e-151	-3.09722e-151	1.22469e-150	-9.02728e-151	-2.25193e-151	-6.68149e-152	8.67798e-151	9.88081e-151	4.3714e-152	2.83837e-299
-1.81625e-152	9.9255e-152	6.96467e-152	-7.64132e-152	-3.08837e-152	-3.24058e-152	1.50082e-152	1.38698e-152	-1.55356e-152	1.73836e-152	-1.74279e-151	2.55371e-152	3.64344e-152	-9.47002e-152	7.10918e-152	1.02446e-151	6.84036e-153	7.39972e-152	-1.77466e-151	-6.80813e-153	-1.31156e-153	-2.71363e-152	-5.37908e-152	1.56143e-151	2.30679e-152	-1.32857e-151	1.5496e-152	2.15401e-151	-4.5433e-152	-5.33221e-152	2.15509e-301
-1.24539e-152	-1.4948e-152	-3.02159e-153	3.65437e-153	-1.96016e-153	-6.5952e-153	2.19723e-153	1.40824e-152	-7.56722e-154	1.93688e-153	9.11936e-154	-1.20219e-153	1.02435e-152	-2.58591e-153	-3.65541e-153	-5.24155e-153	-2.28837e-153	3.10418e-152	1.58443e-153	8.47647e-153	-1.53208e-152	3.80137e-153	-1.97204e-154	-1.83383e-152	-1.02422e-152	1.61897e-152	-6.14724e-154	-1.47576e-152	9.44155e-153	7.84418e-153	3.1751e-303
4.15146e-154	-5.56554e-154	-9.84711e-155	3.15655e-154	4.5192e-154	-6.90795e-155	1.58486e-154	2.08227e-153	-6.52956e-155	-5.3981e-154	-5.12266e-154	4.14468e-155	-8.60054e-154	-9.80812e-154	-4.17583e-154	-6.13007e-154	1.67598e-154	-7.37349e-155	-2.10589e-154	5.0024e-154	1.60466e-153	-5.24115e-154	1.80221e-154	3.57209e-154	3.98131e-154	9.97141e-155	5.36538e-156	3.67692e-154	-1.72824e-154	-4.5139e-155	1.16464e-305
4.2049e-155	7.68219e-155	3.92364e-155	-3.06346e-155	3.5574e-155	9.42788e-156	1.43486e-156	-1.60764e-155	1.18612e-155	-2.62065e-155	-1.38418e-155	9.59095e-155	-1.14302e-154	2.60356e-154	1.30319e-154	1.93462e-155	-7.67605e-155	6.32971e-156	-2.34744e-155	-5.97849e-155	1.10975e-155	4.35996e-155	-2.72115e-155	1.01686e-155	8.93826e-155	4.65316e-156	-7.57073e-155	-8.31054e-155	-1.85623e-156	-6.58686e-155	1.58105e-307
-7.72355e-156	-1.78884e-155	4.77514e-156	-5.83461e-157	-4.45424e-156	-9.64794e-156	-5.66099e-156	6.55811e-156	-1.04833e-157	4.71109e-156	-5.71035e-156	-2.58474e-156	-1.84078e-156	-3.72132e-156	-7.88995e-156	2.98257e-156	7.7833e-156	-9.01461e-156	5.42353e-156	-8.77769e-157	-5.11336e-156	-4.12121e-156	-3.02179e-157	5.29988e-156	-7.38245e-156	1.06912e-155	6.45709e-156	1.21817e-155	1.19072e-155	2.66255e-157	0
6.21566e-157	-6.99264e-157	7.51232e-158	-1.48512e-157	-3.49685e-157	-5.35241e-157	1.08212e-157	-2.00287e-159	-2.30099e-157	-2.67044e-157	-3.05721e-157	3.34907e-157	-9.19338e-157	-2.29438e-157	4.31726e-159	-8.79598e-158	-1.67748e-157	3.61002e-157	-5.89291e-157	-2.11035e-157	1.65713e-157	5.58195e-157	6.74154e-158	2.93232e-157	-3.25642e-157	1.59771e-158	-2.835e-158	-1.8019e-157	7.22966e-157	2.34755e-157	0
7.04398e-160	3.14329e-158	-3.06072e-158	1.32013e-157	1.3538e-157	1.58915e-157	8.4963e-158	-1.30005e-158	2.68258e-158	3.1153e-158	-6.87333e-158	-5.06658e-160	2.70232e-158	-1.40233e-159	-1.68255e-158	-4.10938e-159	1.57193e-158	7.66283e-158	8.07458e-158	-1.54233e-158	-1.01847e-157	-7.13777e-159	-2.47311e-158	-7.65947e-158	4.96785e-158	-1.86554e-158	-1.31707e-158	1.68754e-158	4.11707e-158	1.10888e-158	0
-1.00878e-158	1.00574e-158	3.14554e-160	-2.08852e-159	2.34966e-159	6.18265e-159	-2.55773e-160	-4.86604e-159	3.39784e-159	5.80362e-159	7.73291e-159	5.36712e-160	-1.0804e-158	9.21545e-159	-3.51546e-159	-2.13275e-159	-3.32656e-159	-1.8927e-159	3.89755e-159	-1.7494e-159	4.37401e-160	6.38321e-160	-9.53391e-161	-1.39847e-158	2.41648e-159	-7.89745e-160	9.34471e-160	3.48576e-159	3.784e-159	8.05782e-160	0
-3.52463e-161	4.57579e-160	-2.21173e-161	2.38133e-160	-2.77888e-160	1.77035e-160	-2.07549e-160	4.1556e-160	-3.70145e-160	-7.3723e-160	7.36854e-160	1.22683e-160	-1.17683e-160	5.18356e-160	2.68338e-161	9.39056e-161	4.94433e-160	-7.09731e-160	5.87612e-160	-1.17813e-160	-1.7193e-160	4.01016e-160	-1.3236e-159	4.48448e-160	9.15747e-161	4.42991e-160	2.7334e-160	7.44161e-160	-2.40257e-160	5.63512e-161	0
-6.20124e-161	1.26809e-161	-8.59046e-161	-2.66848e-161	1.05506e-161	-7.97388e-161	-2.18034e-161	5.6137e-161	5.4417e-161	-3.45065e-161	-8.02476e-161	-7.34527e-161	-2.04547e-161	1.10855e-161	2.08347e-161	-6.94152e-162	-1.51648e-161	4.30756e-161	1.56896e-161	9.13147e-161	4.59221e-162	4.88659e-163	1.87322e-161	-4.50305e-161	-6.80636e-161	1.75714e-161	-4.43383e-161	-3.29273e-162	4.52845e-161	-3.32453e-161	0
3.28549e-162	-1.37696e-162	-9.06347e-163	-2.01393e-162	-3.68281e-163	-4.25883e-162	4.40117e-163	8.58693e-163	-7.76466e-162	3.76519e-162	1.99048e-162	-1.76964e-162	1.49647e-162	-5.93224e-162	1.13851e-163	-1.08496e-162	6.35798e-162	5.36683e-163	-3.6507e-163	3.34135e-163	-4.00208e-162	1.22688e-161	2.81337e-163	3.34052e-162	2.48727e-162	1.38699e-161	-1.16275e-161	-1.15287e-162	4.52484e-162	-2.01452e-163	0
4.44329e-164	-4.26813e-163	7.75938e-163	-2.87447e-163	-1.52025e-163	-1.30139e-164	5.49905e-163	4.15435e-163	1.3318e-163	2.74471e-163	-1.04667e-163	3.27646e-163	6.80184e-163	1.26567e-162	1.48519e-164	-2.07297e-163	-6.74559e-163	8.1604e-163	-3.42029e-163	4.94906e-163	2.69452e-163	1.11379e-162	-1.32762e-162	9.17714e-163	9.73156e-163	8.86456e-163	2.1593e-163	1.14244e-163	-8.74186e-164	5.31159e-164	0
4.44329e-164	-4.26813e-163	7.75938e-163	-2.87447e-163	-1.52025e-163	-1.30139e-164	5.49905e-163	4.15435e-163	1.3318e-163	2.74471e-163	-1.04667e-163	3.27646e-163	6.80184e-163	1.26567e-162	1.48519e-164	-2.07297e-163	-6.74559e-163	8.1604e-163	-3.42029e-163	4.94906e-163	2.69452e-163	1.11379e-162	-1.32762e-162	9.17714e-163	9.73156e-163	8.86456e-163	2.1593e-163	1.14244e-163	-8.74186e-164	5.31159e-164	0
4.44329e-164	-4.26813e-163	7.75938e-163	-2.87447e-163	-1.52025e-163	-1.30139e-164	5.49905e-163	4.15435e-163	1.3318e-163	2.74471e-163	-1.04667e-163	3.27646e-163	6.80184e-163	1.26567e-162	1.48519e-164	-2.07297e-163	-6.74559e-163	8.1604e-163	-3.42029e-163	4.94906e-163	2.69452e-163	1.11379e-162	-1.32762e-162	9.17714e-163	9.73156e-163	8.86456e-163	2.1593e-163	1.14244e-163	-8.74186e-164	5.31159e-164	0
4.44329e-164	-4.26813e-163	7.75938e-163	-2.87447e-163	-1.52025e-163	-1.30139e-164	5.49905e-163	4.15435e-163	1.3318e-163	2.74471e-163	-1.04667e-163	3.27646e-163	6.80184e-163	1.26567e-162	1.48519e-164	-2.07297e-163	-6.74559e-163	8.1604e-163	-3.42029e-163	4.94906e-163	2.69452e-163	1.11379e-162	-1.32762e-162	9.17714e-163	9.73156e-163	8.86456e-163	2.1593e-163	1.14244e-163	-8.74186e-164	5.31159e-164	0
4.44329e-164	-4.26813e-163	7.75938e-163	-2.87447e-163	-1.52025e-163	-1.30139e-164	5.49905e-163	4.15435e-163	1.3318e-163	2.74471e-163	-1.04667e-163	3.27646e-163	6.80184e-163	1.26567e-162	1.48519e-164	-2.07297e-163	-6.74559e-163	8.1604e-163	-3.42029e-163	4.94906e-163	2.69452e-163	1.11379e-162	-1.32762e-162	9.17714e-163	9.73156e-163	8.86456e-163	2.1593e-163	1.14244e-163	-8.74186e-164	5.31159e-164	0
4.44329e-164	-4.26813e-163	7.75938e-163	-2.87447e-163	-1.52025e-163	-1.30139e-164	5.49905e-163	4.15435e-163	1.3318e-163	2.74471e-163	-1.04667e-163	3.27646e-163	6.80184e-163	1.26567e-162	1.48519e-164	-2.07297e-163	-6.74559e-163	8.1604e-163	-3.42029e-163	4.94906e-163	2.69452e-163	1.11379e-162	-1.32762e-162	9.17714e-163	9.73156e-163	8.86456e-163	2.1593e-163	1.14244e-163	-8.74186e-164	5.31159e-164	0
4.44329e-164	-4.26813e-163	7.75938e-163	-2.87447e-163	-1.52025e-163	-1.30139e-164	5.49905e-163	4.15435e-163	1.3318e-163	2.74471e-163	-1.04667e-163	3.27646e-163	6.80184e-163	1.26567e-162	1.48519e-164	-2.07297e-163	-6.74559e-163	8.1604e-163	-3.42029e-163	4.94906e-163	2.69452e-163	1.11379e-162	-1.32762e-162	9.17714e-163	9.73156e-163	8.86456e-163	2.1593e-163	1.14244e-163	-8.74186e-164	5.31159e-164	0
4.44329e-164	-4.26813e-163	7.75938e-163	-2.87447e-163	-1.52025e-163	-1.30139e-164	5.49905e-163	4.15435e-163	1.3318e-163	2.74471e-163	-1.04667e-163	3.27646e-163	6.80184e-163	1.26567e-162	1.48519e-164	-2.07297e-163	-6.74559e-163	8.1604e-163	-3.42029e-163	4.94906e-163	2.69452e-163	1.11379e-162	-1.32762e-162	9.17714e-163	9.73156e-163	8.86456e-163	2.1593e-163	1.14244e-163	-8.74186e-164	5.31159e-164	0
4.44329e-164	-4.26813e-163	7.75938e-163	-2.87447e-163	-1.52025e-163	-1.30139e-164	5.49905e-163	4.15435e-163	1.3318e-163	2.74471e-163	-1.04667e-163	3.27646e-163	6.80184e-163	1.26567e-162	1.48519e-164	-2.07297e-163	-6.74559e-163	8.1604e-163	-3.42029e-163	4.94906e-163	2.69452e-163	1.11379e-162	-1.32762e-162	9.17714e-163	9.73156e-163	8.86456e-163	2.1593e-163	1.14244e-163	-8.74186e-164	5.31159e-164	0
4.44329e-164	-4.26813e-163	7.75938e-163	-2.87447e-163	-1.52025e-163	-1.30139e-164	5.49905e-163	4.15435e-163	1.3318e-163	2.74471e-163	-1.04667e-163	3.27646e-163	6.80184e-163	1.26567e-162	1.48519e-164	-2.07297e-163	-6.74559e-163	8.1604e-163	-3.42029e-163	4.94906e-163	2.69452e-163	1.11379e-162	-1.32762e-162	9.17714e-163	9.73156e-163	8.86456e-163	2.1593e-163	1.14244e-163	-8.74186e-164	5.31159e-164	0
4.44329e-164	-4.26813e-163	7.75938e-163	-2.87447e-163	-1.52025e-163	-1.30139e-164	5.49905e-163	4.15435e-163	1.3318e-163	2.74471e-163	-1.04667e-163	3.27646e-163	6.80184e-163	1.26567e-162	1.48519e-164	-2.07297e-163	-6.74559e-163	8.1604e-163	-3.42029e-163	4.94906e-163	2.69452e-163	1.11379e-162	-1.32762e-162	9.17714e-163	9.73156e-163	8.86456e-163	2.1593e-163	1.14244e-163	-8.74186e-164	5.31159e-164	0
4.44329e-164	-4.26813e-163	7.75938e-163	-2.87447e-163	-1.52025e-163	-1.30139e-164	5.49905e-163	4.15435e-163	1.3318e-163	2.74471e-163	-1.04667e-163	3.27646e-163	6.80184e-163	1.26567e-162	1.48519e-164	-2.07297e-163	-6.74559e-163	8.1604e-163	-3.42029e-163	4.94906e-163	2.69452e-163	1.11379e-162	-1.32762e-162	9.17714e-163	9.73156e-163	8.86456e-163	2.1593e-163	1.14244e-163	-8.74186e-164	5.31159e-164	0
4.44329e-164	-4.26813e-163	7.75938e-163	-2.87447e-163	-1.52025e-163	-1.30139e-164	5.49905e-163	4.15435e-163	1.3318e-163	2.74471e-163	-1.04667e-163	3.27646e-163	6.80184e-163	1.26567e-162	1.48519e-164	-2.07297e-163	-6.74559e-163	8.1604e-163	-3.42029e-163	4.94906e-163	2.69452e-163	1.11379e-162	-1.32762e-162	9.17714e-163	9.73156e-163	8.86456e-163	2.1593e-163	1.14244e-163	-8.74186e-164	5.31159e-164	0
4.44329e-164	-4.26813e-163	7.75938e-163	-2.87447e-163	-1.52025e-163	-1.30139e-164	5.49905e-163	4.15435e-163	1.3318e-163	2.74471e-163	-1.04667e-163	3.27646e-163	6.80184e-163	1.26567e-162	1.48519e-164	-2.07297e-163	-6.74559e-163	8.1604e-163	-3.42029e-163	4.94906e-163	2.69452e-163	1.11379e-162	-1.32762e-162	9.17714e-163	9.73156e-163	8.86456e-163	2.1593e-163	1.14244e-163	-8.74186e-164	5.31159e-164	0
4.44329e-164	-4.26813e-163	7.75938e-163	-2.87447e-163	-1.52025e-163	-1.30139e-164	5.49905e-163	4.15435e-163	1.3318e-163	2.74471e-163	-1.04667e-163	3.27646e-163	6.80184e-163	1.26567e-162	1.48519e-164	-2.07297e-163	-6.74559e-163	8.1604e-163	-3.42029e-163	4.94906e-163	2.69452e-163	1.11379e-162	-1.32762e-162	9.17714e-163	9.73156e-163	8.86456e-163	2.1593e-163	1.14244e-163	-8.74186e-164	5.31159e-164	0
4.44329e-164	-4.26813e-163	7.75938e-163	-2.87447e-163	-1.52025e-163	-1.30139e-164	5.49905e-163	4.15435e-163	1.3318e-163	2.74471e-163	-1.04667e-163	3.27646e-163	6.80184e-163	1.26567e-162	1.48519e-164	-2.07297e-163	-6.74559e-163	8.1604e-163	-3.42029e-163	4.94906e-163	2.69452e-163	1.11379e-162	-1.32762e-162	9.17714e-163	9.73156e-163	8.86456e-163	2.1593e-163	1.14244e-163	-8.74186e-164	5.31159e-164	0
4.44329e-164	-4.26813e-163	7.75938e-163	-2.87447e-163	-1.52025e-163	-1.30139e-164	5.49905e-163	4.15435e-163	1.3318e-163	2.74471e-163	-1.04667e-163	3.27646e-163	6.80184e-163	1.26567e-162	1.48519e-164	-2.07297e-163	-6.74559e-163	8.1604e-163	-3.42029e-163	4.94906e-163	2.69452e-163	1.11379e-162	-1.32762e-162	9.17714e-163	9.73156e-163	8.86456e-163	2.1593e-163	1.14244e-163	-8.74186e-164	5.31159e-164	0
4.44329e-164	-4.26813e-163	7.75938e-163	-2.87447e-163	-1.52025e-163	-1.30139e-164	5.49905e-163	4.15435e-163	1.3318e-163	2.74471e-163	-1.04667e-163	3.27646e-163	6.80184e-163	1.26567e-162	1.48519e-164	-2.07297e-163	-6.74559e-163	8.1604e-163	-3.42029e-163	4.94906e-163	2.69452e-163	1.11379e-162	-1.32762e-162	9.17714e-163	9.73156e-163	8.86456e-163	2.1593e-163	1.14244e-163	-8.74186e-164	5.31159e-164	0
4.44329e-164	-4.26813e-163	7.75938e-163	-2.87447e-163	-1.52025e-163	-1.30139e-164	5.49905e-163	4.15435e-163	1.3318e-163	2.74471e-163	-1.04667e-163	3.27646e-163	6.80184e-163	1.26567e-162	1.48519e-164	-2.07297e-163	-6.74559e-163	8.1604e-163	-3.42029e-163	4.94906e-163	2.69452e-163	1.11379e-162	-1.32762e-162	9.17714e-163	9.73156e-163	8.86456e-163	2.1593e-163	1.14244e-163	-8.74186e-164	5.31159e-164	0
4.44329e-164	-4.26813e-163	7.75938e-163	-2.87447e-163	-1.52025e-163	-1.30139e-164	5.49905e-163	4.15435e-163	1.3318e-163	2.74471e-163	-1.04667e-163	3.27646e-163	6.80184e-163	1.26567e-162	1.48519e-164	-2.07297e-163	-6.74559e-163	8.1604e-163	-3.42029e-163	4.94906e-163	2.69452e-163	1.11379e-162	-1.32762e-162	9.17714e-163	9.73156e-163	8.86456e-163	2.1593e-163	1.14244e-163	-8.74186e-164	5.31159e-164	0
4.44329e-164	-4.26813e-163	7.75938e-163	-2.87447e-163	-1.52025e-163	-1.30139e-164	5.49905e-163	4.15435e-163	1.3318e-163	2.74471e-163	-1.04667e-163	3.27646e-163	6.80184e-163	1.26567e-162	1.48519e-164	-2.07297e-163	-6.74559e-163	8.1604e-163	-3.42029e-163	4.94906e-163	2.69452e-163	1.11379e-162	-1.32762e-162	9.17714e-163	9.73156e-163	8.86456e-163	2.1593e-163	1.14244e-163	-8.74186e-164	5.31159e-164	0
4.44329e-164	-4.26813e-163	7.75938e-163	-2.87447e-163	-1.52025e-163	-1.30139e-164	5.49905e-163	4.15435e-163	1.3318e-163	2.74471e-163	-1.04667e-163	3.27646e-163	6.80184e-163	1.26567e-162	1.48519e-164	-2.07297e-163	-6.74559e-163	8.1604e-163	-3.42029e-163	4.94906e-163	2.69452e-163	1.11379e-162	-1.32762e-162	9.17714e-163	9.73156e-163	8.86456e-163	2.1593e-163	1.14244e-163	-8.74186e-164	5.31159e-164	0
4.44329e-164	-4.26813e-163	7.75938e-163	-2.87447e-163	-1.52025e-163	-1.30139e-164	5.49905e-163	4.15435e-163	1.3318e-163	2.74471e-163	-1.04667e-163	3.27646e-163	6.80184e-163	1.26567e-162	1.48519e-164	-2.07297e-163	-6.74559e-163	8.1604e-163	-3.42029e-163	4.94906e-163	2.69452e-163	1.11379e-162	-1.32762e-162	9.17714e-163	9.73156e-163	8.86456e-163	2.1593e-163	1.14244e-163	-8.74186e-164	5.31159e-164	0
4.44329e-164	-4.26813e-163	7.75938e-163	-2.87447e-163	-1.52025e-163	-1.30139e-164	5.49905e-163	4.15435e-163	1.3318e-163	2.74471e-163	-1.04667e-163	3.27646e-163	6.80184e-163	1.26567e-162	1.48519e-164	-2.07297e-163	-6.74559e-163	8.1604e-163	-3.42029e-163	4.94906e-163	2.69452e-163	1.11379e-162	-1.32762e-162	9.17714e-163	9.73156e-163	8.86456e-163	2.1593e-163	1.14244e-163	-8.74186e-164	5.31159e-164	0
4.44329e-164	-4.26813e-163	7.75938e-163	-2.87447e-163	-1.52025e-163	-1.30139e-164	5.49905e-163	4.15435e-163	1.3318e-163	2.74471e-163	-1.04667e-163	3.27646e-163	6.80184e-163	1.26567e-162	1.48519e-164	-2.07297e-163	-6.74559e-163	8.1604e-163	-3.42029e-163	4.94906e-163	2.69452e-163	1.11379e-162	-1.32762e-162	9.17714e-163	9.73156e-163	8.86456e-163	2.1593e-163	1.14244e-163	-8.74186e-164	5.31159e-164	0
4.44329e-164	-4.26813e-163	7.75938e-163	-2.87447e-163	-1.52025e-163	-1.30139e-164	5.49905e-163	4.15435e-163	1.3318e-163	2.74471e-163	-1.04667e-163	3.27646e-163	6.80184e-163	1.26567e-162	1.48519e-164	-2.07297e-163	-6.74559e-163	8.1604e-163	-3.42029e-163	4.94906e-163	2.69452e-163	1.11379e-162	-1.32762e-162	9.17714e-163	9.73156e-163	8.86456e-163	2.1593e-163	1.14244e-163	-8.74186e-164	5.31159e-164	0
4.44329e-164	-4.26813e-163	7.75938e-163	-2.87447e-163	-1.52025e-163	-1.30139e-164	5.49905e-163	4.15435e-163	1.3318e-163	2.74471e-163	-1.04667e-163	3.27646e-163	6.80184e-163	1.26567e-162	1.48519e-164	-2.07297e-163	-6.74559e-163	8.1604e-163	-3.42029e-163	4.94906e-163	2.69452e-163	1.11379e-162	-1.32762e-162	9.17714e-163	9.73156e-163	8.86456e-163	2.1593e-163	1.14244e-163	-8.74186e-164	5.31159e-164	0
4.44329e-164	-4.26813e-163	7.75938e-163	-2.87447e-163	-1.52025e-163	-1.30139e-164	5.49905e-163	4.15435e-163	1.3318e-163	2.74471e-163	-1.04667e-163	3.27646e-163	6.80184e-163	1.26567e-162	1.48519e-164	-2.07297e-163	-6.74559e-163	8.1604e-163	-3.42029e-163	4.94906e-163	2.69452e-163	1.11379e-162	-1.32762e-162	9.17714e-163	9.73156e-163	8.86456e-163	2.1593e-163	1.14244e-163	-8.74186e-164	5.31159e-164	0
4.44329e-164	-4.26813e-163	7.75938e-163	-2.87447e-163	-1.52025e-163	-1.30139e-164	5.49905e-163	4.15435e-163	1.3318e-163	2.74471e-163	-1.04667e-163	3.27646e-163	6.80184e-163	1.26567e-162	1.48519e-164	-2.07297e-163	-6.74559e-163	8.1604e-163	-3.42029e-163	4.94906e-163	2.69452e-163	1.11379e-162	-1.32762e-162	9.17714e-163	9.73156e-163	8.86456e-163	2.1593e-163	1.14244e-163	-8.74186e-164	5.31159e-164	0
4.44329e-164	-4.26813e-163	7.75938e-163	-2.87447e-163	-1.52025e-163	-1.30139e-164	5.49905e-163	4.15435e-163	1.3318e-163	2.74471e-163	-1.04667e-163	3.27646e-163	6.80184e-163	1.26567e-162	1.48519e-164	-2.07297e-163	-6.74559e-163	8.1604e-163	-3.42029e-163	4.94906e-163	2.69452e-163	1.11379e-162	-1.32762e-162	9.17714e-163	9.73156e-163	8.86456e-163	2.1593e-163	1.14244e-163	-8.74186e-164	5.31159e-164	0
4.44329e-164	-4.26813e-163	7.75938e-163	-2.87447e-163	-1.52025e-163	-1.30139e-164	5.49905e-163	4.15435e-163	1.3318e-163	2.74471e-163	-1.04667e-163	3.27646e-163	6.80184e-163	1.26567e-162	1.48519e-164	-2.07297e-163	-6.74559e-163	8.1604e-163	-3.42029e-163	4.94906e-163	2.69452e-163	1.11379e-162	-1.32762e-162	9.17714e-163	9.73156e-163	8.86456e-163	2.1593e-163	1.14244e-163	-8.74186e-164	5.31159e-164	0
4.44329e-164	-4.26813e-163	7.75938e-163	-2.87447e-163	-1.52025e-163	-1.30139e-164	5.49905e-163	4.15435e-163	1.3318e-163	2.74471e-163	-1.04667e-163	3.27646e-163	6.80184e-163	1.26567e-162	1.48519e-164	-2.07297e-163	-6.74559e-163	8.1604e-163	-3.42029e-163	4.94906e-163	2.69452e-163	1.11379e-162	-1.32762e-162	9.17714e-163	9.73156e-163	8.86456e-163	2.1593e-163	1.14244e-163	-8.74186e-164	5.31159e-164	0
4.44329e-164	-4.26813e-163	7.75938e-163	-2.87447e-163	-1.52025e-163	-1.30139e-164	5.49905e-163	4.15435e-163	1.3318e-163	2.74471e-163	-1.04667e-163	3.27646e-163	6.80184e-163	1.26567e-162	1.48519e-164	-2.07297e-163	-6.74559e-163	8.1604e-163	-3.42029e-163	4.94906e-163	2.69452e-163	1.11379e-162	-1.32762e-162	9.17714e-163	9.73156e-163	8.86456e-163	2.1593e-163	1.14244e-163	-8.74186e-164	5.31159e-164	0
4.44329e-164	-4.26813e-163	7.75938e-163	-2.87447e-163	-1.52025e-163	-1.30139e-164	5.49905e-163	4.15435e-163	1.3318e-163	2.74471e-163	-1.04667e-163	3.27646e-163	6.80184e-163	1.26567e-162	1.48519e-164	-2.07297e-163	-6.74559e-163	8.1604e-163	-3.42029e-163	4.94906e-163	2.69452e-163	1.11379e-162	-1.32762e-162	9.17714e-163	9.73156e-163	8.86456e-163	2.1593e-163	1.14244e-163	-8.74186e-164	5.31159e-164	0
4.44329e-164	-4.26813e-163	7.75938e-163	-2.87447e-163	-1.52025e-163	-1.30139e-164	5.49905e-163	4.15435e-163	1.3318e-163	2.74471e-163	-1.04667e-163	3.27646e-163	6.80184e-163	1.26567e-162	1.48519e-164	-2.07297e-163	-6.74559e-163	8.1604e-163	-3.42029e-163	4.94906e-163	2.69452e-163	1.11379e-162	-1.32762e-162	9.17714e-163	9.73156e-163	8.86456e-163	2.1593e-163	1.14244e-163	-8.74186e-164	5.31159e-164	0
4.44329e-164	-4.26813e-163	7.75938e-163	-2.87447e-163	-1.52025e-163	-1.30139e-164	5.49905e-163	4.15435e-163	1.3318e-163	2.74471e-163	-1.04667e-163	3.27646e-163	6.80184e-163	1.26567e-162	1.48519e-164	-2.07297e-163	-6.74559e-163	8.1604e-163	-3.42029e-163	4.94906e-163	2.69452e-163	1.11379e-162	-1.32762e-162	9.17714e-163	9.73156e-163	8.86456e-163	2.1593e-163	1.14244e-163	-8.74186e-164	5.31159e-164	0
4.44329e-164	-4.26813e-163	7.75938e-163	-2.87447e-163	-1.52025e-163	-1.30139e-164	5.49905e-163	4.15435e-163	1.3318e-163	2.74471e-163	-1.04667e-163	3.27646e-163	6.80184e-163	1.26567e-162	1.48519e-164	-2.07297e-163	-6.74559e-163	8.1604e-163	-3.42029e-163	4.94906e-163	2.69452e-163	1.11379e-162	-1.32762e-162	9.17714e-163	9.73156e-163	8.86456e-163	2.1593e-163	1.14244e-163	-8.74186e-164	5.31159e-164	0
4.44329e-164	-4.26813e-163	7.75938e-163	-2.87447e-163	-1.52025e-163	-1.30139e-164	5.49905e-163	4.15435e-163	1.3318e-163	2.74471e-163	-1.04667e-163	3.27646e-163	6.80184e-163	1.26567e-162	1.48519e-164	-2.07297e-163	-6.74559e-163	8.1604e-163	-3.42029e-163	4.94906e-163	2.69452e-163	1.11379e-162	-1.32762e-162	9.17714e-163	9.73156e-163	8.86456e-163	2.1593e-163	1.14244e-163	-8.74186e-164	5.31159e-164	0
4.44329e-164	-4.26813e-163	7.75938e-163	-2.87447e-163	-1.52025e-163	-1.30139e-164	5.49905e-163	4.15435e-163	1.3318e-163	2.74471e-163	-1.04667e-163	3.27646e-163	6.80184e-163	1.26567e-162	1.48519e-164	-2.07297e-163	-6.74559e-163	8.1604e-163	-3.42029e-163	4.94906e-163	2.69452e-163	1.11379e-162	-1.32762e-162	9.17714e-163	9.73156e-163	8.86456e-163	2.1593e-163	1.14244e-163	-8.74186e-164	5.31159e-164	0
4.44329e-164	-4.26813e-163	7.75938e-163	-2.87447e-163	-1.52025e-163	-1.30139e-164	5.49905e-163	4.15435e-163	1.3318e-163	2.74471e-163	-1.04667e-163	3.27646e-163	6.80184e-163	1.26567e-162	1.48519e-164	-2.07297e-163	-6.74559e-163	8.1604e-163	-3.42029e-163	4.94906e-163	2.69452e-163	1.11379e-162	-1.32762e-162	9.17714e-163	9.73156e-163	8.86456e-163	2.1593e-163	1.14244e-163	-8.74186e-164	5.31159e-164	0
4.44329e-164	-4.26813e-163	7.75938e-163	-2.87447e-163	-1.52025e-163	-1.30139e-164	5.49905e-163	4.15435e-163	1.3318e-163	2.74471e-163	-1.04667e-163	3.27646e-163	6.80184e-163	1.26567e-162	1.48519e-164	-2.07297e-163	-6.74559e-163	8.1604e-163	-3.42029e-163	4.94906e-163	2.69452e-163	1.11379e-162	-1.32762e-162	9.17714e-163	9.73156e-163	8.86456e-163	2.1593e-163	1.14244e-163	-8.74186e-164	5.31159e-164	0
4.44329e-164	-4.26813e-163	7.75938e-163	-2.87447e-163	-1.52025e-163	-1.30139e-164	5.49905e-163	4.15435e-163	1.3318e-163	2.74471e-163	-1.04667e-163	3.27646e-163	6.80184e-163	1.26567e-162	1.48519e-164	-2.07297e-163	-6.74559e-163	8.1604e-163	-3.42029e-163	4.94906e-163	2.69452e-163	1.11379e-162	-1.32762e-162	9.17714e-163	9.73156e-163	8.86456e-163	2.1593e-163	1.14244e-163	-8.74186e-164	5.31159e-164	0
4.44329e-164	-4.26813e-163	7.75938e-163	-2.87447e-163	-1.52025e-163	-1.30139e-164	5.49905e-163	4.15435e-163	1.3318e-163	2.74471e-163	-1.04667e-163	3.27646e-163	6.80184e-163	1.26567e-162	1.48519e-164	-2.07297e-163	-6.74559e-163	8.1604e-163	-3.42029e-163	4.94906e-163	2.69452e-163	1.11379e-162	-1.32762e-162	9.17714e-163	9.73156e-163	8.86456e-163	2.1593e-163	1.14244e-163	-8.74186e-164	5.31159e-164	0
4.44329e-164	-4.26813e-163	7.75938e-163	-2.87447e-163	-1.52025e-163	-1.30139e-164	5.49905e-163	4.15435e-163	1.3318e-163	2.74471e-163	-1.04667e-163	3.27646e-163	6.80184e-163	1.26567e-162	1.48519e-164	-2.07297e-163	-6.74559e-163	8.1604e-163	-3.42029e-163	4.94906e-163	2.69452e-163	1.11379e-162	-1.32762e-162	9.17714e-163	9.73156e-163	8.86456e-163	2.1593e-163	1.14244e-163	-8.74186e-164	5.31159e-164	0
4.44329e-164	-4.26813e-163	7.75938e-163	-2.87447e-163	-1.52025e-163	-1.30139e-164	5.49905e-163	4.15435e-163	1.3318e-163	2.74471e-163	-1.04667e-163	3.27646e-163	6.80184e-163	1.26567e-162	1.48519e-164	-2.07297e-163	-6.74559e-163	8.1604e-163	-3.42029e-163	4.94906e-163	2.69452e-163	1.11379e-162	-1.32762e-162	9.17714e-163	9.73156e-163	8.86456e-163	2.1593e-163	1.14244e-163	-8.74186e-164	5.31159e-164	0
4.44329e-164	-4.26813e-163	7.75938e-163	-2.87447e-163	-1.52025e-163	-1.30139e-164	5.49905e-163	4.15435e-163	1.3318e-163	2.74471e-163	-1.04667e-163	3.27646e-163	6.80184e-163	1.26567e-162	1.48519e-164	-2.07297e-163	-6.74559e-163	8.1604e-163	-3.42029e-163	4.94906e-163	2.69452e-163	1.11379e-162	-1.32762e-162	9.17714e-163	9.73156e-163	8.86456e-163	2.1593e-163	1.14244e-163	-8.74186e-164	5.31159e-164	0
4.44329e-164	-4.26813e-163	7.75938e-163	-2.87447e-163	-1.52025e-163	-1.30139e-164	5.49905e-163	4.15435e-163	1.3318e-163	2.74471e-163	-1.04667e-163	3.27646e-163	6.80184e-163	1.26567e-162	1.48519e-164	-2.07297e-163	-6.74559e-163	8.1604e-163	-3.42029e-163	4.94906e-163	2.69452e-163	1.11379e-162	-1.32762e-162	9.17714e-163	9.73156e-163	8.86456e-163	2.1593e-163	1.14244e-163	-8.74186e-164	5.31159e-164	0
4.44329e-164	-4.26813e-163	7.75938e-163	-2.87447e-163	-1.52025e-163	-1.30139e-164	5.49905e-163	4.15435e-163	1.3318e-163	2.74471e-163	-1.04667e-163	3.27646e-163	6.80184e-163	1.26567e-162	1.48519e-164	-2.07297e-163	-6.74559e-163	8.1604e-163	-3.42029e-163	4.94906e-163	2.69452e-163	1.11379e-162	-1.32762e-162	9.17714e-163	9.73156e-163	8.86456e-163	2.1593e-163	1.14244e-163	-8.74186e-164	5.31159e-164	0
4.44329e-164	-4.26813e-163	7.75938e-163	-2.87447e-163	-1.52025e-163	-1.30139e-164	5.49905e-163	4.15435e-163	1.3318e-163	2.74471e-163	-1.04667e-163	3.27646e-163	6.80184e-163	1.26567e-162	1.48519e-164	-2.07297e-163	-6.74559e-163	8.1604e-163	-3.42029e-163	4.94906e-163	2.69452e-163	1.11379e-162	-1.32762e-162	9.17714e-163	9.73156e-163	8.86456e-163	2.1593e-163	1.14244e-163	-8.74186e-164	5.31159e-164	0
4.44329e-164	-4.26813e-163	7.75938e-163	-2.87447e-163	-1.52025e-163	-1.30139e-164	5.49905e-163	4.15435e-163	1.3318e-163	2.74471e-163	-1.04667e-163	3.27646e-163	6.80184e-163	1.26567e-162	1.48519e-164	-2.07297e-163	-6.74559e-163	8.1604e-163	-3.42029e-163	4.94906e-163	2.69452e-163	1.11379e-162	-1.32762e-162	9.17714e-163	9.73156e-163	8.86456e-163	2.1593e-163	1.14244e-163	-8.74186e-164	5.31159e-164	0
4.44329e-164	-4.26813e-163	7.75938e-163	-2.87447e-163	-1.52025e-163	-1.30139e-164	5.49905e-163	4.15435e-163	1.3318e-163	2.74471e-163	-1.04667e-163	3.27646e-163	6.80184e-163	1.26567e-162	1.48519e-164	-2.07297e-163	-6.74559e-163	8.1604e-163	-3.42029e-163	4.94906e-163	2.69452e-163	1.11379e-162	-1.32762e-162	9.17714e-163	9.73156e-163	8.86456e-163	2.1593e-163	1.14244e-163	-8.74186e-164	5.31159e-164	0
4.44329e-164	-4.26813e-163	7.75938e-163	-2.87447e-163	-1.52025e-163	-1.30139e-164	5.49905e-163	4.15435e-163	1.3318e-163	2.74471e-163	-1.04667e-163	3.27646e-163	6.80184e-163	1.26567e-162	1.48519e-164	-2.07297e-163	-6.74559e-163	8.1604e-163	-3.42029e-163	4.94906e-163	2.69452e-163	1.11379e-162	-1.32762e-162	9.17714e-163	9.73156e-163	8.86456e-163	2.1593e-163	1.14244e-163	-8.74186e-164	5.31159e-164	0
4.44329e-164	-4.26813e-163	7.75938e-163	-2.87447e-163	-1.52025e-163	-1.30139e-164	5.49905e-163	4.15435e-163	1.3318e-163	2.74471e-163	-1.04667e-163	3.27646e-163	6.80184e-163	1.26567e-162	1.48519e-164	-2.07297e-163	-6.74559e-163	8.1604e-163	-3.42029e-163	4.94906e-163	2.69452e-163	1.11379e-162	-1.32762e-162	9.17714e-163	9.73156e-163	8.86456e-163	2.1593e-163	1.14244e-163	-8.74186e-164	5.31159e-164	0
4.44329e-164	-4.26813e-163	7.75938e-163	-2.87447e-163	-1.52025e-163	-1.30139e-164	5.49905e-163	4.15435e-163	1.3318e-163	2.74471e-163	-1.04667e-163	3.27646e-163	6.80184e-163	1.26567e-162	1.48519e-164	-2.07297e-163	-6.74559e-163	8.1604e-163	-3.42029e-163	4.94906e-163	2.69452e-163	1.11379e-162	-1.32762e-162	9.17714e-163	9.73156e-163	8.86456e-163	2.1593e-163	1.14244e-163	-8.74186e-164	5.31159e-164	0
4.44329e-164	-4.26813e-163	7.75938e-163	-2.87447e-163	-1.52025e-163	-1.30139e-164	5.49905e-163	4.15435e-163	1.3318e-163	2.74471e-163	-1.04667e-163	3.27646e-163	6.80184e-163	1.26567e-162	1.48519e-164	-2.07297e-163	-6.74559e-163	8.1604e-163	-3.42029e-163	4.94906e-163	2.69452e-163	1.11379e-162	-1.32762e-162	9.17714e-163	9.73156e-163	8.86456e-163	2.1593e-163	1.14244e-163	-8.74186e-164	5.31159e-164	0
4.44329e-164	-4.26813e-163	7.75938e-163	-2.87447e-163	-1.52025e-163	-1.30139e-164	5.49905e-163	4.15435e-163	1.3318e-163	2.74471e-163	-1.04667e-163	3.27646e-163	6.80184e-163	1.26567e-162	1.48519e-164	-2.07297e-163	-6.74559e-163	8.1604e-163	-3.42029e-163	4.94906e-163	2.69452e-163	1.11379e-162	-1.32762e-162	9.17714e-163	9.73156e-163	8.86456e-163	2.1593e-163	1.14244e-163	-8.74186e-164	5.31159e-164	0
4.44329e-164	-4.26813e-163	7.75938e-163	-2.87447e-163	-1.52025e-163	-1.30139e-164	5.49905e-163	4.15435e-163	1.3318e-163	2.74471e-163	-1.04667e-163	3.27646e-163	6.80184e-163	1.26567e-162	1.48519e-164	-2.07297e-163	-6.74559e-163	8.1604e-163	-3.42029e-163	4.94906e-163	2.69452e-163	1.11379e-162	-1.32762e-162	9.17714e-163	9.73156e-163	8.86456e-163	2.1593e-163	1.14244e-163	-8.74186e-164	5.31159e-164	0
4.44329e-164	-4.26813e-163	7.75938e-163	-2.87447e-163	-1.52025e-163	-1.30139e-164	5.49905e-163	4.15435e-163	1.3318e-163	2.74471e-163	-1.04667e-163	3.27646e-163	6.80184e-163	1.26567e-162	1.48519e-164	-2.07297e-163	-6.74559e-163	8.1604e-163	-3.42029e-163	4.94906e-163	2.69452e-163	1.11379e-162	-1.32762e-162	9.17714e-163	9.73156e-163	8.86456e-163	2.1593e-163	1.14244e-163	-8.74186e-164	5.31159e-164	0
4.44329e-164	-4.26813e-163	7.75938e-163	-2.87447e-163	-1.52025e-163	-1.30139e-164	5.49905e-163	4.15435e-163	1.3318e-163	2.74471e-163	-1.04667e-163	3.27646e-163	6.80184e-163	1.26567e-162	1.48519e-164	-2.07297e-163	-6.74559e-163	8.1604e-163	-3.42029e-163	4.94906e-163	2.69452e-163	1.11379e-162	-1.32762e-162	9.17714e-163	9.73156e-163	8.86456e-163	2.1593e-163	1.14244e-163	-8.74186e-164	5.31159e-164	0
4.44329e-164	-4.26813e-163	7.75938e-163	-2.87447e-163	-1.52025e-163	-1.30139e-164	5.49905e-163	4.15435e-163	1.3318e-163	2.74471e-163	-1.04667e-163	3.27646e-163	6.80184e-163	1.26567e-162	1.48519e-164	-2.07297e-163	-6.74559e-163	8.1604e-163	-3.42029e-163	4.94906e-163	2.69452e-163	1.11379e-162	-1.32762e-162	9.17714e-163	9.73156e-163	8.86456e-163	2.1593e-163	1.14244e-163	-8.74186e-164	5.31159e-164	0
4.44329e-164	-4.26813e-163	7.75938e-163	-2.87447e-163	-1.52025e-163	-1.30139e-164	5.49905e-163	4.15435e-163	1.3318e-163	2.74471e-163	-1.04667e-163	3.27646e-163	6.80184e-163	1.26567e-162	1.48519e-164	-2.07297e-163	-6.74559e-163	8.1604e-163	-3.42029e-163	4.94906e-163	2.69452e-163	1.11379e-162	-1.32762e-162	9.17714e-163	9.73156e-163	8.86456e-163	2.1593e-163	1.14244e-163	-8.74186e-164	5.31159e-164	0
4.44329e-164	-4.26813e-163	7.75938e-163	-2.87447e-163	-1.52025e-163	-1.30139e-164	5.49905e-163	4.15435e-163	1.3318e-163	2.74471e-163	-1.04667e-163	3.27646e-163	6.80184e-163	1.26567e-162	1.48519e-164	-2.07297e-163	-6.74559e-163	8.1604e-163	-3.42029e-163	4.94906e-163	2.69452e-163	1.11379e-162	-1.32762e-162	9.17714e-163	9.73156e-163	8.86456e-163	2.1593e-163	1.14244e-163	-8.74186e-164	5.31159e-164	0
4.44329e-164	-4.26813e-163	7.75938e-163	-2.87447e-163	-1.52025e-163	-1.30139e-164	5.49905e-163	4.15435e-163	1.3318e-163	2.74471e-163	-1.04667e-163	3.27646e-163	6.80184e-163	1.26567e-162	1.48519e-164	-2.07297e-163	-6.74559e-163	8.1604e-163	-3.42029e-163	4.94906e-163	2.69452e-163	1.11379e-162	-1.32762e-162	9.17714e-163	9.73156e-163	8.86456e-163	2.1593e-163	1.14244e-163	-8.74186e-164	5.31159e-164	0
4.44329e-164	-4.26813e-163	7.75938e-163	-2.87447e-163	-1.52025e-163	-1.30139e-164	5.49905e-163	4.15435e-163	1.3318e-163	2.74471e-163	-1.04667e-163	3.27646e-163	6.80184e-163	1.26567e-162	1.48519e-164	-2.07297e-163	-6.74559e-163	8.1604e-163	-3.42029e-163	4.94906e-163	2.69452e-163	1.11379e-162	-1.32762e-162	9.17714e-163	9.73156e-163	8.86456e-163	2.1593e-163	1.14244e-163	-8.74186e-164	5.31159e-164	0
4.44329e-164	-4.26813e-163	7.75938e-163	-2.87447e-163	-1.52025e-163	-1.30139e-164	5.49905e-163	4.15435e-163	1.3318e-163	2.74471e-163	-1.04667e-163	3.27646e-163	6.80184e-163	1.26567e-162	1.48519e-164	-2.07297e-163	-6.74559e-163	8.1604e-163	-3.42029e-163	4.94906e-163	2.69452e-163	1.11379e-162	-1.32762e-162	9.17714e-163	9.73156e-163	8.86456e-163	2.1593e-163	1.14244e-163	-8.74186e-164	5.31159e-164	0
4.44329e-164	-4.26813e-163	7.75938e-163	-2.87447e-163	-1.52025e-163	-1.30139e-164	5.49905e-163	4.15435e-163	1.3318e-163	2.74471e-163	-1.04667e-163	3.27646e-163	6.80184e-163	1.26567e-162	1.48519e-164	-2.07297e-163	-6.74559e-163	8.1604e-163	-3.42029e-163	4.94906e-163	2.69452e-163	1.11379e-162	-1.32762e-162	9.17714e-163	9.73156e-163	8.86456e-163	2.1593e-163	1.14244e-163	-8.74186e-164	5.31159e-164	0
4.44329e-164	-4.26813e-163	7.75938e-163	-2.87447e-163	-1.52025e-163	-1.30139e-164	5.49905e-163	4.15435e-163	1.3318e-163	2.74471e-163	-1.04667e-163	3.27646e-163	6.80184e-163	1.26567e-162	1.48519e-164	-2.07297e-163	-6.74559e-163	8.1604e-163	-3.42029e-163	4.94906e-163	2.69452e-163	1.11379e-162	-1.32762e-162	9.17714e-163	9.73156e-163	8.86456e-163	2.1593e-163	1.14244e-163	-8.74186e-164	5.31159e-164	0
4.44329e-164	-4.26813e-163	7.75938e-163	-2.87447e-163	-1.52025e-163	-1.30139e-164	5.49905e-163	4.15435e-163	1.3318e-163	2.74471e-163	-1.04667e-163	3.27646e-163	6.80184e-163	1.26567e-162	1.48519e-164	-2.07297e-163	-6.74559e-163	8.1604e-163	-3.42029e-163	4.94906e-163	2.69452e-163	1.11379e-162	-1.32762e-162	9.17714e-163	9.73156e-163	8.86456e-163	2.1593e-163	1.14244e-163	-8.74186e-164	5.31159e-164	0
4.44329e-164	-4.26813e-163	7.75938e-163	-2.87447e-163	-1.52025e-163	-1.30139e-164	5.49905e-163	4.15435e-163	1.3318e-163	2.74471e-163	-1.04667e-163	3.27646e-163	6.80184e-163	1.26567e-162	1.48519e-164	-2.07297e-163	-6.74559e-163	8.1604e-163	-3.42029e-163	4.94906e-163	2.69452e-163	1.11379e-162	-1.32762e-162	9.17714e-163	9.73156e-163	8.86456e-163	2.1593e-163	1.14244e-163	-8.74186e-164	5.31159e-164	0
4.44329e-164	-4.26813e-163	7.75938e-163	-2.87447e-163	-1.52025e-163	-1.30139e-164	5.49905e-163	4.15435e-163	1.3318e-163	2.74471e-163	-1.04667e-163	3.27646e-163	6.80184e-163	1.26567e-162	1.48519e-164	-2.07297e-163	-6.74559e-163	8.1604e-163	-3.42029e-163	4.94906e-163	2.69452e-163	1.11379e-162	-1.32762e-162	9.17714e-163	9.73156e-163	8.86456e-163	2.1593e-163	1.14244e-163	-8.74186e-164	5.31159e-164	0
4.44329e-164	-4.26813e-163	7.75938e-163	-2.87447e-163	-1.52025e-163	-1.30139e-164	5.49905e-163	4.15435e-163	1.3318e-163	2.74471e-163	-1.04667e-163	3.27646e-163	6.80184e-163	1.26567e-162	1.48519e-164	-2.07297e-163	-6.74559e-163	8.1604e-163	-3.42029e-163	4.94906e-163	2.69452e-163	1.11379e-162	-1.32762e-162	9.17714e-163	9.73156e-163	8.86456e-163	2.1593e-163	1.14244e-163	-8.74186e-164	5.31159e-164	0
4.44329e-164	-4.26813e-163	7.75938e-163	-2.87447e-163	-1.52025e-163	-1.30139e-164	5.49905e-163	4.15435e-163	1.3318e-163	2.74471e-163	-1.04667e-163	3.27646e-163	6.80184e-163	1.26567e-162	1.48519e-164	-2.07297e-163	-6.74559e-163	8.1604e-163	-3.42029e-163	4.94906e-163	2.69452e-163	1.11379e-162	-1.32762e-162	9.17714e-163	9.73156e-163	8.86456e-163	2.1593e-163	1.14244e-163	-8.74186e-164	5.31159e-164	0
4.44329e-164	-4.26813e-163	7.75938e-163	-2.87447e-163	-1.52025e-163	-1.30139e-164	5.49905e-163	4.15435e-163	1.3318e-163	2.74471e-163	-1.04667e-163	3.27646e-163	6.80184e-163	1.26567e-162	1.48519e-164	-2.07297e-163	-6.74559e-163	8.1604e-163	-3.42029e-163	4.94906e-163	2.69452e-163	1.11379e-162	-1.32762e-162	9.17714e-163	9.73156e-163	8.86456e-163	2.1593e-163	1.14244e-163	-8.74186e-164	5.31159e-164	0
4.44329e-164	-4.26813e-163	7.75938e-163	-2.87447e-163	-1.52025e-163	-1.30139e-164	5.49905e-163	4.15435e-163	1.3318e-163	2.74471e-163	-1.04667e-163	3.27646e-163	6.80184e-163	1.26567e-162	1.48519e-164	-2.07297e-163	-6.74559e-163	8.1604e-163	-3.42029e-163	4.94906e-163	2.69452e-163	1.11379e-162	-1.32762e-162	9.17714e-163	9.73156e-163	8.86456e-163	2.1593e-163	1.14244e-163	-8.74186e-164	5.31159e-164	0
4.44329e-164	-4.26813e-163	7.75938e-163	-2.87447e-163	-1.52025e-163	-1.30139e-164	5.49905e-163	4.15435e-163	1.3318e-163	2.74471e-163	-1.04667e-163	3.27646e-163	6.80184e-163	1.26567e-162	1.48519e-164	-2.07297e-163	-6.74559e-163	8.1604e-163	-3.42029e-163	4.94906e-163	2.69452e-163	1.11379e-162	-1.32762e-162	9.17714e-163	9.73156e-163	8.86456e-163	2.1593e-163	1.14244e-163	-8.74186e-164	5.31159e-164	0
4.44329e-164	-4.26813e-163	7.75938e-163	-2.87447e-163	-1.52025e-163	-1.30139e-164	5.49905e-163	4.15435e-163	1.3318e-163	2.74471e-163	-1.04667e-163	3.27646e-163	6.80184e-163	1.26567e-162	1.48519e-164	-2.07297e-163	-6.74559e-163	8.1604e-163	-3.42029e-163	4.94906e-163	2.69452e-163	1.11379e-162	-1.32762e-162	9.17714e-163	9.73156e-163	8.86456e-163	2.1593e-163	1.14244e-163	-8.74186e-164	5.31159e-164	0
4.44329e-164	-4.26813e-163	7.75938e-163	-2.87447e-163	-1.52025e-163	-1.30139e-164	5.49905e-163	4.15435e-163	1.3318e-163	2.74471e-163	-1.04667e-163	3.27646e-163	6.80184e-163	1.26567e-162	1.48519e-164	-2.07297e-163	-6.74559e-163	8.1604e-163	-3.42029e-163	4.94906e-163	2.69452e-163	1.11379e-162	-1.32762e-162	9.17714e-163	9.73156e-163	8.86456e-163	2.1593e-163	1.14244e-163	-8.74186e-164	5.31159e-164	0
4.44329e-164	-4.26813e-163	7.75938e-163	-2.87447e-163	-1.52025e-163	-1.30139e-164	5.49905e-163	4.15435e-163	1.3318e-163	2.74471e-163	-1.04667e-163	3.27646e-163	6.80184e-163	1.26567e-162	1.48519e-164	-2.07297e-163	-6.74559e-163	8.1604e-163	-3.42029e-163	4.94906e-163	2.69452e-163	1.11379e-162	-1.32762e-162	9.17714e-163	9.73156e-163	8.86456e-163	2.1593e-163	1.14244e-163	-8.74186e-164	5.31159e-164	0
4.44329e-164	-4.26813e-163	7.75938e-163	-2.87447e-163	-1.52025e-163	-1.30139e-164	5.49905e-163	4.15435e-163	1.3318e-163	2.74471e-163	-1.04667e-163	3.27646e-163	6.80184e-163	1.26567e-162	1.48519e-164	-2.07297e-163	-6.74559e-163	8.1604e-163	-3.42029e-163	4.94906e-163	2.69452e-163	1.11379e-162	-1.32762e-162	9.17714e-163	9.73156e-163	8.86456e-163	2.1593e-163	1.14244e-163	-8.74186e-164	5.31159e-164	0
4.44329e-164	-4.26813e-163	7.75938e-163	-2.87447e-163	-1.52025e-163	-1.30139e-164	5.49905e-163	4.15435e-163	1.3318e-163	2.74471e-163	-1.04667e-163	3.27646e-163	6.80184e-163	1.26567e-162	1.48519e-164	-2.07297e-163	-6.74559e-163	8.1604e-163	-3.42029e-163	4.94906e-163	2.69452e-163	1.11379e-162	-1.32762e-162	9.17714e-163	9.73156e-163	8.86456e-163	2.1593e-163	1.14244e-163	-8.74186e-164	5.31159e-164	0
4.44329e-164	-4.26813e-163	7.75938e-163	-2.87447e-163	-1.52025e-163	-1.30139e-164	5.49905e-163	4.15435e-163	1.3318e-163	2.74471e-163	-1.04667e-163	3.27646e-163	6.80184e-163	1.26567e-162	1.48519e-164	-2.07297e-163	-6.74559e-163	8.1604e-163	-3.42029e-163	4.94906e-163	2.69452e-163	1.11379e-162	-1.32762e-162	9.17714e-163	9.73156e-163	8.86456e-163	2.1593e-163	1.14244e-163	-8.74186e-164	5.31159e-164	0
4.44329e-164	-4.26813e-163	7.75938e-163	-2.87447e-163	-1.52025e-163	-1.30139e-164	5.49905e-163	4.15435e-163	1.3318e-163	2.74471e-163	-1.04667e-163	3.27646e-163	6.80184e-163	1.26567e-162	1.48519e-164	-2.07297e-163	-6.74559e-163	8.1604e-163	-3.42029e-163	4.94906e-163	2.69452e-163	1.11379e-162	-1.32762e-162	9.17714e-163	9.73156e-163	8.86456e-163	2.1593e-163	1.14244e-163	-8.74186e-164	5.31159e-164	0
4.44329e-164	-4.26813e-163	7.75938e-163	-2.87447e-163	-1.52025e-163	-1.30139e-164	5.49905e-163	4.15435e-163	1.3318e-163	2.74471e-163	-1.04667e-163	3.27646e-163	6.80184e-163	1.26567e-162	1.48519e-164	-2.07297e-163	-6.74559e-163	8.1604e-163	-3.42029e-163	4.94906e-163	2.69452e-163	1.11379e-162	-1.32762e-162	9.17714e-163	9.73156e-163	8.86456e-163	2.1593e-163	1.14244e-163	-8.74186e-164	5.31159e-164	0
4.44329e-164	-4.26813e-163	7.75938e-163	-2.87447e-163	-1.52025e-163	-1.30139e-164	5.49905e-163	4.15435e-163	1.3318e-163	2.74471e-163	-1.04667e-163	3.27646e-163	6.80184e-163	1.26567e-162	1.48519e-164	-2.07297e-163	-6.74559e-163	8.1604e-163	-3.42029e-163	4.94906e-163	2.69452e-163	1.11379e-162	-1.32762e-162	9.17714e-163	9.73156e-163	8.86456e-163	2.1593e-163	1.14244e-163	-8.74186e-164	5.31159e-164	0
4.44329e-164	-4.26813e-163	7.75938e-163	-2.87447e-163	-1.52025e-163	-1.30139e-164	5.49905e-163	4.15435e-163	1.3318e-163	2.74471e-163	-1.04667e-163	3.27646e-163	6.80184e-163	1.26567e-162	1.48519e-164	-2.07297e-163	-6.74559e-163	8.1604e-163	-3.42029e-163	4.94906e-163	2.69452e-163	1.11379e-162	-1.32762e-162	9.17714e-163	9.73156e-163	8.86456e-163	2.1593e-163	1.14244e-163	-8.74186e-164	5.31159e-164	0
4.44329e-164	-4.26813e-163	7.75938e-163	-2.87447e-163	-1.52025e-163	-1.30139e-164	5.49905e-163	4.15435e-163	1.3318e-163	2.74471e-163	-1.04667e-163	3.27646e-163	6.80184e-163	1.26567e-162	1.48519e-164	-2.07297e-163	-6.74559e-163	8.1604e-163	-3.42029e-163	4.94906e-163	2.69452e-163	1.11379e-162	-1.32762e-162	9.17714e-163	9.73156e-163	8.86456e-163	2.1593e-163	1.14244e-163	-8.74186e-164	5.31159e-164	0
4.44329e-164	-4.26813e-163	7.75938e-163	-2.87447e-163	-1.52025e-163	-1.30139e-164	5.49905e-163	4.15435e-163	1.3318e-163	2.74471e-163	-1.04667e-163	3.27646e-163	6.80184e-163	1.26567e-162	1.48519e-164	-2.07297e-163	-6.74559e-163	8.1604e-163	-3.42029e-163	4.94906e-163	2.69452e-163	1.11379e-162	-1.32762e-162	9.17714e-163	9.73156e-163	8.86456e-163	2.1593e-163	1.14244e-163	-8.74186e-164	5.31159e-164	0
4.44329e-164	-4.26813e-163	7.75938e-163	-2.87447e-163	-1.52025e-163	-1.30139e-164	5.49905e-163	4.15435e-163	1.3318e-163	2.74471e-163	-1.04667e-163	3.27646e-163	6.80184e-163	1.26567e-162	1.48519e-164	-2.07297e-163	-6.74559e-163	8.1604e-163	-3.42029e-163	4.94906e-163	2.69452e-163	1.11379e-162	-1.32762e-162	9.17714e-163	9.73156e-163	8.86456e-163	2.1593e-163	1.14244e-163	-8.74186e-164	5.31159e-164	0
4.44329e-164	-4.26813e-163	7.75938e-163	-2.87447e-163	-1.52025e-163	-1.30139e-164	5.49905e-163	4.15435e-163	1.3318e-163	2.74471e-163	-1.04667e-163	3.27646e-163	6.80184e-163	1.26567e-162	1.48519e-164	-2.07297e-163	-6.74559e-163	8.1604e-163	-3.42029e-163	4.94906e-163	2.69452e-163	1.11379e-162	-1.32762e-162	9.17714e-163	9.73156e-163	8.86456e-163	2.1593e-163	1.14244e-163	-8.74186e-164	5.31159e-164	0
4.44329e-164	-4.26813e-163	7.75938e-163	-2.87447e-163	-1.52025e-163	-1.30139e-164	5.49905e-163	4.15435e-163	1.3318e-163	2.74471e-163	-1.04667e-163	3.27646e-163	6.80184e-163	1.26567e-162	1.48519e-164	-2.07297e-163	-6.74559e-163	8.1604e-163	-3.42029e-163	4.94906e-163	2.69452e-163	1.11379e-162	-1.32762e-162	9.17714e-163	9.73156e-163	8.86456e-163	2.1593e-163	1.14244e-163	-8.74186e-164	5.31159e-164	0
4.44329e-164	-4.26813e-163	7.75938e-163	-2.87447e-163	-1.52025e-163	-1.30139e-164	5.49905e-163	4.15435e-163	1.3318e-163	2.74471e-163	-1.04667e-163	3.27646e-163	6.80184e-163	1.26567e-162	1.48519e-164	-2.07297e-163	-6.74559e-163	8.1604e-163	-3.42029e-163	4.94906e-163	2.69452e-163	1.11379e-162	-1.32762e-162	9.17714e-163	9.73156e-163	8.86456e-163	2.1593e-163	1.14244e-163	-8.74186e-164	5.31159e-164	0
4.44329e-164	-4.26813e-163	7.75938e-163	-2.87447e-163	-1.52025e-163	-1.30139e-164	5.49905e-163	4.15435e-163	1.3318e-163	2.74471e-163	-1.04667e-163	3.27646e-163	6.80184e-163	1.26567e-162	1.48519e-164	-2.07297e-163	-6.74559e-163	8.1604e-163	-3.42029e-163	4.94906e-163	2.69452e-163	1.11379e-162	-1.32762e-162	9.17714e-163	9.73156e-163	8.86456e-163	2.1593e-163	1.14244e-163	-8.74186e-164	5.31159e-164	0
4.44329e-164	-4.26813e-163	7.75938e-163	-2.87447e-163	-1.52025e-163	-1.30139e-164	5.49905e-163	4.15435e-163	1.3318e-163	2.74471e-163	-1.04667e-163	3.27646e-163	6.80184e-163	1.26567e-162	1.48519e-164	-2.07297e-163	-6.74559e-163	8.1604e-163	-3.42029e-163	4.94906e-163	2.69452e-163	1.11379e-162	-1.32762e-162	9.17714e-163	9.73156e-163	8.86456e-163	2.1593e-163	1.14244e-163	-8.74186e-164	5.31159e-164	0
4.44329e-164	-4.26813e-163	7.75938e-163	-2.87447e-163	-1.52025e-163	-1.30139e-164	5.49905e-163	4.15435e-163	1.3318e-163	2.74471e-163	-1.04667e-163	3.27646e-163	6.80184e-163	1.26567e-162	1.48519e-164	-2.07297e-163	-6.74559e-163	8.1604e-163	-3.42029e-163	4.94906e-163	2.69452e-163	1.11379e-162	-1.32762e-162	9.17714e-163	9.73156e-163	8.86456e-163	2.1593e-163	1.14244e-163	-8.74186e-164	5.31159e-164	0
4.44329e-164	-4.26813e-163	7.75938e-163	-2.87447e-163	-1.52025e-163	-1.30139e-164	5.49905e-163	4.15435e-163	1.3318e-163	2.74471e-163	-1.04667e-163	3.27646e-163	6.80184e-163	1.26567e-162	1.48519e-164	-2.07297e-163	-6.74559e-163	8.1604e-163	-3.42029e-163	4.94906e-163	2.69452e-163	1.11379e-162	-1.32762e-162	9.17714e-163	9.73156e-163	8.86456e-163	2.1593e-163	1.14244e-163	-8.74186e-164	5.31159e-164	0
4.44329e-164	-4.26813e-163	7.75938e-163	-2.87447e-163	-1.52025e-163	-1.30139e-164	5.49905e-163	4.15435e-163	1.3318e-163	2.74471e-163	-1.04667e-163	3.27646e-163	6.80184e-163	1.26567e-162	1.48519e-164	-2.07297e-163	-6.74559e-163	8.1604e-163	-3.42029e-163	4.94906e-163	2.69452e-163	1.11379e-162	-1.32762e-162	9.17714e-163	9.73156e-163	8.86456e-163	2.1593e-163	1.14244e-163	-8.74186e-164	5.31159e-164	0
4.44329e-164	-4.26813e-163	7.75938e-163	-2.87447e-163	-1.52025e-163	-1.30139e-164	5.49905e-163	4.15435e-163	1.3318e-163	2.74471e-163	-1.04667e-163	3.27646e-163	6.80184e-163	1.26567e-162	1.48519e-164	-2.07297e-163	-6.74559e-163	8.1604e-163	-3.42029e-163	4.94906e-163	2.69452e-163	1.11379e-162	-1.32762e-162	9.17714e-163	9.73156e-163	8.86456e-163	2.1593e-163	1.14244e-163	-8.74186e-164	5.31159e-164	0
4.44329e-164	-4.26813e-163	7.75938e-163	-2.87447e-163	-1.52025e-163	-1.30139e-164	5.49905e-163	4.15435e-163	1.3318e-163	2.74471e-163	-1.04667e-163	3.27646e-163	6.80184e-163	1.26567e-162	1.48519e-164	-2.07297e-163	-6.74559e-163	8.1604e-163	-3.42029e-163	4.94906e-163	2.69452e-163	1.11379e-162	-1.32762e-162	9.17714e-163	9.73156e-163	8.86456e-163	2.1593e-163	1.14244e-163	-8.74186e-164	5.31159e-164	0
4.44329e-164	-4.26813e-163	7.75938e-163	-2.87447e-163	-1.52025e-163	-1.30139e-164	5.49905e-163	4.15435e-163	1.3318e-163	2.74471e-163	-1.04667e-163	3.27646e-163	6.80184e-163	1.26567e-162	1.48519e-164	-2.07297e-163	-6.74559e-163	8.1604e-163	-3.42029e-163	4.94906e-163	2.69452e-163	1.11379e-162	-1.32762e-162	9.17714e-163	9.73156e-163	8.86456e-163	2.1593e-163	1.14244e-163	-8.74186e-164	5.31159e-164	0
4.44329e-164	-4.26813e-163	7.75938e-163	-2.87447e-163	-1.52025e-163	-1.30139e-164	5.49905e-163	4.15435e-163	1.3318e-163	2.74471e-163	-1.04667e-163	3.27646e-163	6.80184e-163	1.26567e-162	1.48519e-164	-2.07297e-163	-6.74559e-163	8.1604e-163	-3.42029e-163	4.94906e-163	2.69452e-163	1.11379e-162	-1.32762e-162	9.17714e-163	9.73156e-163	8.86456e-163	2.1593e-163	1.14244e-163	-8.74186e-164	5.31159e-164	0
4.44329e-164	-4.26813e-163	7.75938e-163	-2.87447e-163	-1.52025e-163	-1.30139e-164	5.49905e-163	4.15435e-163	1.3318e-163	2.74471e-163	-1.04667e-163	3.27646e-163	6.80184e-163	1.26567e-162	1.48519e-164	-2.07297e-163	-6.74559e-163	8.1604e-163	-3.42029e-163	4.94906e-163	2.69452e-163	1.11379e-162	-1.32762e-162	9.17714e-163	9.73156e-163	8.86456e-163	2.1593e-163	1.14244e-163	-8.74186e-164	5.31159e-164	0
4.44329e-164	-4.26813e-163	7.75938e-163	-2.87447e-163	-1.52025e-163	-1.30139e-164	5.49905e-163	4.15435e-163	1.3318e-163	2.74471e-163	-1.04667e-163	3.27646e-163	6.80184e-163	1.26567e-162	1.48519e-164	-2.07297e-163	-6.74559e-163	8.1604e-163	-3.42029e-163	4.94906e-163	2.69452e-163	1.11379e-162	-1.32762e-162	9.17714e-163	9.73156e-163	8.86456e-163	2.1593e-163	1.14244e-163	-8.74186e-164	5.31159e-164	0
4.44329e-164	-4.26813e-163	7.75938e-163	-2.87447e-163	-1.52025e-163	-1.30139e-164	5.49905e-163	4.15435e-163	1.3318e-163	2.74471e-163	-1.04667e-163	3.27646e-163	6.80184e-163	1.26567e-162	1.48519e-164	-2.07297e-163	-6.74559e-163	8.1604e-163	-3.42029e-163	4.94906e-163	2.69452e-163	1.11379e-162	-1.32762e-162	9.17714e-163	9.73156e-163	8.86456e-163	2.1593e-163	1.14244e-163	-8.74186e-164	5.31159e-164	0
4.44329e-164	-4.26813e-163	7.75938e-163	-2.87447e-163	-1.52025e-163	-1.30139e-164	5.49905e-163	4.15435e-163	1.3318e-163	2.74471e-163	-1.04667e-163	3.27646e-163	6.80184e-163	1.26567e-162	1.48519e-164	-2.07297e-163	-6.74559e-163	8.1604e-163	-3.42029e-163	4.94906e-163	2.69452e-163	1.11379e-162	-1.32762e-162	9.17714e-163	9.73156e-163	8.86456e-163	2.1593e-163	1.14244e-163	-8.74186e-164	5.31159e-164	0
4.44329e-164	-4.26813e-163	7.75938e-163	-2.87447e-163	-1.52025e-163	-1.30139e-164	5.49905e-163	4.15435e-163	1.3318e-163	2.74471e-163	-1.04667e-163	3.27646e-163	6.80184e-163	1.26567e-162	1.48519e-164	-2.07297e-163	-6.74559e-163	8.1604e-163	-3.42029e-163	4.94906e-163	2.69452e-163	1.11379e-162	-1.32762e-162	9.17714e-163	9.73156e-163	8.86456e-163	2.1593e-163	1.14244e-163	-8.74186e-164	5.31159e-164	0
4.44329e-164	-4.26813e-163	7.75938e-163	-2.87447e-163	-1.52025e-163	-1.30139e-164	5.49905e-163	4.15435e-163	1.3318e-163	2.74471e-163	-1.04667e-163	3.27646e-163	6.80184e-163	1.26567e-162	1.48519e-164	-2.07297e-163	-6.74559e-163	8.1604e-163	-3.42029e-163	4.94906e-163	2.69452e-163	1.11379e-162	-1.32762e-162	9.17714e-163	9.73156e-163	8.86456e-163	2.1593e-163	1.14244e-163	-8.74186e-164	5.31159e-164	0
4.44329e-164	-4.26813e-163	7.75938e-163	-2.87447e-163	-1.52025e-163	-1.30139e-164	5.49905e-163	4.15435e-163	1.3318e-163	2.74471e-163	-1.04667e-163	3.27646e-163	6.80184e-163	1.26567e-162	1.48519e-164	-2.07297e-163	-6.74559e-163	8.1604e-163	-3.42029e-163	4.94906e-163	2.69452e-163	1.11379e-162	-1.32762e-162	9.17714e-163	9.73156e-163	8.86456e-163	2.1593e-163	1.14244e-163	-8.74186e-164	5.31159e-164	0
4.44329e-164	-4.26813e-163	7.75938e-163	-2.87447e-163	-1.52025e-163	-1.30139e-164	5.49905e-163	4.15435e-163	1.3318e-163	2.74471e-163	-1.04667e-163	3.27646e-163	6.80184e-163	1.26567e-162	1.48519e-164	-2.07297e-163	-6.74559e-163	8.1604e-163	-3.42029e-163	4.94906e-163	2.69452e-163	1.11379e-162	-1.32762e-162	9.17714e-163	9.73156e-163	8.86456e-163	2.1593e-163	1.14244e-163	-8.74186e-164	5.31159e-164	0
4.44329e-164	-4.26813e-163	7.75938e-163	-2.87447e-163	-1.52025e-163	-1.30139e-164	5.49905e-163	4.15435e-163	1.3318e-163	2.74471e-163	-1.04667e-163	3.27646e-163	6.80184e-163	1.26567e-162	1.48519e-164	-2.07297e-163	-6.74559e-163	8.1604e-163	-3.42029e-163	4.94906e-163	2.69452e-163	1.11379e-162	-1.32762e-162	9.17714e-163	9.73156e-163	8.86456e-163	2.1593e-163	1.14244e-163	-8.74186e-164	5.31159e-164	0
4.44329e-164	-4.26813e-163	7.75938e-163	-2.87447e-163	-1.52025e-163	-1.30139e-164	5.49905e-163	4.15435e-163	1.3318e-163	2.74471e-163	-1.04667e-163	3.27646e-163	6.80184e-163	1.26567e-162	1.48519e-164	-2.07297e-163	-6.74559e-163	8.1604e-163	-3.42029e-163	4.94906e-163	2.69452e-163	1.11379e-162	-1.32762e-162	9.17714e-163	9.73156e-163	8.86456e-163	2.1593e-163	1.14244e-163	-8.74186e-164	5.31159e-164	0
4.44329e-164	-4.26813e-163	7.75938e-163	-2.87447e-163	-1.52025e-163	-1.30139e-164	5.49905e-163	4.15435e-163	1.3318e-163	2.74471e-163	-1.04667e-163	3.27646e-163	6.80184e-163	1.26567e-162	1.48519e-164	-2.07297e-163	-6.74559e-163	8.1604e-163	-3.42029e-163	4.94906e-163	2.69452e-163	1.11379e-162	-1.32762e-162	9.17714e-163	9.73156e-163	8.86456e-163	2.1593e-163	1.14244e-163	-8.74186e-164	5.31159e-164	0
4.44329e-164	-4.26813e-163	7.75938e-163	-2.87447e-163	-1.52025e-163	-1.30139e-164	5.49905e-163	4.15435e-163	1.3318e-163	2.74471e-163	-1.04667e-163	3.27646e-163	6.80184e-163	1.26567e-162	1.48519e-164	-2.07297e-163	-6.74559e-163	8.1604e-163	-3.42029e-163	4.94906e-163	2.69452e-163	1.11379e-162	-1.32762e-162	9.17714e-163	9.73156e-163	8.86456e-163	2.1593e-163	1.14244e-163	-8.74186e-164	5.31159e-164	0
4.44329e-164	-4.26813e-163	7.75938e-163	-2.87447e-163	-1.52025e-163	-1.30139e-164	5.49905e-163	4.15435e-163	1.3318e-163	2.74471e-163	-1.04667e-163	3.27646e-163	6.80184e-163	1.26567e-162	1.48519e-164	-2.07297e-163	-6.74559e-163	8.1604e-163	-3.42029e-163	4.94906e-163	2.69452e-163	1.11379e-162	-1.32762e-162	9.17714e-163	9.73156e-163	8.86456e-163	2.1593e-163	1.14244e-163	-8.74186e-164	5.31159e-164	0
4.44329e-164	-4.26813e-163	7.75938e-163	-2.87447e-163	-1.52025e-163	-1.30139e-164	5.49905e-163	4.15435e-163	1.3318e-163	2.74471e-163	-1.04667e-163	3.27646e-163	6.80184e-163	1.26567e-162	1.48519e-164	-2.07297e-163	-6.74559e-163	8.1604e-163	-3.42029e-163	4.94906e-163	2.69452e-163	1.11379e-162	-1.32762e-162	9.17714e-163	9.73156e-163	8.86456e-163	2.1593e-163	1.14244e-163	-8.74186e-164	5.31159e-164	0
4.44329e-164	-4.26813e-163	7.75938e-163	-2.87447e-163	-1.52025e-163	-1.30139e-164	5.49905e-163	4.15435e-163	1.3318e-163	2.74471e-163	-1.04667e-163	3.27646e-163	6.80184e-163	1.26567e-162	1.48519e-164	-2.07297e-163	-6.74559e-163	8.1604e-163	-3.42029e-163	4.94906e-163	2.69452e-163	1.11379e-162	-1.32762e-162	9.17714e-163	9.73156e-163	8.86456e-163	2.1593e-163	1.14244e-163	-8.74186e-164	5.31159e-164	0
4.44329e-164	-4.26813e-163	7.75938e-163	-2.87447e-163	-1.52025e-163	-1.30139e-164	5.49905e-163	4.15435e-163	1.3318e-163	2.74471e-163	-1.04667e-163	3.27646e-163	6.80184e-163	1.26567e-162	1.48519e-164	-2.07297e-163	-6.74559e-163	8.1604e-163	-3.42029e-163	4.94906e-163	2.69452e-163	1.11379e-162	-1.32762e-162	9.17714e-163	9.73156e-163	8.86456e-163	2.1593e-163	1.14244e-163	-8.74186e-164	5.31159e-164	0
4.44329e-164	-4.26813e-163	7.75938e-163	-2.87447e-163	-1.52025e-163	-1.30139e-164	5.49905e-163	4.15435e-163	1.3318e-163	2.74471e-163	-1.04667e-163	3.27646e-163	6.80184e-163	1.26567e-162	1.48519e-164	-2.07297e-163	-6.74559e-163	8.1604e-163	-3.42029e-163	4.94906e-163	2.69452e-163	1.11379e-162	-1.32762e-162	9.17714e-163	9.73156e-163	8.86456e-163	2.1593e-163	1.14244e-163	-8.74186e-164	5.31159e-164	0
4.44329e-164	-4.26813e-163	7.75938e-163	-2.87447e-163	-1.52025e-163	-1.30139e-164	5.49905e-163	4.15435e-163	1.3318e-163	2.74471e-163	-1.04667e-163	3.27646e-163	6.80184e-163	1.26567e-162	1.48519e-164	-2.07297e-163	-6.74559e-163	8.1604e-163	-3.42029e-163	4.94906e-163	2.69452e-163	1.11379e-162	-1.32762e-162	9.17714e-163	9.73156e-163	8.86456e-163	2.1593e-163	1.14244e-163	-8.74186e-164	5.31159e-164	0
4.44329e-164	-4.26813e-163	7.75938e-163	-2.87447e-163	-1.52025e-163	-1.30139e-164	5.49905e-163	4.15435e-163	1.3318e-163	2.74471e-163	-1.04667e-163	3.27646e-163	6.80184e-163	1.26567e-162	1.48519e-164	-2.07297e-163	-6.74559e-163	8.1604e-163	-3.42029e-163	4.94906e-163	2.69452e-163	1.11379e-162	-1.32762e-162	9.17714e-163	9.73156e-163	8.86456e-163	2.1593e-163	1.14244e-163	-8.74186e-164	5.31159e-164	0
4.44329e-164	-4.26813e-163	7.75938e-163	-2.87447e-163	-1.52025e-163	-1.30139e-164	5.49905e-163	4.15435e-163	1.3318e-163	2.74471e-163	-1.04667e-163	3.27646e-163	6.80184e-163	1.26567e-162	1.48519e-164	-2.07297e-163	-6.74559e-163	8.1604e-163	-3.42029e-163	4.94906e-163	2.69452e-163	1.11379e-162	-1.32762e-162	9.17714e-163	9.73156e-163	8.86456e-163	2.1593e-163	1.14244e-163	-8.74186e-164	5.31159e-164	0
4.44329e-164	-4.26813e-163	7.75938e-163	-2.87447e-163	-1.52025e-163	-1.30139e-164	5.49905e-163	4.15435e-163	1.3318e-163	2.74471e-163	-1.04667e-163	3.27646e-163	6.80184e-163	1.26567e-162	1.48519e-164	-2.07297e-163	-6.74559e-163	8.1604e-163	-3.42029e-163	4.94906e-163	2.69452e-163	1.11379e-162	-1.32762e-162	9.17714e-163	9.73156e-163	8.86456e-163	2.1593e-163	1.14244e-163	-8.74186e-164	5.31159e-164	0
4.44329e-164	-4.26813e-163	7.75938e-163	-2.87447e-163	-1.52025e-163	-1.30139e-164	5.49905e-163	4.15435e-163	1.3318e-163	2.74471e-163	-1.04667e-163	3.27646e-163	6.80184e-163	1.26567e-162	1.48519e-164	-2.07297e-163	-6.74559e-163	8.1604e-163	-3.42029e-163	4.94906e-163	2.69452e-163	1.11379e-162	-1.32762e-162	9.17714e-163	9.73156e-163	8.86456e-163	2.1593e-163	1.14244e-163	-8.74186e-164	5.31159e-164	0
4.44329e-164	-4.26813e-163	7.75938e-163	-2.87447e-163	-1.52025e-163	-1.30139e-164	5.49905e-163	4.15435e-163	1.3318e-163	2.74471e-163	-1.04667e-163	3.27646e-163	6.80184e-163	1.26567e-162	1.48519e-164	-2.07297e-163	-6.74559e-163	8.1604e-163	-3.42029e-163	4.94906e-163	2.69452e-163	1.11379e-162	-1.32762e-162	9.17714e-163	9.73156e-163	8.86456e-163	2.1593e-163	1.14244e-163	-8.74186e-164	5.31159e-164	0
4.44329e-164	-4.26813e-163	7.75938e-163	-2.87447e-163	-1.52025e-163	-1.30139e-164	5.49905e-163	4.15435e-163	1.3318e-163	2.74471e-163	-1.04667e-163	3.27646e-163	6.80184e-163	1.26567e-162	1.48519e-164	-2.07297e-163	-6.74559e-163	8.1604e-163	-3.42029e-163	4.94906e-163	2.69452e-163	1.11379e-162	-1.32762e-162	9.17714e-163	9.73156e-163	8.86456e-163	2.1593e-163	1.14244e-163	-8.74186e-164	5.31159e-164	0
4.44329e-164	-4.26813e-163	7.75938e-163	-2.87447e-163	-1.52025e-163	-1.30139e-164	5.49905e-163	4.15435e-163	1.3318e-163	2.74471e-163	-1.04667e-163	3.27646e-163	6.80184e-163	1.26567e-162	1.48519e-164	-2.07297e-163	-6.74559e-163	8.1604e-163	-3.42029e-163	4.94906e-163	2.69452e-163	1.11379e-162	-1.32762e-162	9.17714e-163	9.73156e-163	8.86456e-163	2.1593e-163	1.14244e-163	-8.74186e-164	5.31159e-164	0
4.44329e-164	-4.26813e-163	7.75938e-163	-2.87447e-163	-1.52025e-163	-1.30139e-164	5.49905e-163	4.15435e-163	1.3318e-163	2.74471e-163	-1.04667e-163	3.27646e-163	6.80184e-163	1.26567e-162	1.48519e-164	-2.07297e-163	-6.74559e-163	8.1604e-163	-3.42029e-163	4.94906e-163	2.69452e-163	1.11379e-162	-1.32762e-162	9.17714e-163	9.73156e-163	8.86456e-163	2.1593e-163	1.14244e-163	-8.74186e-164	5.31159e-164	0
4.44329e-164	-4.26813e-163	7.75938e-163	-2.87447e-163	-1.52025e-163	-1.30139e-164	5.49905e-163	4.15435e-163	1.3318e-163	2.74471e-163	-1.04667e-163	3.27646e-163	6.80184e-163	1.26567e-162	1.48519e-164	-2.07297e-163	-6.74559e-163	8.1604e-163	-3.42029e-163	4.94906e-163	2.69452e-163	1.11379e-162	-1.32762e-162	9.17714e-163	9.73156e-163	8.86456e-163	2.1593e-163	1.14244e-163	-8.74186e-164	5.31159e-164	0
4.44329e-164	-4.26813e-163	7.75938e-163	-2.87447e-163	-1.52025e-163	-1.30139e-164	5.49905e-163	4.15435e-163	1.3318e-163	2.74471e-163	-1.04667e-163	3.27646e-163	6.80184e-163	1.26567e-162	1.48519e-164	-2.07297e-163	-6.74559e-163	8.1604e-163	-3.42029e-163	4.94906e-163	2.69452e-163	1.11379e-162	-1.32762e-162	9.17714e-163	9.73156e-163	8.86456e-163	2.1593e-163	1.14244e-163	-8.74186e-164	5.31159e-164	0
4.44329e-164	-4.26813e-163	7.75938e-163	-2.87447e-163	-1.52025e-163	-1.30139e-164	5.49905e-163	4.15435e-163	1.3318e-163	2.74471e-163	-1.04667e-163	3.27646e-163	6.80184e-163	1.26567e-162	1.48519e-164	-2.07297e-163	-6.74559e-163	8.1604e-163	-3.42029e-163	4.94906e-163	2.69452e-163	1.11379e-162	-1.32762e-162	9.17714e-163	9.73156e-163	8.86456e-163	2.1593e-163	1.14244e-163	-8.74186e-164	5.31159e-164	0
4.44329e-164	-4.26813e-163	7.75938e-163	-2.87447e-163	-1.52025e-163	-1.30139e-164	5.49905e-163	4.15435e-163	1.3318e-163	2.74471e-163	-1.04667e-163	3.27646e-163	6.80184e-163	1.26567e-162	1.48519e-164	-2.07297e-163	-6.74559e-163	8.1604e-163	-3.42029e-163	4.94906e-163	2.69452e-163	1.11379e-162	-1.32762e-162	9.17714e-163	9.73156e-163	8.86456e-163	2.1593e-163	1.14244e-163	-8.74186e-164	5.31159e-164	0
4.44329e-164	-4.26813e-163	7.75938e-163	-2.87447e-163	-1.52025e-163	-1.30139e-164	5.49905e-163	4.15435e-163	1.3318e-163	2.74471e-163	-1.04667e-163	3.27646e-163	6.80184e-163	1.26567e-162	1.48519e-164	-2.07297e-163	-6.74559e-163	8.1604e-163	-3.42029e-163	4.94906e-163	2.69452e-163	1.11379e-162	-1.32762e-162	9.17714e-163	9.73156e-163	8.86456e-163	2.1593e-163	1.14244e-163	-8.74186e-164	5.31159e-164	0
4.44329e-164	-4.26813e-163	7.75938e-163	-2.87447e-163	-1.52025e-163	-1.30139e-164	5.49905e-163	4.15435e-163	1.3318e-163	2.74471e-163	-1.04667e-163	3.27646e-163	6.80184e-163	1.26567e-162	1.48519e-164	-2.07297e-163	-6.74559e-163	8.1604e-163	-3.42029e-163	4.94906e-163	2.69452e-163	1.11379e-162	-1.32762e-162	9.17714e-163	9.73156e-163	8.86456e-163	2.1593e-163	1.14244e-163	-8.74186e-164	5.31159e-164	0
4.44329e-164	-4.26813e-163	7.75938e-163	-2.87447e-163	-1.52025e-163	-1.30139e-164	5.49905e-163	4.15435e-163	1.3318e-163	2.74471e-163	-1.04667e-163	3.27646e-163	6.80184e-163	1.26567e-162	1.48519e-164	-2.07297e-163	-6.74559e-163	8.1604e-163	-3.42029e-163	4.94906e-163	2.69452e-163	1.11379e-162	-1.32762e-162	9.17714e-163	9.73156e-163	8.86456e-163	2.1593e-163	1.14244e-163	-8.74186e-164	5.31159e-164	0
4.44329e-164	-4.26813e-163	7.75938e-163	-2.87447e-163	-1.52025e-163	-1.30139e-164	5.49905e-163	4.15435e-163	1.3318e-163	2.74471e-163	-1.04667e-163	3.27646e-163	6.80184e-163	1.26567e-162	1.48519e-164	-2.07297e-163	-6.74559e-163	8.1604e-163	-3.42029e-163	4.94906e-163	2.69452e-163	1.11379e-162	-1.32762e-162	9.17714e-163	9.73156e-163	8.86456e-163	2.1593e-163	1.14244e-163	-8.74186e-164	5.31159e-164	0
4.44329e-164	-4.26813e-163	7.75938e-163	-2.87447e-163	-1.52025e-163	-1.30139e-164	5.49905e-163	4.15435e-163	1.3318e-163	2.74471e-163	-1.04667e-163	3.27646e-163	6.80184e-163	1.26567e-162	1.48519e-164	-2.07297e-163	-6.74559e-163	8.1604e-163	-3.42029e-163	4.94906e-163	2.69452e-163	1.11379e-162	-1.32762e-162	9.17714e-163	9.73156e-163	8.86456e-163	2.1593e-163	1.14244e-163	-8.74186e-164	5.31159e-164	0
4.44329e-164	-4.26813e-163	7.75938e-163	-2.87447e-163	-1.52025e-163	-1.30139e-164	5.49905e-163	4.15435e-163	1.3318e-163	2.74471e-163	-1.04667e-163	3.27646e-163	6.80184e-163	1.26567e-162	1.48519e-164	-2.07297e-163	-6.74559e-163	8.1604e-163	-3.42029e-163	4.94906e-163	2.69452e-163	1.11379e-162	-1.32762e-162	9.17714e-163	9.73156e-163	8.86456e-163	2.1593e-163	1.14244e-163	-8.74186e-164	5.31159e-164	0
4.44329e-164	-4.26813e-163	7.75938e-163	-2.87447e-163	-1.52025e-163	-1.30139e-164	5.49905e-163	4.15435e-163	1.3318e-163	2.74471e-163	-1.04667e-163	3.27646e-163	6.80184e-163	1.26567e-162	1.48519e-164	-2.07297e-163	-6.74559e-163	8.1604e-163	-3.42029e-163	4.94906e-163	2.69452e-163	1.11379e-162	-1.32762e-162	9.17714e-163	9.73156e-163	8.86456e-163	2.1593e-163	1.14244e-163	-8.74186e-164	5.31159e-164	0
4.44329e-164	-4.26813e-163	7.75938e-163	-2.87447e-163	-1.52025e-163	-1.30139e-164	5.49905e-163	4.15435e-163	1.3318e-163	2.74471e-163	-1.04667e-163	3.27646e-163	6.80184e-163	1.26567e-162	1.48519e-164	-2.07297e-163	-6.74559e-163	8.1604e-163	-3.42029e-163	4.94906e-163	2.69452e-163	1.11379e-162	-1.32762e-162	9.17714e-163	9.73156e-163	8.86456e-163	2.1593e-163	1.14244e-163	-8.74186e-164	5.31159e-164	0
4.44329e-164	-4.26813e-163	7.75938e-163	-2.87447e-163	-1.52025e-163	-1.30139e-164	5.49905e-163	4.15435e-163	1.3318e-163	2.74471e-163	-1.04667e-163	3.27646e-163	6.80184e-163	1.26567e-162	1.48519e-164	-2.07297e-163	-6.74559e-163	8.1604e-163	-3.42029e-163	4.94906e-163	2.69452e-163	1.11379e-162	-1.32762e-162	9.17714e-163	9.73156e-163	8.86456e-163	2.1593e-163	1.14244e-163	-8.74186e-164	5.31159e-164	0
4.44329e-164	-4.26813e-163	7.75938e-163	-2.87447e-163	-1.52025e-163	-1.30139e-164	5.49905e-163	4.15435e-163	1.3318e-163	2.74471e-163	-1.04667e-163	3.27646e-163	6.80184e-163	1.26567e-162	1.48519e-164	-2.07297e-163	-6.74559e-163	8.1604e-163	-3.42029e-163	4.94906e-163	2.69452e-163	1.11379e-162	-1.32762e-162	9.17714e-163	9.73156e-163	8.86456e-163	2.1593e-163	1.14244e-163	-8.74186e-164	5.31159e-164	0
4.44329e-164	-4.26813e-163	7.75938e-163	-2.87447e-163	-1.52025e-163	-1.30139e-164	5.49905e-163	4.15435e-163	1.3318e-163	2.74471e-163	-1.04667e-163	3.27646e-163	6.80184e-163	1.26567e-162	1.48519e-164	-2.07297e-163	-6.74559e-163	8.1604e-163	-3.42029e-163	4.94906e-163	2.69452e-163	1.11379e-162	-1.32762e-162	9.17714e-163	9.73156e-163	8.86456e-163	2.1593e-163	1.14244e-163	-8.74186e-164	5.31159e-164	0
4.44329e-164	-4.26813e-163	7.75938e-163	-2.87447e-163	-1.52025e-163	-1.30139e-164	5.49905e-163	4.15435e-163	1.3318e-163	2.74471e-163	-1.04667e-163	3.27646e-163	6.80184e-163	1.26567e-162	1.48519e-164	-2.07297e-163	-6.74559e-163	8.1604e-163	-3.42029e-163	4.94906e-163	2.69452e-163	1.11379e-162	-1.32762e-162	9.17714e-163	9.73156e-163	8.86456e-163	2.1593e-163	1.14244e-163	-8.74186e-164	5.31159e-164	0
4.44329e-164	-4.26813e-163	7.75938e-163	-2.87447e-163	-1.52025e-163	-1.30139e-164	5.49905e-163	4.15435e-163	1.3318e-163	2.74471e-163	-1.04667e-163	3.27646e-163	6.80184e-163	1.26567e-162	1.48519e-164	-2.07297e-163	-6.74559e-163	8.1604e-163	-3.42029e-163	4.94906e-163	2.69452e-163	1.11379e-162	-1.32762e-162	9.17714e-163	9.73156e-163	8.86456e-163	2.1593e-163	1.14244e-163	-8.74186e-164	5.31159e-164	0
4.44329e-164	-4.26813e-163	7.75938e-163	-2.87447e-163	-1.52025e-163	-1.30139e-164	5.49905e-163	4.15435e-163	1.3318e-163	2.74471e-163	-1.04667e-163	3.27646e-163	6.80184e-163	1.26567e-162	1.48519e-164	-2.07297e-163	-6.74559e-163	8.1604e-163	-3.42029e-163	4.94906e-163	2.69452e-163	1.11379e-162	-1.32762e-162	9.17714e-163	9.73156e-163	8.86456e-163	2.1593e-163	1.14244e-163	-8.74186e-164	5.31159e-164	0
4.44329e-164	-4.26813e-163	7.75938e-163	-2.87447e-163	-1.52025e-163	-1.30139e-164	5.49905e-163	4.15435e-163	1.3318e-163	2.74471e-163	-1.04667e-163	3.27646e-163	6.80184e-163	1.26567e-162	1.48519e-164	-2.07297e-163	-6.74559e-163	8.1604e-163	-3.42029e-163	4.94906e-163	2.69452e-163	1.11379e-162	-1.32762e-162	9.17714e-163	9.73156e-163	8.86456e-163	2.1593e-163	1.14244e-163	-8.74186e-164	5.31159e-164	0
4.44329e-164	-4.26813e-163	7.75938e-163	-2.87447e-163	-1.52025e-163	-1.30139e-164	5.49905e-163	4.15435e-163	1.3318e-163	2.74471e-163	-1.04667e-163	3.27646e-163	6.80184e-163	1.26567e-162	1.48519e-164	-2.07297e-163	-6.74559e-163	8.1604e-163	-3.42029e-163	4.94906e-163	2.69452e-163	1.11379e-162	-1.32762e-162	9.17714e-163	9.73156e-163	8.86456e-163	2.1593e-163	1.14244e-163	-8.74186e-164	5.31159e-164	0
4.44329e-164	-4.26813e-163	7.75938e-163	-2.87447e-163	-1.52025e-163	-1.30139e-164	5.49905e-163	4.15435e-163	1.3318e-163	2.74471e-163	-1.04667e-163	3.27646e-163	6.80184e-163	1.26567e-162	1.48519e-164	-2.07297e-163	-6.74559e-163	8.1604e-163	-3.42029e-163	4.94906e-163	2.69452e-163	1.11379e-162	-1.32762e-162	9.17714e-163	9.73156e-163	8.86456e-163	2.1593e-163	1.14244e-163	-8.74186e-164	5.31159e-164	0
4.44329e-164	-4.26813e-163	7.75938e-163	-2.87447e-163	-1.52025e-163	-1.30139e-164	5.49905e-163	4.15435e-163	1.3318e-163	2.74471e-163	-1.04667e-163	3.27646e-163	6.80184e-163	1.26567e-162	1.48519e-164	-2.07297e-163	-6.74559e-163	8.1604e-163	-3.42029e-163	4.94906e-163	2.69452e-163	1.11379e-162	-1.32762e-162	9.17714e-163	9.73156e-163	8.86456e-163	2.1593e-163	1.14244e-163	-8.74186e-164	5.31159e-164	0
4.44329e-164	-4.26813e-163	7.75938e-163	-2.87447e-163	-1.52025e-163	-1.30139e-164	5.49905e-163	4.15435e-163	1.3318e-163	2.74471e-163	-1.04667e-163	3.27646e-163	6.80184e-163	1.26567e-162	1.48519e-164	-2.07297e-163	-6.74559e-163	8.1604e-163	-3.42029e-163	4.94906e-163	2.69452e-163	1.11379e-162	-1.32762e-162	9.17714e-163	9.73156e-163	8.86456e-163	2.1593e-163	1.14244e-163	-8.74186e-164	5.31159e-164	0
4.44329e-164	-4.26813e-163	7.75938e-163	-2.87447e-163	-1.52025e-163	-1.30139e-164	5.49905e-163	4.15435e-163	1.3318e-163	2.74471e-163	-1.04667e-163	3.27646e-163	6.80184e-163	1.26567e-162	1.48519e-164	-2.07297e-163	-6.74559e-163	8.1604e-163	-3.42029e-163	4.94906e-163	2.69452e-163	1.11379e-162	-1.32762e-162	9.17714e-163	9.73156e-163	8.86456e-163	2.1593e-163	1.14244e-163	-8.74186e-164	5.31159e-164	0
4.44329e-164	-4.26813e-163	7.75938e-163	-2.87447e-163	-1.52025e-163	-1.30139e-164	5.49905e-163	4.15435e-163	1.3318e-163	2.74471e-163	-1.04667e-163	3.27646e-163	6.80184e-163	1.26567e-162	1.48519e-164	-2.07297e-163	-6.74559e-163	8.1604e-163	-3.42029e-163	4.94906e-163	2.69452e-163	1.11379e-162	-1.32762e-162	9.17714e-163	9.73156e-163	8.86456e-163	2.1593e-163	1.14244e-163	-8.74186e-164	5.31159e-164	0
4.44329e-164	-4.26813e-163	7.75938e-163	-2.87447e-163	-1.52025e-163	-1.30139e-164	5.49905e-163	4.15435e-163	1.3318e-163	2.74471e-163	-1.04667e-163	3.27646e-163	6.80184e-163	1.26567e-162	1.48519e-164	-2.07297e-163	-6.74559e-163	8.1604e-163	-3.42029e-163	4.94906e-163	2.69452e-163	1.11379e-162	-1.32762e-162	9.17714e-163	9.73156e-163	8.86456e-163	2.1593e-163	1.14244e-163	-8.74186e-164	5.31159e-164	0
4.44329e-164	-4.26813e-163	7.75938e-163	-2.87447e-163	-1.52025e-163	-1.30139e-164	5.49905e-163	4.15435e-163	1.3318e-163	2.74471e-163	-1.04667e-163	3.27646e-163	6.80184e-163	1.26567e-162	1.48519e-164	-2.07297e-163	-6.74559e-163	8.1604e-163	-3.42029e-163	4.94906e-163	2.69452e-163	1.11379e-162	-1.32762e-162	9.17714e-163	9.73156e-163	8.86456e-163	2.1593e-163	1.14244e-163	-8.74186e-164	5.31159e-164	0
4.44329e-164	-4.26813e-163	7.75938e-163	-2.87447e-163	-1.52025e-163	-1.30139e-164	5.49905e-163	4.15435e-163	1.3318e-163	2.74471e-163	-1.04667e-163	3.27646e-163	6.80184e-163	1.26567e-162	1.48519e-164	-2.07297e-163	-6.74559e-163	8.1604e-163	-3.42029e-163	4.94906e-163	2.69452e-163	1.11379e-162	-1.32762e-162	9.17714e-163	9.73156e-163	8.86456e-163	2.1593e-163	1.14244e-163	-8.74186e-164	5.31159e-164	0
4.44329e-164	-4.26813e-163	7.75938e-163	-2.87447e-163	-1.52025e-163	-1.30139e-164	5.49905e-163	4.15435e-163	1.3318e-163	2.74471e-163	-1.04667e-163	3.27646e-163	6.80184e-163	1.26567e-162	1.48519e-164	-2.07297e-163	-6.74559e-163	8.1604e-163	-3.42029e-163	4.94906e-163	2.69452e-163	1.11379e-162	-1.32762e-162	9.17714e-163	9.73156e-163	8.86456e-163	2.1593e-163	1.14244e-163	-8.74186e-164	5.31159e-164	0
4.44329e-164	-4.26813e-163	7.75938e-163	-2.87447e-163	-1.52025e-163	-1.30139e-164	5.49905e-163	4.15435e-163	1.3318e-163	2.74471e-163	-1.04667e-163	3.27646e-163	6.80184e-163	1.26567e-162	1.48519e-164	-2.07297e-163	-6.74559e-163	8.1604e-163	-3.42029e-163	4.94906e-163	2.69452e-163	1.11379e-162	-1.32762e-162	9.17714e-163	9.73156e-163	8.86456e-163	2.1593e-163	1.14244e-163	-8.74186e-164	5.31159e-164	0
4.44329e-164	-4.26813e-163	7.75938e-163	-2.87447e-163	-1.52025e-163	-1.30139e-164	5.49905e-163	4.15435e-163	1.3318e-163	2.74471e-163	-1.04667e-163	3.27646e-163	6.80184e-163	1.26567e-162	1.48519e-164	-2.07297e-163	-6.74559e-163	8.1604e-163	-3.42029e-163	4.94906e-163	2.69452e-163	1.11379e-162	-1.32762e-162	9.17714e-163	9.73156e-163	8.86456e-163	2.1593e-163	1.14244e-163	-8.74186e-164	5.31159e-164	0
4.44329e-164	-4.26813e-163	7.75938e-163	-2.87447e-163	-1.52025e-163	-1.30139e-164	5.49905e-163	4.15435e-163	1.3318e-163	2.74471e-163	-1.04667e-163	3.27646e-163	6.80184e-163	1.26567e-162	1.48519e-164	-2.07297e-163	-6.74559e-163	8.1604e-163	-3.42029e-163	4.94906e-163	2.69452e-163	1.11379e-162	-1.32762e-162	9.17714e-163	9.73156e-163	8.86456e-163	2.1593e-163	1.14244e-163	-8.74186e-164	5.31159e-164	0
4.44329e-164	-4.26813e-163	7.75938e-163	-2.87447e-163	-1.52025e-163	-1.30139e-164	5.49905e-163	4.15435e-163	1.3318e-163	2.74471e-163	-1.04667e-163	3.27646e-163	6.80184e-163	1.26567e-162	1.48519e-164	-2.07297e-163	-6.74559e-163	8.1604e-163	-3.42029e-163	4.94906e-163	2.69452e-163	1.11379e-162	-1.32762e-162	9.17714e-163	9.73156e-163	8.86456e-163	2.1593e-163	1.14244e-163	-8.74186e-164	5.31159e-164	0
4.44329e-164	-4.26813e-163	7.75938e-163	-2.87447e-163	-1.52025e-163	-1.30139e-164	5.49905e-163	4.15435e-163	1.3318e-163	2.74471e-163	-1.04667e-163	3.27646e-163	6.80184e-163	1.26567e-162	1.48519e-164	-2.07297e-163	-6.74559e-163	8.1604e-163	-3.42029e-163	4.94906e-163	2.69452e-163	1.11379e-162	-1.32762e-162	9.17714e-163	9.73156e-163	8.86456e-163	2.1593e-163	1.14244e-163	-8.74186e-164	5.31159e-164	0
4.44329e-164	-4.26813e-163	7.75938e-163	-2.87447e-163	-1.52025e-163	-1.30139e-164	5.49905e-163	4.15435e-163	1.3318e-163	2.74471e-163	-1.04667e-163	3.27646e-163	6.80184e-163	1.26567e-162	1.48519e-164	-2.07297e-163	-6.74559e-163	8.1604e-163	-3.42029e-163	4.94906e-163	2.69452e-163	1.11379e-162	-1.32762e-162	9.17714e-163	9.73156e-163	8.86456e-163	2.1593e-163	1.14244e-163	-8.74186e-164	5.31159e-164	0
4.44329e-164	-4.26813e-163	7.75938e-163	-2.87447e-163	-1.52025e-163	-1.30139e-164	5.49905e-163	4.15435e-163	1.3318e-163	2.74471e-163	-1.04667e-163	3.27646e-163	6.80184e-163	1.26567e-162	1.48519e-164	-2.07297e-163	-6.74559e-163	8.1604e-163	-3.42029e-163	4.94906e-163	2.69452e-163	1.11379e-162	-1.32762e-162	9.17714e-163	9.73156e-163	8.86456e-163	2.1593e-163	1.14244e-163	-8.74186e-164	5.31159e-164	0
4.44329e-164	-4.26813e-163	7.75938e-163	-2.87447e-163	-1.52025e-163	-1.30139e-164	5.49905e-163	4.15435e-163	1.3318e-163	2.74471e-163	-1.04667e-163	3.27646e-163	6.80184e-163	1.26567e-162	1.48519e-164	-2.07297e-163	-6.74559e-163	8.1604e-163	-3.42029e-163	4.94906e-163	2.69452e-163	1.11379e-162	-1.32762e-162	9.17714e-163	9.73156e-163	8.86456e-163	2.1593e-163	1.14244e-163	-8.74186e-164	5.31159e-164	0
4.44329e-164	-4.26813e-163	7.75938e-163	-2.87447e-163	-1.52025e-163	-1.30139e-164	5.49905e-163	4.15435e-163	1.3318e-163	2.74471e-163	-1.04667e-163	3.27646e-163	6.80184e-163	1.26567e-162	1.48519e-164	-2.07297e-163	-6.74559e-163	8.1604e-163	-3.42029e-163	4.94906e-163	2.69452e-163	1.11379e-162	-1.32762e-162	9.17714e-163	9.73156e-163	8.86456e-163	2.1593e-163	1.14244e-163	-8.74186e-164	5.31159e-164	0
4.44329e-164	-4.26813e-163	7.75938e-163	-2.87447e-163	-1.52025e-163	-1.30139e-164	5.49905e-163	4.15435e-163	1.3318e-163	2.74471e-163	-1.04667e-163	3.27646e-163	6.80184e-163	1.26567e-162	1.48519e-164	-2.07297e-163	-6.74559e-163	8.1604e-163	-3.42029e-163	4.94906e-163	2.69452e-163	1.11379e-162	-1.32762e-162	9.17714e-163	9.73156e-163	8.86456e-163	2.1593e-163	1.14244e-163	-8.74186e-164	5.31159e-164	0
4.44329e-164	-4.26813e-163	7.75938e-163	-2.87447e-163	-1.52025e-163	-1.30139e-164	5.49905e-163	4.15435e-163	1.3318e-163	2.74471e-163	-1.04667e-163	3.27646e-163	6.80184e-163	1.26567e-162	1.48519e-164	-2.07297e-163	-6.74559e-163	8.1604e-163	-3.42029e-163	4.94906e-163	2.69452e-163	1.11379e-162	-1.32762e-162	9.17714e-163	9.73156e-163	8.86456e-163	2.1593e-163	1.14244e-163	-8.74186e-164	5.31159e-164	0
4.44329e-164	-4.26813e-163	7.75938e-163	-2.87447e-163	-1.52025e-163	-1.30139e-164	5.49905e-163	4.15435e-163	1.3318e-163	2.74471e-163	-1.04667e-163	3.27646e-163	6.80184e-163	1.26567e-162	1.48519e-164	-2.07297e-163	-6.74559e-163	8.1604e-163	-3.42029e-163	4.94906e-163	2.69452e-163	1.11379e-162	-1.32762e-162	9.17714e-163	9.73156e-163	8.86456e-163	2.1593e-163	1.14244e-163	-8.74186e-164	5.31159e-164	0
4.44329e-164	-4.26813e-163	7.75938e-163	-2.87447e-163	-1.52025e-163	-1.30139e-164	5.49905e-163	4.15435e-163	1.3318e-163	2.74471e-163	-1.04667e-163	3.27646e-163	6.80184e-163	1.26567e-162	1.48519e-164	-2.07297e-163	-6.74559e-163	8.1604e-163	-3.42029e-163	4.94906e-163	2.69452e-163	1.11379e-162	-1.32762e-162	9.17714e-163	9.73156e-163	8.86456e-163	2.1593e-163	1.14244e-163	-8.74186e-164	5.31159e-164	0
4.44329e-164	-4.26813e-163	7.75938e-163	-2.87447e-163	-1.52025e-163	-1.30139e-164	5.49905e-163	4.15435e-163	1.3318e-163	2.74471e-163	-1.04667e-163	3.27646e-163	6.80184e-163	1.26567e-162	1.48519e-164	-2.07297e-163	-6.74559e-163	8.1604e-163	-3.42029e-163	4.94906e-163	2.69452e-163	1.11379e-162	-1.32762e-162	9.17714e-163	9.73156e-163	8.86456e-163	2.1593e-163	1.14244e-163	-8.74186e-164	5.31159e-164	0
4.44329e-164	-4.26813e-163	7.75938e-163	-2.87447e-163	-1.52025e-163	-1.30139e-164	5.49905e-163	4.15435e-163	1.3318e-163	2.74471e-163	-1.04667e-163	3.27646e-163	6.80184e-163	1.26567e-162	1.48519e-164	-2.07297e-163	-6.74559e-163	8.1604e-163	-3.42029e-163	4.94906e-163	2.69452e-163	1.11379e-162	-1.32762e-162	9.17714e-163	9.73156e-163	8.86456e-163	2.1593e-163	1.14244e-163	-8.74186e-164	5.31159e-164	0
4.44329e-164	-4.26813e-163	7.75938e-163	-2.87447e-163	-1.52025e-163	-1.30139e-164	5.49905e-163	4.15435e-163	1.3318e-163	2.74471e-163	-1.04667e-163	3.27646e-163	6.80184e-163	1.26567e-162	1.48519e-164	-2.07297e-163	-6.74559e-163	8.1604e-163	-3.42029e-163	4.94906e-163	2.69452e-163	1.11379e-162	-1.32762e-162	9.17714e-163	9.73156e-163	8.86456e-163	2.1593e-163	1.14244e-163	-8.74186e-164	5.31159e-164	0
4.44329e-164	-4.26813e-163	7.75938e-163	-2.87447e-163	-1.52025e-163	-1.30139e-164	5.49905e-163	4.15435e-163	1.3318e-163	2.74471e-163	-1.04667e-163	3.27646e-163	6.80184e-163	1.26567e-162	1.48519e-164	-2.07297e-163	-6.74559e-163	8.1604e-163	-3.42029e-163	4.94906e-163	2.69452e-163	1.11379e-162	-1.32762e-162	9.17714e-163	9.73156e-163	8.86456e-163	2.1593e-163	1.14244e-163	-8.74186e-164	5.31159e-164	0
4.44329e-164	-4.26813e-163	7.75938e-163	-2.87447e-163	-1.52025e-163	-1.30139e-164	5.49905e-163	4.15435e-163	1.3318e-163	2.74471e-163	-1.04667e-163	3.27646e-163	6.80184e-163	1.26567e-162	1.48519e-164	-2.07297e-163	-6.74559e-163	8.1604e-163	-3.42029e-163	4.94906e-163	2.69452e-163	1.11379e-162	-1.32762e-162	9.17714e-163	9.73156e-163	8.86456e-163	2.1593e-163	1.14244e-163	-8.74186e-164	5.31159e-164	0
4.44329e-164	-4.26813e-163	7.75938e-163	-2.87447e-163	-1.52025e-163	-1.30139e-164	5.49905e-163	4.15435e-163	1.3318e-163	2.74471e-163	-1.04667e-163	3.27646e-163	6.80184e-163	1.26567e-162	1.48519e-164	-2.07297e-163	-6.74559e-163	8.1604e-163	-3.42029e-163	4.94906e-163	2.69452e-163	1.11379e-162	-1.32762e-162	9.17714e-163	9.73156e-163	8.86456e-163	2.1593e-163	1.14244e-163	-8.74186e-164	5.31159e-164	0
4.44329e-164	-4.26813e-163	7.75938e-163	-2.87447e-163	-1.52025e-163	-1.30139e-164	5.49905e-163	4.15435e-163	1.3318e-163	2.74471e-163	-1.04667e-163	3.27646e-163	6.80184e-163	1.26567e-162	1.48519e-164	-2.07297e-163	-6.74559e-163	8.1604e-163	-3.42029e-163	4.94906e-163	2.69452e-163	1.11379e-162	-1.32762e-162	9.17714e-163	9.73156e-163	8.86456e-163	2.1593e-163	1.14244e-163	-8.74186e-164	5.31159e-164	0
4.44329e-164	-4.26813e-163	7.75938e-163	-2.87447e-163	-1.52025e-163	-1.30139e-164	5.49905e-163	4.15435e-163	1.3318e-163	2.74471e-163	-1.04667e-163	3.27646e-163	6.80184e-163	1.26567e-162	1.48519e-164	-2.07297e-163	-6.74559e-163	8.1604e-163	-3.42029e-163	4.94906e-163	2.69452e-163	1.11379e-162	-1.32762e-162	9.17714e-163	9.73156e-163	8.86456e-163	2.1593e-163	1.14244e-163	-8.74186e-164	5.31159e-164	0
4.44329e-164	-4.26813e-163	7.75938e-163	-2.87447e-163	-1.52025e-163	-1.30139e-164	5.49905e-163	4.15435e-163	1.3318e-163	2.74471e-163	-1.04667e-163	3.27646e-163	6.80184e-163	1.26567e-162	1.48519e-164	-2.07297e-163	-6.74559e-163	8.1604e-163	-3.42029e-163	4.94906e-163	2.69452e-163	1.11379e-162	-1.32762e-162	9.17714e-163	9.73156e-163	8.86456e-163	2.1593e-163	1.14244e-163	-8.74186e-164	5.31159e-164	0
4.44329e-164	-4.26813e-163	7.75938e-163	-2.87447e-163	-1.52025e-163	-1.30139e-164	5.49905e-163	4.15435e-163	1.3318e-163	2.74471e-163	-1.04667e-163	3.27646e-163	6.80184e-163	1.26567e-162	1.48519e-164	-2.07297e-163	-6.74559e-163	8.1604e-163	-3.42029e-163	4.94906e-163	2.69452e-163	1.11379e-162	-1.32762e-162	9.17714e-163	9.73156e-163	8.86456e-163	2.1593e-163	1.14244e-163	-8.74186e-164	5.31159e-164	0
4.44329e-164	-4.26813e-163	7.75938e-163	-2.87447e-163	-1.52025e-163	-1.30139e-164	5.49905e-163	4.15435e-163	1.3318e-163	2.74471e-163	-1.04667e-163	3.27646e-163	6.80184e-163	1.26567e-162	1.48519e-164	-2.07297e-163	-6.74559e-163	8.1604e-163	-3.42029e-163	4.94906e-163	2.69452e-163	1.11379e-162	-1.32762e-162	9.17714e-163	9.73156e-163	8.86456e-163	2.1593e-163	1.14244e-163	-8.74186e-164	5.31159e-164	0
4.44329e-164	-4.26813e-163	7.75938e-163	-2.87447e-163	-1.52025e-163	-1.30139e-164	5.49905e-163	4.15435e-163	1.3318e-163	2.74471e-163	-1.04667e-163	3.27646e-163	6.80184e-163	1.26567e-162	1.48519e-164	-2.07297e-163	-6.74559e-163	8.1604e-163	-3.42029e-163	4.94906e-163	2.69452e-163	1.11379e-162	-1.32762e-162	9.17714e-163	9.73156e-163	8.86456e-163	2.1593e-163	1.14244e-163	-8.74186e-164	5.31159e-164	0
4.44329e-164	-4.26813e-163	7.75938e-163	-2.87447e-163	-1.52025e-163	-1.30139e-164	5.49905e-163	4.15435e-163	1.3318e-163	2.74471e-163	-1.04667e-163	3.27646e-163	6.80184e-163	1.26567e-162	1.48519e-164	-2.07297e-163	-6.74559e-163	8.1604e-163	-3.42029e-163	4.94906e-163	2.69452e-163	1.11379e-162	-1.32762e-162	9.17714e-163	9.73156e-163	8.86456e-163	2.1593e-163	1.14244e-163	-8.74186e-164	5.31159e-164	0
4.44329e-164	-4.26813e-163	7.75938e-163	-2.87447e-163	-1.52025e-163	-1.30139e-164	5.49905e-163	4.15435e-163	1.3318e-163	2.74471e-163	-1.04667e-163	3.27646e-163	6.80184e-163	1.26567e-162	1.48519e-164	-2.07297e-163	-6.74559e-163	8.1604e-163	-3.42029e-163	4.94906e-163	2.69452e-163	1.11379e-162	-1.32762e-162	9.17714e-163	9.73156e-163	8.86456e-163	2.1593e-163	1.14244e-163	-8.74186e-164	5.31159e-164	0
4.44329e-164	-4.26813e-163	7.75938e-163	-2.87447e-163	-1.52025e-163	-1.30139e-164	5.49905e-163	4.15435e-163	1.3318e-163	2.74471e-163	-1.04667e-163	3.27646e-163	6.80184e-163	1.26567e-162	1.48519e-164	-2.07297e-163	-6.74559e-163	8.1604e-163	-3.42029e-163	4.94906e-163	2.69452e-163	1.11379e-162	-1.32762e-162	9.17714e-163	9.73156e-163	8.86456e-163	2.1593e-163	1.14244e-163	-8.74186e-164	5.31159e-164	0
4.44329e-164	-4.26813e-163	7.75938e-163	-2.87447e-163	-1.52025e-163	-1.30139e-164	5.49905e-163	4.15435e-163	1.3318e-163	2.74471e-163	-1.04667e-163	3.27646e-163	6.80184e-163	1.26567e-162	1.48519e-164	-2.07297e-163	-6.74559e-163	8.1604e-163	-3.42029e-163	4.94906e-163	2.69452e-163	1.11379e-162	-1.32762e-162	9.17714e-163	9.73156e-163	8.86456e-163	2.1593e-163	1.14244e-163	-8.74186e-164	5.31159e-164	0
4.44329e-164	-4.26813e-163	7.75938e-163	-2.87447e-163	-1.52025e-163	-1.30139e-164	5.49905e-163	4.15435e-163	1.3318e-163	2.74471e-163	-1.04667e-163	3.27646e-163	6.80184e-163	1.26567e-162	1.48519e-164	-2.07297e-163	-6.74559e-163	8.1604e-163	-3.42029e-163	4.94906e-163	2.69452e-163	1.11379e-162	-1.32762e-162	9.17714e-163	9.73156e-163	8.86456e-163	2.1593e-163	1.14244e-163	-8.74186e-164	5.31159e-164	0
4.44329e-164	-4.26813e-163	7.75938e-163	-2.87447e-163	-1.52025e-163	-1.30139e-164	5.49905e-163	4.15435e-163	1.3318e-163	2.74471e-163	-1.04667e-163	3.27646e-163	6.80184e-163	1.26567e-162	1.48519e-164	-2.07297e-163	-6.74559e-163	8.1604e-163	-3.42029e-163	4.94906e-163	2.69452e-163	1.11379e-162	-1.32762e-162	9.17714e-163	9.73156e-163	8.86456e-163	2.1593e-163	1.14244e-163	-8.74186e-164	5.31159e-164	0
4.44329e-164	-4.26813e-163	7.75938e-163	-2.87447e-163	-1.52025e-163	-1.30139e-164	5.49905e-163	4.15435e-163	1.3318e-163	2.74471e-163	-1.04667e-163	3.27646e-163	6.80184e-163	1.26567e-162	1.48519e-164	-2.07297e-163	-6.74559e-163	8.1604e-163	-3.42029e-163	4.94906e-163	2.69452e-163	1.11379e-162	-1.32762e-162	9.17714e-163	9.73156e-163	8.86456e-163	2.1593e-163	1.14244e-163	-8.74186e-164	5.31159e-164	0
4.44329e-164	-4.26813e-163	7.75938e-163	-2.87447e-163	-1.52025e-163	-1.30139e-164	5.49905e-163	4.15435e-163	1.3318e-163	2.74471e-163	-1.04667e-163	3.27646e-163	6.80184e-163	1.26567e-162	1.48519e-164	-2.07297e-163	-6.74559e-163	8.1604e-163	-3.42029e-163	4.94906e-163	2.69452e-163	1.11379e-162	-1.32762e-162	9.17714e-163	9.73156e-163	8.86456e-163	2.1593e-163	1.14244e-163	-8.74186e-164	5.31159e-164	0
4.44329e-164	-4.26813e-163	7.75938e-163	-2.87447e-163	-1.52025e-163	-1.30139e-164	5.49905e-163	4.15435e-163	1.3318e-163	2.74471e-163	-1.04667e-163	3.27646e-163	6.80184e-163	1.26567e-162	1.48519e-164	-2.07297e-163	-6.74559e-163	8.1604e-163	-3.42029e-163	4.94906e-163	2.69452e-163	1.11379e-162	-1.32762e-162	9.17714e-163	9.73156e-163	8.86456e-163	2.1593e-163	1.14244e-163	-8.74186e-164	5.31159e-164	0
4.44329e-164	-4.26813e-163	7.75938e-163	-2.87447e-163	-1.52025e-163	-1.30139e-164	5.49905e-163	4.15435e-163	1.3318e-163	2.74471e-163	-1.04667e-163	3.27646e-163	6.80184e-163	1.26567e-162	1.48519e-164	-2.07297e-163	-6.74559e-163	8.1604e-163	-3.42029e-163	4.94906e-163	2.69452e-163	1.11379e-162	-1.32762e-162	9.17714e-163	9.73156e-163	8.86456e-163	2.1593e-163	1.14244e-163	-8.74186e-164	5.31159e-164	0
4.44329e-164	-4.26813e-163	7.75938e-163	-2.87447e-163	-1.52025e-163	-1.30139e-164	5.49905e-163	4.15435e-163	1.3318e-163	2.74471e-163	-1.04667e-163	3.27646e-163	6.80184e-163	1.26567e-162	1.48519e-164	-2.07297e-163	-6.74559e-163	8.1604e-163	-3.42029e-163	4.94906e-163	2.69452e-163	1.11379e-162	-1.32762e-162	9.17714e-163	9.73156e-163	8.86456e-163	2.1593e-163	1.14244e-163	-8.74186e-164	5.31159e-164	0
4.44329e-164	-4.26813e-163	7.75938e-163	-2.87447e-163	-1.52025e-163	-1.30139e-164	5.49905e-163	4.15435e-163	1.3318e-163	2.74471e-163	-1.04667e-163	3.27646e-163	6.80184e-163	1.26567e-162	1.48519e-164	-2.07297e-163	-6.74559e-163	8.1604e-163	-3.42029e-163	4.94906e-163	2.69452e-163	1.11379e-162	-1.32762e-162	9.17714e-163	9.73156e-163	8.86456e-163	2.1593e-163	1.14244e-163	-8.74186e-164	5.31159e-164	0
4.44329e-164	-4.26813e-163	7.75938e-163	-2.87447e-163	-1.52025e-163	-1.30139e-164	5.49905e-163	4.15435e-163	1.3318e-163	2.74471e-163	-1.04667e-163	3.27646e-163	6.80184e-163	1.26567e-162	1.48519e-164	-2.07297e-163	-6.74559e-163	8.1604e-163	-3.42029e-163	4.94906e-163	2.69452e-163	1.11379e-162	-1.32762e-162	9.17714e-163	9.73156e-163	8.86456e-163	2.1593e-163	1.14244e-163	-8.74186e-164	5.31159e-164	0
4.44329e-164	-4.26813e-163	7.75938e-163	-2.87447e-163	-1.52025e-163	-1.30139e-164	5.49905e-163	4.15435e-163	1.3318e-163	2.74471e-163	-1.04667e-163	3.27646e-163	6.80184e-163	1.26567e-162	1.48519e-164	-2.07297e-163	-6.74559e-163	8.1604e-163	-3.42029e-163	4.94906e-163	2.69452e-163	1.11379e-162	-1.32762e-162	9.17714e-163	9.73156e-163	8.86456e-163	2.1593e-163	1.14244e-163	-8.74186e-164	5.31159e-164	0
4.44329e-164	-4.26813e-163	7.75938e-163	-2.87447e-163	-1.52025e-163	-1.30139e-164	5.49905e-163	4.15435e-163	1.3318e-163	2.74471e-163	-1.04667e-163	3.27646e-163	6.80184e-163	1.26567e-162	1.48519e-164	-2.07297e-163	-6.74559e-163	8.1604e-163	-3.42029e-163	4.94906e-163	2.69452e-163	1.11379e-162	-1.32762e-162	9.17714e-163	9.73156e-163	8.86456e-163	2.1593e-163	1.14244e-163	-8.74186e-164	5.31159e-164	0
4.44329e-164	-4.26813e-163	7.75938e-163	-2.87447e-163	-1.52025e-163	-1.30139e-164	5.49905e-163	4.15435e-163	1.3318e-163	2.74471e-163	-1.04667e-163	3.27646e-163	6.80184e-163	1.26567e-162	1.48519e-164	-2.07297e-163	-6.74559e-163	8.1604e-163	-3.42029e-163	4.94906e-163	2.69452e-163	1.11379e-162	-1.32762e-162	9.17714e-163	9.73156e-163	8.86456e-163	2.1593e-163	1.14244e-163	-8.74186e-164	5.31159e-164	0
4.44329e-164	-4.26813e-163	7.75938e-163	-2.87447e-163	-1.52025e-163	-1.30139e-164	5.49905e-163	4.15435e-163	1.3318e-163	2.74471e-163	-1.04667e-163	3.27646e-163	6.80184e-163	1.26567e-162	1.48519e-164	-2.07297e-163	-6.74559e-163	8.1604e-163	-3.42029e-163	4.94906e-163	2.69452e-163	1.11379e-162	-1.32762e-162	9.17714e-163	9.73156e-163	8.86456e-163	2.1593e-163	1.14244e-163	-8.74186e-164	5.31159e-164	0
4.44329e-164	-4.26813e-163	7.75938e-163	-2.87447e-163	-1.52025e-163	-1.30139e-164	5.49905e-163	4.15435e-163	1.3318e-163	2.74471e-163	-1.04667e-163	3.27646e-163	6.80184e-163	1.26567e-162	1.48519e-164	-2.07297e-163	-6.74559e-163	8.1604e-163	-3.42029e-163	4.94906e-163	2.69452e-163	1.11379e-162	-1.32762e-162	9.17714e-163	9.73156e-163	8.86456e-163	2.1593e-163	1.14244e-163	-8.74186e-164	5.31159e-164	0
4.44329e-164	-4.26813e-163	7.75938e-163	-2.87447e-163	-1.52025e-163	-1.30139e-164	5.49905e-163	4.15435e-163	1.3318e-163	2.74471e-163	-1.04667e-163	3.27646e-163	6.80184e-163	1.26567e-162	1.48519e-164	-2.07297e-163	-6.74559e-163	8.1604e-163	-3.42029e-163	4.94906e-163	2.69452e-163	1.11379e-162	-1.32762e-162	9.17714e-163	9.73156e-163	8.86456e-163	2.1593e-163	1.14244e-163	-8.74186e-164	5.31159e-164	0
4.44329e-164	-4.26813e-163	7.75938e-163	-2.87447e-163	-1.52025e-163	-1.30139e-164	5.49905e-163	4.15435e-163	1.3318e-163	2.74471e-163	-1.04667e-163	3.27646e-163	6.80184e-163	1.26567e-162	1.48519e-164	-2.07297e-163	-6.74559e-163	8.1604e-163	-3.42029e-163	4.94906e-163	2.69452e-163	1.11379e-162	-1.32762e-162	9.17714e-163	9.73156e-163	8.86456e-163	2.1593e-163	1.14244e-163	-8.74186e-164	5.31159e-164	0
4.44329e-164	-4.26813e-163	7.75938e-163	-2.87447e-163	-1.52025e-163	-1.30139e-164	5.49905e-163	4.15435e-163	1.3318e-163	2.74471e-163	-1.04667e-163	3.27646e-163	6.80184e-163	1.26567e-162	1.48519e-164	-2.07297e-163	-6.74559e-163	8.1604e-163	-3.42029e-163	4.94906e-163	2.69452e-163	1.11379e-162	-1.32762e-162	9.17714e-163	9.73156e-163	8.86456e-163	2.1593e-163	1.14244e-163	-8.74186e-164	5.31159e-164	0
4.44329e-164	-4.26813e-163	7.75938e-163	-2.87447e-163	-1.52025e-163	-1.30139e-164	5.49905e-163	4.15435e-163	1.3318e-163	2.74471e-163	-1.04667e-163	3.27646e-163	6.80184e-163	1.26567e-162	1.48519e-164	-2.07297e-163	-6.74559e-163	8.1604e-163	-3.42029e-163	4.94906e-163	2.69452e-163	1.11379e-162	-1.32762e-162	9.17714e-163	9.73156e-163	8.86456e-163	2.1593e-163	1.14244e-163	-8.74186e-164	5.31159e-164	0
4.44329e-164	-4.26813e-163	7.75938e-163	-2.87447e-163	-1.52025e-163	-1.30139e-164	5.49905e-163	4.15435e-163	1.3318e-163	2.74471e-163	-1.04667e-163	3.27646e-163	6.80184e-163	1.26567e-162	1.48519e-164	-2.07297e-163	-6.74559e-163	8.1604e-163	-3.42029e-163	4.94906e-163	2.69452e-163	1.11379e-162	-1.32762e-162	9.17714e-163	9.73156e-163	8.86456e-163	2.1593e-163	1.14244e-163	-8.74186e-164	5.31159e-164	0
4.44329e-164	-4.26813e-163	7.75938e-163	-2.87447e-163	-1.52025e-163	-1.30139e-164	5.49905e-163	4.15435e-163	1.3318e-163	2.74471e-163	-1.04667e-163	3.27646e-163	6.80184e-163	1.26567e-162	1.48519e-164	-2.07297e-163	-6.74559e-163	8.1604e-163	-3.42029e-163	4.94906e-163	2.69452e-163	1.11379e-162	-1.32762e-162	9.17714e-163	9.73156e-163	8.86456e-163	2.1593e-163	1.14244e-163	-8.74186e-164	5.31159e-164	0
4.44329e-164	-4.26813e-163	7.75938e-163	-2.87447e-163	-1.52025e-163	-1.30139e-164	5.49905e-163	4.15435e-163	1.3318e-163	2.74471e-163	-1.04667e-163	3.27646e-163	6.80184e-163	1.26567e-162	1.48519e-164	-2.07297e-163	-6.74559e-163	8.1604e-163	-3.42029e-163	4.94906e-163	2.69452e-163	1.11379e-162	-1.32762e-162	9.17714e-163	9.73156e-163	8.86456e-163	2.1593e-163	1.14244e-163	-8.74186e-164	5.31159e-164	0
4.44329e-164	-4.26813e-163	7.75938e-163	-2.87447e-163	-1.52025e-163	-1.30139e-164	5.49905e-163	4.15435e-163	1.3318e-163	2.74471e-163	-1.04667e-163	3.27646e-163	6.80184e-163	1.26567e-162	1.48519e-164	-2.07297e-163	-6.74559e-163	8.1604e-163	-3.42029e-163	4.94906e-163	2.69452e-163	1.11379e-162	-1.32762e-162	9.17714e-163	9.73156e-163	8.86456e-163	2.1593e-163	1.14244e-163	-8.74186e-164	5.31159e-164	0
4.44329e-164	-4.26813e-163	7.75938e-163	-2.87447e-163	-1.52025e-163	-1.30139e-164	5.49905e-163	4.15435e-163	1.3318e-163	2.74471e-163	-1.04667e-163	3.27646e-163	6.80184e-163	1.26567e-162	1.48519e-164	-2.07297e-163	-6.74559e-163	8.1604e-163	-3.42029e-163	4.94906e-163	2.69452e-163	1.11379e-162	-1.32762e-162	9.17714e-163	9.73156e-163	8.86456e-163	2.1593e-163	1.14244e-163	-8.74186e-164	5.31159e-164	0
4.44329e-164	-4.26813e-163	7.75938e-163	-2.87447e-163	-1.52025e-163	-1.30139e-164	5.49905e-163	4.15435e-163	1.3318e-163	2.74471e-163	-1.04667e-163	3.27646e-163	6.80184e-163	1.26567e-162	1.48519e-164	-2.07297e-163	-6.74559e-163	8.1604e-163	-3.42029e-163	4.94906e-163	2.69452e-163	1.11379e-162	-1.32762e-162	9.17714e-163	9.73156e-163	8.86456e-163	2.1593e-163	1.14244e-163	-8.74186e-164	5.31159e-164	0
4.44329e-164	-4.26813e-163	7.75938e-163	-2.87447e-163	-1.52025e-163	-1.30139e-164	5.49905e-163	4.15435e-163	1.3318e-163	2.74471e-163	-1.04667e-163	3.27646e-163	6.80184e-163	1.26567e-162	1.48519e-164	-2.07297e-163	-6.74559e-163	8.1604e-163	-3.42029e-163	4.94906e-163	2.69452e-163	1.11379e-162	-1.32762e-162	9.17714e-163	9.73156e-163	8.86456e-163	2.1593e-163	1.14244e-163	-8.74186e-164	5.31159e-164	0
4.44329e-164	-4.26813e-163	7.75938e-163	-2.87447e-163	-1.52025e-163	-1.30139e-164	5.49905e-163	4.15435e-163	1.3318e-163	2.74471e-163	-1.04667e-163	3.27646e-163	6.80184e-163	1.26567e-162	1.48519e-164	-2.07297e-163	-6.74559e-163	8.1604e-163	-3.42029e-163	4.94906e-163	2.69452e-163	1.11379e-162	-1.32762e-162	9.17714e-163	9.73156e-163	8.86456e-163	2.1593e-163	1.14244e-163	-8.74186e-164	5.31159e-164	0
4.44329e-164	-4.26813e-163	7.75938e-163	-2.87447e-163	-1.52025e-163	-1.30139e-164	5.49905e-163	4.15435e-163	1.3318e-163	2.74471e-163	-1.04667e-163	3.27646e-163	6.80184e-163	1.26567e-162	1.48519e-164	-2.07297e-163	-6.74559e-163	8.1604e-163	-3.42029e-163	4.94906e-163	2.69452e-163	1.11379e-162	-1.32762e-162	9.17714e-163	9.73156e-163	8.86456e-163	2.1593e-163	1.14244e-163	-8.74186e-164	5.31159e-164	0
4.44329e-164	-4.26813e-163	7.75938e-163	-2.87447e-163	-1.52025e-163	-1.30139e-164	5.49905e-163	4.15435e-163	1.3318e-163	2.74471e-163	-1.04667e-163	3.27646e-163	6.80184e-163	1.26567e-162	1.48519e-164	-2.07297e-163	-6.74559e-163	8.1604e-163	-3.42029e-163	4.94906e-163	2.69452e-163	1.11379e-162	-1.32762e-162	9.17714e-163	9.73156e-163	8.86456e-163	2.1593e-163	1.14244e-163	-8.74186e-164	5.31159e-164	0
4.44329e-164	-4.26813e-163	7.75938e-163	-2.87447e-163	-1.52025e-163	-1.30139e-164	5.49905e-163	4.15435e-163	1.3318e-163	2.74471e-163	-1.04667e-163	3.27646e-163	6.80184e-163	1.26567e-162	1.48519e-164	-2.07297e-163	-6.74559e-163	8.1604e-163	-3.42029e-163	4.94906e-163	2.69452e-163	1.11379e-162	-1.32762e-162	9.17714e-163	9.73156e-163	8.86456e-163	2.1593e-163	1.14244e-163	-8.74186e-164	5.31159e-164	0
4.44329e-164	-4.26813e-163	7.75938e-163	-2.87447e-163	-1.52025e-163	-1.30139e-164	5.49905e-163	4.15435e-163	1.3318e-163	2.74471e-163	-1.04667e-163	3.27646e-163	6.80184e-163	1.26567e-162	1.48519e-164	-2.07297e-163	-6.74559e-163	8.1604e-163	-3.42029e-163	4.94906e-163	2.69452e-163	1.11379e-162	-1.32762e-162	9.17714e-163	9.73156e-163	8.86456e-163	2.1593e-163	1.14244e-163	-8.74186e-164	5.31159e-164	0
4.44329e-164	-4.26813e-163	7.75938e-163	-2.87447e-163	-1.52025e-163	-1.30139e-164	5.49905e-163	4.15435e-163	1.3318e-163	2.74471e-163	-1.04667e-163	3.27646e-163	6.80184e-163	1.26567e-162	1.48519e-164	-2.07297e-163	-6.74559e-163	8.1604e-163	-3.42029e-163	4.94906e-163	2.69452e-163	1.11379e-162	-1.32762e-162	9.17714e-163	9.73156e-163	8.86456e-163	2.1593e-163	1.14244e-163	-8.74186e-164	5.31159e-164	0
4.44329e-164	-4.26813e-163	7.75938e-163	-2.87447e-163	-1.52025e-163	-1.30139e-164	5.49905e-163	4.15435e-163	1.3318e-163	2.74471e-163	-1.04667e-163	3.27646e-163	6.80184e-163	1.26567e-162	1.48519e-164	-2.07297e-163	-6.74559e-163	8.1604e-163	-3.42029e-163	4.94906e-163	2.69452e-163	1.11379e-162	-1.32762e-162	9.17714e-163	9.73156e-163	8.86456e-163	2.1593e-163	1.14244e-163	-8.74186e-164	5.31159e-164	0
4.44329e-164	-4.26813e-163	7.75938e-163	-2.87447e-163	-1.52025e-163	-1.30139e-164	5.49905e-163	4.15435e-163	1.3318e-163	2.74471e-163	-1.04667e-163	3.27646e-163	6.80184e-163	1.26567e-162	1.48519e-164	-2.07297e-163	-6.74559e-163	8.1604e-163	-3.42029e-163	4.94906e-163	2.69452e-163	1.11379e-162	-1.32762e-162	9.17714e-163	9.73156e-163	8.86456e-163	2.1593e-163	1.14244e-163	-8.74186e-164	5.31159e-164	0
4.44329e-164	-4.26813e-163	7.75938e-163	-2.87447e-163	-1.52025e-163	-1.30139e-164	5.49905e-163	4.15435e-163	1.3318e-163	2.74471e-163	-1.04667e-163	3.27646e-163	6.80184e-163	1.26567e-162	1.48519e-164	-2.07297e-163	-6.74559e-163	8.1604e-163	-3.42029e-163	4.94906e-163	2.69452e-163	1.11379e-162	-1.32762e-162	9.17714e-163	9.73156e-163	8.86456e-163	2.1593e-163	1.14244e-163	-8.74186e-164	5.31159e-164	0
4.44329e-164	-4.26813e-163	7.75938e-163	-2.87447e-163	-1.52025e-163	-1.30139e-164	5.49905e-163	4.15435e-163	1.3318e-163	2.74471e-163	-1.04667e-163	3.27646e-163	6.80184e-163	1.26567e-162	1.48519e-164	-2.07297e-163	-6.74559e-163	8.1604e-163	-3.42029e-163	4.94906e-163	2.69452e-163	1.11379e-162	-1.32762e-162	9.17714e-163	9.73156e-163	8.86456e-163	2.1593e-163	1.14244e-163	-8.74186e-164	5.31159e-164	0
4.44329e-164	-4.26813e-163	7.75938e-163	-2.87447e-163	-1.52025e-163	-1.30139e-164	5.49905e-163	4.15435e-163	1.3318e-163	2.74471e-163	-1.04667e-163	3.27646e-163	6.80184e-163	1.26567e-162	1.48519e-164	-2.07297e-163	-6.74559e-163	8.1604e-163	-3.42029e-163	4.94906e-163	2.69452e-163	1.11379e-162	-1.32762e-162	9.17714e-163	9.73156e-163	8.86456e-163	2.1593e-163	1.14244e-163	-8.74186e-164	5.31159e-164	0
4.44329e-164	-4.26813e-163	7.75938e-163	-2.87447e-163	-1.52025e-163	-1.30139e-164	5.49905e-163	4.15435e-163	1.3318e-163	2.74471e-163	-1.04667e-163	3.27646e-163	6.80184e-163	1.26567e-162	1.48519e-164	-2.07297e-163	-6.74559e-163	8.1604e-163	-3.42029e-163	4.94906e-163	2.69452e-163	1.11379e-162	-1.32762e-162	9.17714e-163	9.73156e-163	8.86456e-163	2.1593e-163	1.14244e-163	-8.74186e-164	5.31159e-164	0
4.44329e-164	-4.26813e-163	7.75938e-163	-2.87447e-163	-1.52025e-163	-1.30139e-164	5.49905e-163	4.15435e-163	1.3318e-163	2.74471e-163	-1.04667e-163	3.27646e-163	6.80184e-163	1.26567e-162	1.48519e-164	-2.07297e-163	-6.74559e-163	8.1604e-163	-3.42029e-163	4.94906e-163	2.69452e-163	1.11379e-162	-1.32762e-162	9.17714e-163	9.73156e-163	8.86456e-163	2.1593e-163	1.14244e-163	-8.74186e-164	5.31159e-164	0
4.44329e-164	-4.26813e-163	7.75938e-163	-2.87447e-163	-1.52025e-163	-1.30139e-164	5.49905e-163	4.15435e-163	1.3318e-163	2.74471e-163	-1.04667e-163	3.27646e-163	6.80184e-163	1.26567e-162	1.48519e-164	-2.07297e-163	-6.74559e-163	8.1604e-163	-3.42029e-163	4.94906e-163	2.69452e-163	1.11379e-162	-1.32762e-162	9.17714e-163	9.73156e-163	8.86456e-163	2.1593e-163	1.14244e-163	-8.74186e-164	5.31159e-164	0
4.44329e-164	-4.26813e-163	7.75938e-163	-2.87447e-163	-1.52025e-163	-1.30139e-164	5.49905e-163	4.15435e-163	1.3318e-163	2.74471e-163	-1.04667e-163	3.27646e-163	6.80184e-163	1.26567e-162	1.48519e-164	-2.07297e-163	-6.74559e-163	8.1604e-163	-3.42029e-163	4.94906e-163	2.69452e-163	1.11379e-162	-1.32762e-162	9.17714e-163	9.73156e-163	8.86456e-163	2.1593e-163	1.14244e-163	-8.74186e-164	5.31159e-164	0
4.44329e-164	-4.26813e-163	7.75938e-163	-2.87447e-163	-1.52025e-163	-1.30139e-164	5.49905e-163	4.15435e-163	1.3318e-163	2.74471e-163	-1.04667e-163	3.27646e-163	6.80184e-163	1.26567e-162	1.48519e-164	-2.07297e-163	-6.74559e-163	8.1604e-163	-3.42029e-163	4.94906e-163	2.69452e-163	1.11379e-162	-1.32762e-162	9.17714e-163	9.73156e-163	8.86456e-163	2.1593e-163	1.14244e-163	-8.74186e-164	5.31159e-164	0
4.44329e-164	-4.26813e-163	7.75938e-163	-2.87447e-163	-1.52025e-163	-1.30139e-164	5.49905e-163	4.15435e-163	1.3318e-163	2.74471e-163	-1.04667e-163	3.27646e-163	6.80184e-163	1.26567e-162	1.48519e-164	-2.07297e-163	-6.74559e-163	8.1604e-163	-3.42029e-163	4.94906e-163	2.69452e-163	1.11379e-162	-1.32762e-162	9.17714e-163	9.73156e-163	8.86456e-163	2.1593e-163	1.14244e-163	-8.74186e-164	5.31159e-164	0
4.44329e-164	-4.26813e-163	7.75938e-163	-2.87447e-163	-1.52025e-163	-1.30139e-164	5.49905e-163	4.15435e-163	1.3318e-163	2.74471e-163	-1.04667e-163	3.27646e-163	6.80184e-163	1.26567e-162	1.48519e-164	-2.07297e-163	-6.74559e-163	8.1604e-163	-3.42029e-163	4.94906e-163	2.69452e-163	1.11379e-162	-1.32762e-162	9.17714e-163	9.73156e-163	8.86456e-163	2.1593e-163	1.14244e-163	-8.74186e-164	5.31159e-164	0
4.44329e-164	-4.26813e-163	7.75938e-163	-2.87447e-163	-1.52025e-163	-1.30139e-164	5.49905e-163	4.15435e-163	1.3318e-163	2.74471e-163	-1.04667e-163	3.27646e-163	6.80184e-163	1.26567e-162	1.48519e-164	-2.07297e-163	-6.74559e-163	8.1604e-163	-3.42029e-163	4.94906e-163	2.69452e-163	1.11379e-162	-1.32762e-162	9.17714e-163	9.73156e-163	8.86456e-163	2.1593e-163	1.14244e-163	-8.74186e-164	5.31159e-164	0
4.44329e-164	-4.26813e-163	7.75938e-163	-2.87447e-163	-1.52025e-163	-1.30139e-164	5.49905e-163	4.15435e-163	1.3318e-163	2.74471e-163	-1.04667e-163	3.27646e-163	6.80184e-163	1.26567e-162	1.48519e-164	-2.07297e-163	-6.74559e-163	8.1604e-163	-3.42029e-163	4.94906e-163	2.69452e-163	1.11379e-162	-1.32762e-162	9.17714e-163	9.73156e-163	8.86456e-163	2.1593e-163	1.14244e-163	-8.74186e-164	5.31159e-164	0
4.44329e-164	-4.26813e-163	7.75938e-163	-2.87447e-163	-1.52025e-163	-1.30139e-164	5.49905e-163	4.15435e-163	1.3318e-163	2.74471e-163	-1.04667e-163	3.27646e-163	6.80184e-163	1.26567e-162	1.48519e-164	-2.07297e-163	-6.74559e-163	8.1604e-163	-3.42029e-163	4.94906e-163	2.69452e-163	1.11379e-162	-1.32762e-162	9.17714e-163	9.73156e-163	8.86456e-163	2.1593e-163	1.14244e-163	-8.74186e-164	5.31159e-164	0
4.44329e-164	-4.26813e-163	7.75938e-163	-2.87447e-163	-1.52025e-163	-1.30139e-164	5.49905e-163	4.15435e-163	1.3318e-163	2.74471e-163	-1.04667e-163	3.27646e-163	6.80184e-163	1.26567e-162	1.48519e-164	-2.07297e-163	-6.74559e-163	8.1604e-163	-3.42029e-163	4.94906e-163	2.69452e-163	1.11379e-162	-1.32762e-162	9.17714e-163	9.73156e-163	8.86456e-163	2.1593e-163	1.14244e-163	-8.74186e-164	5.31159e-164	0
4.44329e-164	-4.26813e-163	7.75938e-163	-2.87447e-163	-1.52025e-163	-1.30139e-164	5.49905e-163	4.15435e-163	1.3318e-163	2.74471e-163	-1.04667e-163	3.27646e-163	6.80184e-163	1.26567e-162	1.48519e-164	-2.07297e-163	-6.74559e-163	8.1604e-163	-3.42029e-163	4.94906e-163	2.69452e-163	1.11379e-162	-1.32762e-162	9.17714e-163	9.73156e-163	8.86456e-163	2.1593e-163	1.14244e-163	-8.74186e-164	5.31159e-164	0
4.44329e-164	-4.26813e-163	7.75938e-163	-2.87447e-163	-1.52025e-163	-1.30139e-164	5.49905e-163	4.15435e-163	1.3318e-163	2.74471e-163	-1.04667e-163	3.27646e-163	6.80184e-163	1.26567e-162	1.48519e-164	-2.07297e-163	-6.74559e-163	8.1604e-163	-3.42029e-163	4.94906e-163	2.69452e-163	1.11379e-162	-1.32762e-162	9.17714e-163	9.73156e-163	8.86456e-163	2.1593e-163	1.14244e-163	-8.74186e-164	5.31159e-164	0
4.44329e-164	-4.26813e-163	7.75938e-163	-2.87447e-163	-1.52025e-163	-1.30139e-164	5.49905e-163	4.15435e-163	1.3318e-163	2.74471e-163	-1.04667e-163	3.27646e-163	6.80184e-163	1.26567e-162	1.48519e-164	-2.07297e-163	-6.74559e-163	8.1604e-163	-3.42029e-163	4.94906e-163	2.69452e-163	1.11379e-162	-1.32762e-162	9.17714e-163	9.73156e-163	8.86456e-163	2.1593e-163	1.14244e-163	-8.74186e-164	5.31159e-164	0
4.44329e-164	-4.26813e-163	7.75938e-163	-2.87447e-163	-1.52025e-163	-1.30139e-164	5.49905e-163	4.15435e-163	1.3318e-163	2.74471e-163	-1.04667e-163	3.27646e-163	6.80184e-163	1.26567e-162	1.48519e-164	-2.07297e-163	-6.74559e-163	8.1604e-163	-3.42029e-163	4.94906e-163	2.69452e-163	1.11379e-162	-1.32762e-162	9.17714e-163	9.73156e-163	8.86456e-163	2.1593e-163	1.14244e-163	-8.74186e-164	5.31159e-164	0
4.44329e-164	-4.26813e-163	7.75938e-163	-2.87447e-163	-1.52025e-163	-1.30139e-164	5.49905e-163	4.15435e-163	1.3318e-163	2.74471e-163	-1.04667e-163	3.27646e-163	6.80184e-163	1.26567e-162	1.48519e-164	-2.07297e-163	-6.74559e-163	8.1604e-163	-3.42029e-163	4.94906e-163	2.69452e-163	1.11379e-162	-1.32762e-162	9.17714e-163	9.73156e-163	8.86456e-163	2.1593e-163	1.14244e-163	-8.74186e-164	5.31159e-164	0
4.44329e-164	-4.26813e-163	7.75938e-163	-2.87447e-163	-1.52025e-163	-1.30139e-164	5.49905e-163	4.15435e-163	1.3318e-163	2.74471e-163	-1.04667e-163	3.27646e-163	6.80184e-163	1.26567e-162	1.48519e-164	-2.07297e-163	-6.74559e-163	8.1604e-163	-3.42029e-163	4.94906e-163	2.69452e-163	1.11379e-162	-1.32762e-162	9.17714e-163	9.73156e-163	8.86456e-163	2.1593e-163	1.14244e-163	-8.74186e-164	5.31159e-164	0
4.44329e-164	-4.26813e-163	7.75938e-163	-2.87447e-163	-1.52025e-163	-1.30139e-164	5.49905e-163	4.15435e-163	1.3318e-163	2.74471e-163	-1.04667e-163	3.27646e-163	6.80184e-163	1.26567e-162	1.48519e-164	-2.07297e-163	-6.74559e-163	8.1604e-163	-3.42029e-163	4.94906e-163	2.69452e-163	1.11379e-162	-1.32762e-162	9.17714e-163	9.73156e-163	8.86456e-163	2.1593e-163	1.14244e-163	-8.74186e-164	5.31159e-164	0
4.44329e-164	-4.26813e-163	7.75938e-163	-2.87447e-163	-1.52025e-163	-1.30139e-164	5.49905e-163	4.15435e-163	1.3318e-163	2.74471e-163	-1.04667e-163	3.27646e-163	6.80184e-163	1.26567e-162	1.48519e-164	-2.07297e-163	-6.74559e-163	8.1604e-163	-3.42029e-163	4.94906e-163	2.69452e-163	1.11379e-162	-1.32762e-162	9.17714e-163	9.73156e-163	8.86456e-163	2.1593e-163	1.14244e-163	-8.74186e-164	5.31159e-164	0
4.44329e-164	-4.26813e-163	7.75938e-163	-2.87447e-163	-1.52025e-163	-1.30139e-164	5.49905e-163	4.15435e-163	1.3318e-163	2.74471e-163	-1.04667e-163	3.27646e-163	6.80184e-163	1.26567e-162	1.48519e-164	-2.07297e-163	-6.74559e-163	8.1604e-163	-3.42029e-163	4.94906e-163	2.69452e-163	1.11379e-162	-1.32762e-162	9.17714e-163	9.73156e-163	8.86456e-163	2.1593e-163	1.14244e-163	-8.74186e-164	5.31159e-164	0
4.44329e-164	-4.26813e-163	7.75938e-163	-2.87447e-163	-1.52025e-163	-1.30139e-164	5.49905e-163	4.15435e-163	1.3318e-163	2.74471e-163	-1.04667e-163	3.27646e-163	6.80184e-163	1.26567e-162	1.48519e-164	-2.07297e-163	-6.74559e-163	8.1604e-163	-3.42029e-163	4.94906e-163	2.69452e-163	1.11379e-162	-1.32762e-162	9.17714e-163	9.73156e-163	8.86456e-163	2.1593e-163	1.14244e-163	-8.74186e-164	5.31159e-164	0
4.44329e-164	-4.26813e-163	7.75938e-163	-2.87447e-163	-1.52025e-163	-1.30139e-164	5.49905e-163	4.15435e-163	1.3318e-163	2.74471e-163	-1.04667e-163	3.27646e-163	6.80184e-163	1.26567e-162	1.48519e-164	-2.07297e-163	-6.74559e-163	8.1604e-163	-3.42029e-163	4.94906e-163	2.69452e-163	1.11379e-162	-1.32762e-162	9.17714e-163	9.73156e-163	8.86456e-163	2.1593e-163	1.14244e-163	-8.74186e-164	5.31159e-164	0
4.44329e-164	-4.26813e-163	7.75938e-163	-2.87447e-163	-1.52025e-163	-1.30139e-164	5.49905e-163	4.15435e-163	1.3318e-163	2.74471e-163	-1.04667e-163	3.27646e-163	6.80184e-163	1.26567e-162	1.48519e-164	-2.07297e-163	-6.74559e-163	8.1604e-163	-3.42029e-163	4.94906e-163	2.69452e-163	1.11379e-162	-1.32762e-162	9.17714e-163	9.73156e-163	8.86456e-163	2.1593e-163	1.14244e-163	-8.74186e-164	5.31159e-164	0
4.44329e-164	-4.26813e-163	7.75938e-163	-2.87447e-163	-1.52025e-163	-1.30139e-164	5.49905e-163	4.15435e-163	1.3318e-163	2.74471e-163	-1.04667e-163	3.27646e-163	6.80184e-163	1.26567e-162	1.48519e-164	-2.07297e-163	-6.74559e-163	8.1604e-163	-3.42029e-163	4.94906e-163	2.69452e-163	1.11379e-162	-1.32762e-162	9.17714e-163	9.73156e-163	8.86456e-163	2.1593e-163	1.14244e-163	-8.74186e-164	5.31159e-164	0
4.44329e-164	-4.26813e-163	7.75938e-163	-2.87447e-163	-1.52025e-163	-1.30139e-164	5.49905e-163	4.15435e-163	1.3318e-163	2.74471e-163	-1.04667e-163	3.27646e-163	6.80184e-163	1.26567e-162	1.48519e-164	-2.07297e-163	-6.74559e-163	8.1604e-163	-3.42029e-163	4.94906e-163	2.69452e-163	1.11379e-162	-1.32762e-162	9.17714e-163	9.73156e-163	8.86456e-163	2.1593e-163	1.14244e-163	-8.74186e-164	5.31159e-164	0
4.44329e-164	-4.26813e-163	7.75938e-163	-2.87447e-163	-1.52025e-163	-1.30139e-164	5.49905e-163	4.15435e-163	1.3318e-163	2.74471e-163	-1.04667e-163	3.27646e-163	6.80184e-163	1.26567e-162	1.48519e-164	-2.07297e-163	-6.74559e-163	8.1604e-163	-3.42029e-163	4.94906e-163	2.69452e-163	1.11379e-162	-1.32762e-162	9.17714e-163	9.73156e-163	8.86456e-163	2.1593e-163	1.14244e-163	-8.74186e-164	5.31159e-164	0
4.44329e-164	-4.26813e-163	7.75938e-163	-2.87447e-163	-1.52025e-163	-1.30139e-164	5.49905e-163	4.15435e-163	1.3318e-163	2.74471e-163	-1.04667e-163	3.27646e-163	6.80184e-163	1.26567e-162	1.48519e-164	-2.07297e-163	-6.74559e-163	8.1604e-163	-3.42029e-163	4.94906e-163	2.69452e-163	1.11379e-162	-1.32762e-162	9.17714e-163	9.73156e-163	8.86456e-163	2.1593e-163	1.14244e-163	-8.74186e-164	5.31159e-164	0
4.44329e-164	-4.26813e-163	7.75938e-163	-2.87447e-163	-1.52025e-163	-1.30139e-164	5.49905e-163	4.15435e-163	1.3318e-163	2.74471e-163	-1.04667e-163	3.27646e-163	6.80184e-163	1.26567e-162	1.48519e-164	-2.07297e-163	-6.74559e-163	8.1604e-163	-3.42029e-163	4.94906e-163	2.69452e-163	1.11379e-162	-1.32762e-162	9.17714e-163	9.73156e-163	8.86456e-163	2.1593e-163	1.14244e-163	-8.74186e-164	5.31159e-164	0
4.44329e-164	-4.26813e-163	7.75938e-163	-2.87447e-163	-1.52025e-163	-1.30139e-164	5.49905e-163	4.15435e-163	1.3318e-163	2.74471e-163	-1.04667e-163	3.27646e-163	6.80184e-163	1.26567e-162	1.48519e-164	-2.07297e-163	-6.74559e-163	8.1604e-163	-3.42029e-163	4.94906e-163	2.69452e-163	1.11379e-162	-1.32762e-162	9.17714e-163	9.73156e-163	8.86456e-163	2.1593e-163	1.14244e-163	-8.74186e-164	5.31159e-164	0
4.44329e-164	-4.26813e-163	7.75938e-163	-2.87447e-163	-1.52025e-163	-1.30139e-164	5.49905e-163	4.15435e-163	1.3318e-163	2.74471e-163	-1.04667e-163	3.27646e-163	6.80184e-163	1.26567e-162	1.48519e-164	-2.07297e-163	-6.74559e-163	8.1604e-163	-3.42029e-163	4.94906e-163	2.69452e-163	1.11379e-162	-1.32762e-162	9.17714e-163	9.73156e-163	8.86456e-163	2.1593e-163	1.14244e-163	-8.74186e-164	5.31159e-164	0
4.44329e-164	-4.26813e-163	7.75938e-163	-2.87447e-163	-1.52025e-163	-1.30139e-164	5.49905e-163	4.15435e-163	1.3318e-163	2.74471e-163	-1.04667e-163	3.27646e-163	6.80184e-163	1.26567e-162	1.48519e-164	-2.07297e-163	-6.74559e-163	8.1604e-163	-3.42029e-163	4.94906e-163	2.69452e-163	1.11379e-162	-1.32762e-162	9.17714e-163	9.73156e-163	8.86456e-163	2.1593e-163	1.14244e-163	-8.74186e-164	5.31159e-164	0
4.44329e-164	-4.26813e-163	7.75938e-163	-2.87447e-163	-1.52025e-163	-1.30139e-164	5.49905e-163	4.15435e-163	1.3318e-163	2.74471e-163	-1.04667e-163	3.27646e-163	6.80184e-163	1.26567e-162	1.48519e-164	-2.07297e-163	-6.74559e-163	8.1604e-163	-3.42029e-163	4.94906e-163	2.69452e-163	1.11379e-162	-1.32762e-162	9.17714e-163	9.73156e-163	8.86456e-163	2.1593e-163	1.14244e-163	-8.74186e-164	5.31159e-164	0
4.44329e-164	-4.26813e-163	7.75938e-163	-2.87447e-163	-1.52025e-163	-1.30139e-164	5.49905e-163	4.15435e-163	1.3318e-163	2.74471e-163	-1.04667e-163	3.27646e-163	6.80184e-163	1.26567e-162	1.48519e-164	-2.07297e-163	-6.74559e-163	8.1604e-163	-3.42029e-163	4.94906e-163	2.69452e-163	1.11379e-162	-1.32762e-162	9.17714e-163	9.73156e-163	8.86456e-163	2.1593e-163	1.14244e-163	-8.74186e-164	5.31159e-164	0
4.44329e-164	-4.26813e-163	7.75938e-163	-2.87447e-163	-1.52025e-163	-1.30139e-164	5.49905e-163	4.15435e-163	1.3318e-163	2.74471e-163	-1.04667e-163	3.27646e-163	6.80184e-163	1.26567e-162	1.48519e-164	-2.07297e-163	-6.74559e-163	8.1604e-163	-3.42029e-163	4.94906e-163	2.69452e-163	1.11379e-162	-1.32762e-162	9.17714e-163	9.73156e-163	8.86456e-163	2.1593e-163	1.14244e-163	-8.74186e-164	5.31159e-164	0
4.44329e-164	-4.26813e-163	7.75938e-163	-2.87447e-163	-1.52025e-163	-1.30139e-164	5.49905e-163	4.15435e-163	1.3318e-163	2.74471e-163	-1.04667e-163	3.27646e-163	6.80184e-163	1.26567e-162	1.48519e-164	-2.07297e-163	-6.74559e-163	8.1604e-163	-3.42029e-163	4.94906e-163	2.69452e-163	1.11379e-162	-1.32762e-162	9.17714e-163	9.73156e-163	8.86456e-163	2.1593e-163	1.14244e-163	-8.74186e-164	5.31159e-164	0
4.44329e-164	-4.26813e-163	7.75938e-163	-2.87447e-163	-1.52025e-163	-1.30139e-164	5.49905e-163	4.15435e-163	1.3318e-163	2.74471e-163	-1.04667e-163	3.27646e-163	6.80184e-163	1.26567e-162	1.48519e-164	-2.07297e-163	-6.74559e-163	8.1604e-163	-3.42029e-163	4.94906e-163	2.69452e-163	1.11379e-162	-1.32762e-162	9.17714e-163	9.73156e-163	8.86456e-163	2.1593e-163	1.14244e-163	-8.74186e-164	5.31159e-164	0
4.44329e-164	-4.26813e-163	7.75938e-163	-2.87447e-163	-1.52025e-163	-1.30139e-164	5.49905e-163	4.15435e-163	1.3318e-163	2.74471e-163	-1.04667e-163	3.27646e-163	6.80184e-163	1.26567e-162	1.48519e-164	-2.07297e-163	-6.74559e-163	8.1604e-163	-3.42029e-163	4.94906e-163	2.69452e-163	1.11379e-162	-1.32762e-162	9.17714e-163	9.73156e-163	8.86456e-163	2.1593e-163	1.14244e-163	-8.74186e-164	5.31159e-164	0
4.44329e-164	-4.26813e-163	7.75938e-163	-2.87447e-163	-1.52025e-163	-1.30139e-164	5.49905e-163	4.15435e-163	1.3318e-163	2.74471e-163	-1.04667e-163	3.27646e-163	6.80184e-163	1.26567e-162	1.48519e-164	-2.07297e-163	-6.74559e-163	8.1604e-163	-3.42029e-163	4.94906e-163	2.69452e-163	1.11379e-162	-1.32762e-162	9.17714e-163	9.73156e-163	8.86456e-163	2.1593e-163	1.14244e-163	-8.74186e-164	5.31159e-164	0
4.44329e-164	-4.26813e-163	7.75938e-163	-2.87447e-163	-1.52025e-163	-1.30139e-164	5.49905e-163	4.15435e-163	1.3318e-163	2.74471e-163	-1.04667e-163	3.27646e-163	6.80184e-163	1.26567e-162	1.48519e-164	-2.07297e-163	-6.74559e-163	8.1604e-163	-3.42029e-163	4.94906e-163	2.69452e-163	1.11379e-162	-1.32762e-162	9.17714e-163	9.73156e-163	8.86456e-163	2.1593e-163	1.14244e-163	-8.74186e-164	5.31159e-164	0
4.44329e-164	-4.26813e-163	7.75938e-163	-2.87447e-163	-1.52025e-163	-1.30139e-164	5.49905e-163	4.15435e-163	1.3318e-163	2.74471e-163	-1.04667e-163	3.27646e-163	6.80184e-163	1.26567e-162	1.48519e-164	-2.07297e-163	-6.74559e-163	8.1604e-163	-3.42029e-163	4.94906e-163	2.69452e-163	1.11379e-162	-1.32762e-162	9.17714e-163	9.73156e-163	8.86456e-163	2.1593e-163	1.14244e-163	-8.74186e-164	5.31159e-164	0
4.44329e-164	-4.26813e-163	7.75938e-163	-2.87447e-163	-1.52025e-163	-1.30139e-164	5.49905e-163	4.15435e-163	1.3318e-163	2.74471e-163	-1.04667e-163	3.27646e-163	6.80184e-163	1.26567e-162	1.48519e-164	-2.07297e-163	-6.74559e-163	8.1604e-163	-3.42029e-163	4.94906e-163	2.69452e-163	1.11379e-162	-1.32762e-162	9.17714e-163	9.73156e-163	8.86456e-163	2.1593e-163	1.14244e-163	-8.74186e-164	5.31159e-164	0
4.44329e-164	-4.26813e-163	7.75938e-163	-2.87447e-163	-1.52025e-163	-1.30139e-164	5.49905e-163	4.15435e-163	1.3318e-163	2.74471e-163	-1.04667e-163	3.27646e-163	6.80184e-163	1.26567e-162	1.48519e-164	-2.07297e-163	-6.74559e-163	8.1604e-163	-3.42029e-163	4.94906e-163	2.69452e-163	1.11379e-162	-1.32762e-162	9.17714e-163	9.73156e-163	8.86456e-163	2.1593e-163	1.14244e-163	-8.74186e-164	5.31159e-164	0
4.44329e-164	-4.26813e-163	7.75938e-163	-2.87447e-163	-1.52025e-163	-1.30139e-164	5.49905e-163	4.15435e-163	1.3318e-163	2.74471e-163	-1.04667e-163	3.27646e-163	6.80184e-163	1.26567e-162	1.48519e-164	-2.07297e-163	-6.74559e-163	8.1604e-163	-3.42029e-163	4.94906e-163	2.69452e-163	1.11379e-162	-1.32762e-162	9.17714e-163	9.73156e-163	8.86456e-163	2.1593e-163	1.14244e-163	-8.74186e-164	5.31159e-164	0
4.44329e-164	-4.26813e-163	7.75938e-163	-2.87447e-163	-1.52025e-163	-1.30139e-164	5.49905e-163	4.15435e-163	1.3318e-163	2.74471e-163	-1.04667e-163	3.27646e-163	6.80184e-163	1.26567e-162	1.48519e-164	-2.07297e-163	-6.74559e-163	8.1604e-163	-3.42029e-163	4.94906e-163	2.69452e-163	1.11379e-162	-1.32762e-162	9.17714e-163	9.73156e-163	8.86456e-163	2.1593e-163	1.14244e-163	-8.74186e-164	5.31159e-164	0
4.44329e-164	-4.26813e-163	7.75938e-163	-2.87447e-163	-1.52025e-163	-1.30139e-164	5.49905e-163	4.15435e-163	1.3318e-163	2.74471e-163	-1.04667e-163	3.27646e-163	6.80184e-163	1.26567e-162	1.48519e-164	-2.07297e-163	-6.74559e-163	8.1604e-163	-3.42029e-163	4.94906e-163	2.69452e-163	1.11379e-162	-1.32762e-162	9.17714e-163	9.73156e-163	8.86456e-163	2.1593e-163	1.14244e-163	-8.74186e-164	5.31159e-164	0
4.44329e-164	-4.26813e-163	7.75938e-163	-2.87447e-163	-1.52025e-163	-1.30139e-164	5.49905e-163	4.15435e-163	1.3318e-163	2.74471e-163	-1.04667e-163	3.27646e-163	6.80184e-163	1.26567e-162	1.48519e-164	-2.07297e-163	-6.74559e-163	8.1604e-163	-3.42029e-163	4.94906e-163	2.69452e-163	1.11379e-162	-1.32762e-162	9.17714e-163	9.73156e-163	8.86456e-163	2.1593e-163	1.14244e-163	-8.74186e-164	5.31159e-164	0
4.44329e-164	-4.26813e-163	7.75938e-163	-2.87447e-163	-1.52025e-163	-1.30139e-164	5.49905e-163	4.15435e-163	1.3318e-163	2.74471e-163	-1.04667e-163	3.27646e-163	6.80184e-163	1.26567e-162	1.48519e-164	-2.07297e-163	-6.74559e-163	8.1604e-163	-3.42029e-163	4.94906e-163	2.69452e-163	1.11379e-162	-1.32762e-162	9.17714e-163	9.73156e-163	8.86456e-163	2.1593e-163	1.14244e-163	-8.74186e-164	5.31159e-164	0
4.44329e-164	-4.26813e-163	7.75938e-163	-2.87447e-163	-1.52025e-163	-1.30139e-164	5.49905e-163	4.15435e-163	1.3318e-163	2.74471e-163	-1.04667e-163	3.27646e-163	6.80184e-163	1.26567e-162	1.48519e-164	-2.07297e-163	-6.74559e-163	8.1604e-163	-3.42029e-163	4.94906e-163	2.69452e-163	1.11379e-162	-1.32762e-162	9.17714e-163	9.73156e-163	8.86456e-163	2.1593e-163	1.14244e-163	-8.74186e-164	5.31159e-164	0
4.44329e-164	-4.26813e-163	7.75938e-163	-2.87447e-163	-1.52025e-163	-1.30139e-164	5.49905e-163	4.15435e-163	1.3318e-163	2.74471e-163	-1.04667e-163	3.27646e-163	6.80184e-163	1.26567e-162	1.48519e-164	-2.07297e-163	-6.74559e-163	8.1604e-163	-3.42029e-163	4.94906e-163	2.69452e-163	1.11379e-162	-1.32762e-162	9.17714e-163	9.73156e-163	8.86456e-163	2.1593e-163	1.14244e-163	-8.74186e-164	5.31159e-164	0
4.44329e-164	-4.26813e-163	7.75938e-163	-2.87447e-163	-1.52025e-163	-1.30139e-164	5.49905e-163	4.15435e-163	1.3318e-163	2.74471e-163	-1.04667e-163	3.27646e-163	6.80184e-163	1.26567e-162	1.48519e-164	-2.07297e-163	-6.74559e-163	8.1604e-163	-3.42029e-163	4.94906e-163	2.69452e-163	1.11379e-162	-1.32762e-162	9.17714e-163	9.73156e-163	8.86456e-163	2.1593e-163	1.14244e-163	-8.74186e-164	5.31159e-164	0
4.44329e-164	-4.26813e-163	7.75938e-163	-2.87447e-163	-1.52025e-163	-1.30139e-164	5.49905e-163	4.15435e-163	1.3318e-163	2.74471e-163	-1.04667e-163	3.27646e-163	6.80184e-163	1.26567e-162	1.48519e-164	-2.07297e-163	-6.74559e-163	8.1604e-163	-3.42029e-163	4.94906e-163	2.69452e-163	1.11379e-162	-1.32762e-162	9.17714e-163	9.73156e-163	8.86456e-163	2.1593e-163	1.14244e-163	-8.74186e-164	5.31159e-164	0
4.44329e-164	-4.26813e-163	7.75938e-163	-2.87447e-163	-1.52025e-163	-1.30139e-164	5.49905e-163	4.15435e-163	1.3318e-163	2.74471e-163	-1.04667e-163	3.27646e-163	6.80184e-163	1.26567e-162	1.48519e-164	-2.07297e-163	-6.74559e-163	8.1604e-163	-3.42029e-163	4.94906e-163	2.69452e-163	1.11379e-162	-1.32762e-162	9.17714e-163	9.73156e-163	8.86456e-163	2.1593e-163	1.14244e-163	-8.74186e-164	5.31159e-164	0
4.44329e-164	-4.26813e-163	7.75938e-163	-2.87447e-163	-1.52025e-163	-1.30139e-164	5.49905e-163	4.15435e-163	1.3318e-163	2.74471e-163	-1.04667e-163	3.27646e-163	6.80184e-163	1.26567e-162	1.48519e-164	-2.07297e-163	-6.74559e-163	8.1604e-163	-3.42029e-163	4.94906e-163	2.69452e-163	1.11379e-162	-1.32762e-162	9.17714e-163	9.73156e-163	8.86456e-163	2.1593e-163	1.14244e-163	-8.74186e-164	5.31159e-164	0
4.44329e-164	-4.26813e-163	7.75938e-163	-2.87447e-163	-1.52025e-163	-1.30139e-164	5.49905e-163	4.15435e-163	1.3318e-163	2.74471e-163	-1.04667e-163	3.27646e-163	6.80184e-163	1.26567e-162	1.48519e-164	-2.07297e-163	-6.74559e-163	8.1604e-163	-3.42029e-163	4.94906e-163	2.69452e-163	1.11379e-162	-1.32762e-162	9.17714e-163	9.73156e-163	8.86456e-163	2.1593e-163	1.14244e-163	-8.74186e-164	5.31159e-164	0
4.44329e-164	-4.26813e-163	7.75938e-163	-2.87447e-163	-1.52025e-163	-1.30139e-164	5.49905e-163	4.15435e-163	1.3318e-163	2.74471e-163	-1.04667e-163	3.27646e-163	6.80184e-163	1.26567e-162	1.48519e-164	-2.07297e-163	-6.74559e-163	8.1604e-163	-3.42029e-163	4.94906e-163	2.69452e-163	1.11379e-162	-1.32762e-162	9.17714e-163	9.73156e-163	8.86456e-163	2.1593e-163	1.14244e-163	-8.74186e-164	5.31159e-164	0
4.44329e-164	-4.26813e-163	7.75938e-163	-2.87447e-163	-1.52025e-163	-1.30139e-164	5.49905e-163	4.15435e-163	1.3318e-163	2.74471e-163	-1.04667e-163	3.27646e-163	6.80184e-163	1.26567e-162	1.48519e-164	-2.07297e-163	-6.74559e-163	8.1604e-163	-3.42029e-163	4.94906e-163	2.69452e-163	1.11379e-162	-1.32762e-162	9.17714e-163	9.73156e-163	8.86456e-163	2.1593e-163	1.14244e-163	-8.74186e-164	5.31159e-164	0
4.44329e-164	-4.26813e-163	7.75938e-163	-2.87447e-163	-1.52025e-163	-1.30139e-164	5.49905e-163	4.15435e-163	1.3318e-163	2.74471e-163	-1.04667e-163	3.27646e-163	6.80184e-163	1.26567e-162	1.48519e-164	-2.07297e-163	-6.74559e-163	8.1604e-163	-3.42029e-163	4.94906e-163	2.69452e-163	1.11379e-162	-1.32762e-162	9.17714e-163	9.73156e-163	8.86456e-163	2.1593e-163	1.14244e-163	-8.74186e-164	5.31159e-164	0
4.44329e-164	-4.26813e-163	7.75938e-163	-2.87447e-163	-1.52025e-163	-1.30139e-164	5.49905e-163	4.15435e-163	1.3318e-163	2.74471e-163	-1.04667e-163	3.27646e-163	6.80184e-163	1.26567e-162	1.48519e-164	-2.07297e-163	-6.74559e-163	8.1604e-163	-3.42029e-163	4.94906e-163	2.69452e-163	1.11379e-162	-1.32762e-162	9.17714e-163	9.73156e-163	8.86456e-163	2.1593e-163	1.14244e-163	-8.74186e-164	5.31159e-164	0
4.44329e-164	-4.26813e-163	7.75938e-163	-2.87447e-163	-1.52025e-163	-1.30139e-164	5.49905e-163	4.15435e-163	1.3318e-163	2.74471e-163	-1.04667e-163	3.27646e-163	6.80184e-163	1.26567e-162	1.48519e-164	-2.07297e-163	-6.74559e-163	8.1604e-163	-3.42029e-163	4.94906e-163	2.69452e-163	1.11379e-162	-1.32762e-162	9.17714e-163	9.73156e-163	8.86456e-163	2.1593e-163	1.14244e-163	-8.74186e-164	5.31159e-164	0
4.44329e-164	-4.26813e-163	7.75938e-163	-2.87447e-163	-1.52025e-163	-1.30139e-164	5.49905e-163	4.15435e-163	1.3318e-163	2.74471e-163	-1.04667e-163	3.27646e-163	6.80184e-163	1.26567e-162	1.48519e-164	-2.07297e-163	-6.74559e-163	8.1604e-163	-3.42029e-163	4.94906e-163	2.69452e-163	1.11379e-162	-1.32762e-162	9.17714e-163	9.73156e-163	8.86456e-163	2.1593e-163	1.14244e-163	-8.74186e-164	5.31159e-164	0
4.44329e-164	-4.26813e-163	7.75938e-163	-2.87447e-163	-1.52025e-163	-1.30139e-164	5.49905e-163	4.15435e-163	1.3318e-163	2.74471e-163	-1.04667e-163	3.27646e-163	6.80184e-163	1.26567e-162	1.48519e-164	-2.07297e-163	-6.74559e-163	8.1604e-163	-3.42029e-163	4.94906e-163	2.69452e-163	1.11379e-162	-1.32762e-162	9.17714e-163	9.73156e-163	8.86456e-163	2.1593e-163	1.14244e-163	-8.74186e-164	5.31159e-164	0
4.44329e-164	-4.26813e-163	7.75938e-163	-2.87447e-163	-1.52025e-163	-1.30139e-164	5.49905e-163	4.15435e-163	1.3318e-163	2.74471e-163	-1.04667e-163	3.27646e-163	6.80184e-163	1.26567e-162	1.48519e-164	-2.07297e-163	-6.74559e-163	8.1604e-163	-3.42029e-163	4.94906e-163	2.69452e-163	1.11379e-162	-1.32762e-162	9.17714e-163	9.73156e-163	8.86456e-163	2.1593e-163	1.14244e-163	-8.74186e-164	5.31159e-164	0
4.44329e-164	-4.26813e-163	7.75938e-163	-2.87447e-163	-1.52025e-163	-1.30139e-164	5.49905e-163	4.15435e-163	1.3318e-163	2.74471e-163	-1.04667e-163	3.27646e-163	6.80184e-163	1.26567e-162	1.48519e-164	-2.07297e-163	-6.74559e-163	8.1604e-163	-3.42029e-163	4.94906e-163	2.69452e-163	1.11379e-162	-1.32762e-162	9.17714e-163	9.73156e-163	8.86456e-163	2.1593e-163	1.14244e-163	-8.74186e-164	5.31159e-164	0
4.44329e-164	-4.26813e-163	7.75938e-163	-2.87447e-163	-1.52025e-163	-1.30139e-164	5.49905e-163	4.15435e-163	1.3318e-163	2.74471e-163	-1.04667e-163	3.27646e-163	6.80184e-163	1.26567e-162	1.48519e-164	-2.07297e-163	-6.74559e-163	8.1604e-163	-3.42029e-163	4.94906e-163	2.69452e-163	1.11379e-162	-1.32762e-162	9.17714e-163	9.73156e-163	8.86456e-163	2.1593e-163	1.14244e-163	-8.74186e-164	5.31159e-164	0
4.44329e-164	-4.26813e-163	7.75938e-163	-2.87447e-163	-1.52025e-163	-1.30139e-164	5.49905e-163	4.15435e-163	1.3318e-163	2.74471e-163	-1.04667e-163	3.27646e-163	6.80184e-163	1.26567e-162	1.48519e-164	-2.07297e-163	-6.74559e-163	8.1604e-163	-3.42029e-163	4.94906e-163	2.69452e-163	1.11379e-162	-1.32762e-162	9.17714e-163	9.73156e-163	8.86456e-163	2.1593e-163	1.14244e-163	-8.74186e-164	5.31159e-164	0
4.44329e-164	-4.26813e-163	7.75938e-163	-2.87447e-163	-1.52025e-163	-1.30139e-164	5.49905e-163	4.15435e-163	1.3318e-163	2.74471e-163	-1.04667e-163	3.27646e-163	6.80184e-163	1.26567e-162	1.48519e-164	-2.07297e-163	-6.74559e-163	8.1604e-163	-3.42029e-163	4.94906e-163	2.69452e-163	1.11379e-162	-1.32762e-162	9.17714e-163	9.73156e-163	8.86456e-163	2.1593e-163	1.14244e-163	-8.74186e-164	5.31159e-164	0
4.44329e-164	-4.26813e-163	7.75938e-163	-2.87447e-163	-1.52025e-163	-1.30139e-164	5.49905e-163	4.15435e-163	1.3318e-163	2.74471e-163	-1.04667e-163	3.27646e-163	6.80184e-163	1.26567e-162	1.48519e-164	-2.07297e-163	-6.74559e-163	8.1604e-163	-3.42029e-163	4.94906e-163	2.69452e-163	1.11379e-162	-1.32762e-162	9.17714e-163	9.73156e-163	8.86456e-163	2.1593e-163	1.14244e-163	-8.74186e-164	5.31159e-164	0
4.44329e-164	-4.26813e-163	7.75938e-163	-2.87447e-163	-1.52025e-163	-1.30139e-164	5.49905e-163	4.15435e-163	1.3318e-163	2.74471e-163	-1.04667e-163	3.27646e-163	6.80184e-163	1.26567e-162	1.48519e-164	-2.07297e-163	-6.74559e-163	8.1604e-163	-3.42029e-163	4.94906e-163	2.69452e-163	1.11379e-162	-1.32762e-162	9.17714e-163	9.73156e-163	8.86456e-163	2.1593e-163	1.14244e-163	-8.74186e-164	5.31159e-164	0
4.44329e-164	-4.26813e-163	7.75938e-163	-2.87447e-163	-1.52025e-163	-1.30139e-164	5.49905e-163	4.15435e-163	1.3318e-163	2.74471e-163	-1.04667e-163	3.27646e-163	6.80184e-163	1.26567e-162	1.48519e-164	-2.07297e-163	-6.74559e-163	8.1604e-163	-3.42029e-163	4.94906e-163	2.69452e-163	1.11379e-162	-1.32762e-162	9.17714e-163	9.73156e-163	8.86456e-163	2.1593e-163	1.14244e-163	-8.74186e-164	5.31159e-164	0
4.44329e-164	-4.26813e-163	7.75938e-163	-2.87447e-163	-1.52025e-163	-1.30139e-164	5.49905e-163	4.15435e-163	1.3318e-163	2.74471e-163	-1.04667e-163	3.27646e-163	6.80184e-163	1.26567e-162	1.48519e-164	-2.07297e-163	-6.74559e-163	8.1604e-163	-3.42029e-163	4.94906e-163	2.69452e-163	1.11379e-162	-1.32762e-162	9.17714e-163	9.73156e-163	8.86456e-163	2.1593e-163	1.14244e-163	-8.74186e-164	5.31159e-164	0
4.44329e-164	-4.26813e-163	7.75938e-163	-2.87447e-163	-1.52025e-163	-1.30139e-164	5.49905e-163	4.15435e-163	1.3318e-163	2.74471e-163	-1.04667e-163	3.27646e-163	6.80184e-163	1.26567e-162	1.48519e-164	-2.07297e-163	-6.74559e-163	8.1604e-163	-3.42029e-163	4.94906e-163	2.69452e-163	1.11379e-162	-1.32762e-162	9.17714e-163	9.73156e-163	8.86456e-163	2.1593e-163	1.14244e-163	-8.74186e-164	5.31159e-164	0
4.44329e-164	-4.26813e-163	7.75938e-163	-2.87447e-163	-1.52025e-163	-1.30139e-164	5.49905e-163	4.15435e-163	1.3318e-163	2.74471e-163	-1.04667e-163	3.27646e-163	6.80184e-163	1.26567e-162	1.48519e-164	-2.07297e-163	-6.74559e-163	8.1604e-163	-3.42029e-163	4.94906e-163	2.69452e-163	1.11379e-162	-1.32762e-162	9.17714e-163	9.73156e-163	8.86456e-163	2.1593e-163	1.14244e-163	-8.74186e-164	5.31159e-164	0
4.44329e-164	-4.26813e-163	7.75938e-163	-2.87447e-163	-1.52025e-163	-1.30139e-164	5.49905e-163	4.15435e-163	1.3318e-163	2.74471e-163	-1.04667e-163	3.27646e-163	6.80184e-163	1.26567e-162	1.48519e-164	-2.07297e-163	-6.74559e-163	8.1604e-163	-3.42029e-163	4.94906e-163	2.69452e-163	1.11379e-162	-1.32762e-162	9.17714e-163	9.73156e-163	8.86456e-163	2.1593e-163	1.14244e-163	-8.74186e-164	5.31159e-164	0
4.44329e-164	-4.26813e-163	7.75938e-163	-2.87447e-163	-1.52025e-163	-1.30139e-164	5.49905e-163	4.15435e-163	1.3318e-163	2.74471e-163	-1.04667e-163	3.27646e-163	6.80184e-163	1.26567e-162	1.48519e-164	-2.07297e-163	-6.74559e-163	8.1604e-163	-3.42029e-163	4.94906e-163	2.69452e-163	1.11379e-162	-1.32762e-162	9.17714e-163	9.73156e-163	8.86456e-163	2.1593e-163	1.14244e-163	-8.74186e-164	5.31159e-164	0
4.44329e-164	-4.26813e-163	7.75938e-163	-2.87447e-163	-1.52025e-163	-1.30139e-164	5.49905e-163	4.15435e-163	1.3318e-163	2.74471e-163	-1.04667e-163	3.27646e-163	6.80184e-163	1.26567e-162	1.48519e-164	-2.07297e-163	-6.74559e-163	8.1604e-163	-3.42029e-163	4.94906e-163	2.69452e-163	1.11379e-162	-1.32762e-162	9.17714e-163	9.73156e-163	8.86456e-163	2.1593e-163	1.14244e-163	-8.74186e-164	5.31159e-164	0
4.44329e-164	-4.26813e-163	7.75938e-163	-2.87447e-163	-1.52025e-163	-1.30139e-164	5.49905e-163	4.15435e-163	1.3318e-163	2.74471e-163	-1.04667e-163	3.27646e-163	6.80184e-163	1.26567e-162	1.48519e-164	-2.07297e-163	-6.74559e-163	8.1604e-163	-3.42029e-163	4.94906e-163	2.69452e-163	1.11379e-162	-1.32762e-162	9.17714e-163	9.73156e-163	8.86456e-163	2.1593e-163	1.14244e-163	-8.74186e-164	5.31159e-164	0
4.44329e-164	-4.26813e-163	7.75938e-163	-2.87447e-163	-1.52025e-163	-1.30139e-164	5.49905e-163	4.15435e-163	1.3318e-163	2.74471e-163	-1.04667e-163	3.27646e-163	6.80184e-163	1.26567e-162	1.48519e-164	-2.07297e-163	-6.74559e-163	8.1604e-163	-3.42029e-163	4.94906e-163	2.69452e-163	1.11379e-162	-1.32762e-162	9.17714e-163	9.73156e-163	8.86456e-163	2.1593e-163	1.14244e-163	-8.74186e-164	5.31159e-164	0
4.44329e-164	-4.26813e-163	7.75938e-163	-2.87447e-163	-1.52025e-163	-1.30139e-164	5.49905e-163	4.15435e-163	1.3318e-163	2.74471e-163	-1.04667e-163	3.27646e-163	6.80184e-163	1.26567e-162	1.48519e-164	-2.07297e-163	-6.74559e-163	8.1604e-163	-3.42029e-163	4.94906e-163	2.69452e-163	1.11379e-162	-1.32762e-162	9.17714e-163	9.73156e-163	8.86456e-163	2.1593e-163	1.14244e-163	-8.74186e-164	5.31159e-164	0
4.44329e-164	-4.26813e-163	7.75938e-163	-2.87447e-163	-1.52025e-163	-1.30139e-164	5.49905e-163	4.15435e-163	1.3318e-163	2.74471e-163	-1.04667e-163	3.27646e-163	6.80184e-163	1.26567e-162	1.48519e-164	-2.07297e-163	-6.74559e-163	8.1604e-163	-3.42029e-163	4.94906e-163	2.69452e-163	1.11379e-162	-1.32762e-162	9.17714e-163	9.73156e-163	8.86456e-163	2.1593e-163	1.14244e-163	-8.74186e-164	5.31159e-164	0
4.44329e-164	-4.26813e-163	7.75938e-163	-2.87447e-163	-1.52025e-163	-1.30139e-164	5.49905e-163	4.15435e-163	1.3318e-163	2.74471e-163	-1.04667e-163	3.27646e-163	6.80184e-163	1.26567e-162	1.48519e-164	-2.07297e-163	-6.74559e-163	8.1604e-163	-3.42029e-163	4.94906e-163	2.69452e-163	1.11379e-162	-1.32762e-162	9.17714e-163	9.73156e-163	8.86456e-163	2.1593e-163	1.14244e-163	-8.74186e-164	5.31159e-164	0
4.44329e-164	-4.26813e-163	7.75938e-163	-2.87447e-163	-1.52025e-163	-1.30139e-164	5.49905e-163	4.15435e-163	1.3318e-163	2.74471e-163	-1.04667e-163	3.27646e-163	6.80184e-163	1.26567e-162	1.48519e-164	-2.07297e-163	-6.74559e-163	8.1604e-163	-3.42029e-163	4.94906e-163	2.69452e-163	1.11379e-162	-1.32762e-162	9.17714e-163	9.73156e-163	8.86456e-163	2.1593e-163	1.14244e-163	-8.74186e-164	5.31159e-164	0
4.44329e-164	-4.26813e-163	7.75938e-163	-2.87447e-163	-1.52025e-163	-1.30139e-164	5.49905e-163	4.15435e-163	1.3318e-163	2.74471e-163	-1.04667e-163	3.27646e-163	6.80184e-163	1.26567e-162	1.48519e-164	-2.07297e-163	-6.74559e-163	8.1604e-163	-3.42029e-163	4.94906e-163	2.69452e-163	1.11379e-162	-1.32762e-162	9.17714e-163	9.73156e-163	8.86456e-163	2.1593e-163	1.14244e-163	-8.74186e-164	5.31159e-164	0
4.44329e-164	-4.26813e-163	7.75938e-163	-2.87447e-163	-1.52025e-163	-1.30139e-164	5.49905e-163	4.15435e-163	1.3318e-163	2.74471e-163	-1.04667e-163	3.27646e-163	6.80184e-163	1.26567e-162	1.48519e-164	-2.07297e-163	-6.74559e-163	8.1604e-163	-3.42029e-163	4.94906e-163	2.69452e-163	1.11379e-162	-1.32762e-162	9.17714e-163	9.73156e-163	8.86456e-163	2.1593e-163	1.14244e-163	-8.74186e-164	5.31159e-164	0
4.44329e-164	-4.26813e-163	7.75938e-163	-2.87447e-163	-1.52025e-163	-1.30139e-164	5.49905e-163	4.15435e-163	1.3318e-163	2.74471e-163	-1.04667e-163	3.27646e-163	6.80184e-163	1.26567e-162	1.48519e-164	-2.07297e-163	-6.74559e-163	8.1604e-163	-3.42029e-163	4.94906e-163	2.69452e-163	1.11379e-162	-1.32762e-162	9.17714e-163	9.73156e-163	8.86456e-163	2.1593e-163	1.14244e-163	-8.74186e-164	5.31159e-164	0
4.44329e-164	-4.26813e-163	7.75938e-163	-2.87447e-163	-1.52025e-163	-1.30139e-164	5.49905e-163	4.15435e-163	1.3318e-163	2.74471e-163	-1.04667e-163	3.27646e-163	6.80184e-163	1.26567e-162	1.48519e-164	-2.07297e-163	-6.74559e-163	8.1604e-163	-3.42029e-163	4.94906e-163	2.69452e-163	1.11379e-162	-1.32762e-162	9.17714e-163	9.73156e-163	8.86456e-163	2.1593e-163	1.14244e-163	-8.74186e-164	5.31159e-164	0
4.44329e-164	-4.26813e-163	7.75938e-163	-2.87447e-163	-1.52025e-163	-1.30139e-164	5.49905e-163	4.15435e-163	1.3318e-163	2.74471e-163	-1.04667e-163	3.27646e-163	6.80184e-163	1.26567e-162	1.48519e-164	-2.07297e-163	-6.74559e-163	8.1604e-163	-3.42029e-163	4.94906e-163	2.69452e-163	1.11379e-162	-1.32762e-162	9.17714e-163	9.73156e-163	8.86456e-163	2.1593e-163	1.14244e-163	-8.74186e-164	5.31159e-164	0
4.44329e-164	-4.26813e-163	7.75938e-163	-2.87447e-163	-1.52025e-163	-1.30139e-164	5.49905e-163	4.15435e-163	1.3318e-163	2.74471e-163	-1.04667e-163	3.27646e-163	6.80184e-163	1.26567e-162	1.48519e-164	-2.07297e-163	-6.74559e-163	8.1604e-163	-3.42029e-163	4.94906e-163	2.69452e-163	1.11379e-162	-1.32762e-162	9.17714e-163	9.73156e-163	8.86456e-163	2.1593e-163	1.14244e-163	-8.74186e-164	5.31159e-164	0
4.44329e-164	-4.26813e-163	7.75938e-163	-2.87447e-163	-1.52025e-163	-1.30139e-164	5.49905e-163	4.15435e-163	1.3318e-163	2.74471e-163	-1.04667e-163	3.27646e-163	6.80184e-163	1.26567e-162	1.48519e-164	-2.07297e-163	-6.74559e-163	8.1604e-163	-3.42029e-163	4.94906e-163	2.69452e-163	1.11379e-162	-1.32762e-162	9.17714e-163	9.73156e-163	8.86456e-163	2.1593e-163	1.14244e-163	-8.74186e-164	5.31159e-164	0
4.44329e-164	-4.26813e-163	7.75938e-163	-2.87447e-163	-1.52025e-163	-1.30139e-164	5.49905e-163	4.15435e-163	1.3318e-163	2.74471e-163	-1.04667e-163	3.27646e-163	6.80184e-163	1.26567e-162	1.48519e-164	-2.07297e-163	-6.74559e-163	8.1604e-163	-3.42029e-163	4.94906e-163	2.69452e-163	1.11379e-162	-1.32762e-162	9.17714e-163	9.73156e-163	8.86456e-163	2.1593e-163	1.14244e-163	-8.74186e-164	5.31159e-164	0
4.44329e-164	-4.26813e-163	7.75938e-163	-2.87447e-163	-1.52025e-163	-1.30139e-164	5.49905e-163	4.15435e-163	1.3318e-163	2.74471e-163	-1.04667e-163	3.27646e-163	6.80184e-163	1.26567e-162	1.48519e-164	-2.07297e-163	-6.74559e-163	8.1604e-163	-3.42029e-163	4.94906e-163	2.69452e-163	1.11379e-162	-1.32762e-162	9.17714e-163	9.73156e-163	8.86456e-163	2.1593e-163	1.14244e-163	-8.74186e-164	5.31159e-164	0
4.44329e-164	-4.26813e-163	7.75938e-163	-2.87447e-163	-1.52025e-163	-1.30139e-164	5.49905e-163	4.15435e-163	1.3318e-163	2.74471e-163	-1.04667e-163	3.27646e-163	6.80184e-163	1.26567e-162	1.48519e-164	-2.07297e-163	-6.74559e-163	8.1604e-163	-3.42029e-163	4.94906e-163	2.69452e-163	1.11379e-162	-1.32762e-162	9.17714e-163	9.73156e-163	8.86456e-163	2.1593e-163	1.14244e-163	-8.74186e-164	5.31159e-164	0
4.44329e-164	-4.26813e-163	7.75938e-163	-2.87447e-163	-1.52025e-163	-1.30139e-164	5.49905e-163	4.15435e-163	1.3318e-163	2.74471e-163	-1.04667e-163	3.27646e-163	6.80184e-163	1.26567e-162	1.48519e-164	-2.07297e-163	-6.74559e-163	8.1604e-163	-3.42029e-163	4.94906e-163	2.69452e-163	1.11379e-162	-1.32762e-162	9.17714e-163	9.73156e-163	8.86456e-163	2.1593e-163	1.14244e-163	-8.74186e-164	5.31159e-164	0
4.44329e-164	-4.26813e-163	7.75938e-163	-2.87447e-163	-1.52025e-163	-1.30139e-164	5.49905e-163	4.15435e-163	1.3318e-163	2.74471e-163	-1.04667e-163	3.27646e-163	6.80184e-163	1.26567e-162	1.48519e-164	-2.07297e-163	-6.74559e-163	8.1604e-163	-3.42029e-163	4.94906e-163	2.69452e-163	1.11379e-162	-1.32762e-162	9.17714e-163	9.73156e-163	8.86456e-163	2.1593e-163	1.14244e-163	-8.74186e-164	5.31159e-164	0
4.44329e-164	-4.26813e-163	7.75938e-163	-2.87447e-163	-1.52025e-163	-1.30139e-164	5.49905e-163	4.15435e-163	1.3318e-163	2.74471e-163	-1.04667e-163	3.27646e-163	6.80184e-163	1.26567e-162	1.48519e-164	-2.07297e-163	-6.74559e-163	8.1604e-163	-3.42029e-163	4.94906e-163	2.69452e-163	1.11379e-162	-1.32762e-162	9.17714e-163	9.73156e-163	8.86456e-163	2.1593e-163	1.14244e-163	-8.74186e-164	5.31159e-164	0
4.44329e-164	-4.26813e-163	7.75938e-163	-2.87447e-163	-1.52025e-163	-1.30139e-164	5.49905e-163	4.15435e-163	1.3318e-163	2.74471e-163	-1.04667e-163	3.27646e-163	6.80184e-163	1.26567e-162	1.48519e-164	-2.07297e-163	-6.74559e-163	8.1604e-163	-3.42029e-163	4.94906e-163	2.69452e-163	1.11379e-162	-1.32762e-162	9.17714e-163	9.73156e-163	8.86456e-163	2.1593e-163	1.14244e-163	-8.74186e-164	5.31159e-164	0
4.44329e-164	-4.26813e-163	7.75938e-163	-2.87447e-163	-1.52025e-163	-1.30139e-164	5.49905e-163	4.15435e-163	1.3318e-163	2.74471e-163	-1.04667e-163	3.27646e-163	6.80184e-163	1.26567e-162	1.48519e-164	-2.07297e-163	-6.74559e-163	8.1604e-163	-3.42029e-163	4.94906e-163	2.69452e-163	1.11379e-162	-1.32762e-162	9.17714e-163	9.73156e-163	8.86456e-163	2.1593e-163	1.14244e-163	-8.74186e-164	5.31159e-164	0
4.44329e-164	-4.26813e-163	7.75938e-163	-2.87447e-163	-1.52025e-163	-1.30139e-164	5.49905e-163	4.15435e-163	1.3318e-163	2.74471e-163	-1.04667e-163	3.27646e-163	6.80184e-163	1.26567e-162	1.48519e-164	-2.07297e-163	-6.74559e-163	8.1604e-163	-3.42029e-163	4.94906e-163	2.69452e-163	1.11379e-162	-1.32762e-162	9.17714e-163	9.73156e-163	8.86456e-163	2.1593e-163	1.14244e-163	-8.74186e-164	5.31159e-164	0
4.44329e-164	-4.26813e-163	7.75938e-163	-2.87447e-163	-1.52025e-163	-1.30139e-164	5.49905e-163	4.15435e-163	1.3318e-163	2.74471e-163	-1.04667e-163	3.27646e-163	6.80184e-163	1.26567e-162	1.48519e-164	-2.07297e-163	-6.74559e-163	8.1604e-163	-3.42029e-163	4.94906e-163	2.69452e-163	1.11379e-162	-1.32762e-162	9.17714e-163	9.73156e-163	8.86456e-163	2.1593e-163	1.14244e-163	-8.74186e-164	5.31159e-164	0
4.44329e-164	-4.26813e-163	7.75938e-163	-2.87447e-163	-1.52025e-163	-1.30139e-164	5.49905e-163	4.15435e-163	1.3318e-163	2.74471e-163	-1.04667e-163	3.27646e-163	6.80184e-163	1.26567e-162	1.48519e-164	-2.07297e-163	-6.74559e-163	8.1604e-163	-3.42029e-163	4.94906e-163	2.69452e-163	1.11379e-162	-1.32762e-162	9.17714e-163	9.73156e-163	8.86456e-163	2.1593e-163	1.14244e-163	-8.74186e-164	5.31159e-164	0
4.44329e-164	-4.26813e-163	7.75938e-163	-2.87447e-163	-1.52025e-163	-1.30139e-164	5.49905e-163	4.15435e-163	1.3318e-163	2.74471e-163	-1.04667e-163	3.27646e-163	6.80184e-163	1.26567e-162	1.48519e-164	-2.07297e-163	-6.74559e-163	8.1604e-163	-3.42029e-163	4.94906e-163	2.69452e-163	1.11379e-162	-1.32762e-162	9.17714e-163	9.73156e-163	8.86456e-163	2.1593e-163	1.14244e-163	-8.74186e-164	5.31159e-164	0
4.44329e-164	-4.26813e-163	7.75938e-163	-2.87447e-163	-1.52025e-163	-1.30139e-164	5.49905e-163	4.15435e-163	1.3318e-163	2.74471e-163	-1.04667e-163	3.27646e-163	6.80184e-163	1.26567e-162	1.48519e-164	-2.07297e-163	-6.74559e-163	8.1604e-163	-3.42029e-163	4.94906e-163	2.69452e-163	1.11379e-162	-1.32762e-162	9.17714e-163	9.73156e-163	8.86456e-163	2.1593e-163	1.14244e-163	-8.74186e-164	5.31159e-164	0
4.44329e-164	-4.26813e-163	7.75938e-163	-2.87447e-163	-1.52025e-163	-1.30139e-164	5.49905e-163	4.15435e-163	1.3318e-163	2.74471e-163	-1.04667e-163	3.27646e-163	6.80184e-163	1.26567e-162	1.48519e-164	-2.07297e-163	-6.74559e-163	8.1604e-163	-3.42029e-163	4.94906e-163	2.69452e-163	1.11379e-162	-1.32762e-162	9.17714e-163	9.73156e-163	8.86456e-163	2.1593e-163	1.14244e-163	-8.74186e-164	5.31159e-164	0
4.44329e-164	-4.26813e-163	7.75938e-163	-2.87447e-163	-1.52025e-163	-1.30139e-164	5.49905e-163	4.15435e-163	1.3318e-163	2.74471e-163	-1.04667e-163	3.27646e-163	6.80184e-163	1.26567e-162	1.48519e-164	-2.07297e-163	-6.74559e-163	8.1604e-163	-3.42029e-163	4.94906e-163	2.69452e-163	1.11379e-162	-1.32762e-162	9.17714e-163	9.73156e-163	8.86456e-163	2.1593e-163	1.14244e-163	-8.74186e-164	5.31159e-164	0
4.44329e-164	-4.26813e-163	7.75938e-163	-2.87447e-163	-1.52025e-163	-1.30139e-164	5.49905e-163	4.15435e-163	1.3318e-163	2.74471e-163	-1.04667e-163	3.27646e-163	6.80184e-163	1.26567e-162	1.48519e-164	-2.07297e-163	-6.74559e-163	8.1604e-163	-3.42029e-163	4.94906e-163	2.69452e-163	1.11379e-162	-1.32762e-162	9.17714e-163	9.73156e-163	8.86456e-163	2.1593e-163	1.14244e-163	-8.74186e-164	5.31159e-164	0
4.44329e-164	-4.26813e-163	7.75938e-163	-2.87447e-163	-1.52025e-163	-1.30139e-164	5.49905e-163	4.15435e-163	1.3318e-163	2.74471e-163	-1.04667e-163	3.27646e-163	6.80184e-163	1.26567e-162	1.48519e-164	-2.07297e-163	-6.74559e-163	8.1604e-163	-3.42029e-163	4.94906e-163	2.69452e-163	1.11379e-162	-1.32762e-162	9.17714e-163	9.73156e-163	8.86456e-163	2.1593e-163	1.14244e-163	-8.74186e-164	5.31159e-164	0
4.44329e-164	-4.26813e-163	7.75938e-163	-2.87447e-163	-1.52025e-163	-1.30139e-164	5.49905e-163	4.15435e-163	1.3318e-163	2.74471e-163	-1.04667e-163	3.27646e-163	6.80184e-163	1.26567e-162	1.48519e-164	-2.07297e-163	-6.74559e-163	8.1604e-163	-3.42029e-163	4.94906e-163	2.69452e-163	1.11379e-162	-1.32762e-162	9.17714e-163	9.73156e-163	8.86456e-163	2.1593e-163	1.14244e-163	-8.74186e-164	5.31159e-164	0
4.44329e-164	-4.26813e-163	7.75938e-163	-2.87447e-163	-1.52025e-163	-1.30139e-164	5.49905e-163	4.15435e-163	1.3318e-163	2.74471e-163	-1.04667e-163	3.27646e-163	6.80184e-163	1.26567e-162	1.48519e-164	-2.07297e-163	-6.74559e-163	8.1604e-163	-3.42029e-163	4.94906e-163	2.69452e-163	1.11379e-162	-1.32762e-162	9.17714e-163	9.73156e-163	8.86456e-163	2.1593e-163	1.14244e-163	-8.74186e-164	5.31159e-164	0
4.44329e-164	-4.26813e-163	7.75938e-163	-2.87447e-163	-1.52025e-163	-1.30139e-164	5.49905e-163	4.15435e-163	1.3318e-163	2.74471e-163	-1.04667e-163	3.27646e-163	6.80184e-163	1.26567e-162	1.48519e-164	-2.07297e-163	-6.74559e-163	8.1604e-163	-3.42029e-163	4.94906e-163	2.69452e-163	1.11379e-162	-1.32762e-162	9.17714e-163	9.73156e-163	8.86456e-163	2.1593e-163	1.14244e-163	-8.74186e-164	5.31159e-164	0
4.44329e-164	-4.26813e-163	7.75938e-163	-2.87447e-163	-1.52025e-163	-1.30139e-164	5.49905e-163	4.15435e-163	1.3318e-163	2.74471e-163	-1.04667e-163	3.27646e-163	6.80184e-163	1.26567e-162	1.48519e-164	-2.07297e-163	-6.74559e-163	8.1604e-163	-3.42029e-163	4.94906e-163	2.69452e-163	1.11379e-162	-1.32762e-162	9.17714e-163	9.73156e-163	8.86456e-163	2.1593e-163	1.14244e-163	-8.74186e-164	5.31159e-164	0
4.44329e-164	-4.26813e-163	7.75938e-163	-2.87447e-163	-1.52025e-163	-1.30139e-164	5.49905e-163	4.15435e-163	1.3318e-163	2.74471e-163	-1.04667e-163	3.27646e-163	6.80184e-163	1.26567e-162	1.48519e-164	-2.07297e-163	-6.74559e-163	8.1604e-163	-3.42029e-163	4.94906e-163	2.69452e-163	1.11379e-162	-1.32762e-162	9.17714e-163	9.73156e-163	8.86456e-163	2.1593e-163	1.14244e-163	-8.74186e-164	5.31159e-164	0
4.44329e-164	-4.26813e-163	7.75938e-163	-2.87447e-163	-1.52025e-163	-1.30139e-164	5.49905e-163	4.15435e-163	1.3318e-163	2.74471e-163	-1.04667e-163	3.27646e-163	6.80184e-163	1.26567e-162	1.48519e-164	-2.07297e-163	-6.74559e-163	8.1604e-163	-3.42029e-163	4.94906e-163	2.69452e-163	1.11379e-162	-1.32762e-162	9.17714e-163	9.73156e-163	8.86456e-163	2.1593e-163	1.14244e-163	-8.74186e-164	5.31159e-164	0
4.44329e-164	-4.26813e-163	7.75938e-163	-2.87447e-163	-1.52025e-163	-1.30139e-164	5.49905e-163	4.15435e-163	1.3318e-163	2.74471e-163	-1.04667e-163	3.27646e-163	6.80184e-163	1.26567e-162	1.48519e-164	-2.07297e-163	-6.74559e-163	8.1604e-163	-3.42029e-163	4.94906e-163	2.69452e-163	1.11379e-162	-1.32762e-162	9.17714e-163	9.73156e-163	8.86456e-163	2.1593e-163	1.14244e-163	-8.74186e-164	5.31159e-164	0
4.44329e-164	-4.26813e-163	7.75938e-163	-2.87447e-163	-1.52025e-163	-1.30139e-164	5.49905e-163	4.15435e-163	1.3318e-163	2.74471e-163	-1.04667e-163	3.27646e-163	6.80184e-163	1.26567e-162	1.48519e-164	-2.07297e-163	-6.74559e-163	8.1604e-163	-3.42029e-163	4.94906e-163	2.69452e-163	1.11379e-162	-1.32762e-162	9.17714e-163	9.73156e-163	8.86456e-163	2.1593e-163	1.14244e-163	-8.74186e-164	5.31159e-164	0
4.44329e-164	-4.26813e-163	7.75938e-163	-2.87447e-163	-1.52025e-163	-1.30139e-164	5.49905e-163	4.15435e-163	1.3318e-163	2.74471e-163	-1.04667e-163	3.27646e-163	6.80184e-163	1.26567e-162	1.48519e-164	-2.07297e-163	-6.74559e-163	8.1604e-163	-3.42029e-163	4.94906e-163	2.69452e-163	1.11379e-162	-1.32762e-162	9.17714e-163	9.73156e-163	8.86456e-163	2.1593e-163	1.14244e-163	-8.74186e-164	5.31159e-164	0
4.44329e-164	-4.26813e-163	7.75938e-163	-2.87447e-163	-1.52025e-163	-1.30139e-164	5.49905e-163	4.15435e-163	1.3318e-163	2.74471e-163	-1.04667e-163	3.27646e-163	6.80184e-163	1.26567e-162	1.48519e-164	-2.07297e-163	-6.74559e-163	8.1604e-163	-3.42029e-163	4.94906e-163	2.69452e-163	1.11379e-162	-1.32762e-162	9.17714e-163	9.73156e-163	8.86456e-163	2.1593e-163	1.14244e-163	-8.74186e-164	5.31159e-164	0
4.44329e-164	-4.26813e-163	7.75938e-163	-2.87447e-163	-1.52025e-163	-1.30139e-164	5.49905e-163	4.15435e-163	1.3318e-163	2.74471e-163	-1.04667e-163	3.27646e-163	6.80184e-163	1.26567e-162	1.48519e-164	-2.07297e-163	-6.74559e-163	8.1604e-163	-3.42029e-163	4.94906e-163	2.69452e-163	1.11379e-162	-1.32762e-162	9.17714e-163	9.73156e-163	8.86456e-163	2.1593e-163	1.14244e-163	-8.74186e-164	5.31159e-164	0
4.44329e-164	-4.26813e-163	7.75938e-163	-2.87447e-163	-1.52025e-163	-1.30139e-164	5.49905e-163	4.15435e-163	1.3318e-163	2.74471e-163	-1.04667e-163	3.27646e-163	6.80184e-163	1.26567e-162	1.48519e-164	-2.07297e-163	-6.74559e-163	8.1604e-163	-3.42029e-163	4.94906e-163	2.69452e-163	1.11379e-162	-1.32762e-162	9.17714e-163	9.73156e-163	8.86456e-163	2.1593e-163	1.14244e-163	-8.74186e-164	5.31159e-164	0
4.44329e-164	-4.26813e-163	7.75938e-163	-2.87447e-163	-1.52025e-163	-1.30139e-164	5.49905e-163	4.15435e-163	1.3318e-163	2.74471e-163	-1.04667e-163	3.27646e-163	6.80184e-163	1.26567e-162	1.48519e-164	-2.07297e-163	-6.74559e-163	8.1604e-163	-3.42029e-163	4.94906e-163	2.69452e-163	1.11379e-162	-1.32762e-162	9.17714e-163	9.73156e-163	8.86456e-163	2.1593e-163	1.14244e-163	-8.74186e-164	5.31159e-164	0
4.44329e-164	-4.26813e-163	7.75938e-163	-2.87447e-163	-1.52025e-163	-1.30139e-164	5.49905e-163	4.15435e-163	1.3318e-163	2.74471e-163	-1.04667e-163	3.27646e-163	6.80184e-163	1.26567e-162	1.48519e-164	-2.07297e-163	-6.74559e-163	8.1604e-163	-3.42029e-163	4.94906e-163	2.69452e-163	1.11379e-162	-1.32762e-162	9.17714e-163	9.73156e-163	8.86456e-163	2.1593e-163	1.14244e-163	-8.74186e-164	5.31159e-164	0
4.44329e-164	-4.26813e-163	7.75938e-163	-2.87447e-163	-1.52025e-163	-1.30139e-164	5.49905e-163	4.15435e-163	1.3318e-163	2.74471e-163	-1.04667e-163	3.27646e-163	6.80184e-163	1.26567e-162	1.48519e-164	-2.07297e-163	-6.74559e-163	8.1604e-163	-3.42029e-163	4.94906e-163	2.69452e-163	1.11379e-162	-1.32762e-162	9.17714e-163	9.73156e-163	8.86456e-163	2.1593e-163	1.14244e-163	-8.74186e-164	5.31159e-164	0
4.44329e-164	-4.26813e-163	7.75938e-163	-2.87447e-163	-1.52025e-163	-1.30139e-164	5.49905e-163	4.15435e-163	1.3318e-163	2.74471e-163	-1.04667e-163	3.27646e-163	6.80184e-163	1.26567e-162	1.48519e-164	-2.07297e-163	-6.74559e-163	8.1604e-163	-3.42029e-163	4.94906e-163	2.69452e-163	1.11379e-162	-1.32762e-162	9.17714e-163	9.73156e-163	8.86456e-163	2.1593e-163	1.14244e-163	-8.74186e-164	5.31159e-164	0
4.44329e-164	-4.26813e-163	7.75938e-163	-2.87447e-163	-1.52025e-163	-1.30139e-164	5.49905e-163	4.15435e-163	1.3318e-163	2.74471e-163	-1.04667e-163	3.27646e-163	6.80184e-163	1.26567e-162	1.48519e-164	-2.07297e-163	-6.74559e-163	8.1604e-163	-3.42029e-163	4.94906e-163	2.69452e-163	1.11379e-162	-1.32762e-162	9.17714e-163	9.73156e-163	8.86456e-163	2.1593e-163	1.14244e-163	-8.74186e-164	5.31159e-164	0
4.44329e-164	-4.26813e-163	7.75938e-163	-2.87447e-163	-1.52025e-163	-1.30139e-164	5.49905e-163	4.15435e-163	1.3318e-163	2.74471e-163	-1.04667e-163	3.27646e-163	6.80184e-163	1.26567e-162	1.48519e-164	-2.07297e-163	-6.74559e-163	8.1604e-163	-3.42029e-163	4.94906e-163	2.69452e-163	1.11379e-162	-1.32762e-162	9.17714e-163	9.73156e-163	8.86456e-163	2.1593e-163	1.14244e-163	-8.74186e-164	5.31159e-164	0
4.44329e-164	-4.26813e-163	7.75938e-163	-2.87447e-163	-1.52025e-163	-1.30139e-164	5.49905e-163	4.15435e-163	1.3318e-163	2.74471e-163	-1.04667e-163	3.27646e-163	6.80184e-163	1.26567e-162	1.48519e-164	-2.07297e-163	-6.74559e-163	8.1604e-163	-3.42029e-163	4.94906e-163	2.69452e-163	1.11379e-162	-1.32762e-162	9.17714e-163	9.73156e-163	8.86456e-163	2.1593e-163	1.14244e-163	-8.74186e-164	5.31159e-164	0
4.44329e-164	-4.26813e-163	7.75938e-163	-2.87447e-163	-1.52025e-163	-1.30139e-164	5.49905e-163	4.15435e-163	1.3318e-163	2.74471e-163	-1.04667e-163	3.27646e-163	6.80184e-163	1.26567e-162	1.48519e-164	-2.07297e-163	-6.74559e-163	8.1604e-163	-3.42029e-163	4.94906e-163	2.69452e-163	1.11379e-162	-1.32762e-162	9.17714e-163	9.73156e-163	8.86456e-163	2.1593e-163	1.14244e-163	-8.74186e-164	5.31159e-164	0
4.44329e-164	-4.26813e-163	7.75938e-163	-2.87447e-163	-1.52025e-163	-1.30139e-164	5.49905e-163	4.15435e-163	1.3318e-163	2.74471e-163	-1.04667e-163	3.27646e-163	6.80184e-163	1.26567e-162	1.48519e-164	-2.07297e-163	-6.74559e-163	8.1604e-163	-3.42029e-163	4.94906e-163	2.69452e-163	1.11379e-162	-1.32762e-162	9.17714e-163	9.73156e-163	8.86456e-163	2.1593e-163	1.14244e-163	-8.74186e-164	5.31159e-164	0
4.44329e-164	-4.26813e-163	7.75938e-163	-2.87447e-163	-1.52025e-163	-1.30139e-164	5.49905e-163	4.15435e-163	1.3318e-163	2.74471e-163	-1.04667e-163	3.27646e-163	6.80184e-163	1.26567e-162	1.48519e-164	-2.07297e-163	-6.74559e-163	8.1604e-163	-3.42029e-163	4.94906e-163	2.69452e-163	1.11379e-162	-1.32762e-162	9.17714e-163	9.73156e-163	8.86456e-163	2.1593e-163	1.14244e-163	-8.74186e-164	5.31159e-164	0
4.44329e-164	-4.26813e-163	7.75938e-163	-2.87447e-163	-1.52025e-163	-1.30139e-164	5.49905e-163	4.15435e-163	1.3318e-163	2.74471e-163	-1.04667e-163	3.27646e-163	6.80184e-163	1.26567e-162	1.48519e-164	-2.07297e-163	-6.74559e-163	8.1604e-163	-3.42029e-163	4.94906e-163	2.69452e-163	1.11379e-162	-1.32762e-162	9.17714e-163	9.73156e-163	8.86456e-163	2.1593e-163	1.14244e-163	-8.74186e-164	5.31159e-164	0
4.44329e-164	-4.26813e-163	7.75938e-163	-2.87447e-163	-1.52025e-163	-1.30139e-164	5.49905e-163	4.15435e-163	1.3318e-163	2.74471e-163	-1.04667e-163	3.27646e-163	6.80184e-163	1.26567e-162	1.48519e-164	-2.07297e-163	-6.74559e-163	8.1604e-163	-3.42029e-163	4.94906e-163	2.69452e-163	1.11379e-162	-1.32762e-162	9.17714e-163	9.73156e-163	8.86456e-163	2.1593e-163	1.14244e-163	-8.74186e-164	5.31159e-164	0
4.44329e-164	-4.26813e-163	7.75938e-163	-2.87447e-163	-1.52025e-163	-1.30139e-164	5.49905e-163	4.15435e-163	1.3318e-163	2.74471e-163	-1.04667e-163	3.27646e-163	6.80184e-163	1.26567e-162	1.48519e-164	-2.07297e-163	-6.74559e-163	8.1604e-163	-3.42029e-163	4.94906e-163	2.69452e-163	1.11379e-162	-1.32762e-162	9.17714e-163	9.73156e-163	8.86456e-163	2.1593e-163	1.14244e-163	-8.74186e-164	5.31159e-164	0
4.44329e-164	-4.26813e-163	7.75938e-163	-2.87447e-163	-1.52025e-163	-1.30139e-164	5.49905e-163	4.15435e-163	1.3318e-163	2.74471e-163	-1.04667e-163	3.27646e-163	6.80184e-163	1.26567e-162	1.48519e-164	-2.07297e-163	-6.74559e-163	8.1604e-163	-3.42029e-163	4.94906e-163	2.69452e-163	1.11379e-162	-1.32762e-162	9.17714e-163	9.73156e-163	8.86456e-163	2.1593e-163	1.14244e-163	-8.74186e-164	5.31159e-164	0
4.44329e-164	-4.26813e-163	7.75938e-163	-2.87447e-163	-1.52025e-163	-1.30139e-164	5.49905e-163	4.15435e-163	1.3318e-163	2.74471e-163	-1.04667e-163	3.27646e-163	6.80184e-163	1.26567e-162	1.48519e-164	-2.07297e-163	-6.74559e-163	8.1604e-163	-3.42029e-163	4.94906e-163	2.69452e-163	1.11379e-162	-1.32762e-162	9.17714e-163	9.73156e-163	8.86456e-163	2.1593e-163	1.14244e-163	-8.74186e-164	5.31159e-164	0
4.44329e-164	-4.26813e-163	7.75938e-163	-2.87447e-163	-1.52025e-163	-1.30139e-164	5.49905e-163	4.15435e-163	1.3318e-163	2.74471e-163	-1.04667e-163	3.27646e-163	6.80184e-163	1.26567e-162	1.48519e-164	-2.07297e-163	-6.74559e-163	8.1604e-163	-3.42029e-163	4.94906e-163	2.69452e-163	1.11379e-162	-1.32762e-162	9.17714e-163	9.73156e-163	8.86456e-163	2.1593e-163	1.14244e-163	-8.74186e-164	5.31159e-164	0
4.44329e-164	-4.26813e-163	7.75938e-163	-2.87447e-163	-1.52025e-163	-1.30139e-164	5.49905e-163	4.15435e-163	1.3318e-163	2.74471e-163	-1.04667e-163	3.27646e-163	6.80184e-163	1.26567e-162	1.48519e-164	-2.07297e-163	-6.74559e-163	8.1604e-163	-3.42029e-163	4.94906e-163	2.69452e-163	1.11379e-162	-1.32762e-162	9.17714e-163	9.73156e-163	8.86456e-163	2.1593e-163	1.14244e-163	-8.74186e-164	5.31159e-164	0
4.44329e-164	-4.26813e-163	7.75938e-163	-2.87447e-163	-1.52025e-163	-1.30139e-164	5.49905e-163	4.15435e-163	1.3318e-163	2.74471e-163	-1.04667e-163	3.27646e-163	6.80184e-163	1.26567e-162	1.48519e-164	-2.07297e-163	-6.74559e-163	8.1604e-163	-3.42029e-163	4.94906e-163	2.69452e-163	1.11379e-162	-1.32762e-162	9.17714e-163	9.73156e-163	8.86456e-163	2.1593e-163	1.14244e-163	-8.74186e-164	5.31159e-164	0
4.44329e-164	-4.26813e-163	7.75938e-163	-2.87447e-163	-1.52025e-163	-1.30139e-164	5.49905e-163	4.15435e-163	1.3318e-163	2.74471e-163	-1.04667e-163	3.27646e-163	6.80184e-163	1.26567e-162	1.48519e-164	-2.07297e-163	-6.74559e-163	8.1604e-163	-3.42029e-163	4.94906e-163	2.69452e-163	1.11379e-162	-1.32762e-162	9.17714e-163	9.73156e-163	8.86456e-163	2.1593e-163	1.14244e-163	-8.74186e-164	5.31159e-164	0
4.44329e-164	-4.26813e-163	7.75938e-163	-2.87447e-163	-1.52025e-163	-1.30139e-164	5.49905e-163	4.15435e-163	1.3318e-163	2.74471e-163	-1.04667e-163	3.27646e-163	6.80184e-163	1.26567e-162	1.48519e-164	-2.07297e-163	-6.74559e-163	8.1604e-163	-3.42029e-163	4.94906e-163	2.69452e-163	1.11379e-162	-1.32762e-162	9.17714e-163	9.73156e-163	8.86456e-163	2.1593e-163	1.14244e-163	-8.74186e-164	5.31159e-164	0
4.44329e-164	-4.26813e-163	7.75938e-163	-2.87447e-163	-1.52025e-163	-1.30139e-164	5.49905e-163	4.15435e-163	1.3318e-163	2.74471e-163	-1.04667e-163	3.27646e-163	6.80184e-163	1.26567e-162	1.48519e-164	-2.07297e-163	-6.74559e-163	8.1604e-163	-3.42029e-163	4.94906e-163	2.69452e-163	1.11379e-162	-1.32762e-162	9.17714e-163	9.73156e-163	8.86456e-163	2.1593e-163	1.14244e-163	-8.74186e-164	5.31159e-164	0
4.44329e-164	-4.26813e-163	7.75938e-163	-2.87447e-163	-1.52025e-163	-1.30139e-164	5.49905e-163	4.15435e-163	1.3318e-163	2.74471e-163	-1.04667e-163	3.27646e-163	6.80184e-163	1.26567e-162	1.48519e-164	-2.07297e-163	-6.74559e-163	8.1604e-163	-3.42029e-163	4.94906e-163	2.69452e-163	1.11379e-162	-1.32762e-162	9.17714e-163	9.73156e-163	8.86456e-163	2.1593e-163	1.14244e-163	-8.74186e-164	5.31159e-164	0
4.44329e-164	-4.26813e-163	7.75938e-163	-2.87447e-163	-1.52025e-163	-1.30139e-164	5.49905e-163	4.15435e-163	1.3318e-163	2.74471e-163	-1.04667e-163	3.27646e-163	6.80184e-163	1.26567e-162	1.48519e-164	-2.07297e-163	-6.74559e-163	8.1604e-163	-3.42029e-163	4.94906e-163	2.69452e-163	1.11379e-162	-1.32762e-162	9.17714e-163	9.73156e-163	8.86456e-163	2.1593e-163	1.14244e-163	-8.74186e-164	5.31159e-164	0
4.44329e-164	-4.26813e-163	7.75938e-163	-2.87447e-163	-1.52025e-163	-1.30139e-164	5.49905e-163	4.15435e-163	1.3318e-163	2.74471e-163	-1.04667e-163	3.27646e-163	6.80184e-163	1.26567e-162	1.48519e-164	-2.07297e-163	-6.74559e-163	8.1604e-163	-3.42029e-163	4.94906e-163	2.69452e-163	1.11379e-162	-1.32762e-162	9.17714e-163	9.73156e-163	8.86456e-163	2.1593e-163	1.14244e-163	-8.74186e-164	5.31159e-164	0
4.44329e-164	-4.26813e-163	7.75938e-163	-2.87447e-163	-1.52025e-163	-1.30139e-164	5.49905e-163	4.15435e-163	1.3318e-163	2.74471e-163	-1.04667e-163	3.27646e-163	6.80184e-163	1.26567e-162	1.48519e-164	-2.07297e-163	-6.74559e-163	8.1604e-163	-3.42029e-163	4.94906e-163	2.69452e-163	1.11379e-162	-1.32762e-162	9.17714e-163	9.73156e-163	8.86456e-163	2.1593e-163	1.14244e-163	-8.74186e-164	5.31159e-164	0
4.44329e-164	-4.26813e-163	7.75938e-163	-2.87447e-163	-1.52025e-163	-1.30139e-164	5.49905e-163	4.15435e-163	1.3318e-163	2.74471e-163	-1.04667e-163	3.27646e-163	6.80184e-163	1.26567e-162	1.48519e-164	-2.07297e-163	-6.74559e-163	8.1604e-163	-3.42029e-163	4.94906e-163	2.69452e-163	1.11379e-162	-1.32762e-162	9.17714e-163	9.73156e-163	8.86456e-163	2.1593e-163	1.14244e-163	-8.74186e-164	5.31159e-164	0
4.44329e-164	-4.26813e-163	7.75938e-163	-2.87447e-163	-1.52025e-163	-1.30139e-164	5.49905e-163	4.15435e-163	1.3318e-163	2.74471e-163	-1.04667e-163	3.27646e-163	6.80184e-163	1.26567e-162	1.48519e-164	-2.07297e-163	-6.74559e-163	8.1604e-163	-3.42029e-163	4.94906e-163	2.69452e-163	1.11379e-162	-1.32762e-162	9.17714e-163	9.73156e-163	8.86456e-163	2.1593e-163	1.14244e-163	-8.74186e-164	5.31159e-164	0
4.44329e-164	-4.26813e-163	7.75938e-163	-2.87447e-163	-1.52025e-163	-1.30139e-164	5.49905e-163	4.15435e-163	1.3318e-163	2.74471e-163	-1.04667e-163	3.27646e-163	6.80184e-163	1.26567e-162	1.48519e-164	-2.07297e-163	-6.74559e-163	8.1604e-163	-3.42029e-163	4.94906e-163	2.69452e-163	1.11379e-162	-1.32762e-162	9.17714e-163	9.73156e-163	8.86456e-163	2.1593e-163	1.14244e-163	-8.74186e-164	5.31159e-164	0
4.44329e-164	-4.26813e-163	7.75938e-163	-2.87447e-163	-1.52025e-163	-1.30139e-164	5.49905e-163	4.15435e-163	1.3318e-163	2.74471e-163	-1.04667e-163	3.27646e-163	6.80184e-163	1.26567e-162	1.48519e-164	-2.07297e-163	-6.74559e-163	8.1604e-163	-3.42029e-163	4.94906e-163	2.69452e-163	1.11379e-162	-1.32762e-162	9.17714e-163	9.73156e-163	8.86456e-163	2.1593e-163	1.14244e-163	-8.74186e-164	5.31159e-164	0
4.44329e-164	-4.26813e-163	7.75938e-163	-2.87447e-163	-1.52025e-163	-1.30139e-164	5.49905e-163	4.15435e-163	1.3318e-163	2.74471e-163	-1.04667e-163	3.27646e-163	6.80184e-163	1.26567e-162	1.48519e-164	-2.07297e-163	-6.74559e-163	8.1604e-163	-3.42029e-163	4.94906e-163	2.69452e-163	1.11379e-162	-1.32762e-162	9.17714e-163	9.73156e-163	8.86456e-163	2.1593e-163	1.14244e-163	-8.74186e-164	5.31159e-164	0
4.44329e-164	-4.26813e-163	7.75938e-163	-2.87447e-163	-1.52025e-163	-1.30139e-164	5.49905e-163	4.15435e-163	1.3318e-163	2.74471e-163	-1.04667e-163	3.27646e-163	6.80184e-163	1.26567e-162	1.48519e-164	-2.07297e-163	-6.74559e-163	8.1604e-163	-3.42029e-163	4.94906e-163	2.69452e-163	1.11379e-162	-1.32762e-162	9.17714e-163	9.73156e-163	8.86456e-163	2.1593e-163	1.14244e-163	-8.74186e-164	5.31159e-164	0
4.44329e-164	-4.26813e-163	7.75938e-163	-2.87447e-163	-1.52025e-163	-1.30139e-164	5.49905e-163	4.15435e-163	1.3318e-163	2.74471e-163	-1.04667e-163	3.27646e-163	6.80184e-163	1.26567e-162	1.48519e-164	-2.07297e-163	-6.74559e-163	8.1604e-163	-3.42029e-163	4.94906e-163	2.69452e-163	1.11379e-162	-1.32762e-162	9.17714e-163	9.73156e-163	8.86456e-163	2.1593e-163	1.14244e-163	-8.74186e-164	5.31159e-164	0
4.44329e-164	-4.26813e-163	7.75938e-163	-2.87447e-163	-1.52025e-163	-1.30139e-164	5.49905e-163	4.15435e-163	1.3318e-163	2.74471e-163	-1.04667e-163	3.27646e-163	6.80184e-163	1.26567e-162	1.48519e-164	-2.07297e-163	-6.74559e-163	8.1604e-163	-3.42029e-163	4.94906e-163	2.69452e-163	1.11379e-162	-1.32762e-162	9.17714e-163	9.73156e-163	8.86456e-163	2.1593e-163	1.14244e-163	-8.74186e-164	5.31159e-164	0
4.44329e-164	-4.26813e-163	7.75938e-163	-2.87447e-163	-1.52025e-163	-1.30139e-164	5.49905e-163	4.15435e-163	1.3318e-163	2.74471e-163	-1.04667e-163	3.27646e-163	6.80184e-163	1.26567e-162	1.48519e-164	-2.07297e-163	-6.74559e-163	8.1604e-163	-3.42029e-163	4.94906e-163	2.69452e-163	1.11379e-162	-1.32762e-162	9.17714e-163	9.73156e-163	8.86456e-163	2.1593e-163	1.14244e-163	-8.74186e-164	5.31159e-164	0
4.44329e-164	-4.26813e-163	7.75938e-163	-2.87447e-163	-1.52025e-163	-1.30139e-164	5.49905e-163	4.15435e-163	1.3318e-163	2.74471e-163	-1.04667e-163	3.27646e-163	6.80184e-163	1.26567e-162	1.48519e-164	-2.07297e-163	-6.74559e-163	8.1604e-163	-3.42029e-163	4.94906e-163	2.69452e-163	1.11379e-162	-1.32762e-162	9.17714e-163	9.73156e-163	8.86456e-163	2.1593e-163	1.14244e-163	-8.74186e-164	5.31159e-164	0
4.44329e-164	-4.26813e-163	7.75938e-163	-2.87447e-163	-1.52025e-163	-1.30139e-164	5.49905e-163	4.15435e-163	1.3318e-163	2.74471e-163	-1.04667e-163	3.27646e-163	6.80184e-163	1.26567e-162	1.48519e-164	-2.07297e-163	-6.74559e-163	8.1604e-163	-3.42029e-163	4.94906e-163	2.69452e-163	1.11379e-162	-1.32762e-162	9.17714e-163	9.73156e-163	8.86456e-163	2.1593e-163	1.14244e-163	-8.74186e-164	5.31159e-164	0
4.44329e-164	-4.26813e-163	7.75938e-163	-2.87447e-163	-1.52025e-163	-1.30139e-164	5.49905e-163	4.15435e-163	1.3318e-163	2.74471e-163	-1.04667e-163	3.27646e-163	6.80184e-163	1.26567e-162	1.48519e-164	-2.07297e-163	-6.74559e-163	8.1604e-163	-3.42029e-163	4.94906e-163	2.69452e-163	1.11379e-162	-1.32762e-162	9.17714e-163	9.73156e-163	8.86456e-163	2.1593e-163	1.14244e-163	-8.74186e-164	5.31159e-164	0
4.44329e-164	-4.26813e-163	7.75938e-163	-2.87447e-163	-1.52025e-163	-1.30139e-164	5.49905e-163	4.15435e-163	1.3318e-163	2.74471e-163	-1.04667e-163	3.27646e-163	6.80184e-163	1.26567e-162	1.48519e-164	-2.07297e-163	-6.74559e-163	8.1604e-163	-3.42029e-163	4.94906e-163	2.69452e-163	1.11379e-162	-1.32762e-162	9.17714e-163	9.73156e-163	8.86456e-163	2.1593e-163	1.14244e-163	-8.74186e-164	5.31159e-164	0
4.44329e-164	-4.26813e-163	7.75938e-163	-2.87447e-163	-1.52025e-163	-1.30139e-164	5.49905e-163	4.15435e-163	1.3318e-163	2.74471e-163	-1.04667e-163	3.27646e-163	6.80184e-163	1.26567e-162	1.48519e-164	-2.07297e-163	-6.74559e-163	8.1604e-163	-3.42029e-163	4.94906e-163	2.69452e-163	1.11379e-162	-1.32762e-162	9.17714e-163	9.73156e-163	8.86456e-163	2.1593e-163	1.14244e-163	-8.74186e-164	5.31159e-164	0
4.44329e-164	-4.26813e-163	7.75938e-163	-2.87447e-163	-1.52025e-163	-1.30139e-164	5.49905e-163	4.15435e-163	1.3318e-163	2.74471e-163	-1.04667e-163	3.27646e-163	6.80184e-163	1.26567e-162	1.48519e-164	-2.07297e-163	-6.74559e-163	8.1604e-163	-3.42029e-163	4.94906e-163	2.69452e-163	1.11379e-162	-1.32762e-162	9.17714e-163	9.73156e-163	8.86456e-163	2.1593e-163	1.14244e-163	-8.74186e-164	5.31159e-164	0
4.44329e-164	-4.26813e-163	7.75938e-163	-2.87447e-163	-1.52025e-163	-1.30139e-164	5.49905e-163	4.15435e-163	1.3318e-163	2.74471e-163	-1.04667e-163	3.27646e-163	6.80184e-163	1.26567e-162	1.48519e-164	-2.07297e-163	-6.74559e-163	8.1604e-163	-3.42029e-163	4.94906e-163	2.69452e-163	1.11379e-162	-1.32762e-162	9.17714e-163	9.73156e-163	8.86456e-163	2.1593e-163	1.14244e-163	-8.74186e-164	5.31159e-164	0
4.44329e-164	-4.26813e-163	7.75938e-163	-2.87447e-163	-1.52025e-163	-1.30139e-164	5.49905e-163	4.15435e-163	1.3318e-163	2.74471e-163	-1.04667e-163	3.27646e-163	6.80184e-163	1.26567e-162	1.48519e-164	-2.07297e-163	-6.74559e-163	8.1604e-163	-3.42029e-163	4.94906e-163	2.69452e-163	1.11379e-162	-1.32762e-162	9.17714e-163	9.73156e-163	8.86456e-163	2.1593e-163	1.14244e-163	-8.74186e-164	5.31159e-164	0
4.44329e-164	-4.26813e-163	7.75938e-163	-2.87447e-163	-1.52025e-163	-1.30139e-164	5.49905e-163	4.15435e-163	1.3318e-163	2.74471e-163	-1.04667e-163	3.27646e-163	6.80184e-163	1.26567e-162	1.48519e-164	-2.07297e-163	-6.74559e-163	8.1604e-163	-3.42029e-163	4.94906e-163	2.69452e-163	1.11379e-162	-1.32762e-162	9.17714e-163	9.73156e-163	8.86456e-163	2.1593e-163	1.14244e-163	-8.74186e-164	5.31159e-164	0
4.44329e-164	-4.26813e-163	7.75938e-163	-2.87447e-163	-1.52025e-163	-1.30139e-164	5.49905e-163	4.15435e-163	1.3318e-163	2.74471e-163	-1.04667e-163	3.27646e-163	6.80184e-163	1.26567e-162	1.48519e-164	-2.07297e-163	-6.74559e-163	8.1604e-163	-3.42029e-163	4.94906e-163	2.69452e-163	1.11379e-162	-1.32762e-162	9.17714e-163	9.73156e-163	8.86456e-163	2.1593e-163	1.14244e-163	-8.74186e-164	5.31159e-164	0
4.44329e-164	-4.26813e-163	7.75938e-163	-2.87447e-163	-1.52025e-163	-1.30139e-164	5.49905e-163	4.15435e-163	1.3318e-163	2.74471e-163	-1.04667e-163	3.27646e-163	6.80184e-163	1.26567e-162	1.48519e-164	-2.07297e-163	-6.74559e-163	8.1604e-163	-3.42029e-163	4.94906e-163	2.69452e-163	1.11379e-162	-1.32762e-162	9.17714e-163	9.73156e-163	8.86456e-163	2.1593e-163	1.14244e-163	-8.74186e-164	5.31159e-164	0
4.44329e-164	-4.26813e-163	7.75938e-163	-2.87447e-163	-1.52025e-163	-1.30139e-164	5.49905e-163	4.15435e-163	1.3318e-163	2.74471e-163	-1.04667e-163	3.27646e-163	6.80184e-163	1.26567e-162	1.48519e-164	-2.07297e-163	-6.74559e-163	8.1604e-163	-3.42029e-163	4.94906e-163	2.69452e-163	1.11379e-162	-1.32762e-162	9.17714e-163	9.73156e-163	8.86456e-163	2.1593e-163	1.14244e-163	-8.74186e-164	5.31159e-164	0
4.44329e-164	-4.26813e-163	7.75938e-163	-2.87447e-163	-1.52025e-163	-1.30139e-164	5.49905e-163	4.15435e-163	1.3318e-163	2.74471e-163	-1.04667e-163	3.27646e-163	6.80184e-163	1.26567e-162	1.48519e-164	-2.07297e-163	-6.74559e-163	8.1604e-163	-3.42029e-163	4.94906e-163	2.69452e-163	1.11379e-162	-1.32762e-162	9.17714e-163	9.73156e-163	8.86456e-163	2.1593e-163	1.14244e-163	-8.74186e-164	5.31159e-164	0
4.44329e-164	-4.26813e-163	7.75938e-163	-2.87447e-163	-1.52025e-163	-1.30139e-164	5.49905e-163	4.15435e-163	1.3318e-163	2.74471e-163	-1.04667e-163	3.27646e-163	6.80184e-163	1.26567e-162	1.48519e-164	-2.07297e-163	-6.74559e-163	8.1604e-163	-3.42029e-163	4.94906e-163	2.69452e-163	1.11379e-162	-1.32762e-162	9.17714e-163	9.73156e-163	8.86456e-163	2.1593e-163	1.14244e-163	-8.74186e-164	5.31159e-164	0
4.44329e-164	-4.26813e-163	7.75938e-163	-2.87447e-163	-1.52025e-163	-1.30139e-164	5.49905e-163	4.15435e-163	1.3318e-163	2.74471e-163	-1.04667e-163	3.27646e-163	6.80184e-163	1.26567e-162	1.48519e-164	-2.07297e-163	-6.74559e-163	8.1604e-163	-3.42029e-163	4.94906e-163	2.69452e-163	1.11379e-162	-1.32762e-162	9.17714e-163	9.73156e-163	8.86456e-163	2.1593e-163	1.14244e-163	-8.74186e-164	5.31159e-164	0
4.44329e-164	-4.26813e-163	7.75938e-163	-2.87447e-163	-1.52025e-163	-1.30139e-164	5.49905e-163	4.15435e-163	1.3318e-163	2.74471e-163	-1.04667e-163	3.27646e-163	6.80184e-163	1.26567e-162	1.48519e-164	-2.07297e-163	-6.74559e-163	8.1604e-163	-3.42029e-163	4.94906e-163	2.69452e-163	1.11379e-162	-1.32762e-162	9.17714e-163	9.73156e-163	8.86456e-163	2.1593e-163	1.14244e-163	-8.74186e-164	5.31159e-164	0
4.44329e-164	-4.26813e-163	7.75938e-163	-2.87447e-163	-1.52025e-163	-1.30139e-164	5.49905e-163	4.15435e-163	1.3318e-163	2.74471e-163	-1.04667e-163	3.27646e-163	6.80184e-163	1.26567e-162	1.48519e-164	-2.07297e-163	-6.74559e-163	8.1604e-163	-3.42029e-163	4.94906e-163	2.69452e-163	1.11379e-162	-1.32762e-162	9.17714e-163	9.73156e-163	8.86456e-163	2.1593e-163	1.14244e-163	-8.74186e-164	5.31159e-164	0
4.44329e-164	-4.26813e-163	7.75938e-163	-2.87447e-163	-1.52025e-163	-1.30139e-164	5.49905e-163	4.15435e-163	1.3318e-163	2.74471e-163	-1.04667e-163	3.27646e-163	6.80184e-163	1.26567e-162	1.48519e-164	-2.07297e-163	-6.74559e-163	8.1604e-163	-3.42029e-163	4.94906e-163	2.69452e-163	1.11379e-162	-1.32762e-162	9.17714e-163	9.73156e-163	8.86456e-163	2.1593e-163	1.14244e-163	-8.74186e-164	5.31159e-164	0
4.44329e-164	-4.26813e-163	7.75938e-163	-2.87447e-163	-1.52025e-163	-1.30139e-164	5.49905e-163	4.15435e-163	1.3318e-163	2.74471e-163	-1.04667e-163	3.27646e-163	6.80184e-163	1.26567e-162	1.48519e-164	-2.07297e-163	-6.74559e-163	8.1604e-163	-3.42029e-163	4.94906e-163	2.69452e-163	1.11379e-162	-1.32762e-162	9.17714e-163	9.73156e-163	8.86456e-163	2.1593e-163	1.14244e-163	-8.74186e-164	5.31159e-164	0
4.44329e-164	-4.26813e-163	7.75938e-163	-2.87447e-163	-1.52025e-163	-1.30139e-164	5.49905e-163	4.15435e-163	1.3318e-163	2.74471e-163	-1.04667e-163	3.27646e-163	6.80184e-163	1.26567e-162	1.48519e-164	-2.07297e-163	-6.74559e-163	8.1604e-163	-3.42029e-163	4.94906e-163	2.69452e-163	1.11379e-162	-1.32762e-162	9.17714e-163	9.73156e-163	8.86456e-163	2.1593e-163	1.14244e-163	-8.74186e-164	5.31159e-164	0
4.44329e-164	-4.26813e-163	7.75938e-163	-2.87447e-163	-1.52025e-163	-1.30139e-164	5.49905e-163	4.15435e-163	1.3318e-163	2.74471e-163	-1.04667e-163	3.27646e-163	6.80184e-163	1.26567e-162	1.48519e-164	-2.07297e-163	-6.74559e-163	8.1604e-163	-3.42029e-163	4.94906e-163	2.69452e-163	1.11379e-162	-1.32762e-162	9.17714e-163	9.73156e-163	8.86456e-163	2.1593e-163	1.14244e-163	-8.74186e-164	5.31159e-164	0
4.44329e-164	-4.26813e-163	7.75938e-163	-2.87447e-163	-1.52025e-163	-1.30139e-164	5.49905e-163	4.15435e-163	1.3318e-163	2.74471e-163	-1.04667e-163	3.27646e-163	6.80184e-163	1.26567e-162	1.48519e-164	-2.07297e-163	-6.74559e-163	8.1604e-163	-3.42029e-163	4.94906e-163	2.69452e-163	1.11379e-162	-1.32762e-162	9.17714e-163	9.73156e-163	8.86456e-163	2.1593e-163	1.14244e-163	-8.74186e-164	5.31159e-164	0
4.44329e-164	-4.26813e-163	7.75938e-163	-2.87447e-163	-1.52025e-163	-1.30139e-164	5.49905e-163	4.15435e-163	1.3318e-163	2.74471e-163	-1.04667e-163	3.27646e-163	6.80184e-163	1.26567e-162	1.48519e-164	-2.07297e-163	-6.74559e-163	8.1604e-163	-3.42029e-163	4.94906e-163	2.69452e-163	1.11379e-162	-1.32762e-162	9.17714e-163	9.73156e-163	8.86456e-163	2.1593e-163	1.14244e-163	-8.74186e-164	5.31159e-164	0
4.44329e-164	-4.26813e-163	7.75938e-163	-2.87447e-163	-1.52025e-163	-1.30139e-164	5.49905e-163	4.15435e-163	1.3318e-163	2.74471e-163	-1.04667e-163	3.27646e-163	6.80184e-163	1.26567e-162	1.48519e-164	-2.07297e-163	-6.74559e-163	8.1604e-163	-3.42029e-163	4.94906e-163	2.69452e-163	1.11379e-162	-1.32762e-162	9.17714e-163	9.73156e-163	8.86456e-163	2.1593e-163	1.14244e-163	-8.74186e-164	5.31159e-164	0
4.44329e-164	-4.26813e-163	7.75938e-163	-2.87447e-163	-1.52025e-163	-1.30139e-164	5.49905e-163	4.15435e-163	1.3318e-163	2.74471e-163	-1.04667e-163	3.27646e-163	6.80184e-163	1.26567e-162	1.48519e-164	-2.07297e-163	-6.74559e-163	8.1604e-163	-3.42029e-163	4.94906e-163	2.69452e-163	1.11379e-162	-1.32762e-162	9.17714e-163	9.73156e-163	8.86456e-163	2.1593e-163	1.14244e-163	-8.74186e-164	5.31159e-164	0
4.44329e-164	-4.26813e-163	7.75938e-163	-2.87447e-163	-1.52025e-163	-1.30139e-164	5.49905e-163	4.15435e-163	1.3318e-163	2.74471e-163	-1.04667e-163	3.27646e-163	6.80184e-163	1.26567e-162	1.48519e-164	-2.07297e-163	-6.74559e-163	8.1604e-163	-3.42029e-163	4.94906e-163	2.69452e-163	1.11379e-162	-1.32762e-162	9.17714e-163	9.73156e-163	8.86456e-163	2.1593e-163	1.14244e-163	-8.74186e-164	5.31159e-164	0
4.44329e-164	-4.26813e-163	7.75938e-163	-2.87447e-163	-1.52025e-163	-1.30139e-164	5.49905e-163	4.15435e-163	1.3318e-163	2.74471e-163	-1.04667e-163	3.27646e-163	6.80184e-163	1.26567e-162	1.48519e-164	-2.07297e-163	-6.74559e-163	8.1604e-163	-3.42029e-163	4.94906e-163	2.69452e-163	1.11379e-162	-1.32762e-162	9.17714e-163	9.73156e-163	8.86456e-163	2.1593e-163	1.14244e-163	-8.74186e-164	5.31159e-164	0
4.44329e-164	-4.26813e-163	7.75938e-163	-2.87447e-163	-1.52025e-163	-1.30139e-164	5.49905e-163	4.15435e-163	1.3318e-163	2.74471e-163	-1.04667e-163	3.27646e-163	6.80184e-163	1.26567e-162	1.48519e-164	-2.07297e-163	-6.74559e-163	8.1604e-163	-3.42029e-163	4.94906e-163	2.69452e-163	1.11379e-162	-1.32762e-162	9.17714e-163	9.73156e-163	8.86456e-163	2.1593e-163	1.14244e-163	-8.74186e-164	5.31159e-164	0
4.44329e-164	-4.26813e-163	7.75938e-163	-2.87447e-163	-1.52025e-163	-1.30139e-164	5.49905e-163	4.15435e-163	1.3318e-163	2.74471e-163	-1.04667e-163	3.27646e-163	6.80184e-163	1.26567e-162	1.48519e-164	-2.07297e-163	-6.74559e-163	8.1604e-163	-3.42029e-163	4.94906e-163	2.69452e-163	1.11379e-162	-1.32762e-162	9.17714e-163	9.73156e-163	8.86456e-163	2.1593e-163	1.14244e-163	-8.74186e-164	5.31159e-164	0
4.44329e-164	-4.26813e-163	7.75938e-163	-2.87447e-163	-1.52025e-163	-1.30139e-164	5.49905e-163	4.15435e-163	1.3318e-163	2.74471e-163	-1.04667e-163	3.27646e-163	6.80184e-163	1.26567e-162	1.48519e-164	-2.07297e-163	-6.74559e-163	8.1604e-163	-3.42029e-163	4.94906e-163	2.69452e-163	1.11379e-162	-1.32762e-162	9.17714e-163	9.73156e-163	8.86456e-163	2.1593e-163	1.14244e-163	-8.74186e-164	5.31159e-164	0
4.44329e-164	-4.26813e-163	7.75938e-163	-2.87447e-163	-1.52025e-163	-1.30139e-164	5.49905e-163	4.15435e-163	1.3318e-163	2.74471e-163	-1.04667e-163	3.27646e-163	6.80184e-163	1.26567e-162	1.48519e-164	-2.07297e-163	-6.74559e-163	8.1604e-163	-3.42029e-163	4.94906e-163	2.69452e-163	1.11379e-162	-1.32762e-162	9.17714e-163	9.73156e-163	8.86456e-163	2.1593e-163	1.14244e-163	-8.74186e-164	5.31159e-164	0
4.44329e-164	-4.26813e-163	7.75938e-163	-2.87447e-163	-1.52025e-163	-1.30139e-164	5.49905e-163	4.15435e-163	1.3318e-163	2.74471e-163	-1.04667e-163	3.27646e-163	6.80184e-163	1.26567e-162	1.48519e-164	-2.07297e-163	-6.74559e-163	8.1604e-163	-3.42029e-163	4.94906e-163	2.69452e-163	1.11379e-162	-1.32762e-162	9.17714e-163	9.73156e-163	8.86456e-163	2.1593e-163	1.14244e-163	-8.74186e-164	5.31159e-164	0
4.44329e-164	-4.26813e-163	7.75938e-163	-2.87447e-163	-1.52025e-163	-1.30139e-164	5.49905e-163	4.15435e-163	1.3318e-163	2.74471e-163	-1.04667e-163	3.27646e-163	6.80184e-163	1.26567e-162	1.48519e-164	-2.07297e-163	-6.74559e-163	8.1604e-163	-3.42029e-163	4.94906e-163	2.69452e-163	1.11379e-162	-1.32762e-162	9.17714e-163	9.73156e-163	8.86456e-163	2.1593e-163	1.14244e-163	-8.74186e-164	5.31159e-164	0
4.44329e-164	-4.26813e-163	7.75938e-163	-2.87447e-163	-1.52025e-163	-1.30139e-164	5.49905e-163	4.15435e-163	1.3318e-163	2.74471e-163	-1.04667e-163	3.27646e-163	6.80184e-163	1.26567e-162	1.48519e-164	-2.07297e-163	-6.74559e-163	8.1604e-163	-3.42029e-163	4.94906e-163	2.69452e-163	1.11379e-162	-1.32762e-162	9.17714e-163	9.73156e-163	8.86456e-163	2.1593e-163	1.14244e-163	-8.74186e-164	5.31159e-164	0
4.44329e-164	-4.26813e-163	7.75938e-163	-2.87447e-163	-1.52025e-163	-1.30139e-164	5.49905e-163	4.15435e-163	1.3318e-163	2.74471e-163	-1.04667e-163	3.27646e-163	6.80184e-163	1.26567e-162	1.48519e-164	-2.07297e-163	-6.74559e-163	8.1604e-163	-3.42029e-163	4.94906e-163	2.69452e-163	1.11379e-162	-1.32762e-162	9.17714e-163	9.73156e-163	8.86456e-163	2.1593e-163	1.14244e-163	-8.74186e-164	5.31159e-164	0
4.44329e-164	-4.26813e-163	7.75938e-163	-2.87447e-163	-1.52025e-163	-1.30139e-164	5.49905e-163	4.15435e-163	1.3318e-163	2.74471e-163	-1.04667e-163	3.27646e-163	6.80184e-163	1.26567e-162	1.48519e-164	-2.07297e-163	-6.74559e-163	8.1604e-163	-3.42029e-163	4.94906e-163	2.69452e-163	1.11379e-162	-1.32762e-162	9.17714e-163	9.73156e-163	8.86456e-163	2.1593e-163	1.14244e-163	-8.74186e-164	5.31159e-164	0
4.44329e-164	-4.26813e-163	7.75938e-163	-2.87447e-163	-1.52025e-163	-1.30139e-164	5.49905e-163	4.15435e-163	1.3318e-163	2.74471e-163	-1.04667e-163	3.27646e-163	6.80184e-163	1.26567e-162	1.48519e-164	-2.07297e-163	-6.74559e-163	8.1604e-163	-3.42029e-163	4.94906e-163	2.69452e-163	1.11379e-162	-1.32762e-162	9.17714e-163	9.73156e-163	8.86456e-163	2.1593e-163	1.14244e-163	-8.74186e-164	5.31159e-164	0
4.44329e-164	-4.26813e-163	7.75938e-163	-2.87447e-163	-1.52025e-163	-1.30139e-164	5.49905e-163	4.15435e-163	1.3318e-163	2.74471e-163	-1.04667e-163	3.27646e-163	6.80184e-163	1.26567e-162	1.48519e-164	-2.07297e-163	-6.74559e-163	8.1604e-163	-3.42029e-163	4.94906e-163	2.69452e-163	1.11379e-162	-1.32762e-162	9.17714e-163	9.73156e-163	8.86456e-163	2.1593e-163	1.14244e-163	-8.74186e-164	5.31159e-164	0
4.44329e-164	-4.26813e-163	7.75938e-163	-2.87447e-163	-1.52025e-163	-1.30139e-164	5.49905e-163	4.15435e-163	1.3318e-163	2.74471e-163	-1.04667e-163	3.27646e-163	6.80184e-163	1.26567e-162	1.48519e-164	-2.07297e-163	-6.74559e-163	8.1604e-163	-3.42029e-163	4.94906e-163	2.69452e-163	1.11379e-162	-1.32762e-162	9.17714e-163	9.73156e-163	8.86456e-163	2.1593e-163	1.14244e-163	-8.74186e-164	5.31159e-164	0
4.44329e-164	-4.26813e-163	7.75938e-163	-2.87447e-163	-1.52025e-163	-1.30139e-164	5.49905e-163	4.15435e-163	1.3318e-163	2.74471e-163	-1.04667e-163	3.27646e-163	6.80184e-163	1.26567e-162	1.48519e-164	-2.07297e-163	-6.74559e-163	8.1604e-163	-3.42029e-163	4.94906e-163	2.69452e-163	1.11379e-162	-1.32762e-162	9.17714e-163	9.73156e-163	8.86456e-163	2.1593e-163	1.14244e-163	-8.74186e-164	5.31159e-164	0
4.44329e-164	-4.26813e-163	7.75938e-163	-2.87447e-163	-1.52025e-163	-1.30139e-164	5.49905e-163	4.15435e-163	1.3318e-163	2.74471e-163	-1.04667e-163	3.27646e-163	6.80184e-163	1.26567e-162	1.48519e-164	-2.07297e-163	-6.74559e-163	8.1604e-163	-3.42029e-163	4.94906e-163	2.69452e-163	1.11379e-162	-1.32762e-162	9.17714e-163	9.73156e-163	8.86456e-163	2.1593e-163	1.14244e-163	-8.74186e-164	5.31159e-164	0
4.44329e-164	-4.26813e-163	7.75938e-163	-2.87447e-163	-1.52025e-163	-1.30139e-164	5.49905e-163	4.15435e-163	1.3318e-163	2.74471e-163	-1.04667e-163	3.27646e-163	6.80184e-163	1.26567e-162	1.48519e-164	-2.07297e-163	-6.74559e-163	8.1604e-163	-3.42029e-163	4.94906e-163	2.69452e-163	1.11379e-162	-1.32762e-162	9.17714e-163	9.73156e-163	8.86456e-163	2.1593e-163	1.14244e-163	-8.74186e-164	5.31159e-164	0
4.44329e-164	-4.26813e-163	7.75938e-163	-2.87447e-163	-1.52025e-163	-1.30139e-164	5.49905e-163	4.15435e-163	1.3318e-163	2.74471e-163	-1.04667e-163	3.27646e-163	6.80184e-163	1.26567e-162	1.48519e-164	-2.07297e-163	-6.74559e-163	8.1604e-163	-3.42029e-163	4.94906e-163	2.69452e-163	1.11379e-162	-1.32762e-162	9.17714e-163	9.73156e-163	8.86456e-163	2.1593e-163	1.14244e-163	-8.74186e-164	5.31159e-164	0
4.44329e-164	-4.26813e-163	7.75938e-163	-2.87447e-163	-1.52025e-163	-1.30139e-164	5.49905e-163	4.15435e-163	1.3318e-163	2.74471e-163	-1.04667e-163	3.27646e-163	6.80184e-163	1.26567e-162	1.48519e-164	-2.07297e-163	-6.74559e-163	8.1604e-163	-3.42029e-163	4.94906e-163	2.69452e-163	1.11379e-162	-1.32762e-162	9.17714e-163	9.73156e-163	8.86456e-163	2.1593e-163	1.14244e-163	-8.74186e-164	5.31159e-164	0
4.44329e-164	-4.26813e-163	7.75938e-163	-2.87447e-163	-1.52025e-163	-1.30139e-164	5.49905e-163	4.15435e-163	1.3318e-163	2.74471e-163	-1.04667e-163	3.27646e-163	6.80184e-163	1.26567e-162	1.48519e-164	-2.07297e-163	-6.74559e-163	8.1604e-163	-3.42029e-163	4.94906e-163	2.69452e-163	1.11379e-162	-1.32762e-162	9.17714e-163	9.73156e-163	8.86456e-163	2.1593e-163	1.14244e-163	-8.74186e-164	5.31159e-164	0
4.44329e-164	-4.26813e-163	7.75938e-163	-2.87447e-163	-1.52025e-163	-1.30139e-164	5.49905e-163	4.15435e-163	1.3318e-163	2.74471e-163	-1.04667e-163	3.27646e-163	6.80184e-163	1.26567e-162	1.48519e-164	-2.07297e-163	-6.74559e-163	8.1604e-163	-3.42029e-163	4.94906e-163	2.69452e-163	1.11379e-162	-1.32762e-162	9.17714e-163	9.73156e-163	8.86456e-163	2.1593e-163	1.14244e-163	-8.74186e-164	5.31159e-164	0
4.44329e-164	-4.26813e-163	7.75938e-163	-2.87447e-163	-1.52025e-163	-1.30139e-164	5.49905e-163	4.15435e-163	1.3318e-163	2.74471e-163	-1.04667e-163	3.27646e-163	6.80184e-163	1.26567e-162	1.48519e-164	-2.07297e-163	-6.74559e-163	8.1604e-163	-3.42029e-163	4.94906e-163	2.69452e-163	1.11379e-162	-1.32762e-162	9.17714e-163	9.73156e-163	8.86456e-163	2.1593e-163	1.14244e-163	-8.74186e-164	5.31159e-164	0
4.44329e-164	-4.26813e-163	7.75938e-163	-2.87447e-163	-1.52025e-163	-1.30139e-164	5.49905e-163	4.15435e-163	1.3318e-163	2.74471e-163	-1.04667e-163	3.27646e-163	6.80184e-163	1.26567e-162	1.48519e-164	-2.07297e-163	-6.74559e-163	8.1604e-163	-3.42029e-163	4.94906e-163	2.69452e-163	1.11379e-162	-1.32762e-162	9.17714e-163	9.73156e-163	8.86456e-163	2.1593e-163	1.14244e-163	-8.74186e-164	5.31159e-164	0
4.44329e-164	-4.26813e-163	7.75938e-163	-2.87447e-163	-1.52025e-163	-1.30139e-164	5.49905e-163	4.15435e-163	1.3318e-163	2.74471e-163	-1.04667e-163	3.27646e-163	6.80184e-163	1.26567e-162	1.48519e-164	-2.07297e-163	-6.74559e-163	8.1604e-163	-3.42029e-163	4.94906e-163	2.69452e-163	1.11379e-162	-1.32762e-162	9.17714e-163	9.73156e-163	8.86456e-163	2.1593e-163	1.14244e-163	-8.74186e-164	5.31159e-164	0
4.44329e-164	-4.26813e-163	7.75938e-163	-2.87447e-163	-1.52025e-163	-1.30139e-164	5.49905e-163	4.15435e-163	1.3318e-163	2.74471e-163	-1.04667e-163	3.27646e-163	6.80184e-163	1.26567e-162	1.48519e-164	-2.07297e-163	-6.74559e-163	8.1604e-163	-3.42029e-163	4.94906e-163	2.69452e-163	1.11379e-162	-1.32762e-162	9.17714e-163	9.73156e-163	8.86456e-163	2.1593e-163	1.14244e-163	-8.74186e-164	5.31159e-164	0
4.44329e-164	-4.26813e-163	7.75938e-163	-2.87447e-163	-1.52025e-163	-1.30139e-164	5.49905e-163	4.15435e-163	1.3318e-163	2.74471e-163	-1.04667e-163	3.27646e-163	6.80184e-163	1.26567e-162	1.48519e-164	-2.07297e-163	-6.74559e-163	8.1604e-163	-3.42029e-163	4.94906e-163	2.69452e-163	1.11379e-162	-1.32762e-162	9.17714e-163	9.73156e-163	8.86456e-163	2.1593e-163	1.14244e-163	-8.74186e-164	5.31159e-164	0
4.44329e-164	-4.26813e-163	7.75938e-163	-2.87447e-163	-1.52025e-163	-1.30139e-164	5.49905e-163	4.15435e-163	1.3318e-163	2.74471e-163	-1.04667e-163	3.27646e-163	6.80184e-163	1.26567e-162	1.48519e-164	-2.07297e-163	-6.74559e-163	8.1604e-163	-3.42029e-163	4.94906e-163	2.69452e-163	1.11379e-162	-1.32762e-162	9.17714e-163	9.73156e-163	8.86456e-163	2.1593e-163	1.14244e-163	-8.74186e-164	5.31159e-164	0
4.44329e-164	-4.26813e-163	7.75938e-163	-2.87447e-163	-1.52025e-163	-1.30139e-164	5.49905e-163	4.15435e-163	1.3318e-163	2.74471e-163	-1.04667e-163	3.27646e-163	6.80184e-163	1.26567e-162	1.48519e-164	-2.07297e-163	-6.74559e-163	8.1604e-163	-3.42029e-163	4.94906e-163	2.69452e-163	1.11379e-162	-1.32762e-162	9.17714e-163	9.73156e-163	8.86456e-163	2.1593e-163	1.14244e-163	-8.74186e-164	5.31159e-164	0
4.44329e-164	-4.26813e-163	7.75938e-163	-2.87447e-163	-1.52025e-163	-1.30139e-164	5.49905e-163	4.15435e-163	1.3318e-163	2.74471e-163	-1.04667e-163	3.27646e-163	6.80184e-163	1.26567e-162	1.48519e-164	-2.07297e-163	-6.74559e-163	8.1604e-163	-3.42029e-163	4.94906e-163	2.69452e-163	1.11379e-162	-1.32762e-162	9.17714e-163	9.73156e-163	8.86456e-163	2.1593e-163	1.14244e-163	-8.74186e-164	5.31159e-164	0
4.44329e-164	-4.26813e-163	7.75938e-163	-2.87447e-163	-1.52025e-163	-1.30139e-164	5.49905e-163	4.15435e-163	1.3318e-163	2.74471e-163	-1.04667e-163	3.27646e-163	6.80184e-163	1.26567e-162	1.48519e-164	-2.07297e-163	-6.74559e-163	8.1604e-163	-3.42029e-163	4.94906e-163	2.69452e-163	1.11379e-162	-1.32762e-162	9.17714e-163	9.73156e-163	8.86456e-163	2.1593e-163	1.14244e-163	-8.74186e-164	5.31159e-164	0
4.44329e-164	-4.26813e-163	7.75938e-163	-2.87447e-163	-1.52025e-163	-1.30139e-164	5.49905e-163	4.15435e-163	1.3318e-163	2.74471e-163	-1.04667e-163	3.27646e-163	6.80184e-163	1.26567e-162	1.48519e-164	-2.07297e-163	-6.74559e-163	8.1604e-163	-3.42029e-163	4.94906e-163	2.69452e-163	1.11379e-162	-1.32762e-162	9.17714e-163	9.73156e-163	8.86456e-163	2.1593e-163	1.14244e-163	-8.74186e-164	5.31159e-164	0
4.44329e-164	-4.26813e-163	7.75938e-163	-2.87447e-163	-1.52025e-163	-1.30139e-164	5.49905e-163	4.15435e-163	1.3318e-163	2.74471e-163	-1.04667e-163	3.27646e-163	6.80184e-163	1.26567e-162	1.48519e-164	-2.07297e-163	-6.74559e-163	8.1604e-163	-3.42029e-163	4.94906e-163	2.69452e-163	1.11379e-162	-1.32762e-162	9.17714e-163	9.73156e-163	8.86456e-163	2.1593e-163	1.14244e-163	-8.74186e-164	5.31159e-164	0
4.44329e-164	-4.26813e-163	7.75938e-163	-2.87447e-163	-1.52025e-163	-1.30139e-164	5.49905e-163	4.15435e-163	1.3318e-163	2.74471e-163	-1.04667e-163	3.27646e-163	6.80184e-163	1.26567e-162	1.48519e-164	-2.07297e-163	-6.74559e-163	8.1604e-163	-3.42029e-163	4.94906e-163	2.69452e-163	1.11379e-162	-1.32762e-162	9.17714e-163	9.73156e-163	8.86456e-163	2.1593e-163	1.14244e-163	-8.74186e-164	5.31159e-164	0
4.44329e-164	-4.26813e-163	7.75938e-163	-2.87447e-163	-1.52025e-163	-1.30139e-164	5.49905e-163	4.15435e-163	1.3318e-163	2.74471e-163	-1.04667e-163	3.27646e-163	6.80184e-163	1.26567e-162	1.48519e-164	-2.07297e-163	-6.74559e-163	8.1604e-163	-3.42029e-163	4.94906e-163	2.69452e-163	1.11379e-162	-1.32762e-162	9.17714e-163	9.73156e-163	8.86456e-163	2.1593e-163	1.14244e-163	-8.74186e-164	5.31159e-164	0
4.44329e-164	-4.26813e-163	7.75938e-163	-2.87447e-163	-1.52025e-163	-1.30139e-164	5.49905e-163	4.15435e-163	1.3318e-163	2.74471e-163	-1.04667e-163	3.27646e-163	6.80184e-163	1.26567e-162	1.48519e-164	-2.07297e-163	-6.74559e-163	8.1604e-163	-3.42029e-163	4.94906e-163	2.69452e-163	1.11379e-162	-1.32762e-162	9.17714e-163	9.73156e-163	8.86456e-163	2.1593e-163	1.14244e-163	-8.74186e-164	5.31159e-164	0
4.44329e-164	-4.26813e-163	7.75938e-163	-2.87447e-163	-1.52025e-163	-1.30139e-164	5.49905e-163	4.15435e-163	1.3318e-163	2.74471e-163	-1.04667e-163	3.27646e-163	6.80184e-163	1.26567e-162	1.48519e-164	-2.07297e-163	-6.74559e-163	8.1604e-163	-3.42029e-163	4.94906e-163	2.69452e-163	1.11379e-162	-1.32762e-162	9.17714e-163	9.73156e-163	8.86456e-163	2.1593e-163	1.14244e-163	-8.74186e-164	5.31159e-164	0
4.44329e-164	-4.26813e-163	7.75938e-163	-2.87447e-163	-1.52025e-163	-1.30139e-164	5.49905e-163	4.15435e-163	1.3318e-163	2.74471e-163	-1.04667e-163	3.27646e-163	6.80184e-163	1.26567e-162	1.48519e-164	-2.07297e-163	-6.74559e-163	8.1604e-163	-3.42029e-163	4.94906e-163	2.69452e-163	1.11379e-162	-1.32762e-162	9.17714e-163	9.73156e-163	8.86456e-163	2.1593e-163	1.14244e-163	-8.74186e-164	5.31159e-164	0
4.44329e-164	-4.26813e-163	7.75938e-163	-2.87447e-163	-1.52025e-163	-1.30139e-164	5.49905e-163	4.15435e-163	1.3318e-163	2.74471e-163	-1.04667e-163	3.27646e-163	6.80184e-163	1.26567e-162	1.48519e-164	-2.07297e-163	-6.74559e-163	8.1604e-163	-3.42029e-163	4.94906e-163	2.69452e-163	1.11379e-162	-1.32762e-162	9.17714e-163	9.73156e-163	8.86456e-163	2.1593e-163	1.14244e-163	-8.74186e-164	5.31159e-164	0
4.44329e-164	-4.26813e-163	7.75938e-163	-2.87447e-163	-1.52025e-163	-1.30139e-164	5.49905e-163	4.15435e-163	1.3318e-163	2.74471e-163	-1.04667e-163	3.27646e-163	6.80184e-163	1.26567e-162	1.48519e-164	-2.07297e-163	-6.74559e-163	8.1604e-163	-3.42029e-163	4.94906e-163	2.69452e-163	1.11379e-162	-1.32762e-162	9.17714e-163	9.73156e-163	8.86456e-163	2.1593e-163	1.14244e-163	-8.74186e-164	5.31159e-164	0
4.44329e-164	-4.26813e-163	7.75938e-163	-2.87447e-163	-1.52025e-163	-1.30139e-164	5.49905e-163	4.15435e-163	1.3318e-163	2.74471e-163	-1.04667e-163	3.27646e-163	6.80184e-163	1.26567e-162	1.48519e-164	-2.07297e-163	-6.74559e-163	8.1604e-163	-3.42029e-163	4.94906e-163	2.69452e-163	1.11379e-162	-1.32762e-162	9.17714e-163	9.73156e-163	8.86456e-163	2.1593e-163	1.14244e-163	-8.74186e-164	5.31159e-164	0
4.44329e-164	-4.26813e-163	7.75938e-163	-2.87447e-163	-1.52025e-163	-1.30139e-164	5.49905e-163	4.15435e-163	1.3318e-163	2.74471e-163	-1.04667e-163	3.27646e-163	6.80184e-163	1.26567e-162	1.48519e-164	-2.07297e-163	-6.74559e-163	8.1604e-163	-3.42029e-163	4.94906e-163	2.69452e-163	1.11379e-162	-1.32762e-162	9.17714e-163	9.73156e-163	8.86456e-163	2.1593e-163	1.14244e-163	-8.74186e-164	5.31159e-164	0
4.44329e-164	-4.26813e-163	7.75938e-163	-2.87447e-163	-1.52025e-163	-1.30139e-164	5.49905e-163	4.15435e-163	1.3318e-163	2.74471e-163	-1.04667e-163	3.27646e-163	6.80184e-163	1.26567e-162	1.48519e-164	-2.07297e-163	-6.74559e-163	8.1604e-163	-3.42029e-163	4.94906e-163	2.69452e-163	1.11379e-162	-1.32762e-162	9.17714e-163	9.73156e-163	8.86456e-163	2.1593e-163	1.14244e-163	-8.74186e-164	5.31159e-164	0
4.44329e-164	-4.26813e-163	7.75938e-163	-2.87447e-163	-1.52025e-163	-1.30139e-164	5.49905e-163	4.15435e-163	1.3318e-163	2.74471e-163	-1.04667e-163	3.27646e-163	6.80184e-163	1.26567e-162	1.48519e-164	-2.07297e-163	-6.74559e-163	8.1604e-163	-3.42029e-163	4.94906e-163	2.69452e-163	1.11379e-162	-1.32762e-162	9.17714e-163	9.73156e-163	8.86456e-163	2.1593e-163	1.14244e-163	-8.74186e-164	5.31159e-164	0
4.44329e-164	-4.26813e-163	7.75938e-163	-2.87447e-163	-1.52025e-163	-1.30139e-164	5.49905e-163	4.15435e-163	1.3318e-163	2.74471e-163	-1.04667e-163	3.27646e-163	6.80184e-163	1.26567e-162	1.48519e-164	-2.07297e-163	-6.74559e-163	8.1604e-163	-3.42029e-163	4.94906e-163	2.69452e-163	1.11379e-162	-1.32762e-162	9.17714e-163	9.73156e-163	8.86456e-163	2.1593e-163	1.14244e-163	-8.74186e-164	5.31159e-164	0
4.44329e-164	-4.26813e-163	7.75938e-163	-2.87447e-163	-1.52025e-163	-1.30139e-164	5.49905e-163	4.15435e-163	1.3318e-163	2.74471e-163	-1.04667e-163	3.27646e-163	6.80184e-163	1.26567e-162	1.48519e-164	-2.07297e-163	-6.74559e-163	8.1604e-163	-3.42029e-163	4.94906e-163	2.69452e-163	1.11379e-162	-1.32762e-162	9.17714e-163	9.73156e-163	8.86456e-163	2.1593e-163	1.14244e-163	-8.74186e-164	5.31159e-164	0
4.44329e-164	-4.26813e-163	7.75938e-163	-2.87447e-163	-1.52025e-163	-1.30139e-164	5.49905e-163	4.15435e-163	1.3318e-163	2.74471e-163	-1.04667e-163	3.27646e-163	6.80184e-163	1.26567e-162	1.48519e-164	-2.07297e-163	-6.74559e-163	8.1604e-163	-3.42029e-163	4.94906e-163	2.69452e-163	1.11379e-162	-1.32762e-162	9.17714e-163	9.73156e-163	8.86456e-163	2.1593e-163	1.14244e-163	-8.74186e-164	5.31159e-164	0
4.44329e-164	-4.26813e-163	7.75938e-163	-2.87447e-163	-1.52025e-163	-1.30139e-164	5.49905e-163	4.15435e-163	1.3318e-163	2.74471e-163	-1.04667e-163	3.27646e-163	6.80184e-163	1.26567e-162	1.48519e-164	-2.07297e-163	-6.74559e-163	8.1604e-163	-3.42029e-163	4.94906e-163	2.69452e-163	1.11379e-162	-1.32762e-162	9.17714e-163	9.73156e-163	8.86456e-163	2.1593e-163	1.14244e-163	-8.74186e-164	5.31159e-164	0
4.44329e-164	-4.26813e-163	7.75938e-163	-2.87447e-163	-1.52025e-163	-1.30139e-164	5.49905e-163	4.15435e-163	1.3318e-163	2.74471e-163	-1.04667e-163	3.27646e-163	6.80184e-163	1.26567e-162	1.48519e-164	-2.07297e-163	-6.74559e-163	8.1604e-163	-3.42029e-163	4.94906e-163	2.69452e-163	1.11379e-162	-1.32762e-162	9.17714e-163	9.73156e-163	8.86456e-163	2.1593e-163	1.14244e-163	-8.74186e-164	5.31159e-164	0
4.44329e-164	-4.26813e-163	7.75938e-163	-2.87447e-163	-1.52025e-163	-1.30139e-164	5.49905e-163	4.15435e-163	1.3318e-163	2.74471e-163	-1.04667e-163	3.27646e-163	6.80184e-163	1.26567e-162	1.48519e-164	-2.07297e-163	-6.74559e-163	8.1604e-163	-3.42029e-163	4.94906e-163	2.69452e-163	1.11379e-162	-1.32762e-162	9.17714e-163	9.73156e-163	8.86456e-163	2.1593e-163	1.14244e-163	-8.74186e-164	5.31159e-164	0
4.44329e-164	-4.26813e-163	7.75938e-163	-2.87447e-163	-1.52025e-163	-1.30139e-164	5.49905e-163	4.15435e-163	1.3318e-163	2.74471e-163	-1.04667e-163	3.27646e-163	6.80184e-163	1.26567e-162	1.48519e-164	-2.07297e-163	-6.74559e-163	8.1604e-163	-3.42029e-163	4.94906e-163	2.69452e-163	1.11379e-162	-1.32762e-162	9.17714e-163	9.73156e-163	8.86456e-163	2.1593e-163	1.14244e-163	-8.74186e-164	5.31159e-164	0
4.44329e-164	-4.26813e-163	7.75938e-163	-2.87447e-163	-1.52025e-163	-1.30139e-164	5.49905e-163	4.15435e-163	1.3318e-163	2.74471e-163	-1.04667e-163	3.27646e-163	6.80184e-163	1.26567e-162	1.48519e-164	-2.07297e-163	-6.74559e-163	8.1604e-163	-3.42029e-163	4.94906e-163	2.69452e-163	1.11379e-162	-1.32762e-162	9.17714e-163	9.73156e-163	8.86456e-163	2.1593e-163	1.14244e-163	-8.74186e-164	5.31159e-164	0
4.44329e-164	-4.26813e-163	7.75938e-163	-2.87447e-163	-1.52025e-163	-1.30139e-164	5.49905e-163	4.15435e-163	1.3318e-163	2.74471e-163	-1.04667e-163	3.27646e-163	6.80184e-163	1.26567e-162	1.48519e-164	-2.07297e-163	-6.74559e-163	8.1604e-163	-3.42029e-163	4.94906e-163	2.69452e-163	1.11379e-162	-1.32762e-162	9.17714e-163	9.73156e-163	8.86456e-163	2.1593e-163	1.14244e-163	-8.74186e-164	5.31159e-164	0
4.44329e-164	-4.26813e-163	7.75938e-163	-2.87447e-163	-1.52025e-163	-1.30139e-164	5.49905e-163	4.15435e-163	1.3318e-163	2.74471e-163	-1.04667e-163	3.27646e-163	6.80184e-163	1.26567e-162	1.48519e-164	-2.07297e-163	-6.74559e-163	8.1604e-163	-3.42029e-163	4.94906e-163	2.69452e-163	1.11379e-162	-1.32762e-162	9.17714e-163	9.73156e-163	8.86456e-163	2.1593e-163	1.14244e-163	-8.74186e-164	5.31159e-164	0
4.44329e-164	-4.26813e-163	7.75938e-163	-2.87447e-163	-1.52025e-163	-1.30139e-164	5.49905e-163	4.15435e-163	1.3318e-163	2.74471e-163	-1.04667e-163	3.27646e-163	6.80184e-163	1.26567e-162	1.48519e-164	-2.07297e-163	-6.74559e-163	8.1604e-163	-3.42029e-163	4.94906e-163	2.69452e-163	1.11379e-162	-1.32762e-162	9.17714e-163	9.73156e-163	8.86456e-163	2.1593e-163	1.14244e-163	-8.74186e-164	5.31159e-164	0
4.44329e-164	-4.26813e-163	7.75938e-163	-2.87447e-163	-1.52025e-163	-1.30139e-164	5.49905e-163	4.15435e-163	1.3318e-163	2.74471e-163	-1.04667e-163	3.27646e-163	6.80184e-163	1.26567e-162	1.48519e-164	-2.07297e-163	-6.74559e-163	8.1604e-163	-3.42029e-163	4.94906e-163	2.69452e-163	1.11379e-162	-1.32762e-162	9.17714e-163	9.73156e-163	8.86456e-163	2.1593e-163	1.14244e-163	-8.74186e-164	5.31159e-164	0
4.44329e-164	-4.26813e-163	7.75938e-163	-2.87447e-163	-1.52025e-163	-1.30139e-164	5.49905e-163	4.15435e-163	1.3318e-163	2.74471e-163	-1.04667e-163	3.27646e-163	6.80184e-163	1.26567e-162	1.48519e-164	-2.07297e-163	-6.74559e-163	8.1604e-163	-3.42029e-163	4.94906e-163	2.69452e-163	1.11379e-162	-1.32762e-162	9.17714e-163	9.73156e-163	8.86456e-163	2.1593e-163	1.14244e-163	-8.74186e-164	5.31159e-164	0
4.44329e-164	-4.26813e-163	7.75938e-163	-2.87447e-163	-1.52025e-163	-1.30139e-164	5.49905e-163	4.15435e-163	1.3318e-163	2.74471e-163	-1.04667e-163	3.27646e-163	6.80184e-163	1.26567e-162	1.48519e-164	-2.07297e-163	-6.74559e-163	8.1604e-163	-3.42029e-163	4.94906e-163	2.69452e-163	1.11379e-162	-1.32762e-162	9.17714e-163	9.73156e-163	8.86456e-163	2.1593e-163	1.14244e-163	-8.74186e-164	5.31159e-164	0
4.44329e-164	-4.26813e-163	7.75938e-163	-2.87447e-163	-1.52025e-163	-1.30139e-164	5.49905e-163	4.15435e-163	1.3318e-163	2.74471e-163	-1.04667e-163	3.27646e-163	6.80184e-163	1.26567e-162	1.48519e-164	-2.07297e-163	-6.74559e-163	8.1604e-163	-3.42029e-163	4.94906e-163	2.69452e-163	1.11379e-162	-1.32762e-162	9.17714e-163	9.73156e-163	8.86456e-163	2.1593e-163	1.14244e-163	-8.74186e-164	5.31159e-164	0
4.44329e-164	-4.26813e-163	7.75938e-163	-2.87447e-163	-1.52025e-163	-1.30139e-164	5.49905e-163	4.15435e-163	1.3318e-163	2.74471e-163	-1.04667e-163	3.27646e-163	6.80184e-163	1.26567e-162	1.48519e-164	-2.07297e-163	-6.74559e-163	8.1604e-163	-3.42029e-163	4.94906e-163	2.69452e-163	1.11379e-162	-1.32762e-162	9.17714e-163	9.73156e-163	8.86456e-163	2.1593e-163	1.14244e-163	-8.74186e-164	5.31159e-164	0
4.44329e-164	-4.26813e-163	7.75938e-163	-2.87447e-163	-1.52025e-163	-1.30139e-164	5.49905e-163	4.15435e-163	1.3318e-163	2.74471e-163	-1.04667e-163	3.27646e-163	6.80184e-163	1.26567e-162	1.48519e-164	-2.07297e-163	-6.74559e-163	8.1604e-163	-3.42029e-163	4.94906e-163	2.69452e-163	1.11379e-162	-1.32762e-162	9.17714e-163	9.73156e-163	8.86456e-163	2.1593e-163	1.14244e-163	-8.74186e-164	5.31159e-164	0
4.44329e-164	-4.26813e-163	7.75938e-163	-2.87447e-163	-1.52025e-163	-1.30139e-164	5.49905e-163	4.15435e-163	1.3318e-163	2.74471e-163	-1.04667e-163	3.27646e-163	6.80184e-163	1.26567e-162	1.48519e-164	-2.07297e-163	-6.74559e-163	8.1604e-163	-3.42029e-163	4.94906e-163	2.69452e-163	1.11379e-162	-1.32762e-162	9.17714e-163	9.73156e-163	8.86456e-163	2.1593e-163	1.14244e-163	-8.74186e-164	5.31159e-164	0
4.44329e-164	-4.26813e-163	7.75938e-163	-2.87447e-163	-1.52025e-163	-1.30139e-164	5.49905e-163	4.15435e-163	1.3318e-163	2.74471e-163	-1.04667e-163	3.27646e-163	6.80184e-163	1.26567e-162	1.48519e-164	-2.07297e-163	-6.74559e-163	8.1604e-163	-3.42029e-163	4.94906e-163	2.69452e-163	1.11379e-162	-1.32762e-162	9.17714e-163	9.73156e-163	8.86456e-163	2.1593e-163	1.14244e-163	-8.74186e-164	5.31159e-164	0
4.44329e-164	-4.26813e-163	7.75938e-163	-2.87447e-163	-1.52025e-163	-1.30139e-164	5.49905e-163	4.15435e-163	1.3318e-163	2.74471e-163	-1.04667e-163	3.27646e-163	6.80184e-163	1.26567e-162	1.48519e-164	-2.07297e-163	-6.74559e-163	8.1604e-163	-3.42029e-163	4.94906e-163	2.69452e-163	1.11379e-162	-1.32762e-162	9.17714e-163	9.73156e-163	8.86456e-163	2.1593e-163	1.14244e-163	-8.74186e-164	5.31159e-164	0
4.44329e-164	-4.26813e-163	7.75938e-163	-2.87447e-163	-1.52025e-163	-1.30139e-164	5.49905e-163	4.15435e-163	1.3318e-163	2.74471e-163	-1.04667e-163	3.27646e-163	6.80184e-163	1.26567e-162	1.48519e-164	-2.07297e-163	-6.74559e-163	8.1604e-163	-3.42029e-163	4.94906e-163	2.69452e-163	1.11379e-162	-1.32762e-162	9.17714e-163	9.73156e-163	8.86456e-163	2.1593e-163	1.14244e-163	-8.74186e-164	5.31159e-164	0
4.44329e-164	-4.26813e-163	7.75938e-163	-2.87447e-163	-1.52025e-163	-1.30139e-164	5.49905e-163	4.15435e-163	1.3318e-163	2.74471e-163	-1.04667e-163	3.27646e-163	6.80184e-163	1.26567e-162	1.48519e-164	-2.07297e-163	-6.74559e-163	8.1604e-163	-3.42029e-163	4.94906e-163	2.69452e-163	1.11379e-162	-1.32762e-162	9.17714e-163	9.73156e-163	8.86456e-163	2.1593e-163	1.14244e-163	-8.74186e-164	5.31159e-164	0
4.44329e-164	-4.26813e-163	7.75938e-163	-2.87447e-163	-1.52025e-163	-1.30139e-164	5.49905e-163	4.15435e-163	1.3318e-163	2.74471e-163	-1.04667e-163	3.27646e-163	6.80184e-163	1.26567e-162	1.48519e-164	-2.07297e-163	-6.74559e-163	8.1604e-163	-3.42029e-163	4.94906e-163	2.69452e-163	1.11379e-162	-1.32762e-162	9.17714e-163	9.73156e-163	8.86456e-163	2.1593e-163	1.14244e-163	-8.74186e-164	5.31159e-164	0
4.44329e-164	-4.26813e-163	7.75938e-163	-2.87447e-163	-1.52025e-163	-1.30139e-164	5.49905e-163	4.15435e-163	1.3318e-163	2.74471e-163	-1.04667e-163	3.27646e-163	6.80184e-163	1.26567e-162	1.48519e-164	-2.07297e-163	-6.74559e-163	8.1604e-163	-3.42029e-163	4.94906e-163	2.69452e-163	1.11379e-162	-1.32762e-162	9.17714e-163	9.73156e-163	8.86456e-163	2.1593e-163	1.14244e-163	-8.74186e-164	5.31159e-164	0
4.44329e-164	-4.26813e-163	7.75938e-163	-2.87447e-163	-1.52025e-163	-1.30139e-164	5.49905e-163	4.15435e-163	1.3318e-163	2.74471e-163	-1.04667e-163	3.27646e-163	6.80184e-163	1.26567e-162	1.48519e-164	-2.07297e-163	-6.74559e-163	8.1604e-163	-3.42029e-163	4.94906e-163	2.69452e-163	1.11379e-162	-1.32762e-162	9.17714e-163	9.73156e-163	8.86456e-163	2.1593e-163	1.14244e-163	-8.74186e-164	5.31159e-164	0
4.44329e-164	-4.26813e-163	7.75938e-163	-2.87447e-163	-1.52025e-163	-1.30139e-164	5.49905e-163	4.15435e-163	1.3318e-163	2.74471e-163	-1.04667e-163	3.27646e-163	6.80184e-163	1.26567e-162	1.48519e-164	-2.07297e-163	-6.74559e-163	8.1604e-163	-3.42029e-163	4.94906e-163	2.69452e-163	1.11379e-162	-1.32762e-162	9.17714e-163	9.73156e-163	8.86456e-163	2.1593e-163	1.14244e-163	-8.74186e-164	5.31159e-164	0
4.44329e-164	-4.26813e-163	7.75938e-163	-2.87447e-163	-1.52025e-163	-1.30139e-164	5.49905e-163	4.15435e-163	1.3318e-163	2.74471e-163	-1.04667e-163	3.27646e-163	6.80184e-163	1.26567e-162	1.48519e-164	-2.07297e-163	-6.74559e-163	8.1604e-163	-3.42029e-163	4.94906e-163	2.69452e-163	1.11379e-162	-1.32762e-162	9.17714e-163	9.73156e-163	8.86456e-163	2.1593e-163	1.14244e-163	-8.74186e-164	5.31159e-164	0
4.44329e-164	-4.26813e-163	7.75938e-163	-2.87447e-163	-1.52025e-163	-1.30139e-164	5.49905e-163	4.15435e-163	1.3318e-163	2.74471e-163	-1.04667e-163	3.27646e-163	6.80184e-163	1.26567e-162	1.48519e-164	-2.07297e-163	-6.74559e-163	8.1604e-163	-3.42029e-163	4.94906e-163	2.69452e-163	1.11379e-162	-1.32762e-162	9.17714e-163	9.73156e-163	8.86456e-163	2.1593e-163	1.14244e-163	-8.74186e-164	5.31159e-164	0
4.44329e-164	-4.26813e-163	7.75938e-163	-2.87447e-163	-1.52025e-163	-1.30139e-164	5.49905e-163	4.15435e-163	1.3318e-163	2.74471e-163	-1.04667e-163	3.27646e-163	6.80184e-163	1.26567e-162	1.48519e-164	-2.07297e-163	-6.74559e-163	8.1604e-163	-3.42029e-163	4.94906e-163	2.69452e-163	1.11379e-162	-1.32762e-162	9.17714e-163	9.73156e-163	8.86456e-163	2.1593e-163	1.14244e-163	-8.74186e-164	5.31159e-164	0
4.44329e-164	-4.26813e-163	7.75938e-163	-2.87447e-163	-1.52025e-163	-1.30139e-164	5.49905e-163	4.15435e-163	1.3318e-163	2.74471e-163	-1.04667e-163	3.27646e-163	6.80184e-163	1.26567e-162	1.48519e-164	-2.07297e-163	-6.74559e-163	8.1604e-163	-3.42029e-163	4.94906e-163	2.69452e-163	1.11379e-162	-1.32762e-162	9.17714e-163	9.73156e-163	8.86456e-163	2.1593e-163	1.14244e-163	-8.74186e-164	5.31159e-164	0
4.44329e-164	-4.26813e-163	7.75938e-163	-2.87447e-163	-1.52025e-163	-1.30139e-164	5.49905e-163	4.15435e-163	1.3318e-163	2.74471e-163	-1.04667e-163	3.27646e-163	6.80184e-163	1.26567e-162	1.48519e-164	-2.07297e-163	-6.74559e-163	8.1604e-163	-3.42029e-163	4.94906e-163	2.69452e-163	1.11379e-162	-1.32762e-162	9.17714e-163	9.73156e-163	8.86456e-163	2.1593e-163	1.14244e-163	-8.74186e-164	5.31159e-164	0
4.44329e-164	-4.26813e-163	7.75938e-163	-2.87447e-163	-1.52025e-163	-1.30139e-164	5.49905e-163	4.15435e-163	1.3318e-163	2.74471e-163	-1.04667e-163	3.27646e-163	6.80184e-163	1.26567e-162	1.48519e-164	-2.07297e-163	-6.74559e-163	8.1604e-163	-3.42029e-163	4.94906e-163	2.69452e-163	1.11379e-162	-1.32762e-162	9.17714e-163	9.73156e-163	8.86456e-163	2.1593e-163	1.14244e-163	-8.74186e-164	5.31159e-164	0
4.44329e-164	-4.26813e-163	7.75938e-163	-2.87447e-163	-1.52025e-163	-1.30139e-164	5.49905e-163	4.15435e-163	1.3318e-163	2.74471e-163	-1.04667e-163	3.27646e-163	6.80184e-163	1.26567e-162	1.48519e-164	-2.07297e-163	-6.74559e-163	8.1604e-163	-3.42029e-163	4.94906e-163	2.69452e-163	1.11379e-162	-1.32762e-162	9.17714e-163	9.73156e-163	8.86456e-163	2.1593e-163	1.14244e-163	-8.74186e-164	5.31159e-164	0
4.44329e-164	-4.26813e-163	7.75938e-163	-2.87447e-163	-1.52025e-163	-1.30139e-164	5.49905e-163	4.15435e-163	1.3318e-163	2.74471e-163	-1.04667e-163	3.27646e-163	6.80184e-163	1.26567e-162	1.48519e-164	-2.07297e-163	-6.74559e-163	8.1604e-163	-3.42029e-163	4.94906e-163	2.69452e-163	1.11379e-162	-1.32762e-162	9.17714e-163	9.73156e-163	8.86456e-163	2.1593e-163	1.14244e-163	-8.74186e-164	5.31159e-164	0
4.44329e-164	-4.26813e-163	7.75938e-163	-2.87447e-163	-1.52025e-163	-1.30139e-164	5.49905e-163	4.15435e-163	1.3318e-163	2.74471e-163	-1.04667e-163	3.27646e-163	6.80184e-163	1.26567e-162	1.48519e-164	-2.07297e-163	-6.74559e-163	8.1604e-163	-3.42029e-163	4.94906e-163	2.69452e-163	1.11379e-162	-1.32762e-162	9.17714e-163	9.73156e-163	8.86456e-163	2.1593e-163	1.14244e-163	-8.74186e-164	5.31159e-164	0
4.44329e-164	-4.26813e-163	7.75938e-163	-2.87447e-163	-1.52025e-163	-1.30139e-164	5.49905e-163	4.15435e-163	1.3318e-163	2.74471e-163	-1.04667e-163	3.27646e-163	6.80184e-163	1.26567e-162	1.48519e-164	-2.07297e-163	-6.74559e-163	8.1604e-163	-3.42029e-163	4.94906e-163	2.69452e-163	1.11379e-162	-1.32762e-162	9.17714e-163	9.73156e-163	8.86456e-163	2.1593e-163	1.14244e-163	-8.74186e-164	5.31159e-164	0
4.44329e-164	-4.26813e-163	7.75938e-163	-2.87447e-163	-1.52025e-163	-1.30139e-164	5.49905e-163	4.15435e-163	1.3318e-163	2.74471e-163	-1.04667e-163	3.27646e-163	6.80184e-163	1.26567e-162	1.48519e-164	-2.07297e-163	-6.74559e-163	8.1604e-163	-3.42029e-163	4.94906e-163	2.69452e-163	1.11379e-162	-1.32762e-162	9.17714e-163	9.73156e-163	8.86456e-163	2.1593e-163	1.14244e-163	-8.74186e-164	5.31159e-164	0
4.44329e-164	-4.26813e-163	7.75938e-163	-2.87447e-163	-1.52025e-163	-1.30139e-164	5.49905e-163	4.15435e-163	1.3318e-163	2.74471e-163	-1.04667e-163	3.27646e-163	6.80184e-163	1.26567e-162	1.48519e-164	-2.07297e-163	-6.74559e-163	8.1604e-163	-3.42029e-163	4.94906e-163	2.69452e-163	1.11379e-162	-1.32762e-162	9.17714e-163	9.73156e-163	8.86456e-163	2.1593e-163	1.14244e-163	-8.74186e-164	5.31159e-164	0
4.44329e-164	-4.26813e-163	7.75938e-163	-2.87447e-163	-1.52025e-163	-1.30139e-164	5.49905e-163	4.15435e-163	1.3318e-163	2.74471e-163	-1.04667e-163	3.27646e-163	6.80184e-163	1.26567e-162	1.48519e-164	-2.07297e-163	-6.74559e-163	8.1604e-163	-3.42029e-163	4.94906e-163	2.69452e-163	1.11379e-162	-1.32762e-162	9.17714e-163	9.73156e-163	8.86456e-163	2.1593e-163	1.14244e-163	-8.74186e-164	5.31159e-164	0
4.44329e-164	-4.26813e-163	7.75938e-163	-2.87447e-163	-1.52025e-163	-1.30139e-164	5.49905e-163	4.15435e-163	1.3318e-163	2.74471e-163	-1.04667e-163	3.27646e-163	6.80184e-163	1.26567e-162	1.48519e-164	-2.07297e-163	-6.74559e-163	8.1604e-163	-3.42029e-163	4.94906e-163	2.69452e-163	1.11379e-162	-1.32762e-162	9.17714e-163	9.73156e-163	8.86456e-163	2.1593e-163	1.14244e-163	-8.74186e-164	5.31159e-164	0
4.44329e-164	-4.26813e-163	7.75938e-163	-2.87447e-163	-1.52025e-163	-1.30139e-164	5.49905e-163	4.15435e-163	1.3318e-163	2.74471e-163	-1.04667e-163	3.27646e-163	6.80184e-163	1.26567e-162	1.48519e-164	-2.07297e-163	-6.74559e-163	8.1604e-163	-3.42029e-163	4.94906e-163	2.69452e-163	1.11379e-162	-1.32762e-162	9.17714e-163	9.73156e-163	8.86456e-163	2.1593e-163	1.14244e-163	-8.74186e-164	5.31159e-164	0
4.44329e-164	-4.26813e-163	7.75938e-163	-2.87447e-163	-1.52025e-163	-1.30139e-164	5.49905e-163	4.15435e-163	1.3318e-163	2.74471e-163	-1.04667e-163	3.27646e-163	6.80184e-163	1.26567e-162	1.48519e-164	-2.07297e-163	-6.74559e-163	8.1604e-163	-3.42029e-163	4.94906e-163	2.69452e-163	1.11379e-162	-1.32762e-162	9.17714e-163	9.73156e-163	8.86456e-163	2.1593e-163	1.14244e-163	-8.74186e-164	5.31159e-164	0
4.44329e-164	-4.26813e-163	7.75938e-163	-2.87447e-163	-1.52025e-163	-1.30139e-164	5.49905e-163	4.15435e-163	1.3318e-163	2.74471e-163	-1.04667e-163	3.27646e-163	6.80184e-163	1.26567e-162	1.48519e-164	-2.07297e-163	-6.74559e-163	8.1604e-163	-3.42029e-163	4.94906e-163	2.69452e-163	1.11379e-162	-1.32762e-162	9.17714e-163	9.73156e-163	8.86456e-163	2.1593e-163	1.14244e-163	-8.74186e-164	5.31159e-164	0
4.44329e-164	-4.26813e-163	7.75938e-163	-2.87447e-163	-1.52025e-163	-1.30139e-164	5.49905e-163	4.15435e-163	1.3318e-163	2.74471e-163	-1.04667e-163	3.27646e-163	6.80184e-163	1.26567e-162	1.48519e-164	-2.07297e-163	-6.74559e-163	8.1604e-163	-3.42029e-163	4.94906e-163	2.69452e-163	1.11379e-162	-1.32762e-162	9.17714e-163	9.73156e-163	8.86456e-163	2.1593e-163	1.14244e-163	-8.74186e-164	5.31159e-164	0
4.44329e-164	-4.26813e-163	7.75938e-163	-2.87447e-163	-1.52025e-163	-1.30139e-164	5.49905e-163	4.15435e-163	1.3318e-163	2.74471e-163	-1.04667e-163	3.27646e-163	6.80184e-163	1.26567e-162	1.48519e-164	-2.07297e-163	-6.74559e-163	8.1604e-163	-3.42029e-163	4.94906e-163	2.69452e-163	1.11379e-162	-1.32762e-162	9.17714e-163	9.73156e-163	8.86456e-163	2.1593e-163	1.14244e-163	-8.74186e-164	5.31159e-164	0
4.44329e-164	-4.26813e-163	7.75938e-163	-2.87447e-163	-1.52025e-163	-1.30139e-164	5.49905e-163	4.15435e-163	1.3318e-163	2.74471e-163	-1.04667e-163	3.27646e-163	6.80184e-163	1.26567e-162	1.48519e-164	-2.07297e-163	-6.74559e-163	8.1604e-163	-3.42029e-163	4.94906e-163	2.69452e-163	1.11379e-162	-1.32762e-162	9.17714e-163	9.73156e-163	8.86456e-163	2.1593e-163	1.14244e-163	-8.74186e-164	5.31159e-164	0
4.44329e-164	-4.26813e-163	7.75938e-163	-2.87447e-163	-1.52025e-163	-1.30139e-164	5.49905e-163	4.15435e-163	1.3318e-163	2.74471e-163	-1.04667e-163	3.27646e-163	6.80184e-163	1.26567e-162	1.48519e-164	-2.07297e-163	-6.74559e-163	8.1604e-163	-3.42029e-163	4.94906e-163	2.69452e-163	1.11379e-162	-1.32762e-162	9.17714e-163	9.73156e-163	8.86456e-163	2.1593e-163	1.14244e-163	-8.74186e-164	5.31159e-164	0
4.44329e-164	-4.26813e-163	7.75938e-163	-2.87447e-163	-1.52025e-163	-1.30139e-164	5.49905e-163	4.15435e-163	1.3318e-163	2.74471e-163	-1.04667e-163	3.27646e-163	6.80184e-163	1.26567e-162	1.48519e-164	-2.07297e-163	-6.74559e-163	8.1604e-163	-3.42029e-163	4.94906e-163	2.69452e-163	1.11379e-162	-1.32762e-162	9.17714e-163	9.73156e-163	8.86456e-163	2.1593e-163	1.14244e-163	-8.74186e-164	5.31159e-164	0
4.44329e-164	-4.26813e-163	7.75938e-163	-2.87447e-163	-1.52025e-163	-1.30139e-164	5.49905e-163	4.15435e-163	1.3318e-163	2.74471e-163	-1.04667e-163	3.27646e-163	6.80184e-163	1.26567e-162	1.48519e-164	-2.07297e-163	-6.74559e-163	8.1604e-163	-3.42029e-163	4.94906e-163	2.69452e-163	1.11379e-162	-1.32762e-162	9.17714e-163	9.73156e-163	8.86456e-163	2.1593e-163	1.14244e-163	-8.74186e-164	5.31159e-164	0
4.44329e-164	-4.26813e-163	7.75938e-163	-2.87447e-163	-1.52025e-163	-1.30139e-164	5.49905e-163	4.15435e-163	1.3318e-163	2.74471e-163	-1.04667e-163	3.27646e-163	6.80184e-163	1.26567e-162	1.48519e-164	-2.07297e-163	-6.74559e-163	8.1604e-163	-3.42029e-163	4.94906e-163	2.69452e-163	1.11379e-162	-1.32762e-162	9.17714e-163	9.73156e-163	8.86456e-163	2.1593e-163	1.14244e-163	-8.74186e-164	5.31159e-164	0
4.44329e-164	-4.26813e-163	7.75938e-163	-2.87447e-163	-1.52025e-163	-1.30139e-164	5.49905e-163	4.15435e-163	1.3318e-163	2.74471e-163	-1.04667e-163	3.27646e-163	6.80184e-163	1.26567e-162	1.48519e-164	-2.07297e-163	-6.74559e-163	8.1604e-163	-3.42029e-163	4.94906e-163	2.69452e-163	1.11379e-162	-1.32762e-162	9.17714e-163	9.73156e-163	8.86456e-163	2.1593e-163	1.14244e-163	-8.74186e-164	5.31159e-164	0
4.44329e-164	-4.26813e-163	7.75938e-163	-2.87447e-163	-1.52025e-163	-1.30139e-164	5.49905e-163	4.15435e-163	1.3318e-163	2.74471e-163	-1.04667e-163	3.27646e-163	6.80184e-163	1.26567e-162	1.48519e-164	-2.07297e-163	-6.74559e-163	8.1604e-163	-3.42029e-163	4.94906e-163	2.69452e-163	1.11379e-162	-1.32762e-162	9.17714e-163	9.73156e-163	8.86456e-163	2.1593e-163	1.14244e-163	-8.74186e-164	5.31159e-164	0
4.44329e-164	-4.26813e-163	7.75938e-163	-2.87447e-163	-1.52025e-163	-1.30139e-164	5.49905e-163	4.15435e-163	1.3318e-163	2.74471e-163	-1.04667e-163	3.27646e-163	6.80184e-163	1.26567e-162	1.48519e-164	-2.07297e-163	-6.74559e-163	8.1604e-163	-3.42029e-163	4.94906e-163	2.69452e-163	1.11379e-162	-1.32762e-162	9.17714e-163	9.73156e-163	8.86456e-163	2.1593e-163	1.14244e-163	-8.74186e-164	5.31159e-164	0
4.44329e-164	-4.26813e-163	7.75938e-163	-2.87447e-163	-1.52025e-163	-1.30139e-164	5.49905e-163	4.15435e-163	1.3318e-163	2.74471e-163	-1.04667e-163	3.27646e-163	6.80184e-163	1.26567e-162	1.48519e-164	-2.07297e-163	-6.74559e-163	8.1604e-163	-3.42029e-163	4.94906e-163	2.69452e-163	1.11379e-162	-1.32762e-162	9.17714e-163	9.73156e-163	8.86456e-163	2.1593e-163	1.14244e-163	-8.74186e-164	5.31159e-164	0
4.44329e-164	-4.26813e-163	7.75938e-163	-2.87447e-163	-1.52025e-163	-1.30139e-164	5.49905e-163	4.15435e-163	1.3318e-163	2.74471e-163	-1.04667e-163	3.27646e-163	6.80184e-163	1.26567e-162	1.48519e-164	-2.07297e-163	-6.74559e-163	8.1604e-163	-3.42029e-163	4.94906e-163	2.69452e-163	1.11379e-162	-1.32762e-162	9.17714e-163	9.73156e-163	8.86456e-163	2.1593e-163	1.14244e-163	-8.74186e-164	5.31159e-164	0
4.44329e-164	-4.26813e-163	7.75938e-163	-2.87447e-163	-1.52025e-163	-1.30139e-164	5.49905e-163	4.15435e-163	1.3318e-163	2.74471e-163	-1.04667e-163	3.27646e-163	6.80184e-163	1.26567e-162	1.48519e-164	-2.07297e-163	-6.74559e-163	8.1604e-163	-3.42029e-163	4.94906e-163	2.69452e-163	1.11379e-162	-1.32762e-162	9.17714e-163	9.73156e-163	8.86456e-163	2.1593e-163	1.14244e-163	-8.74186e-164	5.31159e-164	0
4.44329e-164	-4.26813e-163	7.75938e-163	-2.87447e-163	-1.52025e-163	-1.30139e-164	5.49905e-163	4.15435e-163	1.3318e-163	2.74471e-163	-1.04667e-163	3.27646e-163	6.80184e-163	1.26567e-162	1.48519e-164	-2.07297e-163	-6.74559e-163	8.1604e-163	-3.42029e-163	4.94906e-163	2.69452e-163	1.11379e-162	-1.32762e-162	9.17714e-163	9.73156e-163	8.86456e-163	2.1593e-163	1.14244e-163	-8.74186e-164	5.31159e-164	0
4.44329e-164	-4.26813e-163	7.75938e-163	-2.87447e-163	-1.52025e-163	-1.30139e-164	5.49905e-163	4.15435e-163	1.3318e-163	2.74471e-163	-1.04667e-163	3.27646e-163	6.80184e-163	1.26567e-162	1.48519e-164	-2.07297e-163	-6.74559e-163	8.1604e-163	-3.42029e-163	4.94906e-163	2.69452e-163	1.11379e-162	-1.32762e-162	9.17714e-163	9.73156e-163	8.86456e-163	2.1593e-163	1.14244e-163	-8.74186e-164	5.31159e-164	0
4.44329e-164	-4.26813e-163	7.75938e-163	-2.87447e-163	-1.52025e-163	-1.30139e-164	5.49905e-163	4.15435e-163	1.3318e-163	2.74471e-163	-1.04667e-163	3.27646e-163	6.80184e-163	1.26567e-162	1.48519e-164	-2.07297e-163	-6.74559e-163	8.1604e-163	-3.42029e-163	4.94906e-163	2.69452e-163	1.11379e-162	-1.32762e-162	9.17714e-163	9.73156e-163	8.86456e-163	2.1593e-163	1.14244e-163	-8.74186e-164	5.31159e-164	0
4.44329e-164	-4.26813e-163	7.75938e-163	-2.87447e-163	-1.52025e-163	-1.30139e-164	5.49905e-163	4.15435e-163	1.3318e-163	2.74471e-163	-1.04667e-163	3.27646e-163	6.80184e-163	1.26567e-162	1.48519e-164	-2.07297e-163	-6.74559e-163	8.1604e-163	-3.42029e-163	4.94906e-163	2.69452e-163	1.11379e-162	-1.32762e-162	9.17714e-163	9.73156e-163	8.86456e-163	2.1593e-163	1.14244e-163	-8.74186e-164	5.31159e-164	0
4.44329e-164	-4.26813e-163	7.75938e-163	-2.87447e-163	-1.52025e-163	-1.30139e-164	5.49905e-163	4.15435e-163	1.3318e-163	2.74471e-163	-1.04667e-163	3.27646e-163	6.80184e-163	1.26567e-162	1.48519e-164	-2.07297e-163	-6.74559e-163	8.1604e-163	-3.42029e-163	4.94906e-163	2.69452e-163	1.11379e-162	-1.32762e-162	9.17714e-163	9.73156e-163	8.86456e-163	2.1593e-163	1.14244e-163	-8.74186e-164	5.31159e-164	0
4.44329e-164	-4.26813e-163	7.75938e-163	-2.87447e-163	-1.52025e-163	-1.30139e-164	5.49905e-163	4.15435e-163	1.3318e-163	2.74471e-163	-1.04667e-163	3.27646e-163	6.80184e-163	1.26567e-162	1.48519e-164	-2.07297e-163	-6.74559e-163	8.1604e-163	-3.42029e-163	4.94906e-163	2.69452e-163	1.11379e-162	-1.32762e-162	9.17714e-163	9.73156e-163	8.86456e-163	2.1593e-163	1.14244e-163	-8.74186e-164	5.31159e-164	0
4.44329e-164	-4.26813e-163	7.75938e-163	-2.87447e-163	-1.52025e-163	-1.30139e-164	5.49905e-163	4.15435e-163	1.3318e-163	2.74471e-163	-1.04667e-163	3.27646e-163	6.80184e-163	1.26567e-162	1.48519e-164	-2.07297e-163	-6.74559e-163	8.1604e-163	-3.42029e-163	4.94906e-163	2.69452e-163	1.11379e-162	-1.32762e-162	9.17714e-163	9.73156e-163	8.86456e-163	2.1593e-163	1.14244e-163	-8.74186e-164	5.31159e-164	0
4.44329e-164	-4.26813e-163	7.75938e-163	-2.87447e-163	-1.52025e-163	-1.30139e-164	5.49905e-163	4.15435e-163	1.3318e-163	2.74471e-163	-1.04667e-163	3.27646e-163	6.80184e-163	1.26567e-162	1.48519e-164	-2.07297e-163	-6.74559e-163	8.1604e-163	-3.42029e-163	4.94906e-163	2.69452e-163	1.11379e-162	-1.32762e-162	9.17714e-163	9.73156e-163	8.86456e-163	2.1593e-163	1.14244e-163	-8.74186e-164	5.31159e-164	0
4.44329e-164	-4.26813e-163	7.75938e-163	-2.87447e-163	-1.52025e-163	-1.30139e-164	5.49905e-163	4.15435e-163	1.3318e-163	2.74471e-163	-1.04667e-163	3.27646e-163	6.80184e-163	1.26567e-162	1.48519e-164	-2.07297e-163	-6.74559e-163	8.1604e-163	-3.42029e-163	4.94906e-163	2.69452e-163	1.11379e-162	-1.32762e-162	9.17714e-163	9.73156e-163	8.86456e-163	2.1593e-163	1.14244e-163	-8.74186e-164	5.31159e-164	0
4.44329e-164	-4.26813e-163	7.75938e-163	-2.87447e-163	-1.52025e-163	-1.30139e-164	5.49905e-163	4.15435e-163	1.3318e-163	2.74471e-163	-1.04667e-163	3.27646e-163	6.80184e-163	1.26567e-162	1.48519e-164	-2.07297e-163	-6.74559e-163	8.1604e-163	-3.42029e-163	4.94906e-163	2.69452e-163	1.11379e-162	-1.32762e-162	9.17714e-163	9.73156e-163	8.86456e-163	2.1593e-163	1.14244e-163	-8.74186e-164	5.31159e-164	0
4.44329e-164	-4.26813e-163	7.75938e-163	-2.87447e-163	-1.52025e-163	-1.30139e-164	5.49905e-163	4.15435e-163	1.3318e-163	2.74471e-163	-1.04667e-163	3.27646e-163	6.80184e-163	1.26567e-162	1.48519e-164	-2.07297e-163	-6.74559e-163	8.1604e-163	-3.42029e-163	4.94906e-163	2.69452e-163	1.11379e-162	-1.32762e-162	9.17714e-163	9.73156e-163	8.86456e-163	2.1593e-163	1.14244e-163	-8.74186e-164	5.31159e-164	0
4.44329e-164	-4.26813e-163	7.75938e-163	-2.87447e-163	-1.52025e-163	-1.30139e-164	5.49905e-163	4.15435e-163	1.3318e-163	2.74471e-163	-1.04667e-163	3.27646e-163	6.80184e-163	1.26567e-162	1.48519e-164	-2.07297e-163	-6.74559e-163	8.1604e-163	-3.42029e-163	4.94906e-163	2.69452e-163	1.11379e-162	-1.32762e-162	9.17714e-163	9.73156e-163	8.86456e-163	2.1593e-163	1.14244e-163	-8.74186e-164	5.31159e-164	0
4.44329e-164	-4.26813e-163	7.75938e-163	-2.87447e-163	-1.52025e-163	-1.30139e-164	5.49905e-163	4.15435e-163	1.3318e-163	2.74471e-163	-1.04667e-163	3.27646e-163	6.80184e-163	1.26567e-162	1.48519e-164	-2.07297e-163	-6.74559e-163	8.1604e-163	-3.42029e-163	4.94906e-163	2.69452e-163	1.11379e-162	-1.32762e-162	9.17714e-163	9.73156e-163	8.86456e-163	2.1593e-163	1.14244e-163	-8.74186e-164	5.31159e-164	0
4.44329e-164	-4.26813e-163	7.75938e-163	-2.87447e-163	-1.52025e-163	-1.30139e-164	5.49905e-163	4.15435e-163	1.3318e-163	2.74471e-163	-1.04667e-163	3.27646e-163	6.80184e-163	1.26567e-162	1.48519e-164	-2.07297e-163	-6.74559e-163	8.1604e-163	-3.42029e-163	4.94906e-163	2.69452e-163	1.11379e-162	-1.32762e-162	9.17714e-163	9.73156e-163	8.86456e-163	2.1593e-163	1.14244e-163	-8.74186e-164	5.31159e-164	0
4.44329e-164	-4.26813e-163	7.75938e-163	-2.87447e-163	-1.52025e-163	-1.30139e-164	5.49905e-163	4.15435e-163	1.3318e-163	2.74471e-163	-1.04667e-163	3.27646e-163	6.80184e-163	1.26567e-162	1.48519e-164	-2.07297e-163	-6.74559e-163	8.1604e-163	-3.42029e-163	4.94906e-163	2.69452e-163	1.11379e-162	-1.32762e-162	9.17714e-163	9.73156e-163	8.86456e-163	2.1593e-163	1.14244e-163	-8.74186e-164	5.31159e-164	0
4.44329e-164	-4.26813e-163	7.75938e-163	-2.87447e-163	-1.52025e-163	-1.30139e-164	5.49905e-163	4.15435e-163	1.3318e-163	2.74471e-163	-1.04667e-163	3.27646e-163	6.80184e-163	1.26567e-162	1.48519e-164	-2.07297e-163	-6.74559e-163	8.1604e-163	-3.42029e-163	4.94906e-163	2.69452e-163	1.11379e-162	-1.32762e-162	9.17714e-163	9.73156e-163	8.86456e-163	2.1593e-163	1.14244e-163	-8.74186e-164	5.31159e-164	0
4.44329e-164	-4.26813e-163	7.75938e-163	-2.87447e-163	-1.52025e-163	-1.30139e-164	5.49905e-163	4.15435e-163	1.3318e-163	2.74471e-163	-1.04667e-163	3.27646e-163	6.80184e-163	1.26567e-162	1.48519e-164	-2.07297e-163	-6.74559e-163	8.1604e-163	-3.42029e-163	4.94906e-163	2.69452e-163	1.11379e-162	-1.32762e-162	9.17714e-163	9.73156e-163	8.86456e-163	2.1593e-163	1.14244e-163	-8.74186e-164	5.31159e-164	0
4.44329e-164	-4.26813e-163	7.75938e-163	-2.87447e-163	-1.52025e-163	-1.30139e-164	5.49905e-163	4.15435e-163	1.3318e-163	2.74471e-163	-1.04667e-163	3.27646e-163	6.80184e-163	1.26567e-162	1.48519e-164	-2.07297e-163	-6.74559e-163	8.1604e-163	-3.42029e-163	4.94906e-163	2.69452e-163	1.11379e-162	-1.32762e-162	9.17714e-163	9.73156e-163	8.86456e-163	2.1593e-163	1.14244e-163	-8.74186e-164	5.31159e-164	0
4.44329e-164	-4.26813e-163	7.75938e-163	-2.87447e-163	-1.52025e-163	-1.30139e-164	5.49905e-163	4.15435e-163	1.3318e-163	2.74471e-163	-1.04667e-163	3.27646e-163	6.80184e-163	1.26567e-162	1.48519e-164	-2.07297e-163	-6.74559e-163	8.1604e-163	-3.42029e-163	4.94906e-163	2.69452e-163	1.11379e-162	-1.32762e-162	9.17714e-163	9.73156e-163	8.86456e-163	2.1593e-163	1.14244e-163	-8.74186e-164	5.31159e-164	0
4.44329e-164	-4.26813e-163	7.75938e-163	-2.87447e-163	-1.52025e-163	-1.30139e-164	5.49905e-163	4.15435e-163	1.3318e-163	2.74471e-163	-1.04667e-163	3.27646e-163	6.80184e-163	1.26567e-162	1.48519e-164	-2.07297e-163	-6.74559e-163	8.1604e-163	-3.42029e-163	4.94906e-163	2.69452e-163	1.11379e-162	-1.32762e-162	9.17714e-163	9.73156e-163	8.86456e-163	2.1593e-163	1.14244e-163	-8.74186e-164	5.31159e-164	0
4.44329e-164	-4.26813e-163	7.75938e-163	-2.87447e-163	-1.52025e-163	-1.30139e-164	5.49905e-163	4.15435e-163	1.3318e-163	2.74471e-163	-1.04667e-163	3.27646e-163	6.80184e-163	1.26567e-162	1.48519e-164	-2.07297e-163	-6.74559e-163	8.1604e-163	-3.42029e-163	4.94906e-163	2.69452e-163	1.11379e-162	-1.32762e-162	9.17714e-163	9.73156e-163	8.86456e-163	2.1593e-163	1.14244e-163	-8.74186e-164	5.31159e-164	0
4.44329e-164	-4.26813e-163	7.75938e-163	-2.87447e-163	-1.52025e-163	-1.30139e-164	5.49905e-163	4.15435e-163	1.3318e-163	2.74471e-163	-1.04667e-163	3.27646e-163	6.80184e-163	1.26567e-162	1.48519e-164	-2.07297e-163	-6.74559e-163	8.1604e-163	-3.42029e-163	4.94906e-163	2.69452e-163	1.11379e-162	-1.32762e-162	9.17714e-163	9.73156e-163	8.86456e-163	2.1593e-163	1.14244e-163	-8.74186e-164	5.31159e-164	0
4.44329e-164	-4.26813e-163	7.75938e-163	-2.87447e-163	-1.52025e-163	-1.30139e-164	5.49905e-163	4.15435e-163	1.3318e-163	2.74471e-163	-1.04667e-163	3.27646e-163	6.80184e-163	1.26567e-162	1.48519e-164	-2.07297e-163	-6.74559e-163	8.1604e-163	-3.42029e-163	4.94906e-163	2.69452e-163	1.11379e-162	-1.32762e-162	9.17714e-163	9.73156e-163	8.86456e-163	2.1593e-163	1.14244e-163	-8.74186e-164	5.31159e-164	0
4.44329e-164	-4.26813e-163	7.75938e-163	-2.87447e-163	-1.52025e-163	-1.30139e-164	5.49905e-163	4.15435e-163	1.3318e-163	2.74471e-163	-1.04667e-163	3.27646e-163	6.80184e-163	1.26567e-162	1.48519e-164	-2.07297e-163	-6.74559e-163	8.1604e-163	-3.42029e-163	4.94906e-163	2.69452e-163	1.11379e-162	-1.32762e-162	9.17714e-163	9.73156e-163	8.86456e-163	2.1593e-163	1.14244e-163	-8.74186e-164	5.31159e-164	0
4.44329e-164	-4.26813e-163	7.75938e-163	-2.87447e-163	-1.52025e-163	-1.30139e-164	5.49905e-163	4.15435e-163	1.3318e-163	2.74471e-163	-1.04667e-163	3.27646e-163	6.80184e-163	1.26567e-162	1.48519e-164	-2.07297e-163	-6.74559e-163	8.1604e-163	-3.42029e-163	4.94906e-163	2.69452e-163	1.11379e-162	-1.32762e-162	9.17714e-163	9.73156e-163	8.86456e-163	2.1593e-163	1.14244e-163	-8.74186e-164	5.31159e-164	0
4.44329e-164	-4.26813e-163	7.75938e-163	-2.87447e-163	-1.52025e-163	-1.30139e-164	5.49905e-163	4.15435e-163	1.3318e-163	2.74471e-163	-1.04667e-163	3.27646e-163	6.80184e-163	1.26567e-162	1.48519e-164	-2.07297e-163	-6.74559e-163	8.1604e-163	-3.42029e-163	4.94906e-163	2.69452e-163	1.11379e-162	-1.32762e-162	9.17714e-163	9.73156e-163	8.86456e-163	2.1593e-163	1.14244e-163	-8.74186e-164	5.31159e-164	0
4.44329e-164	-4.26813e-163	7.75938e-163	-2.87447e-163	-1.52025e-163	-1.30139e-164	5.49905e-163	4.15435e-163	1.3318e-163	2.74471e-163	-1.04667e-163	3.27646e-163	6.80184e-163	1.26567e-162	1.48519e-164	-2.07297e-163	-6.74559e-163	8.1604e-163	-3.42029e-163	4.94906e-163	2.69452e-163	1.11379e-162	-1.32762e-162	9.17714e-163	9.73156e-163	8.86456e-163	2.1593e-163	1.14244e-163	-8.74186e-164	5.31159e-164	0
4.44329e-164	-4.26813e-163	7.75938e-163	-2.87447e-163	-1.52025e-163	-1.30139e-164	5.49905e-163	4.15435e-163	1.3318e-163	2.74471e-163	-1.04667e-163	3.27646e-163	6.80184e-163	1.26567e-162	1.48519e-164	-2.07297e-163	-6.74559e-163	8.1604e-163	-3.42029e-163	4.94906e-163	2.69452e-163	1.11379e-162	-1.32762e-162	9.17714e-163	9.73156e-163	8.86456e-163	2.1593e-163	1.14244e-163	-8.74186e-164	5.31159e-164	0
4.44329e-164	-4.26813e-163	7.75938e-163	-2.87447e-163	-1.52025e-163	-1.30139e-164	5.49905e-163	4.15435e-163	1.3318e-163	2.74471e-163	-1.04667e-163	3.27646e-163	6.80184e-163	1.26567e-162	1.48519e-164	-2.07297e-163	-6.74559e-163	8.1604e-163	-3.42029e-163	4.94906e-163	2.69452e-163	1.11379e-162	-1.32762e-162	9.17714e-163	9.73156e-163	8.86456e-163	2.1593e-163	1.14244e-163	-8.74186e-164	5.31159e-164	0
4.44329e-164	-4.26813e-163	7.75938e-163	-2.87447e-163	-1.52025e-163	-1.30139e-164	5.49905e-163	4.15435e-163	1.3318e-163	2.74471e-163	-1.04667e-163	3.27646e-163	6.80184e-163	1.26567e-162	1.48519e-164	-2.07297e-163	-6.74559e-163	8.1604e-163	-3.42029e-163	4.94906e-163	2.69452e-163	1.11379e-162	-1.32762e-162	9.17714e-163	9.73156e-163	8.86456e-163	2.1593e-163	1.14244e-163	-8.74186e-164	5.31159e-164	0
4.44329e-164	-4.26813e-163	7.75938e-163	-2.87447e-163	-1.52025e-163	-1.30139e-164	5.49905e-163	4.15435e-163	1.3318e-163	2.74471e-163	-1.04667e-163	3.27646e-163	6.80184e-163	1.26567e-162	1.48519e-164	-2.07297e-163	-6.74559e-163	8.1604e-163	-3.42029e-163	4.94906e-163	2.69452e-163	1.11379e-162	-1.32762e-162	9.17714e-163	9.73156e-163	8.86456e-163	2.1593e-163	1.14244e-163	-8.74186e-164	5.31159e-164	0
4.44329e-164	-4.26813e-163	7.75938e-163	-2.87447e-163	-1.52025e-163	-1.30139e-164	5.49905e-163	4.15435e-163	1.3318e-163	2.74471e-163	-1.04667e-163	3.27646e-163	6.80184e-163	1.26567e-162	1.48519e-164	-2.07297e-163	-6.74559e-163	8.1604e-163	-3.42029e-163	4.94906e-163	2.69452e-163	1.11379e-162	-1.32762e-162	9.17714e-163	9.73156e-163	8.86456e-163	2.1593e-163	1.14244e-163	-8.74186e-164	5.31159e-164	0
4.44329e-164	-4.26813e-163	7.75938e-163	-2.87447e-163	-1.52025e-163	-1.30139e-164	5.49905e-163	4.15435e-163	1.3318e-163	2.74471e-163	-1.04667e-163	3.27646e-163	6.80184e-163	1.26567e-162	1.48519e-164	-2.07297e-163	-6.74559e-163	8.1604e-163	-3.42029e-163	4.94906e-163	2.69452e-163	1.11379e-162	-1.32762e-162	9.17714e-163	9.73156e-163	8.86456e-163	2.1593e-163	1.14244e-163	-8.74186e-164	5.31159e-164	0
4.44329e-164	-4.26813e-163	7.75938e-163	-2.87447e-163	-1.52025e-163	-1.30139e-164	5.49905e-163	4.15435e-163	1.3318e-163	2.74471e-163	-1.04667e-163	3.27646e-163	6.80184e-163	1.26567e-162	1.48519e-164	-2.07297e-163	-6.74559e-163	8.1604e-163	-3.42029e-163	4.94906e-163	2.69452e-163	1.11379e-162	-1.32762e-162	9.17714e-163	9.73156e-163	8.86456e-163	2.1593e-163	1.14244e-163	-8.74186e-164	5.31159e-164	0
4.44329e-164	-4.26813e-163	7.75938e-163	-2.87447e-163	-1.52025e-163	-1.30139e-164	5.49905e-163	4.15435e-163	1.3318e-163	2.74471e-163	-1.04667e-163	3.27646e-163	6.80184e-163	1.26567e-162	1.48519e-164	-2.07297e-163	-6.74559e-163	8.1604e-163	-3.42029e-163	4.94906e-163	2.69452e-163	1.11379e-162	-1.32762e-162	9.17714e-163	9.73156e-163	8.86456e-163	2.1593e-163	1.14244e-163	-8.74186e-164	5.31159e-164	0
4.44329e-164	-4.26813e-163	7.75938e-163	-2.87447e-163	-1.52025e-163	-1.30139e-164	5.49905e-163	4.15435e-163	1.3318e-163	2.74471e-163	-1.04667e-163	3.27646e-163	6.80184e-163	1.26567e-162	1.48519e-164	-2.07297e-163	-6.74559e-163	8.1604e-163	-3.42029e-163	4.94906e-163	2.69452e-163	1.11379e-162	-1.32762e-162	9.17714e-163	9.73156e-163	8.86456e-163	2.1593e-163	1.14244e-163	-8.74186e-164	5.31159e-164	0
4.44329e-164	-4.26813e-163	7.75938e-163	-2.87447e-163	-1.52025e-163	-1.30139e-164	5.49905e-163	4.15435e-163	1.3318e-163	2.74471e-163	-1.04667e-163	3.27646e-163	6.80184e-163	1.26567e-162	1.48519e-164	-2.07297e-163	-6.74559e-163	8.1604e-163	-3.42029e-163	4.94906e-163	2.69452e-163	1.11379e-162	-1.32762e-162	9.17714e-163	9.73156e-163	8.86456e-163	2.1593e-163	1.14244e-163	-8.74186e-164	5.31159e-164	0
4.44329e-164	-4.26813e-163	7.75938e-163	-2.87447e-163	-1.52025e-163	-1.30139e-164	5.49905e-163	4.15435e-163	1.3318e-163	2.74471e-163	-1.04667e-163	3.27646e-163	6.80184e-163	1.26567e-162	1.48519e-164	-2.07297e-163	-6.74559e-163	8.1604e-163	-3.42029e-163	4.94906e-163	2.69452e-163	1.11379e-162	-1.32762e-162	9.17714e-163	9.73156e-163	8.86456e-163	2.1593e-163	1.14244e-163	-8.74186e-164	5.31159e-164	0
4.44329e-164	-4.26813e-163	7.75938e-163	-2.87447e-163	-1.52025e-163	-1.30139e-164	5.49905e-163	4.15435e-163	1.3318e-163	2.74471e-163	-1.04667e-163	3.27646e-163	6.80184e-163	1.26567e-162	1.48519e-164	-2.07297e-163	-6.74559e-163	8.1604e-163	-3.42029e-163	4.94906e-163	2.69452e-163	1.11379e-162	-1.32762e-162	9.17714e-163	9.73156e-163	8.86456e-163	2.1593e-163	1.14244e-163	-8.74186e-164	5.31159e-164	0
4.44329e-164	-4.26813e-163	7.75938e-163	-2.87447e-163	-1.52025e-163	-1.30139e-164	5.49905e-163	4.15435e-163	1.3318e-163	2.74471e-163	-1.04667e-163	3.27646e-163	6.80184e-163	1.26567e-162	1.48519e-164	-2.07297e-163	-6.74559e-163	8.1604e-163	-3.42029e-163	4.94906e-163	2.69452e-163	1.11379e-162	-1.32762e-162	9.17714e-163	9.73156e-163	8.86456e-163	2.1593e-163	1.14244e-163	-8.74186e-164	5.31159e-164	0
4.44329e-164	-4.26813e-163	7.75938e-163	-2.87447e-163	-1.52025e-163	-1.30139e-164	5.49905e-163	4.15435e-163	1.3318e-163	2.74471e-163	-1.04667e-163	3.27646e-163	6.80184e-163	1.26567e-162	1.48519e-164	-2.07297e-163	-6.74559e-163	8.1604e-163	-3.42029e-163	4.94906e-163	2.69452e-163	1.11379e-162	-1.32762e-162	9.17714e-163	9.73156e-163	8.86456e-163	2.1593e-163	1.14244e-163	-8.74186e-164	5.31159e-164	0
4.44329e-164	-4.26813e-163	7.75938e-163	-2.87447e-163	-1.52025e-163	-1.30139e-164	5.49905e-163	4.15435e-163	1.3318e-163	2.74471e-163	-1.04667e-163	3.27646e-163	6.80184e-163	1.26567e-162	1.48519e-164	-2.07297e-163	-6.74559e-163	8.1604e-163	-3.42029e-163	4.94906e-163	2.69452e-163	1.11379e-162	-1.32762e-162	9.17714e-163	9.73156e-163	8.86456e-163	2.1593e-163	1.14244e-163	-8.74186e-164	5.31159e-164	0
4.44329e-164	-4.26813e-163	7.75938e-163	-2.87447e-163	-1.52025e-163	-1.30139e-164	5.49905e-163	4.15435e-163	1.3318e-163	2.74471e-163	-1.04667e-163	3.27646e-163	6.80184e-163	1.26567e-162	1.48519e-164	-2.07297e-163	-6.74559e-163	8.1604e-163	-3.42029e-163	4.94906e-163	2.69452e-163	1.11379e-162	-1.32762e-162	9.17714e-163	9.73156e-163	8.86456e-163	2.1593e-163	1.14244e-163	-8.74186e-164	5.31159e-164	0
4.44329e-164	-4.26813e-163	7.75938e-163	-2.87447e-163	-1.52025e-163	-1.30139e-164	5.49905e-163	4.15435e-163	1.3318e-163	2.74471e-163	-1.04667e-163	3.27646e-163	6.80184e-163	1.26567e-162	1.48519e-164	-2.07297e-163	-6.74559e-163	8.1604e-163	-3.42029e-163	4.94906e-163	2.69452e-163	1.11379e-162	-1.32762e-162	9.17714e-163	9.73156e-163	8.86456e-163	2.1593e-163	1.14244e-163	-8.74186e-164	5.31159e-164	0
4.44329e-164	-4.26813e-163	7.75938e-163	-2.87447e-163	-1.52025e-163	-1.30139e-164	5.49905e-163	4.15435e-163	1.3318e-163	2.74471e-163	-1.04667e-163	3.27646e-163	6.80184e-163	1.26567e-162	1.48519e-164	-2.07297e-163	-6.74559e-163	8.1604e-163	-3.42029e-163	4.94906e-163	2.69452e-163	1.11379e-162	-1.32762e-162	9.17714e-163	9.73156e-163	8.86456e-163	2.1593e-163	1.14244e-163	-8.74186e-164	5.31159e-164	0
4.44329e-164	-4.26813e-163	7.75938e-163	-2.87447e-163	-1.52025e-163	-1.30139e-164	5.49905e-163	4.15435e-163	1.3318e-163	2.74471e-163	-1.04667e-163	3.27646e-163	6.80184e-163	1.26567e-162	1.48519e-164	-2.07297e-163	-6.74559e-163	8.1604e-163	-3.42029e-163	4.94906e-163	2.69452e-163	1.11379e-162	-1.32762e-162	9.17714e-163	9.73156e-163	8.86456e-163	2.1593e-163	1.14244e-163	-8.74186e-164	5.31159e-164	0
4.44329e-164	-4.26813e-163	7.75938e-163	-2.87447e-163	-1.52025e-163	-1.30139e-164	5.49905e-163	4.15435e-163	1.3318e-163	2.74471e-163	-1.04667e-163	3.27646e-163	6.80184e-163	1.26567e-162	1.48519e-164	-2.07297e-163	-6.74559e-163	8.1604e-163	-3.42029e-163	4.94906e-163	2.69452e-163	1.11379e-162	-1.32762e-162	9.17714e-163	9.73156e-163	8.86456e-163	2.1593e-163	1.14244e-163	-8.74186e-164	5.31159e-164	0
4.44329e-164	-4.26813e-163	7.75938e-163	-2.87447e-163	-1.52025e-163	-1.30139e-164	5.49905e-163	4.15435e-163	1.3318e-163	2.74471e-163	-1.04667e-163	3.27646e-163	6.80184e-163	1.26567e-162	1.48519e-164	-2.07297e-163	-6.74559e-163	8.1604e-163	-3.42029e-163	4.94906e-163	2.69452e-163	1.11379e-162	-1.32762e-162	9.17714e-163	9.73156e-163	8.86456e-163	2.1593e-163	1.14244e-163	-8.74186e-164	5.31159e-164	0
4.44329e-164	-4.26813e-163	7.75938e-163	-2.87447e-163	-1.52025e-163	-1.30139e-164	5.49905e-163	4.15435e-163	1.3318e-163	2.74471e-163	-1.04667e-163	3.27646e-163	6.80184e-163	1.26567e-162	1.48519e-164	-2.07297e-163	-6.74559e-163	8.1604e-163	-3.42029e-163	4.94906e-163	2.69452e-163	1.11379e-162	-1.32762e-162	9.17714e-163	9.73156e-163	8.86456e-163	2.1593e-163	1.14244e-163	-8.74186e-164	5.31159e-164	0
4.44329e-164	-4.26813e-163	7.75938e-163	-2.87447e-163	-1.52025e-163	-1.30139e-164	5.49905e-163	4.15435e-163	1.3318e-163	2.74471e-163	-1.04667e-163	3.27646e-163	6.80184e-163	1.26567e-162	1.48519e-164	-2.07297e-163	-6.74559e-163	8.1604e-163	-3.42029e-163	4.94906e-163	2.69452e-163	1.11379e-162	-1.32762e-162	9.17714e-163	9.73156e-163	8.86456e-163	2.1593e-163	1.14244e-163	-8.74186e-164	5.31159e-164	0
4.44329e-164	-4.26813e-163	7.75938e-163	-2.87447e-163	-1.52025e-163	-1.30139e-164	5.49905e-163	4.15435e-163	1.3318e-163	2.74471e-163	-1.04667e-163	3.27646e-163	6.80184e-163	1.26567e-162	1.48519e-164	-2.07297e-163	-6.74559e-163	8.1604e-163	-3.42029e-163	4.94906e-163	2.69452e-163	1.11379e-162	-1.32762e-162	9.17714e-163	9.73156e-163	8.86456e-163	2.1593e-163	1.14244e-163	-8.74186e-164	5.31159e-164	0
4.44329e-164	-4.26813e-163	7.75938e-163	-2.87447e-163	-1.52025e-163	-1.30139e-164	5.49905e-163	4.15435e-163	1.3318e-163	2.74471e-163	-1.04667e-163	3.27646e-163	6.80184e-163	1.26567e-162	1.48519e-164	-2.07297e-163	-6.74559e-163	8.1604e-163	-3.42029e-163	4.94906e-163	2.69452e-163	1.11379e-162	-1.32762e-162	9.17714e-163	9.73156e-163	8.86456e-163	2.1593e-163	1.14244e-163	-8.74186e-164	5.31159e-164	0
4.44329e-164	-4.26813e-163	7.75938e-163	-2.87447e-163	-1.52025e-163	-1.30139e-164	5.49905e-163	4.15435e-163	1.3318e-163	2.74471e-163	-1.04667e-163	3.27646e-163	6.80184e-163	1.26567e-162	1.48519e-164	-2.07297e-163	-6.74559e-163	8.1604e-163	-3.42029e-163	4.94906e-163	2.69452e-163	1.11379e-162	-1.32762e-162	9.17714e-163	9.73156e-163	8.86456e-163	2.1593e-163	1.14244e-163	-8.74186e-164	5.31159e-164	0
4.44329e-164	-4.26813e-163	7.75938e-163	-2.87447e-163	-1.52025e-163	-1.30139e-164	5.49905e-163	4.15435e-163	1.3318e-163	2.74471e-163	-1.04667e-163	3.27646e-163	6.80184e-163	1.26567e-162	1.48519e-164	-2.07297e-163	-6.74559e-163	8.1604e-163	-3.42029e-163	4.94906e-163	2.69452e-163	1.11379e-162	-1.32762e-162	9.17714e-163	9.73156e-163	8.86456e-163	2.1593e-163	1.14244e-163	-8.74186e-164	5.31159e-164	0
4.44329e-164	-4.26813e-163	7.75938e-163	-2.87447e-163	-1.52025e-163	-1.30139e-164	5.49905e-163	4.15435e-163	1.3318e-163	2.74471e-163	-1.04667e-163	3.27646e-163	6.80184e-163	1.26567e-162	1.48519e-164	-2.07297e-163	-6.74559e-163	8.1604e-163	-3.42029e-163	4.94906e-163	2.69452e-163	1.11379e-162	-1.32762e-162	9.17714e-163	9.73156e-163	8.86456e-163	2.1593e-163	1.14244e-163	-8.74186e-164	5.31159e-164	0
4.44329e-164	-4.26813e-163	7.75938e-163	-2.87447e-163	-1.52025e-163	-1.30139e-164	5.49905e-163	4.15435e-163	1.3318e-163	2.74471e-163	-1.04667e-163	3.27646e-163	6.80184e-163	1.26567e-162	1.48519e-164	-2.07297e-163	-6.74559e-163	8.1604e-163	-3.42029e-163	4.94906e-163	2.69452e-163	1.11379e-162	-1.32762e-162	9.17714e-163	9.73156e-163	8.86456e-163	2.1593e-163	1.14244e-163	-8.74186e-164	5.31159e-164	0
4.44329e-164	-4.26813e-163	7.75938e-163	-2.87447e-163	-1.52025e-163	-1.30139e-164	5.49905e-163	4.15435e-163	1.3318e-163	2.74471e-163	-1.04667e-163	3.27646e-163	6.80184e-163	1.26567e-162	1.48519e-164	-2.07297e-163	-6.74559e-163	8.1604e-163	-3.42029e-163	4.94906e-163	2.69452e-163	1.11379e-162	-1.32762e-162	9.17714e-163	9.73156e-163	8.86456e-163	2.1593e-163	1.14244e-163	-8.74186e-164	5.31159e-164	0
4.44329e-164	-4.26813e-163	7.75938e-163	-2.87447e-163	-1.52025e-163	-1.30139e-164	5.49905e-163	4.15435e-163	1.3318e-163	2.74471e-163	-1.04667e-163	3.27646e-163	6.80184e-163	1.26567e-162	1.48519e-164	-2.07297e-163	-6.74559e-163	8.1604e-163	-3.42029e-163	4.94906e-163	2.69452e-163	1.11379e-162	-1.32762e-162	9.17714e-163	9.73156e-163	8.86456e-163	2.1593e-163	1.14244e-163	-8.74186e-164	5.31159e-164	0
4.44329e-164	-4.26813e-163	7.75938e-163	-2.87447e-163	-1.52025e-163	-1.30139e-164	5.49905e-163	4.15435e-163	1.3318e-163	2.74471e-163	-1.04667e-163	3.27646e-163	6.80184e-163	1.26567e-162	1.48519e-164	-2.07297e-163	-6.74559e-163	8.1604e-163	-3.42029e-163	4.94906e-163	2.69452e-163	1.11379e-162	-1.32762e-162	9.17714e-163	9.73156e-163	8.86456e-163	2.1593e-163	1.14244e-163	-8.74186e-164	5.31159e-164	0
4.44329e-164	-4.26813e-163	7.75938e-163	-2.87447e-163	-1.52025e-163	-1.30139e-164	5.49905e-163	4.15435e-163	1.3318e-163	2.74471e-163	-1.04667e-163	3.27646e-163	6.80184e-163	1.26567e-162	1.48519e-164	-2.07297e-163	-6.74559e-163	8.1604e-163	-3.42029e-163	4.94906e-163	2.69452e-163	1.11379e-162	-1.32762e-162	9.17714e-163	9.73156e-163	8.86456e-163	2.1593e-163	1.14244e-163	-8.74186e-164	5.31159e-164	0
4.44329e-164	-4.26813e-163	7.75938e-163	-2.87447e-163	-1.52025e-163	-1.30139e-164	5.49905e-163	4.15435e-163	1.3318e-163	2.74471e-163	-1.04667e-163	3.27646e-163	6.80184e-163	1.26567e-162	1.48519e-164	-2.07297e-163	-6.74559e-163	8.1604e-163	-3.42029e-163	4.94906e-163	2.69452e-163	1.11379e-162	-1.32762e-162	9.17714e-163	9.73156e-163	8.86456e-163	2.1593e-163	1.14244e-163	-8.74186e-164	5.31159e-164	0
4.44329e-164	-4.26813e-163	7.75938e-163	-2.87447e-163	-1.52025e-163	-1.30139e-164	5.49905e-163	4.15435e-163	1.3318e-163	2.74471e-163	-1.04667e-163	3.27646e-163	6.80184e-163	1.26567e-162	1.48519e-164	-2.07297e-163	-6.74559e-163	8.1604e-163	-3.42029e-163	4.94906e-163	2.69452e-163	1.11379e-162	-1.32762e-162	9.17714e-163	9.73156e-163	8.86456e-163	2.1593e-163	1.14244e-163	-8.74186e-164	5.31159e-164	0
4.44329e-164	-4.26813e-163	7.75938e-163	-2.87447e-163	-1.52025e-163	-1.30139e-164	5.49905e-163	4.15435e-163	1.3318e-163	2.74471e-163	-1.04667e-163	3.27646e-163	6.80184e-163	1.26567e-162	1.48519e-164	-2.07297e-163	-6.74559e-163	8.1604e-163	-3.42029e-163	4.94906e-163	2.69452e-163	1.11379e-162	-1.32762e-162	9.17714e-163	9.73156e-163	8.86456e-163	2.1593e-163	1.14244e-163	-8.74186e-164	5.31159e-164	0
4.44329e-164	-4.26813e-163	7.75938e-163	-2.87447e-163	-1.52025e-163	-1.30139e-164	5.49905e-163	4.15435e-163	1.3318e-163	2.74471e-163	-1.04667e-163	3.27646e-163	6.80184e-163	1.26567e-162	1.48519e-164	-2.07297e-163	-6.74559e-163	8.1604e-163	-3.42029e-163	4.94906e-163	2.69452e-163	1.11379e-162	-1.32762e-162	9.17714e-163	9.73156e-163	8.86456e-163	2.1593e-163	1.14244e-163	-8.74186e-164	5.31159e-164	0
4.44329e-164	-4.26813e-163	7.75938e-163	-2.87447e-163	-1.52025e-163	-1.30139e-164	5.49905e-163	4.15435e-163	1.3318e-163	2.74471e-163	-1.04667e-163	3.27646e-163	6.80184e-163	1.26567e-162	1.48519e-164	-2.07297e-163	-6.74559e-163	8.1604e-163	-3.42029e-163	4.94906e-163	2.69452e-163	1.11379e-162	-1.32762e-162	9.17714e-163	9.73156e-163	8.86456e-163	2.1593e-163	1.14244e-163	-8.74186e-164	5.31159e-164	0
4.44329e-164	-4.26813e-163	7.75938e-163	-2.87447e-163	-1.52025e-163	-1.30139e-164	5.49905e-163	4.15435e-163	1.3318e-163	2.74471e-163	-1.04667e-163	3.27646e-163	6.80184e-163	1.26567e-162	1.48519e-164	-2.07297e-163	-6.74559e-163	8.1604e-163	-3.42029e-163	4.94906e-163	2.69452e-163	1.11379e-162	-1.32762e-162	9.17714e-163	9.73156e-163	8.86456e-163	2.1593e-163	1.14244e-163	-8.74186e-164	5.31159e-164	0
4.44329e-164	-4.26813e-163	7.75938e-163	-2.87447e-163	-1.52025e-163	-1.30139e-164	5.49905e-163	4.15435e-163	1.3318e-163	2.74471e-163	-1.04667e-163	3.27646e-163	6.80184e-163	1.26567e-162	1.48519e-164	-2.07297e-163	-6.74559e-163	8.1604e-163	-3.42029e-163	4.94906e-163	2.69452e-163	1.11379e-162	-1.32762e-162	9.17714e-163	9.73156e-163	8.86456e-163	2.1593e-163	1.14244e-163	-8.74186e-164	5.31159e-164	0
4.44329e-164	-4.26813e-163	7.75938e-163	-2.87447e-163	-1.52025e-163	-1.30139e-164	5.49905e-163	4.15435e-163	1.3318e-163	2.74471e-163	-1.04667e-163	3.27646e-163	6.80184e-163	1.26567e-162	1.48519e-164	-2.07297e-163	-6.74559e-163	8.1604e-163	-3.42029e-163	4.94906e-163	2.69452e-163	1.11379e-162	-1.32762e-162	9.17714e-163	9.73156e-163	8.86456e-163	2.1593e-163	1.14244e-163	-8.74186e-164	5.31159e-164	0
4.44329e-164	-4.26813e-163	7.75938e-163	-2.87447e-163	-1.52025e-163	-1.30139e-164	5.49905e-163	4.15435e-163	1.3318e-163	2.74471e-163	-1.04667e-163	3.27646e-163	6.80184e-163	1.26567e-162	1.48519e-164	-2.07297e-163	-6.74559e-163	8.1604e-163	-3.42029e-163	4.94906e-163	2.69452e-163	1.11379e-162	-1.32762e-162	9.17714e-163	9.73156e-163	8.86456e-163	2.1593e-163	1.14244e-163	-8.74186e-164	5.31159e-164	0
4.44329e-164	-4.26813e-163	7.75938e-163	-2.87447e-163	-1.52025e-163	-1.30139e-164	5.49905e-163	4.15435e-163	1.3318e-163	2.74471e-163	-1.04667e-163	3.27646e-163	6.80184e-163	1.26567e-162	1.48519e-164	-2.07297e-163	-6.74559e-163	8.1604e-163	-3.42029e-163	4.94906e-163	2.69452e-163	1.11379e-162	-1.32762e-162	9.17714e-163	9.73156e-163	8.86456e-163	2.1593e-163	1.14244e-163	-8.74186e-164	5.31159e-164	0
4.44329e-164	-4.26813e-163	7.75938e-163	-2.87447e-163	-1.52025e-163	-1.30139e-164	5.49905e-163	4.15435e-163	1.3318e-163	2.74471e-163	-1.04667e-163	3.27646e-163	6.80184e-163	1.26567e-162	1.48519e-164	-2.07297e-163	-6.74559e-163	8.1604e-163	-3.42029e-163	4.94906e-163	2.69452e-163	1.11379e-162	-1.32762e-162	9.17714e-163	9.73156e-163	8.86456e-163	2.1593e-163	1.14244e-163	-8.74186e-164	5.31159e-164	0
4.44329e-164	-4.26813e-163	7.75938e-163	-2.87447e-163	-1.52025e-163	-1.30139e-164	5.49905e-163	4.15435e-163	1.3318e-163	2.74471e-163	-1.04667e-163	3.27646e-163	6.80184e-163	1.26567e-162	1.48519e-164	-2.07297e-163	-6.74559e-163	8.1604e-163	-3.42029e-163	4.94906e-163	2.69452e-163	1.11379e-162	-1.32762e-162	9.17714e-163	9.73156e-163	8.86456e-163	2.1593e-163	1.14244e-163	-8.74186e-164	5.31159e-164	0
4.44329e-164	-4.26813e-163	7.75938e-163	-2.87447e-163	-1.52025e-163	-1.30139e-164	5.49905e-163	4.15435e-163	1.3318e-163	2.74471e-163	-1.04667e-163	3.27646e-163	6.80184e-163	1.26567e-162	1.48519e-164	-2.07297e-163	-6.74559e-163	8.1604e-163	-3.42029e-163	4.94906e-163	2.69452e-163	1.11379e-162	-1.32762e-162	9.17714e-163	9.73156e-163	8.86456e-163	2.1593e-163	1.14244e-163	-8.74186e-164	5.31159e-164	0
4.44329e-164	-4.26813e-163	7.75938e-163	-2.87447e-163	-1.52025e-163	-1.30139e-164	5.49905e-163	4.15435e-163	1.3318e-163	2.74471e-163	-1.04667e-163	3.27646e-163	6.80184e-163	1.26567e-162	1.48519e-164	-2.07297e-163	-6.74559e-163	8.1604e-163	-3.42029e-163	4.94906e-163	2.69452e-163	1.11379e-162	-1.32762e-162	9.17714e-163	9.73156e-163	8.86456e-163	2.1593e-163	1.14244e-163	-8.74186e-164	5.31159e-164	0
4.44329e-164	-4.26813e-163	7.75938e-163	-2.87447e-163	-1.52025e-163	-1.30139e-164	5.49905e-163	4.15435e-163	1.3318e-163	2.74471e-163	-1.04667e-163	3.27646e-163	6.80184e-163	1.26567e-162	1.48519e-164	-2.07297e-163	-6.74559e-163	8.1604e-163	-3.42029e-163	4.94906e-163	2.69452e-163	1.11379e-162	-1.32762e-162	9.17714e-163	9.73156e-163	8.86456e-163	2.1593e-163	1.14244e-163	-8.74186e-164	5.31159e-164	0
4.44329e-164	-4.26813e-163	7.75938e-163	-2.87447e-163	-1.52025e-163	-1.30139e-164	5.49905e-163	4.15435e-163	1.3318e-163	2.74471e-163	-1.04667e-163	3.27646e-163	6.80184e-163	1.26567e-162	1.48519e-164	-2.07297e-163	-6.74559e-163	8.1604e-163	-3.42029e-163	4.94906e-163	2.69452e-163	1.11379e-162	-1.32762e-162	9.17714e-163	9.73156e-163	8.86456e-163	2.1593e-163	1.14244e-163	-8.74186e-164	5.31159e-164	0
4.44329e-164	-4.26813e-163	7.75938e-163	-2.87447e-163	-1.52025e-163	-1.30139e-164	5.49905e-163	4.15435e-163	1.3318e-163	2.74471e-163	-1.04667e-163	3.27646e-163	6.80184e-163	1.26567e-162	1.48519e-164	-2.07297e-163	-6.74559e-163	8.1604e-163	-3.42029e-163	4.94906e-163	2.69452e-163	1.11379e-162	-1.32762e-162	9.17714e-163	9.73156e-163	8.86456e-163	2.1593e-163	1.14244e-163	-8.74186e-164	5.31159e-164	0
4.44329e-164	-4.26813e-163	7.75938e-163	-2.87447e-163	-1.52025e-163	-1.30139e-164	5.49905e-163	4.15435e-163	1.3318e-163	2.74471e-163	-1.04667e-163	3.27646e-163	6.80184e-163	1.26567e-162	1.48519e-164	-2.07297e-163	-6.74559e-163	8.1604e-163	-3.42029e-163	4.94906e-163	2.69452e-163	1.11379e-162	-1.32762e-162	9.17714e-163	9.73156e-163	8.86456e-163	2.1593e-163	1.14244e-163	-8.74186e-164	5.31159e-164	0
4.44329e-164	-4.26813e-163	7.75938e-163	-2.87447e-163	-1.52025e-163	-1.30139e-164	5.49905e-163	4.15435e-163	1.3318e-163	2.74471e-163	-1.04667e-163	3.27646e-163	6.80184e-163	1.26567e-162	1.48519e-164	-2.07297e-163	-6.74559e-163	8.1604e-163	-3.42029e-163	4.94906e-163	2.69452e-163	1.11379e-162	-1.32762e-162	9.17714e-163	9.73156e-163	8.86456e-163	2.1593e-163	1.14244e-163	-8.74186e-164	5.31159e-164	0
4.44329e-164	-4.26813e-163	7.75938e-163	-2.87447e-163	-1.52025e-163	-1.30139e-164	5.49905e-163	4.15435e-163	1.3318e-163	2.74471e-163	-1.04667e-163	3.27646e-163	6.80184e-163	1.26567e-162	1.48519e-164	-2.07297e-163	-6.74559e-163	8.1604e-163	-3.42029e-163	4.94906e-163	2.69452e-163	1.11379e-162	-1.32762e-162	9.17714e-163	9.73156e-163	8.86456e-163	2.1593e-163	1.14244e-163	-8.74186e-164	5.31159e-164	0
4.44329e-164	-4.26813e-163	7.75938e-163	-2.87447e-163	-1.52025e-163	-1.30139e-164	5.49905e-163	4.15435e-163	1.3318e-163	2.74471e-163	-1.04667e-163	3.27646e-163	6.80184e-163	1.26567e-162	1.48519e-164	-2.07297e-163	-6.74559e-163	8.1604e-163	-3.42029e-163	4.94906e-163	2.69452e-163	1.11379e-162	-1.32762e-162	9.17714e-163	9.73156e-163	8.86456e-163	2.1593e-163	1.14244e-163	-8.74186e-164	5.31159e-164	0
4.44329e-164	-4.26813e-163	7.75938e-163	-2.87447e-163	-1.52025e-163	-1.30139e-164	5.49905e-163	4.15435e-163	1.3318e-163	2.74471e-163	-1.04667e-163	3.27646e-163	6.80184e-163	1.26567e-162	1.48519e-164	-2.07297e-163	-6.74559e-163	8.1604e-163	-3.42029e-163	4.94906e-163	2.69452e-163	1.11379e-162	-1.32762e-162	9.17714e-163	9.73156e-163	8.86456e-163	2.1593e-163	1.14244e-163	-8.74186e-164	5.31159e-164	0
4.44329e-164	-4.26813e-163	7.75938e-163	-2.87447e-163	-1.52025e-163	-1.30139e-164	5.49905e-163	4.15435e-163	1.3318e-163	2.74471e-163	-1.04667e-163	3.27646e-163	6.80184e-163	1.26567e-162	1.48519e-164	-2.07297e-163	-6.74559e-163	8.1604e-163	-3.42029e-163	4.94906e-163	2.69452e-163	1.11379e-162	-1.32762e-162	9.17714e-163	9.73156e-163	8.86456e-163	2.1593e-163	1.14244e-163	-8.74186e-164	5.31159e-164	0
4.44329e-164	-4.26813e-163	7.75938e-163	-2.87447e-163	-1.52025e-163	-1.30139e-164	5.49905e-163	4.15435e-163	1.3318e-163	2.74471e-163	-1.04667e-163	3.27646e-163	6.80184e-163	1.26567e-162	1.48519e-164	-2.07297e-163	-6.74559e-163	8.1604e-163	-3.42029e-163	4.94906e-163	2.69452e-163	1.11379e-162	-1.32762e-162	9.17714e-163	9.73156e-163	8.86456e-163	2.1593e-163	1.14244e-163	-8.74186e-164	5.31159e-164	0
4.44329e-164	-4.26813e-163	7.75938e-163	-2.87447e-163	-1.52025e-163	-1.30139e-164	5.49905e-163	4.15435e-163	1.3318e-163	2.74471e-163	-1.04667e-163	3.27646e-163	6.80184e-163	1.26567e-162	1.48519e-164	-2.07297e-163	-6.74559e-163	8.1604e-163	-3.42029e-163	4.94906e-163	2.69452e-163	1.11379e-162	-1.32762e-162	9.17714e-163	9.73156e-163	8.86456e-163	2.1593e-163	1.14244e-163	-8.74186e-164	5.31159e-164	0
4.44329e-164	-4.26813e-163	7.75938e-163	-2.87447e-163	-1.52025e-163	-1.30139e-164	5.49905e-163	4.15435e-163	1.3318e-163	2.74471e-163	-1.04667e-163	3.27646e-163	6.80184e-163	1.26567e-162	1.48519e-164	-2.07297e-163	-6.74559e-163	8.1604e-163	-3.42029e-163	4.94906e-163	2.69452e-163	1.11379e-162	-1.32762e-162	9.17714e-163	9.73156e-163	8.86456e-163	2.1593e-163	1.14244e-163	-8.74186e-164	5.31159e-164	0
4.44329e-164	-4.26813e-163	7.75938e-163	-2.87447e-163	-1.52025e-163	-1.30139e-164	5.49905e-163	4.15435e-163	1.3318e-163	2.74471e-163	-1.04667e-163	3.27646e-163	6.80184e-163	1.26567e-162	1.48519e-164	-2.07297e-163	-6.74559e-163	8.1604e-163	-3.42029e-163	4.94906e-163	2.69452e-163	1.11379e-162	-1.32762e-162	9.17714e-163	9.73156e-163	8.86456e-163	2.1593e-163	1.14244e-163	-8.74186e-164	5.31159e-164	0
4.44329e-164	-4.26813e-163	7.75938e-163	-2.87447e-163	-1.52025e-163	-1.30139e-164	5.49905e-163	4.15435e-163	1.3318e-163	2.74471e-163	-1.04667e-163	3.27646e-163	6.80184e-163	1.26567e-162	1.48519e-164	-2.07297e-163	-6.74559e-163	8.1604e-163	-3.42029e-163	4.94906e-163	2.69452e-163	1.11379e-162	-1.32762e-162	9.17714e-163	9.73156e-163	8.86456e-163	2.1593e-163	1.14244e-163	-8.74186e-164	5.31159e-164	0
4.44329e-164	-4.26813e-163	7.75938e-163	-2.87447e-163	-1.52025e-163	-1.30139e-164	5.49905e-163	4.15435e-163	1.3318e-163	2.74471e-163	-1.04667e-163	3.27646e-163	6.80184e-163	1.26567e-162	1.48519e-164	-2.07297e-163	-6.74559e-163	8.1604e-163	-3.42029e-163	4.94906e-163	2.69452e-163	1.11379e-162	-1.32762e-162	9.17714e-163	9.73156e-163	8.86456e-163	2.1593e-163	1.14244e-163	-8.74186e-164	5.31159e-164	0
4.44329e-164	-4.26813e-163	7.75938e-163	-2.87447e-163	-1.52025e-163	-1.30139e-164	5.49905e-163	4.15435e-163	1.3318e-163	2.74471e-163	-1.04667e-163	3.27646e-163	6.80184e-163	1.26567e-162	1.48519e-164	-2.07297e-163	-6.74559e-163	8.1604e-163	-3.42029e-163	4.94906e-163	2.69452e-163	1.11379e-162	-1.32762e-162	9.17714e-163	9.73156e-163	8.86456e-163	2.1593e-163	1.14244e-163	-8.74186e-164	5.31159e-164	0
4.44329e-164	-4.26813e-163	7.75938e-163	-2.87447e-163	-1.52025e-163	-1.30139e-164	5.49905e-163	4.15435e-163	1.3318e-163	2.74471e-163	-1.04667e-163	3.27646e-163	6.80184e-163	1.26567e-162	1.48519e-164	-2.07297e-163	-6.74559e-163	8.1604e-163	-3.42029e-163	4.94906e-163	2.69452e-163	1.11379e-162	-1.32762e-162	9.17714e-163	9.73156e-163	8.86456e-163	2.1593e-163	1.14244e-163	-8.74186e-164	5.31159e-164	0
4.44329e-164	-4.26813e-163	7.75938e-163	-2.87447e-163	-1.52025e-163	-1.30139e-164	5.49905e-163	4.15435e-163	1.3318e-163	2.74471e-163	-1.04667e-163	3.27646e-163	6.80184e-163	1.26567e-162	1.48519e-164	-2.07297e-163	-6.74559e-163	8.1604e-163	-3.42029e-163	4.94906e-163	2.69452e-163	1.11379e-162	-1.32762e-162	9.17714e-163	9.73156e-163	8.86456e-163	2.1593e-163	1.14244e-163	-8.74186e-164	5.31159e-164	0
4.44329e-164	-4.26813e-163	7.75938e-163	-2.87447e-163	-1.52025e-163	-1.30139e-164	5.49905e-163	4.15435e-163	1.3318e-163	2.74471e-163	-1.04667e-163	3.27646e-163	6.80184e-163	1.26567e-162	1.48519e-164	-2.07297e-163	-6.74559e-163	8.1604e-163	-3.42029e-163	4.94906e-163	2.69452e-163	1.11379e-162	-1.32762e-162	9.17714e-163	9.73156e-163	8.86456e-163	2.1593e-163	1.14244e-163	-8.74186e-164	5.31159e-164	0
4.44329e-164	-4.26813e-163	7.75938e-163	-2.87447e-163	-1.52025e-163	-1.30139e-164	5.49905e-163	4.15435e-163	1.3318e-163	2.74471e-163	-1.04667e-163	3.27646e-163	6.80184e-163	1.26567e-162	1.48519e-164	-2.07297e-163	-6.74559e-163	8.1604e-163	-3.42029e-163	4.94906e-163	2.69452e-163	1.11379e-162	-1.32762e-162	9.17714e-163	9.73156e-163	8.86456e-163	2.1593e-163	1.14244e-163	-8.74186e-164	5.31159e-164	0
4.44329e-164	-4.26813e-163	7.75938e-163	-2.87447e-163	-1.52025e-163	-1.30139e-164	5.49905e-163	4.15435e-163	1.3318e-163	2.74471e-163	-1.04667e-163	3.27646e-163	6.80184e-163	1.26567e-162	1.48519e-164	-2.07297e-163	-6.74559e-163	8.1604e-163	-3.42029e-163	4.94906e-163	2.69452e-163	1.11379e-162	-1.32762e-162	9.17714e-163	9.73156e-163	8.86456e-163	2.1593e-163	1.14244e-163	-8.74186e-164	5.31159e-164	0
4.44329e-164	-4.26813e-163	7.75938e-163	-2.87447e-163	-1.52025e-163	-1.30139e-164	5.49905e-163	4.15435e-163	1.3318e-163	2.74471e-163	-1.04667e-163	3.27646e-163	6.80184e-163	1.26567e-162	1.48519e-164	-2.07297e-163	-6.74559e-163	8.1604e-163	-3.42029e-163	4.94906e-163	2.69452e-163	1.11379e-162	-1.32762e-162	9.17714e-163	9.73156e-163	8.86456e-163	2.1593e-163	1.14244e-163	-8.74186e-164	5.31159e-164	0
4.44329e-164	-4.26813e-163	7.75938e-163	-2.87447e-163	-1.52025e-163	-1.30139e-164	5.49905e-163	4.15435e-163	1.3318e-163	2.74471e-163	-1.04667e-163	3.27646e-163	6.80184e-163	1.26567e-162	1.48519e-164	-2.07297e-163	-6.74559e-163	8.1604e-163	-3.42029e-163	4.94906e-163	2.69452e-163	1.11379e-162	-1.32762e-162	9.17714e-163	9.73156e-163	8.86456e-163	2.1593e-163	1.14244e-163	-8.74186e-164	5.31159e-164	0
4.44329e-164	-4.26813e-163	7.75938e-163	-2.87447e-163	-1.52025e-163	-1.30139e-164	5.49905e-163	4.15435e-163	1.3318e-163	2.74471e-163	-1.04667e-163	3.27646e-163	6.80184e-163	1.26567e-162	1.48519e-164	-2.07297e-163	-6.74559e-163	8.1604e-163	-3.42029e-163	4.94906e-163	2.69452e-163	1.11379e-162	-1.32762e-162	9.17714e-163	9.73156e-163	8.86456e-163	2.1593e-163	1.14244e-163	-8.74186e-164	5.31159e-164	0
4.44329e-164	-4.26813e-163	7.75938e-163	-2.87447e-163	-1.52025e-163	-1.30139e-164	5.49905e-163	4.15435e-163	1.3318e-163	2.74471e-163	-1.04667e-163	3.27646e-163	6.80184e-163	1.26567e-162	1.48519e-164	-2.07297e-163	-6.74559e-163	8.1604e-163	-3.42029e-163	4.94906e-163	2.69452e-163	1.11379e-162	-1.32762e-162	9.17714e-163	9.73156e-163	8.86456e-163	2.1593e-163	1.14244e-163	-8.74186e-164	5.31159e-164	0
4.44329e-164	-4.26813e-163	7.75938e-163	-2.87447e-163	-1.52025e-163	-1.30139e-164	5.49905e-163	4.15435e-163	1.3318e-163	2.74471e-163	-1.04667e-163	3.27646e-163	6.80184e-163	1.26567e-162	1.48519e-164	-2.07297e-163	-6.74559e-163	8.1604e-163	-3.42029e-163	4.94906e-163	2.69452e-163	1.11379e-162	-1.32762e-162	9.17714e-163	9.73156e-163	8.86456e-163	2.1593e-163	1.14244e-163	-8.74186e-164	5.31159e-164	0
4.44329e-164	-4.26813e-163	7.75938e-163	-2.87447e-163	-1.52025e-163	-1.30139e-164	5.49905e-163	4.15435e-163	1.3318e-163	2.74471e-163	-1.04667e-163	3.27646e-163	6.80184e-163	1.26567e-162	1.48519e-164	-2.07297e-163	-6.74559e-163	8.1604e-163	-3.42029e-163	4.94906e-163	2.69452e-163	1.11379e-162	-1.32762e-162	9.17714e-163	9.73156e-163	8.86456e-163	2.1593e-163	1.14244e-163	-8.74186e-164	5.31159e-164	0
4.44329e-164	-4.26813e-163	7.75938e-163	-2.87447e-163	-1.52025e-163	-1.30139e-164	5.49905e-163	4.15435e-163	1.3318e-163	2.74471e-163	-1.04667e-163	3.27646e-163	6.80184e-163	1.26567e-162	1.48519e-164	-2.07297e-163	-6.74559e-163	8.1604e-163	-3.42029e-163	4.94906e-163	2.69452e-163	1.11379e-162	-1.32762e-162	9.17714e-163	9.73156e-163	8.86456e-163	2.1593e-163	1.14244e-163	-8.74186e-164	5.31159e-164	0
4.44329e-164	-4.26813e-163	7.75938e-163	-2.87447e-163	-1.52025e-163	-1.30139e-164	5.49905e-163	4.15435e-163	1.3318e-163	2.74471e-163	-1.04667e-163	3.27646e-163	6.80184e-163	1.26567e-162	1.48519e-164	-2.07297e-163	-6.74559e-163	8.1604e-163	-3.42029e-163	4.94906e-163	2.69452e-163	1.11379e-162	-1.32762e-162	9.17714e-163	9.73156e-163	8.86456e-163	2.1593e-163	1.14244e-163	-8.74186e-164	5.31159e-164	0
4.44329e-164	-4.26813e-163	7.75938e-163	-2.87447e-163	-1.52025e-163	-1.30139e-164	5.49905e-163	4.15435e-163	1.3318e-163	2.74471e-163	-1.04667e-163	3.27646e-163	6.80184e-163	1.26567e-162	1.48519e-164	-2.07297e-163	-6.74559e-163	8.1604e-163	-3.42029e-163	4.94906e-163	2.69452e-163	1.11379e-162	-1.32762e-162	9.17714e-163	9.73156e-163	8.86456e-163	2.1593e-163	1.14244e-163	-8.74186e-164	5.31159e-164	0
4.44329e-164	-4.26813e-163	7.75938e-163	-2.87447e-163	-1.52025e-163	-1.30139e-164	5.49905e-163	4.15435e-163	1.3318e-163	2.74471e-163	-1.04667e-163	3.27646e-163	6.80184e-163	1.26567e-162	1.48519e-164	-2.07297e-163	-6.74559e-163	8.1604e-163	-3.42029e-163	4.94906e-163	2.69452e-163	1.11379e-162	-1.32762e-162	9.17714e-163	9.73156e-163	8.86456e-163	2.1593e-163	1.14244e-163	-8.74186e-164	5.31159e-164	0
4.44329e-164	-4.26813e-163	7.75938e-163	-2.87447e-163	-1.52025e-163	-1.30139e-164	5.49905e-163	4.15435e-163	1.3318e-163	2.74471e-163	-1.04667e-163	3.27646e-163	6.80184e-163	1.26567e-162	1.48519e-164	-2.07297e-163	-6.74559e-163	8.1604e-163	-3.42029e-163	4.94906e-163	2.69452e-163	1.11379e-162	-1.32762e-162	9.17714e-163	9.73156e-163	8.86456e-163	2.1593e-163	1.14244e-163	-8.74186e-164	5.31159e-164	0
4.44329e-164	-4.26813e-163	7.75938e-163	-2.87447e-163	-1.52025e-163	-1.30139e-164	5.49905e-163	4.15435e-163	1.3318e-163	2.74471e-163	-1.04667e-163	3.27646e-163	6.80184e-163	1.26567e-162	1.48519e-164	-2.07297e-163	-6.74559e-163	8.1604e-163	-3.42029e-163	4.94906e-163	2.69452e-163	1.11379e-162	-1.32762e-162	9.17714e-163	9.73156e-163	8.86456e-163	2.1593e-163	1.14244e-163	-8.74186e-164	5.31159e-164	0
4.44329e-164	-4.26813e-163	7.75938e-163	-2.87447e-163	-1.52025e-163	-1.30139e-164	5.49905e-163	4.15435e-163	1.3318e-163	2.74471e-163	-1.04667e-163	3.27646e-163	6.80184e-163	1.26567e-162	1.48519e-164	-2.07297e-163	-6.74559e-163	8.1604e-163	-3.42029e-163	4.94906e-163	2.69452e-163	1.11379e-162	-1.32762e-162	9.17714e-163	9.73156e-163	8.86456e-163	2.1593e-163	1.14244e-163	-8.74186e-164	5.31159e-164	0
4.44329e-164	-4.26813e-163	7.75938e-163	-2.87447e-163	-1.52025e-163	-1.30139e-164	5.49905e-163	4.15435e-163	1.3318e-163	2.74471e-163	-1.04667e-163	3.27646e-163	6.80184e-163	1.26567e-162	1.48519e-164	-2.07297e-163	-6.74559e-163	8.1604e-163	-3.42029e-163	4.94906e-163	2.69452e-163	1.11379e-162	-1.32762e-162	9.17714e-163	9.73156e-163	8.86456e-163	2.1593e-163	1.14244e-163	-8.74186e-164	5.31159e-164	0
4.44329e-164	-4.26813e-163	7.75938e-163	-2.87447e-163	-1.52025e-163	-1.30139e-164	5.49905e-163	4.15435e-163	1.3318e-163	2.74471e-163	-1.04667e-163	3.27646e-163	6.80184e-163	1.26567e-162	1.48519e-164	-2.07297e-163	-6.74559e-163	8.1604e-163	-3.42029e-163	4.94906e-163	2.69452e-163	1.11379e-162	-1.32762e-162	9.17714e-163	9.73156e-163	8.86456e-163	2.1593e-163	1.14244e-163	-8.74186e-164	5.31159e-164	0
4.44329e-164	-4.26813e-163	7.75938e-163	-2.87447e-163	-1.52025e-163	-1.30139e-164	5.49905e-163	4.15435e-163	1.3318e-163	2.74471e-163	-1.04667e-163	3.27646e-163	6.80184e-163	1.26567e-162	1.48519e-164	-2.07297e-163	-6.74559e-163	8.1604e-163	-3.42029e-163	4.94906e-163	2.69452e-163	1.11379e-162	-1.32762e-162	9.17714e-163	9.73156e-163	8.86456e-163	2.1593e-163	1.14244e-163	-8.74186e-164	5.31159e-164	0
4.44329e-164	-4.26813e-163	7.75938e-163	-2.87447e-163	-1.52025e-163	-1.30139e-164	5.49905e-163	4.15435e-163	1.3318e-163	2.74471e-163	-1.04667e-163	3.27646e-163	6.80184e-163	1.26567e-162	1.48519e-164	-2.07297e-163	-6.74559e-163	8.1604e-163	-3.42029e-163	4.94906e-163	2.69452e-163	1.11379e-162	-1.32762e-162	9.17714e-163	9.73156e-163	8.86456e-163	2.1593e-163	1.14244e-163	-8.74186e-164	5.31159e-164	0
4.44329e-164	-4.26813e-163	7.75938e-163	-2.87447e-163	-1.52025e-163	-1.30139e-164	5.49905e-163	4.15435e-163	1.3318e-163	2.74471e-163	-1.04667e-163	3.27646e-163	6.80184e-163	1.26567e-162	1.48519e-164	-2.07297e-163	-6.74559e-163	8.1604e-163	-3.42029e-163	4.94906e-163	2.69452e-163	1.11379e-162	-1.32762e-162	9.17714e-163	9.73156e-163	8.86456e-163	2.1593e-163	1.14244e-163	-8.74186e-164	5.31159e-164	0
4.44329e-164	-4.26813e-163	7.75938e-163	-2.87447e-163	-1.52025e-163	-1.30139e-164	5.49905e-163	4.15435e-163	1.3318e-163	2.74471e-163	-1.04667e-163	3.27646e-163	6.80184e-163	1.26567e-162	1.48519e-164	-2.07297e-163	-6.74559e-163	8.1604e-163	-3.42029e-163	4.94906e-163	2.69452e-163	1.11379e-162	-1.32762e-162	9.17714e-163	9.73156e-163	8.86456e-163	2.1593e-163	1.14244e-163	-8.74186e-164	5.31159e-164	0
4.44329e-164	-4.26813e-163	7.75938e-163	-2.87447e-163	-1.52025e-163	-1.30139e-164	5.49905e-163	4.15435e-163	1.3318e-163	2.74471e-163	-1.04667e-163	3.27646e-163	6.80184e-163	1.26567e-162	1.48519e-164	-2.07297e-163	-6.74559e-163	8.1604e-163	-3.42029e-163	4.94906e-163	2.69452e-163	1.11379e-162	-1.32762e-162	9.17714e-163	9.73156e-163	8.86456e-163	2.1593e-163	1.14244e-163	-8.74186e-164	5.31159e-164	0
4.44329e-164	-4.26813e-163	7.75938e-163	-2.87447e-163	-1.52025e-163	-1.30139e-164	5.49905e-163	4.15435e-163	1.3318e-163	2.74471e-163	-1.04667e-163	3.27646e-163	6.80184e-163	1.26567e-162	1.48519e-164	-2.07297e-163	-6.74559e-163	8.1604e-163	-3.42029e-163	4.94906e-163	2.69452e-163	1.11379e-162	-1.32762e-162	9.17714e-163	9.73156e-163	8.86456e-163	2.1593e-163	1.14244e-163	-8.74186e-164	5.31159e-164	0
4.44329e-164	-4.26813e-163	7.75938e-163	-2.87447e-163	-1.52025e-163	-1.30139e-164	5.49905e-163	4.15435e-163	1.3318e-163	2.74471e-163	-1.04667e-163	3.27646e-163	6.80184e-163	1.26567e-162	1.48519e-164	-2.07297e-163	-6.74559e-163	8.1604e-163	-3.42029e-163	4.94906e-163	2.69452e-163	1.11379e-162	-1.32762e-162	9.17714e-163	9.73156e-163	8.86456e-163	2.1593e-163	1.14244e-163	-8.74186e-164	5.31159e-164	0
4.44329e-164	-4.26813e-163	7.75938e-163	-2.87447e-163	-1.52025e-163	-1.30139e-164	5.49905e-163	4.15435e-163	1.3318e-163	2.74471e-163	-1.04667e-163	3.27646e-163	6.80184e-163	1.26567e-162	1.48519e-164	-2.07297e-163	-6.74559e-163	8.1604e-163	-3.42029e-163	4.94906e-163	2.69452e-163	1.11379e-162	-1.32762e-162	9.17714e-163	9.73156e-163	8.86456e-163	2.1593e-163	1.14244e-163	-8.74186e-164	5.31159e-164	0
4.44329e-164	-4.26813e-163	7.75938e-163	-2.87447e-163	-1.52025e-163	-1.30139e-164	5.49905e-163	4.15435e-163	1.3318e-163	2.74471e-163	-1.04667e-163	3.27646e-163	6.80184e-163	1.26567e-162	1.48519e-164	-2.07297e-163	-6.74559e-163	8.1604e-163	-3.42029e-163	4.94906e-163	2.69452e-163	1.11379e-162	-1.32762e-162	9.17714e-163	9.73156e-163	8.86456e-163	2.1593e-163	1.14244e-163	-8.74186e-164	5.31159e-164	0
4.44329e-164	-4.26813e-163	7.75938e-163	-2.87447e-163	-1.52025e-163	-1.30139e-164	5.49905e-163	4.15435e-163	1.3318e-163	2.74471e-163	-1.04667e-163	3.27646e-163	6.80184e-163	1.26567e-162	1.48519e-164	-2.07297e-163	-6.74559e-163	8.1604e-163	-3.42029e-163	4.94906e-163	2.69452e-163	1.11379e-162	-1.32762e-162	9.17714e-163	9.73156e-163	8.86456e-163	2.1593e-163	1.14244e-163	-8.74186e-164	5.31159e-164	0
4.44329e-164	-4.26813e-163	7.75938e-163	-2.87447e-163	-1.52025e-163	-1.30139e-164	5.49905e-163	4.15435e-163	1.3318e-163	2.74471e-163	-1.04667e-163	3.27646e-163	6.80184e-163	1.26567e-162	1.48519e-164	-2.07297e-163	-6.74559e-163	8.1604e-163	-3.42029e-163	4.94906e-163	2.69452e-163	1.11379e-162	-1.32762e-162	9.17714e-163	9.73156e-163	8.86456e-163	2.1593e-163	1.14244e-163	-8.74186e-164	5.31159e-164	0
4.44329e-164	-4.26813e-163	7.75938e-163	-2.87447e-163	-1.52025e-163	-1.30139e-164	5.49905e-163	4.15435e-163	1.3318e-163	2.74471e-163	-1.04667e-163	3.27646e-163	6.80184e-163	1.26567e-162	1.48519e-164	-2.07297e-163	-6.74559e-163	8.1604e-163	-3.42029e-163	4.94906e-163	2.69452e-163	1.11379e-162	-1.32762e-162	9.17714e-163	9.73156e-163	8.86456e-163	2.1593e-163	1.14244e-163	-8.74186e-164	5.31159e-164	0
4.44329e-164	-4.26813e-163	7.75938e-163	-2.87447e-163	-1.52025e-163	-1.30139e-164	5.49905e-163	4.15435e-163	1.3318e-163	2.74471e-163	-1.04667e-163	3.27646e-163	6.80184e-163	1.26567e-162	1.48519e-164	-2.07297e-163	-6.74559e-163	8.1604e-163	-3.42029e-163	4.94906e-163	2.69452e-163	1.11379e-162	-1.32762e-162	9.17714e-163	9.73156e-163	8.86456e-163	2.1593e-163	1.14244e-163	-8.74186e-164	5.31159e-164	0
4.44329e-164	-4.26813e-163	7.75938e-163	-2.87447e-163	-1.52025e-163	-1.30139e-164	5.49905e-163	4.15435e-163	1.3318e-163	2.74471e-163	-1.04667e-163	3.27646e-163	6.80184e-163	1.26567e-162	1.48519e-164	-2.07297e-163	-6.74559e-163	8.1604e-163	-3.42029e-163	4.94906e-163	2.69452e-163	1.11379e-162	-1.32762e-162	9.17714e-163	9.73156e-163	8.86456e-163	2.1593e-163	1.14244e-163	-8.74186e-164	5.31159e-164	0
4.44329e-164	-4.26813e-163	7.75938e-163	-2.87447e-163	-1.52025e-163	-1.30139e-164	5.49905e-163	4.15435e-163	1.3318e-163	2.74471e-163	-1.04667e-163	3.27646e-163	6.80184e-163	1.26567e-162	1.48519e-164	-2.07297e-163	-6.74559e-163	8.1604e-163	-3.42029e-163	4.94906e-163	2.69452e-163	1.11379e-162	-1.32762e-162	9.17714e-163	9.73156e-163	8.86456e-163	2.1593e-163	1.14244e-163	-8.74186e-164	5.31159e-164	0
4.44329e-164	-4.26813e-163	7.75938e-163	-2.87447e-163	-1.52025e-163	-1.30139e-164	5.49905e-163	4.15435e-163	1.3318e-163	2.74471e-163	-1.04667e-163	3.27646e-163	6.80184e-163	1.26567e-162	1.48519e-164	-2.07297e-163	-6.74559e-163	8.1604e-163	-3.42029e-163	4.94906e-163	2.69452e-163	1.11379e-162	-1.32762e-162	9.17714e-163	9.73156e-163	8.86456e-163	2.1593e-163	1.14244e-163	-8.74186e-164	5.31159e-164	0
4.44329e-164	-4.26813e-163	7.75938e-163	-2.87447e-163	-1.52025e-163	-1.30139e-164	5.49905e-163	4.15435e-163	1.3318e-163	2.74471e-163	-1.04667e-163	3.27646e-163	6.80184e-163	1.26567e-162	1.48519e-164	-2.07297e-163	-6.74559e-163	8.1604e-163	-3.42029e-163	4.94906e-163	2.69452e-163	1.11379e-162	-1.32762e-162	9.17714e-163	9.73156e-163	8.86456e-163	2.1593e-163	1.14244e-163	-8.74186e-164	5.31159e-164	0
4.44329e-164	-4.26813e-163	7.75938e-163	-2.87447e-163	-1.52025e-163	-1.30139e-164	5.49905e-163	4.15435e-163	1.3318e-163	2.74471e-163	-1.04667e-163	3.27646e-163	6.80184e-163	1.26567e-162	1.48519e-164	-2.07297e-163	-6.74559e-163	8.1604e-163	-3.42029e-163	4.94906e-163	2.69452e-163	1.11379e-162	-1.32762e-162	9.17714e-163	9.73156e-163	8.86456e-163	2.1593e-163	1.14244e-163	-8.74186e-164	5.31159e-164	0
4.44329e-164	-4.26813e-163	7.75938e-163	-2.87447e-163	-1.52025e-163	-1.30139e-164	5.49905e-163	4.15435e-163	1.3318e-163	2.74471e-163	-1.04667e-163	3.27646e-163	6.80184e-163	1.26567e-162	1.48519e-164	-2.07297e-163	-6.74559e-163	8.1604e-163	-3.42029e-163	4.94906e-163	2.69452e-163	1.11379e-162	-1.32762e-162	9.17714e-163	9.73156e-163	8.86456e-163	2.1593e-163	1.14244e-163	-8.74186e-164	5.31159e-164	0
4.44329e-164	-4.26813e-163	7.75938e-163	-2.87447e-163	-1.52025e-163	-1.30139e-164	5.49905e-163	4.15435e-163	1.3318e-163	2.74471e-163	-1.04667e-163	3.27646e-163	6.80184e-163	1.26567e-162	1.48519e-164	-2.07297e-163	-6.74559e-163	8.1604e-163	-3.42029e-163	4.94906e-163	2.69452e-163	1.11379e-162	-1.32762e-162	9.17714e-163	9.73156e-163	8.86456e-163	2.1593e-163	1.14244e-163	-8.74186e-164	5.31159e-164	0
4.44329e-164	-4.26813e-163	7.75938e-163	-2.87447e-163	-1.52025e-163	-1.30139e-164	5.49905e-163	4.15435e-163	1.3318e-163	2.74471e-163	-1.04667e-163	3.27646e-163	6.80184e-163	1.26567e-162	1.48519e-164	-2.07297e-163	-6.74559e-163	8.1604e-163	-3.42029e-163	4.94906e-163	2.69452e-163	1.11379e-162	-1.32762e-162	9.17714e-163	9.73156e-163	8.86456e-163	2.1593e-163	1.14244e-163	-8.74186e-164	5.31159e-164	0
4.44329e-164	-4.26813e-163	7.75938e-163	-2.87447e-163	-1.52025e-163	-1.30139e-164	5.49905e-163	4.15435e-163	1.3318e-163	2.74471e-163	-1.04667e-163	3.27646e-163	6.80184e-163	1.26567e-162	1.48519e-164	-2.07297e-163	-6.74559e-163	8.1604e-163	-3.42029e-163	4.94906e-163	2.69452e-163	1.11379e-162	-1.32762e-162	9.17714e-163	9.73156e-163	8.86456e-163	2.1593e-163	1.14244e-163	-8.74186e-164	5.31159e-164	0
4.44329e-164	-4.26813e-163	7.75938e-163	-2.87447e-163	-1.52025e-163	-1.30139e-164	5.49905e-163	4.15435e-163	1.3318e-163	2.74471e-163	-1.04667e-163	3.27646e-163	6.80184e-163	1.26567e-162	1.48519e-164	-2.07297e-163	-6.74559e-163	8.1604e-163	-3.42029e-163	4.94906e-163	2.69452e-163	1.11379e-162	-1.32762e-162	9.17714e-163	9.73156e-163	8.86456e-163	2.1593e-163	1.14244e-163	-8.74186e-164	5.31159e-164	0
4.44329e-164	-4.26813e-163	7.75938e-163	-2.87447e-163	-1.52025e-163	-1.30139e-164	5.49905e-163	4.15435e-163	1.3318e-163	2.74471e-163	-1.04667e-163	3.27646e-163	6.80184e-163	1.26567e-162	1.48519e-164	-2.07297e-163	-6.74559e-163	8.1604e-163	-3.42029e-163	4.94906e-163	2.69452e-163	1.11379e-162	-1.32762e-162	9.17714e-163	9.73156e-163	8.86456e-163	2.1593e-163	1.14244e-163	-8.74186e-164	5.31159e-164	0
4.44329e-164	-4.26813e-163	7.75938e-163	-2.87447e-163	-1.52025e-163	-1.30139e-164	5.49905e-163	4.15435e-163	1.3318e-163	2.74471e-163	-1.04667e-163	3.27646e-163	6.80184e-163	1.26567e-162	1.48519e-164	-2.07297e-163	-6.74559e-163	8.1604e-163	-3.42029e-163	4.94906e-163	2.69452e-163	1.11379e-162	-1.32762e-162	9.17714e-163	9.73156e-163	8.86456e-163	2.1593e-163	1.14244e-163	-8.74186e-164	5.31159e-164	0
4.44329e-164	-4.26813e-163	7.75938e-163	-2.87447e-163	-1.52025e-163	-1.30139e-164	5.49905e-163	4.15435e-163	1.3318e-163	2.74471e-163	-1.04667e-163	3.27646e-163	6.80184e-163	1.26567e-162	1.48519e-164	-2.07297e-163	-6.74559e-163	8.1604e-163	-3.42029e-163	4.94906e-163	2.69452e-163	1.11379e-162	-1.32762e-162	9.17714e-163	9.73156e-163	8.86456e-163	2.1593e-163	1.14244e-163	-8.74186e-164	5.31159e-164	0
4.44329e-164	-4.26813e-163	7.75938e-163	-2.87447e-163	-1.52025e-163	-1.30139e-164	5.49905e-163	4.15435e-163	1.3318e-163	2.74471e-163	-1.04667e-163	3.27646e-163	6.80184e-163	1.26567e-162	1.48519e-164	-2.07297e-163	-6.74559e-163	8.1604e-163	-3.42029e-163	4.94906e-163	2.69452e-163	1.11379e-162	-1.32762e-162	9.17714e-163	9.73156e-163	8.86456e-163	2.1593e-163	1.14244e-163	-8.74186e-164	5.31159e-164	0
4.44329e-164	-4.26813e-163	7.75938e-163	-2.87447e-163	-1.52025e-163	-1.30139e-164	5.49905e-163	4.15435e-163	1.3318e-163	2.74471e-163	-1.04667e-163	3.27646e-163	6.80184e-163	1.26567e-162	1.48519e-164	-2.07297e-163	-6.74559e-163	8.1604e-163	-3.42029e-163	4.94906e-163	2.69452e-163	1.11379e-162	-1.32762e-162	9.17714e-163	9.73156e-163	8.86456e-163	2.1593e-163	1.14244e-163	-8.74186e-164	5.31159e-164	0
4.44329e-164	-4.26813e-163	7.75938e-163	-2.87447e-163	-1.52025e-163	-1.30139e-164	5.49905e-163	4.15435e-163	1.3318e-163	2.74471e-163	-1.04667e-163	3.27646e-163	6.80184e-163	1.26567e-162	1.48519e-164	-2.07297e-163	-6.74559e-163	8.1604e-163	-3.42029e-163	4.94906e-163	2.69452e-163	1.11379e-162	-1.32762e-162	9.17714e-163	9.73156e-163	8.86456e-163	2.1593e-163	1.14244e-163	-8.74186e-164	5.31159e-164	0
4.44329e-164	-4.26813e-163	7.75938e-163	-2.87447e-163	-1.52025e-163	-1.30139e-164	5.49905e-163	4.15435e-163	1.3318e-163	2.74471e-163	-1.04667e-163	3.27646e-163	6.80184e-163	1.26567e-162	1.48519e-164	-2.07297e-163	-6.74559e-163	8.1604e-163	-3.42029e-163	4.94906e-163	2.69452e-163	1.11379e-162	-1.32762e-162	9.17714e-163	9.73156e-163	8.86456e-163	2.1593e-163	1.14244e-163	-8.74186e-164	5.31159e-164	0
4.44329e-164	-4.26813e-163	7.75938e-163	-2.87447e-163	-1.52025e-163	-1.30139e-164	5.49905e-163	4.15435e-163	1.3318e-163	2.74471e-163	-1.04667e-163	3.27646e-163	6.80184e-163	1.26567e-162	1.48519e-164	-2.07297e-163	-6.74559e-163	8.1604e-163	-3.42029e-163	4.94906e-163	2.69452e-163	1.11379e-162	-1.32762e-162	9.17714e-163	9.73156e-163	8.86456e-163	2.1593e-163	1.14244e-163	-8.74186e-164	5.31159e-164	0
4.44329e-164	-4.26813e-163	7.75938e-163	-2.87447e-163	-1.52025e-163	-1.30139e-164	5.49905e-163	4.15435e-163	1.3318e-163	2.74471e-163	-1.04667e-163	3.27646e-163	6.80184e-163	1.26567e-162	1.48519e-164	-2.07297e-163	-6.74559e-163	8.1604e-163	-3.42029e-163	4.94906e-163	2.69452e-163	1.11379e-162	-1.32762e-162	9.17714e-163	9.73156e-163	8.86456e-163	2.1593e-163	1.14244e-163	-8.74186e-164	5.31159e-164	0
4.44329e-164	-4.26813e-163	7.75938e-163	-2.87447e-163	-1.52025e-163	-1.30139e-164	5.49905e-163	4.15435e-163	1.3318e-163	2.74471e-163	-1.04667e-163	3.27646e-163	6.80184e-163	1.26567e-162	1.48519e-164	-2.07297e-163	-6.74559e-163	8.1604e-163	-3.42029e-163	4.94906e-163	2.69452e-163	1.11379e-162	-1.32762e-162	9.17714e-163	9.73156e-163	8.86456e-163	2.1593e-163	1.14244e-163	-8.74186e-164	5.31159e-164	0
4.44329e-164	-4.26813e-163	7.75938e-163	-2.87447e-163	-1.52025e-163	-1.30139e-164	5.49905e-163	4.15435e-163	1.3318e-163	2.74471e-163	-1.04667e-163	3.27646e-163	6.80184e-163	1.26567e-162	1.48519e-164	-2.07297e-163	-6.74559e-163	8.1604e-163	-3.42029e-163	4.94906e-163	2.69452e-163	1.11379e-162	-1.32762e-162	9.17714e-163	9.73156e-163	8.86456e-163	2.1593e-163	1.14244e-163	-8.74186e-164	5.31159e-164	0
4.44329e-164	-4.26813e-163	7.75938e-163	-2.87447e-163	-1.52025e-163	-1.30139e-164	5.49905e-163	4.15435e-163	1.3318e-163	2.74471e-163	-1.04667e-163	3.27646e-163	6.80184e-163	1.26567e-162	1.48519e-164	-2.07297e-163	-6.74559e-163	8.1604e-163	-3.42029e-163	4.94906e-163	2.69452e-163	1.11379e-162	-1.32762e-162	9.17714e-163	9.73156e-163	8.86456e-163	2.1593e-163	1.14244e-163	-8.74186e-164	5.31159e-164	0
4.44329e-164	-4.26813e-163	7.75938e-163	-2.87447e-163	-1.52025e-163	-1.30139e-164	5.49905e-163	4.15435e-163	1.3318e-163	2.74471e-163	-1.04667e-163	3.27646e-163	6.80184e-163	1.26567e-162	1.48519e-164	-2.07297e-163	-6.74559e-163	8.1604e-163	-3.42029e-163	4.94906e-163	2.69452e-163	1.11379e-162	-1.32762e-162	9.17714e-163	9.73156e-163	8.86456e-163	2.1593e-163	1.14244e-163	-8.74186e-164	5.31159e-164	0
4.44329e-164	-4.26813e-163	7.75938e-163	-2.87447e-163	-1.52025e-163	-1.30139e-164	5.49905e-163	4.15435e-163	1.3318e-163	2.74471e-163	-1.04667e-163	3.27646e-163	6.80184e-163	1.26567e-162	1.48519e-164	-2.07297e-163	-6.74559e-163	8.1604e-163	-3.42029e-163	4.94906e-163	2.69452e-163	1.11379e-162	-1.32762e-162	9.17714e-163	9.73156e-163	8.86456e-163	2.1593e-163	1.14244e-163	-8.74186e-164	5.31159e-164	0
4.44329e-164	-4.26813e-163	7.75938e-163	-2.87447e-163	-1.52025e-163	-1.30139e-164	5.49905e-163	4.15435e-163	1.3318e-163	2.74471e-163	-1.04667e-163	3.27646e-163	6.80184e-163	1.26567e-162	1.48519e-164	-2.07297e-163	-6.74559e-163	8.1604e-163	-3.42029e-163	4.94906e-163	2.69452e-163	1.11379e-162	-1.32762e-162	9.17714e-163	9.73156e-163	8.86456e-163	2.1593e-163	1.14244e-163	-8.74186e-164	5.31159e-164	0
4.44329e-164	-4.26813e-163	7.75938e-163	-2.87447e-163	-1.52025e-163	-1.30139e-164	5.49905e-163	4.15435e-163	1.3318e-163	2.74471e-163	-1.04667e-163	3.27646e-163	6.80184e-163	1.26567e-162	1.48519e-164	-2.07297e-163	-6.74559e-163	8.1604e-163	-3.42029e-163	4.94906e-163	2.69452e-163	1.11379e-162	-1.32762e-162	9.17714e-163	9.73156e-163	8.86456e-163	2.1593e-163	1.14244e-163	-8.74186e-164	5.31159e-164	0
4.44329e-164	-4.26813e-163	7.75938e-163	-2.87447e-163	-1.52025e-163	-1.30139e-164	5.49905e-163	4.15435e-163	1.3318e-163	2.74471e-163	-1.04667e-163	3.27646e-163	6.80184e-163	1.26567e-162	1.48519e-164	-2.07297e-163	-6.74559e-163	8.1604e-163	-3.42029e-163	4.94906e-163	2.69452e-163	1.11379e-162	-1.32762e-162	9.17714e-163	9.73156e-163	8.86456e-163	2.1593e-163	1.14244e-163	-8.74186e-164	5.31159e-164	0
4.44329e-164	-4.26813e-163	7.75938e-163	-2.87447e-163	-1.52025e-163	-1.30139e-164	5.49905e-163	4.15435e-163	1.3318e-163	2.74471e-163	-1.04667e-163	3.27646e-163	6.80184e-163	1.26567e-162	1.48519e-164	-2.07297e-163	-6.74559e-163	8.1604e-163	-3.42029e-163	4.94906e-163	2.69452e-163	1.11379e-162	-1.32762e-162	9.17714e-163	9.73156e-163	8.86456e-163	2.1593e-163	1.14244e-163	-8.74186e-164	5.31159e-164	0
4.44329e-164	-4.26813e-163	7.75938e-163	-2.87447e-163	-1.52025e-163	-1.30139e-164	5.49905e-163	4.15435e-163	1.3318e-163	2.74471e-163	-1.04667e-163	3.27646e-163	6.80184e-163	1.26567e-162	1.48519e-164	-2.07297e-163	-6.74559e-163	8.1604e-163	-3.42029e-163	4.94906e-163	2.69452e-163	1.11379e-162	-1.32762e-162	9.17714e-163	9.73156e-163	8.86456e-163	2.1593e-163	1.14244e-163	-8.74186e-164	5.31159e-164	0
4.44329e-164	-4.26813e-163	7.75938e-163	-2.87447e-163	-1.52025e-163	-1.30139e-164	5.49905e-163	4.15435e-163	1.3318e-163	2.74471e-163	-1.04667e-163	3.27646e-163	6.80184e-163	1.26567e-162	1.48519e-164	-2.07297e-163	-6.74559e-163	8.1604e-163	-3.42029e-163	4.94906e-163	2.69452e-163	1.11379e-162	-1.32762e-162	9.17714e-163	9.73156e-163	8.86456e-163	2.1593e-163	1.14244e-163	-8.74186e-164	5.31159e-164	0
4.44329e-164	-4.26813e-163	7.75938e-163	-2.87447e-163	-1.52025e-163	-1.30139e-164	5.49905e-163	4.15435e-163	1.3318e-163	2.74471e-163	-1.04667e-163	3.27646e-163	6.80184e-163	1.26567e-162	1.48519e-164	-2.07297e-163	-6.74559e-163	8.1604e-163	-3.42029e-163	4.94906e-163	2.69452e-163	1.11379e-162	-1.32762e-162	9.17714e-163	9.73156e-163	8.86456e-163	2.1593e-163	1.14244e-163	-8.74186e-164	5.31159e-164	0
4.44329e-164	-4.26813e-163	7.75938e-163	-2.87447e-163	-1.52025e-163	-1.30139e-164	5.49905e-163	4.15435e-163	1.3318e-163	2.74471e-163	-1.04667e-163	3.27646e-163	6.80184e-163	1.26567e-162	1.48519e-164	-2.07297e-163	-6.74559e-163	8.1604e-163	-3.42029e-163	4.94906e-163	2.69452e-163	1.11379e-162	-1.32762e-162	9.17714e-163	9.73156e-163	8.86456e-163	2.1593e-163	1.14244e-163	-8.74186e-164	5.31159e-164	0
4.44329e-164	-4.26813e-163	7.75938e-163	-2.87447e-163	-1.52025e-163	-1.30139e-164	5.49905e-163	4.15435e-163	1.3318e-163	2.74471e-163	-1.04667e-163	3.27646e-163	6.80184e-163	1.26567e-162	1.48519e-164	-2.07297e-163	-6.74559e-163	8.1604e-163	-3.42029e-163	4.94906e-163	2.69452e-163	1.11379e-162	-1.32762e-162	9.17714e-163	9.73156e-163	8.86456e-163	2.1593e-163	1.14244e-163	-8.74186e-164	5.31159e-164	0
4.44329e-164	-4.26813e-163	7.75938e-163	-2.87447e-163	-1.52025e-163	-1.30139e-164	5.49905e-163	4.15435e-163	1.3318e-163	2.74471e-163	-1.04667e-163	3.27646e-163	6.80184e-163	1.26567e-162	1.48519e-164	-2.07297e-163	-6.74559e-163	8.1604e-163	-3.42029e-163	4.94906e-163	2.69452e-163	1.11379e-162	-1.32762e-162	9.17714e-163	9.73156e-163	8.86456e-163	2.1593e-163	1.14244e-163	-8.74186e-164	5.31159e-164	0
4.44329e-164	-4.26813e-163	7.75938e-163	-2.87447e-163	-1.52025e-163	-1.30139e-164	5.49905e-163	4.15435e-163	1.3318e-163	2.74471e-163	-1.04667e-163	3.27646e-163	6.80184e-163	1.26567e-162	1.48519e-164	-2.07297e-163	-6.74559e-163	8.1604e-163	-3.42029e-163	4.94906e-163	2.69452e-163	1.11379e-162	-1.32762e-162	9.17714e-163	9.73156e-163	8.86456e-163	2.1593e-163	1.14244e-163	-8.74186e-164	5.31159e-164	0
4.44329e-164	-4.26813e-163	7.75938e-163	-2.87447e-163	-1.52025e-163	-1.30139e-164	5.49905e-163	4.15435e-163	1.3318e-163	2.74471e-163	-1.04667e-163	3.27646e-163	6.80184e-163	1.26567e-162	1.48519e-164	-2.07297e-163	-6.74559e-163	8.1604e-163	-3.42029e-163	4.94906e-163	2.69452e-163	1.11379e-162	-1.32762e-162	9.17714e-163	9.73156e-163	8.86456e-163	2.1593e-163	1.14244e-163	-8.74186e-164	5.31159e-164	0
4.44329e-164	-4.26813e-163	7.75938e-163	-2.87447e-163	-1.52025e-163	-1.30139e-164	5.49905e-163	4.15435e-163	1.3318e-163	2.74471e-163	-1.04667e-163	3.27646e-163	6.80184e-163	1.26567e-162	1.48519e-164	-2.07297e-163	-6.74559e-163	8.1604e-163	-3.42029e-163	4.94906e-163	2.69452e-163	1.11379e-162	-1.32762e-162	9.17714e-163	9.73156e-163	8.86456e-163	2.1593e-163	1.14244e-163	-8.74186e-164	5.31159e-164	0
4.44329e-164	-4.26813e-163	7.75938e-163	-2.87447e-163	-1.52025e-163	-1.30139e-164	5.49905e-163	4.15435e-163	1.3318e-163	2.74471e-163	-1.04667e-163	3.27646e-163	6.80184e-163	1.26567e-162	1.48519e-164	-2.07297e-163	-6.74559e-163	8.1604e-163	-3.42029e-163	4.94906e-163	2.69452e-163	1.11379e-162	-1.32762e-162	9.17714e-163	9.73156e-163	8.86456e-163	2.1593e-163	1.14244e-163	-8.74186e-164	5.31159e-164	0
4.44329e-164	-4.26813e-163	7.75938e-163	-2.87447e-163	-1.52025e-163	-1.30139e-164	5.49905e-163	4.15435e-163	1.3318e-163	2.74471e-163	-1.04667e-163	3.27646e-163	6.80184e-163	1.26567e-162	1.48519e-164	-2.07297e-163	-6.74559e-163	8.1604e-163	-3.42029e-163	4.94906e-163	2.69452e-163	1.11379e-162	-1.32762e-162	9.17714e-163	9.73156e-163	8.86456e-163	2.1593e-163	1.14244e-163	-8.74186e-164	5.31159e-164	0
4.44329e-164	-4.26813e-163	7.75938e-163	-2.87447e-163	-1.52025e-163	-1.30139e-164	5.49905e-163	4.15435e-163	1.3318e-163	2.74471e-163	-1.04667e-163	3.27646e-163	6.80184e-163	1.26567e-162	1.48519e-164	-2.07297e-163	-6.74559e-163	8.1604e-163	-3.42029e-163	4.94906e-163	2.69452e-163	1.11379e-162	-1.32762e-162	9.17714e-163	9.73156e-163	8.86456e-163	2.1593e-163	1.14244e-163	-8.74186e-164	5.31159e-164	0
4.44329e-164	-4.26813e-163	7.75938e-163	-2.87447e-163	-1.52025e-163	-1.30139e-164	5.49905e-163	4.15435e-163	1.3318e-163	2.74471e-163	-1.04667e-163	3.27646e-163	6.80184e-163	1.26567e-162	1.48519e-164	-2.07297e-163	-6.74559e-163	8.1604e-163	-3.42029e-163	4.94906e-163	2.69452e-163	1.11379e-162	-1.32762e-162	9.17714e-163	9.73156e-163	8.86456e-163	2.1593e-163	1.14244e-163	-8.74186e-164	5.31159e-164	0
4.44329e-164	-4.26813e-163	7.75938e-163	-2.87447e-163	-1.52025e-163	-1.30139e-164	5.49905e-163	4.15435e-163	1.3318e-163	2.74471e-163	-1.04667e-163	3.27646e-163	6.80184e-163	1.26567e-162	1.48519e-164	-2.07297e-163	-6.74559e-163	8.1604e-163	-3.42029e-163	4.94906e-163	2.69452e-163	1.11379e-162	-1.32762e-162	9.17714e-163	9.73156e-163	8.86456e-163	2.1593e-163	1.14244e-163	-8.74186e-164	5.31159e-164	0
4.44329e-164	-4.26813e-163	7.75938e-163	-2.87447e-163	-1.52025e-163	-1.30139e-164	5.49905e-163	4.15435e-163	1.3318e-163	2.74471e-163	-1.04667e-163	3.27646e-163	6.80184e-163	1.26567e-162	1.48519e-164	-2.07297e-163	-6.74559e-163	8.1604e-163	-3.42029e-163	4.94906e-163	2.69452e-163	1.11379e-162	-1.32762e-162	9.17714e-163	9.73156e-163	8.86456e-163	2.1593e-163	1.14244e-163	-8.74186e-164	5.31159e-164	0
4.44329e-164	-4.26813e-163	7.75938e-163	-2.87447e-163	-1.52025e-163	-1.30139e-164	5.49905e-163	4.15435e-163	1.3318e-163	2.74471e-163	-1.04667e-163	3.27646e-163	6.80184e-163	1.26567e-162	1.48519e-164	-2.07297e-163	-6.74559e-163	8.1604e-163	-3.42029e-163	4.94906e-163	2.69452e-163	1.11379e-162	-1.32762e-162	9.17714e-163	9.73156e-163	8.86456e-163	2.1593e-163	1.14244e-163	-8.74186e-164	5.31159e-164	0
4.44329e-164	-4.26813e-163	7.75938e-163	-2.87447e-163	-1.52025e-163	-1.30139e-164	5.49905e-163	4.15435e-163	1.3318e-163	2.74471e-163	-1.04667e-163	3.27646e-163	6.80184e-163	1.26567e-162	1.48519e-164	-2.07297e-163	-6.74559e-163	8.1604e-163	-3.42029e-163	4.94906e-163	2.69452e-163	1.11379e-162	-1.32762e-162	9.17714e-163	9.73156e-163	8.86456e-163	2.1593e-163	1.14244e-163	-8.74186e-164	5.31159e-164	0
4.44329e-164	-4.26813e-163	7.75938e-163	-2.87447e-163	-1.52025e-163	-1.30139e-164	5.49905e-163	4.15435e-163	1.3318e-163	2.74471e-163	-1.04667e-163	3.27646e-163	6.80184e-163	1.26567e-162	1.48519e-164	-2.07297e-163	-6.74559e-163	8.1604e-163	-3.42029e-163	4.94906e-163	2.69452e-163	1.11379e-162	-1.32762e-162	9.17714e-163	9.73156e-163	8.86456e-163	2.1593e-163	1.14244e-163	-8.74186e-164	5.31159e-164	0
4.44329e-164	-4.26813e-163	7.75938e-163	-2.87447e-163	-1.52025e-163	-1.30139e-164	5.49905e-163	4.15435e-163	1.3318e-163	2.74471e-163	-1.04667e-163	3.27646e-163	6.80184e-163	1.26567e-162	1.48519e-164	-2.07297e-163	-6.74559e-163	8.1604e-163	-3.42029e-163	4.94906e-163	2.69452e-163	1.11379e-162	-1.32762e-162	9.17714e-163	9.73156e-163	8.86456e-163	2.1593e-163	1.14244e-163	-8.74186e-164	5.31159e-164	0
4.44329e-164	-4.26813e-163	7.75938e-163	-2.87447e-163	-1.52025e-163	-1.30139e-164	5.49905e-163	4.15435e-163	1.3318e-163	2.74471e-163	-1.04667e-163	3.27646e-163	6.80184e-163	1.26567e-162	1.48519e-164	-2.07297e-163	-6.74559e-163	8.1604e-163	-3.42029e-163	4.94906e-163	2.69452e-163	1.11379e-162	-1.32762e-162	9.17714e-163	9.73156e-163	8.86456e-163	2.1593e-163	1.14244e-163	-8.74186e-164	5.31159e-164	0
4.44329e-164	-4.26813e-163	7.75938e-163	-2.87447e-163	-1.52025e-163	-1.30139e-164	5.49905e-163	4.15435e-163	1.3318e-163	2.74471e-163	-1.04667e-163	3.27646e-163	6.80184e-163	1.26567e-162	1.48519e-164	-2.07297e-163	-6.74559e-163	8.1604e-163	-3.42029e-163	4.94906e-163	2.69452e-163	1.11379e-162	-1.32762e-162	9.17714e-163	9.73156e-163	8.86456e-163	2.1593e-163	1.14244e-163	-8.74186e-164	5.31159e-164	0
4.44329e-164	-4.26813e-163	7.75938e-163	-2.87447e-163	-1.52025e-163	-1.30139e-164	5.49905e-163	4.15435e-163	1.3318e-163	2.74471e-163	-1.04667e-163	3.27646e-163	6.80184e-163	1.26567e-162	1.48519e-164	-2.07297e-163	-6.74559e-163	8.1604e-163	-3.42029e-163	4.94906e-163	2.69452e-163	1.11379e-162	-1.32762e-162	9.17714e-163	9.73156e-163	8.86456e-163	2.1593e-163	1.14244e-163	-8.74186e-164	5.31159e-164	0
4.44329e-164	-4.26813e-163	7.75938e-163	-2.87447e-163	-1.52025e-163	-1.30139e-164	5.49905e-163	4.15435e-163	1.3318e-163	2.74471e-163	-1.04667e-163	3.27646e-163	6.80184e-163	1.26567e-162	1.48519e-164	-2.07297e-163	-6.74559e-163	8.1604e-163	-3.42029e-163	4.94906e-163	2.69452e-163	1.11379e-162	-1.32762e-162	9.17714e-163	9.73156e-163	8.86456e-163	2.1593e-163	1.14244e-163	-8.74186e-164	5.31159e-164	0
4.44329e-164	-4.26813e-163	7.75938e-163	-2.87447e-163	-1.52025e-163	-1.30139e-164	5.49905e-163	4.15435e-163	1.3318e-163	2.74471e-163	-1.04667e-163	3.27646e-163	6.80184e-163	1.26567e-162	1.48519e-164	-2.07297e-163	-6.74559e-163	8.1604e-163	-3.42029e-163	4.94906e-163	2.69452e-163	1.11379e-162	-1.32762e-162	9.17714e-163	9.73156e-163	8.86456e-163	2.1593e-163	1.14244e-163	-8.74186e-164	5.31159e-164	0
4.44329e-164	-4.26813e-163	7.75938e-163	-2.87447e-163	-1.52025e-163	-1.30139e-164	5.49905e-163	4.15435e-163	1.3318e-163	2.74471e-163	-1.04667e-163	3.27646e-163	6.80184e-163	1.26567e-162	1.48519e-164	-2.07297e-163	-6.74559e-163	8.1604e-163	-3.42029e-163	4.94906e-163	2.69452e-163	1.11379e-162	-1.32762e-162	9.17714e-163	9.73156e-163	8.86456e-163	2.1593e-163	1.14244e-163	-8.74186e-164	5.31159e-164	0
4.44329e-164	-4.26813e-163	7.75938e-163	-2.87447e-163	-1.52025e-163	-1.30139e-164	5.49905e-163	4.15435e-163	1.3318e-163	2.74471e-163	-1.04667e-163	3.27646e-163	6.80184e-163	1.26567e-162	1.48519e-164	-2.07297e-163	-6.74559e-163	8.1604e-163	-3.42029e-163	4.94906e-163	2.69452e-163	1.11379e-162	-1.32762e-162	9.17714e-163	9.73156e-163	8.86456e-163	2.1593e-163	1.14244e-163	-8.74186e-164	5.31159e-164	0
4.44329e-164	-4.26813e-163	7.75938e-163	-2.87447e-163	-1.52025e-163	-1.30139e-164	5.49905e-163	4.15435e-163	1.3318e-163	2.74471e-163	-1.04667e-163	3.27646e-163	6.80184e-163	1.26567e-162	1.48519e-164	-2.07297e-163	-6.74559e-163	8.1604e-163	-3.42029e-163	4.94906e-163	2.69452e-163	1.11379e-162	-1.32762e-162	9.17714e-163	9.73156e-163	8.86456e-163	2.1593e-163	1.14244e-163	-8.74186e-164	5.31159e-164	0
4.44329e-164	-4.26813e-163	7.75938e-163	-2.87447e-163	-1.52025e-163	-1.30139e-164	5.49905e-163	4.15435e-163	1.3318e-163	2.74471e-163	-1.04667e-163	3.27646e-163	6.80184e-163	1.26567e-162	1.48519e-164	-2.07297e-163	-6.74559e-163	8.1604e-163	-3.42029e-163	4.94906e-163	2.69452e-163	1.11379e-162	-1.32762e-162	9.17714e-163	9.73156e-163	8.86456e-163	2.1593e-163	1.14244e-163	-8.74186e-164	5.31159e-164	0
4.44329e-164	-4.26813e-163	7.75938e-163	-2.87447e-163	-1.52025e-163	-1.30139e-164	5.49905e-163	4.15435e-163	1.3318e-163	2.74471e-163	-1.04667e-163	3.27646e-163	6.80184e-163	1.26567e-162	1.48519e-164	-2.07297e-163	-6.74559e-163	8.1604e-163	-3.42029e-163	4.94906e-163	2.69452e-163	1.11379e-162	-1.32762e-162	9.17714e-163	9.73156e-163	8.86456e-163	2.1593e-163	1.14244e-163	-8.74186e-164	5.31159e-164	0
4.44329e-164	-4.26813e-163	7.75938e-163	-2.87447e-163	-1.52025e-163	-1.30139e-164	5.49905e-163	4.15435e-163	1.3318e-163	2.74471e-163	-1.04667e-163	3.27646e-163	6.80184e-163	1.26567e-162	1.48519e-164	-2.07297e-163	-6.74559e-163	8.1604e-163	-3.42029e-163	4.94906e-163	2.69452e-163	1.11379e-162	-1.32762e-162	9.17714e-163	9.73156e-163	8.86456e-163	2.1593e-163	1.14244e-163	-8.74186e-164	5.31159e-164	0
4.44329e-164	-4.26813e-163	7.75938e-163	-2.87447e-163	-1.52025e-163	-1.30139e-164	5.49905e-163	4.15435e-163	1.3318e-163	2.74471e-163	-1.04667e-163	3.27646e-163	6.80184e-163	1.26567e-162	1.48519e-164	-2.07297e-163	-6.74559e-163	8.1604e-163	-3.42029e-163	4.94906e-163	2.69452e-163	1.11379e-162	-1.32762e-162	9.17714e-163	9.73156e-163	8.86456e-163	2.1593e-163	1.14244e-163	-8.74186e-164	5.31159e-164	0
4.44329e-164	-4.26813e-163	7.75938e-163	-2.87447e-163	-1.52025e-163	-1.30139e-164	5.49905e-163	4.15435e-163	1.3318e-163	2.74471e-163	-1.04667e-163	3.27646e-163	6.80184e-163	1.26567e-162	1.48519e-164	-2.07297e-163	-6.74559e-163	8.1604e-163	-3.42029e-163	4.94906e-163	2.69452e-163	1.11379e-162	-1.32762e-162	9.17714e-163	9.73156e-163	8.86456e-163	2.1593e-163	1.14244e-163	-8.74186e-164	5.31159e-164	0
4.44329e-164	-4.26813e-163	7.75938e-163	-2.87447e-163	-1.52025e-163	-1.30139e-164	5.49905e-163	4.15435e-163	1.3318e-163	2.74471e-163	-1.04667e-163	3.27646e-163	6.80184e-163	1.26567e-162	1.48519e-164	-2.07297e-163	-6.74559e-163	8.1604e-163	-3.42029e-163	4.94906e-163	2.69452e-163	1.11379e-162	-1.32762e-162	9.17714e-163	9.73156e-163	8.86456e-163	2.1593e-163	1.14244e-163	-8.74186e-164	5.31159e-164	0
4.44329e-164	-4.26813e-163	7.75938e-163	-2.87447e-163	-1.52025e-163	-1.30139e-164	5.49905e-163	4.15435e-163	1.3318e-163	2.74471e-163	-1.04667e-163	3.27646e-163	6.80184e-163	1.26567e-162	1.48519e-164	-2.07297e-163	-6.74559e-163	8.1604e-163	-3.42029e-163	4.94906e-163	2.69452e-163	1.11379e-162	-1.32762e-162	9.17714e-163	9.73156e-163	8.86456e-163	2.1593e-163	1.14244e-163	-8.74186e-164	5.31159e-164	0
4.44329e-164	-4.26813e-163	7.75938e-163	-2.87447e-163	-1.52025e-163	-1.30139e-164	5.49905e-163	4.15435e-163	1.3318e-163	2.74471e-163	-1.04667e-163	3.27646e-163	6.80184e-163	1.26567e-162	1.48519e-164	-2.07297e-163	-6.74559e-163	8.1604e-163	-3.42029e-163	4.94906e-163	2.69452e-163	1.11379e-162	-1.32762e-162	9.17714e-163	9.73156e-163	8.86456e-163	2.1593e-163	1.14244e-163	-8.74186e-164	5.31159e-164	0
4.44329e-164	-4.26813e-163	7.75938e-163	-2.87447e-163	-1.52025e-163	-1.30139e-164	5.49905e-163	4.15435e-163	1.3318e-163	2.74471e-163	-1.04667e-163	3.27646e-163	6.80184e-163	1.26567e-162	1.48519e-164	-2.07297e-163	-6.74559e-163	8.1604e-163	-3.42029e-163	4.94906e-163	2.69452e-163	1.11379e-162	-1.32762e-162	9.17714e-163	9.73156e-163	8.86456e-163	2.1593e-163	1.14244e-163	-8.74186e-164	5.31159e-164	0
4.44329e-164	-4.26813e-163	7.75938e-163	-2.87447e-163	-1.52025e-163	-1.30139e-164	5.49905e-163	4.15435e-163	1.3318e-163	2.74471e-163	-1.04667e-163	3.27646e-163	6.80184e-163	1.26567e-162	1.48519e-164	-2.07297e-163	-6.74559e-163	8.1604e-163	-3.42029e-163	4.94906e-163	2.69452e-163	1.11379e-162	-1.32762e-162	9.17714e-163	9.73156e-163	8.86456e-163	2.1593e-163	1.14244e-163	-8.74186e-164	5.31159e-164	0
4.44329e-164	-4.26813e-163	7.75938e-163	-2.87447e-163	-1.52025e-163	-1.30139e-164	5.49905e-163	4.15435e-163	1.3318e-163	2.74471e-163	-1.04667e-163	3.27646e-163	6.80184e-163	1.26567e-162	1.48519e-164	-2.07297e-163	-6.74559e-163	8.1604e-163	-3.42029e-163	4.94906e-163	2.69452e-163	1.11379e-162	-1.32762e-162	9.17714e-163	9.73156e-163	8.86456e-163	2.1593e-163	1.14244e-163	-8.74186e-164	5.31159e-164	0
4.44329e-164	-4.26813e-163	7.75938e-163	-2.87447e-163	-1.52025e-163	-1.30139e-164	5.49905e-163	4.15435e-163	1.3318e-163	2.74471e-163	-1.04667e-163	3.27646e-163	6.80184e-163	1.26567e-162	1.48519e-164	-2.07297e-163	-6.74559e-163	8.1604e-163	-3.42029e-163	4.94906e-163	2.69452e-163	1.11379e-162	-1.32762e-162	9.17714e-163	9.73156e-163	8.86456e-163	2.1593e-163	1.14244e-163	-8.74186e-164	5.31159e-164	0
4.44329e-164	-4.26813e-163	7.75938e-163	-2.87447e-163	-1.52025e-163	-1.30139e-164	5.49905e-163	4.15435e-163	1.3318e-163	2.74471e-163	-1.04667e-163	3.27646e-163	6.80184e-163	1.26567e-162	1.48519e-164	-2.07297e-163	-6.74559e-163	8.1604e-163	-3.42029e-163	4.94906e-163	2.69452e-163	1.11379e-162	-1.32762e-162	9.17714e-163	9.73156e-163	8.86456e-163	2.1593e-163	1.14244e-163	-8.74186e-164	5.31159e-164	0
4.44329e-164	-4.26813e-163	7.75938e-163	-2.87447e-163	-1.52025e-163	-1.30139e-164	5.49905e-163	4.15435e-163	1.3318e-163	2.74471e-163	-1.04667e-163	3.27646e-163	6.80184e-163	1.26567e-162	1.48519e-164	-2.07297e-163	-6.74559e-163	8.1604e-163	-3.42029e-163	4.94906e-163	2.69452e-163	1.11379e-162	-1.32762e-162	9.17714e-163	9.73156e-163	8.86456e-163	2.1593e-163	1.14244e-163	-8.74186e-164	5.31159e-164	0
4.44329e-164	-4.26813e-163	7.75938e-163	-2.87447e-163	-1.52025e-163	-1.30139e-164	5.49905e-163	4.15435e-163	1.3318e-163	2.74471e-163	-1.04667e-163	3.27646e-163	6.80184e-163	1.26567e-162	1.48519e-164	-2.07297e-163	-6.74559e-163	8.1604e-163	-3.42029e-163	4.94906e-163	2.69452e-163	1.11379e-162	-1.32762e-162	9.17714e-163	9.73156e-163	8.86456e-163	2.1593e-163	1.14244e-163	-8.74186e-164	5.31159e-164	0
4.44329e-164	-4.26813e-163	7.75938e-163	-2.87447e-163	-1.52025e-163	-1.30139e-164	5.49905e-163	4.15435e-163	1.3318e-163	2.74471e-163	-1.04667e-163	3.27646e-163	6.80184e-163	1.26567e-162	1.48519e-164	-2.07297e-163	-6.74559e-163	8.1604e-163	-3.42029e-163	4.94906e-163	2.69452e-163	1.11379e-162	-1.32762e-162	9.17714e-163	9.73156e-163	8.86456e-163	2.1593e-163	1.14244e-163	-8.74186e-164	5.31159e-164	0
4.44329e-164	-4.26813e-163	7.75938e-163	-2.87447e-163	-1.52025e-163	-1.30139e-164	5.49905e-163	4.15435e-163	1.3318e-163	2.74471e-163	-1.04667e-163	3.27646e-163	6.80184e-163	1.26567e-162	1.48519e-164	-2.07297e-163	-6.74559e-163	8.1604e-163	-3.42029e-163	4.94906e-163	2.69452e-163	1.11379e-162	-1.32762e-162	9.17714e-163	9.73156e-163	8.86456e-163	2.1593e-163	1.14244e-163	-8.74186e-164	5.31159e-164	0
4.44329e-164	-4.26813e-163	7.75938e-163	-2.87447e-163	-1.52025e-163	-1.30139e-164	5.49905e-163	4.15435e-163	1.3318e-163	2.74471e-163	-1.04667e-163	3.27646e-163	6.80184e-163	1.26567e-162	1.48519e-164	-2.07297e-163	-6.74559e-163	8.1604e-163	-3.42029e-163	4.94906e-163	2.69452e-163	1.11379e-162	-1.32762e-162	9.17714e-163	9.73156e-163	8.86456e-163	2.1593e-163	1.14244e-163	-8.74186e-164	5.31159e-164	0
4.44329e-164	-4.26813e-163	7.75938e-163	-2.87447e-163	-1.52025e-163	-1.30139e-164	5.49905e-163	4.15435e-163	1.3318e-163	2.74471e-163	-1.04667e-163	3.27646e-163	6.80184e-163	1.26567e-162	1.48519e-164	-2.07297e-163	-6.74559e-163	8.1604e-163	-3.42029e-163	4.94906e-163	2.69452e-163	1.11379e-162	-1.32762e-162	9.17714e-163	9.73156e-163	8.86456e-163	2.1593e-163	1.14244e-163	-8.74186e-164	5.31159e-164	0
4.44329e-164	-4.26813e-163	7.75938e-163	-2.87447e-163	-1.52025e-163	-1.30139e-164	5.49905e-163	4.15435e-163	1.3318e-163	2.74471e-163	-1.04667e-163	3.27646e-163	6.80184e-163	1.26567e-162	1.48519e-164	-2.07297e-163	-6.74559e-163	8.1604e-163	-3.42029e-163	4.94906e-163	2.69452e-163	1.11379e-162	-1.32762e-162	9.17714e-163	9.73156e-163	8.86456e-163	2.1593e-163	1.14244e-163	-8.74186e-164	5.31159e-164	0
4.44329e-164	-4.26813e-163	7.75938e-163	-2.87447e-163	-1.52025e-163	-1.30139e-164	5.49905e-163	4.15435e-163	1.3318e-163	2.74471e-163	-1.04667e-163	3.27646e-163	6.80184e-163	1.26567e-162	1.48519e-164	-2.07297e-163	-6.74559e-163	8.1604e-163	-3.42029e-163	4.94906e-163	2.69452e-163	1.11379e-162	-1.32762e-162	9.17714e-163	9.73156e-163	8.86456e-163	2.1593e-163	1.14244e-163	-8.74186e-164	5.31159e-164	0
4.44329e-164	-4.26813e-163	7.75938e-163	-2.87447e-163	-1.52025e-163	-1.30139e-164	5.49905e-163	4.15435e-163	1.3318e-163	2.74471e-163	-1.04667e-163	3.27646e-163	6.80184e-163	1.26567e-162	1.48519e-164	-2.07297e-163	-6.74559e-163	8.1604e-163	-3.42029e-163	4.94906e-163	2.69452e-163	1.11379e-162	-1.32762e-162	9.17714e-163	9.73156e-163	8.86456e-163	2.1593e-163	1.14244e-163	-8.74186e-164	5.31159e-164	0
4.44329e-164	-4.26813e-163	7.75938e-163	-2.87447e-163	-1.52025e-163	-1.30139e-164	5.49905e-163	4.15435e-163	1.3318e-163	2.74471e-163	-1.04667e-163	3.27646e-163	6.80184e-163	1.26567e-162	1.48519e-164	-2.07297e-163	-6.74559e-163	8.1604e-163	-3.42029e-163	4.94906e-163	2.69452e-163	1.11379e-162	-1.32762e-162	9.17714e-163	9.73156e-163	8.86456e-163	2.1593e-163	1.14244e-163	-8.74186e-164	5.31159e-164	0
4.44329e-164	-4.26813e-163	7.75938e-163	-2.87447e-163	-1.52025e-163	-1.30139e-164	5.49905e-163	4.15435e-163	1.3318e-163	2.74471e-163	-1.04667e-163	3.27646e-163	6.80184e-163	1.26567e-162	1.48519e-164	-2.07297e-163	-6.74559e-163	8.1604e-163	-3.42029e-163	4.94906e-163	2.69452e-163	1.11379e-162	-1.32762e-162	9.17714e-163	9.73156e-163	8.86456e-163	2.1593e-163	1.14244e-163	-8.74186e-164	5.31159e-164	0
4.44329e-164	-4.26813e-163	7.75938e-163	-2.87447e-163	-1.52025e-163	-1.30139e-164	5.49905e-163	4.15435e-163	1.3318e-163	2.74471e-163	-1.04667e-163	3.27646e-163	6.80184e-163	1.26567e-162	1.48519e-164	-2.07297e-163	-6.74559e-163	8.1604e-163	-3.42029e-163	4.94906e-163	2.69452e-163	1.11379e-162	-1.32762e-162	9.17714e-163	9.73156e-163	8.86456e-163	2.1593e-163	1.14244e-163	-8.74186e-164	5.31159e-164	0
4.44329e-164	-4.26813e-163	7.75938e-163	-2.87447e-163	-1.52025e-163	-1.30139e-164	5.49905e-163	4.15435e-163	1.3318e-163	2.74471e-163	-1.04667e-163	3.27646e-163	6.80184e-163	1.26567e-162	1.48519e-164	-2.07297e-163	-6.74559e-163	8.1604e-163	-3.42029e-163	4.94906e-163	2.69452e-163	1.11379e-162	-1.32762e-162	9.17714e-163	9.73156e-163	8.86456e-163	2.1593e-163	1.14244e-163	-8.74186e-164	5.31159e-164	0
4.44329e-164	-4.26813e-163	7.75938e-163	-2.87447e-163	-1.52025e-163	-1.30139e-164	5.49905e-163	4.15435e-163	1.3318e-163	2.74471e-163	-1.04667e-163	3.27646e-163	6.80184e-163	1.26567e-162	1.48519e-164	-2.07297e-163	-6.74559e-163	8.1604e-163	-3.42029e-163	4.94906e-163	2.69452e-163	1.11379e-162	-1.32762e-162	9.17714e-163	9.73156e-163	8.86456e-163	2.1593e-163	1.14244e-163	-8.74186e-164	5.31159e-164	0
4.44329e-164	-4.26813e-163	7.75938e-163	-2.87447e-163	-1.52025e-163	-1.30139e-164	5.49905e-163	4.15435e-163	1.3318e-163	2.74471e-163	-1.04667e-163	3.27646e-163	6.80184e-163	1.26567e-162	1.48519e-164	-2.07297e-163	-6.74559e-163	8.1604e-163	-3.42029e-163	4.94906e-163	2.69452e-163	1.11379e-162	-1.32762e-162	9.17714e-163	9.73156e-163	8.86456e-163	2.1593e-163	1.14244e-163	-8.74186e-164	5.31159e-164	0
4.44329e-164	-4.26813e-163	7.75938e-163	-2.87447e-163	-1.52025e-163	-1.30139e-164	5.49905e-163	4.15435e-163	1.3318e-163	2.74471e-163	-1.04667e-163	3.27646e-163	6.80184e-163	1.26567e-162	1.48519e-164	-2.07297e-163	-6.74559e-163	8.1604e-163	-3.42029e-163	4.94906e-163	2.69452e-163	1.11379e-162	-1.32762e-162	9.17714e-163	9.73156e-163	8.86456e-163	2.1593e-163	1.14244e-163	-8.74186e-164	5.31159e-164	0
4.44329e-164	-4.26813e-163	7.75938e-163	-2.87447e-163	-1.52025e-163	-1.30139e-164	5.49905e-163	4.15435e-163	1.3318e-163	2.74471e-163	-1.04667e-163	3.27646e-163	6.80184e-163	1.26567e-162	1.48519e-164	-2.07297e-163	-6.74559e-163	8.1604e-163	-3.42029e-163	4.94906e-163	2.69452e-163	1.11379e-162	-1.32762e-162	9.17714e-163	9.73156e-163	8.86456e-163	2.1593e-163	1.14244e-163	-8.74186e-164	5.31159e-164	0
4.44329e-164	-4.26813e-163	7.75938e-163	-2.87447e-163	-1.52025e-163	-1.30139e-164	5.49905e-163	4.15435e-163	1.3318e-163	2.74471e-163	-1.04667e-163	3.27646e-163	6.80184e-163	1.26567e-162	1.48519e-164	-2.07297e-163	-6.74559e-163	8.1604e-163	-3.42029e-163	4.94906e-163	2.69452e-163	1.11379e-162	-1.32762e-162	9.17714e-163	9.73156e-163	8.86456e-163	2.1593e-163	1.14244e-163	-8.74186e-164	5.31159e-164	0
4.44329e-164	-4.26813e-163	7.75938e-163	-2.87447e-163	-1.52025e-163	-1.30139e-164	5.49905e-163	4.15435e-163	1.3318e-163	2.74471e-163	-1.04667e-163	3.27646e-163	6.80184e-163	1.26567e-162	1.48519e-164	-2.07297e-163	-6.74559e-163	8.1604e-163	-3.42029e-163	4.94906e-163	2.69452e-163	1.11379e-162	-1.32762e-162	9.17714e-163	9.73156e-163	8.86456e-163	2.1593e-163	1.14244e-163	-8.74186e-164	5.31159e-164	0
4.44329e-164	-4.26813e-163	7.75938e-163	-2.87447e-163	-1.52025e-163	-1.30139e-164	5.49905e-163	4.15435e-163	1.3318e-163	2.74471e-163	-1.04667e-163	3.27646e-163	6.80184e-163	1.26567e-162	1.48519e-164	-2.07297e-163	-6.74559e-163	8.1604e-163	-3.42029e-163	4.94906e-163	2.69452e-163	1.11379e-162	-1.32762e-162	9.17714e-163	9.73156e-163	8.86456e-163	2.1593e-163	1.14244e-163	-8.74186e-164	5.31159e-164	0
4.44329e-164	-4.26813e-163	7.75938e-163	-2.87447e-163	-1.52025e-163	-1.30139e-164	5.49905e-163	4.15435e-163	1.3318e-163	2.74471e-163	-1.04667e-163	3.27646e-163	6.80184e-163	1.26567e-162	1.48519e-164	-2.07297e-163	-6.74559e-163	8.1604e-163	-3.42029e-163	4.94906e-163	2.69452e-163	1.11379e-162	-1.32762e-162	9.17714e-163	9.73156e-163	8.86456e-163	2.1593e-163	1.14244e-163	-8.74186e-164	5.31159e-164	0
4.44329e-164	-4.26813e-163	7.75938e-163	-2.87447e-163	-1.52025e-163	-1.30139e-164	5.49905e-163	4.15435e-163	1.3318e-163	2.74471e-163	-1.04667e-163	3.27646e-163	6.80184e-163	1.26567e-162	1.48519e-164	-2.07297e-163	-6.74559e-163	8.1604e-163	-3.42029e-163	4.94906e-163	2.69452e-163	1.11379e-162	-1.32762e-162	9.17714e-163	9.73156e-163	8.86456e-163	2.1593e-163	1.14244e-163	-8.74186e-164	5.31159e-164	0
4.44329e-164	-4.26813e-163	7.75938e-163	-2.87447e-163	-1.52025e-163	-1.30139e-164	5.49905e-163	4.15435e-163	1.3318e-163	2.74471e-163	-1.04667e-163	3.27646e-163	6.80184e-163	1.26567e-162	1.48519e-164	-2.07297e-163	-6.74559e-163	8.1604e-163	-3.42029e-163	4.94906e-163	2.69452e-163	1.11379e-162	-1.32762e-162	9.17714e-163	9.73156e-163	8.86456e-163	2.1593e-163	1.14244e-163	-8.74186e-164	5.31159e-164	0
4.44329e-164	-4.26813e-163	7.75938e-163	-2.87447e-163	-1.52025e-163	-1.30139e-164	5.49905e-163	4.15435e-163	1.3318e-163	2.74471e-163	-1.04667e-163	3.27646e-163	6.80184e-163	1.26567e-162	1.48519e-164	-2.07297e-163	-6.74559e-163	8.1604e-163	-3.42029e-163	4.94906e-163	2.69452e-163	1.11379e-162	-1.32762e-162	9.17714e-163	9.73156e-163	8.86456e-163	2.1593e-163	1.14244e-163	-8.74186e-164	5.31159e-164	0
4.44329e-164	-4.26813e-163	7.75938e-163	-2.87447e-163	-1.52025e-163	-1.30139e-164	5.49905e-163	4.15435e-163	1.3318e-163	2.74471e-163	-1.04667e-163	3.27646e-163	6.80184e-163	1.26567e-162	1.48519e-164	-2.07297e-163	-6.74559e-163	8.1604e-163	-3.42029e-163	4.94906e-163	2.69452e-163	1.11379e-162	-1.32762e-162	9.17714e-163	9.73156e-163	8.86456e-163	2.1593e-163	1.14244e-163	-8.74186e-164	5.31159e-164	0
4.44329e-164	-4.26813e-163	7.75938e-163	-2.87447e-163	-1.52025e-163	-1.30139e-164	5.49905e-163	4.15435e-163	1.3318e-163	2.74471e-163	-1.04667e-163	3.27646e-163	6.80184e-163	1.26567e-162	1.48519e-164	-2.07297e-163	-6.74559e-163	8.1604e-163	-3.42029e-163	4.94906e-163	2.69452e-163	1.11379e-162	-1.32762e-162	9.17714e-163	9.73156e-163	8.86456e-163	2.1593e-163	1.14244e-163	-8.74186e-164	5.31159e-164	0
4.44329e-164	-4.26813e-163	7.75938e-163	-2.87447e-163	-1.52025e-163	-1.30139e-164	5.49905e-163	4.15435e-163	1.3318e-163	2.74471e-163	-1.04667e-163	3.27646e-163	6.80184e-163	1.26567e-162	1.48519e-164	-2.07297e-163	-6.74559e-163	8.1604e-163	-3.42029e-163	4.94906e-163	2.69452e-163	1.11379e-162	-1.32762e-162	9.17714e-163	9.73156e-163	8.86456e-163	2.1593e-163	1.14244e-163	-8.74186e-164	5.31159e-164	0
4.44329e-164	-4.26813e-163	7.75938e-163	-2.87447e-163	-1.52025e-163	-1.30139e-164	5.49905e-163	4.15435e-163	1.3318e-163	2.74471e-163	-1.04667e-163	3.27646e-163	6.80184e-163	1.26567e-162	1.48519e-164	-2.07297e-163	-6.74559e-163	8.1604e-163	-3.42029e-163	4.94906e-163	2.69452e-163	1.11379e-162	-1.32762e-162	9.17714e-163	9.73156e-163	8.86456e-163	2.1593e-163	1.14244e-163	-8.74186e-164	5.31159e-164	0
4.44329e-164	-4.26813e-163	7.75938e-163	-2.87447e-163	-1.52025e-163	-1.30139e-164	5.49905e-163	4.15435e-163	1.3318e-163	2.74471e-163	-1.04667e-163	3.27646e-163	6.80184e-163	1.26567e-162	1.48519e-164	-2.07297e-163	-6.74559e-163	8.1604e-163	-3.42029e-163	4.94906e-163	2.69452e-163	1.11379e-162	-1.32762e-162	9.17714e-163	9.73156e-163	8.86456e-163	2.1593e-163	1.14244e-163	-8.74186e-164	5.31159e-164	0
4.44329e-164	-4.26813e-163	7.75938e-163	-2.87447e-163	-1.52025e-163	-1.30139e-164	5.49905e-163	4.15435e-163	1.3318e-163	2.74471e-163	-1.04667e-163	3.27646e-163	6.80184e-163	1.26567e-162	1.48519e-164	-2.07297e-163	-6.74559e-163	8.1604e-163	-3.42029e-163	4.94906e-163	2.69452e-163	1.11379e-162	-1.32762e-162	9.17714e-163	9.73156e-163	8.86456e-163	2.1593e-163	1.14244e-163	-8.74186e-164	5.31159e-164	0
4.44329e-164	-4.26813e-163	7.75938e-163	-2.87447e-163	-1.52025e-163	-1.30139e-164	5.49905e-163	4.15435e-163	1.3318e-163	2.74471e-163	-1.04667e-163	3.27646e-163	6.80184e-163	1.26567e-162	1.48519e-164	-2.07297e-163	-6.74559e-163	8.1604e-163	-3.42029e-163	4.94906e-163	2.69452e-163	1.11379e-162	-1.32762e-162	9.17714e-163	9.73156e-163	8.86456e-163	2.1593e-163	1.14244e-163	-8.74186e-164	5.31159e-164	0
4.44329e-164	-4.26813e-163	7.75938e-163	-2.87447e-163	-1.52025e-163	-1.30139e-164	5.49905e-163	4.15435e-163	1.3318e-163	2.74471e-163	-1.04667e-163	3.27646e-163	6.80184e-163	1.26567e-162	1.48519e-164	-2.07297e-163	-6.74559e-163	8.1604e-163	-3.42029e-163	4.94906e-163	2.69452e-163	1.11379e-162	-1.32762e-162	9.17714e-163	9.73156e-163	8.86456e-163	2.1593e-163	1.14244e-163	-8.74186e-164	5.31159e-164	0
4.44329e-164	-4.26813e-163	7.75938e-163	-2.87447e-163	-1.52025e-163	-1.30139e-164	5.49905e-163	4.15435e-163	1.3318e-163	2.74471e-163	-1.04667e-163	3.27646e-163	6.80184e-163	1.26567e-162	1.48519e-164	-2.07297e-163	-6.74559e-163	8.1604e-163	-3.42029e-163	4.94906e-163	2.69452e-163	1.11379e-162	-1.32762e-162	9.17714e-163	9.73156e-163	8.86456e-163	2.1593e-163	1.14244e-163	-8.74186e-164	5.31159e-164	0
4.44329e-164	-4.26813e-163	7.75938e-163	-2.87447e-163	-1.52025e-163	-1.30139e-164	5.49905e-163	4.15435e-163	1.3318e-163	2.74471e-163	-1.04667e-163	3.27646e-163	6.80184e-163	1.26567e-162	1.48519e-164	-2.07297e-163	-6.74559e-163	8.1604e-163	-3.42029e-163	4.94906e-163	2.69452e-163	1.11379e-162	-1.32762e-162	9.17714e-163	9.73156e-163	8.86456e-163	2.1593e-163	1.14244e-163	-8.74186e-164	5.31159e-164	0
4.44329e-164	-4.26813e-163	7.75938e-163	-2.87447e-163	-1.52025e-163	-1.30139e-164	5.49905e-163	4.15435e-163	1.3318e-163	2.74471e-163	-1.04667e-163	3.27646e-163	6.80184e-163	1.26567e-162	1.48519e-164	-2.07297e-163	-6.74559e-163	8.1604e-163	-3.42029e-163	4.94906e-163	2.69452e-163	1.11379e-162	-1.32762e-162	9.17714e-163	9.73156e-163	8.86456e-163	2.1593e-163	1.14244e-163	-8.74186e-164	5.31159e-164	0
4.44329e-164	-4.26813e-163	7.75938e-163	-2.87447e-163	-1.52025e-163	-1.30139e-164	5.49905e-163	4.15435e-163	1.3318e-163	2.74471e-163	-1.04667e-163	3.27646e-163	6.80184e-163	1.26567e-162	1.48519e-164	-2.07297e-163	-6.74559e-163	8.1604e-163	-3.42029e-163	4.94906e-163	2.69452e-163	1.11379e-162	-1.32762e-162	9.17714e-163	9.73156e-163	8.86456e-163	2.1593e-163	1.14244e-163	-8.74186e-164	5.31159e-164	0
4.44329e-164	-4.26813e-163	7.75938e-163	-2.87447e-163	-1.52025e-163	-1.30139e-164	5.49905e-163	4.15435e-163	1.3318e-163	2.74471e-163	-1.04667e-163	3.27646e-163	6.80184e-163	1.26567e-162	1.48519e-164	-2.07297e-163	-6.74559e-163	8.1604e-163	-3.42029e-163	4.94906e-163	2.69452e-163	1.11379e-162	-1.32762e-162	9.17714e-163	9.73156e-163	8.86456e-163	2.1593e-163	1.14244e-163	-8.74186e-164	5.31159e-164	0
4.44329e-164	-4.26813e-163	7.75938e-163	-2.87447e-163	-1.52025e-163	-1.30139e-164	5.49905e-163	4.15435e-163	1.3318e-163	2.74471e-163	-1.04667e-163	3.27646e-163	6.80184e-163	1.26567e-162	1.48519e-164	-2.07297e-163	-6.74559e-163	8.1604e-163	-3.42029e-163	4.94906e-163	2.69452e-163	1.11379e-162	-1.32762e-162	9.17714e-163	9.73156e-163	8.86456e-163	2.1593e-163	1.14244e-163	-8.74186e-164	5.31159e-164	0
4.44329e-164	-4.26813e-163	7.75938e-163	-2.87447e-163	-1.52025e-163	-1.30139e-164	5.49905e-163	4.15435e-163	1.3318e-163	2.74471e-163	-1.04667e-163	3.27646e-163	6.80184e-163	1.26567e-162	1.48519e-164	-2.07297e-163	-6.74559e-163	8.1604e-163	-3.42029e-163	4.94906e-163	2.69452e-163	1.11379e-162	-1.32762e-162	9.17714e-163	9.73156e-163	8.86456e-163	2.1593e-163	1.14244e-163	-8.74186e-164	5.31159e-164	0
4.44329e-164	-4.26813e-163	7.75938e-163	-2.87447e-163	-1.52025e-163	-1.30139e-164	5.49905e-163	4.15435e-163	1.3318e-163	2.74471e-163	-1.04667e-163	3.27646e-163	6.80184e-163	1.26567e-162	1.48519e-164	-2.07297e-163	-6.74559e-163	8.1604e-163	-3.42029e-163	4.94906e-163	2.69452e-163	1.11379e-162	-1.32762e-162	9.17714e-163	9.73156e-163	8.86456e-163	2.1593e-163	1.14244e-163	-8.74186e-164	5.31159e-164	0
4.44329e-164	-4.26813e-163	7.75938e-163	-2.87447e-163	-1.52025e-163	-1.30139e-164	5.49905e-163	4.15435e-163	1.3318e-163	2.74471e-163	-1.04667e-163	3.27646e-163	6.80184e-163	1.26567e-162	1.48519e-164	-2.07297e-163	-6.74559e-163	8.1604e-163	-3.42029e-163	4.94906e-163	2.69452e-163	1.11379e-162	-1.32762e-162	9.17714e-163	9.73156e-163	8.86456e-163	2.1593e-163	1.14244e-163	-8.74186e-164	5.31159e-164	0
4.44329e-164	-4.26813e-163	7.75938e-163	-2.87447e-163	-1.52025e-163	-1.30139e-164	5.49905e-163	4.15435e-163	1.3318e-163	2.74471e-163	-1.04667e-163	3.27646e-163	6.80184e-163	1.26567e-162	1.48519e-164	-2.07297e-163	-6.74559e-163	8.1604e-163	-3.42029e-163	4.94906e-163	2.69452e-163	1.11379e-162	-1.32762e-162	9.17714e-163	9.73156e-163	8.86456e-163	2.1593e-163	1.14244e-163	-8.74186e-164	5.31159e-164	0
4.44329e-164	-4.26813e-163	7.75938e-163	-2.87447e-163	-1.52025e-163	-1.30139e-164	5.49905e-163	4.15435e-163	1.3318e-163	2.74471e-163	-1.04667e-163	3.27646e-163	6.80184e-163	1.26567e-162	1.48519e-164	-2.07297e-163	-6.74559e-163	8.1604e-163	-3.42029e-163	4.94906e-163	2.69452e-163	1.11379e-162	-1.32762e-162	9.17714e-163	9.73156e-163	8.86456e-163	2.1593e-163	1.14244e-163	-8.74186e-164	5.31159e-164	0
4.44329e-164	-4.26813e-163	7.75938e-163	-2.87447e-163	-1.52025e-163	-1.30139e-164	5.49905e-163	4.15435e-163	1.3318e-163	2.74471e-163	-1.04667e-163	3.27646e-163	6.80184e-163	1.26567e-162	1.48519e-164	-2.07297e-163	-6.74559e-163	8.1604e-163	-3.42029e-163	4.94906e-163	2.69452e-163	1.11379e-162	-1.32762e-162	9.17714e-163	9.73156e-163	8.86456e-163	2.1593e-163	1.14244e-163	-8.74186e-164	5.31159e-164	0
4.44329e-164	-4.26813e-163	7.75938e-163	-2.87447e-163	-1.52025e-163	-1.30139e-164	5.49905e-163	4.15435e-163	1.3318e-163	2.74471e-163	-1.04667e-163	3.27646e-163	6.80184e-163	1.26567e-162	1.48519e-164	-2.07297e-163	-6.74559e-163	8.1604e-163	-3.42029e-163	4.94906e-163	2.69452e-163	1.11379e-162	-1.32762e-162	9.17714e-163	9.73156e-163	8.86456e-163	2.1593e-163	1.14244e-163	-8.74186e-164	5.31159e-164	0
4.44329e-164	-4.26813e-163	7.75938e-163	-2.87447e-163	-1.52025e-163	-1.30139e-164	5.49905e-163	4.15435e-163	1.3318e-163	2.74471e-163	-1.04667e-163	3.27646e-163	6.80184e-163	1.26567e-162	1.48519e-164	-2.07297e-163	-6.74559e-163	8.1604e-163	-3.42029e-163	4.94906e-163	2.69452e-163	1.11379e-162	-1.32762e-162	9.17714e-163	9.73156e-163	8.86456e-163	2.1593e-163	1.14244e-163	-8.74186e-164	5.31159e-164	0
4.44329e-164	-4.26813e-163	7.75938e-163	-2.87447e-163	-1.52025e-163	-1.30139e-164	5.49905e-163	4.15435e-163	1.3318e-163	2.74471e-163	-1.04667e-163	3.27646e-163	6.80184e-163	1.26567e-162	1.48519e-164	-2.07297e-163	-6.74559e-163	8.1604e-163	-3.42029e-163	4.94906e-163	2.69452e-163	1.11379e-162	-1.32762e-162	9.17714e-163	9.73156e-163	8.86456e-163	2.1593e-163	1.14244e-163	-8.74186e-164	5.31159e-164	0
4.44329e-164	-4.26813e-163	7.75938e-163	-2.87447e-163	-1.52025e-163	-1.30139e-164	5.49905e-163	4.15435e-163	1.3318e-163	2.74471e-163	-1.04667e-163	3.27646e-163	6.80184e-163	1.26567e-162	1.48519e-164	-2.07297e-163	-6.74559e-163	8.1604e-163	-3.42029e-163	4.94906e-163	2.69452e-163	1.11379e-162	-1.32762e-162	9.17714e-163	9.73156e-163	8.86456e-163	2.1593e-163	1.14244e-163	-8.74186e-164	5.31159e-164	0
4.44329e-164	-4.26813e-163	7.75938e-163	-2.87447e-163	-1.52025e-163	-1.30139e-164	5.49905e-163	4.15435e-163	1.3318e-163	2.74471e-163	-1.04667e-163	3.27646e-163	6.80184e-163	1.26567e-162	1.48519e-164	-2.07297e-163	-6.74559e-163	8.1604e-163	-3.42029e-163	4.94906e-163	2.69452e-163	1.11379e-162	-1.32762e-162	9.17714e-163	9.73156e-163	8.86456e-163	2.1593e-163	1.14244e-163	-8.74186e-164	5.31159e-164	0
4.44329e-164	-4.26813e-163	7.75938e-163	-2.87447e-163	-1.52025e-163	-1.30139e-164	5.49905e-163	4.15435e-163	1.3318e-163	2.74471e-163	-1.04667e-163	3.27646e-163	6.80184e-163	1.26567e-162	1.48519e-164	-2.07297e-163	-6.74559e-163	8.1604e-163	-3.42029e-163	4.94906e-163	2.69452e-163	1.11379e-162	-1.32762e-162	9.17714e-163	9.73156e-163	8.86456e-163	2.1593e-163	1.14244e-163	-8.74186e-164	5.31159e-164	0
4.44329e-164	-4.26813e-163	7.75938e-163	-2.87447e-163	-1.52025e-163	-1.30139e-164	5.49905e-163	4.15435e-163	1.3318e-163	2.74471e-163	-1.04667e-163	3.27646e-163	6.80184e-163	1.26567e-162	1.48519e-164	-2.07297e-163	-6.74559e-163	8.1604e-163	-3.42029e-163	4.94906e-163	2.69452e-163	1.11379e-162	-1.32762e-162	9.17714e-163	9.73156e-163	8.86456e-163	2.1593e-163	1.14244e-163	-8.74186e-164	5.31159e-164	0
4.44329e-164	-4.26813e-163	7.75938e-163	-2.87447e-163	-1.52025e-163	-1.30139e-164	5.49905e-163	4.15435e-163	1.3318e-163	2.74471e-163	-1.04667e-163	3.27646e-163	6.80184e-163	1.26567e-162	1.48519e-164	-2.07297e-163	-6.74559e-163	8.1604e-163	-3.42029e-163	4.94906e-163	2.69452e-163	1.11379e-162	-1.32762e-162	9.17714e-163	9.73156e-163	8.86456e-163	2.1593e-163	1.14244e-163	-8.74186e-164	5.31159e-164	0
4.44329e-164	-4.26813e-163	7.75938e-163	-2.87447e-163	-1.52025e-163	-1.30139e-164	5.49905e-163	4.15435e-163	1.3318e-163	2.74471e-163	-1.04667e-163	3.27646e-163	6.80184e-163	1.26567e-162	1.48519e-164	-2.07297e-163	-6.74559e-163	8.1604e-163	-3.42029e-163	4.94906e-163	2.69452e-163	1.11379e-162	-1.32762e-162	9.17714e-163	9.73156e-163	8.86456e-163	2.1593e-163	1.14244e-163	-8.74186e-164	5.31159e-164	0
4.44329e-164	-4.26813e-163	7.75938e-163	-2.87447e-163	-1.52025e-163	-1.30139e-164	5.49905e-163	4.15435e-163	1.3318e-163	2.74471e-163	-1.04667e-163	3.27646e-163	6.80184e-163	1.26567e-162	1.48519e-164	-2.07297e-163	-6.74559e-163	8.1604e-163	-3.42029e-163	4.94906e-163	2.69452e-163	1.11379e-162	-1.32762e-162	9.17714e-163	9.73156e-163	8.86456e-163	2.1593e-163	1.14244e-163	-8.74186e-164	5.31159e-164	0
4.44329e-164	-4.26813e-163	7.75938e-163	-2.87447e-163	-1.52025e-163	-1.30139e-164	5.49905e-163	4.15435e-163	1.3318e-163	2.74471e-163	-1.04667e-163	3.27646e-163	6.80184e-163	1.26567e-162	1.48519e-164	-2.07297e-163	-6.74559e-163	8.1604e-163	-3.42029e-163	4.94906e-163	2.69452e-163	1.11379e-162	-1.32762e-162	9.17714e-163	9.73156e-163	8.86456e-163	2.1593e-163	1.14244e-163	-8.74186e-164	5.31159e-164	0
4.44329e-164	-4.26813e-163	7.75938e-163	-2.87447e-163	-1.52025e-163	-1.30139e-164	5.49905e-163	4.15435e-163	1.3318e-163	2.74471e-163	-1.04667e-163	3.27646e-163	6.80184e-163	1.26567e-162	1.48519e-164	-2.07297e-163	-6.74559e-163	8.1604e-163	-3.42029e-163	4.94906e-163	2.69452e-163	1.11379e-162	-1.32762e-162	9.17714e-163	9.73156e-163	8.86456e-163	2.1593e-163	1.14244e-163	-8.74186e-164	5.31159e-164	0
4.44329e-164	-4.26813e-163	7.75938e-163	-2.87447e-163	-1.52025e-163	-1.30139e-164	5.49905e-163	4.15435e-163	1.3318e-163	2.74471e-163	-1.04667e-163	3.27646e-163	6.80184e-163	1.26567e-162	1.48519e-164	-2.07297e-163	-6.74559e-163	8.1604e-163	-3.42029e-163	4.94906e-163	2.69452e-163	1.11379e-162	-1.32762e-162	9.17714e-163	9.73156e-163	8.86456e-163	2.1593e-163	1.14244e-163	-8.74186e-164	5.31159e-164	0
4.44329e-164	-4.26813e-163	7.75938e-163	-2.87447e-163	-1.52025e-163	-1.30139e-164	5.49905e-163	4.15435e-163	1.3318e-163	2.74471e-163	-1.04667e-163	3.27646e-163	6.80184e-163	1.26567e-162	1.48519e-164	-2.07297e-163	-6.74559e-163	8.1604e-163	-3.42029e-163	4.94906e-163	2.69452e-163	1.11379e-162	-1.32762e-162	9.17714e-163	9.73156e-163	8.86456e-163	2.1593e-163	1.14244e-163	-8.74186e-164	5.31159e-164	0
4.44329e-164	-4.26813e-163	7.75938e-163	-2.87447e-163	-1.52025e-163	-1.30139e-164	5.49905e-163	4.15435e-163	1.3318e-163	2.74471e-163	-1.04667e-163	3.27646e-163	6.80184e-163	1.26567e-162	1.48519e-164	-2.07297e-163	-6.74559e-163	8.1604e-163	-3.42029e-163	4.94906e-163	2.69452e-163	1.11379e-162	-1.32762e-162	9.17714e-163	9.73156e-163	8.86456e-163	2.1593e-163	1.14244e-163	-8.74186e-164	5.31159e-164	0
4.44329e-164	-4.26813e-163	7.75938e-163	-2.87447e-163	-1.52025e-163	-1.30139e-164	5.49905e-163	4.15435e-163	1.3318e-163	2.74471e-163	-1.04667e-163	3.27646e-163	6.80184e-163	1.26567e-162	1.48519e-164	-2.07297e-163	-6.74559e-163	8.1604e-163	-3.42029e-163	4.94906e-163	2.69452e-163	1.11379e-162	-1.32762e-162	9.17714e-163	9.73156e-163	8.86456e-163	2.1593e-163	1.14244e-163	-8.74186e-164	5.31159e-164	0
4.44329e-164	-4.26813e-163	7.75938e-163	-2.87447e-163	-1.52025e-163	-1.30139e-164	5.49905e-163	4.15435e-163	1.3318e-163	2.74471e-163	-1.04667e-163	3.27646e-163	6.80184e-163	1.26567e-162	1.48519e-164	-2.07297e-163	-6.74559e-163	8.1604e-163	-3.42029e-163	4.94906e-163	2.69452e-163	1.11379e-162	-1.32762e-162	9.17714e-163	9.73156e-163	8.86456e-163	2.1593e-163	1.14244e-163	-8.74186e-164	5.31159e-164	0
4.44329e-164	-4.26813e-163	7.75938e-163	-2.87447e-163	-1.52025e-163	-1.30139e-164	5.49905e-163	4.15435e-163	1.3318e-163	2.74471e-163	-1.04667e-163	3.27646e-163	6.80184e-163	1.26567e-162	1.48519e-164	-2.07297e-163	-6.74559e-163	8.1604e-163	-3.42029e-163	4.94906e-163	2.69452e-163	1.11379e-162	-1.32762e-162	9.17714e-163	9.73156e-163	8.86456e-163	2.1593e-163	1.14244e-163	-8.74186e-164	5.31159e-164	0
4.44329e-164	-4.26813e-163	7.75938e-163	-2.87447e-163	-1.52025e-163	-1.30139e-164	5.49905e-163	4.15435e-163	1.3318e-163	2.74471e-163	-1.04667e-163	3.27646e-163	6.80184e-163	1.26567e-162	1.48519e-164	-2.07297e-163	-6.74559e-163	8.1604e-163	-3.42029e-163	4.94906e-163	2.69452e-163	1.11379e-162	-1.32762e-162	9.17714e-163	9.73156e-163	8.86456e-163	2.1593e-163	1.14244e-163	-8.74186e-164	5.31159e-164	0
4.44329e-164	-4.26813e-163	7.75938e-163	-2.87447e-163	-1.52025e-163	-1.30139e-164	5.49905e-163	4.15435e-163	1.3318e-163	2.74471e-163	-1.04667e-163	3.27646e-163	6.80184e-163	1.26567e-162	1.48519e-164	-2.07297e-163	-6.74559e-163	8.1604e-163	-3.42029e-163	4.94906e-163	2.69452e-163	1.11379e-162	-1.32762e-162	9.17714e-163	9.73156e-163	8.86456e-163	2.1593e-163	1.14244e-163	-8.74186e-164	5.31159e-164	0
4.44329e-164	-4.26813e-163	7.75938e-163	-2.87447e-163	-1.52025e-163	-1.30139e-164	5.49905e-163	4.15435e-163	1.3318e-163	2.74471e-163	-1.04667e-163	3.27646e-163	6.80184e-163	1.26567e-162	1.48519e-164	-2.07297e-163	-6.74559e-163	8.1604e-163	-3.42029e-163	4.94906e-163	2.69452e-163	1.11379e-162	-1.32762e-162	9.17714e-163	9.73156e-163	8.86456e-163	2.1593e-163	1.14244e-163	-8.74186e-164	5.31159e-164	0
4.44329e-164	-4.26813e-163	7.75938e-163	-2.87447e-163	-1.52025e-163	-1.30139e-164	5.49905e-163	4.15435e-163	1.3318e-163	2.74471e-163	-1.04667e-163	3.27646e-163	6.80184e-163	1.26567e-162	1.48519e-164	-2.07297e-163	-6.74559e-163	8.1604e-163	-3.42029e-163	4.94906e-163	2.69452e-163	1.11379e-162	-1.32762e-162	9.17714e-163	9.73156e-163	8.86456e-163	2.1593e-163	1.14244e-163	-8.74186e-164	5.31159e-164	0
4.44329e-164	-4.26813e-163	7.75938e-163	-2.87447e-163	-1.52025e-163	-1.30139e-164	5.49905e-163	4.15435e-163	1.3318e-163	2.74471e-163	-1.04667e-163	3.27646e-163	6.80184e-163	1.26567e-162	1.48519e-164	-2.07297e-163	-6.74559e-163	8.1604e-163	-3.42029e-163	4.94906e-163	2.69452e-163	1.11379e-162	-1.32762e-162	9.17714e-163	9.73156e-163	8.86456e-163	2.1593e-163	1.14244e-163	-8.74186e-164	5.31159e-164	0
4.44329e-164	-4.26813e-163	7.75938e-163	-2.87447e-163	-1.52025e-163	-1.30139e-164	5.49905e-163	4.15435e-163	1.3318e-163	2.74471e-163	-1.04667e-163	3.27646e-163	6.80184e-163	1.26567e-162	1.48519e-164	-2.07297e-163	-6.74559e-163	8.1604e-163	-3.42029e-163	4.94906e-163	2.69452e-163	1.11379e-162	-1.32762e-162	9.17714e-163	9.73156e-163	8.86456e-163	2.1593e-163	1.14244e-163	-8.74186e-164	5.31159e-164	0
4.44329e-164	-4.26813e-163	7.75938e-163	-2.87447e-163	-1.52025e-163	-1.30139e-164	5.49905e-163	4.15435e-163	1.3318e-163	2.74471e-163	-1.04667e-163	3.27646e-163	6.80184e-163	1.26567e-162	1.48519e-164	-2.07297e-163	-6.74559e-163	8.1604e-163	-3.42029e-163	4.94906e-163	2.69452e-163	1.11379e-162	-1.32762e-162	9.17714e-163	9.73156e-163	8.86456e-163	2.1593e-163	1.14244e-163	-8.74186e-164	5.31159e-164	0
4.44329e-164	-4.26813e-163	7.75938e-163	-2.87447e-163	-1.52025e-163	-1.30139e-164	5.49905e-163	4.15435e-163	1.3318e-163	2.74471e-163	-1.04667e-163	3.27646e-163	6.80184e-163	1.26567e-162	1.48519e-164	-2.07297e-163	-6.74559e-163	8.1604e-163	-3.42029e-163	4.94906e-163	2.69452e-163	1.11379e-162	-1.32762e-162	9.17714e-163	9.73156e-163	8.86456e-163	2.1593e-163	1.14244e-163	-8.74186e-164	5.31159e-164	0
4.44329e-164	-4.26813e-163	7.75938e-163	-2.87447e-163	-1.52025e-163	-1.30139e-164	5.49905e-163	4.15435e-163	1.3318e-163	2.74471e-163	-1.04667e-163	3.27646e-163	6.80184e-163	1.26567e-162	1.48519e-164	-2.07297e-163	-6.74559e-163	8.1604e-163	-3.42029e-163	4.94906e-163	2.69452e-163	1.11379e-162	-1.32762e-162	9.17714e-163	9.73156e-163	8.86456e-163	2.1593e-163	1.14244e-163	-8.74186e-164	5.31159e-164	0
4.44329e-164	-4.26813e-163	7.75938e-163	-2.87447e-163	-1.52025e-163	-1.30139e-164	5.49905e-163	4.15435e-163	1.3318e-163	2.74471e-163	-1.04667e-163	3.27646e-163	6.80184e-163	1.26567e-162	1.48519e-164	-2.07297e-163	-6.74559e-163	8.1604e-163	-3.42029e-163	4.94906e-163	2.69452e-163	1.11379e-162	-1.32762e-162	9.17714e-163	9.73156e-163	8.86456e-163	2.1593e-163	1.14244e-163	-8.74186e-164	5.31159e-164	0
4.44329e-164	-4.26813e-163	7.75938e-163	-2.87447e-163	-1.52025e-163	-1.30139e-164	5.49905e-163	4.15435e-163	1.3318e-163	2.74471e-163	-1.04667e-163	3.27646e-163	6.80184e-163	1.26567e-162	1.48519e-164	-2.07297e-163	-6.74559e-163	8.1604e-163	-3.42029e-163	4.94906e-163	2.69452e-163	1.11379e-162	-1.32762e-162	9.17714e-163	9.73156e-163	8.86456e-163	2.1593e-163	1.14244e-163	-8.74186e-164	5.31159e-164	0
4.44329e-164	-4.26813e-163	7.75938e-163	-2.87447e-163	-1.52025e-163	-1.30139e-164	5.49905e-163	4.15435e-163	1.3318e-163	2.74471e-163	-1.04667e-163	3.27646e-163	6.80184e-163	1.26567e-162	1.48519e-164	-2.07297e-163	-6.74559e-163	8.1604e-163	-3.42029e-163	4.94906e-163	2.69452e-163	1.11379e-162	-1.32762e-162	9.17714e-163	9.73156e-163	8.86456e-163	2.1593e-163	1.14244e-163	-8.74186e-164	5.31159e-164	0
4.44329e-164	-4.26813e-163	7.75938e-163	-2.87447e-163	-1.52025e-163	-1.30139e-164	5.49905e-163	4.15435e-163	1.3318e-163	2.74471e-163	-1.04667e-163	3.27646e-163	6.80184e-163	1.26567e-162	1.48519e-164	-2.07297e-163	-6.74559e-163	8.1604e-163	-3.42029e-163	4.94906e-163	2.69452e-163	1.11379e-162	-1.32762e-162	9.17714e-163	9.73156e-163	8.86456e-163	2.1593e-163	1.14244e-163	-8.74186e-164	5.31159e-164	0
4.44329e-164	-4.26813e-163	7.75938e-163	-2.87447e-163	-1.52025e-163	-1.30139e-164	5.49905e-163	4.15435e-163	1.3318e-163	2.74471e-163	-1.04667e-163	3.27646e-163	6.80184e-163	1.26567e-162	1.48519e-164	-2.07297e-163	-6.74559e-163	8.1604e-163	-3.42029e-163	4.94906e-163	2.69452e-163	1.11379e-162	-1.32762e-162	9.17714e-163	9.73156e-163	8.86456e-163	2.1593e-163	1.14244e-163	-8.74186e-164	5.31159e-164	0
4.44329e-164	-4.26813e-163	7.75938e-163	-2.87447e-163	-1.52025e-163	-1.30139e-164	5.49905e-163	4.15435e-163	1.3318e-163	2.74471e-163	-1.04667e-163	3.27646e-163	6.80184e-163	1.26567e-162	1.48519e-164	-2.07297e-163	-6.74559e-163	8.1604e-163	-3.42029e-163	4.94906e-163	2.69452e-163	1.11379e-162	-1.32762e-162	9.17714e-163	9.73156e-163	8.86456e-163	2.1593e-163	1.14244e-163	-8.74186e-164	5.31159e-164	0
4.44329e-164	-4.26813e-163	7.75938e-163	-2.87447e-163	-1.52025e-163	-1.30139e-164	5.49905e-163	4.15435e-163	1.3318e-163	2.74471e-163	-1.04667e-163	3.27646e-163	6.80184e-163	1.26567e-162	1.48519e-164	-2.07297e-163	-6.74559e-163	8.1604e-163	-3.42029e-163	4.94906e-163	2.69452e-163	1.11379e-162	-1.32762e-162	9.17714e-163	9.73156e-163	8.86456e-163	2.1593e-163	1.14244e-163	-8.74186e-164	5.31159e-164	0
4.44329e-164	-4.26813e-163	7.75938e-163	-2.87447e-163	-1.52025e-163	-1.30139e-164	5.49905e-163	4.15435e-163	1.3318e-163	2.74471e-163	-1.04667e-163	3.27646e-163	6.80184e-163	1.26567e-162	1.48519e-164	-2.07297e-163	-6.74559e-163	8.1604e-163	-3.42029e-163	4.94906e-163	2.69452e-163	1.11379e-162	-1.32762e-162	9.17714e-163	9.73156e-163	8.86456e-163	2.1593e-163	1.14244e-163	-8.74186e-164	5.31159e-164	0
4.44329e-164	-4.26813e-163	7.75938e-163	-2.87447e-163	-1.52025e-163	-1.30139e-164	5.49905e-163	4.15435e-163	1.3318e-163	2.74471e-163	-1.04667e-163	3.27646e-163	6.80184e-163	1.26567e-162	1.48519e-164	-2.07297e-163	-6.74559e-163	8.1604e-163	-3.42029e-163	4.94906e-163	2.69452e-163	1.11379e-162	-1.32762e-162	9.17714e-163	9.73156e-163	8.86456e-163	2.1593e-163	1.14244e-163	-8.74186e-164	5.31159e-164	0
4.44329e-164	-4.26813e-163	7.75938e-163	-2.87447e-163	-1.52025e-163	-1.30139e-164	5.49905e-163	4.15435e-163	1.3318e-163	2.74471e-163	-1.04667e-163	3.27646e-163	6.80184e-163	1.26567e-162	1.48519e-164	-2.07297e-163	-6.74559e-163	8.1604e-163	-3.42029e-163	4.94906e-163	2.69452e-163	1.11379e-162	-1.32762e-162	9.17714e-163	9.73156e-163	8.86456e-163	2.1593e-163	1.14244e-163	-8.74186e-164	5.31159e-164	0
4.44329e-164	-4.26813e-163	7.75938e-163	-2.87447e-163	-1.52025e-163	-1.30139e-164	5.49905e-163	4.15435e-163	1.3318e-163	2.74471e-163	-1.04667e-163	3.27646e-163	6.80184e-163	1.26567e-162	1.48519e-164	-2.07297e-163	-6.74559e-163	8.1604e-163	-3.42029e-163	4.94906e-163	2.69452e-163	1.11379e-162	-1.32762e-162	9.17714e-163	9.73156e-163	8.86456e-163	2.1593e-163	1.14244e-163	-8.74186e-164	5.31159e-164	0
4.44329e-164	-4.26813e-163	7.75938e-163	-2.87447e-163	-1.52025e-163	-1.30139e-164	5.49905e-163	4.15435e-163	1.3318e-163	2.74471e-163	-1.04667e-163	3.27646e-163	6.80184e-163	1.26567e-162	1.48519e-164	-2.07297e-163	-6.74559e-163	8.1604e-163	-3.42029e-163	4.94906e-163	2.69452e-163	1.11379e-162	-1.32762e-162	9.17714e-163	9.73156e-163	8.86456e-163	2.1593e-163	1.14244e-163	-8.74186e-164	5.31159e-164	0
4.44329e-164	-4.26813e-163	7.75938e-163	-2.87447e-163	-1.52025e-163	-1.30139e-164	5.49905e-163	4.15435e-163	1.3318e-163	2.74471e-163	-1.04667e-163	3.27646e-163	6.80184e-163	1.26567e-162	1.48519e-164	-2.07297e-163	-6.74559e-163	8.1604e-163	-3.42029e-163	4.94906e-163	2.69452e-163	1.11379e-162	-1.32762e-162	9.17714e-163	9.73156e-163	8.86456e-163	2.1593e-163	1.14244e-163	-8.74186e-164	5.31159e-164	0
4.44329e-164	-4.26813e-163	7.75938e-163	-2.87447e-163	-1.52025e-163	-1.30139e-164	5.49905e-163	4.15435e-163	1.3318e-163	2.74471e-163	-1.04667e-163	3.27646e-163	6.80184e-163	1.26567e-162	1.48519e-164	-2.07297e-163	-6.74559e-163	8.1604e-163	-3.42029e-163	4.94906e-163	2.69452e-163	1.11379e-162	-1.32762e-162	9.17714e-163	9.73156e-163	8.86456e-163	2.1593e-163	1.14244e-163	-8.74186e-164	5.31159e-164	0
4.44329e-164	-4.26813e-163	7.75938e-163	-2.87447e-163	-1.52025e-163	-1.30139e-164	5.49905e-163	4.15435e-163	1.3318e-163	2.74471e-163	-1.04667e-163	3.27646e-163	6.80184e-163	1.26567e-162	1.48519e-164	-2.07297e-163	-6.74559e-163	8.1604e-163	-3.42029e-163	4.94906e-163	2.69452e-163	1.11379e-162	-1.32762e-162	9.17714e-163	9.73156e-163	8.86456e-163	2.1593e-163	1.14244e-163	-8.74186e-164	5.31159e-164	0
4.44329e-164	-4.26813e-163	7.75938e-163	-2.87447e-163	-1.52025e-163	-1.30139e-164	5.49905e-163	4.15435e-163	1.3318e-163	2.74471e-163	-1.04667e-163	3.27646e-163	6.80184e-163	1.26567e-162	1.48519e-164	-2.07297e-163	-6.74559e-163	8.1604e-163	-3.42029e-163	4.94906e-163	2.69452e-163	1.11379e-162	-1.32762e-162	9.17714e-163	9.73156e-163	8.86456e-163	2.1593e-163	1.14244e-163	-8.74186e-164	5.31159e-164	0
4.44329e-164	-4.26813e-163	7.75938e-163	-2.87447e-163	-1.52025e-163	-1.30139e-164	5.49905e-163	4.15435e-163	1.3318e-163	2.74471e-163	-1.04667e-163	3.27646e-163	6.80184e-163	1.26567e-162	1.48519e-164	-2.07297e-163	-6.74559e-163	8.1604e-163	-3.42029e-163	4.94906e-163	2.69452e-163	1.11379e-162	-1.32762e-162	9.17714e-163	9.73156e-163	8.86456e-163	2.1593e-163	1.14244e-163	-8.74186e-164	5.31159e-164	0
4.44329e-164	-4.26813e-163	7.75938e-163	-2.87447e-163	-1.52025e-163	-1.30139e-164	5.49905e-163	4.15435e-163	1.3318e-163	2.74471e-163	-1.04667e-163	3.27646e-163	6.80184e-163	1.26567e-162	1.48519e-164	-2.07297e-163	-6.74559e-163	8.1604e-163	-3.42029e-163	4.94906e-163	2.69452e-163	1.11379e-162	-1.32762e-162	9.17714e-163	9.73156e-163	8.86456e-163	2.1593e-163	1.14244e-163	-8.74186e-164	5.31159e-164	0
4.44329e-164	-4.26813e-163	7.75938e-163	-2.87447e-163	-1.52025e-163	-1.30139e-164	5.49905e-163	4.15435e-163	1.3318e-163	2.74471e-163	-1.04667e-163	3.27646e-163	6.80184e-163	1.26567e-162	1.48519e-164	-2.07297e-163	-6.74559e-163	8.1604e-163	-3.42029e-163	4.94906e-163	2.69452e-163	1.11379e-162	-1.32762e-162	9.17714e-163	9.73156e-163	8.86456e-163	2.1593e-163	1.14244e-163	-8.74186e-164	5.31159e-164	0
4.44329e-164	-4.26813e-163	7.75938e-163	-2.87447e-163	-1.52025e-163	-1.30139e-164	5.49905e-163	4.15435e-163	1.3318e-163	2.74471e-163	-1.04667e-163	3.27646e-163	6.80184e-163	1.26567e-162	1.48519e-164	-2.07297e-163	-6.74559e-163	8.1604e-163	-3.42029e-163	4.94906e-163	2.69452e-163	1.11379e-162	-1.32762e-162	9.17714e-163	9.73156e-163	8.86456e-163	2.1593e-163	1.14244e-163	-8.74186e-164	5.31159e-164	0
4.44329e-164	-4.26813e-163	7.75938e-163	-2.87447e-163	-1.52025e-163	-1.30139e-164	5.49905e-163	4.15435e-163	1.3318e-163	2.74471e-163	-1.04667e-163	3.27646e-163	6.80184e-163	1.26567e-162	1.48519e-164	-2.07297e-163	-6.74559e-163	8.1604e-163	-3.42029e-163	4.94906e-163	2.69452e-163	1.11379e-162	-1.32762e-162	9.17714e-163	9.73156e-163	8.86456e-163	2.1593e-163	1.14244e-163	-8.74186e-164	5.31159e-164	0
4.44329e-164	-4.26813e-163	7.75938e-163	-2.87447e-163	-1.52025e-163	-1.30139e-164	5.49905e-163	4.15435e-163	1.3318e-163	2.74471e-163	-1.04667e-163	3.27646e-163	6.80184e-163	1.26567e-162	1.48519e-164	-2.07297e-163	-6.74559e-163	8.1604e-163	-3.42029e-163	4.94906e-163	2.69452e-163	1.11379e-162	-1.32762e-162	9.17714e-163	9.73156e-163	8.86456e-163	2.1593e-163	1.14244e-163	-8.74186e-164	5.31159e-164	0
4.44329e-164	-4.26813e-163	7.75938e-163	-2.87447e-163	-1.52025e-163	-1.30139e-164	5.49905e-163	4.15435e-163	1.3318e-163	2.74471e-163	-1.04667e-163	3.27646e-163	6.80184e-163	1.26567e-162	1.48519e-164	-2.07297e-163	-6.74559e-163	8.1604e-163	-3.42029e-163	4.94906e-163	2.69452e-163	1.11379e-162	-1.32762e-162	9.17714e-163	9.73156e-163	8.86456e-163	2.1593e-163	1.14244e-163	-8.74186e-164	5.31159e-164	0
4.44329e-164	-4.26813e-163	7.75938e-163	-2.87447e-163	-1.52025e-163	-1.30139e-164	5.49905e-163	4.15435e-163	1.3318e-163	2.74471e-163	-1.04667e-163	3.27646e-163	6.80184e-163	1.26567e-162	1.48519e-164	-2.07297e-163	-6.74559e-163	8.1604e-163	-3.42029e-163	4.94906e-163	2.69452e-163	1.11379e-162	-1.32762e-162	9.17714e-163	9.73156e-163	8.86456e-163	2.1593e-163	1.14244e-163	-8.74186e-164	5.31159e-164	0
4.44329e-164	-4.26813e-163	7.75938e-163	-2.87447e-163	-1.52025e-163	-1.30139e-164	5.49905e-163	4.15435e-163	1.3318e-163	2.74471e-163	-1.04667e-163	3.27646e-163	6.80184e-163	1.26567e-162	1.48519e-164	-2.07297e-163	-6.74559e-163	8.1604e-163	-3.42029e-163	4.94906e-163	2.69452e-163	1.11379e-162	-1.32762e-162	9.17714e-163	9.73156e-163	8.86456e-163	2.1593e-163	1.14244e-163	-8.74186e-164	5.31159e-164	0
4.44329e-164	-4.26813e-163	7.75938e-163	-2.87447e-163	-1.52025e-163	-1.30139e-164	5.49905e-163	4.15435e-163	1.3318e-163	2.74471e-163	-1.04667e-163	3.27646e-163	6.80184e-163	1.26567e-162	1.48519e-164	-2.07297e-163	-6.74559e-163	8.1604e-163	-3.42029e-163	4.94906e-163	2.69452e-163	1.11379e-162	-1.32762e-162	9.17714e-163	9.73156e-163	8.86456e-163	2.1593e-163	1.14244e-163	-8.74186e-164	5.31159e-164	0
4.44329e-164	-4.26813e-163	7.75938e-163	-2.87447e-163	-1.52025e-163	-1.30139e-164	5.49905e-163	4.15435e-163	1.3318e-163	2.74471e-163	-1.04667e-163	3.27646e-163	6.80184e-163	1.26567e-162	1.48519e-164	-2.07297e-163	-6.74559e-163	8.1604e-163	-3.42029e-163	4.94906e-163	2.69452e-163	1.11379e-162	-1.32762e-162	9.17714e-163	9.73156e-163	8.86456e-163	2.1593e-163	1.14244e-163	-8.74186e-164	5.31159e-164	0
4.44329e-164	-4.26813e-163	7.75938e-163	-2.87447e-163	-1.52025e-163	-1.30139e-164	5.49905e-163	4.15435e-163	1.3318e-163	2.74471e-163	-1.04667e-163	3.27646e-163	6.80184e-163	1.26567e-162	1.48519e-164	-2.07297e-163	-6.74559e-163	8.1604e-163	-3.42029e-163	4.94906e-163	2.69452e-163	1.11379e-162	-1.32762e-162	9.17714e-163	9.73156e-163	8.86456e-163	2.1593e-163	1.14244e-163	-8.74186e-164	5.31159e-164	0
4.44329e-164	-4.26813e-163	7.75938e-163	-2.87447e-163	-1.52025e-163	-1.30139e-164	5.49905e-163	4.15435e-163	1.3318e-163	2.74471e-163	-1.04667e-163	3.27646e-163	6.80184e-163	1.26567e-162	1.48519e-164	-2.07297e-163	-6.74559e-163	8.1604e-163	-3.42029e-163	4.94906e-163	2.69452e-163	1.11379e-162	-1.32762e-162	9.17714e-163	9.73156e-163	8.86456e-163	2.1593e-163	1.14244e-163	-8.74186e-164	5.31159e-164	0
4.44329e-164	-4.26813e-163	7.75938e-163	-2.87447e-163	-1.52025e-163	-1.30139e-164	5.49905e-163	4.15435e-163	1.3318e-163	2.74471e-163	-1.04667e-163	3.27646e-163	6.80184e-163	1.26567e-162	1.48519e-164	-2.07297e-163	-6.74559e-163	8.1604e-163	-3.42029e-163	4.94906e-163	2.69452e-163	1.11379e-162	-1.32762e-162	9.17714e-163	9.73156e-163	8.86456e-163	2.1593e-163	1.14244e-163	-8.74186e-164	5.31159e-164	0
4.44329e-164	-4.26813e-163	7.75938e-163	-2.87447e-163	-1.52025e-163	-1.30139e-164	5.49905e-163	4.15435e-163	1.3318e-163	2.74471e-163	-1.04667e-163	3.27646e-163	6.80184e-163	1.26567e-162	1.48519e-164	-2.07297e-163	-6.74559e-163	8.1604e-163	-3.42029e-163	4.94906e-163	2.69452e-163	1.11379e-162	-1.32762e-162	9.17714e-163	9.73156e-163	8.86456e-163	2.1593e-163	1.14244e-163	-8.74186e-164	5.31159e-164	0
4.44329e-164	-4.26813e-163	7.75938e-163	-2.87447e-163	-1.52025e-163	-1.30139e-164	5.49905e-163	4.15435e-163	1.3318e-163	2.74471e-163	-1.04667e-163	3.27646e-163	6.80184e-163	1.26567e-162	1.48519e-164	-2.07297e-163	-6.74559e-163	8.1604e-163	-3.42029e-163	4.94906e-163	2.69452e-163	1.11379e-162	-1.32762e-162	9.17714e-163	9.73156e-163	8.86456e-163	2.1593e-163	1.14244e-163	-8.74186e-164	5.31159e-164	0
4.44329e-164	-4.26813e-163	7.75938e-163	-2.87447e-163	-1.52025e-163	-1.30139e-164	5.49905e-163	4.15435e-163	1.3318e-163	2.74471e-163	-1.04667e-163	3.27646e-163	6.80184e-163	1.26567e-162	1.48519e-164	-2.07297e-163	-6.74559e-163	8.1604e-163	-3.42029e-163	4.94906e-163	2.69452e-163	1.11379e-162	-1.32762e-162	9.17714e-163	9.73156e-163	8.86456e-163	2.1593e-163	1.14244e-163	-8.74186e-164	5.31159e-164	0
4.44329e-164	-4.26813e-163	7.75938e-163	-2.87447e-163	-1.52025e-163	-1.30139e-164	5.49905e-163	4.15435e-163	1.3318e-163	2.74471e-163	-1.04667e-163	3.27646e-163	6.80184e-163	1.26567e-162	1.48519e-164	-2.07297e-163	-6.74559e-163	8.1604e-163	-3.42029e-163	4.94906e-163	2.69452e-163	1.11379e-162	-1.32762e-162	9.17714e-163	9.73156e-163	8.86456e-163	2.1593e-163	1.14244e-163	-8.74186e-164	5.31159e-164	0
4.44329e-164	-4.26813e-163	7.75938e-163	-2.87447e-163	-1.52025e-163	-1.30139e-164	5.49905e-163	4.15435e-163	1.3318e-163	2.74471e-163	-1.04667e-163	3.27646e-163	6.80184e-163	1.26567e-162	1.48519e-164	-2.07297e-163	-6.74559e-163	8.1604e-163	-3.42029e-163	4.94906e-163	2.69452e-163	1.11379e-162	-1.32762e-162	9.17714e-163	9.73156e-163	8.86456e-163	2.1593e-163	1.14244e-163	-8.74186e-164	5.31159e-164	0
4.44329e-164	-4.26813e-163	7.75938e-163	-2.87447e-163	-1.52025e-163	-1.30139e-164	5.49905e-163	4.15435e-163	1.3318e-163	2.74471e-163	-1.04667e-163	3.27646e-163	6.80184e-163	1.26567e-162	1.48519e-164	-2.07297e-163	-6.74559e-163	8.1604e-163	-3.42029e-163	4.94906e-163	2.69452e-163	1.11379e-162	-1.32762e-162	9.17714e-163	9.73156e-163	8.86456e-163	2.1593e-163	1.14244e-163	-8.74186e-164	5.31159e-164	0
4.44329e-164	-4.26813e-163	7.75938e-163	-2.87447e-163	-1.52025e-163	-1.30139e-164	5.49905e-163	4.15435e-163	1.3318e-163	2.74471e-163	-1.04667e-163	3.27646e-163	6.80184e-163	1.26567e-162	1.48519e-164	-2.07297e-163	-6.74559e-163	8.1604e-163	-3.42029e-163	4.94906e-163	2.69452e-163	1.11379e-162	-1.32762e-162	9.17714e-163	9.73156e-163	8.86456e-163	2.1593e-163	1.14244e-163	-8.74186e-164	5.31159e-164	0
4.44329e-164	-4.26813e-163	7.75938e-163	-2.87447e-163	-1.52025e-163	-1.30139e-164	5.49905e-163	4.15435e-163	1.3318e-163	2.74471e-163	-1.04667e-163	3.27646e-163	6.80184e-163	1.26567e-162	1.48519e-164	-2.07297e-163	-6.74559e-163	8.1604e-163	-3.42029e-163	4.94906e-163	2.69452e-163	1.11379e-162	-1.32762e-162	9.17714e-163	9.73156e-163	8.86456e-163	2.1593e-163	1.14244e-163	-8.74186e-164	5.31159e-164	0
4.44329e-164	-4.26813e-163	7.75938e-163	-2.87447e-163	-1.52025e-163	-1.30139e-164	5.49905e-163	4.15435e-163	1.3318e-163	2.74471e-163	-1.04667e-163	3.27646e-163	6.80184e-163	1.26567e-162	1.48519e-164	-2.07297e-163	-6.74559e-163	8.1604e-163	-3.42029e-163	4.94906e-163	2.69452e-163	1.11379e-162	-1.32762e-162	9.17714e-163	9.73156e-163	8.86456e-163	2.1593e-163	1.14244e-163	-8.74186e-164	5.31159e-164	0
4.44329e-164	-4.26813e-163	7.75938e-163	-2.87447e-163	-1.52025e-163	-1.30139e-164	5.49905e-163	4.15435e-163	1.3318e-163	2.74471e-163	-1.04667e-163	3.27646e-163	6.80184e-163	1.26567e-162	1.48519e-164	-2.07297e-163	-6.74559e-163	8.1604e-163	-3.42029e-163	4.94906e-163	2.69452e-163	1.11379e-162	-1.32762e-162	9.17714e-163	9.73156e-163	8.86456e-163	2.1593e-163	1.14244e-163	-8.74186e-164	5.31159e-164	0
4.44329e-164	-4.26813e-163	7.75938e-163	-2.87447e-163	-1.52025e-163	-1.30139e-164	5.49905e-163	4.15435e-163	1.3318e-163	2.74471e-163	-1.04667e-163	3.27646e-163	6.80184e-163	1.26567e-162	1.48519e-164	-2.07297e-163	-6.74559e-163	8.1604e-163	-3.42029e-163	4.94906e-163	2.69452e-163	1.11379e-162	-1.32762e-162	9.17714e-163	9.73156e-163	8.86456e-163	2.1593e-163	1.14244e-163	-8.74186e-164	5.31159e-164	0
4.44329e-164	-4.26813e-163	7.75938e-163	-2.87447e-163	-1.52025e-163	-1.30139e-164	5.49905e-163	4.15435e-163	1.3318e-163	2.74471e-163	-1.04667e-163	3.27646e-163	6.80184e-163	1.26567e-162	1.48519e-164	-2.07297e-163	-6.74559e-163	8.1604e-163	-3.42029e-163	4.94906e-163	2.69452e-163	1.11379e-162	-1.32762e-162	9.17714e-163	9.73156e-163	8.86456e-163	2.1593e-163	1.14244e-163	-8.74186e-164	5.31159e-164	0
4.44329e-164	-4.26813e-163	7.75938e-163	-2.87447e-163	-1.52025e-163	-1.30139e-164	5.49905e-163	4.15435e-163	1.3318e-163	2.74471e-163	-1.04667e-163	3.27646e-163	6.80184e-163	1.26567e-162	1.48519e-164	-2.07297e-163	-6.74559e-163	8.1604e-163	-3.42029e-163	4.94906e-163	2.69452e-163	1.11379e-162	-1.32762e-162	9.17714e-163	9.73156e-163	8.86456e-163	2.1593e-163	1.14244e-163	-8.74186e-164	5.31159e-164	0
4.44329e-164	-4.26813e-163	7.75938e-163	-2.87447e-163	-1.52025e-163	-1.30139e-164	5.49905e-163	4.15435e-163	1.3318e-163	2.74471e-163	-1.04667e-163	3.27646e-163	6.80184e-163	1.26567e-162	1.48519e-164	-2.07297e-163	-6.74559e-163	8.1604e-163	-3.42029e-163	4.94906e-163	2.69452e-163	1.11379e-162	-1.32762e-162	9.17714e-163	9.73156e-163	8.86456e-163	2.1593e-163	1.14244e-163	-8.74186e-164	5.31159e-164	0
4.44329e-164	-4.26813e-163	7.75938e-163	-2.87447e-163	-1.52025e-163	-1.30139e-164	5.49905e-163	4.15435e-163	1.3318e-163	2.74471e-163	-1.04667e-163	3.27646e-163	6.80184e-163	1.26567e-162	1.48519e-164	-2.07297e-163	-6.74559e-163	8.1604e-163	-3.42029e-163	4.94906e-163	2.69452e-163	1.11379e-162	-1.32762e-162	9.17714e-163	9.73156e-163	8.86456e-163	2.1593e-163	1.14244e-163	-8.74186e-164	5.31159e-164	0
4.44329e-164	-4.26813e-163	7.75938e-163	-2.87447e-163	-1.52025e-163	-1.30139e-164	5.49905e-163	4.15435e-163	1.3318e-163	2.74471e-163	-1.04667e-163	3.27646e-163	6.80184e-163	1.26567e-162	1.48519e-164	-2.07297e-163	-6.74559e-163	8.1604e-163	-3.42029e-163	4.94906e-163	2.69452e-163	1.11379e-162	-1.32762e-162	9.17714e-163	9.73156e-163	8.86456e-163	2.1593e-163	1.14244e-163	-8.74186e-164	5.31159e-164	0
4.44329e-164	-4.26813e-163	7.75938e-163	-2.87447e-163	-1.52025e-163	-1.30139e-164	5.49905e-163	4.15435e-163	1.3318e-163	2.74471e-163	-1.04667e-163	3.27646e-163	6.80184e-163	1.26567e-162	1.48519e-164	-2.07297e-163	-6.74559e-163	8.1604e-163	-3.42029e-163	4.94906e-163	2.69452e-163	1.11379e-162	-1.32762e-162	9.17714e-163	9.73156e-163	8.86456e-163	2.1593e-163	1.14244e-163	-8.74186e-164	5.31159e-164	0
4.44329e-164	-4.26813e-163	7.75938e-163	-2.87447e-163	-1.52025e-163	-1.30139e-164	5.49905e-163	4.15435e-163	1.3318e-163	2.74471e-163	-1.04667e-163	3.27646e-163	6.80184e-163	1.26567e-162	1.48519e-164	-2.07297e-163	-6.74559e-163	8.1604e-163	-3.42029e-163	4.94906e-163	2.69452e-163	1.11379e-162	-1.32762e-162	9.17714e-163	9.73156e-163	8.86456e-163	2.1593e-163	1.14244e-163	-8.74186e-164	5.31159e-164	0
4.44329e-164	-4.26813e-163	7.75938e-163	-2.87447e-163	-1.52025e-163	-1.30139e-164	5.49905e-163	4.15435e-163	1.3318e-163	2.74471e-163	-1.04667e-163	3.27646e-163	6.80184e-163	1.26567e-162	1.48519e-164	-2.07297e-163	-6.74559e-163	8.1604e-163	-3.42029e-163	4.94906e-163	2.69452e-163	1.11379e-162	-1.32762e-162	9.17714e-163	9.73156e-163	8.86456e-163	2.1593e-163	1.14244e-163	-8.74186e-164	5.31159e-164	0
4.44329e-164	-4.26813e-163	7.75938e-163	-2.87447e-163	-1.52025e-163	-1.30139e-164	5.49905e-163	4.15435e-163	1.3318e-163	2.74471e-163	-1.04667e-163	3.27646e-163	6.80184e-163	1.26567e-162	1.48519e-164	-2.07297e-163	-6.74559e-163	8.1604e-163	-3.42029e-163	4.94906e-163	2.69452e-163	1.11379e-162	-1.32762e-162	9.17714e-163	9.73156e-163	8.86456e-163	2.1593e-163	1.14244e-163	-8.74186e-164	5.31159e-164	0
4.44329e-164	-4.26813e-163	7.75938e-163	-2.87447e-163	-1.52025e-163	-1.30139e-164	5.49905e-163	4.15435e-163	1.3318e-163	2.74471e-163	-1.04667e-163	3.27646e-163	6.80184e-163	1.26567e-162	1.48519e-164	-2.07297e-163	-6.74559e-163	8.1604e-163	-3.42029e-163	4.94906e-163	2.69452e-163	1.11379e-162	-1.32762e-162	9.17714e-163	9.73156e-163	8.86456e-163	2.1593e-163	1.14244e-163	-8.74186e-164	5.31159e-164	0
4.44329e-164	-4.26813e-163	7.75938e-163	-2.87447e-163	-1.52025e-163	-1.30139e-164	5.49905e-163	4.15435e-163	1.3318e-163	2.74471e-163	-1.04667e-163	3.27646e-163	6.80184e-163	1.26567e-162	1.48519e-164	-2.07297e-163	-6.74559e-163	8.1604e-163	-3.42029e-163	4.94906e-163	2.69452e-163	1.11379e-162	-1.32762e-162	9.17714e-163	9.73156e-163	8.86456e-163	2.1593e-163	1.14244e-163	-8.74186e-164	5.31159e-164	0
4.44329e-164	-4.26813e-163	7.75938e-163	-2.87447e-163	-1.52025e-163	-1.30139e-164	5.49905e-163	4.15435e-163	1.3318e-163	2.74471e-163	-1.04667e-163	3.27646e-163	6.80184e-163	1.26567e-162	1.48519e-164	-2.07297e-163	-6.74559e-163	8.1604e-163	-3.42029e-163	4.94906e-163	2.69452e-163	1.11379e-162	-1.32762e-162	9.17714e-163	9.73156e-163	8.86456e-163	2.1593e-163	1.14244e-163	-8.74186e-164	5.31159e-164	0
4.44329e-164	-4.26813e-163	7.75938e-163	-2.87447e-163	-1.52025e-163	-1.30139e-164	5.49905e-163	4.15435e-163	1.3318e-163	2.74471e-163	-1.04667e-163	3.27646e-163	6.80184e-163	1.26567e-162	1.48519e-164	-2.07297e-163	-6.74559e-163	8.1604e-163	-3.42029e-163	4.94906e-163	2.69452e-163	1.11379e-162	-1.32762e-162	9.17714e-163	9.73156e-163	8.86456e-163	2.1593e-163	1.14244e-163	-8.74186e-164	5.31159e-164	0
4.44329e-164	-4.26813e-163	7.75938e-163	-2.87447e-163	-1.52025e-163	-1.30139e-164	5.49905e-163	4.15435e-163	1.3318e-163	2.74471e-163	-1.04667e-163	3.27646e-163	6.80184e-163	1.26567e-162	1.48519e-164	-2.07297e-163	-6.74559e-163	8.1604e-163	-3.42029e-163	4.94906e-163	2.69452e-163	1.11379e-162	-1.32762e-162	9.17714e-163	9.73156e-163	8.86456e-163	2.1593e-163	1.14244e-163	-8.74186e-164	5.31159e-164	0
4.44329e-164	-4.26813e-163	7.75938e-163	-2.87447e-163	-1.52025e-163	-1.30139e-164	5.49905e-163	4.15435e-163	1.3318e-163	2.74471e-163	-1.04667e-163	3.27646e-163	6.80184e-163	1.26567e-162	1.48519e-164	-2.07297e-163	-6.74559e-163	8.1604e-163	-3.42029e-163	4.94906e-163	2.69452e-163	1.11379e-162	-1.32762e-162	9.17714e-163	9.73156e-163	8.86456e-163	2.1593e-163	1.14244e-163	-8.74186e-164	5.31159e-164	0
4.44329e-164	-4.26813e-163	7.75938e-163	-2.87447e-163	-1.52025e-163	-1.30139e-164	5.49905e-163	4.15435e-163	1.3318e-163	2.74471e-163	-1.04667e-163	3.27646e-163	6.80184e-163	1.26567e-162	1.48519e-164	-2.07297e-163	-6.74559e-163	8.1604e-163	-3.42029e-163	4.94906e-163	2.69452e-163	1.11379e-162	-1.32762e-162	9.17714e-163	9.73156e-163	8.86456e-163	2.1593e-163	1.14244e-163	-8.74186e-164	5.31159e-164	0
4.44329e-164	-4.26813e-163	7.75938e-163	-2.87447e-163	-1.52025e-163	-1.30139e-164	5.49905e-163	4.15435e-163	1.3318e-163	2.74471e-163	-1.04667e-163	3.27646e-163	6.80184e-163	1.26567e-162	1.48519e-164	-2.07297e-163	-6.74559e-163	8.1604e-163	-3.42029e-163	4.94906e-163	2.69452e-163	1.11379e-162	-1.32762e-162	9.17714e-163	9.73156e-163	8.86456e-163	2.1593e-163	1.14244e-163	-8.74186e-164	5.31159e-164	0
4.44329e-164	-4.26813e-163	7.75938e-163	-2.87447e-163	-1.52025e-163	-1.30139e-164	5.49905e-163	4.15435e-163	1.3318e-163	2.74471e-163	-1.04667e-163	3.27646e-163	6.80184e-163	1.26567e-162	1.48519e-164	-2.07297e-163	-6.74559e-163	8.1604e-163	-3.42029e-163	4.94906e-163	2.69452e-163	1.11379e-162	-1.32762e-162	9.17714e-163	9.73156e-163	8.86456e-163	2.1593e-163	1.14244e-163	-8.74186e-164	5.31159e-164	0
4.44329e-164	-4.26813e-163	7.75938e-163	-2.87447e-163	-1.52025e-163	-1.30139e-164	5.49905e-163	4.15435e-163	1.3318e-163	2.74471e-163	-1.04667e-163	3.27646e-163	6.80184e-163	1.26567e-162	1.48519e-164	-2.07297e-163	-6.74559e-163	8.1604e-163	-3.42029e-163	4.94906e-163	2.69452e-163	1.11379e-162	-1.32762e-162	9.17714e-163	9.73156e-163	8.86456e-163	2.1593e-163	1.14244e-163	-8.74186e-164	5.31159e-164	0
4.44329e-164	-4.26813e-163	7.75938e-163	-2.87447e-163	-1.52025e-163	-1.30139e-164	5.49905e-163	4.15435e-163	1.3318e-163	2.74471e-163	-1.04667e-163	3.27646e-163	6.80184e-163	1.26567e-162	1.48519e-164	-2.07297e-163	-6.74559e-163	8.1604e-163	-3.42029e-163	4.94906e-163	2.69452e-163	1.11379e-162	-1.32762e-162	9.17714e-163	9.73156e-163	8.86456e-163	2.1593e-163	1.14244e-163	-8.74186e-164	5.31159e-164	0
4.44329e-164	-4.26813e-163	7.75938e-163	-2.87447e-163	-1.52025e-163	-1.30139e-164	5.49905e-163	4.15435e-163	1.3318e-163	2.74471e-163	-1.04667e-163	3.27646e-163	6.80184e-163	1.26567e-162	1.48519e-164	-2.07297e-163	-6.74559e-163	8.1604e-163	-3.42029e-163	4.94906e-163	2.69452e-163	1.11379e-162	-1.32762e-162	9.17714e-163	9.73156e-163	8.86456e-163	2.1593e-163	1.14244e-163	-8.74186e-164	5.31159e-164	0
4.44329e-164	-4.26813e-163	7.75938e-163	-2.87447e-163	-1.52025e-163	-1.30139e-164	5.49905e-163	4.15435e-163	1.3318e-163	2.74471e-163	-1.04667e-163	3.27646e-163	6.80184e-163	1.26567e-162	1.48519e-164	-2.07297e-163	-6.74559e-163	8.1604e-163	-3.42029e-163	4.94906e-163	2.69452e-163	1.11379e-162	-1.32762e-162	9.17714e-163	9.73156e-163	8.86456e-163	2.1593e-163	1.14244e-163	-8.74186e-164	5.31159e-164	0
4.44329e-164	-4.26813e-163	7.75938e-163	-2.87447e-163	-1.52025e-163	-1.30139e-164	5.49905e-163	4.15435e-163	1.3318e-163	2.74471e-163	-1.04667e-163	3.27646e-163	6.80184e-163	1.26567e-162	1.48519e-164	-2.07297e-163	-6.74559e-163	8.1604e-163	-3.42029e-163	4.94906e-163	2.69452e-163	1.11379e-162	-1.32762e-162	9.17714e-163	9.73156e-163	8.86456e-163	2.1593e-163	1.14244e-163	-8.74186e-164	5.31159e-164	0
4.44329e-164	-4.26813e-163	7.75938e-163	-2.87447e-163	-1.52025e-163	-1.30139e-164	5.49905e-163	4.15435e-163	1.3318e-163	2.74471e-163	-1.04667e-163	3.27646e-163	6.80184e-163	1.26567e-162	1.48519e-164	-2.07297e-163	-6.74559e-163	8.1604e-163	-3.42029e-163	4.94906e-163	2.69452e-163	1.11379e-162	-1.32762e-162	9.17714e-163	9.73156e-163	8.86456e-163	2.1593e-163	1.14244e-163	-8.74186e-164	5.31159e-164	0
4.44329e-164	-4.26813e-163	7.75938e-163	-2.87447e-163	-1.52025e-163	-1.30139e-164	5.49905e-163	4.15435e-163	1.3318e-163	2.74471e-163	-1.04667e-163	3.27646e-163	6.80184e-163	1.26567e-162	1.48519e-164	-2.07297e-163	-6.74559e-163	8.1604e-163	-3.42029e-163	4.94906e-163	2.69452e-163	1.11379e-162	-1.32762e-162	9.17714e-163	9.73156e-163	8.86456e-163	2.1593e-163	1.14244e-163	-8.74186e-164	5.31159e-164	0
4.44329e-164	-4.26813e-163	7.75938e-163	-2.87447e-163	-1.52025e-163	-1.30139e-164	5.49905e-163	4.15435e-163	1.3318e-163	2.74471e-163	-1.04667e-163	3.27646e-163	6.80184e-163	1.26567e-162	1.48519e-164	-2.07297e-163	-6.74559e-163	8.1604e-163	-3.42029e-163	4.94906e-163	2.69452e-163	1.11379e-162	-1.32762e-162	9.17714e-163	9.73156e-163	8.86456e-163	2.1593e-163	1.14244e-163	-8.74186e-164	5.31159e-164	0
4.44329e-164	-4.26813e-163	7.75938e-163	-2.87447e-163	-1.52025e-163	-1.30139e-164	5.49905e-163	4.15435e-163	1.3318e-163	2.74471e-163	-1.04667e-163	3.27646e-163	6.80184e-163	1.26567e-162	1.48519e-164	-2.07297e-163	-6.74559e-163	8.1604e-163	-3.42029e-163	4.94906e-163	2.69452e-163	1.11379e-162	-1.32762e-162	9.17714e-163	9.73156e-163	8.86456e-163	2.1593e-163	1.14244e-163	-8.74186e-164	5.31159e-164	0
4.44329e-164	-4.26813e-163	7.75938e-163	-2.87447e-163	-1.52025e-163	-1.30139e-164	5.49905e-163	4.15435e-163	1.3318e-163	2.74471e-163	-1.04667e-163	3.27646e-163	6.80184e-163	1.26567e-162	1.48519e-164	-2.07297e-163	-6.74559e-163	8.1604e-163	-3.42029e-163	4.94906e-163	2.69452e-163	1.11379e-162	-1.32762e-162	9.17714e-163	9.73156e-163	8.86456e-163	2.1593e-163	1.14244e-163	-8.74186e-164	5.31159e-164	0
4.44329e-164	-4.26813e-163	7.75938e-163	-2.87447e-163	-1.52025e-163	-1.30139e-164	5.49905e-163	4.15435e-163	1.3318e-163	2.74471e-163	-1.04667e-163	3.27646e-163	6.80184e-163	1.26567e-162	1.48519e-164	-2.07297e-163	-6.74559e-163	8.1604e-163	-3.42029e-163	4.94906e-163	2.69452e-163	1.11379e-162	-1.32762e-162	9.17714e-163	9.73156e-163	8.86456e-163	2.1593e-163	1.14244e-163	-8.74186e-164	5.31159e-164	0
4.44329e-164	-4.26813e-163	7.75938e-163	-2.87447e-163	-1.52025e-163	-1.30139e-164	5.49905e-163	4.15435e-163	1.3318e-163	2.74471e-163	-1.04667e-163	3.27646e-163	6.80184e-163	1.26567e-162	1.48519e-164	-2.07297e-163	-6.74559e-163	8.1604e-163	-3.42029e-163	4.94906e-163	2.69452e-163	1.11379e-162	-1.32762e-162	9.17714e-163	9.73156e-163	8.86456e-163	2.1593e-163	1.14244e-163	-8.74186e-164	5.31159e-164	0
4.44329e-164	-4.26813e-163	7.75938e-163	-2.87447e-163	-1.52025e-163	-1.30139e-164	5.49905e-163	4.15435e-163	1.3318e-163	2.74471e-163	-1.04667e-163	3.27646e-163	6.80184e-163	1.26567e-162	1.48519e-164	-2.07297e-163	-6.74559e-163	8.1604e-163	-3.42029e-163	4.94906e-163	2.69452e-163	1.11379e-162	-1.32762e-162	9.17714e-163	9.73156e-163	8.86456e-163	2.1593e-163	1.14244e-163	-8.74186e-164	5.31159e-164	0
4.44329e-164	-4.26813e-163	7.75938e-163	-2.87447e-163	-1.52025e-163	-1.30139e-164	5.49905e-163	4.15435e-163	1.3318e-163	2.74471e-163	-1.04667e-163	3.27646e-163	6.80184e-163	1.26567e-162	1.48519e-164	-2.07297e-163	-6.74559e-163	8.1604e-163	-3.42029e-163	4.94906e-163	2.69452e-163	1.11379e-162	-1.32762e-162	9.17714e-163	9.73156e-163	8.86456e-163	2.1593e-163	1.14244e-163	-8.74186e-164	5.31159e-164	0
4.44329e-164	-4.26813e-163	7.75938e-163	-2.87447e-163	-1.52025e-163	-1.30139e-164	5.49905e-163	4.15435e-163	1.3318e-163	2.74471e-163	-1.04667e-163	3.27646e-163	6.80184e-163	1.26567e-162	1.48519e-164	-2.07297e-163	-6.74559e-163	8.1604e-163	-3.42029e-163	4.94906e-163	2.69452e-163	1.11379e-162	-1.32762e-162	9.17714e-163	9.73156e-163	8.86456e-163	2.1593e-163	1.14244e-163	-8.74186e-164	5.31159e-164	0
4.44329e-164	-4.26813e-163	7.75938e-163	-2.87447e-163	-1.52025e-163	-1.30139e-164	5.49905e-163	4.15435e-163	1.3318e-163	2.74471e-163	-1.04667e-163	3.27646e-163	6.80184e-163	1.26567e-162	1.48519e-164	-2.07297e-163	-6.74559e-163	8.1604e-163	-3.42029e-163	4.94906e-163	2.69452e-163	1.11379e-162	-1.32762e-162	9.17714e-163	9.73156e-163	8.86456e-163	2.1593e-163	1.14244e-163	-8.74186e-164	5.31159e-164	0
4.44329e-164	-4.26813e-163	7.75938e-163	-2.87447e-163	-1.52025e-163	-1.30139e-164	5.49905e-163	4.15435e-163	1.3318e-163	2.74471e-163	-1.04667e-163	3.27646e-163	6.80184e-163	1.26567e-162	1.48519e-164	-2.07297e-163	-6.74559e-163	8.1604e-163	-3.42029e-163	4.94906e-163	2.69452e-163	1.11379e-162	-1.32762e-162	9.17714e-163	9.73156e-163	8.86456e-163	2.1593e-163	1.14244e-163	-8.74186e-164	5.31159e-164	0
4.44329e-164	-4.26813e-163	7.75938e-163	-2.87447e-163	-1.52025e-163	-1.30139e-164	5.49905e-163	4.15435e-163	1.3318e-163	2.74471e-163	-1.04667e-163	3.27646e-163	6.80184e-163	1.26567e-162	1.48519e-164	-2.07297e-163	-6.74559e-163	8.1604e-163	-3.42029e-163	4.94906e-163	2.69452e-163	1.11379e-162	-1.32762e-162	9.17714e-163	9.73156e-163	8.86456e-163	2.1593e-163	1.14244e-163	-8.74186e-164	5.31159e-164	0
4.44329e-164	-4.26813e-163	7.75938e-163	-2.87447e-163	-1.52025e-163	-1.30139e-164	5.49905e-163	4.15435e-163	1.3318e-163	2.74471e-163	-1.04667e-163	3.27646e-163	6.80184e-163	1.26567e-162	1.48519e-164	-2.07297e-163	-6.74559e-163	8.1604e-163	-3.42029e-163	4.94906e-163	2.69452e-163	1.11379e-162	-1.32762e-162	9.17714e-163	9.73156e-163	8.86456e-163	2.1593e-163	1.14244e-163	-8.74186e-164	5.31159e-164	0
4.44329e-164	-4.26813e-163	7.75938e-163	-2.87447e-163	-1.52025e-163	-1.30139e-164	5.49905e-163	4.15435e-163	1.3318e-163	2.74471e-163	-1.04667e-163	3.27646e-163	6.80184e-163	1.26567e-162	1.48519e-164	-2.07297e-163	-6.74559e-163	8.1604e-163	-3.42029e-163	4.94906e-163	2.69452e-163	1.11379e-162	-1.32762e-162	9.17714e-163	9.73156e-163	8.86456e-163	2.1593e-163	1.14244e-163	-8.74186e-164	5.31159e-164	0
4.44329e-164	-4.26813e-163	7.75938e-163	-2.87447e-163	-1.52025e-163	-1.30139e-164	5.49905e-163	4.15435e-163	1.3318e-163	2.74471e-163	-1.04667e-163	3.27646e-163	6.80184e-163	1.26567e-162	1.48519e-164	-2.07297e-163	-6.74559e-163	8.1604e-163	-3.42029e-163	4.94906e-163	2.69452e-163	1.11379e-162	-1.32762e-162	9.17714e-163	9.73156e-163	8.86456e-163	2.1593e-163	1.14244e-163	-8.74186e-164	5.31159e-164	0
4.44329e-164	-4.26813e-163	7.75938e-163	-2.87447e-163	-1.52025e-163	-1.30139e-164	5.49905e-163	4.15435e-163	1.3318e-163	2.74471e-163	-1.04667e-163	3.27646e-163	6.80184e-163	1.26567e-162	1.48519e-164	-2.07297e-163	-6.74559e-163	8.1604e-163	-3.42029e-163	4.94906e-163	2.69452e-163	1.11379e-162	-1.32762e-162	9.17714e-163	9.73156e-163	8.86456e-163	2.1593e-163	1.14244e-163	-8.74186e-164	5.31159e-164	0
[truncated: 2,006 more rows]
