# Supplementary material for: A modified shuffled frog leaping algorithm with inertia weight
Source: Sci Rep. 2024 Feb 20;14:4146. doi: 10.1038/s41598-024-51306-1 (PMC11224354; doi:10.1038/s41598-024-51306-1)
Supplement: Supplementary file 1 — Supplementary Information. [file 41598_2024_51306_MOESM1_ESM.zip › data/F1/MSFLA_L_9.xls]

## Sheet: Sheet1
-1.33641	-0.995195	-4.42873	0.809075	-1.51849	1.20986	1.46885	0.285483	0.13255	0.202539	-3.77652	4.79397	-2.38071	1.59666	-6.65893	-1.79199	-6.77323	0.908741	0.465408	2.97658	0.970639	0.642367	2.39865	0.144513	-3.16797	0.273035	0.397944	-3.936	-0.37321	0.265316	211.005
-0.250372	-0.105827	0.0180612	0.16375	0.791054	0.0742743	-0.202897	0.77459	0.394473	-0.379973	0.0573392	0.16689	0.582988	0.133331	0.225382	-0.0294532	-0.126959	0.226879	-0.500935	0.446189	-0.355377	0.180376	0.0329053	-0.192368	0.220971	-0.160695	0.0318495	0.0195793	0.0985292	0.0688237	2.91893
0.0284588	-0.0148158	0.0862223	-0.0185976	-0.043727	0.0180551	-0.00117695	-0.000574906	-0.0189157	-0.0248034	-0.00528291	-0.0133284	-0.0143492	0.00752357	0.000775426	-0.0127461	0.00175754	0.00515249	-0.0137839	0.00920907	0.00884813	0.0165845	0.0201781	0.0185541	-0.00342186	0.0178193	-0.00279922	0.00167585	0.00689454	-0.0108238	0.0145672
-0.001009	0.00117456	0.000327877	-0.000862271	0.00291615	0.00271233	0.000570428	0.000432683	-0.000400312	-0.00060515	0.000478067	-0.000479096	0.000663824	0.000434038	-0.000446271	-0.000134159	0.00517831	-0.000755822	-0.000297222	-0.00589421	-0.00157031	-0.000205983	0.00740759	-0.000435987	0.00092429	-0.000266455	-0.000606532	0.00130746	-0.00100733	-0.000551611	0.000145561
0.000101465	-0.000248165	-0.000120617	5.84507e-05	4.02415e-05	-5.19037e-06	-1.22425e-05	-2.14283e-05	0.000134926	1.45148e-05	0.000232802	2.07199e-05	9.42521e-05	-3.12708e-05	-1.81691e-05	-1.65568e-05	1.68508e-05	-6.12856e-05	-3.31568e-05	-0.000299905	-0.000498052	7.30837e-05	0.000339955	8.08988e-05	-2.94192e-05	9.77227e-05	0.000399783	0.000218864	2.83839e-05	-1.54122e-05	8.65389e-07
2.90178e-06	-1.68779e-06	-4.66049e-06	-3.19911e-06	3.93964e-06	-2.52749e-05	-4.86987e-06	-2.9109e-06	-1.22045e-06	-1.37018e-06	-8.40858e-06	-1.71629e-05	2.09433e-06	1.35853e-05	-1.02195e-06	1.10629e-05	2.67243e-06	2.35854e-05	-6.22723e-06	7.17191e-06	-5.46609e-06	1.52108e-05	1.74238e-06	-8.85715e-06	6.28688e-07	1.04256e-05	2.10491e-07	-1.96823e-06	-6.09497e-06	-7.78354e-07	2.55789e-09
1.83038e-07	1.85561e-06	2.92389e-07	1.6072e-06	5.81266e-06	-1.4369e-06	-1.21035e-06	1.75694e-06	-1.12248e-07	-1.3097e-06	-1.32619e-07	-1.42041e-06	1.24341e-06	-1.35693e-06	-8.22649e-07	7.15722e-07	-1.06383e-07	1.11036e-08	-2.70744e-06	6.0384e-08	1.11263e-07	5.25863e-07	-5.2539e-07	1.2832e-06	4.93263e-07	-2.50251e-07	-3.8038e-08	-1.38027e-07	1.98227e-06	2.74167e-07	6.87761e-11
-3.9587e-08	-2.09765e-07	-9.51874e-08	-1.81813e-07	-2.35429e-08	2.79586e-09	2.19236e-08	-2.08997e-07	-3.83835e-08	-8.00286e-08	8.38313e-09	1.62258e-07	-2.88987e-08	1.59734e-08	-5.71749e-08	8.24954e-08	-2.35518e-07	8.13588e-08	-6.86717e-09	-6.19791e-08	6.48204e-08	-4.50298e-08	-7.92289e-09	-5.00244e-08	3.62987e-08	-5.22706e-09	8.235e-08	-2.00589e-07	-7.83502e-08	-3.13268e-08	3.08102e-13
-1.80895e-08	6.38448e-09	3.44505e-09	1.26077e-08	-5.65158e-09	-2.9773e-08	4.69297e-09	2.44198e-09	9.39619e-10	-6.14837e-09	-2.21735e-09	9.28555e-10	-5.19779e-10	-2.00148e-08	-4.5441e-09	-1.0454e-08	-5.90122e-09	6.39059e-10	3.60026e-09	6.17302e-11	6.14589e-09	1.80721e-09	-2.86119e-08	-8.62014e-09	3.01461e-08	-5.13656e-10	2.32386e-09	6.66493e-09	1.54986e-08	5.1345e-10	4.24197e-15
-2.00702e-10	3.16976e-10	9.55252e-10	-9.33488e-10	-6.9257e-09	-4.93062e-10	-8.97764e-10	4.02914e-10	6.39233e-10	-3.50338e-10	-4.97908e-10	-5.21832e-10	-1.82916e-09	4.43037e-11	2.1256e-10	-6.49929e-10	-7.85236e-10	5.73072e-11	2.64083e-10	6.56474e-10	6.06586e-10	2.50448e-09	-1.05846e-10	-8.97605e-11	-1.44297e-09	1.01643e-09	-2.02792e-10	5.91008e-10	-2.76317e-09	-2.14507e-10	7.49354e-17
1.32552e-10	1.00809e-10	8.60203e-11	1.85273e-10	1.1921e-10	3.78121e-12	1.12252e-10	-8.63807e-11	-1.02322e-10	7.58934e-12	7.82149e-11	2.08749e-11	3.18784e-11	-8.8395e-11	3.93043e-11	-2.43035e-12	9.02352e-11	-1.15841e-10	-6.1733e-13	8.91062e-11	-1.49021e-11	7.21863e-11	9.04975e-11	1.07557e-10	1.03395e-10	-7.69426e-11	-1.13161e-11	6.22071e-11	-2.03054e-11	2.46111e-11	2.07526e-19
-9.22861e-12	-3.02273e-11	-1.79563e-12	-7.49131e-12	-2.52469e-11	1.86543e-12	-3.75576e-12	9.4637e-13	2.8217e-12	5.90815e-12	-1.84504e-11	-1.14382e-11	-1.60057e-12	-3.55822e-12	-9.59122e-15	1.04093e-11	4.52768e-12	1.9012e-11	6.42013e-13	1.86314e-13	3.31791e-12	-6.76142e-12	-2.31526e-12	-2.41981e-12	-9.95606e-12	-9.40392e-13	1.84189e-11	-2.60539e-12	-4.24837e-12	-2.57946e-12	3.27288e-21
-2.84632e-13	2.20687e-14	-1.60984e-13	-1.15759e-12	5.7452e-13	3.58752e-13	8.09082e-13	-5.27524e-13	1.99994e-13	1.72609e-13	-2.48735e-13	-4.10937e-13	-8.44286e-14	6.04635e-13	1.70893e-14	5.58651e-14	3.30396e-13	9.34897e-14	-2.83496e-13	2.70313e-13	-2.03094e-12	-3.34172e-13	-1.10623e-13	1.11461e-12	5.10151e-13	-4.22825e-13	-1.28144e-12	6.86944e-13	7.05458e-13	2.31272e-14	1.23293e-23
5.94326e-16	3.8773e-14	2.38986e-14	1.12529e-13	-9.00444e-15	3.96192e-16	-1.12283e-14	-1.56149e-14	-3.6101e-14	-5.98928e-14	-8.76284e-15	6.73048e-14	-1.29182e-13	8.50504e-16	2.20166e-14	-1.48072e-14	3.73487e-14	6.10236e-14	6.31566e-14	2.15638e-13	-4.79673e-14	-1.79396e-15	-8.52754e-14	-5.52141e-14	7.13737e-14	-8.46381e-15	-5.15622e-14	5.20633e-14	-9.28536e-15	-4.17216e-14	1.22673e-25
-1.54129e-14	-9.36373e-17	-7.13427e-15	-2.19362e-15	-2.05859e-14	4.12546e-15	6.33114e-15	3.88805e-15	-5.17816e-15	5.49184e-15	3.9525e-15	-1.43131e-14	1.69885e-15	-4.77116e-15	-3.86493e-15	-4.73703e-15	2.18474e-14	1.72537e-14	-2.66716e-15	-1.06023e-15	-6.00073e-16	-5.29963e-16	4.00382e-15	1.64832e-14	1.37397e-15	5.55686e-15	5.51699e-15	-1.0171e-15	2.94606e-15	-7.16492e-16	2.2748e-27
1.33387e-16	-7.38985e-16	3.2706e-16	6.13668e-17	-4.37418e-16	-7.83539e-17	-1.02195e-16	3.52818e-16	-1.19444e-15	-2.27615e-16	-3.48499e-16	7.77564e-16	-2.86702e-16	-7.87806e-16	-2.5184e-16	-5.45851e-17	-9.43879e-17	3.07829e-16	-2.22708e-16	-2.64568e-16	-9.89234e-16	-1.37941e-15	-1.62687e-15	1.68209e-16	-3.47082e-16	2.42135e-16	-1.63651e-16	5.82738e-16	1.26287e-15	-2.47438e-17	1.19014e-29
-1.73124e-17	7.50717e-17	-5.92818e-17	-4.13586e-17	2.35589e-17	-5.40469e-17	-6.57942e-17	6.13079e-17	4.57267e-18	-1.11911e-16	-5.35258e-17	-1.41204e-18	3.57251e-18	-2.99289e-17	-7.06769e-19	3.53744e-17	3.32808e-17	-9.88334e-17	2.06287e-17	1.74747e-17	9.85955e-17	1.19862e-17	1.00182e-16	3.97072e-17	-1.15282e-17	4.46682e-18	-6.40415e-17	-1.36939e-17	-1.33029e-16	-3.98558e-18	9.5535e-32
-2.89097e-19	-3.02302e-19	1.85712e-17	6.13864e-19	6.50045e-18	1.74412e-18	-5.20577e-18	-1.05866e-18	-3.00221e-18	-7.84332e-19	-8.00737e-18	-4.54055e-18	-2.14407e-18	1.90994e-18	-1.41293e-18	-4.67738e-18	8.02959e-19	6.69718e-19	-8.95046e-18	1.20035e-17	-2.43274e-18	-1.22866e-17	-5.55821e-18	-5.20784e-18	-1.42979e-18	-7.02305e-18	1.05254e-17	8.5749e-18	-9.94321e-18	-3.44276e-19	1.32029e-33
-2.14212e-19	-5.3836e-19	-1.9728e-19	6.37458e-19	-1.21148e-19	-5.18651e-20	3.86922e-20	-1.19996e-18	4.78043e-19	2.36961e-19	5.97932e-19	-5.34501e-20	4.56879e-19	6.64473e-19	1.65743e-19	-2.93435e-19	-4.45982e-19	-2.53971e-19	1.8786e-19	-1.53632e-19	-4.33263e-19	-5.0646e-19	-4.96616e-20	-3.65311e-19	-9.19749e-19	1.10157e-18	-3.96983e-20	-5.60215e-19	-1.88426e-18	2.01302e-20	1.04767e-35
-8.57248e-21	1.45818e-20	1.63504e-20	4.93787e-20	1.4226e-20	6.38918e-20	-5.43964e-20	-3.16707e-20	-2.61256e-20	1.32883e-20	1.2575e-20	3.07135e-21	4.74096e-20	2.04565e-20	4.49757e-21	3.66985e-21	4.49928e-21	-1.29978e-21	-5.6854e-22	-7.95166e-23	1.77414e-20	-5.83968e-22	-1.77979e-20	1.70423e-20	-2.27743e-21	5.05022e-20	-8.16521e-21	-8.12905e-20	1.61053e-20	-4.95544e-20	2.78548e-38
7.78455e-21	-2.04587e-21	-5.59134e-21	-1.33713e-21	-4.4751e-21	-7.58634e-22	7.86924e-23	-4.09763e-21	-9.79356e-22	8.13246e-21	-3.90511e-21	-4.22071e-22	9.72489e-22	-1.19856e-23	2.16443e-22	-3.1872e-22	-3.65243e-21	-3.04555e-21	1.52818e-21	-2.34375e-21	1.93068e-21	-5.73981e-22	-1.24754e-21	-1.5575e-21	-4.54827e-21	-2.45346e-21	1.24933e-21	-1.07932e-21	2.94506e-22	-8.02723e-22	2.87499e-40
1.2906e-22	-1.59784e-22	-5.75375e-22	-2.08624e-22	7.18308e-22	2.39389e-22	1.98708e-22	5.89903e-22	-8.13931e-23	-1.19812e-22	-4.30588e-23	-7.3913e-23	-3.41404e-22	1.85137e-22	-1.59311e-22	1.14184e-22	2.12293e-23	-2.59961e-22	-6.04288e-22	2.45905e-23	3.03297e-23	-7.97255e-23	-4.83968e-22	2.30459e-22	3.68374e-22	9.76812e-22	1.83058e-22	-2.58777e-22	-3.22649e-22	-1.7174e-22	3.6474e-42
1.15596e-23	-7.70335e-24	-2.19386e-23	5.42858e-23	-1.2556e-22	-1.85907e-24	2.02192e-23	4.1394e-23	-5.20242e-23	2.85811e-24	-4.04103e-23	1.05179e-23	9.14456e-24	3.402e-23	-2.05405e-23	-5.76433e-24	1.33361e-23	-2.23766e-23	-6.29673e-23	-3.00301e-23	-4.10417e-23	-1.3981e-24	-1.57107e-23	-4.71417e-24	-5.05172e-24	-7.13802e-23	-1.01786e-23	-1.82014e-23	1.38239e-23	-1.06992e-23	4.10284e-44
5.3994e-26	-1.51057e-24	7.97194e-24	-2.33655e-24	-1.48266e-24	-4.00151e-25	1.6613e-24	-1.70246e-24	1.09804e-24	9.88513e-25	-1.1487e-24	-1.13825e-25	-3.1357e-25	5.73265e-25	5.93245e-24	5.90212e-25	2.53836e-24	1.30283e-25	-2.04014e-25	-1.92654e-24	-1.36903e-24	7.67826e-25	6.0452e-25	-1.52006e-24	2.02016e-24	-1.84155e-25	-4.62297e-24	2.1252e-24	-7.34998e-25	-7.53589e-25	1.65262e-46
2.62507e-25	4.30357e-25	2.21738e-25	8.59546e-25	-8.55495e-26	-8.64538e-26	-1.03628e-25	1.77588e-25	-3.18783e-25	6.59843e-26	-2.09489e-25	2.38066e-25	-8.73319e-26	3.37968e-25	9.43765e-26	3.93925e-25	-1.7884e-25	3.09496e-25	-4.16356e-25	9.83013e-25	-1.158e-25	8.85909e-26	2.1781e-25	-1.9239e-25	7.77628e-26	-4.59164e-26	3.688e-25	1.02641e-25	4.15952e-25	-3.84535e-25	3.44038e-48
6.69771e-26	-2.31931e-26	-3.55208e-26	-1.32884e-26	-7.99084e-27	8.83319e-27	1.55458e-27	-3.39108e-26	-3.06667e-26	3.28824e-27	6.7102e-27	2.76582e-28	-1.70019e-26	7.20118e-27	3.69469e-26	1.11666e-27	2.68992e-27	-1.35506e-26	-5.16268e-26	-9.54999e-27	8.17626e-27	-3.95262e-27	-6.56059e-27	2.10084e-26	1.15895e-26	-3.05563e-27	1.01121e-28	5.00063e-26	1.43207e-26	3.03341e-26	1.77438e-50
-3.87227e-28	1.91567e-27	-2.47351e-29	-6.29458e-28	1.69291e-29	-1.15575e-27	2.645e-27	-1.47577e-28	4.57137e-27	-5.28687e-27	3.46713e-27	1.2726e-27	6.34374e-29	-3.693e-28	1.79936e-28	5.0192e-28	-3.50787e-27	5.64684e-28	8.85364e-28	-3.40534e-27	-3.09998e-28	-2.99363e-28	-6.32909e-28	5.67594e-28	5.13591e-28	2.95564e-27	2.15694e-27	1.3589e-28	-6.25602e-27	4.01137e-27	1.70296e-52
3.03349e-28	-2.72643e-29	6.16242e-29	-1.60242e-28	-1.23456e-29	-4.96289e-29	6.43102e-30	-5.10216e-30	-1.92946e-28	-1.38067e-28	9.58144e-29	9.83475e-29	-1.69241e-29	2.10668e-29	1.49386e-28	-1.39362e-28	-4.7445e-29	4.11639e-28	2.48278e-28	2.34957e-29	-9.72228e-29	4.84799e-29	-1.18021e-28	-5.50464e-29	6.99425e-30	2.23085e-29	3.70262e-28	1.80432e-28	1.3341e-28	1.4429e-28	7.14001e-55
9.98621e-30	-8.11219e-30	-8.37963e-30	3.07256e-30	2.43671e-29	-2.21419e-29	9.20631e-30	4.33654e-30	-3.8093e-29	-3.80395e-30	1.21407e-29	-2.58186e-30	-3.55158e-30	5.05994e-30	-7.10913e-31	-3.94884e-29	-2.85728e-30	1.22759e-29	-3.69248e-30	8.8251e-30	3.53324e-30	-7.23435e-30	4.46066e-30	-5.07616e-30	-3.67304e-30	-1.50788e-29	1.74097e-30	-1.56794e-30	2.40221e-29	7.00161e-31	5.8352e-57
6.3057e-31	-3.45335e-31	3.39556e-31	-3.01545e-30	1.15937e-30	-6.56494e-31	8.5738e-31	2.46602e-30	-1.6024e-30	-1.43375e-31	-8.84364e-32	-9.49158e-31	2.62174e-31	-8.98594e-31	5.82968e-31	5.84311e-31	1.31205e-30	-3.21991e-30	-3.93269e-31	9.57793e-32	-5.52781e-32	8.11235e-31	3.03924e-31	-8.69842e-31	-5.49246e-31	2.03692e-30	5.73464e-31	-6.09907e-32	-2.16273e-31	-1.95287e-30	4.57781e-59
4.9441e-32	2.48217e-31	4.79372e-32	-1.36374e-31	9.06377e-32	3.16391e-31	-4.56345e-32	1.01288e-31	2.51373e-32	2.37922e-31	5.25931e-32	-3.33802e-33	1.12846e-31	5.98289e-32	1.34952e-31	-6.17044e-32	-4.36244e-32	-5.68311e-32	-5.8732e-31	1.20122e-32	-1.78761e-32	7.3563e-32	3.12674e-31	-1.19594e-32	8.38017e-32	9.38626e-32	3.82233e-32	-2.03816e-31	-3.78629e-32	-3.49434e-31	9.40195e-61
-1.25392e-33	2.67756e-33	2.42837e-32	7.14788e-33	2.21402e-33	-4.93637e-33	6.13858e-33	-2.4883e-32	8.16135e-33	-1.66703e-33	-1.45836e-32	8.99418e-33	1.21419e-32	1.94314e-34	-8.64373e-33	8.78973e-33	-1.80274e-33	2.22071e-33	8.62238e-33	-2.68137e-34	6.36836e-33	-1.53774e-32	-8.45251e-33	5.72135e-33	-3.53638e-33	-2.1179e-34	-2.77326e-32	-1.97082e-32	1.05639e-34	-3.79236e-33	3.6463e-63
3.9793e-34	2.26102e-33	1.00039e-33	-5.98146e-34	3.25295e-33	6.69364e-34	-1.12087e-34	-1.11972e-34	-1.04447e-34	-3.89326e-34	3.65095e-34	1.42561e-33	-8.9057e-34	1.59184e-33	1.5256e-33	4.82699e-35	-1.89671e-33	1.63075e-34	5.86694e-34	1.02942e-33	1.72769e-33	-3.33594e-35	-3.66319e-34	-5.12092e-34	3.39536e-34	-1.04346e-33	-1.35116e-34	4.20053e-34	7.94357e-35	6.16863e-34	3.5865e-65
-2.01804e-35	-1.87581e-34	-1.11535e-35	-4.07448e-35	-1.62361e-35	-1.98196e-35	-1.20798e-34	-1.41286e-35	-4.38419e-36	8.64387e-35	5.29262e-36	1.9661e-35	2.8986e-35	3.16263e-35	-9.82702e-37	-6.22382e-35	1.3626e-35	-2.38326e-35	-2.08369e-35	4.49914e-35	-7.68265e-35	6.01972e-35	-9.57686e-35	7.08328e-35	-2.39106e-34	5.18238e-36	-2.33723e-34	-2.70902e-35	-5.54826e-35	-9.09196e-35	2.17278e-67
4.54527e-36	-6.89745e-37	1.65206e-36	2.23557e-36	-3.38434e-36	3.89132e-38	-1.14718e-35	-7.8413e-37	1.39018e-35	-1.1748e-35	-1.33046e-35	-1.44565e-36	3.39686e-36	-1.59145e-36	-5.49422e-36	7.20164e-36	-1.97863e-36	-4.30318e-36	4.58792e-36	1.64988e-36	8.19735e-36	3.3486e-37	2.07469e-35	5.7118e-36	2.30971e-35	7.82376e-36	-1.46001e-36	-1.54224e-37	-3.96299e-36	2.03035e-36	1.97227e-69
1.56968e-36	-8.01993e-38	-6.89249e-38	-3.97258e-37	2.28612e-37	1.37393e-36	1.83627e-37	1.23284e-38	3.47575e-38	2.53206e-38	-2.9444e-37	4.33232e-38	7.82304e-37	-2.91997e-37	2.53959e-37	6.10568e-37	-3.27085e-37	-1.41512e-37	4.79033e-37	-6.6754e-38	-7.18983e-38	-2.29047e-37	3.3363e-37	-3.62685e-37	6.31005e-37	-2.30969e-37	-3.12135e-37	5.48114e-38	1.50011e-36	-1.40615e-37	9.31516e-72
4.81824e-38	3.37813e-38	1.49832e-37	2.10411e-38	-8.69131e-38	-1.88677e-37	4.34612e-38	-4.83324e-38	9.96669e-38	7.88702e-38	6.46151e-39	-6.76428e-39	4.72852e-38	-1.36037e-38	2.42593e-38	-8.16635e-38	4.40126e-38	-1.36969e-37	4.76507e-38	-9.99408e-39	2.77266e-38	-9.44597e-39	-4.07616e-38	-1.18559e-38	1.03033e-38	-8.01303e-38	-2.66583e-38	-3.6264e-38	-2.33322e-38	6.45424e-39	1.3452e-73
-1.38327e-39	-3.9197e-39	6.77246e-39	-1.31792e-39	-6.42723e-39	3.85742e-39	1.38103e-39	4.68379e-39	-8.57566e-40	-1.13802e-38	-8.4444e-39	-1.5131e-38	-5.79557e-39	-3.98618e-39	7.5536e-39	1.09215e-38	-1.95929e-39	1.9302e-39	4.38941e-39	-3.33729e-39	1.97321e-39	1.65716e-39	7.76824e-41	3.06139e-39	-4.96525e-39	-4.25864e-39	1.37998e-39	5.08666e-40	1.42423e-39	1.21362e-39	9.03671e-76
-4.73837e-40	1.32245e-39	5.27917e-41	6.21445e-41	-2.81597e-40	9.68249e-40	4.61331e-40	-1.46138e-39	-1.22593e-39	-6.58899e-40	-3.86794e-40	-2.41836e-40	-1.35484e-40	1.53269e-39	-6.95186e-40	7.88731e-40	-3.39775e-40	3.47582e-40	-2.30046e-40	-2.79941e-40	6.52107e-40	-8.79616e-40	-4.62913e-40	1.83578e-40	1.96617e-40	-1.99874e-40	-9.69055e-42	-7.3386e-40	-2.02115e-40	1.29286e-40	1.34526e-77
2.62845e-41	2.80479e-42	-3.98221e-41	1.84314e-41	3.57571e-42	3.35447e-41	4.1702e-41	-8.59435e-41	-8.23717e-41	-1.90372e-41	-5.02023e-42	4.64245e-41	-2.1594e-41	7.47004e-42	1.45976e-41	-5.15944e-42	4.23869e-41	-1.26703e-41	-7.92224e-42	6.65335e-41	5.17045e-41	2.08136e-40	2.29503e-42	-8.59451e-42	1.03222e-40	-8.39861e-41	-9.15486e-41	8.73455e-41	-5.52117e-42	2.98279e-41	1.10136e-79
-1.52163e-41	3.60424e-43	3.7126e-43	6.92712e-42	-6.00669e-43	1.40182e-42	-2.40046e-42	3.00494e-42	-5.97099e-42	3.23847e-42	-1.21733e-43	8.17991e-42	-3.91987e-43	1.86275e-42	1.71202e-41	4.0526e-42	-2.81286e-42	3.78463e-42	-8.37163e-43	-2.83668e-42	-7.22864e-42	2.88514e-43	-6.24975e-42	1.72533e-42	-7.01456e-42	-3.89427e-42	-2.64562e-42	-6.77294e-43	2.03853e-41	-2.31802e-42	1.34124e-81
6.34816e-44	5.69492e-44	-1.42523e-43	-5.22054e-45	3.54762e-43	-5.44287e-43	2.13104e-43	4.8756e-43	8.94895e-44	4.28459e-43	-1.78395e-43	-1.10521e-43	-8.47718e-43	1.63497e-43	-5.18925e-44	-2.21961e-43	-6.16696e-43	-1.04958e-42	-1.2726e-43	2.92251e-43	1.99689e-43	1.15177e-43	-6.55395e-44	2.36027e-43	-1.80255e-43	4.37619e-43	3.86214e-43	-2.27879e-43	5.11538e-43	-1.61812e-43	4.17542e-84
8.18857e-45	-6.3543e-45	-4.2332e-44	7.6987e-45	-1.23889e-43	4.57229e-44	-9.30574e-44	-1.82683e-44	-1.85204e-44	2.96694e-45	-2.21209e-44	8.89744e-45	3.1061e-44	2.15743e-44	-2.34728e-44	-2.32859e-45	1.49597e-43	-2.14459e-44	-1.55777e-44	9.44169e-45	-5.11148e-44	-2.56792e-44	-9.0005e-45	1.63569e-44	5.98354e-44	-4.45077e-44	-7.04081e-44	2.07541e-44	-1.43779e-44	-1.00774e-44	6.93474e-86
-1.51143e-45	1.9353e-45	-2.16427e-46	3.77903e-45	7.06288e-45	1.54281e-46	-8.46519e-46	3.50201e-45	1.62075e-45	-1.49988e-45	-1.70395e-45	2.97831e-46	2.82407e-48	-2.12519e-45	9.7707e-45	-2.15742e-45	1.93683e-45	1.56861e-45	-2.09748e-46	-8.06529e-46	2.46333e-45	-2.05552e-47	1.92279e-45	-1.35767e-47	-7.49418e-46	-3.55121e-46	-6.59046e-45	1.13057e-45	4.21507e-45	-3.94585e-45	2.91161e-88
-4.11386e-47	-3.78664e-46	-4.50804e-47	1.23802e-46	-1.35246e-46	2.54407e-46	-9.42715e-47	-2.16636e-46	-1.41027e-46	3.59074e-46	-2.56103e-46	-3.54819e-47	-2.73134e-46	-4.74282e-46	2.73509e-47	-1.96728e-46	2.96119e-46	-1.47475e-46	2.47954e-46	-1.93463e-46	-8.38667e-46	3.55844e-46	6.40474e-46	-5.76169e-47	-3.58889e-46	1.84075e-46	-4.21347e-46	-4.99888e-47	-1.8989e-46	-2.4611e-46	2.74714e-90
-2.89377e-47	4.72481e-48	-1.59887e-47	-1.36593e-47	3.32264e-47	1.35569e-47	-5.26219e-48	4.61548e-48	-3.90157e-47	-2.44914e-47	-7.92185e-48	-6.23439e-48	4.13347e-47	-2.07774e-47	-2.01895e-47	-9.31695e-48	-1.90349e-47	-2.7495e-48	-5.05556e-47	8.09037e-47	-8.21702e-48	-7.8768e-48	-1.93625e-47	-1.53745e-47	1.6123e-47	1.42562e-47	-4.52508e-47	8.81115e-48	1.86667e-47	-6.5117e-48	2.06884e-92
2.52175e-49	-1.62536e-48	1.88895e-48	5.63666e-50	7.04062e-50	-5.63377e-48	-1.80795e-49	-1.01113e-49	-1.22871e-48	2.18283e-48	5.21591e-48	7.90441e-49	4.92027e-49	6.04662e-48	-1.6502e-48	-2.01776e-48	5.41239e-48	9.08726e-49	1.03352e-48	3.81866e-50	8.8783e-49	9.02814e-49	1.37567e-49	8.13643e-49	-9.94339e-48	1.21782e-48	-2.23625e-50	2.09258e-49	-6.11451e-49	5.28895e-49	2.50293e-94
-1.66976e-49	1.61822e-49	-5.11015e-50	-4.93005e-49	5.85541e-50	2.44914e-50	-9.82014e-50	6.76574e-50	-3.32588e-50	3.55159e-49	1.50947e-49	7.165e-51	-8.68377e-51	-4.49526e-49	9.96631e-50	7.24401e-50	1.34964e-49	1.50094e-49	1.57905e-49	-7.37347e-49	6.06892e-49	1.85225e-49	-1.70746e-50	1.45174e-49	-1.23777e-50	-2.78164e-50	-1.05403e-50	-5.6183e-49	-3.62062e-49	-3.06161e-51	2.16653e-96
2.36836e-50	8.51062e-51	-7.50901e-51	-1.69332e-50	7.48273e-50	1.08094e-51	2.52347e-50	-1.29261e-50	-1.80695e-50	-1.22635e-50	-4.8376e-51	-1.09326e-50	3.78994e-50	-3.55735e-51	-3.91989e-50	-2.26617e-50	8.38949e-52	6.21812e-51	3.28444e-50	6.27375e-50	1.76093e-50	1.94666e-50	6.89521e-51	3.30392e-51	-1.25041e-51	2.1951e-50	-5.91438e-51	3.61862e-50	-8.06948e-51	1.46287e-50	1.94082e-98
-2.31902e-51	-1.37776e-51	-1.07867e-51	1.27858e-51	-3.91222e-51	1.30487e-51	1.12265e-51	-4.85406e-52	7.37994e-52	9.16361e-52	8.87487e-53	2.6446e-51	1.35165e-52	2.60203e-52	-2.00715e-52	2.73669e-51	4.08094e-53	-4.09654e-51	-3.83393e-52	-2.23359e-52	-6.71474e-52	2.21899e-52	5.65865e-52	-4.28129e-51	-1.1989e-51	6.62081e-52	5.24529e-52	-5.20975e-52	-1.21398e-53	-2.88095e-52	8.32157e-101
1.40377e-52	-1.7425e-52	8.87732e-54	-4.54373e-53	1.09741e-53	-2.1999e-53	-2.55232e-52	-2.10857e-52	2.2849e-53	-5.8603e-53	-8.83323e-53	-1.11834e-53	-6.86948e-52	-7.69513e-53	1.71906e-52	-4.05505e-53	5.47734e-53	1.57639e-52	-9.72124e-53	-2.31361e-53	5.58616e-53	-1.04921e-52	4.22187e-53	7.03526e-54	2.22758e-52	2.98286e-52	1.9826e-53	5.18646e-54	-5.32502e-53	-1.85991e-53	8.79314e-103
1.51412e-54	-6.70137e-54	-1.42831e-53	1.28131e-54	-1.55512e-53	-2.74101e-54	2.50545e-54	1.61442e-53	3.26727e-53	2.56877e-54	1.11141e-53	-3.14533e-54	-2.33436e-53	-3.57395e-54	-7.71575e-55	8.66882e-56	-2.39891e-53	-3.09602e-55	-1.49483e-53	3.45841e-54	1.19138e-54	-5.83594e-54	3.62661e-53	-1.98855e-53	-1.20339e-53	-8.99254e-56	4.99541e-54	1.31755e-53	-2.48264e-54	-8.64514e-54	5.51633e-105
2.25089e-55	-6.26278e-55	-8.73595e-55	5.53236e-55	-4.7202e-55	5.49519e-55	9.0576e-57	1.87941e-54	-1.15633e-54	-1.90554e-54	3.7605e-54	2.22872e-54	-2.40465e-54	-4.93793e-55	2.25164e-55	6.40524e-56	1.44255e-54	-7.79658e-55	3.50915e-54	1.45756e-55	1.16051e-54	-1.02281e-55	-1.13584e-55	-4.58731e-55	7.43384e-55	-5.28509e-55	-8.09189e-56	-8.03439e-55	2.03646e-55	3.72376e-55	5.39958e-107
4.2923e-56	2.02662e-56	-2.54673e-57	-2.09165e-55	1.61164e-56	-4.41235e-56	7.4391e-56	1.40919e-55	-1.14625e-55	-8.91362e-56	3.00788e-55	-1.1429e-56	4.43757e-56	3.69147e-57	8.0863e-56	-2.39382e-55	-1.45365e-56	1.3686e-55	1.32575e-55	-8.78254e-56	8.14133e-57	-2.12516e-55	-1.33051e-55	-1.40085e-55	9.06322e-56	-1.44458e-55	-3.68527e-56	4.63599e-56	5.35556e-56	-5.25248e-56	4.16126e-109
-1.23094e-56	-2.06742e-56	6.12729e-57	-2.21491e-57	3.22656e-58	3.69803e-57	-1.97249e-57	-4.88529e-57	-1.61513e-56	1.16939e-57	7.38059e-57	8.24619e-57	6.00244e-57	-3.47045e-56	6.17885e-57	2.93267e-57	5.05506e-57	-3.35278e-56	-1.75139e-56	-1.77091e-57	-1.79306e-56	-1.37915e-56	4.6112e-57	2.87323e-57	1.0622e-56	-1.4049e-57	5.77401e-57	-2.91961e-57	1.69391e-56	4.04199e-57	4.79556e-111
3.06121e-58	-3.02096e-58	8.66376e-58	-4.96008e-58	1.36749e-57	-3.20147e-58	3.84708e-57	8.57683e-59	6.60659e-59	-4.76195e-58	-1.23682e-58	5.02646e-59	-1.11513e-57	1.51871e-58	-2.48352e-58	-3.73139e-58	-6.52711e-59	3.01798e-58	-4.44496e-58	4.17482e-58	-1.46481e-57	6.92186e-58	4.51842e-58	4.14841e-58	-2.6475e-57	6.8442e-58	4.97224e-58	1.90192e-57	4.84647e-58	3.39573e-58	3.48386e-113
2.53494e-59	-3.6417e-59	-3.57977e-59	-7.16819e-59	4.84932e-59	-2.74513e-59	-5.92677e-59	-6.05818e-59	1.81405e-59	3.44985e-59	-7.05282e-60	7.6593e-60	4.01263e-59	-1.02306e-59	-1.02107e-58	1.24252e-60	-2.58181e-59	3.77629e-59	4.16571e-59	3.04876e-59	8.32306e-59	-1.50755e-58	3.06389e-59	-5.06876e-59	7.61674e-59	2.53163e-58	8.26436e-59	5.08675e-59	3.27338e-60	3.63911e-58	2.82118e-115
-1.56906e-61	1.90481e-59	3.61327e-60	2.30702e-60	-8.25046e-61	-1.08123e-60	2.30745e-59	-1.25614e-61	3.071e-60	-2.38228e-60	7.2976e-60	-1.18249e-60	1.8124e-60	1.3171e-59	3.08848e-60	7.38957e-60	-6.76116e-61	6.77887e-61	3.33298e-60	1.23216e-60	6.91955e-60	-1.61021e-59	-1.19248e-59	1.21711e-60	-4.34988e-60	-7.4805e-60	5.81766e-60	-1.51724e-59	-4.53029e-61	7.60337e-60	2.08753e-117
-1.12048e-60	2.8425e-61	-7.50991e-62	3.81621e-61	-8.19721e-61	4.00978e-62	2.69375e-61	-1.03232e-60	-1.85417e-61	-2.97063e-61	5.73598e-62	5.18168e-61	4.1452e-62	-1.63886e-60	8.55604e-61	2.85064e-63	2.87174e-61	-1.25167e-60	8.34045e-61	6.3916e-62	-1.19223e-60	-4.02173e-61	1.13448e-61	-1.34039e-62	3.80935e-61	-6.78784e-61	-1.98994e-61	-3.93129e-61	-1.24589e-60	-2.74654e-61	1.34861e-119
1.82577e-62	-9.07066e-62	-4.89395e-62	9.37418e-62	6.59863e-62	-1.20942e-61	-1.27404e-62	2.8548e-62	-5.34944e-62	-3.15527e-62	-3.60942e-62	1.60427e-62	4.30044e-62	-3.17653e-62	-5.48353e-63	-5.88232e-63	-7.30231e-62	-2.57422e-62	9.45068e-62	1.26807e-61	-1.57405e-62	-7.87523e-62	2.10399e-62	-3.73433e-62	3.75577e-62	-5.16116e-62	6.66997e-63	-5.73992e-62	2.8271e-62	5.08177e-62	9.81311e-122
1.89113e-63	6.661e-64	1.11298e-63	-2.67508e-64	-9.36484e-63	-1.45775e-63	-1.24862e-63	-6.23995e-63	-3.13358e-63	9.68988e-63	2.04993e-63	-1.83355e-62	-1.43779e-63	1.87423e-63	3.15235e-64	-8.1162e-63	-1.78081e-63	5.46035e-64	2.16763e-63	6.29639e-63	1.12106e-62	-3.24445e-63	-1.48289e-63	-1.0543e-62	-2.70947e-63	-3.02919e-63	4.20725e-63	-3.75224e-64	2.77042e-63	1.6381e-65	9.90715e-124
-1.17046e-63	1.03978e-64	-1.45175e-64	-6.29115e-64	-9.73106e-65	-2.79858e-64	-5.21656e-65	-2.3819e-64	-7.75348e-64	-6.71726e-64	-5.64524e-64	-4.77585e-64	-2.86415e-64	-2.74988e-64	6.55543e-65	2.84047e-65	8.37773e-64	-3.57603e-64	3.93111e-64	1.53023e-64	5.57725e-64	3.06958e-64	-1.31063e-63	6.14684e-64	-2.54818e-64	9.42883e-64	3.1325e-64	-1.82235e-64	6.42449e-64	4.3835e-64	8.90557e-126
-8.18486e-66	9.69449e-66	7.67203e-65	-4.16742e-65	-8.86306e-65	4.96679e-65	-3.98428e-66	5.1082e-66	3.09945e-65	6.27723e-65	4.78741e-65	-1.34759e-65	-7.43655e-66	-3.63388e-65	1.28801e-65	2.74727e-65	1.46391e-65	-7.82739e-66	4.63589e-65	-1.76932e-65	2.62795e-65	-9.56311e-66	3.0807e-65	1.62011e-65	4.46744e-65	-1.89111e-65	2.39162e-65	-4.86029e-66	-3.95833e-66	4.96191e-65	3.79771e-128
-4.74241e-66	-2.71538e-68	6.31962e-66	-1.337e-66	1.19243e-66	3.22309e-67	-3.07441e-67	-1.23232e-66	-6.10488e-66	5.22551e-66	-9.04555e-66	3.15648e-66	-1.8881e-66	1.36694e-67	5.53644e-67	9.04884e-67	-9.03519e-67	-2.37673e-66	7.04918e-66	3.86938e-66	1.99025e-67	-1.12452e-65	2.63846e-67	1.30225e-65	-7.07876e-67	-1.46378e-66	-1.83365e-66	1.23007e-66	-5.65508e-67	-9.61613e-67	6.04465e-130
1.73359e-68	-3.81315e-68	5.04793e-68	7.16672e-69	-7.32139e-67	2.62901e-67	-6.62334e-67	3.94351e-68	1.05903e-67	-9.74466e-67	-1.00795e-67	-1.66794e-67	1.72044e-67	3.70154e-68	-4.40997e-67	-7.91828e-67	1.7268e-67	1.8346e-67	1.23434e-67	3.37957e-67	2.23384e-67	-1.8542e-67	-2.09755e-67	2.25816e-67	1.41715e-67	-7.99326e-67	8.33142e-68	-9.08708e-68	2.10231e-67	-6.94226e-67	4.47351e-132
9.03652e-69	3.07987e-68	9.79896e-70	-4.87183e-68	3.4138e-68	-1.58912e-68	-3.06764e-68	8.45965e-68	-2.05304e-69	1.23623e-68	4.9636e-68	1.92886e-68	7.09316e-69	1.38438e-68	9.32938e-69	1.05196e-68	7.03303e-68	2.16933e-70	-3.38779e-69	-9.58494e-68	2.32875e-68	4.02447e-68	-2.09665e-68	4.64689e-70	-1.09094e-68	-1.15441e-68	-2.63746e-68	-2.04285e-68	8.00458e-69	9.03161e-69	3.46103e-134
5.56521e-69	-1.91041e-69	6.25334e-70	3.2453e-69	-4.61064e-69	1.88449e-69	-3.19351e-70	4.34609e-69	7.55162e-70	1.80121e-69	3.66563e-69	-5.51485e-70	2.65871e-70	-2.15317e-69	1.53105e-69	1.6099e-69	-1.06039e-70	-2.05132e-69	3.01793e-69	-1.09817e-68	4.14851e-69	3.52258e-69	1.6473e-69	-3.47093e-69	4.89581e-70	2.23293e-69	-7.96406e-70	9.37154e-69	2.08645e-69	3.75919e-69	4.07017e-136
-7.7244e-71	5.13253e-70	-3.19702e-70	-2.36044e-72	2.51824e-70	-3.61171e-70	-3.1947e-70	-5.9742e-71	-2.10304e-70	-4.43256e-70	-3.27036e-70	-2.00198e-72	-1.18351e-70	3.74831e-70	1.04967e-70	3.86564e-70	2.49991e-70	-1.37266e-70	2.4766e-71	9.85857e-70	3.92748e-71	1.30266e-70	2.91807e-70	-1.67007e-71	-9.41638e-71	-2.24166e-70	-4.17727e-70	-8.08613e-72	-7.50133e-71	4.63705e-70	2.94585e-138
-6.73831e-72	9.25643e-72	8.3835e-72	1.04792e-71	-7.88073e-72	-1.58816e-71	3.1154e-71	-1.88899e-71	1.79891e-71	-3.56621e-71	1.966e-71	7.09891e-72	4.93283e-71	-9.55102e-72	3.86884e-72	-1.63484e-71	-6.01024e-72	1.15571e-71	1.81637e-72	2.50436e-73	-3.74871e-71	-1.75155e-71	-1.07106e-71	-6.87637e-72	-1.01791e-71	1.04955e-73	6.29541e-72	1.03086e-72	-3.27146e-71	1.71334e-71	1.03472e-140
8.31881e-74	3.11493e-73	1.21662e-72	6.42431e-74	-1.68385e-72	3.16818e-73	8.33598e-73	8.33551e-73	1.62359e-72	-4.01779e-72	3.80062e-72	1.12798e-72	-3.74859e-73	1.50529e-72	9.26415e-73	1.51195e-72	3.31787e-73	-3.85085e-73	1.37588e-72	1.00097e-72	1.54165e-72	-1.03797e-72	-6.39234e-73	3.96377e-73	9.11917e-73	-8.94587e-73	-9.04314e-73	-5.27931e-72	-5.77564e-73	-1.0692e-72	8.49308e-143
-1.00231e-73	-3.36927e-73	2.50976e-73	-4.74357e-74	-2.3317e-73	1.45474e-73	-2.88181e-73	-8.50514e-74	5.01874e-74	-3.64035e-74	-4.97498e-74	-6.33607e-74	8.69051e-74	2.16448e-73	2.80884e-73	1.60071e-74	-1.99662e-73	-5.65616e-74	-3.39377e-74	8.07857e-74	-5.30674e-75	1.02724e-73	1.6263e-74	6.03326e-74	-2.23276e-73	-1.83606e-73	-1.03581e-74	-7.64611e-74	-8.11563e-74	-1.12135e-73	6.72411e-145
-7.16287e-75	2.77781e-74	1.11634e-74	-4.44359e-74	-2.45369e-75	1.36675e-74	-5.2466e-75	7.84299e-75	1.66647e-74	-5.25106e-74	-3.73453e-75	-1.04788e-74	1.45778e-74	1.52725e-75	-1.98695e-74	-2.15184e-74	1.22426e-75	-1.39125e-74	1.89716e-75	-8.34379e-76	3.30103e-74	-2.99031e-75	2.63815e-75	-2.29337e-74	-3.74905e-75	5.59453e-75	9.41074e-75	-5.28167e-75	-3.96467e-74	-2.63052e-74	1.1692e-146
6.15537e-76	-1.16652e-75	-6.47822e-76	4.44318e-76	4.63208e-76	2.2163e-75	-2.76846e-75	2.49203e-75	-2.16822e-76	-3.54776e-76	-3.50045e-76	-1.69834e-75	-8.56217e-76	-5.92065e-76	-9.98956e-76	-1.3856e-75	-6.35724e-76	2.49476e-76	-9.7361e-76	1.25056e-75	-8.20833e-76	1.54045e-75	-1.33889e-75	-2.29282e-76	1.35539e-76	-2.19142e-75	-1.95422e-75	2.03327e-76	6.04697e-76	7.85581e-76	4.6073e-149
-2.25191e-76	-8.07864e-77	-8.9783e-77	-6.46935e-77	2.55871e-76	-6.35484e-77	-7.27405e-77	-1.3732e-78	-3.84153e-77	7.77116e-78	2.96136e-76	-1.83876e-76	-7.4118e-78	4.27685e-76	2.96839e-77	-6.94097e-77	1.17797e-77	-2.37669e-77	6.01987e-77	4.6406e-78	-2.13865e-76	-1.63623e-76	1.19743e-76	5.63745e-77	3.17439e-78	-3.31805e-76	4.73878e-77	5.49622e-77	-5.70149e-77	1.74888e-77	6.693e-151
-7.01737e-78	2.25277e-78	7.60987e-78	-9.27485e-78	-1.90833e-77	2.64227e-78	1.77395e-77	1.33957e-77	-9.51541e-78	6.03125e-78	2.5158e-79	-7.36942e-78	-1.76646e-78	-7.45176e-78	1.58823e-78	5.31371e-77	1.17905e-78	6.89741e-78	1.48277e-77	-1.85386e-78	-4.16976e-77	2.5684e-77	-5.56552e-78	5.09362e-77	4.22781e-79	3.51296e-77	-2.35476e-78	-9.74577e-78	-1.49319e-77	-1.2221e-78	1.09849e-152
-4.40669e-80	-2.47496e-79	-1.78097e-78	-6.77418e-80	4.03873e-79	-2.88137e-79	-9.39761e-79	2.35492e-79	-8.71877e-79	-1.71818e-79	-6.79609e-80	-2.19658e-78	4.09427e-80	-4.79079e-79	9.99318e-79	1.63482e-78	3.49519e-79	-9.51364e-79	-5.4951e-79	-2.43339e-79	-1.86352e-79	-1.76737e-79	-1.75681e-78	2.58151e-78	-9.92999e-79	3.01823e-79	-2.77998e-79	1.07437e-78	-1.96539e-78	2.47159e-78	3.74313e-155
-1.01154e-79	-1.97544e-80	2.05833e-79	-1.31893e-79	2.81789e-80	-9.1435e-80	2.05019e-79	2.99325e-80	2.85712e-79	1.49309e-79	-4.76507e-80	-1.72815e-81	-3.30109e-79	1.10258e-79	2.35645e-80	-1.28772e-79	7.0251e-80	-4.5648e-79	-2.7222e-79	7.62347e-80	-6.80497e-80	5.83982e-80	1.25557e-79	5.26942e-80	8.28759e-80	3.76433e-79	-1.79621e-79	-8.55752e-80	9.40142e-80	-1.70205e-81	8.83739e-157
3.41171e-81	3.75357e-81	-5.85373e-81	-2.49006e-80	-6.08963e-81	1.49893e-81	8.76902e-81	1.05437e-80	2.45561e-80	1.80084e-80	4.30294e-81	9.95242e-82	5.85483e-81	6.79725e-81	2.96968e-81	-1.68162e-81	-7.67178e-81	3.71273e-81	-1.34274e-81	2.78145e-81	-8.55481e-81	-2.75893e-80	4.50213e-81	-7.00661e-82	3.44231e-81	7.79977e-81	-3.72135e-81	2.58745e-81	-6.70028e-81	-9.26027e-81	3.10754e-159
1.36398e-83	3.73686e-82	1.65584e-81	1.86094e-82	1.12012e-82	-1.29184e-81	-3.27014e-83	-3.85104e-82	1.89917e-82	3.98409e-82	-1.42886e-82	-1.93539e-82	9.77533e-82	1.07396e-81	4.18576e-82	5.02301e-82	1.36344e-81	-1.89426e-82	3.30351e-82	1.22816e-82	-6.04328e-82	2.33588e-84	-1.90696e-83	3.6e-82	6.38221e-82	1.07978e-82	2.35875e-82	1.34135e-82	1.78322e-82	1.08025e-81	1.17418e-161
7.59076e-83	-3.28478e-84	-2.52671e-83	1.3167e-83	7.40121e-83	-1.29216e-84	-6.80385e-83	1.63986e-82	7.96595e-83	2.69824e-83	2.66933e-83	8.81231e-83	1.14585e-83	2.17384e-83	-1.4029e-82	-9.93356e-83	-1.52567e-82	-3.74389e-83	-1.41178e-82	5.41589e-83	-2.56293e-83	-1.63206e-84	-4.77287e-84	-5.27182e-83	1.30008e-84	-2.5719e-83	4.89984e-83	6.92525e-83	7.67997e-84	-1.80236e-83	1.48537e-163
-1.4424e-84	1.16842e-84	-2.65115e-84	5.20784e-84	8.51323e-84	-3.59484e-84	1.02264e-83	-8.16139e-84	-6.35275e-85	-9.33728e-84	-7.20955e-84	6.81039e-84	-2.77518e-84	3.22835e-85	-1.78338e-85	3.83381e-84	5.60256e-84	3.09031e-84	-3.47209e-84	7.66873e-84	2.55223e-84	-7.06767e-84	1.73484e-83	-5.19974e-84	1.14417e-84	1.73967e-83	1.07684e-83	1.29475e-84	-5.62594e-84	-1.57754e-84	1.45466e-165
-1.33138e-85	1.084e-84	9.97757e-86	5.92289e-85	-1.32141e-85	5.53523e-85	2.98055e-86	-1.78249e-85	2.21021e-85	-5.36278e-85	4.93129e-86	5.5619e-86	7.92241e-87	6.17211e-85	7.86104e-85	6.30086e-86	1.13729e-85	-9.49494e-85	-5.42158e-85	-2.99166e-85	4.33839e-85	1.52381e-84	-2.04626e-84	-3.48719e-85	3.45022e-85	2.91604e-85	1.4609e-85	4.17965e-85	1.05925e-84	-1.23942e-85	1.29093e-167
-9.10638e-87	-4.69446e-86	1.42788e-85	1.23865e-85	-1.14028e-86	9.67079e-87	2.43083e-86	-2.96589e-86	-3.16907e-86	-1.30064e-86	-3.52478e-86	-1.05567e-86	-8.35205e-86	3.89856e-86	5.00935e-87	1.1082e-86	1.51454e-86	-1.26641e-85	6.01319e-87	4.86834e-86	3.69885e-86	-1.04242e-86	-1.46116e-86	1.37818e-88	1.65479e-86	-2.30295e-86	1.54764e-86	5.66432e-87	2.26061e-86	-1.21529e-86	7.29808e-170
-6.89803e-89	-3.45648e-88	-3.30951e-88	4.29972e-87	-1.03889e-87	2.95494e-87	-2.47705e-87	-1.3322e-86	1.51643e-87	-3.70048e-87	7.44077e-88	7.78041e-87	-3.71263e-87	6.54252e-89	-2.63621e-88	-3.69732e-87	-7.28679e-87	-2.23674e-88	1.92017e-87	1.2899e-87	-3.47765e-87	3.23579e-88	5.12735e-87	9.15384e-87	1.49385e-87	-6.39003e-88	-9.24105e-88	-5.11404e-87	1.53821e-88	2.03036e-86	9.3944e-172
5.69882e-88	-2.17384e-88	2.41874e-88	-7.5101e-89	1.22013e-88	-2.83798e-89	4.46791e-88	3.12921e-88	1.43544e-90	-1.0984e-88	-4.71686e-88	-4.21266e-88	-1.64335e-89	1.76006e-88	1.6811e-89	7.13057e-88	1.61626e-89	-1.11405e-89	-1.2436e-88	-5.14452e-90	5.04331e-88	5.09769e-88	-5.18819e-88	2.36718e-88	2.78629e-88	-5.58946e-88	2.16453e-88	-3.40205e-88	-8.29778e-88	2.00796e-88	3.8382e-174
-5.81295e-89	9.53477e-90	9.54507e-90	-7.57752e-90	-1.80418e-89	1.22496e-89	-3.60975e-89	9.88388e-89	1.73584e-89	4.07849e-90	1.30775e-89	2.84943e-89	-1.92541e-89	-1.7364e-89	3.85922e-90	8.46898e-90	-7.73144e-89	-2.67078e-90	-2.04693e-88	-1.54096e-88	-1.2007e-88	-1.20325e-88	-1.95404e-89	-3.83049e-89	2.31095e-89	-1.24584e-89	-4.13666e-90	-6.58479e-89	-4.32479e-89	2.6968e-90	1.26519e-175
1.84743e-90	-1.39533e-90	-6.24233e-90	8.31491e-91	1.72789e-90	-5.39124e-90	-1.98189e-90	-1.25763e-90	-1.71417e-91	5.91263e-91	-3.19707e-90	5.43283e-90	2.49447e-90	6.61055e-90	1.60938e-90	2.18063e-90	7.16802e-92	2.17904e-89	4.08476e-90	-3.34723e-90	4.70341e-90	-1.99618e-91	1.21609e-90	-7.69322e-92	6.12002e-90	-8.10435e-90	3.12915e-90	-1.9368e-91	-1.25664e-90	1.01422e-90	8.21895e-178
2.97269e-91	5.78629e-92	-3.2755e-91	5.13722e-91	1.63659e-91	-1.70602e-91	5.92307e-92	1.49822e-92	2.20298e-91	-2.01433e-91	-4.4137e-92	1.00418e-91	-8.26272e-93	5.52116e-91	3.23704e-91	3.19558e-91	2.46741e-93	-6.19732e-91	-1.91822e-92	5.18685e-91	5.01301e-91	-3.8783e-92	5.62283e-92	8.96583e-92	-5.45071e-92	7.71621e-91	-2.96288e-91	1.08776e-91	4.48882e-91	-4.2692e-93	2.95246e-180
-7.1767e-93	1.43925e-92	-1.80566e-92	-5.69685e-92	5.71228e-93	-7.68926e-92	1.71625e-92	1.41202e-92	7.89752e-92	7.70086e-92	1.21833e-92	-1.53668e-92	1.03092e-92	3.47272e-94	-5.91877e-93	-9.27676e-93	9.56443e-93	8.44964e-93	4.79607e-93	4.90174e-92	-1.62967e-92	-1.81261e-92	2.19054e-92	-7.27691e-93	2.10267e-92	1.43066e-92	-2.73059e-92	7.57048e-93	-2.88064e-92	8.48538e-93	2.91157e-182
7.64315e-94	7.77892e-94	5.31511e-95	-5.65872e-94	-1.63416e-93	-1.50598e-93	-3.25922e-94	1.48076e-93	-2.33472e-94	-2.82579e-94	5.01636e-95	6.73809e-94	-7.22508e-94	1.50971e-93	5.28879e-94	-5.05039e-94	-5.11709e-93	-8.68746e-94	-9.35929e-93	3.01369e-93	-3.64645e-94	-3.44307e-93	-4.31498e-94	-1.642e-93	1.91053e-94	3.93093e-93	8.41606e-96	4.06321e-95	-6.42506e-94	3.3769e-94	1.67182e-184
-1.15648e-94	-2.52547e-94	-5.06163e-95	3.80341e-94	3.70692e-94	-2.62114e-94	4.88719e-95	-7.97552e-95	3.22384e-94	1.72594e-94	1.78723e-94	2.83178e-94	4.15151e-95	3.70685e-94	8.43781e-95	-4.79209e-94	-4.9685e-95	-5.3546e-94	5.95625e-94	-3.70953e-94	8.76912e-95	-1.11951e-95	2.05264e-94	-1.65603e-94	4.33183e-94	6.9928e-96	2.16344e-95	-3.26257e-94	1.93418e-94	1.41399e-94	2.27193e-186
7.61203e-97	4.1247e-96	3.62837e-96	-1.17534e-95	-1.30124e-95	1.2439e-95	2.90379e-96	-2.02953e-95	1.26035e-95	-2.48115e-95	1.87782e-95	-5.37299e-95	-1.16244e-95	3.99435e-95	3.28539e-95	4.78953e-96	-1.49861e-95	-1.73381e-95	-3.45756e-96	-6.70358e-96	2.50171e-95	-2.50953e-95	4.52491e-96	-4.22841e-96	1.53494e-95	7.2992e-96	-1.578e-95	6.2944e-96	-1.08375e-95	4.39507e-96	1.03505e-188
-1.24949e-96	-2.77908e-97	-1.45381e-96	2.56549e-96	-1.50284e-96	3.13392e-97	-4.10095e-97	5.34716e-96	-6.02281e-97	7.06695e-97	-1.37788e-96	2.46599e-96	-1.31728e-96	5.04645e-96	-3.98687e-96	1.30739e-96	9.69017e-97	-1.42768e-96	1.57153e-96	-6.62995e-97	-5.31352e-97	-6.8145e-97	7.23926e-97	7.45726e-96	3.56211e-97	-4.01778e-97	1.61073e-96	1.1392e-96	1.76227e-98	-1.06699e-96	1.63186e-190
2.89358e-98	-1.62749e-97	-2.59147e-98	-2.55043e-97	3.89715e-98	-1.79418e-98	2.41295e-98	2.80806e-97	1.47668e-98	1.0183e-98	-3.38929e-97	2.09481e-98	-1.42691e-97	-5.23949e-98	2.99686e-98	-2.47392e-97	-4.48169e-99	2.83759e-98	8.34144e-99	-2.52208e-98	-1.10974e-98	-1.63139e-97	6.13027e-98	-8.22706e-99	9.81985e-98	1.43102e-97	3.35493e-97	-4.73643e-97	-4.26635e-97	2.4717e-97	1.01738e-192
-1.64317e-99	-5.4168e-99	8.48694e-99	-9.22922e-99	-2.60302e-98	-9.35058e-99	-5.72665e-99	4.53071e-98	1.94785e-99	1.15549e-98	7.27064e-99	-3.58958e-98	-1.08044e-98	-3.80635e-98	-1.72816e-98	-1.38382e-98	3.26243e-98	-5.23031e-99	-8.92487e-99	-3.32265e-99	1.26311e-98	1.94397e-99	5.2538e-98	-1.49976e-98	3.34749e-98	-5.11878e-99	5.50536e-99	-1.9573e-98	2.57104e-99	-6.50565e-99	1.25142e-194
2.12351e-99	5.47943e-100	-9.62168e-100	6.73555e-101	-1.37882e-100	-2.12598e-100	-7.3932e-101	1.70913e-99	8.9821e-100	3.36166e-99	-1.07803e-99	-8.01648e-100	-8.54843e-100	9.33426e-101	1.14646e-99	-2.97581e-100	-2.54225e-100	2.48934e-100	3.72409e-100	1.39725e-99	6.80524e-100	-9.65694e-100	4.72877e-100	-6.25244e-100	6.21822e-101	1.28228e-101	8.96187e-101	2.57223e-100	4.42668e-99	-3.19811e-100	4.87891e-197
-3.6627e-101	-2.07378e-101	3.57212e-101	-1.42497e-101	-6.26656e-101	5.65266e-101	-3.32861e-101	-4.49833e-101	-2.81515e-101	7.84597e-101	-1.00662e-100	-1.30183e-100	2.23537e-100	-1.0021e-100	-1.37295e-100	1.74384e-101	-3.78987e-101	-5.21082e-101	-1.25865e-100	-2.82675e-102	-7.85035e-101	-6.74995e-101	-9.97806e-101	-6.25689e-101	-1.72585e-101	-1.28958e-100	4.0277e-101	4.75883e-101	-1.20982e-101	-2.81894e-101	1.93046e-199
-1.98193e-102	-4.02426e-102	1.39415e-102	-1.02855e-101	3.39757e-102	2.49149e-103	6.69841e-102	-5.36433e-102	6.57663e-102	-7.84624e-102	4.80102e-102	-3.60601e-102	-4.94539e-102	-3.30043e-102	4.85348e-102	-2.39273e-102	-1.46943e-101	-5.1394e-102	-1.10067e-101	3.0543e-102	-2.00581e-101	-1.33611e-101	-1.02042e-101	2.40416e-102	-4.99307e-102	2.64047e-101	3.80672e-101	1.28433e-102	-2.22259e-102	6.70967e-105	3.66001e-201
8.53861e-103	1.732e-103	1.87198e-103	1.13445e-102	-3.39297e-103	-9.37707e-103	4.93158e-103	5.12249e-103	-4.50786e-102	1.8909e-102	1.21106e-102	-2.48283e-102	1.74977e-103	2.20297e-103	-6.95954e-103	-6.4026e-103	-1.37098e-102	5.38708e-103	-2.36783e-103	4.18454e-103	-1.02747e-102	-5.06943e-103	-1.26999e-102	-9.33232e-103	-1.41585e-102	-3.66981e-103	-6.63461e-103	2.66962e-102	-5.85427e-103	-8.61892e-104	5.23358e-203
-5.58116e-104	-1.12922e-103	-4.95347e-104	1.01095e-103	-5.94397e-104	-3.00868e-104	2.65226e-104	5.87678e-104	1.98353e-103	2.66868e-103	-8.38269e-106	-2.04843e-105	-8.55788e-104	1.49724e-103	-7.59023e-104	1.20667e-105	2.97573e-104	-2.77087e-105	-3.60656e-104	-1.59984e-104	-1.93249e-104	-7.89295e-105	-1.1545e-103	7.93394e-104	9.09459e-105	3.17854e-104	-2.29201e-103	-2.08801e-105	-3.81422e-104	3.38524e-105	2.60813e-205
-2.35833e-105	1.57893e-105	2.53987e-105	-3.64241e-105	-8.86747e-105	4.94713e-105	-5.20264e-105	1.01272e-104	1.0721e-104	9.11389e-105	-8.20707e-105	7.64748e-105	2.21093e-105	6.05816e-105	-8.28509e-105	7.66346e-106	-1.56698e-105	-2.86313e-105	2.57013e-105	-5.661e-105	-1.4526e-104	-7.63946e-105	-7.89717e-105	-2.01646e-105	-8.16136e-105	-1.71113e-105	-2.70738e-105	3.88327e-105	9.46791e-105	6.65002e-105	1.30608e-207
8.60998e-106	2.54867e-106	-1.15441e-106	1.23202e-106	7.07395e-107	-3.91745e-106	-1.54614e-105	9.01325e-106	1.12928e-105	-5.11628e-106	3.71503e-106	-7.03761e-106	9.21071e-106	-1.41049e-106	9.79519e-107	-2.1622e-106	-3.77591e-107	1.03363e-105	1.47239e-105	-5.65022e-106	-9.41579e-106	9.92927e-107	8.4453e-106	1.37197e-106	-1.56721e-105	-6.69637e-106	1.90839e-106	-3.48674e-106	3.08908e-106	-1.34703e-105	1.74491e-209
-9.4096e-108	4.97868e-109	-3.77723e-107	1.60051e-106	-9.70076e-109	3.24538e-107	3.02177e-106	6.37029e-108	1.15979e-106	-1.7312e-107	5.43313e-108	-2.21778e-107	1.85537e-107	3.29004e-107	4.45761e-108	1.69095e-106	-1.38258e-107	2.93492e-107	5.88199e-107	-5.99139e-107	9.62565e-107	3.93484e-107	-1.20467e-106	1.6795e-106	-5.57916e-107	-4.84017e-107	3.95917e-107	3.77845e-107	-1.36187e-106	-3.17862e-107	2.53492e-211
-8.48988e-109	9.04681e-108	2.52234e-108	9.64771e-109	1.70142e-108	-5.38344e-108	-6.29551e-109	5.03184e-109	-2.64729e-108	-6.91609e-108	1.00287e-107	2.46238e-108	7.24217e-109	1.21633e-107	-5.3789e-109	-4.19531e-108	-7.23228e-109	-7.16004e-108	5.20549e-108	-3.21867e-108	-3.26958e-108	-7.04966e-108	1.15496e-107	3.77693e-109	-9.11829e-109	1.23571e-107	-4.80667e-109	2.84296e-108	-4.48685e-108	-5.20684e-108	9.42481e-214
5.62832e-109	6.71919e-110	1.98511e-109	2.12701e-109	-9.90581e-110	2.36602e-111	1.23558e-109	-3.62374e-109	-1.50974e-109	9.0635e-109	1.62227e-109	-2.1095e-109	-6.45299e-109	-5.73375e-109	8.84635e-110	2.28114e-109	-4.40234e-109	3.55247e-109	-3.00774e-109	9.62469e-110	-1.11852e-109	-3.03743e-109	-4.10004e-109	-7.37949e-109	-7.29312e-111	-2.01824e-109	-1.37702e-110	-1.26294e-109	-2.08007e-109	-2.05706e-109	3.66214e-216
1.78631e-110	1.16659e-111	1.25142e-110	-4.02182e-111	2.91326e-110	5.76489e-111	-9.01668e-111	-4.62029e-110	-5.16282e-111	2.11518e-111	1.47168e-110	1.90954e-111	7.4601e-113	3.9276e-110	3.57492e-110	2.24214e-110	9.56182e-110	4.22139e-111	1.99174e-110	4.867e-110	2.97352e-111	-9.44891e-111	-1.3434e-110	5.51487e-112	2.10914e-111	-7.43179e-110	2.31665e-111	7.95351e-110	3.76442e-110	-4.1643e-111	3.26641e-218
-3.80097e-111	-7.57085e-112	-7.42257e-111	1.13623e-112	3.03939e-112	-1.022e-110	1.1141e-112	-1.30419e-112	1.47735e-111	1.26228e-112	1.03082e-111	-1.2348e-111	-8.54735e-112	-3.97945e-111	-6.62252e-111	1.28934e-111	-5.09387e-111	1.18298e-110	-9.5441e-111	2.97101e-113	-2.16125e-111	-4.71881e-111	-4.58022e-111	-9.67713e-113	-1.7055e-111	1.7406e-111	-4.363e-113	9.20823e-113	5.27798e-111	1.9647e-111	5.84145e-220
1.35956e-112	4.3401e-112	3.48885e-113	-1.93847e-112	1.7787e-112	-6.79911e-113	1.08686e-112	1.17078e-112	1.01203e-111	6.83925e-113	1.95044e-113	-1.39854e-112	4.0433e-113	2.09351e-112	-3.61188e-113	4.84661e-112	-3.18292e-112	8.49363e-112	8.40433e-113	-1.1548e-112	-8.88241e-112	4.62321e-112	1.08096e-112	3.33521e-113	-1.04847e-111	-5.82784e-113	2.53299e-112	-4.08219e-112	2.39113e-112	-1.73556e-112	4.91734e-222
-5.24086e-114	-8.4272e-114	-6.33319e-113	-1.23492e-113	-2.56742e-113	-3.04678e-114	5.69779e-113	-4.04805e-114	1.46724e-114	3.93841e-115	1.97071e-113	-5.16619e-113	-3.17065e-113	5.25875e-113	2.63142e-113	1.82114e-113	-2.23017e-113	-1.90555e-113	2.62186e-113	-5.06001e-113	1.31131e-113	1.81014e-113	-3.3151e-114	4.76895e-113	-2.40094e-113	2.35105e-114	-8.57524e-114	-1.34681e-113	4.47942e-114	3.15512e-114	2.38078e-224
2.55239e-115	4.56026e-115	1.61619e-114	6.9426e-114	2.10941e-114	-3.39366e-114	-8.7163e-115	6.30644e-114	1.22732e-115	-4.48006e-116	-4.34714e-115	-1.13387e-114	-4.74006e-114	7.08564e-115	-1.22116e-114	-3.6694e-115	-1.06799e-114	-2.57092e-117	1.25621e-114	4.56204e-114	1.83154e-114	-7.26729e-114	-1.28002e-115	2.60609e-114	1.38258e-114	-4.95245e-116	1.06888e-113	-2.15694e-114	-2.14563e-114	1.38883e-115	3.45616e-226
1.2303e-115	-7.37245e-116	-3.4182e-116	1.25311e-115	1.39197e-115	2.21417e-115	2.35267e-115	1.99853e-115	4.54509e-116	-1.96987e-116	-8.33715e-115	-2.28232e-117	-4.84332e-115	-2.07764e-115	1.02627e-115	5.78196e-116	-5.66639e-116	1.7673e-116	7.99941e-116	2.73294e-116	7.47683e-116	-1.17625e-116	1.06921e-115	-1.03154e-114	2.40574e-115	7.82711e-117	2.52754e-116	-1.63104e-116	1.49742e-115	1.02984e-114	3.42402e-228
-8.7426e-117	5.4927e-116	4.61851e-117	-1.24664e-117	-2.41404e-117	5.65748e-117	2.83545e-116	1.21805e-116	-3.61083e-117	-3.16592e-116	1.91622e-117	-4.24636e-117	2.35046e-116	-6.04481e-117	-2.51255e-116	-5.10174e-116	-1.29501e-116	-4.78571e-117	-8.73381e-116	-2.11327e-116	-4.58604e-117	-3.9614e-116	-1.00909e-116	-4.33477e-116	6.12338e-117	5.07404e-117	1.43235e-116	8.78883e-117	6.05994e-117	-7.70816e-117	2.12447e-230
2.07988e-117	1.05909e-117	6.63765e-118	-7.839e-117	5.07195e-118	3.43486e-117	-4.22853e-117	-2.16013e-117	5.42882e-118	3.13803e-119	1.49786e-118	-8.46345e-117	-2.63125e-118	2.67287e-118	-1.07048e-117	3.60476e-118	-2.81327e-117	-1.36879e-117	9.95767e-119	-8.22011e-118	-2.32929e-118	-6.69817e-117	-5.83022e-118	2.54586e-117	3.90517e-118	9.02849e-117	5.49878e-118	-6.07869e-117	-2.84276e-118	-1.59821e-117	3.59074e-232
9.82855e-119	6.64134e-119	1.78712e-118	2.36861e-118	3.32272e-118	-1.04052e-118	-1.66531e-118	1.34571e-118	-4.69994e-119	-3.91816e-119	-3.6866e-118	1.0722e-119	-1.93122e-118	-2.54408e-118	3.4031e-119	-8.87169e-119	-3.49319e-118	-6.67162e-119	2.50455e-118	4.0148e-120	7.9287e-118	6.23262e-119	1.05348e-119	1.80232e-118	1.08434e-118	3.09034e-119	4.75461e-118	1.30448e-118	-9.75454e-119	-7.6192e-118	2.22017e-234
1.38969e-119	-4.17268e-120	2.06185e-119	-3.9836e-120	2.23925e-119	-4.19959e-120	1.19179e-119	-1.76348e-119	-1.38314e-119	-5.42289e-120	1.23129e-119	6.83187e-120	4.69391e-119	-2.78713e-119	6.04858e-120	6.66314e-120	-1.97767e-119	1.08377e-119	1.04199e-119	-8.52529e-120	-1.11001e-119	3.46853e-120	1.07501e-119	-2.18336e-120	-1.70523e-120	1.34476e-119	-2.39436e-119	7.93659e-120	-2.9394e-119	1.29419e-119	7.90061e-237
3.04868e-120	-3.2707e-121	4.72314e-122	-2.16301e-120	-2.9433e-120	-3.96096e-122	-1.35742e-120	-7.05398e-121	-2.21819e-120	6.33127e-120	-1.191e-120	-1.09191e-120	-2.76294e-120	-3.33167e-120	-1.21864e-120	-3.64126e-121	-3.73326e-121	-2.48472e-120	3.49317e-120	5.51904e-121	-2.20297e-120	7.41597e-121	-1.99171e-121	-9.58241e-122	2.54942e-121	1.62428e-120	2.08798e-121	5.93769e-121	7.859e-122	-2.30636e-120	1.25751e-238
1.7707e-121	6.51574e-122	-4.54347e-122	6.3908e-122	7.62882e-122	-1.42605e-121	-7.47844e-122	-9.94128e-122	1.03697e-121	-3.7737e-121	-1.70467e-121	2.00624e-122	1.05977e-122	3.63231e-121	1.51629e-123	-4.07839e-122	-2.38786e-121	-2.46922e-123	1.42506e-121	3.52093e-122	-1.4685e-122	3.72299e-122	3.75226e-122	1.11837e-121	4.75129e-122	1.13681e-122	7.39937e-123	-3.55102e-121	2.66237e-121	-1.31581e-121	7.10541e-241
-1.57865e-123	-3.58458e-123	-1.25596e-122	5.96124e-123	1.21734e-122	1.55104e-123	2.53543e-122	-8.097e-123	1.94322e-122	1.80658e-123	1.26778e-122	1.23557e-122	-8.71883e-123	2.42661e-123	-3.0057e-123	-4.4568e-123	1.04527e-122	-1.02304e-123	-5.50118e-123	-1.17929e-122	-1.04289e-122	5.46039e-123	7.19098e-123	-6.69974e-123	1.74134e-122	2.02302e-122	-5.40894e-122	4.75735e-123	-6.02142e-123	3.03395e-123	6.09375e-243
-8.39774e-124	-3.0189e-124	-2.14234e-124	1.25083e-124	-6.05011e-124	1.64706e-123	2.88711e-124	-1.87836e-123	2.21522e-124	-5.06091e-124	2.88257e-123	-3.6283e-124	-9.36021e-125	1.73805e-124	6.04066e-124	2.73909e-124	2.68194e-124	2.757e-123	-1.01998e-124	-2.23911e-124	9.53472e-125	2.28172e-124	1.9227e-123	3.21971e-123	-6.14593e-124	3.4711e-124	3.20496e-124	1.31335e-123	1.81114e-124	2.06458e-124	4.10325e-245
4.52106e-125	2.88208e-125	-7.39951e-125	1.23307e-124	-5.29464e-125	-1.26377e-124	6.07748e-125	2.29124e-124	-1.44399e-125	-5.81559e-125	-6.49741e-126	-1.24684e-125	2.58995e-125	2.94938e-124	-1.36761e-124	2.78994e-125	-1.76915e-125	5.57411e-124	1.99915e-124	-6.04763e-125	1.05861e-124	-8.41561e-125	1.39685e-124	-3.76525e-125	-1.1002e-125	-1.00495e-125	8.84792e-127	-1.57711e-124	-7.32605e-125	7.69899e-125	6.39701e-247
6.87575e-126	-1.80205e-125	6.47842e-126	1.61427e-126	3.11424e-127	-4.6228e-126	1.10891e-126	1.57766e-126	-7.84286e-126	-3.85036e-126	-1.35436e-126	-2.46981e-126	-3.85856e-127	-7.57261e-127	-5.32369e-126	-2.1103e-126	9.15259e-126	-3.3217e-125	-1.21461e-125	1.60885e-125	6.99122e-126	1.85242e-126	-1.03411e-126	-2.86914e-126	3.53297e-126	3.12527e-125	-1.13795e-126	-5.05497e-126	2.6759e-125	-1.09208e-125	4.06605e-249
-3.19136e-127	2.90059e-128	5.93314e-127	-8.23573e-128	-4.41632e-127	3.98551e-126	2.0962e-126	-8.00928e-127	6.64173e-127	5.29857e-128	5.29384e-128	3.5253e-127	-7.20584e-127	9.6878e-128	-9.58495e-127	-8.29522e-127	-2.87742e-128	4.45672e-126	9.88236e-127	1.20827e-126	6.28754e-127	-4.33743e-127	-1.31475e-127	1.56207e-127	3.57168e-127	-1.84987e-127	-2.88584e-126	2.69813e-128	-7.1119e-127	5.33657e-127	5.64889e-251
-1.88172e-128	-5.05297e-128	5.82264e-128	-1.62741e-127	-8.18894e-128	-8.62522e-128	-2.64847e-128	-7.62608e-129	-1.12192e-127	-6.8701e-128	2.70685e-129	-2.51748e-127	1.17226e-127	3.45508e-128	2.13287e-127	9.00374e-128	6.36814e-129	1.46259e-127	2.98939e-128	3.95445e-128	7.38234e-128	-6.84432e-129	1.49739e-128	3.59653e-129	3.13412e-128	-3.18948e-128	-1.51883e-128	3.38665e-128	4.55373e-128	-2.01774e-128	2.32394e-253
2.45917e-128	-5.99788e-129	7.72328e-129	7.73562e-129	2.75051e-129	-3.12217e-130	1.53569e-128	8.33191e-129	-3.83092e-129	-4.85507e-129	-2.28395e-129	-1.75895e-128	9.5659e-129	-7.53808e-129	2.6844e-128	-2.36131e-129	-7.60363e-129	-2.27405e-129	1.06357e-128	-2.53958e-129	-9.89845e-129	-6.80137e-129	-2.15732e-128	3.37365e-129	-1.43302e-129	8.70552e-130	-2.32744e-129	-1.49331e-128	-1.76061e-129	-3.0199e-129	3.34751e-255
6.14399e-131	-1.80288e-130	-1.17628e-129	-1.75889e-129	-9.30465e-130	7.86956e-130	5.57729e-130	-9.72187e-130	-1.15678e-130	8.82533e-130	-4.6946e-130	6.26091e-130	-8.92082e-130	-5.43845e-130	-1.92467e-130	-6.00405e-130	-3.70044e-130	-1.83149e-130	8.01493e-131	3.15415e-130	-1.17001e-129	-5.35389e-131	-1.72951e-129	-1.35419e-129	-8.51262e-130	3.36129e-130	-7.37894e-130	3.79129e-130	-3.42236e-130	-3.19817e-130	1.83671e-257
1.98825e-131	5.45104e-132	-1.74356e-130	-2.81643e-131	1.42967e-131	-1.07566e-131	-2.10196e-131	1.64746e-130	-1.1144e-131	-2.08647e-132	9.78248e-132	-2.64689e-132	-1.62126e-130	-3.39321e-132	3.45547e-131	6.95127e-132	1.15186e-131	3.22339e-131	-2.3078e-131	-6.95008e-131	-2.20408e-131	3.32312e-132	8.639e-131	-1.69808e-132	-1.03477e-130	-5.70401e-131	1.18968e-131	-1.59297e-131	1.42149e-131	2.56682e-132	1.16354e-259
-1.49721e-133	4.86874e-133	1.16663e-133	3.56751e-132	-1.1382e-131	-5.52603e-132	6.57427e-132	-5.678e-133	1.44495e-131	-1.55432e-132	-2.08055e-132	2.63895e-132	-4.15936e-132	7.43522e-132	5.05829e-132	1.39306e-133	-1.02423e-132	-4.59337e-132	-7.72196e-132	4.02943e-132	-8.67938e-132	-3.0895e-133	-1.4868e-131	-7.17042e-133	-2.20735e-132	4.03475e-132	-5.90069e-132	-1.22159e-131	1.8214e-132	-9.54806e-133	1.14176e-261
2.02145e-133	-8.12849e-133	1.98607e-133	2.98097e-133	2.72934e-133	-6.89913e-134	-5.93193e-133	2.21309e-133	3.64383e-133	8.27137e-133	-2.2203e-133	-9.73089e-133	-9.36031e-134	1.1e-132	-1.34279e-133	-1.70916e-133	-3.5536e-133	-4.73415e-133	1.83721e-132	2.39369e-134	1.17883e-133	8.80305e-134	-2.47774e-133	-1.92285e-133	2.4565e-134	2.34378e-133	1.22388e-132	8.91124e-133	-1.94043e-133	-3.27087e-134	1.06217e-263
-8.26616e-135	1.42126e-134	-6.23408e-134	5.55909e-135	-4.13298e-134	3.7154e-134	4.82304e-134	-3.9651e-134	2.95571e-134	3.24397e-135	6.04578e-134	-1.40164e-134	7.69313e-135	-4.30331e-134	-3.35176e-134	-3.99604e-134	-4.38217e-134	-1.3081e-134	-1.35293e-134	1.1515e-133	4.16075e-134	-3.28405e-134	-6.65592e-134	6.62883e-134	8.85114e-135	3.4917e-135	-2.31449e-136	-1.0981e-133	-8.86985e-134	-5.41699e-135	6.77551e-266
-8.26115e-136	6.66341e-136	1.82421e-136	4.29995e-135	-7.00933e-136	3.95114e-136	4.78549e-135	2.31311e-135	-2.39305e-135	7.01831e-137	-1.83748e-135	-1.97997e-135	5.69325e-135	-3.0417e-136	-7.84719e-136	2.9214e-135	-2.10813e-135	5.32422e-135	-1.62168e-135	-1.27256e-135	-7.79086e-135	-3.37636e-135	-2.87448e-137	1.36169e-135	-2.31278e-135	-6.96133e-136	1.07591e-135	2.06588e-135	2.07339e-135	-2.41949e-135	2.35637e-268
-4.33898e-137	8.48195e-137	1.70231e-136	-2.77861e-136	7.15711e-136	6.93563e-137	-2.45148e-136	-3.6257e-137	-2.90366e-137	3.02234e-136	-3.14796e-136	9.97539e-137	5.47246e-136	-2.94466e-136	2.50126e-136	-8.48982e-137	1.18629e-136	1.00433e-135	-1.90331e-136	-1.67435e-136	-8.55984e-136	5.60035e-136	-1.00454e-136	-6.6926e-136	1.07519e-135	-1.94402e-135	-7.79774e-136	2.05687e-137	-6.44766e-136	-2.05622e-136	9.94402e-270
-7.22358e-137	2.79561e-137	6.93504e-138	1.81732e-137	-5.30676e-137	-2.01188e-137	-2.5195e-138	-3.36708e-138	-6.54295e-137	-3.67165e-138	1.14961e-136	1.4008e-137	1.07155e-137	-4.96298e-137	-8.46107e-138	-3.75604e-137	-1.9984e-137	-3.46761e-138	-6.22519e-138	-1.4772e-137	2.44707e-137	4.83573e-137	6.11666e-138	3.36349e-138	-2.73427e-137	1.85583e-137	-3.48099e-137	5.34062e-137	5.73637e-138	8.62515e-138	4.03011e-272
5.29708e-139	5.94379e-138	-5.43868e-138	-1.6106e-138	-1.92016e-138	2.39871e-138	-3.49348e-139	2.7072e-138	-6.71483e-138	-2.43226e-139	-4.27969e-138	-2.10586e-139	6.7087e-140	-8.91442e-138	4.7539e-138	1.27365e-138	6.79969e-139	-3.42007e-138	1.70786e-138	1.27818e-138	1.00235e-137	-7.37562e-139	2.28519e-138	-3.33584e-139	-3.78043e-138	-1.6281e-138	2.42002e-139	1.33114e-138	4.89489e-139	3.44805e-138	4.05835e-274
-1.02405e-139	5.32345e-139	-1.61537e-139	-1.28492e-140	-3.14327e-139	-3.35691e-140	-3.12447e-139	5.56966e-140	-3.31074e-139	-2.83504e-139	2.69341e-139	-1.16285e-139	6.95178e-140	-7.60154e-140	2.35528e-139	-4.49886e-141	-9.50946e-141	3.72658e-139	-2.19522e-139	1.84169e-139	-2.68486e-140	1.27545e-139	-5.75419e-140	-1.44983e-138	-2.74849e-140	-3.25679e-140	5.89948e-139	-4.67422e-139	-9.72374e-140	-2.38747e-140	3.7847e-276
6.67619e-141	4.46595e-141	4.82786e-140	1.80854e-140	3.21256e-142	1.27967e-141	4.31427e-140	1.2199e-140	-4.18927e-141	1.23335e-140	1.21536e-140	-4.23683e-140	2.18702e-140	-2.26554e-140	2.75126e-140	-4.07299e-140	-6.43832e-141	-7.1316e-140	4.33052e-142	4.43272e-141	-5.5241e-140	6.13604e-140	2.93816e-140	-8.30406e-141	-2.04655e-141	1.74483e-140	-1.60496e-140	-1.19199e-140	-4.49484e-140	-3.68618e-141	2.58926e-278
-1.2756e-142	7.49775e-141	1.28309e-141	-2.6988e-142	2.78487e-141	-1.09296e-141	-2.02e-141	8.09794e-142	-2.57915e-143	1.75681e-141	-3.42175e-141	-3.35271e-141	-1.07244e-141	-3.2331e-142	8.21676e-142	-2.98457e-141	4.57599e-143	-5.97837e-142	1.89604e-141	1.39649e-142	-1.73721e-141	4.81863e-142	2.7447e-142	-1.58618e-141	-3.34865e-142	-6.12784e-142	-4.75658e-141	3.04898e-141	9.67616e-142	-5.93867e-143	1.51676e-280
-1.62146e-142	1.12194e-142	-1.00411e-142	-3.0587e-143	2.63311e-142	1.59067e-143	2.51535e-142	-1.06962e-142	-1.29699e-143	3.71401e-142	2.21885e-143	3.40817e-142	-1.42595e-142	-1.54221e-143	1.56183e-142	4.82825e-142	2.08043e-142	5.12897e-143	-1.36532e-142	-5.38932e-143	-1.14457e-143	-5.13641e-143	4.99389e-144	-3.28384e-143	-1.10961e-142	1.34706e-142	-2.52736e-142	8.05933e-143	-8.25822e-143	-8.19169e-143	9.12723e-283
-3.2442e-145	9.68647e-144	-2.10871e-143	3.83224e-144	1.42537e-143	-5.58749e-144	1.75051e-143	-3.10583e-143	5.54032e-144	2.26796e-143	4.58812e-144	3.23763e-144	-1.05636e-143	-1.38876e-143	2.36502e-143	-4.83047e-143	-1.55402e-144	-2.70378e-143	-2.03024e-143	-1.36378e-143	9.95774e-144	7.64595e-145	6.90943e-144	5.02636e-144	7.55524e-145	-3.13632e-144	-1.92024e-143	1.03698e-143	1.30479e-143	1.38781e-143	8.18634e-285
-3.05742e-145	-4.90715e-145	-3.0593e-144	1.02803e-144	3.43818e-144	3.32478e-144	8.83736e-145	-1.12559e-144	4.54167e-145	-1.3145e-144	-2.27278e-145	2.60354e-145	3.56697e-145	5.97539e-146	-3.01738e-144	1.40441e-144	3.25206e-145	-9.46187e-145	-2.20442e-145	1.06931e-144	5.61003e-145	1.08825e-144	-9.45577e-146	9.60182e-145	-1.12398e-144	8.19837e-145	5.50701e-144	2.17138e-144	-1.84482e-146	-1.54175e-144	9.29127e-287
3.28111e-145	8.18092e-147	1.31655e-145	3.12752e-146	1.63618e-145	-1.2842e-145	4.62803e-145	-3.20994e-146	6.87198e-146	-1.66967e-146	2.51469e-145	-6.29474e-146	2.59728e-146	-1.20993e-146	2.98689e-146	2.48164e-146	1.02564e-145	4.61329e-147	-4.07664e-146	1.77421e-145	8.20747e-146	-2.74334e-145	-1.42359e-145	-9.25493e-146	5.11901e-145	-2.153e-145	-1.29901e-145	-3.20651e-146	3.19765e-145	3.2226e-145	1.14595e-288
3.30722e-147	3.24604e-146	8.34424e-147	8.19025e-147	-6.9224e-147	-5.70379e-147	5.21629e-148	4.17362e-147	-1.15031e-147	-5.21813e-147	9.34333e-147	2.73504e-146	1.28263e-146	-5.36874e-147	-3.00969e-147	2.2947e-146	2.66891e-148	-2.3028e-146	-5.82639e-148	-1.44397e-147	-1.095e-146	-3.30013e-146	1.06283e-146	-7.86529e-147	3.29905e-147	-2.23267e-147	5.99001e-147	-1.08626e-147	-2.77866e-146	6.09856e-147	5.67113e-291
-1.02896e-147	-1.75627e-147	1.81833e-148	1.31608e-147	-1.74618e-148	-8.1508e-148	7.62249e-148	1.01206e-147	-7.29848e-148	1.57515e-147	9.21479e-149	3.59915e-147	1.75552e-147	-5.7678e-148	-6.60374e-149	4.06152e-148	-1.02594e-148	1.36158e-147	-2.57436e-147	9.57627e-148	2.47527e-147	9.38116e-148	1.48913e-147	-5.84938e-148	3.9228e-148	2.90723e-149	-6.95189e-148	-2.5254e-148	-1.74467e-148	-5.08584e-149	4.74788e-293
-1.41454e-148	-7.36803e-149	-7.85198e-149	-3.80227e-148	-2.24267e-148	7.99246e-149	-1.55421e-148	-3.14506e-148	-2.39616e-148	2.37011e-148	-1.20522e-148	-1.00699e-151	1.63734e-148	6.871e-149	-3.93568e-149	1.50195e-149	-2.01723e-149	7.83221e-149	-6.44821e-150	-1.33028e-148	1.29951e-148	-1.28378e-148	4.79957e-149	-9.83477e-149	1.06157e-148	1.41179e-148	-1.42121e-148	-4.25652e-149	8.01464e-151	-4.20467e-149	6.41952e-295
3.51328e-150	7.92609e-151	3.40795e-150	6.25006e-150	3.00692e-150	2.23024e-149	8.96334e-150	-1.59427e-150	1.27363e-149	1.2927e-149	3.54517e-150	3.45271e-150	3.74089e-150	1.4709e-150	1.81583e-150	2.20868e-150	-1.21578e-150	3.34098e-150	2.22597e-150	1.2299e-149	-3.90045e-149	7.63378e-150	4.44357e-150	-4.10755e-150	5.91137e-150	-5.72183e-150	-1.35672e-150	8.48713e-150	3.56631e-150	4.79657e-150	2.9935e-297
-1.21102e-150	4.35188e-151	4.59836e-151	1.40521e-150	-1.41812e-150	4.99587e-152	-2.55381e-151	-1.70976e-150	3.73633e-151	3.43826e-151	-8.79861e-151	-7.65235e-151	8.96599e-152	-3.56787e-151	6.05403e-151	1.95624e-150	-3.30265e-151	-2.23582e-151	-6.65598e-152	-2.23629e-150	2.23637e-151	-6.39823e-151	-9.3462e-152	-4.37264e-151	2.09865e-150	3.44659e-151	5.06466e-151	-1.67393e-151	2.10319e-150	-3.35067e-150	4.10723e-299
-7.05234e-152	1.46324e-152	1.47919e-151	-2.40228e-151	-3.66537e-152	1.90388e-152	-1.7299e-151	-2.86756e-153	-9.77545e-152	1.37025e-151	-6.18704e-152	-3.22435e-152	-1.32017e-151	2.1944e-152	-4.79949e-152	-3.91616e-152	-4.24075e-152	-1.43698e-152	-5.02533e-152	3.4815e-152	2.8699e-152	-2.7968e-151	-4.30892e-152	3.20911e-152	-1.50358e-152	3.93719e-152	1.01687e-151	1.24919e-151	-2.45096e-152	2.82968e-152	2.8816e-301
8.5751e-153	1.58957e-152	-4.92661e-153	-6.56014e-153	-7.53439e-153	-4.71444e-153	-5.76703e-153	-2.6558e-153	-1.15671e-152	-1.82716e-152	7.37815e-154	-4.99622e-153	-1.38321e-152	4.33242e-153	1.00708e-152	-6.15434e-154	-6.60338e-153	3.35729e-153	-1.98778e-153	-4.79159e-153	-9.10238e-153	2.81973e-152	-3.08542e-152	-1.04825e-152	-1.24825e-153	1.41677e-152	-4.78981e-154	-4.29096e-153	6.66586e-153	-2.29545e-153	3.61009e-303
-1.93763e-153	7.37468e-154	-2.24288e-154	-9.55565e-154	1.05667e-154	2.55607e-154	-7.81163e-154	1.11534e-154	-1.13268e-154	-8.77505e-154	1.66314e-153	-9.75961e-155	1.42287e-154	3.12394e-154	2.90595e-154	1.441e-153	7.48967e-155	-1.08776e-154	2.03637e-154	-1.2346e-153	-1.38176e-154	3.73156e-154	1.1862e-153	2.97207e-154	1.29089e-154	4.94733e-154	1.6488e-154	1.92652e-153	1.71009e-155	-1.61715e-154	1.90614e-305
-2.7308e-155	-3.27415e-156	-1.51353e-156	-5.06931e-155	1.5863e-156	-1.20036e-155	-7.67505e-155	-1.49792e-154	-1.49821e-155	-7.56024e-155	3.63801e-155	-6.0594e-155	-4.79047e-155	1.34349e-154	-9.40673e-156	5.46318e-155	1.02857e-155	1.42145e-154	-4.9453e-156	1.69863e-155	7.24403e-155	7.31654e-156	-5.32741e-155	-4.86549e-155	1.1088e-154	4.10749e-155	5.6701e-155	-1.47839e-155	1.6587e-155	3.38218e-156	1.14989e-307
-1.75242e-155	-6.79904e-156	1.37405e-156	-2.44755e-156	-8.26704e-156	6.38255e-156	7.51573e-156	3.36622e-156	7.37476e-156	-4.34695e-156	-3.36957e-156	4.64729e-156	1.55887e-156	7.27617e-158	-3.9337e-156	-4.14136e-156	-3.67303e-157	-2.75778e-156	-3.11578e-156	6.11098e-156	-1.28193e-155	-2.9829e-156	-1.598e-156	-4.3665e-156	-9.33376e-157	7.50804e-156	-5.67088e-157	-8.74777e-157	1.89396e-156	2.0795e-156	0
2.05388e-158	3.7429e-158	-6.6551e-158	-3.15199e-157	-1.15846e-156	-1.33644e-156	3.95381e-157	1.68068e-156	6.6449e-157	-1.00564e-156	1.94945e-157	1.2564e-156	-4.96263e-157	3.82969e-157	-8.6307e-158	6.56742e-158	-5.20944e-158	-3.98254e-157	1.20575e-156	6.49682e-158	-1.16704e-157	-3.96575e-157	4.6561e-157	-5.58807e-159	-1.72537e-157	6.57437e-157	2.91982e-157	4.43175e-157	4.3644e-157	6.39414e-157	0
1.19332e-157	8.99694e-159	-2.65089e-158	2.54415e-158	3.75899e-158	-1.11881e-158	1.20594e-158	1.03635e-157	3.59942e-159	4.79162e-158	7.29708e-158	4.48799e-159	-7.67694e-158	8.01681e-159	3.50649e-159	-4.93892e-159	3.76764e-158	-3.26331e-158	-5.47548e-159	-5.79926e-158	-3.21813e-158	-5.06375e-158	1.10298e-158	-5.93917e-158	-3.42424e-159	-9.06006e-159	1.29818e-158	1.28887e-158	-8.48367e-158	-5.1221e-159	0
-8.14363e-159	3.23949e-159	7.4082e-160	2.04552e-159	3.37716e-159	-1.4684e-159	1.16853e-159	2.22385e-159	-4.38378e-159	9.06644e-160	9.36012e-159	-9.879e-160	5.46956e-159	6.10087e-159	-1.31166e-159	1.05182e-159	-5.30606e-159	-3.71624e-160	-1.68929e-159	-1.30286e-159	5.32632e-159	-2.82147e-159	-1.88059e-159	6.6498e-159	8.05194e-159	-2.9113e-159	-2.43888e-159	-3.29734e-159	-9.22532e-159	-1.41006e-159	0
3.64964e-161	2.55309e-161	-3.26996e-160	-4.03359e-161	-3.65927e-160	-1.14066e-160	-1.05768e-159	1.21572e-160	3.04381e-160	5.27601e-160	2.91587e-160	-1.2643e-160	4.87306e-161	5.02561e-160	-1.6919e-160	-4.02984e-160	1.22877e-160	3.12752e-160	-3.4761e-160	-1.08374e-160	1.65914e-160	1.28368e-160	1.3218e-159	-1.17236e-160	5.75969e-160	-3.16748e-160	4.44099e-160	-2.23417e-160	-8.03151e-160	3.59885e-160	0
-3.18155e-162	1.76938e-162	5.67142e-163	-4.95111e-162	4.30476e-163	-4.72645e-161	-5.64695e-161	-6.02937e-161	3.8083e-161	5.44057e-161	-1.43471e-161	-4.14583e-161	2.90559e-162	-3.81503e-161	-2.67789e-161	-8.07375e-162	-5.99878e-161	-6.85879e-162	8.07285e-161	3.05386e-162	4.62521e-162	1.65471e-161	2.05503e-161	1.17558e-161	-3.62733e-161	-7.55724e-162	-1.0989e-163	-8.60002e-162	-1.48605e-162	1.59101e-161	0
-5.96639e-162	-3.21303e-162	6.74514e-162	-7.96348e-162	-7.03519e-162	-4.4284e-162	2.75856e-162	-1.26618e-162	4.60465e-162	-1.68742e-163	2.02081e-162	7.85931e-164	3.24422e-162	-4.53797e-162	1.54138e-162	3.43253e-162	-1.53065e-162	-6.03986e-163	1.66068e-162	1.27487e-161	5.44651e-163	3.80338e-162	-1.47338e-164	2.66963e-163	-3.38669e-162	-2.44326e-162	2.37799e-162	-4.59123e-162	1.52213e-162	-5.62735e-162	0
1.31762e-163	-4.27978e-163	3.00836e-163	7.04646e-163	8.00673e-163	-5.49887e-163	-1.57289e-163	-4.10557e-164	-1.75206e-163	-7.71569e-163	4.55095e-165	-3.27631e-163	4.88275e-163	-1.45019e-162	2.51498e-163	7.36374e-163	1.17407e-162	4.36691e-163	7.0744e-163	-3.73356e-163	-6.88211e-163	2.41677e-163	-1.07035e-162	5.4663e-163	4.90174e-163	-2.22692e-163	1.92553e-163	2.79755e-163	-3.16042e-163	-6.26156e-163	0
1.31762e-163	-4.27978e-163	3.00836e-163	7.04646e-163	8.00673e-163	-5.49887e-163	-1.57289e-163	-4.10557e-164	-1.75206e-163	-7.71569e-163	4.55095e-165	-3.27631e-163	4.88275e-163	-1.45019e-162	2.51498e-163	7.36374e-163	1.17407e-162	4.36691e-163	7.0744e-163	-3.73356e-163	-6.88211e-163	2.41677e-163	-1.07035e-162	5.4663e-163	4.90174e-163	-2.22692e-163	1.92553e-163	2.79755e-163	-3.16042e-163	-6.26156e-163	0
1.31762e-163	-4.27978e-163	3.00836e-163	7.04646e-163	8.00673e-163	-5.49887e-163	-1.57289e-163	-4.10557e-164	-1.75206e-163	-7.71569e-163	4.55095e-165	-3.27631e-163	4.88275e-163	-1.45019e-162	2.51498e-163	7.36374e-163	1.17407e-162	4.36691e-163	7.0744e-163	-3.73356e-163	-6.88211e-163	2.41677e-163	-1.07035e-162	5.4663e-163	4.90174e-163	-2.22692e-163	1.92553e-163	2.79755e-163	-3.16042e-163	-6.26156e-163	0
1.31762e-163	-4.27978e-163	3.00836e-163	7.04646e-163	8.00673e-163	-5.49887e-163	-1.57289e-163	-4.10557e-164	-1.75206e-163	-7.71569e-163	4.55095e-165	-3.27631e-163	4.88275e-163	-1.45019e-162	2.51498e-163	7.36374e-163	1.17407e-162	4.36691e-163	7.0744e-163	-3.73356e-163	-6.88211e-163	2.41677e-163	-1.07035e-162	5.4663e-163	4.90174e-163	-2.22692e-163	1.92553e-163	2.79755e-163	-3.16042e-163	-6.26156e-163	0
1.31762e-163	-4.27978e-163	3.00836e-163	7.04646e-163	8.00673e-163	-5.49887e-163	-1.57289e-163	-4.10557e-164	-1.75206e-163	-7.71569e-163	4.55095e-165	-3.27631e-163	4.88275e-163	-1.45019e-162	2.51498e-163	7.36374e-163	1.17407e-162	4.36691e-163	7.0744e-163	-3.73356e-163	-6.88211e-163	2.41677e-163	-1.07035e-162	5.4663e-163	4.90174e-163	-2.22692e-163	1.92553e-163	2.79755e-163	-3.16042e-163	-6.26156e-163	0
1.31762e-163	-4.27978e-163	3.00836e-163	7.04646e-163	8.00673e-163	-5.49887e-163	-1.57289e-163	-4.10557e-164	-1.75206e-163	-7.71569e-163	4.55095e-165	-3.27631e-163	4.88275e-163	-1.45019e-162	2.51498e-163	7.36374e-163	1.17407e-162	4.36691e-163	7.0744e-163	-3.73356e-163	-6.88211e-163	2.41677e-163	-1.07035e-162	5.4663e-163	4.90174e-163	-2.22692e-163	1.92553e-163	2.79755e-163	-3.16042e-163	-6.26156e-163	0
1.31762e-163	-4.27978e-163	3.00836e-163	7.04646e-163	8.00673e-163	-5.49887e-163	-1.57289e-163	-4.10557e-164	-1.75206e-163	-7.71569e-163	4.55095e-165	-3.27631e-163	4.88275e-163	-1.45019e-162	2.51498e-163	7.36374e-163	1.17407e-162	4.36691e-163	7.0744e-163	-3.73356e-163	-6.88211e-163	2.41677e-163	-1.07035e-162	5.4663e-163	4.90174e-163	-2.22692e-163	1.92553e-163	2.79755e-163	-3.16042e-163	-6.26156e-163	0
1.31762e-163	-4.27978e-163	3.00836e-163	7.04646e-163	8.00673e-163	-5.49887e-163	-1.57289e-163	-4.10557e-164	-1.75206e-163	-7.71569e-163	4.55095e-165	-3.27631e-163	4.88275e-163	-1.45019e-162	2.51498e-163	7.36374e-163	1.17407e-162	4.36691e-163	7.0744e-163	-3.73356e-163	-6.88211e-163	2.41677e-163	-1.07035e-162	5.4663e-163	4.90174e-163	-2.22692e-163	1.92553e-163	2.79755e-163	-3.16042e-163	-6.26156e-163	0
1.31762e-163	-4.27978e-163	3.00836e-163	7.04646e-163	8.00673e-163	-5.49887e-163	-1.57289e-163	-4.10557e-164	-1.75206e-163	-7.71569e-163	4.55095e-165	-3.27631e-163	4.88275e-163	-1.45019e-162	2.51498e-163	7.36374e-163	1.17407e-162	4.36691e-163	7.0744e-163	-3.73356e-163	-6.88211e-163	2.41677e-163	-1.07035e-162	5.4663e-163	4.90174e-163	-2.22692e-163	1.92553e-163	2.79755e-163	-3.16042e-163	-6.26156e-163	0
1.31762e-163	-4.27978e-163	3.00836e-163	7.04646e-163	8.00673e-163	-5.49887e-163	-1.57289e-163	-4.10557e-164	-1.75206e-163	-7.71569e-163	4.55095e-165	-3.27631e-163	4.88275e-163	-1.45019e-162	2.51498e-163	7.36374e-163	1.17407e-162	4.36691e-163	7.0744e-163	-3.73356e-163	-6.88211e-163	2.41677e-163	-1.07035e-162	5.4663e-163	4.90174e-163	-2.22692e-163	1.92553e-163	2.79755e-163	-3.16042e-163	-6.26156e-163	0
1.31762e-163	-4.27978e-163	3.00836e-163	7.04646e-163	8.00673e-163	-5.49887e-163	-1.57289e-163	-4.10557e-164	-1.75206e-163	-7.71569e-163	4.55095e-165	-3.27631e-163	4.88275e-163	-1.45019e-162	2.51498e-163	7.36374e-163	1.17407e-162	4.36691e-163	7.0744e-163	-3.73356e-163	-6.88211e-163	2.41677e-163	-1.07035e-162	5.4663e-163	4.90174e-163	-2.22692e-163	1.92553e-163	2.79755e-163	-3.16042e-163	-6.26156e-163	0
1.31762e-163	-4.27978e-163	3.00836e-163	7.04646e-163	8.00673e-163	-5.49887e-163	-1.57289e-163	-4.10557e-164	-1.75206e-163	-7.71569e-163	4.55095e-165	-3.27631e-163	4.88275e-163	-1.45019e-162	2.51498e-163	7.36374e-163	1.17407e-162	4.36691e-163	7.0744e-163	-3.73356e-163	-6.88211e-163	2.41677e-163	-1.07035e-162	5.4663e-163	4.90174e-163	-2.22692e-163	1.92553e-163	2.79755e-163	-3.16042e-163	-6.26156e-163	0
1.31762e-163	-4.27978e-163	3.00836e-163	7.04646e-163	8.00673e-163	-5.49887e-163	-1.57289e-163	-4.10557e-164	-1.75206e-163	-7.71569e-163	4.55095e-165	-3.27631e-163	4.88275e-163	-1.45019e-162	2.51498e-163	7.36374e-163	1.17407e-162	4.36691e-163	7.0744e-163	-3.73356e-163	-6.88211e-163	2.41677e-163	-1.07035e-162	5.4663e-163	4.90174e-163	-2.22692e-163	1.92553e-163	2.79755e-163	-3.16042e-163	-6.26156e-163	0
1.31762e-163	-4.27978e-163	3.00836e-163	7.04646e-163	8.00673e-163	-5.49887e-163	-1.57289e-163	-4.10557e-164	-1.75206e-163	-7.71569e-163	4.55095e-165	-3.27631e-163	4.88275e-163	-1.45019e-162	2.51498e-163	7.36374e-163	1.17407e-162	4.36691e-163	7.0744e-163	-3.73356e-163	-6.88211e-163	2.41677e-163	-1.07035e-162	5.4663e-163	4.90174e-163	-2.22692e-163	1.92553e-163	2.79755e-163	-3.16042e-163	-6.26156e-163	0
1.31762e-163	-4.27978e-163	3.00836e-163	7.04646e-163	8.00673e-163	-5.49887e-163	-1.57289e-163	-4.10557e-164	-1.75206e-163	-7.71569e-163	4.55095e-165	-3.27631e-163	4.88275e-163	-1.45019e-162	2.51498e-163	7.36374e-163	1.17407e-162	4.36691e-163	7.0744e-163	-3.73356e-163	-6.88211e-163	2.41677e-163	-1.07035e-162	5.4663e-163	4.90174e-163	-2.22692e-163	1.92553e-163	2.79755e-163	-3.16042e-163	-6.26156e-163	0
1.31762e-163	-4.27978e-163	3.00836e-163	7.04646e-163	8.00673e-163	-5.49887e-163	-1.57289e-163	-4.10557e-164	-1.75206e-163	-7.71569e-163	4.55095e-165	-3.27631e-163	4.88275e-163	-1.45019e-162	2.51498e-163	7.36374e-163	1.17407e-162	4.36691e-163	7.0744e-163	-3.73356e-163	-6.88211e-163	2.41677e-163	-1.07035e-162	5.4663e-163	4.90174e-163	-2.22692e-163	1.92553e-163	2.79755e-163	-3.16042e-163	-6.26156e-163	0
1.31762e-163	-4.27978e-163	3.00836e-163	7.04646e-163	8.00673e-163	-5.49887e-163	-1.57289e-163	-4.10557e-164	-1.75206e-163	-7.71569e-163	4.55095e-165	-3.27631e-163	4.88275e-163	-1.45019e-162	2.51498e-163	7.36374e-163	1.17407e-162	4.36691e-163	7.0744e-163	-3.73356e-163	-6.88211e-163	2.41677e-163	-1.07035e-162	5.4663e-163	4.90174e-163	-2.22692e-163	1.92553e-163	2.79755e-163	-3.16042e-163	-6.26156e-163	0
1.31762e-163	-4.27978e-163	3.00836e-163	7.04646e-163	8.00673e-163	-5.49887e-163	-1.57289e-163	-4.10557e-164	-1.75206e-163	-7.71569e-163	4.55095e-165	-3.27631e-163	4.88275e-163	-1.45019e-162	2.51498e-163	7.36374e-163	1.17407e-162	4.36691e-163	7.0744e-163	-3.73356e-163	-6.88211e-163	2.41677e-163	-1.07035e-162	5.4663e-163	4.90174e-163	-2.22692e-163	1.92553e-163	2.79755e-163	-3.16042e-163	-6.26156e-163	0
1.31762e-163	-4.27978e-163	3.00836e-163	7.04646e-163	8.00673e-163	-5.49887e-163	-1.57289e-163	-4.10557e-164	-1.75206e-163	-7.71569e-163	4.55095e-165	-3.27631e-163	4.88275e-163	-1.45019e-162	2.51498e-163	7.36374e-163	1.17407e-162	4.36691e-163	7.0744e-163	-3.73356e-163	-6.88211e-163	2.41677e-163	-1.07035e-162	5.4663e-163	4.90174e-163	-2.22692e-163	1.92553e-163	2.79755e-163	-3.16042e-163	-6.26156e-163	0
1.31762e-163	-4.27978e-163	3.00836e-163	7.04646e-163	8.00673e-163	-5.49887e-163	-1.57289e-163	-4.10557e-164	-1.75206e-163	-7.71569e-163	4.55095e-165	-3.27631e-163	4.88275e-163	-1.45019e-162	2.51498e-163	7.36374e-163	1.17407e-162	4.36691e-163	7.0744e-163	-3.73356e-163	-6.88211e-163	2.41677e-163	-1.07035e-162	5.4663e-163	4.90174e-163	-2.22692e-163	1.92553e-163	2.79755e-163	-3.16042e-163	-6.26156e-163	0
1.31762e-163	-4.27978e-163	3.00836e-163	7.04646e-163	8.00673e-163	-5.49887e-163	-1.57289e-163	-4.10557e-164	-1.75206e-163	-7.71569e-163	4.55095e-165	-3.27631e-163	4.88275e-163	-1.45019e-162	2.51498e-163	7.36374e-163	1.17407e-162	4.36691e-163	7.0744e-163	-3.73356e-163	-6.88211e-163	2.41677e-163	-1.07035e-162	5.4663e-163	4.90174e-163	-2.22692e-163	1.92553e-163	2.79755e-163	-3.16042e-163	-6.26156e-163	0
1.31762e-163	-4.27978e-163	3.00836e-163	7.04646e-163	8.00673e-163	-5.49887e-163	-1.57289e-163	-4.10557e-164	-1.75206e-163	-7.71569e-163	4.55095e-165	-3.27631e-163	4.88275e-163	-1.45019e-162	2.51498e-163	7.36374e-163	1.17407e-162	4.36691e-163	7.0744e-163	-3.73356e-163	-6.88211e-163	2.41677e-163	-1.07035e-162	5.4663e-163	4.90174e-163	-2.22692e-163	1.92553e-163	2.79755e-163	-3.16042e-163	-6.26156e-163	0
1.31762e-163	-4.27978e-163	3.00836e-163	7.04646e-163	8.00673e-163	-5.49887e-163	-1.57289e-163	-4.10557e-164	-1.75206e-163	-7.71569e-163	4.55095e-165	-3.27631e-163	4.88275e-163	-1.45019e-162	2.51498e-163	7.36374e-163	1.17407e-162	4.36691e-163	7.0744e-163	-3.73356e-163	-6.88211e-163	2.41677e-163	-1.07035e-162	5.4663e-163	4.90174e-163	-2.22692e-163	1.92553e-163	2.79755e-163	-3.16042e-163	-6.26156e-163	0
1.31762e-163	-4.27978e-163	3.00836e-163	7.04646e-163	8.00673e-163	-5.49887e-163	-1.57289e-163	-4.10557e-164	-1.75206e-163	-7.71569e-163	4.55095e-165	-3.27631e-163	4.88275e-163	-1.45019e-162	2.51498e-163	7.36374e-163	1.17407e-162	4.36691e-163	7.0744e-163	-3.73356e-163	-6.88211e-163	2.41677e-163	-1.07035e-162	5.4663e-163	4.90174e-163	-2.22692e-163	1.92553e-163	2.79755e-163	-3.16042e-163	-6.26156e-163	0
1.31762e-163	-4.27978e-163	3.00836e-163	7.04646e-163	8.00673e-163	-5.49887e-163	-1.57289e-163	-4.10557e-164	-1.75206e-163	-7.71569e-163	4.55095e-165	-3.27631e-163	4.88275e-163	-1.45019e-162	2.51498e-163	7.36374e-163	1.17407e-162	4.36691e-163	7.0744e-163	-3.73356e-163	-6.88211e-163	2.41677e-163	-1.07035e-162	5.4663e-163	4.90174e-163	-2.22692e-163	1.92553e-163	2.79755e-163	-3.16042e-163	-6.26156e-163	0
1.31762e-163	-4.27978e-163	3.00836e-163	7.04646e-163	8.00673e-163	-5.49887e-163	-1.57289e-163	-4.10557e-164	-1.75206e-163	-7.71569e-163	4.55095e-165	-3.27631e-163	4.88275e-163	-1.45019e-162	2.51498e-163	7.36374e-163	1.17407e-162	4.36691e-163	7.0744e-163	-3.73356e-163	-6.88211e-163	2.41677e-163	-1.07035e-162	5.4663e-163	4.90174e-163	-2.22692e-163	1.92553e-163	2.79755e-163	-3.16042e-163	-6.26156e-163	0
1.31762e-163	-4.27978e-163	3.00836e-163	7.04646e-163	8.00673e-163	-5.49887e-163	-1.57289e-163	-4.10557e-164	-1.75206e-163	-7.71569e-163	4.55095e-165	-3.27631e-163	4.88275e-163	-1.45019e-162	2.51498e-163	7.36374e-163	1.17407e-162	4.36691e-163	7.0744e-163	-3.73356e-163	-6.88211e-163	2.41677e-163	-1.07035e-162	5.4663e-163	4.90174e-163	-2.22692e-163	1.92553e-163	2.79755e-163	-3.16042e-163	-6.26156e-163	0
1.31762e-163	-4.27978e-163	3.00836e-163	7.04646e-163	8.00673e-163	-5.49887e-163	-1.57289e-163	-4.10557e-164	-1.75206e-163	-7.71569e-163	4.55095e-165	-3.27631e-163	4.88275e-163	-1.45019e-162	2.51498e-163	7.36374e-163	1.17407e-162	4.36691e-163	7.0744e-163	-3.73356e-163	-6.88211e-163	2.41677e-163	-1.07035e-162	5.4663e-163	4.90174e-163	-2.22692e-163	1.92553e-163	2.79755e-163	-3.16042e-163	-6.26156e-163	0
1.31762e-163	-4.27978e-163	3.00836e-163	7.04646e-163	8.00673e-163	-5.49887e-163	-1.57289e-163	-4.10557e-164	-1.75206e-163	-7.71569e-163	4.55095e-165	-3.27631e-163	4.88275e-163	-1.45019e-162	2.51498e-163	7.36374e-163	1.17407e-162	4.36691e-163	7.0744e-163	-3.73356e-163	-6.88211e-163	2.41677e-163	-1.07035e-162	5.4663e-163	4.90174e-163	-2.22692e-163	1.92553e-163	2.79755e-163	-3.16042e-163	-6.26156e-163	0
1.31762e-163	-4.27978e-163	3.00836e-163	7.04646e-163	8.00673e-163	-5.49887e-163	-1.57289e-163	-4.10557e-164	-1.75206e-163	-7.71569e-163	4.55095e-165	-3.27631e-163	4.88275e-163	-1.45019e-162	2.51498e-163	7.36374e-163	1.17407e-162	4.36691e-163	7.0744e-163	-3.73356e-163	-6.88211e-163	2.41677e-163	-1.07035e-162	5.4663e-163	4.90174e-163	-2.22692e-163	1.92553e-163	2.79755e-163	-3.16042e-163	-6.26156e-163	0
1.31762e-163	-4.27978e-163	3.00836e-163	7.04646e-163	8.00673e-163	-5.49887e-163	-1.57289e-163	-4.10557e-164	-1.75206e-163	-7.71569e-163	4.55095e-165	-3.27631e-163	4.88275e-163	-1.45019e-162	2.51498e-163	7.36374e-163	1.17407e-162	4.36691e-163	7.0744e-163	-3.73356e-163	-6.88211e-163	2.41677e-163	-1.07035e-162	5.4663e-163	4.90174e-163	-2.22692e-163	1.92553e-163	2.79755e-163	-3.16042e-163	-6.26156e-163	0
1.31762e-163	-4.27978e-163	3.00836e-163	7.04646e-163	8.00673e-163	-5.49887e-163	-1.57289e-163	-4.10557e-164	-1.75206e-163	-7.71569e-163	4.55095e-165	-3.27631e-163	4.88275e-163	-1.45019e-162	2.51498e-163	7.36374e-163	1.17407e-162	4.36691e-163	7.0744e-163	-3.73356e-163	-6.88211e-163	2.41677e-163	-1.07035e-162	5.4663e-163	4.90174e-163	-2.22692e-163	1.92553e-163	2.79755e-163	-3.16042e-163	-6.26156e-163	0
1.31762e-163	-4.27978e-163	3.00836e-163	7.04646e-163	8.00673e-163	-5.49887e-163	-1.57289e-163	-4.10557e-164	-1.75206e-163	-7.71569e-163	4.55095e-165	-3.27631e-163	4.88275e-163	-1.45019e-162	2.51498e-163	7.36374e-163	1.17407e-162	4.36691e-163	7.0744e-163	-3.73356e-163	-6.88211e-163	2.41677e-163	-1.07035e-162	5.4663e-163	4.90174e-163	-2.22692e-163	1.92553e-163	2.79755e-163	-3.16042e-163	-6.26156e-163	0
1.31762e-163	-4.27978e-163	3.00836e-163	7.04646e-163	8.00673e-163	-5.49887e-163	-1.57289e-163	-4.10557e-164	-1.75206e-163	-7.71569e-163	4.55095e-165	-3.27631e-163	4.88275e-163	-1.45019e-162	2.51498e-163	7.36374e-163	1.17407e-162	4.36691e-163	7.0744e-163	-3.73356e-163	-6.88211e-163	2.41677e-163	-1.07035e-162	5.4663e-163	4.90174e-163	-2.22692e-163	1.92553e-163	2.79755e-163	-3.16042e-163	-6.26156e-163	0
1.31762e-163	-4.27978e-163	3.00836e-163	7.04646e-163	8.00673e-163	-5.49887e-163	-1.57289e-163	-4.10557e-164	-1.75206e-163	-7.71569e-163	4.55095e-165	-3.27631e-163	4.88275e-163	-1.45019e-162	2.51498e-163	7.36374e-163	1.17407e-162	4.36691e-163	7.0744e-163	-3.73356e-163	-6.88211e-163	2.41677e-163	-1.07035e-162	5.4663e-163	4.90174e-163	-2.22692e-163	1.92553e-163	2.79755e-163	-3.16042e-163	-6.26156e-163	0
1.31762e-163	-4.27978e-163	3.00836e-163	7.04646e-163	8.00673e-163	-5.49887e-163	-1.57289e-163	-4.10557e-164	-1.75206e-163	-7.71569e-163	4.55095e-165	-3.27631e-163	4.88275e-163	-1.45019e-162	2.51498e-163	7.36374e-163	1.17407e-162	4.36691e-163	7.0744e-163	-3.73356e-163	-6.88211e-163	2.41677e-163	-1.07035e-162	5.4663e-163	4.90174e-163	-2.22692e-163	1.92553e-163	2.79755e-163	-3.16042e-163	-6.26156e-163	0
1.31762e-163	-4.27978e-163	3.00836e-163	7.04646e-163	8.00673e-163	-5.49887e-163	-1.57289e-163	-4.10557e-164	-1.75206e-163	-7.71569e-163	4.55095e-165	-3.27631e-163	4.88275e-163	-1.45019e-162	2.51498e-163	7.36374e-163	1.17407e-162	4.36691e-163	7.0744e-163	-3.73356e-163	-6.88211e-163	2.41677e-163	-1.07035e-162	5.4663e-163	4.90174e-163	-2.22692e-163	1.92553e-163	2.79755e-163	-3.16042e-163	-6.26156e-163	0
1.31762e-163	-4.27978e-163	3.00836e-163	7.04646e-163	8.00673e-163	-5.49887e-163	-1.57289e-163	-4.10557e-164	-1.75206e-163	-7.71569e-163	4.55095e-165	-3.27631e-163	4.88275e-163	-1.45019e-162	2.51498e-163	7.36374e-163	1.17407e-162	4.36691e-163	7.0744e-163	-3.73356e-163	-6.88211e-163	2.41677e-163	-1.07035e-162	5.4663e-163	4.90174e-163	-2.22692e-163	1.92553e-163	2.79755e-163	-3.16042e-163	-6.26156e-163	0
1.31762e-163	-4.27978e-163	3.00836e-163	7.04646e-163	8.00673e-163	-5.49887e-163	-1.57289e-163	-4.10557e-164	-1.75206e-163	-7.71569e-163	4.55095e-165	-3.27631e-163	4.88275e-163	-1.45019e-162	2.51498e-163	7.36374e-163	1.17407e-162	4.36691e-163	7.0744e-163	-3.73356e-163	-6.88211e-163	2.41677e-163	-1.07035e-162	5.4663e-163	4.90174e-163	-2.22692e-163	1.92553e-163	2.79755e-163	-3.16042e-163	-6.26156e-163	0
1.31762e-163	-4.27978e-163	3.00836e-163	7.04646e-163	8.00673e-163	-5.49887e-163	-1.57289e-163	-4.10557e-164	-1.75206e-163	-7.71569e-163	4.55095e-165	-3.27631e-163	4.88275e-163	-1.45019e-162	2.51498e-163	7.36374e-163	1.17407e-162	4.36691e-163	7.0744e-163	-3.73356e-163	-6.88211e-163	2.41677e-163	-1.07035e-162	5.4663e-163	4.90174e-163	-2.22692e-163	1.92553e-163	2.79755e-163	-3.16042e-163	-6.26156e-163	0
1.31762e-163	-4.27978e-163	3.00836e-163	7.04646e-163	8.00673e-163	-5.49887e-163	-1.57289e-163	-4.10557e-164	-1.75206e-163	-7.71569e-163	4.55095e-165	-3.27631e-163	4.88275e-163	-1.45019e-162	2.51498e-163	7.36374e-163	1.17407e-162	4.36691e-163	7.0744e-163	-3.73356e-163	-6.88211e-163	2.41677e-163	-1.07035e-162	5.4663e-163	4.90174e-163	-2.22692e-163	1.92553e-163	2.79755e-163	-3.16042e-163	-6.26156e-163	0
1.31762e-163	-4.27978e-163	3.00836e-163	7.04646e-163	8.00673e-163	-5.49887e-163	-1.57289e-163	-4.10557e-164	-1.75206e-163	-7.71569e-163	4.55095e-165	-3.27631e-163	4.88275e-163	-1.45019e-162	2.51498e-163	7.36374e-163	1.17407e-162	4.36691e-163	7.0744e-163	-3.73356e-163	-6.88211e-163	2.41677e-163	-1.07035e-162	5.4663e-163	4.90174e-163	-2.22692e-163	1.92553e-163	2.79755e-163	-3.16042e-163	-6.26156e-163	0
1.31762e-163	-4.27978e-163	3.00836e-163	7.04646e-163	8.00673e-163	-5.49887e-163	-1.57289e-163	-4.10557e-164	-1.75206e-163	-7.71569e-163	4.55095e-165	-3.27631e-163	4.88275e-163	-1.45019e-162	2.51498e-163	7.36374e-163	1.17407e-162	4.36691e-163	7.0744e-163	-3.73356e-163	-6.88211e-163	2.41677e-163	-1.07035e-162	5.4663e-163	4.90174e-163	-2.22692e-163	1.92553e-163	2.79755e-163	-3.16042e-163	-6.26156e-163	0
1.31762e-163	-4.27978e-163	3.00836e-163	7.04646e-163	8.00673e-163	-5.49887e-163	-1.57289e-163	-4.10557e-164	-1.75206e-163	-7.71569e-163	4.55095e-165	-3.27631e-163	4.88275e-163	-1.45019e-162	2.51498e-163	7.36374e-163	1.17407e-162	4.36691e-163	7.0744e-163	-3.73356e-163	-6.88211e-163	2.41677e-163	-1.07035e-162	5.4663e-163	4.90174e-163	-2.22692e-163	1.92553e-163	2.79755e-163	-3.16042e-163	-6.26156e-163	0
1.31762e-163	-4.27978e-163	3.00836e-163	7.04646e-163	8.00673e-163	-5.49887e-163	-1.57289e-163	-4.10557e-164	-1.75206e-163	-7.71569e-163	4.55095e-165	-3.27631e-163	4.88275e-163	-1.45019e-162	2.51498e-163	7.36374e-163	1.17407e-162	4.36691e-163	7.0744e-163	-3.73356e-163	-6.88211e-163	2.41677e-163	-1.07035e-162	5.4663e-163	4.90174e-163	-2.22692e-163	1.92553e-163	2.79755e-163	-3.16042e-163	-6.26156e-163	0
1.31762e-163	-4.27978e-163	3.00836e-163	7.04646e-163	8.00673e-163	-5.49887e-163	-1.57289e-163	-4.10557e-164	-1.75206e-163	-7.71569e-163	4.55095e-165	-3.27631e-163	4.88275e-163	-1.45019e-162	2.51498e-163	7.36374e-163	1.17407e-162	4.36691e-163	7.0744e-163	-3.73356e-163	-6.88211e-163	2.41677e-163	-1.07035e-162	5.4663e-163	4.90174e-163	-2.22692e-163	1.92553e-163	2.79755e-163	-3.16042e-163	-6.26156e-163	0
1.31762e-163	-4.27978e-163	3.00836e-163	7.04646e-163	8.00673e-163	-5.49887e-163	-1.57289e-163	-4.10557e-164	-1.75206e-163	-7.71569e-163	4.55095e-165	-3.27631e-163	4.88275e-163	-1.45019e-162	2.51498e-163	7.36374e-163	1.17407e-162	4.36691e-163	7.0744e-163	-3.73356e-163	-6.88211e-163	2.41677e-163	-1.07035e-162	5.4663e-163	4.90174e-163	-2.22692e-163	1.92553e-163	2.79755e-163	-3.16042e-163	-6.26156e-163	0
1.31762e-163	-4.27978e-163	3.00836e-163	7.04646e-163	8.00673e-163	-5.49887e-163	-1.57289e-163	-4.10557e-164	-1.75206e-163	-7.71569e-163	4.55095e-165	-3.27631e-163	4.88275e-163	-1.45019e-162	2.51498e-163	7.36374e-163	1.17407e-162	4.36691e-163	7.0744e-163	-3.73356e-163	-6.88211e-163	2.41677e-163	-1.07035e-162	5.4663e-163	4.90174e-163	-2.22692e-163	1.92553e-163	2.79755e-163	-3.16042e-163	-6.26156e-163	0
1.31762e-163	-4.27978e-163	3.00836e-163	7.04646e-163	8.00673e-163	-5.49887e-163	-1.57289e-163	-4.10557e-164	-1.75206e-163	-7.71569e-163	4.55095e-165	-3.27631e-163	4.88275e-163	-1.45019e-162	2.51498e-163	7.36374e-163	1.17407e-162	4.36691e-163	7.0744e-163	-3.73356e-163	-6.88211e-163	2.41677e-163	-1.07035e-162	5.4663e-163	4.90174e-163	-2.22692e-163	1.92553e-163	2.79755e-163	-3.16042e-163	-6.26156e-163	0
1.31762e-163	-4.27978e-163	3.00836e-163	7.04646e-163	8.00673e-163	-5.49887e-163	-1.57289e-163	-4.10557e-164	-1.75206e-163	-7.71569e-163	4.55095e-165	-3.27631e-163	4.88275e-163	-1.45019e-162	2.51498e-163	7.36374e-163	1.17407e-162	4.36691e-163	7.0744e-163	-3.73356e-163	-6.88211e-163	2.41677e-163	-1.07035e-162	5.4663e-163	4.90174e-163	-2.22692e-163	1.92553e-163	2.79755e-163	-3.16042e-163	-6.26156e-163	0
1.31762e-163	-4.27978e-163	3.00836e-163	7.04646e-163	8.00673e-163	-5.49887e-163	-1.57289e-163	-4.10557e-164	-1.75206e-163	-7.71569e-163	4.55095e-165	-3.27631e-163	4.88275e-163	-1.45019e-162	2.51498e-163	7.36374e-163	1.17407e-162	4.36691e-163	7.0744e-163	-3.73356e-163	-6.88211e-163	2.41677e-163	-1.07035e-162	5.4663e-163	4.90174e-163	-2.22692e-163	1.92553e-163	2.79755e-163	-3.16042e-163	-6.26156e-163	0
1.31762e-163	-4.27978e-163	3.00836e-163	7.04646e-163	8.00673e-163	-5.49887e-163	-1.57289e-163	-4.10557e-164	-1.75206e-163	-7.71569e-163	4.55095e-165	-3.27631e-163	4.88275e-163	-1.45019e-162	2.51498e-163	7.36374e-163	1.17407e-162	4.36691e-163	7.0744e-163	-3.73356e-163	-6.88211e-163	2.41677e-163	-1.07035e-162	5.4663e-163	4.90174e-163	-2.22692e-163	1.92553e-163	2.79755e-163	-3.16042e-163	-6.26156e-163	0
1.31762e-163	-4.27978e-163	3.00836e-163	7.04646e-163	8.00673e-163	-5.49887e-163	-1.57289e-163	-4.10557e-164	-1.75206e-163	-7.71569e-163	4.55095e-165	-3.27631e-163	4.88275e-163	-1.45019e-162	2.51498e-163	7.36374e-163	1.17407e-162	4.36691e-163	7.0744e-163	-3.73356e-163	-6.88211e-163	2.41677e-163	-1.07035e-162	5.4663e-163	4.90174e-163	-2.22692e-163	1.92553e-163	2.79755e-163	-3.16042e-163	-6.26156e-163	0
1.31762e-163	-4.27978e-163	3.00836e-163	7.04646e-163	8.00673e-163	-5.49887e-163	-1.57289e-163	-4.10557e-164	-1.75206e-163	-7.71569e-163	4.55095e-165	-3.27631e-163	4.88275e-163	-1.45019e-162	2.51498e-163	7.36374e-163	1.17407e-162	4.36691e-163	7.0744e-163	-3.73356e-163	-6.88211e-163	2.41677e-163	-1.07035e-162	5.4663e-163	4.90174e-163	-2.22692e-163	1.92553e-163	2.79755e-163	-3.16042e-163	-6.26156e-163	0
1.31762e-163	-4.27978e-163	3.00836e-163	7.04646e-163	8.00673e-163	-5.49887e-163	-1.57289e-163	-4.10557e-164	-1.75206e-163	-7.71569e-163	4.55095e-165	-3.27631e-163	4.88275e-163	-1.45019e-162	2.51498e-163	7.36374e-163	1.17407e-162	4.36691e-163	7.0744e-163	-3.73356e-163	-6.88211e-163	2.41677e-163	-1.07035e-162	5.4663e-163	4.90174e-163	-2.22692e-163	1.92553e-163	2.79755e-163	-3.16042e-163	-6.26156e-163	0
1.31762e-163	-4.27978e-163	3.00836e-163	7.04646e-163	8.00673e-163	-5.49887e-163	-1.57289e-163	-4.10557e-164	-1.75206e-163	-7.71569e-163	4.55095e-165	-3.27631e-163	4.88275e-163	-1.45019e-162	2.51498e-163	7.36374e-163	1.17407e-162	4.36691e-163	7.0744e-163	-3.73356e-163	-6.88211e-163	2.41677e-163	-1.07035e-162	5.4663e-163	4.90174e-163	-2.22692e-163	1.92553e-163	2.79755e-163	-3.16042e-163	-6.26156e-163	0
1.31762e-163	-4.27978e-163	3.00836e-163	7.04646e-163	8.00673e-163	-5.49887e-163	-1.57289e-163	-4.10557e-164	-1.75206e-163	-7.71569e-163	4.55095e-165	-3.27631e-163	4.88275e-163	-1.45019e-162	2.51498e-163	7.36374e-163	1.17407e-162	4.36691e-163	7.0744e-163	-3.73356e-163	-6.88211e-163	2.41677e-163	-1.07035e-162	5.4663e-163	4.90174e-163	-2.22692e-163	1.92553e-163	2.79755e-163	-3.16042e-163	-6.26156e-163	0
1.31762e-163	-4.27978e-163	3.00836e-163	7.04646e-163	8.00673e-163	-5.49887e-163	-1.57289e-163	-4.10557e-164	-1.75206e-163	-7.71569e-163	4.55095e-165	-3.27631e-163	4.88275e-163	-1.45019e-162	2.51498e-163	7.36374e-163	1.17407e-162	4.36691e-163	7.0744e-163	-3.73356e-163	-6.88211e-163	2.41677e-163	-1.07035e-162	5.4663e-163	4.90174e-163	-2.22692e-163	1.92553e-163	2.79755e-163	-3.16042e-163	-6.26156e-163	0
1.31762e-163	-4.27978e-163	3.00836e-163	7.04646e-163	8.00673e-163	-5.49887e-163	-1.57289e-163	-4.10557e-164	-1.75206e-163	-7.71569e-163	4.55095e-165	-3.27631e-163	4.88275e-163	-1.45019e-162	2.51498e-163	7.36374e-163	1.17407e-162	4.36691e-163	7.0744e-163	-3.73356e-163	-6.88211e-163	2.41677e-163	-1.07035e-162	5.4663e-163	4.90174e-163	-2.22692e-163	1.92553e-163	2.79755e-163	-3.16042e-163	-6.26156e-163	0
1.31762e-163	-4.27978e-163	3.00836e-163	7.04646e-163	8.00673e-163	-5.49887e-163	-1.57289e-163	-4.10557e-164	-1.75206e-163	-7.71569e-163	4.55095e-165	-3.27631e-163	4.88275e-163	-1.45019e-162	2.51498e-163	7.36374e-163	1.17407e-162	4.36691e-163	7.0744e-163	-3.73356e-163	-6.88211e-163	2.41677e-163	-1.07035e-162	5.4663e-163	4.90174e-163	-2.22692e-163	1.92553e-163	2.79755e-163	-3.16042e-163	-6.26156e-163	0
1.31762e-163	-4.27978e-163	3.00836e-163	7.04646e-163	8.00673e-163	-5.49887e-163	-1.57289e-163	-4.10557e-164	-1.75206e-163	-7.71569e-163	4.55095e-165	-3.27631e-163	4.88275e-163	-1.45019e-162	2.51498e-163	7.36374e-163	1.17407e-162	4.36691e-163	7.0744e-163	-3.73356e-163	-6.88211e-163	2.41677e-163	-1.07035e-162	5.4663e-163	4.90174e-163	-2.22692e-163	1.92553e-163	2.79755e-163	-3.16042e-163	-6.26156e-163	0
1.31762e-163	-4.27978e-163	3.00836e-163	7.04646e-163	8.00673e-163	-5.49887e-163	-1.57289e-163	-4.10557e-164	-1.75206e-163	-7.71569e-163	4.55095e-165	-3.27631e-163	4.88275e-163	-1.45019e-162	2.51498e-163	7.36374e-163	1.17407e-162	4.36691e-163	7.0744e-163	-3.73356e-163	-6.88211e-163	2.41677e-163	-1.07035e-162	5.4663e-163	4.90174e-163	-2.22692e-163	1.92553e-163	2.79755e-163	-3.16042e-163	-6.26156e-163	0
1.31762e-163	-4.27978e-163	3.00836e-163	7.04646e-163	8.00673e-163	-5.49887e-163	-1.57289e-163	-4.10557e-164	-1.75206e-163	-7.71569e-163	4.55095e-165	-3.27631e-163	4.88275e-163	-1.45019e-162	2.51498e-163	7.36374e-163	1.17407e-162	4.36691e-163	7.0744e-163	-3.73356e-163	-6.88211e-163	2.41677e-163	-1.07035e-162	5.4663e-163	4.90174e-163	-2.22692e-163	1.92553e-163	2.79755e-163	-3.16042e-163	-6.26156e-163	0
1.31762e-163	-4.27978e-163	3.00836e-163	7.04646e-163	8.00673e-163	-5.49887e-163	-1.57289e-163	-4.10557e-164	-1.75206e-163	-7.71569e-163	4.55095e-165	-3.27631e-163	4.88275e-163	-1.45019e-162	2.51498e-163	7.36374e-163	1.17407e-162	4.36691e-163	7.0744e-163	-3.73356e-163	-6.88211e-163	2.41677e-163	-1.07035e-162	5.4663e-163	4.90174e-163	-2.22692e-163	1.92553e-163	2.79755e-163	-3.16042e-163	-6.26156e-163	0
1.31762e-163	-4.27978e-163	3.00836e-163	7.04646e-163	8.00673e-163	-5.49887e-163	-1.57289e-163	-4.10557e-164	-1.75206e-163	-7.71569e-163	4.55095e-165	-3.27631e-163	4.88275e-163	-1.45019e-162	2.51498e-163	7.36374e-163	1.17407e-162	4.36691e-163	7.0744e-163	-3.73356e-163	-6.88211e-163	2.41677e-163	-1.07035e-162	5.4663e-163	4.90174e-163	-2.22692e-163	1.92553e-163	2.79755e-163	-3.16042e-163	-6.26156e-163	0
1.31762e-163	-4.27978e-163	3.00836e-163	7.04646e-163	8.00673e-163	-5.49887e-163	-1.57289e-163	-4.10557e-164	-1.75206e-163	-7.71569e-163	4.55095e-165	-3.27631e-163	4.88275e-163	-1.45019e-162	2.51498e-163	7.36374e-163	1.17407e-162	4.36691e-163	7.0744e-163	-3.73356e-163	-6.88211e-163	2.41677e-163	-1.07035e-162	5.4663e-163	4.90174e-163	-2.22692e-163	1.92553e-163	2.79755e-163	-3.16042e-163	-6.26156e-163	0
1.31762e-163	-4.27978e-163	3.00836e-163	7.04646e-163	8.00673e-163	-5.49887e-163	-1.57289e-163	-4.10557e-164	-1.75206e-163	-7.71569e-163	4.55095e-165	-3.27631e-163	4.88275e-163	-1.45019e-162	2.51498e-163	7.36374e-163	1.17407e-162	4.36691e-163	7.0744e-163	-3.73356e-163	-6.88211e-163	2.41677e-163	-1.07035e-162	5.4663e-163	4.90174e-163	-2.22692e-163	1.92553e-163	2.79755e-163	-3.16042e-163	-6.26156e-163	0
1.31762e-163	-4.27978e-163	3.00836e-163	7.04646e-163	8.00673e-163	-5.49887e-163	-1.57289e-163	-4.10557e-164	-1.75206e-163	-7.71569e-163	4.55095e-165	-3.27631e-163	4.88275e-163	-1.45019e-162	2.51498e-163	7.36374e-163	1.17407e-162	4.36691e-163	7.0744e-163	-3.73356e-163	-6.88211e-163	2.41677e-163	-1.07035e-162	5.4663e-163	4.90174e-163	-2.22692e-163	1.92553e-163	2.79755e-163	-3.16042e-163	-6.26156e-163	0
1.31762e-163	-4.27978e-163	3.00836e-163	7.04646e-163	8.00673e-163	-5.49887e-163	-1.57289e-163	-4.10557e-164	-1.75206e-163	-7.71569e-163	4.55095e-165	-3.27631e-163	4.88275e-163	-1.45019e-162	2.51498e-163	7.36374e-163	1.17407e-162	4.36691e-163	7.0744e-163	-3.73356e-163	-6.88211e-163	2.41677e-163	-1.07035e-162	5.4663e-163	4.90174e-163	-2.22692e-163	1.92553e-163	2.79755e-163	-3.16042e-163	-6.26156e-163	0
1.31762e-163	-4.27978e-163	3.00836e-163	7.04646e-163	8.00673e-163	-5.49887e-163	-1.57289e-163	-4.10557e-164	-1.75206e-163	-7.71569e-163	4.55095e-165	-3.27631e-163	4.88275e-163	-1.45019e-162	2.51498e-163	7.36374e-163	1.17407e-162	4.36691e-163	7.0744e-163	-3.73356e-163	-6.88211e-163	2.41677e-163	-1.07035e-162	5.4663e-163	4.90174e-163	-2.22692e-163	1.92553e-163	2.79755e-163	-3.16042e-163	-6.26156e-163	0
1.31762e-163	-4.27978e-163	3.00836e-163	7.04646e-163	8.00673e-163	-5.49887e-163	-1.57289e-163	-4.10557e-164	-1.75206e-163	-7.71569e-163	4.55095e-165	-3.27631e-163	4.88275e-163	-1.45019e-162	2.51498e-163	7.36374e-163	1.17407e-162	4.36691e-163	7.0744e-163	-3.73356e-163	-6.88211e-163	2.41677e-163	-1.07035e-162	5.4663e-163	4.90174e-163	-2.22692e-163	1.92553e-163	2.79755e-163	-3.16042e-163	-6.26156e-163	0
1.31762e-163	-4.27978e-163	3.00836e-163	7.04646e-163	8.00673e-163	-5.49887e-163	-1.57289e-163	-4.10557e-164	-1.75206e-163	-7.71569e-163	4.55095e-165	-3.27631e-163	4.88275e-163	-1.45019e-162	2.51498e-163	7.36374e-163	1.17407e-162	4.36691e-163	7.0744e-163	-3.73356e-163	-6.88211e-163	2.41677e-163	-1.07035e-162	5.4663e-163	4.90174e-163	-2.22692e-163	1.92553e-163	2.79755e-163	-3.16042e-163	-6.26156e-163	0
1.31762e-163	-4.27978e-163	3.00836e-163	7.04646e-163	8.00673e-163	-5.49887e-163	-1.57289e-163	-4.10557e-164	-1.75206e-163	-7.71569e-163	4.55095e-165	-3.27631e-163	4.88275e-163	-1.45019e-162	2.51498e-163	7.36374e-163	1.17407e-162	4.36691e-163	7.0744e-163	-3.73356e-163	-6.88211e-163	2.41677e-163	-1.07035e-162	5.4663e-163	4.90174e-163	-2.22692e-163	1.92553e-163	2.79755e-163	-3.16042e-163	-6.26156e-163	0
1.31762e-163	-4.27978e-163	3.00836e-163	7.04646e-163	8.00673e-163	-5.49887e-163	-1.57289e-163	-4.10557e-164	-1.75206e-163	-7.71569e-163	4.55095e-165	-3.27631e-163	4.88275e-163	-1.45019e-162	2.51498e-163	7.36374e-163	1.17407e-162	4.36691e-163	7.0744e-163	-3.73356e-163	-6.88211e-163	2.41677e-163	-1.07035e-162	5.4663e-163	4.90174e-163	-2.22692e-163	1.92553e-163	2.79755e-163	-3.16042e-163	-6.26156e-163	0
1.31762e-163	-4.27978e-163	3.00836e-163	7.04646e-163	8.00673e-163	-5.49887e-163	-1.57289e-163	-4.10557e-164	-1.75206e-163	-7.71569e-163	4.55095e-165	-3.27631e-163	4.88275e-163	-1.45019e-162	2.51498e-163	7.36374e-163	1.17407e-162	4.36691e-163	7.0744e-163	-3.73356e-163	-6.88211e-163	2.41677e-163	-1.07035e-162	5.4663e-163	4.90174e-163	-2.22692e-163	1.92553e-163	2.79755e-163	-3.16042e-163	-6.26156e-163	0
1.31762e-163	-4.27978e-163	3.00836e-163	7.04646e-163	8.00673e-163	-5.49887e-163	-1.57289e-163	-4.10557e-164	-1.75206e-163	-7.71569e-163	4.55095e-165	-3.27631e-163	4.88275e-163	-1.45019e-162	2.51498e-163	7.36374e-163	1.17407e-162	4.36691e-163	7.0744e-163	-3.73356e-163	-6.88211e-163	2.41677e-163	-1.07035e-162	5.4663e-163	4.90174e-163	-2.22692e-163	1.92553e-163	2.79755e-163	-3.16042e-163	-6.26156e-163	0
1.31762e-163	-4.27978e-163	3.00836e-163	7.04646e-163	8.00673e-163	-5.49887e-163	-1.57289e-163	-4.10557e-164	-1.75206e-163	-7.71569e-163	4.55095e-165	-3.27631e-163	4.88275e-163	-1.45019e-162	2.51498e-163	7.36374e-163	1.17407e-162	4.36691e-163	7.0744e-163	-3.73356e-163	-6.88211e-163	2.41677e-163	-1.07035e-162	5.4663e-163	4.90174e-163	-2.22692e-163	1.92553e-163	2.79755e-163	-3.16042e-163	-6.26156e-163	0
1.31762e-163	-4.27978e-163	3.00836e-163	7.04646e-163	8.00673e-163	-5.49887e-163	-1.57289e-163	-4.10557e-164	-1.75206e-163	-7.71569e-163	4.55095e-165	-3.27631e-163	4.88275e-163	-1.45019e-162	2.51498e-163	7.36374e-163	1.17407e-162	4.36691e-163	7.0744e-163	-3.73356e-163	-6.88211e-163	2.41677e-163	-1.07035e-162	5.4663e-163	4.90174e-163	-2.22692e-163	1.92553e-163	2.79755e-163	-3.16042e-163	-6.26156e-163	0
1.31762e-163	-4.27978e-163	3.00836e-163	7.04646e-163	8.00673e-163	-5.49887e-163	-1.57289e-163	-4.10557e-164	-1.75206e-163	-7.71569e-163	4.55095e-165	-3.27631e-163	4.88275e-163	-1.45019e-162	2.51498e-163	7.36374e-163	1.17407e-162	4.36691e-163	7.0744e-163	-3.73356e-163	-6.88211e-163	2.41677e-163	-1.07035e-162	5.4663e-163	4.90174e-163	-2.22692e-163	1.92553e-163	2.79755e-163	-3.16042e-163	-6.26156e-163	0
1.31762e-163	-4.27978e-163	3.00836e-163	7.04646e-163	8.00673e-163	-5.49887e-163	-1.57289e-163	-4.10557e-164	-1.75206e-163	-7.71569e-163	4.55095e-165	-3.27631e-163	4.88275e-163	-1.45019e-162	2.51498e-163	7.36374e-163	1.17407e-162	4.36691e-163	7.0744e-163	-3.73356e-163	-6.88211e-163	2.41677e-163	-1.07035e-162	5.4663e-163	4.90174e-163	-2.22692e-163	1.92553e-163	2.79755e-163	-3.16042e-163	-6.26156e-163	0
1.31762e-163	-4.27978e-163	3.00836e-163	7.04646e-163	8.00673e-163	-5.49887e-163	-1.57289e-163	-4.10557e-164	-1.75206e-163	-7.71569e-163	4.55095e-165	-3.27631e-163	4.88275e-163	-1.45019e-162	2.51498e-163	7.36374e-163	1.17407e-162	4.36691e-163	7.0744e-163	-3.73356e-163	-6.88211e-163	2.41677e-163	-1.07035e-162	5.4663e-163	4.90174e-163	-2.22692e-163	1.92553e-163	2.79755e-163	-3.16042e-163	-6.26156e-163	0
1.31762e-163	-4.27978e-163	3.00836e-163	7.04646e-163	8.00673e-163	-5.49887e-163	-1.57289e-163	-4.10557e-164	-1.75206e-163	-7.71569e-163	4.55095e-165	-3.27631e-163	4.88275e-163	-1.45019e-162	2.51498e-163	7.36374e-163	1.17407e-162	4.36691e-163	7.0744e-163	-3.73356e-163	-6.88211e-163	2.41677e-163	-1.07035e-162	5.4663e-163	4.90174e-163	-2.22692e-163	1.92553e-163	2.79755e-163	-3.16042e-163	-6.26156e-163	0
1.31762e-163	-4.27978e-163	3.00836e-163	7.04646e-163	8.00673e-163	-5.49887e-163	-1.57289e-163	-4.10557e-164	-1.75206e-163	-7.71569e-163	4.55095e-165	-3.27631e-163	4.88275e-163	-1.45019e-162	2.51498e-163	7.36374e-163	1.17407e-162	4.36691e-163	7.0744e-163	-3.73356e-163	-6.88211e-163	2.41677e-163	-1.07035e-162	5.4663e-163	4.90174e-163	-2.22692e-163	1.92553e-163	2.79755e-163	-3.16042e-163	-6.26156e-163	0
1.31762e-163	-4.27978e-163	3.00836e-163	7.04646e-163	8.00673e-163	-5.49887e-163	-1.57289e-163	-4.10557e-164	-1.75206e-163	-7.71569e-163	4.55095e-165	-3.27631e-163	4.88275e-163	-1.45019e-162	2.51498e-163	7.36374e-163	1.17407e-162	4.36691e-163	7.0744e-163	-3.73356e-163	-6.88211e-163	2.41677e-163	-1.07035e-162	5.4663e-163	4.90174e-163	-2.22692e-163	1.92553e-163	2.79755e-163	-3.16042e-163	-6.26156e-163	0
1.31762e-163	-4.27978e-163	3.00836e-163	7.04646e-163	8.00673e-163	-5.49887e-163	-1.57289e-163	-4.10557e-164	-1.75206e-163	-7.71569e-163	4.55095e-165	-3.27631e-163	4.88275e-163	-1.45019e-162	2.51498e-163	7.36374e-163	1.17407e-162	4.36691e-163	7.0744e-163	-3.73356e-163	-6.88211e-163	2.41677e-163	-1.07035e-162	5.4663e-163	4.90174e-163	-2.22692e-163	1.92553e-163	2.79755e-163	-3.16042e-163	-6.26156e-163	0
1.31762e-163	-4.27978e-163	3.00836e-163	7.04646e-163	8.00673e-163	-5.49887e-163	-1.57289e-163	-4.10557e-164	-1.75206e-163	-7.71569e-163	4.55095e-165	-3.27631e-163	4.88275e-163	-1.45019e-162	2.51498e-163	7.36374e-163	1.17407e-162	4.36691e-163	7.0744e-163	-3.73356e-163	-6.88211e-163	2.41677e-163	-1.07035e-162	5.4663e-163	4.90174e-163	-2.22692e-163	1.92553e-163	2.79755e-163	-3.16042e-163	-6.26156e-163	0
1.31762e-163	-4.27978e-163	3.00836e-163	7.04646e-163	8.00673e-163	-5.49887e-163	-1.57289e-163	-4.10557e-164	-1.75206e-163	-7.71569e-163	4.55095e-165	-3.27631e-163	4.88275e-163	-1.45019e-162	2.51498e-163	7.36374e-163	1.17407e-162	4.36691e-163	7.0744e-163	-3.73356e-163	-6.88211e-163	2.41677e-163	-1.07035e-162	5.4663e-163	4.90174e-163	-2.22692e-163	1.92553e-163	2.79755e-163	-3.16042e-163	-6.26156e-163	0
1.31762e-163	-4.27978e-163	3.00836e-163	7.04646e-163	8.00673e-163	-5.49887e-163	-1.57289e-163	-4.10557e-164	-1.75206e-163	-7.71569e-163	4.55095e-165	-3.27631e-163	4.88275e-163	-1.45019e-162	2.51498e-163	7.36374e-163	1.17407e-162	4.36691e-163	7.0744e-163	-3.73356e-163	-6.88211e-163	2.41677e-163	-1.07035e-162	5.4663e-163	4.90174e-163	-2.22692e-163	1.92553e-163	2.79755e-163	-3.16042e-163	-6.26156e-163	0
1.31762e-163	-4.27978e-163	3.00836e-163	7.04646e-163	8.00673e-163	-5.49887e-163	-1.57289e-163	-4.10557e-164	-1.75206e-163	-7.71569e-163	4.55095e-165	-3.27631e-163	4.88275e-163	-1.45019e-162	2.51498e-163	7.36374e-163	1.17407e-162	4.36691e-163	7.0744e-163	-3.73356e-163	-6.88211e-163	2.41677e-163	-1.07035e-162	5.4663e-163	4.90174e-163	-2.22692e-163	1.92553e-163	2.79755e-163	-3.16042e-163	-6.26156e-163	0
1.31762e-163	-4.27978e-163	3.00836e-163	7.04646e-163	8.00673e-163	-5.49887e-163	-1.57289e-163	-4.10557e-164	-1.75206e-163	-7.71569e-163	4.55095e-165	-3.27631e-163	4.88275e-163	-1.45019e-162	2.51498e-163	7.36374e-163	1.17407e-162	4.36691e-163	7.0744e-163	-3.73356e-163	-6.88211e-163	2.41677e-163	-1.07035e-162	5.4663e-163	4.90174e-163	-2.22692e-163	1.92553e-163	2.79755e-163	-3.16042e-163	-6.26156e-163	0
1.31762e-163	-4.27978e-163	3.00836e-163	7.04646e-163	8.00673e-163	-5.49887e-163	-1.57289e-163	-4.10557e-164	-1.75206e-163	-7.71569e-163	4.55095e-165	-3.27631e-163	4.88275e-163	-1.45019e-162	2.51498e-163	7.36374e-163	1.17407e-162	4.36691e-163	7.0744e-163	-3.73356e-163	-6.88211e-163	2.41677e-163	-1.07035e-162	5.4663e-163	4.90174e-163	-2.22692e-163	1.92553e-163	2.79755e-163	-3.16042e-163	-6.26156e-163	0
1.31762e-163	-4.27978e-163	3.00836e-163	7.04646e-163	8.00673e-163	-5.49887e-163	-1.57289e-163	-4.10557e-164	-1.75206e-163	-7.71569e-163	4.55095e-165	-3.27631e-163	4.88275e-163	-1.45019e-162	2.51498e-163	7.36374e-163	1.17407e-162	4.36691e-163	7.0744e-163	-3.73356e-163	-6.88211e-163	2.41677e-163	-1.07035e-162	5.4663e-163	4.90174e-163	-2.22692e-163	1.92553e-163	2.79755e-163	-3.16042e-163	-6.26156e-163	0
1.31762e-163	-4.27978e-163	3.00836e-163	7.04646e-163	8.00673e-163	-5.49887e-163	-1.57289e-163	-4.10557e-164	-1.75206e-163	-7.71569e-163	4.55095e-165	-3.27631e-163	4.88275e-163	-1.45019e-162	2.51498e-163	7.36374e-163	1.17407e-162	4.36691e-163	7.0744e-163	-3.73356e-163	-6.88211e-163	2.41677e-163	-1.07035e-162	5.4663e-163	4.90174e-163	-2.22692e-163	1.92553e-163	2.79755e-163	-3.16042e-163	-6.26156e-163	0
1.31762e-163	-4.27978e-163	3.00836e-163	7.04646e-163	8.00673e-163	-5.49887e-163	-1.57289e-163	-4.10557e-164	-1.75206e-163	-7.71569e-163	4.55095e-165	-3.27631e-163	4.88275e-163	-1.45019e-162	2.51498e-163	7.36374e-163	1.17407e-162	4.36691e-163	7.0744e-163	-3.73356e-163	-6.88211e-163	2.41677e-163	-1.07035e-162	5.4663e-163	4.90174e-163	-2.22692e-163	1.92553e-163	2.79755e-163	-3.16042e-163	-6.26156e-163	0
1.31762e-163	-4.27978e-163	3.00836e-163	7.04646e-163	8.00673e-163	-5.49887e-163	-1.57289e-163	-4.10557e-164	-1.75206e-163	-7.71569e-163	4.55095e-165	-3.27631e-163	4.88275e-163	-1.45019e-162	2.51498e-163	7.36374e-163	1.17407e-162	4.36691e-163	7.0744e-163	-3.73356e-163	-6.88211e-163	2.41677e-163	-1.07035e-162	5.4663e-163	4.90174e-163	-2.22692e-163	1.92553e-163	2.79755e-163	-3.16042e-163	-6.26156e-163	0
1.31762e-163	-4.27978e-163	3.00836e-163	7.04646e-163	8.00673e-163	-5.49887e-163	-1.57289e-163	-4.10557e-164	-1.75206e-163	-7.71569e-163	4.55095e-165	-3.27631e-163	4.88275e-163	-1.45019e-162	2.51498e-163	7.36374e-163	1.17407e-162	4.36691e-163	7.0744e-163	-3.73356e-163	-6.88211e-163	2.41677e-163	-1.07035e-162	5.4663e-163	4.90174e-163	-2.22692e-163	1.92553e-163	2.79755e-163	-3.16042e-163	-6.26156e-163	0
1.31762e-163	-4.27978e-163	3.00836e-163	7.04646e-163	8.00673e-163	-5.49887e-163	-1.57289e-163	-4.10557e-164	-1.75206e-163	-7.71569e-163	4.55095e-165	-3.27631e-163	4.88275e-163	-1.45019e-162	2.51498e-163	7.36374e-163	1.17407e-162	4.36691e-163	7.0744e-163	-3.73356e-163	-6.88211e-163	2.41677e-163	-1.07035e-162	5.4663e-163	4.90174e-163	-2.22692e-163	1.92553e-163	2.79755e-163	-3.16042e-163	-6.26156e-163	0
1.31762e-163	-4.27978e-163	3.00836e-163	7.04646e-163	8.00673e-163	-5.49887e-163	-1.57289e-163	-4.10557e-164	-1.75206e-163	-7.71569e-163	4.55095e-165	-3.27631e-163	4.88275e-163	-1.45019e-162	2.51498e-163	7.36374e-163	1.17407e-162	4.36691e-163	7.0744e-163	-3.73356e-163	-6.88211e-163	2.41677e-163	-1.07035e-162	5.4663e-163	4.90174e-163	-2.22692e-163	1.92553e-163	2.79755e-163	-3.16042e-163	-6.26156e-163	0
1.31762e-163	-4.27978e-163	3.00836e-163	7.04646e-163	8.00673e-163	-5.49887e-163	-1.57289e-163	-4.10557e-164	-1.75206e-163	-7.71569e-163	4.55095e-165	-3.27631e-163	4.88275e-163	-1.45019e-162	2.51498e-163	7.36374e-163	1.17407e-162	4.36691e-163	7.0744e-163	-3.73356e-163	-6.88211e-163	2.41677e-163	-1.07035e-162	5.4663e-163	4.90174e-163	-2.22692e-163	1.92553e-163	2.79755e-163	-3.16042e-163	-6.26156e-163	0
1.31762e-163	-4.27978e-163	3.00836e-163	7.04646e-163	8.00673e-163	-5.49887e-163	-1.57289e-163	-4.10557e-164	-1.75206e-163	-7.71569e-163	4.55095e-165	-3.27631e-163	4.88275e-163	-1.45019e-162	2.51498e-163	7.36374e-163	1.17407e-162	4.36691e-163	7.0744e-163	-3.73356e-163	-6.88211e-163	2.41677e-163	-1.07035e-162	5.4663e-163	4.90174e-163	-2.22692e-163	1.92553e-163	2.79755e-163	-3.16042e-163	-6.26156e-163	0
1.31762e-163	-4.27978e-163	3.00836e-163	7.04646e-163	8.00673e-163	-5.49887e-163	-1.57289e-163	-4.10557e-164	-1.75206e-163	-7.71569e-163	4.55095e-165	-3.27631e-163	4.88275e-163	-1.45019e-162	2.51498e-163	7.36374e-163	1.17407e-162	4.36691e-163	7.0744e-163	-3.73356e-163	-6.88211e-163	2.41677e-163	-1.07035e-162	5.4663e-163	4.90174e-163	-2.22692e-163	1.92553e-163	2.79755e-163	-3.16042e-163	-6.26156e-163	0
1.31762e-163	-4.27978e-163	3.00836e-163	7.04646e-163	8.00673e-163	-5.49887e-163	-1.57289e-163	-4.10557e-164	-1.75206e-163	-7.71569e-163	4.55095e-165	-3.27631e-163	4.88275e-163	-1.45019e-162	2.51498e-163	7.36374e-163	1.17407e-162	4.36691e-163	7.0744e-163	-3.73356e-163	-6.88211e-163	2.41677e-163	-1.07035e-162	5.4663e-163	4.90174e-163	-2.22692e-163	1.92553e-163	2.79755e-163	-3.16042e-163	-6.26156e-163	0
1.31762e-163	-4.27978e-163	3.00836e-163	7.04646e-163	8.00673e-163	-5.49887e-163	-1.57289e-163	-4.10557e-164	-1.75206e-163	-7.71569e-163	4.55095e-165	-3.27631e-163	4.88275e-163	-1.45019e-162	2.51498e-163	7.36374e-163	1.17407e-162	4.36691e-163	7.0744e-163	-3.73356e-163	-6.88211e-163	2.41677e-163	-1.07035e-162	5.4663e-163	4.90174e-163	-2.22692e-163	1.92553e-163	2.79755e-163	-3.16042e-163	-6.26156e-163	0
1.31762e-163	-4.27978e-163	3.00836e-163	7.04646e-163	8.00673e-163	-5.49887e-163	-1.57289e-163	-4.10557e-164	-1.75206e-163	-7.71569e-163	4.55095e-165	-3.27631e-163	4.88275e-163	-1.45019e-162	2.51498e-163	7.36374e-163	1.17407e-162	4.36691e-163	7.0744e-163	-3.73356e-163	-6.88211e-163	2.41677e-163	-1.07035e-162	5.4663e-163	4.90174e-163	-2.22692e-163	1.92553e-163	2.79755e-163	-3.16042e-163	-6.26156e-163	0
1.31762e-163	-4.27978e-163	3.00836e-163	7.04646e-163	8.00673e-163	-5.49887e-163	-1.57289e-163	-4.10557e-164	-1.75206e-163	-7.71569e-163	4.55095e-165	-3.27631e-163	4.88275e-163	-1.45019e-162	2.51498e-163	7.36374e-163	1.17407e-162	4.36691e-163	7.0744e-163	-3.73356e-163	-6.88211e-163	2.41677e-163	-1.07035e-162	5.4663e-163	4.90174e-163	-2.22692e-163	1.92553e-163	2.79755e-163	-3.16042e-163	-6.26156e-163	0
1.31762e-163	-4.27978e-163	3.00836e-163	7.04646e-163	8.00673e-163	-5.49887e-163	-1.57289e-163	-4.10557e-164	-1.75206e-163	-7.71569e-163	4.55095e-165	-3.27631e-163	4.88275e-163	-1.45019e-162	2.51498e-163	7.36374e-163	1.17407e-162	4.36691e-163	7.0744e-163	-3.73356e-163	-6.88211e-163	2.41677e-163	-1.07035e-162	5.4663e-163	4.90174e-163	-2.22692e-163	1.92553e-163	2.79755e-163	-3.16042e-163	-6.26156e-163	0
1.31762e-163	-4.27978e-163	3.00836e-163	7.04646e-163	8.00673e-163	-5.49887e-163	-1.57289e-163	-4.10557e-164	-1.75206e-163	-7.71569e-163	4.55095e-165	-3.27631e-163	4.88275e-163	-1.45019e-162	2.51498e-163	7.36374e-163	1.17407e-162	4.36691e-163	7.0744e-163	-3.73356e-163	-6.88211e-163	2.41677e-163	-1.07035e-162	5.4663e-163	4.90174e-163	-2.22692e-163	1.92553e-163	2.79755e-163	-3.16042e-163	-6.26156e-163	0
1.31762e-163	-4.27978e-163	3.00836e-163	7.04646e-163	8.00673e-163	-5.49887e-163	-1.57289e-163	-4.10557e-164	-1.75206e-163	-7.71569e-163	4.55095e-165	-3.27631e-163	4.88275e-163	-1.45019e-162	2.51498e-163	7.36374e-163	1.17407e-162	4.36691e-163	7.0744e-163	-3.73356e-163	-6.88211e-163	2.41677e-163	-1.07035e-162	5.4663e-163	4.90174e-163	-2.22692e-163	1.92553e-163	2.79755e-163	-3.16042e-163	-6.26156e-163	0
1.31762e-163	-4.27978e-163	3.00836e-163	7.04646e-163	8.00673e-163	-5.49887e-163	-1.57289e-163	-4.10557e-164	-1.75206e-163	-7.71569e-163	4.55095e-165	-3.27631e-163	4.88275e-163	-1.45019e-162	2.51498e-163	7.36374e-163	1.17407e-162	4.36691e-163	7.0744e-163	-3.73356e-163	-6.88211e-163	2.41677e-163	-1.07035e-162	5.4663e-163	4.90174e-163	-2.22692e-163	1.92553e-163	2.79755e-163	-3.16042e-163	-6.26156e-163	0
1.31762e-163	-4.27978e-163	3.00836e-163	7.04646e-163	8.00673e-163	-5.49887e-163	-1.57289e-163	-4.10557e-164	-1.75206e-163	-7.71569e-163	4.55095e-165	-3.27631e-163	4.88275e-163	-1.45019e-162	2.51498e-163	7.36374e-163	1.17407e-162	4.36691e-163	7.0744e-163	-3.73356e-163	-6.88211e-163	2.41677e-163	-1.07035e-162	5.4663e-163	4.90174e-163	-2.22692e-163	1.92553e-163	2.79755e-163	-3.16042e-163	-6.26156e-163	0
1.31762e-163	-4.27978e-163	3.00836e-163	7.04646e-163	8.00673e-163	-5.49887e-163	-1.57289e-163	-4.10557e-164	-1.75206e-163	-7.71569e-163	4.55095e-165	-3.27631e-163	4.88275e-163	-1.45019e-162	2.51498e-163	7.36374e-163	1.17407e-162	4.36691e-163	7.0744e-163	-3.73356e-163	-6.88211e-163	2.41677e-163	-1.07035e-162	5.4663e-163	4.90174e-163	-2.22692e-163	1.92553e-163	2.79755e-163	-3.16042e-163	-6.26156e-163	0
1.31762e-163	-4.27978e-163	3.00836e-163	7.04646e-163	8.00673e-163	-5.49887e-163	-1.57289e-163	-4.10557e-164	-1.75206e-163	-7.71569e-163	4.55095e-165	-3.27631e-163	4.88275e-163	-1.45019e-162	2.51498e-163	7.36374e-163	1.17407e-162	4.36691e-163	7.0744e-163	-3.73356e-163	-6.88211e-163	2.41677e-163	-1.07035e-162	5.4663e-163	4.90174e-163	-2.22692e-163	1.92553e-163	2.79755e-163	-3.16042e-163	-6.26156e-163	0
1.31762e-163	-4.27978e-163	3.00836e-163	7.04646e-163	8.00673e-163	-5.49887e-163	-1.57289e-163	-4.10557e-164	-1.75206e-163	-7.71569e-163	4.55095e-165	-3.27631e-163	4.88275e-163	-1.45019e-162	2.51498e-163	7.36374e-163	1.17407e-162	4.36691e-163	7.0744e-163	-3.73356e-163	-6.88211e-163	2.41677e-163	-1.07035e-162	5.4663e-163	4.90174e-163	-2.22692e-163	1.92553e-163	2.79755e-163	-3.16042e-163	-6.26156e-163	0
1.31762e-163	-4.27978e-163	3.00836e-163	7.04646e-163	8.00673e-163	-5.49887e-163	-1.57289e-163	-4.10557e-164	-1.75206e-163	-7.71569e-163	4.55095e-165	-3.27631e-163	4.88275e-163	-1.45019e-162	2.51498e-163	7.36374e-163	1.17407e-162	4.36691e-163	7.0744e-163	-3.73356e-163	-6.88211e-163	2.41677e-163	-1.07035e-162	5.4663e-163	4.90174e-163	-2.22692e-163	1.92553e-163	2.79755e-163	-3.16042e-163	-6.26156e-163	0
1.31762e-163	-4.27978e-163	3.00836e-163	7.04646e-163	8.00673e-163	-5.49887e-163	-1.57289e-163	-4.10557e-164	-1.75206e-163	-7.71569e-163	4.55095e-165	-3.27631e-163	4.88275e-163	-1.45019e-162	2.51498e-163	7.36374e-163	1.17407e-162	4.36691e-163	7.0744e-163	-3.73356e-163	-6.88211e-163	2.41677e-163	-1.07035e-162	5.4663e-163	4.90174e-163	-2.22692e-163	1.92553e-163	2.79755e-163	-3.16042e-163	-6.26156e-163	0
1.31762e-163	-4.27978e-163	3.00836e-163	7.04646e-163	8.00673e-163	-5.49887e-163	-1.57289e-163	-4.10557e-164	-1.75206e-163	-7.71569e-163	4.55095e-165	-3.27631e-163	4.88275e-163	-1.45019e-162	2.51498e-163	7.36374e-163	1.17407e-162	4.36691e-163	7.0744e-163	-3.73356e-163	-6.88211e-163	2.41677e-163	-1.07035e-162	5.4663e-163	4.90174e-163	-2.22692e-163	1.92553e-163	2.79755e-163	-3.16042e-163	-6.26156e-163	0
1.31762e-163	-4.27978e-163	3.00836e-163	7.04646e-163	8.00673e-163	-5.49887e-163	-1.57289e-163	-4.10557e-164	-1.75206e-163	-7.71569e-163	4.55095e-165	-3.27631e-163	4.88275e-163	-1.45019e-162	2.51498e-163	7.36374e-163	1.17407e-162	4.36691e-163	7.0744e-163	-3.73356e-163	-6.88211e-163	2.41677e-163	-1.07035e-162	5.4663e-163	4.90174e-163	-2.22692e-163	1.92553e-163	2.79755e-163	-3.16042e-163	-6.26156e-163	0
1.31762e-163	-4.27978e-163	3.00836e-163	7.04646e-163	8.00673e-163	-5.49887e-163	-1.57289e-163	-4.10557e-164	-1.75206e-163	-7.71569e-163	4.55095e-165	-3.27631e-163	4.88275e-163	-1.45019e-162	2.51498e-163	7.36374e-163	1.17407e-162	4.36691e-163	7.0744e-163	-3.73356e-163	-6.88211e-163	2.41677e-163	-1.07035e-162	5.4663e-163	4.90174e-163	-2.22692e-163	1.92553e-163	2.79755e-163	-3.16042e-163	-6.26156e-163	0
1.31762e-163	-4.27978e-163	3.00836e-163	7.04646e-163	8.00673e-163	-5.49887e-163	-1.57289e-163	-4.10557e-164	-1.75206e-163	-7.71569e-163	4.55095e-165	-3.27631e-163	4.88275e-163	-1.45019e-162	2.51498e-163	7.36374e-163	1.17407e-162	4.36691e-163	7.0744e-163	-3.73356e-163	-6.88211e-163	2.41677e-163	-1.07035e-162	5.4663e-163	4.90174e-163	-2.22692e-163	1.92553e-163	2.79755e-163	-3.16042e-163	-6.26156e-163	0
1.31762e-163	-4.27978e-163	3.00836e-163	7.04646e-163	8.00673e-163	-5.49887e-163	-1.57289e-163	-4.10557e-164	-1.75206e-163	-7.71569e-163	4.55095e-165	-3.27631e-163	4.88275e-163	-1.45019e-162	2.51498e-163	7.36374e-163	1.17407e-162	4.36691e-163	7.0744e-163	-3.73356e-163	-6.88211e-163	2.41677e-163	-1.07035e-162	5.4663e-163	4.90174e-163	-2.22692e-163	1.92553e-163	2.79755e-163	-3.16042e-163	-6.26156e-163	0
1.31762e-163	-4.27978e-163	3.00836e-163	7.04646e-163	8.00673e-163	-5.49887e-163	-1.57289e-163	-4.10557e-164	-1.75206e-163	-7.71569e-163	4.55095e-165	-3.27631e-163	4.88275e-163	-1.45019e-162	2.51498e-163	7.36374e-163	1.17407e-162	4.36691e-163	7.0744e-163	-3.73356e-163	-6.88211e-163	2.41677e-163	-1.07035e-162	5.4663e-163	4.90174e-163	-2.22692e-163	1.92553e-163	2.79755e-163	-3.16042e-163	-6.26156e-163	0
1.31762e-163	-4.27978e-163	3.00836e-163	7.04646e-163	8.00673e-163	-5.49887e-163	-1.57289e-163	-4.10557e-164	-1.75206e-163	-7.71569e-163	4.55095e-165	-3.27631e-163	4.88275e-163	-1.45019e-162	2.51498e-163	7.36374e-163	1.17407e-162	4.36691e-163	7.0744e-163	-3.73356e-163	-6.88211e-163	2.41677e-163	-1.07035e-162	5.4663e-163	4.90174e-163	-2.22692e-163	1.92553e-163	2.79755e-163	-3.16042e-163	-6.26156e-163	0
1.31762e-163	-4.27978e-163	3.00836e-163	7.04646e-163	8.00673e-163	-5.49887e-163	-1.57289e-163	-4.10557e-164	-1.75206e-163	-7.71569e-163	4.55095e-165	-3.27631e-163	4.88275e-163	-1.45019e-162	2.51498e-163	7.36374e-163	1.17407e-162	4.36691e-163	7.0744e-163	-3.73356e-163	-6.88211e-163	2.41677e-163	-1.07035e-162	5.4663e-163	4.90174e-163	-2.22692e-163	1.92553e-163	2.79755e-163	-3.16042e-163	-6.26156e-163	0
1.31762e-163	-4.27978e-163	3.00836e-163	7.04646e-163	8.00673e-163	-5.49887e-163	-1.57289e-163	-4.10557e-164	-1.75206e-163	-7.71569e-163	4.55095e-165	-3.27631e-163	4.88275e-163	-1.45019e-162	2.51498e-163	7.36374e-163	1.17407e-162	4.36691e-163	7.0744e-163	-3.73356e-163	-6.88211e-163	2.41677e-163	-1.07035e-162	5.4663e-163	4.90174e-163	-2.22692e-163	1.92553e-163	2.79755e-163	-3.16042e-163	-6.26156e-163	0
1.31762e-163	-4.27978e-163	3.00836e-163	7.04646e-163	8.00673e-163	-5.49887e-163	-1.57289e-163	-4.10557e-164	-1.75206e-163	-7.71569e-163	4.55095e-165	-3.27631e-163	4.88275e-163	-1.45019e-162	2.51498e-163	7.36374e-163	1.17407e-162	4.36691e-163	7.0744e-163	-3.73356e-163	-6.88211e-163	2.41677e-163	-1.07035e-162	5.4663e-163	4.90174e-163	-2.22692e-163	1.92553e-163	2.79755e-163	-3.16042e-163	-6.26156e-163	0
1.31762e-163	-4.27978e-163	3.00836e-163	7.04646e-163	8.00673e-163	-5.49887e-163	-1.57289e-163	-4.10557e-164	-1.75206e-163	-7.71569e-163	4.55095e-165	-3.27631e-163	4.88275e-163	-1.45019e-162	2.51498e-163	7.36374e-163	1.17407e-162	4.36691e-163	7.0744e-163	-3.73356e-163	-6.88211e-163	2.41677e-163	-1.07035e-162	5.4663e-163	4.90174e-163	-2.22692e-163	1.92553e-163	2.79755e-163	-3.16042e-163	-6.26156e-163	0
1.31762e-163	-4.27978e-163	3.00836e-163	7.04646e-163	8.00673e-163	-5.49887e-163	-1.57289e-163	-4.10557e-164	-1.75206e-163	-7.71569e-163	4.55095e-165	-3.27631e-163	4.88275e-163	-1.45019e-162	2.51498e-163	7.36374e-163	1.17407e-162	4.36691e-163	7.0744e-163	-3.73356e-163	-6.88211e-163	2.41677e-163	-1.07035e-162	5.4663e-163	4.90174e-163	-2.22692e-163	1.92553e-163	2.79755e-163	-3.16042e-163	-6.26156e-163	0
1.31762e-163	-4.27978e-163	3.00836e-163	7.04646e-163	8.00673e-163	-5.49887e-163	-1.57289e-163	-4.10557e-164	-1.75206e-163	-7.71569e-163	4.55095e-165	-3.27631e-163	4.88275e-163	-1.45019e-162	2.51498e-163	7.36374e-163	1.17407e-162	4.36691e-163	7.0744e-163	-3.73356e-163	-6.88211e-163	2.41677e-163	-1.07035e-162	5.4663e-163	4.90174e-163	-2.22692e-163	1.92553e-163	2.79755e-163	-3.16042e-163	-6.26156e-163	0
1.31762e-163	-4.27978e-163	3.00836e-163	7.04646e-163	8.00673e-163	-5.49887e-163	-1.57289e-163	-4.10557e-164	-1.75206e-163	-7.71569e-163	4.55095e-165	-3.27631e-163	4.88275e-163	-1.45019e-162	2.51498e-163	7.36374e-163	1.17407e-162	4.36691e-163	7.0744e-163	-3.73356e-163	-6.88211e-163	2.41677e-163	-1.07035e-162	5.4663e-163	4.90174e-163	-2.22692e-163	1.92553e-163	2.79755e-163	-3.16042e-163	-6.26156e-163	0
1.31762e-163	-4.27978e-163	3.00836e-163	7.04646e-163	8.00673e-163	-5.49887e-163	-1.57289e-163	-4.10557e-164	-1.75206e-163	-7.71569e-163	4.55095e-165	-3.27631e-163	4.88275e-163	-1.45019e-162	2.51498e-163	7.36374e-163	1.17407e-162	4.36691e-163	7.0744e-163	-3.73356e-163	-6.88211e-163	2.41677e-163	-1.07035e-162	5.4663e-163	4.90174e-163	-2.22692e-163	1.92553e-163	2.79755e-163	-3.16042e-163	-6.26156e-163	0
1.31762e-163	-4.27978e-163	3.00836e-163	7.04646e-163	8.00673e-163	-5.49887e-163	-1.57289e-163	-4.10557e-164	-1.75206e-163	-7.71569e-163	4.55095e-165	-3.27631e-163	4.88275e-163	-1.45019e-162	2.51498e-163	7.36374e-163	1.17407e-162	4.36691e-163	7.0744e-163	-3.73356e-163	-6.88211e-163	2.41677e-163	-1.07035e-162	5.4663e-163	4.90174e-163	-2.22692e-163	1.92553e-163	2.79755e-163	-3.16042e-163	-6.26156e-163	0
1.31762e-163	-4.27978e-163	3.00836e-163	7.04646e-163	8.00673e-163	-5.49887e-163	-1.57289e-163	-4.10557e-164	-1.75206e-163	-7.71569e-163	4.55095e-165	-3.27631e-163	4.88275e-163	-1.45019e-162	2.51498e-163	7.36374e-163	1.17407e-162	4.36691e-163	7.0744e-163	-3.73356e-163	-6.88211e-163	2.41677e-163	-1.07035e-162	5.4663e-163	4.90174e-163	-2.22692e-163	1.92553e-163	2.79755e-163	-3.16042e-163	-6.26156e-163	0
1.31762e-163	-4.27978e-163	3.00836e-163	7.04646e-163	8.00673e-163	-5.49887e-163	-1.57289e-163	-4.10557e-164	-1.75206e-163	-7.71569e-163	4.55095e-165	-3.27631e-163	4.88275e-163	-1.45019e-162	2.51498e-163	7.36374e-163	1.17407e-162	4.36691e-163	7.0744e-163	-3.73356e-163	-6.88211e-163	2.41677e-163	-1.07035e-162	5.4663e-163	4.90174e-163	-2.22692e-163	1.92553e-163	2.79755e-163	-3.16042e-163	-6.26156e-163	0
1.31762e-163	-4.27978e-163	3.00836e-163	7.04646e-163	8.00673e-163	-5.49887e-163	-1.57289e-163	-4.10557e-164	-1.75206e-163	-7.71569e-163	4.55095e-165	-3.27631e-163	4.88275e-163	-1.45019e-162	2.51498e-163	7.36374e-163	1.17407e-162	4.36691e-163	7.0744e-163	-3.73356e-163	-6.88211e-163	2.41677e-163	-1.07035e-162	5.4663e-163	4.90174e-163	-2.22692e-163	1.92553e-163	2.79755e-163	-3.16042e-163	-6.26156e-163	0
1.31762e-163	-4.27978e-163	3.00836e-163	7.04646e-163	8.00673e-163	-5.49887e-163	-1.57289e-163	-4.10557e-164	-1.75206e-163	-7.71569e-163	4.55095e-165	-3.27631e-163	4.88275e-163	-1.45019e-162	2.51498e-163	7.36374e-163	1.17407e-162	4.36691e-163	7.0744e-163	-3.73356e-163	-6.88211e-163	2.41677e-163	-1.07035e-162	5.4663e-163	4.90174e-163	-2.22692e-163	1.92553e-163	2.79755e-163	-3.16042e-163	-6.26156e-163	0
1.31762e-163	-4.27978e-163	3.00836e-163	7.04646e-163	8.00673e-163	-5.49887e-163	-1.57289e-163	-4.10557e-164	-1.75206e-163	-7.71569e-163	4.55095e-165	-3.27631e-163	4.88275e-163	-1.45019e-162	2.51498e-163	7.36374e-163	1.17407e-162	4.36691e-163	7.0744e-163	-3.73356e-163	-6.88211e-163	2.41677e-163	-1.07035e-162	5.4663e-163	4.90174e-163	-2.22692e-163	1.92553e-163	2.79755e-163	-3.16042e-163	-6.26156e-163	0
1.31762e-163	-4.27978e-163	3.00836e-163	7.04646e-163	8.00673e-163	-5.49887e-163	-1.57289e-163	-4.10557e-164	-1.75206e-163	-7.71569e-163	4.55095e-165	-3.27631e-163	4.88275e-163	-1.45019e-162	2.51498e-163	7.36374e-163	1.17407e-162	4.36691e-163	7.0744e-163	-3.73356e-163	-6.88211e-163	2.41677e-163	-1.07035e-162	5.4663e-163	4.90174e-163	-2.22692e-163	1.92553e-163	2.79755e-163	-3.16042e-163	-6.26156e-163	0
1.31762e-163	-4.27978e-163	3.00836e-163	7.04646e-163	8.00673e-163	-5.49887e-163	-1.57289e-163	-4.10557e-164	-1.75206e-163	-7.71569e-163	4.55095e-165	-3.27631e-163	4.88275e-163	-1.45019e-162	2.51498e-163	7.36374e-163	1.17407e-162	4.36691e-163	7.0744e-163	-3.73356e-163	-6.88211e-163	2.41677e-163	-1.07035e-162	5.4663e-163	4.90174e-163	-2.22692e-163	1.92553e-163	2.79755e-163	-3.16042e-163	-6.26156e-163	0
1.31762e-163	-4.27978e-163	3.00836e-163	7.04646e-163	8.00673e-163	-5.49887e-163	-1.57289e-163	-4.10557e-164	-1.75206e-163	-7.71569e-163	4.55095e-165	-3.27631e-163	4.88275e-163	-1.45019e-162	2.51498e-163	7.36374e-163	1.17407e-162	4.36691e-163	7.0744e-163	-3.73356e-163	-6.88211e-163	2.41677e-163	-1.07035e-162	5.4663e-163	4.90174e-163	-2.22692e-163	1.92553e-163	2.79755e-163	-3.16042e-163	-6.26156e-163	0
1.31762e-163	-4.27978e-163	3.00836e-163	7.04646e-163	8.00673e-163	-5.49887e-163	-1.57289e-163	-4.10557e-164	-1.75206e-163	-7.71569e-163	4.55095e-165	-3.27631e-163	4.88275e-163	-1.45019e-162	2.51498e-163	7.36374e-163	1.17407e-162	4.36691e-163	7.0744e-163	-3.73356e-163	-6.88211e-163	2.41677e-163	-1.07035e-162	5.4663e-163	4.90174e-163	-2.22692e-163	1.92553e-163	2.79755e-163	-3.16042e-163	-6.26156e-163	0
1.31762e-163	-4.27978e-163	3.00836e-163	7.04646e-163	8.00673e-163	-5.49887e-163	-1.57289e-163	-4.10557e-164	-1.75206e-163	-7.71569e-163	4.55095e-165	-3.27631e-163	4.88275e-163	-1.45019e-162	2.51498e-163	7.36374e-163	1.17407e-162	4.36691e-163	7.0744e-163	-3.73356e-163	-6.88211e-163	2.41677e-163	-1.07035e-162	5.4663e-163	4.90174e-163	-2.22692e-163	1.92553e-163	2.79755e-163	-3.16042e-163	-6.26156e-163	0
1.31762e-163	-4.27978e-163	3.00836e-163	7.04646e-163	8.00673e-163	-5.49887e-163	-1.57289e-163	-4.10557e-164	-1.75206e-163	-7.71569e-163	4.55095e-165	-3.27631e-163	4.88275e-163	-1.45019e-162	2.51498e-163	7.36374e-163	1.17407e-162	4.36691e-163	7.0744e-163	-3.73356e-163	-6.88211e-163	2.41677e-163	-1.07035e-162	5.4663e-163	4.90174e-163	-2.22692e-163	1.92553e-163	2.79755e-163	-3.16042e-163	-6.26156e-163	0
1.31762e-163	-4.27978e-163	3.00836e-163	7.04646e-163	8.00673e-163	-5.49887e-163	-1.57289e-163	-4.10557e-164	-1.75206e-163	-7.71569e-163	4.55095e-165	-3.27631e-163	4.88275e-163	-1.45019e-162	2.51498e-163	7.36374e-163	1.17407e-162	4.36691e-163	7.0744e-163	-3.73356e-163	-6.88211e-163	2.41677e-163	-1.07035e-162	5.4663e-163	4.90174e-163	-2.22692e-163	1.92553e-163	2.79755e-163	-3.16042e-163	-6.26156e-163	0
1.31762e-163	-4.27978e-163	3.00836e-163	7.04646e-163	8.00673e-163	-5.49887e-163	-1.57289e-163	-4.10557e-164	-1.75206e-163	-7.71569e-163	4.55095e-165	-3.27631e-163	4.88275e-163	-1.45019e-162	2.51498e-163	7.36374e-163	1.17407e-162	4.36691e-163	7.0744e-163	-3.73356e-163	-6.88211e-163	2.41677e-163	-1.07035e-162	5.4663e-163	4.90174e-163	-2.22692e-163	1.92553e-163	2.79755e-163	-3.16042e-163	-6.26156e-163	0
1.31762e-163	-4.27978e-163	3.00836e-163	7.04646e-163	8.00673e-163	-5.49887e-163	-1.57289e-163	-4.10557e-164	-1.75206e-163	-7.71569e-163	4.55095e-165	-3.27631e-163	4.88275e-163	-1.45019e-162	2.51498e-163	7.36374e-163	1.17407e-162	4.36691e-163	7.0744e-163	-3.73356e-163	-6.88211e-163	2.41677e-163	-1.07035e-162	5.4663e-163	4.90174e-163	-2.22692e-163	1.92553e-163	2.79755e-163	-3.16042e-163	-6.26156e-163	0
1.31762e-163	-4.27978e-163	3.00836e-163	7.04646e-163	8.00673e-163	-5.49887e-163	-1.57289e-163	-4.10557e-164	-1.75206e-163	-7.71569e-163	4.55095e-165	-3.27631e-163	4.88275e-163	-1.45019e-162	2.51498e-163	7.36374e-163	1.17407e-162	4.36691e-163	7.0744e-163	-3.73356e-163	-6.88211e-163	2.41677e-163	-1.07035e-162	5.4663e-163	4.90174e-163	-2.22692e-163	1.92553e-163	2.79755e-163	-3.16042e-163	-6.26156e-163	0
1.31762e-163	-4.27978e-163	3.00836e-163	7.04646e-163	8.00673e-163	-5.49887e-163	-1.57289e-163	-4.10557e-164	-1.75206e-163	-7.71569e-163	4.55095e-165	-3.27631e-163	4.88275e-163	-1.45019e-162	2.51498e-163	7.36374e-163	1.17407e-162	4.36691e-163	7.0744e-163	-3.73356e-163	-6.88211e-163	2.41677e-163	-1.07035e-162	5.4663e-163	4.90174e-163	-2.22692e-163	1.92553e-163	2.79755e-163	-3.16042e-163	-6.26156e-163	0
1.31762e-163	-4.27978e-163	3.00836e-163	7.04646e-163	8.00673e-163	-5.49887e-163	-1.57289e-163	-4.10557e-164	-1.75206e-163	-7.71569e-163	4.55095e-165	-3.27631e-163	4.88275e-163	-1.45019e-162	2.51498e-163	7.36374e-163	1.17407e-162	4.36691e-163	7.0744e-163	-3.73356e-163	-6.88211e-163	2.41677e-163	-1.07035e-162	5.4663e-163	4.90174e-163	-2.22692e-163	1.92553e-163	2.79755e-163	-3.16042e-163	-6.26156e-163	0
1.31762e-163	-4.27978e-163	3.00836e-163	7.04646e-163	8.00673e-163	-5.49887e-163	-1.57289e-163	-4.10557e-164	-1.75206e-163	-7.71569e-163	4.55095e-165	-3.27631e-163	4.88275e-163	-1.45019e-162	2.51498e-163	7.36374e-163	1.17407e-162	4.36691e-163	7.0744e-163	-3.73356e-163	-6.88211e-163	2.41677e-163	-1.07035e-162	5.4663e-163	4.90174e-163	-2.22692e-163	1.92553e-163	2.79755e-163	-3.16042e-163	-6.26156e-163	0
1.31762e-163	-4.27978e-163	3.00836e-163	7.04646e-163	8.00673e-163	-5.49887e-163	-1.57289e-163	-4.10557e-164	-1.75206e-163	-7.71569e-163	4.55095e-165	-3.27631e-163	4.88275e-163	-1.45019e-162	2.51498e-163	7.36374e-163	1.17407e-162	4.36691e-163	7.0744e-163	-3.73356e-163	-6.88211e-163	2.41677e-163	-1.07035e-162	5.4663e-163	4.90174e-163	-2.22692e-163	1.92553e-163	2.79755e-163	-3.16042e-163	-6.26156e-163	0
1.31762e-163	-4.27978e-163	3.00836e-163	7.04646e-163	8.00673e-163	-5.49887e-163	-1.57289e-163	-4.10557e-164	-1.75206e-163	-7.71569e-163	4.55095e-165	-3.27631e-163	4.88275e-163	-1.45019e-162	2.51498e-163	7.36374e-163	1.17407e-162	4.36691e-163	7.0744e-163	-3.73356e-163	-6.88211e-163	2.41677e-163	-1.07035e-162	5.4663e-163	4.90174e-163	-2.22692e-163	1.92553e-163	2.79755e-163	-3.16042e-163	-6.26156e-163	0
1.31762e-163	-4.27978e-163	3.00836e-163	7.04646e-163	8.00673e-163	-5.49887e-163	-1.57289e-163	-4.10557e-164	-1.75206e-163	-7.71569e-163	4.55095e-165	-3.27631e-163	4.88275e-163	-1.45019e-162	2.51498e-163	7.36374e-163	1.17407e-162	4.36691e-163	7.0744e-163	-3.73356e-163	-6.88211e-163	2.41677e-163	-1.07035e-162	5.4663e-163	4.90174e-163	-2.22692e-163	1.92553e-163	2.79755e-163	-3.16042e-163	-6.26156e-163	0
1.31762e-163	-4.27978e-163	3.00836e-163	7.04646e-163	8.00673e-163	-5.49887e-163	-1.57289e-163	-4.10557e-164	-1.75206e-163	-7.71569e-163	4.55095e-165	-3.27631e-163	4.88275e-163	-1.45019e-162	2.51498e-163	7.36374e-163	1.17407e-162	4.36691e-163	7.0744e-163	-3.73356e-163	-6.88211e-163	2.41677e-163	-1.07035e-162	5.4663e-163	4.90174e-163	-2.22692e-163	1.92553e-163	2.79755e-163	-3.16042e-163	-6.26156e-163	0
1.31762e-163	-4.27978e-163	3.00836e-163	7.04646e-163	8.00673e-163	-5.49887e-163	-1.57289e-163	-4.10557e-164	-1.75206e-163	-7.71569e-163	4.55095e-165	-3.27631e-163	4.88275e-163	-1.45019e-162	2.51498e-163	7.36374e-163	1.17407e-162	4.36691e-163	7.0744e-163	-3.73356e-163	-6.88211e-163	2.41677e-163	-1.07035e-162	5.4663e-163	4.90174e-163	-2.22692e-163	1.92553e-163	2.79755e-163	-3.16042e-163	-6.26156e-163	0
1.31762e-163	-4.27978e-163	3.00836e-163	7.04646e-163	8.00673e-163	-5.49887e-163	-1.57289e-163	-4.10557e-164	-1.75206e-163	-7.71569e-163	4.55095e-165	-3.27631e-163	4.88275e-163	-1.45019e-162	2.51498e-163	7.36374e-163	1.17407e-162	4.36691e-163	7.0744e-163	-3.73356e-163	-6.88211e-163	2.41677e-163	-1.07035e-162	5.4663e-163	4.90174e-163	-2.22692e-163	1.92553e-163	2.79755e-163	-3.16042e-163	-6.26156e-163	0
1.31762e-163	-4.27978e-163	3.00836e-163	7.04646e-163	8.00673e-163	-5.49887e-163	-1.57289e-163	-4.10557e-164	-1.75206e-163	-7.71569e-163	4.55095e-165	-3.27631e-163	4.88275e-163	-1.45019e-162	2.51498e-163	7.36374e-163	1.17407e-162	4.36691e-163	7.0744e-163	-3.73356e-163	-6.88211e-163	2.41677e-163	-1.07035e-162	5.4663e-163	4.90174e-163	-2.22692e-163	1.92553e-163	2.79755e-163	-3.16042e-163	-6.26156e-163	0
1.31762e-163	-4.27978e-163	3.00836e-163	7.04646e-163	8.00673e-163	-5.49887e-163	-1.57289e-163	-4.10557e-164	-1.75206e-163	-7.71569e-163	4.55095e-165	-3.27631e-163	4.88275e-163	-1.45019e-162	2.51498e-163	7.36374e-163	1.17407e-162	4.36691e-163	7.0744e-163	-3.73356e-163	-6.88211e-163	2.41677e-163	-1.07035e-162	5.4663e-163	4.90174e-163	-2.22692e-163	1.92553e-163	2.79755e-163	-3.16042e-163	-6.26156e-163	0
1.31762e-163	-4.27978e-163	3.00836e-163	7.04646e-163	8.00673e-163	-5.49887e-163	-1.57289e-163	-4.10557e-164	-1.75206e-163	-7.71569e-163	4.55095e-165	-3.27631e-163	4.88275e-163	-1.45019e-162	2.51498e-163	7.36374e-163	1.17407e-162	4.36691e-163	7.0744e-163	-3.73356e-163	-6.88211e-163	2.41677e-163	-1.07035e-162	5.4663e-163	4.90174e-163	-2.22692e-163	1.92553e-163	2.79755e-163	-3.16042e-163	-6.26156e-163	0
1.31762e-163	-4.27978e-163	3.00836e-163	7.04646e-163	8.00673e-163	-5.49887e-163	-1.57289e-163	-4.10557e-164	-1.75206e-163	-7.71569e-163	4.55095e-165	-3.27631e-163	4.88275e-163	-1.45019e-162	2.51498e-163	7.36374e-163	1.17407e-162	4.36691e-163	7.0744e-163	-3.73356e-163	-6.88211e-163	2.41677e-163	-1.07035e-162	5.4663e-163	4.90174e-163	-2.22692e-163	1.92553e-163	2.79755e-163	-3.16042e-163	-6.26156e-163	0
1.31762e-163	-4.27978e-163	3.00836e-163	7.04646e-163	8.00673e-163	-5.49887e-163	-1.57289e-163	-4.10557e-164	-1.75206e-163	-7.71569e-163	4.55095e-165	-3.27631e-163	4.88275e-163	-1.45019e-162	2.51498e-163	7.36374e-163	1.17407e-162	4.36691e-163	7.0744e-163	-3.73356e-163	-6.88211e-163	2.41677e-163	-1.07035e-162	5.4663e-163	4.90174e-163	-2.22692e-163	1.92553e-163	2.79755e-163	-3.16042e-163	-6.26156e-163	0
1.31762e-163	-4.27978e-163	3.00836e-163	7.04646e-163	8.00673e-163	-5.49887e-163	-1.57289e-163	-4.10557e-164	-1.75206e-163	-7.71569e-163	4.55095e-165	-3.27631e-163	4.88275e-163	-1.45019e-162	2.51498e-163	7.36374e-163	1.17407e-162	4.36691e-163	7.0744e-163	-3.73356e-163	-6.88211e-163	2.41677e-163	-1.07035e-162	5.4663e-163	4.90174e-163	-2.22692e-163	1.92553e-163	2.79755e-163	-3.16042e-163	-6.26156e-163	0
1.31762e-163	-4.27978e-163	3.00836e-163	7.04646e-163	8.00673e-163	-5.49887e-163	-1.57289e-163	-4.10557e-164	-1.75206e-163	-7.71569e-163	4.55095e-165	-3.27631e-163	4.88275e-163	-1.45019e-162	2.51498e-163	7.36374e-163	1.17407e-162	4.36691e-163	7.0744e-163	-3.73356e-163	-6.88211e-163	2.41677e-163	-1.07035e-162	5.4663e-163	4.90174e-163	-2.22692e-163	1.92553e-163	2.79755e-163	-3.16042e-163	-6.26156e-163	0
1.31762e-163	-4.27978e-163	3.00836e-163	7.04646e-163	8.00673e-163	-5.49887e-163	-1.57289e-163	-4.10557e-164	-1.75206e-163	-7.71569e-163	4.55095e-165	-3.27631e-163	4.88275e-163	-1.45019e-162	2.51498e-163	7.36374e-163	1.17407e-162	4.36691e-163	7.0744e-163	-3.73356e-163	-6.88211e-163	2.41677e-163	-1.07035e-162	5.4663e-163	4.90174e-163	-2.22692e-163	1.92553e-163	2.79755e-163	-3.16042e-163	-6.26156e-163	0
1.31762e-163	-4.27978e-163	3.00836e-163	7.04646e-163	8.00673e-163	-5.49887e-163	-1.57289e-163	-4.10557e-164	-1.75206e-163	-7.71569e-163	4.55095e-165	-3.27631e-163	4.88275e-163	-1.45019e-162	2.51498e-163	7.36374e-163	1.17407e-162	4.36691e-163	7.0744e-163	-3.73356e-163	-6.88211e-163	2.41677e-163	-1.07035e-162	5.4663e-163	4.90174e-163	-2.22692e-163	1.92553e-163	2.79755e-163	-3.16042e-163	-6.26156e-163	0
1.31762e-163	-4.27978e-163	3.00836e-163	7.04646e-163	8.00673e-163	-5.49887e-163	-1.57289e-163	-4.10557e-164	-1.75206e-163	-7.71569e-163	4.55095e-165	-3.27631e-163	4.88275e-163	-1.45019e-162	2.51498e-163	7.36374e-163	1.17407e-162	4.36691e-163	7.0744e-163	-3.73356e-163	-6.88211e-163	2.41677e-163	-1.07035e-162	5.4663e-163	4.90174e-163	-2.22692e-163	1.92553e-163	2.79755e-163	-3.16042e-163	-6.26156e-163	0
1.31762e-163	-4.27978e-163	3.00836e-163	7.04646e-163	8.00673e-163	-5.49887e-163	-1.57289e-163	-4.10557e-164	-1.75206e-163	-7.71569e-163	4.55095e-165	-3.27631e-163	4.88275e-163	-1.45019e-162	2.51498e-163	7.36374e-163	1.17407e-162	4.36691e-163	7.0744e-163	-3.73356e-163	-6.88211e-163	2.41677e-163	-1.07035e-162	5.4663e-163	4.90174e-163	-2.22692e-163	1.92553e-163	2.79755e-163	-3.16042e-163	-6.26156e-163	0
1.31762e-163	-4.27978e-163	3.00836e-163	7.04646e-163	8.00673e-163	-5.49887e-163	-1.57289e-163	-4.10557e-164	-1.75206e-163	-7.71569e-163	4.55095e-165	-3.27631e-163	4.88275e-163	-1.45019e-162	2.51498e-163	7.36374e-163	1.17407e-162	4.36691e-163	7.0744e-163	-3.73356e-163	-6.88211e-163	2.41677e-163	-1.07035e-162	5.4663e-163	4.90174e-163	-2.22692e-163	1.92553e-163	2.79755e-163	-3.16042e-163	-6.26156e-163	0
1.31762e-163	-4.27978e-163	3.00836e-163	7.04646e-163	8.00673e-163	-5.49887e-163	-1.57289e-163	-4.10557e-164	-1.75206e-163	-7.71569e-163	4.55095e-165	-3.27631e-163	4.88275e-163	-1.45019e-162	2.51498e-163	7.36374e-163	1.17407e-162	4.36691e-163	7.0744e-163	-3.73356e-163	-6.88211e-163	2.41677e-163	-1.07035e-162	5.4663e-163	4.90174e-163	-2.22692e-163	1.92553e-163	2.79755e-163	-3.16042e-163	-6.26156e-163	0
1.31762e-163	-4.27978e-163	3.00836e-163	7.04646e-163	8.00673e-163	-5.49887e-163	-1.57289e-163	-4.10557e-164	-1.75206e-163	-7.71569e-163	4.55095e-165	-3.27631e-163	4.88275e-163	-1.45019e-162	2.51498e-163	7.36374e-163	1.17407e-162	4.36691e-163	7.0744e-163	-3.73356e-163	-6.88211e-163	2.41677e-163	-1.07035e-162	5.4663e-163	4.90174e-163	-2.22692e-163	1.92553e-163	2.79755e-163	-3.16042e-163	-6.26156e-163	0
1.31762e-163	-4.27978e-163	3.00836e-163	7.04646e-163	8.00673e-163	-5.49887e-163	-1.57289e-163	-4.10557e-164	-1.75206e-163	-7.71569e-163	4.55095e-165	-3.27631e-163	4.88275e-163	-1.45019e-162	2.51498e-163	7.36374e-163	1.17407e-162	4.36691e-163	7.0744e-163	-3.73356e-163	-6.88211e-163	2.41677e-163	-1.07035e-162	5.4663e-163	4.90174e-163	-2.22692e-163	1.92553e-163	2.79755e-163	-3.16042e-163	-6.26156e-163	0
1.31762e-163	-4.27978e-163	3.00836e-163	7.04646e-163	8.00673e-163	-5.49887e-163	-1.57289e-163	-4.10557e-164	-1.75206e-163	-7.71569e-163	4.55095e-165	-3.27631e-163	4.88275e-163	-1.45019e-162	2.51498e-163	7.36374e-163	1.17407e-162	4.36691e-163	7.0744e-163	-3.73356e-163	-6.88211e-163	2.41677e-163	-1.07035e-162	5.4663e-163	4.90174e-163	-2.22692e-163	1.92553e-163	2.79755e-163	-3.16042e-163	-6.26156e-163	0
1.31762e-163	-4.27978e-163	3.00836e-163	7.04646e-163	8.00673e-163	-5.49887e-163	-1.57289e-163	-4.10557e-164	-1.75206e-163	-7.71569e-163	4.55095e-165	-3.27631e-163	4.88275e-163	-1.45019e-162	2.51498e-163	7.36374e-163	1.17407e-162	4.36691e-163	7.0744e-163	-3.73356e-163	-6.88211e-163	2.41677e-163	-1.07035e-162	5.4663e-163	4.90174e-163	-2.22692e-163	1.92553e-163	2.79755e-163	-3.16042e-163	-6.26156e-163	0
1.31762e-163	-4.27978e-163	3.00836e-163	7.04646e-163	8.00673e-163	-5.49887e-163	-1.57289e-163	-4.10557e-164	-1.75206e-163	-7.71569e-163	4.55095e-165	-3.27631e-163	4.88275e-163	-1.45019e-162	2.51498e-163	7.36374e-163	1.17407e-162	4.36691e-163	7.0744e-163	-3.73356e-163	-6.88211e-163	2.41677e-163	-1.07035e-162	5.4663e-163	4.90174e-163	-2.22692e-163	1.92553e-163	2.79755e-163	-3.16042e-163	-6.26156e-163	0
1.31762e-163	-4.27978e-163	3.00836e-163	7.04646e-163	8.00673e-163	-5.49887e-163	-1.57289e-163	-4.10557e-164	-1.75206e-163	-7.71569e-163	4.55095e-165	-3.27631e-163	4.88275e-163	-1.45019e-162	2.51498e-163	7.36374e-163	1.17407e-162	4.36691e-163	7.0744e-163	-3.73356e-163	-6.88211e-163	2.41677e-163	-1.07035e-162	5.4663e-163	4.90174e-163	-2.22692e-163	1.92553e-163	2.79755e-163	-3.16042e-163	-6.26156e-163	0
1.31762e-163	-4.27978e-163	3.00836e-163	7.04646e-163	8.00673e-163	-5.49887e-163	-1.57289e-163	-4.10557e-164	-1.75206e-163	-7.71569e-163	4.55095e-165	-3.27631e-163	4.88275e-163	-1.45019e-162	2.51498e-163	7.36374e-163	1.17407e-162	4.36691e-163	7.0744e-163	-3.73356e-163	-6.88211e-163	2.41677e-163	-1.07035e-162	5.4663e-163	4.90174e-163	-2.22692e-163	1.92553e-163	2.79755e-163	-3.16042e-163	-6.26156e-163	0
1.31762e-163	-4.27978e-163	3.00836e-163	7.04646e-163	8.00673e-163	-5.49887e-163	-1.57289e-163	-4.10557e-164	-1.75206e-163	-7.71569e-163	4.55095e-165	-3.27631e-163	4.88275e-163	-1.45019e-162	2.51498e-163	7.36374e-163	1.17407e-162	4.36691e-163	7.0744e-163	-3.73356e-163	-6.88211e-163	2.41677e-163	-1.07035e-162	5.4663e-163	4.90174e-163	-2.22692e-163	1.92553e-163	2.79755e-163	-3.16042e-163	-6.26156e-163	0
1.31762e-163	-4.27978e-163	3.00836e-163	7.04646e-163	8.00673e-163	-5.49887e-163	-1.57289e-163	-4.10557e-164	-1.75206e-163	-7.71569e-163	4.55095e-165	-3.27631e-163	4.88275e-163	-1.45019e-162	2.51498e-163	7.36374e-163	1.17407e-162	4.36691e-163	7.0744e-163	-3.73356e-163	-6.88211e-163	2.41677e-163	-1.07035e-162	5.4663e-163	4.90174e-163	-2.22692e-163	1.92553e-163	2.79755e-163	-3.16042e-163	-6.26156e-163	0
1.31762e-163	-4.27978e-163	3.00836e-163	7.04646e-163	8.00673e-163	-5.49887e-163	-1.57289e-163	-4.10557e-164	-1.75206e-163	-7.71569e-163	4.55095e-165	-3.27631e-163	4.88275e-163	-1.45019e-162	2.51498e-163	7.36374e-163	1.17407e-162	4.36691e-163	7.0744e-163	-3.73356e-163	-6.88211e-163	2.41677e-163	-1.07035e-162	5.4663e-163	4.90174e-163	-2.22692e-163	1.92553e-163	2.79755e-163	-3.16042e-163	-6.26156e-163	0
1.31762e-163	-4.27978e-163	3.00836e-163	7.04646e-163	8.00673e-163	-5.49887e-163	-1.57289e-163	-4.10557e-164	-1.75206e-163	-7.71569e-163	4.55095e-165	-3.27631e-163	4.88275e-163	-1.45019e-162	2.51498e-163	7.36374e-163	1.17407e-162	4.36691e-163	7.0744e-163	-3.73356e-163	-6.88211e-163	2.41677e-163	-1.07035e-162	5.4663e-163	4.90174e-163	-2.22692e-163	1.92553e-163	2.79755e-163	-3.16042e-163	-6.26156e-163	0
1.31762e-163	-4.27978e-163	3.00836e-163	7.04646e-163	8.00673e-163	-5.49887e-163	-1.57289e-163	-4.10557e-164	-1.75206e-163	-7.71569e-163	4.55095e-165	-3.27631e-163	4.88275e-163	-1.45019e-162	2.51498e-163	7.36374e-163	1.17407e-162	4.36691e-163	7.0744e-163	-3.73356e-163	-6.88211e-163	2.41677e-163	-1.07035e-162	5.4663e-163	4.90174e-163	-2.22692e-163	1.92553e-163	2.79755e-163	-3.16042e-163	-6.26156e-163	0
1.31762e-163	-4.27978e-163	3.00836e-163	7.04646e-163	8.00673e-163	-5.49887e-163	-1.57289e-163	-4.10557e-164	-1.75206e-163	-7.71569e-163	4.55095e-165	-3.27631e-163	4.88275e-163	-1.45019e-162	2.51498e-163	7.36374e-163	1.17407e-162	4.36691e-163	7.0744e-163	-3.73356e-163	-6.88211e-163	2.41677e-163	-1.07035e-162	5.4663e-163	4.90174e-163	-2.22692e-163	1.92553e-163	2.79755e-163	-3.16042e-163	-6.26156e-163	0
1.31762e-163	-4.27978e-163	3.00836e-163	7.04646e-163	8.00673e-163	-5.49887e-163	-1.57289e-163	-4.10557e-164	-1.75206e-163	-7.71569e-163	4.55095e-165	-3.27631e-163	4.88275e-163	-1.45019e-162	2.51498e-163	7.36374e-163	1.17407e-162	4.36691e-163	7.0744e-163	-3.73356e-163	-6.88211e-163	2.41677e-163	-1.07035e-162	5.4663e-163	4.90174e-163	-2.22692e-163	1.92553e-163	2.79755e-163	-3.16042e-163	-6.26156e-163	0
1.31762e-163	-4.27978e-163	3.00836e-163	7.04646e-163	8.00673e-163	-5.49887e-163	-1.57289e-163	-4.10557e-164	-1.75206e-163	-7.71569e-163	4.55095e-165	-3.27631e-163	4.88275e-163	-1.45019e-162	2.51498e-163	7.36374e-163	1.17407e-162	4.36691e-163	7.0744e-163	-3.73356e-163	-6.88211e-163	2.41677e-163	-1.07035e-162	5.4663e-163	4.90174e-163	-2.22692e-163	1.92553e-163	2.79755e-163	-3.16042e-163	-6.26156e-163	0
1.31762e-163	-4.27978e-163	3.00836e-163	7.04646e-163	8.00673e-163	-5.49887e-163	-1.57289e-163	-4.10557e-164	-1.75206e-163	-7.71569e-163	4.55095e-165	-3.27631e-163	4.88275e-163	-1.45019e-162	2.51498e-163	7.36374e-163	1.17407e-162	4.36691e-163	7.0744e-163	-3.73356e-163	-6.88211e-163	2.41677e-163	-1.07035e-162	5.4663e-163	4.90174e-163	-2.22692e-163	1.92553e-163	2.79755e-163	-3.16042e-163	-6.26156e-163	0
1.31762e-163	-4.27978e-163	3.00836e-163	7.04646e-163	8.00673e-163	-5.49887e-163	-1.57289e-163	-4.10557e-164	-1.75206e-163	-7.71569e-163	4.55095e-165	-3.27631e-163	4.88275e-163	-1.45019e-162	2.51498e-163	7.36374e-163	1.17407e-162	4.36691e-163	7.0744e-163	-3.73356e-163	-6.88211e-163	2.41677e-163	-1.07035e-162	5.4663e-163	4.90174e-163	-2.22692e-163	1.92553e-163	2.79755e-163	-3.16042e-163	-6.26156e-163	0
1.31762e-163	-4.27978e-163	3.00836e-163	7.04646e-163	8.00673e-163	-5.49887e-163	-1.57289e-163	-4.10557e-164	-1.75206e-163	-7.71569e-163	4.55095e-165	-3.27631e-163	4.88275e-163	-1.45019e-162	2.51498e-163	7.36374e-163	1.17407e-162	4.36691e-163	7.0744e-163	-3.73356e-163	-6.88211e-163	2.41677e-163	-1.07035e-162	5.4663e-163	4.90174e-163	-2.22692e-163	1.92553e-163	2.79755e-163	-3.16042e-163	-6.26156e-163	0
1.31762e-163	-4.27978e-163	3.00836e-163	7.04646e-163	8.00673e-163	-5.49887e-163	-1.57289e-163	-4.10557e-164	-1.75206e-163	-7.71569e-163	4.55095e-165	-3.27631e-163	4.88275e-163	-1.45019e-162	2.51498e-163	7.36374e-163	1.17407e-162	4.36691e-163	7.0744e-163	-3.73356e-163	-6.88211e-163	2.41677e-163	-1.07035e-162	5.4663e-163	4.90174e-163	-2.22692e-163	1.92553e-163	2.79755e-163	-3.16042e-163	-6.26156e-163	0
1.31762e-163	-4.27978e-163	3.00836e-163	7.04646e-163	8.00673e-163	-5.49887e-163	-1.57289e-163	-4.10557e-164	-1.75206e-163	-7.71569e-163	4.55095e-165	-3.27631e-163	4.88275e-163	-1.45019e-162	2.51498e-163	7.36374e-163	1.17407e-162	4.36691e-163	7.0744e-163	-3.73356e-163	-6.88211e-163	2.41677e-163	-1.07035e-162	5.4663e-163	4.90174e-163	-2.22692e-163	1.92553e-163	2.79755e-163	-3.16042e-163	-6.26156e-163	0
1.31762e-163	-4.27978e-163	3.00836e-163	7.04646e-163	8.00673e-163	-5.49887e-163	-1.57289e-163	-4.10557e-164	-1.75206e-163	-7.71569e-163	4.55095e-165	-3.27631e-163	4.88275e-163	-1.45019e-162	2.51498e-163	7.36374e-163	1.17407e-162	4.36691e-163	7.0744e-163	-3.73356e-163	-6.88211e-163	2.41677e-163	-1.07035e-162	5.4663e-163	4.90174e-163	-2.22692e-163	1.92553e-163	2.79755e-163	-3.16042e-163	-6.26156e-163	0
1.31762e-163	-4.27978e-163	3.00836e-163	7.04646e-163	8.00673e-163	-5.49887e-163	-1.57289e-163	-4.10557e-164	-1.75206e-163	-7.71569e-163	4.55095e-165	-3.27631e-163	4.88275e-163	-1.45019e-162	2.51498e-163	7.36374e-163	1.17407e-162	4.36691e-163	7.0744e-163	-3.73356e-163	-6.88211e-163	2.41677e-163	-1.07035e-162	5.4663e-163	4.90174e-163	-2.22692e-163	1.92553e-163	2.79755e-163	-3.16042e-163	-6.26156e-163	0
1.31762e-163	-4.27978e-163	3.00836e-163	7.04646e-163	8.00673e-163	-5.49887e-163	-1.57289e-163	-4.10557e-164	-1.75206e-163	-7.71569e-163	4.55095e-165	-3.27631e-163	4.88275e-163	-1.45019e-162	2.51498e-163	7.36374e-163	1.17407e-162	4.36691e-163	7.0744e-163	-3.73356e-163	-6.88211e-163	2.41677e-163	-1.07035e-162	5.4663e-163	4.90174e-163	-2.22692e-163	1.92553e-163	2.79755e-163	-3.16042e-163	-6.26156e-163	0
1.31762e-163	-4.27978e-163	3.00836e-163	7.04646e-163	8.00673e-163	-5.49887e-163	-1.57289e-163	-4.10557e-164	-1.75206e-163	-7.71569e-163	4.55095e-165	-3.27631e-163	4.88275e-163	-1.45019e-162	2.51498e-163	7.36374e-163	1.17407e-162	4.36691e-163	7.0744e-163	-3.73356e-163	-6.88211e-163	2.41677e-163	-1.07035e-162	5.4663e-163	4.90174e-163	-2.22692e-163	1.92553e-163	2.79755e-163	-3.16042e-163	-6.26156e-163	0
1.31762e-163	-4.27978e-163	3.00836e-163	7.04646e-163	8.00673e-163	-5.49887e-163	-1.57289e-163	-4.10557e-164	-1.75206e-163	-7.71569e-163	4.55095e-165	-3.27631e-163	4.88275e-163	-1.45019e-162	2.51498e-163	7.36374e-163	1.17407e-162	4.36691e-163	7.0744e-163	-3.73356e-163	-6.88211e-163	2.41677e-163	-1.07035e-162	5.4663e-163	4.90174e-163	-2.22692e-163	1.92553e-163	2.79755e-163	-3.16042e-163	-6.26156e-163	0
1.31762e-163	-4.27978e-163	3.00836e-163	7.04646e-163	8.00673e-163	-5.49887e-163	-1.57289e-163	-4.10557e-164	-1.75206e-163	-7.71569e-163	4.55095e-165	-3.27631e-163	4.88275e-163	-1.45019e-162	2.51498e-163	7.36374e-163	1.17407e-162	4.36691e-163	7.0744e-163	-3.73356e-163	-6.88211e-163	2.41677e-163	-1.07035e-162	5.4663e-163	4.90174e-163	-2.22692e-163	1.92553e-163	2.79755e-163	-3.16042e-163	-6.26156e-163	0
1.31762e-163	-4.27978e-163	3.00836e-163	7.04646e-163	8.00673e-163	-5.49887e-163	-1.57289e-163	-4.10557e-164	-1.75206e-163	-7.71569e-163	4.55095e-165	-3.27631e-163	4.88275e-163	-1.45019e-162	2.51498e-163	7.36374e-163	1.17407e-162	4.36691e-163	7.0744e-163	-3.73356e-163	-6.88211e-163	2.41677e-163	-1.07035e-162	5.4663e-163	4.90174e-163	-2.22692e-163	1.92553e-163	2.79755e-163	-3.16042e-163	-6.26156e-163	0
1.31762e-163	-4.27978e-163	3.00836e-163	7.04646e-163	8.00673e-163	-5.49887e-163	-1.57289e-163	-4.10557e-164	-1.75206e-163	-7.71569e-163	4.55095e-165	-3.27631e-163	4.88275e-163	-1.45019e-162	2.51498e-163	7.36374e-163	1.17407e-162	4.36691e-163	7.0744e-163	-3.73356e-163	-6.88211e-163	2.41677e-163	-1.07035e-162	5.4663e-163	4.90174e-163	-2.22692e-163	1.92553e-163	2.79755e-163	-3.16042e-163	-6.26156e-163	0
1.31762e-163	-4.27978e-163	3.00836e-163	7.04646e-163	8.00673e-163	-5.49887e-163	-1.57289e-163	-4.10557e-164	-1.75206e-163	-7.71569e-163	4.55095e-165	-3.27631e-163	4.88275e-163	-1.45019e-162	2.51498e-163	7.36374e-163	1.17407e-162	4.36691e-163	7.0744e-163	-3.73356e-163	-6.88211e-163	2.41677e-163	-1.07035e-162	5.4663e-163	4.90174e-163	-2.22692e-163	1.92553e-163	2.79755e-163	-3.16042e-163	-6.26156e-163	0
1.31762e-163	-4.27978e-163	3.00836e-163	7.04646e-163	8.00673e-163	-5.49887e-163	-1.57289e-163	-4.10557e-164	-1.75206e-163	-7.71569e-163	4.55095e-165	-3.27631e-163	4.88275e-163	-1.45019e-162	2.51498e-163	7.36374e-163	1.17407e-162	4.36691e-163	7.0744e-163	-3.73356e-163	-6.88211e-163	2.41677e-163	-1.07035e-162	5.4663e-163	4.90174e-163	-2.22692e-163	1.92553e-163	2.79755e-163	-3.16042e-163	-6.26156e-163	0
1.31762e-163	-4.27978e-163	3.00836e-163	7.04646e-163	8.00673e-163	-5.49887e-163	-1.57289e-163	-4.10557e-164	-1.75206e-163	-7.71569e-163	4.55095e-165	-3.27631e-163	4.88275e-163	-1.45019e-162	2.51498e-163	7.36374e-163	1.17407e-162	4.36691e-163	7.0744e-163	-3.73356e-163	-6.88211e-163	2.41677e-163	-1.07035e-162	5.4663e-163	4.90174e-163	-2.22692e-163	1.92553e-163	2.79755e-163	-3.16042e-163	-6.26156e-163	0
1.31762e-163	-4.27978e-163	3.00836e-163	7.04646e-163	8.00673e-163	-5.49887e-163	-1.57289e-163	-4.10557e-164	-1.75206e-163	-7.71569e-163	4.55095e-165	-3.27631e-163	4.88275e-163	-1.45019e-162	2.51498e-163	7.36374e-163	1.17407e-162	4.36691e-163	7.0744e-163	-3.73356e-163	-6.88211e-163	2.41677e-163	-1.07035e-162	5.4663e-163	4.90174e-163	-2.22692e-163	1.92553e-163	2.79755e-163	-3.16042e-163	-6.26156e-163	0
1.31762e-163	-4.27978e-163	3.00836e-163	7.04646e-163	8.00673e-163	-5.49887e-163	-1.57289e-163	-4.10557e-164	-1.75206e-163	-7.71569e-163	4.55095e-165	-3.27631e-163	4.88275e-163	-1.45019e-162	2.51498e-163	7.36374e-163	1.17407e-162	4.36691e-163	7.0744e-163	-3.73356e-163	-6.88211e-163	2.41677e-163	-1.07035e-162	5.4663e-163	4.90174e-163	-2.22692e-163	1.92553e-163	2.79755e-163	-3.16042e-163	-6.26156e-163	0
1.31762e-163	-4.27978e-163	3.00836e-163	7.04646e-163	8.00673e-163	-5.49887e-163	-1.57289e-163	-4.10557e-164	-1.75206e-163	-7.71569e-163	4.55095e-165	-3.27631e-163	4.88275e-163	-1.45019e-162	2.51498e-163	7.36374e-163	1.17407e-162	4.36691e-163	7.0744e-163	-3.73356e-163	-6.88211e-163	2.41677e-163	-1.07035e-162	5.4663e-163	4.90174e-163	-2.22692e-163	1.92553e-163	2.79755e-163	-3.16042e-163	-6.26156e-163	0
1.31762e-163	-4.27978e-163	3.00836e-163	7.04646e-163	8.00673e-163	-5.49887e-163	-1.57289e-163	-4.10557e-164	-1.75206e-163	-7.71569e-163	4.55095e-165	-3.27631e-163	4.88275e-163	-1.45019e-162	2.51498e-163	7.36374e-163	1.17407e-162	4.36691e-163	7.0744e-163	-3.73356e-163	-6.88211e-163	2.41677e-163	-1.07035e-162	5.4663e-163	4.90174e-163	-2.22692e-163	1.92553e-163	2.79755e-163	-3.16042e-163	-6.26156e-163	0
1.31762e-163	-4.27978e-163	3.00836e-163	7.04646e-163	8.00673e-163	-5.49887e-163	-1.57289e-163	-4.10557e-164	-1.75206e-163	-7.71569e-163	4.55095e-165	-3.27631e-163	4.88275e-163	-1.45019e-162	2.51498e-163	7.36374e-163	1.17407e-162	4.36691e-163	7.0744e-163	-3.73356e-163	-6.88211e-163	2.41677e-163	-1.07035e-162	5.4663e-163	4.90174e-163	-2.22692e-163	1.92553e-163	2.79755e-163	-3.16042e-163	-6.26156e-163	0
1.31762e-163	-4.27978e-163	3.00836e-163	7.04646e-163	8.00673e-163	-5.49887e-163	-1.57289e-163	-4.10557e-164	-1.75206e-163	-7.71569e-163	4.55095e-165	-3.27631e-163	4.88275e-163	-1.45019e-162	2.51498e-163	7.36374e-163	1.17407e-162	4.36691e-163	7.0744e-163	-3.73356e-163	-6.88211e-163	2.41677e-163	-1.07035e-162	5.4663e-163	4.90174e-163	-2.22692e-163	1.92553e-163	2.79755e-163	-3.16042e-163	-6.26156e-163	0
1.31762e-163	-4.27978e-163	3.00836e-163	7.04646e-163	8.00673e-163	-5.49887e-163	-1.57289e-163	-4.10557e-164	-1.75206e-163	-7.71569e-163	4.55095e-165	-3.27631e-163	4.88275e-163	-1.45019e-162	2.51498e-163	7.36374e-163	1.17407e-162	4.36691e-163	7.0744e-163	-3.73356e-163	-6.88211e-163	2.41677e-163	-1.07035e-162	5.4663e-163	4.90174e-163	-2.22692e-163	1.92553e-163	2.79755e-163	-3.16042e-163	-6.26156e-163	0
1.31762e-163	-4.27978e-163	3.00836e-163	7.04646e-163	8.00673e-163	-5.49887e-163	-1.57289e-163	-4.10557e-164	-1.75206e-163	-7.71569e-163	4.55095e-165	-3.27631e-163	4.88275e-163	-1.45019e-162	2.51498e-163	7.36374e-163	1.17407e-162	4.36691e-163	7.0744e-163	-3.73356e-163	-6.88211e-163	2.41677e-163	-1.07035e-162	5.4663e-163	4.90174e-163	-2.22692e-163	1.92553e-163	2.79755e-163	-3.16042e-163	-6.26156e-163	0
1.31762e-163	-4.27978e-163	3.00836e-163	7.04646e-163	8.00673e-163	-5.49887e-163	-1.57289e-163	-4.10557e-164	-1.75206e-163	-7.71569e-163	4.55095e-165	-3.27631e-163	4.88275e-163	-1.45019e-162	2.51498e-163	7.36374e-163	1.17407e-162	4.36691e-163	7.0744e-163	-3.73356e-163	-6.88211e-163	2.41677e-163	-1.07035e-162	5.4663e-163	4.90174e-163	-2.22692e-163	1.92553e-163	2.79755e-163	-3.16042e-163	-6.26156e-163	0
1.31762e-163	-4.27978e-163	3.00836e-163	7.04646e-163	8.00673e-163	-5.49887e-163	-1.57289e-163	-4.10557e-164	-1.75206e-163	-7.71569e-163	4.55095e-165	-3.27631e-163	4.88275e-163	-1.45019e-162	2.51498e-163	7.36374e-163	1.17407e-162	4.36691e-163	7.0744e-163	-3.73356e-163	-6.88211e-163	2.41677e-163	-1.07035e-162	5.4663e-163	4.90174e-163	-2.22692e-163	1.92553e-163	2.79755e-163	-3.16042e-163	-6.26156e-163	0
1.31762e-163	-4.27978e-163	3.00836e-163	7.04646e-163	8.00673e-163	-5.49887e-163	-1.57289e-163	-4.10557e-164	-1.75206e-163	-7.71569e-163	4.55095e-165	-3.27631e-163	4.88275e-163	-1.45019e-162	2.51498e-163	7.36374e-163	1.17407e-162	4.36691e-163	7.0744e-163	-3.73356e-163	-6.88211e-163	2.41677e-163	-1.07035e-162	5.4663e-163	4.90174e-163	-2.22692e-163	1.92553e-163	2.79755e-163	-3.16042e-163	-6.26156e-163	0
1.31762e-163	-4.27978e-163	3.00836e-163	7.04646e-163	8.00673e-163	-5.49887e-163	-1.57289e-163	-4.10557e-164	-1.75206e-163	-7.71569e-163	4.55095e-165	-3.27631e-163	4.88275e-163	-1.45019e-162	2.51498e-163	7.36374e-163	1.17407e-162	4.36691e-163	7.0744e-163	-3.73356e-163	-6.88211e-163	2.41677e-163	-1.07035e-162	5.4663e-163	4.90174e-163	-2.22692e-163	1.92553e-163	2.79755e-163	-3.16042e-163	-6.26156e-163	0
1.31762e-163	-4.27978e-163	3.00836e-163	7.04646e-163	8.00673e-163	-5.49887e-163	-1.57289e-163	-4.10557e-164	-1.75206e-163	-7.71569e-163	4.55095e-165	-3.27631e-163	4.88275e-163	-1.45019e-162	2.51498e-163	7.36374e-163	1.17407e-162	4.36691e-163	7.0744e-163	-3.73356e-163	-6.88211e-163	2.41677e-163	-1.07035e-162	5.4663e-163	4.90174e-163	-2.22692e-163	1.92553e-163	2.79755e-163	-3.16042e-163	-6.26156e-163	0
1.31762e-163	-4.27978e-163	3.00836e-163	7.04646e-163	8.00673e-163	-5.49887e-163	-1.57289e-163	-4.10557e-164	-1.75206e-163	-7.71569e-163	4.55095e-165	-3.27631e-163	4.88275e-163	-1.45019e-162	2.51498e-163	7.36374e-163	1.17407e-162	4.36691e-163	7.0744e-163	-3.73356e-163	-6.88211e-163	2.41677e-163	-1.07035e-162	5.4663e-163	4.90174e-163	-2.22692e-163	1.92553e-163	2.79755e-163	-3.16042e-163	-6.26156e-163	0
1.31762e-163	-4.27978e-163	3.00836e-163	7.04646e-163	8.00673e-163	-5.49887e-163	-1.57289e-163	-4.10557e-164	-1.75206e-163	-7.71569e-163	4.55095e-165	-3.27631e-163	4.88275e-163	-1.45019e-162	2.51498e-163	7.36374e-163	1.17407e-162	4.36691e-163	7.0744e-163	-3.73356e-163	-6.88211e-163	2.41677e-163	-1.07035e-162	5.4663e-163	4.90174e-163	-2.22692e-163	1.92553e-163	2.79755e-163	-3.16042e-163	-6.26156e-163	0
1.31762e-163	-4.27978e-163	3.00836e-163	7.04646e-163	8.00673e-163	-5.49887e-163	-1.57289e-163	-4.10557e-164	-1.75206e-163	-7.71569e-163	4.55095e-165	-3.27631e-163	4.88275e-163	-1.45019e-162	2.51498e-163	7.36374e-163	1.17407e-162	4.36691e-163	7.0744e-163	-3.73356e-163	-6.88211e-163	2.41677e-163	-1.07035e-162	5.4663e-163	4.90174e-163	-2.22692e-163	1.92553e-163	2.79755e-163	-3.16042e-163	-6.26156e-163	0
1.31762e-163	-4.27978e-163	3.00836e-163	7.04646e-163	8.00673e-163	-5.49887e-163	-1.57289e-163	-4.10557e-164	-1.75206e-163	-7.71569e-163	4.55095e-165	-3.27631e-163	4.88275e-163	-1.45019e-162	2.51498e-163	7.36374e-163	1.17407e-162	4.36691e-163	7.0744e-163	-3.73356e-163	-6.88211e-163	2.41677e-163	-1.07035e-162	5.4663e-163	4.90174e-163	-2.22692e-163	1.92553e-163	2.79755e-163	-3.16042e-163	-6.26156e-163	0
1.31762e-163	-4.27978e-163	3.00836e-163	7.04646e-163	8.00673e-163	-5.49887e-163	-1.57289e-163	-4.10557e-164	-1.75206e-163	-7.71569e-163	4.55095e-165	-3.27631e-163	4.88275e-163	-1.45019e-162	2.51498e-163	7.36374e-163	1.17407e-162	4.36691e-163	7.0744e-163	-3.73356e-163	-6.88211e-163	2.41677e-163	-1.07035e-162	5.4663e-163	4.90174e-163	-2.22692e-163	1.92553e-163	2.79755e-163	-3.16042e-163	-6.26156e-163	0
1.31762e-163	-4.27978e-163	3.00836e-163	7.04646e-163	8.00673e-163	-5.49887e-163	-1.57289e-163	-4.10557e-164	-1.75206e-163	-7.71569e-163	4.55095e-165	-3.27631e-163	4.88275e-163	-1.45019e-162	2.51498e-163	7.36374e-163	1.17407e-162	4.36691e-163	7.0744e-163	-3.73356e-163	-6.88211e-163	2.41677e-163	-1.07035e-162	5.4663e-163	4.90174e-163	-2.22692e-163	1.92553e-163	2.79755e-163	-3.16042e-163	-6.26156e-163	0
1.31762e-163	-4.27978e-163	3.00836e-163	7.04646e-163	8.00673e-163	-5.49887e-163	-1.57289e-163	-4.10557e-164	-1.75206e-163	-7.71569e-163	4.55095e-165	-3.27631e-163	4.88275e-163	-1.45019e-162	2.51498e-163	7.36374e-163	1.17407e-162	4.36691e-163	7.0744e-163	-3.73356e-163	-6.88211e-163	2.41677e-163	-1.07035e-162	5.4663e-163	4.90174e-163	-2.22692e-163	1.92553e-163	2.79755e-163	-3.16042e-163	-6.26156e-163	0
1.31762e-163	-4.27978e-163	3.00836e-163	7.04646e-163	8.00673e-163	-5.49887e-163	-1.57289e-163	-4.10557e-164	-1.75206e-163	-7.71569e-163	4.55095e-165	-3.27631e-163	4.88275e-163	-1.45019e-162	2.51498e-163	7.36374e-163	1.17407e-162	4.36691e-163	7.0744e-163	-3.73356e-163	-6.88211e-163	2.41677e-163	-1.07035e-162	5.4663e-163	4.90174e-163	-2.22692e-163	1.92553e-163	2.79755e-163	-3.16042e-163	-6.26156e-163	0
1.31762e-163	-4.27978e-163	3.00836e-163	7.04646e-163	8.00673e-163	-5.49887e-163	-1.57289e-163	-4.10557e-164	-1.75206e-163	-7.71569e-163	4.55095e-165	-3.27631e-163	4.88275e-163	-1.45019e-162	2.51498e-163	7.36374e-163	1.17407e-162	4.36691e-163	7.0744e-163	-3.73356e-163	-6.88211e-163	2.41677e-163	-1.07035e-162	5.4663e-163	4.90174e-163	-2.22692e-163	1.92553e-163	2.79755e-163	-3.16042e-163	-6.26156e-163	0
1.31762e-163	-4.27978e-163	3.00836e-163	7.04646e-163	8.00673e-163	-5.49887e-163	-1.57289e-163	-4.10557e-164	-1.75206e-163	-7.71569e-163	4.55095e-165	-3.27631e-163	4.88275e-163	-1.45019e-162	2.51498e-163	7.36374e-163	1.17407e-162	4.36691e-163	7.0744e-163	-3.73356e-163	-6.88211e-163	2.41677e-163	-1.07035e-162	5.4663e-163	4.90174e-163	-2.22692e-163	1.92553e-163	2.79755e-163	-3.16042e-163	-6.26156e-163	0
1.31762e-163	-4.27978e-163	3.00836e-163	7.04646e-163	8.00673e-163	-5.49887e-163	-1.57289e-163	-4.10557e-164	-1.75206e-163	-7.71569e-163	4.55095e-165	-3.27631e-163	4.88275e-163	-1.45019e-162	2.51498e-163	7.36374e-163	1.17407e-162	4.36691e-163	7.0744e-163	-3.73356e-163	-6.88211e-163	2.41677e-163	-1.07035e-162	5.4663e-163	4.90174e-163	-2.22692e-163	1.92553e-163	2.79755e-163	-3.16042e-163	-6.26156e-163	0
1.31762e-163	-4.27978e-163	3.00836e-163	7.04646e-163	8.00673e-163	-5.49887e-163	-1.57289e-163	-4.10557e-164	-1.75206e-163	-7.71569e-163	4.55095e-165	-3.27631e-163	4.88275e-163	-1.45019e-162	2.51498e-163	7.36374e-163	1.17407e-162	4.36691e-163	7.0744e-163	-3.73356e-163	-6.88211e-163	2.41677e-163	-1.07035e-162	5.4663e-163	4.90174e-163	-2.22692e-163	1.92553e-163	2.79755e-163	-3.16042e-163	-6.26156e-163	0
1.31762e-163	-4.27978e-163	3.00836e-163	7.04646e-163	8.00673e-163	-5.49887e-163	-1.57289e-163	-4.10557e-164	-1.75206e-163	-7.71569e-163	4.55095e-165	-3.27631e-163	4.88275e-163	-1.45019e-162	2.51498e-163	7.36374e-163	1.17407e-162	4.36691e-163	7.0744e-163	-3.73356e-163	-6.88211e-163	2.41677e-163	-1.07035e-162	5.4663e-163	4.90174e-163	-2.22692e-163	1.92553e-163	2.79755e-163	-3.16042e-163	-6.26156e-163	0
1.31762e-163	-4.27978e-163	3.00836e-163	7.04646e-163	8.00673e-163	-5.49887e-163	-1.57289e-163	-4.10557e-164	-1.75206e-163	-7.71569e-163	4.55095e-165	-3.27631e-163	4.88275e-163	-1.45019e-162	2.51498e-163	7.36374e-163	1.17407e-162	4.36691e-163	7.0744e-163	-3.73356e-163	-6.88211e-163	2.41677e-163	-1.07035e-162	5.4663e-163	4.90174e-163	-2.22692e-163	1.92553e-163	2.79755e-163	-3.16042e-163	-6.26156e-163	0
1.31762e-163	-4.27978e-163	3.00836e-163	7.04646e-163	8.00673e-163	-5.49887e-163	-1.57289e-163	-4.10557e-164	-1.75206e-163	-7.71569e-163	4.55095e-165	-3.27631e-163	4.88275e-163	-1.45019e-162	2.51498e-163	7.36374e-163	1.17407e-162	4.36691e-163	7.0744e-163	-3.73356e-163	-6.88211e-163	2.41677e-163	-1.07035e-162	5.4663e-163	4.90174e-163	-2.22692e-163	1.92553e-163	2.79755e-163	-3.16042e-163	-6.26156e-163	0
1.31762e-163	-4.27978e-163	3.00836e-163	7.04646e-163	8.00673e-163	-5.49887e-163	-1.57289e-163	-4.10557e-164	-1.75206e-163	-7.71569e-163	4.55095e-165	-3.27631e-163	4.88275e-163	-1.45019e-162	2.51498e-163	7.36374e-163	1.17407e-162	4.36691e-163	7.0744e-163	-3.73356e-163	-6.88211e-163	2.41677e-163	-1.07035e-162	5.4663e-163	4.90174e-163	-2.22692e-163	1.92553e-163	2.79755e-163	-3.16042e-163	-6.26156e-163	0
1.31762e-163	-4.27978e-163	3.00836e-163	7.04646e-163	8.00673e-163	-5.49887e-163	-1.57289e-163	-4.10557e-164	-1.75206e-163	-7.71569e-163	4.55095e-165	-3.27631e-163	4.88275e-163	-1.45019e-162	2.51498e-163	7.36374e-163	1.17407e-162	4.36691e-163	7.0744e-163	-3.73356e-163	-6.88211e-163	2.41677e-163	-1.07035e-162	5.4663e-163	4.90174e-163	-2.22692e-163	1.92553e-163	2.79755e-163	-3.16042e-163	-6.26156e-163	0
1.31762e-163	-4.27978e-163	3.00836e-163	7.04646e-163	8.00673e-163	-5.49887e-163	-1.57289e-163	-4.10557e-164	-1.75206e-163	-7.71569e-163	4.55095e-165	-3.27631e-163	4.88275e-163	-1.45019e-162	2.51498e-163	7.36374e-163	1.17407e-162	4.36691e-163	7.0744e-163	-3.73356e-163	-6.88211e-163	2.41677e-163	-1.07035e-162	5.4663e-163	4.90174e-163	-2.22692e-163	1.92553e-163	2.79755e-163	-3.16042e-163	-6.26156e-163	0
1.31762e-163	-4.27978e-163	3.00836e-163	7.04646e-163	8.00673e-163	-5.49887e-163	-1.57289e-163	-4.10557e-164	-1.75206e-163	-7.71569e-163	4.55095e-165	-3.27631e-163	4.88275e-163	-1.45019e-162	2.51498e-163	7.36374e-163	1.17407e-162	4.36691e-163	7.0744e-163	-3.73356e-163	-6.88211e-163	2.41677e-163	-1.07035e-162	5.4663e-163	4.90174e-163	-2.22692e-163	1.92553e-163	2.79755e-163	-3.16042e-163	-6.26156e-163	0
1.31762e-163	-4.27978e-163	3.00836e-163	7.04646e-163	8.00673e-163	-5.49887e-163	-1.57289e-163	-4.10557e-164	-1.75206e-163	-7.71569e-163	4.55095e-165	-3.27631e-163	4.88275e-163	-1.45019e-162	2.51498e-163	7.36374e-163	1.17407e-162	4.36691e-163	7.0744e-163	-3.73356e-163	-6.88211e-163	2.41677e-163	-1.07035e-162	5.4663e-163	4.90174e-163	-2.22692e-163	1.92553e-163	2.79755e-163	-3.16042e-163	-6.26156e-163	0
1.31762e-163	-4.27978e-163	3.00836e-163	7.04646e-163	8.00673e-163	-5.49887e-163	-1.57289e-163	-4.10557e-164	-1.75206e-163	-7.71569e-163	4.55095e-165	-3.27631e-163	4.88275e-163	-1.45019e-162	2.51498e-163	7.36374e-163	1.17407e-162	4.36691e-163	7.0744e-163	-3.73356e-163	-6.88211e-163	2.41677e-163	-1.07035e-162	5.4663e-163	4.90174e-163	-2.22692e-163	1.92553e-163	2.79755e-163	-3.16042e-163	-6.26156e-163	0
1.31762e-163	-4.27978e-163	3.00836e-163	7.04646e-163	8.00673e-163	-5.49887e-163	-1.57289e-163	-4.10557e-164	-1.75206e-163	-7.71569e-163	4.55095e-165	-3.27631e-163	4.88275e-163	-1.45019e-162	2.51498e-163	7.36374e-163	1.17407e-162	4.36691e-163	7.0744e-163	-3.73356e-163	-6.88211e-163	2.41677e-163	-1.07035e-162	5.4663e-163	4.90174e-163	-2.22692e-163	1.92553e-163	2.79755e-163	-3.16042e-163	-6.26156e-163	0
1.31762e-163	-4.27978e-163	3.00836e-163	7.04646e-163	8.00673e-163	-5.49887e-163	-1.57289e-163	-4.10557e-164	-1.75206e-163	-7.71569e-163	4.55095e-165	-3.27631e-163	4.88275e-163	-1.45019e-162	2.51498e-163	7.36374e-163	1.17407e-162	4.36691e-163	7.0744e-163	-3.73356e-163	-6.88211e-163	2.41677e-163	-1.07035e-162	5.4663e-163	4.90174e-163	-2.22692e-163	1.92553e-163	2.79755e-163	-3.16042e-163	-6.26156e-163	0
1.31762e-163	-4.27978e-163	3.00836e-163	7.04646e-163	8.00673e-163	-5.49887e-163	-1.57289e-163	-4.10557e-164	-1.75206e-163	-7.71569e-163	4.55095e-165	-3.27631e-163	4.88275e-163	-1.45019e-162	2.51498e-163	7.36374e-163	1.17407e-162	4.36691e-163	7.0744e-163	-3.73356e-163	-6.88211e-163	2.41677e-163	-1.07035e-162	5.4663e-163	4.90174e-163	-2.22692e-163	1.92553e-163	2.79755e-163	-3.16042e-163	-6.26156e-163	0
1.31762e-163	-4.27978e-163	3.00836e-163	7.04646e-163	8.00673e-163	-5.49887e-163	-1.57289e-163	-4.10557e-164	-1.75206e-163	-7.71569e-163	4.55095e-165	-3.27631e-163	4.88275e-163	-1.45019e-162	2.51498e-163	7.36374e-163	1.17407e-162	4.36691e-163	7.0744e-163	-3.73356e-163	-6.88211e-163	2.41677e-163	-1.07035e-162	5.4663e-163	4.90174e-163	-2.22692e-163	1.92553e-163	2.79755e-163	-3.16042e-163	-6.26156e-163	0
1.31762e-163	-4.27978e-163	3.00836e-163	7.04646e-163	8.00673e-163	-5.49887e-163	-1.57289e-163	-4.10557e-164	-1.75206e-163	-7.71569e-163	4.55095e-165	-3.27631e-163	4.88275e-163	-1.45019e-162	2.51498e-163	7.36374e-163	1.17407e-162	4.36691e-163	7.0744e-163	-3.73356e-163	-6.88211e-163	2.41677e-163	-1.07035e-162	5.4663e-163	4.90174e-163	-2.22692e-163	1.92553e-163	2.79755e-163	-3.16042e-163	-6.26156e-163	0
1.31762e-163	-4.27978e-163	3.00836e-163	7.04646e-163	8.00673e-163	-5.49887e-163	-1.57289e-163	-4.10557e-164	-1.75206e-163	-7.71569e-163	4.55095e-165	-3.27631e-163	4.88275e-163	-1.45019e-162	2.51498e-163	7.36374e-163	1.17407e-162	4.36691e-163	7.0744e-163	-3.73356e-163	-6.88211e-163	2.41677e-163	-1.07035e-162	5.4663e-163	4.90174e-163	-2.22692e-163	1.92553e-163	2.79755e-163	-3.16042e-163	-6.26156e-163	0
1.31762e-163	-4.27978e-163	3.00836e-163	7.04646e-163	8.00673e-163	-5.49887e-163	-1.57289e-163	-4.10557e-164	-1.75206e-163	-7.71569e-163	4.55095e-165	-3.27631e-163	4.88275e-163	-1.45019e-162	2.51498e-163	7.36374e-163	1.17407e-162	4.36691e-163	7.0744e-163	-3.73356e-163	-6.88211e-163	2.41677e-163	-1.07035e-162	5.4663e-163	4.90174e-163	-2.22692e-163	1.92553e-163	2.79755e-163	-3.16042e-163	-6.26156e-163	0
1.31762e-163	-4.27978e-163	3.00836e-163	7.04646e-163	8.00673e-163	-5.49887e-163	-1.57289e-163	-4.10557e-164	-1.75206e-163	-7.71569e-163	4.55095e-165	-3.27631e-163	4.88275e-163	-1.45019e-162	2.51498e-163	7.36374e-163	1.17407e-162	4.36691e-163	7.0744e-163	-3.73356e-163	-6.88211e-163	2.41677e-163	-1.07035e-162	5.4663e-163	4.90174e-163	-2.22692e-163	1.92553e-163	2.79755e-163	-3.16042e-163	-6.26156e-163	0
1.31762e-163	-4.27978e-163	3.00836e-163	7.04646e-163	8.00673e-163	-5.49887e-163	-1.57289e-163	-4.10557e-164	-1.75206e-163	-7.71569e-163	4.55095e-165	-3.27631e-163	4.88275e-163	-1.45019e-162	2.51498e-163	7.36374e-163	1.17407e-162	4.36691e-163	7.0744e-163	-3.73356e-163	-6.88211e-163	2.41677e-163	-1.07035e-162	5.4663e-163	4.90174e-163	-2.22692e-163	1.92553e-163	2.79755e-163	-3.16042e-163	-6.26156e-163	0
1.31762e-163	-4.27978e-163	3.00836e-163	7.04646e-163	8.00673e-163	-5.49887e-163	-1.57289e-163	-4.10557e-164	-1.75206e-163	-7.71569e-163	4.55095e-165	-3.27631e-163	4.88275e-163	-1.45019e-162	2.51498e-163	7.36374e-163	1.17407e-162	4.36691e-163	7.0744e-163	-3.73356e-163	-6.88211e-163	2.41677e-163	-1.07035e-162	5.4663e-163	4.90174e-163	-2.22692e-163	1.92553e-163	2.79755e-163	-3.16042e-163	-6.26156e-163	0
1.31762e-163	-4.27978e-163	3.00836e-163	7.04646e-163	8.00673e-163	-5.49887e-163	-1.57289e-163	-4.10557e-164	-1.75206e-163	-7.71569e-163	4.55095e-165	-3.27631e-163	4.88275e-163	-1.45019e-162	2.51498e-163	7.36374e-163	1.17407e-162	4.36691e-163	7.0744e-163	-3.73356e-163	-6.88211e-163	2.41677e-163	-1.07035e-162	5.4663e-163	4.90174e-163	-2.22692e-163	1.92553e-163	2.79755e-163	-3.16042e-163	-6.26156e-163	0
1.31762e-163	-4.27978e-163	3.00836e-163	7.04646e-163	8.00673e-163	-5.49887e-163	-1.57289e-163	-4.10557e-164	-1.75206e-163	-7.71569e-163	4.55095e-165	-3.27631e-163	4.88275e-163	-1.45019e-162	2.51498e-163	7.36374e-163	1.17407e-162	4.36691e-163	7.0744e-163	-3.73356e-163	-6.88211e-163	2.41677e-163	-1.07035e-162	5.4663e-163	4.90174e-163	-2.22692e-163	1.92553e-163	2.79755e-163	-3.16042e-163	-6.26156e-163	0
1.31762e-163	-4.27978e-163	3.00836e-163	7.04646e-163	8.00673e-163	-5.49887e-163	-1.57289e-163	-4.10557e-164	-1.75206e-163	-7.71569e-163	4.55095e-165	-3.27631e-163	4.88275e-163	-1.45019e-162	2.51498e-163	7.36374e-163	1.17407e-162	4.36691e-163	7.0744e-163	-3.73356e-163	-6.88211e-163	2.41677e-163	-1.07035e-162	5.4663e-163	4.90174e-163	-2.22692e-163	1.92553e-163	2.79755e-163	-3.16042e-163	-6.26156e-163	0
1.31762e-163	-4.27978e-163	3.00836e-163	7.04646e-163	8.00673e-163	-5.49887e-163	-1.57289e-163	-4.10557e-164	-1.75206e-163	-7.71569e-163	4.55095e-165	-3.27631e-163	4.88275e-163	-1.45019e-162	2.51498e-163	7.36374e-163	1.17407e-162	4.36691e-163	7.0744e-163	-3.73356e-163	-6.88211e-163	2.41677e-163	-1.07035e-162	5.4663e-163	4.90174e-163	-2.22692e-163	1.92553e-163	2.79755e-163	-3.16042e-163	-6.26156e-163	0
1.31762e-163	-4.27978e-163	3.00836e-163	7.04646e-163	8.00673e-163	-5.49887e-163	-1.57289e-163	-4.10557e-164	-1.75206e-163	-7.71569e-163	4.55095e-165	-3.27631e-163	4.88275e-163	-1.45019e-162	2.51498e-163	7.36374e-163	1.17407e-162	4.36691e-163	7.0744e-163	-3.73356e-163	-6.88211e-163	2.41677e-163	-1.07035e-162	5.4663e-163	4.90174e-163	-2.22692e-163	1.92553e-163	2.79755e-163	-3.16042e-163	-6.26156e-163	0
1.31762e-163	-4.27978e-163	3.00836e-163	7.04646e-163	8.00673e-163	-5.49887e-163	-1.57289e-163	-4.10557e-164	-1.75206e-163	-7.71569e-163	4.55095e-165	-3.27631e-163	4.88275e-163	-1.45019e-162	2.51498e-163	7.36374e-163	1.17407e-162	4.36691e-163	7.0744e-163	-3.73356e-163	-6.88211e-163	2.41677e-163	-1.07035e-162	5.4663e-163	4.90174e-163	-2.22692e-163	1.92553e-163	2.79755e-163	-3.16042e-163	-6.26156e-163	0
1.31762e-163	-4.27978e-163	3.00836e-163	7.04646e-163	8.00673e-163	-5.49887e-163	-1.57289e-163	-4.10557e-164	-1.75206e-163	-7.71569e-163	4.55095e-165	-3.27631e-163	4.88275e-163	-1.45019e-162	2.51498e-163	7.36374e-163	1.17407e-162	4.36691e-163	7.0744e-163	-3.73356e-163	-6.88211e-163	2.41677e-163	-1.07035e-162	5.4663e-163	4.90174e-163	-2.22692e-163	1.92553e-163	2.79755e-163	-3.16042e-163	-6.26156e-163	0
1.31762e-163	-4.27978e-163	3.00836e-163	7.04646e-163	8.00673e-163	-5.49887e-163	-1.57289e-163	-4.10557e-164	-1.75206e-163	-7.71569e-163	4.55095e-165	-3.27631e-163	4.88275e-163	-1.45019e-162	2.51498e-163	7.36374e-163	1.17407e-162	4.36691e-163	7.0744e-163	-3.73356e-163	-6.88211e-163	2.41677e-163	-1.07035e-162	5.4663e-163	4.90174e-163	-2.22692e-163	1.92553e-163	2.79755e-163	-3.16042e-163	-6.26156e-163	0
1.31762e-163	-4.27978e-163	3.00836e-163	7.04646e-163	8.00673e-163	-5.49887e-163	-1.57289e-163	-4.10557e-164	-1.75206e-163	-7.71569e-163	4.55095e-165	-3.27631e-163	4.88275e-163	-1.45019e-162	2.51498e-163	7.36374e-163	1.17407e-162	4.36691e-163	7.0744e-163	-3.73356e-163	-6.88211e-163	2.41677e-163	-1.07035e-162	5.4663e-163	4.90174e-163	-2.22692e-163	1.92553e-163	2.79755e-163	-3.16042e-163	-6.26156e-163	0
1.31762e-163	-4.27978e-163	3.00836e-163	7.04646e-163	8.00673e-163	-5.49887e-163	-1.57289e-163	-4.10557e-164	-1.75206e-163	-7.71569e-163	4.55095e-165	-3.27631e-163	4.88275e-163	-1.45019e-162	2.51498e-163	7.36374e-163	1.17407e-162	4.36691e-163	7.0744e-163	-3.73356e-163	-6.88211e-163	2.41677e-163	-1.07035e-162	5.4663e-163	4.90174e-163	-2.22692e-163	1.92553e-163	2.79755e-163	-3.16042e-163	-6.26156e-163	0
1.31762e-163	-4.27978e-163	3.00836e-163	7.04646e-163	8.00673e-163	-5.49887e-163	-1.57289e-163	-4.10557e-164	-1.75206e-163	-7.71569e-163	4.55095e-165	-3.27631e-163	4.88275e-163	-1.45019e-162	2.51498e-163	7.36374e-163	1.17407e-162	4.36691e-163	7.0744e-163	-3.73356e-163	-6.88211e-163	2.41677e-163	-1.07035e-162	5.4663e-163	4.90174e-163	-2.22692e-163	1.92553e-163	2.79755e-163	-3.16042e-163	-6.26156e-163	0
1.31762e-163	-4.27978e-163	3.00836e-163	7.04646e-163	8.00673e-163	-5.49887e-163	-1.57289e-163	-4.10557e-164	-1.75206e-163	-7.71569e-163	4.55095e-165	-3.27631e-163	4.88275e-163	-1.45019e-162	2.51498e-163	7.36374e-163	1.17407e-162	4.36691e-163	7.0744e-163	-3.73356e-163	-6.88211e-163	2.41677e-163	-1.07035e-162	5.4663e-163	4.90174e-163	-2.22692e-163	1.92553e-163	2.79755e-163	-3.16042e-163	-6.26156e-163	0
1.31762e-163	-4.27978e-163	3.00836e-163	7.04646e-163	8.00673e-163	-5.49887e-163	-1.57289e-163	-4.10557e-164	-1.75206e-163	-7.71569e-163	4.55095e-165	-3.27631e-163	4.88275e-163	-1.45019e-162	2.51498e-163	7.36374e-163	1.17407e-162	4.36691e-163	7.0744e-163	-3.73356e-163	-6.88211e-163	2.41677e-163	-1.07035e-162	5.4663e-163	4.90174e-163	-2.22692e-163	1.92553e-163	2.79755e-163	-3.16042e-163	-6.26156e-163	0
1.31762e-163	-4.27978e-163	3.00836e-163	7.04646e-163	8.00673e-163	-5.49887e-163	-1.57289e-163	-4.10557e-164	-1.75206e-163	-7.71569e-163	4.55095e-165	-3.27631e-163	4.88275e-163	-1.45019e-162	2.51498e-163	7.36374e-163	1.17407e-162	4.36691e-163	7.0744e-163	-3.73356e-163	-6.88211e-163	2.41677e-163	-1.07035e-162	5.4663e-163	4.90174e-163	-2.22692e-163	1.92553e-163	2.79755e-163	-3.16042e-163	-6.26156e-163	0
1.31762e-163	-4.27978e-163	3.00836e-163	7.04646e-163	8.00673e-163	-5.49887e-163	-1.57289e-163	-4.10557e-164	-1.75206e-163	-7.71569e-163	4.55095e-165	-3.27631e-163	4.88275e-163	-1.45019e-162	2.51498e-163	7.36374e-163	1.17407e-162	4.36691e-163	7.0744e-163	-3.73356e-163	-6.88211e-163	2.41677e-163	-1.07035e-162	5.4663e-163	4.90174e-163	-2.22692e-163	1.92553e-163	2.79755e-163	-3.16042e-163	-6.26156e-163	0
1.31762e-163	-4.27978e-163	3.00836e-163	7.04646e-163	8.00673e-163	-5.49887e-163	-1.57289e-163	-4.10557e-164	-1.75206e-163	-7.71569e-163	4.55095e-165	-3.27631e-163	4.88275e-163	-1.45019e-162	2.51498e-163	7.36374e-163	1.17407e-162	4.36691e-163	7.0744e-163	-3.73356e-163	-6.88211e-163	2.41677e-163	-1.07035e-162	5.4663e-163	4.90174e-163	-2.22692e-163	1.92553e-163	2.79755e-163	-3.16042e-163	-6.26156e-163	0
1.31762e-163	-4.27978e-163	3.00836e-163	7.04646e-163	8.00673e-163	-5.49887e-163	-1.57289e-163	-4.10557e-164	-1.75206e-163	-7.71569e-163	4.55095e-165	-3.27631e-163	4.88275e-163	-1.45019e-162	2.51498e-163	7.36374e-163	1.17407e-162	4.36691e-163	7.0744e-163	-3.73356e-163	-6.88211e-163	2.41677e-163	-1.07035e-162	5.4663e-163	4.90174e-163	-2.22692e-163	1.92553e-163	2.79755e-163	-3.16042e-163	-6.26156e-163	0
1.31762e-163	-4.27978e-163	3.00836e-163	7.04646e-163	8.00673e-163	-5.49887e-163	-1.57289e-163	-4.10557e-164	-1.75206e-163	-7.71569e-163	4.55095e-165	-3.27631e-163	4.88275e-163	-1.45019e-162	2.51498e-163	7.36374e-163	1.17407e-162	4.36691e-163	7.0744e-163	-3.73356e-163	-6.88211e-163	2.41677e-163	-1.07035e-162	5.4663e-163	4.90174e-163	-2.22692e-163	1.92553e-163	2.79755e-163	-3.16042e-163	-6.26156e-163	0
1.31762e-163	-4.27978e-163	3.00836e-163	7.04646e-163	8.00673e-163	-5.49887e-163	-1.57289e-163	-4.10557e-164	-1.75206e-163	-7.71569e-163	4.55095e-165	-3.27631e-163	4.88275e-163	-1.45019e-162	2.51498e-163	7.36374e-163	1.17407e-162	4.36691e-163	7.0744e-163	-3.73356e-163	-6.88211e-163	2.41677e-163	-1.07035e-162	5.4663e-163	4.90174e-163	-2.22692e-163	1.92553e-163	2.79755e-163	-3.16042e-163	-6.26156e-163	0
1.31762e-163	-4.27978e-163	3.00836e-163	7.04646e-163	8.00673e-163	-5.49887e-163	-1.57289e-163	-4.10557e-164	-1.75206e-163	-7.71569e-163	4.55095e-165	-3.27631e-163	4.88275e-163	-1.45019e-162	2.51498e-163	7.36374e-163	1.17407e-162	4.36691e-163	7.0744e-163	-3.73356e-163	-6.88211e-163	2.41677e-163	-1.07035e-162	5.4663e-163	4.90174e-163	-2.22692e-163	1.92553e-163	2.79755e-163	-3.16042e-163	-6.26156e-163	0
1.31762e-163	-4.27978e-163	3.00836e-163	7.04646e-163	8.00673e-163	-5.49887e-163	-1.57289e-163	-4.10557e-164	-1.75206e-163	-7.71569e-163	4.55095e-165	-3.27631e-163	4.88275e-163	-1.45019e-162	2.51498e-163	7.36374e-163	1.17407e-162	4.36691e-163	7.0744e-163	-3.73356e-163	-6.88211e-163	2.41677e-163	-1.07035e-162	5.4663e-163	4.90174e-163	-2.22692e-163	1.92553e-163	2.79755e-163	-3.16042e-163	-6.26156e-163	0
1.31762e-163	-4.27978e-163	3.00836e-163	7.04646e-163	8.00673e-163	-5.49887e-163	-1.57289e-163	-4.10557e-164	-1.75206e-163	-7.71569e-163	4.55095e-165	-3.27631e-163	4.88275e-163	-1.45019e-162	2.51498e-163	7.36374e-163	1.17407e-162	4.36691e-163	7.0744e-163	-3.73356e-163	-6.88211e-163	2.41677e-163	-1.07035e-162	5.4663e-163	4.90174e-163	-2.22692e-163	1.92553e-163	2.79755e-163	-3.16042e-163	-6.26156e-163	0
1.31762e-163	-4.27978e-163	3.00836e-163	7.04646e-163	8.00673e-163	-5.49887e-163	-1.57289e-163	-4.10557e-164	-1.75206e-163	-7.71569e-163	4.55095e-165	-3.27631e-163	4.88275e-163	-1.45019e-162	2.51498e-163	7.36374e-163	1.17407e-162	4.36691e-163	7.0744e-163	-3.73356e-163	-6.88211e-163	2.41677e-163	-1.07035e-162	5.4663e-163	4.90174e-163	-2.22692e-163	1.92553e-163	2.79755e-163	-3.16042e-163	-6.26156e-163	0
1.31762e-163	-4.27978e-163	3.00836e-163	7.04646e-163	8.00673e-163	-5.49887e-163	-1.57289e-163	-4.10557e-164	-1.75206e-163	-7.71569e-163	4.55095e-165	-3.27631e-163	4.88275e-163	-1.45019e-162	2.51498e-163	7.36374e-163	1.17407e-162	4.36691e-163	7.0744e-163	-3.73356e-163	-6.88211e-163	2.41677e-163	-1.07035e-162	5.4663e-163	4.90174e-163	-2.22692e-163	1.92553e-163	2.79755e-163	-3.16042e-163	-6.26156e-163	0
1.31762e-163	-4.27978e-163	3.00836e-163	7.04646e-163	8.00673e-163	-5.49887e-163	-1.57289e-163	-4.10557e-164	-1.75206e-163	-7.71569e-163	4.55095e-165	-3.27631e-163	4.88275e-163	-1.45019e-162	2.51498e-163	7.36374e-163	1.17407e-162	4.36691e-163	7.0744e-163	-3.73356e-163	-6.88211e-163	2.41677e-163	-1.07035e-162	5.4663e-163	4.90174e-163	-2.22692e-163	1.92553e-163	2.79755e-163	-3.16042e-163	-6.26156e-163	0
1.31762e-163	-4.27978e-163	3.00836e-163	7.04646e-163	8.00673e-163	-5.49887e-163	-1.57289e-163	-4.10557e-164	-1.75206e-163	-7.71569e-163	4.55095e-165	-3.27631e-163	4.88275e-163	-1.45019e-162	2.51498e-163	7.36374e-163	1.17407e-162	4.36691e-163	7.0744e-163	-3.73356e-163	-6.88211e-163	2.41677e-163	-1.07035e-162	5.4663e-163	4.90174e-163	-2.22692e-163	1.92553e-163	2.79755e-163	-3.16042e-163	-6.26156e-163	0
1.31762e-163	-4.27978e-163	3.00836e-163	7.04646e-163	8.00673e-163	-5.49887e-163	-1.57289e-163	-4.10557e-164	-1.75206e-163	-7.71569e-163	4.55095e-165	-3.27631e-163	4.88275e-163	-1.45019e-162	2.51498e-163	7.36374e-163	1.17407e-162	4.36691e-163	7.0744e-163	-3.73356e-163	-6.88211e-163	2.41677e-163	-1.07035e-162	5.4663e-163	4.90174e-163	-2.22692e-163	1.92553e-163	2.79755e-163	-3.16042e-163	-6.26156e-163	0
1.31762e-163	-4.27978e-163	3.00836e-163	7.04646e-163	8.00673e-163	-5.49887e-163	-1.57289e-163	-4.10557e-164	-1.75206e-163	-7.71569e-163	4.55095e-165	-3.27631e-163	4.88275e-163	-1.45019e-162	2.51498e-163	7.36374e-163	1.17407e-162	4.36691e-163	7.0744e-163	-3.73356e-163	-6.88211e-163	2.41677e-163	-1.07035e-162	5.4663e-163	4.90174e-163	-2.22692e-163	1.92553e-163	2.79755e-163	-3.16042e-163	-6.26156e-163	0
1.31762e-163	-4.27978e-163	3.00836e-163	7.04646e-163	8.00673e-163	-5.49887e-163	-1.57289e-163	-4.10557e-164	-1.75206e-163	-7.71569e-163	4.55095e-165	-3.27631e-163	4.88275e-163	-1.45019e-162	2.51498e-163	7.36374e-163	1.17407e-162	4.36691e-163	7.0744e-163	-3.73356e-163	-6.88211e-163	2.41677e-163	-1.07035e-162	5.4663e-163	4.90174e-163	-2.22692e-163	1.92553e-163	2.79755e-163	-3.16042e-163	-6.26156e-163	0
1.31762e-163	-4.27978e-163	3.00836e-163	7.04646e-163	8.00673e-163	-5.49887e-163	-1.57289e-163	-4.10557e-164	-1.75206e-163	-7.71569e-163	4.55095e-165	-3.27631e-163	4.88275e-163	-1.45019e-162	2.51498e-163	7.36374e-163	1.17407e-162	4.36691e-163	7.0744e-163	-3.73356e-163	-6.88211e-163	2.41677e-163	-1.07035e-162	5.4663e-163	4.90174e-163	-2.22692e-163	1.92553e-163	2.79755e-163	-3.16042e-163	-6.26156e-163	0
1.31762e-163	-4.27978e-163	3.00836e-163	7.04646e-163	8.00673e-163	-5.49887e-163	-1.57289e-163	-4.10557e-164	-1.75206e-163	-7.71569e-163	4.55095e-165	-3.27631e-163	4.88275e-163	-1.45019e-162	2.51498e-163	7.36374e-163	1.17407e-162	4.36691e-163	7.0744e-163	-3.73356e-163	-6.88211e-163	2.41677e-163	-1.07035e-162	5.4663e-163	4.90174e-163	-2.22692e-163	1.92553e-163	2.79755e-163	-3.16042e-163	-6.26156e-163	0
1.31762e-163	-4.27978e-163	3.00836e-163	7.04646e-163	8.00673e-163	-5.49887e-163	-1.57289e-163	-4.10557e-164	-1.75206e-163	-7.71569e-163	4.55095e-165	-3.27631e-163	4.88275e-163	-1.45019e-162	2.51498e-163	7.36374e-163	1.17407e-162	4.36691e-163	7.0744e-163	-3.73356e-163	-6.88211e-163	2.41677e-163	-1.07035e-162	5.4663e-163	4.90174e-163	-2.22692e-163	1.92553e-163	2.79755e-163	-3.16042e-163	-6.26156e-163	0
1.31762e-163	-4.27978e-163	3.00836e-163	7.04646e-163	8.00673e-163	-5.49887e-163	-1.57289e-163	-4.10557e-164	-1.75206e-163	-7.71569e-163	4.55095e-165	-3.27631e-163	4.88275e-163	-1.45019e-162	2.51498e-163	7.36374e-163	1.17407e-162	4.36691e-163	7.0744e-163	-3.73356e-163	-6.88211e-163	2.41677e-163	-1.07035e-162	5.4663e-163	4.90174e-163	-2.22692e-163	1.92553e-163	2.79755e-163	-3.16042e-163	-6.26156e-163	0
1.31762e-163	-4.27978e-163	3.00836e-163	7.04646e-163	8.00673e-163	-5.49887e-163	-1.57289e-163	-4.10557e-164	-1.75206e-163	-7.71569e-163	4.55095e-165	-3.27631e-163	4.88275e-163	-1.45019e-162	2.51498e-163	7.36374e-163	1.17407e-162	4.36691e-163	7.0744e-163	-3.73356e-163	-6.88211e-163	2.41677e-163	-1.07035e-162	5.4663e-163	4.90174e-163	-2.22692e-163	1.92553e-163	2.79755e-163	-3.16042e-163	-6.26156e-163	0
1.31762e-163	-4.27978e-163	3.00836e-163	7.04646e-163	8.00673e-163	-5.49887e-163	-1.57289e-163	-4.10557e-164	-1.75206e-163	-7.71569e-163	4.55095e-165	-3.27631e-163	4.88275e-163	-1.45019e-162	2.51498e-163	7.36374e-163	1.17407e-162	4.36691e-163	7.0744e-163	-3.73356e-163	-6.88211e-163	2.41677e-163	-1.07035e-162	5.4663e-163	4.90174e-163	-2.22692e-163	1.92553e-163	2.79755e-163	-3.16042e-163	-6.26156e-163	0
1.31762e-163	-4.27978e-163	3.00836e-163	7.04646e-163	8.00673e-163	-5.49887e-163	-1.57289e-163	-4.10557e-164	-1.75206e-163	-7.71569e-163	4.55095e-165	-3.27631e-163	4.88275e-163	-1.45019e-162	2.51498e-163	7.36374e-163	1.17407e-162	4.36691e-163	7.0744e-163	-3.73356e-163	-6.88211e-163	2.41677e-163	-1.07035e-162	5.4663e-163	4.90174e-163	-2.22692e-163	1.92553e-163	2.79755e-163	-3.16042e-163	-6.26156e-163	0
1.31762e-163	-4.27978e-163	3.00836e-163	7.04646e-163	8.00673e-163	-5.49887e-163	-1.57289e-163	-4.10557e-164	-1.75206e-163	-7.71569e-163	4.55095e-165	-3.27631e-163	4.88275e-163	-1.45019e-162	2.51498e-163	7.36374e-163	1.17407e-162	4.36691e-163	7.0744e-163	-3.73356e-163	-6.88211e-163	2.41677e-163	-1.07035e-162	5.4663e-163	4.90174e-163	-2.22692e-163	1.92553e-163	2.79755e-163	-3.16042e-163	-6.26156e-163	0
1.31762e-163	-4.27978e-163	3.00836e-163	7.04646e-163	8.00673e-163	-5.49887e-163	-1.57289e-163	-4.10557e-164	-1.75206e-163	-7.71569e-163	4.55095e-165	-3.27631e-163	4.88275e-163	-1.45019e-162	2.51498e-163	7.36374e-163	1.17407e-162	4.36691e-163	7.0744e-163	-3.73356e-163	-6.88211e-163	2.41677e-163	-1.07035e-162	5.4663e-163	4.90174e-163	-2.22692e-163	1.92553e-163	2.79755e-163	-3.16042e-163	-6.26156e-163	0
1.31762e-163	-4.27978e-163	3.00836e-163	7.04646e-163	8.00673e-163	-5.49887e-163	-1.57289e-163	-4.10557e-164	-1.75206e-163	-7.71569e-163	4.55095e-165	-3.27631e-163	4.88275e-163	-1.45019e-162	2.51498e-163	7.36374e-163	1.17407e-162	4.36691e-163	7.0744e-163	-3.73356e-163	-6.88211e-163	2.41677e-163	-1.07035e-162	5.4663e-163	4.90174e-163	-2.22692e-163	1.92553e-163	2.79755e-163	-3.16042e-163	-6.26156e-163	0
1.31762e-163	-4.27978e-163	3.00836e-163	7.04646e-163	8.00673e-163	-5.49887e-163	-1.57289e-163	-4.10557e-164	-1.75206e-163	-7.71569e-163	4.55095e-165	-3.27631e-163	4.88275e-163	-1.45019e-162	2.51498e-163	7.36374e-163	1.17407e-162	4.36691e-163	7.0744e-163	-3.73356e-163	-6.88211e-163	2.41677e-163	-1.07035e-162	5.4663e-163	4.90174e-163	-2.22692e-163	1.92553e-163	2.79755e-163	-3.16042e-163	-6.26156e-163	0
1.31762e-163	-4.27978e-163	3.00836e-163	7.04646e-163	8.00673e-163	-5.49887e-163	-1.57289e-163	-4.10557e-164	-1.75206e-163	-7.71569e-163	4.55095e-165	-3.27631e-163	4.88275e-163	-1.45019e-162	2.51498e-163	7.36374e-163	1.17407e-162	4.36691e-163	7.0744e-163	-3.73356e-163	-6.88211e-163	2.41677e-163	-1.07035e-162	5.4663e-163	4.90174e-163	-2.22692e-163	1.92553e-163	2.79755e-163	-3.16042e-163	-6.26156e-163	0
1.31762e-163	-4.27978e-163	3.00836e-163	7.04646e-163	8.00673e-163	-5.49887e-163	-1.57289e-163	-4.10557e-164	-1.75206e-163	-7.71569e-163	4.55095e-165	-3.27631e-163	4.88275e-163	-1.45019e-162	2.51498e-163	7.36374e-163	1.17407e-162	4.36691e-163	7.0744e-163	-3.73356e-163	-6.88211e-163	2.41677e-163	-1.07035e-162	5.4663e-163	4.90174e-163	-2.22692e-163	1.92553e-163	2.79755e-163	-3.16042e-163	-6.26156e-163	0
1.31762e-163	-4.27978e-163	3.00836e-163	7.04646e-163	8.00673e-163	-5.49887e-163	-1.57289e-163	-4.10557e-164	-1.75206e-163	-7.71569e-163	4.55095e-165	-3.27631e-163	4.88275e-163	-1.45019e-162	2.51498e-163	7.36374e-163	1.17407e-162	4.36691e-163	7.0744e-163	-3.73356e-163	-6.88211e-163	2.41677e-163	-1.07035e-162	5.4663e-163	4.90174e-163	-2.22692e-163	1.92553e-163	2.79755e-163	-3.16042e-163	-6.26156e-163	0
1.31762e-163	-4.27978e-163	3.00836e-163	7.04646e-163	8.00673e-163	-5.49887e-163	-1.57289e-163	-4.10557e-164	-1.75206e-163	-7.71569e-163	4.55095e-165	-3.27631e-163	4.88275e-163	-1.45019e-162	2.51498e-163	7.36374e-163	1.17407e-162	4.36691e-163	7.0744e-163	-3.73356e-163	-6.88211e-163	2.41677e-163	-1.07035e-162	5.4663e-163	4.90174e-163	-2.22692e-163	1.92553e-163	2.79755e-163	-3.16042e-163	-6.26156e-163	0
1.31762e-163	-4.27978e-163	3.00836e-163	7.04646e-163	8.00673e-163	-5.49887e-163	-1.57289e-163	-4.10557e-164	-1.75206e-163	-7.71569e-163	4.55095e-165	-3.27631e-163	4.88275e-163	-1.45019e-162	2.51498e-163	7.36374e-163	1.17407e-162	4.36691e-163	7.0744e-163	-3.73356e-163	-6.88211e-163	2.41677e-163	-1.07035e-162	5.4663e-163	4.90174e-163	-2.22692e-163	1.92553e-163	2.79755e-163	-3.16042e-163	-6.26156e-163	0
1.31762e-163	-4.27978e-163	3.00836e-163	7.04646e-163	8.00673e-163	-5.49887e-163	-1.57289e-163	-4.10557e-164	-1.75206e-163	-7.71569e-163	4.55095e-165	-3.27631e-163	4.88275e-163	-1.45019e-162	2.51498e-163	7.36374e-163	1.17407e-162	4.36691e-163	7.0744e-163	-3.73356e-163	-6.88211e-163	2.41677e-163	-1.07035e-162	5.4663e-163	4.90174e-163	-2.22692e-163	1.92553e-163	2.79755e-163	-3.16042e-163	-6.26156e-163	0
1.31762e-163	-4.27978e-163	3.00836e-163	7.04646e-163	8.00673e-163	-5.49887e-163	-1.57289e-163	-4.10557e-164	-1.75206e-163	-7.71569e-163	4.55095e-165	-3.27631e-163	4.88275e-163	-1.45019e-162	2.51498e-163	7.36374e-163	1.17407e-162	4.36691e-163	7.0744e-163	-3.73356e-163	-6.88211e-163	2.41677e-163	-1.07035e-162	5.4663e-163	4.90174e-163	-2.22692e-163	1.92553e-163	2.79755e-163	-3.16042e-163	-6.26156e-163	0
1.31762e-163	-4.27978e-163	3.00836e-163	7.04646e-163	8.00673e-163	-5.49887e-163	-1.57289e-163	-4.10557e-164	-1.75206e-163	-7.71569e-163	4.55095e-165	-3.27631e-163	4.88275e-163	-1.45019e-162	2.51498e-163	7.36374e-163	1.17407e-162	4.36691e-163	7.0744e-163	-3.73356e-163	-6.88211e-163	2.41677e-163	-1.07035e-162	5.4663e-163	4.90174e-163	-2.22692e-163	1.92553e-163	2.79755e-163	-3.16042e-163	-6.26156e-163	0
1.31762e-163	-4.27978e-163	3.00836e-163	7.04646e-163	8.00673e-163	-5.49887e-163	-1.57289e-163	-4.10557e-164	-1.75206e-163	-7.71569e-163	4.55095e-165	-3.27631e-163	4.88275e-163	-1.45019e-162	2.51498e-163	7.36374e-163	1.17407e-162	4.36691e-163	7.0744e-163	-3.73356e-163	-6.88211e-163	2.41677e-163	-1.07035e-162	5.4663e-163	4.90174e-163	-2.22692e-163	1.92553e-163	2.79755e-163	-3.16042e-163	-6.26156e-163	0
1.31762e-163	-4.27978e-163	3.00836e-163	7.04646e-163	8.00673e-163	-5.49887e-163	-1.57289e-163	-4.10557e-164	-1.75206e-163	-7.71569e-163	4.55095e-165	-3.27631e-163	4.88275e-163	-1.45019e-162	2.51498e-163	7.36374e-163	1.17407e-162	4.36691e-163	7.0744e-163	-3.73356e-163	-6.88211e-163	2.41677e-163	-1.07035e-162	5.4663e-163	4.90174e-163	-2.22692e-163	1.92553e-163	2.79755e-163	-3.16042e-163	-6.26156e-163	0
1.31762e-163	-4.27978e-163	3.00836e-163	7.04646e-163	8.00673e-163	-5.49887e-163	-1.57289e-163	-4.10557e-164	-1.75206e-163	-7.71569e-163	4.55095e-165	-3.27631e-163	4.88275e-163	-1.45019e-162	2.51498e-163	7.36374e-163	1.17407e-162	4.36691e-163	7.0744e-163	-3.73356e-163	-6.88211e-163	2.41677e-163	-1.07035e-162	5.4663e-163	4.90174e-163	-2.22692e-163	1.92553e-163	2.79755e-163	-3.16042e-163	-6.26156e-163	0
1.31762e-163	-4.27978e-163	3.00836e-163	7.04646e-163	8.00673e-163	-5.49887e-163	-1.57289e-163	-4.10557e-164	-1.75206e-163	-7.71569e-163	4.55095e-165	-3.27631e-163	4.88275e-163	-1.45019e-162	2.51498e-163	7.36374e-163	1.17407e-162	4.36691e-163	7.0744e-163	-3.73356e-163	-6.88211e-163	2.41677e-163	-1.07035e-162	5.4663e-163	4.90174e-163	-2.22692e-163	1.92553e-163	2.79755e-163	-3.16042e-163	-6.26156e-163	0
1.31762e-163	-4.27978e-163	3.00836e-163	7.04646e-163	8.00673e-163	-5.49887e-163	-1.57289e-163	-4.10557e-164	-1.75206e-163	-7.71569e-163	4.55095e-165	-3.27631e-163	4.88275e-163	-1.45019e-162	2.51498e-163	7.36374e-163	1.17407e-162	4.36691e-163	7.0744e-163	-3.73356e-163	-6.88211e-163	2.41677e-163	-1.07035e-162	5.4663e-163	4.90174e-163	-2.22692e-163	1.92553e-163	2.79755e-163	-3.16042e-163	-6.26156e-163	0
1.31762e-163	-4.27978e-163	3.00836e-163	7.04646e-163	8.00673e-163	-5.49887e-163	-1.57289e-163	-4.10557e-164	-1.75206e-163	-7.71569e-163	4.55095e-165	-3.27631e-163	4.88275e-163	-1.45019e-162	2.51498e-163	7.36374e-163	1.17407e-162	4.36691e-163	7.0744e-163	-3.73356e-163	-6.88211e-163	2.41677e-163	-1.07035e-162	5.4663e-163	4.90174e-163	-2.22692e-163	1.92553e-163	2.79755e-163	-3.16042e-163	-6.26156e-163	0
1.31762e-163	-4.27978e-163	3.00836e-163	7.04646e-163	8.00673e-163	-5.49887e-163	-1.57289e-163	-4.10557e-164	-1.75206e-163	-7.71569e-163	4.55095e-165	-3.27631e-163	4.88275e-163	-1.45019e-162	2.51498e-163	7.36374e-163	1.17407e-162	4.36691e-163	7.0744e-163	-3.73356e-163	-6.88211e-163	2.41677e-163	-1.07035e-162	5.4663e-163	4.90174e-163	-2.22692e-163	1.92553e-163	2.79755e-163	-3.16042e-163	-6.26156e-163	0
1.31762e-163	-4.27978e-163	3.00836e-163	7.04646e-163	8.00673e-163	-5.49887e-163	-1.57289e-163	-4.10557e-164	-1.75206e-163	-7.71569e-163	4.55095e-165	-3.27631e-163	4.88275e-163	-1.45019e-162	2.51498e-163	7.36374e-163	1.17407e-162	4.36691e-163	7.0744e-163	-3.73356e-163	-6.88211e-163	2.41677e-163	-1.07035e-162	5.4663e-163	4.90174e-163	-2.22692e-163	1.92553e-163	2.79755e-163	-3.16042e-163	-6.26156e-163	0
1.31762e-163	-4.27978e-163	3.00836e-163	7.04646e-163	8.00673e-163	-5.49887e-163	-1.57289e-163	-4.10557e-164	-1.75206e-163	-7.71569e-163	4.55095e-165	-3.27631e-163	4.88275e-163	-1.45019e-162	2.51498e-163	7.36374e-163	1.17407e-162	4.36691e-163	7.0744e-163	-3.73356e-163	-6.88211e-163	2.41677e-163	-1.07035e-162	5.4663e-163	4.90174e-163	-2.22692e-163	1.92553e-163	2.79755e-163	-3.16042e-163	-6.26156e-163	0
1.31762e-163	-4.27978e-163	3.00836e-163	7.04646e-163	8.00673e-163	-5.49887e-163	-1.57289e-163	-4.10557e-164	-1.75206e-163	-7.71569e-163	4.55095e-165	-3.27631e-163	4.88275e-163	-1.45019e-162	2.51498e-163	7.36374e-163	1.17407e-162	4.36691e-163	7.0744e-163	-3.73356e-163	-6.88211e-163	2.41677e-163	-1.07035e-162	5.4663e-163	4.90174e-163	-2.22692e-163	1.92553e-163	2.79755e-163	-3.16042e-163	-6.26156e-163	0
1.31762e-163	-4.27978e-163	3.00836e-163	7.04646e-163	8.00673e-163	-5.49887e-163	-1.57289e-163	-4.10557e-164	-1.75206e-163	-7.71569e-163	4.55095e-165	-3.27631e-163	4.88275e-163	-1.45019e-162	2.51498e-163	7.36374e-163	1.17407e-162	4.36691e-163	7.0744e-163	-3.73356e-163	-6.88211e-163	2.41677e-163	-1.07035e-162	5.4663e-163	4.90174e-163	-2.22692e-163	1.92553e-163	2.79755e-163	-3.16042e-163	-6.26156e-163	0
1.31762e-163	-4.27978e-163	3.00836e-163	7.04646e-163	8.00673e-163	-5.49887e-163	-1.57289e-163	-4.10557e-164	-1.75206e-163	-7.71569e-163	4.55095e-165	-3.27631e-163	4.88275e-163	-1.45019e-162	2.51498e-163	7.36374e-163	1.17407e-162	4.36691e-163	7.0744e-163	-3.73356e-163	-6.88211e-163	2.41677e-163	-1.07035e-162	5.4663e-163	4.90174e-163	-2.22692e-163	1.92553e-163	2.79755e-163	-3.16042e-163	-6.26156e-163	0
1.31762e-163	-4.27978e-163	3.00836e-163	7.04646e-163	8.00673e-163	-5.49887e-163	-1.57289e-163	-4.10557e-164	-1.75206e-163	-7.71569e-163	4.55095e-165	-3.27631e-163	4.88275e-163	-1.45019e-162	2.51498e-163	7.36374e-163	1.17407e-162	4.36691e-163	7.0744e-163	-3.73356e-163	-6.88211e-163	2.41677e-163	-1.07035e-162	5.4663e-163	4.90174e-163	-2.22692e-163	1.92553e-163	2.79755e-163	-3.16042e-163	-6.26156e-163	0
1.31762e-163	-4.27978e-163	3.00836e-163	7.04646e-163	8.00673e-163	-5.49887e-163	-1.57289e-163	-4.10557e-164	-1.75206e-163	-7.71569e-163	4.55095e-165	-3.27631e-163	4.88275e-163	-1.45019e-162	2.51498e-163	7.36374e-163	1.17407e-162	4.36691e-163	7.0744e-163	-3.73356e-163	-6.88211e-163	2.41677e-163	-1.07035e-162	5.4663e-163	4.90174e-163	-2.22692e-163	1.92553e-163	2.79755e-163	-3.16042e-163	-6.26156e-163	0
1.31762e-163	-4.27978e-163	3.00836e-163	7.04646e-163	8.00673e-163	-5.49887e-163	-1.57289e-163	-4.10557e-164	-1.75206e-163	-7.71569e-163	4.55095e-165	-3.27631e-163	4.88275e-163	-1.45019e-162	2.51498e-163	7.36374e-163	1.17407e-162	4.36691e-163	7.0744e-163	-3.73356e-163	-6.88211e-163	2.41677e-163	-1.07035e-162	5.4663e-163	4.90174e-163	-2.22692e-163	1.92553e-163	2.79755e-163	-3.16042e-163	-6.26156e-163	0
1.31762e-163	-4.27978e-163	3.00836e-163	7.04646e-163	8.00673e-163	-5.49887e-163	-1.57289e-163	-4.10557e-164	-1.75206e-163	-7.71569e-163	4.55095e-165	-3.27631e-163	4.88275e-163	-1.45019e-162	2.51498e-163	7.36374e-163	1.17407e-162	4.36691e-163	7.0744e-163	-3.73356e-163	-6.88211e-163	2.41677e-163	-1.07035e-162	5.4663e-163	4.90174e-163	-2.22692e-163	1.92553e-163	2.79755e-163	-3.16042e-163	-6.26156e-163	0
1.31762e-163	-4.27978e-163	3.00836e-163	7.04646e-163	8.00673e-163	-5.49887e-163	-1.57289e-163	-4.10557e-164	-1.75206e-163	-7.71569e-163	4.55095e-165	-3.27631e-163	4.88275e-163	-1.45019e-162	2.51498e-163	7.36374e-163	1.17407e-162	4.36691e-163	7.0744e-163	-3.73356e-163	-6.88211e-163	2.41677e-163	-1.07035e-162	5.4663e-163	4.90174e-163	-2.22692e-163	1.92553e-163	2.79755e-163	-3.16042e-163	-6.26156e-163	0
1.31762e-163	-4.27978e-163	3.00836e-163	7.04646e-163	8.00673e-163	-5.49887e-163	-1.57289e-163	-4.10557e-164	-1.75206e-163	-7.71569e-163	4.55095e-165	-3.27631e-163	4.88275e-163	-1.45019e-162	2.51498e-163	7.36374e-163	1.17407e-162	4.36691e-163	7.0744e-163	-3.73356e-163	-6.88211e-163	2.41677e-163	-1.07035e-162	5.4663e-163	4.90174e-163	-2.22692e-163	1.92553e-163	2.79755e-163	-3.16042e-163	-6.26156e-163	0
1.31762e-163	-4.27978e-163	3.00836e-163	7.04646e-163	8.00673e-163	-5.49887e-163	-1.57289e-163	-4.10557e-164	-1.75206e-163	-7.71569e-163	4.55095e-165	-3.27631e-163	4.88275e-163	-1.45019e-162	2.51498e-163	7.36374e-163	1.17407e-162	4.36691e-163	7.0744e-163	-3.73356e-163	-6.88211e-163	2.41677e-163	-1.07035e-162	5.4663e-163	4.90174e-163	-2.22692e-163	1.92553e-163	2.79755e-163	-3.16042e-163	-6.26156e-163	0
1.31762e-163	-4.27978e-163	3.00836e-163	7.04646e-163	8.00673e-163	-5.49887e-163	-1.57289e-163	-4.10557e-164	-1.75206e-163	-7.71569e-163	4.55095e-165	-3.27631e-163	4.88275e-163	-1.45019e-162	2.51498e-163	7.36374e-163	1.17407e-162	4.36691e-163	7.0744e-163	-3.73356e-163	-6.88211e-163	2.41677e-163	-1.07035e-162	5.4663e-163	4.90174e-163	-2.22692e-163	1.92553e-163	2.79755e-163	-3.16042e-163	-6.26156e-163	0
1.31762e-163	-4.27978e-163	3.00836e-163	7.04646e-163	8.00673e-163	-5.49887e-163	-1.57289e-163	-4.10557e-164	-1.75206e-163	-7.71569e-163	4.55095e-165	-3.27631e-163	4.88275e-163	-1.45019e-162	2.51498e-163	7.36374e-163	1.17407e-162	4.36691e-163	7.0744e-163	-3.73356e-163	-6.88211e-163	2.41677e-163	-1.07035e-162	5.4663e-163	4.90174e-163	-2.22692e-163	1.92553e-163	2.79755e-163	-3.16042e-163	-6.26156e-163	0
1.31762e-163	-4.27978e-163	3.00836e-163	7.04646e-163	8.00673e-163	-5.49887e-163	-1.57289e-163	-4.10557e-164	-1.75206e-163	-7.71569e-163	4.55095e-165	-3.27631e-163	4.88275e-163	-1.45019e-162	2.51498e-163	7.36374e-163	1.17407e-162	4.36691e-163	7.0744e-163	-3.73356e-163	-6.88211e-163	2.41677e-163	-1.07035e-162	5.4663e-163	4.90174e-163	-2.22692e-163	1.92553e-163	2.79755e-163	-3.16042e-163	-6.26156e-163	0
1.31762e-163	-4.27978e-163	3.00836e-163	7.04646e-163	8.00673e-163	-5.49887e-163	-1.57289e-163	-4.10557e-164	-1.75206e-163	-7.71569e-163	4.55095e-165	-3.27631e-163	4.88275e-163	-1.45019e-162	2.51498e-163	7.36374e-163	1.17407e-162	4.36691e-163	7.0744e-163	-3.73356e-163	-6.88211e-163	2.41677e-163	-1.07035e-162	5.4663e-163	4.90174e-163	-2.22692e-163	1.92553e-163	2.79755e-163	-3.16042e-163	-6.26156e-163	0
1.31762e-163	-4.27978e-163	3.00836e-163	7.04646e-163	8.00673e-163	-5.49887e-163	-1.57289e-163	-4.10557e-164	-1.75206e-163	-7.71569e-163	4.55095e-165	-3.27631e-163	4.88275e-163	-1.45019e-162	2.51498e-163	7.36374e-163	1.17407e-162	4.36691e-163	7.0744e-163	-3.73356e-163	-6.88211e-163	2.41677e-163	-1.07035e-162	5.4663e-163	4.90174e-163	-2.22692e-163	1.92553e-163	2.79755e-163	-3.16042e-163	-6.26156e-163	0
1.31762e-163	-4.27978e-163	3.00836e-163	7.04646e-163	8.00673e-163	-5.49887e-163	-1.57289e-163	-4.10557e-164	-1.75206e-163	-7.71569e-163	4.55095e-165	-3.27631e-163	4.88275e-163	-1.45019e-162	2.51498e-163	7.36374e-163	1.17407e-162	4.36691e-163	7.0744e-163	-3.73356e-163	-6.88211e-163	2.41677e-163	-1.07035e-162	5.4663e-163	4.90174e-163	-2.22692e-163	1.92553e-163	2.79755e-163	-3.16042e-163	-6.26156e-163	0
1.31762e-163	-4.27978e-163	3.00836e-163	7.04646e-163	8.00673e-163	-5.49887e-163	-1.57289e-163	-4.10557e-164	-1.75206e-163	-7.71569e-163	4.55095e-165	-3.27631e-163	4.88275e-163	-1.45019e-162	2.51498e-163	7.36374e-163	1.17407e-162	4.36691e-163	7.0744e-163	-3.73356e-163	-6.88211e-163	2.41677e-163	-1.07035e-162	5.4663e-163	4.90174e-163	-2.22692e-163	1.92553e-163	2.79755e-163	-3.16042e-163	-6.26156e-163	0
1.31762e-163	-4.27978e-163	3.00836e-163	7.04646e-163	8.00673e-163	-5.49887e-163	-1.57289e-163	-4.10557e-164	-1.75206e-163	-7.71569e-163	4.55095e-165	-3.27631e-163	4.88275e-163	-1.45019e-162	2.51498e-163	7.36374e-163	1.17407e-162	4.36691e-163	7.0744e-163	-3.73356e-163	-6.88211e-163	2.41677e-163	-1.07035e-162	5.4663e-163	4.90174e-163	-2.22692e-163	1.92553e-163	2.79755e-163	-3.16042e-163	-6.26156e-163	0
1.31762e-163	-4.27978e-163	3.00836e-163	7.04646e-163	8.00673e-163	-5.49887e-163	-1.57289e-163	-4.10557e-164	-1.75206e-163	-7.71569e-163	4.55095e-165	-3.27631e-163	4.88275e-163	-1.45019e-162	2.51498e-163	7.36374e-163	1.17407e-162	4.36691e-163	7.0744e-163	-3.73356e-163	-6.88211e-163	2.41677e-163	-1.07035e-162	5.4663e-163	4.90174e-163	-2.22692e-163	1.92553e-163	2.79755e-163	-3.16042e-163	-6.26156e-163	0
1.31762e-163	-4.27978e-163	3.00836e-163	7.04646e-163	8.00673e-163	-5.49887e-163	-1.57289e-163	-4.10557e-164	-1.75206e-163	-7.71569e-163	4.55095e-165	-3.27631e-163	4.88275e-163	-1.45019e-162	2.51498e-163	7.36374e-163	1.17407e-162	4.36691e-163	7.0744e-163	-3.73356e-163	-6.88211e-163	2.41677e-163	-1.07035e-162	5.4663e-163	4.90174e-163	-2.22692e-163	1.92553e-163	2.79755e-163	-3.16042e-163	-6.26156e-163	0
1.31762e-163	-4.27978e-163	3.00836e-163	7.04646e-163	8.00673e-163	-5.49887e-163	-1.57289e-163	-4.10557e-164	-1.75206e-163	-7.71569e-163	4.55095e-165	-3.27631e-163	4.88275e-163	-1.45019e-162	2.51498e-163	7.36374e-163	1.17407e-162	4.36691e-163	7.0744e-163	-3.73356e-163	-6.88211e-163	2.41677e-163	-1.07035e-162	5.4663e-163	4.90174e-163	-2.22692e-163	1.92553e-163	2.79755e-163	-3.16042e-163	-6.26156e-163	0
1.31762e-163	-4.27978e-163	3.00836e-163	7.04646e-163	8.00673e-163	-5.49887e-163	-1.57289e-163	-4.10557e-164	-1.75206e-163	-7.71569e-163	4.55095e-165	-3.27631e-163	4.88275e-163	-1.45019e-162	2.51498e-163	7.36374e-163	1.17407e-162	4.36691e-163	7.0744e-163	-3.73356e-163	-6.88211e-163	2.41677e-163	-1.07035e-162	5.4663e-163	4.90174e-163	-2.22692e-163	1.92553e-163	2.79755e-163	-3.16042e-163	-6.26156e-163	0
1.31762e-163	-4.27978e-163	3.00836e-163	7.04646e-163	8.00673e-163	-5.49887e-163	-1.57289e-163	-4.10557e-164	-1.75206e-163	-7.71569e-163	4.55095e-165	-3.27631e-163	4.88275e-163	-1.45019e-162	2.51498e-163	7.36374e-163	1.17407e-162	4.36691e-163	7.0744e-163	-3.73356e-163	-6.88211e-163	2.41677e-163	-1.07035e-162	5.4663e-163	4.90174e-163	-2.22692e-163	1.92553e-163	2.79755e-163	-3.16042e-163	-6.26156e-163	0
1.31762e-163	-4.27978e-163	3.00836e-163	7.04646e-163	8.00673e-163	-5.49887e-163	-1.57289e-163	-4.10557e-164	-1.75206e-163	-7.71569e-163	4.55095e-165	-3.27631e-163	4.88275e-163	-1.45019e-162	2.51498e-163	7.36374e-163	1.17407e-162	4.36691e-163	7.0744e-163	-3.73356e-163	-6.88211e-163	2.41677e-163	-1.07035e-162	5.4663e-163	4.90174e-163	-2.22692e-163	1.92553e-163	2.79755e-163	-3.16042e-163	-6.26156e-163	0
1.31762e-163	-4.27978e-163	3.00836e-163	7.04646e-163	8.00673e-163	-5.49887e-163	-1.57289e-163	-4.10557e-164	-1.75206e-163	-7.71569e-163	4.55095e-165	-3.27631e-163	4.88275e-163	-1.45019e-162	2.51498e-163	7.36374e-163	1.17407e-162	4.36691e-163	7.0744e-163	-3.73356e-163	-6.88211e-163	2.41677e-163	-1.07035e-162	5.4663e-163	4.90174e-163	-2.22692e-163	1.92553e-163	2.79755e-163	-3.16042e-163	-6.26156e-163	0
1.31762e-163	-4.27978e-163	3.00836e-163	7.04646e-163	8.00673e-163	-5.49887e-163	-1.57289e-163	-4.10557e-164	-1.75206e-163	-7.71569e-163	4.55095e-165	-3.27631e-163	4.88275e-163	-1.45019e-162	2.51498e-163	7.36374e-163	1.17407e-162	4.36691e-163	7.0744e-163	-3.73356e-163	-6.88211e-163	2.41677e-163	-1.07035e-162	5.4663e-163	4.90174e-163	-2.22692e-163	1.92553e-163	2.79755e-163	-3.16042e-163	-6.26156e-163	0
1.31762e-163	-4.27978e-163	3.00836e-163	7.04646e-163	8.00673e-163	-5.49887e-163	-1.57289e-163	-4.10557e-164	-1.75206e-163	-7.71569e-163	4.55095e-165	-3.27631e-163	4.88275e-163	-1.45019e-162	2.51498e-163	7.36374e-163	1.17407e-162	4.36691e-163	7.0744e-163	-3.73356e-163	-6.88211e-163	2.41677e-163	-1.07035e-162	5.4663e-163	4.90174e-163	-2.22692e-163	1.92553e-163	2.79755e-163	-3.16042e-163	-6.26156e-163	0
1.31762e-163	-4.27978e-163	3.00836e-163	7.04646e-163	8.00673e-163	-5.49887e-163	-1.57289e-163	-4.10557e-164	-1.75206e-163	-7.71569e-163	4.55095e-165	-3.27631e-163	4.88275e-163	-1.45019e-162	2.51498e-163	7.36374e-163	1.17407e-162	4.36691e-163	7.0744e-163	-3.73356e-163	-6.88211e-163	2.41677e-163	-1.07035e-162	5.4663e-163	4.90174e-163	-2.22692e-163	1.92553e-163	2.79755e-163	-3.16042e-163	-6.26156e-163	0
1.31762e-163	-4.27978e-163	3.00836e-163	7.04646e-163	8.00673e-163	-5.49887e-163	-1.57289e-163	-4.10557e-164	-1.75206e-163	-7.71569e-163	4.55095e-165	-3.27631e-163	4.88275e-163	-1.45019e-162	2.51498e-163	7.36374e-163	1.17407e-162	4.36691e-163	7.0744e-163	-3.73356e-163	-6.88211e-163	2.41677e-163	-1.07035e-162	5.4663e-163	4.90174e-163	-2.22692e-163	1.92553e-163	2.79755e-163	-3.16042e-163	-6.26156e-163	0
1.31762e-163	-4.27978e-163	3.00836e-163	7.04646e-163	8.00673e-163	-5.49887e-163	-1.57289e-163	-4.10557e-164	-1.75206e-163	-7.71569e-163	4.55095e-165	-3.27631e-163	4.88275e-163	-1.45019e-162	2.51498e-163	7.36374e-163	1.17407e-162	4.36691e-163	7.0744e-163	-3.73356e-163	-6.88211e-163	2.41677e-163	-1.07035e-162	5.4663e-163	4.90174e-163	-2.22692e-163	1.92553e-163	2.79755e-163	-3.16042e-163	-6.26156e-163	0
1.31762e-163	-4.27978e-163	3.00836e-163	7.04646e-163	8.00673e-163	-5.49887e-163	-1.57289e-163	-4.10557e-164	-1.75206e-163	-7.71569e-163	4.55095e-165	-3.27631e-163	4.88275e-163	-1.45019e-162	2.51498e-163	7.36374e-163	1.17407e-162	4.36691e-163	7.0744e-163	-3.73356e-163	-6.88211e-163	2.41677e-163	-1.07035e-162	5.4663e-163	4.90174e-163	-2.22692e-163	1.92553e-163	2.79755e-163	-3.16042e-163	-6.26156e-163	0
1.31762e-163	-4.27978e-163	3.00836e-163	7.04646e-163	8.00673e-163	-5.49887e-163	-1.57289e-163	-4.10557e-164	-1.75206e-163	-7.71569e-163	4.55095e-165	-3.27631e-163	4.88275e-163	-1.45019e-162	2.51498e-163	7.36374e-163	1.17407e-162	4.36691e-163	7.0744e-163	-3.73356e-163	-6.88211e-163	2.41677e-163	-1.07035e-162	5.4663e-163	4.90174e-163	-2.22692e-163	1.92553e-163	2.79755e-163	-3.16042e-163	-6.26156e-163	0
1.31762e-163	-4.27978e-163	3.00836e-163	7.04646e-163	8.00673e-163	-5.49887e-163	-1.57289e-163	-4.10557e-164	-1.75206e-163	-7.71569e-163	4.55095e-165	-3.27631e-163	4.88275e-163	-1.45019e-162	2.51498e-163	7.36374e-163	1.17407e-162	4.36691e-163	7.0744e-163	-3.73356e-163	-6.88211e-163	2.41677e-163	-1.07035e-162	5.4663e-163	4.90174e-163	-2.22692e-163	1.92553e-163	2.79755e-163	-3.16042e-163	-6.26156e-163	0
1.31762e-163	-4.27978e-163	3.00836e-163	7.04646e-163	8.00673e-163	-5.49887e-163	-1.57289e-163	-4.10557e-164	-1.75206e-163	-7.71569e-163	4.55095e-165	-3.27631e-163	4.88275e-163	-1.45019e-162	2.51498e-163	7.36374e-163	1.17407e-162	4.36691e-163	7.0744e-163	-3.73356e-163	-6.88211e-163	2.41677e-163	-1.07035e-162	5.4663e-163	4.90174e-163	-2.22692e-163	1.92553e-163	2.79755e-163	-3.16042e-163	-6.26156e-163	0
1.31762e-163	-4.27978e-163	3.00836e-163	7.04646e-163	8.00673e-163	-5.49887e-163	-1.57289e-163	-4.10557e-164	-1.75206e-163	-7.71569e-163	4.55095e-165	-3.27631e-163	4.88275e-163	-1.45019e-162	2.51498e-163	7.36374e-163	1.17407e-162	4.36691e-163	7.0744e-163	-3.73356e-163	-6.88211e-163	2.41677e-163	-1.07035e-162	5.4663e-163	4.90174e-163	-2.22692e-163	1.92553e-163	2.79755e-163	-3.16042e-163	-6.26156e-163	0
1.31762e-163	-4.27978e-163	3.00836e-163	7.04646e-163	8.00673e-163	-5.49887e-163	-1.57289e-163	-4.10557e-164	-1.75206e-163	-7.71569e-163	4.55095e-165	-3.27631e-163	4.88275e-163	-1.45019e-162	2.51498e-163	7.36374e-163	1.17407e-162	4.36691e-163	7.0744e-163	-3.73356e-163	-6.88211e-163	2.41677e-163	-1.07035e-162	5.4663e-163	4.90174e-163	-2.22692e-163	1.92553e-163	2.79755e-163	-3.16042e-163	-6.26156e-163	0
1.31762e-163	-4.27978e-163	3.00836e-163	7.04646e-163	8.00673e-163	-5.49887e-163	-1.57289e-163	-4.10557e-164	-1.75206e-163	-7.71569e-163	4.55095e-165	-3.27631e-163	4.88275e-163	-1.45019e-162	2.51498e-163	7.36374e-163	1.17407e-162	4.36691e-163	7.0744e-163	-3.73356e-163	-6.88211e-163	2.41677e-163	-1.07035e-162	5.4663e-163	4.90174e-163	-2.22692e-163	1.92553e-163	2.79755e-163	-3.16042e-163	-6.26156e-163	0
1.31762e-163	-4.27978e-163	3.00836e-163	7.04646e-163	8.00673e-163	-5.49887e-163	-1.57289e-163	-4.10557e-164	-1.75206e-163	-7.71569e-163	4.55095e-165	-3.27631e-163	4.88275e-163	-1.45019e-162	2.51498e-163	7.36374e-163	1.17407e-162	4.36691e-163	7.0744e-163	-3.73356e-163	-6.88211e-163	2.41677e-163	-1.07035e-162	5.4663e-163	4.90174e-163	-2.22692e-163	1.92553e-163	2.79755e-163	-3.16042e-163	-6.26156e-163	0
1.31762e-163	-4.27978e-163	3.00836e-163	7.04646e-163	8.00673e-163	-5.49887e-163	-1.57289e-163	-4.10557e-164	-1.75206e-163	-7.71569e-163	4.55095e-165	-3.27631e-163	4.88275e-163	-1.45019e-162	2.51498e-163	7.36374e-163	1.17407e-162	4.36691e-163	7.0744e-163	-3.73356e-163	-6.88211e-163	2.41677e-163	-1.07035e-162	5.4663e-163	4.90174e-163	-2.22692e-163	1.92553e-163	2.79755e-163	-3.16042e-163	-6.26156e-163	0
1.31762e-163	-4.27978e-163	3.00836e-163	7.04646e-163	8.00673e-163	-5.49887e-163	-1.57289e-163	-4.10557e-164	-1.75206e-163	-7.71569e-163	4.55095e-165	-3.27631e-163	4.88275e-163	-1.45019e-162	2.51498e-163	7.36374e-163	1.17407e-162	4.36691e-163	7.0744e-163	-3.73356e-163	-6.88211e-163	2.41677e-163	-1.07035e-162	5.4663e-163	4.90174e-163	-2.22692e-163	1.92553e-163	2.79755e-163	-3.16042e-163	-6.26156e-163	0
1.31762e-163	-4.27978e-163	3.00836e-163	7.04646e-163	8.00673e-163	-5.49887e-163	-1.57289e-163	-4.10557e-164	-1.75206e-163	-7.71569e-163	4.55095e-165	-3.27631e-163	4.88275e-163	-1.45019e-162	2.51498e-163	7.36374e-163	1.17407e-162	4.36691e-163	7.0744e-163	-3.73356e-163	-6.88211e-163	2.41677e-163	-1.07035e-162	5.4663e-163	4.90174e-163	-2.22692e-163	1.92553e-163	2.79755e-163	-3.16042e-163	-6.26156e-163	0
1.31762e-163	-4.27978e-163	3.00836e-163	7.04646e-163	8.00673e-163	-5.49887e-163	-1.57289e-163	-4.10557e-164	-1.75206e-163	-7.71569e-163	4.55095e-165	-3.27631e-163	4.88275e-163	-1.45019e-162	2.51498e-163	7.36374e-163	1.17407e-162	4.36691e-163	7.0744e-163	-3.73356e-163	-6.88211e-163	2.41677e-163	-1.07035e-162	5.4663e-163	4.90174e-163	-2.22692e-163	1.92553e-163	2.79755e-163	-3.16042e-163	-6.26156e-163	0
1.31762e-163	-4.27978e-163	3.00836e-163	7.04646e-163	8.00673e-163	-5.49887e-163	-1.57289e-163	-4.10557e-164	-1.75206e-163	-7.71569e-163	4.55095e-165	-3.27631e-163	4.88275e-163	-1.45019e-162	2.51498e-163	7.36374e-163	1.17407e-162	4.36691e-163	7.0744e-163	-3.73356e-163	-6.88211e-163	2.41677e-163	-1.07035e-162	5.4663e-163	4.90174e-163	-2.22692e-163	1.92553e-163	2.79755e-163	-3.16042e-163	-6.26156e-163	0
1.31762e-163	-4.27978e-163	3.00836e-163	7.04646e-163	8.00673e-163	-5.49887e-163	-1.57289e-163	-4.10557e-164	-1.75206e-163	-7.71569e-163	4.55095e-165	-3.27631e-163	4.88275e-163	-1.45019e-162	2.51498e-163	7.36374e-163	1.17407e-162	4.36691e-163	7.0744e-163	-3.73356e-163	-6.88211e-163	2.41677e-163	-1.07035e-162	5.4663e-163	4.90174e-163	-2.22692e-163	1.92553e-163	2.79755e-163	-3.16042e-163	-6.26156e-163	0
1.31762e-163	-4.27978e-163	3.00836e-163	7.04646e-163	8.00673e-163	-5.49887e-163	-1.57289e-163	-4.10557e-164	-1.75206e-163	-7.71569e-163	4.55095e-165	-3.27631e-163	4.88275e-163	-1.45019e-162	2.51498e-163	7.36374e-163	1.17407e-162	4.36691e-163	7.0744e-163	-3.73356e-163	-6.88211e-163	2.41677e-163	-1.07035e-162	5.4663e-163	4.90174e-163	-2.22692e-163	1.92553e-163	2.79755e-163	-3.16042e-163	-6.26156e-163	0
1.31762e-163	-4.27978e-163	3.00836e-163	7.04646e-163	8.00673e-163	-5.49887e-163	-1.57289e-163	-4.10557e-164	-1.75206e-163	-7.71569e-163	4.55095e-165	-3.27631e-163	4.88275e-163	-1.45019e-162	2.51498e-163	7.36374e-163	1.17407e-162	4.36691e-163	7.0744e-163	-3.73356e-163	-6.88211e-163	2.41677e-163	-1.07035e-162	5.4663e-163	4.90174e-163	-2.22692e-163	1.92553e-163	2.79755e-163	-3.16042e-163	-6.26156e-163	0
1.31762e-163	-4.27978e-163	3.00836e-163	7.04646e-163	8.00673e-163	-5.49887e-163	-1.57289e-163	-4.10557e-164	-1.75206e-163	-7.71569e-163	4.55095e-165	-3.27631e-163	4.88275e-163	-1.45019e-162	2.51498e-163	7.36374e-163	1.17407e-162	4.36691e-163	7.0744e-163	-3.73356e-163	-6.88211e-163	2.41677e-163	-1.07035e-162	5.4663e-163	4.90174e-163	-2.22692e-163	1.92553e-163	2.79755e-163	-3.16042e-163	-6.26156e-163	0
1.31762e-163	-4.27978e-163	3.00836e-163	7.04646e-163	8.00673e-163	-5.49887e-163	-1.57289e-163	-4.10557e-164	-1.75206e-163	-7.71569e-163	4.55095e-165	-3.27631e-163	4.88275e-163	-1.45019e-162	2.51498e-163	7.36374e-163	1.17407e-162	4.36691e-163	7.0744e-163	-3.73356e-163	-6.88211e-163	2.41677e-163	-1.07035e-162	5.4663e-163	4.90174e-163	-2.22692e-163	1.92553e-163	2.79755e-163	-3.16042e-163	-6.26156e-163	0
1.31762e-163	-4.27978e-163	3.00836e-163	7.04646e-163	8.00673e-163	-5.49887e-163	-1.57289e-163	-4.10557e-164	-1.75206e-163	-7.71569e-163	4.55095e-165	-3.27631e-163	4.88275e-163	-1.45019e-162	2.51498e-163	7.36374e-163	1.17407e-162	4.36691e-163	7.0744e-163	-3.73356e-163	-6.88211e-163	2.41677e-163	-1.07035e-162	5.4663e-163	4.90174e-163	-2.22692e-163	1.92553e-163	2.79755e-163	-3.16042e-163	-6.26156e-163	0
1.31762e-163	-4.27978e-163	3.00836e-163	7.04646e-163	8.00673e-163	-5.49887e-163	-1.57289e-163	-4.10557e-164	-1.75206e-163	-7.71569e-163	4.55095e-165	-3.27631e-163	4.88275e-163	-1.45019e-162	2.51498e-163	7.36374e-163	1.17407e-162	4.36691e-163	7.0744e-163	-3.73356e-163	-6.88211e-163	2.41677e-163	-1.07035e-162	5.4663e-163	4.90174e-163	-2.22692e-163	1.92553e-163	2.79755e-163	-3.16042e-163	-6.26156e-163	0
1.31762e-163	-4.27978e-163	3.00836e-163	7.04646e-163	8.00673e-163	-5.49887e-163	-1.57289e-163	-4.10557e-164	-1.75206e-163	-7.71569e-163	4.55095e-165	-3.27631e-163	4.88275e-163	-1.45019e-162	2.51498e-163	7.36374e-163	1.17407e-162	4.36691e-163	7.0744e-163	-3.73356e-163	-6.88211e-163	2.41677e-163	-1.07035e-162	5.4663e-163	4.90174e-163	-2.22692e-163	1.92553e-163	2.79755e-163	-3.16042e-163	-6.26156e-163	0
1.31762e-163	-4.27978e-163	3.00836e-163	7.04646e-163	8.00673e-163	-5.49887e-163	-1.57289e-163	-4.10557e-164	-1.75206e-163	-7.71569e-163	4.55095e-165	-3.27631e-163	4.88275e-163	-1.45019e-162	2.51498e-163	7.36374e-163	1.17407e-162	4.36691e-163	7.0744e-163	-3.73356e-163	-6.88211e-163	2.41677e-163	-1.07035e-162	5.4663e-163	4.90174e-163	-2.22692e-163	1.92553e-163	2.79755e-163	-3.16042e-163	-6.26156e-163	0
1.31762e-163	-4.27978e-163	3.00836e-163	7.04646e-163	8.00673e-163	-5.49887e-163	-1.57289e-163	-4.10557e-164	-1.75206e-163	-7.71569e-163	4.55095e-165	-3.27631e-163	4.88275e-163	-1.45019e-162	2.51498e-163	7.36374e-163	1.17407e-162	4.36691e-163	7.0744e-163	-3.73356e-163	-6.88211e-163	2.41677e-163	-1.07035e-162	5.4663e-163	4.90174e-163	-2.22692e-163	1.92553e-163	2.79755e-163	-3.16042e-163	-6.26156e-163	0
1.31762e-163	-4.27978e-163	3.00836e-163	7.04646e-163	8.00673e-163	-5.49887e-163	-1.57289e-163	-4.10557e-164	-1.75206e-163	-7.71569e-163	4.55095e-165	-3.27631e-163	4.88275e-163	-1.45019e-162	2.51498e-163	7.36374e-163	1.17407e-162	4.36691e-163	7.0744e-163	-3.73356e-163	-6.88211e-163	2.41677e-163	-1.07035e-162	5.4663e-163	4.90174e-163	-2.22692e-163	1.92553e-163	2.79755e-163	-3.16042e-163	-6.26156e-163	0
1.31762e-163	-4.27978e-163	3.00836e-163	7.04646e-163	8.00673e-163	-5.49887e-163	-1.57289e-163	-4.10557e-164	-1.75206e-163	-7.71569e-163	4.55095e-165	-3.27631e-163	4.88275e-163	-1.45019e-162	2.51498e-163	7.36374e-163	1.17407e-162	4.36691e-163	7.0744e-163	-3.73356e-163	-6.88211e-163	2.41677e-163	-1.07035e-162	5.4663e-163	4.90174e-163	-2.22692e-163	1.92553e-163	2.79755e-163	-3.16042e-163	-6.26156e-163	0
1.31762e-163	-4.27978e-163	3.00836e-163	7.04646e-163	8.00673e-163	-5.49887e-163	-1.57289e-163	-4.10557e-164	-1.75206e-163	-7.71569e-163	4.55095e-165	-3.27631e-163	4.88275e-163	-1.45019e-162	2.51498e-163	7.36374e-163	1.17407e-162	4.36691e-163	7.0744e-163	-3.73356e-163	-6.88211e-163	2.41677e-163	-1.07035e-162	5.4663e-163	4.90174e-163	-2.22692e-163	1.92553e-163	2.79755e-163	-3.16042e-163	-6.26156e-163	0
1.31762e-163	-4.27978e-163	3.00836e-163	7.04646e-163	8.00673e-163	-5.49887e-163	-1.57289e-163	-4.10557e-164	-1.75206e-163	-7.71569e-163	4.55095e-165	-3.27631e-163	4.88275e-163	-1.45019e-162	2.51498e-163	7.36374e-163	1.17407e-162	4.36691e-163	7.0744e-163	-3.73356e-163	-6.88211e-163	2.41677e-163	-1.07035e-162	5.4663e-163	4.90174e-163	-2.22692e-163	1.92553e-163	2.79755e-163	-3.16042e-163	-6.26156e-163	0
1.31762e-163	-4.27978e-163	3.00836e-163	7.04646e-163	8.00673e-163	-5.49887e-163	-1.57289e-163	-4.10557e-164	-1.75206e-163	-7.71569e-163	4.55095e-165	-3.27631e-163	4.88275e-163	-1.45019e-162	2.51498e-163	7.36374e-163	1.17407e-162	4.36691e-163	7.0744e-163	-3.73356e-163	-6.88211e-163	2.41677e-163	-1.07035e-162	5.4663e-163	4.90174e-163	-2.22692e-163	1.92553e-163	2.79755e-163	-3.16042e-163	-6.26156e-163	0
1.31762e-163	-4.27978e-163	3.00836e-163	7.04646e-163	8.00673e-163	-5.49887e-163	-1.57289e-163	-4.10557e-164	-1.75206e-163	-7.71569e-163	4.55095e-165	-3.27631e-163	4.88275e-163	-1.45019e-162	2.51498e-163	7.36374e-163	1.17407e-162	4.36691e-163	7.0744e-163	-3.73356e-163	-6.88211e-163	2.41677e-163	-1.07035e-162	5.4663e-163	4.90174e-163	-2.22692e-163	1.92553e-163	2.79755e-163	-3.16042e-163	-6.26156e-163	0
1.31762e-163	-4.27978e-163	3.00836e-163	7.04646e-163	8.00673e-163	-5.49887e-163	-1.57289e-163	-4.10557e-164	-1.75206e-163	-7.71569e-163	4.55095e-165	-3.27631e-163	4.88275e-163	-1.45019e-162	2.51498e-163	7.36374e-163	1.17407e-162	4.36691e-163	7.0744e-163	-3.73356e-163	-6.88211e-163	2.41677e-163	-1.07035e-162	5.4663e-163	4.90174e-163	-2.22692e-163	1.92553e-163	2.79755e-163	-3.16042e-163	-6.26156e-163	0
1.31762e-163	-4.27978e-163	3.00836e-163	7.04646e-163	8.00673e-163	-5.49887e-163	-1.57289e-163	-4.10557e-164	-1.75206e-163	-7.71569e-163	4.55095e-165	-3.27631e-163	4.88275e-163	-1.45019e-162	2.51498e-163	7.36374e-163	1.17407e-162	4.36691e-163	7.0744e-163	-3.73356e-163	-6.88211e-163	2.41677e-163	-1.07035e-162	5.4663e-163	4.90174e-163	-2.22692e-163	1.92553e-163	2.79755e-163	-3.16042e-163	-6.26156e-163	0
1.31762e-163	-4.27978e-163	3.00836e-163	7.04646e-163	8.00673e-163	-5.49887e-163	-1.57289e-163	-4.10557e-164	-1.75206e-163	-7.71569e-163	4.55095e-165	-3.27631e-163	4.88275e-163	-1.45019e-162	2.51498e-163	7.36374e-163	1.17407e-162	4.36691e-163	7.0744e-163	-3.73356e-163	-6.88211e-163	2.41677e-163	-1.07035e-162	5.4663e-163	4.90174e-163	-2.22692e-163	1.92553e-163	2.79755e-163	-3.16042e-163	-6.26156e-163	0
1.31762e-163	-4.27978e-163	3.00836e-163	7.04646e-163	8.00673e-163	-5.49887e-163	-1.57289e-163	-4.10557e-164	-1.75206e-163	-7.71569e-163	4.55095e-165	-3.27631e-163	4.88275e-163	-1.45019e-162	2.51498e-163	7.36374e-163	1.17407e-162	4.36691e-163	7.0744e-163	-3.73356e-163	-6.88211e-163	2.41677e-163	-1.07035e-162	5.4663e-163	4.90174e-163	-2.22692e-163	1.92553e-163	2.79755e-163	-3.16042e-163	-6.26156e-163	0
1.31762e-163	-4.27978e-163	3.00836e-163	7.04646e-163	8.00673e-163	-5.49887e-163	-1.57289e-163	-4.10557e-164	-1.75206e-163	-7.71569e-163	4.55095e-165	-3.27631e-163	4.88275e-163	-1.45019e-162	2.51498e-163	7.36374e-163	1.17407e-162	4.36691e-163	7.0744e-163	-3.73356e-163	-6.88211e-163	2.41677e-163	-1.07035e-162	5.4663e-163	4.90174e-163	-2.22692e-163	1.92553e-163	2.79755e-163	-3.16042e-163	-6.26156e-163	0
1.31762e-163	-4.27978e-163	3.00836e-163	7.04646e-163	8.00673e-163	-5.49887e-163	-1.57289e-163	-4.10557e-164	-1.75206e-163	-7.71569e-163	4.55095e-165	-3.27631e-163	4.88275e-163	-1.45019e-162	2.51498e-163	7.36374e-163	1.17407e-162	4.36691e-163	7.0744e-163	-3.73356e-163	-6.88211e-163	2.41677e-163	-1.07035e-162	5.4663e-163	4.90174e-163	-2.22692e-163	1.92553e-163	2.79755e-163	-3.16042e-163	-6.26156e-163	0
1.31762e-163	-4.27978e-163	3.00836e-163	7.04646e-163	8.00673e-163	-5.49887e-163	-1.57289e-163	-4.10557e-164	-1.75206e-163	-7.71569e-163	4.55095e-165	-3.27631e-163	4.88275e-163	-1.45019e-162	2.51498e-163	7.36374e-163	1.17407e-162	4.36691e-163	7.0744e-163	-3.73356e-163	-6.88211e-163	2.41677e-163	-1.07035e-162	5.4663e-163	4.90174e-163	-2.22692e-163	1.92553e-163	2.79755e-163	-3.16042e-163	-6.26156e-163	0
1.31762e-163	-4.27978e-163	3.00836e-163	7.04646e-163	8.00673e-163	-5.49887e-163	-1.57289e-163	-4.10557e-164	-1.75206e-163	-7.71569e-163	4.55095e-165	-3.27631e-163	4.88275e-163	-1.45019e-162	2.51498e-163	7.36374e-163	1.17407e-162	4.36691e-163	7.0744e-163	-3.73356e-163	-6.88211e-163	2.41677e-163	-1.07035e-162	5.4663e-163	4.90174e-163	-2.22692e-163	1.92553e-163	2.79755e-163	-3.16042e-163	-6.26156e-163	0
1.31762e-163	-4.27978e-163	3.00836e-163	7.04646e-163	8.00673e-163	-5.49887e-163	-1.57289e-163	-4.10557e-164	-1.75206e-163	-7.71569e-163	4.55095e-165	-3.27631e-163	4.88275e-163	-1.45019e-162	2.51498e-163	7.36374e-163	1.17407e-162	4.36691e-163	7.0744e-163	-3.73356e-163	-6.88211e-163	2.41677e-163	-1.07035e-162	5.4663e-163	4.90174e-163	-2.22692e-163	1.92553e-163	2.79755e-163	-3.16042e-163	-6.26156e-163	0
1.31762e-163	-4.27978e-163	3.00836e-163	7.04646e-163	8.00673e-163	-5.49887e-163	-1.57289e-163	-4.10557e-164	-1.75206e-163	-7.71569e-163	4.55095e-165	-3.27631e-163	4.88275e-163	-1.45019e-162	2.51498e-163	7.36374e-163	1.17407e-162	4.36691e-163	7.0744e-163	-3.73356e-163	-6.88211e-163	2.41677e-163	-1.07035e-162	5.4663e-163	4.90174e-163	-2.22692e-163	1.92553e-163	2.79755e-163	-3.16042e-163	-6.26156e-163	0
1.31762e-163	-4.27978e-163	3.00836e-163	7.04646e-163	8.00673e-163	-5.49887e-163	-1.57289e-163	-4.10557e-164	-1.75206e-163	-7.71569e-163	4.55095e-165	-3.27631e-163	4.88275e-163	-1.45019e-162	2.51498e-163	7.36374e-163	1.17407e-162	4.36691e-163	7.0744e-163	-3.73356e-163	-6.88211e-163	2.41677e-163	-1.07035e-162	5.4663e-163	4.90174e-163	-2.22692e-163	1.92553e-163	2.79755e-163	-3.16042e-163	-6.26156e-163	0
1.31762e-163	-4.27978e-163	3.00836e-163	7.04646e-163	8.00673e-163	-5.49887e-163	-1.57289e-163	-4.10557e-164	-1.75206e-163	-7.71569e-163	4.55095e-165	-3.27631e-163	4.88275e-163	-1.45019e-162	2.51498e-163	7.36374e-163	1.17407e-162	4.36691e-163	7.0744e-163	-3.73356e-163	-6.88211e-163	2.41677e-163	-1.07035e-162	5.4663e-163	4.90174e-163	-2.22692e-163	1.92553e-163	2.79755e-163	-3.16042e-163	-6.26156e-163	0
1.31762e-163	-4.27978e-163	3.00836e-163	7.04646e-163	8.00673e-163	-5.49887e-163	-1.57289e-163	-4.10557e-164	-1.75206e-163	-7.71569e-163	4.55095e-165	-3.27631e-163	4.88275e-163	-1.45019e-162	2.51498e-163	7.36374e-163	1.17407e-162	4.36691e-163	7.0744e-163	-3.73356e-163	-6.88211e-163	2.41677e-163	-1.07035e-162	5.4663e-163	4.90174e-163	-2.22692e-163	1.92553e-163	2.79755e-163	-3.16042e-163	-6.26156e-163	0
1.31762e-163	-4.27978e-163	3.00836e-163	7.04646e-163	8.00673e-163	-5.49887e-163	-1.57289e-163	-4.10557e-164	-1.75206e-163	-7.71569e-163	4.55095e-165	-3.27631e-163	4.88275e-163	-1.45019e-162	2.51498e-163	7.36374e-163	1.17407e-162	4.36691e-163	7.0744e-163	-3.73356e-163	-6.88211e-163	2.41677e-163	-1.07035e-162	5.4663e-163	4.90174e-163	-2.22692e-163	1.92553e-163	2.79755e-163	-3.16042e-163	-6.26156e-163	0
1.31762e-163	-4.27978e-163	3.00836e-163	7.04646e-163	8.00673e-163	-5.49887e-163	-1.57289e-163	-4.10557e-164	-1.75206e-163	-7.71569e-163	4.55095e-165	-3.27631e-163	4.88275e-163	-1.45019e-162	2.51498e-163	7.36374e-163	1.17407e-162	4.36691e-163	7.0744e-163	-3.73356e-163	-6.88211e-163	2.41677e-163	-1.07035e-162	5.4663e-163	4.90174e-163	-2.22692e-163	1.92553e-163	2.79755e-163	-3.16042e-163	-6.26156e-163	0
1.31762e-163	-4.27978e-163	3.00836e-163	7.04646e-163	8.00673e-163	-5.49887e-163	-1.57289e-163	-4.10557e-164	-1.75206e-163	-7.71569e-163	4.55095e-165	-3.27631e-163	4.88275e-163	-1.45019e-162	2.51498e-163	7.36374e-163	1.17407e-162	4.36691e-163	7.0744e-163	-3.73356e-163	-6.88211e-163	2.41677e-163	-1.07035e-162	5.4663e-163	4.90174e-163	-2.22692e-163	1.92553e-163	2.79755e-163	-3.16042e-163	-6.26156e-163	0
1.31762e-163	-4.27978e-163	3.00836e-163	7.04646e-163	8.00673e-163	-5.49887e-163	-1.57289e-163	-4.10557e-164	-1.75206e-163	-7.71569e-163	4.55095e-165	-3.27631e-163	4.88275e-163	-1.45019e-162	2.51498e-163	7.36374e-163	1.17407e-162	4.36691e-163	7.0744e-163	-3.73356e-163	-6.88211e-163	2.41677e-163	-1.07035e-162	5.4663e-163	4.90174e-163	-2.22692e-163	1.92553e-163	2.79755e-163	-3.16042e-163	-6.26156e-163	0
1.31762e-163	-4.27978e-163	3.00836e-163	7.04646e-163	8.00673e-163	-5.49887e-163	-1.57289e-163	-4.10557e-164	-1.75206e-163	-7.71569e-163	4.55095e-165	-3.27631e-163	4.88275e-163	-1.45019e-162	2.51498e-163	7.36374e-163	1.17407e-162	4.36691e-163	7.0744e-163	-3.73356e-163	-6.88211e-163	2.41677e-163	-1.07035e-162	5.4663e-163	4.90174e-163	-2.22692e-163	1.92553e-163	2.79755e-163	-3.16042e-163	-6.26156e-163	0
1.31762e-163	-4.27978e-163	3.00836e-163	7.04646e-163	8.00673e-163	-5.49887e-163	-1.57289e-163	-4.10557e-164	-1.75206e-163	-7.71569e-163	4.55095e-165	-3.27631e-163	4.88275e-163	-1.45019e-162	2.51498e-163	7.36374e-163	1.17407e-162	4.36691e-163	7.0744e-163	-3.73356e-163	-6.88211e-163	2.41677e-163	-1.07035e-162	5.4663e-163	4.90174e-163	-2.22692e-163	1.92553e-163	2.79755e-163	-3.16042e-163	-6.26156e-163	0
1.31762e-163	-4.27978e-163	3.00836e-163	7.04646e-163	8.00673e-163	-5.49887e-163	-1.57289e-163	-4.10557e-164	-1.75206e-163	-7.71569e-163	4.55095e-165	-3.27631e-163	4.88275e-163	-1.45019e-162	2.51498e-163	7.36374e-163	1.17407e-162	4.36691e-163	7.0744e-163	-3.73356e-163	-6.88211e-163	2.41677e-163	-1.07035e-162	5.4663e-163	4.90174e-163	-2.22692e-163	1.92553e-163	2.79755e-163	-3.16042e-163	-6.26156e-163	0
1.31762e-163	-4.27978e-163	3.00836e-163	7.04646e-163	8.00673e-163	-5.49887e-163	-1.57289e-163	-4.10557e-164	-1.75206e-163	-7.71569e-163	4.55095e-165	-3.27631e-163	4.88275e-163	-1.45019e-162	2.51498e-163	7.36374e-163	1.17407e-162	4.36691e-163	7.0744e-163	-3.73356e-163	-6.88211e-163	2.41677e-163	-1.07035e-162	5.4663e-163	4.90174e-163	-2.22692e-163	1.92553e-163	2.79755e-163	-3.16042e-163	-6.26156e-163	0
1.31762e-163	-4.27978e-163	3.00836e-163	7.04646e-163	8.00673e-163	-5.49887e-163	-1.57289e-163	-4.10557e-164	-1.75206e-163	-7.71569e-163	4.55095e-165	-3.27631e-163	4.88275e-163	-1.45019e-162	2.51498e-163	7.36374e-163	1.17407e-162	4.36691e-163	7.0744e-163	-3.73356e-163	-6.88211e-163	2.41677e-163	-1.07035e-162	5.4663e-163	4.90174e-163	-2.22692e-163	1.92553e-163	2.79755e-163	-3.16042e-163	-6.26156e-163	0
1.31762e-163	-4.27978e-163	3.00836e-163	7.04646e-163	8.00673e-163	-5.49887e-163	-1.57289e-163	-4.10557e-164	-1.75206e-163	-7.71569e-163	4.55095e-165	-3.27631e-163	4.88275e-163	-1.45019e-162	2.51498e-163	7.36374e-163	1.17407e-162	4.36691e-163	7.0744e-163	-3.73356e-163	-6.88211e-163	2.41677e-163	-1.07035e-162	5.4663e-163	4.90174e-163	-2.22692e-163	1.92553e-163	2.79755e-163	-3.16042e-163	-6.26156e-163	0
1.31762e-163	-4.27978e-163	3.00836e-163	7.04646e-163	8.00673e-163	-5.49887e-163	-1.57289e-163	-4.10557e-164	-1.75206e-163	-7.71569e-163	4.55095e-165	-3.27631e-163	4.88275e-163	-1.45019e-162	2.51498e-163	7.36374e-163	1.17407e-162	4.36691e-163	7.0744e-163	-3.73356e-163	-6.88211e-163	2.41677e-163	-1.07035e-162	5.4663e-163	4.90174e-163	-2.22692e-163	1.92553e-163	2.79755e-163	-3.16042e-163	-6.26156e-163	0
1.31762e-163	-4.27978e-163	3.00836e-163	7.04646e-163	8.00673e-163	-5.49887e-163	-1.57289e-163	-4.10557e-164	-1.75206e-163	-7.71569e-163	4.55095e-165	-3.27631e-163	4.88275e-163	-1.45019e-162	2.51498e-163	7.36374e-163	1.17407e-162	4.36691e-163	7.0744e-163	-3.73356e-163	-6.88211e-163	2.41677e-163	-1.07035e-162	5.4663e-163	4.90174e-163	-2.22692e-163	1.92553e-163	2.79755e-163	-3.16042e-163	-6.26156e-163	0
1.31762e-163	-4.27978e-163	3.00836e-163	7.04646e-163	8.00673e-163	-5.49887e-163	-1.57289e-163	-4.10557e-164	-1.75206e-163	-7.71569e-163	4.55095e-165	-3.27631e-163	4.88275e-163	-1.45019e-162	2.51498e-163	7.36374e-163	1.17407e-162	4.36691e-163	7.0744e-163	-3.73356e-163	-6.88211e-163	2.41677e-163	-1.07035e-162	5.4663e-163	4.90174e-163	-2.22692e-163	1.92553e-163	2.79755e-163	-3.16042e-163	-6.26156e-163	0
1.31762e-163	-4.27978e-163	3.00836e-163	7.04646e-163	8.00673e-163	-5.49887e-163	-1.57289e-163	-4.10557e-164	-1.75206e-163	-7.71569e-163	4.55095e-165	-3.27631e-163	4.88275e-163	-1.45019e-162	2.51498e-163	7.36374e-163	1.17407e-162	4.36691e-163	7.0744e-163	-3.73356e-163	-6.88211e-163	2.41677e-163	-1.07035e-162	5.4663e-163	4.90174e-163	-2.22692e-163	1.92553e-163	2.79755e-163	-3.16042e-163	-6.26156e-163	0
1.31762e-163	-4.27978e-163	3.00836e-163	7.04646e-163	8.00673e-163	-5.49887e-163	-1.57289e-163	-4.10557e-164	-1.75206e-163	-7.71569e-163	4.55095e-165	-3.27631e-163	4.88275e-163	-1.45019e-162	2.51498e-163	7.36374e-163	1.17407e-162	4.36691e-163	7.0744e-163	-3.73356e-163	-6.88211e-163	2.41677e-163	-1.07035e-162	5.4663e-163	4.90174e-163	-2.22692e-163	1.92553e-163	2.79755e-163	-3.16042e-163	-6.26156e-163	0
1.31762e-163	-4.27978e-163	3.00836e-163	7.04646e-163	8.00673e-163	-5.49887e-163	-1.57289e-163	-4.10557e-164	-1.75206e-163	-7.71569e-163	4.55095e-165	-3.27631e-163	4.88275e-163	-1.45019e-162	2.51498e-163	7.36374e-163	1.17407e-162	4.36691e-163	7.0744e-163	-3.73356e-163	-6.88211e-163	2.41677e-163	-1.07035e-162	5.4663e-163	4.90174e-163	-2.22692e-163	1.92553e-163	2.79755e-163	-3.16042e-163	-6.26156e-163	0
1.31762e-163	-4.27978e-163	3.00836e-163	7.04646e-163	8.00673e-163	-5.49887e-163	-1.57289e-163	-4.10557e-164	-1.75206e-163	-7.71569e-163	4.55095e-165	-3.27631e-163	4.88275e-163	-1.45019e-162	2.51498e-163	7.36374e-163	1.17407e-162	4.36691e-163	7.0744e-163	-3.73356e-163	-6.88211e-163	2.41677e-163	-1.07035e-162	5.4663e-163	4.90174e-163	-2.22692e-163	1.92553e-163	2.79755e-163	-3.16042e-163	-6.26156e-163	0
1.31762e-163	-4.27978e-163	3.00836e-163	7.04646e-163	8.00673e-163	-5.49887e-163	-1.57289e-163	-4.10557e-164	-1.75206e-163	-7.71569e-163	4.55095e-165	-3.27631e-163	4.88275e-163	-1.45019e-162	2.51498e-163	7.36374e-163	1.17407e-162	4.36691e-163	7.0744e-163	-3.73356e-163	-6.88211e-163	2.41677e-163	-1.07035e-162	5.4663e-163	4.90174e-163	-2.22692e-163	1.92553e-163	2.79755e-163	-3.16042e-163	-6.26156e-163	0
1.31762e-163	-4.27978e-163	3.00836e-163	7.04646e-163	8.00673e-163	-5.49887e-163	-1.57289e-163	-4.10557e-164	-1.75206e-163	-7.71569e-163	4.55095e-165	-3.27631e-163	4.88275e-163	-1.45019e-162	2.51498e-163	7.36374e-163	1.17407e-162	4.36691e-163	7.0744e-163	-3.73356e-163	-6.88211e-163	2.41677e-163	-1.07035e-162	5.4663e-163	4.90174e-163	-2.22692e-163	1.92553e-163	2.79755e-163	-3.16042e-163	-6.26156e-163	0
1.31762e-163	-4.27978e-163	3.00836e-163	7.04646e-163	8.00673e-163	-5.49887e-163	-1.57289e-163	-4.10557e-164	-1.75206e-163	-7.71569e-163	4.55095e-165	-3.27631e-163	4.88275e-163	-1.45019e-162	2.51498e-163	7.36374e-163	1.17407e-162	4.36691e-163	7.0744e-163	-3.73356e-163	-6.88211e-163	2.41677e-163	-1.07035e-162	5.4663e-163	4.90174e-163	-2.22692e-163	1.92553e-163	2.79755e-163	-3.16042e-163	-6.26156e-163	0
1.31762e-163	-4.27978e-163	3.00836e-163	7.04646e-163	8.00673e-163	-5.49887e-163	-1.57289e-163	-4.10557e-164	-1.75206e-163	-7.71569e-163	4.55095e-165	-3.27631e-163	4.88275e-163	-1.45019e-162	2.51498e-163	7.36374e-163	1.17407e-162	4.36691e-163	7.0744e-163	-3.73356e-163	-6.88211e-163	2.41677e-163	-1.07035e-162	5.4663e-163	4.90174e-163	-2.22692e-163	1.92553e-163	2.79755e-163	-3.16042e-163	-6.26156e-163	0
1.31762e-163	-4.27978e-163	3.00836e-163	7.04646e-163	8.00673e-163	-5.49887e-163	-1.57289e-163	-4.10557e-164	-1.75206e-163	-7.71569e-163	4.55095e-165	-3.27631e-163	4.88275e-163	-1.45019e-162	2.51498e-163	7.36374e-163	1.17407e-162	4.36691e-163	7.0744e-163	-3.73356e-163	-6.88211e-163	2.41677e-163	-1.07035e-162	5.4663e-163	4.90174e-163	-2.22692e-163	1.92553e-163	2.79755e-163	-3.16042e-163	-6.26156e-163	0
1.31762e-163	-4.27978e-163	3.00836e-163	7.04646e-163	8.00673e-163	-5.49887e-163	-1.57289e-163	-4.10557e-164	-1.75206e-163	-7.71569e-163	4.55095e-165	-3.27631e-163	4.88275e-163	-1.45019e-162	2.51498e-163	7.36374e-163	1.17407e-162	4.36691e-163	7.0744e-163	-3.73356e-163	-6.88211e-163	2.41677e-163	-1.07035e-162	5.4663e-163	4.90174e-163	-2.22692e-163	1.92553e-163	2.79755e-163	-3.16042e-163	-6.26156e-163	0
1.31762e-163	-4.27978e-163	3.00836e-163	7.04646e-163	8.00673e-163	-5.49887e-163	-1.57289e-163	-4.10557e-164	-1.75206e-163	-7.71569e-163	4.55095e-165	-3.27631e-163	4.88275e-163	-1.45019e-162	2.51498e-163	7.36374e-163	1.17407e-162	4.36691e-163	7.0744e-163	-3.73356e-163	-6.88211e-163	2.41677e-163	-1.07035e-162	5.4663e-163	4.90174e-163	-2.22692e-163	1.92553e-163	2.79755e-163	-3.16042e-163	-6.26156e-163	0
1.31762e-163	-4.27978e-163	3.00836e-163	7.04646e-163	8.00673e-163	-5.49887e-163	-1.57289e-163	-4.10557e-164	-1.75206e-163	-7.71569e-163	4.55095e-165	-3.27631e-163	4.88275e-163	-1.45019e-162	2.51498e-163	7.36374e-163	1.17407e-162	4.36691e-163	7.0744e-163	-3.73356e-163	-6.88211e-163	2.41677e-163	-1.07035e-162	5.4663e-163	4.90174e-163	-2.22692e-163	1.92553e-163	2.79755e-163	-3.16042e-163	-6.26156e-163	0
1.31762e-163	-4.27978e-163	3.00836e-163	7.04646e-163	8.00673e-163	-5.49887e-163	-1.57289e-163	-4.10557e-164	-1.75206e-163	-7.71569e-163	4.55095e-165	-3.27631e-163	4.88275e-163	-1.45019e-162	2.51498e-163	7.36374e-163	1.17407e-162	4.36691e-163	7.0744e-163	-3.73356e-163	-6.88211e-163	2.41677e-163	-1.07035e-162	5.4663e-163	4.90174e-163	-2.22692e-163	1.92553e-163	2.79755e-163	-3.16042e-163	-6.26156e-163	0
1.31762e-163	-4.27978e-163	3.00836e-163	7.04646e-163	8.00673e-163	-5.49887e-163	-1.57289e-163	-4.10557e-164	-1.75206e-163	-7.71569e-163	4.55095e-165	-3.27631e-163	4.88275e-163	-1.45019e-162	2.51498e-163	7.36374e-163	1.17407e-162	4.36691e-163	7.0744e-163	-3.73356e-163	-6.88211e-163	2.41677e-163	-1.07035e-162	5.4663e-163	4.90174e-163	-2.22692e-163	1.92553e-163	2.79755e-163	-3.16042e-163	-6.26156e-163	0
1.31762e-163	-4.27978e-163	3.00836e-163	7.04646e-163	8.00673e-163	-5.49887e-163	-1.57289e-163	-4.10557e-164	-1.75206e-163	-7.71569e-163	4.55095e-165	-3.27631e-163	4.88275e-163	-1.45019e-162	2.51498e-163	7.36374e-163	1.17407e-162	4.36691e-163	7.0744e-163	-3.73356e-163	-6.88211e-163	2.41677e-163	-1.07035e-162	5.4663e-163	4.90174e-163	-2.22692e-163	1.92553e-163	2.79755e-163	-3.16042e-163	-6.26156e-163	0
1.31762e-163	-4.27978e-163	3.00836e-163	7.04646e-163	8.00673e-163	-5.49887e-163	-1.57289e-163	-4.10557e-164	-1.75206e-163	-7.71569e-163	4.55095e-165	-3.27631e-163	4.88275e-163	-1.45019e-162	2.51498e-163	7.36374e-163	1.17407e-162	4.36691e-163	7.0744e-163	-3.73356e-163	-6.88211e-163	2.41677e-163	-1.07035e-162	5.4663e-163	4.90174e-163	-2.22692e-163	1.92553e-163	2.79755e-163	-3.16042e-163	-6.26156e-163	0
1.31762e-163	-4.27978e-163	3.00836e-163	7.04646e-163	8.00673e-163	-5.49887e-163	-1.57289e-163	-4.10557e-164	-1.75206e-163	-7.71569e-163	4.55095e-165	-3.27631e-163	4.88275e-163	-1.45019e-162	2.51498e-163	7.36374e-163	1.17407e-162	4.36691e-163	7.0744e-163	-3.73356e-163	-6.88211e-163	2.41677e-163	-1.07035e-162	5.4663e-163	4.90174e-163	-2.22692e-163	1.92553e-163	2.79755e-163	-3.16042e-163	-6.26156e-163	0
1.31762e-163	-4.27978e-163	3.00836e-163	7.04646e-163	8.00673e-163	-5.49887e-163	-1.57289e-163	-4.10557e-164	-1.75206e-163	-7.71569e-163	4.55095e-165	-3.27631e-163	4.88275e-163	-1.45019e-162	2.51498e-163	7.36374e-163	1.17407e-162	4.36691e-163	7.0744e-163	-3.73356e-163	-6.88211e-163	2.41677e-163	-1.07035e-162	5.4663e-163	4.90174e-163	-2.22692e-163	1.92553e-163	2.79755e-163	-3.16042e-163	-6.26156e-163	0
1.31762e-163	-4.27978e-163	3.00836e-163	7.04646e-163	8.00673e-163	-5.49887e-163	-1.57289e-163	-4.10557e-164	-1.75206e-163	-7.71569e-163	4.55095e-165	-3.27631e-163	4.88275e-163	-1.45019e-162	2.51498e-163	7.36374e-163	1.17407e-162	4.36691e-163	7.0744e-163	-3.73356e-163	-6.88211e-163	2.41677e-163	-1.07035e-162	5.4663e-163	4.90174e-163	-2.22692e-163	1.92553e-163	2.79755e-163	-3.16042e-163	-6.26156e-163	0
1.31762e-163	-4.27978e-163	3.00836e-163	7.04646e-163	8.00673e-163	-5.49887e-163	-1.57289e-163	-4.10557e-164	-1.75206e-163	-7.71569e-163	4.55095e-165	-3.27631e-163	4.88275e-163	-1.45019e-162	2.51498e-163	7.36374e-163	1.17407e-162	4.36691e-163	7.0744e-163	-3.73356e-163	-6.88211e-163	2.41677e-163	-1.07035e-162	5.4663e-163	4.90174e-163	-2.22692e-163	1.92553e-163	2.79755e-163	-3.16042e-163	-6.26156e-163	0
1.31762e-163	-4.27978e-163	3.00836e-163	7.04646e-163	8.00673e-163	-5.49887e-163	-1.57289e-163	-4.10557e-164	-1.75206e-163	-7.71569e-163	4.55095e-165	-3.27631e-163	4.88275e-163	-1.45019e-162	2.51498e-163	7.36374e-163	1.17407e-162	4.36691e-163	7.0744e-163	-3.73356e-163	-6.88211e-163	2.41677e-163	-1.07035e-162	5.4663e-163	4.90174e-163	-2.22692e-163	1.92553e-163	2.79755e-163	-3.16042e-163	-6.26156e-163	0
1.31762e-163	-4.27978e-163	3.00836e-163	7.04646e-163	8.00673e-163	-5.49887e-163	-1.57289e-163	-4.10557e-164	-1.75206e-163	-7.71569e-163	4.55095e-165	-3.27631e-163	4.88275e-163	-1.45019e-162	2.51498e-163	7.36374e-163	1.17407e-162	4.36691e-163	7.0744e-163	-3.73356e-163	-6.88211e-163	2.41677e-163	-1.07035e-162	5.4663e-163	4.90174e-163	-2.22692e-163	1.92553e-163	2.79755e-163	-3.16042e-163	-6.26156e-163	0
1.31762e-163	-4.27978e-163	3.00836e-163	7.04646e-163	8.00673e-163	-5.49887e-163	-1.57289e-163	-4.10557e-164	-1.75206e-163	-7.71569e-163	4.55095e-165	-3.27631e-163	4.88275e-163	-1.45019e-162	2.51498e-163	7.36374e-163	1.17407e-162	4.36691e-163	7.0744e-163	-3.73356e-163	-6.88211e-163	2.41677e-163	-1.07035e-162	5.4663e-163	4.90174e-163	-2.22692e-163	1.92553e-163	2.79755e-163	-3.16042e-163	-6.26156e-163	0
1.31762e-163	-4.27978e-163	3.00836e-163	7.04646e-163	8.00673e-163	-5.49887e-163	-1.57289e-163	-4.10557e-164	-1.75206e-163	-7.71569e-163	4.55095e-165	-3.27631e-163	4.88275e-163	-1.45019e-162	2.51498e-163	7.36374e-163	1.17407e-162	4.36691e-163	7.0744e-163	-3.73356e-163	-6.88211e-163	2.41677e-163	-1.07035e-162	5.4663e-163	4.90174e-163	-2.22692e-163	1.92553e-163	2.79755e-163	-3.16042e-163	-6.26156e-163	0
1.31762e-163	-4.27978e-163	3.00836e-163	7.04646e-163	8.00673e-163	-5.49887e-163	-1.57289e-163	-4.10557e-164	-1.75206e-163	-7.71569e-163	4.55095e-165	-3.27631e-163	4.88275e-163	-1.45019e-162	2.51498e-163	7.36374e-163	1.17407e-162	4.36691e-163	7.0744e-163	-3.73356e-163	-6.88211e-163	2.41677e-163	-1.07035e-162	5.4663e-163	4.90174e-163	-2.22692e-163	1.92553e-163	2.79755e-163	-3.16042e-163	-6.26156e-163	0
1.31762e-163	-4.27978e-163	3.00836e-163	7.04646e-163	8.00673e-163	-5.49887e-163	-1.57289e-163	-4.10557e-164	-1.75206e-163	-7.71569e-163	4.55095e-165	-3.27631e-163	4.88275e-163	-1.45019e-162	2.51498e-163	7.36374e-163	1.17407e-162	4.36691e-163	7.0744e-163	-3.73356e-163	-6.88211e-163	2.41677e-163	-1.07035e-162	5.4663e-163	4.90174e-163	-2.22692e-163	1.92553e-163	2.79755e-163	-3.16042e-163	-6.26156e-163	0
1.31762e-163	-4.27978e-163	3.00836e-163	7.04646e-163	8.00673e-163	-5.49887e-163	-1.57289e-163	-4.10557e-164	-1.75206e-163	-7.71569e-163	4.55095e-165	-3.27631e-163	4.88275e-163	-1.45019e-162	2.51498e-163	7.36374e-163	1.17407e-162	4.36691e-163	7.0744e-163	-3.73356e-163	-6.88211e-163	2.41677e-163	-1.07035e-162	5.4663e-163	4.90174e-163	-2.22692e-163	1.92553e-163	2.79755e-163	-3.16042e-163	-6.26156e-163	0
1.31762e-163	-4.27978e-163	3.00836e-163	7.04646e-163	8.00673e-163	-5.49887e-163	-1.57289e-163	-4.10557e-164	-1.75206e-163	-7.71569e-163	4.55095e-165	-3.27631e-163	4.88275e-163	-1.45019e-162	2.51498e-163	7.36374e-163	1.17407e-162	4.36691e-163	7.0744e-163	-3.73356e-163	-6.88211e-163	2.41677e-163	-1.07035e-162	5.4663e-163	4.90174e-163	-2.22692e-163	1.92553e-163	2.79755e-163	-3.16042e-163	-6.26156e-163	0
1.31762e-163	-4.27978e-163	3.00836e-163	7.04646e-163	8.00673e-163	-5.49887e-163	-1.57289e-163	-4.10557e-164	-1.75206e-163	-7.71569e-163	4.55095e-165	-3.27631e-163	4.88275e-163	-1.45019e-162	2.51498e-163	7.36374e-163	1.17407e-162	4.36691e-163	7.0744e-163	-3.73356e-163	-6.88211e-163	2.41677e-163	-1.07035e-162	5.4663e-163	4.90174e-163	-2.22692e-163	1.92553e-163	2.79755e-163	-3.16042e-163	-6.26156e-163	0
1.31762e-163	-4.27978e-163	3.00836e-163	7.04646e-163	8.00673e-163	-5.49887e-163	-1.57289e-163	-4.10557e-164	-1.75206e-163	-7.71569e-163	4.55095e-165	-3.27631e-163	4.88275e-163	-1.45019e-162	2.51498e-163	7.36374e-163	1.17407e-162	4.36691e-163	7.0744e-163	-3.73356e-163	-6.88211e-163	2.41677e-163	-1.07035e-162	5.4663e-163	4.90174e-163	-2.22692e-163	1.92553e-163	2.79755e-163	-3.16042e-163	-6.26156e-163	0
1.31762e-163	-4.27978e-163	3.00836e-163	7.04646e-163	8.00673e-163	-5.49887e-163	-1.57289e-163	-4.10557e-164	-1.75206e-163	-7.71569e-163	4.55095e-165	-3.27631e-163	4.88275e-163	-1.45019e-162	2.51498e-163	7.36374e-163	1.17407e-162	4.36691e-163	7.0744e-163	-3.73356e-163	-6.88211e-163	2.41677e-163	-1.07035e-162	5.4663e-163	4.90174e-163	-2.22692e-163	1.92553e-163	2.79755e-163	-3.16042e-163	-6.26156e-163	0
1.31762e-163	-4.27978e-163	3.00836e-163	7.04646e-163	8.00673e-163	-5.49887e-163	-1.57289e-163	-4.10557e-164	-1.75206e-163	-7.71569e-163	4.55095e-165	-3.27631e-163	4.88275e-163	-1.45019e-162	2.51498e-163	7.36374e-163	1.17407e-162	4.36691e-163	7.0744e-163	-3.73356e-163	-6.88211e-163	2.41677e-163	-1.07035e-162	5.4663e-163	4.90174e-163	-2.22692e-163	1.92553e-163	2.79755e-163	-3.16042e-163	-6.26156e-163	0
1.31762e-163	-4.27978e-163	3.00836e-163	7.04646e-163	8.00673e-163	-5.49887e-163	-1.57289e-163	-4.10557e-164	-1.75206e-163	-7.71569e-163	4.55095e-165	-3.27631e-163	4.88275e-163	-1.45019e-162	2.51498e-163	7.36374e-163	1.17407e-162	4.36691e-163	7.0744e-163	-3.73356e-163	-6.88211e-163	2.41677e-163	-1.07035e-162	5.4663e-163	4.90174e-163	-2.22692e-163	1.92553e-163	2.79755e-163	-3.16042e-163	-6.26156e-163	0
1.31762e-163	-4.27978e-163	3.00836e-163	7.04646e-163	8.00673e-163	-5.49887e-163	-1.57289e-163	-4.10557e-164	-1.75206e-163	-7.71569e-163	4.55095e-165	-3.27631e-163	4.88275e-163	-1.45019e-162	2.51498e-163	7.36374e-163	1.17407e-162	4.36691e-163	7.0744e-163	-3.73356e-163	-6.88211e-163	2.41677e-163	-1.07035e-162	5.4663e-163	4.90174e-163	-2.22692e-163	1.92553e-163	2.79755e-163	-3.16042e-163	-6.26156e-163	0
1.31762e-163	-4.27978e-163	3.00836e-163	7.04646e-163	8.00673e-163	-5.49887e-163	-1.57289e-163	-4.10557e-164	-1.75206e-163	-7.71569e-163	4.55095e-165	-3.27631e-163	4.88275e-163	-1.45019e-162	2.51498e-163	7.36374e-163	1.17407e-162	4.36691e-163	7.0744e-163	-3.73356e-163	-6.88211e-163	2.41677e-163	-1.07035e-162	5.4663e-163	4.90174e-163	-2.22692e-163	1.92553e-163	2.79755e-163	-3.16042e-163	-6.26156e-163	0
1.31762e-163	-4.27978e-163	3.00836e-163	7.04646e-163	8.00673e-163	-5.49887e-163	-1.57289e-163	-4.10557e-164	-1.75206e-163	-7.71569e-163	4.55095e-165	-3.27631e-163	4.88275e-163	-1.45019e-162	2.51498e-163	7.36374e-163	1.17407e-162	4.36691e-163	7.0744e-163	-3.73356e-163	-6.88211e-163	2.41677e-163	-1.07035e-162	5.4663e-163	4.90174e-163	-2.22692e-163	1.92553e-163	2.79755e-163	-3.16042e-163	-6.26156e-163	0
1.31762e-163	-4.27978e-163	3.00836e-163	7.04646e-163	8.00673e-163	-5.49887e-163	-1.57289e-163	-4.10557e-164	-1.75206e-163	-7.71569e-163	4.55095e-165	-3.27631e-163	4.88275e-163	-1.45019e-162	2.51498e-163	7.36374e-163	1.17407e-162	4.36691e-163	7.0744e-163	-3.73356e-163	-6.88211e-163	2.41677e-163	-1.07035e-162	5.4663e-163	4.90174e-163	-2.22692e-163	1.92553e-163	2.79755e-163	-3.16042e-163	-6.26156e-163	0
1.31762e-163	-4.27978e-163	3.00836e-163	7.04646e-163	8.00673e-163	-5.49887e-163	-1.57289e-163	-4.10557e-164	-1.75206e-163	-7.71569e-163	4.55095e-165	-3.27631e-163	4.88275e-163	-1.45019e-162	2.51498e-163	7.36374e-163	1.17407e-162	4.36691e-163	7.0744e-163	-3.73356e-163	-6.88211e-163	2.41677e-163	-1.07035e-162	5.4663e-163	4.90174e-163	-2.22692e-163	1.92553e-163	2.79755e-163	-3.16042e-163	-6.26156e-163	0
1.31762e-163	-4.27978e-163	3.00836e-163	7.04646e-163	8.00673e-163	-5.49887e-163	-1.57289e-163	-4.10557e-164	-1.75206e-163	-7.71569e-163	4.55095e-165	-3.27631e-163	4.88275e-163	-1.45019e-162	2.51498e-163	7.36374e-163	1.17407e-162	4.36691e-163	7.0744e-163	-3.73356e-163	-6.88211e-163	2.41677e-163	-1.07035e-162	5.4663e-163	4.90174e-163	-2.22692e-163	1.92553e-163	2.79755e-163	-3.16042e-163	-6.26156e-163	0
1.31762e-163	-4.27978e-163	3.00836e-163	7.04646e-163	8.00673e-163	-5.49887e-163	-1.57289e-163	-4.10557e-164	-1.75206e-163	-7.71569e-163	4.55095e-165	-3.27631e-163	4.88275e-163	-1.45019e-162	2.51498e-163	7.36374e-163	1.17407e-162	4.36691e-163	7.0744e-163	-3.73356e-163	-6.88211e-163	2.41677e-163	-1.07035e-162	5.4663e-163	4.90174e-163	-2.22692e-163	1.92553e-163	2.79755e-163	-3.16042e-163	-6.26156e-163	0
1.31762e-163	-4.27978e-163	3.00836e-163	7.04646e-163	8.00673e-163	-5.49887e-163	-1.57289e-163	-4.10557e-164	-1.75206e-163	-7.71569e-163	4.55095e-165	-3.27631e-163	4.88275e-163	-1.45019e-162	2.51498e-163	7.36374e-163	1.17407e-162	4.36691e-163	7.0744e-163	-3.73356e-163	-6.88211e-163	2.41677e-163	-1.07035e-162	5.4663e-163	4.90174e-163	-2.22692e-163	1.92553e-163	2.79755e-163	-3.16042e-163	-6.26156e-163	0
1.31762e-163	-4.27978e-163	3.00836e-163	7.04646e-163	8.00673e-163	-5.49887e-163	-1.57289e-163	-4.10557e-164	-1.75206e-163	-7.71569e-163	4.55095e-165	-3.27631e-163	4.88275e-163	-1.45019e-162	2.51498e-163	7.36374e-163	1.17407e-162	4.36691e-163	7.0744e-163	-3.73356e-163	-6.88211e-163	2.41677e-163	-1.07035e-162	5.4663e-163	4.90174e-163	-2.22692e-163	1.92553e-163	2.79755e-163	-3.16042e-163	-6.26156e-163	0
1.31762e-163	-4.27978e-163	3.00836e-163	7.04646e-163	8.00673e-163	-5.49887e-163	-1.57289e-163	-4.10557e-164	-1.75206e-163	-7.71569e-163	4.55095e-165	-3.27631e-163	4.88275e-163	-1.45019e-162	2.51498e-163	7.36374e-163	1.17407e-162	4.36691e-163	7.0744e-163	-3.73356e-163	-6.88211e-163	2.41677e-163	-1.07035e-162	5.4663e-163	4.90174e-163	-2.22692e-163	1.92553e-163	2.79755e-163	-3.16042e-163	-6.26156e-163	0
1.31762e-163	-4.27978e-163	3.00836e-163	7.04646e-163	8.00673e-163	-5.49887e-163	-1.57289e-163	-4.10557e-164	-1.75206e-163	-7.71569e-163	4.55095e-165	-3.27631e-163	4.88275e-163	-1.45019e-162	2.51498e-163	7.36374e-163	1.17407e-162	4.36691e-163	7.0744e-163	-3.73356e-163	-6.88211e-163	2.41677e-163	-1.07035e-162	5.4663e-163	4.90174e-163	-2.22692e-163	1.92553e-163	2.79755e-163	-3.16042e-163	-6.26156e-163	0
1.31762e-163	-4.27978e-163	3.00836e-163	7.04646e-163	8.00673e-163	-5.49887e-163	-1.57289e-163	-4.10557e-164	-1.75206e-163	-7.71569e-163	4.55095e-165	-3.27631e-163	4.88275e-163	-1.45019e-162	2.51498e-163	7.36374e-163	1.17407e-162	4.36691e-163	7.0744e-163	-3.73356e-163	-6.88211e-163	2.41677e-163	-1.07035e-162	5.4663e-163	4.90174e-163	-2.22692e-163	1.92553e-163	2.79755e-163	-3.16042e-163	-6.26156e-163	0
1.31762e-163	-4.27978e-163	3.00836e-163	7.04646e-163	8.00673e-163	-5.49887e-163	-1.57289e-163	-4.10557e-164	-1.75206e-163	-7.71569e-163	4.55095e-165	-3.27631e-163	4.88275e-163	-1.45019e-162	2.51498e-163	7.36374e-163	1.17407e-162	4.36691e-163	7.0744e-163	-3.73356e-163	-6.88211e-163	2.41677e-163	-1.07035e-162	5.4663e-163	4.90174e-163	-2.22692e-163	1.92553e-163	2.79755e-163	-3.16042e-163	-6.26156e-163	0
1.31762e-163	-4.27978e-163	3.00836e-163	7.04646e-163	8.00673e-163	-5.49887e-163	-1.57289e-163	-4.10557e-164	-1.75206e-163	-7.71569e-163	4.55095e-165	-3.27631e-163	4.88275e-163	-1.45019e-162	2.51498e-163	7.36374e-163	1.17407e-162	4.36691e-163	7.0744e-163	-3.73356e-163	-6.88211e-163	2.41677e-163	-1.07035e-162	5.4663e-163	4.90174e-163	-2.22692e-163	1.92553e-163	2.79755e-163	-3.16042e-163	-6.26156e-163	0
1.31762e-163	-4.27978e-163	3.00836e-163	7.04646e-163	8.00673e-163	-5.49887e-163	-1.57289e-163	-4.10557e-164	-1.75206e-163	-7.71569e-163	4.55095e-165	-3.27631e-163	4.88275e-163	-1.45019e-162	2.51498e-163	7.36374e-163	1.17407e-162	4.36691e-163	7.0744e-163	-3.73356e-163	-6.88211e-163	2.41677e-163	-1.07035e-162	5.4663e-163	4.90174e-163	-2.22692e-163	1.92553e-163	2.79755e-163	-3.16042e-163	-6.26156e-163	0
1.31762e-163	-4.27978e-163	3.00836e-163	7.04646e-163	8.00673e-163	-5.49887e-163	-1.57289e-163	-4.10557e-164	-1.75206e-163	-7.71569e-163	4.55095e-165	-3.27631e-163	4.88275e-163	-1.45019e-162	2.51498e-163	7.36374e-163	1.17407e-162	4.36691e-163	7.0744e-163	-3.73356e-163	-6.88211e-163	2.41677e-163	-1.07035e-162	5.4663e-163	4.90174e-163	-2.22692e-163	1.92553e-163	2.79755e-163	-3.16042e-163	-6.26156e-163	0
1.31762e-163	-4.27978e-163	3.00836e-163	7.04646e-163	8.00673e-163	-5.49887e-163	-1.57289e-163	-4.10557e-164	-1.75206e-163	-7.71569e-163	4.55095e-165	-3.27631e-163	4.88275e-163	-1.45019e-162	2.51498e-163	7.36374e-163	1.17407e-162	4.36691e-163	7.0744e-163	-3.73356e-163	-6.88211e-163	2.41677e-163	-1.07035e-162	5.4663e-163	4.90174e-163	-2.22692e-163	1.92553e-163	2.79755e-163	-3.16042e-163	-6.26156e-163	0
1.31762e-163	-4.27978e-163	3.00836e-163	7.04646e-163	8.00673e-163	-5.49887e-163	-1.57289e-163	-4.10557e-164	-1.75206e-163	-7.71569e-163	4.55095e-165	-3.27631e-163	4.88275e-163	-1.45019e-162	2.51498e-163	7.36374e-163	1.17407e-162	4.36691e-163	7.0744e-163	-3.73356e-163	-6.88211e-163	2.41677e-163	-1.07035e-162	5.4663e-163	4.90174e-163	-2.22692e-163	1.92553e-163	2.79755e-163	-3.16042e-163	-6.26156e-163	0
1.31762e-163	-4.27978e-163	3.00836e-163	7.04646e-163	8.00673e-163	-5.49887e-163	-1.57289e-163	-4.10557e-164	-1.75206e-163	-7.71569e-163	4.55095e-165	-3.27631e-163	4.88275e-163	-1.45019e-162	2.51498e-163	7.36374e-163	1.17407e-162	4.36691e-163	7.0744e-163	-3.73356e-163	-6.88211e-163	2.41677e-163	-1.07035e-162	5.4663e-163	4.90174e-163	-2.22692e-163	1.92553e-163	2.79755e-163	-3.16042e-163	-6.26156e-163	0
1.31762e-163	-4.27978e-163	3.00836e-163	7.04646e-163	8.00673e-163	-5.49887e-163	-1.57289e-163	-4.10557e-164	-1.75206e-163	-7.71569e-163	4.55095e-165	-3.27631e-163	4.88275e-163	-1.45019e-162	2.51498e-163	7.36374e-163	1.17407e-162	4.36691e-163	7.0744e-163	-3.73356e-163	-6.88211e-163	2.41677e-163	-1.07035e-162	5.4663e-163	4.90174e-163	-2.22692e-163	1.92553e-163	2.79755e-163	-3.16042e-163	-6.26156e-163	0
1.31762e-163	-4.27978e-163	3.00836e-163	7.04646e-163	8.00673e-163	-5.49887e-163	-1.57289e-163	-4.10557e-164	-1.75206e-163	-7.71569e-163	4.55095e-165	-3.27631e-163	4.88275e-163	-1.45019e-162	2.51498e-163	7.36374e-163	1.17407e-162	4.36691e-163	7.0744e-163	-3.73356e-163	-6.88211e-163	2.41677e-163	-1.07035e-162	5.4663e-163	4.90174e-163	-2.22692e-163	1.92553e-163	2.79755e-163	-3.16042e-163	-6.26156e-163	0
1.31762e-163	-4.27978e-163	3.00836e-163	7.04646e-163	8.00673e-163	-5.49887e-163	-1.57289e-163	-4.10557e-164	-1.75206e-163	-7.71569e-163	4.55095e-165	-3.27631e-163	4.88275e-163	-1.45019e-162	2.51498e-163	7.36374e-163	1.17407e-162	4.36691e-163	7.0744e-163	-3.73356e-163	-6.88211e-163	2.41677e-163	-1.07035e-162	5.4663e-163	4.90174e-163	-2.22692e-163	1.92553e-163	2.79755e-163	-3.16042e-163	-6.26156e-163	0
1.31762e-163	-4.27978e-163	3.00836e-163	7.04646e-163	8.00673e-163	-5.49887e-163	-1.57289e-163	-4.10557e-164	-1.75206e-163	-7.71569e-163	4.55095e-165	-3.27631e-163	4.88275e-163	-1.45019e-162	2.51498e-163	7.36374e-163	1.17407e-162	4.36691e-163	7.0744e-163	-3.73356e-163	-6.88211e-163	2.41677e-163	-1.07035e-162	5.4663e-163	4.90174e-163	-2.22692e-163	1.92553e-163	2.79755e-163	-3.16042e-163	-6.26156e-163	0
1.31762e-163	-4.27978e-163	3.00836e-163	7.04646e-163	8.00673e-163	-5.49887e-163	-1.57289e-163	-4.10557e-164	-1.75206e-163	-7.71569e-163	4.55095e-165	-3.27631e-163	4.88275e-163	-1.45019e-162	2.51498e-163	7.36374e-163	1.17407e-162	4.36691e-163	7.0744e-163	-3.73356e-163	-6.88211e-163	2.41677e-163	-1.07035e-162	5.4663e-163	4.90174e-163	-2.22692e-163	1.92553e-163	2.79755e-163	-3.16042e-163	-6.26156e-163	0
1.31762e-163	-4.27978e-163	3.00836e-163	7.04646e-163	8.00673e-163	-5.49887e-163	-1.57289e-163	-4.10557e-164	-1.75206e-163	-7.71569e-163	4.55095e-165	-3.27631e-163	4.88275e-163	-1.45019e-162	2.51498e-163	7.36374e-163	1.17407e-162	4.36691e-163	7.0744e-163	-3.73356e-163	-6.88211e-163	2.41677e-163	-1.07035e-162	5.4663e-163	4.90174e-163	-2.22692e-163	1.92553e-163	2.79755e-163	-3.16042e-163	-6.26156e-163	0
1.31762e-163	-4.27978e-163	3.00836e-163	7.04646e-163	8.00673e-163	-5.49887e-163	-1.57289e-163	-4.10557e-164	-1.75206e-163	-7.71569e-163	4.55095e-165	-3.27631e-163	4.88275e-163	-1.45019e-162	2.51498e-163	7.36374e-163	1.17407e-162	4.36691e-163	7.0744e-163	-3.73356e-163	-6.88211e-163	2.41677e-163	-1.07035e-162	5.4663e-163	4.90174e-163	-2.22692e-163	1.92553e-163	2.79755e-163	-3.16042e-163	-6.26156e-163	0
1.31762e-163	-4.27978e-163	3.00836e-163	7.04646e-163	8.00673e-163	-5.49887e-163	-1.57289e-163	-4.10557e-164	-1.75206e-163	-7.71569e-163	4.55095e-165	-3.27631e-163	4.88275e-163	-1.45019e-162	2.51498e-163	7.36374e-163	1.17407e-162	4.36691e-163	7.0744e-163	-3.73356e-163	-6.88211e-163	2.41677e-163	-1.07035e-162	5.4663e-163	4.90174e-163	-2.22692e-163	1.92553e-163	2.79755e-163	-3.16042e-163	-6.26156e-163	0
1.31762e-163	-4.27978e-163	3.00836e-163	7.04646e-163	8.00673e-163	-5.49887e-163	-1.57289e-163	-4.10557e-164	-1.75206e-163	-7.71569e-163	4.55095e-165	-3.27631e-163	4.88275e-163	-1.45019e-162	2.51498e-163	7.36374e-163	1.17407e-162	4.36691e-163	7.0744e-163	-3.73356e-163	-6.88211e-163	2.41677e-163	-1.07035e-162	5.4663e-163	4.90174e-163	-2.22692e-163	1.92553e-163	2.79755e-163	-3.16042e-163	-6.26156e-163	0
1.31762e-163	-4.27978e-163	3.00836e-163	7.04646e-163	8.00673e-163	-5.49887e-163	-1.57289e-163	-4.10557e-164	-1.75206e-163	-7.71569e-163	4.55095e-165	-3.27631e-163	4.88275e-163	-1.45019e-162	2.51498e-163	7.36374e-163	1.17407e-162	4.36691e-163	7.0744e-163	-3.73356e-163	-6.88211e-163	2.41677e-163	-1.07035e-162	5.4663e-163	4.90174e-163	-2.22692e-163	1.92553e-163	2.79755e-163	-3.16042e-163	-6.26156e-163	0
1.31762e-163	-4.27978e-163	3.00836e-163	7.04646e-163	8.00673e-163	-5.49887e-163	-1.57289e-163	-4.10557e-164	-1.75206e-163	-7.71569e-163	4.55095e-165	-3.27631e-163	4.88275e-163	-1.45019e-162	2.51498e-163	7.36374e-163	1.17407e-162	4.36691e-163	7.0744e-163	-3.73356e-163	-6.88211e-163	2.41677e-163	-1.07035e-162	5.4663e-163	4.90174e-163	-2.22692e-163	1.92553e-163	2.79755e-163	-3.16042e-163	-6.26156e-163	0
1.31762e-163	-4.27978e-163	3.00836e-163	7.04646e-163	8.00673e-163	-5.49887e-163	-1.57289e-163	-4.10557e-164	-1.75206e-163	-7.71569e-163	4.55095e-165	-3.27631e-163	4.88275e-163	-1.45019e-162	2.51498e-163	7.36374e-163	1.17407e-162	4.36691e-163	7.0744e-163	-3.73356e-163	-6.88211e-163	2.41677e-163	-1.07035e-162	5.4663e-163	4.90174e-163	-2.22692e-163	1.92553e-163	2.79755e-163	-3.16042e-163	-6.26156e-163	0
1.31762e-163	-4.27978e-163	3.00836e-163	7.04646e-163	8.00673e-163	-5.49887e-163	-1.57289e-163	-4.10557e-164	-1.75206e-163	-7.71569e-163	4.55095e-165	-3.27631e-163	4.88275e-163	-1.45019e-162	2.51498e-163	7.36374e-163	1.17407e-162	4.36691e-163	7.0744e-163	-3.73356e-163	-6.88211e-163	2.41677e-163	-1.07035e-162	5.4663e-163	4.90174e-163	-2.22692e-163	1.92553e-163	2.79755e-163	-3.16042e-163	-6.26156e-163	0
1.31762e-163	-4.27978e-163	3.00836e-163	7.04646e-163	8.00673e-163	-5.49887e-163	-1.57289e-163	-4.10557e-164	-1.75206e-163	-7.71569e-163	4.55095e-165	-3.27631e-163	4.88275e-163	-1.45019e-162	2.51498e-163	7.36374e-163	1.17407e-162	4.36691e-163	7.0744e-163	-3.73356e-163	-6.88211e-163	2.41677e-163	-1.07035e-162	5.4663e-163	4.90174e-163	-2.22692e-163	1.92553e-163	2.79755e-163	-3.16042e-163	-6.26156e-163	0
1.31762e-163	-4.27978e-163	3.00836e-163	7.04646e-163	8.00673e-163	-5.49887e-163	-1.57289e-163	-4.10557e-164	-1.75206e-163	-7.71569e-163	4.55095e-165	-3.27631e-163	4.88275e-163	-1.45019e-162	2.51498e-163	7.36374e-163	1.17407e-162	4.36691e-163	7.0744e-163	-3.73356e-163	-6.88211e-163	2.41677e-163	-1.07035e-162	5.4663e-163	4.90174e-163	-2.22692e-163	1.92553e-163	2.79755e-163	-3.16042e-163	-6.26156e-163	0
1.31762e-163	-4.27978e-163	3.00836e-163	7.04646e-163	8.00673e-163	-5.49887e-163	-1.57289e-163	-4.10557e-164	-1.75206e-163	-7.71569e-163	4.55095e-165	-3.27631e-163	4.88275e-163	-1.45019e-162	2.51498e-163	7.36374e-163	1.17407e-162	4.36691e-163	7.0744e-163	-3.73356e-163	-6.88211e-163	2.41677e-163	-1.07035e-162	5.4663e-163	4.90174e-163	-2.22692e-163	1.92553e-163	2.79755e-163	-3.16042e-163	-6.26156e-163	0
1.31762e-163	-4.27978e-163	3.00836e-163	7.04646e-163	8.00673e-163	-5.49887e-163	-1.57289e-163	-4.10557e-164	-1.75206e-163	-7.71569e-163	4.55095e-165	-3.27631e-163	4.88275e-163	-1.45019e-162	2.51498e-163	7.36374e-163	1.17407e-162	4.36691e-163	7.0744e-163	-3.73356e-163	-6.88211e-163	2.41677e-163	-1.07035e-162	5.4663e-163	4.90174e-163	-2.22692e-163	1.92553e-163	2.79755e-163	-3.16042e-163	-6.26156e-163	0
1.31762e-163	-4.27978e-163	3.00836e-163	7.04646e-163	8.00673e-163	-5.49887e-163	-1.57289e-163	-4.10557e-164	-1.75206e-163	-7.71569e-163	4.55095e-165	-3.27631e-163	4.88275e-163	-1.45019e-162	2.51498e-163	7.36374e-163	1.17407e-162	4.36691e-163	7.0744e-163	-3.73356e-163	-6.88211e-163	2.41677e-163	-1.07035e-162	5.4663e-163	4.90174e-163	-2.22692e-163	1.92553e-163	2.79755e-163	-3.16042e-163	-6.26156e-163	0
1.31762e-163	-4.27978e-163	3.00836e-163	7.04646e-163	8.00673e-163	-5.49887e-163	-1.57289e-163	-4.10557e-164	-1.75206e-163	-7.71569e-163	4.55095e-165	-3.27631e-163	4.88275e-163	-1.45019e-162	2.51498e-163	7.36374e-163	1.17407e-162	4.36691e-163	7.0744e-163	-3.73356e-163	-6.88211e-163	2.41677e-163	-1.07035e-162	5.4663e-163	4.90174e-163	-2.22692e-163	1.92553e-163	2.79755e-163	-3.16042e-163	-6.26156e-163	0
1.31762e-163	-4.27978e-163	3.00836e-163	7.04646e-163	8.00673e-163	-5.49887e-163	-1.57289e-163	-4.10557e-164	-1.75206e-163	-7.71569e-163	4.55095e-165	-3.27631e-163	4.88275e-163	-1.45019e-162	2.51498e-163	7.36374e-163	1.17407e-162	4.36691e-163	7.0744e-163	-3.73356e-163	-6.88211e-163	2.41677e-163	-1.07035e-162	5.4663e-163	4.90174e-163	-2.22692e-163	1.92553e-163	2.79755e-163	-3.16042e-163	-6.26156e-163	0
1.31762e-163	-4.27978e-163	3.00836e-163	7.04646e-163	8.00673e-163	-5.49887e-163	-1.57289e-163	-4.10557e-164	-1.75206e-163	-7.71569e-163	4.55095e-165	-3.27631e-163	4.88275e-163	-1.45019e-162	2.51498e-163	7.36374e-163	1.17407e-162	4.36691e-163	7.0744e-163	-3.73356e-163	-6.88211e-163	2.41677e-163	-1.07035e-162	5.4663e-163	4.90174e-163	-2.22692e-163	1.92553e-163	2.79755e-163	-3.16042e-163	-6.26156e-163	0
1.31762e-163	-4.27978e-163	3.00836e-163	7.04646e-163	8.00673e-163	-5.49887e-163	-1.57289e-163	-4.10557e-164	-1.75206e-163	-7.71569e-163	4.55095e-165	-3.27631e-163	4.88275e-163	-1.45019e-162	2.51498e-163	7.36374e-163	1.17407e-162	4.36691e-163	7.0744e-163	-3.73356e-163	-6.88211e-163	2.41677e-163	-1.07035e-162	5.4663e-163	4.90174e-163	-2.22692e-163	1.92553e-163	2.79755e-163	-3.16042e-163	-6.26156e-163	0
1.31762e-163	-4.27978e-163	3.00836e-163	7.04646e-163	8.00673e-163	-5.49887e-163	-1.57289e-163	-4.10557e-164	-1.75206e-163	-7.71569e-163	4.55095e-165	-3.27631e-163	4.88275e-163	-1.45019e-162	2.51498e-163	7.36374e-163	1.17407e-162	4.36691e-163	7.0744e-163	-3.73356e-163	-6.88211e-163	2.41677e-163	-1.07035e-162	5.4663e-163	4.90174e-163	-2.22692e-163	1.92553e-163	2.79755e-163	-3.16042e-163	-6.26156e-163	0
1.31762e-163	-4.27978e-163	3.00836e-163	7.04646e-163	8.00673e-163	-5.49887e-163	-1.57289e-163	-4.10557e-164	-1.75206e-163	-7.71569e-163	4.55095e-165	-3.27631e-163	4.88275e-163	-1.45019e-162	2.51498e-163	7.36374e-163	1.17407e-162	4.36691e-163	7.0744e-163	-3.73356e-163	-6.88211e-163	2.41677e-163	-1.07035e-162	5.4663e-163	4.90174e-163	-2.22692e-163	1.92553e-163	2.79755e-163	-3.16042e-163	-6.26156e-163	0
1.31762e-163	-4.27978e-163	3.00836e-163	7.04646e-163	8.00673e-163	-5.49887e-163	-1.57289e-163	-4.10557e-164	-1.75206e-163	-7.71569e-163	4.55095e-165	-3.27631e-163	4.88275e-163	-1.45019e-162	2.51498e-163	7.36374e-163	1.17407e-162	4.36691e-163	7.0744e-163	-3.73356e-163	-6.88211e-163	2.41677e-163	-1.07035e-162	5.4663e-163	4.90174e-163	-2.22692e-163	1.92553e-163	2.79755e-163	-3.16042e-163	-6.26156e-163	0
1.31762e-163	-4.27978e-163	3.00836e-163	7.04646e-163	8.00673e-163	-5.49887e-163	-1.57289e-163	-4.10557e-164	-1.75206e-163	-7.71569e-163	4.55095e-165	-3.27631e-163	4.88275e-163	-1.45019e-162	2.51498e-163	7.36374e-163	1.17407e-162	4.36691e-163	7.0744e-163	-3.73356e-163	-6.88211e-163	2.41677e-163	-1.07035e-162	5.4663e-163	4.90174e-163	-2.22692e-163	1.92553e-163	2.79755e-163	-3.16042e-163	-6.26156e-163	0
1.31762e-163	-4.27978e-163	3.00836e-163	7.04646e-163	8.00673e-163	-5.49887e-163	-1.57289e-163	-4.10557e-164	-1.75206e-163	-7.71569e-163	4.55095e-165	-3.27631e-163	4.88275e-163	-1.45019e-162	2.51498e-163	7.36374e-163	1.17407e-162	4.36691e-163	7.0744e-163	-3.73356e-163	-6.88211e-163	2.41677e-163	-1.07035e-162	5.4663e-163	4.90174e-163	-2.22692e-163	1.92553e-163	2.79755e-163	-3.16042e-163	-6.26156e-163	0
1.31762e-163	-4.27978e-163	3.00836e-163	7.04646e-163	8.00673e-163	-5.49887e-163	-1.57289e-163	-4.10557e-164	-1.75206e-163	-7.71569e-163	4.55095e-165	-3.27631e-163	4.88275e-163	-1.45019e-162	2.51498e-163	7.36374e-163	1.17407e-162	4.36691e-163	7.0744e-163	-3.73356e-163	-6.88211e-163	2.41677e-163	-1.07035e-162	5.4663e-163	4.90174e-163	-2.22692e-163	1.92553e-163	2.79755e-163	-3.16042e-163	-6.26156e-163	0
1.31762e-163	-4.27978e-163	3.00836e-163	7.04646e-163	8.00673e-163	-5.49887e-163	-1.57289e-163	-4.10557e-164	-1.75206e-163	-7.71569e-163	4.55095e-165	-3.27631e-163	4.88275e-163	-1.45019e-162	2.51498e-163	7.36374e-163	1.17407e-162	4.36691e-163	7.0744e-163	-3.73356e-163	-6.88211e-163	2.41677e-163	-1.07035e-162	5.4663e-163	4.90174e-163	-2.22692e-163	1.92553e-163	2.79755e-163	-3.16042e-163	-6.26156e-163	0
1.31762e-163	-4.27978e-163	3.00836e-163	7.04646e-163	8.00673e-163	-5.49887e-163	-1.57289e-163	-4.10557e-164	-1.75206e-163	-7.71569e-163	4.55095e-165	-3.27631e-163	4.88275e-163	-1.45019e-162	2.51498e-163	7.36374e-163	1.17407e-162	4.36691e-163	7.0744e-163	-3.73356e-163	-6.88211e-163	2.41677e-163	-1.07035e-162	5.4663e-163	4.90174e-163	-2.22692e-163	1.92553e-163	2.79755e-163	-3.16042e-163	-6.26156e-163	0
1.31762e-163	-4.27978e-163	3.00836e-163	7.04646e-163	8.00673e-163	-5.49887e-163	-1.57289e-163	-4.10557e-164	-1.75206e-163	-7.71569e-163	4.55095e-165	-3.27631e-163	4.88275e-163	-1.45019e-162	2.51498e-163	7.36374e-163	1.17407e-162	4.36691e-163	7.0744e-163	-3.73356e-163	-6.88211e-163	2.41677e-163	-1.07035e-162	5.4663e-163	4.90174e-163	-2.22692e-163	1.92553e-163	2.79755e-163	-3.16042e-163	-6.26156e-163	0
1.31762e-163	-4.27978e-163	3.00836e-163	7.04646e-163	8.00673e-163	-5.49887e-163	-1.57289e-163	-4.10557e-164	-1.75206e-163	-7.71569e-163	4.55095e-165	-3.27631e-163	4.88275e-163	-1.45019e-162	2.51498e-163	7.36374e-163	1.17407e-162	4.36691e-163	7.0744e-163	-3.73356e-163	-6.88211e-163	2.41677e-163	-1.07035e-162	5.4663e-163	4.90174e-163	-2.22692e-163	1.92553e-163	2.79755e-163	-3.16042e-163	-6.26156e-163	0
1.31762e-163	-4.27978e-163	3.00836e-163	7.04646e-163	8.00673e-163	-5.49887e-163	-1.57289e-163	-4.10557e-164	-1.75206e-163	-7.71569e-163	4.55095e-165	-3.27631e-163	4.88275e-163	-1.45019e-162	2.51498e-163	7.36374e-163	1.17407e-162	4.36691e-163	7.0744e-163	-3.73356e-163	-6.88211e-163	2.41677e-163	-1.07035e-162	5.4663e-163	4.90174e-163	-2.22692e-163	1.92553e-163	2.79755e-163	-3.16042e-163	-6.26156e-163	0
1.31762e-163	-4.27978e-163	3.00836e-163	7.04646e-163	8.00673e-163	-5.49887e-163	-1.57289e-163	-4.10557e-164	-1.75206e-163	-7.71569e-163	4.55095e-165	-3.27631e-163	4.88275e-163	-1.45019e-162	2.51498e-163	7.36374e-163	1.17407e-162	4.36691e-163	7.0744e-163	-3.73356e-163	-6.88211e-163	2.41677e-163	-1.07035e-162	5.4663e-163	4.90174e-163	-2.22692e-163	1.92553e-163	2.79755e-163	-3.16042e-163	-6.26156e-163	0
1.31762e-163	-4.27978e-163	3.00836e-163	7.04646e-163	8.00673e-163	-5.49887e-163	-1.57289e-163	-4.10557e-164	-1.75206e-163	-7.71569e-163	4.55095e-165	-3.27631e-163	4.88275e-163	-1.45019e-162	2.51498e-163	7.36374e-163	1.17407e-162	4.36691e-163	7.0744e-163	-3.73356e-163	-6.88211e-163	2.41677e-163	-1.07035e-162	5.4663e-163	4.90174e-163	-2.22692e-163	1.92553e-163	2.79755e-163	-3.16042e-163	-6.26156e-163	0
1.31762e-163	-4.27978e-163	3.00836e-163	7.04646e-163	8.00673e-163	-5.49887e-163	-1.57289e-163	-4.10557e-164	-1.75206e-163	-7.71569e-163	4.55095e-165	-3.27631e-163	4.88275e-163	-1.45019e-162	2.51498e-163	7.36374e-163	1.17407e-162	4.36691e-163	7.0744e-163	-3.73356e-163	-6.88211e-163	2.41677e-163	-1.07035e-162	5.4663e-163	4.90174e-163	-2.22692e-163	1.92553e-163	2.79755e-163	-3.16042e-163	-6.26156e-163	0
1.31762e-163	-4.27978e-163	3.00836e-163	7.04646e-163	8.00673e-163	-5.49887e-163	-1.57289e-163	-4.10557e-164	-1.75206e-163	-7.71569e-163	4.55095e-165	-3.27631e-163	4.88275e-163	-1.45019e-162	2.51498e-163	7.36374e-163	1.17407e-162	4.36691e-163	7.0744e-163	-3.73356e-163	-6.88211e-163	2.41677e-163	-1.07035e-162	5.4663e-163	4.90174e-163	-2.22692e-163	1.92553e-163	2.79755e-163	-3.16042e-163	-6.26156e-163	0
1.31762e-163	-4.27978e-163	3.00836e-163	7.04646e-163	8.00673e-163	-5.49887e-163	-1.57289e-163	-4.10557e-164	-1.75206e-163	-7.71569e-163	4.55095e-165	-3.27631e-163	4.88275e-163	-1.45019e-162	2.51498e-163	7.36374e-163	1.17407e-162	4.36691e-163	7.0744e-163	-3.73356e-163	-6.88211e-163	2.41677e-163	-1.07035e-162	5.4663e-163	4.90174e-163	-2.22692e-163	1.92553e-163	2.79755e-163	-3.16042e-163	-6.26156e-163	0
1.31762e-163	-4.27978e-163	3.00836e-163	7.04646e-163	8.00673e-163	-5.49887e-163	-1.57289e-163	-4.10557e-164	-1.75206e-163	-7.71569e-163	4.55095e-165	-3.27631e-163	4.88275e-163	-1.45019e-162	2.51498e-163	7.36374e-163	1.17407e-162	4.36691e-163	7.0744e-163	-3.73356e-163	-6.88211e-163	2.41677e-163	-1.07035e-162	5.4663e-163	4.90174e-163	-2.22692e-163	1.92553e-163	2.79755e-163	-3.16042e-163	-6.26156e-163	0
1.31762e-163	-4.27978e-163	3.00836e-163	7.04646e-163	8.00673e-163	-5.49887e-163	-1.57289e-163	-4.10557e-164	-1.75206e-163	-7.71569e-163	4.55095e-165	-3.27631e-163	4.88275e-163	-1.45019e-162	2.51498e-163	7.36374e-163	1.17407e-162	4.36691e-163	7.0744e-163	-3.73356e-163	-6.88211e-163	2.41677e-163	-1.07035e-162	5.4663e-163	4.90174e-163	-2.22692e-163	1.92553e-163	2.79755e-163	-3.16042e-163	-6.26156e-163	0
1.31762e-163	-4.27978e-163	3.00836e-163	7.04646e-163	8.00673e-163	-5.49887e-163	-1.57289e-163	-4.10557e-164	-1.75206e-163	-7.71569e-163	4.55095e-165	-3.27631e-163	4.88275e-163	-1.45019e-162	2.51498e-163	7.36374e-163	1.17407e-162	4.36691e-163	7.0744e-163	-3.73356e-163	-6.88211e-163	2.41677e-163	-1.07035e-162	5.4663e-163	4.90174e-163	-2.22692e-163	1.92553e-163	2.79755e-163	-3.16042e-163	-6.26156e-163	0
1.31762e-163	-4.27978e-163	3.00836e-163	7.04646e-163	8.00673e-163	-5.49887e-163	-1.57289e-163	-4.10557e-164	-1.75206e-163	-7.71569e-163	4.55095e-165	-3.27631e-163	4.88275e-163	-1.45019e-162	2.51498e-163	7.36374e-163	1.17407e-162	4.36691e-163	7.0744e-163	-3.73356e-163	-6.88211e-163	2.41677e-163	-1.07035e-162	5.4663e-163	4.90174e-163	-2.22692e-163	1.92553e-163	2.79755e-163	-3.16042e-163	-6.26156e-163	0
1.31762e-163	-4.27978e-163	3.00836e-163	7.04646e-163	8.00673e-163	-5.49887e-163	-1.57289e-163	-4.10557e-164	-1.75206e-163	-7.71569e-163	4.55095e-165	-3.27631e-163	4.88275e-163	-1.45019e-162	2.51498e-163	7.36374e-163	1.17407e-162	4.36691e-163	7.0744e-163	-3.73356e-163	-6.88211e-163	2.41677e-163	-1.07035e-162	5.4663e-163	4.90174e-163	-2.22692e-163	1.92553e-163	2.79755e-163	-3.16042e-163	-6.26156e-163	0
1.31762e-163	-4.27978e-163	3.00836e-163	7.04646e-163	8.00673e-163	-5.49887e-163	-1.57289e-163	-4.10557e-164	-1.75206e-163	-7.71569e-163	4.55095e-165	-3.27631e-163	4.88275e-163	-1.45019e-162	2.51498e-163	7.36374e-163	1.17407e-162	4.36691e-163	7.0744e-163	-3.73356e-163	-6.88211e-163	2.41677e-163	-1.07035e-162	5.4663e-163	4.90174e-163	-2.22692e-163	1.92553e-163	2.79755e-163	-3.16042e-163	-6.26156e-163	0
1.31762e-163	-4.27978e-163	3.00836e-163	7.04646e-163	8.00673e-163	-5.49887e-163	-1.57289e-163	-4.10557e-164	-1.75206e-163	-7.71569e-163	4.55095e-165	-3.27631e-163	4.88275e-163	-1.45019e-162	2.51498e-163	7.36374e-163	1.17407e-162	4.36691e-163	7.0744e-163	-3.73356e-163	-6.88211e-163	2.41677e-163	-1.07035e-162	5.4663e-163	4.90174e-163	-2.22692e-163	1.92553e-163	2.79755e-163	-3.16042e-163	-6.26156e-163	0
1.31762e-163	-4.27978e-163	3.00836e-163	7.04646e-163	8.00673e-163	-5.49887e-163	-1.57289e-163	-4.10557e-164	-1.75206e-163	-7.71569e-163	4.55095e-165	-3.27631e-163	4.88275e-163	-1.45019e-162	2.51498e-163	7.36374e-163	1.17407e-162	4.36691e-163	7.0744e-163	-3.73356e-163	-6.88211e-163	2.41677e-163	-1.07035e-162	5.4663e-163	4.90174e-163	-2.22692e-163	1.92553e-163	2.79755e-163	-3.16042e-163	-6.26156e-163	0
1.31762e-163	-4.27978e-163	3.00836e-163	7.04646e-163	8.00673e-163	-5.49887e-163	-1.57289e-163	-4.10557e-164	-1.75206e-163	-7.71569e-163	4.55095e-165	-3.27631e-163	4.88275e-163	-1.45019e-162	2.51498e-163	7.36374e-163	1.17407e-162	4.36691e-163	7.0744e-163	-3.73356e-163	-6.88211e-163	2.41677e-163	-1.07035e-162	5.4663e-163	4.90174e-163	-2.22692e-163	1.92553e-163	2.79755e-163	-3.16042e-163	-6.26156e-163	0
1.31762e-163	-4.27978e-163	3.00836e-163	7.04646e-163	8.00673e-163	-5.49887e-163	-1.57289e-163	-4.10557e-164	-1.75206e-163	-7.71569e-163	4.55095e-165	-3.27631e-163	4.88275e-163	-1.45019e-162	2.51498e-163	7.36374e-163	1.17407e-162	4.36691e-163	7.0744e-163	-3.73356e-163	-6.88211e-163	2.41677e-163	-1.07035e-162	5.4663e-163	4.90174e-163	-2.22692e-163	1.92553e-163	2.79755e-163	-3.16042e-163	-6.26156e-163	0
1.31762e-163	-4.27978e-163	3.00836e-163	7.04646e-163	8.00673e-163	-5.49887e-163	-1.57289e-163	-4.10557e-164	-1.75206e-163	-7.71569e-163	4.55095e-165	-3.27631e-163	4.88275e-163	-1.45019e-162	2.51498e-163	7.36374e-163	1.17407e-162	4.36691e-163	7.0744e-163	-3.73356e-163	-6.88211e-163	2.41677e-163	-1.07035e-162	5.4663e-163	4.90174e-163	-2.22692e-163	1.92553e-163	2.79755e-163	-3.16042e-163	-6.26156e-163	0
1.31762e-163	-4.27978e-163	3.00836e-163	7.04646e-163	8.00673e-163	-5.49887e-163	-1.57289e-163	-4.10557e-164	-1.75206e-163	-7.71569e-163	4.55095e-165	-3.27631e-163	4.88275e-163	-1.45019e-162	2.51498e-163	7.36374e-163	1.17407e-162	4.36691e-163	7.0744e-163	-3.73356e-163	-6.88211e-163	2.41677e-163	-1.07035e-162	5.4663e-163	4.90174e-163	-2.22692e-163	1.92553e-163	2.79755e-163	-3.16042e-163	-6.26156e-163	0
1.31762e-163	-4.27978e-163	3.00836e-163	7.04646e-163	8.00673e-163	-5.49887e-163	-1.57289e-163	-4.10557e-164	-1.75206e-163	-7.71569e-163	4.55095e-165	-3.27631e-163	4.88275e-163	-1.45019e-162	2.51498e-163	7.36374e-163	1.17407e-162	4.36691e-163	7.0744e-163	-3.73356e-163	-6.88211e-163	2.41677e-163	-1.07035e-162	5.4663e-163	4.90174e-163	-2.22692e-163	1.92553e-163	2.79755e-163	-3.16042e-163	-6.26156e-163	0
1.31762e-163	-4.27978e-163	3.00836e-163	7.04646e-163	8.00673e-163	-5.49887e-163	-1.57289e-163	-4.10557e-164	-1.75206e-163	-7.71569e-163	4.55095e-165	-3.27631e-163	4.88275e-163	-1.45019e-162	2.51498e-163	7.36374e-163	1.17407e-162	4.36691e-163	7.0744e-163	-3.73356e-163	-6.88211e-163	2.41677e-163	-1.07035e-162	5.4663e-163	4.90174e-163	-2.22692e-163	1.92553e-163	2.79755e-163	-3.16042e-163	-6.26156e-163	0
1.31762e-163	-4.27978e-163	3.00836e-163	7.04646e-163	8.00673e-163	-5.49887e-163	-1.57289e-163	-4.10557e-164	-1.75206e-163	-7.71569e-163	4.55095e-165	-3.27631e-163	4.88275e-163	-1.45019e-162	2.51498e-163	7.36374e-163	1.17407e-162	4.36691e-163	7.0744e-163	-3.73356e-163	-6.88211e-163	2.41677e-163	-1.07035e-162	5.4663e-163	4.90174e-163	-2.22692e-163	1.92553e-163	2.79755e-163	-3.16042e-163	-6.26156e-163	0
1.31762e-163	-4.27978e-163	3.00836e-163	7.04646e-163	8.00673e-163	-5.49887e-163	-1.57289e-163	-4.10557e-164	-1.75206e-163	-7.71569e-163	4.55095e-165	-3.27631e-163	4.88275e-163	-1.45019e-162	2.51498e-163	7.36374e-163	1.17407e-162	4.36691e-163	7.0744e-163	-3.73356e-163	-6.88211e-163	2.41677e-163	-1.07035e-162	5.4663e-163	4.90174e-163	-2.22692e-163	1.92553e-163	2.79755e-163	-3.16042e-163	-6.26156e-163	0
1.31762e-163	-4.27978e-163	3.00836e-163	7.04646e-163	8.00673e-163	-5.49887e-163	-1.57289e-163	-4.10557e-164	-1.75206e-163	-7.71569e-163	4.55095e-165	-3.27631e-163	4.88275e-163	-1.45019e-162	2.51498e-163	7.36374e-163	1.17407e-162	4.36691e-163	7.0744e-163	-3.73356e-163	-6.88211e-163	2.41677e-163	-1.07035e-162	5.4663e-163	4.90174e-163	-2.22692e-163	1.92553e-163	2.79755e-163	-3.16042e-163	-6.26156e-163	0
1.31762e-163	-4.27978e-163	3.00836e-163	7.04646e-163	8.00673e-163	-5.49887e-163	-1.57289e-163	-4.10557e-164	-1.75206e-163	-7.71569e-163	4.55095e-165	-3.27631e-163	4.88275e-163	-1.45019e-162	2.51498e-163	7.36374e-163	1.17407e-162	4.36691e-163	7.0744e-163	-3.73356e-163	-6.88211e-163	2.41677e-163	-1.07035e-162	5.4663e-163	4.90174e-163	-2.22692e-163	1.92553e-163	2.79755e-163	-3.16042e-163	-6.26156e-163	0
1.31762e-163	-4.27978e-163	3.00836e-163	7.04646e-163	8.00673e-163	-5.49887e-163	-1.57289e-163	-4.10557e-164	-1.75206e-163	-7.71569e-163	4.55095e-165	-3.27631e-163	4.88275e-163	-1.45019e-162	2.51498e-163	7.36374e-163	1.17407e-162	4.36691e-163	7.0744e-163	-3.73356e-163	-6.88211e-163	2.41677e-163	-1.07035e-162	5.4663e-163	4.90174e-163	-2.22692e-163	1.92553e-163	2.79755e-163	-3.16042e-163	-6.26156e-163	0
1.31762e-163	-4.27978e-163	3.00836e-163	7.04646e-163	8.00673e-163	-5.49887e-163	-1.57289e-163	-4.10557e-164	-1.75206e-163	-7.71569e-163	4.55095e-165	-3.27631e-163	4.88275e-163	-1.45019e-162	2.51498e-163	7.36374e-163	1.17407e-162	4.36691e-163	7.0744e-163	-3.73356e-163	-6.88211e-163	2.41677e-163	-1.07035e-162	5.4663e-163	4.90174e-163	-2.22692e-163	1.92553e-163	2.79755e-163	-3.16042e-163	-6.26156e-163	0
1.31762e-163	-4.27978e-163	3.00836e-163	7.04646e-163	8.00673e-163	-5.49887e-163	-1.57289e-163	-4.10557e-164	-1.75206e-163	-7.71569e-163	4.55095e-165	-3.27631e-163	4.88275e-163	-1.45019e-162	2.51498e-163	7.36374e-163	1.17407e-162	4.36691e-163	7.0744e-163	-3.73356e-163	-6.88211e-163	2.41677e-163	-1.07035e-162	5.4663e-163	4.90174e-163	-2.22692e-163	1.92553e-163	2.79755e-163	-3.16042e-163	-6.26156e-163	0
1.31762e-163	-4.27978e-163	3.00836e-163	7.04646e-163	8.00673e-163	-5.49887e-163	-1.57289e-163	-4.10557e-164	-1.75206e-163	-7.71569e-163	4.55095e-165	-3.27631e-163	4.88275e-163	-1.45019e-162	2.51498e-163	7.36374e-163	1.17407e-162	4.36691e-163	7.0744e-163	-3.73356e-163	-6.88211e-163	2.41677e-163	-1.07035e-162	5.4663e-163	4.90174e-163	-2.22692e-163	1.92553e-163	2.79755e-163	-3.16042e-163	-6.26156e-163	0
1.31762e-163	-4.27978e-163	3.00836e-163	7.04646e-163	8.00673e-163	-5.49887e-163	-1.57289e-163	-4.10557e-164	-1.75206e-163	-7.71569e-163	4.55095e-165	-3.27631e-163	4.88275e-163	-1.45019e-162	2.51498e-163	7.36374e-163	1.17407e-162	4.36691e-163	7.0744e-163	-3.73356e-163	-6.88211e-163	2.41677e-163	-1.07035e-162	5.4663e-163	4.90174e-163	-2.22692e-163	1.92553e-163	2.79755e-163	-3.16042e-163	-6.26156e-163	0
1.31762e-163	-4.27978e-163	3.00836e-163	7.04646e-163	8.00673e-163	-5.49887e-163	-1.57289e-163	-4.10557e-164	-1.75206e-163	-7.71569e-163	4.55095e-165	-3.27631e-163	4.88275e-163	-1.45019e-162	2.51498e-163	7.36374e-163	1.17407e-162	4.36691e-163	7.0744e-163	-3.73356e-163	-6.88211e-163	2.41677e-163	-1.07035e-162	5.4663e-163	4.90174e-163	-2.22692e-163	1.92553e-163	2.79755e-163	-3.16042e-163	-6.26156e-163	0
1.31762e-163	-4.27978e-163	3.00836e-163	7.04646e-163	8.00673e-163	-5.49887e-163	-1.57289e-163	-4.10557e-164	-1.75206e-163	-7.71569e-163	4.55095e-165	-3.27631e-163	4.88275e-163	-1.45019e-162	2.51498e-163	7.36374e-163	1.17407e-162	4.36691e-163	7.0744e-163	-3.73356e-163	-6.88211e-163	2.41677e-163	-1.07035e-162	5.4663e-163	4.90174e-163	-2.22692e-163	1.92553e-163	2.79755e-163	-3.16042e-163	-6.26156e-163	0
1.31762e-163	-4.27978e-163	3.00836e-163	7.04646e-163	8.00673e-163	-5.49887e-163	-1.57289e-163	-4.10557e-164	-1.75206e-163	-7.71569e-163	4.55095e-165	-3.27631e-163	4.88275e-163	-1.45019e-162	2.51498e-163	7.36374e-163	1.17407e-162	4.36691e-163	7.0744e-163	-3.73356e-163	-6.88211e-163	2.41677e-163	-1.07035e-162	5.4663e-163	4.90174e-163	-2.22692e-163	1.92553e-163	2.79755e-163	-3.16042e-163	-6.26156e-163	0
1.31762e-163	-4.27978e-163	3.00836e-163	7.04646e-163	8.00673e-163	-5.49887e-163	-1.57289e-163	-4.10557e-164	-1.75206e-163	-7.71569e-163	4.55095e-165	-3.27631e-163	4.88275e-163	-1.45019e-162	2.51498e-163	7.36374e-163	1.17407e-162	4.36691e-163	7.0744e-163	-3.73356e-163	-6.88211e-163	2.41677e-163	-1.07035e-162	5.4663e-163	4.90174e-163	-2.22692e-163	1.92553e-163	2.79755e-163	-3.16042e-163	-6.26156e-163	0
1.31762e-163	-4.27978e-163	3.00836e-163	7.04646e-163	8.00673e-163	-5.49887e-163	-1.57289e-163	-4.10557e-164	-1.75206e-163	-7.71569e-163	4.55095e-165	-3.27631e-163	4.88275e-163	-1.45019e-162	2.51498e-163	7.36374e-163	1.17407e-162	4.36691e-163	7.0744e-163	-3.73356e-163	-6.88211e-163	2.41677e-163	-1.07035e-162	5.4663e-163	4.90174e-163	-2.22692e-163	1.92553e-163	2.79755e-163	-3.16042e-163	-6.26156e-163	0
1.31762e-163	-4.27978e-163	3.00836e-163	7.04646e-163	8.00673e-163	-5.49887e-163	-1.57289e-163	-4.10557e-164	-1.75206e-163	-7.71569e-163	4.55095e-165	-3.27631e-163	4.88275e-163	-1.45019e-162	2.51498e-163	7.36374e-163	1.17407e-162	4.36691e-163	7.0744e-163	-3.73356e-163	-6.88211e-163	2.41677e-163	-1.07035e-162	5.4663e-163	4.90174e-163	-2.22692e-163	1.92553e-163	2.79755e-163	-3.16042e-163	-6.26156e-163	0
1.31762e-163	-4.27978e-163	3.00836e-163	7.04646e-163	8.00673e-163	-5.49887e-163	-1.57289e-163	-4.10557e-164	-1.75206e-163	-7.71569e-163	4.55095e-165	-3.27631e-163	4.88275e-163	-1.45019e-162	2.51498e-163	7.36374e-163	1.17407e-162	4.36691e-163	7.0744e-163	-3.73356e-163	-6.88211e-163	2.41677e-163	-1.07035e-162	5.4663e-163	4.90174e-163	-2.22692e-163	1.92553e-163	2.79755e-163	-3.16042e-163	-6.26156e-163	0
1.31762e-163	-4.27978e-163	3.00836e-163	7.04646e-163	8.00673e-163	-5.49887e-163	-1.57289e-163	-4.10557e-164	-1.75206e-163	-7.71569e-163	4.55095e-165	-3.27631e-163	4.88275e-163	-1.45019e-162	2.51498e-163	7.36374e-163	1.17407e-162	4.36691e-163	7.0744e-163	-3.73356e-163	-6.88211e-163	2.41677e-163	-1.07035e-162	5.4663e-163	4.90174e-163	-2.22692e-163	1.92553e-163	2.79755e-163	-3.16042e-163	-6.26156e-163	0
1.31762e-163	-4.27978e-163	3.00836e-163	7.04646e-163	8.00673e-163	-5.49887e-163	-1.57289e-163	-4.10557e-164	-1.75206e-163	-7.71569e-163	4.55095e-165	-3.27631e-163	4.88275e-163	-1.45019e-162	2.51498e-163	7.36374e-163	1.17407e-162	4.36691e-163	7.0744e-163	-3.73356e-163	-6.88211e-163	2.41677e-163	-1.07035e-162	5.4663e-163	4.90174e-163	-2.22692e-163	1.92553e-163	2.79755e-163	-3.16042e-163	-6.26156e-163	0
1.31762e-163	-4.27978e-163	3.00836e-163	7.04646e-163	8.00673e-163	-5.49887e-163	-1.57289e-163	-4.10557e-164	-1.75206e-163	-7.71569e-163	4.55095e-165	-3.27631e-163	4.88275e-163	-1.45019e-162	2.51498e-163	7.36374e-163	1.17407e-162	4.36691e-163	7.0744e-163	-3.73356e-163	-6.88211e-163	2.41677e-163	-1.07035e-162	5.4663e-163	4.90174e-163	-2.22692e-163	1.92553e-163	2.79755e-163	-3.16042e-163	-6.26156e-163	0
1.31762e-163	-4.27978e-163	3.00836e-163	7.04646e-163	8.00673e-163	-5.49887e-163	-1.57289e-163	-4.10557e-164	-1.75206e-163	-7.71569e-163	4.55095e-165	-3.27631e-163	4.88275e-163	-1.45019e-162	2.51498e-163	7.36374e-163	1.17407e-162	4.36691e-163	7.0744e-163	-3.73356e-163	-6.88211e-163	2.41677e-163	-1.07035e-162	5.4663e-163	4.90174e-163	-2.22692e-163	1.92553e-163	2.79755e-163	-3.16042e-163	-6.26156e-163	0
1.31762e-163	-4.27978e-163	3.00836e-163	7.04646e-163	8.00673e-163	-5.49887e-163	-1.57289e-163	-4.10557e-164	-1.75206e-163	-7.71569e-163	4.55095e-165	-3.27631e-163	4.88275e-163	-1.45019e-162	2.51498e-163	7.36374e-163	1.17407e-162	4.36691e-163	7.0744e-163	-3.73356e-163	-6.88211e-163	2.41677e-163	-1.07035e-162	5.4663e-163	4.90174e-163	-2.22692e-163	1.92553e-163	2.79755e-163	-3.16042e-163	-6.26156e-163	0
1.31762e-163	-4.27978e-163	3.00836e-163	7.04646e-163	8.00673e-163	-5.49887e-163	-1.57289e-163	-4.10557e-164	-1.75206e-163	-7.71569e-163	4.55095e-165	-3.27631e-163	4.88275e-163	-1.45019e-162	2.51498e-163	7.36374e-163	1.17407e-162	4.36691e-163	7.0744e-163	-3.73356e-163	-6.88211e-163	2.41677e-163	-1.07035e-162	5.4663e-163	4.90174e-163	-2.22692e-163	1.92553e-163	2.79755e-163	-3.16042e-163	-6.26156e-163	0
1.31762e-163	-4.27978e-163	3.00836e-163	7.04646e-163	8.00673e-163	-5.49887e-163	-1.57289e-163	-4.10557e-164	-1.75206e-163	-7.71569e-163	4.55095e-165	-3.27631e-163	4.88275e-163	-1.45019e-162	2.51498e-163	7.36374e-163	1.17407e-162	4.36691e-163	7.0744e-163	-3.73356e-163	-6.88211e-163	2.41677e-163	-1.07035e-162	5.4663e-163	4.90174e-163	-2.22692e-163	1.92553e-163	2.79755e-163	-3.16042e-163	-6.26156e-163	0
1.31762e-163	-4.27978e-163	3.00836e-163	7.04646e-163	8.00673e-163	-5.49887e-163	-1.57289e-163	-4.10557e-164	-1.75206e-163	-7.71569e-163	4.55095e-165	-3.27631e-163	4.88275e-163	-1.45019e-162	2.51498e-163	7.36374e-163	1.17407e-162	4.36691e-163	7.0744e-163	-3.73356e-163	-6.88211e-163	2.41677e-163	-1.07035e-162	5.4663e-163	4.90174e-163	-2.22692e-163	1.92553e-163	2.79755e-163	-3.16042e-163	-6.26156e-163	0
1.31762e-163	-4.27978e-163	3.00836e-163	7.04646e-163	8.00673e-163	-5.49887e-163	-1.57289e-163	-4.10557e-164	-1.75206e-163	-7.71569e-163	4.55095e-165	-3.27631e-163	4.88275e-163	-1.45019e-162	2.51498e-163	7.36374e-163	1.17407e-162	4.36691e-163	7.0744e-163	-3.73356e-163	-6.88211e-163	2.41677e-163	-1.07035e-162	5.4663e-163	4.90174e-163	-2.22692e-163	1.92553e-163	2.79755e-163	-3.16042e-163	-6.26156e-163	0
1.31762e-163	-4.27978e-163	3.00836e-163	7.04646e-163	8.00673e-163	-5.49887e-163	-1.57289e-163	-4.10557e-164	-1.75206e-163	-7.71569e-163	4.55095e-165	-3.27631e-163	4.88275e-163	-1.45019e-162	2.51498e-163	7.36374e-163	1.17407e-162	4.36691e-163	7.0744e-163	-3.73356e-163	-6.88211e-163	2.41677e-163	-1.07035e-162	5.4663e-163	4.90174e-163	-2.22692e-163	1.92553e-163	2.79755e-163	-3.16042e-163	-6.26156e-163	0
1.31762e-163	-4.27978e-163	3.00836e-163	7.04646e-163	8.00673e-163	-5.49887e-163	-1.57289e-163	-4.10557e-164	-1.75206e-163	-7.71569e-163	4.55095e-165	-3.27631e-163	4.88275e-163	-1.45019e-162	2.51498e-163	7.36374e-163	1.17407e-162	4.36691e-163	7.0744e-163	-3.73356e-163	-6.88211e-163	2.41677e-163	-1.07035e-162	5.4663e-163	4.90174e-163	-2.22692e-163	1.92553e-163	2.79755e-163	-3.16042e-163	-6.26156e-163	0
1.31762e-163	-4.27978e-163	3.00836e-163	7.04646e-163	8.00673e-163	-5.49887e-163	-1.57289e-163	-4.10557e-164	-1.75206e-163	-7.71569e-163	4.55095e-165	-3.27631e-163	4.88275e-163	-1.45019e-162	2.51498e-163	7.36374e-163	1.17407e-162	4.36691e-163	7.0744e-163	-3.73356e-163	-6.88211e-163	2.41677e-163	-1.07035e-162	5.4663e-163	4.90174e-163	-2.22692e-163	1.92553e-163	2.79755e-163	-3.16042e-163	-6.26156e-163	0
1.31762e-163	-4.27978e-163	3.00836e-163	7.04646e-163	8.00673e-163	-5.49887e-163	-1.57289e-163	-4.10557e-164	-1.75206e-163	-7.71569e-163	4.55095e-165	-3.27631e-163	4.88275e-163	-1.45019e-162	2.51498e-163	7.36374e-163	1.17407e-162	4.36691e-163	7.0744e-163	-3.73356e-163	-6.88211e-163	2.41677e-163	-1.07035e-162	5.4663e-163	4.90174e-163	-2.22692e-163	1.92553e-163	2.79755e-163	-3.16042e-163	-6.26156e-163	0
1.31762e-163	-4.27978e-163	3.00836e-163	7.04646e-163	8.00673e-163	-5.49887e-163	-1.57289e-163	-4.10557e-164	-1.75206e-163	-7.71569e-163	4.55095e-165	-3.27631e-163	4.88275e-163	-1.45019e-162	2.51498e-163	7.36374e-163	1.17407e-162	4.36691e-163	7.0744e-163	-3.73356e-163	-6.88211e-163	2.41677e-163	-1.07035e-162	5.4663e-163	4.90174e-163	-2.22692e-163	1.92553e-163	2.79755e-163	-3.16042e-163	-6.26156e-163	0
1.31762e-163	-4.27978e-163	3.00836e-163	7.04646e-163	8.00673e-163	-5.49887e-163	-1.57289e-163	-4.10557e-164	-1.75206e-163	-7.71569e-163	4.55095e-165	-3.27631e-163	4.88275e-163	-1.45019e-162	2.51498e-163	7.36374e-163	1.17407e-162	4.36691e-163	7.0744e-163	-3.73356e-163	-6.88211e-163	2.41677e-163	-1.07035e-162	5.4663e-163	4.90174e-163	-2.22692e-163	1.92553e-163	2.79755e-163	-3.16042e-163	-6.26156e-163	0
1.31762e-163	-4.27978e-163	3.00836e-163	7.04646e-163	8.00673e-163	-5.49887e-163	-1.57289e-163	-4.10557e-164	-1.75206e-163	-7.71569e-163	4.55095e-165	-3.27631e-163	4.88275e-163	-1.45019e-162	2.51498e-163	7.36374e-163	1.17407e-162	4.36691e-163	7.0744e-163	-3.73356e-163	-6.88211e-163	2.41677e-163	-1.07035e-162	5.4663e-163	4.90174e-163	-2.22692e-163	1.92553e-163	2.79755e-163	-3.16042e-163	-6.26156e-163	0
1.31762e-163	-4.27978e-163	3.00836e-163	7.04646e-163	8.00673e-163	-5.49887e-163	-1.57289e-163	-4.10557e-164	-1.75206e-163	-7.71569e-163	4.55095e-165	-3.27631e-163	4.88275e-163	-1.45019e-162	2.51498e-163	7.36374e-163	1.17407e-162	4.36691e-163	7.0744e-163	-3.73356e-163	-6.88211e-163	2.41677e-163	-1.07035e-162	5.4663e-163	4.90174e-163	-2.22692e-163	1.92553e-163	2.79755e-163	-3.16042e-163	-6.26156e-163	0
1.31762e-163	-4.27978e-163	3.00836e-163	7.04646e-163	8.00673e-163	-5.49887e-163	-1.57289e-163	-4.10557e-164	-1.75206e-163	-7.71569e-163	4.55095e-165	-3.27631e-163	4.88275e-163	-1.45019e-162	2.51498e-163	7.36374e-163	1.17407e-162	4.36691e-163	7.0744e-163	-3.73356e-163	-6.88211e-163	2.41677e-163	-1.07035e-162	5.4663e-163	4.90174e-163	-2.22692e-163	1.92553e-163	2.79755e-163	-3.16042e-163	-6.26156e-163	0
1.31762e-163	-4.27978e-163	3.00836e-163	7.04646e-163	8.00673e-163	-5.49887e-163	-1.57289e-163	-4.10557e-164	-1.75206e-163	-7.71569e-163	4.55095e-165	-3.27631e-163	4.88275e-163	-1.45019e-162	2.51498e-163	7.36374e-163	1.17407e-162	4.36691e-163	7.0744e-163	-3.73356e-163	-6.88211e-163	2.41677e-163	-1.07035e-162	5.4663e-163	4.90174e-163	-2.22692e-163	1.92553e-163	2.79755e-163	-3.16042e-163	-6.26156e-163	0
1.31762e-163	-4.27978e-163	3.00836e-163	7.04646e-163	8.00673e-163	-5.49887e-163	-1.57289e-163	-4.10557e-164	-1.75206e-163	-7.71569e-163	4.55095e-165	-3.27631e-163	4.88275e-163	-1.45019e-162	2.51498e-163	7.36374e-163	1.17407e-162	4.36691e-163	7.0744e-163	-3.73356e-163	-6.88211e-163	2.41677e-163	-1.07035e-162	5.4663e-163	4.90174e-163	-2.22692e-163	1.92553e-163	2.79755e-163	-3.16042e-163	-6.26156e-163	0
1.31762e-163	-4.27978e-163	3.00836e-163	7.04646e-163	8.00673e-163	-5.49887e-163	-1.57289e-163	-4.10557e-164	-1.75206e-163	-7.71569e-163	4.55095e-165	-3.27631e-163	4.88275e-163	-1.45019e-162	2.51498e-163	7.36374e-163	1.17407e-162	4.36691e-163	7.0744e-163	-3.73356e-163	-6.88211e-163	2.41677e-163	-1.07035e-162	5.4663e-163	4.90174e-163	-2.22692e-163	1.92553e-163	2.79755e-163	-3.16042e-163	-6.26156e-163	0
1.31762e-163	-4.27978e-163	3.00836e-163	7.04646e-163	8.00673e-163	-5.49887e-163	-1.57289e-163	-4.10557e-164	-1.75206e-163	-7.71569e-163	4.55095e-165	-3.27631e-163	4.88275e-163	-1.45019e-162	2.51498e-163	7.36374e-163	1.17407e-162	4.36691e-163	7.0744e-163	-3.73356e-163	-6.88211e-163	2.41677e-163	-1.07035e-162	5.4663e-163	4.90174e-163	-2.22692e-163	1.92553e-163	2.79755e-163	-3.16042e-163	-6.26156e-163	0
1.31762e-163	-4.27978e-163	3.00836e-163	7.04646e-163	8.00673e-163	-5.49887e-163	-1.57289e-163	-4.10557e-164	-1.75206e-163	-7.71569e-163	4.55095e-165	-3.27631e-163	4.88275e-163	-1.45019e-162	2.51498e-163	7.36374e-163	1.17407e-162	4.36691e-163	7.0744e-163	-3.73356e-163	-6.88211e-163	2.41677e-163	-1.07035e-162	5.4663e-163	4.90174e-163	-2.22692e-163	1.92553e-163	2.79755e-163	-3.16042e-163	-6.26156e-163	0
1.31762e-163	-4.27978e-163	3.00836e-163	7.04646e-163	8.00673e-163	-5.49887e-163	-1.57289e-163	-4.10557e-164	-1.75206e-163	-7.71569e-163	4.55095e-165	-3.27631e-163	4.88275e-163	-1.45019e-162	2.51498e-163	7.36374e-163	1.17407e-162	4.36691e-163	7.0744e-163	-3.73356e-163	-6.88211e-163	2.41677e-163	-1.07035e-162	5.4663e-163	4.90174e-163	-2.22692e-163	1.92553e-163	2.79755e-163	-3.16042e-163	-6.26156e-163	0
1.31762e-163	-4.27978e-163	3.00836e-163	7.04646e-163	8.00673e-163	-5.49887e-163	-1.57289e-163	-4.10557e-164	-1.75206e-163	-7.71569e-163	4.55095e-165	-3.27631e-163	4.88275e-163	-1.45019e-162	2.51498e-163	7.36374e-163	1.17407e-162	4.36691e-163	7.0744e-163	-3.73356e-163	-6.88211e-163	2.41677e-163	-1.07035e-162	5.4663e-163	4.90174e-163	-2.22692e-163	1.92553e-163	2.79755e-163	-3.16042e-163	-6.26156e-163	0
1.31762e-163	-4.27978e-163	3.00836e-163	7.04646e-163	8.00673e-163	-5.49887e-163	-1.57289e-163	-4.10557e-164	-1.75206e-163	-7.71569e-163	4.55095e-165	-3.27631e-163	4.88275e-163	-1.45019e-162	2.51498e-163	7.36374e-163	1.17407e-162	4.36691e-163	7.0744e-163	-3.73356e-163	-6.88211e-163	2.41677e-163	-1.07035e-162	5.4663e-163	4.90174e-163	-2.22692e-163	1.92553e-163	2.79755e-163	-3.16042e-163	-6.26156e-163	0
1.31762e-163	-4.27978e-163	3.00836e-163	7.04646e-163	8.00673e-163	-5.49887e-163	-1.57289e-163	-4.10557e-164	-1.75206e-163	-7.71569e-163	4.55095e-165	-3.27631e-163	4.88275e-163	-1.45019e-162	2.51498e-163	7.36374e-163	1.17407e-162	4.36691e-163	7.0744e-163	-3.73356e-163	-6.88211e-163	2.41677e-163	-1.07035e-162	5.4663e-163	4.90174e-163	-2.22692e-163	1.92553e-163	2.79755e-163	-3.16042e-163	-6.26156e-163	0
1.31762e-163	-4.27978e-163	3.00836e-163	7.04646e-163	8.00673e-163	-5.49887e-163	-1.57289e-163	-4.10557e-164	-1.75206e-163	-7.71569e-163	4.55095e-165	-3.27631e-163	4.88275e-163	-1.45019e-162	2.51498e-163	7.36374e-163	1.17407e-162	4.36691e-163	7.0744e-163	-3.73356e-163	-6.88211e-163	2.41677e-163	-1.07035e-162	5.4663e-163	4.90174e-163	-2.22692e-163	1.92553e-163	2.79755e-163	-3.16042e-163	-6.26156e-163	0
1.31762e-163	-4.27978e-163	3.00836e-163	7.04646e-163	8.00673e-163	-5.49887e-163	-1.57289e-163	-4.10557e-164	-1.75206e-163	-7.71569e-163	4.55095e-165	-3.27631e-163	4.88275e-163	-1.45019e-162	2.51498e-163	7.36374e-163	1.17407e-162	4.36691e-163	7.0744e-163	-3.73356e-163	-6.88211e-163	2.41677e-163	-1.07035e-162	5.4663e-163	4.90174e-163	-2.22692e-163	1.92553e-163	2.79755e-163	-3.16042e-163	-6.26156e-163	0
1.31762e-163	-4.27978e-163	3.00836e-163	7.04646e-163	8.00673e-163	-5.49887e-163	-1.57289e-163	-4.10557e-164	-1.75206e-163	-7.71569e-163	4.55095e-165	-3.27631e-163	4.88275e-163	-1.45019e-162	2.51498e-163	7.36374e-163	1.17407e-162	4.36691e-163	7.0744e-163	-3.73356e-163	-6.88211e-163	2.41677e-163	-1.07035e-162	5.4663e-163	4.90174e-163	-2.22692e-163	1.92553e-163	2.79755e-163	-3.16042e-163	-6.26156e-163	0
1.31762e-163	-4.27978e-163	3.00836e-163	7.04646e-163	8.00673e-163	-5.49887e-163	-1.57289e-163	-4.10557e-164	-1.75206e-163	-7.71569e-163	4.55095e-165	-3.27631e-163	4.88275e-163	-1.45019e-162	2.51498e-163	7.36374e-163	1.17407e-162	4.36691e-163	7.0744e-163	-3.73356e-163	-6.88211e-163	2.41677e-163	-1.07035e-162	5.4663e-163	4.90174e-163	-2.22692e-163	1.92553e-163	2.79755e-163	-3.16042e-163	-6.26156e-163	0
1.31762e-163	-4.27978e-163	3.00836e-163	7.04646e-163	8.00673e-163	-5.49887e-163	-1.57289e-163	-4.10557e-164	-1.75206e-163	-7.71569e-163	4.55095e-165	-3.27631e-163	4.88275e-163	-1.45019e-162	2.51498e-163	7.36374e-163	1.17407e-162	4.36691e-163	7.0744e-163	-3.73356e-163	-6.88211e-163	2.41677e-163	-1.07035e-162	5.4663e-163	4.90174e-163	-2.22692e-163	1.92553e-163	2.79755e-163	-3.16042e-163	-6.26156e-163	0
1.31762e-163	-4.27978e-163	3.00836e-163	7.04646e-163	8.00673e-163	-5.49887e-163	-1.57289e-163	-4.10557e-164	-1.75206e-163	-7.71569e-163	4.55095e-165	-3.27631e-163	4.88275e-163	-1.45019e-162	2.51498e-163	7.36374e-163	1.17407e-162	4.36691e-163	7.0744e-163	-3.73356e-163	-6.88211e-163	2.41677e-163	-1.07035e-162	5.4663e-163	4.90174e-163	-2.22692e-163	1.92553e-163	2.79755e-163	-3.16042e-163	-6.26156e-163	0
1.31762e-163	-4.27978e-163	3.00836e-163	7.04646e-163	8.00673e-163	-5.49887e-163	-1.57289e-163	-4.10557e-164	-1.75206e-163	-7.71569e-163	4.55095e-165	-3.27631e-163	4.88275e-163	-1.45019e-162	2.51498e-163	7.36374e-163	1.17407e-162	4.36691e-163	7.0744e-163	-3.73356e-163	-6.88211e-163	2.41677e-163	-1.07035e-162	5.4663e-163	4.90174e-163	-2.22692e-163	1.92553e-163	2.79755e-163	-3.16042e-163	-6.26156e-163	0
1.31762e-163	-4.27978e-163	3.00836e-163	7.04646e-163	8.00673e-163	-5.49887e-163	-1.57289e-163	-4.10557e-164	-1.75206e-163	-7.71569e-163	4.55095e-165	-3.27631e-163	4.88275e-163	-1.45019e-162	2.51498e-163	7.36374e-163	1.17407e-162	4.36691e-163	7.0744e-163	-3.73356e-163	-6.88211e-163	2.41677e-163	-1.07035e-162	5.4663e-163	4.90174e-163	-2.22692e-163	1.92553e-163	2.79755e-163	-3.16042e-163	-6.26156e-163	0
1.31762e-163	-4.27978e-163	3.00836e-163	7.04646e-163	8.00673e-163	-5.49887e-163	-1.57289e-163	-4.10557e-164	-1.75206e-163	-7.71569e-163	4.55095e-165	-3.27631e-163	4.88275e-163	-1.45019e-162	2.51498e-163	7.36374e-163	1.17407e-162	4.36691e-163	7.0744e-163	-3.73356e-163	-6.88211e-163	2.41677e-163	-1.07035e-162	5.4663e-163	4.90174e-163	-2.22692e-163	1.92553e-163	2.79755e-163	-3.16042e-163	-6.26156e-163	0
1.31762e-163	-4.27978e-163	3.00836e-163	7.04646e-163	8.00673e-163	-5.49887e-163	-1.57289e-163	-4.10557e-164	-1.75206e-163	-7.71569e-163	4.55095e-165	-3.27631e-163	4.88275e-163	-1.45019e-162	2.51498e-163	7.36374e-163	1.17407e-162	4.36691e-163	7.0744e-163	-3.73356e-163	-6.88211e-163	2.41677e-163	-1.07035e-162	5.4663e-163	4.90174e-163	-2.22692e-163	1.92553e-163	2.79755e-163	-3.16042e-163	-6.26156e-163	0
1.31762e-163	-4.27978e-163	3.00836e-163	7.04646e-163	8.00673e-163	-5.49887e-163	-1.57289e-163	-4.10557e-164	-1.75206e-163	-7.71569e-163	4.55095e-165	-3.27631e-163	4.88275e-163	-1.45019e-162	2.51498e-163	7.36374e-163	1.17407e-162	4.36691e-163	7.0744e-163	-3.73356e-163	-6.88211e-163	2.41677e-163	-1.07035e-162	5.4663e-163	4.90174e-163	-2.22692e-163	1.92553e-163	2.79755e-163	-3.16042e-163	-6.26156e-163	0
1.31762e-163	-4.27978e-163	3.00836e-163	7.04646e-163	8.00673e-163	-5.49887e-163	-1.57289e-163	-4.10557e-164	-1.75206e-163	-7.71569e-163	4.55095e-165	-3.27631e-163	4.88275e-163	-1.45019e-162	2.51498e-163	7.36374e-163	1.17407e-162	4.36691e-163	7.0744e-163	-3.73356e-163	-6.88211e-163	2.41677e-163	-1.07035e-162	5.4663e-163	4.90174e-163	-2.22692e-163	1.92553e-163	2.79755e-163	-3.16042e-163	-6.26156e-163	0
1.31762e-163	-4.27978e-163	3.00836e-163	7.04646e-163	8.00673e-163	-5.49887e-163	-1.57289e-163	-4.10557e-164	-1.75206e-163	-7.71569e-163	4.55095e-165	-3.27631e-163	4.88275e-163	-1.45019e-162	2.51498e-163	7.36374e-163	1.17407e-162	4.36691e-163	7.0744e-163	-3.73356e-163	-6.88211e-163	2.41677e-163	-1.07035e-162	5.4663e-163	4.90174e-163	-2.22692e-163	1.92553e-163	2.79755e-163	-3.16042e-163	-6.26156e-163	0
1.31762e-163	-4.27978e-163	3.00836e-163	7.04646e-163	8.00673e-163	-5.49887e-163	-1.57289e-163	-4.10557e-164	-1.75206e-163	-7.71569e-163	4.55095e-165	-3.27631e-163	4.88275e-163	-1.45019e-162	2.51498e-163	7.36374e-163	1.17407e-162	4.36691e-163	7.0744e-163	-3.73356e-163	-6.88211e-163	2.41677e-163	-1.07035e-162	5.4663e-163	4.90174e-163	-2.22692e-163	1.92553e-163	2.79755e-163	-3.16042e-163	-6.26156e-163	0
1.31762e-163	-4.27978e-163	3.00836e-163	7.04646e-163	8.00673e-163	-5.49887e-163	-1.57289e-163	-4.10557e-164	-1.75206e-163	-7.71569e-163	4.55095e-165	-3.27631e-163	4.88275e-163	-1.45019e-162	2.51498e-163	7.36374e-163	1.17407e-162	4.36691e-163	7.0744e-163	-3.73356e-163	-6.88211e-163	2.41677e-163	-1.07035e-162	5.4663e-163	4.90174e-163	-2.22692e-163	1.92553e-163	2.79755e-163	-3.16042e-163	-6.26156e-163	0
1.31762e-163	-4.27978e-163	3.00836e-163	7.04646e-163	8.00673e-163	-5.49887e-163	-1.57289e-163	-4.10557e-164	-1.75206e-163	-7.71569e-163	4.55095e-165	-3.27631e-163	4.88275e-163	-1.45019e-162	2.51498e-163	7.36374e-163	1.17407e-162	4.36691e-163	7.0744e-163	-3.73356e-163	-6.88211e-163	2.41677e-163	-1.07035e-162	5.4663e-163	4.90174e-163	-2.22692e-163	1.92553e-163	2.79755e-163	-3.16042e-163	-6.26156e-163	0
1.31762e-163	-4.27978e-163	3.00836e-163	7.04646e-163	8.00673e-163	-5.49887e-163	-1.57289e-163	-4.10557e-164	-1.75206e-163	-7.71569e-163	4.55095e-165	-3.27631e-163	4.88275e-163	-1.45019e-162	2.51498e-163	7.36374e-163	1.17407e-162	4.36691e-163	7.0744e-163	-3.73356e-163	-6.88211e-163	2.41677e-163	-1.07035e-162	5.4663e-163	4.90174e-163	-2.22692e-163	1.92553e-163	2.79755e-163	-3.16042e-163	-6.26156e-163	0
1.31762e-163	-4.27978e-163	3.00836e-163	7.04646e-163	8.00673e-163	-5.49887e-163	-1.57289e-163	-4.10557e-164	-1.75206e-163	-7.71569e-163	4.55095e-165	-3.27631e-163	4.88275e-163	-1.45019e-162	2.51498e-163	7.36374e-163	1.17407e-162	4.36691e-163	7.0744e-163	-3.73356e-163	-6.88211e-163	2.41677e-163	-1.07035e-162	5.4663e-163	4.90174e-163	-2.22692e-163	1.92553e-163	2.79755e-163	-3.16042e-163	-6.26156e-163	0
1.31762e-163	-4.27978e-163	3.00836e-163	7.04646e-163	8.00673e-163	-5.49887e-163	-1.57289e-163	-4.10557e-164	-1.75206e-163	-7.71569e-163	4.55095e-165	-3.27631e-163	4.88275e-163	-1.45019e-162	2.51498e-163	7.36374e-163	1.17407e-162	4.36691e-163	7.0744e-163	-3.73356e-163	-6.88211e-163	2.41677e-163	-1.07035e-162	5.4663e-163	4.90174e-163	-2.22692e-163	1.92553e-163	2.79755e-163	-3.16042e-163	-6.26156e-163	0
1.31762e-163	-4.27978e-163	3.00836e-163	7.04646e-163	8.00673e-163	-5.49887e-163	-1.57289e-163	-4.10557e-164	-1.75206e-163	-7.71569e-163	4.55095e-165	-3.27631e-163	4.88275e-163	-1.45019e-162	2.51498e-163	7.36374e-163	1.17407e-162	4.36691e-163	7.0744e-163	-3.73356e-163	-6.88211e-163	2.41677e-163	-1.07035e-162	5.4663e-163	4.90174e-163	-2.22692e-163	1.92553e-163	2.79755e-163	-3.16042e-163	-6.26156e-163	0
1.31762e-163	-4.27978e-163	3.00836e-163	7.04646e-163	8.00673e-163	-5.49887e-163	-1.57289e-163	-4.10557e-164	-1.75206e-163	-7.71569e-163	4.55095e-165	-3.27631e-163	4.88275e-163	-1.45019e-162	2.51498e-163	7.36374e-163	1.17407e-162	4.36691e-163	7.0744e-163	-3.73356e-163	-6.88211e-163	2.41677e-163	-1.07035e-162	5.4663e-163	4.90174e-163	-2.22692e-163	1.92553e-163	2.79755e-163	-3.16042e-163	-6.26156e-163	0
1.31762e-163	-4.27978e-163	3.00836e-163	7.04646e-163	8.00673e-163	-5.49887e-163	-1.57289e-163	-4.10557e-164	-1.75206e-163	-7.71569e-163	4.55095e-165	-3.27631e-163	4.88275e-163	-1.45019e-162	2.51498e-163	7.36374e-163	1.17407e-162	4.36691e-163	7.0744e-163	-3.73356e-163	-6.88211e-163	2.41677e-163	-1.07035e-162	5.4663e-163	4.90174e-163	-2.22692e-163	1.92553e-163	2.79755e-163	-3.16042e-163	-6.26156e-163	0
1.31762e-163	-4.27978e-163	3.00836e-163	7.04646e-163	8.00673e-163	-5.49887e-163	-1.57289e-163	-4.10557e-164	-1.75206e-163	-7.71569e-163	4.55095e-165	-3.27631e-163	4.88275e-163	-1.45019e-162	2.51498e-163	7.36374e-163	1.17407e-162	4.36691e-163	7.0744e-163	-3.73356e-163	-6.88211e-163	2.41677e-163	-1.07035e-162	5.4663e-163	4.90174e-163	-2.22692e-163	1.92553e-163	2.79755e-163	-3.16042e-163	-6.26156e-163	0
1.31762e-163	-4.27978e-163	3.00836e-163	7.04646e-163	8.00673e-163	-5.49887e-163	-1.57289e-163	-4.10557e-164	-1.75206e-163	-7.71569e-163	4.55095e-165	-3.27631e-163	4.88275e-163	-1.45019e-162	2.51498e-163	7.36374e-163	1.17407e-162	4.36691e-163	7.0744e-163	-3.73356e-163	-6.88211e-163	2.41677e-163	-1.07035e-162	5.4663e-163	4.90174e-163	-2.22692e-163	1.92553e-163	2.79755e-163	-3.16042e-163	-6.26156e-163	0
1.31762e-163	-4.27978e-163	3.00836e-163	7.04646e-163	8.00673e-163	-5.49887e-163	-1.57289e-163	-4.10557e-164	-1.75206e-163	-7.71569e-163	4.55095e-165	-3.27631e-163	4.88275e-163	-1.45019e-162	2.51498e-163	7.36374e-163	1.17407e-162	4.36691e-163	7.0744e-163	-3.73356e-163	-6.88211e-163	2.41677e-163	-1.07035e-162	5.4663e-163	4.90174e-163	-2.22692e-163	1.92553e-163	2.79755e-163	-3.16042e-163	-6.26156e-163	0
1.31762e-163	-4.27978e-163	3.00836e-163	7.04646e-163	8.00673e-163	-5.49887e-163	-1.57289e-163	-4.10557e-164	-1.75206e-163	-7.71569e-163	4.55095e-165	-3.27631e-163	4.88275e-163	-1.45019e-162	2.51498e-163	7.36374e-163	1.17407e-162	4.36691e-163	7.0744e-163	-3.73356e-163	-6.88211e-163	2.41677e-163	-1.07035e-162	5.4663e-163	4.90174e-163	-2.22692e-163	1.92553e-163	2.79755e-163	-3.16042e-163	-6.26156e-163	0
1.31762e-163	-4.27978e-163	3.00836e-163	7.04646e-163	8.00673e-163	-5.49887e-163	-1.57289e-163	-4.10557e-164	-1.75206e-163	-7.71569e-163	4.55095e-165	-3.27631e-163	4.88275e-163	-1.45019e-162	2.51498e-163	7.36374e-163	1.17407e-162	4.36691e-163	7.0744e-163	-3.73356e-163	-6.88211e-163	2.41677e-163	-1.07035e-162	5.4663e-163	4.90174e-163	-2.22692e-163	1.92553e-163	2.79755e-163	-3.16042e-163	-6.26156e-163	0
1.31762e-163	-4.27978e-163	3.00836e-163	7.04646e-163	8.00673e-163	-5.49887e-163	-1.57289e-163	-4.10557e-164	-1.75206e-163	-7.71569e-163	4.55095e-165	-3.27631e-163	4.88275e-163	-1.45019e-162	2.51498e-163	7.36374e-163	1.17407e-162	4.36691e-163	7.0744e-163	-3.73356e-163	-6.88211e-163	2.41677e-163	-1.07035e-162	5.4663e-163	4.90174e-163	-2.22692e-163	1.92553e-163	2.79755e-163	-3.16042e-163	-6.26156e-163	0
1.31762e-163	-4.27978e-163	3.00836e-163	7.04646e-163	8.00673e-163	-5.49887e-163	-1.57289e-163	-4.10557e-164	-1.75206e-163	-7.71569e-163	4.55095e-165	-3.27631e-163	4.88275e-163	-1.45019e-162	2.51498e-163	7.36374e-163	1.17407e-162	4.36691e-163	7.0744e-163	-3.73356e-163	-6.88211e-163	2.41677e-163	-1.07035e-162	5.4663e-163	4.90174e-163	-2.22692e-163	1.92553e-163	2.79755e-163	-3.16042e-163	-6.26156e-163	0
1.31762e-163	-4.27978e-163	3.00836e-163	7.04646e-163	8.00673e-163	-5.49887e-163	-1.57289e-163	-4.10557e-164	-1.75206e-163	-7.71569e-163	4.55095e-165	-3.27631e-163	4.88275e-163	-1.45019e-162	2.51498e-163	7.36374e-163	1.17407e-162	4.36691e-163	7.0744e-163	-3.73356e-163	-6.88211e-163	2.41677e-163	-1.07035e-162	5.4663e-163	4.90174e-163	-2.22692e-163	1.92553e-163	2.79755e-163	-3.16042e-163	-6.26156e-163	0
1.31762e-163	-4.27978e-163	3.00836e-163	7.04646e-163	8.00673e-163	-5.49887e-163	-1.57289e-163	-4.10557e-164	-1.75206e-163	-7.71569e-163	4.55095e-165	-3.27631e-163	4.88275e-163	-1.45019e-162	2.51498e-163	7.36374e-163	1.17407e-162	4.36691e-163	7.0744e-163	-3.73356e-163	-6.88211e-163	2.41677e-163	-1.07035e-162	5.4663e-163	4.90174e-163	-2.22692e-163	1.92553e-163	2.79755e-163	-3.16042e-163	-6.26156e-163	0
1.31762e-163	-4.27978e-163	3.00836e-163	7.04646e-163	8.00673e-163	-5.49887e-163	-1.57289e-163	-4.10557e-164	-1.75206e-163	-7.71569e-163	4.55095e-165	-3.27631e-163	4.88275e-163	-1.45019e-162	2.51498e-163	7.36374e-163	1.17407e-162	4.36691e-163	7.0744e-163	-3.73356e-163	-6.88211e-163	2.41677e-163	-1.07035e-162	5.4663e-163	4.90174e-163	-2.22692e-163	1.92553e-163	2.79755e-163	-3.16042e-163	-6.26156e-163	0
1.31762e-163	-4.27978e-163	3.00836e-163	7.04646e-163	8.00673e-163	-5.49887e-163	-1.57289e-163	-4.10557e-164	-1.75206e-163	-7.71569e-163	4.55095e-165	-3.27631e-163	4.88275e-163	-1.45019e-162	2.51498e-163	7.36374e-163	1.17407e-162	4.36691e-163	7.0744e-163	-3.73356e-163	-6.88211e-163	2.41677e-163	-1.07035e-162	5.4663e-163	4.90174e-163	-2.22692e-163	1.92553e-163	2.79755e-163	-3.16042e-163	-6.26156e-163	0
1.31762e-163	-4.27978e-163	3.00836e-163	7.04646e-163	8.00673e-163	-5.49887e-163	-1.57289e-163	-4.10557e-164	-1.75206e-163	-7.71569e-163	4.55095e-165	-3.27631e-163	4.88275e-163	-1.45019e-162	2.51498e-163	7.36374e-163	1.17407e-162	4.36691e-163	7.0744e-163	-3.73356e-163	-6.88211e-163	2.41677e-163	-1.07035e-162	5.4663e-163	4.90174e-163	-2.22692e-163	1.92553e-163	2.79755e-163	-3.16042e-163	-6.26156e-163	0
1.31762e-163	-4.27978e-163	3.00836e-163	7.04646e-163	8.00673e-163	-5.49887e-163	-1.57289e-163	-4.10557e-164	-1.75206e-163	-7.71569e-163	4.55095e-165	-3.27631e-163	4.88275e-163	-1.45019e-162	2.51498e-163	7.36374e-163	1.17407e-162	4.36691e-163	7.0744e-163	-3.73356e-163	-6.88211e-163	2.41677e-163	-1.07035e-162	5.4663e-163	4.90174e-163	-2.22692e-163	1.92553e-163	2.79755e-163	-3.16042e-163	-6.26156e-163	0
1.31762e-163	-4.27978e-163	3.00836e-163	7.04646e-163	8.00673e-163	-5.49887e-163	-1.57289e-163	-4.10557e-164	-1.75206e-163	-7.71569e-163	4.55095e-165	-3.27631e-163	4.88275e-163	-1.45019e-162	2.51498e-163	7.36374e-163	1.17407e-162	4.36691e-163	7.0744e-163	-3.73356e-163	-6.88211e-163	2.41677e-163	-1.07035e-162	5.4663e-163	4.90174e-163	-2.22692e-163	1.92553e-163	2.79755e-163	-3.16042e-163	-6.26156e-163	0
1.31762e-163	-4.27978e-163	3.00836e-163	7.04646e-163	8.00673e-163	-5.49887e-163	-1.57289e-163	-4.10557e-164	-1.75206e-163	-7.71569e-163	4.55095e-165	-3.27631e-163	4.88275e-163	-1.45019e-162	2.51498e-163	7.36374e-163	1.17407e-162	4.36691e-163	7.0744e-163	-3.73356e-163	-6.88211e-163	2.41677e-163	-1.07035e-162	5.4663e-163	4.90174e-163	-2.22692e-163	1.92553e-163	2.79755e-163	-3.16042e-163	-6.26156e-163	0
1.31762e-163	-4.27978e-163	3.00836e-163	7.04646e-163	8.00673e-163	-5.49887e-163	-1.57289e-163	-4.10557e-164	-1.75206e-163	-7.71569e-163	4.55095e-165	-3.27631e-163	4.88275e-163	-1.45019e-162	2.51498e-163	7.36374e-163	1.17407e-162	4.36691e-163	7.0744e-163	-3.73356e-163	-6.88211e-163	2.41677e-163	-1.07035e-162	5.4663e-163	4.90174e-163	-2.22692e-163	1.92553e-163	2.79755e-163	-3.16042e-163	-6.26156e-163	0
1.31762e-163	-4.27978e-163	3.00836e-163	7.04646e-163	8.00673e-163	-5.49887e-163	-1.57289e-163	-4.10557e-164	-1.75206e-163	-7.71569e-163	4.55095e-165	-3.27631e-163	4.88275e-163	-1.45019e-162	2.51498e-163	7.36374e-163	1.17407e-162	4.36691e-163	7.0744e-163	-3.73356e-163	-6.88211e-163	2.41677e-163	-1.07035e-162	5.4663e-163	4.90174e-163	-2.22692e-163	1.92553e-163	2.79755e-163	-3.16042e-163	-6.26156e-163	0
1.31762e-163	-4.27978e-163	3.00836e-163	7.04646e-163	8.00673e-163	-5.49887e-163	-1.57289e-163	-4.10557e-164	-1.75206e-163	-7.71569e-163	4.55095e-165	-3.27631e-163	4.88275e-163	-1.45019e-162	2.51498e-163	7.36374e-163	1.17407e-162	4.36691e-163	7.0744e-163	-3.73356e-163	-6.88211e-163	2.41677e-163	-1.07035e-162	5.4663e-163	4.90174e-163	-2.22692e-163	1.92553e-163	2.79755e-163	-3.16042e-163	-6.26156e-163	0
1.31762e-163	-4.27978e-163	3.00836e-163	7.04646e-163	8.00673e-163	-5.49887e-163	-1.57289e-163	-4.10557e-164	-1.75206e-163	-7.71569e-163	4.55095e-165	-3.27631e-163	4.88275e-163	-1.45019e-162	2.51498e-163	7.36374e-163	1.17407e-162	4.36691e-163	7.0744e-163	-3.73356e-163	-6.88211e-163	2.41677e-163	-1.07035e-162	5.4663e-163	4.90174e-163	-2.22692e-163	1.92553e-163	2.79755e-163	-3.16042e-163	-6.26156e-163	0
1.31762e-163	-4.27978e-163	3.00836e-163	7.04646e-163	8.00673e-163	-5.49887e-163	-1.57289e-163	-4.10557e-164	-1.75206e-163	-7.71569e-163	4.55095e-165	-3.27631e-163	4.88275e-163	-1.45019e-162	2.51498e-163	7.36374e-163	1.17407e-162	4.36691e-163	7.0744e-163	-3.73356e-163	-6.88211e-163	2.41677e-163	-1.07035e-162	5.4663e-163	4.90174e-163	-2.22692e-163	1.92553e-163	2.79755e-163	-3.16042e-163	-6.26156e-163	0
1.31762e-163	-4.27978e-163	3.00836e-163	7.04646e-163	8.00673e-163	-5.49887e-163	-1.57289e-163	-4.10557e-164	-1.75206e-163	-7.71569e-163	4.55095e-165	-3.27631e-163	4.88275e-163	-1.45019e-162	2.51498e-163	7.36374e-163	1.17407e-162	4.36691e-163	7.0744e-163	-3.73356e-163	-6.88211e-163	2.41677e-163	-1.07035e-162	5.4663e-163	4.90174e-163	-2.22692e-163	1.92553e-163	2.79755e-163	-3.16042e-163	-6.26156e-163	0
1.31762e-163	-4.27978e-163	3.00836e-163	7.04646e-163	8.00673e-163	-5.49887e-163	-1.57289e-163	-4.10557e-164	-1.75206e-163	-7.71569e-163	4.55095e-165	-3.27631e-163	4.88275e-163	-1.45019e-162	2.51498e-163	7.36374e-163	1.17407e-162	4.36691e-163	7.0744e-163	-3.73356e-163	-6.88211e-163	2.41677e-163	-1.07035e-162	5.4663e-163	4.90174e-163	-2.22692e-163	1.92553e-163	2.79755e-163	-3.16042e-163	-6.26156e-163	0
1.31762e-163	-4.27978e-163	3.00836e-163	7.04646e-163	8.00673e-163	-5.49887e-163	-1.57289e-163	-4.10557e-164	-1.75206e-163	-7.71569e-163	4.55095e-165	-3.27631e-163	4.88275e-163	-1.45019e-162	2.51498e-163	7.36374e-163	1.17407e-162	4.36691e-163	7.0744e-163	-3.73356e-163	-6.88211e-163	2.41677e-163	-1.07035e-162	5.4663e-163	4.90174e-163	-2.22692e-163	1.92553e-163	2.79755e-163	-3.16042e-163	-6.26156e-163	0
1.31762e-163	-4.27978e-163	3.00836e-163	7.04646e-163	8.00673e-163	-5.49887e-163	-1.57289e-163	-4.10557e-164	-1.75206e-163	-7.71569e-163	4.55095e-165	-3.27631e-163	4.88275e-163	-1.45019e-162	2.51498e-163	7.36374e-163	1.17407e-162	4.36691e-163	7.0744e-163	-3.73356e-163	-6.88211e-163	2.41677e-163	-1.07035e-162	5.4663e-163	4.90174e-163	-2.22692e-163	1.92553e-163	2.79755e-163	-3.16042e-163	-6.26156e-163	0
1.31762e-163	-4.27978e-163	3.00836e-163	7.04646e-163	8.00673e-163	-5.49887e-163	-1.57289e-163	-4.10557e-164	-1.75206e-163	-7.71569e-163	4.55095e-165	-3.27631e-163	4.88275e-163	-1.45019e-162	2.51498e-163	7.36374e-163	1.17407e-162	4.36691e-163	7.0744e-163	-3.73356e-163	-6.88211e-163	2.41677e-163	-1.07035e-162	5.4663e-163	4.90174e-163	-2.22692e-163	1.92553e-163	2.79755e-163	-3.16042e-163	-6.26156e-163	0
1.31762e-163	-4.27978e-163	3.00836e-163	7.04646e-163	8.00673e-163	-5.49887e-163	-1.57289e-163	-4.10557e-164	-1.75206e-163	-7.71569e-163	4.55095e-165	-3.27631e-163	4.88275e-163	-1.45019e-162	2.51498e-163	7.36374e-163	1.17407e-162	4.36691e-163	7.0744e-163	-3.73356e-163	-6.88211e-163	2.41677e-163	-1.07035e-162	5.4663e-163	4.90174e-163	-2.22692e-163	1.92553e-163	2.79755e-163	-3.16042e-163	-6.26156e-163	0
1.31762e-163	-4.27978e-163	3.00836e-163	7.04646e-163	8.00673e-163	-5.49887e-163	-1.57289e-163	-4.10557e-164	-1.75206e-163	-7.71569e-163	4.55095e-165	-3.27631e-163	4.88275e-163	-1.45019e-162	2.51498e-163	7.36374e-163	1.17407e-162	4.36691e-163	7.0744e-163	-3.73356e-163	-6.88211e-163	2.41677e-163	-1.07035e-162	5.4663e-163	4.90174e-163	-2.22692e-163	1.92553e-163	2.79755e-163	-3.16042e-163	-6.26156e-163	0
1.31762e-163	-4.27978e-163	3.00836e-163	7.04646e-163	8.00673e-163	-5.49887e-163	-1.57289e-163	-4.10557e-164	-1.75206e-163	-7.71569e-163	4.55095e-165	-3.27631e-163	4.88275e-163	-1.45019e-162	2.51498e-163	7.36374e-163	1.17407e-162	4.36691e-163	7.0744e-163	-3.73356e-163	-6.88211e-163	2.41677e-163	-1.07035e-162	5.4663e-163	4.90174e-163	-2.22692e-163	1.92553e-163	2.79755e-163	-3.16042e-163	-6.26156e-163	0
1.31762e-163	-4.27978e-163	3.00836e-163	7.04646e-163	8.00673e-163	-5.49887e-163	-1.57289e-163	-4.10557e-164	-1.75206e-163	-7.71569e-163	4.55095e-165	-3.27631e-163	4.88275e-163	-1.45019e-162	2.51498e-163	7.36374e-163	1.17407e-162	4.36691e-163	7.0744e-163	-3.73356e-163	-6.88211e-163	2.41677e-163	-1.07035e-162	5.4663e-163	4.90174e-163	-2.22692e-163	1.92553e-163	2.79755e-163	-3.16042e-163	-6.26156e-163	0
1.31762e-163	-4.27978e-163	3.00836e-163	7.04646e-163	8.00673e-163	-5.49887e-163	-1.57289e-163	-4.10557e-164	-1.75206e-163	-7.71569e-163	4.55095e-165	-3.27631e-163	4.88275e-163	-1.45019e-162	2.51498e-163	7.36374e-163	1.17407e-162	4.36691e-163	7.0744e-163	-3.73356e-163	-6.88211e-163	2.41677e-163	-1.07035e-162	5.4663e-163	4.90174e-163	-2.22692e-163	1.92553e-163	2.79755e-163	-3.16042e-163	-6.26156e-163	0
1.31762e-163	-4.27978e-163	3.00836e-163	7.04646e-163	8.00673e-163	-5.49887e-163	-1.57289e-163	-4.10557e-164	-1.75206e-163	-7.71569e-163	4.55095e-165	-3.27631e-163	4.88275e-163	-1.45019e-162	2.51498e-163	7.36374e-163	1.17407e-162	4.36691e-163	7.0744e-163	-3.73356e-163	-6.88211e-163	2.41677e-163	-1.07035e-162	5.4663e-163	4.90174e-163	-2.22692e-163	1.92553e-163	2.79755e-163	-3.16042e-163	-6.26156e-163	0
1.31762e-163	-4.27978e-163	3.00836e-163	7.04646e-163	8.00673e-163	-5.49887e-163	-1.57289e-163	-4.10557e-164	-1.75206e-163	-7.71569e-163	4.55095e-165	-3.27631e-163	4.88275e-163	-1.45019e-162	2.51498e-163	7.36374e-163	1.17407e-162	4.36691e-163	7.0744e-163	-3.73356e-163	-6.88211e-163	2.41677e-163	-1.07035e-162	5.4663e-163	4.90174e-163	-2.22692e-163	1.92553e-163	2.79755e-163	-3.16042e-163	-6.26156e-163	0
1.31762e-163	-4.27978e-163	3.00836e-163	7.04646e-163	8.00673e-163	-5.49887e-163	-1.57289e-163	-4.10557e-164	-1.75206e-163	-7.71569e-163	4.55095e-165	-3.27631e-163	4.88275e-163	-1.45019e-162	2.51498e-163	7.36374e-163	1.17407e-162	4.36691e-163	7.0744e-163	-3.73356e-163	-6.88211e-163	2.41677e-163	-1.07035e-162	5.4663e-163	4.90174e-163	-2.22692e-163	1.92553e-163	2.79755e-163	-3.16042e-163	-6.26156e-163	0
1.31762e-163	-4.27978e-163	3.00836e-163	7.04646e-163	8.00673e-163	-5.49887e-163	-1.57289e-163	-4.10557e-164	-1.75206e-163	-7.71569e-163	4.55095e-165	-3.27631e-163	4.88275e-163	-1.45019e-162	2.51498e-163	7.36374e-163	1.17407e-162	4.36691e-163	7.0744e-163	-3.73356e-163	-6.88211e-163	2.41677e-163	-1.07035e-162	5.4663e-163	4.90174e-163	-2.22692e-163	1.92553e-163	2.79755e-163	-3.16042e-163	-6.26156e-163	0
1.31762e-163	-4.27978e-163	3.00836e-163	7.04646e-163	8.00673e-163	-5.49887e-163	-1.57289e-163	-4.10557e-164	-1.75206e-163	-7.71569e-163	4.55095e-165	-3.27631e-163	4.88275e-163	-1.45019e-162	2.51498e-163	7.36374e-163	1.17407e-162	4.36691e-163	7.0744e-163	-3.73356e-163	-6.88211e-163	2.41677e-163	-1.07035e-162	5.4663e-163	4.90174e-163	-2.22692e-163	1.92553e-163	2.79755e-163	-3.16042e-163	-6.26156e-163	0
1.31762e-163	-4.27978e-163	3.00836e-163	7.04646e-163	8.00673e-163	-5.49887e-163	-1.57289e-163	-4.10557e-164	-1.75206e-163	-7.71569e-163	4.55095e-165	-3.27631e-163	4.88275e-163	-1.45019e-162	2.51498e-163	7.36374e-163	1.17407e-162	4.36691e-163	7.0744e-163	-3.73356e-163	-6.88211e-163	2.41677e-163	-1.07035e-162	5.4663e-163	4.90174e-163	-2.22692e-163	1.92553e-163	2.79755e-163	-3.16042e-163	-6.26156e-163	0
1.31762e-163	-4.27978e-163	3.00836e-163	7.04646e-163	8.00673e-163	-5.49887e-163	-1.57289e-163	-4.10557e-164	-1.75206e-163	-7.71569e-163	4.55095e-165	-3.27631e-163	4.88275e-163	-1.45019e-162	2.51498e-163	7.36374e-163	1.17407e-162	4.36691e-163	7.0744e-163	-3.73356e-163	-6.88211e-163	2.41677e-163	-1.07035e-162	5.4663e-163	4.90174e-163	-2.22692e-163	1.92553e-163	2.79755e-163	-3.16042e-163	-6.26156e-163	0
1.31762e-163	-4.27978e-163	3.00836e-163	7.04646e-163	8.00673e-163	-5.49887e-163	-1.57289e-163	-4.10557e-164	-1.75206e-163	-7.71569e-163	4.55095e-165	-3.27631e-163	4.88275e-163	-1.45019e-162	2.51498e-163	7.36374e-163	1.17407e-162	4.36691e-163	7.0744e-163	-3.73356e-163	-6.88211e-163	2.41677e-163	-1.07035e-162	5.4663e-163	4.90174e-163	-2.22692e-163	1.92553e-163	2.79755e-163	-3.16042e-163	-6.26156e-163	0
1.31762e-163	-4.27978e-163	3.00836e-163	7.04646e-163	8.00673e-163	-5.49887e-163	-1.57289e-163	-4.10557e-164	-1.75206e-163	-7.71569e-163	4.55095e-165	-3.27631e-163	4.88275e-163	-1.45019e-162	2.51498e-163	7.36374e-163	1.17407e-162	4.36691e-163	7.0744e-163	-3.73356e-163	-6.88211e-163	2.41677e-163	-1.07035e-162	5.4663e-163	4.90174e-163	-2.22692e-163	1.92553e-163	2.79755e-163	-3.16042e-163	-6.26156e-163	0
1.31762e-163	-4.27978e-163	3.00836e-163	7.04646e-163	8.00673e-163	-5.49887e-163	-1.57289e-163	-4.10557e-164	-1.75206e-163	-7.71569e-163	4.55095e-165	-3.27631e-163	4.88275e-163	-1.45019e-162	2.51498e-163	7.36374e-163	1.17407e-162	4.36691e-163	7.0744e-163	-3.73356e-163	-6.88211e-163	2.41677e-163	-1.07035e-162	5.4663e-163	4.90174e-163	-2.22692e-163	1.92553e-163	2.79755e-163	-3.16042e-163	-6.26156e-163	0
1.31762e-163	-4.27978e-163	3.00836e-163	7.04646e-163	8.00673e-163	-5.49887e-163	-1.57289e-163	-4.10557e-164	-1.75206e-163	-7.71569e-163	4.55095e-165	-3.27631e-163	4.88275e-163	-1.45019e-162	2.51498e-163	7.36374e-163	1.17407e-162	4.36691e-163	7.0744e-163	-3.73356e-163	-6.88211e-163	2.41677e-163	-1.07035e-162	5.4663e-163	4.90174e-163	-2.22692e-163	1.92553e-163	2.79755e-163	-3.16042e-163	-6.26156e-163	0
1.31762e-163	-4.27978e-163	3.00836e-163	7.04646e-163	8.00673e-163	-5.49887e-163	-1.57289e-163	-4.10557e-164	-1.75206e-163	-7.71569e-163	4.55095e-165	-3.27631e-163	4.88275e-163	-1.45019e-162	2.51498e-163	7.36374e-163	1.17407e-162	4.36691e-163	7.0744e-163	-3.73356e-163	-6.88211e-163	2.41677e-163	-1.07035e-162	5.4663e-163	4.90174e-163	-2.22692e-163	1.92553e-163	2.79755e-163	-3.16042e-163	-6.26156e-163	0
1.31762e-163	-4.27978e-163	3.00836e-163	7.04646e-163	8.00673e-163	-5.49887e-163	-1.57289e-163	-4.10557e-164	-1.75206e-163	-7.71569e-163	4.55095e-165	-3.27631e-163	4.88275e-163	-1.45019e-162	2.51498e-163	7.36374e-163	1.17407e-162	4.36691e-163	7.0744e-163	-3.73356e-163	-6.88211e-163	2.41677e-163	-1.07035e-162	5.4663e-163	4.90174e-163	-2.22692e-163	1.92553e-163	2.79755e-163	-3.16042e-163	-6.26156e-163	0
1.31762e-163	-4.27978e-163	3.00836e-163	7.04646e-163	8.00673e-163	-5.49887e-163	-1.57289e-163	-4.10557e-164	-1.75206e-163	-7.71569e-163	4.55095e-165	-3.27631e-163	4.88275e-163	-1.45019e-162	2.51498e-163	7.36374e-163	1.17407e-162	4.36691e-163	7.0744e-163	-3.73356e-163	-6.88211e-163	2.41677e-163	-1.07035e-162	5.4663e-163	4.90174e-163	-2.22692e-163	1.92553e-163	2.79755e-163	-3.16042e-163	-6.26156e-163	0
1.31762e-163	-4.27978e-163	3.00836e-163	7.04646e-163	8.00673e-163	-5.49887e-163	-1.57289e-163	-4.10557e-164	-1.75206e-163	-7.71569e-163	4.55095e-165	-3.27631e-163	4.88275e-163	-1.45019e-162	2.51498e-163	7.36374e-163	1.17407e-162	4.36691e-163	7.0744e-163	-3.73356e-163	-6.88211e-163	2.41677e-163	-1.07035e-162	5.4663e-163	4.90174e-163	-2.22692e-163	1.92553e-163	2.79755e-163	-3.16042e-163	-6.26156e-163	0
1.31762e-163	-4.27978e-163	3.00836e-163	7.04646e-163	8.00673e-163	-5.49887e-163	-1.57289e-163	-4.10557e-164	-1.75206e-163	-7.71569e-163	4.55095e-165	-3.27631e-163	4.88275e-163	-1.45019e-162	2.51498e-163	7.36374e-163	1.17407e-162	4.36691e-163	7.0744e-163	-3.73356e-163	-6.88211e-163	2.41677e-163	-1.07035e-162	5.4663e-163	4.90174e-163	-2.22692e-163	1.92553e-163	2.79755e-163	-3.16042e-163	-6.26156e-163	0
1.31762e-163	-4.27978e-163	3.00836e-163	7.04646e-163	8.00673e-163	-5.49887e-163	-1.57289e-163	-4.10557e-164	-1.75206e-163	-7.71569e-163	4.55095e-165	-3.27631e-163	4.88275e-163	-1.45019e-162	2.51498e-163	7.36374e-163	1.17407e-162	4.36691e-163	7.0744e-163	-3.73356e-163	-6.88211e-163	2.41677e-163	-1.07035e-162	5.4663e-163	4.90174e-163	-2.22692e-163	1.92553e-163	2.79755e-163	-3.16042e-163	-6.26156e-163	0
1.31762e-163	-4.27978e-163	3.00836e-163	7.04646e-163	8.00673e-163	-5.49887e-163	-1.57289e-163	-4.10557e-164	-1.75206e-163	-7.71569e-163	4.55095e-165	-3.27631e-163	4.88275e-163	-1.45019e-162	2.51498e-163	7.36374e-163	1.17407e-162	4.36691e-163	7.0744e-163	-3.73356e-163	-6.88211e-163	2.41677e-163	-1.07035e-162	5.4663e-163	4.90174e-163	-2.22692e-163	1.92553e-163	2.79755e-163	-3.16042e-163	-6.26156e-163	0
1.31762e-163	-4.27978e-163	3.00836e-163	7.04646e-163	8.00673e-163	-5.49887e-163	-1.57289e-163	-4.10557e-164	-1.75206e-163	-7.71569e-163	4.55095e-165	-3.27631e-163	4.88275e-163	-1.45019e-162	2.51498e-163	7.36374e-163	1.17407e-162	4.36691e-163	7.0744e-163	-3.73356e-163	-6.88211e-163	2.41677e-163	-1.07035e-162	5.4663e-163	4.90174e-163	-2.22692e-163	1.92553e-163	2.79755e-163	-3.16042e-163	-6.26156e-163	0
1.31762e-163	-4.27978e-163	3.00836e-163	7.04646e-163	8.00673e-163	-5.49887e-163	-1.57289e-163	-4.10557e-164	-1.75206e-163	-7.71569e-163	4.55095e-165	-3.27631e-163	4.88275e-163	-1.45019e-162	2.51498e-163	7.36374e-163	1.17407e-162	4.36691e-163	7.0744e-163	-3.73356e-163	-6.88211e-163	2.41677e-163	-1.07035e-162	5.4663e-163	4.90174e-163	-2.22692e-163	1.92553e-163	2.79755e-163	-3.16042e-163	-6.26156e-163	0
1.31762e-163	-4.27978e-163	3.00836e-163	7.04646e-163	8.00673e-163	-5.49887e-163	-1.57289e-163	-4.10557e-164	-1.75206e-163	-7.71569e-163	4.55095e-165	-3.27631e-163	4.88275e-163	-1.45019e-162	2.51498e-163	7.36374e-163	1.17407e-162	4.36691e-163	7.0744e-163	-3.73356e-163	-6.88211e-163	2.41677e-163	-1.07035e-162	5.4663e-163	4.90174e-163	-2.22692e-163	1.92553e-163	2.79755e-163	-3.16042e-163	-6.26156e-163	0
1.31762e-163	-4.27978e-163	3.00836e-163	7.04646e-163	8.00673e-163	-5.49887e-163	-1.57289e-163	-4.10557e-164	-1.75206e-163	-7.71569e-163	4.55095e-165	-3.27631e-163	4.88275e-163	-1.45019e-162	2.51498e-163	7.36374e-163	1.17407e-162	4.36691e-163	7.0744e-163	-3.73356e-163	-6.88211e-163	2.41677e-163	-1.07035e-162	5.4663e-163	4.90174e-163	-2.22692e-163	1.92553e-163	2.79755e-163	-3.16042e-163	-6.26156e-163	0
1.31762e-163	-4.27978e-163	3.00836e-163	7.04646e-163	8.00673e-163	-5.49887e-163	-1.57289e-163	-4.10557e-164	-1.75206e-163	-7.71569e-163	4.55095e-165	-3.27631e-163	4.88275e-163	-1.45019e-162	2.51498e-163	7.36374e-163	1.17407e-162	4.36691e-163	7.0744e-163	-3.73356e-163	-6.88211e-163	2.41677e-163	-1.07035e-162	5.4663e-163	4.90174e-163	-2.22692e-163	1.92553e-163	2.79755e-163	-3.16042e-163	-6.26156e-163	0
1.31762e-163	-4.27978e-163	3.00836e-163	7.04646e-163	8.00673e-163	-5.49887e-163	-1.57289e-163	-4.10557e-164	-1.75206e-163	-7.71569e-163	4.55095e-165	-3.27631e-163	4.88275e-163	-1.45019e-162	2.51498e-163	7.36374e-163	1.17407e-162	4.36691e-163	7.0744e-163	-3.73356e-163	-6.88211e-163	2.41677e-163	-1.07035e-162	5.4663e-163	4.90174e-163	-2.22692e-163	1.92553e-163	2.79755e-163	-3.16042e-163	-6.26156e-163	0
1.31762e-163	-4.27978e-163	3.00836e-163	7.04646e-163	8.00673e-163	-5.49887e-163	-1.57289e-163	-4.10557e-164	-1.75206e-163	-7.71569e-163	4.55095e-165	-3.27631e-163	4.88275e-163	-1.45019e-162	2.51498e-163	7.36374e-163	1.17407e-162	4.36691e-163	7.0744e-163	-3.73356e-163	-6.88211e-163	2.41677e-163	-1.07035e-162	5.4663e-163	4.90174e-163	-2.22692e-163	1.92553e-163	2.79755e-163	-3.16042e-163	-6.26156e-163	0
1.31762e-163	-4.27978e-163	3.00836e-163	7.04646e-163	8.00673e-163	-5.49887e-163	-1.57289e-163	-4.10557e-164	-1.75206e-163	-7.71569e-163	4.55095e-165	-3.27631e-163	4.88275e-163	-1.45019e-162	2.51498e-163	7.36374e-163	1.17407e-162	4.36691e-163	7.0744e-163	-3.73356e-163	-6.88211e-163	2.41677e-163	-1.07035e-162	5.4663e-163	4.90174e-163	-2.22692e-163	1.92553e-163	2.79755e-163	-3.16042e-163	-6.26156e-163	0
1.31762e-163	-4.27978e-163	3.00836e-163	7.04646e-163	8.00673e-163	-5.49887e-163	-1.57289e-163	-4.10557e-164	-1.75206e-163	-7.71569e-163	4.55095e-165	-3.27631e-163	4.88275e-163	-1.45019e-162	2.51498e-163	7.36374e-163	1.17407e-162	4.36691e-163	7.0744e-163	-3.73356e-163	-6.88211e-163	2.41677e-163	-1.07035e-162	5.4663e-163	4.90174e-163	-2.22692e-163	1.92553e-163	2.79755e-163	-3.16042e-163	-6.26156e-163	0
1.31762e-163	-4.27978e-163	3.00836e-163	7.04646e-163	8.00673e-163	-5.49887e-163	-1.57289e-163	-4.10557e-164	-1.75206e-163	-7.71569e-163	4.55095e-165	-3.27631e-163	4.88275e-163	-1.45019e-162	2.51498e-163	7.36374e-163	1.17407e-162	4.36691e-163	7.0744e-163	-3.73356e-163	-6.88211e-163	2.41677e-163	-1.07035e-162	5.4663e-163	4.90174e-163	-2.22692e-163	1.92553e-163	2.79755e-163	-3.16042e-163	-6.26156e-163	0
1.31762e-163	-4.27978e-163	3.00836e-163	7.04646e-163	8.00673e-163	-5.49887e-163	-1.57289e-163	-4.10557e-164	-1.75206e-163	-7.71569e-163	4.55095e-165	-3.27631e-163	4.88275e-163	-1.45019e-162	2.51498e-163	7.36374e-163	1.17407e-162	4.36691e-163	7.0744e-163	-3.73356e-163	-6.88211e-163	2.41677e-163	-1.07035e-162	5.4663e-163	4.90174e-163	-2.22692e-163	1.92553e-163	2.79755e-163	-3.16042e-163	-6.26156e-163	0
1.31762e-163	-4.27978e-163	3.00836e-163	7.04646e-163	8.00673e-163	-5.49887e-163	-1.57289e-163	-4.10557e-164	-1.75206e-163	-7.71569e-163	4.55095e-165	-3.27631e-163	4.88275e-163	-1.45019e-162	2.51498e-163	7.36374e-163	1.17407e-162	4.36691e-163	7.0744e-163	-3.73356e-163	-6.88211e-163	2.41677e-163	-1.07035e-162	5.4663e-163	4.90174e-163	-2.22692e-163	1.92553e-163	2.79755e-163	-3.16042e-163	-6.26156e-163	0
1.31762e-163	-4.27978e-163	3.00836e-163	7.04646e-163	8.00673e-163	-5.49887e-163	-1.57289e-163	-4.10557e-164	-1.75206e-163	-7.71569e-163	4.55095e-165	-3.27631e-163	4.88275e-163	-1.45019e-162	2.51498e-163	7.36374e-163	1.17407e-162	4.36691e-163	7.0744e-163	-3.73356e-163	-6.88211e-163	2.41677e-163	-1.07035e-162	5.4663e-163	4.90174e-163	-2.22692e-163	1.92553e-163	2.79755e-163	-3.16042e-163	-6.26156e-163	0
1.31762e-163	-4.27978e-163	3.00836e-163	7.04646e-163	8.00673e-163	-5.49887e-163	-1.57289e-163	-4.10557e-164	-1.75206e-163	-7.71569e-163	4.55095e-165	-3.27631e-163	4.88275e-163	-1.45019e-162	2.51498e-163	7.36374e-163	1.17407e-162	4.36691e-163	7.0744e-163	-3.73356e-163	-6.88211e-163	2.41677e-163	-1.07035e-162	5.4663e-163	4.90174e-163	-2.22692e-163	1.92553e-163	2.79755e-163	-3.16042e-163	-6.26156e-163	0
1.31762e-163	-4.27978e-163	3.00836e-163	7.04646e-163	8.00673e-163	-5.49887e-163	-1.57289e-163	-4.10557e-164	-1.75206e-163	-7.71569e-163	4.55095e-165	-3.27631e-163	4.88275e-163	-1.45019e-162	2.51498e-163	7.36374e-163	1.17407e-162	4.36691e-163	7.0744e-163	-3.73356e-163	-6.88211e-163	2.41677e-163	-1.07035e-162	5.4663e-163	4.90174e-163	-2.22692e-163	1.92553e-163	2.79755e-163	-3.16042e-163	-6.26156e-163	0
1.31762e-163	-4.27978e-163	3.00836e-163	7.04646e-163	8.00673e-163	-5.49887e-163	-1.57289e-163	-4.10557e-164	-1.75206e-163	-7.71569e-163	4.55095e-165	-3.27631e-163	4.88275e-163	-1.45019e-162	2.51498e-163	7.36374e-163	1.17407e-162	4.36691e-163	7.0744e-163	-3.73356e-163	-6.88211e-163	2.41677e-163	-1.07035e-162	5.4663e-163	4.90174e-163	-2.22692e-163	1.92553e-163	2.79755e-163	-3.16042e-163	-6.26156e-163	0
1.31762e-163	-4.27978e-163	3.00836e-163	7.04646e-163	8.00673e-163	-5.49887e-163	-1.57289e-163	-4.10557e-164	-1.75206e-163	-7.71569e-163	4.55095e-165	-3.27631e-163	4.88275e-163	-1.45019e-162	2.51498e-163	7.36374e-163	1.17407e-162	4.36691e-163	7.0744e-163	-3.73356e-163	-6.88211e-163	2.41677e-163	-1.07035e-162	5.4663e-163	4.90174e-163	-2.22692e-163	1.92553e-163	2.79755e-163	-3.16042e-163	-6.26156e-163	0
1.31762e-163	-4.27978e-163	3.00836e-163	7.04646e-163	8.00673e-163	-5.49887e-163	-1.57289e-163	-4.10557e-164	-1.75206e-163	-7.71569e-163	4.55095e-165	-3.27631e-163	4.88275e-163	-1.45019e-162	2.51498e-163	7.36374e-163	1.17407e-162	4.36691e-163	7.0744e-163	-3.73356e-163	-6.88211e-163	2.41677e-163	-1.07035e-162	5.4663e-163	4.90174e-163	-2.22692e-163	1.92553e-163	2.79755e-163	-3.16042e-163	-6.26156e-163	0
1.31762e-163	-4.27978e-163	3.00836e-163	7.04646e-163	8.00673e-163	-5.49887e-163	-1.57289e-163	-4.10557e-164	-1.75206e-163	-7.71569e-163	4.55095e-165	-3.27631e-163	4.88275e-163	-1.45019e-162	2.51498e-163	7.36374e-163	1.17407e-162	4.36691e-163	7.0744e-163	-3.73356e-163	-6.88211e-163	2.41677e-163	-1.07035e-162	5.4663e-163	4.90174e-163	-2.22692e-163	1.92553e-163	2.79755e-163	-3.16042e-163	-6.26156e-163	0
1.31762e-163	-4.27978e-163	3.00836e-163	7.04646e-163	8.00673e-163	-5.49887e-163	-1.57289e-163	-4.10557e-164	-1.75206e-163	-7.71569e-163	4.55095e-165	-3.27631e-163	4.88275e-163	-1.45019e-162	2.51498e-163	7.36374e-163	1.17407e-162	4.36691e-163	7.0744e-163	-3.73356e-163	-6.88211e-163	2.41677e-163	-1.07035e-162	5.4663e-163	4.90174e-163	-2.22692e-163	1.92553e-163	2.79755e-163	-3.16042e-163	-6.26156e-163	0
1.31762e-163	-4.27978e-163	3.00836e-163	7.04646e-163	8.00673e-163	-5.49887e-163	-1.57289e-163	-4.10557e-164	-1.75206e-163	-7.71569e-163	4.55095e-165	-3.27631e-163	4.88275e-163	-1.45019e-162	2.51498e-163	7.36374e-163	1.17407e-162	4.36691e-163	7.0744e-163	-3.73356e-163	-6.88211e-163	2.41677e-163	-1.07035e-162	5.4663e-163	4.90174e-163	-2.22692e-163	1.92553e-163	2.79755e-163	-3.16042e-163	-6.26156e-163	0
1.31762e-163	-4.27978e-163	3.00836e-163	7.04646e-163	8.00673e-163	-5.49887e-163	-1.57289e-163	-4.10557e-164	-1.75206e-163	-7.71569e-163	4.55095e-165	-3.27631e-163	4.88275e-163	-1.45019e-162	2.51498e-163	7.36374e-163	1.17407e-162	4.36691e-163	7.0744e-163	-3.73356e-163	-6.88211e-163	2.41677e-163	-1.07035e-162	5.4663e-163	4.90174e-163	-2.22692e-163	1.92553e-163	2.79755e-163	-3.16042e-163	-6.26156e-163	0
1.31762e-163	-4.27978e-163	3.00836e-163	7.04646e-163	8.00673e-163	-5.49887e-163	-1.57289e-163	-4.10557e-164	-1.75206e-163	-7.71569e-163	4.55095e-165	-3.27631e-163	4.88275e-163	-1.45019e-162	2.51498e-163	7.36374e-163	1.17407e-162	4.36691e-163	7.0744e-163	-3.73356e-163	-6.88211e-163	2.41677e-163	-1.07035e-162	5.4663e-163	4.90174e-163	-2.22692e-163	1.92553e-163	2.79755e-163	-3.16042e-163	-6.26156e-163	0
1.31762e-163	-4.27978e-163	3.00836e-163	7.04646e-163	8.00673e-163	-5.49887e-163	-1.57289e-163	-4.10557e-164	-1.75206e-163	-7.71569e-163	4.55095e-165	-3.27631e-163	4.88275e-163	-1.45019e-162	2.51498e-163	7.36374e-163	1.17407e-162	4.36691e-163	7.0744e-163	-3.73356e-163	-6.88211e-163	2.41677e-163	-1.07035e-162	5.4663e-163	4.90174e-163	-2.22692e-163	1.92553e-163	2.79755e-163	-3.16042e-163	-6.26156e-163	0
1.31762e-163	-4.27978e-163	3.00836e-163	7.04646e-163	8.00673e-163	-5.49887e-163	-1.57289e-163	-4.10557e-164	-1.75206e-163	-7.71569e-163	4.55095e-165	-3.27631e-163	4.88275e-163	-1.45019e-162	2.51498e-163	7.36374e-163	1.17407e-162	4.36691e-163	7.0744e-163	-3.73356e-163	-6.88211e-163	2.41677e-163	-1.07035e-162	5.4663e-163	4.90174e-163	-2.22692e-163	1.92553e-163	2.79755e-163	-3.16042e-163	-6.26156e-163	0
1.31762e-163	-4.27978e-163	3.00836e-163	7.04646e-163	8.00673e-163	-5.49887e-163	-1.57289e-163	-4.10557e-164	-1.75206e-163	-7.71569e-163	4.55095e-165	-3.27631e-163	4.88275e-163	-1.45019e-162	2.51498e-163	7.36374e-163	1.17407e-162	4.36691e-163	7.0744e-163	-3.73356e-163	-6.88211e-163	2.41677e-163	-1.07035e-162	5.4663e-163	4.90174e-163	-2.22692e-163	1.92553e-163	2.79755e-163	-3.16042e-163	-6.26156e-163	0
1.31762e-163	-4.27978e-163	3.00836e-163	7.04646e-163	8.00673e-163	-5.49887e-163	-1.57289e-163	-4.10557e-164	-1.75206e-163	-7.71569e-163	4.55095e-165	-3.27631e-163	4.88275e-163	-1.45019e-162	2.51498e-163	7.36374e-163	1.17407e-162	4.36691e-163	7.0744e-163	-3.73356e-163	-6.88211e-163	2.41677e-163	-1.07035e-162	5.4663e-163	4.90174e-163	-2.22692e-163	1.92553e-163	2.79755e-163	-3.16042e-163	-6.26156e-163	0
1.31762e-163	-4.27978e-163	3.00836e-163	7.04646e-163	8.00673e-163	-5.49887e-163	-1.57289e-163	-4.10557e-164	-1.75206e-163	-7.71569e-163	4.55095e-165	-3.27631e-163	4.88275e-163	-1.45019e-162	2.51498e-163	7.36374e-163	1.17407e-162	4.36691e-163	7.0744e-163	-3.73356e-163	-6.88211e-163	2.41677e-163	-1.07035e-162	5.4663e-163	4.90174e-163	-2.22692e-163	1.92553e-163	2.79755e-163	-3.16042e-163	-6.26156e-163	0
1.31762e-163	-4.27978e-163	3.00836e-163	7.04646e-163	8.00673e-163	-5.49887e-163	-1.57289e-163	-4.10557e-164	-1.75206e-163	-7.71569e-163	4.55095e-165	-3.27631e-163	4.88275e-163	-1.45019e-162	2.51498e-163	7.36374e-163	1.17407e-162	4.36691e-163	7.0744e-163	-3.73356e-163	-6.88211e-163	2.41677e-163	-1.07035e-162	5.4663e-163	4.90174e-163	-2.22692e-163	1.92553e-163	2.79755e-163	-3.16042e-163	-6.26156e-163	0
1.31762e-163	-4.27978e-163	3.00836e-163	7.04646e-163	8.00673e-163	-5.49887e-163	-1.57289e-163	-4.10557e-164	-1.75206e-163	-7.71569e-163	4.55095e-165	-3.27631e-163	4.88275e-163	-1.45019e-162	2.51498e-163	7.36374e-163	1.17407e-162	4.36691e-163	7.0744e-163	-3.73356e-163	-6.88211e-163	2.41677e-163	-1.07035e-162	5.4663e-163	4.90174e-163	-2.22692e-163	1.92553e-163	2.79755e-163	-3.16042e-163	-6.26156e-163	0
1.31762e-163	-4.27978e-163	3.00836e-163	7.04646e-163	8.00673e-163	-5.49887e-163	-1.57289e-163	-4.10557e-164	-1.75206e-163	-7.71569e-163	4.55095e-165	-3.27631e-163	4.88275e-163	-1.45019e-162	2.51498e-163	7.36374e-163	1.17407e-162	4.36691e-163	7.0744e-163	-3.73356e-163	-6.88211e-163	2.41677e-163	-1.07035e-162	5.4663e-163	4.90174e-163	-2.22692e-163	1.92553e-163	2.79755e-163	-3.16042e-163	-6.26156e-163	0
1.31762e-163	-4.27978e-163	3.00836e-163	7.04646e-163	8.00673e-163	-5.49887e-163	-1.57289e-163	-4.10557e-164	-1.75206e-163	-7.71569e-163	4.55095e-165	-3.27631e-163	4.88275e-163	-1.45019e-162	2.51498e-163	7.36374e-163	1.17407e-162	4.36691e-163	7.0744e-163	-3.73356e-163	-6.88211e-163	2.41677e-163	-1.07035e-162	5.4663e-163	4.90174e-163	-2.22692e-163	1.92553e-163	2.79755e-163	-3.16042e-163	-6.26156e-163	0
1.31762e-163	-4.27978e-163	3.00836e-163	7.04646e-163	8.00673e-163	-5.49887e-163	-1.57289e-163	-4.10557e-164	-1.75206e-163	-7.71569e-163	4.55095e-165	-3.27631e-163	4.88275e-163	-1.45019e-162	2.51498e-163	7.36374e-163	1.17407e-162	4.36691e-163	7.0744e-163	-3.73356e-163	-6.88211e-163	2.41677e-163	-1.07035e-162	5.4663e-163	4.90174e-163	-2.22692e-163	1.92553e-163	2.79755e-163	-3.16042e-163	-6.26156e-163	0
1.31762e-163	-4.27978e-163	3.00836e-163	7.04646e-163	8.00673e-163	-5.49887e-163	-1.57289e-163	-4.10557e-164	-1.75206e-163	-7.71569e-163	4.55095e-165	-3.27631e-163	4.88275e-163	-1.45019e-162	2.51498e-163	7.36374e-163	1.17407e-162	4.36691e-163	7.0744e-163	-3.73356e-163	-6.88211e-163	2.41677e-163	-1.07035e-162	5.4663e-163	4.90174e-163	-2.22692e-163	1.92553e-163	2.79755e-163	-3.16042e-163	-6.26156e-163	0
1.31762e-163	-4.27978e-163	3.00836e-163	7.04646e-163	8.00673e-163	-5.49887e-163	-1.57289e-163	-4.10557e-164	-1.75206e-163	-7.71569e-163	4.55095e-165	-3.27631e-163	4.88275e-163	-1.45019e-162	2.51498e-163	7.36374e-163	1.17407e-162	4.36691e-163	7.0744e-163	-3.73356e-163	-6.88211e-163	2.41677e-163	-1.07035e-162	5.4663e-163	4.90174e-163	-2.22692e-163	1.92553e-163	2.79755e-163	-3.16042e-163	-6.26156e-163	0
1.31762e-163	-4.27978e-163	3.00836e-163	7.04646e-163	8.00673e-163	-5.49887e-163	-1.57289e-163	-4.10557e-164	-1.75206e-163	-7.71569e-163	4.55095e-165	-3.27631e-163	4.88275e-163	-1.45019e-162	2.51498e-163	7.36374e-163	1.17407e-162	4.36691e-163	7.0744e-163	-3.73356e-163	-6.88211e-163	2.41677e-163	-1.07035e-162	5.4663e-163	4.90174e-163	-2.22692e-163	1.92553e-163	2.79755e-163	-3.16042e-163	-6.26156e-163	0
1.31762e-163	-4.27978e-163	3.00836e-163	7.04646e-163	8.00673e-163	-5.49887e-163	-1.57289e-163	-4.10557e-164	-1.75206e-163	-7.71569e-163	4.55095e-165	-3.27631e-163	4.88275e-163	-1.45019e-162	2.51498e-163	7.36374e-163	1.17407e-162	4.36691e-163	7.0744e-163	-3.73356e-163	-6.88211e-163	2.41677e-163	-1.07035e-162	5.4663e-163	4.90174e-163	-2.22692e-163	1.92553e-163	2.79755e-163	-3.16042e-163	-6.26156e-163	0
1.31762e-163	-4.27978e-163	3.00836e-163	7.04646e-163	8.00673e-163	-5.49887e-163	-1.57289e-163	-4.10557e-164	-1.75206e-163	-7.71569e-163	4.55095e-165	-3.27631e-163	4.88275e-163	-1.45019e-162	2.51498e-163	7.36374e-163	1.17407e-162	4.36691e-163	7.0744e-163	-3.73356e-163	-6.88211e-163	2.41677e-163	-1.07035e-162	5.4663e-163	4.90174e-163	-2.22692e-163	1.92553e-163	2.79755e-163	-3.16042e-163	-6.26156e-163	0
1.31762e-163	-4.27978e-163	3.00836e-163	7.04646e-163	8.00673e-163	-5.49887e-163	-1.57289e-163	-4.10557e-164	-1.75206e-163	-7.71569e-163	4.55095e-165	-3.27631e-163	4.88275e-163	-1.45019e-162	2.51498e-163	7.36374e-163	1.17407e-162	4.36691e-163	7.0744e-163	-3.73356e-163	-6.88211e-163	2.41677e-163	-1.07035e-162	5.4663e-163	4.90174e-163	-2.22692e-163	1.92553e-163	2.79755e-163	-3.16042e-163	-6.26156e-163	0
1.31762e-163	-4.27978e-163	3.00836e-163	7.04646e-163	8.00673e-163	-5.49887e-163	-1.57289e-163	-4.10557e-164	-1.75206e-163	-7.71569e-163	4.55095e-165	-3.27631e-163	4.88275e-163	-1.45019e-162	2.51498e-163	7.36374e-163	1.17407e-162	4.36691e-163	7.0744e-163	-3.73356e-163	-6.88211e-163	2.41677e-163	-1.07035e-162	5.4663e-163	4.90174e-163	-2.22692e-163	1.92553e-163	2.79755e-163	-3.16042e-163	-6.26156e-163	0
1.31762e-163	-4.27978e-163	3.00836e-163	7.04646e-163	8.00673e-163	-5.49887e-163	-1.57289e-163	-4.10557e-164	-1.75206e-163	-7.71569e-163	4.55095e-165	-3.27631e-163	4.88275e-163	-1.45019e-162	2.51498e-163	7.36374e-163	1.17407e-162	4.36691e-163	7.0744e-163	-3.73356e-163	-6.88211e-163	2.41677e-163	-1.07035e-162	5.4663e-163	4.90174e-163	-2.22692e-163	1.92553e-163	2.79755e-163	-3.16042e-163	-6.26156e-163	0
1.31762e-163	-4.27978e-163	3.00836e-163	7.04646e-163	8.00673e-163	-5.49887e-163	-1.57289e-163	-4.10557e-164	-1.75206e-163	-7.71569e-163	4.55095e-165	-3.27631e-163	4.88275e-163	-1.45019e-162	2.51498e-163	7.36374e-163	1.17407e-162	4.36691e-163	7.0744e-163	-3.73356e-163	-6.88211e-163	2.41677e-163	-1.07035e-162	5.4663e-163	4.90174e-163	-2.22692e-163	1.92553e-163	2.79755e-163	-3.16042e-163	-6.26156e-163	0
1.31762e-163	-4.27978e-163	3.00836e-163	7.04646e-163	8.00673e-163	-5.49887e-163	-1.57289e-163	-4.10557e-164	-1.75206e-163	-7.71569e-163	4.55095e-165	-3.27631e-163	4.88275e-163	-1.45019e-162	2.51498e-163	7.36374e-163	1.17407e-162	4.36691e-163	7.0744e-163	-3.73356e-163	-6.88211e-163	2.41677e-163	-1.07035e-162	5.4663e-163	4.90174e-163	-2.22692e-163	1.92553e-163	2.79755e-163	-3.16042e-163	-6.26156e-163	0
1.31762e-163	-4.27978e-163	3.00836e-163	7.04646e-163	8.00673e-163	-5.49887e-163	-1.57289e-163	-4.10557e-164	-1.75206e-163	-7.71569e-163	4.55095e-165	-3.27631e-163	4.88275e-163	-1.45019e-162	2.51498e-163	7.36374e-163	1.17407e-162	4.36691e-163	7.0744e-163	-3.73356e-163	-6.88211e-163	2.41677e-163	-1.07035e-162	5.4663e-163	4.90174e-163	-2.22692e-163	1.92553e-163	2.79755e-163	-3.16042e-163	-6.26156e-163	0
1.31762e-163	-4.27978e-163	3.00836e-163	7.04646e-163	8.00673e-163	-5.49887e-163	-1.57289e-163	-4.10557e-164	-1.75206e-163	-7.71569e-163	4.55095e-165	-3.27631e-163	4.88275e-163	-1.45019e-162	2.51498e-163	7.36374e-163	1.17407e-162	4.36691e-163	7.0744e-163	-3.73356e-163	-6.88211e-163	2.41677e-163	-1.07035e-162	5.4663e-163	4.90174e-163	-2.22692e-163	1.92553e-163	2.79755e-163	-3.16042e-163	-6.26156e-163	0
1.31762e-163	-4.27978e-163	3.00836e-163	7.04646e-163	8.00673e-163	-5.49887e-163	-1.57289e-163	-4.10557e-164	-1.75206e-163	-7.71569e-163	4.55095e-165	-3.27631e-163	4.88275e-163	-1.45019e-162	2.51498e-163	7.36374e-163	1.17407e-162	4.36691e-163	7.0744e-163	-3.73356e-163	-6.88211e-163	2.41677e-163	-1.07035e-162	5.4663e-163	4.90174e-163	-2.22692e-163	1.92553e-163	2.79755e-163	-3.16042e-163	-6.26156e-163	0
1.31762e-163	-4.27978e-163	3.00836e-163	7.04646e-163	8.00673e-163	-5.49887e-163	-1.57289e-163	-4.10557e-164	-1.75206e-163	-7.71569e-163	4.55095e-165	-3.27631e-163	4.88275e-163	-1.45019e-162	2.51498e-163	7.36374e-163	1.17407e-162	4.36691e-163	7.0744e-163	-3.73356e-163	-6.88211e-163	2.41677e-163	-1.07035e-162	5.4663e-163	4.90174e-163	-2.22692e-163	1.92553e-163	2.79755e-163	-3.16042e-163	-6.26156e-163	0
1.31762e-163	-4.27978e-163	3.00836e-163	7.04646e-163	8.00673e-163	-5.49887e-163	-1.57289e-163	-4.10557e-164	-1.75206e-163	-7.71569e-163	4.55095e-165	-3.27631e-163	4.88275e-163	-1.45019e-162	2.51498e-163	7.36374e-163	1.17407e-162	4.36691e-163	7.0744e-163	-3.73356e-163	-6.88211e-163	2.41677e-163	-1.07035e-162	5.4663e-163	4.90174e-163	-2.22692e-163	1.92553e-163	2.79755e-163	-3.16042e-163	-6.26156e-163	0
1.31762e-163	-4.27978e-163	3.00836e-163	7.04646e-163	8.00673e-163	-5.49887e-163	-1.57289e-163	-4.10557e-164	-1.75206e-163	-7.71569e-163	4.55095e-165	-3.27631e-163	4.88275e-163	-1.45019e-162	2.51498e-163	7.36374e-163	1.17407e-162	4.36691e-163	7.0744e-163	-3.73356e-163	-6.88211e-163	2.41677e-163	-1.07035e-162	5.4663e-163	4.90174e-163	-2.22692e-163	1.92553e-163	2.79755e-163	-3.16042e-163	-6.26156e-163	0
1.31762e-163	-4.27978e-163	3.00836e-163	7.04646e-163	8.00673e-163	-5.49887e-163	-1.57289e-163	-4.10557e-164	-1.75206e-163	-7.71569e-163	4.55095e-165	-3.27631e-163	4.88275e-163	-1.45019e-162	2.51498e-163	7.36374e-163	1.17407e-162	4.36691e-163	7.0744e-163	-3.73356e-163	-6.88211e-163	2.41677e-163	-1.07035e-162	5.4663e-163	4.90174e-163	-2.22692e-163	1.92553e-163	2.79755e-163	-3.16042e-163	-6.26156e-163	0
1.31762e-163	-4.27978e-163	3.00836e-163	7.04646e-163	8.00673e-163	-5.49887e-163	-1.57289e-163	-4.10557e-164	-1.75206e-163	-7.71569e-163	4.55095e-165	-3.27631e-163	4.88275e-163	-1.45019e-162	2.51498e-163	7.36374e-163	1.17407e-162	4.36691e-163	7.0744e-163	-3.73356e-163	-6.88211e-163	2.41677e-163	-1.07035e-162	5.4663e-163	4.90174e-163	-2.22692e-163	1.92553e-163	2.79755e-163	-3.16042e-163	-6.26156e-163	0
1.31762e-163	-4.27978e-163	3.00836e-163	7.04646e-163	8.00673e-163	-5.49887e-163	-1.57289e-163	-4.10557e-164	-1.75206e-163	-7.71569e-163	4.55095e-165	-3.27631e-163	4.88275e-163	-1.45019e-162	2.51498e-163	7.36374e-163	1.17407e-162	4.36691e-163	7.0744e-163	-3.73356e-163	-6.88211e-163	2.41677e-163	-1.07035e-162	5.4663e-163	4.90174e-163	-2.22692e-163	1.92553e-163	2.79755e-163	-3.16042e-163	-6.26156e-163	0
1.31762e-163	-4.27978e-163	3.00836e-163	7.04646e-163	8.00673e-163	-5.49887e-163	-1.57289e-163	-4.10557e-164	-1.75206e-163	-7.71569e-163	4.55095e-165	-3.27631e-163	4.88275e-163	-1.45019e-162	2.51498e-163	7.36374e-163	1.17407e-162	4.36691e-163	7.0744e-163	-3.73356e-163	-6.88211e-163	2.41677e-163	-1.07035e-162	5.4663e-163	4.90174e-163	-2.22692e-163	1.92553e-163	2.79755e-163	-3.16042e-163	-6.26156e-163	0
1.31762e-163	-4.27978e-163	3.00836e-163	7.04646e-163	8.00673e-163	-5.49887e-163	-1.57289e-163	-4.10557e-164	-1.75206e-163	-7.71569e-163	4.55095e-165	-3.27631e-163	4.88275e-163	-1.45019e-162	2.51498e-163	7.36374e-163	1.17407e-162	4.36691e-163	7.0744e-163	-3.73356e-163	-6.88211e-163	2.41677e-163	-1.07035e-162	5.4663e-163	4.90174e-163	-2.22692e-163	1.92553e-163	2.79755e-163	-3.16042e-163	-6.26156e-163	0
1.31762e-163	-4.27978e-163	3.00836e-163	7.04646e-163	8.00673e-163	-5.49887e-163	-1.57289e-163	-4.10557e-164	-1.75206e-163	-7.71569e-163	4.55095e-165	-3.27631e-163	4.88275e-163	-1.45019e-162	2.51498e-163	7.36374e-163	1.17407e-162	4.36691e-163	7.0744e-163	-3.73356e-163	-6.88211e-163	2.41677e-163	-1.07035e-162	5.4663e-163	4.90174e-163	-2.22692e-163	1.92553e-163	2.79755e-163	-3.16042e-163	-6.26156e-163	0
1.31762e-163	-4.27978e-163	3.00836e-163	7.04646e-163	8.00673e-163	-5.49887e-163	-1.57289e-163	-4.10557e-164	-1.75206e-163	-7.71569e-163	4.55095e-165	-3.27631e-163	4.88275e-163	-1.45019e-162	2.51498e-163	7.36374e-163	1.17407e-162	4.36691e-163	7.0744e-163	-3.73356e-163	-6.88211e-163	2.41677e-163	-1.07035e-162	5.4663e-163	4.90174e-163	-2.22692e-163	1.92553e-163	2.79755e-163	-3.16042e-163	-6.26156e-163	0
1.31762e-163	-4.27978e-163	3.00836e-163	7.04646e-163	8.00673e-163	-5.49887e-163	-1.57289e-163	-4.10557e-164	-1.75206e-163	-7.71569e-163	4.55095e-165	-3.27631e-163	4.88275e-163	-1.45019e-162	2.51498e-163	7.36374e-163	1.17407e-162	4.36691e-163	7.0744e-163	-3.73356e-163	-6.88211e-163	2.41677e-163	-1.07035e-162	5.4663e-163	4.90174e-163	-2.22692e-163	1.92553e-163	2.79755e-163	-3.16042e-163	-6.26156e-163	0
1.31762e-163	-4.27978e-163	3.00836e-163	7.04646e-163	8.00673e-163	-5.49887e-163	-1.57289e-163	-4.10557e-164	-1.75206e-163	-7.71569e-163	4.55095e-165	-3.27631e-163	4.88275e-163	-1.45019e-162	2.51498e-163	7.36374e-163	1.17407e-162	4.36691e-163	7.0744e-163	-3.73356e-163	-6.88211e-163	2.41677e-163	-1.07035e-162	5.4663e-163	4.90174e-163	-2.22692e-163	1.92553e-163	2.79755e-163	-3.16042e-163	-6.26156e-163	0
1.31762e-163	-4.27978e-163	3.00836e-163	7.04646e-163	8.00673e-163	-5.49887e-163	-1.57289e-163	-4.10557e-164	-1.75206e-163	-7.71569e-163	4.55095e-165	-3.27631e-163	4.88275e-163	-1.45019e-162	2.51498e-163	7.36374e-163	1.17407e-162	4.36691e-163	7.0744e-163	-3.73356e-163	-6.88211e-163	2.41677e-163	-1.07035e-162	5.4663e-163	4.90174e-163	-2.22692e-163	1.92553e-163	2.79755e-163	-3.16042e-163	-6.26156e-163	0
1.31762e-163	-4.27978e-163	3.00836e-163	7.04646e-163	8.00673e-163	-5.49887e-163	-1.57289e-163	-4.10557e-164	-1.75206e-163	-7.71569e-163	4.55095e-165	-3.27631e-163	4.88275e-163	-1.45019e-162	2.51498e-163	7.36374e-163	1.17407e-162	4.36691e-163	7.0744e-163	-3.73356e-163	-6.88211e-163	2.41677e-163	-1.07035e-162	5.4663e-163	4.90174e-163	-2.22692e-163	1.92553e-163	2.79755e-163	-3.16042e-163	-6.26156e-163	0
1.31762e-163	-4.27978e-163	3.00836e-163	7.04646e-163	8.00673e-163	-5.49887e-163	-1.57289e-163	-4.10557e-164	-1.75206e-163	-7.71569e-163	4.55095e-165	-3.27631e-163	4.88275e-163	-1.45019e-162	2.51498e-163	7.36374e-163	1.17407e-162	4.36691e-163	7.0744e-163	-3.73356e-163	-6.88211e-163	2.41677e-163	-1.07035e-162	5.4663e-163	4.90174e-163	-2.22692e-163	1.92553e-163	2.79755e-163	-3.16042e-163	-6.26156e-163	0
1.31762e-163	-4.27978e-163	3.00836e-163	7.04646e-163	8.00673e-163	-5.49887e-163	-1.57289e-163	-4.10557e-164	-1.75206e-163	-7.71569e-163	4.55095e-165	-3.27631e-163	4.88275e-163	-1.45019e-162	2.51498e-163	7.36374e-163	1.17407e-162	4.36691e-163	7.0744e-163	-3.73356e-163	-6.88211e-163	2.41677e-163	-1.07035e-162	5.4663e-163	4.90174e-163	-2.22692e-163	1.92553e-163	2.79755e-163	-3.16042e-163	-6.26156e-163	0
1.31762e-163	-4.27978e-163	3.00836e-163	7.04646e-163	8.00673e-163	-5.49887e-163	-1.57289e-163	-4.10557e-164	-1.75206e-163	-7.71569e-163	4.55095e-165	-3.27631e-163	4.88275e-163	-1.45019e-162	2.51498e-163	7.36374e-163	1.17407e-162	4.36691e-163	7.0744e-163	-3.73356e-163	-6.88211e-163	2.41677e-163	-1.07035e-162	5.4663e-163	4.90174e-163	-2.22692e-163	1.92553e-163	2.79755e-163	-3.16042e-163	-6.26156e-163	0
1.31762e-163	-4.27978e-163	3.00836e-163	7.04646e-163	8.00673e-163	-5.49887e-163	-1.57289e-163	-4.10557e-164	-1.75206e-163	-7.71569e-163	4.55095e-165	-3.27631e-163	4.88275e-163	-1.45019e-162	2.51498e-163	7.36374e-163	1.17407e-162	4.36691e-163	7.0744e-163	-3.73356e-163	-6.88211e-163	2.41677e-163	-1.07035e-162	5.4663e-163	4.90174e-163	-2.22692e-163	1.92553e-163	2.79755e-163	-3.16042e-163	-6.26156e-163	0
1.31762e-163	-4.27978e-163	3.00836e-163	7.04646e-163	8.00673e-163	-5.49887e-163	-1.57289e-163	-4.10557e-164	-1.75206e-163	-7.71569e-163	4.55095e-165	-3.27631e-163	4.88275e-163	-1.45019e-162	2.51498e-163	7.36374e-163	1.17407e-162	4.36691e-163	7.0744e-163	-3.73356e-163	-6.88211e-163	2.41677e-163	-1.07035e-162	5.4663e-163	4.90174e-163	-2.22692e-163	1.92553e-163	2.79755e-163	-3.16042e-163	-6.26156e-163	0
1.31762e-163	-4.27978e-163	3.00836e-163	7.04646e-163	8.00673e-163	-5.49887e-163	-1.57289e-163	-4.10557e-164	-1.75206e-163	-7.71569e-163	4.55095e-165	-3.27631e-163	4.88275e-163	-1.45019e-162	2.51498e-163	7.36374e-163	1.17407e-162	4.36691e-163	7.0744e-163	-3.73356e-163	-6.88211e-163	2.41677e-163	-1.07035e-162	5.4663e-163	4.90174e-163	-2.22692e-163	1.92553e-163	2.79755e-163	-3.16042e-163	-6.26156e-163	0
1.31762e-163	-4.27978e-163	3.00836e-163	7.04646e-163	8.00673e-163	-5.49887e-163	-1.57289e-163	-4.10557e-164	-1.75206e-163	-7.71569e-163	4.55095e-165	-3.27631e-163	4.88275e-163	-1.45019e-162	2.51498e-163	7.36374e-163	1.17407e-162	4.36691e-163	7.0744e-163	-3.73356e-163	-6.88211e-163	2.41677e-163	-1.07035e-162	5.4663e-163	4.90174e-163	-2.22692e-163	1.92553e-163	2.79755e-163	-3.16042e-163	-6.26156e-163	0
1.31762e-163	-4.27978e-163	3.00836e-163	7.04646e-163	8.00673e-163	-5.49887e-163	-1.57289e-163	-4.10557e-164	-1.75206e-163	-7.71569e-163	4.55095e-165	-3.27631e-163	4.88275e-163	-1.45019e-162	2.51498e-163	7.36374e-163	1.17407e-162	4.36691e-163	7.0744e-163	-3.73356e-163	-6.88211e-163	2.41677e-163	-1.07035e-162	5.4663e-163	4.90174e-163	-2.22692e-163	1.92553e-163	2.79755e-163	-3.16042e-163	-6.26156e-163	0
1.31762e-163	-4.27978e-163	3.00836e-163	7.04646e-163	8.00673e-163	-5.49887e-163	-1.57289e-163	-4.10557e-164	-1.75206e-163	-7.71569e-163	4.55095e-165	-3.27631e-163	4.88275e-163	-1.45019e-162	2.51498e-163	7.36374e-163	1.17407e-162	4.36691e-163	7.0744e-163	-3.73356e-163	-6.88211e-163	2.41677e-163	-1.07035e-162	5.4663e-163	4.90174e-163	-2.22692e-163	1.92553e-163	2.79755e-163	-3.16042e-163	-6.26156e-163	0
1.31762e-163	-4.27978e-163	3.00836e-163	7.04646e-163	8.00673e-163	-5.49887e-163	-1.57289e-163	-4.10557e-164	-1.75206e-163	-7.71569e-163	4.55095e-165	-3.27631e-163	4.88275e-163	-1.45019e-162	2.51498e-163	7.36374e-163	1.17407e-162	4.36691e-163	7.0744e-163	-3.73356e-163	-6.88211e-163	2.41677e-163	-1.07035e-162	5.4663e-163	4.90174e-163	-2.22692e-163	1.92553e-163	2.79755e-163	-3.16042e-163	-6.26156e-163	0
1.31762e-163	-4.27978e-163	3.00836e-163	7.04646e-163	8.00673e-163	-5.49887e-163	-1.57289e-163	-4.10557e-164	-1.75206e-163	-7.71569e-163	4.55095e-165	-3.27631e-163	4.88275e-163	-1.45019e-162	2.51498e-163	7.36374e-163	1.17407e-162	4.36691e-163	7.0744e-163	-3.73356e-163	-6.88211e-163	2.41677e-163	-1.07035e-162	5.4663e-163	4.90174e-163	-2.22692e-163	1.92553e-163	2.79755e-163	-3.16042e-163	-6.26156e-163	0
1.31762e-163	-4.27978e-163	3.00836e-163	7.04646e-163	8.00673e-163	-5.49887e-163	-1.57289e-163	-4.10557e-164	-1.75206e-163	-7.71569e-163	4.55095e-165	-3.27631e-163	4.88275e-163	-1.45019e-162	2.51498e-163	7.36374e-163	1.17407e-162	4.36691e-163	7.0744e-163	-3.73356e-163	-6.88211e-163	2.41677e-163	-1.07035e-162	5.4663e-163	4.90174e-163	-2.22692e-163	1.92553e-163	2.79755e-163	-3.16042e-163	-6.26156e-163	0
1.31762e-163	-4.27978e-163	3.00836e-163	7.04646e-163	8.00673e-163	-5.49887e-163	-1.57289e-163	-4.10557e-164	-1.75206e-163	-7.71569e-163	4.55095e-165	-3.27631e-163	4.88275e-163	-1.45019e-162	2.51498e-163	7.36374e-163	1.17407e-162	4.36691e-163	7.0744e-163	-3.73356e-163	-6.88211e-163	2.41677e-163	-1.07035e-162	5.4663e-163	4.90174e-163	-2.22692e-163	1.92553e-163	2.79755e-163	-3.16042e-163	-6.26156e-163	0
1.31762e-163	-4.27978e-163	3.00836e-163	7.04646e-163	8.00673e-163	-5.49887e-163	-1.57289e-163	-4.10557e-164	-1.75206e-163	-7.71569e-163	4.55095e-165	-3.27631e-163	4.88275e-163	-1.45019e-162	2.51498e-163	7.36374e-163	1.17407e-162	4.36691e-163	7.0744e-163	-3.73356e-163	-6.88211e-163	2.41677e-163	-1.07035e-162	5.4663e-163	4.90174e-163	-2.22692e-163	1.92553e-163	2.79755e-163	-3.16042e-163	-6.26156e-163	0
1.31762e-163	-4.27978e-163	3.00836e-163	7.04646e-163	8.00673e-163	-5.49887e-163	-1.57289e-163	-4.10557e-164	-1.75206e-163	-7.71569e-163	4.55095e-165	-3.27631e-163	4.88275e-163	-1.45019e-162	2.51498e-163	7.36374e-163	1.17407e-162	4.36691e-163	7.0744e-163	-3.73356e-163	-6.88211e-163	2.41677e-163	-1.07035e-162	5.4663e-163	4.90174e-163	-2.22692e-163	1.92553e-163	2.79755e-163	-3.16042e-163	-6.26156e-163	0
1.31762e-163	-4.27978e-163	3.00836e-163	7.04646e-163	8.00673e-163	-5.49887e-163	-1.57289e-163	-4.10557e-164	-1.75206e-163	-7.71569e-163	4.55095e-165	-3.27631e-163	4.88275e-163	-1.45019e-162	2.51498e-163	7.36374e-163	1.17407e-162	4.36691e-163	7.0744e-163	-3.73356e-163	-6.88211e-163	2.41677e-163	-1.07035e-162	5.4663e-163	4.90174e-163	-2.22692e-163	1.92553e-163	2.79755e-163	-3.16042e-163	-6.26156e-163	0
1.31762e-163	-4.27978e-163	3.00836e-163	7.04646e-163	8.00673e-163	-5.49887e-163	-1.57289e-163	-4.10557e-164	-1.75206e-163	-7.71569e-163	4.55095e-165	-3.27631e-163	4.88275e-163	-1.45019e-162	2.51498e-163	7.36374e-163	1.17407e-162	4.36691e-163	7.0744e-163	-3.73356e-163	-6.88211e-163	2.41677e-163	-1.07035e-162	5.4663e-163	4.90174e-163	-2.22692e-163	1.92553e-163	2.79755e-163	-3.16042e-163	-6.26156e-163	0
1.31762e-163	-4.27978e-163	3.00836e-163	7.04646e-163	8.00673e-163	-5.49887e-163	-1.57289e-163	-4.10557e-164	-1.75206e-163	-7.71569e-163	4.55095e-165	-3.27631e-163	4.88275e-163	-1.45019e-162	2.51498e-163	7.36374e-163	1.17407e-162	4.36691e-163	7.0744e-163	-3.73356e-163	-6.88211e-163	2.41677e-163	-1.07035e-162	5.4663e-163	4.90174e-163	-2.22692e-163	1.92553e-163	2.79755e-163	-3.16042e-163	-6.26156e-163	0
1.31762e-163	-4.27978e-163	3.00836e-163	7.04646e-163	8.00673e-163	-5.49887e-163	-1.57289e-163	-4.10557e-164	-1.75206e-163	-7.71569e-163	4.55095e-165	-3.27631e-163	4.88275e-163	-1.45019e-162	2.51498e-163	7.36374e-163	1.17407e-162	4.36691e-163	7.0744e-163	-3.73356e-163	-6.88211e-163	2.41677e-163	-1.07035e-162	5.4663e-163	4.90174e-163	-2.22692e-163	1.92553e-163	2.79755e-163	-3.16042e-163	-6.26156e-163	0
1.31762e-163	-4.27978e-163	3.00836e-163	7.04646e-163	8.00673e-163	-5.49887e-163	-1.57289e-163	-4.10557e-164	-1.75206e-163	-7.71569e-163	4.55095e-165	-3.27631e-163	4.88275e-163	-1.45019e-162	2.51498e-163	7.36374e-163	1.17407e-162	4.36691e-163	7.0744e-163	-3.73356e-163	-6.88211e-163	2.41677e-163	-1.07035e-162	5.4663e-163	4.90174e-163	-2.22692e-163	1.92553e-163	2.79755e-163	-3.16042e-163	-6.26156e-163	0
1.31762e-163	-4.27978e-163	3.00836e-163	7.04646e-163	8.00673e-163	-5.49887e-163	-1.57289e-163	-4.10557e-164	-1.75206e-163	-7.71569e-163	4.55095e-165	-3.27631e-163	4.88275e-163	-1.45019e-162	2.51498e-163	7.36374e-163	1.17407e-162	4.36691e-163	7.0744e-163	-3.73356e-163	-6.88211e-163	2.41677e-163	-1.07035e-162	5.4663e-163	4.90174e-163	-2.22692e-163	1.92553e-163	2.79755e-163	-3.16042e-163	-6.26156e-163	0
1.31762e-163	-4.27978e-163	3.00836e-163	7.04646e-163	8.00673e-163	-5.49887e-163	-1.57289e-163	-4.10557e-164	-1.75206e-163	-7.71569e-163	4.55095e-165	-3.27631e-163	4.88275e-163	-1.45019e-162	2.51498e-163	7.36374e-163	1.17407e-162	4.36691e-163	7.0744e-163	-3.73356e-163	-6.88211e-163	2.41677e-163	-1.07035e-162	5.4663e-163	4.90174e-163	-2.22692e-163	1.92553e-163	2.79755e-163	-3.16042e-163	-6.26156e-163	0
1.31762e-163	-4.27978e-163	3.00836e-163	7.04646e-163	8.00673e-163	-5.49887e-163	-1.57289e-163	-4.10557e-164	-1.75206e-163	-7.71569e-163	4.55095e-165	-3.27631e-163	4.88275e-163	-1.45019e-162	2.51498e-163	7.36374e-163	1.17407e-162	4.36691e-163	7.0744e-163	-3.73356e-163	-6.88211e-163	2.41677e-163	-1.07035e-162	5.4663e-163	4.90174e-163	-2.22692e-163	1.92553e-163	2.79755e-163	-3.16042e-163	-6.26156e-163	0
1.31762e-163	-4.27978e-163	3.00836e-163	7.04646e-163	8.00673e-163	-5.49887e-163	-1.57289e-163	-4.10557e-164	-1.75206e-163	-7.71569e-163	4.55095e-165	-3.27631e-163	4.88275e-163	-1.45019e-162	2.51498e-163	7.36374e-163	1.17407e-162	4.36691e-163	7.0744e-163	-3.73356e-163	-6.88211e-163	2.41677e-163	-1.07035e-162	5.4663e-163	4.90174e-163	-2.22692e-163	1.92553e-163	2.79755e-163	-3.16042e-163	-6.26156e-163	0
1.31762e-163	-4.27978e-163	3.00836e-163	7.04646e-163	8.00673e-163	-5.49887e-163	-1.57289e-163	-4.10557e-164	-1.75206e-163	-7.71569e-163	4.55095e-165	-3.27631e-163	4.88275e-163	-1.45019e-162	2.51498e-163	7.36374e-163	1.17407e-162	4.36691e-163	7.0744e-163	-3.73356e-163	-6.88211e-163	2.41677e-163	-1.07035e-162	5.4663e-163	4.90174e-163	-2.22692e-163	1.92553e-163	2.79755e-163	-3.16042e-163	-6.26156e-163	0
1.31762e-163	-4.27978e-163	3.00836e-163	7.04646e-163	8.00673e-163	-5.49887e-163	-1.57289e-163	-4.10557e-164	-1.75206e-163	-7.71569e-163	4.55095e-165	-3.27631e-163	4.88275e-163	-1.45019e-162	2.51498e-163	7.36374e-163	1.17407e-162	4.36691e-163	7.0744e-163	-3.73356e-163	-6.88211e-163	2.41677e-163	-1.07035e-162	5.4663e-163	4.90174e-163	-2.22692e-163	1.92553e-163	2.79755e-163	-3.16042e-163	-6.26156e-163	0
1.31762e-163	-4.27978e-163	3.00836e-163	7.04646e-163	8.00673e-163	-5.49887e-163	-1.57289e-163	-4.10557e-164	-1.75206e-163	-7.71569e-163	4.55095e-165	-3.27631e-163	4.88275e-163	-1.45019e-162	2.51498e-163	7.36374e-163	1.17407e-162	4.36691e-163	7.0744e-163	-3.73356e-163	-6.88211e-163	2.41677e-163	-1.07035e-162	5.4663e-163	4.90174e-163	-2.22692e-163	1.92553e-163	2.79755e-163	-3.16042e-163	-6.26156e-163	0
1.31762e-163	-4.27978e-163	3.00836e-163	7.04646e-163	8.00673e-163	-5.49887e-163	-1.57289e-163	-4.10557e-164	-1.75206e-163	-7.71569e-163	4.55095e-165	-3.27631e-163	4.88275e-163	-1.45019e-162	2.51498e-163	7.36374e-163	1.17407e-162	4.36691e-163	7.0744e-163	-3.73356e-163	-6.88211e-163	2.41677e-163	-1.07035e-162	5.4663e-163	4.90174e-163	-2.22692e-163	1.92553e-163	2.79755e-163	-3.16042e-163	-6.26156e-163	0
1.31762e-163	-4.27978e-163	3.00836e-163	7.04646e-163	8.00673e-163	-5.49887e-163	-1.57289e-163	-4.10557e-164	-1.75206e-163	-7.71569e-163	4.55095e-165	-3.27631e-163	4.88275e-163	-1.45019e-162	2.51498e-163	7.36374e-163	1.17407e-162	4.36691e-163	7.0744e-163	-3.73356e-163	-6.88211e-163	2.41677e-163	-1.07035e-162	5.4663e-163	4.90174e-163	-2.22692e-163	1.92553e-163	2.79755e-163	-3.16042e-163	-6.26156e-163	0
1.31762e-163	-4.27978e-163	3.00836e-163	7.04646e-163	8.00673e-163	-5.49887e-163	-1.57289e-163	-4.10557e-164	-1.75206e-163	-7.71569e-163	4.55095e-165	-3.27631e-163	4.88275e-163	-1.45019e-162	2.51498e-163	7.36374e-163	1.17407e-162	4.36691e-163	7.0744e-163	-3.73356e-163	-6.88211e-163	2.41677e-163	-1.07035e-162	5.4663e-163	4.90174e-163	-2.22692e-163	1.92553e-163	2.79755e-163	-3.16042e-163	-6.26156e-163	0
1.31762e-163	-4.27978e-163	3.00836e-163	7.04646e-163	8.00673e-163	-5.49887e-163	-1.57289e-163	-4.10557e-164	-1.75206e-163	-7.71569e-163	4.55095e-165	-3.27631e-163	4.88275e-163	-1.45019e-162	2.51498e-163	7.36374e-163	1.17407e-162	4.36691e-163	7.0744e-163	-3.73356e-163	-6.88211e-163	2.41677e-163	-1.07035e-162	5.4663e-163	4.90174e-163	-2.22692e-163	1.92553e-163	2.79755e-163	-3.16042e-163	-6.26156e-163	0
1.31762e-163	-4.27978e-163	3.00836e-163	7.04646e-163	8.00673e-163	-5.49887e-163	-1.57289e-163	-4.10557e-164	-1.75206e-163	-7.71569e-163	4.55095e-165	-3.27631e-163	4.88275e-163	-1.45019e-162	2.51498e-163	7.36374e-163	1.17407e-162	4.36691e-163	7.0744e-163	-3.73356e-163	-6.88211e-163	2.41677e-163	-1.07035e-162	5.4663e-163	4.90174e-163	-2.22692e-163	1.92553e-163	2.79755e-163	-3.16042e-163	-6.26156e-163	0
1.31762e-163	-4.27978e-163	3.00836e-163	7.04646e-163	8.00673e-163	-5.49887e-163	-1.57289e-163	-4.10557e-164	-1.75206e-163	-7.71569e-163	4.55095e-165	-3.27631e-163	4.88275e-163	-1.45019e-162	2.51498e-163	7.36374e-163	1.17407e-162	4.36691e-163	7.0744e-163	-3.73356e-163	-6.88211e-163	2.41677e-163	-1.07035e-162	5.4663e-163	4.90174e-163	-2.22692e-163	1.92553e-163	2.79755e-163	-3.16042e-163	-6.26156e-163	0
1.31762e-163	-4.27978e-163	3.00836e-163	7.04646e-163	8.00673e-163	-5.49887e-163	-1.57289e-163	-4.10557e-164	-1.75206e-163	-7.71569e-163	4.55095e-165	-3.27631e-163	4.88275e-163	-1.45019e-162	2.51498e-163	7.36374e-163	1.17407e-162	4.36691e-163	7.0744e-163	-3.73356e-163	-6.88211e-163	2.41677e-163	-1.07035e-162	5.4663e-163	4.90174e-163	-2.22692e-163	1.92553e-163	2.79755e-163	-3.16042e-163	-6.26156e-163	0
1.31762e-163	-4.27978e-163	3.00836e-163	7.04646e-163	8.00673e-163	-5.49887e-163	-1.57289e-163	-4.10557e-164	-1.75206e-163	-7.71569e-163	4.55095e-165	-3.27631e-163	4.88275e-163	-1.45019e-162	2.51498e-163	7.36374e-163	1.17407e-162	4.36691e-163	7.0744e-163	-3.73356e-163	-6.88211e-163	2.41677e-163	-1.07035e-162	5.4663e-163	4.90174e-163	-2.22692e-163	1.92553e-163	2.79755e-163	-3.16042e-163	-6.26156e-163	0
1.31762e-163	-4.27978e-163	3.00836e-163	7.04646e-163	8.00673e-163	-5.49887e-163	-1.57289e-163	-4.10557e-164	-1.75206e-163	-7.71569e-163	4.55095e-165	-3.27631e-163	4.88275e-163	-1.45019e-162	2.51498e-163	7.36374e-163	1.17407e-162	4.36691e-163	7.0744e-163	-3.73356e-163	-6.88211e-163	2.41677e-163	-1.07035e-162	5.4663e-163	4.90174e-163	-2.22692e-163	1.92553e-163	2.79755e-163	-3.16042e-163	-6.26156e-163	0
1.31762e-163	-4.27978e-163	3.00836e-163	7.04646e-163	8.00673e-163	-5.49887e-163	-1.57289e-163	-4.10557e-164	-1.75206e-163	-7.71569e-163	4.55095e-165	-3.27631e-163	4.88275e-163	-1.45019e-162	2.51498e-163	7.36374e-163	1.17407e-162	4.36691e-163	7.0744e-163	-3.73356e-163	-6.88211e-163	2.41677e-163	-1.07035e-162	5.4663e-163	4.90174e-163	-2.22692e-163	1.92553e-163	2.79755e-163	-3.16042e-163	-6.26156e-163	0
1.31762e-163	-4.27978e-163	3.00836e-163	7.04646e-163	8.00673e-163	-5.49887e-163	-1.57289e-163	-4.10557e-164	-1.75206e-163	-7.71569e-163	4.55095e-165	-3.27631e-163	4.88275e-163	-1.45019e-162	2.51498e-163	7.36374e-163	1.17407e-162	4.36691e-163	7.0744e-163	-3.73356e-163	-6.88211e-163	2.41677e-163	-1.07035e-162	5.4663e-163	4.90174e-163	-2.22692e-163	1.92553e-163	2.79755e-163	-3.16042e-163	-6.26156e-163	0
1.31762e-163	-4.27978e-163	3.00836e-163	7.04646e-163	8.00673e-163	-5.49887e-163	-1.57289e-163	-4.10557e-164	-1.75206e-163	-7.71569e-163	4.55095e-165	-3.27631e-163	4.88275e-163	-1.45019e-162	2.51498e-163	7.36374e-163	1.17407e-162	4.36691e-163	7.0744e-163	-3.73356e-163	-6.88211e-163	2.41677e-163	-1.07035e-162	5.4663e-163	4.90174e-163	-2.22692e-163	1.92553e-163	2.79755e-163	-3.16042e-163	-6.26156e-163	0
1.31762e-163	-4.27978e-163	3.00836e-163	7.04646e-163	8.00673e-163	-5.49887e-163	-1.57289e-163	-4.10557e-164	-1.75206e-163	-7.71569e-163	4.55095e-165	-3.27631e-163	4.88275e-163	-1.45019e-162	2.51498e-163	7.36374e-163	1.17407e-162	4.36691e-163	7.0744e-163	-3.73356e-163	-6.88211e-163	2.41677e-163	-1.07035e-162	5.4663e-163	4.90174e-163	-2.22692e-163	1.92553e-163	2.79755e-163	-3.16042e-163	-6.26156e-163	0
1.31762e-163	-4.27978e-163	3.00836e-163	7.04646e-163	8.00673e-163	-5.49887e-163	-1.57289e-163	-4.10557e-164	-1.75206e-163	-7.71569e-163	4.55095e-165	-3.27631e-163	4.88275e-163	-1.45019e-162	2.51498e-163	7.36374e-163	1.17407e-162	4.36691e-163	7.0744e-163	-3.73356e-163	-6.88211e-163	2.41677e-163	-1.07035e-162	5.4663e-163	4.90174e-163	-2.22692e-163	1.92553e-163	2.79755e-163	-3.16042e-163	-6.26156e-163	0
1.31762e-163	-4.27978e-163	3.00836e-163	7.04646e-163	8.00673e-163	-5.49887e-163	-1.57289e-163	-4.10557e-164	-1.75206e-163	-7.71569e-163	4.55095e-165	-3.27631e-163	4.88275e-163	-1.45019e-162	2.51498e-163	7.36374e-163	1.17407e-162	4.36691e-163	7.0744e-163	-3.73356e-163	-6.88211e-163	2.41677e-163	-1.07035e-162	5.4663e-163	4.90174e-163	-2.22692e-163	1.92553e-163	2.79755e-163	-3.16042e-163	-6.26156e-163	0
1.31762e-163	-4.27978e-163	3.00836e-163	7.04646e-163	8.00673e-163	-5.49887e-163	-1.57289e-163	-4.10557e-164	-1.75206e-163	-7.71569e-163	4.55095e-165	-3.27631e-163	4.88275e-163	-1.45019e-162	2.51498e-163	7.36374e-163	1.17407e-162	4.36691e-163	7.0744e-163	-3.73356e-163	-6.88211e-163	2.41677e-163	-1.07035e-162	5.4663e-163	4.90174e-163	-2.22692e-163	1.92553e-163	2.79755e-163	-3.16042e-163	-6.26156e-163	0
1.31762e-163	-4.27978e-163	3.00836e-163	7.04646e-163	8.00673e-163	-5.49887e-163	-1.57289e-163	-4.10557e-164	-1.75206e-163	-7.71569e-163	4.55095e-165	-3.27631e-163	4.88275e-163	-1.45019e-162	2.51498e-163	7.36374e-163	1.17407e-162	4.36691e-163	7.0744e-163	-3.73356e-163	-6.88211e-163	2.41677e-163	-1.07035e-162	5.4663e-163	4.90174e-163	-2.22692e-163	1.92553e-163	2.79755e-163	-3.16042e-163	-6.26156e-163	0
1.31762e-163	-4.27978e-163	3.00836e-163	7.04646e-163	8.00673e-163	-5.49887e-163	-1.57289e-163	-4.10557e-164	-1.75206e-163	-7.71569e-163	4.55095e-165	-3.27631e-163	4.88275e-163	-1.45019e-162	2.51498e-163	7.36374e-163	1.17407e-162	4.36691e-163	7.0744e-163	-3.73356e-163	-6.88211e-163	2.41677e-163	-1.07035e-162	5.4663e-163	4.90174e-163	-2.22692e-163	1.92553e-163	2.79755e-163	-3.16042e-163	-6.26156e-163	0
1.31762e-163	-4.27978e-163	3.00836e-163	7.04646e-163	8.00673e-163	-5.49887e-163	-1.57289e-163	-4.10557e-164	-1.75206e-163	-7.71569e-163	4.55095e-165	-3.27631e-163	4.88275e-163	-1.45019e-162	2.51498e-163	7.36374e-163	1.17407e-162	4.36691e-163	7.0744e-163	-3.73356e-163	-6.88211e-163	2.41677e-163	-1.07035e-162	5.4663e-163	4.90174e-163	-2.22692e-163	1.92553e-163	2.79755e-163	-3.16042e-163	-6.26156e-163	0
1.31762e-163	-4.27978e-163	3.00836e-163	7.04646e-163	8.00673e-163	-5.49887e-163	-1.57289e-163	-4.10557e-164	-1.75206e-163	-7.71569e-163	4.55095e-165	-3.27631e-163	4.88275e-163	-1.45019e-162	2.51498e-163	7.36374e-163	1.17407e-162	4.36691e-163	7.0744e-163	-3.73356e-163	-6.88211e-163	2.41677e-163	-1.07035e-162	5.4663e-163	4.90174e-163	-2.22692e-163	1.92553e-163	2.79755e-163	-3.16042e-163	-6.26156e-163	0
1.31762e-163	-4.27978e-163	3.00836e-163	7.04646e-163	8.00673e-163	-5.49887e-163	-1.57289e-163	-4.10557e-164	-1.75206e-163	-7.71569e-163	4.55095e-165	-3.27631e-163	4.88275e-163	-1.45019e-162	2.51498e-163	7.36374e-163	1.17407e-162	4.36691e-163	7.0744e-163	-3.73356e-163	-6.88211e-163	2.41677e-163	-1.07035e-162	5.4663e-163	4.90174e-163	-2.22692e-163	1.92553e-163	2.79755e-163	-3.16042e-163	-6.26156e-163	0
1.31762e-163	-4.27978e-163	3.00836e-163	7.04646e-163	8.00673e-163	-5.49887e-163	-1.57289e-163	-4.10557e-164	-1.75206e-163	-7.71569e-163	4.55095e-165	-3.27631e-163	4.88275e-163	-1.45019e-162	2.51498e-163	7.36374e-163	1.17407e-162	4.36691e-163	7.0744e-163	-3.73356e-163	-6.88211e-163	2.41677e-163	-1.07035e-162	5.4663e-163	4.90174e-163	-2.22692e-163	1.92553e-163	2.79755e-163	-3.16042e-163	-6.26156e-163	0
1.31762e-163	-4.27978e-163	3.00836e-163	7.04646e-163	8.00673e-163	-5.49887e-163	-1.57289e-163	-4.10557e-164	-1.75206e-163	-7.71569e-163	4.55095e-165	-3.27631e-163	4.88275e-163	-1.45019e-162	2.51498e-163	7.36374e-163	1.17407e-162	4.36691e-163	7.0744e-163	-3.73356e-163	-6.88211e-163	2.41677e-163	-1.07035e-162	5.4663e-163	4.90174e-163	-2.22692e-163	1.92553e-163	2.79755e-163	-3.16042e-163	-6.26156e-163	0
1.31762e-163	-4.27978e-163	3.00836e-163	7.04646e-163	8.00673e-163	-5.49887e-163	-1.57289e-163	-4.10557e-164	-1.75206e-163	-7.71569e-163	4.55095e-165	-3.27631e-163	4.88275e-163	-1.45019e-162	2.51498e-163	7.36374e-163	1.17407e-162	4.36691e-163	7.0744e-163	-3.73356e-163	-6.88211e-163	2.41677e-163	-1.07035e-162	5.4663e-163	4.90174e-163	-2.22692e-163	1.92553e-163	2.79755e-163	-3.16042e-163	-6.26156e-163	0
1.31762e-163	-4.27978e-163	3.00836e-163	7.04646e-163	8.00673e-163	-5.49887e-163	-1.57289e-163	-4.10557e-164	-1.75206e-163	-7.71569e-163	4.55095e-165	-3.27631e-163	4.88275e-163	-1.45019e-162	2.51498e-163	7.36374e-163	1.17407e-162	4.36691e-163	7.0744e-163	-3.73356e-163	-6.88211e-163	2.41677e-163	-1.07035e-162	5.4663e-163	4.90174e-163	-2.22692e-163	1.92553e-163	2.79755e-163	-3.16042e-163	-6.26156e-163	0
1.31762e-163	-4.27978e-163	3.00836e-163	7.04646e-163	8.00673e-163	-5.49887e-163	-1.57289e-163	-4.10557e-164	-1.75206e-163	-7.71569e-163	4.55095e-165	-3.27631e-163	4.88275e-163	-1.45019e-162	2.51498e-163	7.36374e-163	1.17407e-162	4.36691e-163	7.0744e-163	-3.73356e-163	-6.88211e-163	2.41677e-163	-1.07035e-162	5.4663e-163	4.90174e-163	-2.22692e-163	1.92553e-163	2.79755e-163	-3.16042e-163	-6.26156e-163	0
1.31762e-163	-4.27978e-163	3.00836e-163	7.04646e-163	8.00673e-163	-5.49887e-163	-1.57289e-163	-4.10557e-164	-1.75206e-163	-7.71569e-163	4.55095e-165	-3.27631e-163	4.88275e-163	-1.45019e-162	2.51498e-163	7.36374e-163	1.17407e-162	4.36691e-163	7.0744e-163	-3.73356e-163	-6.88211e-163	2.41677e-163	-1.07035e-162	5.4663e-163	4.90174e-163	-2.22692e-163	1.92553e-163	2.79755e-163	-3.16042e-163	-6.26156e-163	0
1.31762e-163	-4.27978e-163	3.00836e-163	7.04646e-163	8.00673e-163	-5.49887e-163	-1.57289e-163	-4.10557e-164	-1.75206e-163	-7.71569e-163	4.55095e-165	-3.27631e-163	4.88275e-163	-1.45019e-162	2.51498e-163	7.36374e-163	1.17407e-162	4.36691e-163	7.0744e-163	-3.73356e-163	-6.88211e-163	2.41677e-163	-1.07035e-162	5.4663e-163	4.90174e-163	-2.22692e-163	1.92553e-163	2.79755e-163	-3.16042e-163	-6.26156e-163	0
1.31762e-163	-4.27978e-163	3.00836e-163	7.04646e-163	8.00673e-163	-5.49887e-163	-1.57289e-163	-4.10557e-164	-1.75206e-163	-7.71569e-163	4.55095e-165	-3.27631e-163	4.88275e-163	-1.45019e-162	2.51498e-163	7.36374e-163	1.17407e-162	4.36691e-163	7.0744e-163	-3.73356e-163	-6.88211e-163	2.41677e-163	-1.07035e-162	5.4663e-163	4.90174e-163	-2.22692e-163	1.92553e-163	2.79755e-163	-3.16042e-163	-6.26156e-163	0
1.31762e-163	-4.27978e-163	3.00836e-163	7.04646e-163	8.00673e-163	-5.49887e-163	-1.57289e-163	-4.10557e-164	-1.75206e-163	-7.71569e-163	4.55095e-165	-3.27631e-163	4.88275e-163	-1.45019e-162	2.51498e-163	7.36374e-163	1.17407e-162	4.36691e-163	7.0744e-163	-3.73356e-163	-6.88211e-163	2.41677e-163	-1.07035e-162	5.4663e-163	4.90174e-163	-2.22692e-163	1.92553e-163	2.79755e-163	-3.16042e-163	-6.26156e-163	0
1.31762e-163	-4.27978e-163	3.00836e-163	7.04646e-163	8.00673e-163	-5.49887e-163	-1.57289e-163	-4.10557e-164	-1.75206e-163	-7.71569e-163	4.55095e-165	-3.27631e-163	4.88275e-163	-1.45019e-162	2.51498e-163	7.36374e-163	1.17407e-162	4.36691e-163	7.0744e-163	-3.73356e-163	-6.88211e-163	2.41677e-163	-1.07035e-162	5.4663e-163	4.90174e-163	-2.22692e-163	1.92553e-163	2.79755e-163	-3.16042e-163	-6.26156e-163	0
1.31762e-163	-4.27978e-163	3.00836e-163	7.04646e-163	8.00673e-163	-5.49887e-163	-1.57289e-163	-4.10557e-164	-1.75206e-163	-7.71569e-163	4.55095e-165	-3.27631e-163	4.88275e-163	-1.45019e-162	2.51498e-163	7.36374e-163	1.17407e-162	4.36691e-163	7.0744e-163	-3.73356e-163	-6.88211e-163	2.41677e-163	-1.07035e-162	5.4663e-163	4.90174e-163	-2.22692e-163	1.92553e-163	2.79755e-163	-3.16042e-163	-6.26156e-163	0
1.31762e-163	-4.27978e-163	3.00836e-163	7.04646e-163	8.00673e-163	-5.49887e-163	-1.57289e-163	-4.10557e-164	-1.75206e-163	-7.71569e-163	4.55095e-165	-3.27631e-163	4.88275e-163	-1.45019e-162	2.51498e-163	7.36374e-163	1.17407e-162	4.36691e-163	7.0744e-163	-3.73356e-163	-6.88211e-163	2.41677e-163	-1.07035e-162	5.4663e-163	4.90174e-163	-2.22692e-163	1.92553e-163	2.79755e-163	-3.16042e-163	-6.26156e-163	0
1.31762e-163	-4.27978e-163	3.00836e-163	7.04646e-163	8.00673e-163	-5.49887e-163	-1.57289e-163	-4.10557e-164	-1.75206e-163	-7.71569e-163	4.55095e-165	-3.27631e-163	4.88275e-163	-1.45019e-162	2.51498e-163	7.36374e-163	1.17407e-162	4.36691e-163	7.0744e-163	-3.73356e-163	-6.88211e-163	2.41677e-163	-1.07035e-162	5.4663e-163	4.90174e-163	-2.22692e-163	1.92553e-163	2.79755e-163	-3.16042e-163	-6.26156e-163	0
1.31762e-163	-4.27978e-163	3.00836e-163	7.04646e-163	8.00673e-163	-5.49887e-163	-1.57289e-163	-4.10557e-164	-1.75206e-163	-7.71569e-163	4.55095e-165	-3.27631e-163	4.88275e-163	-1.45019e-162	2.51498e-163	7.36374e-163	1.17407e-162	4.36691e-163	7.0744e-163	-3.73356e-163	-6.88211e-163	2.41677e-163	-1.07035e-162	5.4663e-163	4.90174e-163	-2.22692e-163	1.92553e-163	2.79755e-163	-3.16042e-163	-6.26156e-163	0
1.31762e-163	-4.27978e-163	3.00836e-163	7.04646e-163	8.00673e-163	-5.49887e-163	-1.57289e-163	-4.10557e-164	-1.75206e-163	-7.71569e-163	4.55095e-165	-3.27631e-163	4.88275e-163	-1.45019e-162	2.51498e-163	7.36374e-163	1.17407e-162	4.36691e-163	7.0744e-163	-3.73356e-163	-6.88211e-163	2.41677e-163	-1.07035e-162	5.4663e-163	4.90174e-163	-2.22692e-163	1.92553e-163	2.79755e-163	-3.16042e-163	-6.26156e-163	0
1.31762e-163	-4.27978e-163	3.00836e-163	7.04646e-163	8.00673e-163	-5.49887e-163	-1.57289e-163	-4.10557e-164	-1.75206e-163	-7.71569e-163	4.55095e-165	-3.27631e-163	4.88275e-163	-1.45019e-162	2.51498e-163	7.36374e-163	1.17407e-162	4.36691e-163	7.0744e-163	-3.73356e-163	-6.88211e-163	2.41677e-163	-1.07035e-162	5.4663e-163	4.90174e-163	-2.22692e-163	1.92553e-163	2.79755e-163	-3.16042e-163	-6.26156e-163	0
1.31762e-163	-4.27978e-163	3.00836e-163	7.04646e-163	8.00673e-163	-5.49887e-163	-1.57289e-163	-4.10557e-164	-1.75206e-163	-7.71569e-163	4.55095e-165	-3.27631e-163	4.88275e-163	-1.45019e-162	2.51498e-163	7.36374e-163	1.17407e-162	4.36691e-163	7.0744e-163	-3.73356e-163	-6.88211e-163	2.41677e-163	-1.07035e-162	5.4663e-163	4.90174e-163	-2.22692e-163	1.92553e-163	2.79755e-163	-3.16042e-163	-6.26156e-163	0
1.31762e-163	-4.27978e-163	3.00836e-163	7.04646e-163	8.00673e-163	-5.49887e-163	-1.57289e-163	-4.10557e-164	-1.75206e-163	-7.71569e-163	4.55095e-165	-3.27631e-163	4.88275e-163	-1.45019e-162	2.51498e-163	7.36374e-163	1.17407e-162	4.36691e-163	7.0744e-163	-3.73356e-163	-6.88211e-163	2.41677e-163	-1.07035e-162	5.4663e-163	4.90174e-163	-2.22692e-163	1.92553e-163	2.79755e-163	-3.16042e-163	-6.26156e-163	0
1.31762e-163	-4.27978e-163	3.00836e-163	7.04646e-163	8.00673e-163	-5.49887e-163	-1.57289e-163	-4.10557e-164	-1.75206e-163	-7.71569e-163	4.55095e-165	-3.27631e-163	4.88275e-163	-1.45019e-162	2.51498e-163	7.36374e-163	1.17407e-162	4.36691e-163	7.0744e-163	-3.73356e-163	-6.88211e-163	2.41677e-163	-1.07035e-162	5.4663e-163	4.90174e-163	-2.22692e-163	1.92553e-163	2.79755e-163	-3.16042e-163	-6.26156e-163	0
1.31762e-163	-4.27978e-163	3.00836e-163	7.04646e-163	8.00673e-163	-5.49887e-163	-1.57289e-163	-4.10557e-164	-1.75206e-163	-7.71569e-163	4.55095e-165	-3.27631e-163	4.88275e-163	-1.45019e-162	2.51498e-163	7.36374e-163	1.17407e-162	4.36691e-163	7.0744e-163	-3.73356e-163	-6.88211e-163	2.41677e-163	-1.07035e-162	5.4663e-163	4.90174e-163	-2.22692e-163	1.92553e-163	2.79755e-163	-3.16042e-163	-6.26156e-163	0
1.31762e-163	-4.27978e-163	3.00836e-163	7.04646e-163	8.00673e-163	-5.49887e-163	-1.57289e-163	-4.10557e-164	-1.75206e-163	-7.71569e-163	4.55095e-165	-3.27631e-163	4.88275e-163	-1.45019e-162	2.51498e-163	7.36374e-163	1.17407e-162	4.36691e-163	7.0744e-163	-3.73356e-163	-6.88211e-163	2.41677e-163	-1.07035e-162	5.4663e-163	4.90174e-163	-2.22692e-163	1.92553e-163	2.79755e-163	-3.16042e-163	-6.26156e-163	0
1.31762e-163	-4.27978e-163	3.00836e-163	7.04646e-163	8.00673e-163	-5.49887e-163	-1.57289e-163	-4.10557e-164	-1.75206e-163	-7.71569e-163	4.55095e-165	-3.27631e-163	4.88275e-163	-1.45019e-162	2.51498e-163	7.36374e-163	1.17407e-162	4.36691e-163	7.0744e-163	-3.73356e-163	-6.88211e-163	2.41677e-163	-1.07035e-162	5.4663e-163	4.90174e-163	-2.22692e-163	1.92553e-163	2.79755e-163	-3.16042e-163	-6.26156e-163	0
1.31762e-163	-4.27978e-163	3.00836e-163	7.04646e-163	8.00673e-163	-5.49887e-163	-1.57289e-163	-4.10557e-164	-1.75206e-163	-7.71569e-163	4.55095e-165	-3.27631e-163	4.88275e-163	-1.45019e-162	2.51498e-163	7.36374e-163	1.17407e-162	4.36691e-163	7.0744e-163	-3.73356e-163	-6.88211e-163	2.41677e-163	-1.07035e-162	5.4663e-163	4.90174e-163	-2.22692e-163	1.92553e-163	2.79755e-163	-3.16042e-163	-6.26156e-163	0
1.31762e-163	-4.27978e-163	3.00836e-163	7.04646e-163	8.00673e-163	-5.49887e-163	-1.57289e-163	-4.10557e-164	-1.75206e-163	-7.71569e-163	4.55095e-165	-3.27631e-163	4.88275e-163	-1.45019e-162	2.51498e-163	7.36374e-163	1.17407e-162	4.36691e-163	7.0744e-163	-3.73356e-163	-6.88211e-163	2.41677e-163	-1.07035e-162	5.4663e-163	4.90174e-163	-2.22692e-163	1.92553e-163	2.79755e-163	-3.16042e-163	-6.26156e-163	0
1.31762e-163	-4.27978e-163	3.00836e-163	7.04646e-163	8.00673e-163	-5.49887e-163	-1.57289e-163	-4.10557e-164	-1.75206e-163	-7.71569e-163	4.55095e-165	-3.27631e-163	4.88275e-163	-1.45019e-162	2.51498e-163	7.36374e-163	1.17407e-162	4.36691e-163	7.0744e-163	-3.73356e-163	-6.88211e-163	2.41677e-163	-1.07035e-162	5.4663e-163	4.90174e-163	-2.22692e-163	1.92553e-163	2.79755e-163	-3.16042e-163	-6.26156e-163	0
1.31762e-163	-4.27978e-163	3.00836e-163	7.04646e-163	8.00673e-163	-5.49887e-163	-1.57289e-163	-4.10557e-164	-1.75206e-163	-7.71569e-163	4.55095e-165	-3.27631e-163	4.88275e-163	-1.45019e-162	2.51498e-163	7.36374e-163	1.17407e-162	4.36691e-163	7.0744e-163	-3.73356e-163	-6.88211e-163	2.41677e-163	-1.07035e-162	5.4663e-163	4.90174e-163	-2.22692e-163	1.92553e-163	2.79755e-163	-3.16042e-163	-6.26156e-163	0
1.31762e-163	-4.27978e-163	3.00836e-163	7.04646e-163	8.00673e-163	-5.49887e-163	-1.57289e-163	-4.10557e-164	-1.75206e-163	-7.71569e-163	4.55095e-165	-3.27631e-163	4.88275e-163	-1.45019e-162	2.51498e-163	7.36374e-163	1.17407e-162	4.36691e-163	7.0744e-163	-3.73356e-163	-6.88211e-163	2.41677e-163	-1.07035e-162	5.4663e-163	4.90174e-163	-2.22692e-163	1.92553e-163	2.79755e-163	-3.16042e-163	-6.26156e-163	0
1.31762e-163	-4.27978e-163	3.00836e-163	7.04646e-163	8.00673e-163	-5.49887e-163	-1.57289e-163	-4.10557e-164	-1.75206e-163	-7.71569e-163	4.55095e-165	-3.27631e-163	4.88275e-163	-1.45019e-162	2.51498e-163	7.36374e-163	1.17407e-162	4.36691e-163	7.0744e-163	-3.73356e-163	-6.88211e-163	2.41677e-163	-1.07035e-162	5.4663e-163	4.90174e-163	-2.22692e-163	1.92553e-163	2.79755e-163	-3.16042e-163	-6.26156e-163	0
1.31762e-163	-4.27978e-163	3.00836e-163	7.04646e-163	8.00673e-163	-5.49887e-163	-1.57289e-163	-4.10557e-164	-1.75206e-163	-7.71569e-163	4.55095e-165	-3.27631e-163	4.88275e-163	-1.45019e-162	2.51498e-163	7.36374e-163	1.17407e-162	4.36691e-163	7.0744e-163	-3.73356e-163	-6.88211e-163	2.41677e-163	-1.07035e-162	5.4663e-163	4.90174e-163	-2.22692e-163	1.92553e-163	2.79755e-163	-3.16042e-163	-6.26156e-163	0
1.31762e-163	-4.27978e-163	3.00836e-163	7.04646e-163	8.00673e-163	-5.49887e-163	-1.57289e-163	-4.10557e-164	-1.75206e-163	-7.71569e-163	4.55095e-165	-3.27631e-163	4.88275e-163	-1.45019e-162	2.51498e-163	7.36374e-163	1.17407e-162	4.36691e-163	7.0744e-163	-3.73356e-163	-6.88211e-163	2.41677e-163	-1.07035e-162	5.4663e-163	4.90174e-163	-2.22692e-163	1.92553e-163	2.79755e-163	-3.16042e-163	-6.26156e-163	0
1.31762e-163	-4.27978e-163	3.00836e-163	7.04646e-163	8.00673e-163	-5.49887e-163	-1.57289e-163	-4.10557e-164	-1.75206e-163	-7.71569e-163	4.55095e-165	-3.27631e-163	4.88275e-163	-1.45019e-162	2.51498e-163	7.36374e-163	1.17407e-162	4.36691e-163	7.0744e-163	-3.73356e-163	-6.88211e-163	2.41677e-163	-1.07035e-162	5.4663e-163	4.90174e-163	-2.22692e-163	1.92553e-163	2.79755e-163	-3.16042e-163	-6.26156e-163	0
1.31762e-163	-4.27978e-163	3.00836e-163	7.04646e-163	8.00673e-163	-5.49887e-163	-1.57289e-163	-4.10557e-164	-1.75206e-163	-7.71569e-163	4.55095e-165	-3.27631e-163	4.88275e-163	-1.45019e-162	2.51498e-163	7.36374e-163	1.17407e-162	4.36691e-163	7.0744e-163	-3.73356e-163	-6.88211e-163	2.41677e-163	-1.07035e-162	5.4663e-163	4.90174e-163	-2.22692e-163	1.92553e-163	2.79755e-163	-3.16042e-163	-6.26156e-163	0
1.31762e-163	-4.27978e-163	3.00836e-163	7.04646e-163	8.00673e-163	-5.49887e-163	-1.57289e-163	-4.10557e-164	-1.75206e-163	-7.71569e-163	4.55095e-165	-3.27631e-163	4.88275e-163	-1.45019e-162	2.51498e-163	7.36374e-163	1.17407e-162	4.36691e-163	7.0744e-163	-3.73356e-163	-6.88211e-163	2.41677e-163	-1.07035e-162	5.4663e-163	4.90174e-163	-2.22692e-163	1.92553e-163	2.79755e-163	-3.16042e-163	-6.26156e-163	0
1.31762e-163	-4.27978e-163	3.00836e-163	7.04646e-163	8.00673e-163	-5.49887e-163	-1.57289e-163	-4.10557e-164	-1.75206e-163	-7.71569e-163	4.55095e-165	-3.27631e-163	4.88275e-163	-1.45019e-162	2.51498e-163	7.36374e-163	1.17407e-162	4.36691e-163	7.0744e-163	-3.73356e-163	-6.88211e-163	2.41677e-163	-1.07035e-162	5.4663e-163	4.90174e-163	-2.22692e-163	1.92553e-163	2.79755e-163	-3.16042e-163	-6.26156e-163	0
1.31762e-163	-4.27978e-163	3.00836e-163	7.04646e-163	8.00673e-163	-5.49887e-163	-1.57289e-163	-4.10557e-164	-1.75206e-163	-7.71569e-163	4.55095e-165	-3.27631e-163	4.88275e-163	-1.45019e-162	2.51498e-163	7.36374e-163	1.17407e-162	4.36691e-163	7.0744e-163	-3.73356e-163	-6.88211e-163	2.41677e-163	-1.07035e-162	5.4663e-163	4.90174e-163	-2.22692e-163	1.92553e-163	2.79755e-163	-3.16042e-163	-6.26156e-163	0
1.31762e-163	-4.27978e-163	3.00836e-163	7.04646e-163	8.00673e-163	-5.49887e-163	-1.57289e-163	-4.10557e-164	-1.75206e-163	-7.71569e-163	4.55095e-165	-3.27631e-163	4.88275e-163	-1.45019e-162	2.51498e-163	7.36374e-163	1.17407e-162	4.36691e-163	7.0744e-163	-3.73356e-163	-6.88211e-163	2.41677e-163	-1.07035e-162	5.4663e-163	4.90174e-163	-2.22692e-163	1.92553e-163	2.79755e-163	-3.16042e-163	-6.26156e-163	0
1.31762e-163	-4.27978e-163	3.00836e-163	7.04646e-163	8.00673e-163	-5.49887e-163	-1.57289e-163	-4.10557e-164	-1.75206e-163	-7.71569e-163	4.55095e-165	-3.27631e-163	4.88275e-163	-1.45019e-162	2.51498e-163	7.36374e-163	1.17407e-162	4.36691e-163	7.0744e-163	-3.73356e-163	-6.88211e-163	2.41677e-163	-1.07035e-162	5.4663e-163	4.90174e-163	-2.22692e-163	1.92553e-163	2.79755e-163	-3.16042e-163	-6.26156e-163	0
1.31762e-163	-4.27978e-163	3.00836e-163	7.04646e-163	8.00673e-163	-5.49887e-163	-1.57289e-163	-4.10557e-164	-1.75206e-163	-7.71569e-163	4.55095e-165	-3.27631e-163	4.88275e-163	-1.45019e-162	2.51498e-163	7.36374e-163	1.17407e-162	4.36691e-163	7.0744e-163	-3.73356e-163	-6.88211e-163	2.41677e-163	-1.07035e-162	5.4663e-163	4.90174e-163	-2.22692e-163	1.92553e-163	2.79755e-163	-3.16042e-163	-6.26156e-163	0
1.31762e-163	-4.27978e-163	3.00836e-163	7.04646e-163	8.00673e-163	-5.49887e-163	-1.57289e-163	-4.10557e-164	-1.75206e-163	-7.71569e-163	4.55095e-165	-3.27631e-163	4.88275e-163	-1.45019e-162	2.51498e-163	7.36374e-163	1.17407e-162	4.36691e-163	7.0744e-163	-3.73356e-163	-6.88211e-163	2.41677e-163	-1.07035e-162	5.4663e-163	4.90174e-163	-2.22692e-163	1.92553e-163	2.79755e-163	-3.16042e-163	-6.26156e-163	0
1.31762e-163	-4.27978e-163	3.00836e-163	7.04646e-163	8.00673e-163	-5.49887e-163	-1.57289e-163	-4.10557e-164	-1.75206e-163	-7.71569e-163	4.55095e-165	-3.27631e-163	4.88275e-163	-1.45019e-162	2.51498e-163	7.36374e-163	1.17407e-162	4.36691e-163	7.0744e-163	-3.73356e-163	-6.88211e-163	2.41677e-163	-1.07035e-162	5.4663e-163	4.90174e-163	-2.22692e-163	1.92553e-163	2.79755e-163	-3.16042e-163	-6.26156e-163	0
1.31762e-163	-4.27978e-163	3.00836e-163	7.04646e-163	8.00673e-163	-5.49887e-163	-1.57289e-163	-4.10557e-164	-1.75206e-163	-7.71569e-163	4.55095e-165	-3.27631e-163	4.88275e-163	-1.45019e-162	2.51498e-163	7.36374e-163	1.17407e-162	4.36691e-163	7.0744e-163	-3.73356e-163	-6.88211e-163	2.41677e-163	-1.07035e-162	5.4663e-163	4.90174e-163	-2.22692e-163	1.92553e-163	2.79755e-163	-3.16042e-163	-6.26156e-163	0
1.31762e-163	-4.27978e-163	3.00836e-163	7.04646e-163	8.00673e-163	-5.49887e-163	-1.57289e-163	-4.10557e-164	-1.75206e-163	-7.71569e-163	4.55095e-165	-3.27631e-163	4.88275e-163	-1.45019e-162	2.51498e-163	7.36374e-163	1.17407e-162	4.36691e-163	7.0744e-163	-3.73356e-163	-6.88211e-163	2.41677e-163	-1.07035e-162	5.4663e-163	4.90174e-163	-2.22692e-163	1.92553e-163	2.79755e-163	-3.16042e-163	-6.26156e-163	0
1.31762e-163	-4.27978e-163	3.00836e-163	7.04646e-163	8.00673e-163	-5.49887e-163	-1.57289e-163	-4.10557e-164	-1.75206e-163	-7.71569e-163	4.55095e-165	-3.27631e-163	4.88275e-163	-1.45019e-162	2.51498e-163	7.36374e-163	1.17407e-162	4.36691e-163	7.0744e-163	-3.73356e-163	-6.88211e-163	2.41677e-163	-1.07035e-162	5.4663e-163	4.90174e-163	-2.22692e-163	1.92553e-163	2.79755e-163	-3.16042e-163	-6.26156e-163	0
1.31762e-163	-4.27978e-163	3.00836e-163	7.04646e-163	8.00673e-163	-5.49887e-163	-1.57289e-163	-4.10557e-164	-1.75206e-163	-7.71569e-163	4.55095e-165	-3.27631e-163	4.88275e-163	-1.45019e-162	2.51498e-163	7.36374e-163	1.17407e-162	4.36691e-163	7.0744e-163	-3.73356e-163	-6.88211e-163	2.41677e-163	-1.07035e-162	5.4663e-163	4.90174e-163	-2.22692e-163	1.92553e-163	2.79755e-163	-3.16042e-163	-6.26156e-163	0
1.31762e-163	-4.27978e-163	3.00836e-163	7.04646e-163	8.00673e-163	-5.49887e-163	-1.57289e-163	-4.10557e-164	-1.75206e-163	-7.71569e-163	4.55095e-165	-3.27631e-163	4.88275e-163	-1.45019e-162	2.51498e-163	7.36374e-163	1.17407e-162	4.36691e-163	7.0744e-163	-3.73356e-163	-6.88211e-163	2.41677e-163	-1.07035e-162	5.4663e-163	4.90174e-163	-2.22692e-163	1.92553e-163	2.79755e-163	-3.16042e-163	-6.26156e-163	0
1.31762e-163	-4.27978e-163	3.00836e-163	7.04646e-163	8.00673e-163	-5.49887e-163	-1.57289e-163	-4.10557e-164	-1.75206e-163	-7.71569e-163	4.55095e-165	-3.27631e-163	4.88275e-163	-1.45019e-162	2.51498e-163	7.36374e-163	1.17407e-162	4.36691e-163	7.0744e-163	-3.73356e-163	-6.88211e-163	2.41677e-163	-1.07035e-162	5.4663e-163	4.90174e-163	-2.22692e-163	1.92553e-163	2.79755e-163	-3.16042e-163	-6.26156e-163	0
1.31762e-163	-4.27978e-163	3.00836e-163	7.04646e-163	8.00673e-163	-5.49887e-163	-1.57289e-163	-4.10557e-164	-1.75206e-163	-7.71569e-163	4.55095e-165	-3.27631e-163	4.88275e-163	-1.45019e-162	2.51498e-163	7.36374e-163	1.17407e-162	4.36691e-163	7.0744e-163	-3.73356e-163	-6.88211e-163	2.41677e-163	-1.07035e-162	5.4663e-163	4.90174e-163	-2.22692e-163	1.92553e-163	2.79755e-163	-3.16042e-163	-6.26156e-163	0
1.31762e-163	-4.27978e-163	3.00836e-163	7.04646e-163	8.00673e-163	-5.49887e-163	-1.57289e-163	-4.10557e-164	-1.75206e-163	-7.71569e-163	4.55095e-165	-3.27631e-163	4.88275e-163	-1.45019e-162	2.51498e-163	7.36374e-163	1.17407e-162	4.36691e-163	7.0744e-163	-3.73356e-163	-6.88211e-163	2.41677e-163	-1.07035e-162	5.4663e-163	4.90174e-163	-2.22692e-163	1.92553e-163	2.79755e-163	-3.16042e-163	-6.26156e-163	0
1.31762e-163	-4.27978e-163	3.00836e-163	7.04646e-163	8.00673e-163	-5.49887e-163	-1.57289e-163	-4.10557e-164	-1.75206e-163	-7.71569e-163	4.55095e-165	-3.27631e-163	4.88275e-163	-1.45019e-162	2.51498e-163	7.36374e-163	1.17407e-162	4.36691e-163	7.0744e-163	-3.73356e-163	-6.88211e-163	2.41677e-163	-1.07035e-162	5.4663e-163	4.90174e-163	-2.22692e-163	1.92553e-163	2.79755e-163	-3.16042e-163	-6.26156e-163	0
1.31762e-163	-4.27978e-163	3.00836e-163	7.04646e-163	8.00673e-163	-5.49887e-163	-1.57289e-163	-4.10557e-164	-1.75206e-163	-7.71569e-163	4.55095e-165	-3.27631e-163	4.88275e-163	-1.45019e-162	2.51498e-163	7.36374e-163	1.17407e-162	4.36691e-163	7.0744e-163	-3.73356e-163	-6.88211e-163	2.41677e-163	-1.07035e-162	5.4663e-163	4.90174e-163	-2.22692e-163	1.92553e-163	2.79755e-163	-3.16042e-163	-6.26156e-163	0
1.31762e-163	-4.27978e-163	3.00836e-163	7.04646e-163	8.00673e-163	-5.49887e-163	-1.57289e-163	-4.10557e-164	-1.75206e-163	-7.71569e-163	4.55095e-165	-3.27631e-163	4.88275e-163	-1.45019e-162	2.51498e-163	7.36374e-163	1.17407e-162	4.36691e-163	7.0744e-163	-3.73356e-163	-6.88211e-163	2.41677e-163	-1.07035e-162	5.4663e-163	4.90174e-163	-2.22692e-163	1.92553e-163	2.79755e-163	-3.16042e-163	-6.26156e-163	0
1.31762e-163	-4.27978e-163	3.00836e-163	7.04646e-163	8.00673e-163	-5.49887e-163	-1.57289e-163	-4.10557e-164	-1.75206e-163	-7.71569e-163	4.55095e-165	-3.27631e-163	4.88275e-163	-1.45019e-162	2.51498e-163	7.36374e-163	1.17407e-162	4.36691e-163	7.0744e-163	-3.73356e-163	-6.88211e-163	2.41677e-163	-1.07035e-162	5.4663e-163	4.90174e-163	-2.22692e-163	1.92553e-163	2.79755e-163	-3.16042e-163	-6.26156e-163	0
1.31762e-163	-4.27978e-163	3.00836e-163	7.04646e-163	8.00673e-163	-5.49887e-163	-1.57289e-163	-4.10557e-164	-1.75206e-163	-7.71569e-163	4.55095e-165	-3.27631e-163	4.88275e-163	-1.45019e-162	2.51498e-163	7.36374e-163	1.17407e-162	4.36691e-163	7.0744e-163	-3.73356e-163	-6.88211e-163	2.41677e-163	-1.07035e-162	5.4663e-163	4.90174e-163	-2.22692e-163	1.92553e-163	2.79755e-163	-3.16042e-163	-6.26156e-163	0
1.31762e-163	-4.27978e-163	3.00836e-163	7.04646e-163	8.00673e-163	-5.49887e-163	-1.57289e-163	-4.10557e-164	-1.75206e-163	-7.71569e-163	4.55095e-165	-3.27631e-163	4.88275e-163	-1.45019e-162	2.51498e-163	7.36374e-163	1.17407e-162	4.36691e-163	7.0744e-163	-3.73356e-163	-6.88211e-163	2.41677e-163	-1.07035e-162	5.4663e-163	4.90174e-163	-2.22692e-163	1.92553e-163	2.79755e-163	-3.16042e-163	-6.26156e-163	0
1.31762e-163	-4.27978e-163	3.00836e-163	7.04646e-163	8.00673e-163	-5.49887e-163	-1.57289e-163	-4.10557e-164	-1.75206e-163	-7.71569e-163	4.55095e-165	-3.27631e-163	4.88275e-163	-1.45019e-162	2.51498e-163	7.36374e-163	1.17407e-162	4.36691e-163	7.0744e-163	-3.73356e-163	-6.88211e-163	2.41677e-163	-1.07035e-162	5.4663e-163	4.90174e-163	-2.22692e-163	1.92553e-163	2.79755e-163	-3.16042e-163	-6.26156e-163	0
1.31762e-163	-4.27978e-163	3.00836e-163	7.04646e-163	8.00673e-163	-5.49887e-163	-1.57289e-163	-4.10557e-164	-1.75206e-163	-7.71569e-163	4.55095e-165	-3.27631e-163	4.88275e-163	-1.45019e-162	2.51498e-163	7.36374e-163	1.17407e-162	4.36691e-163	7.0744e-163	-3.73356e-163	-6.88211e-163	2.41677e-163	-1.07035e-162	5.4663e-163	4.90174e-163	-2.22692e-163	1.92553e-163	2.79755e-163	-3.16042e-163	-6.26156e-163	0
1.31762e-163	-4.27978e-163	3.00836e-163	7.04646e-163	8.00673e-163	-5.49887e-163	-1.57289e-163	-4.10557e-164	-1.75206e-163	-7.71569e-163	4.55095e-165	-3.27631e-163	4.88275e-163	-1.45019e-162	2.51498e-163	7.36374e-163	1.17407e-162	4.36691e-163	7.0744e-163	-3.73356e-163	-6.88211e-163	2.41677e-163	-1.07035e-162	5.4663e-163	4.90174e-163	-2.22692e-163	1.92553e-163	2.79755e-163	-3.16042e-163	-6.26156e-163	0
1.31762e-163	-4.27978e-163	3.00836e-163	7.04646e-163	8.00673e-163	-5.49887e-163	-1.57289e-163	-4.10557e-164	-1.75206e-163	-7.71569e-163	4.55095e-165	-3.27631e-163	4.88275e-163	-1.45019e-162	2.51498e-163	7.36374e-163	1.17407e-162	4.36691e-163	7.0744e-163	-3.73356e-163	-6.88211e-163	2.41677e-163	-1.07035e-162	5.4663e-163	4.90174e-163	-2.22692e-163	1.92553e-163	2.79755e-163	-3.16042e-163	-6.26156e-163	0
1.31762e-163	-4.27978e-163	3.00836e-163	7.04646e-163	8.00673e-163	-5.49887e-163	-1.57289e-163	-4.10557e-164	-1.75206e-163	-7.71569e-163	4.55095e-165	-3.27631e-163	4.88275e-163	-1.45019e-162	2.51498e-163	7.36374e-163	1.17407e-162	4.36691e-163	7.0744e-163	-3.73356e-163	-6.88211e-163	2.41677e-163	-1.07035e-162	5.4663e-163	4.90174e-163	-2.22692e-163	1.92553e-163	2.79755e-163	-3.16042e-163	-6.26156e-163	0
1.31762e-163	-4.27978e-163	3.00836e-163	7.04646e-163	8.00673e-163	-5.49887e-163	-1.57289e-163	-4.10557e-164	-1.75206e-163	-7.71569e-163	4.55095e-165	-3.27631e-163	4.88275e-163	-1.45019e-162	2.51498e-163	7.36374e-163	1.17407e-162	4.36691e-163	7.0744e-163	-3.73356e-163	-6.88211e-163	2.41677e-163	-1.07035e-162	5.4663e-163	4.90174e-163	-2.22692e-163	1.92553e-163	2.79755e-163	-3.16042e-163	-6.26156e-163	0
1.31762e-163	-4.27978e-163	3.00836e-163	7.04646e-163	8.00673e-163	-5.49887e-163	-1.57289e-163	-4.10557e-164	-1.75206e-163	-7.71569e-163	4.55095e-165	-3.27631e-163	4.88275e-163	-1.45019e-162	2.51498e-163	7.36374e-163	1.17407e-162	4.36691e-163	7.0744e-163	-3.73356e-163	-6.88211e-163	2.41677e-163	-1.07035e-162	5.4663e-163	4.90174e-163	-2.22692e-163	1.92553e-163	2.79755e-163	-3.16042e-163	-6.26156e-163	0
1.31762e-163	-4.27978e-163	3.00836e-163	7.04646e-163	8.00673e-163	-5.49887e-163	-1.57289e-163	-4.10557e-164	-1.75206e-163	-7.71569e-163	4.55095e-165	-3.27631e-163	4.88275e-163	-1.45019e-162	2.51498e-163	7.36374e-163	1.17407e-162	4.36691e-163	7.0744e-163	-3.73356e-163	-6.88211e-163	2.41677e-163	-1.07035e-162	5.4663e-163	4.90174e-163	-2.22692e-163	1.92553e-163	2.79755e-163	-3.16042e-163	-6.26156e-163	0
1.31762e-163	-4.27978e-163	3.00836e-163	7.04646e-163	8.00673e-163	-5.49887e-163	-1.57289e-163	-4.10557e-164	-1.75206e-163	-7.71569e-163	4.55095e-165	-3.27631e-163	4.88275e-163	-1.45019e-162	2.51498e-163	7.36374e-163	1.17407e-162	4.36691e-163	7.0744e-163	-3.73356e-163	-6.88211e-163	2.41677e-163	-1.07035e-162	5.4663e-163	4.90174e-163	-2.22692e-163	1.92553e-163	2.79755e-163	-3.16042e-163	-6.26156e-163	0
1.31762e-163	-4.27978e-163	3.00836e-163	7.04646e-163	8.00673e-163	-5.49887e-163	-1.57289e-163	-4.10557e-164	-1.75206e-163	-7.71569e-163	4.55095e-165	-3.27631e-163	4.88275e-163	-1.45019e-162	2.51498e-163	7.36374e-163	1.17407e-162	4.36691e-163	7.0744e-163	-3.73356e-163	-6.88211e-163	2.41677e-163	-1.07035e-162	5.4663e-163	4.90174e-163	-2.22692e-163	1.92553e-163	2.79755e-163	-3.16042e-163	-6.26156e-163	0
1.31762e-163	-4.27978e-163	3.00836e-163	7.04646e-163	8.00673e-163	-5.49887e-163	-1.57289e-163	-4.10557e-164	-1.75206e-163	-7.71569e-163	4.55095e-165	-3.27631e-163	4.88275e-163	-1.45019e-162	2.51498e-163	7.36374e-163	1.17407e-162	4.36691e-163	7.0744e-163	-3.73356e-163	-6.88211e-163	2.41677e-163	-1.07035e-162	5.4663e-163	4.90174e-163	-2.22692e-163	1.92553e-163	2.79755e-163	-3.16042e-163	-6.26156e-163	0
1.31762e-163	-4.27978e-163	3.00836e-163	7.04646e-163	8.00673e-163	-5.49887e-163	-1.57289e-163	-4.10557e-164	-1.75206e-163	-7.71569e-163	4.55095e-165	-3.27631e-163	4.88275e-163	-1.45019e-162	2.51498e-163	7.36374e-163	1.17407e-162	4.36691e-163	7.0744e-163	-3.73356e-163	-6.88211e-163	2.41677e-163	-1.07035e-162	5.4663e-163	4.90174e-163	-2.22692e-163	1.92553e-163	2.79755e-163	-3.16042e-163	-6.26156e-163	0
1.31762e-163	-4.27978e-163	3.00836e-163	7.04646e-163	8.00673e-163	-5.49887e-163	-1.57289e-163	-4.10557e-164	-1.75206e-163	-7.71569e-163	4.55095e-165	-3.27631e-163	4.88275e-163	-1.45019e-162	2.51498e-163	7.36374e-163	1.17407e-162	4.36691e-163	7.0744e-163	-3.73356e-163	-6.88211e-163	2.41677e-163	-1.07035e-162	5.4663e-163	4.90174e-163	-2.22692e-163	1.92553e-163	2.79755e-163	-3.16042e-163	-6.26156e-163	0
1.31762e-163	-4.27978e-163	3.00836e-163	7.04646e-163	8.00673e-163	-5.49887e-163	-1.57289e-163	-4.10557e-164	-1.75206e-163	-7.71569e-163	4.55095e-165	-3.27631e-163	4.88275e-163	-1.45019e-162	2.51498e-163	7.36374e-163	1.17407e-162	4.36691e-163	7.0744e-163	-3.73356e-163	-6.88211e-163	2.41677e-163	-1.07035e-162	5.4663e-163	4.90174e-163	-2.22692e-163	1.92553e-163	2.79755e-163	-3.16042e-163	-6.26156e-163	0
1.31762e-163	-4.27978e-163	3.00836e-163	7.04646e-163	8.00673e-163	-5.49887e-163	-1.57289e-163	-4.10557e-164	-1.75206e-163	-7.71569e-163	4.55095e-165	-3.27631e-163	4.88275e-163	-1.45019e-162	2.51498e-163	7.36374e-163	1.17407e-162	4.36691e-163	7.0744e-163	-3.73356e-163	-6.88211e-163	2.41677e-163	-1.07035e-162	5.4663e-163	4.90174e-163	-2.22692e-163	1.92553e-163	2.79755e-163	-3.16042e-163	-6.26156e-163	0
1.31762e-163	-4.27978e-163	3.00836e-163	7.04646e-163	8.00673e-163	-5.49887e-163	-1.57289e-163	-4.10557e-164	-1.75206e-163	-7.71569e-163	4.55095e-165	-3.27631e-163	4.88275e-163	-1.45019e-162	2.51498e-163	7.36374e-163	1.17407e-162	4.36691e-163	7.0744e-163	-3.73356e-163	-6.88211e-163	2.41677e-163	-1.07035e-162	5.4663e-163	4.90174e-163	-2.22692e-163	1.92553e-163	2.79755e-163	-3.16042e-163	-6.26156e-163	0
1.31762e-163	-4.27978e-163	3.00836e-163	7.04646e-163	8.00673e-163	-5.49887e-163	-1.57289e-163	-4.10557e-164	-1.75206e-163	-7.71569e-163	4.55095e-165	-3.27631e-163	4.88275e-163	-1.45019e-162	2.51498e-163	7.36374e-163	1.17407e-162	4.36691e-163	7.0744e-163	-3.73356e-163	-6.88211e-163	2.41677e-163	-1.07035e-162	5.4663e-163	4.90174e-163	-2.22692e-163	1.92553e-163	2.79755e-163	-3.16042e-163	-6.26156e-163	0
1.31762e-163	-4.27978e-163	3.00836e-163	7.04646e-163	8.00673e-163	-5.49887e-163	-1.57289e-163	-4.10557e-164	-1.75206e-163	-7.71569e-163	4.55095e-165	-3.27631e-163	4.88275e-163	-1.45019e-162	2.51498e-163	7.36374e-163	1.17407e-162	4.36691e-163	7.0744e-163	-3.73356e-163	-6.88211e-163	2.41677e-163	-1.07035e-162	5.4663e-163	4.90174e-163	-2.22692e-163	1.92553e-163	2.79755e-163	-3.16042e-163	-6.26156e-163	0
1.31762e-163	-4.27978e-163	3.00836e-163	7.04646e-163	8.00673e-163	-5.49887e-163	-1.57289e-163	-4.10557e-164	-1.75206e-163	-7.71569e-163	4.55095e-165	-3.27631e-163	4.88275e-163	-1.45019e-162	2.51498e-163	7.36374e-163	1.17407e-162	4.36691e-163	7.0744e-163	-3.73356e-163	-6.88211e-163	2.41677e-163	-1.07035e-162	5.4663e-163	4.90174e-163	-2.22692e-163	1.92553e-163	2.79755e-163	-3.16042e-163	-6.26156e-163	0
1.31762e-163	-4.27978e-163	3.00836e-163	7.04646e-163	8.00673e-163	-5.49887e-163	-1.57289e-163	-4.10557e-164	-1.75206e-163	-7.71569e-163	4.55095e-165	-3.27631e-163	4.88275e-163	-1.45019e-162	2.51498e-163	7.36374e-163	1.17407e-162	4.36691e-163	7.0744e-163	-3.73356e-163	-6.88211e-163	2.41677e-163	-1.07035e-162	5.4663e-163	4.90174e-163	-2.22692e-163	1.92553e-163	2.79755e-163	-3.16042e-163	-6.26156e-163	0
1.31762e-163	-4.27978e-163	3.00836e-163	7.04646e-163	8.00673e-163	-5.49887e-163	-1.57289e-163	-4.10557e-164	-1.75206e-163	-7.71569e-163	4.55095e-165	-3.27631e-163	4.88275e-163	-1.45019e-162	2.51498e-163	7.36374e-163	1.17407e-162	4.36691e-163	7.0744e-163	-3.73356e-163	-6.88211e-163	2.41677e-163	-1.07035e-162	5.4663e-163	4.90174e-163	-2.22692e-163	1.92553e-163	2.79755e-163	-3.16042e-163	-6.26156e-163	0
1.31762e-163	-4.27978e-163	3.00836e-163	7.04646e-163	8.00673e-163	-5.49887e-163	-1.57289e-163	-4.10557e-164	-1.75206e-163	-7.71569e-163	4.55095e-165	-3.27631e-163	4.88275e-163	-1.45019e-162	2.51498e-163	7.36374e-163	1.17407e-162	4.36691e-163	7.0744e-163	-3.73356e-163	-6.88211e-163	2.41677e-163	-1.07035e-162	5.4663e-163	4.90174e-163	-2.22692e-163	1.92553e-163	2.79755e-163	-3.16042e-163	-6.26156e-163	0
1.31762e-163	-4.27978e-163	3.00836e-163	7.04646e-163	8.00673e-163	-5.49887e-163	-1.57289e-163	-4.10557e-164	-1.75206e-163	-7.71569e-163	4.55095e-165	-3.27631e-163	4.88275e-163	-1.45019e-162	2.51498e-163	7.36374e-163	1.17407e-162	4.36691e-163	7.0744e-163	-3.73356e-163	-6.88211e-163	2.41677e-163	-1.07035e-162	5.4663e-163	4.90174e-163	-2.22692e-163	1.92553e-163	2.79755e-163	-3.16042e-163	-6.26156e-163	0
1.31762e-163	-4.27978e-163	3.00836e-163	7.04646e-163	8.00673e-163	-5.49887e-163	-1.57289e-163	-4.10557e-164	-1.75206e-163	-7.71569e-163	4.55095e-165	-3.27631e-163	4.88275e-163	-1.45019e-162	2.51498e-163	7.36374e-163	1.17407e-162	4.36691e-163	7.0744e-163	-3.73356e-163	-6.88211e-163	2.41677e-163	-1.07035e-162	5.4663e-163	4.90174e-163	-2.22692e-163	1.92553e-163	2.79755e-163	-3.16042e-163	-6.26156e-163	0
1.31762e-163	-4.27978e-163	3.00836e-163	7.04646e-163	8.00673e-163	-5.49887e-163	-1.57289e-163	-4.10557e-164	-1.75206e-163	-7.71569e-163	4.55095e-165	-3.27631e-163	4.88275e-163	-1.45019e-162	2.51498e-163	7.36374e-163	1.17407e-162	4.36691e-163	7.0744e-163	-3.73356e-163	-6.88211e-163	2.41677e-163	-1.07035e-162	5.4663e-163	4.90174e-163	-2.22692e-163	1.92553e-163	2.79755e-163	-3.16042e-163	-6.26156e-163	0
1.31762e-163	-4.27978e-163	3.00836e-163	7.04646e-163	8.00673e-163	-5.49887e-163	-1.57289e-163	-4.10557e-164	-1.75206e-163	-7.71569e-163	4.55095e-165	-3.27631e-163	4.88275e-163	-1.45019e-162	2.51498e-163	7.36374e-163	1.17407e-162	4.36691e-163	7.0744e-163	-3.73356e-163	-6.88211e-163	2.41677e-163	-1.07035e-162	5.4663e-163	4.90174e-163	-2.22692e-163	1.92553e-163	2.79755e-163	-3.16042e-163	-6.26156e-163	0
1.31762e-163	-4.27978e-163	3.00836e-163	7.04646e-163	8.00673e-163	-5.49887e-163	-1.57289e-163	-4.10557e-164	-1.75206e-163	-7.71569e-163	4.55095e-165	-3.27631e-163	4.88275e-163	-1.45019e-162	2.51498e-163	7.36374e-163	1.17407e-162	4.36691e-163	7.0744e-163	-3.73356e-163	-6.88211e-163	2.41677e-163	-1.07035e-162	5.4663e-163	4.90174e-163	-2.22692e-163	1.92553e-163	2.79755e-163	-3.16042e-163	-6.26156e-163	0
1.31762e-163	-4.27978e-163	3.00836e-163	7.04646e-163	8.00673e-163	-5.49887e-163	-1.57289e-163	-4.10557e-164	-1.75206e-163	-7.71569e-163	4.55095e-165	-3.27631e-163	4.88275e-163	-1.45019e-162	2.51498e-163	7.36374e-163	1.17407e-162	4.36691e-163	7.0744e-163	-3.73356e-163	-6.88211e-163	2.41677e-163	-1.07035e-162	5.4663e-163	4.90174e-163	-2.22692e-163	1.92553e-163	2.79755e-163	-3.16042e-163	-6.26156e-163	0
1.31762e-163	-4.27978e-163	3.00836e-163	7.04646e-163	8.00673e-163	-5.49887e-163	-1.57289e-163	-4.10557e-164	-1.75206e-163	-7.71569e-163	4.55095e-165	-3.27631e-163	4.88275e-163	-1.45019e-162	2.51498e-163	7.36374e-163	1.17407e-162	4.36691e-163	7.0744e-163	-3.73356e-163	-6.88211e-163	2.41677e-163	-1.07035e-162	5.4663e-163	4.90174e-163	-2.22692e-163	1.92553e-163	2.79755e-163	-3.16042e-163	-6.26156e-163	0
1.31762e-163	-4.27978e-163	3.00836e-163	7.04646e-163	8.00673e-163	-5.49887e-163	-1.57289e-163	-4.10557e-164	-1.75206e-163	-7.71569e-163	4.55095e-165	-3.27631e-163	4.88275e-163	-1.45019e-162	2.51498e-163	7.36374e-163	1.17407e-162	4.36691e-163	7.0744e-163	-3.73356e-163	-6.88211e-163	2.41677e-163	-1.07035e-162	5.4663e-163	4.90174e-163	-2.22692e-163	1.92553e-163	2.79755e-163	-3.16042e-163	-6.26156e-163	0
1.31762e-163	-4.27978e-163	3.00836e-163	7.04646e-163	8.00673e-163	-5.49887e-163	-1.57289e-163	-4.10557e-164	-1.75206e-163	-7.71569e-163	4.55095e-165	-3.27631e-163	4.88275e-163	-1.45019e-162	2.51498e-163	7.36374e-163	1.17407e-162	4.36691e-163	7.0744e-163	-3.73356e-163	-6.88211e-163	2.41677e-163	-1.07035e-162	5.4663e-163	4.90174e-163	-2.22692e-163	1.92553e-163	2.79755e-163	-3.16042e-163	-6.26156e-163	0
1.31762e-163	-4.27978e-163	3.00836e-163	7.04646e-163	8.00673e-163	-5.49887e-163	-1.57289e-163	-4.10557e-164	-1.75206e-163	-7.71569e-163	4.55095e-165	-3.27631e-163	4.88275e-163	-1.45019e-162	2.51498e-163	7.36374e-163	1.17407e-162	4.36691e-163	7.0744e-163	-3.73356e-163	-6.88211e-163	2.41677e-163	-1.07035e-162	5.4663e-163	4.90174e-163	-2.22692e-163	1.92553e-163	2.79755e-163	-3.16042e-163	-6.26156e-163	0
1.31762e-163	-4.27978e-163	3.00836e-163	7.04646e-163	8.00673e-163	-5.49887e-163	-1.57289e-163	-4.10557e-164	-1.75206e-163	-7.71569e-163	4.55095e-165	-3.27631e-163	4.88275e-163	-1.45019e-162	2.51498e-163	7.36374e-163	1.17407e-162	4.36691e-163	7.0744e-163	-3.73356e-163	-6.88211e-163	2.41677e-163	-1.07035e-162	5.4663e-163	4.90174e-163	-2.22692e-163	1.92553e-163	2.79755e-163	-3.16042e-163	-6.26156e-163	0
1.31762e-163	-4.27978e-163	3.00836e-163	7.04646e-163	8.00673e-163	-5.49887e-163	-1.57289e-163	-4.10557e-164	-1.75206e-163	-7.71569e-163	4.55095e-165	-3.27631e-163	4.88275e-163	-1.45019e-162	2.51498e-163	7.36374e-163	1.17407e-162	4.36691e-163	7.0744e-163	-3.73356e-163	-6.88211e-163	2.41677e-163	-1.07035e-162	5.4663e-163	4.90174e-163	-2.22692e-163	1.92553e-163	2.79755e-163	-3.16042e-163	-6.26156e-163	0
1.31762e-163	-4.27978e-163	3.00836e-163	7.04646e-163	8.00673e-163	-5.49887e-163	-1.57289e-163	-4.10557e-164	-1.75206e-163	-7.71569e-163	4.55095e-165	-3.27631e-163	4.88275e-163	-1.45019e-162	2.51498e-163	7.36374e-163	1.17407e-162	4.36691e-163	7.0744e-163	-3.73356e-163	-6.88211e-163	2.41677e-163	-1.07035e-162	5.4663e-163	4.90174e-163	-2.22692e-163	1.92553e-163	2.79755e-163	-3.16042e-163	-6.26156e-163	0
1.31762e-163	-4.27978e-163	3.00836e-163	7.04646e-163	8.00673e-163	-5.49887e-163	-1.57289e-163	-4.10557e-164	-1.75206e-163	-7.71569e-163	4.55095e-165	-3.27631e-163	4.88275e-163	-1.45019e-162	2.51498e-163	7.36374e-163	1.17407e-162	4.36691e-163	7.0744e-163	-3.73356e-163	-6.88211e-163	2.41677e-163	-1.07035e-162	5.4663e-163	4.90174e-163	-2.22692e-163	1.92553e-163	2.79755e-163	-3.16042e-163	-6.26156e-163	0
1.31762e-163	-4.27978e-163	3.00836e-163	7.04646e-163	8.00673e-163	-5.49887e-163	-1.57289e-163	-4.10557e-164	-1.75206e-163	-7.71569e-163	4.55095e-165	-3.27631e-163	4.88275e-163	-1.45019e-162	2.51498e-163	7.36374e-163	1.17407e-162	4.36691e-163	7.0744e-163	-3.73356e-163	-6.88211e-163	2.41677e-163	-1.07035e-162	5.4663e-163	4.90174e-163	-2.22692e-163	1.92553e-163	2.79755e-163	-3.16042e-163	-6.26156e-163	0
1.31762e-163	-4.27978e-163	3.00836e-163	7.04646e-163	8.00673e-163	-5.49887e-163	-1.57289e-163	-4.10557e-164	-1.75206e-163	-7.71569e-163	4.55095e-165	-3.27631e-163	4.88275e-163	-1.45019e-162	2.51498e-163	7.36374e-163	1.17407e-162	4.36691e-163	7.0744e-163	-3.73356e-163	-6.88211e-163	2.41677e-163	-1.07035e-162	5.4663e-163	4.90174e-163	-2.22692e-163	1.92553e-163	2.79755e-163	-3.16042e-163	-6.26156e-163	0
1.31762e-163	-4.27978e-163	3.00836e-163	7.04646e-163	8.00673e-163	-5.49887e-163	-1.57289e-163	-4.10557e-164	-1.75206e-163	-7.71569e-163	4.55095e-165	-3.27631e-163	4.88275e-163	-1.45019e-162	2.51498e-163	7.36374e-163	1.17407e-162	4.36691e-163	7.0744e-163	-3.73356e-163	-6.88211e-163	2.41677e-163	-1.07035e-162	5.4663e-163	4.90174e-163	-2.22692e-163	1.92553e-163	2.79755e-163	-3.16042e-163	-6.26156e-163	0
1.31762e-163	-4.27978e-163	3.00836e-163	7.04646e-163	8.00673e-163	-5.49887e-163	-1.57289e-163	-4.10557e-164	-1.75206e-163	-7.71569e-163	4.55095e-165	-3.27631e-163	4.88275e-163	-1.45019e-162	2.51498e-163	7.36374e-163	1.17407e-162	4.36691e-163	7.0744e-163	-3.73356e-163	-6.88211e-163	2.41677e-163	-1.07035e-162	5.4663e-163	4.90174e-163	-2.22692e-163	1.92553e-163	2.79755e-163	-3.16042e-163	-6.26156e-163	0
1.31762e-163	-4.27978e-163	3.00836e-163	7.04646e-163	8.00673e-163	-5.49887e-163	-1.57289e-163	-4.10557e-164	-1.75206e-163	-7.71569e-163	4.55095e-165	-3.27631e-163	4.88275e-163	-1.45019e-162	2.51498e-163	7.36374e-163	1.17407e-162	4.36691e-163	7.0744e-163	-3.73356e-163	-6.88211e-163	2.41677e-163	-1.07035e-162	5.4663e-163	4.90174e-163	-2.22692e-163	1.92553e-163	2.79755e-163	-3.16042e-163	-6.26156e-163	0
1.31762e-163	-4.27978e-163	3.00836e-163	7.04646e-163	8.00673e-163	-5.49887e-163	-1.57289e-163	-4.10557e-164	-1.75206e-163	-7.71569e-163	4.55095e-165	-3.27631e-163	4.88275e-163	-1.45019e-162	2.51498e-163	7.36374e-163	1.17407e-162	4.36691e-163	7.0744e-163	-3.73356e-163	-6.88211e-163	2.41677e-163	-1.07035e-162	5.4663e-163	4.90174e-163	-2.22692e-163	1.92553e-163	2.79755e-163	-3.16042e-163	-6.26156e-163	0
1.31762e-163	-4.27978e-163	3.00836e-163	7.04646e-163	8.00673e-163	-5.49887e-163	-1.57289e-163	-4.10557e-164	-1.75206e-163	-7.71569e-163	4.55095e-165	-3.27631e-163	4.88275e-163	-1.45019e-162	2.51498e-163	7.36374e-163	1.17407e-162	4.36691e-163	7.0744e-163	-3.73356e-163	-6.88211e-163	2.41677e-163	-1.07035e-162	5.4663e-163	4.90174e-163	-2.22692e-163	1.92553e-163	2.79755e-163	-3.16042e-163	-6.26156e-163	0
1.31762e-163	-4.27978e-163	3.00836e-163	7.04646e-163	8.00673e-163	-5.49887e-163	-1.57289e-163	-4.10557e-164	-1.75206e-163	-7.71569e-163	4.55095e-165	-3.27631e-163	4.88275e-163	-1.45019e-162	2.51498e-163	7.36374e-163	1.17407e-162	4.36691e-163	7.0744e-163	-3.73356e-163	-6.88211e-163	2.41677e-163	-1.07035e-162	5.4663e-163	4.90174e-163	-2.22692e-163	1.92553e-163	2.79755e-163	-3.16042e-163	-6.26156e-163	0
1.31762e-163	-4.27978e-163	3.00836e-163	7.04646e-163	8.00673e-163	-5.49887e-163	-1.57289e-163	-4.10557e-164	-1.75206e-163	-7.71569e-163	4.55095e-165	-3.27631e-163	4.88275e-163	-1.45019e-162	2.51498e-163	7.36374e-163	1.17407e-162	4.36691e-163	7.0744e-163	-3.73356e-163	-6.88211e-163	2.41677e-163	-1.07035e-162	5.4663e-163	4.90174e-163	-2.22692e-163	1.92553e-163	2.79755e-163	-3.16042e-163	-6.26156e-163	0
1.31762e-163	-4.27978e-163	3.00836e-163	7.04646e-163	8.00673e-163	-5.49887e-163	-1.57289e-163	-4.10557e-164	-1.75206e-163	-7.71569e-163	4.55095e-165	-3.27631e-163	4.88275e-163	-1.45019e-162	2.51498e-163	7.36374e-163	1.17407e-162	4.36691e-163	7.0744e-163	-3.73356e-163	-6.88211e-163	2.41677e-163	-1.07035e-162	5.4663e-163	4.90174e-163	-2.22692e-163	1.92553e-163	2.79755e-163	-3.16042e-163	-6.26156e-163	0
1.31762e-163	-4.27978e-163	3.00836e-163	7.04646e-163	8.00673e-163	-5.49887e-163	-1.57289e-163	-4.10557e-164	-1.75206e-163	-7.71569e-163	4.55095e-165	-3.27631e-163	4.88275e-163	-1.45019e-162	2.51498e-163	7.36374e-163	1.17407e-162	4.36691e-163	7.0744e-163	-3.73356e-163	-6.88211e-163	2.41677e-163	-1.07035e-162	5.4663e-163	4.90174e-163	-2.22692e-163	1.92553e-163	2.79755e-163	-3.16042e-163	-6.26156e-163	0
1.31762e-163	-4.27978e-163	3.00836e-163	7.04646e-163	8.00673e-163	-5.49887e-163	-1.57289e-163	-4.10557e-164	-1.75206e-163	-7.71569e-163	4.55095e-165	-3.27631e-163	4.88275e-163	-1.45019e-162	2.51498e-163	7.36374e-163	1.17407e-162	4.36691e-163	7.0744e-163	-3.73356e-163	-6.88211e-163	2.41677e-163	-1.07035e-162	5.4663e-163	4.90174e-163	-2.22692e-163	1.92553e-163	2.79755e-163	-3.16042e-163	-6.26156e-163	0
1.31762e-163	-4.27978e-163	3.00836e-163	7.04646e-163	8.00673e-163	-5.49887e-163	-1.57289e-163	-4.10557e-164	-1.75206e-163	-7.71569e-163	4.55095e-165	-3.27631e-163	4.88275e-163	-1.45019e-162	2.51498e-163	7.36374e-163	1.17407e-162	4.36691e-163	7.0744e-163	-3.73356e-163	-6.88211e-163	2.41677e-163	-1.07035e-162	5.4663e-163	4.90174e-163	-2.22692e-163	1.92553e-163	2.79755e-163	-3.16042e-163	-6.26156e-163	0
1.31762e-163	-4.27978e-163	3.00836e-163	7.04646e-163	8.00673e-163	-5.49887e-163	-1.57289e-163	-4.10557e-164	-1.75206e-163	-7.71569e-163	4.55095e-165	-3.27631e-163	4.88275e-163	-1.45019e-162	2.51498e-163	7.36374e-163	1.17407e-162	4.36691e-163	7.0744e-163	-3.73356e-163	-6.88211e-163	2.41677e-163	-1.07035e-162	5.4663e-163	4.90174e-163	-2.22692e-163	1.92553e-163	2.79755e-163	-3.16042e-163	-6.26156e-163	0
1.31762e-163	-4.27978e-163	3.00836e-163	7.04646e-163	8.00673e-163	-5.49887e-163	-1.57289e-163	-4.10557e-164	-1.75206e-163	-7.71569e-163	4.55095e-165	-3.27631e-163	4.88275e-163	-1.45019e-162	2.51498e-163	7.36374e-163	1.17407e-162	4.36691e-163	7.0744e-163	-3.73356e-163	-6.88211e-163	2.41677e-163	-1.07035e-162	5.4663e-163	4.90174e-163	-2.22692e-163	1.92553e-163	2.79755e-163	-3.16042e-163	-6.26156e-163	0
1.31762e-163	-4.27978e-163	3.00836e-163	7.04646e-163	8.00673e-163	-5.49887e-163	-1.57289e-163	-4.10557e-164	-1.75206e-163	-7.71569e-163	4.55095e-165	-3.27631e-163	4.88275e-163	-1.45019e-162	2.51498e-163	7.36374e-163	1.17407e-162	4.36691e-163	7.0744e-163	-3.73356e-163	-6.88211e-163	2.41677e-163	-1.07035e-162	5.4663e-163	4.90174e-163	-2.22692e-163	1.92553e-163	2.79755e-163	-3.16042e-163	-6.26156e-163	0
1.31762e-163	-4.27978e-163	3.00836e-163	7.04646e-163	8.00673e-163	-5.49887e-163	-1.57289e-163	-4.10557e-164	-1.75206e-163	-7.71569e-163	4.55095e-165	-3.27631e-163	4.88275e-163	-1.45019e-162	2.51498e-163	7.36374e-163	1.17407e-162	4.36691e-163	7.0744e-163	-3.73356e-163	-6.88211e-163	2.41677e-163	-1.07035e-162	5.4663e-163	4.90174e-163	-2.22692e-163	1.92553e-163	2.79755e-163	-3.16042e-163	-6.26156e-163	0
1.31762e-163	-4.27978e-163	3.00836e-163	7.04646e-163	8.00673e-163	-5.49887e-163	-1.57289e-163	-4.10557e-164	-1.75206e-163	-7.71569e-163	4.55095e-165	-3.27631e-163	4.88275e-163	-1.45019e-162	2.51498e-163	7.36374e-163	1.17407e-162	4.36691e-163	7.0744e-163	-3.73356e-163	-6.88211e-163	2.41677e-163	-1.07035e-162	5.4663e-163	4.90174e-163	-2.22692e-163	1.92553e-163	2.79755e-163	-3.16042e-163	-6.26156e-163	0
1.31762e-163	-4.27978e-163	3.00836e-163	7.04646e-163	8.00673e-163	-5.49887e-163	-1.57289e-163	-4.10557e-164	-1.75206e-163	-7.71569e-163	4.55095e-165	-3.27631e-163	4.88275e-163	-1.45019e-162	2.51498e-163	7.36374e-163	1.17407e-162	4.36691e-163	7.0744e-163	-3.73356e-163	-6.88211e-163	2.41677e-163	-1.07035e-162	5.4663e-163	4.90174e-163	-2.22692e-163	1.92553e-163	2.79755e-163	-3.16042e-163	-6.26156e-163	0
1.31762e-163	-4.27978e-163	3.00836e-163	7.04646e-163	8.00673e-163	-5.49887e-163	-1.57289e-163	-4.10557e-164	-1.75206e-163	-7.71569e-163	4.55095e-165	-3.27631e-163	4.88275e-163	-1.45019e-162	2.51498e-163	7.36374e-163	1.17407e-162	4.36691e-163	7.0744e-163	-3.73356e-163	-6.88211e-163	2.41677e-163	-1.07035e-162	5.4663e-163	4.90174e-163	-2.22692e-163	1.92553e-163	2.79755e-163	-3.16042e-163	-6.26156e-163	0
1.31762e-163	-4.27978e-163	3.00836e-163	7.04646e-163	8.00673e-163	-5.49887e-163	-1.57289e-163	-4.10557e-164	-1.75206e-163	-7.71569e-163	4.55095e-165	-3.27631e-163	4.88275e-163	-1.45019e-162	2.51498e-163	7.36374e-163	1.17407e-162	4.36691e-163	7.0744e-163	-3.73356e-163	-6.88211e-163	2.41677e-163	-1.07035e-162	5.4663e-163	4.90174e-163	-2.22692e-163	1.92553e-163	2.79755e-163	-3.16042e-163	-6.26156e-163	0
1.31762e-163	-4.27978e-163	3.00836e-163	7.04646e-163	8.00673e-163	-5.49887e-163	-1.57289e-163	-4.10557e-164	-1.75206e-163	-7.71569e-163	4.55095e-165	-3.27631e-163	4.88275e-163	-1.45019e-162	2.51498e-163	7.36374e-163	1.17407e-162	4.36691e-163	7.0744e-163	-3.73356e-163	-6.88211e-163	2.41677e-163	-1.07035e-162	5.4663e-163	4.90174e-163	-2.22692e-163	1.92553e-163	2.79755e-163	-3.16042e-163	-6.26156e-163	0
1.31762e-163	-4.27978e-163	3.00836e-163	7.04646e-163	8.00673e-163	-5.49887e-163	-1.57289e-163	-4.10557e-164	-1.75206e-163	-7.71569e-163	4.55095e-165	-3.27631e-163	4.88275e-163	-1.45019e-162	2.51498e-163	7.36374e-163	1.17407e-162	4.36691e-163	7.0744e-163	-3.73356e-163	-6.88211e-163	2.41677e-163	-1.07035e-162	5.4663e-163	4.90174e-163	-2.22692e-163	1.92553e-163	2.79755e-163	-3.16042e-163	-6.26156e-163	0
1.31762e-163	-4.27978e-163	3.00836e-163	7.04646e-163	8.00673e-163	-5.49887e-163	-1.57289e-163	-4.10557e-164	-1.75206e-163	-7.71569e-163	4.55095e-165	-3.27631e-163	4.88275e-163	-1.45019e-162	2.51498e-163	7.36374e-163	1.17407e-162	4.36691e-163	7.0744e-163	-3.73356e-163	-6.88211e-163	2.41677e-163	-1.07035e-162	5.4663e-163	4.90174e-163	-2.22692e-163	1.92553e-163	2.79755e-163	-3.16042e-163	-6.26156e-163	0
1.31762e-163	-4.27978e-163	3.00836e-163	7.04646e-163	8.00673e-163	-5.49887e-163	-1.57289e-163	-4.10557e-164	-1.75206e-163	-7.71569e-163	4.55095e-165	-3.27631e-163	4.88275e-163	-1.45019e-162	2.51498e-163	7.36374e-163	1.17407e-162	4.36691e-163	7.0744e-163	-3.73356e-163	-6.88211e-163	2.41677e-163	-1.07035e-162	5.4663e-163	4.90174e-163	-2.22692e-163	1.92553e-163	2.79755e-163	-3.16042e-163	-6.26156e-163	0
1.31762e-163	-4.27978e-163	3.00836e-163	7.04646e-163	8.00673e-163	-5.49887e-163	-1.57289e-163	-4.10557e-164	-1.75206e-163	-7.71569e-163	4.55095e-165	-3.27631e-163	4.88275e-163	-1.45019e-162	2.51498e-163	7.36374e-163	1.17407e-162	4.36691e-163	7.0744e-163	-3.73356e-163	-6.88211e-163	2.41677e-163	-1.07035e-162	5.4663e-163	4.90174e-163	-2.22692e-163	1.92553e-163	2.79755e-163	-3.16042e-163	-6.26156e-163	0
1.31762e-163	-4.27978e-163	3.00836e-163	7.04646e-163	8.00673e-163	-5.49887e-163	-1.57289e-163	-4.10557e-164	-1.75206e-163	-7.71569e-163	4.55095e-165	-3.27631e-163	4.88275e-163	-1.45019e-162	2.51498e-163	7.36374e-163	1.17407e-162	4.36691e-163	7.0744e-163	-3.73356e-163	-6.88211e-163	2.41677e-163	-1.07035e-162	5.4663e-163	4.90174e-163	-2.22692e-163	1.92553e-163	2.79755e-163	-3.16042e-163	-6.26156e-163	0
[truncated: 2,017 more rows]
