# Supplementary material for: A modified shuffled frog leaping algorithm with inertia weight
Source: Sci Rep. 2024 Feb 20;14:4146. doi: 10.1038/s41598-024-51306-1 (PMC11224354; doi:10.1038/s41598-024-51306-1)
Supplement: Supplementary file 1 — Supplementary Information. [file 41598_2024_51306_MOESM1_ESM.zip › data/F1/MSFLA_Q_1.xls]

## Sheet: Sheet1
1.98623	0.687882	0.057892	2.57169	-0.645856	0.921987	-10.1888	-1.72455	3.13858	-5.11076	2.77654	1.80089	1.21924	-0.192764	2.53526	1.51506	2.71601	-6.84952	-1.64698	-1.58218	0.860006	0.333611	-2.5365	-4.43725	-0.2419	3.49409	-1.9913	8.62331	0.736598	-0.522026	354.149
0.161127	-0.146543	0.77393	-0.437046	0.0301986	0.023749	-0.439859	-0.0109919	-0.403966	-0.807684	0.428128	-0.119099	0.18436	-0.0879144	-0.00640403	-0.461161	0.0396528	-0.633906	-0.0556422	0.0484272	-0.00459864	-0.273708	0.137737	-0.0357502	-0.0857038	-0.16171	0.354028	0.108367	-0.018894	-0.473003	3.19864
0.0119115	-0.00345474	-0.0029564	-0.00302087	0.000168968	0.00814056	0.00131373	-0.00250056	-0.00760039	0.00482646	-0.00305621	0.00231474	9.30886e-05	-0.00495748	-0.000244044	-6.05793e-05	-0.000699206	0.00516399	0.00660894	0.0348564	0.00103464	0.0406709	0.0725797	-0.00441178	-0.00323618	0.00687398	0.00226033	0.0160867	0.00793072	-0.00173076	0.00898214
-0.00275093	0.000154081	0.00494671	-0.000834346	0.000475568	6.17076e-06	-0.000603784	0.00120698	0.000352246	0.000622361	0.000142876	-1.54718e-05	0.000594553	0.000310792	-0.00413714	-5.34289e-05	-0.000213271	0.000519427	0.00219855	-0.00363862	7.43048e-05	0.000240614	0.00143614	-0.00191713	-0.000711107	-0.000881155	-0.000671459	-0.00332952	0.00114677	0.000235811	9.12851e-05
-0.000595618	-7.35377e-05	7.49215e-05	3.52082e-05	6.83736e-05	0.000673517	0.000385119	-0.000442272	1.84037e-05	-4.53337e-06	-0.000219342	0.000280628	-1.09744e-05	6.03277e-05	3.87833e-05	1.60277e-06	0.000126468	0.000352772	-2.55989e-05	1.97946e-05	-0.000237545	-6.1057e-06	-0.000260267	-1.22359e-05	0.000122764	-8.28365e-05	-0.000637965	-0.000171313	0.000110913	-0.000205028	2.08019e-06
1.19021e-05	1.74736e-07	-9.19075e-08	2.0398e-05	2.5225e-06	-1.12552e-06	4.1026e-05	6.69825e-06	-2.61009e-07	-9.673e-06	-8.60566e-06	1.14954e-05	-1.16294e-05	2.01234e-06	8.6475e-07	5.57682e-06	-2.47367e-06	5.46963e-06	7.85299e-06	1.69223e-05	-2.12606e-05	-7.75722e-06	1.0627e-06	-2.01723e-06	-3.63649e-06	7.40563e-07	-1.55576e-06	4.06457e-05	-4.67959e-06	-2.75484e-05	6.11492e-09
3.71617e-08	1.27186e-07	1.51095e-07	1.53389e-06	-2.1052e-06	2.38568e-06	3.33016e-07	6.20427e-09	-1.13714e-06	-3.7671e-07	4.80398e-07	5.44232e-07	-4.03216e-07	-4.76421e-08	4.98155e-06	3.94929e-08	8.72187e-07	-3.18292e-09	2.60315e-06	-1.3114e-07	-7.213e-07	7.19809e-07	-4.99189e-08	1.67304e-06	2.64075e-07	1.61879e-06	-1.69696e-06	1.19089e-07	-1.6261e-06	1.77375e-06	6.23404e-11
-4.86415e-09	-1.93755e-09	-1.86471e-08	-5.19446e-08	-8.55033e-09	3.96364e-07	1.109e-07	-1.31333e-07	3.52078e-08	3.13063e-08	-3.41261e-07	-1.22862e-07	7.06248e-08	-8.84937e-09	-9.55248e-08	7.16698e-08	2.5749e-08	1.32748e-07	1.8144e-08	-6.33405e-08	-3.12418e-08	2.15692e-08	-1.21349e-07	-1.96426e-09	9.48236e-09	1.43131e-08	-8.96355e-09	-1.79258e-08	6.31131e-08	4.89692e-08	3.88775e-13
-5.68146e-10	1.96118e-08	-5.2861e-09	3.7157e-08	4.71393e-09	-8.07464e-09	1.2188e-08	2.03962e-08	-1.14979e-08	-7.63121e-10	-5.80468e-09	1.35204e-10	-5.6166e-09	1.02234e-09	1.49813e-08	-1.08649e-09	5.38697e-09	-5.05563e-10	-7.79975e-09	8.21565e-09	-4.77295e-09	4.87002e-10	-3.06375e-09	1.0085e-08	2.34476e-08	9.58979e-11	3.16596e-09	1.43142e-08	-7.4401e-09	-5.15459e-09	4.00857e-15
-2.25195e-10	-5.25169e-11	2.88109e-10	-2.94116e-09	-2.20541e-09	-4.02407e-11	-1.0122e-11	-8.75245e-10	1.24651e-09	-1.07368e-10	-1.48234e-09	5.80158e-10	-5.57347e-09	1.96256e-11	-1.53331e-09	-3.26497e-10	-3.97013e-09	1.32425e-10	-2.86485e-10	-1.65295e-09	-2.6054e-10	-1.66908e-09	6.04725e-10	-1.131e-10	6.18004e-10	1.14551e-10	-1.49222e-11	1.42755e-09	-8.10207e-11	1.42483e-09	7.83352e-17
-1.35567e-10	-2.32906e-10	-2.02125e-11	2.58928e-10	1.55315e-10	-5.134e-11	-2.68072e-10	-8.44844e-11	-1.19371e-12	5.57229e-11	-4.63527e-11	1.77371e-11	-9.91935e-11	1.11288e-10	-1.62522e-11	-1.07302e-10	1.18709e-11	-2.16592e-11	5.14893e-11	7.54427e-11	8.15907e-13	4.84753e-11	-2.22843e-11	8.42622e-13	3.85398e-11	-2.69872e-13	3.88023e-10	3.13153e-11	4.04748e-12	-4.36916e-10	6.41147e-19
3.66439e-12	-1.16032e-12	-3.42551e-11	1.33689e-11	9.25197e-12	-3.54099e-12	-8.10355e-12	-1.34373e-11	-2.94891e-12	1.2017e-12	-2.24423e-12	6.05966e-13	6.3653e-12	-6.67477e-12	-8.60848e-13	-1.70895e-12	3.52682e-12	1.00901e-11	-7.24741e-13	-7.07956e-12	1.54295e-12	-4.02936e-12	-3.13435e-12	-1.2666e-12	-6.33815e-12	2.92833e-12	5.04705e-12	1.05274e-11	-7.38933e-15	-1.70752e-12	2.19846e-21
-2.87517e-13	-3.65224e-13	4.97938e-13	6.35907e-13	-9.43303e-14	1.53135e-12	-1.23628e-12	4.94276e-13	-4.01149e-13	-2.74473e-13	-2.74687e-13	1.15742e-12	-3.88849e-14	-8.86452e-14	-1.66817e-13	-7.99295e-13	-1.04001e-12	-5.88518e-13	-2.70097e-13	1.20244e-12	-4.21708e-14	3.91841e-15	-1.78843e-12	-3.93155e-14	2.21455e-12	-2.0112e-13	-1.87404e-14	5.46261e-13	-9.97747e-13	-2.916e-13	1.9795e-23
3.92981e-14	-1.70016e-14	5.21804e-14	1.83161e-15	1.36936e-15	-2.33552e-14	-1.42687e-14	-2.18393e-14	7.17429e-14	7.81355e-14	-3.70822e-14	2.61973e-14	2.84473e-14	2.7176e-15	-1.75193e-13	-9.63752e-14	-2.76998e-15	-2.85811e-14	-2.7342e-13	1.03663e-14	-6.89844e-15	-5.69464e-14	5.79169e-15	3.38331e-14	2.0547e-14	4.0266e-14	-2.30674e-14	-4.14189e-14	-5.82565e-16	-1.85441e-14	1.44693e-25
4.62275e-15	4.39782e-16	2.7341e-15	-7.74121e-15	-2.73793e-16	-2.75055e-15	-3.7446e-15	-5.79585e-15	-3.6609e-15	8.34132e-15	-1.34285e-15	7.73815e-15	5.22838e-16	-2.37637e-15	2.43036e-16	-1.14019e-15	-3.59884e-15	-5.69467e-15	-1.62196e-15	-1.38715e-15	-1.10065e-17	4.83527e-16	-2.20718e-15	-2.2448e-15	6.77918e-16	-4.37724e-15	-1.12415e-14	-1.76134e-16	-3.7534e-15	-8.81351e-16	5.17129e-28
-3.52901e-16	4.415e-16	-1.35787e-17	-7.0488e-16	6.22334e-17	2.20554e-16	8.10591e-16	7.90979e-17	-1.23603e-16	5.11489e-17	1.93892e-16	8.43223e-17	-1.81498e-16	7.18724e-16	4.10435e-16	3.30554e-18	-1.63756e-18	1.28753e-16	-4.29558e-16	4.2933e-17	-2.30789e-15	1.24619e-17	3.81853e-17	-1.10956e-16	-8.9814e-18	-1.2359e-16	-2.08508e-17	-6.02311e-16	-4.01442e-16	1.65513e-16	8.42325e-30
2.10801e-17	-1.01504e-16	1.25141e-16	5.97372e-17	-2.92955e-17	2.75536e-17	-6.06308e-17	4.589e-18	2.83443e-17	1.03441e-17	1.16268e-18	-2.58194e-17	-1.20822e-16	1.627e-16	8.16799e-17	9.80549e-18	-1.51893e-18	-2.22117e-18	-1.44791e-18	6.24077e-17	-5.17925e-17	-3.93639e-18	-5.15017e-18	-4.20267e-18	1.48519e-17	1.9803e-17	4.94237e-17	-4.41996e-17	-5.90885e-17	-1.42825e-17	1.00057e-31
3.31039e-18	-1.27857e-17	-1.29004e-18	-2.99708e-18	1.03303e-18	-4.80811e-18	-1.28719e-17	6.76119e-19	2.34595e-18	-8.22908e-18	1.83684e-21	9.63221e-19	3.73107e-19	5.85445e-18	4.76561e-19	3.64247e-19	5.88766e-19	-1.02469e-19	-9.86005e-18	-4.26084e-19	1.64028e-18	1.46238e-19	-2.41775e-18	-1.81788e-18	2.46992e-18	-1.87433e-18	9.99051e-20	4.23421e-18	-8.11977e-19	3.52523e-20	6.22166e-34
-2.65045e-19	-4.44404e-20	-1.19516e-19	-1.93239e-20	-4.15365e-19	3.38477e-19	2.84556e-19	-5.35313e-20	4.39785e-19	6.99003e-19	-1.17748e-19	1.41366e-19	-4.77934e-20	-1.49521e-18	5.71853e-19	7.74737e-20	5.4927e-19	4.06414e-19	-1.71213e-19	-1.93072e-19	-6.47432e-19	-5.61139e-19	-4.92425e-20	1.74098e-19	6.76829e-19	-8.82263e-19	-1.48572e-19	-1.16044e-21	3.45023e-19	8.80198e-20	6.43023e-36
5.92013e-21	2.72883e-20	6.60872e-21	6.28552e-22	3.14755e-20	8.33483e-20	2.17627e-20	7.79212e-22	-1.96534e-20	3.45171e-21	9.41426e-21	-2.87669e-20	7.83508e-21	1.74245e-20	6.27696e-21	5.8774e-22	5.01889e-20	-1.41915e-21	-2.13368e-21	-4.69304e-20	4.81479e-21	-1.59857e-20	-1.70591e-20	-4.40909e-21	6.15668e-20	1.17932e-20	3.35998e-21	-2.10746e-21	-2.60653e-20	3.59684e-20	2.21903e-38
1.72403e-21	-8.66366e-22	-1.15979e-21	-1.54725e-21	-1.59494e-21	-8.52051e-21	-4.41797e-21	2.69364e-22	6.76152e-21	1.16674e-21	4.15966e-21	3.0604e-21	1.00828e-22	4.94036e-23	1.89286e-22	-3.42491e-21	-5.41398e-23	1.02745e-21	-4.00309e-22	2.03198e-21	2.33911e-23	-1.80858e-21	8.01081e-21	-4.84172e-21	-4.64941e-22	-2.14205e-21	1.18358e-21	4.84555e-22	8.57209e-22	-2.93978e-22	2.91219e-40
-2.33522e-22	7.86362e-23	1.21067e-22	4.10671e-22	-9.98953e-23	4.07702e-23	1.21787e-23	4.53331e-23	-9.98781e-23	3.22738e-22	-5.06422e-23	-5.06941e-22	-1.05165e-22	-8.18411e-23	1.53913e-22	2.35256e-24	-3.53004e-23	-2.90709e-22	-3.45944e-23	1.27187e-21	4.49702e-23	8.16797e-22	-4.36831e-22	-9.37309e-23	6.35997e-23	4.6054e-22	-3.28633e-24	1.11571e-22	6.78376e-22	8.35365e-24	3.93527e-42
3.93943e-26	6.33133e-24	8.44532e-24	-5.08994e-24	3.64312e-24	-1.39174e-23	3.33502e-24	6.26428e-24	-6.84295e-24	3.55782e-23	-2.78378e-23	6.33171e-23	1.73197e-23	-6.55169e-24	3.53027e-24	1.80129e-23	4.9114e-23	-3.19771e-23	1.18254e-23	4.20351e-24	-4.46213e-23	-8.9036e-25	1.9065e-24	-2.15966e-23	-3.27525e-23	-2.30852e-23	3.38635e-24	-2.81301e-24	7.21887e-24	7.4259e-24	1.49575e-44
-6.99719e-25	1.14777e-24	-3.17663e-24	3.05682e-25	-1.56291e-25	5.1169e-25	-1.69707e-25	3.4562e-25	4.07486e-25	-8.81217e-25	-1.64289e-24	1.02593e-24	-3.93379e-24	-2.64147e-24	-6.09603e-25	-6.44936e-25	-1.07171e-24	-2.86248e-24	1.19224e-24	3.86058e-25	1.79522e-24	-1.84298e-25	6.35136e-25	6.91163e-25	-6.08975e-24	-2.3796e-24	7.27954e-24	1.73935e-24	-2.15943e-24	-1.10214e-24	1.60053e-46
-3.09336e-26	2.09116e-25	-1.74883e-26	-5.66119e-26	5.54286e-26	2.90444e-25	7.00007e-26	-5.1946e-26	1.80789e-25	3.76003e-25	-2.47567e-26	1.52647e-26	-1.55583e-26	8.31819e-26	5.11275e-26	2.15652e-26	-3.24197e-25	1.10013e-25	-1.99437e-25	2.95776e-27	-1.38238e-26	-3.27456e-26	-8.10351e-27	-3.03329e-25	-1.59656e-25	-9.23087e-25	-3.35349e-26	-3.52124e-25	1.65754e-26	9.79629e-27	1.58177e-48
-9.49753e-27	-2.84894e-27	-5.68664e-26	-5.0546e-27	-1.4748e-28	-4.57732e-27	1.6842e-26	-5.28368e-26	-3.50022e-26	1.38567e-26	4.85405e-28	2.96341e-27	-1.16569e-26	1.73944e-27	-1.70994e-26	1.49416e-27	-1.54888e-27	3.3233e-28	-9.64161e-27	1.41e-26	-4.78916e-27	1.72245e-27	3.91856e-28	3.46529e-26	-2.46293e-26	7.56886e-27	-3.43693e-26	1.9106e-27	2.47296e-27	-8.85581e-29	1.16898e-50
3.77089e-27	-9.00478e-28	7.10747e-27	1.64838e-28	1.22969e-27	2.39416e-28	2.54706e-27	-7.81598e-28	5.45749e-28	1.22609e-27	3.95679e-27	-3.79577e-28	-1.41885e-27	-1.84525e-27	1.48118e-27	2.21951e-27	4.16886e-27	4.78683e-28	-5.91146e-28	7.90609e-28	-9.39342e-29	-8.92496e-28	8.96812e-29	-2.19053e-27	-3.566e-27	-1.65905e-28	7.14179e-29	1.56838e-27	7.40261e-28	3.86662e-28	1.44482e-52
7.27129e-29	1.19164e-29	-3.77451e-29	-3.74358e-29	-2.83468e-29	9.70557e-29	3.73418e-28	-1.24861e-28	-6.96917e-29	1.34062e-28	-5.91482e-29	-5.00269e-29	-3.56592e-29	-8.1124e-29	-1.81015e-29	-2.64169e-29	-5.28034e-29	2.64447e-28	-3.77644e-29	-3.63529e-29	1.29261e-28	-4.75356e-28	-7.22228e-30	1.30693e-29	-2.57447e-29	-6.33193e-29	-9.14628e-30	-1.24023e-28	4.43869e-29	1.90098e-28	5.87826e-55
9.78329e-30	1.10092e-30	-9.05275e-30	1.40516e-29	-1.10849e-30	6.64527e-32	-1.83567e-29	-1.07424e-29	4.30185e-30	-2.35323e-30	-1.36359e-30	-1.06247e-29	3.78101e-30	-2.44699e-29	5.08166e-30	3.38803e-30	-1.2349e-30	1.38151e-30	4.09018e-30	4.00595e-30	1.21579e-30	-2.01381e-29	-5.98966e-30	1.9702e-29	3.17713e-30	-1.04619e-32	-5.39816e-29	-1.5391e-30	4.96005e-30	6.45119e-32	5.43745e-57
-4.97108e-31	-1.24262e-31	6.6978e-31	-2.69806e-32	2.76997e-30	4.8761e-32	7.54928e-31	2.65131e-30	5.03576e-32	2.05756e-31	2.70225e-30	-1.44613e-30	6.09319e-34	6.63562e-31	-3.73373e-31	4.84587e-31	-1.12735e-30	-5.91403e-31	4.50828e-31	1.63265e-30	-1.37264e-30	1.21658e-30	5.8171e-34	1.61653e-31	-1.23402e-31	-4.77666e-30	2.94095e-31	-1.71963e-31	1.16668e-31	-1.73226e-30	6.00812e-59
1.86599e-31	3.10376e-34	1.43024e-31	5.33135e-33	-8.62773e-32	-2.13385e-31	-1.71991e-31	-7.33947e-33	5.60635e-33	-2.70064e-32	1.18101e-31	1.51624e-32	-7.3183e-33	-1.39047e-32	-1.92899e-34	5.89287e-33	2.48683e-32	1.89834e-32	1.09565e-32	-1.34033e-31	3.46675e-31	8.04609e-32	-4.38686e-33	1.91286e-32	-8.96649e-34	1.14517e-31	2.26854e-31	3.20349e-33	9.56942e-33	9.93953e-33	3.6402e-61
1.58759e-33	2.80608e-33	-1.41873e-32	-4.03029e-33	-2.02335e-33	3.48771e-34	-6.23255e-35	-5.35502e-34	1.13665e-32	-1.4343e-32	3.79385e-33	1.32179e-33	4.61872e-33	1.50054e-33	4.63412e-33	-4.27519e-33	3.86651e-34	1.99486e-32	-2.69735e-32	-2.68479e-34	-1.5866e-33	-9.20396e-33	-1.12314e-32	2.14984e-33	1.21014e-32	8.71624e-34	-2.56198e-32	-7.19441e-33	-4.13804e-33	-1.03022e-32	2.96915e-63
6.94248e-35	-4.64283e-34	-8.80769e-35	-4.41959e-35	3.25521e-34	1.10529e-33	-5.80611e-34	-1.4728e-33	-5.8466e-34	4.61116e-34	-1.12259e-34	-4.58045e-35	-4.20777e-34	6.32222e-34	-8.01632e-34	1.95826e-34	1.86265e-33	1.83834e-34	1.35308e-33	-1.4255e-33	-1.3926e-33	-2.89687e-35	-2.78518e-34	4.93805e-35	-1.06515e-34	-9.45041e-34	2.87832e-34	2.62952e-35	-3.05512e-34	1.1381e-34	1.63715e-65
1.22383e-34	6.0796e-35	3.9065e-35	-2.78949e-35	-7.38743e-35	1.10365e-34	7.80128e-35	5.7918e-36	1.14774e-34	4.83248e-35	-3.1186e-35	2.7492e-35	8.6007e-35	-3.59147e-35	-1.14354e-34	-2.02865e-35	3.93194e-35	-7.65587e-35	-1.30383e-35	8.05941e-35	-2.58586e-35	-6.52534e-37	9.60594e-35	4.59375e-36	3.85671e-35	-1.57219e-35	-1.09046e-34	-1.40237e-35	-2.02563e-34	-4.00167e-35	1.64593e-67
-9.83587e-36	-1.28039e-36	2.51122e-36	-7.74036e-38	1.30946e-36	9.87109e-36	1.23019e-35	1.43221e-36	3.60726e-37	-7.14928e-37	-8.12533e-38	-5.21586e-37	-1.76909e-36	-1.85104e-35	3.75768e-37	-7.36304e-36	-2.00009e-36	-3.45398e-36	1.33167e-37	1.30266e-36	-6.37336e-36	-8.84143e-36	2.01616e-36	1.06892e-35	7.37568e-37	-1.64136e-36	4.00208e-38	-3.4039e-36	-5.43718e-36	-7.85117e-36	1.11906e-69
-9.97084e-38	-1.74695e-39	2.11929e-37	-7.47188e-40	2.91818e-37	-1.8586e-37	7.00447e-38	4.32398e-37	3.56895e-38	2.27907e-38	-2.02195e-37	-1.56052e-36	1.21402e-37	3.10971e-36	2.7518e-37	9.47849e-37	-2.03077e-37	5.50059e-37	-6.67575e-38	1.27119e-38	-2.00023e-37	1.0218e-36	-1.59637e-37	-2.63172e-37	-8.34686e-37	-8.98634e-37	5.20262e-37	-7.80146e-38	-1.08483e-36	2.36569e-37	1.80446e-71
-7.64563e-38	-7.22986e-38	-2.36391e-38	-3.46809e-39	-1.5976e-38	4.07185e-38	4.21184e-39	4.37109e-38	-1.8031e-39	3.93296e-39	-2.36994e-38	-1.70287e-38	1.78096e-38	1.43958e-39	5.57784e-38	-8.03085e-39	-2.82916e-38	-3.87535e-38	4.64251e-39	1.20206e-38	-9.93097e-38	-3.82177e-38	-3.42934e-38	-1.21217e-37	5.48698e-39	-6.58687e-39	-8.6136e-38	2.68976e-37	-1.77058e-38	-3.20591e-38	1.30694e-73
6.16255e-40	-9.04751e-39	-3.34001e-40	-1.27313e-38	4.92499e-39	-8.78001e-41	2.56412e-39	-3.11238e-39	-4.26118e-40	-1.05652e-39	2.41278e-39	1.34014e-39	-6.56067e-40	1.95528e-38	4.21528e-39	-2.74863e-41	-4.73005e-39	-5.59526e-39	-9.04288e-39	-4.99655e-39	2.8618e-39	-1.45741e-38	1.24949e-39	4.2816e-39	-1.03969e-38	8.18849e-40	-1.9628e-39	-1.48131e-39	2.95711e-40	1.77054e-38	1.52368e-75
2.5669e-41	1.41313e-40	-4.78767e-40	8.35545e-40	-1.2211e-40	-9.6704e-41	-3.90789e-41	-3.4879e-40	1.32934e-39	-2.241e-41	8.10542e-40	3.35658e-41	-1.67502e-40	-1.85174e-41	-8.13503e-41	-4.10338e-40	8.31717e-40	-3.75002e-40	-3.06932e-41	2.723e-40	-2.85767e-41	-4.84977e-40	1.1499e-41	3.13224e-41	1.47246e-39	6.99603e-41	-5.46726e-41	-4.89742e-41	9.94585e-41	-6.52117e-40	7.48276e-78
2.06891e-41	2.15016e-41	5.60191e-41	2.47983e-42	-6.51769e-42	-3.55993e-41	2.99156e-41	-2.78681e-41	-1.13158e-41	8.70228e-41	8.98273e-41	-1.56606e-40	-1.71777e-42	-5.08422e-41	-2.93e-41	-1.18236e-41	5.94578e-41	6.38138e-42	-2.22213e-41	3.19564e-41	1.11588e-40	1.31358e-41	1.00356e-41	-1.60041e-42	-2.04617e-41	1.34114e-41	1.21827e-41	-5.90231e-42	-1.35247e-40	1.55604e-40	1.12003e-79
4.64424e-42	-2.62834e-42	-9.69984e-44	-4.00031e-43	9.02147e-42	-2.12973e-42	9.8457e-44	-6.7689e-43	-1.05785e-42	-8.92249e-42	-4.08516e-42	2.41592e-43	1.22612e-43	1.48885e-43	1.40019e-42	2.34412e-42	-3.95051e-42	-2.20008e-42	-7.0214e-42	-5.63475e-42	1.67526e-43	-4.61306e-42	8.1096e-43	2.74333e-42	3.29011e-42	1.68729e-43	-3.26617e-43	1.15387e-41	1.16767e-42	-5.52195e-42	5.26953e-82
3.221e-44	2.15087e-43	2.40128e-43	-2.48696e-43	-4.93799e-45	-1.62923e-44	2.56734e-43	1.94312e-43	1.10596e-43	1.21292e-45	2.55464e-43	1.14555e-43	-9.03358e-44	-4.96773e-44	6.43835e-43	-7.65081e-44	-7.0716e-44	7.18962e-43	1.15751e-43	9.61963e-45	1.25544e-43	9.99053e-44	5.70963e-44	-3.72522e-43	-8.33719e-44	2.2039e-44	1.81706e-45	1.55612e-44	1.21997e-43	-3.66749e-44	1.51948e-84
1.15544e-45	-3.08604e-46	-1.56193e-44	-3.11007e-44	4.14733e-46	1.53785e-44	3.47582e-44	-4.61529e-46	-7.01801e-45	1.0654e-45	4.85007e-45	-7.30317e-45	6.30301e-44	6.82349e-44	9.2033e-44	-9.58247e-45	-1.45463e-44	2.70695e-44	-7.94836e-44	1.51616e-44	-2.18692e-45	-1.36794e-44	1.1149e-44	3.58175e-44	-2.73025e-44	5.05394e-44	6.72812e-45	-8.85685e-45	9.50959e-45	-2.26384e-44	3.30929e-86
-5.93896e-46	-5.3301e-46	-1.19e-45	1.49253e-45	3.75571e-45	5.09226e-46	-1.95061e-45	-6.37247e-46	8.64209e-46	7.92081e-46	3.12216e-46	4.61749e-45	-7.54753e-46	-1.37097e-45	6.48366e-45	-9.23405e-46	-1.73588e-45	7.60124e-46	2.20598e-45	1.43031e-45	3.11433e-46	-8.6818e-46	-5.40308e-46	-2.67799e-45	5.06469e-46	-1.725e-46	-2.84642e-46	-3.11218e-45	-9.81162e-46	-1.72806e-45	1.23808e-88
-2.72619e-47	-1.45618e-48	-3.43224e-46	-5.58569e-48	-1.37861e-46	9.1243e-49	1.62645e-46	-8.83645e-47	-8.98003e-47	6.89654e-47	3.96517e-46	2.28658e-46	-1.31053e-45	-5.52906e-46	9.1936e-48	-6.12062e-47	-2.03145e-46	4.8947e-46	8.05828e-47	7.64407e-47	-2.17699e-47	3.97988e-47	-1.04271e-46	-9.99354e-47	-3.15393e-46	2.7855e-47	2.85581e-47	4.38963e-47	5.56102e-47	-3.73768e-46	2.9831e-90
7.56466e-48	1.14172e-47	9.43072e-50	-9.8542e-49	1.94271e-48	-6.07335e-48	-3.35856e-48	1.22403e-48	3.13073e-47	-6.21362e-49	2.13e-47	2.20689e-47	-4.39322e-49	1.26337e-48	1.76088e-47	1.4663e-47	6.40175e-48	3.80267e-48	1.96258e-48	5.04405e-47	-5.15666e-47	1.66525e-47	-6.24209e-48	-5.00871e-48	3.22406e-48	6.22809e-48	-3.61103e-47	-3.17976e-49	1.47506e-47	-2.42031e-49	9.86499e-93
-1.76291e-49	-1.03815e-48	9.59899e-49	9.06826e-49	-5.19207e-49	4.95971e-49	5.03233e-49	-7.92825e-49	-7.02241e-49	2.84539e-48	1.07665e-48	-4.05882e-48	-1.5026e-48	4.98524e-49	4.91686e-49	-3.05472e-49	-2.17755e-49	8.21557e-49	-1.07039e-48	-1.7079e-49	4.81321e-48	-9.6449e-50	-3.75444e-49	4.27354e-48	-5.28343e-49	1.44667e-48	3.65438e-48	3.74925e-49	-6.73328e-49	1.60616e-48	9.56918e-95
3.00046e-50	-5.8754e-50	-5.45689e-50	1.2548e-50	3.45762e-51	-1.41675e-50	1.01088e-50	4.31367e-49	-7.3966e-51	1.78261e-50	1.67967e-49	-5.38301e-50	-1.80793e-51	-1.147e-49	-9.98533e-50	1.3602e-49	2.6329e-50	-2.12224e-49	8.08179e-52	-2.03754e-50	-1.14717e-50	-2.1261e-49	-9.32201e-51	1.55572e-51	-5.34591e-50	-4.82035e-50	-1.35488e-50	2.34195e-49	1.17809e-51	-1.26531e-49	4.34789e-97
2.37871e-50	1.62415e-51	-5.79413e-52	-1.07167e-51	-5.68635e-51	-3.43462e-51	5.8162e-50	-4.59679e-52	-2.83643e-51	-2.9756e-51	1.08418e-51	-2.18442e-50	-4.88795e-51	-2.12335e-50	-4.56006e-51	-4.60204e-51	1.80372e-51	-3.15757e-50	-4.76285e-51	-1.21503e-51	4.80712e-51	1.66276e-50	-2.29216e-51	3.33936e-51	-4.92155e-51	-4.20544e-50	5.00705e-51	-3.03678e-51	2.64371e-52	2.96236e-51	8.18544e-99
8.25332e-53	2.85098e-53	3.75649e-52	-2.73901e-52	1.66585e-51	8.13748e-51	6.82793e-53	-5.27539e-52	-1.52346e-51	-5.23292e-52	-2.11227e-52	4.9491e-52	-1.68326e-51	2.92358e-52	-1.38506e-51	2.67242e-52	2.61957e-53	-1.33345e-51	3.03042e-52	-4.73217e-54	2.27768e-51	3.07501e-52	-2.04676e-51	-2.12888e-52	-7.05641e-52	1.82275e-51	-5.21905e-53	-1.12592e-51	-4.94775e-53	-1.86945e-51	9.72689e-101
8.82421e-53	-8.80951e-53	-3.63687e-53	-1.57465e-52	-9.21127e-53	-7.28934e-54	2.53429e-53	2.25952e-52	1.4338e-52	5.39391e-54	-2.29022e-52	2.06082e-53	-6.24797e-54	4.11304e-54	-6.74538e-54	2.49223e-53	-4.3426e-53	-3.05092e-53	-1.3411e-53	-5.5206e-53	5.55815e-53	-1.03632e-52	3.40478e-53	5.50982e-53	1.52255e-52	4.06083e-52	-5.91672e-53	-4.76621e-53	1.01962e-52	-3.5689e-54	4.04419e-103
3.48558e-53	-3.47171e-53	-7.29839e-54	-6.26208e-55	5.48045e-53	-1.87281e-53	-3.04141e-54	2.77581e-54	-8.97824e-54	1.52643e-54	-1.24449e-54	3.1727e-53	5.596e-55	-9.33183e-55	-4.96441e-54	-6.73357e-54	3.15344e-54	-1.65811e-53	3.98022e-55	-1.47204e-54	-1.30398e-54	2.08888e-56	1.44548e-54	7.07236e-55	2.31473e-53	-4.13627e-53	7.40517e-54	5.62342e-54	5.06901e-54	1.39963e-53	9.85356e-105
1.17373e-54	-2.83055e-55	7.07737e-55	-8.53333e-55	-5.0187e-55	7.09575e-56	4.55373e-55	7.44516e-57	9.35637e-56	4.06562e-55	4.66838e-55	7.9004e-55	2.45568e-55	1.19013e-55	-6.63805e-55	-6.12879e-55	-6.44764e-55	3.78789e-57	-4.71358e-55	-1.46814e-54	-4.32233e-55	1.67957e-54	-3.96719e-56	3.25433e-55	-2.30203e-55	-5.32475e-55	9.21955e-55	2.1889e-54	-7.13009e-56	-2.38759e-55	1.70065e-107
3.73705e-56	-5.80258e-56	2.66063e-56	-1.1295e-56	-2.15522e-56	-8.22489e-57	-1.0241e-55	-1.37716e-55	-9.47012e-56	-2.78989e-56	3.90685e-56	3.91439e-55	3.19133e-56	3.72347e-56	7.79491e-56	1.49176e-56	-2.18756e-56	6.25752e-56	-1.13664e-56	4.15001e-56	3.54436e-56	-3.10715e-56	6.89048e-57	3.16631e-56	-1.01194e-55	-6.33487e-56	-8.47324e-56	1.02466e-55	-6.53697e-56	4.58518e-56	2.56611e-109
1.02415e-56	2.38773e-57	-2.25489e-57	-6.6391e-58	-1.83267e-57	7.01124e-57	4.0315e-57	-8.01888e-58	1.58093e-57	-3.3101e-57	-1.12233e-56	-8.83051e-57	-1.89869e-57	-3.16479e-57	-1.1318e-57	-9.55297e-58	-1.7836e-57	-2.00545e-57	9.69513e-58	-2.04276e-57	-7.49825e-57	2.98837e-57	3.08977e-57	-3.26183e-56	-7.52937e-57	1.24015e-57	6.08065e-57	1.51498e-57	2.1426e-57	-4.9775e-58	1.67205e-111
-5.91682e-58	2.82913e-58	1.66329e-58	5.53693e-58	-4.47257e-58	4.17035e-58	-5.12904e-59	3.03441e-57	2.47948e-58	-9.32006e-59	-3.98872e-58	-2.04247e-58	-3.43304e-58	2.06084e-58	-2.48922e-59	4.18219e-58	-5.67361e-58	1.47886e-57	2.38946e-58	-1.03071e-58	-9.30075e-58	-1.34023e-58	-9.03368e-59	-7.67385e-59	7.2546e-59	9.14133e-58	3.57795e-59	-8.65644e-58	-6.60779e-58	7.49981e-59	1.64629e-113
-3.22246e-59	-3.98547e-61	9.24299e-59	-3.98802e-60	-2.38753e-59	-1.42007e-58	3.76875e-59	-1.21421e-59	1.29825e-59	2.95458e-59	-2.61338e-59	4.98514e-60	7.21594e-60	9.74998e-59	8.78916e-60	-2.02489e-59	-2.90346e-60	-2.48875e-60	-5.20031e-60	-3.52808e-59	1.14356e-58	3.73619e-60	-1.68425e-59	-7.95658e-59	-2.38357e-59	1.09098e-59	3.32865e-59	-4.66388e-59	-1.5959e-59	-3.83647e-59	7.03854e-116
6.30305e-60	-4.27891e-60	2.63449e-59	6.08113e-60	7.10248e-60	3.04878e-61	-6.73563e-60	-1.28698e-60	-1.22712e-61	5.99583e-61	-9.53833e-61	-1.19185e-59	-4.59799e-62	-1.68579e-60	1.31183e-59	-7.57064e-62	-1.17184e-60	1.2915e-61	-1.73488e-60	1.91023e-60	-7.93869e-61	2.19108e-60	-2.13577e-61	-5.5027e-60	2.35027e-60	-1.79878e-60	-2.81156e-62	2.53007e-60	2.11492e-60	2.68495e-60	1.27556e-117
-3.67422e-61	-5.16253e-62	1.81471e-61	8.59045e-62	6.10647e-62	3.68971e-62	6.9719e-63	8.45091e-63	9.4885e-62	5.43245e-63	6.6305e-62	1.25126e-61	-2.00732e-61	1.0739e-60	-5.77194e-61	-1.80719e-60	-1.45321e-60	1.01398e-61	1.63011e-61	1.77862e-61	-4.51227e-62	9.59837e-61	8.62266e-61	6.57537e-62	7.34797e-61	1.12795e-61	-4.36961e-62	-8.03351e-61	1.78314e-61	-1.34713e-61	1.01063e-119
-5.7031e-63	-3.36735e-62	3.20246e-62	2.78111e-62	5.50009e-62	-1.17392e-61	4.25087e-62	3.24557e-62	6.16779e-62	1.41729e-63	8.45766e-63	2.24287e-61	3.00088e-62	-2.87571e-62	-8.16635e-62	3.10477e-63	-1.27322e-62	3.51832e-63	3.93129e-63	-1.20782e-61	3.66039e-63	2.33114e-62	6.82073e-63	1.41005e-61	3.67856e-62	1.64625e-62	7.55378e-64	-2.16698e-62	-2.48515e-63	-6.24934e-63	1.22624e-121
2.88766e-63	3.20636e-63	-1.12789e-64	2.12247e-62	-1.29784e-64	-3.12132e-63	3.0577e-63	2.55393e-64	4.94339e-63	-3.42817e-63	9.13099e-64	-2.69288e-63	-1.18467e-63	5.0205e-63	1.25644e-63	-4.62815e-63	-6.13485e-63	-1.08166e-62	-1.90363e-63	1.88966e-64	-1.05935e-63	1.79745e-64	-7.30057e-64	-1.33959e-63	3.71555e-63	7.22125e-64	-1.30678e-63	3.75314e-63	1.28997e-63	-1.80042e-63	7.78981e-124
5.1603e-65	-7.03207e-64	-5.10146e-64	-1.37518e-63	1.55808e-64	-3.82005e-66	1.27287e-64	-3.35443e-64	5.76897e-65	-4.57534e-65	-1.19233e-63	1.64758e-64	6.6041e-65	-8.04772e-65	6.47219e-65	8.36375e-65	6.90929e-65	-2.58504e-67	-4.84613e-64	4.6244e-65	1.30293e-64	-2.81862e-65	2.96539e-65	4.75664e-65	8.02382e-64	-3.45786e-65	1.40542e-64	2.02452e-64	-9.31991e-65	4.62096e-64	5.46843e-126
7.02448e-66	-3.61385e-66	2.14674e-65	6.25874e-66	3.69719e-65	1.51307e-65	-4.7395e-65	-3.704e-65	-4.41065e-65	-9.11791e-66	2.34989e-65	4.34682e-67	4.8658e-65	4.76283e-65	4.94555e-66	1.66021e-65	-3.6379e-65	-6.52883e-67	-8.30265e-65	1.64147e-65	1.6487e-65	1.12703e-65	-1.66165e-65	4.33629e-65	-1.96544e-65	-2.32406e-66	-5.534e-66	-7.95262e-65	9.12516e-66	2.49343e-67	3.11656e-128
1.86684e-66	1.33953e-66	-1.17588e-66	-3.32651e-66	-4.70943e-66	1.50923e-66	-1.06074e-65	4.7401e-66	-1.40269e-66	2.5591e-66	-6.74241e-67	-1.59394e-65	-9.20988e-67	2.58333e-66	4.7849e-66	3.99217e-67	4.8905e-66	4.58895e-66	4.95868e-68	1.89226e-66	1.83692e-66	4.02903e-67	-4.48588e-67	1.81077e-66	-5.24757e-66	-6.51067e-67	5.05892e-68	8.51715e-66	-2.86335e-66	-7.92345e-67	6.3569e-130
6.29797e-69	2.63932e-67	3.12554e-68	9.34632e-68	-2.95697e-68	-1.86809e-68	1.73304e-67	2.02192e-67	2.91101e-68	1.09388e-66	2.56469e-67	3.74125e-67	4.68957e-68	-2.11038e-68	6.27718e-68	9.7292e-69	2.84792e-68	-3.82793e-67	2.41283e-67	-2.69132e-69	1.50344e-67	3.37799e-67	-3.66232e-68	-3.18411e-67	2.29792e-68	8.48469e-68	-1.7233e-67	5.31718e-67	2.36181e-67	2.50529e-68	2.38295e-132
-5.60839e-69	-5.20002e-69	9.45061e-69	-6.16209e-68	-7.44718e-68	-1.39322e-69	3.15432e-68	-9.70174e-69	1.53219e-68	-5.56802e-68	1.00116e-69	-3.63357e-70	3.02703e-68	-1.91229e-69	-2.60535e-69	3.79517e-68	3.91068e-68	-1.53703e-69	2.25077e-68	-8.46978e-69	-3.34529e-69	4.60453e-69	2.21588e-70	-9.34604e-69	-4.07985e-69	3.54926e-69	3.2894e-69	-8.43874e-70	-4.16289e-70	5.88066e-69	1.85906e-134
-4.67065e-71	-9.98e-70	-3.31476e-69	-3.34602e-69	9.59629e-73	2.06313e-70	-6.91906e-70	-8.47391e-70	7.03666e-70	-2.20631e-70	-1.03256e-69	3.78963e-69	5.07863e-70	-4.89232e-71	-7.88358e-70	-1.31639e-68	1.15527e-69	1.21002e-69	-5.97467e-71	-1.75183e-69	1.34898e-70	-1.41347e-69	-2.55031e-69	4.48088e-70	-1.8225e-70	3.07948e-69	9.40918e-71	9.41198e-70	-2.53184e-69	6.38533e-70	2.46384e-136
7.81443e-71	-5.12019e-70	1.07619e-70	4.78068e-73	6.20637e-70	-1.04012e-70	-1.46891e-70	7.73076e-71	2.85803e-70	4.10071e-71	5.49579e-70	5.19335e-71	5.54447e-71	1.72664e-71	-2.06793e-71	-8.98018e-71	2.85123e-70	3.06984e-70	1.07872e-70	2.67601e-71	-2.88984e-70	1.69242e-70	1.33452e-70	2.40467e-70	1.15615e-70	1.4329e-70	8.46774e-71	-1.36274e-70	-4.18991e-72	5.13053e-71	1.54134e-138
-1.27654e-72	1.36593e-71	3.87795e-72	-7.0436e-71	-5.44168e-71	-3.42528e-73	-5.49425e-72	2.19208e-71	-1.88761e-71	-9.34091e-73	-3.12974e-72	-1.89013e-71	-1.18749e-72	-3.95159e-72	-7.0853e-71	5.02983e-73	-1.61224e-72	6.91977e-72	-7.61548e-72	-1.06122e-72	-3.6187e-73	6.61586e-72	1.16183e-71	-4.53369e-73	-3.26289e-73	5.05151e-74	1.78766e-73	-1.58725e-72	-5.37018e-71	1.55284e-71	1.78145e-140
-1.39521e-74	2.66481e-72	1.72549e-73	7.76803e-73	-1.299e-72	-2.42467e-73	1.66824e-72	-9.0685e-73	-1.65684e-72	-2.09129e-72	-2.21766e-73	-9.36949e-73	2.42707e-74	-1.42277e-72	-2.12841e-72	9.09613e-75	-1.51258e-72	9.78087e-73	5.52289e-73	1.18217e-72	-5.91262e-73	-2.26383e-72	-1.90388e-73	-1.22166e-73	1.93656e-72	-2.69956e-73	-3.63404e-72	-2.14649e-74	-1.06173e-72	1.61258e-74	5.63171e-143
9.2819e-76	-2.43039e-74	5.17398e-74	-2.1418e-73	-1.26797e-74	2.92646e-73	-6.11979e-74	8.32826e-76	-1.97768e-75	2.02853e-73	1.30538e-74	2.91002e-73	-2.95795e-74	1.36667e-74	-6.89838e-74	-1.25734e-73	6.45271e-74	1.9528e-73	-1.11011e-74	-2.40891e-74	4.24698e-74	3.21273e-74	-8.00002e-74	6.71305e-74	2.07058e-73	-9.82393e-74	-1.6348e-74	3.76811e-74	-7.51559e-74	1.23618e-74	4.03081e-145
-4.17182e-75	-7.06205e-75	3.34461e-75	-1.39667e-74	-2.74827e-74	4.2759e-75	3.03038e-76	-1.91828e-75	-2.02243e-75	3.29232e-75	-1.42943e-75	3.02231e-76	4.38505e-75	-4.33786e-76	6.43039e-75	-2.00016e-75	1.07778e-74	-9.85302e-75	-7.72778e-75	-2.93403e-75	-4.05427e-75	-1.02124e-74	-2.21546e-75	-6.68105e-75	-1.82442e-74	-5.56178e-77	5.69254e-76	3.5898e-75	-7.15558e-76	5.49237e-75	1.96131e-147
1.99147e-75	2.08608e-75	-7.66141e-77	2.02363e-75	-2.55991e-75	-1.64704e-75	-8.96536e-76	-6.14554e-76	6.192e-76	-1.06598e-75	-1.82994e-75	-4.91304e-76	-2.02724e-75	3.41868e-76	4.95145e-76	2.62605e-75	-2.3909e-75	-1.20038e-75	-1.43441e-75	1.46347e-75	-2.3964e-76	-9.36105e-76	1.28617e-76	-3.47753e-75	1.10134e-75	8.22195e-77	3.8963e-77	-1.40999e-76	-1.4517e-75	2.3582e-76	6.7148e-149
-2.00189e-77	-1.21697e-77	-1.58333e-77	2.17657e-78	-7.54839e-78	4.44734e-77	-3.56307e-77	-1.77857e-76	1.93322e-77	3.18397e-77	-5.54291e-77	-1.69296e-77	6.82443e-77	-3.87513e-77	-6.33768e-77	-4.38117e-77	3.96956e-77	-1.78185e-76	1.56258e-76	-3.42045e-77	6.1565e-77	-1.44348e-77	-4.71786e-77	3.79245e-77	1.71791e-77	-1.15698e-77	5.41479e-77	1.81757e-76	-6.52759e-77	-3.62915e-77	1.61133e-151
1.08203e-77	-2.03503e-78	1.3003e-77	6.42993e-78	1.12978e-77	1.50515e-78	-1.69067e-77	-1.66214e-78	3.69776e-78	-1.27881e-78	-1.47785e-78	-9.16801e-79	-4.48545e-78	1.57614e-78	-1.24401e-77	3.60444e-78	-4.92393e-78	5.75704e-78	5.55119e-78	-4.04565e-78	6.74711e-79	6.10448e-78	-6.83903e-78	-4.09383e-78	2.76556e-78	1.39855e-78	3.97199e-79	1.10986e-78	1.79256e-77	-3.11477e-79	1.49708e-153
1.98716e-79	6.67795e-79	2.7133e-79	5.90981e-80	-3.38124e-81	5.57526e-79	-2.37104e-80	4.17283e-80	-8.31907e-79	6.6504e-79	6.1816e-79	1.44096e-79	2.84697e-81	-2.63058e-79	1.1806e-78	1.69537e-79	2.86007e-79	-4.45533e-80	3.73941e-79	1.32775e-79	6.92571e-79	-7.31373e-81	8.86205e-79	7.68368e-79	3.23084e-79	1.3391e-80	-4.85776e-79	1.98558e-79	-4.52064e-79	-8.11717e-81	6.5858e-156
-7.75028e-81	-2.02647e-80	-2.65516e-79	-1.28184e-80	-1.16802e-80	9.10165e-80	3.40405e-81	8.02286e-81	-5.52423e-80	-7.66847e-80	1.47028e-79	2.8086e-81	-2.46165e-82	-2.39355e-80	-1.84371e-79	-7.54177e-81	-4.94273e-80	-2.78277e-81	-9.53388e-80	-1.82006e-80	-1.68973e-80	1.42285e-81	-2.62359e-80	-9.73671e-81	-6.71184e-80	1.15458e-80	9.63881e-81	2.94818e-80	8.36213e-81	-4.77429e-81	1.63445e-157
-7.91131e-82	-3.73811e-82	-7.61533e-81	3.07569e-81	-6.63048e-81	-3.44177e-82	-1.80359e-81	-5.31613e-82	6.51782e-81	-9.09822e-82	-3.47404e-82	-2.94872e-81	1.02372e-80	5.05294e-82	3.7671e-81	4.96721e-82	1.84839e-81	2.10043e-81	5.22899e-81	-7.3825e-81	3.11375e-81	9.6307e-82	3.99345e-81	5.21735e-81	-3.38196e-82	-1.21108e-80	-4.70533e-81	2.80665e-82	-1.43834e-81	5.87406e-81	6.36496e-160
-5.17802e-83	3.62021e-82	-2.84111e-83	3.69094e-82	3.96602e-82	1.75669e-82	1.90125e-82	-1.57638e-81	2.43228e-82	-2.03237e-82	1.21613e-82	6.1382e-83	1.99634e-82	2.41004e-82	1.01463e-81	1.16027e-81	-5.75889e-83	-1.1281e-82	6.42688e-82	1.9264e-83	6.13308e-82	-1.28394e-81	1.79787e-82	2.15091e-81	4.0731e-83	2.82252e-82	-7.46071e-83	-7.28616e-84	-8.69616e-84	1.6465e-83	1.27729e-161
-6.59625e-84	-5.01618e-83	-7.28236e-84	-6.64869e-84	-2.43746e-83	2.32266e-84	-7.27966e-83	7.03665e-83	-4.35989e-83	2.51352e-83	1.33936e-85	-5.27326e-84	-7.94392e-83	1.36125e-84	7.56713e-83	-3.9917e-83	-7.67409e-83	-4.54593e-83	5.01141e-83	-7.95038e-83	7.79145e-83	-5.32337e-84	1.94388e-83	-7.38344e-83	-1.90202e-85	1.31157e-83	-5.01269e-84	1.0928e-82	-7.55694e-85	6.88164e-85	7.05564e-164
-4.82146e-84	2.44652e-84	-1.05971e-84	6.23584e-84	-2.64733e-86	2.60786e-84	-1.99313e-85	-1.32175e-83	-2.86717e-84	1.75627e-84	-6.26402e-87	-2.56292e-85	8.57003e-84	-3.33368e-84	-1.11354e-85	2.52596e-85	-3.22904e-84	1.396e-84	-1.90167e-84	-7.03666e-84	5.92646e-84	-4.25778e-85	-1.15022e-84	-3.13174e-85	-1.35596e-84	7.94503e-84	2.93514e-84	-5.44197e-86	1.91505e-84	-1.84826e-83	8.67878e-166
2.89262e-86	-1.34852e-85	2.65363e-86	-7.22233e-85	-2.29066e-85	4.20762e-85	-8.22123e-86	3.19698e-86	1.68191e-86	-1.01601e-85	1.97537e-85	-5.48353e-86	6.00529e-85	2.44978e-86	-3.01989e-85	4.71902e-86	-4.98473e-85	7.55879e-85	2.85217e-85	-5.30541e-85	-4.52295e-85	2.58989e-86	-2.46924e-86	2.66685e-85	-6.51844e-86	-5.66731e-86	-4.22633e-85	-2.19314e-85	2.06684e-84	7.78559e-87	7.25162e-168
5.45355e-87	-1.3134e-86	-4.0545e-88	-1.10901e-86	2.01863e-86	-2.29611e-86	-3.47854e-87	2.09274e-87	-4.91067e-87	-5.70035e-87	-1.12288e-87	3.07281e-87	-1.8727e-86	-1.20265e-88	1.45063e-86	1.12539e-86	-2.4622e-86	1.34118e-86	6.02221e-86	-6.41089e-86	4.27505e-86	3.01095e-87	2.61068e-87	3.41434e-86	3.21409e-86	2.14864e-86	3.07759e-88	-5.53689e-87	-3.12134e-87	-3.3135e-86	1.61969e-170
8.27401e-88	6.11502e-88	-1.59853e-88	-1.25323e-87	2.19866e-87	-5.20707e-88	5.57628e-88	-2.46537e-87	-1.17008e-87	6.14459e-88	-3.48053e-87	1.12584e-87	-3.01824e-87	-2.54497e-87	-1.19645e-86	2.04025e-87	-2.80614e-87	-4.51137e-87	7.89875e-88	2.93201e-88	3.01488e-87	3.29629e-87	-1.51112e-87	-5.91003e-87	-7.93713e-87	3.28614e-88	6.0154e-88	-2.76806e-89	5.56191e-88	-5.11025e-89	3.4206e-172
-3.95799e-88	-1.2082e-88	5.09823e-88	4.2122e-89	-3.39101e-88	3.45733e-89	2.99298e-88	-8.84566e-89	-1.11757e-88	1.10627e-89	-5.71195e-88	1.58077e-88	-1.00455e-89	9.60124e-89	4.3329e-88	-1.18329e-88	-5.34343e-89	-1.28031e-89	3.0567e-88	-4.23513e-88	-1.1732e-87	-9.29107e-88	-3.18214e-88	-9.6948e-88	7.16073e-89	3.52936e-89	-9.28531e-90	1.10374e-88	-3.26686e-89	-2.07632e-88	4.84089e-174
1.90163e-91	3.2435e-89	-3.42416e-91	-8.33473e-89	-9.9687e-90	3.73844e-89	-4.3537e-89	-6.19468e-90	1.53574e-90	-9.81773e-90	8.36082e-90	1.02447e-89	4.04659e-90	4.53038e-89	2.70219e-89	-3.21992e-89	-2.87407e-89	-9.8813e-91	-1.19163e-89	-2.2392e-89	-1.17017e-89	3.31368e-90	-2.07322e-89	-3.61735e-90	1.55128e-89	2.16968e-91	5.10289e-89	1.59356e-90	4.25458e-90	1.65669e-89	2.07401e-176
3.0407e-90	-3.38834e-90	3.38554e-91	1.45085e-91	-3.73064e-92	2.32947e-90	1.48823e-91	1.55084e-90	-1.16473e-89	-4.30082e-91	-2.86187e-90	5.622e-92	-9.49395e-91	2.03102e-91	3.99311e-91	7.52391e-91	1.57042e-91	-5.26886e-90	1.64836e-90	-4.7354e-91	-1.34724e-90	-5.93034e-90	1.18171e-90	-6.35875e-91	2.10555e-91	-1.34215e-89	3.05727e-90	1.34473e-90	-1.91191e-90	-8.77269e-91	4.39696e-178
-9.09187e-92	7.78613e-91	-7.84187e-93	5.19251e-92	2.49848e-91	-8.76301e-92	-3.13254e-92	1.9283e-91	4.80841e-93	-5.89192e-91	2.68043e-93	1.57938e-92	-1.63232e-92	-2.73338e-91	-6.44511e-91	-5.30117e-91	1.11149e-91	-4.81013e-92	-1.84789e-91	-3.22429e-92	8.3644e-92	4.15451e-92	-3.82293e-91	9.38544e-92	1.64759e-91	-1.22489e-91	-2.53084e-92	7.67325e-93	-1.02378e-91	1.68903e-91	2.13975e-180
-6.19713e-92	8.37019e-92	6.47366e-92	7.43282e-93	-2.40194e-92	6.82537e-92	3.52561e-93	-1.84098e-94	-3.64373e-93	4.09341e-94	-4.53906e-93	-5.7755e-93	-1.45006e-93	2.39082e-92	-7.46732e-92	-2.13129e-92	-7.44808e-93	-9.76255e-93	-2.88643e-92	-1.70841e-93	4.66391e-93	3.75693e-93	-2.19005e-92	-3.14912e-92	-5.89607e-93	-2.74965e-93	-3.91954e-92	6.28434e-92	2.2887e-92	7.30866e-92	4.08993e-182
3.88984e-93	-1.65465e-93	-2.12309e-94	-1.23832e-93	-7.42652e-94	-1.53824e-94	5.25854e-95	-1.21764e-93	2.87622e-95	1.44536e-94	-9.44849e-94	-8.08688e-94	3.68546e-93	2.35266e-95	-1.89592e-93	-1.06276e-93	-1.82762e-94	8.9604e-94	-9.59949e-94	-3.27517e-94	-4.20197e-94	7.9812e-95	2.58909e-94	-4.44556e-94	2.10707e-93	3.38929e-93	1.49989e-94	-4.10561e-94	1.02786e-93	8.8627e-95	6.08785e-185
1.34061e-94	1.0433e-94	1.06908e-94	-1.87799e-95	-1.45168e-94	3.28304e-95	3.99518e-95	-2.22198e-96	-4.29319e-95	1.44966e-94	7.89177e-95	2.64603e-95	-1.50802e-94	1.28204e-94	9.12107e-94	3.09741e-95	1.87526e-95	-2.54255e-94	-2.44431e-94	-2.26068e-94	-2.08364e-94	-8.61101e-95	1.73172e-94	6.85217e-95	-7.41882e-95	-6.70031e-94	-3.83603e-95	2.02285e-95	-5.08208e-95	-1.8763e-96	1.68653e-186
-5.44624e-96	-3.25267e-95	-2.60179e-95	3.03753e-95	-4.34056e-96	-2.19511e-96	-2.50206e-96	3.14122e-95	-1.52944e-97	-1.0957e-95	-1.27418e-95	1.55596e-97	-3.23815e-95	-1.17022e-96	-1.2622e-96	-1.72675e-96	1.93408e-97	6.45647e-96	1.98417e-96	4.08215e-96	-1.07451e-95	-4.779e-97	1.13229e-96	1.01595e-95	-2.59118e-95	8.44783e-96	-2.59256e-95	3.52078e-97	-1.77761e-96	-5.55286e-96	6.77239e-189
3.7268e-98	-2.28889e-96	5.03471e-96	-1.64677e-96	-1.57405e-97	2.80748e-97	-4.57067e-97	2.46602e-97	1.59287e-97	1.1772e-96	1.46049e-96	-4.00047e-97	-1.62516e-96	-3.06054e-97	-6.95719e-97	-6.80473e-97	-7.17501e-97	8.64329e-98	4.8686e-97	-5.39705e-96	1.20894e-96	1.60219e-97	5.76701e-97	2.32127e-97	-2.78617e-96	-1.12324e-97	-1.35383e-96	-2.67555e-97	1.56143e-96	1.04935e-96	8.60402e-191
2.06356e-97	1.21626e-97	1.36064e-97	-5.29709e-98	1.28582e-97	-3.85294e-98	-4.76611e-98	-2.2026e-98	3.02572e-98	1.69308e-98	-1.65295e-97	-2.26722e-98	-1.89117e-98	5.63293e-98	-5.82354e-98	3.78126e-98	5.06545e-99	1.33515e-98	1.14321e-97	-8.82398e-98	1.09087e-97	-5.89586e-98	-3.06605e-100	1.01551e-98	-1.08384e-98	-1.00369e-97	-5.37288e-97	-3.42166e-98	3.93474e-98	3.86392e-98	4.76481e-193
-3.44458e-99	-7.74043e-99	-7.43127e-99	-9.83118e-99	5.62052e-99	-1.76751e-99	3.51788e-99	4.72853e-98	-2.28883e-99	5.13973e-100	2.32018e-99	4.3079e-98	-3.06424e-98	6.55735e-99	-7.39086e-99	-8.48317e-99	-1.28178e-99	5.08907e-99	2.39698e-99	3.0866e-98	-4.64781e-99	-5.50113e-99	-4.39911e-99	9.6369e-99	-1.93273e-98	-4.9988e-100	1.56035e-98	-1.24107e-98	-3.54674e-98	-3.09475e-100	8.66127e-195
4.68866e-101	3.45158e-100	-1.08466e-100	-1.03755e-99	6.28583e-100	-9.006e-100	2.73353e-99	-6.8535e-100	-8.54457e-100	-7.78768e-100	-1.30422e-100	1.52137e-99	1.21158e-99	-5.42841e-101	-1.01843e-100	6.43937e-100	-1.42605e-100	3.51848e-99	9.98018e-100	6.06623e-101	-5.23272e-99	-4.26517e-100	1.26472e-100	-9.90242e-101	-4.01328e-101	-2.41401e-99	-1.78149e-99	-3.77205e-100	2.47524e-100	1.04033e-100	6.61277e-197
2.31609e-102	-1.54382e-100	4.2045e-101	-4.84634e-101	7.49316e-101	-1.04486e-100	-2.81261e-101	-1.64487e-101	1.99144e-101	-1.66741e-101	5.88902e-101	1.43753e-101	6.10144e-101	3.38013e-101	-8.48124e-102	1.5781e-101	1.8641e-102	-1.06015e-100	-7.18197e-102	5.93103e-101	2.70118e-101	-2.16885e-101	-3.19888e-101	-2.94933e-101	2.15088e-100	-7.54007e-101	-1.19587e-100	9.66703e-101	-6.69773e-101	2.49838e-101	1.53694e-199
4.7622e-102	-5.1457e-102	2.59158e-102	2.3748e-102	-7.90927e-102	-3.23197e-101	-1.34925e-102	4.56639e-103	-2.75157e-102	-6.69859e-102	1.59668e-102	3.09472e-103	5.30551e-102	-1.98471e-103	-3.53101e-103	6.78845e-102	1.57258e-102	-3.83797e-102	1.3625e-102	-2.18018e-103	-1.88133e-102	1.22028e-102	-2.94637e-103	-7.38968e-102	-2.42774e-102	1.59072e-102	-3.98535e-102	1.78188e-102	-1.77886e-102	-8.47212e-103	1.41034e-201
-1.96468e-103	2.14948e-103	-1.16403e-102	9.46559e-104	1.32429e-104	9.97985e-103	3.19965e-103	2.07786e-103	3.64677e-103	1.00901e-102	9.66868e-104	-4.98349e-103	-7.00181e-104	-6.39014e-103	-3.08142e-103	3.78358e-104	9.04478e-103	6.06946e-103	3.7594e-103	-4.93853e-103	-7.33371e-103	-6.36729e-103	-2.13347e-102	5.2714e-103	-1.04229e-103	-1.69618e-103	4.29658e-103	1.35041e-104	-1.51711e-102	-4.87726e-104	1.43818e-203
-7.22014e-105	3.45343e-105	2.01455e-104	-8.69199e-104	2.16066e-103	-7.76507e-104	5.94199e-105	3.75051e-104	-6.78431e-104	-5.35654e-104	1.26371e-104	-6.61041e-104	2.09557e-104	-1.42444e-103	-1.67668e-105	-6.21284e-105	-4.0337e-105	-8.14256e-104	-5.75842e-105	-6.23086e-104	6.53475e-104	1.25583e-104	3.733e-104	-5.51715e-104	-1.27246e-103	-5.74223e-104	1.92807e-105	1.20522e-104	-1.01935e-104	-3.3729e-105	1.34134e-205
-8.62713e-105	-2.34095e-105	-8.83325e-106	-3.85087e-105	2.00819e-106	-6.36448e-105	1.25523e-104	4.9587e-106	-1.64663e-106	-2.51961e-105	-4.55031e-106	1.95432e-105	1.46461e-104	-3.14702e-105	6.12908e-105	3.40122e-106	5.07546e-106	-5.27772e-105	3.73336e-105	1.29707e-106	2.62554e-106	-2.19296e-105	5.06424e-105	-2.65244e-105	-3.57531e-105	4.05625e-105	3.16803e-105	1.07871e-104	1.49329e-105	4.00189e-105	8.1987e-208
-7.6495e-107	2.94307e-106	4.75208e-106	5.83864e-106	-8.18025e-106	-1.55109e-107	-5.95467e-106	-8.12086e-106	8.14518e-108	-7.76291e-107	1.93784e-105	7.36075e-106	1.38037e-105	-3.19056e-105	-5.64345e-106	-3.86389e-106	2.23597e-106	-2.97538e-106	3.93362e-106	1.40303e-106	1.84709e-106	2.26885e-106	5.81794e-107	-4.23254e-106	-4.26099e-106	8.69958e-107	-6.79995e-106	-4.50402e-107	-1.19826e-105	-1.10931e-105	2.30997e-209
1.32753e-107	-9.92849e-108	2.73847e-107	8.95077e-108	2.35461e-107	-2.92307e-107	-2.18968e-107	9.15701e-108	-4.88652e-107	1.41655e-108	1.52464e-107	-4.51033e-107	5.66412e-107	-1.60759e-106	-1.44324e-108	-9.67118e-108	1.77854e-106	1.91804e-107	9.7018e-107	4.56209e-107	-3.88023e-108	-2.08165e-109	-6.74371e-108	-2.27035e-107	-2.96923e-107	-1.98888e-107	-1.78919e-108	1.77094e-106	2.42475e-108	2.91501e-107	1.14449e-211
2.68033e-108	9.32254e-108	-5.22665e-108	-1.42028e-109	3.14282e-108	-1.11686e-108	-2.3725e-109	-5.38835e-108	2.59287e-108	3.89123e-108	2.61207e-109	-1.03891e-108	-2.78616e-108	2.20627e-108	-4.09564e-108	-4.9028e-109	3.65457e-108	-9.61287e-110	-4.39454e-108	1.67766e-108	-1.97564e-108	-4.9374e-108	-7.69635e-109	-1.15906e-108	7.10272e-109	-9.58399e-109	3.41651e-108	-6.4412e-109	-4.74684e-108	1.06899e-107	4.30331e-214
1.56159e-109	2.82278e-110	-4.66576e-111	-5.4609e-109	1.74084e-108	-1.15943e-109	6.60354e-110	-3.41572e-110	-4.71376e-110	-3.93124e-110	-8.23959e-110	-1.04349e-109	9.58029e-109	-3.80619e-110	-9.93053e-111	-6.03337e-109	2.07356e-109	-1.81889e-109	-9.79356e-112	6.24272e-111	4.00127e-109	1.78886e-110	1.99251e-109	-2.1334e-109	-1.64094e-110	1.04473e-109	9.37778e-109	-4.32303e-109	1.1202e-108	2.14776e-110	7.33229e-216
-9.02339e-111	1.3815e-109	1.02216e-109	1.79694e-110	1.21053e-111	2.52225e-110	1.91552e-111	-4.73568e-111	5.56168e-111	6.16313e-110	-1.5761e-110	9.22679e-111	-1.33e-109	3.43464e-112	-2.48654e-110	-1.0167e-110	1.53807e-111	-2.82131e-110	2.08582e-111	7.06427e-111	-2.92245e-111	-4.82333e-111	-1.36874e-110	9.872e-111	-4.92835e-110	2.44667e-111	-2.98404e-110	-1.55242e-110	6.10493e-110	6.50763e-112	6.16381e-218
-5.42952e-112	1.12036e-111	1.53862e-113	2.66144e-111	1.9847e-112	2.03973e-110	5.11678e-112	-2.94527e-111	5.99314e-111	5.48065e-112	5.65394e-111	2.41515e-112	-1.08948e-110	-1.02358e-111	5.09471e-111	1.14457e-111	7.82692e-112	-1.11703e-112	-2.01961e-111	7.38829e-112	9.54868e-111	1.32919e-111	-3.11588e-111	-1.94147e-111	-1.02136e-110	-7.43766e-111	6.98838e-112	-3.79777e-111	1.68692e-112	2.21712e-113	9.35164e-220
1.41496e-112	-4.60523e-114	3.15565e-112	-5.2887e-113	-8.06476e-113	7.36079e-113	1.02244e-111	2.75667e-112	2.0506e-112	6.36185e-112	-2.80461e-112	2.14363e-112	-1.76316e-112	-7.1725e-114	1.03426e-112	2.16975e-112	8.84734e-112	-2.37496e-113	2.09672e-113	-2.01447e-112	2.9268e-112	-1.0923e-112	3.96742e-112	-3.3714e-113	7.10881e-112	-7.15192e-112	-3.03016e-112	5.64145e-112	-1.80398e-112	-3.76153e-112	4.59747e-222
-1.5744e-114	-2.28892e-113	-2.80215e-113	2.08459e-114	2.09848e-114	-1.94624e-113	-1.3272e-113	-7.33617e-114	-1.07222e-113	-9.82505e-113	1.48121e-113	7.50073e-113	2.34564e-114	-6.79672e-115	9.29881e-113	2.67935e-114	4.72053e-113	-3.68208e-113	-1.14967e-113	1.21232e-113	-1.20069e-114	-3.174e-113	1.46385e-113	-1.67681e-113	6.05857e-113	-8.63572e-114	-2.03855e-114	-7.95624e-114	-1.44562e-113	-1.16919e-113	3.57286e-224
-1.99044e-115	-4.52091e-115	1.16081e-114	-8.93978e-114	8.36341e-115	3.71411e-114	-1.36815e-114	7.96046e-115	-7.8589e-115	7.04051e-114	-1.42356e-114	-2.0859e-115	5.83286e-114	1.35044e-113	-4.5449e-114	-2.02625e-114	1.99941e-114	-6.65041e-115	-1.169e-114	5.33828e-116	-5.91726e-114	-1.96925e-114	4.76853e-114	3.76815e-114	-5.35857e-115	-2.30558e-115	7.30176e-116	-2.55181e-114	-1.6625e-114	-1.19339e-113	6.25598e-226
8.3194e-116	2.26492e-115	7.87783e-116	2.68577e-115	3.62317e-115	-7.46017e-115	6.84006e-117	2.97154e-116	3.84438e-116	3.138e-115	7.84003e-116	-5.55513e-115	-2.89284e-115	1.7577e-115	-3.87551e-115	1.39677e-116	2.51978e-115	1.26102e-115	8.71022e-115	-2.2009e-116	-2.99887e-115	1.70997e-116	-1.59862e-115	1.01583e-115	2.01958e-115	-9.99019e-116	3.59349e-116	-6.11348e-115	-1.38625e-116	1.11568e-115	2.90807e-228
5.83063e-116	2.55288e-117	-5.21271e-116	5.6724e-117	1.77064e-116	2.71385e-117	4.44185e-116	9.37255e-117	-2.90701e-116	7.45638e-116	1.40937e-116	-1.80114e-116	-1.17118e-116	-4.94053e-117	6.41693e-117	3.01043e-116	-5.9781e-117	4.83692e-116	2.19904e-116	4.87974e-116	2.80397e-116	3.07625e-116	-1.4355e-117	-4.5319e-117	-3.58613e-116	7.301e-119	2.7313e-117	3.8689e-117	7.76214e-117	1.20132e-117	2.49396e-230
-2.97197e-117	-3.06967e-117	-2.71394e-117	6.69538e-117	-2.25326e-117	1.53082e-118	4.655e-118	-1.5192e-117	-8.5102e-119	1.0155e-117	1.49078e-118	6.11344e-119	1.63475e-117	-2.97179e-118	1.11585e-117	1.28589e-118	-1.39876e-117	7.80026e-118	-7.20762e-118	-9.12434e-119	1.42301e-116	-2.42916e-117	6.17492e-118	-2.59446e-117	-8.2166e-118	-3.25003e-117	2.25897e-118	2.52178e-117	2.98021e-118	6.91699e-117	3.67346e-232
3.42799e-118	-2.98739e-119	8.23289e-119	6.44627e-119	1.0721e-118	2.22916e-119	8.15376e-119	-4.65018e-119	4.17463e-118	6.62523e-120	1.03427e-118	-6.8426e-119	8.81372e-119	-1.51763e-119	1.91192e-118	-3.73307e-119	2.83558e-120	-1.63032e-118	9.97357e-119	3.75977e-118	1.32183e-118	-1.79729e-119	7.36057e-119	-1.18787e-117	-7.4995e-118	-3.81653e-119	3.23152e-119	-8.53678e-119	-7.14838e-119	-1.71812e-118	2.60477e-234
8.46561e-119	1.64035e-119	4.2667e-120	-5.59973e-119	1.08603e-120	-3.45302e-120	8.56587e-120	2.60609e-119	-2.40433e-120	-3.2983e-120	1.7938e-119	-5.06602e-121	-1.37984e-120	-2.24138e-119	2.61457e-119	-1.61118e-119	1.43528e-119	5.70262e-120	-1.5332e-119	-3.10852e-119	2.69356e-119	6.26618e-120	-8.69319e-120	-1.67049e-119	-1.35918e-120	-7.20448e-120	-2.84688e-120	1.37491e-119	3.83104e-119	-1.17695e-119	1.75578e-236
-3.99098e-121	-8.54631e-121	3.93487e-120	-1.30915e-120	6.65969e-120	-6.58054e-121	4.65775e-121	1.04589e-121	-2.70158e-121	7.70389e-121	1.16635e-120	5.13418e-121	-5.39381e-120	-7.17922e-121	1.41234e-120	-1.04642e-120	-9.52306e-121	-1.21853e-121	1.48634e-120	-2.77915e-120	-3.4456e-120	-4.72494e-121	-3.90282e-120	-8.71478e-121	-7.82527e-121	2.1059e-120	9.71115e-120	4.87893e-120	-1.48274e-120	-5.98351e-122	2.62389e-238
7.76849e-121	3.55226e-121	7.23262e-122	1.25246e-122	-7.19008e-123	-3.36077e-123	-7.7363e-124	-1.8561e-121	-3.12729e-121	4.32914e-121	2.30616e-123	5.15137e-122	-1.00486e-122	-2.28319e-121	-6.43281e-122	-3.78995e-122	2.5898e-121	-3.59715e-122	2.95299e-122	4.65008e-123	2.01794e-122	-2.83004e-121	5.82683e-121	-4.02151e-122	1.88231e-121	-2.47769e-122	1.36529e-122	-1.00119e-121	2.41313e-121	-1.38281e-121	1.72976e-240
2.68392e-123	-1.37349e-123	-8.23763e-123	-1.38752e-123	2.32245e-123	1.28995e-122	2.90107e-122	8.81723e-123	2.17181e-123	1.76862e-122	-3.52414e-123	5.79716e-122	-2.27332e-122	7.71058e-123	-9.59192e-124	-1.39213e-122	9.70939e-123	-5.46917e-122	-6.3404e-124	-1.88513e-123	5.06801e-123	-5.13376e-122	-1.28989e-122	-5.58429e-122	-1.43265e-122	5.36616e-123	-8.42348e-123	-2.34252e-123	1.48471e-123	-1.42412e-122	1.51826e-242
-3.94303e-124	1.11034e-123	-3.86187e-124	1.0179e-123	4.96943e-125	-1.51174e-123	-3.06961e-124	-1.19746e-125	2.23408e-123	-6.76595e-125	-4.59552e-123	-4.95742e-124	-1.10012e-123	3.42024e-123	-6.15441e-124	-4.98889e-124	-8.19339e-125	-4.25033e-123	-4.64403e-124	-8.92039e-125	-1.34073e-124	1.08204e-123	1.10711e-123	2.74059e-123	-2.12234e-123	-7.69776e-123	3.30473e-123	2.63925e-124	-5.5862e-124	-1.10024e-123	1.49346e-244
8.01522e-125	-1.06994e-124	2.01969e-124	3.00511e-125	7.4028e-125	-4.682e-125	2.52068e-124	-1.3239e-125	-3.19428e-125	-4.73228e-126	-9.59221e-126	8.92892e-125	-1.49744e-125	1.01816e-126	2.24241e-125	-2.13618e-125	-1.10612e-124	-5.1809e-125	4.51303e-125	-4.66537e-125	-5.09988e-125	1.6946e-125	-1.95927e-125	6.25989e-124	-3.61588e-125	-3.24008e-125	-5.61378e-125	3.89074e-124	-5.27246e-125	-8.79722e-125	7.22917e-247
-4.08585e-126	-5.80896e-126	-7.48565e-127	-9.34544e-127	6.79171e-127	-1.87365e-126	9.83388e-127	9.25607e-127	-1.12453e-126	6.28853e-126	1.05165e-127	-4.63315e-125	1.4543e-125	-2.27252e-125	1.4558e-126	-2.35856e-126	-2.89517e-126	1.9104e-127	1.73194e-126	-2.70764e-125	-1.57513e-126	3.98031e-126	1.30867e-125	2.68072e-126	5.84378e-126	-5.98948e-127	2.8005e-127	1.56029e-125	-2.43973e-126	-8.79581e-126	4.28339e-249
-4.35292e-127	-1.5524e-127	3.53041e-128	6.65541e-128	-2.511e-126	-1.22391e-127	-1.23279e-127	1.30809e-126	2.3168e-128	8.3165e-128	-3.84964e-127	-3.51779e-128	1.89323e-127	-2.11636e-126	-7.34027e-128	1.35206e-126	-6.82805e-128	2.46278e-127	2.44209e-127	3.39232e-127	-1.90178e-126	-4.77373e-127	2.14089e-126	-2.08063e-126	3.28579e-127	-1.28896e-127	7.31216e-127	-2.86721e-126	5.50735e-127	9.59909e-128	3.69606e-251
3.53661e-128	-8.83163e-128	-5.84193e-128	1.02116e-127	-3.16488e-127	-4.19131e-128	2.14185e-128	-7.71628e-129	7.97331e-129	-6.12155e-129	-3.94669e-127	-6.43133e-128	2.33395e-129	-1.09578e-128	8.85263e-128	6.18345e-128	-2.92394e-128	1.29551e-127	-2.11478e-127	-5.20997e-128	-2.08701e-128	-3.79154e-127	2.1083e-128	-8.14648e-128	-8.87717e-130	-3.25987e-127	-2.77995e-128	-2.6903e-127	3.47668e-128	2.34607e-128	6.94645e-253
1.11392e-129	5.67114e-130	-1.45494e-128	3.71849e-130	-3.57114e-130	4.86482e-129	7.35657e-129	1.80363e-129	6.25153e-130	-1.50556e-129	5.79545e-129	2.23654e-128	-2.23822e-129	2.99613e-129	-4.45357e-130	6.12031e-130	1.44585e-129	5.7437e-129	5.921e-130	1.57516e-129	1.23943e-129	-4.85458e-129	2.61719e-129	-2.03056e-129	7.09404e-129	1.81656e-128	1.39844e-128	-4.87409e-129	-1.22643e-128	5.47594e-130	1.66991e-255
2.4156e-131	-2.37497e-131	2.03489e-130	-2.71259e-130	2.58195e-130	1.58773e-130	7.89182e-131	-2.21493e-130	8.71193e-131	1.96093e-130	-2.13238e-129	-8.14147e-130	-2.38637e-130	-5.83314e-131	-5.57743e-130	-7.8793e-130	-1.52825e-131	-4.13825e-131	5.73432e-130	4.36567e-130	-1.49495e-129	-2.31218e-130	7.01564e-130	1.457e-130	7.67295e-130	-2.25546e-130	-3.98714e-130	-1.79381e-130	-2.91848e-129	-6.24313e-130	1.95727e-257
-3.66993e-131	5.40845e-131	5.44485e-131	1.10601e-130	4.31712e-131	-5.2953e-132	-1.3696e-130	-6.04403e-131	-1.27057e-130	-1.05644e-130	1.31543e-131	1.27925e-131	1.55467e-131	3.22263e-131	5.22359e-131	-3.49692e-131	4.76633e-132	3.92356e-131	-1.23285e-131	1.19495e-131	4.84523e-132	1.67099e-131	1.36353e-131	-1.57171e-130	-1.10148e-131	-1.61e-131	-4.66349e-132	-3.8331e-131	2.83804e-131	-2.58965e-131	1.07041e-259
6.58241e-133	-3.03123e-133	-1.24896e-131	4.53704e-132	1.66598e-132	-1.05969e-131	-1.84678e-132	-4.26652e-133	6.19144e-133	6.85016e-133	-8.33408e-132	1.85189e-131	-5.00714e-132	-1.61323e-133	-3.04117e-133	3.36681e-131	-1.01267e-132	-3.4154e-133	-1.08583e-131	-9.30192e-133	-5.28207e-132	-1.17716e-131	3.89052e-133	-4.82973e-132	-1.81573e-131	7.74065e-132	-6.54888e-132	-4.3049e-132	-2.51467e-133	-2.15101e-132	2.63333e-261
-4.28311e-134	3.49136e-133	-4.58459e-134	3.78849e-133	-2.61212e-133	-7.85996e-133	9.31299e-134	-7.62437e-133	-3.67856e-133	2.92379e-133	1.27489e-132	-1.11974e-133	1.03527e-133	7.84298e-134	2.4167e-133	-2.22424e-133	1.17175e-133	-4.08201e-133	-3.90215e-133	4.13024e-133	-1.82485e-134	1.81033e-132	9.76947e-134	8.74175e-133	-1.02638e-133	1.20602e-133	8.20257e-134	8.24539e-134	-4.47138e-133	-7.20289e-133	8.84071e-264
-1.08622e-134	-4.9952e-135	2.17624e-134	1.66328e-135	1.17536e-133	4.9398e-135	1.06296e-135	-2.14496e-134	-1.57095e-137	-8.64383e-134	2.30889e-135	1.47273e-133	1.10217e-134	-8.59956e-134	-4.29039e-136	-4.32418e-134	1.3336e-134	-1.91401e-134	4.98634e-136	2.31381e-135	1.62767e-134	-1.84076e-133	-6.07469e-134	-7.10298e-135	2.47607e-134	-8.13925e-135	6.99376e-134	4.35519e-134	1.23444e-136	-7.62791e-134	1.05198e-265
-1.74724e-135	9.66671e-136	-6.99098e-137	-1.93166e-135	-2.11585e-135	-2.12268e-135	-6.32236e-136	2.64623e-135	-4.81696e-135	-5.42736e-135	-4.44719e-136	-1.80776e-135	-2.1788e-135	-4.56575e-135	-1.34017e-135	-8.21923e-135	-1.27999e-134	-1.94079e-135	-3.64719e-136	2.57321e-135	3.46522e-135	1.88283e-135	3.6398e-135	4.12624e-135	-5.16091e-135	2.21427e-135	-6.20518e-137	9.75024e-135	7.77705e-136	1.0654e-134	6.36087e-268
4.46006e-138	1.40658e-135	-2.62842e-136	-1.36825e-136	1.35042e-136	4.86758e-136	-4.98686e-138	2.58202e-136	-1.07332e-136	1.0175e-136	3.21057e-136	1.61652e-136	-3.34946e-136	-1.76704e-136	8.58505e-136	3.55258e-138	-2.82068e-136	-1.93522e-136	4.79625e-137	1.44139e-136	-2.51689e-137	-1.5103e-136	-1.5876e-137	4.29344e-138	-6.43799e-136	-1.96493e-136	1.56009e-136	1.08947e-136	-1.14985e-136	-1.86987e-135	7.58244e-270
1.78645e-137	-4.25835e-137	-2.49566e-137	-1.16484e-136	-2.06406e-136	4.63825e-137	2.35964e-138	-1.53662e-137	7.22556e-138	-9.7123e-138	6.52659e-137	-3.18076e-138	1.09388e-137	-7.70023e-138	1.24988e-137	-8.5038e-137	-2.05733e-138	-7.28859e-137	-7.41493e-138	-1.00847e-137	8.24417e-138	-4.36091e-139	-5.9953e-138	-3.97148e-137	-5.71878e-137	-1.02895e-137	1.38407e-137	-2.25582e-137	5.49573e-138	-4.14499e-138	8.45822e-272
-6.58681e-139	2.79796e-139	-1.39432e-139	4.36587e-139	8.5905e-139	-1.21337e-137	3.90892e-139	1.54621e-138	1.29935e-138	2.97215e-138	-1.88561e-138	5.17108e-139	1.2926e-138	-4.54573e-139	-1.30493e-138	-3.34069e-138	-1.97845e-138	2.01345e-138	-1.36154e-138	1.56288e-138	3.47751e-139	1.38416e-139	3.57324e-139	8.06716e-139	1.85138e-139	-6.98707e-138	1.34914e-138	1.36732e-138	-1.14937e-138	-5.41104e-139	2.47656e-274
-7.82273e-139	5.44259e-140	3.86757e-139	-3.84683e-139	-5.03355e-139	5.08422e-141	8.71417e-140	-9.42386e-140	5.6624e-139	3.99489e-139	1.07537e-140	1.33364e-139	3.94441e-139	-7.82867e-140	1.67342e-140	4.83614e-140	3.23834e-139	-1.90714e-139	-3.87639e-140	6.92323e-139	3.07309e-140	-5.01742e-140	3.1482e-140	-5.41045e-140	5.55077e-140	7.62855e-140	6.9906e-141	2.95361e-139	1.62772e-140	-1.88754e-139	2.60631e-276
-4.66733e-141	6.65362e-140	-5.16274e-141	-1.54634e-140	-5.20178e-142	1.22794e-140	1.08825e-141	-1.38072e-140	1.13203e-140	2.82911e-140	-4.40958e-140	1.504e-140	3.09189e-140	-8.17288e-141	-3.48382e-143	2.82385e-140	3.46721e-141	-1.44447e-139	-5.85829e-141	-5.12152e-141	8.87124e-141	6.30233e-140	-2.45784e-140	3.38423e-140	5.28715e-141	3.32746e-140	-1.25084e-140	2.57543e-140	1.77095e-140	-8.12558e-140	4.55855e-278
3.93074e-142	5.9407e-142	-2.14483e-142	5.92787e-142	2.99502e-142	9.48723e-143	1.23038e-141	-7.54868e-142	-4.99061e-143	1.16559e-140	-1.60128e-141	-4.69385e-141	-1.59021e-141	1.42024e-141	-2.69588e-141	2.45741e-142	8.74613e-142	-6.45552e-143	3.64329e-143	3.92014e-142	-4.37645e-141	-8.04411e-141	-4.73227e-145	-5.1162e-142	3.34067e-142	3.22437e-142	-1.4512e-141	1.81498e-141	2.96397e-141	-3.98831e-141	2.90775e-280
1.56551e-142	-8.33668e-143	-2.87918e-142	-8.06752e-143	-9.67567e-144	-2.90516e-142	2.00152e-143	-1.14788e-142	-1.22199e-142	-3.02194e-143	-2.77528e-143	-2.67119e-142	-1.33221e-142	6.81437e-143	-1.88091e-143	3.12035e-142	1.74385e-143	1.64324e-143	-1.23823e-142	5.69277e-143	-4.04595e-142	3.42583e-144	-1.69316e-143	1.35134e-143	5.22823e-143	-1.923e-143	8.68721e-144	2.78354e-142	1.63731e-143	8.75572e-143	6.98932e-283
-6.03678e-144	-1.59146e-144	2.10494e-144	-1.02456e-144	-1.08801e-143	5.47732e-144	-2.24185e-143	-3.74853e-145	-3.69763e-144	-1.64066e-143	-6.82662e-144	-1.08675e-143	-1.77844e-143	3.89536e-144	3.2943e-145	-5.04153e-144	-6.79429e-144	3.46601e-144	-1.1407e-143	-2.8015e-145	-3.49612e-143	1.43248e-143	3.05041e-144	-4.37245e-144	-1.3974e-144	5.75766e-144	-3.89452e-143	8.76455e-143	2.60797e-144	3.91315e-145	1.23849e-284
1.48089e-145	2.06561e-144	-1.81779e-145	-4.79238e-145	2.32621e-146	1.89285e-144	-2.62729e-145	-1.20829e-144	2.55823e-145	1.88885e-145	-1.13889e-145	9.19935e-145	-3.02323e-145	1.2824e-145	-1.33378e-144	-3.51707e-144	-4.11195e-145	7.7306e-145	4.02176e-146	2.59894e-145	-2.57445e-144	-1.00307e-146	4.68917e-144	-9.43801e-145	-4.99539e-147	-2.18542e-146	9.38401e-145	-4.90406e-145	2.15952e-145	2.73252e-145	5.64665e-287
-1.40443e-146	3.949e-146	7.68007e-146	-3.79325e-145	4.01877e-145	-2.31551e-146	-8.10487e-146	-5.6409e-146	-3.39299e-146	-2.19605e-145	8.76929e-146	-6.55772e-147	3.53893e-146	1.1541e-146	1.70092e-145	4.559e-145	-8.74822e-146	1.20252e-146	-7.45557e-147	1.45205e-145	1.63318e-145	-3.11922e-146	-5.1894e-146	1.16982e-146	-5.93582e-146	-3.72588e-146	-5.83282e-145	-3.68384e-145	-1.06876e-145	-4.13668e-146	1.17199e-288
1.98337e-147	-1.71373e-146	2.34757e-147	-1.10426e-147	-4.59047e-147	-2.10057e-146	8.95166e-147	-9.63608e-148	-2.28562e-146	-5.02071e-148	2.78881e-148	1.7691e-146	3.77886e-147	7.60947e-148	-1.21685e-147	2.04089e-147	2.96046e-147	9.38503e-147	-1.43726e-146	-1.05034e-146	2.56648e-148	-1.27302e-147	-5.48692e-146	-1.09868e-146	8.34591e-147	1.78513e-147	1.17288e-147	1.62859e-147	-1.092e-146	4.32535e-147	5.46552e-291
-7.28097e-149	-1.44276e-148	-5.94112e-148	6.31086e-148	2.63434e-148	-1.76556e-147	-1.44419e-147	-2.36471e-147	4.42402e-147	-8.07505e-149	2.93888e-147	-3.8481e-148	1.30304e-148	1.75248e-148	-5.90386e-148	6.48448e-147	-2.20755e-148	-7.68036e-148	-1.17429e-149	-8.69205e-148	-2.68361e-148	6.17189e-148	-1.20359e-148	6.68443e-148	7.80884e-148	5.89156e-149	-1.70743e-148	-6.71164e-148	7.20965e-148	2.45552e-148	8.64312e-293
-1.61571e-149	2.29207e-149	3.83035e-149	-7.93584e-149	-1.52892e-149	5.72284e-149	-9.05013e-149	-2.22245e-149	-2.48537e-148	3.16657e-148	-1.51064e-148	-2.46721e-149	1.67788e-150	-4.63691e-149	-8.49589e-149	-6.81625e-150	2.33937e-148	4.50262e-149	1.20853e-149	-1.19805e-148	6.19644e-149	-1.9008e-148	1.22462e-148	-2.3629e-148	1.6394e-149	-3.45406e-150	3.98865e-150	2.15506e-148	1.74802e-148	2.94428e-149	4.75848e-295
-1.71614e-150	-5.73897e-150	1.47956e-149	8.72129e-150	-1.29608e-149	2.71262e-151	8.41651e-151	-8.3005e-151	4.41651e-151	-9.6375e-151	5.60965e-150	-1.03579e-149	1.58088e-150	-2.44918e-149	-1.07238e-151	2.97918e-150	2.3476e-149	1.18749e-149	-1.76055e-150	5.08617e-152	-1.67512e-150	-2.1148e-149	5.25735e-150	2.73159e-151	-2.99796e-150	-4.85736e-150	-6.11501e-151	4.3485e-150	2.91792e-150	9.50113e-150	2.57506e-297
9.66851e-152	-2.80464e-151	3.2493e-151	4.26854e-151	6.04513e-151	-7.91948e-152	1.31026e-151	3.29342e-151	5.1418e-151	5.77663e-151	-2.89003e-151	-2.46109e-151	-4.58656e-152	5.55053e-151	-1.41652e-151	-1.64295e-151	-1.30514e-150	-1.66968e-150	1.85903e-151	-2.87956e-150	3.57929e-151	2.93797e-151	-6.78727e-152	3.02459e-151	2.88295e-151	-6.53561e-152	-4.35387e-151	-1.19422e-151	7.10596e-151	-3.03159e-151	1.59887e-299
-1.46679e-154	-1.1748e-151	-6.67245e-152	1.14883e-151	4.75461e-152	-4.60082e-152	8.04681e-152	-1.101e-152	3.02956e-153	-8.86613e-153	-1.48385e-152	-4.7014e-152	1.23638e-152	1.27361e-151	2.93193e-153	4.76517e-153	2.14131e-151	-3.73908e-152	5.24097e-151	-1.31523e-151	8.16744e-152	8.74026e-153	2.22706e-151	-7.23777e-153	1.09234e-151	-2.90876e-152	2.94117e-152	5.34131e-152	2.86957e-153	1.57689e-152	4.73726e-301
6.53228e-153	-1.55553e-152	-4.68378e-153	1.06207e-153	1.46751e-153	-8.05037e-155	1.44922e-152	2.05634e-153	2.24989e-152	2.33737e-154	-1.23388e-152	1.03244e-154	-5.56426e-153	1.06361e-152	-6.66942e-154	2.71366e-153	-2.0656e-153	1.43133e-152	-2.3631e-152	9.80789e-154	-4.68794e-153	-1.4441e-153	5.55616e-154	1.06507e-153	-1.17737e-152	-1.03944e-152	-1.84052e-153	-1.09729e-152	-1.69328e-153	2.28323e-153	2.50708e-303
9.2178e-154	1.11213e-154	1.38412e-153	5.19123e-155	7.4944e-154	9.04115e-154	-7.09002e-154	1.80933e-154	-2.59647e-154	-4.59054e-156	-5.39114e-154	-1.11392e-153	-2.0071e-155	-1.53185e-153	-1.77561e-154	-3.85299e-155	-1.45102e-154	-1.10702e-155	9.21366e-156	1.59631e-154	-5.84318e-155	6.3996e-154	-1.69293e-156	-5.2865e-154	-4.78784e-154	6.31518e-155	4.79612e-155	1.09908e-153	1.58082e-153	7.08918e-155	1.33606e-305
-4.98324e-155	6.07633e-156	1.6692e-156	-6.96429e-155	-5.13717e-155	-7.98662e-155	-2.83708e-156	-2.69872e-155	1.702e-156	-1.24107e-155	4.53481e-156	7.42587e-156	8.47773e-157	-2.54187e-155	-4.28978e-155	-5.77097e-155	-5.94511e-155	2.63468e-155	-1.1376e-154	-6.30976e-155	-9.65719e-156	3.87387e-155	-7.68425e-156	-4.18786e-155	-2.85442e-155	2.42926e-155	-8.74026e-156	2.78236e-155	-2.92032e-156	5.27649e-156	5.0027e-308
-2.98172e-156	4.40001e-156	-1.26625e-156	4.55115e-156	7.55982e-157	2.04572e-156	-1.595e-156	4.44829e-156	2.79895e-156	-6.49421e-156	-1.06727e-155	-7.67889e-156	-8.63421e-157	3.24056e-156	2.26845e-156	6.90413e-157	9.37977e-157	-1.17135e-155	-2.73322e-156	-1.37193e-155	1.23373e-155	1.81895e-157	5.60973e-157	-4.06916e-157	4.42704e-157	-2.80372e-156	-1.79519e-156	-1.13604e-156	7.61432e-157	5.6112e-156	0
1.13132e-156	9.48265e-158	-1.29013e-156	7.96204e-157	-3.43853e-157	-1.63387e-157	-6.8051e-157	1.50301e-158	-4.50677e-157	-6.60519e-158	5.54406e-159	1.10895e-156	3.88872e-157	6.35552e-158	-1.16444e-157	-4.406e-157	1.3322e-157	-2.03856e-156	6.46215e-158	-1.23289e-157	3.61215e-158	7.04934e-158	-2.69878e-158	-8.82905e-158	3.41706e-158	-1.44739e-157	1.9803e-157	6.47624e-158	1.29459e-156	5.54788e-158	0
-3.15273e-158	5.80691e-159	-7.50428e-159	6.75413e-160	4.77489e-159	4.92905e-161	1.23911e-158	-3.39544e-158	1.47793e-158	-2.06455e-158	5.86672e-158	-2.13909e-159	-8.77884e-159	-4.8341e-159	4.95128e-158	1.2891e-159	7.9882e-159	3.90402e-158	1.81e-158	8.74908e-158	-7.47159e-158	3.34389e-159	-1.11406e-159	6.76067e-159	-7.51356e-160	-6.70962e-158	3.48314e-158	-2.11614e-158	1.19925e-158	-2.43089e-158	0
5.87819e-159	-5.22474e-160	-2.92293e-160	8.92371e-160	2.27596e-159	-2.26716e-159	1.41625e-159	-2.5342e-160	6.93811e-159	1.08842e-159	-9.70413e-160	-4.60575e-160	-1.56704e-160	6.25409e-160	-8.84924e-160	8.78253e-159	-5.8646e-159	-5.29914e-160	1.40181e-159	5.00284e-161	-6.44229e-160	5.42699e-161	3.45772e-161	-9.72011e-160	1.35892e-159	3.59846e-161	2.28535e-159	1.99947e-159	-1.9633e-159	-5.15883e-159	0
-5.92893e-161	5.63959e-161	-9.34421e-162	-2.48924e-160	9.17937e-161	4.23461e-161	-1.54203e-161	-1.01357e-160	7.14258e-161	4.02572e-161	-1.55522e-160	8.30168e-161	-2.93433e-160	1.06139e-162	-5.22647e-161	6.52007e-161	-6.74677e-161	-1.09929e-160	-1.43366e-160	5.74313e-161	-4.18592e-161	1.03722e-159	1.62781e-160	5.93985e-162	-3.9694e-161	-1.42045e-160	-4.53722e-160	-1.91436e-160	-1.32737e-161	3.42763e-161	0
-6.34226e-162	7.87298e-162	4.25356e-162	-4.4874e-161	-4.66024e-162	-1.58002e-161	4.28454e-161	6.2623e-162	-9.1179e-162	-1.20733e-161	-2.02871e-161	-2.20611e-161	5.61708e-162	2.61404e-162	4.53882e-162	1.80095e-162	8.99921e-162	6.70092e-161	1.35712e-162	-2.09648e-162	6.64584e-161	1.65292e-162	5.10813e-161	-5.75564e-162	-1.75605e-161	-1.62838e-161	1.58858e-160	2.37867e-161	5.97478e-162	1.51635e-161	0
1.00397e-163	-1.65347e-163	2.09772e-162	-9.34529e-163	-7.05313e-164	-4.93697e-162	2.49807e-162	2.73882e-163	3.20112e-163	1.87578e-163	-1.44325e-164	-1.22265e-162	4.68619e-162	-3.08261e-163	5.3914e-162	-5.01397e-163	3.37486e-162	-3.9667e-162	-2.2752e-162	2.44187e-163	5.23549e-164	-1.20113e-162	1.11609e-163	-5.82517e-164	-9.75385e-164	-2.21525e-163	1.04436e-162	-1.77688e-162	-4.44246e-162	5.80705e-162	0
-5.86816e-164	1.7975e-164	1.02376e-163	4.38084e-163	-1.47122e-163	7.88527e-163	4.02015e-163	1.13401e-163	1.66404e-163	-4.22198e-165	-1.69131e-163	-5.67363e-164	2.70456e-163	-4.94947e-163	2.33591e-164	-1.53103e-164	4.0393e-163	1.378e-163	8.36848e-163	-1.07711e-164	6.57044e-164	-1.10564e-163	-3.54264e-163	8.53842e-164	1.63287e-163	-2.05728e-163	5.41799e-165	9.99338e-163	-8.1375e-163	-1.12143e-164	0
-5.86816e-164	1.7975e-164	1.02376e-163	4.38084e-163	-1.47122e-163	7.88527e-163	4.02015e-163	1.13401e-163	1.66404e-163	-4.22198e-165	-1.69131e-163	-5.67363e-164	2.70456e-163	-4.94947e-163	2.33591e-164	-1.53103e-164	4.0393e-163	1.378e-163	8.36848e-163	-1.07711e-164	6.57044e-164	-1.10564e-163	-3.54264e-163	8.53842e-164	1.63287e-163	-2.05728e-163	5.41799e-165	9.99338e-163	-8.1375e-163	-1.12143e-164	0
-5.86816e-164	1.7975e-164	1.02376e-163	4.38084e-163	-1.47122e-163	7.88527e-163	4.02015e-163	1.13401e-163	1.66404e-163	-4.22198e-165	-1.69131e-163	-5.67363e-164	2.70456e-163	-4.94947e-163	2.33591e-164	-1.53103e-164	4.0393e-163	1.378e-163	8.36848e-163	-1.07711e-164	6.57044e-164	-1.10564e-163	-3.54264e-163	8.53842e-164	1.63287e-163	-2.05728e-163	5.41799e-165	9.99338e-163	-8.1375e-163	-1.12143e-164	0
-5.86816e-164	1.7975e-164	1.02376e-163	4.38084e-163	-1.47122e-163	7.88527e-163	4.02015e-163	1.13401e-163	1.66404e-163	-4.22198e-165	-1.69131e-163	-5.67363e-164	2.70456e-163	-4.94947e-163	2.33591e-164	-1.53103e-164	4.0393e-163	1.378e-163	8.36848e-163	-1.07711e-164	6.57044e-164	-1.10564e-163	-3.54264e-163	8.53842e-164	1.63287e-163	-2.05728e-163	5.41799e-165	9.99338e-163	-8.1375e-163	-1.12143e-164	0
-5.86816e-164	1.7975e-164	1.02376e-163	4.38084e-163	-1.47122e-163	7.88527e-163	4.02015e-163	1.13401e-163	1.66404e-163	-4.22198e-165	-1.69131e-163	-5.67363e-164	2.70456e-163	-4.94947e-163	2.33591e-164	-1.53103e-164	4.0393e-163	1.378e-163	8.36848e-163	-1.07711e-164	6.57044e-164	-1.10564e-163	-3.54264e-163	8.53842e-164	1.63287e-163	-2.05728e-163	5.41799e-165	9.99338e-163	-8.1375e-163	-1.12143e-164	0
-5.86816e-164	1.7975e-164	1.02376e-163	4.38084e-163	-1.47122e-163	7.88527e-163	4.02015e-163	1.13401e-163	1.66404e-163	-4.22198e-165	-1.69131e-163	-5.67363e-164	2.70456e-163	-4.94947e-163	2.33591e-164	-1.53103e-164	4.0393e-163	1.378e-163	8.36848e-163	-1.07711e-164	6.57044e-164	-1.10564e-163	-3.54264e-163	8.53842e-164	1.63287e-163	-2.05728e-163	5.41799e-165	9.99338e-163	-8.1375e-163	-1.12143e-164	0
-5.86816e-164	1.7975e-164	1.02376e-163	4.38084e-163	-1.47122e-163	7.88527e-163	4.02015e-163	1.13401e-163	1.66404e-163	-4.22198e-165	-1.69131e-163	-5.67363e-164	2.70456e-163	-4.94947e-163	2.33591e-164	-1.53103e-164	4.0393e-163	1.378e-163	8.36848e-163	-1.07711e-164	6.57044e-164	-1.10564e-163	-3.54264e-163	8.53842e-164	1.63287e-163	-2.05728e-163	5.41799e-165	9.99338e-163	-8.1375e-163	-1.12143e-164	0
-5.86816e-164	1.7975e-164	1.02376e-163	4.38084e-163	-1.47122e-163	7.88527e-163	4.02015e-163	1.13401e-163	1.66404e-163	-4.22198e-165	-1.69131e-163	-5.67363e-164	2.70456e-163	-4.94947e-163	2.33591e-164	-1.53103e-164	4.0393e-163	1.378e-163	8.36848e-163	-1.07711e-164	6.57044e-164	-1.10564e-163	-3.54264e-163	8.53842e-164	1.63287e-163	-2.05728e-163	5.41799e-165	9.99338e-163	-8.1375e-163	-1.12143e-164	0
-5.86816e-164	1.7975e-164	1.02376e-163	4.38084e-163	-1.47122e-163	7.88527e-163	4.02015e-163	1.13401e-163	1.66404e-163	-4.22198e-165	-1.69131e-163	-5.67363e-164	2.70456e-163	-4.94947e-163	2.33591e-164	-1.53103e-164	4.0393e-163	1.378e-163	8.36848e-163	-1.07711e-164	6.57044e-164	-1.10564e-163	-3.54264e-163	8.53842e-164	1.63287e-163	-2.05728e-163	5.41799e-165	9.99338e-163	-8.1375e-163	-1.12143e-164	0
-5.86816e-164	1.7975e-164	1.02376e-163	4.38084e-163	-1.47122e-163	7.88527e-163	4.02015e-163	1.13401e-163	1.66404e-163	-4.22198e-165	-1.69131e-163	-5.67363e-164	2.70456e-163	-4.94947e-163	2.33591e-164	-1.53103e-164	4.0393e-163	1.378e-163	8.36848e-163	-1.07711e-164	6.57044e-164	-1.10564e-163	-3.54264e-163	8.53842e-164	1.63287e-163	-2.05728e-163	5.41799e-165	9.99338e-163	-8.1375e-163	-1.12143e-164	0
-5.86816e-164	1.7975e-164	1.02376e-163	4.38084e-163	-1.47122e-163	7.88527e-163	4.02015e-163	1.13401e-163	1.66404e-163	-4.22198e-165	-1.69131e-163	-5.67363e-164	2.70456e-163	-4.94947e-163	2.33591e-164	-1.53103e-164	4.0393e-163	1.378e-163	8.36848e-163	-1.07711e-164	6.57044e-164	-1.10564e-163	-3.54264e-163	8.53842e-164	1.63287e-163	-2.05728e-163	5.41799e-165	9.99338e-163	-8.1375e-163	-1.12143e-164	0
-5.86816e-164	1.7975e-164	1.02376e-163	4.38084e-163	-1.47122e-163	7.88527e-163	4.02015e-163	1.13401e-163	1.66404e-163	-4.22198e-165	-1.69131e-163	-5.67363e-164	2.70456e-163	-4.94947e-163	2.33591e-164	-1.53103e-164	4.0393e-163	1.378e-163	8.36848e-163	-1.07711e-164	6.57044e-164	-1.10564e-163	-3.54264e-163	8.53842e-164	1.63287e-163	-2.05728e-163	5.41799e-165	9.99338e-163	-8.1375e-163	-1.12143e-164	0
-5.86816e-164	1.7975e-164	1.02376e-163	4.38084e-163	-1.47122e-163	7.88527e-163	4.02015e-163	1.13401e-163	1.66404e-163	-4.22198e-165	-1.69131e-163	-5.67363e-164	2.70456e-163	-4.94947e-163	2.33591e-164	-1.53103e-164	4.0393e-163	1.378e-163	8.36848e-163	-1.07711e-164	6.57044e-164	-1.10564e-163	-3.54264e-163	8.53842e-164	1.63287e-163	-2.05728e-163	5.41799e-165	9.99338e-163	-8.1375e-163	-1.12143e-164	0
-5.86816e-164	1.7975e-164	1.02376e-163	4.38084e-163	-1.47122e-163	7.88527e-163	4.02015e-163	1.13401e-163	1.66404e-163	-4.22198e-165	-1.69131e-163	-5.67363e-164	2.70456e-163	-4.94947e-163	2.33591e-164	-1.53103e-164	4.0393e-163	1.378e-163	8.36848e-163	-1.07711e-164	6.57044e-164	-1.10564e-163	-3.54264e-163	8.53842e-164	1.63287e-163	-2.05728e-163	5.41799e-165	9.99338e-163	-8.1375e-163	-1.12143e-164	0
-5.86816e-164	1.7975e-164	1.02376e-163	4.38084e-163	-1.47122e-163	7.88527e-163	4.02015e-163	1.13401e-163	1.66404e-163	-4.22198e-165	-1.69131e-163	-5.67363e-164	2.70456e-163	-4.94947e-163	2.33591e-164	-1.53103e-164	4.0393e-163	1.378e-163	8.36848e-163	-1.07711e-164	6.57044e-164	-1.10564e-163	-3.54264e-163	8.53842e-164	1.63287e-163	-2.05728e-163	5.41799e-165	9.99338e-163	-8.1375e-163	-1.12143e-164	0
-5.86816e-164	1.7975e-164	1.02376e-163	4.38084e-163	-1.47122e-163	7.88527e-163	4.02015e-163	1.13401e-163	1.66404e-163	-4.22198e-165	-1.69131e-163	-5.67363e-164	2.70456e-163	-4.94947e-163	2.33591e-164	-1.53103e-164	4.0393e-163	1.378e-163	8.36848e-163	-1.07711e-164	6.57044e-164	-1.10564e-163	-3.54264e-163	8.53842e-164	1.63287e-163	-2.05728e-163	5.41799e-165	9.99338e-163	-8.1375e-163	-1.12143e-164	0
-5.86816e-164	1.7975e-164	1.02376e-163	4.38084e-163	-1.47122e-163	7.88527e-163	4.02015e-163	1.13401e-163	1.66404e-163	-4.22198e-165	-1.69131e-163	-5.67363e-164	2.70456e-163	-4.94947e-163	2.33591e-164	-1.53103e-164	4.0393e-163	1.378e-163	8.36848e-163	-1.07711e-164	6.57044e-164	-1.10564e-163	-3.54264e-163	8.53842e-164	1.63287e-163	-2.05728e-163	5.41799e-165	9.99338e-163	-8.1375e-163	-1.12143e-164	0
-5.86816e-164	1.7975e-164	1.02376e-163	4.38084e-163	-1.47122e-163	7.88527e-163	4.02015e-163	1.13401e-163	1.66404e-163	-4.22198e-165	-1.69131e-163	-5.67363e-164	2.70456e-163	-4.94947e-163	2.33591e-164	-1.53103e-164	4.0393e-163	1.378e-163	8.36848e-163	-1.07711e-164	6.57044e-164	-1.10564e-163	-3.54264e-163	8.53842e-164	1.63287e-163	-2.05728e-163	5.41799e-165	9.99338e-163	-8.1375e-163	-1.12143e-164	0
-5.86816e-164	1.7975e-164	1.02376e-163	4.38084e-163	-1.47122e-163	7.88527e-163	4.02015e-163	1.13401e-163	1.66404e-163	-4.22198e-165	-1.69131e-163	-5.67363e-164	2.70456e-163	-4.94947e-163	2.33591e-164	-1.53103e-164	4.0393e-163	1.378e-163	8.36848e-163	-1.07711e-164	6.57044e-164	-1.10564e-163	-3.54264e-163	8.53842e-164	1.63287e-163	-2.05728e-163	5.41799e-165	9.99338e-163	-8.1375e-163	-1.12143e-164	0
-5.86816e-164	1.7975e-164	1.02376e-163	4.38084e-163	-1.47122e-163	7.88527e-163	4.02015e-163	1.13401e-163	1.66404e-163	-4.22198e-165	-1.69131e-163	-5.67363e-164	2.70456e-163	-4.94947e-163	2.33591e-164	-1.53103e-164	4.0393e-163	1.378e-163	8.36848e-163	-1.07711e-164	6.57044e-164	-1.10564e-163	-3.54264e-163	8.53842e-164	1.63287e-163	-2.05728e-163	5.41799e-165	9.99338e-163	-8.1375e-163	-1.12143e-164	0
-5.86816e-164	1.7975e-164	1.02376e-163	4.38084e-163	-1.47122e-163	7.88527e-163	4.02015e-163	1.13401e-163	1.66404e-163	-4.22198e-165	-1.69131e-163	-5.67363e-164	2.70456e-163	-4.94947e-163	2.33591e-164	-1.53103e-164	4.0393e-163	1.378e-163	8.36848e-163	-1.07711e-164	6.57044e-164	-1.10564e-163	-3.54264e-163	8.53842e-164	1.63287e-163	-2.05728e-163	5.41799e-165	9.99338e-163	-8.1375e-163	-1.12143e-164	0
-5.86816e-164	1.7975e-164	1.02376e-163	4.38084e-163	-1.47122e-163	7.88527e-163	4.02015e-163	1.13401e-163	1.66404e-163	-4.22198e-165	-1.69131e-163	-5.67363e-164	2.70456e-163	-4.94947e-163	2.33591e-164	-1.53103e-164	4.0393e-163	1.378e-163	8.36848e-163	-1.07711e-164	6.57044e-164	-1.10564e-163	-3.54264e-163	8.53842e-164	1.63287e-163	-2.05728e-163	5.41799e-165	9.99338e-163	-8.1375e-163	-1.12143e-164	0
-5.86816e-164	1.7975e-164	1.02376e-163	4.38084e-163	-1.47122e-163	7.88527e-163	4.02015e-163	1.13401e-163	1.66404e-163	-4.22198e-165	-1.69131e-163	-5.67363e-164	2.70456e-163	-4.94947e-163	2.33591e-164	-1.53103e-164	4.0393e-163	1.378e-163	8.36848e-163	-1.07711e-164	6.57044e-164	-1.10564e-163	-3.54264e-163	8.53842e-164	1.63287e-163	-2.05728e-163	5.41799e-165	9.99338e-163	-8.1375e-163	-1.12143e-164	0
-5.86816e-164	1.7975e-164	1.02376e-163	4.38084e-163	-1.47122e-163	7.88527e-163	4.02015e-163	1.13401e-163	1.66404e-163	-4.22198e-165	-1.69131e-163	-5.67363e-164	2.70456e-163	-4.94947e-163	2.33591e-164	-1.53103e-164	4.0393e-163	1.378e-163	8.36848e-163	-1.07711e-164	6.57044e-164	-1.10564e-163	-3.54264e-163	8.53842e-164	1.63287e-163	-2.05728e-163	5.41799e-165	9.99338e-163	-8.1375e-163	-1.12143e-164	0
-5.86816e-164	1.7975e-164	1.02376e-163	4.38084e-163	-1.47122e-163	7.88527e-163	4.02015e-163	1.13401e-163	1.66404e-163	-4.22198e-165	-1.69131e-163	-5.67363e-164	2.70456e-163	-4.94947e-163	2.33591e-164	-1.53103e-164	4.0393e-163	1.378e-163	8.36848e-163	-1.07711e-164	6.57044e-164	-1.10564e-163	-3.54264e-163	8.53842e-164	1.63287e-163	-2.05728e-163	5.41799e-165	9.99338e-163	-8.1375e-163	-1.12143e-164	0
-5.86816e-164	1.7975e-164	1.02376e-163	4.38084e-163	-1.47122e-163	7.88527e-163	4.02015e-163	1.13401e-163	1.66404e-163	-4.22198e-165	-1.69131e-163	-5.67363e-164	2.70456e-163	-4.94947e-163	2.33591e-164	-1.53103e-164	4.0393e-163	1.378e-163	8.36848e-163	-1.07711e-164	6.57044e-164	-1.10564e-163	-3.54264e-163	8.53842e-164	1.63287e-163	-2.05728e-163	5.41799e-165	9.99338e-163	-8.1375e-163	-1.12143e-164	0
-5.86816e-164	1.7975e-164	1.02376e-163	4.38084e-163	-1.47122e-163	7.88527e-163	4.02015e-163	1.13401e-163	1.66404e-163	-4.22198e-165	-1.69131e-163	-5.67363e-164	2.70456e-163	-4.94947e-163	2.33591e-164	-1.53103e-164	4.0393e-163	1.378e-163	8.36848e-163	-1.07711e-164	6.57044e-164	-1.10564e-163	-3.54264e-163	8.53842e-164	1.63287e-163	-2.05728e-163	5.41799e-165	9.99338e-163	-8.1375e-163	-1.12143e-164	0
-5.86816e-164	1.7975e-164	1.02376e-163	4.38084e-163	-1.47122e-163	7.88527e-163	4.02015e-163	1.13401e-163	1.66404e-163	-4.22198e-165	-1.69131e-163	-5.67363e-164	2.70456e-163	-4.94947e-163	2.33591e-164	-1.53103e-164	4.0393e-163	1.378e-163	8.36848e-163	-1.07711e-164	6.57044e-164	-1.10564e-163	-3.54264e-163	8.53842e-164	1.63287e-163	-2.05728e-163	5.41799e-165	9.99338e-163	-8.1375e-163	-1.12143e-164	0
-5.86816e-164	1.7975e-164	1.02376e-163	4.38084e-163	-1.47122e-163	7.88527e-163	4.02015e-163	1.13401e-163	1.66404e-163	-4.22198e-165	-1.69131e-163	-5.67363e-164	2.70456e-163	-4.94947e-163	2.33591e-164	-1.53103e-164	4.0393e-163	1.378e-163	8.36848e-163	-1.07711e-164	6.57044e-164	-1.10564e-163	-3.54264e-163	8.53842e-164	1.63287e-163	-2.05728e-163	5.41799e-165	9.99338e-163	-8.1375e-163	-1.12143e-164	0
-5.86816e-164	1.7975e-164	1.02376e-163	4.38084e-163	-1.47122e-163	7.88527e-163	4.02015e-163	1.13401e-163	1.66404e-163	-4.22198e-165	-1.69131e-163	-5.67363e-164	2.70456e-163	-4.94947e-163	2.33591e-164	-1.53103e-164	4.0393e-163	1.378e-163	8.36848e-163	-1.07711e-164	6.57044e-164	-1.10564e-163	-3.54264e-163	8.53842e-164	1.63287e-163	-2.05728e-163	5.41799e-165	9.99338e-163	-8.1375e-163	-1.12143e-164	0
-5.86816e-164	1.7975e-164	1.02376e-163	4.38084e-163	-1.47122e-163	7.88527e-163	4.02015e-163	1.13401e-163	1.66404e-163	-4.22198e-165	-1.69131e-163	-5.67363e-164	2.70456e-163	-4.94947e-163	2.33591e-164	-1.53103e-164	4.0393e-163	1.378e-163	8.36848e-163	-1.07711e-164	6.57044e-164	-1.10564e-163	-3.54264e-163	8.53842e-164	1.63287e-163	-2.05728e-163	5.41799e-165	9.99338e-163	-8.1375e-163	-1.12143e-164	0
-5.86816e-164	1.7975e-164	1.02376e-163	4.38084e-163	-1.47122e-163	7.88527e-163	4.02015e-163	1.13401e-163	1.66404e-163	-4.22198e-165	-1.69131e-163	-5.67363e-164	2.70456e-163	-4.94947e-163	2.33591e-164	-1.53103e-164	4.0393e-163	1.378e-163	8.36848e-163	-1.07711e-164	6.57044e-164	-1.10564e-163	-3.54264e-163	8.53842e-164	1.63287e-163	-2.05728e-163	5.41799e-165	9.99338e-163	-8.1375e-163	-1.12143e-164	0
-5.86816e-164	1.7975e-164	1.02376e-163	4.38084e-163	-1.47122e-163	7.88527e-163	4.02015e-163	1.13401e-163	1.66404e-163	-4.22198e-165	-1.69131e-163	-5.67363e-164	2.70456e-163	-4.94947e-163	2.33591e-164	-1.53103e-164	4.0393e-163	1.378e-163	8.36848e-163	-1.07711e-164	6.57044e-164	-1.10564e-163	-3.54264e-163	8.53842e-164	1.63287e-163	-2.05728e-163	5.41799e-165	9.99338e-163	-8.1375e-163	-1.12143e-164	0
-5.86816e-164	1.7975e-164	1.02376e-163	4.38084e-163	-1.47122e-163	7.88527e-163	4.02015e-163	1.13401e-163	1.66404e-163	-4.22198e-165	-1.69131e-163	-5.67363e-164	2.70456e-163	-4.94947e-163	2.33591e-164	-1.53103e-164	4.0393e-163	1.378e-163	8.36848e-163	-1.07711e-164	6.57044e-164	-1.10564e-163	-3.54264e-163	8.53842e-164	1.63287e-163	-2.05728e-163	5.41799e-165	9.99338e-163	-8.1375e-163	-1.12143e-164	0
-5.86816e-164	1.7975e-164	1.02376e-163	4.38084e-163	-1.47122e-163	7.88527e-163	4.02015e-163	1.13401e-163	1.66404e-163	-4.22198e-165	-1.69131e-163	-5.67363e-164	2.70456e-163	-4.94947e-163	2.33591e-164	-1.53103e-164	4.0393e-163	1.378e-163	8.36848e-163	-1.07711e-164	6.57044e-164	-1.10564e-163	-3.54264e-163	8.53842e-164	1.63287e-163	-2.05728e-163	5.41799e-165	9.99338e-163	-8.1375e-163	-1.12143e-164	0
-5.86816e-164	1.7975e-164	1.02376e-163	4.38084e-163	-1.47122e-163	7.88527e-163	4.02015e-163	1.13401e-163	1.66404e-163	-4.22198e-165	-1.69131e-163	-5.67363e-164	2.70456e-163	-4.94947e-163	2.33591e-164	-1.53103e-164	4.0393e-163	1.378e-163	8.36848e-163	-1.07711e-164	6.57044e-164	-1.10564e-163	-3.54264e-163	8.53842e-164	1.63287e-163	-2.05728e-163	5.41799e-165	9.99338e-163	-8.1375e-163	-1.12143e-164	0
-5.86816e-164	1.7975e-164	1.02376e-163	4.38084e-163	-1.47122e-163	7.88527e-163	4.02015e-163	1.13401e-163	1.66404e-163	-4.22198e-165	-1.69131e-163	-5.67363e-164	2.70456e-163	-4.94947e-163	2.33591e-164	-1.53103e-164	4.0393e-163	1.378e-163	8.36848e-163	-1.07711e-164	6.57044e-164	-1.10564e-163	-3.54264e-163	8.53842e-164	1.63287e-163	-2.05728e-163	5.41799e-165	9.99338e-163	-8.1375e-163	-1.12143e-164	0
-5.86816e-164	1.7975e-164	1.02376e-163	4.38084e-163	-1.47122e-163	7.88527e-163	4.02015e-163	1.13401e-163	1.66404e-163	-4.22198e-165	-1.69131e-163	-5.67363e-164	2.70456e-163	-4.94947e-163	2.33591e-164	-1.53103e-164	4.0393e-163	1.378e-163	8.36848e-163	-1.07711e-164	6.57044e-164	-1.10564e-163	-3.54264e-163	8.53842e-164	1.63287e-163	-2.05728e-163	5.41799e-165	9.99338e-163	-8.1375e-163	-1.12143e-164	0
-5.86816e-164	1.7975e-164	1.02376e-163	4.38084e-163	-1.47122e-163	7.88527e-163	4.02015e-163	1.13401e-163	1.66404e-163	-4.22198e-165	-1.69131e-163	-5.67363e-164	2.70456e-163	-4.94947e-163	2.33591e-164	-1.53103e-164	4.0393e-163	1.378e-163	8.36848e-163	-1.07711e-164	6.57044e-164	-1.10564e-163	-3.54264e-163	8.53842e-164	1.63287e-163	-2.05728e-163	5.41799e-165	9.99338e-163	-8.1375e-163	-1.12143e-164	0
-5.86816e-164	1.7975e-164	1.02376e-163	4.38084e-163	-1.47122e-163	7.88527e-163	4.02015e-163	1.13401e-163	1.66404e-163	-4.22198e-165	-1.69131e-163	-5.67363e-164	2.70456e-163	-4.94947e-163	2.33591e-164	-1.53103e-164	4.0393e-163	1.378e-163	8.36848e-163	-1.07711e-164	6.57044e-164	-1.10564e-163	-3.54264e-163	8.53842e-164	1.63287e-163	-2.05728e-163	5.41799e-165	9.99338e-163	-8.1375e-163	-1.12143e-164	0
-5.86816e-164	1.7975e-164	1.02376e-163	4.38084e-163	-1.47122e-163	7.88527e-163	4.02015e-163	1.13401e-163	1.66404e-163	-4.22198e-165	-1.69131e-163	-5.67363e-164	2.70456e-163	-4.94947e-163	2.33591e-164	-1.53103e-164	4.0393e-163	1.378e-163	8.36848e-163	-1.07711e-164	6.57044e-164	-1.10564e-163	-3.54264e-163	8.53842e-164	1.63287e-163	-2.05728e-163	5.41799e-165	9.99338e-163	-8.1375e-163	-1.12143e-164	0
-5.86816e-164	1.7975e-164	1.02376e-163	4.38084e-163	-1.47122e-163	7.88527e-163	4.02015e-163	1.13401e-163	1.66404e-163	-4.22198e-165	-1.69131e-163	-5.67363e-164	2.70456e-163	-4.94947e-163	2.33591e-164	-1.53103e-164	4.0393e-163	1.378e-163	8.36848e-163	-1.07711e-164	6.57044e-164	-1.10564e-163	-3.54264e-163	8.53842e-164	1.63287e-163	-2.05728e-163	5.41799e-165	9.99338e-163	-8.1375e-163	-1.12143e-164	0
-5.86816e-164	1.7975e-164	1.02376e-163	4.38084e-163	-1.47122e-163	7.88527e-163	4.02015e-163	1.13401e-163	1.66404e-163	-4.22198e-165	-1.69131e-163	-5.67363e-164	2.70456e-163	-4.94947e-163	2.33591e-164	-1.53103e-164	4.0393e-163	1.378e-163	8.36848e-163	-1.07711e-164	6.57044e-164	-1.10564e-163	-3.54264e-163	8.53842e-164	1.63287e-163	-2.05728e-163	5.41799e-165	9.99338e-163	-8.1375e-163	-1.12143e-164	0
-5.86816e-164	1.7975e-164	1.02376e-163	4.38084e-163	-1.47122e-163	7.88527e-163	4.02015e-163	1.13401e-163	1.66404e-163	-4.22198e-165	-1.69131e-163	-5.67363e-164	2.70456e-163	-4.94947e-163	2.33591e-164	-1.53103e-164	4.0393e-163	1.378e-163	8.36848e-163	-1.07711e-164	6.57044e-164	-1.10564e-163	-3.54264e-163	8.53842e-164	1.63287e-163	-2.05728e-163	5.41799e-165	9.99338e-163	-8.1375e-163	-1.12143e-164	0
-5.86816e-164	1.7975e-164	1.02376e-163	4.38084e-163	-1.47122e-163	7.88527e-163	4.02015e-163	1.13401e-163	1.66404e-163	-4.22198e-165	-1.69131e-163	-5.67363e-164	2.70456e-163	-4.94947e-163	2.33591e-164	-1.53103e-164	4.0393e-163	1.378e-163	8.36848e-163	-1.07711e-164	6.57044e-164	-1.10564e-163	-3.54264e-163	8.53842e-164	1.63287e-163	-2.05728e-163	5.41799e-165	9.99338e-163	-8.1375e-163	-1.12143e-164	0
-5.86816e-164	1.7975e-164	1.02376e-163	4.38084e-163	-1.47122e-163	7.88527e-163	4.02015e-163	1.13401e-163	1.66404e-163	-4.22198e-165	-1.69131e-163	-5.67363e-164	2.70456e-163	-4.94947e-163	2.33591e-164	-1.53103e-164	4.0393e-163	1.378e-163	8.36848e-163	-1.07711e-164	6.57044e-164	-1.10564e-163	-3.54264e-163	8.53842e-164	1.63287e-163	-2.05728e-163	5.41799e-165	9.99338e-163	-8.1375e-163	-1.12143e-164	0
-5.86816e-164	1.7975e-164	1.02376e-163	4.38084e-163	-1.47122e-163	7.88527e-163	4.02015e-163	1.13401e-163	1.66404e-163	-4.22198e-165	-1.69131e-163	-5.67363e-164	2.70456e-163	-4.94947e-163	2.33591e-164	-1.53103e-164	4.0393e-163	1.378e-163	8.36848e-163	-1.07711e-164	6.57044e-164	-1.10564e-163	-3.54264e-163	8.53842e-164	1.63287e-163	-2.05728e-163	5.41799e-165	9.99338e-163	-8.1375e-163	-1.12143e-164	0
-5.86816e-164	1.7975e-164	1.02376e-163	4.38084e-163	-1.47122e-163	7.88527e-163	4.02015e-163	1.13401e-163	1.66404e-163	-4.22198e-165	-1.69131e-163	-5.67363e-164	2.70456e-163	-4.94947e-163	2.33591e-164	-1.53103e-164	4.0393e-163	1.378e-163	8.36848e-163	-1.07711e-164	6.57044e-164	-1.10564e-163	-3.54264e-163	8.53842e-164	1.63287e-163	-2.05728e-163	5.41799e-165	9.99338e-163	-8.1375e-163	-1.12143e-164	0
-5.86816e-164	1.7975e-164	1.02376e-163	4.38084e-163	-1.47122e-163	7.88527e-163	4.02015e-163	1.13401e-163	1.66404e-163	-4.22198e-165	-1.69131e-163	-5.67363e-164	2.70456e-163	-4.94947e-163	2.33591e-164	-1.53103e-164	4.0393e-163	1.378e-163	8.36848e-163	-1.07711e-164	6.57044e-164	-1.10564e-163	-3.54264e-163	8.53842e-164	1.63287e-163	-2.05728e-163	5.41799e-165	9.99338e-163	-8.1375e-163	-1.12143e-164	0
-5.86816e-164	1.7975e-164	1.02376e-163	4.38084e-163	-1.47122e-163	7.88527e-163	4.02015e-163	1.13401e-163	1.66404e-163	-4.22198e-165	-1.69131e-163	-5.67363e-164	2.70456e-163	-4.94947e-163	2.33591e-164	-1.53103e-164	4.0393e-163	1.378e-163	8.36848e-163	-1.07711e-164	6.57044e-164	-1.10564e-163	-3.54264e-163	8.53842e-164	1.63287e-163	-2.05728e-163	5.41799e-165	9.99338e-163	-8.1375e-163	-1.12143e-164	0
-5.86816e-164	1.7975e-164	1.02376e-163	4.38084e-163	-1.47122e-163	7.88527e-163	4.02015e-163	1.13401e-163	1.66404e-163	-4.22198e-165	-1.69131e-163	-5.67363e-164	2.70456e-163	-4.94947e-163	2.33591e-164	-1.53103e-164	4.0393e-163	1.378e-163	8.36848e-163	-1.07711e-164	6.57044e-164	-1.10564e-163	-3.54264e-163	8.53842e-164	1.63287e-163	-2.05728e-163	5.41799e-165	9.99338e-163	-8.1375e-163	-1.12143e-164	0
-5.86816e-164	1.7975e-164	1.02376e-163	4.38084e-163	-1.47122e-163	7.88527e-163	4.02015e-163	1.13401e-163	1.66404e-163	-4.22198e-165	-1.69131e-163	-5.67363e-164	2.70456e-163	-4.94947e-163	2.33591e-164	-1.53103e-164	4.0393e-163	1.378e-163	8.36848e-163	-1.07711e-164	6.57044e-164	-1.10564e-163	-3.54264e-163	8.53842e-164	1.63287e-163	-2.05728e-163	5.41799e-165	9.99338e-163	-8.1375e-163	-1.12143e-164	0
-5.86816e-164	1.7975e-164	1.02376e-163	4.38084e-163	-1.47122e-163	7.88527e-163	4.02015e-163	1.13401e-163	1.66404e-163	-4.22198e-165	-1.69131e-163	-5.67363e-164	2.70456e-163	-4.94947e-163	2.33591e-164	-1.53103e-164	4.0393e-163	1.378e-163	8.36848e-163	-1.07711e-164	6.57044e-164	-1.10564e-163	-3.54264e-163	8.53842e-164	1.63287e-163	-2.05728e-163	5.41799e-165	9.99338e-163	-8.1375e-163	-1.12143e-164	0
-5.86816e-164	1.7975e-164	1.02376e-163	4.38084e-163	-1.47122e-163	7.88527e-163	4.02015e-163	1.13401e-163	1.66404e-163	-4.22198e-165	-1.69131e-163	-5.67363e-164	2.70456e-163	-4.94947e-163	2.33591e-164	-1.53103e-164	4.0393e-163	1.378e-163	8.36848e-163	-1.07711e-164	6.57044e-164	-1.10564e-163	-3.54264e-163	8.53842e-164	1.63287e-163	-2.05728e-163	5.41799e-165	9.99338e-163	-8.1375e-163	-1.12143e-164	0
-5.86816e-164	1.7975e-164	1.02376e-163	4.38084e-163	-1.47122e-163	7.88527e-163	4.02015e-163	1.13401e-163	1.66404e-163	-4.22198e-165	-1.69131e-163	-5.67363e-164	2.70456e-163	-4.94947e-163	2.33591e-164	-1.53103e-164	4.0393e-163	1.378e-163	8.36848e-163	-1.07711e-164	6.57044e-164	-1.10564e-163	-3.54264e-163	8.53842e-164	1.63287e-163	-2.05728e-163	5.41799e-165	9.99338e-163	-8.1375e-163	-1.12143e-164	0
-5.86816e-164	1.7975e-164	1.02376e-163	4.38084e-163	-1.47122e-163	7.88527e-163	4.02015e-163	1.13401e-163	1.66404e-163	-4.22198e-165	-1.69131e-163	-5.67363e-164	2.70456e-163	-4.94947e-163	2.33591e-164	-1.53103e-164	4.0393e-163	1.378e-163	8.36848e-163	-1.07711e-164	6.57044e-164	-1.10564e-163	-3.54264e-163	8.53842e-164	1.63287e-163	-2.05728e-163	5.41799e-165	9.99338e-163	-8.1375e-163	-1.12143e-164	0
-5.86816e-164	1.7975e-164	1.02376e-163	4.38084e-163	-1.47122e-163	7.88527e-163	4.02015e-163	1.13401e-163	1.66404e-163	-4.22198e-165	-1.69131e-163	-5.67363e-164	2.70456e-163	-4.94947e-163	2.33591e-164	-1.53103e-164	4.0393e-163	1.378e-163	8.36848e-163	-1.07711e-164	6.57044e-164	-1.10564e-163	-3.54264e-163	8.53842e-164	1.63287e-163	-2.05728e-163	5.41799e-165	9.99338e-163	-8.1375e-163	-1.12143e-164	0
-5.86816e-164	1.7975e-164	1.02376e-163	4.38084e-163	-1.47122e-163	7.88527e-163	4.02015e-163	1.13401e-163	1.66404e-163	-4.22198e-165	-1.69131e-163	-5.67363e-164	2.70456e-163	-4.94947e-163	2.33591e-164	-1.53103e-164	4.0393e-163	1.378e-163	8.36848e-163	-1.07711e-164	6.57044e-164	-1.10564e-163	-3.54264e-163	8.53842e-164	1.63287e-163	-2.05728e-163	5.41799e-165	9.99338e-163	-8.1375e-163	-1.12143e-164	0
-5.86816e-164	1.7975e-164	1.02376e-163	4.38084e-163	-1.47122e-163	7.88527e-163	4.02015e-163	1.13401e-163	1.66404e-163	-4.22198e-165	-1.69131e-163	-5.67363e-164	2.70456e-163	-4.94947e-163	2.33591e-164	-1.53103e-164	4.0393e-163	1.378e-163	8.36848e-163	-1.07711e-164	6.57044e-164	-1.10564e-163	-3.54264e-163	8.53842e-164	1.63287e-163	-2.05728e-163	5.41799e-165	9.99338e-163	-8.1375e-163	-1.12143e-164	0
-5.86816e-164	1.7975e-164	1.02376e-163	4.38084e-163	-1.47122e-163	7.88527e-163	4.02015e-163	1.13401e-163	1.66404e-163	-4.22198e-165	-1.69131e-163	-5.67363e-164	2.70456e-163	-4.94947e-163	2.33591e-164	-1.53103e-164	4.0393e-163	1.378e-163	8.36848e-163	-1.07711e-164	6.57044e-164	-1.10564e-163	-3.54264e-163	8.53842e-164	1.63287e-163	-2.05728e-163	5.41799e-165	9.99338e-163	-8.1375e-163	-1.12143e-164	0
-5.86816e-164	1.7975e-164	1.02376e-163	4.38084e-163	-1.47122e-163	7.88527e-163	4.02015e-163	1.13401e-163	1.66404e-163	-4.22198e-165	-1.69131e-163	-5.67363e-164	2.70456e-163	-4.94947e-163	2.33591e-164	-1.53103e-164	4.0393e-163	1.378e-163	8.36848e-163	-1.07711e-164	6.57044e-164	-1.10564e-163	-3.54264e-163	8.53842e-164	1.63287e-163	-2.05728e-163	5.41799e-165	9.99338e-163	-8.1375e-163	-1.12143e-164	0
-5.86816e-164	1.7975e-164	1.02376e-163	4.38084e-163	-1.47122e-163	7.88527e-163	4.02015e-163	1.13401e-163	1.66404e-163	-4.22198e-165	-1.69131e-163	-5.67363e-164	2.70456e-163	-4.94947e-163	2.33591e-164	-1.53103e-164	4.0393e-163	1.378e-163	8.36848e-163	-1.07711e-164	6.57044e-164	-1.10564e-163	-3.54264e-163	8.53842e-164	1.63287e-163	-2.05728e-163	5.41799e-165	9.99338e-163	-8.1375e-163	-1.12143e-164	0
-5.86816e-164	1.7975e-164	1.02376e-163	4.38084e-163	-1.47122e-163	7.88527e-163	4.02015e-163	1.13401e-163	1.66404e-163	-4.22198e-165	-1.69131e-163	-5.67363e-164	2.70456e-163	-4.94947e-163	2.33591e-164	-1.53103e-164	4.0393e-163	1.378e-163	8.36848e-163	-1.07711e-164	6.57044e-164	-1.10564e-163	-3.54264e-163	8.53842e-164	1.63287e-163	-2.05728e-163	5.41799e-165	9.99338e-163	-8.1375e-163	-1.12143e-164	0
-5.86816e-164	1.7975e-164	1.02376e-163	4.38084e-163	-1.47122e-163	7.88527e-163	4.02015e-163	1.13401e-163	1.66404e-163	-4.22198e-165	-1.69131e-163	-5.67363e-164	2.70456e-163	-4.94947e-163	2.33591e-164	-1.53103e-164	4.0393e-163	1.378e-163	8.36848e-163	-1.07711e-164	6.57044e-164	-1.10564e-163	-3.54264e-163	8.53842e-164	1.63287e-163	-2.05728e-163	5.41799e-165	9.99338e-163	-8.1375e-163	-1.12143e-164	0
-5.86816e-164	1.7975e-164	1.02376e-163	4.38084e-163	-1.47122e-163	7.88527e-163	4.02015e-163	1.13401e-163	1.66404e-163	-4.22198e-165	-1.69131e-163	-5.67363e-164	2.70456e-163	-4.94947e-163	2.33591e-164	-1.53103e-164	4.0393e-163	1.378e-163	8.36848e-163	-1.07711e-164	6.57044e-164	-1.10564e-163	-3.54264e-163	8.53842e-164	1.63287e-163	-2.05728e-163	5.41799e-165	9.99338e-163	-8.1375e-163	-1.12143e-164	0
-5.86816e-164	1.7975e-164	1.02376e-163	4.38084e-163	-1.47122e-163	7.88527e-163	4.02015e-163	1.13401e-163	1.66404e-163	-4.22198e-165	-1.69131e-163	-5.67363e-164	2.70456e-163	-4.94947e-163	2.33591e-164	-1.53103e-164	4.0393e-163	1.378e-163	8.36848e-163	-1.07711e-164	6.57044e-164	-1.10564e-163	-3.54264e-163	8.53842e-164	1.63287e-163	-2.05728e-163	5.41799e-165	9.99338e-163	-8.1375e-163	-1.12143e-164	0
-5.86816e-164	1.7975e-164	1.02376e-163	4.38084e-163	-1.47122e-163	7.88527e-163	4.02015e-163	1.13401e-163	1.66404e-163	-4.22198e-165	-1.69131e-163	-5.67363e-164	2.70456e-163	-4.94947e-163	2.33591e-164	-1.53103e-164	4.0393e-163	1.378e-163	8.36848e-163	-1.07711e-164	6.57044e-164	-1.10564e-163	-3.54264e-163	8.53842e-164	1.63287e-163	-2.05728e-163	5.41799e-165	9.99338e-163	-8.1375e-163	-1.12143e-164	0
-5.86816e-164	1.7975e-164	1.02376e-163	4.38084e-163	-1.47122e-163	7.88527e-163	4.02015e-163	1.13401e-163	1.66404e-163	-4.22198e-165	-1.69131e-163	-5.67363e-164	2.70456e-163	-4.94947e-163	2.33591e-164	-1.53103e-164	4.0393e-163	1.378e-163	8.36848e-163	-1.07711e-164	6.57044e-164	-1.10564e-163	-3.54264e-163	8.53842e-164	1.63287e-163	-2.05728e-163	5.41799e-165	9.99338e-163	-8.1375e-163	-1.12143e-164	0
-5.86816e-164	1.7975e-164	1.02376e-163	4.38084e-163	-1.47122e-163	7.88527e-163	4.02015e-163	1.13401e-163	1.66404e-163	-4.22198e-165	-1.69131e-163	-5.67363e-164	2.70456e-163	-4.94947e-163	2.33591e-164	-1.53103e-164	4.0393e-163	1.378e-163	8.36848e-163	-1.07711e-164	6.57044e-164	-1.10564e-163	-3.54264e-163	8.53842e-164	1.63287e-163	-2.05728e-163	5.41799e-165	9.99338e-163	-8.1375e-163	-1.12143e-164	0
-5.86816e-164	1.7975e-164	1.02376e-163	4.38084e-163	-1.47122e-163	7.88527e-163	4.02015e-163	1.13401e-163	1.66404e-163	-4.22198e-165	-1.69131e-163	-5.67363e-164	2.70456e-163	-4.94947e-163	2.33591e-164	-1.53103e-164	4.0393e-163	1.378e-163	8.36848e-163	-1.07711e-164	6.57044e-164	-1.10564e-163	-3.54264e-163	8.53842e-164	1.63287e-163	-2.05728e-163	5.41799e-165	9.99338e-163	-8.1375e-163	-1.12143e-164	0
-5.86816e-164	1.7975e-164	1.02376e-163	4.38084e-163	-1.47122e-163	7.88527e-163	4.02015e-163	1.13401e-163	1.66404e-163	-4.22198e-165	-1.69131e-163	-5.67363e-164	2.70456e-163	-4.94947e-163	2.33591e-164	-1.53103e-164	4.0393e-163	1.378e-163	8.36848e-163	-1.07711e-164	6.57044e-164	-1.10564e-163	-3.54264e-163	8.53842e-164	1.63287e-163	-2.05728e-163	5.41799e-165	9.99338e-163	-8.1375e-163	-1.12143e-164	0
-5.86816e-164	1.7975e-164	1.02376e-163	4.38084e-163	-1.47122e-163	7.88527e-163	4.02015e-163	1.13401e-163	1.66404e-163	-4.22198e-165	-1.69131e-163	-5.67363e-164	2.70456e-163	-4.94947e-163	2.33591e-164	-1.53103e-164	4.0393e-163	1.378e-163	8.36848e-163	-1.07711e-164	6.57044e-164	-1.10564e-163	-3.54264e-163	8.53842e-164	1.63287e-163	-2.05728e-163	5.41799e-165	9.99338e-163	-8.1375e-163	-1.12143e-164	0
-5.86816e-164	1.7975e-164	1.02376e-163	4.38084e-163	-1.47122e-163	7.88527e-163	4.02015e-163	1.13401e-163	1.66404e-163	-4.22198e-165	-1.69131e-163	-5.67363e-164	2.70456e-163	-4.94947e-163	2.33591e-164	-1.53103e-164	4.0393e-163	1.378e-163	8.36848e-163	-1.07711e-164	6.57044e-164	-1.10564e-163	-3.54264e-163	8.53842e-164	1.63287e-163	-2.05728e-163	5.41799e-165	9.99338e-163	-8.1375e-163	-1.12143e-164	0
-5.86816e-164	1.7975e-164	1.02376e-163	4.38084e-163	-1.47122e-163	7.88527e-163	4.02015e-163	1.13401e-163	1.66404e-163	-4.22198e-165	-1.69131e-163	-5.67363e-164	2.70456e-163	-4.94947e-163	2.33591e-164	-1.53103e-164	4.0393e-163	1.378e-163	8.36848e-163	-1.07711e-164	6.57044e-164	-1.10564e-163	-3.54264e-163	8.53842e-164	1.63287e-163	-2.05728e-163	5.41799e-165	9.99338e-163	-8.1375e-163	-1.12143e-164	0
-5.86816e-164	1.7975e-164	1.02376e-163	4.38084e-163	-1.47122e-163	7.88527e-163	4.02015e-163	1.13401e-163	1.66404e-163	-4.22198e-165	-1.69131e-163	-5.67363e-164	2.70456e-163	-4.94947e-163	2.33591e-164	-1.53103e-164	4.0393e-163	1.378e-163	8.36848e-163	-1.07711e-164	6.57044e-164	-1.10564e-163	-3.54264e-163	8.53842e-164	1.63287e-163	-2.05728e-163	5.41799e-165	9.99338e-163	-8.1375e-163	-1.12143e-164	0
-5.86816e-164	1.7975e-164	1.02376e-163	4.38084e-163	-1.47122e-163	7.88527e-163	4.02015e-163	1.13401e-163	1.66404e-163	-4.22198e-165	-1.69131e-163	-5.67363e-164	2.70456e-163	-4.94947e-163	2.33591e-164	-1.53103e-164	4.0393e-163	1.378e-163	8.36848e-163	-1.07711e-164	6.57044e-164	-1.10564e-163	-3.54264e-163	8.53842e-164	1.63287e-163	-2.05728e-163	5.41799e-165	9.99338e-163	-8.1375e-163	-1.12143e-164	0
-5.86816e-164	1.7975e-164	1.02376e-163	4.38084e-163	-1.47122e-163	7.88527e-163	4.02015e-163	1.13401e-163	1.66404e-163	-4.22198e-165	-1.69131e-163	-5.67363e-164	2.70456e-163	-4.94947e-163	2.33591e-164	-1.53103e-164	4.0393e-163	1.378e-163	8.36848e-163	-1.07711e-164	6.57044e-164	-1.10564e-163	-3.54264e-163	8.53842e-164	1.63287e-163	-2.05728e-163	5.41799e-165	9.99338e-163	-8.1375e-163	-1.12143e-164	0
-5.86816e-164	1.7975e-164	1.02376e-163	4.38084e-163	-1.47122e-163	7.88527e-163	4.02015e-163	1.13401e-163	1.66404e-163	-4.22198e-165	-1.69131e-163	-5.67363e-164	2.70456e-163	-4.94947e-163	2.33591e-164	-1.53103e-164	4.0393e-163	1.378e-163	8.36848e-163	-1.07711e-164	6.57044e-164	-1.10564e-163	-3.54264e-163	8.53842e-164	1.63287e-163	-2.05728e-163	5.41799e-165	9.99338e-163	-8.1375e-163	-1.12143e-164	0
-5.86816e-164	1.7975e-164	1.02376e-163	4.38084e-163	-1.47122e-163	7.88527e-163	4.02015e-163	1.13401e-163	1.66404e-163	-4.22198e-165	-1.69131e-163	-5.67363e-164	2.70456e-163	-4.94947e-163	2.33591e-164	-1.53103e-164	4.0393e-163	1.378e-163	8.36848e-163	-1.07711e-164	6.57044e-164	-1.10564e-163	-3.54264e-163	8.53842e-164	1.63287e-163	-2.05728e-163	5.41799e-165	9.99338e-163	-8.1375e-163	-1.12143e-164	0
-5.86816e-164	1.7975e-164	1.02376e-163	4.38084e-163	-1.47122e-163	7.88527e-163	4.02015e-163	1.13401e-163	1.66404e-163	-4.22198e-165	-1.69131e-163	-5.67363e-164	2.70456e-163	-4.94947e-163	2.33591e-164	-1.53103e-164	4.0393e-163	1.378e-163	8.36848e-163	-1.07711e-164	6.57044e-164	-1.10564e-163	-3.54264e-163	8.53842e-164	1.63287e-163	-2.05728e-163	5.41799e-165	9.99338e-163	-8.1375e-163	-1.12143e-164	0
-5.86816e-164	1.7975e-164	1.02376e-163	4.38084e-163	-1.47122e-163	7.88527e-163	4.02015e-163	1.13401e-163	1.66404e-163	-4.22198e-165	-1.69131e-163	-5.67363e-164	2.70456e-163	-4.94947e-163	2.33591e-164	-1.53103e-164	4.0393e-163	1.378e-163	8.36848e-163	-1.07711e-164	6.57044e-164	-1.10564e-163	-3.54264e-163	8.53842e-164	1.63287e-163	-2.05728e-163	5.41799e-165	9.99338e-163	-8.1375e-163	-1.12143e-164	0
-5.86816e-164	1.7975e-164	1.02376e-163	4.38084e-163	-1.47122e-163	7.88527e-163	4.02015e-163	1.13401e-163	1.66404e-163	-4.22198e-165	-1.69131e-163	-5.67363e-164	2.70456e-163	-4.94947e-163	2.33591e-164	-1.53103e-164	4.0393e-163	1.378e-163	8.36848e-163	-1.07711e-164	6.57044e-164	-1.10564e-163	-3.54264e-163	8.53842e-164	1.63287e-163	-2.05728e-163	5.41799e-165	9.99338e-163	-8.1375e-163	-1.12143e-164	0
-5.86816e-164	1.7975e-164	1.02376e-163	4.38084e-163	-1.47122e-163	7.88527e-163	4.02015e-163	1.13401e-163	1.66404e-163	-4.22198e-165	-1.69131e-163	-5.67363e-164	2.70456e-163	-4.94947e-163	2.33591e-164	-1.53103e-164	4.0393e-163	1.378e-163	8.36848e-163	-1.07711e-164	6.57044e-164	-1.10564e-163	-3.54264e-163	8.53842e-164	1.63287e-163	-2.05728e-163	5.41799e-165	9.99338e-163	-8.1375e-163	-1.12143e-164	0
-5.86816e-164	1.7975e-164	1.02376e-163	4.38084e-163	-1.47122e-163	7.88527e-163	4.02015e-163	1.13401e-163	1.66404e-163	-4.22198e-165	-1.69131e-163	-5.67363e-164	2.70456e-163	-4.94947e-163	2.33591e-164	-1.53103e-164	4.0393e-163	1.378e-163	8.36848e-163	-1.07711e-164	6.57044e-164	-1.10564e-163	-3.54264e-163	8.53842e-164	1.63287e-163	-2.05728e-163	5.41799e-165	9.99338e-163	-8.1375e-163	-1.12143e-164	0
-5.86816e-164	1.7975e-164	1.02376e-163	4.38084e-163	-1.47122e-163	7.88527e-163	4.02015e-163	1.13401e-163	1.66404e-163	-4.22198e-165	-1.69131e-163	-5.67363e-164	2.70456e-163	-4.94947e-163	2.33591e-164	-1.53103e-164	4.0393e-163	1.378e-163	8.36848e-163	-1.07711e-164	6.57044e-164	-1.10564e-163	-3.54264e-163	8.53842e-164	1.63287e-163	-2.05728e-163	5.41799e-165	9.99338e-163	-8.1375e-163	-1.12143e-164	0
-5.86816e-164	1.7975e-164	1.02376e-163	4.38084e-163	-1.47122e-163	7.88527e-163	4.02015e-163	1.13401e-163	1.66404e-163	-4.22198e-165	-1.69131e-163	-5.67363e-164	2.70456e-163	-4.94947e-163	2.33591e-164	-1.53103e-164	4.0393e-163	1.378e-163	8.36848e-163	-1.07711e-164	6.57044e-164	-1.10564e-163	-3.54264e-163	8.53842e-164	1.63287e-163	-2.05728e-163	5.41799e-165	9.99338e-163	-8.1375e-163	-1.12143e-164	0
-5.86816e-164	1.7975e-164	1.02376e-163	4.38084e-163	-1.47122e-163	7.88527e-163	4.02015e-163	1.13401e-163	1.66404e-163	-4.22198e-165	-1.69131e-163	-5.67363e-164	2.70456e-163	-4.94947e-163	2.33591e-164	-1.53103e-164	4.0393e-163	1.378e-163	8.36848e-163	-1.07711e-164	6.57044e-164	-1.10564e-163	-3.54264e-163	8.53842e-164	1.63287e-163	-2.05728e-163	5.41799e-165	9.99338e-163	-8.1375e-163	-1.12143e-164	0
-5.86816e-164	1.7975e-164	1.02376e-163	4.38084e-163	-1.47122e-163	7.88527e-163	4.02015e-163	1.13401e-163	1.66404e-163	-4.22198e-165	-1.69131e-163	-5.67363e-164	2.70456e-163	-4.94947e-163	2.33591e-164	-1.53103e-164	4.0393e-163	1.378e-163	8.36848e-163	-1.07711e-164	6.57044e-164	-1.10564e-163	-3.54264e-163	8.53842e-164	1.63287e-163	-2.05728e-163	5.41799e-165	9.99338e-163	-8.1375e-163	-1.12143e-164	0
-5.86816e-164	1.7975e-164	1.02376e-163	4.38084e-163	-1.47122e-163	7.88527e-163	4.02015e-163	1.13401e-163	1.66404e-163	-4.22198e-165	-1.69131e-163	-5.67363e-164	2.70456e-163	-4.94947e-163	2.33591e-164	-1.53103e-164	4.0393e-163	1.378e-163	8.36848e-163	-1.07711e-164	6.57044e-164	-1.10564e-163	-3.54264e-163	8.53842e-164	1.63287e-163	-2.05728e-163	5.41799e-165	9.99338e-163	-8.1375e-163	-1.12143e-164	0
-5.86816e-164	1.7975e-164	1.02376e-163	4.38084e-163	-1.47122e-163	7.88527e-163	4.02015e-163	1.13401e-163	1.66404e-163	-4.22198e-165	-1.69131e-163	-5.67363e-164	2.70456e-163	-4.94947e-163	2.33591e-164	-1.53103e-164	4.0393e-163	1.378e-163	8.36848e-163	-1.07711e-164	6.57044e-164	-1.10564e-163	-3.54264e-163	8.53842e-164	1.63287e-163	-2.05728e-163	5.41799e-165	9.99338e-163	-8.1375e-163	-1.12143e-164	0
-5.86816e-164	1.7975e-164	1.02376e-163	4.38084e-163	-1.47122e-163	7.88527e-163	4.02015e-163	1.13401e-163	1.66404e-163	-4.22198e-165	-1.69131e-163	-5.67363e-164	2.70456e-163	-4.94947e-163	2.33591e-164	-1.53103e-164	4.0393e-163	1.378e-163	8.36848e-163	-1.07711e-164	6.57044e-164	-1.10564e-163	-3.54264e-163	8.53842e-164	1.63287e-163	-2.05728e-163	5.41799e-165	9.99338e-163	-8.1375e-163	-1.12143e-164	0
-5.86816e-164	1.7975e-164	1.02376e-163	4.38084e-163	-1.47122e-163	7.88527e-163	4.02015e-163	1.13401e-163	1.66404e-163	-4.22198e-165	-1.69131e-163	-5.67363e-164	2.70456e-163	-4.94947e-163	2.33591e-164	-1.53103e-164	4.0393e-163	1.378e-163	8.36848e-163	-1.07711e-164	6.57044e-164	-1.10564e-163	-3.54264e-163	8.53842e-164	1.63287e-163	-2.05728e-163	5.41799e-165	9.99338e-163	-8.1375e-163	-1.12143e-164	0
-5.86816e-164	1.7975e-164	1.02376e-163	4.38084e-163	-1.47122e-163	7.88527e-163	4.02015e-163	1.13401e-163	1.66404e-163	-4.22198e-165	-1.69131e-163	-5.67363e-164	2.70456e-163	-4.94947e-163	2.33591e-164	-1.53103e-164	4.0393e-163	1.378e-163	8.36848e-163	-1.07711e-164	6.57044e-164	-1.10564e-163	-3.54264e-163	8.53842e-164	1.63287e-163	-2.05728e-163	5.41799e-165	9.99338e-163	-8.1375e-163	-1.12143e-164	0
-5.86816e-164	1.7975e-164	1.02376e-163	4.38084e-163	-1.47122e-163	7.88527e-163	4.02015e-163	1.13401e-163	1.66404e-163	-4.22198e-165	-1.69131e-163	-5.67363e-164	2.70456e-163	-4.94947e-163	2.33591e-164	-1.53103e-164	4.0393e-163	1.378e-163	8.36848e-163	-1.07711e-164	6.57044e-164	-1.10564e-163	-3.54264e-163	8.53842e-164	1.63287e-163	-2.05728e-163	5.41799e-165	9.99338e-163	-8.1375e-163	-1.12143e-164	0
-5.86816e-164	1.7975e-164	1.02376e-163	4.38084e-163	-1.47122e-163	7.88527e-163	4.02015e-163	1.13401e-163	1.66404e-163	-4.22198e-165	-1.69131e-163	-5.67363e-164	2.70456e-163	-4.94947e-163	2.33591e-164	-1.53103e-164	4.0393e-163	1.378e-163	8.36848e-163	-1.07711e-164	6.57044e-164	-1.10564e-163	-3.54264e-163	8.53842e-164	1.63287e-163	-2.05728e-163	5.41799e-165	9.99338e-163	-8.1375e-163	-1.12143e-164	0
-5.86816e-164	1.7975e-164	1.02376e-163	4.38084e-163	-1.47122e-163	7.88527e-163	4.02015e-163	1.13401e-163	1.66404e-163	-4.22198e-165	-1.69131e-163	-5.67363e-164	2.70456e-163	-4.94947e-163	2.33591e-164	-1.53103e-164	4.0393e-163	1.378e-163	8.36848e-163	-1.07711e-164	6.57044e-164	-1.10564e-163	-3.54264e-163	8.53842e-164	1.63287e-163	-2.05728e-163	5.41799e-165	9.99338e-163	-8.1375e-163	-1.12143e-164	0
-5.86816e-164	1.7975e-164	1.02376e-163	4.38084e-163	-1.47122e-163	7.88527e-163	4.02015e-163	1.13401e-163	1.66404e-163	-4.22198e-165	-1.69131e-163	-5.67363e-164	2.70456e-163	-4.94947e-163	2.33591e-164	-1.53103e-164	4.0393e-163	1.378e-163	8.36848e-163	-1.07711e-164	6.57044e-164	-1.10564e-163	-3.54264e-163	8.53842e-164	1.63287e-163	-2.05728e-163	5.41799e-165	9.99338e-163	-8.1375e-163	-1.12143e-164	0
-5.86816e-164	1.7975e-164	1.02376e-163	4.38084e-163	-1.47122e-163	7.88527e-163	4.02015e-163	1.13401e-163	1.66404e-163	-4.22198e-165	-1.69131e-163	-5.67363e-164	2.70456e-163	-4.94947e-163	2.33591e-164	-1.53103e-164	4.0393e-163	1.378e-163	8.36848e-163	-1.07711e-164	6.57044e-164	-1.10564e-163	-3.54264e-163	8.53842e-164	1.63287e-163	-2.05728e-163	5.41799e-165	9.99338e-163	-8.1375e-163	-1.12143e-164	0
-5.86816e-164	1.7975e-164	1.02376e-163	4.38084e-163	-1.47122e-163	7.88527e-163	4.02015e-163	1.13401e-163	1.66404e-163	-4.22198e-165	-1.69131e-163	-5.67363e-164	2.70456e-163	-4.94947e-163	2.33591e-164	-1.53103e-164	4.0393e-163	1.378e-163	8.36848e-163	-1.07711e-164	6.57044e-164	-1.10564e-163	-3.54264e-163	8.53842e-164	1.63287e-163	-2.05728e-163	5.41799e-165	9.99338e-163	-8.1375e-163	-1.12143e-164	0
-5.86816e-164	1.7975e-164	1.02376e-163	4.38084e-163	-1.47122e-163	7.88527e-163	4.02015e-163	1.13401e-163	1.66404e-163	-4.22198e-165	-1.69131e-163	-5.67363e-164	2.70456e-163	-4.94947e-163	2.33591e-164	-1.53103e-164	4.0393e-163	1.378e-163	8.36848e-163	-1.07711e-164	6.57044e-164	-1.10564e-163	-3.54264e-163	8.53842e-164	1.63287e-163	-2.05728e-163	5.41799e-165	9.99338e-163	-8.1375e-163	-1.12143e-164	0
-5.86816e-164	1.7975e-164	1.02376e-163	4.38084e-163	-1.47122e-163	7.88527e-163	4.02015e-163	1.13401e-163	1.66404e-163	-4.22198e-165	-1.69131e-163	-5.67363e-164	2.70456e-163	-4.94947e-163	2.33591e-164	-1.53103e-164	4.0393e-163	1.378e-163	8.36848e-163	-1.07711e-164	6.57044e-164	-1.10564e-163	-3.54264e-163	8.53842e-164	1.63287e-163	-2.05728e-163	5.41799e-165	9.99338e-163	-8.1375e-163	-1.12143e-164	0
-5.86816e-164	1.7975e-164	1.02376e-163	4.38084e-163	-1.47122e-163	7.88527e-163	4.02015e-163	1.13401e-163	1.66404e-163	-4.22198e-165	-1.69131e-163	-5.67363e-164	2.70456e-163	-4.94947e-163	2.33591e-164	-1.53103e-164	4.0393e-163	1.378e-163	8.36848e-163	-1.07711e-164	6.57044e-164	-1.10564e-163	-3.54264e-163	8.53842e-164	1.63287e-163	-2.05728e-163	5.41799e-165	9.99338e-163	-8.1375e-163	-1.12143e-164	0
-5.86816e-164	1.7975e-164	1.02376e-163	4.38084e-163	-1.47122e-163	7.88527e-163	4.02015e-163	1.13401e-163	1.66404e-163	-4.22198e-165	-1.69131e-163	-5.67363e-164	2.70456e-163	-4.94947e-163	2.33591e-164	-1.53103e-164	4.0393e-163	1.378e-163	8.36848e-163	-1.07711e-164	6.57044e-164	-1.10564e-163	-3.54264e-163	8.53842e-164	1.63287e-163	-2.05728e-163	5.41799e-165	9.99338e-163	-8.1375e-163	-1.12143e-164	0
-5.86816e-164	1.7975e-164	1.02376e-163	4.38084e-163	-1.47122e-163	7.88527e-163	4.02015e-163	1.13401e-163	1.66404e-163	-4.22198e-165	-1.69131e-163	-5.67363e-164	2.70456e-163	-4.94947e-163	2.33591e-164	-1.53103e-164	4.0393e-163	1.378e-163	8.36848e-163	-1.07711e-164	6.57044e-164	-1.10564e-163	-3.54264e-163	8.53842e-164	1.63287e-163	-2.05728e-163	5.41799e-165	9.99338e-163	-8.1375e-163	-1.12143e-164	0
-5.86816e-164	1.7975e-164	1.02376e-163	4.38084e-163	-1.47122e-163	7.88527e-163	4.02015e-163	1.13401e-163	1.66404e-163	-4.22198e-165	-1.69131e-163	-5.67363e-164	2.70456e-163	-4.94947e-163	2.33591e-164	-1.53103e-164	4.0393e-163	1.378e-163	8.36848e-163	-1.07711e-164	6.57044e-164	-1.10564e-163	-3.54264e-163	8.53842e-164	1.63287e-163	-2.05728e-163	5.41799e-165	9.99338e-163	-8.1375e-163	-1.12143e-164	0
-5.86816e-164	1.7975e-164	1.02376e-163	4.38084e-163	-1.47122e-163	7.88527e-163	4.02015e-163	1.13401e-163	1.66404e-163	-4.22198e-165	-1.69131e-163	-5.67363e-164	2.70456e-163	-4.94947e-163	2.33591e-164	-1.53103e-164	4.0393e-163	1.378e-163	8.36848e-163	-1.07711e-164	6.57044e-164	-1.10564e-163	-3.54264e-163	8.53842e-164	1.63287e-163	-2.05728e-163	5.41799e-165	9.99338e-163	-8.1375e-163	-1.12143e-164	0
-5.86816e-164	1.7975e-164	1.02376e-163	4.38084e-163	-1.47122e-163	7.88527e-163	4.02015e-163	1.13401e-163	1.66404e-163	-4.22198e-165	-1.69131e-163	-5.67363e-164	2.70456e-163	-4.94947e-163	2.33591e-164	-1.53103e-164	4.0393e-163	1.378e-163	8.36848e-163	-1.07711e-164	6.57044e-164	-1.10564e-163	-3.54264e-163	8.53842e-164	1.63287e-163	-2.05728e-163	5.41799e-165	9.99338e-163	-8.1375e-163	-1.12143e-164	0
-5.86816e-164	1.7975e-164	1.02376e-163	4.38084e-163	-1.47122e-163	7.88527e-163	4.02015e-163	1.13401e-163	1.66404e-163	-4.22198e-165	-1.69131e-163	-5.67363e-164	2.70456e-163	-4.94947e-163	2.33591e-164	-1.53103e-164	4.0393e-163	1.378e-163	8.36848e-163	-1.07711e-164	6.57044e-164	-1.10564e-163	-3.54264e-163	8.53842e-164	1.63287e-163	-2.05728e-163	5.41799e-165	9.99338e-163	-8.1375e-163	-1.12143e-164	0
-5.86816e-164	1.7975e-164	1.02376e-163	4.38084e-163	-1.47122e-163	7.88527e-163	4.02015e-163	1.13401e-163	1.66404e-163	-4.22198e-165	-1.69131e-163	-5.67363e-164	2.70456e-163	-4.94947e-163	2.33591e-164	-1.53103e-164	4.0393e-163	1.378e-163	8.36848e-163	-1.07711e-164	6.57044e-164	-1.10564e-163	-3.54264e-163	8.53842e-164	1.63287e-163	-2.05728e-163	5.41799e-165	9.99338e-163	-8.1375e-163	-1.12143e-164	0
-5.86816e-164	1.7975e-164	1.02376e-163	4.38084e-163	-1.47122e-163	7.88527e-163	4.02015e-163	1.13401e-163	1.66404e-163	-4.22198e-165	-1.69131e-163	-5.67363e-164	2.70456e-163	-4.94947e-163	2.33591e-164	-1.53103e-164	4.0393e-163	1.378e-163	8.36848e-163	-1.07711e-164	6.57044e-164	-1.10564e-163	-3.54264e-163	8.53842e-164	1.63287e-163	-2.05728e-163	5.41799e-165	9.99338e-163	-8.1375e-163	-1.12143e-164	0
-5.86816e-164	1.7975e-164	1.02376e-163	4.38084e-163	-1.47122e-163	7.88527e-163	4.02015e-163	1.13401e-163	1.66404e-163	-4.22198e-165	-1.69131e-163	-5.67363e-164	2.70456e-163	-4.94947e-163	2.33591e-164	-1.53103e-164	4.0393e-163	1.378e-163	8.36848e-163	-1.07711e-164	6.57044e-164	-1.10564e-163	-3.54264e-163	8.53842e-164	1.63287e-163	-2.05728e-163	5.41799e-165	9.99338e-163	-8.1375e-163	-1.12143e-164	0
-5.86816e-164	1.7975e-164	1.02376e-163	4.38084e-163	-1.47122e-163	7.88527e-163	4.02015e-163	1.13401e-163	1.66404e-163	-4.22198e-165	-1.69131e-163	-5.67363e-164	2.70456e-163	-4.94947e-163	2.33591e-164	-1.53103e-164	4.0393e-163	1.378e-163	8.36848e-163	-1.07711e-164	6.57044e-164	-1.10564e-163	-3.54264e-163	8.53842e-164	1.63287e-163	-2.05728e-163	5.41799e-165	9.99338e-163	-8.1375e-163	-1.12143e-164	0
-5.86816e-164	1.7975e-164	1.02376e-163	4.38084e-163	-1.47122e-163	7.88527e-163	4.02015e-163	1.13401e-163	1.66404e-163	-4.22198e-165	-1.69131e-163	-5.67363e-164	2.70456e-163	-4.94947e-163	2.33591e-164	-1.53103e-164	4.0393e-163	1.378e-163	8.36848e-163	-1.07711e-164	6.57044e-164	-1.10564e-163	-3.54264e-163	8.53842e-164	1.63287e-163	-2.05728e-163	5.41799e-165	9.99338e-163	-8.1375e-163	-1.12143e-164	0
-5.86816e-164	1.7975e-164	1.02376e-163	4.38084e-163	-1.47122e-163	7.88527e-163	4.02015e-163	1.13401e-163	1.66404e-163	-4.22198e-165	-1.69131e-163	-5.67363e-164	2.70456e-163	-4.94947e-163	2.33591e-164	-1.53103e-164	4.0393e-163	1.378e-163	8.36848e-163	-1.07711e-164	6.57044e-164	-1.10564e-163	-3.54264e-163	8.53842e-164	1.63287e-163	-2.05728e-163	5.41799e-165	9.99338e-163	-8.1375e-163	-1.12143e-164	0
-5.86816e-164	1.7975e-164	1.02376e-163	4.38084e-163	-1.47122e-163	7.88527e-163	4.02015e-163	1.13401e-163	1.66404e-163	-4.22198e-165	-1.69131e-163	-5.67363e-164	2.70456e-163	-4.94947e-163	2.33591e-164	-1.53103e-164	4.0393e-163	1.378e-163	8.36848e-163	-1.07711e-164	6.57044e-164	-1.10564e-163	-3.54264e-163	8.53842e-164	1.63287e-163	-2.05728e-163	5.41799e-165	9.99338e-163	-8.1375e-163	-1.12143e-164	0
-5.86816e-164	1.7975e-164	1.02376e-163	4.38084e-163	-1.47122e-163	7.88527e-163	4.02015e-163	1.13401e-163	1.66404e-163	-4.22198e-165	-1.69131e-163	-5.67363e-164	2.70456e-163	-4.94947e-163	2.33591e-164	-1.53103e-164	4.0393e-163	1.378e-163	8.36848e-163	-1.07711e-164	6.57044e-164	-1.10564e-163	-3.54264e-163	8.53842e-164	1.63287e-163	-2.05728e-163	5.41799e-165	9.99338e-163	-8.1375e-163	-1.12143e-164	0
-5.86816e-164	1.7975e-164	1.02376e-163	4.38084e-163	-1.47122e-163	7.88527e-163	4.02015e-163	1.13401e-163	1.66404e-163	-4.22198e-165	-1.69131e-163	-5.67363e-164	2.70456e-163	-4.94947e-163	2.33591e-164	-1.53103e-164	4.0393e-163	1.378e-163	8.36848e-163	-1.07711e-164	6.57044e-164	-1.10564e-163	-3.54264e-163	8.53842e-164	1.63287e-163	-2.05728e-163	5.41799e-165	9.99338e-163	-8.1375e-163	-1.12143e-164	0
-5.86816e-164	1.7975e-164	1.02376e-163	4.38084e-163	-1.47122e-163	7.88527e-163	4.02015e-163	1.13401e-163	1.66404e-163	-4.22198e-165	-1.69131e-163	-5.67363e-164	2.70456e-163	-4.94947e-163	2.33591e-164	-1.53103e-164	4.0393e-163	1.378e-163	8.36848e-163	-1.07711e-164	6.57044e-164	-1.10564e-163	-3.54264e-163	8.53842e-164	1.63287e-163	-2.05728e-163	5.41799e-165	9.99338e-163	-8.1375e-163	-1.12143e-164	0
-5.86816e-164	1.7975e-164	1.02376e-163	4.38084e-163	-1.47122e-163	7.88527e-163	4.02015e-163	1.13401e-163	1.66404e-163	-4.22198e-165	-1.69131e-163	-5.67363e-164	2.70456e-163	-4.94947e-163	2.33591e-164	-1.53103e-164	4.0393e-163	1.378e-163	8.36848e-163	-1.07711e-164	6.57044e-164	-1.10564e-163	-3.54264e-163	8.53842e-164	1.63287e-163	-2.05728e-163	5.41799e-165	9.99338e-163	-8.1375e-163	-1.12143e-164	0
-5.86816e-164	1.7975e-164	1.02376e-163	4.38084e-163	-1.47122e-163	7.88527e-163	4.02015e-163	1.13401e-163	1.66404e-163	-4.22198e-165	-1.69131e-163	-5.67363e-164	2.70456e-163	-4.94947e-163	2.33591e-164	-1.53103e-164	4.0393e-163	1.378e-163	8.36848e-163	-1.07711e-164	6.57044e-164	-1.10564e-163	-3.54264e-163	8.53842e-164	1.63287e-163	-2.05728e-163	5.41799e-165	9.99338e-163	-8.1375e-163	-1.12143e-164	0
-5.86816e-164	1.7975e-164	1.02376e-163	4.38084e-163	-1.47122e-163	7.88527e-163	4.02015e-163	1.13401e-163	1.66404e-163	-4.22198e-165	-1.69131e-163	-5.67363e-164	2.70456e-163	-4.94947e-163	2.33591e-164	-1.53103e-164	4.0393e-163	1.378e-163	8.36848e-163	-1.07711e-164	6.57044e-164	-1.10564e-163	-3.54264e-163	8.53842e-164	1.63287e-163	-2.05728e-163	5.41799e-165	9.99338e-163	-8.1375e-163	-1.12143e-164	0
-5.86816e-164	1.7975e-164	1.02376e-163	4.38084e-163	-1.47122e-163	7.88527e-163	4.02015e-163	1.13401e-163	1.66404e-163	-4.22198e-165	-1.69131e-163	-5.67363e-164	2.70456e-163	-4.94947e-163	2.33591e-164	-1.53103e-164	4.0393e-163	1.378e-163	8.36848e-163	-1.07711e-164	6.57044e-164	-1.10564e-163	-3.54264e-163	8.53842e-164	1.63287e-163	-2.05728e-163	5.41799e-165	9.99338e-163	-8.1375e-163	-1.12143e-164	0
-5.86816e-164	1.7975e-164	1.02376e-163	4.38084e-163	-1.47122e-163	7.88527e-163	4.02015e-163	1.13401e-163	1.66404e-163	-4.22198e-165	-1.69131e-163	-5.67363e-164	2.70456e-163	-4.94947e-163	2.33591e-164	-1.53103e-164	4.0393e-163	1.378e-163	8.36848e-163	-1.07711e-164	6.57044e-164	-1.10564e-163	-3.54264e-163	8.53842e-164	1.63287e-163	-2.05728e-163	5.41799e-165	9.99338e-163	-8.1375e-163	-1.12143e-164	0
-5.86816e-164	1.7975e-164	1.02376e-163	4.38084e-163	-1.47122e-163	7.88527e-163	4.02015e-163	1.13401e-163	1.66404e-163	-4.22198e-165	-1.69131e-163	-5.67363e-164	2.70456e-163	-4.94947e-163	2.33591e-164	-1.53103e-164	4.0393e-163	1.378e-163	8.36848e-163	-1.07711e-164	6.57044e-164	-1.10564e-163	-3.54264e-163	8.53842e-164	1.63287e-163	-2.05728e-163	5.41799e-165	9.99338e-163	-8.1375e-163	-1.12143e-164	0
-5.86816e-164	1.7975e-164	1.02376e-163	4.38084e-163	-1.47122e-163	7.88527e-163	4.02015e-163	1.13401e-163	1.66404e-163	-4.22198e-165	-1.69131e-163	-5.67363e-164	2.70456e-163	-4.94947e-163	2.33591e-164	-1.53103e-164	4.0393e-163	1.378e-163	8.36848e-163	-1.07711e-164	6.57044e-164	-1.10564e-163	-3.54264e-163	8.53842e-164	1.63287e-163	-2.05728e-163	5.41799e-165	9.99338e-163	-8.1375e-163	-1.12143e-164	0
-5.86816e-164	1.7975e-164	1.02376e-163	4.38084e-163	-1.47122e-163	7.88527e-163	4.02015e-163	1.13401e-163	1.66404e-163	-4.22198e-165	-1.69131e-163	-5.67363e-164	2.70456e-163	-4.94947e-163	2.33591e-164	-1.53103e-164	4.0393e-163	1.378e-163	8.36848e-163	-1.07711e-164	6.57044e-164	-1.10564e-163	-3.54264e-163	8.53842e-164	1.63287e-163	-2.05728e-163	5.41799e-165	9.99338e-163	-8.1375e-163	-1.12143e-164	0
-5.86816e-164	1.7975e-164	1.02376e-163	4.38084e-163	-1.47122e-163	7.88527e-163	4.02015e-163	1.13401e-163	1.66404e-163	-4.22198e-165	-1.69131e-163	-5.67363e-164	2.70456e-163	-4.94947e-163	2.33591e-164	-1.53103e-164	4.0393e-163	1.378e-163	8.36848e-163	-1.07711e-164	6.57044e-164	-1.10564e-163	-3.54264e-163	8.53842e-164	1.63287e-163	-2.05728e-163	5.41799e-165	9.99338e-163	-8.1375e-163	-1.12143e-164	0
-5.86816e-164	1.7975e-164	1.02376e-163	4.38084e-163	-1.47122e-163	7.88527e-163	4.02015e-163	1.13401e-163	1.66404e-163	-4.22198e-165	-1.69131e-163	-5.67363e-164	2.70456e-163	-4.94947e-163	2.33591e-164	-1.53103e-164	4.0393e-163	1.378e-163	8.36848e-163	-1.07711e-164	6.57044e-164	-1.10564e-163	-3.54264e-163	8.53842e-164	1.63287e-163	-2.05728e-163	5.41799e-165	9.99338e-163	-8.1375e-163	-1.12143e-164	0
-5.86816e-164	1.7975e-164	1.02376e-163	4.38084e-163	-1.47122e-163	7.88527e-163	4.02015e-163	1.13401e-163	1.66404e-163	-4.22198e-165	-1.69131e-163	-5.67363e-164	2.70456e-163	-4.94947e-163	2.33591e-164	-1.53103e-164	4.0393e-163	1.378e-163	8.36848e-163	-1.07711e-164	6.57044e-164	-1.10564e-163	-3.54264e-163	8.53842e-164	1.63287e-163	-2.05728e-163	5.41799e-165	9.99338e-163	-8.1375e-163	-1.12143e-164	0
-5.86816e-164	1.7975e-164	1.02376e-163	4.38084e-163	-1.47122e-163	7.88527e-163	4.02015e-163	1.13401e-163	1.66404e-163	-4.22198e-165	-1.69131e-163	-5.67363e-164	2.70456e-163	-4.94947e-163	2.33591e-164	-1.53103e-164	4.0393e-163	1.378e-163	8.36848e-163	-1.07711e-164	6.57044e-164	-1.10564e-163	-3.54264e-163	8.53842e-164	1.63287e-163	-2.05728e-163	5.41799e-165	9.99338e-163	-8.1375e-163	-1.12143e-164	0
-5.86816e-164	1.7975e-164	1.02376e-163	4.38084e-163	-1.47122e-163	7.88527e-163	4.02015e-163	1.13401e-163	1.66404e-163	-4.22198e-165	-1.69131e-163	-5.67363e-164	2.70456e-163	-4.94947e-163	2.33591e-164	-1.53103e-164	4.0393e-163	1.378e-163	8.36848e-163	-1.07711e-164	6.57044e-164	-1.10564e-163	-3.54264e-163	8.53842e-164	1.63287e-163	-2.05728e-163	5.41799e-165	9.99338e-163	-8.1375e-163	-1.12143e-164	0
-5.86816e-164	1.7975e-164	1.02376e-163	4.38084e-163	-1.47122e-163	7.88527e-163	4.02015e-163	1.13401e-163	1.66404e-163	-4.22198e-165	-1.69131e-163	-5.67363e-164	2.70456e-163	-4.94947e-163	2.33591e-164	-1.53103e-164	4.0393e-163	1.378e-163	8.36848e-163	-1.07711e-164	6.57044e-164	-1.10564e-163	-3.54264e-163	8.53842e-164	1.63287e-163	-2.05728e-163	5.41799e-165	9.99338e-163	-8.1375e-163	-1.12143e-164	0
-5.86816e-164	1.7975e-164	1.02376e-163	4.38084e-163	-1.47122e-163	7.88527e-163	4.02015e-163	1.13401e-163	1.66404e-163	-4.22198e-165	-1.69131e-163	-5.67363e-164	2.70456e-163	-4.94947e-163	2.33591e-164	-1.53103e-164	4.0393e-163	1.378e-163	8.36848e-163	-1.07711e-164	6.57044e-164	-1.10564e-163	-3.54264e-163	8.53842e-164	1.63287e-163	-2.05728e-163	5.41799e-165	9.99338e-163	-8.1375e-163	-1.12143e-164	0
-5.86816e-164	1.7975e-164	1.02376e-163	4.38084e-163	-1.47122e-163	7.88527e-163	4.02015e-163	1.13401e-163	1.66404e-163	-4.22198e-165	-1.69131e-163	-5.67363e-164	2.70456e-163	-4.94947e-163	2.33591e-164	-1.53103e-164	4.0393e-163	1.378e-163	8.36848e-163	-1.07711e-164	6.57044e-164	-1.10564e-163	-3.54264e-163	8.53842e-164	1.63287e-163	-2.05728e-163	5.41799e-165	9.99338e-163	-8.1375e-163	-1.12143e-164	0
-5.86816e-164	1.7975e-164	1.02376e-163	4.38084e-163	-1.47122e-163	7.88527e-163	4.02015e-163	1.13401e-163	1.66404e-163	-4.22198e-165	-1.69131e-163	-5.67363e-164	2.70456e-163	-4.94947e-163	2.33591e-164	-1.53103e-164	4.0393e-163	1.378e-163	8.36848e-163	-1.07711e-164	6.57044e-164	-1.10564e-163	-3.54264e-163	8.53842e-164	1.63287e-163	-2.05728e-163	5.41799e-165	9.99338e-163	-8.1375e-163	-1.12143e-164	0
-5.86816e-164	1.7975e-164	1.02376e-163	4.38084e-163	-1.47122e-163	7.88527e-163	4.02015e-163	1.13401e-163	1.66404e-163	-4.22198e-165	-1.69131e-163	-5.67363e-164	2.70456e-163	-4.94947e-163	2.33591e-164	-1.53103e-164	4.0393e-163	1.378e-163	8.36848e-163	-1.07711e-164	6.57044e-164	-1.10564e-163	-3.54264e-163	8.53842e-164	1.63287e-163	-2.05728e-163	5.41799e-165	9.99338e-163	-8.1375e-163	-1.12143e-164	0
-5.86816e-164	1.7975e-164	1.02376e-163	4.38084e-163	-1.47122e-163	7.88527e-163	4.02015e-163	1.13401e-163	1.66404e-163	-4.22198e-165	-1.69131e-163	-5.67363e-164	2.70456e-163	-4.94947e-163	2.33591e-164	-1.53103e-164	4.0393e-163	1.378e-163	8.36848e-163	-1.07711e-164	6.57044e-164	-1.10564e-163	-3.54264e-163	8.53842e-164	1.63287e-163	-2.05728e-163	5.41799e-165	9.99338e-163	-8.1375e-163	-1.12143e-164	0
-5.86816e-164	1.7975e-164	1.02376e-163	4.38084e-163	-1.47122e-163	7.88527e-163	4.02015e-163	1.13401e-163	1.66404e-163	-4.22198e-165	-1.69131e-163	-5.67363e-164	2.70456e-163	-4.94947e-163	2.33591e-164	-1.53103e-164	4.0393e-163	1.378e-163	8.36848e-163	-1.07711e-164	6.57044e-164	-1.10564e-163	-3.54264e-163	8.53842e-164	1.63287e-163	-2.05728e-163	5.41799e-165	9.99338e-163	-8.1375e-163	-1.12143e-164	0
-5.86816e-164	1.7975e-164	1.02376e-163	4.38084e-163	-1.47122e-163	7.88527e-163	4.02015e-163	1.13401e-163	1.66404e-163	-4.22198e-165	-1.69131e-163	-5.67363e-164	2.70456e-163	-4.94947e-163	2.33591e-164	-1.53103e-164	4.0393e-163	1.378e-163	8.36848e-163	-1.07711e-164	6.57044e-164	-1.10564e-163	-3.54264e-163	8.53842e-164	1.63287e-163	-2.05728e-163	5.41799e-165	9.99338e-163	-8.1375e-163	-1.12143e-164	0
-5.86816e-164	1.7975e-164	1.02376e-163	4.38084e-163	-1.47122e-163	7.88527e-163	4.02015e-163	1.13401e-163	1.66404e-163	-4.22198e-165	-1.69131e-163	-5.67363e-164	2.70456e-163	-4.94947e-163	2.33591e-164	-1.53103e-164	4.0393e-163	1.378e-163	8.36848e-163	-1.07711e-164	6.57044e-164	-1.10564e-163	-3.54264e-163	8.53842e-164	1.63287e-163	-2.05728e-163	5.41799e-165	9.99338e-163	-8.1375e-163	-1.12143e-164	0
-5.86816e-164	1.7975e-164	1.02376e-163	4.38084e-163	-1.47122e-163	7.88527e-163	4.02015e-163	1.13401e-163	1.66404e-163	-4.22198e-165	-1.69131e-163	-5.67363e-164	2.70456e-163	-4.94947e-163	2.33591e-164	-1.53103e-164	4.0393e-163	1.378e-163	8.36848e-163	-1.07711e-164	6.57044e-164	-1.10564e-163	-3.54264e-163	8.53842e-164	1.63287e-163	-2.05728e-163	5.41799e-165	9.99338e-163	-8.1375e-163	-1.12143e-164	0
-5.86816e-164	1.7975e-164	1.02376e-163	4.38084e-163	-1.47122e-163	7.88527e-163	4.02015e-163	1.13401e-163	1.66404e-163	-4.22198e-165	-1.69131e-163	-5.67363e-164	2.70456e-163	-4.94947e-163	2.33591e-164	-1.53103e-164	4.0393e-163	1.378e-163	8.36848e-163	-1.07711e-164	6.57044e-164	-1.10564e-163	-3.54264e-163	8.53842e-164	1.63287e-163	-2.05728e-163	5.41799e-165	9.99338e-163	-8.1375e-163	-1.12143e-164	0
-5.86816e-164	1.7975e-164	1.02376e-163	4.38084e-163	-1.47122e-163	7.88527e-163	4.02015e-163	1.13401e-163	1.66404e-163	-4.22198e-165	-1.69131e-163	-5.67363e-164	2.70456e-163	-4.94947e-163	2.33591e-164	-1.53103e-164	4.0393e-163	1.378e-163	8.36848e-163	-1.07711e-164	6.57044e-164	-1.10564e-163	-3.54264e-163	8.53842e-164	1.63287e-163	-2.05728e-163	5.41799e-165	9.99338e-163	-8.1375e-163	-1.12143e-164	0
-5.86816e-164	1.7975e-164	1.02376e-163	4.38084e-163	-1.47122e-163	7.88527e-163	4.02015e-163	1.13401e-163	1.66404e-163	-4.22198e-165	-1.69131e-163	-5.67363e-164	2.70456e-163	-4.94947e-163	2.33591e-164	-1.53103e-164	4.0393e-163	1.378e-163	8.36848e-163	-1.07711e-164	6.57044e-164	-1.10564e-163	-3.54264e-163	8.53842e-164	1.63287e-163	-2.05728e-163	5.41799e-165	9.99338e-163	-8.1375e-163	-1.12143e-164	0
-5.86816e-164	1.7975e-164	1.02376e-163	4.38084e-163	-1.47122e-163	7.88527e-163	4.02015e-163	1.13401e-163	1.66404e-163	-4.22198e-165	-1.69131e-163	-5.67363e-164	2.70456e-163	-4.94947e-163	2.33591e-164	-1.53103e-164	4.0393e-163	1.378e-163	8.36848e-163	-1.07711e-164	6.57044e-164	-1.10564e-163	-3.54264e-163	8.53842e-164	1.63287e-163	-2.05728e-163	5.41799e-165	9.99338e-163	-8.1375e-163	-1.12143e-164	0
-5.86816e-164	1.7975e-164	1.02376e-163	4.38084e-163	-1.47122e-163	7.88527e-163	4.02015e-163	1.13401e-163	1.66404e-163	-4.22198e-165	-1.69131e-163	-5.67363e-164	2.70456e-163	-4.94947e-163	2.33591e-164	-1.53103e-164	4.0393e-163	1.378e-163	8.36848e-163	-1.07711e-164	6.57044e-164	-1.10564e-163	-3.54264e-163	8.53842e-164	1.63287e-163	-2.05728e-163	5.41799e-165	9.99338e-163	-8.1375e-163	-1.12143e-164	0
-5.86816e-164	1.7975e-164	1.02376e-163	4.38084e-163	-1.47122e-163	7.88527e-163	4.02015e-163	1.13401e-163	1.66404e-163	-4.22198e-165	-1.69131e-163	-5.67363e-164	2.70456e-163	-4.94947e-163	2.33591e-164	-1.53103e-164	4.0393e-163	1.378e-163	8.36848e-163	-1.07711e-164	6.57044e-164	-1.10564e-163	-3.54264e-163	8.53842e-164	1.63287e-163	-2.05728e-163	5.41799e-165	9.99338e-163	-8.1375e-163	-1.12143e-164	0
-5.86816e-164	1.7975e-164	1.02376e-163	4.38084e-163	-1.47122e-163	7.88527e-163	4.02015e-163	1.13401e-163	1.66404e-163	-4.22198e-165	-1.69131e-163	-5.67363e-164	2.70456e-163	-4.94947e-163	2.33591e-164	-1.53103e-164	4.0393e-163	1.378e-163	8.36848e-163	-1.07711e-164	6.57044e-164	-1.10564e-163	-3.54264e-163	8.53842e-164	1.63287e-163	-2.05728e-163	5.41799e-165	9.99338e-163	-8.1375e-163	-1.12143e-164	0
-5.86816e-164	1.7975e-164	1.02376e-163	4.38084e-163	-1.47122e-163	7.88527e-163	4.02015e-163	1.13401e-163	1.66404e-163	-4.22198e-165	-1.69131e-163	-5.67363e-164	2.70456e-163	-4.94947e-163	2.33591e-164	-1.53103e-164	4.0393e-163	1.378e-163	8.36848e-163	-1.07711e-164	6.57044e-164	-1.10564e-163	-3.54264e-163	8.53842e-164	1.63287e-163	-2.05728e-163	5.41799e-165	9.99338e-163	-8.1375e-163	-1.12143e-164	0
-5.86816e-164	1.7975e-164	1.02376e-163	4.38084e-163	-1.47122e-163	7.88527e-163	4.02015e-163	1.13401e-163	1.66404e-163	-4.22198e-165	-1.69131e-163	-5.67363e-164	2.70456e-163	-4.94947e-163	2.33591e-164	-1.53103e-164	4.0393e-163	1.378e-163	8.36848e-163	-1.07711e-164	6.57044e-164	-1.10564e-163	-3.54264e-163	8.53842e-164	1.63287e-163	-2.05728e-163	5.41799e-165	9.99338e-163	-8.1375e-163	-1.12143e-164	0
-5.86816e-164	1.7975e-164	1.02376e-163	4.38084e-163	-1.47122e-163	7.88527e-163	4.02015e-163	1.13401e-163	1.66404e-163	-4.22198e-165	-1.69131e-163	-5.67363e-164	2.70456e-163	-4.94947e-163	2.33591e-164	-1.53103e-164	4.0393e-163	1.378e-163	8.36848e-163	-1.07711e-164	6.57044e-164	-1.10564e-163	-3.54264e-163	8.53842e-164	1.63287e-163	-2.05728e-163	5.41799e-165	9.99338e-163	-8.1375e-163	-1.12143e-164	0
-5.86816e-164	1.7975e-164	1.02376e-163	4.38084e-163	-1.47122e-163	7.88527e-163	4.02015e-163	1.13401e-163	1.66404e-163	-4.22198e-165	-1.69131e-163	-5.67363e-164	2.70456e-163	-4.94947e-163	2.33591e-164	-1.53103e-164	4.0393e-163	1.378e-163	8.36848e-163	-1.07711e-164	6.57044e-164	-1.10564e-163	-3.54264e-163	8.53842e-164	1.63287e-163	-2.05728e-163	5.41799e-165	9.99338e-163	-8.1375e-163	-1.12143e-164	0
-5.86816e-164	1.7975e-164	1.02376e-163	4.38084e-163	-1.47122e-163	7.88527e-163	4.02015e-163	1.13401e-163	1.66404e-163	-4.22198e-165	-1.69131e-163	-5.67363e-164	2.70456e-163	-4.94947e-163	2.33591e-164	-1.53103e-164	4.0393e-163	1.378e-163	8.36848e-163	-1.07711e-164	6.57044e-164	-1.10564e-163	-3.54264e-163	8.53842e-164	1.63287e-163	-2.05728e-163	5.41799e-165	9.99338e-163	-8.1375e-163	-1.12143e-164	0
-5.86816e-164	1.7975e-164	1.02376e-163	4.38084e-163	-1.47122e-163	7.88527e-163	4.02015e-163	1.13401e-163	1.66404e-163	-4.22198e-165	-1.69131e-163	-5.67363e-164	2.70456e-163	-4.94947e-163	2.33591e-164	-1.53103e-164	4.0393e-163	1.378e-163	8.36848e-163	-1.07711e-164	6.57044e-164	-1.10564e-163	-3.54264e-163	8.53842e-164	1.63287e-163	-2.05728e-163	5.41799e-165	9.99338e-163	-8.1375e-163	-1.12143e-164	0
-5.86816e-164	1.7975e-164	1.02376e-163	4.38084e-163	-1.47122e-163	7.88527e-163	4.02015e-163	1.13401e-163	1.66404e-163	-4.22198e-165	-1.69131e-163	-5.67363e-164	2.70456e-163	-4.94947e-163	2.33591e-164	-1.53103e-164	4.0393e-163	1.378e-163	8.36848e-163	-1.07711e-164	6.57044e-164	-1.10564e-163	-3.54264e-163	8.53842e-164	1.63287e-163	-2.05728e-163	5.41799e-165	9.99338e-163	-8.1375e-163	-1.12143e-164	0
-5.86816e-164	1.7975e-164	1.02376e-163	4.38084e-163	-1.47122e-163	7.88527e-163	4.02015e-163	1.13401e-163	1.66404e-163	-4.22198e-165	-1.69131e-163	-5.67363e-164	2.70456e-163	-4.94947e-163	2.33591e-164	-1.53103e-164	4.0393e-163	1.378e-163	8.36848e-163	-1.07711e-164	6.57044e-164	-1.10564e-163	-3.54264e-163	8.53842e-164	1.63287e-163	-2.05728e-163	5.41799e-165	9.99338e-163	-8.1375e-163	-1.12143e-164	0
-5.86816e-164	1.7975e-164	1.02376e-163	4.38084e-163	-1.47122e-163	7.88527e-163	4.02015e-163	1.13401e-163	1.66404e-163	-4.22198e-165	-1.69131e-163	-5.67363e-164	2.70456e-163	-4.94947e-163	2.33591e-164	-1.53103e-164	4.0393e-163	1.378e-163	8.36848e-163	-1.07711e-164	6.57044e-164	-1.10564e-163	-3.54264e-163	8.53842e-164	1.63287e-163	-2.05728e-163	5.41799e-165	9.99338e-163	-8.1375e-163	-1.12143e-164	0
-5.86816e-164	1.7975e-164	1.02376e-163	4.38084e-163	-1.47122e-163	7.88527e-163	4.02015e-163	1.13401e-163	1.66404e-163	-4.22198e-165	-1.69131e-163	-5.67363e-164	2.70456e-163	-4.94947e-163	2.33591e-164	-1.53103e-164	4.0393e-163	1.378e-163	8.36848e-163	-1.07711e-164	6.57044e-164	-1.10564e-163	-3.54264e-163	8.53842e-164	1.63287e-163	-2.05728e-163	5.41799e-165	9.99338e-163	-8.1375e-163	-1.12143e-164	0
-5.86816e-164	1.7975e-164	1.02376e-163	4.38084e-163	-1.47122e-163	7.88527e-163	4.02015e-163	1.13401e-163	1.66404e-163	-4.22198e-165	-1.69131e-163	-5.67363e-164	2.70456e-163	-4.94947e-163	2.33591e-164	-1.53103e-164	4.0393e-163	1.378e-163	8.36848e-163	-1.07711e-164	6.57044e-164	-1.10564e-163	-3.54264e-163	8.53842e-164	1.63287e-163	-2.05728e-163	5.41799e-165	9.99338e-163	-8.1375e-163	-1.12143e-164	0
-5.86816e-164	1.7975e-164	1.02376e-163	4.38084e-163	-1.47122e-163	7.88527e-163	4.02015e-163	1.13401e-163	1.66404e-163	-4.22198e-165	-1.69131e-163	-5.67363e-164	2.70456e-163	-4.94947e-163	2.33591e-164	-1.53103e-164	4.0393e-163	1.378e-163	8.36848e-163	-1.07711e-164	6.57044e-164	-1.10564e-163	-3.54264e-163	8.53842e-164	1.63287e-163	-2.05728e-163	5.41799e-165	9.99338e-163	-8.1375e-163	-1.12143e-164	0
-5.86816e-164	1.7975e-164	1.02376e-163	4.38084e-163	-1.47122e-163	7.88527e-163	4.02015e-163	1.13401e-163	1.66404e-163	-4.22198e-165	-1.69131e-163	-5.67363e-164	2.70456e-163	-4.94947e-163	2.33591e-164	-1.53103e-164	4.0393e-163	1.378e-163	8.36848e-163	-1.07711e-164	6.57044e-164	-1.10564e-163	-3.54264e-163	8.53842e-164	1.63287e-163	-2.05728e-163	5.41799e-165	9.99338e-163	-8.1375e-163	-1.12143e-164	0
-5.86816e-164	1.7975e-164	1.02376e-163	4.38084e-163	-1.47122e-163	7.88527e-163	4.02015e-163	1.13401e-163	1.66404e-163	-4.22198e-165	-1.69131e-163	-5.67363e-164	2.70456e-163	-4.94947e-163	2.33591e-164	-1.53103e-164	4.0393e-163	1.378e-163	8.36848e-163	-1.07711e-164	6.57044e-164	-1.10564e-163	-3.54264e-163	8.53842e-164	1.63287e-163	-2.05728e-163	5.41799e-165	9.99338e-163	-8.1375e-163	-1.12143e-164	0
-5.86816e-164	1.7975e-164	1.02376e-163	4.38084e-163	-1.47122e-163	7.88527e-163	4.02015e-163	1.13401e-163	1.66404e-163	-4.22198e-165	-1.69131e-163	-5.67363e-164	2.70456e-163	-4.94947e-163	2.33591e-164	-1.53103e-164	4.0393e-163	1.378e-163	8.36848e-163	-1.07711e-164	6.57044e-164	-1.10564e-163	-3.54264e-163	8.53842e-164	1.63287e-163	-2.05728e-163	5.41799e-165	9.99338e-163	-8.1375e-163	-1.12143e-164	0
-5.86816e-164	1.7975e-164	1.02376e-163	4.38084e-163	-1.47122e-163	7.88527e-163	4.02015e-163	1.13401e-163	1.66404e-163	-4.22198e-165	-1.69131e-163	-5.67363e-164	2.70456e-163	-4.94947e-163	2.33591e-164	-1.53103e-164	4.0393e-163	1.378e-163	8.36848e-163	-1.07711e-164	6.57044e-164	-1.10564e-163	-3.54264e-163	8.53842e-164	1.63287e-163	-2.05728e-163	5.41799e-165	9.99338e-163	-8.1375e-163	-1.12143e-164	0
-5.86816e-164	1.7975e-164	1.02376e-163	4.38084e-163	-1.47122e-163	7.88527e-163	4.02015e-163	1.13401e-163	1.66404e-163	-4.22198e-165	-1.69131e-163	-5.67363e-164	2.70456e-163	-4.94947e-163	2.33591e-164	-1.53103e-164	4.0393e-163	1.378e-163	8.36848e-163	-1.07711e-164	6.57044e-164	-1.10564e-163	-3.54264e-163	8.53842e-164	1.63287e-163	-2.05728e-163	5.41799e-165	9.99338e-163	-8.1375e-163	-1.12143e-164	0
-5.86816e-164	1.7975e-164	1.02376e-163	4.38084e-163	-1.47122e-163	7.88527e-163	4.02015e-163	1.13401e-163	1.66404e-163	-4.22198e-165	-1.69131e-163	-5.67363e-164	2.70456e-163	-4.94947e-163	2.33591e-164	-1.53103e-164	4.0393e-163	1.378e-163	8.36848e-163	-1.07711e-164	6.57044e-164	-1.10564e-163	-3.54264e-163	8.53842e-164	1.63287e-163	-2.05728e-163	5.41799e-165	9.99338e-163	-8.1375e-163	-1.12143e-164	0
-5.86816e-164	1.7975e-164	1.02376e-163	4.38084e-163	-1.47122e-163	7.88527e-163	4.02015e-163	1.13401e-163	1.66404e-163	-4.22198e-165	-1.69131e-163	-5.67363e-164	2.70456e-163	-4.94947e-163	2.33591e-164	-1.53103e-164	4.0393e-163	1.378e-163	8.36848e-163	-1.07711e-164	6.57044e-164	-1.10564e-163	-3.54264e-163	8.53842e-164	1.63287e-163	-2.05728e-163	5.41799e-165	9.99338e-163	-8.1375e-163	-1.12143e-164	0
-5.86816e-164	1.7975e-164	1.02376e-163	4.38084e-163	-1.47122e-163	7.88527e-163	4.02015e-163	1.13401e-163	1.66404e-163	-4.22198e-165	-1.69131e-163	-5.67363e-164	2.70456e-163	-4.94947e-163	2.33591e-164	-1.53103e-164	4.0393e-163	1.378e-163	8.36848e-163	-1.07711e-164	6.57044e-164	-1.10564e-163	-3.54264e-163	8.53842e-164	1.63287e-163	-2.05728e-163	5.41799e-165	9.99338e-163	-8.1375e-163	-1.12143e-164	0
-5.86816e-164	1.7975e-164	1.02376e-163	4.38084e-163	-1.47122e-163	7.88527e-163	4.02015e-163	1.13401e-163	1.66404e-163	-4.22198e-165	-1.69131e-163	-5.67363e-164	2.70456e-163	-4.94947e-163	2.33591e-164	-1.53103e-164	4.0393e-163	1.378e-163	8.36848e-163	-1.07711e-164	6.57044e-164	-1.10564e-163	-3.54264e-163	8.53842e-164	1.63287e-163	-2.05728e-163	5.41799e-165	9.99338e-163	-8.1375e-163	-1.12143e-164	0
-5.86816e-164	1.7975e-164	1.02376e-163	4.38084e-163	-1.47122e-163	7.88527e-163	4.02015e-163	1.13401e-163	1.66404e-163	-4.22198e-165	-1.69131e-163	-5.67363e-164	2.70456e-163	-4.94947e-163	2.33591e-164	-1.53103e-164	4.0393e-163	1.378e-163	8.36848e-163	-1.07711e-164	6.57044e-164	-1.10564e-163	-3.54264e-163	8.53842e-164	1.63287e-163	-2.05728e-163	5.41799e-165	9.99338e-163	-8.1375e-163	-1.12143e-164	0
-5.86816e-164	1.7975e-164	1.02376e-163	4.38084e-163	-1.47122e-163	7.88527e-163	4.02015e-163	1.13401e-163	1.66404e-163	-4.22198e-165	-1.69131e-163	-5.67363e-164	2.70456e-163	-4.94947e-163	2.33591e-164	-1.53103e-164	4.0393e-163	1.378e-163	8.36848e-163	-1.07711e-164	6.57044e-164	-1.10564e-163	-3.54264e-163	8.53842e-164	1.63287e-163	-2.05728e-163	5.41799e-165	9.99338e-163	-8.1375e-163	-1.12143e-164	0
-5.86816e-164	1.7975e-164	1.02376e-163	4.38084e-163	-1.47122e-163	7.88527e-163	4.02015e-163	1.13401e-163	1.66404e-163	-4.22198e-165	-1.69131e-163	-5.67363e-164	2.70456e-163	-4.94947e-163	2.33591e-164	-1.53103e-164	4.0393e-163	1.378e-163	8.36848e-163	-1.07711e-164	6.57044e-164	-1.10564e-163	-3.54264e-163	8.53842e-164	1.63287e-163	-2.05728e-163	5.41799e-165	9.99338e-163	-8.1375e-163	-1.12143e-164	0
-5.86816e-164	1.7975e-164	1.02376e-163	4.38084e-163	-1.47122e-163	7.88527e-163	4.02015e-163	1.13401e-163	1.66404e-163	-4.22198e-165	-1.69131e-163	-5.67363e-164	2.70456e-163	-4.94947e-163	2.33591e-164	-1.53103e-164	4.0393e-163	1.378e-163	8.36848e-163	-1.07711e-164	6.57044e-164	-1.10564e-163	-3.54264e-163	8.53842e-164	1.63287e-163	-2.05728e-163	5.41799e-165	9.99338e-163	-8.1375e-163	-1.12143e-164	0
-5.86816e-164	1.7975e-164	1.02376e-163	4.38084e-163	-1.47122e-163	7.88527e-163	4.02015e-163	1.13401e-163	1.66404e-163	-4.22198e-165	-1.69131e-163	-5.67363e-164	2.70456e-163	-4.94947e-163	2.33591e-164	-1.53103e-164	4.0393e-163	1.378e-163	8.36848e-163	-1.07711e-164	6.57044e-164	-1.10564e-163	-3.54264e-163	8.53842e-164	1.63287e-163	-2.05728e-163	5.41799e-165	9.99338e-163	-8.1375e-163	-1.12143e-164	0
-5.86816e-164	1.7975e-164	1.02376e-163	4.38084e-163	-1.47122e-163	7.88527e-163	4.02015e-163	1.13401e-163	1.66404e-163	-4.22198e-165	-1.69131e-163	-5.67363e-164	2.70456e-163	-4.94947e-163	2.33591e-164	-1.53103e-164	4.0393e-163	1.378e-163	8.36848e-163	-1.07711e-164	6.57044e-164	-1.10564e-163	-3.54264e-163	8.53842e-164	1.63287e-163	-2.05728e-163	5.41799e-165	9.99338e-163	-8.1375e-163	-1.12143e-164	0
-5.86816e-164	1.7975e-164	1.02376e-163	4.38084e-163	-1.47122e-163	7.88527e-163	4.02015e-163	1.13401e-163	1.66404e-163	-4.22198e-165	-1.69131e-163	-5.67363e-164	2.70456e-163	-4.94947e-163	2.33591e-164	-1.53103e-164	4.0393e-163	1.378e-163	8.36848e-163	-1.07711e-164	6.57044e-164	-1.10564e-163	-3.54264e-163	8.53842e-164	1.63287e-163	-2.05728e-163	5.41799e-165	9.99338e-163	-8.1375e-163	-1.12143e-164	0
-5.86816e-164	1.7975e-164	1.02376e-163	4.38084e-163	-1.47122e-163	7.88527e-163	4.02015e-163	1.13401e-163	1.66404e-163	-4.22198e-165	-1.69131e-163	-5.67363e-164	2.70456e-163	-4.94947e-163	2.33591e-164	-1.53103e-164	4.0393e-163	1.378e-163	8.36848e-163	-1.07711e-164	6.57044e-164	-1.10564e-163	-3.54264e-163	8.53842e-164	1.63287e-163	-2.05728e-163	5.41799e-165	9.99338e-163	-8.1375e-163	-1.12143e-164	0
-5.86816e-164	1.7975e-164	1.02376e-163	4.38084e-163	-1.47122e-163	7.88527e-163	4.02015e-163	1.13401e-163	1.66404e-163	-4.22198e-165	-1.69131e-163	-5.67363e-164	2.70456e-163	-4.94947e-163	2.33591e-164	-1.53103e-164	4.0393e-163	1.378e-163	8.36848e-163	-1.07711e-164	6.57044e-164	-1.10564e-163	-3.54264e-163	8.53842e-164	1.63287e-163	-2.05728e-163	5.41799e-165	9.99338e-163	-8.1375e-163	-1.12143e-164	0
-5.86816e-164	1.7975e-164	1.02376e-163	4.38084e-163	-1.47122e-163	7.88527e-163	4.02015e-163	1.13401e-163	1.66404e-163	-4.22198e-165	-1.69131e-163	-5.67363e-164	2.70456e-163	-4.94947e-163	2.33591e-164	-1.53103e-164	4.0393e-163	1.378e-163	8.36848e-163	-1.07711e-164	6.57044e-164	-1.10564e-163	-3.54264e-163	8.53842e-164	1.63287e-163	-2.05728e-163	5.41799e-165	9.99338e-163	-8.1375e-163	-1.12143e-164	0
-5.86816e-164	1.7975e-164	1.02376e-163	4.38084e-163	-1.47122e-163	7.88527e-163	4.02015e-163	1.13401e-163	1.66404e-163	-4.22198e-165	-1.69131e-163	-5.67363e-164	2.70456e-163	-4.94947e-163	2.33591e-164	-1.53103e-164	4.0393e-163	1.378e-163	8.36848e-163	-1.07711e-164	6.57044e-164	-1.10564e-163	-3.54264e-163	8.53842e-164	1.63287e-163	-2.05728e-163	5.41799e-165	9.99338e-163	-8.1375e-163	-1.12143e-164	0
-5.86816e-164	1.7975e-164	1.02376e-163	4.38084e-163	-1.47122e-163	7.88527e-163	4.02015e-163	1.13401e-163	1.66404e-163	-4.22198e-165	-1.69131e-163	-5.67363e-164	2.70456e-163	-4.94947e-163	2.33591e-164	-1.53103e-164	4.0393e-163	1.378e-163	8.36848e-163	-1.07711e-164	6.57044e-164	-1.10564e-163	-3.54264e-163	8.53842e-164	1.63287e-163	-2.05728e-163	5.41799e-165	9.99338e-163	-8.1375e-163	-1.12143e-164	0
-5.86816e-164	1.7975e-164	1.02376e-163	4.38084e-163	-1.47122e-163	7.88527e-163	4.02015e-163	1.13401e-163	1.66404e-163	-4.22198e-165	-1.69131e-163	-5.67363e-164	2.70456e-163	-4.94947e-163	2.33591e-164	-1.53103e-164	4.0393e-163	1.378e-163	8.36848e-163	-1.07711e-164	6.57044e-164	-1.10564e-163	-3.54264e-163	8.53842e-164	1.63287e-163	-2.05728e-163	5.41799e-165	9.99338e-163	-8.1375e-163	-1.12143e-164	0
-5.86816e-164	1.7975e-164	1.02376e-163	4.38084e-163	-1.47122e-163	7.88527e-163	4.02015e-163	1.13401e-163	1.66404e-163	-4.22198e-165	-1.69131e-163	-5.67363e-164	2.70456e-163	-4.94947e-163	2.33591e-164	-1.53103e-164	4.0393e-163	1.378e-163	8.36848e-163	-1.07711e-164	6.57044e-164	-1.10564e-163	-3.54264e-163	8.53842e-164	1.63287e-163	-2.05728e-163	5.41799e-165	9.99338e-163	-8.1375e-163	-1.12143e-164	0
-5.86816e-164	1.7975e-164	1.02376e-163	4.38084e-163	-1.47122e-163	7.88527e-163	4.02015e-163	1.13401e-163	1.66404e-163	-4.22198e-165	-1.69131e-163	-5.67363e-164	2.70456e-163	-4.94947e-163	2.33591e-164	-1.53103e-164	4.0393e-163	1.378e-163	8.36848e-163	-1.07711e-164	6.57044e-164	-1.10564e-163	-3.54264e-163	8.53842e-164	1.63287e-163	-2.05728e-163	5.41799e-165	9.99338e-163	-8.1375e-163	-1.12143e-164	0
-5.86816e-164	1.7975e-164	1.02376e-163	4.38084e-163	-1.47122e-163	7.88527e-163	4.02015e-163	1.13401e-163	1.66404e-163	-4.22198e-165	-1.69131e-163	-5.67363e-164	2.70456e-163	-4.94947e-163	2.33591e-164	-1.53103e-164	4.0393e-163	1.378e-163	8.36848e-163	-1.07711e-164	6.57044e-164	-1.10564e-163	-3.54264e-163	8.53842e-164	1.63287e-163	-2.05728e-163	5.41799e-165	9.99338e-163	-8.1375e-163	-1.12143e-164	0
-5.86816e-164	1.7975e-164	1.02376e-163	4.38084e-163	-1.47122e-163	7.88527e-163	4.02015e-163	1.13401e-163	1.66404e-163	-4.22198e-165	-1.69131e-163	-5.67363e-164	2.70456e-163	-4.94947e-163	2.33591e-164	-1.53103e-164	4.0393e-163	1.378e-163	8.36848e-163	-1.07711e-164	6.57044e-164	-1.10564e-163	-3.54264e-163	8.53842e-164	1.63287e-163	-2.05728e-163	5.41799e-165	9.99338e-163	-8.1375e-163	-1.12143e-164	0
-5.86816e-164	1.7975e-164	1.02376e-163	4.38084e-163	-1.47122e-163	7.88527e-163	4.02015e-163	1.13401e-163	1.66404e-163	-4.22198e-165	-1.69131e-163	-5.67363e-164	2.70456e-163	-4.94947e-163	2.33591e-164	-1.53103e-164	4.0393e-163	1.378e-163	8.36848e-163	-1.07711e-164	6.57044e-164	-1.10564e-163	-3.54264e-163	8.53842e-164	1.63287e-163	-2.05728e-163	5.41799e-165	9.99338e-163	-8.1375e-163	-1.12143e-164	0
-5.86816e-164	1.7975e-164	1.02376e-163	4.38084e-163	-1.47122e-163	7.88527e-163	4.02015e-163	1.13401e-163	1.66404e-163	-4.22198e-165	-1.69131e-163	-5.67363e-164	2.70456e-163	-4.94947e-163	2.33591e-164	-1.53103e-164	4.0393e-163	1.378e-163	8.36848e-163	-1.07711e-164	6.57044e-164	-1.10564e-163	-3.54264e-163	8.53842e-164	1.63287e-163	-2.05728e-163	5.41799e-165	9.99338e-163	-8.1375e-163	-1.12143e-164	0
-5.86816e-164	1.7975e-164	1.02376e-163	4.38084e-163	-1.47122e-163	7.88527e-163	4.02015e-163	1.13401e-163	1.66404e-163	-4.22198e-165	-1.69131e-163	-5.67363e-164	2.70456e-163	-4.94947e-163	2.33591e-164	-1.53103e-164	4.0393e-163	1.378e-163	8.36848e-163	-1.07711e-164	6.57044e-164	-1.10564e-163	-3.54264e-163	8.53842e-164	1.63287e-163	-2.05728e-163	5.41799e-165	9.99338e-163	-8.1375e-163	-1.12143e-164	0
-5.86816e-164	1.7975e-164	1.02376e-163	4.38084e-163	-1.47122e-163	7.88527e-163	4.02015e-163	1.13401e-163	1.66404e-163	-4.22198e-165	-1.69131e-163	-5.67363e-164	2.70456e-163	-4.94947e-163	2.33591e-164	-1.53103e-164	4.0393e-163	1.378e-163	8.36848e-163	-1.07711e-164	6.57044e-164	-1.10564e-163	-3.54264e-163	8.53842e-164	1.63287e-163	-2.05728e-163	5.41799e-165	9.99338e-163	-8.1375e-163	-1.12143e-164	0
-5.86816e-164	1.7975e-164	1.02376e-163	4.38084e-163	-1.47122e-163	7.88527e-163	4.02015e-163	1.13401e-163	1.66404e-163	-4.22198e-165	-1.69131e-163	-5.67363e-164	2.70456e-163	-4.94947e-163	2.33591e-164	-1.53103e-164	4.0393e-163	1.378e-163	8.36848e-163	-1.07711e-164	6.57044e-164	-1.10564e-163	-3.54264e-163	8.53842e-164	1.63287e-163	-2.05728e-163	5.41799e-165	9.99338e-163	-8.1375e-163	-1.12143e-164	0
-5.86816e-164	1.7975e-164	1.02376e-163	4.38084e-163	-1.47122e-163	7.88527e-163	4.02015e-163	1.13401e-163	1.66404e-163	-4.22198e-165	-1.69131e-163	-5.67363e-164	2.70456e-163	-4.94947e-163	2.33591e-164	-1.53103e-164	4.0393e-163	1.378e-163	8.36848e-163	-1.07711e-164	6.57044e-164	-1.10564e-163	-3.54264e-163	8.53842e-164	1.63287e-163	-2.05728e-163	5.41799e-165	9.99338e-163	-8.1375e-163	-1.12143e-164	0
-5.86816e-164	1.7975e-164	1.02376e-163	4.38084e-163	-1.47122e-163	7.88527e-163	4.02015e-163	1.13401e-163	1.66404e-163	-4.22198e-165	-1.69131e-163	-5.67363e-164	2.70456e-163	-4.94947e-163	2.33591e-164	-1.53103e-164	4.0393e-163	1.378e-163	8.36848e-163	-1.07711e-164	6.57044e-164	-1.10564e-163	-3.54264e-163	8.53842e-164	1.63287e-163	-2.05728e-163	5.41799e-165	9.99338e-163	-8.1375e-163	-1.12143e-164	0
-5.86816e-164	1.7975e-164	1.02376e-163	4.38084e-163	-1.47122e-163	7.88527e-163	4.02015e-163	1.13401e-163	1.66404e-163	-4.22198e-165	-1.69131e-163	-5.67363e-164	2.70456e-163	-4.94947e-163	2.33591e-164	-1.53103e-164	4.0393e-163	1.378e-163	8.36848e-163	-1.07711e-164	6.57044e-164	-1.10564e-163	-3.54264e-163	8.53842e-164	1.63287e-163	-2.05728e-163	5.41799e-165	9.99338e-163	-8.1375e-163	-1.12143e-164	0
-5.86816e-164	1.7975e-164	1.02376e-163	4.38084e-163	-1.47122e-163	7.88527e-163	4.02015e-163	1.13401e-163	1.66404e-163	-4.22198e-165	-1.69131e-163	-5.67363e-164	2.70456e-163	-4.94947e-163	2.33591e-164	-1.53103e-164	4.0393e-163	1.378e-163	8.36848e-163	-1.07711e-164	6.57044e-164	-1.10564e-163	-3.54264e-163	8.53842e-164	1.63287e-163	-2.05728e-163	5.41799e-165	9.99338e-163	-8.1375e-163	-1.12143e-164	0
-5.86816e-164	1.7975e-164	1.02376e-163	4.38084e-163	-1.47122e-163	7.88527e-163	4.02015e-163	1.13401e-163	1.66404e-163	-4.22198e-165	-1.69131e-163	-5.67363e-164	2.70456e-163	-4.94947e-163	2.33591e-164	-1.53103e-164	4.0393e-163	1.378e-163	8.36848e-163	-1.07711e-164	6.57044e-164	-1.10564e-163	-3.54264e-163	8.53842e-164	1.63287e-163	-2.05728e-163	5.41799e-165	9.99338e-163	-8.1375e-163	-1.12143e-164	0
-5.86816e-164	1.7975e-164	1.02376e-163	4.38084e-163	-1.47122e-163	7.88527e-163	4.02015e-163	1.13401e-163	1.66404e-163	-4.22198e-165	-1.69131e-163	-5.67363e-164	2.70456e-163	-4.94947e-163	2.33591e-164	-1.53103e-164	4.0393e-163	1.378e-163	8.36848e-163	-1.07711e-164	6.57044e-164	-1.10564e-163	-3.54264e-163	8.53842e-164	1.63287e-163	-2.05728e-163	5.41799e-165	9.99338e-163	-8.1375e-163	-1.12143e-164	0
-5.86816e-164	1.7975e-164	1.02376e-163	4.38084e-163	-1.47122e-163	7.88527e-163	4.02015e-163	1.13401e-163	1.66404e-163	-4.22198e-165	-1.69131e-163	-5.67363e-164	2.70456e-163	-4.94947e-163	2.33591e-164	-1.53103e-164	4.0393e-163	1.378e-163	8.36848e-163	-1.07711e-164	6.57044e-164	-1.10564e-163	-3.54264e-163	8.53842e-164	1.63287e-163	-2.05728e-163	5.41799e-165	9.99338e-163	-8.1375e-163	-1.12143e-164	0
-5.86816e-164	1.7975e-164	1.02376e-163	4.38084e-163	-1.47122e-163	7.88527e-163	4.02015e-163	1.13401e-163	1.66404e-163	-4.22198e-165	-1.69131e-163	-5.67363e-164	2.70456e-163	-4.94947e-163	2.33591e-164	-1.53103e-164	4.0393e-163	1.378e-163	8.36848e-163	-1.07711e-164	6.57044e-164	-1.10564e-163	-3.54264e-163	8.53842e-164	1.63287e-163	-2.05728e-163	5.41799e-165	9.99338e-163	-8.1375e-163	-1.12143e-164	0
-5.86816e-164	1.7975e-164	1.02376e-163	4.38084e-163	-1.47122e-163	7.88527e-163	4.02015e-163	1.13401e-163	1.66404e-163	-4.22198e-165	-1.69131e-163	-5.67363e-164	2.70456e-163	-4.94947e-163	2.33591e-164	-1.53103e-164	4.0393e-163	1.378e-163	8.36848e-163	-1.07711e-164	6.57044e-164	-1.10564e-163	-3.54264e-163	8.53842e-164	1.63287e-163	-2.05728e-163	5.41799e-165	9.99338e-163	-8.1375e-163	-1.12143e-164	0
-5.86816e-164	1.7975e-164	1.02376e-163	4.38084e-163	-1.47122e-163	7.88527e-163	4.02015e-163	1.13401e-163	1.66404e-163	-4.22198e-165	-1.69131e-163	-5.67363e-164	2.70456e-163	-4.94947e-163	2.33591e-164	-1.53103e-164	4.0393e-163	1.378e-163	8.36848e-163	-1.07711e-164	6.57044e-164	-1.10564e-163	-3.54264e-163	8.53842e-164	1.63287e-163	-2.05728e-163	5.41799e-165	9.99338e-163	-8.1375e-163	-1.12143e-164	0
-5.86816e-164	1.7975e-164	1.02376e-163	4.38084e-163	-1.47122e-163	7.88527e-163	4.02015e-163	1.13401e-163	1.66404e-163	-4.22198e-165	-1.69131e-163	-5.67363e-164	2.70456e-163	-4.94947e-163	2.33591e-164	-1.53103e-164	4.0393e-163	1.378e-163	8.36848e-163	-1.07711e-164	6.57044e-164	-1.10564e-163	-3.54264e-163	8.53842e-164	1.63287e-163	-2.05728e-163	5.41799e-165	9.99338e-163	-8.1375e-163	-1.12143e-164	0
-5.86816e-164	1.7975e-164	1.02376e-163	4.38084e-163	-1.47122e-163	7.88527e-163	4.02015e-163	1.13401e-163	1.66404e-163	-4.22198e-165	-1.69131e-163	-5.67363e-164	2.70456e-163	-4.94947e-163	2.33591e-164	-1.53103e-164	4.0393e-163	1.378e-163	8.36848e-163	-1.07711e-164	6.57044e-164	-1.10564e-163	-3.54264e-163	8.53842e-164	1.63287e-163	-2.05728e-163	5.41799e-165	9.99338e-163	-8.1375e-163	-1.12143e-164	0
-5.86816e-164	1.7975e-164	1.02376e-163	4.38084e-163	-1.47122e-163	7.88527e-163	4.02015e-163	1.13401e-163	1.66404e-163	-4.22198e-165	-1.69131e-163	-5.67363e-164	2.70456e-163	-4.94947e-163	2.33591e-164	-1.53103e-164	4.0393e-163	1.378e-163	8.36848e-163	-1.07711e-164	6.57044e-164	-1.10564e-163	-3.54264e-163	8.53842e-164	1.63287e-163	-2.05728e-163	5.41799e-165	9.99338e-163	-8.1375e-163	-1.12143e-164	0
-5.86816e-164	1.7975e-164	1.02376e-163	4.38084e-163	-1.47122e-163	7.88527e-163	4.02015e-163	1.13401e-163	1.66404e-163	-4.22198e-165	-1.69131e-163	-5.67363e-164	2.70456e-163	-4.94947e-163	2.33591e-164	-1.53103e-164	4.0393e-163	1.378e-163	8.36848e-163	-1.07711e-164	6.57044e-164	-1.10564e-163	-3.54264e-163	8.53842e-164	1.63287e-163	-2.05728e-163	5.41799e-165	9.99338e-163	-8.1375e-163	-1.12143e-164	0
-5.86816e-164	1.7975e-164	1.02376e-163	4.38084e-163	-1.47122e-163	7.88527e-163	4.02015e-163	1.13401e-163	1.66404e-163	-4.22198e-165	-1.69131e-163	-5.67363e-164	2.70456e-163	-4.94947e-163	2.33591e-164	-1.53103e-164	4.0393e-163	1.378e-163	8.36848e-163	-1.07711e-164	6.57044e-164	-1.10564e-163	-3.54264e-163	8.53842e-164	1.63287e-163	-2.05728e-163	5.41799e-165	9.99338e-163	-8.1375e-163	-1.12143e-164	0
-5.86816e-164	1.7975e-164	1.02376e-163	4.38084e-163	-1.47122e-163	7.88527e-163	4.02015e-163	1.13401e-163	1.66404e-163	-4.22198e-165	-1.69131e-163	-5.67363e-164	2.70456e-163	-4.94947e-163	2.33591e-164	-1.53103e-164	4.0393e-163	1.378e-163	8.36848e-163	-1.07711e-164	6.57044e-164	-1.10564e-163	-3.54264e-163	8.53842e-164	1.63287e-163	-2.05728e-163	5.41799e-165	9.99338e-163	-8.1375e-163	-1.12143e-164	0
-5.86816e-164	1.7975e-164	1.02376e-163	4.38084e-163	-1.47122e-163	7.88527e-163	4.02015e-163	1.13401e-163	1.66404e-163	-4.22198e-165	-1.69131e-163	-5.67363e-164	2.70456e-163	-4.94947e-163	2.33591e-164	-1.53103e-164	4.0393e-163	1.378e-163	8.36848e-163	-1.07711e-164	6.57044e-164	-1.10564e-163	-3.54264e-163	8.53842e-164	1.63287e-163	-2.05728e-163	5.41799e-165	9.99338e-163	-8.1375e-163	-1.12143e-164	0
-5.86816e-164	1.7975e-164	1.02376e-163	4.38084e-163	-1.47122e-163	7.88527e-163	4.02015e-163	1.13401e-163	1.66404e-163	-4.22198e-165	-1.69131e-163	-5.67363e-164	2.70456e-163	-4.94947e-163	2.33591e-164	-1.53103e-164	4.0393e-163	1.378e-163	8.36848e-163	-1.07711e-164	6.57044e-164	-1.10564e-163	-3.54264e-163	8.53842e-164	1.63287e-163	-2.05728e-163	5.41799e-165	9.99338e-163	-8.1375e-163	-1.12143e-164	0
-5.86816e-164	1.7975e-164	1.02376e-163	4.38084e-163	-1.47122e-163	7.88527e-163	4.02015e-163	1.13401e-163	1.66404e-163	-4.22198e-165	-1.69131e-163	-5.67363e-164	2.70456e-163	-4.94947e-163	2.33591e-164	-1.53103e-164	4.0393e-163	1.378e-163	8.36848e-163	-1.07711e-164	6.57044e-164	-1.10564e-163	-3.54264e-163	8.53842e-164	1.63287e-163	-2.05728e-163	5.41799e-165	9.99338e-163	-8.1375e-163	-1.12143e-164	0
-5.86816e-164	1.7975e-164	1.02376e-163	4.38084e-163	-1.47122e-163	7.88527e-163	4.02015e-163	1.13401e-163	1.66404e-163	-4.22198e-165	-1.69131e-163	-5.67363e-164	2.70456e-163	-4.94947e-163	2.33591e-164	-1.53103e-164	4.0393e-163	1.378e-163	8.36848e-163	-1.07711e-164	6.57044e-164	-1.10564e-163	-3.54264e-163	8.53842e-164	1.63287e-163	-2.05728e-163	5.41799e-165	9.99338e-163	-8.1375e-163	-1.12143e-164	0
-5.86816e-164	1.7975e-164	1.02376e-163	4.38084e-163	-1.47122e-163	7.88527e-163	4.02015e-163	1.13401e-163	1.66404e-163	-4.22198e-165	-1.69131e-163	-5.67363e-164	2.70456e-163	-4.94947e-163	2.33591e-164	-1.53103e-164	4.0393e-163	1.378e-163	8.36848e-163	-1.07711e-164	6.57044e-164	-1.10564e-163	-3.54264e-163	8.53842e-164	1.63287e-163	-2.05728e-163	5.41799e-165	9.99338e-163	-8.1375e-163	-1.12143e-164	0
-5.86816e-164	1.7975e-164	1.02376e-163	4.38084e-163	-1.47122e-163	7.88527e-163	4.02015e-163	1.13401e-163	1.66404e-163	-4.22198e-165	-1.69131e-163	-5.67363e-164	2.70456e-163	-4.94947e-163	2.33591e-164	-1.53103e-164	4.0393e-163	1.378e-163	8.36848e-163	-1.07711e-164	6.57044e-164	-1.10564e-163	-3.54264e-163	8.53842e-164	1.63287e-163	-2.05728e-163	5.41799e-165	9.99338e-163	-8.1375e-163	-1.12143e-164	0
-5.86816e-164	1.7975e-164	1.02376e-163	4.38084e-163	-1.47122e-163	7.88527e-163	4.02015e-163	1.13401e-163	1.66404e-163	-4.22198e-165	-1.69131e-163	-5.67363e-164	2.70456e-163	-4.94947e-163	2.33591e-164	-1.53103e-164	4.0393e-163	1.378e-163	8.36848e-163	-1.07711e-164	6.57044e-164	-1.10564e-163	-3.54264e-163	8.53842e-164	1.63287e-163	-2.05728e-163	5.41799e-165	9.99338e-163	-8.1375e-163	-1.12143e-164	0
-5.86816e-164	1.7975e-164	1.02376e-163	4.38084e-163	-1.47122e-163	7.88527e-163	4.02015e-163	1.13401e-163	1.66404e-163	-4.22198e-165	-1.69131e-163	-5.67363e-164	2.70456e-163	-4.94947e-163	2.33591e-164	-1.53103e-164	4.0393e-163	1.378e-163	8.36848e-163	-1.07711e-164	6.57044e-164	-1.10564e-163	-3.54264e-163	8.53842e-164	1.63287e-163	-2.05728e-163	5.41799e-165	9.99338e-163	-8.1375e-163	-1.12143e-164	0
-5.86816e-164	1.7975e-164	1.02376e-163	4.38084e-163	-1.47122e-163	7.88527e-163	4.02015e-163	1.13401e-163	1.66404e-163	-4.22198e-165	-1.69131e-163	-5.67363e-164	2.70456e-163	-4.94947e-163	2.33591e-164	-1.53103e-164	4.0393e-163	1.378e-163	8.36848e-163	-1.07711e-164	6.57044e-164	-1.10564e-163	-3.54264e-163	8.53842e-164	1.63287e-163	-2.05728e-163	5.41799e-165	9.99338e-163	-8.1375e-163	-1.12143e-164	0
-5.86816e-164	1.7975e-164	1.02376e-163	4.38084e-163	-1.47122e-163	7.88527e-163	4.02015e-163	1.13401e-163	1.66404e-163	-4.22198e-165	-1.69131e-163	-5.67363e-164	2.70456e-163	-4.94947e-163	2.33591e-164	-1.53103e-164	4.0393e-163	1.378e-163	8.36848e-163	-1.07711e-164	6.57044e-164	-1.10564e-163	-3.54264e-163	8.53842e-164	1.63287e-163	-2.05728e-163	5.41799e-165	9.99338e-163	-8.1375e-163	-1.12143e-164	0
-5.86816e-164	1.7975e-164	1.02376e-163	4.38084e-163	-1.47122e-163	7.88527e-163	4.02015e-163	1.13401e-163	1.66404e-163	-4.22198e-165	-1.69131e-163	-5.67363e-164	2.70456e-163	-4.94947e-163	2.33591e-164	-1.53103e-164	4.0393e-163	1.378e-163	8.36848e-163	-1.07711e-164	6.57044e-164	-1.10564e-163	-3.54264e-163	8.53842e-164	1.63287e-163	-2.05728e-163	5.41799e-165	9.99338e-163	-8.1375e-163	-1.12143e-164	0
-5.86816e-164	1.7975e-164	1.02376e-163	4.38084e-163	-1.47122e-163	7.88527e-163	4.02015e-163	1.13401e-163	1.66404e-163	-4.22198e-165	-1.69131e-163	-5.67363e-164	2.70456e-163	-4.94947e-163	2.33591e-164	-1.53103e-164	4.0393e-163	1.378e-163	8.36848e-163	-1.07711e-164	6.57044e-164	-1.10564e-163	-3.54264e-163	8.53842e-164	1.63287e-163	-2.05728e-163	5.41799e-165	9.99338e-163	-8.1375e-163	-1.12143e-164	0
-5.86816e-164	1.7975e-164	1.02376e-163	4.38084e-163	-1.47122e-163	7.88527e-163	4.02015e-163	1.13401e-163	1.66404e-163	-4.22198e-165	-1.69131e-163	-5.67363e-164	2.70456e-163	-4.94947e-163	2.33591e-164	-1.53103e-164	4.0393e-163	1.378e-163	8.36848e-163	-1.07711e-164	6.57044e-164	-1.10564e-163	-3.54264e-163	8.53842e-164	1.63287e-163	-2.05728e-163	5.41799e-165	9.99338e-163	-8.1375e-163	-1.12143e-164	0
-5.86816e-164	1.7975e-164	1.02376e-163	4.38084e-163	-1.47122e-163	7.88527e-163	4.02015e-163	1.13401e-163	1.66404e-163	-4.22198e-165	-1.69131e-163	-5.67363e-164	2.70456e-163	-4.94947e-163	2.33591e-164	-1.53103e-164	4.0393e-163	1.378e-163	8.36848e-163	-1.07711e-164	6.57044e-164	-1.10564e-163	-3.54264e-163	8.53842e-164	1.63287e-163	-2.05728e-163	5.41799e-165	9.99338e-163	-8.1375e-163	-1.12143e-164	0
-5.86816e-164	1.7975e-164	1.02376e-163	4.38084e-163	-1.47122e-163	7.88527e-163	4.02015e-163	1.13401e-163	1.66404e-163	-4.22198e-165	-1.69131e-163	-5.67363e-164	2.70456e-163	-4.94947e-163	2.33591e-164	-1.53103e-164	4.0393e-163	1.378e-163	8.36848e-163	-1.07711e-164	6.57044e-164	-1.10564e-163	-3.54264e-163	8.53842e-164	1.63287e-163	-2.05728e-163	5.41799e-165	9.99338e-163	-8.1375e-163	-1.12143e-164	0
-5.86816e-164	1.7975e-164	1.02376e-163	4.38084e-163	-1.47122e-163	7.88527e-163	4.02015e-163	1.13401e-163	1.66404e-163	-4.22198e-165	-1.69131e-163	-5.67363e-164	2.70456e-163	-4.94947e-163	2.33591e-164	-1.53103e-164	4.0393e-163	1.378e-163	8.36848e-163	-1.07711e-164	6.57044e-164	-1.10564e-163	-3.54264e-163	8.53842e-164	1.63287e-163	-2.05728e-163	5.41799e-165	9.99338e-163	-8.1375e-163	-1.12143e-164	0
-5.86816e-164	1.7975e-164	1.02376e-163	4.38084e-163	-1.47122e-163	7.88527e-163	4.02015e-163	1.13401e-163	1.66404e-163	-4.22198e-165	-1.69131e-163	-5.67363e-164	2.70456e-163	-4.94947e-163	2.33591e-164	-1.53103e-164	4.0393e-163	1.378e-163	8.36848e-163	-1.07711e-164	6.57044e-164	-1.10564e-163	-3.54264e-163	8.53842e-164	1.63287e-163	-2.05728e-163	5.41799e-165	9.99338e-163	-8.1375e-163	-1.12143e-164	0
-5.86816e-164	1.7975e-164	1.02376e-163	4.38084e-163	-1.47122e-163	7.88527e-163	4.02015e-163	1.13401e-163	1.66404e-163	-4.22198e-165	-1.69131e-163	-5.67363e-164	2.70456e-163	-4.94947e-163	2.33591e-164	-1.53103e-164	4.0393e-163	1.378e-163	8.36848e-163	-1.07711e-164	6.57044e-164	-1.10564e-163	-3.54264e-163	8.53842e-164	1.63287e-163	-2.05728e-163	5.41799e-165	9.99338e-163	-8.1375e-163	-1.12143e-164	0
-5.86816e-164	1.7975e-164	1.02376e-163	4.38084e-163	-1.47122e-163	7.88527e-163	4.02015e-163	1.13401e-163	1.66404e-163	-4.22198e-165	-1.69131e-163	-5.67363e-164	2.70456e-163	-4.94947e-163	2.33591e-164	-1.53103e-164	4.0393e-163	1.378e-163	8.36848e-163	-1.07711e-164	6.57044e-164	-1.10564e-163	-3.54264e-163	8.53842e-164	1.63287e-163	-2.05728e-163	5.41799e-165	9.99338e-163	-8.1375e-163	-1.12143e-164	0
-5.86816e-164	1.7975e-164	1.02376e-163	4.38084e-163	-1.47122e-163	7.88527e-163	4.02015e-163	1.13401e-163	1.66404e-163	-4.22198e-165	-1.69131e-163	-5.67363e-164	2.70456e-163	-4.94947e-163	2.33591e-164	-1.53103e-164	4.0393e-163	1.378e-163	8.36848e-163	-1.07711e-164	6.57044e-164	-1.10564e-163	-3.54264e-163	8.53842e-164	1.63287e-163	-2.05728e-163	5.41799e-165	9.99338e-163	-8.1375e-163	-1.12143e-164	0
-5.86816e-164	1.7975e-164	1.02376e-163	4.38084e-163	-1.47122e-163	7.88527e-163	4.02015e-163	1.13401e-163	1.66404e-163	-4.22198e-165	-1.69131e-163	-5.67363e-164	2.70456e-163	-4.94947e-163	2.33591e-164	-1.53103e-164	4.0393e-163	1.378e-163	8.36848e-163	-1.07711e-164	6.57044e-164	-1.10564e-163	-3.54264e-163	8.53842e-164	1.63287e-163	-2.05728e-163	5.41799e-165	9.99338e-163	-8.1375e-163	-1.12143e-164	0
-5.86816e-164	1.7975e-164	1.02376e-163	4.38084e-163	-1.47122e-163	7.88527e-163	4.02015e-163	1.13401e-163	1.66404e-163	-4.22198e-165	-1.69131e-163	-5.67363e-164	2.70456e-163	-4.94947e-163	2.33591e-164	-1.53103e-164	4.0393e-163	1.378e-163	8.36848e-163	-1.07711e-164	6.57044e-164	-1.10564e-163	-3.54264e-163	8.53842e-164	1.63287e-163	-2.05728e-163	5.41799e-165	9.99338e-163	-8.1375e-163	-1.12143e-164	0
-5.86816e-164	1.7975e-164	1.02376e-163	4.38084e-163	-1.47122e-163	7.88527e-163	4.02015e-163	1.13401e-163	1.66404e-163	-4.22198e-165	-1.69131e-163	-5.67363e-164	2.70456e-163	-4.94947e-163	2.33591e-164	-1.53103e-164	4.0393e-163	1.378e-163	8.36848e-163	-1.07711e-164	6.57044e-164	-1.10564e-163	-3.54264e-163	8.53842e-164	1.63287e-163	-2.05728e-163	5.41799e-165	9.99338e-163	-8.1375e-163	-1.12143e-164	0
-5.86816e-164	1.7975e-164	1.02376e-163	4.38084e-163	-1.47122e-163	7.88527e-163	4.02015e-163	1.13401e-163	1.66404e-163	-4.22198e-165	-1.69131e-163	-5.67363e-164	2.70456e-163	-4.94947e-163	2.33591e-164	-1.53103e-164	4.0393e-163	1.378e-163	8.36848e-163	-1.07711e-164	6.57044e-164	-1.10564e-163	-3.54264e-163	8.53842e-164	1.63287e-163	-2.05728e-163	5.41799e-165	9.99338e-163	-8.1375e-163	-1.12143e-164	0
-5.86816e-164	1.7975e-164	1.02376e-163	4.38084e-163	-1.47122e-163	7.88527e-163	4.02015e-163	1.13401e-163	1.66404e-163	-4.22198e-165	-1.69131e-163	-5.67363e-164	2.70456e-163	-4.94947e-163	2.33591e-164	-1.53103e-164	4.0393e-163	1.378e-163	8.36848e-163	-1.07711e-164	6.57044e-164	-1.10564e-163	-3.54264e-163	8.53842e-164	1.63287e-163	-2.05728e-163	5.41799e-165	9.99338e-163	-8.1375e-163	-1.12143e-164	0
-5.86816e-164	1.7975e-164	1.02376e-163	4.38084e-163	-1.47122e-163	7.88527e-163	4.02015e-163	1.13401e-163	1.66404e-163	-4.22198e-165	-1.69131e-163	-5.67363e-164	2.70456e-163	-4.94947e-163	2.33591e-164	-1.53103e-164	4.0393e-163	1.378e-163	8.36848e-163	-1.07711e-164	6.57044e-164	-1.10564e-163	-3.54264e-163	8.53842e-164	1.63287e-163	-2.05728e-163	5.41799e-165	9.99338e-163	-8.1375e-163	-1.12143e-164	0
-5.86816e-164	1.7975e-164	1.02376e-163	4.38084e-163	-1.47122e-163	7.88527e-163	4.02015e-163	1.13401e-163	1.66404e-163	-4.22198e-165	-1.69131e-163	-5.67363e-164	2.70456e-163	-4.94947e-163	2.33591e-164	-1.53103e-164	4.0393e-163	1.378e-163	8.36848e-163	-1.07711e-164	6.57044e-164	-1.10564e-163	-3.54264e-163	8.53842e-164	1.63287e-163	-2.05728e-163	5.41799e-165	9.99338e-163	-8.1375e-163	-1.12143e-164	0
-5.86816e-164	1.7975e-164	1.02376e-163	4.38084e-163	-1.47122e-163	7.88527e-163	4.02015e-163	1.13401e-163	1.66404e-163	-4.22198e-165	-1.69131e-163	-5.67363e-164	2.70456e-163	-4.94947e-163	2.33591e-164	-1.53103e-164	4.0393e-163	1.378e-163	8.36848e-163	-1.07711e-164	6.57044e-164	-1.10564e-163	-3.54264e-163	8.53842e-164	1.63287e-163	-2.05728e-163	5.41799e-165	9.99338e-163	-8.1375e-163	-1.12143e-164	0
-5.86816e-164	1.7975e-164	1.02376e-163	4.38084e-163	-1.47122e-163	7.88527e-163	4.02015e-163	1.13401e-163	1.66404e-163	-4.22198e-165	-1.69131e-163	-5.67363e-164	2.70456e-163	-4.94947e-163	2.33591e-164	-1.53103e-164	4.0393e-163	1.378e-163	8.36848e-163	-1.07711e-164	6.57044e-164	-1.10564e-163	-3.54264e-163	8.53842e-164	1.63287e-163	-2.05728e-163	5.41799e-165	9.99338e-163	-8.1375e-163	-1.12143e-164	0
-5.86816e-164	1.7975e-164	1.02376e-163	4.38084e-163	-1.47122e-163	7.88527e-163	4.02015e-163	1.13401e-163	1.66404e-163	-4.22198e-165	-1.69131e-163	-5.67363e-164	2.70456e-163	-4.94947e-163	2.33591e-164	-1.53103e-164	4.0393e-163	1.378e-163	8.36848e-163	-1.07711e-164	6.57044e-164	-1.10564e-163	-3.54264e-163	8.53842e-164	1.63287e-163	-2.05728e-163	5.41799e-165	9.99338e-163	-8.1375e-163	-1.12143e-164	0
-5.86816e-164	1.7975e-164	1.02376e-163	4.38084e-163	-1.47122e-163	7.88527e-163	4.02015e-163	1.13401e-163	1.66404e-163	-4.22198e-165	-1.69131e-163	-5.67363e-164	2.70456e-163	-4.94947e-163	2.33591e-164	-1.53103e-164	4.0393e-163	1.378e-163	8.36848e-163	-1.07711e-164	6.57044e-164	-1.10564e-163	-3.54264e-163	8.53842e-164	1.63287e-163	-2.05728e-163	5.41799e-165	9.99338e-163	-8.1375e-163	-1.12143e-164	0
-5.86816e-164	1.7975e-164	1.02376e-163	4.38084e-163	-1.47122e-163	7.88527e-163	4.02015e-163	1.13401e-163	1.66404e-163	-4.22198e-165	-1.69131e-163	-5.67363e-164	2.70456e-163	-4.94947e-163	2.33591e-164	-1.53103e-164	4.0393e-163	1.378e-163	8.36848e-163	-1.07711e-164	6.57044e-164	-1.10564e-163	-3.54264e-163	8.53842e-164	1.63287e-163	-2.05728e-163	5.41799e-165	9.99338e-163	-8.1375e-163	-1.12143e-164	0
-5.86816e-164	1.7975e-164	1.02376e-163	4.38084e-163	-1.47122e-163	7.88527e-163	4.02015e-163	1.13401e-163	1.66404e-163	-4.22198e-165	-1.69131e-163	-5.67363e-164	2.70456e-163	-4.94947e-163	2.33591e-164	-1.53103e-164	4.0393e-163	1.378e-163	8.36848e-163	-1.07711e-164	6.57044e-164	-1.10564e-163	-3.54264e-163	8.53842e-164	1.63287e-163	-2.05728e-163	5.41799e-165	9.99338e-163	-8.1375e-163	-1.12143e-164	0
-5.86816e-164	1.7975e-164	1.02376e-163	4.38084e-163	-1.47122e-163	7.88527e-163	4.02015e-163	1.13401e-163	1.66404e-163	-4.22198e-165	-1.69131e-163	-5.67363e-164	2.70456e-163	-4.94947e-163	2.33591e-164	-1.53103e-164	4.0393e-163	1.378e-163	8.36848e-163	-1.07711e-164	6.57044e-164	-1.10564e-163	-3.54264e-163	8.53842e-164	1.63287e-163	-2.05728e-163	5.41799e-165	9.99338e-163	-8.1375e-163	-1.12143e-164	0
-5.86816e-164	1.7975e-164	1.02376e-163	4.38084e-163	-1.47122e-163	7.88527e-163	4.02015e-163	1.13401e-163	1.66404e-163	-4.22198e-165	-1.69131e-163	-5.67363e-164	2.70456e-163	-4.94947e-163	2.33591e-164	-1.53103e-164	4.0393e-163	1.378e-163	8.36848e-163	-1.07711e-164	6.57044e-164	-1.10564e-163	-3.54264e-163	8.53842e-164	1.63287e-163	-2.05728e-163	5.41799e-165	9.99338e-163	-8.1375e-163	-1.12143e-164	0
-5.86816e-164	1.7975e-164	1.02376e-163	4.38084e-163	-1.47122e-163	7.88527e-163	4.02015e-163	1.13401e-163	1.66404e-163	-4.22198e-165	-1.69131e-163	-5.67363e-164	2.70456e-163	-4.94947e-163	2.33591e-164	-1.53103e-164	4.0393e-163	1.378e-163	8.36848e-163	-1.07711e-164	6.57044e-164	-1.10564e-163	-3.54264e-163	8.53842e-164	1.63287e-163	-2.05728e-163	5.41799e-165	9.99338e-163	-8.1375e-163	-1.12143e-164	0
-5.86816e-164	1.7975e-164	1.02376e-163	4.38084e-163	-1.47122e-163	7.88527e-163	4.02015e-163	1.13401e-163	1.66404e-163	-4.22198e-165	-1.69131e-163	-5.67363e-164	2.70456e-163	-4.94947e-163	2.33591e-164	-1.53103e-164	4.0393e-163	1.378e-163	8.36848e-163	-1.07711e-164	6.57044e-164	-1.10564e-163	-3.54264e-163	8.53842e-164	1.63287e-163	-2.05728e-163	5.41799e-165	9.99338e-163	-8.1375e-163	-1.12143e-164	0
-5.86816e-164	1.7975e-164	1.02376e-163	4.38084e-163	-1.47122e-163	7.88527e-163	4.02015e-163	1.13401e-163	1.66404e-163	-4.22198e-165	-1.69131e-163	-5.67363e-164	2.70456e-163	-4.94947e-163	2.33591e-164	-1.53103e-164	4.0393e-163	1.378e-163	8.36848e-163	-1.07711e-164	6.57044e-164	-1.10564e-163	-3.54264e-163	8.53842e-164	1.63287e-163	-2.05728e-163	5.41799e-165	9.99338e-163	-8.1375e-163	-1.12143e-164	0
-5.86816e-164	1.7975e-164	1.02376e-163	4.38084e-163	-1.47122e-163	7.88527e-163	4.02015e-163	1.13401e-163	1.66404e-163	-4.22198e-165	-1.69131e-163	-5.67363e-164	2.70456e-163	-4.94947e-163	2.33591e-164	-1.53103e-164	4.0393e-163	1.378e-163	8.36848e-163	-1.07711e-164	6.57044e-164	-1.10564e-163	-3.54264e-163	8.53842e-164	1.63287e-163	-2.05728e-163	5.41799e-165	9.99338e-163	-8.1375e-163	-1.12143e-164	0
-5.86816e-164	1.7975e-164	1.02376e-163	4.38084e-163	-1.47122e-163	7.88527e-163	4.02015e-163	1.13401e-163	1.66404e-163	-4.22198e-165	-1.69131e-163	-5.67363e-164	2.70456e-163	-4.94947e-163	2.33591e-164	-1.53103e-164	4.0393e-163	1.378e-163	8.36848e-163	-1.07711e-164	6.57044e-164	-1.10564e-163	-3.54264e-163	8.53842e-164	1.63287e-163	-2.05728e-163	5.41799e-165	9.99338e-163	-8.1375e-163	-1.12143e-164	0
-5.86816e-164	1.7975e-164	1.02376e-163	4.38084e-163	-1.47122e-163	7.88527e-163	4.02015e-163	1.13401e-163	1.66404e-163	-4.22198e-165	-1.69131e-163	-5.67363e-164	2.70456e-163	-4.94947e-163	2.33591e-164	-1.53103e-164	4.0393e-163	1.378e-163	8.36848e-163	-1.07711e-164	6.57044e-164	-1.10564e-163	-3.54264e-163	8.53842e-164	1.63287e-163	-2.05728e-163	5.41799e-165	9.99338e-163	-8.1375e-163	-1.12143e-164	0
-5.86816e-164	1.7975e-164	1.02376e-163	4.38084e-163	-1.47122e-163	7.88527e-163	4.02015e-163	1.13401e-163	1.66404e-163	-4.22198e-165	-1.69131e-163	-5.67363e-164	2.70456e-163	-4.94947e-163	2.33591e-164	-1.53103e-164	4.0393e-163	1.378e-163	8.36848e-163	-1.07711e-164	6.57044e-164	-1.10564e-163	-3.54264e-163	8.53842e-164	1.63287e-163	-2.05728e-163	5.41799e-165	9.99338e-163	-8.1375e-163	-1.12143e-164	0
-5.86816e-164	1.7975e-164	1.02376e-163	4.38084e-163	-1.47122e-163	7.88527e-163	4.02015e-163	1.13401e-163	1.66404e-163	-4.22198e-165	-1.69131e-163	-5.67363e-164	2.70456e-163	-4.94947e-163	2.33591e-164	-1.53103e-164	4.0393e-163	1.378e-163	8.36848e-163	-1.07711e-164	6.57044e-164	-1.10564e-163	-3.54264e-163	8.53842e-164	1.63287e-163	-2.05728e-163	5.41799e-165	9.99338e-163	-8.1375e-163	-1.12143e-164	0
-5.86816e-164	1.7975e-164	1.02376e-163	4.38084e-163	-1.47122e-163	7.88527e-163	4.02015e-163	1.13401e-163	1.66404e-163	-4.22198e-165	-1.69131e-163	-5.67363e-164	2.70456e-163	-4.94947e-163	2.33591e-164	-1.53103e-164	4.0393e-163	1.378e-163	8.36848e-163	-1.07711e-164	6.57044e-164	-1.10564e-163	-3.54264e-163	8.53842e-164	1.63287e-163	-2.05728e-163	5.41799e-165	9.99338e-163	-8.1375e-163	-1.12143e-164	0
-5.86816e-164	1.7975e-164	1.02376e-163	4.38084e-163	-1.47122e-163	7.88527e-163	4.02015e-163	1.13401e-163	1.66404e-163	-4.22198e-165	-1.69131e-163	-5.67363e-164	2.70456e-163	-4.94947e-163	2.33591e-164	-1.53103e-164	4.0393e-163	1.378e-163	8.36848e-163	-1.07711e-164	6.57044e-164	-1.10564e-163	-3.54264e-163	8.53842e-164	1.63287e-163	-2.05728e-163	5.41799e-165	9.99338e-163	-8.1375e-163	-1.12143e-164	0
-5.86816e-164	1.7975e-164	1.02376e-163	4.38084e-163	-1.47122e-163	7.88527e-163	4.02015e-163	1.13401e-163	1.66404e-163	-4.22198e-165	-1.69131e-163	-5.67363e-164	2.70456e-163	-4.94947e-163	2.33591e-164	-1.53103e-164	4.0393e-163	1.378e-163	8.36848e-163	-1.07711e-164	6.57044e-164	-1.10564e-163	-3.54264e-163	8.53842e-164	1.63287e-163	-2.05728e-163	5.41799e-165	9.99338e-163	-8.1375e-163	-1.12143e-164	0
-5.86816e-164	1.7975e-164	1.02376e-163	4.38084e-163	-1.47122e-163	7.88527e-163	4.02015e-163	1.13401e-163	1.66404e-163	-4.22198e-165	-1.69131e-163	-5.67363e-164	2.70456e-163	-4.94947e-163	2.33591e-164	-1.53103e-164	4.0393e-163	1.378e-163	8.36848e-163	-1.07711e-164	6.57044e-164	-1.10564e-163	-3.54264e-163	8.53842e-164	1.63287e-163	-2.05728e-163	5.41799e-165	9.99338e-163	-8.1375e-163	-1.12143e-164	0
-5.86816e-164	1.7975e-164	1.02376e-163	4.38084e-163	-1.47122e-163	7.88527e-163	4.02015e-163	1.13401e-163	1.66404e-163	-4.22198e-165	-1.69131e-163	-5.67363e-164	2.70456e-163	-4.94947e-163	2.33591e-164	-1.53103e-164	4.0393e-163	1.378e-163	8.36848e-163	-1.07711e-164	6.57044e-164	-1.10564e-163	-3.54264e-163	8.53842e-164	1.63287e-163	-2.05728e-163	5.41799e-165	9.99338e-163	-8.1375e-163	-1.12143e-164	0
-5.86816e-164	1.7975e-164	1.02376e-163	4.38084e-163	-1.47122e-163	7.88527e-163	4.02015e-163	1.13401e-163	1.66404e-163	-4.22198e-165	-1.69131e-163	-5.67363e-164	2.70456e-163	-4.94947e-163	2.33591e-164	-1.53103e-164	4.0393e-163	1.378e-163	8.36848e-163	-1.07711e-164	6.57044e-164	-1.10564e-163	-3.54264e-163	8.53842e-164	1.63287e-163	-2.05728e-163	5.41799e-165	9.99338e-163	-8.1375e-163	-1.12143e-164	0
-5.86816e-164	1.7975e-164	1.02376e-163	4.38084e-163	-1.47122e-163	7.88527e-163	4.02015e-163	1.13401e-163	1.66404e-163	-4.22198e-165	-1.69131e-163	-5.67363e-164	2.70456e-163	-4.94947e-163	2.33591e-164	-1.53103e-164	4.0393e-163	1.378e-163	8.36848e-163	-1.07711e-164	6.57044e-164	-1.10564e-163	-3.54264e-163	8.53842e-164	1.63287e-163	-2.05728e-163	5.41799e-165	9.99338e-163	-8.1375e-163	-1.12143e-164	0
-5.86816e-164	1.7975e-164	1.02376e-163	4.38084e-163	-1.47122e-163	7.88527e-163	4.02015e-163	1.13401e-163	1.66404e-163	-4.22198e-165	-1.69131e-163	-5.67363e-164	2.70456e-163	-4.94947e-163	2.33591e-164	-1.53103e-164	4.0393e-163	1.378e-163	8.36848e-163	-1.07711e-164	6.57044e-164	-1.10564e-163	-3.54264e-163	8.53842e-164	1.63287e-163	-2.05728e-163	5.41799e-165	9.99338e-163	-8.1375e-163	-1.12143e-164	0
-5.86816e-164	1.7975e-164	1.02376e-163	4.38084e-163	-1.47122e-163	7.88527e-163	4.02015e-163	1.13401e-163	1.66404e-163	-4.22198e-165	-1.69131e-163	-5.67363e-164	2.70456e-163	-4.94947e-163	2.33591e-164	-1.53103e-164	4.0393e-163	1.378e-163	8.36848e-163	-1.07711e-164	6.57044e-164	-1.10564e-163	-3.54264e-163	8.53842e-164	1.63287e-163	-2.05728e-163	5.41799e-165	9.99338e-163	-8.1375e-163	-1.12143e-164	0
-5.86816e-164	1.7975e-164	1.02376e-163	4.38084e-163	-1.47122e-163	7.88527e-163	4.02015e-163	1.13401e-163	1.66404e-163	-4.22198e-165	-1.69131e-163	-5.67363e-164	2.70456e-163	-4.94947e-163	2.33591e-164	-1.53103e-164	4.0393e-163	1.378e-163	8.36848e-163	-1.07711e-164	6.57044e-164	-1.10564e-163	-3.54264e-163	8.53842e-164	1.63287e-163	-2.05728e-163	5.41799e-165	9.99338e-163	-8.1375e-163	-1.12143e-164	0
-5.86816e-164	1.7975e-164	1.02376e-163	4.38084e-163	-1.47122e-163	7.88527e-163	4.02015e-163	1.13401e-163	1.66404e-163	-4.22198e-165	-1.69131e-163	-5.67363e-164	2.70456e-163	-4.94947e-163	2.33591e-164	-1.53103e-164	4.0393e-163	1.378e-163	8.36848e-163	-1.07711e-164	6.57044e-164	-1.10564e-163	-3.54264e-163	8.53842e-164	1.63287e-163	-2.05728e-163	5.41799e-165	9.99338e-163	-8.1375e-163	-1.12143e-164	0
-5.86816e-164	1.7975e-164	1.02376e-163	4.38084e-163	-1.47122e-163	7.88527e-163	4.02015e-163	1.13401e-163	1.66404e-163	-4.22198e-165	-1.69131e-163	-5.67363e-164	2.70456e-163	-4.94947e-163	2.33591e-164	-1.53103e-164	4.0393e-163	1.378e-163	8.36848e-163	-1.07711e-164	6.57044e-164	-1.10564e-163	-3.54264e-163	8.53842e-164	1.63287e-163	-2.05728e-163	5.41799e-165	9.99338e-163	-8.1375e-163	-1.12143e-164	0
-5.86816e-164	1.7975e-164	1.02376e-163	4.38084e-163	-1.47122e-163	7.88527e-163	4.02015e-163	1.13401e-163	1.66404e-163	-4.22198e-165	-1.69131e-163	-5.67363e-164	2.70456e-163	-4.94947e-163	2.33591e-164	-1.53103e-164	4.0393e-163	1.378e-163	8.36848e-163	-1.07711e-164	6.57044e-164	-1.10564e-163	-3.54264e-163	8.53842e-164	1.63287e-163	-2.05728e-163	5.41799e-165	9.99338e-163	-8.1375e-163	-1.12143e-164	0
-5.86816e-164	1.7975e-164	1.02376e-163	4.38084e-163	-1.47122e-163	7.88527e-163	4.02015e-163	1.13401e-163	1.66404e-163	-4.22198e-165	-1.69131e-163	-5.67363e-164	2.70456e-163	-4.94947e-163	2.33591e-164	-1.53103e-164	4.0393e-163	1.378e-163	8.36848e-163	-1.07711e-164	6.57044e-164	-1.10564e-163	-3.54264e-163	8.53842e-164	1.63287e-163	-2.05728e-163	5.41799e-165	9.99338e-163	-8.1375e-163	-1.12143e-164	0
-5.86816e-164	1.7975e-164	1.02376e-163	4.38084e-163	-1.47122e-163	7.88527e-163	4.02015e-163	1.13401e-163	1.66404e-163	-4.22198e-165	-1.69131e-163	-5.67363e-164	2.70456e-163	-4.94947e-163	2.33591e-164	-1.53103e-164	4.0393e-163	1.378e-163	8.36848e-163	-1.07711e-164	6.57044e-164	-1.10564e-163	-3.54264e-163	8.53842e-164	1.63287e-163	-2.05728e-163	5.41799e-165	9.99338e-163	-8.1375e-163	-1.12143e-164	0
-5.86816e-164	1.7975e-164	1.02376e-163	4.38084e-163	-1.47122e-163	7.88527e-163	4.02015e-163	1.13401e-163	1.66404e-163	-4.22198e-165	-1.69131e-163	-5.67363e-164	2.70456e-163	-4.94947e-163	2.33591e-164	-1.53103e-164	4.0393e-163	1.378e-163	8.36848e-163	-1.07711e-164	6.57044e-164	-1.10564e-163	-3.54264e-163	8.53842e-164	1.63287e-163	-2.05728e-163	5.41799e-165	9.99338e-163	-8.1375e-163	-1.12143e-164	0
-5.86816e-164	1.7975e-164	1.02376e-163	4.38084e-163	-1.47122e-163	7.88527e-163	4.02015e-163	1.13401e-163	1.66404e-163	-4.22198e-165	-1.69131e-163	-5.67363e-164	2.70456e-163	-4.94947e-163	2.33591e-164	-1.53103e-164	4.0393e-163	1.378e-163	8.36848e-163	-1.07711e-164	6.57044e-164	-1.10564e-163	-3.54264e-163	8.53842e-164	1.63287e-163	-2.05728e-163	5.41799e-165	9.99338e-163	-8.1375e-163	-1.12143e-164	0
-5.86816e-164	1.7975e-164	1.02376e-163	4.38084e-163	-1.47122e-163	7.88527e-163	4.02015e-163	1.13401e-163	1.66404e-163	-4.22198e-165	-1.69131e-163	-5.67363e-164	2.70456e-163	-4.94947e-163	2.33591e-164	-1.53103e-164	4.0393e-163	1.378e-163	8.36848e-163	-1.07711e-164	6.57044e-164	-1.10564e-163	-3.54264e-163	8.53842e-164	1.63287e-163	-2.05728e-163	5.41799e-165	9.99338e-163	-8.1375e-163	-1.12143e-164	0
-5.86816e-164	1.7975e-164	1.02376e-163	4.38084e-163	-1.47122e-163	7.88527e-163	4.02015e-163	1.13401e-163	1.66404e-163	-4.22198e-165	-1.69131e-163	-5.67363e-164	2.70456e-163	-4.94947e-163	2.33591e-164	-1.53103e-164	4.0393e-163	1.378e-163	8.36848e-163	-1.07711e-164	6.57044e-164	-1.10564e-163	-3.54264e-163	8.53842e-164	1.63287e-163	-2.05728e-163	5.41799e-165	9.99338e-163	-8.1375e-163	-1.12143e-164	0
-5.86816e-164	1.7975e-164	1.02376e-163	4.38084e-163	-1.47122e-163	7.88527e-163	4.02015e-163	1.13401e-163	1.66404e-163	-4.22198e-165	-1.69131e-163	-5.67363e-164	2.70456e-163	-4.94947e-163	2.33591e-164	-1.53103e-164	4.0393e-163	1.378e-163	8.36848e-163	-1.07711e-164	6.57044e-164	-1.10564e-163	-3.54264e-163	8.53842e-164	1.63287e-163	-2.05728e-163	5.41799e-165	9.99338e-163	-8.1375e-163	-1.12143e-164	0
-5.86816e-164	1.7975e-164	1.02376e-163	4.38084e-163	-1.47122e-163	7.88527e-163	4.02015e-163	1.13401e-163	1.66404e-163	-4.22198e-165	-1.69131e-163	-5.67363e-164	2.70456e-163	-4.94947e-163	2.33591e-164	-1.53103e-164	4.0393e-163	1.378e-163	8.36848e-163	-1.07711e-164	6.57044e-164	-1.10564e-163	-3.54264e-163	8.53842e-164	1.63287e-163	-2.05728e-163	5.41799e-165	9.99338e-163	-8.1375e-163	-1.12143e-164	0
-5.86816e-164	1.7975e-164	1.02376e-163	4.38084e-163	-1.47122e-163	7.88527e-163	4.02015e-163	1.13401e-163	1.66404e-163	-4.22198e-165	-1.69131e-163	-5.67363e-164	2.70456e-163	-4.94947e-163	2.33591e-164	-1.53103e-164	4.0393e-163	1.378e-163	8.36848e-163	-1.07711e-164	6.57044e-164	-1.10564e-163	-3.54264e-163	8.53842e-164	1.63287e-163	-2.05728e-163	5.41799e-165	9.99338e-163	-8.1375e-163	-1.12143e-164	0
-5.86816e-164	1.7975e-164	1.02376e-163	4.38084e-163	-1.47122e-163	7.88527e-163	4.02015e-163	1.13401e-163	1.66404e-163	-4.22198e-165	-1.69131e-163	-5.67363e-164	2.70456e-163	-4.94947e-163	2.33591e-164	-1.53103e-164	4.0393e-163	1.378e-163	8.36848e-163	-1.07711e-164	6.57044e-164	-1.10564e-163	-3.54264e-163	8.53842e-164	1.63287e-163	-2.05728e-163	5.41799e-165	9.99338e-163	-8.1375e-163	-1.12143e-164	0
-5.86816e-164	1.7975e-164	1.02376e-163	4.38084e-163	-1.47122e-163	7.88527e-163	4.02015e-163	1.13401e-163	1.66404e-163	-4.22198e-165	-1.69131e-163	-5.67363e-164	2.70456e-163	-4.94947e-163	2.33591e-164	-1.53103e-164	4.0393e-163	1.378e-163	8.36848e-163	-1.07711e-164	6.57044e-164	-1.10564e-163	-3.54264e-163	8.53842e-164	1.63287e-163	-2.05728e-163	5.41799e-165	9.99338e-163	-8.1375e-163	-1.12143e-164	0
-5.86816e-164	1.7975e-164	1.02376e-163	4.38084e-163	-1.47122e-163	7.88527e-163	4.02015e-163	1.13401e-163	1.66404e-163	-4.22198e-165	-1.69131e-163	-5.67363e-164	2.70456e-163	-4.94947e-163	2.33591e-164	-1.53103e-164	4.0393e-163	1.378e-163	8.36848e-163	-1.07711e-164	6.57044e-164	-1.10564e-163	-3.54264e-163	8.53842e-164	1.63287e-163	-2.05728e-163	5.41799e-165	9.99338e-163	-8.1375e-163	-1.12143e-164	0
-5.86816e-164	1.7975e-164	1.02376e-163	4.38084e-163	-1.47122e-163	7.88527e-163	4.02015e-163	1.13401e-163	1.66404e-163	-4.22198e-165	-1.69131e-163	-5.67363e-164	2.70456e-163	-4.94947e-163	2.33591e-164	-1.53103e-164	4.0393e-163	1.378e-163	8.36848e-163	-1.07711e-164	6.57044e-164	-1.10564e-163	-3.54264e-163	8.53842e-164	1.63287e-163	-2.05728e-163	5.41799e-165	9.99338e-163	-8.1375e-163	-1.12143e-164	0
-5.86816e-164	1.7975e-164	1.02376e-163	4.38084e-163	-1.47122e-163	7.88527e-163	4.02015e-163	1.13401e-163	1.66404e-163	-4.22198e-165	-1.69131e-163	-5.67363e-164	2.70456e-163	-4.94947e-163	2.33591e-164	-1.53103e-164	4.0393e-163	1.378e-163	8.36848e-163	-1.07711e-164	6.57044e-164	-1.10564e-163	-3.54264e-163	8.53842e-164	1.63287e-163	-2.05728e-163	5.41799e-165	9.99338e-163	-8.1375e-163	-1.12143e-164	0
-5.86816e-164	1.7975e-164	1.02376e-163	4.38084e-163	-1.47122e-163	7.88527e-163	4.02015e-163	1.13401e-163	1.66404e-163	-4.22198e-165	-1.69131e-163	-5.67363e-164	2.70456e-163	-4.94947e-163	2.33591e-164	-1.53103e-164	4.0393e-163	1.378e-163	8.36848e-163	-1.07711e-164	6.57044e-164	-1.10564e-163	-3.54264e-163	8.53842e-164	1.63287e-163	-2.05728e-163	5.41799e-165	9.99338e-163	-8.1375e-163	-1.12143e-164	0
-5.86816e-164	1.7975e-164	1.02376e-163	4.38084e-163	-1.47122e-163	7.88527e-163	4.02015e-163	1.13401e-163	1.66404e-163	-4.22198e-165	-1.69131e-163	-5.67363e-164	2.70456e-163	-4.94947e-163	2.33591e-164	-1.53103e-164	4.0393e-163	1.378e-163	8.36848e-163	-1.07711e-164	6.57044e-164	-1.10564e-163	-3.54264e-163	8.53842e-164	1.63287e-163	-2.05728e-163	5.41799e-165	9.99338e-163	-8.1375e-163	-1.12143e-164	0
-5.86816e-164	1.7975e-164	1.02376e-163	4.38084e-163	-1.47122e-163	7.88527e-163	4.02015e-163	1.13401e-163	1.66404e-163	-4.22198e-165	-1.69131e-163	-5.67363e-164	2.70456e-163	-4.94947e-163	2.33591e-164	-1.53103e-164	4.0393e-163	1.378e-163	8.36848e-163	-1.07711e-164	6.57044e-164	-1.10564e-163	-3.54264e-163	8.53842e-164	1.63287e-163	-2.05728e-163	5.41799e-165	9.99338e-163	-8.1375e-163	-1.12143e-164	0
-5.86816e-164	1.7975e-164	1.02376e-163	4.38084e-163	-1.47122e-163	7.88527e-163	4.02015e-163	1.13401e-163	1.66404e-163	-4.22198e-165	-1.69131e-163	-5.67363e-164	2.70456e-163	-4.94947e-163	2.33591e-164	-1.53103e-164	4.0393e-163	1.378e-163	8.36848e-163	-1.07711e-164	6.57044e-164	-1.10564e-163	-3.54264e-163	8.53842e-164	1.63287e-163	-2.05728e-163	5.41799e-165	9.99338e-163	-8.1375e-163	-1.12143e-164	0
-5.86816e-164	1.7975e-164	1.02376e-163	4.38084e-163	-1.47122e-163	7.88527e-163	4.02015e-163	1.13401e-163	1.66404e-163	-4.22198e-165	-1.69131e-163	-5.67363e-164	2.70456e-163	-4.94947e-163	2.33591e-164	-1.53103e-164	4.0393e-163	1.378e-163	8.36848e-163	-1.07711e-164	6.57044e-164	-1.10564e-163	-3.54264e-163	8.53842e-164	1.63287e-163	-2.05728e-163	5.41799e-165	9.99338e-163	-8.1375e-163	-1.12143e-164	0
-5.86816e-164	1.7975e-164	1.02376e-163	4.38084e-163	-1.47122e-163	7.88527e-163	4.02015e-163	1.13401e-163	1.66404e-163	-4.22198e-165	-1.69131e-163	-5.67363e-164	2.70456e-163	-4.94947e-163	2.33591e-164	-1.53103e-164	4.0393e-163	1.378e-163	8.36848e-163	-1.07711e-164	6.57044e-164	-1.10564e-163	-3.54264e-163	8.53842e-164	1.63287e-163	-2.05728e-163	5.41799e-165	9.99338e-163	-8.1375e-163	-1.12143e-164	0
-5.86816e-164	1.7975e-164	1.02376e-163	4.38084e-163	-1.47122e-163	7.88527e-163	4.02015e-163	1.13401e-163	1.66404e-163	-4.22198e-165	-1.69131e-163	-5.67363e-164	2.70456e-163	-4.94947e-163	2.33591e-164	-1.53103e-164	4.0393e-163	1.378e-163	8.36848e-163	-1.07711e-164	6.57044e-164	-1.10564e-163	-3.54264e-163	8.53842e-164	1.63287e-163	-2.05728e-163	5.41799e-165	9.99338e-163	-8.1375e-163	-1.12143e-164	0
-5.86816e-164	1.7975e-164	1.02376e-163	4.38084e-163	-1.47122e-163	7.88527e-163	4.02015e-163	1.13401e-163	1.66404e-163	-4.22198e-165	-1.69131e-163	-5.67363e-164	2.70456e-163	-4.94947e-163	2.33591e-164	-1.53103e-164	4.0393e-163	1.378e-163	8.36848e-163	-1.07711e-164	6.57044e-164	-1.10564e-163	-3.54264e-163	8.53842e-164	1.63287e-163	-2.05728e-163	5.41799e-165	9.99338e-163	-8.1375e-163	-1.12143e-164	0
-5.86816e-164	1.7975e-164	1.02376e-163	4.38084e-163	-1.47122e-163	7.88527e-163	4.02015e-163	1.13401e-163	1.66404e-163	-4.22198e-165	-1.69131e-163	-5.67363e-164	2.70456e-163	-4.94947e-163	2.33591e-164	-1.53103e-164	4.0393e-163	1.378e-163	8.36848e-163	-1.07711e-164	6.57044e-164	-1.10564e-163	-3.54264e-163	8.53842e-164	1.63287e-163	-2.05728e-163	5.41799e-165	9.99338e-163	-8.1375e-163	-1.12143e-164	0
-5.86816e-164	1.7975e-164	1.02376e-163	4.38084e-163	-1.47122e-163	7.88527e-163	4.02015e-163	1.13401e-163	1.66404e-163	-4.22198e-165	-1.69131e-163	-5.67363e-164	2.70456e-163	-4.94947e-163	2.33591e-164	-1.53103e-164	4.0393e-163	1.378e-163	8.36848e-163	-1.07711e-164	6.57044e-164	-1.10564e-163	-3.54264e-163	8.53842e-164	1.63287e-163	-2.05728e-163	5.41799e-165	9.99338e-163	-8.1375e-163	-1.12143e-164	0
-5.86816e-164	1.7975e-164	1.02376e-163	4.38084e-163	-1.47122e-163	7.88527e-163	4.02015e-163	1.13401e-163	1.66404e-163	-4.22198e-165	-1.69131e-163	-5.67363e-164	2.70456e-163	-4.94947e-163	2.33591e-164	-1.53103e-164	4.0393e-163	1.378e-163	8.36848e-163	-1.07711e-164	6.57044e-164	-1.10564e-163	-3.54264e-163	8.53842e-164	1.63287e-163	-2.05728e-163	5.41799e-165	9.99338e-163	-8.1375e-163	-1.12143e-164	0
-5.86816e-164	1.7975e-164	1.02376e-163	4.38084e-163	-1.47122e-163	7.88527e-163	4.02015e-163	1.13401e-163	1.66404e-163	-4.22198e-165	-1.69131e-163	-5.67363e-164	2.70456e-163	-4.94947e-163	2.33591e-164	-1.53103e-164	4.0393e-163	1.378e-163	8.36848e-163	-1.07711e-164	6.57044e-164	-1.10564e-163	-3.54264e-163	8.53842e-164	1.63287e-163	-2.05728e-163	5.41799e-165	9.99338e-163	-8.1375e-163	-1.12143e-164	0
-5.86816e-164	1.7975e-164	1.02376e-163	4.38084e-163	-1.47122e-163	7.88527e-163	4.02015e-163	1.13401e-163	1.66404e-163	-4.22198e-165	-1.69131e-163	-5.67363e-164	2.70456e-163	-4.94947e-163	2.33591e-164	-1.53103e-164	4.0393e-163	1.378e-163	8.36848e-163	-1.07711e-164	6.57044e-164	-1.10564e-163	-3.54264e-163	8.53842e-164	1.63287e-163	-2.05728e-163	5.41799e-165	9.99338e-163	-8.1375e-163	-1.12143e-164	0
-5.86816e-164	1.7975e-164	1.02376e-163	4.38084e-163	-1.47122e-163	7.88527e-163	4.02015e-163	1.13401e-163	1.66404e-163	-4.22198e-165	-1.69131e-163	-5.67363e-164	2.70456e-163	-4.94947e-163	2.33591e-164	-1.53103e-164	4.0393e-163	1.378e-163	8.36848e-163	-1.07711e-164	6.57044e-164	-1.10564e-163	-3.54264e-163	8.53842e-164	1.63287e-163	-2.05728e-163	5.41799e-165	9.99338e-163	-8.1375e-163	-1.12143e-164	0
-5.86816e-164	1.7975e-164	1.02376e-163	4.38084e-163	-1.47122e-163	7.88527e-163	4.02015e-163	1.13401e-163	1.66404e-163	-4.22198e-165	-1.69131e-163	-5.67363e-164	2.70456e-163	-4.94947e-163	2.33591e-164	-1.53103e-164	4.0393e-163	1.378e-163	8.36848e-163	-1.07711e-164	6.57044e-164	-1.10564e-163	-3.54264e-163	8.53842e-164	1.63287e-163	-2.05728e-163	5.41799e-165	9.99338e-163	-8.1375e-163	-1.12143e-164	0
-5.86816e-164	1.7975e-164	1.02376e-163	4.38084e-163	-1.47122e-163	7.88527e-163	4.02015e-163	1.13401e-163	1.66404e-163	-4.22198e-165	-1.69131e-163	-5.67363e-164	2.70456e-163	-4.94947e-163	2.33591e-164	-1.53103e-164	4.0393e-163	1.378e-163	8.36848e-163	-1.07711e-164	6.57044e-164	-1.10564e-163	-3.54264e-163	8.53842e-164	1.63287e-163	-2.05728e-163	5.41799e-165	9.99338e-163	-8.1375e-163	-1.12143e-164	0
-5.86816e-164	1.7975e-164	1.02376e-163	4.38084e-163	-1.47122e-163	7.88527e-163	4.02015e-163	1.13401e-163	1.66404e-163	-4.22198e-165	-1.69131e-163	-5.67363e-164	2.70456e-163	-4.94947e-163	2.33591e-164	-1.53103e-164	4.0393e-163	1.378e-163	8.36848e-163	-1.07711e-164	6.57044e-164	-1.10564e-163	-3.54264e-163	8.53842e-164	1.63287e-163	-2.05728e-163	5.41799e-165	9.99338e-163	-8.1375e-163	-1.12143e-164	0
-5.86816e-164	1.7975e-164	1.02376e-163	4.38084e-163	-1.47122e-163	7.88527e-163	4.02015e-163	1.13401e-163	1.66404e-163	-4.22198e-165	-1.69131e-163	-5.67363e-164	2.70456e-163	-4.94947e-163	2.33591e-164	-1.53103e-164	4.0393e-163	1.378e-163	8.36848e-163	-1.07711e-164	6.57044e-164	-1.10564e-163	-3.54264e-163	8.53842e-164	1.63287e-163	-2.05728e-163	5.41799e-165	9.99338e-163	-8.1375e-163	-1.12143e-164	0
-5.86816e-164	1.7975e-164	1.02376e-163	4.38084e-163	-1.47122e-163	7.88527e-163	4.02015e-163	1.13401e-163	1.66404e-163	-4.22198e-165	-1.69131e-163	-5.67363e-164	2.70456e-163	-4.94947e-163	2.33591e-164	-1.53103e-164	4.0393e-163	1.378e-163	8.36848e-163	-1.07711e-164	6.57044e-164	-1.10564e-163	-3.54264e-163	8.53842e-164	1.63287e-163	-2.05728e-163	5.41799e-165	9.99338e-163	-8.1375e-163	-1.12143e-164	0
-5.86816e-164	1.7975e-164	1.02376e-163	4.38084e-163	-1.47122e-163	7.88527e-163	4.02015e-163	1.13401e-163	1.66404e-163	-4.22198e-165	-1.69131e-163	-5.67363e-164	2.70456e-163	-4.94947e-163	2.33591e-164	-1.53103e-164	4.0393e-163	1.378e-163	8.36848e-163	-1.07711e-164	6.57044e-164	-1.10564e-163	-3.54264e-163	8.53842e-164	1.63287e-163	-2.05728e-163	5.41799e-165	9.99338e-163	-8.1375e-163	-1.12143e-164	0
-5.86816e-164	1.7975e-164	1.02376e-163	4.38084e-163	-1.47122e-163	7.88527e-163	4.02015e-163	1.13401e-163	1.66404e-163	-4.22198e-165	-1.69131e-163	-5.67363e-164	2.70456e-163	-4.94947e-163	2.33591e-164	-1.53103e-164	4.0393e-163	1.378e-163	8.36848e-163	-1.07711e-164	6.57044e-164	-1.10564e-163	-3.54264e-163	8.53842e-164	1.63287e-163	-2.05728e-163	5.41799e-165	9.99338e-163	-8.1375e-163	-1.12143e-164	0
-5.86816e-164	1.7975e-164	1.02376e-163	4.38084e-163	-1.47122e-163	7.88527e-163	4.02015e-163	1.13401e-163	1.66404e-163	-4.22198e-165	-1.69131e-163	-5.67363e-164	2.70456e-163	-4.94947e-163	2.33591e-164	-1.53103e-164	4.0393e-163	1.378e-163	8.36848e-163	-1.07711e-164	6.57044e-164	-1.10564e-163	-3.54264e-163	8.53842e-164	1.63287e-163	-2.05728e-163	5.41799e-165	9.99338e-163	-8.1375e-163	-1.12143e-164	0
-5.86816e-164	1.7975e-164	1.02376e-163	4.38084e-163	-1.47122e-163	7.88527e-163	4.02015e-163	1.13401e-163	1.66404e-163	-4.22198e-165	-1.69131e-163	-5.67363e-164	2.70456e-163	-4.94947e-163	2.33591e-164	-1.53103e-164	4.0393e-163	1.378e-163	8.36848e-163	-1.07711e-164	6.57044e-164	-1.10564e-163	-3.54264e-163	8.53842e-164	1.63287e-163	-2.05728e-163	5.41799e-165	9.99338e-163	-8.1375e-163	-1.12143e-164	0
-5.86816e-164	1.7975e-164	1.02376e-163	4.38084e-163	-1.47122e-163	7.88527e-163	4.02015e-163	1.13401e-163	1.66404e-163	-4.22198e-165	-1.69131e-163	-5.67363e-164	2.70456e-163	-4.94947e-163	2.33591e-164	-1.53103e-164	4.0393e-163	1.378e-163	8.36848e-163	-1.07711e-164	6.57044e-164	-1.10564e-163	-3.54264e-163	8.53842e-164	1.63287e-163	-2.05728e-163	5.41799e-165	9.99338e-163	-8.1375e-163	-1.12143e-164	0
-5.86816e-164	1.7975e-164	1.02376e-163	4.38084e-163	-1.47122e-163	7.88527e-163	4.02015e-163	1.13401e-163	1.66404e-163	-4.22198e-165	-1.69131e-163	-5.67363e-164	2.70456e-163	-4.94947e-163	2.33591e-164	-1.53103e-164	4.0393e-163	1.378e-163	8.36848e-163	-1.07711e-164	6.57044e-164	-1.10564e-163	-3.54264e-163	8.53842e-164	1.63287e-163	-2.05728e-163	5.41799e-165	9.99338e-163	-8.1375e-163	-1.12143e-164	0
-5.86816e-164	1.7975e-164	1.02376e-163	4.38084e-163	-1.47122e-163	7.88527e-163	4.02015e-163	1.13401e-163	1.66404e-163	-4.22198e-165	-1.69131e-163	-5.67363e-164	2.70456e-163	-4.94947e-163	2.33591e-164	-1.53103e-164	4.0393e-163	1.378e-163	8.36848e-163	-1.07711e-164	6.57044e-164	-1.10564e-163	-3.54264e-163	8.53842e-164	1.63287e-163	-2.05728e-163	5.41799e-165	9.99338e-163	-8.1375e-163	-1.12143e-164	0
-5.86816e-164	1.7975e-164	1.02376e-163	4.38084e-163	-1.47122e-163	7.88527e-163	4.02015e-163	1.13401e-163	1.66404e-163	-4.22198e-165	-1.69131e-163	-5.67363e-164	2.70456e-163	-4.94947e-163	2.33591e-164	-1.53103e-164	4.0393e-163	1.378e-163	8.36848e-163	-1.07711e-164	6.57044e-164	-1.10564e-163	-3.54264e-163	8.53842e-164	1.63287e-163	-2.05728e-163	5.41799e-165	9.99338e-163	-8.1375e-163	-1.12143e-164	0
-5.86816e-164	1.7975e-164	1.02376e-163	4.38084e-163	-1.47122e-163	7.88527e-163	4.02015e-163	1.13401e-163	1.66404e-163	-4.22198e-165	-1.69131e-163	-5.67363e-164	2.70456e-163	-4.94947e-163	2.33591e-164	-1.53103e-164	4.0393e-163	1.378e-163	8.36848e-163	-1.07711e-164	6.57044e-164	-1.10564e-163	-3.54264e-163	8.53842e-164	1.63287e-163	-2.05728e-163	5.41799e-165	9.99338e-163	-8.1375e-163	-1.12143e-164	0
-5.86816e-164	1.7975e-164	1.02376e-163	4.38084e-163	-1.47122e-163	7.88527e-163	4.02015e-163	1.13401e-163	1.66404e-163	-4.22198e-165	-1.69131e-163	-5.67363e-164	2.70456e-163	-4.94947e-163	2.33591e-164	-1.53103e-164	4.0393e-163	1.378e-163	8.36848e-163	-1.07711e-164	6.57044e-164	-1.10564e-163	-3.54264e-163	8.53842e-164	1.63287e-163	-2.05728e-163	5.41799e-165	9.99338e-163	-8.1375e-163	-1.12143e-164	0
-5.86816e-164	1.7975e-164	1.02376e-163	4.38084e-163	-1.47122e-163	7.88527e-163	4.02015e-163	1.13401e-163	1.66404e-163	-4.22198e-165	-1.69131e-163	-5.67363e-164	2.70456e-163	-4.94947e-163	2.33591e-164	-1.53103e-164	4.0393e-163	1.378e-163	8.36848e-163	-1.07711e-164	6.57044e-164	-1.10564e-163	-3.54264e-163	8.53842e-164	1.63287e-163	-2.05728e-163	5.41799e-165	9.99338e-163	-8.1375e-163	-1.12143e-164	0
-5.86816e-164	1.7975e-164	1.02376e-163	4.38084e-163	-1.47122e-163	7.88527e-163	4.02015e-163	1.13401e-163	1.66404e-163	-4.22198e-165	-1.69131e-163	-5.67363e-164	2.70456e-163	-4.94947e-163	2.33591e-164	-1.53103e-164	4.0393e-163	1.378e-163	8.36848e-163	-1.07711e-164	6.57044e-164	-1.10564e-163	-3.54264e-163	8.53842e-164	1.63287e-163	-2.05728e-163	5.41799e-165	9.99338e-163	-8.1375e-163	-1.12143e-164	0
-5.86816e-164	1.7975e-164	1.02376e-163	4.38084e-163	-1.47122e-163	7.88527e-163	4.02015e-163	1.13401e-163	1.66404e-163	-4.22198e-165	-1.69131e-163	-5.67363e-164	2.70456e-163	-4.94947e-163	2.33591e-164	-1.53103e-164	4.0393e-163	1.378e-163	8.36848e-163	-1.07711e-164	6.57044e-164	-1.10564e-163	-3.54264e-163	8.53842e-164	1.63287e-163	-2.05728e-163	5.41799e-165	9.99338e-163	-8.1375e-163	-1.12143e-164	0
-5.86816e-164	1.7975e-164	1.02376e-163	4.38084e-163	-1.47122e-163	7.88527e-163	4.02015e-163	1.13401e-163	1.66404e-163	-4.22198e-165	-1.69131e-163	-5.67363e-164	2.70456e-163	-4.94947e-163	2.33591e-164	-1.53103e-164	4.0393e-163	1.378e-163	8.36848e-163	-1.07711e-164	6.57044e-164	-1.10564e-163	-3.54264e-163	8.53842e-164	1.63287e-163	-2.05728e-163	5.41799e-165	9.99338e-163	-8.1375e-163	-1.12143e-164	0
-5.86816e-164	1.7975e-164	1.02376e-163	4.38084e-163	-1.47122e-163	7.88527e-163	4.02015e-163	1.13401e-163	1.66404e-163	-4.22198e-165	-1.69131e-163	-5.67363e-164	2.70456e-163	-4.94947e-163	2.33591e-164	-1.53103e-164	4.0393e-163	1.378e-163	8.36848e-163	-1.07711e-164	6.57044e-164	-1.10564e-163	-3.54264e-163	8.53842e-164	1.63287e-163	-2.05728e-163	5.41799e-165	9.99338e-163	-8.1375e-163	-1.12143e-164	0
-5.86816e-164	1.7975e-164	1.02376e-163	4.38084e-163	-1.47122e-163	7.88527e-163	4.02015e-163	1.13401e-163	1.66404e-163	-4.22198e-165	-1.69131e-163	-5.67363e-164	2.70456e-163	-4.94947e-163	2.33591e-164	-1.53103e-164	4.0393e-163	1.378e-163	8.36848e-163	-1.07711e-164	6.57044e-164	-1.10564e-163	-3.54264e-163	8.53842e-164	1.63287e-163	-2.05728e-163	5.41799e-165	9.99338e-163	-8.1375e-163	-1.12143e-164	0
-5.86816e-164	1.7975e-164	1.02376e-163	4.38084e-163	-1.47122e-163	7.88527e-163	4.02015e-163	1.13401e-163	1.66404e-163	-4.22198e-165	-1.69131e-163	-5.67363e-164	2.70456e-163	-4.94947e-163	2.33591e-164	-1.53103e-164	4.0393e-163	1.378e-163	8.36848e-163	-1.07711e-164	6.57044e-164	-1.10564e-163	-3.54264e-163	8.53842e-164	1.63287e-163	-2.05728e-163	5.41799e-165	9.99338e-163	-8.1375e-163	-1.12143e-164	0
-5.86816e-164	1.7975e-164	1.02376e-163	4.38084e-163	-1.47122e-163	7.88527e-163	4.02015e-163	1.13401e-163	1.66404e-163	-4.22198e-165	-1.69131e-163	-5.67363e-164	2.70456e-163	-4.94947e-163	2.33591e-164	-1.53103e-164	4.0393e-163	1.378e-163	8.36848e-163	-1.07711e-164	6.57044e-164	-1.10564e-163	-3.54264e-163	8.53842e-164	1.63287e-163	-2.05728e-163	5.41799e-165	9.99338e-163	-8.1375e-163	-1.12143e-164	0
-5.86816e-164	1.7975e-164	1.02376e-163	4.38084e-163	-1.47122e-163	7.88527e-163	4.02015e-163	1.13401e-163	1.66404e-163	-4.22198e-165	-1.69131e-163	-5.67363e-164	2.70456e-163	-4.94947e-163	2.33591e-164	-1.53103e-164	4.0393e-163	1.378e-163	8.36848e-163	-1.07711e-164	6.57044e-164	-1.10564e-163	-3.54264e-163	8.53842e-164	1.63287e-163	-2.05728e-163	5.41799e-165	9.99338e-163	-8.1375e-163	-1.12143e-164	0
-5.86816e-164	1.7975e-164	1.02376e-163	4.38084e-163	-1.47122e-163	7.88527e-163	4.02015e-163	1.13401e-163	1.66404e-163	-4.22198e-165	-1.69131e-163	-5.67363e-164	2.70456e-163	-4.94947e-163	2.33591e-164	-1.53103e-164	4.0393e-163	1.378e-163	8.36848e-163	-1.07711e-164	6.57044e-164	-1.10564e-163	-3.54264e-163	8.53842e-164	1.63287e-163	-2.05728e-163	5.41799e-165	9.99338e-163	-8.1375e-163	-1.12143e-164	0
-5.86816e-164	1.7975e-164	1.02376e-163	4.38084e-163	-1.47122e-163	7.88527e-163	4.02015e-163	1.13401e-163	1.66404e-163	-4.22198e-165	-1.69131e-163	-5.67363e-164	2.70456e-163	-4.94947e-163	2.33591e-164	-1.53103e-164	4.0393e-163	1.378e-163	8.36848e-163	-1.07711e-164	6.57044e-164	-1.10564e-163	-3.54264e-163	8.53842e-164	1.63287e-163	-2.05728e-163	5.41799e-165	9.99338e-163	-8.1375e-163	-1.12143e-164	0
-5.86816e-164	1.7975e-164	1.02376e-163	4.38084e-163	-1.47122e-163	7.88527e-163	4.02015e-163	1.13401e-163	1.66404e-163	-4.22198e-165	-1.69131e-163	-5.67363e-164	2.70456e-163	-4.94947e-163	2.33591e-164	-1.53103e-164	4.0393e-163	1.378e-163	8.36848e-163	-1.07711e-164	6.57044e-164	-1.10564e-163	-3.54264e-163	8.53842e-164	1.63287e-163	-2.05728e-163	5.41799e-165	9.99338e-163	-8.1375e-163	-1.12143e-164	0
-5.86816e-164	1.7975e-164	1.02376e-163	4.38084e-163	-1.47122e-163	7.88527e-163	4.02015e-163	1.13401e-163	1.66404e-163	-4.22198e-165	-1.69131e-163	-5.67363e-164	2.70456e-163	-4.94947e-163	2.33591e-164	-1.53103e-164	4.0393e-163	1.378e-163	8.36848e-163	-1.07711e-164	6.57044e-164	-1.10564e-163	-3.54264e-163	8.53842e-164	1.63287e-163	-2.05728e-163	5.41799e-165	9.99338e-163	-8.1375e-163	-1.12143e-164	0
-5.86816e-164	1.7975e-164	1.02376e-163	4.38084e-163	-1.47122e-163	7.88527e-163	4.02015e-163	1.13401e-163	1.66404e-163	-4.22198e-165	-1.69131e-163	-5.67363e-164	2.70456e-163	-4.94947e-163	2.33591e-164	-1.53103e-164	4.0393e-163	1.378e-163	8.36848e-163	-1.07711e-164	6.57044e-164	-1.10564e-163	-3.54264e-163	8.53842e-164	1.63287e-163	-2.05728e-163	5.41799e-165	9.99338e-163	-8.1375e-163	-1.12143e-164	0
-5.86816e-164	1.7975e-164	1.02376e-163	4.38084e-163	-1.47122e-163	7.88527e-163	4.02015e-163	1.13401e-163	1.66404e-163	-4.22198e-165	-1.69131e-163	-5.67363e-164	2.70456e-163	-4.94947e-163	2.33591e-164	-1.53103e-164	4.0393e-163	1.378e-163	8.36848e-163	-1.07711e-164	6.57044e-164	-1.10564e-163	-3.54264e-163	8.53842e-164	1.63287e-163	-2.05728e-163	5.41799e-165	9.99338e-163	-8.1375e-163	-1.12143e-164	0
-5.86816e-164	1.7975e-164	1.02376e-163	4.38084e-163	-1.47122e-163	7.88527e-163	4.02015e-163	1.13401e-163	1.66404e-163	-4.22198e-165	-1.69131e-163	-5.67363e-164	2.70456e-163	-4.94947e-163	2.33591e-164	-1.53103e-164	4.0393e-163	1.378e-163	8.36848e-163	-1.07711e-164	6.57044e-164	-1.10564e-163	-3.54264e-163	8.53842e-164	1.63287e-163	-2.05728e-163	5.41799e-165	9.99338e-163	-8.1375e-163	-1.12143e-164	0
-5.86816e-164	1.7975e-164	1.02376e-163	4.38084e-163	-1.47122e-163	7.88527e-163	4.02015e-163	1.13401e-163	1.66404e-163	-4.22198e-165	-1.69131e-163	-5.67363e-164	2.70456e-163	-4.94947e-163	2.33591e-164	-1.53103e-164	4.0393e-163	1.378e-163	8.36848e-163	-1.07711e-164	6.57044e-164	-1.10564e-163	-3.54264e-163	8.53842e-164	1.63287e-163	-2.05728e-163	5.41799e-165	9.99338e-163	-8.1375e-163	-1.12143e-164	0
-5.86816e-164	1.7975e-164	1.02376e-163	4.38084e-163	-1.47122e-163	7.88527e-163	4.02015e-163	1.13401e-163	1.66404e-163	-4.22198e-165	-1.69131e-163	-5.67363e-164	2.70456e-163	-4.94947e-163	2.33591e-164	-1.53103e-164	4.0393e-163	1.378e-163	8.36848e-163	-1.07711e-164	6.57044e-164	-1.10564e-163	-3.54264e-163	8.53842e-164	1.63287e-163	-2.05728e-163	5.41799e-165	9.99338e-163	-8.1375e-163	-1.12143e-164	0
-5.86816e-164	1.7975e-164	1.02376e-163	4.38084e-163	-1.47122e-163	7.88527e-163	4.02015e-163	1.13401e-163	1.66404e-163	-4.22198e-165	-1.69131e-163	-5.67363e-164	2.70456e-163	-4.94947e-163	2.33591e-164	-1.53103e-164	4.0393e-163	1.378e-163	8.36848e-163	-1.07711e-164	6.57044e-164	-1.10564e-163	-3.54264e-163	8.53842e-164	1.63287e-163	-2.05728e-163	5.41799e-165	9.99338e-163	-8.1375e-163	-1.12143e-164	0
-5.86816e-164	1.7975e-164	1.02376e-163	4.38084e-163	-1.47122e-163	7.88527e-163	4.02015e-163	1.13401e-163	1.66404e-163	-4.22198e-165	-1.69131e-163	-5.67363e-164	2.70456e-163	-4.94947e-163	2.33591e-164	-1.53103e-164	4.0393e-163	1.378e-163	8.36848e-163	-1.07711e-164	6.57044e-164	-1.10564e-163	-3.54264e-163	8.53842e-164	1.63287e-163	-2.05728e-163	5.41799e-165	9.99338e-163	-8.1375e-163	-1.12143e-164	0
-5.86816e-164	1.7975e-164	1.02376e-163	4.38084e-163	-1.47122e-163	7.88527e-163	4.02015e-163	1.13401e-163	1.66404e-163	-4.22198e-165	-1.69131e-163	-5.67363e-164	2.70456e-163	-4.94947e-163	2.33591e-164	-1.53103e-164	4.0393e-163	1.378e-163	8.36848e-163	-1.07711e-164	6.57044e-164	-1.10564e-163	-3.54264e-163	8.53842e-164	1.63287e-163	-2.05728e-163	5.41799e-165	9.99338e-163	-8.1375e-163	-1.12143e-164	0
-5.86816e-164	1.7975e-164	1.02376e-163	4.38084e-163	-1.47122e-163	7.88527e-163	4.02015e-163	1.13401e-163	1.66404e-163	-4.22198e-165	-1.69131e-163	-5.67363e-164	2.70456e-163	-4.94947e-163	2.33591e-164	-1.53103e-164	4.0393e-163	1.378e-163	8.36848e-163	-1.07711e-164	6.57044e-164	-1.10564e-163	-3.54264e-163	8.53842e-164	1.63287e-163	-2.05728e-163	5.41799e-165	9.99338e-163	-8.1375e-163	-1.12143e-164	0
-5.86816e-164	1.7975e-164	1.02376e-163	4.38084e-163	-1.47122e-163	7.88527e-163	4.02015e-163	1.13401e-163	1.66404e-163	-4.22198e-165	-1.69131e-163	-5.67363e-164	2.70456e-163	-4.94947e-163	2.33591e-164	-1.53103e-164	4.0393e-163	1.378e-163	8.36848e-163	-1.07711e-164	6.57044e-164	-1.10564e-163	-3.54264e-163	8.53842e-164	1.63287e-163	-2.05728e-163	5.41799e-165	9.99338e-163	-8.1375e-163	-1.12143e-164	0
-5.86816e-164	1.7975e-164	1.02376e-163	4.38084e-163	-1.47122e-163	7.88527e-163	4.02015e-163	1.13401e-163	1.66404e-163	-4.22198e-165	-1.69131e-163	-5.67363e-164	2.70456e-163	-4.94947e-163	2.33591e-164	-1.53103e-164	4.0393e-163	1.378e-163	8.36848e-163	-1.07711e-164	6.57044e-164	-1.10564e-163	-3.54264e-163	8.53842e-164	1.63287e-163	-2.05728e-163	5.41799e-165	9.99338e-163	-8.1375e-163	-1.12143e-164	0
-5.86816e-164	1.7975e-164	1.02376e-163	4.38084e-163	-1.47122e-163	7.88527e-163	4.02015e-163	1.13401e-163	1.66404e-163	-4.22198e-165	-1.69131e-163	-5.67363e-164	2.70456e-163	-4.94947e-163	2.33591e-164	-1.53103e-164	4.0393e-163	1.378e-163	8.36848e-163	-1.07711e-164	6.57044e-164	-1.10564e-163	-3.54264e-163	8.53842e-164	1.63287e-163	-2.05728e-163	5.41799e-165	9.99338e-163	-8.1375e-163	-1.12143e-164	0
-5.86816e-164	1.7975e-164	1.02376e-163	4.38084e-163	-1.47122e-163	7.88527e-163	4.02015e-163	1.13401e-163	1.66404e-163	-4.22198e-165	-1.69131e-163	-5.67363e-164	2.70456e-163	-4.94947e-163	2.33591e-164	-1.53103e-164	4.0393e-163	1.378e-163	8.36848e-163	-1.07711e-164	6.57044e-164	-1.10564e-163	-3.54264e-163	8.53842e-164	1.63287e-163	-2.05728e-163	5.41799e-165	9.99338e-163	-8.1375e-163	-1.12143e-164	0
-5.86816e-164	1.7975e-164	1.02376e-163	4.38084e-163	-1.47122e-163	7.88527e-163	4.02015e-163	1.13401e-163	1.66404e-163	-4.22198e-165	-1.69131e-163	-5.67363e-164	2.70456e-163	-4.94947e-163	2.33591e-164	-1.53103e-164	4.0393e-163	1.378e-163	8.36848e-163	-1.07711e-164	6.57044e-164	-1.10564e-163	-3.54264e-163	8.53842e-164	1.63287e-163	-2.05728e-163	5.41799e-165	9.99338e-163	-8.1375e-163	-1.12143e-164	0
-5.86816e-164	1.7975e-164	1.02376e-163	4.38084e-163	-1.47122e-163	7.88527e-163	4.02015e-163	1.13401e-163	1.66404e-163	-4.22198e-165	-1.69131e-163	-5.67363e-164	2.70456e-163	-4.94947e-163	2.33591e-164	-1.53103e-164	4.0393e-163	1.378e-163	8.36848e-163	-1.07711e-164	6.57044e-164	-1.10564e-163	-3.54264e-163	8.53842e-164	1.63287e-163	-2.05728e-163	5.41799e-165	9.99338e-163	-8.1375e-163	-1.12143e-164	0
-5.86816e-164	1.7975e-164	1.02376e-163	4.38084e-163	-1.47122e-163	7.88527e-163	4.02015e-163	1.13401e-163	1.66404e-163	-4.22198e-165	-1.69131e-163	-5.67363e-164	2.70456e-163	-4.94947e-163	2.33591e-164	-1.53103e-164	4.0393e-163	1.378e-163	8.36848e-163	-1.07711e-164	6.57044e-164	-1.10564e-163	-3.54264e-163	8.53842e-164	1.63287e-163	-2.05728e-163	5.41799e-165	9.99338e-163	-8.1375e-163	-1.12143e-164	0
-5.86816e-164	1.7975e-164	1.02376e-163	4.38084e-163	-1.47122e-163	7.88527e-163	4.02015e-163	1.13401e-163	1.66404e-163	-4.22198e-165	-1.69131e-163	-5.67363e-164	2.70456e-163	-4.94947e-163	2.33591e-164	-1.53103e-164	4.0393e-163	1.378e-163	8.36848e-163	-1.07711e-164	6.57044e-164	-1.10564e-163	-3.54264e-163	8.53842e-164	1.63287e-163	-2.05728e-163	5.41799e-165	9.99338e-163	-8.1375e-163	-1.12143e-164	0
-5.86816e-164	1.7975e-164	1.02376e-163	4.38084e-163	-1.47122e-163	7.88527e-163	4.02015e-163	1.13401e-163	1.66404e-163	-4.22198e-165	-1.69131e-163	-5.67363e-164	2.70456e-163	-4.94947e-163	2.33591e-164	-1.53103e-164	4.0393e-163	1.378e-163	8.36848e-163	-1.07711e-164	6.57044e-164	-1.10564e-163	-3.54264e-163	8.53842e-164	1.63287e-163	-2.05728e-163	5.41799e-165	9.99338e-163	-8.1375e-163	-1.12143e-164	0
-5.86816e-164	1.7975e-164	1.02376e-163	4.38084e-163	-1.47122e-163	7.88527e-163	4.02015e-163	1.13401e-163	1.66404e-163	-4.22198e-165	-1.69131e-163	-5.67363e-164	2.70456e-163	-4.94947e-163	2.33591e-164	-1.53103e-164	4.0393e-163	1.378e-163	8.36848e-163	-1.07711e-164	6.57044e-164	-1.10564e-163	-3.54264e-163	8.53842e-164	1.63287e-163	-2.05728e-163	5.41799e-165	9.99338e-163	-8.1375e-163	-1.12143e-164	0
-5.86816e-164	1.7975e-164	1.02376e-163	4.38084e-163	-1.47122e-163	7.88527e-163	4.02015e-163	1.13401e-163	1.66404e-163	-4.22198e-165	-1.69131e-163	-5.67363e-164	2.70456e-163	-4.94947e-163	2.33591e-164	-1.53103e-164	4.0393e-163	1.378e-163	8.36848e-163	-1.07711e-164	6.57044e-164	-1.10564e-163	-3.54264e-163	8.53842e-164	1.63287e-163	-2.05728e-163	5.41799e-165	9.99338e-163	-8.1375e-163	-1.12143e-164	0
-5.86816e-164	1.7975e-164	1.02376e-163	4.38084e-163	-1.47122e-163	7.88527e-163	4.02015e-163	1.13401e-163	1.66404e-163	-4.22198e-165	-1.69131e-163	-5.67363e-164	2.70456e-163	-4.94947e-163	2.33591e-164	-1.53103e-164	4.0393e-163	1.378e-163	8.36848e-163	-1.07711e-164	6.57044e-164	-1.10564e-163	-3.54264e-163	8.53842e-164	1.63287e-163	-2.05728e-163	5.41799e-165	9.99338e-163	-8.1375e-163	-1.12143e-164	0
-5.86816e-164	1.7975e-164	1.02376e-163	4.38084e-163	-1.47122e-163	7.88527e-163	4.02015e-163	1.13401e-163	1.66404e-163	-4.22198e-165	-1.69131e-163	-5.67363e-164	2.70456e-163	-4.94947e-163	2.33591e-164	-1.53103e-164	4.0393e-163	1.378e-163	8.36848e-163	-1.07711e-164	6.57044e-164	-1.10564e-163	-3.54264e-163	8.53842e-164	1.63287e-163	-2.05728e-163	5.41799e-165	9.99338e-163	-8.1375e-163	-1.12143e-164	0
-5.86816e-164	1.7975e-164	1.02376e-163	4.38084e-163	-1.47122e-163	7.88527e-163	4.02015e-163	1.13401e-163	1.66404e-163	-4.22198e-165	-1.69131e-163	-5.67363e-164	2.70456e-163	-4.94947e-163	2.33591e-164	-1.53103e-164	4.0393e-163	1.378e-163	8.36848e-163	-1.07711e-164	6.57044e-164	-1.10564e-163	-3.54264e-163	8.53842e-164	1.63287e-163	-2.05728e-163	5.41799e-165	9.99338e-163	-8.1375e-163	-1.12143e-164	0
-5.86816e-164	1.7975e-164	1.02376e-163	4.38084e-163	-1.47122e-163	7.88527e-163	4.02015e-163	1.13401e-163	1.66404e-163	-4.22198e-165	-1.69131e-163	-5.67363e-164	2.70456e-163	-4.94947e-163	2.33591e-164	-1.53103e-164	4.0393e-163	1.378e-163	8.36848e-163	-1.07711e-164	6.57044e-164	-1.10564e-163	-3.54264e-163	8.53842e-164	1.63287e-163	-2.05728e-163	5.41799e-165	9.99338e-163	-8.1375e-163	-1.12143e-164	0
-5.86816e-164	1.7975e-164	1.02376e-163	4.38084e-163	-1.47122e-163	7.88527e-163	4.02015e-163	1.13401e-163	1.66404e-163	-4.22198e-165	-1.69131e-163	-5.67363e-164	2.70456e-163	-4.94947e-163	2.33591e-164	-1.53103e-164	4.0393e-163	1.378e-163	8.36848e-163	-1.07711e-164	6.57044e-164	-1.10564e-163	-3.54264e-163	8.53842e-164	1.63287e-163	-2.05728e-163	5.41799e-165	9.99338e-163	-8.1375e-163	-1.12143e-164	0
-5.86816e-164	1.7975e-164	1.02376e-163	4.38084e-163	-1.47122e-163	7.88527e-163	4.02015e-163	1.13401e-163	1.66404e-163	-4.22198e-165	-1.69131e-163	-5.67363e-164	2.70456e-163	-4.94947e-163	2.33591e-164	-1.53103e-164	4.0393e-163	1.378e-163	8.36848e-163	-1.07711e-164	6.57044e-164	-1.10564e-163	-3.54264e-163	8.53842e-164	1.63287e-163	-2.05728e-163	5.41799e-165	9.99338e-163	-8.1375e-163	-1.12143e-164	0
-5.86816e-164	1.7975e-164	1.02376e-163	4.38084e-163	-1.47122e-163	7.88527e-163	4.02015e-163	1.13401e-163	1.66404e-163	-4.22198e-165	-1.69131e-163	-5.67363e-164	2.70456e-163	-4.94947e-163	2.33591e-164	-1.53103e-164	4.0393e-163	1.378e-163	8.36848e-163	-1.07711e-164	6.57044e-164	-1.10564e-163	-3.54264e-163	8.53842e-164	1.63287e-163	-2.05728e-163	5.41799e-165	9.99338e-163	-8.1375e-163	-1.12143e-164	0
-5.86816e-164	1.7975e-164	1.02376e-163	4.38084e-163	-1.47122e-163	7.88527e-163	4.02015e-163	1.13401e-163	1.66404e-163	-4.22198e-165	-1.69131e-163	-5.67363e-164	2.70456e-163	-4.94947e-163	2.33591e-164	-1.53103e-164	4.0393e-163	1.378e-163	8.36848e-163	-1.07711e-164	6.57044e-164	-1.10564e-163	-3.54264e-163	8.53842e-164	1.63287e-163	-2.05728e-163	5.41799e-165	9.99338e-163	-8.1375e-163	-1.12143e-164	0
-5.86816e-164	1.7975e-164	1.02376e-163	4.38084e-163	-1.47122e-163	7.88527e-163	4.02015e-163	1.13401e-163	1.66404e-163	-4.22198e-165	-1.69131e-163	-5.67363e-164	2.70456e-163	-4.94947e-163	2.33591e-164	-1.53103e-164	4.0393e-163	1.378e-163	8.36848e-163	-1.07711e-164	6.57044e-164	-1.10564e-163	-3.54264e-163	8.53842e-164	1.63287e-163	-2.05728e-163	5.41799e-165	9.99338e-163	-8.1375e-163	-1.12143e-164	0
-5.86816e-164	1.7975e-164	1.02376e-163	4.38084e-163	-1.47122e-163	7.88527e-163	4.02015e-163	1.13401e-163	1.66404e-163	-4.22198e-165	-1.69131e-163	-5.67363e-164	2.70456e-163	-4.94947e-163	2.33591e-164	-1.53103e-164	4.0393e-163	1.378e-163	8.36848e-163	-1.07711e-164	6.57044e-164	-1.10564e-163	-3.54264e-163	8.53842e-164	1.63287e-163	-2.05728e-163	5.41799e-165	9.99338e-163	-8.1375e-163	-1.12143e-164	0
-5.86816e-164	1.7975e-164	1.02376e-163	4.38084e-163	-1.47122e-163	7.88527e-163	4.02015e-163	1.13401e-163	1.66404e-163	-4.22198e-165	-1.69131e-163	-5.67363e-164	2.70456e-163	-4.94947e-163	2.33591e-164	-1.53103e-164	4.0393e-163	1.378e-163	8.36848e-163	-1.07711e-164	6.57044e-164	-1.10564e-163	-3.54264e-163	8.53842e-164	1.63287e-163	-2.05728e-163	5.41799e-165	9.99338e-163	-8.1375e-163	-1.12143e-164	0
-5.86816e-164	1.7975e-164	1.02376e-163	4.38084e-163	-1.47122e-163	7.88527e-163	4.02015e-163	1.13401e-163	1.66404e-163	-4.22198e-165	-1.69131e-163	-5.67363e-164	2.70456e-163	-4.94947e-163	2.33591e-164	-1.53103e-164	4.0393e-163	1.378e-163	8.36848e-163	-1.07711e-164	6.57044e-164	-1.10564e-163	-3.54264e-163	8.53842e-164	1.63287e-163	-2.05728e-163	5.41799e-165	9.99338e-163	-8.1375e-163	-1.12143e-164	0
-5.86816e-164	1.7975e-164	1.02376e-163	4.38084e-163	-1.47122e-163	7.88527e-163	4.02015e-163	1.13401e-163	1.66404e-163	-4.22198e-165	-1.69131e-163	-5.67363e-164	2.70456e-163	-4.94947e-163	2.33591e-164	-1.53103e-164	4.0393e-163	1.378e-163	8.36848e-163	-1.07711e-164	6.57044e-164	-1.10564e-163	-3.54264e-163	8.53842e-164	1.63287e-163	-2.05728e-163	5.41799e-165	9.99338e-163	-8.1375e-163	-1.12143e-164	0
-5.86816e-164	1.7975e-164	1.02376e-163	4.38084e-163	-1.47122e-163	7.88527e-163	4.02015e-163	1.13401e-163	1.66404e-163	-4.22198e-165	-1.69131e-163	-5.67363e-164	2.70456e-163	-4.94947e-163	2.33591e-164	-1.53103e-164	4.0393e-163	1.378e-163	8.36848e-163	-1.07711e-164	6.57044e-164	-1.10564e-163	-3.54264e-163	8.53842e-164	1.63287e-163	-2.05728e-163	5.41799e-165	9.99338e-163	-8.1375e-163	-1.12143e-164	0
-5.86816e-164	1.7975e-164	1.02376e-163	4.38084e-163	-1.47122e-163	7.88527e-163	4.02015e-163	1.13401e-163	1.66404e-163	-4.22198e-165	-1.69131e-163	-5.67363e-164	2.70456e-163	-4.94947e-163	2.33591e-164	-1.53103e-164	4.0393e-163	1.378e-163	8.36848e-163	-1.07711e-164	6.57044e-164	-1.10564e-163	-3.54264e-163	8.53842e-164	1.63287e-163	-2.05728e-163	5.41799e-165	9.99338e-163	-8.1375e-163	-1.12143e-164	0
-5.86816e-164	1.7975e-164	1.02376e-163	4.38084e-163	-1.47122e-163	7.88527e-163	4.02015e-163	1.13401e-163	1.66404e-163	-4.22198e-165	-1.69131e-163	-5.67363e-164	2.70456e-163	-4.94947e-163	2.33591e-164	-1.53103e-164	4.0393e-163	1.378e-163	8.36848e-163	-1.07711e-164	6.57044e-164	-1.10564e-163	-3.54264e-163	8.53842e-164	1.63287e-163	-2.05728e-163	5.41799e-165	9.99338e-163	-8.1375e-163	-1.12143e-164	0
-5.86816e-164	1.7975e-164	1.02376e-163	4.38084e-163	-1.47122e-163	7.88527e-163	4.02015e-163	1.13401e-163	1.66404e-163	-4.22198e-165	-1.69131e-163	-5.67363e-164	2.70456e-163	-4.94947e-163	2.33591e-164	-1.53103e-164	4.0393e-163	1.378e-163	8.36848e-163	-1.07711e-164	6.57044e-164	-1.10564e-163	-3.54264e-163	8.53842e-164	1.63287e-163	-2.05728e-163	5.41799e-165	9.99338e-163	-8.1375e-163	-1.12143e-164	0
-5.86816e-164	1.7975e-164	1.02376e-163	4.38084e-163	-1.47122e-163	7.88527e-163	4.02015e-163	1.13401e-163	1.66404e-163	-4.22198e-165	-1.69131e-163	-5.67363e-164	2.70456e-163	-4.94947e-163	2.33591e-164	-1.53103e-164	4.0393e-163	1.378e-163	8.36848e-163	-1.07711e-164	6.57044e-164	-1.10564e-163	-3.54264e-163	8.53842e-164	1.63287e-163	-2.05728e-163	5.41799e-165	9.99338e-163	-8.1375e-163	-1.12143e-164	0
-5.86816e-164	1.7975e-164	1.02376e-163	4.38084e-163	-1.47122e-163	7.88527e-163	4.02015e-163	1.13401e-163	1.66404e-163	-4.22198e-165	-1.69131e-163	-5.67363e-164	2.70456e-163	-4.94947e-163	2.33591e-164	-1.53103e-164	4.0393e-163	1.378e-163	8.36848e-163	-1.07711e-164	6.57044e-164	-1.10564e-163	-3.54264e-163	8.53842e-164	1.63287e-163	-2.05728e-163	5.41799e-165	9.99338e-163	-8.1375e-163	-1.12143e-164	0
-5.86816e-164	1.7975e-164	1.02376e-163	4.38084e-163	-1.47122e-163	7.88527e-163	4.02015e-163	1.13401e-163	1.66404e-163	-4.22198e-165	-1.69131e-163	-5.67363e-164	2.70456e-163	-4.94947e-163	2.33591e-164	-1.53103e-164	4.0393e-163	1.378e-163	8.36848e-163	-1.07711e-164	6.57044e-164	-1.10564e-163	-3.54264e-163	8.53842e-164	1.63287e-163	-2.05728e-163	5.41799e-165	9.99338e-163	-8.1375e-163	-1.12143e-164	0
-5.86816e-164	1.7975e-164	1.02376e-163	4.38084e-163	-1.47122e-163	7.88527e-163	4.02015e-163	1.13401e-163	1.66404e-163	-4.22198e-165	-1.69131e-163	-5.67363e-164	2.70456e-163	-4.94947e-163	2.33591e-164	-1.53103e-164	4.0393e-163	1.378e-163	8.36848e-163	-1.07711e-164	6.57044e-164	-1.10564e-163	-3.54264e-163	8.53842e-164	1.63287e-163	-2.05728e-163	5.41799e-165	9.99338e-163	-8.1375e-163	-1.12143e-164	0
-5.86816e-164	1.7975e-164	1.02376e-163	4.38084e-163	-1.47122e-163	7.88527e-163	4.02015e-163	1.13401e-163	1.66404e-163	-4.22198e-165	-1.69131e-163	-5.67363e-164	2.70456e-163	-4.94947e-163	2.33591e-164	-1.53103e-164	4.0393e-163	1.378e-163	8.36848e-163	-1.07711e-164	6.57044e-164	-1.10564e-163	-3.54264e-163	8.53842e-164	1.63287e-163	-2.05728e-163	5.41799e-165	9.99338e-163	-8.1375e-163	-1.12143e-164	0
-5.86816e-164	1.7975e-164	1.02376e-163	4.38084e-163	-1.47122e-163	7.88527e-163	4.02015e-163	1.13401e-163	1.66404e-163	-4.22198e-165	-1.69131e-163	-5.67363e-164	2.70456e-163	-4.94947e-163	2.33591e-164	-1.53103e-164	4.0393e-163	1.378e-163	8.36848e-163	-1.07711e-164	6.57044e-164	-1.10564e-163	-3.54264e-163	8.53842e-164	1.63287e-163	-2.05728e-163	5.41799e-165	9.99338e-163	-8.1375e-163	-1.12143e-164	0
-5.86816e-164	1.7975e-164	1.02376e-163	4.38084e-163	-1.47122e-163	7.88527e-163	4.02015e-163	1.13401e-163	1.66404e-163	-4.22198e-165	-1.69131e-163	-5.67363e-164	2.70456e-163	-4.94947e-163	2.33591e-164	-1.53103e-164	4.0393e-163	1.378e-163	8.36848e-163	-1.07711e-164	6.57044e-164	-1.10564e-163	-3.54264e-163	8.53842e-164	1.63287e-163	-2.05728e-163	5.41799e-165	9.99338e-163	-8.1375e-163	-1.12143e-164	0
-5.86816e-164	1.7975e-164	1.02376e-163	4.38084e-163	-1.47122e-163	7.88527e-163	4.02015e-163	1.13401e-163	1.66404e-163	-4.22198e-165	-1.69131e-163	-5.67363e-164	2.70456e-163	-4.94947e-163	2.33591e-164	-1.53103e-164	4.0393e-163	1.378e-163	8.36848e-163	-1.07711e-164	6.57044e-164	-1.10564e-163	-3.54264e-163	8.53842e-164	1.63287e-163	-2.05728e-163	5.41799e-165	9.99338e-163	-8.1375e-163	-1.12143e-164	0
-5.86816e-164	1.7975e-164	1.02376e-163	4.38084e-163	-1.47122e-163	7.88527e-163	4.02015e-163	1.13401e-163	1.66404e-163	-4.22198e-165	-1.69131e-163	-5.67363e-164	2.70456e-163	-4.94947e-163	2.33591e-164	-1.53103e-164	4.0393e-163	1.378e-163	8.36848e-163	-1.07711e-164	6.57044e-164	-1.10564e-163	-3.54264e-163	8.53842e-164	1.63287e-163	-2.05728e-163	5.41799e-165	9.99338e-163	-8.1375e-163	-1.12143e-164	0
-5.86816e-164	1.7975e-164	1.02376e-163	4.38084e-163	-1.47122e-163	7.88527e-163	4.02015e-163	1.13401e-163	1.66404e-163	-4.22198e-165	-1.69131e-163	-5.67363e-164	2.70456e-163	-4.94947e-163	2.33591e-164	-1.53103e-164	4.0393e-163	1.378e-163	8.36848e-163	-1.07711e-164	6.57044e-164	-1.10564e-163	-3.54264e-163	8.53842e-164	1.63287e-163	-2.05728e-163	5.41799e-165	9.99338e-163	-8.1375e-163	-1.12143e-164	0
-5.86816e-164	1.7975e-164	1.02376e-163	4.38084e-163	-1.47122e-163	7.88527e-163	4.02015e-163	1.13401e-163	1.66404e-163	-4.22198e-165	-1.69131e-163	-5.67363e-164	2.70456e-163	-4.94947e-163	2.33591e-164	-1.53103e-164	4.0393e-163	1.378e-163	8.36848e-163	-1.07711e-164	6.57044e-164	-1.10564e-163	-3.54264e-163	8.53842e-164	1.63287e-163	-2.05728e-163	5.41799e-165	9.99338e-163	-8.1375e-163	-1.12143e-164	0
-5.86816e-164	1.7975e-164	1.02376e-163	4.38084e-163	-1.47122e-163	7.88527e-163	4.02015e-163	1.13401e-163	1.66404e-163	-4.22198e-165	-1.69131e-163	-5.67363e-164	2.70456e-163	-4.94947e-163	2.33591e-164	-1.53103e-164	4.0393e-163	1.378e-163	8.36848e-163	-1.07711e-164	6.57044e-164	-1.10564e-163	-3.54264e-163	8.53842e-164	1.63287e-163	-2.05728e-163	5.41799e-165	9.99338e-163	-8.1375e-163	-1.12143e-164	0
-5.86816e-164	1.7975e-164	1.02376e-163	4.38084e-163	-1.47122e-163	7.88527e-163	4.02015e-163	1.13401e-163	1.66404e-163	-4.22198e-165	-1.69131e-163	-5.67363e-164	2.70456e-163	-4.94947e-163	2.33591e-164	-1.53103e-164	4.0393e-163	1.378e-163	8.36848e-163	-1.07711e-164	6.57044e-164	-1.10564e-163	-3.54264e-163	8.53842e-164	1.63287e-163	-2.05728e-163	5.41799e-165	9.99338e-163	-8.1375e-163	-1.12143e-164	0
-5.86816e-164	1.7975e-164	1.02376e-163	4.38084e-163	-1.47122e-163	7.88527e-163	4.02015e-163	1.13401e-163	1.66404e-163	-4.22198e-165	-1.69131e-163	-5.67363e-164	2.70456e-163	-4.94947e-163	2.33591e-164	-1.53103e-164	4.0393e-163	1.378e-163	8.36848e-163	-1.07711e-164	6.57044e-164	-1.10564e-163	-3.54264e-163	8.53842e-164	1.63287e-163	-2.05728e-163	5.41799e-165	9.99338e-163	-8.1375e-163	-1.12143e-164	0
-5.86816e-164	1.7975e-164	1.02376e-163	4.38084e-163	-1.47122e-163	7.88527e-163	4.02015e-163	1.13401e-163	1.66404e-163	-4.22198e-165	-1.69131e-163	-5.67363e-164	2.70456e-163	-4.94947e-163	2.33591e-164	-1.53103e-164	4.0393e-163	1.378e-163	8.36848e-163	-1.07711e-164	6.57044e-164	-1.10564e-163	-3.54264e-163	8.53842e-164	1.63287e-163	-2.05728e-163	5.41799e-165	9.99338e-163	-8.1375e-163	-1.12143e-164	0
-5.86816e-164	1.7975e-164	1.02376e-163	4.38084e-163	-1.47122e-163	7.88527e-163	4.02015e-163	1.13401e-163	1.66404e-163	-4.22198e-165	-1.69131e-163	-5.67363e-164	2.70456e-163	-4.94947e-163	2.33591e-164	-1.53103e-164	4.0393e-163	1.378e-163	8.36848e-163	-1.07711e-164	6.57044e-164	-1.10564e-163	-3.54264e-163	8.53842e-164	1.63287e-163	-2.05728e-163	5.41799e-165	9.99338e-163	-8.1375e-163	-1.12143e-164	0
-5.86816e-164	1.7975e-164	1.02376e-163	4.38084e-163	-1.47122e-163	7.88527e-163	4.02015e-163	1.13401e-163	1.66404e-163	-4.22198e-165	-1.69131e-163	-5.67363e-164	2.70456e-163	-4.94947e-163	2.33591e-164	-1.53103e-164	4.0393e-163	1.378e-163	8.36848e-163	-1.07711e-164	6.57044e-164	-1.10564e-163	-3.54264e-163	8.53842e-164	1.63287e-163	-2.05728e-163	5.41799e-165	9.99338e-163	-8.1375e-163	-1.12143e-164	0
-5.86816e-164	1.7975e-164	1.02376e-163	4.38084e-163	-1.47122e-163	7.88527e-163	4.02015e-163	1.13401e-163	1.66404e-163	-4.22198e-165	-1.69131e-163	-5.67363e-164	2.70456e-163	-4.94947e-163	2.33591e-164	-1.53103e-164	4.0393e-163	1.378e-163	8.36848e-163	-1.07711e-164	6.57044e-164	-1.10564e-163	-3.54264e-163	8.53842e-164	1.63287e-163	-2.05728e-163	5.41799e-165	9.99338e-163	-8.1375e-163	-1.12143e-164	0
-5.86816e-164	1.7975e-164	1.02376e-163	4.38084e-163	-1.47122e-163	7.88527e-163	4.02015e-163	1.13401e-163	1.66404e-163	-4.22198e-165	-1.69131e-163	-5.67363e-164	2.70456e-163	-4.94947e-163	2.33591e-164	-1.53103e-164	4.0393e-163	1.378e-163	8.36848e-163	-1.07711e-164	6.57044e-164	-1.10564e-163	-3.54264e-163	8.53842e-164	1.63287e-163	-2.05728e-163	5.41799e-165	9.99338e-163	-8.1375e-163	-1.12143e-164	0
-5.86816e-164	1.7975e-164	1.02376e-163	4.38084e-163	-1.47122e-163	7.88527e-163	4.02015e-163	1.13401e-163	1.66404e-163	-4.22198e-165	-1.69131e-163	-5.67363e-164	2.70456e-163	-4.94947e-163	2.33591e-164	-1.53103e-164	4.0393e-163	1.378e-163	8.36848e-163	-1.07711e-164	6.57044e-164	-1.10564e-163	-3.54264e-163	8.53842e-164	1.63287e-163	-2.05728e-163	5.41799e-165	9.99338e-163	-8.1375e-163	-1.12143e-164	0
-5.86816e-164	1.7975e-164	1.02376e-163	4.38084e-163	-1.47122e-163	7.88527e-163	4.02015e-163	1.13401e-163	1.66404e-163	-4.22198e-165	-1.69131e-163	-5.67363e-164	2.70456e-163	-4.94947e-163	2.33591e-164	-1.53103e-164	4.0393e-163	1.378e-163	8.36848e-163	-1.07711e-164	6.57044e-164	-1.10564e-163	-3.54264e-163	8.53842e-164	1.63287e-163	-2.05728e-163	5.41799e-165	9.99338e-163	-8.1375e-163	-1.12143e-164	0
-5.86816e-164	1.7975e-164	1.02376e-163	4.38084e-163	-1.47122e-163	7.88527e-163	4.02015e-163	1.13401e-163	1.66404e-163	-4.22198e-165	-1.69131e-163	-5.67363e-164	2.70456e-163	-4.94947e-163	2.33591e-164	-1.53103e-164	4.0393e-163	1.378e-163	8.36848e-163	-1.07711e-164	6.57044e-164	-1.10564e-163	-3.54264e-163	8.53842e-164	1.63287e-163	-2.05728e-163	5.41799e-165	9.99338e-163	-8.1375e-163	-1.12143e-164	0
-5.86816e-164	1.7975e-164	1.02376e-163	4.38084e-163	-1.47122e-163	7.88527e-163	4.02015e-163	1.13401e-163	1.66404e-163	-4.22198e-165	-1.69131e-163	-5.67363e-164	2.70456e-163	-4.94947e-163	2.33591e-164	-1.53103e-164	4.0393e-163	1.378e-163	8.36848e-163	-1.07711e-164	6.57044e-164	-1.10564e-163	-3.54264e-163	8.53842e-164	1.63287e-163	-2.05728e-163	5.41799e-165	9.99338e-163	-8.1375e-163	-1.12143e-164	0
-5.86816e-164	1.7975e-164	1.02376e-163	4.38084e-163	-1.47122e-163	7.88527e-163	4.02015e-163	1.13401e-163	1.66404e-163	-4.22198e-165	-1.69131e-163	-5.67363e-164	2.70456e-163	-4.94947e-163	2.33591e-164	-1.53103e-164	4.0393e-163	1.378e-163	8.36848e-163	-1.07711e-164	6.57044e-164	-1.10564e-163	-3.54264e-163	8.53842e-164	1.63287e-163	-2.05728e-163	5.41799e-165	9.99338e-163	-8.1375e-163	-1.12143e-164	0
-5.86816e-164	1.7975e-164	1.02376e-163	4.38084e-163	-1.47122e-163	7.88527e-163	4.02015e-163	1.13401e-163	1.66404e-163	-4.22198e-165	-1.69131e-163	-5.67363e-164	2.70456e-163	-4.94947e-163	2.33591e-164	-1.53103e-164	4.0393e-163	1.378e-163	8.36848e-163	-1.07711e-164	6.57044e-164	-1.10564e-163	-3.54264e-163	8.53842e-164	1.63287e-163	-2.05728e-163	5.41799e-165	9.99338e-163	-8.1375e-163	-1.12143e-164	0
-5.86816e-164	1.7975e-164	1.02376e-163	4.38084e-163	-1.47122e-163	7.88527e-163	4.02015e-163	1.13401e-163	1.66404e-163	-4.22198e-165	-1.69131e-163	-5.67363e-164	2.70456e-163	-4.94947e-163	2.33591e-164	-1.53103e-164	4.0393e-163	1.378e-163	8.36848e-163	-1.07711e-164	6.57044e-164	-1.10564e-163	-3.54264e-163	8.53842e-164	1.63287e-163	-2.05728e-163	5.41799e-165	9.99338e-163	-8.1375e-163	-1.12143e-164	0
-5.86816e-164	1.7975e-164	1.02376e-163	4.38084e-163	-1.47122e-163	7.88527e-163	4.02015e-163	1.13401e-163	1.66404e-163	-4.22198e-165	-1.69131e-163	-5.67363e-164	2.70456e-163	-4.94947e-163	2.33591e-164	-1.53103e-164	4.0393e-163	1.378e-163	8.36848e-163	-1.07711e-164	6.57044e-164	-1.10564e-163	-3.54264e-163	8.53842e-164	1.63287e-163	-2.05728e-163	5.41799e-165	9.99338e-163	-8.1375e-163	-1.12143e-164	0
-5.86816e-164	1.7975e-164	1.02376e-163	4.38084e-163	-1.47122e-163	7.88527e-163	4.02015e-163	1.13401e-163	1.66404e-163	-4.22198e-165	-1.69131e-163	-5.67363e-164	2.70456e-163	-4.94947e-163	2.33591e-164	-1.53103e-164	4.0393e-163	1.378e-163	8.36848e-163	-1.07711e-164	6.57044e-164	-1.10564e-163	-3.54264e-163	8.53842e-164	1.63287e-163	-2.05728e-163	5.41799e-165	9.99338e-163	-8.1375e-163	-1.12143e-164	0
-5.86816e-164	1.7975e-164	1.02376e-163	4.38084e-163	-1.47122e-163	7.88527e-163	4.02015e-163	1.13401e-163	1.66404e-163	-4.22198e-165	-1.69131e-163	-5.67363e-164	2.70456e-163	-4.94947e-163	2.33591e-164	-1.53103e-164	4.0393e-163	1.378e-163	8.36848e-163	-1.07711e-164	6.57044e-164	-1.10564e-163	-3.54264e-163	8.53842e-164	1.63287e-163	-2.05728e-163	5.41799e-165	9.99338e-163	-8.1375e-163	-1.12143e-164	0
-5.86816e-164	1.7975e-164	1.02376e-163	4.38084e-163	-1.47122e-163	7.88527e-163	4.02015e-163	1.13401e-163	1.66404e-163	-4.22198e-165	-1.69131e-163	-5.67363e-164	2.70456e-163	-4.94947e-163	2.33591e-164	-1.53103e-164	4.0393e-163	1.378e-163	8.36848e-163	-1.07711e-164	6.57044e-164	-1.10564e-163	-3.54264e-163	8.53842e-164	1.63287e-163	-2.05728e-163	5.41799e-165	9.99338e-163	-8.1375e-163	-1.12143e-164	0
-5.86816e-164	1.7975e-164	1.02376e-163	4.38084e-163	-1.47122e-163	7.88527e-163	4.02015e-163	1.13401e-163	1.66404e-163	-4.22198e-165	-1.69131e-163	-5.67363e-164	2.70456e-163	-4.94947e-163	2.33591e-164	-1.53103e-164	4.0393e-163	1.378e-163	8.36848e-163	-1.07711e-164	6.57044e-164	-1.10564e-163	-3.54264e-163	8.53842e-164	1.63287e-163	-2.05728e-163	5.41799e-165	9.99338e-163	-8.1375e-163	-1.12143e-164	0
-5.86816e-164	1.7975e-164	1.02376e-163	4.38084e-163	-1.47122e-163	7.88527e-163	4.02015e-163	1.13401e-163	1.66404e-163	-4.22198e-165	-1.69131e-163	-5.67363e-164	2.70456e-163	-4.94947e-163	2.33591e-164	-1.53103e-164	4.0393e-163	1.378e-163	8.36848e-163	-1.07711e-164	6.57044e-164	-1.10564e-163	-3.54264e-163	8.53842e-164	1.63287e-163	-2.05728e-163	5.41799e-165	9.99338e-163	-8.1375e-163	-1.12143e-164	0
-5.86816e-164	1.7975e-164	1.02376e-163	4.38084e-163	-1.47122e-163	7.88527e-163	4.02015e-163	1.13401e-163	1.66404e-163	-4.22198e-165	-1.69131e-163	-5.67363e-164	2.70456e-163	-4.94947e-163	2.33591e-164	-1.53103e-164	4.0393e-163	1.378e-163	8.36848e-163	-1.07711e-164	6.57044e-164	-1.10564e-163	-3.54264e-163	8.53842e-164	1.63287e-163	-2.05728e-163	5.41799e-165	9.99338e-163	-8.1375e-163	-1.12143e-164	0
-5.86816e-164	1.7975e-164	1.02376e-163	4.38084e-163	-1.47122e-163	7.88527e-163	4.02015e-163	1.13401e-163	1.66404e-163	-4.22198e-165	-1.69131e-163	-5.67363e-164	2.70456e-163	-4.94947e-163	2.33591e-164	-1.53103e-164	4.0393e-163	1.378e-163	8.36848e-163	-1.07711e-164	6.57044e-164	-1.10564e-163	-3.54264e-163	8.53842e-164	1.63287e-163	-2.05728e-163	5.41799e-165	9.99338e-163	-8.1375e-163	-1.12143e-164	0
-5.86816e-164	1.7975e-164	1.02376e-163	4.38084e-163	-1.47122e-163	7.88527e-163	4.02015e-163	1.13401e-163	1.66404e-163	-4.22198e-165	-1.69131e-163	-5.67363e-164	2.70456e-163	-4.94947e-163	2.33591e-164	-1.53103e-164	4.0393e-163	1.378e-163	8.36848e-163	-1.07711e-164	6.57044e-164	-1.10564e-163	-3.54264e-163	8.53842e-164	1.63287e-163	-2.05728e-163	5.41799e-165	9.99338e-163	-8.1375e-163	-1.12143e-164	0
-5.86816e-164	1.7975e-164	1.02376e-163	4.38084e-163	-1.47122e-163	7.88527e-163	4.02015e-163	1.13401e-163	1.66404e-163	-4.22198e-165	-1.69131e-163	-5.67363e-164	2.70456e-163	-4.94947e-163	2.33591e-164	-1.53103e-164	4.0393e-163	1.378e-163	8.36848e-163	-1.07711e-164	6.57044e-164	-1.10564e-163	-3.54264e-163	8.53842e-164	1.63287e-163	-2.05728e-163	5.41799e-165	9.99338e-163	-8.1375e-163	-1.12143e-164	0
-5.86816e-164	1.7975e-164	1.02376e-163	4.38084e-163	-1.47122e-163	7.88527e-163	4.02015e-163	1.13401e-163	1.66404e-163	-4.22198e-165	-1.69131e-163	-5.67363e-164	2.70456e-163	-4.94947e-163	2.33591e-164	-1.53103e-164	4.0393e-163	1.378e-163	8.36848e-163	-1.07711e-164	6.57044e-164	-1.10564e-163	-3.54264e-163	8.53842e-164	1.63287e-163	-2.05728e-163	5.41799e-165	9.99338e-163	-8.1375e-163	-1.12143e-164	0
-5.86816e-164	1.7975e-164	1.02376e-163	4.38084e-163	-1.47122e-163	7.88527e-163	4.02015e-163	1.13401e-163	1.66404e-163	-4.22198e-165	-1.69131e-163	-5.67363e-164	2.70456e-163	-4.94947e-163	2.33591e-164	-1.53103e-164	4.0393e-163	1.378e-163	8.36848e-163	-1.07711e-164	6.57044e-164	-1.10564e-163	-3.54264e-163	8.53842e-164	1.63287e-163	-2.05728e-163	5.41799e-165	9.99338e-163	-8.1375e-163	-1.12143e-164	0
-5.86816e-164	1.7975e-164	1.02376e-163	4.38084e-163	-1.47122e-163	7.88527e-163	4.02015e-163	1.13401e-163	1.66404e-163	-4.22198e-165	-1.69131e-163	-5.67363e-164	2.70456e-163	-4.94947e-163	2.33591e-164	-1.53103e-164	4.0393e-163	1.378e-163	8.36848e-163	-1.07711e-164	6.57044e-164	-1.10564e-163	-3.54264e-163	8.53842e-164	1.63287e-163	-2.05728e-163	5.41799e-165	9.99338e-163	-8.1375e-163	-1.12143e-164	0
-5.86816e-164	1.7975e-164	1.02376e-163	4.38084e-163	-1.47122e-163	7.88527e-163	4.02015e-163	1.13401e-163	1.66404e-163	-4.22198e-165	-1.69131e-163	-5.67363e-164	2.70456e-163	-4.94947e-163	2.33591e-164	-1.53103e-164	4.0393e-163	1.378e-163	8.36848e-163	-1.07711e-164	6.57044e-164	-1.10564e-163	-3.54264e-163	8.53842e-164	1.63287e-163	-2.05728e-163	5.41799e-165	9.99338e-163	-8.1375e-163	-1.12143e-164	0
-5.86816e-164	1.7975e-164	1.02376e-163	4.38084e-163	-1.47122e-163	7.88527e-163	4.02015e-163	1.13401e-163	1.66404e-163	-4.22198e-165	-1.69131e-163	-5.67363e-164	2.70456e-163	-4.94947e-163	2.33591e-164	-1.53103e-164	4.0393e-163	1.378e-163	8.36848e-163	-1.07711e-164	6.57044e-164	-1.10564e-163	-3.54264e-163	8.53842e-164	1.63287e-163	-2.05728e-163	5.41799e-165	9.99338e-163	-8.1375e-163	-1.12143e-164	0
-5.86816e-164	1.7975e-164	1.02376e-163	4.38084e-163	-1.47122e-163	7.88527e-163	4.02015e-163	1.13401e-163	1.66404e-163	-4.22198e-165	-1.69131e-163	-5.67363e-164	2.70456e-163	-4.94947e-163	2.33591e-164	-1.53103e-164	4.0393e-163	1.378e-163	8.36848e-163	-1.07711e-164	6.57044e-164	-1.10564e-163	-3.54264e-163	8.53842e-164	1.63287e-163	-2.05728e-163	5.41799e-165	9.99338e-163	-8.1375e-163	-1.12143e-164	0
-5.86816e-164	1.7975e-164	1.02376e-163	4.38084e-163	-1.47122e-163	7.88527e-163	4.02015e-163	1.13401e-163	1.66404e-163	-4.22198e-165	-1.69131e-163	-5.67363e-164	2.70456e-163	-4.94947e-163	2.33591e-164	-1.53103e-164	4.0393e-163	1.378e-163	8.36848e-163	-1.07711e-164	6.57044e-164	-1.10564e-163	-3.54264e-163	8.53842e-164	1.63287e-163	-2.05728e-163	5.41799e-165	9.99338e-163	-8.1375e-163	-1.12143e-164	0
-5.86816e-164	1.7975e-164	1.02376e-163	4.38084e-163	-1.47122e-163	7.88527e-163	4.02015e-163	1.13401e-163	1.66404e-163	-4.22198e-165	-1.69131e-163	-5.67363e-164	2.70456e-163	-4.94947e-163	2.33591e-164	-1.53103e-164	4.0393e-163	1.378e-163	8.36848e-163	-1.07711e-164	6.57044e-164	-1.10564e-163	-3.54264e-163	8.53842e-164	1.63287e-163	-2.05728e-163	5.41799e-165	9.99338e-163	-8.1375e-163	-1.12143e-164	0
-5.86816e-164	1.7975e-164	1.02376e-163	4.38084e-163	-1.47122e-163	7.88527e-163	4.02015e-163	1.13401e-163	1.66404e-163	-4.22198e-165	-1.69131e-163	-5.67363e-164	2.70456e-163	-4.94947e-163	2.33591e-164	-1.53103e-164	4.0393e-163	1.378e-163	8.36848e-163	-1.07711e-164	6.57044e-164	-1.10564e-163	-3.54264e-163	8.53842e-164	1.63287e-163	-2.05728e-163	5.41799e-165	9.99338e-163	-8.1375e-163	-1.12143e-164	0
-5.86816e-164	1.7975e-164	1.02376e-163	4.38084e-163	-1.47122e-163	7.88527e-163	4.02015e-163	1.13401e-163	1.66404e-163	-4.22198e-165	-1.69131e-163	-5.67363e-164	2.70456e-163	-4.94947e-163	2.33591e-164	-1.53103e-164	4.0393e-163	1.378e-163	8.36848e-163	-1.07711e-164	6.57044e-164	-1.10564e-163	-3.54264e-163	8.53842e-164	1.63287e-163	-2.05728e-163	5.41799e-165	9.99338e-163	-8.1375e-163	-1.12143e-164	0
-5.86816e-164	1.7975e-164	1.02376e-163	4.38084e-163	-1.47122e-163	7.88527e-163	4.02015e-163	1.13401e-163	1.66404e-163	-4.22198e-165	-1.69131e-163	-5.67363e-164	2.70456e-163	-4.94947e-163	2.33591e-164	-1.53103e-164	4.0393e-163	1.378e-163	8.36848e-163	-1.07711e-164	6.57044e-164	-1.10564e-163	-3.54264e-163	8.53842e-164	1.63287e-163	-2.05728e-163	5.41799e-165	9.99338e-163	-8.1375e-163	-1.12143e-164	0
-5.86816e-164	1.7975e-164	1.02376e-163	4.38084e-163	-1.47122e-163	7.88527e-163	4.02015e-163	1.13401e-163	1.66404e-163	-4.22198e-165	-1.69131e-163	-5.67363e-164	2.70456e-163	-4.94947e-163	2.33591e-164	-1.53103e-164	4.0393e-163	1.378e-163	8.36848e-163	-1.07711e-164	6.57044e-164	-1.10564e-163	-3.54264e-163	8.53842e-164	1.63287e-163	-2.05728e-163	5.41799e-165	9.99338e-163	-8.1375e-163	-1.12143e-164	0
-5.86816e-164	1.7975e-164	1.02376e-163	4.38084e-163	-1.47122e-163	7.88527e-163	4.02015e-163	1.13401e-163	1.66404e-163	-4.22198e-165	-1.69131e-163	-5.67363e-164	2.70456e-163	-4.94947e-163	2.33591e-164	-1.53103e-164	4.0393e-163	1.378e-163	8.36848e-163	-1.07711e-164	6.57044e-164	-1.10564e-163	-3.54264e-163	8.53842e-164	1.63287e-163	-2.05728e-163	5.41799e-165	9.99338e-163	-8.1375e-163	-1.12143e-164	0
-5.86816e-164	1.7975e-164	1.02376e-163	4.38084e-163	-1.47122e-163	7.88527e-163	4.02015e-163	1.13401e-163	1.66404e-163	-4.22198e-165	-1.69131e-163	-5.67363e-164	2.70456e-163	-4.94947e-163	2.33591e-164	-1.53103e-164	4.0393e-163	1.378e-163	8.36848e-163	-1.07711e-164	6.57044e-164	-1.10564e-163	-3.54264e-163	8.53842e-164	1.63287e-163	-2.05728e-163	5.41799e-165	9.99338e-163	-8.1375e-163	-1.12143e-164	0
-5.86816e-164	1.7975e-164	1.02376e-163	4.38084e-163	-1.47122e-163	7.88527e-163	4.02015e-163	1.13401e-163	1.66404e-163	-4.22198e-165	-1.69131e-163	-5.67363e-164	2.70456e-163	-4.94947e-163	2.33591e-164	-1.53103e-164	4.0393e-163	1.378e-163	8.36848e-163	-1.07711e-164	6.57044e-164	-1.10564e-163	-3.54264e-163	8.53842e-164	1.63287e-163	-2.05728e-163	5.41799e-165	9.99338e-163	-8.1375e-163	-1.12143e-164	0
-5.86816e-164	1.7975e-164	1.02376e-163	4.38084e-163	-1.47122e-163	7.88527e-163	4.02015e-163	1.13401e-163	1.66404e-163	-4.22198e-165	-1.69131e-163	-5.67363e-164	2.70456e-163	-4.94947e-163	2.33591e-164	-1.53103e-164	4.0393e-163	1.378e-163	8.36848e-163	-1.07711e-164	6.57044e-164	-1.10564e-163	-3.54264e-163	8.53842e-164	1.63287e-163	-2.05728e-163	5.41799e-165	9.99338e-163	-8.1375e-163	-1.12143e-164	0
-5.86816e-164	1.7975e-164	1.02376e-163	4.38084e-163	-1.47122e-163	7.88527e-163	4.02015e-163	1.13401e-163	1.66404e-163	-4.22198e-165	-1.69131e-163	-5.67363e-164	2.70456e-163	-4.94947e-163	2.33591e-164	-1.53103e-164	4.0393e-163	1.378e-163	8.36848e-163	-1.07711e-164	6.57044e-164	-1.10564e-163	-3.54264e-163	8.53842e-164	1.63287e-163	-2.05728e-163	5.41799e-165	9.99338e-163	-8.1375e-163	-1.12143e-164	0
-5.86816e-164	1.7975e-164	1.02376e-163	4.38084e-163	-1.47122e-163	7.88527e-163	4.02015e-163	1.13401e-163	1.66404e-163	-4.22198e-165	-1.69131e-163	-5.67363e-164	2.70456e-163	-4.94947e-163	2.33591e-164	-1.53103e-164	4.0393e-163	1.378e-163	8.36848e-163	-1.07711e-164	6.57044e-164	-1.10564e-163	-3.54264e-163	8.53842e-164	1.63287e-163	-2.05728e-163	5.41799e-165	9.99338e-163	-8.1375e-163	-1.12143e-164	0
-5.86816e-164	1.7975e-164	1.02376e-163	4.38084e-163	-1.47122e-163	7.88527e-163	4.02015e-163	1.13401e-163	1.66404e-163	-4.22198e-165	-1.69131e-163	-5.67363e-164	2.70456e-163	-4.94947e-163	2.33591e-164	-1.53103e-164	4.0393e-163	1.378e-163	8.36848e-163	-1.07711e-164	6.57044e-164	-1.10564e-163	-3.54264e-163	8.53842e-164	1.63287e-163	-2.05728e-163	5.41799e-165	9.99338e-163	-8.1375e-163	-1.12143e-164	0
-5.86816e-164	1.7975e-164	1.02376e-163	4.38084e-163	-1.47122e-163	7.88527e-163	4.02015e-163	1.13401e-163	1.66404e-163	-4.22198e-165	-1.69131e-163	-5.67363e-164	2.70456e-163	-4.94947e-163	2.33591e-164	-1.53103e-164	4.0393e-163	1.378e-163	8.36848e-163	-1.07711e-164	6.57044e-164	-1.10564e-163	-3.54264e-163	8.53842e-164	1.63287e-163	-2.05728e-163	5.41799e-165	9.99338e-163	-8.1375e-163	-1.12143e-164	0
-5.86816e-164	1.7975e-164	1.02376e-163	4.38084e-163	-1.47122e-163	7.88527e-163	4.02015e-163	1.13401e-163	1.66404e-163	-4.22198e-165	-1.69131e-163	-5.67363e-164	2.70456e-163	-4.94947e-163	2.33591e-164	-1.53103e-164	4.0393e-163	1.378e-163	8.36848e-163	-1.07711e-164	6.57044e-164	-1.10564e-163	-3.54264e-163	8.53842e-164	1.63287e-163	-2.05728e-163	5.41799e-165	9.99338e-163	-8.1375e-163	-1.12143e-164	0
-5.86816e-164	1.7975e-164	1.02376e-163	4.38084e-163	-1.47122e-163	7.88527e-163	4.02015e-163	1.13401e-163	1.66404e-163	-4.22198e-165	-1.69131e-163	-5.67363e-164	2.70456e-163	-4.94947e-163	2.33591e-164	-1.53103e-164	4.0393e-163	1.378e-163	8.36848e-163	-1.07711e-164	6.57044e-164	-1.10564e-163	-3.54264e-163	8.53842e-164	1.63287e-163	-2.05728e-163	5.41799e-165	9.99338e-163	-8.1375e-163	-1.12143e-164	0
-5.86816e-164	1.7975e-164	1.02376e-163	4.38084e-163	-1.47122e-163	7.88527e-163	4.02015e-163	1.13401e-163	1.66404e-163	-4.22198e-165	-1.69131e-163	-5.67363e-164	2.70456e-163	-4.94947e-163	2.33591e-164	-1.53103e-164	4.0393e-163	1.378e-163	8.36848e-163	-1.07711e-164	6.57044e-164	-1.10564e-163	-3.54264e-163	8.53842e-164	1.63287e-163	-2.05728e-163	5.41799e-165	9.99338e-163	-8.1375e-163	-1.12143e-164	0
-5.86816e-164	1.7975e-164	1.02376e-163	4.38084e-163	-1.47122e-163	7.88527e-163	4.02015e-163	1.13401e-163	1.66404e-163	-4.22198e-165	-1.69131e-163	-5.67363e-164	2.70456e-163	-4.94947e-163	2.33591e-164	-1.53103e-164	4.0393e-163	1.378e-163	8.36848e-163	-1.07711e-164	6.57044e-164	-1.10564e-163	-3.54264e-163	8.53842e-164	1.63287e-163	-2.05728e-163	5.41799e-165	9.99338e-163	-8.1375e-163	-1.12143e-164	0
-5.86816e-164	1.7975e-164	1.02376e-163	4.38084e-163	-1.47122e-163	7.88527e-163	4.02015e-163	1.13401e-163	1.66404e-163	-4.22198e-165	-1.69131e-163	-5.67363e-164	2.70456e-163	-4.94947e-163	2.33591e-164	-1.53103e-164	4.0393e-163	1.378e-163	8.36848e-163	-1.07711e-164	6.57044e-164	-1.10564e-163	-3.54264e-163	8.53842e-164	1.63287e-163	-2.05728e-163	5.41799e-165	9.99338e-163	-8.1375e-163	-1.12143e-164	0
-5.86816e-164	1.7975e-164	1.02376e-163	4.38084e-163	-1.47122e-163	7.88527e-163	4.02015e-163	1.13401e-163	1.66404e-163	-4.22198e-165	-1.69131e-163	-5.67363e-164	2.70456e-163	-4.94947e-163	2.33591e-164	-1.53103e-164	4.0393e-163	1.378e-163	8.36848e-163	-1.07711e-164	6.57044e-164	-1.10564e-163	-3.54264e-163	8.53842e-164	1.63287e-163	-2.05728e-163	5.41799e-165	9.99338e-163	-8.1375e-163	-1.12143e-164	0
-5.86816e-164	1.7975e-164	1.02376e-163	4.38084e-163	-1.47122e-163	7.88527e-163	4.02015e-163	1.13401e-163	1.66404e-163	-4.22198e-165	-1.69131e-163	-5.67363e-164	2.70456e-163	-4.94947e-163	2.33591e-164	-1.53103e-164	4.0393e-163	1.378e-163	8.36848e-163	-1.07711e-164	6.57044e-164	-1.10564e-163	-3.54264e-163	8.53842e-164	1.63287e-163	-2.05728e-163	5.41799e-165	9.99338e-163	-8.1375e-163	-1.12143e-164	0
-5.86816e-164	1.7975e-164	1.02376e-163	4.38084e-163	-1.47122e-163	7.88527e-163	4.02015e-163	1.13401e-163	1.66404e-163	-4.22198e-165	-1.69131e-163	-5.67363e-164	2.70456e-163	-4.94947e-163	2.33591e-164	-1.53103e-164	4.0393e-163	1.378e-163	8.36848e-163	-1.07711e-164	6.57044e-164	-1.10564e-163	-3.54264e-163	8.53842e-164	1.63287e-163	-2.05728e-163	5.41799e-165	9.99338e-163	-8.1375e-163	-1.12143e-164	0
-5.86816e-164	1.7975e-164	1.02376e-163	4.38084e-163	-1.47122e-163	7.88527e-163	4.02015e-163	1.13401e-163	1.66404e-163	-4.22198e-165	-1.69131e-163	-5.67363e-164	2.70456e-163	-4.94947e-163	2.33591e-164	-1.53103e-164	4.0393e-163	1.378e-163	8.36848e-163	-1.07711e-164	6.57044e-164	-1.10564e-163	-3.54264e-163	8.53842e-164	1.63287e-163	-2.05728e-163	5.41799e-165	9.99338e-163	-8.1375e-163	-1.12143e-164	0
-5.86816e-164	1.7975e-164	1.02376e-163	4.38084e-163	-1.47122e-163	7.88527e-163	4.02015e-163	1.13401e-163	1.66404e-163	-4.22198e-165	-1.69131e-163	-5.67363e-164	2.70456e-163	-4.94947e-163	2.33591e-164	-1.53103e-164	4.0393e-163	1.378e-163	8.36848e-163	-1.07711e-164	6.57044e-164	-1.10564e-163	-3.54264e-163	8.53842e-164	1.63287e-163	-2.05728e-163	5.41799e-165	9.99338e-163	-8.1375e-163	-1.12143e-164	0
-5.86816e-164	1.7975e-164	1.02376e-163	4.38084e-163	-1.47122e-163	7.88527e-163	4.02015e-163	1.13401e-163	1.66404e-163	-4.22198e-165	-1.69131e-163	-5.67363e-164	2.70456e-163	-4.94947e-163	2.33591e-164	-1.53103e-164	4.0393e-163	1.378e-163	8.36848e-163	-1.07711e-164	6.57044e-164	-1.10564e-163	-3.54264e-163	8.53842e-164	1.63287e-163	-2.05728e-163	5.41799e-165	9.99338e-163	-8.1375e-163	-1.12143e-164	0
-5.86816e-164	1.7975e-164	1.02376e-163	4.38084e-163	-1.47122e-163	7.88527e-163	4.02015e-163	1.13401e-163	1.66404e-163	-4.22198e-165	-1.69131e-163	-5.67363e-164	2.70456e-163	-4.94947e-163	2.33591e-164	-1.53103e-164	4.0393e-163	1.378e-163	8.36848e-163	-1.07711e-164	6.57044e-164	-1.10564e-163	-3.54264e-163	8.53842e-164	1.63287e-163	-2.05728e-163	5.41799e-165	9.99338e-163	-8.1375e-163	-1.12143e-164	0
-5.86816e-164	1.7975e-164	1.02376e-163	4.38084e-163	-1.47122e-163	7.88527e-163	4.02015e-163	1.13401e-163	1.66404e-163	-4.22198e-165	-1.69131e-163	-5.67363e-164	2.70456e-163	-4.94947e-163	2.33591e-164	-1.53103e-164	4.0393e-163	1.378e-163	8.36848e-163	-1.07711e-164	6.57044e-164	-1.10564e-163	-3.54264e-163	8.53842e-164	1.63287e-163	-2.05728e-163	5.41799e-165	9.99338e-163	-8.1375e-163	-1.12143e-164	0
-5.86816e-164	1.7975e-164	1.02376e-163	4.38084e-163	-1.47122e-163	7.88527e-163	4.02015e-163	1.13401e-163	1.66404e-163	-4.22198e-165	-1.69131e-163	-5.67363e-164	2.70456e-163	-4.94947e-163	2.33591e-164	-1.53103e-164	4.0393e-163	1.378e-163	8.36848e-163	-1.07711e-164	6.57044e-164	-1.10564e-163	-3.54264e-163	8.53842e-164	1.63287e-163	-2.05728e-163	5.41799e-165	9.99338e-163	-8.1375e-163	-1.12143e-164	0
-5.86816e-164	1.7975e-164	1.02376e-163	4.38084e-163	-1.47122e-163	7.88527e-163	4.02015e-163	1.13401e-163	1.66404e-163	-4.22198e-165	-1.69131e-163	-5.67363e-164	2.70456e-163	-4.94947e-163	2.33591e-164	-1.53103e-164	4.0393e-163	1.378e-163	8.36848e-163	-1.07711e-164	6.57044e-164	-1.10564e-163	-3.54264e-163	8.53842e-164	1.63287e-163	-2.05728e-163	5.41799e-165	9.99338e-163	-8.1375e-163	-1.12143e-164	0
-5.86816e-164	1.7975e-164	1.02376e-163	4.38084e-163	-1.47122e-163	7.88527e-163	4.02015e-163	1.13401e-163	1.66404e-163	-4.22198e-165	-1.69131e-163	-5.67363e-164	2.70456e-163	-4.94947e-163	2.33591e-164	-1.53103e-164	4.0393e-163	1.378e-163	8.36848e-163	-1.07711e-164	6.57044e-164	-1.10564e-163	-3.54264e-163	8.53842e-164	1.63287e-163	-2.05728e-163	5.41799e-165	9.99338e-163	-8.1375e-163	-1.12143e-164	0
-5.86816e-164	1.7975e-164	1.02376e-163	4.38084e-163	-1.47122e-163	7.88527e-163	4.02015e-163	1.13401e-163	1.66404e-163	-4.22198e-165	-1.69131e-163	-5.67363e-164	2.70456e-163	-4.94947e-163	2.33591e-164	-1.53103e-164	4.0393e-163	1.378e-163	8.36848e-163	-1.07711e-164	6.57044e-164	-1.10564e-163	-3.54264e-163	8.53842e-164	1.63287e-163	-2.05728e-163	5.41799e-165	9.99338e-163	-8.1375e-163	-1.12143e-164	0
-5.86816e-164	1.7975e-164	1.02376e-163	4.38084e-163	-1.47122e-163	7.88527e-163	4.02015e-163	1.13401e-163	1.66404e-163	-4.22198e-165	-1.69131e-163	-5.67363e-164	2.70456e-163	-4.94947e-163	2.33591e-164	-1.53103e-164	4.0393e-163	1.378e-163	8.36848e-163	-1.07711e-164	6.57044e-164	-1.10564e-163	-3.54264e-163	8.53842e-164	1.63287e-163	-2.05728e-163	5.41799e-165	9.99338e-163	-8.1375e-163	-1.12143e-164	0
-5.86816e-164	1.7975e-164	1.02376e-163	4.38084e-163	-1.47122e-163	7.88527e-163	4.02015e-163	1.13401e-163	1.66404e-163	-4.22198e-165	-1.69131e-163	-5.67363e-164	2.70456e-163	-4.94947e-163	2.33591e-164	-1.53103e-164	4.0393e-163	1.378e-163	8.36848e-163	-1.07711e-164	6.57044e-164	-1.10564e-163	-3.54264e-163	8.53842e-164	1.63287e-163	-2.05728e-163	5.41799e-165	9.99338e-163	-8.1375e-163	-1.12143e-164	0
-5.86816e-164	1.7975e-164	1.02376e-163	4.38084e-163	-1.47122e-163	7.88527e-163	4.02015e-163	1.13401e-163	1.66404e-163	-4.22198e-165	-1.69131e-163	-5.67363e-164	2.70456e-163	-4.94947e-163	2.33591e-164	-1.53103e-164	4.0393e-163	1.378e-163	8.36848e-163	-1.07711e-164	6.57044e-164	-1.10564e-163	-3.54264e-163	8.53842e-164	1.63287e-163	-2.05728e-163	5.41799e-165	9.99338e-163	-8.1375e-163	-1.12143e-164	0
-5.86816e-164	1.7975e-164	1.02376e-163	4.38084e-163	-1.47122e-163	7.88527e-163	4.02015e-163	1.13401e-163	1.66404e-163	-4.22198e-165	-1.69131e-163	-5.67363e-164	2.70456e-163	-4.94947e-163	2.33591e-164	-1.53103e-164	4.0393e-163	1.378e-163	8.36848e-163	-1.07711e-164	6.57044e-164	-1.10564e-163	-3.54264e-163	8.53842e-164	1.63287e-163	-2.05728e-163	5.41799e-165	9.99338e-163	-8.1375e-163	-1.12143e-164	0
-5.86816e-164	1.7975e-164	1.02376e-163	4.38084e-163	-1.47122e-163	7.88527e-163	4.02015e-163	1.13401e-163	1.66404e-163	-4.22198e-165	-1.69131e-163	-5.67363e-164	2.70456e-163	-4.94947e-163	2.33591e-164	-1.53103e-164	4.0393e-163	1.378e-163	8.36848e-163	-1.07711e-164	6.57044e-164	-1.10564e-163	-3.54264e-163	8.53842e-164	1.63287e-163	-2.05728e-163	5.41799e-165	9.99338e-163	-8.1375e-163	-1.12143e-164	0
-5.86816e-164	1.7975e-164	1.02376e-163	4.38084e-163	-1.47122e-163	7.88527e-163	4.02015e-163	1.13401e-163	1.66404e-163	-4.22198e-165	-1.69131e-163	-5.67363e-164	2.70456e-163	-4.94947e-163	2.33591e-164	-1.53103e-164	4.0393e-163	1.378e-163	8.36848e-163	-1.07711e-164	6.57044e-164	-1.10564e-163	-3.54264e-163	8.53842e-164	1.63287e-163	-2.05728e-163	5.41799e-165	9.99338e-163	-8.1375e-163	-1.12143e-164	0
-5.86816e-164	1.7975e-164	1.02376e-163	4.38084e-163	-1.47122e-163	7.88527e-163	4.02015e-163	1.13401e-163	1.66404e-163	-4.22198e-165	-1.69131e-163	-5.67363e-164	2.70456e-163	-4.94947e-163	2.33591e-164	-1.53103e-164	4.0393e-163	1.378e-163	8.36848e-163	-1.07711e-164	6.57044e-164	-1.10564e-163	-3.54264e-163	8.53842e-164	1.63287e-163	-2.05728e-163	5.41799e-165	9.99338e-163	-8.1375e-163	-1.12143e-164	0
-5.86816e-164	1.7975e-164	1.02376e-163	4.38084e-163	-1.47122e-163	7.88527e-163	4.02015e-163	1.13401e-163	1.66404e-163	-4.22198e-165	-1.69131e-163	-5.67363e-164	2.70456e-163	-4.94947e-163	2.33591e-164	-1.53103e-164	4.0393e-163	1.378e-163	8.36848e-163	-1.07711e-164	6.57044e-164	-1.10564e-163	-3.54264e-163	8.53842e-164	1.63287e-163	-2.05728e-163	5.41799e-165	9.99338e-163	-8.1375e-163	-1.12143e-164	0
-5.86816e-164	1.7975e-164	1.02376e-163	4.38084e-163	-1.47122e-163	7.88527e-163	4.02015e-163	1.13401e-163	1.66404e-163	-4.22198e-165	-1.69131e-163	-5.67363e-164	2.70456e-163	-4.94947e-163	2.33591e-164	-1.53103e-164	4.0393e-163	1.378e-163	8.36848e-163	-1.07711e-164	6.57044e-164	-1.10564e-163	-3.54264e-163	8.53842e-164	1.63287e-163	-2.05728e-163	5.41799e-165	9.99338e-163	-8.1375e-163	-1.12143e-164	0
-5.86816e-164	1.7975e-164	1.02376e-163	4.38084e-163	-1.47122e-163	7.88527e-163	4.02015e-163	1.13401e-163	1.66404e-163	-4.22198e-165	-1.69131e-163	-5.67363e-164	2.70456e-163	-4.94947e-163	2.33591e-164	-1.53103e-164	4.0393e-163	1.378e-163	8.36848e-163	-1.07711e-164	6.57044e-164	-1.10564e-163	-3.54264e-163	8.53842e-164	1.63287e-163	-2.05728e-163	5.41799e-165	9.99338e-163	-8.1375e-163	-1.12143e-164	0
-5.86816e-164	1.7975e-164	1.02376e-163	4.38084e-163	-1.47122e-163	7.88527e-163	4.02015e-163	1.13401e-163	1.66404e-163	-4.22198e-165	-1.69131e-163	-5.67363e-164	2.70456e-163	-4.94947e-163	2.33591e-164	-1.53103e-164	4.0393e-163	1.378e-163	8.36848e-163	-1.07711e-164	6.57044e-164	-1.10564e-163	-3.54264e-163	8.53842e-164	1.63287e-163	-2.05728e-163	5.41799e-165	9.99338e-163	-8.1375e-163	-1.12143e-164	0
-5.86816e-164	1.7975e-164	1.02376e-163	4.38084e-163	-1.47122e-163	7.88527e-163	4.02015e-163	1.13401e-163	1.66404e-163	-4.22198e-165	-1.69131e-163	-5.67363e-164	2.70456e-163	-4.94947e-163	2.33591e-164	-1.53103e-164	4.0393e-163	1.378e-163	8.36848e-163	-1.07711e-164	6.57044e-164	-1.10564e-163	-3.54264e-163	8.53842e-164	1.63287e-163	-2.05728e-163	5.41799e-165	9.99338e-163	-8.1375e-163	-1.12143e-164	0
-5.86816e-164	1.7975e-164	1.02376e-163	4.38084e-163	-1.47122e-163	7.88527e-163	4.02015e-163	1.13401e-163	1.66404e-163	-4.22198e-165	-1.69131e-163	-5.67363e-164	2.70456e-163	-4.94947e-163	2.33591e-164	-1.53103e-164	4.0393e-163	1.378e-163	8.36848e-163	-1.07711e-164	6.57044e-164	-1.10564e-163	-3.54264e-163	8.53842e-164	1.63287e-163	-2.05728e-163	5.41799e-165	9.99338e-163	-8.1375e-163	-1.12143e-164	0
-5.86816e-164	1.7975e-164	1.02376e-163	4.38084e-163	-1.47122e-163	7.88527e-163	4.02015e-163	1.13401e-163	1.66404e-163	-4.22198e-165	-1.69131e-163	-5.67363e-164	2.70456e-163	-4.94947e-163	2.33591e-164	-1.53103e-164	4.0393e-163	1.378e-163	8.36848e-163	-1.07711e-164	6.57044e-164	-1.10564e-163	-3.54264e-163	8.53842e-164	1.63287e-163	-2.05728e-163	5.41799e-165	9.99338e-163	-8.1375e-163	-1.12143e-164	0
-5.86816e-164	1.7975e-164	1.02376e-163	4.38084e-163	-1.47122e-163	7.88527e-163	4.02015e-163	1.13401e-163	1.66404e-163	-4.22198e-165	-1.69131e-163	-5.67363e-164	2.70456e-163	-4.94947e-163	2.33591e-164	-1.53103e-164	4.0393e-163	1.378e-163	8.36848e-163	-1.07711e-164	6.57044e-164	-1.10564e-163	-3.54264e-163	8.53842e-164	1.63287e-163	-2.05728e-163	5.41799e-165	9.99338e-163	-8.1375e-163	-1.12143e-164	0
-5.86816e-164	1.7975e-164	1.02376e-163	4.38084e-163	-1.47122e-163	7.88527e-163	4.02015e-163	1.13401e-163	1.66404e-163	-4.22198e-165	-1.69131e-163	-5.67363e-164	2.70456e-163	-4.94947e-163	2.33591e-164	-1.53103e-164	4.0393e-163	1.378e-163	8.36848e-163	-1.07711e-164	6.57044e-164	-1.10564e-163	-3.54264e-163	8.53842e-164	1.63287e-163	-2.05728e-163	5.41799e-165	9.99338e-163	-8.1375e-163	-1.12143e-164	0
-5.86816e-164	1.7975e-164	1.02376e-163	4.38084e-163	-1.47122e-163	7.88527e-163	4.02015e-163	1.13401e-163	1.66404e-163	-4.22198e-165	-1.69131e-163	-5.67363e-164	2.70456e-163	-4.94947e-163	2.33591e-164	-1.53103e-164	4.0393e-163	1.378e-163	8.36848e-163	-1.07711e-164	6.57044e-164	-1.10564e-163	-3.54264e-163	8.53842e-164	1.63287e-163	-2.05728e-163	5.41799e-165	9.99338e-163	-8.1375e-163	-1.12143e-164	0
-5.86816e-164	1.7975e-164	1.02376e-163	4.38084e-163	-1.47122e-163	7.88527e-163	4.02015e-163	1.13401e-163	1.66404e-163	-4.22198e-165	-1.69131e-163	-5.67363e-164	2.70456e-163	-4.94947e-163	2.33591e-164	-1.53103e-164	4.0393e-163	1.378e-163	8.36848e-163	-1.07711e-164	6.57044e-164	-1.10564e-163	-3.54264e-163	8.53842e-164	1.63287e-163	-2.05728e-163	5.41799e-165	9.99338e-163	-8.1375e-163	-1.12143e-164	0
-5.86816e-164	1.7975e-164	1.02376e-163	4.38084e-163	-1.47122e-163	7.88527e-163	4.02015e-163	1.13401e-163	1.66404e-163	-4.22198e-165	-1.69131e-163	-5.67363e-164	2.70456e-163	-4.94947e-163	2.33591e-164	-1.53103e-164	4.0393e-163	1.378e-163	8.36848e-163	-1.07711e-164	6.57044e-164	-1.10564e-163	-3.54264e-163	8.53842e-164	1.63287e-163	-2.05728e-163	5.41799e-165	9.99338e-163	-8.1375e-163	-1.12143e-164	0
-5.86816e-164	1.7975e-164	1.02376e-163	4.38084e-163	-1.47122e-163	7.88527e-163	4.02015e-163	1.13401e-163	1.66404e-163	-4.22198e-165	-1.69131e-163	-5.67363e-164	2.70456e-163	-4.94947e-163	2.33591e-164	-1.53103e-164	4.0393e-163	1.378e-163	8.36848e-163	-1.07711e-164	6.57044e-164	-1.10564e-163	-3.54264e-163	8.53842e-164	1.63287e-163	-2.05728e-163	5.41799e-165	9.99338e-163	-8.1375e-163	-1.12143e-164	0
-5.86816e-164	1.7975e-164	1.02376e-163	4.38084e-163	-1.47122e-163	7.88527e-163	4.02015e-163	1.13401e-163	1.66404e-163	-4.22198e-165	-1.69131e-163	-5.67363e-164	2.70456e-163	-4.94947e-163	2.33591e-164	-1.53103e-164	4.0393e-163	1.378e-163	8.36848e-163	-1.07711e-164	6.57044e-164	-1.10564e-163	-3.54264e-163	8.53842e-164	1.63287e-163	-2.05728e-163	5.41799e-165	9.99338e-163	-8.1375e-163	-1.12143e-164	0
-5.86816e-164	1.7975e-164	1.02376e-163	4.38084e-163	-1.47122e-163	7.88527e-163	4.02015e-163	1.13401e-163	1.66404e-163	-4.22198e-165	-1.69131e-163	-5.67363e-164	2.70456e-163	-4.94947e-163	2.33591e-164	-1.53103e-164	4.0393e-163	1.378e-163	8.36848e-163	-1.07711e-164	6.57044e-164	-1.10564e-163	-3.54264e-163	8.53842e-164	1.63287e-163	-2.05728e-163	5.41799e-165	9.99338e-163	-8.1375e-163	-1.12143e-164	0
-5.86816e-164	1.7975e-164	1.02376e-163	4.38084e-163	-1.47122e-163	7.88527e-163	4.02015e-163	1.13401e-163	1.66404e-163	-4.22198e-165	-1.69131e-163	-5.67363e-164	2.70456e-163	-4.94947e-163	2.33591e-164	-1.53103e-164	4.0393e-163	1.378e-163	8.36848e-163	-1.07711e-164	6.57044e-164	-1.10564e-163	-3.54264e-163	8.53842e-164	1.63287e-163	-2.05728e-163	5.41799e-165	9.99338e-163	-8.1375e-163	-1.12143e-164	0
-5.86816e-164	1.7975e-164	1.02376e-163	4.38084e-163	-1.47122e-163	7.88527e-163	4.02015e-163	1.13401e-163	1.66404e-163	-4.22198e-165	-1.69131e-163	-5.67363e-164	2.70456e-163	-4.94947e-163	2.33591e-164	-1.53103e-164	4.0393e-163	1.378e-163	8.36848e-163	-1.07711e-164	6.57044e-164	-1.10564e-163	-3.54264e-163	8.53842e-164	1.63287e-163	-2.05728e-163	5.41799e-165	9.99338e-163	-8.1375e-163	-1.12143e-164	0
-5.86816e-164	1.7975e-164	1.02376e-163	4.38084e-163	-1.47122e-163	7.88527e-163	4.02015e-163	1.13401e-163	1.66404e-163	-4.22198e-165	-1.69131e-163	-5.67363e-164	2.70456e-163	-4.94947e-163	2.33591e-164	-1.53103e-164	4.0393e-163	1.378e-163	8.36848e-163	-1.07711e-164	6.57044e-164	-1.10564e-163	-3.54264e-163	8.53842e-164	1.63287e-163	-2.05728e-163	5.41799e-165	9.99338e-163	-8.1375e-163	-1.12143e-164	0
-5.86816e-164	1.7975e-164	1.02376e-163	4.38084e-163	-1.47122e-163	7.88527e-163	4.02015e-163	1.13401e-163	1.66404e-163	-4.22198e-165	-1.69131e-163	-5.67363e-164	2.70456e-163	-4.94947e-163	2.33591e-164	-1.53103e-164	4.0393e-163	1.378e-163	8.36848e-163	-1.07711e-164	6.57044e-164	-1.10564e-163	-3.54264e-163	8.53842e-164	1.63287e-163	-2.05728e-163	5.41799e-165	9.99338e-163	-8.1375e-163	-1.12143e-164	0
-5.86816e-164	1.7975e-164	1.02376e-163	4.38084e-163	-1.47122e-163	7.88527e-163	4.02015e-163	1.13401e-163	1.66404e-163	-4.22198e-165	-1.69131e-163	-5.67363e-164	2.70456e-163	-4.94947e-163	2.33591e-164	-1.53103e-164	4.0393e-163	1.378e-163	8.36848e-163	-1.07711e-164	6.57044e-164	-1.10564e-163	-3.54264e-163	8.53842e-164	1.63287e-163	-2.05728e-163	5.41799e-165	9.99338e-163	-8.1375e-163	-1.12143e-164	0
-5.86816e-164	1.7975e-164	1.02376e-163	4.38084e-163	-1.47122e-163	7.88527e-163	4.02015e-163	1.13401e-163	1.66404e-163	-4.22198e-165	-1.69131e-163	-5.67363e-164	2.70456e-163	-4.94947e-163	2.33591e-164	-1.53103e-164	4.0393e-163	1.378e-163	8.36848e-163	-1.07711e-164	6.57044e-164	-1.10564e-163	-3.54264e-163	8.53842e-164	1.63287e-163	-2.05728e-163	5.41799e-165	9.99338e-163	-8.1375e-163	-1.12143e-164	0
-5.86816e-164	1.7975e-164	1.02376e-163	4.38084e-163	-1.47122e-163	7.88527e-163	4.02015e-163	1.13401e-163	1.66404e-163	-4.22198e-165	-1.69131e-163	-5.67363e-164	2.70456e-163	-4.94947e-163	2.33591e-164	-1.53103e-164	4.0393e-163	1.378e-163	8.36848e-163	-1.07711e-164	6.57044e-164	-1.10564e-163	-3.54264e-163	8.53842e-164	1.63287e-163	-2.05728e-163	5.41799e-165	9.99338e-163	-8.1375e-163	-1.12143e-164	0
-5.86816e-164	1.7975e-164	1.02376e-163	4.38084e-163	-1.47122e-163	7.88527e-163	4.02015e-163	1.13401e-163	1.66404e-163	-4.22198e-165	-1.69131e-163	-5.67363e-164	2.70456e-163	-4.94947e-163	2.33591e-164	-1.53103e-164	4.0393e-163	1.378e-163	8.36848e-163	-1.07711e-164	6.57044e-164	-1.10564e-163	-3.54264e-163	8.53842e-164	1.63287e-163	-2.05728e-163	5.41799e-165	9.99338e-163	-8.1375e-163	-1.12143e-164	0
-5.86816e-164	1.7975e-164	1.02376e-163	4.38084e-163	-1.47122e-163	7.88527e-163	4.02015e-163	1.13401e-163	1.66404e-163	-4.22198e-165	-1.69131e-163	-5.67363e-164	2.70456e-163	-4.94947e-163	2.33591e-164	-1.53103e-164	4.0393e-163	1.378e-163	8.36848e-163	-1.07711e-164	6.57044e-164	-1.10564e-163	-3.54264e-163	8.53842e-164	1.63287e-163	-2.05728e-163	5.41799e-165	9.99338e-163	-8.1375e-163	-1.12143e-164	0
-5.86816e-164	1.7975e-164	1.02376e-163	4.38084e-163	-1.47122e-163	7.88527e-163	4.02015e-163	1.13401e-163	1.66404e-163	-4.22198e-165	-1.69131e-163	-5.67363e-164	2.70456e-163	-4.94947e-163	2.33591e-164	-1.53103e-164	4.0393e-163	1.378e-163	8.36848e-163	-1.07711e-164	6.57044e-164	-1.10564e-163	-3.54264e-163	8.53842e-164	1.63287e-163	-2.05728e-163	5.41799e-165	9.99338e-163	-8.1375e-163	-1.12143e-164	0
-5.86816e-164	1.7975e-164	1.02376e-163	4.38084e-163	-1.47122e-163	7.88527e-163	4.02015e-163	1.13401e-163	1.66404e-163	-4.22198e-165	-1.69131e-163	-5.67363e-164	2.70456e-163	-4.94947e-163	2.33591e-164	-1.53103e-164	4.0393e-163	1.378e-163	8.36848e-163	-1.07711e-164	6.57044e-164	-1.10564e-163	-3.54264e-163	8.53842e-164	1.63287e-163	-2.05728e-163	5.41799e-165	9.99338e-163	-8.1375e-163	-1.12143e-164	0
-5.86816e-164	1.7975e-164	1.02376e-163	4.38084e-163	-1.47122e-163	7.88527e-163	4.02015e-163	1.13401e-163	1.66404e-163	-4.22198e-165	-1.69131e-163	-5.67363e-164	2.70456e-163	-4.94947e-163	2.33591e-164	-1.53103e-164	4.0393e-163	1.378e-163	8.36848e-163	-1.07711e-164	6.57044e-164	-1.10564e-163	-3.54264e-163	8.53842e-164	1.63287e-163	-2.05728e-163	5.41799e-165	9.99338e-163	-8.1375e-163	-1.12143e-164	0
-5.86816e-164	1.7975e-164	1.02376e-163	4.38084e-163	-1.47122e-163	7.88527e-163	4.02015e-163	1.13401e-163	1.66404e-163	-4.22198e-165	-1.69131e-163	-5.67363e-164	2.70456e-163	-4.94947e-163	2.33591e-164	-1.53103e-164	4.0393e-163	1.378e-163	8.36848e-163	-1.07711e-164	6.57044e-164	-1.10564e-163	-3.54264e-163	8.53842e-164	1.63287e-163	-2.05728e-163	5.41799e-165	9.99338e-163	-8.1375e-163	-1.12143e-164	0
-5.86816e-164	1.7975e-164	1.02376e-163	4.38084e-163	-1.47122e-163	7.88527e-163	4.02015e-163	1.13401e-163	1.66404e-163	-4.22198e-165	-1.69131e-163	-5.67363e-164	2.70456e-163	-4.94947e-163	2.33591e-164	-1.53103e-164	4.0393e-163	1.378e-163	8.36848e-163	-1.07711e-164	6.57044e-164	-1.10564e-163	-3.54264e-163	8.53842e-164	1.63287e-163	-2.05728e-163	5.41799e-165	9.99338e-163	-8.1375e-163	-1.12143e-164	0
-5.86816e-164	1.7975e-164	1.02376e-163	4.38084e-163	-1.47122e-163	7.88527e-163	4.02015e-163	1.13401e-163	1.66404e-163	-4.22198e-165	-1.69131e-163	-5.67363e-164	2.70456e-163	-4.94947e-163	2.33591e-164	-1.53103e-164	4.0393e-163	1.378e-163	8.36848e-163	-1.07711e-164	6.57044e-164	-1.10564e-163	-3.54264e-163	8.53842e-164	1.63287e-163	-2.05728e-163	5.41799e-165	9.99338e-163	-8.1375e-163	-1.12143e-164	0
-5.86816e-164	1.7975e-164	1.02376e-163	4.38084e-163	-1.47122e-163	7.88527e-163	4.02015e-163	1.13401e-163	1.66404e-163	-4.22198e-165	-1.69131e-163	-5.67363e-164	2.70456e-163	-4.94947e-163	2.33591e-164	-1.53103e-164	4.0393e-163	1.378e-163	8.36848e-163	-1.07711e-164	6.57044e-164	-1.10564e-163	-3.54264e-163	8.53842e-164	1.63287e-163	-2.05728e-163	5.41799e-165	9.99338e-163	-8.1375e-163	-1.12143e-164	0
-5.86816e-164	1.7975e-164	1.02376e-163	4.38084e-163	-1.47122e-163	7.88527e-163	4.02015e-163	1.13401e-163	1.66404e-163	-4.22198e-165	-1.69131e-163	-5.67363e-164	2.70456e-163	-4.94947e-163	2.33591e-164	-1.53103e-164	4.0393e-163	1.378e-163	8.36848e-163	-1.07711e-164	6.57044e-164	-1.10564e-163	-3.54264e-163	8.53842e-164	1.63287e-163	-2.05728e-163	5.41799e-165	9.99338e-163	-8.1375e-163	-1.12143e-164	0
-5.86816e-164	1.7975e-164	1.02376e-163	4.38084e-163	-1.47122e-163	7.88527e-163	4.02015e-163	1.13401e-163	1.66404e-163	-4.22198e-165	-1.69131e-163	-5.67363e-164	2.70456e-163	-4.94947e-163	2.33591e-164	-1.53103e-164	4.0393e-163	1.378e-163	8.36848e-163	-1.07711e-164	6.57044e-164	-1.10564e-163	-3.54264e-163	8.53842e-164	1.63287e-163	-2.05728e-163	5.41799e-165	9.99338e-163	-8.1375e-163	-1.12143e-164	0
-5.86816e-164	1.7975e-164	1.02376e-163	4.38084e-163	-1.47122e-163	7.88527e-163	4.02015e-163	1.13401e-163	1.66404e-163	-4.22198e-165	-1.69131e-163	-5.67363e-164	2.70456e-163	-4.94947e-163	2.33591e-164	-1.53103e-164	4.0393e-163	1.378e-163	8.36848e-163	-1.07711e-164	6.57044e-164	-1.10564e-163	-3.54264e-163	8.53842e-164	1.63287e-163	-2.05728e-163	5.41799e-165	9.99338e-163	-8.1375e-163	-1.12143e-164	0
-5.86816e-164	1.7975e-164	1.02376e-163	4.38084e-163	-1.47122e-163	7.88527e-163	4.02015e-163	1.13401e-163	1.66404e-163	-4.22198e-165	-1.69131e-163	-5.67363e-164	2.70456e-163	-4.94947e-163	2.33591e-164	-1.53103e-164	4.0393e-163	1.378e-163	8.36848e-163	-1.07711e-164	6.57044e-164	-1.10564e-163	-3.54264e-163	8.53842e-164	1.63287e-163	-2.05728e-163	5.41799e-165	9.99338e-163	-8.1375e-163	-1.12143e-164	0
-5.86816e-164	1.7975e-164	1.02376e-163	4.38084e-163	-1.47122e-163	7.88527e-163	4.02015e-163	1.13401e-163	1.66404e-163	-4.22198e-165	-1.69131e-163	-5.67363e-164	2.70456e-163	-4.94947e-163	2.33591e-164	-1.53103e-164	4.0393e-163	1.378e-163	8.36848e-163	-1.07711e-164	6.57044e-164	-1.10564e-163	-3.54264e-163	8.53842e-164	1.63287e-163	-2.05728e-163	5.41799e-165	9.99338e-163	-8.1375e-163	-1.12143e-164	0
-5.86816e-164	1.7975e-164	1.02376e-163	4.38084e-163	-1.47122e-163	7.88527e-163	4.02015e-163	1.13401e-163	1.66404e-163	-4.22198e-165	-1.69131e-163	-5.67363e-164	2.70456e-163	-4.94947e-163	2.33591e-164	-1.53103e-164	4.0393e-163	1.378e-163	8.36848e-163	-1.07711e-164	6.57044e-164	-1.10564e-163	-3.54264e-163	8.53842e-164	1.63287e-163	-2.05728e-163	5.41799e-165	9.99338e-163	-8.1375e-163	-1.12143e-164	0
-5.86816e-164	1.7975e-164	1.02376e-163	4.38084e-163	-1.47122e-163	7.88527e-163	4.02015e-163	1.13401e-163	1.66404e-163	-4.22198e-165	-1.69131e-163	-5.67363e-164	2.70456e-163	-4.94947e-163	2.33591e-164	-1.53103e-164	4.0393e-163	1.378e-163	8.36848e-163	-1.07711e-164	6.57044e-164	-1.10564e-163	-3.54264e-163	8.53842e-164	1.63287e-163	-2.05728e-163	5.41799e-165	9.99338e-163	-8.1375e-163	-1.12143e-164	0
-5.86816e-164	1.7975e-164	1.02376e-163	4.38084e-163	-1.47122e-163	7.88527e-163	4.02015e-163	1.13401e-163	1.66404e-163	-4.22198e-165	-1.69131e-163	-5.67363e-164	2.70456e-163	-4.94947e-163	2.33591e-164	-1.53103e-164	4.0393e-163	1.378e-163	8.36848e-163	-1.07711e-164	6.57044e-164	-1.10564e-163	-3.54264e-163	8.53842e-164	1.63287e-163	-2.05728e-163	5.41799e-165	9.99338e-163	-8.1375e-163	-1.12143e-164	0
-5.86816e-164	1.7975e-164	1.02376e-163	4.38084e-163	-1.47122e-163	7.88527e-163	4.02015e-163	1.13401e-163	1.66404e-163	-4.22198e-165	-1.69131e-163	-5.67363e-164	2.70456e-163	-4.94947e-163	2.33591e-164	-1.53103e-164	4.0393e-163	1.378e-163	8.36848e-163	-1.07711e-164	6.57044e-164	-1.10564e-163	-3.54264e-163	8.53842e-164	1.63287e-163	-2.05728e-163	5.41799e-165	9.99338e-163	-8.1375e-163	-1.12143e-164	0
-5.86816e-164	1.7975e-164	1.02376e-163	4.38084e-163	-1.47122e-163	7.88527e-163	4.02015e-163	1.13401e-163	1.66404e-163	-4.22198e-165	-1.69131e-163	-5.67363e-164	2.70456e-163	-4.94947e-163	2.33591e-164	-1.53103e-164	4.0393e-163	1.378e-163	8.36848e-163	-1.07711e-164	6.57044e-164	-1.10564e-163	-3.54264e-163	8.53842e-164	1.63287e-163	-2.05728e-163	5.41799e-165	9.99338e-163	-8.1375e-163	-1.12143e-164	0
-5.86816e-164	1.7975e-164	1.02376e-163	4.38084e-163	-1.47122e-163	7.88527e-163	4.02015e-163	1.13401e-163	1.66404e-163	-4.22198e-165	-1.69131e-163	-5.67363e-164	2.70456e-163	-4.94947e-163	2.33591e-164	-1.53103e-164	4.0393e-163	1.378e-163	8.36848e-163	-1.07711e-164	6.57044e-164	-1.10564e-163	-3.54264e-163	8.53842e-164	1.63287e-163	-2.05728e-163	5.41799e-165	9.99338e-163	-8.1375e-163	-1.12143e-164	0
-5.86816e-164	1.7975e-164	1.02376e-163	4.38084e-163	-1.47122e-163	7.88527e-163	4.02015e-163	1.13401e-163	1.66404e-163	-4.22198e-165	-1.69131e-163	-5.67363e-164	2.70456e-163	-4.94947e-163	2.33591e-164	-1.53103e-164	4.0393e-163	1.378e-163	8.36848e-163	-1.07711e-164	6.57044e-164	-1.10564e-163	-3.54264e-163	8.53842e-164	1.63287e-163	-2.05728e-163	5.41799e-165	9.99338e-163	-8.1375e-163	-1.12143e-164	0
-5.86816e-164	1.7975e-164	1.02376e-163	4.38084e-163	-1.47122e-163	7.88527e-163	4.02015e-163	1.13401e-163	1.66404e-163	-4.22198e-165	-1.69131e-163	-5.67363e-164	2.70456e-163	-4.94947e-163	2.33591e-164	-1.53103e-164	4.0393e-163	1.378e-163	8.36848e-163	-1.07711e-164	6.57044e-164	-1.10564e-163	-3.54264e-163	8.53842e-164	1.63287e-163	-2.05728e-163	5.41799e-165	9.99338e-163	-8.1375e-163	-1.12143e-164	0
-5.86816e-164	1.7975e-164	1.02376e-163	4.38084e-163	-1.47122e-163	7.88527e-163	4.02015e-163	1.13401e-163	1.66404e-163	-4.22198e-165	-1.69131e-163	-5.67363e-164	2.70456e-163	-4.94947e-163	2.33591e-164	-1.53103e-164	4.0393e-163	1.378e-163	8.36848e-163	-1.07711e-164	6.57044e-164	-1.10564e-163	-3.54264e-163	8.53842e-164	1.63287e-163	-2.05728e-163	5.41799e-165	9.99338e-163	-8.1375e-163	-1.12143e-164	0
-5.86816e-164	1.7975e-164	1.02376e-163	4.38084e-163	-1.47122e-163	7.88527e-163	4.02015e-163	1.13401e-163	1.66404e-163	-4.22198e-165	-1.69131e-163	-5.67363e-164	2.70456e-163	-4.94947e-163	2.33591e-164	-1.53103e-164	4.0393e-163	1.378e-163	8.36848e-163	-1.07711e-164	6.57044e-164	-1.10564e-163	-3.54264e-163	8.53842e-164	1.63287e-163	-2.05728e-163	5.41799e-165	9.99338e-163	-8.1375e-163	-1.12143e-164	0
-5.86816e-164	1.7975e-164	1.02376e-163	4.38084e-163	-1.47122e-163	7.88527e-163	4.02015e-163	1.13401e-163	1.66404e-163	-4.22198e-165	-1.69131e-163	-5.67363e-164	2.70456e-163	-4.94947e-163	2.33591e-164	-1.53103e-164	4.0393e-163	1.378e-163	8.36848e-163	-1.07711e-164	6.57044e-164	-1.10564e-163	-3.54264e-163	8.53842e-164	1.63287e-163	-2.05728e-163	5.41799e-165	9.99338e-163	-8.1375e-163	-1.12143e-164	0
-5.86816e-164	1.7975e-164	1.02376e-163	4.38084e-163	-1.47122e-163	7.88527e-163	4.02015e-163	1.13401e-163	1.66404e-163	-4.22198e-165	-1.69131e-163	-5.67363e-164	2.70456e-163	-4.94947e-163	2.33591e-164	-1.53103e-164	4.0393e-163	1.378e-163	8.36848e-163	-1.07711e-164	6.57044e-164	-1.10564e-163	-3.54264e-163	8.53842e-164	1.63287e-163	-2.05728e-163	5.41799e-165	9.99338e-163	-8.1375e-163	-1.12143e-164	0
-5.86816e-164	1.7975e-164	1.02376e-163	4.38084e-163	-1.47122e-163	7.88527e-163	4.02015e-163	1.13401e-163	1.66404e-163	-4.22198e-165	-1.69131e-163	-5.67363e-164	2.70456e-163	-4.94947e-163	2.33591e-164	-1.53103e-164	4.0393e-163	1.378e-163	8.36848e-163	-1.07711e-164	6.57044e-164	-1.10564e-163	-3.54264e-163	8.53842e-164	1.63287e-163	-2.05728e-163	5.41799e-165	9.99338e-163	-8.1375e-163	-1.12143e-164	0
-5.86816e-164	1.7975e-164	1.02376e-163	4.38084e-163	-1.47122e-163	7.88527e-163	4.02015e-163	1.13401e-163	1.66404e-163	-4.22198e-165	-1.69131e-163	-5.67363e-164	2.70456e-163	-4.94947e-163	2.33591e-164	-1.53103e-164	4.0393e-163	1.378e-163	8.36848e-163	-1.07711e-164	6.57044e-164	-1.10564e-163	-3.54264e-163	8.53842e-164	1.63287e-163	-2.05728e-163	5.41799e-165	9.99338e-163	-8.1375e-163	-1.12143e-164	0
-5.86816e-164	1.7975e-164	1.02376e-163	4.38084e-163	-1.47122e-163	7.88527e-163	4.02015e-163	1.13401e-163	1.66404e-163	-4.22198e-165	-1.69131e-163	-5.67363e-164	2.70456e-163	-4.94947e-163	2.33591e-164	-1.53103e-164	4.0393e-163	1.378e-163	8.36848e-163	-1.07711e-164	6.57044e-164	-1.10564e-163	-3.54264e-163	8.53842e-164	1.63287e-163	-2.05728e-163	5.41799e-165	9.99338e-163	-8.1375e-163	-1.12143e-164	0
-5.86816e-164	1.7975e-164	1.02376e-163	4.38084e-163	-1.47122e-163	7.88527e-163	4.02015e-163	1.13401e-163	1.66404e-163	-4.22198e-165	-1.69131e-163	-5.67363e-164	2.70456e-163	-4.94947e-163	2.33591e-164	-1.53103e-164	4.0393e-163	1.378e-163	8.36848e-163	-1.07711e-164	6.57044e-164	-1.10564e-163	-3.54264e-163	8.53842e-164	1.63287e-163	-2.05728e-163	5.41799e-165	9.99338e-163	-8.1375e-163	-1.12143e-164	0
-5.86816e-164	1.7975e-164	1.02376e-163	4.38084e-163	-1.47122e-163	7.88527e-163	4.02015e-163	1.13401e-163	1.66404e-163	-4.22198e-165	-1.69131e-163	-5.67363e-164	2.70456e-163	-4.94947e-163	2.33591e-164	-1.53103e-164	4.0393e-163	1.378e-163	8.36848e-163	-1.07711e-164	6.57044e-164	-1.10564e-163	-3.54264e-163	8.53842e-164	1.63287e-163	-2.05728e-163	5.41799e-165	9.99338e-163	-8.1375e-163	-1.12143e-164	0
-5.86816e-164	1.7975e-164	1.02376e-163	4.38084e-163	-1.47122e-163	7.88527e-163	4.02015e-163	1.13401e-163	1.66404e-163	-4.22198e-165	-1.69131e-163	-5.67363e-164	2.70456e-163	-4.94947e-163	2.33591e-164	-1.53103e-164	4.0393e-163	1.378e-163	8.36848e-163	-1.07711e-164	6.57044e-164	-1.10564e-163	-3.54264e-163	8.53842e-164	1.63287e-163	-2.05728e-163	5.41799e-165	9.99338e-163	-8.1375e-163	-1.12143e-164	0
-5.86816e-164	1.7975e-164	1.02376e-163	4.38084e-163	-1.47122e-163	7.88527e-163	4.02015e-163	1.13401e-163	1.66404e-163	-4.22198e-165	-1.69131e-163	-5.67363e-164	2.70456e-163	-4.94947e-163	2.33591e-164	-1.53103e-164	4.0393e-163	1.378e-163	8.36848e-163	-1.07711e-164	6.57044e-164	-1.10564e-163	-3.54264e-163	8.53842e-164	1.63287e-163	-2.05728e-163	5.41799e-165	9.99338e-163	-8.1375e-163	-1.12143e-164	0
-5.86816e-164	1.7975e-164	1.02376e-163	4.38084e-163	-1.47122e-163	7.88527e-163	4.02015e-163	1.13401e-163	1.66404e-163	-4.22198e-165	-1.69131e-163	-5.67363e-164	2.70456e-163	-4.94947e-163	2.33591e-164	-1.53103e-164	4.0393e-163	1.378e-163	8.36848e-163	-1.07711e-164	6.57044e-164	-1.10564e-163	-3.54264e-163	8.53842e-164	1.63287e-163	-2.05728e-163	5.41799e-165	9.99338e-163	-8.1375e-163	-1.12143e-164	0
-5.86816e-164	1.7975e-164	1.02376e-163	4.38084e-163	-1.47122e-163	7.88527e-163	4.02015e-163	1.13401e-163	1.66404e-163	-4.22198e-165	-1.69131e-163	-5.67363e-164	2.70456e-163	-4.94947e-163	2.33591e-164	-1.53103e-164	4.0393e-163	1.378e-163	8.36848e-163	-1.07711e-164	6.57044e-164	-1.10564e-163	-3.54264e-163	8.53842e-164	1.63287e-163	-2.05728e-163	5.41799e-165	9.99338e-163	-8.1375e-163	-1.12143e-164	0
-5.86816e-164	1.7975e-164	1.02376e-163	4.38084e-163	-1.47122e-163	7.88527e-163	4.02015e-163	1.13401e-163	1.66404e-163	-4.22198e-165	-1.69131e-163	-5.67363e-164	2.70456e-163	-4.94947e-163	2.33591e-164	-1.53103e-164	4.0393e-163	1.378e-163	8.36848e-163	-1.07711e-164	6.57044e-164	-1.10564e-163	-3.54264e-163	8.53842e-164	1.63287e-163	-2.05728e-163	5.41799e-165	9.99338e-163	-8.1375e-163	-1.12143e-164	0
-5.86816e-164	1.7975e-164	1.02376e-163	4.38084e-163	-1.47122e-163	7.88527e-163	4.02015e-163	1.13401e-163	1.66404e-163	-4.22198e-165	-1.69131e-163	-5.67363e-164	2.70456e-163	-4.94947e-163	2.33591e-164	-1.53103e-164	4.0393e-163	1.378e-163	8.36848e-163	-1.07711e-164	6.57044e-164	-1.10564e-163	-3.54264e-163	8.53842e-164	1.63287e-163	-2.05728e-163	5.41799e-165	9.99338e-163	-8.1375e-163	-1.12143e-164	0
-5.86816e-164	1.7975e-164	1.02376e-163	4.38084e-163	-1.47122e-163	7.88527e-163	4.02015e-163	1.13401e-163	1.66404e-163	-4.22198e-165	-1.69131e-163	-5.67363e-164	2.70456e-163	-4.94947e-163	2.33591e-164	-1.53103e-164	4.0393e-163	1.378e-163	8.36848e-163	-1.07711e-164	6.57044e-164	-1.10564e-163	-3.54264e-163	8.53842e-164	1.63287e-163	-2.05728e-163	5.41799e-165	9.99338e-163	-8.1375e-163	-1.12143e-164	0
-5.86816e-164	1.7975e-164	1.02376e-163	4.38084e-163	-1.47122e-163	7.88527e-163	4.02015e-163	1.13401e-163	1.66404e-163	-4.22198e-165	-1.69131e-163	-5.67363e-164	2.70456e-163	-4.94947e-163	2.33591e-164	-1.53103e-164	4.0393e-163	1.378e-163	8.36848e-163	-1.07711e-164	6.57044e-164	-1.10564e-163	-3.54264e-163	8.53842e-164	1.63287e-163	-2.05728e-163	5.41799e-165	9.99338e-163	-8.1375e-163	-1.12143e-164	0
-5.86816e-164	1.7975e-164	1.02376e-163	4.38084e-163	-1.47122e-163	7.88527e-163	4.02015e-163	1.13401e-163	1.66404e-163	-4.22198e-165	-1.69131e-163	-5.67363e-164	2.70456e-163	-4.94947e-163	2.33591e-164	-1.53103e-164	4.0393e-163	1.378e-163	8.36848e-163	-1.07711e-164	6.57044e-164	-1.10564e-163	-3.54264e-163	8.53842e-164	1.63287e-163	-2.05728e-163	5.41799e-165	9.99338e-163	-8.1375e-163	-1.12143e-164	0
-5.86816e-164	1.7975e-164	1.02376e-163	4.38084e-163	-1.47122e-163	7.88527e-163	4.02015e-163	1.13401e-163	1.66404e-163	-4.22198e-165	-1.69131e-163	-5.67363e-164	2.70456e-163	-4.94947e-163	2.33591e-164	-1.53103e-164	4.0393e-163	1.378e-163	8.36848e-163	-1.07711e-164	6.57044e-164	-1.10564e-163	-3.54264e-163	8.53842e-164	1.63287e-163	-2.05728e-163	5.41799e-165	9.99338e-163	-8.1375e-163	-1.12143e-164	0
-5.86816e-164	1.7975e-164	1.02376e-163	4.38084e-163	-1.47122e-163	7.88527e-163	4.02015e-163	1.13401e-163	1.66404e-163	-4.22198e-165	-1.69131e-163	-5.67363e-164	2.70456e-163	-4.94947e-163	2.33591e-164	-1.53103e-164	4.0393e-163	1.378e-163	8.36848e-163	-1.07711e-164	6.57044e-164	-1.10564e-163	-3.54264e-163	8.53842e-164	1.63287e-163	-2.05728e-163	5.41799e-165	9.99338e-163	-8.1375e-163	-1.12143e-164	0
-5.86816e-164	1.7975e-164	1.02376e-163	4.38084e-163	-1.47122e-163	7.88527e-163	4.02015e-163	1.13401e-163	1.66404e-163	-4.22198e-165	-1.69131e-163	-5.67363e-164	2.70456e-163	-4.94947e-163	2.33591e-164	-1.53103e-164	4.0393e-163	1.378e-163	8.36848e-163	-1.07711e-164	6.57044e-164	-1.10564e-163	-3.54264e-163	8.53842e-164	1.63287e-163	-2.05728e-163	5.41799e-165	9.99338e-163	-8.1375e-163	-1.12143e-164	0
-5.86816e-164	1.7975e-164	1.02376e-163	4.38084e-163	-1.47122e-163	7.88527e-163	4.02015e-163	1.13401e-163	1.66404e-163	-4.22198e-165	-1.69131e-163	-5.67363e-164	2.70456e-163	-4.94947e-163	2.33591e-164	-1.53103e-164	4.0393e-163	1.378e-163	8.36848e-163	-1.07711e-164	6.57044e-164	-1.10564e-163	-3.54264e-163	8.53842e-164	1.63287e-163	-2.05728e-163	5.41799e-165	9.99338e-163	-8.1375e-163	-1.12143e-164	0
-5.86816e-164	1.7975e-164	1.02376e-163	4.38084e-163	-1.47122e-163	7.88527e-163	4.02015e-163	1.13401e-163	1.66404e-163	-4.22198e-165	-1.69131e-163	-5.67363e-164	2.70456e-163	-4.94947e-163	2.33591e-164	-1.53103e-164	4.0393e-163	1.378e-163	8.36848e-163	-1.07711e-164	6.57044e-164	-1.10564e-163	-3.54264e-163	8.53842e-164	1.63287e-163	-2.05728e-163	5.41799e-165	9.99338e-163	-8.1375e-163	-1.12143e-164	0
-5.86816e-164	1.7975e-164	1.02376e-163	4.38084e-163	-1.47122e-163	7.88527e-163	4.02015e-163	1.13401e-163	1.66404e-163	-4.22198e-165	-1.69131e-163	-5.67363e-164	2.70456e-163	-4.94947e-163	2.33591e-164	-1.53103e-164	4.0393e-163	1.378e-163	8.36848e-163	-1.07711e-164	6.57044e-164	-1.10564e-163	-3.54264e-163	8.53842e-164	1.63287e-163	-2.05728e-163	5.41799e-165	9.99338e-163	-8.1375e-163	-1.12143e-164	0
-5.86816e-164	1.7975e-164	1.02376e-163	4.38084e-163	-1.47122e-163	7.88527e-163	4.02015e-163	1.13401e-163	1.66404e-163	-4.22198e-165	-1.69131e-163	-5.67363e-164	2.70456e-163	-4.94947e-163	2.33591e-164	-1.53103e-164	4.0393e-163	1.378e-163	8.36848e-163	-1.07711e-164	6.57044e-164	-1.10564e-163	-3.54264e-163	8.53842e-164	1.63287e-163	-2.05728e-163	5.41799e-165	9.99338e-163	-8.1375e-163	-1.12143e-164	0
-5.86816e-164	1.7975e-164	1.02376e-163	4.38084e-163	-1.47122e-163	7.88527e-163	4.02015e-163	1.13401e-163	1.66404e-163	-4.22198e-165	-1.69131e-163	-5.67363e-164	2.70456e-163	-4.94947e-163	2.33591e-164	-1.53103e-164	4.0393e-163	1.378e-163	8.36848e-163	-1.07711e-164	6.57044e-164	-1.10564e-163	-3.54264e-163	8.53842e-164	1.63287e-163	-2.05728e-163	5.41799e-165	9.99338e-163	-8.1375e-163	-1.12143e-164	0
-5.86816e-164	1.7975e-164	1.02376e-163	4.38084e-163	-1.47122e-163	7.88527e-163	4.02015e-163	1.13401e-163	1.66404e-163	-4.22198e-165	-1.69131e-163	-5.67363e-164	2.70456e-163	-4.94947e-163	2.33591e-164	-1.53103e-164	4.0393e-163	1.378e-163	8.36848e-163	-1.07711e-164	6.57044e-164	-1.10564e-163	-3.54264e-163	8.53842e-164	1.63287e-163	-2.05728e-163	5.41799e-165	9.99338e-163	-8.1375e-163	-1.12143e-164	0
-5.86816e-164	1.7975e-164	1.02376e-163	4.38084e-163	-1.47122e-163	7.88527e-163	4.02015e-163	1.13401e-163	1.66404e-163	-4.22198e-165	-1.69131e-163	-5.67363e-164	2.70456e-163	-4.94947e-163	2.33591e-164	-1.53103e-164	4.0393e-163	1.378e-163	8.36848e-163	-1.07711e-164	6.57044e-164	-1.10564e-163	-3.54264e-163	8.53842e-164	1.63287e-163	-2.05728e-163	5.41799e-165	9.99338e-163	-8.1375e-163	-1.12143e-164	0
-5.86816e-164	1.7975e-164	1.02376e-163	4.38084e-163	-1.47122e-163	7.88527e-163	4.02015e-163	1.13401e-163	1.66404e-163	-4.22198e-165	-1.69131e-163	-5.67363e-164	2.70456e-163	-4.94947e-163	2.33591e-164	-1.53103e-164	4.0393e-163	1.378e-163	8.36848e-163	-1.07711e-164	6.57044e-164	-1.10564e-163	-3.54264e-163	8.53842e-164	1.63287e-163	-2.05728e-163	5.41799e-165	9.99338e-163	-8.1375e-163	-1.12143e-164	0
-5.86816e-164	1.7975e-164	1.02376e-163	4.38084e-163	-1.47122e-163	7.88527e-163	4.02015e-163	1.13401e-163	1.66404e-163	-4.22198e-165	-1.69131e-163	-5.67363e-164	2.70456e-163	-4.94947e-163	2.33591e-164	-1.53103e-164	4.0393e-163	1.378e-163	8.36848e-163	-1.07711e-164	6.57044e-164	-1.10564e-163	-3.54264e-163	8.53842e-164	1.63287e-163	-2.05728e-163	5.41799e-165	9.99338e-163	-8.1375e-163	-1.12143e-164	0
-5.86816e-164	1.7975e-164	1.02376e-163	4.38084e-163	-1.47122e-163	7.88527e-163	4.02015e-163	1.13401e-163	1.66404e-163	-4.22198e-165	-1.69131e-163	-5.67363e-164	2.70456e-163	-4.94947e-163	2.33591e-164	-1.53103e-164	4.0393e-163	1.378e-163	8.36848e-163	-1.07711e-164	6.57044e-164	-1.10564e-163	-3.54264e-163	8.53842e-164	1.63287e-163	-2.05728e-163	5.41799e-165	9.99338e-163	-8.1375e-163	-1.12143e-164	0
-5.86816e-164	1.7975e-164	1.02376e-163	4.38084e-163	-1.47122e-163	7.88527e-163	4.02015e-163	1.13401e-163	1.66404e-163	-4.22198e-165	-1.69131e-163	-5.67363e-164	2.70456e-163	-4.94947e-163	2.33591e-164	-1.53103e-164	4.0393e-163	1.378e-163	8.36848e-163	-1.07711e-164	6.57044e-164	-1.10564e-163	-3.54264e-163	8.53842e-164	1.63287e-163	-2.05728e-163	5.41799e-165	9.99338e-163	-8.1375e-163	-1.12143e-164	0
-5.86816e-164	1.7975e-164	1.02376e-163	4.38084e-163	-1.47122e-163	7.88527e-163	4.02015e-163	1.13401e-163	1.66404e-163	-4.22198e-165	-1.69131e-163	-5.67363e-164	2.70456e-163	-4.94947e-163	2.33591e-164	-1.53103e-164	4.0393e-163	1.378e-163	8.36848e-163	-1.07711e-164	6.57044e-164	-1.10564e-163	-3.54264e-163	8.53842e-164	1.63287e-163	-2.05728e-163	5.41799e-165	9.99338e-163	-8.1375e-163	-1.12143e-164	0
-5.86816e-164	1.7975e-164	1.02376e-163	4.38084e-163	-1.47122e-163	7.88527e-163	4.02015e-163	1.13401e-163	1.66404e-163	-4.22198e-165	-1.69131e-163	-5.67363e-164	2.70456e-163	-4.94947e-163	2.33591e-164	-1.53103e-164	4.0393e-163	1.378e-163	8.36848e-163	-1.07711e-164	6.57044e-164	-1.10564e-163	-3.54264e-163	8.53842e-164	1.63287e-163	-2.05728e-163	5.41799e-165	9.99338e-163	-8.1375e-163	-1.12143e-164	0
-5.86816e-164	1.7975e-164	1.02376e-163	4.38084e-163	-1.47122e-163	7.88527e-163	4.02015e-163	1.13401e-163	1.66404e-163	-4.22198e-165	-1.69131e-163	-5.67363e-164	2.70456e-163	-4.94947e-163	2.33591e-164	-1.53103e-164	4.0393e-163	1.378e-163	8.36848e-163	-1.07711e-164	6.57044e-164	-1.10564e-163	-3.54264e-163	8.53842e-164	1.63287e-163	-2.05728e-163	5.41799e-165	9.99338e-163	-8.1375e-163	-1.12143e-164	0
-5.86816e-164	1.7975e-164	1.02376e-163	4.38084e-163	-1.47122e-163	7.88527e-163	4.02015e-163	1.13401e-163	1.66404e-163	-4.22198e-165	-1.69131e-163	-5.67363e-164	2.70456e-163	-4.94947e-163	2.33591e-164	-1.53103e-164	4.0393e-163	1.378e-163	8.36848e-163	-1.07711e-164	6.57044e-164	-1.10564e-163	-3.54264e-163	8.53842e-164	1.63287e-163	-2.05728e-163	5.41799e-165	9.99338e-163	-8.1375e-163	-1.12143e-164	0
-5.86816e-164	1.7975e-164	1.02376e-163	4.38084e-163	-1.47122e-163	7.88527e-163	4.02015e-163	1.13401e-163	1.66404e-163	-4.22198e-165	-1.69131e-163	-5.67363e-164	2.70456e-163	-4.94947e-163	2.33591e-164	-1.53103e-164	4.0393e-163	1.378e-163	8.36848e-163	-1.07711e-164	6.57044e-164	-1.10564e-163	-3.54264e-163	8.53842e-164	1.63287e-163	-2.05728e-163	5.41799e-165	9.99338e-163	-8.1375e-163	-1.12143e-164	0
-5.86816e-164	1.7975e-164	1.02376e-163	4.38084e-163	-1.47122e-163	7.88527e-163	4.02015e-163	1.13401e-163	1.66404e-163	-4.22198e-165	-1.69131e-163	-5.67363e-164	2.70456e-163	-4.94947e-163	2.33591e-164	-1.53103e-164	4.0393e-163	1.378e-163	8.36848e-163	-1.07711e-164	6.57044e-164	-1.10564e-163	-3.54264e-163	8.53842e-164	1.63287e-163	-2.05728e-163	5.41799e-165	9.99338e-163	-8.1375e-163	-1.12143e-164	0
-5.86816e-164	1.7975e-164	1.02376e-163	4.38084e-163	-1.47122e-163	7.88527e-163	4.02015e-163	1.13401e-163	1.66404e-163	-4.22198e-165	-1.69131e-163	-5.67363e-164	2.70456e-163	-4.94947e-163	2.33591e-164	-1.53103e-164	4.0393e-163	1.378e-163	8.36848e-163	-1.07711e-164	6.57044e-164	-1.10564e-163	-3.54264e-163	8.53842e-164	1.63287e-163	-2.05728e-163	5.41799e-165	9.99338e-163	-8.1375e-163	-1.12143e-164	0
-5.86816e-164	1.7975e-164	1.02376e-163	4.38084e-163	-1.47122e-163	7.88527e-163	4.02015e-163	1.13401e-163	1.66404e-163	-4.22198e-165	-1.69131e-163	-5.67363e-164	2.70456e-163	-4.94947e-163	2.33591e-164	-1.53103e-164	4.0393e-163	1.378e-163	8.36848e-163	-1.07711e-164	6.57044e-164	-1.10564e-163	-3.54264e-163	8.53842e-164	1.63287e-163	-2.05728e-163	5.41799e-165	9.99338e-163	-8.1375e-163	-1.12143e-164	0
-5.86816e-164	1.7975e-164	1.02376e-163	4.38084e-163	-1.47122e-163	7.88527e-163	4.02015e-163	1.13401e-163	1.66404e-163	-4.22198e-165	-1.69131e-163	-5.67363e-164	2.70456e-163	-4.94947e-163	2.33591e-164	-1.53103e-164	4.0393e-163	1.378e-163	8.36848e-163	-1.07711e-164	6.57044e-164	-1.10564e-163	-3.54264e-163	8.53842e-164	1.63287e-163	-2.05728e-163	5.41799e-165	9.99338e-163	-8.1375e-163	-1.12143e-164	0
-5.86816e-164	1.7975e-164	1.02376e-163	4.38084e-163	-1.47122e-163	7.88527e-163	4.02015e-163	1.13401e-163	1.66404e-163	-4.22198e-165	-1.69131e-163	-5.67363e-164	2.70456e-163	-4.94947e-163	2.33591e-164	-1.53103e-164	4.0393e-163	1.378e-163	8.36848e-163	-1.07711e-164	6.57044e-164	-1.10564e-163	-3.54264e-163	8.53842e-164	1.63287e-163	-2.05728e-163	5.41799e-165	9.99338e-163	-8.1375e-163	-1.12143e-164	0
-5.86816e-164	1.7975e-164	1.02376e-163	4.38084e-163	-1.47122e-163	7.88527e-163	4.02015e-163	1.13401e-163	1.66404e-163	-4.22198e-165	-1.69131e-163	-5.67363e-164	2.70456e-163	-4.94947e-163	2.33591e-164	-1.53103e-164	4.0393e-163	1.378e-163	8.36848e-163	-1.07711e-164	6.57044e-164	-1.10564e-163	-3.54264e-163	8.53842e-164	1.63287e-163	-2.05728e-163	5.41799e-165	9.99338e-163	-8.1375e-163	-1.12143e-164	0
-5.86816e-164	1.7975e-164	1.02376e-163	4.38084e-163	-1.47122e-163	7.88527e-163	4.02015e-163	1.13401e-163	1.66404e-163	-4.22198e-165	-1.69131e-163	-5.67363e-164	2.70456e-163	-4.94947e-163	2.33591e-164	-1.53103e-164	4.0393e-163	1.378e-163	8.36848e-163	-1.07711e-164	6.57044e-164	-1.10564e-163	-3.54264e-163	8.53842e-164	1.63287e-163	-2.05728e-163	5.41799e-165	9.99338e-163	-8.1375e-163	-1.12143e-164	0
-5.86816e-164	1.7975e-164	1.02376e-163	4.38084e-163	-1.47122e-163	7.88527e-163	4.02015e-163	1.13401e-163	1.66404e-163	-4.22198e-165	-1.69131e-163	-5.67363e-164	2.70456e-163	-4.94947e-163	2.33591e-164	-1.53103e-164	4.0393e-163	1.378e-163	8.36848e-163	-1.07711e-164	6.57044e-164	-1.10564e-163	-3.54264e-163	8.53842e-164	1.63287e-163	-2.05728e-163	5.41799e-165	9.99338e-163	-8.1375e-163	-1.12143e-164	0
-5.86816e-164	1.7975e-164	1.02376e-163	4.38084e-163	-1.47122e-163	7.88527e-163	4.02015e-163	1.13401e-163	1.66404e-163	-4.22198e-165	-1.69131e-163	-5.67363e-164	2.70456e-163	-4.94947e-163	2.33591e-164	-1.53103e-164	4.0393e-163	1.378e-163	8.36848e-163	-1.07711e-164	6.57044e-164	-1.10564e-163	-3.54264e-163	8.53842e-164	1.63287e-163	-2.05728e-163	5.41799e-165	9.99338e-163	-8.1375e-163	-1.12143e-164	0
-5.86816e-164	1.7975e-164	1.02376e-163	4.38084e-163	-1.47122e-163	7.88527e-163	4.02015e-163	1.13401e-163	1.66404e-163	-4.22198e-165	-1.69131e-163	-5.67363e-164	2.70456e-163	-4.94947e-163	2.33591e-164	-1.53103e-164	4.0393e-163	1.378e-163	8.36848e-163	-1.07711e-164	6.57044e-164	-1.10564e-163	-3.54264e-163	8.53842e-164	1.63287e-163	-2.05728e-163	5.41799e-165	9.99338e-163	-8.1375e-163	-1.12143e-164	0
-5.86816e-164	1.7975e-164	1.02376e-163	4.38084e-163	-1.47122e-163	7.88527e-163	4.02015e-163	1.13401e-163	1.66404e-163	-4.22198e-165	-1.69131e-163	-5.67363e-164	2.70456e-163	-4.94947e-163	2.33591e-164	-1.53103e-164	4.0393e-163	1.378e-163	8.36848e-163	-1.07711e-164	6.57044e-164	-1.10564e-163	-3.54264e-163	8.53842e-164	1.63287e-163	-2.05728e-163	5.41799e-165	9.99338e-163	-8.1375e-163	-1.12143e-164	0
-5.86816e-164	1.7975e-164	1.02376e-163	4.38084e-163	-1.47122e-163	7.88527e-163	4.02015e-163	1.13401e-163	1.66404e-163	-4.22198e-165	-1.69131e-163	-5.67363e-164	2.70456e-163	-4.94947e-163	2.33591e-164	-1.53103e-164	4.0393e-163	1.378e-163	8.36848e-163	-1.07711e-164	6.57044e-164	-1.10564e-163	-3.54264e-163	8.53842e-164	1.63287e-163	-2.05728e-163	5.41799e-165	9.99338e-163	-8.1375e-163	-1.12143e-164	0
-5.86816e-164	1.7975e-164	1.02376e-163	4.38084e-163	-1.47122e-163	7.88527e-163	4.02015e-163	1.13401e-163	1.66404e-163	-4.22198e-165	-1.69131e-163	-5.67363e-164	2.70456e-163	-4.94947e-163	2.33591e-164	-1.53103e-164	4.0393e-163	1.378e-163	8.36848e-163	-1.07711e-164	6.57044e-164	-1.10564e-163	-3.54264e-163	8.53842e-164	1.63287e-163	-2.05728e-163	5.41799e-165	9.99338e-163	-8.1375e-163	-1.12143e-164	0
-5.86816e-164	1.7975e-164	1.02376e-163	4.38084e-163	-1.47122e-163	7.88527e-163	4.02015e-163	1.13401e-163	1.66404e-163	-4.22198e-165	-1.69131e-163	-5.67363e-164	2.70456e-163	-4.94947e-163	2.33591e-164	-1.53103e-164	4.0393e-163	1.378e-163	8.36848e-163	-1.07711e-164	6.57044e-164	-1.10564e-163	-3.54264e-163	8.53842e-164	1.63287e-163	-2.05728e-163	5.41799e-165	9.99338e-163	-8.1375e-163	-1.12143e-164	0
-5.86816e-164	1.7975e-164	1.02376e-163	4.38084e-163	-1.47122e-163	7.88527e-163	4.02015e-163	1.13401e-163	1.66404e-163	-4.22198e-165	-1.69131e-163	-5.67363e-164	2.70456e-163	-4.94947e-163	2.33591e-164	-1.53103e-164	4.0393e-163	1.378e-163	8.36848e-163	-1.07711e-164	6.57044e-164	-1.10564e-163	-3.54264e-163	8.53842e-164	1.63287e-163	-2.05728e-163	5.41799e-165	9.99338e-163	-8.1375e-163	-1.12143e-164	0
-5.86816e-164	1.7975e-164	1.02376e-163	4.38084e-163	-1.47122e-163	7.88527e-163	4.02015e-163	1.13401e-163	1.66404e-163	-4.22198e-165	-1.69131e-163	-5.67363e-164	2.70456e-163	-4.94947e-163	2.33591e-164	-1.53103e-164	4.0393e-163	1.378e-163	8.36848e-163	-1.07711e-164	6.57044e-164	-1.10564e-163	-3.54264e-163	8.53842e-164	1.63287e-163	-2.05728e-163	5.41799e-165	9.99338e-163	-8.1375e-163	-1.12143e-164	0
-5.86816e-164	1.7975e-164	1.02376e-163	4.38084e-163	-1.47122e-163	7.88527e-163	4.02015e-163	1.13401e-163	1.66404e-163	-4.22198e-165	-1.69131e-163	-5.67363e-164	2.70456e-163	-4.94947e-163	2.33591e-164	-1.53103e-164	4.0393e-163	1.378e-163	8.36848e-163	-1.07711e-164	6.57044e-164	-1.10564e-163	-3.54264e-163	8.53842e-164	1.63287e-163	-2.05728e-163	5.41799e-165	9.99338e-163	-8.1375e-163	-1.12143e-164	0
-5.86816e-164	1.7975e-164	1.02376e-163	4.38084e-163	-1.47122e-163	7.88527e-163	4.02015e-163	1.13401e-163	1.66404e-163	-4.22198e-165	-1.69131e-163	-5.67363e-164	2.70456e-163	-4.94947e-163	2.33591e-164	-1.53103e-164	4.0393e-163	1.378e-163	8.36848e-163	-1.07711e-164	6.57044e-164	-1.10564e-163	-3.54264e-163	8.53842e-164	1.63287e-163	-2.05728e-163	5.41799e-165	9.99338e-163	-8.1375e-163	-1.12143e-164	0
-5.86816e-164	1.7975e-164	1.02376e-163	4.38084e-163	-1.47122e-163	7.88527e-163	4.02015e-163	1.13401e-163	1.66404e-163	-4.22198e-165	-1.69131e-163	-5.67363e-164	2.70456e-163	-4.94947e-163	2.33591e-164	-1.53103e-164	4.0393e-163	1.378e-163	8.36848e-163	-1.07711e-164	6.57044e-164	-1.10564e-163	-3.54264e-163	8.53842e-164	1.63287e-163	-2.05728e-163	5.41799e-165	9.99338e-163	-8.1375e-163	-1.12143e-164	0
-5.86816e-164	1.7975e-164	1.02376e-163	4.38084e-163	-1.47122e-163	7.88527e-163	4.02015e-163	1.13401e-163	1.66404e-163	-4.22198e-165	-1.69131e-163	-5.67363e-164	2.70456e-163	-4.94947e-163	2.33591e-164	-1.53103e-164	4.0393e-163	1.378e-163	8.36848e-163	-1.07711e-164	6.57044e-164	-1.10564e-163	-3.54264e-163	8.53842e-164	1.63287e-163	-2.05728e-163	5.41799e-165	9.99338e-163	-8.1375e-163	-1.12143e-164	0
-5.86816e-164	1.7975e-164	1.02376e-163	4.38084e-163	-1.47122e-163	7.88527e-163	4.02015e-163	1.13401e-163	1.66404e-163	-4.22198e-165	-1.69131e-163	-5.67363e-164	2.70456e-163	-4.94947e-163	2.33591e-164	-1.53103e-164	4.0393e-163	1.378e-163	8.36848e-163	-1.07711e-164	6.57044e-164	-1.10564e-163	-3.54264e-163	8.53842e-164	1.63287e-163	-2.05728e-163	5.41799e-165	9.99338e-163	-8.1375e-163	-1.12143e-164	0
-5.86816e-164	1.7975e-164	1.02376e-163	4.38084e-163	-1.47122e-163	7.88527e-163	4.02015e-163	1.13401e-163	1.66404e-163	-4.22198e-165	-1.69131e-163	-5.67363e-164	2.70456e-163	-4.94947e-163	2.33591e-164	-1.53103e-164	4.0393e-163	1.378e-163	8.36848e-163	-1.07711e-164	6.57044e-164	-1.10564e-163	-3.54264e-163	8.53842e-164	1.63287e-163	-2.05728e-163	5.41799e-165	9.99338e-163	-8.1375e-163	-1.12143e-164	0
-5.86816e-164	1.7975e-164	1.02376e-163	4.38084e-163	-1.47122e-163	7.88527e-163	4.02015e-163	1.13401e-163	1.66404e-163	-4.22198e-165	-1.69131e-163	-5.67363e-164	2.70456e-163	-4.94947e-163	2.33591e-164	-1.53103e-164	4.0393e-163	1.378e-163	8.36848e-163	-1.07711e-164	6.57044e-164	-1.10564e-163	-3.54264e-163	8.53842e-164	1.63287e-163	-2.05728e-163	5.41799e-165	9.99338e-163	-8.1375e-163	-1.12143e-164	0
-5.86816e-164	1.7975e-164	1.02376e-163	4.38084e-163	-1.47122e-163	7.88527e-163	4.02015e-163	1.13401e-163	1.66404e-163	-4.22198e-165	-1.69131e-163	-5.67363e-164	2.70456e-163	-4.94947e-163	2.33591e-164	-1.53103e-164	4.0393e-163	1.378e-163	8.36848e-163	-1.07711e-164	6.57044e-164	-1.10564e-163	-3.54264e-163	8.53842e-164	1.63287e-163	-2.05728e-163	5.41799e-165	9.99338e-163	-8.1375e-163	-1.12143e-164	0
-5.86816e-164	1.7975e-164	1.02376e-163	4.38084e-163	-1.47122e-163	7.88527e-163	4.02015e-163	1.13401e-163	1.66404e-163	-4.22198e-165	-1.69131e-163	-5.67363e-164	2.70456e-163	-4.94947e-163	2.33591e-164	-1.53103e-164	4.0393e-163	1.378e-163	8.36848e-163	-1.07711e-164	6.57044e-164	-1.10564e-163	-3.54264e-163	8.53842e-164	1.63287e-163	-2.05728e-163	5.41799e-165	9.99338e-163	-8.1375e-163	-1.12143e-164	0
-5.86816e-164	1.7975e-164	1.02376e-163	4.38084e-163	-1.47122e-163	7.88527e-163	4.02015e-163	1.13401e-163	1.66404e-163	-4.22198e-165	-1.69131e-163	-5.67363e-164	2.70456e-163	-4.94947e-163	2.33591e-164	-1.53103e-164	4.0393e-163	1.378e-163	8.36848e-163	-1.07711e-164	6.57044e-164	-1.10564e-163	-3.54264e-163	8.53842e-164	1.63287e-163	-2.05728e-163	5.41799e-165	9.99338e-163	-8.1375e-163	-1.12143e-164	0
-5.86816e-164	1.7975e-164	1.02376e-163	4.38084e-163	-1.47122e-163	7.88527e-163	4.02015e-163	1.13401e-163	1.66404e-163	-4.22198e-165	-1.69131e-163	-5.67363e-164	2.70456e-163	-4.94947e-163	2.33591e-164	-1.53103e-164	4.0393e-163	1.378e-163	8.36848e-163	-1.07711e-164	6.57044e-164	-1.10564e-163	-3.54264e-163	8.53842e-164	1.63287e-163	-2.05728e-163	5.41799e-165	9.99338e-163	-8.1375e-163	-1.12143e-164	0
-5.86816e-164	1.7975e-164	1.02376e-163	4.38084e-163	-1.47122e-163	7.88527e-163	4.02015e-163	1.13401e-163	1.66404e-163	-4.22198e-165	-1.69131e-163	-5.67363e-164	2.70456e-163	-4.94947e-163	2.33591e-164	-1.53103e-164	4.0393e-163	1.378e-163	8.36848e-163	-1.07711e-164	6.57044e-164	-1.10564e-163	-3.54264e-163	8.53842e-164	1.63287e-163	-2.05728e-163	5.41799e-165	9.99338e-163	-8.1375e-163	-1.12143e-164	0
-5.86816e-164	1.7975e-164	1.02376e-163	4.38084e-163	-1.47122e-163	7.88527e-163	4.02015e-163	1.13401e-163	1.66404e-163	-4.22198e-165	-1.69131e-163	-5.67363e-164	2.70456e-163	-4.94947e-163	2.33591e-164	-1.53103e-164	4.0393e-163	1.378e-163	8.36848e-163	-1.07711e-164	6.57044e-164	-1.10564e-163	-3.54264e-163	8.53842e-164	1.63287e-163	-2.05728e-163	5.41799e-165	9.99338e-163	-8.1375e-163	-1.12143e-164	0
-5.86816e-164	1.7975e-164	1.02376e-163	4.38084e-163	-1.47122e-163	7.88527e-163	4.02015e-163	1.13401e-163	1.66404e-163	-4.22198e-165	-1.69131e-163	-5.67363e-164	2.70456e-163	-4.94947e-163	2.33591e-164	-1.53103e-164	4.0393e-163	1.378e-163	8.36848e-163	-1.07711e-164	6.57044e-164	-1.10564e-163	-3.54264e-163	8.53842e-164	1.63287e-163	-2.05728e-163	5.41799e-165	9.99338e-163	-8.1375e-163	-1.12143e-164	0
-5.86816e-164	1.7975e-164	1.02376e-163	4.38084e-163	-1.47122e-163	7.88527e-163	4.02015e-163	1.13401e-163	1.66404e-163	-4.22198e-165	-1.69131e-163	-5.67363e-164	2.70456e-163	-4.94947e-163	2.33591e-164	-1.53103e-164	4.0393e-163	1.378e-163	8.36848e-163	-1.07711e-164	6.57044e-164	-1.10564e-163	-3.54264e-163	8.53842e-164	1.63287e-163	-2.05728e-163	5.41799e-165	9.99338e-163	-8.1375e-163	-1.12143e-164	0
-5.86816e-164	1.7975e-164	1.02376e-163	4.38084e-163	-1.47122e-163	7.88527e-163	4.02015e-163	1.13401e-163	1.66404e-163	-4.22198e-165	-1.69131e-163	-5.67363e-164	2.70456e-163	-4.94947e-163	2.33591e-164	-1.53103e-164	4.0393e-163	1.378e-163	8.36848e-163	-1.07711e-164	6.57044e-164	-1.10564e-163	-3.54264e-163	8.53842e-164	1.63287e-163	-2.05728e-163	5.41799e-165	9.99338e-163	-8.1375e-163	-1.12143e-164	0
-5.86816e-164	1.7975e-164	1.02376e-163	4.38084e-163	-1.47122e-163	7.88527e-163	4.02015e-163	1.13401e-163	1.66404e-163	-4.22198e-165	-1.69131e-163	-5.67363e-164	2.70456e-163	-4.94947e-163	2.33591e-164	-1.53103e-164	4.0393e-163	1.378e-163	8.36848e-163	-1.07711e-164	6.57044e-164	-1.10564e-163	-3.54264e-163	8.53842e-164	1.63287e-163	-2.05728e-163	5.41799e-165	9.99338e-163	-8.1375e-163	-1.12143e-164	0
-5.86816e-164	1.7975e-164	1.02376e-163	4.38084e-163	-1.47122e-163	7.88527e-163	4.02015e-163	1.13401e-163	1.66404e-163	-4.22198e-165	-1.69131e-163	-5.67363e-164	2.70456e-163	-4.94947e-163	2.33591e-164	-1.53103e-164	4.0393e-163	1.378e-163	8.36848e-163	-1.07711e-164	6.57044e-164	-1.10564e-163	-3.54264e-163	8.53842e-164	1.63287e-163	-2.05728e-163	5.41799e-165	9.99338e-163	-8.1375e-163	-1.12143e-164	0
-5.86816e-164	1.7975e-164	1.02376e-163	4.38084e-163	-1.47122e-163	7.88527e-163	4.02015e-163	1.13401e-163	1.66404e-163	-4.22198e-165	-1.69131e-163	-5.67363e-164	2.70456e-163	-4.94947e-163	2.33591e-164	-1.53103e-164	4.0393e-163	1.378e-163	8.36848e-163	-1.07711e-164	6.57044e-164	-1.10564e-163	-3.54264e-163	8.53842e-164	1.63287e-163	-2.05728e-163	5.41799e-165	9.99338e-163	-8.1375e-163	-1.12143e-164	0
-5.86816e-164	1.7975e-164	1.02376e-163	4.38084e-163	-1.47122e-163	7.88527e-163	4.02015e-163	1.13401e-163	1.66404e-163	-4.22198e-165	-1.69131e-163	-5.67363e-164	2.70456e-163	-4.94947e-163	2.33591e-164	-1.53103e-164	4.0393e-163	1.378e-163	8.36848e-163	-1.07711e-164	6.57044e-164	-1.10564e-163	-3.54264e-163	8.53842e-164	1.63287e-163	-2.05728e-163	5.41799e-165	9.99338e-163	-8.1375e-163	-1.12143e-164	0
-5.86816e-164	1.7975e-164	1.02376e-163	4.38084e-163	-1.47122e-163	7.88527e-163	4.02015e-163	1.13401e-163	1.66404e-163	-4.22198e-165	-1.69131e-163	-5.67363e-164	2.70456e-163	-4.94947e-163	2.33591e-164	-1.53103e-164	4.0393e-163	1.378e-163	8.36848e-163	-1.07711e-164	6.57044e-164	-1.10564e-163	-3.54264e-163	8.53842e-164	1.63287e-163	-2.05728e-163	5.41799e-165	9.99338e-163	-8.1375e-163	-1.12143e-164	0
-5.86816e-164	1.7975e-164	1.02376e-163	4.38084e-163	-1.47122e-163	7.88527e-163	4.02015e-163	1.13401e-163	1.66404e-163	-4.22198e-165	-1.69131e-163	-5.67363e-164	2.70456e-163	-4.94947e-163	2.33591e-164	-1.53103e-164	4.0393e-163	1.378e-163	8.36848e-163	-1.07711e-164	6.57044e-164	-1.10564e-163	-3.54264e-163	8.53842e-164	1.63287e-163	-2.05728e-163	5.41799e-165	9.99338e-163	-8.1375e-163	-1.12143e-164	0
-5.86816e-164	1.7975e-164	1.02376e-163	4.38084e-163	-1.47122e-163	7.88527e-163	4.02015e-163	1.13401e-163	1.66404e-163	-4.22198e-165	-1.69131e-163	-5.67363e-164	2.70456e-163	-4.94947e-163	2.33591e-164	-1.53103e-164	4.0393e-163	1.378e-163	8.36848e-163	-1.07711e-164	6.57044e-164	-1.10564e-163	-3.54264e-163	8.53842e-164	1.63287e-163	-2.05728e-163	5.41799e-165	9.99338e-163	-8.1375e-163	-1.12143e-164	0
-5.86816e-164	1.7975e-164	1.02376e-163	4.38084e-163	-1.47122e-163	7.88527e-163	4.02015e-163	1.13401e-163	1.66404e-163	-4.22198e-165	-1.69131e-163	-5.67363e-164	2.70456e-163	-4.94947e-163	2.33591e-164	-1.53103e-164	4.0393e-163	1.378e-163	8.36848e-163	-1.07711e-164	6.57044e-164	-1.10564e-163	-3.54264e-163	8.53842e-164	1.63287e-163	-2.05728e-163	5.41799e-165	9.99338e-163	-8.1375e-163	-1.12143e-164	0
-5.86816e-164	1.7975e-164	1.02376e-163	4.38084e-163	-1.47122e-163	7.88527e-163	4.02015e-163	1.13401e-163	1.66404e-163	-4.22198e-165	-1.69131e-163	-5.67363e-164	2.70456e-163	-4.94947e-163	2.33591e-164	-1.53103e-164	4.0393e-163	1.378e-163	8.36848e-163	-1.07711e-164	6.57044e-164	-1.10564e-163	-3.54264e-163	8.53842e-164	1.63287e-163	-2.05728e-163	5.41799e-165	9.99338e-163	-8.1375e-163	-1.12143e-164	0
-5.86816e-164	1.7975e-164	1.02376e-163	4.38084e-163	-1.47122e-163	7.88527e-163	4.02015e-163	1.13401e-163	1.66404e-163	-4.22198e-165	-1.69131e-163	-5.67363e-164	2.70456e-163	-4.94947e-163	2.33591e-164	-1.53103e-164	4.0393e-163	1.378e-163	8.36848e-163	-1.07711e-164	6.57044e-164	-1.10564e-163	-3.54264e-163	8.53842e-164	1.63287e-163	-2.05728e-163	5.41799e-165	9.99338e-163	-8.1375e-163	-1.12143e-164	0
-5.86816e-164	1.7975e-164	1.02376e-163	4.38084e-163	-1.47122e-163	7.88527e-163	4.02015e-163	1.13401e-163	1.66404e-163	-4.22198e-165	-1.69131e-163	-5.67363e-164	2.70456e-163	-4.94947e-163	2.33591e-164	-1.53103e-164	4.0393e-163	1.378e-163	8.36848e-163	-1.07711e-164	6.57044e-164	-1.10564e-163	-3.54264e-163	8.53842e-164	1.63287e-163	-2.05728e-163	5.41799e-165	9.99338e-163	-8.1375e-163	-1.12143e-164	0
-5.86816e-164	1.7975e-164	1.02376e-163	4.38084e-163	-1.47122e-163	7.88527e-163	4.02015e-163	1.13401e-163	1.66404e-163	-4.22198e-165	-1.69131e-163	-5.67363e-164	2.70456e-163	-4.94947e-163	2.33591e-164	-1.53103e-164	4.0393e-163	1.378e-163	8.36848e-163	-1.07711e-164	6.57044e-164	-1.10564e-163	-3.54264e-163	8.53842e-164	1.63287e-163	-2.05728e-163	5.41799e-165	9.99338e-163	-8.1375e-163	-1.12143e-164	0
-5.86816e-164	1.7975e-164	1.02376e-163	4.38084e-163	-1.47122e-163	7.88527e-163	4.02015e-163	1.13401e-163	1.66404e-163	-4.22198e-165	-1.69131e-163	-5.67363e-164	2.70456e-163	-4.94947e-163	2.33591e-164	-1.53103e-164	4.0393e-163	1.378e-163	8.36848e-163	-1.07711e-164	6.57044e-164	-1.10564e-163	-3.54264e-163	8.53842e-164	1.63287e-163	-2.05728e-163	5.41799e-165	9.99338e-163	-8.1375e-163	-1.12143e-164	0
-5.86816e-164	1.7975e-164	1.02376e-163	4.38084e-163	-1.47122e-163	7.88527e-163	4.02015e-163	1.13401e-163	1.66404e-163	-4.22198e-165	-1.69131e-163	-5.67363e-164	2.70456e-163	-4.94947e-163	2.33591e-164	-1.53103e-164	4.0393e-163	1.378e-163	8.36848e-163	-1.07711e-164	6.57044e-164	-1.10564e-163	-3.54264e-163	8.53842e-164	1.63287e-163	-2.05728e-163	5.41799e-165	9.99338e-163	-8.1375e-163	-1.12143e-164	0
-5.86816e-164	1.7975e-164	1.02376e-163	4.38084e-163	-1.47122e-163	7.88527e-163	4.02015e-163	1.13401e-163	1.66404e-163	-4.22198e-165	-1.69131e-163	-5.67363e-164	2.70456e-163	-4.94947e-163	2.33591e-164	-1.53103e-164	4.0393e-163	1.378e-163	8.36848e-163	-1.07711e-164	6.57044e-164	-1.10564e-163	-3.54264e-163	8.53842e-164	1.63287e-163	-2.05728e-163	5.41799e-165	9.99338e-163	-8.1375e-163	-1.12143e-164	0
-5.86816e-164	1.7975e-164	1.02376e-163	4.38084e-163	-1.47122e-163	7.88527e-163	4.02015e-163	1.13401e-163	1.66404e-163	-4.22198e-165	-1.69131e-163	-5.67363e-164	2.70456e-163	-4.94947e-163	2.33591e-164	-1.53103e-164	4.0393e-163	1.378e-163	8.36848e-163	-1.07711e-164	6.57044e-164	-1.10564e-163	-3.54264e-163	8.53842e-164	1.63287e-163	-2.05728e-163	5.41799e-165	9.99338e-163	-8.1375e-163	-1.12143e-164	0
-5.86816e-164	1.7975e-164	1.02376e-163	4.38084e-163	-1.47122e-163	7.88527e-163	4.02015e-163	1.13401e-163	1.66404e-163	-4.22198e-165	-1.69131e-163	-5.67363e-164	2.70456e-163	-4.94947e-163	2.33591e-164	-1.53103e-164	4.0393e-163	1.378e-163	8.36848e-163	-1.07711e-164	6.57044e-164	-1.10564e-163	-3.54264e-163	8.53842e-164	1.63287e-163	-2.05728e-163	5.41799e-165	9.99338e-163	-8.1375e-163	-1.12143e-164	0
-5.86816e-164	1.7975e-164	1.02376e-163	4.38084e-163	-1.47122e-163	7.88527e-163	4.02015e-163	1.13401e-163	1.66404e-163	-4.22198e-165	-1.69131e-163	-5.67363e-164	2.70456e-163	-4.94947e-163	2.33591e-164	-1.53103e-164	4.0393e-163	1.378e-163	8.36848e-163	-1.07711e-164	6.57044e-164	-1.10564e-163	-3.54264e-163	8.53842e-164	1.63287e-163	-2.05728e-163	5.41799e-165	9.99338e-163	-8.1375e-163	-1.12143e-164	0
-5.86816e-164	1.7975e-164	1.02376e-163	4.38084e-163	-1.47122e-163	7.88527e-163	4.02015e-163	1.13401e-163	1.66404e-163	-4.22198e-165	-1.69131e-163	-5.67363e-164	2.70456e-163	-4.94947e-163	2.33591e-164	-1.53103e-164	4.0393e-163	1.378e-163	8.36848e-163	-1.07711e-164	6.57044e-164	-1.10564e-163	-3.54264e-163	8.53842e-164	1.63287e-163	-2.05728e-163	5.41799e-165	9.99338e-163	-8.1375e-163	-1.12143e-164	0
-5.86816e-164	1.7975e-164	1.02376e-163	4.38084e-163	-1.47122e-163	7.88527e-163	4.02015e-163	1.13401e-163	1.66404e-163	-4.22198e-165	-1.69131e-163	-5.67363e-164	2.70456e-163	-4.94947e-163	2.33591e-164	-1.53103e-164	4.0393e-163	1.378e-163	8.36848e-163	-1.07711e-164	6.57044e-164	-1.10564e-163	-3.54264e-163	8.53842e-164	1.63287e-163	-2.05728e-163	5.41799e-165	9.99338e-163	-8.1375e-163	-1.12143e-164	0
-5.86816e-164	1.7975e-164	1.02376e-163	4.38084e-163	-1.47122e-163	7.88527e-163	4.02015e-163	1.13401e-163	1.66404e-163	-4.22198e-165	-1.69131e-163	-5.67363e-164	2.70456e-163	-4.94947e-163	2.33591e-164	-1.53103e-164	4.0393e-163	1.378e-163	8.36848e-163	-1.07711e-164	6.57044e-164	-1.10564e-163	-3.54264e-163	8.53842e-164	1.63287e-163	-2.05728e-163	5.41799e-165	9.99338e-163	-8.1375e-163	-1.12143e-164	0
-5.86816e-164	1.7975e-164	1.02376e-163	4.38084e-163	-1.47122e-163	7.88527e-163	4.02015e-163	1.13401e-163	1.66404e-163	-4.22198e-165	-1.69131e-163	-5.67363e-164	2.70456e-163	-4.94947e-163	2.33591e-164	-1.53103e-164	4.0393e-163	1.378e-163	8.36848e-163	-1.07711e-164	6.57044e-164	-1.10564e-163	-3.54264e-163	8.53842e-164	1.63287e-163	-2.05728e-163	5.41799e-165	9.99338e-163	-8.1375e-163	-1.12143e-164	0
-5.86816e-164	1.7975e-164	1.02376e-163	4.38084e-163	-1.47122e-163	7.88527e-163	4.02015e-163	1.13401e-163	1.66404e-163	-4.22198e-165	-1.69131e-163	-5.67363e-164	2.70456e-163	-4.94947e-163	2.33591e-164	-1.53103e-164	4.0393e-163	1.378e-163	8.36848e-163	-1.07711e-164	6.57044e-164	-1.10564e-163	-3.54264e-163	8.53842e-164	1.63287e-163	-2.05728e-163	5.41799e-165	9.99338e-163	-8.1375e-163	-1.12143e-164	0
-5.86816e-164	1.7975e-164	1.02376e-163	4.38084e-163	-1.47122e-163	7.88527e-163	4.02015e-163	1.13401e-163	1.66404e-163	-4.22198e-165	-1.69131e-163	-5.67363e-164	2.70456e-163	-4.94947e-163	2.33591e-164	-1.53103e-164	4.0393e-163	1.378e-163	8.36848e-163	-1.07711e-164	6.57044e-164	-1.10564e-163	-3.54264e-163	8.53842e-164	1.63287e-163	-2.05728e-163	5.41799e-165	9.99338e-163	-8.1375e-163	-1.12143e-164	0
-5.86816e-164	1.7975e-164	1.02376e-163	4.38084e-163	-1.47122e-163	7.88527e-163	4.02015e-163	1.13401e-163	1.66404e-163	-4.22198e-165	-1.69131e-163	-5.67363e-164	2.70456e-163	-4.94947e-163	2.33591e-164	-1.53103e-164	4.0393e-163	1.378e-163	8.36848e-163	-1.07711e-164	6.57044e-164	-1.10564e-163	-3.54264e-163	8.53842e-164	1.63287e-163	-2.05728e-163	5.41799e-165	9.99338e-163	-8.1375e-163	-1.12143e-164	0
-5.86816e-164	1.7975e-164	1.02376e-163	4.38084e-163	-1.47122e-163	7.88527e-163	4.02015e-163	1.13401e-163	1.66404e-163	-4.22198e-165	-1.69131e-163	-5.67363e-164	2.70456e-163	-4.94947e-163	2.33591e-164	-1.53103e-164	4.0393e-163	1.378e-163	8.36848e-163	-1.07711e-164	6.57044e-164	-1.10564e-163	-3.54264e-163	8.53842e-164	1.63287e-163	-2.05728e-163	5.41799e-165	9.99338e-163	-8.1375e-163	-1.12143e-164	0
-5.86816e-164	1.7975e-164	1.02376e-163	4.38084e-163	-1.47122e-163	7.88527e-163	4.02015e-163	1.13401e-163	1.66404e-163	-4.22198e-165	-1.69131e-163	-5.67363e-164	2.70456e-163	-4.94947e-163	2.33591e-164	-1.53103e-164	4.0393e-163	1.378e-163	8.36848e-163	-1.07711e-164	6.57044e-164	-1.10564e-163	-3.54264e-163	8.53842e-164	1.63287e-163	-2.05728e-163	5.41799e-165	9.99338e-163	-8.1375e-163	-1.12143e-164	0
-5.86816e-164	1.7975e-164	1.02376e-163	4.38084e-163	-1.47122e-163	7.88527e-163	4.02015e-163	1.13401e-163	1.66404e-163	-4.22198e-165	-1.69131e-163	-5.67363e-164	2.70456e-163	-4.94947e-163	2.33591e-164	-1.53103e-164	4.0393e-163	1.378e-163	8.36848e-163	-1.07711e-164	6.57044e-164	-1.10564e-163	-3.54264e-163	8.53842e-164	1.63287e-163	-2.05728e-163	5.41799e-165	9.99338e-163	-8.1375e-163	-1.12143e-164	0
-5.86816e-164	1.7975e-164	1.02376e-163	4.38084e-163	-1.47122e-163	7.88527e-163	4.02015e-163	1.13401e-163	1.66404e-163	-4.22198e-165	-1.69131e-163	-5.67363e-164	2.70456e-163	-4.94947e-163	2.33591e-164	-1.53103e-164	4.0393e-163	1.378e-163	8.36848e-163	-1.07711e-164	6.57044e-164	-1.10564e-163	-3.54264e-163	8.53842e-164	1.63287e-163	-2.05728e-163	5.41799e-165	9.99338e-163	-8.1375e-163	-1.12143e-164	0
-5.86816e-164	1.7975e-164	1.02376e-163	4.38084e-163	-1.47122e-163	7.88527e-163	4.02015e-163	1.13401e-163	1.66404e-163	-4.22198e-165	-1.69131e-163	-5.67363e-164	2.70456e-163	-4.94947e-163	2.33591e-164	-1.53103e-164	4.0393e-163	1.378e-163	8.36848e-163	-1.07711e-164	6.57044e-164	-1.10564e-163	-3.54264e-163	8.53842e-164	1.63287e-163	-2.05728e-163	5.41799e-165	9.99338e-163	-8.1375e-163	-1.12143e-164	0
-5.86816e-164	1.7975e-164	1.02376e-163	4.38084e-163	-1.47122e-163	7.88527e-163	4.02015e-163	1.13401e-163	1.66404e-163	-4.22198e-165	-1.69131e-163	-5.67363e-164	2.70456e-163	-4.94947e-163	2.33591e-164	-1.53103e-164	4.0393e-163	1.378e-163	8.36848e-163	-1.07711e-164	6.57044e-164	-1.10564e-163	-3.54264e-163	8.53842e-164	1.63287e-163	-2.05728e-163	5.41799e-165	9.99338e-163	-8.1375e-163	-1.12143e-164	0
-5.86816e-164	1.7975e-164	1.02376e-163	4.38084e-163	-1.47122e-163	7.88527e-163	4.02015e-163	1.13401e-163	1.66404e-163	-4.22198e-165	-1.69131e-163	-5.67363e-164	2.70456e-163	-4.94947e-163	2.33591e-164	-1.53103e-164	4.0393e-163	1.378e-163	8.36848e-163	-1.07711e-164	6.57044e-164	-1.10564e-163	-3.54264e-163	8.53842e-164	1.63287e-163	-2.05728e-163	5.41799e-165	9.99338e-163	-8.1375e-163	-1.12143e-164	0
-5.86816e-164	1.7975e-164	1.02376e-163	4.38084e-163	-1.47122e-163	7.88527e-163	4.02015e-163	1.13401e-163	1.66404e-163	-4.22198e-165	-1.69131e-163	-5.67363e-164	2.70456e-163	-4.94947e-163	2.33591e-164	-1.53103e-164	4.0393e-163	1.378e-163	8.36848e-163	-1.07711e-164	6.57044e-164	-1.10564e-163	-3.54264e-163	8.53842e-164	1.63287e-163	-2.05728e-163	5.41799e-165	9.99338e-163	-8.1375e-163	-1.12143e-164	0
-5.86816e-164	1.7975e-164	1.02376e-163	4.38084e-163	-1.47122e-163	7.88527e-163	4.02015e-163	1.13401e-163	1.66404e-163	-4.22198e-165	-1.69131e-163	-5.67363e-164	2.70456e-163	-4.94947e-163	2.33591e-164	-1.53103e-164	4.0393e-163	1.378e-163	8.36848e-163	-1.07711e-164	6.57044e-164	-1.10564e-163	-3.54264e-163	8.53842e-164	1.63287e-163	-2.05728e-163	5.41799e-165	9.99338e-163	-8.1375e-163	-1.12143e-164	0
-5.86816e-164	1.7975e-164	1.02376e-163	4.38084e-163	-1.47122e-163	7.88527e-163	4.02015e-163	1.13401e-163	1.66404e-163	-4.22198e-165	-1.69131e-163	-5.67363e-164	2.70456e-163	-4.94947e-163	2.33591e-164	-1.53103e-164	4.0393e-163	1.378e-163	8.36848e-163	-1.07711e-164	6.57044e-164	-1.10564e-163	-3.54264e-163	8.53842e-164	1.63287e-163	-2.05728e-163	5.41799e-165	9.99338e-163	-8.1375e-163	-1.12143e-164	0
-5.86816e-164	1.7975e-164	1.02376e-163	4.38084e-163	-1.47122e-163	7.88527e-163	4.02015e-163	1.13401e-163	1.66404e-163	-4.22198e-165	-1.69131e-163	-5.67363e-164	2.70456e-163	-4.94947e-163	2.33591e-164	-1.53103e-164	4.0393e-163	1.378e-163	8.36848e-163	-1.07711e-164	6.57044e-164	-1.10564e-163	-3.54264e-163	8.53842e-164	1.63287e-163	-2.05728e-163	5.41799e-165	9.99338e-163	-8.1375e-163	-1.12143e-164	0
-5.86816e-164	1.7975e-164	1.02376e-163	4.38084e-163	-1.47122e-163	7.88527e-163	4.02015e-163	1.13401e-163	1.66404e-163	-4.22198e-165	-1.69131e-163	-5.67363e-164	2.70456e-163	-4.94947e-163	2.33591e-164	-1.53103e-164	4.0393e-163	1.378e-163	8.36848e-163	-1.07711e-164	6.57044e-164	-1.10564e-163	-3.54264e-163	8.53842e-164	1.63287e-163	-2.05728e-163	5.41799e-165	9.99338e-163	-8.1375e-163	-1.12143e-164	0
-5.86816e-164	1.7975e-164	1.02376e-163	4.38084e-163	-1.47122e-163	7.88527e-163	4.02015e-163	1.13401e-163	1.66404e-163	-4.22198e-165	-1.69131e-163	-5.67363e-164	2.70456e-163	-4.94947e-163	2.33591e-164	-1.53103e-164	4.0393e-163	1.378e-163	8.36848e-163	-1.07711e-164	6.57044e-164	-1.10564e-163	-3.54264e-163	8.53842e-164	1.63287e-163	-2.05728e-163	5.41799e-165	9.99338e-163	-8.1375e-163	-1.12143e-164	0
-5.86816e-164	1.7975e-164	1.02376e-163	4.38084e-163	-1.47122e-163	7.88527e-163	4.02015e-163	1.13401e-163	1.66404e-163	-4.22198e-165	-1.69131e-163	-5.67363e-164	2.70456e-163	-4.94947e-163	2.33591e-164	-1.53103e-164	4.0393e-163	1.378e-163	8.36848e-163	-1.07711e-164	6.57044e-164	-1.10564e-163	-3.54264e-163	8.53842e-164	1.63287e-163	-2.05728e-163	5.41799e-165	9.99338e-163	-8.1375e-163	-1.12143e-164	0
-5.86816e-164	1.7975e-164	1.02376e-163	4.38084e-163	-1.47122e-163	7.88527e-163	4.02015e-163	1.13401e-163	1.66404e-163	-4.22198e-165	-1.69131e-163	-5.67363e-164	2.70456e-163	-4.94947e-163	2.33591e-164	-1.53103e-164	4.0393e-163	1.378e-163	8.36848e-163	-1.07711e-164	6.57044e-164	-1.10564e-163	-3.54264e-163	8.53842e-164	1.63287e-163	-2.05728e-163	5.41799e-165	9.99338e-163	-8.1375e-163	-1.12143e-164	0
-5.86816e-164	1.7975e-164	1.02376e-163	4.38084e-163	-1.47122e-163	7.88527e-163	4.02015e-163	1.13401e-163	1.66404e-163	-4.22198e-165	-1.69131e-163	-5.67363e-164	2.70456e-163	-4.94947e-163	2.33591e-164	-1.53103e-164	4.0393e-163	1.378e-163	8.36848e-163	-1.07711e-164	6.57044e-164	-1.10564e-163	-3.54264e-163	8.53842e-164	1.63287e-163	-2.05728e-163	5.41799e-165	9.99338e-163	-8.1375e-163	-1.12143e-164	0
-5.86816e-164	1.7975e-164	1.02376e-163	4.38084e-163	-1.47122e-163	7.88527e-163	4.02015e-163	1.13401e-163	1.66404e-163	-4.22198e-165	-1.69131e-163	-5.67363e-164	2.70456e-163	-4.94947e-163	2.33591e-164	-1.53103e-164	4.0393e-163	1.378e-163	8.36848e-163	-1.07711e-164	6.57044e-164	-1.10564e-163	-3.54264e-163	8.53842e-164	1.63287e-163	-2.05728e-163	5.41799e-165	9.99338e-163	-8.1375e-163	-1.12143e-164	0
-5.86816e-164	1.7975e-164	1.02376e-163	4.38084e-163	-1.47122e-163	7.88527e-163	4.02015e-163	1.13401e-163	1.66404e-163	-4.22198e-165	-1.69131e-163	-5.67363e-164	2.70456e-163	-4.94947e-163	2.33591e-164	-1.53103e-164	4.0393e-163	1.378e-163	8.36848e-163	-1.07711e-164	6.57044e-164	-1.10564e-163	-3.54264e-163	8.53842e-164	1.63287e-163	-2.05728e-163	5.41799e-165	9.99338e-163	-8.1375e-163	-1.12143e-164	0
-5.86816e-164	1.7975e-164	1.02376e-163	4.38084e-163	-1.47122e-163	7.88527e-163	4.02015e-163	1.13401e-163	1.66404e-163	-4.22198e-165	-1.69131e-163	-5.67363e-164	2.70456e-163	-4.94947e-163	2.33591e-164	-1.53103e-164	4.0393e-163	1.378e-163	8.36848e-163	-1.07711e-164	6.57044e-164	-1.10564e-163	-3.54264e-163	8.53842e-164	1.63287e-163	-2.05728e-163	5.41799e-165	9.99338e-163	-8.1375e-163	-1.12143e-164	0
-5.86816e-164	1.7975e-164	1.02376e-163	4.38084e-163	-1.47122e-163	7.88527e-163	4.02015e-163	1.13401e-163	1.66404e-163	-4.22198e-165	-1.69131e-163	-5.67363e-164	2.70456e-163	-4.94947e-163	2.33591e-164	-1.53103e-164	4.0393e-163	1.378e-163	8.36848e-163	-1.07711e-164	6.57044e-164	-1.10564e-163	-3.54264e-163	8.53842e-164	1.63287e-163	-2.05728e-163	5.41799e-165	9.99338e-163	-8.1375e-163	-1.12143e-164	0
-5.86816e-164	1.7975e-164	1.02376e-163	4.38084e-163	-1.47122e-163	7.88527e-163	4.02015e-163	1.13401e-163	1.66404e-163	-4.22198e-165	-1.69131e-163	-5.67363e-164	2.70456e-163	-4.94947e-163	2.33591e-164	-1.53103e-164	4.0393e-163	1.378e-163	8.36848e-163	-1.07711e-164	6.57044e-164	-1.10564e-163	-3.54264e-163	8.53842e-164	1.63287e-163	-2.05728e-163	5.41799e-165	9.99338e-163	-8.1375e-163	-1.12143e-164	0
-5.86816e-164	1.7975e-164	1.02376e-163	4.38084e-163	-1.47122e-163	7.88527e-163	4.02015e-163	1.13401e-163	1.66404e-163	-4.22198e-165	-1.69131e-163	-5.67363e-164	2.70456e-163	-4.94947e-163	2.33591e-164	-1.53103e-164	4.0393e-163	1.378e-163	8.36848e-163	-1.07711e-164	6.57044e-164	-1.10564e-163	-3.54264e-163	8.53842e-164	1.63287e-163	-2.05728e-163	5.41799e-165	9.99338e-163	-8.1375e-163	-1.12143e-164	0
-5.86816e-164	1.7975e-164	1.02376e-163	4.38084e-163	-1.47122e-163	7.88527e-163	4.02015e-163	1.13401e-163	1.66404e-163	-4.22198e-165	-1.69131e-163	-5.67363e-164	2.70456e-163	-4.94947e-163	2.33591e-164	-1.53103e-164	4.0393e-163	1.378e-163	8.36848e-163	-1.07711e-164	6.57044e-164	-1.10564e-163	-3.54264e-163	8.53842e-164	1.63287e-163	-2.05728e-163	5.41799e-165	9.99338e-163	-8.1375e-163	-1.12143e-164	0
-5.86816e-164	1.7975e-164	1.02376e-163	4.38084e-163	-1.47122e-163	7.88527e-163	4.02015e-163	1.13401e-163	1.66404e-163	-4.22198e-165	-1.69131e-163	-5.67363e-164	2.70456e-163	-4.94947e-163	2.33591e-164	-1.53103e-164	4.0393e-163	1.378e-163	8.36848e-163	-1.07711e-164	6.57044e-164	-1.10564e-163	-3.54264e-163	8.53842e-164	1.63287e-163	-2.05728e-163	5.41799e-165	9.99338e-163	-8.1375e-163	-1.12143e-164	0
-5.86816e-164	1.7975e-164	1.02376e-163	4.38084e-163	-1.47122e-163	7.88527e-163	4.02015e-163	1.13401e-163	1.66404e-163	-4.22198e-165	-1.69131e-163	-5.67363e-164	2.70456e-163	-4.94947e-163	2.33591e-164	-1.53103e-164	4.0393e-163	1.378e-163	8.36848e-163	-1.07711e-164	6.57044e-164	-1.10564e-163	-3.54264e-163	8.53842e-164	1.63287e-163	-2.05728e-163	5.41799e-165	9.99338e-163	-8.1375e-163	-1.12143e-164	0
-5.86816e-164	1.7975e-164	1.02376e-163	4.38084e-163	-1.47122e-163	7.88527e-163	4.02015e-163	1.13401e-163	1.66404e-163	-4.22198e-165	-1.69131e-163	-5.67363e-164	2.70456e-163	-4.94947e-163	2.33591e-164	-1.53103e-164	4.0393e-163	1.378e-163	8.36848e-163	-1.07711e-164	6.57044e-164	-1.10564e-163	-3.54264e-163	8.53842e-164	1.63287e-163	-2.05728e-163	5.41799e-165	9.99338e-163	-8.1375e-163	-1.12143e-164	0
-5.86816e-164	1.7975e-164	1.02376e-163	4.38084e-163	-1.47122e-163	7.88527e-163	4.02015e-163	1.13401e-163	1.66404e-163	-4.22198e-165	-1.69131e-163	-5.67363e-164	2.70456e-163	-4.94947e-163	2.33591e-164	-1.53103e-164	4.0393e-163	1.378e-163	8.36848e-163	-1.07711e-164	6.57044e-164	-1.10564e-163	-3.54264e-163	8.53842e-164	1.63287e-163	-2.05728e-163	5.41799e-165	9.99338e-163	-8.1375e-163	-1.12143e-164	0
-5.86816e-164	1.7975e-164	1.02376e-163	4.38084e-163	-1.47122e-163	7.88527e-163	4.02015e-163	1.13401e-163	1.66404e-163	-4.22198e-165	-1.69131e-163	-5.67363e-164	2.70456e-163	-4.94947e-163	2.33591e-164	-1.53103e-164	4.0393e-163	1.378e-163	8.36848e-163	-1.07711e-164	6.57044e-164	-1.10564e-163	-3.54264e-163	8.53842e-164	1.63287e-163	-2.05728e-163	5.41799e-165	9.99338e-163	-8.1375e-163	-1.12143e-164	0
-5.86816e-164	1.7975e-164	1.02376e-163	4.38084e-163	-1.47122e-163	7.88527e-163	4.02015e-163	1.13401e-163	1.66404e-163	-4.22198e-165	-1.69131e-163	-5.67363e-164	2.70456e-163	-4.94947e-163	2.33591e-164	-1.53103e-164	4.0393e-163	1.378e-163	8.36848e-163	-1.07711e-164	6.57044e-164	-1.10564e-163	-3.54264e-163	8.53842e-164	1.63287e-163	-2.05728e-163	5.41799e-165	9.99338e-163	-8.1375e-163	-1.12143e-164	0
-5.86816e-164	1.7975e-164	1.02376e-163	4.38084e-163	-1.47122e-163	7.88527e-163	4.02015e-163	1.13401e-163	1.66404e-163	-4.22198e-165	-1.69131e-163	-5.67363e-164	2.70456e-163	-4.94947e-163	2.33591e-164	-1.53103e-164	4.0393e-163	1.378e-163	8.36848e-163	-1.07711e-164	6.57044e-164	-1.10564e-163	-3.54264e-163	8.53842e-164	1.63287e-163	-2.05728e-163	5.41799e-165	9.99338e-163	-8.1375e-163	-1.12143e-164	0
-5.86816e-164	1.7975e-164	1.02376e-163	4.38084e-163	-1.47122e-163	7.88527e-163	4.02015e-163	1.13401e-163	1.66404e-163	-4.22198e-165	-1.69131e-163	-5.67363e-164	2.70456e-163	-4.94947e-163	2.33591e-164	-1.53103e-164	4.0393e-163	1.378e-163	8.36848e-163	-1.07711e-164	6.57044e-164	-1.10564e-163	-3.54264e-163	8.53842e-164	1.63287e-163	-2.05728e-163	5.41799e-165	9.99338e-163	-8.1375e-163	-1.12143e-164	0
-5.86816e-164	1.7975e-164	1.02376e-163	4.38084e-163	-1.47122e-163	7.88527e-163	4.02015e-163	1.13401e-163	1.66404e-163	-4.22198e-165	-1.69131e-163	-5.67363e-164	2.70456e-163	-4.94947e-163	2.33591e-164	-1.53103e-164	4.0393e-163	1.378e-163	8.36848e-163	-1.07711e-164	6.57044e-164	-1.10564e-163	-3.54264e-163	8.53842e-164	1.63287e-163	-2.05728e-163	5.41799e-165	9.99338e-163	-8.1375e-163	-1.12143e-164	0
-5.86816e-164	1.7975e-164	1.02376e-163	4.38084e-163	-1.47122e-163	7.88527e-163	4.02015e-163	1.13401e-163	1.66404e-163	-4.22198e-165	-1.69131e-163	-5.67363e-164	2.70456e-163	-4.94947e-163	2.33591e-164	-1.53103e-164	4.0393e-163	1.378e-163	8.36848e-163	-1.07711e-164	6.57044e-164	-1.10564e-163	-3.54264e-163	8.53842e-164	1.63287e-163	-2.05728e-163	5.41799e-165	9.99338e-163	-8.1375e-163	-1.12143e-164	0
-5.86816e-164	1.7975e-164	1.02376e-163	4.38084e-163	-1.47122e-163	7.88527e-163	4.02015e-163	1.13401e-163	1.66404e-163	-4.22198e-165	-1.69131e-163	-5.67363e-164	2.70456e-163	-4.94947e-163	2.33591e-164	-1.53103e-164	4.0393e-163	1.378e-163	8.36848e-163	-1.07711e-164	6.57044e-164	-1.10564e-163	-3.54264e-163	8.53842e-164	1.63287e-163	-2.05728e-163	5.41799e-165	9.99338e-163	-8.1375e-163	-1.12143e-164	0
-5.86816e-164	1.7975e-164	1.02376e-163	4.38084e-163	-1.47122e-163	7.88527e-163	4.02015e-163	1.13401e-163	1.66404e-163	-4.22198e-165	-1.69131e-163	-5.67363e-164	2.70456e-163	-4.94947e-163	2.33591e-164	-1.53103e-164	4.0393e-163	1.378e-163	8.36848e-163	-1.07711e-164	6.57044e-164	-1.10564e-163	-3.54264e-163	8.53842e-164	1.63287e-163	-2.05728e-163	5.41799e-165	9.99338e-163	-8.1375e-163	-1.12143e-164	0
-5.86816e-164	1.7975e-164	1.02376e-163	4.38084e-163	-1.47122e-163	7.88527e-163	4.02015e-163	1.13401e-163	1.66404e-163	-4.22198e-165	-1.69131e-163	-5.67363e-164	2.70456e-163	-4.94947e-163	2.33591e-164	-1.53103e-164	4.0393e-163	1.378e-163	8.36848e-163	-1.07711e-164	6.57044e-164	-1.10564e-163	-3.54264e-163	8.53842e-164	1.63287e-163	-2.05728e-163	5.41799e-165	9.99338e-163	-8.1375e-163	-1.12143e-164	0
-5.86816e-164	1.7975e-164	1.02376e-163	4.38084e-163	-1.47122e-163	7.88527e-163	4.02015e-163	1.13401e-163	1.66404e-163	-4.22198e-165	-1.69131e-163	-5.67363e-164	2.70456e-163	-4.94947e-163	2.33591e-164	-1.53103e-164	4.0393e-163	1.378e-163	8.36848e-163	-1.07711e-164	6.57044e-164	-1.10564e-163	-3.54264e-163	8.53842e-164	1.63287e-163	-2.05728e-163	5.41799e-165	9.99338e-163	-8.1375e-163	-1.12143e-164	0
-5.86816e-164	1.7975e-164	1.02376e-163	4.38084e-163	-1.47122e-163	7.88527e-163	4.02015e-163	1.13401e-163	1.66404e-163	-4.22198e-165	-1.69131e-163	-5.67363e-164	2.70456e-163	-4.94947e-163	2.33591e-164	-1.53103e-164	4.0393e-163	1.378e-163	8.36848e-163	-1.07711e-164	6.57044e-164	-1.10564e-163	-3.54264e-163	8.53842e-164	1.63287e-163	-2.05728e-163	5.41799e-165	9.99338e-163	-8.1375e-163	-1.12143e-164	0
-5.86816e-164	1.7975e-164	1.02376e-163	4.38084e-163	-1.47122e-163	7.88527e-163	4.02015e-163	1.13401e-163	1.66404e-163	-4.22198e-165	-1.69131e-163	-5.67363e-164	2.70456e-163	-4.94947e-163	2.33591e-164	-1.53103e-164	4.0393e-163	1.378e-163	8.36848e-163	-1.07711e-164	6.57044e-164	-1.10564e-163	-3.54264e-163	8.53842e-164	1.63287e-163	-2.05728e-163	5.41799e-165	9.99338e-163	-8.1375e-163	-1.12143e-164	0
-5.86816e-164	1.7975e-164	1.02376e-163	4.38084e-163	-1.47122e-163	7.88527e-163	4.02015e-163	1.13401e-163	1.66404e-163	-4.22198e-165	-1.69131e-163	-5.67363e-164	2.70456e-163	-4.94947e-163	2.33591e-164	-1.53103e-164	4.0393e-163	1.378e-163	8.36848e-163	-1.07711e-164	6.57044e-164	-1.10564e-163	-3.54264e-163	8.53842e-164	1.63287e-163	-2.05728e-163	5.41799e-165	9.99338e-163	-8.1375e-163	-1.12143e-164	0
-5.86816e-164	1.7975e-164	1.02376e-163	4.38084e-163	-1.47122e-163	7.88527e-163	4.02015e-163	1.13401e-163	1.66404e-163	-4.22198e-165	-1.69131e-163	-5.67363e-164	2.70456e-163	-4.94947e-163	2.33591e-164	-1.53103e-164	4.0393e-163	1.378e-163	8.36848e-163	-1.07711e-164	6.57044e-164	-1.10564e-163	-3.54264e-163	8.53842e-164	1.63287e-163	-2.05728e-163	5.41799e-165	9.99338e-163	-8.1375e-163	-1.12143e-164	0
-5.86816e-164	1.7975e-164	1.02376e-163	4.38084e-163	-1.47122e-163	7.88527e-163	4.02015e-163	1.13401e-163	1.66404e-163	-4.22198e-165	-1.69131e-163	-5.67363e-164	2.70456e-163	-4.94947e-163	2.33591e-164	-1.53103e-164	4.0393e-163	1.378e-163	8.36848e-163	-1.07711e-164	6.57044e-164	-1.10564e-163	-3.54264e-163	8.53842e-164	1.63287e-163	-2.05728e-163	5.41799e-165	9.99338e-163	-8.1375e-163	-1.12143e-164	0
-5.86816e-164	1.7975e-164	1.02376e-163	4.38084e-163	-1.47122e-163	7.88527e-163	4.02015e-163	1.13401e-163	1.66404e-163	-4.22198e-165	-1.69131e-163	-5.67363e-164	2.70456e-163	-4.94947e-163	2.33591e-164	-1.53103e-164	4.0393e-163	1.378e-163	8.36848e-163	-1.07711e-164	6.57044e-164	-1.10564e-163	-3.54264e-163	8.53842e-164	1.63287e-163	-2.05728e-163	5.41799e-165	9.99338e-163	-8.1375e-163	-1.12143e-164	0
-5.86816e-164	1.7975e-164	1.02376e-163	4.38084e-163	-1.47122e-163	7.88527e-163	4.02015e-163	1.13401e-163	1.66404e-163	-4.22198e-165	-1.69131e-163	-5.67363e-164	2.70456e-163	-4.94947e-163	2.33591e-164	-1.53103e-164	4.0393e-163	1.378e-163	8.36848e-163	-1.07711e-164	6.57044e-164	-1.10564e-163	-3.54264e-163	8.53842e-164	1.63287e-163	-2.05728e-163	5.41799e-165	9.99338e-163	-8.1375e-163	-1.12143e-164	0
-5.86816e-164	1.7975e-164	1.02376e-163	4.38084e-163	-1.47122e-163	7.88527e-163	4.02015e-163	1.13401e-163	1.66404e-163	-4.22198e-165	-1.69131e-163	-5.67363e-164	2.70456e-163	-4.94947e-163	2.33591e-164	-1.53103e-164	4.0393e-163	1.378e-163	8.36848e-163	-1.07711e-164	6.57044e-164	-1.10564e-163	-3.54264e-163	8.53842e-164	1.63287e-163	-2.05728e-163	5.41799e-165	9.99338e-163	-8.1375e-163	-1.12143e-164	0
-5.86816e-164	1.7975e-164	1.02376e-163	4.38084e-163	-1.47122e-163	7.88527e-163	4.02015e-163	1.13401e-163	1.66404e-163	-4.22198e-165	-1.69131e-163	-5.67363e-164	2.70456e-163	-4.94947e-163	2.33591e-164	-1.53103e-164	4.0393e-163	1.378e-163	8.36848e-163	-1.07711e-164	6.57044e-164	-1.10564e-163	-3.54264e-163	8.53842e-164	1.63287e-163	-2.05728e-163	5.41799e-165	9.99338e-163	-8.1375e-163	-1.12143e-164	0
-5.86816e-164	1.7975e-164	1.02376e-163	4.38084e-163	-1.47122e-163	7.88527e-163	4.02015e-163	1.13401e-163	1.66404e-163	-4.22198e-165	-1.69131e-163	-5.67363e-164	2.70456e-163	-4.94947e-163	2.33591e-164	-1.53103e-164	4.0393e-163	1.378e-163	8.36848e-163	-1.07711e-164	6.57044e-164	-1.10564e-163	-3.54264e-163	8.53842e-164	1.63287e-163	-2.05728e-163	5.41799e-165	9.99338e-163	-8.1375e-163	-1.12143e-164	0
-5.86816e-164	1.7975e-164	1.02376e-163	4.38084e-163	-1.47122e-163	7.88527e-163	4.02015e-163	1.13401e-163	1.66404e-163	-4.22198e-165	-1.69131e-163	-5.67363e-164	2.70456e-163	-4.94947e-163	2.33591e-164	-1.53103e-164	4.0393e-163	1.378e-163	8.36848e-163	-1.07711e-164	6.57044e-164	-1.10564e-163	-3.54264e-163	8.53842e-164	1.63287e-163	-2.05728e-163	5.41799e-165	9.99338e-163	-8.1375e-163	-1.12143e-164	0
-5.86816e-164	1.7975e-164	1.02376e-163	4.38084e-163	-1.47122e-163	7.88527e-163	4.02015e-163	1.13401e-163	1.66404e-163	-4.22198e-165	-1.69131e-163	-5.67363e-164	2.70456e-163	-4.94947e-163	2.33591e-164	-1.53103e-164	4.0393e-163	1.378e-163	8.36848e-163	-1.07711e-164	6.57044e-164	-1.10564e-163	-3.54264e-163	8.53842e-164	1.63287e-163	-2.05728e-163	5.41799e-165	9.99338e-163	-8.1375e-163	-1.12143e-164	0
-5.86816e-164	1.7975e-164	1.02376e-163	4.38084e-163	-1.47122e-163	7.88527e-163	4.02015e-163	1.13401e-163	1.66404e-163	-4.22198e-165	-1.69131e-163	-5.67363e-164	2.70456e-163	-4.94947e-163	2.33591e-164	-1.53103e-164	4.0393e-163	1.378e-163	8.36848e-163	-1.07711e-164	6.57044e-164	-1.10564e-163	-3.54264e-163	8.53842e-164	1.63287e-163	-2.05728e-163	5.41799e-165	9.99338e-163	-8.1375e-163	-1.12143e-164	0
-5.86816e-164	1.7975e-164	1.02376e-163	4.38084e-163	-1.47122e-163	7.88527e-163	4.02015e-163	1.13401e-163	1.66404e-163	-4.22198e-165	-1.69131e-163	-5.67363e-164	2.70456e-163	-4.94947e-163	2.33591e-164	-1.53103e-164	4.0393e-163	1.378e-163	8.36848e-163	-1.07711e-164	6.57044e-164	-1.10564e-163	-3.54264e-163	8.53842e-164	1.63287e-163	-2.05728e-163	5.41799e-165	9.99338e-163	-8.1375e-163	-1.12143e-164	0
-5.86816e-164	1.7975e-164	1.02376e-163	4.38084e-163	-1.47122e-163	7.88527e-163	4.02015e-163	1.13401e-163	1.66404e-163	-4.22198e-165	-1.69131e-163	-5.67363e-164	2.70456e-163	-4.94947e-163	2.33591e-164	-1.53103e-164	4.0393e-163	1.378e-163	8.36848e-163	-1.07711e-164	6.57044e-164	-1.10564e-163	-3.54264e-163	8.53842e-164	1.63287e-163	-2.05728e-163	5.41799e-165	9.99338e-163	-8.1375e-163	-1.12143e-164	0
-5.86816e-164	1.7975e-164	1.02376e-163	4.38084e-163	-1.47122e-163	7.88527e-163	4.02015e-163	1.13401e-163	1.66404e-163	-4.22198e-165	-1.69131e-163	-5.67363e-164	2.70456e-163	-4.94947e-163	2.33591e-164	-1.53103e-164	4.0393e-163	1.378e-163	8.36848e-163	-1.07711e-164	6.57044e-164	-1.10564e-163	-3.54264e-163	8.53842e-164	1.63287e-163	-2.05728e-163	5.41799e-165	9.99338e-163	-8.1375e-163	-1.12143e-164	0
-5.86816e-164	1.7975e-164	1.02376e-163	4.38084e-163	-1.47122e-163	7.88527e-163	4.02015e-163	1.13401e-163	1.66404e-163	-4.22198e-165	-1.69131e-163	-5.67363e-164	2.70456e-163	-4.94947e-163	2.33591e-164	-1.53103e-164	4.0393e-163	1.378e-163	8.36848e-163	-1.07711e-164	6.57044e-164	-1.10564e-163	-3.54264e-163	8.53842e-164	1.63287e-163	-2.05728e-163	5.41799e-165	9.99338e-163	-8.1375e-163	-1.12143e-164	0
-5.86816e-164	1.7975e-164	1.02376e-163	4.38084e-163	-1.47122e-163	7.88527e-163	4.02015e-163	1.13401e-163	1.66404e-163	-4.22198e-165	-1.69131e-163	-5.67363e-164	2.70456e-163	-4.94947e-163	2.33591e-164	-1.53103e-164	4.0393e-163	1.378e-163	8.36848e-163	-1.07711e-164	6.57044e-164	-1.10564e-163	-3.54264e-163	8.53842e-164	1.63287e-163	-2.05728e-163	5.41799e-165	9.99338e-163	-8.1375e-163	-1.12143e-164	0
-5.86816e-164	1.7975e-164	1.02376e-163	4.38084e-163	-1.47122e-163	7.88527e-163	4.02015e-163	1.13401e-163	1.66404e-163	-4.22198e-165	-1.69131e-163	-5.67363e-164	2.70456e-163	-4.94947e-163	2.33591e-164	-1.53103e-164	4.0393e-163	1.378e-163	8.36848e-163	-1.07711e-164	6.57044e-164	-1.10564e-163	-3.54264e-163	8.53842e-164	1.63287e-163	-2.05728e-163	5.41799e-165	9.99338e-163	-8.1375e-163	-1.12143e-164	0
-5.86816e-164	1.7975e-164	1.02376e-163	4.38084e-163	-1.47122e-163	7.88527e-163	4.02015e-163	1.13401e-163	1.66404e-163	-4.22198e-165	-1.69131e-163	-5.67363e-164	2.70456e-163	-4.94947e-163	2.33591e-164	-1.53103e-164	4.0393e-163	1.378e-163	8.36848e-163	-1.07711e-164	6.57044e-164	-1.10564e-163	-3.54264e-163	8.53842e-164	1.63287e-163	-2.05728e-163	5.41799e-165	9.99338e-163	-8.1375e-163	-1.12143e-164	0
-5.86816e-164	1.7975e-164	1.02376e-163	4.38084e-163	-1.47122e-163	7.88527e-163	4.02015e-163	1.13401e-163	1.66404e-163	-4.22198e-165	-1.69131e-163	-5.67363e-164	2.70456e-163	-4.94947e-163	2.33591e-164	-1.53103e-164	4.0393e-163	1.378e-163	8.36848e-163	-1.07711e-164	6.57044e-164	-1.10564e-163	-3.54264e-163	8.53842e-164	1.63287e-163	-2.05728e-163	5.41799e-165	9.99338e-163	-8.1375e-163	-1.12143e-164	0
-5.86816e-164	1.7975e-164	1.02376e-163	4.38084e-163	-1.47122e-163	7.88527e-163	4.02015e-163	1.13401e-163	1.66404e-163	-4.22198e-165	-1.69131e-163	-5.67363e-164	2.70456e-163	-4.94947e-163	2.33591e-164	-1.53103e-164	4.0393e-163	1.378e-163	8.36848e-163	-1.07711e-164	6.57044e-164	-1.10564e-163	-3.54264e-163	8.53842e-164	1.63287e-163	-2.05728e-163	5.41799e-165	9.99338e-163	-8.1375e-163	-1.12143e-164	0
-5.86816e-164	1.7975e-164	1.02376e-163	4.38084e-163	-1.47122e-163	7.88527e-163	4.02015e-163	1.13401e-163	1.66404e-163	-4.22198e-165	-1.69131e-163	-5.67363e-164	2.70456e-163	-4.94947e-163	2.33591e-164	-1.53103e-164	4.0393e-163	1.378e-163	8.36848e-163	-1.07711e-164	6.57044e-164	-1.10564e-163	-3.54264e-163	8.53842e-164	1.63287e-163	-2.05728e-163	5.41799e-165	9.99338e-163	-8.1375e-163	-1.12143e-164	0
-5.86816e-164	1.7975e-164	1.02376e-163	4.38084e-163	-1.47122e-163	7.88527e-163	4.02015e-163	1.13401e-163	1.66404e-163	-4.22198e-165	-1.69131e-163	-5.67363e-164	2.70456e-163	-4.94947e-163	2.33591e-164	-1.53103e-164	4.0393e-163	1.378e-163	8.36848e-163	-1.07711e-164	6.57044e-164	-1.10564e-163	-3.54264e-163	8.53842e-164	1.63287e-163	-2.05728e-163	5.41799e-165	9.99338e-163	-8.1375e-163	-1.12143e-164	0
-5.86816e-164	1.7975e-164	1.02376e-163	4.38084e-163	-1.47122e-163	7.88527e-163	4.02015e-163	1.13401e-163	1.66404e-163	-4.22198e-165	-1.69131e-163	-5.67363e-164	2.70456e-163	-4.94947e-163	2.33591e-164	-1.53103e-164	4.0393e-163	1.378e-163	8.36848e-163	-1.07711e-164	6.57044e-164	-1.10564e-163	-3.54264e-163	8.53842e-164	1.63287e-163	-2.05728e-163	5.41799e-165	9.99338e-163	-8.1375e-163	-1.12143e-164	0
-5.86816e-164	1.7975e-164	1.02376e-163	4.38084e-163	-1.47122e-163	7.88527e-163	4.02015e-163	1.13401e-163	1.66404e-163	-4.22198e-165	-1.69131e-163	-5.67363e-164	2.70456e-163	-4.94947e-163	2.33591e-164	-1.53103e-164	4.0393e-163	1.378e-163	8.36848e-163	-1.07711e-164	6.57044e-164	-1.10564e-163	-3.54264e-163	8.53842e-164	1.63287e-163	-2.05728e-163	5.41799e-165	9.99338e-163	-8.1375e-163	-1.12143e-164	0
-5.86816e-164	1.7975e-164	1.02376e-163	4.38084e-163	-1.47122e-163	7.88527e-163	4.02015e-163	1.13401e-163	1.66404e-163	-4.22198e-165	-1.69131e-163	-5.67363e-164	2.70456e-163	-4.94947e-163	2.33591e-164	-1.53103e-164	4.0393e-163	1.378e-163	8.36848e-163	-1.07711e-164	6.57044e-164	-1.10564e-163	-3.54264e-163	8.53842e-164	1.63287e-163	-2.05728e-163	5.41799e-165	9.99338e-163	-8.1375e-163	-1.12143e-164	0
-5.86816e-164	1.7975e-164	1.02376e-163	4.38084e-163	-1.47122e-163	7.88527e-163	4.02015e-163	1.13401e-163	1.66404e-163	-4.22198e-165	-1.69131e-163	-5.67363e-164	2.70456e-163	-4.94947e-163	2.33591e-164	-1.53103e-164	4.0393e-163	1.378e-163	8.36848e-163	-1.07711e-164	6.57044e-164	-1.10564e-163	-3.54264e-163	8.53842e-164	1.63287e-163	-2.05728e-163	5.41799e-165	9.99338e-163	-8.1375e-163	-1.12143e-164	0
-5.86816e-164	1.7975e-164	1.02376e-163	4.38084e-163	-1.47122e-163	7.88527e-163	4.02015e-163	1.13401e-163	1.66404e-163	-4.22198e-165	-1.69131e-163	-5.67363e-164	2.70456e-163	-4.94947e-163	2.33591e-164	-1.53103e-164	4.0393e-163	1.378e-163	8.36848e-163	-1.07711e-164	6.57044e-164	-1.10564e-163	-3.54264e-163	8.53842e-164	1.63287e-163	-2.05728e-163	5.41799e-165	9.99338e-163	-8.1375e-163	-1.12143e-164	0
-5.86816e-164	1.7975e-164	1.02376e-163	4.38084e-163	-1.47122e-163	7.88527e-163	4.02015e-163	1.13401e-163	1.66404e-163	-4.22198e-165	-1.69131e-163	-5.67363e-164	2.70456e-163	-4.94947e-163	2.33591e-164	-1.53103e-164	4.0393e-163	1.378e-163	8.36848e-163	-1.07711e-164	6.57044e-164	-1.10564e-163	-3.54264e-163	8.53842e-164	1.63287e-163	-2.05728e-163	5.41799e-165	9.99338e-163	-8.1375e-163	-1.12143e-164	0
-5.86816e-164	1.7975e-164	1.02376e-163	4.38084e-163	-1.47122e-163	7.88527e-163	4.02015e-163	1.13401e-163	1.66404e-163	-4.22198e-165	-1.69131e-163	-5.67363e-164	2.70456e-163	-4.94947e-163	2.33591e-164	-1.53103e-164	4.0393e-163	1.378e-163	8.36848e-163	-1.07711e-164	6.57044e-164	-1.10564e-163	-3.54264e-163	8.53842e-164	1.63287e-163	-2.05728e-163	5.41799e-165	9.99338e-163	-8.1375e-163	-1.12143e-164	0
-5.86816e-164	1.7975e-164	1.02376e-163	4.38084e-163	-1.47122e-163	7.88527e-163	4.02015e-163	1.13401e-163	1.66404e-163	-4.22198e-165	-1.69131e-163	-5.67363e-164	2.70456e-163	-4.94947e-163	2.33591e-164	-1.53103e-164	4.0393e-163	1.378e-163	8.36848e-163	-1.07711e-164	6.57044e-164	-1.10564e-163	-3.54264e-163	8.53842e-164	1.63287e-163	-2.05728e-163	5.41799e-165	9.99338e-163	-8.1375e-163	-1.12143e-164	0
-5.86816e-164	1.7975e-164	1.02376e-163	4.38084e-163	-1.47122e-163	7.88527e-163	4.02015e-163	1.13401e-163	1.66404e-163	-4.22198e-165	-1.69131e-163	-5.67363e-164	2.70456e-163	-4.94947e-163	2.33591e-164	-1.53103e-164	4.0393e-163	1.378e-163	8.36848e-163	-1.07711e-164	6.57044e-164	-1.10564e-163	-3.54264e-163	8.53842e-164	1.63287e-163	-2.05728e-163	5.41799e-165	9.99338e-163	-8.1375e-163	-1.12143e-164	0
-5.86816e-164	1.7975e-164	1.02376e-163	4.38084e-163	-1.47122e-163	7.88527e-163	4.02015e-163	1.13401e-163	1.66404e-163	-4.22198e-165	-1.69131e-163	-5.67363e-164	2.70456e-163	-4.94947e-163	2.33591e-164	-1.53103e-164	4.0393e-163	1.378e-163	8.36848e-163	-1.07711e-164	6.57044e-164	-1.10564e-163	-3.54264e-163	8.53842e-164	1.63287e-163	-2.05728e-163	5.41799e-165	9.99338e-163	-8.1375e-163	-1.12143e-164	0
-5.86816e-164	1.7975e-164	1.02376e-163	4.38084e-163	-1.47122e-163	7.88527e-163	4.02015e-163	1.13401e-163	1.66404e-163	-4.22198e-165	-1.69131e-163	-5.67363e-164	2.70456e-163	-4.94947e-163	2.33591e-164	-1.53103e-164	4.0393e-163	1.378e-163	8.36848e-163	-1.07711e-164	6.57044e-164	-1.10564e-163	-3.54264e-163	8.53842e-164	1.63287e-163	-2.05728e-163	5.41799e-165	9.99338e-163	-8.1375e-163	-1.12143e-164	0
-5.86816e-164	1.7975e-164	1.02376e-163	4.38084e-163	-1.47122e-163	7.88527e-163	4.02015e-163	1.13401e-163	1.66404e-163	-4.22198e-165	-1.69131e-163	-5.67363e-164	2.70456e-163	-4.94947e-163	2.33591e-164	-1.53103e-164	4.0393e-163	1.378e-163	8.36848e-163	-1.07711e-164	6.57044e-164	-1.10564e-163	-3.54264e-163	8.53842e-164	1.63287e-163	-2.05728e-163	5.41799e-165	9.99338e-163	-8.1375e-163	-1.12143e-164	0
-5.86816e-164	1.7975e-164	1.02376e-163	4.38084e-163	-1.47122e-163	7.88527e-163	4.02015e-163	1.13401e-163	1.66404e-163	-4.22198e-165	-1.69131e-163	-5.67363e-164	2.70456e-163	-4.94947e-163	2.33591e-164	-1.53103e-164	4.0393e-163	1.378e-163	8.36848e-163	-1.07711e-164	6.57044e-164	-1.10564e-163	-3.54264e-163	8.53842e-164	1.63287e-163	-2.05728e-163	5.41799e-165	9.99338e-163	-8.1375e-163	-1.12143e-164	0
-5.86816e-164	1.7975e-164	1.02376e-163	4.38084e-163	-1.47122e-163	7.88527e-163	4.02015e-163	1.13401e-163	1.66404e-163	-4.22198e-165	-1.69131e-163	-5.67363e-164	2.70456e-163	-4.94947e-163	2.33591e-164	-1.53103e-164	4.0393e-163	1.378e-163	8.36848e-163	-1.07711e-164	6.57044e-164	-1.10564e-163	-3.54264e-163	8.53842e-164	1.63287e-163	-2.05728e-163	5.41799e-165	9.99338e-163	-8.1375e-163	-1.12143e-164	0
-5.86816e-164	1.7975e-164	1.02376e-163	4.38084e-163	-1.47122e-163	7.88527e-163	4.02015e-163	1.13401e-163	1.66404e-163	-4.22198e-165	-1.69131e-163	-5.67363e-164	2.70456e-163	-4.94947e-163	2.33591e-164	-1.53103e-164	4.0393e-163	1.378e-163	8.36848e-163	-1.07711e-164	6.57044e-164	-1.10564e-163	-3.54264e-163	8.53842e-164	1.63287e-163	-2.05728e-163	5.41799e-165	9.99338e-163	-8.1375e-163	-1.12143e-164	0
-5.86816e-164	1.7975e-164	1.02376e-163	4.38084e-163	-1.47122e-163	7.88527e-163	4.02015e-163	1.13401e-163	1.66404e-163	-4.22198e-165	-1.69131e-163	-5.67363e-164	2.70456e-163	-4.94947e-163	2.33591e-164	-1.53103e-164	4.0393e-163	1.378e-163	8.36848e-163	-1.07711e-164	6.57044e-164	-1.10564e-163	-3.54264e-163	8.53842e-164	1.63287e-163	-2.05728e-163	5.41799e-165	9.99338e-163	-8.1375e-163	-1.12143e-164	0
-5.86816e-164	1.7975e-164	1.02376e-163	4.38084e-163	-1.47122e-163	7.88527e-163	4.02015e-163	1.13401e-163	1.66404e-163	-4.22198e-165	-1.69131e-163	-5.67363e-164	2.70456e-163	-4.94947e-163	2.33591e-164	-1.53103e-164	4.0393e-163	1.378e-163	8.36848e-163	-1.07711e-164	6.57044e-164	-1.10564e-163	-3.54264e-163	8.53842e-164	1.63287e-163	-2.05728e-163	5.41799e-165	9.99338e-163	-8.1375e-163	-1.12143e-164	0
-5.86816e-164	1.7975e-164	1.02376e-163	4.38084e-163	-1.47122e-163	7.88527e-163	4.02015e-163	1.13401e-163	1.66404e-163	-4.22198e-165	-1.69131e-163	-5.67363e-164	2.70456e-163	-4.94947e-163	2.33591e-164	-1.53103e-164	4.0393e-163	1.378e-163	8.36848e-163	-1.07711e-164	6.57044e-164	-1.10564e-163	-3.54264e-163	8.53842e-164	1.63287e-163	-2.05728e-163	5.41799e-165	9.99338e-163	-8.1375e-163	-1.12143e-164	0
-5.86816e-164	1.7975e-164	1.02376e-163	4.38084e-163	-1.47122e-163	7.88527e-163	4.02015e-163	1.13401e-163	1.66404e-163	-4.22198e-165	-1.69131e-163	-5.67363e-164	2.70456e-163	-4.94947e-163	2.33591e-164	-1.53103e-164	4.0393e-163	1.378e-163	8.36848e-163	-1.07711e-164	6.57044e-164	-1.10564e-163	-3.54264e-163	8.53842e-164	1.63287e-163	-2.05728e-163	5.41799e-165	9.99338e-163	-8.1375e-163	-1.12143e-164	0
-5.86816e-164	1.7975e-164	1.02376e-163	4.38084e-163	-1.47122e-163	7.88527e-163	4.02015e-163	1.13401e-163	1.66404e-163	-4.22198e-165	-1.69131e-163	-5.67363e-164	2.70456e-163	-4.94947e-163	2.33591e-164	-1.53103e-164	4.0393e-163	1.378e-163	8.36848e-163	-1.07711e-164	6.57044e-164	-1.10564e-163	-3.54264e-163	8.53842e-164	1.63287e-163	-2.05728e-163	5.41799e-165	9.99338e-163	-8.1375e-163	-1.12143e-164	0
-5.86816e-164	1.7975e-164	1.02376e-163	4.38084e-163	-1.47122e-163	7.88527e-163	4.02015e-163	1.13401e-163	1.66404e-163	-4.22198e-165	-1.69131e-163	-5.67363e-164	2.70456e-163	-4.94947e-163	2.33591e-164	-1.53103e-164	4.0393e-163	1.378e-163	8.36848e-163	-1.07711e-164	6.57044e-164	-1.10564e-163	-3.54264e-163	8.53842e-164	1.63287e-163	-2.05728e-163	5.41799e-165	9.99338e-163	-8.1375e-163	-1.12143e-164	0
-5.86816e-164	1.7975e-164	1.02376e-163	4.38084e-163	-1.47122e-163	7.88527e-163	4.02015e-163	1.13401e-163	1.66404e-163	-4.22198e-165	-1.69131e-163	-5.67363e-164	2.70456e-163	-4.94947e-163	2.33591e-164	-1.53103e-164	4.0393e-163	1.378e-163	8.36848e-163	-1.07711e-164	6.57044e-164	-1.10564e-163	-3.54264e-163	8.53842e-164	1.63287e-163	-2.05728e-163	5.41799e-165	9.99338e-163	-8.1375e-163	-1.12143e-164	0
-5.86816e-164	1.7975e-164	1.02376e-163	4.38084e-163	-1.47122e-163	7.88527e-163	4.02015e-163	1.13401e-163	1.66404e-163	-4.22198e-165	-1.69131e-163	-5.67363e-164	2.70456e-163	-4.94947e-163	2.33591e-164	-1.53103e-164	4.0393e-163	1.378e-163	8.36848e-163	-1.07711e-164	6.57044e-164	-1.10564e-163	-3.54264e-163	8.53842e-164	1.63287e-163	-2.05728e-163	5.41799e-165	9.99338e-163	-8.1375e-163	-1.12143e-164	0
-5.86816e-164	1.7975e-164	1.02376e-163	4.38084e-163	-1.47122e-163	7.88527e-163	4.02015e-163	1.13401e-163	1.66404e-163	-4.22198e-165	-1.69131e-163	-5.67363e-164	2.70456e-163	-4.94947e-163	2.33591e-164	-1.53103e-164	4.0393e-163	1.378e-163	8.36848e-163	-1.07711e-164	6.57044e-164	-1.10564e-163	-3.54264e-163	8.53842e-164	1.63287e-163	-2.05728e-163	5.41799e-165	9.99338e-163	-8.1375e-163	-1.12143e-164	0
-5.86816e-164	1.7975e-164	1.02376e-163	4.38084e-163	-1.47122e-163	7.88527e-163	4.02015e-163	1.13401e-163	1.66404e-163	-4.22198e-165	-1.69131e-163	-5.67363e-164	2.70456e-163	-4.94947e-163	2.33591e-164	-1.53103e-164	4.0393e-163	1.378e-163	8.36848e-163	-1.07711e-164	6.57044e-164	-1.10564e-163	-3.54264e-163	8.53842e-164	1.63287e-163	-2.05728e-163	5.41799e-165	9.99338e-163	-8.1375e-163	-1.12143e-164	0
-5.86816e-164	1.7975e-164	1.02376e-163	4.38084e-163	-1.47122e-163	7.88527e-163	4.02015e-163	1.13401e-163	1.66404e-163	-4.22198e-165	-1.69131e-163	-5.67363e-164	2.70456e-163	-4.94947e-163	2.33591e-164	-1.53103e-164	4.0393e-163	1.378e-163	8.36848e-163	-1.07711e-164	6.57044e-164	-1.10564e-163	-3.54264e-163	8.53842e-164	1.63287e-163	-2.05728e-163	5.41799e-165	9.99338e-163	-8.1375e-163	-1.12143e-164	0
-5.86816e-164	1.7975e-164	1.02376e-163	4.38084e-163	-1.47122e-163	7.88527e-163	4.02015e-163	1.13401e-163	1.66404e-163	-4.22198e-165	-1.69131e-163	-5.67363e-164	2.70456e-163	-4.94947e-163	2.33591e-164	-1.53103e-164	4.0393e-163	1.378e-163	8.36848e-163	-1.07711e-164	6.57044e-164	-1.10564e-163	-3.54264e-163	8.53842e-164	1.63287e-163	-2.05728e-163	5.41799e-165	9.99338e-163	-8.1375e-163	-1.12143e-164	0
-5.86816e-164	1.7975e-164	1.02376e-163	4.38084e-163	-1.47122e-163	7.88527e-163	4.02015e-163	1.13401e-163	1.66404e-163	-4.22198e-165	-1.69131e-163	-5.67363e-164	2.70456e-163	-4.94947e-163	2.33591e-164	-1.53103e-164	4.0393e-163	1.378e-163	8.36848e-163	-1.07711e-164	6.57044e-164	-1.10564e-163	-3.54264e-163	8.53842e-164	1.63287e-163	-2.05728e-163	5.41799e-165	9.99338e-163	-8.1375e-163	-1.12143e-164	0
-5.86816e-164	1.7975e-164	1.02376e-163	4.38084e-163	-1.47122e-163	7.88527e-163	4.02015e-163	1.13401e-163	1.66404e-163	-4.22198e-165	-1.69131e-163	-5.67363e-164	2.70456e-163	-4.94947e-163	2.33591e-164	-1.53103e-164	4.0393e-163	1.378e-163	8.36848e-163	-1.07711e-164	6.57044e-164	-1.10564e-163	-3.54264e-163	8.53842e-164	1.63287e-163	-2.05728e-163	5.41799e-165	9.99338e-163	-8.1375e-163	-1.12143e-164	0
-5.86816e-164	1.7975e-164	1.02376e-163	4.38084e-163	-1.47122e-163	7.88527e-163	4.02015e-163	1.13401e-163	1.66404e-163	-4.22198e-165	-1.69131e-163	-5.67363e-164	2.70456e-163	-4.94947e-163	2.33591e-164	-1.53103e-164	4.0393e-163	1.378e-163	8.36848e-163	-1.07711e-164	6.57044e-164	-1.10564e-163	-3.54264e-163	8.53842e-164	1.63287e-163	-2.05728e-163	5.41799e-165	9.99338e-163	-8.1375e-163	-1.12143e-164	0
-5.86816e-164	1.7975e-164	1.02376e-163	4.38084e-163	-1.47122e-163	7.88527e-163	4.02015e-163	1.13401e-163	1.66404e-163	-4.22198e-165	-1.69131e-163	-5.67363e-164	2.70456e-163	-4.94947e-163	2.33591e-164	-1.53103e-164	4.0393e-163	1.378e-163	8.36848e-163	-1.07711e-164	6.57044e-164	-1.10564e-163	-3.54264e-163	8.53842e-164	1.63287e-163	-2.05728e-163	5.41799e-165	9.99338e-163	-8.1375e-163	-1.12143e-164	0
-5.86816e-164	1.7975e-164	1.02376e-163	4.38084e-163	-1.47122e-163	7.88527e-163	4.02015e-163	1.13401e-163	1.66404e-163	-4.22198e-165	-1.69131e-163	-5.67363e-164	2.70456e-163	-4.94947e-163	2.33591e-164	-1.53103e-164	4.0393e-163	1.378e-163	8.36848e-163	-1.07711e-164	6.57044e-164	-1.10564e-163	-3.54264e-163	8.53842e-164	1.63287e-163	-2.05728e-163	5.41799e-165	9.99338e-163	-8.1375e-163	-1.12143e-164	0
-5.86816e-164	1.7975e-164	1.02376e-163	4.38084e-163	-1.47122e-163	7.88527e-163	4.02015e-163	1.13401e-163	1.66404e-163	-4.22198e-165	-1.69131e-163	-5.67363e-164	2.70456e-163	-4.94947e-163	2.33591e-164	-1.53103e-164	4.0393e-163	1.378e-163	8.36848e-163	-1.07711e-164	6.57044e-164	-1.10564e-163	-3.54264e-163	8.53842e-164	1.63287e-163	-2.05728e-163	5.41799e-165	9.99338e-163	-8.1375e-163	-1.12143e-164	0
-5.86816e-164	1.7975e-164	1.02376e-163	4.38084e-163	-1.47122e-163	7.88527e-163	4.02015e-163	1.13401e-163	1.66404e-163	-4.22198e-165	-1.69131e-163	-5.67363e-164	2.70456e-163	-4.94947e-163	2.33591e-164	-1.53103e-164	4.0393e-163	1.378e-163	8.36848e-163	-1.07711e-164	6.57044e-164	-1.10564e-163	-3.54264e-163	8.53842e-164	1.63287e-163	-2.05728e-163	5.41799e-165	9.99338e-163	-8.1375e-163	-1.12143e-164	0
-5.86816e-164	1.7975e-164	1.02376e-163	4.38084e-163	-1.47122e-163	7.88527e-163	4.02015e-163	1.13401e-163	1.66404e-163	-4.22198e-165	-1.69131e-163	-5.67363e-164	2.70456e-163	-4.94947e-163	2.33591e-164	-1.53103e-164	4.0393e-163	1.378e-163	8.36848e-163	-1.07711e-164	6.57044e-164	-1.10564e-163	-3.54264e-163	8.53842e-164	1.63287e-163	-2.05728e-163	5.41799e-165	9.99338e-163	-8.1375e-163	-1.12143e-164	0
-5.86816e-164	1.7975e-164	1.02376e-163	4.38084e-163	-1.47122e-163	7.88527e-163	4.02015e-163	1.13401e-163	1.66404e-163	-4.22198e-165	-1.69131e-163	-5.67363e-164	2.70456e-163	-4.94947e-163	2.33591e-164	-1.53103e-164	4.0393e-163	1.378e-163	8.36848e-163	-1.07711e-164	6.57044e-164	-1.10564e-163	-3.54264e-163	8.53842e-164	1.63287e-163	-2.05728e-163	5.41799e-165	9.99338e-163	-8.1375e-163	-1.12143e-164	0
-5.86816e-164	1.7975e-164	1.02376e-163	4.38084e-163	-1.47122e-163	7.88527e-163	4.02015e-163	1.13401e-163	1.66404e-163	-4.22198e-165	-1.69131e-163	-5.67363e-164	2.70456e-163	-4.94947e-163	2.33591e-164	-1.53103e-164	4.0393e-163	1.378e-163	8.36848e-163	-1.07711e-164	6.57044e-164	-1.10564e-163	-3.54264e-163	8.53842e-164	1.63287e-163	-2.05728e-163	5.41799e-165	9.99338e-163	-8.1375e-163	-1.12143e-164	0
-5.86816e-164	1.7975e-164	1.02376e-163	4.38084e-163	-1.47122e-163	7.88527e-163	4.02015e-163	1.13401e-163	1.66404e-163	-4.22198e-165	-1.69131e-163	-5.67363e-164	2.70456e-163	-4.94947e-163	2.33591e-164	-1.53103e-164	4.0393e-163	1.378e-163	8.36848e-163	-1.07711e-164	6.57044e-164	-1.10564e-163	-3.54264e-163	8.53842e-164	1.63287e-163	-2.05728e-163	5.41799e-165	9.99338e-163	-8.1375e-163	-1.12143e-164	0
-5.86816e-164	1.7975e-164	1.02376e-163	4.38084e-163	-1.47122e-163	7.88527e-163	4.02015e-163	1.13401e-163	1.66404e-163	-4.22198e-165	-1.69131e-163	-5.67363e-164	2.70456e-163	-4.94947e-163	2.33591e-164	-1.53103e-164	4.0393e-163	1.378e-163	8.36848e-163	-1.07711e-164	6.57044e-164	-1.10564e-163	-3.54264e-163	8.53842e-164	1.63287e-163	-2.05728e-163	5.41799e-165	9.99338e-163	-8.1375e-163	-1.12143e-164	0
-5.86816e-164	1.7975e-164	1.02376e-163	4.38084e-163	-1.47122e-163	7.88527e-163	4.02015e-163	1.13401e-163	1.66404e-163	-4.22198e-165	-1.69131e-163	-5.67363e-164	2.70456e-163	-4.94947e-163	2.33591e-164	-1.53103e-164	4.0393e-163	1.378e-163	8.36848e-163	-1.07711e-164	6.57044e-164	-1.10564e-163	-3.54264e-163	8.53842e-164	1.63287e-163	-2.05728e-163	5.41799e-165	9.99338e-163	-8.1375e-163	-1.12143e-164	0
-5.86816e-164	1.7975e-164	1.02376e-163	4.38084e-163	-1.47122e-163	7.88527e-163	4.02015e-163	1.13401e-163	1.66404e-163	-4.22198e-165	-1.69131e-163	-5.67363e-164	2.70456e-163	-4.94947e-163	2.33591e-164	-1.53103e-164	4.0393e-163	1.378e-163	8.36848e-163	-1.07711e-164	6.57044e-164	-1.10564e-163	-3.54264e-163	8.53842e-164	1.63287e-163	-2.05728e-163	5.41799e-165	9.99338e-163	-8.1375e-163	-1.12143e-164	0
-5.86816e-164	1.7975e-164	1.02376e-163	4.38084e-163	-1.47122e-163	7.88527e-163	4.02015e-163	1.13401e-163	1.66404e-163	-4.22198e-165	-1.69131e-163	-5.67363e-164	2.70456e-163	-4.94947e-163	2.33591e-164	-1.53103e-164	4.0393e-163	1.378e-163	8.36848e-163	-1.07711e-164	6.57044e-164	-1.10564e-163	-3.54264e-163	8.53842e-164	1.63287e-163	-2.05728e-163	5.41799e-165	9.99338e-163	-8.1375e-163	-1.12143e-164	0
-5.86816e-164	1.7975e-164	1.02376e-163	4.38084e-163	-1.47122e-163	7.88527e-163	4.02015e-163	1.13401e-163	1.66404e-163	-4.22198e-165	-1.69131e-163	-5.67363e-164	2.70456e-163	-4.94947e-163	2.33591e-164	-1.53103e-164	4.0393e-163	1.378e-163	8.36848e-163	-1.07711e-164	6.57044e-164	-1.10564e-163	-3.54264e-163	8.53842e-164	1.63287e-163	-2.05728e-163	5.41799e-165	9.99338e-163	-8.1375e-163	-1.12143e-164	0
-5.86816e-164	1.7975e-164	1.02376e-163	4.38084e-163	-1.47122e-163	7.88527e-163	4.02015e-163	1.13401e-163	1.66404e-163	-4.22198e-165	-1.69131e-163	-5.67363e-164	2.70456e-163	-4.94947e-163	2.33591e-164	-1.53103e-164	4.0393e-163	1.378e-163	8.36848e-163	-1.07711e-164	6.57044e-164	-1.10564e-163	-3.54264e-163	8.53842e-164	1.63287e-163	-2.05728e-163	5.41799e-165	9.99338e-163	-8.1375e-163	-1.12143e-164	0
-5.86816e-164	1.7975e-164	1.02376e-163	4.38084e-163	-1.47122e-163	7.88527e-163	4.02015e-163	1.13401e-163	1.66404e-163	-4.22198e-165	-1.69131e-163	-5.67363e-164	2.70456e-163	-4.94947e-163	2.33591e-164	-1.53103e-164	4.0393e-163	1.378e-163	8.36848e-163	-1.07711e-164	6.57044e-164	-1.10564e-163	-3.54264e-163	8.53842e-164	1.63287e-163	-2.05728e-163	5.41799e-165	9.99338e-163	-8.1375e-163	-1.12143e-164	0
-5.86816e-164	1.7975e-164	1.02376e-163	4.38084e-163	-1.47122e-163	7.88527e-163	4.02015e-163	1.13401e-163	1.66404e-163	-4.22198e-165	-1.69131e-163	-5.67363e-164	2.70456e-163	-4.94947e-163	2.33591e-164	-1.53103e-164	4.0393e-163	1.378e-163	8.36848e-163	-1.07711e-164	6.57044e-164	-1.10564e-163	-3.54264e-163	8.53842e-164	1.63287e-163	-2.05728e-163	5.41799e-165	9.99338e-163	-8.1375e-163	-1.12143e-164	0
-5.86816e-164	1.7975e-164	1.02376e-163	4.38084e-163	-1.47122e-163	7.88527e-163	4.02015e-163	1.13401e-163	1.66404e-163	-4.22198e-165	-1.69131e-163	-5.67363e-164	2.70456e-163	-4.94947e-163	2.33591e-164	-1.53103e-164	4.0393e-163	1.378e-163	8.36848e-163	-1.07711e-164	6.57044e-164	-1.10564e-163	-3.54264e-163	8.53842e-164	1.63287e-163	-2.05728e-163	5.41799e-165	9.99338e-163	-8.1375e-163	-1.12143e-164	0
-5.86816e-164	1.7975e-164	1.02376e-163	4.38084e-163	-1.47122e-163	7.88527e-163	4.02015e-163	1.13401e-163	1.66404e-163	-4.22198e-165	-1.69131e-163	-5.67363e-164	2.70456e-163	-4.94947e-163	2.33591e-164	-1.53103e-164	4.0393e-163	1.378e-163	8.36848e-163	-1.07711e-164	6.57044e-164	-1.10564e-163	-3.54264e-163	8.53842e-164	1.63287e-163	-2.05728e-163	5.41799e-165	9.99338e-163	-8.1375e-163	-1.12143e-164	0
-5.86816e-164	1.7975e-164	1.02376e-163	4.38084e-163	-1.47122e-163	7.88527e-163	4.02015e-163	1.13401e-163	1.66404e-163	-4.22198e-165	-1.69131e-163	-5.67363e-164	2.70456e-163	-4.94947e-163	2.33591e-164	-1.53103e-164	4.0393e-163	1.378e-163	8.36848e-163	-1.07711e-164	6.57044e-164	-1.10564e-163	-3.54264e-163	8.53842e-164	1.63287e-163	-2.05728e-163	5.41799e-165	9.99338e-163	-8.1375e-163	-1.12143e-164	0
-5.86816e-164	1.7975e-164	1.02376e-163	4.38084e-163	-1.47122e-163	7.88527e-163	4.02015e-163	1.13401e-163	1.66404e-163	-4.22198e-165	-1.69131e-163	-5.67363e-164	2.70456e-163	-4.94947e-163	2.33591e-164	-1.53103e-164	4.0393e-163	1.378e-163	8.36848e-163	-1.07711e-164	6.57044e-164	-1.10564e-163	-3.54264e-163	8.53842e-164	1.63287e-163	-2.05728e-163	5.41799e-165	9.99338e-163	-8.1375e-163	-1.12143e-164	0
-5.86816e-164	1.7975e-164	1.02376e-163	4.38084e-163	-1.47122e-163	7.88527e-163	4.02015e-163	1.13401e-163	1.66404e-163	-4.22198e-165	-1.69131e-163	-5.67363e-164	2.70456e-163	-4.94947e-163	2.33591e-164	-1.53103e-164	4.0393e-163	1.378e-163	8.36848e-163	-1.07711e-164	6.57044e-164	-1.10564e-163	-3.54264e-163	8.53842e-164	1.63287e-163	-2.05728e-163	5.41799e-165	9.99338e-163	-8.1375e-163	-1.12143e-164	0
-5.86816e-164	1.7975e-164	1.02376e-163	4.38084e-163	-1.47122e-163	7.88527e-163	4.02015e-163	1.13401e-163	1.66404e-163	-4.22198e-165	-1.69131e-163	-5.67363e-164	2.70456e-163	-4.94947e-163	2.33591e-164	-1.53103e-164	4.0393e-163	1.378e-163	8.36848e-163	-1.07711e-164	6.57044e-164	-1.10564e-163	-3.54264e-163	8.53842e-164	1.63287e-163	-2.05728e-163	5.41799e-165	9.99338e-163	-8.1375e-163	-1.12143e-164	0
-5.86816e-164	1.7975e-164	1.02376e-163	4.38084e-163	-1.47122e-163	7.88527e-163	4.02015e-163	1.13401e-163	1.66404e-163	-4.22198e-165	-1.69131e-163	-5.67363e-164	2.70456e-163	-4.94947e-163	2.33591e-164	-1.53103e-164	4.0393e-163	1.378e-163	8.36848e-163	-1.07711e-164	6.57044e-164	-1.10564e-163	-3.54264e-163	8.53842e-164	1.63287e-163	-2.05728e-163	5.41799e-165	9.99338e-163	-8.1375e-163	-1.12143e-164	0
-5.86816e-164	1.7975e-164	1.02376e-163	4.38084e-163	-1.47122e-163	7.88527e-163	4.02015e-163	1.13401e-163	1.66404e-163	-4.22198e-165	-1.69131e-163	-5.67363e-164	2.70456e-163	-4.94947e-163	2.33591e-164	-1.53103e-164	4.0393e-163	1.378e-163	8.36848e-163	-1.07711e-164	6.57044e-164	-1.10564e-163	-3.54264e-163	8.53842e-164	1.63287e-163	-2.05728e-163	5.41799e-165	9.99338e-163	-8.1375e-163	-1.12143e-164	0
-5.86816e-164	1.7975e-164	1.02376e-163	4.38084e-163	-1.47122e-163	7.88527e-163	4.02015e-163	1.13401e-163	1.66404e-163	-4.22198e-165	-1.69131e-163	-5.67363e-164	2.70456e-163	-4.94947e-163	2.33591e-164	-1.53103e-164	4.0393e-163	1.378e-163	8.36848e-163	-1.07711e-164	6.57044e-164	-1.10564e-163	-3.54264e-163	8.53842e-164	1.63287e-163	-2.05728e-163	5.41799e-165	9.99338e-163	-8.1375e-163	-1.12143e-164	0
-5.86816e-164	1.7975e-164	1.02376e-163	4.38084e-163	-1.47122e-163	7.88527e-163	4.02015e-163	1.13401e-163	1.66404e-163	-4.22198e-165	-1.69131e-163	-5.67363e-164	2.70456e-163	-4.94947e-163	2.33591e-164	-1.53103e-164	4.0393e-163	1.378e-163	8.36848e-163	-1.07711e-164	6.57044e-164	-1.10564e-163	-3.54264e-163	8.53842e-164	1.63287e-163	-2.05728e-163	5.41799e-165	9.99338e-163	-8.1375e-163	-1.12143e-164	0
-5.86816e-164	1.7975e-164	1.02376e-163	4.38084e-163	-1.47122e-163	7.88527e-163	4.02015e-163	1.13401e-163	1.66404e-163	-4.22198e-165	-1.69131e-163	-5.67363e-164	2.70456e-163	-4.94947e-163	2.33591e-164	-1.53103e-164	4.0393e-163	1.378e-163	8.36848e-163	-1.07711e-164	6.57044e-164	-1.10564e-163	-3.54264e-163	8.53842e-164	1.63287e-163	-2.05728e-163	5.41799e-165	9.99338e-163	-8.1375e-163	-1.12143e-164	0
-5.86816e-164	1.7975e-164	1.02376e-163	4.38084e-163	-1.47122e-163	7.88527e-163	4.02015e-163	1.13401e-163	1.66404e-163	-4.22198e-165	-1.69131e-163	-5.67363e-164	2.70456e-163	-4.94947e-163	2.33591e-164	-1.53103e-164	4.0393e-163	1.378e-163	8.36848e-163	-1.07711e-164	6.57044e-164	-1.10564e-163	-3.54264e-163	8.53842e-164	1.63287e-163	-2.05728e-163	5.41799e-165	9.99338e-163	-8.1375e-163	-1.12143e-164	0
-5.86816e-164	1.7975e-164	1.02376e-163	4.38084e-163	-1.47122e-163	7.88527e-163	4.02015e-163	1.13401e-163	1.66404e-163	-4.22198e-165	-1.69131e-163	-5.67363e-164	2.70456e-163	-4.94947e-163	2.33591e-164	-1.53103e-164	4.0393e-163	1.378e-163	8.36848e-163	-1.07711e-164	6.57044e-164	-1.10564e-163	-3.54264e-163	8.53842e-164	1.63287e-163	-2.05728e-163	5.41799e-165	9.99338e-163	-8.1375e-163	-1.12143e-164	0
-5.86816e-164	1.7975e-164	1.02376e-163	4.38084e-163	-1.47122e-163	7.88527e-163	4.02015e-163	1.13401e-163	1.66404e-163	-4.22198e-165	-1.69131e-163	-5.67363e-164	2.70456e-163	-4.94947e-163	2.33591e-164	-1.53103e-164	4.0393e-163	1.378e-163	8.36848e-163	-1.07711e-164	6.57044e-164	-1.10564e-163	-3.54264e-163	8.53842e-164	1.63287e-163	-2.05728e-163	5.41799e-165	9.99338e-163	-8.1375e-163	-1.12143e-164	0
-5.86816e-164	1.7975e-164	1.02376e-163	4.38084e-163	-1.47122e-163	7.88527e-163	4.02015e-163	1.13401e-163	1.66404e-163	-4.22198e-165	-1.69131e-163	-5.67363e-164	2.70456e-163	-4.94947e-163	2.33591e-164	-1.53103e-164	4.0393e-163	1.378e-163	8.36848e-163	-1.07711e-164	6.57044e-164	-1.10564e-163	-3.54264e-163	8.53842e-164	1.63287e-163	-2.05728e-163	5.41799e-165	9.99338e-163	-8.1375e-163	-1.12143e-164	0
-5.86816e-164	1.7975e-164	1.02376e-163	4.38084e-163	-1.47122e-163	7.88527e-163	4.02015e-163	1.13401e-163	1.66404e-163	-4.22198e-165	-1.69131e-163	-5.67363e-164	2.70456e-163	-4.94947e-163	2.33591e-164	-1.53103e-164	4.0393e-163	1.378e-163	8.36848e-163	-1.07711e-164	6.57044e-164	-1.10564e-163	-3.54264e-163	8.53842e-164	1.63287e-163	-2.05728e-163	5.41799e-165	9.99338e-163	-8.1375e-163	-1.12143e-164	0
-5.86816e-164	1.7975e-164	1.02376e-163	4.38084e-163	-1.47122e-163	7.88527e-163	4.02015e-163	1.13401e-163	1.66404e-163	-4.22198e-165	-1.69131e-163	-5.67363e-164	2.70456e-163	-4.94947e-163	2.33591e-164	-1.53103e-164	4.0393e-163	1.378e-163	8.36848e-163	-1.07711e-164	6.57044e-164	-1.10564e-163	-3.54264e-163	8.53842e-164	1.63287e-163	-2.05728e-163	5.41799e-165	9.99338e-163	-8.1375e-163	-1.12143e-164	0
-5.86816e-164	1.7975e-164	1.02376e-163	4.38084e-163	-1.47122e-163	7.88527e-163	4.02015e-163	1.13401e-163	1.66404e-163	-4.22198e-165	-1.69131e-163	-5.67363e-164	2.70456e-163	-4.94947e-163	2.33591e-164	-1.53103e-164	4.0393e-163	1.378e-163	8.36848e-163	-1.07711e-164	6.57044e-164	-1.10564e-163	-3.54264e-163	8.53842e-164	1.63287e-163	-2.05728e-163	5.41799e-165	9.99338e-163	-8.1375e-163	-1.12143e-164	0
-5.86816e-164	1.7975e-164	1.02376e-163	4.38084e-163	-1.47122e-163	7.88527e-163	4.02015e-163	1.13401e-163	1.66404e-163	-4.22198e-165	-1.69131e-163	-5.67363e-164	2.70456e-163	-4.94947e-163	2.33591e-164	-1.53103e-164	4.0393e-163	1.378e-163	8.36848e-163	-1.07711e-164	6.57044e-164	-1.10564e-163	-3.54264e-163	8.53842e-164	1.63287e-163	-2.05728e-163	5.41799e-165	9.99338e-163	-8.1375e-163	-1.12143e-164	0
-5.86816e-164	1.7975e-164	1.02376e-163	4.38084e-163	-1.47122e-163	7.88527e-163	4.02015e-163	1.13401e-163	1.66404e-163	-4.22198e-165	-1.69131e-163	-5.67363e-164	2.70456e-163	-4.94947e-163	2.33591e-164	-1.53103e-164	4.0393e-163	1.378e-163	8.36848e-163	-1.07711e-164	6.57044e-164	-1.10564e-163	-3.54264e-163	8.53842e-164	1.63287e-163	-2.05728e-163	5.41799e-165	9.99338e-163	-8.1375e-163	-1.12143e-164	0
-5.86816e-164	1.7975e-164	1.02376e-163	4.38084e-163	-1.47122e-163	7.88527e-163	4.02015e-163	1.13401e-163	1.66404e-163	-4.22198e-165	-1.69131e-163	-5.67363e-164	2.70456e-163	-4.94947e-163	2.33591e-164	-1.53103e-164	4.0393e-163	1.378e-163	8.36848e-163	-1.07711e-164	6.57044e-164	-1.10564e-163	-3.54264e-163	8.53842e-164	1.63287e-163	-2.05728e-163	5.41799e-165	9.99338e-163	-8.1375e-163	-1.12143e-164	0
-5.86816e-164	1.7975e-164	1.02376e-163	4.38084e-163	-1.47122e-163	7.88527e-163	4.02015e-163	1.13401e-163	1.66404e-163	-4.22198e-165	-1.69131e-163	-5.67363e-164	2.70456e-163	-4.94947e-163	2.33591e-164	-1.53103e-164	4.0393e-163	1.378e-163	8.36848e-163	-1.07711e-164	6.57044e-164	-1.10564e-163	-3.54264e-163	8.53842e-164	1.63287e-163	-2.05728e-163	5.41799e-165	9.99338e-163	-8.1375e-163	-1.12143e-164	0
-5.86816e-164	1.7975e-164	1.02376e-163	4.38084e-163	-1.47122e-163	7.88527e-163	4.02015e-163	1.13401e-163	1.66404e-163	-4.22198e-165	-1.69131e-163	-5.67363e-164	2.70456e-163	-4.94947e-163	2.33591e-164	-1.53103e-164	4.0393e-163	1.378e-163	8.36848e-163	-1.07711e-164	6.57044e-164	-1.10564e-163	-3.54264e-163	8.53842e-164	1.63287e-163	-2.05728e-163	5.41799e-165	9.99338e-163	-8.1375e-163	-1.12143e-164	0
-5.86816e-164	1.7975e-164	1.02376e-163	4.38084e-163	-1.47122e-163	7.88527e-163	4.02015e-163	1.13401e-163	1.66404e-163	-4.22198e-165	-1.69131e-163	-5.67363e-164	2.70456e-163	-4.94947e-163	2.33591e-164	-1.53103e-164	4.0393e-163	1.378e-163	8.36848e-163	-1.07711e-164	6.57044e-164	-1.10564e-163	-3.54264e-163	8.53842e-164	1.63287e-163	-2.05728e-163	5.41799e-165	9.99338e-163	-8.1375e-163	-1.12143e-164	0
-5.86816e-164	1.7975e-164	1.02376e-163	4.38084e-163	-1.47122e-163	7.88527e-163	4.02015e-163	1.13401e-163	1.66404e-163	-4.22198e-165	-1.69131e-163	-5.67363e-164	2.70456e-163	-4.94947e-163	2.33591e-164	-1.53103e-164	4.0393e-163	1.378e-163	8.36848e-163	-1.07711e-164	6.57044e-164	-1.10564e-163	-3.54264e-163	8.53842e-164	1.63287e-163	-2.05728e-163	5.41799e-165	9.99338e-163	-8.1375e-163	-1.12143e-164	0
-5.86816e-164	1.7975e-164	1.02376e-163	4.38084e-163	-1.47122e-163	7.88527e-163	4.02015e-163	1.13401e-163	1.66404e-163	-4.22198e-165	-1.69131e-163	-5.67363e-164	2.70456e-163	-4.94947e-163	2.33591e-164	-1.53103e-164	4.0393e-163	1.378e-163	8.36848e-163	-1.07711e-164	6.57044e-164	-1.10564e-163	-3.54264e-163	8.53842e-164	1.63287e-163	-2.05728e-163	5.41799e-165	9.99338e-163	-8.1375e-163	-1.12143e-164	0
-5.86816e-164	1.7975e-164	1.02376e-163	4.38084e-163	-1.47122e-163	7.88527e-163	4.02015e-163	1.13401e-163	1.66404e-163	-4.22198e-165	-1.69131e-163	-5.67363e-164	2.70456e-163	-4.94947e-163	2.33591e-164	-1.53103e-164	4.0393e-163	1.378e-163	8.36848e-163	-1.07711e-164	6.57044e-164	-1.10564e-163	-3.54264e-163	8.53842e-164	1.63287e-163	-2.05728e-163	5.41799e-165	9.99338e-163	-8.1375e-163	-1.12143e-164	0
-5.86816e-164	1.7975e-164	1.02376e-163	4.38084e-163	-1.47122e-163	7.88527e-163	4.02015e-163	1.13401e-163	1.66404e-163	-4.22198e-165	-1.69131e-163	-5.67363e-164	2.70456e-163	-4.94947e-163	2.33591e-164	-1.53103e-164	4.0393e-163	1.378e-163	8.36848e-163	-1.07711e-164	6.57044e-164	-1.10564e-163	-3.54264e-163	8.53842e-164	1.63287e-163	-2.05728e-163	5.41799e-165	9.99338e-163	-8.1375e-163	-1.12143e-164	0
-5.86816e-164	1.7975e-164	1.02376e-163	4.38084e-163	-1.47122e-163	7.88527e-163	4.02015e-163	1.13401e-163	1.66404e-163	-4.22198e-165	-1.69131e-163	-5.67363e-164	2.70456e-163	-4.94947e-163	2.33591e-164	-1.53103e-164	4.0393e-163	1.378e-163	8.36848e-163	-1.07711e-164	6.57044e-164	-1.10564e-163	-3.54264e-163	8.53842e-164	1.63287e-163	-2.05728e-163	5.41799e-165	9.99338e-163	-8.1375e-163	-1.12143e-164	0
-5.86816e-164	1.7975e-164	1.02376e-163	4.38084e-163	-1.47122e-163	7.88527e-163	4.02015e-163	1.13401e-163	1.66404e-163	-4.22198e-165	-1.69131e-163	-5.67363e-164	2.70456e-163	-4.94947e-163	2.33591e-164	-1.53103e-164	4.0393e-163	1.378e-163	8.36848e-163	-1.07711e-164	6.57044e-164	-1.10564e-163	-3.54264e-163	8.53842e-164	1.63287e-163	-2.05728e-163	5.41799e-165	9.99338e-163	-8.1375e-163	-1.12143e-164	0
-5.86816e-164	1.7975e-164	1.02376e-163	4.38084e-163	-1.47122e-163	7.88527e-163	4.02015e-163	1.13401e-163	1.66404e-163	-4.22198e-165	-1.69131e-163	-5.67363e-164	2.70456e-163	-4.94947e-163	2.33591e-164	-1.53103e-164	4.0393e-163	1.378e-163	8.36848e-163	-1.07711e-164	6.57044e-164	-1.10564e-163	-3.54264e-163	8.53842e-164	1.63287e-163	-2.05728e-163	5.41799e-165	9.99338e-163	-8.1375e-163	-1.12143e-164	0
-5.86816e-164	1.7975e-164	1.02376e-163	4.38084e-163	-1.47122e-163	7.88527e-163	4.02015e-163	1.13401e-163	1.66404e-163	-4.22198e-165	-1.69131e-163	-5.67363e-164	2.70456e-163	-4.94947e-163	2.33591e-164	-1.53103e-164	4.0393e-163	1.378e-163	8.36848e-163	-1.07711e-164	6.57044e-164	-1.10564e-163	-3.54264e-163	8.53842e-164	1.63287e-163	-2.05728e-163	5.41799e-165	9.99338e-163	-8.1375e-163	-1.12143e-164	0
-5.86816e-164	1.7975e-164	1.02376e-163	4.38084e-163	-1.47122e-163	7.88527e-163	4.02015e-163	1.13401e-163	1.66404e-163	-4.22198e-165	-1.69131e-163	-5.67363e-164	2.70456e-163	-4.94947e-163	2.33591e-164	-1.53103e-164	4.0393e-163	1.378e-163	8.36848e-163	-1.07711e-164	6.57044e-164	-1.10564e-163	-3.54264e-163	8.53842e-164	1.63287e-163	-2.05728e-163	5.41799e-165	9.99338e-163	-8.1375e-163	-1.12143e-164	0
-5.86816e-164	1.7975e-164	1.02376e-163	4.38084e-163	-1.47122e-163	7.88527e-163	4.02015e-163	1.13401e-163	1.66404e-163	-4.22198e-165	-1.69131e-163	-5.67363e-164	2.70456e-163	-4.94947e-163	2.33591e-164	-1.53103e-164	4.0393e-163	1.378e-163	8.36848e-163	-1.07711e-164	6.57044e-164	-1.10564e-163	-3.54264e-163	8.53842e-164	1.63287e-163	-2.05728e-163	5.41799e-165	9.99338e-163	-8.1375e-163	-1.12143e-164	0
-5.86816e-164	1.7975e-164	1.02376e-163	4.38084e-163	-1.47122e-163	7.88527e-163	4.02015e-163	1.13401e-163	1.66404e-163	-4.22198e-165	-1.69131e-163	-5.67363e-164	2.70456e-163	-4.94947e-163	2.33591e-164	-1.53103e-164	4.0393e-163	1.378e-163	8.36848e-163	-1.07711e-164	6.57044e-164	-1.10564e-163	-3.54264e-163	8.53842e-164	1.63287e-163	-2.05728e-163	5.41799e-165	9.99338e-163	-8.1375e-163	-1.12143e-164	0
-5.86816e-164	1.7975e-164	1.02376e-163	4.38084e-163	-1.47122e-163	7.88527e-163	4.02015e-163	1.13401e-163	1.66404e-163	-4.22198e-165	-1.69131e-163	-5.67363e-164	2.70456e-163	-4.94947e-163	2.33591e-164	-1.53103e-164	4.0393e-163	1.378e-163	8.36848e-163	-1.07711e-164	6.57044e-164	-1.10564e-163	-3.54264e-163	8.53842e-164	1.63287e-163	-2.05728e-163	5.41799e-165	9.99338e-163	-8.1375e-163	-1.12143e-164	0
-5.86816e-164	1.7975e-164	1.02376e-163	4.38084e-163	-1.47122e-163	7.88527e-163	4.02015e-163	1.13401e-163	1.66404e-163	-4.22198e-165	-1.69131e-163	-5.67363e-164	2.70456e-163	-4.94947e-163	2.33591e-164	-1.53103e-164	4.0393e-163	1.378e-163	8.36848e-163	-1.07711e-164	6.57044e-164	-1.10564e-163	-3.54264e-163	8.53842e-164	1.63287e-163	-2.05728e-163	5.41799e-165	9.99338e-163	-8.1375e-163	-1.12143e-164	0
-5.86816e-164	1.7975e-164	1.02376e-163	4.38084e-163	-1.47122e-163	7.88527e-163	4.02015e-163	1.13401e-163	1.66404e-163	-4.22198e-165	-1.69131e-163	-5.67363e-164	2.70456e-163	-4.94947e-163	2.33591e-164	-1.53103e-164	4.0393e-163	1.378e-163	8.36848e-163	-1.07711e-164	6.57044e-164	-1.10564e-163	-3.54264e-163	8.53842e-164	1.63287e-163	-2.05728e-163	5.41799e-165	9.99338e-163	-8.1375e-163	-1.12143e-164	0
-5.86816e-164	1.7975e-164	1.02376e-163	4.38084e-163	-1.47122e-163	7.88527e-163	4.02015e-163	1.13401e-163	1.66404e-163	-4.22198e-165	-1.69131e-163	-5.67363e-164	2.70456e-163	-4.94947e-163	2.33591e-164	-1.53103e-164	4.0393e-163	1.378e-163	8.36848e-163	-1.07711e-164	6.57044e-164	-1.10564e-163	-3.54264e-163	8.53842e-164	1.63287e-163	-2.05728e-163	5.41799e-165	9.99338e-163	-8.1375e-163	-1.12143e-164	0
-5.86816e-164	1.7975e-164	1.02376e-163	4.38084e-163	-1.47122e-163	7.88527e-163	4.02015e-163	1.13401e-163	1.66404e-163	-4.22198e-165	-1.69131e-163	-5.67363e-164	2.70456e-163	-4.94947e-163	2.33591e-164	-1.53103e-164	4.0393e-163	1.378e-163	8.36848e-163	-1.07711e-164	6.57044e-164	-1.10564e-163	-3.54264e-163	8.53842e-164	1.63287e-163	-2.05728e-163	5.41799e-165	9.99338e-163	-8.1375e-163	-1.12143e-164	0
-5.86816e-164	1.7975e-164	1.02376e-163	4.38084e-163	-1.47122e-163	7.88527e-163	4.02015e-163	1.13401e-163	1.66404e-163	-4.22198e-165	-1.69131e-163	-5.67363e-164	2.70456e-163	-4.94947e-163	2.33591e-164	-1.53103e-164	4.0393e-163	1.378e-163	8.36848e-163	-1.07711e-164	6.57044e-164	-1.10564e-163	-3.54264e-163	8.53842e-164	1.63287e-163	-2.05728e-163	5.41799e-165	9.99338e-163	-8.1375e-163	-1.12143e-164	0
-5.86816e-164	1.7975e-164	1.02376e-163	4.38084e-163	-1.47122e-163	7.88527e-163	4.02015e-163	1.13401e-163	1.66404e-163	-4.22198e-165	-1.69131e-163	-5.67363e-164	2.70456e-163	-4.94947e-163	2.33591e-164	-1.53103e-164	4.0393e-163	1.378e-163	8.36848e-163	-1.07711e-164	6.57044e-164	-1.10564e-163	-3.54264e-163	8.53842e-164	1.63287e-163	-2.05728e-163	5.41799e-165	9.99338e-163	-8.1375e-163	-1.12143e-164	0
-5.86816e-164	1.7975e-164	1.02376e-163	4.38084e-163	-1.47122e-163	7.88527e-163	4.02015e-163	1.13401e-163	1.66404e-163	-4.22198e-165	-1.69131e-163	-5.67363e-164	2.70456e-163	-4.94947e-163	2.33591e-164	-1.53103e-164	4.0393e-163	1.378e-163	8.36848e-163	-1.07711e-164	6.57044e-164	-1.10564e-163	-3.54264e-163	8.53842e-164	1.63287e-163	-2.05728e-163	5.41799e-165	9.99338e-163	-8.1375e-163	-1.12143e-164	0
-5.86816e-164	1.7975e-164	1.02376e-163	4.38084e-163	-1.47122e-163	7.88527e-163	4.02015e-163	1.13401e-163	1.66404e-163	-4.22198e-165	-1.69131e-163	-5.67363e-164	2.70456e-163	-4.94947e-163	2.33591e-164	-1.53103e-164	4.0393e-163	1.378e-163	8.36848e-163	-1.07711e-164	6.57044e-164	-1.10564e-163	-3.54264e-163	8.53842e-164	1.63287e-163	-2.05728e-163	5.41799e-165	9.99338e-163	-8.1375e-163	-1.12143e-164	0
-5.86816e-164	1.7975e-164	1.02376e-163	4.38084e-163	-1.47122e-163	7.88527e-163	4.02015e-163	1.13401e-163	1.66404e-163	-4.22198e-165	-1.69131e-163	-5.67363e-164	2.70456e-163	-4.94947e-163	2.33591e-164	-1.53103e-164	4.0393e-163	1.378e-163	8.36848e-163	-1.07711e-164	6.57044e-164	-1.10564e-163	-3.54264e-163	8.53842e-164	1.63287e-163	-2.05728e-163	5.41799e-165	9.99338e-163	-8.1375e-163	-1.12143e-164	0
-5.86816e-164	1.7975e-164	1.02376e-163	4.38084e-163	-1.47122e-163	7.88527e-163	4.02015e-163	1.13401e-163	1.66404e-163	-4.22198e-165	-1.69131e-163	-5.67363e-164	2.70456e-163	-4.94947e-163	2.33591e-164	-1.53103e-164	4.0393e-163	1.378e-163	8.36848e-163	-1.07711e-164	6.57044e-164	-1.10564e-163	-3.54264e-163	8.53842e-164	1.63287e-163	-2.05728e-163	5.41799e-165	9.99338e-163	-8.1375e-163	-1.12143e-164	0
-5.86816e-164	1.7975e-164	1.02376e-163	4.38084e-163	-1.47122e-163	7.88527e-163	4.02015e-163	1.13401e-163	1.66404e-163	-4.22198e-165	-1.69131e-163	-5.67363e-164	2.70456e-163	-4.94947e-163	2.33591e-164	-1.53103e-164	4.0393e-163	1.378e-163	8.36848e-163	-1.07711e-164	6.57044e-164	-1.10564e-163	-3.54264e-163	8.53842e-164	1.63287e-163	-2.05728e-163	5.41799e-165	9.99338e-163	-8.1375e-163	-1.12143e-164	0
-5.86816e-164	1.7975e-164	1.02376e-163	4.38084e-163	-1.47122e-163	7.88527e-163	4.02015e-163	1.13401e-163	1.66404e-163	-4.22198e-165	-1.69131e-163	-5.67363e-164	2.70456e-163	-4.94947e-163	2.33591e-164	-1.53103e-164	4.0393e-163	1.378e-163	8.36848e-163	-1.07711e-164	6.57044e-164	-1.10564e-163	-3.54264e-163	8.53842e-164	1.63287e-163	-2.05728e-163	5.41799e-165	9.99338e-163	-8.1375e-163	-1.12143e-164	0
-5.86816e-164	1.7975e-164	1.02376e-163	4.38084e-163	-1.47122e-163	7.88527e-163	4.02015e-163	1.13401e-163	1.66404e-163	-4.22198e-165	-1.69131e-163	-5.67363e-164	2.70456e-163	-4.94947e-163	2.33591e-164	-1.53103e-164	4.0393e-163	1.378e-163	8.36848e-163	-1.07711e-164	6.57044e-164	-1.10564e-163	-3.54264e-163	8.53842e-164	1.63287e-163	-2.05728e-163	5.41799e-165	9.99338e-163	-8.1375e-163	-1.12143e-164	0
-5.86816e-164	1.7975e-164	1.02376e-163	4.38084e-163	-1.47122e-163	7.88527e-163	4.02015e-163	1.13401e-163	1.66404e-163	-4.22198e-165	-1.69131e-163	-5.67363e-164	2.70456e-163	-4.94947e-163	2.33591e-164	-1.53103e-164	4.0393e-163	1.378e-163	8.36848e-163	-1.07711e-164	6.57044e-164	-1.10564e-163	-3.54264e-163	8.53842e-164	1.63287e-163	-2.05728e-163	5.41799e-165	9.99338e-163	-8.1375e-163	-1.12143e-164	0
-5.86816e-164	1.7975e-164	1.02376e-163	4.38084e-163	-1.47122e-163	7.88527e-163	4.02015e-163	1.13401e-163	1.66404e-163	-4.22198e-165	-1.69131e-163	-5.67363e-164	2.70456e-163	-4.94947e-163	2.33591e-164	-1.53103e-164	4.0393e-163	1.378e-163	8.36848e-163	-1.07711e-164	6.57044e-164	-1.10564e-163	-3.54264e-163	8.53842e-164	1.63287e-163	-2.05728e-163	5.41799e-165	9.99338e-163	-8.1375e-163	-1.12143e-164	0
-5.86816e-164	1.7975e-164	1.02376e-163	4.38084e-163	-1.47122e-163	7.88527e-163	4.02015e-163	1.13401e-163	1.66404e-163	-4.22198e-165	-1.69131e-163	-5.67363e-164	2.70456e-163	-4.94947e-163	2.33591e-164	-1.53103e-164	4.0393e-163	1.378e-163	8.36848e-163	-1.07711e-164	6.57044e-164	-1.10564e-163	-3.54264e-163	8.53842e-164	1.63287e-163	-2.05728e-163	5.41799e-165	9.99338e-163	-8.1375e-163	-1.12143e-164	0
-5.86816e-164	1.7975e-164	1.02376e-163	4.38084e-163	-1.47122e-163	7.88527e-163	4.02015e-163	1.13401e-163	1.66404e-163	-4.22198e-165	-1.69131e-163	-5.67363e-164	2.70456e-163	-4.94947e-163	2.33591e-164	-1.53103e-164	4.0393e-163	1.378e-163	8.36848e-163	-1.07711e-164	6.57044e-164	-1.10564e-163	-3.54264e-163	8.53842e-164	1.63287e-163	-2.05728e-163	5.41799e-165	9.99338e-163	-8.1375e-163	-1.12143e-164	0
-5.86816e-164	1.7975e-164	1.02376e-163	4.38084e-163	-1.47122e-163	7.88527e-163	4.02015e-163	1.13401e-163	1.66404e-163	-4.22198e-165	-1.69131e-163	-5.67363e-164	2.70456e-163	-4.94947e-163	2.33591e-164	-1.53103e-164	4.0393e-163	1.378e-163	8.36848e-163	-1.07711e-164	6.57044e-164	-1.10564e-163	-3.54264e-163	8.53842e-164	1.63287e-163	-2.05728e-163	5.41799e-165	9.99338e-163	-8.1375e-163	-1.12143e-164	0
-5.86816e-164	1.7975e-164	1.02376e-163	4.38084e-163	-1.47122e-163	7.88527e-163	4.02015e-163	1.13401e-163	1.66404e-163	-4.22198e-165	-1.69131e-163	-5.67363e-164	2.70456e-163	-4.94947e-163	2.33591e-164	-1.53103e-164	4.0393e-163	1.378e-163	8.36848e-163	-1.07711e-164	6.57044e-164	-1.10564e-163	-3.54264e-163	8.53842e-164	1.63287e-163	-2.05728e-163	5.41799e-165	9.99338e-163	-8.1375e-163	-1.12143e-164	0
-5.86816e-164	1.7975e-164	1.02376e-163	4.38084e-163	-1.47122e-163	7.88527e-163	4.02015e-163	1.13401e-163	1.66404e-163	-4.22198e-165	-1.69131e-163	-5.67363e-164	2.70456e-163	-4.94947e-163	2.33591e-164	-1.53103e-164	4.0393e-163	1.378e-163	8.36848e-163	-1.07711e-164	6.57044e-164	-1.10564e-163	-3.54264e-163	8.53842e-164	1.63287e-163	-2.05728e-163	5.41799e-165	9.99338e-163	-8.1375e-163	-1.12143e-164	0
-5.86816e-164	1.7975e-164	1.02376e-163	4.38084e-163	-1.47122e-163	7.88527e-163	4.02015e-163	1.13401e-163	1.66404e-163	-4.22198e-165	-1.69131e-163	-5.67363e-164	2.70456e-163	-4.94947e-163	2.33591e-164	-1.53103e-164	4.0393e-163	1.378e-163	8.36848e-163	-1.07711e-164	6.57044e-164	-1.10564e-163	-3.54264e-163	8.53842e-164	1.63287e-163	-2.05728e-163	5.41799e-165	9.99338e-163	-8.1375e-163	-1.12143e-164	0
-5.86816e-164	1.7975e-164	1.02376e-163	4.38084e-163	-1.47122e-163	7.88527e-163	4.02015e-163	1.13401e-163	1.66404e-163	-4.22198e-165	-1.69131e-163	-5.67363e-164	2.70456e-163	-4.94947e-163	2.33591e-164	-1.53103e-164	4.0393e-163	1.378e-163	8.36848e-163	-1.07711e-164	6.57044e-164	-1.10564e-163	-3.54264e-163	8.53842e-164	1.63287e-163	-2.05728e-163	5.41799e-165	9.99338e-163	-8.1375e-163	-1.12143e-164	0
-5.86816e-164	1.7975e-164	1.02376e-163	4.38084e-163	-1.47122e-163	7.88527e-163	4.02015e-163	1.13401e-163	1.66404e-163	-4.22198e-165	-1.69131e-163	-5.67363e-164	2.70456e-163	-4.94947e-163	2.33591e-164	-1.53103e-164	4.0393e-163	1.378e-163	8.36848e-163	-1.07711e-164	6.57044e-164	-1.10564e-163	-3.54264e-163	8.53842e-164	1.63287e-163	-2.05728e-163	5.41799e-165	9.99338e-163	-8.1375e-163	-1.12143e-164	0
-5.86816e-164	1.7975e-164	1.02376e-163	4.38084e-163	-1.47122e-163	7.88527e-163	4.02015e-163	1.13401e-163	1.66404e-163	-4.22198e-165	-1.69131e-163	-5.67363e-164	2.70456e-163	-4.94947e-163	2.33591e-164	-1.53103e-164	4.0393e-163	1.378e-163	8.36848e-163	-1.07711e-164	6.57044e-164	-1.10564e-163	-3.54264e-163	8.53842e-164	1.63287e-163	-2.05728e-163	5.41799e-165	9.99338e-163	-8.1375e-163	-1.12143e-164	0
-5.86816e-164	1.7975e-164	1.02376e-163	4.38084e-163	-1.47122e-163	7.88527e-163	4.02015e-163	1.13401e-163	1.66404e-163	-4.22198e-165	-1.69131e-163	-5.67363e-164	2.70456e-163	-4.94947e-163	2.33591e-164	-1.53103e-164	4.0393e-163	1.378e-163	8.36848e-163	-1.07711e-164	6.57044e-164	-1.10564e-163	-3.54264e-163	8.53842e-164	1.63287e-163	-2.05728e-163	5.41799e-165	9.99338e-163	-8.1375e-163	-1.12143e-164	0
-5.86816e-164	1.7975e-164	1.02376e-163	4.38084e-163	-1.47122e-163	7.88527e-163	4.02015e-163	1.13401e-163	1.66404e-163	-4.22198e-165	-1.69131e-163	-5.67363e-164	2.70456e-163	-4.94947e-163	2.33591e-164	-1.53103e-164	4.0393e-163	1.378e-163	8.36848e-163	-1.07711e-164	6.57044e-164	-1.10564e-163	-3.54264e-163	8.53842e-164	1.63287e-163	-2.05728e-163	5.41799e-165	9.99338e-163	-8.1375e-163	-1.12143e-164	0
-5.86816e-164	1.7975e-164	1.02376e-163	4.38084e-163	-1.47122e-163	7.88527e-163	4.02015e-163	1.13401e-163	1.66404e-163	-4.22198e-165	-1.69131e-163	-5.67363e-164	2.70456e-163	-4.94947e-163	2.33591e-164	-1.53103e-164	4.0393e-163	1.378e-163	8.36848e-163	-1.07711e-164	6.57044e-164	-1.10564e-163	-3.54264e-163	8.53842e-164	1.63287e-163	-2.05728e-163	5.41799e-165	9.99338e-163	-8.1375e-163	-1.12143e-164	0
-5.86816e-164	1.7975e-164	1.02376e-163	4.38084e-163	-1.47122e-163	7.88527e-163	4.02015e-163	1.13401e-163	1.66404e-163	-4.22198e-165	-1.69131e-163	-5.67363e-164	2.70456e-163	-4.94947e-163	2.33591e-164	-1.53103e-164	4.0393e-163	1.378e-163	8.36848e-163	-1.07711e-164	6.57044e-164	-1.10564e-163	-3.54264e-163	8.53842e-164	1.63287e-163	-2.05728e-163	5.41799e-165	9.99338e-163	-8.1375e-163	-1.12143e-164	0
-5.86816e-164	1.7975e-164	1.02376e-163	4.38084e-163	-1.47122e-163	7.88527e-163	4.02015e-163	1.13401e-163	1.66404e-163	-4.22198e-165	-1.69131e-163	-5.67363e-164	2.70456e-163	-4.94947e-163	2.33591e-164	-1.53103e-164	4.0393e-163	1.378e-163	8.36848e-163	-1.07711e-164	6.57044e-164	-1.10564e-163	-3.54264e-163	8.53842e-164	1.63287e-163	-2.05728e-163	5.41799e-165	9.99338e-163	-8.1375e-163	-1.12143e-164	0
-5.86816e-164	1.7975e-164	1.02376e-163	4.38084e-163	-1.47122e-163	7.88527e-163	4.02015e-163	1.13401e-163	1.66404e-163	-4.22198e-165	-1.69131e-163	-5.67363e-164	2.70456e-163	-4.94947e-163	2.33591e-164	-1.53103e-164	4.0393e-163	1.378e-163	8.36848e-163	-1.07711e-164	6.57044e-164	-1.10564e-163	-3.54264e-163	8.53842e-164	1.63287e-163	-2.05728e-163	5.41799e-165	9.99338e-163	-8.1375e-163	-1.12143e-164	0
-5.86816e-164	1.7975e-164	1.02376e-163	4.38084e-163	-1.47122e-163	7.88527e-163	4.02015e-163	1.13401e-163	1.66404e-163	-4.22198e-165	-1.69131e-163	-5.67363e-164	2.70456e-163	-4.94947e-163	2.33591e-164	-1.53103e-164	4.0393e-163	1.378e-163	8.36848e-163	-1.07711e-164	6.57044e-164	-1.10564e-163	-3.54264e-163	8.53842e-164	1.63287e-163	-2.05728e-163	5.41799e-165	9.99338e-163	-8.1375e-163	-1.12143e-164	0
-5.86816e-164	1.7975e-164	1.02376e-163	4.38084e-163	-1.47122e-163	7.88527e-163	4.02015e-163	1.13401e-163	1.66404e-163	-4.22198e-165	-1.69131e-163	-5.67363e-164	2.70456e-163	-4.94947e-163	2.33591e-164	-1.53103e-164	4.0393e-163	1.378e-163	8.36848e-163	-1.07711e-164	6.57044e-164	-1.10564e-163	-3.54264e-163	8.53842e-164	1.63287e-163	-2.05728e-163	5.41799e-165	9.99338e-163	-8.1375e-163	-1.12143e-164	0
-5.86816e-164	1.7975e-164	1.02376e-163	4.38084e-163	-1.47122e-163	7.88527e-163	4.02015e-163	1.13401e-163	1.66404e-163	-4.22198e-165	-1.69131e-163	-5.67363e-164	2.70456e-163	-4.94947e-163	2.33591e-164	-1.53103e-164	4.0393e-163	1.378e-163	8.36848e-163	-1.07711e-164	6.57044e-164	-1.10564e-163	-3.54264e-163	8.53842e-164	1.63287e-163	-2.05728e-163	5.41799e-165	9.99338e-163	-8.1375e-163	-1.12143e-164	0
-5.86816e-164	1.7975e-164	1.02376e-163	4.38084e-163	-1.47122e-163	7.88527e-163	4.02015e-163	1.13401e-163	1.66404e-163	-4.22198e-165	-1.69131e-163	-5.67363e-164	2.70456e-163	-4.94947e-163	2.33591e-164	-1.53103e-164	4.0393e-163	1.378e-163	8.36848e-163	-1.07711e-164	6.57044e-164	-1.10564e-163	-3.54264e-163	8.53842e-164	1.63287e-163	-2.05728e-163	5.41799e-165	9.99338e-163	-8.1375e-163	-1.12143e-164	0
-5.86816e-164	1.7975e-164	1.02376e-163	4.38084e-163	-1.47122e-163	7.88527e-163	4.02015e-163	1.13401e-163	1.66404e-163	-4.22198e-165	-1.69131e-163	-5.67363e-164	2.70456e-163	-4.94947e-163	2.33591e-164	-1.53103e-164	4.0393e-163	1.378e-163	8.36848e-163	-1.07711e-164	6.57044e-164	-1.10564e-163	-3.54264e-163	8.53842e-164	1.63287e-163	-2.05728e-163	5.41799e-165	9.99338e-163	-8.1375e-163	-1.12143e-164	0
-5.86816e-164	1.7975e-164	1.02376e-163	4.38084e-163	-1.47122e-163	7.88527e-163	4.02015e-163	1.13401e-163	1.66404e-163	-4.22198e-165	-1.69131e-163	-5.67363e-164	2.70456e-163	-4.94947e-163	2.33591e-164	-1.53103e-164	4.0393e-163	1.378e-163	8.36848e-163	-1.07711e-164	6.57044e-164	-1.10564e-163	-3.54264e-163	8.53842e-164	1.63287e-163	-2.05728e-163	5.41799e-165	9.99338e-163	-8.1375e-163	-1.12143e-164	0
-5.86816e-164	1.7975e-164	1.02376e-163	4.38084e-163	-1.47122e-163	7.88527e-163	4.02015e-163	1.13401e-163	1.66404e-163	-4.22198e-165	-1.69131e-163	-5.67363e-164	2.70456e-163	-4.94947e-163	2.33591e-164	-1.53103e-164	4.0393e-163	1.378e-163	8.36848e-163	-1.07711e-164	6.57044e-164	-1.10564e-163	-3.54264e-163	8.53842e-164	1.63287e-163	-2.05728e-163	5.41799e-165	9.99338e-163	-8.1375e-163	-1.12143e-164	0
-5.86816e-164	1.7975e-164	1.02376e-163	4.38084e-163	-1.47122e-163	7.88527e-163	4.02015e-163	1.13401e-163	1.66404e-163	-4.22198e-165	-1.69131e-163	-5.67363e-164	2.70456e-163	-4.94947e-163	2.33591e-164	-1.53103e-164	4.0393e-163	1.378e-163	8.36848e-163	-1.07711e-164	6.57044e-164	-1.10564e-163	-3.54264e-163	8.53842e-164	1.63287e-163	-2.05728e-163	5.41799e-165	9.99338e-163	-8.1375e-163	-1.12143e-164	0
-5.86816e-164	1.7975e-164	1.02376e-163	4.38084e-163	-1.47122e-163	7.88527e-163	4.02015e-163	1.13401e-163	1.66404e-163	-4.22198e-165	-1.69131e-163	-5.67363e-164	2.70456e-163	-4.94947e-163	2.33591e-164	-1.53103e-164	4.0393e-163	1.378e-163	8.36848e-163	-1.07711e-164	6.57044e-164	-1.10564e-163	-3.54264e-163	8.53842e-164	1.63287e-163	-2.05728e-163	5.41799e-165	9.99338e-163	-8.1375e-163	-1.12143e-164	0
-5.86816e-164	1.7975e-164	1.02376e-163	4.38084e-163	-1.47122e-163	7.88527e-163	4.02015e-163	1.13401e-163	1.66404e-163	-4.22198e-165	-1.69131e-163	-5.67363e-164	2.70456e-163	-4.94947e-163	2.33591e-164	-1.53103e-164	4.0393e-163	1.378e-163	8.36848e-163	-1.07711e-164	6.57044e-164	-1.10564e-163	-3.54264e-163	8.53842e-164	1.63287e-163	-2.05728e-163	5.41799e-165	9.99338e-163	-8.1375e-163	-1.12143e-164	0
-5.86816e-164	1.7975e-164	1.02376e-163	4.38084e-163	-1.47122e-163	7.88527e-163	4.02015e-163	1.13401e-163	1.66404e-163	-4.22198e-165	-1.69131e-163	-5.67363e-164	2.70456e-163	-4.94947e-163	2.33591e-164	-1.53103e-164	4.0393e-163	1.378e-163	8.36848e-163	-1.07711e-164	6.57044e-164	-1.10564e-163	-3.54264e-163	8.53842e-164	1.63287e-163	-2.05728e-163	5.41799e-165	9.99338e-163	-8.1375e-163	-1.12143e-164	0
-5.86816e-164	1.7975e-164	1.02376e-163	4.38084e-163	-1.47122e-163	7.88527e-163	4.02015e-163	1.13401e-163	1.66404e-163	-4.22198e-165	-1.69131e-163	-5.67363e-164	2.70456e-163	-4.94947e-163	2.33591e-164	-1.53103e-164	4.0393e-163	1.378e-163	8.36848e-163	-1.07711e-164	6.57044e-164	-1.10564e-163	-3.54264e-163	8.53842e-164	1.63287e-163	-2.05728e-163	5.41799e-165	9.99338e-163	-8.1375e-163	-1.12143e-164	0
-5.86816e-164	1.7975e-164	1.02376e-163	4.38084e-163	-1.47122e-163	7.88527e-163	4.02015e-163	1.13401e-163	1.66404e-163	-4.22198e-165	-1.69131e-163	-5.67363e-164	2.70456e-163	-4.94947e-163	2.33591e-164	-1.53103e-164	4.0393e-163	1.378e-163	8.36848e-163	-1.07711e-164	6.57044e-164	-1.10564e-163	-3.54264e-163	8.53842e-164	1.63287e-163	-2.05728e-163	5.41799e-165	9.99338e-163	-8.1375e-163	-1.12143e-164	0
-5.86816e-164	1.7975e-164	1.02376e-163	4.38084e-163	-1.47122e-163	7.88527e-163	4.02015e-163	1.13401e-163	1.66404e-163	-4.22198e-165	-1.69131e-163	-5.67363e-164	2.70456e-163	-4.94947e-163	2.33591e-164	-1.53103e-164	4.0393e-163	1.378e-163	8.36848e-163	-1.07711e-164	6.57044e-164	-1.10564e-163	-3.54264e-163	8.53842e-164	1.63287e-163	-2.05728e-163	5.41799e-165	9.99338e-163	-8.1375e-163	-1.12143e-164	0
-5.86816e-164	1.7975e-164	1.02376e-163	4.38084e-163	-1.47122e-163	7.88527e-163	4.02015e-163	1.13401e-163	1.66404e-163	-4.22198e-165	-1.69131e-163	-5.67363e-164	2.70456e-163	-4.94947e-163	2.33591e-164	-1.53103e-164	4.0393e-163	1.378e-163	8.36848e-163	-1.07711e-164	6.57044e-164	-1.10564e-163	-3.54264e-163	8.53842e-164	1.63287e-163	-2.05728e-163	5.41799e-165	9.99338e-163	-8.1375e-163	-1.12143e-164	0
-5.86816e-164	1.7975e-164	1.02376e-163	4.38084e-163	-1.47122e-163	7.88527e-163	4.02015e-163	1.13401e-163	1.66404e-163	-4.22198e-165	-1.69131e-163	-5.67363e-164	2.70456e-163	-4.94947e-163	2.33591e-164	-1.53103e-164	4.0393e-163	1.378e-163	8.36848e-163	-1.07711e-164	6.57044e-164	-1.10564e-163	-3.54264e-163	8.53842e-164	1.63287e-163	-2.05728e-163	5.41799e-165	9.99338e-163	-8.1375e-163	-1.12143e-164	0
-5.86816e-164	1.7975e-164	1.02376e-163	4.38084e-163	-1.47122e-163	7.88527e-163	4.02015e-163	1.13401e-163	1.66404e-163	-4.22198e-165	-1.69131e-163	-5.67363e-164	2.70456e-163	-4.94947e-163	2.33591e-164	-1.53103e-164	4.0393e-163	1.378e-163	8.36848e-163	-1.07711e-164	6.57044e-164	-1.10564e-163	-3.54264e-163	8.53842e-164	1.63287e-163	-2.05728e-163	5.41799e-165	9.99338e-163	-8.1375e-163	-1.12143e-164	0
-5.86816e-164	1.7975e-164	1.02376e-163	4.38084e-163	-1.47122e-163	7.88527e-163	4.02015e-163	1.13401e-163	1.66404e-163	-4.22198e-165	-1.69131e-163	-5.67363e-164	2.70456e-163	-4.94947e-163	2.33591e-164	-1.53103e-164	4.0393e-163	1.378e-163	8.36848e-163	-1.07711e-164	6.57044e-164	-1.10564e-163	-3.54264e-163	8.53842e-164	1.63287e-163	-2.05728e-163	5.41799e-165	9.99338e-163	-8.1375e-163	-1.12143e-164	0
-5.86816e-164	1.7975e-164	1.02376e-163	4.38084e-163	-1.47122e-163	7.88527e-163	4.02015e-163	1.13401e-163	1.66404e-163	-4.22198e-165	-1.69131e-163	-5.67363e-164	2.70456e-163	-4.94947e-163	2.33591e-164	-1.53103e-164	4.0393e-163	1.378e-163	8.36848e-163	-1.07711e-164	6.57044e-164	-1.10564e-163	-3.54264e-163	8.53842e-164	1.63287e-163	-2.05728e-163	5.41799e-165	9.99338e-163	-8.1375e-163	-1.12143e-164	0
-5.86816e-164	1.7975e-164	1.02376e-163	4.38084e-163	-1.47122e-163	7.88527e-163	4.02015e-163	1.13401e-163	1.66404e-163	-4.22198e-165	-1.69131e-163	-5.67363e-164	2.70456e-163	-4.94947e-163	2.33591e-164	-1.53103e-164	4.0393e-163	1.378e-163	8.36848e-163	-1.07711e-164	6.57044e-164	-1.10564e-163	-3.54264e-163	8.53842e-164	1.63287e-163	-2.05728e-163	5.41799e-165	9.99338e-163	-8.1375e-163	-1.12143e-164	0
-5.86816e-164	1.7975e-164	1.02376e-163	4.38084e-163	-1.47122e-163	7.88527e-163	4.02015e-163	1.13401e-163	1.66404e-163	-4.22198e-165	-1.69131e-163	-5.67363e-164	2.70456e-163	-4.94947e-163	2.33591e-164	-1.53103e-164	4.0393e-163	1.378e-163	8.36848e-163	-1.07711e-164	6.57044e-164	-1.10564e-163	-3.54264e-163	8.53842e-164	1.63287e-163	-2.05728e-163	5.41799e-165	9.99338e-163	-8.1375e-163	-1.12143e-164	0
-5.86816e-164	1.7975e-164	1.02376e-163	4.38084e-163	-1.47122e-163	7.88527e-163	4.02015e-163	1.13401e-163	1.66404e-163	-4.22198e-165	-1.69131e-163	-5.67363e-164	2.70456e-163	-4.94947e-163	2.33591e-164	-1.53103e-164	4.0393e-163	1.378e-163	8.36848e-163	-1.07711e-164	6.57044e-164	-1.10564e-163	-3.54264e-163	8.53842e-164	1.63287e-163	-2.05728e-163	5.41799e-165	9.99338e-163	-8.1375e-163	-1.12143e-164	0
-5.86816e-164	1.7975e-164	1.02376e-163	4.38084e-163	-1.47122e-163	7.88527e-163	4.02015e-163	1.13401e-163	1.66404e-163	-4.22198e-165	-1.69131e-163	-5.67363e-164	2.70456e-163	-4.94947e-163	2.33591e-164	-1.53103e-164	4.0393e-163	1.378e-163	8.36848e-163	-1.07711e-164	6.57044e-164	-1.10564e-163	-3.54264e-163	8.53842e-164	1.63287e-163	-2.05728e-163	5.41799e-165	9.99338e-163	-8.1375e-163	-1.12143e-164	0
-5.86816e-164	1.7975e-164	1.02376e-163	4.38084e-163	-1.47122e-163	7.88527e-163	4.02015e-163	1.13401e-163	1.66404e-163	-4.22198e-165	-1.69131e-163	-5.67363e-164	2.70456e-163	-4.94947e-163	2.33591e-164	-1.53103e-164	4.0393e-163	1.378e-163	8.36848e-163	-1.07711e-164	6.57044e-164	-1.10564e-163	-3.54264e-163	8.53842e-164	1.63287e-163	-2.05728e-163	5.41799e-165	9.99338e-163	-8.1375e-163	-1.12143e-164	0
-5.86816e-164	1.7975e-164	1.02376e-163	4.38084e-163	-1.47122e-163	7.88527e-163	4.02015e-163	1.13401e-163	1.66404e-163	-4.22198e-165	-1.69131e-163	-5.67363e-164	2.70456e-163	-4.94947e-163	2.33591e-164	-1.53103e-164	4.0393e-163	1.378e-163	8.36848e-163	-1.07711e-164	6.57044e-164	-1.10564e-163	-3.54264e-163	8.53842e-164	1.63287e-163	-2.05728e-163	5.41799e-165	9.99338e-163	-8.1375e-163	-1.12143e-164	0
-5.86816e-164	1.7975e-164	1.02376e-163	4.38084e-163	-1.47122e-163	7.88527e-163	4.02015e-163	1.13401e-163	1.66404e-163	-4.22198e-165	-1.69131e-163	-5.67363e-164	2.70456e-163	-4.94947e-163	2.33591e-164	-1.53103e-164	4.0393e-163	1.378e-163	8.36848e-163	-1.07711e-164	6.57044e-164	-1.10564e-163	-3.54264e-163	8.53842e-164	1.63287e-163	-2.05728e-163	5.41799e-165	9.99338e-163	-8.1375e-163	-1.12143e-164	0
-5.86816e-164	1.7975e-164	1.02376e-163	4.38084e-163	-1.47122e-163	7.88527e-163	4.02015e-163	1.13401e-163	1.66404e-163	-4.22198e-165	-1.69131e-163	-5.67363e-164	2.70456e-163	-4.94947e-163	2.33591e-164	-1.53103e-164	4.0393e-163	1.378e-163	8.36848e-163	-1.07711e-164	6.57044e-164	-1.10564e-163	-3.54264e-163	8.53842e-164	1.63287e-163	-2.05728e-163	5.41799e-165	9.99338e-163	-8.1375e-163	-1.12143e-164	0
-5.86816e-164	1.7975e-164	1.02376e-163	4.38084e-163	-1.47122e-163	7.88527e-163	4.02015e-163	1.13401e-163	1.66404e-163	-4.22198e-165	-1.69131e-163	-5.67363e-164	2.70456e-163	-4.94947e-163	2.33591e-164	-1.53103e-164	4.0393e-163	1.378e-163	8.36848e-163	-1.07711e-164	6.57044e-164	-1.10564e-163	-3.54264e-163	8.53842e-164	1.63287e-163	-2.05728e-163	5.41799e-165	9.99338e-163	-8.1375e-163	-1.12143e-164	0
-5.86816e-164	1.7975e-164	1.02376e-163	4.38084e-163	-1.47122e-163	7.88527e-163	4.02015e-163	1.13401e-163	1.66404e-163	-4.22198e-165	-1.69131e-163	-5.67363e-164	2.70456e-163	-4.94947e-163	2.33591e-164	-1.53103e-164	4.0393e-163	1.378e-163	8.36848e-163	-1.07711e-164	6.57044e-164	-1.10564e-163	-3.54264e-163	8.53842e-164	1.63287e-163	-2.05728e-163	5.41799e-165	9.99338e-163	-8.1375e-163	-1.12143e-164	0
-5.86816e-164	1.7975e-164	1.02376e-163	4.38084e-163	-1.47122e-163	7.88527e-163	4.02015e-163	1.13401e-163	1.66404e-163	-4.22198e-165	-1.69131e-163	-5.67363e-164	2.70456e-163	-4.94947e-163	2.33591e-164	-1.53103e-164	4.0393e-163	1.378e-163	8.36848e-163	-1.07711e-164	6.57044e-164	-1.10564e-163	-3.54264e-163	8.53842e-164	1.63287e-163	-2.05728e-163	5.41799e-165	9.99338e-163	-8.1375e-163	-1.12143e-164	0
-5.86816e-164	1.7975e-164	1.02376e-163	4.38084e-163	-1.47122e-163	7.88527e-163	4.02015e-163	1.13401e-163	1.66404e-163	-4.22198e-165	-1.69131e-163	-5.67363e-164	2.70456e-163	-4.94947e-163	2.33591e-164	-1.53103e-164	4.0393e-163	1.378e-163	8.36848e-163	-1.07711e-164	6.57044e-164	-1.10564e-163	-3.54264e-163	8.53842e-164	1.63287e-163	-2.05728e-163	5.41799e-165	9.99338e-163	-8.1375e-163	-1.12143e-164	0
-5.86816e-164	1.7975e-164	1.02376e-163	4.38084e-163	-1.47122e-163	7.88527e-163	4.02015e-163	1.13401e-163	1.66404e-163	-4.22198e-165	-1.69131e-163	-5.67363e-164	2.70456e-163	-4.94947e-163	2.33591e-164	-1.53103e-164	4.0393e-163	1.378e-163	8.36848e-163	-1.07711e-164	6.57044e-164	-1.10564e-163	-3.54264e-163	8.53842e-164	1.63287e-163	-2.05728e-163	5.41799e-165	9.99338e-163	-8.1375e-163	-1.12143e-164	0
-5.86816e-164	1.7975e-164	1.02376e-163	4.38084e-163	-1.47122e-163	7.88527e-163	4.02015e-163	1.13401e-163	1.66404e-163	-4.22198e-165	-1.69131e-163	-5.67363e-164	2.70456e-163	-4.94947e-163	2.33591e-164	-1.53103e-164	4.0393e-163	1.378e-163	8.36848e-163	-1.07711e-164	6.57044e-164	-1.10564e-163	-3.54264e-163	8.53842e-164	1.63287e-163	-2.05728e-163	5.41799e-165	9.99338e-163	-8.1375e-163	-1.12143e-164	0
-5.86816e-164	1.7975e-164	1.02376e-163	4.38084e-163	-1.47122e-163	7.88527e-163	4.02015e-163	1.13401e-163	1.66404e-163	-4.22198e-165	-1.69131e-163	-5.67363e-164	2.70456e-163	-4.94947e-163	2.33591e-164	-1.53103e-164	4.0393e-163	1.378e-163	8.36848e-163	-1.07711e-164	6.57044e-164	-1.10564e-163	-3.54264e-163	8.53842e-164	1.63287e-163	-2.05728e-163	5.41799e-165	9.99338e-163	-8.1375e-163	-1.12143e-164	0
-5.86816e-164	1.7975e-164	1.02376e-163	4.38084e-163	-1.47122e-163	7.88527e-163	4.02015e-163	1.13401e-163	1.66404e-163	-4.22198e-165	-1.69131e-163	-5.67363e-164	2.70456e-163	-4.94947e-163	2.33591e-164	-1.53103e-164	4.0393e-163	1.378e-163	8.36848e-163	-1.07711e-164	6.57044e-164	-1.10564e-163	-3.54264e-163	8.53842e-164	1.63287e-163	-2.05728e-163	5.41799e-165	9.99338e-163	-8.1375e-163	-1.12143e-164	0
-5.86816e-164	1.7975e-164	1.02376e-163	4.38084e-163	-1.47122e-163	7.88527e-163	4.02015e-163	1.13401e-163	1.66404e-163	-4.22198e-165	-1.69131e-163	-5.67363e-164	2.70456e-163	-4.94947e-163	2.33591e-164	-1.53103e-164	4.0393e-163	1.378e-163	8.36848e-163	-1.07711e-164	6.57044e-164	-1.10564e-163	-3.54264e-163	8.53842e-164	1.63287e-163	-2.05728e-163	5.41799e-165	9.99338e-163	-8.1375e-163	-1.12143e-164	0
-5.86816e-164	1.7975e-164	1.02376e-163	4.38084e-163	-1.47122e-163	7.88527e-163	4.02015e-163	1.13401e-163	1.66404e-163	-4.22198e-165	-1.69131e-163	-5.67363e-164	2.70456e-163	-4.94947e-163	2.33591e-164	-1.53103e-164	4.0393e-163	1.378e-163	8.36848e-163	-1.07711e-164	6.57044e-164	-1.10564e-163	-3.54264e-163	8.53842e-164	1.63287e-163	-2.05728e-163	5.41799e-165	9.99338e-163	-8.1375e-163	-1.12143e-164	0
-5.86816e-164	1.7975e-164	1.02376e-163	4.38084e-163	-1.47122e-163	7.88527e-163	4.02015e-163	1.13401e-163	1.66404e-163	-4.22198e-165	-1.69131e-163	-5.67363e-164	2.70456e-163	-4.94947e-163	2.33591e-164	-1.53103e-164	4.0393e-163	1.378e-163	8.36848e-163	-1.07711e-164	6.57044e-164	-1.10564e-163	-3.54264e-163	8.53842e-164	1.63287e-163	-2.05728e-163	5.41799e-165	9.99338e-163	-8.1375e-163	-1.12143e-164	0
-5.86816e-164	1.7975e-164	1.02376e-163	4.38084e-163	-1.47122e-163	7.88527e-163	4.02015e-163	1.13401e-163	1.66404e-163	-4.22198e-165	-1.69131e-163	-5.67363e-164	2.70456e-163	-4.94947e-163	2.33591e-164	-1.53103e-164	4.0393e-163	1.378e-163	8.36848e-163	-1.07711e-164	6.57044e-164	-1.10564e-163	-3.54264e-163	8.53842e-164	1.63287e-163	-2.05728e-163	5.41799e-165	9.99338e-163	-8.1375e-163	-1.12143e-164	0
-5.86816e-164	1.7975e-164	1.02376e-163	4.38084e-163	-1.47122e-163	7.88527e-163	4.02015e-163	1.13401e-163	1.66404e-163	-4.22198e-165	-1.69131e-163	-5.67363e-164	2.70456e-163	-4.94947e-163	2.33591e-164	-1.53103e-164	4.0393e-163	1.378e-163	8.36848e-163	-1.07711e-164	6.57044e-164	-1.10564e-163	-3.54264e-163	8.53842e-164	1.63287e-163	-2.05728e-163	5.41799e-165	9.99338e-163	-8.1375e-163	-1.12143e-164	0
-5.86816e-164	1.7975e-164	1.02376e-163	4.38084e-163	-1.47122e-163	7.88527e-163	4.02015e-163	1.13401e-163	1.66404e-163	-4.22198e-165	-1.69131e-163	-5.67363e-164	2.70456e-163	-4.94947e-163	2.33591e-164	-1.53103e-164	4.0393e-163	1.378e-163	8.36848e-163	-1.07711e-164	6.57044e-164	-1.10564e-163	-3.54264e-163	8.53842e-164	1.63287e-163	-2.05728e-163	5.41799e-165	9.99338e-163	-8.1375e-163	-1.12143e-164	0
-5.86816e-164	1.7975e-164	1.02376e-163	4.38084e-163	-1.47122e-163	7.88527e-163	4.02015e-163	1.13401e-163	1.66404e-163	-4.22198e-165	-1.69131e-163	-5.67363e-164	2.70456e-163	-4.94947e-163	2.33591e-164	-1.53103e-164	4.0393e-163	1.378e-163	8.36848e-163	-1.07711e-164	6.57044e-164	-1.10564e-163	-3.54264e-163	8.53842e-164	1.63287e-163	-2.05728e-163	5.41799e-165	9.99338e-163	-8.1375e-163	-1.12143e-164	0
-5.86816e-164	1.7975e-164	1.02376e-163	4.38084e-163	-1.47122e-163	7.88527e-163	4.02015e-163	1.13401e-163	1.66404e-163	-4.22198e-165	-1.69131e-163	-5.67363e-164	2.70456e-163	-4.94947e-163	2.33591e-164	-1.53103e-164	4.0393e-163	1.378e-163	8.36848e-163	-1.07711e-164	6.57044e-164	-1.10564e-163	-3.54264e-163	8.53842e-164	1.63287e-163	-2.05728e-163	5.41799e-165	9.99338e-163	-8.1375e-163	-1.12143e-164	0
-5.86816e-164	1.7975e-164	1.02376e-163	4.38084e-163	-1.47122e-163	7.88527e-163	4.02015e-163	1.13401e-163	1.66404e-163	-4.22198e-165	-1.69131e-163	-5.67363e-164	2.70456e-163	-4.94947e-163	2.33591e-164	-1.53103e-164	4.0393e-163	1.378e-163	8.36848e-163	-1.07711e-164	6.57044e-164	-1.10564e-163	-3.54264e-163	8.53842e-164	1.63287e-163	-2.05728e-163	5.41799e-165	9.99338e-163	-8.1375e-163	-1.12143e-164	0
-5.86816e-164	1.7975e-164	1.02376e-163	4.38084e-163	-1.47122e-163	7.88527e-163	4.02015e-163	1.13401e-163	1.66404e-163	-4.22198e-165	-1.69131e-163	-5.67363e-164	2.70456e-163	-4.94947e-163	2.33591e-164	-1.53103e-164	4.0393e-163	1.378e-163	8.36848e-163	-1.07711e-164	6.57044e-164	-1.10564e-163	-3.54264e-163	8.53842e-164	1.63287e-163	-2.05728e-163	5.41799e-165	9.99338e-163	-8.1375e-163	-1.12143e-164	0
-5.86816e-164	1.7975e-164	1.02376e-163	4.38084e-163	-1.47122e-163	7.88527e-163	4.02015e-163	1.13401e-163	1.66404e-163	-4.22198e-165	-1.69131e-163	-5.67363e-164	2.70456e-163	-4.94947e-163	2.33591e-164	-1.53103e-164	4.0393e-163	1.378e-163	8.36848e-163	-1.07711e-164	6.57044e-164	-1.10564e-163	-3.54264e-163	8.53842e-164	1.63287e-163	-2.05728e-163	5.41799e-165	9.99338e-163	-8.1375e-163	-1.12143e-164	0
-5.86816e-164	1.7975e-164	1.02376e-163	4.38084e-163	-1.47122e-163	7.88527e-163	4.02015e-163	1.13401e-163	1.66404e-163	-4.22198e-165	-1.69131e-163	-5.67363e-164	2.70456e-163	-4.94947e-163	2.33591e-164	-1.53103e-164	4.0393e-163	1.378e-163	8.36848e-163	-1.07711e-164	6.57044e-164	-1.10564e-163	-3.54264e-163	8.53842e-164	1.63287e-163	-2.05728e-163	5.41799e-165	9.99338e-163	-8.1375e-163	-1.12143e-164	0
-5.86816e-164	1.7975e-164	1.02376e-163	4.38084e-163	-1.47122e-163	7.88527e-163	4.02015e-163	1.13401e-163	1.66404e-163	-4.22198e-165	-1.69131e-163	-5.67363e-164	2.70456e-163	-4.94947e-163	2.33591e-164	-1.53103e-164	4.0393e-163	1.378e-163	8.36848e-163	-1.07711e-164	6.57044e-164	-1.10564e-163	-3.54264e-163	8.53842e-164	1.63287e-163	-2.05728e-163	5.41799e-165	9.99338e-163	-8.1375e-163	-1.12143e-164	0
-5.86816e-164	1.7975e-164	1.02376e-163	4.38084e-163	-1.47122e-163	7.88527e-163	4.02015e-163	1.13401e-163	1.66404e-163	-4.22198e-165	-1.69131e-163	-5.67363e-164	2.70456e-163	-4.94947e-163	2.33591e-164	-1.53103e-164	4.0393e-163	1.378e-163	8.36848e-163	-1.07711e-164	6.57044e-164	-1.10564e-163	-3.54264e-163	8.53842e-164	1.63287e-163	-2.05728e-163	5.41799e-165	9.99338e-163	-8.1375e-163	-1.12143e-164	0
-5.86816e-164	1.7975e-164	1.02376e-163	4.38084e-163	-1.47122e-163	7.88527e-163	4.02015e-163	1.13401e-163	1.66404e-163	-4.22198e-165	-1.69131e-163	-5.67363e-164	2.70456e-163	-4.94947e-163	2.33591e-164	-1.53103e-164	4.0393e-163	1.378e-163	8.36848e-163	-1.07711e-164	6.57044e-164	-1.10564e-163	-3.54264e-163	8.53842e-164	1.63287e-163	-2.05728e-163	5.41799e-165	9.99338e-163	-8.1375e-163	-1.12143e-164	0
-5.86816e-164	1.7975e-164	1.02376e-163	4.38084e-163	-1.47122e-163	7.88527e-163	4.02015e-163	1.13401e-163	1.66404e-163	-4.22198e-165	-1.69131e-163	-5.67363e-164	2.70456e-163	-4.94947e-163	2.33591e-164	-1.53103e-164	4.0393e-163	1.378e-163	8.36848e-163	-1.07711e-164	6.57044e-164	-1.10564e-163	-3.54264e-163	8.53842e-164	1.63287e-163	-2.05728e-163	5.41799e-165	9.99338e-163	-8.1375e-163	-1.12143e-164	0
-5.86816e-164	1.7975e-164	1.02376e-163	4.38084e-163	-1.47122e-163	7.88527e-163	4.02015e-163	1.13401e-163	1.66404e-163	-4.22198e-165	-1.69131e-163	-5.67363e-164	2.70456e-163	-4.94947e-163	2.33591e-164	-1.53103e-164	4.0393e-163	1.378e-163	8.36848e-163	-1.07711e-164	6.57044e-164	-1.10564e-163	-3.54264e-163	8.53842e-164	1.63287e-163	-2.05728e-163	5.41799e-165	9.99338e-163	-8.1375e-163	-1.12143e-164	0
-5.86816e-164	1.7975e-164	1.02376e-163	4.38084e-163	-1.47122e-163	7.88527e-163	4.02015e-163	1.13401e-163	1.66404e-163	-4.22198e-165	-1.69131e-163	-5.67363e-164	2.70456e-163	-4.94947e-163	2.33591e-164	-1.53103e-164	4.0393e-163	1.378e-163	8.36848e-163	-1.07711e-164	6.57044e-164	-1.10564e-163	-3.54264e-163	8.53842e-164	1.63287e-163	-2.05728e-163	5.41799e-165	9.99338e-163	-8.1375e-163	-1.12143e-164	0
-5.86816e-164	1.7975e-164	1.02376e-163	4.38084e-163	-1.47122e-163	7.88527e-163	4.02015e-163	1.13401e-163	1.66404e-163	-4.22198e-165	-1.69131e-163	-5.67363e-164	2.70456e-163	-4.94947e-163	2.33591e-164	-1.53103e-164	4.0393e-163	1.378e-163	8.36848e-163	-1.07711e-164	6.57044e-164	-1.10564e-163	-3.54264e-163	8.53842e-164	1.63287e-163	-2.05728e-163	5.41799e-165	9.99338e-163	-8.1375e-163	-1.12143e-164	0
-5.86816e-164	1.7975e-164	1.02376e-163	4.38084e-163	-1.47122e-163	7.88527e-163	4.02015e-163	1.13401e-163	1.66404e-163	-4.22198e-165	-1.69131e-163	-5.67363e-164	2.70456e-163	-4.94947e-163	2.33591e-164	-1.53103e-164	4.0393e-163	1.378e-163	8.36848e-163	-1.07711e-164	6.57044e-164	-1.10564e-163	-3.54264e-163	8.53842e-164	1.63287e-163	-2.05728e-163	5.41799e-165	9.99338e-163	-8.1375e-163	-1.12143e-164	0
-5.86816e-164	1.7975e-164	1.02376e-163	4.38084e-163	-1.47122e-163	7.88527e-163	4.02015e-163	1.13401e-163	1.66404e-163	-4.22198e-165	-1.69131e-163	-5.67363e-164	2.70456e-163	-4.94947e-163	2.33591e-164	-1.53103e-164	4.0393e-163	1.378e-163	8.36848e-163	-1.07711e-164	6.57044e-164	-1.10564e-163	-3.54264e-163	8.53842e-164	1.63287e-163	-2.05728e-163	5.41799e-165	9.99338e-163	-8.1375e-163	-1.12143e-164	0
-5.86816e-164	1.7975e-164	1.02376e-163	4.38084e-163	-1.47122e-163	7.88527e-163	4.02015e-163	1.13401e-163	1.66404e-163	-4.22198e-165	-1.69131e-163	-5.67363e-164	2.70456e-163	-4.94947e-163	2.33591e-164	-1.53103e-164	4.0393e-163	1.378e-163	8.36848e-163	-1.07711e-164	6.57044e-164	-1.10564e-163	-3.54264e-163	8.53842e-164	1.63287e-163	-2.05728e-163	5.41799e-165	9.99338e-163	-8.1375e-163	-1.12143e-164	0
-5.86816e-164	1.7975e-164	1.02376e-163	4.38084e-163	-1.47122e-163	7.88527e-163	4.02015e-163	1.13401e-163	1.66404e-163	-4.22198e-165	-1.69131e-163	-5.67363e-164	2.70456e-163	-4.94947e-163	2.33591e-164	-1.53103e-164	4.0393e-163	1.378e-163	8.36848e-163	-1.07711e-164	6.57044e-164	-1.10564e-163	-3.54264e-163	8.53842e-164	1.63287e-163	-2.05728e-163	5.41799e-165	9.99338e-163	-8.1375e-163	-1.12143e-164	0
-5.86816e-164	1.7975e-164	1.02376e-163	4.38084e-163	-1.47122e-163	7.88527e-163	4.02015e-163	1.13401e-163	1.66404e-163	-4.22198e-165	-1.69131e-163	-5.67363e-164	2.70456e-163	-4.94947e-163	2.33591e-164	-1.53103e-164	4.0393e-163	1.378e-163	8.36848e-163	-1.07711e-164	6.57044e-164	-1.10564e-163	-3.54264e-163	8.53842e-164	1.63287e-163	-2.05728e-163	5.41799e-165	9.99338e-163	-8.1375e-163	-1.12143e-164	0
-5.86816e-164	1.7975e-164	1.02376e-163	4.38084e-163	-1.47122e-163	7.88527e-163	4.02015e-163	1.13401e-163	1.66404e-163	-4.22198e-165	-1.69131e-163	-5.67363e-164	2.70456e-163	-4.94947e-163	2.33591e-164	-1.53103e-164	4.0393e-163	1.378e-163	8.36848e-163	-1.07711e-164	6.57044e-164	-1.10564e-163	-3.54264e-163	8.53842e-164	1.63287e-163	-2.05728e-163	5.41799e-165	9.99338e-163	-8.1375e-163	-1.12143e-164	0
-5.86816e-164	1.7975e-164	1.02376e-163	4.38084e-163	-1.47122e-163	7.88527e-163	4.02015e-163	1.13401e-163	1.66404e-163	-4.22198e-165	-1.69131e-163	-5.67363e-164	2.70456e-163	-4.94947e-163	2.33591e-164	-1.53103e-164	4.0393e-163	1.378e-163	8.36848e-163	-1.07711e-164	6.57044e-164	-1.10564e-163	-3.54264e-163	8.53842e-164	1.63287e-163	-2.05728e-163	5.41799e-165	9.99338e-163	-8.1375e-163	-1.12143e-164	0
-5.86816e-164	1.7975e-164	1.02376e-163	4.38084e-163	-1.47122e-163	7.88527e-163	4.02015e-163	1.13401e-163	1.66404e-163	-4.22198e-165	-1.69131e-163	-5.67363e-164	2.70456e-163	-4.94947e-163	2.33591e-164	-1.53103e-164	4.0393e-163	1.378e-163	8.36848e-163	-1.07711e-164	6.57044e-164	-1.10564e-163	-3.54264e-163	8.53842e-164	1.63287e-163	-2.05728e-163	5.41799e-165	9.99338e-163	-8.1375e-163	-1.12143e-164	0
-5.86816e-164	1.7975e-164	1.02376e-163	4.38084e-163	-1.47122e-163	7.88527e-163	4.02015e-163	1.13401e-163	1.66404e-163	-4.22198e-165	-1.69131e-163	-5.67363e-164	2.70456e-163	-4.94947e-163	2.33591e-164	-1.53103e-164	4.0393e-163	1.378e-163	8.36848e-163	-1.07711e-164	6.57044e-164	-1.10564e-163	-3.54264e-163	8.53842e-164	1.63287e-163	-2.05728e-163	5.41799e-165	9.99338e-163	-8.1375e-163	-1.12143e-164	0
-5.86816e-164	1.7975e-164	1.02376e-163	4.38084e-163	-1.47122e-163	7.88527e-163	4.02015e-163	1.13401e-163	1.66404e-163	-4.22198e-165	-1.69131e-163	-5.67363e-164	2.70456e-163	-4.94947e-163	2.33591e-164	-1.53103e-164	4.0393e-163	1.378e-163	8.36848e-163	-1.07711e-164	6.57044e-164	-1.10564e-163	-3.54264e-163	8.53842e-164	1.63287e-163	-2.05728e-163	5.41799e-165	9.99338e-163	-8.1375e-163	-1.12143e-164	0
-5.86816e-164	1.7975e-164	1.02376e-163	4.38084e-163	-1.47122e-163	7.88527e-163	4.02015e-163	1.13401e-163	1.66404e-163	-4.22198e-165	-1.69131e-163	-5.67363e-164	2.70456e-163	-4.94947e-163	2.33591e-164	-1.53103e-164	4.0393e-163	1.378e-163	8.36848e-163	-1.07711e-164	6.57044e-164	-1.10564e-163	-3.54264e-163	8.53842e-164	1.63287e-163	-2.05728e-163	5.41799e-165	9.99338e-163	-8.1375e-163	-1.12143e-164	0
-5.86816e-164	1.7975e-164	1.02376e-163	4.38084e-163	-1.47122e-163	7.88527e-163	4.02015e-163	1.13401e-163	1.66404e-163	-4.22198e-165	-1.69131e-163	-5.67363e-164	2.70456e-163	-4.94947e-163	2.33591e-164	-1.53103e-164	4.0393e-163	1.378e-163	8.36848e-163	-1.07711e-164	6.57044e-164	-1.10564e-163	-3.54264e-163	8.53842e-164	1.63287e-163	-2.05728e-163	5.41799e-165	9.99338e-163	-8.1375e-163	-1.12143e-164	0
-5.86816e-164	1.7975e-164	1.02376e-163	4.38084e-163	-1.47122e-163	7.88527e-163	4.02015e-163	1.13401e-163	1.66404e-163	-4.22198e-165	-1.69131e-163	-5.67363e-164	2.70456e-163	-4.94947e-163	2.33591e-164	-1.53103e-164	4.0393e-163	1.378e-163	8.36848e-163	-1.07711e-164	6.57044e-164	-1.10564e-163	-3.54264e-163	8.53842e-164	1.63287e-163	-2.05728e-163	5.41799e-165	9.99338e-163	-8.1375e-163	-1.12143e-164	0
-5.86816e-164	1.7975e-164	1.02376e-163	4.38084e-163	-1.47122e-163	7.88527e-163	4.02015e-163	1.13401e-163	1.66404e-163	-4.22198e-165	-1.69131e-163	-5.67363e-164	2.70456e-163	-4.94947e-163	2.33591e-164	-1.53103e-164	4.0393e-163	1.378e-163	8.36848e-163	-1.07711e-164	6.57044e-164	-1.10564e-163	-3.54264e-163	8.53842e-164	1.63287e-163	-2.05728e-163	5.41799e-165	9.99338e-163	-8.1375e-163	-1.12143e-164	0
-5.86816e-164	1.7975e-164	1.02376e-163	4.38084e-163	-1.47122e-163	7.88527e-163	4.02015e-163	1.13401e-163	1.66404e-163	-4.22198e-165	-1.69131e-163	-5.67363e-164	2.70456e-163	-4.94947e-163	2.33591e-164	-1.53103e-164	4.0393e-163	1.378e-163	8.36848e-163	-1.07711e-164	6.57044e-164	-1.10564e-163	-3.54264e-163	8.53842e-164	1.63287e-163	-2.05728e-163	5.41799e-165	9.99338e-163	-8.1375e-163	-1.12143e-164	0
-5.86816e-164	1.7975e-164	1.02376e-163	4.38084e-163	-1.47122e-163	7.88527e-163	4.02015e-163	1.13401e-163	1.66404e-163	-4.22198e-165	-1.69131e-163	-5.67363e-164	2.70456e-163	-4.94947e-163	2.33591e-164	-1.53103e-164	4.0393e-163	1.378e-163	8.36848e-163	-1.07711e-164	6.57044e-164	-1.10564e-163	-3.54264e-163	8.53842e-164	1.63287e-163	-2.05728e-163	5.41799e-165	9.99338e-163	-8.1375e-163	-1.12143e-164	0
-5.86816e-164	1.7975e-164	1.02376e-163	4.38084e-163	-1.47122e-163	7.88527e-163	4.02015e-163	1.13401e-163	1.66404e-163	-4.22198e-165	-1.69131e-163	-5.67363e-164	2.70456e-163	-4.94947e-163	2.33591e-164	-1.53103e-164	4.0393e-163	1.378e-163	8.36848e-163	-1.07711e-164	6.57044e-164	-1.10564e-163	-3.54264e-163	8.53842e-164	1.63287e-163	-2.05728e-163	5.41799e-165	9.99338e-163	-8.1375e-163	-1.12143e-164	0
-5.86816e-164	1.7975e-164	1.02376e-163	4.38084e-163	-1.47122e-163	7.88527e-163	4.02015e-163	1.13401e-163	1.66404e-163	-4.22198e-165	-1.69131e-163	-5.67363e-164	2.70456e-163	-4.94947e-163	2.33591e-164	-1.53103e-164	4.0393e-163	1.378e-163	8.36848e-163	-1.07711e-164	6.57044e-164	-1.10564e-163	-3.54264e-163	8.53842e-164	1.63287e-163	-2.05728e-163	5.41799e-165	9.99338e-163	-8.1375e-163	-1.12143e-164	0
-5.86816e-164	1.7975e-164	1.02376e-163	4.38084e-163	-1.47122e-163	7.88527e-163	4.02015e-163	1.13401e-163	1.66404e-163	-4.22198e-165	-1.69131e-163	-5.67363e-164	2.70456e-163	-4.94947e-163	2.33591e-164	-1.53103e-164	4.0393e-163	1.378e-163	8.36848e-163	-1.07711e-164	6.57044e-164	-1.10564e-163	-3.54264e-163	8.53842e-164	1.63287e-163	-2.05728e-163	5.41799e-165	9.99338e-163	-8.1375e-163	-1.12143e-164	0
-5.86816e-164	1.7975e-164	1.02376e-163	4.38084e-163	-1.47122e-163	7.88527e-163	4.02015e-163	1.13401e-163	1.66404e-163	-4.22198e-165	-1.69131e-163	-5.67363e-164	2.70456e-163	-4.94947e-163	2.33591e-164	-1.53103e-164	4.0393e-163	1.378e-163	8.36848e-163	-1.07711e-164	6.57044e-164	-1.10564e-163	-3.54264e-163	8.53842e-164	1.63287e-163	-2.05728e-163	5.41799e-165	9.99338e-163	-8.1375e-163	-1.12143e-164	0
-5.86816e-164	1.7975e-164	1.02376e-163	4.38084e-163	-1.47122e-163	7.88527e-163	4.02015e-163	1.13401e-163	1.66404e-163	-4.22198e-165	-1.69131e-163	-5.67363e-164	2.70456e-163	-4.94947e-163	2.33591e-164	-1.53103e-164	4.0393e-163	1.378e-163	8.36848e-163	-1.07711e-164	6.57044e-164	-1.10564e-163	-3.54264e-163	8.53842e-164	1.63287e-163	-2.05728e-163	5.41799e-165	9.99338e-163	-8.1375e-163	-1.12143e-164	0
-5.86816e-164	1.7975e-164	1.02376e-163	4.38084e-163	-1.47122e-163	7.88527e-163	4.02015e-163	1.13401e-163	1.66404e-163	-4.22198e-165	-1.69131e-163	-5.67363e-164	2.70456e-163	-4.94947e-163	2.33591e-164	-1.53103e-164	4.0393e-163	1.378e-163	8.36848e-163	-1.07711e-164	6.57044e-164	-1.10564e-163	-3.54264e-163	8.53842e-164	1.63287e-163	-2.05728e-163	5.41799e-165	9.99338e-163	-8.1375e-163	-1.12143e-164	0
-5.86816e-164	1.7975e-164	1.02376e-163	4.38084e-163	-1.47122e-163	7.88527e-163	4.02015e-163	1.13401e-163	1.66404e-163	-4.22198e-165	-1.69131e-163	-5.67363e-164	2.70456e-163	-4.94947e-163	2.33591e-164	-1.53103e-164	4.0393e-163	1.378e-163	8.36848e-163	-1.07711e-164	6.57044e-164	-1.10564e-163	-3.54264e-163	8.53842e-164	1.63287e-163	-2.05728e-163	5.41799e-165	9.99338e-163	-8.1375e-163	-1.12143e-164	0
-5.86816e-164	1.7975e-164	1.02376e-163	4.38084e-163	-1.47122e-163	7.88527e-163	4.02015e-163	1.13401e-163	1.66404e-163	-4.22198e-165	-1.69131e-163	-5.67363e-164	2.70456e-163	-4.94947e-163	2.33591e-164	-1.53103e-164	4.0393e-163	1.378e-163	8.36848e-163	-1.07711e-164	6.57044e-164	-1.10564e-163	-3.54264e-163	8.53842e-164	1.63287e-163	-2.05728e-163	5.41799e-165	9.99338e-163	-8.1375e-163	-1.12143e-164	0
-5.86816e-164	1.7975e-164	1.02376e-163	4.38084e-163	-1.47122e-163	7.88527e-163	4.02015e-163	1.13401e-163	1.66404e-163	-4.22198e-165	-1.69131e-163	-5.67363e-164	2.70456e-163	-4.94947e-163	2.33591e-164	-1.53103e-164	4.0393e-163	1.378e-163	8.36848e-163	-1.07711e-164	6.57044e-164	-1.10564e-163	-3.54264e-163	8.53842e-164	1.63287e-163	-2.05728e-163	5.41799e-165	9.99338e-163	-8.1375e-163	-1.12143e-164	0
-5.86816e-164	1.7975e-164	1.02376e-163	4.38084e-163	-1.47122e-163	7.88527e-163	4.02015e-163	1.13401e-163	1.66404e-163	-4.22198e-165	-1.69131e-163	-5.67363e-164	2.70456e-163	-4.94947e-163	2.33591e-164	-1.53103e-164	4.0393e-163	1.378e-163	8.36848e-163	-1.07711e-164	6.57044e-164	-1.10564e-163	-3.54264e-163	8.53842e-164	1.63287e-163	-2.05728e-163	5.41799e-165	9.99338e-163	-8.1375e-163	-1.12143e-164	0
-5.86816e-164	1.7975e-164	1.02376e-163	4.38084e-163	-1.47122e-163	7.88527e-163	4.02015e-163	1.13401e-163	1.66404e-163	-4.22198e-165	-1.69131e-163	-5.67363e-164	2.70456e-163	-4.94947e-163	2.33591e-164	-1.53103e-164	4.0393e-163	1.378e-163	8.36848e-163	-1.07711e-164	6.57044e-164	-1.10564e-163	-3.54264e-163	8.53842e-164	1.63287e-163	-2.05728e-163	5.41799e-165	9.99338e-163	-8.1375e-163	-1.12143e-164	0
-5.86816e-164	1.7975e-164	1.02376e-163	4.38084e-163	-1.47122e-163	7.88527e-163	4.02015e-163	1.13401e-163	1.66404e-163	-4.22198e-165	-1.69131e-163	-5.67363e-164	2.70456e-163	-4.94947e-163	2.33591e-164	-1.53103e-164	4.0393e-163	1.378e-163	8.36848e-163	-1.07711e-164	6.57044e-164	-1.10564e-163	-3.54264e-163	8.53842e-164	1.63287e-163	-2.05728e-163	5.41799e-165	9.99338e-163	-8.1375e-163	-1.12143e-164	0
-5.86816e-164	1.7975e-164	1.02376e-163	4.38084e-163	-1.47122e-163	7.88527e-163	4.02015e-163	1.13401e-163	1.66404e-163	-4.22198e-165	-1.69131e-163	-5.67363e-164	2.70456e-163	-4.94947e-163	2.33591e-164	-1.53103e-164	4.0393e-163	1.378e-163	8.36848e-163	-1.07711e-164	6.57044e-164	-1.10564e-163	-3.54264e-163	8.53842e-164	1.63287e-163	-2.05728e-163	5.41799e-165	9.99338e-163	-8.1375e-163	-1.12143e-164	0
-5.86816e-164	1.7975e-164	1.02376e-163	4.38084e-163	-1.47122e-163	7.88527e-163	4.02015e-163	1.13401e-163	1.66404e-163	-4.22198e-165	-1.69131e-163	-5.67363e-164	2.70456e-163	-4.94947e-163	2.33591e-164	-1.53103e-164	4.0393e-163	1.378e-163	8.36848e-163	-1.07711e-164	6.57044e-164	-1.10564e-163	-3.54264e-163	8.53842e-164	1.63287e-163	-2.05728e-163	5.41799e-165	9.99338e-163	-8.1375e-163	-1.12143e-164	0
-5.86816e-164	1.7975e-164	1.02376e-163	4.38084e-163	-1.47122e-163	7.88527e-163	4.02015e-163	1.13401e-163	1.66404e-163	-4.22198e-165	-1.69131e-163	-5.67363e-164	2.70456e-163	-4.94947e-163	2.33591e-164	-1.53103e-164	4.0393e-163	1.378e-163	8.36848e-163	-1.07711e-164	6.57044e-164	-1.10564e-163	-3.54264e-163	8.53842e-164	1.63287e-163	-2.05728e-163	5.41799e-165	9.99338e-163	-8.1375e-163	-1.12143e-164	0
-5.86816e-164	1.7975e-164	1.02376e-163	4.38084e-163	-1.47122e-163	7.88527e-163	4.02015e-163	1.13401e-163	1.66404e-163	-4.22198e-165	-1.69131e-163	-5.67363e-164	2.70456e-163	-4.94947e-163	2.33591e-164	-1.53103e-164	4.0393e-163	1.378e-163	8.36848e-163	-1.07711e-164	6.57044e-164	-1.10564e-163	-3.54264e-163	8.53842e-164	1.63287e-163	-2.05728e-163	5.41799e-165	9.99338e-163	-8.1375e-163	-1.12143e-164	0
-5.86816e-164	1.7975e-164	1.02376e-163	4.38084e-163	-1.47122e-163	7.88527e-163	4.02015e-163	1.13401e-163	1.66404e-163	-4.22198e-165	-1.69131e-163	-5.67363e-164	2.70456e-163	-4.94947e-163	2.33591e-164	-1.53103e-164	4.0393e-163	1.378e-163	8.36848e-163	-1.07711e-164	6.57044e-164	-1.10564e-163	-3.54264e-163	8.53842e-164	1.63287e-163	-2.05728e-163	5.41799e-165	9.99338e-163	-8.1375e-163	-1.12143e-164	0
-5.86816e-164	1.7975e-164	1.02376e-163	4.38084e-163	-1.47122e-163	7.88527e-163	4.02015e-163	1.13401e-163	1.66404e-163	-4.22198e-165	-1.69131e-163	-5.67363e-164	2.70456e-163	-4.94947e-163	2.33591e-164	-1.53103e-164	4.0393e-163	1.378e-163	8.36848e-163	-1.07711e-164	6.57044e-164	-1.10564e-163	-3.54264e-163	8.53842e-164	1.63287e-163	-2.05728e-163	5.41799e-165	9.99338e-163	-8.1375e-163	-1.12143e-164	0
[truncated: 2,009 more rows]
