# Supplementary material for: A modified shuffled frog leaping algorithm with inertia weight
Source: Sci Rep. 2024 Feb 20;14:4146. doi: 10.1038/s41598-024-51306-1 (PMC11224354; doi:10.1038/s41598-024-51306-1)
Supplement: Supplementary file 1 — Supplementary Information. [file 41598_2024_51306_MOESM1_ESM.zip › data/F1/MSFLA_Q_10.xls]

## Sheet: Sheet1
1.07233	1.72744	-1.65123	0.645272	-1.03722	-2.55837	-0.677627	0.848311	-0.393674	0.593558	4.8669	-0.08995	-0.676529	-0.734119	1.84722	-5.35867	0.506005	-3.38409	-1.15598	-3.68957	8.84539	4.85129	0.0592141	11.5823	1.73717	0.424625	-2.47471	-1.43142	2.03248	-4.97439	376.237
0.15054	-0.159501	0.0515658	-0.0442567	-0.162839	-0.0742347	-0.0323768	-0.105478	0.0183758	-0.0122138	0.0063121	0.0407188	0.283793	-0.126541	-0.00995848	-0.212075	0.748319	0.0302816	0.0022456	-0.0331275	0.00350593	-0.567972	-0.0828091	0.0305264	-0.0676526	-4.78512e-05	-0.00591028	-0.0141962	-0.14383	-0.0681605	1.16327
0.0271249	-0.0020859	0.00406216	-0.00233655	-0.00388756	0.000404673	-0.0203784	-0.00133992	-0.0169317	0.0112094	-0.0147972	0.0180897	0.0411994	-0.0104476	0.000195706	-0.000132346	0.00260355	-0.00340166	0.0165435	-0.00607031	0.0109367	0.00270871	0.00248119	-0.0343967	0.0162417	0.0382552	-0.00320619	0.0132091	0.0631959	-0.00645883	0.0115521
-0.00495367	0.000590157	0.00234858	0.00100645	0.000545386	-0.000371635	0.00203097	0.00681104	-0.00134603	-0.00729446	-2.94599e-05	0.000848362	0.00200119	-0.00370447	0.00192934	-0.0012176	-0.00550243	-0.00116926	-0.00022525	-0.000626185	0.00424896	-0.000190142	0.00127599	-0.00651736	-0.000962845	0.0004749	-0.000576071	-0.00394838	-0.00074324	-0.000262536	0.000273017
-6.66686e-07	0.00015863	-4.06846e-06	0.000664713	1.00152e-05	-6.88327e-05	-0.000201558	3.30348e-05	5.21083e-05	-7.6916e-05	-0.000343457	3.26527e-05	-0.000483901	-0.000164114	-3.22266e-05	9.70578e-07	3.94534e-05	-4.71192e-05	-7.40985e-05	-3.40091e-05	0.000106133	9.15944e-06	6.19925e-05	-0.0001036	0.000144808	-1.4933e-05	-0.000349698	0.00030231	9.15375e-05	-0.000312544	1.28066e-06
3.48916e-07	-1.17449e-05	-5.29554e-06	-8.56253e-06	2.36035e-06	-8.20039e-06	-4.03164e-06	4.01693e-06	-1.43024e-06	1.77814e-06	1.70729e-06	-9.30605e-06	-2.74593e-07	-1.22091e-08	7.23467e-06	-3.12347e-05	-2.59831e-05	3.59326e-05	-1.06217e-05	-1.03781e-05	1.46793e-05	-5.91084e-06	-4.31882e-06	-6.63599e-06	-7.25376e-06	-3.31666e-05	-8.56208e-06	-1.81585e-06	1.49934e-06	-4.73467e-05	7.44049e-09
6.02525e-08	-3.79211e-07	-1.93001e-06	2.88777e-07	2.09806e-07	1.80321e-07	1.0526e-06	6.2984e-08	-1.87309e-06	-2.73773e-07	3.4381e-07	6.53016e-06	2.30363e-08	8.18872e-08	-7.13953e-07	-9.63222e-08	2.9655e-07	-1.18744e-06	-4.03683e-08	-5.49997e-07	1.04728e-06	-2.20196e-07	-1.92034e-07	-1.44608e-06	-7.24871e-07	9.72935e-08	6.61293e-08	-4.57355e-07	-5.33285e-07	-8.97404e-08	5.81313e-11
5.92315e-09	6.59897e-08	1.75074e-07	1.00269e-08	6.48057e-08	7.22544e-08	1.96568e-08	-7.374e-08	3.35886e-08	1.04318e-07	-1.99299e-08	4.00632e-08	7.44139e-08	-5.29583e-08	-1.79678e-07	7.84529e-09	9.03323e-08	2.03524e-08	8.95544e-08	5.262e-08	-5.99395e-08	-1.03756e-08	-3.3794e-08	-8.12156e-08	-1.8085e-07	-8.94742e-08	7.80878e-10	9.43217e-08	5.61391e-08	-2.18973e-07	2.36597e-13
1.03586e-08	4.12439e-09	2.51291e-08	-5.07237e-10	1.47549e-08	-4.45537e-10	5.87609e-09	6.62285e-09	7.41573e-10	2.36603e-08	1.68512e-08	-1.84256e-09	8.33645e-09	-7.28113e-09	2.52376e-09	9.70806e-10	2.69658e-09	-4.42371e-09	-6.95007e-09	5.24951e-09	-4.87144e-09	2.51978e-08	-6.77072e-10	1.45432e-08	4.47111e-10	7.50218e-09	-3.56388e-08	-2.38006e-09	5.00202e-09	1.80236e-09	4.36375e-15
6.11264e-11	1.43581e-10	-2.0996e-09	3.83317e-10	4.46079e-10	-2.79572e-10	-3.86249e-11	1.43692e-10	-2.68266e-10	-5.18826e-10	-3.94411e-10	2.87069e-11	-5.0605e-10	-8.28036e-10	3.97021e-09	-8.00336e-10	2.27102e-11	1.09666e-09	1.92164e-09	-1.34505e-09	-1.90539e-09	-2.36906e-10	-7.62567e-10	7.58809e-11	7.97536e-10	3.39473e-10	2.35453e-10	7.02323e-10	1.09456e-09	-7.97227e-11	3.62047e-17
-1.28525e-11	-3.03395e-11	1.975e-10	-2.18063e-11	2.04405e-11	-3.23014e-11	2.17023e-11	-1.51762e-10	5.08128e-11	1.25037e-12	6.53036e-12	-3.05359e-11	-4.76335e-11	-1.70462e-11	2.15613e-11	-7.26806e-12	-7.26559e-11	-5.94243e-11	-1.15587e-11	3.33959e-11	8.7352e-11	-2.29545e-11	2.232e-11	8.23551e-12	-1.09795e-11	1.25788e-10	-3.82847e-12	-5.30824e-11	-3.90622e-10	-3.54618e-11	2.63568e-19
-1.71319e-11	2.85467e-12	-2.24182e-13	-1.25208e-12	8.68777e-12	-6.53317e-15	-1.80721e-13	7.41581e-12	5.12821e-12	-4.83301e-12	-3.39452e-12	-1.39787e-13	6.22274e-12	2.98149e-11	5.24575e-13	-1.66845e-11	1.74141e-12	4.36291e-12	-1.20564e-11	6.39971e-12	7.26015e-12	-1.0303e-12	4.37256e-13	-1.30211e-11	1.46366e-11	-3.67994e-12	1.5564e-11	5.74705e-12	4.75199e-14	-2.53965e-13	2.63626e-21
-4.2602e-14	1.48345e-13	-5.51869e-14	-1.97759e-13	-1.39257e-13	6.32825e-15	-8.32032e-13	-2.68498e-12	-2.67954e-13	-4.71108e-13	1.63824e-12	-8.68582e-14	-1.01797e-13	6.72851e-13	-1.01933e-12	-2.14383e-13	-1.13432e-13	3.43109e-13	-1.69598e-13	-1.79301e-12	2.77089e-13	2.52159e-13	-8.63403e-13	1.29171e-14	-1.35016e-12	4.82113e-13	2.67645e-13	-1.93662e-13	-8.28796e-14	-2.29337e-14	1.89522e-23
-5.08278e-14	-2.16627e-14	-2.12825e-14	8.36191e-14	-1.0657e-15	-9.22563e-15	1.40125e-13	-1.33649e-14	7.28752e-14	-5.58229e-14	1.55244e-14	3.71017e-15	1.29242e-14	-5.31488e-14	-5.96256e-15	2.21903e-13	4.22339e-14	1.48058e-14	6.93397e-14	9.99218e-14	2.114e-14	-1.58601e-14	6.83042e-14	-2.78783e-14	1.46039e-15	2.07981e-14	-1.73045e-13	-2.38987e-14	-4.50377e-14	9.5311e-16	1.47264e-25
4.9269e-15	1.51248e-15	8.40123e-15	-2.31649e-15	2.67325e-15	-2.66095e-15	-1.15295e-15	-8.60722e-15	5.86548e-16	3.29768e-15	1.72753e-16	-2.40195e-16	-9.54585e-16	-9.06926e-16	1.35985e-15	-9.2085e-15	1.69268e-15	-2.76105e-15	1.29831e-17	3.23781e-16	1.58093e-14	2.6179e-15	1.00304e-17	-4.20766e-16	-3.35461e-15	-1.02508e-15	-1.4263e-16	-3.60076e-15	4.57817e-16	-7.25875e-15	6.37582e-28
-1.49086e-16	4.96488e-16	-4.07295e-17	3.23353e-16	-1.08596e-16	1.6184e-16	-3.08541e-16	4.6392e-16	-6.54904e-16	1.57645e-16	-8.89047e-17	5.2293e-16	-2.90114e-16	-1.33673e-16	7.09245e-17	8.51859e-16	9.77169e-17	-1.58485e-15	1.88216e-16	2.29831e-16	2.56029e-16	-8.45646e-17	4.3535e-17	4.3492e-18	4.40945e-16	9.88762e-16	3.78935e-16	3.02444e-16	-1.42359e-16	-1.81294e-16	6.43563e-30
-5.08777e-18	-1.15561e-16	-3.03239e-18	-2.44721e-17	-2.81653e-17	5.80642e-18	-9.26739e-17	1.58026e-17	1.01766e-17	1.29106e-17	5.68315e-17	-3.88564e-19	1.20708e-18	-2.3429e-18	4.96186e-17	-6.37768e-18	1.7587e-17	1.33097e-17	1.79179e-17	-1.79188e-17	-3.76513e-20	3.75672e-18	4.57851e-17	-3.23855e-17	-7.84286e-18	-1.45789e-17	1.60181e-19	5.11009e-18	1.2461e-17	-2.26556e-18	3.44117e-32
8.56121e-18	-2.47713e-18	1.56327e-18	1.34396e-18	1.13306e-18	1.2728e-18	2.01047e-18	-9.61965e-20	7.71308e-18	-1.19155e-19	4.45246e-18	5.26717e-18	5.04007e-19	5.24362e-19	-8.3995e-19	1.197e-18	1.05779e-18	-1.72808e-18	-4.58704e-19	-1.50994e-17	9.17238e-19	-2.13448e-18	7.74202e-18	-1.65513e-18	-1.76338e-18	5.93663e-19	2.63656e-18	-7.27221e-18	9.93913e-19	-9.12337e-18	6.48281e-34
-1.77029e-18	-1.6392e-19	6.91717e-19	1.15223e-20	5.91039e-20	-1.93794e-19	3.08901e-19	2.09549e-19	-1.11434e-19	5.68993e-19	2.83221e-19	5.86409e-20	-3.6198e-19	-3.82462e-19	5.94254e-20	-1.17357e-20	2.9912e-20	2.96249e-20	3.57709e-19	3.97954e-19	3.60873e-19	-2.16518e-19	-6.72064e-20	3.20352e-19	5.59798e-20	5.45112e-21	1.124e-18	-3.56676e-20	1.88173e-18	1.92684e-19	9.93878e-36
6.42033e-21	6.08092e-21	-9.49814e-21	7.43754e-20	-5.76575e-21	-5.07145e-20	5.90017e-20	-5.43181e-20	-1.30972e-20	2.35442e-20	5.47722e-20	6.51821e-21	-1.01188e-20	-7.70485e-21	2.98436e-21	5.2443e-20	6.66591e-20	-6.49446e-20	-3.40019e-21	-1.23814e-20	2.87432e-20	9.25571e-20	1.43112e-19	-5.66591e-20	2.51303e-22	2.88978e-21	2.71484e-20	-8.32444e-20	2.269e-21	1.77144e-20	7.13307e-38
-2.87089e-21	-1.10273e-21	6.13405e-21	2.05477e-21	-2.36473e-21	9.61555e-22	-3.78086e-21	3.49946e-22	1.04102e-21	9.94589e-21	4.98006e-21	-1.04795e-21	-1.74713e-21	1.49171e-21	-6.58643e-22	-4.97288e-22	8.21643e-22	-1.52806e-22	-5.27006e-22	-3.08047e-22	2.04071e-21	5.57733e-21	5.87779e-22	-4.4505e-21	1.1466e-22	-4.17905e-22	-8.68953e-21	1.93744e-21	-2.57504e-21	-9.88047e-22	3.47654e-40
-1.60898e-23	-1.26935e-22	-6.8636e-23	-3.44368e-23	-1.86287e-22	-8.21134e-23	1.65496e-22	-1.003e-22	8.28505e-24	8.13753e-22	-5.11603e-22	-3.0271e-22	-2.24776e-22	3.57635e-22	5.08912e-23	3.41096e-22	1.46364e-22	3.66726e-24	-2.23167e-23	-4.22649e-25	5.97704e-23	8.34537e-22	-8.68556e-23	-1.19832e-23	-4.60978e-22	1.69456e-22	1.31448e-23	1.53894e-23	-9.67953e-24	-2.61069e-22	2.45368e-42
-5.82458e-25	-1.76668e-23	1.11627e-23	-2.65816e-23	-1.13296e-23	1.68664e-23	3.31039e-23	4.37325e-25	5.14969e-24	-2.39521e-25	4.92343e-23	1.76737e-23	-1.14202e-24	2.46917e-24	2.24338e-24	-7.019e-24	-3.06619e-23	8.1991e-25	-1.60961e-23	-2.41993e-23	1.50275e-24	-1.92705e-24	-4.55752e-25	-1.29151e-23	-1.77251e-23	-1.85336e-24	-5.31906e-23	2.94696e-23	1.67286e-23	5.95717e-23	1.52796e-44
7.581e-25	2.0594e-26	2.76196e-24	2.14536e-25	1.30059e-26	2.06563e-24	1.18061e-24	-1.43194e-25	-1.24462e-24	-4.61397e-24	1.50677e-24	2.34854e-24	-1.16798e-24	1.73522e-27	2.72836e-26	-7.22108e-26	-3.10556e-24	1.14681e-25	-1.51791e-24	-4.53295e-24	-8.29948e-25	-1.44097e-25	-1.21289e-24	4.41072e-25	-3.49126e-25	1.82443e-25	-3.36365e-25	-2.59569e-24	-6.50323e-25	-1.66953e-25	8.82662e-47
-1.73498e-25	6.57776e-26	2.014e-25	-4.54575e-26	-6.15855e-25	-2.53843e-26	1.46876e-26	1.4604e-25	9.59314e-26	1.69407e-26	3.63094e-26	-3.20183e-26	-5.16855e-26	2.73493e-26	-2.20109e-26	-8.4804e-27	3.4039e-26	6.97047e-26	7.91742e-26	5.99654e-26	-1.17186e-25	2.90903e-26	-8.47278e-26	2.62984e-25	-2.34684e-27	-2.72364e-28	-1.58155e-26	-1.06883e-25	-2.70362e-25	5.66871e-26	6.89119e-49
3.91876e-27	3.28573e-26	-4.33897e-26	-2.33861e-26	5.6003e-26	-5.80007e-27	1.48981e-26	6.66938e-27	-2.45574e-27	2.66876e-26	-9.73553e-27	-3.34548e-28	3.36323e-27	2.3854e-26	-7.97142e-28	2.64784e-26	1.50128e-26	1.52121e-26	-3.01815e-28	9.57014e-28	-8.22261e-27	-1.37339e-28	-7.74734e-27	-1.41285e-26	-1.13995e-27	1.73145e-26	-2.64562e-26	-5.68261e-28	5.52796e-27	-2.53445e-26	1.15155e-50
1.18475e-27	1.59756e-27	1.07244e-27	-4.35332e-28	-7.03106e-27	4.06413e-28	-5.37429e-28	-1.66334e-27	-5.71512e-28	-7.19147e-27	6.83189e-28	4.44952e-27	8.16003e-28	-5.41564e-27	-2.19474e-27	2.59105e-27	-2.2715e-27	1.86297e-27	-1.16691e-28	-1.15044e-28	2.10833e-27	2.56778e-27	9.95993e-28	7.48786e-29	-1.00715e-27	2.48242e-28	-9.35075e-29	1.36153e-27	4.21457e-28	1.44904e-27	1.97695e-52
-8.92297e-29	5.03195e-29	1.52686e-29	-1.99548e-28	-1.85011e-29	-2.91372e-30	7.84032e-29	-2.39325e-28	1.10743e-30	2.57878e-29	-3.74136e-30	8.42732e-30	-1.01815e-28	2.56997e-30	-3.84186e-28	-2.83587e-28	2.75772e-29	-3.14174e-29	6.08842e-29	-2.78343e-30	-1.56529e-31	1.57697e-28	1.97698e-29	-8.85556e-29	-8.83932e-30	-4.83627e-30	-2.8901e-29	-5.10477e-30	1.11913e-30	-4.81929e-30	3.93016e-55
-3.61784e-30	1.95125e-29	-1.66601e-30	-6.258e-30	-5.72897e-30	-3.41648e-30	5.91803e-30	1.00106e-30	1.65023e-29	1.3115e-30	1.14162e-29	5.32607e-31	1.05673e-29	4.11061e-30	-1.71092e-30	3.76776e-30	8.07783e-31	-2.1506e-30	-2.58877e-29	2.89257e-30	-3.59794e-30	-5.20268e-29	-4.10572e-31	1.26332e-29	-1.36286e-30	-2.75025e-31	8.16107e-30	-4.68506e-30	4.72461e-30	4.83856e-30	4.76617e-57
2.55482e-31	5.54888e-31	6.47216e-31	-1.46746e-32	3.5961e-30	6.59063e-31	6.05781e-30	7.49825e-32	-7.66721e-31	1.05103e-30	1.37926e-31	4.82935e-31	3.6283e-32	7.32026e-31	1.92124e-31	-1.01947e-30	6.73977e-31	-5.61756e-31	-3.37135e-31	-7.53882e-31	-2.07982e-30	1.88143e-31	-1.67907e-31	-7.29627e-32	-1.3719e-32	1.07202e-30	1.13588e-30	1.04127e-31	1.53528e-32	-1.63047e-31	6.27431e-59
1.37742e-33	8.13541e-32	-7.33677e-33	2.60908e-32	-3.10968e-32	-1.09682e-31	2.51274e-32	1.71026e-32	7.02176e-32	-1.57358e-31	-1.32206e-32	3.07453e-32	3.17727e-33	-3.74162e-32	-1.24385e-31	5.6391e-32	-2.11705e-31	1.4512e-31	-2.95299e-32	3.03382e-32	1.53764e-31	6.83089e-32	8.81089e-33	4.74577e-32	-5.83229e-32	-9.73288e-32	-8.6547e-32	5.59875e-32	-8.66591e-34	8.3671e-32	2.00961e-61
-2.76003e-33	-1.61634e-33	-1.01649e-32	-1.30436e-32	2.01181e-32	1.18795e-33	-4.86098e-33	1.73057e-33	1.05084e-33	1.19347e-33	4.23783e-34	2.77351e-32	-6.24257e-33	-1.0884e-32	-4.42541e-33	-3.71638e-33	3.13568e-34	-1.41108e-32	-3.09935e-33	-3.60077e-34	-3.89185e-34	-1.71403e-33	-3.23856e-33	2.92205e-33	1.94395e-34	-2.25743e-33	-5.37556e-33	1.68375e-33	1.73396e-33	-1.81779e-32	2.28061e-63
-1.8297e-34	-1.24426e-33	-1.34532e-33	-9.85059e-35	-3.41709e-34	-5.26995e-35	3.43092e-34	-2.66943e-35	1.16469e-34	-4.1e-34	6.31266e-34	-4.59459e-34	1.79029e-35	5.65081e-34	-1.22117e-34	-5.76506e-34	4.4169e-35	9.30518e-34	7.0669e-34	3.05935e-35	9.35349e-34	4.75208e-34	-7.05955e-35	-1.81725e-34	1.48932e-34	-7.11597e-34	-4.60487e-34	4.93426e-34	1.69295e-33	9.79184e-35	1.1464e-65
-7.44186e-35	1.06892e-35	-7.68656e-36	5.2392e-35	-4.28845e-35	-1.66944e-36	2.75448e-35	-4.40899e-35	-1.80613e-35	-3.07774e-35	2.30984e-35	2.83605e-35	-1.57346e-34	4.5305e-36	-3.93319e-35	-3.09368e-35	2.74815e-34	-8.32052e-35	1.23703e-35	9.56824e-35	2.56526e-36	5.39119e-36	-2.28087e-35	1.55938e-34	-3.36101e-36	-1.97967e-35	1.1688e-35	2.03935e-35	-8.43427e-36	5.95109e-35	1.6409e-67
1.47402e-36	-2.61964e-36	8.48668e-36	1.13932e-36	9.1385e-39	-3.67005e-36	1.82055e-36	-1.26391e-35	3.37997e-36	-5.48856e-36	-8.42296e-36	-1.16258e-35	-3.92281e-37	1.25061e-36	-4.40846e-36	-7.66894e-36	-3.89569e-36	3.26507e-36	8.26566e-36	4.35278e-36	1.5845e-36	-1.11904e-36	1.36141e-36	6.71345e-36	9.04634e-36	9.3593e-36	-7.99828e-36	6.73021e-37	-2.02988e-36	1.32602e-35	1.16411e-69
7.13892e-38	1.21063e-37	5.43679e-37	-3.94222e-38	-3.81694e-37	4.18221e-39	-1.06058e-36	9.54705e-38	-3.04254e-37	-6.48791e-37	-1.88753e-37	2.91029e-37	-1.02182e-37	7.74498e-37	-2.15364e-37	-1.46321e-37	-4.37086e-38	-1.73436e-37	-1.91913e-37	-9.85757e-37	-2.91487e-37	2.0351e-37	-3.89438e-40	1.97313e-38	-1.70519e-36	-1.44493e-36	-7.40096e-37	-2.02971e-37	-6.08009e-38	-2.61365e-38	9.66456e-72
1.60206e-38	-2.05884e-38	-4.40111e-39	-6.90797e-41	1.40644e-38	2.43171e-38	-4.85362e-38	7.02407e-38	2.06786e-38	-7.4302e-38	6.62491e-39	-1.54982e-39	1.06566e-38	6.9043e-39	-3.56237e-39	4.17178e-38	-3.51935e-38	7.12233e-38	1.28871e-38	1.5565e-40	4.26769e-39	4.26203e-40	-8.87839e-39	-1.88923e-38	4.1704e-38	-1.90803e-39	-3.44306e-38	5.27043e-39	1.52498e-37	1.06916e-37	6.12619e-74
2.92812e-40	1.4752e-41	7.02772e-40	-2.23727e-38	2.38752e-39	3.36032e-40	-8.61154e-40	1.02319e-39	-6.77944e-39	2.23416e-40	-1.89053e-40	-4.19957e-40	1.9037e-40	4.85924e-39	1.10637e-39	2.95309e-39	5.99086e-39	-9.32626e-41	-3.23541e-40	-1.48382e-39	-1.92089e-39	-2.88952e-40	-5.21885e-40	1.88026e-40	4.775e-40	1.03422e-38	-1.05547e-39	1.68401e-40	-1.27631e-40	6.4272e-39	7.80479e-76
1.08184e-39	1.72076e-40	-6.46127e-40	3.59929e-40	3.89493e-41	7.3933e-41	-5.02365e-40	2.23788e-40	-5.66385e-41	8.56948e-40	-6.00493e-40	6.28516e-40	4.71345e-41	-5.94444e-41	8.63972e-40	9.07858e-41	1.08033e-40	-3.1744e-40	-8.4061e-40	-5.111e-41	6.90924e-41	-1.85916e-40	-2.12881e-40	-4.25548e-40	-1.47621e-40	8.60655e-42	1.7849e-40	2.61441e-41	1.15704e-39	-5.89765e-41	6.79414e-78
2.69667e-41	8.37002e-42	-9.8027e-42	1.19867e-41	-4.46064e-41	-5.20108e-41	7.21968e-42	-8.1213e-41	-6.24929e-42	7.5161e-41	-3.70671e-42	1.14631e-41	-9.90358e-42	-4.76725e-41	2.56102e-41	-6.53174e-41	1.48513e-42	-9.06711e-42	2.36593e-41	4.27407e-41	1.21305e-41	4.55455e-41	-9.04559e-41	-9.19723e-42	-1.34649e-41	-1.04394e-40	-2.34449e-41	-9.34248e-42	-5.72429e-41	-2.67966e-41	5.41764e-80
-1.15719e-43	-2.42458e-44	-1.32673e-41	3.34935e-43	3.39289e-42	1.53728e-42	-7.41378e-43	-1.9608e-42	2.11105e-42	-5.29138e-42	-2.28928e-43	-8.74648e-44	-5.25952e-43	-2.00743e-42	-3.46475e-43	-1.90629e-42	-4.01606e-43	-1.0811e-42	-1.79498e-42	-1.94534e-42	-1.946e-43	-7.81168e-43	-2.43469e-42	-4.44736e-43	-3.5609e-45	-4.78716e-43	-3.07471e-44	-1.69591e-44	-7.44996e-43	4.28116e-42	2.69217e-82
-3.34163e-44	-1.44413e-43	-4.04257e-43	4.88331e-43	1.95278e-44	-9.86552e-44	-1.04213e-43	2.78135e-43	1.11914e-43	-2.15479e-43	4.21952e-43	-8.45537e-44	-5.4963e-43	-1.05974e-43	1.62393e-43	2.60618e-43	4.20422e-44	-1.23402e-44	-4.25785e-43	5.62711e-43	9.89771e-43	-2.46956e-43	-3.81391e-43	-1.77948e-43	3.0401e-44	2.81891e-43	-3.84165e-43	7.71719e-43	4.20351e-43	-7.68412e-44	3.8977e-84
2.07135e-44	-1.46162e-44	-5.71718e-45	-5.54526e-45	-8.01944e-45	6.57864e-44	-8.98913e-45	1.54968e-44	-1.51645e-45	2.27171e-44	2.19481e-44	-1.30797e-45	5.46949e-46	1.60983e-45	1.1578e-44	-1.3486e-48	-3.38981e-44	-2.1699e-44	-1.41293e-46	2.26749e-44	2.19109e-44	-2.37611e-44	-1.36348e-44	-5.74841e-45	-1.33952e-45	7.3426e-46	-6.99396e-45	-3.13618e-44	-2.73919e-45	1.00811e-43	2.1161e-86
3.9989e-46	2.18858e-45	-1.29024e-46	-5.57761e-46	-3.85773e-45	-2.49992e-46	6.78243e-46	1.95749e-45	-1.33075e-45	-2.13515e-46	-3.44914e-45	1.23553e-45	-1.67783e-45	-2.59808e-46	-6.43877e-45	5.11818e-45	-2.55787e-47	1.20746e-45	-1.08481e-45	-1.44727e-45	8.43664e-47	2.61298e-45	3.88891e-46	-4.85016e-45	4.75356e-46	2.63124e-46	-5.38673e-46	1.17493e-45	4.30244e-46	-6.98653e-46	1.48169e-88
3.20752e-46	7.96174e-48	2.79738e-47	-1.59246e-46	6.16414e-46	5.94717e-48	2.77559e-47	-1.48248e-46	-1.37606e-46	2.36308e-46	5.73653e-47	-2.52334e-47	7.53971e-48	1.00961e-45	1.82282e-46	-1.58714e-47	6.09614e-47	1.43844e-46	1.28954e-46	-8.10792e-46	-1.41576e-46	3.09783e-46	-4.74087e-46	-1.55076e-47	-1.62238e-46	5.64813e-48	-2.30867e-46	7.72539e-47	1.24634e-47	1.03922e-45	3.86857e-90
1.97863e-47	-6.26453e-48	2.60518e-48	1.32762e-47	2.7e-47	-6.40545e-47	2.6955e-49	-1.56878e-47	1.66514e-47	-1.23261e-47	-1.6776e-47	1.09871e-47	1.91404e-47	-3.20355e-47	5.92649e-48	7.02024e-48	2.79069e-47	1.5357e-47	-5.86663e-47	-2.81109e-48	-6.12443e-49	-9.6157e-49	1.22763e-48	1.14814e-47	1.36864e-47	9.14078e-48	2.89665e-47	-2.3791e-48	4.89029e-47	9.63129e-49	1.61072e-92
6.95882e-49	-2.89469e-49	8.77952e-49	-1.94055e-48	-4.44732e-48	-7.13852e-49	1.27134e-49	1.0002e-49	6.32735e-48	2.46844e-50	-4.55333e-49	1.30449e-48	-2.98825e-49	2.97563e-49	-6.19436e-49	-2.39776e-49	6.19846e-50	-1.8939e-49	9.11994e-49	1.66301e-48	-1.39357e-48	7.0801e-49	-1.04962e-48	-2.35252e-48	-2.37978e-48	3.20907e-48	8.6865e-49	2.86065e-49	3.19744e-48	3.71834e-48	1.21547e-94
-9.58414e-50	4.56419e-50	2.57071e-49	-8.31295e-49	2.2635e-50	9.92379e-51	-4.13008e-49	-1.26334e-50	1.09944e-49	-1.07611e-49	-8.10598e-50	4.46045e-50	1.2555e-50	1.59861e-50	-7.24999e-50	3.09294e-50	-1.88563e-50	7.96737e-50	5.07217e-50	5.89477e-50	-6.94779e-51	-8.03054e-50	1.65625e-49	1.17228e-49	-3.56172e-50	-4.83591e-50	2.36303e-51	1.36517e-49	6.29716e-51	1.1526e-49	1.0746e-96
-2.47768e-51	3.16456e-51	1.28445e-50	-7.1271e-51	-4.23364e-51	1.36935e-50	-1.38394e-52	-1.95028e-51	-2.06833e-50	-8.87077e-51	-2.0077e-50	1.88693e-51	-2.74656e-51	-1.07802e-50	4.46494e-51	-3.178e-50	-3.59419e-50	6.06429e-51	2.31923e-52	2.56509e-51	1.97392e-50	-1.6809e-51	-6.02885e-50	-9.89391e-51	-4.6366e-51	-2.03806e-51	-6.45887e-52	8.99471e-52	-5.44306e-51	-9.90067e-51	8.1228e-99
2.66824e-52	3.92422e-52	1.85685e-51	1.24509e-51	-1.65285e-52	1.65491e-51	-2.46452e-52	2.06989e-52	3.13101e-51	-5.64519e-52	1.15091e-52	-1.75507e-52	5.56307e-52	5.83462e-53	4.17436e-52	-3.51735e-51	3.9897e-51	4.30905e-53	-3.11574e-52	-4.64872e-53	-2.65771e-53	5.89888e-52	1.22695e-52	-7.09702e-52	4.47684e-52	-1.20477e-51	-6.40517e-53	9.41862e-52	2.84137e-51	-3.57209e-52	5.8748e-101
9.63546e-53	-3.76017e-53	1.46776e-52	8.96964e-53	1.19107e-52	8.93496e-56	-7.04225e-54	1.09268e-52	-2.20042e-52	-1.09758e-52	2.91477e-54	1.58882e-53	-5.38888e-52	-3.08763e-54	2.47864e-53	-5.05376e-53	-1.6331e-52	-2.12344e-54	9.53792e-54	-3.16311e-53	3.52586e-52	-1.1117e-54	2.13211e-52	6.72859e-54	8.3818e-54	4.44272e-53	7.11422e-53	-1.05384e-52	-3.74227e-53	2.39434e-52	6.95295e-103
2.64033e-53	-1.17933e-54	-4.32897e-54	-1.55797e-53	4.9545e-54	2.79593e-54	-1.06468e-53	2.50542e-54	3.14661e-54	3.4993e-54	-3.83223e-55	-2.39752e-54	-1.02604e-54	7.31726e-54	-1.74038e-56	1.17244e-53	-2.87864e-54	1.51743e-53	3.00211e-53	-1.53147e-53	-2.53941e-53	-2.68241e-53	-4.56896e-53	-1.46396e-54	1.03641e-54	-7.63254e-55	4.96657e-55	-1.03164e-54	2.29708e-54	5.22475e-54	6.19606e-105
-1.0007e-54	-1.09604e-54	-1.27931e-55	-7.28644e-55	-8.99593e-56	-1.37963e-55	1.71234e-56	-2.39928e-55	9.20342e-55	1.3165e-54	-1.62024e-55	6.42874e-55	1.12952e-54	1.2895e-55	2.43483e-55	6.96106e-55	-6.62214e-55	-4.16854e-55	1.71861e-55	1.26306e-54	-1.94302e-55	-2.62339e-54	-2.52767e-55	2.34626e-55	-5.40162e-55	-3.52328e-54	5.29889e-54	2.97159e-54	1.84491e-55	-3.2113e-55	6.6718e-107
1.23501e-56	1.16003e-55	4.45582e-56	-3.72643e-56	-2.0678e-58	-3.42699e-56	1.41e-56	-5.71207e-56	1.36924e-56	2.81324e-56	2.43441e-56	8.35231e-57	8.2786e-56	-5.57052e-56	3.15973e-56	2.11177e-56	-1.49236e-55	-1.61374e-55	-4.82438e-55	2.15682e-56	2.65799e-57	1.52956e-56	-1.13922e-55	6.39519e-57	9.16824e-58	1.49605e-55	8.9318e-56	-9.00014e-56	-6.88309e-57	-1.35611e-56	3.68138e-109
-3.90976e-57	6.06821e-57	-2.15925e-57	2.26602e-56	3.41062e-56	-1.75787e-56	-1.28965e-56	2.28954e-58	-2.88936e-58	2.35803e-57	-3.93943e-57	1.17561e-56	4.74491e-57	5.17632e-57	-2.18957e-56	-2.74008e-57	5.91119e-57	3.88501e-58	3.08384e-56	9.93602e-57	-2.88442e-56	-1.60392e-56	-1.52484e-57	1.47155e-57	1.73684e-56	-1.66098e-57	-1.02856e-57	3.53755e-58	2.17415e-56	-5.24986e-57	5.8889e-111
8.36433e-58	2.84346e-58	-4.26651e-58	2.80412e-59	-5.06016e-59	6.67383e-59	8.35202e-58	1.06084e-58	-1.71941e-58	-8.97614e-58	1.29272e-58	1.83261e-58	-5.19226e-58	2.81674e-58	-3.81652e-58	-1.48377e-58	-6.00886e-59	-1.32693e-58	1.30628e-59	3.27023e-58	-3.62886e-59	-1.42877e-59	-1.05003e-58	-1.51071e-58	2.95174e-58	2.74452e-58	-2.17806e-57	1.10125e-59	7.60342e-59	-9.2773e-59	8.16592e-114
5.94832e-59	3.88042e-59	-1.28468e-58	6.2998e-61	4.88084e-59	5.78723e-59	1.55935e-58	-4.27697e-60	-3.7793e-60	-1.65484e-60	2.48686e-59	-1.95258e-59	1.27875e-59	1.53234e-59	7.15257e-59	-5.30847e-59	-1.39783e-59	-1.62755e-59	-7.58169e-59	-1.33436e-59	-4.53859e-59	-1.41148e-59	-1.49744e-59	3.01247e-59	-7.643e-60	-9.75984e-60	-1.51498e-59	2.11043e-59	1.77624e-58	1.68295e-59	1.03402e-115
2.5329e-59	-1.55189e-59	3.81774e-60	2.09318e-60	2.4841e-61	-7.80088e-61	6.47979e-61	-9.34771e-60	-1.91095e-60	-5.98547e-60	1.82604e-60	6.28872e-61	-3.13953e-60	8.4116e-61	4.20602e-60	-5.32258e-60	6.96661e-60	-5.86684e-61	5.02478e-60	6.3545e-60	-1.14644e-60	6.77712e-61	-1.38887e-61	3.83185e-60	5.98541e-60	8.00483e-61	-3.06076e-59	-1.86818e-61	-2.12515e-59	3.20071e-60	2.65579e-117
4.39293e-61	5.2623e-62	-1.10022e-60	-1.42225e-60	-4.13442e-61	4.91818e-61	-7.51168e-62	-1.44929e-62	9.2286e-61	-1.69243e-61	-5.76965e-62	-5.24986e-61	5.38841e-61	-1.13412e-61	-2.30139e-60	-7.7026e-62	-3.96934e-61	-1.88374e-63	-9.62964e-62	-2.52427e-61	-2.09108e-62	-9.0894e-62	-2.12172e-61	-2.83712e-61	-5.18522e-61	-1.81819e-61	-3.21195e-62	3.89498e-61	-1.00047e-60	2.49908e-61	1.24953e-119
3.97027e-62	8.75791e-63	1.4241e-62	5.57594e-63	-1.58208e-62	-1.05761e-62	-1.28057e-63	1.35227e-63	-3.339e-62	1.67376e-61	7.94264e-62	-4.11356e-62	4.30225e-63	-1.82962e-62	4.33717e-62	-1.95153e-63	-1.55766e-62	7.25994e-63	1.30106e-62	6.41969e-62	-7.48367e-63	8.95306e-65	1.8531e-62	-5.53638e-62	1.94391e-62	-9.67488e-64	1.33186e-62	7.27167e-62	-9.41558e-63	1.78321e-62	5.59219e-122
-5.54359e-64	7.1027e-63	3.16589e-64	4.54549e-63	5.15491e-63	4.48459e-64	1.72244e-64	1.94375e-64	4.73919e-64	-4.22544e-65	1.9097e-63	-1.44903e-63	-3.40979e-63	1.57498e-64	1.07071e-62	2.97885e-64	-2.24612e-63	6.15444e-63	-4.78598e-63	3.8283e-63	-7.41572e-64	-2.69556e-63	1.33107e-62	5.32731e-64	4.18629e-63	2.09942e-63	4.10122e-64	-6.79472e-63	7.93354e-64	4.24933e-63	5.83426e-124
-4.18185e-64	-6.92085e-66	-6.79272e-64	2.74233e-65	-4.48653e-64	-1.59952e-65	2.35449e-64	3.05945e-65	-4.2433e-65	1.7076e-64	-9.71226e-64	-4.18421e-64	6.64669e-64	-3.2163e-64	1.44522e-65	1.95707e-65	1.98215e-64	-2.68696e-64	6.60879e-65	-1.30018e-65	1.19848e-64	-8.31618e-65	-1.31273e-64	2.55587e-64	1.48003e-65	-6.88912e-65	-1.74066e-64	1.38907e-65	5.36137e-67	-2.3474e-64	2.90057e-126
-6.66638e-67	-2.44292e-65	1.62773e-65	1.55244e-65	-1.35807e-65	9.66884e-67	-4.87942e-65	-3.8896e-65	1.43597e-65	1.47098e-66	-1.80588e-64	-4.67139e-66	-1.25942e-65	5.1707e-67	-5.90899e-66	-7.99951e-65	-2.35612e-65	3.34519e-65	9.8862e-66	-3.30221e-65	1.00706e-65	-1.23062e-65	-9.348e-66	7.60663e-65	2.3775e-66	-6.61821e-66	-1.17552e-65	1.67965e-64	-2.31161e-65	-1.08671e-65	8.26589e-128
5.72259e-67	6.12879e-67	-2.31963e-66	-1.45699e-66	3.20175e-66	-4.98081e-67	9.95963e-68	1.84344e-66	4.32834e-67	1.97187e-66	-3.05322e-66	6.512e-66	-1.31506e-67	-2.63556e-66	3.08895e-66	-3.28092e-67	-3.75546e-66	2.32213e-66	-2.13486e-66	2.11604e-66	-5.16048e-67	5.42914e-67	7.84439e-66	3.16195e-67	-6.69417e-67	7.66392e-70	-1.27416e-66	1.00498e-66	1.26855e-67	8.62783e-67	1.89099e-130
1.39361e-67	2.52607e-68	-3.01841e-69	-2.77162e-68	-1.53412e-67	-5.9176e-68	1.72335e-68	3.19988e-67	1.05806e-68	-2.87632e-67	2.2516e-67	-4.80068e-67	-1.10905e-68	3.59342e-67	8.21519e-67	7.25175e-68	-4.56113e-67	-1.90963e-67	-2.25385e-68	-1.89768e-67	-1.1192e-67	-6.36924e-68	-1.36804e-67	-1.34307e-67	-2.86703e-67	-6.63473e-68	-3.75081e-67	-1.10507e-67	4.20839e-68	-7.14581e-68	1.90471e-132
8.70348e-68	3.05913e-69	1.68379e-70	-2.19375e-69	9.8938e-69	6.24123e-68	6.86554e-69	-8.68734e-69	1.45549e-69	-7.44511e-68	3.96882e-70	-7.85611e-69	-1.60508e-68	8.51223e-69	5.38296e-69	-1.6345e-68	1.45664e-68	-3.74039e-68	-1.15969e-69	-2.82515e-69	1.4554e-68	-2.74048e-69	1.84442e-68	3.27322e-68	-4.20921e-68	-4.60399e-69	1.20216e-68	1.9291e-68	1.90857e-69	-2.01068e-68	2.39072e-134
-2.8813e-69	-5.39362e-69	2.10913e-69	-2.09496e-69	4.02934e-69	2.62132e-69	1.2755e-68	9.4198e-70	9.73578e-71	-3.33466e-70	2.07011e-71	7.43933e-70	1.99033e-69	-2.3623e-69	5.97291e-69	-5.6474e-70	-3.20147e-70	1.40305e-70	4.69635e-69	8.99736e-70	8.78639e-71	-2.94459e-70	2.85949e-71	3.20254e-69	-1.93603e-70	-3.94165e-69	-4.14253e-69	-3.42114e-69	1.46819e-70	-7.10257e-69	4.07372e-136
-2.10185e-70	6.97199e-70	-5.28048e-70	-1.0181e-70	1.99118e-70	3.16153e-71	1.46127e-70	-1.08325e-70	-6.05365e-71	-1.12351e-70	-8.22365e-71	-1.05282e-70	-7.17419e-71	6.51172e-72	-1.26323e-71	7.65744e-71	2.1743e-70	-6.54452e-71	-5.09169e-71	-1.70701e-71	1.00678e-69	1.887e-70	2.91962e-70	1.59291e-71	2.50778e-71	2.42176e-70	2.90396e-70	1.57544e-70	-1.15328e-71	1.43933e-70	2.31698e-138
-9.32271e-73	1.90186e-71	-1.54494e-71	-1.72197e-71	-3.58433e-71	-6.92724e-72	-2.17816e-71	-5.67936e-71	7.88184e-72	-1.65006e-71	1.88725e-71	-1.11675e-71	4.39382e-71	-2.52518e-71	3.72718e-72	1.69399e-71	1.77772e-72	5.63134e-73	-3.08436e-72	3.18841e-73	8.25654e-73	-2.90441e-71	5.39011e-72	2.44982e-73	-2.20814e-71	1.79934e-72	4.88534e-72	-4.37205e-71	5.5773e-72	2.50901e-71	1.35881e-140
2.41251e-73	1.4323e-73	3.99927e-73	1.12713e-73	2.94454e-74	-4.74906e-72	2.53185e-72	9.61755e-72	-1.58291e-72	9.7305e-74	-5.46847e-73	5.41849e-73	-1.09193e-72	-4.07529e-72	-2.50311e-74	2.65096e-73	-1.39289e-72	3.2329e-72	-9.41575e-73	2.48033e-72	-2.12119e-73	-2.61787e-73	7.68583e-72	6.97645e-73	2.68568e-73	2.18279e-72	-2.39089e-75	-1.82481e-72	-1.87538e-72	2.96803e-73	2.33566e-142
-2.6495e-74	5.54193e-75	-4.00359e-74	-1.57216e-73	1.61257e-73	-3.20644e-74	-5.47413e-74	1.43065e-73	1.16442e-73	-2.95713e-73	-1.60016e-73	6.3068e-75	2.31645e-73	5.34553e-74	2.91322e-73	8.94303e-74	-7.02932e-75	1.71138e-73	-1.05919e-73	-2.70525e-74	-1.46861e-73	-1.96945e-73	-5.13516e-74	3.77731e-74	9.78101e-74	-7.55649e-75	6.25e-74	-2.36619e-75	7.74146e-74	2.29145e-74	4.79342e-145
2.32481e-75	-1.41975e-74	2.07445e-74	4.9418e-75	-4.87324e-75	-1.39589e-74	-6.5005e-74	4.83251e-74	6.18648e-75	-4.60957e-75	5.21755e-75	-1.65448e-74	5.51777e-74	4.69403e-75	9.43798e-74	6.60711e-75	3.9233e-74	-4.81753e-75	-1.28072e-74	1.42403e-75	-2.47652e-76	-5.93595e-75	-8.0441e-75	1.00875e-74	-1.08459e-75	-3.05702e-75	2.63124e-76	3.35589e-76	1.19434e-74	7.66535e-76	2.19038e-146
2.43729e-76	-1.62443e-76	-4.35561e-77	4.49151e-76	-2.18887e-75	3.66627e-76	4.92629e-76	-6.65677e-76	3.74313e-76	-6.93721e-76	1.79203e-75	1.11298e-75	-2.18624e-75	2.48037e-77	4.98803e-76	6.27101e-76	-3.51175e-75	8.80152e-77	-6.15015e-76	-1.97594e-75	-3.45229e-75	3.48472e-76	-7.96197e-76	-4.48065e-76	1.47143e-76	1.98918e-76	-6.6377e-76	-7.76841e-76	-8.76123e-76	9.47827e-76	4.8663e-149
2.37217e-77	1.23685e-77	-2.48843e-77	-2.08174e-76	-1.89355e-77	-1.12104e-76	-6.21687e-78	5.28722e-77	-2.29181e-76	-2.02794e-76	-1.26653e-77	2.22289e-76	1.71543e-77	-2.50614e-77	-3.93006e-77	-1.84463e-77	-2.40845e-76	3.32182e-77	1.4296e-76	2.33683e-76	-6.56148e-77	-1.29473e-76	1.88287e-77	-3.2542e-77	-5.73775e-77	-1.05646e-77	4.21459e-77	-1.69245e-76	-1.2604e-76	6.39145e-77	4.16893e-151
-4.49858e-78	1.93564e-78	-1.63071e-77	6.60814e-78	-3.82458e-78	4.71138e-79	1.25915e-77	1.2878e-77	-2.07106e-77	-3.57221e-79	-2.92036e-78	-9.36335e-78	5.50071e-79	4.91536e-78	-9.27732e-78	1.19711e-77	1.00722e-77	3.61926e-79	-2.45275e-78	-1.839e-79	-7.60273e-79	2.10855e-77	1.31974e-79	-4.03504e-78	-4.28379e-77	-3.69355e-79	1.62303e-77	-1.56112e-78	3.22467e-78	-2.07195e-78	4.13678e-153
-2.53408e-78	2.46591e-80	-1.58732e-80	1.11978e-78	9.20304e-81	2.23558e-80	1.60637e-78	-7.61576e-79	-1.65877e-78	1.95687e-78	-4.68134e-79	-1.69257e-79	2.68024e-79	-2.0123e-79	-1.09184e-78	-8.59987e-80	1.99692e-79	1.4799e-79	4.41008e-79	1.66417e-79	-4.14237e-79	1.7334e-79	-3.27264e-80	-8.30755e-79	2.59251e-79	-4.40256e-79	1.02976e-78	-3.37701e-78	-9.35556e-79	1.51741e-78	3.60581e-155
-4.37693e-81	-5.98945e-83	-1.17727e-80	-1.61884e-80	-1.16784e-79	-3.99292e-80	-2.84029e-80	8.36343e-80	-1.37631e-80	1.24303e-80	-2.27994e-80	1.56355e-79	2.97074e-79	-4.27252e-80	3.69126e-80	-7.19563e-80	-1.22216e-79	3.06749e-80	8.04802e-80	-6.0968e-80	-2.7311e-80	7.25084e-81	5.18911e-80	3.3099e-80	4.09956e-80	4.89636e-81	2.41029e-80	1.01357e-80	9.78247e-80	7.74117e-80	1.93993e-157
2.65584e-81	8.18589e-81	3.00672e-81	-1.15896e-80	1.47874e-81	1.10779e-80	2.77467e-82	-9.55191e-81	8.06354e-82	1.45348e-81	1.0207e-80	-5.271e-81	1.23127e-81	9.43772e-82	2.42535e-81	-3.68708e-82	-2.98165e-80	-1.05162e-80	6.53397e-83	1.02233e-80	-1.21106e-80	-6.74302e-83	7.09169e-82	2.00184e-80	2.53088e-82	-9.11325e-81	8.01434e-82	-1.20176e-80	-7.72067e-81	3.75755e-81	2.53075e-159
-9.40046e-82	4.03703e-83	2.56354e-83	2.69546e-82	-5.66129e-83	9.14442e-82	5.13751e-83	1.05354e-82	1.48223e-83	-4.29863e-83	-8.21941e-82	7.63302e-82	3.01744e-82	2.53156e-82	-2.13597e-83	1.76317e-81	5.16632e-83	-3.08998e-81	6.79368e-83	-1.54835e-83	-1.37222e-82	-1.40296e-81	2.27524e-82	8.79531e-82	-1.27353e-82	-2.04181e-81	4.16671e-82	-9.84418e-83	1.45565e-82	3.43984e-82	2.32124e-161
1.04795e-83	-2.78744e-83	-1.04679e-82	2.32535e-83	9.19294e-84	1.3558e-82	-1.04528e-82	-2.72744e-83	-7.68388e-84	-8.14385e-83	1.14541e-83	1.13371e-83	2.06285e-83	-5.45916e-83	-1.4777e-82	4.85093e-83	7.03438e-84	-1.38617e-83	-5.36409e-83	-4.62778e-83	6.32126e-83	-5.48009e-83	-4.33154e-83	-4.88976e-83	-9.47113e-83	-2.97905e-84	3.05256e-85	-3.99255e-83	-7.30495e-84	-1.15667e-83	1.04355e-163
3.46148e-85	3.86101e-86	-2.06237e-84	-4.20966e-85	-8.50465e-84	7.53953e-85	-8.34583e-84	8.37751e-84	-2.58615e-84	-1.58751e-83	-6.67158e-84	8.02507e-84	5.06322e-84	9.85746e-84	-6.03622e-85	4.00515e-84	-2.26309e-84	5.76698e-85	-2.93602e-84	1.48034e-84	-3.425e-85	4.01343e-84	2.71187e-85	-7.70217e-84	2.14275e-85	8.11682e-85	5.89733e-84	-2.0526e-84	-1.44464e-84	5.70199e-84	8.90299e-166
2.7363e-85	-3.13395e-85	-7.7902e-86	4.86307e-86	-1.06936e-85	1.08673e-84	2.72502e-85	-9.03685e-86	1.74685e-86	-1.74404e-85	6.47853e-85	-1.19162e-84	5.46582e-86	-1.22297e-86	-1.05876e-84	-1.12939e-84	-5.40287e-86	1.11156e-84	2.27086e-85	1.92552e-85	-1.89848e-85	-3.21161e-86	3.14272e-85	-2.09035e-85	-1.53525e-86	-2.16174e-85	1.06449e-87	6.58496e-85	1.04308e-86	-1.48606e-85	7.73582e-168
-3.48322e-86	2.46208e-86	-8.99977e-86	1.67376e-86	-2.95775e-88	9.76837e-87	-1.33552e-86	1.62856e-87	-4.53048e-86	-4.93234e-87	1.29749e-86	6.05994e-86	3.68114e-87	-4.75096e-87	-6.18071e-87	3.84298e-86	-5.71871e-87	-2.41616e-87	-8.45777e-87	7.02234e-87	-5.22607e-86	1.95814e-86	-9.45373e-87	-7.03452e-87	2.15516e-87	-1.37646e-89	3.36297e-87	-4.55982e-88	9.5289e-86	-2.00791e-86	3.08566e-170
7.32001e-87	-1.56538e-86	6.61384e-88	-5.07991e-88	-2.49146e-87	-5.45074e-87	1.77954e-88	7.68507e-88	-8.22202e-87	8.86571e-88	-2.0028e-87	-4.39508e-87	-7.8855e-87	2.33083e-87	6.28969e-88	2.90552e-88	-2.47601e-88	4.62171e-87	5.94724e-87	3.97204e-87	-8.79328e-87	5.72999e-88	7.9878e-88	-8.32279e-87	1.5668e-88	9.11646e-88	1.87512e-87	-3.40739e-87	8.70523e-87	-5.29181e-87	8.35561e-172
-9.01282e-89	-1.17455e-88	4.98587e-89	-1.02141e-87	3.18035e-88	-2.03928e-89	8.72982e-88	-8.15006e-88	2.16313e-89	2.71135e-89	-1.10099e-88	3.21138e-88	6.23111e-89	2.61577e-88	-9.34694e-90	2.30809e-88	-2.57232e-89	-1.96601e-88	-9.08228e-88	1.21713e-88	-3.8223e-90	1.37731e-88	-1.95055e-88	-1.96552e-89	1.40555e-89	1.84333e-88	4.01238e-89	4.31222e-88	2.51692e-88	6.34068e-88	4.46126e-174
-4.57534e-89	1.34179e-89	-3.12822e-89	-6.28008e-90	-1.23992e-89	1.47679e-89	3.74945e-90	3.39452e-90	1.40979e-89	-9.86006e-90	1.23754e-88	2.23752e-90	-2.03273e-90	-1.54675e-89	2.56797e-89	4.84282e-90	3.06954e-90	-3.93437e-89	2.08535e-89	-1.22806e-89	-3.49235e-90	5.48088e-90	-3.18444e-90	5.02473e-89	6.54558e-89	6.98625e-89	-4.00731e-90	-6.73031e-90	-1.53403e-88	-3.48493e-89	5.89247e-176
-4.17293e-91	-1.35937e-90	-8.53523e-90	7.16952e-92	2.21098e-91	5.13227e-91	-6.49639e-90	-4.37005e-90	3.36408e-91	8.42177e-91	-2.66842e-91	-7.06533e-91	1.35988e-91	8.64815e-92	1.01304e-89	-4.23606e-91	6.53772e-91	1.91523e-91	-2.47687e-90	5.19158e-91	7.52768e-90	1.25827e-90	1.39819e-90	1.37905e-89	2.82315e-90	-3.0266e-91	-5.12114e-91	3.4688e-90	1.34841e-90	-1.53032e-90	5.22482e-178
9.18875e-92	-3.16434e-91	-1.80212e-91	1.42916e-91	1.04902e-91	9.36162e-93	-1.51532e-91	6.3761e-92	1.23407e-91	-5.28194e-92	-2.28411e-91	1.66709e-92	-1.90426e-91	8.14974e-92	-3.36917e-91	-2.225e-91	1.36747e-90	4.21493e-91	1.50525e-90	-5.51427e-91	-1.67351e-93	-2.78489e-91	-2.55524e-91	-3.16762e-91	-2.47902e-91	2.47044e-91	1.7116e-92	1.05984e-91	1.45517e-92	5.16694e-94	5.47089e-180
2.22791e-93	-8.87995e-93	-6.29173e-92	3.5457e-93	-4.36986e-94	5.79303e-93	-5.029e-93	4.0324e-94	-3.54686e-93	6.55443e-92	-8.61443e-93	-1.11905e-93	1.80822e-95	-8.46926e-92	3.46566e-92	3.66312e-93	8.44885e-93	-4.44378e-93	4.14942e-92	-6.12148e-95	-2.84479e-92	7.58363e-93	-9.20554e-94	-1.26523e-93	-1.82276e-92	-4.57748e-92	5.10257e-93	9.84527e-93	-2.88654e-92	1.11116e-93	2.29527e-182
4.24116e-93	-1.8108e-93	5.16441e-94	6.31097e-94	-6.30106e-96	-1.89195e-94	7.73712e-94	-4.08359e-93	2.32389e-93	2.24929e-94	1.27766e-93	-1.85381e-93	1.89427e-94	2.3618e-93	3.0841e-94	9.5596e-95	-1.75778e-93	5.79381e-94	1.9836e-94	5.60431e-93	1.63302e-93	5.43304e-95	-6.03494e-95	5.35049e-93	2.97663e-93	-2.24103e-93	6.8524e-94	-1.07204e-93	-1.72051e-94	-2.28735e-95	1.37186e-184
4.86862e-94	1.47994e-95	-3.63529e-94	4.94279e-94	-3.58247e-97	1.74531e-95	-2.11457e-95	-4.09512e-95	8.27716e-95	-4.55572e-95	3.53087e-96	2.62345e-94	-5.02834e-94	-2.47352e-94	8.09854e-96	3.33857e-94	-1.02809e-93	4.95979e-95	-5.58811e-94	8.89503e-95	-9.05258e-95	-2.69322e-94	3.68406e-94	-6.24703e-95	7.92845e-94	6.6945e-96	-3.34463e-94	-7.27071e-96	8.83039e-94	-2.94497e-94	4.32647e-186
-8.8553e-96	2.83683e-96	1.81564e-95	-4.92053e-96	-1.51161e-96	-4.4097e-96	-2.17146e-96	-4.80591e-98	-4.02286e-96	-2.8187e-95	1.53144e-95	-8.38328e-96	3.37538e-95	-4.5971e-96	8.43237e-96	2.33201e-95	-6.21003e-97	4.41605e-95	-2.23741e-95	7.88896e-96	-1.84596e-95	6.8371e-96	4.98751e-95	2.07612e-96	-1.90603e-96	3.0682e-95	-5.25776e-97	2.28197e-95	2.07171e-97	-3.03369e-96	1.02256e-188
2.58663e-96	-3.79245e-96	-1.87157e-97	-3.21495e-97	-5.13684e-97	-1.99852e-97	-1.75578e-96	-1.61446e-97	2.03913e-96	-7.24503e-97	2.03799e-96	-4.96969e-97	4.00975e-97	-2.83467e-97	-2.66298e-97	1.50978e-96	-1.06387e-96	-2.47924e-96	-8.41433e-97	-9.10828e-97	5.20349e-96	1.98179e-98	-1.12348e-96	1.04143e-95	-4.66952e-96	-1.88631e-97	-1.11706e-96	-2.84655e-98	-2.45219e-97	-2.28293e-98	2.05062e-190
-1.50941e-97	1.81616e-97	3.41741e-98	3.37197e-98	2.04911e-97	1.27083e-97	-1.13419e-97	-3.87371e-100	8.04346e-99	7.93333e-99	3.4883e-97	-3.63067e-100	1.37103e-97	-1.23887e-97	9.1063e-98	-6.72919e-98	-4.26748e-97	3.33581e-98	-3.45063e-97	2.10729e-98	2.70561e-98	8.64048e-98	6.67683e-99	4.61053e-98	5.24754e-98	-1.24836e-98	2.38248e-98	8.08934e-100	1.44986e-97	-1.43136e-97	6.55945e-193
-7.65199e-99	1.74671e-99	2.53293e-98	-1.58742e-98	-1.15122e-100	-4.39472e-99	3.35993e-98	6.39346e-99	6.84792e-99	-3.26306e-101	1.09555e-97	-6.09493e-99	1.18775e-99	6.31824e-100	7.40782e-100	9.73389e-99	2.11957e-99	-3.9197e-99	-5.15928e-99	-7.66934e-99	-1.69679e-99	-8.92056e-99	8.04338e-99	2.73191e-98	6.4709e-99	2.12159e-98	-1.86935e-101	-1.70088e-100	-1.13478e-99	-4.05053e-99	1.58363e-194
-8.273e-100	-7.21197e-100	2.00641e-99	6.74582e-100	-2.01328e-100	-1.78717e-99	-2.02455e-100	-1.12734e-99	3.83715e-99	2.19095e-100	2.58354e-99	-3.04247e-99	3.30052e-99	1.72207e-100	-7.79541e-100	-2.88168e-100	-5.42954e-100	-6.01229e-100	3.42984e-100	-1.27702e-99	7.99104e-100	2.52465e-99	3.93084e-101	-7.4061e-100	4.81995e-100	-2.8108e-100	3.52325e-100	1.46434e-99	3.90454e-99	-3.05568e-99	8.9678e-197
-1.80499e-100	3.00863e-100	1.66071e-101	-7.59474e-101	-3.87246e-101	-3.99946e-101	-1.07051e-100	5.8391e-100	-4.33202e-100	9.39797e-101	-1.6416e-100	-1.5668e-100	-2.72086e-100	1.18248e-101	3.3335e-101	-9.67627e-101	7.59602e-101	1.08198e-100	-6.54124e-100	-1.55605e-100	-7.54489e-101	9.9709e-101	2.84021e-100	-2.96273e-100	2.27876e-100	-5.28993e-101	-4.95419e-101	1.02886e-101	1.2409e-101	1.37755e-100	1.54736e-198
2.05822e-101	2.58368e-102	-5.72362e-102	2.73359e-101	7.08005e-103	1.03384e-101	1.05973e-102	5.72748e-102	-7.702e-102	-3.68658e-103	3.93963e-102	-3.91737e-102	5.2352e-103	5.2613e-102	3.83737e-102	2.16844e-103	1.10882e-101	-2.05977e-103	6.89257e-102	4.08198e-102	-1.15201e-101	-1.6229e-102	-3.74187e-102	-2.20136e-102	2.97902e-102	-6.75624e-102	3.67506e-102	7.31273e-104	4.00899e-102	-3.10119e-102	1.91975e-201
6.19413e-104	-5.91515e-103	2.76868e-103	1.48482e-102	1.24463e-103	1.60135e-102	-1.36297e-103	-2.95012e-103	-6.48877e-104	6.54387e-103	8.16812e-104	1.1296e-103	1.12102e-102	1.78464e-102	3.10728e-102	2.4395e-103	-8.16748e-103	-5.7854e-103	9.14483e-103	4.37511e-103	2.77748e-103	-4.74811e-105	1.72513e-103	-5.50846e-103	4.82798e-103	7.05155e-104	-1.48027e-103	1.38528e-104	-3.73649e-105	1.21503e-103	2.26434e-203
-7.04025e-104	3.2304e-103	-9.38004e-106	1.129e-106	-1.1844e-103	-4.10024e-104	-4.77282e-105	1.37491e-104	1.57544e-104	-4.03023e-105	-3.27219e-105	1.05725e-103	4.13254e-106	-1.20847e-104	-3.85336e-106	-3.50617e-104	8.10441e-105	-1.01085e-104	6.42444e-106	-1.29867e-103	1.00591e-104	-1.79396e-105	2.42092e-104	-3.05896e-106	-8.98453e-105	-2.63458e-104	8.22779e-104	-1.28611e-104	-5.49537e-104	1.26952e-103	1.82633e-205
-1.50586e-106	-7.70855e-105	3.67921e-105	2.86921e-105	4.18066e-105	-1.04803e-104	3.38606e-105	-1.83518e-105	-1.55492e-105	-5.38018e-105	-4.9107e-105	2.36017e-105	1.04554e-104	1.02881e-104	9.6406e-107	-1.33294e-105	2.69036e-105	4.48553e-106	-5.51297e-105	-1.77592e-104	-4.22244e-104	-1.08495e-105	-1.70227e-104	8.4202e-105	-4.69337e-104	1.96498e-105	5.90135e-105	-1.23285e-104	-7.80364e-105	1.12248e-104	5.57967e-207
-1.01117e-105	-1.05731e-105	-2.88861e-106	2.46809e-105	4.89011e-106	-1.66798e-107	-1.29916e-105	-9.63232e-106	-9.35486e-106	5.11007e-107	5.55564e-106	5.7904e-106	3.11868e-106	8.34729e-108	-1.79306e-105	7.52574e-106	1.61735e-105	5.93759e-108	-4.80067e-106	-1.16272e-105	1.16461e-106	5.81215e-107	2.87782e-106	3.90761e-106	-2.50845e-106	-8.1999e-107	2.82418e-106	-4.75609e-106	4.63271e-106	3.45866e-105	3.3574e-209
-4.936e-107	-1.10783e-106	4.05766e-108	1.17035e-107	2.7198e-107	-1.79205e-106	1.88505e-107	-4.5758e-108	5.1885e-107	-8.39271e-107	-1.88713e-107	-5.9382e-108	3.25813e-107	-4.18602e-107	-2.01841e-108	-1.50795e-106	-6.60273e-108	-8.14075e-108	-2.00198e-106	-6.45289e-108	-1.33648e-107	1.78868e-107	3.10904e-107	-5.98569e-107	4.63318e-107	4.84449e-108	1.93541e-106	8.2348e-107	1.81666e-108	-1.36312e-106	1.94049e-211
1.50464e-108	3.63984e-108	-3.28482e-109	7.36784e-108	-1.12382e-107	8.8172e-109	-4.38664e-109	2.15329e-108	-8.03646e-109	1.20073e-108	6.99853e-108	-1.37277e-107	3.92453e-108	2.5177e-109	-9.71864e-108	-5.17105e-109	-1.3662e-107	5.46839e-109	1.069e-108	-3.5603e-108	6.84162e-109	2.76688e-108	6.54755e-109	-1.00301e-108	-8.902e-109	-5.35959e-108	-1.47206e-108	7.57316e-108	-9.68003e-109	-9.8974e-108	9.4977e-214
-1.64755e-109	7.73203e-109	-1.52709e-109	6.53129e-110	-3.93151e-109	-1.23318e-110	1.57436e-109	-7.0668e-111	-3.05355e-109	6.1048e-109	-1.41046e-109	-2.83017e-110	-3.77762e-109	-1.78869e-110	-1.35292e-109	1.14977e-109	4.65961e-109	1.76688e-110	-1.0322e-109	1.17288e-109	2.30435e-109	-9.86567e-111	-2.2988e-110	7.68805e-111	-7.51066e-109	2.59858e-110	9.07252e-109	2.46839e-109	-2.59916e-109	6.77657e-109	3.76451e-216
1.55606e-110	-3.59552e-110	-6.59503e-111	2.92732e-110	-3.81703e-112	-1.61316e-110	-1.03499e-110	-2.86006e-109	-1.69249e-110	-3.35497e-110	4.74947e-110	2.7217e-110	-5.86824e-110	-2.4755e-111	-2.75811e-110	1.25979e-109	7.52368e-111	4.9243e-110	-1.8574e-110	-8.92637e-112	-6.41188e-110	1.88455e-110	-3.42419e-110	-3.37095e-111	-7.04589e-110	4.83204e-110	1.36013e-110	-1.46465e-110	2.00511e-110	1.43393e-110	1.25876e-217
-5.08296e-111	-2.7295e-111	-9.54428e-112	-1.18416e-110	3.8852e-111	1.11106e-110	-3.30458e-111	-6.99502e-112	-6.04977e-113	-7.25882e-112	2.64903e-111	1.92766e-113	2.12914e-111	1.81652e-111	2.00944e-111	-8.93996e-111	-2.92317e-111	5.10814e-111	2.7767e-112	1.11317e-110	1.52174e-111	-1.71132e-111	8.45217e-111	6.48722e-111	-1.17243e-110	3.56628e-111	3.16029e-111	-9.06625e-112	1.17706e-110	8.49676e-112	1.00137e-219
-2.29442e-112	6.36716e-112	3.1612e-112	4.25555e-112	2.57134e-112	-1.89727e-112	9.85038e-113	-9.45146e-113	-2.78726e-112	-1.14622e-112	-9.29142e-112	-1.37331e-112	1.355e-112	-2.55606e-112	1.57612e-111	1.94641e-112	8.86769e-112	1.20087e-112	4.63507e-112	-3.55637e-112	-1.47035e-113	5.12571e-112	8.95196e-112	9.93603e-113	-1.11601e-112	2.78345e-112	-6.01436e-112	1.34998e-111	2.09688e-112	2.63136e-113	8.97359e-222
-1.38672e-112	-3.40482e-113	2.41545e-113	7.21492e-114	-1.18789e-113	-2.26522e-113	-4.94947e-114	-8.73881e-114	-2.88034e-113	-2.65535e-113	2.19949e-113	1.86077e-114	8.04773e-113	3.49577e-113	-2.4297e-114	2.85877e-113	-1.48658e-113	-7.92381e-113	1.14831e-113	-1.49404e-113	-3.99919e-114	-1.46895e-114	1.8237e-113	6.45067e-113	6.90365e-114	-6.57209e-114	1.31289e-112	-1.34988e-113	6.52651e-113	-1.85491e-113	6.58037e-224
5.47189e-114	-4.38989e-114	1.62937e-116	7.32883e-114	2.59264e-115	7.39102e-117	4.37346e-115	-4.43157e-115	-6.5624e-115	-1.39577e-115	1.78591e-114	-7.66144e-115	-7.58598e-115	-2.81639e-114	2.54033e-115	-1.4149e-114	-4.73886e-115	4.47978e-115	2.01862e-115	3.58558e-115	5.05435e-114	3.23692e-115	-5.90979e-115	-3.61639e-116	1.88453e-115	-4.19525e-115	-2.36181e-113	-5.84583e-115	-1.35123e-114	-2.82263e-114	7.12936e-226
-4.74959e-116	7.33623e-116	-5.92824e-115	1.86082e-115	9.44398e-115	3.55312e-116	3.63437e-115	-6.42584e-116	4.47905e-115	-3.33651e-115	6.32725e-116	5.89481e-115	1.10869e-115	-1.90382e-115	-2.6326e-116	-1.71177e-117	1.13847e-114	3.1215e-115	3.36571e-115	-2.27996e-115	-3.08214e-115	-1.91186e-116	-7.01837e-116	-6.27637e-115	2.77998e-115	-2.4877e-115	-2.47411e-115	1.16581e-115	9.3373e-116	-5.27673e-117	4.41148e-228
-3.6318e-116	-1.86328e-116	-7.59154e-117	2.56781e-118	9.27329e-118	2.48752e-117	3.91299e-116	3.89908e-116	-8.14846e-117	1.77802e-117	1.16014e-116	3.76984e-116	4.64061e-118	3.00327e-116	1.87715e-116	-1.07212e-117	1.23529e-117	2.61164e-116	1.87714e-116	3.21828e-116	-1.36322e-116	-1.8536e-117	-1.01176e-117	3.47962e-116	-2.09317e-118	-2.16496e-117	6.52677e-118	7.77927e-117	3.51715e-116	-2.42024e-116	1.30246e-230
4.30516e-118	-6.21897e-118	2.61417e-117	9.70138e-119	5.19671e-117	-5.83801e-118	-4.83842e-117	-3.40348e-117	-3.49791e-118	9.38448e-118	-5.17555e-118	-3.5483e-119	-4.20025e-117	8.77594e-118	-3.02891e-118	-3.50945e-119	1.78308e-117	1.9491e-117	9.97279e-118	5.56834e-118	-2.94077e-119	1.09678e-117	-4.61175e-118	1.81579e-117	1.13589e-117	2.46063e-117	-5.60908e-118	6.1344e-118	8.14118e-119	7.26088e-118	1.111e-232
2.81156e-119	5.30527e-118	-3.97266e-118	-2.99761e-119	1.16188e-119	-2.1405e-119	2.24614e-119	-2.60612e-118	-4.50049e-119	1.68215e-119	5.98889e-120	6.76697e-119	7.17864e-119	-1.01976e-118	-9.65068e-119	3.05031e-119	-2.05555e-120	1.9751e-119	-5.72002e-119	-1.4015e-118	5.77715e-119	-1.2128e-120	4.41919e-118	5.23494e-118	-9.46291e-119	4.75409e-118	-5.76393e-121	4.17148e-118	1.38373e-118	-7.56511e-120	1.46688e-234
-7.00113e-120	9.45786e-120	-5.4371e-120	1.11639e-119	-7.60356e-121	-3.27717e-121	-4.66835e-119	1.1202e-120	4.30659e-120	3.13069e-119	1.7408e-120	-9.50202e-120	-3.353e-119	-3.14659e-120	3.78866e-121	2.95435e-120	-6.9104e-121	8.44672e-120	7.51475e-121	-6.90374e-119	-9.79912e-120	1.30014e-119	5.81613e-120	1.6995e-120	-2.34707e-119	-5.68872e-120	-3.29765e-120	-8.79425e-119	-1.88919e-119	5.92291e-120	1.85693e-236
-1.24842e-121	-8.57977e-120	-8.18394e-121	7.1189e-121	-2.03042e-121	6.95186e-121	2.15131e-121	7.31321e-122	5.32794e-121	-1.57378e-120	-8.00418e-121	-1.44085e-121	-2.43838e-120	4.3303e-121	-2.59089e-121	3.33989e-122	-2.82473e-122	-3.67041e-120	2.43998e-121	-8.38331e-121	3.68401e-121	2.77932e-120	-4.72251e-120	8.47141e-121	-4.62731e-121	5.71681e-122	7.05354e-121	7.77896e-121	-2.06433e-121	-4.58239e-121	1.31692e-238
2.18778e-121	5.31724e-122	1.45611e-121	3.62301e-121	1.85704e-123	-2.14836e-121	-1.57171e-122	-5.57469e-122	-1.89719e-122	1.85816e-121	-4.01399e-122	8.29378e-122	4.3635e-122	-1.77562e-123	5.55136e-122	2.54167e-122	-2.93416e-123	1.77328e-121	-2.38561e-122	1.87675e-121	9.54024e-122	1.32225e-121	-7.45834e-122	-1.29717e-121	-4.26916e-123	4.64271e-122	9.39938e-122	-2.26525e-122	-4.79587e-121	-1.42151e-122	6.59627e-241
-1.24737e-122	2.65573e-122	3.1704e-123	-7.2881e-125	1.73033e-123	4.58795e-123	-6.84138e-123	1.82095e-122	2.1048e-122	7.03336e-124	2.40903e-124	1.52927e-123	5.77398e-124	2.14624e-122	3.74179e-122	3.80917e-122	-6.88729e-123	-5.07192e-123	-1.79445e-122	-2.04918e-123	-6.47344e-123	-1.76893e-123	-6.26847e-124	-4.41684e-123	-3.56575e-123	-1.6447e-122	-3.07681e-123	1.37633e-122	2.62081e-122	-1.16213e-122	6.79966e-243
-1.17627e-124	-1.47243e-123	-7.67486e-124	-1.92363e-125	3.25142e-124	1.54004e-124	1.42813e-123	6.78643e-124	6.2218e-124	2.72004e-124	5.65901e-124	-1.55696e-123	8.40198e-124	-2.5832e-123	-1.5107e-123	3.67981e-124	4.68635e-125	1.34987e-123	-5.69324e-124	-4.66443e-125	-2.51329e-124	-7.70093e-124	3.9211e-124	-1.8717e-124	1.36662e-123	-4.09103e-123	-1.47355e-124	-6.00256e-124	8.02528e-125	-4.80924e-124	4.06223e-245
-1.30008e-124	-4.14291e-125	1.51602e-124	-2.35503e-124	4.67474e-126	1.90741e-125	1.39664e-124	9.04408e-125	2.39021e-125	-5.63609e-125	-4.17144e-125	5.60086e-125	-1.36826e-126	3.55299e-124	-2.3901e-125	2.18146e-124	-4.34419e-125	6.37696e-125	-5.36892e-127	1.10783e-124	2.42979e-124	1.05901e-124	-1.53736e-126	6.49631e-125	1.14303e-125	-7.14127e-125	1.82161e-125	2.5207e-125	1.22834e-124	1.26575e-124	4.38168e-247
-2.52872e-125	-3.37263e-128	-5.14504e-128	-3.0244e-126	-3.359e-126	-1.24723e-125	-2.40851e-125	2.01288e-125	4.7843e-127	-1.29887e-125	2.68916e-126	6.31743e-126	3.24473e-126	-5.69467e-126	-2.28863e-125	-2.1044e-125	1.89839e-126	3.38812e-126	1.6954e-127	-1.42181e-125	4.78864e-126	5.68217e-126	-2.60811e-125	-1.16493e-126	-9.44808e-127	-8.9286e-126	1.05627e-125	1.06132e-125	1.31527e-127	6.02536e-126	4.32157e-249
-4.7817e-128	3.15451e-127	3.37118e-128	3.17154e-127	-1.68577e-126	1.51468e-127	3.85037e-126	-9.50903e-128	-7.12312e-127	-4.22996e-127	1.42505e-126	-7.44813e-127	2.19821e-127	-1.71454e-127	-1.7165e-126	-7.54527e-127	2.19279e-127	-6.41077e-127	7.04505e-128	2.23744e-127	-9.54798e-127	-7.82321e-127	1.8259e-127	7.6711e-128	8.56877e-128	3.48805e-127	1.23425e-127	-2.39321e-127	2.59743e-126	1.41371e-129	3.3793e-251
3.23889e-128	6.58345e-129	1.84702e-128	8.65948e-128	-8.46221e-128	2.63698e-129	-3.93868e-128	8.78741e-128	8.23728e-128	-1.79108e-129	4.96082e-130	1.44508e-128	-1.29415e-128	1.88022e-128	-1.8279e-127	-1.61221e-128	-4.43245e-128	-2.4509e-128	-1.98464e-128	2.11846e-129	1.55525e-128	-3.84442e-128	-4.06075e-128	-2.81148e-128	-1.10051e-127	-8.44928e-129	-2.9903e-128	-4.52737e-128	1.32371e-128	3.95273e-129	8.90043e-254
-4.67543e-129	-2.87283e-130	-5.02143e-130	-7.75571e-129	5.1286e-129	-4.07175e-129	3.3493e-130	-3.24875e-130	8.19882e-129	6.73439e-130	1.2296e-130	-9.23259e-131	6.51502e-130	5.20144e-129	-2.8916e-128	1.04152e-129	-5.31928e-130	1.30388e-129	-9.94919e-129	2.52131e-129	1.81866e-128	2.41062e-129	-4.44711e-130	-3.62964e-130	1.04332e-129	3.74939e-129	7.17639e-130	2.51054e-129	8.24585e-129	-1.56977e-128	1.83843e-255
4.76133e-130	-6.24626e-132	-2.32279e-129	-2.45695e-130	3.00561e-129	2.86098e-130	3.94435e-131	1.59885e-129	-1.26146e-130	1.19156e-129	2.97863e-131	2.39361e-130	-6.54551e-131	3.81889e-130	1.55898e-129	-1.80619e-129	1.53377e-130	-5.40548e-130	-2.16743e-130	-4.73412e-131	1.22438e-129	-1.28511e-131	2.08192e-130	1.00199e-130	-3.63614e-131	-5.71698e-132	6.14651e-131	-4.09232e-130	4.47316e-130	1.10902e-129	2.82129e-257
8.51672e-131	-1.16342e-130	4.99569e-132	2.91215e-130	3.04474e-132	-1.76439e-131	1.30797e-131	7.1345e-131	-4.05327e-131	-6.89492e-131	-3.70109e-131	6.03528e-132	-9.0024e-131	-2.23104e-132	-6.11707e-132	4.91241e-131	-1.56287e-133	2.98549e-131	-1.73785e-130	6.59451e-133	1.4732e-130	6.11774e-132	1.51931e-132	-1.05523e-131	-2.86965e-131	-1.18373e-131	-1.1067e-131	2.38212e-132	8.23956e-131	-2.61348e-131	1.91076e-259
-1.37469e-133	-5.4388e-132	1.91591e-132	3.50009e-132	9.57636e-132	-4.26085e-132	2.54102e-132	-1.37815e-132	-7.54336e-132	4.54672e-132	2.96623e-132	-1.07763e-132	-1.31526e-132	4.01713e-134	5.16386e-132	3.27156e-132	-2.73927e-132	-5.00371e-133	7.46814e-133	8.19894e-132	9.90334e-132	6.78618e-132	2.70508e-132	8.10398e-133	1.99231e-133	-1.09337e-131	9.49637e-133	4.27829e-132	-6.92584e-132	1.98388e-132	7.08704e-262
4.57628e-134	-8.01174e-134	-7.47503e-133	-4.63757e-133	-8.19789e-134	8.59751e-133	4.10265e-133	-2.74919e-134	2.92148e-133	-6.90519e-133	-1.54097e-133	-1.7119e-134	2.27987e-133	8.74691e-134	-2.76769e-133	-2.23052e-133	-2.87704e-133	2.06631e-133	-2.32547e-134	1.47151e-133	2.41372e-133	3.79955e-133	1.00453e-132	-1.81908e-134	-1.51877e-133	-2.41236e-132	-2.90795e-133	-2.53426e-133	-2.68731e-133	-1.41594e-134	9.89294e-264
-2.14097e-134	3.59823e-135	-8.55517e-135	3.93741e-134	3.98135e-136	1.15286e-134	8.61167e-136	-2.16502e-136	1.2671e-134	-3.05739e-136	-1.46727e-135	7.30218e-135	1.14501e-134	4.26471e-135	1.17573e-133	-3.6823e-134	-3.91132e-134	-4.49701e-135	-2.0327e-134	-1.03961e-135	5.42445e-135	2.08136e-135	9.65755e-135	2.41571e-134	-4.74821e-135	7.89812e-135	-1.62007e-134	-2.24815e-134	1.07003e-134	4.05136e-134	2.30569e-266
8.94382e-137	2.59225e-135	-1.51449e-135	-1.23744e-135	1.63549e-135	4.93601e-135	4.18239e-136	5.04883e-136	9.51783e-135	3.24134e-135	1.68061e-135	-2.11877e-135	9.58427e-135	-2.83585e-135	9.6717e-136	1.59916e-134	2.17471e-137	2.39348e-137	-2.55838e-136	-1.19194e-135	3.82908e-135	3.07209e-136	4.30858e-136	3.88309e-135	-1.24242e-135	-6.23416e-137	6.09667e-135	-1.97553e-135	-1.78042e-136	3.07391e-135	5.86604e-268
1.2349e-136	6.75761e-137	4.82737e-136	2.19756e-136	-7.24506e-137	-4.37754e-136	8.23182e-139	5.60967e-137	-3.67414e-136	5.34057e-137	4.46506e-137	-4.10898e-136	-2.15617e-136	-6.30549e-136	8.85593e-138	-1.30405e-135	-2.49726e-136	-1.70722e-136	1.29669e-137	2.96071e-136	1.7134e-136	5.23056e-138	1.7785e-136	1.1353e-136	6.39739e-136	2.59488e-136	2.88114e-136	-2.38996e-136	-1.14041e-136	3.30655e-136	3.94687e-270
-4.60214e-138	1.9547e-138	-2.28767e-138	-1.86005e-137	8.52383e-138	6.7599e-137	1.53812e-137	-6.16397e-139	-7.47657e-137	-3.06322e-138	-4.32253e-137	-1.46688e-137	-1.67278e-138	-1.11313e-136	6.3951e-139	-8.02614e-139	-3.43856e-138	4.62743e-139	4.96755e-137	-2.85163e-137	1.8801e-136	-3.0187e-137	1.29257e-136	-1.24562e-137	4.01144e-137	9.78692e-137	-6.95983e-138	7.51282e-137	-4.58017e-139	-5.14725e-138	9.86543e-272
-6.05166e-138	1.564e-140	-3.31485e-139	-1.08813e-138	-3.46532e-138	-8.3816e-140	1.28773e-138	-8.08354e-141	2.18435e-139	-6.01781e-139	-1.2605e-137	-2.43431e-138	-1.04939e-139	-6.21937e-138	-1.0024e-139	6.65973e-138	1.56623e-138	-4.12868e-140	1.24295e-138	2.42969e-138	7.31681e-139	-1.55929e-138	-1.44567e-138	4.187e-139	4.03158e-140	2.51822e-138	-1.99619e-138	1.14162e-138	1.25166e-138	2.41726e-138	3.34041e-274
-1.10291e-139	4.76449e-139	1.63075e-139	3.52631e-140	5.19097e-139	-1.46568e-139	-1.10005e-139	3.16371e-139	-1.02012e-138	-1.9613e-139	-2.58545e-139	-2.427e-139	4.87921e-140	-8.5583e-141	3.34738e-139	-3.89702e-139	-5.52619e-140	-4.48947e-139	4.30673e-139	-6.8228e-140	3.01226e-140	-3.41522e-139	-2.78694e-139	-8.84649e-140	-7.49151e-139	2.5348e-139	8.43653e-140	-3.89932e-139	7.96242e-140	3.00831e-140	3.53104e-276
-7.13621e-140	-3.19282e-140	1.28936e-140	1.95402e-140	-5.13647e-141	-1.34054e-140	7.5429e-140	-3.22054e-141	5.1165e-141	-2.41461e-140	1.21391e-140	5.27808e-140	-6.41941e-140	-1.04101e-140	4.38763e-141	-2.28112e-140	-2.62241e-140	-5.49474e-141	6.39784e-140	8.77663e-141	6.13899e-141	-1.16088e-140	3.27336e-141	7.13186e-141	8.72751e-142	1.19505e-140	-1.53976e-140	6.31188e-141	9.51329e-143	4.97011e-140	2.88902e-278
-1.32396e-141	-1.76503e-141	-7.08601e-143	-1.47793e-141	-1.06527e-141	-4.76979e-142	-4.48113e-141	-1.39191e-141	-7.06504e-142	-1.06365e-141	-3.06041e-141	3.50741e-142	5.13779e-141	-2.65108e-141	2.2882e-141	4.84975e-143	1.4227e-142	2.34728e-141	1.0902e-142	2.70153e-141	2.06808e-141	-4.25718e-142	-2.11413e-142	-2.84334e-142	-6.20774e-142	1.97551e-141	3.98892e-141	-4.07293e-142	-9.81396e-142	-4.47842e-141	1.39029e-280
2.136e-143	2.78214e-142	1.13115e-143	4.89121e-143	-8.07929e-143	1.09666e-143	-1.97728e-142	1.32741e-142	-1.95179e-142	5.17554e-144	-6.71459e-143	-8.01689e-144	-1.08202e-143	1.27975e-144	-1.38261e-143	1.68105e-142	3.56687e-142	-1.39225e-142	5.52056e-144	-4.03081e-142	-4.95028e-144	-7.29011e-143	8.78731e-143	-2.2567e-143	-1.44396e-144	5.32484e-143	4.33331e-143	-2.07906e-142	5.22116e-144	8.33867e-143	5.92613e-283
6.76692e-144	-4.92161e-144	-8.33325e-143	1.45908e-143	-2.59763e-144	-2.57715e-143	2.5624e-144	8.66503e-144	-4.47155e-144	-6.57975e-144	2.80659e-144	-1.27084e-143	-3.10694e-143	7.71646e-144	9.93744e-143	-8.08465e-144	6.02458e-143	-4.40639e-144	-1.47485e-143	-8.1592e-144	7.58234e-144	-3.98906e-144	-2.51275e-145	1.37763e-144	2.38329e-144	-5.61064e-144	4.57258e-144	-1.59781e-144	1.67181e-144	-2.31503e-144	2.32551e-284
-3.27172e-144	-6.96137e-145	-1.61149e-145	4.91235e-145	-2.69126e-144	-2.13744e-144	7.93777e-146	-1.1559e-146	3.05474e-144	-2.67143e-144	-1.30188e-145	2.7257e-145	-2.0353e-144	-3.39816e-144	-2.10335e-144	-1.03802e-144	-3.28197e-144	-6.12615e-146	-7.68328e-145	9.45395e-145	-4.088e-145	-2.91786e-146	-1.11066e-144	-3.03999e-145	2.02715e-145	-2.55131e-144	-5.39173e-144	1.42529e-146	-4.04439e-145	6.42711e-145	1.10976e-286
8.09627e-147	-6.05338e-146	-1.76128e-146	9.00421e-146	8.37374e-146	1.50425e-145	-5.0048e-146	1.37746e-146	-9.32379e-148	2.8187e-146	-2.23766e-146	4.01542e-146	-1.9952e-145	4.14014e-146	-3.34896e-147	1.00041e-146	9.79248e-146	-1.23441e-145	5.4719e-145	9.7895e-146	8.29899e-146	-2.81078e-146	7.82828e-146	-1.22655e-145	-4.71641e-146	-1.28966e-146	-2.85811e-145	4.21287e-146	1.35664e-145	8.26656e-145	1.23932e-288
4.25327e-146	-1.44939e-147	2.43578e-148	-5.50805e-149	1.31082e-148	8.98582e-147	-2.43703e-147	-1.65633e-147	1.44519e-146	-3.52039e-147	3.0636e-147	-4.19066e-147	7.0434e-147	-8.65698e-151	9.23234e-147	-4.73855e-147	-3.90965e-147	2.55948e-146	5.49708e-148	5.14114e-147	-6.2387e-149	1.02585e-147	5.62525e-147	-4.06604e-147	-1.83359e-146	3.39535e-147	1.29596e-148	8.23018e-147	2.01229e-148	-1.79331e-146	3.7896e-291
-4.13458e-148	9.04097e-148	-9.3228e-148	-5.62657e-149	-2.57003e-148	2.58702e-148	3.38414e-148	6.9225e-148	-2.17562e-149	-9.38408e-148	1.02891e-148	-1.38982e-148	-1.12327e-147	1.75379e-148	-5.24756e-148	-4.78989e-150	9.452e-149	2.12529e-148	2.03799e-147	4.7881e-148	2.52804e-148	-3.27264e-147	1.18321e-147	-5.58143e-148	1.13154e-148	-1.88397e-147	-4.52768e-149	-5.48139e-148	-5.98081e-148	4.42891e-148	2.64071e-293
-8.32193e-149	-4.2596e-149	-5.50888e-150	-1.47013e-148	3.44157e-149	-5.02598e-150	3.9987e-149	5.07803e-148	7.61526e-150	-5.37923e-150	2.12072e-149	-1.69606e-149	4.82974e-149	-2.76878e-150	-1.33883e-149	-1.10543e-149	1.13122e-148	-2.04426e-149	-1.23692e-149	-5.00756e-149	-3.13273e-149	-1.24512e-148	2.7263e-148	-4.76147e-150	4.72066e-149	4.55302e-149	9.65328e-149	-5.68933e-149	-1.42534e-149	4.86735e-149	4.2066e-295
-1.08416e-152	3.49015e-150	2.65123e-150	-2.15892e-150	7.26479e-150	7.72404e-151	4.52717e-151	-3.55829e-149	4.59593e-150	-4.18903e-151	2.96119e-150	-8.23479e-151	2.0538e-150	-1.42122e-149	8.0634e-150	7.86691e-153	1.84586e-149	-2.60968e-149	1.54815e-150	-1.97042e-150	-5.56703e-150	7.03689e-150	2.10781e-150	1.32076e-150	1.83097e-149	-1.24135e-149	-1.60776e-151	-1.1013e-149	-1.25244e-149	2.16783e-150	3.53251e-297
-5.86933e-152	1.05364e-152	-1.52711e-151	-1.91647e-151	-3.00596e-151	2.28316e-151	3.14453e-151	9.39619e-151	2.24066e-152	1.70617e-152	-7.10961e-152	1.77948e-152	-2.15089e-151	-8.01618e-151	-1.81416e-152	1.32781e-150	-3.73735e-151	3.33563e-152	-1.14536e-150	6.29467e-152	1.61002e-151	5.80986e-152	-1.27275e-151	-3.56738e-152	-3.6004e-151	6.72129e-151	-1.80548e-151	9.50116e-151	5.66747e-151	-1.92079e-152	6.98794e-300
-2.7521e-152	-1.04773e-152	7.58116e-153	2.95909e-151	-2.9556e-151	6.4673e-152	8.51838e-152	-1.73678e-151	-2.0339e-153	6.02927e-152	1.25524e-151	-1.75201e-152	4.58965e-152	3.05352e-152	8.55174e-153	5.61519e-152	-1.6325e-152	2.50579e-152	5.80186e-154	-7.73919e-152	-6.52674e-153	-2.74499e-153	-5.88857e-152	1.41715e-152	-2.45112e-151	-7.76502e-153	-7.68157e-153	-1.11839e-151	4.29632e-152	-8.3825e-153	3.28639e-301
6.11337e-154	-3.31927e-153	6.61857e-153	1.37131e-154	1.6017e-153	9.28457e-154	4.15706e-153	-1.2881e-153	1.1088e-154	-5.30417e-153	-1.49478e-153	-2.11315e-153	1.35543e-153	5.37477e-154	5.29091e-156	9.1899e-153	4.00815e-153	-6.33669e-154	2.07879e-155	5.99597e-154	1.14951e-152	2.9652e-153	-1.29114e-152	2.01117e-154	1.23951e-153	-7.15849e-153	2.16933e-153	2.40854e-153	2.38874e-154	-5.80545e-153	6.20558e-304
-4.44068e-155	3.53821e-156	3.89391e-154	-8.9361e-156	-3.90059e-154	6.01142e-155	-5.80616e-155	1.77431e-155	1.37638e-154	2.55736e-155	-1.67603e-154	1.20039e-154	4.31709e-154	-3.62431e-154	3.37888e-154	3.80048e-154	2.52168e-154	5.82343e-154	-1.0347e-154	2.04887e-155	8.06051e-154	-6.26429e-154	1.93888e-154	3.2385e-154	1.68208e-153	2.25935e-154	5.34381e-154	-2.04554e-154	3.11953e-154	9.78832e-154	6.81327e-306
1.08758e-155	9.96652e-155	-1.54127e-155	1.95069e-154	1.8504e-155	6.50862e-156	-4.31924e-155	-1.02489e-154	3.32837e-155	2.17624e-155	3.91527e-155	-2.46412e-156	-1.44087e-155	2.88834e-155	-2.46025e-158	1.95102e-154	-1.35173e-157	-2.32293e-155	-1.27847e-154	-7.87832e-157	-1.56211e-156	-1.42292e-156	-2.28857e-155	-5.18863e-155	-9.83805e-155	-2.70345e-155	-1.31379e-154	5.3058e-155	-4.66615e-155	3.31736e-156	1.56101e-307
-8.62253e-156	3.90802e-156	1.39198e-157	-1.11132e-156	-1.35004e-156	5.73186e-156	1.32743e-156	1.75142e-156	2.11818e-155	-2.10088e-157	6.98316e-157	-1.52191e-155	-8.96128e-157	8.87908e-157	-1.61487e-157	7.46657e-157	8.99778e-158	1.91058e-156	-1.26002e-156	-3.46826e-156	-1.33788e-155	-1.25402e-156	3.87726e-156	-2.93387e-156	2.68079e-156	-2.4898e-156	6.98128e-156	1.63323e-157	9.67253e-157	5.29852e-156	0
-1.47008e-157	4.44392e-157	-3.20718e-157	9.4997e-157	9.38601e-157	1.58844e-158	6.11486e-158	-5.75492e-157	-7.27386e-159	-4.60526e-158	-1.73891e-157	1.11235e-156	1.0653e-157	6.13232e-158	2.00792e-157	-1.03715e-157	-5.13704e-158	-1.77947e-159	3.80813e-158	-7.39497e-158	-4.21996e-158	-1.07263e-158	2.95032e-157	2.4598e-157	-1.18919e-157	-4.17485e-157	-8.45436e-158	5.65304e-158	1.34623e-157	3.32032e-158	0
-1.09408e-158	1.41359e-158	7.02039e-159	-8.98744e-158	9.23091e-158	1.7427e-158	9.27195e-159	-1.49248e-157	1.53333e-157	1.17792e-158	7.67242e-159	-3.90267e-158	-1.0404e-158	4.97006e-158	-8.70424e-159	2.51483e-158	-3.60661e-158	7.31526e-158	-1.95279e-158	1.72776e-158	-2.54045e-158	1.6494e-158	1.0893e-157	-5.93985e-159	-2.28904e-159	1.71033e-159	1.92163e-159	-3.21701e-158	-2.20294e-158	-1.51725e-158	0
-6.24096e-159	1.87916e-160	1.37041e-159	-8.44096e-159	-5.2193e-159	-5.59428e-159	-2.21103e-159	-6.01729e-159	2.22826e-159	-1.8595e-159	-1.69132e-160	-2.18187e-159	9.95363e-160	3.96638e-159	3.03519e-159	5.48227e-160	-1.51098e-160	-4.80368e-159	3.97123e-161	6.8739e-159	-7.39339e-160	-1.75475e-158	-6.2755e-159	-3.18472e-160	5.19817e-159	1.68327e-159	-1.80042e-159	-2.64337e-159	-3.41844e-159	2.25497e-159	0
-1.21351e-160	9.45093e-160	-2.6379e-160	-8.32649e-161	-3.67469e-160	-2.12968e-161	3.12465e-160	-7.11564e-161	9.4818e-161	-1.36734e-160	-3.03863e-161	1.76749e-160	-7.73246e-161	-1.07182e-159	-1.32652e-160	1.95888e-161	-7.44256e-160	6.76963e-162	-1.43747e-160	-9.76187e-161	2.05332e-161	7.02584e-160	-5.34119e-160	-1.07909e-160	5.35857e-161	6.48208e-160	1.72787e-160	1.36047e-160	-8.32549e-161	8.95904e-161	0
-1.22746e-161	1.01843e-161	-5.95998e-161	1.75147e-162	-8.17165e-163	-3.62721e-162	-1.88785e-162	1.42917e-161	-2.67589e-161	-1.04766e-161	2.26148e-162	-8.5506e-161	-8.93372e-162	8.08062e-162	3.38501e-161	-2.38781e-162	-4.31913e-163	6.3904e-163	1.06327e-161	5.18778e-161	-1.16215e-161	-3.6729e-162	-9.01408e-161	1.48888e-161	8.40291e-161	2.14257e-162	2.61394e-162	-5.23854e-163	1.49601e-162	-9.03e-162	0
-9.03662e-163	1.58221e-162	-1.11639e-162	3.84256e-163	-2.88289e-162	4.02689e-163	4.1617e-162	-8.94197e-163	-1.632e-162	-2.95795e-162	-2.22707e-163	-5.34593e-163	-1.30492e-162	5.50921e-162	-6.8737e-162	-3.83489e-163	-2.58595e-162	4.20006e-162	8.62719e-163	1.94705e-162	-2.26298e-162	5.60833e-162	3.21038e-164	-7.1904e-163	-1.41141e-162	1.35195e-162	2.46124e-162	2.60993e-162	-7.00586e-163	7.32073e-162	0
3.42592e-163	-6.85931e-163	2.81904e-163	1.04456e-162	-4.3248e-163	-8.26466e-164	1.11556e-163	1.13256e-163	-9.78624e-163	-1.36838e-162	3.96735e-163	1.04908e-162	-9.46188e-164	9.28233e-164	-8.12495e-164	-1.55243e-163	1.23373e-162	-2.66423e-163	-1.41221e-163	3.65761e-163	2.74705e-163	1.50207e-162	-5.81485e-163	2.57725e-163	-3.18384e-164	-8.76914e-164	-1.3393e-162	4.16918e-163	-9.76451e-164	3.31525e-163	0
3.42592e-163	-6.85931e-163	2.81904e-163	1.04456e-162	-4.3248e-163	-8.26466e-164	1.11556e-163	1.13256e-163	-9.78624e-163	-1.36838e-162	3.96735e-163	1.04908e-162	-9.46188e-164	9.28233e-164	-8.12495e-164	-1.55243e-163	1.23373e-162	-2.66423e-163	-1.41221e-163	3.65761e-163	2.74705e-163	1.50207e-162	-5.81485e-163	2.57725e-163	-3.18384e-164	-8.76914e-164	-1.3393e-162	4.16918e-163	-9.76451e-164	3.31525e-163	0
3.42592e-163	-6.85931e-163	2.81904e-163	1.04456e-162	-4.3248e-163	-8.26466e-164	1.11556e-163	1.13256e-163	-9.78624e-163	-1.36838e-162	3.96735e-163	1.04908e-162	-9.46188e-164	9.28233e-164	-8.12495e-164	-1.55243e-163	1.23373e-162	-2.66423e-163	-1.41221e-163	3.65761e-163	2.74705e-163	1.50207e-162	-5.81485e-163	2.57725e-163	-3.18384e-164	-8.76914e-164	-1.3393e-162	4.16918e-163	-9.76451e-164	3.31525e-163	0
3.42592e-163	-6.85931e-163	2.81904e-163	1.04456e-162	-4.3248e-163	-8.26466e-164	1.11556e-163	1.13256e-163	-9.78624e-163	-1.36838e-162	3.96735e-163	1.04908e-162	-9.46188e-164	9.28233e-164	-8.12495e-164	-1.55243e-163	1.23373e-162	-2.66423e-163	-1.41221e-163	3.65761e-163	2.74705e-163	1.50207e-162	-5.81485e-163	2.57725e-163	-3.18384e-164	-8.76914e-164	-1.3393e-162	4.16918e-163	-9.76451e-164	3.31525e-163	0
3.42592e-163	-6.85931e-163	2.81904e-163	1.04456e-162	-4.3248e-163	-8.26466e-164	1.11556e-163	1.13256e-163	-9.78624e-163	-1.36838e-162	3.96735e-163	1.04908e-162	-9.46188e-164	9.28233e-164	-8.12495e-164	-1.55243e-163	1.23373e-162	-2.66423e-163	-1.41221e-163	3.65761e-163	2.74705e-163	1.50207e-162	-5.81485e-163	2.57725e-163	-3.18384e-164	-8.76914e-164	-1.3393e-162	4.16918e-163	-9.76451e-164	3.31525e-163	0
3.42592e-163	-6.85931e-163	2.81904e-163	1.04456e-162	-4.3248e-163	-8.26466e-164	1.11556e-163	1.13256e-163	-9.78624e-163	-1.36838e-162	3.96735e-163	1.04908e-162	-9.46188e-164	9.28233e-164	-8.12495e-164	-1.55243e-163	1.23373e-162	-2.66423e-163	-1.41221e-163	3.65761e-163	2.74705e-163	1.50207e-162	-5.81485e-163	2.57725e-163	-3.18384e-164	-8.76914e-164	-1.3393e-162	4.16918e-163	-9.76451e-164	3.31525e-163	0
3.42592e-163	-6.85931e-163	2.81904e-163	1.04456e-162	-4.3248e-163	-8.26466e-164	1.11556e-163	1.13256e-163	-9.78624e-163	-1.36838e-162	3.96735e-163	1.04908e-162	-9.46188e-164	9.28233e-164	-8.12495e-164	-1.55243e-163	1.23373e-162	-2.66423e-163	-1.41221e-163	3.65761e-163	2.74705e-163	1.50207e-162	-5.81485e-163	2.57725e-163	-3.18384e-164	-8.76914e-164	-1.3393e-162	4.16918e-163	-9.76451e-164	3.31525e-163	0
3.42592e-163	-6.85931e-163	2.81904e-163	1.04456e-162	-4.3248e-163	-8.26466e-164	1.11556e-163	1.13256e-163	-9.78624e-163	-1.36838e-162	3.96735e-163	1.04908e-162	-9.46188e-164	9.28233e-164	-8.12495e-164	-1.55243e-163	1.23373e-162	-2.66423e-163	-1.41221e-163	3.65761e-163	2.74705e-163	1.50207e-162	-5.81485e-163	2.57725e-163	-3.18384e-164	-8.76914e-164	-1.3393e-162	4.16918e-163	-9.76451e-164	3.31525e-163	0
3.42592e-163	-6.85931e-163	2.81904e-163	1.04456e-162	-4.3248e-163	-8.26466e-164	1.11556e-163	1.13256e-163	-9.78624e-163	-1.36838e-162	3.96735e-163	1.04908e-162	-9.46188e-164	9.28233e-164	-8.12495e-164	-1.55243e-163	1.23373e-162	-2.66423e-163	-1.41221e-163	3.65761e-163	2.74705e-163	1.50207e-162	-5.81485e-163	2.57725e-163	-3.18384e-164	-8.76914e-164	-1.3393e-162	4.16918e-163	-9.76451e-164	3.31525e-163	0
3.42592e-163	-6.85931e-163	2.81904e-163	1.04456e-162	-4.3248e-163	-8.26466e-164	1.11556e-163	1.13256e-163	-9.78624e-163	-1.36838e-162	3.96735e-163	1.04908e-162	-9.46188e-164	9.28233e-164	-8.12495e-164	-1.55243e-163	1.23373e-162	-2.66423e-163	-1.41221e-163	3.65761e-163	2.74705e-163	1.50207e-162	-5.81485e-163	2.57725e-163	-3.18384e-164	-8.76914e-164	-1.3393e-162	4.16918e-163	-9.76451e-164	3.31525e-163	0
3.42592e-163	-6.85931e-163	2.81904e-163	1.04456e-162	-4.3248e-163	-8.26466e-164	1.11556e-163	1.13256e-163	-9.78624e-163	-1.36838e-162	3.96735e-163	1.04908e-162	-9.46188e-164	9.28233e-164	-8.12495e-164	-1.55243e-163	1.23373e-162	-2.66423e-163	-1.41221e-163	3.65761e-163	2.74705e-163	1.50207e-162	-5.81485e-163	2.57725e-163	-3.18384e-164	-8.76914e-164	-1.3393e-162	4.16918e-163	-9.76451e-164	3.31525e-163	0
3.42592e-163	-6.85931e-163	2.81904e-163	1.04456e-162	-4.3248e-163	-8.26466e-164	1.11556e-163	1.13256e-163	-9.78624e-163	-1.36838e-162	3.96735e-163	1.04908e-162	-9.46188e-164	9.28233e-164	-8.12495e-164	-1.55243e-163	1.23373e-162	-2.66423e-163	-1.41221e-163	3.65761e-163	2.74705e-163	1.50207e-162	-5.81485e-163	2.57725e-163	-3.18384e-164	-8.76914e-164	-1.3393e-162	4.16918e-163	-9.76451e-164	3.31525e-163	0
3.42592e-163	-6.85931e-163	2.81904e-163	1.04456e-162	-4.3248e-163	-8.26466e-164	1.11556e-163	1.13256e-163	-9.78624e-163	-1.36838e-162	3.96735e-163	1.04908e-162	-9.46188e-164	9.28233e-164	-8.12495e-164	-1.55243e-163	1.23373e-162	-2.66423e-163	-1.41221e-163	3.65761e-163	2.74705e-163	1.50207e-162	-5.81485e-163	2.57725e-163	-3.18384e-164	-8.76914e-164	-1.3393e-162	4.16918e-163	-9.76451e-164	3.31525e-163	0
3.42592e-163	-6.85931e-163	2.81904e-163	1.04456e-162	-4.3248e-163	-8.26466e-164	1.11556e-163	1.13256e-163	-9.78624e-163	-1.36838e-162	3.96735e-163	1.04908e-162	-9.46188e-164	9.28233e-164	-8.12495e-164	-1.55243e-163	1.23373e-162	-2.66423e-163	-1.41221e-163	3.65761e-163	2.74705e-163	1.50207e-162	-5.81485e-163	2.57725e-163	-3.18384e-164	-8.76914e-164	-1.3393e-162	4.16918e-163	-9.76451e-164	3.31525e-163	0
3.42592e-163	-6.85931e-163	2.81904e-163	1.04456e-162	-4.3248e-163	-8.26466e-164	1.11556e-163	1.13256e-163	-9.78624e-163	-1.36838e-162	3.96735e-163	1.04908e-162	-9.46188e-164	9.28233e-164	-8.12495e-164	-1.55243e-163	1.23373e-162	-2.66423e-163	-1.41221e-163	3.65761e-163	2.74705e-163	1.50207e-162	-5.81485e-163	2.57725e-163	-3.18384e-164	-8.76914e-164	-1.3393e-162	4.16918e-163	-9.76451e-164	3.31525e-163	0
3.42592e-163	-6.85931e-163	2.81904e-163	1.04456e-162	-4.3248e-163	-8.26466e-164	1.11556e-163	1.13256e-163	-9.78624e-163	-1.36838e-162	3.96735e-163	1.04908e-162	-9.46188e-164	9.28233e-164	-8.12495e-164	-1.55243e-163	1.23373e-162	-2.66423e-163	-1.41221e-163	3.65761e-163	2.74705e-163	1.50207e-162	-5.81485e-163	2.57725e-163	-3.18384e-164	-8.76914e-164	-1.3393e-162	4.16918e-163	-9.76451e-164	3.31525e-163	0
3.42592e-163	-6.85931e-163	2.81904e-163	1.04456e-162	-4.3248e-163	-8.26466e-164	1.11556e-163	1.13256e-163	-9.78624e-163	-1.36838e-162	3.96735e-163	1.04908e-162	-9.46188e-164	9.28233e-164	-8.12495e-164	-1.55243e-163	1.23373e-162	-2.66423e-163	-1.41221e-163	3.65761e-163	2.74705e-163	1.50207e-162	-5.81485e-163	2.57725e-163	-3.18384e-164	-8.76914e-164	-1.3393e-162	4.16918e-163	-9.76451e-164	3.31525e-163	0
3.42592e-163	-6.85931e-163	2.81904e-163	1.04456e-162	-4.3248e-163	-8.26466e-164	1.11556e-163	1.13256e-163	-9.78624e-163	-1.36838e-162	3.96735e-163	1.04908e-162	-9.46188e-164	9.28233e-164	-8.12495e-164	-1.55243e-163	1.23373e-162	-2.66423e-163	-1.41221e-163	3.65761e-163	2.74705e-163	1.50207e-162	-5.81485e-163	2.57725e-163	-3.18384e-164	-8.76914e-164	-1.3393e-162	4.16918e-163	-9.76451e-164	3.31525e-163	0
3.42592e-163	-6.85931e-163	2.81904e-163	1.04456e-162	-4.3248e-163	-8.26466e-164	1.11556e-163	1.13256e-163	-9.78624e-163	-1.36838e-162	3.96735e-163	1.04908e-162	-9.46188e-164	9.28233e-164	-8.12495e-164	-1.55243e-163	1.23373e-162	-2.66423e-163	-1.41221e-163	3.65761e-163	2.74705e-163	1.50207e-162	-5.81485e-163	2.57725e-163	-3.18384e-164	-8.76914e-164	-1.3393e-162	4.16918e-163	-9.76451e-164	3.31525e-163	0
3.42592e-163	-6.85931e-163	2.81904e-163	1.04456e-162	-4.3248e-163	-8.26466e-164	1.11556e-163	1.13256e-163	-9.78624e-163	-1.36838e-162	3.96735e-163	1.04908e-162	-9.46188e-164	9.28233e-164	-8.12495e-164	-1.55243e-163	1.23373e-162	-2.66423e-163	-1.41221e-163	3.65761e-163	2.74705e-163	1.50207e-162	-5.81485e-163	2.57725e-163	-3.18384e-164	-8.76914e-164	-1.3393e-162	4.16918e-163	-9.76451e-164	3.31525e-163	0
3.42592e-163	-6.85931e-163	2.81904e-163	1.04456e-162	-4.3248e-163	-8.26466e-164	1.11556e-163	1.13256e-163	-9.78624e-163	-1.36838e-162	3.96735e-163	1.04908e-162	-9.46188e-164	9.28233e-164	-8.12495e-164	-1.55243e-163	1.23373e-162	-2.66423e-163	-1.41221e-163	3.65761e-163	2.74705e-163	1.50207e-162	-5.81485e-163	2.57725e-163	-3.18384e-164	-8.76914e-164	-1.3393e-162	4.16918e-163	-9.76451e-164	3.31525e-163	0
3.42592e-163	-6.85931e-163	2.81904e-163	1.04456e-162	-4.3248e-163	-8.26466e-164	1.11556e-163	1.13256e-163	-9.78624e-163	-1.36838e-162	3.96735e-163	1.04908e-162	-9.46188e-164	9.28233e-164	-8.12495e-164	-1.55243e-163	1.23373e-162	-2.66423e-163	-1.41221e-163	3.65761e-163	2.74705e-163	1.50207e-162	-5.81485e-163	2.57725e-163	-3.18384e-164	-8.76914e-164	-1.3393e-162	4.16918e-163	-9.76451e-164	3.31525e-163	0
3.42592e-163	-6.85931e-163	2.81904e-163	1.04456e-162	-4.3248e-163	-8.26466e-164	1.11556e-163	1.13256e-163	-9.78624e-163	-1.36838e-162	3.96735e-163	1.04908e-162	-9.46188e-164	9.28233e-164	-8.12495e-164	-1.55243e-163	1.23373e-162	-2.66423e-163	-1.41221e-163	3.65761e-163	2.74705e-163	1.50207e-162	-5.81485e-163	2.57725e-163	-3.18384e-164	-8.76914e-164	-1.3393e-162	4.16918e-163	-9.76451e-164	3.31525e-163	0
3.42592e-163	-6.85931e-163	2.81904e-163	1.04456e-162	-4.3248e-163	-8.26466e-164	1.11556e-163	1.13256e-163	-9.78624e-163	-1.36838e-162	3.96735e-163	1.04908e-162	-9.46188e-164	9.28233e-164	-8.12495e-164	-1.55243e-163	1.23373e-162	-2.66423e-163	-1.41221e-163	3.65761e-163	2.74705e-163	1.50207e-162	-5.81485e-163	2.57725e-163	-3.18384e-164	-8.76914e-164	-1.3393e-162	4.16918e-163	-9.76451e-164	3.31525e-163	0
3.42592e-163	-6.85931e-163	2.81904e-163	1.04456e-162	-4.3248e-163	-8.26466e-164	1.11556e-163	1.13256e-163	-9.78624e-163	-1.36838e-162	3.96735e-163	1.04908e-162	-9.46188e-164	9.28233e-164	-8.12495e-164	-1.55243e-163	1.23373e-162	-2.66423e-163	-1.41221e-163	3.65761e-163	2.74705e-163	1.50207e-162	-5.81485e-163	2.57725e-163	-3.18384e-164	-8.76914e-164	-1.3393e-162	4.16918e-163	-9.76451e-164	3.31525e-163	0
3.42592e-163	-6.85931e-163	2.81904e-163	1.04456e-162	-4.3248e-163	-8.26466e-164	1.11556e-163	1.13256e-163	-9.78624e-163	-1.36838e-162	3.96735e-163	1.04908e-162	-9.46188e-164	9.28233e-164	-8.12495e-164	-1.55243e-163	1.23373e-162	-2.66423e-163	-1.41221e-163	3.65761e-163	2.74705e-163	1.50207e-162	-5.81485e-163	2.57725e-163	-3.18384e-164	-8.76914e-164	-1.3393e-162	4.16918e-163	-9.76451e-164	3.31525e-163	0
3.42592e-163	-6.85931e-163	2.81904e-163	1.04456e-162	-4.3248e-163	-8.26466e-164	1.11556e-163	1.13256e-163	-9.78624e-163	-1.36838e-162	3.96735e-163	1.04908e-162	-9.46188e-164	9.28233e-164	-8.12495e-164	-1.55243e-163	1.23373e-162	-2.66423e-163	-1.41221e-163	3.65761e-163	2.74705e-163	1.50207e-162	-5.81485e-163	2.57725e-163	-3.18384e-164	-8.76914e-164	-1.3393e-162	4.16918e-163	-9.76451e-164	3.31525e-163	0
3.42592e-163	-6.85931e-163	2.81904e-163	1.04456e-162	-4.3248e-163	-8.26466e-164	1.11556e-163	1.13256e-163	-9.78624e-163	-1.36838e-162	3.96735e-163	1.04908e-162	-9.46188e-164	9.28233e-164	-8.12495e-164	-1.55243e-163	1.23373e-162	-2.66423e-163	-1.41221e-163	3.65761e-163	2.74705e-163	1.50207e-162	-5.81485e-163	2.57725e-163	-3.18384e-164	-8.76914e-164	-1.3393e-162	4.16918e-163	-9.76451e-164	3.31525e-163	0
3.42592e-163	-6.85931e-163	2.81904e-163	1.04456e-162	-4.3248e-163	-8.26466e-164	1.11556e-163	1.13256e-163	-9.78624e-163	-1.36838e-162	3.96735e-163	1.04908e-162	-9.46188e-164	9.28233e-164	-8.12495e-164	-1.55243e-163	1.23373e-162	-2.66423e-163	-1.41221e-163	3.65761e-163	2.74705e-163	1.50207e-162	-5.81485e-163	2.57725e-163	-3.18384e-164	-8.76914e-164	-1.3393e-162	4.16918e-163	-9.76451e-164	3.31525e-163	0
3.42592e-163	-6.85931e-163	2.81904e-163	1.04456e-162	-4.3248e-163	-8.26466e-164	1.11556e-163	1.13256e-163	-9.78624e-163	-1.36838e-162	3.96735e-163	1.04908e-162	-9.46188e-164	9.28233e-164	-8.12495e-164	-1.55243e-163	1.23373e-162	-2.66423e-163	-1.41221e-163	3.65761e-163	2.74705e-163	1.50207e-162	-5.81485e-163	2.57725e-163	-3.18384e-164	-8.76914e-164	-1.3393e-162	4.16918e-163	-9.76451e-164	3.31525e-163	0
3.42592e-163	-6.85931e-163	2.81904e-163	1.04456e-162	-4.3248e-163	-8.26466e-164	1.11556e-163	1.13256e-163	-9.78624e-163	-1.36838e-162	3.96735e-163	1.04908e-162	-9.46188e-164	9.28233e-164	-8.12495e-164	-1.55243e-163	1.23373e-162	-2.66423e-163	-1.41221e-163	3.65761e-163	2.74705e-163	1.50207e-162	-5.81485e-163	2.57725e-163	-3.18384e-164	-8.76914e-164	-1.3393e-162	4.16918e-163	-9.76451e-164	3.31525e-163	0
3.42592e-163	-6.85931e-163	2.81904e-163	1.04456e-162	-4.3248e-163	-8.26466e-164	1.11556e-163	1.13256e-163	-9.78624e-163	-1.36838e-162	3.96735e-163	1.04908e-162	-9.46188e-164	9.28233e-164	-8.12495e-164	-1.55243e-163	1.23373e-162	-2.66423e-163	-1.41221e-163	3.65761e-163	2.74705e-163	1.50207e-162	-5.81485e-163	2.57725e-163	-3.18384e-164	-8.76914e-164	-1.3393e-162	4.16918e-163	-9.76451e-164	3.31525e-163	0
3.42592e-163	-6.85931e-163	2.81904e-163	1.04456e-162	-4.3248e-163	-8.26466e-164	1.11556e-163	1.13256e-163	-9.78624e-163	-1.36838e-162	3.96735e-163	1.04908e-162	-9.46188e-164	9.28233e-164	-8.12495e-164	-1.55243e-163	1.23373e-162	-2.66423e-163	-1.41221e-163	3.65761e-163	2.74705e-163	1.50207e-162	-5.81485e-163	2.57725e-163	-3.18384e-164	-8.76914e-164	-1.3393e-162	4.16918e-163	-9.76451e-164	3.31525e-163	0
3.42592e-163	-6.85931e-163	2.81904e-163	1.04456e-162	-4.3248e-163	-8.26466e-164	1.11556e-163	1.13256e-163	-9.78624e-163	-1.36838e-162	3.96735e-163	1.04908e-162	-9.46188e-164	9.28233e-164	-8.12495e-164	-1.55243e-163	1.23373e-162	-2.66423e-163	-1.41221e-163	3.65761e-163	2.74705e-163	1.50207e-162	-5.81485e-163	2.57725e-163	-3.18384e-164	-8.76914e-164	-1.3393e-162	4.16918e-163	-9.76451e-164	3.31525e-163	0
3.42592e-163	-6.85931e-163	2.81904e-163	1.04456e-162	-4.3248e-163	-8.26466e-164	1.11556e-163	1.13256e-163	-9.78624e-163	-1.36838e-162	3.96735e-163	1.04908e-162	-9.46188e-164	9.28233e-164	-8.12495e-164	-1.55243e-163	1.23373e-162	-2.66423e-163	-1.41221e-163	3.65761e-163	2.74705e-163	1.50207e-162	-5.81485e-163	2.57725e-163	-3.18384e-164	-8.76914e-164	-1.3393e-162	4.16918e-163	-9.76451e-164	3.31525e-163	0
3.42592e-163	-6.85931e-163	2.81904e-163	1.04456e-162	-4.3248e-163	-8.26466e-164	1.11556e-163	1.13256e-163	-9.78624e-163	-1.36838e-162	3.96735e-163	1.04908e-162	-9.46188e-164	9.28233e-164	-8.12495e-164	-1.55243e-163	1.23373e-162	-2.66423e-163	-1.41221e-163	3.65761e-163	2.74705e-163	1.50207e-162	-5.81485e-163	2.57725e-163	-3.18384e-164	-8.76914e-164	-1.3393e-162	4.16918e-163	-9.76451e-164	3.31525e-163	0
3.42592e-163	-6.85931e-163	2.81904e-163	1.04456e-162	-4.3248e-163	-8.26466e-164	1.11556e-163	1.13256e-163	-9.78624e-163	-1.36838e-162	3.96735e-163	1.04908e-162	-9.46188e-164	9.28233e-164	-8.12495e-164	-1.55243e-163	1.23373e-162	-2.66423e-163	-1.41221e-163	3.65761e-163	2.74705e-163	1.50207e-162	-5.81485e-163	2.57725e-163	-3.18384e-164	-8.76914e-164	-1.3393e-162	4.16918e-163	-9.76451e-164	3.31525e-163	0
3.42592e-163	-6.85931e-163	2.81904e-163	1.04456e-162	-4.3248e-163	-8.26466e-164	1.11556e-163	1.13256e-163	-9.78624e-163	-1.36838e-162	3.96735e-163	1.04908e-162	-9.46188e-164	9.28233e-164	-8.12495e-164	-1.55243e-163	1.23373e-162	-2.66423e-163	-1.41221e-163	3.65761e-163	2.74705e-163	1.50207e-162	-5.81485e-163	2.57725e-163	-3.18384e-164	-8.76914e-164	-1.3393e-162	4.16918e-163	-9.76451e-164	3.31525e-163	0
3.42592e-163	-6.85931e-163	2.81904e-163	1.04456e-162	-4.3248e-163	-8.26466e-164	1.11556e-163	1.13256e-163	-9.78624e-163	-1.36838e-162	3.96735e-163	1.04908e-162	-9.46188e-164	9.28233e-164	-8.12495e-164	-1.55243e-163	1.23373e-162	-2.66423e-163	-1.41221e-163	3.65761e-163	2.74705e-163	1.50207e-162	-5.81485e-163	2.57725e-163	-3.18384e-164	-8.76914e-164	-1.3393e-162	4.16918e-163	-9.76451e-164	3.31525e-163	0
3.42592e-163	-6.85931e-163	2.81904e-163	1.04456e-162	-4.3248e-163	-8.26466e-164	1.11556e-163	1.13256e-163	-9.78624e-163	-1.36838e-162	3.96735e-163	1.04908e-162	-9.46188e-164	9.28233e-164	-8.12495e-164	-1.55243e-163	1.23373e-162	-2.66423e-163	-1.41221e-163	3.65761e-163	2.74705e-163	1.50207e-162	-5.81485e-163	2.57725e-163	-3.18384e-164	-8.76914e-164	-1.3393e-162	4.16918e-163	-9.76451e-164	3.31525e-163	0
3.42592e-163	-6.85931e-163	2.81904e-163	1.04456e-162	-4.3248e-163	-8.26466e-164	1.11556e-163	1.13256e-163	-9.78624e-163	-1.36838e-162	3.96735e-163	1.04908e-162	-9.46188e-164	9.28233e-164	-8.12495e-164	-1.55243e-163	1.23373e-162	-2.66423e-163	-1.41221e-163	3.65761e-163	2.74705e-163	1.50207e-162	-5.81485e-163	2.57725e-163	-3.18384e-164	-8.76914e-164	-1.3393e-162	4.16918e-163	-9.76451e-164	3.31525e-163	0
3.42592e-163	-6.85931e-163	2.81904e-163	1.04456e-162	-4.3248e-163	-8.26466e-164	1.11556e-163	1.13256e-163	-9.78624e-163	-1.36838e-162	3.96735e-163	1.04908e-162	-9.46188e-164	9.28233e-164	-8.12495e-164	-1.55243e-163	1.23373e-162	-2.66423e-163	-1.41221e-163	3.65761e-163	2.74705e-163	1.50207e-162	-5.81485e-163	2.57725e-163	-3.18384e-164	-8.76914e-164	-1.3393e-162	4.16918e-163	-9.76451e-164	3.31525e-163	0
3.42592e-163	-6.85931e-163	2.81904e-163	1.04456e-162	-4.3248e-163	-8.26466e-164	1.11556e-163	1.13256e-163	-9.78624e-163	-1.36838e-162	3.96735e-163	1.04908e-162	-9.46188e-164	9.28233e-164	-8.12495e-164	-1.55243e-163	1.23373e-162	-2.66423e-163	-1.41221e-163	3.65761e-163	2.74705e-163	1.50207e-162	-5.81485e-163	2.57725e-163	-3.18384e-164	-8.76914e-164	-1.3393e-162	4.16918e-163	-9.76451e-164	3.31525e-163	0
3.42592e-163	-6.85931e-163	2.81904e-163	1.04456e-162	-4.3248e-163	-8.26466e-164	1.11556e-163	1.13256e-163	-9.78624e-163	-1.36838e-162	3.96735e-163	1.04908e-162	-9.46188e-164	9.28233e-164	-8.12495e-164	-1.55243e-163	1.23373e-162	-2.66423e-163	-1.41221e-163	3.65761e-163	2.74705e-163	1.50207e-162	-5.81485e-163	2.57725e-163	-3.18384e-164	-8.76914e-164	-1.3393e-162	4.16918e-163	-9.76451e-164	3.31525e-163	0
3.42592e-163	-6.85931e-163	2.81904e-163	1.04456e-162	-4.3248e-163	-8.26466e-164	1.11556e-163	1.13256e-163	-9.78624e-163	-1.36838e-162	3.96735e-163	1.04908e-162	-9.46188e-164	9.28233e-164	-8.12495e-164	-1.55243e-163	1.23373e-162	-2.66423e-163	-1.41221e-163	3.65761e-163	2.74705e-163	1.50207e-162	-5.81485e-163	2.57725e-163	-3.18384e-164	-8.76914e-164	-1.3393e-162	4.16918e-163	-9.76451e-164	3.31525e-163	0
3.42592e-163	-6.85931e-163	2.81904e-163	1.04456e-162	-4.3248e-163	-8.26466e-164	1.11556e-163	1.13256e-163	-9.78624e-163	-1.36838e-162	3.96735e-163	1.04908e-162	-9.46188e-164	9.28233e-164	-8.12495e-164	-1.55243e-163	1.23373e-162	-2.66423e-163	-1.41221e-163	3.65761e-163	2.74705e-163	1.50207e-162	-5.81485e-163	2.57725e-163	-3.18384e-164	-8.76914e-164	-1.3393e-162	4.16918e-163	-9.76451e-164	3.31525e-163	0
3.42592e-163	-6.85931e-163	2.81904e-163	1.04456e-162	-4.3248e-163	-8.26466e-164	1.11556e-163	1.13256e-163	-9.78624e-163	-1.36838e-162	3.96735e-163	1.04908e-162	-9.46188e-164	9.28233e-164	-8.12495e-164	-1.55243e-163	1.23373e-162	-2.66423e-163	-1.41221e-163	3.65761e-163	2.74705e-163	1.50207e-162	-5.81485e-163	2.57725e-163	-3.18384e-164	-8.76914e-164	-1.3393e-162	4.16918e-163	-9.76451e-164	3.31525e-163	0
3.42592e-163	-6.85931e-163	2.81904e-163	1.04456e-162	-4.3248e-163	-8.26466e-164	1.11556e-163	1.13256e-163	-9.78624e-163	-1.36838e-162	3.96735e-163	1.04908e-162	-9.46188e-164	9.28233e-164	-8.12495e-164	-1.55243e-163	1.23373e-162	-2.66423e-163	-1.41221e-163	3.65761e-163	2.74705e-163	1.50207e-162	-5.81485e-163	2.57725e-163	-3.18384e-164	-8.76914e-164	-1.3393e-162	4.16918e-163	-9.76451e-164	3.31525e-163	0
3.42592e-163	-6.85931e-163	2.81904e-163	1.04456e-162	-4.3248e-163	-8.26466e-164	1.11556e-163	1.13256e-163	-9.78624e-163	-1.36838e-162	3.96735e-163	1.04908e-162	-9.46188e-164	9.28233e-164	-8.12495e-164	-1.55243e-163	1.23373e-162	-2.66423e-163	-1.41221e-163	3.65761e-163	2.74705e-163	1.50207e-162	-5.81485e-163	2.57725e-163	-3.18384e-164	-8.76914e-164	-1.3393e-162	4.16918e-163	-9.76451e-164	3.31525e-163	0
3.42592e-163	-6.85931e-163	2.81904e-163	1.04456e-162	-4.3248e-163	-8.26466e-164	1.11556e-163	1.13256e-163	-9.78624e-163	-1.36838e-162	3.96735e-163	1.04908e-162	-9.46188e-164	9.28233e-164	-8.12495e-164	-1.55243e-163	1.23373e-162	-2.66423e-163	-1.41221e-163	3.65761e-163	2.74705e-163	1.50207e-162	-5.81485e-163	2.57725e-163	-3.18384e-164	-8.76914e-164	-1.3393e-162	4.16918e-163	-9.76451e-164	3.31525e-163	0
3.42592e-163	-6.85931e-163	2.81904e-163	1.04456e-162	-4.3248e-163	-8.26466e-164	1.11556e-163	1.13256e-163	-9.78624e-163	-1.36838e-162	3.96735e-163	1.04908e-162	-9.46188e-164	9.28233e-164	-8.12495e-164	-1.55243e-163	1.23373e-162	-2.66423e-163	-1.41221e-163	3.65761e-163	2.74705e-163	1.50207e-162	-5.81485e-163	2.57725e-163	-3.18384e-164	-8.76914e-164	-1.3393e-162	4.16918e-163	-9.76451e-164	3.31525e-163	0
3.42592e-163	-6.85931e-163	2.81904e-163	1.04456e-162	-4.3248e-163	-8.26466e-164	1.11556e-163	1.13256e-163	-9.78624e-163	-1.36838e-162	3.96735e-163	1.04908e-162	-9.46188e-164	9.28233e-164	-8.12495e-164	-1.55243e-163	1.23373e-162	-2.66423e-163	-1.41221e-163	3.65761e-163	2.74705e-163	1.50207e-162	-5.81485e-163	2.57725e-163	-3.18384e-164	-8.76914e-164	-1.3393e-162	4.16918e-163	-9.76451e-164	3.31525e-163	0
3.42592e-163	-6.85931e-163	2.81904e-163	1.04456e-162	-4.3248e-163	-8.26466e-164	1.11556e-163	1.13256e-163	-9.78624e-163	-1.36838e-162	3.96735e-163	1.04908e-162	-9.46188e-164	9.28233e-164	-8.12495e-164	-1.55243e-163	1.23373e-162	-2.66423e-163	-1.41221e-163	3.65761e-163	2.74705e-163	1.50207e-162	-5.81485e-163	2.57725e-163	-3.18384e-164	-8.76914e-164	-1.3393e-162	4.16918e-163	-9.76451e-164	3.31525e-163	0
3.42592e-163	-6.85931e-163	2.81904e-163	1.04456e-162	-4.3248e-163	-8.26466e-164	1.11556e-163	1.13256e-163	-9.78624e-163	-1.36838e-162	3.96735e-163	1.04908e-162	-9.46188e-164	9.28233e-164	-8.12495e-164	-1.55243e-163	1.23373e-162	-2.66423e-163	-1.41221e-163	3.65761e-163	2.74705e-163	1.50207e-162	-5.81485e-163	2.57725e-163	-3.18384e-164	-8.76914e-164	-1.3393e-162	4.16918e-163	-9.76451e-164	3.31525e-163	0
3.42592e-163	-6.85931e-163	2.81904e-163	1.04456e-162	-4.3248e-163	-8.26466e-164	1.11556e-163	1.13256e-163	-9.78624e-163	-1.36838e-162	3.96735e-163	1.04908e-162	-9.46188e-164	9.28233e-164	-8.12495e-164	-1.55243e-163	1.23373e-162	-2.66423e-163	-1.41221e-163	3.65761e-163	2.74705e-163	1.50207e-162	-5.81485e-163	2.57725e-163	-3.18384e-164	-8.76914e-164	-1.3393e-162	4.16918e-163	-9.76451e-164	3.31525e-163	0
3.42592e-163	-6.85931e-163	2.81904e-163	1.04456e-162	-4.3248e-163	-8.26466e-164	1.11556e-163	1.13256e-163	-9.78624e-163	-1.36838e-162	3.96735e-163	1.04908e-162	-9.46188e-164	9.28233e-164	-8.12495e-164	-1.55243e-163	1.23373e-162	-2.66423e-163	-1.41221e-163	3.65761e-163	2.74705e-163	1.50207e-162	-5.81485e-163	2.57725e-163	-3.18384e-164	-8.76914e-164	-1.3393e-162	4.16918e-163	-9.76451e-164	3.31525e-163	0
3.42592e-163	-6.85931e-163	2.81904e-163	1.04456e-162	-4.3248e-163	-8.26466e-164	1.11556e-163	1.13256e-163	-9.78624e-163	-1.36838e-162	3.96735e-163	1.04908e-162	-9.46188e-164	9.28233e-164	-8.12495e-164	-1.55243e-163	1.23373e-162	-2.66423e-163	-1.41221e-163	3.65761e-163	2.74705e-163	1.50207e-162	-5.81485e-163	2.57725e-163	-3.18384e-164	-8.76914e-164	-1.3393e-162	4.16918e-163	-9.76451e-164	3.31525e-163	0
3.42592e-163	-6.85931e-163	2.81904e-163	1.04456e-162	-4.3248e-163	-8.26466e-164	1.11556e-163	1.13256e-163	-9.78624e-163	-1.36838e-162	3.96735e-163	1.04908e-162	-9.46188e-164	9.28233e-164	-8.12495e-164	-1.55243e-163	1.23373e-162	-2.66423e-163	-1.41221e-163	3.65761e-163	2.74705e-163	1.50207e-162	-5.81485e-163	2.57725e-163	-3.18384e-164	-8.76914e-164	-1.3393e-162	4.16918e-163	-9.76451e-164	3.31525e-163	0
3.42592e-163	-6.85931e-163	2.81904e-163	1.04456e-162	-4.3248e-163	-8.26466e-164	1.11556e-163	1.13256e-163	-9.78624e-163	-1.36838e-162	3.96735e-163	1.04908e-162	-9.46188e-164	9.28233e-164	-8.12495e-164	-1.55243e-163	1.23373e-162	-2.66423e-163	-1.41221e-163	3.65761e-163	2.74705e-163	1.50207e-162	-5.81485e-163	2.57725e-163	-3.18384e-164	-8.76914e-164	-1.3393e-162	4.16918e-163	-9.76451e-164	3.31525e-163	0
3.42592e-163	-6.85931e-163	2.81904e-163	1.04456e-162	-4.3248e-163	-8.26466e-164	1.11556e-163	1.13256e-163	-9.78624e-163	-1.36838e-162	3.96735e-163	1.04908e-162	-9.46188e-164	9.28233e-164	-8.12495e-164	-1.55243e-163	1.23373e-162	-2.66423e-163	-1.41221e-163	3.65761e-163	2.74705e-163	1.50207e-162	-5.81485e-163	2.57725e-163	-3.18384e-164	-8.76914e-164	-1.3393e-162	4.16918e-163	-9.76451e-164	3.31525e-163	0
3.42592e-163	-6.85931e-163	2.81904e-163	1.04456e-162	-4.3248e-163	-8.26466e-164	1.11556e-163	1.13256e-163	-9.78624e-163	-1.36838e-162	3.96735e-163	1.04908e-162	-9.46188e-164	9.28233e-164	-8.12495e-164	-1.55243e-163	1.23373e-162	-2.66423e-163	-1.41221e-163	3.65761e-163	2.74705e-163	1.50207e-162	-5.81485e-163	2.57725e-163	-3.18384e-164	-8.76914e-164	-1.3393e-162	4.16918e-163	-9.76451e-164	3.31525e-163	0
3.42592e-163	-6.85931e-163	2.81904e-163	1.04456e-162	-4.3248e-163	-8.26466e-164	1.11556e-163	1.13256e-163	-9.78624e-163	-1.36838e-162	3.96735e-163	1.04908e-162	-9.46188e-164	9.28233e-164	-8.12495e-164	-1.55243e-163	1.23373e-162	-2.66423e-163	-1.41221e-163	3.65761e-163	2.74705e-163	1.50207e-162	-5.81485e-163	2.57725e-163	-3.18384e-164	-8.76914e-164	-1.3393e-162	4.16918e-163	-9.76451e-164	3.31525e-163	0
3.42592e-163	-6.85931e-163	2.81904e-163	1.04456e-162	-4.3248e-163	-8.26466e-164	1.11556e-163	1.13256e-163	-9.78624e-163	-1.36838e-162	3.96735e-163	1.04908e-162	-9.46188e-164	9.28233e-164	-8.12495e-164	-1.55243e-163	1.23373e-162	-2.66423e-163	-1.41221e-163	3.65761e-163	2.74705e-163	1.50207e-162	-5.81485e-163	2.57725e-163	-3.18384e-164	-8.76914e-164	-1.3393e-162	4.16918e-163	-9.76451e-164	3.31525e-163	0
3.42592e-163	-6.85931e-163	2.81904e-163	1.04456e-162	-4.3248e-163	-8.26466e-164	1.11556e-163	1.13256e-163	-9.78624e-163	-1.36838e-162	3.96735e-163	1.04908e-162	-9.46188e-164	9.28233e-164	-8.12495e-164	-1.55243e-163	1.23373e-162	-2.66423e-163	-1.41221e-163	3.65761e-163	2.74705e-163	1.50207e-162	-5.81485e-163	2.57725e-163	-3.18384e-164	-8.76914e-164	-1.3393e-162	4.16918e-163	-9.76451e-164	3.31525e-163	0
3.42592e-163	-6.85931e-163	2.81904e-163	1.04456e-162	-4.3248e-163	-8.26466e-164	1.11556e-163	1.13256e-163	-9.78624e-163	-1.36838e-162	3.96735e-163	1.04908e-162	-9.46188e-164	9.28233e-164	-8.12495e-164	-1.55243e-163	1.23373e-162	-2.66423e-163	-1.41221e-163	3.65761e-163	2.74705e-163	1.50207e-162	-5.81485e-163	2.57725e-163	-3.18384e-164	-8.76914e-164	-1.3393e-162	4.16918e-163	-9.76451e-164	3.31525e-163	0
3.42592e-163	-6.85931e-163	2.81904e-163	1.04456e-162	-4.3248e-163	-8.26466e-164	1.11556e-163	1.13256e-163	-9.78624e-163	-1.36838e-162	3.96735e-163	1.04908e-162	-9.46188e-164	9.28233e-164	-8.12495e-164	-1.55243e-163	1.23373e-162	-2.66423e-163	-1.41221e-163	3.65761e-163	2.74705e-163	1.50207e-162	-5.81485e-163	2.57725e-163	-3.18384e-164	-8.76914e-164	-1.3393e-162	4.16918e-163	-9.76451e-164	3.31525e-163	0
3.42592e-163	-6.85931e-163	2.81904e-163	1.04456e-162	-4.3248e-163	-8.26466e-164	1.11556e-163	1.13256e-163	-9.78624e-163	-1.36838e-162	3.96735e-163	1.04908e-162	-9.46188e-164	9.28233e-164	-8.12495e-164	-1.55243e-163	1.23373e-162	-2.66423e-163	-1.41221e-163	3.65761e-163	2.74705e-163	1.50207e-162	-5.81485e-163	2.57725e-163	-3.18384e-164	-8.76914e-164	-1.3393e-162	4.16918e-163	-9.76451e-164	3.31525e-163	0
3.42592e-163	-6.85931e-163	2.81904e-163	1.04456e-162	-4.3248e-163	-8.26466e-164	1.11556e-163	1.13256e-163	-9.78624e-163	-1.36838e-162	3.96735e-163	1.04908e-162	-9.46188e-164	9.28233e-164	-8.12495e-164	-1.55243e-163	1.23373e-162	-2.66423e-163	-1.41221e-163	3.65761e-163	2.74705e-163	1.50207e-162	-5.81485e-163	2.57725e-163	-3.18384e-164	-8.76914e-164	-1.3393e-162	4.16918e-163	-9.76451e-164	3.31525e-163	0
3.42592e-163	-6.85931e-163	2.81904e-163	1.04456e-162	-4.3248e-163	-8.26466e-164	1.11556e-163	1.13256e-163	-9.78624e-163	-1.36838e-162	3.96735e-163	1.04908e-162	-9.46188e-164	9.28233e-164	-8.12495e-164	-1.55243e-163	1.23373e-162	-2.66423e-163	-1.41221e-163	3.65761e-163	2.74705e-163	1.50207e-162	-5.81485e-163	2.57725e-163	-3.18384e-164	-8.76914e-164	-1.3393e-162	4.16918e-163	-9.76451e-164	3.31525e-163	0
3.42592e-163	-6.85931e-163	2.81904e-163	1.04456e-162	-4.3248e-163	-8.26466e-164	1.11556e-163	1.13256e-163	-9.78624e-163	-1.36838e-162	3.96735e-163	1.04908e-162	-9.46188e-164	9.28233e-164	-8.12495e-164	-1.55243e-163	1.23373e-162	-2.66423e-163	-1.41221e-163	3.65761e-163	2.74705e-163	1.50207e-162	-5.81485e-163	2.57725e-163	-3.18384e-164	-8.76914e-164	-1.3393e-162	4.16918e-163	-9.76451e-164	3.31525e-163	0
3.42592e-163	-6.85931e-163	2.81904e-163	1.04456e-162	-4.3248e-163	-8.26466e-164	1.11556e-163	1.13256e-163	-9.78624e-163	-1.36838e-162	3.96735e-163	1.04908e-162	-9.46188e-164	9.28233e-164	-8.12495e-164	-1.55243e-163	1.23373e-162	-2.66423e-163	-1.41221e-163	3.65761e-163	2.74705e-163	1.50207e-162	-5.81485e-163	2.57725e-163	-3.18384e-164	-8.76914e-164	-1.3393e-162	4.16918e-163	-9.76451e-164	3.31525e-163	0
3.42592e-163	-6.85931e-163	2.81904e-163	1.04456e-162	-4.3248e-163	-8.26466e-164	1.11556e-163	1.13256e-163	-9.78624e-163	-1.36838e-162	3.96735e-163	1.04908e-162	-9.46188e-164	9.28233e-164	-8.12495e-164	-1.55243e-163	1.23373e-162	-2.66423e-163	-1.41221e-163	3.65761e-163	2.74705e-163	1.50207e-162	-5.81485e-163	2.57725e-163	-3.18384e-164	-8.76914e-164	-1.3393e-162	4.16918e-163	-9.76451e-164	3.31525e-163	0
3.42592e-163	-6.85931e-163	2.81904e-163	1.04456e-162	-4.3248e-163	-8.26466e-164	1.11556e-163	1.13256e-163	-9.78624e-163	-1.36838e-162	3.96735e-163	1.04908e-162	-9.46188e-164	9.28233e-164	-8.12495e-164	-1.55243e-163	1.23373e-162	-2.66423e-163	-1.41221e-163	3.65761e-163	2.74705e-163	1.50207e-162	-5.81485e-163	2.57725e-163	-3.18384e-164	-8.76914e-164	-1.3393e-162	4.16918e-163	-9.76451e-164	3.31525e-163	0
3.42592e-163	-6.85931e-163	2.81904e-163	1.04456e-162	-4.3248e-163	-8.26466e-164	1.11556e-163	1.13256e-163	-9.78624e-163	-1.36838e-162	3.96735e-163	1.04908e-162	-9.46188e-164	9.28233e-164	-8.12495e-164	-1.55243e-163	1.23373e-162	-2.66423e-163	-1.41221e-163	3.65761e-163	2.74705e-163	1.50207e-162	-5.81485e-163	2.57725e-163	-3.18384e-164	-8.76914e-164	-1.3393e-162	4.16918e-163	-9.76451e-164	3.31525e-163	0
3.42592e-163	-6.85931e-163	2.81904e-163	1.04456e-162	-4.3248e-163	-8.26466e-164	1.11556e-163	1.13256e-163	-9.78624e-163	-1.36838e-162	3.96735e-163	1.04908e-162	-9.46188e-164	9.28233e-164	-8.12495e-164	-1.55243e-163	1.23373e-162	-2.66423e-163	-1.41221e-163	3.65761e-163	2.74705e-163	1.50207e-162	-5.81485e-163	2.57725e-163	-3.18384e-164	-8.76914e-164	-1.3393e-162	4.16918e-163	-9.76451e-164	3.31525e-163	0
3.42592e-163	-6.85931e-163	2.81904e-163	1.04456e-162	-4.3248e-163	-8.26466e-164	1.11556e-163	1.13256e-163	-9.78624e-163	-1.36838e-162	3.96735e-163	1.04908e-162	-9.46188e-164	9.28233e-164	-8.12495e-164	-1.55243e-163	1.23373e-162	-2.66423e-163	-1.41221e-163	3.65761e-163	2.74705e-163	1.50207e-162	-5.81485e-163	2.57725e-163	-3.18384e-164	-8.76914e-164	-1.3393e-162	4.16918e-163	-9.76451e-164	3.31525e-163	0
3.42592e-163	-6.85931e-163	2.81904e-163	1.04456e-162	-4.3248e-163	-8.26466e-164	1.11556e-163	1.13256e-163	-9.78624e-163	-1.36838e-162	3.96735e-163	1.04908e-162	-9.46188e-164	9.28233e-164	-8.12495e-164	-1.55243e-163	1.23373e-162	-2.66423e-163	-1.41221e-163	3.65761e-163	2.74705e-163	1.50207e-162	-5.81485e-163	2.57725e-163	-3.18384e-164	-8.76914e-164	-1.3393e-162	4.16918e-163	-9.76451e-164	3.31525e-163	0
3.42592e-163	-6.85931e-163	2.81904e-163	1.04456e-162	-4.3248e-163	-8.26466e-164	1.11556e-163	1.13256e-163	-9.78624e-163	-1.36838e-162	3.96735e-163	1.04908e-162	-9.46188e-164	9.28233e-164	-8.12495e-164	-1.55243e-163	1.23373e-162	-2.66423e-163	-1.41221e-163	3.65761e-163	2.74705e-163	1.50207e-162	-5.81485e-163	2.57725e-163	-3.18384e-164	-8.76914e-164	-1.3393e-162	4.16918e-163	-9.76451e-164	3.31525e-163	0
3.42592e-163	-6.85931e-163	2.81904e-163	1.04456e-162	-4.3248e-163	-8.26466e-164	1.11556e-163	1.13256e-163	-9.78624e-163	-1.36838e-162	3.96735e-163	1.04908e-162	-9.46188e-164	9.28233e-164	-8.12495e-164	-1.55243e-163	1.23373e-162	-2.66423e-163	-1.41221e-163	3.65761e-163	2.74705e-163	1.50207e-162	-5.81485e-163	2.57725e-163	-3.18384e-164	-8.76914e-164	-1.3393e-162	4.16918e-163	-9.76451e-164	3.31525e-163	0
3.42592e-163	-6.85931e-163	2.81904e-163	1.04456e-162	-4.3248e-163	-8.26466e-164	1.11556e-163	1.13256e-163	-9.78624e-163	-1.36838e-162	3.96735e-163	1.04908e-162	-9.46188e-164	9.28233e-164	-8.12495e-164	-1.55243e-163	1.23373e-162	-2.66423e-163	-1.41221e-163	3.65761e-163	2.74705e-163	1.50207e-162	-5.81485e-163	2.57725e-163	-3.18384e-164	-8.76914e-164	-1.3393e-162	4.16918e-163	-9.76451e-164	3.31525e-163	0
3.42592e-163	-6.85931e-163	2.81904e-163	1.04456e-162	-4.3248e-163	-8.26466e-164	1.11556e-163	1.13256e-163	-9.78624e-163	-1.36838e-162	3.96735e-163	1.04908e-162	-9.46188e-164	9.28233e-164	-8.12495e-164	-1.55243e-163	1.23373e-162	-2.66423e-163	-1.41221e-163	3.65761e-163	2.74705e-163	1.50207e-162	-5.81485e-163	2.57725e-163	-3.18384e-164	-8.76914e-164	-1.3393e-162	4.16918e-163	-9.76451e-164	3.31525e-163	0
3.42592e-163	-6.85931e-163	2.81904e-163	1.04456e-162	-4.3248e-163	-8.26466e-164	1.11556e-163	1.13256e-163	-9.78624e-163	-1.36838e-162	3.96735e-163	1.04908e-162	-9.46188e-164	9.28233e-164	-8.12495e-164	-1.55243e-163	1.23373e-162	-2.66423e-163	-1.41221e-163	3.65761e-163	2.74705e-163	1.50207e-162	-5.81485e-163	2.57725e-163	-3.18384e-164	-8.76914e-164	-1.3393e-162	4.16918e-163	-9.76451e-164	3.31525e-163	0
3.42592e-163	-6.85931e-163	2.81904e-163	1.04456e-162	-4.3248e-163	-8.26466e-164	1.11556e-163	1.13256e-163	-9.78624e-163	-1.36838e-162	3.96735e-163	1.04908e-162	-9.46188e-164	9.28233e-164	-8.12495e-164	-1.55243e-163	1.23373e-162	-2.66423e-163	-1.41221e-163	3.65761e-163	2.74705e-163	1.50207e-162	-5.81485e-163	2.57725e-163	-3.18384e-164	-8.76914e-164	-1.3393e-162	4.16918e-163	-9.76451e-164	3.31525e-163	0
3.42592e-163	-6.85931e-163	2.81904e-163	1.04456e-162	-4.3248e-163	-8.26466e-164	1.11556e-163	1.13256e-163	-9.78624e-163	-1.36838e-162	3.96735e-163	1.04908e-162	-9.46188e-164	9.28233e-164	-8.12495e-164	-1.55243e-163	1.23373e-162	-2.66423e-163	-1.41221e-163	3.65761e-163	2.74705e-163	1.50207e-162	-5.81485e-163	2.57725e-163	-3.18384e-164	-8.76914e-164	-1.3393e-162	4.16918e-163	-9.76451e-164	3.31525e-163	0
3.42592e-163	-6.85931e-163	2.81904e-163	1.04456e-162	-4.3248e-163	-8.26466e-164	1.11556e-163	1.13256e-163	-9.78624e-163	-1.36838e-162	3.96735e-163	1.04908e-162	-9.46188e-164	9.28233e-164	-8.12495e-164	-1.55243e-163	1.23373e-162	-2.66423e-163	-1.41221e-163	3.65761e-163	2.74705e-163	1.50207e-162	-5.81485e-163	2.57725e-163	-3.18384e-164	-8.76914e-164	-1.3393e-162	4.16918e-163	-9.76451e-164	3.31525e-163	0
3.42592e-163	-6.85931e-163	2.81904e-163	1.04456e-162	-4.3248e-163	-8.26466e-164	1.11556e-163	1.13256e-163	-9.78624e-163	-1.36838e-162	3.96735e-163	1.04908e-162	-9.46188e-164	9.28233e-164	-8.12495e-164	-1.55243e-163	1.23373e-162	-2.66423e-163	-1.41221e-163	3.65761e-163	2.74705e-163	1.50207e-162	-5.81485e-163	2.57725e-163	-3.18384e-164	-8.76914e-164	-1.3393e-162	4.16918e-163	-9.76451e-164	3.31525e-163	0
3.42592e-163	-6.85931e-163	2.81904e-163	1.04456e-162	-4.3248e-163	-8.26466e-164	1.11556e-163	1.13256e-163	-9.78624e-163	-1.36838e-162	3.96735e-163	1.04908e-162	-9.46188e-164	9.28233e-164	-8.12495e-164	-1.55243e-163	1.23373e-162	-2.66423e-163	-1.41221e-163	3.65761e-163	2.74705e-163	1.50207e-162	-5.81485e-163	2.57725e-163	-3.18384e-164	-8.76914e-164	-1.3393e-162	4.16918e-163	-9.76451e-164	3.31525e-163	0
3.42592e-163	-6.85931e-163	2.81904e-163	1.04456e-162	-4.3248e-163	-8.26466e-164	1.11556e-163	1.13256e-163	-9.78624e-163	-1.36838e-162	3.96735e-163	1.04908e-162	-9.46188e-164	9.28233e-164	-8.12495e-164	-1.55243e-163	1.23373e-162	-2.66423e-163	-1.41221e-163	3.65761e-163	2.74705e-163	1.50207e-162	-5.81485e-163	2.57725e-163	-3.18384e-164	-8.76914e-164	-1.3393e-162	4.16918e-163	-9.76451e-164	3.31525e-163	0
3.42592e-163	-6.85931e-163	2.81904e-163	1.04456e-162	-4.3248e-163	-8.26466e-164	1.11556e-163	1.13256e-163	-9.78624e-163	-1.36838e-162	3.96735e-163	1.04908e-162	-9.46188e-164	9.28233e-164	-8.12495e-164	-1.55243e-163	1.23373e-162	-2.66423e-163	-1.41221e-163	3.65761e-163	2.74705e-163	1.50207e-162	-5.81485e-163	2.57725e-163	-3.18384e-164	-8.76914e-164	-1.3393e-162	4.16918e-163	-9.76451e-164	3.31525e-163	0
3.42592e-163	-6.85931e-163	2.81904e-163	1.04456e-162	-4.3248e-163	-8.26466e-164	1.11556e-163	1.13256e-163	-9.78624e-163	-1.36838e-162	3.96735e-163	1.04908e-162	-9.46188e-164	9.28233e-164	-8.12495e-164	-1.55243e-163	1.23373e-162	-2.66423e-163	-1.41221e-163	3.65761e-163	2.74705e-163	1.50207e-162	-5.81485e-163	2.57725e-163	-3.18384e-164	-8.76914e-164	-1.3393e-162	4.16918e-163	-9.76451e-164	3.31525e-163	0
3.42592e-163	-6.85931e-163	2.81904e-163	1.04456e-162	-4.3248e-163	-8.26466e-164	1.11556e-163	1.13256e-163	-9.78624e-163	-1.36838e-162	3.96735e-163	1.04908e-162	-9.46188e-164	9.28233e-164	-8.12495e-164	-1.55243e-163	1.23373e-162	-2.66423e-163	-1.41221e-163	3.65761e-163	2.74705e-163	1.50207e-162	-5.81485e-163	2.57725e-163	-3.18384e-164	-8.76914e-164	-1.3393e-162	4.16918e-163	-9.76451e-164	3.31525e-163	0
3.42592e-163	-6.85931e-163	2.81904e-163	1.04456e-162	-4.3248e-163	-8.26466e-164	1.11556e-163	1.13256e-163	-9.78624e-163	-1.36838e-162	3.96735e-163	1.04908e-162	-9.46188e-164	9.28233e-164	-8.12495e-164	-1.55243e-163	1.23373e-162	-2.66423e-163	-1.41221e-163	3.65761e-163	2.74705e-163	1.50207e-162	-5.81485e-163	2.57725e-163	-3.18384e-164	-8.76914e-164	-1.3393e-162	4.16918e-163	-9.76451e-164	3.31525e-163	0
3.42592e-163	-6.85931e-163	2.81904e-163	1.04456e-162	-4.3248e-163	-8.26466e-164	1.11556e-163	1.13256e-163	-9.78624e-163	-1.36838e-162	3.96735e-163	1.04908e-162	-9.46188e-164	9.28233e-164	-8.12495e-164	-1.55243e-163	1.23373e-162	-2.66423e-163	-1.41221e-163	3.65761e-163	2.74705e-163	1.50207e-162	-5.81485e-163	2.57725e-163	-3.18384e-164	-8.76914e-164	-1.3393e-162	4.16918e-163	-9.76451e-164	3.31525e-163	0
3.42592e-163	-6.85931e-163	2.81904e-163	1.04456e-162	-4.3248e-163	-8.26466e-164	1.11556e-163	1.13256e-163	-9.78624e-163	-1.36838e-162	3.96735e-163	1.04908e-162	-9.46188e-164	9.28233e-164	-8.12495e-164	-1.55243e-163	1.23373e-162	-2.66423e-163	-1.41221e-163	3.65761e-163	2.74705e-163	1.50207e-162	-5.81485e-163	2.57725e-163	-3.18384e-164	-8.76914e-164	-1.3393e-162	4.16918e-163	-9.76451e-164	3.31525e-163	0
3.42592e-163	-6.85931e-163	2.81904e-163	1.04456e-162	-4.3248e-163	-8.26466e-164	1.11556e-163	1.13256e-163	-9.78624e-163	-1.36838e-162	3.96735e-163	1.04908e-162	-9.46188e-164	9.28233e-164	-8.12495e-164	-1.55243e-163	1.23373e-162	-2.66423e-163	-1.41221e-163	3.65761e-163	2.74705e-163	1.50207e-162	-5.81485e-163	2.57725e-163	-3.18384e-164	-8.76914e-164	-1.3393e-162	4.16918e-163	-9.76451e-164	3.31525e-163	0
3.42592e-163	-6.85931e-163	2.81904e-163	1.04456e-162	-4.3248e-163	-8.26466e-164	1.11556e-163	1.13256e-163	-9.78624e-163	-1.36838e-162	3.96735e-163	1.04908e-162	-9.46188e-164	9.28233e-164	-8.12495e-164	-1.55243e-163	1.23373e-162	-2.66423e-163	-1.41221e-163	3.65761e-163	2.74705e-163	1.50207e-162	-5.81485e-163	2.57725e-163	-3.18384e-164	-8.76914e-164	-1.3393e-162	4.16918e-163	-9.76451e-164	3.31525e-163	0
3.42592e-163	-6.85931e-163	2.81904e-163	1.04456e-162	-4.3248e-163	-8.26466e-164	1.11556e-163	1.13256e-163	-9.78624e-163	-1.36838e-162	3.96735e-163	1.04908e-162	-9.46188e-164	9.28233e-164	-8.12495e-164	-1.55243e-163	1.23373e-162	-2.66423e-163	-1.41221e-163	3.65761e-163	2.74705e-163	1.50207e-162	-5.81485e-163	2.57725e-163	-3.18384e-164	-8.76914e-164	-1.3393e-162	4.16918e-163	-9.76451e-164	3.31525e-163	0
3.42592e-163	-6.85931e-163	2.81904e-163	1.04456e-162	-4.3248e-163	-8.26466e-164	1.11556e-163	1.13256e-163	-9.78624e-163	-1.36838e-162	3.96735e-163	1.04908e-162	-9.46188e-164	9.28233e-164	-8.12495e-164	-1.55243e-163	1.23373e-162	-2.66423e-163	-1.41221e-163	3.65761e-163	2.74705e-163	1.50207e-162	-5.81485e-163	2.57725e-163	-3.18384e-164	-8.76914e-164	-1.3393e-162	4.16918e-163	-9.76451e-164	3.31525e-163	0
3.42592e-163	-6.85931e-163	2.81904e-163	1.04456e-162	-4.3248e-163	-8.26466e-164	1.11556e-163	1.13256e-163	-9.78624e-163	-1.36838e-162	3.96735e-163	1.04908e-162	-9.46188e-164	9.28233e-164	-8.12495e-164	-1.55243e-163	1.23373e-162	-2.66423e-163	-1.41221e-163	3.65761e-163	2.74705e-163	1.50207e-162	-5.81485e-163	2.57725e-163	-3.18384e-164	-8.76914e-164	-1.3393e-162	4.16918e-163	-9.76451e-164	3.31525e-163	0
3.42592e-163	-6.85931e-163	2.81904e-163	1.04456e-162	-4.3248e-163	-8.26466e-164	1.11556e-163	1.13256e-163	-9.78624e-163	-1.36838e-162	3.96735e-163	1.04908e-162	-9.46188e-164	9.28233e-164	-8.12495e-164	-1.55243e-163	1.23373e-162	-2.66423e-163	-1.41221e-163	3.65761e-163	2.74705e-163	1.50207e-162	-5.81485e-163	2.57725e-163	-3.18384e-164	-8.76914e-164	-1.3393e-162	4.16918e-163	-9.76451e-164	3.31525e-163	0
3.42592e-163	-6.85931e-163	2.81904e-163	1.04456e-162	-4.3248e-163	-8.26466e-164	1.11556e-163	1.13256e-163	-9.78624e-163	-1.36838e-162	3.96735e-163	1.04908e-162	-9.46188e-164	9.28233e-164	-8.12495e-164	-1.55243e-163	1.23373e-162	-2.66423e-163	-1.41221e-163	3.65761e-163	2.74705e-163	1.50207e-162	-5.81485e-163	2.57725e-163	-3.18384e-164	-8.76914e-164	-1.3393e-162	4.16918e-163	-9.76451e-164	3.31525e-163	0
3.42592e-163	-6.85931e-163	2.81904e-163	1.04456e-162	-4.3248e-163	-8.26466e-164	1.11556e-163	1.13256e-163	-9.78624e-163	-1.36838e-162	3.96735e-163	1.04908e-162	-9.46188e-164	9.28233e-164	-8.12495e-164	-1.55243e-163	1.23373e-162	-2.66423e-163	-1.41221e-163	3.65761e-163	2.74705e-163	1.50207e-162	-5.81485e-163	2.57725e-163	-3.18384e-164	-8.76914e-164	-1.3393e-162	4.16918e-163	-9.76451e-164	3.31525e-163	0
3.42592e-163	-6.85931e-163	2.81904e-163	1.04456e-162	-4.3248e-163	-8.26466e-164	1.11556e-163	1.13256e-163	-9.78624e-163	-1.36838e-162	3.96735e-163	1.04908e-162	-9.46188e-164	9.28233e-164	-8.12495e-164	-1.55243e-163	1.23373e-162	-2.66423e-163	-1.41221e-163	3.65761e-163	2.74705e-163	1.50207e-162	-5.81485e-163	2.57725e-163	-3.18384e-164	-8.76914e-164	-1.3393e-162	4.16918e-163	-9.76451e-164	3.31525e-163	0
3.42592e-163	-6.85931e-163	2.81904e-163	1.04456e-162	-4.3248e-163	-8.26466e-164	1.11556e-163	1.13256e-163	-9.78624e-163	-1.36838e-162	3.96735e-163	1.04908e-162	-9.46188e-164	9.28233e-164	-8.12495e-164	-1.55243e-163	1.23373e-162	-2.66423e-163	-1.41221e-163	3.65761e-163	2.74705e-163	1.50207e-162	-5.81485e-163	2.57725e-163	-3.18384e-164	-8.76914e-164	-1.3393e-162	4.16918e-163	-9.76451e-164	3.31525e-163	0
3.42592e-163	-6.85931e-163	2.81904e-163	1.04456e-162	-4.3248e-163	-8.26466e-164	1.11556e-163	1.13256e-163	-9.78624e-163	-1.36838e-162	3.96735e-163	1.04908e-162	-9.46188e-164	9.28233e-164	-8.12495e-164	-1.55243e-163	1.23373e-162	-2.66423e-163	-1.41221e-163	3.65761e-163	2.74705e-163	1.50207e-162	-5.81485e-163	2.57725e-163	-3.18384e-164	-8.76914e-164	-1.3393e-162	4.16918e-163	-9.76451e-164	3.31525e-163	0
3.42592e-163	-6.85931e-163	2.81904e-163	1.04456e-162	-4.3248e-163	-8.26466e-164	1.11556e-163	1.13256e-163	-9.78624e-163	-1.36838e-162	3.96735e-163	1.04908e-162	-9.46188e-164	9.28233e-164	-8.12495e-164	-1.55243e-163	1.23373e-162	-2.66423e-163	-1.41221e-163	3.65761e-163	2.74705e-163	1.50207e-162	-5.81485e-163	2.57725e-163	-3.18384e-164	-8.76914e-164	-1.3393e-162	4.16918e-163	-9.76451e-164	3.31525e-163	0
3.42592e-163	-6.85931e-163	2.81904e-163	1.04456e-162	-4.3248e-163	-8.26466e-164	1.11556e-163	1.13256e-163	-9.78624e-163	-1.36838e-162	3.96735e-163	1.04908e-162	-9.46188e-164	9.28233e-164	-8.12495e-164	-1.55243e-163	1.23373e-162	-2.66423e-163	-1.41221e-163	3.65761e-163	2.74705e-163	1.50207e-162	-5.81485e-163	2.57725e-163	-3.18384e-164	-8.76914e-164	-1.3393e-162	4.16918e-163	-9.76451e-164	3.31525e-163	0
3.42592e-163	-6.85931e-163	2.81904e-163	1.04456e-162	-4.3248e-163	-8.26466e-164	1.11556e-163	1.13256e-163	-9.78624e-163	-1.36838e-162	3.96735e-163	1.04908e-162	-9.46188e-164	9.28233e-164	-8.12495e-164	-1.55243e-163	1.23373e-162	-2.66423e-163	-1.41221e-163	3.65761e-163	2.74705e-163	1.50207e-162	-5.81485e-163	2.57725e-163	-3.18384e-164	-8.76914e-164	-1.3393e-162	4.16918e-163	-9.76451e-164	3.31525e-163	0
3.42592e-163	-6.85931e-163	2.81904e-163	1.04456e-162	-4.3248e-163	-8.26466e-164	1.11556e-163	1.13256e-163	-9.78624e-163	-1.36838e-162	3.96735e-163	1.04908e-162	-9.46188e-164	9.28233e-164	-8.12495e-164	-1.55243e-163	1.23373e-162	-2.66423e-163	-1.41221e-163	3.65761e-163	2.74705e-163	1.50207e-162	-5.81485e-163	2.57725e-163	-3.18384e-164	-8.76914e-164	-1.3393e-162	4.16918e-163	-9.76451e-164	3.31525e-163	0
3.42592e-163	-6.85931e-163	2.81904e-163	1.04456e-162	-4.3248e-163	-8.26466e-164	1.11556e-163	1.13256e-163	-9.78624e-163	-1.36838e-162	3.96735e-163	1.04908e-162	-9.46188e-164	9.28233e-164	-8.12495e-164	-1.55243e-163	1.23373e-162	-2.66423e-163	-1.41221e-163	3.65761e-163	2.74705e-163	1.50207e-162	-5.81485e-163	2.57725e-163	-3.18384e-164	-8.76914e-164	-1.3393e-162	4.16918e-163	-9.76451e-164	3.31525e-163	0
3.42592e-163	-6.85931e-163	2.81904e-163	1.04456e-162	-4.3248e-163	-8.26466e-164	1.11556e-163	1.13256e-163	-9.78624e-163	-1.36838e-162	3.96735e-163	1.04908e-162	-9.46188e-164	9.28233e-164	-8.12495e-164	-1.55243e-163	1.23373e-162	-2.66423e-163	-1.41221e-163	3.65761e-163	2.74705e-163	1.50207e-162	-5.81485e-163	2.57725e-163	-3.18384e-164	-8.76914e-164	-1.3393e-162	4.16918e-163	-9.76451e-164	3.31525e-163	0
3.42592e-163	-6.85931e-163	2.81904e-163	1.04456e-162	-4.3248e-163	-8.26466e-164	1.11556e-163	1.13256e-163	-9.78624e-163	-1.36838e-162	3.96735e-163	1.04908e-162	-9.46188e-164	9.28233e-164	-8.12495e-164	-1.55243e-163	1.23373e-162	-2.66423e-163	-1.41221e-163	3.65761e-163	2.74705e-163	1.50207e-162	-5.81485e-163	2.57725e-163	-3.18384e-164	-8.76914e-164	-1.3393e-162	4.16918e-163	-9.76451e-164	3.31525e-163	0
3.42592e-163	-6.85931e-163	2.81904e-163	1.04456e-162	-4.3248e-163	-8.26466e-164	1.11556e-163	1.13256e-163	-9.78624e-163	-1.36838e-162	3.96735e-163	1.04908e-162	-9.46188e-164	9.28233e-164	-8.12495e-164	-1.55243e-163	1.23373e-162	-2.66423e-163	-1.41221e-163	3.65761e-163	2.74705e-163	1.50207e-162	-5.81485e-163	2.57725e-163	-3.18384e-164	-8.76914e-164	-1.3393e-162	4.16918e-163	-9.76451e-164	3.31525e-163	0
3.42592e-163	-6.85931e-163	2.81904e-163	1.04456e-162	-4.3248e-163	-8.26466e-164	1.11556e-163	1.13256e-163	-9.78624e-163	-1.36838e-162	3.96735e-163	1.04908e-162	-9.46188e-164	9.28233e-164	-8.12495e-164	-1.55243e-163	1.23373e-162	-2.66423e-163	-1.41221e-163	3.65761e-163	2.74705e-163	1.50207e-162	-5.81485e-163	2.57725e-163	-3.18384e-164	-8.76914e-164	-1.3393e-162	4.16918e-163	-9.76451e-164	3.31525e-163	0
3.42592e-163	-6.85931e-163	2.81904e-163	1.04456e-162	-4.3248e-163	-8.26466e-164	1.11556e-163	1.13256e-163	-9.78624e-163	-1.36838e-162	3.96735e-163	1.04908e-162	-9.46188e-164	9.28233e-164	-8.12495e-164	-1.55243e-163	1.23373e-162	-2.66423e-163	-1.41221e-163	3.65761e-163	2.74705e-163	1.50207e-162	-5.81485e-163	2.57725e-163	-3.18384e-164	-8.76914e-164	-1.3393e-162	4.16918e-163	-9.76451e-164	3.31525e-163	0
3.42592e-163	-6.85931e-163	2.81904e-163	1.04456e-162	-4.3248e-163	-8.26466e-164	1.11556e-163	1.13256e-163	-9.78624e-163	-1.36838e-162	3.96735e-163	1.04908e-162	-9.46188e-164	9.28233e-164	-8.12495e-164	-1.55243e-163	1.23373e-162	-2.66423e-163	-1.41221e-163	3.65761e-163	2.74705e-163	1.50207e-162	-5.81485e-163	2.57725e-163	-3.18384e-164	-8.76914e-164	-1.3393e-162	4.16918e-163	-9.76451e-164	3.31525e-163	0
3.42592e-163	-6.85931e-163	2.81904e-163	1.04456e-162	-4.3248e-163	-8.26466e-164	1.11556e-163	1.13256e-163	-9.78624e-163	-1.36838e-162	3.96735e-163	1.04908e-162	-9.46188e-164	9.28233e-164	-8.12495e-164	-1.55243e-163	1.23373e-162	-2.66423e-163	-1.41221e-163	3.65761e-163	2.74705e-163	1.50207e-162	-5.81485e-163	2.57725e-163	-3.18384e-164	-8.76914e-164	-1.3393e-162	4.16918e-163	-9.76451e-164	3.31525e-163	0
3.42592e-163	-6.85931e-163	2.81904e-163	1.04456e-162	-4.3248e-163	-8.26466e-164	1.11556e-163	1.13256e-163	-9.78624e-163	-1.36838e-162	3.96735e-163	1.04908e-162	-9.46188e-164	9.28233e-164	-8.12495e-164	-1.55243e-163	1.23373e-162	-2.66423e-163	-1.41221e-163	3.65761e-163	2.74705e-163	1.50207e-162	-5.81485e-163	2.57725e-163	-3.18384e-164	-8.76914e-164	-1.3393e-162	4.16918e-163	-9.76451e-164	3.31525e-163	0
3.42592e-163	-6.85931e-163	2.81904e-163	1.04456e-162	-4.3248e-163	-8.26466e-164	1.11556e-163	1.13256e-163	-9.78624e-163	-1.36838e-162	3.96735e-163	1.04908e-162	-9.46188e-164	9.28233e-164	-8.12495e-164	-1.55243e-163	1.23373e-162	-2.66423e-163	-1.41221e-163	3.65761e-163	2.74705e-163	1.50207e-162	-5.81485e-163	2.57725e-163	-3.18384e-164	-8.76914e-164	-1.3393e-162	4.16918e-163	-9.76451e-164	3.31525e-163	0
3.42592e-163	-6.85931e-163	2.81904e-163	1.04456e-162	-4.3248e-163	-8.26466e-164	1.11556e-163	1.13256e-163	-9.78624e-163	-1.36838e-162	3.96735e-163	1.04908e-162	-9.46188e-164	9.28233e-164	-8.12495e-164	-1.55243e-163	1.23373e-162	-2.66423e-163	-1.41221e-163	3.65761e-163	2.74705e-163	1.50207e-162	-5.81485e-163	2.57725e-163	-3.18384e-164	-8.76914e-164	-1.3393e-162	4.16918e-163	-9.76451e-164	3.31525e-163	0
3.42592e-163	-6.85931e-163	2.81904e-163	1.04456e-162	-4.3248e-163	-8.26466e-164	1.11556e-163	1.13256e-163	-9.78624e-163	-1.36838e-162	3.96735e-163	1.04908e-162	-9.46188e-164	9.28233e-164	-8.12495e-164	-1.55243e-163	1.23373e-162	-2.66423e-163	-1.41221e-163	3.65761e-163	2.74705e-163	1.50207e-162	-5.81485e-163	2.57725e-163	-3.18384e-164	-8.76914e-164	-1.3393e-162	4.16918e-163	-9.76451e-164	3.31525e-163	0
3.42592e-163	-6.85931e-163	2.81904e-163	1.04456e-162	-4.3248e-163	-8.26466e-164	1.11556e-163	1.13256e-163	-9.78624e-163	-1.36838e-162	3.96735e-163	1.04908e-162	-9.46188e-164	9.28233e-164	-8.12495e-164	-1.55243e-163	1.23373e-162	-2.66423e-163	-1.41221e-163	3.65761e-163	2.74705e-163	1.50207e-162	-5.81485e-163	2.57725e-163	-3.18384e-164	-8.76914e-164	-1.3393e-162	4.16918e-163	-9.76451e-164	3.31525e-163	0
3.42592e-163	-6.85931e-163	2.81904e-163	1.04456e-162	-4.3248e-163	-8.26466e-164	1.11556e-163	1.13256e-163	-9.78624e-163	-1.36838e-162	3.96735e-163	1.04908e-162	-9.46188e-164	9.28233e-164	-8.12495e-164	-1.55243e-163	1.23373e-162	-2.66423e-163	-1.41221e-163	3.65761e-163	2.74705e-163	1.50207e-162	-5.81485e-163	2.57725e-163	-3.18384e-164	-8.76914e-164	-1.3393e-162	4.16918e-163	-9.76451e-164	3.31525e-163	0
3.42592e-163	-6.85931e-163	2.81904e-163	1.04456e-162	-4.3248e-163	-8.26466e-164	1.11556e-163	1.13256e-163	-9.78624e-163	-1.36838e-162	3.96735e-163	1.04908e-162	-9.46188e-164	9.28233e-164	-8.12495e-164	-1.55243e-163	1.23373e-162	-2.66423e-163	-1.41221e-163	3.65761e-163	2.74705e-163	1.50207e-162	-5.81485e-163	2.57725e-163	-3.18384e-164	-8.76914e-164	-1.3393e-162	4.16918e-163	-9.76451e-164	3.31525e-163	0
3.42592e-163	-6.85931e-163	2.81904e-163	1.04456e-162	-4.3248e-163	-8.26466e-164	1.11556e-163	1.13256e-163	-9.78624e-163	-1.36838e-162	3.96735e-163	1.04908e-162	-9.46188e-164	9.28233e-164	-8.12495e-164	-1.55243e-163	1.23373e-162	-2.66423e-163	-1.41221e-163	3.65761e-163	2.74705e-163	1.50207e-162	-5.81485e-163	2.57725e-163	-3.18384e-164	-8.76914e-164	-1.3393e-162	4.16918e-163	-9.76451e-164	3.31525e-163	0
3.42592e-163	-6.85931e-163	2.81904e-163	1.04456e-162	-4.3248e-163	-8.26466e-164	1.11556e-163	1.13256e-163	-9.78624e-163	-1.36838e-162	3.96735e-163	1.04908e-162	-9.46188e-164	9.28233e-164	-8.12495e-164	-1.55243e-163	1.23373e-162	-2.66423e-163	-1.41221e-163	3.65761e-163	2.74705e-163	1.50207e-162	-5.81485e-163	2.57725e-163	-3.18384e-164	-8.76914e-164	-1.3393e-162	4.16918e-163	-9.76451e-164	3.31525e-163	0
3.42592e-163	-6.85931e-163	2.81904e-163	1.04456e-162	-4.3248e-163	-8.26466e-164	1.11556e-163	1.13256e-163	-9.78624e-163	-1.36838e-162	3.96735e-163	1.04908e-162	-9.46188e-164	9.28233e-164	-8.12495e-164	-1.55243e-163	1.23373e-162	-2.66423e-163	-1.41221e-163	3.65761e-163	2.74705e-163	1.50207e-162	-5.81485e-163	2.57725e-163	-3.18384e-164	-8.76914e-164	-1.3393e-162	4.16918e-163	-9.76451e-164	3.31525e-163	0
3.42592e-163	-6.85931e-163	2.81904e-163	1.04456e-162	-4.3248e-163	-8.26466e-164	1.11556e-163	1.13256e-163	-9.78624e-163	-1.36838e-162	3.96735e-163	1.04908e-162	-9.46188e-164	9.28233e-164	-8.12495e-164	-1.55243e-163	1.23373e-162	-2.66423e-163	-1.41221e-163	3.65761e-163	2.74705e-163	1.50207e-162	-5.81485e-163	2.57725e-163	-3.18384e-164	-8.76914e-164	-1.3393e-162	4.16918e-163	-9.76451e-164	3.31525e-163	0
3.42592e-163	-6.85931e-163	2.81904e-163	1.04456e-162	-4.3248e-163	-8.26466e-164	1.11556e-163	1.13256e-163	-9.78624e-163	-1.36838e-162	3.96735e-163	1.04908e-162	-9.46188e-164	9.28233e-164	-8.12495e-164	-1.55243e-163	1.23373e-162	-2.66423e-163	-1.41221e-163	3.65761e-163	2.74705e-163	1.50207e-162	-5.81485e-163	2.57725e-163	-3.18384e-164	-8.76914e-164	-1.3393e-162	4.16918e-163	-9.76451e-164	3.31525e-163	0
3.42592e-163	-6.85931e-163	2.81904e-163	1.04456e-162	-4.3248e-163	-8.26466e-164	1.11556e-163	1.13256e-163	-9.78624e-163	-1.36838e-162	3.96735e-163	1.04908e-162	-9.46188e-164	9.28233e-164	-8.12495e-164	-1.55243e-163	1.23373e-162	-2.66423e-163	-1.41221e-163	3.65761e-163	2.74705e-163	1.50207e-162	-5.81485e-163	2.57725e-163	-3.18384e-164	-8.76914e-164	-1.3393e-162	4.16918e-163	-9.76451e-164	3.31525e-163	0
3.42592e-163	-6.85931e-163	2.81904e-163	1.04456e-162	-4.3248e-163	-8.26466e-164	1.11556e-163	1.13256e-163	-9.78624e-163	-1.36838e-162	3.96735e-163	1.04908e-162	-9.46188e-164	9.28233e-164	-8.12495e-164	-1.55243e-163	1.23373e-162	-2.66423e-163	-1.41221e-163	3.65761e-163	2.74705e-163	1.50207e-162	-5.81485e-163	2.57725e-163	-3.18384e-164	-8.76914e-164	-1.3393e-162	4.16918e-163	-9.76451e-164	3.31525e-163	0
3.42592e-163	-6.85931e-163	2.81904e-163	1.04456e-162	-4.3248e-163	-8.26466e-164	1.11556e-163	1.13256e-163	-9.78624e-163	-1.36838e-162	3.96735e-163	1.04908e-162	-9.46188e-164	9.28233e-164	-8.12495e-164	-1.55243e-163	1.23373e-162	-2.66423e-163	-1.41221e-163	3.65761e-163	2.74705e-163	1.50207e-162	-5.81485e-163	2.57725e-163	-3.18384e-164	-8.76914e-164	-1.3393e-162	4.16918e-163	-9.76451e-164	3.31525e-163	0
3.42592e-163	-6.85931e-163	2.81904e-163	1.04456e-162	-4.3248e-163	-8.26466e-164	1.11556e-163	1.13256e-163	-9.78624e-163	-1.36838e-162	3.96735e-163	1.04908e-162	-9.46188e-164	9.28233e-164	-8.12495e-164	-1.55243e-163	1.23373e-162	-2.66423e-163	-1.41221e-163	3.65761e-163	2.74705e-163	1.50207e-162	-5.81485e-163	2.57725e-163	-3.18384e-164	-8.76914e-164	-1.3393e-162	4.16918e-163	-9.76451e-164	3.31525e-163	0
3.42592e-163	-6.85931e-163	2.81904e-163	1.04456e-162	-4.3248e-163	-8.26466e-164	1.11556e-163	1.13256e-163	-9.78624e-163	-1.36838e-162	3.96735e-163	1.04908e-162	-9.46188e-164	9.28233e-164	-8.12495e-164	-1.55243e-163	1.23373e-162	-2.66423e-163	-1.41221e-163	3.65761e-163	2.74705e-163	1.50207e-162	-5.81485e-163	2.57725e-163	-3.18384e-164	-8.76914e-164	-1.3393e-162	4.16918e-163	-9.76451e-164	3.31525e-163	0
3.42592e-163	-6.85931e-163	2.81904e-163	1.04456e-162	-4.3248e-163	-8.26466e-164	1.11556e-163	1.13256e-163	-9.78624e-163	-1.36838e-162	3.96735e-163	1.04908e-162	-9.46188e-164	9.28233e-164	-8.12495e-164	-1.55243e-163	1.23373e-162	-2.66423e-163	-1.41221e-163	3.65761e-163	2.74705e-163	1.50207e-162	-5.81485e-163	2.57725e-163	-3.18384e-164	-8.76914e-164	-1.3393e-162	4.16918e-163	-9.76451e-164	3.31525e-163	0
3.42592e-163	-6.85931e-163	2.81904e-163	1.04456e-162	-4.3248e-163	-8.26466e-164	1.11556e-163	1.13256e-163	-9.78624e-163	-1.36838e-162	3.96735e-163	1.04908e-162	-9.46188e-164	9.28233e-164	-8.12495e-164	-1.55243e-163	1.23373e-162	-2.66423e-163	-1.41221e-163	3.65761e-163	2.74705e-163	1.50207e-162	-5.81485e-163	2.57725e-163	-3.18384e-164	-8.76914e-164	-1.3393e-162	4.16918e-163	-9.76451e-164	3.31525e-163	0
3.42592e-163	-6.85931e-163	2.81904e-163	1.04456e-162	-4.3248e-163	-8.26466e-164	1.11556e-163	1.13256e-163	-9.78624e-163	-1.36838e-162	3.96735e-163	1.04908e-162	-9.46188e-164	9.28233e-164	-8.12495e-164	-1.55243e-163	1.23373e-162	-2.66423e-163	-1.41221e-163	3.65761e-163	2.74705e-163	1.50207e-162	-5.81485e-163	2.57725e-163	-3.18384e-164	-8.76914e-164	-1.3393e-162	4.16918e-163	-9.76451e-164	3.31525e-163	0
3.42592e-163	-6.85931e-163	2.81904e-163	1.04456e-162	-4.3248e-163	-8.26466e-164	1.11556e-163	1.13256e-163	-9.78624e-163	-1.36838e-162	3.96735e-163	1.04908e-162	-9.46188e-164	9.28233e-164	-8.12495e-164	-1.55243e-163	1.23373e-162	-2.66423e-163	-1.41221e-163	3.65761e-163	2.74705e-163	1.50207e-162	-5.81485e-163	2.57725e-163	-3.18384e-164	-8.76914e-164	-1.3393e-162	4.16918e-163	-9.76451e-164	3.31525e-163	0
3.42592e-163	-6.85931e-163	2.81904e-163	1.04456e-162	-4.3248e-163	-8.26466e-164	1.11556e-163	1.13256e-163	-9.78624e-163	-1.36838e-162	3.96735e-163	1.04908e-162	-9.46188e-164	9.28233e-164	-8.12495e-164	-1.55243e-163	1.23373e-162	-2.66423e-163	-1.41221e-163	3.65761e-163	2.74705e-163	1.50207e-162	-5.81485e-163	2.57725e-163	-3.18384e-164	-8.76914e-164	-1.3393e-162	4.16918e-163	-9.76451e-164	3.31525e-163	0
3.42592e-163	-6.85931e-163	2.81904e-163	1.04456e-162	-4.3248e-163	-8.26466e-164	1.11556e-163	1.13256e-163	-9.78624e-163	-1.36838e-162	3.96735e-163	1.04908e-162	-9.46188e-164	9.28233e-164	-8.12495e-164	-1.55243e-163	1.23373e-162	-2.66423e-163	-1.41221e-163	3.65761e-163	2.74705e-163	1.50207e-162	-5.81485e-163	2.57725e-163	-3.18384e-164	-8.76914e-164	-1.3393e-162	4.16918e-163	-9.76451e-164	3.31525e-163	0
3.42592e-163	-6.85931e-163	2.81904e-163	1.04456e-162	-4.3248e-163	-8.26466e-164	1.11556e-163	1.13256e-163	-9.78624e-163	-1.36838e-162	3.96735e-163	1.04908e-162	-9.46188e-164	9.28233e-164	-8.12495e-164	-1.55243e-163	1.23373e-162	-2.66423e-163	-1.41221e-163	3.65761e-163	2.74705e-163	1.50207e-162	-5.81485e-163	2.57725e-163	-3.18384e-164	-8.76914e-164	-1.3393e-162	4.16918e-163	-9.76451e-164	3.31525e-163	0
3.42592e-163	-6.85931e-163	2.81904e-163	1.04456e-162	-4.3248e-163	-8.26466e-164	1.11556e-163	1.13256e-163	-9.78624e-163	-1.36838e-162	3.96735e-163	1.04908e-162	-9.46188e-164	9.28233e-164	-8.12495e-164	-1.55243e-163	1.23373e-162	-2.66423e-163	-1.41221e-163	3.65761e-163	2.74705e-163	1.50207e-162	-5.81485e-163	2.57725e-163	-3.18384e-164	-8.76914e-164	-1.3393e-162	4.16918e-163	-9.76451e-164	3.31525e-163	0
3.42592e-163	-6.85931e-163	2.81904e-163	1.04456e-162	-4.3248e-163	-8.26466e-164	1.11556e-163	1.13256e-163	-9.78624e-163	-1.36838e-162	3.96735e-163	1.04908e-162	-9.46188e-164	9.28233e-164	-8.12495e-164	-1.55243e-163	1.23373e-162	-2.66423e-163	-1.41221e-163	3.65761e-163	2.74705e-163	1.50207e-162	-5.81485e-163	2.57725e-163	-3.18384e-164	-8.76914e-164	-1.3393e-162	4.16918e-163	-9.76451e-164	3.31525e-163	0
3.42592e-163	-6.85931e-163	2.81904e-163	1.04456e-162	-4.3248e-163	-8.26466e-164	1.11556e-163	1.13256e-163	-9.78624e-163	-1.36838e-162	3.96735e-163	1.04908e-162	-9.46188e-164	9.28233e-164	-8.12495e-164	-1.55243e-163	1.23373e-162	-2.66423e-163	-1.41221e-163	3.65761e-163	2.74705e-163	1.50207e-162	-5.81485e-163	2.57725e-163	-3.18384e-164	-8.76914e-164	-1.3393e-162	4.16918e-163	-9.76451e-164	3.31525e-163	0
3.42592e-163	-6.85931e-163	2.81904e-163	1.04456e-162	-4.3248e-163	-8.26466e-164	1.11556e-163	1.13256e-163	-9.78624e-163	-1.36838e-162	3.96735e-163	1.04908e-162	-9.46188e-164	9.28233e-164	-8.12495e-164	-1.55243e-163	1.23373e-162	-2.66423e-163	-1.41221e-163	3.65761e-163	2.74705e-163	1.50207e-162	-5.81485e-163	2.57725e-163	-3.18384e-164	-8.76914e-164	-1.3393e-162	4.16918e-163	-9.76451e-164	3.31525e-163	0
3.42592e-163	-6.85931e-163	2.81904e-163	1.04456e-162	-4.3248e-163	-8.26466e-164	1.11556e-163	1.13256e-163	-9.78624e-163	-1.36838e-162	3.96735e-163	1.04908e-162	-9.46188e-164	9.28233e-164	-8.12495e-164	-1.55243e-163	1.23373e-162	-2.66423e-163	-1.41221e-163	3.65761e-163	2.74705e-163	1.50207e-162	-5.81485e-163	2.57725e-163	-3.18384e-164	-8.76914e-164	-1.3393e-162	4.16918e-163	-9.76451e-164	3.31525e-163	0
3.42592e-163	-6.85931e-163	2.81904e-163	1.04456e-162	-4.3248e-163	-8.26466e-164	1.11556e-163	1.13256e-163	-9.78624e-163	-1.36838e-162	3.96735e-163	1.04908e-162	-9.46188e-164	9.28233e-164	-8.12495e-164	-1.55243e-163	1.23373e-162	-2.66423e-163	-1.41221e-163	3.65761e-163	2.74705e-163	1.50207e-162	-5.81485e-163	2.57725e-163	-3.18384e-164	-8.76914e-164	-1.3393e-162	4.16918e-163	-9.76451e-164	3.31525e-163	0
3.42592e-163	-6.85931e-163	2.81904e-163	1.04456e-162	-4.3248e-163	-8.26466e-164	1.11556e-163	1.13256e-163	-9.78624e-163	-1.36838e-162	3.96735e-163	1.04908e-162	-9.46188e-164	9.28233e-164	-8.12495e-164	-1.55243e-163	1.23373e-162	-2.66423e-163	-1.41221e-163	3.65761e-163	2.74705e-163	1.50207e-162	-5.81485e-163	2.57725e-163	-3.18384e-164	-8.76914e-164	-1.3393e-162	4.16918e-163	-9.76451e-164	3.31525e-163	0
3.42592e-163	-6.85931e-163	2.81904e-163	1.04456e-162	-4.3248e-163	-8.26466e-164	1.11556e-163	1.13256e-163	-9.78624e-163	-1.36838e-162	3.96735e-163	1.04908e-162	-9.46188e-164	9.28233e-164	-8.12495e-164	-1.55243e-163	1.23373e-162	-2.66423e-163	-1.41221e-163	3.65761e-163	2.74705e-163	1.50207e-162	-5.81485e-163	2.57725e-163	-3.18384e-164	-8.76914e-164	-1.3393e-162	4.16918e-163	-9.76451e-164	3.31525e-163	0
3.42592e-163	-6.85931e-163	2.81904e-163	1.04456e-162	-4.3248e-163	-8.26466e-164	1.11556e-163	1.13256e-163	-9.78624e-163	-1.36838e-162	3.96735e-163	1.04908e-162	-9.46188e-164	9.28233e-164	-8.12495e-164	-1.55243e-163	1.23373e-162	-2.66423e-163	-1.41221e-163	3.65761e-163	2.74705e-163	1.50207e-162	-5.81485e-163	2.57725e-163	-3.18384e-164	-8.76914e-164	-1.3393e-162	4.16918e-163	-9.76451e-164	3.31525e-163	0
3.42592e-163	-6.85931e-163	2.81904e-163	1.04456e-162	-4.3248e-163	-8.26466e-164	1.11556e-163	1.13256e-163	-9.78624e-163	-1.36838e-162	3.96735e-163	1.04908e-162	-9.46188e-164	9.28233e-164	-8.12495e-164	-1.55243e-163	1.23373e-162	-2.66423e-163	-1.41221e-163	3.65761e-163	2.74705e-163	1.50207e-162	-5.81485e-163	2.57725e-163	-3.18384e-164	-8.76914e-164	-1.3393e-162	4.16918e-163	-9.76451e-164	3.31525e-163	0
3.42592e-163	-6.85931e-163	2.81904e-163	1.04456e-162	-4.3248e-163	-8.26466e-164	1.11556e-163	1.13256e-163	-9.78624e-163	-1.36838e-162	3.96735e-163	1.04908e-162	-9.46188e-164	9.28233e-164	-8.12495e-164	-1.55243e-163	1.23373e-162	-2.66423e-163	-1.41221e-163	3.65761e-163	2.74705e-163	1.50207e-162	-5.81485e-163	2.57725e-163	-3.18384e-164	-8.76914e-164	-1.3393e-162	4.16918e-163	-9.76451e-164	3.31525e-163	0
3.42592e-163	-6.85931e-163	2.81904e-163	1.04456e-162	-4.3248e-163	-8.26466e-164	1.11556e-163	1.13256e-163	-9.78624e-163	-1.36838e-162	3.96735e-163	1.04908e-162	-9.46188e-164	9.28233e-164	-8.12495e-164	-1.55243e-163	1.23373e-162	-2.66423e-163	-1.41221e-163	3.65761e-163	2.74705e-163	1.50207e-162	-5.81485e-163	2.57725e-163	-3.18384e-164	-8.76914e-164	-1.3393e-162	4.16918e-163	-9.76451e-164	3.31525e-163	0
3.42592e-163	-6.85931e-163	2.81904e-163	1.04456e-162	-4.3248e-163	-8.26466e-164	1.11556e-163	1.13256e-163	-9.78624e-163	-1.36838e-162	3.96735e-163	1.04908e-162	-9.46188e-164	9.28233e-164	-8.12495e-164	-1.55243e-163	1.23373e-162	-2.66423e-163	-1.41221e-163	3.65761e-163	2.74705e-163	1.50207e-162	-5.81485e-163	2.57725e-163	-3.18384e-164	-8.76914e-164	-1.3393e-162	4.16918e-163	-9.76451e-164	3.31525e-163	0
3.42592e-163	-6.85931e-163	2.81904e-163	1.04456e-162	-4.3248e-163	-8.26466e-164	1.11556e-163	1.13256e-163	-9.78624e-163	-1.36838e-162	3.96735e-163	1.04908e-162	-9.46188e-164	9.28233e-164	-8.12495e-164	-1.55243e-163	1.23373e-162	-2.66423e-163	-1.41221e-163	3.65761e-163	2.74705e-163	1.50207e-162	-5.81485e-163	2.57725e-163	-3.18384e-164	-8.76914e-164	-1.3393e-162	4.16918e-163	-9.76451e-164	3.31525e-163	0
3.42592e-163	-6.85931e-163	2.81904e-163	1.04456e-162	-4.3248e-163	-8.26466e-164	1.11556e-163	1.13256e-163	-9.78624e-163	-1.36838e-162	3.96735e-163	1.04908e-162	-9.46188e-164	9.28233e-164	-8.12495e-164	-1.55243e-163	1.23373e-162	-2.66423e-163	-1.41221e-163	3.65761e-163	2.74705e-163	1.50207e-162	-5.81485e-163	2.57725e-163	-3.18384e-164	-8.76914e-164	-1.3393e-162	4.16918e-163	-9.76451e-164	3.31525e-163	0
3.42592e-163	-6.85931e-163	2.81904e-163	1.04456e-162	-4.3248e-163	-8.26466e-164	1.11556e-163	1.13256e-163	-9.78624e-163	-1.36838e-162	3.96735e-163	1.04908e-162	-9.46188e-164	9.28233e-164	-8.12495e-164	-1.55243e-163	1.23373e-162	-2.66423e-163	-1.41221e-163	3.65761e-163	2.74705e-163	1.50207e-162	-5.81485e-163	2.57725e-163	-3.18384e-164	-8.76914e-164	-1.3393e-162	4.16918e-163	-9.76451e-164	3.31525e-163	0
3.42592e-163	-6.85931e-163	2.81904e-163	1.04456e-162	-4.3248e-163	-8.26466e-164	1.11556e-163	1.13256e-163	-9.78624e-163	-1.36838e-162	3.96735e-163	1.04908e-162	-9.46188e-164	9.28233e-164	-8.12495e-164	-1.55243e-163	1.23373e-162	-2.66423e-163	-1.41221e-163	3.65761e-163	2.74705e-163	1.50207e-162	-5.81485e-163	2.57725e-163	-3.18384e-164	-8.76914e-164	-1.3393e-162	4.16918e-163	-9.76451e-164	3.31525e-163	0
3.42592e-163	-6.85931e-163	2.81904e-163	1.04456e-162	-4.3248e-163	-8.26466e-164	1.11556e-163	1.13256e-163	-9.78624e-163	-1.36838e-162	3.96735e-163	1.04908e-162	-9.46188e-164	9.28233e-164	-8.12495e-164	-1.55243e-163	1.23373e-162	-2.66423e-163	-1.41221e-163	3.65761e-163	2.74705e-163	1.50207e-162	-5.81485e-163	2.57725e-163	-3.18384e-164	-8.76914e-164	-1.3393e-162	4.16918e-163	-9.76451e-164	3.31525e-163	0
3.42592e-163	-6.85931e-163	2.81904e-163	1.04456e-162	-4.3248e-163	-8.26466e-164	1.11556e-163	1.13256e-163	-9.78624e-163	-1.36838e-162	3.96735e-163	1.04908e-162	-9.46188e-164	9.28233e-164	-8.12495e-164	-1.55243e-163	1.23373e-162	-2.66423e-163	-1.41221e-163	3.65761e-163	2.74705e-163	1.50207e-162	-5.81485e-163	2.57725e-163	-3.18384e-164	-8.76914e-164	-1.3393e-162	4.16918e-163	-9.76451e-164	3.31525e-163	0
3.42592e-163	-6.85931e-163	2.81904e-163	1.04456e-162	-4.3248e-163	-8.26466e-164	1.11556e-163	1.13256e-163	-9.78624e-163	-1.36838e-162	3.96735e-163	1.04908e-162	-9.46188e-164	9.28233e-164	-8.12495e-164	-1.55243e-163	1.23373e-162	-2.66423e-163	-1.41221e-163	3.65761e-163	2.74705e-163	1.50207e-162	-5.81485e-163	2.57725e-163	-3.18384e-164	-8.76914e-164	-1.3393e-162	4.16918e-163	-9.76451e-164	3.31525e-163	0
3.42592e-163	-6.85931e-163	2.81904e-163	1.04456e-162	-4.3248e-163	-8.26466e-164	1.11556e-163	1.13256e-163	-9.78624e-163	-1.36838e-162	3.96735e-163	1.04908e-162	-9.46188e-164	9.28233e-164	-8.12495e-164	-1.55243e-163	1.23373e-162	-2.66423e-163	-1.41221e-163	3.65761e-163	2.74705e-163	1.50207e-162	-5.81485e-163	2.57725e-163	-3.18384e-164	-8.76914e-164	-1.3393e-162	4.16918e-163	-9.76451e-164	3.31525e-163	0
3.42592e-163	-6.85931e-163	2.81904e-163	1.04456e-162	-4.3248e-163	-8.26466e-164	1.11556e-163	1.13256e-163	-9.78624e-163	-1.36838e-162	3.96735e-163	1.04908e-162	-9.46188e-164	9.28233e-164	-8.12495e-164	-1.55243e-163	1.23373e-162	-2.66423e-163	-1.41221e-163	3.65761e-163	2.74705e-163	1.50207e-162	-5.81485e-163	2.57725e-163	-3.18384e-164	-8.76914e-164	-1.3393e-162	4.16918e-163	-9.76451e-164	3.31525e-163	0
3.42592e-163	-6.85931e-163	2.81904e-163	1.04456e-162	-4.3248e-163	-8.26466e-164	1.11556e-163	1.13256e-163	-9.78624e-163	-1.36838e-162	3.96735e-163	1.04908e-162	-9.46188e-164	9.28233e-164	-8.12495e-164	-1.55243e-163	1.23373e-162	-2.66423e-163	-1.41221e-163	3.65761e-163	2.74705e-163	1.50207e-162	-5.81485e-163	2.57725e-163	-3.18384e-164	-8.76914e-164	-1.3393e-162	4.16918e-163	-9.76451e-164	3.31525e-163	0
3.42592e-163	-6.85931e-163	2.81904e-163	1.04456e-162	-4.3248e-163	-8.26466e-164	1.11556e-163	1.13256e-163	-9.78624e-163	-1.36838e-162	3.96735e-163	1.04908e-162	-9.46188e-164	9.28233e-164	-8.12495e-164	-1.55243e-163	1.23373e-162	-2.66423e-163	-1.41221e-163	3.65761e-163	2.74705e-163	1.50207e-162	-5.81485e-163	2.57725e-163	-3.18384e-164	-8.76914e-164	-1.3393e-162	4.16918e-163	-9.76451e-164	3.31525e-163	0
3.42592e-163	-6.85931e-163	2.81904e-163	1.04456e-162	-4.3248e-163	-8.26466e-164	1.11556e-163	1.13256e-163	-9.78624e-163	-1.36838e-162	3.96735e-163	1.04908e-162	-9.46188e-164	9.28233e-164	-8.12495e-164	-1.55243e-163	1.23373e-162	-2.66423e-163	-1.41221e-163	3.65761e-163	2.74705e-163	1.50207e-162	-5.81485e-163	2.57725e-163	-3.18384e-164	-8.76914e-164	-1.3393e-162	4.16918e-163	-9.76451e-164	3.31525e-163	0
3.42592e-163	-6.85931e-163	2.81904e-163	1.04456e-162	-4.3248e-163	-8.26466e-164	1.11556e-163	1.13256e-163	-9.78624e-163	-1.36838e-162	3.96735e-163	1.04908e-162	-9.46188e-164	9.28233e-164	-8.12495e-164	-1.55243e-163	1.23373e-162	-2.66423e-163	-1.41221e-163	3.65761e-163	2.74705e-163	1.50207e-162	-5.81485e-163	2.57725e-163	-3.18384e-164	-8.76914e-164	-1.3393e-162	4.16918e-163	-9.76451e-164	3.31525e-163	0
3.42592e-163	-6.85931e-163	2.81904e-163	1.04456e-162	-4.3248e-163	-8.26466e-164	1.11556e-163	1.13256e-163	-9.78624e-163	-1.36838e-162	3.96735e-163	1.04908e-162	-9.46188e-164	9.28233e-164	-8.12495e-164	-1.55243e-163	1.23373e-162	-2.66423e-163	-1.41221e-163	3.65761e-163	2.74705e-163	1.50207e-162	-5.81485e-163	2.57725e-163	-3.18384e-164	-8.76914e-164	-1.3393e-162	4.16918e-163	-9.76451e-164	3.31525e-163	0
3.42592e-163	-6.85931e-163	2.81904e-163	1.04456e-162	-4.3248e-163	-8.26466e-164	1.11556e-163	1.13256e-163	-9.78624e-163	-1.36838e-162	3.96735e-163	1.04908e-162	-9.46188e-164	9.28233e-164	-8.12495e-164	-1.55243e-163	1.23373e-162	-2.66423e-163	-1.41221e-163	3.65761e-163	2.74705e-163	1.50207e-162	-5.81485e-163	2.57725e-163	-3.18384e-164	-8.76914e-164	-1.3393e-162	4.16918e-163	-9.76451e-164	3.31525e-163	0
3.42592e-163	-6.85931e-163	2.81904e-163	1.04456e-162	-4.3248e-163	-8.26466e-164	1.11556e-163	1.13256e-163	-9.78624e-163	-1.36838e-162	3.96735e-163	1.04908e-162	-9.46188e-164	9.28233e-164	-8.12495e-164	-1.55243e-163	1.23373e-162	-2.66423e-163	-1.41221e-163	3.65761e-163	2.74705e-163	1.50207e-162	-5.81485e-163	2.57725e-163	-3.18384e-164	-8.76914e-164	-1.3393e-162	4.16918e-163	-9.76451e-164	3.31525e-163	0
3.42592e-163	-6.85931e-163	2.81904e-163	1.04456e-162	-4.3248e-163	-8.26466e-164	1.11556e-163	1.13256e-163	-9.78624e-163	-1.36838e-162	3.96735e-163	1.04908e-162	-9.46188e-164	9.28233e-164	-8.12495e-164	-1.55243e-163	1.23373e-162	-2.66423e-163	-1.41221e-163	3.65761e-163	2.74705e-163	1.50207e-162	-5.81485e-163	2.57725e-163	-3.18384e-164	-8.76914e-164	-1.3393e-162	4.16918e-163	-9.76451e-164	3.31525e-163	0
3.42592e-163	-6.85931e-163	2.81904e-163	1.04456e-162	-4.3248e-163	-8.26466e-164	1.11556e-163	1.13256e-163	-9.78624e-163	-1.36838e-162	3.96735e-163	1.04908e-162	-9.46188e-164	9.28233e-164	-8.12495e-164	-1.55243e-163	1.23373e-162	-2.66423e-163	-1.41221e-163	3.65761e-163	2.74705e-163	1.50207e-162	-5.81485e-163	2.57725e-163	-3.18384e-164	-8.76914e-164	-1.3393e-162	4.16918e-163	-9.76451e-164	3.31525e-163	0
3.42592e-163	-6.85931e-163	2.81904e-163	1.04456e-162	-4.3248e-163	-8.26466e-164	1.11556e-163	1.13256e-163	-9.78624e-163	-1.36838e-162	3.96735e-163	1.04908e-162	-9.46188e-164	9.28233e-164	-8.12495e-164	-1.55243e-163	1.23373e-162	-2.66423e-163	-1.41221e-163	3.65761e-163	2.74705e-163	1.50207e-162	-5.81485e-163	2.57725e-163	-3.18384e-164	-8.76914e-164	-1.3393e-162	4.16918e-163	-9.76451e-164	3.31525e-163	0
3.42592e-163	-6.85931e-163	2.81904e-163	1.04456e-162	-4.3248e-163	-8.26466e-164	1.11556e-163	1.13256e-163	-9.78624e-163	-1.36838e-162	3.96735e-163	1.04908e-162	-9.46188e-164	9.28233e-164	-8.12495e-164	-1.55243e-163	1.23373e-162	-2.66423e-163	-1.41221e-163	3.65761e-163	2.74705e-163	1.50207e-162	-5.81485e-163	2.57725e-163	-3.18384e-164	-8.76914e-164	-1.3393e-162	4.16918e-163	-9.76451e-164	3.31525e-163	0
3.42592e-163	-6.85931e-163	2.81904e-163	1.04456e-162	-4.3248e-163	-8.26466e-164	1.11556e-163	1.13256e-163	-9.78624e-163	-1.36838e-162	3.96735e-163	1.04908e-162	-9.46188e-164	9.28233e-164	-8.12495e-164	-1.55243e-163	1.23373e-162	-2.66423e-163	-1.41221e-163	3.65761e-163	2.74705e-163	1.50207e-162	-5.81485e-163	2.57725e-163	-3.18384e-164	-8.76914e-164	-1.3393e-162	4.16918e-163	-9.76451e-164	3.31525e-163	0
3.42592e-163	-6.85931e-163	2.81904e-163	1.04456e-162	-4.3248e-163	-8.26466e-164	1.11556e-163	1.13256e-163	-9.78624e-163	-1.36838e-162	3.96735e-163	1.04908e-162	-9.46188e-164	9.28233e-164	-8.12495e-164	-1.55243e-163	1.23373e-162	-2.66423e-163	-1.41221e-163	3.65761e-163	2.74705e-163	1.50207e-162	-5.81485e-163	2.57725e-163	-3.18384e-164	-8.76914e-164	-1.3393e-162	4.16918e-163	-9.76451e-164	3.31525e-163	0
3.42592e-163	-6.85931e-163	2.81904e-163	1.04456e-162	-4.3248e-163	-8.26466e-164	1.11556e-163	1.13256e-163	-9.78624e-163	-1.36838e-162	3.96735e-163	1.04908e-162	-9.46188e-164	9.28233e-164	-8.12495e-164	-1.55243e-163	1.23373e-162	-2.66423e-163	-1.41221e-163	3.65761e-163	2.74705e-163	1.50207e-162	-5.81485e-163	2.57725e-163	-3.18384e-164	-8.76914e-164	-1.3393e-162	4.16918e-163	-9.76451e-164	3.31525e-163	0
3.42592e-163	-6.85931e-163	2.81904e-163	1.04456e-162	-4.3248e-163	-8.26466e-164	1.11556e-163	1.13256e-163	-9.78624e-163	-1.36838e-162	3.96735e-163	1.04908e-162	-9.46188e-164	9.28233e-164	-8.12495e-164	-1.55243e-163	1.23373e-162	-2.66423e-163	-1.41221e-163	3.65761e-163	2.74705e-163	1.50207e-162	-5.81485e-163	2.57725e-163	-3.18384e-164	-8.76914e-164	-1.3393e-162	4.16918e-163	-9.76451e-164	3.31525e-163	0
3.42592e-163	-6.85931e-163	2.81904e-163	1.04456e-162	-4.3248e-163	-8.26466e-164	1.11556e-163	1.13256e-163	-9.78624e-163	-1.36838e-162	3.96735e-163	1.04908e-162	-9.46188e-164	9.28233e-164	-8.12495e-164	-1.55243e-163	1.23373e-162	-2.66423e-163	-1.41221e-163	3.65761e-163	2.74705e-163	1.50207e-162	-5.81485e-163	2.57725e-163	-3.18384e-164	-8.76914e-164	-1.3393e-162	4.16918e-163	-9.76451e-164	3.31525e-163	0
3.42592e-163	-6.85931e-163	2.81904e-163	1.04456e-162	-4.3248e-163	-8.26466e-164	1.11556e-163	1.13256e-163	-9.78624e-163	-1.36838e-162	3.96735e-163	1.04908e-162	-9.46188e-164	9.28233e-164	-8.12495e-164	-1.55243e-163	1.23373e-162	-2.66423e-163	-1.41221e-163	3.65761e-163	2.74705e-163	1.50207e-162	-5.81485e-163	2.57725e-163	-3.18384e-164	-8.76914e-164	-1.3393e-162	4.16918e-163	-9.76451e-164	3.31525e-163	0
3.42592e-163	-6.85931e-163	2.81904e-163	1.04456e-162	-4.3248e-163	-8.26466e-164	1.11556e-163	1.13256e-163	-9.78624e-163	-1.36838e-162	3.96735e-163	1.04908e-162	-9.46188e-164	9.28233e-164	-8.12495e-164	-1.55243e-163	1.23373e-162	-2.66423e-163	-1.41221e-163	3.65761e-163	2.74705e-163	1.50207e-162	-5.81485e-163	2.57725e-163	-3.18384e-164	-8.76914e-164	-1.3393e-162	4.16918e-163	-9.76451e-164	3.31525e-163	0
3.42592e-163	-6.85931e-163	2.81904e-163	1.04456e-162	-4.3248e-163	-8.26466e-164	1.11556e-163	1.13256e-163	-9.78624e-163	-1.36838e-162	3.96735e-163	1.04908e-162	-9.46188e-164	9.28233e-164	-8.12495e-164	-1.55243e-163	1.23373e-162	-2.66423e-163	-1.41221e-163	3.65761e-163	2.74705e-163	1.50207e-162	-5.81485e-163	2.57725e-163	-3.18384e-164	-8.76914e-164	-1.3393e-162	4.16918e-163	-9.76451e-164	3.31525e-163	0
3.42592e-163	-6.85931e-163	2.81904e-163	1.04456e-162	-4.3248e-163	-8.26466e-164	1.11556e-163	1.13256e-163	-9.78624e-163	-1.36838e-162	3.96735e-163	1.04908e-162	-9.46188e-164	9.28233e-164	-8.12495e-164	-1.55243e-163	1.23373e-162	-2.66423e-163	-1.41221e-163	3.65761e-163	2.74705e-163	1.50207e-162	-5.81485e-163	2.57725e-163	-3.18384e-164	-8.76914e-164	-1.3393e-162	4.16918e-163	-9.76451e-164	3.31525e-163	0
3.42592e-163	-6.85931e-163	2.81904e-163	1.04456e-162	-4.3248e-163	-8.26466e-164	1.11556e-163	1.13256e-163	-9.78624e-163	-1.36838e-162	3.96735e-163	1.04908e-162	-9.46188e-164	9.28233e-164	-8.12495e-164	-1.55243e-163	1.23373e-162	-2.66423e-163	-1.41221e-163	3.65761e-163	2.74705e-163	1.50207e-162	-5.81485e-163	2.57725e-163	-3.18384e-164	-8.76914e-164	-1.3393e-162	4.16918e-163	-9.76451e-164	3.31525e-163	0
3.42592e-163	-6.85931e-163	2.81904e-163	1.04456e-162	-4.3248e-163	-8.26466e-164	1.11556e-163	1.13256e-163	-9.78624e-163	-1.36838e-162	3.96735e-163	1.04908e-162	-9.46188e-164	9.28233e-164	-8.12495e-164	-1.55243e-163	1.23373e-162	-2.66423e-163	-1.41221e-163	3.65761e-163	2.74705e-163	1.50207e-162	-5.81485e-163	2.57725e-163	-3.18384e-164	-8.76914e-164	-1.3393e-162	4.16918e-163	-9.76451e-164	3.31525e-163	0
3.42592e-163	-6.85931e-163	2.81904e-163	1.04456e-162	-4.3248e-163	-8.26466e-164	1.11556e-163	1.13256e-163	-9.78624e-163	-1.36838e-162	3.96735e-163	1.04908e-162	-9.46188e-164	9.28233e-164	-8.12495e-164	-1.55243e-163	1.23373e-162	-2.66423e-163	-1.41221e-163	3.65761e-163	2.74705e-163	1.50207e-162	-5.81485e-163	2.57725e-163	-3.18384e-164	-8.76914e-164	-1.3393e-162	4.16918e-163	-9.76451e-164	3.31525e-163	0
3.42592e-163	-6.85931e-163	2.81904e-163	1.04456e-162	-4.3248e-163	-8.26466e-164	1.11556e-163	1.13256e-163	-9.78624e-163	-1.36838e-162	3.96735e-163	1.04908e-162	-9.46188e-164	9.28233e-164	-8.12495e-164	-1.55243e-163	1.23373e-162	-2.66423e-163	-1.41221e-163	3.65761e-163	2.74705e-163	1.50207e-162	-5.81485e-163	2.57725e-163	-3.18384e-164	-8.76914e-164	-1.3393e-162	4.16918e-163	-9.76451e-164	3.31525e-163	0
3.42592e-163	-6.85931e-163	2.81904e-163	1.04456e-162	-4.3248e-163	-8.26466e-164	1.11556e-163	1.13256e-163	-9.78624e-163	-1.36838e-162	3.96735e-163	1.04908e-162	-9.46188e-164	9.28233e-164	-8.12495e-164	-1.55243e-163	1.23373e-162	-2.66423e-163	-1.41221e-163	3.65761e-163	2.74705e-163	1.50207e-162	-5.81485e-163	2.57725e-163	-3.18384e-164	-8.76914e-164	-1.3393e-162	4.16918e-163	-9.76451e-164	3.31525e-163	0
3.42592e-163	-6.85931e-163	2.81904e-163	1.04456e-162	-4.3248e-163	-8.26466e-164	1.11556e-163	1.13256e-163	-9.78624e-163	-1.36838e-162	3.96735e-163	1.04908e-162	-9.46188e-164	9.28233e-164	-8.12495e-164	-1.55243e-163	1.23373e-162	-2.66423e-163	-1.41221e-163	3.65761e-163	2.74705e-163	1.50207e-162	-5.81485e-163	2.57725e-163	-3.18384e-164	-8.76914e-164	-1.3393e-162	4.16918e-163	-9.76451e-164	3.31525e-163	0
3.42592e-163	-6.85931e-163	2.81904e-163	1.04456e-162	-4.3248e-163	-8.26466e-164	1.11556e-163	1.13256e-163	-9.78624e-163	-1.36838e-162	3.96735e-163	1.04908e-162	-9.46188e-164	9.28233e-164	-8.12495e-164	-1.55243e-163	1.23373e-162	-2.66423e-163	-1.41221e-163	3.65761e-163	2.74705e-163	1.50207e-162	-5.81485e-163	2.57725e-163	-3.18384e-164	-8.76914e-164	-1.3393e-162	4.16918e-163	-9.76451e-164	3.31525e-163	0
3.42592e-163	-6.85931e-163	2.81904e-163	1.04456e-162	-4.3248e-163	-8.26466e-164	1.11556e-163	1.13256e-163	-9.78624e-163	-1.36838e-162	3.96735e-163	1.04908e-162	-9.46188e-164	9.28233e-164	-8.12495e-164	-1.55243e-163	1.23373e-162	-2.66423e-163	-1.41221e-163	3.65761e-163	2.74705e-163	1.50207e-162	-5.81485e-163	2.57725e-163	-3.18384e-164	-8.76914e-164	-1.3393e-162	4.16918e-163	-9.76451e-164	3.31525e-163	0
3.42592e-163	-6.85931e-163	2.81904e-163	1.04456e-162	-4.3248e-163	-8.26466e-164	1.11556e-163	1.13256e-163	-9.78624e-163	-1.36838e-162	3.96735e-163	1.04908e-162	-9.46188e-164	9.28233e-164	-8.12495e-164	-1.55243e-163	1.23373e-162	-2.66423e-163	-1.41221e-163	3.65761e-163	2.74705e-163	1.50207e-162	-5.81485e-163	2.57725e-163	-3.18384e-164	-8.76914e-164	-1.3393e-162	4.16918e-163	-9.76451e-164	3.31525e-163	0
3.42592e-163	-6.85931e-163	2.81904e-163	1.04456e-162	-4.3248e-163	-8.26466e-164	1.11556e-163	1.13256e-163	-9.78624e-163	-1.36838e-162	3.96735e-163	1.04908e-162	-9.46188e-164	9.28233e-164	-8.12495e-164	-1.55243e-163	1.23373e-162	-2.66423e-163	-1.41221e-163	3.65761e-163	2.74705e-163	1.50207e-162	-5.81485e-163	2.57725e-163	-3.18384e-164	-8.76914e-164	-1.3393e-162	4.16918e-163	-9.76451e-164	3.31525e-163	0
3.42592e-163	-6.85931e-163	2.81904e-163	1.04456e-162	-4.3248e-163	-8.26466e-164	1.11556e-163	1.13256e-163	-9.78624e-163	-1.36838e-162	3.96735e-163	1.04908e-162	-9.46188e-164	9.28233e-164	-8.12495e-164	-1.55243e-163	1.23373e-162	-2.66423e-163	-1.41221e-163	3.65761e-163	2.74705e-163	1.50207e-162	-5.81485e-163	2.57725e-163	-3.18384e-164	-8.76914e-164	-1.3393e-162	4.16918e-163	-9.76451e-164	3.31525e-163	0
3.42592e-163	-6.85931e-163	2.81904e-163	1.04456e-162	-4.3248e-163	-8.26466e-164	1.11556e-163	1.13256e-163	-9.78624e-163	-1.36838e-162	3.96735e-163	1.04908e-162	-9.46188e-164	9.28233e-164	-8.12495e-164	-1.55243e-163	1.23373e-162	-2.66423e-163	-1.41221e-163	3.65761e-163	2.74705e-163	1.50207e-162	-5.81485e-163	2.57725e-163	-3.18384e-164	-8.76914e-164	-1.3393e-162	4.16918e-163	-9.76451e-164	3.31525e-163	0
3.42592e-163	-6.85931e-163	2.81904e-163	1.04456e-162	-4.3248e-163	-8.26466e-164	1.11556e-163	1.13256e-163	-9.78624e-163	-1.36838e-162	3.96735e-163	1.04908e-162	-9.46188e-164	9.28233e-164	-8.12495e-164	-1.55243e-163	1.23373e-162	-2.66423e-163	-1.41221e-163	3.65761e-163	2.74705e-163	1.50207e-162	-5.81485e-163	2.57725e-163	-3.18384e-164	-8.76914e-164	-1.3393e-162	4.16918e-163	-9.76451e-164	3.31525e-163	0
3.42592e-163	-6.85931e-163	2.81904e-163	1.04456e-162	-4.3248e-163	-8.26466e-164	1.11556e-163	1.13256e-163	-9.78624e-163	-1.36838e-162	3.96735e-163	1.04908e-162	-9.46188e-164	9.28233e-164	-8.12495e-164	-1.55243e-163	1.23373e-162	-2.66423e-163	-1.41221e-163	3.65761e-163	2.74705e-163	1.50207e-162	-5.81485e-163	2.57725e-163	-3.18384e-164	-8.76914e-164	-1.3393e-162	4.16918e-163	-9.76451e-164	3.31525e-163	0
3.42592e-163	-6.85931e-163	2.81904e-163	1.04456e-162	-4.3248e-163	-8.26466e-164	1.11556e-163	1.13256e-163	-9.78624e-163	-1.36838e-162	3.96735e-163	1.04908e-162	-9.46188e-164	9.28233e-164	-8.12495e-164	-1.55243e-163	1.23373e-162	-2.66423e-163	-1.41221e-163	3.65761e-163	2.74705e-163	1.50207e-162	-5.81485e-163	2.57725e-163	-3.18384e-164	-8.76914e-164	-1.3393e-162	4.16918e-163	-9.76451e-164	3.31525e-163	0
3.42592e-163	-6.85931e-163	2.81904e-163	1.04456e-162	-4.3248e-163	-8.26466e-164	1.11556e-163	1.13256e-163	-9.78624e-163	-1.36838e-162	3.96735e-163	1.04908e-162	-9.46188e-164	9.28233e-164	-8.12495e-164	-1.55243e-163	1.23373e-162	-2.66423e-163	-1.41221e-163	3.65761e-163	2.74705e-163	1.50207e-162	-5.81485e-163	2.57725e-163	-3.18384e-164	-8.76914e-164	-1.3393e-162	4.16918e-163	-9.76451e-164	3.31525e-163	0
3.42592e-163	-6.85931e-163	2.81904e-163	1.04456e-162	-4.3248e-163	-8.26466e-164	1.11556e-163	1.13256e-163	-9.78624e-163	-1.36838e-162	3.96735e-163	1.04908e-162	-9.46188e-164	9.28233e-164	-8.12495e-164	-1.55243e-163	1.23373e-162	-2.66423e-163	-1.41221e-163	3.65761e-163	2.74705e-163	1.50207e-162	-5.81485e-163	2.57725e-163	-3.18384e-164	-8.76914e-164	-1.3393e-162	4.16918e-163	-9.76451e-164	3.31525e-163	0
3.42592e-163	-6.85931e-163	2.81904e-163	1.04456e-162	-4.3248e-163	-8.26466e-164	1.11556e-163	1.13256e-163	-9.78624e-163	-1.36838e-162	3.96735e-163	1.04908e-162	-9.46188e-164	9.28233e-164	-8.12495e-164	-1.55243e-163	1.23373e-162	-2.66423e-163	-1.41221e-163	3.65761e-163	2.74705e-163	1.50207e-162	-5.81485e-163	2.57725e-163	-3.18384e-164	-8.76914e-164	-1.3393e-162	4.16918e-163	-9.76451e-164	3.31525e-163	0
3.42592e-163	-6.85931e-163	2.81904e-163	1.04456e-162	-4.3248e-163	-8.26466e-164	1.11556e-163	1.13256e-163	-9.78624e-163	-1.36838e-162	3.96735e-163	1.04908e-162	-9.46188e-164	9.28233e-164	-8.12495e-164	-1.55243e-163	1.23373e-162	-2.66423e-163	-1.41221e-163	3.65761e-163	2.74705e-163	1.50207e-162	-5.81485e-163	2.57725e-163	-3.18384e-164	-8.76914e-164	-1.3393e-162	4.16918e-163	-9.76451e-164	3.31525e-163	0
3.42592e-163	-6.85931e-163	2.81904e-163	1.04456e-162	-4.3248e-163	-8.26466e-164	1.11556e-163	1.13256e-163	-9.78624e-163	-1.36838e-162	3.96735e-163	1.04908e-162	-9.46188e-164	9.28233e-164	-8.12495e-164	-1.55243e-163	1.23373e-162	-2.66423e-163	-1.41221e-163	3.65761e-163	2.74705e-163	1.50207e-162	-5.81485e-163	2.57725e-163	-3.18384e-164	-8.76914e-164	-1.3393e-162	4.16918e-163	-9.76451e-164	3.31525e-163	0
3.42592e-163	-6.85931e-163	2.81904e-163	1.04456e-162	-4.3248e-163	-8.26466e-164	1.11556e-163	1.13256e-163	-9.78624e-163	-1.36838e-162	3.96735e-163	1.04908e-162	-9.46188e-164	9.28233e-164	-8.12495e-164	-1.55243e-163	1.23373e-162	-2.66423e-163	-1.41221e-163	3.65761e-163	2.74705e-163	1.50207e-162	-5.81485e-163	2.57725e-163	-3.18384e-164	-8.76914e-164	-1.3393e-162	4.16918e-163	-9.76451e-164	3.31525e-163	0
3.42592e-163	-6.85931e-163	2.81904e-163	1.04456e-162	-4.3248e-163	-8.26466e-164	1.11556e-163	1.13256e-163	-9.78624e-163	-1.36838e-162	3.96735e-163	1.04908e-162	-9.46188e-164	9.28233e-164	-8.12495e-164	-1.55243e-163	1.23373e-162	-2.66423e-163	-1.41221e-163	3.65761e-163	2.74705e-163	1.50207e-162	-5.81485e-163	2.57725e-163	-3.18384e-164	-8.76914e-164	-1.3393e-162	4.16918e-163	-9.76451e-164	3.31525e-163	0
3.42592e-163	-6.85931e-163	2.81904e-163	1.04456e-162	-4.3248e-163	-8.26466e-164	1.11556e-163	1.13256e-163	-9.78624e-163	-1.36838e-162	3.96735e-163	1.04908e-162	-9.46188e-164	9.28233e-164	-8.12495e-164	-1.55243e-163	1.23373e-162	-2.66423e-163	-1.41221e-163	3.65761e-163	2.74705e-163	1.50207e-162	-5.81485e-163	2.57725e-163	-3.18384e-164	-8.76914e-164	-1.3393e-162	4.16918e-163	-9.76451e-164	3.31525e-163	0
3.42592e-163	-6.85931e-163	2.81904e-163	1.04456e-162	-4.3248e-163	-8.26466e-164	1.11556e-163	1.13256e-163	-9.78624e-163	-1.36838e-162	3.96735e-163	1.04908e-162	-9.46188e-164	9.28233e-164	-8.12495e-164	-1.55243e-163	1.23373e-162	-2.66423e-163	-1.41221e-163	3.65761e-163	2.74705e-163	1.50207e-162	-5.81485e-163	2.57725e-163	-3.18384e-164	-8.76914e-164	-1.3393e-162	4.16918e-163	-9.76451e-164	3.31525e-163	0
3.42592e-163	-6.85931e-163	2.81904e-163	1.04456e-162	-4.3248e-163	-8.26466e-164	1.11556e-163	1.13256e-163	-9.78624e-163	-1.36838e-162	3.96735e-163	1.04908e-162	-9.46188e-164	9.28233e-164	-8.12495e-164	-1.55243e-163	1.23373e-162	-2.66423e-163	-1.41221e-163	3.65761e-163	2.74705e-163	1.50207e-162	-5.81485e-163	2.57725e-163	-3.18384e-164	-8.76914e-164	-1.3393e-162	4.16918e-163	-9.76451e-164	3.31525e-163	0
3.42592e-163	-6.85931e-163	2.81904e-163	1.04456e-162	-4.3248e-163	-8.26466e-164	1.11556e-163	1.13256e-163	-9.78624e-163	-1.36838e-162	3.96735e-163	1.04908e-162	-9.46188e-164	9.28233e-164	-8.12495e-164	-1.55243e-163	1.23373e-162	-2.66423e-163	-1.41221e-163	3.65761e-163	2.74705e-163	1.50207e-162	-5.81485e-163	2.57725e-163	-3.18384e-164	-8.76914e-164	-1.3393e-162	4.16918e-163	-9.76451e-164	3.31525e-163	0
3.42592e-163	-6.85931e-163	2.81904e-163	1.04456e-162	-4.3248e-163	-8.26466e-164	1.11556e-163	1.13256e-163	-9.78624e-163	-1.36838e-162	3.96735e-163	1.04908e-162	-9.46188e-164	9.28233e-164	-8.12495e-164	-1.55243e-163	1.23373e-162	-2.66423e-163	-1.41221e-163	3.65761e-163	2.74705e-163	1.50207e-162	-5.81485e-163	2.57725e-163	-3.18384e-164	-8.76914e-164	-1.3393e-162	4.16918e-163	-9.76451e-164	3.31525e-163	0
3.42592e-163	-6.85931e-163	2.81904e-163	1.04456e-162	-4.3248e-163	-8.26466e-164	1.11556e-163	1.13256e-163	-9.78624e-163	-1.36838e-162	3.96735e-163	1.04908e-162	-9.46188e-164	9.28233e-164	-8.12495e-164	-1.55243e-163	1.23373e-162	-2.66423e-163	-1.41221e-163	3.65761e-163	2.74705e-163	1.50207e-162	-5.81485e-163	2.57725e-163	-3.18384e-164	-8.76914e-164	-1.3393e-162	4.16918e-163	-9.76451e-164	3.31525e-163	0
3.42592e-163	-6.85931e-163	2.81904e-163	1.04456e-162	-4.3248e-163	-8.26466e-164	1.11556e-163	1.13256e-163	-9.78624e-163	-1.36838e-162	3.96735e-163	1.04908e-162	-9.46188e-164	9.28233e-164	-8.12495e-164	-1.55243e-163	1.23373e-162	-2.66423e-163	-1.41221e-163	3.65761e-163	2.74705e-163	1.50207e-162	-5.81485e-163	2.57725e-163	-3.18384e-164	-8.76914e-164	-1.3393e-162	4.16918e-163	-9.76451e-164	3.31525e-163	0
3.42592e-163	-6.85931e-163	2.81904e-163	1.04456e-162	-4.3248e-163	-8.26466e-164	1.11556e-163	1.13256e-163	-9.78624e-163	-1.36838e-162	3.96735e-163	1.04908e-162	-9.46188e-164	9.28233e-164	-8.12495e-164	-1.55243e-163	1.23373e-162	-2.66423e-163	-1.41221e-163	3.65761e-163	2.74705e-163	1.50207e-162	-5.81485e-163	2.57725e-163	-3.18384e-164	-8.76914e-164	-1.3393e-162	4.16918e-163	-9.76451e-164	3.31525e-163	0
3.42592e-163	-6.85931e-163	2.81904e-163	1.04456e-162	-4.3248e-163	-8.26466e-164	1.11556e-163	1.13256e-163	-9.78624e-163	-1.36838e-162	3.96735e-163	1.04908e-162	-9.46188e-164	9.28233e-164	-8.12495e-164	-1.55243e-163	1.23373e-162	-2.66423e-163	-1.41221e-163	3.65761e-163	2.74705e-163	1.50207e-162	-5.81485e-163	2.57725e-163	-3.18384e-164	-8.76914e-164	-1.3393e-162	4.16918e-163	-9.76451e-164	3.31525e-163	0
3.42592e-163	-6.85931e-163	2.81904e-163	1.04456e-162	-4.3248e-163	-8.26466e-164	1.11556e-163	1.13256e-163	-9.78624e-163	-1.36838e-162	3.96735e-163	1.04908e-162	-9.46188e-164	9.28233e-164	-8.12495e-164	-1.55243e-163	1.23373e-162	-2.66423e-163	-1.41221e-163	3.65761e-163	2.74705e-163	1.50207e-162	-5.81485e-163	2.57725e-163	-3.18384e-164	-8.76914e-164	-1.3393e-162	4.16918e-163	-9.76451e-164	3.31525e-163	0
3.42592e-163	-6.85931e-163	2.81904e-163	1.04456e-162	-4.3248e-163	-8.26466e-164	1.11556e-163	1.13256e-163	-9.78624e-163	-1.36838e-162	3.96735e-163	1.04908e-162	-9.46188e-164	9.28233e-164	-8.12495e-164	-1.55243e-163	1.23373e-162	-2.66423e-163	-1.41221e-163	3.65761e-163	2.74705e-163	1.50207e-162	-5.81485e-163	2.57725e-163	-3.18384e-164	-8.76914e-164	-1.3393e-162	4.16918e-163	-9.76451e-164	3.31525e-163	0
3.42592e-163	-6.85931e-163	2.81904e-163	1.04456e-162	-4.3248e-163	-8.26466e-164	1.11556e-163	1.13256e-163	-9.78624e-163	-1.36838e-162	3.96735e-163	1.04908e-162	-9.46188e-164	9.28233e-164	-8.12495e-164	-1.55243e-163	1.23373e-162	-2.66423e-163	-1.41221e-163	3.65761e-163	2.74705e-163	1.50207e-162	-5.81485e-163	2.57725e-163	-3.18384e-164	-8.76914e-164	-1.3393e-162	4.16918e-163	-9.76451e-164	3.31525e-163	0
3.42592e-163	-6.85931e-163	2.81904e-163	1.04456e-162	-4.3248e-163	-8.26466e-164	1.11556e-163	1.13256e-163	-9.78624e-163	-1.36838e-162	3.96735e-163	1.04908e-162	-9.46188e-164	9.28233e-164	-8.12495e-164	-1.55243e-163	1.23373e-162	-2.66423e-163	-1.41221e-163	3.65761e-163	2.74705e-163	1.50207e-162	-5.81485e-163	2.57725e-163	-3.18384e-164	-8.76914e-164	-1.3393e-162	4.16918e-163	-9.76451e-164	3.31525e-163	0
3.42592e-163	-6.85931e-163	2.81904e-163	1.04456e-162	-4.3248e-163	-8.26466e-164	1.11556e-163	1.13256e-163	-9.78624e-163	-1.36838e-162	3.96735e-163	1.04908e-162	-9.46188e-164	9.28233e-164	-8.12495e-164	-1.55243e-163	1.23373e-162	-2.66423e-163	-1.41221e-163	3.65761e-163	2.74705e-163	1.50207e-162	-5.81485e-163	2.57725e-163	-3.18384e-164	-8.76914e-164	-1.3393e-162	4.16918e-163	-9.76451e-164	3.31525e-163	0
3.42592e-163	-6.85931e-163	2.81904e-163	1.04456e-162	-4.3248e-163	-8.26466e-164	1.11556e-163	1.13256e-163	-9.78624e-163	-1.36838e-162	3.96735e-163	1.04908e-162	-9.46188e-164	9.28233e-164	-8.12495e-164	-1.55243e-163	1.23373e-162	-2.66423e-163	-1.41221e-163	3.65761e-163	2.74705e-163	1.50207e-162	-5.81485e-163	2.57725e-163	-3.18384e-164	-8.76914e-164	-1.3393e-162	4.16918e-163	-9.76451e-164	3.31525e-163	0
3.42592e-163	-6.85931e-163	2.81904e-163	1.04456e-162	-4.3248e-163	-8.26466e-164	1.11556e-163	1.13256e-163	-9.78624e-163	-1.36838e-162	3.96735e-163	1.04908e-162	-9.46188e-164	9.28233e-164	-8.12495e-164	-1.55243e-163	1.23373e-162	-2.66423e-163	-1.41221e-163	3.65761e-163	2.74705e-163	1.50207e-162	-5.81485e-163	2.57725e-163	-3.18384e-164	-8.76914e-164	-1.3393e-162	4.16918e-163	-9.76451e-164	3.31525e-163	0
3.42592e-163	-6.85931e-163	2.81904e-163	1.04456e-162	-4.3248e-163	-8.26466e-164	1.11556e-163	1.13256e-163	-9.78624e-163	-1.36838e-162	3.96735e-163	1.04908e-162	-9.46188e-164	9.28233e-164	-8.12495e-164	-1.55243e-163	1.23373e-162	-2.66423e-163	-1.41221e-163	3.65761e-163	2.74705e-163	1.50207e-162	-5.81485e-163	2.57725e-163	-3.18384e-164	-8.76914e-164	-1.3393e-162	4.16918e-163	-9.76451e-164	3.31525e-163	0
3.42592e-163	-6.85931e-163	2.81904e-163	1.04456e-162	-4.3248e-163	-8.26466e-164	1.11556e-163	1.13256e-163	-9.78624e-163	-1.36838e-162	3.96735e-163	1.04908e-162	-9.46188e-164	9.28233e-164	-8.12495e-164	-1.55243e-163	1.23373e-162	-2.66423e-163	-1.41221e-163	3.65761e-163	2.74705e-163	1.50207e-162	-5.81485e-163	2.57725e-163	-3.18384e-164	-8.76914e-164	-1.3393e-162	4.16918e-163	-9.76451e-164	3.31525e-163	0
3.42592e-163	-6.85931e-163	2.81904e-163	1.04456e-162	-4.3248e-163	-8.26466e-164	1.11556e-163	1.13256e-163	-9.78624e-163	-1.36838e-162	3.96735e-163	1.04908e-162	-9.46188e-164	9.28233e-164	-8.12495e-164	-1.55243e-163	1.23373e-162	-2.66423e-163	-1.41221e-163	3.65761e-163	2.74705e-163	1.50207e-162	-5.81485e-163	2.57725e-163	-3.18384e-164	-8.76914e-164	-1.3393e-162	4.16918e-163	-9.76451e-164	3.31525e-163	0
3.42592e-163	-6.85931e-163	2.81904e-163	1.04456e-162	-4.3248e-163	-8.26466e-164	1.11556e-163	1.13256e-163	-9.78624e-163	-1.36838e-162	3.96735e-163	1.04908e-162	-9.46188e-164	9.28233e-164	-8.12495e-164	-1.55243e-163	1.23373e-162	-2.66423e-163	-1.41221e-163	3.65761e-163	2.74705e-163	1.50207e-162	-5.81485e-163	2.57725e-163	-3.18384e-164	-8.76914e-164	-1.3393e-162	4.16918e-163	-9.76451e-164	3.31525e-163	0
3.42592e-163	-6.85931e-163	2.81904e-163	1.04456e-162	-4.3248e-163	-8.26466e-164	1.11556e-163	1.13256e-163	-9.78624e-163	-1.36838e-162	3.96735e-163	1.04908e-162	-9.46188e-164	9.28233e-164	-8.12495e-164	-1.55243e-163	1.23373e-162	-2.66423e-163	-1.41221e-163	3.65761e-163	2.74705e-163	1.50207e-162	-5.81485e-163	2.57725e-163	-3.18384e-164	-8.76914e-164	-1.3393e-162	4.16918e-163	-9.76451e-164	3.31525e-163	0
3.42592e-163	-6.85931e-163	2.81904e-163	1.04456e-162	-4.3248e-163	-8.26466e-164	1.11556e-163	1.13256e-163	-9.78624e-163	-1.36838e-162	3.96735e-163	1.04908e-162	-9.46188e-164	9.28233e-164	-8.12495e-164	-1.55243e-163	1.23373e-162	-2.66423e-163	-1.41221e-163	3.65761e-163	2.74705e-163	1.50207e-162	-5.81485e-163	2.57725e-163	-3.18384e-164	-8.76914e-164	-1.3393e-162	4.16918e-163	-9.76451e-164	3.31525e-163	0
3.42592e-163	-6.85931e-163	2.81904e-163	1.04456e-162	-4.3248e-163	-8.26466e-164	1.11556e-163	1.13256e-163	-9.78624e-163	-1.36838e-162	3.96735e-163	1.04908e-162	-9.46188e-164	9.28233e-164	-8.12495e-164	-1.55243e-163	1.23373e-162	-2.66423e-163	-1.41221e-163	3.65761e-163	2.74705e-163	1.50207e-162	-5.81485e-163	2.57725e-163	-3.18384e-164	-8.76914e-164	-1.3393e-162	4.16918e-163	-9.76451e-164	3.31525e-163	0
3.42592e-163	-6.85931e-163	2.81904e-163	1.04456e-162	-4.3248e-163	-8.26466e-164	1.11556e-163	1.13256e-163	-9.78624e-163	-1.36838e-162	3.96735e-163	1.04908e-162	-9.46188e-164	9.28233e-164	-8.12495e-164	-1.55243e-163	1.23373e-162	-2.66423e-163	-1.41221e-163	3.65761e-163	2.74705e-163	1.50207e-162	-5.81485e-163	2.57725e-163	-3.18384e-164	-8.76914e-164	-1.3393e-162	4.16918e-163	-9.76451e-164	3.31525e-163	0
3.42592e-163	-6.85931e-163	2.81904e-163	1.04456e-162	-4.3248e-163	-8.26466e-164	1.11556e-163	1.13256e-163	-9.78624e-163	-1.36838e-162	3.96735e-163	1.04908e-162	-9.46188e-164	9.28233e-164	-8.12495e-164	-1.55243e-163	1.23373e-162	-2.66423e-163	-1.41221e-163	3.65761e-163	2.74705e-163	1.50207e-162	-5.81485e-163	2.57725e-163	-3.18384e-164	-8.76914e-164	-1.3393e-162	4.16918e-163	-9.76451e-164	3.31525e-163	0
3.42592e-163	-6.85931e-163	2.81904e-163	1.04456e-162	-4.3248e-163	-8.26466e-164	1.11556e-163	1.13256e-163	-9.78624e-163	-1.36838e-162	3.96735e-163	1.04908e-162	-9.46188e-164	9.28233e-164	-8.12495e-164	-1.55243e-163	1.23373e-162	-2.66423e-163	-1.41221e-163	3.65761e-163	2.74705e-163	1.50207e-162	-5.81485e-163	2.57725e-163	-3.18384e-164	-8.76914e-164	-1.3393e-162	4.16918e-163	-9.76451e-164	3.31525e-163	0
3.42592e-163	-6.85931e-163	2.81904e-163	1.04456e-162	-4.3248e-163	-8.26466e-164	1.11556e-163	1.13256e-163	-9.78624e-163	-1.36838e-162	3.96735e-163	1.04908e-162	-9.46188e-164	9.28233e-164	-8.12495e-164	-1.55243e-163	1.23373e-162	-2.66423e-163	-1.41221e-163	3.65761e-163	2.74705e-163	1.50207e-162	-5.81485e-163	2.57725e-163	-3.18384e-164	-8.76914e-164	-1.3393e-162	4.16918e-163	-9.76451e-164	3.31525e-163	0
3.42592e-163	-6.85931e-163	2.81904e-163	1.04456e-162	-4.3248e-163	-8.26466e-164	1.11556e-163	1.13256e-163	-9.78624e-163	-1.36838e-162	3.96735e-163	1.04908e-162	-9.46188e-164	9.28233e-164	-8.12495e-164	-1.55243e-163	1.23373e-162	-2.66423e-163	-1.41221e-163	3.65761e-163	2.74705e-163	1.50207e-162	-5.81485e-163	2.57725e-163	-3.18384e-164	-8.76914e-164	-1.3393e-162	4.16918e-163	-9.76451e-164	3.31525e-163	0
3.42592e-163	-6.85931e-163	2.81904e-163	1.04456e-162	-4.3248e-163	-8.26466e-164	1.11556e-163	1.13256e-163	-9.78624e-163	-1.36838e-162	3.96735e-163	1.04908e-162	-9.46188e-164	9.28233e-164	-8.12495e-164	-1.55243e-163	1.23373e-162	-2.66423e-163	-1.41221e-163	3.65761e-163	2.74705e-163	1.50207e-162	-5.81485e-163	2.57725e-163	-3.18384e-164	-8.76914e-164	-1.3393e-162	4.16918e-163	-9.76451e-164	3.31525e-163	0
3.42592e-163	-6.85931e-163	2.81904e-163	1.04456e-162	-4.3248e-163	-8.26466e-164	1.11556e-163	1.13256e-163	-9.78624e-163	-1.36838e-162	3.96735e-163	1.04908e-162	-9.46188e-164	9.28233e-164	-8.12495e-164	-1.55243e-163	1.23373e-162	-2.66423e-163	-1.41221e-163	3.65761e-163	2.74705e-163	1.50207e-162	-5.81485e-163	2.57725e-163	-3.18384e-164	-8.76914e-164	-1.3393e-162	4.16918e-163	-9.76451e-164	3.31525e-163	0
3.42592e-163	-6.85931e-163	2.81904e-163	1.04456e-162	-4.3248e-163	-8.26466e-164	1.11556e-163	1.13256e-163	-9.78624e-163	-1.36838e-162	3.96735e-163	1.04908e-162	-9.46188e-164	9.28233e-164	-8.12495e-164	-1.55243e-163	1.23373e-162	-2.66423e-163	-1.41221e-163	3.65761e-163	2.74705e-163	1.50207e-162	-5.81485e-163	2.57725e-163	-3.18384e-164	-8.76914e-164	-1.3393e-162	4.16918e-163	-9.76451e-164	3.31525e-163	0
3.42592e-163	-6.85931e-163	2.81904e-163	1.04456e-162	-4.3248e-163	-8.26466e-164	1.11556e-163	1.13256e-163	-9.78624e-163	-1.36838e-162	3.96735e-163	1.04908e-162	-9.46188e-164	9.28233e-164	-8.12495e-164	-1.55243e-163	1.23373e-162	-2.66423e-163	-1.41221e-163	3.65761e-163	2.74705e-163	1.50207e-162	-5.81485e-163	2.57725e-163	-3.18384e-164	-8.76914e-164	-1.3393e-162	4.16918e-163	-9.76451e-164	3.31525e-163	0
3.42592e-163	-6.85931e-163	2.81904e-163	1.04456e-162	-4.3248e-163	-8.26466e-164	1.11556e-163	1.13256e-163	-9.78624e-163	-1.36838e-162	3.96735e-163	1.04908e-162	-9.46188e-164	9.28233e-164	-8.12495e-164	-1.55243e-163	1.23373e-162	-2.66423e-163	-1.41221e-163	3.65761e-163	2.74705e-163	1.50207e-162	-5.81485e-163	2.57725e-163	-3.18384e-164	-8.76914e-164	-1.3393e-162	4.16918e-163	-9.76451e-164	3.31525e-163	0
3.42592e-163	-6.85931e-163	2.81904e-163	1.04456e-162	-4.3248e-163	-8.26466e-164	1.11556e-163	1.13256e-163	-9.78624e-163	-1.36838e-162	3.96735e-163	1.04908e-162	-9.46188e-164	9.28233e-164	-8.12495e-164	-1.55243e-163	1.23373e-162	-2.66423e-163	-1.41221e-163	3.65761e-163	2.74705e-163	1.50207e-162	-5.81485e-163	2.57725e-163	-3.18384e-164	-8.76914e-164	-1.3393e-162	4.16918e-163	-9.76451e-164	3.31525e-163	0
3.42592e-163	-6.85931e-163	2.81904e-163	1.04456e-162	-4.3248e-163	-8.26466e-164	1.11556e-163	1.13256e-163	-9.78624e-163	-1.36838e-162	3.96735e-163	1.04908e-162	-9.46188e-164	9.28233e-164	-8.12495e-164	-1.55243e-163	1.23373e-162	-2.66423e-163	-1.41221e-163	3.65761e-163	2.74705e-163	1.50207e-162	-5.81485e-163	2.57725e-163	-3.18384e-164	-8.76914e-164	-1.3393e-162	4.16918e-163	-9.76451e-164	3.31525e-163	0
3.42592e-163	-6.85931e-163	2.81904e-163	1.04456e-162	-4.3248e-163	-8.26466e-164	1.11556e-163	1.13256e-163	-9.78624e-163	-1.36838e-162	3.96735e-163	1.04908e-162	-9.46188e-164	9.28233e-164	-8.12495e-164	-1.55243e-163	1.23373e-162	-2.66423e-163	-1.41221e-163	3.65761e-163	2.74705e-163	1.50207e-162	-5.81485e-163	2.57725e-163	-3.18384e-164	-8.76914e-164	-1.3393e-162	4.16918e-163	-9.76451e-164	3.31525e-163	0
3.42592e-163	-6.85931e-163	2.81904e-163	1.04456e-162	-4.3248e-163	-8.26466e-164	1.11556e-163	1.13256e-163	-9.78624e-163	-1.36838e-162	3.96735e-163	1.04908e-162	-9.46188e-164	9.28233e-164	-8.12495e-164	-1.55243e-163	1.23373e-162	-2.66423e-163	-1.41221e-163	3.65761e-163	2.74705e-163	1.50207e-162	-5.81485e-163	2.57725e-163	-3.18384e-164	-8.76914e-164	-1.3393e-162	4.16918e-163	-9.76451e-164	3.31525e-163	0
3.42592e-163	-6.85931e-163	2.81904e-163	1.04456e-162	-4.3248e-163	-8.26466e-164	1.11556e-163	1.13256e-163	-9.78624e-163	-1.36838e-162	3.96735e-163	1.04908e-162	-9.46188e-164	9.28233e-164	-8.12495e-164	-1.55243e-163	1.23373e-162	-2.66423e-163	-1.41221e-163	3.65761e-163	2.74705e-163	1.50207e-162	-5.81485e-163	2.57725e-163	-3.18384e-164	-8.76914e-164	-1.3393e-162	4.16918e-163	-9.76451e-164	3.31525e-163	0
3.42592e-163	-6.85931e-163	2.81904e-163	1.04456e-162	-4.3248e-163	-8.26466e-164	1.11556e-163	1.13256e-163	-9.78624e-163	-1.36838e-162	3.96735e-163	1.04908e-162	-9.46188e-164	9.28233e-164	-8.12495e-164	-1.55243e-163	1.23373e-162	-2.66423e-163	-1.41221e-163	3.65761e-163	2.74705e-163	1.50207e-162	-5.81485e-163	2.57725e-163	-3.18384e-164	-8.76914e-164	-1.3393e-162	4.16918e-163	-9.76451e-164	3.31525e-163	0
3.42592e-163	-6.85931e-163	2.81904e-163	1.04456e-162	-4.3248e-163	-8.26466e-164	1.11556e-163	1.13256e-163	-9.78624e-163	-1.36838e-162	3.96735e-163	1.04908e-162	-9.46188e-164	9.28233e-164	-8.12495e-164	-1.55243e-163	1.23373e-162	-2.66423e-163	-1.41221e-163	3.65761e-163	2.74705e-163	1.50207e-162	-5.81485e-163	2.57725e-163	-3.18384e-164	-8.76914e-164	-1.3393e-162	4.16918e-163	-9.76451e-164	3.31525e-163	0
3.42592e-163	-6.85931e-163	2.81904e-163	1.04456e-162	-4.3248e-163	-8.26466e-164	1.11556e-163	1.13256e-163	-9.78624e-163	-1.36838e-162	3.96735e-163	1.04908e-162	-9.46188e-164	9.28233e-164	-8.12495e-164	-1.55243e-163	1.23373e-162	-2.66423e-163	-1.41221e-163	3.65761e-163	2.74705e-163	1.50207e-162	-5.81485e-163	2.57725e-163	-3.18384e-164	-8.76914e-164	-1.3393e-162	4.16918e-163	-9.76451e-164	3.31525e-163	0
3.42592e-163	-6.85931e-163	2.81904e-163	1.04456e-162	-4.3248e-163	-8.26466e-164	1.11556e-163	1.13256e-163	-9.78624e-163	-1.36838e-162	3.96735e-163	1.04908e-162	-9.46188e-164	9.28233e-164	-8.12495e-164	-1.55243e-163	1.23373e-162	-2.66423e-163	-1.41221e-163	3.65761e-163	2.74705e-163	1.50207e-162	-5.81485e-163	2.57725e-163	-3.18384e-164	-8.76914e-164	-1.3393e-162	4.16918e-163	-9.76451e-164	3.31525e-163	0
3.42592e-163	-6.85931e-163	2.81904e-163	1.04456e-162	-4.3248e-163	-8.26466e-164	1.11556e-163	1.13256e-163	-9.78624e-163	-1.36838e-162	3.96735e-163	1.04908e-162	-9.46188e-164	9.28233e-164	-8.12495e-164	-1.55243e-163	1.23373e-162	-2.66423e-163	-1.41221e-163	3.65761e-163	2.74705e-163	1.50207e-162	-5.81485e-163	2.57725e-163	-3.18384e-164	-8.76914e-164	-1.3393e-162	4.16918e-163	-9.76451e-164	3.31525e-163	0
3.42592e-163	-6.85931e-163	2.81904e-163	1.04456e-162	-4.3248e-163	-8.26466e-164	1.11556e-163	1.13256e-163	-9.78624e-163	-1.36838e-162	3.96735e-163	1.04908e-162	-9.46188e-164	9.28233e-164	-8.12495e-164	-1.55243e-163	1.23373e-162	-2.66423e-163	-1.41221e-163	3.65761e-163	2.74705e-163	1.50207e-162	-5.81485e-163	2.57725e-163	-3.18384e-164	-8.76914e-164	-1.3393e-162	4.16918e-163	-9.76451e-164	3.31525e-163	0
3.42592e-163	-6.85931e-163	2.81904e-163	1.04456e-162	-4.3248e-163	-8.26466e-164	1.11556e-163	1.13256e-163	-9.78624e-163	-1.36838e-162	3.96735e-163	1.04908e-162	-9.46188e-164	9.28233e-164	-8.12495e-164	-1.55243e-163	1.23373e-162	-2.66423e-163	-1.41221e-163	3.65761e-163	2.74705e-163	1.50207e-162	-5.81485e-163	2.57725e-163	-3.18384e-164	-8.76914e-164	-1.3393e-162	4.16918e-163	-9.76451e-164	3.31525e-163	0
3.42592e-163	-6.85931e-163	2.81904e-163	1.04456e-162	-4.3248e-163	-8.26466e-164	1.11556e-163	1.13256e-163	-9.78624e-163	-1.36838e-162	3.96735e-163	1.04908e-162	-9.46188e-164	9.28233e-164	-8.12495e-164	-1.55243e-163	1.23373e-162	-2.66423e-163	-1.41221e-163	3.65761e-163	2.74705e-163	1.50207e-162	-5.81485e-163	2.57725e-163	-3.18384e-164	-8.76914e-164	-1.3393e-162	4.16918e-163	-9.76451e-164	3.31525e-163	0
3.42592e-163	-6.85931e-163	2.81904e-163	1.04456e-162	-4.3248e-163	-8.26466e-164	1.11556e-163	1.13256e-163	-9.78624e-163	-1.36838e-162	3.96735e-163	1.04908e-162	-9.46188e-164	9.28233e-164	-8.12495e-164	-1.55243e-163	1.23373e-162	-2.66423e-163	-1.41221e-163	3.65761e-163	2.74705e-163	1.50207e-162	-5.81485e-163	2.57725e-163	-3.18384e-164	-8.76914e-164	-1.3393e-162	4.16918e-163	-9.76451e-164	3.31525e-163	0
3.42592e-163	-6.85931e-163	2.81904e-163	1.04456e-162	-4.3248e-163	-8.26466e-164	1.11556e-163	1.13256e-163	-9.78624e-163	-1.36838e-162	3.96735e-163	1.04908e-162	-9.46188e-164	9.28233e-164	-8.12495e-164	-1.55243e-163	1.23373e-162	-2.66423e-163	-1.41221e-163	3.65761e-163	2.74705e-163	1.50207e-162	-5.81485e-163	2.57725e-163	-3.18384e-164	-8.76914e-164	-1.3393e-162	4.16918e-163	-9.76451e-164	3.31525e-163	0
3.42592e-163	-6.85931e-163	2.81904e-163	1.04456e-162	-4.3248e-163	-8.26466e-164	1.11556e-163	1.13256e-163	-9.78624e-163	-1.36838e-162	3.96735e-163	1.04908e-162	-9.46188e-164	9.28233e-164	-8.12495e-164	-1.55243e-163	1.23373e-162	-2.66423e-163	-1.41221e-163	3.65761e-163	2.74705e-163	1.50207e-162	-5.81485e-163	2.57725e-163	-3.18384e-164	-8.76914e-164	-1.3393e-162	4.16918e-163	-9.76451e-164	3.31525e-163	0
3.42592e-163	-6.85931e-163	2.81904e-163	1.04456e-162	-4.3248e-163	-8.26466e-164	1.11556e-163	1.13256e-163	-9.78624e-163	-1.36838e-162	3.96735e-163	1.04908e-162	-9.46188e-164	9.28233e-164	-8.12495e-164	-1.55243e-163	1.23373e-162	-2.66423e-163	-1.41221e-163	3.65761e-163	2.74705e-163	1.50207e-162	-5.81485e-163	2.57725e-163	-3.18384e-164	-8.76914e-164	-1.3393e-162	4.16918e-163	-9.76451e-164	3.31525e-163	0
3.42592e-163	-6.85931e-163	2.81904e-163	1.04456e-162	-4.3248e-163	-8.26466e-164	1.11556e-163	1.13256e-163	-9.78624e-163	-1.36838e-162	3.96735e-163	1.04908e-162	-9.46188e-164	9.28233e-164	-8.12495e-164	-1.55243e-163	1.23373e-162	-2.66423e-163	-1.41221e-163	3.65761e-163	2.74705e-163	1.50207e-162	-5.81485e-163	2.57725e-163	-3.18384e-164	-8.76914e-164	-1.3393e-162	4.16918e-163	-9.76451e-164	3.31525e-163	0
3.42592e-163	-6.85931e-163	2.81904e-163	1.04456e-162	-4.3248e-163	-8.26466e-164	1.11556e-163	1.13256e-163	-9.78624e-163	-1.36838e-162	3.96735e-163	1.04908e-162	-9.46188e-164	9.28233e-164	-8.12495e-164	-1.55243e-163	1.23373e-162	-2.66423e-163	-1.41221e-163	3.65761e-163	2.74705e-163	1.50207e-162	-5.81485e-163	2.57725e-163	-3.18384e-164	-8.76914e-164	-1.3393e-162	4.16918e-163	-9.76451e-164	3.31525e-163	0
3.42592e-163	-6.85931e-163	2.81904e-163	1.04456e-162	-4.3248e-163	-8.26466e-164	1.11556e-163	1.13256e-163	-9.78624e-163	-1.36838e-162	3.96735e-163	1.04908e-162	-9.46188e-164	9.28233e-164	-8.12495e-164	-1.55243e-163	1.23373e-162	-2.66423e-163	-1.41221e-163	3.65761e-163	2.74705e-163	1.50207e-162	-5.81485e-163	2.57725e-163	-3.18384e-164	-8.76914e-164	-1.3393e-162	4.16918e-163	-9.76451e-164	3.31525e-163	0
3.42592e-163	-6.85931e-163	2.81904e-163	1.04456e-162	-4.3248e-163	-8.26466e-164	1.11556e-163	1.13256e-163	-9.78624e-163	-1.36838e-162	3.96735e-163	1.04908e-162	-9.46188e-164	9.28233e-164	-8.12495e-164	-1.55243e-163	1.23373e-162	-2.66423e-163	-1.41221e-163	3.65761e-163	2.74705e-163	1.50207e-162	-5.81485e-163	2.57725e-163	-3.18384e-164	-8.76914e-164	-1.3393e-162	4.16918e-163	-9.76451e-164	3.31525e-163	0
3.42592e-163	-6.85931e-163	2.81904e-163	1.04456e-162	-4.3248e-163	-8.26466e-164	1.11556e-163	1.13256e-163	-9.78624e-163	-1.36838e-162	3.96735e-163	1.04908e-162	-9.46188e-164	9.28233e-164	-8.12495e-164	-1.55243e-163	1.23373e-162	-2.66423e-163	-1.41221e-163	3.65761e-163	2.74705e-163	1.50207e-162	-5.81485e-163	2.57725e-163	-3.18384e-164	-8.76914e-164	-1.3393e-162	4.16918e-163	-9.76451e-164	3.31525e-163	0
3.42592e-163	-6.85931e-163	2.81904e-163	1.04456e-162	-4.3248e-163	-8.26466e-164	1.11556e-163	1.13256e-163	-9.78624e-163	-1.36838e-162	3.96735e-163	1.04908e-162	-9.46188e-164	9.28233e-164	-8.12495e-164	-1.55243e-163	1.23373e-162	-2.66423e-163	-1.41221e-163	3.65761e-163	2.74705e-163	1.50207e-162	-5.81485e-163	2.57725e-163	-3.18384e-164	-8.76914e-164	-1.3393e-162	4.16918e-163	-9.76451e-164	3.31525e-163	0
3.42592e-163	-6.85931e-163	2.81904e-163	1.04456e-162	-4.3248e-163	-8.26466e-164	1.11556e-163	1.13256e-163	-9.78624e-163	-1.36838e-162	3.96735e-163	1.04908e-162	-9.46188e-164	9.28233e-164	-8.12495e-164	-1.55243e-163	1.23373e-162	-2.66423e-163	-1.41221e-163	3.65761e-163	2.74705e-163	1.50207e-162	-5.81485e-163	2.57725e-163	-3.18384e-164	-8.76914e-164	-1.3393e-162	4.16918e-163	-9.76451e-164	3.31525e-163	0
3.42592e-163	-6.85931e-163	2.81904e-163	1.04456e-162	-4.3248e-163	-8.26466e-164	1.11556e-163	1.13256e-163	-9.78624e-163	-1.36838e-162	3.96735e-163	1.04908e-162	-9.46188e-164	9.28233e-164	-8.12495e-164	-1.55243e-163	1.23373e-162	-2.66423e-163	-1.41221e-163	3.65761e-163	2.74705e-163	1.50207e-162	-5.81485e-163	2.57725e-163	-3.18384e-164	-8.76914e-164	-1.3393e-162	4.16918e-163	-9.76451e-164	3.31525e-163	0
3.42592e-163	-6.85931e-163	2.81904e-163	1.04456e-162	-4.3248e-163	-8.26466e-164	1.11556e-163	1.13256e-163	-9.78624e-163	-1.36838e-162	3.96735e-163	1.04908e-162	-9.46188e-164	9.28233e-164	-8.12495e-164	-1.55243e-163	1.23373e-162	-2.66423e-163	-1.41221e-163	3.65761e-163	2.74705e-163	1.50207e-162	-5.81485e-163	2.57725e-163	-3.18384e-164	-8.76914e-164	-1.3393e-162	4.16918e-163	-9.76451e-164	3.31525e-163	0
3.42592e-163	-6.85931e-163	2.81904e-163	1.04456e-162	-4.3248e-163	-8.26466e-164	1.11556e-163	1.13256e-163	-9.78624e-163	-1.36838e-162	3.96735e-163	1.04908e-162	-9.46188e-164	9.28233e-164	-8.12495e-164	-1.55243e-163	1.23373e-162	-2.66423e-163	-1.41221e-163	3.65761e-163	2.74705e-163	1.50207e-162	-5.81485e-163	2.57725e-163	-3.18384e-164	-8.76914e-164	-1.3393e-162	4.16918e-163	-9.76451e-164	3.31525e-163	0
3.42592e-163	-6.85931e-163	2.81904e-163	1.04456e-162	-4.3248e-163	-8.26466e-164	1.11556e-163	1.13256e-163	-9.78624e-163	-1.36838e-162	3.96735e-163	1.04908e-162	-9.46188e-164	9.28233e-164	-8.12495e-164	-1.55243e-163	1.23373e-162	-2.66423e-163	-1.41221e-163	3.65761e-163	2.74705e-163	1.50207e-162	-5.81485e-163	2.57725e-163	-3.18384e-164	-8.76914e-164	-1.3393e-162	4.16918e-163	-9.76451e-164	3.31525e-163	0
3.42592e-163	-6.85931e-163	2.81904e-163	1.04456e-162	-4.3248e-163	-8.26466e-164	1.11556e-163	1.13256e-163	-9.78624e-163	-1.36838e-162	3.96735e-163	1.04908e-162	-9.46188e-164	9.28233e-164	-8.12495e-164	-1.55243e-163	1.23373e-162	-2.66423e-163	-1.41221e-163	3.65761e-163	2.74705e-163	1.50207e-162	-5.81485e-163	2.57725e-163	-3.18384e-164	-8.76914e-164	-1.3393e-162	4.16918e-163	-9.76451e-164	3.31525e-163	0
3.42592e-163	-6.85931e-163	2.81904e-163	1.04456e-162	-4.3248e-163	-8.26466e-164	1.11556e-163	1.13256e-163	-9.78624e-163	-1.36838e-162	3.96735e-163	1.04908e-162	-9.46188e-164	9.28233e-164	-8.12495e-164	-1.55243e-163	1.23373e-162	-2.66423e-163	-1.41221e-163	3.65761e-163	2.74705e-163	1.50207e-162	-5.81485e-163	2.57725e-163	-3.18384e-164	-8.76914e-164	-1.3393e-162	4.16918e-163	-9.76451e-164	3.31525e-163	0
3.42592e-163	-6.85931e-163	2.81904e-163	1.04456e-162	-4.3248e-163	-8.26466e-164	1.11556e-163	1.13256e-163	-9.78624e-163	-1.36838e-162	3.96735e-163	1.04908e-162	-9.46188e-164	9.28233e-164	-8.12495e-164	-1.55243e-163	1.23373e-162	-2.66423e-163	-1.41221e-163	3.65761e-163	2.74705e-163	1.50207e-162	-5.81485e-163	2.57725e-163	-3.18384e-164	-8.76914e-164	-1.3393e-162	4.16918e-163	-9.76451e-164	3.31525e-163	0
3.42592e-163	-6.85931e-163	2.81904e-163	1.04456e-162	-4.3248e-163	-8.26466e-164	1.11556e-163	1.13256e-163	-9.78624e-163	-1.36838e-162	3.96735e-163	1.04908e-162	-9.46188e-164	9.28233e-164	-8.12495e-164	-1.55243e-163	1.23373e-162	-2.66423e-163	-1.41221e-163	3.65761e-163	2.74705e-163	1.50207e-162	-5.81485e-163	2.57725e-163	-3.18384e-164	-8.76914e-164	-1.3393e-162	4.16918e-163	-9.76451e-164	3.31525e-163	0
3.42592e-163	-6.85931e-163	2.81904e-163	1.04456e-162	-4.3248e-163	-8.26466e-164	1.11556e-163	1.13256e-163	-9.78624e-163	-1.36838e-162	3.96735e-163	1.04908e-162	-9.46188e-164	9.28233e-164	-8.12495e-164	-1.55243e-163	1.23373e-162	-2.66423e-163	-1.41221e-163	3.65761e-163	2.74705e-163	1.50207e-162	-5.81485e-163	2.57725e-163	-3.18384e-164	-8.76914e-164	-1.3393e-162	4.16918e-163	-9.76451e-164	3.31525e-163	0
3.42592e-163	-6.85931e-163	2.81904e-163	1.04456e-162	-4.3248e-163	-8.26466e-164	1.11556e-163	1.13256e-163	-9.78624e-163	-1.36838e-162	3.96735e-163	1.04908e-162	-9.46188e-164	9.28233e-164	-8.12495e-164	-1.55243e-163	1.23373e-162	-2.66423e-163	-1.41221e-163	3.65761e-163	2.74705e-163	1.50207e-162	-5.81485e-163	2.57725e-163	-3.18384e-164	-8.76914e-164	-1.3393e-162	4.16918e-163	-9.76451e-164	3.31525e-163	0
3.42592e-163	-6.85931e-163	2.81904e-163	1.04456e-162	-4.3248e-163	-8.26466e-164	1.11556e-163	1.13256e-163	-9.78624e-163	-1.36838e-162	3.96735e-163	1.04908e-162	-9.46188e-164	9.28233e-164	-8.12495e-164	-1.55243e-163	1.23373e-162	-2.66423e-163	-1.41221e-163	3.65761e-163	2.74705e-163	1.50207e-162	-5.81485e-163	2.57725e-163	-3.18384e-164	-8.76914e-164	-1.3393e-162	4.16918e-163	-9.76451e-164	3.31525e-163	0
3.42592e-163	-6.85931e-163	2.81904e-163	1.04456e-162	-4.3248e-163	-8.26466e-164	1.11556e-163	1.13256e-163	-9.78624e-163	-1.36838e-162	3.96735e-163	1.04908e-162	-9.46188e-164	9.28233e-164	-8.12495e-164	-1.55243e-163	1.23373e-162	-2.66423e-163	-1.41221e-163	3.65761e-163	2.74705e-163	1.50207e-162	-5.81485e-163	2.57725e-163	-3.18384e-164	-8.76914e-164	-1.3393e-162	4.16918e-163	-9.76451e-164	3.31525e-163	0
3.42592e-163	-6.85931e-163	2.81904e-163	1.04456e-162	-4.3248e-163	-8.26466e-164	1.11556e-163	1.13256e-163	-9.78624e-163	-1.36838e-162	3.96735e-163	1.04908e-162	-9.46188e-164	9.28233e-164	-8.12495e-164	-1.55243e-163	1.23373e-162	-2.66423e-163	-1.41221e-163	3.65761e-163	2.74705e-163	1.50207e-162	-5.81485e-163	2.57725e-163	-3.18384e-164	-8.76914e-164	-1.3393e-162	4.16918e-163	-9.76451e-164	3.31525e-163	0
3.42592e-163	-6.85931e-163	2.81904e-163	1.04456e-162	-4.3248e-163	-8.26466e-164	1.11556e-163	1.13256e-163	-9.78624e-163	-1.36838e-162	3.96735e-163	1.04908e-162	-9.46188e-164	9.28233e-164	-8.12495e-164	-1.55243e-163	1.23373e-162	-2.66423e-163	-1.41221e-163	3.65761e-163	2.74705e-163	1.50207e-162	-5.81485e-163	2.57725e-163	-3.18384e-164	-8.76914e-164	-1.3393e-162	4.16918e-163	-9.76451e-164	3.31525e-163	0
3.42592e-163	-6.85931e-163	2.81904e-163	1.04456e-162	-4.3248e-163	-8.26466e-164	1.11556e-163	1.13256e-163	-9.78624e-163	-1.36838e-162	3.96735e-163	1.04908e-162	-9.46188e-164	9.28233e-164	-8.12495e-164	-1.55243e-163	1.23373e-162	-2.66423e-163	-1.41221e-163	3.65761e-163	2.74705e-163	1.50207e-162	-5.81485e-163	2.57725e-163	-3.18384e-164	-8.76914e-164	-1.3393e-162	4.16918e-163	-9.76451e-164	3.31525e-163	0
3.42592e-163	-6.85931e-163	2.81904e-163	1.04456e-162	-4.3248e-163	-8.26466e-164	1.11556e-163	1.13256e-163	-9.78624e-163	-1.36838e-162	3.96735e-163	1.04908e-162	-9.46188e-164	9.28233e-164	-8.12495e-164	-1.55243e-163	1.23373e-162	-2.66423e-163	-1.41221e-163	3.65761e-163	2.74705e-163	1.50207e-162	-5.81485e-163	2.57725e-163	-3.18384e-164	-8.76914e-164	-1.3393e-162	4.16918e-163	-9.76451e-164	3.31525e-163	0
3.42592e-163	-6.85931e-163	2.81904e-163	1.04456e-162	-4.3248e-163	-8.26466e-164	1.11556e-163	1.13256e-163	-9.78624e-163	-1.36838e-162	3.96735e-163	1.04908e-162	-9.46188e-164	9.28233e-164	-8.12495e-164	-1.55243e-163	1.23373e-162	-2.66423e-163	-1.41221e-163	3.65761e-163	2.74705e-163	1.50207e-162	-5.81485e-163	2.57725e-163	-3.18384e-164	-8.76914e-164	-1.3393e-162	4.16918e-163	-9.76451e-164	3.31525e-163	0
3.42592e-163	-6.85931e-163	2.81904e-163	1.04456e-162	-4.3248e-163	-8.26466e-164	1.11556e-163	1.13256e-163	-9.78624e-163	-1.36838e-162	3.96735e-163	1.04908e-162	-9.46188e-164	9.28233e-164	-8.12495e-164	-1.55243e-163	1.23373e-162	-2.66423e-163	-1.41221e-163	3.65761e-163	2.74705e-163	1.50207e-162	-5.81485e-163	2.57725e-163	-3.18384e-164	-8.76914e-164	-1.3393e-162	4.16918e-163	-9.76451e-164	3.31525e-163	0
3.42592e-163	-6.85931e-163	2.81904e-163	1.04456e-162	-4.3248e-163	-8.26466e-164	1.11556e-163	1.13256e-163	-9.78624e-163	-1.36838e-162	3.96735e-163	1.04908e-162	-9.46188e-164	9.28233e-164	-8.12495e-164	-1.55243e-163	1.23373e-162	-2.66423e-163	-1.41221e-163	3.65761e-163	2.74705e-163	1.50207e-162	-5.81485e-163	2.57725e-163	-3.18384e-164	-8.76914e-164	-1.3393e-162	4.16918e-163	-9.76451e-164	3.31525e-163	0
3.42592e-163	-6.85931e-163	2.81904e-163	1.04456e-162	-4.3248e-163	-8.26466e-164	1.11556e-163	1.13256e-163	-9.78624e-163	-1.36838e-162	3.96735e-163	1.04908e-162	-9.46188e-164	9.28233e-164	-8.12495e-164	-1.55243e-163	1.23373e-162	-2.66423e-163	-1.41221e-163	3.65761e-163	2.74705e-163	1.50207e-162	-5.81485e-163	2.57725e-163	-3.18384e-164	-8.76914e-164	-1.3393e-162	4.16918e-163	-9.76451e-164	3.31525e-163	0
3.42592e-163	-6.85931e-163	2.81904e-163	1.04456e-162	-4.3248e-163	-8.26466e-164	1.11556e-163	1.13256e-163	-9.78624e-163	-1.36838e-162	3.96735e-163	1.04908e-162	-9.46188e-164	9.28233e-164	-8.12495e-164	-1.55243e-163	1.23373e-162	-2.66423e-163	-1.41221e-163	3.65761e-163	2.74705e-163	1.50207e-162	-5.81485e-163	2.57725e-163	-3.18384e-164	-8.76914e-164	-1.3393e-162	4.16918e-163	-9.76451e-164	3.31525e-163	0
3.42592e-163	-6.85931e-163	2.81904e-163	1.04456e-162	-4.3248e-163	-8.26466e-164	1.11556e-163	1.13256e-163	-9.78624e-163	-1.36838e-162	3.96735e-163	1.04908e-162	-9.46188e-164	9.28233e-164	-8.12495e-164	-1.55243e-163	1.23373e-162	-2.66423e-163	-1.41221e-163	3.65761e-163	2.74705e-163	1.50207e-162	-5.81485e-163	2.57725e-163	-3.18384e-164	-8.76914e-164	-1.3393e-162	4.16918e-163	-9.76451e-164	3.31525e-163	0
3.42592e-163	-6.85931e-163	2.81904e-163	1.04456e-162	-4.3248e-163	-8.26466e-164	1.11556e-163	1.13256e-163	-9.78624e-163	-1.36838e-162	3.96735e-163	1.04908e-162	-9.46188e-164	9.28233e-164	-8.12495e-164	-1.55243e-163	1.23373e-162	-2.66423e-163	-1.41221e-163	3.65761e-163	2.74705e-163	1.50207e-162	-5.81485e-163	2.57725e-163	-3.18384e-164	-8.76914e-164	-1.3393e-162	4.16918e-163	-9.76451e-164	3.31525e-163	0
3.42592e-163	-6.85931e-163	2.81904e-163	1.04456e-162	-4.3248e-163	-8.26466e-164	1.11556e-163	1.13256e-163	-9.78624e-163	-1.36838e-162	3.96735e-163	1.04908e-162	-9.46188e-164	9.28233e-164	-8.12495e-164	-1.55243e-163	1.23373e-162	-2.66423e-163	-1.41221e-163	3.65761e-163	2.74705e-163	1.50207e-162	-5.81485e-163	2.57725e-163	-3.18384e-164	-8.76914e-164	-1.3393e-162	4.16918e-163	-9.76451e-164	3.31525e-163	0
3.42592e-163	-6.85931e-163	2.81904e-163	1.04456e-162	-4.3248e-163	-8.26466e-164	1.11556e-163	1.13256e-163	-9.78624e-163	-1.36838e-162	3.96735e-163	1.04908e-162	-9.46188e-164	9.28233e-164	-8.12495e-164	-1.55243e-163	1.23373e-162	-2.66423e-163	-1.41221e-163	3.65761e-163	2.74705e-163	1.50207e-162	-5.81485e-163	2.57725e-163	-3.18384e-164	-8.76914e-164	-1.3393e-162	4.16918e-163	-9.76451e-164	3.31525e-163	0
3.42592e-163	-6.85931e-163	2.81904e-163	1.04456e-162	-4.3248e-163	-8.26466e-164	1.11556e-163	1.13256e-163	-9.78624e-163	-1.36838e-162	3.96735e-163	1.04908e-162	-9.46188e-164	9.28233e-164	-8.12495e-164	-1.55243e-163	1.23373e-162	-2.66423e-163	-1.41221e-163	3.65761e-163	2.74705e-163	1.50207e-162	-5.81485e-163	2.57725e-163	-3.18384e-164	-8.76914e-164	-1.3393e-162	4.16918e-163	-9.76451e-164	3.31525e-163	0
3.42592e-163	-6.85931e-163	2.81904e-163	1.04456e-162	-4.3248e-163	-8.26466e-164	1.11556e-163	1.13256e-163	-9.78624e-163	-1.36838e-162	3.96735e-163	1.04908e-162	-9.46188e-164	9.28233e-164	-8.12495e-164	-1.55243e-163	1.23373e-162	-2.66423e-163	-1.41221e-163	3.65761e-163	2.74705e-163	1.50207e-162	-5.81485e-163	2.57725e-163	-3.18384e-164	-8.76914e-164	-1.3393e-162	4.16918e-163	-9.76451e-164	3.31525e-163	0
3.42592e-163	-6.85931e-163	2.81904e-163	1.04456e-162	-4.3248e-163	-8.26466e-164	1.11556e-163	1.13256e-163	-9.78624e-163	-1.36838e-162	3.96735e-163	1.04908e-162	-9.46188e-164	9.28233e-164	-8.12495e-164	-1.55243e-163	1.23373e-162	-2.66423e-163	-1.41221e-163	3.65761e-163	2.74705e-163	1.50207e-162	-5.81485e-163	2.57725e-163	-3.18384e-164	-8.76914e-164	-1.3393e-162	4.16918e-163	-9.76451e-164	3.31525e-163	0
3.42592e-163	-6.85931e-163	2.81904e-163	1.04456e-162	-4.3248e-163	-8.26466e-164	1.11556e-163	1.13256e-163	-9.78624e-163	-1.36838e-162	3.96735e-163	1.04908e-162	-9.46188e-164	9.28233e-164	-8.12495e-164	-1.55243e-163	1.23373e-162	-2.66423e-163	-1.41221e-163	3.65761e-163	2.74705e-163	1.50207e-162	-5.81485e-163	2.57725e-163	-3.18384e-164	-8.76914e-164	-1.3393e-162	4.16918e-163	-9.76451e-164	3.31525e-163	0
3.42592e-163	-6.85931e-163	2.81904e-163	1.04456e-162	-4.3248e-163	-8.26466e-164	1.11556e-163	1.13256e-163	-9.78624e-163	-1.36838e-162	3.96735e-163	1.04908e-162	-9.46188e-164	9.28233e-164	-8.12495e-164	-1.55243e-163	1.23373e-162	-2.66423e-163	-1.41221e-163	3.65761e-163	2.74705e-163	1.50207e-162	-5.81485e-163	2.57725e-163	-3.18384e-164	-8.76914e-164	-1.3393e-162	4.16918e-163	-9.76451e-164	3.31525e-163	0
3.42592e-163	-6.85931e-163	2.81904e-163	1.04456e-162	-4.3248e-163	-8.26466e-164	1.11556e-163	1.13256e-163	-9.78624e-163	-1.36838e-162	3.96735e-163	1.04908e-162	-9.46188e-164	9.28233e-164	-8.12495e-164	-1.55243e-163	1.23373e-162	-2.66423e-163	-1.41221e-163	3.65761e-163	2.74705e-163	1.50207e-162	-5.81485e-163	2.57725e-163	-3.18384e-164	-8.76914e-164	-1.3393e-162	4.16918e-163	-9.76451e-164	3.31525e-163	0
3.42592e-163	-6.85931e-163	2.81904e-163	1.04456e-162	-4.3248e-163	-8.26466e-164	1.11556e-163	1.13256e-163	-9.78624e-163	-1.36838e-162	3.96735e-163	1.04908e-162	-9.46188e-164	9.28233e-164	-8.12495e-164	-1.55243e-163	1.23373e-162	-2.66423e-163	-1.41221e-163	3.65761e-163	2.74705e-163	1.50207e-162	-5.81485e-163	2.57725e-163	-3.18384e-164	-8.76914e-164	-1.3393e-162	4.16918e-163	-9.76451e-164	3.31525e-163	0
3.42592e-163	-6.85931e-163	2.81904e-163	1.04456e-162	-4.3248e-163	-8.26466e-164	1.11556e-163	1.13256e-163	-9.78624e-163	-1.36838e-162	3.96735e-163	1.04908e-162	-9.46188e-164	9.28233e-164	-8.12495e-164	-1.55243e-163	1.23373e-162	-2.66423e-163	-1.41221e-163	3.65761e-163	2.74705e-163	1.50207e-162	-5.81485e-163	2.57725e-163	-3.18384e-164	-8.76914e-164	-1.3393e-162	4.16918e-163	-9.76451e-164	3.31525e-163	0
3.42592e-163	-6.85931e-163	2.81904e-163	1.04456e-162	-4.3248e-163	-8.26466e-164	1.11556e-163	1.13256e-163	-9.78624e-163	-1.36838e-162	3.96735e-163	1.04908e-162	-9.46188e-164	9.28233e-164	-8.12495e-164	-1.55243e-163	1.23373e-162	-2.66423e-163	-1.41221e-163	3.65761e-163	2.74705e-163	1.50207e-162	-5.81485e-163	2.57725e-163	-3.18384e-164	-8.76914e-164	-1.3393e-162	4.16918e-163	-9.76451e-164	3.31525e-163	0
3.42592e-163	-6.85931e-163	2.81904e-163	1.04456e-162	-4.3248e-163	-8.26466e-164	1.11556e-163	1.13256e-163	-9.78624e-163	-1.36838e-162	3.96735e-163	1.04908e-162	-9.46188e-164	9.28233e-164	-8.12495e-164	-1.55243e-163	1.23373e-162	-2.66423e-163	-1.41221e-163	3.65761e-163	2.74705e-163	1.50207e-162	-5.81485e-163	2.57725e-163	-3.18384e-164	-8.76914e-164	-1.3393e-162	4.16918e-163	-9.76451e-164	3.31525e-163	0
3.42592e-163	-6.85931e-163	2.81904e-163	1.04456e-162	-4.3248e-163	-8.26466e-164	1.11556e-163	1.13256e-163	-9.78624e-163	-1.36838e-162	3.96735e-163	1.04908e-162	-9.46188e-164	9.28233e-164	-8.12495e-164	-1.55243e-163	1.23373e-162	-2.66423e-163	-1.41221e-163	3.65761e-163	2.74705e-163	1.50207e-162	-5.81485e-163	2.57725e-163	-3.18384e-164	-8.76914e-164	-1.3393e-162	4.16918e-163	-9.76451e-164	3.31525e-163	0
3.42592e-163	-6.85931e-163	2.81904e-163	1.04456e-162	-4.3248e-163	-8.26466e-164	1.11556e-163	1.13256e-163	-9.78624e-163	-1.36838e-162	3.96735e-163	1.04908e-162	-9.46188e-164	9.28233e-164	-8.12495e-164	-1.55243e-163	1.23373e-162	-2.66423e-163	-1.41221e-163	3.65761e-163	2.74705e-163	1.50207e-162	-5.81485e-163	2.57725e-163	-3.18384e-164	-8.76914e-164	-1.3393e-162	4.16918e-163	-9.76451e-164	3.31525e-163	0
3.42592e-163	-6.85931e-163	2.81904e-163	1.04456e-162	-4.3248e-163	-8.26466e-164	1.11556e-163	1.13256e-163	-9.78624e-163	-1.36838e-162	3.96735e-163	1.04908e-162	-9.46188e-164	9.28233e-164	-8.12495e-164	-1.55243e-163	1.23373e-162	-2.66423e-163	-1.41221e-163	3.65761e-163	2.74705e-163	1.50207e-162	-5.81485e-163	2.57725e-163	-3.18384e-164	-8.76914e-164	-1.3393e-162	4.16918e-163	-9.76451e-164	3.31525e-163	0
3.42592e-163	-6.85931e-163	2.81904e-163	1.04456e-162	-4.3248e-163	-8.26466e-164	1.11556e-163	1.13256e-163	-9.78624e-163	-1.36838e-162	3.96735e-163	1.04908e-162	-9.46188e-164	9.28233e-164	-8.12495e-164	-1.55243e-163	1.23373e-162	-2.66423e-163	-1.41221e-163	3.65761e-163	2.74705e-163	1.50207e-162	-5.81485e-163	2.57725e-163	-3.18384e-164	-8.76914e-164	-1.3393e-162	4.16918e-163	-9.76451e-164	3.31525e-163	0
3.42592e-163	-6.85931e-163	2.81904e-163	1.04456e-162	-4.3248e-163	-8.26466e-164	1.11556e-163	1.13256e-163	-9.78624e-163	-1.36838e-162	3.96735e-163	1.04908e-162	-9.46188e-164	9.28233e-164	-8.12495e-164	-1.55243e-163	1.23373e-162	-2.66423e-163	-1.41221e-163	3.65761e-163	2.74705e-163	1.50207e-162	-5.81485e-163	2.57725e-163	-3.18384e-164	-8.76914e-164	-1.3393e-162	4.16918e-163	-9.76451e-164	3.31525e-163	0
3.42592e-163	-6.85931e-163	2.81904e-163	1.04456e-162	-4.3248e-163	-8.26466e-164	1.11556e-163	1.13256e-163	-9.78624e-163	-1.36838e-162	3.96735e-163	1.04908e-162	-9.46188e-164	9.28233e-164	-8.12495e-164	-1.55243e-163	1.23373e-162	-2.66423e-163	-1.41221e-163	3.65761e-163	2.74705e-163	1.50207e-162	-5.81485e-163	2.57725e-163	-3.18384e-164	-8.76914e-164	-1.3393e-162	4.16918e-163	-9.76451e-164	3.31525e-163	0
3.42592e-163	-6.85931e-163	2.81904e-163	1.04456e-162	-4.3248e-163	-8.26466e-164	1.11556e-163	1.13256e-163	-9.78624e-163	-1.36838e-162	3.96735e-163	1.04908e-162	-9.46188e-164	9.28233e-164	-8.12495e-164	-1.55243e-163	1.23373e-162	-2.66423e-163	-1.41221e-163	3.65761e-163	2.74705e-163	1.50207e-162	-5.81485e-163	2.57725e-163	-3.18384e-164	-8.76914e-164	-1.3393e-162	4.16918e-163	-9.76451e-164	3.31525e-163	0
3.42592e-163	-6.85931e-163	2.81904e-163	1.04456e-162	-4.3248e-163	-8.26466e-164	1.11556e-163	1.13256e-163	-9.78624e-163	-1.36838e-162	3.96735e-163	1.04908e-162	-9.46188e-164	9.28233e-164	-8.12495e-164	-1.55243e-163	1.23373e-162	-2.66423e-163	-1.41221e-163	3.65761e-163	2.74705e-163	1.50207e-162	-5.81485e-163	2.57725e-163	-3.18384e-164	-8.76914e-164	-1.3393e-162	4.16918e-163	-9.76451e-164	3.31525e-163	0
3.42592e-163	-6.85931e-163	2.81904e-163	1.04456e-162	-4.3248e-163	-8.26466e-164	1.11556e-163	1.13256e-163	-9.78624e-163	-1.36838e-162	3.96735e-163	1.04908e-162	-9.46188e-164	9.28233e-164	-8.12495e-164	-1.55243e-163	1.23373e-162	-2.66423e-163	-1.41221e-163	3.65761e-163	2.74705e-163	1.50207e-162	-5.81485e-163	2.57725e-163	-3.18384e-164	-8.76914e-164	-1.3393e-162	4.16918e-163	-9.76451e-164	3.31525e-163	0
3.42592e-163	-6.85931e-163	2.81904e-163	1.04456e-162	-4.3248e-163	-8.26466e-164	1.11556e-163	1.13256e-163	-9.78624e-163	-1.36838e-162	3.96735e-163	1.04908e-162	-9.46188e-164	9.28233e-164	-8.12495e-164	-1.55243e-163	1.23373e-162	-2.66423e-163	-1.41221e-163	3.65761e-163	2.74705e-163	1.50207e-162	-5.81485e-163	2.57725e-163	-3.18384e-164	-8.76914e-164	-1.3393e-162	4.16918e-163	-9.76451e-164	3.31525e-163	0
3.42592e-163	-6.85931e-163	2.81904e-163	1.04456e-162	-4.3248e-163	-8.26466e-164	1.11556e-163	1.13256e-163	-9.78624e-163	-1.36838e-162	3.96735e-163	1.04908e-162	-9.46188e-164	9.28233e-164	-8.12495e-164	-1.55243e-163	1.23373e-162	-2.66423e-163	-1.41221e-163	3.65761e-163	2.74705e-163	1.50207e-162	-5.81485e-163	2.57725e-163	-3.18384e-164	-8.76914e-164	-1.3393e-162	4.16918e-163	-9.76451e-164	3.31525e-163	0
3.42592e-163	-6.85931e-163	2.81904e-163	1.04456e-162	-4.3248e-163	-8.26466e-164	1.11556e-163	1.13256e-163	-9.78624e-163	-1.36838e-162	3.96735e-163	1.04908e-162	-9.46188e-164	9.28233e-164	-8.12495e-164	-1.55243e-163	1.23373e-162	-2.66423e-163	-1.41221e-163	3.65761e-163	2.74705e-163	1.50207e-162	-5.81485e-163	2.57725e-163	-3.18384e-164	-8.76914e-164	-1.3393e-162	4.16918e-163	-9.76451e-164	3.31525e-163	0
3.42592e-163	-6.85931e-163	2.81904e-163	1.04456e-162	-4.3248e-163	-8.26466e-164	1.11556e-163	1.13256e-163	-9.78624e-163	-1.36838e-162	3.96735e-163	1.04908e-162	-9.46188e-164	9.28233e-164	-8.12495e-164	-1.55243e-163	1.23373e-162	-2.66423e-163	-1.41221e-163	3.65761e-163	2.74705e-163	1.50207e-162	-5.81485e-163	2.57725e-163	-3.18384e-164	-8.76914e-164	-1.3393e-162	4.16918e-163	-9.76451e-164	3.31525e-163	0
3.42592e-163	-6.85931e-163	2.81904e-163	1.04456e-162	-4.3248e-163	-8.26466e-164	1.11556e-163	1.13256e-163	-9.78624e-163	-1.36838e-162	3.96735e-163	1.04908e-162	-9.46188e-164	9.28233e-164	-8.12495e-164	-1.55243e-163	1.23373e-162	-2.66423e-163	-1.41221e-163	3.65761e-163	2.74705e-163	1.50207e-162	-5.81485e-163	2.57725e-163	-3.18384e-164	-8.76914e-164	-1.3393e-162	4.16918e-163	-9.76451e-164	3.31525e-163	0
3.42592e-163	-6.85931e-163	2.81904e-163	1.04456e-162	-4.3248e-163	-8.26466e-164	1.11556e-163	1.13256e-163	-9.78624e-163	-1.36838e-162	3.96735e-163	1.04908e-162	-9.46188e-164	9.28233e-164	-8.12495e-164	-1.55243e-163	1.23373e-162	-2.66423e-163	-1.41221e-163	3.65761e-163	2.74705e-163	1.50207e-162	-5.81485e-163	2.57725e-163	-3.18384e-164	-8.76914e-164	-1.3393e-162	4.16918e-163	-9.76451e-164	3.31525e-163	0
3.42592e-163	-6.85931e-163	2.81904e-163	1.04456e-162	-4.3248e-163	-8.26466e-164	1.11556e-163	1.13256e-163	-9.78624e-163	-1.36838e-162	3.96735e-163	1.04908e-162	-9.46188e-164	9.28233e-164	-8.12495e-164	-1.55243e-163	1.23373e-162	-2.66423e-163	-1.41221e-163	3.65761e-163	2.74705e-163	1.50207e-162	-5.81485e-163	2.57725e-163	-3.18384e-164	-8.76914e-164	-1.3393e-162	4.16918e-163	-9.76451e-164	3.31525e-163	0
3.42592e-163	-6.85931e-163	2.81904e-163	1.04456e-162	-4.3248e-163	-8.26466e-164	1.11556e-163	1.13256e-163	-9.78624e-163	-1.36838e-162	3.96735e-163	1.04908e-162	-9.46188e-164	9.28233e-164	-8.12495e-164	-1.55243e-163	1.23373e-162	-2.66423e-163	-1.41221e-163	3.65761e-163	2.74705e-163	1.50207e-162	-5.81485e-163	2.57725e-163	-3.18384e-164	-8.76914e-164	-1.3393e-162	4.16918e-163	-9.76451e-164	3.31525e-163	0
3.42592e-163	-6.85931e-163	2.81904e-163	1.04456e-162	-4.3248e-163	-8.26466e-164	1.11556e-163	1.13256e-163	-9.78624e-163	-1.36838e-162	3.96735e-163	1.04908e-162	-9.46188e-164	9.28233e-164	-8.12495e-164	-1.55243e-163	1.23373e-162	-2.66423e-163	-1.41221e-163	3.65761e-163	2.74705e-163	1.50207e-162	-5.81485e-163	2.57725e-163	-3.18384e-164	-8.76914e-164	-1.3393e-162	4.16918e-163	-9.76451e-164	3.31525e-163	0
3.42592e-163	-6.85931e-163	2.81904e-163	1.04456e-162	-4.3248e-163	-8.26466e-164	1.11556e-163	1.13256e-163	-9.78624e-163	-1.36838e-162	3.96735e-163	1.04908e-162	-9.46188e-164	9.28233e-164	-8.12495e-164	-1.55243e-163	1.23373e-162	-2.66423e-163	-1.41221e-163	3.65761e-163	2.74705e-163	1.50207e-162	-5.81485e-163	2.57725e-163	-3.18384e-164	-8.76914e-164	-1.3393e-162	4.16918e-163	-9.76451e-164	3.31525e-163	0
3.42592e-163	-6.85931e-163	2.81904e-163	1.04456e-162	-4.3248e-163	-8.26466e-164	1.11556e-163	1.13256e-163	-9.78624e-163	-1.36838e-162	3.96735e-163	1.04908e-162	-9.46188e-164	9.28233e-164	-8.12495e-164	-1.55243e-163	1.23373e-162	-2.66423e-163	-1.41221e-163	3.65761e-163	2.74705e-163	1.50207e-162	-5.81485e-163	2.57725e-163	-3.18384e-164	-8.76914e-164	-1.3393e-162	4.16918e-163	-9.76451e-164	3.31525e-163	0
3.42592e-163	-6.85931e-163	2.81904e-163	1.04456e-162	-4.3248e-163	-8.26466e-164	1.11556e-163	1.13256e-163	-9.78624e-163	-1.36838e-162	3.96735e-163	1.04908e-162	-9.46188e-164	9.28233e-164	-8.12495e-164	-1.55243e-163	1.23373e-162	-2.66423e-163	-1.41221e-163	3.65761e-163	2.74705e-163	1.50207e-162	-5.81485e-163	2.57725e-163	-3.18384e-164	-8.76914e-164	-1.3393e-162	4.16918e-163	-9.76451e-164	3.31525e-163	0
3.42592e-163	-6.85931e-163	2.81904e-163	1.04456e-162	-4.3248e-163	-8.26466e-164	1.11556e-163	1.13256e-163	-9.78624e-163	-1.36838e-162	3.96735e-163	1.04908e-162	-9.46188e-164	9.28233e-164	-8.12495e-164	-1.55243e-163	1.23373e-162	-2.66423e-163	-1.41221e-163	3.65761e-163	2.74705e-163	1.50207e-162	-5.81485e-163	2.57725e-163	-3.18384e-164	-8.76914e-164	-1.3393e-162	4.16918e-163	-9.76451e-164	3.31525e-163	0
3.42592e-163	-6.85931e-163	2.81904e-163	1.04456e-162	-4.3248e-163	-8.26466e-164	1.11556e-163	1.13256e-163	-9.78624e-163	-1.36838e-162	3.96735e-163	1.04908e-162	-9.46188e-164	9.28233e-164	-8.12495e-164	-1.55243e-163	1.23373e-162	-2.66423e-163	-1.41221e-163	3.65761e-163	2.74705e-163	1.50207e-162	-5.81485e-163	2.57725e-163	-3.18384e-164	-8.76914e-164	-1.3393e-162	4.16918e-163	-9.76451e-164	3.31525e-163	0
3.42592e-163	-6.85931e-163	2.81904e-163	1.04456e-162	-4.3248e-163	-8.26466e-164	1.11556e-163	1.13256e-163	-9.78624e-163	-1.36838e-162	3.96735e-163	1.04908e-162	-9.46188e-164	9.28233e-164	-8.12495e-164	-1.55243e-163	1.23373e-162	-2.66423e-163	-1.41221e-163	3.65761e-163	2.74705e-163	1.50207e-162	-5.81485e-163	2.57725e-163	-3.18384e-164	-8.76914e-164	-1.3393e-162	4.16918e-163	-9.76451e-164	3.31525e-163	0
3.42592e-163	-6.85931e-163	2.81904e-163	1.04456e-162	-4.3248e-163	-8.26466e-164	1.11556e-163	1.13256e-163	-9.78624e-163	-1.36838e-162	3.96735e-163	1.04908e-162	-9.46188e-164	9.28233e-164	-8.12495e-164	-1.55243e-163	1.23373e-162	-2.66423e-163	-1.41221e-163	3.65761e-163	2.74705e-163	1.50207e-162	-5.81485e-163	2.57725e-163	-3.18384e-164	-8.76914e-164	-1.3393e-162	4.16918e-163	-9.76451e-164	3.31525e-163	0
3.42592e-163	-6.85931e-163	2.81904e-163	1.04456e-162	-4.3248e-163	-8.26466e-164	1.11556e-163	1.13256e-163	-9.78624e-163	-1.36838e-162	3.96735e-163	1.04908e-162	-9.46188e-164	9.28233e-164	-8.12495e-164	-1.55243e-163	1.23373e-162	-2.66423e-163	-1.41221e-163	3.65761e-163	2.74705e-163	1.50207e-162	-5.81485e-163	2.57725e-163	-3.18384e-164	-8.76914e-164	-1.3393e-162	4.16918e-163	-9.76451e-164	3.31525e-163	0
3.42592e-163	-6.85931e-163	2.81904e-163	1.04456e-162	-4.3248e-163	-8.26466e-164	1.11556e-163	1.13256e-163	-9.78624e-163	-1.36838e-162	3.96735e-163	1.04908e-162	-9.46188e-164	9.28233e-164	-8.12495e-164	-1.55243e-163	1.23373e-162	-2.66423e-163	-1.41221e-163	3.65761e-163	2.74705e-163	1.50207e-162	-5.81485e-163	2.57725e-163	-3.18384e-164	-8.76914e-164	-1.3393e-162	4.16918e-163	-9.76451e-164	3.31525e-163	0
3.42592e-163	-6.85931e-163	2.81904e-163	1.04456e-162	-4.3248e-163	-8.26466e-164	1.11556e-163	1.13256e-163	-9.78624e-163	-1.36838e-162	3.96735e-163	1.04908e-162	-9.46188e-164	9.28233e-164	-8.12495e-164	-1.55243e-163	1.23373e-162	-2.66423e-163	-1.41221e-163	3.65761e-163	2.74705e-163	1.50207e-162	-5.81485e-163	2.57725e-163	-3.18384e-164	-8.76914e-164	-1.3393e-162	4.16918e-163	-9.76451e-164	3.31525e-163	0
3.42592e-163	-6.85931e-163	2.81904e-163	1.04456e-162	-4.3248e-163	-8.26466e-164	1.11556e-163	1.13256e-163	-9.78624e-163	-1.36838e-162	3.96735e-163	1.04908e-162	-9.46188e-164	9.28233e-164	-8.12495e-164	-1.55243e-163	1.23373e-162	-2.66423e-163	-1.41221e-163	3.65761e-163	2.74705e-163	1.50207e-162	-5.81485e-163	2.57725e-163	-3.18384e-164	-8.76914e-164	-1.3393e-162	4.16918e-163	-9.76451e-164	3.31525e-163	0
3.42592e-163	-6.85931e-163	2.81904e-163	1.04456e-162	-4.3248e-163	-8.26466e-164	1.11556e-163	1.13256e-163	-9.78624e-163	-1.36838e-162	3.96735e-163	1.04908e-162	-9.46188e-164	9.28233e-164	-8.12495e-164	-1.55243e-163	1.23373e-162	-2.66423e-163	-1.41221e-163	3.65761e-163	2.74705e-163	1.50207e-162	-5.81485e-163	2.57725e-163	-3.18384e-164	-8.76914e-164	-1.3393e-162	4.16918e-163	-9.76451e-164	3.31525e-163	0
3.42592e-163	-6.85931e-163	2.81904e-163	1.04456e-162	-4.3248e-163	-8.26466e-164	1.11556e-163	1.13256e-163	-9.78624e-163	-1.36838e-162	3.96735e-163	1.04908e-162	-9.46188e-164	9.28233e-164	-8.12495e-164	-1.55243e-163	1.23373e-162	-2.66423e-163	-1.41221e-163	3.65761e-163	2.74705e-163	1.50207e-162	-5.81485e-163	2.57725e-163	-3.18384e-164	-8.76914e-164	-1.3393e-162	4.16918e-163	-9.76451e-164	3.31525e-163	0
3.42592e-163	-6.85931e-163	2.81904e-163	1.04456e-162	-4.3248e-163	-8.26466e-164	1.11556e-163	1.13256e-163	-9.78624e-163	-1.36838e-162	3.96735e-163	1.04908e-162	-9.46188e-164	9.28233e-164	-8.12495e-164	-1.55243e-163	1.23373e-162	-2.66423e-163	-1.41221e-163	3.65761e-163	2.74705e-163	1.50207e-162	-5.81485e-163	2.57725e-163	-3.18384e-164	-8.76914e-164	-1.3393e-162	4.16918e-163	-9.76451e-164	3.31525e-163	0
3.42592e-163	-6.85931e-163	2.81904e-163	1.04456e-162	-4.3248e-163	-8.26466e-164	1.11556e-163	1.13256e-163	-9.78624e-163	-1.36838e-162	3.96735e-163	1.04908e-162	-9.46188e-164	9.28233e-164	-8.12495e-164	-1.55243e-163	1.23373e-162	-2.66423e-163	-1.41221e-163	3.65761e-163	2.74705e-163	1.50207e-162	-5.81485e-163	2.57725e-163	-3.18384e-164	-8.76914e-164	-1.3393e-162	4.16918e-163	-9.76451e-164	3.31525e-163	0
3.42592e-163	-6.85931e-163	2.81904e-163	1.04456e-162	-4.3248e-163	-8.26466e-164	1.11556e-163	1.13256e-163	-9.78624e-163	-1.36838e-162	3.96735e-163	1.04908e-162	-9.46188e-164	9.28233e-164	-8.12495e-164	-1.55243e-163	1.23373e-162	-2.66423e-163	-1.41221e-163	3.65761e-163	2.74705e-163	1.50207e-162	-5.81485e-163	2.57725e-163	-3.18384e-164	-8.76914e-164	-1.3393e-162	4.16918e-163	-9.76451e-164	3.31525e-163	0
3.42592e-163	-6.85931e-163	2.81904e-163	1.04456e-162	-4.3248e-163	-8.26466e-164	1.11556e-163	1.13256e-163	-9.78624e-163	-1.36838e-162	3.96735e-163	1.04908e-162	-9.46188e-164	9.28233e-164	-8.12495e-164	-1.55243e-163	1.23373e-162	-2.66423e-163	-1.41221e-163	3.65761e-163	2.74705e-163	1.50207e-162	-5.81485e-163	2.57725e-163	-3.18384e-164	-8.76914e-164	-1.3393e-162	4.16918e-163	-9.76451e-164	3.31525e-163	0
3.42592e-163	-6.85931e-163	2.81904e-163	1.04456e-162	-4.3248e-163	-8.26466e-164	1.11556e-163	1.13256e-163	-9.78624e-163	-1.36838e-162	3.96735e-163	1.04908e-162	-9.46188e-164	9.28233e-164	-8.12495e-164	-1.55243e-163	1.23373e-162	-2.66423e-163	-1.41221e-163	3.65761e-163	2.74705e-163	1.50207e-162	-5.81485e-163	2.57725e-163	-3.18384e-164	-8.76914e-164	-1.3393e-162	4.16918e-163	-9.76451e-164	3.31525e-163	0
3.42592e-163	-6.85931e-163	2.81904e-163	1.04456e-162	-4.3248e-163	-8.26466e-164	1.11556e-163	1.13256e-163	-9.78624e-163	-1.36838e-162	3.96735e-163	1.04908e-162	-9.46188e-164	9.28233e-164	-8.12495e-164	-1.55243e-163	1.23373e-162	-2.66423e-163	-1.41221e-163	3.65761e-163	2.74705e-163	1.50207e-162	-5.81485e-163	2.57725e-163	-3.18384e-164	-8.76914e-164	-1.3393e-162	4.16918e-163	-9.76451e-164	3.31525e-163	0
3.42592e-163	-6.85931e-163	2.81904e-163	1.04456e-162	-4.3248e-163	-8.26466e-164	1.11556e-163	1.13256e-163	-9.78624e-163	-1.36838e-162	3.96735e-163	1.04908e-162	-9.46188e-164	9.28233e-164	-8.12495e-164	-1.55243e-163	1.23373e-162	-2.66423e-163	-1.41221e-163	3.65761e-163	2.74705e-163	1.50207e-162	-5.81485e-163	2.57725e-163	-3.18384e-164	-8.76914e-164	-1.3393e-162	4.16918e-163	-9.76451e-164	3.31525e-163	0
3.42592e-163	-6.85931e-163	2.81904e-163	1.04456e-162	-4.3248e-163	-8.26466e-164	1.11556e-163	1.13256e-163	-9.78624e-163	-1.36838e-162	3.96735e-163	1.04908e-162	-9.46188e-164	9.28233e-164	-8.12495e-164	-1.55243e-163	1.23373e-162	-2.66423e-163	-1.41221e-163	3.65761e-163	2.74705e-163	1.50207e-162	-5.81485e-163	2.57725e-163	-3.18384e-164	-8.76914e-164	-1.3393e-162	4.16918e-163	-9.76451e-164	3.31525e-163	0
3.42592e-163	-6.85931e-163	2.81904e-163	1.04456e-162	-4.3248e-163	-8.26466e-164	1.11556e-163	1.13256e-163	-9.78624e-163	-1.36838e-162	3.96735e-163	1.04908e-162	-9.46188e-164	9.28233e-164	-8.12495e-164	-1.55243e-163	1.23373e-162	-2.66423e-163	-1.41221e-163	3.65761e-163	2.74705e-163	1.50207e-162	-5.81485e-163	2.57725e-163	-3.18384e-164	-8.76914e-164	-1.3393e-162	4.16918e-163	-9.76451e-164	3.31525e-163	0
3.42592e-163	-6.85931e-163	2.81904e-163	1.04456e-162	-4.3248e-163	-8.26466e-164	1.11556e-163	1.13256e-163	-9.78624e-163	-1.36838e-162	3.96735e-163	1.04908e-162	-9.46188e-164	9.28233e-164	-8.12495e-164	-1.55243e-163	1.23373e-162	-2.66423e-163	-1.41221e-163	3.65761e-163	2.74705e-163	1.50207e-162	-5.81485e-163	2.57725e-163	-3.18384e-164	-8.76914e-164	-1.3393e-162	4.16918e-163	-9.76451e-164	3.31525e-163	0
3.42592e-163	-6.85931e-163	2.81904e-163	1.04456e-162	-4.3248e-163	-8.26466e-164	1.11556e-163	1.13256e-163	-9.78624e-163	-1.36838e-162	3.96735e-163	1.04908e-162	-9.46188e-164	9.28233e-164	-8.12495e-164	-1.55243e-163	1.23373e-162	-2.66423e-163	-1.41221e-163	3.65761e-163	2.74705e-163	1.50207e-162	-5.81485e-163	2.57725e-163	-3.18384e-164	-8.76914e-164	-1.3393e-162	4.16918e-163	-9.76451e-164	3.31525e-163	0
3.42592e-163	-6.85931e-163	2.81904e-163	1.04456e-162	-4.3248e-163	-8.26466e-164	1.11556e-163	1.13256e-163	-9.78624e-163	-1.36838e-162	3.96735e-163	1.04908e-162	-9.46188e-164	9.28233e-164	-8.12495e-164	-1.55243e-163	1.23373e-162	-2.66423e-163	-1.41221e-163	3.65761e-163	2.74705e-163	1.50207e-162	-5.81485e-163	2.57725e-163	-3.18384e-164	-8.76914e-164	-1.3393e-162	4.16918e-163	-9.76451e-164	3.31525e-163	0
3.42592e-163	-6.85931e-163	2.81904e-163	1.04456e-162	-4.3248e-163	-8.26466e-164	1.11556e-163	1.13256e-163	-9.78624e-163	-1.36838e-162	3.96735e-163	1.04908e-162	-9.46188e-164	9.28233e-164	-8.12495e-164	-1.55243e-163	1.23373e-162	-2.66423e-163	-1.41221e-163	3.65761e-163	2.74705e-163	1.50207e-162	-5.81485e-163	2.57725e-163	-3.18384e-164	-8.76914e-164	-1.3393e-162	4.16918e-163	-9.76451e-164	3.31525e-163	0
3.42592e-163	-6.85931e-163	2.81904e-163	1.04456e-162	-4.3248e-163	-8.26466e-164	1.11556e-163	1.13256e-163	-9.78624e-163	-1.36838e-162	3.96735e-163	1.04908e-162	-9.46188e-164	9.28233e-164	-8.12495e-164	-1.55243e-163	1.23373e-162	-2.66423e-163	-1.41221e-163	3.65761e-163	2.74705e-163	1.50207e-162	-5.81485e-163	2.57725e-163	-3.18384e-164	-8.76914e-164	-1.3393e-162	4.16918e-163	-9.76451e-164	3.31525e-163	0
3.42592e-163	-6.85931e-163	2.81904e-163	1.04456e-162	-4.3248e-163	-8.26466e-164	1.11556e-163	1.13256e-163	-9.78624e-163	-1.36838e-162	3.96735e-163	1.04908e-162	-9.46188e-164	9.28233e-164	-8.12495e-164	-1.55243e-163	1.23373e-162	-2.66423e-163	-1.41221e-163	3.65761e-163	2.74705e-163	1.50207e-162	-5.81485e-163	2.57725e-163	-3.18384e-164	-8.76914e-164	-1.3393e-162	4.16918e-163	-9.76451e-164	3.31525e-163	0
3.42592e-163	-6.85931e-163	2.81904e-163	1.04456e-162	-4.3248e-163	-8.26466e-164	1.11556e-163	1.13256e-163	-9.78624e-163	-1.36838e-162	3.96735e-163	1.04908e-162	-9.46188e-164	9.28233e-164	-8.12495e-164	-1.55243e-163	1.23373e-162	-2.66423e-163	-1.41221e-163	3.65761e-163	2.74705e-163	1.50207e-162	-5.81485e-163	2.57725e-163	-3.18384e-164	-8.76914e-164	-1.3393e-162	4.16918e-163	-9.76451e-164	3.31525e-163	0
3.42592e-163	-6.85931e-163	2.81904e-163	1.04456e-162	-4.3248e-163	-8.26466e-164	1.11556e-163	1.13256e-163	-9.78624e-163	-1.36838e-162	3.96735e-163	1.04908e-162	-9.46188e-164	9.28233e-164	-8.12495e-164	-1.55243e-163	1.23373e-162	-2.66423e-163	-1.41221e-163	3.65761e-163	2.74705e-163	1.50207e-162	-5.81485e-163	2.57725e-163	-3.18384e-164	-8.76914e-164	-1.3393e-162	4.16918e-163	-9.76451e-164	3.31525e-163	0
3.42592e-163	-6.85931e-163	2.81904e-163	1.04456e-162	-4.3248e-163	-8.26466e-164	1.11556e-163	1.13256e-163	-9.78624e-163	-1.36838e-162	3.96735e-163	1.04908e-162	-9.46188e-164	9.28233e-164	-8.12495e-164	-1.55243e-163	1.23373e-162	-2.66423e-163	-1.41221e-163	3.65761e-163	2.74705e-163	1.50207e-162	-5.81485e-163	2.57725e-163	-3.18384e-164	-8.76914e-164	-1.3393e-162	4.16918e-163	-9.76451e-164	3.31525e-163	0
3.42592e-163	-6.85931e-163	2.81904e-163	1.04456e-162	-4.3248e-163	-8.26466e-164	1.11556e-163	1.13256e-163	-9.78624e-163	-1.36838e-162	3.96735e-163	1.04908e-162	-9.46188e-164	9.28233e-164	-8.12495e-164	-1.55243e-163	1.23373e-162	-2.66423e-163	-1.41221e-163	3.65761e-163	2.74705e-163	1.50207e-162	-5.81485e-163	2.57725e-163	-3.18384e-164	-8.76914e-164	-1.3393e-162	4.16918e-163	-9.76451e-164	3.31525e-163	0
3.42592e-163	-6.85931e-163	2.81904e-163	1.04456e-162	-4.3248e-163	-8.26466e-164	1.11556e-163	1.13256e-163	-9.78624e-163	-1.36838e-162	3.96735e-163	1.04908e-162	-9.46188e-164	9.28233e-164	-8.12495e-164	-1.55243e-163	1.23373e-162	-2.66423e-163	-1.41221e-163	3.65761e-163	2.74705e-163	1.50207e-162	-5.81485e-163	2.57725e-163	-3.18384e-164	-8.76914e-164	-1.3393e-162	4.16918e-163	-9.76451e-164	3.31525e-163	0
3.42592e-163	-6.85931e-163	2.81904e-163	1.04456e-162	-4.3248e-163	-8.26466e-164	1.11556e-163	1.13256e-163	-9.78624e-163	-1.36838e-162	3.96735e-163	1.04908e-162	-9.46188e-164	9.28233e-164	-8.12495e-164	-1.55243e-163	1.23373e-162	-2.66423e-163	-1.41221e-163	3.65761e-163	2.74705e-163	1.50207e-162	-5.81485e-163	2.57725e-163	-3.18384e-164	-8.76914e-164	-1.3393e-162	4.16918e-163	-9.76451e-164	3.31525e-163	0
3.42592e-163	-6.85931e-163	2.81904e-163	1.04456e-162	-4.3248e-163	-8.26466e-164	1.11556e-163	1.13256e-163	-9.78624e-163	-1.36838e-162	3.96735e-163	1.04908e-162	-9.46188e-164	9.28233e-164	-8.12495e-164	-1.55243e-163	1.23373e-162	-2.66423e-163	-1.41221e-163	3.65761e-163	2.74705e-163	1.50207e-162	-5.81485e-163	2.57725e-163	-3.18384e-164	-8.76914e-164	-1.3393e-162	4.16918e-163	-9.76451e-164	3.31525e-163	0
3.42592e-163	-6.85931e-163	2.81904e-163	1.04456e-162	-4.3248e-163	-8.26466e-164	1.11556e-163	1.13256e-163	-9.78624e-163	-1.36838e-162	3.96735e-163	1.04908e-162	-9.46188e-164	9.28233e-164	-8.12495e-164	-1.55243e-163	1.23373e-162	-2.66423e-163	-1.41221e-163	3.65761e-163	2.74705e-163	1.50207e-162	-5.81485e-163	2.57725e-163	-3.18384e-164	-8.76914e-164	-1.3393e-162	4.16918e-163	-9.76451e-164	3.31525e-163	0
3.42592e-163	-6.85931e-163	2.81904e-163	1.04456e-162	-4.3248e-163	-8.26466e-164	1.11556e-163	1.13256e-163	-9.78624e-163	-1.36838e-162	3.96735e-163	1.04908e-162	-9.46188e-164	9.28233e-164	-8.12495e-164	-1.55243e-163	1.23373e-162	-2.66423e-163	-1.41221e-163	3.65761e-163	2.74705e-163	1.50207e-162	-5.81485e-163	2.57725e-163	-3.18384e-164	-8.76914e-164	-1.3393e-162	4.16918e-163	-9.76451e-164	3.31525e-163	0
3.42592e-163	-6.85931e-163	2.81904e-163	1.04456e-162	-4.3248e-163	-8.26466e-164	1.11556e-163	1.13256e-163	-9.78624e-163	-1.36838e-162	3.96735e-163	1.04908e-162	-9.46188e-164	9.28233e-164	-8.12495e-164	-1.55243e-163	1.23373e-162	-2.66423e-163	-1.41221e-163	3.65761e-163	2.74705e-163	1.50207e-162	-5.81485e-163	2.57725e-163	-3.18384e-164	-8.76914e-164	-1.3393e-162	4.16918e-163	-9.76451e-164	3.31525e-163	0
3.42592e-163	-6.85931e-163	2.81904e-163	1.04456e-162	-4.3248e-163	-8.26466e-164	1.11556e-163	1.13256e-163	-9.78624e-163	-1.36838e-162	3.96735e-163	1.04908e-162	-9.46188e-164	9.28233e-164	-8.12495e-164	-1.55243e-163	1.23373e-162	-2.66423e-163	-1.41221e-163	3.65761e-163	2.74705e-163	1.50207e-162	-5.81485e-163	2.57725e-163	-3.18384e-164	-8.76914e-164	-1.3393e-162	4.16918e-163	-9.76451e-164	3.31525e-163	0
3.42592e-163	-6.85931e-163	2.81904e-163	1.04456e-162	-4.3248e-163	-8.26466e-164	1.11556e-163	1.13256e-163	-9.78624e-163	-1.36838e-162	3.96735e-163	1.04908e-162	-9.46188e-164	9.28233e-164	-8.12495e-164	-1.55243e-163	1.23373e-162	-2.66423e-163	-1.41221e-163	3.65761e-163	2.74705e-163	1.50207e-162	-5.81485e-163	2.57725e-163	-3.18384e-164	-8.76914e-164	-1.3393e-162	4.16918e-163	-9.76451e-164	3.31525e-163	0
3.42592e-163	-6.85931e-163	2.81904e-163	1.04456e-162	-4.3248e-163	-8.26466e-164	1.11556e-163	1.13256e-163	-9.78624e-163	-1.36838e-162	3.96735e-163	1.04908e-162	-9.46188e-164	9.28233e-164	-8.12495e-164	-1.55243e-163	1.23373e-162	-2.66423e-163	-1.41221e-163	3.65761e-163	2.74705e-163	1.50207e-162	-5.81485e-163	2.57725e-163	-3.18384e-164	-8.76914e-164	-1.3393e-162	4.16918e-163	-9.76451e-164	3.31525e-163	0
3.42592e-163	-6.85931e-163	2.81904e-163	1.04456e-162	-4.3248e-163	-8.26466e-164	1.11556e-163	1.13256e-163	-9.78624e-163	-1.36838e-162	3.96735e-163	1.04908e-162	-9.46188e-164	9.28233e-164	-8.12495e-164	-1.55243e-163	1.23373e-162	-2.66423e-163	-1.41221e-163	3.65761e-163	2.74705e-163	1.50207e-162	-5.81485e-163	2.57725e-163	-3.18384e-164	-8.76914e-164	-1.3393e-162	4.16918e-163	-9.76451e-164	3.31525e-163	0
3.42592e-163	-6.85931e-163	2.81904e-163	1.04456e-162	-4.3248e-163	-8.26466e-164	1.11556e-163	1.13256e-163	-9.78624e-163	-1.36838e-162	3.96735e-163	1.04908e-162	-9.46188e-164	9.28233e-164	-8.12495e-164	-1.55243e-163	1.23373e-162	-2.66423e-163	-1.41221e-163	3.65761e-163	2.74705e-163	1.50207e-162	-5.81485e-163	2.57725e-163	-3.18384e-164	-8.76914e-164	-1.3393e-162	4.16918e-163	-9.76451e-164	3.31525e-163	0
3.42592e-163	-6.85931e-163	2.81904e-163	1.04456e-162	-4.3248e-163	-8.26466e-164	1.11556e-163	1.13256e-163	-9.78624e-163	-1.36838e-162	3.96735e-163	1.04908e-162	-9.46188e-164	9.28233e-164	-8.12495e-164	-1.55243e-163	1.23373e-162	-2.66423e-163	-1.41221e-163	3.65761e-163	2.74705e-163	1.50207e-162	-5.81485e-163	2.57725e-163	-3.18384e-164	-8.76914e-164	-1.3393e-162	4.16918e-163	-9.76451e-164	3.31525e-163	0
3.42592e-163	-6.85931e-163	2.81904e-163	1.04456e-162	-4.3248e-163	-8.26466e-164	1.11556e-163	1.13256e-163	-9.78624e-163	-1.36838e-162	3.96735e-163	1.04908e-162	-9.46188e-164	9.28233e-164	-8.12495e-164	-1.55243e-163	1.23373e-162	-2.66423e-163	-1.41221e-163	3.65761e-163	2.74705e-163	1.50207e-162	-5.81485e-163	2.57725e-163	-3.18384e-164	-8.76914e-164	-1.3393e-162	4.16918e-163	-9.76451e-164	3.31525e-163	0
3.42592e-163	-6.85931e-163	2.81904e-163	1.04456e-162	-4.3248e-163	-8.26466e-164	1.11556e-163	1.13256e-163	-9.78624e-163	-1.36838e-162	3.96735e-163	1.04908e-162	-9.46188e-164	9.28233e-164	-8.12495e-164	-1.55243e-163	1.23373e-162	-2.66423e-163	-1.41221e-163	3.65761e-163	2.74705e-163	1.50207e-162	-5.81485e-163	2.57725e-163	-3.18384e-164	-8.76914e-164	-1.3393e-162	4.16918e-163	-9.76451e-164	3.31525e-163	0
3.42592e-163	-6.85931e-163	2.81904e-163	1.04456e-162	-4.3248e-163	-8.26466e-164	1.11556e-163	1.13256e-163	-9.78624e-163	-1.36838e-162	3.96735e-163	1.04908e-162	-9.46188e-164	9.28233e-164	-8.12495e-164	-1.55243e-163	1.23373e-162	-2.66423e-163	-1.41221e-163	3.65761e-163	2.74705e-163	1.50207e-162	-5.81485e-163	2.57725e-163	-3.18384e-164	-8.76914e-164	-1.3393e-162	4.16918e-163	-9.76451e-164	3.31525e-163	0
3.42592e-163	-6.85931e-163	2.81904e-163	1.04456e-162	-4.3248e-163	-8.26466e-164	1.11556e-163	1.13256e-163	-9.78624e-163	-1.36838e-162	3.96735e-163	1.04908e-162	-9.46188e-164	9.28233e-164	-8.12495e-164	-1.55243e-163	1.23373e-162	-2.66423e-163	-1.41221e-163	3.65761e-163	2.74705e-163	1.50207e-162	-5.81485e-163	2.57725e-163	-3.18384e-164	-8.76914e-164	-1.3393e-162	4.16918e-163	-9.76451e-164	3.31525e-163	0
3.42592e-163	-6.85931e-163	2.81904e-163	1.04456e-162	-4.3248e-163	-8.26466e-164	1.11556e-163	1.13256e-163	-9.78624e-163	-1.36838e-162	3.96735e-163	1.04908e-162	-9.46188e-164	9.28233e-164	-8.12495e-164	-1.55243e-163	1.23373e-162	-2.66423e-163	-1.41221e-163	3.65761e-163	2.74705e-163	1.50207e-162	-5.81485e-163	2.57725e-163	-3.18384e-164	-8.76914e-164	-1.3393e-162	4.16918e-163	-9.76451e-164	3.31525e-163	0
3.42592e-163	-6.85931e-163	2.81904e-163	1.04456e-162	-4.3248e-163	-8.26466e-164	1.11556e-163	1.13256e-163	-9.78624e-163	-1.36838e-162	3.96735e-163	1.04908e-162	-9.46188e-164	9.28233e-164	-8.12495e-164	-1.55243e-163	1.23373e-162	-2.66423e-163	-1.41221e-163	3.65761e-163	2.74705e-163	1.50207e-162	-5.81485e-163	2.57725e-163	-3.18384e-164	-8.76914e-164	-1.3393e-162	4.16918e-163	-9.76451e-164	3.31525e-163	0
3.42592e-163	-6.85931e-163	2.81904e-163	1.04456e-162	-4.3248e-163	-8.26466e-164	1.11556e-163	1.13256e-163	-9.78624e-163	-1.36838e-162	3.96735e-163	1.04908e-162	-9.46188e-164	9.28233e-164	-8.12495e-164	-1.55243e-163	1.23373e-162	-2.66423e-163	-1.41221e-163	3.65761e-163	2.74705e-163	1.50207e-162	-5.81485e-163	2.57725e-163	-3.18384e-164	-8.76914e-164	-1.3393e-162	4.16918e-163	-9.76451e-164	3.31525e-163	0
3.42592e-163	-6.85931e-163	2.81904e-163	1.04456e-162	-4.3248e-163	-8.26466e-164	1.11556e-163	1.13256e-163	-9.78624e-163	-1.36838e-162	3.96735e-163	1.04908e-162	-9.46188e-164	9.28233e-164	-8.12495e-164	-1.55243e-163	1.23373e-162	-2.66423e-163	-1.41221e-163	3.65761e-163	2.74705e-163	1.50207e-162	-5.81485e-163	2.57725e-163	-3.18384e-164	-8.76914e-164	-1.3393e-162	4.16918e-163	-9.76451e-164	3.31525e-163	0
3.42592e-163	-6.85931e-163	2.81904e-163	1.04456e-162	-4.3248e-163	-8.26466e-164	1.11556e-163	1.13256e-163	-9.78624e-163	-1.36838e-162	3.96735e-163	1.04908e-162	-9.46188e-164	9.28233e-164	-8.12495e-164	-1.55243e-163	1.23373e-162	-2.66423e-163	-1.41221e-163	3.65761e-163	2.74705e-163	1.50207e-162	-5.81485e-163	2.57725e-163	-3.18384e-164	-8.76914e-164	-1.3393e-162	4.16918e-163	-9.76451e-164	3.31525e-163	0
3.42592e-163	-6.85931e-163	2.81904e-163	1.04456e-162	-4.3248e-163	-8.26466e-164	1.11556e-163	1.13256e-163	-9.78624e-163	-1.36838e-162	3.96735e-163	1.04908e-162	-9.46188e-164	9.28233e-164	-8.12495e-164	-1.55243e-163	1.23373e-162	-2.66423e-163	-1.41221e-163	3.65761e-163	2.74705e-163	1.50207e-162	-5.81485e-163	2.57725e-163	-3.18384e-164	-8.76914e-164	-1.3393e-162	4.16918e-163	-9.76451e-164	3.31525e-163	0
3.42592e-163	-6.85931e-163	2.81904e-163	1.04456e-162	-4.3248e-163	-8.26466e-164	1.11556e-163	1.13256e-163	-9.78624e-163	-1.36838e-162	3.96735e-163	1.04908e-162	-9.46188e-164	9.28233e-164	-8.12495e-164	-1.55243e-163	1.23373e-162	-2.66423e-163	-1.41221e-163	3.65761e-163	2.74705e-163	1.50207e-162	-5.81485e-163	2.57725e-163	-3.18384e-164	-8.76914e-164	-1.3393e-162	4.16918e-163	-9.76451e-164	3.31525e-163	0
3.42592e-163	-6.85931e-163	2.81904e-163	1.04456e-162	-4.3248e-163	-8.26466e-164	1.11556e-163	1.13256e-163	-9.78624e-163	-1.36838e-162	3.96735e-163	1.04908e-162	-9.46188e-164	9.28233e-164	-8.12495e-164	-1.55243e-163	1.23373e-162	-2.66423e-163	-1.41221e-163	3.65761e-163	2.74705e-163	1.50207e-162	-5.81485e-163	2.57725e-163	-3.18384e-164	-8.76914e-164	-1.3393e-162	4.16918e-163	-9.76451e-164	3.31525e-163	0
3.42592e-163	-6.85931e-163	2.81904e-163	1.04456e-162	-4.3248e-163	-8.26466e-164	1.11556e-163	1.13256e-163	-9.78624e-163	-1.36838e-162	3.96735e-163	1.04908e-162	-9.46188e-164	9.28233e-164	-8.12495e-164	-1.55243e-163	1.23373e-162	-2.66423e-163	-1.41221e-163	3.65761e-163	2.74705e-163	1.50207e-162	-5.81485e-163	2.57725e-163	-3.18384e-164	-8.76914e-164	-1.3393e-162	4.16918e-163	-9.76451e-164	3.31525e-163	0
3.42592e-163	-6.85931e-163	2.81904e-163	1.04456e-162	-4.3248e-163	-8.26466e-164	1.11556e-163	1.13256e-163	-9.78624e-163	-1.36838e-162	3.96735e-163	1.04908e-162	-9.46188e-164	9.28233e-164	-8.12495e-164	-1.55243e-163	1.23373e-162	-2.66423e-163	-1.41221e-163	3.65761e-163	2.74705e-163	1.50207e-162	-5.81485e-163	2.57725e-163	-3.18384e-164	-8.76914e-164	-1.3393e-162	4.16918e-163	-9.76451e-164	3.31525e-163	0
3.42592e-163	-6.85931e-163	2.81904e-163	1.04456e-162	-4.3248e-163	-8.26466e-164	1.11556e-163	1.13256e-163	-9.78624e-163	-1.36838e-162	3.96735e-163	1.04908e-162	-9.46188e-164	9.28233e-164	-8.12495e-164	-1.55243e-163	1.23373e-162	-2.66423e-163	-1.41221e-163	3.65761e-163	2.74705e-163	1.50207e-162	-5.81485e-163	2.57725e-163	-3.18384e-164	-8.76914e-164	-1.3393e-162	4.16918e-163	-9.76451e-164	3.31525e-163	0
3.42592e-163	-6.85931e-163	2.81904e-163	1.04456e-162	-4.3248e-163	-8.26466e-164	1.11556e-163	1.13256e-163	-9.78624e-163	-1.36838e-162	3.96735e-163	1.04908e-162	-9.46188e-164	9.28233e-164	-8.12495e-164	-1.55243e-163	1.23373e-162	-2.66423e-163	-1.41221e-163	3.65761e-163	2.74705e-163	1.50207e-162	-5.81485e-163	2.57725e-163	-3.18384e-164	-8.76914e-164	-1.3393e-162	4.16918e-163	-9.76451e-164	3.31525e-163	0
3.42592e-163	-6.85931e-163	2.81904e-163	1.04456e-162	-4.3248e-163	-8.26466e-164	1.11556e-163	1.13256e-163	-9.78624e-163	-1.36838e-162	3.96735e-163	1.04908e-162	-9.46188e-164	9.28233e-164	-8.12495e-164	-1.55243e-163	1.23373e-162	-2.66423e-163	-1.41221e-163	3.65761e-163	2.74705e-163	1.50207e-162	-5.81485e-163	2.57725e-163	-3.18384e-164	-8.76914e-164	-1.3393e-162	4.16918e-163	-9.76451e-164	3.31525e-163	0
3.42592e-163	-6.85931e-163	2.81904e-163	1.04456e-162	-4.3248e-163	-8.26466e-164	1.11556e-163	1.13256e-163	-9.78624e-163	-1.36838e-162	3.96735e-163	1.04908e-162	-9.46188e-164	9.28233e-164	-8.12495e-164	-1.55243e-163	1.23373e-162	-2.66423e-163	-1.41221e-163	3.65761e-163	2.74705e-163	1.50207e-162	-5.81485e-163	2.57725e-163	-3.18384e-164	-8.76914e-164	-1.3393e-162	4.16918e-163	-9.76451e-164	3.31525e-163	0
3.42592e-163	-6.85931e-163	2.81904e-163	1.04456e-162	-4.3248e-163	-8.26466e-164	1.11556e-163	1.13256e-163	-9.78624e-163	-1.36838e-162	3.96735e-163	1.04908e-162	-9.46188e-164	9.28233e-164	-8.12495e-164	-1.55243e-163	1.23373e-162	-2.66423e-163	-1.41221e-163	3.65761e-163	2.74705e-163	1.50207e-162	-5.81485e-163	2.57725e-163	-3.18384e-164	-8.76914e-164	-1.3393e-162	4.16918e-163	-9.76451e-164	3.31525e-163	0
3.42592e-163	-6.85931e-163	2.81904e-163	1.04456e-162	-4.3248e-163	-8.26466e-164	1.11556e-163	1.13256e-163	-9.78624e-163	-1.36838e-162	3.96735e-163	1.04908e-162	-9.46188e-164	9.28233e-164	-8.12495e-164	-1.55243e-163	1.23373e-162	-2.66423e-163	-1.41221e-163	3.65761e-163	2.74705e-163	1.50207e-162	-5.81485e-163	2.57725e-163	-3.18384e-164	-8.76914e-164	-1.3393e-162	4.16918e-163	-9.76451e-164	3.31525e-163	0
3.42592e-163	-6.85931e-163	2.81904e-163	1.04456e-162	-4.3248e-163	-8.26466e-164	1.11556e-163	1.13256e-163	-9.78624e-163	-1.36838e-162	3.96735e-163	1.04908e-162	-9.46188e-164	9.28233e-164	-8.12495e-164	-1.55243e-163	1.23373e-162	-2.66423e-163	-1.41221e-163	3.65761e-163	2.74705e-163	1.50207e-162	-5.81485e-163	2.57725e-163	-3.18384e-164	-8.76914e-164	-1.3393e-162	4.16918e-163	-9.76451e-164	3.31525e-163	0
3.42592e-163	-6.85931e-163	2.81904e-163	1.04456e-162	-4.3248e-163	-8.26466e-164	1.11556e-163	1.13256e-163	-9.78624e-163	-1.36838e-162	3.96735e-163	1.04908e-162	-9.46188e-164	9.28233e-164	-8.12495e-164	-1.55243e-163	1.23373e-162	-2.66423e-163	-1.41221e-163	3.65761e-163	2.74705e-163	1.50207e-162	-5.81485e-163	2.57725e-163	-3.18384e-164	-8.76914e-164	-1.3393e-162	4.16918e-163	-9.76451e-164	3.31525e-163	0
3.42592e-163	-6.85931e-163	2.81904e-163	1.04456e-162	-4.3248e-163	-8.26466e-164	1.11556e-163	1.13256e-163	-9.78624e-163	-1.36838e-162	3.96735e-163	1.04908e-162	-9.46188e-164	9.28233e-164	-8.12495e-164	-1.55243e-163	1.23373e-162	-2.66423e-163	-1.41221e-163	3.65761e-163	2.74705e-163	1.50207e-162	-5.81485e-163	2.57725e-163	-3.18384e-164	-8.76914e-164	-1.3393e-162	4.16918e-163	-9.76451e-164	3.31525e-163	0
3.42592e-163	-6.85931e-163	2.81904e-163	1.04456e-162	-4.3248e-163	-8.26466e-164	1.11556e-163	1.13256e-163	-9.78624e-163	-1.36838e-162	3.96735e-163	1.04908e-162	-9.46188e-164	9.28233e-164	-8.12495e-164	-1.55243e-163	1.23373e-162	-2.66423e-163	-1.41221e-163	3.65761e-163	2.74705e-163	1.50207e-162	-5.81485e-163	2.57725e-163	-3.18384e-164	-8.76914e-164	-1.3393e-162	4.16918e-163	-9.76451e-164	3.31525e-163	0
3.42592e-163	-6.85931e-163	2.81904e-163	1.04456e-162	-4.3248e-163	-8.26466e-164	1.11556e-163	1.13256e-163	-9.78624e-163	-1.36838e-162	3.96735e-163	1.04908e-162	-9.46188e-164	9.28233e-164	-8.12495e-164	-1.55243e-163	1.23373e-162	-2.66423e-163	-1.41221e-163	3.65761e-163	2.74705e-163	1.50207e-162	-5.81485e-163	2.57725e-163	-3.18384e-164	-8.76914e-164	-1.3393e-162	4.16918e-163	-9.76451e-164	3.31525e-163	0
3.42592e-163	-6.85931e-163	2.81904e-163	1.04456e-162	-4.3248e-163	-8.26466e-164	1.11556e-163	1.13256e-163	-9.78624e-163	-1.36838e-162	3.96735e-163	1.04908e-162	-9.46188e-164	9.28233e-164	-8.12495e-164	-1.55243e-163	1.23373e-162	-2.66423e-163	-1.41221e-163	3.65761e-163	2.74705e-163	1.50207e-162	-5.81485e-163	2.57725e-163	-3.18384e-164	-8.76914e-164	-1.3393e-162	4.16918e-163	-9.76451e-164	3.31525e-163	0
3.42592e-163	-6.85931e-163	2.81904e-163	1.04456e-162	-4.3248e-163	-8.26466e-164	1.11556e-163	1.13256e-163	-9.78624e-163	-1.36838e-162	3.96735e-163	1.04908e-162	-9.46188e-164	9.28233e-164	-8.12495e-164	-1.55243e-163	1.23373e-162	-2.66423e-163	-1.41221e-163	3.65761e-163	2.74705e-163	1.50207e-162	-5.81485e-163	2.57725e-163	-3.18384e-164	-8.76914e-164	-1.3393e-162	4.16918e-163	-9.76451e-164	3.31525e-163	0
3.42592e-163	-6.85931e-163	2.81904e-163	1.04456e-162	-4.3248e-163	-8.26466e-164	1.11556e-163	1.13256e-163	-9.78624e-163	-1.36838e-162	3.96735e-163	1.04908e-162	-9.46188e-164	9.28233e-164	-8.12495e-164	-1.55243e-163	1.23373e-162	-2.66423e-163	-1.41221e-163	3.65761e-163	2.74705e-163	1.50207e-162	-5.81485e-163	2.57725e-163	-3.18384e-164	-8.76914e-164	-1.3393e-162	4.16918e-163	-9.76451e-164	3.31525e-163	0
3.42592e-163	-6.85931e-163	2.81904e-163	1.04456e-162	-4.3248e-163	-8.26466e-164	1.11556e-163	1.13256e-163	-9.78624e-163	-1.36838e-162	3.96735e-163	1.04908e-162	-9.46188e-164	9.28233e-164	-8.12495e-164	-1.55243e-163	1.23373e-162	-2.66423e-163	-1.41221e-163	3.65761e-163	2.74705e-163	1.50207e-162	-5.81485e-163	2.57725e-163	-3.18384e-164	-8.76914e-164	-1.3393e-162	4.16918e-163	-9.76451e-164	3.31525e-163	0
3.42592e-163	-6.85931e-163	2.81904e-163	1.04456e-162	-4.3248e-163	-8.26466e-164	1.11556e-163	1.13256e-163	-9.78624e-163	-1.36838e-162	3.96735e-163	1.04908e-162	-9.46188e-164	9.28233e-164	-8.12495e-164	-1.55243e-163	1.23373e-162	-2.66423e-163	-1.41221e-163	3.65761e-163	2.74705e-163	1.50207e-162	-5.81485e-163	2.57725e-163	-3.18384e-164	-8.76914e-164	-1.3393e-162	4.16918e-163	-9.76451e-164	3.31525e-163	0
3.42592e-163	-6.85931e-163	2.81904e-163	1.04456e-162	-4.3248e-163	-8.26466e-164	1.11556e-163	1.13256e-163	-9.78624e-163	-1.36838e-162	3.96735e-163	1.04908e-162	-9.46188e-164	9.28233e-164	-8.12495e-164	-1.55243e-163	1.23373e-162	-2.66423e-163	-1.41221e-163	3.65761e-163	2.74705e-163	1.50207e-162	-5.81485e-163	2.57725e-163	-3.18384e-164	-8.76914e-164	-1.3393e-162	4.16918e-163	-9.76451e-164	3.31525e-163	0
3.42592e-163	-6.85931e-163	2.81904e-163	1.04456e-162	-4.3248e-163	-8.26466e-164	1.11556e-163	1.13256e-163	-9.78624e-163	-1.36838e-162	3.96735e-163	1.04908e-162	-9.46188e-164	9.28233e-164	-8.12495e-164	-1.55243e-163	1.23373e-162	-2.66423e-163	-1.41221e-163	3.65761e-163	2.74705e-163	1.50207e-162	-5.81485e-163	2.57725e-163	-3.18384e-164	-8.76914e-164	-1.3393e-162	4.16918e-163	-9.76451e-164	3.31525e-163	0
3.42592e-163	-6.85931e-163	2.81904e-163	1.04456e-162	-4.3248e-163	-8.26466e-164	1.11556e-163	1.13256e-163	-9.78624e-163	-1.36838e-162	3.96735e-163	1.04908e-162	-9.46188e-164	9.28233e-164	-8.12495e-164	-1.55243e-163	1.23373e-162	-2.66423e-163	-1.41221e-163	3.65761e-163	2.74705e-163	1.50207e-162	-5.81485e-163	2.57725e-163	-3.18384e-164	-8.76914e-164	-1.3393e-162	4.16918e-163	-9.76451e-164	3.31525e-163	0
3.42592e-163	-6.85931e-163	2.81904e-163	1.04456e-162	-4.3248e-163	-8.26466e-164	1.11556e-163	1.13256e-163	-9.78624e-163	-1.36838e-162	3.96735e-163	1.04908e-162	-9.46188e-164	9.28233e-164	-8.12495e-164	-1.55243e-163	1.23373e-162	-2.66423e-163	-1.41221e-163	3.65761e-163	2.74705e-163	1.50207e-162	-5.81485e-163	2.57725e-163	-3.18384e-164	-8.76914e-164	-1.3393e-162	4.16918e-163	-9.76451e-164	3.31525e-163	0
3.42592e-163	-6.85931e-163	2.81904e-163	1.04456e-162	-4.3248e-163	-8.26466e-164	1.11556e-163	1.13256e-163	-9.78624e-163	-1.36838e-162	3.96735e-163	1.04908e-162	-9.46188e-164	9.28233e-164	-8.12495e-164	-1.55243e-163	1.23373e-162	-2.66423e-163	-1.41221e-163	3.65761e-163	2.74705e-163	1.50207e-162	-5.81485e-163	2.57725e-163	-3.18384e-164	-8.76914e-164	-1.3393e-162	4.16918e-163	-9.76451e-164	3.31525e-163	0
3.42592e-163	-6.85931e-163	2.81904e-163	1.04456e-162	-4.3248e-163	-8.26466e-164	1.11556e-163	1.13256e-163	-9.78624e-163	-1.36838e-162	3.96735e-163	1.04908e-162	-9.46188e-164	9.28233e-164	-8.12495e-164	-1.55243e-163	1.23373e-162	-2.66423e-163	-1.41221e-163	3.65761e-163	2.74705e-163	1.50207e-162	-5.81485e-163	2.57725e-163	-3.18384e-164	-8.76914e-164	-1.3393e-162	4.16918e-163	-9.76451e-164	3.31525e-163	0
3.42592e-163	-6.85931e-163	2.81904e-163	1.04456e-162	-4.3248e-163	-8.26466e-164	1.11556e-163	1.13256e-163	-9.78624e-163	-1.36838e-162	3.96735e-163	1.04908e-162	-9.46188e-164	9.28233e-164	-8.12495e-164	-1.55243e-163	1.23373e-162	-2.66423e-163	-1.41221e-163	3.65761e-163	2.74705e-163	1.50207e-162	-5.81485e-163	2.57725e-163	-3.18384e-164	-8.76914e-164	-1.3393e-162	4.16918e-163	-9.76451e-164	3.31525e-163	0
3.42592e-163	-6.85931e-163	2.81904e-163	1.04456e-162	-4.3248e-163	-8.26466e-164	1.11556e-163	1.13256e-163	-9.78624e-163	-1.36838e-162	3.96735e-163	1.04908e-162	-9.46188e-164	9.28233e-164	-8.12495e-164	-1.55243e-163	1.23373e-162	-2.66423e-163	-1.41221e-163	3.65761e-163	2.74705e-163	1.50207e-162	-5.81485e-163	2.57725e-163	-3.18384e-164	-8.76914e-164	-1.3393e-162	4.16918e-163	-9.76451e-164	3.31525e-163	0
3.42592e-163	-6.85931e-163	2.81904e-163	1.04456e-162	-4.3248e-163	-8.26466e-164	1.11556e-163	1.13256e-163	-9.78624e-163	-1.36838e-162	3.96735e-163	1.04908e-162	-9.46188e-164	9.28233e-164	-8.12495e-164	-1.55243e-163	1.23373e-162	-2.66423e-163	-1.41221e-163	3.65761e-163	2.74705e-163	1.50207e-162	-5.81485e-163	2.57725e-163	-3.18384e-164	-8.76914e-164	-1.3393e-162	4.16918e-163	-9.76451e-164	3.31525e-163	0
3.42592e-163	-6.85931e-163	2.81904e-163	1.04456e-162	-4.3248e-163	-8.26466e-164	1.11556e-163	1.13256e-163	-9.78624e-163	-1.36838e-162	3.96735e-163	1.04908e-162	-9.46188e-164	9.28233e-164	-8.12495e-164	-1.55243e-163	1.23373e-162	-2.66423e-163	-1.41221e-163	3.65761e-163	2.74705e-163	1.50207e-162	-5.81485e-163	2.57725e-163	-3.18384e-164	-8.76914e-164	-1.3393e-162	4.16918e-163	-9.76451e-164	3.31525e-163	0
3.42592e-163	-6.85931e-163	2.81904e-163	1.04456e-162	-4.3248e-163	-8.26466e-164	1.11556e-163	1.13256e-163	-9.78624e-163	-1.36838e-162	3.96735e-163	1.04908e-162	-9.46188e-164	9.28233e-164	-8.12495e-164	-1.55243e-163	1.23373e-162	-2.66423e-163	-1.41221e-163	3.65761e-163	2.74705e-163	1.50207e-162	-5.81485e-163	2.57725e-163	-3.18384e-164	-8.76914e-164	-1.3393e-162	4.16918e-163	-9.76451e-164	3.31525e-163	0
3.42592e-163	-6.85931e-163	2.81904e-163	1.04456e-162	-4.3248e-163	-8.26466e-164	1.11556e-163	1.13256e-163	-9.78624e-163	-1.36838e-162	3.96735e-163	1.04908e-162	-9.46188e-164	9.28233e-164	-8.12495e-164	-1.55243e-163	1.23373e-162	-2.66423e-163	-1.41221e-163	3.65761e-163	2.74705e-163	1.50207e-162	-5.81485e-163	2.57725e-163	-3.18384e-164	-8.76914e-164	-1.3393e-162	4.16918e-163	-9.76451e-164	3.31525e-163	0
3.42592e-163	-6.85931e-163	2.81904e-163	1.04456e-162	-4.3248e-163	-8.26466e-164	1.11556e-163	1.13256e-163	-9.78624e-163	-1.36838e-162	3.96735e-163	1.04908e-162	-9.46188e-164	9.28233e-164	-8.12495e-164	-1.55243e-163	1.23373e-162	-2.66423e-163	-1.41221e-163	3.65761e-163	2.74705e-163	1.50207e-162	-5.81485e-163	2.57725e-163	-3.18384e-164	-8.76914e-164	-1.3393e-162	4.16918e-163	-9.76451e-164	3.31525e-163	0
3.42592e-163	-6.85931e-163	2.81904e-163	1.04456e-162	-4.3248e-163	-8.26466e-164	1.11556e-163	1.13256e-163	-9.78624e-163	-1.36838e-162	3.96735e-163	1.04908e-162	-9.46188e-164	9.28233e-164	-8.12495e-164	-1.55243e-163	1.23373e-162	-2.66423e-163	-1.41221e-163	3.65761e-163	2.74705e-163	1.50207e-162	-5.81485e-163	2.57725e-163	-3.18384e-164	-8.76914e-164	-1.3393e-162	4.16918e-163	-9.76451e-164	3.31525e-163	0
3.42592e-163	-6.85931e-163	2.81904e-163	1.04456e-162	-4.3248e-163	-8.26466e-164	1.11556e-163	1.13256e-163	-9.78624e-163	-1.36838e-162	3.96735e-163	1.04908e-162	-9.46188e-164	9.28233e-164	-8.12495e-164	-1.55243e-163	1.23373e-162	-2.66423e-163	-1.41221e-163	3.65761e-163	2.74705e-163	1.50207e-162	-5.81485e-163	2.57725e-163	-3.18384e-164	-8.76914e-164	-1.3393e-162	4.16918e-163	-9.76451e-164	3.31525e-163	0
3.42592e-163	-6.85931e-163	2.81904e-163	1.04456e-162	-4.3248e-163	-8.26466e-164	1.11556e-163	1.13256e-163	-9.78624e-163	-1.36838e-162	3.96735e-163	1.04908e-162	-9.46188e-164	9.28233e-164	-8.12495e-164	-1.55243e-163	1.23373e-162	-2.66423e-163	-1.41221e-163	3.65761e-163	2.74705e-163	1.50207e-162	-5.81485e-163	2.57725e-163	-3.18384e-164	-8.76914e-164	-1.3393e-162	4.16918e-163	-9.76451e-164	3.31525e-163	0
3.42592e-163	-6.85931e-163	2.81904e-163	1.04456e-162	-4.3248e-163	-8.26466e-164	1.11556e-163	1.13256e-163	-9.78624e-163	-1.36838e-162	3.96735e-163	1.04908e-162	-9.46188e-164	9.28233e-164	-8.12495e-164	-1.55243e-163	1.23373e-162	-2.66423e-163	-1.41221e-163	3.65761e-163	2.74705e-163	1.50207e-162	-5.81485e-163	2.57725e-163	-3.18384e-164	-8.76914e-164	-1.3393e-162	4.16918e-163	-9.76451e-164	3.31525e-163	0
3.42592e-163	-6.85931e-163	2.81904e-163	1.04456e-162	-4.3248e-163	-8.26466e-164	1.11556e-163	1.13256e-163	-9.78624e-163	-1.36838e-162	3.96735e-163	1.04908e-162	-9.46188e-164	9.28233e-164	-8.12495e-164	-1.55243e-163	1.23373e-162	-2.66423e-163	-1.41221e-163	3.65761e-163	2.74705e-163	1.50207e-162	-5.81485e-163	2.57725e-163	-3.18384e-164	-8.76914e-164	-1.3393e-162	4.16918e-163	-9.76451e-164	3.31525e-163	0
3.42592e-163	-6.85931e-163	2.81904e-163	1.04456e-162	-4.3248e-163	-8.26466e-164	1.11556e-163	1.13256e-163	-9.78624e-163	-1.36838e-162	3.96735e-163	1.04908e-162	-9.46188e-164	9.28233e-164	-8.12495e-164	-1.55243e-163	1.23373e-162	-2.66423e-163	-1.41221e-163	3.65761e-163	2.74705e-163	1.50207e-162	-5.81485e-163	2.57725e-163	-3.18384e-164	-8.76914e-164	-1.3393e-162	4.16918e-163	-9.76451e-164	3.31525e-163	0
3.42592e-163	-6.85931e-163	2.81904e-163	1.04456e-162	-4.3248e-163	-8.26466e-164	1.11556e-163	1.13256e-163	-9.78624e-163	-1.36838e-162	3.96735e-163	1.04908e-162	-9.46188e-164	9.28233e-164	-8.12495e-164	-1.55243e-163	1.23373e-162	-2.66423e-163	-1.41221e-163	3.65761e-163	2.74705e-163	1.50207e-162	-5.81485e-163	2.57725e-163	-3.18384e-164	-8.76914e-164	-1.3393e-162	4.16918e-163	-9.76451e-164	3.31525e-163	0
3.42592e-163	-6.85931e-163	2.81904e-163	1.04456e-162	-4.3248e-163	-8.26466e-164	1.11556e-163	1.13256e-163	-9.78624e-163	-1.36838e-162	3.96735e-163	1.04908e-162	-9.46188e-164	9.28233e-164	-8.12495e-164	-1.55243e-163	1.23373e-162	-2.66423e-163	-1.41221e-163	3.65761e-163	2.74705e-163	1.50207e-162	-5.81485e-163	2.57725e-163	-3.18384e-164	-8.76914e-164	-1.3393e-162	4.16918e-163	-9.76451e-164	3.31525e-163	0
3.42592e-163	-6.85931e-163	2.81904e-163	1.04456e-162	-4.3248e-163	-8.26466e-164	1.11556e-163	1.13256e-163	-9.78624e-163	-1.36838e-162	3.96735e-163	1.04908e-162	-9.46188e-164	9.28233e-164	-8.12495e-164	-1.55243e-163	1.23373e-162	-2.66423e-163	-1.41221e-163	3.65761e-163	2.74705e-163	1.50207e-162	-5.81485e-163	2.57725e-163	-3.18384e-164	-8.76914e-164	-1.3393e-162	4.16918e-163	-9.76451e-164	3.31525e-163	0
3.42592e-163	-6.85931e-163	2.81904e-163	1.04456e-162	-4.3248e-163	-8.26466e-164	1.11556e-163	1.13256e-163	-9.78624e-163	-1.36838e-162	3.96735e-163	1.04908e-162	-9.46188e-164	9.28233e-164	-8.12495e-164	-1.55243e-163	1.23373e-162	-2.66423e-163	-1.41221e-163	3.65761e-163	2.74705e-163	1.50207e-162	-5.81485e-163	2.57725e-163	-3.18384e-164	-8.76914e-164	-1.3393e-162	4.16918e-163	-9.76451e-164	3.31525e-163	0
3.42592e-163	-6.85931e-163	2.81904e-163	1.04456e-162	-4.3248e-163	-8.26466e-164	1.11556e-163	1.13256e-163	-9.78624e-163	-1.36838e-162	3.96735e-163	1.04908e-162	-9.46188e-164	9.28233e-164	-8.12495e-164	-1.55243e-163	1.23373e-162	-2.66423e-163	-1.41221e-163	3.65761e-163	2.74705e-163	1.50207e-162	-5.81485e-163	2.57725e-163	-3.18384e-164	-8.76914e-164	-1.3393e-162	4.16918e-163	-9.76451e-164	3.31525e-163	0
3.42592e-163	-6.85931e-163	2.81904e-163	1.04456e-162	-4.3248e-163	-8.26466e-164	1.11556e-163	1.13256e-163	-9.78624e-163	-1.36838e-162	3.96735e-163	1.04908e-162	-9.46188e-164	9.28233e-164	-8.12495e-164	-1.55243e-163	1.23373e-162	-2.66423e-163	-1.41221e-163	3.65761e-163	2.74705e-163	1.50207e-162	-5.81485e-163	2.57725e-163	-3.18384e-164	-8.76914e-164	-1.3393e-162	4.16918e-163	-9.76451e-164	3.31525e-163	0
3.42592e-163	-6.85931e-163	2.81904e-163	1.04456e-162	-4.3248e-163	-8.26466e-164	1.11556e-163	1.13256e-163	-9.78624e-163	-1.36838e-162	3.96735e-163	1.04908e-162	-9.46188e-164	9.28233e-164	-8.12495e-164	-1.55243e-163	1.23373e-162	-2.66423e-163	-1.41221e-163	3.65761e-163	2.74705e-163	1.50207e-162	-5.81485e-163	2.57725e-163	-3.18384e-164	-8.76914e-164	-1.3393e-162	4.16918e-163	-9.76451e-164	3.31525e-163	0
3.42592e-163	-6.85931e-163	2.81904e-163	1.04456e-162	-4.3248e-163	-8.26466e-164	1.11556e-163	1.13256e-163	-9.78624e-163	-1.36838e-162	3.96735e-163	1.04908e-162	-9.46188e-164	9.28233e-164	-8.12495e-164	-1.55243e-163	1.23373e-162	-2.66423e-163	-1.41221e-163	3.65761e-163	2.74705e-163	1.50207e-162	-5.81485e-163	2.57725e-163	-3.18384e-164	-8.76914e-164	-1.3393e-162	4.16918e-163	-9.76451e-164	3.31525e-163	0
3.42592e-163	-6.85931e-163	2.81904e-163	1.04456e-162	-4.3248e-163	-8.26466e-164	1.11556e-163	1.13256e-163	-9.78624e-163	-1.36838e-162	3.96735e-163	1.04908e-162	-9.46188e-164	9.28233e-164	-8.12495e-164	-1.55243e-163	1.23373e-162	-2.66423e-163	-1.41221e-163	3.65761e-163	2.74705e-163	1.50207e-162	-5.81485e-163	2.57725e-163	-3.18384e-164	-8.76914e-164	-1.3393e-162	4.16918e-163	-9.76451e-164	3.31525e-163	0
3.42592e-163	-6.85931e-163	2.81904e-163	1.04456e-162	-4.3248e-163	-8.26466e-164	1.11556e-163	1.13256e-163	-9.78624e-163	-1.36838e-162	3.96735e-163	1.04908e-162	-9.46188e-164	9.28233e-164	-8.12495e-164	-1.55243e-163	1.23373e-162	-2.66423e-163	-1.41221e-163	3.65761e-163	2.74705e-163	1.50207e-162	-5.81485e-163	2.57725e-163	-3.18384e-164	-8.76914e-164	-1.3393e-162	4.16918e-163	-9.76451e-164	3.31525e-163	0
3.42592e-163	-6.85931e-163	2.81904e-163	1.04456e-162	-4.3248e-163	-8.26466e-164	1.11556e-163	1.13256e-163	-9.78624e-163	-1.36838e-162	3.96735e-163	1.04908e-162	-9.46188e-164	9.28233e-164	-8.12495e-164	-1.55243e-163	1.23373e-162	-2.66423e-163	-1.41221e-163	3.65761e-163	2.74705e-163	1.50207e-162	-5.81485e-163	2.57725e-163	-3.18384e-164	-8.76914e-164	-1.3393e-162	4.16918e-163	-9.76451e-164	3.31525e-163	0
3.42592e-163	-6.85931e-163	2.81904e-163	1.04456e-162	-4.3248e-163	-8.26466e-164	1.11556e-163	1.13256e-163	-9.78624e-163	-1.36838e-162	3.96735e-163	1.04908e-162	-9.46188e-164	9.28233e-164	-8.12495e-164	-1.55243e-163	1.23373e-162	-2.66423e-163	-1.41221e-163	3.65761e-163	2.74705e-163	1.50207e-162	-5.81485e-163	2.57725e-163	-3.18384e-164	-8.76914e-164	-1.3393e-162	4.16918e-163	-9.76451e-164	3.31525e-163	0
3.42592e-163	-6.85931e-163	2.81904e-163	1.04456e-162	-4.3248e-163	-8.26466e-164	1.11556e-163	1.13256e-163	-9.78624e-163	-1.36838e-162	3.96735e-163	1.04908e-162	-9.46188e-164	9.28233e-164	-8.12495e-164	-1.55243e-163	1.23373e-162	-2.66423e-163	-1.41221e-163	3.65761e-163	2.74705e-163	1.50207e-162	-5.81485e-163	2.57725e-163	-3.18384e-164	-8.76914e-164	-1.3393e-162	4.16918e-163	-9.76451e-164	3.31525e-163	0
3.42592e-163	-6.85931e-163	2.81904e-163	1.04456e-162	-4.3248e-163	-8.26466e-164	1.11556e-163	1.13256e-163	-9.78624e-163	-1.36838e-162	3.96735e-163	1.04908e-162	-9.46188e-164	9.28233e-164	-8.12495e-164	-1.55243e-163	1.23373e-162	-2.66423e-163	-1.41221e-163	3.65761e-163	2.74705e-163	1.50207e-162	-5.81485e-163	2.57725e-163	-3.18384e-164	-8.76914e-164	-1.3393e-162	4.16918e-163	-9.76451e-164	3.31525e-163	0
3.42592e-163	-6.85931e-163	2.81904e-163	1.04456e-162	-4.3248e-163	-8.26466e-164	1.11556e-163	1.13256e-163	-9.78624e-163	-1.36838e-162	3.96735e-163	1.04908e-162	-9.46188e-164	9.28233e-164	-8.12495e-164	-1.55243e-163	1.23373e-162	-2.66423e-163	-1.41221e-163	3.65761e-163	2.74705e-163	1.50207e-162	-5.81485e-163	2.57725e-163	-3.18384e-164	-8.76914e-164	-1.3393e-162	4.16918e-163	-9.76451e-164	3.31525e-163	0
3.42592e-163	-6.85931e-163	2.81904e-163	1.04456e-162	-4.3248e-163	-8.26466e-164	1.11556e-163	1.13256e-163	-9.78624e-163	-1.36838e-162	3.96735e-163	1.04908e-162	-9.46188e-164	9.28233e-164	-8.12495e-164	-1.55243e-163	1.23373e-162	-2.66423e-163	-1.41221e-163	3.65761e-163	2.74705e-163	1.50207e-162	-5.81485e-163	2.57725e-163	-3.18384e-164	-8.76914e-164	-1.3393e-162	4.16918e-163	-9.76451e-164	3.31525e-163	0
3.42592e-163	-6.85931e-163	2.81904e-163	1.04456e-162	-4.3248e-163	-8.26466e-164	1.11556e-163	1.13256e-163	-9.78624e-163	-1.36838e-162	3.96735e-163	1.04908e-162	-9.46188e-164	9.28233e-164	-8.12495e-164	-1.55243e-163	1.23373e-162	-2.66423e-163	-1.41221e-163	3.65761e-163	2.74705e-163	1.50207e-162	-5.81485e-163	2.57725e-163	-3.18384e-164	-8.76914e-164	-1.3393e-162	4.16918e-163	-9.76451e-164	3.31525e-163	0
3.42592e-163	-6.85931e-163	2.81904e-163	1.04456e-162	-4.3248e-163	-8.26466e-164	1.11556e-163	1.13256e-163	-9.78624e-163	-1.36838e-162	3.96735e-163	1.04908e-162	-9.46188e-164	9.28233e-164	-8.12495e-164	-1.55243e-163	1.23373e-162	-2.66423e-163	-1.41221e-163	3.65761e-163	2.74705e-163	1.50207e-162	-5.81485e-163	2.57725e-163	-3.18384e-164	-8.76914e-164	-1.3393e-162	4.16918e-163	-9.76451e-164	3.31525e-163	0
3.42592e-163	-6.85931e-163	2.81904e-163	1.04456e-162	-4.3248e-163	-8.26466e-164	1.11556e-163	1.13256e-163	-9.78624e-163	-1.36838e-162	3.96735e-163	1.04908e-162	-9.46188e-164	9.28233e-164	-8.12495e-164	-1.55243e-163	1.23373e-162	-2.66423e-163	-1.41221e-163	3.65761e-163	2.74705e-163	1.50207e-162	-5.81485e-163	2.57725e-163	-3.18384e-164	-8.76914e-164	-1.3393e-162	4.16918e-163	-9.76451e-164	3.31525e-163	0
3.42592e-163	-6.85931e-163	2.81904e-163	1.04456e-162	-4.3248e-163	-8.26466e-164	1.11556e-163	1.13256e-163	-9.78624e-163	-1.36838e-162	3.96735e-163	1.04908e-162	-9.46188e-164	9.28233e-164	-8.12495e-164	-1.55243e-163	1.23373e-162	-2.66423e-163	-1.41221e-163	3.65761e-163	2.74705e-163	1.50207e-162	-5.81485e-163	2.57725e-163	-3.18384e-164	-8.76914e-164	-1.3393e-162	4.16918e-163	-9.76451e-164	3.31525e-163	0
3.42592e-163	-6.85931e-163	2.81904e-163	1.04456e-162	-4.3248e-163	-8.26466e-164	1.11556e-163	1.13256e-163	-9.78624e-163	-1.36838e-162	3.96735e-163	1.04908e-162	-9.46188e-164	9.28233e-164	-8.12495e-164	-1.55243e-163	1.23373e-162	-2.66423e-163	-1.41221e-163	3.65761e-163	2.74705e-163	1.50207e-162	-5.81485e-163	2.57725e-163	-3.18384e-164	-8.76914e-164	-1.3393e-162	4.16918e-163	-9.76451e-164	3.31525e-163	0
3.42592e-163	-6.85931e-163	2.81904e-163	1.04456e-162	-4.3248e-163	-8.26466e-164	1.11556e-163	1.13256e-163	-9.78624e-163	-1.36838e-162	3.96735e-163	1.04908e-162	-9.46188e-164	9.28233e-164	-8.12495e-164	-1.55243e-163	1.23373e-162	-2.66423e-163	-1.41221e-163	3.65761e-163	2.74705e-163	1.50207e-162	-5.81485e-163	2.57725e-163	-3.18384e-164	-8.76914e-164	-1.3393e-162	4.16918e-163	-9.76451e-164	3.31525e-163	0
3.42592e-163	-6.85931e-163	2.81904e-163	1.04456e-162	-4.3248e-163	-8.26466e-164	1.11556e-163	1.13256e-163	-9.78624e-163	-1.36838e-162	3.96735e-163	1.04908e-162	-9.46188e-164	9.28233e-164	-8.12495e-164	-1.55243e-163	1.23373e-162	-2.66423e-163	-1.41221e-163	3.65761e-163	2.74705e-163	1.50207e-162	-5.81485e-163	2.57725e-163	-3.18384e-164	-8.76914e-164	-1.3393e-162	4.16918e-163	-9.76451e-164	3.31525e-163	0
3.42592e-163	-6.85931e-163	2.81904e-163	1.04456e-162	-4.3248e-163	-8.26466e-164	1.11556e-163	1.13256e-163	-9.78624e-163	-1.36838e-162	3.96735e-163	1.04908e-162	-9.46188e-164	9.28233e-164	-8.12495e-164	-1.55243e-163	1.23373e-162	-2.66423e-163	-1.41221e-163	3.65761e-163	2.74705e-163	1.50207e-162	-5.81485e-163	2.57725e-163	-3.18384e-164	-8.76914e-164	-1.3393e-162	4.16918e-163	-9.76451e-164	3.31525e-163	0
3.42592e-163	-6.85931e-163	2.81904e-163	1.04456e-162	-4.3248e-163	-8.26466e-164	1.11556e-163	1.13256e-163	-9.78624e-163	-1.36838e-162	3.96735e-163	1.04908e-162	-9.46188e-164	9.28233e-164	-8.12495e-164	-1.55243e-163	1.23373e-162	-2.66423e-163	-1.41221e-163	3.65761e-163	2.74705e-163	1.50207e-162	-5.81485e-163	2.57725e-163	-3.18384e-164	-8.76914e-164	-1.3393e-162	4.16918e-163	-9.76451e-164	3.31525e-163	0
3.42592e-163	-6.85931e-163	2.81904e-163	1.04456e-162	-4.3248e-163	-8.26466e-164	1.11556e-163	1.13256e-163	-9.78624e-163	-1.36838e-162	3.96735e-163	1.04908e-162	-9.46188e-164	9.28233e-164	-8.12495e-164	-1.55243e-163	1.23373e-162	-2.66423e-163	-1.41221e-163	3.65761e-163	2.74705e-163	1.50207e-162	-5.81485e-163	2.57725e-163	-3.18384e-164	-8.76914e-164	-1.3393e-162	4.16918e-163	-9.76451e-164	3.31525e-163	0
3.42592e-163	-6.85931e-163	2.81904e-163	1.04456e-162	-4.3248e-163	-8.26466e-164	1.11556e-163	1.13256e-163	-9.78624e-163	-1.36838e-162	3.96735e-163	1.04908e-162	-9.46188e-164	9.28233e-164	-8.12495e-164	-1.55243e-163	1.23373e-162	-2.66423e-163	-1.41221e-163	3.65761e-163	2.74705e-163	1.50207e-162	-5.81485e-163	2.57725e-163	-3.18384e-164	-8.76914e-164	-1.3393e-162	4.16918e-163	-9.76451e-164	3.31525e-163	0
3.42592e-163	-6.85931e-163	2.81904e-163	1.04456e-162	-4.3248e-163	-8.26466e-164	1.11556e-163	1.13256e-163	-9.78624e-163	-1.36838e-162	3.96735e-163	1.04908e-162	-9.46188e-164	9.28233e-164	-8.12495e-164	-1.55243e-163	1.23373e-162	-2.66423e-163	-1.41221e-163	3.65761e-163	2.74705e-163	1.50207e-162	-5.81485e-163	2.57725e-163	-3.18384e-164	-8.76914e-164	-1.3393e-162	4.16918e-163	-9.76451e-164	3.31525e-163	0
3.42592e-163	-6.85931e-163	2.81904e-163	1.04456e-162	-4.3248e-163	-8.26466e-164	1.11556e-163	1.13256e-163	-9.78624e-163	-1.36838e-162	3.96735e-163	1.04908e-162	-9.46188e-164	9.28233e-164	-8.12495e-164	-1.55243e-163	1.23373e-162	-2.66423e-163	-1.41221e-163	3.65761e-163	2.74705e-163	1.50207e-162	-5.81485e-163	2.57725e-163	-3.18384e-164	-8.76914e-164	-1.3393e-162	4.16918e-163	-9.76451e-164	3.31525e-163	0
3.42592e-163	-6.85931e-163	2.81904e-163	1.04456e-162	-4.3248e-163	-8.26466e-164	1.11556e-163	1.13256e-163	-9.78624e-163	-1.36838e-162	3.96735e-163	1.04908e-162	-9.46188e-164	9.28233e-164	-8.12495e-164	-1.55243e-163	1.23373e-162	-2.66423e-163	-1.41221e-163	3.65761e-163	2.74705e-163	1.50207e-162	-5.81485e-163	2.57725e-163	-3.18384e-164	-8.76914e-164	-1.3393e-162	4.16918e-163	-9.76451e-164	3.31525e-163	0
3.42592e-163	-6.85931e-163	2.81904e-163	1.04456e-162	-4.3248e-163	-8.26466e-164	1.11556e-163	1.13256e-163	-9.78624e-163	-1.36838e-162	3.96735e-163	1.04908e-162	-9.46188e-164	9.28233e-164	-8.12495e-164	-1.55243e-163	1.23373e-162	-2.66423e-163	-1.41221e-163	3.65761e-163	2.74705e-163	1.50207e-162	-5.81485e-163	2.57725e-163	-3.18384e-164	-8.76914e-164	-1.3393e-162	4.16918e-163	-9.76451e-164	3.31525e-163	0
3.42592e-163	-6.85931e-163	2.81904e-163	1.04456e-162	-4.3248e-163	-8.26466e-164	1.11556e-163	1.13256e-163	-9.78624e-163	-1.36838e-162	3.96735e-163	1.04908e-162	-9.46188e-164	9.28233e-164	-8.12495e-164	-1.55243e-163	1.23373e-162	-2.66423e-163	-1.41221e-163	3.65761e-163	2.74705e-163	1.50207e-162	-5.81485e-163	2.57725e-163	-3.18384e-164	-8.76914e-164	-1.3393e-162	4.16918e-163	-9.76451e-164	3.31525e-163	0
3.42592e-163	-6.85931e-163	2.81904e-163	1.04456e-162	-4.3248e-163	-8.26466e-164	1.11556e-163	1.13256e-163	-9.78624e-163	-1.36838e-162	3.96735e-163	1.04908e-162	-9.46188e-164	9.28233e-164	-8.12495e-164	-1.55243e-163	1.23373e-162	-2.66423e-163	-1.41221e-163	3.65761e-163	2.74705e-163	1.50207e-162	-5.81485e-163	2.57725e-163	-3.18384e-164	-8.76914e-164	-1.3393e-162	4.16918e-163	-9.76451e-164	3.31525e-163	0
3.42592e-163	-6.85931e-163	2.81904e-163	1.04456e-162	-4.3248e-163	-8.26466e-164	1.11556e-163	1.13256e-163	-9.78624e-163	-1.36838e-162	3.96735e-163	1.04908e-162	-9.46188e-164	9.28233e-164	-8.12495e-164	-1.55243e-163	1.23373e-162	-2.66423e-163	-1.41221e-163	3.65761e-163	2.74705e-163	1.50207e-162	-5.81485e-163	2.57725e-163	-3.18384e-164	-8.76914e-164	-1.3393e-162	4.16918e-163	-9.76451e-164	3.31525e-163	0
3.42592e-163	-6.85931e-163	2.81904e-163	1.04456e-162	-4.3248e-163	-8.26466e-164	1.11556e-163	1.13256e-163	-9.78624e-163	-1.36838e-162	3.96735e-163	1.04908e-162	-9.46188e-164	9.28233e-164	-8.12495e-164	-1.55243e-163	1.23373e-162	-2.66423e-163	-1.41221e-163	3.65761e-163	2.74705e-163	1.50207e-162	-5.81485e-163	2.57725e-163	-3.18384e-164	-8.76914e-164	-1.3393e-162	4.16918e-163	-9.76451e-164	3.31525e-163	0
3.42592e-163	-6.85931e-163	2.81904e-163	1.04456e-162	-4.3248e-163	-8.26466e-164	1.11556e-163	1.13256e-163	-9.78624e-163	-1.36838e-162	3.96735e-163	1.04908e-162	-9.46188e-164	9.28233e-164	-8.12495e-164	-1.55243e-163	1.23373e-162	-2.66423e-163	-1.41221e-163	3.65761e-163	2.74705e-163	1.50207e-162	-5.81485e-163	2.57725e-163	-3.18384e-164	-8.76914e-164	-1.3393e-162	4.16918e-163	-9.76451e-164	3.31525e-163	0
3.42592e-163	-6.85931e-163	2.81904e-163	1.04456e-162	-4.3248e-163	-8.26466e-164	1.11556e-163	1.13256e-163	-9.78624e-163	-1.36838e-162	3.96735e-163	1.04908e-162	-9.46188e-164	9.28233e-164	-8.12495e-164	-1.55243e-163	1.23373e-162	-2.66423e-163	-1.41221e-163	3.65761e-163	2.74705e-163	1.50207e-162	-5.81485e-163	2.57725e-163	-3.18384e-164	-8.76914e-164	-1.3393e-162	4.16918e-163	-9.76451e-164	3.31525e-163	0
3.42592e-163	-6.85931e-163	2.81904e-163	1.04456e-162	-4.3248e-163	-8.26466e-164	1.11556e-163	1.13256e-163	-9.78624e-163	-1.36838e-162	3.96735e-163	1.04908e-162	-9.46188e-164	9.28233e-164	-8.12495e-164	-1.55243e-163	1.23373e-162	-2.66423e-163	-1.41221e-163	3.65761e-163	2.74705e-163	1.50207e-162	-5.81485e-163	2.57725e-163	-3.18384e-164	-8.76914e-164	-1.3393e-162	4.16918e-163	-9.76451e-164	3.31525e-163	0
3.42592e-163	-6.85931e-163	2.81904e-163	1.04456e-162	-4.3248e-163	-8.26466e-164	1.11556e-163	1.13256e-163	-9.78624e-163	-1.36838e-162	3.96735e-163	1.04908e-162	-9.46188e-164	9.28233e-164	-8.12495e-164	-1.55243e-163	1.23373e-162	-2.66423e-163	-1.41221e-163	3.65761e-163	2.74705e-163	1.50207e-162	-5.81485e-163	2.57725e-163	-3.18384e-164	-8.76914e-164	-1.3393e-162	4.16918e-163	-9.76451e-164	3.31525e-163	0
3.42592e-163	-6.85931e-163	2.81904e-163	1.04456e-162	-4.3248e-163	-8.26466e-164	1.11556e-163	1.13256e-163	-9.78624e-163	-1.36838e-162	3.96735e-163	1.04908e-162	-9.46188e-164	9.28233e-164	-8.12495e-164	-1.55243e-163	1.23373e-162	-2.66423e-163	-1.41221e-163	3.65761e-163	2.74705e-163	1.50207e-162	-5.81485e-163	2.57725e-163	-3.18384e-164	-8.76914e-164	-1.3393e-162	4.16918e-163	-9.76451e-164	3.31525e-163	0
3.42592e-163	-6.85931e-163	2.81904e-163	1.04456e-162	-4.3248e-163	-8.26466e-164	1.11556e-163	1.13256e-163	-9.78624e-163	-1.36838e-162	3.96735e-163	1.04908e-162	-9.46188e-164	9.28233e-164	-8.12495e-164	-1.55243e-163	1.23373e-162	-2.66423e-163	-1.41221e-163	3.65761e-163	2.74705e-163	1.50207e-162	-5.81485e-163	2.57725e-163	-3.18384e-164	-8.76914e-164	-1.3393e-162	4.16918e-163	-9.76451e-164	3.31525e-163	0
3.42592e-163	-6.85931e-163	2.81904e-163	1.04456e-162	-4.3248e-163	-8.26466e-164	1.11556e-163	1.13256e-163	-9.78624e-163	-1.36838e-162	3.96735e-163	1.04908e-162	-9.46188e-164	9.28233e-164	-8.12495e-164	-1.55243e-163	1.23373e-162	-2.66423e-163	-1.41221e-163	3.65761e-163	2.74705e-163	1.50207e-162	-5.81485e-163	2.57725e-163	-3.18384e-164	-8.76914e-164	-1.3393e-162	4.16918e-163	-9.76451e-164	3.31525e-163	0
3.42592e-163	-6.85931e-163	2.81904e-163	1.04456e-162	-4.3248e-163	-8.26466e-164	1.11556e-163	1.13256e-163	-9.78624e-163	-1.36838e-162	3.96735e-163	1.04908e-162	-9.46188e-164	9.28233e-164	-8.12495e-164	-1.55243e-163	1.23373e-162	-2.66423e-163	-1.41221e-163	3.65761e-163	2.74705e-163	1.50207e-162	-5.81485e-163	2.57725e-163	-3.18384e-164	-8.76914e-164	-1.3393e-162	4.16918e-163	-9.76451e-164	3.31525e-163	0
3.42592e-163	-6.85931e-163	2.81904e-163	1.04456e-162	-4.3248e-163	-8.26466e-164	1.11556e-163	1.13256e-163	-9.78624e-163	-1.36838e-162	3.96735e-163	1.04908e-162	-9.46188e-164	9.28233e-164	-8.12495e-164	-1.55243e-163	1.23373e-162	-2.66423e-163	-1.41221e-163	3.65761e-163	2.74705e-163	1.50207e-162	-5.81485e-163	2.57725e-163	-3.18384e-164	-8.76914e-164	-1.3393e-162	4.16918e-163	-9.76451e-164	3.31525e-163	0
3.42592e-163	-6.85931e-163	2.81904e-163	1.04456e-162	-4.3248e-163	-8.26466e-164	1.11556e-163	1.13256e-163	-9.78624e-163	-1.36838e-162	3.96735e-163	1.04908e-162	-9.46188e-164	9.28233e-164	-8.12495e-164	-1.55243e-163	1.23373e-162	-2.66423e-163	-1.41221e-163	3.65761e-163	2.74705e-163	1.50207e-162	-5.81485e-163	2.57725e-163	-3.18384e-164	-8.76914e-164	-1.3393e-162	4.16918e-163	-9.76451e-164	3.31525e-163	0
3.42592e-163	-6.85931e-163	2.81904e-163	1.04456e-162	-4.3248e-163	-8.26466e-164	1.11556e-163	1.13256e-163	-9.78624e-163	-1.36838e-162	3.96735e-163	1.04908e-162	-9.46188e-164	9.28233e-164	-8.12495e-164	-1.55243e-163	1.23373e-162	-2.66423e-163	-1.41221e-163	3.65761e-163	2.74705e-163	1.50207e-162	-5.81485e-163	2.57725e-163	-3.18384e-164	-8.76914e-164	-1.3393e-162	4.16918e-163	-9.76451e-164	3.31525e-163	0
3.42592e-163	-6.85931e-163	2.81904e-163	1.04456e-162	-4.3248e-163	-8.26466e-164	1.11556e-163	1.13256e-163	-9.78624e-163	-1.36838e-162	3.96735e-163	1.04908e-162	-9.46188e-164	9.28233e-164	-8.12495e-164	-1.55243e-163	1.23373e-162	-2.66423e-163	-1.41221e-163	3.65761e-163	2.74705e-163	1.50207e-162	-5.81485e-163	2.57725e-163	-3.18384e-164	-8.76914e-164	-1.3393e-162	4.16918e-163	-9.76451e-164	3.31525e-163	0
3.42592e-163	-6.85931e-163	2.81904e-163	1.04456e-162	-4.3248e-163	-8.26466e-164	1.11556e-163	1.13256e-163	-9.78624e-163	-1.36838e-162	3.96735e-163	1.04908e-162	-9.46188e-164	9.28233e-164	-8.12495e-164	-1.55243e-163	1.23373e-162	-2.66423e-163	-1.41221e-163	3.65761e-163	2.74705e-163	1.50207e-162	-5.81485e-163	2.57725e-163	-3.18384e-164	-8.76914e-164	-1.3393e-162	4.16918e-163	-9.76451e-164	3.31525e-163	0
3.42592e-163	-6.85931e-163	2.81904e-163	1.04456e-162	-4.3248e-163	-8.26466e-164	1.11556e-163	1.13256e-163	-9.78624e-163	-1.36838e-162	3.96735e-163	1.04908e-162	-9.46188e-164	9.28233e-164	-8.12495e-164	-1.55243e-163	1.23373e-162	-2.66423e-163	-1.41221e-163	3.65761e-163	2.74705e-163	1.50207e-162	-5.81485e-163	2.57725e-163	-3.18384e-164	-8.76914e-164	-1.3393e-162	4.16918e-163	-9.76451e-164	3.31525e-163	0
3.42592e-163	-6.85931e-163	2.81904e-163	1.04456e-162	-4.3248e-163	-8.26466e-164	1.11556e-163	1.13256e-163	-9.78624e-163	-1.36838e-162	3.96735e-163	1.04908e-162	-9.46188e-164	9.28233e-164	-8.12495e-164	-1.55243e-163	1.23373e-162	-2.66423e-163	-1.41221e-163	3.65761e-163	2.74705e-163	1.50207e-162	-5.81485e-163	2.57725e-163	-3.18384e-164	-8.76914e-164	-1.3393e-162	4.16918e-163	-9.76451e-164	3.31525e-163	0
3.42592e-163	-6.85931e-163	2.81904e-163	1.04456e-162	-4.3248e-163	-8.26466e-164	1.11556e-163	1.13256e-163	-9.78624e-163	-1.36838e-162	3.96735e-163	1.04908e-162	-9.46188e-164	9.28233e-164	-8.12495e-164	-1.55243e-163	1.23373e-162	-2.66423e-163	-1.41221e-163	3.65761e-163	2.74705e-163	1.50207e-162	-5.81485e-163	2.57725e-163	-3.18384e-164	-8.76914e-164	-1.3393e-162	4.16918e-163	-9.76451e-164	3.31525e-163	0
3.42592e-163	-6.85931e-163	2.81904e-163	1.04456e-162	-4.3248e-163	-8.26466e-164	1.11556e-163	1.13256e-163	-9.78624e-163	-1.36838e-162	3.96735e-163	1.04908e-162	-9.46188e-164	9.28233e-164	-8.12495e-164	-1.55243e-163	1.23373e-162	-2.66423e-163	-1.41221e-163	3.65761e-163	2.74705e-163	1.50207e-162	-5.81485e-163	2.57725e-163	-3.18384e-164	-8.76914e-164	-1.3393e-162	4.16918e-163	-9.76451e-164	3.31525e-163	0
3.42592e-163	-6.85931e-163	2.81904e-163	1.04456e-162	-4.3248e-163	-8.26466e-164	1.11556e-163	1.13256e-163	-9.78624e-163	-1.36838e-162	3.96735e-163	1.04908e-162	-9.46188e-164	9.28233e-164	-8.12495e-164	-1.55243e-163	1.23373e-162	-2.66423e-163	-1.41221e-163	3.65761e-163	2.74705e-163	1.50207e-162	-5.81485e-163	2.57725e-163	-3.18384e-164	-8.76914e-164	-1.3393e-162	4.16918e-163	-9.76451e-164	3.31525e-163	0
3.42592e-163	-6.85931e-163	2.81904e-163	1.04456e-162	-4.3248e-163	-8.26466e-164	1.11556e-163	1.13256e-163	-9.78624e-163	-1.36838e-162	3.96735e-163	1.04908e-162	-9.46188e-164	9.28233e-164	-8.12495e-164	-1.55243e-163	1.23373e-162	-2.66423e-163	-1.41221e-163	3.65761e-163	2.74705e-163	1.50207e-162	-5.81485e-163	2.57725e-163	-3.18384e-164	-8.76914e-164	-1.3393e-162	4.16918e-163	-9.76451e-164	3.31525e-163	0
3.42592e-163	-6.85931e-163	2.81904e-163	1.04456e-162	-4.3248e-163	-8.26466e-164	1.11556e-163	1.13256e-163	-9.78624e-163	-1.36838e-162	3.96735e-163	1.04908e-162	-9.46188e-164	9.28233e-164	-8.12495e-164	-1.55243e-163	1.23373e-162	-2.66423e-163	-1.41221e-163	3.65761e-163	2.74705e-163	1.50207e-162	-5.81485e-163	2.57725e-163	-3.18384e-164	-8.76914e-164	-1.3393e-162	4.16918e-163	-9.76451e-164	3.31525e-163	0
3.42592e-163	-6.85931e-163	2.81904e-163	1.04456e-162	-4.3248e-163	-8.26466e-164	1.11556e-163	1.13256e-163	-9.78624e-163	-1.36838e-162	3.96735e-163	1.04908e-162	-9.46188e-164	9.28233e-164	-8.12495e-164	-1.55243e-163	1.23373e-162	-2.66423e-163	-1.41221e-163	3.65761e-163	2.74705e-163	1.50207e-162	-5.81485e-163	2.57725e-163	-3.18384e-164	-8.76914e-164	-1.3393e-162	4.16918e-163	-9.76451e-164	3.31525e-163	0
3.42592e-163	-6.85931e-163	2.81904e-163	1.04456e-162	-4.3248e-163	-8.26466e-164	1.11556e-163	1.13256e-163	-9.78624e-163	-1.36838e-162	3.96735e-163	1.04908e-162	-9.46188e-164	9.28233e-164	-8.12495e-164	-1.55243e-163	1.23373e-162	-2.66423e-163	-1.41221e-163	3.65761e-163	2.74705e-163	1.50207e-162	-5.81485e-163	2.57725e-163	-3.18384e-164	-8.76914e-164	-1.3393e-162	4.16918e-163	-9.76451e-164	3.31525e-163	0
3.42592e-163	-6.85931e-163	2.81904e-163	1.04456e-162	-4.3248e-163	-8.26466e-164	1.11556e-163	1.13256e-163	-9.78624e-163	-1.36838e-162	3.96735e-163	1.04908e-162	-9.46188e-164	9.28233e-164	-8.12495e-164	-1.55243e-163	1.23373e-162	-2.66423e-163	-1.41221e-163	3.65761e-163	2.74705e-163	1.50207e-162	-5.81485e-163	2.57725e-163	-3.18384e-164	-8.76914e-164	-1.3393e-162	4.16918e-163	-9.76451e-164	3.31525e-163	0
3.42592e-163	-6.85931e-163	2.81904e-163	1.04456e-162	-4.3248e-163	-8.26466e-164	1.11556e-163	1.13256e-163	-9.78624e-163	-1.36838e-162	3.96735e-163	1.04908e-162	-9.46188e-164	9.28233e-164	-8.12495e-164	-1.55243e-163	1.23373e-162	-2.66423e-163	-1.41221e-163	3.65761e-163	2.74705e-163	1.50207e-162	-5.81485e-163	2.57725e-163	-3.18384e-164	-8.76914e-164	-1.3393e-162	4.16918e-163	-9.76451e-164	3.31525e-163	0
3.42592e-163	-6.85931e-163	2.81904e-163	1.04456e-162	-4.3248e-163	-8.26466e-164	1.11556e-163	1.13256e-163	-9.78624e-163	-1.36838e-162	3.96735e-163	1.04908e-162	-9.46188e-164	9.28233e-164	-8.12495e-164	-1.55243e-163	1.23373e-162	-2.66423e-163	-1.41221e-163	3.65761e-163	2.74705e-163	1.50207e-162	-5.81485e-163	2.57725e-163	-3.18384e-164	-8.76914e-164	-1.3393e-162	4.16918e-163	-9.76451e-164	3.31525e-163	0
3.42592e-163	-6.85931e-163	2.81904e-163	1.04456e-162	-4.3248e-163	-8.26466e-164	1.11556e-163	1.13256e-163	-9.78624e-163	-1.36838e-162	3.96735e-163	1.04908e-162	-9.46188e-164	9.28233e-164	-8.12495e-164	-1.55243e-163	1.23373e-162	-2.66423e-163	-1.41221e-163	3.65761e-163	2.74705e-163	1.50207e-162	-5.81485e-163	2.57725e-163	-3.18384e-164	-8.76914e-164	-1.3393e-162	4.16918e-163	-9.76451e-164	3.31525e-163	0
3.42592e-163	-6.85931e-163	2.81904e-163	1.04456e-162	-4.3248e-163	-8.26466e-164	1.11556e-163	1.13256e-163	-9.78624e-163	-1.36838e-162	3.96735e-163	1.04908e-162	-9.46188e-164	9.28233e-164	-8.12495e-164	-1.55243e-163	1.23373e-162	-2.66423e-163	-1.41221e-163	3.65761e-163	2.74705e-163	1.50207e-162	-5.81485e-163	2.57725e-163	-3.18384e-164	-8.76914e-164	-1.3393e-162	4.16918e-163	-9.76451e-164	3.31525e-163	0
3.42592e-163	-6.85931e-163	2.81904e-163	1.04456e-162	-4.3248e-163	-8.26466e-164	1.11556e-163	1.13256e-163	-9.78624e-163	-1.36838e-162	3.96735e-163	1.04908e-162	-9.46188e-164	9.28233e-164	-8.12495e-164	-1.55243e-163	1.23373e-162	-2.66423e-163	-1.41221e-163	3.65761e-163	2.74705e-163	1.50207e-162	-5.81485e-163	2.57725e-163	-3.18384e-164	-8.76914e-164	-1.3393e-162	4.16918e-163	-9.76451e-164	3.31525e-163	0
3.42592e-163	-6.85931e-163	2.81904e-163	1.04456e-162	-4.3248e-163	-8.26466e-164	1.11556e-163	1.13256e-163	-9.78624e-163	-1.36838e-162	3.96735e-163	1.04908e-162	-9.46188e-164	9.28233e-164	-8.12495e-164	-1.55243e-163	1.23373e-162	-2.66423e-163	-1.41221e-163	3.65761e-163	2.74705e-163	1.50207e-162	-5.81485e-163	2.57725e-163	-3.18384e-164	-8.76914e-164	-1.3393e-162	4.16918e-163	-9.76451e-164	3.31525e-163	0
3.42592e-163	-6.85931e-163	2.81904e-163	1.04456e-162	-4.3248e-163	-8.26466e-164	1.11556e-163	1.13256e-163	-9.78624e-163	-1.36838e-162	3.96735e-163	1.04908e-162	-9.46188e-164	9.28233e-164	-8.12495e-164	-1.55243e-163	1.23373e-162	-2.66423e-163	-1.41221e-163	3.65761e-163	2.74705e-163	1.50207e-162	-5.81485e-163	2.57725e-163	-3.18384e-164	-8.76914e-164	-1.3393e-162	4.16918e-163	-9.76451e-164	3.31525e-163	0
3.42592e-163	-6.85931e-163	2.81904e-163	1.04456e-162	-4.3248e-163	-8.26466e-164	1.11556e-163	1.13256e-163	-9.78624e-163	-1.36838e-162	3.96735e-163	1.04908e-162	-9.46188e-164	9.28233e-164	-8.12495e-164	-1.55243e-163	1.23373e-162	-2.66423e-163	-1.41221e-163	3.65761e-163	2.74705e-163	1.50207e-162	-5.81485e-163	2.57725e-163	-3.18384e-164	-8.76914e-164	-1.3393e-162	4.16918e-163	-9.76451e-164	3.31525e-163	0
3.42592e-163	-6.85931e-163	2.81904e-163	1.04456e-162	-4.3248e-163	-8.26466e-164	1.11556e-163	1.13256e-163	-9.78624e-163	-1.36838e-162	3.96735e-163	1.04908e-162	-9.46188e-164	9.28233e-164	-8.12495e-164	-1.55243e-163	1.23373e-162	-2.66423e-163	-1.41221e-163	3.65761e-163	2.74705e-163	1.50207e-162	-5.81485e-163	2.57725e-163	-3.18384e-164	-8.76914e-164	-1.3393e-162	4.16918e-163	-9.76451e-164	3.31525e-163	0
3.42592e-163	-6.85931e-163	2.81904e-163	1.04456e-162	-4.3248e-163	-8.26466e-164	1.11556e-163	1.13256e-163	-9.78624e-163	-1.36838e-162	3.96735e-163	1.04908e-162	-9.46188e-164	9.28233e-164	-8.12495e-164	-1.55243e-163	1.23373e-162	-2.66423e-163	-1.41221e-163	3.65761e-163	2.74705e-163	1.50207e-162	-5.81485e-163	2.57725e-163	-3.18384e-164	-8.76914e-164	-1.3393e-162	4.16918e-163	-9.76451e-164	3.31525e-163	0
3.42592e-163	-6.85931e-163	2.81904e-163	1.04456e-162	-4.3248e-163	-8.26466e-164	1.11556e-163	1.13256e-163	-9.78624e-163	-1.36838e-162	3.96735e-163	1.04908e-162	-9.46188e-164	9.28233e-164	-8.12495e-164	-1.55243e-163	1.23373e-162	-2.66423e-163	-1.41221e-163	3.65761e-163	2.74705e-163	1.50207e-162	-5.81485e-163	2.57725e-163	-3.18384e-164	-8.76914e-164	-1.3393e-162	4.16918e-163	-9.76451e-164	3.31525e-163	0
3.42592e-163	-6.85931e-163	2.81904e-163	1.04456e-162	-4.3248e-163	-8.26466e-164	1.11556e-163	1.13256e-163	-9.78624e-163	-1.36838e-162	3.96735e-163	1.04908e-162	-9.46188e-164	9.28233e-164	-8.12495e-164	-1.55243e-163	1.23373e-162	-2.66423e-163	-1.41221e-163	3.65761e-163	2.74705e-163	1.50207e-162	-5.81485e-163	2.57725e-163	-3.18384e-164	-8.76914e-164	-1.3393e-162	4.16918e-163	-9.76451e-164	3.31525e-163	0
3.42592e-163	-6.85931e-163	2.81904e-163	1.04456e-162	-4.3248e-163	-8.26466e-164	1.11556e-163	1.13256e-163	-9.78624e-163	-1.36838e-162	3.96735e-163	1.04908e-162	-9.46188e-164	9.28233e-164	-8.12495e-164	-1.55243e-163	1.23373e-162	-2.66423e-163	-1.41221e-163	3.65761e-163	2.74705e-163	1.50207e-162	-5.81485e-163	2.57725e-163	-3.18384e-164	-8.76914e-164	-1.3393e-162	4.16918e-163	-9.76451e-164	3.31525e-163	0
3.42592e-163	-6.85931e-163	2.81904e-163	1.04456e-162	-4.3248e-163	-8.26466e-164	1.11556e-163	1.13256e-163	-9.78624e-163	-1.36838e-162	3.96735e-163	1.04908e-162	-9.46188e-164	9.28233e-164	-8.12495e-164	-1.55243e-163	1.23373e-162	-2.66423e-163	-1.41221e-163	3.65761e-163	2.74705e-163	1.50207e-162	-5.81485e-163	2.57725e-163	-3.18384e-164	-8.76914e-164	-1.3393e-162	4.16918e-163	-9.76451e-164	3.31525e-163	0
3.42592e-163	-6.85931e-163	2.81904e-163	1.04456e-162	-4.3248e-163	-8.26466e-164	1.11556e-163	1.13256e-163	-9.78624e-163	-1.36838e-162	3.96735e-163	1.04908e-162	-9.46188e-164	9.28233e-164	-8.12495e-164	-1.55243e-163	1.23373e-162	-2.66423e-163	-1.41221e-163	3.65761e-163	2.74705e-163	1.50207e-162	-5.81485e-163	2.57725e-163	-3.18384e-164	-8.76914e-164	-1.3393e-162	4.16918e-163	-9.76451e-164	3.31525e-163	0
3.42592e-163	-6.85931e-163	2.81904e-163	1.04456e-162	-4.3248e-163	-8.26466e-164	1.11556e-163	1.13256e-163	-9.78624e-163	-1.36838e-162	3.96735e-163	1.04908e-162	-9.46188e-164	9.28233e-164	-8.12495e-164	-1.55243e-163	1.23373e-162	-2.66423e-163	-1.41221e-163	3.65761e-163	2.74705e-163	1.50207e-162	-5.81485e-163	2.57725e-163	-3.18384e-164	-8.76914e-164	-1.3393e-162	4.16918e-163	-9.76451e-164	3.31525e-163	0
3.42592e-163	-6.85931e-163	2.81904e-163	1.04456e-162	-4.3248e-163	-8.26466e-164	1.11556e-163	1.13256e-163	-9.78624e-163	-1.36838e-162	3.96735e-163	1.04908e-162	-9.46188e-164	9.28233e-164	-8.12495e-164	-1.55243e-163	1.23373e-162	-2.66423e-163	-1.41221e-163	3.65761e-163	2.74705e-163	1.50207e-162	-5.81485e-163	2.57725e-163	-3.18384e-164	-8.76914e-164	-1.3393e-162	4.16918e-163	-9.76451e-164	3.31525e-163	0
3.42592e-163	-6.85931e-163	2.81904e-163	1.04456e-162	-4.3248e-163	-8.26466e-164	1.11556e-163	1.13256e-163	-9.78624e-163	-1.36838e-162	3.96735e-163	1.04908e-162	-9.46188e-164	9.28233e-164	-8.12495e-164	-1.55243e-163	1.23373e-162	-2.66423e-163	-1.41221e-163	3.65761e-163	2.74705e-163	1.50207e-162	-5.81485e-163	2.57725e-163	-3.18384e-164	-8.76914e-164	-1.3393e-162	4.16918e-163	-9.76451e-164	3.31525e-163	0
3.42592e-163	-6.85931e-163	2.81904e-163	1.04456e-162	-4.3248e-163	-8.26466e-164	1.11556e-163	1.13256e-163	-9.78624e-163	-1.36838e-162	3.96735e-163	1.04908e-162	-9.46188e-164	9.28233e-164	-8.12495e-164	-1.55243e-163	1.23373e-162	-2.66423e-163	-1.41221e-163	3.65761e-163	2.74705e-163	1.50207e-162	-5.81485e-163	2.57725e-163	-3.18384e-164	-8.76914e-164	-1.3393e-162	4.16918e-163	-9.76451e-164	3.31525e-163	0
3.42592e-163	-6.85931e-163	2.81904e-163	1.04456e-162	-4.3248e-163	-8.26466e-164	1.11556e-163	1.13256e-163	-9.78624e-163	-1.36838e-162	3.96735e-163	1.04908e-162	-9.46188e-164	9.28233e-164	-8.12495e-164	-1.55243e-163	1.23373e-162	-2.66423e-163	-1.41221e-163	3.65761e-163	2.74705e-163	1.50207e-162	-5.81485e-163	2.57725e-163	-3.18384e-164	-8.76914e-164	-1.3393e-162	4.16918e-163	-9.76451e-164	3.31525e-163	0
3.42592e-163	-6.85931e-163	2.81904e-163	1.04456e-162	-4.3248e-163	-8.26466e-164	1.11556e-163	1.13256e-163	-9.78624e-163	-1.36838e-162	3.96735e-163	1.04908e-162	-9.46188e-164	9.28233e-164	-8.12495e-164	-1.55243e-163	1.23373e-162	-2.66423e-163	-1.41221e-163	3.65761e-163	2.74705e-163	1.50207e-162	-5.81485e-163	2.57725e-163	-3.18384e-164	-8.76914e-164	-1.3393e-162	4.16918e-163	-9.76451e-164	3.31525e-163	0
3.42592e-163	-6.85931e-163	2.81904e-163	1.04456e-162	-4.3248e-163	-8.26466e-164	1.11556e-163	1.13256e-163	-9.78624e-163	-1.36838e-162	3.96735e-163	1.04908e-162	-9.46188e-164	9.28233e-164	-8.12495e-164	-1.55243e-163	1.23373e-162	-2.66423e-163	-1.41221e-163	3.65761e-163	2.74705e-163	1.50207e-162	-5.81485e-163	2.57725e-163	-3.18384e-164	-8.76914e-164	-1.3393e-162	4.16918e-163	-9.76451e-164	3.31525e-163	0
3.42592e-163	-6.85931e-163	2.81904e-163	1.04456e-162	-4.3248e-163	-8.26466e-164	1.11556e-163	1.13256e-163	-9.78624e-163	-1.36838e-162	3.96735e-163	1.04908e-162	-9.46188e-164	9.28233e-164	-8.12495e-164	-1.55243e-163	1.23373e-162	-2.66423e-163	-1.41221e-163	3.65761e-163	2.74705e-163	1.50207e-162	-5.81485e-163	2.57725e-163	-3.18384e-164	-8.76914e-164	-1.3393e-162	4.16918e-163	-9.76451e-164	3.31525e-163	0
3.42592e-163	-6.85931e-163	2.81904e-163	1.04456e-162	-4.3248e-163	-8.26466e-164	1.11556e-163	1.13256e-163	-9.78624e-163	-1.36838e-162	3.96735e-163	1.04908e-162	-9.46188e-164	9.28233e-164	-8.12495e-164	-1.55243e-163	1.23373e-162	-2.66423e-163	-1.41221e-163	3.65761e-163	2.74705e-163	1.50207e-162	-5.81485e-163	2.57725e-163	-3.18384e-164	-8.76914e-164	-1.3393e-162	4.16918e-163	-9.76451e-164	3.31525e-163	0
3.42592e-163	-6.85931e-163	2.81904e-163	1.04456e-162	-4.3248e-163	-8.26466e-164	1.11556e-163	1.13256e-163	-9.78624e-163	-1.36838e-162	3.96735e-163	1.04908e-162	-9.46188e-164	9.28233e-164	-8.12495e-164	-1.55243e-163	1.23373e-162	-2.66423e-163	-1.41221e-163	3.65761e-163	2.74705e-163	1.50207e-162	-5.81485e-163	2.57725e-163	-3.18384e-164	-8.76914e-164	-1.3393e-162	4.16918e-163	-9.76451e-164	3.31525e-163	0
3.42592e-163	-6.85931e-163	2.81904e-163	1.04456e-162	-4.3248e-163	-8.26466e-164	1.11556e-163	1.13256e-163	-9.78624e-163	-1.36838e-162	3.96735e-163	1.04908e-162	-9.46188e-164	9.28233e-164	-8.12495e-164	-1.55243e-163	1.23373e-162	-2.66423e-163	-1.41221e-163	3.65761e-163	2.74705e-163	1.50207e-162	-5.81485e-163	2.57725e-163	-3.18384e-164	-8.76914e-164	-1.3393e-162	4.16918e-163	-9.76451e-164	3.31525e-163	0
3.42592e-163	-6.85931e-163	2.81904e-163	1.04456e-162	-4.3248e-163	-8.26466e-164	1.11556e-163	1.13256e-163	-9.78624e-163	-1.36838e-162	3.96735e-163	1.04908e-162	-9.46188e-164	9.28233e-164	-8.12495e-164	-1.55243e-163	1.23373e-162	-2.66423e-163	-1.41221e-163	3.65761e-163	2.74705e-163	1.50207e-162	-5.81485e-163	2.57725e-163	-3.18384e-164	-8.76914e-164	-1.3393e-162	4.16918e-163	-9.76451e-164	3.31525e-163	0
3.42592e-163	-6.85931e-163	2.81904e-163	1.04456e-162	-4.3248e-163	-8.26466e-164	1.11556e-163	1.13256e-163	-9.78624e-163	-1.36838e-162	3.96735e-163	1.04908e-162	-9.46188e-164	9.28233e-164	-8.12495e-164	-1.55243e-163	1.23373e-162	-2.66423e-163	-1.41221e-163	3.65761e-163	2.74705e-163	1.50207e-162	-5.81485e-163	2.57725e-163	-3.18384e-164	-8.76914e-164	-1.3393e-162	4.16918e-163	-9.76451e-164	3.31525e-163	0
3.42592e-163	-6.85931e-163	2.81904e-163	1.04456e-162	-4.3248e-163	-8.26466e-164	1.11556e-163	1.13256e-163	-9.78624e-163	-1.36838e-162	3.96735e-163	1.04908e-162	-9.46188e-164	9.28233e-164	-8.12495e-164	-1.55243e-163	1.23373e-162	-2.66423e-163	-1.41221e-163	3.65761e-163	2.74705e-163	1.50207e-162	-5.81485e-163	2.57725e-163	-3.18384e-164	-8.76914e-164	-1.3393e-162	4.16918e-163	-9.76451e-164	3.31525e-163	0
3.42592e-163	-6.85931e-163	2.81904e-163	1.04456e-162	-4.3248e-163	-8.26466e-164	1.11556e-163	1.13256e-163	-9.78624e-163	-1.36838e-162	3.96735e-163	1.04908e-162	-9.46188e-164	9.28233e-164	-8.12495e-164	-1.55243e-163	1.23373e-162	-2.66423e-163	-1.41221e-163	3.65761e-163	2.74705e-163	1.50207e-162	-5.81485e-163	2.57725e-163	-3.18384e-164	-8.76914e-164	-1.3393e-162	4.16918e-163	-9.76451e-164	3.31525e-163	0
3.42592e-163	-6.85931e-163	2.81904e-163	1.04456e-162	-4.3248e-163	-8.26466e-164	1.11556e-163	1.13256e-163	-9.78624e-163	-1.36838e-162	3.96735e-163	1.04908e-162	-9.46188e-164	9.28233e-164	-8.12495e-164	-1.55243e-163	1.23373e-162	-2.66423e-163	-1.41221e-163	3.65761e-163	2.74705e-163	1.50207e-162	-5.81485e-163	2.57725e-163	-3.18384e-164	-8.76914e-164	-1.3393e-162	4.16918e-163	-9.76451e-164	3.31525e-163	0
3.42592e-163	-6.85931e-163	2.81904e-163	1.04456e-162	-4.3248e-163	-8.26466e-164	1.11556e-163	1.13256e-163	-9.78624e-163	-1.36838e-162	3.96735e-163	1.04908e-162	-9.46188e-164	9.28233e-164	-8.12495e-164	-1.55243e-163	1.23373e-162	-2.66423e-163	-1.41221e-163	3.65761e-163	2.74705e-163	1.50207e-162	-5.81485e-163	2.57725e-163	-3.18384e-164	-8.76914e-164	-1.3393e-162	4.16918e-163	-9.76451e-164	3.31525e-163	0
3.42592e-163	-6.85931e-163	2.81904e-163	1.04456e-162	-4.3248e-163	-8.26466e-164	1.11556e-163	1.13256e-163	-9.78624e-163	-1.36838e-162	3.96735e-163	1.04908e-162	-9.46188e-164	9.28233e-164	-8.12495e-164	-1.55243e-163	1.23373e-162	-2.66423e-163	-1.41221e-163	3.65761e-163	2.74705e-163	1.50207e-162	-5.81485e-163	2.57725e-163	-3.18384e-164	-8.76914e-164	-1.3393e-162	4.16918e-163	-9.76451e-164	3.31525e-163	0
3.42592e-163	-6.85931e-163	2.81904e-163	1.04456e-162	-4.3248e-163	-8.26466e-164	1.11556e-163	1.13256e-163	-9.78624e-163	-1.36838e-162	3.96735e-163	1.04908e-162	-9.46188e-164	9.28233e-164	-8.12495e-164	-1.55243e-163	1.23373e-162	-2.66423e-163	-1.41221e-163	3.65761e-163	2.74705e-163	1.50207e-162	-5.81485e-163	2.57725e-163	-3.18384e-164	-8.76914e-164	-1.3393e-162	4.16918e-163	-9.76451e-164	3.31525e-163	0
3.42592e-163	-6.85931e-163	2.81904e-163	1.04456e-162	-4.3248e-163	-8.26466e-164	1.11556e-163	1.13256e-163	-9.78624e-163	-1.36838e-162	3.96735e-163	1.04908e-162	-9.46188e-164	9.28233e-164	-8.12495e-164	-1.55243e-163	1.23373e-162	-2.66423e-163	-1.41221e-163	3.65761e-163	2.74705e-163	1.50207e-162	-5.81485e-163	2.57725e-163	-3.18384e-164	-8.76914e-164	-1.3393e-162	4.16918e-163	-9.76451e-164	3.31525e-163	0
3.42592e-163	-6.85931e-163	2.81904e-163	1.04456e-162	-4.3248e-163	-8.26466e-164	1.11556e-163	1.13256e-163	-9.78624e-163	-1.36838e-162	3.96735e-163	1.04908e-162	-9.46188e-164	9.28233e-164	-8.12495e-164	-1.55243e-163	1.23373e-162	-2.66423e-163	-1.41221e-163	3.65761e-163	2.74705e-163	1.50207e-162	-5.81485e-163	2.57725e-163	-3.18384e-164	-8.76914e-164	-1.3393e-162	4.16918e-163	-9.76451e-164	3.31525e-163	0
3.42592e-163	-6.85931e-163	2.81904e-163	1.04456e-162	-4.3248e-163	-8.26466e-164	1.11556e-163	1.13256e-163	-9.78624e-163	-1.36838e-162	3.96735e-163	1.04908e-162	-9.46188e-164	9.28233e-164	-8.12495e-164	-1.55243e-163	1.23373e-162	-2.66423e-163	-1.41221e-163	3.65761e-163	2.74705e-163	1.50207e-162	-5.81485e-163	2.57725e-163	-3.18384e-164	-8.76914e-164	-1.3393e-162	4.16918e-163	-9.76451e-164	3.31525e-163	0
3.42592e-163	-6.85931e-163	2.81904e-163	1.04456e-162	-4.3248e-163	-8.26466e-164	1.11556e-163	1.13256e-163	-9.78624e-163	-1.36838e-162	3.96735e-163	1.04908e-162	-9.46188e-164	9.28233e-164	-8.12495e-164	-1.55243e-163	1.23373e-162	-2.66423e-163	-1.41221e-163	3.65761e-163	2.74705e-163	1.50207e-162	-5.81485e-163	2.57725e-163	-3.18384e-164	-8.76914e-164	-1.3393e-162	4.16918e-163	-9.76451e-164	3.31525e-163	0
3.42592e-163	-6.85931e-163	2.81904e-163	1.04456e-162	-4.3248e-163	-8.26466e-164	1.11556e-163	1.13256e-163	-9.78624e-163	-1.36838e-162	3.96735e-163	1.04908e-162	-9.46188e-164	9.28233e-164	-8.12495e-164	-1.55243e-163	1.23373e-162	-2.66423e-163	-1.41221e-163	3.65761e-163	2.74705e-163	1.50207e-162	-5.81485e-163	2.57725e-163	-3.18384e-164	-8.76914e-164	-1.3393e-162	4.16918e-163	-9.76451e-164	3.31525e-163	0
3.42592e-163	-6.85931e-163	2.81904e-163	1.04456e-162	-4.3248e-163	-8.26466e-164	1.11556e-163	1.13256e-163	-9.78624e-163	-1.36838e-162	3.96735e-163	1.04908e-162	-9.46188e-164	9.28233e-164	-8.12495e-164	-1.55243e-163	1.23373e-162	-2.66423e-163	-1.41221e-163	3.65761e-163	2.74705e-163	1.50207e-162	-5.81485e-163	2.57725e-163	-3.18384e-164	-8.76914e-164	-1.3393e-162	4.16918e-163	-9.76451e-164	3.31525e-163	0
3.42592e-163	-6.85931e-163	2.81904e-163	1.04456e-162	-4.3248e-163	-8.26466e-164	1.11556e-163	1.13256e-163	-9.78624e-163	-1.36838e-162	3.96735e-163	1.04908e-162	-9.46188e-164	9.28233e-164	-8.12495e-164	-1.55243e-163	1.23373e-162	-2.66423e-163	-1.41221e-163	3.65761e-163	2.74705e-163	1.50207e-162	-5.81485e-163	2.57725e-163	-3.18384e-164	-8.76914e-164	-1.3393e-162	4.16918e-163	-9.76451e-164	3.31525e-163	0
3.42592e-163	-6.85931e-163	2.81904e-163	1.04456e-162	-4.3248e-163	-8.26466e-164	1.11556e-163	1.13256e-163	-9.78624e-163	-1.36838e-162	3.96735e-163	1.04908e-162	-9.46188e-164	9.28233e-164	-8.12495e-164	-1.55243e-163	1.23373e-162	-2.66423e-163	-1.41221e-163	3.65761e-163	2.74705e-163	1.50207e-162	-5.81485e-163	2.57725e-163	-3.18384e-164	-8.76914e-164	-1.3393e-162	4.16918e-163	-9.76451e-164	3.31525e-163	0
3.42592e-163	-6.85931e-163	2.81904e-163	1.04456e-162	-4.3248e-163	-8.26466e-164	1.11556e-163	1.13256e-163	-9.78624e-163	-1.36838e-162	3.96735e-163	1.04908e-162	-9.46188e-164	9.28233e-164	-8.12495e-164	-1.55243e-163	1.23373e-162	-2.66423e-163	-1.41221e-163	3.65761e-163	2.74705e-163	1.50207e-162	-5.81485e-163	2.57725e-163	-3.18384e-164	-8.76914e-164	-1.3393e-162	4.16918e-163	-9.76451e-164	3.31525e-163	0
3.42592e-163	-6.85931e-163	2.81904e-163	1.04456e-162	-4.3248e-163	-8.26466e-164	1.11556e-163	1.13256e-163	-9.78624e-163	-1.36838e-162	3.96735e-163	1.04908e-162	-9.46188e-164	9.28233e-164	-8.12495e-164	-1.55243e-163	1.23373e-162	-2.66423e-163	-1.41221e-163	3.65761e-163	2.74705e-163	1.50207e-162	-5.81485e-163	2.57725e-163	-3.18384e-164	-8.76914e-164	-1.3393e-162	4.16918e-163	-9.76451e-164	3.31525e-163	0
3.42592e-163	-6.85931e-163	2.81904e-163	1.04456e-162	-4.3248e-163	-8.26466e-164	1.11556e-163	1.13256e-163	-9.78624e-163	-1.36838e-162	3.96735e-163	1.04908e-162	-9.46188e-164	9.28233e-164	-8.12495e-164	-1.55243e-163	1.23373e-162	-2.66423e-163	-1.41221e-163	3.65761e-163	2.74705e-163	1.50207e-162	-5.81485e-163	2.57725e-163	-3.18384e-164	-8.76914e-164	-1.3393e-162	4.16918e-163	-9.76451e-164	3.31525e-163	0
3.42592e-163	-6.85931e-163	2.81904e-163	1.04456e-162	-4.3248e-163	-8.26466e-164	1.11556e-163	1.13256e-163	-9.78624e-163	-1.36838e-162	3.96735e-163	1.04908e-162	-9.46188e-164	9.28233e-164	-8.12495e-164	-1.55243e-163	1.23373e-162	-2.66423e-163	-1.41221e-163	3.65761e-163	2.74705e-163	1.50207e-162	-5.81485e-163	2.57725e-163	-3.18384e-164	-8.76914e-164	-1.3393e-162	4.16918e-163	-9.76451e-164	3.31525e-163	0
3.42592e-163	-6.85931e-163	2.81904e-163	1.04456e-162	-4.3248e-163	-8.26466e-164	1.11556e-163	1.13256e-163	-9.78624e-163	-1.36838e-162	3.96735e-163	1.04908e-162	-9.46188e-164	9.28233e-164	-8.12495e-164	-1.55243e-163	1.23373e-162	-2.66423e-163	-1.41221e-163	3.65761e-163	2.74705e-163	1.50207e-162	-5.81485e-163	2.57725e-163	-3.18384e-164	-8.76914e-164	-1.3393e-162	4.16918e-163	-9.76451e-164	3.31525e-163	0
3.42592e-163	-6.85931e-163	2.81904e-163	1.04456e-162	-4.3248e-163	-8.26466e-164	1.11556e-163	1.13256e-163	-9.78624e-163	-1.36838e-162	3.96735e-163	1.04908e-162	-9.46188e-164	9.28233e-164	-8.12495e-164	-1.55243e-163	1.23373e-162	-2.66423e-163	-1.41221e-163	3.65761e-163	2.74705e-163	1.50207e-162	-5.81485e-163	2.57725e-163	-3.18384e-164	-8.76914e-164	-1.3393e-162	4.16918e-163	-9.76451e-164	3.31525e-163	0
3.42592e-163	-6.85931e-163	2.81904e-163	1.04456e-162	-4.3248e-163	-8.26466e-164	1.11556e-163	1.13256e-163	-9.78624e-163	-1.36838e-162	3.96735e-163	1.04908e-162	-9.46188e-164	9.28233e-164	-8.12495e-164	-1.55243e-163	1.23373e-162	-2.66423e-163	-1.41221e-163	3.65761e-163	2.74705e-163	1.50207e-162	-5.81485e-163	2.57725e-163	-3.18384e-164	-8.76914e-164	-1.3393e-162	4.16918e-163	-9.76451e-164	3.31525e-163	0
3.42592e-163	-6.85931e-163	2.81904e-163	1.04456e-162	-4.3248e-163	-8.26466e-164	1.11556e-163	1.13256e-163	-9.78624e-163	-1.36838e-162	3.96735e-163	1.04908e-162	-9.46188e-164	9.28233e-164	-8.12495e-164	-1.55243e-163	1.23373e-162	-2.66423e-163	-1.41221e-163	3.65761e-163	2.74705e-163	1.50207e-162	-5.81485e-163	2.57725e-163	-3.18384e-164	-8.76914e-164	-1.3393e-162	4.16918e-163	-9.76451e-164	3.31525e-163	0
3.42592e-163	-6.85931e-163	2.81904e-163	1.04456e-162	-4.3248e-163	-8.26466e-164	1.11556e-163	1.13256e-163	-9.78624e-163	-1.36838e-162	3.96735e-163	1.04908e-162	-9.46188e-164	9.28233e-164	-8.12495e-164	-1.55243e-163	1.23373e-162	-2.66423e-163	-1.41221e-163	3.65761e-163	2.74705e-163	1.50207e-162	-5.81485e-163	2.57725e-163	-3.18384e-164	-8.76914e-164	-1.3393e-162	4.16918e-163	-9.76451e-164	3.31525e-163	0
3.42592e-163	-6.85931e-163	2.81904e-163	1.04456e-162	-4.3248e-163	-8.26466e-164	1.11556e-163	1.13256e-163	-9.78624e-163	-1.36838e-162	3.96735e-163	1.04908e-162	-9.46188e-164	9.28233e-164	-8.12495e-164	-1.55243e-163	1.23373e-162	-2.66423e-163	-1.41221e-163	3.65761e-163	2.74705e-163	1.50207e-162	-5.81485e-163	2.57725e-163	-3.18384e-164	-8.76914e-164	-1.3393e-162	4.16918e-163	-9.76451e-164	3.31525e-163	0
3.42592e-163	-6.85931e-163	2.81904e-163	1.04456e-162	-4.3248e-163	-8.26466e-164	1.11556e-163	1.13256e-163	-9.78624e-163	-1.36838e-162	3.96735e-163	1.04908e-162	-9.46188e-164	9.28233e-164	-8.12495e-164	-1.55243e-163	1.23373e-162	-2.66423e-163	-1.41221e-163	3.65761e-163	2.74705e-163	1.50207e-162	-5.81485e-163	2.57725e-163	-3.18384e-164	-8.76914e-164	-1.3393e-162	4.16918e-163	-9.76451e-164	3.31525e-163	0
3.42592e-163	-6.85931e-163	2.81904e-163	1.04456e-162	-4.3248e-163	-8.26466e-164	1.11556e-163	1.13256e-163	-9.78624e-163	-1.36838e-162	3.96735e-163	1.04908e-162	-9.46188e-164	9.28233e-164	-8.12495e-164	-1.55243e-163	1.23373e-162	-2.66423e-163	-1.41221e-163	3.65761e-163	2.74705e-163	1.50207e-162	-5.81485e-163	2.57725e-163	-3.18384e-164	-8.76914e-164	-1.3393e-162	4.16918e-163	-9.76451e-164	3.31525e-163	0
3.42592e-163	-6.85931e-163	2.81904e-163	1.04456e-162	-4.3248e-163	-8.26466e-164	1.11556e-163	1.13256e-163	-9.78624e-163	-1.36838e-162	3.96735e-163	1.04908e-162	-9.46188e-164	9.28233e-164	-8.12495e-164	-1.55243e-163	1.23373e-162	-2.66423e-163	-1.41221e-163	3.65761e-163	2.74705e-163	1.50207e-162	-5.81485e-163	2.57725e-163	-3.18384e-164	-8.76914e-164	-1.3393e-162	4.16918e-163	-9.76451e-164	3.31525e-163	0
3.42592e-163	-6.85931e-163	2.81904e-163	1.04456e-162	-4.3248e-163	-8.26466e-164	1.11556e-163	1.13256e-163	-9.78624e-163	-1.36838e-162	3.96735e-163	1.04908e-162	-9.46188e-164	9.28233e-164	-8.12495e-164	-1.55243e-163	1.23373e-162	-2.66423e-163	-1.41221e-163	3.65761e-163	2.74705e-163	1.50207e-162	-5.81485e-163	2.57725e-163	-3.18384e-164	-8.76914e-164	-1.3393e-162	4.16918e-163	-9.76451e-164	3.31525e-163	0
3.42592e-163	-6.85931e-163	2.81904e-163	1.04456e-162	-4.3248e-163	-8.26466e-164	1.11556e-163	1.13256e-163	-9.78624e-163	-1.36838e-162	3.96735e-163	1.04908e-162	-9.46188e-164	9.28233e-164	-8.12495e-164	-1.55243e-163	1.23373e-162	-2.66423e-163	-1.41221e-163	3.65761e-163	2.74705e-163	1.50207e-162	-5.81485e-163	2.57725e-163	-3.18384e-164	-8.76914e-164	-1.3393e-162	4.16918e-163	-9.76451e-164	3.31525e-163	0
3.42592e-163	-6.85931e-163	2.81904e-163	1.04456e-162	-4.3248e-163	-8.26466e-164	1.11556e-163	1.13256e-163	-9.78624e-163	-1.36838e-162	3.96735e-163	1.04908e-162	-9.46188e-164	9.28233e-164	-8.12495e-164	-1.55243e-163	1.23373e-162	-2.66423e-163	-1.41221e-163	3.65761e-163	2.74705e-163	1.50207e-162	-5.81485e-163	2.57725e-163	-3.18384e-164	-8.76914e-164	-1.3393e-162	4.16918e-163	-9.76451e-164	3.31525e-163	0
3.42592e-163	-6.85931e-163	2.81904e-163	1.04456e-162	-4.3248e-163	-8.26466e-164	1.11556e-163	1.13256e-163	-9.78624e-163	-1.36838e-162	3.96735e-163	1.04908e-162	-9.46188e-164	9.28233e-164	-8.12495e-164	-1.55243e-163	1.23373e-162	-2.66423e-163	-1.41221e-163	3.65761e-163	2.74705e-163	1.50207e-162	-5.81485e-163	2.57725e-163	-3.18384e-164	-8.76914e-164	-1.3393e-162	4.16918e-163	-9.76451e-164	3.31525e-163	0
3.42592e-163	-6.85931e-163	2.81904e-163	1.04456e-162	-4.3248e-163	-8.26466e-164	1.11556e-163	1.13256e-163	-9.78624e-163	-1.36838e-162	3.96735e-163	1.04908e-162	-9.46188e-164	9.28233e-164	-8.12495e-164	-1.55243e-163	1.23373e-162	-2.66423e-163	-1.41221e-163	3.65761e-163	2.74705e-163	1.50207e-162	-5.81485e-163	2.57725e-163	-3.18384e-164	-8.76914e-164	-1.3393e-162	4.16918e-163	-9.76451e-164	3.31525e-163	0
3.42592e-163	-6.85931e-163	2.81904e-163	1.04456e-162	-4.3248e-163	-8.26466e-164	1.11556e-163	1.13256e-163	-9.78624e-163	-1.36838e-162	3.96735e-163	1.04908e-162	-9.46188e-164	9.28233e-164	-8.12495e-164	-1.55243e-163	1.23373e-162	-2.66423e-163	-1.41221e-163	3.65761e-163	2.74705e-163	1.50207e-162	-5.81485e-163	2.57725e-163	-3.18384e-164	-8.76914e-164	-1.3393e-162	4.16918e-163	-9.76451e-164	3.31525e-163	0
3.42592e-163	-6.85931e-163	2.81904e-163	1.04456e-162	-4.3248e-163	-8.26466e-164	1.11556e-163	1.13256e-163	-9.78624e-163	-1.36838e-162	3.96735e-163	1.04908e-162	-9.46188e-164	9.28233e-164	-8.12495e-164	-1.55243e-163	1.23373e-162	-2.66423e-163	-1.41221e-163	3.65761e-163	2.74705e-163	1.50207e-162	-5.81485e-163	2.57725e-163	-3.18384e-164	-8.76914e-164	-1.3393e-162	4.16918e-163	-9.76451e-164	3.31525e-163	0
3.42592e-163	-6.85931e-163	2.81904e-163	1.04456e-162	-4.3248e-163	-8.26466e-164	1.11556e-163	1.13256e-163	-9.78624e-163	-1.36838e-162	3.96735e-163	1.04908e-162	-9.46188e-164	9.28233e-164	-8.12495e-164	-1.55243e-163	1.23373e-162	-2.66423e-163	-1.41221e-163	3.65761e-163	2.74705e-163	1.50207e-162	-5.81485e-163	2.57725e-163	-3.18384e-164	-8.76914e-164	-1.3393e-162	4.16918e-163	-9.76451e-164	3.31525e-163	0
3.42592e-163	-6.85931e-163	2.81904e-163	1.04456e-162	-4.3248e-163	-8.26466e-164	1.11556e-163	1.13256e-163	-9.78624e-163	-1.36838e-162	3.96735e-163	1.04908e-162	-9.46188e-164	9.28233e-164	-8.12495e-164	-1.55243e-163	1.23373e-162	-2.66423e-163	-1.41221e-163	3.65761e-163	2.74705e-163	1.50207e-162	-5.81485e-163	2.57725e-163	-3.18384e-164	-8.76914e-164	-1.3393e-162	4.16918e-163	-9.76451e-164	3.31525e-163	0
3.42592e-163	-6.85931e-163	2.81904e-163	1.04456e-162	-4.3248e-163	-8.26466e-164	1.11556e-163	1.13256e-163	-9.78624e-163	-1.36838e-162	3.96735e-163	1.04908e-162	-9.46188e-164	9.28233e-164	-8.12495e-164	-1.55243e-163	1.23373e-162	-2.66423e-163	-1.41221e-163	3.65761e-163	2.74705e-163	1.50207e-162	-5.81485e-163	2.57725e-163	-3.18384e-164	-8.76914e-164	-1.3393e-162	4.16918e-163	-9.76451e-164	3.31525e-163	0
3.42592e-163	-6.85931e-163	2.81904e-163	1.04456e-162	-4.3248e-163	-8.26466e-164	1.11556e-163	1.13256e-163	-9.78624e-163	-1.36838e-162	3.96735e-163	1.04908e-162	-9.46188e-164	9.28233e-164	-8.12495e-164	-1.55243e-163	1.23373e-162	-2.66423e-163	-1.41221e-163	3.65761e-163	2.74705e-163	1.50207e-162	-5.81485e-163	2.57725e-163	-3.18384e-164	-8.76914e-164	-1.3393e-162	4.16918e-163	-9.76451e-164	3.31525e-163	0
3.42592e-163	-6.85931e-163	2.81904e-163	1.04456e-162	-4.3248e-163	-8.26466e-164	1.11556e-163	1.13256e-163	-9.78624e-163	-1.36838e-162	3.96735e-163	1.04908e-162	-9.46188e-164	9.28233e-164	-8.12495e-164	-1.55243e-163	1.23373e-162	-2.66423e-163	-1.41221e-163	3.65761e-163	2.74705e-163	1.50207e-162	-5.81485e-163	2.57725e-163	-3.18384e-164	-8.76914e-164	-1.3393e-162	4.16918e-163	-9.76451e-164	3.31525e-163	0
3.42592e-163	-6.85931e-163	2.81904e-163	1.04456e-162	-4.3248e-163	-8.26466e-164	1.11556e-163	1.13256e-163	-9.78624e-163	-1.36838e-162	3.96735e-163	1.04908e-162	-9.46188e-164	9.28233e-164	-8.12495e-164	-1.55243e-163	1.23373e-162	-2.66423e-163	-1.41221e-163	3.65761e-163	2.74705e-163	1.50207e-162	-5.81485e-163	2.57725e-163	-3.18384e-164	-8.76914e-164	-1.3393e-162	4.16918e-163	-9.76451e-164	3.31525e-163	0
3.42592e-163	-6.85931e-163	2.81904e-163	1.04456e-162	-4.3248e-163	-8.26466e-164	1.11556e-163	1.13256e-163	-9.78624e-163	-1.36838e-162	3.96735e-163	1.04908e-162	-9.46188e-164	9.28233e-164	-8.12495e-164	-1.55243e-163	1.23373e-162	-2.66423e-163	-1.41221e-163	3.65761e-163	2.74705e-163	1.50207e-162	-5.81485e-163	2.57725e-163	-3.18384e-164	-8.76914e-164	-1.3393e-162	4.16918e-163	-9.76451e-164	3.31525e-163	0
3.42592e-163	-6.85931e-163	2.81904e-163	1.04456e-162	-4.3248e-163	-8.26466e-164	1.11556e-163	1.13256e-163	-9.78624e-163	-1.36838e-162	3.96735e-163	1.04908e-162	-9.46188e-164	9.28233e-164	-8.12495e-164	-1.55243e-163	1.23373e-162	-2.66423e-163	-1.41221e-163	3.65761e-163	2.74705e-163	1.50207e-162	-5.81485e-163	2.57725e-163	-3.18384e-164	-8.76914e-164	-1.3393e-162	4.16918e-163	-9.76451e-164	3.31525e-163	0
3.42592e-163	-6.85931e-163	2.81904e-163	1.04456e-162	-4.3248e-163	-8.26466e-164	1.11556e-163	1.13256e-163	-9.78624e-163	-1.36838e-162	3.96735e-163	1.04908e-162	-9.46188e-164	9.28233e-164	-8.12495e-164	-1.55243e-163	1.23373e-162	-2.66423e-163	-1.41221e-163	3.65761e-163	2.74705e-163	1.50207e-162	-5.81485e-163	2.57725e-163	-3.18384e-164	-8.76914e-164	-1.3393e-162	4.16918e-163	-9.76451e-164	3.31525e-163	0
3.42592e-163	-6.85931e-163	2.81904e-163	1.04456e-162	-4.3248e-163	-8.26466e-164	1.11556e-163	1.13256e-163	-9.78624e-163	-1.36838e-162	3.96735e-163	1.04908e-162	-9.46188e-164	9.28233e-164	-8.12495e-164	-1.55243e-163	1.23373e-162	-2.66423e-163	-1.41221e-163	3.65761e-163	2.74705e-163	1.50207e-162	-5.81485e-163	2.57725e-163	-3.18384e-164	-8.76914e-164	-1.3393e-162	4.16918e-163	-9.76451e-164	3.31525e-163	0
3.42592e-163	-6.85931e-163	2.81904e-163	1.04456e-162	-4.3248e-163	-8.26466e-164	1.11556e-163	1.13256e-163	-9.78624e-163	-1.36838e-162	3.96735e-163	1.04908e-162	-9.46188e-164	9.28233e-164	-8.12495e-164	-1.55243e-163	1.23373e-162	-2.66423e-163	-1.41221e-163	3.65761e-163	2.74705e-163	1.50207e-162	-5.81485e-163	2.57725e-163	-3.18384e-164	-8.76914e-164	-1.3393e-162	4.16918e-163	-9.76451e-164	3.31525e-163	0
3.42592e-163	-6.85931e-163	2.81904e-163	1.04456e-162	-4.3248e-163	-8.26466e-164	1.11556e-163	1.13256e-163	-9.78624e-163	-1.36838e-162	3.96735e-163	1.04908e-162	-9.46188e-164	9.28233e-164	-8.12495e-164	-1.55243e-163	1.23373e-162	-2.66423e-163	-1.41221e-163	3.65761e-163	2.74705e-163	1.50207e-162	-5.81485e-163	2.57725e-163	-3.18384e-164	-8.76914e-164	-1.3393e-162	4.16918e-163	-9.76451e-164	3.31525e-163	0
3.42592e-163	-6.85931e-163	2.81904e-163	1.04456e-162	-4.3248e-163	-8.26466e-164	1.11556e-163	1.13256e-163	-9.78624e-163	-1.36838e-162	3.96735e-163	1.04908e-162	-9.46188e-164	9.28233e-164	-8.12495e-164	-1.55243e-163	1.23373e-162	-2.66423e-163	-1.41221e-163	3.65761e-163	2.74705e-163	1.50207e-162	-5.81485e-163	2.57725e-163	-3.18384e-164	-8.76914e-164	-1.3393e-162	4.16918e-163	-9.76451e-164	3.31525e-163	0
3.42592e-163	-6.85931e-163	2.81904e-163	1.04456e-162	-4.3248e-163	-8.26466e-164	1.11556e-163	1.13256e-163	-9.78624e-163	-1.36838e-162	3.96735e-163	1.04908e-162	-9.46188e-164	9.28233e-164	-8.12495e-164	-1.55243e-163	1.23373e-162	-2.66423e-163	-1.41221e-163	3.65761e-163	2.74705e-163	1.50207e-162	-5.81485e-163	2.57725e-163	-3.18384e-164	-8.76914e-164	-1.3393e-162	4.16918e-163	-9.76451e-164	3.31525e-163	0
3.42592e-163	-6.85931e-163	2.81904e-163	1.04456e-162	-4.3248e-163	-8.26466e-164	1.11556e-163	1.13256e-163	-9.78624e-163	-1.36838e-162	3.96735e-163	1.04908e-162	-9.46188e-164	9.28233e-164	-8.12495e-164	-1.55243e-163	1.23373e-162	-2.66423e-163	-1.41221e-163	3.65761e-163	2.74705e-163	1.50207e-162	-5.81485e-163	2.57725e-163	-3.18384e-164	-8.76914e-164	-1.3393e-162	4.16918e-163	-9.76451e-164	3.31525e-163	0
3.42592e-163	-6.85931e-163	2.81904e-163	1.04456e-162	-4.3248e-163	-8.26466e-164	1.11556e-163	1.13256e-163	-9.78624e-163	-1.36838e-162	3.96735e-163	1.04908e-162	-9.46188e-164	9.28233e-164	-8.12495e-164	-1.55243e-163	1.23373e-162	-2.66423e-163	-1.41221e-163	3.65761e-163	2.74705e-163	1.50207e-162	-5.81485e-163	2.57725e-163	-3.18384e-164	-8.76914e-164	-1.3393e-162	4.16918e-163	-9.76451e-164	3.31525e-163	0
3.42592e-163	-6.85931e-163	2.81904e-163	1.04456e-162	-4.3248e-163	-8.26466e-164	1.11556e-163	1.13256e-163	-9.78624e-163	-1.36838e-162	3.96735e-163	1.04908e-162	-9.46188e-164	9.28233e-164	-8.12495e-164	-1.55243e-163	1.23373e-162	-2.66423e-163	-1.41221e-163	3.65761e-163	2.74705e-163	1.50207e-162	-5.81485e-163	2.57725e-163	-3.18384e-164	-8.76914e-164	-1.3393e-162	4.16918e-163	-9.76451e-164	3.31525e-163	0
3.42592e-163	-6.85931e-163	2.81904e-163	1.04456e-162	-4.3248e-163	-8.26466e-164	1.11556e-163	1.13256e-163	-9.78624e-163	-1.36838e-162	3.96735e-163	1.04908e-162	-9.46188e-164	9.28233e-164	-8.12495e-164	-1.55243e-163	1.23373e-162	-2.66423e-163	-1.41221e-163	3.65761e-163	2.74705e-163	1.50207e-162	-5.81485e-163	2.57725e-163	-3.18384e-164	-8.76914e-164	-1.3393e-162	4.16918e-163	-9.76451e-164	3.31525e-163	0
3.42592e-163	-6.85931e-163	2.81904e-163	1.04456e-162	-4.3248e-163	-8.26466e-164	1.11556e-163	1.13256e-163	-9.78624e-163	-1.36838e-162	3.96735e-163	1.04908e-162	-9.46188e-164	9.28233e-164	-8.12495e-164	-1.55243e-163	1.23373e-162	-2.66423e-163	-1.41221e-163	3.65761e-163	2.74705e-163	1.50207e-162	-5.81485e-163	2.57725e-163	-3.18384e-164	-8.76914e-164	-1.3393e-162	4.16918e-163	-9.76451e-164	3.31525e-163	0
3.42592e-163	-6.85931e-163	2.81904e-163	1.04456e-162	-4.3248e-163	-8.26466e-164	1.11556e-163	1.13256e-163	-9.78624e-163	-1.36838e-162	3.96735e-163	1.04908e-162	-9.46188e-164	9.28233e-164	-8.12495e-164	-1.55243e-163	1.23373e-162	-2.66423e-163	-1.41221e-163	3.65761e-163	2.74705e-163	1.50207e-162	-5.81485e-163	2.57725e-163	-3.18384e-164	-8.76914e-164	-1.3393e-162	4.16918e-163	-9.76451e-164	3.31525e-163	0
3.42592e-163	-6.85931e-163	2.81904e-163	1.04456e-162	-4.3248e-163	-8.26466e-164	1.11556e-163	1.13256e-163	-9.78624e-163	-1.36838e-162	3.96735e-163	1.04908e-162	-9.46188e-164	9.28233e-164	-8.12495e-164	-1.55243e-163	1.23373e-162	-2.66423e-163	-1.41221e-163	3.65761e-163	2.74705e-163	1.50207e-162	-5.81485e-163	2.57725e-163	-3.18384e-164	-8.76914e-164	-1.3393e-162	4.16918e-163	-9.76451e-164	3.31525e-163	0
3.42592e-163	-6.85931e-163	2.81904e-163	1.04456e-162	-4.3248e-163	-8.26466e-164	1.11556e-163	1.13256e-163	-9.78624e-163	-1.36838e-162	3.96735e-163	1.04908e-162	-9.46188e-164	9.28233e-164	-8.12495e-164	-1.55243e-163	1.23373e-162	-2.66423e-163	-1.41221e-163	3.65761e-163	2.74705e-163	1.50207e-162	-5.81485e-163	2.57725e-163	-3.18384e-164	-8.76914e-164	-1.3393e-162	4.16918e-163	-9.76451e-164	3.31525e-163	0
3.42592e-163	-6.85931e-163	2.81904e-163	1.04456e-162	-4.3248e-163	-8.26466e-164	1.11556e-163	1.13256e-163	-9.78624e-163	-1.36838e-162	3.96735e-163	1.04908e-162	-9.46188e-164	9.28233e-164	-8.12495e-164	-1.55243e-163	1.23373e-162	-2.66423e-163	-1.41221e-163	3.65761e-163	2.74705e-163	1.50207e-162	-5.81485e-163	2.57725e-163	-3.18384e-164	-8.76914e-164	-1.3393e-162	4.16918e-163	-9.76451e-164	3.31525e-163	0
3.42592e-163	-6.85931e-163	2.81904e-163	1.04456e-162	-4.3248e-163	-8.26466e-164	1.11556e-163	1.13256e-163	-9.78624e-163	-1.36838e-162	3.96735e-163	1.04908e-162	-9.46188e-164	9.28233e-164	-8.12495e-164	-1.55243e-163	1.23373e-162	-2.66423e-163	-1.41221e-163	3.65761e-163	2.74705e-163	1.50207e-162	-5.81485e-163	2.57725e-163	-3.18384e-164	-8.76914e-164	-1.3393e-162	4.16918e-163	-9.76451e-164	3.31525e-163	0
3.42592e-163	-6.85931e-163	2.81904e-163	1.04456e-162	-4.3248e-163	-8.26466e-164	1.11556e-163	1.13256e-163	-9.78624e-163	-1.36838e-162	3.96735e-163	1.04908e-162	-9.46188e-164	9.28233e-164	-8.12495e-164	-1.55243e-163	1.23373e-162	-2.66423e-163	-1.41221e-163	3.65761e-163	2.74705e-163	1.50207e-162	-5.81485e-163	2.57725e-163	-3.18384e-164	-8.76914e-164	-1.3393e-162	4.16918e-163	-9.76451e-164	3.31525e-163	0
3.42592e-163	-6.85931e-163	2.81904e-163	1.04456e-162	-4.3248e-163	-8.26466e-164	1.11556e-163	1.13256e-163	-9.78624e-163	-1.36838e-162	3.96735e-163	1.04908e-162	-9.46188e-164	9.28233e-164	-8.12495e-164	-1.55243e-163	1.23373e-162	-2.66423e-163	-1.41221e-163	3.65761e-163	2.74705e-163	1.50207e-162	-5.81485e-163	2.57725e-163	-3.18384e-164	-8.76914e-164	-1.3393e-162	4.16918e-163	-9.76451e-164	3.31525e-163	0
3.42592e-163	-6.85931e-163	2.81904e-163	1.04456e-162	-4.3248e-163	-8.26466e-164	1.11556e-163	1.13256e-163	-9.78624e-163	-1.36838e-162	3.96735e-163	1.04908e-162	-9.46188e-164	9.28233e-164	-8.12495e-164	-1.55243e-163	1.23373e-162	-2.66423e-163	-1.41221e-163	3.65761e-163	2.74705e-163	1.50207e-162	-5.81485e-163	2.57725e-163	-3.18384e-164	-8.76914e-164	-1.3393e-162	4.16918e-163	-9.76451e-164	3.31525e-163	0
3.42592e-163	-6.85931e-163	2.81904e-163	1.04456e-162	-4.3248e-163	-8.26466e-164	1.11556e-163	1.13256e-163	-9.78624e-163	-1.36838e-162	3.96735e-163	1.04908e-162	-9.46188e-164	9.28233e-164	-8.12495e-164	-1.55243e-163	1.23373e-162	-2.66423e-163	-1.41221e-163	3.65761e-163	2.74705e-163	1.50207e-162	-5.81485e-163	2.57725e-163	-3.18384e-164	-8.76914e-164	-1.3393e-162	4.16918e-163	-9.76451e-164	3.31525e-163	0
3.42592e-163	-6.85931e-163	2.81904e-163	1.04456e-162	-4.3248e-163	-8.26466e-164	1.11556e-163	1.13256e-163	-9.78624e-163	-1.36838e-162	3.96735e-163	1.04908e-162	-9.46188e-164	9.28233e-164	-8.12495e-164	-1.55243e-163	1.23373e-162	-2.66423e-163	-1.41221e-163	3.65761e-163	2.74705e-163	1.50207e-162	-5.81485e-163	2.57725e-163	-3.18384e-164	-8.76914e-164	-1.3393e-162	4.16918e-163	-9.76451e-164	3.31525e-163	0
3.42592e-163	-6.85931e-163	2.81904e-163	1.04456e-162	-4.3248e-163	-8.26466e-164	1.11556e-163	1.13256e-163	-9.78624e-163	-1.36838e-162	3.96735e-163	1.04908e-162	-9.46188e-164	9.28233e-164	-8.12495e-164	-1.55243e-163	1.23373e-162	-2.66423e-163	-1.41221e-163	3.65761e-163	2.74705e-163	1.50207e-162	-5.81485e-163	2.57725e-163	-3.18384e-164	-8.76914e-164	-1.3393e-162	4.16918e-163	-9.76451e-164	3.31525e-163	0
3.42592e-163	-6.85931e-163	2.81904e-163	1.04456e-162	-4.3248e-163	-8.26466e-164	1.11556e-163	1.13256e-163	-9.78624e-163	-1.36838e-162	3.96735e-163	1.04908e-162	-9.46188e-164	9.28233e-164	-8.12495e-164	-1.55243e-163	1.23373e-162	-2.66423e-163	-1.41221e-163	3.65761e-163	2.74705e-163	1.50207e-162	-5.81485e-163	2.57725e-163	-3.18384e-164	-8.76914e-164	-1.3393e-162	4.16918e-163	-9.76451e-164	3.31525e-163	0
3.42592e-163	-6.85931e-163	2.81904e-163	1.04456e-162	-4.3248e-163	-8.26466e-164	1.11556e-163	1.13256e-163	-9.78624e-163	-1.36838e-162	3.96735e-163	1.04908e-162	-9.46188e-164	9.28233e-164	-8.12495e-164	-1.55243e-163	1.23373e-162	-2.66423e-163	-1.41221e-163	3.65761e-163	2.74705e-163	1.50207e-162	-5.81485e-163	2.57725e-163	-3.18384e-164	-8.76914e-164	-1.3393e-162	4.16918e-163	-9.76451e-164	3.31525e-163	0
3.42592e-163	-6.85931e-163	2.81904e-163	1.04456e-162	-4.3248e-163	-8.26466e-164	1.11556e-163	1.13256e-163	-9.78624e-163	-1.36838e-162	3.96735e-163	1.04908e-162	-9.46188e-164	9.28233e-164	-8.12495e-164	-1.55243e-163	1.23373e-162	-2.66423e-163	-1.41221e-163	3.65761e-163	2.74705e-163	1.50207e-162	-5.81485e-163	2.57725e-163	-3.18384e-164	-8.76914e-164	-1.3393e-162	4.16918e-163	-9.76451e-164	3.31525e-163	0
3.42592e-163	-6.85931e-163	2.81904e-163	1.04456e-162	-4.3248e-163	-8.26466e-164	1.11556e-163	1.13256e-163	-9.78624e-163	-1.36838e-162	3.96735e-163	1.04908e-162	-9.46188e-164	9.28233e-164	-8.12495e-164	-1.55243e-163	1.23373e-162	-2.66423e-163	-1.41221e-163	3.65761e-163	2.74705e-163	1.50207e-162	-5.81485e-163	2.57725e-163	-3.18384e-164	-8.76914e-164	-1.3393e-162	4.16918e-163	-9.76451e-164	3.31525e-163	0
3.42592e-163	-6.85931e-163	2.81904e-163	1.04456e-162	-4.3248e-163	-8.26466e-164	1.11556e-163	1.13256e-163	-9.78624e-163	-1.36838e-162	3.96735e-163	1.04908e-162	-9.46188e-164	9.28233e-164	-8.12495e-164	-1.55243e-163	1.23373e-162	-2.66423e-163	-1.41221e-163	3.65761e-163	2.74705e-163	1.50207e-162	-5.81485e-163	2.57725e-163	-3.18384e-164	-8.76914e-164	-1.3393e-162	4.16918e-163	-9.76451e-164	3.31525e-163	0
3.42592e-163	-6.85931e-163	2.81904e-163	1.04456e-162	-4.3248e-163	-8.26466e-164	1.11556e-163	1.13256e-163	-9.78624e-163	-1.36838e-162	3.96735e-163	1.04908e-162	-9.46188e-164	9.28233e-164	-8.12495e-164	-1.55243e-163	1.23373e-162	-2.66423e-163	-1.41221e-163	3.65761e-163	2.74705e-163	1.50207e-162	-5.81485e-163	2.57725e-163	-3.18384e-164	-8.76914e-164	-1.3393e-162	4.16918e-163	-9.76451e-164	3.31525e-163	0
3.42592e-163	-6.85931e-163	2.81904e-163	1.04456e-162	-4.3248e-163	-8.26466e-164	1.11556e-163	1.13256e-163	-9.78624e-163	-1.36838e-162	3.96735e-163	1.04908e-162	-9.46188e-164	9.28233e-164	-8.12495e-164	-1.55243e-163	1.23373e-162	-2.66423e-163	-1.41221e-163	3.65761e-163	2.74705e-163	1.50207e-162	-5.81485e-163	2.57725e-163	-3.18384e-164	-8.76914e-164	-1.3393e-162	4.16918e-163	-9.76451e-164	3.31525e-163	0
3.42592e-163	-6.85931e-163	2.81904e-163	1.04456e-162	-4.3248e-163	-8.26466e-164	1.11556e-163	1.13256e-163	-9.78624e-163	-1.36838e-162	3.96735e-163	1.04908e-162	-9.46188e-164	9.28233e-164	-8.12495e-164	-1.55243e-163	1.23373e-162	-2.66423e-163	-1.41221e-163	3.65761e-163	2.74705e-163	1.50207e-162	-5.81485e-163	2.57725e-163	-3.18384e-164	-8.76914e-164	-1.3393e-162	4.16918e-163	-9.76451e-164	3.31525e-163	0
3.42592e-163	-6.85931e-163	2.81904e-163	1.04456e-162	-4.3248e-163	-8.26466e-164	1.11556e-163	1.13256e-163	-9.78624e-163	-1.36838e-162	3.96735e-163	1.04908e-162	-9.46188e-164	9.28233e-164	-8.12495e-164	-1.55243e-163	1.23373e-162	-2.66423e-163	-1.41221e-163	3.65761e-163	2.74705e-163	1.50207e-162	-5.81485e-163	2.57725e-163	-3.18384e-164	-8.76914e-164	-1.3393e-162	4.16918e-163	-9.76451e-164	3.31525e-163	0
3.42592e-163	-6.85931e-163	2.81904e-163	1.04456e-162	-4.3248e-163	-8.26466e-164	1.11556e-163	1.13256e-163	-9.78624e-163	-1.36838e-162	3.96735e-163	1.04908e-162	-9.46188e-164	9.28233e-164	-8.12495e-164	-1.55243e-163	1.23373e-162	-2.66423e-163	-1.41221e-163	3.65761e-163	2.74705e-163	1.50207e-162	-5.81485e-163	2.57725e-163	-3.18384e-164	-8.76914e-164	-1.3393e-162	4.16918e-163	-9.76451e-164	3.31525e-163	0
3.42592e-163	-6.85931e-163	2.81904e-163	1.04456e-162	-4.3248e-163	-8.26466e-164	1.11556e-163	1.13256e-163	-9.78624e-163	-1.36838e-162	3.96735e-163	1.04908e-162	-9.46188e-164	9.28233e-164	-8.12495e-164	-1.55243e-163	1.23373e-162	-2.66423e-163	-1.41221e-163	3.65761e-163	2.74705e-163	1.50207e-162	-5.81485e-163	2.57725e-163	-3.18384e-164	-8.76914e-164	-1.3393e-162	4.16918e-163	-9.76451e-164	3.31525e-163	0
3.42592e-163	-6.85931e-163	2.81904e-163	1.04456e-162	-4.3248e-163	-8.26466e-164	1.11556e-163	1.13256e-163	-9.78624e-163	-1.36838e-162	3.96735e-163	1.04908e-162	-9.46188e-164	9.28233e-164	-8.12495e-164	-1.55243e-163	1.23373e-162	-2.66423e-163	-1.41221e-163	3.65761e-163	2.74705e-163	1.50207e-162	-5.81485e-163	2.57725e-163	-3.18384e-164	-8.76914e-164	-1.3393e-162	4.16918e-163	-9.76451e-164	3.31525e-163	0
3.42592e-163	-6.85931e-163	2.81904e-163	1.04456e-162	-4.3248e-163	-8.26466e-164	1.11556e-163	1.13256e-163	-9.78624e-163	-1.36838e-162	3.96735e-163	1.04908e-162	-9.46188e-164	9.28233e-164	-8.12495e-164	-1.55243e-163	1.23373e-162	-2.66423e-163	-1.41221e-163	3.65761e-163	2.74705e-163	1.50207e-162	-5.81485e-163	2.57725e-163	-3.18384e-164	-8.76914e-164	-1.3393e-162	4.16918e-163	-9.76451e-164	3.31525e-163	0
3.42592e-163	-6.85931e-163	2.81904e-163	1.04456e-162	-4.3248e-163	-8.26466e-164	1.11556e-163	1.13256e-163	-9.78624e-163	-1.36838e-162	3.96735e-163	1.04908e-162	-9.46188e-164	9.28233e-164	-8.12495e-164	-1.55243e-163	1.23373e-162	-2.66423e-163	-1.41221e-163	3.65761e-163	2.74705e-163	1.50207e-162	-5.81485e-163	2.57725e-163	-3.18384e-164	-8.76914e-164	-1.3393e-162	4.16918e-163	-9.76451e-164	3.31525e-163	0
3.42592e-163	-6.85931e-163	2.81904e-163	1.04456e-162	-4.3248e-163	-8.26466e-164	1.11556e-163	1.13256e-163	-9.78624e-163	-1.36838e-162	3.96735e-163	1.04908e-162	-9.46188e-164	9.28233e-164	-8.12495e-164	-1.55243e-163	1.23373e-162	-2.66423e-163	-1.41221e-163	3.65761e-163	2.74705e-163	1.50207e-162	-5.81485e-163	2.57725e-163	-3.18384e-164	-8.76914e-164	-1.3393e-162	4.16918e-163	-9.76451e-164	3.31525e-163	0
3.42592e-163	-6.85931e-163	2.81904e-163	1.04456e-162	-4.3248e-163	-8.26466e-164	1.11556e-163	1.13256e-163	-9.78624e-163	-1.36838e-162	3.96735e-163	1.04908e-162	-9.46188e-164	9.28233e-164	-8.12495e-164	-1.55243e-163	1.23373e-162	-2.66423e-163	-1.41221e-163	3.65761e-163	2.74705e-163	1.50207e-162	-5.81485e-163	2.57725e-163	-3.18384e-164	-8.76914e-164	-1.3393e-162	4.16918e-163	-9.76451e-164	3.31525e-163	0
3.42592e-163	-6.85931e-163	2.81904e-163	1.04456e-162	-4.3248e-163	-8.26466e-164	1.11556e-163	1.13256e-163	-9.78624e-163	-1.36838e-162	3.96735e-163	1.04908e-162	-9.46188e-164	9.28233e-164	-8.12495e-164	-1.55243e-163	1.23373e-162	-2.66423e-163	-1.41221e-163	3.65761e-163	2.74705e-163	1.50207e-162	-5.81485e-163	2.57725e-163	-3.18384e-164	-8.76914e-164	-1.3393e-162	4.16918e-163	-9.76451e-164	3.31525e-163	0
3.42592e-163	-6.85931e-163	2.81904e-163	1.04456e-162	-4.3248e-163	-8.26466e-164	1.11556e-163	1.13256e-163	-9.78624e-163	-1.36838e-162	3.96735e-163	1.04908e-162	-9.46188e-164	9.28233e-164	-8.12495e-164	-1.55243e-163	1.23373e-162	-2.66423e-163	-1.41221e-163	3.65761e-163	2.74705e-163	1.50207e-162	-5.81485e-163	2.57725e-163	-3.18384e-164	-8.76914e-164	-1.3393e-162	4.16918e-163	-9.76451e-164	3.31525e-163	0
3.42592e-163	-6.85931e-163	2.81904e-163	1.04456e-162	-4.3248e-163	-8.26466e-164	1.11556e-163	1.13256e-163	-9.78624e-163	-1.36838e-162	3.96735e-163	1.04908e-162	-9.46188e-164	9.28233e-164	-8.12495e-164	-1.55243e-163	1.23373e-162	-2.66423e-163	-1.41221e-163	3.65761e-163	2.74705e-163	1.50207e-162	-5.81485e-163	2.57725e-163	-3.18384e-164	-8.76914e-164	-1.3393e-162	4.16918e-163	-9.76451e-164	3.31525e-163	0
3.42592e-163	-6.85931e-163	2.81904e-163	1.04456e-162	-4.3248e-163	-8.26466e-164	1.11556e-163	1.13256e-163	-9.78624e-163	-1.36838e-162	3.96735e-163	1.04908e-162	-9.46188e-164	9.28233e-164	-8.12495e-164	-1.55243e-163	1.23373e-162	-2.66423e-163	-1.41221e-163	3.65761e-163	2.74705e-163	1.50207e-162	-5.81485e-163	2.57725e-163	-3.18384e-164	-8.76914e-164	-1.3393e-162	4.16918e-163	-9.76451e-164	3.31525e-163	0
3.42592e-163	-6.85931e-163	2.81904e-163	1.04456e-162	-4.3248e-163	-8.26466e-164	1.11556e-163	1.13256e-163	-9.78624e-163	-1.36838e-162	3.96735e-163	1.04908e-162	-9.46188e-164	9.28233e-164	-8.12495e-164	-1.55243e-163	1.23373e-162	-2.66423e-163	-1.41221e-163	3.65761e-163	2.74705e-163	1.50207e-162	-5.81485e-163	2.57725e-163	-3.18384e-164	-8.76914e-164	-1.3393e-162	4.16918e-163	-9.76451e-164	3.31525e-163	0
3.42592e-163	-6.85931e-163	2.81904e-163	1.04456e-162	-4.3248e-163	-8.26466e-164	1.11556e-163	1.13256e-163	-9.78624e-163	-1.36838e-162	3.96735e-163	1.04908e-162	-9.46188e-164	9.28233e-164	-8.12495e-164	-1.55243e-163	1.23373e-162	-2.66423e-163	-1.41221e-163	3.65761e-163	2.74705e-163	1.50207e-162	-5.81485e-163	2.57725e-163	-3.18384e-164	-8.76914e-164	-1.3393e-162	4.16918e-163	-9.76451e-164	3.31525e-163	0
3.42592e-163	-6.85931e-163	2.81904e-163	1.04456e-162	-4.3248e-163	-8.26466e-164	1.11556e-163	1.13256e-163	-9.78624e-163	-1.36838e-162	3.96735e-163	1.04908e-162	-9.46188e-164	9.28233e-164	-8.12495e-164	-1.55243e-163	1.23373e-162	-2.66423e-163	-1.41221e-163	3.65761e-163	2.74705e-163	1.50207e-162	-5.81485e-163	2.57725e-163	-3.18384e-164	-8.76914e-164	-1.3393e-162	4.16918e-163	-9.76451e-164	3.31525e-163	0
3.42592e-163	-6.85931e-163	2.81904e-163	1.04456e-162	-4.3248e-163	-8.26466e-164	1.11556e-163	1.13256e-163	-9.78624e-163	-1.36838e-162	3.96735e-163	1.04908e-162	-9.46188e-164	9.28233e-164	-8.12495e-164	-1.55243e-163	1.23373e-162	-2.66423e-163	-1.41221e-163	3.65761e-163	2.74705e-163	1.50207e-162	-5.81485e-163	2.57725e-163	-3.18384e-164	-8.76914e-164	-1.3393e-162	4.16918e-163	-9.76451e-164	3.31525e-163	0
3.42592e-163	-6.85931e-163	2.81904e-163	1.04456e-162	-4.3248e-163	-8.26466e-164	1.11556e-163	1.13256e-163	-9.78624e-163	-1.36838e-162	3.96735e-163	1.04908e-162	-9.46188e-164	9.28233e-164	-8.12495e-164	-1.55243e-163	1.23373e-162	-2.66423e-163	-1.41221e-163	3.65761e-163	2.74705e-163	1.50207e-162	-5.81485e-163	2.57725e-163	-3.18384e-164	-8.76914e-164	-1.3393e-162	4.16918e-163	-9.76451e-164	3.31525e-163	0
3.42592e-163	-6.85931e-163	2.81904e-163	1.04456e-162	-4.3248e-163	-8.26466e-164	1.11556e-163	1.13256e-163	-9.78624e-163	-1.36838e-162	3.96735e-163	1.04908e-162	-9.46188e-164	9.28233e-164	-8.12495e-164	-1.55243e-163	1.23373e-162	-2.66423e-163	-1.41221e-163	3.65761e-163	2.74705e-163	1.50207e-162	-5.81485e-163	2.57725e-163	-3.18384e-164	-8.76914e-164	-1.3393e-162	4.16918e-163	-9.76451e-164	3.31525e-163	0
3.42592e-163	-6.85931e-163	2.81904e-163	1.04456e-162	-4.3248e-163	-8.26466e-164	1.11556e-163	1.13256e-163	-9.78624e-163	-1.36838e-162	3.96735e-163	1.04908e-162	-9.46188e-164	9.28233e-164	-8.12495e-164	-1.55243e-163	1.23373e-162	-2.66423e-163	-1.41221e-163	3.65761e-163	2.74705e-163	1.50207e-162	-5.81485e-163	2.57725e-163	-3.18384e-164	-8.76914e-164	-1.3393e-162	4.16918e-163	-9.76451e-164	3.31525e-163	0
3.42592e-163	-6.85931e-163	2.81904e-163	1.04456e-162	-4.3248e-163	-8.26466e-164	1.11556e-163	1.13256e-163	-9.78624e-163	-1.36838e-162	3.96735e-163	1.04908e-162	-9.46188e-164	9.28233e-164	-8.12495e-164	-1.55243e-163	1.23373e-162	-2.66423e-163	-1.41221e-163	3.65761e-163	2.74705e-163	1.50207e-162	-5.81485e-163	2.57725e-163	-3.18384e-164	-8.76914e-164	-1.3393e-162	4.16918e-163	-9.76451e-164	3.31525e-163	0
3.42592e-163	-6.85931e-163	2.81904e-163	1.04456e-162	-4.3248e-163	-8.26466e-164	1.11556e-163	1.13256e-163	-9.78624e-163	-1.36838e-162	3.96735e-163	1.04908e-162	-9.46188e-164	9.28233e-164	-8.12495e-164	-1.55243e-163	1.23373e-162	-2.66423e-163	-1.41221e-163	3.65761e-163	2.74705e-163	1.50207e-162	-5.81485e-163	2.57725e-163	-3.18384e-164	-8.76914e-164	-1.3393e-162	4.16918e-163	-9.76451e-164	3.31525e-163	0
3.42592e-163	-6.85931e-163	2.81904e-163	1.04456e-162	-4.3248e-163	-8.26466e-164	1.11556e-163	1.13256e-163	-9.78624e-163	-1.36838e-162	3.96735e-163	1.04908e-162	-9.46188e-164	9.28233e-164	-8.12495e-164	-1.55243e-163	1.23373e-162	-2.66423e-163	-1.41221e-163	3.65761e-163	2.74705e-163	1.50207e-162	-5.81485e-163	2.57725e-163	-3.18384e-164	-8.76914e-164	-1.3393e-162	4.16918e-163	-9.76451e-164	3.31525e-163	0
3.42592e-163	-6.85931e-163	2.81904e-163	1.04456e-162	-4.3248e-163	-8.26466e-164	1.11556e-163	1.13256e-163	-9.78624e-163	-1.36838e-162	3.96735e-163	1.04908e-162	-9.46188e-164	9.28233e-164	-8.12495e-164	-1.55243e-163	1.23373e-162	-2.66423e-163	-1.41221e-163	3.65761e-163	2.74705e-163	1.50207e-162	-5.81485e-163	2.57725e-163	-3.18384e-164	-8.76914e-164	-1.3393e-162	4.16918e-163	-9.76451e-164	3.31525e-163	0
3.42592e-163	-6.85931e-163	2.81904e-163	1.04456e-162	-4.3248e-163	-8.26466e-164	1.11556e-163	1.13256e-163	-9.78624e-163	-1.36838e-162	3.96735e-163	1.04908e-162	-9.46188e-164	9.28233e-164	-8.12495e-164	-1.55243e-163	1.23373e-162	-2.66423e-163	-1.41221e-163	3.65761e-163	2.74705e-163	1.50207e-162	-5.81485e-163	2.57725e-163	-3.18384e-164	-8.76914e-164	-1.3393e-162	4.16918e-163	-9.76451e-164	3.31525e-163	0
3.42592e-163	-6.85931e-163	2.81904e-163	1.04456e-162	-4.3248e-163	-8.26466e-164	1.11556e-163	1.13256e-163	-9.78624e-163	-1.36838e-162	3.96735e-163	1.04908e-162	-9.46188e-164	9.28233e-164	-8.12495e-164	-1.55243e-163	1.23373e-162	-2.66423e-163	-1.41221e-163	3.65761e-163	2.74705e-163	1.50207e-162	-5.81485e-163	2.57725e-163	-3.18384e-164	-8.76914e-164	-1.3393e-162	4.16918e-163	-9.76451e-164	3.31525e-163	0
3.42592e-163	-6.85931e-163	2.81904e-163	1.04456e-162	-4.3248e-163	-8.26466e-164	1.11556e-163	1.13256e-163	-9.78624e-163	-1.36838e-162	3.96735e-163	1.04908e-162	-9.46188e-164	9.28233e-164	-8.12495e-164	-1.55243e-163	1.23373e-162	-2.66423e-163	-1.41221e-163	3.65761e-163	2.74705e-163	1.50207e-162	-5.81485e-163	2.57725e-163	-3.18384e-164	-8.76914e-164	-1.3393e-162	4.16918e-163	-9.76451e-164	3.31525e-163	0
3.42592e-163	-6.85931e-163	2.81904e-163	1.04456e-162	-4.3248e-163	-8.26466e-164	1.11556e-163	1.13256e-163	-9.78624e-163	-1.36838e-162	3.96735e-163	1.04908e-162	-9.46188e-164	9.28233e-164	-8.12495e-164	-1.55243e-163	1.23373e-162	-2.66423e-163	-1.41221e-163	3.65761e-163	2.74705e-163	1.50207e-162	-5.81485e-163	2.57725e-163	-3.18384e-164	-8.76914e-164	-1.3393e-162	4.16918e-163	-9.76451e-164	3.31525e-163	0
3.42592e-163	-6.85931e-163	2.81904e-163	1.04456e-162	-4.3248e-163	-8.26466e-164	1.11556e-163	1.13256e-163	-9.78624e-163	-1.36838e-162	3.96735e-163	1.04908e-162	-9.46188e-164	9.28233e-164	-8.12495e-164	-1.55243e-163	1.23373e-162	-2.66423e-163	-1.41221e-163	3.65761e-163	2.74705e-163	1.50207e-162	-5.81485e-163	2.57725e-163	-3.18384e-164	-8.76914e-164	-1.3393e-162	4.16918e-163	-9.76451e-164	3.31525e-163	0
3.42592e-163	-6.85931e-163	2.81904e-163	1.04456e-162	-4.3248e-163	-8.26466e-164	1.11556e-163	1.13256e-163	-9.78624e-163	-1.36838e-162	3.96735e-163	1.04908e-162	-9.46188e-164	9.28233e-164	-8.12495e-164	-1.55243e-163	1.23373e-162	-2.66423e-163	-1.41221e-163	3.65761e-163	2.74705e-163	1.50207e-162	-5.81485e-163	2.57725e-163	-3.18384e-164	-8.76914e-164	-1.3393e-162	4.16918e-163	-9.76451e-164	3.31525e-163	0
3.42592e-163	-6.85931e-163	2.81904e-163	1.04456e-162	-4.3248e-163	-8.26466e-164	1.11556e-163	1.13256e-163	-9.78624e-163	-1.36838e-162	3.96735e-163	1.04908e-162	-9.46188e-164	9.28233e-164	-8.12495e-164	-1.55243e-163	1.23373e-162	-2.66423e-163	-1.41221e-163	3.65761e-163	2.74705e-163	1.50207e-162	-5.81485e-163	2.57725e-163	-3.18384e-164	-8.76914e-164	-1.3393e-162	4.16918e-163	-9.76451e-164	3.31525e-163	0
3.42592e-163	-6.85931e-163	2.81904e-163	1.04456e-162	-4.3248e-163	-8.26466e-164	1.11556e-163	1.13256e-163	-9.78624e-163	-1.36838e-162	3.96735e-163	1.04908e-162	-9.46188e-164	9.28233e-164	-8.12495e-164	-1.55243e-163	1.23373e-162	-2.66423e-163	-1.41221e-163	3.65761e-163	2.74705e-163	1.50207e-162	-5.81485e-163	2.57725e-163	-3.18384e-164	-8.76914e-164	-1.3393e-162	4.16918e-163	-9.76451e-164	3.31525e-163	0
3.42592e-163	-6.85931e-163	2.81904e-163	1.04456e-162	-4.3248e-163	-8.26466e-164	1.11556e-163	1.13256e-163	-9.78624e-163	-1.36838e-162	3.96735e-163	1.04908e-162	-9.46188e-164	9.28233e-164	-8.12495e-164	-1.55243e-163	1.23373e-162	-2.66423e-163	-1.41221e-163	3.65761e-163	2.74705e-163	1.50207e-162	-5.81485e-163	2.57725e-163	-3.18384e-164	-8.76914e-164	-1.3393e-162	4.16918e-163	-9.76451e-164	3.31525e-163	0
3.42592e-163	-6.85931e-163	2.81904e-163	1.04456e-162	-4.3248e-163	-8.26466e-164	1.11556e-163	1.13256e-163	-9.78624e-163	-1.36838e-162	3.96735e-163	1.04908e-162	-9.46188e-164	9.28233e-164	-8.12495e-164	-1.55243e-163	1.23373e-162	-2.66423e-163	-1.41221e-163	3.65761e-163	2.74705e-163	1.50207e-162	-5.81485e-163	2.57725e-163	-3.18384e-164	-8.76914e-164	-1.3393e-162	4.16918e-163	-9.76451e-164	3.31525e-163	0
3.42592e-163	-6.85931e-163	2.81904e-163	1.04456e-162	-4.3248e-163	-8.26466e-164	1.11556e-163	1.13256e-163	-9.78624e-163	-1.36838e-162	3.96735e-163	1.04908e-162	-9.46188e-164	9.28233e-164	-8.12495e-164	-1.55243e-163	1.23373e-162	-2.66423e-163	-1.41221e-163	3.65761e-163	2.74705e-163	1.50207e-162	-5.81485e-163	2.57725e-163	-3.18384e-164	-8.76914e-164	-1.3393e-162	4.16918e-163	-9.76451e-164	3.31525e-163	0
3.42592e-163	-6.85931e-163	2.81904e-163	1.04456e-162	-4.3248e-163	-8.26466e-164	1.11556e-163	1.13256e-163	-9.78624e-163	-1.36838e-162	3.96735e-163	1.04908e-162	-9.46188e-164	9.28233e-164	-8.12495e-164	-1.55243e-163	1.23373e-162	-2.66423e-163	-1.41221e-163	3.65761e-163	2.74705e-163	1.50207e-162	-5.81485e-163	2.57725e-163	-3.18384e-164	-8.76914e-164	-1.3393e-162	4.16918e-163	-9.76451e-164	3.31525e-163	0
3.42592e-163	-6.85931e-163	2.81904e-163	1.04456e-162	-4.3248e-163	-8.26466e-164	1.11556e-163	1.13256e-163	-9.78624e-163	-1.36838e-162	3.96735e-163	1.04908e-162	-9.46188e-164	9.28233e-164	-8.12495e-164	-1.55243e-163	1.23373e-162	-2.66423e-163	-1.41221e-163	3.65761e-163	2.74705e-163	1.50207e-162	-5.81485e-163	2.57725e-163	-3.18384e-164	-8.76914e-164	-1.3393e-162	4.16918e-163	-9.76451e-164	3.31525e-163	0
3.42592e-163	-6.85931e-163	2.81904e-163	1.04456e-162	-4.3248e-163	-8.26466e-164	1.11556e-163	1.13256e-163	-9.78624e-163	-1.36838e-162	3.96735e-163	1.04908e-162	-9.46188e-164	9.28233e-164	-8.12495e-164	-1.55243e-163	1.23373e-162	-2.66423e-163	-1.41221e-163	3.65761e-163	2.74705e-163	1.50207e-162	-5.81485e-163	2.57725e-163	-3.18384e-164	-8.76914e-164	-1.3393e-162	4.16918e-163	-9.76451e-164	3.31525e-163	0
3.42592e-163	-6.85931e-163	2.81904e-163	1.04456e-162	-4.3248e-163	-8.26466e-164	1.11556e-163	1.13256e-163	-9.78624e-163	-1.36838e-162	3.96735e-163	1.04908e-162	-9.46188e-164	9.28233e-164	-8.12495e-164	-1.55243e-163	1.23373e-162	-2.66423e-163	-1.41221e-163	3.65761e-163	2.74705e-163	1.50207e-162	-5.81485e-163	2.57725e-163	-3.18384e-164	-8.76914e-164	-1.3393e-162	4.16918e-163	-9.76451e-164	3.31525e-163	0
3.42592e-163	-6.85931e-163	2.81904e-163	1.04456e-162	-4.3248e-163	-8.26466e-164	1.11556e-163	1.13256e-163	-9.78624e-163	-1.36838e-162	3.96735e-163	1.04908e-162	-9.46188e-164	9.28233e-164	-8.12495e-164	-1.55243e-163	1.23373e-162	-2.66423e-163	-1.41221e-163	3.65761e-163	2.74705e-163	1.50207e-162	-5.81485e-163	2.57725e-163	-3.18384e-164	-8.76914e-164	-1.3393e-162	4.16918e-163	-9.76451e-164	3.31525e-163	0
3.42592e-163	-6.85931e-163	2.81904e-163	1.04456e-162	-4.3248e-163	-8.26466e-164	1.11556e-163	1.13256e-163	-9.78624e-163	-1.36838e-162	3.96735e-163	1.04908e-162	-9.46188e-164	9.28233e-164	-8.12495e-164	-1.55243e-163	1.23373e-162	-2.66423e-163	-1.41221e-163	3.65761e-163	2.74705e-163	1.50207e-162	-5.81485e-163	2.57725e-163	-3.18384e-164	-8.76914e-164	-1.3393e-162	4.16918e-163	-9.76451e-164	3.31525e-163	0
3.42592e-163	-6.85931e-163	2.81904e-163	1.04456e-162	-4.3248e-163	-8.26466e-164	1.11556e-163	1.13256e-163	-9.78624e-163	-1.36838e-162	3.96735e-163	1.04908e-162	-9.46188e-164	9.28233e-164	-8.12495e-164	-1.55243e-163	1.23373e-162	-2.66423e-163	-1.41221e-163	3.65761e-163	2.74705e-163	1.50207e-162	-5.81485e-163	2.57725e-163	-3.18384e-164	-8.76914e-164	-1.3393e-162	4.16918e-163	-9.76451e-164	3.31525e-163	0
3.42592e-163	-6.85931e-163	2.81904e-163	1.04456e-162	-4.3248e-163	-8.26466e-164	1.11556e-163	1.13256e-163	-9.78624e-163	-1.36838e-162	3.96735e-163	1.04908e-162	-9.46188e-164	9.28233e-164	-8.12495e-164	-1.55243e-163	1.23373e-162	-2.66423e-163	-1.41221e-163	3.65761e-163	2.74705e-163	1.50207e-162	-5.81485e-163	2.57725e-163	-3.18384e-164	-8.76914e-164	-1.3393e-162	4.16918e-163	-9.76451e-164	3.31525e-163	0
3.42592e-163	-6.85931e-163	2.81904e-163	1.04456e-162	-4.3248e-163	-8.26466e-164	1.11556e-163	1.13256e-163	-9.78624e-163	-1.36838e-162	3.96735e-163	1.04908e-162	-9.46188e-164	9.28233e-164	-8.12495e-164	-1.55243e-163	1.23373e-162	-2.66423e-163	-1.41221e-163	3.65761e-163	2.74705e-163	1.50207e-162	-5.81485e-163	2.57725e-163	-3.18384e-164	-8.76914e-164	-1.3393e-162	4.16918e-163	-9.76451e-164	3.31525e-163	0
3.42592e-163	-6.85931e-163	2.81904e-163	1.04456e-162	-4.3248e-163	-8.26466e-164	1.11556e-163	1.13256e-163	-9.78624e-163	-1.36838e-162	3.96735e-163	1.04908e-162	-9.46188e-164	9.28233e-164	-8.12495e-164	-1.55243e-163	1.23373e-162	-2.66423e-163	-1.41221e-163	3.65761e-163	2.74705e-163	1.50207e-162	-5.81485e-163	2.57725e-163	-3.18384e-164	-8.76914e-164	-1.3393e-162	4.16918e-163	-9.76451e-164	3.31525e-163	0
3.42592e-163	-6.85931e-163	2.81904e-163	1.04456e-162	-4.3248e-163	-8.26466e-164	1.11556e-163	1.13256e-163	-9.78624e-163	-1.36838e-162	3.96735e-163	1.04908e-162	-9.46188e-164	9.28233e-164	-8.12495e-164	-1.55243e-163	1.23373e-162	-2.66423e-163	-1.41221e-163	3.65761e-163	2.74705e-163	1.50207e-162	-5.81485e-163	2.57725e-163	-3.18384e-164	-8.76914e-164	-1.3393e-162	4.16918e-163	-9.76451e-164	3.31525e-163	0
3.42592e-163	-6.85931e-163	2.81904e-163	1.04456e-162	-4.3248e-163	-8.26466e-164	1.11556e-163	1.13256e-163	-9.78624e-163	-1.36838e-162	3.96735e-163	1.04908e-162	-9.46188e-164	9.28233e-164	-8.12495e-164	-1.55243e-163	1.23373e-162	-2.66423e-163	-1.41221e-163	3.65761e-163	2.74705e-163	1.50207e-162	-5.81485e-163	2.57725e-163	-3.18384e-164	-8.76914e-164	-1.3393e-162	4.16918e-163	-9.76451e-164	3.31525e-163	0
3.42592e-163	-6.85931e-163	2.81904e-163	1.04456e-162	-4.3248e-163	-8.26466e-164	1.11556e-163	1.13256e-163	-9.78624e-163	-1.36838e-162	3.96735e-163	1.04908e-162	-9.46188e-164	9.28233e-164	-8.12495e-164	-1.55243e-163	1.23373e-162	-2.66423e-163	-1.41221e-163	3.65761e-163	2.74705e-163	1.50207e-162	-5.81485e-163	2.57725e-163	-3.18384e-164	-8.76914e-164	-1.3393e-162	4.16918e-163	-9.76451e-164	3.31525e-163	0
3.42592e-163	-6.85931e-163	2.81904e-163	1.04456e-162	-4.3248e-163	-8.26466e-164	1.11556e-163	1.13256e-163	-9.78624e-163	-1.36838e-162	3.96735e-163	1.04908e-162	-9.46188e-164	9.28233e-164	-8.12495e-164	-1.55243e-163	1.23373e-162	-2.66423e-163	-1.41221e-163	3.65761e-163	2.74705e-163	1.50207e-162	-5.81485e-163	2.57725e-163	-3.18384e-164	-8.76914e-164	-1.3393e-162	4.16918e-163	-9.76451e-164	3.31525e-163	0
3.42592e-163	-6.85931e-163	2.81904e-163	1.04456e-162	-4.3248e-163	-8.26466e-164	1.11556e-163	1.13256e-163	-9.78624e-163	-1.36838e-162	3.96735e-163	1.04908e-162	-9.46188e-164	9.28233e-164	-8.12495e-164	-1.55243e-163	1.23373e-162	-2.66423e-163	-1.41221e-163	3.65761e-163	2.74705e-163	1.50207e-162	-5.81485e-163	2.57725e-163	-3.18384e-164	-8.76914e-164	-1.3393e-162	4.16918e-163	-9.76451e-164	3.31525e-163	0
3.42592e-163	-6.85931e-163	2.81904e-163	1.04456e-162	-4.3248e-163	-8.26466e-164	1.11556e-163	1.13256e-163	-9.78624e-163	-1.36838e-162	3.96735e-163	1.04908e-162	-9.46188e-164	9.28233e-164	-8.12495e-164	-1.55243e-163	1.23373e-162	-2.66423e-163	-1.41221e-163	3.65761e-163	2.74705e-163	1.50207e-162	-5.81485e-163	2.57725e-163	-3.18384e-164	-8.76914e-164	-1.3393e-162	4.16918e-163	-9.76451e-164	3.31525e-163	0
3.42592e-163	-6.85931e-163	2.81904e-163	1.04456e-162	-4.3248e-163	-8.26466e-164	1.11556e-163	1.13256e-163	-9.78624e-163	-1.36838e-162	3.96735e-163	1.04908e-162	-9.46188e-164	9.28233e-164	-8.12495e-164	-1.55243e-163	1.23373e-162	-2.66423e-163	-1.41221e-163	3.65761e-163	2.74705e-163	1.50207e-162	-5.81485e-163	2.57725e-163	-3.18384e-164	-8.76914e-164	-1.3393e-162	4.16918e-163	-9.76451e-164	3.31525e-163	0
3.42592e-163	-6.85931e-163	2.81904e-163	1.04456e-162	-4.3248e-163	-8.26466e-164	1.11556e-163	1.13256e-163	-9.78624e-163	-1.36838e-162	3.96735e-163	1.04908e-162	-9.46188e-164	9.28233e-164	-8.12495e-164	-1.55243e-163	1.23373e-162	-2.66423e-163	-1.41221e-163	3.65761e-163	2.74705e-163	1.50207e-162	-5.81485e-163	2.57725e-163	-3.18384e-164	-8.76914e-164	-1.3393e-162	4.16918e-163	-9.76451e-164	3.31525e-163	0
3.42592e-163	-6.85931e-163	2.81904e-163	1.04456e-162	-4.3248e-163	-8.26466e-164	1.11556e-163	1.13256e-163	-9.78624e-163	-1.36838e-162	3.96735e-163	1.04908e-162	-9.46188e-164	9.28233e-164	-8.12495e-164	-1.55243e-163	1.23373e-162	-2.66423e-163	-1.41221e-163	3.65761e-163	2.74705e-163	1.50207e-162	-5.81485e-163	2.57725e-163	-3.18384e-164	-8.76914e-164	-1.3393e-162	4.16918e-163	-9.76451e-164	3.31525e-163	0
3.42592e-163	-6.85931e-163	2.81904e-163	1.04456e-162	-4.3248e-163	-8.26466e-164	1.11556e-163	1.13256e-163	-9.78624e-163	-1.36838e-162	3.96735e-163	1.04908e-162	-9.46188e-164	9.28233e-164	-8.12495e-164	-1.55243e-163	1.23373e-162	-2.66423e-163	-1.41221e-163	3.65761e-163	2.74705e-163	1.50207e-162	-5.81485e-163	2.57725e-163	-3.18384e-164	-8.76914e-164	-1.3393e-162	4.16918e-163	-9.76451e-164	3.31525e-163	0
3.42592e-163	-6.85931e-163	2.81904e-163	1.04456e-162	-4.3248e-163	-8.26466e-164	1.11556e-163	1.13256e-163	-9.78624e-163	-1.36838e-162	3.96735e-163	1.04908e-162	-9.46188e-164	9.28233e-164	-8.12495e-164	-1.55243e-163	1.23373e-162	-2.66423e-163	-1.41221e-163	3.65761e-163	2.74705e-163	1.50207e-162	-5.81485e-163	2.57725e-163	-3.18384e-164	-8.76914e-164	-1.3393e-162	4.16918e-163	-9.76451e-164	3.31525e-163	0
3.42592e-163	-6.85931e-163	2.81904e-163	1.04456e-162	-4.3248e-163	-8.26466e-164	1.11556e-163	1.13256e-163	-9.78624e-163	-1.36838e-162	3.96735e-163	1.04908e-162	-9.46188e-164	9.28233e-164	-8.12495e-164	-1.55243e-163	1.23373e-162	-2.66423e-163	-1.41221e-163	3.65761e-163	2.74705e-163	1.50207e-162	-5.81485e-163	2.57725e-163	-3.18384e-164	-8.76914e-164	-1.3393e-162	4.16918e-163	-9.76451e-164	3.31525e-163	0
3.42592e-163	-6.85931e-163	2.81904e-163	1.04456e-162	-4.3248e-163	-8.26466e-164	1.11556e-163	1.13256e-163	-9.78624e-163	-1.36838e-162	3.96735e-163	1.04908e-162	-9.46188e-164	9.28233e-164	-8.12495e-164	-1.55243e-163	1.23373e-162	-2.66423e-163	-1.41221e-163	3.65761e-163	2.74705e-163	1.50207e-162	-5.81485e-163	2.57725e-163	-3.18384e-164	-8.76914e-164	-1.3393e-162	4.16918e-163	-9.76451e-164	3.31525e-163	0
3.42592e-163	-6.85931e-163	2.81904e-163	1.04456e-162	-4.3248e-163	-8.26466e-164	1.11556e-163	1.13256e-163	-9.78624e-163	-1.36838e-162	3.96735e-163	1.04908e-162	-9.46188e-164	9.28233e-164	-8.12495e-164	-1.55243e-163	1.23373e-162	-2.66423e-163	-1.41221e-163	3.65761e-163	2.74705e-163	1.50207e-162	-5.81485e-163	2.57725e-163	-3.18384e-164	-8.76914e-164	-1.3393e-162	4.16918e-163	-9.76451e-164	3.31525e-163	0
3.42592e-163	-6.85931e-163	2.81904e-163	1.04456e-162	-4.3248e-163	-8.26466e-164	1.11556e-163	1.13256e-163	-9.78624e-163	-1.36838e-162	3.96735e-163	1.04908e-162	-9.46188e-164	9.28233e-164	-8.12495e-164	-1.55243e-163	1.23373e-162	-2.66423e-163	-1.41221e-163	3.65761e-163	2.74705e-163	1.50207e-162	-5.81485e-163	2.57725e-163	-3.18384e-164	-8.76914e-164	-1.3393e-162	4.16918e-163	-9.76451e-164	3.31525e-163	0
3.42592e-163	-6.85931e-163	2.81904e-163	1.04456e-162	-4.3248e-163	-8.26466e-164	1.11556e-163	1.13256e-163	-9.78624e-163	-1.36838e-162	3.96735e-163	1.04908e-162	-9.46188e-164	9.28233e-164	-8.12495e-164	-1.55243e-163	1.23373e-162	-2.66423e-163	-1.41221e-163	3.65761e-163	2.74705e-163	1.50207e-162	-5.81485e-163	2.57725e-163	-3.18384e-164	-8.76914e-164	-1.3393e-162	4.16918e-163	-9.76451e-164	3.31525e-163	0
3.42592e-163	-6.85931e-163	2.81904e-163	1.04456e-162	-4.3248e-163	-8.26466e-164	1.11556e-163	1.13256e-163	-9.78624e-163	-1.36838e-162	3.96735e-163	1.04908e-162	-9.46188e-164	9.28233e-164	-8.12495e-164	-1.55243e-163	1.23373e-162	-2.66423e-163	-1.41221e-163	3.65761e-163	2.74705e-163	1.50207e-162	-5.81485e-163	2.57725e-163	-3.18384e-164	-8.76914e-164	-1.3393e-162	4.16918e-163	-9.76451e-164	3.31525e-163	0
3.42592e-163	-6.85931e-163	2.81904e-163	1.04456e-162	-4.3248e-163	-8.26466e-164	1.11556e-163	1.13256e-163	-9.78624e-163	-1.36838e-162	3.96735e-163	1.04908e-162	-9.46188e-164	9.28233e-164	-8.12495e-164	-1.55243e-163	1.23373e-162	-2.66423e-163	-1.41221e-163	3.65761e-163	2.74705e-163	1.50207e-162	-5.81485e-163	2.57725e-163	-3.18384e-164	-8.76914e-164	-1.3393e-162	4.16918e-163	-9.76451e-164	3.31525e-163	0
3.42592e-163	-6.85931e-163	2.81904e-163	1.04456e-162	-4.3248e-163	-8.26466e-164	1.11556e-163	1.13256e-163	-9.78624e-163	-1.36838e-162	3.96735e-163	1.04908e-162	-9.46188e-164	9.28233e-164	-8.12495e-164	-1.55243e-163	1.23373e-162	-2.66423e-163	-1.41221e-163	3.65761e-163	2.74705e-163	1.50207e-162	-5.81485e-163	2.57725e-163	-3.18384e-164	-8.76914e-164	-1.3393e-162	4.16918e-163	-9.76451e-164	3.31525e-163	0
3.42592e-163	-6.85931e-163	2.81904e-163	1.04456e-162	-4.3248e-163	-8.26466e-164	1.11556e-163	1.13256e-163	-9.78624e-163	-1.36838e-162	3.96735e-163	1.04908e-162	-9.46188e-164	9.28233e-164	-8.12495e-164	-1.55243e-163	1.23373e-162	-2.66423e-163	-1.41221e-163	3.65761e-163	2.74705e-163	1.50207e-162	-5.81485e-163	2.57725e-163	-3.18384e-164	-8.76914e-164	-1.3393e-162	4.16918e-163	-9.76451e-164	3.31525e-163	0
3.42592e-163	-6.85931e-163	2.81904e-163	1.04456e-162	-4.3248e-163	-8.26466e-164	1.11556e-163	1.13256e-163	-9.78624e-163	-1.36838e-162	3.96735e-163	1.04908e-162	-9.46188e-164	9.28233e-164	-8.12495e-164	-1.55243e-163	1.23373e-162	-2.66423e-163	-1.41221e-163	3.65761e-163	2.74705e-163	1.50207e-162	-5.81485e-163	2.57725e-163	-3.18384e-164	-8.76914e-164	-1.3393e-162	4.16918e-163	-9.76451e-164	3.31525e-163	0
3.42592e-163	-6.85931e-163	2.81904e-163	1.04456e-162	-4.3248e-163	-8.26466e-164	1.11556e-163	1.13256e-163	-9.78624e-163	-1.36838e-162	3.96735e-163	1.04908e-162	-9.46188e-164	9.28233e-164	-8.12495e-164	-1.55243e-163	1.23373e-162	-2.66423e-163	-1.41221e-163	3.65761e-163	2.74705e-163	1.50207e-162	-5.81485e-163	2.57725e-163	-3.18384e-164	-8.76914e-164	-1.3393e-162	4.16918e-163	-9.76451e-164	3.31525e-163	0
3.42592e-163	-6.85931e-163	2.81904e-163	1.04456e-162	-4.3248e-163	-8.26466e-164	1.11556e-163	1.13256e-163	-9.78624e-163	-1.36838e-162	3.96735e-163	1.04908e-162	-9.46188e-164	9.28233e-164	-8.12495e-164	-1.55243e-163	1.23373e-162	-2.66423e-163	-1.41221e-163	3.65761e-163	2.74705e-163	1.50207e-162	-5.81485e-163	2.57725e-163	-3.18384e-164	-8.76914e-164	-1.3393e-162	4.16918e-163	-9.76451e-164	3.31525e-163	0
3.42592e-163	-6.85931e-163	2.81904e-163	1.04456e-162	-4.3248e-163	-8.26466e-164	1.11556e-163	1.13256e-163	-9.78624e-163	-1.36838e-162	3.96735e-163	1.04908e-162	-9.46188e-164	9.28233e-164	-8.12495e-164	-1.55243e-163	1.23373e-162	-2.66423e-163	-1.41221e-163	3.65761e-163	2.74705e-163	1.50207e-162	-5.81485e-163	2.57725e-163	-3.18384e-164	-8.76914e-164	-1.3393e-162	4.16918e-163	-9.76451e-164	3.31525e-163	0
3.42592e-163	-6.85931e-163	2.81904e-163	1.04456e-162	-4.3248e-163	-8.26466e-164	1.11556e-163	1.13256e-163	-9.78624e-163	-1.36838e-162	3.96735e-163	1.04908e-162	-9.46188e-164	9.28233e-164	-8.12495e-164	-1.55243e-163	1.23373e-162	-2.66423e-163	-1.41221e-163	3.65761e-163	2.74705e-163	1.50207e-162	-5.81485e-163	2.57725e-163	-3.18384e-164	-8.76914e-164	-1.3393e-162	4.16918e-163	-9.76451e-164	3.31525e-163	0
3.42592e-163	-6.85931e-163	2.81904e-163	1.04456e-162	-4.3248e-163	-8.26466e-164	1.11556e-163	1.13256e-163	-9.78624e-163	-1.36838e-162	3.96735e-163	1.04908e-162	-9.46188e-164	9.28233e-164	-8.12495e-164	-1.55243e-163	1.23373e-162	-2.66423e-163	-1.41221e-163	3.65761e-163	2.74705e-163	1.50207e-162	-5.81485e-163	2.57725e-163	-3.18384e-164	-8.76914e-164	-1.3393e-162	4.16918e-163	-9.76451e-164	3.31525e-163	0
3.42592e-163	-6.85931e-163	2.81904e-163	1.04456e-162	-4.3248e-163	-8.26466e-164	1.11556e-163	1.13256e-163	-9.78624e-163	-1.36838e-162	3.96735e-163	1.04908e-162	-9.46188e-164	9.28233e-164	-8.12495e-164	-1.55243e-163	1.23373e-162	-2.66423e-163	-1.41221e-163	3.65761e-163	2.74705e-163	1.50207e-162	-5.81485e-163	2.57725e-163	-3.18384e-164	-8.76914e-164	-1.3393e-162	4.16918e-163	-9.76451e-164	3.31525e-163	0
3.42592e-163	-6.85931e-163	2.81904e-163	1.04456e-162	-4.3248e-163	-8.26466e-164	1.11556e-163	1.13256e-163	-9.78624e-163	-1.36838e-162	3.96735e-163	1.04908e-162	-9.46188e-164	9.28233e-164	-8.12495e-164	-1.55243e-163	1.23373e-162	-2.66423e-163	-1.41221e-163	3.65761e-163	2.74705e-163	1.50207e-162	-5.81485e-163	2.57725e-163	-3.18384e-164	-8.76914e-164	-1.3393e-162	4.16918e-163	-9.76451e-164	3.31525e-163	0
3.42592e-163	-6.85931e-163	2.81904e-163	1.04456e-162	-4.3248e-163	-8.26466e-164	1.11556e-163	1.13256e-163	-9.78624e-163	-1.36838e-162	3.96735e-163	1.04908e-162	-9.46188e-164	9.28233e-164	-8.12495e-164	-1.55243e-163	1.23373e-162	-2.66423e-163	-1.41221e-163	3.65761e-163	2.74705e-163	1.50207e-162	-5.81485e-163	2.57725e-163	-3.18384e-164	-8.76914e-164	-1.3393e-162	4.16918e-163	-9.76451e-164	3.31525e-163	0
3.42592e-163	-6.85931e-163	2.81904e-163	1.04456e-162	-4.3248e-163	-8.26466e-164	1.11556e-163	1.13256e-163	-9.78624e-163	-1.36838e-162	3.96735e-163	1.04908e-162	-9.46188e-164	9.28233e-164	-8.12495e-164	-1.55243e-163	1.23373e-162	-2.66423e-163	-1.41221e-163	3.65761e-163	2.74705e-163	1.50207e-162	-5.81485e-163	2.57725e-163	-3.18384e-164	-8.76914e-164	-1.3393e-162	4.16918e-163	-9.76451e-164	3.31525e-163	0
3.42592e-163	-6.85931e-163	2.81904e-163	1.04456e-162	-4.3248e-163	-8.26466e-164	1.11556e-163	1.13256e-163	-9.78624e-163	-1.36838e-162	3.96735e-163	1.04908e-162	-9.46188e-164	9.28233e-164	-8.12495e-164	-1.55243e-163	1.23373e-162	-2.66423e-163	-1.41221e-163	3.65761e-163	2.74705e-163	1.50207e-162	-5.81485e-163	2.57725e-163	-3.18384e-164	-8.76914e-164	-1.3393e-162	4.16918e-163	-9.76451e-164	3.31525e-163	0
3.42592e-163	-6.85931e-163	2.81904e-163	1.04456e-162	-4.3248e-163	-8.26466e-164	1.11556e-163	1.13256e-163	-9.78624e-163	-1.36838e-162	3.96735e-163	1.04908e-162	-9.46188e-164	9.28233e-164	-8.12495e-164	-1.55243e-163	1.23373e-162	-2.66423e-163	-1.41221e-163	3.65761e-163	2.74705e-163	1.50207e-162	-5.81485e-163	2.57725e-163	-3.18384e-164	-8.76914e-164	-1.3393e-162	4.16918e-163	-9.76451e-164	3.31525e-163	0
3.42592e-163	-6.85931e-163	2.81904e-163	1.04456e-162	-4.3248e-163	-8.26466e-164	1.11556e-163	1.13256e-163	-9.78624e-163	-1.36838e-162	3.96735e-163	1.04908e-162	-9.46188e-164	9.28233e-164	-8.12495e-164	-1.55243e-163	1.23373e-162	-2.66423e-163	-1.41221e-163	3.65761e-163	2.74705e-163	1.50207e-162	-5.81485e-163	2.57725e-163	-3.18384e-164	-8.76914e-164	-1.3393e-162	4.16918e-163	-9.76451e-164	3.31525e-163	0
3.42592e-163	-6.85931e-163	2.81904e-163	1.04456e-162	-4.3248e-163	-8.26466e-164	1.11556e-163	1.13256e-163	-9.78624e-163	-1.36838e-162	3.96735e-163	1.04908e-162	-9.46188e-164	9.28233e-164	-8.12495e-164	-1.55243e-163	1.23373e-162	-2.66423e-163	-1.41221e-163	3.65761e-163	2.74705e-163	1.50207e-162	-5.81485e-163	2.57725e-163	-3.18384e-164	-8.76914e-164	-1.3393e-162	4.16918e-163	-9.76451e-164	3.31525e-163	0
3.42592e-163	-6.85931e-163	2.81904e-163	1.04456e-162	-4.3248e-163	-8.26466e-164	1.11556e-163	1.13256e-163	-9.78624e-163	-1.36838e-162	3.96735e-163	1.04908e-162	-9.46188e-164	9.28233e-164	-8.12495e-164	-1.55243e-163	1.23373e-162	-2.66423e-163	-1.41221e-163	3.65761e-163	2.74705e-163	1.50207e-162	-5.81485e-163	2.57725e-163	-3.18384e-164	-8.76914e-164	-1.3393e-162	4.16918e-163	-9.76451e-164	3.31525e-163	0
3.42592e-163	-6.85931e-163	2.81904e-163	1.04456e-162	-4.3248e-163	-8.26466e-164	1.11556e-163	1.13256e-163	-9.78624e-163	-1.36838e-162	3.96735e-163	1.04908e-162	-9.46188e-164	9.28233e-164	-8.12495e-164	-1.55243e-163	1.23373e-162	-2.66423e-163	-1.41221e-163	3.65761e-163	2.74705e-163	1.50207e-162	-5.81485e-163	2.57725e-163	-3.18384e-164	-8.76914e-164	-1.3393e-162	4.16918e-163	-9.76451e-164	3.31525e-163	0
3.42592e-163	-6.85931e-163	2.81904e-163	1.04456e-162	-4.3248e-163	-8.26466e-164	1.11556e-163	1.13256e-163	-9.78624e-163	-1.36838e-162	3.96735e-163	1.04908e-162	-9.46188e-164	9.28233e-164	-8.12495e-164	-1.55243e-163	1.23373e-162	-2.66423e-163	-1.41221e-163	3.65761e-163	2.74705e-163	1.50207e-162	-5.81485e-163	2.57725e-163	-3.18384e-164	-8.76914e-164	-1.3393e-162	4.16918e-163	-9.76451e-164	3.31525e-163	0
3.42592e-163	-6.85931e-163	2.81904e-163	1.04456e-162	-4.3248e-163	-8.26466e-164	1.11556e-163	1.13256e-163	-9.78624e-163	-1.36838e-162	3.96735e-163	1.04908e-162	-9.46188e-164	9.28233e-164	-8.12495e-164	-1.55243e-163	1.23373e-162	-2.66423e-163	-1.41221e-163	3.65761e-163	2.74705e-163	1.50207e-162	-5.81485e-163	2.57725e-163	-3.18384e-164	-8.76914e-164	-1.3393e-162	4.16918e-163	-9.76451e-164	3.31525e-163	0
3.42592e-163	-6.85931e-163	2.81904e-163	1.04456e-162	-4.3248e-163	-8.26466e-164	1.11556e-163	1.13256e-163	-9.78624e-163	-1.36838e-162	3.96735e-163	1.04908e-162	-9.46188e-164	9.28233e-164	-8.12495e-164	-1.55243e-163	1.23373e-162	-2.66423e-163	-1.41221e-163	3.65761e-163	2.74705e-163	1.50207e-162	-5.81485e-163	2.57725e-163	-3.18384e-164	-8.76914e-164	-1.3393e-162	4.16918e-163	-9.76451e-164	3.31525e-163	0
3.42592e-163	-6.85931e-163	2.81904e-163	1.04456e-162	-4.3248e-163	-8.26466e-164	1.11556e-163	1.13256e-163	-9.78624e-163	-1.36838e-162	3.96735e-163	1.04908e-162	-9.46188e-164	9.28233e-164	-8.12495e-164	-1.55243e-163	1.23373e-162	-2.66423e-163	-1.41221e-163	3.65761e-163	2.74705e-163	1.50207e-162	-5.81485e-163	2.57725e-163	-3.18384e-164	-8.76914e-164	-1.3393e-162	4.16918e-163	-9.76451e-164	3.31525e-163	0
3.42592e-163	-6.85931e-163	2.81904e-163	1.04456e-162	-4.3248e-163	-8.26466e-164	1.11556e-163	1.13256e-163	-9.78624e-163	-1.36838e-162	3.96735e-163	1.04908e-162	-9.46188e-164	9.28233e-164	-8.12495e-164	-1.55243e-163	1.23373e-162	-2.66423e-163	-1.41221e-163	3.65761e-163	2.74705e-163	1.50207e-162	-5.81485e-163	2.57725e-163	-3.18384e-164	-8.76914e-164	-1.3393e-162	4.16918e-163	-9.76451e-164	3.31525e-163	0
3.42592e-163	-6.85931e-163	2.81904e-163	1.04456e-162	-4.3248e-163	-8.26466e-164	1.11556e-163	1.13256e-163	-9.78624e-163	-1.36838e-162	3.96735e-163	1.04908e-162	-9.46188e-164	9.28233e-164	-8.12495e-164	-1.55243e-163	1.23373e-162	-2.66423e-163	-1.41221e-163	3.65761e-163	2.74705e-163	1.50207e-162	-5.81485e-163	2.57725e-163	-3.18384e-164	-8.76914e-164	-1.3393e-162	4.16918e-163	-9.76451e-164	3.31525e-163	0
3.42592e-163	-6.85931e-163	2.81904e-163	1.04456e-162	-4.3248e-163	-8.26466e-164	1.11556e-163	1.13256e-163	-9.78624e-163	-1.36838e-162	3.96735e-163	1.04908e-162	-9.46188e-164	9.28233e-164	-8.12495e-164	-1.55243e-163	1.23373e-162	-2.66423e-163	-1.41221e-163	3.65761e-163	2.74705e-163	1.50207e-162	-5.81485e-163	2.57725e-163	-3.18384e-164	-8.76914e-164	-1.3393e-162	4.16918e-163	-9.76451e-164	3.31525e-163	0
3.42592e-163	-6.85931e-163	2.81904e-163	1.04456e-162	-4.3248e-163	-8.26466e-164	1.11556e-163	1.13256e-163	-9.78624e-163	-1.36838e-162	3.96735e-163	1.04908e-162	-9.46188e-164	9.28233e-164	-8.12495e-164	-1.55243e-163	1.23373e-162	-2.66423e-163	-1.41221e-163	3.65761e-163	2.74705e-163	1.50207e-162	-5.81485e-163	2.57725e-163	-3.18384e-164	-8.76914e-164	-1.3393e-162	4.16918e-163	-9.76451e-164	3.31525e-163	0
3.42592e-163	-6.85931e-163	2.81904e-163	1.04456e-162	-4.3248e-163	-8.26466e-164	1.11556e-163	1.13256e-163	-9.78624e-163	-1.36838e-162	3.96735e-163	1.04908e-162	-9.46188e-164	9.28233e-164	-8.12495e-164	-1.55243e-163	1.23373e-162	-2.66423e-163	-1.41221e-163	3.65761e-163	2.74705e-163	1.50207e-162	-5.81485e-163	2.57725e-163	-3.18384e-164	-8.76914e-164	-1.3393e-162	4.16918e-163	-9.76451e-164	3.31525e-163	0
3.42592e-163	-6.85931e-163	2.81904e-163	1.04456e-162	-4.3248e-163	-8.26466e-164	1.11556e-163	1.13256e-163	-9.78624e-163	-1.36838e-162	3.96735e-163	1.04908e-162	-9.46188e-164	9.28233e-164	-8.12495e-164	-1.55243e-163	1.23373e-162	-2.66423e-163	-1.41221e-163	3.65761e-163	2.74705e-163	1.50207e-162	-5.81485e-163	2.57725e-163	-3.18384e-164	-8.76914e-164	-1.3393e-162	4.16918e-163	-9.76451e-164	3.31525e-163	0
3.42592e-163	-6.85931e-163	2.81904e-163	1.04456e-162	-4.3248e-163	-8.26466e-164	1.11556e-163	1.13256e-163	-9.78624e-163	-1.36838e-162	3.96735e-163	1.04908e-162	-9.46188e-164	9.28233e-164	-8.12495e-164	-1.55243e-163	1.23373e-162	-2.66423e-163	-1.41221e-163	3.65761e-163	2.74705e-163	1.50207e-162	-5.81485e-163	2.57725e-163	-3.18384e-164	-8.76914e-164	-1.3393e-162	4.16918e-163	-9.76451e-164	3.31525e-163	0
3.42592e-163	-6.85931e-163	2.81904e-163	1.04456e-162	-4.3248e-163	-8.26466e-164	1.11556e-163	1.13256e-163	-9.78624e-163	-1.36838e-162	3.96735e-163	1.04908e-162	-9.46188e-164	9.28233e-164	-8.12495e-164	-1.55243e-163	1.23373e-162	-2.66423e-163	-1.41221e-163	3.65761e-163	2.74705e-163	1.50207e-162	-5.81485e-163	2.57725e-163	-3.18384e-164	-8.76914e-164	-1.3393e-162	4.16918e-163	-9.76451e-164	3.31525e-163	0
3.42592e-163	-6.85931e-163	2.81904e-163	1.04456e-162	-4.3248e-163	-8.26466e-164	1.11556e-163	1.13256e-163	-9.78624e-163	-1.36838e-162	3.96735e-163	1.04908e-162	-9.46188e-164	9.28233e-164	-8.12495e-164	-1.55243e-163	1.23373e-162	-2.66423e-163	-1.41221e-163	3.65761e-163	2.74705e-163	1.50207e-162	-5.81485e-163	2.57725e-163	-3.18384e-164	-8.76914e-164	-1.3393e-162	4.16918e-163	-9.76451e-164	3.31525e-163	0
3.42592e-163	-6.85931e-163	2.81904e-163	1.04456e-162	-4.3248e-163	-8.26466e-164	1.11556e-163	1.13256e-163	-9.78624e-163	-1.36838e-162	3.96735e-163	1.04908e-162	-9.46188e-164	9.28233e-164	-8.12495e-164	-1.55243e-163	1.23373e-162	-2.66423e-163	-1.41221e-163	3.65761e-163	2.74705e-163	1.50207e-162	-5.81485e-163	2.57725e-163	-3.18384e-164	-8.76914e-164	-1.3393e-162	4.16918e-163	-9.76451e-164	3.31525e-163	0
3.42592e-163	-6.85931e-163	2.81904e-163	1.04456e-162	-4.3248e-163	-8.26466e-164	1.11556e-163	1.13256e-163	-9.78624e-163	-1.36838e-162	3.96735e-163	1.04908e-162	-9.46188e-164	9.28233e-164	-8.12495e-164	-1.55243e-163	1.23373e-162	-2.66423e-163	-1.41221e-163	3.65761e-163	2.74705e-163	1.50207e-162	-5.81485e-163	2.57725e-163	-3.18384e-164	-8.76914e-164	-1.3393e-162	4.16918e-163	-9.76451e-164	3.31525e-163	0
3.42592e-163	-6.85931e-163	2.81904e-163	1.04456e-162	-4.3248e-163	-8.26466e-164	1.11556e-163	1.13256e-163	-9.78624e-163	-1.36838e-162	3.96735e-163	1.04908e-162	-9.46188e-164	9.28233e-164	-8.12495e-164	-1.55243e-163	1.23373e-162	-2.66423e-163	-1.41221e-163	3.65761e-163	2.74705e-163	1.50207e-162	-5.81485e-163	2.57725e-163	-3.18384e-164	-8.76914e-164	-1.3393e-162	4.16918e-163	-9.76451e-164	3.31525e-163	0
3.42592e-163	-6.85931e-163	2.81904e-163	1.04456e-162	-4.3248e-163	-8.26466e-164	1.11556e-163	1.13256e-163	-9.78624e-163	-1.36838e-162	3.96735e-163	1.04908e-162	-9.46188e-164	9.28233e-164	-8.12495e-164	-1.55243e-163	1.23373e-162	-2.66423e-163	-1.41221e-163	3.65761e-163	2.74705e-163	1.50207e-162	-5.81485e-163	2.57725e-163	-3.18384e-164	-8.76914e-164	-1.3393e-162	4.16918e-163	-9.76451e-164	3.31525e-163	0
3.42592e-163	-6.85931e-163	2.81904e-163	1.04456e-162	-4.3248e-163	-8.26466e-164	1.11556e-163	1.13256e-163	-9.78624e-163	-1.36838e-162	3.96735e-163	1.04908e-162	-9.46188e-164	9.28233e-164	-8.12495e-164	-1.55243e-163	1.23373e-162	-2.66423e-163	-1.41221e-163	3.65761e-163	2.74705e-163	1.50207e-162	-5.81485e-163	2.57725e-163	-3.18384e-164	-8.76914e-164	-1.3393e-162	4.16918e-163	-9.76451e-164	3.31525e-163	0
3.42592e-163	-6.85931e-163	2.81904e-163	1.04456e-162	-4.3248e-163	-8.26466e-164	1.11556e-163	1.13256e-163	-9.78624e-163	-1.36838e-162	3.96735e-163	1.04908e-162	-9.46188e-164	9.28233e-164	-8.12495e-164	-1.55243e-163	1.23373e-162	-2.66423e-163	-1.41221e-163	3.65761e-163	2.74705e-163	1.50207e-162	-5.81485e-163	2.57725e-163	-3.18384e-164	-8.76914e-164	-1.3393e-162	4.16918e-163	-9.76451e-164	3.31525e-163	0
3.42592e-163	-6.85931e-163	2.81904e-163	1.04456e-162	-4.3248e-163	-8.26466e-164	1.11556e-163	1.13256e-163	-9.78624e-163	-1.36838e-162	3.96735e-163	1.04908e-162	-9.46188e-164	9.28233e-164	-8.12495e-164	-1.55243e-163	1.23373e-162	-2.66423e-163	-1.41221e-163	3.65761e-163	2.74705e-163	1.50207e-162	-5.81485e-163	2.57725e-163	-3.18384e-164	-8.76914e-164	-1.3393e-162	4.16918e-163	-9.76451e-164	3.31525e-163	0
3.42592e-163	-6.85931e-163	2.81904e-163	1.04456e-162	-4.3248e-163	-8.26466e-164	1.11556e-163	1.13256e-163	-9.78624e-163	-1.36838e-162	3.96735e-163	1.04908e-162	-9.46188e-164	9.28233e-164	-8.12495e-164	-1.55243e-163	1.23373e-162	-2.66423e-163	-1.41221e-163	3.65761e-163	2.74705e-163	1.50207e-162	-5.81485e-163	2.57725e-163	-3.18384e-164	-8.76914e-164	-1.3393e-162	4.16918e-163	-9.76451e-164	3.31525e-163	0
3.42592e-163	-6.85931e-163	2.81904e-163	1.04456e-162	-4.3248e-163	-8.26466e-164	1.11556e-163	1.13256e-163	-9.78624e-163	-1.36838e-162	3.96735e-163	1.04908e-162	-9.46188e-164	9.28233e-164	-8.12495e-164	-1.55243e-163	1.23373e-162	-2.66423e-163	-1.41221e-163	3.65761e-163	2.74705e-163	1.50207e-162	-5.81485e-163	2.57725e-163	-3.18384e-164	-8.76914e-164	-1.3393e-162	4.16918e-163	-9.76451e-164	3.31525e-163	0
3.42592e-163	-6.85931e-163	2.81904e-163	1.04456e-162	-4.3248e-163	-8.26466e-164	1.11556e-163	1.13256e-163	-9.78624e-163	-1.36838e-162	3.96735e-163	1.04908e-162	-9.46188e-164	9.28233e-164	-8.12495e-164	-1.55243e-163	1.23373e-162	-2.66423e-163	-1.41221e-163	3.65761e-163	2.74705e-163	1.50207e-162	-5.81485e-163	2.57725e-163	-3.18384e-164	-8.76914e-164	-1.3393e-162	4.16918e-163	-9.76451e-164	3.31525e-163	0
3.42592e-163	-6.85931e-163	2.81904e-163	1.04456e-162	-4.3248e-163	-8.26466e-164	1.11556e-163	1.13256e-163	-9.78624e-163	-1.36838e-162	3.96735e-163	1.04908e-162	-9.46188e-164	9.28233e-164	-8.12495e-164	-1.55243e-163	1.23373e-162	-2.66423e-163	-1.41221e-163	3.65761e-163	2.74705e-163	1.50207e-162	-5.81485e-163	2.57725e-163	-3.18384e-164	-8.76914e-164	-1.3393e-162	4.16918e-163	-9.76451e-164	3.31525e-163	0
3.42592e-163	-6.85931e-163	2.81904e-163	1.04456e-162	-4.3248e-163	-8.26466e-164	1.11556e-163	1.13256e-163	-9.78624e-163	-1.36838e-162	3.96735e-163	1.04908e-162	-9.46188e-164	9.28233e-164	-8.12495e-164	-1.55243e-163	1.23373e-162	-2.66423e-163	-1.41221e-163	3.65761e-163	2.74705e-163	1.50207e-162	-5.81485e-163	2.57725e-163	-3.18384e-164	-8.76914e-164	-1.3393e-162	4.16918e-163	-9.76451e-164	3.31525e-163	0
3.42592e-163	-6.85931e-163	2.81904e-163	1.04456e-162	-4.3248e-163	-8.26466e-164	1.11556e-163	1.13256e-163	-9.78624e-163	-1.36838e-162	3.96735e-163	1.04908e-162	-9.46188e-164	9.28233e-164	-8.12495e-164	-1.55243e-163	1.23373e-162	-2.66423e-163	-1.41221e-163	3.65761e-163	2.74705e-163	1.50207e-162	-5.81485e-163	2.57725e-163	-3.18384e-164	-8.76914e-164	-1.3393e-162	4.16918e-163	-9.76451e-164	3.31525e-163	0
3.42592e-163	-6.85931e-163	2.81904e-163	1.04456e-162	-4.3248e-163	-8.26466e-164	1.11556e-163	1.13256e-163	-9.78624e-163	-1.36838e-162	3.96735e-163	1.04908e-162	-9.46188e-164	9.28233e-164	-8.12495e-164	-1.55243e-163	1.23373e-162	-2.66423e-163	-1.41221e-163	3.65761e-163	2.74705e-163	1.50207e-162	-5.81485e-163	2.57725e-163	-3.18384e-164	-8.76914e-164	-1.3393e-162	4.16918e-163	-9.76451e-164	3.31525e-163	0
3.42592e-163	-6.85931e-163	2.81904e-163	1.04456e-162	-4.3248e-163	-8.26466e-164	1.11556e-163	1.13256e-163	-9.78624e-163	-1.36838e-162	3.96735e-163	1.04908e-162	-9.46188e-164	9.28233e-164	-8.12495e-164	-1.55243e-163	1.23373e-162	-2.66423e-163	-1.41221e-163	3.65761e-163	2.74705e-163	1.50207e-162	-5.81485e-163	2.57725e-163	-3.18384e-164	-8.76914e-164	-1.3393e-162	4.16918e-163	-9.76451e-164	3.31525e-163	0
3.42592e-163	-6.85931e-163	2.81904e-163	1.04456e-162	-4.3248e-163	-8.26466e-164	1.11556e-163	1.13256e-163	-9.78624e-163	-1.36838e-162	3.96735e-163	1.04908e-162	-9.46188e-164	9.28233e-164	-8.12495e-164	-1.55243e-163	1.23373e-162	-2.66423e-163	-1.41221e-163	3.65761e-163	2.74705e-163	1.50207e-162	-5.81485e-163	2.57725e-163	-3.18384e-164	-8.76914e-164	-1.3393e-162	4.16918e-163	-9.76451e-164	3.31525e-163	0
3.42592e-163	-6.85931e-163	2.81904e-163	1.04456e-162	-4.3248e-163	-8.26466e-164	1.11556e-163	1.13256e-163	-9.78624e-163	-1.36838e-162	3.96735e-163	1.04908e-162	-9.46188e-164	9.28233e-164	-8.12495e-164	-1.55243e-163	1.23373e-162	-2.66423e-163	-1.41221e-163	3.65761e-163	2.74705e-163	1.50207e-162	-5.81485e-163	2.57725e-163	-3.18384e-164	-8.76914e-164	-1.3393e-162	4.16918e-163	-9.76451e-164	3.31525e-163	0
3.42592e-163	-6.85931e-163	2.81904e-163	1.04456e-162	-4.3248e-163	-8.26466e-164	1.11556e-163	1.13256e-163	-9.78624e-163	-1.36838e-162	3.96735e-163	1.04908e-162	-9.46188e-164	9.28233e-164	-8.12495e-164	-1.55243e-163	1.23373e-162	-2.66423e-163	-1.41221e-163	3.65761e-163	2.74705e-163	1.50207e-162	-5.81485e-163	2.57725e-163	-3.18384e-164	-8.76914e-164	-1.3393e-162	4.16918e-163	-9.76451e-164	3.31525e-163	0
3.42592e-163	-6.85931e-163	2.81904e-163	1.04456e-162	-4.3248e-163	-8.26466e-164	1.11556e-163	1.13256e-163	-9.78624e-163	-1.36838e-162	3.96735e-163	1.04908e-162	-9.46188e-164	9.28233e-164	-8.12495e-164	-1.55243e-163	1.23373e-162	-2.66423e-163	-1.41221e-163	3.65761e-163	2.74705e-163	1.50207e-162	-5.81485e-163	2.57725e-163	-3.18384e-164	-8.76914e-164	-1.3393e-162	4.16918e-163	-9.76451e-164	3.31525e-163	0
3.42592e-163	-6.85931e-163	2.81904e-163	1.04456e-162	-4.3248e-163	-8.26466e-164	1.11556e-163	1.13256e-163	-9.78624e-163	-1.36838e-162	3.96735e-163	1.04908e-162	-9.46188e-164	9.28233e-164	-8.12495e-164	-1.55243e-163	1.23373e-162	-2.66423e-163	-1.41221e-163	3.65761e-163	2.74705e-163	1.50207e-162	-5.81485e-163	2.57725e-163	-3.18384e-164	-8.76914e-164	-1.3393e-162	4.16918e-163	-9.76451e-164	3.31525e-163	0
3.42592e-163	-6.85931e-163	2.81904e-163	1.04456e-162	-4.3248e-163	-8.26466e-164	1.11556e-163	1.13256e-163	-9.78624e-163	-1.36838e-162	3.96735e-163	1.04908e-162	-9.46188e-164	9.28233e-164	-8.12495e-164	-1.55243e-163	1.23373e-162	-2.66423e-163	-1.41221e-163	3.65761e-163	2.74705e-163	1.50207e-162	-5.81485e-163	2.57725e-163	-3.18384e-164	-8.76914e-164	-1.3393e-162	4.16918e-163	-9.76451e-164	3.31525e-163	0
3.42592e-163	-6.85931e-163	2.81904e-163	1.04456e-162	-4.3248e-163	-8.26466e-164	1.11556e-163	1.13256e-163	-9.78624e-163	-1.36838e-162	3.96735e-163	1.04908e-162	-9.46188e-164	9.28233e-164	-8.12495e-164	-1.55243e-163	1.23373e-162	-2.66423e-163	-1.41221e-163	3.65761e-163	2.74705e-163	1.50207e-162	-5.81485e-163	2.57725e-163	-3.18384e-164	-8.76914e-164	-1.3393e-162	4.16918e-163	-9.76451e-164	3.31525e-163	0
3.42592e-163	-6.85931e-163	2.81904e-163	1.04456e-162	-4.3248e-163	-8.26466e-164	1.11556e-163	1.13256e-163	-9.78624e-163	-1.36838e-162	3.96735e-163	1.04908e-162	-9.46188e-164	9.28233e-164	-8.12495e-164	-1.55243e-163	1.23373e-162	-2.66423e-163	-1.41221e-163	3.65761e-163	2.74705e-163	1.50207e-162	-5.81485e-163	2.57725e-163	-3.18384e-164	-8.76914e-164	-1.3393e-162	4.16918e-163	-9.76451e-164	3.31525e-163	0
3.42592e-163	-6.85931e-163	2.81904e-163	1.04456e-162	-4.3248e-163	-8.26466e-164	1.11556e-163	1.13256e-163	-9.78624e-163	-1.36838e-162	3.96735e-163	1.04908e-162	-9.46188e-164	9.28233e-164	-8.12495e-164	-1.55243e-163	1.23373e-162	-2.66423e-163	-1.41221e-163	3.65761e-163	2.74705e-163	1.50207e-162	-5.81485e-163	2.57725e-163	-3.18384e-164	-8.76914e-164	-1.3393e-162	4.16918e-163	-9.76451e-164	3.31525e-163	0
3.42592e-163	-6.85931e-163	2.81904e-163	1.04456e-162	-4.3248e-163	-8.26466e-164	1.11556e-163	1.13256e-163	-9.78624e-163	-1.36838e-162	3.96735e-163	1.04908e-162	-9.46188e-164	9.28233e-164	-8.12495e-164	-1.55243e-163	1.23373e-162	-2.66423e-163	-1.41221e-163	3.65761e-163	2.74705e-163	1.50207e-162	-5.81485e-163	2.57725e-163	-3.18384e-164	-8.76914e-164	-1.3393e-162	4.16918e-163	-9.76451e-164	3.31525e-163	0
3.42592e-163	-6.85931e-163	2.81904e-163	1.04456e-162	-4.3248e-163	-8.26466e-164	1.11556e-163	1.13256e-163	-9.78624e-163	-1.36838e-162	3.96735e-163	1.04908e-162	-9.46188e-164	9.28233e-164	-8.12495e-164	-1.55243e-163	1.23373e-162	-2.66423e-163	-1.41221e-163	3.65761e-163	2.74705e-163	1.50207e-162	-5.81485e-163	2.57725e-163	-3.18384e-164	-8.76914e-164	-1.3393e-162	4.16918e-163	-9.76451e-164	3.31525e-163	0
3.42592e-163	-6.85931e-163	2.81904e-163	1.04456e-162	-4.3248e-163	-8.26466e-164	1.11556e-163	1.13256e-163	-9.78624e-163	-1.36838e-162	3.96735e-163	1.04908e-162	-9.46188e-164	9.28233e-164	-8.12495e-164	-1.55243e-163	1.23373e-162	-2.66423e-163	-1.41221e-163	3.65761e-163	2.74705e-163	1.50207e-162	-5.81485e-163	2.57725e-163	-3.18384e-164	-8.76914e-164	-1.3393e-162	4.16918e-163	-9.76451e-164	3.31525e-163	0
3.42592e-163	-6.85931e-163	2.81904e-163	1.04456e-162	-4.3248e-163	-8.26466e-164	1.11556e-163	1.13256e-163	-9.78624e-163	-1.36838e-162	3.96735e-163	1.04908e-162	-9.46188e-164	9.28233e-164	-8.12495e-164	-1.55243e-163	1.23373e-162	-2.66423e-163	-1.41221e-163	3.65761e-163	2.74705e-163	1.50207e-162	-5.81485e-163	2.57725e-163	-3.18384e-164	-8.76914e-164	-1.3393e-162	4.16918e-163	-9.76451e-164	3.31525e-163	0
3.42592e-163	-6.85931e-163	2.81904e-163	1.04456e-162	-4.3248e-163	-8.26466e-164	1.11556e-163	1.13256e-163	-9.78624e-163	-1.36838e-162	3.96735e-163	1.04908e-162	-9.46188e-164	9.28233e-164	-8.12495e-164	-1.55243e-163	1.23373e-162	-2.66423e-163	-1.41221e-163	3.65761e-163	2.74705e-163	1.50207e-162	-5.81485e-163	2.57725e-163	-3.18384e-164	-8.76914e-164	-1.3393e-162	4.16918e-163	-9.76451e-164	3.31525e-163	0
3.42592e-163	-6.85931e-163	2.81904e-163	1.04456e-162	-4.3248e-163	-8.26466e-164	1.11556e-163	1.13256e-163	-9.78624e-163	-1.36838e-162	3.96735e-163	1.04908e-162	-9.46188e-164	9.28233e-164	-8.12495e-164	-1.55243e-163	1.23373e-162	-2.66423e-163	-1.41221e-163	3.65761e-163	2.74705e-163	1.50207e-162	-5.81485e-163	2.57725e-163	-3.18384e-164	-8.76914e-164	-1.3393e-162	4.16918e-163	-9.76451e-164	3.31525e-163	0
3.42592e-163	-6.85931e-163	2.81904e-163	1.04456e-162	-4.3248e-163	-8.26466e-164	1.11556e-163	1.13256e-163	-9.78624e-163	-1.36838e-162	3.96735e-163	1.04908e-162	-9.46188e-164	9.28233e-164	-8.12495e-164	-1.55243e-163	1.23373e-162	-2.66423e-163	-1.41221e-163	3.65761e-163	2.74705e-163	1.50207e-162	-5.81485e-163	2.57725e-163	-3.18384e-164	-8.76914e-164	-1.3393e-162	4.16918e-163	-9.76451e-164	3.31525e-163	0
3.42592e-163	-6.85931e-163	2.81904e-163	1.04456e-162	-4.3248e-163	-8.26466e-164	1.11556e-163	1.13256e-163	-9.78624e-163	-1.36838e-162	3.96735e-163	1.04908e-162	-9.46188e-164	9.28233e-164	-8.12495e-164	-1.55243e-163	1.23373e-162	-2.66423e-163	-1.41221e-163	3.65761e-163	2.74705e-163	1.50207e-162	-5.81485e-163	2.57725e-163	-3.18384e-164	-8.76914e-164	-1.3393e-162	4.16918e-163	-9.76451e-164	3.31525e-163	0
3.42592e-163	-6.85931e-163	2.81904e-163	1.04456e-162	-4.3248e-163	-8.26466e-164	1.11556e-163	1.13256e-163	-9.78624e-163	-1.36838e-162	3.96735e-163	1.04908e-162	-9.46188e-164	9.28233e-164	-8.12495e-164	-1.55243e-163	1.23373e-162	-2.66423e-163	-1.41221e-163	3.65761e-163	2.74705e-163	1.50207e-162	-5.81485e-163	2.57725e-163	-3.18384e-164	-8.76914e-164	-1.3393e-162	4.16918e-163	-9.76451e-164	3.31525e-163	0
3.42592e-163	-6.85931e-163	2.81904e-163	1.04456e-162	-4.3248e-163	-8.26466e-164	1.11556e-163	1.13256e-163	-9.78624e-163	-1.36838e-162	3.96735e-163	1.04908e-162	-9.46188e-164	9.28233e-164	-8.12495e-164	-1.55243e-163	1.23373e-162	-2.66423e-163	-1.41221e-163	3.65761e-163	2.74705e-163	1.50207e-162	-5.81485e-163	2.57725e-163	-3.18384e-164	-8.76914e-164	-1.3393e-162	4.16918e-163	-9.76451e-164	3.31525e-163	0
3.42592e-163	-6.85931e-163	2.81904e-163	1.04456e-162	-4.3248e-163	-8.26466e-164	1.11556e-163	1.13256e-163	-9.78624e-163	-1.36838e-162	3.96735e-163	1.04908e-162	-9.46188e-164	9.28233e-164	-8.12495e-164	-1.55243e-163	1.23373e-162	-2.66423e-163	-1.41221e-163	3.65761e-163	2.74705e-163	1.50207e-162	-5.81485e-163	2.57725e-163	-3.18384e-164	-8.76914e-164	-1.3393e-162	4.16918e-163	-9.76451e-164	3.31525e-163	0
3.42592e-163	-6.85931e-163	2.81904e-163	1.04456e-162	-4.3248e-163	-8.26466e-164	1.11556e-163	1.13256e-163	-9.78624e-163	-1.36838e-162	3.96735e-163	1.04908e-162	-9.46188e-164	9.28233e-164	-8.12495e-164	-1.55243e-163	1.23373e-162	-2.66423e-163	-1.41221e-163	3.65761e-163	2.74705e-163	1.50207e-162	-5.81485e-163	2.57725e-163	-3.18384e-164	-8.76914e-164	-1.3393e-162	4.16918e-163	-9.76451e-164	3.31525e-163	0
3.42592e-163	-6.85931e-163	2.81904e-163	1.04456e-162	-4.3248e-163	-8.26466e-164	1.11556e-163	1.13256e-163	-9.78624e-163	-1.36838e-162	3.96735e-163	1.04908e-162	-9.46188e-164	9.28233e-164	-8.12495e-164	-1.55243e-163	1.23373e-162	-2.66423e-163	-1.41221e-163	3.65761e-163	2.74705e-163	1.50207e-162	-5.81485e-163	2.57725e-163	-3.18384e-164	-8.76914e-164	-1.3393e-162	4.16918e-163	-9.76451e-164	3.31525e-163	0
3.42592e-163	-6.85931e-163	2.81904e-163	1.04456e-162	-4.3248e-163	-8.26466e-164	1.11556e-163	1.13256e-163	-9.78624e-163	-1.36838e-162	3.96735e-163	1.04908e-162	-9.46188e-164	9.28233e-164	-8.12495e-164	-1.55243e-163	1.23373e-162	-2.66423e-163	-1.41221e-163	3.65761e-163	2.74705e-163	1.50207e-162	-5.81485e-163	2.57725e-163	-3.18384e-164	-8.76914e-164	-1.3393e-162	4.16918e-163	-9.76451e-164	3.31525e-163	0
3.42592e-163	-6.85931e-163	2.81904e-163	1.04456e-162	-4.3248e-163	-8.26466e-164	1.11556e-163	1.13256e-163	-9.78624e-163	-1.36838e-162	3.96735e-163	1.04908e-162	-9.46188e-164	9.28233e-164	-8.12495e-164	-1.55243e-163	1.23373e-162	-2.66423e-163	-1.41221e-163	3.65761e-163	2.74705e-163	1.50207e-162	-5.81485e-163	2.57725e-163	-3.18384e-164	-8.76914e-164	-1.3393e-162	4.16918e-163	-9.76451e-164	3.31525e-163	0
3.42592e-163	-6.85931e-163	2.81904e-163	1.04456e-162	-4.3248e-163	-8.26466e-164	1.11556e-163	1.13256e-163	-9.78624e-163	-1.36838e-162	3.96735e-163	1.04908e-162	-9.46188e-164	9.28233e-164	-8.12495e-164	-1.55243e-163	1.23373e-162	-2.66423e-163	-1.41221e-163	3.65761e-163	2.74705e-163	1.50207e-162	-5.81485e-163	2.57725e-163	-3.18384e-164	-8.76914e-164	-1.3393e-162	4.16918e-163	-9.76451e-164	3.31525e-163	0
3.42592e-163	-6.85931e-163	2.81904e-163	1.04456e-162	-4.3248e-163	-8.26466e-164	1.11556e-163	1.13256e-163	-9.78624e-163	-1.36838e-162	3.96735e-163	1.04908e-162	-9.46188e-164	9.28233e-164	-8.12495e-164	-1.55243e-163	1.23373e-162	-2.66423e-163	-1.41221e-163	3.65761e-163	2.74705e-163	1.50207e-162	-5.81485e-163	2.57725e-163	-3.18384e-164	-8.76914e-164	-1.3393e-162	4.16918e-163	-9.76451e-164	3.31525e-163	0
3.42592e-163	-6.85931e-163	2.81904e-163	1.04456e-162	-4.3248e-163	-8.26466e-164	1.11556e-163	1.13256e-163	-9.78624e-163	-1.36838e-162	3.96735e-163	1.04908e-162	-9.46188e-164	9.28233e-164	-8.12495e-164	-1.55243e-163	1.23373e-162	-2.66423e-163	-1.41221e-163	3.65761e-163	2.74705e-163	1.50207e-162	-5.81485e-163	2.57725e-163	-3.18384e-164	-8.76914e-164	-1.3393e-162	4.16918e-163	-9.76451e-164	3.31525e-163	0
3.42592e-163	-6.85931e-163	2.81904e-163	1.04456e-162	-4.3248e-163	-8.26466e-164	1.11556e-163	1.13256e-163	-9.78624e-163	-1.36838e-162	3.96735e-163	1.04908e-162	-9.46188e-164	9.28233e-164	-8.12495e-164	-1.55243e-163	1.23373e-162	-2.66423e-163	-1.41221e-163	3.65761e-163	2.74705e-163	1.50207e-162	-5.81485e-163	2.57725e-163	-3.18384e-164	-8.76914e-164	-1.3393e-162	4.16918e-163	-9.76451e-164	3.31525e-163	0
3.42592e-163	-6.85931e-163	2.81904e-163	1.04456e-162	-4.3248e-163	-8.26466e-164	1.11556e-163	1.13256e-163	-9.78624e-163	-1.36838e-162	3.96735e-163	1.04908e-162	-9.46188e-164	9.28233e-164	-8.12495e-164	-1.55243e-163	1.23373e-162	-2.66423e-163	-1.41221e-163	3.65761e-163	2.74705e-163	1.50207e-162	-5.81485e-163	2.57725e-163	-3.18384e-164	-8.76914e-164	-1.3393e-162	4.16918e-163	-9.76451e-164	3.31525e-163	0
3.42592e-163	-6.85931e-163	2.81904e-163	1.04456e-162	-4.3248e-163	-8.26466e-164	1.11556e-163	1.13256e-163	-9.78624e-163	-1.36838e-162	3.96735e-163	1.04908e-162	-9.46188e-164	9.28233e-164	-8.12495e-164	-1.55243e-163	1.23373e-162	-2.66423e-163	-1.41221e-163	3.65761e-163	2.74705e-163	1.50207e-162	-5.81485e-163	2.57725e-163	-3.18384e-164	-8.76914e-164	-1.3393e-162	4.16918e-163	-9.76451e-164	3.31525e-163	0
3.42592e-163	-6.85931e-163	2.81904e-163	1.04456e-162	-4.3248e-163	-8.26466e-164	1.11556e-163	1.13256e-163	-9.78624e-163	-1.36838e-162	3.96735e-163	1.04908e-162	-9.46188e-164	9.28233e-164	-8.12495e-164	-1.55243e-163	1.23373e-162	-2.66423e-163	-1.41221e-163	3.65761e-163	2.74705e-163	1.50207e-162	-5.81485e-163	2.57725e-163	-3.18384e-164	-8.76914e-164	-1.3393e-162	4.16918e-163	-9.76451e-164	3.31525e-163	0
3.42592e-163	-6.85931e-163	2.81904e-163	1.04456e-162	-4.3248e-163	-8.26466e-164	1.11556e-163	1.13256e-163	-9.78624e-163	-1.36838e-162	3.96735e-163	1.04908e-162	-9.46188e-164	9.28233e-164	-8.12495e-164	-1.55243e-163	1.23373e-162	-2.66423e-163	-1.41221e-163	3.65761e-163	2.74705e-163	1.50207e-162	-5.81485e-163	2.57725e-163	-3.18384e-164	-8.76914e-164	-1.3393e-162	4.16918e-163	-9.76451e-164	3.31525e-163	0
3.42592e-163	-6.85931e-163	2.81904e-163	1.04456e-162	-4.3248e-163	-8.26466e-164	1.11556e-163	1.13256e-163	-9.78624e-163	-1.36838e-162	3.96735e-163	1.04908e-162	-9.46188e-164	9.28233e-164	-8.12495e-164	-1.55243e-163	1.23373e-162	-2.66423e-163	-1.41221e-163	3.65761e-163	2.74705e-163	1.50207e-162	-5.81485e-163	2.57725e-163	-3.18384e-164	-8.76914e-164	-1.3393e-162	4.16918e-163	-9.76451e-164	3.31525e-163	0
3.42592e-163	-6.85931e-163	2.81904e-163	1.04456e-162	-4.3248e-163	-8.26466e-164	1.11556e-163	1.13256e-163	-9.78624e-163	-1.36838e-162	3.96735e-163	1.04908e-162	-9.46188e-164	9.28233e-164	-8.12495e-164	-1.55243e-163	1.23373e-162	-2.66423e-163	-1.41221e-163	3.65761e-163	2.74705e-163	1.50207e-162	-5.81485e-163	2.57725e-163	-3.18384e-164	-8.76914e-164	-1.3393e-162	4.16918e-163	-9.76451e-164	3.31525e-163	0
3.42592e-163	-6.85931e-163	2.81904e-163	1.04456e-162	-4.3248e-163	-8.26466e-164	1.11556e-163	1.13256e-163	-9.78624e-163	-1.36838e-162	3.96735e-163	1.04908e-162	-9.46188e-164	9.28233e-164	-8.12495e-164	-1.55243e-163	1.23373e-162	-2.66423e-163	-1.41221e-163	3.65761e-163	2.74705e-163	1.50207e-162	-5.81485e-163	2.57725e-163	-3.18384e-164	-8.76914e-164	-1.3393e-162	4.16918e-163	-9.76451e-164	3.31525e-163	0
3.42592e-163	-6.85931e-163	2.81904e-163	1.04456e-162	-4.3248e-163	-8.26466e-164	1.11556e-163	1.13256e-163	-9.78624e-163	-1.36838e-162	3.96735e-163	1.04908e-162	-9.46188e-164	9.28233e-164	-8.12495e-164	-1.55243e-163	1.23373e-162	-2.66423e-163	-1.41221e-163	3.65761e-163	2.74705e-163	1.50207e-162	-5.81485e-163	2.57725e-163	-3.18384e-164	-8.76914e-164	-1.3393e-162	4.16918e-163	-9.76451e-164	3.31525e-163	0
3.42592e-163	-6.85931e-163	2.81904e-163	1.04456e-162	-4.3248e-163	-8.26466e-164	1.11556e-163	1.13256e-163	-9.78624e-163	-1.36838e-162	3.96735e-163	1.04908e-162	-9.46188e-164	9.28233e-164	-8.12495e-164	-1.55243e-163	1.23373e-162	-2.66423e-163	-1.41221e-163	3.65761e-163	2.74705e-163	1.50207e-162	-5.81485e-163	2.57725e-163	-3.18384e-164	-8.76914e-164	-1.3393e-162	4.16918e-163	-9.76451e-164	3.31525e-163	0
3.42592e-163	-6.85931e-163	2.81904e-163	1.04456e-162	-4.3248e-163	-8.26466e-164	1.11556e-163	1.13256e-163	-9.78624e-163	-1.36838e-162	3.96735e-163	1.04908e-162	-9.46188e-164	9.28233e-164	-8.12495e-164	-1.55243e-163	1.23373e-162	-2.66423e-163	-1.41221e-163	3.65761e-163	2.74705e-163	1.50207e-162	-5.81485e-163	2.57725e-163	-3.18384e-164	-8.76914e-164	-1.3393e-162	4.16918e-163	-9.76451e-164	3.31525e-163	0
3.42592e-163	-6.85931e-163	2.81904e-163	1.04456e-162	-4.3248e-163	-8.26466e-164	1.11556e-163	1.13256e-163	-9.78624e-163	-1.36838e-162	3.96735e-163	1.04908e-162	-9.46188e-164	9.28233e-164	-8.12495e-164	-1.55243e-163	1.23373e-162	-2.66423e-163	-1.41221e-163	3.65761e-163	2.74705e-163	1.50207e-162	-5.81485e-163	2.57725e-163	-3.18384e-164	-8.76914e-164	-1.3393e-162	4.16918e-163	-9.76451e-164	3.31525e-163	0
3.42592e-163	-6.85931e-163	2.81904e-163	1.04456e-162	-4.3248e-163	-8.26466e-164	1.11556e-163	1.13256e-163	-9.78624e-163	-1.36838e-162	3.96735e-163	1.04908e-162	-9.46188e-164	9.28233e-164	-8.12495e-164	-1.55243e-163	1.23373e-162	-2.66423e-163	-1.41221e-163	3.65761e-163	2.74705e-163	1.50207e-162	-5.81485e-163	2.57725e-163	-3.18384e-164	-8.76914e-164	-1.3393e-162	4.16918e-163	-9.76451e-164	3.31525e-163	0
3.42592e-163	-6.85931e-163	2.81904e-163	1.04456e-162	-4.3248e-163	-8.26466e-164	1.11556e-163	1.13256e-163	-9.78624e-163	-1.36838e-162	3.96735e-163	1.04908e-162	-9.46188e-164	9.28233e-164	-8.12495e-164	-1.55243e-163	1.23373e-162	-2.66423e-163	-1.41221e-163	3.65761e-163	2.74705e-163	1.50207e-162	-5.81485e-163	2.57725e-163	-3.18384e-164	-8.76914e-164	-1.3393e-162	4.16918e-163	-9.76451e-164	3.31525e-163	0
3.42592e-163	-6.85931e-163	2.81904e-163	1.04456e-162	-4.3248e-163	-8.26466e-164	1.11556e-163	1.13256e-163	-9.78624e-163	-1.36838e-162	3.96735e-163	1.04908e-162	-9.46188e-164	9.28233e-164	-8.12495e-164	-1.55243e-163	1.23373e-162	-2.66423e-163	-1.41221e-163	3.65761e-163	2.74705e-163	1.50207e-162	-5.81485e-163	2.57725e-163	-3.18384e-164	-8.76914e-164	-1.3393e-162	4.16918e-163	-9.76451e-164	3.31525e-163	0
3.42592e-163	-6.85931e-163	2.81904e-163	1.04456e-162	-4.3248e-163	-8.26466e-164	1.11556e-163	1.13256e-163	-9.78624e-163	-1.36838e-162	3.96735e-163	1.04908e-162	-9.46188e-164	9.28233e-164	-8.12495e-164	-1.55243e-163	1.23373e-162	-2.66423e-163	-1.41221e-163	3.65761e-163	2.74705e-163	1.50207e-162	-5.81485e-163	2.57725e-163	-3.18384e-164	-8.76914e-164	-1.3393e-162	4.16918e-163	-9.76451e-164	3.31525e-163	0
3.42592e-163	-6.85931e-163	2.81904e-163	1.04456e-162	-4.3248e-163	-8.26466e-164	1.11556e-163	1.13256e-163	-9.78624e-163	-1.36838e-162	3.96735e-163	1.04908e-162	-9.46188e-164	9.28233e-164	-8.12495e-164	-1.55243e-163	1.23373e-162	-2.66423e-163	-1.41221e-163	3.65761e-163	2.74705e-163	1.50207e-162	-5.81485e-163	2.57725e-163	-3.18384e-164	-8.76914e-164	-1.3393e-162	4.16918e-163	-9.76451e-164	3.31525e-163	0
3.42592e-163	-6.85931e-163	2.81904e-163	1.04456e-162	-4.3248e-163	-8.26466e-164	1.11556e-163	1.13256e-163	-9.78624e-163	-1.36838e-162	3.96735e-163	1.04908e-162	-9.46188e-164	9.28233e-164	-8.12495e-164	-1.55243e-163	1.23373e-162	-2.66423e-163	-1.41221e-163	3.65761e-163	2.74705e-163	1.50207e-162	-5.81485e-163	2.57725e-163	-3.18384e-164	-8.76914e-164	-1.3393e-162	4.16918e-163	-9.76451e-164	3.31525e-163	0
3.42592e-163	-6.85931e-163	2.81904e-163	1.04456e-162	-4.3248e-163	-8.26466e-164	1.11556e-163	1.13256e-163	-9.78624e-163	-1.36838e-162	3.96735e-163	1.04908e-162	-9.46188e-164	9.28233e-164	-8.12495e-164	-1.55243e-163	1.23373e-162	-2.66423e-163	-1.41221e-163	3.65761e-163	2.74705e-163	1.50207e-162	-5.81485e-163	2.57725e-163	-3.18384e-164	-8.76914e-164	-1.3393e-162	4.16918e-163	-9.76451e-164	3.31525e-163	0
3.42592e-163	-6.85931e-163	2.81904e-163	1.04456e-162	-4.3248e-163	-8.26466e-164	1.11556e-163	1.13256e-163	-9.78624e-163	-1.36838e-162	3.96735e-163	1.04908e-162	-9.46188e-164	9.28233e-164	-8.12495e-164	-1.55243e-163	1.23373e-162	-2.66423e-163	-1.41221e-163	3.65761e-163	2.74705e-163	1.50207e-162	-5.81485e-163	2.57725e-163	-3.18384e-164	-8.76914e-164	-1.3393e-162	4.16918e-163	-9.76451e-164	3.31525e-163	0
3.42592e-163	-6.85931e-163	2.81904e-163	1.04456e-162	-4.3248e-163	-8.26466e-164	1.11556e-163	1.13256e-163	-9.78624e-163	-1.36838e-162	3.96735e-163	1.04908e-162	-9.46188e-164	9.28233e-164	-8.12495e-164	-1.55243e-163	1.23373e-162	-2.66423e-163	-1.41221e-163	3.65761e-163	2.74705e-163	1.50207e-162	-5.81485e-163	2.57725e-163	-3.18384e-164	-8.76914e-164	-1.3393e-162	4.16918e-163	-9.76451e-164	3.31525e-163	0
3.42592e-163	-6.85931e-163	2.81904e-163	1.04456e-162	-4.3248e-163	-8.26466e-164	1.11556e-163	1.13256e-163	-9.78624e-163	-1.36838e-162	3.96735e-163	1.04908e-162	-9.46188e-164	9.28233e-164	-8.12495e-164	-1.55243e-163	1.23373e-162	-2.66423e-163	-1.41221e-163	3.65761e-163	2.74705e-163	1.50207e-162	-5.81485e-163	2.57725e-163	-3.18384e-164	-8.76914e-164	-1.3393e-162	4.16918e-163	-9.76451e-164	3.31525e-163	0
3.42592e-163	-6.85931e-163	2.81904e-163	1.04456e-162	-4.3248e-163	-8.26466e-164	1.11556e-163	1.13256e-163	-9.78624e-163	-1.36838e-162	3.96735e-163	1.04908e-162	-9.46188e-164	9.28233e-164	-8.12495e-164	-1.55243e-163	1.23373e-162	-2.66423e-163	-1.41221e-163	3.65761e-163	2.74705e-163	1.50207e-162	-5.81485e-163	2.57725e-163	-3.18384e-164	-8.76914e-164	-1.3393e-162	4.16918e-163	-9.76451e-164	3.31525e-163	0
3.42592e-163	-6.85931e-163	2.81904e-163	1.04456e-162	-4.3248e-163	-8.26466e-164	1.11556e-163	1.13256e-163	-9.78624e-163	-1.36838e-162	3.96735e-163	1.04908e-162	-9.46188e-164	9.28233e-164	-8.12495e-164	-1.55243e-163	1.23373e-162	-2.66423e-163	-1.41221e-163	3.65761e-163	2.74705e-163	1.50207e-162	-5.81485e-163	2.57725e-163	-3.18384e-164	-8.76914e-164	-1.3393e-162	4.16918e-163	-9.76451e-164	3.31525e-163	0
3.42592e-163	-6.85931e-163	2.81904e-163	1.04456e-162	-4.3248e-163	-8.26466e-164	1.11556e-163	1.13256e-163	-9.78624e-163	-1.36838e-162	3.96735e-163	1.04908e-162	-9.46188e-164	9.28233e-164	-8.12495e-164	-1.55243e-163	1.23373e-162	-2.66423e-163	-1.41221e-163	3.65761e-163	2.74705e-163	1.50207e-162	-5.81485e-163	2.57725e-163	-3.18384e-164	-8.76914e-164	-1.3393e-162	4.16918e-163	-9.76451e-164	3.31525e-163	0
3.42592e-163	-6.85931e-163	2.81904e-163	1.04456e-162	-4.3248e-163	-8.26466e-164	1.11556e-163	1.13256e-163	-9.78624e-163	-1.36838e-162	3.96735e-163	1.04908e-162	-9.46188e-164	9.28233e-164	-8.12495e-164	-1.55243e-163	1.23373e-162	-2.66423e-163	-1.41221e-163	3.65761e-163	2.74705e-163	1.50207e-162	-5.81485e-163	2.57725e-163	-3.18384e-164	-8.76914e-164	-1.3393e-162	4.16918e-163	-9.76451e-164	3.31525e-163	0
3.42592e-163	-6.85931e-163	2.81904e-163	1.04456e-162	-4.3248e-163	-8.26466e-164	1.11556e-163	1.13256e-163	-9.78624e-163	-1.36838e-162	3.96735e-163	1.04908e-162	-9.46188e-164	9.28233e-164	-8.12495e-164	-1.55243e-163	1.23373e-162	-2.66423e-163	-1.41221e-163	3.65761e-163	2.74705e-163	1.50207e-162	-5.81485e-163	2.57725e-163	-3.18384e-164	-8.76914e-164	-1.3393e-162	4.16918e-163	-9.76451e-164	3.31525e-163	0
3.42592e-163	-6.85931e-163	2.81904e-163	1.04456e-162	-4.3248e-163	-8.26466e-164	1.11556e-163	1.13256e-163	-9.78624e-163	-1.36838e-162	3.96735e-163	1.04908e-162	-9.46188e-164	9.28233e-164	-8.12495e-164	-1.55243e-163	1.23373e-162	-2.66423e-163	-1.41221e-163	3.65761e-163	2.74705e-163	1.50207e-162	-5.81485e-163	2.57725e-163	-3.18384e-164	-8.76914e-164	-1.3393e-162	4.16918e-163	-9.76451e-164	3.31525e-163	0
3.42592e-163	-6.85931e-163	2.81904e-163	1.04456e-162	-4.3248e-163	-8.26466e-164	1.11556e-163	1.13256e-163	-9.78624e-163	-1.36838e-162	3.96735e-163	1.04908e-162	-9.46188e-164	9.28233e-164	-8.12495e-164	-1.55243e-163	1.23373e-162	-2.66423e-163	-1.41221e-163	3.65761e-163	2.74705e-163	1.50207e-162	-5.81485e-163	2.57725e-163	-3.18384e-164	-8.76914e-164	-1.3393e-162	4.16918e-163	-9.76451e-164	3.31525e-163	0
3.42592e-163	-6.85931e-163	2.81904e-163	1.04456e-162	-4.3248e-163	-8.26466e-164	1.11556e-163	1.13256e-163	-9.78624e-163	-1.36838e-162	3.96735e-163	1.04908e-162	-9.46188e-164	9.28233e-164	-8.12495e-164	-1.55243e-163	1.23373e-162	-2.66423e-163	-1.41221e-163	3.65761e-163	2.74705e-163	1.50207e-162	-5.81485e-163	2.57725e-163	-3.18384e-164	-8.76914e-164	-1.3393e-162	4.16918e-163	-9.76451e-164	3.31525e-163	0
3.42592e-163	-6.85931e-163	2.81904e-163	1.04456e-162	-4.3248e-163	-8.26466e-164	1.11556e-163	1.13256e-163	-9.78624e-163	-1.36838e-162	3.96735e-163	1.04908e-162	-9.46188e-164	9.28233e-164	-8.12495e-164	-1.55243e-163	1.23373e-162	-2.66423e-163	-1.41221e-163	3.65761e-163	2.74705e-163	1.50207e-162	-5.81485e-163	2.57725e-163	-3.18384e-164	-8.76914e-164	-1.3393e-162	4.16918e-163	-9.76451e-164	3.31525e-163	0
3.42592e-163	-6.85931e-163	2.81904e-163	1.04456e-162	-4.3248e-163	-8.26466e-164	1.11556e-163	1.13256e-163	-9.78624e-163	-1.36838e-162	3.96735e-163	1.04908e-162	-9.46188e-164	9.28233e-164	-8.12495e-164	-1.55243e-163	1.23373e-162	-2.66423e-163	-1.41221e-163	3.65761e-163	2.74705e-163	1.50207e-162	-5.81485e-163	2.57725e-163	-3.18384e-164	-8.76914e-164	-1.3393e-162	4.16918e-163	-9.76451e-164	3.31525e-163	0
3.42592e-163	-6.85931e-163	2.81904e-163	1.04456e-162	-4.3248e-163	-8.26466e-164	1.11556e-163	1.13256e-163	-9.78624e-163	-1.36838e-162	3.96735e-163	1.04908e-162	-9.46188e-164	9.28233e-164	-8.12495e-164	-1.55243e-163	1.23373e-162	-2.66423e-163	-1.41221e-163	3.65761e-163	2.74705e-163	1.50207e-162	-5.81485e-163	2.57725e-163	-3.18384e-164	-8.76914e-164	-1.3393e-162	4.16918e-163	-9.76451e-164	3.31525e-163	0
3.42592e-163	-6.85931e-163	2.81904e-163	1.04456e-162	-4.3248e-163	-8.26466e-164	1.11556e-163	1.13256e-163	-9.78624e-163	-1.36838e-162	3.96735e-163	1.04908e-162	-9.46188e-164	9.28233e-164	-8.12495e-164	-1.55243e-163	1.23373e-162	-2.66423e-163	-1.41221e-163	3.65761e-163	2.74705e-163	1.50207e-162	-5.81485e-163	2.57725e-163	-3.18384e-164	-8.76914e-164	-1.3393e-162	4.16918e-163	-9.76451e-164	3.31525e-163	0
3.42592e-163	-6.85931e-163	2.81904e-163	1.04456e-162	-4.3248e-163	-8.26466e-164	1.11556e-163	1.13256e-163	-9.78624e-163	-1.36838e-162	3.96735e-163	1.04908e-162	-9.46188e-164	9.28233e-164	-8.12495e-164	-1.55243e-163	1.23373e-162	-2.66423e-163	-1.41221e-163	3.65761e-163	2.74705e-163	1.50207e-162	-5.81485e-163	2.57725e-163	-3.18384e-164	-8.76914e-164	-1.3393e-162	4.16918e-163	-9.76451e-164	3.31525e-163	0
3.42592e-163	-6.85931e-163	2.81904e-163	1.04456e-162	-4.3248e-163	-8.26466e-164	1.11556e-163	1.13256e-163	-9.78624e-163	-1.36838e-162	3.96735e-163	1.04908e-162	-9.46188e-164	9.28233e-164	-8.12495e-164	-1.55243e-163	1.23373e-162	-2.66423e-163	-1.41221e-163	3.65761e-163	2.74705e-163	1.50207e-162	-5.81485e-163	2.57725e-163	-3.18384e-164	-8.76914e-164	-1.3393e-162	4.16918e-163	-9.76451e-164	3.31525e-163	0
3.42592e-163	-6.85931e-163	2.81904e-163	1.04456e-162	-4.3248e-163	-8.26466e-164	1.11556e-163	1.13256e-163	-9.78624e-163	-1.36838e-162	3.96735e-163	1.04908e-162	-9.46188e-164	9.28233e-164	-8.12495e-164	-1.55243e-163	1.23373e-162	-2.66423e-163	-1.41221e-163	3.65761e-163	2.74705e-163	1.50207e-162	-5.81485e-163	2.57725e-163	-3.18384e-164	-8.76914e-164	-1.3393e-162	4.16918e-163	-9.76451e-164	3.31525e-163	0
3.42592e-163	-6.85931e-163	2.81904e-163	1.04456e-162	-4.3248e-163	-8.26466e-164	1.11556e-163	1.13256e-163	-9.78624e-163	-1.36838e-162	3.96735e-163	1.04908e-162	-9.46188e-164	9.28233e-164	-8.12495e-164	-1.55243e-163	1.23373e-162	-2.66423e-163	-1.41221e-163	3.65761e-163	2.74705e-163	1.50207e-162	-5.81485e-163	2.57725e-163	-3.18384e-164	-8.76914e-164	-1.3393e-162	4.16918e-163	-9.76451e-164	3.31525e-163	0
3.42592e-163	-6.85931e-163	2.81904e-163	1.04456e-162	-4.3248e-163	-8.26466e-164	1.11556e-163	1.13256e-163	-9.78624e-163	-1.36838e-162	3.96735e-163	1.04908e-162	-9.46188e-164	9.28233e-164	-8.12495e-164	-1.55243e-163	1.23373e-162	-2.66423e-163	-1.41221e-163	3.65761e-163	2.74705e-163	1.50207e-162	-5.81485e-163	2.57725e-163	-3.18384e-164	-8.76914e-164	-1.3393e-162	4.16918e-163	-9.76451e-164	3.31525e-163	0
3.42592e-163	-6.85931e-163	2.81904e-163	1.04456e-162	-4.3248e-163	-8.26466e-164	1.11556e-163	1.13256e-163	-9.78624e-163	-1.36838e-162	3.96735e-163	1.04908e-162	-9.46188e-164	9.28233e-164	-8.12495e-164	-1.55243e-163	1.23373e-162	-2.66423e-163	-1.41221e-163	3.65761e-163	2.74705e-163	1.50207e-162	-5.81485e-163	2.57725e-163	-3.18384e-164	-8.76914e-164	-1.3393e-162	4.16918e-163	-9.76451e-164	3.31525e-163	0
3.42592e-163	-6.85931e-163	2.81904e-163	1.04456e-162	-4.3248e-163	-8.26466e-164	1.11556e-163	1.13256e-163	-9.78624e-163	-1.36838e-162	3.96735e-163	1.04908e-162	-9.46188e-164	9.28233e-164	-8.12495e-164	-1.55243e-163	1.23373e-162	-2.66423e-163	-1.41221e-163	3.65761e-163	2.74705e-163	1.50207e-162	-5.81485e-163	2.57725e-163	-3.18384e-164	-8.76914e-164	-1.3393e-162	4.16918e-163	-9.76451e-164	3.31525e-163	0
3.42592e-163	-6.85931e-163	2.81904e-163	1.04456e-162	-4.3248e-163	-8.26466e-164	1.11556e-163	1.13256e-163	-9.78624e-163	-1.36838e-162	3.96735e-163	1.04908e-162	-9.46188e-164	9.28233e-164	-8.12495e-164	-1.55243e-163	1.23373e-162	-2.66423e-163	-1.41221e-163	3.65761e-163	2.74705e-163	1.50207e-162	-5.81485e-163	2.57725e-163	-3.18384e-164	-8.76914e-164	-1.3393e-162	4.16918e-163	-9.76451e-164	3.31525e-163	0
3.42592e-163	-6.85931e-163	2.81904e-163	1.04456e-162	-4.3248e-163	-8.26466e-164	1.11556e-163	1.13256e-163	-9.78624e-163	-1.36838e-162	3.96735e-163	1.04908e-162	-9.46188e-164	9.28233e-164	-8.12495e-164	-1.55243e-163	1.23373e-162	-2.66423e-163	-1.41221e-163	3.65761e-163	2.74705e-163	1.50207e-162	-5.81485e-163	2.57725e-163	-3.18384e-164	-8.76914e-164	-1.3393e-162	4.16918e-163	-9.76451e-164	3.31525e-163	0
3.42592e-163	-6.85931e-163	2.81904e-163	1.04456e-162	-4.3248e-163	-8.26466e-164	1.11556e-163	1.13256e-163	-9.78624e-163	-1.36838e-162	3.96735e-163	1.04908e-162	-9.46188e-164	9.28233e-164	-8.12495e-164	-1.55243e-163	1.23373e-162	-2.66423e-163	-1.41221e-163	3.65761e-163	2.74705e-163	1.50207e-162	-5.81485e-163	2.57725e-163	-3.18384e-164	-8.76914e-164	-1.3393e-162	4.16918e-163	-9.76451e-164	3.31525e-163	0
3.42592e-163	-6.85931e-163	2.81904e-163	1.04456e-162	-4.3248e-163	-8.26466e-164	1.11556e-163	1.13256e-163	-9.78624e-163	-1.36838e-162	3.96735e-163	1.04908e-162	-9.46188e-164	9.28233e-164	-8.12495e-164	-1.55243e-163	1.23373e-162	-2.66423e-163	-1.41221e-163	3.65761e-163	2.74705e-163	1.50207e-162	-5.81485e-163	2.57725e-163	-3.18384e-164	-8.76914e-164	-1.3393e-162	4.16918e-163	-9.76451e-164	3.31525e-163	0
3.42592e-163	-6.85931e-163	2.81904e-163	1.04456e-162	-4.3248e-163	-8.26466e-164	1.11556e-163	1.13256e-163	-9.78624e-163	-1.36838e-162	3.96735e-163	1.04908e-162	-9.46188e-164	9.28233e-164	-8.12495e-164	-1.55243e-163	1.23373e-162	-2.66423e-163	-1.41221e-163	3.65761e-163	2.74705e-163	1.50207e-162	-5.81485e-163	2.57725e-163	-3.18384e-164	-8.76914e-164	-1.3393e-162	4.16918e-163	-9.76451e-164	3.31525e-163	0
3.42592e-163	-6.85931e-163	2.81904e-163	1.04456e-162	-4.3248e-163	-8.26466e-164	1.11556e-163	1.13256e-163	-9.78624e-163	-1.36838e-162	3.96735e-163	1.04908e-162	-9.46188e-164	9.28233e-164	-8.12495e-164	-1.55243e-163	1.23373e-162	-2.66423e-163	-1.41221e-163	3.65761e-163	2.74705e-163	1.50207e-162	-5.81485e-163	2.57725e-163	-3.18384e-164	-8.76914e-164	-1.3393e-162	4.16918e-163	-9.76451e-164	3.31525e-163	0
3.42592e-163	-6.85931e-163	2.81904e-163	1.04456e-162	-4.3248e-163	-8.26466e-164	1.11556e-163	1.13256e-163	-9.78624e-163	-1.36838e-162	3.96735e-163	1.04908e-162	-9.46188e-164	9.28233e-164	-8.12495e-164	-1.55243e-163	1.23373e-162	-2.66423e-163	-1.41221e-163	3.65761e-163	2.74705e-163	1.50207e-162	-5.81485e-163	2.57725e-163	-3.18384e-164	-8.76914e-164	-1.3393e-162	4.16918e-163	-9.76451e-164	3.31525e-163	0
3.42592e-163	-6.85931e-163	2.81904e-163	1.04456e-162	-4.3248e-163	-8.26466e-164	1.11556e-163	1.13256e-163	-9.78624e-163	-1.36838e-162	3.96735e-163	1.04908e-162	-9.46188e-164	9.28233e-164	-8.12495e-164	-1.55243e-163	1.23373e-162	-2.66423e-163	-1.41221e-163	3.65761e-163	2.74705e-163	1.50207e-162	-5.81485e-163	2.57725e-163	-3.18384e-164	-8.76914e-164	-1.3393e-162	4.16918e-163	-9.76451e-164	3.31525e-163	0
3.42592e-163	-6.85931e-163	2.81904e-163	1.04456e-162	-4.3248e-163	-8.26466e-164	1.11556e-163	1.13256e-163	-9.78624e-163	-1.36838e-162	3.96735e-163	1.04908e-162	-9.46188e-164	9.28233e-164	-8.12495e-164	-1.55243e-163	1.23373e-162	-2.66423e-163	-1.41221e-163	3.65761e-163	2.74705e-163	1.50207e-162	-5.81485e-163	2.57725e-163	-3.18384e-164	-8.76914e-164	-1.3393e-162	4.16918e-163	-9.76451e-164	3.31525e-163	0
3.42592e-163	-6.85931e-163	2.81904e-163	1.04456e-162	-4.3248e-163	-8.26466e-164	1.11556e-163	1.13256e-163	-9.78624e-163	-1.36838e-162	3.96735e-163	1.04908e-162	-9.46188e-164	9.28233e-164	-8.12495e-164	-1.55243e-163	1.23373e-162	-2.66423e-163	-1.41221e-163	3.65761e-163	2.74705e-163	1.50207e-162	-5.81485e-163	2.57725e-163	-3.18384e-164	-8.76914e-164	-1.3393e-162	4.16918e-163	-9.76451e-164	3.31525e-163	0
3.42592e-163	-6.85931e-163	2.81904e-163	1.04456e-162	-4.3248e-163	-8.26466e-164	1.11556e-163	1.13256e-163	-9.78624e-163	-1.36838e-162	3.96735e-163	1.04908e-162	-9.46188e-164	9.28233e-164	-8.12495e-164	-1.55243e-163	1.23373e-162	-2.66423e-163	-1.41221e-163	3.65761e-163	2.74705e-163	1.50207e-162	-5.81485e-163	2.57725e-163	-3.18384e-164	-8.76914e-164	-1.3393e-162	4.16918e-163	-9.76451e-164	3.31525e-163	0
3.42592e-163	-6.85931e-163	2.81904e-163	1.04456e-162	-4.3248e-163	-8.26466e-164	1.11556e-163	1.13256e-163	-9.78624e-163	-1.36838e-162	3.96735e-163	1.04908e-162	-9.46188e-164	9.28233e-164	-8.12495e-164	-1.55243e-163	1.23373e-162	-2.66423e-163	-1.41221e-163	3.65761e-163	2.74705e-163	1.50207e-162	-5.81485e-163	2.57725e-163	-3.18384e-164	-8.76914e-164	-1.3393e-162	4.16918e-163	-9.76451e-164	3.31525e-163	0
3.42592e-163	-6.85931e-163	2.81904e-163	1.04456e-162	-4.3248e-163	-8.26466e-164	1.11556e-163	1.13256e-163	-9.78624e-163	-1.36838e-162	3.96735e-163	1.04908e-162	-9.46188e-164	9.28233e-164	-8.12495e-164	-1.55243e-163	1.23373e-162	-2.66423e-163	-1.41221e-163	3.65761e-163	2.74705e-163	1.50207e-162	-5.81485e-163	2.57725e-163	-3.18384e-164	-8.76914e-164	-1.3393e-162	4.16918e-163	-9.76451e-164	3.31525e-163	0
3.42592e-163	-6.85931e-163	2.81904e-163	1.04456e-162	-4.3248e-163	-8.26466e-164	1.11556e-163	1.13256e-163	-9.78624e-163	-1.36838e-162	3.96735e-163	1.04908e-162	-9.46188e-164	9.28233e-164	-8.12495e-164	-1.55243e-163	1.23373e-162	-2.66423e-163	-1.41221e-163	3.65761e-163	2.74705e-163	1.50207e-162	-5.81485e-163	2.57725e-163	-3.18384e-164	-8.76914e-164	-1.3393e-162	4.16918e-163	-9.76451e-164	3.31525e-163	0
3.42592e-163	-6.85931e-163	2.81904e-163	1.04456e-162	-4.3248e-163	-8.26466e-164	1.11556e-163	1.13256e-163	-9.78624e-163	-1.36838e-162	3.96735e-163	1.04908e-162	-9.46188e-164	9.28233e-164	-8.12495e-164	-1.55243e-163	1.23373e-162	-2.66423e-163	-1.41221e-163	3.65761e-163	2.74705e-163	1.50207e-162	-5.81485e-163	2.57725e-163	-3.18384e-164	-8.76914e-164	-1.3393e-162	4.16918e-163	-9.76451e-164	3.31525e-163	0
3.42592e-163	-6.85931e-163	2.81904e-163	1.04456e-162	-4.3248e-163	-8.26466e-164	1.11556e-163	1.13256e-163	-9.78624e-163	-1.36838e-162	3.96735e-163	1.04908e-162	-9.46188e-164	9.28233e-164	-8.12495e-164	-1.55243e-163	1.23373e-162	-2.66423e-163	-1.41221e-163	3.65761e-163	2.74705e-163	1.50207e-162	-5.81485e-163	2.57725e-163	-3.18384e-164	-8.76914e-164	-1.3393e-162	4.16918e-163	-9.76451e-164	3.31525e-163	0
3.42592e-163	-6.85931e-163	2.81904e-163	1.04456e-162	-4.3248e-163	-8.26466e-164	1.11556e-163	1.13256e-163	-9.78624e-163	-1.36838e-162	3.96735e-163	1.04908e-162	-9.46188e-164	9.28233e-164	-8.12495e-164	-1.55243e-163	1.23373e-162	-2.66423e-163	-1.41221e-163	3.65761e-163	2.74705e-163	1.50207e-162	-5.81485e-163	2.57725e-163	-3.18384e-164	-8.76914e-164	-1.3393e-162	4.16918e-163	-9.76451e-164	3.31525e-163	0
3.42592e-163	-6.85931e-163	2.81904e-163	1.04456e-162	-4.3248e-163	-8.26466e-164	1.11556e-163	1.13256e-163	-9.78624e-163	-1.36838e-162	3.96735e-163	1.04908e-162	-9.46188e-164	9.28233e-164	-8.12495e-164	-1.55243e-163	1.23373e-162	-2.66423e-163	-1.41221e-163	3.65761e-163	2.74705e-163	1.50207e-162	-5.81485e-163	2.57725e-163	-3.18384e-164	-8.76914e-164	-1.3393e-162	4.16918e-163	-9.76451e-164	3.31525e-163	0
3.42592e-163	-6.85931e-163	2.81904e-163	1.04456e-162	-4.3248e-163	-8.26466e-164	1.11556e-163	1.13256e-163	-9.78624e-163	-1.36838e-162	3.96735e-163	1.04908e-162	-9.46188e-164	9.28233e-164	-8.12495e-164	-1.55243e-163	1.23373e-162	-2.66423e-163	-1.41221e-163	3.65761e-163	2.74705e-163	1.50207e-162	-5.81485e-163	2.57725e-163	-3.18384e-164	-8.76914e-164	-1.3393e-162	4.16918e-163	-9.76451e-164	3.31525e-163	0
3.42592e-163	-6.85931e-163	2.81904e-163	1.04456e-162	-4.3248e-163	-8.26466e-164	1.11556e-163	1.13256e-163	-9.78624e-163	-1.36838e-162	3.96735e-163	1.04908e-162	-9.46188e-164	9.28233e-164	-8.12495e-164	-1.55243e-163	1.23373e-162	-2.66423e-163	-1.41221e-163	3.65761e-163	2.74705e-163	1.50207e-162	-5.81485e-163	2.57725e-163	-3.18384e-164	-8.76914e-164	-1.3393e-162	4.16918e-163	-9.76451e-164	3.31525e-163	0
3.42592e-163	-6.85931e-163	2.81904e-163	1.04456e-162	-4.3248e-163	-8.26466e-164	1.11556e-163	1.13256e-163	-9.78624e-163	-1.36838e-162	3.96735e-163	1.04908e-162	-9.46188e-164	9.28233e-164	-8.12495e-164	-1.55243e-163	1.23373e-162	-2.66423e-163	-1.41221e-163	3.65761e-163	2.74705e-163	1.50207e-162	-5.81485e-163	2.57725e-163	-3.18384e-164	-8.76914e-164	-1.3393e-162	4.16918e-163	-9.76451e-164	3.31525e-163	0
3.42592e-163	-6.85931e-163	2.81904e-163	1.04456e-162	-4.3248e-163	-8.26466e-164	1.11556e-163	1.13256e-163	-9.78624e-163	-1.36838e-162	3.96735e-163	1.04908e-162	-9.46188e-164	9.28233e-164	-8.12495e-164	-1.55243e-163	1.23373e-162	-2.66423e-163	-1.41221e-163	3.65761e-163	2.74705e-163	1.50207e-162	-5.81485e-163	2.57725e-163	-3.18384e-164	-8.76914e-164	-1.3393e-162	4.16918e-163	-9.76451e-164	3.31525e-163	0
3.42592e-163	-6.85931e-163	2.81904e-163	1.04456e-162	-4.3248e-163	-8.26466e-164	1.11556e-163	1.13256e-163	-9.78624e-163	-1.36838e-162	3.96735e-163	1.04908e-162	-9.46188e-164	9.28233e-164	-8.12495e-164	-1.55243e-163	1.23373e-162	-2.66423e-163	-1.41221e-163	3.65761e-163	2.74705e-163	1.50207e-162	-5.81485e-163	2.57725e-163	-3.18384e-164	-8.76914e-164	-1.3393e-162	4.16918e-163	-9.76451e-164	3.31525e-163	0
3.42592e-163	-6.85931e-163	2.81904e-163	1.04456e-162	-4.3248e-163	-8.26466e-164	1.11556e-163	1.13256e-163	-9.78624e-163	-1.36838e-162	3.96735e-163	1.04908e-162	-9.46188e-164	9.28233e-164	-8.12495e-164	-1.55243e-163	1.23373e-162	-2.66423e-163	-1.41221e-163	3.65761e-163	2.74705e-163	1.50207e-162	-5.81485e-163	2.57725e-163	-3.18384e-164	-8.76914e-164	-1.3393e-162	4.16918e-163	-9.76451e-164	3.31525e-163	0
3.42592e-163	-6.85931e-163	2.81904e-163	1.04456e-162	-4.3248e-163	-8.26466e-164	1.11556e-163	1.13256e-163	-9.78624e-163	-1.36838e-162	3.96735e-163	1.04908e-162	-9.46188e-164	9.28233e-164	-8.12495e-164	-1.55243e-163	1.23373e-162	-2.66423e-163	-1.41221e-163	3.65761e-163	2.74705e-163	1.50207e-162	-5.81485e-163	2.57725e-163	-3.18384e-164	-8.76914e-164	-1.3393e-162	4.16918e-163	-9.76451e-164	3.31525e-163	0
3.42592e-163	-6.85931e-163	2.81904e-163	1.04456e-162	-4.3248e-163	-8.26466e-164	1.11556e-163	1.13256e-163	-9.78624e-163	-1.36838e-162	3.96735e-163	1.04908e-162	-9.46188e-164	9.28233e-164	-8.12495e-164	-1.55243e-163	1.23373e-162	-2.66423e-163	-1.41221e-163	3.65761e-163	2.74705e-163	1.50207e-162	-5.81485e-163	2.57725e-163	-3.18384e-164	-8.76914e-164	-1.3393e-162	4.16918e-163	-9.76451e-164	3.31525e-163	0
3.42592e-163	-6.85931e-163	2.81904e-163	1.04456e-162	-4.3248e-163	-8.26466e-164	1.11556e-163	1.13256e-163	-9.78624e-163	-1.36838e-162	3.96735e-163	1.04908e-162	-9.46188e-164	9.28233e-164	-8.12495e-164	-1.55243e-163	1.23373e-162	-2.66423e-163	-1.41221e-163	3.65761e-163	2.74705e-163	1.50207e-162	-5.81485e-163	2.57725e-163	-3.18384e-164	-8.76914e-164	-1.3393e-162	4.16918e-163	-9.76451e-164	3.31525e-163	0
3.42592e-163	-6.85931e-163	2.81904e-163	1.04456e-162	-4.3248e-163	-8.26466e-164	1.11556e-163	1.13256e-163	-9.78624e-163	-1.36838e-162	3.96735e-163	1.04908e-162	-9.46188e-164	9.28233e-164	-8.12495e-164	-1.55243e-163	1.23373e-162	-2.66423e-163	-1.41221e-163	3.65761e-163	2.74705e-163	1.50207e-162	-5.81485e-163	2.57725e-163	-3.18384e-164	-8.76914e-164	-1.3393e-162	4.16918e-163	-9.76451e-164	3.31525e-163	0
3.42592e-163	-6.85931e-163	2.81904e-163	1.04456e-162	-4.3248e-163	-8.26466e-164	1.11556e-163	1.13256e-163	-9.78624e-163	-1.36838e-162	3.96735e-163	1.04908e-162	-9.46188e-164	9.28233e-164	-8.12495e-164	-1.55243e-163	1.23373e-162	-2.66423e-163	-1.41221e-163	3.65761e-163	2.74705e-163	1.50207e-162	-5.81485e-163	2.57725e-163	-3.18384e-164	-8.76914e-164	-1.3393e-162	4.16918e-163	-9.76451e-164	3.31525e-163	0
3.42592e-163	-6.85931e-163	2.81904e-163	1.04456e-162	-4.3248e-163	-8.26466e-164	1.11556e-163	1.13256e-163	-9.78624e-163	-1.36838e-162	3.96735e-163	1.04908e-162	-9.46188e-164	9.28233e-164	-8.12495e-164	-1.55243e-163	1.23373e-162	-2.66423e-163	-1.41221e-163	3.65761e-163	2.74705e-163	1.50207e-162	-5.81485e-163	2.57725e-163	-3.18384e-164	-8.76914e-164	-1.3393e-162	4.16918e-163	-9.76451e-164	3.31525e-163	0
3.42592e-163	-6.85931e-163	2.81904e-163	1.04456e-162	-4.3248e-163	-8.26466e-164	1.11556e-163	1.13256e-163	-9.78624e-163	-1.36838e-162	3.96735e-163	1.04908e-162	-9.46188e-164	9.28233e-164	-8.12495e-164	-1.55243e-163	1.23373e-162	-2.66423e-163	-1.41221e-163	3.65761e-163	2.74705e-163	1.50207e-162	-5.81485e-163	2.57725e-163	-3.18384e-164	-8.76914e-164	-1.3393e-162	4.16918e-163	-9.76451e-164	3.31525e-163	0
3.42592e-163	-6.85931e-163	2.81904e-163	1.04456e-162	-4.3248e-163	-8.26466e-164	1.11556e-163	1.13256e-163	-9.78624e-163	-1.36838e-162	3.96735e-163	1.04908e-162	-9.46188e-164	9.28233e-164	-8.12495e-164	-1.55243e-163	1.23373e-162	-2.66423e-163	-1.41221e-163	3.65761e-163	2.74705e-163	1.50207e-162	-5.81485e-163	2.57725e-163	-3.18384e-164	-8.76914e-164	-1.3393e-162	4.16918e-163	-9.76451e-164	3.31525e-163	0
3.42592e-163	-6.85931e-163	2.81904e-163	1.04456e-162	-4.3248e-163	-8.26466e-164	1.11556e-163	1.13256e-163	-9.78624e-163	-1.36838e-162	3.96735e-163	1.04908e-162	-9.46188e-164	9.28233e-164	-8.12495e-164	-1.55243e-163	1.23373e-162	-2.66423e-163	-1.41221e-163	3.65761e-163	2.74705e-163	1.50207e-162	-5.81485e-163	2.57725e-163	-3.18384e-164	-8.76914e-164	-1.3393e-162	4.16918e-163	-9.76451e-164	3.31525e-163	0
3.42592e-163	-6.85931e-163	2.81904e-163	1.04456e-162	-4.3248e-163	-8.26466e-164	1.11556e-163	1.13256e-163	-9.78624e-163	-1.36838e-162	3.96735e-163	1.04908e-162	-9.46188e-164	9.28233e-164	-8.12495e-164	-1.55243e-163	1.23373e-162	-2.66423e-163	-1.41221e-163	3.65761e-163	2.74705e-163	1.50207e-162	-5.81485e-163	2.57725e-163	-3.18384e-164	-8.76914e-164	-1.3393e-162	4.16918e-163	-9.76451e-164	3.31525e-163	0
3.42592e-163	-6.85931e-163	2.81904e-163	1.04456e-162	-4.3248e-163	-8.26466e-164	1.11556e-163	1.13256e-163	-9.78624e-163	-1.36838e-162	3.96735e-163	1.04908e-162	-9.46188e-164	9.28233e-164	-8.12495e-164	-1.55243e-163	1.23373e-162	-2.66423e-163	-1.41221e-163	3.65761e-163	2.74705e-163	1.50207e-162	-5.81485e-163	2.57725e-163	-3.18384e-164	-8.76914e-164	-1.3393e-162	4.16918e-163	-9.76451e-164	3.31525e-163	0
3.42592e-163	-6.85931e-163	2.81904e-163	1.04456e-162	-4.3248e-163	-8.26466e-164	1.11556e-163	1.13256e-163	-9.78624e-163	-1.36838e-162	3.96735e-163	1.04908e-162	-9.46188e-164	9.28233e-164	-8.12495e-164	-1.55243e-163	1.23373e-162	-2.66423e-163	-1.41221e-163	3.65761e-163	2.74705e-163	1.50207e-162	-5.81485e-163	2.57725e-163	-3.18384e-164	-8.76914e-164	-1.3393e-162	4.16918e-163	-9.76451e-164	3.31525e-163	0
3.42592e-163	-6.85931e-163	2.81904e-163	1.04456e-162	-4.3248e-163	-8.26466e-164	1.11556e-163	1.13256e-163	-9.78624e-163	-1.36838e-162	3.96735e-163	1.04908e-162	-9.46188e-164	9.28233e-164	-8.12495e-164	-1.55243e-163	1.23373e-162	-2.66423e-163	-1.41221e-163	3.65761e-163	2.74705e-163	1.50207e-162	-5.81485e-163	2.57725e-163	-3.18384e-164	-8.76914e-164	-1.3393e-162	4.16918e-163	-9.76451e-164	3.31525e-163	0
3.42592e-163	-6.85931e-163	2.81904e-163	1.04456e-162	-4.3248e-163	-8.26466e-164	1.11556e-163	1.13256e-163	-9.78624e-163	-1.36838e-162	3.96735e-163	1.04908e-162	-9.46188e-164	9.28233e-164	-8.12495e-164	-1.55243e-163	1.23373e-162	-2.66423e-163	-1.41221e-163	3.65761e-163	2.74705e-163	1.50207e-162	-5.81485e-163	2.57725e-163	-3.18384e-164	-8.76914e-164	-1.3393e-162	4.16918e-163	-9.76451e-164	3.31525e-163	0
3.42592e-163	-6.85931e-163	2.81904e-163	1.04456e-162	-4.3248e-163	-8.26466e-164	1.11556e-163	1.13256e-163	-9.78624e-163	-1.36838e-162	3.96735e-163	1.04908e-162	-9.46188e-164	9.28233e-164	-8.12495e-164	-1.55243e-163	1.23373e-162	-2.66423e-163	-1.41221e-163	3.65761e-163	2.74705e-163	1.50207e-162	-5.81485e-163	2.57725e-163	-3.18384e-164	-8.76914e-164	-1.3393e-162	4.16918e-163	-9.76451e-164	3.31525e-163	0
3.42592e-163	-6.85931e-163	2.81904e-163	1.04456e-162	-4.3248e-163	-8.26466e-164	1.11556e-163	1.13256e-163	-9.78624e-163	-1.36838e-162	3.96735e-163	1.04908e-162	-9.46188e-164	9.28233e-164	-8.12495e-164	-1.55243e-163	1.23373e-162	-2.66423e-163	-1.41221e-163	3.65761e-163	2.74705e-163	1.50207e-162	-5.81485e-163	2.57725e-163	-3.18384e-164	-8.76914e-164	-1.3393e-162	4.16918e-163	-9.76451e-164	3.31525e-163	0
3.42592e-163	-6.85931e-163	2.81904e-163	1.04456e-162	-4.3248e-163	-8.26466e-164	1.11556e-163	1.13256e-163	-9.78624e-163	-1.36838e-162	3.96735e-163	1.04908e-162	-9.46188e-164	9.28233e-164	-8.12495e-164	-1.55243e-163	1.23373e-162	-2.66423e-163	-1.41221e-163	3.65761e-163	2.74705e-163	1.50207e-162	-5.81485e-163	2.57725e-163	-3.18384e-164	-8.76914e-164	-1.3393e-162	4.16918e-163	-9.76451e-164	3.31525e-163	0
3.42592e-163	-6.85931e-163	2.81904e-163	1.04456e-162	-4.3248e-163	-8.26466e-164	1.11556e-163	1.13256e-163	-9.78624e-163	-1.36838e-162	3.96735e-163	1.04908e-162	-9.46188e-164	9.28233e-164	-8.12495e-164	-1.55243e-163	1.23373e-162	-2.66423e-163	-1.41221e-163	3.65761e-163	2.74705e-163	1.50207e-162	-5.81485e-163	2.57725e-163	-3.18384e-164	-8.76914e-164	-1.3393e-162	4.16918e-163	-9.76451e-164	3.31525e-163	0
3.42592e-163	-6.85931e-163	2.81904e-163	1.04456e-162	-4.3248e-163	-8.26466e-164	1.11556e-163	1.13256e-163	-9.78624e-163	-1.36838e-162	3.96735e-163	1.04908e-162	-9.46188e-164	9.28233e-164	-8.12495e-164	-1.55243e-163	1.23373e-162	-2.66423e-163	-1.41221e-163	3.65761e-163	2.74705e-163	1.50207e-162	-5.81485e-163	2.57725e-163	-3.18384e-164	-8.76914e-164	-1.3393e-162	4.16918e-163	-9.76451e-164	3.31525e-163	0
3.42592e-163	-6.85931e-163	2.81904e-163	1.04456e-162	-4.3248e-163	-8.26466e-164	1.11556e-163	1.13256e-163	-9.78624e-163	-1.36838e-162	3.96735e-163	1.04908e-162	-9.46188e-164	9.28233e-164	-8.12495e-164	-1.55243e-163	1.23373e-162	-2.66423e-163	-1.41221e-163	3.65761e-163	2.74705e-163	1.50207e-162	-5.81485e-163	2.57725e-163	-3.18384e-164	-8.76914e-164	-1.3393e-162	4.16918e-163	-9.76451e-164	3.31525e-163	0
3.42592e-163	-6.85931e-163	2.81904e-163	1.04456e-162	-4.3248e-163	-8.26466e-164	1.11556e-163	1.13256e-163	-9.78624e-163	-1.36838e-162	3.96735e-163	1.04908e-162	-9.46188e-164	9.28233e-164	-8.12495e-164	-1.55243e-163	1.23373e-162	-2.66423e-163	-1.41221e-163	3.65761e-163	2.74705e-163	1.50207e-162	-5.81485e-163	2.57725e-163	-3.18384e-164	-8.76914e-164	-1.3393e-162	4.16918e-163	-9.76451e-164	3.31525e-163	0
3.42592e-163	-6.85931e-163	2.81904e-163	1.04456e-162	-4.3248e-163	-8.26466e-164	1.11556e-163	1.13256e-163	-9.78624e-163	-1.36838e-162	3.96735e-163	1.04908e-162	-9.46188e-164	9.28233e-164	-8.12495e-164	-1.55243e-163	1.23373e-162	-2.66423e-163	-1.41221e-163	3.65761e-163	2.74705e-163	1.50207e-162	-5.81485e-163	2.57725e-163	-3.18384e-164	-8.76914e-164	-1.3393e-162	4.16918e-163	-9.76451e-164	3.31525e-163	0
3.42592e-163	-6.85931e-163	2.81904e-163	1.04456e-162	-4.3248e-163	-8.26466e-164	1.11556e-163	1.13256e-163	-9.78624e-163	-1.36838e-162	3.96735e-163	1.04908e-162	-9.46188e-164	9.28233e-164	-8.12495e-164	-1.55243e-163	1.23373e-162	-2.66423e-163	-1.41221e-163	3.65761e-163	2.74705e-163	1.50207e-162	-5.81485e-163	2.57725e-163	-3.18384e-164	-8.76914e-164	-1.3393e-162	4.16918e-163	-9.76451e-164	3.31525e-163	0
3.42592e-163	-6.85931e-163	2.81904e-163	1.04456e-162	-4.3248e-163	-8.26466e-164	1.11556e-163	1.13256e-163	-9.78624e-163	-1.36838e-162	3.96735e-163	1.04908e-162	-9.46188e-164	9.28233e-164	-8.12495e-164	-1.55243e-163	1.23373e-162	-2.66423e-163	-1.41221e-163	3.65761e-163	2.74705e-163	1.50207e-162	-5.81485e-163	2.57725e-163	-3.18384e-164	-8.76914e-164	-1.3393e-162	4.16918e-163	-9.76451e-164	3.31525e-163	0
3.42592e-163	-6.85931e-163	2.81904e-163	1.04456e-162	-4.3248e-163	-8.26466e-164	1.11556e-163	1.13256e-163	-9.78624e-163	-1.36838e-162	3.96735e-163	1.04908e-162	-9.46188e-164	9.28233e-164	-8.12495e-164	-1.55243e-163	1.23373e-162	-2.66423e-163	-1.41221e-163	3.65761e-163	2.74705e-163	1.50207e-162	-5.81485e-163	2.57725e-163	-3.18384e-164	-8.76914e-164	-1.3393e-162	4.16918e-163	-9.76451e-164	3.31525e-163	0
3.42592e-163	-6.85931e-163	2.81904e-163	1.04456e-162	-4.3248e-163	-8.26466e-164	1.11556e-163	1.13256e-163	-9.78624e-163	-1.36838e-162	3.96735e-163	1.04908e-162	-9.46188e-164	9.28233e-164	-8.12495e-164	-1.55243e-163	1.23373e-162	-2.66423e-163	-1.41221e-163	3.65761e-163	2.74705e-163	1.50207e-162	-5.81485e-163	2.57725e-163	-3.18384e-164	-8.76914e-164	-1.3393e-162	4.16918e-163	-9.76451e-164	3.31525e-163	0
3.42592e-163	-6.85931e-163	2.81904e-163	1.04456e-162	-4.3248e-163	-8.26466e-164	1.11556e-163	1.13256e-163	-9.78624e-163	-1.36838e-162	3.96735e-163	1.04908e-162	-9.46188e-164	9.28233e-164	-8.12495e-164	-1.55243e-163	1.23373e-162	-2.66423e-163	-1.41221e-163	3.65761e-163	2.74705e-163	1.50207e-162	-5.81485e-163	2.57725e-163	-3.18384e-164	-8.76914e-164	-1.3393e-162	4.16918e-163	-9.76451e-164	3.31525e-163	0
3.42592e-163	-6.85931e-163	2.81904e-163	1.04456e-162	-4.3248e-163	-8.26466e-164	1.11556e-163	1.13256e-163	-9.78624e-163	-1.36838e-162	3.96735e-163	1.04908e-162	-9.46188e-164	9.28233e-164	-8.12495e-164	-1.55243e-163	1.23373e-162	-2.66423e-163	-1.41221e-163	3.65761e-163	2.74705e-163	1.50207e-162	-5.81485e-163	2.57725e-163	-3.18384e-164	-8.76914e-164	-1.3393e-162	4.16918e-163	-9.76451e-164	3.31525e-163	0
3.42592e-163	-6.85931e-163	2.81904e-163	1.04456e-162	-4.3248e-163	-8.26466e-164	1.11556e-163	1.13256e-163	-9.78624e-163	-1.36838e-162	3.96735e-163	1.04908e-162	-9.46188e-164	9.28233e-164	-8.12495e-164	-1.55243e-163	1.23373e-162	-2.66423e-163	-1.41221e-163	3.65761e-163	2.74705e-163	1.50207e-162	-5.81485e-163	2.57725e-163	-3.18384e-164	-8.76914e-164	-1.3393e-162	4.16918e-163	-9.76451e-164	3.31525e-163	0
3.42592e-163	-6.85931e-163	2.81904e-163	1.04456e-162	-4.3248e-163	-8.26466e-164	1.11556e-163	1.13256e-163	-9.78624e-163	-1.36838e-162	3.96735e-163	1.04908e-162	-9.46188e-164	9.28233e-164	-8.12495e-164	-1.55243e-163	1.23373e-162	-2.66423e-163	-1.41221e-163	3.65761e-163	2.74705e-163	1.50207e-162	-5.81485e-163	2.57725e-163	-3.18384e-164	-8.76914e-164	-1.3393e-162	4.16918e-163	-9.76451e-164	3.31525e-163	0
3.42592e-163	-6.85931e-163	2.81904e-163	1.04456e-162	-4.3248e-163	-8.26466e-164	1.11556e-163	1.13256e-163	-9.78624e-163	-1.36838e-162	3.96735e-163	1.04908e-162	-9.46188e-164	9.28233e-164	-8.12495e-164	-1.55243e-163	1.23373e-162	-2.66423e-163	-1.41221e-163	3.65761e-163	2.74705e-163	1.50207e-162	-5.81485e-163	2.57725e-163	-3.18384e-164	-8.76914e-164	-1.3393e-162	4.16918e-163	-9.76451e-164	3.31525e-163	0
3.42592e-163	-6.85931e-163	2.81904e-163	1.04456e-162	-4.3248e-163	-8.26466e-164	1.11556e-163	1.13256e-163	-9.78624e-163	-1.36838e-162	3.96735e-163	1.04908e-162	-9.46188e-164	9.28233e-164	-8.12495e-164	-1.55243e-163	1.23373e-162	-2.66423e-163	-1.41221e-163	3.65761e-163	2.74705e-163	1.50207e-162	-5.81485e-163	2.57725e-163	-3.18384e-164	-8.76914e-164	-1.3393e-162	4.16918e-163	-9.76451e-164	3.31525e-163	0
3.42592e-163	-6.85931e-163	2.81904e-163	1.04456e-162	-4.3248e-163	-8.26466e-164	1.11556e-163	1.13256e-163	-9.78624e-163	-1.36838e-162	3.96735e-163	1.04908e-162	-9.46188e-164	9.28233e-164	-8.12495e-164	-1.55243e-163	1.23373e-162	-2.66423e-163	-1.41221e-163	3.65761e-163	2.74705e-163	1.50207e-162	-5.81485e-163	2.57725e-163	-3.18384e-164	-8.76914e-164	-1.3393e-162	4.16918e-163	-9.76451e-164	3.31525e-163	0
3.42592e-163	-6.85931e-163	2.81904e-163	1.04456e-162	-4.3248e-163	-8.26466e-164	1.11556e-163	1.13256e-163	-9.78624e-163	-1.36838e-162	3.96735e-163	1.04908e-162	-9.46188e-164	9.28233e-164	-8.12495e-164	-1.55243e-163	1.23373e-162	-2.66423e-163	-1.41221e-163	3.65761e-163	2.74705e-163	1.50207e-162	-5.81485e-163	2.57725e-163	-3.18384e-164	-8.76914e-164	-1.3393e-162	4.16918e-163	-9.76451e-164	3.31525e-163	0
3.42592e-163	-6.85931e-163	2.81904e-163	1.04456e-162	-4.3248e-163	-8.26466e-164	1.11556e-163	1.13256e-163	-9.78624e-163	-1.36838e-162	3.96735e-163	1.04908e-162	-9.46188e-164	9.28233e-164	-8.12495e-164	-1.55243e-163	1.23373e-162	-2.66423e-163	-1.41221e-163	3.65761e-163	2.74705e-163	1.50207e-162	-5.81485e-163	2.57725e-163	-3.18384e-164	-8.76914e-164	-1.3393e-162	4.16918e-163	-9.76451e-164	3.31525e-163	0
3.42592e-163	-6.85931e-163	2.81904e-163	1.04456e-162	-4.3248e-163	-8.26466e-164	1.11556e-163	1.13256e-163	-9.78624e-163	-1.36838e-162	3.96735e-163	1.04908e-162	-9.46188e-164	9.28233e-164	-8.12495e-164	-1.55243e-163	1.23373e-162	-2.66423e-163	-1.41221e-163	3.65761e-163	2.74705e-163	1.50207e-162	-5.81485e-163	2.57725e-163	-3.18384e-164	-8.76914e-164	-1.3393e-162	4.16918e-163	-9.76451e-164	3.31525e-163	0
3.42592e-163	-6.85931e-163	2.81904e-163	1.04456e-162	-4.3248e-163	-8.26466e-164	1.11556e-163	1.13256e-163	-9.78624e-163	-1.36838e-162	3.96735e-163	1.04908e-162	-9.46188e-164	9.28233e-164	-8.12495e-164	-1.55243e-163	1.23373e-162	-2.66423e-163	-1.41221e-163	3.65761e-163	2.74705e-163	1.50207e-162	-5.81485e-163	2.57725e-163	-3.18384e-164	-8.76914e-164	-1.3393e-162	4.16918e-163	-9.76451e-164	3.31525e-163	0
3.42592e-163	-6.85931e-163	2.81904e-163	1.04456e-162	-4.3248e-163	-8.26466e-164	1.11556e-163	1.13256e-163	-9.78624e-163	-1.36838e-162	3.96735e-163	1.04908e-162	-9.46188e-164	9.28233e-164	-8.12495e-164	-1.55243e-163	1.23373e-162	-2.66423e-163	-1.41221e-163	3.65761e-163	2.74705e-163	1.50207e-162	-5.81485e-163	2.57725e-163	-3.18384e-164	-8.76914e-164	-1.3393e-162	4.16918e-163	-9.76451e-164	3.31525e-163	0
3.42592e-163	-6.85931e-163	2.81904e-163	1.04456e-162	-4.3248e-163	-8.26466e-164	1.11556e-163	1.13256e-163	-9.78624e-163	-1.36838e-162	3.96735e-163	1.04908e-162	-9.46188e-164	9.28233e-164	-8.12495e-164	-1.55243e-163	1.23373e-162	-2.66423e-163	-1.41221e-163	3.65761e-163	2.74705e-163	1.50207e-162	-5.81485e-163	2.57725e-163	-3.18384e-164	-8.76914e-164	-1.3393e-162	4.16918e-163	-9.76451e-164	3.31525e-163	0
3.42592e-163	-6.85931e-163	2.81904e-163	1.04456e-162	-4.3248e-163	-8.26466e-164	1.11556e-163	1.13256e-163	-9.78624e-163	-1.36838e-162	3.96735e-163	1.04908e-162	-9.46188e-164	9.28233e-164	-8.12495e-164	-1.55243e-163	1.23373e-162	-2.66423e-163	-1.41221e-163	3.65761e-163	2.74705e-163	1.50207e-162	-5.81485e-163	2.57725e-163	-3.18384e-164	-8.76914e-164	-1.3393e-162	4.16918e-163	-9.76451e-164	3.31525e-163	0
3.42592e-163	-6.85931e-163	2.81904e-163	1.04456e-162	-4.3248e-163	-8.26466e-164	1.11556e-163	1.13256e-163	-9.78624e-163	-1.36838e-162	3.96735e-163	1.04908e-162	-9.46188e-164	9.28233e-164	-8.12495e-164	-1.55243e-163	1.23373e-162	-2.66423e-163	-1.41221e-163	3.65761e-163	2.74705e-163	1.50207e-162	-5.81485e-163	2.57725e-163	-3.18384e-164	-8.76914e-164	-1.3393e-162	4.16918e-163	-9.76451e-164	3.31525e-163	0
3.42592e-163	-6.85931e-163	2.81904e-163	1.04456e-162	-4.3248e-163	-8.26466e-164	1.11556e-163	1.13256e-163	-9.78624e-163	-1.36838e-162	3.96735e-163	1.04908e-162	-9.46188e-164	9.28233e-164	-8.12495e-164	-1.55243e-163	1.23373e-162	-2.66423e-163	-1.41221e-163	3.65761e-163	2.74705e-163	1.50207e-162	-5.81485e-163	2.57725e-163	-3.18384e-164	-8.76914e-164	-1.3393e-162	4.16918e-163	-9.76451e-164	3.31525e-163	0
3.42592e-163	-6.85931e-163	2.81904e-163	1.04456e-162	-4.3248e-163	-8.26466e-164	1.11556e-163	1.13256e-163	-9.78624e-163	-1.36838e-162	3.96735e-163	1.04908e-162	-9.46188e-164	9.28233e-164	-8.12495e-164	-1.55243e-163	1.23373e-162	-2.66423e-163	-1.41221e-163	3.65761e-163	2.74705e-163	1.50207e-162	-5.81485e-163	2.57725e-163	-3.18384e-164	-8.76914e-164	-1.3393e-162	4.16918e-163	-9.76451e-164	3.31525e-163	0
3.42592e-163	-6.85931e-163	2.81904e-163	1.04456e-162	-4.3248e-163	-8.26466e-164	1.11556e-163	1.13256e-163	-9.78624e-163	-1.36838e-162	3.96735e-163	1.04908e-162	-9.46188e-164	9.28233e-164	-8.12495e-164	-1.55243e-163	1.23373e-162	-2.66423e-163	-1.41221e-163	3.65761e-163	2.74705e-163	1.50207e-162	-5.81485e-163	2.57725e-163	-3.18384e-164	-8.76914e-164	-1.3393e-162	4.16918e-163	-9.76451e-164	3.31525e-163	0
3.42592e-163	-6.85931e-163	2.81904e-163	1.04456e-162	-4.3248e-163	-8.26466e-164	1.11556e-163	1.13256e-163	-9.78624e-163	-1.36838e-162	3.96735e-163	1.04908e-162	-9.46188e-164	9.28233e-164	-8.12495e-164	-1.55243e-163	1.23373e-162	-2.66423e-163	-1.41221e-163	3.65761e-163	2.74705e-163	1.50207e-162	-5.81485e-163	2.57725e-163	-3.18384e-164	-8.76914e-164	-1.3393e-162	4.16918e-163	-9.76451e-164	3.31525e-163	0
3.42592e-163	-6.85931e-163	2.81904e-163	1.04456e-162	-4.3248e-163	-8.26466e-164	1.11556e-163	1.13256e-163	-9.78624e-163	-1.36838e-162	3.96735e-163	1.04908e-162	-9.46188e-164	9.28233e-164	-8.12495e-164	-1.55243e-163	1.23373e-162	-2.66423e-163	-1.41221e-163	3.65761e-163	2.74705e-163	1.50207e-162	-5.81485e-163	2.57725e-163	-3.18384e-164	-8.76914e-164	-1.3393e-162	4.16918e-163	-9.76451e-164	3.31525e-163	0
3.42592e-163	-6.85931e-163	2.81904e-163	1.04456e-162	-4.3248e-163	-8.26466e-164	1.11556e-163	1.13256e-163	-9.78624e-163	-1.36838e-162	3.96735e-163	1.04908e-162	-9.46188e-164	9.28233e-164	-8.12495e-164	-1.55243e-163	1.23373e-162	-2.66423e-163	-1.41221e-163	3.65761e-163	2.74705e-163	1.50207e-162	-5.81485e-163	2.57725e-163	-3.18384e-164	-8.76914e-164	-1.3393e-162	4.16918e-163	-9.76451e-164	3.31525e-163	0
3.42592e-163	-6.85931e-163	2.81904e-163	1.04456e-162	-4.3248e-163	-8.26466e-164	1.11556e-163	1.13256e-163	-9.78624e-163	-1.36838e-162	3.96735e-163	1.04908e-162	-9.46188e-164	9.28233e-164	-8.12495e-164	-1.55243e-163	1.23373e-162	-2.66423e-163	-1.41221e-163	3.65761e-163	2.74705e-163	1.50207e-162	-5.81485e-163	2.57725e-163	-3.18384e-164	-8.76914e-164	-1.3393e-162	4.16918e-163	-9.76451e-164	3.31525e-163	0
3.42592e-163	-6.85931e-163	2.81904e-163	1.04456e-162	-4.3248e-163	-8.26466e-164	1.11556e-163	1.13256e-163	-9.78624e-163	-1.36838e-162	3.96735e-163	1.04908e-162	-9.46188e-164	9.28233e-164	-8.12495e-164	-1.55243e-163	1.23373e-162	-2.66423e-163	-1.41221e-163	3.65761e-163	2.74705e-163	1.50207e-162	-5.81485e-163	2.57725e-163	-3.18384e-164	-8.76914e-164	-1.3393e-162	4.16918e-163	-9.76451e-164	3.31525e-163	0
3.42592e-163	-6.85931e-163	2.81904e-163	1.04456e-162	-4.3248e-163	-8.26466e-164	1.11556e-163	1.13256e-163	-9.78624e-163	-1.36838e-162	3.96735e-163	1.04908e-162	-9.46188e-164	9.28233e-164	-8.12495e-164	-1.55243e-163	1.23373e-162	-2.66423e-163	-1.41221e-163	3.65761e-163	2.74705e-163	1.50207e-162	-5.81485e-163	2.57725e-163	-3.18384e-164	-8.76914e-164	-1.3393e-162	4.16918e-163	-9.76451e-164	3.31525e-163	0
3.42592e-163	-6.85931e-163	2.81904e-163	1.04456e-162	-4.3248e-163	-8.26466e-164	1.11556e-163	1.13256e-163	-9.78624e-163	-1.36838e-162	3.96735e-163	1.04908e-162	-9.46188e-164	9.28233e-164	-8.12495e-164	-1.55243e-163	1.23373e-162	-2.66423e-163	-1.41221e-163	3.65761e-163	2.74705e-163	1.50207e-162	-5.81485e-163	2.57725e-163	-3.18384e-164	-8.76914e-164	-1.3393e-162	4.16918e-163	-9.76451e-164	3.31525e-163	0
3.42592e-163	-6.85931e-163	2.81904e-163	1.04456e-162	-4.3248e-163	-8.26466e-164	1.11556e-163	1.13256e-163	-9.78624e-163	-1.36838e-162	3.96735e-163	1.04908e-162	-9.46188e-164	9.28233e-164	-8.12495e-164	-1.55243e-163	1.23373e-162	-2.66423e-163	-1.41221e-163	3.65761e-163	2.74705e-163	1.50207e-162	-5.81485e-163	2.57725e-163	-3.18384e-164	-8.76914e-164	-1.3393e-162	4.16918e-163	-9.76451e-164	3.31525e-163	0
3.42592e-163	-6.85931e-163	2.81904e-163	1.04456e-162	-4.3248e-163	-8.26466e-164	1.11556e-163	1.13256e-163	-9.78624e-163	-1.36838e-162	3.96735e-163	1.04908e-162	-9.46188e-164	9.28233e-164	-8.12495e-164	-1.55243e-163	1.23373e-162	-2.66423e-163	-1.41221e-163	3.65761e-163	2.74705e-163	1.50207e-162	-5.81485e-163	2.57725e-163	-3.18384e-164	-8.76914e-164	-1.3393e-162	4.16918e-163	-9.76451e-164	3.31525e-163	0
3.42592e-163	-6.85931e-163	2.81904e-163	1.04456e-162	-4.3248e-163	-8.26466e-164	1.11556e-163	1.13256e-163	-9.78624e-163	-1.36838e-162	3.96735e-163	1.04908e-162	-9.46188e-164	9.28233e-164	-8.12495e-164	-1.55243e-163	1.23373e-162	-2.66423e-163	-1.41221e-163	3.65761e-163	2.74705e-163	1.50207e-162	-5.81485e-163	2.57725e-163	-3.18384e-164	-8.76914e-164	-1.3393e-162	4.16918e-163	-9.76451e-164	3.31525e-163	0
3.42592e-163	-6.85931e-163	2.81904e-163	1.04456e-162	-4.3248e-163	-8.26466e-164	1.11556e-163	1.13256e-163	-9.78624e-163	-1.36838e-162	3.96735e-163	1.04908e-162	-9.46188e-164	9.28233e-164	-8.12495e-164	-1.55243e-163	1.23373e-162	-2.66423e-163	-1.41221e-163	3.65761e-163	2.74705e-163	1.50207e-162	-5.81485e-163	2.57725e-163	-3.18384e-164	-8.76914e-164	-1.3393e-162	4.16918e-163	-9.76451e-164	3.31525e-163	0
3.42592e-163	-6.85931e-163	2.81904e-163	1.04456e-162	-4.3248e-163	-8.26466e-164	1.11556e-163	1.13256e-163	-9.78624e-163	-1.36838e-162	3.96735e-163	1.04908e-162	-9.46188e-164	9.28233e-164	-8.12495e-164	-1.55243e-163	1.23373e-162	-2.66423e-163	-1.41221e-163	3.65761e-163	2.74705e-163	1.50207e-162	-5.81485e-163	2.57725e-163	-3.18384e-164	-8.76914e-164	-1.3393e-162	4.16918e-163	-9.76451e-164	3.31525e-163	0
3.42592e-163	-6.85931e-163	2.81904e-163	1.04456e-162	-4.3248e-163	-8.26466e-164	1.11556e-163	1.13256e-163	-9.78624e-163	-1.36838e-162	3.96735e-163	1.04908e-162	-9.46188e-164	9.28233e-164	-8.12495e-164	-1.55243e-163	1.23373e-162	-2.66423e-163	-1.41221e-163	3.65761e-163	2.74705e-163	1.50207e-162	-5.81485e-163	2.57725e-163	-3.18384e-164	-8.76914e-164	-1.3393e-162	4.16918e-163	-9.76451e-164	3.31525e-163	0
3.42592e-163	-6.85931e-163	2.81904e-163	1.04456e-162	-4.3248e-163	-8.26466e-164	1.11556e-163	1.13256e-163	-9.78624e-163	-1.36838e-162	3.96735e-163	1.04908e-162	-9.46188e-164	9.28233e-164	-8.12495e-164	-1.55243e-163	1.23373e-162	-2.66423e-163	-1.41221e-163	3.65761e-163	2.74705e-163	1.50207e-162	-5.81485e-163	2.57725e-163	-3.18384e-164	-8.76914e-164	-1.3393e-162	4.16918e-163	-9.76451e-164	3.31525e-163	0
3.42592e-163	-6.85931e-163	2.81904e-163	1.04456e-162	-4.3248e-163	-8.26466e-164	1.11556e-163	1.13256e-163	-9.78624e-163	-1.36838e-162	3.96735e-163	1.04908e-162	-9.46188e-164	9.28233e-164	-8.12495e-164	-1.55243e-163	1.23373e-162	-2.66423e-163	-1.41221e-163	3.65761e-163	2.74705e-163	1.50207e-162	-5.81485e-163	2.57725e-163	-3.18384e-164	-8.76914e-164	-1.3393e-162	4.16918e-163	-9.76451e-164	3.31525e-163	0
[truncated: 2,019 more rows]
