# Supplementary material for: A modified shuffled frog leaping algorithm with inertia weight
Source: Sci Rep. 2024 Feb 20;14:4146. doi: 10.1038/s41598-024-51306-1 (PMC11224354; doi:10.1038/s41598-024-51306-1)
Supplement: Supplementary file 1 — Supplementary Information. [file 41598_2024_51306_MOESM1_ESM.zip › data/F1/MSFLA_Q_11.xls]

## Sheet: Sheet1
5.87977	0.85554	-0.879215	-0.77721	0.000650028	-0.565272	2.26482	-0.913985	-0.761079	-2.43711	1.90315	0.193431	-1.27833	3.37546	-4.02931	1.36674	-0.765648	0.556472	-8.61787	-3.41496	-6.014	0.185312	4.82675	-1.8396	-3.23259	1.33025	1.36228	0.054078	3.1404	-2.48884	264.118
-0.256352	0.0107332	-0.0139211	0.0481074	-0.195969	0.0824881	-0.149543	0.00268453	-0.156471	-0.0385634	-0.230424	0.0548531	0.10271	-0.141846	-0.110134	-0.426999	-0.0418972	0.223664	-0.0944476	0.084767	0.0257532	0.559189	0.504955	-0.129012	-0.0164943	-0.0287987	-0.0392014	-0.0730151	0.292037	-0.0185189	1.18958
0.00522686	0.0224304	-0.000457563	0.0088032	-0.00555781	-0.00697005	0.0179226	0.0024497	-0.0466726	-0.0362	-0.0158879	-0.00403942	-0.0149716	-0.00226753	0.00131805	0.0046744	0.000296067	0.018823	0.00888893	0.0151657	0.075714	-0.00243783	-0.00261289	-0.00413528	0.00955896	0.0317939	0.0251242	0.0990841	-0.00895592	0.000444517	0.0230826
-0.0020184	0.00142823	0.00116134	-0.000551742	-0.000521177	-0.00273055	0.000999829	-0.000564216	0.00113623	2.49718e-05	0.00259843	-7.1594e-05	-0.000806373	0.000171213	-0.000234821	0.000898244	0.000171916	-0.00579882	0.000405154	-0.000295489	-0.000827811	-0.000314134	-1.79807e-05	-5.39033e-06	0.000828274	0.00123111	-0.000254362	-7.71983e-05	-0.000981675	-0.000176974	6.43616e-05
-2.69207e-05	0.000139561	2.62731e-05	-4.67248e-05	-7.70758e-05	0.000161132	3.68705e-05	-7.2792e-06	-0.000257021	-2.34767e-06	3.8187e-06	-0.000370519	-2.32709e-05	-0.000148411	0.000622783	0.000124842	-3.7618e-05	4.45007e-06	-3.52363e-05	0.000290221	4.65462e-05	-8.81036e-06	0.000100788	2.28229e-05	3.69205e-05	-0.000250842	5.01542e-05	-0.000283875	1.88033e-05	8.08011e-05	9.39863e-07
8.18652e-06	-2.53812e-06	2.11283e-05	-4.24784e-06	-2.28908e-05	-2.36063e-05	3.86573e-06	-3.41914e-06	2.84768e-07	5.80079e-06	1.12416e-05	9.77931e-06	2.98977e-06	2.32986e-06	3.20081e-06	-1.21129e-05	2.20141e-05	-1.25665e-05	8.53918e-07	-5.68143e-06	2.90994e-05	-3.79795e-05	6.59083e-06	-1.41248e-07	2.41455e-06	1.52349e-05	2.45475e-05	-4.84541e-07	2.2e-05	-1.11942e-06	6.40708e-09
2.89568e-07	6.23182e-08	-5.63583e-08	-1.61615e-06	1.15942e-06	-8.44719e-07	-2.74822e-06	-2.85663e-07	-3.0684e-07	2.9972e-06	-4.24555e-07	2.9801e-06	3.44812e-10	-2.55984e-06	9.48372e-07	1.69358e-06	-2.77482e-07	-1.21807e-07	-2.57009e-07	1.14986e-06	-3.11011e-07	-1.75921e-06	3.93551e-07	-2.53453e-07	-4.80933e-06	7.28323e-07	-1.32229e-06	-5.06988e-07	1.13492e-06	-4.24484e-08	7.27002e-11
-1.3358e-07	-1.30419e-07	-2.50663e-07	1.54139e-07	5.28281e-08	3.3926e-07	-1.16303e-07	6.94875e-08	-4.87346e-09	4.38394e-08	2.36994e-08	-4.63049e-08	1.3213e-07	3.13941e-07	5.98939e-08	3.84994e-08	-2.05569e-07	-7.34631e-09	-2.07088e-08	3.84497e-08	3.16907e-08	6.0062e-08	6.77353e-08	1.23814e-07	2.23427e-09	8.87519e-08	1.50187e-08	-4.94315e-08	-2.32077e-10	3.52676e-07	5.87105e-13
-1.66488e-10	1.73279e-09	3.00882e-08	-3.37507e-10	5.20139e-10	3.6745e-09	-2.69084e-09	-6.34249e-09	-3.0158e-09	1.01955e-08	-1.67636e-08	-5.42615e-09	-1.68635e-09	3.20514e-09	3.03476e-09	6.12705e-09	-1.46362e-09	3.07526e-09	8.4614e-11	6.76919e-09	-5.09502e-09	9.19402e-09	1.08498e-09	4.20017e-09	2.31417e-09	-7.47981e-10	-8.52516e-11	4.58952e-09	6.57246e-09	-5.74574e-09	1.74299e-15
-6.52482e-10	8.07617e-10	-1.77097e-09	8.63294e-10	-8.1186e-10	6.85739e-10	-8.36799e-11	1.18453e-10	-4.03317e-11	3.17055e-10	3.9091e-11	-4.17609e-11	5.98774e-10	7.05701e-12	2.82143e-10	-2.92943e-10	-3.43293e-10	4.21756e-11	-7.04299e-10	1.68959e-10	6.54744e-11	8.40857e-10	-1.36731e-10	-6.28713e-10	1.15459e-09	-7.30608e-11	-3.61824e-10	2.34936e-11	-4.37638e-10	6.45342e-11	1.01745e-17
1.39558e-11	2.68155e-12	-2.60033e-11	4.42726e-11	-5.99207e-11	-4.70332e-11	1.55235e-10	-1.50042e-11	-7.85297e-12	-8.48969e-11	9.13466e-11	-2.9128e-11	-6.34863e-11	-1.5207e-11	1.11173e-10	6.53638e-11	-1.33728e-11	2.21753e-11	-5.23173e-11	-1.84614e-10	-3.3621e-11	2.15611e-10	-1.21938e-11	3.72015e-11	-1.08377e-10	3.16866e-11	-4.78516e-12	6.44175e-12	1.19445e-11	1.99777e-12	1.69921e-19
-1.64504e-12	4.6489e-12	1.25281e-12	-2.24651e-12	2.82332e-11	5.05955e-13	5.00126e-12	-7.00789e-12	2.84205e-12	3.5115e-12	4.40973e-12	5.74073e-13	-2.58564e-13	1.01437e-12	1.02019e-11	-1.09525e-12	-6.64608e-12	4.60861e-15	-5.78742e-13	-1.11958e-13	-4.21732e-13	2.69929e-12	4.39706e-12	-2.1277e-12	-2.5602e-13	-2.58946e-11	3.11091e-12	1.68933e-11	2.10323e-12	3.15629e-12	2.10487e-21
1.11252e-12	1.29548e-13	-7.05626e-14	2.99137e-14	1.32498e-13	-2.16143e-14	2.67117e-13	5.44129e-13	7.55989e-13	9.39692e-13	1.89702e-14	1.93812e-14	-2.09059e-13	-1.11258e-13	8.71274e-14	-1.13699e-13	-3.40127e-13	5.54507e-14	2.34556e-13	5.54417e-13	-7.6721e-13	2.20917e-14	9.6603e-13	2.71046e-13	-2.9827e-14	1.05921e-13	-5.05093e-13	-3.00979e-13	-2.76118e-14	3.2596e-14	5.61427e-24
-7.27107e-14	3.6685e-14	6.85114e-15	9.41024e-14	4.81096e-14	2.3371e-14	-8.06981e-15	4.14068e-15	1.8427e-14	1.48615e-15	1.86682e-14	6.1912e-15	-1.50818e-14	3.18393e-14	4.05827e-14	-2.37929e-14	-3.56073e-14	5.79617e-15	-3.57326e-15	-8.58214e-15	-9.00663e-15	5.20211e-15	-7.8924e-14	5.29602e-14	-7.7659e-14	2.45835e-14	-6.99358e-14	9.39594e-14	8.23692e-15	-3.61967e-16	5.36132e-26
-8.72863e-15	6.53741e-16	1.16885e-14	1.20908e-15	-6.02284e-15	-2.00247e-16	-3.43729e-15	9.80079e-17	2.22303e-15	-4.49219e-15	-1.09061e-15	-6.52064e-15	1.66154e-15	3.32137e-16	1.14736e-15	7.33788e-16	2.80136e-15	1.11367e-14	2.34248e-16	3.63966e-15	-6.99995e-16	1.49875e-15	7.07849e-16	7.19966e-15	-1.70138e-15	-5.92287e-16	3.96067e-15	6.86613e-16	-9.06304e-16	-4.36809e-15	5.75947e-28
1.33493e-15	-2.31602e-17	-3.17665e-16	2.96959e-16	8.52079e-16	-3.31758e-17	1.00915e-16	7.09321e-16	2.54212e-16	-1.42751e-16	-5.4312e-16	-1.43483e-16	-6.82358e-17	1.60221e-16	-4.98027e-17	1.06876e-15	1.14165e-16	-1.07084e-15	-2.70907e-16	5.26957e-17	1.32319e-16	-2.2841e-16	1.26025e-15	1.61247e-16	1.95094e-16	-3.67256e-18	-1.92397e-16	5.32694e-17	-1.02627e-16	-5.68886e-18	7.79607e-30
-1.54448e-16	-3.38682e-19	-1.89647e-16	-1.24739e-18	8.07272e-18	-3.72622e-17	5.2889e-18	-1.31731e-17	-5.19193e-18	1.25482e-17	-1.27879e-18	-3.32186e-17	-2.03264e-17	-2.54186e-17	-4.0391e-17	6.6005e-19	-2.43856e-16	-6.13386e-18	1.67025e-17	2.5365e-18	6.27981e-17	4.65611e-17	-7.68232e-18	3.25626e-17	-7.0462e-18	3.4441e-17	-1.51053e-17	-5.72781e-18	-9.73424e-18	1.18506e-17	1.34209e-31
8.25419e-19	1.22496e-19	-4.02786e-18	-2.93057e-18	7.72329e-20	1.14787e-19	-2.00424e-19	-3.64125e-18	-5.65463e-18	-2.2586e-18	-4.71875e-19	1.98837e-18	-1.08932e-18	-1.07888e-18	-7.99547e-19	1.67342e-18	1.78062e-18	-8.3633e-18	3.29082e-18	4.24733e-18	3.58522e-18	-4.80098e-21	1.16027e-18	9.3208e-19	-1.41279e-18	3.83102e-19	6.91219e-19	-8.74362e-18	-9.75759e-19	3.92288e-19	2.831e-34
-2.7857e-20	-6.82887e-19	-2.74849e-20	-2.3809e-19	2.33445e-20	-6.82139e-20	-1.41111e-19	-1.30204e-19	2.38796e-20	-8.12927e-21	-1.78891e-19	-2.15071e-19	-6.87453e-20	8.17951e-21	-4.90622e-19	-2.87393e-19	8.4969e-19	3.13882e-20	-1.0073e-18	3.72699e-19	-1.63188e-19	-9.58834e-20	8.64107e-20	-5.83969e-20	-1.01048e-19	-1.57601e-19	-5.3872e-21	-2.80779e-20	7.16729e-19	3.05007e-21	3.44641e-36
-1.07457e-19	5.07348e-21	1.04541e-20	-1.31709e-21	1.29647e-20	2.00233e-20	3.84425e-20	1.79708e-20	-1.67863e-20	6.82983e-20	5.01067e-21	3.98621e-20	-5.26927e-20	1.64054e-21	-3.61572e-20	8.15484e-21	2.37373e-21	5.55923e-20	1.12352e-20	-4.97819e-22	4.17323e-20	6.89267e-21	-4.59207e-20	-2.30151e-21	-1.0358e-19	-2.09612e-20	-9.7127e-21	-4.29359e-20	-4.46445e-20	-5.17817e-21	4.70187e-38
1.09697e-22	1.25371e-20	-1.05484e-21	3.17473e-21	3.75801e-21	-5.61337e-22	-1.32455e-21	-4.4668e-21	6.66044e-22	-3.46809e-23	7.78882e-22	9.93269e-22	-2.15306e-22	8.22513e-22	9.32177e-22	-1.32194e-22	-4.14866e-21	1.73274e-21	-2.31356e-21	-1.12151e-20	-9.37029e-22	5.21786e-21	4.08808e-22	3.23078e-22	-3.84653e-22	-2.38797e-21	-3.24891e-22	-1.9758e-21	-9.5675e-22	-3.81211e-22	3.98816e-40
-9.51376e-23	5.81418e-23	4.30549e-24	-9.6077e-24	-1.00671e-22	-5.54851e-23	-6.09762e-23	2.01475e-24	1.62753e-24	3.21959e-23	-1.58613e-23	1.92898e-23	1.61739e-23	-8.86714e-22	7.7055e-24	-1.26237e-23	1.54319e-22	6.16089e-24	2.92637e-23	1.02991e-24	4.30443e-25	6.27473e-24	1.69417e-23	1.6657e-22	-7.60348e-24	-9.20079e-23	-7.18364e-23	-2.10649e-22	5.60726e-23	2.56514e-22	9.97664e-43
-1.23912e-23	5.27482e-23	5.26176e-23	3.41113e-24	-4.58188e-23	-4.80842e-23	4.17318e-25	-5.03544e-23	3.54565e-23	6.23612e-23	8.85792e-23	-5.51388e-24	5.21399e-24	2.35014e-24	-3.27597e-23	5.36087e-24	-1.02713e-23	5.69157e-24	-5.02578e-24	5.16999e-25	4.70836e-23	3.84419e-24	-9.70274e-24	7.93871e-25	3.71106e-23	-2.34966e-24	1.61627e-23	9.92139e-24	2.04163e-24	4.56311e-23	3.31393e-44
-1.73936e-24	1.19754e-26	5.81533e-24	-1.42037e-25	-4.23428e-25	-1.57223e-25	-4.72462e-25	-9.19707e-25	-1.8067e-24	-1.35337e-24	6.31168e-25	8.62435e-25	-1.77892e-25	-6.57397e-25	4.8718e-24	2.61003e-24	1.92881e-25	-3.33789e-24	-5.61936e-25	1.08737e-24	3.00531e-25	-3.24457e-25	2.48029e-24	4.2726e-26	-1.33327e-24	5.55059e-25	-1.31874e-24	2.16206e-25	1.10493e-25	1.44332e-25	9.83159e-47
-1.41361e-25	2.32649e-25	1.5176e-25	-2.27041e-25	5.84243e-26	1.99019e-26	-1.10904e-26	4.73622e-25	-1.47042e-25	-6.81544e-26	1.19656e-25	1.28142e-25	3.52205e-26	1.98464e-26	-2.79533e-26	-2.80101e-25	2.97829e-25	-7.89473e-28	1.8855e-25	2.73241e-25	6.41528e-28	-3.24318e-25	-8.24572e-27	-5.62729e-26	-2.06488e-26	1.02967e-26	1.32491e-25	-2.48586e-26	-3.11597e-26	3.96388e-25	9.98944e-49
1.8394e-27	3.48466e-26	-5.24605e-27	1.74176e-27	5.56542e-27	8.76385e-27	-4.20624e-26	-1.3952e-26	3.93282e-27	9.8967e-27	1.13514e-27	-6.56715e-27	1.50798e-28	4.02272e-27	-1.00241e-27	-8.99851e-27	-1.17531e-27	1.84667e-27	3.43043e-27	2.59226e-27	-2.28782e-26	7.78854e-27	-1.58665e-28	-9.37662e-29	-3.37932e-26	-5.69181e-28	-7.30021e-30	-5.93388e-27	-1.34475e-26	-8.89676e-27	5.6208e-51
4.74763e-30	2.67799e-27	3.05646e-28	9.3151e-28	1.87983e-27	-7.53116e-28	1.04447e-28	-1.08089e-29	-6.31146e-28	7.40583e-28	-1.78982e-28	2.92932e-28	2.61095e-27	9.26683e-28	2.30435e-27	-3.99669e-27	-3.15099e-27	-6.10581e-28	1.42007e-27	5.91332e-28	-1.9772e-29	-3.00818e-28	-9.22643e-30	4.962e-28	-1.88566e-27	-3.60194e-27	7.96567e-28	-1.03035e-27	-1.39363e-27	8.85389e-29	7.54497e-53
-3.24093e-29	1.11707e-30	2.60937e-29	8.03368e-29	-2.16576e-28	2.98074e-30	-1.24678e-28	1.22969e-28	1.40471e-29	-3.91694e-28	3.71774e-30	-4.93491e-29	-1.10426e-29	1.28787e-28	2.94571e-28	-8.48984e-29	-4.63746e-29	-1.562e-28	-9.64635e-29	8.90864e-30	9.61936e-29	8.50674e-31	6.10335e-28	-1.65927e-28	-1.38269e-28	-3.74136e-29	-3.06183e-28	4.46102e-29	1.45304e-30	-7.88267e-29	9.20225e-55
-3.34367e-30	-1.49416e-30	4.17149e-29	9.33172e-31	-1.04002e-29	9.46048e-30	-1.73842e-31	-5.80669e-30	-6.68949e-29	6.00291e-31	-6.58162e-30	-2.90733e-30	-8.51501e-31	1.57745e-30	-2.8548e-30	-2.91268e-29	-1.62292e-29	3.51106e-30	-1.64969e-30	-1.74761e-30	9.7025e-31	1.62881e-29	2.4836e-29	-7.969e-30	1.86075e-29	-4.62437e-30	-6.2481e-30	-8.86349e-30	-2.92904e-30	9.3688e-31	9.09536e-57
8.64943e-31	-4.06191e-31	-6.70011e-31	-2.91412e-30	2.19547e-31	-7.86807e-31	-3.2121e-31	1.36246e-30	-3.17713e-31	9.13315e-34	-4.18244e-32	2.44479e-30	9.99681e-31	-3.86049e-31	4.94131e-31	4.33662e-31	-3.08636e-31	-8.65771e-32	5.5513e-31	-2.90595e-30	-5.1116e-31	2.61607e-31	8.34347e-31	-4.43338e-31	-3.31503e-31	7.35489e-31	1.74776e-30	-4.46189e-31	-3.13512e-30	1.0043e-30	4.49613e-59
8.3961e-32	-1.28335e-32	-2.86113e-32	2.25173e-32	-4.274e-32	5.13745e-32	-2.51622e-33	-7.39528e-32	3.05165e-32	3.35298e-32	1.40053e-31	-1.11346e-32	-1.52324e-31	-1.88708e-31	1.22286e-31	-2.52734e-31	-2.59813e-31	3.40982e-32	-2.39169e-32	-8.66946e-32	-1.67167e-31	-9.33751e-32	9.50381e-33	5.94961e-32	3.4066e-33	-7.23633e-34	-7.01352e-32	-2.27518e-32	3.90522e-34	-3.38943e-32	3.01562e-61
1.68157e-32	1.72789e-35	-7.83626e-33	3.99815e-33	1.92299e-34	-7.84955e-33	9.55682e-35	-6.05258e-34	1.11024e-34	9.76479e-34	7.69311e-33	-1.7076e-33	1.24206e-33	-6.93174e-34	2.25199e-33	9.63767e-33	-1.30947e-33	1.73746e-33	-3.0493e-33	2.17232e-33	1.22758e-32	-6.25157e-33	-8.50462e-33	2.98923e-33	8.00504e-34	-2.01151e-33	9.31181e-34	-1.86669e-33	4.20669e-33	6.59681e-33	9.45277e-64
5.59347e-35	9.40274e-34	-1.23968e-34	1.50509e-34	6.02915e-37	-1.20786e-33	-4.66866e-34	-4.02354e-35	1.33722e-34	1.1609e-34	2.44504e-33	1.57692e-34	-2.85585e-33	1.22578e-33	-6.84254e-34	9.34074e-35	-7.60164e-35	-2.8591e-34	5.39265e-34	-5.76765e-34	-2.30461e-34	-3.50827e-35	1.24038e-33	-7.80531e-34	-1.33212e-34	3.98282e-33	-4.94516e-34	-9.14126e-34	-3.63487e-34	-4.58156e-35	3.87816e-65
2.07388e-36	8.03585e-35	-8.7769e-36	-8.34066e-36	2.62473e-35	8.70779e-36	6.4607e-36	-1.30396e-35	-6.16e-35	-4.29607e-35	-5.03911e-35	8.21437e-35	-1.03154e-35	-5.22972e-35	-4.77676e-36	4.55897e-35	-1.19411e-35	9.64521e-35	3.21212e-35	1.71685e-34	-5.85353e-35	-4.85023e-35	3.70567e-35	1.16672e-34	-6.20891e-35	-3.91433e-35	-2.60045e-35	3.09821e-34	-1.53779e-35	-7.3216e-35	1.95822e-67
-5.29644e-36	3.61576e-36	1.76154e-36	-3.82716e-36	6.1517e-38	1.0026e-35	-9.46174e-36	1.48088e-35	-1.29923e-35	-1.2679e-35	-1.67669e-36	1.99241e-36	1.0133e-36	8.6059e-36	-4.08788e-37	3.69189e-37	-1.77898e-36	-1.2817e-36	-8.30565e-36	-6.70501e-36	1.13736e-36	1.08536e-36	5.89853e-37	-5.57101e-37	-6.63021e-38	-7.35903e-36	3.22593e-36	-7.13401e-37	-3.20189e-36	8.59007e-36	1.15095e-69
1.44212e-37	-7.87962e-38	3.12188e-37	-1.0487e-37	1.65606e-37	-1.37165e-37	6.07163e-40	-1.14737e-37	2.45785e-37	1.22974e-37	-9.67258e-39	5.21631e-37	9.53787e-37	2.80093e-37	-7.00715e-37	-2.10134e-37	-1.70524e-37	1.95079e-36	1.52952e-38	6.77549e-38	-5.81404e-38	7.07621e-37	2.18699e-39	2.00509e-36	-3.69108e-37	-1.1861e-37	-2.18896e-37	-1.32501e-37	-5.00348e-37	-1.01375e-37	1.09063e-71
1.16914e-37	1.02635e-37	1.79931e-38	-6.35638e-39	4.19232e-38	5.86334e-39	2.28785e-38	4.35667e-38	-3.71671e-39	-2.1793e-37	2.63253e-38	-9.6382e-39	-1.03716e-37	4.93071e-38	5.90673e-38	-5.62616e-38	8.54766e-39	1.79797e-38	8.20767e-38	3.25248e-38	-2.32578e-38	-3.19527e-40	1.65743e-37	2.00801e-38	3.84858e-38	4.80472e-38	1.69027e-37	-1.29526e-39	-6.78551e-39	-6.28849e-39	1.65969e-73
1.84063e-39	6.72047e-40	-6.42628e-41	9.57561e-39	4.39671e-39	1.03113e-39	-5.60054e-39	-5.18604e-40	8.88803e-39	-1.25484e-38	-2.42879e-39	7.17391e-40	-1.19042e-39	1.6897e-39	5.6285e-41	6.5741e-39	8.48727e-39	8.41845e-41	2.22807e-39	-5.8031e-41	4.70701e-39	7.70676e-41	-2.02371e-40	-1.94712e-38	3.53256e-39	-6.75173e-39	-3.67243e-40	-3.89875e-41	-9.55548e-40	-2.40347e-39	9.81162e-76
-1.9804e-40	1.58481e-40	4.86458e-41	7.74222e-40	-1.07195e-40	-8.91514e-40	2.93517e-40	-2.09242e-42	1.32719e-41	-7.059e-41	-1.76957e-40	-3.4127e-40	2.42121e-40	5.49082e-40	-4.75159e-41	-2.78971e-40	5.45271e-40	-7.21781e-41	-1.07629e-40	-6.86664e-40	1.38261e-40	1.15555e-41	-3.69196e-40	5.57637e-40	1.54425e-40	-1.37868e-39	-2.42123e-41	3.42299e-40	1.69413e-40	4.03305e-40	5.63756e-78
7.46186e-42	5.13164e-42	-1.607e-41	1.69985e-41	-3.2939e-41	5.58363e-43	3.47932e-41	1.14832e-41	-2.8843e-41	-1.5518e-42	-1.10025e-41	-2.25232e-42	2.54484e-41	5.39567e-42	-1.91676e-42	-1.46908e-41	-4.6867e-41	-2.25381e-41	-1.07586e-41	-6.27509e-42	-2.11734e-42	1.30999e-41	1.90384e-42	6.71584e-42	1.15643e-40	-3.88151e-42	3.79993e-42	-4.23399e-41	-4.6498e-42	8.43039e-42	2.32861e-80
-9.62963e-44	1.25976e-42	2.35241e-42	-1.03758e-42	-1.12725e-42	-6.25824e-42	-3.26376e-42	7.8842e-43	-1.39998e-43	-2.11656e-43	3.60689e-42	-1.53653e-42	9.62242e-43	-3.25867e-42	-1.4198e-42	4.47152e-43	2.58833e-42	8.35576e-43	2.11459e-42	-2.44385e-43	-3.90354e-43	-5.66045e-43	7.16028e-44	-4.9123e-43	2.13742e-42	-2.66487e-42	-5.99342e-43	-8.08565e-42	-7.66318e-42	-7.98666e-43	2.38529e-82
2.5347e-44	2.85705e-44	-1.06516e-44	-4.48037e-44	2.92483e-44	-2.79043e-43	-1.70848e-43	1.40022e-43	-1.20159e-44	-2.14395e-44	5.21881e-43	-8.96286e-44	-1.24189e-44	-3.92417e-43	-1.59951e-43	-9.9974e-44	-1.94411e-43	1.8479e-43	1.85642e-43	4.31928e-47	-9.55759e-45	1.48593e-43	-7.96859e-44	1.00319e-43	1.88586e-43	9.78e-44	9.55412e-44	9.38714e-45	1.26718e-43	9.37198e-44	8.25994e-85
-7.36949e-45	2.40761e-44	2.55839e-44	2.03115e-44	1.18186e-44	-3.64226e-44	-2.34543e-45	-3.38065e-45	-8.13497e-44	-1.79139e-44	-7.31641e-45	-1.17478e-45	-3.16062e-45	1.67025e-44	6.4191e-44	-9.15602e-45	1.48848e-45	-4.12077e-46	-1.61678e-44	6.68989e-44	-1.42303e-45	3.50047e-45	-9.33247e-45	2.81215e-45	-1.71799e-44	-3.16434e-45	-1.57253e-45	3.96843e-45	1.56894e-44	-1.88738e-44	2.04454e-86
5.45767e-45	9.838e-45	3.5556e-46	4.88374e-45	7.30339e-46	-1.15034e-45	5.91744e-46	-7.50045e-45	1.00439e-45	-6.95828e-46	1.08261e-45	-1.08164e-45	6.47567e-45	-2.25737e-45	-3.40913e-45	-1.13089e-45	1.91648e-45	-2.27443e-47	-1.79103e-47	-1.18693e-45	-8.62096e-46	4.94679e-46	7.71306e-46	-3.37915e-45	8.44288e-46	-3.72535e-46	-9.71223e-46	3.73084e-46	3.30075e-46	-3.57402e-46	2.93034e-88
1.94726e-47	-1.89848e-46	6.58203e-47	1.49893e-47	1.71607e-46	2.57543e-48	-4.18337e-46	1.38782e-46	2.50157e-47	-4.34873e-47	-6.31076e-46	1.42553e-46	-3.83934e-48	7.7559e-48	-1.17447e-47	-5.41746e-47	-4.67995e-46	-1.61434e-46	1.01359e-47	-2.54383e-46	-5.29898e-47	-5.1382e-47	1.17002e-47	-1.12387e-46	4.22709e-47	1.28436e-46	-9.7259e-48	3.57998e-47	-2.85757e-46	-1.50779e-46	1.1411e-90
-1.10045e-47	1.19315e-48	-2.95775e-48	-1.32504e-49	2.48769e-48	4.61666e-47	-8.41521e-48	-2.89976e-48	9.30707e-48	1.37441e-47	8.66015e-47	-4.42675e-48	-3.52081e-47	1.82918e-47	1.00097e-47	1.58972e-47	-2.3413e-48	5.76347e-48	8.90606e-48	-1.50825e-47	-6.98329e-49	7.52083e-49	-1.98905e-48	-4.04687e-47	-9.25817e-48	8.09556e-48	1.21036e-47	9.4587e-49	-7.65884e-49	3.48828e-47	1.55744e-92
-1.88871e-48	-3.37122e-49	1.07276e-48	9.2416e-49	-1.77425e-49	1.57552e-49	-8.89899e-49	1.85315e-48	6.77031e-49	8.64363e-49	7.23721e-50	2.35703e-48	9.09985e-49	5.21459e-48	3.53888e-48	3.08443e-49	-7.21258e-49	-4.42813e-49	-2.85691e-48	3.99626e-49	6.67982e-49	-2.75304e-49	-6.68392e-49	1.80489e-48	1.24138e-48	2.27522e-48	-2.39858e-48	-1.75451e-48	3.76133e-49	4.34025e-48	1.05166e-94
9.16039e-50	-4.36091e-49	9.62139e-50	-2.09098e-49	1.52248e-50	-6.00064e-51	3.82167e-50	8.73999e-51	3.5744e-49	-2.62853e-49	2.4608e-49	-1.85239e-50	-3.83849e-51	-3.24189e-51	1.26318e-49	4.05218e-50	3.94625e-51	-8.3736e-51	-5.27733e-49	2.04266e-49	4.44769e-50	-4.50639e-49	-5.49661e-51	-9.02434e-50	1.25395e-49	-5.90377e-50	1.69257e-49	-2.05112e-50	2.0506e-50	3.35818e-49	1.22374e-96
-1.38051e-50	-3.17221e-51	-3.25251e-55	6.81196e-52	-2.45727e-51	-3.18551e-52	1.19525e-51	-8.02714e-51	7.64312e-52	7.35524e-51	5.26338e-51	-6.72866e-52	6.21384e-52	1.25125e-51	5.78278e-51	-3.94307e-51	1.38611e-50	1.03623e-50	-1.71441e-50	1.80203e-50	6.77801e-52	6.5642e-51	-5.7655e-51	2.11132e-52	-1.37119e-50	2.91002e-51	-3.67322e-51	9.13064e-51	4.1228e-51	2.83428e-52	1.71231e-99
5.20253e-53	-6.4882e-52	-6.1404e-53	1.16162e-52	1.63766e-53	-7.44516e-53	-1.39002e-52	2.45248e-53	5.89177e-52	1.07445e-51	2.77893e-52	-2.89153e-52	3.97813e-52	2.33945e-53	6.41904e-52	3.71628e-53	-3.15141e-51	7.45244e-52	-1.41004e-52	1.65634e-52	3.4281e-51	8.66997e-53	-2.44967e-51	1.17576e-52	-6.96685e-52	-3.61694e-55	8.04677e-52	1.37122e-51	7.33624e-52	-1.42947e-51	3.66042e-101
-1.46052e-52	3.68846e-53	4.14292e-53	-1.22556e-53	1.13266e-52	-8.7082e-53	5.84177e-53	-9.56454e-54	-4.53672e-53	-7.14987e-53	1.44342e-52	1.89209e-53	3.87816e-53	1.24845e-52	-1.08063e-53	1.06041e-53	9.85821e-55	-9.32861e-53	-8.13095e-53	2.00722e-52	-4.11023e-52	4.8747e-53	1.80867e-53	1.55452e-52	1.66921e-53	8.67552e-53	3.75702e-53	1.6623e-53	-1.47654e-53	5.90755e-53	3.5877e-103
2.19647e-54	1.68897e-53	-2.58295e-53	8.56274e-55	5.40189e-54	-2.29573e-53	2.21152e-54	1.28505e-54	4.28438e-54	-7.99844e-54	5.70314e-54	-8.29281e-56	9.41729e-55	-1.09075e-53	-4.90232e-57	-1.09454e-53	-1.5971e-53	3.09586e-54	-2.09846e-54	-4.59677e-54	7.41076e-55	-7.5299e-56	5.01291e-54	6.12639e-54	1.71014e-54	1.38204e-54	2.74924e-55	-8.67087e-54	1.49307e-53	-8.08452e-54	2.59706e-105
-1.55677e-54	2.7089e-55	-3.62766e-55	5.19938e-56	-1.68993e-54	-3.01788e-56	-3.50227e-57	-7.15222e-55	-1.64585e-55	-6.85848e-55	-1.91907e-55	-2.82697e-55	4.09365e-56	1.6747e-54	-1.27456e-54	-3.21062e-55	1.492e-54	5.09316e-55	-2.3694e-55	2.91443e-55	4.36242e-55	-1.03397e-54	-4.11471e-55	4.10871e-55	2.90163e-55	-7.80303e-55	8.43249e-55	-1.4339e-55	7.46886e-56	2.81697e-55	1.68813e-107
7.33168e-56	2.50177e-55	2.07425e-55	-6.60816e-56	1.25871e-56	1.94333e-56	3.50936e-56	-4.99158e-58	5.70278e-56	2.99524e-56	-1.94453e-55	-2.88448e-56	-9.90547e-57	5.57735e-57	-1.05965e-55	-1.01719e-55	2.94011e-56	7.74945e-56	2.80756e-56	4.84315e-56	1.92854e-55	5.60644e-56	-9.73651e-57	-4.68466e-56	1.3043e-55	-1.77654e-55	-4.04361e-56	2.92792e-56	-1.15258e-55	4.43972e-56	3.00571e-109
-8.46878e-57	3.64747e-58	2.72415e-57	-3.61358e-58	1.50037e-57	5.60274e-57	-2.30557e-57	7.67804e-57	1.00478e-56	7.19663e-58	7.88988e-58	-1.06451e-58	-1.65602e-57	-8.20215e-58	-4.21233e-57	-2.44165e-57	1.79718e-58	1.31839e-57	1.66932e-56	6.40135e-57	6.4857e-57	4.74969e-57	-1.17378e-56	8.98208e-57	4.29728e-57	-2.80965e-56	2.94596e-58	1.28204e-56	-8.37638e-57	-2.72557e-57	1.96096e-111
2.21701e-59	5.34595e-58	3.29392e-58	1.13104e-57	-1.51911e-57	-3.86487e-59	8.78027e-60	1.66153e-58	2.91926e-59	-1.36446e-58	-1.50578e-59	8.63646e-58	-7.27297e-58	3.77294e-59	6.49195e-59	1.41718e-58	2.70006e-58	-9.31319e-59	-1.47674e-58	6.96477e-59	-3.47063e-59	-4.0625e-58	2.3429e-58	1.47923e-58	-1.85362e-57	-1.3191e-58	2.07363e-58	-5.46389e-59	-5.52767e-58	-2.09405e-59	9.48771e-114
2.36327e-60	-1.6342e-59	1.3687e-58	2.93222e-59	-1.03862e-59	-1.20165e-59	4.58845e-59	1.09638e-59	1.66128e-59	-1.05422e-58	1.67639e-59	-3.60931e-59	-3.59034e-59	2.87587e-59	-1.26683e-59	1.68281e-58	-3.29137e-59	-9.00783e-60	-4.46171e-59	7.03196e-59	4.64095e-61	-6.00965e-59	-3.46479e-59	-5.91467e-61	-2.13672e-59	2.76308e-59	-3.07015e-60	9.40549e-60	3.85689e-59	-1.90302e-59	8.19926e-116
-2.46686e-60	-3.73701e-60	9.23411e-60	-4.92833e-60	5.49875e-60	2.59453e-62	2.50486e-63	-2.13075e-61	4.2155e-60	1.33185e-59	-1.38771e-60	-1.09465e-60	-3.30839e-60	3.29839e-60	-3.26816e-60	2.96655e-61	-5.2395e-60	-1.85979e-60	3.46304e-60	6.74877e-61	-8.93102e-62	-1.41207e-60	-5.54324e-61	1.05686e-59	6.88259e-61	1.17374e-59	-5.31957e-60	-7.66989e-61	1.87972e-59	-5.92389e-60	1.10368e-117
9.32981e-61	3.26931e-62	-1.17602e-60	1.30894e-61	2.99191e-60	2.89474e-61	1.72609e-61	-1.75122e-62	-3.0555e-61	4.88809e-61	1.98365e-62	1.25421e-60	-3.07576e-61	-3.18043e-63	-1.54997e-60	6.65076e-62	-2.01461e-61	-4.38369e-62	-3.19747e-61	-1.25005e-61	-3.68811e-62	-4.50309e-61	4.1893e-62	-1.81179e-61	7.11454e-62	-2.61345e-61	-5.14582e-61	-7.69441e-61	5.7816e-61	-3.29345e-61	1.75163e-119
1.85695e-62	1.77905e-62	1.16955e-62	4.32548e-62	3.5687e-65	3.13426e-62	1.35557e-61	4.15385e-62	5.72561e-64	7.35611e-62	-3.04353e-62	3.54585e-62	2.88572e-63	-1.30393e-62	-4.0084e-62	-1.54261e-62	-3.3365e-62	-6.45479e-62	5.04742e-62	9.39118e-63	-2.43341e-62	-2.5831e-62	9.61658e-63	1.42456e-62	3.87035e-63	-4.40987e-63	1.06065e-63	-1.07581e-62	5.52361e-63	-1.30165e-62	4.31925e-122
6.30038e-63	1.65831e-64	-4.42626e-64	2.83079e-64	1.83458e-63	3.20574e-63	8.2737e-64	-1.67551e-62	-5.2817e-63	1.99711e-64	4.86342e-63	1.72353e-63	-4.58502e-64	7.172e-63	-1.35948e-63	-2.55006e-64	-3.91582e-63	-1.95989e-63	1.99017e-63	1.28689e-63	-3.2048e-64	-6.95261e-64	3.30271e-63	6.53719e-63	1.14406e-63	-9.69291e-64	-1.34147e-62	-4.54024e-63	1.24618e-63	4.43096e-63	7.46204e-124
-1.52631e-64	1.06208e-65	-1.49831e-64	-8.99749e-64	1.17986e-65	-4.16024e-64	-7.64255e-64	-3.84934e-64	1.37053e-64	-3.7205e-64	6.76308e-65	-2.63103e-64	-3.74039e-64	-1.32422e-64	-2.92582e-66	8.52586e-65	5.26724e-66	-4.3132e-64	5.09394e-65	-1.58704e-64	-9.63769e-64	-1.66518e-64	4.06808e-65	2.40249e-64	-3.05013e-65	8.79133e-66	1.46107e-64	1.15753e-65	-8.67874e-66	-2.70467e-64	3.48212e-126
1.78804e-66	9.76906e-66	7.01076e-66	3.06351e-66	-1.20741e-66	2.741e-67	1.45519e-64	3.07614e-65	-6.16982e-67	-4.94568e-66	5.49006e-65	-1.61193e-65	1.56464e-66	2.09314e-66	7.37556e-65	-4.48827e-66	-3.96303e-66	1.11248e-67	4.18588e-65	-1.35923e-65	2.01944e-65	3.40738e-65	9.30878e-66	-5.10908e-65	-4.23469e-65	-4.48028e-65	-3.48583e-65	-6.29901e-65	1.2749e-64	-5.4044e-66	6.25311e-128
1.63513e-66	6.56692e-67	-5.89151e-67	-1.08512e-65	-6.93874e-67	-1.24592e-67	5.48732e-66	8.17406e-67	2.41093e-66	-2.85833e-67	1.66058e-66	-1.04359e-66	-2.97561e-66	1.74031e-66	-2.25347e-67	-1.16643e-65	-3.63071e-66	-1.31903e-66	-8.36294e-67	1.56149e-66	5.3599e-66	3.60376e-66	1.11689e-67	3.27912e-66	-3.74632e-66	1.97822e-67	-1.1816e-66	-1.37077e-67	-1.02542e-66	5.04314e-66	4.2272e-130
5.68577e-67	7.1169e-67	-2.81673e-69	6.80345e-68	2.0943e-67	-3.92203e-69	9.53444e-68	3.11668e-67	1.33318e-68	-8.3921e-68	2.36508e-68	2.09536e-67	-1.32778e-69	-6.27556e-68	1.01333e-68	-2.57864e-67	-2.38954e-68	-1.10421e-67	-7.95622e-68	-2.05811e-68	5.4324e-67	-2.30585e-67	-6.73816e-68	-2.84753e-67	-7.02629e-68	-1.64992e-68	-6.98385e-69	6.13537e-67	6.23631e-68	-5.79772e-69	1.94577e-132
4.02078e-68	-2.13581e-69	1.86315e-68	-1.95848e-69	5.81535e-69	-6.03768e-68	-2.14003e-71	6.69006e-68	-8.16856e-69	-4.65585e-69	-2.84054e-69	4.67231e-69	5.30808e-69	-6.84499e-69	2.69627e-68	-1.7265e-69	1.12467e-67	1.69031e-68	-8.79634e-69	1.00367e-68	-1.5456e-68	-1.81958e-69	1.07865e-69	9.11628e-68	5.83511e-69	1.81939e-69	1.0076e-68	-7.18168e-69	-2.33537e-69	-1.26373e-70	3.29131e-134
5.10557e-71	-7.24821e-70	-3.73557e-70	9.55979e-70	7.95351e-69	-1.82653e-69	-1.3275e-69	-2.366e-69	1.2221e-70	-1.27927e-70	-1.2518e-69	-1.5991e-69	-3.60153e-70	3.00534e-69	-2.81923e-69	3.02341e-70	1.83617e-70	7.15283e-70	5.15685e-70	3.54241e-69	2.41566e-71	1.10412e-68	-1.25108e-69	-1.9533e-69	-3.2861e-70	1.30975e-70	-1.5141e-69	5.68997e-70	4.87546e-70	-9.81541e-71	2.4053e-136
-2.06414e-70	7.82219e-71	2.03969e-70	1.54029e-70	4.98124e-70	1.05359e-71	-1.87306e-70	-4.8622e-70	8.1113e-71	-4.30342e-71	-1.07803e-71	2.13588e-71	-8.44356e-71	-3.09053e-71	-2.18516e-71	8.46933e-72	1.18106e-71	-2.10399e-70	-1.09264e-71	8.67012e-71	1.99102e-70	-2.07302e-70	-1.02748e-70	2.04295e-71	-2.95383e-70	2.05261e-71	3.28394e-71	-2.24047e-71	-7.06399e-71	3.68242e-71	8.92656e-139
-9.53155e-72	1.12433e-71	-2.12971e-71	-1.28594e-71	-4.00747e-72	-3.56993e-72	1.13395e-71	1.59689e-72	-5.2191e-71	-4.13569e-71	7.11745e-73	5.08954e-72	-6.44448e-73	4.56916e-72	-3.1331e-73	6.1599e-73	9.07285e-72	-5.63038e-72	-1.1187e-71	-4.77382e-72	-1.92378e-71	-4.24804e-71	6.49552e-72	1.56233e-71	-1.07498e-71	1.36679e-73	6.01422e-72	8.7963e-75	1.18278e-71	6.0715e-73	8.49354e-141
-5.30978e-73	-2.0475e-73	-5.68738e-73	-4.64959e-73	5.10449e-74	-1.02327e-72	-1.90911e-72	4.81662e-72	-5.36981e-73	-1.64747e-73	-1.50487e-73	4.56442e-73	-4.06903e-73	5.72014e-74	4.59654e-72	-3.18436e-73	-1.03035e-72	-1.31565e-72	-4.02583e-73	3.66323e-74	8.14077e-73	1.73426e-72	4.75742e-74	3.59534e-72	-1.27894e-73	-3.337e-73	-1.37771e-73	-1.06246e-74	-1.93516e-73	-2.32611e-74	7.04424e-143
1.29104e-74	9.52225e-74	-8.88553e-74	9.43352e-76	-2.44897e-74	-9.79981e-75	3.34525e-74	-1.44625e-73	-7.69713e-75	7.29265e-75	3.92895e-74	-1.07108e-74	1.42074e-74	2.85359e-74	-6.51095e-74	2.20749e-74	3.20839e-73	3.17691e-74	1.5714e-75	5.00166e-74	1.75685e-74	1.54687e-74	-2.02128e-73	6.82161e-75	6.04106e-75	5.21056e-74	-1.12058e-74	4.33215e-74	4.18534e-74	3.18057e-74	2.02793e-145
-7.33213e-75	-3.95391e-75	4.76137e-75	1.10526e-75	7.93389e-75	-8.68235e-76	-2.69555e-74	1.94483e-75	8.85445e-75	8.79024e-75	-6.82119e-75	2.97645e-74	1.52908e-75	-2.01329e-74	-9.15866e-76	-4.75688e-76	-1.70744e-75	8.62233e-75	-3.95609e-74	-5.52654e-75	-2.95114e-75	8.98188e-75	4.54514e-74	-9.1929e-76	6.8821e-76	1.07157e-74	-9.66817e-75	-2.13749e-75	-9.53787e-76	-6.89312e-75	6.47492e-147
1.6938e-76	-1.93731e-77	-4.75334e-77	9.01511e-76	-5.55763e-77	-4.75259e-77	9.36834e-77	-1.70459e-76	-7.22465e-78	1.07289e-76	1.17855e-76	-3.61084e-78	-1.34733e-77	1.98704e-76	2.19114e-76	1.12367e-76	1.81297e-76	-7.64883e-76	4.38177e-76	-4.03117e-76	2.64179e-77	-1.17215e-76	-6.73399e-76	-7.94223e-77	5.98049e-77	2.28938e-76	-1.39266e-76	1.30377e-75	-2.22388e-77	-1.8965e-76	4.27129e-150
-1.34475e-76	-3.91517e-77	-1.49659e-76	4.2061e-77	4.41189e-77	-1.30645e-78	-1.36416e-76	1.16889e-76	2.72924e-76	1.85964e-77	-1.70648e-76	1.22934e-77	7.74286e-78	-2.44714e-76	3.05769e-77	-5.86672e-77	2.15215e-77	-5.51645e-77	6.85754e-77	8.70144e-77	6.0474e-78	-3.52686e-77	-3.25484e-77	9.97691e-78	-1.30404e-78	1.32555e-76	1.25533e-77	-9.07426e-77	6.87922e-77	8.2259e-77	3.02114e-151
-8.10689e-79	-1.76635e-78	-3.71998e-78	7.05883e-78	7.86021e-78	6.38285e-78	-3.58348e-78	5.14426e-78	4.30262e-78	3.28477e-78	-2.56423e-78	-2.49266e-78	1.32462e-77	5.76908e-78	1.18865e-77	-2.89093e-78	-7.53034e-78	5.81422e-78	2.00313e-78	-8.35468e-78	1.33246e-78	9.86774e-78	2.51892e-79	1.64035e-78	-4.92411e-78	-1.05891e-78	-1.26584e-78	1.44995e-78	1.70932e-78	7.10948e-80	9.07978e-154
-5.9153e-79	2.06798e-78	-6.10782e-79	-8.04547e-79	9.41798e-80	4.96066e-79	-7.5576e-80	1.2088e-78	7.09365e-79	6.58231e-81	-1.20774e-79	3.11433e-79	4.8855e-79	6.34291e-80	-7.05906e-79	-3.45477e-79	5.24693e-79	4.46568e-80	-1.67921e-79	7.49732e-80	-4.44137e-80	-1.5956e-78	2.40974e-79	7.62583e-79	3.26061e-79	2.32902e-79	3.78444e-80	4.92346e-80	-1.0229e-78	-1.79485e-79	1.35855e-155
8.97804e-81	-1.13044e-79	8.47868e-81	-3.4584e-80	-1.08251e-80	-2.78854e-80	1.4955e-80	-5.48152e-80	-1.88136e-80	3.08079e-80	-9.92098e-80	3.88432e-81	4.46834e-80	7.54026e-81	-3.05976e-81	-7.36354e-80	1.40735e-79	7.93715e-81	-6.55286e-81	-7.34147e-81	-1.59751e-81	-1.02208e-80	-7.22244e-80	-4.34867e-81	1.20244e-80	-6.38378e-80	9.42113e-80	-4.18863e-80	-2.75946e-80	-1.35722e-79	9.62367e-158
9.839e-82	-7.17519e-81	1.32939e-81	-1.14254e-80	-1.304e-81	5.2799e-83	1.2729e-81	-4.3369e-82	-5.21341e-82	6.07935e-82	9.83447e-82	-7.78974e-82	-6.99097e-82	-1.15312e-80	1.04147e-80	-4.87693e-82	-1.30429e-81	-3.22041e-81	2.46221e-81	-6.46606e-81	-6.07859e-82	-3.55141e-81	1.05051e-80	-8.18663e-81	4.18365e-81	-1.03262e-81	6.8011e-81	-4.39178e-81	-3.89102e-81	1.13834e-80	9.11786e-160
4.31874e-82	-2.45247e-82	1.81521e-82	1.01946e-82	-1.89578e-83	2.66813e-82	8.87075e-83	-2.78905e-82	-4.80978e-82	-8.0674e-82	-1.87218e-82	4.1061e-83	1.34937e-82	4.50923e-82	7.76893e-82	3.65523e-82	8.31724e-83	6.34677e-82	-2.3702e-83	7.15883e-83	9.74448e-82	1.13667e-81	1.57494e-81	4.80703e-82	2.29795e-82	-2.12897e-82	-3.08216e-82	2.4256e-82	-1.19148e-82	-1.92175e-82	7.9964e-162
1.89285e-83	-4.80785e-83	-4.06645e-84	-5.97484e-83	1.89495e-83	-1.68682e-82	-1.35947e-82	1.21609e-83	-1.12958e-83	-2.53896e-84	8.89916e-83	-7.53225e-83	4.39998e-84	6.65616e-83	-2.28096e-84	-4.79094e-84	-8.77055e-83	-2.88091e-83	8.26636e-83	-1.67698e-83	1.62151e-84	1.84325e-83	5.94437e-83	-5.43204e-83	6.15552e-83	-1.83117e-83	-4.61901e-84	-3.56047e-84	2.38286e-83	-6.21526e-84	9.91317e-164
-8.04883e-85	-3.84197e-84	8.08277e-84	1.27216e-84	4.38739e-86	8.18841e-84	-1.81666e-84	4.38527e-85	-5.49627e-85	3.87731e-84	3.61019e-85	-1.60297e-85	-6.9592e-85	-2.50191e-84	-3.06546e-85	-5.06287e-86	-4.56073e-84	1.16461e-85	3.62709e-85	-1.05608e-84	1.24412e-84	-7.79828e-84	-6.21727e-85	2.15989e-85	-1.20492e-83	-1.00415e-84	3.45663e-84	-4.90563e-84	-1.35215e-85	8.41604e-85	4.43022e-166
6.27771e-85	-6.25645e-86	-5.38557e-85	-3.78603e-86	-2.40621e-85	1.02086e-86	2.51468e-85	-8.87711e-86	9.2225e-86	-1.11894e-85	9.39722e-86	-3.31598e-85	2.007e-85	-6.41104e-86	8.02469e-86	-3.21312e-86	-3.0175e-86	-2.68143e-85	1.28746e-86	1.03123e-85	3.66702e-85	2.36468e-85	7.34582e-86	-1.87915e-85	-7.84182e-86	-2.32068e-85	-3.03314e-86	-5.58663e-86	1.04791e-84	-3.02865e-85	2.57887e-168
-5.22236e-86	-2.27039e-86	1.02811e-86	1.80518e-86	2.23274e-86	-1.67023e-86	1.32628e-86	-2.53152e-86	1.62992e-86	8.33664e-87	-2.11321e-86	-3.39703e-86	1.70815e-87	1.43038e-86	3.59631e-87	-1.20946e-87	4.47688e-86	2.20011e-86	3.2265e-87	-1.01992e-85	-9.92176e-87	8.24994e-86	9.50469e-89	-5.7704e-87	-1.07094e-85	-1.55979e-86	4.91498e-87	-1.23459e-85	5.51355e-87	-8.98033e-87	5.43549e-170
-3.87252e-87	5.34821e-88	8.29583e-88	5.2693e-88	-3.56014e-88	1.09576e-86	-3.66304e-88	6.68039e-87	-3.35005e-87	2.37815e-87	-1.19933e-86	4.03598e-88	-2.6989e-87	1.56526e-88	-4.64459e-87	-3.27949e-87	1.11691e-87	5.62325e-87	-3.64571e-87	1.92007e-87	-1.22469e-87	1.39639e-88	-3.31289e-88	-4.08333e-87	-2.79578e-89	-5.29253e-87	-1.09188e-87	6.80604e-87	5.02802e-87	3.72826e-87	5.64578e-172
3.66193e-89	2.16666e-89	-2.10268e-88	-1.61974e-89	-9.63338e-88	-2.3562e-88	1.28878e-88	-6.75523e-88	4.29343e-89	3.81472e-89	1.42384e-88	4.24866e-89	-4.55721e-90	-3.44084e-88	-1.25963e-88	-1.89994e-88	-1.33124e-88	1.94392e-88	-2.32785e-90	-1.51881e-89	2.66821e-88	-6.78969e-88	-1.10032e-88	-3.18746e-89	-7.05036e-89	-2.27421e-88	-3.22826e-88	-2.90896e-88	1.19233e-88	-1.10482e-88	2.57153e-174
5.22885e-90	5.20156e-90	5.45433e-91	1.40248e-89	1.74888e-89	-9.72531e-90	4.25888e-90	2.37406e-90	-2.11337e-89	4.50468e-89	4.85248e-89	2.2085e-89	-1.16422e-89	-3.9776e-89	1.77669e-90	5.99944e-89	1.13971e-89	-1.65689e-89	2.11116e-90	-5.35833e-89	1.60215e-91	1.45491e-89	-1.18138e-88	-6.17223e-90	5.04526e-91	-1.25167e-89	2.0737e-90	-1.06746e-89	-5.47154e-90	-3.9582e-89	3.06723e-176
-8.81373e-90	1.42769e-91	-3.28815e-90	2.93352e-90	4.33828e-91	3.20532e-90	1.32797e-91	9.33658e-92	4.69489e-91	1.10975e-90	-1.4515e-91	-2.04471e-90	5.25932e-91	1.06891e-90	4.02733e-91	-6.73828e-90	-5.56655e-92	3.1507e-90	1.20632e-90	3.51102e-90	-1.18655e-91	-4.24096e-90	-1.1428e-90	-1.96772e-90	4.37239e-90	-2.77166e-90	4.69291e-90	1.84931e-91	-1.66676e-91	5.2737e-90	2.83836e-178
1.28624e-91	-5.87141e-92	1.62725e-92	2.26586e-91	-6.56813e-92	-2.24129e-91	8.03271e-93	1.77519e-92	-1.40346e-92	-1.16214e-93	2.5509e-91	-4.03464e-92	2.73133e-91	6.16696e-93	2.15442e-92	-4.81238e-93	9.80672e-91	-5.007e-91	8.17503e-92	1.16217e-91	2.21633e-92	-5.19327e-92	4.82072e-92	-4.94545e-92	-1.03346e-91	1.00257e-91	1.04169e-91	-5.90514e-92	-1.51714e-91	-1.90126e-91	1.60335e-180
9.49157e-92	8.32461e-93	7.52729e-95	-1.70558e-93	-4.62073e-93	-1.3184e-92	1.15768e-92	3.52297e-92	1.24217e-93	-1.94617e-92	-9.45622e-93	6.15332e-93	3.73464e-92	-1.96434e-92	1.87469e-93	2.59173e-92	-5.08822e-93	2.82123e-92	-1.42669e-92	-1.41243e-92	2.18159e-92	5.25292e-92	2.96483e-93	2.78664e-93	1.53196e-93	1.86748e-92	1.16165e-92	7.27309e-92	1.84652e-92	4.90905e-92	2.66183e-182
6.30502e-95	-1.41089e-93	4.63403e-93	3.40477e-94	2.44997e-93	-3.40036e-94	3.40565e-93	1.78569e-93	1.78966e-93	1.41305e-93	2.27866e-93	1.07649e-94	1.12078e-93	1.93784e-95	-3.23173e-93	1.6825e-94	1.00297e-93	-3.38773e-93	6.20784e-94	-1.17203e-94	5.22836e-94	-6.50344e-94	-1.12179e-93	1.55198e-93	3.91539e-94	3.7368e-94	-1.51444e-93	-5.82009e-94	-5.68295e-94	-1.6772e-93	8.99286e-185
-4.12354e-94	-1.02346e-94	-6.6516e-95	-1.99742e-94	6.8663e-95	1.41168e-95	3.85733e-94	9.44655e-95	-4.22459e-94	-3.89366e-96	1.06075e-94	-5.30767e-95	7.89169e-95	9.37203e-96	1.88295e-94	-1.87437e-95	3.92007e-95	-2.99001e-94	1.24705e-95	1.17108e-94	6.54454e-96	-1.0802e-95	3.76335e-94	-3.34527e-95	3.30947e-95	1.5881e-95	-2.02098e-94	-7.91491e-95	1.78066e-95	1.43432e-94	9.39197e-187
-2.44132e-95	2.6922e-96	-1.09047e-95	2.17718e-95	3.42778e-96	1.08572e-95	3.70678e-95	-2.45106e-95	2.54419e-97	-1.86815e-95	-1.51006e-96	-3.18334e-96	1.11007e-95	2.20529e-95	-1.15606e-95	6.56643e-96	1.41186e-97	-1.87171e-96	1.96601e-96	2.24457e-95	4.63257e-96	-2.77918e-96	-1.2673e-95	-1.74758e-95	3.64166e-95	1.59257e-95	1.38076e-96	-9.99606e-96	1.89407e-96	-5.37376e-96	7.16888e-189
4.18748e-97	-8.32378e-97	1.3936e-96	-3.06818e-96	2.70344e-97	1.59499e-98	-8.03681e-97	4.35988e-97	1.20382e-96	1.00917e-96	-1.50588e-97	5.47028e-97	7.97437e-97	4.55474e-97	1.40977e-97	7.46418e-97	-1.36537e-98	3.94627e-97	3.44215e-97	-1.23777e-97	-5.29307e-97	-2.0347e-97	-6.05034e-97	-1.05035e-97	1.57472e-98	-8.9952e-97	4.65998e-97	-4.609e-96	-2.82253e-97	8.42942e-98	4.06878e-191
-5.28493e-98	-2.73979e-98	9.81935e-98	-1.09309e-98	9.40921e-99	5.31191e-98	-5.97888e-99	3.11321e-99	6.70514e-98	-2.35415e-98	2.25936e-97	-7.23352e-98	-1.95076e-97	-9.05643e-98	-5.04458e-98	-9.09277e-99	-3.7903e-99	-1.81565e-97	2.06055e-99	-1.80101e-98	-4.27308e-98	1.55488e-99	8.56374e-98	-7.36194e-98	9.79267e-98	-8.69335e-98	-1.67014e-98	6.45591e-99	7.43781e-98	4.14497e-98	1.99083e-193
-9.17942e-99	9.56496e-101	-7.65818e-99	-1.05044e-98	2.84202e-99	-1.41498e-98	-6.81499e-99	-6.47421e-100	-4.21465e-99	2.74365e-98	-1.53509e-99	-6.53124e-99	7.2718e-100	2.77016e-100	-5.10378e-99	1.41587e-99	-1.60014e-98	2.10415e-100	1.32048e-98	-1.57762e-100	-7.37745e-99	1.22226e-99	3.59651e-100	2.08778e-99	-6.85418e-100	-2.42273e-100	-1.17154e-99	-1.4838e-99	4.2382e-100	-1.73571e-98	2.14905e-195
-1.31878e-101	1.30291e-100	-5.69945e-100	2.08297e-100	-7.02145e-100	-2.32758e-100	2.81766e-101	1.00882e-99	-1.74176e-100	-7.1342e-102	-8.52526e-100	-4.6948e-100	6.8574e-100	-5.93359e-100	8.61937e-100	-4.38396e-100	-1.6059e-100	3.16527e-100	-2.53785e-101	-7.89305e-100	6.21075e-100	2.25898e-99	9.81249e-102	-6.78667e-100	1.77777e-99	-1.74668e-99	-3.55108e-100	-2.5051e-101	5.59711e-99	-2.32263e-99	5.44455e-197
8.1304e-103	-1.65309e-101	6.18236e-101	-3.64819e-101	-2.32251e-102	3.27246e-101	-6.81682e-102	-2.55e-101	-3.10174e-100	-2.61464e-102	2.02287e-100	-5.73765e-101	-1.11882e-101	9.62799e-101	-2.05874e-101	-2.40585e-100	-1.30367e-101	-4.97976e-102	-9.16419e-102	-9.11525e-102	4.62835e-101	1.45301e-101	2.39006e-100	1.22988e-101	7.55009e-101	-1.10974e-100	-1.27546e-100	1.18463e-100	-3.11618e-101	-1.53323e-100	3.48113e-199
4.83476e-102	-8.26421e-102	5.11045e-103	-2.13085e-102	-1.605e-101	8.86133e-102	-1.52207e-102	9.92294e-103	3.63889e-102	-6.98045e-102	-2.41859e-102	-1.83548e-102	5.06023e-102	-2.82494e-102	1.35801e-101	-6.91901e-103	1.3069e-103	4.97862e-102	1.63309e-101	-2.98605e-104	1.07195e-102	1.75092e-103	1.98719e-102	-3.93448e-102	-4.60237e-103	1.7459e-102	-2.92427e-102	-1.50762e-101	-4.52435e-103	4.35419e-102	1.29595e-201
-4.23387e-104	2.04489e-103	-3.84428e-103	5.40011e-103	-1.61905e-103	-1.87077e-103	-4.42466e-103	5.80823e-104	-2.19816e-103	-1.10183e-103	6.61622e-104	-5.44961e-103	-4.57355e-103	-7.0605e-104	-9.79095e-103	-2.8828e-102	2.33212e-104	9.08211e-103	-1.08983e-102	-1.23071e-103	3.6569e-103	-4.98522e-103	-9.57795e-103	-7.3102e-104	-1.15949e-102	-7.42528e-103	7.59384e-104	7.66895e-104	-4.74961e-104	-8.52986e-104	1.58387e-203
-1.36638e-104	5.94404e-106	7.69203e-104	5.01027e-104	1.83594e-104	2.15223e-104	8.75869e-105	-7.10799e-105	-2.7717e-104	9.32727e-104	1.86129e-105	1.76205e-105	2.41405e-103	-7.88154e-104	4.83859e-104	5.85533e-104	3.7016e-105	1.17799e-104	1.91064e-105	-4.87221e-105	-3.50448e-104	-4.43678e-104	9.6888e-104	2.023e-104	5.03757e-106	1.05064e-104	-1.28888e-103	1.15853e-105	-1.49881e-105	-4.92337e-104	1.21597e-205
-2.50409e-105	7.63533e-105	-6.64905e-105	5.38735e-105	1.60924e-105	4.27765e-105	-1.84912e-105	-1.52123e-105	-1.90147e-105	-9.75989e-106	-1.75604e-105	5.68519e-106	3.85805e-105	3.77248e-105	3.43959e-106	2.2947e-107	2.23024e-104	1.56513e-105	8.86085e-105	-1.16373e-105	1.49032e-104	-1.02934e-105	-4.54601e-105	-2.10471e-105	-1.83506e-105	6.55335e-105	1.02763e-105	8.5095e-107	-1.94715e-105	-4.0685e-106	1.08094e-207
-1.01665e-106	8.42493e-107	5.41662e-108	-3.29953e-106	-1.77467e-107	-8.26871e-106	-1.98651e-105	-9.34632e-107	-3.72952e-107	6.38857e-107	-3.07293e-106	-1.87943e-106	6.85702e-107	1.94574e-107	4.05887e-106	1.13093e-105	-9.094e-107	-7.92553e-107	-9.96567e-106	7.82393e-106	8.17455e-106	2.2025e-106	-9.5461e-107	-9.76529e-107	-2.84081e-106	2.31131e-106	7.28834e-106	4.18457e-107	-6.77238e-106	4.336e-106	1.00183e-209
5.439e-107	4.97367e-107	-2.30581e-108	1.74461e-108	-8.92603e-108	1.74244e-108	-7.03722e-108	4.21616e-109	-5.37224e-107	4.8973e-107	-2.33802e-108	4.14202e-107	2.95387e-107	7.95868e-108	2.46892e-107	1.59395e-107	3.81587e-107	2.90441e-107	4.03544e-108	4.35623e-107	-5.82625e-108	9.46788e-109	-1.72215e-107	1.70155e-107	1.08686e-106	-4.23492e-108	2.08844e-107	-4.25346e-107	-2.92995e-107	-5.7441e-107	3.74462e-212
9.02942e-108	-2.02246e-108	2.71754e-108	-2.05237e-110	1.70074e-107	5.86174e-109	6.35753e-109	-6.52589e-108	1.89893e-108	-4.93925e-108	4.28444e-110	-4.02124e-110	-5.3376e-108	-2.52031e-108	-1.34988e-108	-1.79154e-108	8.95231e-109	-5.23136e-108	8.4269e-108	1.24212e-108	1.59674e-108	-2.75318e-109	-1.39154e-108	-5.70415e-108	1.00328e-107	-1.28512e-108	8.6185e-109	-1.68286e-109	8.73562e-108	-5.37159e-109	8.10974e-214
5.73616e-110	5.60453e-110	1.85389e-109	4.64649e-109	-1.03763e-110	-5.90711e-109	-2.69216e-109	-3.2766e-109	3.36804e-109	-8.28621e-110	2.1483e-109	4.80165e-110	-7.50461e-111	-2.01171e-109	-2.3101e-110	9.06516e-111	-1.96002e-109	-2.67761e-109	4.32418e-109	-5.2179e-109	5.02091e-110	-1.25053e-110	5.91787e-110	-3.76577e-110	1.13676e-110	-4.25107e-110	2.78875e-110	8.26472e-109	-1.86736e-110	-1.62969e-109	2.28513e-216
2.81292e-110	1.82113e-110	4.06764e-110	-5.02319e-111	-1.194e-110	6.84495e-111	1.96732e-110	-5.61087e-110	-3.10338e-110	2.81041e-111	6.79912e-110	-2.17466e-110	-6.89784e-111	-1.16369e-110	9.56498e-110	-9.65302e-111	1.60179e-110	2.59706e-110	-1.2274e-110	3.78491e-110	1.85769e-111	-3.31463e-110	2.50034e-111	-1.6131e-110	-3.5455e-112	1.91122e-110	-2.90674e-111	-2.30935e-110	3.45599e-111	-4.46737e-110	2.88168e-218
5.32399e-111	5.24974e-111	3.00208e-111	1.09247e-112	9.83284e-112	-4.65739e-112	-2.37246e-112	-2.9888e-111	1.17629e-111	-2.40497e-111	3.90536e-111	2.10201e-111	1.48897e-112	3.3154e-113	-6.77263e-112	2.06854e-111	-1.48015e-112	-1.15344e-112	-8.0171e-111	4.84162e-111	-2.31512e-112	-3.82006e-111	7.17085e-112	1.57952e-112	-1.18069e-112	1.20685e-111	-4.8689e-112	1.50824e-111	2.14249e-111	5.77057e-112	2.18542e-220
5.08306e-112	-2.7561e-114	-8.78797e-112	-3.10616e-112	8.58936e-114	-3.26497e-112	-1.75599e-114	-5.48203e-113	4.48395e-112	2.51964e-113	1.9765e-114	2.1047e-112	-3.04714e-112	3.12058e-112	-3.80393e-112	1.38998e-113	-3.78872e-113	-1.87207e-113	2.61335e-112	2.70776e-113	-7.84679e-113	-4.33795e-113	-3.00568e-114	-9.34892e-113	3.92473e-112	9.86752e-114	-5.54523e-113	4.84526e-113	-1.8454e-112	-5.82653e-115	2.09916e-222
-2.17539e-113	6.41303e-115	1.12177e-113	-2.37643e-113	2.18355e-113	-1.34721e-113	-6.21714e-115	7.9244e-115	6.33068e-114	3.95114e-114	5.37589e-114	-1.53055e-114	3.58079e-114	5.73446e-115	4.485e-113	-4.9382e-113	-7.0009e-113	-2.32135e-113	-2.34208e-113	-1.32044e-114	-6.60753e-115	-1.18012e-114	-2.54766e-114	2.14869e-113	1.33744e-113	-2.31241e-114	-1.0417e-113	-1.28033e-114	-3.03371e-114	-1.13232e-113	1.32659e-224
-4.65816e-115	-5.40761e-116	-3.54653e-115	-5.40641e-115	-3.76732e-115	2.51484e-114	1.60353e-114	-1.38829e-114	8.24488e-115	3.69988e-114	-1.83773e-115	-4.203e-114	-8.75013e-115	-1.85541e-114	7.97905e-115	2.56351e-115	4.35094e-115	-4.90124e-115	-9.08129e-115	4.04014e-114	1.8379e-114	7.07625e-114	3.13921e-115	6.13932e-115	1.01559e-115	3.81104e-114	1.08192e-115	-1.81057e-115	2.04739e-115	1.2313e-114	1.36222e-226
1.73709e-115	2.17212e-116	-4.42442e-116	9.32942e-116	1.09978e-115	1.74842e-115	1.31252e-115	1.12902e-115	-1.14707e-116	7.31616e-115	-1.26066e-115	1.15646e-115	1.70707e-115	1.71179e-115	-3.81357e-117	-4.36048e-116	-5.20363e-116	-7.19974e-116	-2.39146e-116	-3.38886e-115	-1.83551e-116	-2.49336e-115	3.20108e-116	7.51824e-115	-7.45452e-116	1.17255e-115	-1.83394e-116	4.62873e-116	-4.06318e-116	1.4073e-115	1.53428e-228
1.97955e-116	2.77489e-116	2.22655e-116	5.62029e-116	-6.47296e-116	4.32227e-116	-1.47238e-116	1.65201e-116	6.10932e-118	1.51084e-118	4.66344e-116	2.47388e-117	-3.55459e-117	2.21386e-116	-9.19794e-117	-2.6888e-117	1.02359e-116	-3.54811e-117	2.4668e-117	7.18654e-116	2.06616e-116	1.05419e-116	5.10903e-117	-2.99126e-117	-8.57828e-117	-5.8965e-116	-6.37715e-117	1.97751e-116	2.0469e-116	3.18988e-116	2.54199e-230
-2.33932e-117	5.17768e-118	-1.37781e-117	2.88979e-118	-2.11611e-117	-4.40089e-118	-5.72091e-119	-2.67405e-117	2.32759e-118	-1.37616e-117	2.60183e-119	-4.01984e-118	-1.66991e-118	1.30622e-118	3.71023e-118	3.26668e-121	3.32768e-120	1.19588e-117	-4.12944e-117	4.12088e-118	1.43388e-117	-2.19344e-117	1.03098e-117	1.76269e-117	2.2769e-117	-3.04668e-117	1.68544e-118	4.89812e-117	-1.63693e-117	9.83244e-119	9.27058e-233
5.64337e-120	-4.83352e-119	3.47648e-118	-8.39785e-119	2.93666e-119	-1.9186e-119	-1.60517e-119	-6.63316e-119	-4.65233e-119	1.17829e-118	2.70168e-118	-5.52964e-119	5.20541e-119	-1.90527e-118	-2.64043e-119	-3.28987e-120	-3.86493e-119	2.18785e-118	1.98804e-118	5.54918e-118	4.17244e-119	1.01096e-118	9.27636e-119	-1.92242e-118	7.87196e-119	7.9671e-119	5.10247e-119	-5.78269e-120	-9.48827e-120	-2.23246e-119	7.38093e-235
5.91285e-120	2.2491e-119	-5.48529e-121	1.48374e-120	2.76836e-120	2.59104e-120	6.123e-121	-6.47224e-120	-2.83692e-120	-1.69487e-119	4.31818e-119	-8.93958e-120	-5.13942e-120	-1.95736e-120	4.90322e-120	3.54446e-120	2.57026e-120	-2.3686e-119	-3.13342e-119	-4.34781e-120	-3.07853e-120	7.16995e-120	-2.16252e-119	3.53961e-119	5.42562e-120	8.41362e-120	1.27831e-119	1.33225e-119	-5.16629e-120	1.14714e-120	6.72561e-237
1.13821e-120	-6.2854e-122	3.13126e-123	-1.48299e-120	-5.67606e-122	1.99424e-120	-9.81007e-121	1.24422e-121	1.20159e-121	-1.77043e-120	5.5591e-121	-1.06572e-120	-7.19349e-121	1.73271e-121	-1.28171e-120	-3.04518e-120	9.16539e-121	2.24791e-121	-3.50846e-121	-6.71858e-121	-1.05213e-121	-3.35543e-121	2.8418e-121	-1.41752e-120	-4.3331e-121	-7.09656e-121	2.22541e-120	-9.43698e-121	-3.74002e-123	-1.01819e-120	3.57638e-239
-4.29171e-122	-1.2089e-121	5.12794e-122	2.25462e-121	3.36906e-121	-2.53123e-123	6.85231e-122	-7.01902e-122	-4.79537e-122	8.27716e-122	1.74602e-123	-6.61908e-122	-1.97854e-121	-2.82757e-121	-9.14488e-124	3.30028e-122	-4.5631e-122	-7.83371e-124	-9.50458e-122	-3.8302e-123	-1.14714e-122	5.82356e-122	-2.30425e-122	4.32055e-121	3.02947e-121	-1.45516e-121	-1.0699e-121	-1.3149e-121	5.65763e-122	8.91358e-123	6.73601e-241
2.42971e-123	-3.83505e-123	-2.2567e-122	-1.30211e-122	3.89762e-122	1.32538e-123	-7.92175e-124	6.671e-123	2.5875e-123	3.8092e-123	1.70146e-123	1.41315e-122	-6.50796e-124	4.30778e-124	5.93962e-123	-1.41053e-123	7.73852e-124	-1.75754e-122	2.22442e-122	5.07776e-122	-1.23259e-122	-8.55546e-123	-2.66546e-123	4.62131e-123	-3.22295e-123	-2.053e-122	7.95593e-123	4.02372e-123	8.93979e-123	6.95931e-124	6.75514e-243
-1.1e-124	-2.76286e-123	6.57089e-124	2.78293e-124	7.18069e-125	-5.15474e-124	-7.87819e-124	5.30692e-125	-9.44947e-124	2.27035e-124	-9.11459e-124	-3.99624e-124	-5.34455e-124	4.38968e-123	-2.19588e-123	-2.15196e-125	-6.19656e-124	-7.1318e-124	-1.44382e-124	-2.79952e-124	1.20176e-123	1.47049e-125	-1.55454e-123	-9.8869e-125	-1.71254e-125	-1.49799e-124	-4.71313e-124	-2.50683e-124	4.37363e-124	1.61308e-124	4.07489e-245
4.41364e-125	1.8724e-124	-2.32011e-124	-7.1259e-125	-2.67836e-126	-4.09424e-125	2.36501e-125	-7.82925e-125	-1.95583e-124	2.00195e-124	-5.78436e-125	2.06314e-125	-1.07697e-125	-4.26375e-125	5.13461e-125	-6.88394e-125	-1.61588e-125	5.75621e-126	-7.29624e-126	-1.85989e-125	4.3548e-127	9.03969e-125	-2.63871e-125	-1.32078e-126	-5.7102e-125	-6.26198e-125	-8.89463e-125	1.22822e-126	-1.053e-125	8.42062e-126	2.20538e-247
7.98834e-127	-3.31062e-126	5.11976e-126	1.01982e-126	9.67103e-127	3.30359e-126	-5.95023e-126	-5.48507e-126	2.65254e-126	3.32863e-125	9.03072e-126	-1.80501e-126	-1.36023e-126	1.17156e-125	-1.06589e-126	-9.54758e-127	1.56046e-125	-8.07594e-126	-1.65973e-125	-4.7487e-126	-5.71724e-126	4.94703e-126	1.28305e-126	8.63504e-126	1.06511e-125	9.53151e-126	-9.56568e-126	9.00051e-127	1.5795e-125	5.15009e-126	2.7699e-249
-3.68338e-127	4.09783e-128	3.80903e-127	7.08131e-127	-3.6331e-128	-1.31743e-126	-1.61742e-127	5.66155e-127	-6.90434e-127	-1.54222e-126	-4.96442e-127	-2.66236e-128	-1.03175e-126	-2.80389e-127	-1.36135e-128	-2.97154e-127	1.42718e-127	4.07634e-127	-2.8884e-127	3.60891e-127	3.21094e-127	2.4512e-127	-9.01351e-130	-5.51213e-128	1.03639e-126	-6.68293e-127	-7.56594e-128	1.43358e-127	-1.9747e-127	-9.50439e-128	9.36287e-252
2.26823e-128	1.08105e-127	3.32153e-128	5.96179e-128	-1.03442e-128	9.64524e-128	-2.10832e-128	-5.0443e-128	-5.13047e-129	3.84704e-128	-1.85976e-128	-3.85716e-129	1.57127e-128	1.22276e-128	5.7103e-128	4.52488e-128	-2.25847e-128	-5.11205e-129	-3.14685e-128	-1.07939e-128	-1.96292e-128	4.20967e-128	2.37024e-128	6.04086e-129	1.18264e-129	1.10159e-127	6.21238e-128	2.49323e-128	5.23999e-128	9.33268e-128	6.93011e-254
-2.80465e-129	3.88508e-129	-8.96043e-129	-2.72981e-128	4.8722e-129	-5.37175e-131	1.54205e-129	-2.53836e-128	2.45325e-129	-2.29358e-130	4.767e-129	-1.69264e-129	3.02618e-129	-1.18518e-129	1.10637e-129	-5.769e-129	-5.0559e-130	-2.64944e-129	-1.39572e-128	-6.97115e-129	9.92547e-130	4.60011e-129	-4.02668e-129	7.00554e-131	-8.17409e-129	1.874e-128	-1.55978e-128	1.39825e-130	5.83554e-130	3.5815e-129	2.55913e-255
-7.14342e-130	-1.12402e-130	-1.44435e-130	-3.61628e-131	-1.57467e-131	3.3934e-130	-4.92256e-132	-8.67489e-131	-4.05389e-131	5.05805e-130	-3.35301e-130	5.9907e-130	1.48838e-129	-4.75641e-130	5.69191e-132	-4.54584e-131	1.69317e-131	-5.70786e-131	4.56715e-131	-5.11242e-130	-9.00838e-131	2.94957e-130	-1.87366e-131	-3.91478e-130	1.04961e-130	4.17313e-131	-1.23262e-130	-1.51996e-131	1.32218e-131	-2.45596e-130	4.44483e-258
5.03277e-132	5.73909e-131	-2.99119e-131	1.16944e-130	2.94536e-133	1.02208e-130	2.29954e-131	1.37494e-130	4.85011e-132	-4.17167e-131	7.33998e-131	2.9608e-132	-1.30722e-131	-4.94128e-131	6.87017e-131	-7.24022e-132	4.26708e-132	-3.03332e-131	-2.90676e-132	-2.95096e-131	8.75611e-132	-1.0898e-131	2.98181e-131	1.19037e-132	-2.09237e-130	2.47625e-131	-1.44902e-130	-5.90395e-132	5.19309e-131	-1.04125e-131	1.33448e-259
4.11685e-132	-1.31016e-131	-4.77805e-132	-7.91454e-133	7.00726e-132	-1.08744e-132	5.01128e-132	2.42285e-131	-4.82206e-133	9.04483e-133	-1.20939e-132	-1.17729e-132	-5.27425e-133	-4.63442e-132	6.32487e-132	6.39661e-132	1.06451e-131	1.02798e-132	3.44266e-132	-1.26426e-131	2.90579e-133	-6.36838e-132	2.04525e-132	1.47404e-132	-1.90686e-133	8.50747e-133	6.07039e-132	-7.07266e-132	-4.31745e-133	-6.70752e-133	1.40238e-261
-7.96296e-134	6.58141e-134	1.08503e-133	-1.53671e-133	1.06472e-132	-6.39083e-134	-6.32731e-134	1.2341e-134	1.13211e-133	-1.49784e-134	-1.10842e-133	-5.94436e-136	2.31148e-133	6.91924e-133	-3.27673e-133	9.60152e-134	-1.07241e-133	7.71585e-133	9.8252e-134	-4.36243e-134	3.15687e-133	-4.21105e-133	-5.75555e-133	-2.27196e-133	-4.34854e-134	-1.96872e-133	7.81004e-134	1.35948e-133	8.97851e-133	4.03883e-133	4.17479e-264
3.57396e-135	2.04603e-134	-3.62759e-135	1.16272e-133	-8.70969e-135	-2.34529e-135	1.08762e-134	1.03453e-134	7.64341e-134	-6.91856e-135	-1.74731e-134	1.0796e-133	-7.64413e-135	9.66427e-135	3.32926e-134	-1.64489e-133	7.71503e-135	-1.9134e-134	3.91097e-134	-6.64819e-135	1.17678e-134	-2.72181e-134	6.46011e-134	3.03198e-134	6.08266e-135	-1.46432e-134	-3.64791e-135	-2.4817e-134	-8.39992e-134	-8.0158e-134	8.27709e-266
-7.47629e-137	-4.46225e-136	-1.83208e-136	2.69306e-135	9.08522e-136	-1.59391e-136	3.63482e-135	1.82534e-135	7.22701e-137	-9.04707e-136	-3.80831e-135	-8.41001e-135	3.10434e-135	-1.64866e-135	-5.6515e-135	1.86288e-137	-5.62911e-137	2.27175e-135	1.67942e-136	-4.86412e-136	-1.19714e-134	-1.90282e-135	-1.12092e-134	-1.0292e-134	-7.33939e-136	-1.09826e-134	5.06949e-135	5.32984e-136	-1.20969e-135	-5.35323e-135	7.1643e-268
-4.62709e-137	8.2341e-137	1.4524e-136	-1.86932e-137	-2.58748e-136	1.82027e-136	-2.93171e-137	4.44077e-136	5.43414e-136	-3.01299e-136	-1.56642e-137	3.59232e-137	2.04695e-136	5.87955e-137	-4.77297e-136	9.53098e-137	3.98215e-138	-8.48479e-137	6.31432e-136	5.79429e-137	-1.65999e-136	1.6464e-136	-1.62505e-137	-1.35197e-137	-3.09869e-136	-2.53309e-139	8.86205e-136	-6.39062e-138	1.22433e-136	9.37518e-137	2.36797e-270
-1.79097e-137	4.67837e-137	4.89851e-137	7.3029e-138	3.50681e-137	-1.94657e-137	7.36617e-139	-2.21107e-137	-7.04995e-137	5.13472e-137	-3.07235e-138	-1.06364e-138	1.49981e-138	-7.72364e-138	1.64406e-137	-1.27639e-137	-6.01776e-137	2.13247e-137	1.49914e-137	1.10476e-137	-7.1506e-137	4.28324e-137	3.44699e-137	1.20219e-137	9.43052e-138	1.90761e-138	-3.98678e-138	5.31513e-137	-4.54278e-138	-1.74979e-137	3.11365e-272
6.80464e-138	3.88084e-138	-1.33739e-138	-2.3045e-138	4.49535e-138	8.25896e-139	2.94273e-138	-1.77539e-138	1.37094e-138	-6.17956e-139	-2.11107e-138	-1.21686e-138	7.71967e-139	2.3398e-138	1.35643e-138	1.52534e-139	-2.9871e-139	-1.85467e-138	5.79517e-140	-2.77852e-138	1.67275e-138	4.7638e-140	3.7338e-138	-9.90553e-139	6.94793e-139	-1.51764e-138	-6.26965e-138	-4.20404e-139	-1.45544e-138	-4.40203e-138	2.10041e-274
-4.11732e-140	-2.75885e-141	8.44073e-140	-6.69205e-141	1.50461e-140	7.95653e-140	2.05742e-139	4.59947e-140	-2.17797e-139	-1.01141e-139	6.58897e-140	5.36537e-140	2.53757e-140	-1.02189e-138	9.64138e-140	-5.84559e-140	4.8687e-140	4.5353e-139	-2.0845e-140	6.85652e-139	-6.46366e-140	1.9413e-139	-4.80554e-139	1.34563e-139	-6.43045e-140	4.32853e-142	-7.0971e-140	4.64667e-140	1.10181e-139	3.032e-140	2.17628e-276
-1.2306e-140	-5.41119e-140	5.58925e-141	1.32859e-140	-3.87347e-141	-5.11325e-141	2.99938e-141	-1.63115e-140	7.10185e-141	4.72246e-141	2.43422e-141	1.83747e-140	-2.10356e-141	-3.13361e-140	7.92036e-141	-1.49609e-140	2.32701e-141	3.02494e-141	2.0833e-141	-1.93822e-140	-2.62147e-140	5.49136e-140	1.57297e-140	-3.63296e-140	-3.02406e-140	-1.53509e-140	7.08461e-142	-1.86366e-140	-5.42342e-140	1.01925e-140	1.55005e-278
3.07093e-141	4.05171e-141	-3.73501e-142	3.17876e-141	-2.6005e-141	-1.5331e-143	4.68375e-141	-9.83583e-142	4.60899e-141	6.30134e-142	1.63208e-141	-6.44255e-143	2.95486e-141	2.32396e-141	-2.79763e-142	3.91903e-142	7.61316e-143	2.33403e-142	-2.46835e-141	-1.98134e-143	2.83264e-141	-5.10273e-142	5.64659e-142	-9.84762e-142	-1.66435e-141	-1.73194e-141	4.70313e-142	1.60981e-141	-5.66358e-141	1.78481e-142	1.60847e-280
1.42957e-142	-1.92013e-142	-3.05593e-142	3.114e-144	-2.97135e-142	-2.22224e-142	-1.08052e-143	5.56874e-143	-3.24146e-142	-4.33631e-144	1.08729e-142	2.31724e-142	-1.42176e-143	7.22512e-143	3.99845e-143	3.83333e-143	-3.40161e-143	3.28569e-143	8.88155e-143	-5.15602e-143	7.38211e-143	-5.10423e-143	-2.32562e-142	-8.40944e-143	-1.23145e-144	3.6825e-142	-2.14709e-143	6.75632e-142	6.26441e-143	3.25623e-142	1.25519e-282
-3.82059e-144	2.61583e-144	-8.26002e-146	-4.3796e-143	6.02405e-144	-3.74001e-143	7.58602e-143	-1.5952e-143	3.80593e-144	-4.79479e-144	1.23586e-144	3.21998e-144	-6.35659e-144	-1.19751e-144	8.621e-144	-2.26623e-143	3.37485e-144	1.21732e-143	2.85521e-145	-2.81418e-143	-2.3433e-143	2.73813e-143	-1.68686e-143	1.83921e-143	-1.99431e-143	7.48002e-144	-1.00309e-143	2.35131e-144	4.17747e-144	-1.06738e-143	1.36274e-284
-2.59874e-145	-7.48081e-145	1.61583e-146	1.32706e-145	2.06985e-144	-5.50008e-145	-1.29492e-144	-2.93754e-144	1.24275e-145	3.62227e-144	-2.06705e-145	-9.99283e-146	1.25149e-145	3.28576e-147	-8.49369e-147	1.42117e-145	-2.43506e-145	-3.21175e-144	8.3336e-146	2.97363e-146	1.39915e-145	-1.42931e-145	7.85892e-145	-1.60613e-145	-2.51664e-144	-9.98822e-145	5.61498e-145	-3.15067e-144	2.51939e-145	-4.4701e-145	5.7665e-287
1.48109e-146	1.5321e-145	-6.70441e-146	-3.21837e-145	2.29308e-145	4.16191e-145	-1.36934e-145	1.27199e-145	2.04109e-146	-9.25e-146	-3.07346e-147	-4.49567e-146	7.17129e-146	-2.47942e-146	-9.83308e-146	5.63693e-146	-3.0397e-145	-1.31247e-145	-5.05566e-146	1.65369e-145	8.07094e-146	-5.13274e-146	-1.65199e-146	1.36295e-146	1.00469e-145	-7.39913e-146	8.04602e-146	2.86757e-145	-1.62013e-145	2.75335e-145	7.77566e-289
-1.71744e-147	-9.83343e-147	-7.62731e-147	-3.55972e-147	8.01958e-148	7.08497e-147	6.76168e-147	-3.18236e-146	3.8877e-148	-1.38035e-146	-2.81774e-146	-1.07292e-146	4.5621e-146	5.41759e-147	-4.05458e-147	3.31444e-147	-4.62435e-147	-9.70238e-148	1.63155e-146	-1.81016e-147	3.24861e-146	4.9189e-146	7.87527e-147	6.06111e-147	-2.20826e-147	5.70443e-147	4.7527e-147	-5.5904e-147	1.22144e-148	-2.95191e-148	8.47443e-291
-1.36957e-148	-3.45275e-148	-1.16274e-147	2.9851e-148	-1.35441e-147	3.85094e-148	3.01678e-147	-1.39735e-147	-3.78705e-148	3.83227e-148	-2.62425e-147	8.39114e-148	-6.48796e-148	-3.39505e-148	-5.80523e-149	1.57381e-147	-4.07789e-148	1.74857e-147	2.60087e-148	1.60426e-148	3.29258e-147	2.76005e-147	1.77086e-147	3.1423e-148	2.47403e-148	-4.05968e-149	-4.64021e-148	1.7403e-147	3.34303e-148	-6.52541e-148	5.43681e-293
-6.15776e-149	-5.85349e-150	3.20019e-148	5.79041e-149	6.10471e-149	-6.34733e-150	1.59358e-148	-3.43511e-149	-1.90382e-149	-4.76213e-149	5.01018e-148	-2.7888e-148	-2.78774e-150	9.62694e-150	5.36736e-149	-6.91803e-149	9.26377e-151	1.46297e-149	-2.37193e-149	-4.39646e-150	-2.65464e-149	-5.76499e-150	-3.54644e-149	-1.07138e-148	7.39165e-149	-1.5841e-148	4.94413e-150	-8.16761e-149	1.29983e-148	1.52686e-149	5.47775e-295
2.58982e-149	-5.09098e-150	-2.36796e-150	-4.3859e-150	1.7775e-150	2.15098e-151	-9.51181e-150	-6.92872e-150	1.25609e-149	-3.56705e-151	-1.43263e-149	-1.32319e-150	-4.81901e-151	-3.92972e-150	-6.08355e-150	-1.46397e-150	-1.65428e-149	1.21831e-150	-3.96787e-150	-4.03201e-151	-4.66503e-150	-8.85408e-151	-2.05085e-150	4.32269e-150	-5.46533e-151	5.06327e-150	3.26906e-149	-1.01347e-149	-1.54569e-150	5.24396e-151	2.81937e-297
1.86198e-151	-8.43107e-152	-2.28309e-151	-3.23573e-153	5.21382e-152	-1.93358e-151	6.38786e-151	-6.89577e-151	4.29713e-151	2.97231e-151	2.69889e-151	3.86377e-152	6.52834e-152	2.8089e-151	-4.98787e-151	2.12403e-151	-9.87226e-152	4.63848e-152	2.00402e-150	7.43534e-152	2.73742e-150	-2.14354e-151	7.50327e-151	-2.1372e-151	5.5754e-151	-1.2266e-150	2.26403e-152	-1.45202e-151	-7.79388e-152	1.87184e-151	1.58017e-299
-1.85169e-152	1.45789e-152	4.97121e-153	-1.23641e-151	3.0561e-151	1.46562e-153	-6.99468e-152	8.55739e-152	-4.90276e-153	5.6948e-152	6.4178e-153	-4.42737e-153	-2.40291e-152	-5.03212e-153	-2.4948e-153	8.13234e-152	2.4782e-152	2.24559e-152	-6.90796e-152	7.63568e-153	3.34456e-152	-2.82481e-152	5.2025e-152	-2.39747e-152	1.99658e-151	-6.60215e-152	-4.32747e-153	-8.8503e-155	-1.932e-151	6.24869e-153	2.24786e-301
1.73602e-152	-1.59394e-153	-7.07077e-153	1.53834e-152	2.97396e-155	-8.52413e-153	-9.06269e-153	-1.83553e-152	2.32391e-154	-4.77826e-154	3.60064e-153	-8.96431e-153	3.18104e-153	7.52327e-153	5.88853e-153	5.15382e-154	-7.106e-153	-1.49102e-154	-4.62386e-154	4.55839e-153	-7.00428e-154	-1.17956e-153	-3.84661e-153	5.44462e-154	1.27207e-153	1.9221e-152	1.38757e-153	2.78117e-153	2.84884e-153	2.04738e-153	1.75906e-303
4.71926e-155	3.25857e-153	-1.76003e-154	1.79677e-154	-7.49287e-154	7.8301e-155	2.74616e-154	-4.79398e-155	1.24132e-154	4.71638e-154	-1.38985e-154	1.21979e-153	1.19614e-156	-2.90751e-154	7.88821e-154	-1.04323e-153	-1.12553e-155	3.36918e-154	-6.80618e-154	-1.93392e-154	-3.19182e-155	-5.76333e-155	-2.58999e-154	9.94898e-156	4.70092e-154	-1.80342e-154	1.11342e-154	3.52923e-154	1.47036e-154	-9.49592e-154	1.68688e-305
-1.02325e-154	-4.74301e-155	5.50958e-155	-7.53336e-155	-2.37509e-154	-1.49546e-155	-1.00754e-156	-3.04018e-156	-2.13317e-155	3.20273e-155	-3.43659e-155	-3.52851e-154	-1.77244e-154	-4.43782e-156	-5.21673e-156	-8.39598e-155	-9.74013e-157	9.86231e-156	-1.60075e-156	2.62633e-155	2.20431e-157	-6.83971e-155	9.84674e-155	-1.97831e-155	2.4635e-155	-2.18565e-156	-1.77488e-155	7.42894e-156	1.08047e-156	-1.61876e-154	2.86495e-307
1.55545e-157	5.90534e-156	2.78066e-155	-3.47131e-157	4.84388e-156	-9.06413e-157	-5.52297e-156	-2.33686e-157	-3.0503e-157	-2.46038e-158	9.48413e-156	-1.09033e-157	-6.71568e-156	1.75938e-156	1.05761e-157	-1.93389e-155	8.23819e-157	3.63812e-156	1.44871e-157	5.49866e-157	6.20404e-156	-1.58414e-156	1.63287e-155	5.23814e-156	5.56477e-156	3.97065e-157	-1.06617e-155	-8.07625e-156	-1.27612e-155	-1.38776e-156	0
2.7484e-157	1.31244e-156	-5.78958e-157	-5.16829e-157	1.48319e-157	-5.0245e-157	9.44483e-158	2.66266e-158	1.6381e-157	-3.94411e-157	-6.89154e-158	-1.79732e-156	3.37885e-157	4.11366e-158	-4.59e-157	1.86537e-158	-4.59525e-157	-3.0589e-157	1.16349e-157	2.7066e-157	1.72083e-157	-4.63003e-157	8.0411e-159	5.17305e-157	1.24008e-157	-7.17784e-157	4.25332e-158	-1.40617e-156	-1.26655e-157	8.43409e-157	0
-9.1323e-158	-4.08637e-158	7.0553e-159	7.82938e-158	-6.38618e-158	2.27945e-159	-6.12155e-159	-1.26211e-158	2.74321e-159	6.17134e-158	1.26121e-158	-5.11989e-159	-1.15494e-158	-6.98549e-158	1.08641e-160	6.01768e-159	2.56548e-158	-8.77421e-159	2.24316e-158	5.22248e-159	5.31042e-159	1.30971e-158	1.47495e-158	-6.43853e-158	-4.9996e-159	1.05181e-159	4.14583e-158	-2.13727e-159	3.77754e-158	-6.7136e-158	0
-7.36582e-160	2.05052e-159	-2.82623e-160	-4.91885e-161	4.86017e-159	4.27956e-160	5.38144e-159	-2.89024e-160	-2.68285e-159	1.0368e-159	1.80974e-159	5.80122e-159	3.07805e-160	-4.50324e-159	7.80377e-160	-1.70253e-159	-2.28002e-160	-5.50023e-161	8.39653e-159	-2.37252e-159	1.27508e-159	3.62448e-159	1.96698e-159	4.85531e-160	-1.10405e-159	1.6343e-159	-1.03306e-160	-2.7954e-159	-1.10504e-159	-1.59982e-160	0
-1.02464e-160	-1.99298e-161	1.96228e-160	-3.22652e-160	1.35282e-161	7.11201e-160	-2.0451e-161	6.45729e-160	3.05984e-160	-8.28175e-162	-6.99745e-160	-8.90089e-161	-1.16123e-160	2.28344e-160	-8.39257e-161	-2.87421e-160	-7.70745e-161	1.2292e-160	-9.63352e-162	-2.34176e-160	3.41593e-160	2.89326e-160	-1.252e-160	-2.2078e-161	-1.44332e-159	-1.07291e-159	2.51483e-160	1.54215e-160	1.1297e-160	-1.2564e-161	0
-1.03252e-160	-2.5382e-161	-5.37388e-162	-2.75399e-161	1.93941e-162	-3.70045e-162	4.03236e-161	-1.22873e-161	-3.74708e-161	-4.69542e-161	1.52751e-162	-6.32549e-161	3.81032e-162	-1.79505e-161	1.34421e-161	-7.52717e-162	-5.1106e-163	2.46229e-161	2.47212e-163	3.303e-161	5.79924e-162	-1.31015e-161	-3.09734e-161	2.03363e-161	5.88634e-161	7.91891e-161	6.38119e-162	5.46749e-162	3.99562e-161	1.4795e-161	0
-1.39106e-162	4.08608e-162	-3.63073e-162	8.50619e-163	7.82639e-163	4.72346e-163	1.06183e-163	-1.81623e-162	5.93521e-163	-1.34791e-163	1.80764e-163	1.01915e-163	-1.62602e-163	-6.44807e-163	-2.6288e-162	-1.09627e-163	-3.08264e-162	1.95896e-162	-2.62306e-162	-5.76285e-163	5.12455e-162	3.00357e-163	-9.98393e-163	-4.04986e-163	-2.20753e-162	7.22704e-163	2.84906e-162	2.7733e-164	-3.92927e-164	-2.84648e-163	0
3.11636e-163	-1.47897e-163	1.77706e-163	2.89417e-163	1.10668e-163	-1.48877e-163	8.7216e-164	-1.17324e-162	8.94357e-163	-1.67637e-163	-4.89164e-164	-2.12344e-163	2.41735e-163	2.22066e-163	7.62946e-164	7.37844e-164	-2.40872e-163	-1.31589e-162	-2.33426e-163	-3.00918e-163	2.92745e-164	2.02357e-163	-9.87587e-163	4.61991e-163	-1.24899e-164	-3.69834e-163	1.5902e-165	7.49864e-163	-5.95276e-163	-3.39984e-163	0
3.11636e-163	-1.47897e-163	1.77706e-163	2.89417e-163	1.10668e-163	-1.48877e-163	8.7216e-164	-1.17324e-162	8.94357e-163	-1.67637e-163	-4.89164e-164	-2.12344e-163	2.41735e-163	2.22066e-163	7.62946e-164	7.37844e-164	-2.40872e-163	-1.31589e-162	-2.33426e-163	-3.00918e-163	2.92745e-164	2.02357e-163	-9.87587e-163	4.61991e-163	-1.24899e-164	-3.69834e-163	1.5902e-165	7.49864e-163	-5.95276e-163	-3.39984e-163	0
3.11636e-163	-1.47897e-163	1.77706e-163	2.89417e-163	1.10668e-163	-1.48877e-163	8.7216e-164	-1.17324e-162	8.94357e-163	-1.67637e-163	-4.89164e-164	-2.12344e-163	2.41735e-163	2.22066e-163	7.62946e-164	7.37844e-164	-2.40872e-163	-1.31589e-162	-2.33426e-163	-3.00918e-163	2.92745e-164	2.02357e-163	-9.87587e-163	4.61991e-163	-1.24899e-164	-3.69834e-163	1.5902e-165	7.49864e-163	-5.95276e-163	-3.39984e-163	0
3.11636e-163	-1.47897e-163	1.77706e-163	2.89417e-163	1.10668e-163	-1.48877e-163	8.7216e-164	-1.17324e-162	8.94357e-163	-1.67637e-163	-4.89164e-164	-2.12344e-163	2.41735e-163	2.22066e-163	7.62946e-164	7.37844e-164	-2.40872e-163	-1.31589e-162	-2.33426e-163	-3.00918e-163	2.92745e-164	2.02357e-163	-9.87587e-163	4.61991e-163	-1.24899e-164	-3.69834e-163	1.5902e-165	7.49864e-163	-5.95276e-163	-3.39984e-163	0
3.11636e-163	-1.47897e-163	1.77706e-163	2.89417e-163	1.10668e-163	-1.48877e-163	8.7216e-164	-1.17324e-162	8.94357e-163	-1.67637e-163	-4.89164e-164	-2.12344e-163	2.41735e-163	2.22066e-163	7.62946e-164	7.37844e-164	-2.40872e-163	-1.31589e-162	-2.33426e-163	-3.00918e-163	2.92745e-164	2.02357e-163	-9.87587e-163	4.61991e-163	-1.24899e-164	-3.69834e-163	1.5902e-165	7.49864e-163	-5.95276e-163	-3.39984e-163	0
3.11636e-163	-1.47897e-163	1.77706e-163	2.89417e-163	1.10668e-163	-1.48877e-163	8.7216e-164	-1.17324e-162	8.94357e-163	-1.67637e-163	-4.89164e-164	-2.12344e-163	2.41735e-163	2.22066e-163	7.62946e-164	7.37844e-164	-2.40872e-163	-1.31589e-162	-2.33426e-163	-3.00918e-163	2.92745e-164	2.02357e-163	-9.87587e-163	4.61991e-163	-1.24899e-164	-3.69834e-163	1.5902e-165	7.49864e-163	-5.95276e-163	-3.39984e-163	0
3.11636e-163	-1.47897e-163	1.77706e-163	2.89417e-163	1.10668e-163	-1.48877e-163	8.7216e-164	-1.17324e-162	8.94357e-163	-1.67637e-163	-4.89164e-164	-2.12344e-163	2.41735e-163	2.22066e-163	7.62946e-164	7.37844e-164	-2.40872e-163	-1.31589e-162	-2.33426e-163	-3.00918e-163	2.92745e-164	2.02357e-163	-9.87587e-163	4.61991e-163	-1.24899e-164	-3.69834e-163	1.5902e-165	7.49864e-163	-5.95276e-163	-3.39984e-163	0
3.11636e-163	-1.47897e-163	1.77706e-163	2.89417e-163	1.10668e-163	-1.48877e-163	8.7216e-164	-1.17324e-162	8.94357e-163	-1.67637e-163	-4.89164e-164	-2.12344e-163	2.41735e-163	2.22066e-163	7.62946e-164	7.37844e-164	-2.40872e-163	-1.31589e-162	-2.33426e-163	-3.00918e-163	2.92745e-164	2.02357e-163	-9.87587e-163	4.61991e-163	-1.24899e-164	-3.69834e-163	1.5902e-165	7.49864e-163	-5.95276e-163	-3.39984e-163	0
3.11636e-163	-1.47897e-163	1.77706e-163	2.89417e-163	1.10668e-163	-1.48877e-163	8.7216e-164	-1.17324e-162	8.94357e-163	-1.67637e-163	-4.89164e-164	-2.12344e-163	2.41735e-163	2.22066e-163	7.62946e-164	7.37844e-164	-2.40872e-163	-1.31589e-162	-2.33426e-163	-3.00918e-163	2.92745e-164	2.02357e-163	-9.87587e-163	4.61991e-163	-1.24899e-164	-3.69834e-163	1.5902e-165	7.49864e-163	-5.95276e-163	-3.39984e-163	0
3.11636e-163	-1.47897e-163	1.77706e-163	2.89417e-163	1.10668e-163	-1.48877e-163	8.7216e-164	-1.17324e-162	8.94357e-163	-1.67637e-163	-4.89164e-164	-2.12344e-163	2.41735e-163	2.22066e-163	7.62946e-164	7.37844e-164	-2.40872e-163	-1.31589e-162	-2.33426e-163	-3.00918e-163	2.92745e-164	2.02357e-163	-9.87587e-163	4.61991e-163	-1.24899e-164	-3.69834e-163	1.5902e-165	7.49864e-163	-5.95276e-163	-3.39984e-163	0
3.11636e-163	-1.47897e-163	1.77706e-163	2.89417e-163	1.10668e-163	-1.48877e-163	8.7216e-164	-1.17324e-162	8.94357e-163	-1.67637e-163	-4.89164e-164	-2.12344e-163	2.41735e-163	2.22066e-163	7.62946e-164	7.37844e-164	-2.40872e-163	-1.31589e-162	-2.33426e-163	-3.00918e-163	2.92745e-164	2.02357e-163	-9.87587e-163	4.61991e-163	-1.24899e-164	-3.69834e-163	1.5902e-165	7.49864e-163	-5.95276e-163	-3.39984e-163	0
3.11636e-163	-1.47897e-163	1.77706e-163	2.89417e-163	1.10668e-163	-1.48877e-163	8.7216e-164	-1.17324e-162	8.94357e-163	-1.67637e-163	-4.89164e-164	-2.12344e-163	2.41735e-163	2.22066e-163	7.62946e-164	7.37844e-164	-2.40872e-163	-1.31589e-162	-2.33426e-163	-3.00918e-163	2.92745e-164	2.02357e-163	-9.87587e-163	4.61991e-163	-1.24899e-164	-3.69834e-163	1.5902e-165	7.49864e-163	-5.95276e-163	-3.39984e-163	0
3.11636e-163	-1.47897e-163	1.77706e-163	2.89417e-163	1.10668e-163	-1.48877e-163	8.7216e-164	-1.17324e-162	8.94357e-163	-1.67637e-163	-4.89164e-164	-2.12344e-163	2.41735e-163	2.22066e-163	7.62946e-164	7.37844e-164	-2.40872e-163	-1.31589e-162	-2.33426e-163	-3.00918e-163	2.92745e-164	2.02357e-163	-9.87587e-163	4.61991e-163	-1.24899e-164	-3.69834e-163	1.5902e-165	7.49864e-163	-5.95276e-163	-3.39984e-163	0
3.11636e-163	-1.47897e-163	1.77706e-163	2.89417e-163	1.10668e-163	-1.48877e-163	8.7216e-164	-1.17324e-162	8.94357e-163	-1.67637e-163	-4.89164e-164	-2.12344e-163	2.41735e-163	2.22066e-163	7.62946e-164	7.37844e-164	-2.40872e-163	-1.31589e-162	-2.33426e-163	-3.00918e-163	2.92745e-164	2.02357e-163	-9.87587e-163	4.61991e-163	-1.24899e-164	-3.69834e-163	1.5902e-165	7.49864e-163	-5.95276e-163	-3.39984e-163	0
3.11636e-163	-1.47897e-163	1.77706e-163	2.89417e-163	1.10668e-163	-1.48877e-163	8.7216e-164	-1.17324e-162	8.94357e-163	-1.67637e-163	-4.89164e-164	-2.12344e-163	2.41735e-163	2.22066e-163	7.62946e-164	7.37844e-164	-2.40872e-163	-1.31589e-162	-2.33426e-163	-3.00918e-163	2.92745e-164	2.02357e-163	-9.87587e-163	4.61991e-163	-1.24899e-164	-3.69834e-163	1.5902e-165	7.49864e-163	-5.95276e-163	-3.39984e-163	0
3.11636e-163	-1.47897e-163	1.77706e-163	2.89417e-163	1.10668e-163	-1.48877e-163	8.7216e-164	-1.17324e-162	8.94357e-163	-1.67637e-163	-4.89164e-164	-2.12344e-163	2.41735e-163	2.22066e-163	7.62946e-164	7.37844e-164	-2.40872e-163	-1.31589e-162	-2.33426e-163	-3.00918e-163	2.92745e-164	2.02357e-163	-9.87587e-163	4.61991e-163	-1.24899e-164	-3.69834e-163	1.5902e-165	7.49864e-163	-5.95276e-163	-3.39984e-163	0
3.11636e-163	-1.47897e-163	1.77706e-163	2.89417e-163	1.10668e-163	-1.48877e-163	8.7216e-164	-1.17324e-162	8.94357e-163	-1.67637e-163	-4.89164e-164	-2.12344e-163	2.41735e-163	2.22066e-163	7.62946e-164	7.37844e-164	-2.40872e-163	-1.31589e-162	-2.33426e-163	-3.00918e-163	2.92745e-164	2.02357e-163	-9.87587e-163	4.61991e-163	-1.24899e-164	-3.69834e-163	1.5902e-165	7.49864e-163	-5.95276e-163	-3.39984e-163	0
3.11636e-163	-1.47897e-163	1.77706e-163	2.89417e-163	1.10668e-163	-1.48877e-163	8.7216e-164	-1.17324e-162	8.94357e-163	-1.67637e-163	-4.89164e-164	-2.12344e-163	2.41735e-163	2.22066e-163	7.62946e-164	7.37844e-164	-2.40872e-163	-1.31589e-162	-2.33426e-163	-3.00918e-163	2.92745e-164	2.02357e-163	-9.87587e-163	4.61991e-163	-1.24899e-164	-3.69834e-163	1.5902e-165	7.49864e-163	-5.95276e-163	-3.39984e-163	0
3.11636e-163	-1.47897e-163	1.77706e-163	2.89417e-163	1.10668e-163	-1.48877e-163	8.7216e-164	-1.17324e-162	8.94357e-163	-1.67637e-163	-4.89164e-164	-2.12344e-163	2.41735e-163	2.22066e-163	7.62946e-164	7.37844e-164	-2.40872e-163	-1.31589e-162	-2.33426e-163	-3.00918e-163	2.92745e-164	2.02357e-163	-9.87587e-163	4.61991e-163	-1.24899e-164	-3.69834e-163	1.5902e-165	7.49864e-163	-5.95276e-163	-3.39984e-163	0
3.11636e-163	-1.47897e-163	1.77706e-163	2.89417e-163	1.10668e-163	-1.48877e-163	8.7216e-164	-1.17324e-162	8.94357e-163	-1.67637e-163	-4.89164e-164	-2.12344e-163	2.41735e-163	2.22066e-163	7.62946e-164	7.37844e-164	-2.40872e-163	-1.31589e-162	-2.33426e-163	-3.00918e-163	2.92745e-164	2.02357e-163	-9.87587e-163	4.61991e-163	-1.24899e-164	-3.69834e-163	1.5902e-165	7.49864e-163	-5.95276e-163	-3.39984e-163	0
3.11636e-163	-1.47897e-163	1.77706e-163	2.89417e-163	1.10668e-163	-1.48877e-163	8.7216e-164	-1.17324e-162	8.94357e-163	-1.67637e-163	-4.89164e-164	-2.12344e-163	2.41735e-163	2.22066e-163	7.62946e-164	7.37844e-164	-2.40872e-163	-1.31589e-162	-2.33426e-163	-3.00918e-163	2.92745e-164	2.02357e-163	-9.87587e-163	4.61991e-163	-1.24899e-164	-3.69834e-163	1.5902e-165	7.49864e-163	-5.95276e-163	-3.39984e-163	0
3.11636e-163	-1.47897e-163	1.77706e-163	2.89417e-163	1.10668e-163	-1.48877e-163	8.7216e-164	-1.17324e-162	8.94357e-163	-1.67637e-163	-4.89164e-164	-2.12344e-163	2.41735e-163	2.22066e-163	7.62946e-164	7.37844e-164	-2.40872e-163	-1.31589e-162	-2.33426e-163	-3.00918e-163	2.92745e-164	2.02357e-163	-9.87587e-163	4.61991e-163	-1.24899e-164	-3.69834e-163	1.5902e-165	7.49864e-163	-5.95276e-163	-3.39984e-163	0
3.11636e-163	-1.47897e-163	1.77706e-163	2.89417e-163	1.10668e-163	-1.48877e-163	8.7216e-164	-1.17324e-162	8.94357e-163	-1.67637e-163	-4.89164e-164	-2.12344e-163	2.41735e-163	2.22066e-163	7.62946e-164	7.37844e-164	-2.40872e-163	-1.31589e-162	-2.33426e-163	-3.00918e-163	2.92745e-164	2.02357e-163	-9.87587e-163	4.61991e-163	-1.24899e-164	-3.69834e-163	1.5902e-165	7.49864e-163	-5.95276e-163	-3.39984e-163	0
3.11636e-163	-1.47897e-163	1.77706e-163	2.89417e-163	1.10668e-163	-1.48877e-163	8.7216e-164	-1.17324e-162	8.94357e-163	-1.67637e-163	-4.89164e-164	-2.12344e-163	2.41735e-163	2.22066e-163	7.62946e-164	7.37844e-164	-2.40872e-163	-1.31589e-162	-2.33426e-163	-3.00918e-163	2.92745e-164	2.02357e-163	-9.87587e-163	4.61991e-163	-1.24899e-164	-3.69834e-163	1.5902e-165	7.49864e-163	-5.95276e-163	-3.39984e-163	0
3.11636e-163	-1.47897e-163	1.77706e-163	2.89417e-163	1.10668e-163	-1.48877e-163	8.7216e-164	-1.17324e-162	8.94357e-163	-1.67637e-163	-4.89164e-164	-2.12344e-163	2.41735e-163	2.22066e-163	7.62946e-164	7.37844e-164	-2.40872e-163	-1.31589e-162	-2.33426e-163	-3.00918e-163	2.92745e-164	2.02357e-163	-9.87587e-163	4.61991e-163	-1.24899e-164	-3.69834e-163	1.5902e-165	7.49864e-163	-5.95276e-163	-3.39984e-163	0
3.11636e-163	-1.47897e-163	1.77706e-163	2.89417e-163	1.10668e-163	-1.48877e-163	8.7216e-164	-1.17324e-162	8.94357e-163	-1.67637e-163	-4.89164e-164	-2.12344e-163	2.41735e-163	2.22066e-163	7.62946e-164	7.37844e-164	-2.40872e-163	-1.31589e-162	-2.33426e-163	-3.00918e-163	2.92745e-164	2.02357e-163	-9.87587e-163	4.61991e-163	-1.24899e-164	-3.69834e-163	1.5902e-165	7.49864e-163	-5.95276e-163	-3.39984e-163	0
3.11636e-163	-1.47897e-163	1.77706e-163	2.89417e-163	1.10668e-163	-1.48877e-163	8.7216e-164	-1.17324e-162	8.94357e-163	-1.67637e-163	-4.89164e-164	-2.12344e-163	2.41735e-163	2.22066e-163	7.62946e-164	7.37844e-164	-2.40872e-163	-1.31589e-162	-2.33426e-163	-3.00918e-163	2.92745e-164	2.02357e-163	-9.87587e-163	4.61991e-163	-1.24899e-164	-3.69834e-163	1.5902e-165	7.49864e-163	-5.95276e-163	-3.39984e-163	0
3.11636e-163	-1.47897e-163	1.77706e-163	2.89417e-163	1.10668e-163	-1.48877e-163	8.7216e-164	-1.17324e-162	8.94357e-163	-1.67637e-163	-4.89164e-164	-2.12344e-163	2.41735e-163	2.22066e-163	7.62946e-164	7.37844e-164	-2.40872e-163	-1.31589e-162	-2.33426e-163	-3.00918e-163	2.92745e-164	2.02357e-163	-9.87587e-163	4.61991e-163	-1.24899e-164	-3.69834e-163	1.5902e-165	7.49864e-163	-5.95276e-163	-3.39984e-163	0
3.11636e-163	-1.47897e-163	1.77706e-163	2.89417e-163	1.10668e-163	-1.48877e-163	8.7216e-164	-1.17324e-162	8.94357e-163	-1.67637e-163	-4.89164e-164	-2.12344e-163	2.41735e-163	2.22066e-163	7.62946e-164	7.37844e-164	-2.40872e-163	-1.31589e-162	-2.33426e-163	-3.00918e-163	2.92745e-164	2.02357e-163	-9.87587e-163	4.61991e-163	-1.24899e-164	-3.69834e-163	1.5902e-165	7.49864e-163	-5.95276e-163	-3.39984e-163	0
3.11636e-163	-1.47897e-163	1.77706e-163	2.89417e-163	1.10668e-163	-1.48877e-163	8.7216e-164	-1.17324e-162	8.94357e-163	-1.67637e-163	-4.89164e-164	-2.12344e-163	2.41735e-163	2.22066e-163	7.62946e-164	7.37844e-164	-2.40872e-163	-1.31589e-162	-2.33426e-163	-3.00918e-163	2.92745e-164	2.02357e-163	-9.87587e-163	4.61991e-163	-1.24899e-164	-3.69834e-163	1.5902e-165	7.49864e-163	-5.95276e-163	-3.39984e-163	0
3.11636e-163	-1.47897e-163	1.77706e-163	2.89417e-163	1.10668e-163	-1.48877e-163	8.7216e-164	-1.17324e-162	8.94357e-163	-1.67637e-163	-4.89164e-164	-2.12344e-163	2.41735e-163	2.22066e-163	7.62946e-164	7.37844e-164	-2.40872e-163	-1.31589e-162	-2.33426e-163	-3.00918e-163	2.92745e-164	2.02357e-163	-9.87587e-163	4.61991e-163	-1.24899e-164	-3.69834e-163	1.5902e-165	7.49864e-163	-5.95276e-163	-3.39984e-163	0
3.11636e-163	-1.47897e-163	1.77706e-163	2.89417e-163	1.10668e-163	-1.48877e-163	8.7216e-164	-1.17324e-162	8.94357e-163	-1.67637e-163	-4.89164e-164	-2.12344e-163	2.41735e-163	2.22066e-163	7.62946e-164	7.37844e-164	-2.40872e-163	-1.31589e-162	-2.33426e-163	-3.00918e-163	2.92745e-164	2.02357e-163	-9.87587e-163	4.61991e-163	-1.24899e-164	-3.69834e-163	1.5902e-165	7.49864e-163	-5.95276e-163	-3.39984e-163	0
3.11636e-163	-1.47897e-163	1.77706e-163	2.89417e-163	1.10668e-163	-1.48877e-163	8.7216e-164	-1.17324e-162	8.94357e-163	-1.67637e-163	-4.89164e-164	-2.12344e-163	2.41735e-163	2.22066e-163	7.62946e-164	7.37844e-164	-2.40872e-163	-1.31589e-162	-2.33426e-163	-3.00918e-163	2.92745e-164	2.02357e-163	-9.87587e-163	4.61991e-163	-1.24899e-164	-3.69834e-163	1.5902e-165	7.49864e-163	-5.95276e-163	-3.39984e-163	0
3.11636e-163	-1.47897e-163	1.77706e-163	2.89417e-163	1.10668e-163	-1.48877e-163	8.7216e-164	-1.17324e-162	8.94357e-163	-1.67637e-163	-4.89164e-164	-2.12344e-163	2.41735e-163	2.22066e-163	7.62946e-164	7.37844e-164	-2.40872e-163	-1.31589e-162	-2.33426e-163	-3.00918e-163	2.92745e-164	2.02357e-163	-9.87587e-163	4.61991e-163	-1.24899e-164	-3.69834e-163	1.5902e-165	7.49864e-163	-5.95276e-163	-3.39984e-163	0
3.11636e-163	-1.47897e-163	1.77706e-163	2.89417e-163	1.10668e-163	-1.48877e-163	8.7216e-164	-1.17324e-162	8.94357e-163	-1.67637e-163	-4.89164e-164	-2.12344e-163	2.41735e-163	2.22066e-163	7.62946e-164	7.37844e-164	-2.40872e-163	-1.31589e-162	-2.33426e-163	-3.00918e-163	2.92745e-164	2.02357e-163	-9.87587e-163	4.61991e-163	-1.24899e-164	-3.69834e-163	1.5902e-165	7.49864e-163	-5.95276e-163	-3.39984e-163	0
3.11636e-163	-1.47897e-163	1.77706e-163	2.89417e-163	1.10668e-163	-1.48877e-163	8.7216e-164	-1.17324e-162	8.94357e-163	-1.67637e-163	-4.89164e-164	-2.12344e-163	2.41735e-163	2.22066e-163	7.62946e-164	7.37844e-164	-2.40872e-163	-1.31589e-162	-2.33426e-163	-3.00918e-163	2.92745e-164	2.02357e-163	-9.87587e-163	4.61991e-163	-1.24899e-164	-3.69834e-163	1.5902e-165	7.49864e-163	-5.95276e-163	-3.39984e-163	0
3.11636e-163	-1.47897e-163	1.77706e-163	2.89417e-163	1.10668e-163	-1.48877e-163	8.7216e-164	-1.17324e-162	8.94357e-163	-1.67637e-163	-4.89164e-164	-2.12344e-163	2.41735e-163	2.22066e-163	7.62946e-164	7.37844e-164	-2.40872e-163	-1.31589e-162	-2.33426e-163	-3.00918e-163	2.92745e-164	2.02357e-163	-9.87587e-163	4.61991e-163	-1.24899e-164	-3.69834e-163	1.5902e-165	7.49864e-163	-5.95276e-163	-3.39984e-163	0
3.11636e-163	-1.47897e-163	1.77706e-163	2.89417e-163	1.10668e-163	-1.48877e-163	8.7216e-164	-1.17324e-162	8.94357e-163	-1.67637e-163	-4.89164e-164	-2.12344e-163	2.41735e-163	2.22066e-163	7.62946e-164	7.37844e-164	-2.40872e-163	-1.31589e-162	-2.33426e-163	-3.00918e-163	2.92745e-164	2.02357e-163	-9.87587e-163	4.61991e-163	-1.24899e-164	-3.69834e-163	1.5902e-165	7.49864e-163	-5.95276e-163	-3.39984e-163	0
3.11636e-163	-1.47897e-163	1.77706e-163	2.89417e-163	1.10668e-163	-1.48877e-163	8.7216e-164	-1.17324e-162	8.94357e-163	-1.67637e-163	-4.89164e-164	-2.12344e-163	2.41735e-163	2.22066e-163	7.62946e-164	7.37844e-164	-2.40872e-163	-1.31589e-162	-2.33426e-163	-3.00918e-163	2.92745e-164	2.02357e-163	-9.87587e-163	4.61991e-163	-1.24899e-164	-3.69834e-163	1.5902e-165	7.49864e-163	-5.95276e-163	-3.39984e-163	0
3.11636e-163	-1.47897e-163	1.77706e-163	2.89417e-163	1.10668e-163	-1.48877e-163	8.7216e-164	-1.17324e-162	8.94357e-163	-1.67637e-163	-4.89164e-164	-2.12344e-163	2.41735e-163	2.22066e-163	7.62946e-164	7.37844e-164	-2.40872e-163	-1.31589e-162	-2.33426e-163	-3.00918e-163	2.92745e-164	2.02357e-163	-9.87587e-163	4.61991e-163	-1.24899e-164	-3.69834e-163	1.5902e-165	7.49864e-163	-5.95276e-163	-3.39984e-163	0
3.11636e-163	-1.47897e-163	1.77706e-163	2.89417e-163	1.10668e-163	-1.48877e-163	8.7216e-164	-1.17324e-162	8.94357e-163	-1.67637e-163	-4.89164e-164	-2.12344e-163	2.41735e-163	2.22066e-163	7.62946e-164	7.37844e-164	-2.40872e-163	-1.31589e-162	-2.33426e-163	-3.00918e-163	2.92745e-164	2.02357e-163	-9.87587e-163	4.61991e-163	-1.24899e-164	-3.69834e-163	1.5902e-165	7.49864e-163	-5.95276e-163	-3.39984e-163	0
3.11636e-163	-1.47897e-163	1.77706e-163	2.89417e-163	1.10668e-163	-1.48877e-163	8.7216e-164	-1.17324e-162	8.94357e-163	-1.67637e-163	-4.89164e-164	-2.12344e-163	2.41735e-163	2.22066e-163	7.62946e-164	7.37844e-164	-2.40872e-163	-1.31589e-162	-2.33426e-163	-3.00918e-163	2.92745e-164	2.02357e-163	-9.87587e-163	4.61991e-163	-1.24899e-164	-3.69834e-163	1.5902e-165	7.49864e-163	-5.95276e-163	-3.39984e-163	0
3.11636e-163	-1.47897e-163	1.77706e-163	2.89417e-163	1.10668e-163	-1.48877e-163	8.7216e-164	-1.17324e-162	8.94357e-163	-1.67637e-163	-4.89164e-164	-2.12344e-163	2.41735e-163	2.22066e-163	7.62946e-164	7.37844e-164	-2.40872e-163	-1.31589e-162	-2.33426e-163	-3.00918e-163	2.92745e-164	2.02357e-163	-9.87587e-163	4.61991e-163	-1.24899e-164	-3.69834e-163	1.5902e-165	7.49864e-163	-5.95276e-163	-3.39984e-163	0
3.11636e-163	-1.47897e-163	1.77706e-163	2.89417e-163	1.10668e-163	-1.48877e-163	8.7216e-164	-1.17324e-162	8.94357e-163	-1.67637e-163	-4.89164e-164	-2.12344e-163	2.41735e-163	2.22066e-163	7.62946e-164	7.37844e-164	-2.40872e-163	-1.31589e-162	-2.33426e-163	-3.00918e-163	2.92745e-164	2.02357e-163	-9.87587e-163	4.61991e-163	-1.24899e-164	-3.69834e-163	1.5902e-165	7.49864e-163	-5.95276e-163	-3.39984e-163	0
3.11636e-163	-1.47897e-163	1.77706e-163	2.89417e-163	1.10668e-163	-1.48877e-163	8.7216e-164	-1.17324e-162	8.94357e-163	-1.67637e-163	-4.89164e-164	-2.12344e-163	2.41735e-163	2.22066e-163	7.62946e-164	7.37844e-164	-2.40872e-163	-1.31589e-162	-2.33426e-163	-3.00918e-163	2.92745e-164	2.02357e-163	-9.87587e-163	4.61991e-163	-1.24899e-164	-3.69834e-163	1.5902e-165	7.49864e-163	-5.95276e-163	-3.39984e-163	0
3.11636e-163	-1.47897e-163	1.77706e-163	2.89417e-163	1.10668e-163	-1.48877e-163	8.7216e-164	-1.17324e-162	8.94357e-163	-1.67637e-163	-4.89164e-164	-2.12344e-163	2.41735e-163	2.22066e-163	7.62946e-164	7.37844e-164	-2.40872e-163	-1.31589e-162	-2.33426e-163	-3.00918e-163	2.92745e-164	2.02357e-163	-9.87587e-163	4.61991e-163	-1.24899e-164	-3.69834e-163	1.5902e-165	7.49864e-163	-5.95276e-163	-3.39984e-163	0
3.11636e-163	-1.47897e-163	1.77706e-163	2.89417e-163	1.10668e-163	-1.48877e-163	8.7216e-164	-1.17324e-162	8.94357e-163	-1.67637e-163	-4.89164e-164	-2.12344e-163	2.41735e-163	2.22066e-163	7.62946e-164	7.37844e-164	-2.40872e-163	-1.31589e-162	-2.33426e-163	-3.00918e-163	2.92745e-164	2.02357e-163	-9.87587e-163	4.61991e-163	-1.24899e-164	-3.69834e-163	1.5902e-165	7.49864e-163	-5.95276e-163	-3.39984e-163	0
3.11636e-163	-1.47897e-163	1.77706e-163	2.89417e-163	1.10668e-163	-1.48877e-163	8.7216e-164	-1.17324e-162	8.94357e-163	-1.67637e-163	-4.89164e-164	-2.12344e-163	2.41735e-163	2.22066e-163	7.62946e-164	7.37844e-164	-2.40872e-163	-1.31589e-162	-2.33426e-163	-3.00918e-163	2.92745e-164	2.02357e-163	-9.87587e-163	4.61991e-163	-1.24899e-164	-3.69834e-163	1.5902e-165	7.49864e-163	-5.95276e-163	-3.39984e-163	0
3.11636e-163	-1.47897e-163	1.77706e-163	2.89417e-163	1.10668e-163	-1.48877e-163	8.7216e-164	-1.17324e-162	8.94357e-163	-1.67637e-163	-4.89164e-164	-2.12344e-163	2.41735e-163	2.22066e-163	7.62946e-164	7.37844e-164	-2.40872e-163	-1.31589e-162	-2.33426e-163	-3.00918e-163	2.92745e-164	2.02357e-163	-9.87587e-163	4.61991e-163	-1.24899e-164	-3.69834e-163	1.5902e-165	7.49864e-163	-5.95276e-163	-3.39984e-163	0
3.11636e-163	-1.47897e-163	1.77706e-163	2.89417e-163	1.10668e-163	-1.48877e-163	8.7216e-164	-1.17324e-162	8.94357e-163	-1.67637e-163	-4.89164e-164	-2.12344e-163	2.41735e-163	2.22066e-163	7.62946e-164	7.37844e-164	-2.40872e-163	-1.31589e-162	-2.33426e-163	-3.00918e-163	2.92745e-164	2.02357e-163	-9.87587e-163	4.61991e-163	-1.24899e-164	-3.69834e-163	1.5902e-165	7.49864e-163	-5.95276e-163	-3.39984e-163	0
3.11636e-163	-1.47897e-163	1.77706e-163	2.89417e-163	1.10668e-163	-1.48877e-163	8.7216e-164	-1.17324e-162	8.94357e-163	-1.67637e-163	-4.89164e-164	-2.12344e-163	2.41735e-163	2.22066e-163	7.62946e-164	7.37844e-164	-2.40872e-163	-1.31589e-162	-2.33426e-163	-3.00918e-163	2.92745e-164	2.02357e-163	-9.87587e-163	4.61991e-163	-1.24899e-164	-3.69834e-163	1.5902e-165	7.49864e-163	-5.95276e-163	-3.39984e-163	0
3.11636e-163	-1.47897e-163	1.77706e-163	2.89417e-163	1.10668e-163	-1.48877e-163	8.7216e-164	-1.17324e-162	8.94357e-163	-1.67637e-163	-4.89164e-164	-2.12344e-163	2.41735e-163	2.22066e-163	7.62946e-164	7.37844e-164	-2.40872e-163	-1.31589e-162	-2.33426e-163	-3.00918e-163	2.92745e-164	2.02357e-163	-9.87587e-163	4.61991e-163	-1.24899e-164	-3.69834e-163	1.5902e-165	7.49864e-163	-5.95276e-163	-3.39984e-163	0
3.11636e-163	-1.47897e-163	1.77706e-163	2.89417e-163	1.10668e-163	-1.48877e-163	8.7216e-164	-1.17324e-162	8.94357e-163	-1.67637e-163	-4.89164e-164	-2.12344e-163	2.41735e-163	2.22066e-163	7.62946e-164	7.37844e-164	-2.40872e-163	-1.31589e-162	-2.33426e-163	-3.00918e-163	2.92745e-164	2.02357e-163	-9.87587e-163	4.61991e-163	-1.24899e-164	-3.69834e-163	1.5902e-165	7.49864e-163	-5.95276e-163	-3.39984e-163	0
3.11636e-163	-1.47897e-163	1.77706e-163	2.89417e-163	1.10668e-163	-1.48877e-163	8.7216e-164	-1.17324e-162	8.94357e-163	-1.67637e-163	-4.89164e-164	-2.12344e-163	2.41735e-163	2.22066e-163	7.62946e-164	7.37844e-164	-2.40872e-163	-1.31589e-162	-2.33426e-163	-3.00918e-163	2.92745e-164	2.02357e-163	-9.87587e-163	4.61991e-163	-1.24899e-164	-3.69834e-163	1.5902e-165	7.49864e-163	-5.95276e-163	-3.39984e-163	0
3.11636e-163	-1.47897e-163	1.77706e-163	2.89417e-163	1.10668e-163	-1.48877e-163	8.7216e-164	-1.17324e-162	8.94357e-163	-1.67637e-163	-4.89164e-164	-2.12344e-163	2.41735e-163	2.22066e-163	7.62946e-164	7.37844e-164	-2.40872e-163	-1.31589e-162	-2.33426e-163	-3.00918e-163	2.92745e-164	2.02357e-163	-9.87587e-163	4.61991e-163	-1.24899e-164	-3.69834e-163	1.5902e-165	7.49864e-163	-5.95276e-163	-3.39984e-163	0
3.11636e-163	-1.47897e-163	1.77706e-163	2.89417e-163	1.10668e-163	-1.48877e-163	8.7216e-164	-1.17324e-162	8.94357e-163	-1.67637e-163	-4.89164e-164	-2.12344e-163	2.41735e-163	2.22066e-163	7.62946e-164	7.37844e-164	-2.40872e-163	-1.31589e-162	-2.33426e-163	-3.00918e-163	2.92745e-164	2.02357e-163	-9.87587e-163	4.61991e-163	-1.24899e-164	-3.69834e-163	1.5902e-165	7.49864e-163	-5.95276e-163	-3.39984e-163	0
3.11636e-163	-1.47897e-163	1.77706e-163	2.89417e-163	1.10668e-163	-1.48877e-163	8.7216e-164	-1.17324e-162	8.94357e-163	-1.67637e-163	-4.89164e-164	-2.12344e-163	2.41735e-163	2.22066e-163	7.62946e-164	7.37844e-164	-2.40872e-163	-1.31589e-162	-2.33426e-163	-3.00918e-163	2.92745e-164	2.02357e-163	-9.87587e-163	4.61991e-163	-1.24899e-164	-3.69834e-163	1.5902e-165	7.49864e-163	-5.95276e-163	-3.39984e-163	0
3.11636e-163	-1.47897e-163	1.77706e-163	2.89417e-163	1.10668e-163	-1.48877e-163	8.7216e-164	-1.17324e-162	8.94357e-163	-1.67637e-163	-4.89164e-164	-2.12344e-163	2.41735e-163	2.22066e-163	7.62946e-164	7.37844e-164	-2.40872e-163	-1.31589e-162	-2.33426e-163	-3.00918e-163	2.92745e-164	2.02357e-163	-9.87587e-163	4.61991e-163	-1.24899e-164	-3.69834e-163	1.5902e-165	7.49864e-163	-5.95276e-163	-3.39984e-163	0
3.11636e-163	-1.47897e-163	1.77706e-163	2.89417e-163	1.10668e-163	-1.48877e-163	8.7216e-164	-1.17324e-162	8.94357e-163	-1.67637e-163	-4.89164e-164	-2.12344e-163	2.41735e-163	2.22066e-163	7.62946e-164	7.37844e-164	-2.40872e-163	-1.31589e-162	-2.33426e-163	-3.00918e-163	2.92745e-164	2.02357e-163	-9.87587e-163	4.61991e-163	-1.24899e-164	-3.69834e-163	1.5902e-165	7.49864e-163	-5.95276e-163	-3.39984e-163	0
3.11636e-163	-1.47897e-163	1.77706e-163	2.89417e-163	1.10668e-163	-1.48877e-163	8.7216e-164	-1.17324e-162	8.94357e-163	-1.67637e-163	-4.89164e-164	-2.12344e-163	2.41735e-163	2.22066e-163	7.62946e-164	7.37844e-164	-2.40872e-163	-1.31589e-162	-2.33426e-163	-3.00918e-163	2.92745e-164	2.02357e-163	-9.87587e-163	4.61991e-163	-1.24899e-164	-3.69834e-163	1.5902e-165	7.49864e-163	-5.95276e-163	-3.39984e-163	0
3.11636e-163	-1.47897e-163	1.77706e-163	2.89417e-163	1.10668e-163	-1.48877e-163	8.7216e-164	-1.17324e-162	8.94357e-163	-1.67637e-163	-4.89164e-164	-2.12344e-163	2.41735e-163	2.22066e-163	7.62946e-164	7.37844e-164	-2.40872e-163	-1.31589e-162	-2.33426e-163	-3.00918e-163	2.92745e-164	2.02357e-163	-9.87587e-163	4.61991e-163	-1.24899e-164	-3.69834e-163	1.5902e-165	7.49864e-163	-5.95276e-163	-3.39984e-163	0
3.11636e-163	-1.47897e-163	1.77706e-163	2.89417e-163	1.10668e-163	-1.48877e-163	8.7216e-164	-1.17324e-162	8.94357e-163	-1.67637e-163	-4.89164e-164	-2.12344e-163	2.41735e-163	2.22066e-163	7.62946e-164	7.37844e-164	-2.40872e-163	-1.31589e-162	-2.33426e-163	-3.00918e-163	2.92745e-164	2.02357e-163	-9.87587e-163	4.61991e-163	-1.24899e-164	-3.69834e-163	1.5902e-165	7.49864e-163	-5.95276e-163	-3.39984e-163	0
3.11636e-163	-1.47897e-163	1.77706e-163	2.89417e-163	1.10668e-163	-1.48877e-163	8.7216e-164	-1.17324e-162	8.94357e-163	-1.67637e-163	-4.89164e-164	-2.12344e-163	2.41735e-163	2.22066e-163	7.62946e-164	7.37844e-164	-2.40872e-163	-1.31589e-162	-2.33426e-163	-3.00918e-163	2.92745e-164	2.02357e-163	-9.87587e-163	4.61991e-163	-1.24899e-164	-3.69834e-163	1.5902e-165	7.49864e-163	-5.95276e-163	-3.39984e-163	0
3.11636e-163	-1.47897e-163	1.77706e-163	2.89417e-163	1.10668e-163	-1.48877e-163	8.7216e-164	-1.17324e-162	8.94357e-163	-1.67637e-163	-4.89164e-164	-2.12344e-163	2.41735e-163	2.22066e-163	7.62946e-164	7.37844e-164	-2.40872e-163	-1.31589e-162	-2.33426e-163	-3.00918e-163	2.92745e-164	2.02357e-163	-9.87587e-163	4.61991e-163	-1.24899e-164	-3.69834e-163	1.5902e-165	7.49864e-163	-5.95276e-163	-3.39984e-163	0
3.11636e-163	-1.47897e-163	1.77706e-163	2.89417e-163	1.10668e-163	-1.48877e-163	8.7216e-164	-1.17324e-162	8.94357e-163	-1.67637e-163	-4.89164e-164	-2.12344e-163	2.41735e-163	2.22066e-163	7.62946e-164	7.37844e-164	-2.40872e-163	-1.31589e-162	-2.33426e-163	-3.00918e-163	2.92745e-164	2.02357e-163	-9.87587e-163	4.61991e-163	-1.24899e-164	-3.69834e-163	1.5902e-165	7.49864e-163	-5.95276e-163	-3.39984e-163	0
3.11636e-163	-1.47897e-163	1.77706e-163	2.89417e-163	1.10668e-163	-1.48877e-163	8.7216e-164	-1.17324e-162	8.94357e-163	-1.67637e-163	-4.89164e-164	-2.12344e-163	2.41735e-163	2.22066e-163	7.62946e-164	7.37844e-164	-2.40872e-163	-1.31589e-162	-2.33426e-163	-3.00918e-163	2.92745e-164	2.02357e-163	-9.87587e-163	4.61991e-163	-1.24899e-164	-3.69834e-163	1.5902e-165	7.49864e-163	-5.95276e-163	-3.39984e-163	0
3.11636e-163	-1.47897e-163	1.77706e-163	2.89417e-163	1.10668e-163	-1.48877e-163	8.7216e-164	-1.17324e-162	8.94357e-163	-1.67637e-163	-4.89164e-164	-2.12344e-163	2.41735e-163	2.22066e-163	7.62946e-164	7.37844e-164	-2.40872e-163	-1.31589e-162	-2.33426e-163	-3.00918e-163	2.92745e-164	2.02357e-163	-9.87587e-163	4.61991e-163	-1.24899e-164	-3.69834e-163	1.5902e-165	7.49864e-163	-5.95276e-163	-3.39984e-163	0
3.11636e-163	-1.47897e-163	1.77706e-163	2.89417e-163	1.10668e-163	-1.48877e-163	8.7216e-164	-1.17324e-162	8.94357e-163	-1.67637e-163	-4.89164e-164	-2.12344e-163	2.41735e-163	2.22066e-163	7.62946e-164	7.37844e-164	-2.40872e-163	-1.31589e-162	-2.33426e-163	-3.00918e-163	2.92745e-164	2.02357e-163	-9.87587e-163	4.61991e-163	-1.24899e-164	-3.69834e-163	1.5902e-165	7.49864e-163	-5.95276e-163	-3.39984e-163	0
3.11636e-163	-1.47897e-163	1.77706e-163	2.89417e-163	1.10668e-163	-1.48877e-163	8.7216e-164	-1.17324e-162	8.94357e-163	-1.67637e-163	-4.89164e-164	-2.12344e-163	2.41735e-163	2.22066e-163	7.62946e-164	7.37844e-164	-2.40872e-163	-1.31589e-162	-2.33426e-163	-3.00918e-163	2.92745e-164	2.02357e-163	-9.87587e-163	4.61991e-163	-1.24899e-164	-3.69834e-163	1.5902e-165	7.49864e-163	-5.95276e-163	-3.39984e-163	0
3.11636e-163	-1.47897e-163	1.77706e-163	2.89417e-163	1.10668e-163	-1.48877e-163	8.7216e-164	-1.17324e-162	8.94357e-163	-1.67637e-163	-4.89164e-164	-2.12344e-163	2.41735e-163	2.22066e-163	7.62946e-164	7.37844e-164	-2.40872e-163	-1.31589e-162	-2.33426e-163	-3.00918e-163	2.92745e-164	2.02357e-163	-9.87587e-163	4.61991e-163	-1.24899e-164	-3.69834e-163	1.5902e-165	7.49864e-163	-5.95276e-163	-3.39984e-163	0
3.11636e-163	-1.47897e-163	1.77706e-163	2.89417e-163	1.10668e-163	-1.48877e-163	8.7216e-164	-1.17324e-162	8.94357e-163	-1.67637e-163	-4.89164e-164	-2.12344e-163	2.41735e-163	2.22066e-163	7.62946e-164	7.37844e-164	-2.40872e-163	-1.31589e-162	-2.33426e-163	-3.00918e-163	2.92745e-164	2.02357e-163	-9.87587e-163	4.61991e-163	-1.24899e-164	-3.69834e-163	1.5902e-165	7.49864e-163	-5.95276e-163	-3.39984e-163	0
3.11636e-163	-1.47897e-163	1.77706e-163	2.89417e-163	1.10668e-163	-1.48877e-163	8.7216e-164	-1.17324e-162	8.94357e-163	-1.67637e-163	-4.89164e-164	-2.12344e-163	2.41735e-163	2.22066e-163	7.62946e-164	7.37844e-164	-2.40872e-163	-1.31589e-162	-2.33426e-163	-3.00918e-163	2.92745e-164	2.02357e-163	-9.87587e-163	4.61991e-163	-1.24899e-164	-3.69834e-163	1.5902e-165	7.49864e-163	-5.95276e-163	-3.39984e-163	0
3.11636e-163	-1.47897e-163	1.77706e-163	2.89417e-163	1.10668e-163	-1.48877e-163	8.7216e-164	-1.17324e-162	8.94357e-163	-1.67637e-163	-4.89164e-164	-2.12344e-163	2.41735e-163	2.22066e-163	7.62946e-164	7.37844e-164	-2.40872e-163	-1.31589e-162	-2.33426e-163	-3.00918e-163	2.92745e-164	2.02357e-163	-9.87587e-163	4.61991e-163	-1.24899e-164	-3.69834e-163	1.5902e-165	7.49864e-163	-5.95276e-163	-3.39984e-163	0
3.11636e-163	-1.47897e-163	1.77706e-163	2.89417e-163	1.10668e-163	-1.48877e-163	8.7216e-164	-1.17324e-162	8.94357e-163	-1.67637e-163	-4.89164e-164	-2.12344e-163	2.41735e-163	2.22066e-163	7.62946e-164	7.37844e-164	-2.40872e-163	-1.31589e-162	-2.33426e-163	-3.00918e-163	2.92745e-164	2.02357e-163	-9.87587e-163	4.61991e-163	-1.24899e-164	-3.69834e-163	1.5902e-165	7.49864e-163	-5.95276e-163	-3.39984e-163	0
3.11636e-163	-1.47897e-163	1.77706e-163	2.89417e-163	1.10668e-163	-1.48877e-163	8.7216e-164	-1.17324e-162	8.94357e-163	-1.67637e-163	-4.89164e-164	-2.12344e-163	2.41735e-163	2.22066e-163	7.62946e-164	7.37844e-164	-2.40872e-163	-1.31589e-162	-2.33426e-163	-3.00918e-163	2.92745e-164	2.02357e-163	-9.87587e-163	4.61991e-163	-1.24899e-164	-3.69834e-163	1.5902e-165	7.49864e-163	-5.95276e-163	-3.39984e-163	0
3.11636e-163	-1.47897e-163	1.77706e-163	2.89417e-163	1.10668e-163	-1.48877e-163	8.7216e-164	-1.17324e-162	8.94357e-163	-1.67637e-163	-4.89164e-164	-2.12344e-163	2.41735e-163	2.22066e-163	7.62946e-164	7.37844e-164	-2.40872e-163	-1.31589e-162	-2.33426e-163	-3.00918e-163	2.92745e-164	2.02357e-163	-9.87587e-163	4.61991e-163	-1.24899e-164	-3.69834e-163	1.5902e-165	7.49864e-163	-5.95276e-163	-3.39984e-163	0
3.11636e-163	-1.47897e-163	1.77706e-163	2.89417e-163	1.10668e-163	-1.48877e-163	8.7216e-164	-1.17324e-162	8.94357e-163	-1.67637e-163	-4.89164e-164	-2.12344e-163	2.41735e-163	2.22066e-163	7.62946e-164	7.37844e-164	-2.40872e-163	-1.31589e-162	-2.33426e-163	-3.00918e-163	2.92745e-164	2.02357e-163	-9.87587e-163	4.61991e-163	-1.24899e-164	-3.69834e-163	1.5902e-165	7.49864e-163	-5.95276e-163	-3.39984e-163	0
3.11636e-163	-1.47897e-163	1.77706e-163	2.89417e-163	1.10668e-163	-1.48877e-163	8.7216e-164	-1.17324e-162	8.94357e-163	-1.67637e-163	-4.89164e-164	-2.12344e-163	2.41735e-163	2.22066e-163	7.62946e-164	7.37844e-164	-2.40872e-163	-1.31589e-162	-2.33426e-163	-3.00918e-163	2.92745e-164	2.02357e-163	-9.87587e-163	4.61991e-163	-1.24899e-164	-3.69834e-163	1.5902e-165	7.49864e-163	-5.95276e-163	-3.39984e-163	0
3.11636e-163	-1.47897e-163	1.77706e-163	2.89417e-163	1.10668e-163	-1.48877e-163	8.7216e-164	-1.17324e-162	8.94357e-163	-1.67637e-163	-4.89164e-164	-2.12344e-163	2.41735e-163	2.22066e-163	7.62946e-164	7.37844e-164	-2.40872e-163	-1.31589e-162	-2.33426e-163	-3.00918e-163	2.92745e-164	2.02357e-163	-9.87587e-163	4.61991e-163	-1.24899e-164	-3.69834e-163	1.5902e-165	7.49864e-163	-5.95276e-163	-3.39984e-163	0
3.11636e-163	-1.47897e-163	1.77706e-163	2.89417e-163	1.10668e-163	-1.48877e-163	8.7216e-164	-1.17324e-162	8.94357e-163	-1.67637e-163	-4.89164e-164	-2.12344e-163	2.41735e-163	2.22066e-163	7.62946e-164	7.37844e-164	-2.40872e-163	-1.31589e-162	-2.33426e-163	-3.00918e-163	2.92745e-164	2.02357e-163	-9.87587e-163	4.61991e-163	-1.24899e-164	-3.69834e-163	1.5902e-165	7.49864e-163	-5.95276e-163	-3.39984e-163	0
3.11636e-163	-1.47897e-163	1.77706e-163	2.89417e-163	1.10668e-163	-1.48877e-163	8.7216e-164	-1.17324e-162	8.94357e-163	-1.67637e-163	-4.89164e-164	-2.12344e-163	2.41735e-163	2.22066e-163	7.62946e-164	7.37844e-164	-2.40872e-163	-1.31589e-162	-2.33426e-163	-3.00918e-163	2.92745e-164	2.02357e-163	-9.87587e-163	4.61991e-163	-1.24899e-164	-3.69834e-163	1.5902e-165	7.49864e-163	-5.95276e-163	-3.39984e-163	0
3.11636e-163	-1.47897e-163	1.77706e-163	2.89417e-163	1.10668e-163	-1.48877e-163	8.7216e-164	-1.17324e-162	8.94357e-163	-1.67637e-163	-4.89164e-164	-2.12344e-163	2.41735e-163	2.22066e-163	7.62946e-164	7.37844e-164	-2.40872e-163	-1.31589e-162	-2.33426e-163	-3.00918e-163	2.92745e-164	2.02357e-163	-9.87587e-163	4.61991e-163	-1.24899e-164	-3.69834e-163	1.5902e-165	7.49864e-163	-5.95276e-163	-3.39984e-163	0
3.11636e-163	-1.47897e-163	1.77706e-163	2.89417e-163	1.10668e-163	-1.48877e-163	8.7216e-164	-1.17324e-162	8.94357e-163	-1.67637e-163	-4.89164e-164	-2.12344e-163	2.41735e-163	2.22066e-163	7.62946e-164	7.37844e-164	-2.40872e-163	-1.31589e-162	-2.33426e-163	-3.00918e-163	2.92745e-164	2.02357e-163	-9.87587e-163	4.61991e-163	-1.24899e-164	-3.69834e-163	1.5902e-165	7.49864e-163	-5.95276e-163	-3.39984e-163	0
3.11636e-163	-1.47897e-163	1.77706e-163	2.89417e-163	1.10668e-163	-1.48877e-163	8.7216e-164	-1.17324e-162	8.94357e-163	-1.67637e-163	-4.89164e-164	-2.12344e-163	2.41735e-163	2.22066e-163	7.62946e-164	7.37844e-164	-2.40872e-163	-1.31589e-162	-2.33426e-163	-3.00918e-163	2.92745e-164	2.02357e-163	-9.87587e-163	4.61991e-163	-1.24899e-164	-3.69834e-163	1.5902e-165	7.49864e-163	-5.95276e-163	-3.39984e-163	0
3.11636e-163	-1.47897e-163	1.77706e-163	2.89417e-163	1.10668e-163	-1.48877e-163	8.7216e-164	-1.17324e-162	8.94357e-163	-1.67637e-163	-4.89164e-164	-2.12344e-163	2.41735e-163	2.22066e-163	7.62946e-164	7.37844e-164	-2.40872e-163	-1.31589e-162	-2.33426e-163	-3.00918e-163	2.92745e-164	2.02357e-163	-9.87587e-163	4.61991e-163	-1.24899e-164	-3.69834e-163	1.5902e-165	7.49864e-163	-5.95276e-163	-3.39984e-163	0
3.11636e-163	-1.47897e-163	1.77706e-163	2.89417e-163	1.10668e-163	-1.48877e-163	8.7216e-164	-1.17324e-162	8.94357e-163	-1.67637e-163	-4.89164e-164	-2.12344e-163	2.41735e-163	2.22066e-163	7.62946e-164	7.37844e-164	-2.40872e-163	-1.31589e-162	-2.33426e-163	-3.00918e-163	2.92745e-164	2.02357e-163	-9.87587e-163	4.61991e-163	-1.24899e-164	-3.69834e-163	1.5902e-165	7.49864e-163	-5.95276e-163	-3.39984e-163	0
3.11636e-163	-1.47897e-163	1.77706e-163	2.89417e-163	1.10668e-163	-1.48877e-163	8.7216e-164	-1.17324e-162	8.94357e-163	-1.67637e-163	-4.89164e-164	-2.12344e-163	2.41735e-163	2.22066e-163	7.62946e-164	7.37844e-164	-2.40872e-163	-1.31589e-162	-2.33426e-163	-3.00918e-163	2.92745e-164	2.02357e-163	-9.87587e-163	4.61991e-163	-1.24899e-164	-3.69834e-163	1.5902e-165	7.49864e-163	-5.95276e-163	-3.39984e-163	0
3.11636e-163	-1.47897e-163	1.77706e-163	2.89417e-163	1.10668e-163	-1.48877e-163	8.7216e-164	-1.17324e-162	8.94357e-163	-1.67637e-163	-4.89164e-164	-2.12344e-163	2.41735e-163	2.22066e-163	7.62946e-164	7.37844e-164	-2.40872e-163	-1.31589e-162	-2.33426e-163	-3.00918e-163	2.92745e-164	2.02357e-163	-9.87587e-163	4.61991e-163	-1.24899e-164	-3.69834e-163	1.5902e-165	7.49864e-163	-5.95276e-163	-3.39984e-163	0
3.11636e-163	-1.47897e-163	1.77706e-163	2.89417e-163	1.10668e-163	-1.48877e-163	8.7216e-164	-1.17324e-162	8.94357e-163	-1.67637e-163	-4.89164e-164	-2.12344e-163	2.41735e-163	2.22066e-163	7.62946e-164	7.37844e-164	-2.40872e-163	-1.31589e-162	-2.33426e-163	-3.00918e-163	2.92745e-164	2.02357e-163	-9.87587e-163	4.61991e-163	-1.24899e-164	-3.69834e-163	1.5902e-165	7.49864e-163	-5.95276e-163	-3.39984e-163	0
3.11636e-163	-1.47897e-163	1.77706e-163	2.89417e-163	1.10668e-163	-1.48877e-163	8.7216e-164	-1.17324e-162	8.94357e-163	-1.67637e-163	-4.89164e-164	-2.12344e-163	2.41735e-163	2.22066e-163	7.62946e-164	7.37844e-164	-2.40872e-163	-1.31589e-162	-2.33426e-163	-3.00918e-163	2.92745e-164	2.02357e-163	-9.87587e-163	4.61991e-163	-1.24899e-164	-3.69834e-163	1.5902e-165	7.49864e-163	-5.95276e-163	-3.39984e-163	0
3.11636e-163	-1.47897e-163	1.77706e-163	2.89417e-163	1.10668e-163	-1.48877e-163	8.7216e-164	-1.17324e-162	8.94357e-163	-1.67637e-163	-4.89164e-164	-2.12344e-163	2.41735e-163	2.22066e-163	7.62946e-164	7.37844e-164	-2.40872e-163	-1.31589e-162	-2.33426e-163	-3.00918e-163	2.92745e-164	2.02357e-163	-9.87587e-163	4.61991e-163	-1.24899e-164	-3.69834e-163	1.5902e-165	7.49864e-163	-5.95276e-163	-3.39984e-163	0
3.11636e-163	-1.47897e-163	1.77706e-163	2.89417e-163	1.10668e-163	-1.48877e-163	8.7216e-164	-1.17324e-162	8.94357e-163	-1.67637e-163	-4.89164e-164	-2.12344e-163	2.41735e-163	2.22066e-163	7.62946e-164	7.37844e-164	-2.40872e-163	-1.31589e-162	-2.33426e-163	-3.00918e-163	2.92745e-164	2.02357e-163	-9.87587e-163	4.61991e-163	-1.24899e-164	-3.69834e-163	1.5902e-165	7.49864e-163	-5.95276e-163	-3.39984e-163	0
3.11636e-163	-1.47897e-163	1.77706e-163	2.89417e-163	1.10668e-163	-1.48877e-163	8.7216e-164	-1.17324e-162	8.94357e-163	-1.67637e-163	-4.89164e-164	-2.12344e-163	2.41735e-163	2.22066e-163	7.62946e-164	7.37844e-164	-2.40872e-163	-1.31589e-162	-2.33426e-163	-3.00918e-163	2.92745e-164	2.02357e-163	-9.87587e-163	4.61991e-163	-1.24899e-164	-3.69834e-163	1.5902e-165	7.49864e-163	-5.95276e-163	-3.39984e-163	0
3.11636e-163	-1.47897e-163	1.77706e-163	2.89417e-163	1.10668e-163	-1.48877e-163	8.7216e-164	-1.17324e-162	8.94357e-163	-1.67637e-163	-4.89164e-164	-2.12344e-163	2.41735e-163	2.22066e-163	7.62946e-164	7.37844e-164	-2.40872e-163	-1.31589e-162	-2.33426e-163	-3.00918e-163	2.92745e-164	2.02357e-163	-9.87587e-163	4.61991e-163	-1.24899e-164	-3.69834e-163	1.5902e-165	7.49864e-163	-5.95276e-163	-3.39984e-163	0
3.11636e-163	-1.47897e-163	1.77706e-163	2.89417e-163	1.10668e-163	-1.48877e-163	8.7216e-164	-1.17324e-162	8.94357e-163	-1.67637e-163	-4.89164e-164	-2.12344e-163	2.41735e-163	2.22066e-163	7.62946e-164	7.37844e-164	-2.40872e-163	-1.31589e-162	-2.33426e-163	-3.00918e-163	2.92745e-164	2.02357e-163	-9.87587e-163	4.61991e-163	-1.24899e-164	-3.69834e-163	1.5902e-165	7.49864e-163	-5.95276e-163	-3.39984e-163	0
3.11636e-163	-1.47897e-163	1.77706e-163	2.89417e-163	1.10668e-163	-1.48877e-163	8.7216e-164	-1.17324e-162	8.94357e-163	-1.67637e-163	-4.89164e-164	-2.12344e-163	2.41735e-163	2.22066e-163	7.62946e-164	7.37844e-164	-2.40872e-163	-1.31589e-162	-2.33426e-163	-3.00918e-163	2.92745e-164	2.02357e-163	-9.87587e-163	4.61991e-163	-1.24899e-164	-3.69834e-163	1.5902e-165	7.49864e-163	-5.95276e-163	-3.39984e-163	0
3.11636e-163	-1.47897e-163	1.77706e-163	2.89417e-163	1.10668e-163	-1.48877e-163	8.7216e-164	-1.17324e-162	8.94357e-163	-1.67637e-163	-4.89164e-164	-2.12344e-163	2.41735e-163	2.22066e-163	7.62946e-164	7.37844e-164	-2.40872e-163	-1.31589e-162	-2.33426e-163	-3.00918e-163	2.92745e-164	2.02357e-163	-9.87587e-163	4.61991e-163	-1.24899e-164	-3.69834e-163	1.5902e-165	7.49864e-163	-5.95276e-163	-3.39984e-163	0
3.11636e-163	-1.47897e-163	1.77706e-163	2.89417e-163	1.10668e-163	-1.48877e-163	8.7216e-164	-1.17324e-162	8.94357e-163	-1.67637e-163	-4.89164e-164	-2.12344e-163	2.41735e-163	2.22066e-163	7.62946e-164	7.37844e-164	-2.40872e-163	-1.31589e-162	-2.33426e-163	-3.00918e-163	2.92745e-164	2.02357e-163	-9.87587e-163	4.61991e-163	-1.24899e-164	-3.69834e-163	1.5902e-165	7.49864e-163	-5.95276e-163	-3.39984e-163	0
3.11636e-163	-1.47897e-163	1.77706e-163	2.89417e-163	1.10668e-163	-1.48877e-163	8.7216e-164	-1.17324e-162	8.94357e-163	-1.67637e-163	-4.89164e-164	-2.12344e-163	2.41735e-163	2.22066e-163	7.62946e-164	7.37844e-164	-2.40872e-163	-1.31589e-162	-2.33426e-163	-3.00918e-163	2.92745e-164	2.02357e-163	-9.87587e-163	4.61991e-163	-1.24899e-164	-3.69834e-163	1.5902e-165	7.49864e-163	-5.95276e-163	-3.39984e-163	0
3.11636e-163	-1.47897e-163	1.77706e-163	2.89417e-163	1.10668e-163	-1.48877e-163	8.7216e-164	-1.17324e-162	8.94357e-163	-1.67637e-163	-4.89164e-164	-2.12344e-163	2.41735e-163	2.22066e-163	7.62946e-164	7.37844e-164	-2.40872e-163	-1.31589e-162	-2.33426e-163	-3.00918e-163	2.92745e-164	2.02357e-163	-9.87587e-163	4.61991e-163	-1.24899e-164	-3.69834e-163	1.5902e-165	7.49864e-163	-5.95276e-163	-3.39984e-163	0
3.11636e-163	-1.47897e-163	1.77706e-163	2.89417e-163	1.10668e-163	-1.48877e-163	8.7216e-164	-1.17324e-162	8.94357e-163	-1.67637e-163	-4.89164e-164	-2.12344e-163	2.41735e-163	2.22066e-163	7.62946e-164	7.37844e-164	-2.40872e-163	-1.31589e-162	-2.33426e-163	-3.00918e-163	2.92745e-164	2.02357e-163	-9.87587e-163	4.61991e-163	-1.24899e-164	-3.69834e-163	1.5902e-165	7.49864e-163	-5.95276e-163	-3.39984e-163	0
3.11636e-163	-1.47897e-163	1.77706e-163	2.89417e-163	1.10668e-163	-1.48877e-163	8.7216e-164	-1.17324e-162	8.94357e-163	-1.67637e-163	-4.89164e-164	-2.12344e-163	2.41735e-163	2.22066e-163	7.62946e-164	7.37844e-164	-2.40872e-163	-1.31589e-162	-2.33426e-163	-3.00918e-163	2.92745e-164	2.02357e-163	-9.87587e-163	4.61991e-163	-1.24899e-164	-3.69834e-163	1.5902e-165	7.49864e-163	-5.95276e-163	-3.39984e-163	0
3.11636e-163	-1.47897e-163	1.77706e-163	2.89417e-163	1.10668e-163	-1.48877e-163	8.7216e-164	-1.17324e-162	8.94357e-163	-1.67637e-163	-4.89164e-164	-2.12344e-163	2.41735e-163	2.22066e-163	7.62946e-164	7.37844e-164	-2.40872e-163	-1.31589e-162	-2.33426e-163	-3.00918e-163	2.92745e-164	2.02357e-163	-9.87587e-163	4.61991e-163	-1.24899e-164	-3.69834e-163	1.5902e-165	7.49864e-163	-5.95276e-163	-3.39984e-163	0
3.11636e-163	-1.47897e-163	1.77706e-163	2.89417e-163	1.10668e-163	-1.48877e-163	8.7216e-164	-1.17324e-162	8.94357e-163	-1.67637e-163	-4.89164e-164	-2.12344e-163	2.41735e-163	2.22066e-163	7.62946e-164	7.37844e-164	-2.40872e-163	-1.31589e-162	-2.33426e-163	-3.00918e-163	2.92745e-164	2.02357e-163	-9.87587e-163	4.61991e-163	-1.24899e-164	-3.69834e-163	1.5902e-165	7.49864e-163	-5.95276e-163	-3.39984e-163	0
3.11636e-163	-1.47897e-163	1.77706e-163	2.89417e-163	1.10668e-163	-1.48877e-163	8.7216e-164	-1.17324e-162	8.94357e-163	-1.67637e-163	-4.89164e-164	-2.12344e-163	2.41735e-163	2.22066e-163	7.62946e-164	7.37844e-164	-2.40872e-163	-1.31589e-162	-2.33426e-163	-3.00918e-163	2.92745e-164	2.02357e-163	-9.87587e-163	4.61991e-163	-1.24899e-164	-3.69834e-163	1.5902e-165	7.49864e-163	-5.95276e-163	-3.39984e-163	0
3.11636e-163	-1.47897e-163	1.77706e-163	2.89417e-163	1.10668e-163	-1.48877e-163	8.7216e-164	-1.17324e-162	8.94357e-163	-1.67637e-163	-4.89164e-164	-2.12344e-163	2.41735e-163	2.22066e-163	7.62946e-164	7.37844e-164	-2.40872e-163	-1.31589e-162	-2.33426e-163	-3.00918e-163	2.92745e-164	2.02357e-163	-9.87587e-163	4.61991e-163	-1.24899e-164	-3.69834e-163	1.5902e-165	7.49864e-163	-5.95276e-163	-3.39984e-163	0
3.11636e-163	-1.47897e-163	1.77706e-163	2.89417e-163	1.10668e-163	-1.48877e-163	8.7216e-164	-1.17324e-162	8.94357e-163	-1.67637e-163	-4.89164e-164	-2.12344e-163	2.41735e-163	2.22066e-163	7.62946e-164	7.37844e-164	-2.40872e-163	-1.31589e-162	-2.33426e-163	-3.00918e-163	2.92745e-164	2.02357e-163	-9.87587e-163	4.61991e-163	-1.24899e-164	-3.69834e-163	1.5902e-165	7.49864e-163	-5.95276e-163	-3.39984e-163	0
3.11636e-163	-1.47897e-163	1.77706e-163	2.89417e-163	1.10668e-163	-1.48877e-163	8.7216e-164	-1.17324e-162	8.94357e-163	-1.67637e-163	-4.89164e-164	-2.12344e-163	2.41735e-163	2.22066e-163	7.62946e-164	7.37844e-164	-2.40872e-163	-1.31589e-162	-2.33426e-163	-3.00918e-163	2.92745e-164	2.02357e-163	-9.87587e-163	4.61991e-163	-1.24899e-164	-3.69834e-163	1.5902e-165	7.49864e-163	-5.95276e-163	-3.39984e-163	0
3.11636e-163	-1.47897e-163	1.77706e-163	2.89417e-163	1.10668e-163	-1.48877e-163	8.7216e-164	-1.17324e-162	8.94357e-163	-1.67637e-163	-4.89164e-164	-2.12344e-163	2.41735e-163	2.22066e-163	7.62946e-164	7.37844e-164	-2.40872e-163	-1.31589e-162	-2.33426e-163	-3.00918e-163	2.92745e-164	2.02357e-163	-9.87587e-163	4.61991e-163	-1.24899e-164	-3.69834e-163	1.5902e-165	7.49864e-163	-5.95276e-163	-3.39984e-163	0
3.11636e-163	-1.47897e-163	1.77706e-163	2.89417e-163	1.10668e-163	-1.48877e-163	8.7216e-164	-1.17324e-162	8.94357e-163	-1.67637e-163	-4.89164e-164	-2.12344e-163	2.41735e-163	2.22066e-163	7.62946e-164	7.37844e-164	-2.40872e-163	-1.31589e-162	-2.33426e-163	-3.00918e-163	2.92745e-164	2.02357e-163	-9.87587e-163	4.61991e-163	-1.24899e-164	-3.69834e-163	1.5902e-165	7.49864e-163	-5.95276e-163	-3.39984e-163	0
3.11636e-163	-1.47897e-163	1.77706e-163	2.89417e-163	1.10668e-163	-1.48877e-163	8.7216e-164	-1.17324e-162	8.94357e-163	-1.67637e-163	-4.89164e-164	-2.12344e-163	2.41735e-163	2.22066e-163	7.62946e-164	7.37844e-164	-2.40872e-163	-1.31589e-162	-2.33426e-163	-3.00918e-163	2.92745e-164	2.02357e-163	-9.87587e-163	4.61991e-163	-1.24899e-164	-3.69834e-163	1.5902e-165	7.49864e-163	-5.95276e-163	-3.39984e-163	0
3.11636e-163	-1.47897e-163	1.77706e-163	2.89417e-163	1.10668e-163	-1.48877e-163	8.7216e-164	-1.17324e-162	8.94357e-163	-1.67637e-163	-4.89164e-164	-2.12344e-163	2.41735e-163	2.22066e-163	7.62946e-164	7.37844e-164	-2.40872e-163	-1.31589e-162	-2.33426e-163	-3.00918e-163	2.92745e-164	2.02357e-163	-9.87587e-163	4.61991e-163	-1.24899e-164	-3.69834e-163	1.5902e-165	7.49864e-163	-5.95276e-163	-3.39984e-163	0
3.11636e-163	-1.47897e-163	1.77706e-163	2.89417e-163	1.10668e-163	-1.48877e-163	8.7216e-164	-1.17324e-162	8.94357e-163	-1.67637e-163	-4.89164e-164	-2.12344e-163	2.41735e-163	2.22066e-163	7.62946e-164	7.37844e-164	-2.40872e-163	-1.31589e-162	-2.33426e-163	-3.00918e-163	2.92745e-164	2.02357e-163	-9.87587e-163	4.61991e-163	-1.24899e-164	-3.69834e-163	1.5902e-165	7.49864e-163	-5.95276e-163	-3.39984e-163	0
3.11636e-163	-1.47897e-163	1.77706e-163	2.89417e-163	1.10668e-163	-1.48877e-163	8.7216e-164	-1.17324e-162	8.94357e-163	-1.67637e-163	-4.89164e-164	-2.12344e-163	2.41735e-163	2.22066e-163	7.62946e-164	7.37844e-164	-2.40872e-163	-1.31589e-162	-2.33426e-163	-3.00918e-163	2.92745e-164	2.02357e-163	-9.87587e-163	4.61991e-163	-1.24899e-164	-3.69834e-163	1.5902e-165	7.49864e-163	-5.95276e-163	-3.39984e-163	0
3.11636e-163	-1.47897e-163	1.77706e-163	2.89417e-163	1.10668e-163	-1.48877e-163	8.7216e-164	-1.17324e-162	8.94357e-163	-1.67637e-163	-4.89164e-164	-2.12344e-163	2.41735e-163	2.22066e-163	7.62946e-164	7.37844e-164	-2.40872e-163	-1.31589e-162	-2.33426e-163	-3.00918e-163	2.92745e-164	2.02357e-163	-9.87587e-163	4.61991e-163	-1.24899e-164	-3.69834e-163	1.5902e-165	7.49864e-163	-5.95276e-163	-3.39984e-163	0
3.11636e-163	-1.47897e-163	1.77706e-163	2.89417e-163	1.10668e-163	-1.48877e-163	8.7216e-164	-1.17324e-162	8.94357e-163	-1.67637e-163	-4.89164e-164	-2.12344e-163	2.41735e-163	2.22066e-163	7.62946e-164	7.37844e-164	-2.40872e-163	-1.31589e-162	-2.33426e-163	-3.00918e-163	2.92745e-164	2.02357e-163	-9.87587e-163	4.61991e-163	-1.24899e-164	-3.69834e-163	1.5902e-165	7.49864e-163	-5.95276e-163	-3.39984e-163	0
3.11636e-163	-1.47897e-163	1.77706e-163	2.89417e-163	1.10668e-163	-1.48877e-163	8.7216e-164	-1.17324e-162	8.94357e-163	-1.67637e-163	-4.89164e-164	-2.12344e-163	2.41735e-163	2.22066e-163	7.62946e-164	7.37844e-164	-2.40872e-163	-1.31589e-162	-2.33426e-163	-3.00918e-163	2.92745e-164	2.02357e-163	-9.87587e-163	4.61991e-163	-1.24899e-164	-3.69834e-163	1.5902e-165	7.49864e-163	-5.95276e-163	-3.39984e-163	0
3.11636e-163	-1.47897e-163	1.77706e-163	2.89417e-163	1.10668e-163	-1.48877e-163	8.7216e-164	-1.17324e-162	8.94357e-163	-1.67637e-163	-4.89164e-164	-2.12344e-163	2.41735e-163	2.22066e-163	7.62946e-164	7.37844e-164	-2.40872e-163	-1.31589e-162	-2.33426e-163	-3.00918e-163	2.92745e-164	2.02357e-163	-9.87587e-163	4.61991e-163	-1.24899e-164	-3.69834e-163	1.5902e-165	7.49864e-163	-5.95276e-163	-3.39984e-163	0
3.11636e-163	-1.47897e-163	1.77706e-163	2.89417e-163	1.10668e-163	-1.48877e-163	8.7216e-164	-1.17324e-162	8.94357e-163	-1.67637e-163	-4.89164e-164	-2.12344e-163	2.41735e-163	2.22066e-163	7.62946e-164	7.37844e-164	-2.40872e-163	-1.31589e-162	-2.33426e-163	-3.00918e-163	2.92745e-164	2.02357e-163	-9.87587e-163	4.61991e-163	-1.24899e-164	-3.69834e-163	1.5902e-165	7.49864e-163	-5.95276e-163	-3.39984e-163	0
3.11636e-163	-1.47897e-163	1.77706e-163	2.89417e-163	1.10668e-163	-1.48877e-163	8.7216e-164	-1.17324e-162	8.94357e-163	-1.67637e-163	-4.89164e-164	-2.12344e-163	2.41735e-163	2.22066e-163	7.62946e-164	7.37844e-164	-2.40872e-163	-1.31589e-162	-2.33426e-163	-3.00918e-163	2.92745e-164	2.02357e-163	-9.87587e-163	4.61991e-163	-1.24899e-164	-3.69834e-163	1.5902e-165	7.49864e-163	-5.95276e-163	-3.39984e-163	0
3.11636e-163	-1.47897e-163	1.77706e-163	2.89417e-163	1.10668e-163	-1.48877e-163	8.7216e-164	-1.17324e-162	8.94357e-163	-1.67637e-163	-4.89164e-164	-2.12344e-163	2.41735e-163	2.22066e-163	7.62946e-164	7.37844e-164	-2.40872e-163	-1.31589e-162	-2.33426e-163	-3.00918e-163	2.92745e-164	2.02357e-163	-9.87587e-163	4.61991e-163	-1.24899e-164	-3.69834e-163	1.5902e-165	7.49864e-163	-5.95276e-163	-3.39984e-163	0
3.11636e-163	-1.47897e-163	1.77706e-163	2.89417e-163	1.10668e-163	-1.48877e-163	8.7216e-164	-1.17324e-162	8.94357e-163	-1.67637e-163	-4.89164e-164	-2.12344e-163	2.41735e-163	2.22066e-163	7.62946e-164	7.37844e-164	-2.40872e-163	-1.31589e-162	-2.33426e-163	-3.00918e-163	2.92745e-164	2.02357e-163	-9.87587e-163	4.61991e-163	-1.24899e-164	-3.69834e-163	1.5902e-165	7.49864e-163	-5.95276e-163	-3.39984e-163	0
3.11636e-163	-1.47897e-163	1.77706e-163	2.89417e-163	1.10668e-163	-1.48877e-163	8.7216e-164	-1.17324e-162	8.94357e-163	-1.67637e-163	-4.89164e-164	-2.12344e-163	2.41735e-163	2.22066e-163	7.62946e-164	7.37844e-164	-2.40872e-163	-1.31589e-162	-2.33426e-163	-3.00918e-163	2.92745e-164	2.02357e-163	-9.87587e-163	4.61991e-163	-1.24899e-164	-3.69834e-163	1.5902e-165	7.49864e-163	-5.95276e-163	-3.39984e-163	0
3.11636e-163	-1.47897e-163	1.77706e-163	2.89417e-163	1.10668e-163	-1.48877e-163	8.7216e-164	-1.17324e-162	8.94357e-163	-1.67637e-163	-4.89164e-164	-2.12344e-163	2.41735e-163	2.22066e-163	7.62946e-164	7.37844e-164	-2.40872e-163	-1.31589e-162	-2.33426e-163	-3.00918e-163	2.92745e-164	2.02357e-163	-9.87587e-163	4.61991e-163	-1.24899e-164	-3.69834e-163	1.5902e-165	7.49864e-163	-5.95276e-163	-3.39984e-163	0
3.11636e-163	-1.47897e-163	1.77706e-163	2.89417e-163	1.10668e-163	-1.48877e-163	8.7216e-164	-1.17324e-162	8.94357e-163	-1.67637e-163	-4.89164e-164	-2.12344e-163	2.41735e-163	2.22066e-163	7.62946e-164	7.37844e-164	-2.40872e-163	-1.31589e-162	-2.33426e-163	-3.00918e-163	2.92745e-164	2.02357e-163	-9.87587e-163	4.61991e-163	-1.24899e-164	-3.69834e-163	1.5902e-165	7.49864e-163	-5.95276e-163	-3.39984e-163	0
3.11636e-163	-1.47897e-163	1.77706e-163	2.89417e-163	1.10668e-163	-1.48877e-163	8.7216e-164	-1.17324e-162	8.94357e-163	-1.67637e-163	-4.89164e-164	-2.12344e-163	2.41735e-163	2.22066e-163	7.62946e-164	7.37844e-164	-2.40872e-163	-1.31589e-162	-2.33426e-163	-3.00918e-163	2.92745e-164	2.02357e-163	-9.87587e-163	4.61991e-163	-1.24899e-164	-3.69834e-163	1.5902e-165	7.49864e-163	-5.95276e-163	-3.39984e-163	0
3.11636e-163	-1.47897e-163	1.77706e-163	2.89417e-163	1.10668e-163	-1.48877e-163	8.7216e-164	-1.17324e-162	8.94357e-163	-1.67637e-163	-4.89164e-164	-2.12344e-163	2.41735e-163	2.22066e-163	7.62946e-164	7.37844e-164	-2.40872e-163	-1.31589e-162	-2.33426e-163	-3.00918e-163	2.92745e-164	2.02357e-163	-9.87587e-163	4.61991e-163	-1.24899e-164	-3.69834e-163	1.5902e-165	7.49864e-163	-5.95276e-163	-3.39984e-163	0
3.11636e-163	-1.47897e-163	1.77706e-163	2.89417e-163	1.10668e-163	-1.48877e-163	8.7216e-164	-1.17324e-162	8.94357e-163	-1.67637e-163	-4.89164e-164	-2.12344e-163	2.41735e-163	2.22066e-163	7.62946e-164	7.37844e-164	-2.40872e-163	-1.31589e-162	-2.33426e-163	-3.00918e-163	2.92745e-164	2.02357e-163	-9.87587e-163	4.61991e-163	-1.24899e-164	-3.69834e-163	1.5902e-165	7.49864e-163	-5.95276e-163	-3.39984e-163	0
3.11636e-163	-1.47897e-163	1.77706e-163	2.89417e-163	1.10668e-163	-1.48877e-163	8.7216e-164	-1.17324e-162	8.94357e-163	-1.67637e-163	-4.89164e-164	-2.12344e-163	2.41735e-163	2.22066e-163	7.62946e-164	7.37844e-164	-2.40872e-163	-1.31589e-162	-2.33426e-163	-3.00918e-163	2.92745e-164	2.02357e-163	-9.87587e-163	4.61991e-163	-1.24899e-164	-3.69834e-163	1.5902e-165	7.49864e-163	-5.95276e-163	-3.39984e-163	0
3.11636e-163	-1.47897e-163	1.77706e-163	2.89417e-163	1.10668e-163	-1.48877e-163	8.7216e-164	-1.17324e-162	8.94357e-163	-1.67637e-163	-4.89164e-164	-2.12344e-163	2.41735e-163	2.22066e-163	7.62946e-164	7.37844e-164	-2.40872e-163	-1.31589e-162	-2.33426e-163	-3.00918e-163	2.92745e-164	2.02357e-163	-9.87587e-163	4.61991e-163	-1.24899e-164	-3.69834e-163	1.5902e-165	7.49864e-163	-5.95276e-163	-3.39984e-163	0
3.11636e-163	-1.47897e-163	1.77706e-163	2.89417e-163	1.10668e-163	-1.48877e-163	8.7216e-164	-1.17324e-162	8.94357e-163	-1.67637e-163	-4.89164e-164	-2.12344e-163	2.41735e-163	2.22066e-163	7.62946e-164	7.37844e-164	-2.40872e-163	-1.31589e-162	-2.33426e-163	-3.00918e-163	2.92745e-164	2.02357e-163	-9.87587e-163	4.61991e-163	-1.24899e-164	-3.69834e-163	1.5902e-165	7.49864e-163	-5.95276e-163	-3.39984e-163	0
3.11636e-163	-1.47897e-163	1.77706e-163	2.89417e-163	1.10668e-163	-1.48877e-163	8.7216e-164	-1.17324e-162	8.94357e-163	-1.67637e-163	-4.89164e-164	-2.12344e-163	2.41735e-163	2.22066e-163	7.62946e-164	7.37844e-164	-2.40872e-163	-1.31589e-162	-2.33426e-163	-3.00918e-163	2.92745e-164	2.02357e-163	-9.87587e-163	4.61991e-163	-1.24899e-164	-3.69834e-163	1.5902e-165	7.49864e-163	-5.95276e-163	-3.39984e-163	0
3.11636e-163	-1.47897e-163	1.77706e-163	2.89417e-163	1.10668e-163	-1.48877e-163	8.7216e-164	-1.17324e-162	8.94357e-163	-1.67637e-163	-4.89164e-164	-2.12344e-163	2.41735e-163	2.22066e-163	7.62946e-164	7.37844e-164	-2.40872e-163	-1.31589e-162	-2.33426e-163	-3.00918e-163	2.92745e-164	2.02357e-163	-9.87587e-163	4.61991e-163	-1.24899e-164	-3.69834e-163	1.5902e-165	7.49864e-163	-5.95276e-163	-3.39984e-163	0
3.11636e-163	-1.47897e-163	1.77706e-163	2.89417e-163	1.10668e-163	-1.48877e-163	8.7216e-164	-1.17324e-162	8.94357e-163	-1.67637e-163	-4.89164e-164	-2.12344e-163	2.41735e-163	2.22066e-163	7.62946e-164	7.37844e-164	-2.40872e-163	-1.31589e-162	-2.33426e-163	-3.00918e-163	2.92745e-164	2.02357e-163	-9.87587e-163	4.61991e-163	-1.24899e-164	-3.69834e-163	1.5902e-165	7.49864e-163	-5.95276e-163	-3.39984e-163	0
3.11636e-163	-1.47897e-163	1.77706e-163	2.89417e-163	1.10668e-163	-1.48877e-163	8.7216e-164	-1.17324e-162	8.94357e-163	-1.67637e-163	-4.89164e-164	-2.12344e-163	2.41735e-163	2.22066e-163	7.62946e-164	7.37844e-164	-2.40872e-163	-1.31589e-162	-2.33426e-163	-3.00918e-163	2.92745e-164	2.02357e-163	-9.87587e-163	4.61991e-163	-1.24899e-164	-3.69834e-163	1.5902e-165	7.49864e-163	-5.95276e-163	-3.39984e-163	0
3.11636e-163	-1.47897e-163	1.77706e-163	2.89417e-163	1.10668e-163	-1.48877e-163	8.7216e-164	-1.17324e-162	8.94357e-163	-1.67637e-163	-4.89164e-164	-2.12344e-163	2.41735e-163	2.22066e-163	7.62946e-164	7.37844e-164	-2.40872e-163	-1.31589e-162	-2.33426e-163	-3.00918e-163	2.92745e-164	2.02357e-163	-9.87587e-163	4.61991e-163	-1.24899e-164	-3.69834e-163	1.5902e-165	7.49864e-163	-5.95276e-163	-3.39984e-163	0
3.11636e-163	-1.47897e-163	1.77706e-163	2.89417e-163	1.10668e-163	-1.48877e-163	8.7216e-164	-1.17324e-162	8.94357e-163	-1.67637e-163	-4.89164e-164	-2.12344e-163	2.41735e-163	2.22066e-163	7.62946e-164	7.37844e-164	-2.40872e-163	-1.31589e-162	-2.33426e-163	-3.00918e-163	2.92745e-164	2.02357e-163	-9.87587e-163	4.61991e-163	-1.24899e-164	-3.69834e-163	1.5902e-165	7.49864e-163	-5.95276e-163	-3.39984e-163	0
3.11636e-163	-1.47897e-163	1.77706e-163	2.89417e-163	1.10668e-163	-1.48877e-163	8.7216e-164	-1.17324e-162	8.94357e-163	-1.67637e-163	-4.89164e-164	-2.12344e-163	2.41735e-163	2.22066e-163	7.62946e-164	7.37844e-164	-2.40872e-163	-1.31589e-162	-2.33426e-163	-3.00918e-163	2.92745e-164	2.02357e-163	-9.87587e-163	4.61991e-163	-1.24899e-164	-3.69834e-163	1.5902e-165	7.49864e-163	-5.95276e-163	-3.39984e-163	0
3.11636e-163	-1.47897e-163	1.77706e-163	2.89417e-163	1.10668e-163	-1.48877e-163	8.7216e-164	-1.17324e-162	8.94357e-163	-1.67637e-163	-4.89164e-164	-2.12344e-163	2.41735e-163	2.22066e-163	7.62946e-164	7.37844e-164	-2.40872e-163	-1.31589e-162	-2.33426e-163	-3.00918e-163	2.92745e-164	2.02357e-163	-9.87587e-163	4.61991e-163	-1.24899e-164	-3.69834e-163	1.5902e-165	7.49864e-163	-5.95276e-163	-3.39984e-163	0
3.11636e-163	-1.47897e-163	1.77706e-163	2.89417e-163	1.10668e-163	-1.48877e-163	8.7216e-164	-1.17324e-162	8.94357e-163	-1.67637e-163	-4.89164e-164	-2.12344e-163	2.41735e-163	2.22066e-163	7.62946e-164	7.37844e-164	-2.40872e-163	-1.31589e-162	-2.33426e-163	-3.00918e-163	2.92745e-164	2.02357e-163	-9.87587e-163	4.61991e-163	-1.24899e-164	-3.69834e-163	1.5902e-165	7.49864e-163	-5.95276e-163	-3.39984e-163	0
3.11636e-163	-1.47897e-163	1.77706e-163	2.89417e-163	1.10668e-163	-1.48877e-163	8.7216e-164	-1.17324e-162	8.94357e-163	-1.67637e-163	-4.89164e-164	-2.12344e-163	2.41735e-163	2.22066e-163	7.62946e-164	7.37844e-164	-2.40872e-163	-1.31589e-162	-2.33426e-163	-3.00918e-163	2.92745e-164	2.02357e-163	-9.87587e-163	4.61991e-163	-1.24899e-164	-3.69834e-163	1.5902e-165	7.49864e-163	-5.95276e-163	-3.39984e-163	0
3.11636e-163	-1.47897e-163	1.77706e-163	2.89417e-163	1.10668e-163	-1.48877e-163	8.7216e-164	-1.17324e-162	8.94357e-163	-1.67637e-163	-4.89164e-164	-2.12344e-163	2.41735e-163	2.22066e-163	7.62946e-164	7.37844e-164	-2.40872e-163	-1.31589e-162	-2.33426e-163	-3.00918e-163	2.92745e-164	2.02357e-163	-9.87587e-163	4.61991e-163	-1.24899e-164	-3.69834e-163	1.5902e-165	7.49864e-163	-5.95276e-163	-3.39984e-163	0
3.11636e-163	-1.47897e-163	1.77706e-163	2.89417e-163	1.10668e-163	-1.48877e-163	8.7216e-164	-1.17324e-162	8.94357e-163	-1.67637e-163	-4.89164e-164	-2.12344e-163	2.41735e-163	2.22066e-163	7.62946e-164	7.37844e-164	-2.40872e-163	-1.31589e-162	-2.33426e-163	-3.00918e-163	2.92745e-164	2.02357e-163	-9.87587e-163	4.61991e-163	-1.24899e-164	-3.69834e-163	1.5902e-165	7.49864e-163	-5.95276e-163	-3.39984e-163	0
3.11636e-163	-1.47897e-163	1.77706e-163	2.89417e-163	1.10668e-163	-1.48877e-163	8.7216e-164	-1.17324e-162	8.94357e-163	-1.67637e-163	-4.89164e-164	-2.12344e-163	2.41735e-163	2.22066e-163	7.62946e-164	7.37844e-164	-2.40872e-163	-1.31589e-162	-2.33426e-163	-3.00918e-163	2.92745e-164	2.02357e-163	-9.87587e-163	4.61991e-163	-1.24899e-164	-3.69834e-163	1.5902e-165	7.49864e-163	-5.95276e-163	-3.39984e-163	0
3.11636e-163	-1.47897e-163	1.77706e-163	2.89417e-163	1.10668e-163	-1.48877e-163	8.7216e-164	-1.17324e-162	8.94357e-163	-1.67637e-163	-4.89164e-164	-2.12344e-163	2.41735e-163	2.22066e-163	7.62946e-164	7.37844e-164	-2.40872e-163	-1.31589e-162	-2.33426e-163	-3.00918e-163	2.92745e-164	2.02357e-163	-9.87587e-163	4.61991e-163	-1.24899e-164	-3.69834e-163	1.5902e-165	7.49864e-163	-5.95276e-163	-3.39984e-163	0
3.11636e-163	-1.47897e-163	1.77706e-163	2.89417e-163	1.10668e-163	-1.48877e-163	8.7216e-164	-1.17324e-162	8.94357e-163	-1.67637e-163	-4.89164e-164	-2.12344e-163	2.41735e-163	2.22066e-163	7.62946e-164	7.37844e-164	-2.40872e-163	-1.31589e-162	-2.33426e-163	-3.00918e-163	2.92745e-164	2.02357e-163	-9.87587e-163	4.61991e-163	-1.24899e-164	-3.69834e-163	1.5902e-165	7.49864e-163	-5.95276e-163	-3.39984e-163	0
3.11636e-163	-1.47897e-163	1.77706e-163	2.89417e-163	1.10668e-163	-1.48877e-163	8.7216e-164	-1.17324e-162	8.94357e-163	-1.67637e-163	-4.89164e-164	-2.12344e-163	2.41735e-163	2.22066e-163	7.62946e-164	7.37844e-164	-2.40872e-163	-1.31589e-162	-2.33426e-163	-3.00918e-163	2.92745e-164	2.02357e-163	-9.87587e-163	4.61991e-163	-1.24899e-164	-3.69834e-163	1.5902e-165	7.49864e-163	-5.95276e-163	-3.39984e-163	0
3.11636e-163	-1.47897e-163	1.77706e-163	2.89417e-163	1.10668e-163	-1.48877e-163	8.7216e-164	-1.17324e-162	8.94357e-163	-1.67637e-163	-4.89164e-164	-2.12344e-163	2.41735e-163	2.22066e-163	7.62946e-164	7.37844e-164	-2.40872e-163	-1.31589e-162	-2.33426e-163	-3.00918e-163	2.92745e-164	2.02357e-163	-9.87587e-163	4.61991e-163	-1.24899e-164	-3.69834e-163	1.5902e-165	7.49864e-163	-5.95276e-163	-3.39984e-163	0
3.11636e-163	-1.47897e-163	1.77706e-163	2.89417e-163	1.10668e-163	-1.48877e-163	8.7216e-164	-1.17324e-162	8.94357e-163	-1.67637e-163	-4.89164e-164	-2.12344e-163	2.41735e-163	2.22066e-163	7.62946e-164	7.37844e-164	-2.40872e-163	-1.31589e-162	-2.33426e-163	-3.00918e-163	2.92745e-164	2.02357e-163	-9.87587e-163	4.61991e-163	-1.24899e-164	-3.69834e-163	1.5902e-165	7.49864e-163	-5.95276e-163	-3.39984e-163	0
3.11636e-163	-1.47897e-163	1.77706e-163	2.89417e-163	1.10668e-163	-1.48877e-163	8.7216e-164	-1.17324e-162	8.94357e-163	-1.67637e-163	-4.89164e-164	-2.12344e-163	2.41735e-163	2.22066e-163	7.62946e-164	7.37844e-164	-2.40872e-163	-1.31589e-162	-2.33426e-163	-3.00918e-163	2.92745e-164	2.02357e-163	-9.87587e-163	4.61991e-163	-1.24899e-164	-3.69834e-163	1.5902e-165	7.49864e-163	-5.95276e-163	-3.39984e-163	0
3.11636e-163	-1.47897e-163	1.77706e-163	2.89417e-163	1.10668e-163	-1.48877e-163	8.7216e-164	-1.17324e-162	8.94357e-163	-1.67637e-163	-4.89164e-164	-2.12344e-163	2.41735e-163	2.22066e-163	7.62946e-164	7.37844e-164	-2.40872e-163	-1.31589e-162	-2.33426e-163	-3.00918e-163	2.92745e-164	2.02357e-163	-9.87587e-163	4.61991e-163	-1.24899e-164	-3.69834e-163	1.5902e-165	7.49864e-163	-5.95276e-163	-3.39984e-163	0
3.11636e-163	-1.47897e-163	1.77706e-163	2.89417e-163	1.10668e-163	-1.48877e-163	8.7216e-164	-1.17324e-162	8.94357e-163	-1.67637e-163	-4.89164e-164	-2.12344e-163	2.41735e-163	2.22066e-163	7.62946e-164	7.37844e-164	-2.40872e-163	-1.31589e-162	-2.33426e-163	-3.00918e-163	2.92745e-164	2.02357e-163	-9.87587e-163	4.61991e-163	-1.24899e-164	-3.69834e-163	1.5902e-165	7.49864e-163	-5.95276e-163	-3.39984e-163	0
3.11636e-163	-1.47897e-163	1.77706e-163	2.89417e-163	1.10668e-163	-1.48877e-163	8.7216e-164	-1.17324e-162	8.94357e-163	-1.67637e-163	-4.89164e-164	-2.12344e-163	2.41735e-163	2.22066e-163	7.62946e-164	7.37844e-164	-2.40872e-163	-1.31589e-162	-2.33426e-163	-3.00918e-163	2.92745e-164	2.02357e-163	-9.87587e-163	4.61991e-163	-1.24899e-164	-3.69834e-163	1.5902e-165	7.49864e-163	-5.95276e-163	-3.39984e-163	0
3.11636e-163	-1.47897e-163	1.77706e-163	2.89417e-163	1.10668e-163	-1.48877e-163	8.7216e-164	-1.17324e-162	8.94357e-163	-1.67637e-163	-4.89164e-164	-2.12344e-163	2.41735e-163	2.22066e-163	7.62946e-164	7.37844e-164	-2.40872e-163	-1.31589e-162	-2.33426e-163	-3.00918e-163	2.92745e-164	2.02357e-163	-9.87587e-163	4.61991e-163	-1.24899e-164	-3.69834e-163	1.5902e-165	7.49864e-163	-5.95276e-163	-3.39984e-163	0
3.11636e-163	-1.47897e-163	1.77706e-163	2.89417e-163	1.10668e-163	-1.48877e-163	8.7216e-164	-1.17324e-162	8.94357e-163	-1.67637e-163	-4.89164e-164	-2.12344e-163	2.41735e-163	2.22066e-163	7.62946e-164	7.37844e-164	-2.40872e-163	-1.31589e-162	-2.33426e-163	-3.00918e-163	2.92745e-164	2.02357e-163	-9.87587e-163	4.61991e-163	-1.24899e-164	-3.69834e-163	1.5902e-165	7.49864e-163	-5.95276e-163	-3.39984e-163	0
3.11636e-163	-1.47897e-163	1.77706e-163	2.89417e-163	1.10668e-163	-1.48877e-163	8.7216e-164	-1.17324e-162	8.94357e-163	-1.67637e-163	-4.89164e-164	-2.12344e-163	2.41735e-163	2.22066e-163	7.62946e-164	7.37844e-164	-2.40872e-163	-1.31589e-162	-2.33426e-163	-3.00918e-163	2.92745e-164	2.02357e-163	-9.87587e-163	4.61991e-163	-1.24899e-164	-3.69834e-163	1.5902e-165	7.49864e-163	-5.95276e-163	-3.39984e-163	0
3.11636e-163	-1.47897e-163	1.77706e-163	2.89417e-163	1.10668e-163	-1.48877e-163	8.7216e-164	-1.17324e-162	8.94357e-163	-1.67637e-163	-4.89164e-164	-2.12344e-163	2.41735e-163	2.22066e-163	7.62946e-164	7.37844e-164	-2.40872e-163	-1.31589e-162	-2.33426e-163	-3.00918e-163	2.92745e-164	2.02357e-163	-9.87587e-163	4.61991e-163	-1.24899e-164	-3.69834e-163	1.5902e-165	7.49864e-163	-5.95276e-163	-3.39984e-163	0
3.11636e-163	-1.47897e-163	1.77706e-163	2.89417e-163	1.10668e-163	-1.48877e-163	8.7216e-164	-1.17324e-162	8.94357e-163	-1.67637e-163	-4.89164e-164	-2.12344e-163	2.41735e-163	2.22066e-163	7.62946e-164	7.37844e-164	-2.40872e-163	-1.31589e-162	-2.33426e-163	-3.00918e-163	2.92745e-164	2.02357e-163	-9.87587e-163	4.61991e-163	-1.24899e-164	-3.69834e-163	1.5902e-165	7.49864e-163	-5.95276e-163	-3.39984e-163	0
3.11636e-163	-1.47897e-163	1.77706e-163	2.89417e-163	1.10668e-163	-1.48877e-163	8.7216e-164	-1.17324e-162	8.94357e-163	-1.67637e-163	-4.89164e-164	-2.12344e-163	2.41735e-163	2.22066e-163	7.62946e-164	7.37844e-164	-2.40872e-163	-1.31589e-162	-2.33426e-163	-3.00918e-163	2.92745e-164	2.02357e-163	-9.87587e-163	4.61991e-163	-1.24899e-164	-3.69834e-163	1.5902e-165	7.49864e-163	-5.95276e-163	-3.39984e-163	0
3.11636e-163	-1.47897e-163	1.77706e-163	2.89417e-163	1.10668e-163	-1.48877e-163	8.7216e-164	-1.17324e-162	8.94357e-163	-1.67637e-163	-4.89164e-164	-2.12344e-163	2.41735e-163	2.22066e-163	7.62946e-164	7.37844e-164	-2.40872e-163	-1.31589e-162	-2.33426e-163	-3.00918e-163	2.92745e-164	2.02357e-163	-9.87587e-163	4.61991e-163	-1.24899e-164	-3.69834e-163	1.5902e-165	7.49864e-163	-5.95276e-163	-3.39984e-163	0
3.11636e-163	-1.47897e-163	1.77706e-163	2.89417e-163	1.10668e-163	-1.48877e-163	8.7216e-164	-1.17324e-162	8.94357e-163	-1.67637e-163	-4.89164e-164	-2.12344e-163	2.41735e-163	2.22066e-163	7.62946e-164	7.37844e-164	-2.40872e-163	-1.31589e-162	-2.33426e-163	-3.00918e-163	2.92745e-164	2.02357e-163	-9.87587e-163	4.61991e-163	-1.24899e-164	-3.69834e-163	1.5902e-165	7.49864e-163	-5.95276e-163	-3.39984e-163	0
3.11636e-163	-1.47897e-163	1.77706e-163	2.89417e-163	1.10668e-163	-1.48877e-163	8.7216e-164	-1.17324e-162	8.94357e-163	-1.67637e-163	-4.89164e-164	-2.12344e-163	2.41735e-163	2.22066e-163	7.62946e-164	7.37844e-164	-2.40872e-163	-1.31589e-162	-2.33426e-163	-3.00918e-163	2.92745e-164	2.02357e-163	-9.87587e-163	4.61991e-163	-1.24899e-164	-3.69834e-163	1.5902e-165	7.49864e-163	-5.95276e-163	-3.39984e-163	0
3.11636e-163	-1.47897e-163	1.77706e-163	2.89417e-163	1.10668e-163	-1.48877e-163	8.7216e-164	-1.17324e-162	8.94357e-163	-1.67637e-163	-4.89164e-164	-2.12344e-163	2.41735e-163	2.22066e-163	7.62946e-164	7.37844e-164	-2.40872e-163	-1.31589e-162	-2.33426e-163	-3.00918e-163	2.92745e-164	2.02357e-163	-9.87587e-163	4.61991e-163	-1.24899e-164	-3.69834e-163	1.5902e-165	7.49864e-163	-5.95276e-163	-3.39984e-163	0
3.11636e-163	-1.47897e-163	1.77706e-163	2.89417e-163	1.10668e-163	-1.48877e-163	8.7216e-164	-1.17324e-162	8.94357e-163	-1.67637e-163	-4.89164e-164	-2.12344e-163	2.41735e-163	2.22066e-163	7.62946e-164	7.37844e-164	-2.40872e-163	-1.31589e-162	-2.33426e-163	-3.00918e-163	2.92745e-164	2.02357e-163	-9.87587e-163	4.61991e-163	-1.24899e-164	-3.69834e-163	1.5902e-165	7.49864e-163	-5.95276e-163	-3.39984e-163	0
3.11636e-163	-1.47897e-163	1.77706e-163	2.89417e-163	1.10668e-163	-1.48877e-163	8.7216e-164	-1.17324e-162	8.94357e-163	-1.67637e-163	-4.89164e-164	-2.12344e-163	2.41735e-163	2.22066e-163	7.62946e-164	7.37844e-164	-2.40872e-163	-1.31589e-162	-2.33426e-163	-3.00918e-163	2.92745e-164	2.02357e-163	-9.87587e-163	4.61991e-163	-1.24899e-164	-3.69834e-163	1.5902e-165	7.49864e-163	-5.95276e-163	-3.39984e-163	0
3.11636e-163	-1.47897e-163	1.77706e-163	2.89417e-163	1.10668e-163	-1.48877e-163	8.7216e-164	-1.17324e-162	8.94357e-163	-1.67637e-163	-4.89164e-164	-2.12344e-163	2.41735e-163	2.22066e-163	7.62946e-164	7.37844e-164	-2.40872e-163	-1.31589e-162	-2.33426e-163	-3.00918e-163	2.92745e-164	2.02357e-163	-9.87587e-163	4.61991e-163	-1.24899e-164	-3.69834e-163	1.5902e-165	7.49864e-163	-5.95276e-163	-3.39984e-163	0
3.11636e-163	-1.47897e-163	1.77706e-163	2.89417e-163	1.10668e-163	-1.48877e-163	8.7216e-164	-1.17324e-162	8.94357e-163	-1.67637e-163	-4.89164e-164	-2.12344e-163	2.41735e-163	2.22066e-163	7.62946e-164	7.37844e-164	-2.40872e-163	-1.31589e-162	-2.33426e-163	-3.00918e-163	2.92745e-164	2.02357e-163	-9.87587e-163	4.61991e-163	-1.24899e-164	-3.69834e-163	1.5902e-165	7.49864e-163	-5.95276e-163	-3.39984e-163	0
3.11636e-163	-1.47897e-163	1.77706e-163	2.89417e-163	1.10668e-163	-1.48877e-163	8.7216e-164	-1.17324e-162	8.94357e-163	-1.67637e-163	-4.89164e-164	-2.12344e-163	2.41735e-163	2.22066e-163	7.62946e-164	7.37844e-164	-2.40872e-163	-1.31589e-162	-2.33426e-163	-3.00918e-163	2.92745e-164	2.02357e-163	-9.87587e-163	4.61991e-163	-1.24899e-164	-3.69834e-163	1.5902e-165	7.49864e-163	-5.95276e-163	-3.39984e-163	0
3.11636e-163	-1.47897e-163	1.77706e-163	2.89417e-163	1.10668e-163	-1.48877e-163	8.7216e-164	-1.17324e-162	8.94357e-163	-1.67637e-163	-4.89164e-164	-2.12344e-163	2.41735e-163	2.22066e-163	7.62946e-164	7.37844e-164	-2.40872e-163	-1.31589e-162	-2.33426e-163	-3.00918e-163	2.92745e-164	2.02357e-163	-9.87587e-163	4.61991e-163	-1.24899e-164	-3.69834e-163	1.5902e-165	7.49864e-163	-5.95276e-163	-3.39984e-163	0
3.11636e-163	-1.47897e-163	1.77706e-163	2.89417e-163	1.10668e-163	-1.48877e-163	8.7216e-164	-1.17324e-162	8.94357e-163	-1.67637e-163	-4.89164e-164	-2.12344e-163	2.41735e-163	2.22066e-163	7.62946e-164	7.37844e-164	-2.40872e-163	-1.31589e-162	-2.33426e-163	-3.00918e-163	2.92745e-164	2.02357e-163	-9.87587e-163	4.61991e-163	-1.24899e-164	-3.69834e-163	1.5902e-165	7.49864e-163	-5.95276e-163	-3.39984e-163	0
3.11636e-163	-1.47897e-163	1.77706e-163	2.89417e-163	1.10668e-163	-1.48877e-163	8.7216e-164	-1.17324e-162	8.94357e-163	-1.67637e-163	-4.89164e-164	-2.12344e-163	2.41735e-163	2.22066e-163	7.62946e-164	7.37844e-164	-2.40872e-163	-1.31589e-162	-2.33426e-163	-3.00918e-163	2.92745e-164	2.02357e-163	-9.87587e-163	4.61991e-163	-1.24899e-164	-3.69834e-163	1.5902e-165	7.49864e-163	-5.95276e-163	-3.39984e-163	0
3.11636e-163	-1.47897e-163	1.77706e-163	2.89417e-163	1.10668e-163	-1.48877e-163	8.7216e-164	-1.17324e-162	8.94357e-163	-1.67637e-163	-4.89164e-164	-2.12344e-163	2.41735e-163	2.22066e-163	7.62946e-164	7.37844e-164	-2.40872e-163	-1.31589e-162	-2.33426e-163	-3.00918e-163	2.92745e-164	2.02357e-163	-9.87587e-163	4.61991e-163	-1.24899e-164	-3.69834e-163	1.5902e-165	7.49864e-163	-5.95276e-163	-3.39984e-163	0
3.11636e-163	-1.47897e-163	1.77706e-163	2.89417e-163	1.10668e-163	-1.48877e-163	8.7216e-164	-1.17324e-162	8.94357e-163	-1.67637e-163	-4.89164e-164	-2.12344e-163	2.41735e-163	2.22066e-163	7.62946e-164	7.37844e-164	-2.40872e-163	-1.31589e-162	-2.33426e-163	-3.00918e-163	2.92745e-164	2.02357e-163	-9.87587e-163	4.61991e-163	-1.24899e-164	-3.69834e-163	1.5902e-165	7.49864e-163	-5.95276e-163	-3.39984e-163	0
3.11636e-163	-1.47897e-163	1.77706e-163	2.89417e-163	1.10668e-163	-1.48877e-163	8.7216e-164	-1.17324e-162	8.94357e-163	-1.67637e-163	-4.89164e-164	-2.12344e-163	2.41735e-163	2.22066e-163	7.62946e-164	7.37844e-164	-2.40872e-163	-1.31589e-162	-2.33426e-163	-3.00918e-163	2.92745e-164	2.02357e-163	-9.87587e-163	4.61991e-163	-1.24899e-164	-3.69834e-163	1.5902e-165	7.49864e-163	-5.95276e-163	-3.39984e-163	0
3.11636e-163	-1.47897e-163	1.77706e-163	2.89417e-163	1.10668e-163	-1.48877e-163	8.7216e-164	-1.17324e-162	8.94357e-163	-1.67637e-163	-4.89164e-164	-2.12344e-163	2.41735e-163	2.22066e-163	7.62946e-164	7.37844e-164	-2.40872e-163	-1.31589e-162	-2.33426e-163	-3.00918e-163	2.92745e-164	2.02357e-163	-9.87587e-163	4.61991e-163	-1.24899e-164	-3.69834e-163	1.5902e-165	7.49864e-163	-5.95276e-163	-3.39984e-163	0
3.11636e-163	-1.47897e-163	1.77706e-163	2.89417e-163	1.10668e-163	-1.48877e-163	8.7216e-164	-1.17324e-162	8.94357e-163	-1.67637e-163	-4.89164e-164	-2.12344e-163	2.41735e-163	2.22066e-163	7.62946e-164	7.37844e-164	-2.40872e-163	-1.31589e-162	-2.33426e-163	-3.00918e-163	2.92745e-164	2.02357e-163	-9.87587e-163	4.61991e-163	-1.24899e-164	-3.69834e-163	1.5902e-165	7.49864e-163	-5.95276e-163	-3.39984e-163	0
3.11636e-163	-1.47897e-163	1.77706e-163	2.89417e-163	1.10668e-163	-1.48877e-163	8.7216e-164	-1.17324e-162	8.94357e-163	-1.67637e-163	-4.89164e-164	-2.12344e-163	2.41735e-163	2.22066e-163	7.62946e-164	7.37844e-164	-2.40872e-163	-1.31589e-162	-2.33426e-163	-3.00918e-163	2.92745e-164	2.02357e-163	-9.87587e-163	4.61991e-163	-1.24899e-164	-3.69834e-163	1.5902e-165	7.49864e-163	-5.95276e-163	-3.39984e-163	0
3.11636e-163	-1.47897e-163	1.77706e-163	2.89417e-163	1.10668e-163	-1.48877e-163	8.7216e-164	-1.17324e-162	8.94357e-163	-1.67637e-163	-4.89164e-164	-2.12344e-163	2.41735e-163	2.22066e-163	7.62946e-164	7.37844e-164	-2.40872e-163	-1.31589e-162	-2.33426e-163	-3.00918e-163	2.92745e-164	2.02357e-163	-9.87587e-163	4.61991e-163	-1.24899e-164	-3.69834e-163	1.5902e-165	7.49864e-163	-5.95276e-163	-3.39984e-163	0
3.11636e-163	-1.47897e-163	1.77706e-163	2.89417e-163	1.10668e-163	-1.48877e-163	8.7216e-164	-1.17324e-162	8.94357e-163	-1.67637e-163	-4.89164e-164	-2.12344e-163	2.41735e-163	2.22066e-163	7.62946e-164	7.37844e-164	-2.40872e-163	-1.31589e-162	-2.33426e-163	-3.00918e-163	2.92745e-164	2.02357e-163	-9.87587e-163	4.61991e-163	-1.24899e-164	-3.69834e-163	1.5902e-165	7.49864e-163	-5.95276e-163	-3.39984e-163	0
3.11636e-163	-1.47897e-163	1.77706e-163	2.89417e-163	1.10668e-163	-1.48877e-163	8.7216e-164	-1.17324e-162	8.94357e-163	-1.67637e-163	-4.89164e-164	-2.12344e-163	2.41735e-163	2.22066e-163	7.62946e-164	7.37844e-164	-2.40872e-163	-1.31589e-162	-2.33426e-163	-3.00918e-163	2.92745e-164	2.02357e-163	-9.87587e-163	4.61991e-163	-1.24899e-164	-3.69834e-163	1.5902e-165	7.49864e-163	-5.95276e-163	-3.39984e-163	0
3.11636e-163	-1.47897e-163	1.77706e-163	2.89417e-163	1.10668e-163	-1.48877e-163	8.7216e-164	-1.17324e-162	8.94357e-163	-1.67637e-163	-4.89164e-164	-2.12344e-163	2.41735e-163	2.22066e-163	7.62946e-164	7.37844e-164	-2.40872e-163	-1.31589e-162	-2.33426e-163	-3.00918e-163	2.92745e-164	2.02357e-163	-9.87587e-163	4.61991e-163	-1.24899e-164	-3.69834e-163	1.5902e-165	7.49864e-163	-5.95276e-163	-3.39984e-163	0
3.11636e-163	-1.47897e-163	1.77706e-163	2.89417e-163	1.10668e-163	-1.48877e-163	8.7216e-164	-1.17324e-162	8.94357e-163	-1.67637e-163	-4.89164e-164	-2.12344e-163	2.41735e-163	2.22066e-163	7.62946e-164	7.37844e-164	-2.40872e-163	-1.31589e-162	-2.33426e-163	-3.00918e-163	2.92745e-164	2.02357e-163	-9.87587e-163	4.61991e-163	-1.24899e-164	-3.69834e-163	1.5902e-165	7.49864e-163	-5.95276e-163	-3.39984e-163	0
3.11636e-163	-1.47897e-163	1.77706e-163	2.89417e-163	1.10668e-163	-1.48877e-163	8.7216e-164	-1.17324e-162	8.94357e-163	-1.67637e-163	-4.89164e-164	-2.12344e-163	2.41735e-163	2.22066e-163	7.62946e-164	7.37844e-164	-2.40872e-163	-1.31589e-162	-2.33426e-163	-3.00918e-163	2.92745e-164	2.02357e-163	-9.87587e-163	4.61991e-163	-1.24899e-164	-3.69834e-163	1.5902e-165	7.49864e-163	-5.95276e-163	-3.39984e-163	0
3.11636e-163	-1.47897e-163	1.77706e-163	2.89417e-163	1.10668e-163	-1.48877e-163	8.7216e-164	-1.17324e-162	8.94357e-163	-1.67637e-163	-4.89164e-164	-2.12344e-163	2.41735e-163	2.22066e-163	7.62946e-164	7.37844e-164	-2.40872e-163	-1.31589e-162	-2.33426e-163	-3.00918e-163	2.92745e-164	2.02357e-163	-9.87587e-163	4.61991e-163	-1.24899e-164	-3.69834e-163	1.5902e-165	7.49864e-163	-5.95276e-163	-3.39984e-163	0
3.11636e-163	-1.47897e-163	1.77706e-163	2.89417e-163	1.10668e-163	-1.48877e-163	8.7216e-164	-1.17324e-162	8.94357e-163	-1.67637e-163	-4.89164e-164	-2.12344e-163	2.41735e-163	2.22066e-163	7.62946e-164	7.37844e-164	-2.40872e-163	-1.31589e-162	-2.33426e-163	-3.00918e-163	2.92745e-164	2.02357e-163	-9.87587e-163	4.61991e-163	-1.24899e-164	-3.69834e-163	1.5902e-165	7.49864e-163	-5.95276e-163	-3.39984e-163	0
3.11636e-163	-1.47897e-163	1.77706e-163	2.89417e-163	1.10668e-163	-1.48877e-163	8.7216e-164	-1.17324e-162	8.94357e-163	-1.67637e-163	-4.89164e-164	-2.12344e-163	2.41735e-163	2.22066e-163	7.62946e-164	7.37844e-164	-2.40872e-163	-1.31589e-162	-2.33426e-163	-3.00918e-163	2.92745e-164	2.02357e-163	-9.87587e-163	4.61991e-163	-1.24899e-164	-3.69834e-163	1.5902e-165	7.49864e-163	-5.95276e-163	-3.39984e-163	0
3.11636e-163	-1.47897e-163	1.77706e-163	2.89417e-163	1.10668e-163	-1.48877e-163	8.7216e-164	-1.17324e-162	8.94357e-163	-1.67637e-163	-4.89164e-164	-2.12344e-163	2.41735e-163	2.22066e-163	7.62946e-164	7.37844e-164	-2.40872e-163	-1.31589e-162	-2.33426e-163	-3.00918e-163	2.92745e-164	2.02357e-163	-9.87587e-163	4.61991e-163	-1.24899e-164	-3.69834e-163	1.5902e-165	7.49864e-163	-5.95276e-163	-3.39984e-163	0
3.11636e-163	-1.47897e-163	1.77706e-163	2.89417e-163	1.10668e-163	-1.48877e-163	8.7216e-164	-1.17324e-162	8.94357e-163	-1.67637e-163	-4.89164e-164	-2.12344e-163	2.41735e-163	2.22066e-163	7.62946e-164	7.37844e-164	-2.40872e-163	-1.31589e-162	-2.33426e-163	-3.00918e-163	2.92745e-164	2.02357e-163	-9.87587e-163	4.61991e-163	-1.24899e-164	-3.69834e-163	1.5902e-165	7.49864e-163	-5.95276e-163	-3.39984e-163	0
3.11636e-163	-1.47897e-163	1.77706e-163	2.89417e-163	1.10668e-163	-1.48877e-163	8.7216e-164	-1.17324e-162	8.94357e-163	-1.67637e-163	-4.89164e-164	-2.12344e-163	2.41735e-163	2.22066e-163	7.62946e-164	7.37844e-164	-2.40872e-163	-1.31589e-162	-2.33426e-163	-3.00918e-163	2.92745e-164	2.02357e-163	-9.87587e-163	4.61991e-163	-1.24899e-164	-3.69834e-163	1.5902e-165	7.49864e-163	-5.95276e-163	-3.39984e-163	0
3.11636e-163	-1.47897e-163	1.77706e-163	2.89417e-163	1.10668e-163	-1.48877e-163	8.7216e-164	-1.17324e-162	8.94357e-163	-1.67637e-163	-4.89164e-164	-2.12344e-163	2.41735e-163	2.22066e-163	7.62946e-164	7.37844e-164	-2.40872e-163	-1.31589e-162	-2.33426e-163	-3.00918e-163	2.92745e-164	2.02357e-163	-9.87587e-163	4.61991e-163	-1.24899e-164	-3.69834e-163	1.5902e-165	7.49864e-163	-5.95276e-163	-3.39984e-163	0
3.11636e-163	-1.47897e-163	1.77706e-163	2.89417e-163	1.10668e-163	-1.48877e-163	8.7216e-164	-1.17324e-162	8.94357e-163	-1.67637e-163	-4.89164e-164	-2.12344e-163	2.41735e-163	2.22066e-163	7.62946e-164	7.37844e-164	-2.40872e-163	-1.31589e-162	-2.33426e-163	-3.00918e-163	2.92745e-164	2.02357e-163	-9.87587e-163	4.61991e-163	-1.24899e-164	-3.69834e-163	1.5902e-165	7.49864e-163	-5.95276e-163	-3.39984e-163	0
3.11636e-163	-1.47897e-163	1.77706e-163	2.89417e-163	1.10668e-163	-1.48877e-163	8.7216e-164	-1.17324e-162	8.94357e-163	-1.67637e-163	-4.89164e-164	-2.12344e-163	2.41735e-163	2.22066e-163	7.62946e-164	7.37844e-164	-2.40872e-163	-1.31589e-162	-2.33426e-163	-3.00918e-163	2.92745e-164	2.02357e-163	-9.87587e-163	4.61991e-163	-1.24899e-164	-3.69834e-163	1.5902e-165	7.49864e-163	-5.95276e-163	-3.39984e-163	0
3.11636e-163	-1.47897e-163	1.77706e-163	2.89417e-163	1.10668e-163	-1.48877e-163	8.7216e-164	-1.17324e-162	8.94357e-163	-1.67637e-163	-4.89164e-164	-2.12344e-163	2.41735e-163	2.22066e-163	7.62946e-164	7.37844e-164	-2.40872e-163	-1.31589e-162	-2.33426e-163	-3.00918e-163	2.92745e-164	2.02357e-163	-9.87587e-163	4.61991e-163	-1.24899e-164	-3.69834e-163	1.5902e-165	7.49864e-163	-5.95276e-163	-3.39984e-163	0
3.11636e-163	-1.47897e-163	1.77706e-163	2.89417e-163	1.10668e-163	-1.48877e-163	8.7216e-164	-1.17324e-162	8.94357e-163	-1.67637e-163	-4.89164e-164	-2.12344e-163	2.41735e-163	2.22066e-163	7.62946e-164	7.37844e-164	-2.40872e-163	-1.31589e-162	-2.33426e-163	-3.00918e-163	2.92745e-164	2.02357e-163	-9.87587e-163	4.61991e-163	-1.24899e-164	-3.69834e-163	1.5902e-165	7.49864e-163	-5.95276e-163	-3.39984e-163	0
3.11636e-163	-1.47897e-163	1.77706e-163	2.89417e-163	1.10668e-163	-1.48877e-163	8.7216e-164	-1.17324e-162	8.94357e-163	-1.67637e-163	-4.89164e-164	-2.12344e-163	2.41735e-163	2.22066e-163	7.62946e-164	7.37844e-164	-2.40872e-163	-1.31589e-162	-2.33426e-163	-3.00918e-163	2.92745e-164	2.02357e-163	-9.87587e-163	4.61991e-163	-1.24899e-164	-3.69834e-163	1.5902e-165	7.49864e-163	-5.95276e-163	-3.39984e-163	0
3.11636e-163	-1.47897e-163	1.77706e-163	2.89417e-163	1.10668e-163	-1.48877e-163	8.7216e-164	-1.17324e-162	8.94357e-163	-1.67637e-163	-4.89164e-164	-2.12344e-163	2.41735e-163	2.22066e-163	7.62946e-164	7.37844e-164	-2.40872e-163	-1.31589e-162	-2.33426e-163	-3.00918e-163	2.92745e-164	2.02357e-163	-9.87587e-163	4.61991e-163	-1.24899e-164	-3.69834e-163	1.5902e-165	7.49864e-163	-5.95276e-163	-3.39984e-163	0
3.11636e-163	-1.47897e-163	1.77706e-163	2.89417e-163	1.10668e-163	-1.48877e-163	8.7216e-164	-1.17324e-162	8.94357e-163	-1.67637e-163	-4.89164e-164	-2.12344e-163	2.41735e-163	2.22066e-163	7.62946e-164	7.37844e-164	-2.40872e-163	-1.31589e-162	-2.33426e-163	-3.00918e-163	2.92745e-164	2.02357e-163	-9.87587e-163	4.61991e-163	-1.24899e-164	-3.69834e-163	1.5902e-165	7.49864e-163	-5.95276e-163	-3.39984e-163	0
3.11636e-163	-1.47897e-163	1.77706e-163	2.89417e-163	1.10668e-163	-1.48877e-163	8.7216e-164	-1.17324e-162	8.94357e-163	-1.67637e-163	-4.89164e-164	-2.12344e-163	2.41735e-163	2.22066e-163	7.62946e-164	7.37844e-164	-2.40872e-163	-1.31589e-162	-2.33426e-163	-3.00918e-163	2.92745e-164	2.02357e-163	-9.87587e-163	4.61991e-163	-1.24899e-164	-3.69834e-163	1.5902e-165	7.49864e-163	-5.95276e-163	-3.39984e-163	0
3.11636e-163	-1.47897e-163	1.77706e-163	2.89417e-163	1.10668e-163	-1.48877e-163	8.7216e-164	-1.17324e-162	8.94357e-163	-1.67637e-163	-4.89164e-164	-2.12344e-163	2.41735e-163	2.22066e-163	7.62946e-164	7.37844e-164	-2.40872e-163	-1.31589e-162	-2.33426e-163	-3.00918e-163	2.92745e-164	2.02357e-163	-9.87587e-163	4.61991e-163	-1.24899e-164	-3.69834e-163	1.5902e-165	7.49864e-163	-5.95276e-163	-3.39984e-163	0
3.11636e-163	-1.47897e-163	1.77706e-163	2.89417e-163	1.10668e-163	-1.48877e-163	8.7216e-164	-1.17324e-162	8.94357e-163	-1.67637e-163	-4.89164e-164	-2.12344e-163	2.41735e-163	2.22066e-163	7.62946e-164	7.37844e-164	-2.40872e-163	-1.31589e-162	-2.33426e-163	-3.00918e-163	2.92745e-164	2.02357e-163	-9.87587e-163	4.61991e-163	-1.24899e-164	-3.69834e-163	1.5902e-165	7.49864e-163	-5.95276e-163	-3.39984e-163	0
3.11636e-163	-1.47897e-163	1.77706e-163	2.89417e-163	1.10668e-163	-1.48877e-163	8.7216e-164	-1.17324e-162	8.94357e-163	-1.67637e-163	-4.89164e-164	-2.12344e-163	2.41735e-163	2.22066e-163	7.62946e-164	7.37844e-164	-2.40872e-163	-1.31589e-162	-2.33426e-163	-3.00918e-163	2.92745e-164	2.02357e-163	-9.87587e-163	4.61991e-163	-1.24899e-164	-3.69834e-163	1.5902e-165	7.49864e-163	-5.95276e-163	-3.39984e-163	0
3.11636e-163	-1.47897e-163	1.77706e-163	2.89417e-163	1.10668e-163	-1.48877e-163	8.7216e-164	-1.17324e-162	8.94357e-163	-1.67637e-163	-4.89164e-164	-2.12344e-163	2.41735e-163	2.22066e-163	7.62946e-164	7.37844e-164	-2.40872e-163	-1.31589e-162	-2.33426e-163	-3.00918e-163	2.92745e-164	2.02357e-163	-9.87587e-163	4.61991e-163	-1.24899e-164	-3.69834e-163	1.5902e-165	7.49864e-163	-5.95276e-163	-3.39984e-163	0
3.11636e-163	-1.47897e-163	1.77706e-163	2.89417e-163	1.10668e-163	-1.48877e-163	8.7216e-164	-1.17324e-162	8.94357e-163	-1.67637e-163	-4.89164e-164	-2.12344e-163	2.41735e-163	2.22066e-163	7.62946e-164	7.37844e-164	-2.40872e-163	-1.31589e-162	-2.33426e-163	-3.00918e-163	2.92745e-164	2.02357e-163	-9.87587e-163	4.61991e-163	-1.24899e-164	-3.69834e-163	1.5902e-165	7.49864e-163	-5.95276e-163	-3.39984e-163	0
3.11636e-163	-1.47897e-163	1.77706e-163	2.89417e-163	1.10668e-163	-1.48877e-163	8.7216e-164	-1.17324e-162	8.94357e-163	-1.67637e-163	-4.89164e-164	-2.12344e-163	2.41735e-163	2.22066e-163	7.62946e-164	7.37844e-164	-2.40872e-163	-1.31589e-162	-2.33426e-163	-3.00918e-163	2.92745e-164	2.02357e-163	-9.87587e-163	4.61991e-163	-1.24899e-164	-3.69834e-163	1.5902e-165	7.49864e-163	-5.95276e-163	-3.39984e-163	0
3.11636e-163	-1.47897e-163	1.77706e-163	2.89417e-163	1.10668e-163	-1.48877e-163	8.7216e-164	-1.17324e-162	8.94357e-163	-1.67637e-163	-4.89164e-164	-2.12344e-163	2.41735e-163	2.22066e-163	7.62946e-164	7.37844e-164	-2.40872e-163	-1.31589e-162	-2.33426e-163	-3.00918e-163	2.92745e-164	2.02357e-163	-9.87587e-163	4.61991e-163	-1.24899e-164	-3.69834e-163	1.5902e-165	7.49864e-163	-5.95276e-163	-3.39984e-163	0
3.11636e-163	-1.47897e-163	1.77706e-163	2.89417e-163	1.10668e-163	-1.48877e-163	8.7216e-164	-1.17324e-162	8.94357e-163	-1.67637e-163	-4.89164e-164	-2.12344e-163	2.41735e-163	2.22066e-163	7.62946e-164	7.37844e-164	-2.40872e-163	-1.31589e-162	-2.33426e-163	-3.00918e-163	2.92745e-164	2.02357e-163	-9.87587e-163	4.61991e-163	-1.24899e-164	-3.69834e-163	1.5902e-165	7.49864e-163	-5.95276e-163	-3.39984e-163	0
3.11636e-163	-1.47897e-163	1.77706e-163	2.89417e-163	1.10668e-163	-1.48877e-163	8.7216e-164	-1.17324e-162	8.94357e-163	-1.67637e-163	-4.89164e-164	-2.12344e-163	2.41735e-163	2.22066e-163	7.62946e-164	7.37844e-164	-2.40872e-163	-1.31589e-162	-2.33426e-163	-3.00918e-163	2.92745e-164	2.02357e-163	-9.87587e-163	4.61991e-163	-1.24899e-164	-3.69834e-163	1.5902e-165	7.49864e-163	-5.95276e-163	-3.39984e-163	0
3.11636e-163	-1.47897e-163	1.77706e-163	2.89417e-163	1.10668e-163	-1.48877e-163	8.7216e-164	-1.17324e-162	8.94357e-163	-1.67637e-163	-4.89164e-164	-2.12344e-163	2.41735e-163	2.22066e-163	7.62946e-164	7.37844e-164	-2.40872e-163	-1.31589e-162	-2.33426e-163	-3.00918e-163	2.92745e-164	2.02357e-163	-9.87587e-163	4.61991e-163	-1.24899e-164	-3.69834e-163	1.5902e-165	7.49864e-163	-5.95276e-163	-3.39984e-163	0
3.11636e-163	-1.47897e-163	1.77706e-163	2.89417e-163	1.10668e-163	-1.48877e-163	8.7216e-164	-1.17324e-162	8.94357e-163	-1.67637e-163	-4.89164e-164	-2.12344e-163	2.41735e-163	2.22066e-163	7.62946e-164	7.37844e-164	-2.40872e-163	-1.31589e-162	-2.33426e-163	-3.00918e-163	2.92745e-164	2.02357e-163	-9.87587e-163	4.61991e-163	-1.24899e-164	-3.69834e-163	1.5902e-165	7.49864e-163	-5.95276e-163	-3.39984e-163	0
3.11636e-163	-1.47897e-163	1.77706e-163	2.89417e-163	1.10668e-163	-1.48877e-163	8.7216e-164	-1.17324e-162	8.94357e-163	-1.67637e-163	-4.89164e-164	-2.12344e-163	2.41735e-163	2.22066e-163	7.62946e-164	7.37844e-164	-2.40872e-163	-1.31589e-162	-2.33426e-163	-3.00918e-163	2.92745e-164	2.02357e-163	-9.87587e-163	4.61991e-163	-1.24899e-164	-3.69834e-163	1.5902e-165	7.49864e-163	-5.95276e-163	-3.39984e-163	0
3.11636e-163	-1.47897e-163	1.77706e-163	2.89417e-163	1.10668e-163	-1.48877e-163	8.7216e-164	-1.17324e-162	8.94357e-163	-1.67637e-163	-4.89164e-164	-2.12344e-163	2.41735e-163	2.22066e-163	7.62946e-164	7.37844e-164	-2.40872e-163	-1.31589e-162	-2.33426e-163	-3.00918e-163	2.92745e-164	2.02357e-163	-9.87587e-163	4.61991e-163	-1.24899e-164	-3.69834e-163	1.5902e-165	7.49864e-163	-5.95276e-163	-3.39984e-163	0
3.11636e-163	-1.47897e-163	1.77706e-163	2.89417e-163	1.10668e-163	-1.48877e-163	8.7216e-164	-1.17324e-162	8.94357e-163	-1.67637e-163	-4.89164e-164	-2.12344e-163	2.41735e-163	2.22066e-163	7.62946e-164	7.37844e-164	-2.40872e-163	-1.31589e-162	-2.33426e-163	-3.00918e-163	2.92745e-164	2.02357e-163	-9.87587e-163	4.61991e-163	-1.24899e-164	-3.69834e-163	1.5902e-165	7.49864e-163	-5.95276e-163	-3.39984e-163	0
3.11636e-163	-1.47897e-163	1.77706e-163	2.89417e-163	1.10668e-163	-1.48877e-163	8.7216e-164	-1.17324e-162	8.94357e-163	-1.67637e-163	-4.89164e-164	-2.12344e-163	2.41735e-163	2.22066e-163	7.62946e-164	7.37844e-164	-2.40872e-163	-1.31589e-162	-2.33426e-163	-3.00918e-163	2.92745e-164	2.02357e-163	-9.87587e-163	4.61991e-163	-1.24899e-164	-3.69834e-163	1.5902e-165	7.49864e-163	-5.95276e-163	-3.39984e-163	0
3.11636e-163	-1.47897e-163	1.77706e-163	2.89417e-163	1.10668e-163	-1.48877e-163	8.7216e-164	-1.17324e-162	8.94357e-163	-1.67637e-163	-4.89164e-164	-2.12344e-163	2.41735e-163	2.22066e-163	7.62946e-164	7.37844e-164	-2.40872e-163	-1.31589e-162	-2.33426e-163	-3.00918e-163	2.92745e-164	2.02357e-163	-9.87587e-163	4.61991e-163	-1.24899e-164	-3.69834e-163	1.5902e-165	7.49864e-163	-5.95276e-163	-3.39984e-163	0
3.11636e-163	-1.47897e-163	1.77706e-163	2.89417e-163	1.10668e-163	-1.48877e-163	8.7216e-164	-1.17324e-162	8.94357e-163	-1.67637e-163	-4.89164e-164	-2.12344e-163	2.41735e-163	2.22066e-163	7.62946e-164	7.37844e-164	-2.40872e-163	-1.31589e-162	-2.33426e-163	-3.00918e-163	2.92745e-164	2.02357e-163	-9.87587e-163	4.61991e-163	-1.24899e-164	-3.69834e-163	1.5902e-165	7.49864e-163	-5.95276e-163	-3.39984e-163	0
3.11636e-163	-1.47897e-163	1.77706e-163	2.89417e-163	1.10668e-163	-1.48877e-163	8.7216e-164	-1.17324e-162	8.94357e-163	-1.67637e-163	-4.89164e-164	-2.12344e-163	2.41735e-163	2.22066e-163	7.62946e-164	7.37844e-164	-2.40872e-163	-1.31589e-162	-2.33426e-163	-3.00918e-163	2.92745e-164	2.02357e-163	-9.87587e-163	4.61991e-163	-1.24899e-164	-3.69834e-163	1.5902e-165	7.49864e-163	-5.95276e-163	-3.39984e-163	0
3.11636e-163	-1.47897e-163	1.77706e-163	2.89417e-163	1.10668e-163	-1.48877e-163	8.7216e-164	-1.17324e-162	8.94357e-163	-1.67637e-163	-4.89164e-164	-2.12344e-163	2.41735e-163	2.22066e-163	7.62946e-164	7.37844e-164	-2.40872e-163	-1.31589e-162	-2.33426e-163	-3.00918e-163	2.92745e-164	2.02357e-163	-9.87587e-163	4.61991e-163	-1.24899e-164	-3.69834e-163	1.5902e-165	7.49864e-163	-5.95276e-163	-3.39984e-163	0
3.11636e-163	-1.47897e-163	1.77706e-163	2.89417e-163	1.10668e-163	-1.48877e-163	8.7216e-164	-1.17324e-162	8.94357e-163	-1.67637e-163	-4.89164e-164	-2.12344e-163	2.41735e-163	2.22066e-163	7.62946e-164	7.37844e-164	-2.40872e-163	-1.31589e-162	-2.33426e-163	-3.00918e-163	2.92745e-164	2.02357e-163	-9.87587e-163	4.61991e-163	-1.24899e-164	-3.69834e-163	1.5902e-165	7.49864e-163	-5.95276e-163	-3.39984e-163	0
3.11636e-163	-1.47897e-163	1.77706e-163	2.89417e-163	1.10668e-163	-1.48877e-163	8.7216e-164	-1.17324e-162	8.94357e-163	-1.67637e-163	-4.89164e-164	-2.12344e-163	2.41735e-163	2.22066e-163	7.62946e-164	7.37844e-164	-2.40872e-163	-1.31589e-162	-2.33426e-163	-3.00918e-163	2.92745e-164	2.02357e-163	-9.87587e-163	4.61991e-163	-1.24899e-164	-3.69834e-163	1.5902e-165	7.49864e-163	-5.95276e-163	-3.39984e-163	0
3.11636e-163	-1.47897e-163	1.77706e-163	2.89417e-163	1.10668e-163	-1.48877e-163	8.7216e-164	-1.17324e-162	8.94357e-163	-1.67637e-163	-4.89164e-164	-2.12344e-163	2.41735e-163	2.22066e-163	7.62946e-164	7.37844e-164	-2.40872e-163	-1.31589e-162	-2.33426e-163	-3.00918e-163	2.92745e-164	2.02357e-163	-9.87587e-163	4.61991e-163	-1.24899e-164	-3.69834e-163	1.5902e-165	7.49864e-163	-5.95276e-163	-3.39984e-163	0
3.11636e-163	-1.47897e-163	1.77706e-163	2.89417e-163	1.10668e-163	-1.48877e-163	8.7216e-164	-1.17324e-162	8.94357e-163	-1.67637e-163	-4.89164e-164	-2.12344e-163	2.41735e-163	2.22066e-163	7.62946e-164	7.37844e-164	-2.40872e-163	-1.31589e-162	-2.33426e-163	-3.00918e-163	2.92745e-164	2.02357e-163	-9.87587e-163	4.61991e-163	-1.24899e-164	-3.69834e-163	1.5902e-165	7.49864e-163	-5.95276e-163	-3.39984e-163	0
3.11636e-163	-1.47897e-163	1.77706e-163	2.89417e-163	1.10668e-163	-1.48877e-163	8.7216e-164	-1.17324e-162	8.94357e-163	-1.67637e-163	-4.89164e-164	-2.12344e-163	2.41735e-163	2.22066e-163	7.62946e-164	7.37844e-164	-2.40872e-163	-1.31589e-162	-2.33426e-163	-3.00918e-163	2.92745e-164	2.02357e-163	-9.87587e-163	4.61991e-163	-1.24899e-164	-3.69834e-163	1.5902e-165	7.49864e-163	-5.95276e-163	-3.39984e-163	0
3.11636e-163	-1.47897e-163	1.77706e-163	2.89417e-163	1.10668e-163	-1.48877e-163	8.7216e-164	-1.17324e-162	8.94357e-163	-1.67637e-163	-4.89164e-164	-2.12344e-163	2.41735e-163	2.22066e-163	7.62946e-164	7.37844e-164	-2.40872e-163	-1.31589e-162	-2.33426e-163	-3.00918e-163	2.92745e-164	2.02357e-163	-9.87587e-163	4.61991e-163	-1.24899e-164	-3.69834e-163	1.5902e-165	7.49864e-163	-5.95276e-163	-3.39984e-163	0
3.11636e-163	-1.47897e-163	1.77706e-163	2.89417e-163	1.10668e-163	-1.48877e-163	8.7216e-164	-1.17324e-162	8.94357e-163	-1.67637e-163	-4.89164e-164	-2.12344e-163	2.41735e-163	2.22066e-163	7.62946e-164	7.37844e-164	-2.40872e-163	-1.31589e-162	-2.33426e-163	-3.00918e-163	2.92745e-164	2.02357e-163	-9.87587e-163	4.61991e-163	-1.24899e-164	-3.69834e-163	1.5902e-165	7.49864e-163	-5.95276e-163	-3.39984e-163	0
3.11636e-163	-1.47897e-163	1.77706e-163	2.89417e-163	1.10668e-163	-1.48877e-163	8.7216e-164	-1.17324e-162	8.94357e-163	-1.67637e-163	-4.89164e-164	-2.12344e-163	2.41735e-163	2.22066e-163	7.62946e-164	7.37844e-164	-2.40872e-163	-1.31589e-162	-2.33426e-163	-3.00918e-163	2.92745e-164	2.02357e-163	-9.87587e-163	4.61991e-163	-1.24899e-164	-3.69834e-163	1.5902e-165	7.49864e-163	-5.95276e-163	-3.39984e-163	0
3.11636e-163	-1.47897e-163	1.77706e-163	2.89417e-163	1.10668e-163	-1.48877e-163	8.7216e-164	-1.17324e-162	8.94357e-163	-1.67637e-163	-4.89164e-164	-2.12344e-163	2.41735e-163	2.22066e-163	7.62946e-164	7.37844e-164	-2.40872e-163	-1.31589e-162	-2.33426e-163	-3.00918e-163	2.92745e-164	2.02357e-163	-9.87587e-163	4.61991e-163	-1.24899e-164	-3.69834e-163	1.5902e-165	7.49864e-163	-5.95276e-163	-3.39984e-163	0
3.11636e-163	-1.47897e-163	1.77706e-163	2.89417e-163	1.10668e-163	-1.48877e-163	8.7216e-164	-1.17324e-162	8.94357e-163	-1.67637e-163	-4.89164e-164	-2.12344e-163	2.41735e-163	2.22066e-163	7.62946e-164	7.37844e-164	-2.40872e-163	-1.31589e-162	-2.33426e-163	-3.00918e-163	2.92745e-164	2.02357e-163	-9.87587e-163	4.61991e-163	-1.24899e-164	-3.69834e-163	1.5902e-165	7.49864e-163	-5.95276e-163	-3.39984e-163	0
3.11636e-163	-1.47897e-163	1.77706e-163	2.89417e-163	1.10668e-163	-1.48877e-163	8.7216e-164	-1.17324e-162	8.94357e-163	-1.67637e-163	-4.89164e-164	-2.12344e-163	2.41735e-163	2.22066e-163	7.62946e-164	7.37844e-164	-2.40872e-163	-1.31589e-162	-2.33426e-163	-3.00918e-163	2.92745e-164	2.02357e-163	-9.87587e-163	4.61991e-163	-1.24899e-164	-3.69834e-163	1.5902e-165	7.49864e-163	-5.95276e-163	-3.39984e-163	0
3.11636e-163	-1.47897e-163	1.77706e-163	2.89417e-163	1.10668e-163	-1.48877e-163	8.7216e-164	-1.17324e-162	8.94357e-163	-1.67637e-163	-4.89164e-164	-2.12344e-163	2.41735e-163	2.22066e-163	7.62946e-164	7.37844e-164	-2.40872e-163	-1.31589e-162	-2.33426e-163	-3.00918e-163	2.92745e-164	2.02357e-163	-9.87587e-163	4.61991e-163	-1.24899e-164	-3.69834e-163	1.5902e-165	7.49864e-163	-5.95276e-163	-3.39984e-163	0
3.11636e-163	-1.47897e-163	1.77706e-163	2.89417e-163	1.10668e-163	-1.48877e-163	8.7216e-164	-1.17324e-162	8.94357e-163	-1.67637e-163	-4.89164e-164	-2.12344e-163	2.41735e-163	2.22066e-163	7.62946e-164	7.37844e-164	-2.40872e-163	-1.31589e-162	-2.33426e-163	-3.00918e-163	2.92745e-164	2.02357e-163	-9.87587e-163	4.61991e-163	-1.24899e-164	-3.69834e-163	1.5902e-165	7.49864e-163	-5.95276e-163	-3.39984e-163	0
3.11636e-163	-1.47897e-163	1.77706e-163	2.89417e-163	1.10668e-163	-1.48877e-163	8.7216e-164	-1.17324e-162	8.94357e-163	-1.67637e-163	-4.89164e-164	-2.12344e-163	2.41735e-163	2.22066e-163	7.62946e-164	7.37844e-164	-2.40872e-163	-1.31589e-162	-2.33426e-163	-3.00918e-163	2.92745e-164	2.02357e-163	-9.87587e-163	4.61991e-163	-1.24899e-164	-3.69834e-163	1.5902e-165	7.49864e-163	-5.95276e-163	-3.39984e-163	0
3.11636e-163	-1.47897e-163	1.77706e-163	2.89417e-163	1.10668e-163	-1.48877e-163	8.7216e-164	-1.17324e-162	8.94357e-163	-1.67637e-163	-4.89164e-164	-2.12344e-163	2.41735e-163	2.22066e-163	7.62946e-164	7.37844e-164	-2.40872e-163	-1.31589e-162	-2.33426e-163	-3.00918e-163	2.92745e-164	2.02357e-163	-9.87587e-163	4.61991e-163	-1.24899e-164	-3.69834e-163	1.5902e-165	7.49864e-163	-5.95276e-163	-3.39984e-163	0
3.11636e-163	-1.47897e-163	1.77706e-163	2.89417e-163	1.10668e-163	-1.48877e-163	8.7216e-164	-1.17324e-162	8.94357e-163	-1.67637e-163	-4.89164e-164	-2.12344e-163	2.41735e-163	2.22066e-163	7.62946e-164	7.37844e-164	-2.40872e-163	-1.31589e-162	-2.33426e-163	-3.00918e-163	2.92745e-164	2.02357e-163	-9.87587e-163	4.61991e-163	-1.24899e-164	-3.69834e-163	1.5902e-165	7.49864e-163	-5.95276e-163	-3.39984e-163	0
3.11636e-163	-1.47897e-163	1.77706e-163	2.89417e-163	1.10668e-163	-1.48877e-163	8.7216e-164	-1.17324e-162	8.94357e-163	-1.67637e-163	-4.89164e-164	-2.12344e-163	2.41735e-163	2.22066e-163	7.62946e-164	7.37844e-164	-2.40872e-163	-1.31589e-162	-2.33426e-163	-3.00918e-163	2.92745e-164	2.02357e-163	-9.87587e-163	4.61991e-163	-1.24899e-164	-3.69834e-163	1.5902e-165	7.49864e-163	-5.95276e-163	-3.39984e-163	0
3.11636e-163	-1.47897e-163	1.77706e-163	2.89417e-163	1.10668e-163	-1.48877e-163	8.7216e-164	-1.17324e-162	8.94357e-163	-1.67637e-163	-4.89164e-164	-2.12344e-163	2.41735e-163	2.22066e-163	7.62946e-164	7.37844e-164	-2.40872e-163	-1.31589e-162	-2.33426e-163	-3.00918e-163	2.92745e-164	2.02357e-163	-9.87587e-163	4.61991e-163	-1.24899e-164	-3.69834e-163	1.5902e-165	7.49864e-163	-5.95276e-163	-3.39984e-163	0
3.11636e-163	-1.47897e-163	1.77706e-163	2.89417e-163	1.10668e-163	-1.48877e-163	8.7216e-164	-1.17324e-162	8.94357e-163	-1.67637e-163	-4.89164e-164	-2.12344e-163	2.41735e-163	2.22066e-163	7.62946e-164	7.37844e-164	-2.40872e-163	-1.31589e-162	-2.33426e-163	-3.00918e-163	2.92745e-164	2.02357e-163	-9.87587e-163	4.61991e-163	-1.24899e-164	-3.69834e-163	1.5902e-165	7.49864e-163	-5.95276e-163	-3.39984e-163	0
3.11636e-163	-1.47897e-163	1.77706e-163	2.89417e-163	1.10668e-163	-1.48877e-163	8.7216e-164	-1.17324e-162	8.94357e-163	-1.67637e-163	-4.89164e-164	-2.12344e-163	2.41735e-163	2.22066e-163	7.62946e-164	7.37844e-164	-2.40872e-163	-1.31589e-162	-2.33426e-163	-3.00918e-163	2.92745e-164	2.02357e-163	-9.87587e-163	4.61991e-163	-1.24899e-164	-3.69834e-163	1.5902e-165	7.49864e-163	-5.95276e-163	-3.39984e-163	0
3.11636e-163	-1.47897e-163	1.77706e-163	2.89417e-163	1.10668e-163	-1.48877e-163	8.7216e-164	-1.17324e-162	8.94357e-163	-1.67637e-163	-4.89164e-164	-2.12344e-163	2.41735e-163	2.22066e-163	7.62946e-164	7.37844e-164	-2.40872e-163	-1.31589e-162	-2.33426e-163	-3.00918e-163	2.92745e-164	2.02357e-163	-9.87587e-163	4.61991e-163	-1.24899e-164	-3.69834e-163	1.5902e-165	7.49864e-163	-5.95276e-163	-3.39984e-163	0
3.11636e-163	-1.47897e-163	1.77706e-163	2.89417e-163	1.10668e-163	-1.48877e-163	8.7216e-164	-1.17324e-162	8.94357e-163	-1.67637e-163	-4.89164e-164	-2.12344e-163	2.41735e-163	2.22066e-163	7.62946e-164	7.37844e-164	-2.40872e-163	-1.31589e-162	-2.33426e-163	-3.00918e-163	2.92745e-164	2.02357e-163	-9.87587e-163	4.61991e-163	-1.24899e-164	-3.69834e-163	1.5902e-165	7.49864e-163	-5.95276e-163	-3.39984e-163	0
3.11636e-163	-1.47897e-163	1.77706e-163	2.89417e-163	1.10668e-163	-1.48877e-163	8.7216e-164	-1.17324e-162	8.94357e-163	-1.67637e-163	-4.89164e-164	-2.12344e-163	2.41735e-163	2.22066e-163	7.62946e-164	7.37844e-164	-2.40872e-163	-1.31589e-162	-2.33426e-163	-3.00918e-163	2.92745e-164	2.02357e-163	-9.87587e-163	4.61991e-163	-1.24899e-164	-3.69834e-163	1.5902e-165	7.49864e-163	-5.95276e-163	-3.39984e-163	0
3.11636e-163	-1.47897e-163	1.77706e-163	2.89417e-163	1.10668e-163	-1.48877e-163	8.7216e-164	-1.17324e-162	8.94357e-163	-1.67637e-163	-4.89164e-164	-2.12344e-163	2.41735e-163	2.22066e-163	7.62946e-164	7.37844e-164	-2.40872e-163	-1.31589e-162	-2.33426e-163	-3.00918e-163	2.92745e-164	2.02357e-163	-9.87587e-163	4.61991e-163	-1.24899e-164	-3.69834e-163	1.5902e-165	7.49864e-163	-5.95276e-163	-3.39984e-163	0
3.11636e-163	-1.47897e-163	1.77706e-163	2.89417e-163	1.10668e-163	-1.48877e-163	8.7216e-164	-1.17324e-162	8.94357e-163	-1.67637e-163	-4.89164e-164	-2.12344e-163	2.41735e-163	2.22066e-163	7.62946e-164	7.37844e-164	-2.40872e-163	-1.31589e-162	-2.33426e-163	-3.00918e-163	2.92745e-164	2.02357e-163	-9.87587e-163	4.61991e-163	-1.24899e-164	-3.69834e-163	1.5902e-165	7.49864e-163	-5.95276e-163	-3.39984e-163	0
3.11636e-163	-1.47897e-163	1.77706e-163	2.89417e-163	1.10668e-163	-1.48877e-163	8.7216e-164	-1.17324e-162	8.94357e-163	-1.67637e-163	-4.89164e-164	-2.12344e-163	2.41735e-163	2.22066e-163	7.62946e-164	7.37844e-164	-2.40872e-163	-1.31589e-162	-2.33426e-163	-3.00918e-163	2.92745e-164	2.02357e-163	-9.87587e-163	4.61991e-163	-1.24899e-164	-3.69834e-163	1.5902e-165	7.49864e-163	-5.95276e-163	-3.39984e-163	0
3.11636e-163	-1.47897e-163	1.77706e-163	2.89417e-163	1.10668e-163	-1.48877e-163	8.7216e-164	-1.17324e-162	8.94357e-163	-1.67637e-163	-4.89164e-164	-2.12344e-163	2.41735e-163	2.22066e-163	7.62946e-164	7.37844e-164	-2.40872e-163	-1.31589e-162	-2.33426e-163	-3.00918e-163	2.92745e-164	2.02357e-163	-9.87587e-163	4.61991e-163	-1.24899e-164	-3.69834e-163	1.5902e-165	7.49864e-163	-5.95276e-163	-3.39984e-163	0
3.11636e-163	-1.47897e-163	1.77706e-163	2.89417e-163	1.10668e-163	-1.48877e-163	8.7216e-164	-1.17324e-162	8.94357e-163	-1.67637e-163	-4.89164e-164	-2.12344e-163	2.41735e-163	2.22066e-163	7.62946e-164	7.37844e-164	-2.40872e-163	-1.31589e-162	-2.33426e-163	-3.00918e-163	2.92745e-164	2.02357e-163	-9.87587e-163	4.61991e-163	-1.24899e-164	-3.69834e-163	1.5902e-165	7.49864e-163	-5.95276e-163	-3.39984e-163	0
3.11636e-163	-1.47897e-163	1.77706e-163	2.89417e-163	1.10668e-163	-1.48877e-163	8.7216e-164	-1.17324e-162	8.94357e-163	-1.67637e-163	-4.89164e-164	-2.12344e-163	2.41735e-163	2.22066e-163	7.62946e-164	7.37844e-164	-2.40872e-163	-1.31589e-162	-2.33426e-163	-3.00918e-163	2.92745e-164	2.02357e-163	-9.87587e-163	4.61991e-163	-1.24899e-164	-3.69834e-163	1.5902e-165	7.49864e-163	-5.95276e-163	-3.39984e-163	0
3.11636e-163	-1.47897e-163	1.77706e-163	2.89417e-163	1.10668e-163	-1.48877e-163	8.7216e-164	-1.17324e-162	8.94357e-163	-1.67637e-163	-4.89164e-164	-2.12344e-163	2.41735e-163	2.22066e-163	7.62946e-164	7.37844e-164	-2.40872e-163	-1.31589e-162	-2.33426e-163	-3.00918e-163	2.92745e-164	2.02357e-163	-9.87587e-163	4.61991e-163	-1.24899e-164	-3.69834e-163	1.5902e-165	7.49864e-163	-5.95276e-163	-3.39984e-163	0
3.11636e-163	-1.47897e-163	1.77706e-163	2.89417e-163	1.10668e-163	-1.48877e-163	8.7216e-164	-1.17324e-162	8.94357e-163	-1.67637e-163	-4.89164e-164	-2.12344e-163	2.41735e-163	2.22066e-163	7.62946e-164	7.37844e-164	-2.40872e-163	-1.31589e-162	-2.33426e-163	-3.00918e-163	2.92745e-164	2.02357e-163	-9.87587e-163	4.61991e-163	-1.24899e-164	-3.69834e-163	1.5902e-165	7.49864e-163	-5.95276e-163	-3.39984e-163	0
3.11636e-163	-1.47897e-163	1.77706e-163	2.89417e-163	1.10668e-163	-1.48877e-163	8.7216e-164	-1.17324e-162	8.94357e-163	-1.67637e-163	-4.89164e-164	-2.12344e-163	2.41735e-163	2.22066e-163	7.62946e-164	7.37844e-164	-2.40872e-163	-1.31589e-162	-2.33426e-163	-3.00918e-163	2.92745e-164	2.02357e-163	-9.87587e-163	4.61991e-163	-1.24899e-164	-3.69834e-163	1.5902e-165	7.49864e-163	-5.95276e-163	-3.39984e-163	0
3.11636e-163	-1.47897e-163	1.77706e-163	2.89417e-163	1.10668e-163	-1.48877e-163	8.7216e-164	-1.17324e-162	8.94357e-163	-1.67637e-163	-4.89164e-164	-2.12344e-163	2.41735e-163	2.22066e-163	7.62946e-164	7.37844e-164	-2.40872e-163	-1.31589e-162	-2.33426e-163	-3.00918e-163	2.92745e-164	2.02357e-163	-9.87587e-163	4.61991e-163	-1.24899e-164	-3.69834e-163	1.5902e-165	7.49864e-163	-5.95276e-163	-3.39984e-163	0
3.11636e-163	-1.47897e-163	1.77706e-163	2.89417e-163	1.10668e-163	-1.48877e-163	8.7216e-164	-1.17324e-162	8.94357e-163	-1.67637e-163	-4.89164e-164	-2.12344e-163	2.41735e-163	2.22066e-163	7.62946e-164	7.37844e-164	-2.40872e-163	-1.31589e-162	-2.33426e-163	-3.00918e-163	2.92745e-164	2.02357e-163	-9.87587e-163	4.61991e-163	-1.24899e-164	-3.69834e-163	1.5902e-165	7.49864e-163	-5.95276e-163	-3.39984e-163	0
3.11636e-163	-1.47897e-163	1.77706e-163	2.89417e-163	1.10668e-163	-1.48877e-163	8.7216e-164	-1.17324e-162	8.94357e-163	-1.67637e-163	-4.89164e-164	-2.12344e-163	2.41735e-163	2.22066e-163	7.62946e-164	7.37844e-164	-2.40872e-163	-1.31589e-162	-2.33426e-163	-3.00918e-163	2.92745e-164	2.02357e-163	-9.87587e-163	4.61991e-163	-1.24899e-164	-3.69834e-163	1.5902e-165	7.49864e-163	-5.95276e-163	-3.39984e-163	0
3.11636e-163	-1.47897e-163	1.77706e-163	2.89417e-163	1.10668e-163	-1.48877e-163	8.7216e-164	-1.17324e-162	8.94357e-163	-1.67637e-163	-4.89164e-164	-2.12344e-163	2.41735e-163	2.22066e-163	7.62946e-164	7.37844e-164	-2.40872e-163	-1.31589e-162	-2.33426e-163	-3.00918e-163	2.92745e-164	2.02357e-163	-9.87587e-163	4.61991e-163	-1.24899e-164	-3.69834e-163	1.5902e-165	7.49864e-163	-5.95276e-163	-3.39984e-163	0
3.11636e-163	-1.47897e-163	1.77706e-163	2.89417e-163	1.10668e-163	-1.48877e-163	8.7216e-164	-1.17324e-162	8.94357e-163	-1.67637e-163	-4.89164e-164	-2.12344e-163	2.41735e-163	2.22066e-163	7.62946e-164	7.37844e-164	-2.40872e-163	-1.31589e-162	-2.33426e-163	-3.00918e-163	2.92745e-164	2.02357e-163	-9.87587e-163	4.61991e-163	-1.24899e-164	-3.69834e-163	1.5902e-165	7.49864e-163	-5.95276e-163	-3.39984e-163	0
3.11636e-163	-1.47897e-163	1.77706e-163	2.89417e-163	1.10668e-163	-1.48877e-163	8.7216e-164	-1.17324e-162	8.94357e-163	-1.67637e-163	-4.89164e-164	-2.12344e-163	2.41735e-163	2.22066e-163	7.62946e-164	7.37844e-164	-2.40872e-163	-1.31589e-162	-2.33426e-163	-3.00918e-163	2.92745e-164	2.02357e-163	-9.87587e-163	4.61991e-163	-1.24899e-164	-3.69834e-163	1.5902e-165	7.49864e-163	-5.95276e-163	-3.39984e-163	0
3.11636e-163	-1.47897e-163	1.77706e-163	2.89417e-163	1.10668e-163	-1.48877e-163	8.7216e-164	-1.17324e-162	8.94357e-163	-1.67637e-163	-4.89164e-164	-2.12344e-163	2.41735e-163	2.22066e-163	7.62946e-164	7.37844e-164	-2.40872e-163	-1.31589e-162	-2.33426e-163	-3.00918e-163	2.92745e-164	2.02357e-163	-9.87587e-163	4.61991e-163	-1.24899e-164	-3.69834e-163	1.5902e-165	7.49864e-163	-5.95276e-163	-3.39984e-163	0
3.11636e-163	-1.47897e-163	1.77706e-163	2.89417e-163	1.10668e-163	-1.48877e-163	8.7216e-164	-1.17324e-162	8.94357e-163	-1.67637e-163	-4.89164e-164	-2.12344e-163	2.41735e-163	2.22066e-163	7.62946e-164	7.37844e-164	-2.40872e-163	-1.31589e-162	-2.33426e-163	-3.00918e-163	2.92745e-164	2.02357e-163	-9.87587e-163	4.61991e-163	-1.24899e-164	-3.69834e-163	1.5902e-165	7.49864e-163	-5.95276e-163	-3.39984e-163	0
3.11636e-163	-1.47897e-163	1.77706e-163	2.89417e-163	1.10668e-163	-1.48877e-163	8.7216e-164	-1.17324e-162	8.94357e-163	-1.67637e-163	-4.89164e-164	-2.12344e-163	2.41735e-163	2.22066e-163	7.62946e-164	7.37844e-164	-2.40872e-163	-1.31589e-162	-2.33426e-163	-3.00918e-163	2.92745e-164	2.02357e-163	-9.87587e-163	4.61991e-163	-1.24899e-164	-3.69834e-163	1.5902e-165	7.49864e-163	-5.95276e-163	-3.39984e-163	0
3.11636e-163	-1.47897e-163	1.77706e-163	2.89417e-163	1.10668e-163	-1.48877e-163	8.7216e-164	-1.17324e-162	8.94357e-163	-1.67637e-163	-4.89164e-164	-2.12344e-163	2.41735e-163	2.22066e-163	7.62946e-164	7.37844e-164	-2.40872e-163	-1.31589e-162	-2.33426e-163	-3.00918e-163	2.92745e-164	2.02357e-163	-9.87587e-163	4.61991e-163	-1.24899e-164	-3.69834e-163	1.5902e-165	7.49864e-163	-5.95276e-163	-3.39984e-163	0
3.11636e-163	-1.47897e-163	1.77706e-163	2.89417e-163	1.10668e-163	-1.48877e-163	8.7216e-164	-1.17324e-162	8.94357e-163	-1.67637e-163	-4.89164e-164	-2.12344e-163	2.41735e-163	2.22066e-163	7.62946e-164	7.37844e-164	-2.40872e-163	-1.31589e-162	-2.33426e-163	-3.00918e-163	2.92745e-164	2.02357e-163	-9.87587e-163	4.61991e-163	-1.24899e-164	-3.69834e-163	1.5902e-165	7.49864e-163	-5.95276e-163	-3.39984e-163	0
3.11636e-163	-1.47897e-163	1.77706e-163	2.89417e-163	1.10668e-163	-1.48877e-163	8.7216e-164	-1.17324e-162	8.94357e-163	-1.67637e-163	-4.89164e-164	-2.12344e-163	2.41735e-163	2.22066e-163	7.62946e-164	7.37844e-164	-2.40872e-163	-1.31589e-162	-2.33426e-163	-3.00918e-163	2.92745e-164	2.02357e-163	-9.87587e-163	4.61991e-163	-1.24899e-164	-3.69834e-163	1.5902e-165	7.49864e-163	-5.95276e-163	-3.39984e-163	0
3.11636e-163	-1.47897e-163	1.77706e-163	2.89417e-163	1.10668e-163	-1.48877e-163	8.7216e-164	-1.17324e-162	8.94357e-163	-1.67637e-163	-4.89164e-164	-2.12344e-163	2.41735e-163	2.22066e-163	7.62946e-164	7.37844e-164	-2.40872e-163	-1.31589e-162	-2.33426e-163	-3.00918e-163	2.92745e-164	2.02357e-163	-9.87587e-163	4.61991e-163	-1.24899e-164	-3.69834e-163	1.5902e-165	7.49864e-163	-5.95276e-163	-3.39984e-163	0
3.11636e-163	-1.47897e-163	1.77706e-163	2.89417e-163	1.10668e-163	-1.48877e-163	8.7216e-164	-1.17324e-162	8.94357e-163	-1.67637e-163	-4.89164e-164	-2.12344e-163	2.41735e-163	2.22066e-163	7.62946e-164	7.37844e-164	-2.40872e-163	-1.31589e-162	-2.33426e-163	-3.00918e-163	2.92745e-164	2.02357e-163	-9.87587e-163	4.61991e-163	-1.24899e-164	-3.69834e-163	1.5902e-165	7.49864e-163	-5.95276e-163	-3.39984e-163	0
3.11636e-163	-1.47897e-163	1.77706e-163	2.89417e-163	1.10668e-163	-1.48877e-163	8.7216e-164	-1.17324e-162	8.94357e-163	-1.67637e-163	-4.89164e-164	-2.12344e-163	2.41735e-163	2.22066e-163	7.62946e-164	7.37844e-164	-2.40872e-163	-1.31589e-162	-2.33426e-163	-3.00918e-163	2.92745e-164	2.02357e-163	-9.87587e-163	4.61991e-163	-1.24899e-164	-3.69834e-163	1.5902e-165	7.49864e-163	-5.95276e-163	-3.39984e-163	0
3.11636e-163	-1.47897e-163	1.77706e-163	2.89417e-163	1.10668e-163	-1.48877e-163	8.7216e-164	-1.17324e-162	8.94357e-163	-1.67637e-163	-4.89164e-164	-2.12344e-163	2.41735e-163	2.22066e-163	7.62946e-164	7.37844e-164	-2.40872e-163	-1.31589e-162	-2.33426e-163	-3.00918e-163	2.92745e-164	2.02357e-163	-9.87587e-163	4.61991e-163	-1.24899e-164	-3.69834e-163	1.5902e-165	7.49864e-163	-5.95276e-163	-3.39984e-163	0
3.11636e-163	-1.47897e-163	1.77706e-163	2.89417e-163	1.10668e-163	-1.48877e-163	8.7216e-164	-1.17324e-162	8.94357e-163	-1.67637e-163	-4.89164e-164	-2.12344e-163	2.41735e-163	2.22066e-163	7.62946e-164	7.37844e-164	-2.40872e-163	-1.31589e-162	-2.33426e-163	-3.00918e-163	2.92745e-164	2.02357e-163	-9.87587e-163	4.61991e-163	-1.24899e-164	-3.69834e-163	1.5902e-165	7.49864e-163	-5.95276e-163	-3.39984e-163	0
3.11636e-163	-1.47897e-163	1.77706e-163	2.89417e-163	1.10668e-163	-1.48877e-163	8.7216e-164	-1.17324e-162	8.94357e-163	-1.67637e-163	-4.89164e-164	-2.12344e-163	2.41735e-163	2.22066e-163	7.62946e-164	7.37844e-164	-2.40872e-163	-1.31589e-162	-2.33426e-163	-3.00918e-163	2.92745e-164	2.02357e-163	-9.87587e-163	4.61991e-163	-1.24899e-164	-3.69834e-163	1.5902e-165	7.49864e-163	-5.95276e-163	-3.39984e-163	0
3.11636e-163	-1.47897e-163	1.77706e-163	2.89417e-163	1.10668e-163	-1.48877e-163	8.7216e-164	-1.17324e-162	8.94357e-163	-1.67637e-163	-4.89164e-164	-2.12344e-163	2.41735e-163	2.22066e-163	7.62946e-164	7.37844e-164	-2.40872e-163	-1.31589e-162	-2.33426e-163	-3.00918e-163	2.92745e-164	2.02357e-163	-9.87587e-163	4.61991e-163	-1.24899e-164	-3.69834e-163	1.5902e-165	7.49864e-163	-5.95276e-163	-3.39984e-163	0
3.11636e-163	-1.47897e-163	1.77706e-163	2.89417e-163	1.10668e-163	-1.48877e-163	8.7216e-164	-1.17324e-162	8.94357e-163	-1.67637e-163	-4.89164e-164	-2.12344e-163	2.41735e-163	2.22066e-163	7.62946e-164	7.37844e-164	-2.40872e-163	-1.31589e-162	-2.33426e-163	-3.00918e-163	2.92745e-164	2.02357e-163	-9.87587e-163	4.61991e-163	-1.24899e-164	-3.69834e-163	1.5902e-165	7.49864e-163	-5.95276e-163	-3.39984e-163	0
3.11636e-163	-1.47897e-163	1.77706e-163	2.89417e-163	1.10668e-163	-1.48877e-163	8.7216e-164	-1.17324e-162	8.94357e-163	-1.67637e-163	-4.89164e-164	-2.12344e-163	2.41735e-163	2.22066e-163	7.62946e-164	7.37844e-164	-2.40872e-163	-1.31589e-162	-2.33426e-163	-3.00918e-163	2.92745e-164	2.02357e-163	-9.87587e-163	4.61991e-163	-1.24899e-164	-3.69834e-163	1.5902e-165	7.49864e-163	-5.95276e-163	-3.39984e-163	0
3.11636e-163	-1.47897e-163	1.77706e-163	2.89417e-163	1.10668e-163	-1.48877e-163	8.7216e-164	-1.17324e-162	8.94357e-163	-1.67637e-163	-4.89164e-164	-2.12344e-163	2.41735e-163	2.22066e-163	7.62946e-164	7.37844e-164	-2.40872e-163	-1.31589e-162	-2.33426e-163	-3.00918e-163	2.92745e-164	2.02357e-163	-9.87587e-163	4.61991e-163	-1.24899e-164	-3.69834e-163	1.5902e-165	7.49864e-163	-5.95276e-163	-3.39984e-163	0
3.11636e-163	-1.47897e-163	1.77706e-163	2.89417e-163	1.10668e-163	-1.48877e-163	8.7216e-164	-1.17324e-162	8.94357e-163	-1.67637e-163	-4.89164e-164	-2.12344e-163	2.41735e-163	2.22066e-163	7.62946e-164	7.37844e-164	-2.40872e-163	-1.31589e-162	-2.33426e-163	-3.00918e-163	2.92745e-164	2.02357e-163	-9.87587e-163	4.61991e-163	-1.24899e-164	-3.69834e-163	1.5902e-165	7.49864e-163	-5.95276e-163	-3.39984e-163	0
3.11636e-163	-1.47897e-163	1.77706e-163	2.89417e-163	1.10668e-163	-1.48877e-163	8.7216e-164	-1.17324e-162	8.94357e-163	-1.67637e-163	-4.89164e-164	-2.12344e-163	2.41735e-163	2.22066e-163	7.62946e-164	7.37844e-164	-2.40872e-163	-1.31589e-162	-2.33426e-163	-3.00918e-163	2.92745e-164	2.02357e-163	-9.87587e-163	4.61991e-163	-1.24899e-164	-3.69834e-163	1.5902e-165	7.49864e-163	-5.95276e-163	-3.39984e-163	0
3.11636e-163	-1.47897e-163	1.77706e-163	2.89417e-163	1.10668e-163	-1.48877e-163	8.7216e-164	-1.17324e-162	8.94357e-163	-1.67637e-163	-4.89164e-164	-2.12344e-163	2.41735e-163	2.22066e-163	7.62946e-164	7.37844e-164	-2.40872e-163	-1.31589e-162	-2.33426e-163	-3.00918e-163	2.92745e-164	2.02357e-163	-9.87587e-163	4.61991e-163	-1.24899e-164	-3.69834e-163	1.5902e-165	7.49864e-163	-5.95276e-163	-3.39984e-163	0
3.11636e-163	-1.47897e-163	1.77706e-163	2.89417e-163	1.10668e-163	-1.48877e-163	8.7216e-164	-1.17324e-162	8.94357e-163	-1.67637e-163	-4.89164e-164	-2.12344e-163	2.41735e-163	2.22066e-163	7.62946e-164	7.37844e-164	-2.40872e-163	-1.31589e-162	-2.33426e-163	-3.00918e-163	2.92745e-164	2.02357e-163	-9.87587e-163	4.61991e-163	-1.24899e-164	-3.69834e-163	1.5902e-165	7.49864e-163	-5.95276e-163	-3.39984e-163	0
3.11636e-163	-1.47897e-163	1.77706e-163	2.89417e-163	1.10668e-163	-1.48877e-163	8.7216e-164	-1.17324e-162	8.94357e-163	-1.67637e-163	-4.89164e-164	-2.12344e-163	2.41735e-163	2.22066e-163	7.62946e-164	7.37844e-164	-2.40872e-163	-1.31589e-162	-2.33426e-163	-3.00918e-163	2.92745e-164	2.02357e-163	-9.87587e-163	4.61991e-163	-1.24899e-164	-3.69834e-163	1.5902e-165	7.49864e-163	-5.95276e-163	-3.39984e-163	0
3.11636e-163	-1.47897e-163	1.77706e-163	2.89417e-163	1.10668e-163	-1.48877e-163	8.7216e-164	-1.17324e-162	8.94357e-163	-1.67637e-163	-4.89164e-164	-2.12344e-163	2.41735e-163	2.22066e-163	7.62946e-164	7.37844e-164	-2.40872e-163	-1.31589e-162	-2.33426e-163	-3.00918e-163	2.92745e-164	2.02357e-163	-9.87587e-163	4.61991e-163	-1.24899e-164	-3.69834e-163	1.5902e-165	7.49864e-163	-5.95276e-163	-3.39984e-163	0
3.11636e-163	-1.47897e-163	1.77706e-163	2.89417e-163	1.10668e-163	-1.48877e-163	8.7216e-164	-1.17324e-162	8.94357e-163	-1.67637e-163	-4.89164e-164	-2.12344e-163	2.41735e-163	2.22066e-163	7.62946e-164	7.37844e-164	-2.40872e-163	-1.31589e-162	-2.33426e-163	-3.00918e-163	2.92745e-164	2.02357e-163	-9.87587e-163	4.61991e-163	-1.24899e-164	-3.69834e-163	1.5902e-165	7.49864e-163	-5.95276e-163	-3.39984e-163	0
3.11636e-163	-1.47897e-163	1.77706e-163	2.89417e-163	1.10668e-163	-1.48877e-163	8.7216e-164	-1.17324e-162	8.94357e-163	-1.67637e-163	-4.89164e-164	-2.12344e-163	2.41735e-163	2.22066e-163	7.62946e-164	7.37844e-164	-2.40872e-163	-1.31589e-162	-2.33426e-163	-3.00918e-163	2.92745e-164	2.02357e-163	-9.87587e-163	4.61991e-163	-1.24899e-164	-3.69834e-163	1.5902e-165	7.49864e-163	-5.95276e-163	-3.39984e-163	0
3.11636e-163	-1.47897e-163	1.77706e-163	2.89417e-163	1.10668e-163	-1.48877e-163	8.7216e-164	-1.17324e-162	8.94357e-163	-1.67637e-163	-4.89164e-164	-2.12344e-163	2.41735e-163	2.22066e-163	7.62946e-164	7.37844e-164	-2.40872e-163	-1.31589e-162	-2.33426e-163	-3.00918e-163	2.92745e-164	2.02357e-163	-9.87587e-163	4.61991e-163	-1.24899e-164	-3.69834e-163	1.5902e-165	7.49864e-163	-5.95276e-163	-3.39984e-163	0
3.11636e-163	-1.47897e-163	1.77706e-163	2.89417e-163	1.10668e-163	-1.48877e-163	8.7216e-164	-1.17324e-162	8.94357e-163	-1.67637e-163	-4.89164e-164	-2.12344e-163	2.41735e-163	2.22066e-163	7.62946e-164	7.37844e-164	-2.40872e-163	-1.31589e-162	-2.33426e-163	-3.00918e-163	2.92745e-164	2.02357e-163	-9.87587e-163	4.61991e-163	-1.24899e-164	-3.69834e-163	1.5902e-165	7.49864e-163	-5.95276e-163	-3.39984e-163	0
3.11636e-163	-1.47897e-163	1.77706e-163	2.89417e-163	1.10668e-163	-1.48877e-163	8.7216e-164	-1.17324e-162	8.94357e-163	-1.67637e-163	-4.89164e-164	-2.12344e-163	2.41735e-163	2.22066e-163	7.62946e-164	7.37844e-164	-2.40872e-163	-1.31589e-162	-2.33426e-163	-3.00918e-163	2.92745e-164	2.02357e-163	-9.87587e-163	4.61991e-163	-1.24899e-164	-3.69834e-163	1.5902e-165	7.49864e-163	-5.95276e-163	-3.39984e-163	0
3.11636e-163	-1.47897e-163	1.77706e-163	2.89417e-163	1.10668e-163	-1.48877e-163	8.7216e-164	-1.17324e-162	8.94357e-163	-1.67637e-163	-4.89164e-164	-2.12344e-163	2.41735e-163	2.22066e-163	7.62946e-164	7.37844e-164	-2.40872e-163	-1.31589e-162	-2.33426e-163	-3.00918e-163	2.92745e-164	2.02357e-163	-9.87587e-163	4.61991e-163	-1.24899e-164	-3.69834e-163	1.5902e-165	7.49864e-163	-5.95276e-163	-3.39984e-163	0
3.11636e-163	-1.47897e-163	1.77706e-163	2.89417e-163	1.10668e-163	-1.48877e-163	8.7216e-164	-1.17324e-162	8.94357e-163	-1.67637e-163	-4.89164e-164	-2.12344e-163	2.41735e-163	2.22066e-163	7.62946e-164	7.37844e-164	-2.40872e-163	-1.31589e-162	-2.33426e-163	-3.00918e-163	2.92745e-164	2.02357e-163	-9.87587e-163	4.61991e-163	-1.24899e-164	-3.69834e-163	1.5902e-165	7.49864e-163	-5.95276e-163	-3.39984e-163	0
3.11636e-163	-1.47897e-163	1.77706e-163	2.89417e-163	1.10668e-163	-1.48877e-163	8.7216e-164	-1.17324e-162	8.94357e-163	-1.67637e-163	-4.89164e-164	-2.12344e-163	2.41735e-163	2.22066e-163	7.62946e-164	7.37844e-164	-2.40872e-163	-1.31589e-162	-2.33426e-163	-3.00918e-163	2.92745e-164	2.02357e-163	-9.87587e-163	4.61991e-163	-1.24899e-164	-3.69834e-163	1.5902e-165	7.49864e-163	-5.95276e-163	-3.39984e-163	0
3.11636e-163	-1.47897e-163	1.77706e-163	2.89417e-163	1.10668e-163	-1.48877e-163	8.7216e-164	-1.17324e-162	8.94357e-163	-1.67637e-163	-4.89164e-164	-2.12344e-163	2.41735e-163	2.22066e-163	7.62946e-164	7.37844e-164	-2.40872e-163	-1.31589e-162	-2.33426e-163	-3.00918e-163	2.92745e-164	2.02357e-163	-9.87587e-163	4.61991e-163	-1.24899e-164	-3.69834e-163	1.5902e-165	7.49864e-163	-5.95276e-163	-3.39984e-163	0
3.11636e-163	-1.47897e-163	1.77706e-163	2.89417e-163	1.10668e-163	-1.48877e-163	8.7216e-164	-1.17324e-162	8.94357e-163	-1.67637e-163	-4.89164e-164	-2.12344e-163	2.41735e-163	2.22066e-163	7.62946e-164	7.37844e-164	-2.40872e-163	-1.31589e-162	-2.33426e-163	-3.00918e-163	2.92745e-164	2.02357e-163	-9.87587e-163	4.61991e-163	-1.24899e-164	-3.69834e-163	1.5902e-165	7.49864e-163	-5.95276e-163	-3.39984e-163	0
3.11636e-163	-1.47897e-163	1.77706e-163	2.89417e-163	1.10668e-163	-1.48877e-163	8.7216e-164	-1.17324e-162	8.94357e-163	-1.67637e-163	-4.89164e-164	-2.12344e-163	2.41735e-163	2.22066e-163	7.62946e-164	7.37844e-164	-2.40872e-163	-1.31589e-162	-2.33426e-163	-3.00918e-163	2.92745e-164	2.02357e-163	-9.87587e-163	4.61991e-163	-1.24899e-164	-3.69834e-163	1.5902e-165	7.49864e-163	-5.95276e-163	-3.39984e-163	0
3.11636e-163	-1.47897e-163	1.77706e-163	2.89417e-163	1.10668e-163	-1.48877e-163	8.7216e-164	-1.17324e-162	8.94357e-163	-1.67637e-163	-4.89164e-164	-2.12344e-163	2.41735e-163	2.22066e-163	7.62946e-164	7.37844e-164	-2.40872e-163	-1.31589e-162	-2.33426e-163	-3.00918e-163	2.92745e-164	2.02357e-163	-9.87587e-163	4.61991e-163	-1.24899e-164	-3.69834e-163	1.5902e-165	7.49864e-163	-5.95276e-163	-3.39984e-163	0
3.11636e-163	-1.47897e-163	1.77706e-163	2.89417e-163	1.10668e-163	-1.48877e-163	8.7216e-164	-1.17324e-162	8.94357e-163	-1.67637e-163	-4.89164e-164	-2.12344e-163	2.41735e-163	2.22066e-163	7.62946e-164	7.37844e-164	-2.40872e-163	-1.31589e-162	-2.33426e-163	-3.00918e-163	2.92745e-164	2.02357e-163	-9.87587e-163	4.61991e-163	-1.24899e-164	-3.69834e-163	1.5902e-165	7.49864e-163	-5.95276e-163	-3.39984e-163	0
3.11636e-163	-1.47897e-163	1.77706e-163	2.89417e-163	1.10668e-163	-1.48877e-163	8.7216e-164	-1.17324e-162	8.94357e-163	-1.67637e-163	-4.89164e-164	-2.12344e-163	2.41735e-163	2.22066e-163	7.62946e-164	7.37844e-164	-2.40872e-163	-1.31589e-162	-2.33426e-163	-3.00918e-163	2.92745e-164	2.02357e-163	-9.87587e-163	4.61991e-163	-1.24899e-164	-3.69834e-163	1.5902e-165	7.49864e-163	-5.95276e-163	-3.39984e-163	0
3.11636e-163	-1.47897e-163	1.77706e-163	2.89417e-163	1.10668e-163	-1.48877e-163	8.7216e-164	-1.17324e-162	8.94357e-163	-1.67637e-163	-4.89164e-164	-2.12344e-163	2.41735e-163	2.22066e-163	7.62946e-164	7.37844e-164	-2.40872e-163	-1.31589e-162	-2.33426e-163	-3.00918e-163	2.92745e-164	2.02357e-163	-9.87587e-163	4.61991e-163	-1.24899e-164	-3.69834e-163	1.5902e-165	7.49864e-163	-5.95276e-163	-3.39984e-163	0
3.11636e-163	-1.47897e-163	1.77706e-163	2.89417e-163	1.10668e-163	-1.48877e-163	8.7216e-164	-1.17324e-162	8.94357e-163	-1.67637e-163	-4.89164e-164	-2.12344e-163	2.41735e-163	2.22066e-163	7.62946e-164	7.37844e-164	-2.40872e-163	-1.31589e-162	-2.33426e-163	-3.00918e-163	2.92745e-164	2.02357e-163	-9.87587e-163	4.61991e-163	-1.24899e-164	-3.69834e-163	1.5902e-165	7.49864e-163	-5.95276e-163	-3.39984e-163	0
3.11636e-163	-1.47897e-163	1.77706e-163	2.89417e-163	1.10668e-163	-1.48877e-163	8.7216e-164	-1.17324e-162	8.94357e-163	-1.67637e-163	-4.89164e-164	-2.12344e-163	2.41735e-163	2.22066e-163	7.62946e-164	7.37844e-164	-2.40872e-163	-1.31589e-162	-2.33426e-163	-3.00918e-163	2.92745e-164	2.02357e-163	-9.87587e-163	4.61991e-163	-1.24899e-164	-3.69834e-163	1.5902e-165	7.49864e-163	-5.95276e-163	-3.39984e-163	0
3.11636e-163	-1.47897e-163	1.77706e-163	2.89417e-163	1.10668e-163	-1.48877e-163	8.7216e-164	-1.17324e-162	8.94357e-163	-1.67637e-163	-4.89164e-164	-2.12344e-163	2.41735e-163	2.22066e-163	7.62946e-164	7.37844e-164	-2.40872e-163	-1.31589e-162	-2.33426e-163	-3.00918e-163	2.92745e-164	2.02357e-163	-9.87587e-163	4.61991e-163	-1.24899e-164	-3.69834e-163	1.5902e-165	7.49864e-163	-5.95276e-163	-3.39984e-163	0
3.11636e-163	-1.47897e-163	1.77706e-163	2.89417e-163	1.10668e-163	-1.48877e-163	8.7216e-164	-1.17324e-162	8.94357e-163	-1.67637e-163	-4.89164e-164	-2.12344e-163	2.41735e-163	2.22066e-163	7.62946e-164	7.37844e-164	-2.40872e-163	-1.31589e-162	-2.33426e-163	-3.00918e-163	2.92745e-164	2.02357e-163	-9.87587e-163	4.61991e-163	-1.24899e-164	-3.69834e-163	1.5902e-165	7.49864e-163	-5.95276e-163	-3.39984e-163	0
3.11636e-163	-1.47897e-163	1.77706e-163	2.89417e-163	1.10668e-163	-1.48877e-163	8.7216e-164	-1.17324e-162	8.94357e-163	-1.67637e-163	-4.89164e-164	-2.12344e-163	2.41735e-163	2.22066e-163	7.62946e-164	7.37844e-164	-2.40872e-163	-1.31589e-162	-2.33426e-163	-3.00918e-163	2.92745e-164	2.02357e-163	-9.87587e-163	4.61991e-163	-1.24899e-164	-3.69834e-163	1.5902e-165	7.49864e-163	-5.95276e-163	-3.39984e-163	0
3.11636e-163	-1.47897e-163	1.77706e-163	2.89417e-163	1.10668e-163	-1.48877e-163	8.7216e-164	-1.17324e-162	8.94357e-163	-1.67637e-163	-4.89164e-164	-2.12344e-163	2.41735e-163	2.22066e-163	7.62946e-164	7.37844e-164	-2.40872e-163	-1.31589e-162	-2.33426e-163	-3.00918e-163	2.92745e-164	2.02357e-163	-9.87587e-163	4.61991e-163	-1.24899e-164	-3.69834e-163	1.5902e-165	7.49864e-163	-5.95276e-163	-3.39984e-163	0
3.11636e-163	-1.47897e-163	1.77706e-163	2.89417e-163	1.10668e-163	-1.48877e-163	8.7216e-164	-1.17324e-162	8.94357e-163	-1.67637e-163	-4.89164e-164	-2.12344e-163	2.41735e-163	2.22066e-163	7.62946e-164	7.37844e-164	-2.40872e-163	-1.31589e-162	-2.33426e-163	-3.00918e-163	2.92745e-164	2.02357e-163	-9.87587e-163	4.61991e-163	-1.24899e-164	-3.69834e-163	1.5902e-165	7.49864e-163	-5.95276e-163	-3.39984e-163	0
3.11636e-163	-1.47897e-163	1.77706e-163	2.89417e-163	1.10668e-163	-1.48877e-163	8.7216e-164	-1.17324e-162	8.94357e-163	-1.67637e-163	-4.89164e-164	-2.12344e-163	2.41735e-163	2.22066e-163	7.62946e-164	7.37844e-164	-2.40872e-163	-1.31589e-162	-2.33426e-163	-3.00918e-163	2.92745e-164	2.02357e-163	-9.87587e-163	4.61991e-163	-1.24899e-164	-3.69834e-163	1.5902e-165	7.49864e-163	-5.95276e-163	-3.39984e-163	0
3.11636e-163	-1.47897e-163	1.77706e-163	2.89417e-163	1.10668e-163	-1.48877e-163	8.7216e-164	-1.17324e-162	8.94357e-163	-1.67637e-163	-4.89164e-164	-2.12344e-163	2.41735e-163	2.22066e-163	7.62946e-164	7.37844e-164	-2.40872e-163	-1.31589e-162	-2.33426e-163	-3.00918e-163	2.92745e-164	2.02357e-163	-9.87587e-163	4.61991e-163	-1.24899e-164	-3.69834e-163	1.5902e-165	7.49864e-163	-5.95276e-163	-3.39984e-163	0
3.11636e-163	-1.47897e-163	1.77706e-163	2.89417e-163	1.10668e-163	-1.48877e-163	8.7216e-164	-1.17324e-162	8.94357e-163	-1.67637e-163	-4.89164e-164	-2.12344e-163	2.41735e-163	2.22066e-163	7.62946e-164	7.37844e-164	-2.40872e-163	-1.31589e-162	-2.33426e-163	-3.00918e-163	2.92745e-164	2.02357e-163	-9.87587e-163	4.61991e-163	-1.24899e-164	-3.69834e-163	1.5902e-165	7.49864e-163	-5.95276e-163	-3.39984e-163	0
3.11636e-163	-1.47897e-163	1.77706e-163	2.89417e-163	1.10668e-163	-1.48877e-163	8.7216e-164	-1.17324e-162	8.94357e-163	-1.67637e-163	-4.89164e-164	-2.12344e-163	2.41735e-163	2.22066e-163	7.62946e-164	7.37844e-164	-2.40872e-163	-1.31589e-162	-2.33426e-163	-3.00918e-163	2.92745e-164	2.02357e-163	-9.87587e-163	4.61991e-163	-1.24899e-164	-3.69834e-163	1.5902e-165	7.49864e-163	-5.95276e-163	-3.39984e-163	0
3.11636e-163	-1.47897e-163	1.77706e-163	2.89417e-163	1.10668e-163	-1.48877e-163	8.7216e-164	-1.17324e-162	8.94357e-163	-1.67637e-163	-4.89164e-164	-2.12344e-163	2.41735e-163	2.22066e-163	7.62946e-164	7.37844e-164	-2.40872e-163	-1.31589e-162	-2.33426e-163	-3.00918e-163	2.92745e-164	2.02357e-163	-9.87587e-163	4.61991e-163	-1.24899e-164	-3.69834e-163	1.5902e-165	7.49864e-163	-5.95276e-163	-3.39984e-163	0
3.11636e-163	-1.47897e-163	1.77706e-163	2.89417e-163	1.10668e-163	-1.48877e-163	8.7216e-164	-1.17324e-162	8.94357e-163	-1.67637e-163	-4.89164e-164	-2.12344e-163	2.41735e-163	2.22066e-163	7.62946e-164	7.37844e-164	-2.40872e-163	-1.31589e-162	-2.33426e-163	-3.00918e-163	2.92745e-164	2.02357e-163	-9.87587e-163	4.61991e-163	-1.24899e-164	-3.69834e-163	1.5902e-165	7.49864e-163	-5.95276e-163	-3.39984e-163	0
3.11636e-163	-1.47897e-163	1.77706e-163	2.89417e-163	1.10668e-163	-1.48877e-163	8.7216e-164	-1.17324e-162	8.94357e-163	-1.67637e-163	-4.89164e-164	-2.12344e-163	2.41735e-163	2.22066e-163	7.62946e-164	7.37844e-164	-2.40872e-163	-1.31589e-162	-2.33426e-163	-3.00918e-163	2.92745e-164	2.02357e-163	-9.87587e-163	4.61991e-163	-1.24899e-164	-3.69834e-163	1.5902e-165	7.49864e-163	-5.95276e-163	-3.39984e-163	0
3.11636e-163	-1.47897e-163	1.77706e-163	2.89417e-163	1.10668e-163	-1.48877e-163	8.7216e-164	-1.17324e-162	8.94357e-163	-1.67637e-163	-4.89164e-164	-2.12344e-163	2.41735e-163	2.22066e-163	7.62946e-164	7.37844e-164	-2.40872e-163	-1.31589e-162	-2.33426e-163	-3.00918e-163	2.92745e-164	2.02357e-163	-9.87587e-163	4.61991e-163	-1.24899e-164	-3.69834e-163	1.5902e-165	7.49864e-163	-5.95276e-163	-3.39984e-163	0
3.11636e-163	-1.47897e-163	1.77706e-163	2.89417e-163	1.10668e-163	-1.48877e-163	8.7216e-164	-1.17324e-162	8.94357e-163	-1.67637e-163	-4.89164e-164	-2.12344e-163	2.41735e-163	2.22066e-163	7.62946e-164	7.37844e-164	-2.40872e-163	-1.31589e-162	-2.33426e-163	-3.00918e-163	2.92745e-164	2.02357e-163	-9.87587e-163	4.61991e-163	-1.24899e-164	-3.69834e-163	1.5902e-165	7.49864e-163	-5.95276e-163	-3.39984e-163	0
3.11636e-163	-1.47897e-163	1.77706e-163	2.89417e-163	1.10668e-163	-1.48877e-163	8.7216e-164	-1.17324e-162	8.94357e-163	-1.67637e-163	-4.89164e-164	-2.12344e-163	2.41735e-163	2.22066e-163	7.62946e-164	7.37844e-164	-2.40872e-163	-1.31589e-162	-2.33426e-163	-3.00918e-163	2.92745e-164	2.02357e-163	-9.87587e-163	4.61991e-163	-1.24899e-164	-3.69834e-163	1.5902e-165	7.49864e-163	-5.95276e-163	-3.39984e-163	0
3.11636e-163	-1.47897e-163	1.77706e-163	2.89417e-163	1.10668e-163	-1.48877e-163	8.7216e-164	-1.17324e-162	8.94357e-163	-1.67637e-163	-4.89164e-164	-2.12344e-163	2.41735e-163	2.22066e-163	7.62946e-164	7.37844e-164	-2.40872e-163	-1.31589e-162	-2.33426e-163	-3.00918e-163	2.92745e-164	2.02357e-163	-9.87587e-163	4.61991e-163	-1.24899e-164	-3.69834e-163	1.5902e-165	7.49864e-163	-5.95276e-163	-3.39984e-163	0
3.11636e-163	-1.47897e-163	1.77706e-163	2.89417e-163	1.10668e-163	-1.48877e-163	8.7216e-164	-1.17324e-162	8.94357e-163	-1.67637e-163	-4.89164e-164	-2.12344e-163	2.41735e-163	2.22066e-163	7.62946e-164	7.37844e-164	-2.40872e-163	-1.31589e-162	-2.33426e-163	-3.00918e-163	2.92745e-164	2.02357e-163	-9.87587e-163	4.61991e-163	-1.24899e-164	-3.69834e-163	1.5902e-165	7.49864e-163	-5.95276e-163	-3.39984e-163	0
3.11636e-163	-1.47897e-163	1.77706e-163	2.89417e-163	1.10668e-163	-1.48877e-163	8.7216e-164	-1.17324e-162	8.94357e-163	-1.67637e-163	-4.89164e-164	-2.12344e-163	2.41735e-163	2.22066e-163	7.62946e-164	7.37844e-164	-2.40872e-163	-1.31589e-162	-2.33426e-163	-3.00918e-163	2.92745e-164	2.02357e-163	-9.87587e-163	4.61991e-163	-1.24899e-164	-3.69834e-163	1.5902e-165	7.49864e-163	-5.95276e-163	-3.39984e-163	0
3.11636e-163	-1.47897e-163	1.77706e-163	2.89417e-163	1.10668e-163	-1.48877e-163	8.7216e-164	-1.17324e-162	8.94357e-163	-1.67637e-163	-4.89164e-164	-2.12344e-163	2.41735e-163	2.22066e-163	7.62946e-164	7.37844e-164	-2.40872e-163	-1.31589e-162	-2.33426e-163	-3.00918e-163	2.92745e-164	2.02357e-163	-9.87587e-163	4.61991e-163	-1.24899e-164	-3.69834e-163	1.5902e-165	7.49864e-163	-5.95276e-163	-3.39984e-163	0
3.11636e-163	-1.47897e-163	1.77706e-163	2.89417e-163	1.10668e-163	-1.48877e-163	8.7216e-164	-1.17324e-162	8.94357e-163	-1.67637e-163	-4.89164e-164	-2.12344e-163	2.41735e-163	2.22066e-163	7.62946e-164	7.37844e-164	-2.40872e-163	-1.31589e-162	-2.33426e-163	-3.00918e-163	2.92745e-164	2.02357e-163	-9.87587e-163	4.61991e-163	-1.24899e-164	-3.69834e-163	1.5902e-165	7.49864e-163	-5.95276e-163	-3.39984e-163	0
3.11636e-163	-1.47897e-163	1.77706e-163	2.89417e-163	1.10668e-163	-1.48877e-163	8.7216e-164	-1.17324e-162	8.94357e-163	-1.67637e-163	-4.89164e-164	-2.12344e-163	2.41735e-163	2.22066e-163	7.62946e-164	7.37844e-164	-2.40872e-163	-1.31589e-162	-2.33426e-163	-3.00918e-163	2.92745e-164	2.02357e-163	-9.87587e-163	4.61991e-163	-1.24899e-164	-3.69834e-163	1.5902e-165	7.49864e-163	-5.95276e-163	-3.39984e-163	0
3.11636e-163	-1.47897e-163	1.77706e-163	2.89417e-163	1.10668e-163	-1.48877e-163	8.7216e-164	-1.17324e-162	8.94357e-163	-1.67637e-163	-4.89164e-164	-2.12344e-163	2.41735e-163	2.22066e-163	7.62946e-164	7.37844e-164	-2.40872e-163	-1.31589e-162	-2.33426e-163	-3.00918e-163	2.92745e-164	2.02357e-163	-9.87587e-163	4.61991e-163	-1.24899e-164	-3.69834e-163	1.5902e-165	7.49864e-163	-5.95276e-163	-3.39984e-163	0
3.11636e-163	-1.47897e-163	1.77706e-163	2.89417e-163	1.10668e-163	-1.48877e-163	8.7216e-164	-1.17324e-162	8.94357e-163	-1.67637e-163	-4.89164e-164	-2.12344e-163	2.41735e-163	2.22066e-163	7.62946e-164	7.37844e-164	-2.40872e-163	-1.31589e-162	-2.33426e-163	-3.00918e-163	2.92745e-164	2.02357e-163	-9.87587e-163	4.61991e-163	-1.24899e-164	-3.69834e-163	1.5902e-165	7.49864e-163	-5.95276e-163	-3.39984e-163	0
3.11636e-163	-1.47897e-163	1.77706e-163	2.89417e-163	1.10668e-163	-1.48877e-163	8.7216e-164	-1.17324e-162	8.94357e-163	-1.67637e-163	-4.89164e-164	-2.12344e-163	2.41735e-163	2.22066e-163	7.62946e-164	7.37844e-164	-2.40872e-163	-1.31589e-162	-2.33426e-163	-3.00918e-163	2.92745e-164	2.02357e-163	-9.87587e-163	4.61991e-163	-1.24899e-164	-3.69834e-163	1.5902e-165	7.49864e-163	-5.95276e-163	-3.39984e-163	0
3.11636e-163	-1.47897e-163	1.77706e-163	2.89417e-163	1.10668e-163	-1.48877e-163	8.7216e-164	-1.17324e-162	8.94357e-163	-1.67637e-163	-4.89164e-164	-2.12344e-163	2.41735e-163	2.22066e-163	7.62946e-164	7.37844e-164	-2.40872e-163	-1.31589e-162	-2.33426e-163	-3.00918e-163	2.92745e-164	2.02357e-163	-9.87587e-163	4.61991e-163	-1.24899e-164	-3.69834e-163	1.5902e-165	7.49864e-163	-5.95276e-163	-3.39984e-163	0
3.11636e-163	-1.47897e-163	1.77706e-163	2.89417e-163	1.10668e-163	-1.48877e-163	8.7216e-164	-1.17324e-162	8.94357e-163	-1.67637e-163	-4.89164e-164	-2.12344e-163	2.41735e-163	2.22066e-163	7.62946e-164	7.37844e-164	-2.40872e-163	-1.31589e-162	-2.33426e-163	-3.00918e-163	2.92745e-164	2.02357e-163	-9.87587e-163	4.61991e-163	-1.24899e-164	-3.69834e-163	1.5902e-165	7.49864e-163	-5.95276e-163	-3.39984e-163	0
3.11636e-163	-1.47897e-163	1.77706e-163	2.89417e-163	1.10668e-163	-1.48877e-163	8.7216e-164	-1.17324e-162	8.94357e-163	-1.67637e-163	-4.89164e-164	-2.12344e-163	2.41735e-163	2.22066e-163	7.62946e-164	7.37844e-164	-2.40872e-163	-1.31589e-162	-2.33426e-163	-3.00918e-163	2.92745e-164	2.02357e-163	-9.87587e-163	4.61991e-163	-1.24899e-164	-3.69834e-163	1.5902e-165	7.49864e-163	-5.95276e-163	-3.39984e-163	0
3.11636e-163	-1.47897e-163	1.77706e-163	2.89417e-163	1.10668e-163	-1.48877e-163	8.7216e-164	-1.17324e-162	8.94357e-163	-1.67637e-163	-4.89164e-164	-2.12344e-163	2.41735e-163	2.22066e-163	7.62946e-164	7.37844e-164	-2.40872e-163	-1.31589e-162	-2.33426e-163	-3.00918e-163	2.92745e-164	2.02357e-163	-9.87587e-163	4.61991e-163	-1.24899e-164	-3.69834e-163	1.5902e-165	7.49864e-163	-5.95276e-163	-3.39984e-163	0
3.11636e-163	-1.47897e-163	1.77706e-163	2.89417e-163	1.10668e-163	-1.48877e-163	8.7216e-164	-1.17324e-162	8.94357e-163	-1.67637e-163	-4.89164e-164	-2.12344e-163	2.41735e-163	2.22066e-163	7.62946e-164	7.37844e-164	-2.40872e-163	-1.31589e-162	-2.33426e-163	-3.00918e-163	2.92745e-164	2.02357e-163	-9.87587e-163	4.61991e-163	-1.24899e-164	-3.69834e-163	1.5902e-165	7.49864e-163	-5.95276e-163	-3.39984e-163	0
3.11636e-163	-1.47897e-163	1.77706e-163	2.89417e-163	1.10668e-163	-1.48877e-163	8.7216e-164	-1.17324e-162	8.94357e-163	-1.67637e-163	-4.89164e-164	-2.12344e-163	2.41735e-163	2.22066e-163	7.62946e-164	7.37844e-164	-2.40872e-163	-1.31589e-162	-2.33426e-163	-3.00918e-163	2.92745e-164	2.02357e-163	-9.87587e-163	4.61991e-163	-1.24899e-164	-3.69834e-163	1.5902e-165	7.49864e-163	-5.95276e-163	-3.39984e-163	0
3.11636e-163	-1.47897e-163	1.77706e-163	2.89417e-163	1.10668e-163	-1.48877e-163	8.7216e-164	-1.17324e-162	8.94357e-163	-1.67637e-163	-4.89164e-164	-2.12344e-163	2.41735e-163	2.22066e-163	7.62946e-164	7.37844e-164	-2.40872e-163	-1.31589e-162	-2.33426e-163	-3.00918e-163	2.92745e-164	2.02357e-163	-9.87587e-163	4.61991e-163	-1.24899e-164	-3.69834e-163	1.5902e-165	7.49864e-163	-5.95276e-163	-3.39984e-163	0
3.11636e-163	-1.47897e-163	1.77706e-163	2.89417e-163	1.10668e-163	-1.48877e-163	8.7216e-164	-1.17324e-162	8.94357e-163	-1.67637e-163	-4.89164e-164	-2.12344e-163	2.41735e-163	2.22066e-163	7.62946e-164	7.37844e-164	-2.40872e-163	-1.31589e-162	-2.33426e-163	-3.00918e-163	2.92745e-164	2.02357e-163	-9.87587e-163	4.61991e-163	-1.24899e-164	-3.69834e-163	1.5902e-165	7.49864e-163	-5.95276e-163	-3.39984e-163	0
3.11636e-163	-1.47897e-163	1.77706e-163	2.89417e-163	1.10668e-163	-1.48877e-163	8.7216e-164	-1.17324e-162	8.94357e-163	-1.67637e-163	-4.89164e-164	-2.12344e-163	2.41735e-163	2.22066e-163	7.62946e-164	7.37844e-164	-2.40872e-163	-1.31589e-162	-2.33426e-163	-3.00918e-163	2.92745e-164	2.02357e-163	-9.87587e-163	4.61991e-163	-1.24899e-164	-3.69834e-163	1.5902e-165	7.49864e-163	-5.95276e-163	-3.39984e-163	0
3.11636e-163	-1.47897e-163	1.77706e-163	2.89417e-163	1.10668e-163	-1.48877e-163	8.7216e-164	-1.17324e-162	8.94357e-163	-1.67637e-163	-4.89164e-164	-2.12344e-163	2.41735e-163	2.22066e-163	7.62946e-164	7.37844e-164	-2.40872e-163	-1.31589e-162	-2.33426e-163	-3.00918e-163	2.92745e-164	2.02357e-163	-9.87587e-163	4.61991e-163	-1.24899e-164	-3.69834e-163	1.5902e-165	7.49864e-163	-5.95276e-163	-3.39984e-163	0
3.11636e-163	-1.47897e-163	1.77706e-163	2.89417e-163	1.10668e-163	-1.48877e-163	8.7216e-164	-1.17324e-162	8.94357e-163	-1.67637e-163	-4.89164e-164	-2.12344e-163	2.41735e-163	2.22066e-163	7.62946e-164	7.37844e-164	-2.40872e-163	-1.31589e-162	-2.33426e-163	-3.00918e-163	2.92745e-164	2.02357e-163	-9.87587e-163	4.61991e-163	-1.24899e-164	-3.69834e-163	1.5902e-165	7.49864e-163	-5.95276e-163	-3.39984e-163	0
3.11636e-163	-1.47897e-163	1.77706e-163	2.89417e-163	1.10668e-163	-1.48877e-163	8.7216e-164	-1.17324e-162	8.94357e-163	-1.67637e-163	-4.89164e-164	-2.12344e-163	2.41735e-163	2.22066e-163	7.62946e-164	7.37844e-164	-2.40872e-163	-1.31589e-162	-2.33426e-163	-3.00918e-163	2.92745e-164	2.02357e-163	-9.87587e-163	4.61991e-163	-1.24899e-164	-3.69834e-163	1.5902e-165	7.49864e-163	-5.95276e-163	-3.39984e-163	0
3.11636e-163	-1.47897e-163	1.77706e-163	2.89417e-163	1.10668e-163	-1.48877e-163	8.7216e-164	-1.17324e-162	8.94357e-163	-1.67637e-163	-4.89164e-164	-2.12344e-163	2.41735e-163	2.22066e-163	7.62946e-164	7.37844e-164	-2.40872e-163	-1.31589e-162	-2.33426e-163	-3.00918e-163	2.92745e-164	2.02357e-163	-9.87587e-163	4.61991e-163	-1.24899e-164	-3.69834e-163	1.5902e-165	7.49864e-163	-5.95276e-163	-3.39984e-163	0
3.11636e-163	-1.47897e-163	1.77706e-163	2.89417e-163	1.10668e-163	-1.48877e-163	8.7216e-164	-1.17324e-162	8.94357e-163	-1.67637e-163	-4.89164e-164	-2.12344e-163	2.41735e-163	2.22066e-163	7.62946e-164	7.37844e-164	-2.40872e-163	-1.31589e-162	-2.33426e-163	-3.00918e-163	2.92745e-164	2.02357e-163	-9.87587e-163	4.61991e-163	-1.24899e-164	-3.69834e-163	1.5902e-165	7.49864e-163	-5.95276e-163	-3.39984e-163	0
3.11636e-163	-1.47897e-163	1.77706e-163	2.89417e-163	1.10668e-163	-1.48877e-163	8.7216e-164	-1.17324e-162	8.94357e-163	-1.67637e-163	-4.89164e-164	-2.12344e-163	2.41735e-163	2.22066e-163	7.62946e-164	7.37844e-164	-2.40872e-163	-1.31589e-162	-2.33426e-163	-3.00918e-163	2.92745e-164	2.02357e-163	-9.87587e-163	4.61991e-163	-1.24899e-164	-3.69834e-163	1.5902e-165	7.49864e-163	-5.95276e-163	-3.39984e-163	0
3.11636e-163	-1.47897e-163	1.77706e-163	2.89417e-163	1.10668e-163	-1.48877e-163	8.7216e-164	-1.17324e-162	8.94357e-163	-1.67637e-163	-4.89164e-164	-2.12344e-163	2.41735e-163	2.22066e-163	7.62946e-164	7.37844e-164	-2.40872e-163	-1.31589e-162	-2.33426e-163	-3.00918e-163	2.92745e-164	2.02357e-163	-9.87587e-163	4.61991e-163	-1.24899e-164	-3.69834e-163	1.5902e-165	7.49864e-163	-5.95276e-163	-3.39984e-163	0
3.11636e-163	-1.47897e-163	1.77706e-163	2.89417e-163	1.10668e-163	-1.48877e-163	8.7216e-164	-1.17324e-162	8.94357e-163	-1.67637e-163	-4.89164e-164	-2.12344e-163	2.41735e-163	2.22066e-163	7.62946e-164	7.37844e-164	-2.40872e-163	-1.31589e-162	-2.33426e-163	-3.00918e-163	2.92745e-164	2.02357e-163	-9.87587e-163	4.61991e-163	-1.24899e-164	-3.69834e-163	1.5902e-165	7.49864e-163	-5.95276e-163	-3.39984e-163	0
3.11636e-163	-1.47897e-163	1.77706e-163	2.89417e-163	1.10668e-163	-1.48877e-163	8.7216e-164	-1.17324e-162	8.94357e-163	-1.67637e-163	-4.89164e-164	-2.12344e-163	2.41735e-163	2.22066e-163	7.62946e-164	7.37844e-164	-2.40872e-163	-1.31589e-162	-2.33426e-163	-3.00918e-163	2.92745e-164	2.02357e-163	-9.87587e-163	4.61991e-163	-1.24899e-164	-3.69834e-163	1.5902e-165	7.49864e-163	-5.95276e-163	-3.39984e-163	0
3.11636e-163	-1.47897e-163	1.77706e-163	2.89417e-163	1.10668e-163	-1.48877e-163	8.7216e-164	-1.17324e-162	8.94357e-163	-1.67637e-163	-4.89164e-164	-2.12344e-163	2.41735e-163	2.22066e-163	7.62946e-164	7.37844e-164	-2.40872e-163	-1.31589e-162	-2.33426e-163	-3.00918e-163	2.92745e-164	2.02357e-163	-9.87587e-163	4.61991e-163	-1.24899e-164	-3.69834e-163	1.5902e-165	7.49864e-163	-5.95276e-163	-3.39984e-163	0
3.11636e-163	-1.47897e-163	1.77706e-163	2.89417e-163	1.10668e-163	-1.48877e-163	8.7216e-164	-1.17324e-162	8.94357e-163	-1.67637e-163	-4.89164e-164	-2.12344e-163	2.41735e-163	2.22066e-163	7.62946e-164	7.37844e-164	-2.40872e-163	-1.31589e-162	-2.33426e-163	-3.00918e-163	2.92745e-164	2.02357e-163	-9.87587e-163	4.61991e-163	-1.24899e-164	-3.69834e-163	1.5902e-165	7.49864e-163	-5.95276e-163	-3.39984e-163	0
3.11636e-163	-1.47897e-163	1.77706e-163	2.89417e-163	1.10668e-163	-1.48877e-163	8.7216e-164	-1.17324e-162	8.94357e-163	-1.67637e-163	-4.89164e-164	-2.12344e-163	2.41735e-163	2.22066e-163	7.62946e-164	7.37844e-164	-2.40872e-163	-1.31589e-162	-2.33426e-163	-3.00918e-163	2.92745e-164	2.02357e-163	-9.87587e-163	4.61991e-163	-1.24899e-164	-3.69834e-163	1.5902e-165	7.49864e-163	-5.95276e-163	-3.39984e-163	0
3.11636e-163	-1.47897e-163	1.77706e-163	2.89417e-163	1.10668e-163	-1.48877e-163	8.7216e-164	-1.17324e-162	8.94357e-163	-1.67637e-163	-4.89164e-164	-2.12344e-163	2.41735e-163	2.22066e-163	7.62946e-164	7.37844e-164	-2.40872e-163	-1.31589e-162	-2.33426e-163	-3.00918e-163	2.92745e-164	2.02357e-163	-9.87587e-163	4.61991e-163	-1.24899e-164	-3.69834e-163	1.5902e-165	7.49864e-163	-5.95276e-163	-3.39984e-163	0
3.11636e-163	-1.47897e-163	1.77706e-163	2.89417e-163	1.10668e-163	-1.48877e-163	8.7216e-164	-1.17324e-162	8.94357e-163	-1.67637e-163	-4.89164e-164	-2.12344e-163	2.41735e-163	2.22066e-163	7.62946e-164	7.37844e-164	-2.40872e-163	-1.31589e-162	-2.33426e-163	-3.00918e-163	2.92745e-164	2.02357e-163	-9.87587e-163	4.61991e-163	-1.24899e-164	-3.69834e-163	1.5902e-165	7.49864e-163	-5.95276e-163	-3.39984e-163	0
3.11636e-163	-1.47897e-163	1.77706e-163	2.89417e-163	1.10668e-163	-1.48877e-163	8.7216e-164	-1.17324e-162	8.94357e-163	-1.67637e-163	-4.89164e-164	-2.12344e-163	2.41735e-163	2.22066e-163	7.62946e-164	7.37844e-164	-2.40872e-163	-1.31589e-162	-2.33426e-163	-3.00918e-163	2.92745e-164	2.02357e-163	-9.87587e-163	4.61991e-163	-1.24899e-164	-3.69834e-163	1.5902e-165	7.49864e-163	-5.95276e-163	-3.39984e-163	0
3.11636e-163	-1.47897e-163	1.77706e-163	2.89417e-163	1.10668e-163	-1.48877e-163	8.7216e-164	-1.17324e-162	8.94357e-163	-1.67637e-163	-4.89164e-164	-2.12344e-163	2.41735e-163	2.22066e-163	7.62946e-164	7.37844e-164	-2.40872e-163	-1.31589e-162	-2.33426e-163	-3.00918e-163	2.92745e-164	2.02357e-163	-9.87587e-163	4.61991e-163	-1.24899e-164	-3.69834e-163	1.5902e-165	7.49864e-163	-5.95276e-163	-3.39984e-163	0
3.11636e-163	-1.47897e-163	1.77706e-163	2.89417e-163	1.10668e-163	-1.48877e-163	8.7216e-164	-1.17324e-162	8.94357e-163	-1.67637e-163	-4.89164e-164	-2.12344e-163	2.41735e-163	2.22066e-163	7.62946e-164	7.37844e-164	-2.40872e-163	-1.31589e-162	-2.33426e-163	-3.00918e-163	2.92745e-164	2.02357e-163	-9.87587e-163	4.61991e-163	-1.24899e-164	-3.69834e-163	1.5902e-165	7.49864e-163	-5.95276e-163	-3.39984e-163	0
3.11636e-163	-1.47897e-163	1.77706e-163	2.89417e-163	1.10668e-163	-1.48877e-163	8.7216e-164	-1.17324e-162	8.94357e-163	-1.67637e-163	-4.89164e-164	-2.12344e-163	2.41735e-163	2.22066e-163	7.62946e-164	7.37844e-164	-2.40872e-163	-1.31589e-162	-2.33426e-163	-3.00918e-163	2.92745e-164	2.02357e-163	-9.87587e-163	4.61991e-163	-1.24899e-164	-3.69834e-163	1.5902e-165	7.49864e-163	-5.95276e-163	-3.39984e-163	0
3.11636e-163	-1.47897e-163	1.77706e-163	2.89417e-163	1.10668e-163	-1.48877e-163	8.7216e-164	-1.17324e-162	8.94357e-163	-1.67637e-163	-4.89164e-164	-2.12344e-163	2.41735e-163	2.22066e-163	7.62946e-164	7.37844e-164	-2.40872e-163	-1.31589e-162	-2.33426e-163	-3.00918e-163	2.92745e-164	2.02357e-163	-9.87587e-163	4.61991e-163	-1.24899e-164	-3.69834e-163	1.5902e-165	7.49864e-163	-5.95276e-163	-3.39984e-163	0
3.11636e-163	-1.47897e-163	1.77706e-163	2.89417e-163	1.10668e-163	-1.48877e-163	8.7216e-164	-1.17324e-162	8.94357e-163	-1.67637e-163	-4.89164e-164	-2.12344e-163	2.41735e-163	2.22066e-163	7.62946e-164	7.37844e-164	-2.40872e-163	-1.31589e-162	-2.33426e-163	-3.00918e-163	2.92745e-164	2.02357e-163	-9.87587e-163	4.61991e-163	-1.24899e-164	-3.69834e-163	1.5902e-165	7.49864e-163	-5.95276e-163	-3.39984e-163	0
3.11636e-163	-1.47897e-163	1.77706e-163	2.89417e-163	1.10668e-163	-1.48877e-163	8.7216e-164	-1.17324e-162	8.94357e-163	-1.67637e-163	-4.89164e-164	-2.12344e-163	2.41735e-163	2.22066e-163	7.62946e-164	7.37844e-164	-2.40872e-163	-1.31589e-162	-2.33426e-163	-3.00918e-163	2.92745e-164	2.02357e-163	-9.87587e-163	4.61991e-163	-1.24899e-164	-3.69834e-163	1.5902e-165	7.49864e-163	-5.95276e-163	-3.39984e-163	0
3.11636e-163	-1.47897e-163	1.77706e-163	2.89417e-163	1.10668e-163	-1.48877e-163	8.7216e-164	-1.17324e-162	8.94357e-163	-1.67637e-163	-4.89164e-164	-2.12344e-163	2.41735e-163	2.22066e-163	7.62946e-164	7.37844e-164	-2.40872e-163	-1.31589e-162	-2.33426e-163	-3.00918e-163	2.92745e-164	2.02357e-163	-9.87587e-163	4.61991e-163	-1.24899e-164	-3.69834e-163	1.5902e-165	7.49864e-163	-5.95276e-163	-3.39984e-163	0
3.11636e-163	-1.47897e-163	1.77706e-163	2.89417e-163	1.10668e-163	-1.48877e-163	8.7216e-164	-1.17324e-162	8.94357e-163	-1.67637e-163	-4.89164e-164	-2.12344e-163	2.41735e-163	2.22066e-163	7.62946e-164	7.37844e-164	-2.40872e-163	-1.31589e-162	-2.33426e-163	-3.00918e-163	2.92745e-164	2.02357e-163	-9.87587e-163	4.61991e-163	-1.24899e-164	-3.69834e-163	1.5902e-165	7.49864e-163	-5.95276e-163	-3.39984e-163	0
3.11636e-163	-1.47897e-163	1.77706e-163	2.89417e-163	1.10668e-163	-1.48877e-163	8.7216e-164	-1.17324e-162	8.94357e-163	-1.67637e-163	-4.89164e-164	-2.12344e-163	2.41735e-163	2.22066e-163	7.62946e-164	7.37844e-164	-2.40872e-163	-1.31589e-162	-2.33426e-163	-3.00918e-163	2.92745e-164	2.02357e-163	-9.87587e-163	4.61991e-163	-1.24899e-164	-3.69834e-163	1.5902e-165	7.49864e-163	-5.95276e-163	-3.39984e-163	0
3.11636e-163	-1.47897e-163	1.77706e-163	2.89417e-163	1.10668e-163	-1.48877e-163	8.7216e-164	-1.17324e-162	8.94357e-163	-1.67637e-163	-4.89164e-164	-2.12344e-163	2.41735e-163	2.22066e-163	7.62946e-164	7.37844e-164	-2.40872e-163	-1.31589e-162	-2.33426e-163	-3.00918e-163	2.92745e-164	2.02357e-163	-9.87587e-163	4.61991e-163	-1.24899e-164	-3.69834e-163	1.5902e-165	7.49864e-163	-5.95276e-163	-3.39984e-163	0
3.11636e-163	-1.47897e-163	1.77706e-163	2.89417e-163	1.10668e-163	-1.48877e-163	8.7216e-164	-1.17324e-162	8.94357e-163	-1.67637e-163	-4.89164e-164	-2.12344e-163	2.41735e-163	2.22066e-163	7.62946e-164	7.37844e-164	-2.40872e-163	-1.31589e-162	-2.33426e-163	-3.00918e-163	2.92745e-164	2.02357e-163	-9.87587e-163	4.61991e-163	-1.24899e-164	-3.69834e-163	1.5902e-165	7.49864e-163	-5.95276e-163	-3.39984e-163	0
3.11636e-163	-1.47897e-163	1.77706e-163	2.89417e-163	1.10668e-163	-1.48877e-163	8.7216e-164	-1.17324e-162	8.94357e-163	-1.67637e-163	-4.89164e-164	-2.12344e-163	2.41735e-163	2.22066e-163	7.62946e-164	7.37844e-164	-2.40872e-163	-1.31589e-162	-2.33426e-163	-3.00918e-163	2.92745e-164	2.02357e-163	-9.87587e-163	4.61991e-163	-1.24899e-164	-3.69834e-163	1.5902e-165	7.49864e-163	-5.95276e-163	-3.39984e-163	0
3.11636e-163	-1.47897e-163	1.77706e-163	2.89417e-163	1.10668e-163	-1.48877e-163	8.7216e-164	-1.17324e-162	8.94357e-163	-1.67637e-163	-4.89164e-164	-2.12344e-163	2.41735e-163	2.22066e-163	7.62946e-164	7.37844e-164	-2.40872e-163	-1.31589e-162	-2.33426e-163	-3.00918e-163	2.92745e-164	2.02357e-163	-9.87587e-163	4.61991e-163	-1.24899e-164	-3.69834e-163	1.5902e-165	7.49864e-163	-5.95276e-163	-3.39984e-163	0
3.11636e-163	-1.47897e-163	1.77706e-163	2.89417e-163	1.10668e-163	-1.48877e-163	8.7216e-164	-1.17324e-162	8.94357e-163	-1.67637e-163	-4.89164e-164	-2.12344e-163	2.41735e-163	2.22066e-163	7.62946e-164	7.37844e-164	-2.40872e-163	-1.31589e-162	-2.33426e-163	-3.00918e-163	2.92745e-164	2.02357e-163	-9.87587e-163	4.61991e-163	-1.24899e-164	-3.69834e-163	1.5902e-165	7.49864e-163	-5.95276e-163	-3.39984e-163	0
3.11636e-163	-1.47897e-163	1.77706e-163	2.89417e-163	1.10668e-163	-1.48877e-163	8.7216e-164	-1.17324e-162	8.94357e-163	-1.67637e-163	-4.89164e-164	-2.12344e-163	2.41735e-163	2.22066e-163	7.62946e-164	7.37844e-164	-2.40872e-163	-1.31589e-162	-2.33426e-163	-3.00918e-163	2.92745e-164	2.02357e-163	-9.87587e-163	4.61991e-163	-1.24899e-164	-3.69834e-163	1.5902e-165	7.49864e-163	-5.95276e-163	-3.39984e-163	0
3.11636e-163	-1.47897e-163	1.77706e-163	2.89417e-163	1.10668e-163	-1.48877e-163	8.7216e-164	-1.17324e-162	8.94357e-163	-1.67637e-163	-4.89164e-164	-2.12344e-163	2.41735e-163	2.22066e-163	7.62946e-164	7.37844e-164	-2.40872e-163	-1.31589e-162	-2.33426e-163	-3.00918e-163	2.92745e-164	2.02357e-163	-9.87587e-163	4.61991e-163	-1.24899e-164	-3.69834e-163	1.5902e-165	7.49864e-163	-5.95276e-163	-3.39984e-163	0
3.11636e-163	-1.47897e-163	1.77706e-163	2.89417e-163	1.10668e-163	-1.48877e-163	8.7216e-164	-1.17324e-162	8.94357e-163	-1.67637e-163	-4.89164e-164	-2.12344e-163	2.41735e-163	2.22066e-163	7.62946e-164	7.37844e-164	-2.40872e-163	-1.31589e-162	-2.33426e-163	-3.00918e-163	2.92745e-164	2.02357e-163	-9.87587e-163	4.61991e-163	-1.24899e-164	-3.69834e-163	1.5902e-165	7.49864e-163	-5.95276e-163	-3.39984e-163	0
3.11636e-163	-1.47897e-163	1.77706e-163	2.89417e-163	1.10668e-163	-1.48877e-163	8.7216e-164	-1.17324e-162	8.94357e-163	-1.67637e-163	-4.89164e-164	-2.12344e-163	2.41735e-163	2.22066e-163	7.62946e-164	7.37844e-164	-2.40872e-163	-1.31589e-162	-2.33426e-163	-3.00918e-163	2.92745e-164	2.02357e-163	-9.87587e-163	4.61991e-163	-1.24899e-164	-3.69834e-163	1.5902e-165	7.49864e-163	-5.95276e-163	-3.39984e-163	0
3.11636e-163	-1.47897e-163	1.77706e-163	2.89417e-163	1.10668e-163	-1.48877e-163	8.7216e-164	-1.17324e-162	8.94357e-163	-1.67637e-163	-4.89164e-164	-2.12344e-163	2.41735e-163	2.22066e-163	7.62946e-164	7.37844e-164	-2.40872e-163	-1.31589e-162	-2.33426e-163	-3.00918e-163	2.92745e-164	2.02357e-163	-9.87587e-163	4.61991e-163	-1.24899e-164	-3.69834e-163	1.5902e-165	7.49864e-163	-5.95276e-163	-3.39984e-163	0
3.11636e-163	-1.47897e-163	1.77706e-163	2.89417e-163	1.10668e-163	-1.48877e-163	8.7216e-164	-1.17324e-162	8.94357e-163	-1.67637e-163	-4.89164e-164	-2.12344e-163	2.41735e-163	2.22066e-163	7.62946e-164	7.37844e-164	-2.40872e-163	-1.31589e-162	-2.33426e-163	-3.00918e-163	2.92745e-164	2.02357e-163	-9.87587e-163	4.61991e-163	-1.24899e-164	-3.69834e-163	1.5902e-165	7.49864e-163	-5.95276e-163	-3.39984e-163	0
3.11636e-163	-1.47897e-163	1.77706e-163	2.89417e-163	1.10668e-163	-1.48877e-163	8.7216e-164	-1.17324e-162	8.94357e-163	-1.67637e-163	-4.89164e-164	-2.12344e-163	2.41735e-163	2.22066e-163	7.62946e-164	7.37844e-164	-2.40872e-163	-1.31589e-162	-2.33426e-163	-3.00918e-163	2.92745e-164	2.02357e-163	-9.87587e-163	4.61991e-163	-1.24899e-164	-3.69834e-163	1.5902e-165	7.49864e-163	-5.95276e-163	-3.39984e-163	0
3.11636e-163	-1.47897e-163	1.77706e-163	2.89417e-163	1.10668e-163	-1.48877e-163	8.7216e-164	-1.17324e-162	8.94357e-163	-1.67637e-163	-4.89164e-164	-2.12344e-163	2.41735e-163	2.22066e-163	7.62946e-164	7.37844e-164	-2.40872e-163	-1.31589e-162	-2.33426e-163	-3.00918e-163	2.92745e-164	2.02357e-163	-9.87587e-163	4.61991e-163	-1.24899e-164	-3.69834e-163	1.5902e-165	7.49864e-163	-5.95276e-163	-3.39984e-163	0
3.11636e-163	-1.47897e-163	1.77706e-163	2.89417e-163	1.10668e-163	-1.48877e-163	8.7216e-164	-1.17324e-162	8.94357e-163	-1.67637e-163	-4.89164e-164	-2.12344e-163	2.41735e-163	2.22066e-163	7.62946e-164	7.37844e-164	-2.40872e-163	-1.31589e-162	-2.33426e-163	-3.00918e-163	2.92745e-164	2.02357e-163	-9.87587e-163	4.61991e-163	-1.24899e-164	-3.69834e-163	1.5902e-165	7.49864e-163	-5.95276e-163	-3.39984e-163	0
3.11636e-163	-1.47897e-163	1.77706e-163	2.89417e-163	1.10668e-163	-1.48877e-163	8.7216e-164	-1.17324e-162	8.94357e-163	-1.67637e-163	-4.89164e-164	-2.12344e-163	2.41735e-163	2.22066e-163	7.62946e-164	7.37844e-164	-2.40872e-163	-1.31589e-162	-2.33426e-163	-3.00918e-163	2.92745e-164	2.02357e-163	-9.87587e-163	4.61991e-163	-1.24899e-164	-3.69834e-163	1.5902e-165	7.49864e-163	-5.95276e-163	-3.39984e-163	0
3.11636e-163	-1.47897e-163	1.77706e-163	2.89417e-163	1.10668e-163	-1.48877e-163	8.7216e-164	-1.17324e-162	8.94357e-163	-1.67637e-163	-4.89164e-164	-2.12344e-163	2.41735e-163	2.22066e-163	7.62946e-164	7.37844e-164	-2.40872e-163	-1.31589e-162	-2.33426e-163	-3.00918e-163	2.92745e-164	2.02357e-163	-9.87587e-163	4.61991e-163	-1.24899e-164	-3.69834e-163	1.5902e-165	7.49864e-163	-5.95276e-163	-3.39984e-163	0
3.11636e-163	-1.47897e-163	1.77706e-163	2.89417e-163	1.10668e-163	-1.48877e-163	8.7216e-164	-1.17324e-162	8.94357e-163	-1.67637e-163	-4.89164e-164	-2.12344e-163	2.41735e-163	2.22066e-163	7.62946e-164	7.37844e-164	-2.40872e-163	-1.31589e-162	-2.33426e-163	-3.00918e-163	2.92745e-164	2.02357e-163	-9.87587e-163	4.61991e-163	-1.24899e-164	-3.69834e-163	1.5902e-165	7.49864e-163	-5.95276e-163	-3.39984e-163	0
3.11636e-163	-1.47897e-163	1.77706e-163	2.89417e-163	1.10668e-163	-1.48877e-163	8.7216e-164	-1.17324e-162	8.94357e-163	-1.67637e-163	-4.89164e-164	-2.12344e-163	2.41735e-163	2.22066e-163	7.62946e-164	7.37844e-164	-2.40872e-163	-1.31589e-162	-2.33426e-163	-3.00918e-163	2.92745e-164	2.02357e-163	-9.87587e-163	4.61991e-163	-1.24899e-164	-3.69834e-163	1.5902e-165	7.49864e-163	-5.95276e-163	-3.39984e-163	0
3.11636e-163	-1.47897e-163	1.77706e-163	2.89417e-163	1.10668e-163	-1.48877e-163	8.7216e-164	-1.17324e-162	8.94357e-163	-1.67637e-163	-4.89164e-164	-2.12344e-163	2.41735e-163	2.22066e-163	7.62946e-164	7.37844e-164	-2.40872e-163	-1.31589e-162	-2.33426e-163	-3.00918e-163	2.92745e-164	2.02357e-163	-9.87587e-163	4.61991e-163	-1.24899e-164	-3.69834e-163	1.5902e-165	7.49864e-163	-5.95276e-163	-3.39984e-163	0
3.11636e-163	-1.47897e-163	1.77706e-163	2.89417e-163	1.10668e-163	-1.48877e-163	8.7216e-164	-1.17324e-162	8.94357e-163	-1.67637e-163	-4.89164e-164	-2.12344e-163	2.41735e-163	2.22066e-163	7.62946e-164	7.37844e-164	-2.40872e-163	-1.31589e-162	-2.33426e-163	-3.00918e-163	2.92745e-164	2.02357e-163	-9.87587e-163	4.61991e-163	-1.24899e-164	-3.69834e-163	1.5902e-165	7.49864e-163	-5.95276e-163	-3.39984e-163	0
3.11636e-163	-1.47897e-163	1.77706e-163	2.89417e-163	1.10668e-163	-1.48877e-163	8.7216e-164	-1.17324e-162	8.94357e-163	-1.67637e-163	-4.89164e-164	-2.12344e-163	2.41735e-163	2.22066e-163	7.62946e-164	7.37844e-164	-2.40872e-163	-1.31589e-162	-2.33426e-163	-3.00918e-163	2.92745e-164	2.02357e-163	-9.87587e-163	4.61991e-163	-1.24899e-164	-3.69834e-163	1.5902e-165	7.49864e-163	-5.95276e-163	-3.39984e-163	0
3.11636e-163	-1.47897e-163	1.77706e-163	2.89417e-163	1.10668e-163	-1.48877e-163	8.7216e-164	-1.17324e-162	8.94357e-163	-1.67637e-163	-4.89164e-164	-2.12344e-163	2.41735e-163	2.22066e-163	7.62946e-164	7.37844e-164	-2.40872e-163	-1.31589e-162	-2.33426e-163	-3.00918e-163	2.92745e-164	2.02357e-163	-9.87587e-163	4.61991e-163	-1.24899e-164	-3.69834e-163	1.5902e-165	7.49864e-163	-5.95276e-163	-3.39984e-163	0
3.11636e-163	-1.47897e-163	1.77706e-163	2.89417e-163	1.10668e-163	-1.48877e-163	8.7216e-164	-1.17324e-162	8.94357e-163	-1.67637e-163	-4.89164e-164	-2.12344e-163	2.41735e-163	2.22066e-163	7.62946e-164	7.37844e-164	-2.40872e-163	-1.31589e-162	-2.33426e-163	-3.00918e-163	2.92745e-164	2.02357e-163	-9.87587e-163	4.61991e-163	-1.24899e-164	-3.69834e-163	1.5902e-165	7.49864e-163	-5.95276e-163	-3.39984e-163	0
3.11636e-163	-1.47897e-163	1.77706e-163	2.89417e-163	1.10668e-163	-1.48877e-163	8.7216e-164	-1.17324e-162	8.94357e-163	-1.67637e-163	-4.89164e-164	-2.12344e-163	2.41735e-163	2.22066e-163	7.62946e-164	7.37844e-164	-2.40872e-163	-1.31589e-162	-2.33426e-163	-3.00918e-163	2.92745e-164	2.02357e-163	-9.87587e-163	4.61991e-163	-1.24899e-164	-3.69834e-163	1.5902e-165	7.49864e-163	-5.95276e-163	-3.39984e-163	0
3.11636e-163	-1.47897e-163	1.77706e-163	2.89417e-163	1.10668e-163	-1.48877e-163	8.7216e-164	-1.17324e-162	8.94357e-163	-1.67637e-163	-4.89164e-164	-2.12344e-163	2.41735e-163	2.22066e-163	7.62946e-164	7.37844e-164	-2.40872e-163	-1.31589e-162	-2.33426e-163	-3.00918e-163	2.92745e-164	2.02357e-163	-9.87587e-163	4.61991e-163	-1.24899e-164	-3.69834e-163	1.5902e-165	7.49864e-163	-5.95276e-163	-3.39984e-163	0
3.11636e-163	-1.47897e-163	1.77706e-163	2.89417e-163	1.10668e-163	-1.48877e-163	8.7216e-164	-1.17324e-162	8.94357e-163	-1.67637e-163	-4.89164e-164	-2.12344e-163	2.41735e-163	2.22066e-163	7.62946e-164	7.37844e-164	-2.40872e-163	-1.31589e-162	-2.33426e-163	-3.00918e-163	2.92745e-164	2.02357e-163	-9.87587e-163	4.61991e-163	-1.24899e-164	-3.69834e-163	1.5902e-165	7.49864e-163	-5.95276e-163	-3.39984e-163	0
3.11636e-163	-1.47897e-163	1.77706e-163	2.89417e-163	1.10668e-163	-1.48877e-163	8.7216e-164	-1.17324e-162	8.94357e-163	-1.67637e-163	-4.89164e-164	-2.12344e-163	2.41735e-163	2.22066e-163	7.62946e-164	7.37844e-164	-2.40872e-163	-1.31589e-162	-2.33426e-163	-3.00918e-163	2.92745e-164	2.02357e-163	-9.87587e-163	4.61991e-163	-1.24899e-164	-3.69834e-163	1.5902e-165	7.49864e-163	-5.95276e-163	-3.39984e-163	0
3.11636e-163	-1.47897e-163	1.77706e-163	2.89417e-163	1.10668e-163	-1.48877e-163	8.7216e-164	-1.17324e-162	8.94357e-163	-1.67637e-163	-4.89164e-164	-2.12344e-163	2.41735e-163	2.22066e-163	7.62946e-164	7.37844e-164	-2.40872e-163	-1.31589e-162	-2.33426e-163	-3.00918e-163	2.92745e-164	2.02357e-163	-9.87587e-163	4.61991e-163	-1.24899e-164	-3.69834e-163	1.5902e-165	7.49864e-163	-5.95276e-163	-3.39984e-163	0
3.11636e-163	-1.47897e-163	1.77706e-163	2.89417e-163	1.10668e-163	-1.48877e-163	8.7216e-164	-1.17324e-162	8.94357e-163	-1.67637e-163	-4.89164e-164	-2.12344e-163	2.41735e-163	2.22066e-163	7.62946e-164	7.37844e-164	-2.40872e-163	-1.31589e-162	-2.33426e-163	-3.00918e-163	2.92745e-164	2.02357e-163	-9.87587e-163	4.61991e-163	-1.24899e-164	-3.69834e-163	1.5902e-165	7.49864e-163	-5.95276e-163	-3.39984e-163	0
3.11636e-163	-1.47897e-163	1.77706e-163	2.89417e-163	1.10668e-163	-1.48877e-163	8.7216e-164	-1.17324e-162	8.94357e-163	-1.67637e-163	-4.89164e-164	-2.12344e-163	2.41735e-163	2.22066e-163	7.62946e-164	7.37844e-164	-2.40872e-163	-1.31589e-162	-2.33426e-163	-3.00918e-163	2.92745e-164	2.02357e-163	-9.87587e-163	4.61991e-163	-1.24899e-164	-3.69834e-163	1.5902e-165	7.49864e-163	-5.95276e-163	-3.39984e-163	0
3.11636e-163	-1.47897e-163	1.77706e-163	2.89417e-163	1.10668e-163	-1.48877e-163	8.7216e-164	-1.17324e-162	8.94357e-163	-1.67637e-163	-4.89164e-164	-2.12344e-163	2.41735e-163	2.22066e-163	7.62946e-164	7.37844e-164	-2.40872e-163	-1.31589e-162	-2.33426e-163	-3.00918e-163	2.92745e-164	2.02357e-163	-9.87587e-163	4.61991e-163	-1.24899e-164	-3.69834e-163	1.5902e-165	7.49864e-163	-5.95276e-163	-3.39984e-163	0
3.11636e-163	-1.47897e-163	1.77706e-163	2.89417e-163	1.10668e-163	-1.48877e-163	8.7216e-164	-1.17324e-162	8.94357e-163	-1.67637e-163	-4.89164e-164	-2.12344e-163	2.41735e-163	2.22066e-163	7.62946e-164	7.37844e-164	-2.40872e-163	-1.31589e-162	-2.33426e-163	-3.00918e-163	2.92745e-164	2.02357e-163	-9.87587e-163	4.61991e-163	-1.24899e-164	-3.69834e-163	1.5902e-165	7.49864e-163	-5.95276e-163	-3.39984e-163	0
3.11636e-163	-1.47897e-163	1.77706e-163	2.89417e-163	1.10668e-163	-1.48877e-163	8.7216e-164	-1.17324e-162	8.94357e-163	-1.67637e-163	-4.89164e-164	-2.12344e-163	2.41735e-163	2.22066e-163	7.62946e-164	7.37844e-164	-2.40872e-163	-1.31589e-162	-2.33426e-163	-3.00918e-163	2.92745e-164	2.02357e-163	-9.87587e-163	4.61991e-163	-1.24899e-164	-3.69834e-163	1.5902e-165	7.49864e-163	-5.95276e-163	-3.39984e-163	0
3.11636e-163	-1.47897e-163	1.77706e-163	2.89417e-163	1.10668e-163	-1.48877e-163	8.7216e-164	-1.17324e-162	8.94357e-163	-1.67637e-163	-4.89164e-164	-2.12344e-163	2.41735e-163	2.22066e-163	7.62946e-164	7.37844e-164	-2.40872e-163	-1.31589e-162	-2.33426e-163	-3.00918e-163	2.92745e-164	2.02357e-163	-9.87587e-163	4.61991e-163	-1.24899e-164	-3.69834e-163	1.5902e-165	7.49864e-163	-5.95276e-163	-3.39984e-163	0
3.11636e-163	-1.47897e-163	1.77706e-163	2.89417e-163	1.10668e-163	-1.48877e-163	8.7216e-164	-1.17324e-162	8.94357e-163	-1.67637e-163	-4.89164e-164	-2.12344e-163	2.41735e-163	2.22066e-163	7.62946e-164	7.37844e-164	-2.40872e-163	-1.31589e-162	-2.33426e-163	-3.00918e-163	2.92745e-164	2.02357e-163	-9.87587e-163	4.61991e-163	-1.24899e-164	-3.69834e-163	1.5902e-165	7.49864e-163	-5.95276e-163	-3.39984e-163	0
3.11636e-163	-1.47897e-163	1.77706e-163	2.89417e-163	1.10668e-163	-1.48877e-163	8.7216e-164	-1.17324e-162	8.94357e-163	-1.67637e-163	-4.89164e-164	-2.12344e-163	2.41735e-163	2.22066e-163	7.62946e-164	7.37844e-164	-2.40872e-163	-1.31589e-162	-2.33426e-163	-3.00918e-163	2.92745e-164	2.02357e-163	-9.87587e-163	4.61991e-163	-1.24899e-164	-3.69834e-163	1.5902e-165	7.49864e-163	-5.95276e-163	-3.39984e-163	0
3.11636e-163	-1.47897e-163	1.77706e-163	2.89417e-163	1.10668e-163	-1.48877e-163	8.7216e-164	-1.17324e-162	8.94357e-163	-1.67637e-163	-4.89164e-164	-2.12344e-163	2.41735e-163	2.22066e-163	7.62946e-164	7.37844e-164	-2.40872e-163	-1.31589e-162	-2.33426e-163	-3.00918e-163	2.92745e-164	2.02357e-163	-9.87587e-163	4.61991e-163	-1.24899e-164	-3.69834e-163	1.5902e-165	7.49864e-163	-5.95276e-163	-3.39984e-163	0
3.11636e-163	-1.47897e-163	1.77706e-163	2.89417e-163	1.10668e-163	-1.48877e-163	8.7216e-164	-1.17324e-162	8.94357e-163	-1.67637e-163	-4.89164e-164	-2.12344e-163	2.41735e-163	2.22066e-163	7.62946e-164	7.37844e-164	-2.40872e-163	-1.31589e-162	-2.33426e-163	-3.00918e-163	2.92745e-164	2.02357e-163	-9.87587e-163	4.61991e-163	-1.24899e-164	-3.69834e-163	1.5902e-165	7.49864e-163	-5.95276e-163	-3.39984e-163	0
3.11636e-163	-1.47897e-163	1.77706e-163	2.89417e-163	1.10668e-163	-1.48877e-163	8.7216e-164	-1.17324e-162	8.94357e-163	-1.67637e-163	-4.89164e-164	-2.12344e-163	2.41735e-163	2.22066e-163	7.62946e-164	7.37844e-164	-2.40872e-163	-1.31589e-162	-2.33426e-163	-3.00918e-163	2.92745e-164	2.02357e-163	-9.87587e-163	4.61991e-163	-1.24899e-164	-3.69834e-163	1.5902e-165	7.49864e-163	-5.95276e-163	-3.39984e-163	0
3.11636e-163	-1.47897e-163	1.77706e-163	2.89417e-163	1.10668e-163	-1.48877e-163	8.7216e-164	-1.17324e-162	8.94357e-163	-1.67637e-163	-4.89164e-164	-2.12344e-163	2.41735e-163	2.22066e-163	7.62946e-164	7.37844e-164	-2.40872e-163	-1.31589e-162	-2.33426e-163	-3.00918e-163	2.92745e-164	2.02357e-163	-9.87587e-163	4.61991e-163	-1.24899e-164	-3.69834e-163	1.5902e-165	7.49864e-163	-5.95276e-163	-3.39984e-163	0
3.11636e-163	-1.47897e-163	1.77706e-163	2.89417e-163	1.10668e-163	-1.48877e-163	8.7216e-164	-1.17324e-162	8.94357e-163	-1.67637e-163	-4.89164e-164	-2.12344e-163	2.41735e-163	2.22066e-163	7.62946e-164	7.37844e-164	-2.40872e-163	-1.31589e-162	-2.33426e-163	-3.00918e-163	2.92745e-164	2.02357e-163	-9.87587e-163	4.61991e-163	-1.24899e-164	-3.69834e-163	1.5902e-165	7.49864e-163	-5.95276e-163	-3.39984e-163	0
3.11636e-163	-1.47897e-163	1.77706e-163	2.89417e-163	1.10668e-163	-1.48877e-163	8.7216e-164	-1.17324e-162	8.94357e-163	-1.67637e-163	-4.89164e-164	-2.12344e-163	2.41735e-163	2.22066e-163	7.62946e-164	7.37844e-164	-2.40872e-163	-1.31589e-162	-2.33426e-163	-3.00918e-163	2.92745e-164	2.02357e-163	-9.87587e-163	4.61991e-163	-1.24899e-164	-3.69834e-163	1.5902e-165	7.49864e-163	-5.95276e-163	-3.39984e-163	0
3.11636e-163	-1.47897e-163	1.77706e-163	2.89417e-163	1.10668e-163	-1.48877e-163	8.7216e-164	-1.17324e-162	8.94357e-163	-1.67637e-163	-4.89164e-164	-2.12344e-163	2.41735e-163	2.22066e-163	7.62946e-164	7.37844e-164	-2.40872e-163	-1.31589e-162	-2.33426e-163	-3.00918e-163	2.92745e-164	2.02357e-163	-9.87587e-163	4.61991e-163	-1.24899e-164	-3.69834e-163	1.5902e-165	7.49864e-163	-5.95276e-163	-3.39984e-163	0
3.11636e-163	-1.47897e-163	1.77706e-163	2.89417e-163	1.10668e-163	-1.48877e-163	8.7216e-164	-1.17324e-162	8.94357e-163	-1.67637e-163	-4.89164e-164	-2.12344e-163	2.41735e-163	2.22066e-163	7.62946e-164	7.37844e-164	-2.40872e-163	-1.31589e-162	-2.33426e-163	-3.00918e-163	2.92745e-164	2.02357e-163	-9.87587e-163	4.61991e-163	-1.24899e-164	-3.69834e-163	1.5902e-165	7.49864e-163	-5.95276e-163	-3.39984e-163	0
3.11636e-163	-1.47897e-163	1.77706e-163	2.89417e-163	1.10668e-163	-1.48877e-163	8.7216e-164	-1.17324e-162	8.94357e-163	-1.67637e-163	-4.89164e-164	-2.12344e-163	2.41735e-163	2.22066e-163	7.62946e-164	7.37844e-164	-2.40872e-163	-1.31589e-162	-2.33426e-163	-3.00918e-163	2.92745e-164	2.02357e-163	-9.87587e-163	4.61991e-163	-1.24899e-164	-3.69834e-163	1.5902e-165	7.49864e-163	-5.95276e-163	-3.39984e-163	0
3.11636e-163	-1.47897e-163	1.77706e-163	2.89417e-163	1.10668e-163	-1.48877e-163	8.7216e-164	-1.17324e-162	8.94357e-163	-1.67637e-163	-4.89164e-164	-2.12344e-163	2.41735e-163	2.22066e-163	7.62946e-164	7.37844e-164	-2.40872e-163	-1.31589e-162	-2.33426e-163	-3.00918e-163	2.92745e-164	2.02357e-163	-9.87587e-163	4.61991e-163	-1.24899e-164	-3.69834e-163	1.5902e-165	7.49864e-163	-5.95276e-163	-3.39984e-163	0
3.11636e-163	-1.47897e-163	1.77706e-163	2.89417e-163	1.10668e-163	-1.48877e-163	8.7216e-164	-1.17324e-162	8.94357e-163	-1.67637e-163	-4.89164e-164	-2.12344e-163	2.41735e-163	2.22066e-163	7.62946e-164	7.37844e-164	-2.40872e-163	-1.31589e-162	-2.33426e-163	-3.00918e-163	2.92745e-164	2.02357e-163	-9.87587e-163	4.61991e-163	-1.24899e-164	-3.69834e-163	1.5902e-165	7.49864e-163	-5.95276e-163	-3.39984e-163	0
3.11636e-163	-1.47897e-163	1.77706e-163	2.89417e-163	1.10668e-163	-1.48877e-163	8.7216e-164	-1.17324e-162	8.94357e-163	-1.67637e-163	-4.89164e-164	-2.12344e-163	2.41735e-163	2.22066e-163	7.62946e-164	7.37844e-164	-2.40872e-163	-1.31589e-162	-2.33426e-163	-3.00918e-163	2.92745e-164	2.02357e-163	-9.87587e-163	4.61991e-163	-1.24899e-164	-3.69834e-163	1.5902e-165	7.49864e-163	-5.95276e-163	-3.39984e-163	0
3.11636e-163	-1.47897e-163	1.77706e-163	2.89417e-163	1.10668e-163	-1.48877e-163	8.7216e-164	-1.17324e-162	8.94357e-163	-1.67637e-163	-4.89164e-164	-2.12344e-163	2.41735e-163	2.22066e-163	7.62946e-164	7.37844e-164	-2.40872e-163	-1.31589e-162	-2.33426e-163	-3.00918e-163	2.92745e-164	2.02357e-163	-9.87587e-163	4.61991e-163	-1.24899e-164	-3.69834e-163	1.5902e-165	7.49864e-163	-5.95276e-163	-3.39984e-163	0
3.11636e-163	-1.47897e-163	1.77706e-163	2.89417e-163	1.10668e-163	-1.48877e-163	8.7216e-164	-1.17324e-162	8.94357e-163	-1.67637e-163	-4.89164e-164	-2.12344e-163	2.41735e-163	2.22066e-163	7.62946e-164	7.37844e-164	-2.40872e-163	-1.31589e-162	-2.33426e-163	-3.00918e-163	2.92745e-164	2.02357e-163	-9.87587e-163	4.61991e-163	-1.24899e-164	-3.69834e-163	1.5902e-165	7.49864e-163	-5.95276e-163	-3.39984e-163	0
3.11636e-163	-1.47897e-163	1.77706e-163	2.89417e-163	1.10668e-163	-1.48877e-163	8.7216e-164	-1.17324e-162	8.94357e-163	-1.67637e-163	-4.89164e-164	-2.12344e-163	2.41735e-163	2.22066e-163	7.62946e-164	7.37844e-164	-2.40872e-163	-1.31589e-162	-2.33426e-163	-3.00918e-163	2.92745e-164	2.02357e-163	-9.87587e-163	4.61991e-163	-1.24899e-164	-3.69834e-163	1.5902e-165	7.49864e-163	-5.95276e-163	-3.39984e-163	0
3.11636e-163	-1.47897e-163	1.77706e-163	2.89417e-163	1.10668e-163	-1.48877e-163	8.7216e-164	-1.17324e-162	8.94357e-163	-1.67637e-163	-4.89164e-164	-2.12344e-163	2.41735e-163	2.22066e-163	7.62946e-164	7.37844e-164	-2.40872e-163	-1.31589e-162	-2.33426e-163	-3.00918e-163	2.92745e-164	2.02357e-163	-9.87587e-163	4.61991e-163	-1.24899e-164	-3.69834e-163	1.5902e-165	7.49864e-163	-5.95276e-163	-3.39984e-163	0
3.11636e-163	-1.47897e-163	1.77706e-163	2.89417e-163	1.10668e-163	-1.48877e-163	8.7216e-164	-1.17324e-162	8.94357e-163	-1.67637e-163	-4.89164e-164	-2.12344e-163	2.41735e-163	2.22066e-163	7.62946e-164	7.37844e-164	-2.40872e-163	-1.31589e-162	-2.33426e-163	-3.00918e-163	2.92745e-164	2.02357e-163	-9.87587e-163	4.61991e-163	-1.24899e-164	-3.69834e-163	1.5902e-165	7.49864e-163	-5.95276e-163	-3.39984e-163	0
3.11636e-163	-1.47897e-163	1.77706e-163	2.89417e-163	1.10668e-163	-1.48877e-163	8.7216e-164	-1.17324e-162	8.94357e-163	-1.67637e-163	-4.89164e-164	-2.12344e-163	2.41735e-163	2.22066e-163	7.62946e-164	7.37844e-164	-2.40872e-163	-1.31589e-162	-2.33426e-163	-3.00918e-163	2.92745e-164	2.02357e-163	-9.87587e-163	4.61991e-163	-1.24899e-164	-3.69834e-163	1.5902e-165	7.49864e-163	-5.95276e-163	-3.39984e-163	0
3.11636e-163	-1.47897e-163	1.77706e-163	2.89417e-163	1.10668e-163	-1.48877e-163	8.7216e-164	-1.17324e-162	8.94357e-163	-1.67637e-163	-4.89164e-164	-2.12344e-163	2.41735e-163	2.22066e-163	7.62946e-164	7.37844e-164	-2.40872e-163	-1.31589e-162	-2.33426e-163	-3.00918e-163	2.92745e-164	2.02357e-163	-9.87587e-163	4.61991e-163	-1.24899e-164	-3.69834e-163	1.5902e-165	7.49864e-163	-5.95276e-163	-3.39984e-163	0
3.11636e-163	-1.47897e-163	1.77706e-163	2.89417e-163	1.10668e-163	-1.48877e-163	8.7216e-164	-1.17324e-162	8.94357e-163	-1.67637e-163	-4.89164e-164	-2.12344e-163	2.41735e-163	2.22066e-163	7.62946e-164	7.37844e-164	-2.40872e-163	-1.31589e-162	-2.33426e-163	-3.00918e-163	2.92745e-164	2.02357e-163	-9.87587e-163	4.61991e-163	-1.24899e-164	-3.69834e-163	1.5902e-165	7.49864e-163	-5.95276e-163	-3.39984e-163	0
3.11636e-163	-1.47897e-163	1.77706e-163	2.89417e-163	1.10668e-163	-1.48877e-163	8.7216e-164	-1.17324e-162	8.94357e-163	-1.67637e-163	-4.89164e-164	-2.12344e-163	2.41735e-163	2.22066e-163	7.62946e-164	7.37844e-164	-2.40872e-163	-1.31589e-162	-2.33426e-163	-3.00918e-163	2.92745e-164	2.02357e-163	-9.87587e-163	4.61991e-163	-1.24899e-164	-3.69834e-163	1.5902e-165	7.49864e-163	-5.95276e-163	-3.39984e-163	0
3.11636e-163	-1.47897e-163	1.77706e-163	2.89417e-163	1.10668e-163	-1.48877e-163	8.7216e-164	-1.17324e-162	8.94357e-163	-1.67637e-163	-4.89164e-164	-2.12344e-163	2.41735e-163	2.22066e-163	7.62946e-164	7.37844e-164	-2.40872e-163	-1.31589e-162	-2.33426e-163	-3.00918e-163	2.92745e-164	2.02357e-163	-9.87587e-163	4.61991e-163	-1.24899e-164	-3.69834e-163	1.5902e-165	7.49864e-163	-5.95276e-163	-3.39984e-163	0
3.11636e-163	-1.47897e-163	1.77706e-163	2.89417e-163	1.10668e-163	-1.48877e-163	8.7216e-164	-1.17324e-162	8.94357e-163	-1.67637e-163	-4.89164e-164	-2.12344e-163	2.41735e-163	2.22066e-163	7.62946e-164	7.37844e-164	-2.40872e-163	-1.31589e-162	-2.33426e-163	-3.00918e-163	2.92745e-164	2.02357e-163	-9.87587e-163	4.61991e-163	-1.24899e-164	-3.69834e-163	1.5902e-165	7.49864e-163	-5.95276e-163	-3.39984e-163	0
3.11636e-163	-1.47897e-163	1.77706e-163	2.89417e-163	1.10668e-163	-1.48877e-163	8.7216e-164	-1.17324e-162	8.94357e-163	-1.67637e-163	-4.89164e-164	-2.12344e-163	2.41735e-163	2.22066e-163	7.62946e-164	7.37844e-164	-2.40872e-163	-1.31589e-162	-2.33426e-163	-3.00918e-163	2.92745e-164	2.02357e-163	-9.87587e-163	4.61991e-163	-1.24899e-164	-3.69834e-163	1.5902e-165	7.49864e-163	-5.95276e-163	-3.39984e-163	0
3.11636e-163	-1.47897e-163	1.77706e-163	2.89417e-163	1.10668e-163	-1.48877e-163	8.7216e-164	-1.17324e-162	8.94357e-163	-1.67637e-163	-4.89164e-164	-2.12344e-163	2.41735e-163	2.22066e-163	7.62946e-164	7.37844e-164	-2.40872e-163	-1.31589e-162	-2.33426e-163	-3.00918e-163	2.92745e-164	2.02357e-163	-9.87587e-163	4.61991e-163	-1.24899e-164	-3.69834e-163	1.5902e-165	7.49864e-163	-5.95276e-163	-3.39984e-163	0
3.11636e-163	-1.47897e-163	1.77706e-163	2.89417e-163	1.10668e-163	-1.48877e-163	8.7216e-164	-1.17324e-162	8.94357e-163	-1.67637e-163	-4.89164e-164	-2.12344e-163	2.41735e-163	2.22066e-163	7.62946e-164	7.37844e-164	-2.40872e-163	-1.31589e-162	-2.33426e-163	-3.00918e-163	2.92745e-164	2.02357e-163	-9.87587e-163	4.61991e-163	-1.24899e-164	-3.69834e-163	1.5902e-165	7.49864e-163	-5.95276e-163	-3.39984e-163	0
3.11636e-163	-1.47897e-163	1.77706e-163	2.89417e-163	1.10668e-163	-1.48877e-163	8.7216e-164	-1.17324e-162	8.94357e-163	-1.67637e-163	-4.89164e-164	-2.12344e-163	2.41735e-163	2.22066e-163	7.62946e-164	7.37844e-164	-2.40872e-163	-1.31589e-162	-2.33426e-163	-3.00918e-163	2.92745e-164	2.02357e-163	-9.87587e-163	4.61991e-163	-1.24899e-164	-3.69834e-163	1.5902e-165	7.49864e-163	-5.95276e-163	-3.39984e-163	0
3.11636e-163	-1.47897e-163	1.77706e-163	2.89417e-163	1.10668e-163	-1.48877e-163	8.7216e-164	-1.17324e-162	8.94357e-163	-1.67637e-163	-4.89164e-164	-2.12344e-163	2.41735e-163	2.22066e-163	7.62946e-164	7.37844e-164	-2.40872e-163	-1.31589e-162	-2.33426e-163	-3.00918e-163	2.92745e-164	2.02357e-163	-9.87587e-163	4.61991e-163	-1.24899e-164	-3.69834e-163	1.5902e-165	7.49864e-163	-5.95276e-163	-3.39984e-163	0
3.11636e-163	-1.47897e-163	1.77706e-163	2.89417e-163	1.10668e-163	-1.48877e-163	8.7216e-164	-1.17324e-162	8.94357e-163	-1.67637e-163	-4.89164e-164	-2.12344e-163	2.41735e-163	2.22066e-163	7.62946e-164	7.37844e-164	-2.40872e-163	-1.31589e-162	-2.33426e-163	-3.00918e-163	2.92745e-164	2.02357e-163	-9.87587e-163	4.61991e-163	-1.24899e-164	-3.69834e-163	1.5902e-165	7.49864e-163	-5.95276e-163	-3.39984e-163	0
3.11636e-163	-1.47897e-163	1.77706e-163	2.89417e-163	1.10668e-163	-1.48877e-163	8.7216e-164	-1.17324e-162	8.94357e-163	-1.67637e-163	-4.89164e-164	-2.12344e-163	2.41735e-163	2.22066e-163	7.62946e-164	7.37844e-164	-2.40872e-163	-1.31589e-162	-2.33426e-163	-3.00918e-163	2.92745e-164	2.02357e-163	-9.87587e-163	4.61991e-163	-1.24899e-164	-3.69834e-163	1.5902e-165	7.49864e-163	-5.95276e-163	-3.39984e-163	0
3.11636e-163	-1.47897e-163	1.77706e-163	2.89417e-163	1.10668e-163	-1.48877e-163	8.7216e-164	-1.17324e-162	8.94357e-163	-1.67637e-163	-4.89164e-164	-2.12344e-163	2.41735e-163	2.22066e-163	7.62946e-164	7.37844e-164	-2.40872e-163	-1.31589e-162	-2.33426e-163	-3.00918e-163	2.92745e-164	2.02357e-163	-9.87587e-163	4.61991e-163	-1.24899e-164	-3.69834e-163	1.5902e-165	7.49864e-163	-5.95276e-163	-3.39984e-163	0
3.11636e-163	-1.47897e-163	1.77706e-163	2.89417e-163	1.10668e-163	-1.48877e-163	8.7216e-164	-1.17324e-162	8.94357e-163	-1.67637e-163	-4.89164e-164	-2.12344e-163	2.41735e-163	2.22066e-163	7.62946e-164	7.37844e-164	-2.40872e-163	-1.31589e-162	-2.33426e-163	-3.00918e-163	2.92745e-164	2.02357e-163	-9.87587e-163	4.61991e-163	-1.24899e-164	-3.69834e-163	1.5902e-165	7.49864e-163	-5.95276e-163	-3.39984e-163	0
3.11636e-163	-1.47897e-163	1.77706e-163	2.89417e-163	1.10668e-163	-1.48877e-163	8.7216e-164	-1.17324e-162	8.94357e-163	-1.67637e-163	-4.89164e-164	-2.12344e-163	2.41735e-163	2.22066e-163	7.62946e-164	7.37844e-164	-2.40872e-163	-1.31589e-162	-2.33426e-163	-3.00918e-163	2.92745e-164	2.02357e-163	-9.87587e-163	4.61991e-163	-1.24899e-164	-3.69834e-163	1.5902e-165	7.49864e-163	-5.95276e-163	-3.39984e-163	0
3.11636e-163	-1.47897e-163	1.77706e-163	2.89417e-163	1.10668e-163	-1.48877e-163	8.7216e-164	-1.17324e-162	8.94357e-163	-1.67637e-163	-4.89164e-164	-2.12344e-163	2.41735e-163	2.22066e-163	7.62946e-164	7.37844e-164	-2.40872e-163	-1.31589e-162	-2.33426e-163	-3.00918e-163	2.92745e-164	2.02357e-163	-9.87587e-163	4.61991e-163	-1.24899e-164	-3.69834e-163	1.5902e-165	7.49864e-163	-5.95276e-163	-3.39984e-163	0
3.11636e-163	-1.47897e-163	1.77706e-163	2.89417e-163	1.10668e-163	-1.48877e-163	8.7216e-164	-1.17324e-162	8.94357e-163	-1.67637e-163	-4.89164e-164	-2.12344e-163	2.41735e-163	2.22066e-163	7.62946e-164	7.37844e-164	-2.40872e-163	-1.31589e-162	-2.33426e-163	-3.00918e-163	2.92745e-164	2.02357e-163	-9.87587e-163	4.61991e-163	-1.24899e-164	-3.69834e-163	1.5902e-165	7.49864e-163	-5.95276e-163	-3.39984e-163	0
3.11636e-163	-1.47897e-163	1.77706e-163	2.89417e-163	1.10668e-163	-1.48877e-163	8.7216e-164	-1.17324e-162	8.94357e-163	-1.67637e-163	-4.89164e-164	-2.12344e-163	2.41735e-163	2.22066e-163	7.62946e-164	7.37844e-164	-2.40872e-163	-1.31589e-162	-2.33426e-163	-3.00918e-163	2.92745e-164	2.02357e-163	-9.87587e-163	4.61991e-163	-1.24899e-164	-3.69834e-163	1.5902e-165	7.49864e-163	-5.95276e-163	-3.39984e-163	0
3.11636e-163	-1.47897e-163	1.77706e-163	2.89417e-163	1.10668e-163	-1.48877e-163	8.7216e-164	-1.17324e-162	8.94357e-163	-1.67637e-163	-4.89164e-164	-2.12344e-163	2.41735e-163	2.22066e-163	7.62946e-164	7.37844e-164	-2.40872e-163	-1.31589e-162	-2.33426e-163	-3.00918e-163	2.92745e-164	2.02357e-163	-9.87587e-163	4.61991e-163	-1.24899e-164	-3.69834e-163	1.5902e-165	7.49864e-163	-5.95276e-163	-3.39984e-163	0
3.11636e-163	-1.47897e-163	1.77706e-163	2.89417e-163	1.10668e-163	-1.48877e-163	8.7216e-164	-1.17324e-162	8.94357e-163	-1.67637e-163	-4.89164e-164	-2.12344e-163	2.41735e-163	2.22066e-163	7.62946e-164	7.37844e-164	-2.40872e-163	-1.31589e-162	-2.33426e-163	-3.00918e-163	2.92745e-164	2.02357e-163	-9.87587e-163	4.61991e-163	-1.24899e-164	-3.69834e-163	1.5902e-165	7.49864e-163	-5.95276e-163	-3.39984e-163	0
3.11636e-163	-1.47897e-163	1.77706e-163	2.89417e-163	1.10668e-163	-1.48877e-163	8.7216e-164	-1.17324e-162	8.94357e-163	-1.67637e-163	-4.89164e-164	-2.12344e-163	2.41735e-163	2.22066e-163	7.62946e-164	7.37844e-164	-2.40872e-163	-1.31589e-162	-2.33426e-163	-3.00918e-163	2.92745e-164	2.02357e-163	-9.87587e-163	4.61991e-163	-1.24899e-164	-3.69834e-163	1.5902e-165	7.49864e-163	-5.95276e-163	-3.39984e-163	0
3.11636e-163	-1.47897e-163	1.77706e-163	2.89417e-163	1.10668e-163	-1.48877e-163	8.7216e-164	-1.17324e-162	8.94357e-163	-1.67637e-163	-4.89164e-164	-2.12344e-163	2.41735e-163	2.22066e-163	7.62946e-164	7.37844e-164	-2.40872e-163	-1.31589e-162	-2.33426e-163	-3.00918e-163	2.92745e-164	2.02357e-163	-9.87587e-163	4.61991e-163	-1.24899e-164	-3.69834e-163	1.5902e-165	7.49864e-163	-5.95276e-163	-3.39984e-163	0
3.11636e-163	-1.47897e-163	1.77706e-163	2.89417e-163	1.10668e-163	-1.48877e-163	8.7216e-164	-1.17324e-162	8.94357e-163	-1.67637e-163	-4.89164e-164	-2.12344e-163	2.41735e-163	2.22066e-163	7.62946e-164	7.37844e-164	-2.40872e-163	-1.31589e-162	-2.33426e-163	-3.00918e-163	2.92745e-164	2.02357e-163	-9.87587e-163	4.61991e-163	-1.24899e-164	-3.69834e-163	1.5902e-165	7.49864e-163	-5.95276e-163	-3.39984e-163	0
3.11636e-163	-1.47897e-163	1.77706e-163	2.89417e-163	1.10668e-163	-1.48877e-163	8.7216e-164	-1.17324e-162	8.94357e-163	-1.67637e-163	-4.89164e-164	-2.12344e-163	2.41735e-163	2.22066e-163	7.62946e-164	7.37844e-164	-2.40872e-163	-1.31589e-162	-2.33426e-163	-3.00918e-163	2.92745e-164	2.02357e-163	-9.87587e-163	4.61991e-163	-1.24899e-164	-3.69834e-163	1.5902e-165	7.49864e-163	-5.95276e-163	-3.39984e-163	0
3.11636e-163	-1.47897e-163	1.77706e-163	2.89417e-163	1.10668e-163	-1.48877e-163	8.7216e-164	-1.17324e-162	8.94357e-163	-1.67637e-163	-4.89164e-164	-2.12344e-163	2.41735e-163	2.22066e-163	7.62946e-164	7.37844e-164	-2.40872e-163	-1.31589e-162	-2.33426e-163	-3.00918e-163	2.92745e-164	2.02357e-163	-9.87587e-163	4.61991e-163	-1.24899e-164	-3.69834e-163	1.5902e-165	7.49864e-163	-5.95276e-163	-3.39984e-163	0
3.11636e-163	-1.47897e-163	1.77706e-163	2.89417e-163	1.10668e-163	-1.48877e-163	8.7216e-164	-1.17324e-162	8.94357e-163	-1.67637e-163	-4.89164e-164	-2.12344e-163	2.41735e-163	2.22066e-163	7.62946e-164	7.37844e-164	-2.40872e-163	-1.31589e-162	-2.33426e-163	-3.00918e-163	2.92745e-164	2.02357e-163	-9.87587e-163	4.61991e-163	-1.24899e-164	-3.69834e-163	1.5902e-165	7.49864e-163	-5.95276e-163	-3.39984e-163	0
3.11636e-163	-1.47897e-163	1.77706e-163	2.89417e-163	1.10668e-163	-1.48877e-163	8.7216e-164	-1.17324e-162	8.94357e-163	-1.67637e-163	-4.89164e-164	-2.12344e-163	2.41735e-163	2.22066e-163	7.62946e-164	7.37844e-164	-2.40872e-163	-1.31589e-162	-2.33426e-163	-3.00918e-163	2.92745e-164	2.02357e-163	-9.87587e-163	4.61991e-163	-1.24899e-164	-3.69834e-163	1.5902e-165	7.49864e-163	-5.95276e-163	-3.39984e-163	0
3.11636e-163	-1.47897e-163	1.77706e-163	2.89417e-163	1.10668e-163	-1.48877e-163	8.7216e-164	-1.17324e-162	8.94357e-163	-1.67637e-163	-4.89164e-164	-2.12344e-163	2.41735e-163	2.22066e-163	7.62946e-164	7.37844e-164	-2.40872e-163	-1.31589e-162	-2.33426e-163	-3.00918e-163	2.92745e-164	2.02357e-163	-9.87587e-163	4.61991e-163	-1.24899e-164	-3.69834e-163	1.5902e-165	7.49864e-163	-5.95276e-163	-3.39984e-163	0
3.11636e-163	-1.47897e-163	1.77706e-163	2.89417e-163	1.10668e-163	-1.48877e-163	8.7216e-164	-1.17324e-162	8.94357e-163	-1.67637e-163	-4.89164e-164	-2.12344e-163	2.41735e-163	2.22066e-163	7.62946e-164	7.37844e-164	-2.40872e-163	-1.31589e-162	-2.33426e-163	-3.00918e-163	2.92745e-164	2.02357e-163	-9.87587e-163	4.61991e-163	-1.24899e-164	-3.69834e-163	1.5902e-165	7.49864e-163	-5.95276e-163	-3.39984e-163	0
3.11636e-163	-1.47897e-163	1.77706e-163	2.89417e-163	1.10668e-163	-1.48877e-163	8.7216e-164	-1.17324e-162	8.94357e-163	-1.67637e-163	-4.89164e-164	-2.12344e-163	2.41735e-163	2.22066e-163	7.62946e-164	7.37844e-164	-2.40872e-163	-1.31589e-162	-2.33426e-163	-3.00918e-163	2.92745e-164	2.02357e-163	-9.87587e-163	4.61991e-163	-1.24899e-164	-3.69834e-163	1.5902e-165	7.49864e-163	-5.95276e-163	-3.39984e-163	0
3.11636e-163	-1.47897e-163	1.77706e-163	2.89417e-163	1.10668e-163	-1.48877e-163	8.7216e-164	-1.17324e-162	8.94357e-163	-1.67637e-163	-4.89164e-164	-2.12344e-163	2.41735e-163	2.22066e-163	7.62946e-164	7.37844e-164	-2.40872e-163	-1.31589e-162	-2.33426e-163	-3.00918e-163	2.92745e-164	2.02357e-163	-9.87587e-163	4.61991e-163	-1.24899e-164	-3.69834e-163	1.5902e-165	7.49864e-163	-5.95276e-163	-3.39984e-163	0
3.11636e-163	-1.47897e-163	1.77706e-163	2.89417e-163	1.10668e-163	-1.48877e-163	8.7216e-164	-1.17324e-162	8.94357e-163	-1.67637e-163	-4.89164e-164	-2.12344e-163	2.41735e-163	2.22066e-163	7.62946e-164	7.37844e-164	-2.40872e-163	-1.31589e-162	-2.33426e-163	-3.00918e-163	2.92745e-164	2.02357e-163	-9.87587e-163	4.61991e-163	-1.24899e-164	-3.69834e-163	1.5902e-165	7.49864e-163	-5.95276e-163	-3.39984e-163	0
3.11636e-163	-1.47897e-163	1.77706e-163	2.89417e-163	1.10668e-163	-1.48877e-163	8.7216e-164	-1.17324e-162	8.94357e-163	-1.67637e-163	-4.89164e-164	-2.12344e-163	2.41735e-163	2.22066e-163	7.62946e-164	7.37844e-164	-2.40872e-163	-1.31589e-162	-2.33426e-163	-3.00918e-163	2.92745e-164	2.02357e-163	-9.87587e-163	4.61991e-163	-1.24899e-164	-3.69834e-163	1.5902e-165	7.49864e-163	-5.95276e-163	-3.39984e-163	0
3.11636e-163	-1.47897e-163	1.77706e-163	2.89417e-163	1.10668e-163	-1.48877e-163	8.7216e-164	-1.17324e-162	8.94357e-163	-1.67637e-163	-4.89164e-164	-2.12344e-163	2.41735e-163	2.22066e-163	7.62946e-164	7.37844e-164	-2.40872e-163	-1.31589e-162	-2.33426e-163	-3.00918e-163	2.92745e-164	2.02357e-163	-9.87587e-163	4.61991e-163	-1.24899e-164	-3.69834e-163	1.5902e-165	7.49864e-163	-5.95276e-163	-3.39984e-163	0
3.11636e-163	-1.47897e-163	1.77706e-163	2.89417e-163	1.10668e-163	-1.48877e-163	8.7216e-164	-1.17324e-162	8.94357e-163	-1.67637e-163	-4.89164e-164	-2.12344e-163	2.41735e-163	2.22066e-163	7.62946e-164	7.37844e-164	-2.40872e-163	-1.31589e-162	-2.33426e-163	-3.00918e-163	2.92745e-164	2.02357e-163	-9.87587e-163	4.61991e-163	-1.24899e-164	-3.69834e-163	1.5902e-165	7.49864e-163	-5.95276e-163	-3.39984e-163	0
3.11636e-163	-1.47897e-163	1.77706e-163	2.89417e-163	1.10668e-163	-1.48877e-163	8.7216e-164	-1.17324e-162	8.94357e-163	-1.67637e-163	-4.89164e-164	-2.12344e-163	2.41735e-163	2.22066e-163	7.62946e-164	7.37844e-164	-2.40872e-163	-1.31589e-162	-2.33426e-163	-3.00918e-163	2.92745e-164	2.02357e-163	-9.87587e-163	4.61991e-163	-1.24899e-164	-3.69834e-163	1.5902e-165	7.49864e-163	-5.95276e-163	-3.39984e-163	0
3.11636e-163	-1.47897e-163	1.77706e-163	2.89417e-163	1.10668e-163	-1.48877e-163	8.7216e-164	-1.17324e-162	8.94357e-163	-1.67637e-163	-4.89164e-164	-2.12344e-163	2.41735e-163	2.22066e-163	7.62946e-164	7.37844e-164	-2.40872e-163	-1.31589e-162	-2.33426e-163	-3.00918e-163	2.92745e-164	2.02357e-163	-9.87587e-163	4.61991e-163	-1.24899e-164	-3.69834e-163	1.5902e-165	7.49864e-163	-5.95276e-163	-3.39984e-163	0
3.11636e-163	-1.47897e-163	1.77706e-163	2.89417e-163	1.10668e-163	-1.48877e-163	8.7216e-164	-1.17324e-162	8.94357e-163	-1.67637e-163	-4.89164e-164	-2.12344e-163	2.41735e-163	2.22066e-163	7.62946e-164	7.37844e-164	-2.40872e-163	-1.31589e-162	-2.33426e-163	-3.00918e-163	2.92745e-164	2.02357e-163	-9.87587e-163	4.61991e-163	-1.24899e-164	-3.69834e-163	1.5902e-165	7.49864e-163	-5.95276e-163	-3.39984e-163	0
3.11636e-163	-1.47897e-163	1.77706e-163	2.89417e-163	1.10668e-163	-1.48877e-163	8.7216e-164	-1.17324e-162	8.94357e-163	-1.67637e-163	-4.89164e-164	-2.12344e-163	2.41735e-163	2.22066e-163	7.62946e-164	7.37844e-164	-2.40872e-163	-1.31589e-162	-2.33426e-163	-3.00918e-163	2.92745e-164	2.02357e-163	-9.87587e-163	4.61991e-163	-1.24899e-164	-3.69834e-163	1.5902e-165	7.49864e-163	-5.95276e-163	-3.39984e-163	0
3.11636e-163	-1.47897e-163	1.77706e-163	2.89417e-163	1.10668e-163	-1.48877e-163	8.7216e-164	-1.17324e-162	8.94357e-163	-1.67637e-163	-4.89164e-164	-2.12344e-163	2.41735e-163	2.22066e-163	7.62946e-164	7.37844e-164	-2.40872e-163	-1.31589e-162	-2.33426e-163	-3.00918e-163	2.92745e-164	2.02357e-163	-9.87587e-163	4.61991e-163	-1.24899e-164	-3.69834e-163	1.5902e-165	7.49864e-163	-5.95276e-163	-3.39984e-163	0
3.11636e-163	-1.47897e-163	1.77706e-163	2.89417e-163	1.10668e-163	-1.48877e-163	8.7216e-164	-1.17324e-162	8.94357e-163	-1.67637e-163	-4.89164e-164	-2.12344e-163	2.41735e-163	2.22066e-163	7.62946e-164	7.37844e-164	-2.40872e-163	-1.31589e-162	-2.33426e-163	-3.00918e-163	2.92745e-164	2.02357e-163	-9.87587e-163	4.61991e-163	-1.24899e-164	-3.69834e-163	1.5902e-165	7.49864e-163	-5.95276e-163	-3.39984e-163	0
3.11636e-163	-1.47897e-163	1.77706e-163	2.89417e-163	1.10668e-163	-1.48877e-163	8.7216e-164	-1.17324e-162	8.94357e-163	-1.67637e-163	-4.89164e-164	-2.12344e-163	2.41735e-163	2.22066e-163	7.62946e-164	7.37844e-164	-2.40872e-163	-1.31589e-162	-2.33426e-163	-3.00918e-163	2.92745e-164	2.02357e-163	-9.87587e-163	4.61991e-163	-1.24899e-164	-3.69834e-163	1.5902e-165	7.49864e-163	-5.95276e-163	-3.39984e-163	0
3.11636e-163	-1.47897e-163	1.77706e-163	2.89417e-163	1.10668e-163	-1.48877e-163	8.7216e-164	-1.17324e-162	8.94357e-163	-1.67637e-163	-4.89164e-164	-2.12344e-163	2.41735e-163	2.22066e-163	7.62946e-164	7.37844e-164	-2.40872e-163	-1.31589e-162	-2.33426e-163	-3.00918e-163	2.92745e-164	2.02357e-163	-9.87587e-163	4.61991e-163	-1.24899e-164	-3.69834e-163	1.5902e-165	7.49864e-163	-5.95276e-163	-3.39984e-163	0
3.11636e-163	-1.47897e-163	1.77706e-163	2.89417e-163	1.10668e-163	-1.48877e-163	8.7216e-164	-1.17324e-162	8.94357e-163	-1.67637e-163	-4.89164e-164	-2.12344e-163	2.41735e-163	2.22066e-163	7.62946e-164	7.37844e-164	-2.40872e-163	-1.31589e-162	-2.33426e-163	-3.00918e-163	2.92745e-164	2.02357e-163	-9.87587e-163	4.61991e-163	-1.24899e-164	-3.69834e-163	1.5902e-165	7.49864e-163	-5.95276e-163	-3.39984e-163	0
3.11636e-163	-1.47897e-163	1.77706e-163	2.89417e-163	1.10668e-163	-1.48877e-163	8.7216e-164	-1.17324e-162	8.94357e-163	-1.67637e-163	-4.89164e-164	-2.12344e-163	2.41735e-163	2.22066e-163	7.62946e-164	7.37844e-164	-2.40872e-163	-1.31589e-162	-2.33426e-163	-3.00918e-163	2.92745e-164	2.02357e-163	-9.87587e-163	4.61991e-163	-1.24899e-164	-3.69834e-163	1.5902e-165	7.49864e-163	-5.95276e-163	-3.39984e-163	0
3.11636e-163	-1.47897e-163	1.77706e-163	2.89417e-163	1.10668e-163	-1.48877e-163	8.7216e-164	-1.17324e-162	8.94357e-163	-1.67637e-163	-4.89164e-164	-2.12344e-163	2.41735e-163	2.22066e-163	7.62946e-164	7.37844e-164	-2.40872e-163	-1.31589e-162	-2.33426e-163	-3.00918e-163	2.92745e-164	2.02357e-163	-9.87587e-163	4.61991e-163	-1.24899e-164	-3.69834e-163	1.5902e-165	7.49864e-163	-5.95276e-163	-3.39984e-163	0
3.11636e-163	-1.47897e-163	1.77706e-163	2.89417e-163	1.10668e-163	-1.48877e-163	8.7216e-164	-1.17324e-162	8.94357e-163	-1.67637e-163	-4.89164e-164	-2.12344e-163	2.41735e-163	2.22066e-163	7.62946e-164	7.37844e-164	-2.40872e-163	-1.31589e-162	-2.33426e-163	-3.00918e-163	2.92745e-164	2.02357e-163	-9.87587e-163	4.61991e-163	-1.24899e-164	-3.69834e-163	1.5902e-165	7.49864e-163	-5.95276e-163	-3.39984e-163	0
3.11636e-163	-1.47897e-163	1.77706e-163	2.89417e-163	1.10668e-163	-1.48877e-163	8.7216e-164	-1.17324e-162	8.94357e-163	-1.67637e-163	-4.89164e-164	-2.12344e-163	2.41735e-163	2.22066e-163	7.62946e-164	7.37844e-164	-2.40872e-163	-1.31589e-162	-2.33426e-163	-3.00918e-163	2.92745e-164	2.02357e-163	-9.87587e-163	4.61991e-163	-1.24899e-164	-3.69834e-163	1.5902e-165	7.49864e-163	-5.95276e-163	-3.39984e-163	0
3.11636e-163	-1.47897e-163	1.77706e-163	2.89417e-163	1.10668e-163	-1.48877e-163	8.7216e-164	-1.17324e-162	8.94357e-163	-1.67637e-163	-4.89164e-164	-2.12344e-163	2.41735e-163	2.22066e-163	7.62946e-164	7.37844e-164	-2.40872e-163	-1.31589e-162	-2.33426e-163	-3.00918e-163	2.92745e-164	2.02357e-163	-9.87587e-163	4.61991e-163	-1.24899e-164	-3.69834e-163	1.5902e-165	7.49864e-163	-5.95276e-163	-3.39984e-163	0
3.11636e-163	-1.47897e-163	1.77706e-163	2.89417e-163	1.10668e-163	-1.48877e-163	8.7216e-164	-1.17324e-162	8.94357e-163	-1.67637e-163	-4.89164e-164	-2.12344e-163	2.41735e-163	2.22066e-163	7.62946e-164	7.37844e-164	-2.40872e-163	-1.31589e-162	-2.33426e-163	-3.00918e-163	2.92745e-164	2.02357e-163	-9.87587e-163	4.61991e-163	-1.24899e-164	-3.69834e-163	1.5902e-165	7.49864e-163	-5.95276e-163	-3.39984e-163	0
3.11636e-163	-1.47897e-163	1.77706e-163	2.89417e-163	1.10668e-163	-1.48877e-163	8.7216e-164	-1.17324e-162	8.94357e-163	-1.67637e-163	-4.89164e-164	-2.12344e-163	2.41735e-163	2.22066e-163	7.62946e-164	7.37844e-164	-2.40872e-163	-1.31589e-162	-2.33426e-163	-3.00918e-163	2.92745e-164	2.02357e-163	-9.87587e-163	4.61991e-163	-1.24899e-164	-3.69834e-163	1.5902e-165	7.49864e-163	-5.95276e-163	-3.39984e-163	0
3.11636e-163	-1.47897e-163	1.77706e-163	2.89417e-163	1.10668e-163	-1.48877e-163	8.7216e-164	-1.17324e-162	8.94357e-163	-1.67637e-163	-4.89164e-164	-2.12344e-163	2.41735e-163	2.22066e-163	7.62946e-164	7.37844e-164	-2.40872e-163	-1.31589e-162	-2.33426e-163	-3.00918e-163	2.92745e-164	2.02357e-163	-9.87587e-163	4.61991e-163	-1.24899e-164	-3.69834e-163	1.5902e-165	7.49864e-163	-5.95276e-163	-3.39984e-163	0
3.11636e-163	-1.47897e-163	1.77706e-163	2.89417e-163	1.10668e-163	-1.48877e-163	8.7216e-164	-1.17324e-162	8.94357e-163	-1.67637e-163	-4.89164e-164	-2.12344e-163	2.41735e-163	2.22066e-163	7.62946e-164	7.37844e-164	-2.40872e-163	-1.31589e-162	-2.33426e-163	-3.00918e-163	2.92745e-164	2.02357e-163	-9.87587e-163	4.61991e-163	-1.24899e-164	-3.69834e-163	1.5902e-165	7.49864e-163	-5.95276e-163	-3.39984e-163	0
3.11636e-163	-1.47897e-163	1.77706e-163	2.89417e-163	1.10668e-163	-1.48877e-163	8.7216e-164	-1.17324e-162	8.94357e-163	-1.67637e-163	-4.89164e-164	-2.12344e-163	2.41735e-163	2.22066e-163	7.62946e-164	7.37844e-164	-2.40872e-163	-1.31589e-162	-2.33426e-163	-3.00918e-163	2.92745e-164	2.02357e-163	-9.87587e-163	4.61991e-163	-1.24899e-164	-3.69834e-163	1.5902e-165	7.49864e-163	-5.95276e-163	-3.39984e-163	0
3.11636e-163	-1.47897e-163	1.77706e-163	2.89417e-163	1.10668e-163	-1.48877e-163	8.7216e-164	-1.17324e-162	8.94357e-163	-1.67637e-163	-4.89164e-164	-2.12344e-163	2.41735e-163	2.22066e-163	7.62946e-164	7.37844e-164	-2.40872e-163	-1.31589e-162	-2.33426e-163	-3.00918e-163	2.92745e-164	2.02357e-163	-9.87587e-163	4.61991e-163	-1.24899e-164	-3.69834e-163	1.5902e-165	7.49864e-163	-5.95276e-163	-3.39984e-163	0
3.11636e-163	-1.47897e-163	1.77706e-163	2.89417e-163	1.10668e-163	-1.48877e-163	8.7216e-164	-1.17324e-162	8.94357e-163	-1.67637e-163	-4.89164e-164	-2.12344e-163	2.41735e-163	2.22066e-163	7.62946e-164	7.37844e-164	-2.40872e-163	-1.31589e-162	-2.33426e-163	-3.00918e-163	2.92745e-164	2.02357e-163	-9.87587e-163	4.61991e-163	-1.24899e-164	-3.69834e-163	1.5902e-165	7.49864e-163	-5.95276e-163	-3.39984e-163	0
3.11636e-163	-1.47897e-163	1.77706e-163	2.89417e-163	1.10668e-163	-1.48877e-163	8.7216e-164	-1.17324e-162	8.94357e-163	-1.67637e-163	-4.89164e-164	-2.12344e-163	2.41735e-163	2.22066e-163	7.62946e-164	7.37844e-164	-2.40872e-163	-1.31589e-162	-2.33426e-163	-3.00918e-163	2.92745e-164	2.02357e-163	-9.87587e-163	4.61991e-163	-1.24899e-164	-3.69834e-163	1.5902e-165	7.49864e-163	-5.95276e-163	-3.39984e-163	0
3.11636e-163	-1.47897e-163	1.77706e-163	2.89417e-163	1.10668e-163	-1.48877e-163	8.7216e-164	-1.17324e-162	8.94357e-163	-1.67637e-163	-4.89164e-164	-2.12344e-163	2.41735e-163	2.22066e-163	7.62946e-164	7.37844e-164	-2.40872e-163	-1.31589e-162	-2.33426e-163	-3.00918e-163	2.92745e-164	2.02357e-163	-9.87587e-163	4.61991e-163	-1.24899e-164	-3.69834e-163	1.5902e-165	7.49864e-163	-5.95276e-163	-3.39984e-163	0
3.11636e-163	-1.47897e-163	1.77706e-163	2.89417e-163	1.10668e-163	-1.48877e-163	8.7216e-164	-1.17324e-162	8.94357e-163	-1.67637e-163	-4.89164e-164	-2.12344e-163	2.41735e-163	2.22066e-163	7.62946e-164	7.37844e-164	-2.40872e-163	-1.31589e-162	-2.33426e-163	-3.00918e-163	2.92745e-164	2.02357e-163	-9.87587e-163	4.61991e-163	-1.24899e-164	-3.69834e-163	1.5902e-165	7.49864e-163	-5.95276e-163	-3.39984e-163	0
3.11636e-163	-1.47897e-163	1.77706e-163	2.89417e-163	1.10668e-163	-1.48877e-163	8.7216e-164	-1.17324e-162	8.94357e-163	-1.67637e-163	-4.89164e-164	-2.12344e-163	2.41735e-163	2.22066e-163	7.62946e-164	7.37844e-164	-2.40872e-163	-1.31589e-162	-2.33426e-163	-3.00918e-163	2.92745e-164	2.02357e-163	-9.87587e-163	4.61991e-163	-1.24899e-164	-3.69834e-163	1.5902e-165	7.49864e-163	-5.95276e-163	-3.39984e-163	0
3.11636e-163	-1.47897e-163	1.77706e-163	2.89417e-163	1.10668e-163	-1.48877e-163	8.7216e-164	-1.17324e-162	8.94357e-163	-1.67637e-163	-4.89164e-164	-2.12344e-163	2.41735e-163	2.22066e-163	7.62946e-164	7.37844e-164	-2.40872e-163	-1.31589e-162	-2.33426e-163	-3.00918e-163	2.92745e-164	2.02357e-163	-9.87587e-163	4.61991e-163	-1.24899e-164	-3.69834e-163	1.5902e-165	7.49864e-163	-5.95276e-163	-3.39984e-163	0
3.11636e-163	-1.47897e-163	1.77706e-163	2.89417e-163	1.10668e-163	-1.48877e-163	8.7216e-164	-1.17324e-162	8.94357e-163	-1.67637e-163	-4.89164e-164	-2.12344e-163	2.41735e-163	2.22066e-163	7.62946e-164	7.37844e-164	-2.40872e-163	-1.31589e-162	-2.33426e-163	-3.00918e-163	2.92745e-164	2.02357e-163	-9.87587e-163	4.61991e-163	-1.24899e-164	-3.69834e-163	1.5902e-165	7.49864e-163	-5.95276e-163	-3.39984e-163	0
3.11636e-163	-1.47897e-163	1.77706e-163	2.89417e-163	1.10668e-163	-1.48877e-163	8.7216e-164	-1.17324e-162	8.94357e-163	-1.67637e-163	-4.89164e-164	-2.12344e-163	2.41735e-163	2.22066e-163	7.62946e-164	7.37844e-164	-2.40872e-163	-1.31589e-162	-2.33426e-163	-3.00918e-163	2.92745e-164	2.02357e-163	-9.87587e-163	4.61991e-163	-1.24899e-164	-3.69834e-163	1.5902e-165	7.49864e-163	-5.95276e-163	-3.39984e-163	0
3.11636e-163	-1.47897e-163	1.77706e-163	2.89417e-163	1.10668e-163	-1.48877e-163	8.7216e-164	-1.17324e-162	8.94357e-163	-1.67637e-163	-4.89164e-164	-2.12344e-163	2.41735e-163	2.22066e-163	7.62946e-164	7.37844e-164	-2.40872e-163	-1.31589e-162	-2.33426e-163	-3.00918e-163	2.92745e-164	2.02357e-163	-9.87587e-163	4.61991e-163	-1.24899e-164	-3.69834e-163	1.5902e-165	7.49864e-163	-5.95276e-163	-3.39984e-163	0
3.11636e-163	-1.47897e-163	1.77706e-163	2.89417e-163	1.10668e-163	-1.48877e-163	8.7216e-164	-1.17324e-162	8.94357e-163	-1.67637e-163	-4.89164e-164	-2.12344e-163	2.41735e-163	2.22066e-163	7.62946e-164	7.37844e-164	-2.40872e-163	-1.31589e-162	-2.33426e-163	-3.00918e-163	2.92745e-164	2.02357e-163	-9.87587e-163	4.61991e-163	-1.24899e-164	-3.69834e-163	1.5902e-165	7.49864e-163	-5.95276e-163	-3.39984e-163	0
3.11636e-163	-1.47897e-163	1.77706e-163	2.89417e-163	1.10668e-163	-1.48877e-163	8.7216e-164	-1.17324e-162	8.94357e-163	-1.67637e-163	-4.89164e-164	-2.12344e-163	2.41735e-163	2.22066e-163	7.62946e-164	7.37844e-164	-2.40872e-163	-1.31589e-162	-2.33426e-163	-3.00918e-163	2.92745e-164	2.02357e-163	-9.87587e-163	4.61991e-163	-1.24899e-164	-3.69834e-163	1.5902e-165	7.49864e-163	-5.95276e-163	-3.39984e-163	0
3.11636e-163	-1.47897e-163	1.77706e-163	2.89417e-163	1.10668e-163	-1.48877e-163	8.7216e-164	-1.17324e-162	8.94357e-163	-1.67637e-163	-4.89164e-164	-2.12344e-163	2.41735e-163	2.22066e-163	7.62946e-164	7.37844e-164	-2.40872e-163	-1.31589e-162	-2.33426e-163	-3.00918e-163	2.92745e-164	2.02357e-163	-9.87587e-163	4.61991e-163	-1.24899e-164	-3.69834e-163	1.5902e-165	7.49864e-163	-5.95276e-163	-3.39984e-163	0
3.11636e-163	-1.47897e-163	1.77706e-163	2.89417e-163	1.10668e-163	-1.48877e-163	8.7216e-164	-1.17324e-162	8.94357e-163	-1.67637e-163	-4.89164e-164	-2.12344e-163	2.41735e-163	2.22066e-163	7.62946e-164	7.37844e-164	-2.40872e-163	-1.31589e-162	-2.33426e-163	-3.00918e-163	2.92745e-164	2.02357e-163	-9.87587e-163	4.61991e-163	-1.24899e-164	-3.69834e-163	1.5902e-165	7.49864e-163	-5.95276e-163	-3.39984e-163	0
3.11636e-163	-1.47897e-163	1.77706e-163	2.89417e-163	1.10668e-163	-1.48877e-163	8.7216e-164	-1.17324e-162	8.94357e-163	-1.67637e-163	-4.89164e-164	-2.12344e-163	2.41735e-163	2.22066e-163	7.62946e-164	7.37844e-164	-2.40872e-163	-1.31589e-162	-2.33426e-163	-3.00918e-163	2.92745e-164	2.02357e-163	-9.87587e-163	4.61991e-163	-1.24899e-164	-3.69834e-163	1.5902e-165	7.49864e-163	-5.95276e-163	-3.39984e-163	0
3.11636e-163	-1.47897e-163	1.77706e-163	2.89417e-163	1.10668e-163	-1.48877e-163	8.7216e-164	-1.17324e-162	8.94357e-163	-1.67637e-163	-4.89164e-164	-2.12344e-163	2.41735e-163	2.22066e-163	7.62946e-164	7.37844e-164	-2.40872e-163	-1.31589e-162	-2.33426e-163	-3.00918e-163	2.92745e-164	2.02357e-163	-9.87587e-163	4.61991e-163	-1.24899e-164	-3.69834e-163	1.5902e-165	7.49864e-163	-5.95276e-163	-3.39984e-163	0
3.11636e-163	-1.47897e-163	1.77706e-163	2.89417e-163	1.10668e-163	-1.48877e-163	8.7216e-164	-1.17324e-162	8.94357e-163	-1.67637e-163	-4.89164e-164	-2.12344e-163	2.41735e-163	2.22066e-163	7.62946e-164	7.37844e-164	-2.40872e-163	-1.31589e-162	-2.33426e-163	-3.00918e-163	2.92745e-164	2.02357e-163	-9.87587e-163	4.61991e-163	-1.24899e-164	-3.69834e-163	1.5902e-165	7.49864e-163	-5.95276e-163	-3.39984e-163	0
3.11636e-163	-1.47897e-163	1.77706e-163	2.89417e-163	1.10668e-163	-1.48877e-163	8.7216e-164	-1.17324e-162	8.94357e-163	-1.67637e-163	-4.89164e-164	-2.12344e-163	2.41735e-163	2.22066e-163	7.62946e-164	7.37844e-164	-2.40872e-163	-1.31589e-162	-2.33426e-163	-3.00918e-163	2.92745e-164	2.02357e-163	-9.87587e-163	4.61991e-163	-1.24899e-164	-3.69834e-163	1.5902e-165	7.49864e-163	-5.95276e-163	-3.39984e-163	0
3.11636e-163	-1.47897e-163	1.77706e-163	2.89417e-163	1.10668e-163	-1.48877e-163	8.7216e-164	-1.17324e-162	8.94357e-163	-1.67637e-163	-4.89164e-164	-2.12344e-163	2.41735e-163	2.22066e-163	7.62946e-164	7.37844e-164	-2.40872e-163	-1.31589e-162	-2.33426e-163	-3.00918e-163	2.92745e-164	2.02357e-163	-9.87587e-163	4.61991e-163	-1.24899e-164	-3.69834e-163	1.5902e-165	7.49864e-163	-5.95276e-163	-3.39984e-163	0
3.11636e-163	-1.47897e-163	1.77706e-163	2.89417e-163	1.10668e-163	-1.48877e-163	8.7216e-164	-1.17324e-162	8.94357e-163	-1.67637e-163	-4.89164e-164	-2.12344e-163	2.41735e-163	2.22066e-163	7.62946e-164	7.37844e-164	-2.40872e-163	-1.31589e-162	-2.33426e-163	-3.00918e-163	2.92745e-164	2.02357e-163	-9.87587e-163	4.61991e-163	-1.24899e-164	-3.69834e-163	1.5902e-165	7.49864e-163	-5.95276e-163	-3.39984e-163	0
3.11636e-163	-1.47897e-163	1.77706e-163	2.89417e-163	1.10668e-163	-1.48877e-163	8.7216e-164	-1.17324e-162	8.94357e-163	-1.67637e-163	-4.89164e-164	-2.12344e-163	2.41735e-163	2.22066e-163	7.62946e-164	7.37844e-164	-2.40872e-163	-1.31589e-162	-2.33426e-163	-3.00918e-163	2.92745e-164	2.02357e-163	-9.87587e-163	4.61991e-163	-1.24899e-164	-3.69834e-163	1.5902e-165	7.49864e-163	-5.95276e-163	-3.39984e-163	0
3.11636e-163	-1.47897e-163	1.77706e-163	2.89417e-163	1.10668e-163	-1.48877e-163	8.7216e-164	-1.17324e-162	8.94357e-163	-1.67637e-163	-4.89164e-164	-2.12344e-163	2.41735e-163	2.22066e-163	7.62946e-164	7.37844e-164	-2.40872e-163	-1.31589e-162	-2.33426e-163	-3.00918e-163	2.92745e-164	2.02357e-163	-9.87587e-163	4.61991e-163	-1.24899e-164	-3.69834e-163	1.5902e-165	7.49864e-163	-5.95276e-163	-3.39984e-163	0
3.11636e-163	-1.47897e-163	1.77706e-163	2.89417e-163	1.10668e-163	-1.48877e-163	8.7216e-164	-1.17324e-162	8.94357e-163	-1.67637e-163	-4.89164e-164	-2.12344e-163	2.41735e-163	2.22066e-163	7.62946e-164	7.37844e-164	-2.40872e-163	-1.31589e-162	-2.33426e-163	-3.00918e-163	2.92745e-164	2.02357e-163	-9.87587e-163	4.61991e-163	-1.24899e-164	-3.69834e-163	1.5902e-165	7.49864e-163	-5.95276e-163	-3.39984e-163	0
3.11636e-163	-1.47897e-163	1.77706e-163	2.89417e-163	1.10668e-163	-1.48877e-163	8.7216e-164	-1.17324e-162	8.94357e-163	-1.67637e-163	-4.89164e-164	-2.12344e-163	2.41735e-163	2.22066e-163	7.62946e-164	7.37844e-164	-2.40872e-163	-1.31589e-162	-2.33426e-163	-3.00918e-163	2.92745e-164	2.02357e-163	-9.87587e-163	4.61991e-163	-1.24899e-164	-3.69834e-163	1.5902e-165	7.49864e-163	-5.95276e-163	-3.39984e-163	0
3.11636e-163	-1.47897e-163	1.77706e-163	2.89417e-163	1.10668e-163	-1.48877e-163	8.7216e-164	-1.17324e-162	8.94357e-163	-1.67637e-163	-4.89164e-164	-2.12344e-163	2.41735e-163	2.22066e-163	7.62946e-164	7.37844e-164	-2.40872e-163	-1.31589e-162	-2.33426e-163	-3.00918e-163	2.92745e-164	2.02357e-163	-9.87587e-163	4.61991e-163	-1.24899e-164	-3.69834e-163	1.5902e-165	7.49864e-163	-5.95276e-163	-3.39984e-163	0
3.11636e-163	-1.47897e-163	1.77706e-163	2.89417e-163	1.10668e-163	-1.48877e-163	8.7216e-164	-1.17324e-162	8.94357e-163	-1.67637e-163	-4.89164e-164	-2.12344e-163	2.41735e-163	2.22066e-163	7.62946e-164	7.37844e-164	-2.40872e-163	-1.31589e-162	-2.33426e-163	-3.00918e-163	2.92745e-164	2.02357e-163	-9.87587e-163	4.61991e-163	-1.24899e-164	-3.69834e-163	1.5902e-165	7.49864e-163	-5.95276e-163	-3.39984e-163	0
3.11636e-163	-1.47897e-163	1.77706e-163	2.89417e-163	1.10668e-163	-1.48877e-163	8.7216e-164	-1.17324e-162	8.94357e-163	-1.67637e-163	-4.89164e-164	-2.12344e-163	2.41735e-163	2.22066e-163	7.62946e-164	7.37844e-164	-2.40872e-163	-1.31589e-162	-2.33426e-163	-3.00918e-163	2.92745e-164	2.02357e-163	-9.87587e-163	4.61991e-163	-1.24899e-164	-3.69834e-163	1.5902e-165	7.49864e-163	-5.95276e-163	-3.39984e-163	0
3.11636e-163	-1.47897e-163	1.77706e-163	2.89417e-163	1.10668e-163	-1.48877e-163	8.7216e-164	-1.17324e-162	8.94357e-163	-1.67637e-163	-4.89164e-164	-2.12344e-163	2.41735e-163	2.22066e-163	7.62946e-164	7.37844e-164	-2.40872e-163	-1.31589e-162	-2.33426e-163	-3.00918e-163	2.92745e-164	2.02357e-163	-9.87587e-163	4.61991e-163	-1.24899e-164	-3.69834e-163	1.5902e-165	7.49864e-163	-5.95276e-163	-3.39984e-163	0
3.11636e-163	-1.47897e-163	1.77706e-163	2.89417e-163	1.10668e-163	-1.48877e-163	8.7216e-164	-1.17324e-162	8.94357e-163	-1.67637e-163	-4.89164e-164	-2.12344e-163	2.41735e-163	2.22066e-163	7.62946e-164	7.37844e-164	-2.40872e-163	-1.31589e-162	-2.33426e-163	-3.00918e-163	2.92745e-164	2.02357e-163	-9.87587e-163	4.61991e-163	-1.24899e-164	-3.69834e-163	1.5902e-165	7.49864e-163	-5.95276e-163	-3.39984e-163	0
3.11636e-163	-1.47897e-163	1.77706e-163	2.89417e-163	1.10668e-163	-1.48877e-163	8.7216e-164	-1.17324e-162	8.94357e-163	-1.67637e-163	-4.89164e-164	-2.12344e-163	2.41735e-163	2.22066e-163	7.62946e-164	7.37844e-164	-2.40872e-163	-1.31589e-162	-2.33426e-163	-3.00918e-163	2.92745e-164	2.02357e-163	-9.87587e-163	4.61991e-163	-1.24899e-164	-3.69834e-163	1.5902e-165	7.49864e-163	-5.95276e-163	-3.39984e-163	0
3.11636e-163	-1.47897e-163	1.77706e-163	2.89417e-163	1.10668e-163	-1.48877e-163	8.7216e-164	-1.17324e-162	8.94357e-163	-1.67637e-163	-4.89164e-164	-2.12344e-163	2.41735e-163	2.22066e-163	7.62946e-164	7.37844e-164	-2.40872e-163	-1.31589e-162	-2.33426e-163	-3.00918e-163	2.92745e-164	2.02357e-163	-9.87587e-163	4.61991e-163	-1.24899e-164	-3.69834e-163	1.5902e-165	7.49864e-163	-5.95276e-163	-3.39984e-163	0
3.11636e-163	-1.47897e-163	1.77706e-163	2.89417e-163	1.10668e-163	-1.48877e-163	8.7216e-164	-1.17324e-162	8.94357e-163	-1.67637e-163	-4.89164e-164	-2.12344e-163	2.41735e-163	2.22066e-163	7.62946e-164	7.37844e-164	-2.40872e-163	-1.31589e-162	-2.33426e-163	-3.00918e-163	2.92745e-164	2.02357e-163	-9.87587e-163	4.61991e-163	-1.24899e-164	-3.69834e-163	1.5902e-165	7.49864e-163	-5.95276e-163	-3.39984e-163	0
3.11636e-163	-1.47897e-163	1.77706e-163	2.89417e-163	1.10668e-163	-1.48877e-163	8.7216e-164	-1.17324e-162	8.94357e-163	-1.67637e-163	-4.89164e-164	-2.12344e-163	2.41735e-163	2.22066e-163	7.62946e-164	7.37844e-164	-2.40872e-163	-1.31589e-162	-2.33426e-163	-3.00918e-163	2.92745e-164	2.02357e-163	-9.87587e-163	4.61991e-163	-1.24899e-164	-3.69834e-163	1.5902e-165	7.49864e-163	-5.95276e-163	-3.39984e-163	0
3.11636e-163	-1.47897e-163	1.77706e-163	2.89417e-163	1.10668e-163	-1.48877e-163	8.7216e-164	-1.17324e-162	8.94357e-163	-1.67637e-163	-4.89164e-164	-2.12344e-163	2.41735e-163	2.22066e-163	7.62946e-164	7.37844e-164	-2.40872e-163	-1.31589e-162	-2.33426e-163	-3.00918e-163	2.92745e-164	2.02357e-163	-9.87587e-163	4.61991e-163	-1.24899e-164	-3.69834e-163	1.5902e-165	7.49864e-163	-5.95276e-163	-3.39984e-163	0
3.11636e-163	-1.47897e-163	1.77706e-163	2.89417e-163	1.10668e-163	-1.48877e-163	8.7216e-164	-1.17324e-162	8.94357e-163	-1.67637e-163	-4.89164e-164	-2.12344e-163	2.41735e-163	2.22066e-163	7.62946e-164	7.37844e-164	-2.40872e-163	-1.31589e-162	-2.33426e-163	-3.00918e-163	2.92745e-164	2.02357e-163	-9.87587e-163	4.61991e-163	-1.24899e-164	-3.69834e-163	1.5902e-165	7.49864e-163	-5.95276e-163	-3.39984e-163	0
3.11636e-163	-1.47897e-163	1.77706e-163	2.89417e-163	1.10668e-163	-1.48877e-163	8.7216e-164	-1.17324e-162	8.94357e-163	-1.67637e-163	-4.89164e-164	-2.12344e-163	2.41735e-163	2.22066e-163	7.62946e-164	7.37844e-164	-2.40872e-163	-1.31589e-162	-2.33426e-163	-3.00918e-163	2.92745e-164	2.02357e-163	-9.87587e-163	4.61991e-163	-1.24899e-164	-3.69834e-163	1.5902e-165	7.49864e-163	-5.95276e-163	-3.39984e-163	0
3.11636e-163	-1.47897e-163	1.77706e-163	2.89417e-163	1.10668e-163	-1.48877e-163	8.7216e-164	-1.17324e-162	8.94357e-163	-1.67637e-163	-4.89164e-164	-2.12344e-163	2.41735e-163	2.22066e-163	7.62946e-164	7.37844e-164	-2.40872e-163	-1.31589e-162	-2.33426e-163	-3.00918e-163	2.92745e-164	2.02357e-163	-9.87587e-163	4.61991e-163	-1.24899e-164	-3.69834e-163	1.5902e-165	7.49864e-163	-5.95276e-163	-3.39984e-163	0
3.11636e-163	-1.47897e-163	1.77706e-163	2.89417e-163	1.10668e-163	-1.48877e-163	8.7216e-164	-1.17324e-162	8.94357e-163	-1.67637e-163	-4.89164e-164	-2.12344e-163	2.41735e-163	2.22066e-163	7.62946e-164	7.37844e-164	-2.40872e-163	-1.31589e-162	-2.33426e-163	-3.00918e-163	2.92745e-164	2.02357e-163	-9.87587e-163	4.61991e-163	-1.24899e-164	-3.69834e-163	1.5902e-165	7.49864e-163	-5.95276e-163	-3.39984e-163	0
3.11636e-163	-1.47897e-163	1.77706e-163	2.89417e-163	1.10668e-163	-1.48877e-163	8.7216e-164	-1.17324e-162	8.94357e-163	-1.67637e-163	-4.89164e-164	-2.12344e-163	2.41735e-163	2.22066e-163	7.62946e-164	7.37844e-164	-2.40872e-163	-1.31589e-162	-2.33426e-163	-3.00918e-163	2.92745e-164	2.02357e-163	-9.87587e-163	4.61991e-163	-1.24899e-164	-3.69834e-163	1.5902e-165	7.49864e-163	-5.95276e-163	-3.39984e-163	0
3.11636e-163	-1.47897e-163	1.77706e-163	2.89417e-163	1.10668e-163	-1.48877e-163	8.7216e-164	-1.17324e-162	8.94357e-163	-1.67637e-163	-4.89164e-164	-2.12344e-163	2.41735e-163	2.22066e-163	7.62946e-164	7.37844e-164	-2.40872e-163	-1.31589e-162	-2.33426e-163	-3.00918e-163	2.92745e-164	2.02357e-163	-9.87587e-163	4.61991e-163	-1.24899e-164	-3.69834e-163	1.5902e-165	7.49864e-163	-5.95276e-163	-3.39984e-163	0
3.11636e-163	-1.47897e-163	1.77706e-163	2.89417e-163	1.10668e-163	-1.48877e-163	8.7216e-164	-1.17324e-162	8.94357e-163	-1.67637e-163	-4.89164e-164	-2.12344e-163	2.41735e-163	2.22066e-163	7.62946e-164	7.37844e-164	-2.40872e-163	-1.31589e-162	-2.33426e-163	-3.00918e-163	2.92745e-164	2.02357e-163	-9.87587e-163	4.61991e-163	-1.24899e-164	-3.69834e-163	1.5902e-165	7.49864e-163	-5.95276e-163	-3.39984e-163	0
3.11636e-163	-1.47897e-163	1.77706e-163	2.89417e-163	1.10668e-163	-1.48877e-163	8.7216e-164	-1.17324e-162	8.94357e-163	-1.67637e-163	-4.89164e-164	-2.12344e-163	2.41735e-163	2.22066e-163	7.62946e-164	7.37844e-164	-2.40872e-163	-1.31589e-162	-2.33426e-163	-3.00918e-163	2.92745e-164	2.02357e-163	-9.87587e-163	4.61991e-163	-1.24899e-164	-3.69834e-163	1.5902e-165	7.49864e-163	-5.95276e-163	-3.39984e-163	0
3.11636e-163	-1.47897e-163	1.77706e-163	2.89417e-163	1.10668e-163	-1.48877e-163	8.7216e-164	-1.17324e-162	8.94357e-163	-1.67637e-163	-4.89164e-164	-2.12344e-163	2.41735e-163	2.22066e-163	7.62946e-164	7.37844e-164	-2.40872e-163	-1.31589e-162	-2.33426e-163	-3.00918e-163	2.92745e-164	2.02357e-163	-9.87587e-163	4.61991e-163	-1.24899e-164	-3.69834e-163	1.5902e-165	7.49864e-163	-5.95276e-163	-3.39984e-163	0
3.11636e-163	-1.47897e-163	1.77706e-163	2.89417e-163	1.10668e-163	-1.48877e-163	8.7216e-164	-1.17324e-162	8.94357e-163	-1.67637e-163	-4.89164e-164	-2.12344e-163	2.41735e-163	2.22066e-163	7.62946e-164	7.37844e-164	-2.40872e-163	-1.31589e-162	-2.33426e-163	-3.00918e-163	2.92745e-164	2.02357e-163	-9.87587e-163	4.61991e-163	-1.24899e-164	-3.69834e-163	1.5902e-165	7.49864e-163	-5.95276e-163	-3.39984e-163	0
3.11636e-163	-1.47897e-163	1.77706e-163	2.89417e-163	1.10668e-163	-1.48877e-163	8.7216e-164	-1.17324e-162	8.94357e-163	-1.67637e-163	-4.89164e-164	-2.12344e-163	2.41735e-163	2.22066e-163	7.62946e-164	7.37844e-164	-2.40872e-163	-1.31589e-162	-2.33426e-163	-3.00918e-163	2.92745e-164	2.02357e-163	-9.87587e-163	4.61991e-163	-1.24899e-164	-3.69834e-163	1.5902e-165	7.49864e-163	-5.95276e-163	-3.39984e-163	0
3.11636e-163	-1.47897e-163	1.77706e-163	2.89417e-163	1.10668e-163	-1.48877e-163	8.7216e-164	-1.17324e-162	8.94357e-163	-1.67637e-163	-4.89164e-164	-2.12344e-163	2.41735e-163	2.22066e-163	7.62946e-164	7.37844e-164	-2.40872e-163	-1.31589e-162	-2.33426e-163	-3.00918e-163	2.92745e-164	2.02357e-163	-9.87587e-163	4.61991e-163	-1.24899e-164	-3.69834e-163	1.5902e-165	7.49864e-163	-5.95276e-163	-3.39984e-163	0
3.11636e-163	-1.47897e-163	1.77706e-163	2.89417e-163	1.10668e-163	-1.48877e-163	8.7216e-164	-1.17324e-162	8.94357e-163	-1.67637e-163	-4.89164e-164	-2.12344e-163	2.41735e-163	2.22066e-163	7.62946e-164	7.37844e-164	-2.40872e-163	-1.31589e-162	-2.33426e-163	-3.00918e-163	2.92745e-164	2.02357e-163	-9.87587e-163	4.61991e-163	-1.24899e-164	-3.69834e-163	1.5902e-165	7.49864e-163	-5.95276e-163	-3.39984e-163	0
3.11636e-163	-1.47897e-163	1.77706e-163	2.89417e-163	1.10668e-163	-1.48877e-163	8.7216e-164	-1.17324e-162	8.94357e-163	-1.67637e-163	-4.89164e-164	-2.12344e-163	2.41735e-163	2.22066e-163	7.62946e-164	7.37844e-164	-2.40872e-163	-1.31589e-162	-2.33426e-163	-3.00918e-163	2.92745e-164	2.02357e-163	-9.87587e-163	4.61991e-163	-1.24899e-164	-3.69834e-163	1.5902e-165	7.49864e-163	-5.95276e-163	-3.39984e-163	0
3.11636e-163	-1.47897e-163	1.77706e-163	2.89417e-163	1.10668e-163	-1.48877e-163	8.7216e-164	-1.17324e-162	8.94357e-163	-1.67637e-163	-4.89164e-164	-2.12344e-163	2.41735e-163	2.22066e-163	7.62946e-164	7.37844e-164	-2.40872e-163	-1.31589e-162	-2.33426e-163	-3.00918e-163	2.92745e-164	2.02357e-163	-9.87587e-163	4.61991e-163	-1.24899e-164	-3.69834e-163	1.5902e-165	7.49864e-163	-5.95276e-163	-3.39984e-163	0
3.11636e-163	-1.47897e-163	1.77706e-163	2.89417e-163	1.10668e-163	-1.48877e-163	8.7216e-164	-1.17324e-162	8.94357e-163	-1.67637e-163	-4.89164e-164	-2.12344e-163	2.41735e-163	2.22066e-163	7.62946e-164	7.37844e-164	-2.40872e-163	-1.31589e-162	-2.33426e-163	-3.00918e-163	2.92745e-164	2.02357e-163	-9.87587e-163	4.61991e-163	-1.24899e-164	-3.69834e-163	1.5902e-165	7.49864e-163	-5.95276e-163	-3.39984e-163	0
3.11636e-163	-1.47897e-163	1.77706e-163	2.89417e-163	1.10668e-163	-1.48877e-163	8.7216e-164	-1.17324e-162	8.94357e-163	-1.67637e-163	-4.89164e-164	-2.12344e-163	2.41735e-163	2.22066e-163	7.62946e-164	7.37844e-164	-2.40872e-163	-1.31589e-162	-2.33426e-163	-3.00918e-163	2.92745e-164	2.02357e-163	-9.87587e-163	4.61991e-163	-1.24899e-164	-3.69834e-163	1.5902e-165	7.49864e-163	-5.95276e-163	-3.39984e-163	0
3.11636e-163	-1.47897e-163	1.77706e-163	2.89417e-163	1.10668e-163	-1.48877e-163	8.7216e-164	-1.17324e-162	8.94357e-163	-1.67637e-163	-4.89164e-164	-2.12344e-163	2.41735e-163	2.22066e-163	7.62946e-164	7.37844e-164	-2.40872e-163	-1.31589e-162	-2.33426e-163	-3.00918e-163	2.92745e-164	2.02357e-163	-9.87587e-163	4.61991e-163	-1.24899e-164	-3.69834e-163	1.5902e-165	7.49864e-163	-5.95276e-163	-3.39984e-163	0
3.11636e-163	-1.47897e-163	1.77706e-163	2.89417e-163	1.10668e-163	-1.48877e-163	8.7216e-164	-1.17324e-162	8.94357e-163	-1.67637e-163	-4.89164e-164	-2.12344e-163	2.41735e-163	2.22066e-163	7.62946e-164	7.37844e-164	-2.40872e-163	-1.31589e-162	-2.33426e-163	-3.00918e-163	2.92745e-164	2.02357e-163	-9.87587e-163	4.61991e-163	-1.24899e-164	-3.69834e-163	1.5902e-165	7.49864e-163	-5.95276e-163	-3.39984e-163	0
3.11636e-163	-1.47897e-163	1.77706e-163	2.89417e-163	1.10668e-163	-1.48877e-163	8.7216e-164	-1.17324e-162	8.94357e-163	-1.67637e-163	-4.89164e-164	-2.12344e-163	2.41735e-163	2.22066e-163	7.62946e-164	7.37844e-164	-2.40872e-163	-1.31589e-162	-2.33426e-163	-3.00918e-163	2.92745e-164	2.02357e-163	-9.87587e-163	4.61991e-163	-1.24899e-164	-3.69834e-163	1.5902e-165	7.49864e-163	-5.95276e-163	-3.39984e-163	0
3.11636e-163	-1.47897e-163	1.77706e-163	2.89417e-163	1.10668e-163	-1.48877e-163	8.7216e-164	-1.17324e-162	8.94357e-163	-1.67637e-163	-4.89164e-164	-2.12344e-163	2.41735e-163	2.22066e-163	7.62946e-164	7.37844e-164	-2.40872e-163	-1.31589e-162	-2.33426e-163	-3.00918e-163	2.92745e-164	2.02357e-163	-9.87587e-163	4.61991e-163	-1.24899e-164	-3.69834e-163	1.5902e-165	7.49864e-163	-5.95276e-163	-3.39984e-163	0
3.11636e-163	-1.47897e-163	1.77706e-163	2.89417e-163	1.10668e-163	-1.48877e-163	8.7216e-164	-1.17324e-162	8.94357e-163	-1.67637e-163	-4.89164e-164	-2.12344e-163	2.41735e-163	2.22066e-163	7.62946e-164	7.37844e-164	-2.40872e-163	-1.31589e-162	-2.33426e-163	-3.00918e-163	2.92745e-164	2.02357e-163	-9.87587e-163	4.61991e-163	-1.24899e-164	-3.69834e-163	1.5902e-165	7.49864e-163	-5.95276e-163	-3.39984e-163	0
3.11636e-163	-1.47897e-163	1.77706e-163	2.89417e-163	1.10668e-163	-1.48877e-163	8.7216e-164	-1.17324e-162	8.94357e-163	-1.67637e-163	-4.89164e-164	-2.12344e-163	2.41735e-163	2.22066e-163	7.62946e-164	7.37844e-164	-2.40872e-163	-1.31589e-162	-2.33426e-163	-3.00918e-163	2.92745e-164	2.02357e-163	-9.87587e-163	4.61991e-163	-1.24899e-164	-3.69834e-163	1.5902e-165	7.49864e-163	-5.95276e-163	-3.39984e-163	0
3.11636e-163	-1.47897e-163	1.77706e-163	2.89417e-163	1.10668e-163	-1.48877e-163	8.7216e-164	-1.17324e-162	8.94357e-163	-1.67637e-163	-4.89164e-164	-2.12344e-163	2.41735e-163	2.22066e-163	7.62946e-164	7.37844e-164	-2.40872e-163	-1.31589e-162	-2.33426e-163	-3.00918e-163	2.92745e-164	2.02357e-163	-9.87587e-163	4.61991e-163	-1.24899e-164	-3.69834e-163	1.5902e-165	7.49864e-163	-5.95276e-163	-3.39984e-163	0
3.11636e-163	-1.47897e-163	1.77706e-163	2.89417e-163	1.10668e-163	-1.48877e-163	8.7216e-164	-1.17324e-162	8.94357e-163	-1.67637e-163	-4.89164e-164	-2.12344e-163	2.41735e-163	2.22066e-163	7.62946e-164	7.37844e-164	-2.40872e-163	-1.31589e-162	-2.33426e-163	-3.00918e-163	2.92745e-164	2.02357e-163	-9.87587e-163	4.61991e-163	-1.24899e-164	-3.69834e-163	1.5902e-165	7.49864e-163	-5.95276e-163	-3.39984e-163	0
3.11636e-163	-1.47897e-163	1.77706e-163	2.89417e-163	1.10668e-163	-1.48877e-163	8.7216e-164	-1.17324e-162	8.94357e-163	-1.67637e-163	-4.89164e-164	-2.12344e-163	2.41735e-163	2.22066e-163	7.62946e-164	7.37844e-164	-2.40872e-163	-1.31589e-162	-2.33426e-163	-3.00918e-163	2.92745e-164	2.02357e-163	-9.87587e-163	4.61991e-163	-1.24899e-164	-3.69834e-163	1.5902e-165	7.49864e-163	-5.95276e-163	-3.39984e-163	0
3.11636e-163	-1.47897e-163	1.77706e-163	2.89417e-163	1.10668e-163	-1.48877e-163	8.7216e-164	-1.17324e-162	8.94357e-163	-1.67637e-163	-4.89164e-164	-2.12344e-163	2.41735e-163	2.22066e-163	7.62946e-164	7.37844e-164	-2.40872e-163	-1.31589e-162	-2.33426e-163	-3.00918e-163	2.92745e-164	2.02357e-163	-9.87587e-163	4.61991e-163	-1.24899e-164	-3.69834e-163	1.5902e-165	7.49864e-163	-5.95276e-163	-3.39984e-163	0
3.11636e-163	-1.47897e-163	1.77706e-163	2.89417e-163	1.10668e-163	-1.48877e-163	8.7216e-164	-1.17324e-162	8.94357e-163	-1.67637e-163	-4.89164e-164	-2.12344e-163	2.41735e-163	2.22066e-163	7.62946e-164	7.37844e-164	-2.40872e-163	-1.31589e-162	-2.33426e-163	-3.00918e-163	2.92745e-164	2.02357e-163	-9.87587e-163	4.61991e-163	-1.24899e-164	-3.69834e-163	1.5902e-165	7.49864e-163	-5.95276e-163	-3.39984e-163	0
3.11636e-163	-1.47897e-163	1.77706e-163	2.89417e-163	1.10668e-163	-1.48877e-163	8.7216e-164	-1.17324e-162	8.94357e-163	-1.67637e-163	-4.89164e-164	-2.12344e-163	2.41735e-163	2.22066e-163	7.62946e-164	7.37844e-164	-2.40872e-163	-1.31589e-162	-2.33426e-163	-3.00918e-163	2.92745e-164	2.02357e-163	-9.87587e-163	4.61991e-163	-1.24899e-164	-3.69834e-163	1.5902e-165	7.49864e-163	-5.95276e-163	-3.39984e-163	0
3.11636e-163	-1.47897e-163	1.77706e-163	2.89417e-163	1.10668e-163	-1.48877e-163	8.7216e-164	-1.17324e-162	8.94357e-163	-1.67637e-163	-4.89164e-164	-2.12344e-163	2.41735e-163	2.22066e-163	7.62946e-164	7.37844e-164	-2.40872e-163	-1.31589e-162	-2.33426e-163	-3.00918e-163	2.92745e-164	2.02357e-163	-9.87587e-163	4.61991e-163	-1.24899e-164	-3.69834e-163	1.5902e-165	7.49864e-163	-5.95276e-163	-3.39984e-163	0
3.11636e-163	-1.47897e-163	1.77706e-163	2.89417e-163	1.10668e-163	-1.48877e-163	8.7216e-164	-1.17324e-162	8.94357e-163	-1.67637e-163	-4.89164e-164	-2.12344e-163	2.41735e-163	2.22066e-163	7.62946e-164	7.37844e-164	-2.40872e-163	-1.31589e-162	-2.33426e-163	-3.00918e-163	2.92745e-164	2.02357e-163	-9.87587e-163	4.61991e-163	-1.24899e-164	-3.69834e-163	1.5902e-165	7.49864e-163	-5.95276e-163	-3.39984e-163	0
3.11636e-163	-1.47897e-163	1.77706e-163	2.89417e-163	1.10668e-163	-1.48877e-163	8.7216e-164	-1.17324e-162	8.94357e-163	-1.67637e-163	-4.89164e-164	-2.12344e-163	2.41735e-163	2.22066e-163	7.62946e-164	7.37844e-164	-2.40872e-163	-1.31589e-162	-2.33426e-163	-3.00918e-163	2.92745e-164	2.02357e-163	-9.87587e-163	4.61991e-163	-1.24899e-164	-3.69834e-163	1.5902e-165	7.49864e-163	-5.95276e-163	-3.39984e-163	0
3.11636e-163	-1.47897e-163	1.77706e-163	2.89417e-163	1.10668e-163	-1.48877e-163	8.7216e-164	-1.17324e-162	8.94357e-163	-1.67637e-163	-4.89164e-164	-2.12344e-163	2.41735e-163	2.22066e-163	7.62946e-164	7.37844e-164	-2.40872e-163	-1.31589e-162	-2.33426e-163	-3.00918e-163	2.92745e-164	2.02357e-163	-9.87587e-163	4.61991e-163	-1.24899e-164	-3.69834e-163	1.5902e-165	7.49864e-163	-5.95276e-163	-3.39984e-163	0
3.11636e-163	-1.47897e-163	1.77706e-163	2.89417e-163	1.10668e-163	-1.48877e-163	8.7216e-164	-1.17324e-162	8.94357e-163	-1.67637e-163	-4.89164e-164	-2.12344e-163	2.41735e-163	2.22066e-163	7.62946e-164	7.37844e-164	-2.40872e-163	-1.31589e-162	-2.33426e-163	-3.00918e-163	2.92745e-164	2.02357e-163	-9.87587e-163	4.61991e-163	-1.24899e-164	-3.69834e-163	1.5902e-165	7.49864e-163	-5.95276e-163	-3.39984e-163	0
3.11636e-163	-1.47897e-163	1.77706e-163	2.89417e-163	1.10668e-163	-1.48877e-163	8.7216e-164	-1.17324e-162	8.94357e-163	-1.67637e-163	-4.89164e-164	-2.12344e-163	2.41735e-163	2.22066e-163	7.62946e-164	7.37844e-164	-2.40872e-163	-1.31589e-162	-2.33426e-163	-3.00918e-163	2.92745e-164	2.02357e-163	-9.87587e-163	4.61991e-163	-1.24899e-164	-3.69834e-163	1.5902e-165	7.49864e-163	-5.95276e-163	-3.39984e-163	0
3.11636e-163	-1.47897e-163	1.77706e-163	2.89417e-163	1.10668e-163	-1.48877e-163	8.7216e-164	-1.17324e-162	8.94357e-163	-1.67637e-163	-4.89164e-164	-2.12344e-163	2.41735e-163	2.22066e-163	7.62946e-164	7.37844e-164	-2.40872e-163	-1.31589e-162	-2.33426e-163	-3.00918e-163	2.92745e-164	2.02357e-163	-9.87587e-163	4.61991e-163	-1.24899e-164	-3.69834e-163	1.5902e-165	7.49864e-163	-5.95276e-163	-3.39984e-163	0
3.11636e-163	-1.47897e-163	1.77706e-163	2.89417e-163	1.10668e-163	-1.48877e-163	8.7216e-164	-1.17324e-162	8.94357e-163	-1.67637e-163	-4.89164e-164	-2.12344e-163	2.41735e-163	2.22066e-163	7.62946e-164	7.37844e-164	-2.40872e-163	-1.31589e-162	-2.33426e-163	-3.00918e-163	2.92745e-164	2.02357e-163	-9.87587e-163	4.61991e-163	-1.24899e-164	-3.69834e-163	1.5902e-165	7.49864e-163	-5.95276e-163	-3.39984e-163	0
3.11636e-163	-1.47897e-163	1.77706e-163	2.89417e-163	1.10668e-163	-1.48877e-163	8.7216e-164	-1.17324e-162	8.94357e-163	-1.67637e-163	-4.89164e-164	-2.12344e-163	2.41735e-163	2.22066e-163	7.62946e-164	7.37844e-164	-2.40872e-163	-1.31589e-162	-2.33426e-163	-3.00918e-163	2.92745e-164	2.02357e-163	-9.87587e-163	4.61991e-163	-1.24899e-164	-3.69834e-163	1.5902e-165	7.49864e-163	-5.95276e-163	-3.39984e-163	0
3.11636e-163	-1.47897e-163	1.77706e-163	2.89417e-163	1.10668e-163	-1.48877e-163	8.7216e-164	-1.17324e-162	8.94357e-163	-1.67637e-163	-4.89164e-164	-2.12344e-163	2.41735e-163	2.22066e-163	7.62946e-164	7.37844e-164	-2.40872e-163	-1.31589e-162	-2.33426e-163	-3.00918e-163	2.92745e-164	2.02357e-163	-9.87587e-163	4.61991e-163	-1.24899e-164	-3.69834e-163	1.5902e-165	7.49864e-163	-5.95276e-163	-3.39984e-163	0
3.11636e-163	-1.47897e-163	1.77706e-163	2.89417e-163	1.10668e-163	-1.48877e-163	8.7216e-164	-1.17324e-162	8.94357e-163	-1.67637e-163	-4.89164e-164	-2.12344e-163	2.41735e-163	2.22066e-163	7.62946e-164	7.37844e-164	-2.40872e-163	-1.31589e-162	-2.33426e-163	-3.00918e-163	2.92745e-164	2.02357e-163	-9.87587e-163	4.61991e-163	-1.24899e-164	-3.69834e-163	1.5902e-165	7.49864e-163	-5.95276e-163	-3.39984e-163	0
3.11636e-163	-1.47897e-163	1.77706e-163	2.89417e-163	1.10668e-163	-1.48877e-163	8.7216e-164	-1.17324e-162	8.94357e-163	-1.67637e-163	-4.89164e-164	-2.12344e-163	2.41735e-163	2.22066e-163	7.62946e-164	7.37844e-164	-2.40872e-163	-1.31589e-162	-2.33426e-163	-3.00918e-163	2.92745e-164	2.02357e-163	-9.87587e-163	4.61991e-163	-1.24899e-164	-3.69834e-163	1.5902e-165	7.49864e-163	-5.95276e-163	-3.39984e-163	0
3.11636e-163	-1.47897e-163	1.77706e-163	2.89417e-163	1.10668e-163	-1.48877e-163	8.7216e-164	-1.17324e-162	8.94357e-163	-1.67637e-163	-4.89164e-164	-2.12344e-163	2.41735e-163	2.22066e-163	7.62946e-164	7.37844e-164	-2.40872e-163	-1.31589e-162	-2.33426e-163	-3.00918e-163	2.92745e-164	2.02357e-163	-9.87587e-163	4.61991e-163	-1.24899e-164	-3.69834e-163	1.5902e-165	7.49864e-163	-5.95276e-163	-3.39984e-163	0
3.11636e-163	-1.47897e-163	1.77706e-163	2.89417e-163	1.10668e-163	-1.48877e-163	8.7216e-164	-1.17324e-162	8.94357e-163	-1.67637e-163	-4.89164e-164	-2.12344e-163	2.41735e-163	2.22066e-163	7.62946e-164	7.37844e-164	-2.40872e-163	-1.31589e-162	-2.33426e-163	-3.00918e-163	2.92745e-164	2.02357e-163	-9.87587e-163	4.61991e-163	-1.24899e-164	-3.69834e-163	1.5902e-165	7.49864e-163	-5.95276e-163	-3.39984e-163	0
3.11636e-163	-1.47897e-163	1.77706e-163	2.89417e-163	1.10668e-163	-1.48877e-163	8.7216e-164	-1.17324e-162	8.94357e-163	-1.67637e-163	-4.89164e-164	-2.12344e-163	2.41735e-163	2.22066e-163	7.62946e-164	7.37844e-164	-2.40872e-163	-1.31589e-162	-2.33426e-163	-3.00918e-163	2.92745e-164	2.02357e-163	-9.87587e-163	4.61991e-163	-1.24899e-164	-3.69834e-163	1.5902e-165	7.49864e-163	-5.95276e-163	-3.39984e-163	0
3.11636e-163	-1.47897e-163	1.77706e-163	2.89417e-163	1.10668e-163	-1.48877e-163	8.7216e-164	-1.17324e-162	8.94357e-163	-1.67637e-163	-4.89164e-164	-2.12344e-163	2.41735e-163	2.22066e-163	7.62946e-164	7.37844e-164	-2.40872e-163	-1.31589e-162	-2.33426e-163	-3.00918e-163	2.92745e-164	2.02357e-163	-9.87587e-163	4.61991e-163	-1.24899e-164	-3.69834e-163	1.5902e-165	7.49864e-163	-5.95276e-163	-3.39984e-163	0
3.11636e-163	-1.47897e-163	1.77706e-163	2.89417e-163	1.10668e-163	-1.48877e-163	8.7216e-164	-1.17324e-162	8.94357e-163	-1.67637e-163	-4.89164e-164	-2.12344e-163	2.41735e-163	2.22066e-163	7.62946e-164	7.37844e-164	-2.40872e-163	-1.31589e-162	-2.33426e-163	-3.00918e-163	2.92745e-164	2.02357e-163	-9.87587e-163	4.61991e-163	-1.24899e-164	-3.69834e-163	1.5902e-165	7.49864e-163	-5.95276e-163	-3.39984e-163	0
3.11636e-163	-1.47897e-163	1.77706e-163	2.89417e-163	1.10668e-163	-1.48877e-163	8.7216e-164	-1.17324e-162	8.94357e-163	-1.67637e-163	-4.89164e-164	-2.12344e-163	2.41735e-163	2.22066e-163	7.62946e-164	7.37844e-164	-2.40872e-163	-1.31589e-162	-2.33426e-163	-3.00918e-163	2.92745e-164	2.02357e-163	-9.87587e-163	4.61991e-163	-1.24899e-164	-3.69834e-163	1.5902e-165	7.49864e-163	-5.95276e-163	-3.39984e-163	0
3.11636e-163	-1.47897e-163	1.77706e-163	2.89417e-163	1.10668e-163	-1.48877e-163	8.7216e-164	-1.17324e-162	8.94357e-163	-1.67637e-163	-4.89164e-164	-2.12344e-163	2.41735e-163	2.22066e-163	7.62946e-164	7.37844e-164	-2.40872e-163	-1.31589e-162	-2.33426e-163	-3.00918e-163	2.92745e-164	2.02357e-163	-9.87587e-163	4.61991e-163	-1.24899e-164	-3.69834e-163	1.5902e-165	7.49864e-163	-5.95276e-163	-3.39984e-163	0
3.11636e-163	-1.47897e-163	1.77706e-163	2.89417e-163	1.10668e-163	-1.48877e-163	8.7216e-164	-1.17324e-162	8.94357e-163	-1.67637e-163	-4.89164e-164	-2.12344e-163	2.41735e-163	2.22066e-163	7.62946e-164	7.37844e-164	-2.40872e-163	-1.31589e-162	-2.33426e-163	-3.00918e-163	2.92745e-164	2.02357e-163	-9.87587e-163	4.61991e-163	-1.24899e-164	-3.69834e-163	1.5902e-165	7.49864e-163	-5.95276e-163	-3.39984e-163	0
3.11636e-163	-1.47897e-163	1.77706e-163	2.89417e-163	1.10668e-163	-1.48877e-163	8.7216e-164	-1.17324e-162	8.94357e-163	-1.67637e-163	-4.89164e-164	-2.12344e-163	2.41735e-163	2.22066e-163	7.62946e-164	7.37844e-164	-2.40872e-163	-1.31589e-162	-2.33426e-163	-3.00918e-163	2.92745e-164	2.02357e-163	-9.87587e-163	4.61991e-163	-1.24899e-164	-3.69834e-163	1.5902e-165	7.49864e-163	-5.95276e-163	-3.39984e-163	0
3.11636e-163	-1.47897e-163	1.77706e-163	2.89417e-163	1.10668e-163	-1.48877e-163	8.7216e-164	-1.17324e-162	8.94357e-163	-1.67637e-163	-4.89164e-164	-2.12344e-163	2.41735e-163	2.22066e-163	7.62946e-164	7.37844e-164	-2.40872e-163	-1.31589e-162	-2.33426e-163	-3.00918e-163	2.92745e-164	2.02357e-163	-9.87587e-163	4.61991e-163	-1.24899e-164	-3.69834e-163	1.5902e-165	7.49864e-163	-5.95276e-163	-3.39984e-163	0
3.11636e-163	-1.47897e-163	1.77706e-163	2.89417e-163	1.10668e-163	-1.48877e-163	8.7216e-164	-1.17324e-162	8.94357e-163	-1.67637e-163	-4.89164e-164	-2.12344e-163	2.41735e-163	2.22066e-163	7.62946e-164	7.37844e-164	-2.40872e-163	-1.31589e-162	-2.33426e-163	-3.00918e-163	2.92745e-164	2.02357e-163	-9.87587e-163	4.61991e-163	-1.24899e-164	-3.69834e-163	1.5902e-165	7.49864e-163	-5.95276e-163	-3.39984e-163	0
3.11636e-163	-1.47897e-163	1.77706e-163	2.89417e-163	1.10668e-163	-1.48877e-163	8.7216e-164	-1.17324e-162	8.94357e-163	-1.67637e-163	-4.89164e-164	-2.12344e-163	2.41735e-163	2.22066e-163	7.62946e-164	7.37844e-164	-2.40872e-163	-1.31589e-162	-2.33426e-163	-3.00918e-163	2.92745e-164	2.02357e-163	-9.87587e-163	4.61991e-163	-1.24899e-164	-3.69834e-163	1.5902e-165	7.49864e-163	-5.95276e-163	-3.39984e-163	0
3.11636e-163	-1.47897e-163	1.77706e-163	2.89417e-163	1.10668e-163	-1.48877e-163	8.7216e-164	-1.17324e-162	8.94357e-163	-1.67637e-163	-4.89164e-164	-2.12344e-163	2.41735e-163	2.22066e-163	7.62946e-164	7.37844e-164	-2.40872e-163	-1.31589e-162	-2.33426e-163	-3.00918e-163	2.92745e-164	2.02357e-163	-9.87587e-163	4.61991e-163	-1.24899e-164	-3.69834e-163	1.5902e-165	7.49864e-163	-5.95276e-163	-3.39984e-163	0
3.11636e-163	-1.47897e-163	1.77706e-163	2.89417e-163	1.10668e-163	-1.48877e-163	8.7216e-164	-1.17324e-162	8.94357e-163	-1.67637e-163	-4.89164e-164	-2.12344e-163	2.41735e-163	2.22066e-163	7.62946e-164	7.37844e-164	-2.40872e-163	-1.31589e-162	-2.33426e-163	-3.00918e-163	2.92745e-164	2.02357e-163	-9.87587e-163	4.61991e-163	-1.24899e-164	-3.69834e-163	1.5902e-165	7.49864e-163	-5.95276e-163	-3.39984e-163	0
3.11636e-163	-1.47897e-163	1.77706e-163	2.89417e-163	1.10668e-163	-1.48877e-163	8.7216e-164	-1.17324e-162	8.94357e-163	-1.67637e-163	-4.89164e-164	-2.12344e-163	2.41735e-163	2.22066e-163	7.62946e-164	7.37844e-164	-2.40872e-163	-1.31589e-162	-2.33426e-163	-3.00918e-163	2.92745e-164	2.02357e-163	-9.87587e-163	4.61991e-163	-1.24899e-164	-3.69834e-163	1.5902e-165	7.49864e-163	-5.95276e-163	-3.39984e-163	0
3.11636e-163	-1.47897e-163	1.77706e-163	2.89417e-163	1.10668e-163	-1.48877e-163	8.7216e-164	-1.17324e-162	8.94357e-163	-1.67637e-163	-4.89164e-164	-2.12344e-163	2.41735e-163	2.22066e-163	7.62946e-164	7.37844e-164	-2.40872e-163	-1.31589e-162	-2.33426e-163	-3.00918e-163	2.92745e-164	2.02357e-163	-9.87587e-163	4.61991e-163	-1.24899e-164	-3.69834e-163	1.5902e-165	7.49864e-163	-5.95276e-163	-3.39984e-163	0
3.11636e-163	-1.47897e-163	1.77706e-163	2.89417e-163	1.10668e-163	-1.48877e-163	8.7216e-164	-1.17324e-162	8.94357e-163	-1.67637e-163	-4.89164e-164	-2.12344e-163	2.41735e-163	2.22066e-163	7.62946e-164	7.37844e-164	-2.40872e-163	-1.31589e-162	-2.33426e-163	-3.00918e-163	2.92745e-164	2.02357e-163	-9.87587e-163	4.61991e-163	-1.24899e-164	-3.69834e-163	1.5902e-165	7.49864e-163	-5.95276e-163	-3.39984e-163	0
3.11636e-163	-1.47897e-163	1.77706e-163	2.89417e-163	1.10668e-163	-1.48877e-163	8.7216e-164	-1.17324e-162	8.94357e-163	-1.67637e-163	-4.89164e-164	-2.12344e-163	2.41735e-163	2.22066e-163	7.62946e-164	7.37844e-164	-2.40872e-163	-1.31589e-162	-2.33426e-163	-3.00918e-163	2.92745e-164	2.02357e-163	-9.87587e-163	4.61991e-163	-1.24899e-164	-3.69834e-163	1.5902e-165	7.49864e-163	-5.95276e-163	-3.39984e-163	0
3.11636e-163	-1.47897e-163	1.77706e-163	2.89417e-163	1.10668e-163	-1.48877e-163	8.7216e-164	-1.17324e-162	8.94357e-163	-1.67637e-163	-4.89164e-164	-2.12344e-163	2.41735e-163	2.22066e-163	7.62946e-164	7.37844e-164	-2.40872e-163	-1.31589e-162	-2.33426e-163	-3.00918e-163	2.92745e-164	2.02357e-163	-9.87587e-163	4.61991e-163	-1.24899e-164	-3.69834e-163	1.5902e-165	7.49864e-163	-5.95276e-163	-3.39984e-163	0
3.11636e-163	-1.47897e-163	1.77706e-163	2.89417e-163	1.10668e-163	-1.48877e-163	8.7216e-164	-1.17324e-162	8.94357e-163	-1.67637e-163	-4.89164e-164	-2.12344e-163	2.41735e-163	2.22066e-163	7.62946e-164	7.37844e-164	-2.40872e-163	-1.31589e-162	-2.33426e-163	-3.00918e-163	2.92745e-164	2.02357e-163	-9.87587e-163	4.61991e-163	-1.24899e-164	-3.69834e-163	1.5902e-165	7.49864e-163	-5.95276e-163	-3.39984e-163	0
3.11636e-163	-1.47897e-163	1.77706e-163	2.89417e-163	1.10668e-163	-1.48877e-163	8.7216e-164	-1.17324e-162	8.94357e-163	-1.67637e-163	-4.89164e-164	-2.12344e-163	2.41735e-163	2.22066e-163	7.62946e-164	7.37844e-164	-2.40872e-163	-1.31589e-162	-2.33426e-163	-3.00918e-163	2.92745e-164	2.02357e-163	-9.87587e-163	4.61991e-163	-1.24899e-164	-3.69834e-163	1.5902e-165	7.49864e-163	-5.95276e-163	-3.39984e-163	0
3.11636e-163	-1.47897e-163	1.77706e-163	2.89417e-163	1.10668e-163	-1.48877e-163	8.7216e-164	-1.17324e-162	8.94357e-163	-1.67637e-163	-4.89164e-164	-2.12344e-163	2.41735e-163	2.22066e-163	7.62946e-164	7.37844e-164	-2.40872e-163	-1.31589e-162	-2.33426e-163	-3.00918e-163	2.92745e-164	2.02357e-163	-9.87587e-163	4.61991e-163	-1.24899e-164	-3.69834e-163	1.5902e-165	7.49864e-163	-5.95276e-163	-3.39984e-163	0
3.11636e-163	-1.47897e-163	1.77706e-163	2.89417e-163	1.10668e-163	-1.48877e-163	8.7216e-164	-1.17324e-162	8.94357e-163	-1.67637e-163	-4.89164e-164	-2.12344e-163	2.41735e-163	2.22066e-163	7.62946e-164	7.37844e-164	-2.40872e-163	-1.31589e-162	-2.33426e-163	-3.00918e-163	2.92745e-164	2.02357e-163	-9.87587e-163	4.61991e-163	-1.24899e-164	-3.69834e-163	1.5902e-165	7.49864e-163	-5.95276e-163	-3.39984e-163	0
3.11636e-163	-1.47897e-163	1.77706e-163	2.89417e-163	1.10668e-163	-1.48877e-163	8.7216e-164	-1.17324e-162	8.94357e-163	-1.67637e-163	-4.89164e-164	-2.12344e-163	2.41735e-163	2.22066e-163	7.62946e-164	7.37844e-164	-2.40872e-163	-1.31589e-162	-2.33426e-163	-3.00918e-163	2.92745e-164	2.02357e-163	-9.87587e-163	4.61991e-163	-1.24899e-164	-3.69834e-163	1.5902e-165	7.49864e-163	-5.95276e-163	-3.39984e-163	0
3.11636e-163	-1.47897e-163	1.77706e-163	2.89417e-163	1.10668e-163	-1.48877e-163	8.7216e-164	-1.17324e-162	8.94357e-163	-1.67637e-163	-4.89164e-164	-2.12344e-163	2.41735e-163	2.22066e-163	7.62946e-164	7.37844e-164	-2.40872e-163	-1.31589e-162	-2.33426e-163	-3.00918e-163	2.92745e-164	2.02357e-163	-9.87587e-163	4.61991e-163	-1.24899e-164	-3.69834e-163	1.5902e-165	7.49864e-163	-5.95276e-163	-3.39984e-163	0
3.11636e-163	-1.47897e-163	1.77706e-163	2.89417e-163	1.10668e-163	-1.48877e-163	8.7216e-164	-1.17324e-162	8.94357e-163	-1.67637e-163	-4.89164e-164	-2.12344e-163	2.41735e-163	2.22066e-163	7.62946e-164	7.37844e-164	-2.40872e-163	-1.31589e-162	-2.33426e-163	-3.00918e-163	2.92745e-164	2.02357e-163	-9.87587e-163	4.61991e-163	-1.24899e-164	-3.69834e-163	1.5902e-165	7.49864e-163	-5.95276e-163	-3.39984e-163	0
3.11636e-163	-1.47897e-163	1.77706e-163	2.89417e-163	1.10668e-163	-1.48877e-163	8.7216e-164	-1.17324e-162	8.94357e-163	-1.67637e-163	-4.89164e-164	-2.12344e-163	2.41735e-163	2.22066e-163	7.62946e-164	7.37844e-164	-2.40872e-163	-1.31589e-162	-2.33426e-163	-3.00918e-163	2.92745e-164	2.02357e-163	-9.87587e-163	4.61991e-163	-1.24899e-164	-3.69834e-163	1.5902e-165	7.49864e-163	-5.95276e-163	-3.39984e-163	0
3.11636e-163	-1.47897e-163	1.77706e-163	2.89417e-163	1.10668e-163	-1.48877e-163	8.7216e-164	-1.17324e-162	8.94357e-163	-1.67637e-163	-4.89164e-164	-2.12344e-163	2.41735e-163	2.22066e-163	7.62946e-164	7.37844e-164	-2.40872e-163	-1.31589e-162	-2.33426e-163	-3.00918e-163	2.92745e-164	2.02357e-163	-9.87587e-163	4.61991e-163	-1.24899e-164	-3.69834e-163	1.5902e-165	7.49864e-163	-5.95276e-163	-3.39984e-163	0
3.11636e-163	-1.47897e-163	1.77706e-163	2.89417e-163	1.10668e-163	-1.48877e-163	8.7216e-164	-1.17324e-162	8.94357e-163	-1.67637e-163	-4.89164e-164	-2.12344e-163	2.41735e-163	2.22066e-163	7.62946e-164	7.37844e-164	-2.40872e-163	-1.31589e-162	-2.33426e-163	-3.00918e-163	2.92745e-164	2.02357e-163	-9.87587e-163	4.61991e-163	-1.24899e-164	-3.69834e-163	1.5902e-165	7.49864e-163	-5.95276e-163	-3.39984e-163	0
3.11636e-163	-1.47897e-163	1.77706e-163	2.89417e-163	1.10668e-163	-1.48877e-163	8.7216e-164	-1.17324e-162	8.94357e-163	-1.67637e-163	-4.89164e-164	-2.12344e-163	2.41735e-163	2.22066e-163	7.62946e-164	7.37844e-164	-2.40872e-163	-1.31589e-162	-2.33426e-163	-3.00918e-163	2.92745e-164	2.02357e-163	-9.87587e-163	4.61991e-163	-1.24899e-164	-3.69834e-163	1.5902e-165	7.49864e-163	-5.95276e-163	-3.39984e-163	0
3.11636e-163	-1.47897e-163	1.77706e-163	2.89417e-163	1.10668e-163	-1.48877e-163	8.7216e-164	-1.17324e-162	8.94357e-163	-1.67637e-163	-4.89164e-164	-2.12344e-163	2.41735e-163	2.22066e-163	7.62946e-164	7.37844e-164	-2.40872e-163	-1.31589e-162	-2.33426e-163	-3.00918e-163	2.92745e-164	2.02357e-163	-9.87587e-163	4.61991e-163	-1.24899e-164	-3.69834e-163	1.5902e-165	7.49864e-163	-5.95276e-163	-3.39984e-163	0
3.11636e-163	-1.47897e-163	1.77706e-163	2.89417e-163	1.10668e-163	-1.48877e-163	8.7216e-164	-1.17324e-162	8.94357e-163	-1.67637e-163	-4.89164e-164	-2.12344e-163	2.41735e-163	2.22066e-163	7.62946e-164	7.37844e-164	-2.40872e-163	-1.31589e-162	-2.33426e-163	-3.00918e-163	2.92745e-164	2.02357e-163	-9.87587e-163	4.61991e-163	-1.24899e-164	-3.69834e-163	1.5902e-165	7.49864e-163	-5.95276e-163	-3.39984e-163	0
3.11636e-163	-1.47897e-163	1.77706e-163	2.89417e-163	1.10668e-163	-1.48877e-163	8.7216e-164	-1.17324e-162	8.94357e-163	-1.67637e-163	-4.89164e-164	-2.12344e-163	2.41735e-163	2.22066e-163	7.62946e-164	7.37844e-164	-2.40872e-163	-1.31589e-162	-2.33426e-163	-3.00918e-163	2.92745e-164	2.02357e-163	-9.87587e-163	4.61991e-163	-1.24899e-164	-3.69834e-163	1.5902e-165	7.49864e-163	-5.95276e-163	-3.39984e-163	0
3.11636e-163	-1.47897e-163	1.77706e-163	2.89417e-163	1.10668e-163	-1.48877e-163	8.7216e-164	-1.17324e-162	8.94357e-163	-1.67637e-163	-4.89164e-164	-2.12344e-163	2.41735e-163	2.22066e-163	7.62946e-164	7.37844e-164	-2.40872e-163	-1.31589e-162	-2.33426e-163	-3.00918e-163	2.92745e-164	2.02357e-163	-9.87587e-163	4.61991e-163	-1.24899e-164	-3.69834e-163	1.5902e-165	7.49864e-163	-5.95276e-163	-3.39984e-163	0
3.11636e-163	-1.47897e-163	1.77706e-163	2.89417e-163	1.10668e-163	-1.48877e-163	8.7216e-164	-1.17324e-162	8.94357e-163	-1.67637e-163	-4.89164e-164	-2.12344e-163	2.41735e-163	2.22066e-163	7.62946e-164	7.37844e-164	-2.40872e-163	-1.31589e-162	-2.33426e-163	-3.00918e-163	2.92745e-164	2.02357e-163	-9.87587e-163	4.61991e-163	-1.24899e-164	-3.69834e-163	1.5902e-165	7.49864e-163	-5.95276e-163	-3.39984e-163	0
3.11636e-163	-1.47897e-163	1.77706e-163	2.89417e-163	1.10668e-163	-1.48877e-163	8.7216e-164	-1.17324e-162	8.94357e-163	-1.67637e-163	-4.89164e-164	-2.12344e-163	2.41735e-163	2.22066e-163	7.62946e-164	7.37844e-164	-2.40872e-163	-1.31589e-162	-2.33426e-163	-3.00918e-163	2.92745e-164	2.02357e-163	-9.87587e-163	4.61991e-163	-1.24899e-164	-3.69834e-163	1.5902e-165	7.49864e-163	-5.95276e-163	-3.39984e-163	0
3.11636e-163	-1.47897e-163	1.77706e-163	2.89417e-163	1.10668e-163	-1.48877e-163	8.7216e-164	-1.17324e-162	8.94357e-163	-1.67637e-163	-4.89164e-164	-2.12344e-163	2.41735e-163	2.22066e-163	7.62946e-164	7.37844e-164	-2.40872e-163	-1.31589e-162	-2.33426e-163	-3.00918e-163	2.92745e-164	2.02357e-163	-9.87587e-163	4.61991e-163	-1.24899e-164	-3.69834e-163	1.5902e-165	7.49864e-163	-5.95276e-163	-3.39984e-163	0
3.11636e-163	-1.47897e-163	1.77706e-163	2.89417e-163	1.10668e-163	-1.48877e-163	8.7216e-164	-1.17324e-162	8.94357e-163	-1.67637e-163	-4.89164e-164	-2.12344e-163	2.41735e-163	2.22066e-163	7.62946e-164	7.37844e-164	-2.40872e-163	-1.31589e-162	-2.33426e-163	-3.00918e-163	2.92745e-164	2.02357e-163	-9.87587e-163	4.61991e-163	-1.24899e-164	-3.69834e-163	1.5902e-165	7.49864e-163	-5.95276e-163	-3.39984e-163	0
3.11636e-163	-1.47897e-163	1.77706e-163	2.89417e-163	1.10668e-163	-1.48877e-163	8.7216e-164	-1.17324e-162	8.94357e-163	-1.67637e-163	-4.89164e-164	-2.12344e-163	2.41735e-163	2.22066e-163	7.62946e-164	7.37844e-164	-2.40872e-163	-1.31589e-162	-2.33426e-163	-3.00918e-163	2.92745e-164	2.02357e-163	-9.87587e-163	4.61991e-163	-1.24899e-164	-3.69834e-163	1.5902e-165	7.49864e-163	-5.95276e-163	-3.39984e-163	0
3.11636e-163	-1.47897e-163	1.77706e-163	2.89417e-163	1.10668e-163	-1.48877e-163	8.7216e-164	-1.17324e-162	8.94357e-163	-1.67637e-163	-4.89164e-164	-2.12344e-163	2.41735e-163	2.22066e-163	7.62946e-164	7.37844e-164	-2.40872e-163	-1.31589e-162	-2.33426e-163	-3.00918e-163	2.92745e-164	2.02357e-163	-9.87587e-163	4.61991e-163	-1.24899e-164	-3.69834e-163	1.5902e-165	7.49864e-163	-5.95276e-163	-3.39984e-163	0
3.11636e-163	-1.47897e-163	1.77706e-163	2.89417e-163	1.10668e-163	-1.48877e-163	8.7216e-164	-1.17324e-162	8.94357e-163	-1.67637e-163	-4.89164e-164	-2.12344e-163	2.41735e-163	2.22066e-163	7.62946e-164	7.37844e-164	-2.40872e-163	-1.31589e-162	-2.33426e-163	-3.00918e-163	2.92745e-164	2.02357e-163	-9.87587e-163	4.61991e-163	-1.24899e-164	-3.69834e-163	1.5902e-165	7.49864e-163	-5.95276e-163	-3.39984e-163	0
3.11636e-163	-1.47897e-163	1.77706e-163	2.89417e-163	1.10668e-163	-1.48877e-163	8.7216e-164	-1.17324e-162	8.94357e-163	-1.67637e-163	-4.89164e-164	-2.12344e-163	2.41735e-163	2.22066e-163	7.62946e-164	7.37844e-164	-2.40872e-163	-1.31589e-162	-2.33426e-163	-3.00918e-163	2.92745e-164	2.02357e-163	-9.87587e-163	4.61991e-163	-1.24899e-164	-3.69834e-163	1.5902e-165	7.49864e-163	-5.95276e-163	-3.39984e-163	0
3.11636e-163	-1.47897e-163	1.77706e-163	2.89417e-163	1.10668e-163	-1.48877e-163	8.7216e-164	-1.17324e-162	8.94357e-163	-1.67637e-163	-4.89164e-164	-2.12344e-163	2.41735e-163	2.22066e-163	7.62946e-164	7.37844e-164	-2.40872e-163	-1.31589e-162	-2.33426e-163	-3.00918e-163	2.92745e-164	2.02357e-163	-9.87587e-163	4.61991e-163	-1.24899e-164	-3.69834e-163	1.5902e-165	7.49864e-163	-5.95276e-163	-3.39984e-163	0
3.11636e-163	-1.47897e-163	1.77706e-163	2.89417e-163	1.10668e-163	-1.48877e-163	8.7216e-164	-1.17324e-162	8.94357e-163	-1.67637e-163	-4.89164e-164	-2.12344e-163	2.41735e-163	2.22066e-163	7.62946e-164	7.37844e-164	-2.40872e-163	-1.31589e-162	-2.33426e-163	-3.00918e-163	2.92745e-164	2.02357e-163	-9.87587e-163	4.61991e-163	-1.24899e-164	-3.69834e-163	1.5902e-165	7.49864e-163	-5.95276e-163	-3.39984e-163	0
3.11636e-163	-1.47897e-163	1.77706e-163	2.89417e-163	1.10668e-163	-1.48877e-163	8.7216e-164	-1.17324e-162	8.94357e-163	-1.67637e-163	-4.89164e-164	-2.12344e-163	2.41735e-163	2.22066e-163	7.62946e-164	7.37844e-164	-2.40872e-163	-1.31589e-162	-2.33426e-163	-3.00918e-163	2.92745e-164	2.02357e-163	-9.87587e-163	4.61991e-163	-1.24899e-164	-3.69834e-163	1.5902e-165	7.49864e-163	-5.95276e-163	-3.39984e-163	0
3.11636e-163	-1.47897e-163	1.77706e-163	2.89417e-163	1.10668e-163	-1.48877e-163	8.7216e-164	-1.17324e-162	8.94357e-163	-1.67637e-163	-4.89164e-164	-2.12344e-163	2.41735e-163	2.22066e-163	7.62946e-164	7.37844e-164	-2.40872e-163	-1.31589e-162	-2.33426e-163	-3.00918e-163	2.92745e-164	2.02357e-163	-9.87587e-163	4.61991e-163	-1.24899e-164	-3.69834e-163	1.5902e-165	7.49864e-163	-5.95276e-163	-3.39984e-163	0
3.11636e-163	-1.47897e-163	1.77706e-163	2.89417e-163	1.10668e-163	-1.48877e-163	8.7216e-164	-1.17324e-162	8.94357e-163	-1.67637e-163	-4.89164e-164	-2.12344e-163	2.41735e-163	2.22066e-163	7.62946e-164	7.37844e-164	-2.40872e-163	-1.31589e-162	-2.33426e-163	-3.00918e-163	2.92745e-164	2.02357e-163	-9.87587e-163	4.61991e-163	-1.24899e-164	-3.69834e-163	1.5902e-165	7.49864e-163	-5.95276e-163	-3.39984e-163	0
3.11636e-163	-1.47897e-163	1.77706e-163	2.89417e-163	1.10668e-163	-1.48877e-163	8.7216e-164	-1.17324e-162	8.94357e-163	-1.67637e-163	-4.89164e-164	-2.12344e-163	2.41735e-163	2.22066e-163	7.62946e-164	7.37844e-164	-2.40872e-163	-1.31589e-162	-2.33426e-163	-3.00918e-163	2.92745e-164	2.02357e-163	-9.87587e-163	4.61991e-163	-1.24899e-164	-3.69834e-163	1.5902e-165	7.49864e-163	-5.95276e-163	-3.39984e-163	0
3.11636e-163	-1.47897e-163	1.77706e-163	2.89417e-163	1.10668e-163	-1.48877e-163	8.7216e-164	-1.17324e-162	8.94357e-163	-1.67637e-163	-4.89164e-164	-2.12344e-163	2.41735e-163	2.22066e-163	7.62946e-164	7.37844e-164	-2.40872e-163	-1.31589e-162	-2.33426e-163	-3.00918e-163	2.92745e-164	2.02357e-163	-9.87587e-163	4.61991e-163	-1.24899e-164	-3.69834e-163	1.5902e-165	7.49864e-163	-5.95276e-163	-3.39984e-163	0
3.11636e-163	-1.47897e-163	1.77706e-163	2.89417e-163	1.10668e-163	-1.48877e-163	8.7216e-164	-1.17324e-162	8.94357e-163	-1.67637e-163	-4.89164e-164	-2.12344e-163	2.41735e-163	2.22066e-163	7.62946e-164	7.37844e-164	-2.40872e-163	-1.31589e-162	-2.33426e-163	-3.00918e-163	2.92745e-164	2.02357e-163	-9.87587e-163	4.61991e-163	-1.24899e-164	-3.69834e-163	1.5902e-165	7.49864e-163	-5.95276e-163	-3.39984e-163	0
3.11636e-163	-1.47897e-163	1.77706e-163	2.89417e-163	1.10668e-163	-1.48877e-163	8.7216e-164	-1.17324e-162	8.94357e-163	-1.67637e-163	-4.89164e-164	-2.12344e-163	2.41735e-163	2.22066e-163	7.62946e-164	7.37844e-164	-2.40872e-163	-1.31589e-162	-2.33426e-163	-3.00918e-163	2.92745e-164	2.02357e-163	-9.87587e-163	4.61991e-163	-1.24899e-164	-3.69834e-163	1.5902e-165	7.49864e-163	-5.95276e-163	-3.39984e-163	0
3.11636e-163	-1.47897e-163	1.77706e-163	2.89417e-163	1.10668e-163	-1.48877e-163	8.7216e-164	-1.17324e-162	8.94357e-163	-1.67637e-163	-4.89164e-164	-2.12344e-163	2.41735e-163	2.22066e-163	7.62946e-164	7.37844e-164	-2.40872e-163	-1.31589e-162	-2.33426e-163	-3.00918e-163	2.92745e-164	2.02357e-163	-9.87587e-163	4.61991e-163	-1.24899e-164	-3.69834e-163	1.5902e-165	7.49864e-163	-5.95276e-163	-3.39984e-163	0
3.11636e-163	-1.47897e-163	1.77706e-163	2.89417e-163	1.10668e-163	-1.48877e-163	8.7216e-164	-1.17324e-162	8.94357e-163	-1.67637e-163	-4.89164e-164	-2.12344e-163	2.41735e-163	2.22066e-163	7.62946e-164	7.37844e-164	-2.40872e-163	-1.31589e-162	-2.33426e-163	-3.00918e-163	2.92745e-164	2.02357e-163	-9.87587e-163	4.61991e-163	-1.24899e-164	-3.69834e-163	1.5902e-165	7.49864e-163	-5.95276e-163	-3.39984e-163	0
3.11636e-163	-1.47897e-163	1.77706e-163	2.89417e-163	1.10668e-163	-1.48877e-163	8.7216e-164	-1.17324e-162	8.94357e-163	-1.67637e-163	-4.89164e-164	-2.12344e-163	2.41735e-163	2.22066e-163	7.62946e-164	7.37844e-164	-2.40872e-163	-1.31589e-162	-2.33426e-163	-3.00918e-163	2.92745e-164	2.02357e-163	-9.87587e-163	4.61991e-163	-1.24899e-164	-3.69834e-163	1.5902e-165	7.49864e-163	-5.95276e-163	-3.39984e-163	0
3.11636e-163	-1.47897e-163	1.77706e-163	2.89417e-163	1.10668e-163	-1.48877e-163	8.7216e-164	-1.17324e-162	8.94357e-163	-1.67637e-163	-4.89164e-164	-2.12344e-163	2.41735e-163	2.22066e-163	7.62946e-164	7.37844e-164	-2.40872e-163	-1.31589e-162	-2.33426e-163	-3.00918e-163	2.92745e-164	2.02357e-163	-9.87587e-163	4.61991e-163	-1.24899e-164	-3.69834e-163	1.5902e-165	7.49864e-163	-5.95276e-163	-3.39984e-163	0
3.11636e-163	-1.47897e-163	1.77706e-163	2.89417e-163	1.10668e-163	-1.48877e-163	8.7216e-164	-1.17324e-162	8.94357e-163	-1.67637e-163	-4.89164e-164	-2.12344e-163	2.41735e-163	2.22066e-163	7.62946e-164	7.37844e-164	-2.40872e-163	-1.31589e-162	-2.33426e-163	-3.00918e-163	2.92745e-164	2.02357e-163	-9.87587e-163	4.61991e-163	-1.24899e-164	-3.69834e-163	1.5902e-165	7.49864e-163	-5.95276e-163	-3.39984e-163	0
3.11636e-163	-1.47897e-163	1.77706e-163	2.89417e-163	1.10668e-163	-1.48877e-163	8.7216e-164	-1.17324e-162	8.94357e-163	-1.67637e-163	-4.89164e-164	-2.12344e-163	2.41735e-163	2.22066e-163	7.62946e-164	7.37844e-164	-2.40872e-163	-1.31589e-162	-2.33426e-163	-3.00918e-163	2.92745e-164	2.02357e-163	-9.87587e-163	4.61991e-163	-1.24899e-164	-3.69834e-163	1.5902e-165	7.49864e-163	-5.95276e-163	-3.39984e-163	0
3.11636e-163	-1.47897e-163	1.77706e-163	2.89417e-163	1.10668e-163	-1.48877e-163	8.7216e-164	-1.17324e-162	8.94357e-163	-1.67637e-163	-4.89164e-164	-2.12344e-163	2.41735e-163	2.22066e-163	7.62946e-164	7.37844e-164	-2.40872e-163	-1.31589e-162	-2.33426e-163	-3.00918e-163	2.92745e-164	2.02357e-163	-9.87587e-163	4.61991e-163	-1.24899e-164	-3.69834e-163	1.5902e-165	7.49864e-163	-5.95276e-163	-3.39984e-163	0
3.11636e-163	-1.47897e-163	1.77706e-163	2.89417e-163	1.10668e-163	-1.48877e-163	8.7216e-164	-1.17324e-162	8.94357e-163	-1.67637e-163	-4.89164e-164	-2.12344e-163	2.41735e-163	2.22066e-163	7.62946e-164	7.37844e-164	-2.40872e-163	-1.31589e-162	-2.33426e-163	-3.00918e-163	2.92745e-164	2.02357e-163	-9.87587e-163	4.61991e-163	-1.24899e-164	-3.69834e-163	1.5902e-165	7.49864e-163	-5.95276e-163	-3.39984e-163	0
3.11636e-163	-1.47897e-163	1.77706e-163	2.89417e-163	1.10668e-163	-1.48877e-163	8.7216e-164	-1.17324e-162	8.94357e-163	-1.67637e-163	-4.89164e-164	-2.12344e-163	2.41735e-163	2.22066e-163	7.62946e-164	7.37844e-164	-2.40872e-163	-1.31589e-162	-2.33426e-163	-3.00918e-163	2.92745e-164	2.02357e-163	-9.87587e-163	4.61991e-163	-1.24899e-164	-3.69834e-163	1.5902e-165	7.49864e-163	-5.95276e-163	-3.39984e-163	0
3.11636e-163	-1.47897e-163	1.77706e-163	2.89417e-163	1.10668e-163	-1.48877e-163	8.7216e-164	-1.17324e-162	8.94357e-163	-1.67637e-163	-4.89164e-164	-2.12344e-163	2.41735e-163	2.22066e-163	7.62946e-164	7.37844e-164	-2.40872e-163	-1.31589e-162	-2.33426e-163	-3.00918e-163	2.92745e-164	2.02357e-163	-9.87587e-163	4.61991e-163	-1.24899e-164	-3.69834e-163	1.5902e-165	7.49864e-163	-5.95276e-163	-3.39984e-163	0
3.11636e-163	-1.47897e-163	1.77706e-163	2.89417e-163	1.10668e-163	-1.48877e-163	8.7216e-164	-1.17324e-162	8.94357e-163	-1.67637e-163	-4.89164e-164	-2.12344e-163	2.41735e-163	2.22066e-163	7.62946e-164	7.37844e-164	-2.40872e-163	-1.31589e-162	-2.33426e-163	-3.00918e-163	2.92745e-164	2.02357e-163	-9.87587e-163	4.61991e-163	-1.24899e-164	-3.69834e-163	1.5902e-165	7.49864e-163	-5.95276e-163	-3.39984e-163	0
3.11636e-163	-1.47897e-163	1.77706e-163	2.89417e-163	1.10668e-163	-1.48877e-163	8.7216e-164	-1.17324e-162	8.94357e-163	-1.67637e-163	-4.89164e-164	-2.12344e-163	2.41735e-163	2.22066e-163	7.62946e-164	7.37844e-164	-2.40872e-163	-1.31589e-162	-2.33426e-163	-3.00918e-163	2.92745e-164	2.02357e-163	-9.87587e-163	4.61991e-163	-1.24899e-164	-3.69834e-163	1.5902e-165	7.49864e-163	-5.95276e-163	-3.39984e-163	0
3.11636e-163	-1.47897e-163	1.77706e-163	2.89417e-163	1.10668e-163	-1.48877e-163	8.7216e-164	-1.17324e-162	8.94357e-163	-1.67637e-163	-4.89164e-164	-2.12344e-163	2.41735e-163	2.22066e-163	7.62946e-164	7.37844e-164	-2.40872e-163	-1.31589e-162	-2.33426e-163	-3.00918e-163	2.92745e-164	2.02357e-163	-9.87587e-163	4.61991e-163	-1.24899e-164	-3.69834e-163	1.5902e-165	7.49864e-163	-5.95276e-163	-3.39984e-163	0
3.11636e-163	-1.47897e-163	1.77706e-163	2.89417e-163	1.10668e-163	-1.48877e-163	8.7216e-164	-1.17324e-162	8.94357e-163	-1.67637e-163	-4.89164e-164	-2.12344e-163	2.41735e-163	2.22066e-163	7.62946e-164	7.37844e-164	-2.40872e-163	-1.31589e-162	-2.33426e-163	-3.00918e-163	2.92745e-164	2.02357e-163	-9.87587e-163	4.61991e-163	-1.24899e-164	-3.69834e-163	1.5902e-165	7.49864e-163	-5.95276e-163	-3.39984e-163	0
3.11636e-163	-1.47897e-163	1.77706e-163	2.89417e-163	1.10668e-163	-1.48877e-163	8.7216e-164	-1.17324e-162	8.94357e-163	-1.67637e-163	-4.89164e-164	-2.12344e-163	2.41735e-163	2.22066e-163	7.62946e-164	7.37844e-164	-2.40872e-163	-1.31589e-162	-2.33426e-163	-3.00918e-163	2.92745e-164	2.02357e-163	-9.87587e-163	4.61991e-163	-1.24899e-164	-3.69834e-163	1.5902e-165	7.49864e-163	-5.95276e-163	-3.39984e-163	0
3.11636e-163	-1.47897e-163	1.77706e-163	2.89417e-163	1.10668e-163	-1.48877e-163	8.7216e-164	-1.17324e-162	8.94357e-163	-1.67637e-163	-4.89164e-164	-2.12344e-163	2.41735e-163	2.22066e-163	7.62946e-164	7.37844e-164	-2.40872e-163	-1.31589e-162	-2.33426e-163	-3.00918e-163	2.92745e-164	2.02357e-163	-9.87587e-163	4.61991e-163	-1.24899e-164	-3.69834e-163	1.5902e-165	7.49864e-163	-5.95276e-163	-3.39984e-163	0
3.11636e-163	-1.47897e-163	1.77706e-163	2.89417e-163	1.10668e-163	-1.48877e-163	8.7216e-164	-1.17324e-162	8.94357e-163	-1.67637e-163	-4.89164e-164	-2.12344e-163	2.41735e-163	2.22066e-163	7.62946e-164	7.37844e-164	-2.40872e-163	-1.31589e-162	-2.33426e-163	-3.00918e-163	2.92745e-164	2.02357e-163	-9.87587e-163	4.61991e-163	-1.24899e-164	-3.69834e-163	1.5902e-165	7.49864e-163	-5.95276e-163	-3.39984e-163	0
3.11636e-163	-1.47897e-163	1.77706e-163	2.89417e-163	1.10668e-163	-1.48877e-163	8.7216e-164	-1.17324e-162	8.94357e-163	-1.67637e-163	-4.89164e-164	-2.12344e-163	2.41735e-163	2.22066e-163	7.62946e-164	7.37844e-164	-2.40872e-163	-1.31589e-162	-2.33426e-163	-3.00918e-163	2.92745e-164	2.02357e-163	-9.87587e-163	4.61991e-163	-1.24899e-164	-3.69834e-163	1.5902e-165	7.49864e-163	-5.95276e-163	-3.39984e-163	0
3.11636e-163	-1.47897e-163	1.77706e-163	2.89417e-163	1.10668e-163	-1.48877e-163	8.7216e-164	-1.17324e-162	8.94357e-163	-1.67637e-163	-4.89164e-164	-2.12344e-163	2.41735e-163	2.22066e-163	7.62946e-164	7.37844e-164	-2.40872e-163	-1.31589e-162	-2.33426e-163	-3.00918e-163	2.92745e-164	2.02357e-163	-9.87587e-163	4.61991e-163	-1.24899e-164	-3.69834e-163	1.5902e-165	7.49864e-163	-5.95276e-163	-3.39984e-163	0
3.11636e-163	-1.47897e-163	1.77706e-163	2.89417e-163	1.10668e-163	-1.48877e-163	8.7216e-164	-1.17324e-162	8.94357e-163	-1.67637e-163	-4.89164e-164	-2.12344e-163	2.41735e-163	2.22066e-163	7.62946e-164	7.37844e-164	-2.40872e-163	-1.31589e-162	-2.33426e-163	-3.00918e-163	2.92745e-164	2.02357e-163	-9.87587e-163	4.61991e-163	-1.24899e-164	-3.69834e-163	1.5902e-165	7.49864e-163	-5.95276e-163	-3.39984e-163	0
3.11636e-163	-1.47897e-163	1.77706e-163	2.89417e-163	1.10668e-163	-1.48877e-163	8.7216e-164	-1.17324e-162	8.94357e-163	-1.67637e-163	-4.89164e-164	-2.12344e-163	2.41735e-163	2.22066e-163	7.62946e-164	7.37844e-164	-2.40872e-163	-1.31589e-162	-2.33426e-163	-3.00918e-163	2.92745e-164	2.02357e-163	-9.87587e-163	4.61991e-163	-1.24899e-164	-3.69834e-163	1.5902e-165	7.49864e-163	-5.95276e-163	-3.39984e-163	0
3.11636e-163	-1.47897e-163	1.77706e-163	2.89417e-163	1.10668e-163	-1.48877e-163	8.7216e-164	-1.17324e-162	8.94357e-163	-1.67637e-163	-4.89164e-164	-2.12344e-163	2.41735e-163	2.22066e-163	7.62946e-164	7.37844e-164	-2.40872e-163	-1.31589e-162	-2.33426e-163	-3.00918e-163	2.92745e-164	2.02357e-163	-9.87587e-163	4.61991e-163	-1.24899e-164	-3.69834e-163	1.5902e-165	7.49864e-163	-5.95276e-163	-3.39984e-163	0
3.11636e-163	-1.47897e-163	1.77706e-163	2.89417e-163	1.10668e-163	-1.48877e-163	8.7216e-164	-1.17324e-162	8.94357e-163	-1.67637e-163	-4.89164e-164	-2.12344e-163	2.41735e-163	2.22066e-163	7.62946e-164	7.37844e-164	-2.40872e-163	-1.31589e-162	-2.33426e-163	-3.00918e-163	2.92745e-164	2.02357e-163	-9.87587e-163	4.61991e-163	-1.24899e-164	-3.69834e-163	1.5902e-165	7.49864e-163	-5.95276e-163	-3.39984e-163	0
3.11636e-163	-1.47897e-163	1.77706e-163	2.89417e-163	1.10668e-163	-1.48877e-163	8.7216e-164	-1.17324e-162	8.94357e-163	-1.67637e-163	-4.89164e-164	-2.12344e-163	2.41735e-163	2.22066e-163	7.62946e-164	7.37844e-164	-2.40872e-163	-1.31589e-162	-2.33426e-163	-3.00918e-163	2.92745e-164	2.02357e-163	-9.87587e-163	4.61991e-163	-1.24899e-164	-3.69834e-163	1.5902e-165	7.49864e-163	-5.95276e-163	-3.39984e-163	0
3.11636e-163	-1.47897e-163	1.77706e-163	2.89417e-163	1.10668e-163	-1.48877e-163	8.7216e-164	-1.17324e-162	8.94357e-163	-1.67637e-163	-4.89164e-164	-2.12344e-163	2.41735e-163	2.22066e-163	7.62946e-164	7.37844e-164	-2.40872e-163	-1.31589e-162	-2.33426e-163	-3.00918e-163	2.92745e-164	2.02357e-163	-9.87587e-163	4.61991e-163	-1.24899e-164	-3.69834e-163	1.5902e-165	7.49864e-163	-5.95276e-163	-3.39984e-163	0
3.11636e-163	-1.47897e-163	1.77706e-163	2.89417e-163	1.10668e-163	-1.48877e-163	8.7216e-164	-1.17324e-162	8.94357e-163	-1.67637e-163	-4.89164e-164	-2.12344e-163	2.41735e-163	2.22066e-163	7.62946e-164	7.37844e-164	-2.40872e-163	-1.31589e-162	-2.33426e-163	-3.00918e-163	2.92745e-164	2.02357e-163	-9.87587e-163	4.61991e-163	-1.24899e-164	-3.69834e-163	1.5902e-165	7.49864e-163	-5.95276e-163	-3.39984e-163	0
3.11636e-163	-1.47897e-163	1.77706e-163	2.89417e-163	1.10668e-163	-1.48877e-163	8.7216e-164	-1.17324e-162	8.94357e-163	-1.67637e-163	-4.89164e-164	-2.12344e-163	2.41735e-163	2.22066e-163	7.62946e-164	7.37844e-164	-2.40872e-163	-1.31589e-162	-2.33426e-163	-3.00918e-163	2.92745e-164	2.02357e-163	-9.87587e-163	4.61991e-163	-1.24899e-164	-3.69834e-163	1.5902e-165	7.49864e-163	-5.95276e-163	-3.39984e-163	0
3.11636e-163	-1.47897e-163	1.77706e-163	2.89417e-163	1.10668e-163	-1.48877e-163	8.7216e-164	-1.17324e-162	8.94357e-163	-1.67637e-163	-4.89164e-164	-2.12344e-163	2.41735e-163	2.22066e-163	7.62946e-164	7.37844e-164	-2.40872e-163	-1.31589e-162	-2.33426e-163	-3.00918e-163	2.92745e-164	2.02357e-163	-9.87587e-163	4.61991e-163	-1.24899e-164	-3.69834e-163	1.5902e-165	7.49864e-163	-5.95276e-163	-3.39984e-163	0
3.11636e-163	-1.47897e-163	1.77706e-163	2.89417e-163	1.10668e-163	-1.48877e-163	8.7216e-164	-1.17324e-162	8.94357e-163	-1.67637e-163	-4.89164e-164	-2.12344e-163	2.41735e-163	2.22066e-163	7.62946e-164	7.37844e-164	-2.40872e-163	-1.31589e-162	-2.33426e-163	-3.00918e-163	2.92745e-164	2.02357e-163	-9.87587e-163	4.61991e-163	-1.24899e-164	-3.69834e-163	1.5902e-165	7.49864e-163	-5.95276e-163	-3.39984e-163	0
3.11636e-163	-1.47897e-163	1.77706e-163	2.89417e-163	1.10668e-163	-1.48877e-163	8.7216e-164	-1.17324e-162	8.94357e-163	-1.67637e-163	-4.89164e-164	-2.12344e-163	2.41735e-163	2.22066e-163	7.62946e-164	7.37844e-164	-2.40872e-163	-1.31589e-162	-2.33426e-163	-3.00918e-163	2.92745e-164	2.02357e-163	-9.87587e-163	4.61991e-163	-1.24899e-164	-3.69834e-163	1.5902e-165	7.49864e-163	-5.95276e-163	-3.39984e-163	0
3.11636e-163	-1.47897e-163	1.77706e-163	2.89417e-163	1.10668e-163	-1.48877e-163	8.7216e-164	-1.17324e-162	8.94357e-163	-1.67637e-163	-4.89164e-164	-2.12344e-163	2.41735e-163	2.22066e-163	7.62946e-164	7.37844e-164	-2.40872e-163	-1.31589e-162	-2.33426e-163	-3.00918e-163	2.92745e-164	2.02357e-163	-9.87587e-163	4.61991e-163	-1.24899e-164	-3.69834e-163	1.5902e-165	7.49864e-163	-5.95276e-163	-3.39984e-163	0
3.11636e-163	-1.47897e-163	1.77706e-163	2.89417e-163	1.10668e-163	-1.48877e-163	8.7216e-164	-1.17324e-162	8.94357e-163	-1.67637e-163	-4.89164e-164	-2.12344e-163	2.41735e-163	2.22066e-163	7.62946e-164	7.37844e-164	-2.40872e-163	-1.31589e-162	-2.33426e-163	-3.00918e-163	2.92745e-164	2.02357e-163	-9.87587e-163	4.61991e-163	-1.24899e-164	-3.69834e-163	1.5902e-165	7.49864e-163	-5.95276e-163	-3.39984e-163	0
3.11636e-163	-1.47897e-163	1.77706e-163	2.89417e-163	1.10668e-163	-1.48877e-163	8.7216e-164	-1.17324e-162	8.94357e-163	-1.67637e-163	-4.89164e-164	-2.12344e-163	2.41735e-163	2.22066e-163	7.62946e-164	7.37844e-164	-2.40872e-163	-1.31589e-162	-2.33426e-163	-3.00918e-163	2.92745e-164	2.02357e-163	-9.87587e-163	4.61991e-163	-1.24899e-164	-3.69834e-163	1.5902e-165	7.49864e-163	-5.95276e-163	-3.39984e-163	0
3.11636e-163	-1.47897e-163	1.77706e-163	2.89417e-163	1.10668e-163	-1.48877e-163	8.7216e-164	-1.17324e-162	8.94357e-163	-1.67637e-163	-4.89164e-164	-2.12344e-163	2.41735e-163	2.22066e-163	7.62946e-164	7.37844e-164	-2.40872e-163	-1.31589e-162	-2.33426e-163	-3.00918e-163	2.92745e-164	2.02357e-163	-9.87587e-163	4.61991e-163	-1.24899e-164	-3.69834e-163	1.5902e-165	7.49864e-163	-5.95276e-163	-3.39984e-163	0
3.11636e-163	-1.47897e-163	1.77706e-163	2.89417e-163	1.10668e-163	-1.48877e-163	8.7216e-164	-1.17324e-162	8.94357e-163	-1.67637e-163	-4.89164e-164	-2.12344e-163	2.41735e-163	2.22066e-163	7.62946e-164	7.37844e-164	-2.40872e-163	-1.31589e-162	-2.33426e-163	-3.00918e-163	2.92745e-164	2.02357e-163	-9.87587e-163	4.61991e-163	-1.24899e-164	-3.69834e-163	1.5902e-165	7.49864e-163	-5.95276e-163	-3.39984e-163	0
3.11636e-163	-1.47897e-163	1.77706e-163	2.89417e-163	1.10668e-163	-1.48877e-163	8.7216e-164	-1.17324e-162	8.94357e-163	-1.67637e-163	-4.89164e-164	-2.12344e-163	2.41735e-163	2.22066e-163	7.62946e-164	7.37844e-164	-2.40872e-163	-1.31589e-162	-2.33426e-163	-3.00918e-163	2.92745e-164	2.02357e-163	-9.87587e-163	4.61991e-163	-1.24899e-164	-3.69834e-163	1.5902e-165	7.49864e-163	-5.95276e-163	-3.39984e-163	0
3.11636e-163	-1.47897e-163	1.77706e-163	2.89417e-163	1.10668e-163	-1.48877e-163	8.7216e-164	-1.17324e-162	8.94357e-163	-1.67637e-163	-4.89164e-164	-2.12344e-163	2.41735e-163	2.22066e-163	7.62946e-164	7.37844e-164	-2.40872e-163	-1.31589e-162	-2.33426e-163	-3.00918e-163	2.92745e-164	2.02357e-163	-9.87587e-163	4.61991e-163	-1.24899e-164	-3.69834e-163	1.5902e-165	7.49864e-163	-5.95276e-163	-3.39984e-163	0
3.11636e-163	-1.47897e-163	1.77706e-163	2.89417e-163	1.10668e-163	-1.48877e-163	8.7216e-164	-1.17324e-162	8.94357e-163	-1.67637e-163	-4.89164e-164	-2.12344e-163	2.41735e-163	2.22066e-163	7.62946e-164	7.37844e-164	-2.40872e-163	-1.31589e-162	-2.33426e-163	-3.00918e-163	2.92745e-164	2.02357e-163	-9.87587e-163	4.61991e-163	-1.24899e-164	-3.69834e-163	1.5902e-165	7.49864e-163	-5.95276e-163	-3.39984e-163	0
3.11636e-163	-1.47897e-163	1.77706e-163	2.89417e-163	1.10668e-163	-1.48877e-163	8.7216e-164	-1.17324e-162	8.94357e-163	-1.67637e-163	-4.89164e-164	-2.12344e-163	2.41735e-163	2.22066e-163	7.62946e-164	7.37844e-164	-2.40872e-163	-1.31589e-162	-2.33426e-163	-3.00918e-163	2.92745e-164	2.02357e-163	-9.87587e-163	4.61991e-163	-1.24899e-164	-3.69834e-163	1.5902e-165	7.49864e-163	-5.95276e-163	-3.39984e-163	0
3.11636e-163	-1.47897e-163	1.77706e-163	2.89417e-163	1.10668e-163	-1.48877e-163	8.7216e-164	-1.17324e-162	8.94357e-163	-1.67637e-163	-4.89164e-164	-2.12344e-163	2.41735e-163	2.22066e-163	7.62946e-164	7.37844e-164	-2.40872e-163	-1.31589e-162	-2.33426e-163	-3.00918e-163	2.92745e-164	2.02357e-163	-9.87587e-163	4.61991e-163	-1.24899e-164	-3.69834e-163	1.5902e-165	7.49864e-163	-5.95276e-163	-3.39984e-163	0
3.11636e-163	-1.47897e-163	1.77706e-163	2.89417e-163	1.10668e-163	-1.48877e-163	8.7216e-164	-1.17324e-162	8.94357e-163	-1.67637e-163	-4.89164e-164	-2.12344e-163	2.41735e-163	2.22066e-163	7.62946e-164	7.37844e-164	-2.40872e-163	-1.31589e-162	-2.33426e-163	-3.00918e-163	2.92745e-164	2.02357e-163	-9.87587e-163	4.61991e-163	-1.24899e-164	-3.69834e-163	1.5902e-165	7.49864e-163	-5.95276e-163	-3.39984e-163	0
3.11636e-163	-1.47897e-163	1.77706e-163	2.89417e-163	1.10668e-163	-1.48877e-163	8.7216e-164	-1.17324e-162	8.94357e-163	-1.67637e-163	-4.89164e-164	-2.12344e-163	2.41735e-163	2.22066e-163	7.62946e-164	7.37844e-164	-2.40872e-163	-1.31589e-162	-2.33426e-163	-3.00918e-163	2.92745e-164	2.02357e-163	-9.87587e-163	4.61991e-163	-1.24899e-164	-3.69834e-163	1.5902e-165	7.49864e-163	-5.95276e-163	-3.39984e-163	0
3.11636e-163	-1.47897e-163	1.77706e-163	2.89417e-163	1.10668e-163	-1.48877e-163	8.7216e-164	-1.17324e-162	8.94357e-163	-1.67637e-163	-4.89164e-164	-2.12344e-163	2.41735e-163	2.22066e-163	7.62946e-164	7.37844e-164	-2.40872e-163	-1.31589e-162	-2.33426e-163	-3.00918e-163	2.92745e-164	2.02357e-163	-9.87587e-163	4.61991e-163	-1.24899e-164	-3.69834e-163	1.5902e-165	7.49864e-163	-5.95276e-163	-3.39984e-163	0
3.11636e-163	-1.47897e-163	1.77706e-163	2.89417e-163	1.10668e-163	-1.48877e-163	8.7216e-164	-1.17324e-162	8.94357e-163	-1.67637e-163	-4.89164e-164	-2.12344e-163	2.41735e-163	2.22066e-163	7.62946e-164	7.37844e-164	-2.40872e-163	-1.31589e-162	-2.33426e-163	-3.00918e-163	2.92745e-164	2.02357e-163	-9.87587e-163	4.61991e-163	-1.24899e-164	-3.69834e-163	1.5902e-165	7.49864e-163	-5.95276e-163	-3.39984e-163	0
3.11636e-163	-1.47897e-163	1.77706e-163	2.89417e-163	1.10668e-163	-1.48877e-163	8.7216e-164	-1.17324e-162	8.94357e-163	-1.67637e-163	-4.89164e-164	-2.12344e-163	2.41735e-163	2.22066e-163	7.62946e-164	7.37844e-164	-2.40872e-163	-1.31589e-162	-2.33426e-163	-3.00918e-163	2.92745e-164	2.02357e-163	-9.87587e-163	4.61991e-163	-1.24899e-164	-3.69834e-163	1.5902e-165	7.49864e-163	-5.95276e-163	-3.39984e-163	0
3.11636e-163	-1.47897e-163	1.77706e-163	2.89417e-163	1.10668e-163	-1.48877e-163	8.7216e-164	-1.17324e-162	8.94357e-163	-1.67637e-163	-4.89164e-164	-2.12344e-163	2.41735e-163	2.22066e-163	7.62946e-164	7.37844e-164	-2.40872e-163	-1.31589e-162	-2.33426e-163	-3.00918e-163	2.92745e-164	2.02357e-163	-9.87587e-163	4.61991e-163	-1.24899e-164	-3.69834e-163	1.5902e-165	7.49864e-163	-5.95276e-163	-3.39984e-163	0
3.11636e-163	-1.47897e-163	1.77706e-163	2.89417e-163	1.10668e-163	-1.48877e-163	8.7216e-164	-1.17324e-162	8.94357e-163	-1.67637e-163	-4.89164e-164	-2.12344e-163	2.41735e-163	2.22066e-163	7.62946e-164	7.37844e-164	-2.40872e-163	-1.31589e-162	-2.33426e-163	-3.00918e-163	2.92745e-164	2.02357e-163	-9.87587e-163	4.61991e-163	-1.24899e-164	-3.69834e-163	1.5902e-165	7.49864e-163	-5.95276e-163	-3.39984e-163	0
3.11636e-163	-1.47897e-163	1.77706e-163	2.89417e-163	1.10668e-163	-1.48877e-163	8.7216e-164	-1.17324e-162	8.94357e-163	-1.67637e-163	-4.89164e-164	-2.12344e-163	2.41735e-163	2.22066e-163	7.62946e-164	7.37844e-164	-2.40872e-163	-1.31589e-162	-2.33426e-163	-3.00918e-163	2.92745e-164	2.02357e-163	-9.87587e-163	4.61991e-163	-1.24899e-164	-3.69834e-163	1.5902e-165	7.49864e-163	-5.95276e-163	-3.39984e-163	0
3.11636e-163	-1.47897e-163	1.77706e-163	2.89417e-163	1.10668e-163	-1.48877e-163	8.7216e-164	-1.17324e-162	8.94357e-163	-1.67637e-163	-4.89164e-164	-2.12344e-163	2.41735e-163	2.22066e-163	7.62946e-164	7.37844e-164	-2.40872e-163	-1.31589e-162	-2.33426e-163	-3.00918e-163	2.92745e-164	2.02357e-163	-9.87587e-163	4.61991e-163	-1.24899e-164	-3.69834e-163	1.5902e-165	7.49864e-163	-5.95276e-163	-3.39984e-163	0
3.11636e-163	-1.47897e-163	1.77706e-163	2.89417e-163	1.10668e-163	-1.48877e-163	8.7216e-164	-1.17324e-162	8.94357e-163	-1.67637e-163	-4.89164e-164	-2.12344e-163	2.41735e-163	2.22066e-163	7.62946e-164	7.37844e-164	-2.40872e-163	-1.31589e-162	-2.33426e-163	-3.00918e-163	2.92745e-164	2.02357e-163	-9.87587e-163	4.61991e-163	-1.24899e-164	-3.69834e-163	1.5902e-165	7.49864e-163	-5.95276e-163	-3.39984e-163	0
3.11636e-163	-1.47897e-163	1.77706e-163	2.89417e-163	1.10668e-163	-1.48877e-163	8.7216e-164	-1.17324e-162	8.94357e-163	-1.67637e-163	-4.89164e-164	-2.12344e-163	2.41735e-163	2.22066e-163	7.62946e-164	7.37844e-164	-2.40872e-163	-1.31589e-162	-2.33426e-163	-3.00918e-163	2.92745e-164	2.02357e-163	-9.87587e-163	4.61991e-163	-1.24899e-164	-3.69834e-163	1.5902e-165	7.49864e-163	-5.95276e-163	-3.39984e-163	0
3.11636e-163	-1.47897e-163	1.77706e-163	2.89417e-163	1.10668e-163	-1.48877e-163	8.7216e-164	-1.17324e-162	8.94357e-163	-1.67637e-163	-4.89164e-164	-2.12344e-163	2.41735e-163	2.22066e-163	7.62946e-164	7.37844e-164	-2.40872e-163	-1.31589e-162	-2.33426e-163	-3.00918e-163	2.92745e-164	2.02357e-163	-9.87587e-163	4.61991e-163	-1.24899e-164	-3.69834e-163	1.5902e-165	7.49864e-163	-5.95276e-163	-3.39984e-163	0
3.11636e-163	-1.47897e-163	1.77706e-163	2.89417e-163	1.10668e-163	-1.48877e-163	8.7216e-164	-1.17324e-162	8.94357e-163	-1.67637e-163	-4.89164e-164	-2.12344e-163	2.41735e-163	2.22066e-163	7.62946e-164	7.37844e-164	-2.40872e-163	-1.31589e-162	-2.33426e-163	-3.00918e-163	2.92745e-164	2.02357e-163	-9.87587e-163	4.61991e-163	-1.24899e-164	-3.69834e-163	1.5902e-165	7.49864e-163	-5.95276e-163	-3.39984e-163	0
3.11636e-163	-1.47897e-163	1.77706e-163	2.89417e-163	1.10668e-163	-1.48877e-163	8.7216e-164	-1.17324e-162	8.94357e-163	-1.67637e-163	-4.89164e-164	-2.12344e-163	2.41735e-163	2.22066e-163	7.62946e-164	7.37844e-164	-2.40872e-163	-1.31589e-162	-2.33426e-163	-3.00918e-163	2.92745e-164	2.02357e-163	-9.87587e-163	4.61991e-163	-1.24899e-164	-3.69834e-163	1.5902e-165	7.49864e-163	-5.95276e-163	-3.39984e-163	0
3.11636e-163	-1.47897e-163	1.77706e-163	2.89417e-163	1.10668e-163	-1.48877e-163	8.7216e-164	-1.17324e-162	8.94357e-163	-1.67637e-163	-4.89164e-164	-2.12344e-163	2.41735e-163	2.22066e-163	7.62946e-164	7.37844e-164	-2.40872e-163	-1.31589e-162	-2.33426e-163	-3.00918e-163	2.92745e-164	2.02357e-163	-9.87587e-163	4.61991e-163	-1.24899e-164	-3.69834e-163	1.5902e-165	7.49864e-163	-5.95276e-163	-3.39984e-163	0
3.11636e-163	-1.47897e-163	1.77706e-163	2.89417e-163	1.10668e-163	-1.48877e-163	8.7216e-164	-1.17324e-162	8.94357e-163	-1.67637e-163	-4.89164e-164	-2.12344e-163	2.41735e-163	2.22066e-163	7.62946e-164	7.37844e-164	-2.40872e-163	-1.31589e-162	-2.33426e-163	-3.00918e-163	2.92745e-164	2.02357e-163	-9.87587e-163	4.61991e-163	-1.24899e-164	-3.69834e-163	1.5902e-165	7.49864e-163	-5.95276e-163	-3.39984e-163	0
3.11636e-163	-1.47897e-163	1.77706e-163	2.89417e-163	1.10668e-163	-1.48877e-163	8.7216e-164	-1.17324e-162	8.94357e-163	-1.67637e-163	-4.89164e-164	-2.12344e-163	2.41735e-163	2.22066e-163	7.62946e-164	7.37844e-164	-2.40872e-163	-1.31589e-162	-2.33426e-163	-3.00918e-163	2.92745e-164	2.02357e-163	-9.87587e-163	4.61991e-163	-1.24899e-164	-3.69834e-163	1.5902e-165	7.49864e-163	-5.95276e-163	-3.39984e-163	0
3.11636e-163	-1.47897e-163	1.77706e-163	2.89417e-163	1.10668e-163	-1.48877e-163	8.7216e-164	-1.17324e-162	8.94357e-163	-1.67637e-163	-4.89164e-164	-2.12344e-163	2.41735e-163	2.22066e-163	7.62946e-164	7.37844e-164	-2.40872e-163	-1.31589e-162	-2.33426e-163	-3.00918e-163	2.92745e-164	2.02357e-163	-9.87587e-163	4.61991e-163	-1.24899e-164	-3.69834e-163	1.5902e-165	7.49864e-163	-5.95276e-163	-3.39984e-163	0
3.11636e-163	-1.47897e-163	1.77706e-163	2.89417e-163	1.10668e-163	-1.48877e-163	8.7216e-164	-1.17324e-162	8.94357e-163	-1.67637e-163	-4.89164e-164	-2.12344e-163	2.41735e-163	2.22066e-163	7.62946e-164	7.37844e-164	-2.40872e-163	-1.31589e-162	-2.33426e-163	-3.00918e-163	2.92745e-164	2.02357e-163	-9.87587e-163	4.61991e-163	-1.24899e-164	-3.69834e-163	1.5902e-165	7.49864e-163	-5.95276e-163	-3.39984e-163	0
3.11636e-163	-1.47897e-163	1.77706e-163	2.89417e-163	1.10668e-163	-1.48877e-163	8.7216e-164	-1.17324e-162	8.94357e-163	-1.67637e-163	-4.89164e-164	-2.12344e-163	2.41735e-163	2.22066e-163	7.62946e-164	7.37844e-164	-2.40872e-163	-1.31589e-162	-2.33426e-163	-3.00918e-163	2.92745e-164	2.02357e-163	-9.87587e-163	4.61991e-163	-1.24899e-164	-3.69834e-163	1.5902e-165	7.49864e-163	-5.95276e-163	-3.39984e-163	0
3.11636e-163	-1.47897e-163	1.77706e-163	2.89417e-163	1.10668e-163	-1.48877e-163	8.7216e-164	-1.17324e-162	8.94357e-163	-1.67637e-163	-4.89164e-164	-2.12344e-163	2.41735e-163	2.22066e-163	7.62946e-164	7.37844e-164	-2.40872e-163	-1.31589e-162	-2.33426e-163	-3.00918e-163	2.92745e-164	2.02357e-163	-9.87587e-163	4.61991e-163	-1.24899e-164	-3.69834e-163	1.5902e-165	7.49864e-163	-5.95276e-163	-3.39984e-163	0
3.11636e-163	-1.47897e-163	1.77706e-163	2.89417e-163	1.10668e-163	-1.48877e-163	8.7216e-164	-1.17324e-162	8.94357e-163	-1.67637e-163	-4.89164e-164	-2.12344e-163	2.41735e-163	2.22066e-163	7.62946e-164	7.37844e-164	-2.40872e-163	-1.31589e-162	-2.33426e-163	-3.00918e-163	2.92745e-164	2.02357e-163	-9.87587e-163	4.61991e-163	-1.24899e-164	-3.69834e-163	1.5902e-165	7.49864e-163	-5.95276e-163	-3.39984e-163	0
3.11636e-163	-1.47897e-163	1.77706e-163	2.89417e-163	1.10668e-163	-1.48877e-163	8.7216e-164	-1.17324e-162	8.94357e-163	-1.67637e-163	-4.89164e-164	-2.12344e-163	2.41735e-163	2.22066e-163	7.62946e-164	7.37844e-164	-2.40872e-163	-1.31589e-162	-2.33426e-163	-3.00918e-163	2.92745e-164	2.02357e-163	-9.87587e-163	4.61991e-163	-1.24899e-164	-3.69834e-163	1.5902e-165	7.49864e-163	-5.95276e-163	-3.39984e-163	0
3.11636e-163	-1.47897e-163	1.77706e-163	2.89417e-163	1.10668e-163	-1.48877e-163	8.7216e-164	-1.17324e-162	8.94357e-163	-1.67637e-163	-4.89164e-164	-2.12344e-163	2.41735e-163	2.22066e-163	7.62946e-164	7.37844e-164	-2.40872e-163	-1.31589e-162	-2.33426e-163	-3.00918e-163	2.92745e-164	2.02357e-163	-9.87587e-163	4.61991e-163	-1.24899e-164	-3.69834e-163	1.5902e-165	7.49864e-163	-5.95276e-163	-3.39984e-163	0
3.11636e-163	-1.47897e-163	1.77706e-163	2.89417e-163	1.10668e-163	-1.48877e-163	8.7216e-164	-1.17324e-162	8.94357e-163	-1.67637e-163	-4.89164e-164	-2.12344e-163	2.41735e-163	2.22066e-163	7.62946e-164	7.37844e-164	-2.40872e-163	-1.31589e-162	-2.33426e-163	-3.00918e-163	2.92745e-164	2.02357e-163	-9.87587e-163	4.61991e-163	-1.24899e-164	-3.69834e-163	1.5902e-165	7.49864e-163	-5.95276e-163	-3.39984e-163	0
3.11636e-163	-1.47897e-163	1.77706e-163	2.89417e-163	1.10668e-163	-1.48877e-163	8.7216e-164	-1.17324e-162	8.94357e-163	-1.67637e-163	-4.89164e-164	-2.12344e-163	2.41735e-163	2.22066e-163	7.62946e-164	7.37844e-164	-2.40872e-163	-1.31589e-162	-2.33426e-163	-3.00918e-163	2.92745e-164	2.02357e-163	-9.87587e-163	4.61991e-163	-1.24899e-164	-3.69834e-163	1.5902e-165	7.49864e-163	-5.95276e-163	-3.39984e-163	0
3.11636e-163	-1.47897e-163	1.77706e-163	2.89417e-163	1.10668e-163	-1.48877e-163	8.7216e-164	-1.17324e-162	8.94357e-163	-1.67637e-163	-4.89164e-164	-2.12344e-163	2.41735e-163	2.22066e-163	7.62946e-164	7.37844e-164	-2.40872e-163	-1.31589e-162	-2.33426e-163	-3.00918e-163	2.92745e-164	2.02357e-163	-9.87587e-163	4.61991e-163	-1.24899e-164	-3.69834e-163	1.5902e-165	7.49864e-163	-5.95276e-163	-3.39984e-163	0
3.11636e-163	-1.47897e-163	1.77706e-163	2.89417e-163	1.10668e-163	-1.48877e-163	8.7216e-164	-1.17324e-162	8.94357e-163	-1.67637e-163	-4.89164e-164	-2.12344e-163	2.41735e-163	2.22066e-163	7.62946e-164	7.37844e-164	-2.40872e-163	-1.31589e-162	-2.33426e-163	-3.00918e-163	2.92745e-164	2.02357e-163	-9.87587e-163	4.61991e-163	-1.24899e-164	-3.69834e-163	1.5902e-165	7.49864e-163	-5.95276e-163	-3.39984e-163	0
3.11636e-163	-1.47897e-163	1.77706e-163	2.89417e-163	1.10668e-163	-1.48877e-163	8.7216e-164	-1.17324e-162	8.94357e-163	-1.67637e-163	-4.89164e-164	-2.12344e-163	2.41735e-163	2.22066e-163	7.62946e-164	7.37844e-164	-2.40872e-163	-1.31589e-162	-2.33426e-163	-3.00918e-163	2.92745e-164	2.02357e-163	-9.87587e-163	4.61991e-163	-1.24899e-164	-3.69834e-163	1.5902e-165	7.49864e-163	-5.95276e-163	-3.39984e-163	0
3.11636e-163	-1.47897e-163	1.77706e-163	2.89417e-163	1.10668e-163	-1.48877e-163	8.7216e-164	-1.17324e-162	8.94357e-163	-1.67637e-163	-4.89164e-164	-2.12344e-163	2.41735e-163	2.22066e-163	7.62946e-164	7.37844e-164	-2.40872e-163	-1.31589e-162	-2.33426e-163	-3.00918e-163	2.92745e-164	2.02357e-163	-9.87587e-163	4.61991e-163	-1.24899e-164	-3.69834e-163	1.5902e-165	7.49864e-163	-5.95276e-163	-3.39984e-163	0
3.11636e-163	-1.47897e-163	1.77706e-163	2.89417e-163	1.10668e-163	-1.48877e-163	8.7216e-164	-1.17324e-162	8.94357e-163	-1.67637e-163	-4.89164e-164	-2.12344e-163	2.41735e-163	2.22066e-163	7.62946e-164	7.37844e-164	-2.40872e-163	-1.31589e-162	-2.33426e-163	-3.00918e-163	2.92745e-164	2.02357e-163	-9.87587e-163	4.61991e-163	-1.24899e-164	-3.69834e-163	1.5902e-165	7.49864e-163	-5.95276e-163	-3.39984e-163	0
3.11636e-163	-1.47897e-163	1.77706e-163	2.89417e-163	1.10668e-163	-1.48877e-163	8.7216e-164	-1.17324e-162	8.94357e-163	-1.67637e-163	-4.89164e-164	-2.12344e-163	2.41735e-163	2.22066e-163	7.62946e-164	7.37844e-164	-2.40872e-163	-1.31589e-162	-2.33426e-163	-3.00918e-163	2.92745e-164	2.02357e-163	-9.87587e-163	4.61991e-163	-1.24899e-164	-3.69834e-163	1.5902e-165	7.49864e-163	-5.95276e-163	-3.39984e-163	0
3.11636e-163	-1.47897e-163	1.77706e-163	2.89417e-163	1.10668e-163	-1.48877e-163	8.7216e-164	-1.17324e-162	8.94357e-163	-1.67637e-163	-4.89164e-164	-2.12344e-163	2.41735e-163	2.22066e-163	7.62946e-164	7.37844e-164	-2.40872e-163	-1.31589e-162	-2.33426e-163	-3.00918e-163	2.92745e-164	2.02357e-163	-9.87587e-163	4.61991e-163	-1.24899e-164	-3.69834e-163	1.5902e-165	7.49864e-163	-5.95276e-163	-3.39984e-163	0
3.11636e-163	-1.47897e-163	1.77706e-163	2.89417e-163	1.10668e-163	-1.48877e-163	8.7216e-164	-1.17324e-162	8.94357e-163	-1.67637e-163	-4.89164e-164	-2.12344e-163	2.41735e-163	2.22066e-163	7.62946e-164	7.37844e-164	-2.40872e-163	-1.31589e-162	-2.33426e-163	-3.00918e-163	2.92745e-164	2.02357e-163	-9.87587e-163	4.61991e-163	-1.24899e-164	-3.69834e-163	1.5902e-165	7.49864e-163	-5.95276e-163	-3.39984e-163	0
3.11636e-163	-1.47897e-163	1.77706e-163	2.89417e-163	1.10668e-163	-1.48877e-163	8.7216e-164	-1.17324e-162	8.94357e-163	-1.67637e-163	-4.89164e-164	-2.12344e-163	2.41735e-163	2.22066e-163	7.62946e-164	7.37844e-164	-2.40872e-163	-1.31589e-162	-2.33426e-163	-3.00918e-163	2.92745e-164	2.02357e-163	-9.87587e-163	4.61991e-163	-1.24899e-164	-3.69834e-163	1.5902e-165	7.49864e-163	-5.95276e-163	-3.39984e-163	0
3.11636e-163	-1.47897e-163	1.77706e-163	2.89417e-163	1.10668e-163	-1.48877e-163	8.7216e-164	-1.17324e-162	8.94357e-163	-1.67637e-163	-4.89164e-164	-2.12344e-163	2.41735e-163	2.22066e-163	7.62946e-164	7.37844e-164	-2.40872e-163	-1.31589e-162	-2.33426e-163	-3.00918e-163	2.92745e-164	2.02357e-163	-9.87587e-163	4.61991e-163	-1.24899e-164	-3.69834e-163	1.5902e-165	7.49864e-163	-5.95276e-163	-3.39984e-163	0
3.11636e-163	-1.47897e-163	1.77706e-163	2.89417e-163	1.10668e-163	-1.48877e-163	8.7216e-164	-1.17324e-162	8.94357e-163	-1.67637e-163	-4.89164e-164	-2.12344e-163	2.41735e-163	2.22066e-163	7.62946e-164	7.37844e-164	-2.40872e-163	-1.31589e-162	-2.33426e-163	-3.00918e-163	2.92745e-164	2.02357e-163	-9.87587e-163	4.61991e-163	-1.24899e-164	-3.69834e-163	1.5902e-165	7.49864e-163	-5.95276e-163	-3.39984e-163	0
3.11636e-163	-1.47897e-163	1.77706e-163	2.89417e-163	1.10668e-163	-1.48877e-163	8.7216e-164	-1.17324e-162	8.94357e-163	-1.67637e-163	-4.89164e-164	-2.12344e-163	2.41735e-163	2.22066e-163	7.62946e-164	7.37844e-164	-2.40872e-163	-1.31589e-162	-2.33426e-163	-3.00918e-163	2.92745e-164	2.02357e-163	-9.87587e-163	4.61991e-163	-1.24899e-164	-3.69834e-163	1.5902e-165	7.49864e-163	-5.95276e-163	-3.39984e-163	0
3.11636e-163	-1.47897e-163	1.77706e-163	2.89417e-163	1.10668e-163	-1.48877e-163	8.7216e-164	-1.17324e-162	8.94357e-163	-1.67637e-163	-4.89164e-164	-2.12344e-163	2.41735e-163	2.22066e-163	7.62946e-164	7.37844e-164	-2.40872e-163	-1.31589e-162	-2.33426e-163	-3.00918e-163	2.92745e-164	2.02357e-163	-9.87587e-163	4.61991e-163	-1.24899e-164	-3.69834e-163	1.5902e-165	7.49864e-163	-5.95276e-163	-3.39984e-163	0
3.11636e-163	-1.47897e-163	1.77706e-163	2.89417e-163	1.10668e-163	-1.48877e-163	8.7216e-164	-1.17324e-162	8.94357e-163	-1.67637e-163	-4.89164e-164	-2.12344e-163	2.41735e-163	2.22066e-163	7.62946e-164	7.37844e-164	-2.40872e-163	-1.31589e-162	-2.33426e-163	-3.00918e-163	2.92745e-164	2.02357e-163	-9.87587e-163	4.61991e-163	-1.24899e-164	-3.69834e-163	1.5902e-165	7.49864e-163	-5.95276e-163	-3.39984e-163	0
3.11636e-163	-1.47897e-163	1.77706e-163	2.89417e-163	1.10668e-163	-1.48877e-163	8.7216e-164	-1.17324e-162	8.94357e-163	-1.67637e-163	-4.89164e-164	-2.12344e-163	2.41735e-163	2.22066e-163	7.62946e-164	7.37844e-164	-2.40872e-163	-1.31589e-162	-2.33426e-163	-3.00918e-163	2.92745e-164	2.02357e-163	-9.87587e-163	4.61991e-163	-1.24899e-164	-3.69834e-163	1.5902e-165	7.49864e-163	-5.95276e-163	-3.39984e-163	0
3.11636e-163	-1.47897e-163	1.77706e-163	2.89417e-163	1.10668e-163	-1.48877e-163	8.7216e-164	-1.17324e-162	8.94357e-163	-1.67637e-163	-4.89164e-164	-2.12344e-163	2.41735e-163	2.22066e-163	7.62946e-164	7.37844e-164	-2.40872e-163	-1.31589e-162	-2.33426e-163	-3.00918e-163	2.92745e-164	2.02357e-163	-9.87587e-163	4.61991e-163	-1.24899e-164	-3.69834e-163	1.5902e-165	7.49864e-163	-5.95276e-163	-3.39984e-163	0
3.11636e-163	-1.47897e-163	1.77706e-163	2.89417e-163	1.10668e-163	-1.48877e-163	8.7216e-164	-1.17324e-162	8.94357e-163	-1.67637e-163	-4.89164e-164	-2.12344e-163	2.41735e-163	2.22066e-163	7.62946e-164	7.37844e-164	-2.40872e-163	-1.31589e-162	-2.33426e-163	-3.00918e-163	2.92745e-164	2.02357e-163	-9.87587e-163	4.61991e-163	-1.24899e-164	-3.69834e-163	1.5902e-165	7.49864e-163	-5.95276e-163	-3.39984e-163	0
3.11636e-163	-1.47897e-163	1.77706e-163	2.89417e-163	1.10668e-163	-1.48877e-163	8.7216e-164	-1.17324e-162	8.94357e-163	-1.67637e-163	-4.89164e-164	-2.12344e-163	2.41735e-163	2.22066e-163	7.62946e-164	7.37844e-164	-2.40872e-163	-1.31589e-162	-2.33426e-163	-3.00918e-163	2.92745e-164	2.02357e-163	-9.87587e-163	4.61991e-163	-1.24899e-164	-3.69834e-163	1.5902e-165	7.49864e-163	-5.95276e-163	-3.39984e-163	0
3.11636e-163	-1.47897e-163	1.77706e-163	2.89417e-163	1.10668e-163	-1.48877e-163	8.7216e-164	-1.17324e-162	8.94357e-163	-1.67637e-163	-4.89164e-164	-2.12344e-163	2.41735e-163	2.22066e-163	7.62946e-164	7.37844e-164	-2.40872e-163	-1.31589e-162	-2.33426e-163	-3.00918e-163	2.92745e-164	2.02357e-163	-9.87587e-163	4.61991e-163	-1.24899e-164	-3.69834e-163	1.5902e-165	7.49864e-163	-5.95276e-163	-3.39984e-163	0
3.11636e-163	-1.47897e-163	1.77706e-163	2.89417e-163	1.10668e-163	-1.48877e-163	8.7216e-164	-1.17324e-162	8.94357e-163	-1.67637e-163	-4.89164e-164	-2.12344e-163	2.41735e-163	2.22066e-163	7.62946e-164	7.37844e-164	-2.40872e-163	-1.31589e-162	-2.33426e-163	-3.00918e-163	2.92745e-164	2.02357e-163	-9.87587e-163	4.61991e-163	-1.24899e-164	-3.69834e-163	1.5902e-165	7.49864e-163	-5.95276e-163	-3.39984e-163	0
3.11636e-163	-1.47897e-163	1.77706e-163	2.89417e-163	1.10668e-163	-1.48877e-163	8.7216e-164	-1.17324e-162	8.94357e-163	-1.67637e-163	-4.89164e-164	-2.12344e-163	2.41735e-163	2.22066e-163	7.62946e-164	7.37844e-164	-2.40872e-163	-1.31589e-162	-2.33426e-163	-3.00918e-163	2.92745e-164	2.02357e-163	-9.87587e-163	4.61991e-163	-1.24899e-164	-3.69834e-163	1.5902e-165	7.49864e-163	-5.95276e-163	-3.39984e-163	0
3.11636e-163	-1.47897e-163	1.77706e-163	2.89417e-163	1.10668e-163	-1.48877e-163	8.7216e-164	-1.17324e-162	8.94357e-163	-1.67637e-163	-4.89164e-164	-2.12344e-163	2.41735e-163	2.22066e-163	7.62946e-164	7.37844e-164	-2.40872e-163	-1.31589e-162	-2.33426e-163	-3.00918e-163	2.92745e-164	2.02357e-163	-9.87587e-163	4.61991e-163	-1.24899e-164	-3.69834e-163	1.5902e-165	7.49864e-163	-5.95276e-163	-3.39984e-163	0
3.11636e-163	-1.47897e-163	1.77706e-163	2.89417e-163	1.10668e-163	-1.48877e-163	8.7216e-164	-1.17324e-162	8.94357e-163	-1.67637e-163	-4.89164e-164	-2.12344e-163	2.41735e-163	2.22066e-163	7.62946e-164	7.37844e-164	-2.40872e-163	-1.31589e-162	-2.33426e-163	-3.00918e-163	2.92745e-164	2.02357e-163	-9.87587e-163	4.61991e-163	-1.24899e-164	-3.69834e-163	1.5902e-165	7.49864e-163	-5.95276e-163	-3.39984e-163	0
3.11636e-163	-1.47897e-163	1.77706e-163	2.89417e-163	1.10668e-163	-1.48877e-163	8.7216e-164	-1.17324e-162	8.94357e-163	-1.67637e-163	-4.89164e-164	-2.12344e-163	2.41735e-163	2.22066e-163	7.62946e-164	7.37844e-164	-2.40872e-163	-1.31589e-162	-2.33426e-163	-3.00918e-163	2.92745e-164	2.02357e-163	-9.87587e-163	4.61991e-163	-1.24899e-164	-3.69834e-163	1.5902e-165	7.49864e-163	-5.95276e-163	-3.39984e-163	0
3.11636e-163	-1.47897e-163	1.77706e-163	2.89417e-163	1.10668e-163	-1.48877e-163	8.7216e-164	-1.17324e-162	8.94357e-163	-1.67637e-163	-4.89164e-164	-2.12344e-163	2.41735e-163	2.22066e-163	7.62946e-164	7.37844e-164	-2.40872e-163	-1.31589e-162	-2.33426e-163	-3.00918e-163	2.92745e-164	2.02357e-163	-9.87587e-163	4.61991e-163	-1.24899e-164	-3.69834e-163	1.5902e-165	7.49864e-163	-5.95276e-163	-3.39984e-163	0
3.11636e-163	-1.47897e-163	1.77706e-163	2.89417e-163	1.10668e-163	-1.48877e-163	8.7216e-164	-1.17324e-162	8.94357e-163	-1.67637e-163	-4.89164e-164	-2.12344e-163	2.41735e-163	2.22066e-163	7.62946e-164	7.37844e-164	-2.40872e-163	-1.31589e-162	-2.33426e-163	-3.00918e-163	2.92745e-164	2.02357e-163	-9.87587e-163	4.61991e-163	-1.24899e-164	-3.69834e-163	1.5902e-165	7.49864e-163	-5.95276e-163	-3.39984e-163	0
3.11636e-163	-1.47897e-163	1.77706e-163	2.89417e-163	1.10668e-163	-1.48877e-163	8.7216e-164	-1.17324e-162	8.94357e-163	-1.67637e-163	-4.89164e-164	-2.12344e-163	2.41735e-163	2.22066e-163	7.62946e-164	7.37844e-164	-2.40872e-163	-1.31589e-162	-2.33426e-163	-3.00918e-163	2.92745e-164	2.02357e-163	-9.87587e-163	4.61991e-163	-1.24899e-164	-3.69834e-163	1.5902e-165	7.49864e-163	-5.95276e-163	-3.39984e-163	0
3.11636e-163	-1.47897e-163	1.77706e-163	2.89417e-163	1.10668e-163	-1.48877e-163	8.7216e-164	-1.17324e-162	8.94357e-163	-1.67637e-163	-4.89164e-164	-2.12344e-163	2.41735e-163	2.22066e-163	7.62946e-164	7.37844e-164	-2.40872e-163	-1.31589e-162	-2.33426e-163	-3.00918e-163	2.92745e-164	2.02357e-163	-9.87587e-163	4.61991e-163	-1.24899e-164	-3.69834e-163	1.5902e-165	7.49864e-163	-5.95276e-163	-3.39984e-163	0
3.11636e-163	-1.47897e-163	1.77706e-163	2.89417e-163	1.10668e-163	-1.48877e-163	8.7216e-164	-1.17324e-162	8.94357e-163	-1.67637e-163	-4.89164e-164	-2.12344e-163	2.41735e-163	2.22066e-163	7.62946e-164	7.37844e-164	-2.40872e-163	-1.31589e-162	-2.33426e-163	-3.00918e-163	2.92745e-164	2.02357e-163	-9.87587e-163	4.61991e-163	-1.24899e-164	-3.69834e-163	1.5902e-165	7.49864e-163	-5.95276e-163	-3.39984e-163	0
3.11636e-163	-1.47897e-163	1.77706e-163	2.89417e-163	1.10668e-163	-1.48877e-163	8.7216e-164	-1.17324e-162	8.94357e-163	-1.67637e-163	-4.89164e-164	-2.12344e-163	2.41735e-163	2.22066e-163	7.62946e-164	7.37844e-164	-2.40872e-163	-1.31589e-162	-2.33426e-163	-3.00918e-163	2.92745e-164	2.02357e-163	-9.87587e-163	4.61991e-163	-1.24899e-164	-3.69834e-163	1.5902e-165	7.49864e-163	-5.95276e-163	-3.39984e-163	0
3.11636e-163	-1.47897e-163	1.77706e-163	2.89417e-163	1.10668e-163	-1.48877e-163	8.7216e-164	-1.17324e-162	8.94357e-163	-1.67637e-163	-4.89164e-164	-2.12344e-163	2.41735e-163	2.22066e-163	7.62946e-164	7.37844e-164	-2.40872e-163	-1.31589e-162	-2.33426e-163	-3.00918e-163	2.92745e-164	2.02357e-163	-9.87587e-163	4.61991e-163	-1.24899e-164	-3.69834e-163	1.5902e-165	7.49864e-163	-5.95276e-163	-3.39984e-163	0
3.11636e-163	-1.47897e-163	1.77706e-163	2.89417e-163	1.10668e-163	-1.48877e-163	8.7216e-164	-1.17324e-162	8.94357e-163	-1.67637e-163	-4.89164e-164	-2.12344e-163	2.41735e-163	2.22066e-163	7.62946e-164	7.37844e-164	-2.40872e-163	-1.31589e-162	-2.33426e-163	-3.00918e-163	2.92745e-164	2.02357e-163	-9.87587e-163	4.61991e-163	-1.24899e-164	-3.69834e-163	1.5902e-165	7.49864e-163	-5.95276e-163	-3.39984e-163	0
3.11636e-163	-1.47897e-163	1.77706e-163	2.89417e-163	1.10668e-163	-1.48877e-163	8.7216e-164	-1.17324e-162	8.94357e-163	-1.67637e-163	-4.89164e-164	-2.12344e-163	2.41735e-163	2.22066e-163	7.62946e-164	7.37844e-164	-2.40872e-163	-1.31589e-162	-2.33426e-163	-3.00918e-163	2.92745e-164	2.02357e-163	-9.87587e-163	4.61991e-163	-1.24899e-164	-3.69834e-163	1.5902e-165	7.49864e-163	-5.95276e-163	-3.39984e-163	0
3.11636e-163	-1.47897e-163	1.77706e-163	2.89417e-163	1.10668e-163	-1.48877e-163	8.7216e-164	-1.17324e-162	8.94357e-163	-1.67637e-163	-4.89164e-164	-2.12344e-163	2.41735e-163	2.22066e-163	7.62946e-164	7.37844e-164	-2.40872e-163	-1.31589e-162	-2.33426e-163	-3.00918e-163	2.92745e-164	2.02357e-163	-9.87587e-163	4.61991e-163	-1.24899e-164	-3.69834e-163	1.5902e-165	7.49864e-163	-5.95276e-163	-3.39984e-163	0
3.11636e-163	-1.47897e-163	1.77706e-163	2.89417e-163	1.10668e-163	-1.48877e-163	8.7216e-164	-1.17324e-162	8.94357e-163	-1.67637e-163	-4.89164e-164	-2.12344e-163	2.41735e-163	2.22066e-163	7.62946e-164	7.37844e-164	-2.40872e-163	-1.31589e-162	-2.33426e-163	-3.00918e-163	2.92745e-164	2.02357e-163	-9.87587e-163	4.61991e-163	-1.24899e-164	-3.69834e-163	1.5902e-165	7.49864e-163	-5.95276e-163	-3.39984e-163	0
3.11636e-163	-1.47897e-163	1.77706e-163	2.89417e-163	1.10668e-163	-1.48877e-163	8.7216e-164	-1.17324e-162	8.94357e-163	-1.67637e-163	-4.89164e-164	-2.12344e-163	2.41735e-163	2.22066e-163	7.62946e-164	7.37844e-164	-2.40872e-163	-1.31589e-162	-2.33426e-163	-3.00918e-163	2.92745e-164	2.02357e-163	-9.87587e-163	4.61991e-163	-1.24899e-164	-3.69834e-163	1.5902e-165	7.49864e-163	-5.95276e-163	-3.39984e-163	0
3.11636e-163	-1.47897e-163	1.77706e-163	2.89417e-163	1.10668e-163	-1.48877e-163	8.7216e-164	-1.17324e-162	8.94357e-163	-1.67637e-163	-4.89164e-164	-2.12344e-163	2.41735e-163	2.22066e-163	7.62946e-164	7.37844e-164	-2.40872e-163	-1.31589e-162	-2.33426e-163	-3.00918e-163	2.92745e-164	2.02357e-163	-9.87587e-163	4.61991e-163	-1.24899e-164	-3.69834e-163	1.5902e-165	7.49864e-163	-5.95276e-163	-3.39984e-163	0
3.11636e-163	-1.47897e-163	1.77706e-163	2.89417e-163	1.10668e-163	-1.48877e-163	8.7216e-164	-1.17324e-162	8.94357e-163	-1.67637e-163	-4.89164e-164	-2.12344e-163	2.41735e-163	2.22066e-163	7.62946e-164	7.37844e-164	-2.40872e-163	-1.31589e-162	-2.33426e-163	-3.00918e-163	2.92745e-164	2.02357e-163	-9.87587e-163	4.61991e-163	-1.24899e-164	-3.69834e-163	1.5902e-165	7.49864e-163	-5.95276e-163	-3.39984e-163	0
3.11636e-163	-1.47897e-163	1.77706e-163	2.89417e-163	1.10668e-163	-1.48877e-163	8.7216e-164	-1.17324e-162	8.94357e-163	-1.67637e-163	-4.89164e-164	-2.12344e-163	2.41735e-163	2.22066e-163	7.62946e-164	7.37844e-164	-2.40872e-163	-1.31589e-162	-2.33426e-163	-3.00918e-163	2.92745e-164	2.02357e-163	-9.87587e-163	4.61991e-163	-1.24899e-164	-3.69834e-163	1.5902e-165	7.49864e-163	-5.95276e-163	-3.39984e-163	0
3.11636e-163	-1.47897e-163	1.77706e-163	2.89417e-163	1.10668e-163	-1.48877e-163	8.7216e-164	-1.17324e-162	8.94357e-163	-1.67637e-163	-4.89164e-164	-2.12344e-163	2.41735e-163	2.22066e-163	7.62946e-164	7.37844e-164	-2.40872e-163	-1.31589e-162	-2.33426e-163	-3.00918e-163	2.92745e-164	2.02357e-163	-9.87587e-163	4.61991e-163	-1.24899e-164	-3.69834e-163	1.5902e-165	7.49864e-163	-5.95276e-163	-3.39984e-163	0
3.11636e-163	-1.47897e-163	1.77706e-163	2.89417e-163	1.10668e-163	-1.48877e-163	8.7216e-164	-1.17324e-162	8.94357e-163	-1.67637e-163	-4.89164e-164	-2.12344e-163	2.41735e-163	2.22066e-163	7.62946e-164	7.37844e-164	-2.40872e-163	-1.31589e-162	-2.33426e-163	-3.00918e-163	2.92745e-164	2.02357e-163	-9.87587e-163	4.61991e-163	-1.24899e-164	-3.69834e-163	1.5902e-165	7.49864e-163	-5.95276e-163	-3.39984e-163	0
3.11636e-163	-1.47897e-163	1.77706e-163	2.89417e-163	1.10668e-163	-1.48877e-163	8.7216e-164	-1.17324e-162	8.94357e-163	-1.67637e-163	-4.89164e-164	-2.12344e-163	2.41735e-163	2.22066e-163	7.62946e-164	7.37844e-164	-2.40872e-163	-1.31589e-162	-2.33426e-163	-3.00918e-163	2.92745e-164	2.02357e-163	-9.87587e-163	4.61991e-163	-1.24899e-164	-3.69834e-163	1.5902e-165	7.49864e-163	-5.95276e-163	-3.39984e-163	0
3.11636e-163	-1.47897e-163	1.77706e-163	2.89417e-163	1.10668e-163	-1.48877e-163	8.7216e-164	-1.17324e-162	8.94357e-163	-1.67637e-163	-4.89164e-164	-2.12344e-163	2.41735e-163	2.22066e-163	7.62946e-164	7.37844e-164	-2.40872e-163	-1.31589e-162	-2.33426e-163	-3.00918e-163	2.92745e-164	2.02357e-163	-9.87587e-163	4.61991e-163	-1.24899e-164	-3.69834e-163	1.5902e-165	7.49864e-163	-5.95276e-163	-3.39984e-163	0
3.11636e-163	-1.47897e-163	1.77706e-163	2.89417e-163	1.10668e-163	-1.48877e-163	8.7216e-164	-1.17324e-162	8.94357e-163	-1.67637e-163	-4.89164e-164	-2.12344e-163	2.41735e-163	2.22066e-163	7.62946e-164	7.37844e-164	-2.40872e-163	-1.31589e-162	-2.33426e-163	-3.00918e-163	2.92745e-164	2.02357e-163	-9.87587e-163	4.61991e-163	-1.24899e-164	-3.69834e-163	1.5902e-165	7.49864e-163	-5.95276e-163	-3.39984e-163	0
3.11636e-163	-1.47897e-163	1.77706e-163	2.89417e-163	1.10668e-163	-1.48877e-163	8.7216e-164	-1.17324e-162	8.94357e-163	-1.67637e-163	-4.89164e-164	-2.12344e-163	2.41735e-163	2.22066e-163	7.62946e-164	7.37844e-164	-2.40872e-163	-1.31589e-162	-2.33426e-163	-3.00918e-163	2.92745e-164	2.02357e-163	-9.87587e-163	4.61991e-163	-1.24899e-164	-3.69834e-163	1.5902e-165	7.49864e-163	-5.95276e-163	-3.39984e-163	0
3.11636e-163	-1.47897e-163	1.77706e-163	2.89417e-163	1.10668e-163	-1.48877e-163	8.7216e-164	-1.17324e-162	8.94357e-163	-1.67637e-163	-4.89164e-164	-2.12344e-163	2.41735e-163	2.22066e-163	7.62946e-164	7.37844e-164	-2.40872e-163	-1.31589e-162	-2.33426e-163	-3.00918e-163	2.92745e-164	2.02357e-163	-9.87587e-163	4.61991e-163	-1.24899e-164	-3.69834e-163	1.5902e-165	7.49864e-163	-5.95276e-163	-3.39984e-163	0
3.11636e-163	-1.47897e-163	1.77706e-163	2.89417e-163	1.10668e-163	-1.48877e-163	8.7216e-164	-1.17324e-162	8.94357e-163	-1.67637e-163	-4.89164e-164	-2.12344e-163	2.41735e-163	2.22066e-163	7.62946e-164	7.37844e-164	-2.40872e-163	-1.31589e-162	-2.33426e-163	-3.00918e-163	2.92745e-164	2.02357e-163	-9.87587e-163	4.61991e-163	-1.24899e-164	-3.69834e-163	1.5902e-165	7.49864e-163	-5.95276e-163	-3.39984e-163	0
3.11636e-163	-1.47897e-163	1.77706e-163	2.89417e-163	1.10668e-163	-1.48877e-163	8.7216e-164	-1.17324e-162	8.94357e-163	-1.67637e-163	-4.89164e-164	-2.12344e-163	2.41735e-163	2.22066e-163	7.62946e-164	7.37844e-164	-2.40872e-163	-1.31589e-162	-2.33426e-163	-3.00918e-163	2.92745e-164	2.02357e-163	-9.87587e-163	4.61991e-163	-1.24899e-164	-3.69834e-163	1.5902e-165	7.49864e-163	-5.95276e-163	-3.39984e-163	0
3.11636e-163	-1.47897e-163	1.77706e-163	2.89417e-163	1.10668e-163	-1.48877e-163	8.7216e-164	-1.17324e-162	8.94357e-163	-1.67637e-163	-4.89164e-164	-2.12344e-163	2.41735e-163	2.22066e-163	7.62946e-164	7.37844e-164	-2.40872e-163	-1.31589e-162	-2.33426e-163	-3.00918e-163	2.92745e-164	2.02357e-163	-9.87587e-163	4.61991e-163	-1.24899e-164	-3.69834e-163	1.5902e-165	7.49864e-163	-5.95276e-163	-3.39984e-163	0
3.11636e-163	-1.47897e-163	1.77706e-163	2.89417e-163	1.10668e-163	-1.48877e-163	8.7216e-164	-1.17324e-162	8.94357e-163	-1.67637e-163	-4.89164e-164	-2.12344e-163	2.41735e-163	2.22066e-163	7.62946e-164	7.37844e-164	-2.40872e-163	-1.31589e-162	-2.33426e-163	-3.00918e-163	2.92745e-164	2.02357e-163	-9.87587e-163	4.61991e-163	-1.24899e-164	-3.69834e-163	1.5902e-165	7.49864e-163	-5.95276e-163	-3.39984e-163	0
3.11636e-163	-1.47897e-163	1.77706e-163	2.89417e-163	1.10668e-163	-1.48877e-163	8.7216e-164	-1.17324e-162	8.94357e-163	-1.67637e-163	-4.89164e-164	-2.12344e-163	2.41735e-163	2.22066e-163	7.62946e-164	7.37844e-164	-2.40872e-163	-1.31589e-162	-2.33426e-163	-3.00918e-163	2.92745e-164	2.02357e-163	-9.87587e-163	4.61991e-163	-1.24899e-164	-3.69834e-163	1.5902e-165	7.49864e-163	-5.95276e-163	-3.39984e-163	0
3.11636e-163	-1.47897e-163	1.77706e-163	2.89417e-163	1.10668e-163	-1.48877e-163	8.7216e-164	-1.17324e-162	8.94357e-163	-1.67637e-163	-4.89164e-164	-2.12344e-163	2.41735e-163	2.22066e-163	7.62946e-164	7.37844e-164	-2.40872e-163	-1.31589e-162	-2.33426e-163	-3.00918e-163	2.92745e-164	2.02357e-163	-9.87587e-163	4.61991e-163	-1.24899e-164	-3.69834e-163	1.5902e-165	7.49864e-163	-5.95276e-163	-3.39984e-163	0
3.11636e-163	-1.47897e-163	1.77706e-163	2.89417e-163	1.10668e-163	-1.48877e-163	8.7216e-164	-1.17324e-162	8.94357e-163	-1.67637e-163	-4.89164e-164	-2.12344e-163	2.41735e-163	2.22066e-163	7.62946e-164	7.37844e-164	-2.40872e-163	-1.31589e-162	-2.33426e-163	-3.00918e-163	2.92745e-164	2.02357e-163	-9.87587e-163	4.61991e-163	-1.24899e-164	-3.69834e-163	1.5902e-165	7.49864e-163	-5.95276e-163	-3.39984e-163	0
3.11636e-163	-1.47897e-163	1.77706e-163	2.89417e-163	1.10668e-163	-1.48877e-163	8.7216e-164	-1.17324e-162	8.94357e-163	-1.67637e-163	-4.89164e-164	-2.12344e-163	2.41735e-163	2.22066e-163	7.62946e-164	7.37844e-164	-2.40872e-163	-1.31589e-162	-2.33426e-163	-3.00918e-163	2.92745e-164	2.02357e-163	-9.87587e-163	4.61991e-163	-1.24899e-164	-3.69834e-163	1.5902e-165	7.49864e-163	-5.95276e-163	-3.39984e-163	0
3.11636e-163	-1.47897e-163	1.77706e-163	2.89417e-163	1.10668e-163	-1.48877e-163	8.7216e-164	-1.17324e-162	8.94357e-163	-1.67637e-163	-4.89164e-164	-2.12344e-163	2.41735e-163	2.22066e-163	7.62946e-164	7.37844e-164	-2.40872e-163	-1.31589e-162	-2.33426e-163	-3.00918e-163	2.92745e-164	2.02357e-163	-9.87587e-163	4.61991e-163	-1.24899e-164	-3.69834e-163	1.5902e-165	7.49864e-163	-5.95276e-163	-3.39984e-163	0
3.11636e-163	-1.47897e-163	1.77706e-163	2.89417e-163	1.10668e-163	-1.48877e-163	8.7216e-164	-1.17324e-162	8.94357e-163	-1.67637e-163	-4.89164e-164	-2.12344e-163	2.41735e-163	2.22066e-163	7.62946e-164	7.37844e-164	-2.40872e-163	-1.31589e-162	-2.33426e-163	-3.00918e-163	2.92745e-164	2.02357e-163	-9.87587e-163	4.61991e-163	-1.24899e-164	-3.69834e-163	1.5902e-165	7.49864e-163	-5.95276e-163	-3.39984e-163	0
3.11636e-163	-1.47897e-163	1.77706e-163	2.89417e-163	1.10668e-163	-1.48877e-163	8.7216e-164	-1.17324e-162	8.94357e-163	-1.67637e-163	-4.89164e-164	-2.12344e-163	2.41735e-163	2.22066e-163	7.62946e-164	7.37844e-164	-2.40872e-163	-1.31589e-162	-2.33426e-163	-3.00918e-163	2.92745e-164	2.02357e-163	-9.87587e-163	4.61991e-163	-1.24899e-164	-3.69834e-163	1.5902e-165	7.49864e-163	-5.95276e-163	-3.39984e-163	0
3.11636e-163	-1.47897e-163	1.77706e-163	2.89417e-163	1.10668e-163	-1.48877e-163	8.7216e-164	-1.17324e-162	8.94357e-163	-1.67637e-163	-4.89164e-164	-2.12344e-163	2.41735e-163	2.22066e-163	7.62946e-164	7.37844e-164	-2.40872e-163	-1.31589e-162	-2.33426e-163	-3.00918e-163	2.92745e-164	2.02357e-163	-9.87587e-163	4.61991e-163	-1.24899e-164	-3.69834e-163	1.5902e-165	7.49864e-163	-5.95276e-163	-3.39984e-163	0
3.11636e-163	-1.47897e-163	1.77706e-163	2.89417e-163	1.10668e-163	-1.48877e-163	8.7216e-164	-1.17324e-162	8.94357e-163	-1.67637e-163	-4.89164e-164	-2.12344e-163	2.41735e-163	2.22066e-163	7.62946e-164	7.37844e-164	-2.40872e-163	-1.31589e-162	-2.33426e-163	-3.00918e-163	2.92745e-164	2.02357e-163	-9.87587e-163	4.61991e-163	-1.24899e-164	-3.69834e-163	1.5902e-165	7.49864e-163	-5.95276e-163	-3.39984e-163	0
3.11636e-163	-1.47897e-163	1.77706e-163	2.89417e-163	1.10668e-163	-1.48877e-163	8.7216e-164	-1.17324e-162	8.94357e-163	-1.67637e-163	-4.89164e-164	-2.12344e-163	2.41735e-163	2.22066e-163	7.62946e-164	7.37844e-164	-2.40872e-163	-1.31589e-162	-2.33426e-163	-3.00918e-163	2.92745e-164	2.02357e-163	-9.87587e-163	4.61991e-163	-1.24899e-164	-3.69834e-163	1.5902e-165	7.49864e-163	-5.95276e-163	-3.39984e-163	0
3.11636e-163	-1.47897e-163	1.77706e-163	2.89417e-163	1.10668e-163	-1.48877e-163	8.7216e-164	-1.17324e-162	8.94357e-163	-1.67637e-163	-4.89164e-164	-2.12344e-163	2.41735e-163	2.22066e-163	7.62946e-164	7.37844e-164	-2.40872e-163	-1.31589e-162	-2.33426e-163	-3.00918e-163	2.92745e-164	2.02357e-163	-9.87587e-163	4.61991e-163	-1.24899e-164	-3.69834e-163	1.5902e-165	7.49864e-163	-5.95276e-163	-3.39984e-163	0
3.11636e-163	-1.47897e-163	1.77706e-163	2.89417e-163	1.10668e-163	-1.48877e-163	8.7216e-164	-1.17324e-162	8.94357e-163	-1.67637e-163	-4.89164e-164	-2.12344e-163	2.41735e-163	2.22066e-163	7.62946e-164	7.37844e-164	-2.40872e-163	-1.31589e-162	-2.33426e-163	-3.00918e-163	2.92745e-164	2.02357e-163	-9.87587e-163	4.61991e-163	-1.24899e-164	-3.69834e-163	1.5902e-165	7.49864e-163	-5.95276e-163	-3.39984e-163	0
3.11636e-163	-1.47897e-163	1.77706e-163	2.89417e-163	1.10668e-163	-1.48877e-163	8.7216e-164	-1.17324e-162	8.94357e-163	-1.67637e-163	-4.89164e-164	-2.12344e-163	2.41735e-163	2.22066e-163	7.62946e-164	7.37844e-164	-2.40872e-163	-1.31589e-162	-2.33426e-163	-3.00918e-163	2.92745e-164	2.02357e-163	-9.87587e-163	4.61991e-163	-1.24899e-164	-3.69834e-163	1.5902e-165	7.49864e-163	-5.95276e-163	-3.39984e-163	0
3.11636e-163	-1.47897e-163	1.77706e-163	2.89417e-163	1.10668e-163	-1.48877e-163	8.7216e-164	-1.17324e-162	8.94357e-163	-1.67637e-163	-4.89164e-164	-2.12344e-163	2.41735e-163	2.22066e-163	7.62946e-164	7.37844e-164	-2.40872e-163	-1.31589e-162	-2.33426e-163	-3.00918e-163	2.92745e-164	2.02357e-163	-9.87587e-163	4.61991e-163	-1.24899e-164	-3.69834e-163	1.5902e-165	7.49864e-163	-5.95276e-163	-3.39984e-163	0
3.11636e-163	-1.47897e-163	1.77706e-163	2.89417e-163	1.10668e-163	-1.48877e-163	8.7216e-164	-1.17324e-162	8.94357e-163	-1.67637e-163	-4.89164e-164	-2.12344e-163	2.41735e-163	2.22066e-163	7.62946e-164	7.37844e-164	-2.40872e-163	-1.31589e-162	-2.33426e-163	-3.00918e-163	2.92745e-164	2.02357e-163	-9.87587e-163	4.61991e-163	-1.24899e-164	-3.69834e-163	1.5902e-165	7.49864e-163	-5.95276e-163	-3.39984e-163	0
3.11636e-163	-1.47897e-163	1.77706e-163	2.89417e-163	1.10668e-163	-1.48877e-163	8.7216e-164	-1.17324e-162	8.94357e-163	-1.67637e-163	-4.89164e-164	-2.12344e-163	2.41735e-163	2.22066e-163	7.62946e-164	7.37844e-164	-2.40872e-163	-1.31589e-162	-2.33426e-163	-3.00918e-163	2.92745e-164	2.02357e-163	-9.87587e-163	4.61991e-163	-1.24899e-164	-3.69834e-163	1.5902e-165	7.49864e-163	-5.95276e-163	-3.39984e-163	0
3.11636e-163	-1.47897e-163	1.77706e-163	2.89417e-163	1.10668e-163	-1.48877e-163	8.7216e-164	-1.17324e-162	8.94357e-163	-1.67637e-163	-4.89164e-164	-2.12344e-163	2.41735e-163	2.22066e-163	7.62946e-164	7.37844e-164	-2.40872e-163	-1.31589e-162	-2.33426e-163	-3.00918e-163	2.92745e-164	2.02357e-163	-9.87587e-163	4.61991e-163	-1.24899e-164	-3.69834e-163	1.5902e-165	7.49864e-163	-5.95276e-163	-3.39984e-163	0
3.11636e-163	-1.47897e-163	1.77706e-163	2.89417e-163	1.10668e-163	-1.48877e-163	8.7216e-164	-1.17324e-162	8.94357e-163	-1.67637e-163	-4.89164e-164	-2.12344e-163	2.41735e-163	2.22066e-163	7.62946e-164	7.37844e-164	-2.40872e-163	-1.31589e-162	-2.33426e-163	-3.00918e-163	2.92745e-164	2.02357e-163	-9.87587e-163	4.61991e-163	-1.24899e-164	-3.69834e-163	1.5902e-165	7.49864e-163	-5.95276e-163	-3.39984e-163	0
3.11636e-163	-1.47897e-163	1.77706e-163	2.89417e-163	1.10668e-163	-1.48877e-163	8.7216e-164	-1.17324e-162	8.94357e-163	-1.67637e-163	-4.89164e-164	-2.12344e-163	2.41735e-163	2.22066e-163	7.62946e-164	7.37844e-164	-2.40872e-163	-1.31589e-162	-2.33426e-163	-3.00918e-163	2.92745e-164	2.02357e-163	-9.87587e-163	4.61991e-163	-1.24899e-164	-3.69834e-163	1.5902e-165	7.49864e-163	-5.95276e-163	-3.39984e-163	0
3.11636e-163	-1.47897e-163	1.77706e-163	2.89417e-163	1.10668e-163	-1.48877e-163	8.7216e-164	-1.17324e-162	8.94357e-163	-1.67637e-163	-4.89164e-164	-2.12344e-163	2.41735e-163	2.22066e-163	7.62946e-164	7.37844e-164	-2.40872e-163	-1.31589e-162	-2.33426e-163	-3.00918e-163	2.92745e-164	2.02357e-163	-9.87587e-163	4.61991e-163	-1.24899e-164	-3.69834e-163	1.5902e-165	7.49864e-163	-5.95276e-163	-3.39984e-163	0
3.11636e-163	-1.47897e-163	1.77706e-163	2.89417e-163	1.10668e-163	-1.48877e-163	8.7216e-164	-1.17324e-162	8.94357e-163	-1.67637e-163	-4.89164e-164	-2.12344e-163	2.41735e-163	2.22066e-163	7.62946e-164	7.37844e-164	-2.40872e-163	-1.31589e-162	-2.33426e-163	-3.00918e-163	2.92745e-164	2.02357e-163	-9.87587e-163	4.61991e-163	-1.24899e-164	-3.69834e-163	1.5902e-165	7.49864e-163	-5.95276e-163	-3.39984e-163	0
3.11636e-163	-1.47897e-163	1.77706e-163	2.89417e-163	1.10668e-163	-1.48877e-163	8.7216e-164	-1.17324e-162	8.94357e-163	-1.67637e-163	-4.89164e-164	-2.12344e-163	2.41735e-163	2.22066e-163	7.62946e-164	7.37844e-164	-2.40872e-163	-1.31589e-162	-2.33426e-163	-3.00918e-163	2.92745e-164	2.02357e-163	-9.87587e-163	4.61991e-163	-1.24899e-164	-3.69834e-163	1.5902e-165	7.49864e-163	-5.95276e-163	-3.39984e-163	0
3.11636e-163	-1.47897e-163	1.77706e-163	2.89417e-163	1.10668e-163	-1.48877e-163	8.7216e-164	-1.17324e-162	8.94357e-163	-1.67637e-163	-4.89164e-164	-2.12344e-163	2.41735e-163	2.22066e-163	7.62946e-164	7.37844e-164	-2.40872e-163	-1.31589e-162	-2.33426e-163	-3.00918e-163	2.92745e-164	2.02357e-163	-9.87587e-163	4.61991e-163	-1.24899e-164	-3.69834e-163	1.5902e-165	7.49864e-163	-5.95276e-163	-3.39984e-163	0
3.11636e-163	-1.47897e-163	1.77706e-163	2.89417e-163	1.10668e-163	-1.48877e-163	8.7216e-164	-1.17324e-162	8.94357e-163	-1.67637e-163	-4.89164e-164	-2.12344e-163	2.41735e-163	2.22066e-163	7.62946e-164	7.37844e-164	-2.40872e-163	-1.31589e-162	-2.33426e-163	-3.00918e-163	2.92745e-164	2.02357e-163	-9.87587e-163	4.61991e-163	-1.24899e-164	-3.69834e-163	1.5902e-165	7.49864e-163	-5.95276e-163	-3.39984e-163	0
3.11636e-163	-1.47897e-163	1.77706e-163	2.89417e-163	1.10668e-163	-1.48877e-163	8.7216e-164	-1.17324e-162	8.94357e-163	-1.67637e-163	-4.89164e-164	-2.12344e-163	2.41735e-163	2.22066e-163	7.62946e-164	7.37844e-164	-2.40872e-163	-1.31589e-162	-2.33426e-163	-3.00918e-163	2.92745e-164	2.02357e-163	-9.87587e-163	4.61991e-163	-1.24899e-164	-3.69834e-163	1.5902e-165	7.49864e-163	-5.95276e-163	-3.39984e-163	0
3.11636e-163	-1.47897e-163	1.77706e-163	2.89417e-163	1.10668e-163	-1.48877e-163	8.7216e-164	-1.17324e-162	8.94357e-163	-1.67637e-163	-4.89164e-164	-2.12344e-163	2.41735e-163	2.22066e-163	7.62946e-164	7.37844e-164	-2.40872e-163	-1.31589e-162	-2.33426e-163	-3.00918e-163	2.92745e-164	2.02357e-163	-9.87587e-163	4.61991e-163	-1.24899e-164	-3.69834e-163	1.5902e-165	7.49864e-163	-5.95276e-163	-3.39984e-163	0
3.11636e-163	-1.47897e-163	1.77706e-163	2.89417e-163	1.10668e-163	-1.48877e-163	8.7216e-164	-1.17324e-162	8.94357e-163	-1.67637e-163	-4.89164e-164	-2.12344e-163	2.41735e-163	2.22066e-163	7.62946e-164	7.37844e-164	-2.40872e-163	-1.31589e-162	-2.33426e-163	-3.00918e-163	2.92745e-164	2.02357e-163	-9.87587e-163	4.61991e-163	-1.24899e-164	-3.69834e-163	1.5902e-165	7.49864e-163	-5.95276e-163	-3.39984e-163	0
3.11636e-163	-1.47897e-163	1.77706e-163	2.89417e-163	1.10668e-163	-1.48877e-163	8.7216e-164	-1.17324e-162	8.94357e-163	-1.67637e-163	-4.89164e-164	-2.12344e-163	2.41735e-163	2.22066e-163	7.62946e-164	7.37844e-164	-2.40872e-163	-1.31589e-162	-2.33426e-163	-3.00918e-163	2.92745e-164	2.02357e-163	-9.87587e-163	4.61991e-163	-1.24899e-164	-3.69834e-163	1.5902e-165	7.49864e-163	-5.95276e-163	-3.39984e-163	0
3.11636e-163	-1.47897e-163	1.77706e-163	2.89417e-163	1.10668e-163	-1.48877e-163	8.7216e-164	-1.17324e-162	8.94357e-163	-1.67637e-163	-4.89164e-164	-2.12344e-163	2.41735e-163	2.22066e-163	7.62946e-164	7.37844e-164	-2.40872e-163	-1.31589e-162	-2.33426e-163	-3.00918e-163	2.92745e-164	2.02357e-163	-9.87587e-163	4.61991e-163	-1.24899e-164	-3.69834e-163	1.5902e-165	7.49864e-163	-5.95276e-163	-3.39984e-163	0
3.11636e-163	-1.47897e-163	1.77706e-163	2.89417e-163	1.10668e-163	-1.48877e-163	8.7216e-164	-1.17324e-162	8.94357e-163	-1.67637e-163	-4.89164e-164	-2.12344e-163	2.41735e-163	2.22066e-163	7.62946e-164	7.37844e-164	-2.40872e-163	-1.31589e-162	-2.33426e-163	-3.00918e-163	2.92745e-164	2.02357e-163	-9.87587e-163	4.61991e-163	-1.24899e-164	-3.69834e-163	1.5902e-165	7.49864e-163	-5.95276e-163	-3.39984e-163	0
3.11636e-163	-1.47897e-163	1.77706e-163	2.89417e-163	1.10668e-163	-1.48877e-163	8.7216e-164	-1.17324e-162	8.94357e-163	-1.67637e-163	-4.89164e-164	-2.12344e-163	2.41735e-163	2.22066e-163	7.62946e-164	7.37844e-164	-2.40872e-163	-1.31589e-162	-2.33426e-163	-3.00918e-163	2.92745e-164	2.02357e-163	-9.87587e-163	4.61991e-163	-1.24899e-164	-3.69834e-163	1.5902e-165	7.49864e-163	-5.95276e-163	-3.39984e-163	0
3.11636e-163	-1.47897e-163	1.77706e-163	2.89417e-163	1.10668e-163	-1.48877e-163	8.7216e-164	-1.17324e-162	8.94357e-163	-1.67637e-163	-4.89164e-164	-2.12344e-163	2.41735e-163	2.22066e-163	7.62946e-164	7.37844e-164	-2.40872e-163	-1.31589e-162	-2.33426e-163	-3.00918e-163	2.92745e-164	2.02357e-163	-9.87587e-163	4.61991e-163	-1.24899e-164	-3.69834e-163	1.5902e-165	7.49864e-163	-5.95276e-163	-3.39984e-163	0
3.11636e-163	-1.47897e-163	1.77706e-163	2.89417e-163	1.10668e-163	-1.48877e-163	8.7216e-164	-1.17324e-162	8.94357e-163	-1.67637e-163	-4.89164e-164	-2.12344e-163	2.41735e-163	2.22066e-163	7.62946e-164	7.37844e-164	-2.40872e-163	-1.31589e-162	-2.33426e-163	-3.00918e-163	2.92745e-164	2.02357e-163	-9.87587e-163	4.61991e-163	-1.24899e-164	-3.69834e-163	1.5902e-165	7.49864e-163	-5.95276e-163	-3.39984e-163	0
3.11636e-163	-1.47897e-163	1.77706e-163	2.89417e-163	1.10668e-163	-1.48877e-163	8.7216e-164	-1.17324e-162	8.94357e-163	-1.67637e-163	-4.89164e-164	-2.12344e-163	2.41735e-163	2.22066e-163	7.62946e-164	7.37844e-164	-2.40872e-163	-1.31589e-162	-2.33426e-163	-3.00918e-163	2.92745e-164	2.02357e-163	-9.87587e-163	4.61991e-163	-1.24899e-164	-3.69834e-163	1.5902e-165	7.49864e-163	-5.95276e-163	-3.39984e-163	0
3.11636e-163	-1.47897e-163	1.77706e-163	2.89417e-163	1.10668e-163	-1.48877e-163	8.7216e-164	-1.17324e-162	8.94357e-163	-1.67637e-163	-4.89164e-164	-2.12344e-163	2.41735e-163	2.22066e-163	7.62946e-164	7.37844e-164	-2.40872e-163	-1.31589e-162	-2.33426e-163	-3.00918e-163	2.92745e-164	2.02357e-163	-9.87587e-163	4.61991e-163	-1.24899e-164	-3.69834e-163	1.5902e-165	7.49864e-163	-5.95276e-163	-3.39984e-163	0
3.11636e-163	-1.47897e-163	1.77706e-163	2.89417e-163	1.10668e-163	-1.48877e-163	8.7216e-164	-1.17324e-162	8.94357e-163	-1.67637e-163	-4.89164e-164	-2.12344e-163	2.41735e-163	2.22066e-163	7.62946e-164	7.37844e-164	-2.40872e-163	-1.31589e-162	-2.33426e-163	-3.00918e-163	2.92745e-164	2.02357e-163	-9.87587e-163	4.61991e-163	-1.24899e-164	-3.69834e-163	1.5902e-165	7.49864e-163	-5.95276e-163	-3.39984e-163	0
3.11636e-163	-1.47897e-163	1.77706e-163	2.89417e-163	1.10668e-163	-1.48877e-163	8.7216e-164	-1.17324e-162	8.94357e-163	-1.67637e-163	-4.89164e-164	-2.12344e-163	2.41735e-163	2.22066e-163	7.62946e-164	7.37844e-164	-2.40872e-163	-1.31589e-162	-2.33426e-163	-3.00918e-163	2.92745e-164	2.02357e-163	-9.87587e-163	4.61991e-163	-1.24899e-164	-3.69834e-163	1.5902e-165	7.49864e-163	-5.95276e-163	-3.39984e-163	0
3.11636e-163	-1.47897e-163	1.77706e-163	2.89417e-163	1.10668e-163	-1.48877e-163	8.7216e-164	-1.17324e-162	8.94357e-163	-1.67637e-163	-4.89164e-164	-2.12344e-163	2.41735e-163	2.22066e-163	7.62946e-164	7.37844e-164	-2.40872e-163	-1.31589e-162	-2.33426e-163	-3.00918e-163	2.92745e-164	2.02357e-163	-9.87587e-163	4.61991e-163	-1.24899e-164	-3.69834e-163	1.5902e-165	7.49864e-163	-5.95276e-163	-3.39984e-163	0
3.11636e-163	-1.47897e-163	1.77706e-163	2.89417e-163	1.10668e-163	-1.48877e-163	8.7216e-164	-1.17324e-162	8.94357e-163	-1.67637e-163	-4.89164e-164	-2.12344e-163	2.41735e-163	2.22066e-163	7.62946e-164	7.37844e-164	-2.40872e-163	-1.31589e-162	-2.33426e-163	-3.00918e-163	2.92745e-164	2.02357e-163	-9.87587e-163	4.61991e-163	-1.24899e-164	-3.69834e-163	1.5902e-165	7.49864e-163	-5.95276e-163	-3.39984e-163	0
3.11636e-163	-1.47897e-163	1.77706e-163	2.89417e-163	1.10668e-163	-1.48877e-163	8.7216e-164	-1.17324e-162	8.94357e-163	-1.67637e-163	-4.89164e-164	-2.12344e-163	2.41735e-163	2.22066e-163	7.62946e-164	7.37844e-164	-2.40872e-163	-1.31589e-162	-2.33426e-163	-3.00918e-163	2.92745e-164	2.02357e-163	-9.87587e-163	4.61991e-163	-1.24899e-164	-3.69834e-163	1.5902e-165	7.49864e-163	-5.95276e-163	-3.39984e-163	0
3.11636e-163	-1.47897e-163	1.77706e-163	2.89417e-163	1.10668e-163	-1.48877e-163	8.7216e-164	-1.17324e-162	8.94357e-163	-1.67637e-163	-4.89164e-164	-2.12344e-163	2.41735e-163	2.22066e-163	7.62946e-164	7.37844e-164	-2.40872e-163	-1.31589e-162	-2.33426e-163	-3.00918e-163	2.92745e-164	2.02357e-163	-9.87587e-163	4.61991e-163	-1.24899e-164	-3.69834e-163	1.5902e-165	7.49864e-163	-5.95276e-163	-3.39984e-163	0
3.11636e-163	-1.47897e-163	1.77706e-163	2.89417e-163	1.10668e-163	-1.48877e-163	8.7216e-164	-1.17324e-162	8.94357e-163	-1.67637e-163	-4.89164e-164	-2.12344e-163	2.41735e-163	2.22066e-163	7.62946e-164	7.37844e-164	-2.40872e-163	-1.31589e-162	-2.33426e-163	-3.00918e-163	2.92745e-164	2.02357e-163	-9.87587e-163	4.61991e-163	-1.24899e-164	-3.69834e-163	1.5902e-165	7.49864e-163	-5.95276e-163	-3.39984e-163	0
3.11636e-163	-1.47897e-163	1.77706e-163	2.89417e-163	1.10668e-163	-1.48877e-163	8.7216e-164	-1.17324e-162	8.94357e-163	-1.67637e-163	-4.89164e-164	-2.12344e-163	2.41735e-163	2.22066e-163	7.62946e-164	7.37844e-164	-2.40872e-163	-1.31589e-162	-2.33426e-163	-3.00918e-163	2.92745e-164	2.02357e-163	-9.87587e-163	4.61991e-163	-1.24899e-164	-3.69834e-163	1.5902e-165	7.49864e-163	-5.95276e-163	-3.39984e-163	0
3.11636e-163	-1.47897e-163	1.77706e-163	2.89417e-163	1.10668e-163	-1.48877e-163	8.7216e-164	-1.17324e-162	8.94357e-163	-1.67637e-163	-4.89164e-164	-2.12344e-163	2.41735e-163	2.22066e-163	7.62946e-164	7.37844e-164	-2.40872e-163	-1.31589e-162	-2.33426e-163	-3.00918e-163	2.92745e-164	2.02357e-163	-9.87587e-163	4.61991e-163	-1.24899e-164	-3.69834e-163	1.5902e-165	7.49864e-163	-5.95276e-163	-3.39984e-163	0
3.11636e-163	-1.47897e-163	1.77706e-163	2.89417e-163	1.10668e-163	-1.48877e-163	8.7216e-164	-1.17324e-162	8.94357e-163	-1.67637e-163	-4.89164e-164	-2.12344e-163	2.41735e-163	2.22066e-163	7.62946e-164	7.37844e-164	-2.40872e-163	-1.31589e-162	-2.33426e-163	-3.00918e-163	2.92745e-164	2.02357e-163	-9.87587e-163	4.61991e-163	-1.24899e-164	-3.69834e-163	1.5902e-165	7.49864e-163	-5.95276e-163	-3.39984e-163	0
3.11636e-163	-1.47897e-163	1.77706e-163	2.89417e-163	1.10668e-163	-1.48877e-163	8.7216e-164	-1.17324e-162	8.94357e-163	-1.67637e-163	-4.89164e-164	-2.12344e-163	2.41735e-163	2.22066e-163	7.62946e-164	7.37844e-164	-2.40872e-163	-1.31589e-162	-2.33426e-163	-3.00918e-163	2.92745e-164	2.02357e-163	-9.87587e-163	4.61991e-163	-1.24899e-164	-3.69834e-163	1.5902e-165	7.49864e-163	-5.95276e-163	-3.39984e-163	0
3.11636e-163	-1.47897e-163	1.77706e-163	2.89417e-163	1.10668e-163	-1.48877e-163	8.7216e-164	-1.17324e-162	8.94357e-163	-1.67637e-163	-4.89164e-164	-2.12344e-163	2.41735e-163	2.22066e-163	7.62946e-164	7.37844e-164	-2.40872e-163	-1.31589e-162	-2.33426e-163	-3.00918e-163	2.92745e-164	2.02357e-163	-9.87587e-163	4.61991e-163	-1.24899e-164	-3.69834e-163	1.5902e-165	7.49864e-163	-5.95276e-163	-3.39984e-163	0
3.11636e-163	-1.47897e-163	1.77706e-163	2.89417e-163	1.10668e-163	-1.48877e-163	8.7216e-164	-1.17324e-162	8.94357e-163	-1.67637e-163	-4.89164e-164	-2.12344e-163	2.41735e-163	2.22066e-163	7.62946e-164	7.37844e-164	-2.40872e-163	-1.31589e-162	-2.33426e-163	-3.00918e-163	2.92745e-164	2.02357e-163	-9.87587e-163	4.61991e-163	-1.24899e-164	-3.69834e-163	1.5902e-165	7.49864e-163	-5.95276e-163	-3.39984e-163	0
3.11636e-163	-1.47897e-163	1.77706e-163	2.89417e-163	1.10668e-163	-1.48877e-163	8.7216e-164	-1.17324e-162	8.94357e-163	-1.67637e-163	-4.89164e-164	-2.12344e-163	2.41735e-163	2.22066e-163	7.62946e-164	7.37844e-164	-2.40872e-163	-1.31589e-162	-2.33426e-163	-3.00918e-163	2.92745e-164	2.02357e-163	-9.87587e-163	4.61991e-163	-1.24899e-164	-3.69834e-163	1.5902e-165	7.49864e-163	-5.95276e-163	-3.39984e-163	0
3.11636e-163	-1.47897e-163	1.77706e-163	2.89417e-163	1.10668e-163	-1.48877e-163	8.7216e-164	-1.17324e-162	8.94357e-163	-1.67637e-163	-4.89164e-164	-2.12344e-163	2.41735e-163	2.22066e-163	7.62946e-164	7.37844e-164	-2.40872e-163	-1.31589e-162	-2.33426e-163	-3.00918e-163	2.92745e-164	2.02357e-163	-9.87587e-163	4.61991e-163	-1.24899e-164	-3.69834e-163	1.5902e-165	7.49864e-163	-5.95276e-163	-3.39984e-163	0
3.11636e-163	-1.47897e-163	1.77706e-163	2.89417e-163	1.10668e-163	-1.48877e-163	8.7216e-164	-1.17324e-162	8.94357e-163	-1.67637e-163	-4.89164e-164	-2.12344e-163	2.41735e-163	2.22066e-163	7.62946e-164	7.37844e-164	-2.40872e-163	-1.31589e-162	-2.33426e-163	-3.00918e-163	2.92745e-164	2.02357e-163	-9.87587e-163	4.61991e-163	-1.24899e-164	-3.69834e-163	1.5902e-165	7.49864e-163	-5.95276e-163	-3.39984e-163	0
3.11636e-163	-1.47897e-163	1.77706e-163	2.89417e-163	1.10668e-163	-1.48877e-163	8.7216e-164	-1.17324e-162	8.94357e-163	-1.67637e-163	-4.89164e-164	-2.12344e-163	2.41735e-163	2.22066e-163	7.62946e-164	7.37844e-164	-2.40872e-163	-1.31589e-162	-2.33426e-163	-3.00918e-163	2.92745e-164	2.02357e-163	-9.87587e-163	4.61991e-163	-1.24899e-164	-3.69834e-163	1.5902e-165	7.49864e-163	-5.95276e-163	-3.39984e-163	0
3.11636e-163	-1.47897e-163	1.77706e-163	2.89417e-163	1.10668e-163	-1.48877e-163	8.7216e-164	-1.17324e-162	8.94357e-163	-1.67637e-163	-4.89164e-164	-2.12344e-163	2.41735e-163	2.22066e-163	7.62946e-164	7.37844e-164	-2.40872e-163	-1.31589e-162	-2.33426e-163	-3.00918e-163	2.92745e-164	2.02357e-163	-9.87587e-163	4.61991e-163	-1.24899e-164	-3.69834e-163	1.5902e-165	7.49864e-163	-5.95276e-163	-3.39984e-163	0
3.11636e-163	-1.47897e-163	1.77706e-163	2.89417e-163	1.10668e-163	-1.48877e-163	8.7216e-164	-1.17324e-162	8.94357e-163	-1.67637e-163	-4.89164e-164	-2.12344e-163	2.41735e-163	2.22066e-163	7.62946e-164	7.37844e-164	-2.40872e-163	-1.31589e-162	-2.33426e-163	-3.00918e-163	2.92745e-164	2.02357e-163	-9.87587e-163	4.61991e-163	-1.24899e-164	-3.69834e-163	1.5902e-165	7.49864e-163	-5.95276e-163	-3.39984e-163	0
3.11636e-163	-1.47897e-163	1.77706e-163	2.89417e-163	1.10668e-163	-1.48877e-163	8.7216e-164	-1.17324e-162	8.94357e-163	-1.67637e-163	-4.89164e-164	-2.12344e-163	2.41735e-163	2.22066e-163	7.62946e-164	7.37844e-164	-2.40872e-163	-1.31589e-162	-2.33426e-163	-3.00918e-163	2.92745e-164	2.02357e-163	-9.87587e-163	4.61991e-163	-1.24899e-164	-3.69834e-163	1.5902e-165	7.49864e-163	-5.95276e-163	-3.39984e-163	0
3.11636e-163	-1.47897e-163	1.77706e-163	2.89417e-163	1.10668e-163	-1.48877e-163	8.7216e-164	-1.17324e-162	8.94357e-163	-1.67637e-163	-4.89164e-164	-2.12344e-163	2.41735e-163	2.22066e-163	7.62946e-164	7.37844e-164	-2.40872e-163	-1.31589e-162	-2.33426e-163	-3.00918e-163	2.92745e-164	2.02357e-163	-9.87587e-163	4.61991e-163	-1.24899e-164	-3.69834e-163	1.5902e-165	7.49864e-163	-5.95276e-163	-3.39984e-163	0
3.11636e-163	-1.47897e-163	1.77706e-163	2.89417e-163	1.10668e-163	-1.48877e-163	8.7216e-164	-1.17324e-162	8.94357e-163	-1.67637e-163	-4.89164e-164	-2.12344e-163	2.41735e-163	2.22066e-163	7.62946e-164	7.37844e-164	-2.40872e-163	-1.31589e-162	-2.33426e-163	-3.00918e-163	2.92745e-164	2.02357e-163	-9.87587e-163	4.61991e-163	-1.24899e-164	-3.69834e-163	1.5902e-165	7.49864e-163	-5.95276e-163	-3.39984e-163	0
3.11636e-163	-1.47897e-163	1.77706e-163	2.89417e-163	1.10668e-163	-1.48877e-163	8.7216e-164	-1.17324e-162	8.94357e-163	-1.67637e-163	-4.89164e-164	-2.12344e-163	2.41735e-163	2.22066e-163	7.62946e-164	7.37844e-164	-2.40872e-163	-1.31589e-162	-2.33426e-163	-3.00918e-163	2.92745e-164	2.02357e-163	-9.87587e-163	4.61991e-163	-1.24899e-164	-3.69834e-163	1.5902e-165	7.49864e-163	-5.95276e-163	-3.39984e-163	0
3.11636e-163	-1.47897e-163	1.77706e-163	2.89417e-163	1.10668e-163	-1.48877e-163	8.7216e-164	-1.17324e-162	8.94357e-163	-1.67637e-163	-4.89164e-164	-2.12344e-163	2.41735e-163	2.22066e-163	7.62946e-164	7.37844e-164	-2.40872e-163	-1.31589e-162	-2.33426e-163	-3.00918e-163	2.92745e-164	2.02357e-163	-9.87587e-163	4.61991e-163	-1.24899e-164	-3.69834e-163	1.5902e-165	7.49864e-163	-5.95276e-163	-3.39984e-163	0
3.11636e-163	-1.47897e-163	1.77706e-163	2.89417e-163	1.10668e-163	-1.48877e-163	8.7216e-164	-1.17324e-162	8.94357e-163	-1.67637e-163	-4.89164e-164	-2.12344e-163	2.41735e-163	2.22066e-163	7.62946e-164	7.37844e-164	-2.40872e-163	-1.31589e-162	-2.33426e-163	-3.00918e-163	2.92745e-164	2.02357e-163	-9.87587e-163	4.61991e-163	-1.24899e-164	-3.69834e-163	1.5902e-165	7.49864e-163	-5.95276e-163	-3.39984e-163	0
3.11636e-163	-1.47897e-163	1.77706e-163	2.89417e-163	1.10668e-163	-1.48877e-163	8.7216e-164	-1.17324e-162	8.94357e-163	-1.67637e-163	-4.89164e-164	-2.12344e-163	2.41735e-163	2.22066e-163	7.62946e-164	7.37844e-164	-2.40872e-163	-1.31589e-162	-2.33426e-163	-3.00918e-163	2.92745e-164	2.02357e-163	-9.87587e-163	4.61991e-163	-1.24899e-164	-3.69834e-163	1.5902e-165	7.49864e-163	-5.95276e-163	-3.39984e-163	0
3.11636e-163	-1.47897e-163	1.77706e-163	2.89417e-163	1.10668e-163	-1.48877e-163	8.7216e-164	-1.17324e-162	8.94357e-163	-1.67637e-163	-4.89164e-164	-2.12344e-163	2.41735e-163	2.22066e-163	7.62946e-164	7.37844e-164	-2.40872e-163	-1.31589e-162	-2.33426e-163	-3.00918e-163	2.92745e-164	2.02357e-163	-9.87587e-163	4.61991e-163	-1.24899e-164	-3.69834e-163	1.5902e-165	7.49864e-163	-5.95276e-163	-3.39984e-163	0
3.11636e-163	-1.47897e-163	1.77706e-163	2.89417e-163	1.10668e-163	-1.48877e-163	8.7216e-164	-1.17324e-162	8.94357e-163	-1.67637e-163	-4.89164e-164	-2.12344e-163	2.41735e-163	2.22066e-163	7.62946e-164	7.37844e-164	-2.40872e-163	-1.31589e-162	-2.33426e-163	-3.00918e-163	2.92745e-164	2.02357e-163	-9.87587e-163	4.61991e-163	-1.24899e-164	-3.69834e-163	1.5902e-165	7.49864e-163	-5.95276e-163	-3.39984e-163	0
3.11636e-163	-1.47897e-163	1.77706e-163	2.89417e-163	1.10668e-163	-1.48877e-163	8.7216e-164	-1.17324e-162	8.94357e-163	-1.67637e-163	-4.89164e-164	-2.12344e-163	2.41735e-163	2.22066e-163	7.62946e-164	7.37844e-164	-2.40872e-163	-1.31589e-162	-2.33426e-163	-3.00918e-163	2.92745e-164	2.02357e-163	-9.87587e-163	4.61991e-163	-1.24899e-164	-3.69834e-163	1.5902e-165	7.49864e-163	-5.95276e-163	-3.39984e-163	0
3.11636e-163	-1.47897e-163	1.77706e-163	2.89417e-163	1.10668e-163	-1.48877e-163	8.7216e-164	-1.17324e-162	8.94357e-163	-1.67637e-163	-4.89164e-164	-2.12344e-163	2.41735e-163	2.22066e-163	7.62946e-164	7.37844e-164	-2.40872e-163	-1.31589e-162	-2.33426e-163	-3.00918e-163	2.92745e-164	2.02357e-163	-9.87587e-163	4.61991e-163	-1.24899e-164	-3.69834e-163	1.5902e-165	7.49864e-163	-5.95276e-163	-3.39984e-163	0
3.11636e-163	-1.47897e-163	1.77706e-163	2.89417e-163	1.10668e-163	-1.48877e-163	8.7216e-164	-1.17324e-162	8.94357e-163	-1.67637e-163	-4.89164e-164	-2.12344e-163	2.41735e-163	2.22066e-163	7.62946e-164	7.37844e-164	-2.40872e-163	-1.31589e-162	-2.33426e-163	-3.00918e-163	2.92745e-164	2.02357e-163	-9.87587e-163	4.61991e-163	-1.24899e-164	-3.69834e-163	1.5902e-165	7.49864e-163	-5.95276e-163	-3.39984e-163	0
3.11636e-163	-1.47897e-163	1.77706e-163	2.89417e-163	1.10668e-163	-1.48877e-163	8.7216e-164	-1.17324e-162	8.94357e-163	-1.67637e-163	-4.89164e-164	-2.12344e-163	2.41735e-163	2.22066e-163	7.62946e-164	7.37844e-164	-2.40872e-163	-1.31589e-162	-2.33426e-163	-3.00918e-163	2.92745e-164	2.02357e-163	-9.87587e-163	4.61991e-163	-1.24899e-164	-3.69834e-163	1.5902e-165	7.49864e-163	-5.95276e-163	-3.39984e-163	0
3.11636e-163	-1.47897e-163	1.77706e-163	2.89417e-163	1.10668e-163	-1.48877e-163	8.7216e-164	-1.17324e-162	8.94357e-163	-1.67637e-163	-4.89164e-164	-2.12344e-163	2.41735e-163	2.22066e-163	7.62946e-164	7.37844e-164	-2.40872e-163	-1.31589e-162	-2.33426e-163	-3.00918e-163	2.92745e-164	2.02357e-163	-9.87587e-163	4.61991e-163	-1.24899e-164	-3.69834e-163	1.5902e-165	7.49864e-163	-5.95276e-163	-3.39984e-163	0
3.11636e-163	-1.47897e-163	1.77706e-163	2.89417e-163	1.10668e-163	-1.48877e-163	8.7216e-164	-1.17324e-162	8.94357e-163	-1.67637e-163	-4.89164e-164	-2.12344e-163	2.41735e-163	2.22066e-163	7.62946e-164	7.37844e-164	-2.40872e-163	-1.31589e-162	-2.33426e-163	-3.00918e-163	2.92745e-164	2.02357e-163	-9.87587e-163	4.61991e-163	-1.24899e-164	-3.69834e-163	1.5902e-165	7.49864e-163	-5.95276e-163	-3.39984e-163	0
3.11636e-163	-1.47897e-163	1.77706e-163	2.89417e-163	1.10668e-163	-1.48877e-163	8.7216e-164	-1.17324e-162	8.94357e-163	-1.67637e-163	-4.89164e-164	-2.12344e-163	2.41735e-163	2.22066e-163	7.62946e-164	7.37844e-164	-2.40872e-163	-1.31589e-162	-2.33426e-163	-3.00918e-163	2.92745e-164	2.02357e-163	-9.87587e-163	4.61991e-163	-1.24899e-164	-3.69834e-163	1.5902e-165	7.49864e-163	-5.95276e-163	-3.39984e-163	0
3.11636e-163	-1.47897e-163	1.77706e-163	2.89417e-163	1.10668e-163	-1.48877e-163	8.7216e-164	-1.17324e-162	8.94357e-163	-1.67637e-163	-4.89164e-164	-2.12344e-163	2.41735e-163	2.22066e-163	7.62946e-164	7.37844e-164	-2.40872e-163	-1.31589e-162	-2.33426e-163	-3.00918e-163	2.92745e-164	2.02357e-163	-9.87587e-163	4.61991e-163	-1.24899e-164	-3.69834e-163	1.5902e-165	7.49864e-163	-5.95276e-163	-3.39984e-163	0
3.11636e-163	-1.47897e-163	1.77706e-163	2.89417e-163	1.10668e-163	-1.48877e-163	8.7216e-164	-1.17324e-162	8.94357e-163	-1.67637e-163	-4.89164e-164	-2.12344e-163	2.41735e-163	2.22066e-163	7.62946e-164	7.37844e-164	-2.40872e-163	-1.31589e-162	-2.33426e-163	-3.00918e-163	2.92745e-164	2.02357e-163	-9.87587e-163	4.61991e-163	-1.24899e-164	-3.69834e-163	1.5902e-165	7.49864e-163	-5.95276e-163	-3.39984e-163	0
3.11636e-163	-1.47897e-163	1.77706e-163	2.89417e-163	1.10668e-163	-1.48877e-163	8.7216e-164	-1.17324e-162	8.94357e-163	-1.67637e-163	-4.89164e-164	-2.12344e-163	2.41735e-163	2.22066e-163	7.62946e-164	7.37844e-164	-2.40872e-163	-1.31589e-162	-2.33426e-163	-3.00918e-163	2.92745e-164	2.02357e-163	-9.87587e-163	4.61991e-163	-1.24899e-164	-3.69834e-163	1.5902e-165	7.49864e-163	-5.95276e-163	-3.39984e-163	0
3.11636e-163	-1.47897e-163	1.77706e-163	2.89417e-163	1.10668e-163	-1.48877e-163	8.7216e-164	-1.17324e-162	8.94357e-163	-1.67637e-163	-4.89164e-164	-2.12344e-163	2.41735e-163	2.22066e-163	7.62946e-164	7.37844e-164	-2.40872e-163	-1.31589e-162	-2.33426e-163	-3.00918e-163	2.92745e-164	2.02357e-163	-9.87587e-163	4.61991e-163	-1.24899e-164	-3.69834e-163	1.5902e-165	7.49864e-163	-5.95276e-163	-3.39984e-163	0
3.11636e-163	-1.47897e-163	1.77706e-163	2.89417e-163	1.10668e-163	-1.48877e-163	8.7216e-164	-1.17324e-162	8.94357e-163	-1.67637e-163	-4.89164e-164	-2.12344e-163	2.41735e-163	2.22066e-163	7.62946e-164	7.37844e-164	-2.40872e-163	-1.31589e-162	-2.33426e-163	-3.00918e-163	2.92745e-164	2.02357e-163	-9.87587e-163	4.61991e-163	-1.24899e-164	-3.69834e-163	1.5902e-165	7.49864e-163	-5.95276e-163	-3.39984e-163	0
3.11636e-163	-1.47897e-163	1.77706e-163	2.89417e-163	1.10668e-163	-1.48877e-163	8.7216e-164	-1.17324e-162	8.94357e-163	-1.67637e-163	-4.89164e-164	-2.12344e-163	2.41735e-163	2.22066e-163	7.62946e-164	7.37844e-164	-2.40872e-163	-1.31589e-162	-2.33426e-163	-3.00918e-163	2.92745e-164	2.02357e-163	-9.87587e-163	4.61991e-163	-1.24899e-164	-3.69834e-163	1.5902e-165	7.49864e-163	-5.95276e-163	-3.39984e-163	0
3.11636e-163	-1.47897e-163	1.77706e-163	2.89417e-163	1.10668e-163	-1.48877e-163	8.7216e-164	-1.17324e-162	8.94357e-163	-1.67637e-163	-4.89164e-164	-2.12344e-163	2.41735e-163	2.22066e-163	7.62946e-164	7.37844e-164	-2.40872e-163	-1.31589e-162	-2.33426e-163	-3.00918e-163	2.92745e-164	2.02357e-163	-9.87587e-163	4.61991e-163	-1.24899e-164	-3.69834e-163	1.5902e-165	7.49864e-163	-5.95276e-163	-3.39984e-163	0
3.11636e-163	-1.47897e-163	1.77706e-163	2.89417e-163	1.10668e-163	-1.48877e-163	8.7216e-164	-1.17324e-162	8.94357e-163	-1.67637e-163	-4.89164e-164	-2.12344e-163	2.41735e-163	2.22066e-163	7.62946e-164	7.37844e-164	-2.40872e-163	-1.31589e-162	-2.33426e-163	-3.00918e-163	2.92745e-164	2.02357e-163	-9.87587e-163	4.61991e-163	-1.24899e-164	-3.69834e-163	1.5902e-165	7.49864e-163	-5.95276e-163	-3.39984e-163	0
3.11636e-163	-1.47897e-163	1.77706e-163	2.89417e-163	1.10668e-163	-1.48877e-163	8.7216e-164	-1.17324e-162	8.94357e-163	-1.67637e-163	-4.89164e-164	-2.12344e-163	2.41735e-163	2.22066e-163	7.62946e-164	7.37844e-164	-2.40872e-163	-1.31589e-162	-2.33426e-163	-3.00918e-163	2.92745e-164	2.02357e-163	-9.87587e-163	4.61991e-163	-1.24899e-164	-3.69834e-163	1.5902e-165	7.49864e-163	-5.95276e-163	-3.39984e-163	0
3.11636e-163	-1.47897e-163	1.77706e-163	2.89417e-163	1.10668e-163	-1.48877e-163	8.7216e-164	-1.17324e-162	8.94357e-163	-1.67637e-163	-4.89164e-164	-2.12344e-163	2.41735e-163	2.22066e-163	7.62946e-164	7.37844e-164	-2.40872e-163	-1.31589e-162	-2.33426e-163	-3.00918e-163	2.92745e-164	2.02357e-163	-9.87587e-163	4.61991e-163	-1.24899e-164	-3.69834e-163	1.5902e-165	7.49864e-163	-5.95276e-163	-3.39984e-163	0
3.11636e-163	-1.47897e-163	1.77706e-163	2.89417e-163	1.10668e-163	-1.48877e-163	8.7216e-164	-1.17324e-162	8.94357e-163	-1.67637e-163	-4.89164e-164	-2.12344e-163	2.41735e-163	2.22066e-163	7.62946e-164	7.37844e-164	-2.40872e-163	-1.31589e-162	-2.33426e-163	-3.00918e-163	2.92745e-164	2.02357e-163	-9.87587e-163	4.61991e-163	-1.24899e-164	-3.69834e-163	1.5902e-165	7.49864e-163	-5.95276e-163	-3.39984e-163	0
3.11636e-163	-1.47897e-163	1.77706e-163	2.89417e-163	1.10668e-163	-1.48877e-163	8.7216e-164	-1.17324e-162	8.94357e-163	-1.67637e-163	-4.89164e-164	-2.12344e-163	2.41735e-163	2.22066e-163	7.62946e-164	7.37844e-164	-2.40872e-163	-1.31589e-162	-2.33426e-163	-3.00918e-163	2.92745e-164	2.02357e-163	-9.87587e-163	4.61991e-163	-1.24899e-164	-3.69834e-163	1.5902e-165	7.49864e-163	-5.95276e-163	-3.39984e-163	0
3.11636e-163	-1.47897e-163	1.77706e-163	2.89417e-163	1.10668e-163	-1.48877e-163	8.7216e-164	-1.17324e-162	8.94357e-163	-1.67637e-163	-4.89164e-164	-2.12344e-163	2.41735e-163	2.22066e-163	7.62946e-164	7.37844e-164	-2.40872e-163	-1.31589e-162	-2.33426e-163	-3.00918e-163	2.92745e-164	2.02357e-163	-9.87587e-163	4.61991e-163	-1.24899e-164	-3.69834e-163	1.5902e-165	7.49864e-163	-5.95276e-163	-3.39984e-163	0
3.11636e-163	-1.47897e-163	1.77706e-163	2.89417e-163	1.10668e-163	-1.48877e-163	8.7216e-164	-1.17324e-162	8.94357e-163	-1.67637e-163	-4.89164e-164	-2.12344e-163	2.41735e-163	2.22066e-163	7.62946e-164	7.37844e-164	-2.40872e-163	-1.31589e-162	-2.33426e-163	-3.00918e-163	2.92745e-164	2.02357e-163	-9.87587e-163	4.61991e-163	-1.24899e-164	-3.69834e-163	1.5902e-165	7.49864e-163	-5.95276e-163	-3.39984e-163	0
3.11636e-163	-1.47897e-163	1.77706e-163	2.89417e-163	1.10668e-163	-1.48877e-163	8.7216e-164	-1.17324e-162	8.94357e-163	-1.67637e-163	-4.89164e-164	-2.12344e-163	2.41735e-163	2.22066e-163	7.62946e-164	7.37844e-164	-2.40872e-163	-1.31589e-162	-2.33426e-163	-3.00918e-163	2.92745e-164	2.02357e-163	-9.87587e-163	4.61991e-163	-1.24899e-164	-3.69834e-163	1.5902e-165	7.49864e-163	-5.95276e-163	-3.39984e-163	0
3.11636e-163	-1.47897e-163	1.77706e-163	2.89417e-163	1.10668e-163	-1.48877e-163	8.7216e-164	-1.17324e-162	8.94357e-163	-1.67637e-163	-4.89164e-164	-2.12344e-163	2.41735e-163	2.22066e-163	7.62946e-164	7.37844e-164	-2.40872e-163	-1.31589e-162	-2.33426e-163	-3.00918e-163	2.92745e-164	2.02357e-163	-9.87587e-163	4.61991e-163	-1.24899e-164	-3.69834e-163	1.5902e-165	7.49864e-163	-5.95276e-163	-3.39984e-163	0
3.11636e-163	-1.47897e-163	1.77706e-163	2.89417e-163	1.10668e-163	-1.48877e-163	8.7216e-164	-1.17324e-162	8.94357e-163	-1.67637e-163	-4.89164e-164	-2.12344e-163	2.41735e-163	2.22066e-163	7.62946e-164	7.37844e-164	-2.40872e-163	-1.31589e-162	-2.33426e-163	-3.00918e-163	2.92745e-164	2.02357e-163	-9.87587e-163	4.61991e-163	-1.24899e-164	-3.69834e-163	1.5902e-165	7.49864e-163	-5.95276e-163	-3.39984e-163	0
3.11636e-163	-1.47897e-163	1.77706e-163	2.89417e-163	1.10668e-163	-1.48877e-163	8.7216e-164	-1.17324e-162	8.94357e-163	-1.67637e-163	-4.89164e-164	-2.12344e-163	2.41735e-163	2.22066e-163	7.62946e-164	7.37844e-164	-2.40872e-163	-1.31589e-162	-2.33426e-163	-3.00918e-163	2.92745e-164	2.02357e-163	-9.87587e-163	4.61991e-163	-1.24899e-164	-3.69834e-163	1.5902e-165	7.49864e-163	-5.95276e-163	-3.39984e-163	0
3.11636e-163	-1.47897e-163	1.77706e-163	2.89417e-163	1.10668e-163	-1.48877e-163	8.7216e-164	-1.17324e-162	8.94357e-163	-1.67637e-163	-4.89164e-164	-2.12344e-163	2.41735e-163	2.22066e-163	7.62946e-164	7.37844e-164	-2.40872e-163	-1.31589e-162	-2.33426e-163	-3.00918e-163	2.92745e-164	2.02357e-163	-9.87587e-163	4.61991e-163	-1.24899e-164	-3.69834e-163	1.5902e-165	7.49864e-163	-5.95276e-163	-3.39984e-163	0
3.11636e-163	-1.47897e-163	1.77706e-163	2.89417e-163	1.10668e-163	-1.48877e-163	8.7216e-164	-1.17324e-162	8.94357e-163	-1.67637e-163	-4.89164e-164	-2.12344e-163	2.41735e-163	2.22066e-163	7.62946e-164	7.37844e-164	-2.40872e-163	-1.31589e-162	-2.33426e-163	-3.00918e-163	2.92745e-164	2.02357e-163	-9.87587e-163	4.61991e-163	-1.24899e-164	-3.69834e-163	1.5902e-165	7.49864e-163	-5.95276e-163	-3.39984e-163	0
3.11636e-163	-1.47897e-163	1.77706e-163	2.89417e-163	1.10668e-163	-1.48877e-163	8.7216e-164	-1.17324e-162	8.94357e-163	-1.67637e-163	-4.89164e-164	-2.12344e-163	2.41735e-163	2.22066e-163	7.62946e-164	7.37844e-164	-2.40872e-163	-1.31589e-162	-2.33426e-163	-3.00918e-163	2.92745e-164	2.02357e-163	-9.87587e-163	4.61991e-163	-1.24899e-164	-3.69834e-163	1.5902e-165	7.49864e-163	-5.95276e-163	-3.39984e-163	0
3.11636e-163	-1.47897e-163	1.77706e-163	2.89417e-163	1.10668e-163	-1.48877e-163	8.7216e-164	-1.17324e-162	8.94357e-163	-1.67637e-163	-4.89164e-164	-2.12344e-163	2.41735e-163	2.22066e-163	7.62946e-164	7.37844e-164	-2.40872e-163	-1.31589e-162	-2.33426e-163	-3.00918e-163	2.92745e-164	2.02357e-163	-9.87587e-163	4.61991e-163	-1.24899e-164	-3.69834e-163	1.5902e-165	7.49864e-163	-5.95276e-163	-3.39984e-163	0
3.11636e-163	-1.47897e-163	1.77706e-163	2.89417e-163	1.10668e-163	-1.48877e-163	8.7216e-164	-1.17324e-162	8.94357e-163	-1.67637e-163	-4.89164e-164	-2.12344e-163	2.41735e-163	2.22066e-163	7.62946e-164	7.37844e-164	-2.40872e-163	-1.31589e-162	-2.33426e-163	-3.00918e-163	2.92745e-164	2.02357e-163	-9.87587e-163	4.61991e-163	-1.24899e-164	-3.69834e-163	1.5902e-165	7.49864e-163	-5.95276e-163	-3.39984e-163	0
3.11636e-163	-1.47897e-163	1.77706e-163	2.89417e-163	1.10668e-163	-1.48877e-163	8.7216e-164	-1.17324e-162	8.94357e-163	-1.67637e-163	-4.89164e-164	-2.12344e-163	2.41735e-163	2.22066e-163	7.62946e-164	7.37844e-164	-2.40872e-163	-1.31589e-162	-2.33426e-163	-3.00918e-163	2.92745e-164	2.02357e-163	-9.87587e-163	4.61991e-163	-1.24899e-164	-3.69834e-163	1.5902e-165	7.49864e-163	-5.95276e-163	-3.39984e-163	0
3.11636e-163	-1.47897e-163	1.77706e-163	2.89417e-163	1.10668e-163	-1.48877e-163	8.7216e-164	-1.17324e-162	8.94357e-163	-1.67637e-163	-4.89164e-164	-2.12344e-163	2.41735e-163	2.22066e-163	7.62946e-164	7.37844e-164	-2.40872e-163	-1.31589e-162	-2.33426e-163	-3.00918e-163	2.92745e-164	2.02357e-163	-9.87587e-163	4.61991e-163	-1.24899e-164	-3.69834e-163	1.5902e-165	7.49864e-163	-5.95276e-163	-3.39984e-163	0
3.11636e-163	-1.47897e-163	1.77706e-163	2.89417e-163	1.10668e-163	-1.48877e-163	8.7216e-164	-1.17324e-162	8.94357e-163	-1.67637e-163	-4.89164e-164	-2.12344e-163	2.41735e-163	2.22066e-163	7.62946e-164	7.37844e-164	-2.40872e-163	-1.31589e-162	-2.33426e-163	-3.00918e-163	2.92745e-164	2.02357e-163	-9.87587e-163	4.61991e-163	-1.24899e-164	-3.69834e-163	1.5902e-165	7.49864e-163	-5.95276e-163	-3.39984e-163	0
3.11636e-163	-1.47897e-163	1.77706e-163	2.89417e-163	1.10668e-163	-1.48877e-163	8.7216e-164	-1.17324e-162	8.94357e-163	-1.67637e-163	-4.89164e-164	-2.12344e-163	2.41735e-163	2.22066e-163	7.62946e-164	7.37844e-164	-2.40872e-163	-1.31589e-162	-2.33426e-163	-3.00918e-163	2.92745e-164	2.02357e-163	-9.87587e-163	4.61991e-163	-1.24899e-164	-3.69834e-163	1.5902e-165	7.49864e-163	-5.95276e-163	-3.39984e-163	0
3.11636e-163	-1.47897e-163	1.77706e-163	2.89417e-163	1.10668e-163	-1.48877e-163	8.7216e-164	-1.17324e-162	8.94357e-163	-1.67637e-163	-4.89164e-164	-2.12344e-163	2.41735e-163	2.22066e-163	7.62946e-164	7.37844e-164	-2.40872e-163	-1.31589e-162	-2.33426e-163	-3.00918e-163	2.92745e-164	2.02357e-163	-9.87587e-163	4.61991e-163	-1.24899e-164	-3.69834e-163	1.5902e-165	7.49864e-163	-5.95276e-163	-3.39984e-163	0
3.11636e-163	-1.47897e-163	1.77706e-163	2.89417e-163	1.10668e-163	-1.48877e-163	8.7216e-164	-1.17324e-162	8.94357e-163	-1.67637e-163	-4.89164e-164	-2.12344e-163	2.41735e-163	2.22066e-163	7.62946e-164	7.37844e-164	-2.40872e-163	-1.31589e-162	-2.33426e-163	-3.00918e-163	2.92745e-164	2.02357e-163	-9.87587e-163	4.61991e-163	-1.24899e-164	-3.69834e-163	1.5902e-165	7.49864e-163	-5.95276e-163	-3.39984e-163	0
3.11636e-163	-1.47897e-163	1.77706e-163	2.89417e-163	1.10668e-163	-1.48877e-163	8.7216e-164	-1.17324e-162	8.94357e-163	-1.67637e-163	-4.89164e-164	-2.12344e-163	2.41735e-163	2.22066e-163	7.62946e-164	7.37844e-164	-2.40872e-163	-1.31589e-162	-2.33426e-163	-3.00918e-163	2.92745e-164	2.02357e-163	-9.87587e-163	4.61991e-163	-1.24899e-164	-3.69834e-163	1.5902e-165	7.49864e-163	-5.95276e-163	-3.39984e-163	0
3.11636e-163	-1.47897e-163	1.77706e-163	2.89417e-163	1.10668e-163	-1.48877e-163	8.7216e-164	-1.17324e-162	8.94357e-163	-1.67637e-163	-4.89164e-164	-2.12344e-163	2.41735e-163	2.22066e-163	7.62946e-164	7.37844e-164	-2.40872e-163	-1.31589e-162	-2.33426e-163	-3.00918e-163	2.92745e-164	2.02357e-163	-9.87587e-163	4.61991e-163	-1.24899e-164	-3.69834e-163	1.5902e-165	7.49864e-163	-5.95276e-163	-3.39984e-163	0
3.11636e-163	-1.47897e-163	1.77706e-163	2.89417e-163	1.10668e-163	-1.48877e-163	8.7216e-164	-1.17324e-162	8.94357e-163	-1.67637e-163	-4.89164e-164	-2.12344e-163	2.41735e-163	2.22066e-163	7.62946e-164	7.37844e-164	-2.40872e-163	-1.31589e-162	-2.33426e-163	-3.00918e-163	2.92745e-164	2.02357e-163	-9.87587e-163	4.61991e-163	-1.24899e-164	-3.69834e-163	1.5902e-165	7.49864e-163	-5.95276e-163	-3.39984e-163	0
3.11636e-163	-1.47897e-163	1.77706e-163	2.89417e-163	1.10668e-163	-1.48877e-163	8.7216e-164	-1.17324e-162	8.94357e-163	-1.67637e-163	-4.89164e-164	-2.12344e-163	2.41735e-163	2.22066e-163	7.62946e-164	7.37844e-164	-2.40872e-163	-1.31589e-162	-2.33426e-163	-3.00918e-163	2.92745e-164	2.02357e-163	-9.87587e-163	4.61991e-163	-1.24899e-164	-3.69834e-163	1.5902e-165	7.49864e-163	-5.95276e-163	-3.39984e-163	0
3.11636e-163	-1.47897e-163	1.77706e-163	2.89417e-163	1.10668e-163	-1.48877e-163	8.7216e-164	-1.17324e-162	8.94357e-163	-1.67637e-163	-4.89164e-164	-2.12344e-163	2.41735e-163	2.22066e-163	7.62946e-164	7.37844e-164	-2.40872e-163	-1.31589e-162	-2.33426e-163	-3.00918e-163	2.92745e-164	2.02357e-163	-9.87587e-163	4.61991e-163	-1.24899e-164	-3.69834e-163	1.5902e-165	7.49864e-163	-5.95276e-163	-3.39984e-163	0
3.11636e-163	-1.47897e-163	1.77706e-163	2.89417e-163	1.10668e-163	-1.48877e-163	8.7216e-164	-1.17324e-162	8.94357e-163	-1.67637e-163	-4.89164e-164	-2.12344e-163	2.41735e-163	2.22066e-163	7.62946e-164	7.37844e-164	-2.40872e-163	-1.31589e-162	-2.33426e-163	-3.00918e-163	2.92745e-164	2.02357e-163	-9.87587e-163	4.61991e-163	-1.24899e-164	-3.69834e-163	1.5902e-165	7.49864e-163	-5.95276e-163	-3.39984e-163	0
3.11636e-163	-1.47897e-163	1.77706e-163	2.89417e-163	1.10668e-163	-1.48877e-163	8.7216e-164	-1.17324e-162	8.94357e-163	-1.67637e-163	-4.89164e-164	-2.12344e-163	2.41735e-163	2.22066e-163	7.62946e-164	7.37844e-164	-2.40872e-163	-1.31589e-162	-2.33426e-163	-3.00918e-163	2.92745e-164	2.02357e-163	-9.87587e-163	4.61991e-163	-1.24899e-164	-3.69834e-163	1.5902e-165	7.49864e-163	-5.95276e-163	-3.39984e-163	0
3.11636e-163	-1.47897e-163	1.77706e-163	2.89417e-163	1.10668e-163	-1.48877e-163	8.7216e-164	-1.17324e-162	8.94357e-163	-1.67637e-163	-4.89164e-164	-2.12344e-163	2.41735e-163	2.22066e-163	7.62946e-164	7.37844e-164	-2.40872e-163	-1.31589e-162	-2.33426e-163	-3.00918e-163	2.92745e-164	2.02357e-163	-9.87587e-163	4.61991e-163	-1.24899e-164	-3.69834e-163	1.5902e-165	7.49864e-163	-5.95276e-163	-3.39984e-163	0
3.11636e-163	-1.47897e-163	1.77706e-163	2.89417e-163	1.10668e-163	-1.48877e-163	8.7216e-164	-1.17324e-162	8.94357e-163	-1.67637e-163	-4.89164e-164	-2.12344e-163	2.41735e-163	2.22066e-163	7.62946e-164	7.37844e-164	-2.40872e-163	-1.31589e-162	-2.33426e-163	-3.00918e-163	2.92745e-164	2.02357e-163	-9.87587e-163	4.61991e-163	-1.24899e-164	-3.69834e-163	1.5902e-165	7.49864e-163	-5.95276e-163	-3.39984e-163	0
3.11636e-163	-1.47897e-163	1.77706e-163	2.89417e-163	1.10668e-163	-1.48877e-163	8.7216e-164	-1.17324e-162	8.94357e-163	-1.67637e-163	-4.89164e-164	-2.12344e-163	2.41735e-163	2.22066e-163	7.62946e-164	7.37844e-164	-2.40872e-163	-1.31589e-162	-2.33426e-163	-3.00918e-163	2.92745e-164	2.02357e-163	-9.87587e-163	4.61991e-163	-1.24899e-164	-3.69834e-163	1.5902e-165	7.49864e-163	-5.95276e-163	-3.39984e-163	0
3.11636e-163	-1.47897e-163	1.77706e-163	2.89417e-163	1.10668e-163	-1.48877e-163	8.7216e-164	-1.17324e-162	8.94357e-163	-1.67637e-163	-4.89164e-164	-2.12344e-163	2.41735e-163	2.22066e-163	7.62946e-164	7.37844e-164	-2.40872e-163	-1.31589e-162	-2.33426e-163	-3.00918e-163	2.92745e-164	2.02357e-163	-9.87587e-163	4.61991e-163	-1.24899e-164	-3.69834e-163	1.5902e-165	7.49864e-163	-5.95276e-163	-3.39984e-163	0
3.11636e-163	-1.47897e-163	1.77706e-163	2.89417e-163	1.10668e-163	-1.48877e-163	8.7216e-164	-1.17324e-162	8.94357e-163	-1.67637e-163	-4.89164e-164	-2.12344e-163	2.41735e-163	2.22066e-163	7.62946e-164	7.37844e-164	-2.40872e-163	-1.31589e-162	-2.33426e-163	-3.00918e-163	2.92745e-164	2.02357e-163	-9.87587e-163	4.61991e-163	-1.24899e-164	-3.69834e-163	1.5902e-165	7.49864e-163	-5.95276e-163	-3.39984e-163	0
3.11636e-163	-1.47897e-163	1.77706e-163	2.89417e-163	1.10668e-163	-1.48877e-163	8.7216e-164	-1.17324e-162	8.94357e-163	-1.67637e-163	-4.89164e-164	-2.12344e-163	2.41735e-163	2.22066e-163	7.62946e-164	7.37844e-164	-2.40872e-163	-1.31589e-162	-2.33426e-163	-3.00918e-163	2.92745e-164	2.02357e-163	-9.87587e-163	4.61991e-163	-1.24899e-164	-3.69834e-163	1.5902e-165	7.49864e-163	-5.95276e-163	-3.39984e-163	0
3.11636e-163	-1.47897e-163	1.77706e-163	2.89417e-163	1.10668e-163	-1.48877e-163	8.7216e-164	-1.17324e-162	8.94357e-163	-1.67637e-163	-4.89164e-164	-2.12344e-163	2.41735e-163	2.22066e-163	7.62946e-164	7.37844e-164	-2.40872e-163	-1.31589e-162	-2.33426e-163	-3.00918e-163	2.92745e-164	2.02357e-163	-9.87587e-163	4.61991e-163	-1.24899e-164	-3.69834e-163	1.5902e-165	7.49864e-163	-5.95276e-163	-3.39984e-163	0
3.11636e-163	-1.47897e-163	1.77706e-163	2.89417e-163	1.10668e-163	-1.48877e-163	8.7216e-164	-1.17324e-162	8.94357e-163	-1.67637e-163	-4.89164e-164	-2.12344e-163	2.41735e-163	2.22066e-163	7.62946e-164	7.37844e-164	-2.40872e-163	-1.31589e-162	-2.33426e-163	-3.00918e-163	2.92745e-164	2.02357e-163	-9.87587e-163	4.61991e-163	-1.24899e-164	-3.69834e-163	1.5902e-165	7.49864e-163	-5.95276e-163	-3.39984e-163	0
3.11636e-163	-1.47897e-163	1.77706e-163	2.89417e-163	1.10668e-163	-1.48877e-163	8.7216e-164	-1.17324e-162	8.94357e-163	-1.67637e-163	-4.89164e-164	-2.12344e-163	2.41735e-163	2.22066e-163	7.62946e-164	7.37844e-164	-2.40872e-163	-1.31589e-162	-2.33426e-163	-3.00918e-163	2.92745e-164	2.02357e-163	-9.87587e-163	4.61991e-163	-1.24899e-164	-3.69834e-163	1.5902e-165	7.49864e-163	-5.95276e-163	-3.39984e-163	0
3.11636e-163	-1.47897e-163	1.77706e-163	2.89417e-163	1.10668e-163	-1.48877e-163	8.7216e-164	-1.17324e-162	8.94357e-163	-1.67637e-163	-4.89164e-164	-2.12344e-163	2.41735e-163	2.22066e-163	7.62946e-164	7.37844e-164	-2.40872e-163	-1.31589e-162	-2.33426e-163	-3.00918e-163	2.92745e-164	2.02357e-163	-9.87587e-163	4.61991e-163	-1.24899e-164	-3.69834e-163	1.5902e-165	7.49864e-163	-5.95276e-163	-3.39984e-163	0
3.11636e-163	-1.47897e-163	1.77706e-163	2.89417e-163	1.10668e-163	-1.48877e-163	8.7216e-164	-1.17324e-162	8.94357e-163	-1.67637e-163	-4.89164e-164	-2.12344e-163	2.41735e-163	2.22066e-163	7.62946e-164	7.37844e-164	-2.40872e-163	-1.31589e-162	-2.33426e-163	-3.00918e-163	2.92745e-164	2.02357e-163	-9.87587e-163	4.61991e-163	-1.24899e-164	-3.69834e-163	1.5902e-165	7.49864e-163	-5.95276e-163	-3.39984e-163	0
3.11636e-163	-1.47897e-163	1.77706e-163	2.89417e-163	1.10668e-163	-1.48877e-163	8.7216e-164	-1.17324e-162	8.94357e-163	-1.67637e-163	-4.89164e-164	-2.12344e-163	2.41735e-163	2.22066e-163	7.62946e-164	7.37844e-164	-2.40872e-163	-1.31589e-162	-2.33426e-163	-3.00918e-163	2.92745e-164	2.02357e-163	-9.87587e-163	4.61991e-163	-1.24899e-164	-3.69834e-163	1.5902e-165	7.49864e-163	-5.95276e-163	-3.39984e-163	0
3.11636e-163	-1.47897e-163	1.77706e-163	2.89417e-163	1.10668e-163	-1.48877e-163	8.7216e-164	-1.17324e-162	8.94357e-163	-1.67637e-163	-4.89164e-164	-2.12344e-163	2.41735e-163	2.22066e-163	7.62946e-164	7.37844e-164	-2.40872e-163	-1.31589e-162	-2.33426e-163	-3.00918e-163	2.92745e-164	2.02357e-163	-9.87587e-163	4.61991e-163	-1.24899e-164	-3.69834e-163	1.5902e-165	7.49864e-163	-5.95276e-163	-3.39984e-163	0
3.11636e-163	-1.47897e-163	1.77706e-163	2.89417e-163	1.10668e-163	-1.48877e-163	8.7216e-164	-1.17324e-162	8.94357e-163	-1.67637e-163	-4.89164e-164	-2.12344e-163	2.41735e-163	2.22066e-163	7.62946e-164	7.37844e-164	-2.40872e-163	-1.31589e-162	-2.33426e-163	-3.00918e-163	2.92745e-164	2.02357e-163	-9.87587e-163	4.61991e-163	-1.24899e-164	-3.69834e-163	1.5902e-165	7.49864e-163	-5.95276e-163	-3.39984e-163	0
3.11636e-163	-1.47897e-163	1.77706e-163	2.89417e-163	1.10668e-163	-1.48877e-163	8.7216e-164	-1.17324e-162	8.94357e-163	-1.67637e-163	-4.89164e-164	-2.12344e-163	2.41735e-163	2.22066e-163	7.62946e-164	7.37844e-164	-2.40872e-163	-1.31589e-162	-2.33426e-163	-3.00918e-163	2.92745e-164	2.02357e-163	-9.87587e-163	4.61991e-163	-1.24899e-164	-3.69834e-163	1.5902e-165	7.49864e-163	-5.95276e-163	-3.39984e-163	0
3.11636e-163	-1.47897e-163	1.77706e-163	2.89417e-163	1.10668e-163	-1.48877e-163	8.7216e-164	-1.17324e-162	8.94357e-163	-1.67637e-163	-4.89164e-164	-2.12344e-163	2.41735e-163	2.22066e-163	7.62946e-164	7.37844e-164	-2.40872e-163	-1.31589e-162	-2.33426e-163	-3.00918e-163	2.92745e-164	2.02357e-163	-9.87587e-163	4.61991e-163	-1.24899e-164	-3.69834e-163	1.5902e-165	7.49864e-163	-5.95276e-163	-3.39984e-163	0
3.11636e-163	-1.47897e-163	1.77706e-163	2.89417e-163	1.10668e-163	-1.48877e-163	8.7216e-164	-1.17324e-162	8.94357e-163	-1.67637e-163	-4.89164e-164	-2.12344e-163	2.41735e-163	2.22066e-163	7.62946e-164	7.37844e-164	-2.40872e-163	-1.31589e-162	-2.33426e-163	-3.00918e-163	2.92745e-164	2.02357e-163	-9.87587e-163	4.61991e-163	-1.24899e-164	-3.69834e-163	1.5902e-165	7.49864e-163	-5.95276e-163	-3.39984e-163	0
3.11636e-163	-1.47897e-163	1.77706e-163	2.89417e-163	1.10668e-163	-1.48877e-163	8.7216e-164	-1.17324e-162	8.94357e-163	-1.67637e-163	-4.89164e-164	-2.12344e-163	2.41735e-163	2.22066e-163	7.62946e-164	7.37844e-164	-2.40872e-163	-1.31589e-162	-2.33426e-163	-3.00918e-163	2.92745e-164	2.02357e-163	-9.87587e-163	4.61991e-163	-1.24899e-164	-3.69834e-163	1.5902e-165	7.49864e-163	-5.95276e-163	-3.39984e-163	0
[truncated: 2,019 more rows]
