# Supplementary material for: A modified shuffled frog leaping algorithm with inertia weight
Source: Sci Rep. 2024 Feb 20;14:4146. doi: 10.1038/s41598-024-51306-1 (PMC11224354; doi:10.1038/s41598-024-51306-1)
Supplement: Supplementary file 1 — Supplementary Information. [file 41598_2024_51306_MOESM1_ESM.zip › data/F1/MSFLA_Q_12.xls]

## Sheet: Sheet1
-4.12879	-0.585799	0.863576	2.26947	-0.443804	4.93701	9.40835	0.228388	-1.09333	-0.0442967	-4.66798	-0.0926384	-0.921919	-0.31001	-0.0803868	0.439458	-4.97638	-3.28945	-0.880887	-5.5802	0.281397	-0.798158	0.196567	1.67881	-0.0333858	3.90294	0.150359	-3.22593	10.8627	0.45398	375.509
-0.0201038	-0.103881	0.134795	-0.162408	-0.0549281	-0.155191	0.218993	-0.0115047	-0.0382732	-0.296575	-0.239105	-0.324045	0.153817	0.369194	0.157412	0.405818	0.13397	-0.680362	-0.124925	-1.04794	0.145802	-0.205194	-0.0753257	-0.0309947	0.113743	-0.166695	-0.0207251	-0.0645179	-0.0257738	0.406078	2.60747
-0.0102864	0.00424713	-0.00216028	-0.0552562	-0.0108875	0.0229748	0.000725917	0.018106	-0.00154134	-0.000855645	0.0242609	-0.00315946	0.00290293	-0.0120729	-0.00660064	0.00347228	-0.00203653	0.00200795	0.00121155	0.0313356	0.00224414	-6.45649e-05	0.08099	-0.0487853	0.0172817	-0.00557833	-0.0130235	0.00739885	0.000456268	0.014237	0.015661
-0.000114358	0.000144999	0.000700637	0.000440211	0.000187486	0.000223577	-0.000790556	-0.00105028	0.000947341	-0.000707657	-0.00102971	0.000851042	0.000300687	0.00676811	0.000199951	-0.000281369	-0.000361739	-0.000176269	0.00154636	0.000831928	-0.000150182	0.000974951	-0.0073793	0.00125669	-0.000392834	-0.000444947	-7.94809e-05	0.00206902	-0.000247794	-0.00134356	0.000118489
-0.000190707	-0.000101922	-0.000132981	2.70997e-05	1.0267e-05	-0.000398899	-2.93138e-05	0.000116344	-7.62498e-05	0.000188775	-8.32156e-05	2.67333e-05	0.000480227	5.18899e-05	5.0741e-06	0.000202741	-1.37873e-05	-0.000271202	-0.000619358	-9.55916e-05	5.06961e-05	0.00103869	2.68285e-05	-8.07375e-05	2.83779e-06	8.84542e-05	0.000464714	6.10915e-05	-0.00017924	-9.18973e-05	2.3856e-06
1.9891e-06	2.28137e-05	-3.9259e-06	4.04066e-06	-4.05403e-06	1.76028e-05	-3.44495e-06	-2.70526e-06	5.0069e-06	1.15513e-06	-2.55772e-06	5.31777e-07	1.63595e-05	-7.79956e-07	6.91613e-06	-8.21607e-06	-4.83366e-06	-6.79008e-06	3.01664e-06	1.25931e-06	4.48614e-06	4.70632e-06	9.32579e-07	-2.8128e-07	-7.45699e-06	1.93075e-05	2.33524e-06	2.37972e-05	-4.63688e-06	-1.42401e-06	2.4655e-09
2.93514e-06	1.07798e-07	7.46677e-08	-1.27482e-07	-3.67942e-07	-1.63762e-07	-1.04941e-06	4.58161e-09	-8.10724e-07	-4.14196e-07	-2.97832e-07	1.26964e-06	-1.6286e-06	-2.23199e-07	2.89479e-06	4.16196e-07	3.09025e-06	6.63803e-07	-2.37045e-06	1.12256e-08	-3.99489e-07	-5.39349e-07	3.41441e-07	-9.70701e-07	9.06459e-07	6.39869e-07	-2.21437e-06	5.58285e-07	-3.25541e-07	7.53251e-08	4.73733e-11
-7.96974e-08	-5.95521e-08	1.78814e-08	-4.469e-08	6.44246e-10	5.28082e-09	4.66208e-08	1.49841e-07	1.50961e-07	4.4459e-08	-4.08584e-08	-8.00455e-08	-5.11461e-08	8.92446e-09	-4.41527e-08	-5.89139e-09	1.582e-08	-4.54519e-08	1.40777e-07	-7.49013e-09	-4.60129e-08	-1.29239e-07	9.39391e-09	1.48749e-07	2.88557e-08	-5.18104e-08	8.51524e-10	5.14739e-08	-3.34715e-08	2.82997e-10	1.44904e-13
1.19102e-08	3.10235e-08	1.58514e-09	6.35248e-09	-1.63293e-08	1.2314e-09	-2.18967e-09	-4.33644e-09	4.82317e-09	-6.01486e-10	-1.13575e-09	1.52237e-09	-8.54963e-09	-5.62446e-09	-4.8669e-08	2.19003e-09	-8.67143e-10	2.4254e-10	4.71648e-09	-1.64733e-10	7.53586e-10	-1.28998e-08	-5.0896e-09	-1.67906e-08	2.00298e-08	1.45088e-09	4.18657e-10	1.4102e-08	-3.47369e-09	9.63536e-09	5.14951e-15
9.5172e-10	-1.1188e-09	3.76618e-10	-1.66713e-09	5.98801e-11	-1.1007e-11	3.66999e-11	-9.39932e-11	2.91158e-10	1.04774e-09	1.86949e-10	1.16347e-09	9.53425e-11	-4.22998e-10	-1.05812e-10	-3.07611e-11	9.26639e-10	1.36652e-09	1.17177e-09	-4.57452e-12	8.59473e-10	1.07682e-11	-2.05988e-09	2.91453e-10	-1.19617e-10	-2.6007e-11	1.00109e-10	-1.57899e-10	5.81397e-10	-3.8518e-10	1.75662e-17
-1.6701e-10	-4.71603e-11	5.77656e-11	1.49268e-11	1.59741e-11	-5.09754e-11	-2.00349e-11	2.68841e-11	6.84848e-12	-5.17763e-11	-4.90206e-11	4.132e-11	1.17846e-10	-5.05231e-12	-1.98249e-12	7.05306e-12	-1.19326e-10	-1.7099e-11	-3.05786e-11	1.21273e-11	-1.66207e-12	7.33637e-11	1.6939e-11	-1.95661e-10	2.61554e-11	-2.6499e-11	8.8236e-12	9.47909e-11	-2.71769e-12	-7.77472e-11	1.34528e-19
1.07908e-12	1.26048e-11	-5.69446e-13	4.50036e-13	1.29189e-11	-9.32386e-12	2.97073e-12	5.22198e-12	2.90972e-12	2.3853e-13	7.18629e-12	4.0417e-12	2.11434e-12	1.2708e-11	4.24288e-13	2.95724e-12	-1.87336e-12	-9.25984e-12	-8.55267e-13	-3.00935e-12	6.81085e-13	1.13434e-11	3.80299e-12	-1.05426e-12	1.03012e-11	-1.88298e-12	6.50479e-12	1.26979e-12	9.66667e-12	1.74114e-12	1.19571e-21
-2.40618e-13	-3.06313e-13	5.06054e-13	-1.93266e-14	2.91422e-14	-3.22221e-14	1.00744e-13	-2.88858e-13	-5.59262e-14	-2.9029e-13	-7.88007e-13	-3.62688e-13	4.86665e-13	2.33061e-13	-7.50502e-13	3.73738e-14	-3.49463e-14	-5.66059e-14	2.07733e-13	-1.19576e-13	-3.61739e-13	-8.73677e-13	8.49273e-13	1.61753e-13	2.85359e-12	8.24166e-14	-9.6139e-14	2.53103e-13	-7.24588e-14	8.4793e-13	1.28501e-23
-4.02978e-14	8.54373e-14	-3.83814e-14	2.17243e-15	1.36433e-14	-1.13461e-13	-3.73e-14	6.14314e-15	3.64522e-15	3.86299e-15	1.73616e-14	-7.64686e-14	1.43618e-13	-2.61517e-14	5.19325e-14	-3.89646e-14	-1.10034e-13	7.14923e-14	-4.62642e-14	-2.9478e-14	-5.08778e-14	-1.4497e-14	3.243e-14	-9.66326e-14	3.5807e-14	-1.43838e-16	2.8687e-14	1.20524e-15	3.69991e-14	5.8236e-15	9.35177e-26
-1.44047e-15	1.1233e-16	-1.54988e-15	-2.70835e-15	1.89187e-16	-8.01875e-16	1.00791e-15	1.54745e-15	9.11054e-17	-5.12614e-15	2.95675e-16	-7.29578e-15	-2.20887e-15	4.62859e-15	-4.72176e-16	-1.61098e-15	-4.78535e-15	-5.77082e-15	-9.81668e-18	-1.37511e-14	-8.73185e-16	9.39598e-15	-6.82818e-16	2.05468e-15	3.43624e-15	-4.21987e-15	2.33131e-16	4.81762e-15	-4.72392e-15	7.50518e-15	5.95188e-28
-1.78232e-16	-1.97886e-17	1.60451e-16	-3.89093e-16	3.47021e-17	1.5301e-18	-3.16746e-17	5.29203e-16	1.0774e-16	-1.18102e-16	-1.33062e-16	2.26319e-17	1.09325e-16	3.20446e-17	5.66988e-17	6.33759e-16	-9.69896e-17	-6.84253e-17	1.54825e-17	9.41917e-16	-3.92778e-17	-4.9901e-16	2.53896e-18	-2.17645e-17	-1.63992e-16	-1.80849e-15	1.76587e-16	-4.67629e-16	7.56405e-18	1.60186e-16	5.67885e-30
9.27124e-17	-4.51131e-17	-4.80275e-17	-1.33728e-16	-3.09129e-18	7.14572e-17	2.29968e-16	-1.78046e-17	7.23961e-18	8.21781e-17	7.44049e-18	6.04924e-17	7.84928e-18	-8.90785e-18	5.14466e-18	-7.02168e-18	-4.73584e-17	7.22363e-17	7.93932e-18	4.0406e-18	-1.85712e-18	2.86296e-18	-8.24964e-18	-6.89098e-18	-1.98115e-17	-2.80702e-18	-7.64327e-17	3.68279e-17	1.48616e-16	1.01994e-17	1.37333e-31
-9.01474e-19	-5.62224e-20	-7.45836e-19	-3.03867e-18	-9.65221e-18	-3.48519e-20	-2.08404e-19	-1.26992e-18	-4.48353e-18	1.04251e-17	-7.60075e-19	5.53822e-18	-2.34585e-18	3.74236e-19	-1.72925e-20	5.38341e-18	-1.59901e-18	1.12355e-17	1.47252e-17	-1.87527e-19	-4.80207e-18	-7.50443e-18	2.43322e-19	-6.98261e-19	9.37104e-19	5.02608e-20	1.43563e-18	3.31135e-19	6.16643e-18	6.75287e-19	7.67203e-34
-1.75232e-19	-1.01167e-19	3.75713e-20	3.13874e-20	2.50101e-21	-8.72415e-19	-1.01572e-20	-9.64858e-22	1.47326e-19	-2.72878e-21	-1.70824e-19	2.71668e-20	-1.23378e-19	-4.70368e-20	2.3121e-19	4.81975e-20	-2.2063e-19	1.91925e-19	-3.34691e-19	1.28725e-20	2.08937e-20	-1.58364e-20	-1.487e-19	2.91081e-21	-7.85459e-19	-4.60589e-20	1.52845e-20	1.61e-19	6.64242e-19	1.2489e-19	2.25194e-36
7.5613e-21	3.95749e-21	-3.26939e-20	-8.54992e-21	3.19418e-21	1.19626e-19	2.22852e-21	5.52192e-20	-1.72466e-20	4.91767e-20	9.97484e-21	-3.14872e-21	1.17438e-21	-1.39756e-23	1.89757e-20	1.29796e-20	-5.19114e-21	1.29979e-21	7.88778e-21	2.62293e-20	-4.58563e-21	4.80523e-21	-1.09898e-20	-1.71893e-21	-1.55456e-22	2.52989e-22	2.02336e-20	6.83464e-21	5.65737e-20	-1.74643e-21	2.65512e-38
1.9283e-21	6.30363e-22	3.58936e-21	2.33268e-22	3.41159e-21	-2.49477e-21	1.2218e-22	1.33062e-21	1.08845e-20	-9.44523e-21	-1.19096e-22	-2.20313e-21	-8.07842e-21	3.63923e-22	-6.26096e-22	-7.92891e-22	-7.97706e-22	-1.50553e-21	1.75342e-23	1.16165e-21	-8.23688e-22	-3.39736e-22	5.05579e-21	-1.35598e-22	1.3674e-22	2.06513e-22	-1.99739e-21	-4.75057e-21	3.98853e-21	-2.89886e-22	3.88905e-40
4.5228e-23	2.16405e-23	-7.33982e-23	-2.65886e-22	1.15763e-22	-3.95806e-23	-2.55683e-22	4.24909e-23	6.76097e-22	1.67772e-22	-1.91974e-22	2.06296e-23	-1.01938e-22	1.93965e-23	-6.38633e-23	6.95321e-24	1.74345e-22	-2.33605e-23	3.97222e-24	-5.34115e-22	-5.67122e-23	4.76965e-23	2.56866e-22	2.11429e-23	9.72721e-22	-4.79555e-23	-1.81527e-23	3.05068e-22	-2.18886e-22	7.72306e-23	2.18209e-42
1.44648e-23	2.85909e-23	8.87816e-23	-2.3134e-23	-1.05551e-23	-1.28772e-23	2.0911e-23	-1.37133e-24	-1.04659e-23	9.22173e-24	4.50792e-24	8.99482e-24	-3.21207e-23	-7.88573e-25	-5.58298e-24	1.70363e-24	-6.63857e-24	1.74562e-23	-1.237e-23	-3.6452e-23	5.12717e-25	-2.73536e-24	-2.46732e-23	-1.51668e-23	8.86388e-23	2.80662e-23	6.38508e-23	-2.69413e-23	-1.55985e-24	4.53922e-25	2.76497e-44
-2.3432e-25	-7.0093e-25	8.05083e-25	5.16958e-25	-2.68574e-24	3.83652e-25	6.46897e-24	-3.91933e-24	-3.01396e-24	3.92713e-25	1.28537e-24	1.68953e-25	-4.03089e-24	4.00158e-25	-2.39344e-24	-1.09348e-24	-1.86824e-25	6.76998e-25	9.0577e-25	-2.6782e-24	3.26039e-25	3.60975e-26	-5.96915e-26	-1.24355e-25	-2.91159e-25	1.69493e-24	-9.25138e-25	5.29636e-25	-1.22445e-24	1.81339e-24	1.17777e-46
5.1751e-25	-6.07083e-26	4.21526e-26	5.59845e-26	3.21057e-26	3.80343e-26	-9.54934e-28	-2.553e-27	-8.11868e-26	4.68416e-26	-1.53781e-25	-3.46308e-27	6.12999e-27	-1.76574e-25	-1.11231e-25	1.88913e-25	6.96647e-26	1.29208e-26	2.52862e-28	-4.55732e-25	2.27615e-25	6.25831e-26	-4.43954e-27	-4.13569e-25	-6.14319e-26	9.36168e-26	1.12188e-26	1.64465e-25	8.60074e-25	-1.85054e-26	1.6099e-48
-9.94491e-28	7.8466e-27	3.20506e-27	3.25427e-26	-6.03633e-27	1.04775e-26	-1.2834e-26	-6.32022e-28	-1.24848e-26	7.18532e-27	-5.105e-27	-1.25719e-26	3.18985e-26	-9.15183e-28	-2.98348e-27	-6.64473e-26	-1.33158e-26	3.11747e-26	2.67047e-26	-3.59269e-26	2.24965e-26	8.59464e-27	-2.0652e-26	4.13572e-27	-2.0144e-27	1.8504e-26	-6.32621e-27	1.74201e-26	-3.37838e-26	4.69323e-27	1.33072e-50
-9.22259e-28	7.08826e-28	-2.80609e-28	-7.15617e-28	1.72576e-28	-1.36431e-27	-4.95356e-28	-9.19962e-28	6.80554e-27	5.0599e-28	5.59012e-29	-1.50588e-27	7.79761e-28	4.69554e-29	-6.98054e-29	2.1493e-28	-7.43063e-28	-1.10831e-27	-6.85516e-28	1.83582e-27	-1.34872e-27	-7.41798e-28	1.55935e-28	3.83524e-29	-3.47453e-27	3.19447e-29	-6.03912e-28	-1.6405e-29	-9.61493e-28	-2.52206e-27	8.21696e-53
-5.84085e-29	-1.55778e-29	2.11474e-30	-1.96987e-28	-4.96884e-30	-9.32623e-29	-1.06414e-29	-9.16293e-29	1.65446e-28	1.74733e-29	6.26565e-29	-6.53805e-30	-1.17849e-28	-6.95167e-30	1.52723e-28	1.23676e-29	-1.85258e-28	-1.00805e-28	-2.23785e-28	1.53556e-28	1.36989e-29	6.94302e-29	2.60922e-29	-1.21262e-28	7.06947e-29	5.62174e-30	4.37758e-29	-7.27784e-29	2.88462e-28	-6.36682e-30	3.62783e-55
-1.75412e-30	-5.36051e-31	4.9079e-30	-7.1885e-30	5.42529e-30	-3.56368e-30	2.72464e-30	-7.79473e-30	-4.46377e-30	1.88874e-30	1.70688e-30	-5.12428e-32	-2.08369e-30	-4.77184e-30	-9.26312e-31	-9.58087e-31	1.31944e-29	1.98661e-29	-1.53446e-29	3.01422e-29	9.28369e-31	-2.38593e-29	-1.96591e-29	-2.30125e-31	-3.03631e-32	-8.30036e-31	-5.68398e-30	-1.45424e-29	5.667e-29	-3.34087e-29	7.48626e-57
-2.80655e-33	-1.08274e-30	3.56152e-31	8.75791e-32	-1.21546e-31	7.24922e-31	-6.3947e-31	3.72681e-32	-2.59366e-32	-1.08265e-30	3.30076e-30	-2.89373e-30	1.44285e-30	-3.46424e-31	1.10193e-31	-6.61903e-31	1.90153e-31	4.11754e-31	-5.32713e-30	-1.20182e-30	9.41362e-32	-2.01144e-30	1.64357e-32	-3.47103e-31	-2.82537e-30	1.615e-31	-2.21502e-30	1.5901e-30	-1.69194e-31	2.07945e-30	7.93512e-59
1.92486e-31	9.25256e-32	4.77678e-32	-3.70968e-32	-7.71104e-32	6.08744e-33	6.07029e-32	-8.80091e-33	-1.09013e-31	6.51743e-32	-1.79239e-33	3.12267e-32	2.12312e-33	1.08268e-31	-2.34759e-31	1.59834e-33	3.54897e-32	-2.69314e-32	-8.44331e-32	2.27944e-31	1.00262e-31	3.63496e-31	-1.35343e-31	-2.63136e-32	-3.83629e-32	-2.83661e-31	-4.77359e-32	1.82431e-31	-1.85719e-32	1.05035e-31	4.94102e-61
1.46695e-32	1.45692e-32	5.45588e-34	-9.9519e-33	9.24611e-33	2.79904e-33	7.98569e-33	-1.07745e-33	6.56767e-33	-1.78333e-33	1.20362e-34	8.1538e-33	-3.89713e-34	5.57292e-33	-1.52553e-32	-1.6997e-32	-1.28751e-33	9.19e-33	-2.49555e-33	5.47522e-33	2.34266e-34	-1.45942e-32	-3.04761e-32	-2.71596e-33	5.24442e-34	1.66298e-32	5.46548e-33	4.13721e-33	4.00834e-33	5.20244e-33	2.98917e-63
2.76787e-34	3.45082e-35	7.80388e-34	-7.42987e-34	8.53636e-35	3.08435e-34	4.93914e-34	-1.97135e-34	4.29441e-34	-2.53046e-34	1.69677e-34	-1.24306e-33	-1.05833e-34	-2.90115e-35	5.01661e-34	3.43683e-34	-1.57738e-33	9.58113e-34	6.59289e-36	-1.63802e-34	4.41713e-35	4.98433e-35	-2.18805e-33	-4.44936e-34	-9.47895e-34	9.28445e-34	-6.10108e-34	-7.56279e-35	-8.03489e-35	-1.48353e-35	1.43964e-65
-5.63057e-35	8.72048e-35	-4.36965e-35	-7.84296e-35	1.53171e-36	4.27355e-35	2.66637e-34	-6.14226e-36	-3.41247e-37	-1.34705e-35	-6.44475e-36	-9.41213e-36	8.48263e-35	7.97725e-35	1.57531e-34	-1.0866e-35	1.11922e-34	-3.00214e-35	-1.09228e-36	1.00589e-35	-1.04937e-34	-9.08115e-35	-1.39055e-35	-6.72921e-35	6.72698e-35	-3.75286e-35	-3.09115e-34	-9.74873e-36	-8.6143e-36	-7.00718e-35	2.74678e-67
7.07836e-36	-1.45597e-36	2.36988e-36	2.04255e-36	-5.27033e-36	-8.80684e-37	1.99962e-35	-1.68766e-36	5.16225e-36	-1.15332e-35	7.26018e-36	9.50992e-36	2.96509e-36	1.28473e-35	-6.32607e-38	-7.70559e-37	-6.75872e-36	7.77497e-36	5.73116e-36	1.77191e-36	-4.10124e-36	5.48825e-36	-2.04166e-35	7.80497e-37	-1.84702e-35	-6.71938e-37	4.75381e-36	-1.23712e-36	-2.74945e-36	1.82149e-36	1.95362e-69
-4.48172e-37	1.20046e-36	6.54093e-38	-2.46955e-37	2.80152e-37	3.55576e-37	4.69519e-37	-9.21435e-38	-2.27254e-37	-2.28048e-37	-3.00899e-37	3.95947e-37	-1.58643e-36	6.70733e-37	-6.05281e-38	-1.18719e-36	-4.22499e-38	2.63422e-37	6.58776e-38	-7.79148e-37	3.09766e-38	-1.54018e-37	-1.71681e-37	-4.5581e-37	2.15738e-37	1.76927e-36	8.62533e-37	2.93252e-37	-1.18157e-36	5.11367e-37	1.34807e-71
-2.20719e-38	-2.65391e-38	8.52497e-38	6.3485e-38	-1.03382e-38	5.41363e-38	-4.69576e-38	-9.34922e-40	1.67822e-38	-1.21237e-38	-6.48759e-38	-2.30146e-38	-3.09062e-38	2.35785e-37	3.09163e-39	6.40665e-38	2.7754e-38	-4.30724e-39	1.79333e-38	-8.7851e-38	5.3453e-39	6.87443e-38	-2.05092e-37	-2.39191e-38	2.68337e-39	-1.82784e-38	-4.482e-38	1.18317e-38	1.76257e-38	1.74661e-38	1.42887e-73
-8.69172e-40	4.46381e-39	6.0352e-39	-8.70805e-39	1.82653e-39	1.05174e-38	6.75667e-39	5.89466e-41	-4.53453e-39	5.89189e-39	8.65345e-39	1.29407e-40	-3.99599e-39	-1.20374e-38	-6.21792e-39	3.66308e-39	3.67851e-39	-6.69982e-39	-2.40663e-39	5.06758e-40	2.30791e-39	-1.12404e-39	3.45553e-39	-9.64593e-39	-5.14466e-39	2.40167e-39	-3.03627e-40	2.71445e-39	1.00447e-38	1.82897e-40	9.52332e-76
-7.33577e-40	-2.49593e-40	3.6325e-40	9.67135e-41	2.31551e-40	-2.68899e-40	1.00635e-39	-8.38022e-40	-2.66013e-41	-3.9946e-40	1.26123e-39	3.04885e-40	-3.67485e-41	1.55396e-40	-2.1673e-40	1.03279e-39	2.75308e-40	-1.41743e-39	-6.02686e-40	2.18521e-40	2.46244e-40	-4.34018e-40	-4.6117e-40	7.28266e-41	-6.91457e-41	-8.4012e-40	5.93008e-43	-2.12887e-39	-5.10926e-40	1.05807e-39	1.51519e-77
-5.93516e-41	2.35886e-41	-1.86792e-41	-5.65361e-42	1.2031e-41	-3.21213e-42	-2.41526e-41	-9.83703e-41	1.0692e-40	5.91434e-42	6.02882e-41	2.35663e-41	-4.69718e-41	-2.33072e-41	1.07356e-41	6.06762e-42	-1.86759e-41	-2.96552e-40	7.16985e-42	2.56083e-42	7.52945e-41	1.12959e-41	9.72672e-43	-7.20577e-41	1.12924e-40	-1.20209e-41	6.23134e-42	1.51666e-41	-1.05184e-41	-1.26702e-42	1.46051e-79
-1.75187e-42	-1.36838e-42	1.50082e-41	-5.00581e-43	1.73259e-42	1.36805e-41	-6.04625e-42	1.27587e-42	5.85576e-43	2.24059e-43	1.04157e-41	4.38405e-43	2.49388e-42	-2.45966e-41	8.15066e-42	3.71094e-42	1.32911e-42	6.98855e-42	-7.78653e-42	-4.20211e-43	1.15278e-41	1.89386e-42	2.14847e-44	4.15965e-42	9.07013e-42	2.63196e-42	-1.40243e-41	-8.47912e-43	3.30017e-42	5.99743e-42	1.85792e-81
-2.40596e-43	-4.52124e-43	-2.9241e-43	-4.82674e-43	-2.04523e-43	-5.76586e-43	2.40587e-43	6.5701e-43	-1.8351e-43	9.76498e-44	4.45316e-43	-9.32221e-45	1.46657e-43	8.31695e-45	-1.42875e-43	2.09941e-43	4.38599e-44	1.35966e-42	1.9284e-44	-2.24293e-43	4.09367e-45	-1.83999e-43	-2.04613e-43	1.37775e-43	1.13653e-43	2.1321e-44	2.06357e-43	3.1945e-44	-4.2292e-43	1.8934e-44	4.00448e-84
-1.59906e-45	8.96964e-45	4.38323e-44	-1.5365e-44	-5.69984e-45	-3.06943e-45	-2.17148e-44	1.02436e-43	-6.535e-45	-5.90308e-44	-3.93301e-45	-1.62345e-45	3.22206e-44	-2.60077e-44	2.4611e-44	8.59447e-45	2.33035e-44	-7.06889e-44	6.78683e-45	-7.32915e-45	-1.21718e-44	5.85661e-45	2.67655e-45	3.20835e-45	5.28841e-44	-1.14565e-45	-7.04392e-45	2.78171e-45	-1.73205e-44	4.52814e-45	2.8202e-86
-1.23279e-46	-3.34575e-45	1.69384e-45	-1.59134e-44	-9.30543e-46	4.11867e-45	-1.19777e-46	5.98282e-45	1.93951e-45	2.69921e-45	4.39191e-46	-8.35322e-45	2.09213e-46	2.84047e-45	-1.1375e-46	4.53978e-45	-2.18072e-45	-9.762e-46	8.00824e-46	-3.91394e-46	-1.37236e-45	5.2516e-45	-1.51975e-45	-1.12547e-46	6.88341e-46	2.43487e-46	7.92456e-46	8.45105e-46	-4.10805e-45	3.34504e-45	4.98931e-88
9.12832e-47	-5.93554e-46	-1.40689e-46	1.31137e-46	8.82172e-47	-7.32795e-47	3.53905e-46	2.12213e-46	-1.98861e-47	4.38342e-46	1.67824e-46	1.57508e-46	6.85973e-46	4.54768e-46	1.21282e-46	-8.90454e-47	3.49438e-46	4.65929e-46	2.6451e-47	-1.22483e-47	6.24674e-48	4.2723e-46	-1.85277e-46	1.32782e-46	5.51772e-47	-1.78028e-47	4.42732e-47	2.14034e-46	-1.1544e-47	-2.63786e-46	2.22201e-90
7.5646e-48	-4.13093e-47	2.45652e-47	1.63866e-48	3.49959e-48	1.36298e-47	4.53881e-48	-6.11889e-48	9.79944e-47	-2.42137e-48	-3.28627e-47	-1.13567e-47	-3.23768e-47	1.47813e-48	-2.40692e-47	-9.86299e-48	6.00061e-49	1.98415e-48	4.1939e-48	1.11575e-47	2.0279e-49	-4.91442e-47	1.18039e-47	-1.18087e-47	-6.42776e-47	9.05701e-47	4.56164e-48	-2.6136e-47	-8.71543e-48	9.42439e-48	3.12142e-92
1.7094e-49	8.75079e-49	1.59012e-48	7.08771e-49	-6.32428e-49	-5.96186e-49	-1.04316e-49	1.7943e-48	5.5921e-48	1.71225e-48	4.20143e-49	2.32278e-48	5.58057e-48	2.19288e-48	1.62857e-49	2.0935e-48	-1.73689e-49	8.86384e-48	-1.25074e-48	-5.05346e-48	-2.09756e-48	-2.74949e-49	-3.87298e-49	-2.6139e-49	5.64568e-49	1.07577e-48	-6.80727e-49	-1.5318e-50	2.80014e-48	-1.40985e-49	2.08141e-94
3.41586e-50	-2.27021e-50	3.63459e-50	-1.71303e-49	1.44733e-50	-5.88922e-51	-2.27789e-49	-3.72538e-49	-4.36856e-49	-6.31606e-50	-1.0703e-50	-6.44576e-51	2.57971e-49	1.22253e-49	-2.9416e-50	-5.4367e-50	3.23947e-49	4.36671e-50	5.97158e-51	-1.64551e-49	1.45866e-49	-7.8177e-50	2.90266e-50	5.77435e-50	1.19048e-49	7.82764e-50	4.17216e-50	-5.29571e-50	9.58256e-50	-7.53426e-50	7.08799e-97
1.3636e-50	-2.61043e-51	-1.65263e-50	-5.33589e-51	-7.77305e-52	-2.72781e-51	-5.13031e-51	-7.73708e-51	-9.97565e-51	-2.46077e-51	-1.44003e-51	2.95551e-51	-8.90806e-51	7.45306e-51	-1.85593e-50	-7.14614e-50	2.2237e-51	8.64682e-51	1.16782e-50	-9.95554e-51	-8.11092e-51	-2.12636e-52	3.31357e-51	-2.85602e-52	7.39996e-52	-2.62243e-51	-1.6889e-51	-2.00904e-51	8.38735e-52	-1.58691e-50	6.94998e-99
-3.66478e-52	-3.86879e-53	-7.29236e-52	1.58504e-52	2.69903e-52	4.93381e-53	2.0049e-51	-4.26038e-52	2.80247e-53	2.39777e-51	-7.16479e-51	1.77195e-51	-1.59604e-51	6.8202e-52	-1.2346e-52	2.5024e-52	-2.46431e-51	4.05609e-53	-1.94796e-52	-4.35958e-51	4.0166e-52	-2.04896e-53	-9.83591e-52	-1.6466e-52	7.71384e-53	2.76219e-52	-2.04055e-52	-4.86764e-52	-2.64064e-53	-3.70092e-52	9.50568e-101
-1.36197e-53	8.98575e-53	-1.09686e-53	3.47967e-54	2.55081e-52	1.4803e-52	-3.84324e-55	-3.31827e-53	-2.78545e-52	2.21115e-53	-1.09099e-52	8.84844e-54	3.5187e-53	-8.95264e-53	-9.96023e-53	-7.35743e-54	2.45937e-53	-2.66435e-54	-2.78497e-53	1.2873e-53	-1.94972e-53	3.32399e-52	-2.667e-52	1.15843e-53	5.27785e-54	9.12736e-53	2.35854e-52	3.17663e-54	1.38805e-52	3.75334e-54	4.72721e-103
-1.8692e-54	1.04225e-53	-4.28899e-54	1.0131e-54	-1.34689e-54	-2.63293e-53	-6.99471e-54	1.67339e-53	2.49692e-54	-3.25586e-54	2.21191e-54	5.07497e-54	3.4241e-54	-2.42645e-53	1.42865e-53	-8.75137e-54	-1.4695e-54	-2.91545e-53	-1.66567e-53	5.00099e-54	3.32027e-55	1.21214e-54	-3.0321e-53	4.87223e-55	-2.92325e-54	1.77483e-53	-3.53523e-54	1.67875e-53	-1.22865e-55	8.71531e-55	4.77862e-105
-5.92446e-55	2.92733e-56	-6.58811e-55	1.23513e-55	1.60673e-55	-8.13454e-55	1.44416e-55	-2.40198e-55	-4.37953e-55	2.02925e-56	7.24065e-55	4.85584e-55	1.91132e-54	1.01211e-55	-3.46069e-56	-2.44233e-55	-4.11776e-54	-1.01465e-56	-3.33633e-55	-7.31959e-55	-1.12635e-54	-1.05932e-55	1.67515e-55	-2.30339e-54	-4.49199e-56	-8.97221e-56	-1.2119e-55	4.72667e-54	8.15118e-55	1.6238e-55	5.35173e-107
-1.41429e-56	-6.28587e-57	3.49331e-55	-1.42635e-55	-8.63421e-56	1.841e-55	-3.46537e-56	-8.80251e-56	-1.88079e-56	-2.36934e-56	-1.03419e-55	1.44104e-57	1.29533e-56	4.34382e-56	-2.03882e-55	-1.82215e-55	1.68662e-55	1.73333e-56	-2.12139e-56	-5.77322e-56	-2.05912e-57	-1.17569e-55	-1.2533e-55	-7.54328e-57	6.55516e-56	1.26347e-55	-9.50504e-58	-3.29592e-56	7.37914e-56	-2.58542e-56	3.70934e-109
-5.25242e-56	-4.87771e-57	-4.07065e-57	3.8972e-57	-5.58208e-57	2.94409e-57	7.93469e-57	-9.43405e-58	7.71955e-58	-3.48718e-58	7.5616e-58	1.65886e-57	1.02289e-56	5.42404e-57	-1.295e-56	9.10615e-58	9.80295e-58	4.82588e-58	-2.64701e-58	-4.20519e-57	-2.8165e-57	7.25276e-58	8.58241e-57	5.50178e-57	-5.91568e-57	-5.46432e-57	-1.00898e-57	-5.14849e-57	-3.89096e-58	1.22479e-56	3.59851e-111
-1.8826e-57	-6.87319e-58	6.52633e-58	-3.61182e-58	1.48071e-58	-1.36038e-58	7.08865e-58	2.34464e-59	9.25128e-59	2.60795e-58	-3.82228e-58	-4.48104e-59	9.75057e-59	-1.62166e-57	-9.68268e-58	7.8533e-59	3.4148e-58	5.55533e-58	6.39372e-58	9.5826e-60	1.3774e-57	4.18487e-58	-2.91988e-58	2.89542e-58	-3.48088e-59	1.75082e-58	1.10323e-58	-1.82706e-58	-1.0855e-58	-4.69088e-59	1.20911e-113
-4.38817e-60	2.48365e-59	2.16452e-60	-1.21235e-59	2.84817e-59	-1.06864e-58	-1.1076e-59	-1.06479e-58	-6.08264e-59	-4.1329e-59	1.99829e-59	-3.15267e-60	-5.3153e-59	1.18636e-59	2.35457e-59	5.60505e-60	-3.14503e-59	-1.47646e-59	-2.45988e-58	-2.65888e-59	3.08577e-59	-1.06618e-58	-9.6321e-59	-1.95542e-59	-5.12819e-60	-2.17764e-58	3.49603e-59	5.21179e-59	-4.81793e-59	5.82192e-59	1.75349e-115
1.48161e-60	7.05872e-60	3.3819e-61	7.88773e-61	8.43517e-61	-8.02676e-60	-3.3502e-60	-1.95648e-60	-2.12451e-60	3.60928e-60	-8.5094e-62	-1.44118e-59	-3.88956e-60	-5.60561e-61	-1.77348e-59	-2.33612e-61	7.109e-60	-2.62757e-60	1.60491e-61	6.70497e-60	-1.06173e-60	-4.35385e-60	-1.59039e-60	1.24327e-60	-8.4441e-61	-1.82727e-59	7.86449e-61	-2.76823e-60	6.56453e-61	3.12457e-60	1.16788e-117
6.55004e-62	-1.05786e-61	5.8711e-61	9.90569e-61	-1.65962e-60	-1.60483e-60	6.80703e-61	3.11319e-62	-1.40941e-60	8.38761e-61	-4.22165e-64	-4.81832e-61	-7.15306e-62	1.82247e-61	3.38334e-61	-1.16148e-61	-4.26076e-62	-1.97568e-61	2.8358e-64	-5.63862e-61	3.43246e-61	8.99378e-61	2.541e-61	2.42568e-61	9.52333e-62	5.2908e-61	5.95087e-61	3.33807e-61	-2.68714e-62	6.12072e-61	1.27627e-119
-4.2041e-62	4.62815e-62	-1.69462e-61	-3.93878e-64	-6.56087e-63	6.72787e-63	-1.89522e-62	-1.76259e-62	3.66343e-64	1.19626e-62	8.75114e-63	-3.78838e-62	3.07402e-62	1.03013e-61	5.25567e-62	4.49951e-63	-4.0786e-62	3.27789e-62	1.33071e-62	7.32435e-63	3.05719e-62	-5.52041e-63	-1.02149e-61	3.81073e-62	-2.21271e-63	-4.42349e-63	-2.6604e-62	8.91037e-62	2.03807e-63	1.84811e-62	7.42168e-122
6.95449e-63	-3.42221e-63	-8.42844e-64	3.83598e-63	-1.28136e-63	2.86212e-65	1.81044e-63	3.56044e-63	-1.59025e-64	-1.41719e-63	4.95476e-64	-5.13312e-63	6.43073e-63	5.67437e-64	5.78337e-64	-3.88455e-64	2.17547e-63	-8.44297e-63	6.19085e-63	2.64242e-63	5.03501e-64	-1.47496e-63	-3.41998e-63	-5.30827e-63	-1.04133e-65	-1.46484e-64	7.43967e-63	-1.65179e-64	-2.83482e-64	1.48342e-63	3.85195e-124
-3.77085e-64	-2.87383e-65	-5.57761e-64	-1.273e-64	8.91969e-64	-1.38217e-64	-9.58465e-65	-5.88698e-65	-4.87239e-65	1.80363e-64	1.05902e-65	-1.84247e-64	-9.75809e-64	2.3734e-65	2.11968e-64	-8.08911e-65	-2.05277e-64	-4.40877e-64	-2.88584e-64	-5.17921e-65	7.98441e-64	-5.3258e-64	-3.5374e-64	8.76657e-64	2.63922e-65	-6.05414e-64	9.40072e-65	6.2776e-64	4.04792e-64	-2.27858e-64	5.49409e-126
2.04318e-65	3.18422e-65	-1.30876e-65	1.18472e-65	1.76359e-65	-9.40673e-66	3.8015e-65	-6.47283e-66	-1.91094e-65	-1.26594e-66	-2.32111e-65	-2.62352e-65	-1.29888e-64	-6.57797e-66	-4.05414e-65	-1.07082e-65	3.22875e-66	1.81273e-65	-1.10745e-65	7.68243e-66	8.65498e-67	4.63875e-65	2.1542e-65	5.645e-65	2.14978e-65	-1.82281e-65	1.51257e-65	-5.56407e-66	-1.31726e-64	2.19124e-65	4.91058e-128
-3.46581e-67	-3.22168e-67	3.98804e-67	8.05418e-66	-3.14898e-66	-5.66442e-66	-2.98869e-66	-3.5594e-69	-3.55769e-67	-1.7588e-66	-2.47955e-66	4.32714e-66	7.38848e-66	5.27704e-68	5.56541e-68	4.25268e-67	-1.1753e-66	-1.13796e-66	4.3175e-66	3.66154e-67	7.54144e-67	-4.64987e-66	2.35838e-67	-7.55442e-66	2.79513e-67	5.87256e-70	-1.5895e-67	3.09682e-66	7.3142e-68	-2.76412e-66	3.17161e-130
8.42525e-68	-8.85127e-68	-3.80381e-67	2.78628e-70	-2.14097e-67	-4.46458e-68	-1.87796e-67	1.23193e-66	1.26832e-67	3.99603e-67	2.86886e-68	2.6204e-68	1.14956e-67	5.47491e-69	-1.11367e-68	2.72714e-67	-8.01448e-69	-3.52107e-69	1.64359e-67	-2.42358e-67	6.17714e-67	-8.96022e-67	-7.35166e-68	-4.58643e-69	-8.42847e-67	-1.13648e-66	2.40924e-67	-9.31269e-67	3.01015e-68	3.01903e-68	6.23019e-132
-3.43238e-70	6.84393e-68	6.768e-69	-3.00084e-69	3.44065e-70	-6.74187e-68	6.80631e-68	-2.80955e-68	2.73329e-68	1.31471e-69	-6.73203e-69	2.7449e-69	1.10525e-68	1.34865e-68	5.44629e-68	-1.63742e-68	1.22251e-68	-7.27052e-69	5.45418e-68	5.36275e-69	2.7603e-68	-8.35951e-68	1.03652e-67	-2.71559e-68	-2.67067e-68	4.42679e-68	1.01275e-69	1.17566e-68	9.0574e-68	-8.54144e-69	5.25721e-134
-4.01515e-70	4.87279e-70	6.79606e-70	-1.18481e-68	-2.52981e-69	4.63676e-69	2.42716e-69	-1.28074e-69	7.76032e-69	2.95902e-69	3.96968e-69	-4.40164e-70	-6.11652e-70	-2.05098e-70	4.51588e-70	4.38636e-70	4.7573e-69	-2.51089e-70	1.43442e-69	1.11727e-68	-7.0101e-71	1.15741e-70	5.9238e-70	4.96521e-70	-2.31598e-69	-1.05211e-69	-3.98864e-70	5.17434e-70	6.5496e-71	4.09868e-70	4.19678e-136
-2.32838e-70	-1.13603e-70	-1.25529e-70	5.14098e-70	3.00756e-72	-9.7872e-72	4.96484e-72	-3.04736e-70	1.80198e-70	-1.17951e-70	2.50373e-73	-8.32191e-71	1.87705e-70	-1.10085e-71	-2.27409e-70	9.61261e-71	-1.06531e-70	-9.9854e-71	-1.72367e-71	8.89596e-70	7.02031e-72	-2.95755e-70	3.26171e-71	2.65577e-70	-4.67266e-72	2.49116e-70	-4.41825e-71	-9.30881e-71	7.23527e-71	-2.72046e-70	1.71384e-138
-2.78277e-72	3.34425e-72	-6.62242e-71	2.34807e-72	4.46862e-71	-7.81441e-72	7.41614e-73	1.56272e-71	-4.63796e-72	-1.02135e-71	-1.54097e-71	-1.47321e-72	-2.94543e-72	1.30282e-73	-7.1385e-72	1.02783e-72	4.64531e-72	-1.41951e-73	-2.36615e-71	-4.5113e-71	-9.85656e-72	7.72814e-72	7.49027e-72	4.80987e-71	-9.48356e-72	-3.68588e-73	-3.25026e-73	9.68342e-72	-2.41804e-72	-2.61995e-71	1.31583e-140
-6.81096e-73	1.85073e-72	-1.84711e-72	2.3725e-72	5.15907e-73	-1.34512e-72	6.14436e-72	9.27085e-73	-1.07792e-72	-1.67542e-72	-1.08358e-73	-4.7964e-75	-3.15168e-72	9.69533e-74	-2.06065e-73	-5.89471e-73	-3.21986e-73	4.94639e-73	-8.40186e-73	1.99173e-72	3.37058e-75	-3.91025e-72	6.88497e-73	-9.38778e-73	2.5138e-72	-6.77664e-73	-2.33052e-73	5.27139e-73	-3.44683e-72	-3.14483e-72	1.18479e-142
6.07294e-74	2.18734e-73	4.77887e-76	3.83165e-74	6.56664e-73	-1.02093e-73	-6.80037e-74	-1.32907e-73	3.73941e-73	-1.34863e-73	-1.00459e-73	3.22364e-73	2.89499e-73	2.50922e-74	-2.18895e-73	-1.66184e-73	1.37362e-73	-1.49241e-73	-4.66446e-74	4.45017e-75	-1.40889e-74	3.67029e-73	-3.07095e-73	1.09024e-73	2.50348e-74	1.2597e-73	2.02127e-73	-7.20522e-74	1.18692e-73	-3.02297e-73	1.40137e-144
-1.05812e-74	8.21538e-76	-9.69747e-75	-4.02648e-75	-1.52479e-74	3.34975e-75	1.01608e-75	-2.47212e-75	-2.97598e-75	-2.48549e-75	2.84085e-74	3.80626e-75	-2.9318e-74	1.29088e-75	5.32271e-75	-1.69462e-75	1.30859e-75	-5.05201e-75	-8.60241e-76	-3.39277e-75	8.25331e-76	-1.54601e-74	1.88037e-75	3.36288e-76	-3.85409e-75	5.36495e-75	-6.16809e-75	2.40269e-74	-3.02581e-75	-5.45558e-74	6.13002e-147
1.9942e-75	5.3982e-76	8.51708e-76	-1.45032e-75	-2.10865e-77	9.9087e-77	2.92616e-77	1.31821e-76	-3.27385e-75	-2.35843e-76	4.35205e-76	7.23568e-76	1.23299e-75	-1.96689e-76	1.01111e-78	3.07763e-75	1.64371e-76	-4.10462e-77	-6.2176e-77	-2.86684e-77	9.40782e-77	1.65533e-75	6.45142e-76	-1.48491e-75	8.37501e-77	9.63432e-77	4.93489e-75	-3.54567e-76	-1.14583e-76	3.68145e-75	7.31078e-149
1.50117e-77	-1.42963e-77	1.34539e-77	-2.39957e-76	2.34043e-77	1.88763e-77	1.63415e-76	-2.50338e-77	-1.36957e-76	2.22932e-76	4.0885e-77	-6.55858e-77	-1.12726e-76	-5.21104e-77	7.74223e-77	6.42122e-78	-8.82037e-77	1.57622e-76	5.15606e-76	2.45218e-77	1.51211e-77	-1.77392e-76	3.6789e-77	-3.03082e-76	-2.60166e-77	-1.56023e-76	-1.93419e-77	1.14361e-78	-2.02299e-76	1.42597e-76	6.92951e-151
5.31276e-78	-3.90042e-78	8.29843e-78	-7.462e-78	4.52935e-78	4.99904e-78	-1.52433e-78	-5.23157e-78	8.59096e-78	1.91695e-77	-3.96597e-77	-4.3744e-78	3.48662e-78	2.5571e-77	3.68703e-78	1.86973e-78	-1.34925e-77	-7.13713e-79	-1.46068e-78	-3.50846e-78	-2.38712e-78	-2.80972e-78	-7.63849e-79	4.54374e-79	-1.46984e-78	-5.31043e-78	-1.21492e-77	-4.22367e-80	1.57826e-77	6.36068e-78	3.6385e-153
2.06108e-78	-4.93361e-79	-2.70706e-78	9.83022e-81	4.81327e-79	9.03134e-79	4.89607e-79	-1.88487e-78	7.23858e-79	-2.61847e-80	4.88975e-80	-1.19887e-79	-4.5583e-79	8.56781e-80	3.33634e-79	1.3975e-79	1.0461e-78	2.45912e-78	5.48923e-79	4.15875e-80	3.92734e-80	2.92077e-80	-3.59916e-80	-6.96883e-79	-3.78693e-79	2.94689e-79	-2.2245e-79	-3.53537e-79	2.01827e-78	6.58516e-79	3.03927e-155
-7.75775e-80	7.63002e-80	3.69927e-82	-1.17824e-80	-1.15128e-79	-4.20678e-80	7.31863e-80	-2.34928e-79	7.01424e-80	2.28507e-79	1.03945e-79	-2.63197e-80	-6.49906e-80	9.02516e-80	8.19867e-80	-2.75087e-81	-2.45014e-80	-6.50555e-80	1.18606e-79	1.8533e-80	1.36988e-80	4.28893e-81	3.2619e-80	-6.87247e-81	-5.75651e-80	-7.63185e-80	-6.93072e-81	1.13114e-80	-9.75078e-81	-1.66396e-79	2.3294e-157
4.15764e-81	-1.66019e-81	1.41947e-81	2.90323e-81	1.53751e-81	-1.0025e-80	9.11327e-81	-6.03654e-82	-8.35234e-81	3.20176e-81	-1.72894e-82	5.78252e-81	7.59928e-81	-2.31937e-81	1.40183e-80	-6.36044e-81	-4.57443e-81	-4.65549e-81	5.8937e-81	2.34204e-80	2.03721e-80	1.06417e-81	-9.91801e-81	-2.20422e-80	-1.16365e-81	-3.03788e-81	1.40937e-82	-7.04361e-81	1.35263e-82	-1.02823e-80	2.42253e-159
-1.14069e-81	1.07252e-81	-1.2836e-83	-5.43898e-82	-5.14506e-82	2.21819e-82	-2.64216e-82	-9.30619e-82	-9.37879e-82	-1.79792e-82	5.9475e-83	1.09214e-81	-1.36138e-83	-9.35618e-82	8.82872e-84	6.7099e-85	-8.53861e-82	-1.40614e-81	-2.96324e-82	-3.88607e-83	-1.24845e-83	2.30443e-82	4.70827e-83	-1.79125e-82	-4.9793e-83	-1.17121e-81	4.51712e-83	-1.59698e-82	2.95391e-82	1.37959e-82	1.13724e-161
-1.36586e-82	2.37554e-83	-1.21495e-83	-1.02491e-83	1.41658e-83	5.91857e-84	-4.99097e-85	7.39993e-85	7.66134e-83	3.85965e-84	4.34115e-83	-7.98746e-84	5.7274e-83	-4.90464e-83	-5.23186e-83	-2.35401e-82	-7.97747e-84	-7.33314e-83	-2.52118e-83	7.76384e-83	1.33374e-82	2.94392e-83	-6.92207e-83	-1.67515e-82	-1.29974e-82	-3.48321e-83	1.54348e-83	2.38263e-84	-2.83491e-85	1.08301e-82	1.85071e-163
-2.55274e-84	-2.13047e-84	-2.85644e-84	-2.0218e-84	-2.89359e-84	-2.57089e-84	9.16498e-84	1.95132e-85	6.37681e-84	2.15609e-84	-8.66519e-85	-1.27442e-83	6.97874e-85	6.15688e-84	-1.43241e-83	-1.02617e-84	-5.08718e-84	1.26527e-84	2.2014e-85	-1.57683e-85	2.43522e-84	-9.75434e-84	-1.46598e-85	-1.94284e-84	3.05665e-84	1.40256e-84	6.11101e-84	-6.59951e-85	-9.49885e-84	5.41317e-84	8.76474e-166
2.29336e-86	1.14309e-84	1.62648e-86	-9.01232e-85	-5.61671e-86	-3.87845e-86	5.67452e-85	-3.57436e-85	9.36126e-85	-5.7976e-85	1.40451e-84	-1.38537e-85	-1.55841e-85	1.54298e-86	-1.67281e-85	1.04522e-84	5.29651e-85	-1.77448e-85	-1.25943e-85	-7.16307e-85	-1.31881e-84	1.98025e-86	-3.68326e-85	-4.86712e-88	9.63674e-86	-7.05548e-86	2.86445e-85	1.49037e-86	-2.13e-85	-6.05284e-87	9.78162e-168
-2.59276e-86	1.11546e-85	4.53641e-86	-9.66679e-87	-1.4164e-85	2.5648e-86	3.11244e-87	1.00331e-85	-8.46241e-87	-2.66077e-86	1.82539e-87	3.46258e-86	5.85768e-86	7.31891e-87	-5.79735e-86	-3.72487e-86	-9.37349e-86	-2.73842e-87	-3.7204e-86	-3.3226e-86	-6.63464e-86	-6.79861e-86	-6.01954e-86	3.25073e-86	-2.57857e-86	-4.38234e-86	8.31508e-87	-1.90874e-86	-3.00088e-86	3.03806e-87	8.51917e-170
9.02401e-87	5.94678e-87	8.49197e-87	-6.81399e-89	3.09003e-88	1.18948e-87	5.27861e-89	6.82466e-87	1.59617e-87	2.05187e-90	-4.21781e-87	2.42636e-87	-8.02593e-87	9.61411e-88	-1.15581e-86	7.40411e-88	-2.80555e-88	-6.19323e-88	-6.4656e-88	1.28241e-87	8.9827e-88	5.24442e-87	3.24629e-87	1.17863e-88	1.05306e-87	-1.03634e-87	-6.16501e-87	3.39907e-88	2.25766e-88	-2.06342e-87	5.48709e-172
6.90772e-89	2.70185e-88	-5.45101e-89	1.00609e-87	1.63107e-87	2.16905e-89	2.20352e-88	-5.93973e-88	7.95316e-88	8.18943e-89	-1.29638e-88	7.64005e-88	6.29801e-88	2.18653e-88	6.00843e-89	7.74842e-90	-1.76276e-88	4.18295e-90	1.70397e-88	5.08554e-89	1.44845e-88	-8.24303e-90	-1.31859e-88	3.25254e-89	-7.39989e-88	5.02564e-88	-4.53078e-88	-7.25159e-89	4.62881e-88	3.49331e-90	7.17022e-174
-1.23254e-89	-1.14212e-89	3.95436e-90	4.89612e-89	2.44871e-89	6.77283e-89	6.3524e-90	6.6898e-90	-2.33342e-89	-1.19438e-89	-2.10656e-89	-8.44533e-90	1.30764e-89	1.52656e-89	1.96904e-88	9.00702e-89	-1.43474e-90	-8.2242e-90	-2.75642e-90	-1.9607e-89	-6.36954e-89	-9.54487e-90	1.60602e-89	9.30755e-90	3.7041e-89	2.00087e-89	-1.36084e-89	2.25844e-90	6.83998e-90	-1.83533e-90	6.34243e-176
-4.95753e-91	7.63596e-90	8.23067e-91	-8.36171e-91	2.28411e-90	7.70623e-92	-2.36676e-90	6.3119e-90	7.38199e-91	-1.45153e-90	2.68453e-90	-1.69645e-90	-3.62027e-91	-1.3936e-91	1.86268e-91	7.85686e-92	1.10041e-90	6.58077e-91	-2.38563e-90	2.9938e-90	-6.08048e-90	-6.79065e-92	-7.44618e-92	1.72975e-90	3.42929e-90	7.65416e-91	1.65049e-91	-2.31101e-92	-1.30069e-90	5.36972e-91	1.94149e-178
1.71492e-91	-2.38559e-91	9.95974e-91	-6.43782e-91	-6.51272e-91	1.15038e-91	-2.27461e-91	-5.68768e-91	4.88561e-92	1.25174e-92	-1.009e-91	-1.26881e-90	-1.35728e-92	3.45029e-91	-4.73137e-91	9.32309e-92	1.1801e-90	-1.09202e-90	3.37255e-91	-1.17448e-92	1.17671e-90	-2.12186e-92	4.22005e-92	2.94981e-91	-2.61484e-91	-1.95905e-91	-1.40907e-92	1.83916e-92	-5.02603e-91	-5.74641e-92	8.81589e-180
-1.42573e-92	1.77219e-92	-1.83827e-92	-2.20176e-93	-1.40264e-92	9.3276e-93	-1.03646e-92	-3.66418e-92	9.92239e-93	-1.36239e-93	2.65355e-93	1.84057e-93	-2.96625e-93	-2.21889e-93	-1.93533e-92	4.5477e-93	-4.0278e-93	9.34405e-94	-1.10102e-92	7.72654e-93	8.99261e-93	-7.67716e-94	1.92326e-92	2.85945e-92	5.56762e-94	-3.65855e-93	4.35183e-93	-1.26342e-92	1.56583e-92	1.9155e-92	5.38495e-183
2.43136e-93	6.15745e-94	2.54431e-94	-1.49577e-93	-2.9595e-93	-1.83696e-94	4.23654e-94	4.46553e-95	-4.00642e-93	4.81308e-93	2.17969e-94	1.32601e-95	-4.90421e-94	3.84146e-93	-7.48703e-95	-3.83025e-94	2.06699e-95	2.73257e-94	2.20401e-94	1.42297e-93	1.79639e-93	1.3114e-93	1.51621e-93	-2.41333e-93	1.47836e-93	8.29605e-94	9.85789e-95	-5.33727e-94	3.36609e-93	-1.53976e-94	1.01722e-184
6.55077e-95	7.26699e-95	-1.53815e-94	-7.70461e-95	1.24292e-94	1.26965e-95	-7.85353e-95	8.27796e-95	-1.383e-94	1.69191e-94	-2.14313e-94	-4.51547e-95	-3.27914e-95	4.89389e-94	-2.67216e-95	8.38176e-95	-2.0091e-94	-6.36945e-95	-1.10499e-94	-4.64502e-94	5.96241e-95	6.58421e-94	7.33048e-95	-1.81043e-94	-1.31011e-94	-2.46008e-94	2.36862e-94	-2.94506e-95	1.17364e-94	-3.22117e-95	1.30892e-186
1.94508e-97	-1.85946e-96	-1.05793e-96	-1.99017e-96	2.71892e-95	-1.39659e-96	1.20636e-95	-3.81272e-96	1.18036e-95	1.16893e-95	-2.38308e-96	2.47919e-97	4.89378e-96	-1.158e-94	-3.18426e-95	1.6614e-96	-4.72592e-96	-8.92505e-97	-2.12054e-97	-4.24047e-96	-2.75271e-97	5.17829e-96	5.27818e-96	7.4529e-95	5.55327e-96	8.19426e-96	1.0475e-96	-2.38049e-95	2.34263e-96	-1.09219e-96	2.19647e-188
-4.5879e-97	1.8181e-96	-3.62619e-96	-5.23482e-97	-5.13657e-97	-8.4955e-96	4.85394e-96	2.43707e-96	-1.22966e-96	8.34325e-97	1.02384e-96	9.158e-98	-2.27424e-97	1.13464e-98	-1.2948e-97	-2.3167e-96	2.38723e-96	5.60791e-96	-5.40379e-98	5.24149e-98	-1.74741e-96	1.03276e-97	-8.397e-97	1.64121e-97	-1.33167e-96	2.19926e-97	-2.60667e-98	-6.31463e-97	2.51934e-96	-1.0819e-96	1.78265e-190
9.93301e-99	-1.38076e-97	-3.04443e-97	-1.59486e-98	6.80551e-98	-1.68953e-97	-8.15839e-98	-5.5355e-99	7.44809e-98	3.49561e-98	3.27284e-98	1.53521e-97	-4.34005e-98	1.43593e-98	-1.52439e-97	1.76891e-98	-1.10771e-97	3.2405e-99	-1.32803e-97	2.18069e-98	6.25894e-98	-5.66696e-98	-2.61053e-98	2.65522e-97	6.40441e-98	3.30687e-97	7.01699e-98	1.79399e-98	7.06654e-98	1.41026e-98	4.41615e-193
-3.2995e-99	-2.53643e-99	2.64872e-98	-1.87852e-99	2.20902e-98	-1.51997e-98	4.53719e-99	1.54945e-98	-1.61748e-98	-1.01996e-98	1.88745e-99	1.64063e-99	-3.40401e-99	1.79626e-98	-3.97003e-98	2.18789e-98	-1.99364e-99	-5.61951e-99	3.70701e-99	-1.64569e-100	-1.89058e-99	1.40304e-98	1.47676e-99	1.2072e-98	6.26841e-98	6.39889e-99	-5.02355e-100	3.31986e-99	2.41686e-98	-3.6697e-99	9.43981e-195
-2.9057e-99	-4.20297e-99	-1.65878e-100	-5.89497e-101	-2.60188e-100	1.6949e-100	1.81692e-99	5.28724e-101	-3.15724e-100	5.87764e-100	-1.15095e-99	-9.31739e-102	1.22252e-101	2.98444e-99	6.64736e-100	-3.28081e-100	-2.47819e-100	-1.83316e-100	-2.29136e-99	-7.4939e-101	2.40979e-99	-4.23161e-100	-6.22421e-101	-1.0994e-99	2.69014e-101	2.01952e-100	8.28697e-101	8.90028e-100	-1.18632e-99	-2.17031e-100	5.56105e-197
-2.45232e-102	7.33947e-101	3.5306e-101	-1.91166e-100	1.24508e-102	-5.53554e-101	3.54958e-101	1.02417e-101	-1.15276e-101	3.38318e-102	-7.78139e-101	-1.78043e-101	1.61834e-101	2.0585e-101	-3.80557e-101	4.98288e-101	-8.4978e-102	-3.17828e-101	-6.68737e-101	1.17926e-101	-2.03069e-101	6.8874e-102	-1.97665e-100	-1.15679e-101	-2.75304e-100	-3.11935e-101	2.88083e-101	-7.58859e-101	-4.71973e-101	1.25106e-100	2.05339e-199
-3.77176e-102	-3.83925e-103	-5.19962e-102	1.27691e-101	-1.26615e-103	4.43196e-102	2.53894e-102	-1.99966e-102	-2.4857e-103	-2.64524e-101	-2.53367e-102	-3.0317e-103	4.81838e-102	1.68267e-103	2.43771e-102	4.11518e-103	1.48671e-101	-1.14485e-101	-1.0718e-101	-1.26251e-101	1.25222e-102	2.40309e-101	-1.17447e-101	-1.01024e-101	7.00272e-102	-1.78215e-102	1.00473e-101	-1.68166e-101	2.86797e-103	-1.09402e-102	2.85288e-201
2.7386e-104	-2.43403e-103	5.28641e-103	4.3539e-105	-1.32143e-103	-3.94914e-103	-7.76672e-103	1.6321e-103	-7.70703e-104	-5.00079e-105	-4.68139e-103	-2.56105e-103	4.06154e-102	-3.70263e-103	-6.48481e-103	-3.2938e-103	-2.85674e-103	4.21903e-103	-4.5837e-104	-3.11593e-102	-6.52156e-104	-5.88286e-104	2.33379e-103	-1.21825e-103	3.27685e-103	2.57136e-104	5.11452e-104	-3.37711e-103	3.69502e-103	-1.44697e-103	2.90256e-203
-1.89879e-103	3.40796e-104	3.67525e-104	1.19302e-103	-5.61201e-104	2.17182e-105	-9.23503e-105	-8.94212e-104	2.89982e-104	1.7429e-103	-1.32389e-104	3.54541e-105	3.45293e-104	1.15056e-105	-9.03316e-105	-1.75578e-105	5.33124e-104	-5.72453e-103	-1.09053e-103	-7.80347e-106	-1.64106e-104	5.83856e-104	3.39324e-105	6.93459e-104	1.50621e-103	2.9612e-104	3.69806e-105	1.59227e-104	-4.27854e-104	-7.59098e-104	4.79079e-205
6.9086e-105	-1.30306e-104	1.33041e-105	4.51975e-105	-1.53487e-105	2.63278e-105	-6.22556e-106	4.48591e-105	7.48297e-105	-4.87763e-105	-9.01506e-105	9.56243e-107	1.0459e-104	-1.32415e-104	2.79843e-105	-1.27599e-104	4.34288e-105	-3.63004e-106	3.10787e-106	-4.65495e-106	-3.04137e-105	6.50554e-105	1.85573e-106	6.96713e-106	5.04907e-105	-4.84011e-105	2.5714e-105	-3.39124e-105	1.44226e-104	7.77487e-106	1.23301e-207
7.17007e-106	-7.9954e-106	-6.16494e-106	8.55938e-106	-2.68235e-106	7.60464e-106	-9.39599e-106	-4.12394e-107	1.38105e-107	1.01711e-106	-1.17297e-106	-2.19379e-105	-9.15003e-106	9.14716e-106	-5.66984e-106	-2.66752e-107	-6.76431e-106	3.63581e-106	-1.06965e-106	-1.80553e-106	-3.60919e-106	1.6444e-106	3.06029e-106	7.17744e-106	7.57552e-106	-1.68967e-106	-6.3739e-106	-2.83928e-105	4.59881e-106	-7.91712e-106	2.19424e-209
-1.13047e-107	1.15907e-107	1.3284e-106	3.66158e-107	9.41853e-107	-2.71289e-109	-1.41809e-106	1.43481e-107	3.73045e-108	4.56418e-107	-4.17375e-108	-7.61113e-107	-2.40831e-107	-3.87339e-107	5.86847e-107	-3.75723e-107	-5.99543e-107	9.46849e-108	1.48795e-107	3.42419e-107	1.50762e-107	1.82516e-107	2.04452e-107	1.35814e-107	2.47516e-107	-3.45929e-107	6.72337e-108	2.48295e-107	-1.12735e-106	-2.61721e-107	8.53851e-212
5.68237e-109	8.08915e-109	-3.28527e-110	3.38147e-108	-2.28259e-108	-3.02437e-109	4.14323e-108	2.03175e-107	-1.15359e-107	-7.64614e-109	4.75966e-108	-9.01073e-109	3.71012e-108	3.89283e-108	-7.59206e-108	-8.12357e-110	4.77522e-109	1.13444e-107	6.2687e-109	-5.9936e-108	-2.22222e-108	-1.67057e-108	-4.36066e-108	-7.66591e-108	3.94574e-108	3.89633e-109	3.11844e-108	-5.41004e-108	-4.01693e-108	-5.54103e-108	1.04368e-213
1.20243e-108	4.07083e-109	-2.50141e-109	4.79357e-109	8.50252e-109	2.3756e-110	-7.43462e-110	5.99601e-110	4.23996e-109	-3.92618e-109	-1.4703e-109	-4.63388e-109	-1.31629e-109	-7.57469e-109	6.72011e-110	-2.18091e-109	5.49234e-109	-2.88668e-111	-1.18716e-110	-1.97091e-109	6.21276e-111	1.26094e-109	1.22452e-109	3.55097e-109	-1.21536e-110	8.50223e-110	3.70215e-112	-1.66735e-108	1.57594e-109	3.07373e-109	7.25438e-216
4.00971e-111	8.43694e-110	7.42392e-110	5.59103e-110	-1.14329e-110	-3.75608e-111	-1.31578e-110	-4.33217e-110	-1.50202e-109	-3.3122e-110	6.51799e-110	2.16593e-109	3.11376e-110	1.83436e-110	9.18696e-111	-9.71409e-110	3.65377e-111	-3.0411e-110	6.8865e-110	-6.19888e-110	-6.29501e-111	1.11294e-109	2.02121e-110	1.42019e-109	1.79847e-109	-1.46324e-110	-5.05568e-110	9.32544e-110	1.65973e-110	1.50366e-110	1.90452e-217
-1.93537e-111	-5.7754e-111	7.21124e-112	1.051e-110	-4.49362e-111	3.86135e-111	2.7148e-111	4.78007e-111	-2.9104e-111	7.97246e-112	2.76469e-111	-2.3347e-111	7.30253e-112	-5.61882e-113	4.48274e-112	-3.81826e-111	4.1172e-112	-2.40016e-111	1.97482e-112	2.43607e-113	2.92536e-111	3.93666e-111	-3.06819e-111	-7.54784e-111	-6.08069e-112	-1.99934e-112	-4.09484e-112	-1.46702e-110	-2.79074e-111	-2.87595e-112	5.70993e-220
9.50695e-113	5.19367e-114	-6.58052e-113	4.32875e-112	-4.36951e-114	1.39075e-111	-3.26479e-112	3.2079e-113	-7.49668e-113	7.39994e-113	2.76359e-112	9.92904e-115	-1.17434e-113	1.36929e-112	-5.78839e-113	-2.39919e-113	2.08413e-112	2.1175e-112	2.01415e-112	1.69507e-112	-1.16248e-111	-2.40855e-112	-8.17361e-115	-2.78094e-113	-1.83418e-112	-9.28046e-113	-4.10825e-114	1.66237e-112	3.25904e-114	-1.49172e-113	3.99074e-222
-3.39715e-114	3.70978e-114	3.7683e-114	7.28387e-113	-1.5568e-113	5.76185e-114	-5.05238e-114	-2.64121e-114	3.39986e-113	-2.11187e-114	2.65562e-113	4.80626e-114	3.61954e-113	-1.46756e-113	4.91754e-113	-7.13097e-114	2.12289e-114	-4.17503e-114	5.52002e-114	-1.73327e-114	3.84506e-114	1.49927e-114	2.27954e-114	6.70071e-114	-9.78193e-113	-5.65705e-114	-1.44296e-113	1.20644e-113	-4.33606e-114	-5.78638e-114	2.16655e-224
-1.50669e-114	-2.8135e-114	-1.7515e-114	1.34852e-113	5.21575e-115	-4.09411e-115	2.19861e-114	-6.31755e-116	1.76555e-114	-1.09645e-116	2.49433e-116	4.22477e-115	6.11428e-114	1.92025e-114	-3.77963e-115	-5.17677e-115	-1.40722e-116	3.73692e-114	5.47606e-114	-2.63237e-115	4.61302e-116	-2.12402e-114	2.96323e-114	1.16635e-114	9.02128e-114	2.16988e-114	2.72806e-115	1.5415e-114	2.10023e-114	1.24709e-113	5.52313e-226
1.82827e-118	-1.26562e-115	-3.31825e-115	-1.55026e-116	-3.7594e-116	2.71767e-116	3.11136e-116	6.53907e-116	3.27144e-115	-5.36692e-117	1.07659e-116	1.71871e-116	1.63119e-115	1.02024e-115	2.61181e-115	-1.16299e-114	3.02502e-115	1.61068e-115	1.30097e-115	4.32334e-116	-5.09074e-116	-4.59647e-115	1.59535e-116	1.63306e-115	-7.43103e-115	1.38899e-116	-1.52804e-115	1.29632e-115	1.32519e-115	-1.48224e-116	2.68637e-228
-3.46367e-117	-3.11762e-116	2.32581e-116	2.09214e-117	-1.53137e-117	3.42272e-117	1.53146e-116	9.70967e-117	-1.50054e-117	-2.79541e-117	-9.19703e-117	-2.68369e-116	-1.7624e-117	-1.40806e-116	-3.47039e-117	4.76995e-116	2.84636e-116	3.56058e-116	-1.60306e-117	2.0503e-116	-2.81885e-116	-1.37462e-116	1.10185e-116	1.90792e-116	-7.94978e-117	3.85637e-116	-7.82157e-117	4.47117e-116	3.58295e-118	-2.64742e-117	1.27633e-230
-3.15145e-118	-3.87778e-117	8.13985e-118	1.21256e-118	2.54615e-118	7.55187e-118	2.10423e-117	3.49419e-118	8.28259e-118	-1.81787e-117	-4.15031e-118	-1.60518e-119	-2.27689e-117	1.60675e-117	1.11809e-118	-6.37796e-117	-8.56088e-118	-4.29288e-118	2.79355e-117	4.91838e-117	-1.80361e-117	5.30726e-117	1.09758e-117	3.51914e-118	-4.23398e-117	4.21628e-117	4.00237e-117	7.52064e-118	9.69168e-118	6.16161e-118	1.92886e-232
-1.16673e-118	-5.8159e-119	3.3747e-118	-7.69776e-119	-5.33184e-119	5.95179e-119	-1.05768e-118	-3.94314e-119	-7.97221e-121	-3.80119e-118	-6.46824e-119	-5.76831e-119	1.06152e-118	-4.42512e-118	3.57942e-119	6.32912e-118	9.2029e-118	-1.83998e-118	-3.68004e-118	1.59981e-119	-2.28187e-119	7.00339e-119	1.58602e-118	7.76289e-119	-1.77998e-119	2.25179e-118	2.67594e-119	-9.98872e-119	6.67387e-119	-1.10447e-119	2.03625e-234
3.88696e-120	-4.53304e-121	-1.46709e-120	1.5565e-119	-2.66039e-119	6.62443e-120	-1.6787e-119	5.84704e-121	-2.34705e-121	-1.08813e-119	8.89974e-121	5.35593e-119	-6.97277e-120	9.64809e-121	-9.02131e-119	-4.14659e-120	4.40649e-120	-2.9896e-120	1.85249e-119	4.51281e-119	1.8497e-119	-1.21414e-119	1.64001e-120	3.65765e-121	-1.04709e-120	-9.95773e-122	1.10161e-120	6.88e-120	-3.19726e-119	-2.06346e-120	1.64631e-236
-1.8065e-120	-1.36645e-121	1.8014e-121	2.34663e-120	-6.43867e-121	2.99356e-121	-1.89108e-121	-1.05459e-120	7.16437e-121	5.72114e-121	-3.08075e-122	-1.00208e-120	2.14673e-121	-4.01092e-120	-9.747e-123	1.68347e-120	4.35797e-121	6.61469e-121	-3.66538e-121	-3.476e-120	-1.00426e-120	-2.23037e-122	4.19547e-121	6.80707e-122	-1.45677e-121	1.38668e-120	-4.4979e-122	1.57356e-120	-1.00267e-120	-5.98349e-122	5.07521e-239
4.01431e-122	-6.73899e-121	1.13405e-122	5.81563e-122	3.18837e-122	9.1487e-122	9.06835e-122	1.74541e-121	1.98082e-121	4.77555e-122	6.15442e-123	3.66773e-122	6.7494e-122	7.28617e-123	-2.23148e-121	5.37887e-122	-4.07238e-123	7.236e-122	3.42377e-121	4.34291e-121	-5.46626e-123	1.63181e-121	-6.73099e-123	-4.0031e-124	-6.84267e-122	4.54196e-122	2.12911e-122	2.55939e-121	-6.46263e-122	1.94471e-122	1.02258e-240
-1.35921e-123	2.87098e-124	-6.843e-123	5.13976e-123	1.77032e-123	2.45979e-122	3.08367e-123	7.50379e-123	-3.80101e-123	7.8328e-125	1.00587e-122	-8.33488e-124	-3.66253e-123	2.56331e-123	7.99182e-124	-7.04057e-123	1.71472e-122	-2.2893e-123	-5.46217e-123	-1.38113e-122	4.01026e-124	-1.40426e-123	-1.48903e-123	-7.62912e-123	-4.58063e-122	-1.29647e-122	-2.52593e-123	7.47901e-123	-1.60652e-123	-4.31045e-124	3.84949e-243
-1.26964e-124	6.29874e-124	-1.81955e-124	-3.20927e-124	4.73672e-125	-1.82129e-123	1.04533e-123	7.45616e-125	1.51794e-123	-1.30801e-124	4.20059e-123	8.801e-125	-2.98831e-124	-1.52985e-124	1.49752e-124	-9.08835e-125	-1.25733e-124	-3.27086e-124	5.51629e-124	1.80441e-123	-4.80555e-124	-7.92043e-124	-1.86464e-124	1.24966e-124	1.57342e-127	5.20431e-124	5.23657e-125	4.29497e-124	-4.77986e-124	-4.10313e-124	3.05305e-245
1.88383e-125	1.23715e-125	1.42227e-124	1.26303e-124	-8.91006e-125	-7.35674e-125	2.71383e-125	-6.23244e-125	9.78646e-125	-2.006e-124	-1.10155e-125	-5.97432e-126	-1.00879e-124	-3.8743e-125	-1.35483e-124	-1.64889e-125	2.15389e-124	-3.3163e-125	-1.36174e-124	-1.47906e-125	-1.12004e-126	-1.51005e-125	-1.11626e-124	8.04943e-126	-8.52915e-125	3.05866e-125	8.35522e-125	-4.84556e-125	-3.77866e-125	7.91828e-125	2.39186e-247
-1.38781e-125	-7.65949e-126	6.81574e-126	1.18552e-125	-3.91611e-127	-2.46113e-126	8.09224e-126	9.75989e-126	-3.3668e-125	-3.11944e-127	8.77896e-126	1.74851e-125	8.62074e-126	2.72435e-126	6.79121e-126	-3.93557e-127	9.52461e-127	-1.15249e-125	-4.38216e-127	-8.90047e-127	8.02265e-126	-9.07977e-126	5.46106e-126	-5.51392e-126	7.37649e-127	-2.98614e-126	-6.09743e-127	-1.92748e-128	2.25191e-125	-2.51717e-126	3.11469e-249
9.42914e-127	8.53039e-127	2.26643e-126	9.72351e-127	1.52835e-126	6.82934e-127	-1.97888e-126	1.01902e-126	3.07517e-126	2.40088e-126	4.5693e-126	9.48671e-127	1.45622e-126	-2.42921e-126	-2.49325e-126	2.02021e-127	-1.75569e-127	4.69758e-127	-1.73162e-127	2.39813e-127	-1.71562e-126	6.62274e-127	-1.18224e-127	-6.18705e-127	5.8788e-127	-3.11015e-126	-1.73218e-127	2.12078e-128	4.52615e-128	-1.32359e-127	8.092e-251
1.32895e-127	-9.58461e-128	-2.21466e-129	1.44575e-128	2.7749e-128	2.79934e-127	-7.07828e-128	-3.89242e-127	-8.04347e-128	7.47489e-128	8.59906e-129	9.30371e-128	3.7604e-128	4.3068e-128	-2.15495e-129	-1.01746e-128	-1.15205e-130	4.99729e-128	1.7836e-128	7.99992e-130	-3.48502e-128	-1.78246e-128	-1.94921e-127	-1.37126e-127	9.84382e-129	-9.93721e-128	-4.44611e-128	-3.97213e-128	3.51102e-128	-9.06415e-128	3.70999e-253
5.61022e-130	-5.98577e-129	1.54599e-128	-1.41391e-128	9.76679e-130	-1.70829e-128	-7.91527e-130	-8.12166e-129	1.0223e-128	-1.21384e-131	-8.97361e-129	-1.72765e-129	4.75029e-129	-4.61685e-131	3.71937e-130	2.04912e-129	-2.35429e-130	-8.53612e-129	-1.95669e-128	-1.94769e-129	-1.2883e-129	-4.59123e-129	-7.23282e-129	1.27033e-129	-1.6938e-129	2.61178e-129	2.12696e-129	1.17044e-129	3.13817e-129	7.1484e-130	1.61155e-255
-4.2171e-130	9.6978e-131	-1.5981e-130	-1.54664e-129	-7.17879e-130	-6.0657e-130	-5.7502e-130	2.05519e-129	6.44213e-131	-1.56841e-130	2.10937e-130	1.26962e-130	7.28046e-130	5.34978e-130	-2.211e-131	-4.83124e-130	-1.27475e-130	-8.57717e-131	-1.06126e-129	-1.67899e-129	3.63417e-131	-3.9696e-130	2.21757e-130	2.59662e-130	-2.63139e-130	7.35539e-131	7.27547e-130	1.03259e-129	4.14451e-130	-2.62255e-130	1.53373e-257
-4.01613e-131	1.55125e-130	2.0485e-132	7.10213e-131	3.04339e-131	2.74022e-131	-1.32318e-130	1.69325e-131	-6.19943e-131	-3.51644e-131	4.63749e-131	-1.18391e-130	-3.38421e-131	2.05346e-131	-6.09576e-131	3.44492e-131	-2.70454e-131	2.43314e-131	-4.19805e-131	1.64193e-131	5.19454e-131	-1.07035e-131	2.16508e-131	-1.98293e-131	2.26866e-132	-1.34066e-130	-5.09247e-131	-1.07291e-130	3.34149e-131	5.4957e-131	1.21164e-259
-3.20783e-132	-1.28061e-132	7.79655e-133	7.66566e-132	2.83709e-132	5.03635e-133	-2.49276e-133	2.02577e-132	-4.16055e-132	-9.99409e-133	-3.76476e-133	-1.33799e-132	3.14771e-133	5.23823e-133	-2.82407e-132	-3.77878e-133	-2.85857e-132	-1.83363e-132	1.46779e-132	-2.69175e-133	2.5074e-132	4.49762e-132	3.03395e-132	-2.70829e-133	-6.40604e-133	-1.51115e-132	6.68352e-133	-2.675e-132	1.15922e-132	5.30266e-132	2.01814e-262
8.94912e-134	-5.28975e-133	-1.30762e-134	-2.31313e-133	-6.10466e-135	-2.76614e-133	3.7962e-134	4.88538e-133	2.69666e-134	-7.95639e-134	1.87547e-134	1.39922e-134	5.70731e-134	1.09851e-133	2.07939e-135	9.54594e-134	1.42171e-135	-2.57295e-133	9.43187e-134	9.16372e-134	1.23987e-133	-5.34773e-133	-4.61786e-134	4.4704e-133	3.0976e-133	1.99997e-133	-2.68463e-133	2.98815e-134	1.23529e-133	-7.79879e-134	1.50729e-264
2.40103e-134	-3.88102e-134	1.55959e-134	1.35279e-134	-8.77602e-135	-1.91389e-134	3.36485e-135	5.27438e-134	-3.49526e-134	6.51231e-134	-1.3287e-134	7.71842e-134	-3.01506e-135	2.83922e-135	-5.38105e-134	-7.93741e-135	-4.96296e-135	-4.51755e-136	-6.16085e-134	5.19027e-135	-2.05728e-134	5.47515e-134	1.64954e-134	5.29397e-135	-2.09329e-134	8.46407e-134	2.35076e-134	3.65628e-134	5.87875e-134	-4.90052e-135	4.0858e-266
-8.54956e-136	3.07528e-136	1.30925e-135	-6.4069e-136	7.98288e-136	-2.18918e-135	1.60001e-136	1.57266e-136	-8.80992e-135	1.8404e-136	-2.10772e-135	-2.11242e-136	-4.41244e-135	4.0578e-135	2.90325e-135	-4.38981e-135	-1.55586e-134	4.58814e-136	-1.58786e-135	3.00763e-136	-2.83779e-135	1.69403e-135	-7.38179e-137	1.7597e-135	-4.7757e-135	-1.6445e-136	-2.42523e-135	8.59831e-136	4.00622e-135	7.93231e-135	5.21543e-268
-2.69971e-136	-5.25606e-137	-1.95916e-136	1.25868e-136	1.03504e-135	-4.51153e-136	5.00291e-137	2.96191e-137	3.00912e-137	-2.31959e-136	-1.68839e-137	-2.75025e-136	6.16799e-137	-3.96914e-137	-5.07931e-138	1.09798e-135	-3.82618e-137	-3.75573e-136	-8.06704e-137	2.83499e-136	5.00705e-137	6.85344e-136	-4.97252e-136	-1.70975e-136	1.4075e-137	-7.30037e-138	1.16745e-136	-1.42159e-136	2.2093e-137	-1.94704e-136	3.8003e-270
-1.14646e-138	-1.65277e-138	2.65598e-137	1.44099e-137	6.47109e-138	-6.03205e-137	1.12655e-137	9.41726e-138	2.46793e-137	3.89256e-137	-3.16919e-137	4.25191e-137	5.27682e-137	2.67163e-137	-4.40917e-137	-1.74194e-138	-7.95755e-137	-1.01724e-139	8.81332e-138	-2.05617e-137	-1.88213e-137	-5.91917e-139	-3.37053e-137	-3.31492e-138	7.27834e-138	-2.10176e-138	8.19251e-137	-9.34186e-139	-3.37563e-137	-3.61256e-138	3.14519e-272
-7.60789e-139	-4.5421e-139	6.03689e-138	5.73849e-139	5.64662e-139	-5.15588e-138	-1.04342e-138	1.89601e-138	6.66333e-139	9.71264e-139	3.74469e-138	-9.98892e-140	5.52277e-138	1.10178e-138	-1.89345e-138	-2.39808e-139	1.50821e-138	-1.10566e-138	-2.83542e-138	-2.32578e-138	1.2009e-138	-4.59574e-138	1.81319e-139	-1.03459e-138	1.3948e-138	-2.44092e-138	-6.28887e-138	2.09023e-139	-3.30728e-138	3.48013e-138	2.3108e-274
2.41017e-139	6.93641e-140	-2.61449e-140	-3.37294e-140	-1.93219e-139	4.43399e-139	1.87362e-139	1.34776e-139	8.7147e-140	-3.78275e-140	3.48513e-139	-2.07816e-139	4.24649e-140	3.90842e-140	2.28838e-139	-4.49209e-140	8.91638e-139	-5.24613e-140	-2.46332e-139	8.44482e-139	3.45177e-140	1.77255e-139	3.27105e-139	-5.10612e-141	7.1745e-140	1.51702e-139	3.21917e-139	1.93542e-139	4.35097e-139	1.86945e-139	2.68806e-276
4.97024e-141	-1.60917e-143	5.59804e-142	-7.32234e-142	3.65534e-141	3.38619e-142	-4.34934e-140	2.97802e-141	2.46511e-140	-3.53547e-141	2.44661e-140	5.59437e-140	-2.77655e-140	-1.11024e-140	-1.14581e-141	2.73128e-141	-8.58805e-141	3.83991e-141	3.37943e-141	4.95697e-140	8.23105e-141	4.87929e-142	-6.75495e-141	3.41019e-140	-4.36085e-140	6.85267e-140	6.78227e-141	2.35687e-141	7.91577e-141	2.26252e-140	1.82484e-278
-2.25838e-141	-1.91606e-141	4.5565e-143	-1.32437e-141	-5.4398e-142	1.1273e-142	4.78832e-142	9.78778e-141	-3.0194e-141	-2.82803e-141	-7.76715e-143	8.92946e-142	3.47967e-141	3.85736e-141	-3.47022e-141	-3.67679e-142	2.3259e-141	-4.54306e-142	-1.69017e-141	1.50033e-141	3.24928e-142	-1.60084e-141	-1.23867e-142	8.56064e-144	-6.57803e-142	-3.97765e-141	1.46683e-141	1.74039e-142	5.92234e-141	-5.32587e-142	2.31151e-280
2.16859e-142	-1.46708e-143	6.78667e-144	-5.55492e-143	4.63664e-143	1.348e-142	4.73956e-143	-4.83994e-143	7.90342e-143	4.37163e-143	-2.29186e-142	-8.72941e-143	1.69036e-143	-2.04776e-142	-3.5062e-143	-4.67938e-143	-2.67359e-142	3.64784e-142	4.78821e-144	-5.64243e-142	-2.76345e-142	1.02451e-142	6.01598e-143	4.4134e-143	5.48807e-143	-2.93224e-142	9.50256e-142	-6.64125e-142	1.32922e-142	2.65181e-143	2.25601e-282
7.49016e-144	-1.84307e-143	1.42265e-143	-6.30853e-144	-5.94056e-146	1.84065e-144	1.07604e-143	6.54303e-144	-4.04173e-144	1.36959e-144	-1.45013e-143	-8.80498e-144	9.05713e-144	-9.50218e-144	-1.5097e-143	3.00699e-145	-9.55482e-144	1.38923e-144	-9.58593e-145	3.37338e-144	1.41192e-144	3.3817e-144	1.93227e-144	1.65409e-143	7.07385e-144	2.18484e-143	5.38319e-145	-2.54401e-144	-1.44069e-143	-3.65993e-144	2.65773e-285
-2.86809e-145	-2.31995e-145	2.68246e-146	-1.45622e-145	-3.23566e-145	4.04215e-145	-4.03322e-144	-4.0521e-145	3.03761e-144	2.89377e-145	2.03539e-145	-2.24999e-144	1.38687e-147	-8.43472e-145	2.04642e-145	-3.43045e-146	-2.25759e-144	2.52893e-144	-4.38579e-145	5.54165e-145	-5.01986e-145	-1.09677e-144	-2.16096e-145	-3.27441e-144	-7.90729e-146	2.30255e-145	1.36811e-144	-4.27152e-145	1.46811e-145	-2.63279e-145	5.84456e-287
-1.13814e-145	1.18769e-146	-1.49489e-146	2.23337e-147	-2.11825e-146	4.12613e-146	-1.48805e-145	-2.65601e-147	4.49215e-146	3.95242e-147	-4.30127e-146	-1.16158e-145	4.31558e-146	3.62569e-146	-1.83202e-145	6.57965e-147	1.62613e-147	1.14894e-145	1.50274e-145	-2.4795e-146	2.88202e-145	-2.19416e-145	7.20119e-146	-4.25867e-147	3.61441e-146	-3.52323e-146	-1.40245e-146	6.31562e-146	1.37383e-146	-4.99383e-147	2.71539e-289
-7.8203e-147	2.29671e-147	-4.94358e-147	-2.09446e-146	-5.74892e-147	3.68869e-147	-1.96281e-146	-8.0605e-147	5.08838e-147	1.57511e-147	8.22251e-147	4.32698e-148	2.16959e-147	2.38055e-147	7.70168e-147	9.05081e-148	6.19268e-148	6.35096e-148	-4.83305e-147	6.63757e-147	8.69255e-147	-4.99277e-149	-3.26837e-147	1.71998e-147	-8.54564e-147	-3.56578e-147	2.25786e-147	1.09545e-146	-2.50136e-147	-1.9457e-146	1.9462e-291
-1.46898e-147	3.07691e-148	9.07925e-149	-7.91584e-148	-1.92217e-148	-5.38665e-148	-3.62789e-148	-1.13624e-147	1.18504e-148	1.47325e-147	4.61595e-149	1.7046e-147	5.5575e-148	-1.60991e-148	-1.2181e-148	3.21368e-149	-1.23308e-148	1.98027e-148	-5.52811e-148	-1.57556e-147	3.87777e-149	1.41385e-147	1.77129e-148	3.08946e-149	-6.46924e-148	1.01328e-149	-2.06331e-148	5.90796e-148	1.07436e-147	-6.87207e-148	1.7392e-293
2.45565e-149	3.20969e-149	2.97652e-148	9.20275e-149	2.33818e-149	-3.29652e-149	-2.89768e-149	1.81612e-149	2.01712e-149	1.47295e-149	3.78707e-150	1.84719e-148	8.14447e-149	1.87106e-149	-6.79995e-151	-1.43738e-149	-3.39259e-149	-3.24053e-149	-1.33206e-149	7.91888e-149	-3.1631e-149	6.7539e-149	2.15489e-148	-6.00895e-149	1.50096e-148	3.80801e-150	-2.55948e-150	1.10808e-148	7.78197e-150	-1.40284e-149	2.42795e-295
-2.02873e-149	-3.0253e-150	-7.92083e-151	1.18626e-150	-5.08095e-150	-6.44739e-151	1.11345e-150	-2.25858e-150	1.26976e-150	-1.51369e-149	-7.44403e-150	-2.20298e-150	-2.18847e-151	1.42005e-149	-6.40099e-151	-6.25931e-151	-1.81726e-150	1.13251e-150	1.35756e-151	2.94652e-150	9.02668e-150	-9.09976e-150	-4.80396e-150	-1.61514e-150	2.34563e-150	2.58822e-150	1.97064e-150	1.1689e-150	-3.58845e-149	6.62665e-151	2.45769e-297
-8.3499e-152	-5.80088e-152	-2.87709e-152	-2.65661e-152	-7.01541e-152	-6.96328e-152	1.46501e-152	2.15256e-153	7.20273e-153	-2.90172e-151	4.08257e-151	5.88228e-152	-9.58003e-151	1.2796e-151	7.92715e-152	5.95048e-151	1.00276e-152	-1.30176e-152	-7.88157e-151	4.05498e-151	-4.34043e-151	7.33488e-152	2.70636e-152	-2.07178e-150	-4.5441e-152	-1.00875e-151	7.79134e-152	8.05696e-152	1.06305e-150	6.5351e-151	8.4254e-300
-6.99945e-152	-1.98861e-153	-8.25723e-154	-1.69719e-151	6.32324e-153	8.89823e-153	-2.42289e-152	9.89395e-154	-1.43718e-151	-5.55331e-152	-1.0569e-152	1.39881e-152	2.22272e-151	-1.46974e-151	-1.15573e-152	-4.64308e-152	3.59636e-152	2.14147e-153	1.28708e-152	8.84891e-153	-2.44167e-152	3.47737e-152	1.5036e-152	2.95254e-152	1.60129e-152	-1.73782e-152	4.76498e-153	5.90279e-152	2.12695e-153	6.62468e-153	1.40316e-301
7.42188e-154	-8.9328e-153	1.12842e-155	-1.04007e-153	-7.75258e-155	6.40984e-154	-5.93147e-154	6.22132e-153	7.30103e-153	-3.83922e-154	-1.29328e-153	5.77246e-153	-2.68853e-153	-1.35531e-152	2.08715e-152	1.19962e-153	1.34354e-152	3.71983e-153	-7.37693e-153	-4.6555e-153	-1.18836e-152	3.09947e-153	1.1159e-153	3.12885e-153	1.30761e-153	5.50624e-154	-2.86537e-154	-1.5831e-153	2.90654e-153	6.89963e-153	1.33028e-303
-5.11457e-154	-5.99811e-154	8.85812e-155	-1.12131e-153	1.83348e-155	-1.93903e-153	-1.73508e-153	7.79027e-156	2.03516e-154	-7.27891e-157	9.65978e-155	1.39243e-154	-1.20991e-154	-1.13307e-153	3.45249e-154	-5.19608e-156	-7.03544e-155	4.20713e-154	-4.9649e-154	-2.36384e-154	-7.19199e-154	1.14003e-153	7.76236e-154	-4.30747e-154	2.03471e-154	-3.24663e-154	-7.24283e-156	2.90733e-153	7.19914e-155	-7.61518e-157	2.1839e-305
1.95506e-155	-7.07943e-155	-1.28879e-155	-1.42115e-154	-1.22325e-155	-2.83619e-155	1.8079e-154	-1.86453e-155	6.95915e-155	7.75115e-155	-1.94724e-154	-3.55261e-155	-5.33904e-155	4.10364e-155	8.44585e-156	6.61584e-155	3.84254e-155	5.46221e-155	-2.8469e-155	-5.73438e-155	1.32233e-154	-1.32337e-154	-3.3542e-155	1.26643e-155	2.76718e-155	2.54737e-156	6.41609e-155	2.95933e-156	1.7668e-155	-1.91015e-155	1.69174e-307
3.49797e-157	-8.99249e-156	6.59593e-156	-1.25463e-158	7.56628e-156	1.2062e-155	-6.61189e-157	9.66627e-158	6.61671e-156	1.38707e-155	-6.93043e-157	1.36241e-156	-6.23546e-158	9.20811e-157	-7.3635e-157	1.3135e-156	-8.23586e-157	-3.35437e-157	1.64148e-157	5.99548e-157	3.3427e-156	-5.54737e-156	2.62416e-157	6.3377e-157	7.20741e-158	-8.71999e-157	-9.08828e-157	-4.06927e-157	-4.8376e-157	2.60979e-156	0
6.52487e-158	2.23388e-157	1.29249e-157	9.32441e-158	2.41638e-158	-7.85838e-158	-1.59894e-158	1.11389e-157	-4.14621e-157	2.25976e-157	4.94547e-158	-8.60548e-158	3.34556e-157	-4.63863e-159	-4.03498e-158	-3.52854e-157	8.46749e-158	-3.51247e-157	4.08796e-157	6.2632e-157	2.88692e-158	1.45027e-157	1.72309e-157	-1.14743e-157	-4.69037e-158	-1.47305e-158	-9.54039e-157	-6.16169e-158	-2.74389e-157	4.4791e-157	0
3.99388e-159	2.12149e-159	-6.99012e-159	-2.08409e-158	5.39681e-158	5.17463e-159	-1.90967e-158	3.80253e-159	-4.76673e-159	8.61269e-159	2.26144e-158	9.64353e-159	2.10463e-158	4.58788e-159	7.70165e-159	1.90931e-158	4.15473e-159	-2.56924e-159	-4.10008e-160	2.53823e-159	-3.70623e-158	1.29134e-158	3.1331e-159	-4.62386e-159	4.41881e-158	5.60091e-159	-3.45511e-159	1.24326e-158	-2.57768e-159	-1.58063e-158	0
-2.21556e-159	1.2655e-160	-6.11322e-160	-2.284e-159	2.95468e-159	2.21343e-160	-1.17763e-159	-1.22682e-163	2.66781e-160	-4.69426e-159	1.07789e-159	-1.01942e-160	-6.83402e-161	-2.38451e-159	-7.17223e-160	-2.02856e-159	-2.8902e-160	1.66731e-159	-8.02583e-162	-6.67527e-160	2.76754e-159	-3.05018e-159	1.68937e-160	-7.67453e-160	-2.11121e-159	9.29906e-161	-3.77921e-160	1.60346e-160	2.19944e-159	-3.74176e-159	0
-7.08472e-161	9.84187e-160	-8.71624e-161	8.25054e-160	4.11917e-161	8.7669e-161	4.20591e-161	-2.40806e-161	-1.17526e-161	4.24876e-161	1.75145e-161	-3.65402e-160	-3.7226e-160	2.57557e-160	-8.07817e-161	5.37976e-162	-6.41587e-160	-1.00447e-160	-1.98481e-160	-1.12314e-160	-4.74578e-160	-4.56108e-160	-3.52789e-161	1.00155e-160	-6.46565e-161	-7.41167e-161	1.63154e-161	1.89662e-161	-2.32829e-160	-3.21069e-160	0
-1.44589e-164	-7.70517e-162	1.57991e-161	6.86916e-162	2.00102e-161	1.93542e-161	-3.04351e-162	-1.37361e-162	-4.25175e-161	2.437e-163	4.39338e-162	-3.02696e-161	-2.40205e-161	-2.23211e-162	1.08774e-161	-5.07505e-161	7.46605e-162	-5.69102e-161	2.26539e-162	-2.02102e-161	4.11595e-162	-1.42446e-161	-7.39261e-163	-4.37e-162	1.27906e-161	3.46044e-162	1.58484e-162	-2.32327e-162	1.4147e-161	1.033e-162	0
1.30984e-162	-2.78249e-163	9.29515e-163	8.06287e-163	-4.95771e-163	2.79494e-162	-8.53092e-162	4.66167e-162	-1.3446e-162	8.09e-163	-1.27386e-162	-3.74294e-163	-1.83133e-164	6.65057e-164	4.13228e-163	-5.82539e-162	-1.3377e-162	4.60157e-162	6.16949e-163	2.10993e-163	-1.65398e-162	8.7251e-163	2.03657e-162	1.1565e-162	-7.65398e-162	1.63668e-162	1.2621e-162	6.66865e-163	2.56113e-163	9.30526e-164	0
-2.04158e-163	1.51417e-163	6.35879e-163	-1.17381e-163	1.21034e-162	8.62782e-163	-6.00692e-164	-5.21269e-163	1.32165e-163	-2.55211e-163	1.16204e-162	-6.71455e-164	9.19507e-163	9.44086e-163	5.03083e-163	1.08423e-163	-6.59617e-163	-7.47466e-164	4.52406e-163	-7.8772e-163	4.34726e-164	1.98e-163	9.84167e-164	-2.99569e-163	-4.58271e-163	3.47886e-163	1.17619e-163	-9.37235e-163	-1.18619e-163	-7.67001e-164	0
-2.04158e-163	1.51417e-163	6.35879e-163	-1.17381e-163	1.21034e-162	8.62782e-163	-6.00692e-164	-5.21269e-163	1.32165e-163	-2.55211e-163	1.16204e-162	-6.71455e-164	9.19507e-163	9.44086e-163	5.03083e-163	1.08423e-163	-6.59617e-163	-7.47466e-164	4.52406e-163	-7.8772e-163	4.34726e-164	1.98e-163	9.84167e-164	-2.99569e-163	-4.58271e-163	3.47886e-163	1.17619e-163	-9.37235e-163	-1.18619e-163	-7.67001e-164	0
-2.04158e-163	1.51417e-163	6.35879e-163	-1.17381e-163	1.21034e-162	8.62782e-163	-6.00692e-164	-5.21269e-163	1.32165e-163	-2.55211e-163	1.16204e-162	-6.71455e-164	9.19507e-163	9.44086e-163	5.03083e-163	1.08423e-163	-6.59617e-163	-7.47466e-164	4.52406e-163	-7.8772e-163	4.34726e-164	1.98e-163	9.84167e-164	-2.99569e-163	-4.58271e-163	3.47886e-163	1.17619e-163	-9.37235e-163	-1.18619e-163	-7.67001e-164	0
-2.04158e-163	1.51417e-163	6.35879e-163	-1.17381e-163	1.21034e-162	8.62782e-163	-6.00692e-164	-5.21269e-163	1.32165e-163	-2.55211e-163	1.16204e-162	-6.71455e-164	9.19507e-163	9.44086e-163	5.03083e-163	1.08423e-163	-6.59617e-163	-7.47466e-164	4.52406e-163	-7.8772e-163	4.34726e-164	1.98e-163	9.84167e-164	-2.99569e-163	-4.58271e-163	3.47886e-163	1.17619e-163	-9.37235e-163	-1.18619e-163	-7.67001e-164	0
-2.04158e-163	1.51417e-163	6.35879e-163	-1.17381e-163	1.21034e-162	8.62782e-163	-6.00692e-164	-5.21269e-163	1.32165e-163	-2.55211e-163	1.16204e-162	-6.71455e-164	9.19507e-163	9.44086e-163	5.03083e-163	1.08423e-163	-6.59617e-163	-7.47466e-164	4.52406e-163	-7.8772e-163	4.34726e-164	1.98e-163	9.84167e-164	-2.99569e-163	-4.58271e-163	3.47886e-163	1.17619e-163	-9.37235e-163	-1.18619e-163	-7.67001e-164	0
-2.04158e-163	1.51417e-163	6.35879e-163	-1.17381e-163	1.21034e-162	8.62782e-163	-6.00692e-164	-5.21269e-163	1.32165e-163	-2.55211e-163	1.16204e-162	-6.71455e-164	9.19507e-163	9.44086e-163	5.03083e-163	1.08423e-163	-6.59617e-163	-7.47466e-164	4.52406e-163	-7.8772e-163	4.34726e-164	1.98e-163	9.84167e-164	-2.99569e-163	-4.58271e-163	3.47886e-163	1.17619e-163	-9.37235e-163	-1.18619e-163	-7.67001e-164	0
-2.04158e-163	1.51417e-163	6.35879e-163	-1.17381e-163	1.21034e-162	8.62782e-163	-6.00692e-164	-5.21269e-163	1.32165e-163	-2.55211e-163	1.16204e-162	-6.71455e-164	9.19507e-163	9.44086e-163	5.03083e-163	1.08423e-163	-6.59617e-163	-7.47466e-164	4.52406e-163	-7.8772e-163	4.34726e-164	1.98e-163	9.84167e-164	-2.99569e-163	-4.58271e-163	3.47886e-163	1.17619e-163	-9.37235e-163	-1.18619e-163	-7.67001e-164	0
-2.04158e-163	1.51417e-163	6.35879e-163	-1.17381e-163	1.21034e-162	8.62782e-163	-6.00692e-164	-5.21269e-163	1.32165e-163	-2.55211e-163	1.16204e-162	-6.71455e-164	9.19507e-163	9.44086e-163	5.03083e-163	1.08423e-163	-6.59617e-163	-7.47466e-164	4.52406e-163	-7.8772e-163	4.34726e-164	1.98e-163	9.84167e-164	-2.99569e-163	-4.58271e-163	3.47886e-163	1.17619e-163	-9.37235e-163	-1.18619e-163	-7.67001e-164	0
-2.04158e-163	1.51417e-163	6.35879e-163	-1.17381e-163	1.21034e-162	8.62782e-163	-6.00692e-164	-5.21269e-163	1.32165e-163	-2.55211e-163	1.16204e-162	-6.71455e-164	9.19507e-163	9.44086e-163	5.03083e-163	1.08423e-163	-6.59617e-163	-7.47466e-164	4.52406e-163	-7.8772e-163	4.34726e-164	1.98e-163	9.84167e-164	-2.99569e-163	-4.58271e-163	3.47886e-163	1.17619e-163	-9.37235e-163	-1.18619e-163	-7.67001e-164	0
-2.04158e-163	1.51417e-163	6.35879e-163	-1.17381e-163	1.21034e-162	8.62782e-163	-6.00692e-164	-5.21269e-163	1.32165e-163	-2.55211e-163	1.16204e-162	-6.71455e-164	9.19507e-163	9.44086e-163	5.03083e-163	1.08423e-163	-6.59617e-163	-7.47466e-164	4.52406e-163	-7.8772e-163	4.34726e-164	1.98e-163	9.84167e-164	-2.99569e-163	-4.58271e-163	3.47886e-163	1.17619e-163	-9.37235e-163	-1.18619e-163	-7.67001e-164	0
-2.04158e-163	1.51417e-163	6.35879e-163	-1.17381e-163	1.21034e-162	8.62782e-163	-6.00692e-164	-5.21269e-163	1.32165e-163	-2.55211e-163	1.16204e-162	-6.71455e-164	9.19507e-163	9.44086e-163	5.03083e-163	1.08423e-163	-6.59617e-163	-7.47466e-164	4.52406e-163	-7.8772e-163	4.34726e-164	1.98e-163	9.84167e-164	-2.99569e-163	-4.58271e-163	3.47886e-163	1.17619e-163	-9.37235e-163	-1.18619e-163	-7.67001e-164	0
-2.04158e-163	1.51417e-163	6.35879e-163	-1.17381e-163	1.21034e-162	8.62782e-163	-6.00692e-164	-5.21269e-163	1.32165e-163	-2.55211e-163	1.16204e-162	-6.71455e-164	9.19507e-163	9.44086e-163	5.03083e-163	1.08423e-163	-6.59617e-163	-7.47466e-164	4.52406e-163	-7.8772e-163	4.34726e-164	1.98e-163	9.84167e-164	-2.99569e-163	-4.58271e-163	3.47886e-163	1.17619e-163	-9.37235e-163	-1.18619e-163	-7.67001e-164	0
-2.04158e-163	1.51417e-163	6.35879e-163	-1.17381e-163	1.21034e-162	8.62782e-163	-6.00692e-164	-5.21269e-163	1.32165e-163	-2.55211e-163	1.16204e-162	-6.71455e-164	9.19507e-163	9.44086e-163	5.03083e-163	1.08423e-163	-6.59617e-163	-7.47466e-164	4.52406e-163	-7.8772e-163	4.34726e-164	1.98e-163	9.84167e-164	-2.99569e-163	-4.58271e-163	3.47886e-163	1.17619e-163	-9.37235e-163	-1.18619e-163	-7.67001e-164	0
-2.04158e-163	1.51417e-163	6.35879e-163	-1.17381e-163	1.21034e-162	8.62782e-163	-6.00692e-164	-5.21269e-163	1.32165e-163	-2.55211e-163	1.16204e-162	-6.71455e-164	9.19507e-163	9.44086e-163	5.03083e-163	1.08423e-163	-6.59617e-163	-7.47466e-164	4.52406e-163	-7.8772e-163	4.34726e-164	1.98e-163	9.84167e-164	-2.99569e-163	-4.58271e-163	3.47886e-163	1.17619e-163	-9.37235e-163	-1.18619e-163	-7.67001e-164	0
-2.04158e-163	1.51417e-163	6.35879e-163	-1.17381e-163	1.21034e-162	8.62782e-163	-6.00692e-164	-5.21269e-163	1.32165e-163	-2.55211e-163	1.16204e-162	-6.71455e-164	9.19507e-163	9.44086e-163	5.03083e-163	1.08423e-163	-6.59617e-163	-7.47466e-164	4.52406e-163	-7.8772e-163	4.34726e-164	1.98e-163	9.84167e-164	-2.99569e-163	-4.58271e-163	3.47886e-163	1.17619e-163	-9.37235e-163	-1.18619e-163	-7.67001e-164	0
-2.04158e-163	1.51417e-163	6.35879e-163	-1.17381e-163	1.21034e-162	8.62782e-163	-6.00692e-164	-5.21269e-163	1.32165e-163	-2.55211e-163	1.16204e-162	-6.71455e-164	9.19507e-163	9.44086e-163	5.03083e-163	1.08423e-163	-6.59617e-163	-7.47466e-164	4.52406e-163	-7.8772e-163	4.34726e-164	1.98e-163	9.84167e-164	-2.99569e-163	-4.58271e-163	3.47886e-163	1.17619e-163	-9.37235e-163	-1.18619e-163	-7.67001e-164	0
-2.04158e-163	1.51417e-163	6.35879e-163	-1.17381e-163	1.21034e-162	8.62782e-163	-6.00692e-164	-5.21269e-163	1.32165e-163	-2.55211e-163	1.16204e-162	-6.71455e-164	9.19507e-163	9.44086e-163	5.03083e-163	1.08423e-163	-6.59617e-163	-7.47466e-164	4.52406e-163	-7.8772e-163	4.34726e-164	1.98e-163	9.84167e-164	-2.99569e-163	-4.58271e-163	3.47886e-163	1.17619e-163	-9.37235e-163	-1.18619e-163	-7.67001e-164	0
-2.04158e-163	1.51417e-163	6.35879e-163	-1.17381e-163	1.21034e-162	8.62782e-163	-6.00692e-164	-5.21269e-163	1.32165e-163	-2.55211e-163	1.16204e-162	-6.71455e-164	9.19507e-163	9.44086e-163	5.03083e-163	1.08423e-163	-6.59617e-163	-7.47466e-164	4.52406e-163	-7.8772e-163	4.34726e-164	1.98e-163	9.84167e-164	-2.99569e-163	-4.58271e-163	3.47886e-163	1.17619e-163	-9.37235e-163	-1.18619e-163	-7.67001e-164	0
-2.04158e-163	1.51417e-163	6.35879e-163	-1.17381e-163	1.21034e-162	8.62782e-163	-6.00692e-164	-5.21269e-163	1.32165e-163	-2.55211e-163	1.16204e-162	-6.71455e-164	9.19507e-163	9.44086e-163	5.03083e-163	1.08423e-163	-6.59617e-163	-7.47466e-164	4.52406e-163	-7.8772e-163	4.34726e-164	1.98e-163	9.84167e-164	-2.99569e-163	-4.58271e-163	3.47886e-163	1.17619e-163	-9.37235e-163	-1.18619e-163	-7.67001e-164	0
-2.04158e-163	1.51417e-163	6.35879e-163	-1.17381e-163	1.21034e-162	8.62782e-163	-6.00692e-164	-5.21269e-163	1.32165e-163	-2.55211e-163	1.16204e-162	-6.71455e-164	9.19507e-163	9.44086e-163	5.03083e-163	1.08423e-163	-6.59617e-163	-7.47466e-164	4.52406e-163	-7.8772e-163	4.34726e-164	1.98e-163	9.84167e-164	-2.99569e-163	-4.58271e-163	3.47886e-163	1.17619e-163	-9.37235e-163	-1.18619e-163	-7.67001e-164	0
-2.04158e-163	1.51417e-163	6.35879e-163	-1.17381e-163	1.21034e-162	8.62782e-163	-6.00692e-164	-5.21269e-163	1.32165e-163	-2.55211e-163	1.16204e-162	-6.71455e-164	9.19507e-163	9.44086e-163	5.03083e-163	1.08423e-163	-6.59617e-163	-7.47466e-164	4.52406e-163	-7.8772e-163	4.34726e-164	1.98e-163	9.84167e-164	-2.99569e-163	-4.58271e-163	3.47886e-163	1.17619e-163	-9.37235e-163	-1.18619e-163	-7.67001e-164	0
-2.04158e-163	1.51417e-163	6.35879e-163	-1.17381e-163	1.21034e-162	8.62782e-163	-6.00692e-164	-5.21269e-163	1.32165e-163	-2.55211e-163	1.16204e-162	-6.71455e-164	9.19507e-163	9.44086e-163	5.03083e-163	1.08423e-163	-6.59617e-163	-7.47466e-164	4.52406e-163	-7.8772e-163	4.34726e-164	1.98e-163	9.84167e-164	-2.99569e-163	-4.58271e-163	3.47886e-163	1.17619e-163	-9.37235e-163	-1.18619e-163	-7.67001e-164	0
-2.04158e-163	1.51417e-163	6.35879e-163	-1.17381e-163	1.21034e-162	8.62782e-163	-6.00692e-164	-5.21269e-163	1.32165e-163	-2.55211e-163	1.16204e-162	-6.71455e-164	9.19507e-163	9.44086e-163	5.03083e-163	1.08423e-163	-6.59617e-163	-7.47466e-164	4.52406e-163	-7.8772e-163	4.34726e-164	1.98e-163	9.84167e-164	-2.99569e-163	-4.58271e-163	3.47886e-163	1.17619e-163	-9.37235e-163	-1.18619e-163	-7.67001e-164	0
-2.04158e-163	1.51417e-163	6.35879e-163	-1.17381e-163	1.21034e-162	8.62782e-163	-6.00692e-164	-5.21269e-163	1.32165e-163	-2.55211e-163	1.16204e-162	-6.71455e-164	9.19507e-163	9.44086e-163	5.03083e-163	1.08423e-163	-6.59617e-163	-7.47466e-164	4.52406e-163	-7.8772e-163	4.34726e-164	1.98e-163	9.84167e-164	-2.99569e-163	-4.58271e-163	3.47886e-163	1.17619e-163	-9.37235e-163	-1.18619e-163	-7.67001e-164	0
-2.04158e-163	1.51417e-163	6.35879e-163	-1.17381e-163	1.21034e-162	8.62782e-163	-6.00692e-164	-5.21269e-163	1.32165e-163	-2.55211e-163	1.16204e-162	-6.71455e-164	9.19507e-163	9.44086e-163	5.03083e-163	1.08423e-163	-6.59617e-163	-7.47466e-164	4.52406e-163	-7.8772e-163	4.34726e-164	1.98e-163	9.84167e-164	-2.99569e-163	-4.58271e-163	3.47886e-163	1.17619e-163	-9.37235e-163	-1.18619e-163	-7.67001e-164	0
-2.04158e-163	1.51417e-163	6.35879e-163	-1.17381e-163	1.21034e-162	8.62782e-163	-6.00692e-164	-5.21269e-163	1.32165e-163	-2.55211e-163	1.16204e-162	-6.71455e-164	9.19507e-163	9.44086e-163	5.03083e-163	1.08423e-163	-6.59617e-163	-7.47466e-164	4.52406e-163	-7.8772e-163	4.34726e-164	1.98e-163	9.84167e-164	-2.99569e-163	-4.58271e-163	3.47886e-163	1.17619e-163	-9.37235e-163	-1.18619e-163	-7.67001e-164	0
-2.04158e-163	1.51417e-163	6.35879e-163	-1.17381e-163	1.21034e-162	8.62782e-163	-6.00692e-164	-5.21269e-163	1.32165e-163	-2.55211e-163	1.16204e-162	-6.71455e-164	9.19507e-163	9.44086e-163	5.03083e-163	1.08423e-163	-6.59617e-163	-7.47466e-164	4.52406e-163	-7.8772e-163	4.34726e-164	1.98e-163	9.84167e-164	-2.99569e-163	-4.58271e-163	3.47886e-163	1.17619e-163	-9.37235e-163	-1.18619e-163	-7.67001e-164	0
-2.04158e-163	1.51417e-163	6.35879e-163	-1.17381e-163	1.21034e-162	8.62782e-163	-6.00692e-164	-5.21269e-163	1.32165e-163	-2.55211e-163	1.16204e-162	-6.71455e-164	9.19507e-163	9.44086e-163	5.03083e-163	1.08423e-163	-6.59617e-163	-7.47466e-164	4.52406e-163	-7.8772e-163	4.34726e-164	1.98e-163	9.84167e-164	-2.99569e-163	-4.58271e-163	3.47886e-163	1.17619e-163	-9.37235e-163	-1.18619e-163	-7.67001e-164	0
-2.04158e-163	1.51417e-163	6.35879e-163	-1.17381e-163	1.21034e-162	8.62782e-163	-6.00692e-164	-5.21269e-163	1.32165e-163	-2.55211e-163	1.16204e-162	-6.71455e-164	9.19507e-163	9.44086e-163	5.03083e-163	1.08423e-163	-6.59617e-163	-7.47466e-164	4.52406e-163	-7.8772e-163	4.34726e-164	1.98e-163	9.84167e-164	-2.99569e-163	-4.58271e-163	3.47886e-163	1.17619e-163	-9.37235e-163	-1.18619e-163	-7.67001e-164	0
-2.04158e-163	1.51417e-163	6.35879e-163	-1.17381e-163	1.21034e-162	8.62782e-163	-6.00692e-164	-5.21269e-163	1.32165e-163	-2.55211e-163	1.16204e-162	-6.71455e-164	9.19507e-163	9.44086e-163	5.03083e-163	1.08423e-163	-6.59617e-163	-7.47466e-164	4.52406e-163	-7.8772e-163	4.34726e-164	1.98e-163	9.84167e-164	-2.99569e-163	-4.58271e-163	3.47886e-163	1.17619e-163	-9.37235e-163	-1.18619e-163	-7.67001e-164	0
-2.04158e-163	1.51417e-163	6.35879e-163	-1.17381e-163	1.21034e-162	8.62782e-163	-6.00692e-164	-5.21269e-163	1.32165e-163	-2.55211e-163	1.16204e-162	-6.71455e-164	9.19507e-163	9.44086e-163	5.03083e-163	1.08423e-163	-6.59617e-163	-7.47466e-164	4.52406e-163	-7.8772e-163	4.34726e-164	1.98e-163	9.84167e-164	-2.99569e-163	-4.58271e-163	3.47886e-163	1.17619e-163	-9.37235e-163	-1.18619e-163	-7.67001e-164	0
-2.04158e-163	1.51417e-163	6.35879e-163	-1.17381e-163	1.21034e-162	8.62782e-163	-6.00692e-164	-5.21269e-163	1.32165e-163	-2.55211e-163	1.16204e-162	-6.71455e-164	9.19507e-163	9.44086e-163	5.03083e-163	1.08423e-163	-6.59617e-163	-7.47466e-164	4.52406e-163	-7.8772e-163	4.34726e-164	1.98e-163	9.84167e-164	-2.99569e-163	-4.58271e-163	3.47886e-163	1.17619e-163	-9.37235e-163	-1.18619e-163	-7.67001e-164	0
-2.04158e-163	1.51417e-163	6.35879e-163	-1.17381e-163	1.21034e-162	8.62782e-163	-6.00692e-164	-5.21269e-163	1.32165e-163	-2.55211e-163	1.16204e-162	-6.71455e-164	9.19507e-163	9.44086e-163	5.03083e-163	1.08423e-163	-6.59617e-163	-7.47466e-164	4.52406e-163	-7.8772e-163	4.34726e-164	1.98e-163	9.84167e-164	-2.99569e-163	-4.58271e-163	3.47886e-163	1.17619e-163	-9.37235e-163	-1.18619e-163	-7.67001e-164	0
-2.04158e-163	1.51417e-163	6.35879e-163	-1.17381e-163	1.21034e-162	8.62782e-163	-6.00692e-164	-5.21269e-163	1.32165e-163	-2.55211e-163	1.16204e-162	-6.71455e-164	9.19507e-163	9.44086e-163	5.03083e-163	1.08423e-163	-6.59617e-163	-7.47466e-164	4.52406e-163	-7.8772e-163	4.34726e-164	1.98e-163	9.84167e-164	-2.99569e-163	-4.58271e-163	3.47886e-163	1.17619e-163	-9.37235e-163	-1.18619e-163	-7.67001e-164	0
-2.04158e-163	1.51417e-163	6.35879e-163	-1.17381e-163	1.21034e-162	8.62782e-163	-6.00692e-164	-5.21269e-163	1.32165e-163	-2.55211e-163	1.16204e-162	-6.71455e-164	9.19507e-163	9.44086e-163	5.03083e-163	1.08423e-163	-6.59617e-163	-7.47466e-164	4.52406e-163	-7.8772e-163	4.34726e-164	1.98e-163	9.84167e-164	-2.99569e-163	-4.58271e-163	3.47886e-163	1.17619e-163	-9.37235e-163	-1.18619e-163	-7.67001e-164	0
-2.04158e-163	1.51417e-163	6.35879e-163	-1.17381e-163	1.21034e-162	8.62782e-163	-6.00692e-164	-5.21269e-163	1.32165e-163	-2.55211e-163	1.16204e-162	-6.71455e-164	9.19507e-163	9.44086e-163	5.03083e-163	1.08423e-163	-6.59617e-163	-7.47466e-164	4.52406e-163	-7.8772e-163	4.34726e-164	1.98e-163	9.84167e-164	-2.99569e-163	-4.58271e-163	3.47886e-163	1.17619e-163	-9.37235e-163	-1.18619e-163	-7.67001e-164	0
-2.04158e-163	1.51417e-163	6.35879e-163	-1.17381e-163	1.21034e-162	8.62782e-163	-6.00692e-164	-5.21269e-163	1.32165e-163	-2.55211e-163	1.16204e-162	-6.71455e-164	9.19507e-163	9.44086e-163	5.03083e-163	1.08423e-163	-6.59617e-163	-7.47466e-164	4.52406e-163	-7.8772e-163	4.34726e-164	1.98e-163	9.84167e-164	-2.99569e-163	-4.58271e-163	3.47886e-163	1.17619e-163	-9.37235e-163	-1.18619e-163	-7.67001e-164	0
-2.04158e-163	1.51417e-163	6.35879e-163	-1.17381e-163	1.21034e-162	8.62782e-163	-6.00692e-164	-5.21269e-163	1.32165e-163	-2.55211e-163	1.16204e-162	-6.71455e-164	9.19507e-163	9.44086e-163	5.03083e-163	1.08423e-163	-6.59617e-163	-7.47466e-164	4.52406e-163	-7.8772e-163	4.34726e-164	1.98e-163	9.84167e-164	-2.99569e-163	-4.58271e-163	3.47886e-163	1.17619e-163	-9.37235e-163	-1.18619e-163	-7.67001e-164	0
-2.04158e-163	1.51417e-163	6.35879e-163	-1.17381e-163	1.21034e-162	8.62782e-163	-6.00692e-164	-5.21269e-163	1.32165e-163	-2.55211e-163	1.16204e-162	-6.71455e-164	9.19507e-163	9.44086e-163	5.03083e-163	1.08423e-163	-6.59617e-163	-7.47466e-164	4.52406e-163	-7.8772e-163	4.34726e-164	1.98e-163	9.84167e-164	-2.99569e-163	-4.58271e-163	3.47886e-163	1.17619e-163	-9.37235e-163	-1.18619e-163	-7.67001e-164	0
-2.04158e-163	1.51417e-163	6.35879e-163	-1.17381e-163	1.21034e-162	8.62782e-163	-6.00692e-164	-5.21269e-163	1.32165e-163	-2.55211e-163	1.16204e-162	-6.71455e-164	9.19507e-163	9.44086e-163	5.03083e-163	1.08423e-163	-6.59617e-163	-7.47466e-164	4.52406e-163	-7.8772e-163	4.34726e-164	1.98e-163	9.84167e-164	-2.99569e-163	-4.58271e-163	3.47886e-163	1.17619e-163	-9.37235e-163	-1.18619e-163	-7.67001e-164	0
-2.04158e-163	1.51417e-163	6.35879e-163	-1.17381e-163	1.21034e-162	8.62782e-163	-6.00692e-164	-5.21269e-163	1.32165e-163	-2.55211e-163	1.16204e-162	-6.71455e-164	9.19507e-163	9.44086e-163	5.03083e-163	1.08423e-163	-6.59617e-163	-7.47466e-164	4.52406e-163	-7.8772e-163	4.34726e-164	1.98e-163	9.84167e-164	-2.99569e-163	-4.58271e-163	3.47886e-163	1.17619e-163	-9.37235e-163	-1.18619e-163	-7.67001e-164	0
-2.04158e-163	1.51417e-163	6.35879e-163	-1.17381e-163	1.21034e-162	8.62782e-163	-6.00692e-164	-5.21269e-163	1.32165e-163	-2.55211e-163	1.16204e-162	-6.71455e-164	9.19507e-163	9.44086e-163	5.03083e-163	1.08423e-163	-6.59617e-163	-7.47466e-164	4.52406e-163	-7.8772e-163	4.34726e-164	1.98e-163	9.84167e-164	-2.99569e-163	-4.58271e-163	3.47886e-163	1.17619e-163	-9.37235e-163	-1.18619e-163	-7.67001e-164	0
-2.04158e-163	1.51417e-163	6.35879e-163	-1.17381e-163	1.21034e-162	8.62782e-163	-6.00692e-164	-5.21269e-163	1.32165e-163	-2.55211e-163	1.16204e-162	-6.71455e-164	9.19507e-163	9.44086e-163	5.03083e-163	1.08423e-163	-6.59617e-163	-7.47466e-164	4.52406e-163	-7.8772e-163	4.34726e-164	1.98e-163	9.84167e-164	-2.99569e-163	-4.58271e-163	3.47886e-163	1.17619e-163	-9.37235e-163	-1.18619e-163	-7.67001e-164	0
-2.04158e-163	1.51417e-163	6.35879e-163	-1.17381e-163	1.21034e-162	8.62782e-163	-6.00692e-164	-5.21269e-163	1.32165e-163	-2.55211e-163	1.16204e-162	-6.71455e-164	9.19507e-163	9.44086e-163	5.03083e-163	1.08423e-163	-6.59617e-163	-7.47466e-164	4.52406e-163	-7.8772e-163	4.34726e-164	1.98e-163	9.84167e-164	-2.99569e-163	-4.58271e-163	3.47886e-163	1.17619e-163	-9.37235e-163	-1.18619e-163	-7.67001e-164	0
-2.04158e-163	1.51417e-163	6.35879e-163	-1.17381e-163	1.21034e-162	8.62782e-163	-6.00692e-164	-5.21269e-163	1.32165e-163	-2.55211e-163	1.16204e-162	-6.71455e-164	9.19507e-163	9.44086e-163	5.03083e-163	1.08423e-163	-6.59617e-163	-7.47466e-164	4.52406e-163	-7.8772e-163	4.34726e-164	1.98e-163	9.84167e-164	-2.99569e-163	-4.58271e-163	3.47886e-163	1.17619e-163	-9.37235e-163	-1.18619e-163	-7.67001e-164	0
-2.04158e-163	1.51417e-163	6.35879e-163	-1.17381e-163	1.21034e-162	8.62782e-163	-6.00692e-164	-5.21269e-163	1.32165e-163	-2.55211e-163	1.16204e-162	-6.71455e-164	9.19507e-163	9.44086e-163	5.03083e-163	1.08423e-163	-6.59617e-163	-7.47466e-164	4.52406e-163	-7.8772e-163	4.34726e-164	1.98e-163	9.84167e-164	-2.99569e-163	-4.58271e-163	3.47886e-163	1.17619e-163	-9.37235e-163	-1.18619e-163	-7.67001e-164	0
-2.04158e-163	1.51417e-163	6.35879e-163	-1.17381e-163	1.21034e-162	8.62782e-163	-6.00692e-164	-5.21269e-163	1.32165e-163	-2.55211e-163	1.16204e-162	-6.71455e-164	9.19507e-163	9.44086e-163	5.03083e-163	1.08423e-163	-6.59617e-163	-7.47466e-164	4.52406e-163	-7.8772e-163	4.34726e-164	1.98e-163	9.84167e-164	-2.99569e-163	-4.58271e-163	3.47886e-163	1.17619e-163	-9.37235e-163	-1.18619e-163	-7.67001e-164	0
-2.04158e-163	1.51417e-163	6.35879e-163	-1.17381e-163	1.21034e-162	8.62782e-163	-6.00692e-164	-5.21269e-163	1.32165e-163	-2.55211e-163	1.16204e-162	-6.71455e-164	9.19507e-163	9.44086e-163	5.03083e-163	1.08423e-163	-6.59617e-163	-7.47466e-164	4.52406e-163	-7.8772e-163	4.34726e-164	1.98e-163	9.84167e-164	-2.99569e-163	-4.58271e-163	3.47886e-163	1.17619e-163	-9.37235e-163	-1.18619e-163	-7.67001e-164	0
-2.04158e-163	1.51417e-163	6.35879e-163	-1.17381e-163	1.21034e-162	8.62782e-163	-6.00692e-164	-5.21269e-163	1.32165e-163	-2.55211e-163	1.16204e-162	-6.71455e-164	9.19507e-163	9.44086e-163	5.03083e-163	1.08423e-163	-6.59617e-163	-7.47466e-164	4.52406e-163	-7.8772e-163	4.34726e-164	1.98e-163	9.84167e-164	-2.99569e-163	-4.58271e-163	3.47886e-163	1.17619e-163	-9.37235e-163	-1.18619e-163	-7.67001e-164	0
-2.04158e-163	1.51417e-163	6.35879e-163	-1.17381e-163	1.21034e-162	8.62782e-163	-6.00692e-164	-5.21269e-163	1.32165e-163	-2.55211e-163	1.16204e-162	-6.71455e-164	9.19507e-163	9.44086e-163	5.03083e-163	1.08423e-163	-6.59617e-163	-7.47466e-164	4.52406e-163	-7.8772e-163	4.34726e-164	1.98e-163	9.84167e-164	-2.99569e-163	-4.58271e-163	3.47886e-163	1.17619e-163	-9.37235e-163	-1.18619e-163	-7.67001e-164	0
-2.04158e-163	1.51417e-163	6.35879e-163	-1.17381e-163	1.21034e-162	8.62782e-163	-6.00692e-164	-5.21269e-163	1.32165e-163	-2.55211e-163	1.16204e-162	-6.71455e-164	9.19507e-163	9.44086e-163	5.03083e-163	1.08423e-163	-6.59617e-163	-7.47466e-164	4.52406e-163	-7.8772e-163	4.34726e-164	1.98e-163	9.84167e-164	-2.99569e-163	-4.58271e-163	3.47886e-163	1.17619e-163	-9.37235e-163	-1.18619e-163	-7.67001e-164	0
-2.04158e-163	1.51417e-163	6.35879e-163	-1.17381e-163	1.21034e-162	8.62782e-163	-6.00692e-164	-5.21269e-163	1.32165e-163	-2.55211e-163	1.16204e-162	-6.71455e-164	9.19507e-163	9.44086e-163	5.03083e-163	1.08423e-163	-6.59617e-163	-7.47466e-164	4.52406e-163	-7.8772e-163	4.34726e-164	1.98e-163	9.84167e-164	-2.99569e-163	-4.58271e-163	3.47886e-163	1.17619e-163	-9.37235e-163	-1.18619e-163	-7.67001e-164	0
-2.04158e-163	1.51417e-163	6.35879e-163	-1.17381e-163	1.21034e-162	8.62782e-163	-6.00692e-164	-5.21269e-163	1.32165e-163	-2.55211e-163	1.16204e-162	-6.71455e-164	9.19507e-163	9.44086e-163	5.03083e-163	1.08423e-163	-6.59617e-163	-7.47466e-164	4.52406e-163	-7.8772e-163	4.34726e-164	1.98e-163	9.84167e-164	-2.99569e-163	-4.58271e-163	3.47886e-163	1.17619e-163	-9.37235e-163	-1.18619e-163	-7.67001e-164	0
-2.04158e-163	1.51417e-163	6.35879e-163	-1.17381e-163	1.21034e-162	8.62782e-163	-6.00692e-164	-5.21269e-163	1.32165e-163	-2.55211e-163	1.16204e-162	-6.71455e-164	9.19507e-163	9.44086e-163	5.03083e-163	1.08423e-163	-6.59617e-163	-7.47466e-164	4.52406e-163	-7.8772e-163	4.34726e-164	1.98e-163	9.84167e-164	-2.99569e-163	-4.58271e-163	3.47886e-163	1.17619e-163	-9.37235e-163	-1.18619e-163	-7.67001e-164	0
-2.04158e-163	1.51417e-163	6.35879e-163	-1.17381e-163	1.21034e-162	8.62782e-163	-6.00692e-164	-5.21269e-163	1.32165e-163	-2.55211e-163	1.16204e-162	-6.71455e-164	9.19507e-163	9.44086e-163	5.03083e-163	1.08423e-163	-6.59617e-163	-7.47466e-164	4.52406e-163	-7.8772e-163	4.34726e-164	1.98e-163	9.84167e-164	-2.99569e-163	-4.58271e-163	3.47886e-163	1.17619e-163	-9.37235e-163	-1.18619e-163	-7.67001e-164	0
-2.04158e-163	1.51417e-163	6.35879e-163	-1.17381e-163	1.21034e-162	8.62782e-163	-6.00692e-164	-5.21269e-163	1.32165e-163	-2.55211e-163	1.16204e-162	-6.71455e-164	9.19507e-163	9.44086e-163	5.03083e-163	1.08423e-163	-6.59617e-163	-7.47466e-164	4.52406e-163	-7.8772e-163	4.34726e-164	1.98e-163	9.84167e-164	-2.99569e-163	-4.58271e-163	3.47886e-163	1.17619e-163	-9.37235e-163	-1.18619e-163	-7.67001e-164	0
-2.04158e-163	1.51417e-163	6.35879e-163	-1.17381e-163	1.21034e-162	8.62782e-163	-6.00692e-164	-5.21269e-163	1.32165e-163	-2.55211e-163	1.16204e-162	-6.71455e-164	9.19507e-163	9.44086e-163	5.03083e-163	1.08423e-163	-6.59617e-163	-7.47466e-164	4.52406e-163	-7.8772e-163	4.34726e-164	1.98e-163	9.84167e-164	-2.99569e-163	-4.58271e-163	3.47886e-163	1.17619e-163	-9.37235e-163	-1.18619e-163	-7.67001e-164	0
-2.04158e-163	1.51417e-163	6.35879e-163	-1.17381e-163	1.21034e-162	8.62782e-163	-6.00692e-164	-5.21269e-163	1.32165e-163	-2.55211e-163	1.16204e-162	-6.71455e-164	9.19507e-163	9.44086e-163	5.03083e-163	1.08423e-163	-6.59617e-163	-7.47466e-164	4.52406e-163	-7.8772e-163	4.34726e-164	1.98e-163	9.84167e-164	-2.99569e-163	-4.58271e-163	3.47886e-163	1.17619e-163	-9.37235e-163	-1.18619e-163	-7.67001e-164	0
-2.04158e-163	1.51417e-163	6.35879e-163	-1.17381e-163	1.21034e-162	8.62782e-163	-6.00692e-164	-5.21269e-163	1.32165e-163	-2.55211e-163	1.16204e-162	-6.71455e-164	9.19507e-163	9.44086e-163	5.03083e-163	1.08423e-163	-6.59617e-163	-7.47466e-164	4.52406e-163	-7.8772e-163	4.34726e-164	1.98e-163	9.84167e-164	-2.99569e-163	-4.58271e-163	3.47886e-163	1.17619e-163	-9.37235e-163	-1.18619e-163	-7.67001e-164	0
-2.04158e-163	1.51417e-163	6.35879e-163	-1.17381e-163	1.21034e-162	8.62782e-163	-6.00692e-164	-5.21269e-163	1.32165e-163	-2.55211e-163	1.16204e-162	-6.71455e-164	9.19507e-163	9.44086e-163	5.03083e-163	1.08423e-163	-6.59617e-163	-7.47466e-164	4.52406e-163	-7.8772e-163	4.34726e-164	1.98e-163	9.84167e-164	-2.99569e-163	-4.58271e-163	3.47886e-163	1.17619e-163	-9.37235e-163	-1.18619e-163	-7.67001e-164	0
-2.04158e-163	1.51417e-163	6.35879e-163	-1.17381e-163	1.21034e-162	8.62782e-163	-6.00692e-164	-5.21269e-163	1.32165e-163	-2.55211e-163	1.16204e-162	-6.71455e-164	9.19507e-163	9.44086e-163	5.03083e-163	1.08423e-163	-6.59617e-163	-7.47466e-164	4.52406e-163	-7.8772e-163	4.34726e-164	1.98e-163	9.84167e-164	-2.99569e-163	-4.58271e-163	3.47886e-163	1.17619e-163	-9.37235e-163	-1.18619e-163	-7.67001e-164	0
-2.04158e-163	1.51417e-163	6.35879e-163	-1.17381e-163	1.21034e-162	8.62782e-163	-6.00692e-164	-5.21269e-163	1.32165e-163	-2.55211e-163	1.16204e-162	-6.71455e-164	9.19507e-163	9.44086e-163	5.03083e-163	1.08423e-163	-6.59617e-163	-7.47466e-164	4.52406e-163	-7.8772e-163	4.34726e-164	1.98e-163	9.84167e-164	-2.99569e-163	-4.58271e-163	3.47886e-163	1.17619e-163	-9.37235e-163	-1.18619e-163	-7.67001e-164	0
-2.04158e-163	1.51417e-163	6.35879e-163	-1.17381e-163	1.21034e-162	8.62782e-163	-6.00692e-164	-5.21269e-163	1.32165e-163	-2.55211e-163	1.16204e-162	-6.71455e-164	9.19507e-163	9.44086e-163	5.03083e-163	1.08423e-163	-6.59617e-163	-7.47466e-164	4.52406e-163	-7.8772e-163	4.34726e-164	1.98e-163	9.84167e-164	-2.99569e-163	-4.58271e-163	3.47886e-163	1.17619e-163	-9.37235e-163	-1.18619e-163	-7.67001e-164	0
-2.04158e-163	1.51417e-163	6.35879e-163	-1.17381e-163	1.21034e-162	8.62782e-163	-6.00692e-164	-5.21269e-163	1.32165e-163	-2.55211e-163	1.16204e-162	-6.71455e-164	9.19507e-163	9.44086e-163	5.03083e-163	1.08423e-163	-6.59617e-163	-7.47466e-164	4.52406e-163	-7.8772e-163	4.34726e-164	1.98e-163	9.84167e-164	-2.99569e-163	-4.58271e-163	3.47886e-163	1.17619e-163	-9.37235e-163	-1.18619e-163	-7.67001e-164	0
-2.04158e-163	1.51417e-163	6.35879e-163	-1.17381e-163	1.21034e-162	8.62782e-163	-6.00692e-164	-5.21269e-163	1.32165e-163	-2.55211e-163	1.16204e-162	-6.71455e-164	9.19507e-163	9.44086e-163	5.03083e-163	1.08423e-163	-6.59617e-163	-7.47466e-164	4.52406e-163	-7.8772e-163	4.34726e-164	1.98e-163	9.84167e-164	-2.99569e-163	-4.58271e-163	3.47886e-163	1.17619e-163	-9.37235e-163	-1.18619e-163	-7.67001e-164	0
-2.04158e-163	1.51417e-163	6.35879e-163	-1.17381e-163	1.21034e-162	8.62782e-163	-6.00692e-164	-5.21269e-163	1.32165e-163	-2.55211e-163	1.16204e-162	-6.71455e-164	9.19507e-163	9.44086e-163	5.03083e-163	1.08423e-163	-6.59617e-163	-7.47466e-164	4.52406e-163	-7.8772e-163	4.34726e-164	1.98e-163	9.84167e-164	-2.99569e-163	-4.58271e-163	3.47886e-163	1.17619e-163	-9.37235e-163	-1.18619e-163	-7.67001e-164	0
-2.04158e-163	1.51417e-163	6.35879e-163	-1.17381e-163	1.21034e-162	8.62782e-163	-6.00692e-164	-5.21269e-163	1.32165e-163	-2.55211e-163	1.16204e-162	-6.71455e-164	9.19507e-163	9.44086e-163	5.03083e-163	1.08423e-163	-6.59617e-163	-7.47466e-164	4.52406e-163	-7.8772e-163	4.34726e-164	1.98e-163	9.84167e-164	-2.99569e-163	-4.58271e-163	3.47886e-163	1.17619e-163	-9.37235e-163	-1.18619e-163	-7.67001e-164	0
-2.04158e-163	1.51417e-163	6.35879e-163	-1.17381e-163	1.21034e-162	8.62782e-163	-6.00692e-164	-5.21269e-163	1.32165e-163	-2.55211e-163	1.16204e-162	-6.71455e-164	9.19507e-163	9.44086e-163	5.03083e-163	1.08423e-163	-6.59617e-163	-7.47466e-164	4.52406e-163	-7.8772e-163	4.34726e-164	1.98e-163	9.84167e-164	-2.99569e-163	-4.58271e-163	3.47886e-163	1.17619e-163	-9.37235e-163	-1.18619e-163	-7.67001e-164	0
-2.04158e-163	1.51417e-163	6.35879e-163	-1.17381e-163	1.21034e-162	8.62782e-163	-6.00692e-164	-5.21269e-163	1.32165e-163	-2.55211e-163	1.16204e-162	-6.71455e-164	9.19507e-163	9.44086e-163	5.03083e-163	1.08423e-163	-6.59617e-163	-7.47466e-164	4.52406e-163	-7.8772e-163	4.34726e-164	1.98e-163	9.84167e-164	-2.99569e-163	-4.58271e-163	3.47886e-163	1.17619e-163	-9.37235e-163	-1.18619e-163	-7.67001e-164	0
-2.04158e-163	1.51417e-163	6.35879e-163	-1.17381e-163	1.21034e-162	8.62782e-163	-6.00692e-164	-5.21269e-163	1.32165e-163	-2.55211e-163	1.16204e-162	-6.71455e-164	9.19507e-163	9.44086e-163	5.03083e-163	1.08423e-163	-6.59617e-163	-7.47466e-164	4.52406e-163	-7.8772e-163	4.34726e-164	1.98e-163	9.84167e-164	-2.99569e-163	-4.58271e-163	3.47886e-163	1.17619e-163	-9.37235e-163	-1.18619e-163	-7.67001e-164	0
-2.04158e-163	1.51417e-163	6.35879e-163	-1.17381e-163	1.21034e-162	8.62782e-163	-6.00692e-164	-5.21269e-163	1.32165e-163	-2.55211e-163	1.16204e-162	-6.71455e-164	9.19507e-163	9.44086e-163	5.03083e-163	1.08423e-163	-6.59617e-163	-7.47466e-164	4.52406e-163	-7.8772e-163	4.34726e-164	1.98e-163	9.84167e-164	-2.99569e-163	-4.58271e-163	3.47886e-163	1.17619e-163	-9.37235e-163	-1.18619e-163	-7.67001e-164	0
-2.04158e-163	1.51417e-163	6.35879e-163	-1.17381e-163	1.21034e-162	8.62782e-163	-6.00692e-164	-5.21269e-163	1.32165e-163	-2.55211e-163	1.16204e-162	-6.71455e-164	9.19507e-163	9.44086e-163	5.03083e-163	1.08423e-163	-6.59617e-163	-7.47466e-164	4.52406e-163	-7.8772e-163	4.34726e-164	1.98e-163	9.84167e-164	-2.99569e-163	-4.58271e-163	3.47886e-163	1.17619e-163	-9.37235e-163	-1.18619e-163	-7.67001e-164	0
-2.04158e-163	1.51417e-163	6.35879e-163	-1.17381e-163	1.21034e-162	8.62782e-163	-6.00692e-164	-5.21269e-163	1.32165e-163	-2.55211e-163	1.16204e-162	-6.71455e-164	9.19507e-163	9.44086e-163	5.03083e-163	1.08423e-163	-6.59617e-163	-7.47466e-164	4.52406e-163	-7.8772e-163	4.34726e-164	1.98e-163	9.84167e-164	-2.99569e-163	-4.58271e-163	3.47886e-163	1.17619e-163	-9.37235e-163	-1.18619e-163	-7.67001e-164	0
-2.04158e-163	1.51417e-163	6.35879e-163	-1.17381e-163	1.21034e-162	8.62782e-163	-6.00692e-164	-5.21269e-163	1.32165e-163	-2.55211e-163	1.16204e-162	-6.71455e-164	9.19507e-163	9.44086e-163	5.03083e-163	1.08423e-163	-6.59617e-163	-7.47466e-164	4.52406e-163	-7.8772e-163	4.34726e-164	1.98e-163	9.84167e-164	-2.99569e-163	-4.58271e-163	3.47886e-163	1.17619e-163	-9.37235e-163	-1.18619e-163	-7.67001e-164	0
-2.04158e-163	1.51417e-163	6.35879e-163	-1.17381e-163	1.21034e-162	8.62782e-163	-6.00692e-164	-5.21269e-163	1.32165e-163	-2.55211e-163	1.16204e-162	-6.71455e-164	9.19507e-163	9.44086e-163	5.03083e-163	1.08423e-163	-6.59617e-163	-7.47466e-164	4.52406e-163	-7.8772e-163	4.34726e-164	1.98e-163	9.84167e-164	-2.99569e-163	-4.58271e-163	3.47886e-163	1.17619e-163	-9.37235e-163	-1.18619e-163	-7.67001e-164	0
-2.04158e-163	1.51417e-163	6.35879e-163	-1.17381e-163	1.21034e-162	8.62782e-163	-6.00692e-164	-5.21269e-163	1.32165e-163	-2.55211e-163	1.16204e-162	-6.71455e-164	9.19507e-163	9.44086e-163	5.03083e-163	1.08423e-163	-6.59617e-163	-7.47466e-164	4.52406e-163	-7.8772e-163	4.34726e-164	1.98e-163	9.84167e-164	-2.99569e-163	-4.58271e-163	3.47886e-163	1.17619e-163	-9.37235e-163	-1.18619e-163	-7.67001e-164	0
-2.04158e-163	1.51417e-163	6.35879e-163	-1.17381e-163	1.21034e-162	8.62782e-163	-6.00692e-164	-5.21269e-163	1.32165e-163	-2.55211e-163	1.16204e-162	-6.71455e-164	9.19507e-163	9.44086e-163	5.03083e-163	1.08423e-163	-6.59617e-163	-7.47466e-164	4.52406e-163	-7.8772e-163	4.34726e-164	1.98e-163	9.84167e-164	-2.99569e-163	-4.58271e-163	3.47886e-163	1.17619e-163	-9.37235e-163	-1.18619e-163	-7.67001e-164	0
-2.04158e-163	1.51417e-163	6.35879e-163	-1.17381e-163	1.21034e-162	8.62782e-163	-6.00692e-164	-5.21269e-163	1.32165e-163	-2.55211e-163	1.16204e-162	-6.71455e-164	9.19507e-163	9.44086e-163	5.03083e-163	1.08423e-163	-6.59617e-163	-7.47466e-164	4.52406e-163	-7.8772e-163	4.34726e-164	1.98e-163	9.84167e-164	-2.99569e-163	-4.58271e-163	3.47886e-163	1.17619e-163	-9.37235e-163	-1.18619e-163	-7.67001e-164	0
-2.04158e-163	1.51417e-163	6.35879e-163	-1.17381e-163	1.21034e-162	8.62782e-163	-6.00692e-164	-5.21269e-163	1.32165e-163	-2.55211e-163	1.16204e-162	-6.71455e-164	9.19507e-163	9.44086e-163	5.03083e-163	1.08423e-163	-6.59617e-163	-7.47466e-164	4.52406e-163	-7.8772e-163	4.34726e-164	1.98e-163	9.84167e-164	-2.99569e-163	-4.58271e-163	3.47886e-163	1.17619e-163	-9.37235e-163	-1.18619e-163	-7.67001e-164	0
-2.04158e-163	1.51417e-163	6.35879e-163	-1.17381e-163	1.21034e-162	8.62782e-163	-6.00692e-164	-5.21269e-163	1.32165e-163	-2.55211e-163	1.16204e-162	-6.71455e-164	9.19507e-163	9.44086e-163	5.03083e-163	1.08423e-163	-6.59617e-163	-7.47466e-164	4.52406e-163	-7.8772e-163	4.34726e-164	1.98e-163	9.84167e-164	-2.99569e-163	-4.58271e-163	3.47886e-163	1.17619e-163	-9.37235e-163	-1.18619e-163	-7.67001e-164	0
-2.04158e-163	1.51417e-163	6.35879e-163	-1.17381e-163	1.21034e-162	8.62782e-163	-6.00692e-164	-5.21269e-163	1.32165e-163	-2.55211e-163	1.16204e-162	-6.71455e-164	9.19507e-163	9.44086e-163	5.03083e-163	1.08423e-163	-6.59617e-163	-7.47466e-164	4.52406e-163	-7.8772e-163	4.34726e-164	1.98e-163	9.84167e-164	-2.99569e-163	-4.58271e-163	3.47886e-163	1.17619e-163	-9.37235e-163	-1.18619e-163	-7.67001e-164	0
-2.04158e-163	1.51417e-163	6.35879e-163	-1.17381e-163	1.21034e-162	8.62782e-163	-6.00692e-164	-5.21269e-163	1.32165e-163	-2.55211e-163	1.16204e-162	-6.71455e-164	9.19507e-163	9.44086e-163	5.03083e-163	1.08423e-163	-6.59617e-163	-7.47466e-164	4.52406e-163	-7.8772e-163	4.34726e-164	1.98e-163	9.84167e-164	-2.99569e-163	-4.58271e-163	3.47886e-163	1.17619e-163	-9.37235e-163	-1.18619e-163	-7.67001e-164	0
-2.04158e-163	1.51417e-163	6.35879e-163	-1.17381e-163	1.21034e-162	8.62782e-163	-6.00692e-164	-5.21269e-163	1.32165e-163	-2.55211e-163	1.16204e-162	-6.71455e-164	9.19507e-163	9.44086e-163	5.03083e-163	1.08423e-163	-6.59617e-163	-7.47466e-164	4.52406e-163	-7.8772e-163	4.34726e-164	1.98e-163	9.84167e-164	-2.99569e-163	-4.58271e-163	3.47886e-163	1.17619e-163	-9.37235e-163	-1.18619e-163	-7.67001e-164	0
-2.04158e-163	1.51417e-163	6.35879e-163	-1.17381e-163	1.21034e-162	8.62782e-163	-6.00692e-164	-5.21269e-163	1.32165e-163	-2.55211e-163	1.16204e-162	-6.71455e-164	9.19507e-163	9.44086e-163	5.03083e-163	1.08423e-163	-6.59617e-163	-7.47466e-164	4.52406e-163	-7.8772e-163	4.34726e-164	1.98e-163	9.84167e-164	-2.99569e-163	-4.58271e-163	3.47886e-163	1.17619e-163	-9.37235e-163	-1.18619e-163	-7.67001e-164	0
-2.04158e-163	1.51417e-163	6.35879e-163	-1.17381e-163	1.21034e-162	8.62782e-163	-6.00692e-164	-5.21269e-163	1.32165e-163	-2.55211e-163	1.16204e-162	-6.71455e-164	9.19507e-163	9.44086e-163	5.03083e-163	1.08423e-163	-6.59617e-163	-7.47466e-164	4.52406e-163	-7.8772e-163	4.34726e-164	1.98e-163	9.84167e-164	-2.99569e-163	-4.58271e-163	3.47886e-163	1.17619e-163	-9.37235e-163	-1.18619e-163	-7.67001e-164	0
-2.04158e-163	1.51417e-163	6.35879e-163	-1.17381e-163	1.21034e-162	8.62782e-163	-6.00692e-164	-5.21269e-163	1.32165e-163	-2.55211e-163	1.16204e-162	-6.71455e-164	9.19507e-163	9.44086e-163	5.03083e-163	1.08423e-163	-6.59617e-163	-7.47466e-164	4.52406e-163	-7.8772e-163	4.34726e-164	1.98e-163	9.84167e-164	-2.99569e-163	-4.58271e-163	3.47886e-163	1.17619e-163	-9.37235e-163	-1.18619e-163	-7.67001e-164	0
-2.04158e-163	1.51417e-163	6.35879e-163	-1.17381e-163	1.21034e-162	8.62782e-163	-6.00692e-164	-5.21269e-163	1.32165e-163	-2.55211e-163	1.16204e-162	-6.71455e-164	9.19507e-163	9.44086e-163	5.03083e-163	1.08423e-163	-6.59617e-163	-7.47466e-164	4.52406e-163	-7.8772e-163	4.34726e-164	1.98e-163	9.84167e-164	-2.99569e-163	-4.58271e-163	3.47886e-163	1.17619e-163	-9.37235e-163	-1.18619e-163	-7.67001e-164	0
-2.04158e-163	1.51417e-163	6.35879e-163	-1.17381e-163	1.21034e-162	8.62782e-163	-6.00692e-164	-5.21269e-163	1.32165e-163	-2.55211e-163	1.16204e-162	-6.71455e-164	9.19507e-163	9.44086e-163	5.03083e-163	1.08423e-163	-6.59617e-163	-7.47466e-164	4.52406e-163	-7.8772e-163	4.34726e-164	1.98e-163	9.84167e-164	-2.99569e-163	-4.58271e-163	3.47886e-163	1.17619e-163	-9.37235e-163	-1.18619e-163	-7.67001e-164	0
-2.04158e-163	1.51417e-163	6.35879e-163	-1.17381e-163	1.21034e-162	8.62782e-163	-6.00692e-164	-5.21269e-163	1.32165e-163	-2.55211e-163	1.16204e-162	-6.71455e-164	9.19507e-163	9.44086e-163	5.03083e-163	1.08423e-163	-6.59617e-163	-7.47466e-164	4.52406e-163	-7.8772e-163	4.34726e-164	1.98e-163	9.84167e-164	-2.99569e-163	-4.58271e-163	3.47886e-163	1.17619e-163	-9.37235e-163	-1.18619e-163	-7.67001e-164	0
-2.04158e-163	1.51417e-163	6.35879e-163	-1.17381e-163	1.21034e-162	8.62782e-163	-6.00692e-164	-5.21269e-163	1.32165e-163	-2.55211e-163	1.16204e-162	-6.71455e-164	9.19507e-163	9.44086e-163	5.03083e-163	1.08423e-163	-6.59617e-163	-7.47466e-164	4.52406e-163	-7.8772e-163	4.34726e-164	1.98e-163	9.84167e-164	-2.99569e-163	-4.58271e-163	3.47886e-163	1.17619e-163	-9.37235e-163	-1.18619e-163	-7.67001e-164	0
-2.04158e-163	1.51417e-163	6.35879e-163	-1.17381e-163	1.21034e-162	8.62782e-163	-6.00692e-164	-5.21269e-163	1.32165e-163	-2.55211e-163	1.16204e-162	-6.71455e-164	9.19507e-163	9.44086e-163	5.03083e-163	1.08423e-163	-6.59617e-163	-7.47466e-164	4.52406e-163	-7.8772e-163	4.34726e-164	1.98e-163	9.84167e-164	-2.99569e-163	-4.58271e-163	3.47886e-163	1.17619e-163	-9.37235e-163	-1.18619e-163	-7.67001e-164	0
-2.04158e-163	1.51417e-163	6.35879e-163	-1.17381e-163	1.21034e-162	8.62782e-163	-6.00692e-164	-5.21269e-163	1.32165e-163	-2.55211e-163	1.16204e-162	-6.71455e-164	9.19507e-163	9.44086e-163	5.03083e-163	1.08423e-163	-6.59617e-163	-7.47466e-164	4.52406e-163	-7.8772e-163	4.34726e-164	1.98e-163	9.84167e-164	-2.99569e-163	-4.58271e-163	3.47886e-163	1.17619e-163	-9.37235e-163	-1.18619e-163	-7.67001e-164	0
-2.04158e-163	1.51417e-163	6.35879e-163	-1.17381e-163	1.21034e-162	8.62782e-163	-6.00692e-164	-5.21269e-163	1.32165e-163	-2.55211e-163	1.16204e-162	-6.71455e-164	9.19507e-163	9.44086e-163	5.03083e-163	1.08423e-163	-6.59617e-163	-7.47466e-164	4.52406e-163	-7.8772e-163	4.34726e-164	1.98e-163	9.84167e-164	-2.99569e-163	-4.58271e-163	3.47886e-163	1.17619e-163	-9.37235e-163	-1.18619e-163	-7.67001e-164	0
-2.04158e-163	1.51417e-163	6.35879e-163	-1.17381e-163	1.21034e-162	8.62782e-163	-6.00692e-164	-5.21269e-163	1.32165e-163	-2.55211e-163	1.16204e-162	-6.71455e-164	9.19507e-163	9.44086e-163	5.03083e-163	1.08423e-163	-6.59617e-163	-7.47466e-164	4.52406e-163	-7.8772e-163	4.34726e-164	1.98e-163	9.84167e-164	-2.99569e-163	-4.58271e-163	3.47886e-163	1.17619e-163	-9.37235e-163	-1.18619e-163	-7.67001e-164	0
-2.04158e-163	1.51417e-163	6.35879e-163	-1.17381e-163	1.21034e-162	8.62782e-163	-6.00692e-164	-5.21269e-163	1.32165e-163	-2.55211e-163	1.16204e-162	-6.71455e-164	9.19507e-163	9.44086e-163	5.03083e-163	1.08423e-163	-6.59617e-163	-7.47466e-164	4.52406e-163	-7.8772e-163	4.34726e-164	1.98e-163	9.84167e-164	-2.99569e-163	-4.58271e-163	3.47886e-163	1.17619e-163	-9.37235e-163	-1.18619e-163	-7.67001e-164	0
-2.04158e-163	1.51417e-163	6.35879e-163	-1.17381e-163	1.21034e-162	8.62782e-163	-6.00692e-164	-5.21269e-163	1.32165e-163	-2.55211e-163	1.16204e-162	-6.71455e-164	9.19507e-163	9.44086e-163	5.03083e-163	1.08423e-163	-6.59617e-163	-7.47466e-164	4.52406e-163	-7.8772e-163	4.34726e-164	1.98e-163	9.84167e-164	-2.99569e-163	-4.58271e-163	3.47886e-163	1.17619e-163	-9.37235e-163	-1.18619e-163	-7.67001e-164	0
-2.04158e-163	1.51417e-163	6.35879e-163	-1.17381e-163	1.21034e-162	8.62782e-163	-6.00692e-164	-5.21269e-163	1.32165e-163	-2.55211e-163	1.16204e-162	-6.71455e-164	9.19507e-163	9.44086e-163	5.03083e-163	1.08423e-163	-6.59617e-163	-7.47466e-164	4.52406e-163	-7.8772e-163	4.34726e-164	1.98e-163	9.84167e-164	-2.99569e-163	-4.58271e-163	3.47886e-163	1.17619e-163	-9.37235e-163	-1.18619e-163	-7.67001e-164	0
-2.04158e-163	1.51417e-163	6.35879e-163	-1.17381e-163	1.21034e-162	8.62782e-163	-6.00692e-164	-5.21269e-163	1.32165e-163	-2.55211e-163	1.16204e-162	-6.71455e-164	9.19507e-163	9.44086e-163	5.03083e-163	1.08423e-163	-6.59617e-163	-7.47466e-164	4.52406e-163	-7.8772e-163	4.34726e-164	1.98e-163	9.84167e-164	-2.99569e-163	-4.58271e-163	3.47886e-163	1.17619e-163	-9.37235e-163	-1.18619e-163	-7.67001e-164	0
-2.04158e-163	1.51417e-163	6.35879e-163	-1.17381e-163	1.21034e-162	8.62782e-163	-6.00692e-164	-5.21269e-163	1.32165e-163	-2.55211e-163	1.16204e-162	-6.71455e-164	9.19507e-163	9.44086e-163	5.03083e-163	1.08423e-163	-6.59617e-163	-7.47466e-164	4.52406e-163	-7.8772e-163	4.34726e-164	1.98e-163	9.84167e-164	-2.99569e-163	-4.58271e-163	3.47886e-163	1.17619e-163	-9.37235e-163	-1.18619e-163	-7.67001e-164	0
-2.04158e-163	1.51417e-163	6.35879e-163	-1.17381e-163	1.21034e-162	8.62782e-163	-6.00692e-164	-5.21269e-163	1.32165e-163	-2.55211e-163	1.16204e-162	-6.71455e-164	9.19507e-163	9.44086e-163	5.03083e-163	1.08423e-163	-6.59617e-163	-7.47466e-164	4.52406e-163	-7.8772e-163	4.34726e-164	1.98e-163	9.84167e-164	-2.99569e-163	-4.58271e-163	3.47886e-163	1.17619e-163	-9.37235e-163	-1.18619e-163	-7.67001e-164	0
-2.04158e-163	1.51417e-163	6.35879e-163	-1.17381e-163	1.21034e-162	8.62782e-163	-6.00692e-164	-5.21269e-163	1.32165e-163	-2.55211e-163	1.16204e-162	-6.71455e-164	9.19507e-163	9.44086e-163	5.03083e-163	1.08423e-163	-6.59617e-163	-7.47466e-164	4.52406e-163	-7.8772e-163	4.34726e-164	1.98e-163	9.84167e-164	-2.99569e-163	-4.58271e-163	3.47886e-163	1.17619e-163	-9.37235e-163	-1.18619e-163	-7.67001e-164	0
-2.04158e-163	1.51417e-163	6.35879e-163	-1.17381e-163	1.21034e-162	8.62782e-163	-6.00692e-164	-5.21269e-163	1.32165e-163	-2.55211e-163	1.16204e-162	-6.71455e-164	9.19507e-163	9.44086e-163	5.03083e-163	1.08423e-163	-6.59617e-163	-7.47466e-164	4.52406e-163	-7.8772e-163	4.34726e-164	1.98e-163	9.84167e-164	-2.99569e-163	-4.58271e-163	3.47886e-163	1.17619e-163	-9.37235e-163	-1.18619e-163	-7.67001e-164	0
-2.04158e-163	1.51417e-163	6.35879e-163	-1.17381e-163	1.21034e-162	8.62782e-163	-6.00692e-164	-5.21269e-163	1.32165e-163	-2.55211e-163	1.16204e-162	-6.71455e-164	9.19507e-163	9.44086e-163	5.03083e-163	1.08423e-163	-6.59617e-163	-7.47466e-164	4.52406e-163	-7.8772e-163	4.34726e-164	1.98e-163	9.84167e-164	-2.99569e-163	-4.58271e-163	3.47886e-163	1.17619e-163	-9.37235e-163	-1.18619e-163	-7.67001e-164	0
-2.04158e-163	1.51417e-163	6.35879e-163	-1.17381e-163	1.21034e-162	8.62782e-163	-6.00692e-164	-5.21269e-163	1.32165e-163	-2.55211e-163	1.16204e-162	-6.71455e-164	9.19507e-163	9.44086e-163	5.03083e-163	1.08423e-163	-6.59617e-163	-7.47466e-164	4.52406e-163	-7.8772e-163	4.34726e-164	1.98e-163	9.84167e-164	-2.99569e-163	-4.58271e-163	3.47886e-163	1.17619e-163	-9.37235e-163	-1.18619e-163	-7.67001e-164	0
-2.04158e-163	1.51417e-163	6.35879e-163	-1.17381e-163	1.21034e-162	8.62782e-163	-6.00692e-164	-5.21269e-163	1.32165e-163	-2.55211e-163	1.16204e-162	-6.71455e-164	9.19507e-163	9.44086e-163	5.03083e-163	1.08423e-163	-6.59617e-163	-7.47466e-164	4.52406e-163	-7.8772e-163	4.34726e-164	1.98e-163	9.84167e-164	-2.99569e-163	-4.58271e-163	3.47886e-163	1.17619e-163	-9.37235e-163	-1.18619e-163	-7.67001e-164	0
-2.04158e-163	1.51417e-163	6.35879e-163	-1.17381e-163	1.21034e-162	8.62782e-163	-6.00692e-164	-5.21269e-163	1.32165e-163	-2.55211e-163	1.16204e-162	-6.71455e-164	9.19507e-163	9.44086e-163	5.03083e-163	1.08423e-163	-6.59617e-163	-7.47466e-164	4.52406e-163	-7.8772e-163	4.34726e-164	1.98e-163	9.84167e-164	-2.99569e-163	-4.58271e-163	3.47886e-163	1.17619e-163	-9.37235e-163	-1.18619e-163	-7.67001e-164	0
-2.04158e-163	1.51417e-163	6.35879e-163	-1.17381e-163	1.21034e-162	8.62782e-163	-6.00692e-164	-5.21269e-163	1.32165e-163	-2.55211e-163	1.16204e-162	-6.71455e-164	9.19507e-163	9.44086e-163	5.03083e-163	1.08423e-163	-6.59617e-163	-7.47466e-164	4.52406e-163	-7.8772e-163	4.34726e-164	1.98e-163	9.84167e-164	-2.99569e-163	-4.58271e-163	3.47886e-163	1.17619e-163	-9.37235e-163	-1.18619e-163	-7.67001e-164	0
-2.04158e-163	1.51417e-163	6.35879e-163	-1.17381e-163	1.21034e-162	8.62782e-163	-6.00692e-164	-5.21269e-163	1.32165e-163	-2.55211e-163	1.16204e-162	-6.71455e-164	9.19507e-163	9.44086e-163	5.03083e-163	1.08423e-163	-6.59617e-163	-7.47466e-164	4.52406e-163	-7.8772e-163	4.34726e-164	1.98e-163	9.84167e-164	-2.99569e-163	-4.58271e-163	3.47886e-163	1.17619e-163	-9.37235e-163	-1.18619e-163	-7.67001e-164	0
-2.04158e-163	1.51417e-163	6.35879e-163	-1.17381e-163	1.21034e-162	8.62782e-163	-6.00692e-164	-5.21269e-163	1.32165e-163	-2.55211e-163	1.16204e-162	-6.71455e-164	9.19507e-163	9.44086e-163	5.03083e-163	1.08423e-163	-6.59617e-163	-7.47466e-164	4.52406e-163	-7.8772e-163	4.34726e-164	1.98e-163	9.84167e-164	-2.99569e-163	-4.58271e-163	3.47886e-163	1.17619e-163	-9.37235e-163	-1.18619e-163	-7.67001e-164	0
-2.04158e-163	1.51417e-163	6.35879e-163	-1.17381e-163	1.21034e-162	8.62782e-163	-6.00692e-164	-5.21269e-163	1.32165e-163	-2.55211e-163	1.16204e-162	-6.71455e-164	9.19507e-163	9.44086e-163	5.03083e-163	1.08423e-163	-6.59617e-163	-7.47466e-164	4.52406e-163	-7.8772e-163	4.34726e-164	1.98e-163	9.84167e-164	-2.99569e-163	-4.58271e-163	3.47886e-163	1.17619e-163	-9.37235e-163	-1.18619e-163	-7.67001e-164	0
-2.04158e-163	1.51417e-163	6.35879e-163	-1.17381e-163	1.21034e-162	8.62782e-163	-6.00692e-164	-5.21269e-163	1.32165e-163	-2.55211e-163	1.16204e-162	-6.71455e-164	9.19507e-163	9.44086e-163	5.03083e-163	1.08423e-163	-6.59617e-163	-7.47466e-164	4.52406e-163	-7.8772e-163	4.34726e-164	1.98e-163	9.84167e-164	-2.99569e-163	-4.58271e-163	3.47886e-163	1.17619e-163	-9.37235e-163	-1.18619e-163	-7.67001e-164	0
-2.04158e-163	1.51417e-163	6.35879e-163	-1.17381e-163	1.21034e-162	8.62782e-163	-6.00692e-164	-5.21269e-163	1.32165e-163	-2.55211e-163	1.16204e-162	-6.71455e-164	9.19507e-163	9.44086e-163	5.03083e-163	1.08423e-163	-6.59617e-163	-7.47466e-164	4.52406e-163	-7.8772e-163	4.34726e-164	1.98e-163	9.84167e-164	-2.99569e-163	-4.58271e-163	3.47886e-163	1.17619e-163	-9.37235e-163	-1.18619e-163	-7.67001e-164	0
-2.04158e-163	1.51417e-163	6.35879e-163	-1.17381e-163	1.21034e-162	8.62782e-163	-6.00692e-164	-5.21269e-163	1.32165e-163	-2.55211e-163	1.16204e-162	-6.71455e-164	9.19507e-163	9.44086e-163	5.03083e-163	1.08423e-163	-6.59617e-163	-7.47466e-164	4.52406e-163	-7.8772e-163	4.34726e-164	1.98e-163	9.84167e-164	-2.99569e-163	-4.58271e-163	3.47886e-163	1.17619e-163	-9.37235e-163	-1.18619e-163	-7.67001e-164	0
-2.04158e-163	1.51417e-163	6.35879e-163	-1.17381e-163	1.21034e-162	8.62782e-163	-6.00692e-164	-5.21269e-163	1.32165e-163	-2.55211e-163	1.16204e-162	-6.71455e-164	9.19507e-163	9.44086e-163	5.03083e-163	1.08423e-163	-6.59617e-163	-7.47466e-164	4.52406e-163	-7.8772e-163	4.34726e-164	1.98e-163	9.84167e-164	-2.99569e-163	-4.58271e-163	3.47886e-163	1.17619e-163	-9.37235e-163	-1.18619e-163	-7.67001e-164	0
-2.04158e-163	1.51417e-163	6.35879e-163	-1.17381e-163	1.21034e-162	8.62782e-163	-6.00692e-164	-5.21269e-163	1.32165e-163	-2.55211e-163	1.16204e-162	-6.71455e-164	9.19507e-163	9.44086e-163	5.03083e-163	1.08423e-163	-6.59617e-163	-7.47466e-164	4.52406e-163	-7.8772e-163	4.34726e-164	1.98e-163	9.84167e-164	-2.99569e-163	-4.58271e-163	3.47886e-163	1.17619e-163	-9.37235e-163	-1.18619e-163	-7.67001e-164	0
-2.04158e-163	1.51417e-163	6.35879e-163	-1.17381e-163	1.21034e-162	8.62782e-163	-6.00692e-164	-5.21269e-163	1.32165e-163	-2.55211e-163	1.16204e-162	-6.71455e-164	9.19507e-163	9.44086e-163	5.03083e-163	1.08423e-163	-6.59617e-163	-7.47466e-164	4.52406e-163	-7.8772e-163	4.34726e-164	1.98e-163	9.84167e-164	-2.99569e-163	-4.58271e-163	3.47886e-163	1.17619e-163	-9.37235e-163	-1.18619e-163	-7.67001e-164	0
-2.04158e-163	1.51417e-163	6.35879e-163	-1.17381e-163	1.21034e-162	8.62782e-163	-6.00692e-164	-5.21269e-163	1.32165e-163	-2.55211e-163	1.16204e-162	-6.71455e-164	9.19507e-163	9.44086e-163	5.03083e-163	1.08423e-163	-6.59617e-163	-7.47466e-164	4.52406e-163	-7.8772e-163	4.34726e-164	1.98e-163	9.84167e-164	-2.99569e-163	-4.58271e-163	3.47886e-163	1.17619e-163	-9.37235e-163	-1.18619e-163	-7.67001e-164	0
-2.04158e-163	1.51417e-163	6.35879e-163	-1.17381e-163	1.21034e-162	8.62782e-163	-6.00692e-164	-5.21269e-163	1.32165e-163	-2.55211e-163	1.16204e-162	-6.71455e-164	9.19507e-163	9.44086e-163	5.03083e-163	1.08423e-163	-6.59617e-163	-7.47466e-164	4.52406e-163	-7.8772e-163	4.34726e-164	1.98e-163	9.84167e-164	-2.99569e-163	-4.58271e-163	3.47886e-163	1.17619e-163	-9.37235e-163	-1.18619e-163	-7.67001e-164	0
-2.04158e-163	1.51417e-163	6.35879e-163	-1.17381e-163	1.21034e-162	8.62782e-163	-6.00692e-164	-5.21269e-163	1.32165e-163	-2.55211e-163	1.16204e-162	-6.71455e-164	9.19507e-163	9.44086e-163	5.03083e-163	1.08423e-163	-6.59617e-163	-7.47466e-164	4.52406e-163	-7.8772e-163	4.34726e-164	1.98e-163	9.84167e-164	-2.99569e-163	-4.58271e-163	3.47886e-163	1.17619e-163	-9.37235e-163	-1.18619e-163	-7.67001e-164	0
-2.04158e-163	1.51417e-163	6.35879e-163	-1.17381e-163	1.21034e-162	8.62782e-163	-6.00692e-164	-5.21269e-163	1.32165e-163	-2.55211e-163	1.16204e-162	-6.71455e-164	9.19507e-163	9.44086e-163	5.03083e-163	1.08423e-163	-6.59617e-163	-7.47466e-164	4.52406e-163	-7.8772e-163	4.34726e-164	1.98e-163	9.84167e-164	-2.99569e-163	-4.58271e-163	3.47886e-163	1.17619e-163	-9.37235e-163	-1.18619e-163	-7.67001e-164	0
-2.04158e-163	1.51417e-163	6.35879e-163	-1.17381e-163	1.21034e-162	8.62782e-163	-6.00692e-164	-5.21269e-163	1.32165e-163	-2.55211e-163	1.16204e-162	-6.71455e-164	9.19507e-163	9.44086e-163	5.03083e-163	1.08423e-163	-6.59617e-163	-7.47466e-164	4.52406e-163	-7.8772e-163	4.34726e-164	1.98e-163	9.84167e-164	-2.99569e-163	-4.58271e-163	3.47886e-163	1.17619e-163	-9.37235e-163	-1.18619e-163	-7.67001e-164	0
-2.04158e-163	1.51417e-163	6.35879e-163	-1.17381e-163	1.21034e-162	8.62782e-163	-6.00692e-164	-5.21269e-163	1.32165e-163	-2.55211e-163	1.16204e-162	-6.71455e-164	9.19507e-163	9.44086e-163	5.03083e-163	1.08423e-163	-6.59617e-163	-7.47466e-164	4.52406e-163	-7.8772e-163	4.34726e-164	1.98e-163	9.84167e-164	-2.99569e-163	-4.58271e-163	3.47886e-163	1.17619e-163	-9.37235e-163	-1.18619e-163	-7.67001e-164	0
-2.04158e-163	1.51417e-163	6.35879e-163	-1.17381e-163	1.21034e-162	8.62782e-163	-6.00692e-164	-5.21269e-163	1.32165e-163	-2.55211e-163	1.16204e-162	-6.71455e-164	9.19507e-163	9.44086e-163	5.03083e-163	1.08423e-163	-6.59617e-163	-7.47466e-164	4.52406e-163	-7.8772e-163	4.34726e-164	1.98e-163	9.84167e-164	-2.99569e-163	-4.58271e-163	3.47886e-163	1.17619e-163	-9.37235e-163	-1.18619e-163	-7.67001e-164	0
-2.04158e-163	1.51417e-163	6.35879e-163	-1.17381e-163	1.21034e-162	8.62782e-163	-6.00692e-164	-5.21269e-163	1.32165e-163	-2.55211e-163	1.16204e-162	-6.71455e-164	9.19507e-163	9.44086e-163	5.03083e-163	1.08423e-163	-6.59617e-163	-7.47466e-164	4.52406e-163	-7.8772e-163	4.34726e-164	1.98e-163	9.84167e-164	-2.99569e-163	-4.58271e-163	3.47886e-163	1.17619e-163	-9.37235e-163	-1.18619e-163	-7.67001e-164	0
-2.04158e-163	1.51417e-163	6.35879e-163	-1.17381e-163	1.21034e-162	8.62782e-163	-6.00692e-164	-5.21269e-163	1.32165e-163	-2.55211e-163	1.16204e-162	-6.71455e-164	9.19507e-163	9.44086e-163	5.03083e-163	1.08423e-163	-6.59617e-163	-7.47466e-164	4.52406e-163	-7.8772e-163	4.34726e-164	1.98e-163	9.84167e-164	-2.99569e-163	-4.58271e-163	3.47886e-163	1.17619e-163	-9.37235e-163	-1.18619e-163	-7.67001e-164	0
-2.04158e-163	1.51417e-163	6.35879e-163	-1.17381e-163	1.21034e-162	8.62782e-163	-6.00692e-164	-5.21269e-163	1.32165e-163	-2.55211e-163	1.16204e-162	-6.71455e-164	9.19507e-163	9.44086e-163	5.03083e-163	1.08423e-163	-6.59617e-163	-7.47466e-164	4.52406e-163	-7.8772e-163	4.34726e-164	1.98e-163	9.84167e-164	-2.99569e-163	-4.58271e-163	3.47886e-163	1.17619e-163	-9.37235e-163	-1.18619e-163	-7.67001e-164	0
-2.04158e-163	1.51417e-163	6.35879e-163	-1.17381e-163	1.21034e-162	8.62782e-163	-6.00692e-164	-5.21269e-163	1.32165e-163	-2.55211e-163	1.16204e-162	-6.71455e-164	9.19507e-163	9.44086e-163	5.03083e-163	1.08423e-163	-6.59617e-163	-7.47466e-164	4.52406e-163	-7.8772e-163	4.34726e-164	1.98e-163	9.84167e-164	-2.99569e-163	-4.58271e-163	3.47886e-163	1.17619e-163	-9.37235e-163	-1.18619e-163	-7.67001e-164	0
-2.04158e-163	1.51417e-163	6.35879e-163	-1.17381e-163	1.21034e-162	8.62782e-163	-6.00692e-164	-5.21269e-163	1.32165e-163	-2.55211e-163	1.16204e-162	-6.71455e-164	9.19507e-163	9.44086e-163	5.03083e-163	1.08423e-163	-6.59617e-163	-7.47466e-164	4.52406e-163	-7.8772e-163	4.34726e-164	1.98e-163	9.84167e-164	-2.99569e-163	-4.58271e-163	3.47886e-163	1.17619e-163	-9.37235e-163	-1.18619e-163	-7.67001e-164	0
-2.04158e-163	1.51417e-163	6.35879e-163	-1.17381e-163	1.21034e-162	8.62782e-163	-6.00692e-164	-5.21269e-163	1.32165e-163	-2.55211e-163	1.16204e-162	-6.71455e-164	9.19507e-163	9.44086e-163	5.03083e-163	1.08423e-163	-6.59617e-163	-7.47466e-164	4.52406e-163	-7.8772e-163	4.34726e-164	1.98e-163	9.84167e-164	-2.99569e-163	-4.58271e-163	3.47886e-163	1.17619e-163	-9.37235e-163	-1.18619e-163	-7.67001e-164	0
-2.04158e-163	1.51417e-163	6.35879e-163	-1.17381e-163	1.21034e-162	8.62782e-163	-6.00692e-164	-5.21269e-163	1.32165e-163	-2.55211e-163	1.16204e-162	-6.71455e-164	9.19507e-163	9.44086e-163	5.03083e-163	1.08423e-163	-6.59617e-163	-7.47466e-164	4.52406e-163	-7.8772e-163	4.34726e-164	1.98e-163	9.84167e-164	-2.99569e-163	-4.58271e-163	3.47886e-163	1.17619e-163	-9.37235e-163	-1.18619e-163	-7.67001e-164	0
-2.04158e-163	1.51417e-163	6.35879e-163	-1.17381e-163	1.21034e-162	8.62782e-163	-6.00692e-164	-5.21269e-163	1.32165e-163	-2.55211e-163	1.16204e-162	-6.71455e-164	9.19507e-163	9.44086e-163	5.03083e-163	1.08423e-163	-6.59617e-163	-7.47466e-164	4.52406e-163	-7.8772e-163	4.34726e-164	1.98e-163	9.84167e-164	-2.99569e-163	-4.58271e-163	3.47886e-163	1.17619e-163	-9.37235e-163	-1.18619e-163	-7.67001e-164	0
-2.04158e-163	1.51417e-163	6.35879e-163	-1.17381e-163	1.21034e-162	8.62782e-163	-6.00692e-164	-5.21269e-163	1.32165e-163	-2.55211e-163	1.16204e-162	-6.71455e-164	9.19507e-163	9.44086e-163	5.03083e-163	1.08423e-163	-6.59617e-163	-7.47466e-164	4.52406e-163	-7.8772e-163	4.34726e-164	1.98e-163	9.84167e-164	-2.99569e-163	-4.58271e-163	3.47886e-163	1.17619e-163	-9.37235e-163	-1.18619e-163	-7.67001e-164	0
-2.04158e-163	1.51417e-163	6.35879e-163	-1.17381e-163	1.21034e-162	8.62782e-163	-6.00692e-164	-5.21269e-163	1.32165e-163	-2.55211e-163	1.16204e-162	-6.71455e-164	9.19507e-163	9.44086e-163	5.03083e-163	1.08423e-163	-6.59617e-163	-7.47466e-164	4.52406e-163	-7.8772e-163	4.34726e-164	1.98e-163	9.84167e-164	-2.99569e-163	-4.58271e-163	3.47886e-163	1.17619e-163	-9.37235e-163	-1.18619e-163	-7.67001e-164	0
-2.04158e-163	1.51417e-163	6.35879e-163	-1.17381e-163	1.21034e-162	8.62782e-163	-6.00692e-164	-5.21269e-163	1.32165e-163	-2.55211e-163	1.16204e-162	-6.71455e-164	9.19507e-163	9.44086e-163	5.03083e-163	1.08423e-163	-6.59617e-163	-7.47466e-164	4.52406e-163	-7.8772e-163	4.34726e-164	1.98e-163	9.84167e-164	-2.99569e-163	-4.58271e-163	3.47886e-163	1.17619e-163	-9.37235e-163	-1.18619e-163	-7.67001e-164	0
-2.04158e-163	1.51417e-163	6.35879e-163	-1.17381e-163	1.21034e-162	8.62782e-163	-6.00692e-164	-5.21269e-163	1.32165e-163	-2.55211e-163	1.16204e-162	-6.71455e-164	9.19507e-163	9.44086e-163	5.03083e-163	1.08423e-163	-6.59617e-163	-7.47466e-164	4.52406e-163	-7.8772e-163	4.34726e-164	1.98e-163	9.84167e-164	-2.99569e-163	-4.58271e-163	3.47886e-163	1.17619e-163	-9.37235e-163	-1.18619e-163	-7.67001e-164	0
-2.04158e-163	1.51417e-163	6.35879e-163	-1.17381e-163	1.21034e-162	8.62782e-163	-6.00692e-164	-5.21269e-163	1.32165e-163	-2.55211e-163	1.16204e-162	-6.71455e-164	9.19507e-163	9.44086e-163	5.03083e-163	1.08423e-163	-6.59617e-163	-7.47466e-164	4.52406e-163	-7.8772e-163	4.34726e-164	1.98e-163	9.84167e-164	-2.99569e-163	-4.58271e-163	3.47886e-163	1.17619e-163	-9.37235e-163	-1.18619e-163	-7.67001e-164	0
-2.04158e-163	1.51417e-163	6.35879e-163	-1.17381e-163	1.21034e-162	8.62782e-163	-6.00692e-164	-5.21269e-163	1.32165e-163	-2.55211e-163	1.16204e-162	-6.71455e-164	9.19507e-163	9.44086e-163	5.03083e-163	1.08423e-163	-6.59617e-163	-7.47466e-164	4.52406e-163	-7.8772e-163	4.34726e-164	1.98e-163	9.84167e-164	-2.99569e-163	-4.58271e-163	3.47886e-163	1.17619e-163	-9.37235e-163	-1.18619e-163	-7.67001e-164	0
-2.04158e-163	1.51417e-163	6.35879e-163	-1.17381e-163	1.21034e-162	8.62782e-163	-6.00692e-164	-5.21269e-163	1.32165e-163	-2.55211e-163	1.16204e-162	-6.71455e-164	9.19507e-163	9.44086e-163	5.03083e-163	1.08423e-163	-6.59617e-163	-7.47466e-164	4.52406e-163	-7.8772e-163	4.34726e-164	1.98e-163	9.84167e-164	-2.99569e-163	-4.58271e-163	3.47886e-163	1.17619e-163	-9.37235e-163	-1.18619e-163	-7.67001e-164	0
-2.04158e-163	1.51417e-163	6.35879e-163	-1.17381e-163	1.21034e-162	8.62782e-163	-6.00692e-164	-5.21269e-163	1.32165e-163	-2.55211e-163	1.16204e-162	-6.71455e-164	9.19507e-163	9.44086e-163	5.03083e-163	1.08423e-163	-6.59617e-163	-7.47466e-164	4.52406e-163	-7.8772e-163	4.34726e-164	1.98e-163	9.84167e-164	-2.99569e-163	-4.58271e-163	3.47886e-163	1.17619e-163	-9.37235e-163	-1.18619e-163	-7.67001e-164	0
-2.04158e-163	1.51417e-163	6.35879e-163	-1.17381e-163	1.21034e-162	8.62782e-163	-6.00692e-164	-5.21269e-163	1.32165e-163	-2.55211e-163	1.16204e-162	-6.71455e-164	9.19507e-163	9.44086e-163	5.03083e-163	1.08423e-163	-6.59617e-163	-7.47466e-164	4.52406e-163	-7.8772e-163	4.34726e-164	1.98e-163	9.84167e-164	-2.99569e-163	-4.58271e-163	3.47886e-163	1.17619e-163	-9.37235e-163	-1.18619e-163	-7.67001e-164	0
-2.04158e-163	1.51417e-163	6.35879e-163	-1.17381e-163	1.21034e-162	8.62782e-163	-6.00692e-164	-5.21269e-163	1.32165e-163	-2.55211e-163	1.16204e-162	-6.71455e-164	9.19507e-163	9.44086e-163	5.03083e-163	1.08423e-163	-6.59617e-163	-7.47466e-164	4.52406e-163	-7.8772e-163	4.34726e-164	1.98e-163	9.84167e-164	-2.99569e-163	-4.58271e-163	3.47886e-163	1.17619e-163	-9.37235e-163	-1.18619e-163	-7.67001e-164	0
-2.04158e-163	1.51417e-163	6.35879e-163	-1.17381e-163	1.21034e-162	8.62782e-163	-6.00692e-164	-5.21269e-163	1.32165e-163	-2.55211e-163	1.16204e-162	-6.71455e-164	9.19507e-163	9.44086e-163	5.03083e-163	1.08423e-163	-6.59617e-163	-7.47466e-164	4.52406e-163	-7.8772e-163	4.34726e-164	1.98e-163	9.84167e-164	-2.99569e-163	-4.58271e-163	3.47886e-163	1.17619e-163	-9.37235e-163	-1.18619e-163	-7.67001e-164	0
-2.04158e-163	1.51417e-163	6.35879e-163	-1.17381e-163	1.21034e-162	8.62782e-163	-6.00692e-164	-5.21269e-163	1.32165e-163	-2.55211e-163	1.16204e-162	-6.71455e-164	9.19507e-163	9.44086e-163	5.03083e-163	1.08423e-163	-6.59617e-163	-7.47466e-164	4.52406e-163	-7.8772e-163	4.34726e-164	1.98e-163	9.84167e-164	-2.99569e-163	-4.58271e-163	3.47886e-163	1.17619e-163	-9.37235e-163	-1.18619e-163	-7.67001e-164	0
-2.04158e-163	1.51417e-163	6.35879e-163	-1.17381e-163	1.21034e-162	8.62782e-163	-6.00692e-164	-5.21269e-163	1.32165e-163	-2.55211e-163	1.16204e-162	-6.71455e-164	9.19507e-163	9.44086e-163	5.03083e-163	1.08423e-163	-6.59617e-163	-7.47466e-164	4.52406e-163	-7.8772e-163	4.34726e-164	1.98e-163	9.84167e-164	-2.99569e-163	-4.58271e-163	3.47886e-163	1.17619e-163	-9.37235e-163	-1.18619e-163	-7.67001e-164	0
-2.04158e-163	1.51417e-163	6.35879e-163	-1.17381e-163	1.21034e-162	8.62782e-163	-6.00692e-164	-5.21269e-163	1.32165e-163	-2.55211e-163	1.16204e-162	-6.71455e-164	9.19507e-163	9.44086e-163	5.03083e-163	1.08423e-163	-6.59617e-163	-7.47466e-164	4.52406e-163	-7.8772e-163	4.34726e-164	1.98e-163	9.84167e-164	-2.99569e-163	-4.58271e-163	3.47886e-163	1.17619e-163	-9.37235e-163	-1.18619e-163	-7.67001e-164	0
-2.04158e-163	1.51417e-163	6.35879e-163	-1.17381e-163	1.21034e-162	8.62782e-163	-6.00692e-164	-5.21269e-163	1.32165e-163	-2.55211e-163	1.16204e-162	-6.71455e-164	9.19507e-163	9.44086e-163	5.03083e-163	1.08423e-163	-6.59617e-163	-7.47466e-164	4.52406e-163	-7.8772e-163	4.34726e-164	1.98e-163	9.84167e-164	-2.99569e-163	-4.58271e-163	3.47886e-163	1.17619e-163	-9.37235e-163	-1.18619e-163	-7.67001e-164	0
-2.04158e-163	1.51417e-163	6.35879e-163	-1.17381e-163	1.21034e-162	8.62782e-163	-6.00692e-164	-5.21269e-163	1.32165e-163	-2.55211e-163	1.16204e-162	-6.71455e-164	9.19507e-163	9.44086e-163	5.03083e-163	1.08423e-163	-6.59617e-163	-7.47466e-164	4.52406e-163	-7.8772e-163	4.34726e-164	1.98e-163	9.84167e-164	-2.99569e-163	-4.58271e-163	3.47886e-163	1.17619e-163	-9.37235e-163	-1.18619e-163	-7.67001e-164	0
-2.04158e-163	1.51417e-163	6.35879e-163	-1.17381e-163	1.21034e-162	8.62782e-163	-6.00692e-164	-5.21269e-163	1.32165e-163	-2.55211e-163	1.16204e-162	-6.71455e-164	9.19507e-163	9.44086e-163	5.03083e-163	1.08423e-163	-6.59617e-163	-7.47466e-164	4.52406e-163	-7.8772e-163	4.34726e-164	1.98e-163	9.84167e-164	-2.99569e-163	-4.58271e-163	3.47886e-163	1.17619e-163	-9.37235e-163	-1.18619e-163	-7.67001e-164	0
-2.04158e-163	1.51417e-163	6.35879e-163	-1.17381e-163	1.21034e-162	8.62782e-163	-6.00692e-164	-5.21269e-163	1.32165e-163	-2.55211e-163	1.16204e-162	-6.71455e-164	9.19507e-163	9.44086e-163	5.03083e-163	1.08423e-163	-6.59617e-163	-7.47466e-164	4.52406e-163	-7.8772e-163	4.34726e-164	1.98e-163	9.84167e-164	-2.99569e-163	-4.58271e-163	3.47886e-163	1.17619e-163	-9.37235e-163	-1.18619e-163	-7.67001e-164	0
-2.04158e-163	1.51417e-163	6.35879e-163	-1.17381e-163	1.21034e-162	8.62782e-163	-6.00692e-164	-5.21269e-163	1.32165e-163	-2.55211e-163	1.16204e-162	-6.71455e-164	9.19507e-163	9.44086e-163	5.03083e-163	1.08423e-163	-6.59617e-163	-7.47466e-164	4.52406e-163	-7.8772e-163	4.34726e-164	1.98e-163	9.84167e-164	-2.99569e-163	-4.58271e-163	3.47886e-163	1.17619e-163	-9.37235e-163	-1.18619e-163	-7.67001e-164	0
-2.04158e-163	1.51417e-163	6.35879e-163	-1.17381e-163	1.21034e-162	8.62782e-163	-6.00692e-164	-5.21269e-163	1.32165e-163	-2.55211e-163	1.16204e-162	-6.71455e-164	9.19507e-163	9.44086e-163	5.03083e-163	1.08423e-163	-6.59617e-163	-7.47466e-164	4.52406e-163	-7.8772e-163	4.34726e-164	1.98e-163	9.84167e-164	-2.99569e-163	-4.58271e-163	3.47886e-163	1.17619e-163	-9.37235e-163	-1.18619e-163	-7.67001e-164	0
-2.04158e-163	1.51417e-163	6.35879e-163	-1.17381e-163	1.21034e-162	8.62782e-163	-6.00692e-164	-5.21269e-163	1.32165e-163	-2.55211e-163	1.16204e-162	-6.71455e-164	9.19507e-163	9.44086e-163	5.03083e-163	1.08423e-163	-6.59617e-163	-7.47466e-164	4.52406e-163	-7.8772e-163	4.34726e-164	1.98e-163	9.84167e-164	-2.99569e-163	-4.58271e-163	3.47886e-163	1.17619e-163	-9.37235e-163	-1.18619e-163	-7.67001e-164	0
-2.04158e-163	1.51417e-163	6.35879e-163	-1.17381e-163	1.21034e-162	8.62782e-163	-6.00692e-164	-5.21269e-163	1.32165e-163	-2.55211e-163	1.16204e-162	-6.71455e-164	9.19507e-163	9.44086e-163	5.03083e-163	1.08423e-163	-6.59617e-163	-7.47466e-164	4.52406e-163	-7.8772e-163	4.34726e-164	1.98e-163	9.84167e-164	-2.99569e-163	-4.58271e-163	3.47886e-163	1.17619e-163	-9.37235e-163	-1.18619e-163	-7.67001e-164	0
-2.04158e-163	1.51417e-163	6.35879e-163	-1.17381e-163	1.21034e-162	8.62782e-163	-6.00692e-164	-5.21269e-163	1.32165e-163	-2.55211e-163	1.16204e-162	-6.71455e-164	9.19507e-163	9.44086e-163	5.03083e-163	1.08423e-163	-6.59617e-163	-7.47466e-164	4.52406e-163	-7.8772e-163	4.34726e-164	1.98e-163	9.84167e-164	-2.99569e-163	-4.58271e-163	3.47886e-163	1.17619e-163	-9.37235e-163	-1.18619e-163	-7.67001e-164	0
-2.04158e-163	1.51417e-163	6.35879e-163	-1.17381e-163	1.21034e-162	8.62782e-163	-6.00692e-164	-5.21269e-163	1.32165e-163	-2.55211e-163	1.16204e-162	-6.71455e-164	9.19507e-163	9.44086e-163	5.03083e-163	1.08423e-163	-6.59617e-163	-7.47466e-164	4.52406e-163	-7.8772e-163	4.34726e-164	1.98e-163	9.84167e-164	-2.99569e-163	-4.58271e-163	3.47886e-163	1.17619e-163	-9.37235e-163	-1.18619e-163	-7.67001e-164	0
-2.04158e-163	1.51417e-163	6.35879e-163	-1.17381e-163	1.21034e-162	8.62782e-163	-6.00692e-164	-5.21269e-163	1.32165e-163	-2.55211e-163	1.16204e-162	-6.71455e-164	9.19507e-163	9.44086e-163	5.03083e-163	1.08423e-163	-6.59617e-163	-7.47466e-164	4.52406e-163	-7.8772e-163	4.34726e-164	1.98e-163	9.84167e-164	-2.99569e-163	-4.58271e-163	3.47886e-163	1.17619e-163	-9.37235e-163	-1.18619e-163	-7.67001e-164	0
-2.04158e-163	1.51417e-163	6.35879e-163	-1.17381e-163	1.21034e-162	8.62782e-163	-6.00692e-164	-5.21269e-163	1.32165e-163	-2.55211e-163	1.16204e-162	-6.71455e-164	9.19507e-163	9.44086e-163	5.03083e-163	1.08423e-163	-6.59617e-163	-7.47466e-164	4.52406e-163	-7.8772e-163	4.34726e-164	1.98e-163	9.84167e-164	-2.99569e-163	-4.58271e-163	3.47886e-163	1.17619e-163	-9.37235e-163	-1.18619e-163	-7.67001e-164	0
-2.04158e-163	1.51417e-163	6.35879e-163	-1.17381e-163	1.21034e-162	8.62782e-163	-6.00692e-164	-5.21269e-163	1.32165e-163	-2.55211e-163	1.16204e-162	-6.71455e-164	9.19507e-163	9.44086e-163	5.03083e-163	1.08423e-163	-6.59617e-163	-7.47466e-164	4.52406e-163	-7.8772e-163	4.34726e-164	1.98e-163	9.84167e-164	-2.99569e-163	-4.58271e-163	3.47886e-163	1.17619e-163	-9.37235e-163	-1.18619e-163	-7.67001e-164	0
-2.04158e-163	1.51417e-163	6.35879e-163	-1.17381e-163	1.21034e-162	8.62782e-163	-6.00692e-164	-5.21269e-163	1.32165e-163	-2.55211e-163	1.16204e-162	-6.71455e-164	9.19507e-163	9.44086e-163	5.03083e-163	1.08423e-163	-6.59617e-163	-7.47466e-164	4.52406e-163	-7.8772e-163	4.34726e-164	1.98e-163	9.84167e-164	-2.99569e-163	-4.58271e-163	3.47886e-163	1.17619e-163	-9.37235e-163	-1.18619e-163	-7.67001e-164	0
-2.04158e-163	1.51417e-163	6.35879e-163	-1.17381e-163	1.21034e-162	8.62782e-163	-6.00692e-164	-5.21269e-163	1.32165e-163	-2.55211e-163	1.16204e-162	-6.71455e-164	9.19507e-163	9.44086e-163	5.03083e-163	1.08423e-163	-6.59617e-163	-7.47466e-164	4.52406e-163	-7.8772e-163	4.34726e-164	1.98e-163	9.84167e-164	-2.99569e-163	-4.58271e-163	3.47886e-163	1.17619e-163	-9.37235e-163	-1.18619e-163	-7.67001e-164	0
-2.04158e-163	1.51417e-163	6.35879e-163	-1.17381e-163	1.21034e-162	8.62782e-163	-6.00692e-164	-5.21269e-163	1.32165e-163	-2.55211e-163	1.16204e-162	-6.71455e-164	9.19507e-163	9.44086e-163	5.03083e-163	1.08423e-163	-6.59617e-163	-7.47466e-164	4.52406e-163	-7.8772e-163	4.34726e-164	1.98e-163	9.84167e-164	-2.99569e-163	-4.58271e-163	3.47886e-163	1.17619e-163	-9.37235e-163	-1.18619e-163	-7.67001e-164	0
-2.04158e-163	1.51417e-163	6.35879e-163	-1.17381e-163	1.21034e-162	8.62782e-163	-6.00692e-164	-5.21269e-163	1.32165e-163	-2.55211e-163	1.16204e-162	-6.71455e-164	9.19507e-163	9.44086e-163	5.03083e-163	1.08423e-163	-6.59617e-163	-7.47466e-164	4.52406e-163	-7.8772e-163	4.34726e-164	1.98e-163	9.84167e-164	-2.99569e-163	-4.58271e-163	3.47886e-163	1.17619e-163	-9.37235e-163	-1.18619e-163	-7.67001e-164	0
-2.04158e-163	1.51417e-163	6.35879e-163	-1.17381e-163	1.21034e-162	8.62782e-163	-6.00692e-164	-5.21269e-163	1.32165e-163	-2.55211e-163	1.16204e-162	-6.71455e-164	9.19507e-163	9.44086e-163	5.03083e-163	1.08423e-163	-6.59617e-163	-7.47466e-164	4.52406e-163	-7.8772e-163	4.34726e-164	1.98e-163	9.84167e-164	-2.99569e-163	-4.58271e-163	3.47886e-163	1.17619e-163	-9.37235e-163	-1.18619e-163	-7.67001e-164	0
-2.04158e-163	1.51417e-163	6.35879e-163	-1.17381e-163	1.21034e-162	8.62782e-163	-6.00692e-164	-5.21269e-163	1.32165e-163	-2.55211e-163	1.16204e-162	-6.71455e-164	9.19507e-163	9.44086e-163	5.03083e-163	1.08423e-163	-6.59617e-163	-7.47466e-164	4.52406e-163	-7.8772e-163	4.34726e-164	1.98e-163	9.84167e-164	-2.99569e-163	-4.58271e-163	3.47886e-163	1.17619e-163	-9.37235e-163	-1.18619e-163	-7.67001e-164	0
-2.04158e-163	1.51417e-163	6.35879e-163	-1.17381e-163	1.21034e-162	8.62782e-163	-6.00692e-164	-5.21269e-163	1.32165e-163	-2.55211e-163	1.16204e-162	-6.71455e-164	9.19507e-163	9.44086e-163	5.03083e-163	1.08423e-163	-6.59617e-163	-7.47466e-164	4.52406e-163	-7.8772e-163	4.34726e-164	1.98e-163	9.84167e-164	-2.99569e-163	-4.58271e-163	3.47886e-163	1.17619e-163	-9.37235e-163	-1.18619e-163	-7.67001e-164	0
-2.04158e-163	1.51417e-163	6.35879e-163	-1.17381e-163	1.21034e-162	8.62782e-163	-6.00692e-164	-5.21269e-163	1.32165e-163	-2.55211e-163	1.16204e-162	-6.71455e-164	9.19507e-163	9.44086e-163	5.03083e-163	1.08423e-163	-6.59617e-163	-7.47466e-164	4.52406e-163	-7.8772e-163	4.34726e-164	1.98e-163	9.84167e-164	-2.99569e-163	-4.58271e-163	3.47886e-163	1.17619e-163	-9.37235e-163	-1.18619e-163	-7.67001e-164	0
-2.04158e-163	1.51417e-163	6.35879e-163	-1.17381e-163	1.21034e-162	8.62782e-163	-6.00692e-164	-5.21269e-163	1.32165e-163	-2.55211e-163	1.16204e-162	-6.71455e-164	9.19507e-163	9.44086e-163	5.03083e-163	1.08423e-163	-6.59617e-163	-7.47466e-164	4.52406e-163	-7.8772e-163	4.34726e-164	1.98e-163	9.84167e-164	-2.99569e-163	-4.58271e-163	3.47886e-163	1.17619e-163	-9.37235e-163	-1.18619e-163	-7.67001e-164	0
-2.04158e-163	1.51417e-163	6.35879e-163	-1.17381e-163	1.21034e-162	8.62782e-163	-6.00692e-164	-5.21269e-163	1.32165e-163	-2.55211e-163	1.16204e-162	-6.71455e-164	9.19507e-163	9.44086e-163	5.03083e-163	1.08423e-163	-6.59617e-163	-7.47466e-164	4.52406e-163	-7.8772e-163	4.34726e-164	1.98e-163	9.84167e-164	-2.99569e-163	-4.58271e-163	3.47886e-163	1.17619e-163	-9.37235e-163	-1.18619e-163	-7.67001e-164	0
-2.04158e-163	1.51417e-163	6.35879e-163	-1.17381e-163	1.21034e-162	8.62782e-163	-6.00692e-164	-5.21269e-163	1.32165e-163	-2.55211e-163	1.16204e-162	-6.71455e-164	9.19507e-163	9.44086e-163	5.03083e-163	1.08423e-163	-6.59617e-163	-7.47466e-164	4.52406e-163	-7.8772e-163	4.34726e-164	1.98e-163	9.84167e-164	-2.99569e-163	-4.58271e-163	3.47886e-163	1.17619e-163	-9.37235e-163	-1.18619e-163	-7.67001e-164	0
-2.04158e-163	1.51417e-163	6.35879e-163	-1.17381e-163	1.21034e-162	8.62782e-163	-6.00692e-164	-5.21269e-163	1.32165e-163	-2.55211e-163	1.16204e-162	-6.71455e-164	9.19507e-163	9.44086e-163	5.03083e-163	1.08423e-163	-6.59617e-163	-7.47466e-164	4.52406e-163	-7.8772e-163	4.34726e-164	1.98e-163	9.84167e-164	-2.99569e-163	-4.58271e-163	3.47886e-163	1.17619e-163	-9.37235e-163	-1.18619e-163	-7.67001e-164	0
-2.04158e-163	1.51417e-163	6.35879e-163	-1.17381e-163	1.21034e-162	8.62782e-163	-6.00692e-164	-5.21269e-163	1.32165e-163	-2.55211e-163	1.16204e-162	-6.71455e-164	9.19507e-163	9.44086e-163	5.03083e-163	1.08423e-163	-6.59617e-163	-7.47466e-164	4.52406e-163	-7.8772e-163	4.34726e-164	1.98e-163	9.84167e-164	-2.99569e-163	-4.58271e-163	3.47886e-163	1.17619e-163	-9.37235e-163	-1.18619e-163	-7.67001e-164	0
-2.04158e-163	1.51417e-163	6.35879e-163	-1.17381e-163	1.21034e-162	8.62782e-163	-6.00692e-164	-5.21269e-163	1.32165e-163	-2.55211e-163	1.16204e-162	-6.71455e-164	9.19507e-163	9.44086e-163	5.03083e-163	1.08423e-163	-6.59617e-163	-7.47466e-164	4.52406e-163	-7.8772e-163	4.34726e-164	1.98e-163	9.84167e-164	-2.99569e-163	-4.58271e-163	3.47886e-163	1.17619e-163	-9.37235e-163	-1.18619e-163	-7.67001e-164	0
-2.04158e-163	1.51417e-163	6.35879e-163	-1.17381e-163	1.21034e-162	8.62782e-163	-6.00692e-164	-5.21269e-163	1.32165e-163	-2.55211e-163	1.16204e-162	-6.71455e-164	9.19507e-163	9.44086e-163	5.03083e-163	1.08423e-163	-6.59617e-163	-7.47466e-164	4.52406e-163	-7.8772e-163	4.34726e-164	1.98e-163	9.84167e-164	-2.99569e-163	-4.58271e-163	3.47886e-163	1.17619e-163	-9.37235e-163	-1.18619e-163	-7.67001e-164	0
-2.04158e-163	1.51417e-163	6.35879e-163	-1.17381e-163	1.21034e-162	8.62782e-163	-6.00692e-164	-5.21269e-163	1.32165e-163	-2.55211e-163	1.16204e-162	-6.71455e-164	9.19507e-163	9.44086e-163	5.03083e-163	1.08423e-163	-6.59617e-163	-7.47466e-164	4.52406e-163	-7.8772e-163	4.34726e-164	1.98e-163	9.84167e-164	-2.99569e-163	-4.58271e-163	3.47886e-163	1.17619e-163	-9.37235e-163	-1.18619e-163	-7.67001e-164	0
-2.04158e-163	1.51417e-163	6.35879e-163	-1.17381e-163	1.21034e-162	8.62782e-163	-6.00692e-164	-5.21269e-163	1.32165e-163	-2.55211e-163	1.16204e-162	-6.71455e-164	9.19507e-163	9.44086e-163	5.03083e-163	1.08423e-163	-6.59617e-163	-7.47466e-164	4.52406e-163	-7.8772e-163	4.34726e-164	1.98e-163	9.84167e-164	-2.99569e-163	-4.58271e-163	3.47886e-163	1.17619e-163	-9.37235e-163	-1.18619e-163	-7.67001e-164	0
-2.04158e-163	1.51417e-163	6.35879e-163	-1.17381e-163	1.21034e-162	8.62782e-163	-6.00692e-164	-5.21269e-163	1.32165e-163	-2.55211e-163	1.16204e-162	-6.71455e-164	9.19507e-163	9.44086e-163	5.03083e-163	1.08423e-163	-6.59617e-163	-7.47466e-164	4.52406e-163	-7.8772e-163	4.34726e-164	1.98e-163	9.84167e-164	-2.99569e-163	-4.58271e-163	3.47886e-163	1.17619e-163	-9.37235e-163	-1.18619e-163	-7.67001e-164	0
-2.04158e-163	1.51417e-163	6.35879e-163	-1.17381e-163	1.21034e-162	8.62782e-163	-6.00692e-164	-5.21269e-163	1.32165e-163	-2.55211e-163	1.16204e-162	-6.71455e-164	9.19507e-163	9.44086e-163	5.03083e-163	1.08423e-163	-6.59617e-163	-7.47466e-164	4.52406e-163	-7.8772e-163	4.34726e-164	1.98e-163	9.84167e-164	-2.99569e-163	-4.58271e-163	3.47886e-163	1.17619e-163	-9.37235e-163	-1.18619e-163	-7.67001e-164	0
-2.04158e-163	1.51417e-163	6.35879e-163	-1.17381e-163	1.21034e-162	8.62782e-163	-6.00692e-164	-5.21269e-163	1.32165e-163	-2.55211e-163	1.16204e-162	-6.71455e-164	9.19507e-163	9.44086e-163	5.03083e-163	1.08423e-163	-6.59617e-163	-7.47466e-164	4.52406e-163	-7.8772e-163	4.34726e-164	1.98e-163	9.84167e-164	-2.99569e-163	-4.58271e-163	3.47886e-163	1.17619e-163	-9.37235e-163	-1.18619e-163	-7.67001e-164	0
-2.04158e-163	1.51417e-163	6.35879e-163	-1.17381e-163	1.21034e-162	8.62782e-163	-6.00692e-164	-5.21269e-163	1.32165e-163	-2.55211e-163	1.16204e-162	-6.71455e-164	9.19507e-163	9.44086e-163	5.03083e-163	1.08423e-163	-6.59617e-163	-7.47466e-164	4.52406e-163	-7.8772e-163	4.34726e-164	1.98e-163	9.84167e-164	-2.99569e-163	-4.58271e-163	3.47886e-163	1.17619e-163	-9.37235e-163	-1.18619e-163	-7.67001e-164	0
-2.04158e-163	1.51417e-163	6.35879e-163	-1.17381e-163	1.21034e-162	8.62782e-163	-6.00692e-164	-5.21269e-163	1.32165e-163	-2.55211e-163	1.16204e-162	-6.71455e-164	9.19507e-163	9.44086e-163	5.03083e-163	1.08423e-163	-6.59617e-163	-7.47466e-164	4.52406e-163	-7.8772e-163	4.34726e-164	1.98e-163	9.84167e-164	-2.99569e-163	-4.58271e-163	3.47886e-163	1.17619e-163	-9.37235e-163	-1.18619e-163	-7.67001e-164	0
-2.04158e-163	1.51417e-163	6.35879e-163	-1.17381e-163	1.21034e-162	8.62782e-163	-6.00692e-164	-5.21269e-163	1.32165e-163	-2.55211e-163	1.16204e-162	-6.71455e-164	9.19507e-163	9.44086e-163	5.03083e-163	1.08423e-163	-6.59617e-163	-7.47466e-164	4.52406e-163	-7.8772e-163	4.34726e-164	1.98e-163	9.84167e-164	-2.99569e-163	-4.58271e-163	3.47886e-163	1.17619e-163	-9.37235e-163	-1.18619e-163	-7.67001e-164	0
-2.04158e-163	1.51417e-163	6.35879e-163	-1.17381e-163	1.21034e-162	8.62782e-163	-6.00692e-164	-5.21269e-163	1.32165e-163	-2.55211e-163	1.16204e-162	-6.71455e-164	9.19507e-163	9.44086e-163	5.03083e-163	1.08423e-163	-6.59617e-163	-7.47466e-164	4.52406e-163	-7.8772e-163	4.34726e-164	1.98e-163	9.84167e-164	-2.99569e-163	-4.58271e-163	3.47886e-163	1.17619e-163	-9.37235e-163	-1.18619e-163	-7.67001e-164	0
-2.04158e-163	1.51417e-163	6.35879e-163	-1.17381e-163	1.21034e-162	8.62782e-163	-6.00692e-164	-5.21269e-163	1.32165e-163	-2.55211e-163	1.16204e-162	-6.71455e-164	9.19507e-163	9.44086e-163	5.03083e-163	1.08423e-163	-6.59617e-163	-7.47466e-164	4.52406e-163	-7.8772e-163	4.34726e-164	1.98e-163	9.84167e-164	-2.99569e-163	-4.58271e-163	3.47886e-163	1.17619e-163	-9.37235e-163	-1.18619e-163	-7.67001e-164	0
-2.04158e-163	1.51417e-163	6.35879e-163	-1.17381e-163	1.21034e-162	8.62782e-163	-6.00692e-164	-5.21269e-163	1.32165e-163	-2.55211e-163	1.16204e-162	-6.71455e-164	9.19507e-163	9.44086e-163	5.03083e-163	1.08423e-163	-6.59617e-163	-7.47466e-164	4.52406e-163	-7.8772e-163	4.34726e-164	1.98e-163	9.84167e-164	-2.99569e-163	-4.58271e-163	3.47886e-163	1.17619e-163	-9.37235e-163	-1.18619e-163	-7.67001e-164	0
-2.04158e-163	1.51417e-163	6.35879e-163	-1.17381e-163	1.21034e-162	8.62782e-163	-6.00692e-164	-5.21269e-163	1.32165e-163	-2.55211e-163	1.16204e-162	-6.71455e-164	9.19507e-163	9.44086e-163	5.03083e-163	1.08423e-163	-6.59617e-163	-7.47466e-164	4.52406e-163	-7.8772e-163	4.34726e-164	1.98e-163	9.84167e-164	-2.99569e-163	-4.58271e-163	3.47886e-163	1.17619e-163	-9.37235e-163	-1.18619e-163	-7.67001e-164	0
-2.04158e-163	1.51417e-163	6.35879e-163	-1.17381e-163	1.21034e-162	8.62782e-163	-6.00692e-164	-5.21269e-163	1.32165e-163	-2.55211e-163	1.16204e-162	-6.71455e-164	9.19507e-163	9.44086e-163	5.03083e-163	1.08423e-163	-6.59617e-163	-7.47466e-164	4.52406e-163	-7.8772e-163	4.34726e-164	1.98e-163	9.84167e-164	-2.99569e-163	-4.58271e-163	3.47886e-163	1.17619e-163	-9.37235e-163	-1.18619e-163	-7.67001e-164	0
-2.04158e-163	1.51417e-163	6.35879e-163	-1.17381e-163	1.21034e-162	8.62782e-163	-6.00692e-164	-5.21269e-163	1.32165e-163	-2.55211e-163	1.16204e-162	-6.71455e-164	9.19507e-163	9.44086e-163	5.03083e-163	1.08423e-163	-6.59617e-163	-7.47466e-164	4.52406e-163	-7.8772e-163	4.34726e-164	1.98e-163	9.84167e-164	-2.99569e-163	-4.58271e-163	3.47886e-163	1.17619e-163	-9.37235e-163	-1.18619e-163	-7.67001e-164	0
-2.04158e-163	1.51417e-163	6.35879e-163	-1.17381e-163	1.21034e-162	8.62782e-163	-6.00692e-164	-5.21269e-163	1.32165e-163	-2.55211e-163	1.16204e-162	-6.71455e-164	9.19507e-163	9.44086e-163	5.03083e-163	1.08423e-163	-6.59617e-163	-7.47466e-164	4.52406e-163	-7.8772e-163	4.34726e-164	1.98e-163	9.84167e-164	-2.99569e-163	-4.58271e-163	3.47886e-163	1.17619e-163	-9.37235e-163	-1.18619e-163	-7.67001e-164	0
-2.04158e-163	1.51417e-163	6.35879e-163	-1.17381e-163	1.21034e-162	8.62782e-163	-6.00692e-164	-5.21269e-163	1.32165e-163	-2.55211e-163	1.16204e-162	-6.71455e-164	9.19507e-163	9.44086e-163	5.03083e-163	1.08423e-163	-6.59617e-163	-7.47466e-164	4.52406e-163	-7.8772e-163	4.34726e-164	1.98e-163	9.84167e-164	-2.99569e-163	-4.58271e-163	3.47886e-163	1.17619e-163	-9.37235e-163	-1.18619e-163	-7.67001e-164	0
-2.04158e-163	1.51417e-163	6.35879e-163	-1.17381e-163	1.21034e-162	8.62782e-163	-6.00692e-164	-5.21269e-163	1.32165e-163	-2.55211e-163	1.16204e-162	-6.71455e-164	9.19507e-163	9.44086e-163	5.03083e-163	1.08423e-163	-6.59617e-163	-7.47466e-164	4.52406e-163	-7.8772e-163	4.34726e-164	1.98e-163	9.84167e-164	-2.99569e-163	-4.58271e-163	3.47886e-163	1.17619e-163	-9.37235e-163	-1.18619e-163	-7.67001e-164	0
-2.04158e-163	1.51417e-163	6.35879e-163	-1.17381e-163	1.21034e-162	8.62782e-163	-6.00692e-164	-5.21269e-163	1.32165e-163	-2.55211e-163	1.16204e-162	-6.71455e-164	9.19507e-163	9.44086e-163	5.03083e-163	1.08423e-163	-6.59617e-163	-7.47466e-164	4.52406e-163	-7.8772e-163	4.34726e-164	1.98e-163	9.84167e-164	-2.99569e-163	-4.58271e-163	3.47886e-163	1.17619e-163	-9.37235e-163	-1.18619e-163	-7.67001e-164	0
-2.04158e-163	1.51417e-163	6.35879e-163	-1.17381e-163	1.21034e-162	8.62782e-163	-6.00692e-164	-5.21269e-163	1.32165e-163	-2.55211e-163	1.16204e-162	-6.71455e-164	9.19507e-163	9.44086e-163	5.03083e-163	1.08423e-163	-6.59617e-163	-7.47466e-164	4.52406e-163	-7.8772e-163	4.34726e-164	1.98e-163	9.84167e-164	-2.99569e-163	-4.58271e-163	3.47886e-163	1.17619e-163	-9.37235e-163	-1.18619e-163	-7.67001e-164	0
-2.04158e-163	1.51417e-163	6.35879e-163	-1.17381e-163	1.21034e-162	8.62782e-163	-6.00692e-164	-5.21269e-163	1.32165e-163	-2.55211e-163	1.16204e-162	-6.71455e-164	9.19507e-163	9.44086e-163	5.03083e-163	1.08423e-163	-6.59617e-163	-7.47466e-164	4.52406e-163	-7.8772e-163	4.34726e-164	1.98e-163	9.84167e-164	-2.99569e-163	-4.58271e-163	3.47886e-163	1.17619e-163	-9.37235e-163	-1.18619e-163	-7.67001e-164	0
-2.04158e-163	1.51417e-163	6.35879e-163	-1.17381e-163	1.21034e-162	8.62782e-163	-6.00692e-164	-5.21269e-163	1.32165e-163	-2.55211e-163	1.16204e-162	-6.71455e-164	9.19507e-163	9.44086e-163	5.03083e-163	1.08423e-163	-6.59617e-163	-7.47466e-164	4.52406e-163	-7.8772e-163	4.34726e-164	1.98e-163	9.84167e-164	-2.99569e-163	-4.58271e-163	3.47886e-163	1.17619e-163	-9.37235e-163	-1.18619e-163	-7.67001e-164	0
-2.04158e-163	1.51417e-163	6.35879e-163	-1.17381e-163	1.21034e-162	8.62782e-163	-6.00692e-164	-5.21269e-163	1.32165e-163	-2.55211e-163	1.16204e-162	-6.71455e-164	9.19507e-163	9.44086e-163	5.03083e-163	1.08423e-163	-6.59617e-163	-7.47466e-164	4.52406e-163	-7.8772e-163	4.34726e-164	1.98e-163	9.84167e-164	-2.99569e-163	-4.58271e-163	3.47886e-163	1.17619e-163	-9.37235e-163	-1.18619e-163	-7.67001e-164	0
-2.04158e-163	1.51417e-163	6.35879e-163	-1.17381e-163	1.21034e-162	8.62782e-163	-6.00692e-164	-5.21269e-163	1.32165e-163	-2.55211e-163	1.16204e-162	-6.71455e-164	9.19507e-163	9.44086e-163	5.03083e-163	1.08423e-163	-6.59617e-163	-7.47466e-164	4.52406e-163	-7.8772e-163	4.34726e-164	1.98e-163	9.84167e-164	-2.99569e-163	-4.58271e-163	3.47886e-163	1.17619e-163	-9.37235e-163	-1.18619e-163	-7.67001e-164	0
-2.04158e-163	1.51417e-163	6.35879e-163	-1.17381e-163	1.21034e-162	8.62782e-163	-6.00692e-164	-5.21269e-163	1.32165e-163	-2.55211e-163	1.16204e-162	-6.71455e-164	9.19507e-163	9.44086e-163	5.03083e-163	1.08423e-163	-6.59617e-163	-7.47466e-164	4.52406e-163	-7.8772e-163	4.34726e-164	1.98e-163	9.84167e-164	-2.99569e-163	-4.58271e-163	3.47886e-163	1.17619e-163	-9.37235e-163	-1.18619e-163	-7.67001e-164	0
-2.04158e-163	1.51417e-163	6.35879e-163	-1.17381e-163	1.21034e-162	8.62782e-163	-6.00692e-164	-5.21269e-163	1.32165e-163	-2.55211e-163	1.16204e-162	-6.71455e-164	9.19507e-163	9.44086e-163	5.03083e-163	1.08423e-163	-6.59617e-163	-7.47466e-164	4.52406e-163	-7.8772e-163	4.34726e-164	1.98e-163	9.84167e-164	-2.99569e-163	-4.58271e-163	3.47886e-163	1.17619e-163	-9.37235e-163	-1.18619e-163	-7.67001e-164	0
-2.04158e-163	1.51417e-163	6.35879e-163	-1.17381e-163	1.21034e-162	8.62782e-163	-6.00692e-164	-5.21269e-163	1.32165e-163	-2.55211e-163	1.16204e-162	-6.71455e-164	9.19507e-163	9.44086e-163	5.03083e-163	1.08423e-163	-6.59617e-163	-7.47466e-164	4.52406e-163	-7.8772e-163	4.34726e-164	1.98e-163	9.84167e-164	-2.99569e-163	-4.58271e-163	3.47886e-163	1.17619e-163	-9.37235e-163	-1.18619e-163	-7.67001e-164	0
-2.04158e-163	1.51417e-163	6.35879e-163	-1.17381e-163	1.21034e-162	8.62782e-163	-6.00692e-164	-5.21269e-163	1.32165e-163	-2.55211e-163	1.16204e-162	-6.71455e-164	9.19507e-163	9.44086e-163	5.03083e-163	1.08423e-163	-6.59617e-163	-7.47466e-164	4.52406e-163	-7.8772e-163	4.34726e-164	1.98e-163	9.84167e-164	-2.99569e-163	-4.58271e-163	3.47886e-163	1.17619e-163	-9.37235e-163	-1.18619e-163	-7.67001e-164	0
-2.04158e-163	1.51417e-163	6.35879e-163	-1.17381e-163	1.21034e-162	8.62782e-163	-6.00692e-164	-5.21269e-163	1.32165e-163	-2.55211e-163	1.16204e-162	-6.71455e-164	9.19507e-163	9.44086e-163	5.03083e-163	1.08423e-163	-6.59617e-163	-7.47466e-164	4.52406e-163	-7.8772e-163	4.34726e-164	1.98e-163	9.84167e-164	-2.99569e-163	-4.58271e-163	3.47886e-163	1.17619e-163	-9.37235e-163	-1.18619e-163	-7.67001e-164	0
-2.04158e-163	1.51417e-163	6.35879e-163	-1.17381e-163	1.21034e-162	8.62782e-163	-6.00692e-164	-5.21269e-163	1.32165e-163	-2.55211e-163	1.16204e-162	-6.71455e-164	9.19507e-163	9.44086e-163	5.03083e-163	1.08423e-163	-6.59617e-163	-7.47466e-164	4.52406e-163	-7.8772e-163	4.34726e-164	1.98e-163	9.84167e-164	-2.99569e-163	-4.58271e-163	3.47886e-163	1.17619e-163	-9.37235e-163	-1.18619e-163	-7.67001e-164	0
-2.04158e-163	1.51417e-163	6.35879e-163	-1.17381e-163	1.21034e-162	8.62782e-163	-6.00692e-164	-5.21269e-163	1.32165e-163	-2.55211e-163	1.16204e-162	-6.71455e-164	9.19507e-163	9.44086e-163	5.03083e-163	1.08423e-163	-6.59617e-163	-7.47466e-164	4.52406e-163	-7.8772e-163	4.34726e-164	1.98e-163	9.84167e-164	-2.99569e-163	-4.58271e-163	3.47886e-163	1.17619e-163	-9.37235e-163	-1.18619e-163	-7.67001e-164	0
-2.04158e-163	1.51417e-163	6.35879e-163	-1.17381e-163	1.21034e-162	8.62782e-163	-6.00692e-164	-5.21269e-163	1.32165e-163	-2.55211e-163	1.16204e-162	-6.71455e-164	9.19507e-163	9.44086e-163	5.03083e-163	1.08423e-163	-6.59617e-163	-7.47466e-164	4.52406e-163	-7.8772e-163	4.34726e-164	1.98e-163	9.84167e-164	-2.99569e-163	-4.58271e-163	3.47886e-163	1.17619e-163	-9.37235e-163	-1.18619e-163	-7.67001e-164	0
-2.04158e-163	1.51417e-163	6.35879e-163	-1.17381e-163	1.21034e-162	8.62782e-163	-6.00692e-164	-5.21269e-163	1.32165e-163	-2.55211e-163	1.16204e-162	-6.71455e-164	9.19507e-163	9.44086e-163	5.03083e-163	1.08423e-163	-6.59617e-163	-7.47466e-164	4.52406e-163	-7.8772e-163	4.34726e-164	1.98e-163	9.84167e-164	-2.99569e-163	-4.58271e-163	3.47886e-163	1.17619e-163	-9.37235e-163	-1.18619e-163	-7.67001e-164	0
-2.04158e-163	1.51417e-163	6.35879e-163	-1.17381e-163	1.21034e-162	8.62782e-163	-6.00692e-164	-5.21269e-163	1.32165e-163	-2.55211e-163	1.16204e-162	-6.71455e-164	9.19507e-163	9.44086e-163	5.03083e-163	1.08423e-163	-6.59617e-163	-7.47466e-164	4.52406e-163	-7.8772e-163	4.34726e-164	1.98e-163	9.84167e-164	-2.99569e-163	-4.58271e-163	3.47886e-163	1.17619e-163	-9.37235e-163	-1.18619e-163	-7.67001e-164	0
-2.04158e-163	1.51417e-163	6.35879e-163	-1.17381e-163	1.21034e-162	8.62782e-163	-6.00692e-164	-5.21269e-163	1.32165e-163	-2.55211e-163	1.16204e-162	-6.71455e-164	9.19507e-163	9.44086e-163	5.03083e-163	1.08423e-163	-6.59617e-163	-7.47466e-164	4.52406e-163	-7.8772e-163	4.34726e-164	1.98e-163	9.84167e-164	-2.99569e-163	-4.58271e-163	3.47886e-163	1.17619e-163	-9.37235e-163	-1.18619e-163	-7.67001e-164	0
-2.04158e-163	1.51417e-163	6.35879e-163	-1.17381e-163	1.21034e-162	8.62782e-163	-6.00692e-164	-5.21269e-163	1.32165e-163	-2.55211e-163	1.16204e-162	-6.71455e-164	9.19507e-163	9.44086e-163	5.03083e-163	1.08423e-163	-6.59617e-163	-7.47466e-164	4.52406e-163	-7.8772e-163	4.34726e-164	1.98e-163	9.84167e-164	-2.99569e-163	-4.58271e-163	3.47886e-163	1.17619e-163	-9.37235e-163	-1.18619e-163	-7.67001e-164	0
-2.04158e-163	1.51417e-163	6.35879e-163	-1.17381e-163	1.21034e-162	8.62782e-163	-6.00692e-164	-5.21269e-163	1.32165e-163	-2.55211e-163	1.16204e-162	-6.71455e-164	9.19507e-163	9.44086e-163	5.03083e-163	1.08423e-163	-6.59617e-163	-7.47466e-164	4.52406e-163	-7.8772e-163	4.34726e-164	1.98e-163	9.84167e-164	-2.99569e-163	-4.58271e-163	3.47886e-163	1.17619e-163	-9.37235e-163	-1.18619e-163	-7.67001e-164	0
-2.04158e-163	1.51417e-163	6.35879e-163	-1.17381e-163	1.21034e-162	8.62782e-163	-6.00692e-164	-5.21269e-163	1.32165e-163	-2.55211e-163	1.16204e-162	-6.71455e-164	9.19507e-163	9.44086e-163	5.03083e-163	1.08423e-163	-6.59617e-163	-7.47466e-164	4.52406e-163	-7.8772e-163	4.34726e-164	1.98e-163	9.84167e-164	-2.99569e-163	-4.58271e-163	3.47886e-163	1.17619e-163	-9.37235e-163	-1.18619e-163	-7.67001e-164	0
-2.04158e-163	1.51417e-163	6.35879e-163	-1.17381e-163	1.21034e-162	8.62782e-163	-6.00692e-164	-5.21269e-163	1.32165e-163	-2.55211e-163	1.16204e-162	-6.71455e-164	9.19507e-163	9.44086e-163	5.03083e-163	1.08423e-163	-6.59617e-163	-7.47466e-164	4.52406e-163	-7.8772e-163	4.34726e-164	1.98e-163	9.84167e-164	-2.99569e-163	-4.58271e-163	3.47886e-163	1.17619e-163	-9.37235e-163	-1.18619e-163	-7.67001e-164	0
-2.04158e-163	1.51417e-163	6.35879e-163	-1.17381e-163	1.21034e-162	8.62782e-163	-6.00692e-164	-5.21269e-163	1.32165e-163	-2.55211e-163	1.16204e-162	-6.71455e-164	9.19507e-163	9.44086e-163	5.03083e-163	1.08423e-163	-6.59617e-163	-7.47466e-164	4.52406e-163	-7.8772e-163	4.34726e-164	1.98e-163	9.84167e-164	-2.99569e-163	-4.58271e-163	3.47886e-163	1.17619e-163	-9.37235e-163	-1.18619e-163	-7.67001e-164	0
-2.04158e-163	1.51417e-163	6.35879e-163	-1.17381e-163	1.21034e-162	8.62782e-163	-6.00692e-164	-5.21269e-163	1.32165e-163	-2.55211e-163	1.16204e-162	-6.71455e-164	9.19507e-163	9.44086e-163	5.03083e-163	1.08423e-163	-6.59617e-163	-7.47466e-164	4.52406e-163	-7.8772e-163	4.34726e-164	1.98e-163	9.84167e-164	-2.99569e-163	-4.58271e-163	3.47886e-163	1.17619e-163	-9.37235e-163	-1.18619e-163	-7.67001e-164	0
-2.04158e-163	1.51417e-163	6.35879e-163	-1.17381e-163	1.21034e-162	8.62782e-163	-6.00692e-164	-5.21269e-163	1.32165e-163	-2.55211e-163	1.16204e-162	-6.71455e-164	9.19507e-163	9.44086e-163	5.03083e-163	1.08423e-163	-6.59617e-163	-7.47466e-164	4.52406e-163	-7.8772e-163	4.34726e-164	1.98e-163	9.84167e-164	-2.99569e-163	-4.58271e-163	3.47886e-163	1.17619e-163	-9.37235e-163	-1.18619e-163	-7.67001e-164	0
-2.04158e-163	1.51417e-163	6.35879e-163	-1.17381e-163	1.21034e-162	8.62782e-163	-6.00692e-164	-5.21269e-163	1.32165e-163	-2.55211e-163	1.16204e-162	-6.71455e-164	9.19507e-163	9.44086e-163	5.03083e-163	1.08423e-163	-6.59617e-163	-7.47466e-164	4.52406e-163	-7.8772e-163	4.34726e-164	1.98e-163	9.84167e-164	-2.99569e-163	-4.58271e-163	3.47886e-163	1.17619e-163	-9.37235e-163	-1.18619e-163	-7.67001e-164	0
-2.04158e-163	1.51417e-163	6.35879e-163	-1.17381e-163	1.21034e-162	8.62782e-163	-6.00692e-164	-5.21269e-163	1.32165e-163	-2.55211e-163	1.16204e-162	-6.71455e-164	9.19507e-163	9.44086e-163	5.03083e-163	1.08423e-163	-6.59617e-163	-7.47466e-164	4.52406e-163	-7.8772e-163	4.34726e-164	1.98e-163	9.84167e-164	-2.99569e-163	-4.58271e-163	3.47886e-163	1.17619e-163	-9.37235e-163	-1.18619e-163	-7.67001e-164	0
-2.04158e-163	1.51417e-163	6.35879e-163	-1.17381e-163	1.21034e-162	8.62782e-163	-6.00692e-164	-5.21269e-163	1.32165e-163	-2.55211e-163	1.16204e-162	-6.71455e-164	9.19507e-163	9.44086e-163	5.03083e-163	1.08423e-163	-6.59617e-163	-7.47466e-164	4.52406e-163	-7.8772e-163	4.34726e-164	1.98e-163	9.84167e-164	-2.99569e-163	-4.58271e-163	3.47886e-163	1.17619e-163	-9.37235e-163	-1.18619e-163	-7.67001e-164	0
-2.04158e-163	1.51417e-163	6.35879e-163	-1.17381e-163	1.21034e-162	8.62782e-163	-6.00692e-164	-5.21269e-163	1.32165e-163	-2.55211e-163	1.16204e-162	-6.71455e-164	9.19507e-163	9.44086e-163	5.03083e-163	1.08423e-163	-6.59617e-163	-7.47466e-164	4.52406e-163	-7.8772e-163	4.34726e-164	1.98e-163	9.84167e-164	-2.99569e-163	-4.58271e-163	3.47886e-163	1.17619e-163	-9.37235e-163	-1.18619e-163	-7.67001e-164	0
-2.04158e-163	1.51417e-163	6.35879e-163	-1.17381e-163	1.21034e-162	8.62782e-163	-6.00692e-164	-5.21269e-163	1.32165e-163	-2.55211e-163	1.16204e-162	-6.71455e-164	9.19507e-163	9.44086e-163	5.03083e-163	1.08423e-163	-6.59617e-163	-7.47466e-164	4.52406e-163	-7.8772e-163	4.34726e-164	1.98e-163	9.84167e-164	-2.99569e-163	-4.58271e-163	3.47886e-163	1.17619e-163	-9.37235e-163	-1.18619e-163	-7.67001e-164	0
-2.04158e-163	1.51417e-163	6.35879e-163	-1.17381e-163	1.21034e-162	8.62782e-163	-6.00692e-164	-5.21269e-163	1.32165e-163	-2.55211e-163	1.16204e-162	-6.71455e-164	9.19507e-163	9.44086e-163	5.03083e-163	1.08423e-163	-6.59617e-163	-7.47466e-164	4.52406e-163	-7.8772e-163	4.34726e-164	1.98e-163	9.84167e-164	-2.99569e-163	-4.58271e-163	3.47886e-163	1.17619e-163	-9.37235e-163	-1.18619e-163	-7.67001e-164	0
-2.04158e-163	1.51417e-163	6.35879e-163	-1.17381e-163	1.21034e-162	8.62782e-163	-6.00692e-164	-5.21269e-163	1.32165e-163	-2.55211e-163	1.16204e-162	-6.71455e-164	9.19507e-163	9.44086e-163	5.03083e-163	1.08423e-163	-6.59617e-163	-7.47466e-164	4.52406e-163	-7.8772e-163	4.34726e-164	1.98e-163	9.84167e-164	-2.99569e-163	-4.58271e-163	3.47886e-163	1.17619e-163	-9.37235e-163	-1.18619e-163	-7.67001e-164	0
-2.04158e-163	1.51417e-163	6.35879e-163	-1.17381e-163	1.21034e-162	8.62782e-163	-6.00692e-164	-5.21269e-163	1.32165e-163	-2.55211e-163	1.16204e-162	-6.71455e-164	9.19507e-163	9.44086e-163	5.03083e-163	1.08423e-163	-6.59617e-163	-7.47466e-164	4.52406e-163	-7.8772e-163	4.34726e-164	1.98e-163	9.84167e-164	-2.99569e-163	-4.58271e-163	3.47886e-163	1.17619e-163	-9.37235e-163	-1.18619e-163	-7.67001e-164	0
-2.04158e-163	1.51417e-163	6.35879e-163	-1.17381e-163	1.21034e-162	8.62782e-163	-6.00692e-164	-5.21269e-163	1.32165e-163	-2.55211e-163	1.16204e-162	-6.71455e-164	9.19507e-163	9.44086e-163	5.03083e-163	1.08423e-163	-6.59617e-163	-7.47466e-164	4.52406e-163	-7.8772e-163	4.34726e-164	1.98e-163	9.84167e-164	-2.99569e-163	-4.58271e-163	3.47886e-163	1.17619e-163	-9.37235e-163	-1.18619e-163	-7.67001e-164	0
-2.04158e-163	1.51417e-163	6.35879e-163	-1.17381e-163	1.21034e-162	8.62782e-163	-6.00692e-164	-5.21269e-163	1.32165e-163	-2.55211e-163	1.16204e-162	-6.71455e-164	9.19507e-163	9.44086e-163	5.03083e-163	1.08423e-163	-6.59617e-163	-7.47466e-164	4.52406e-163	-7.8772e-163	4.34726e-164	1.98e-163	9.84167e-164	-2.99569e-163	-4.58271e-163	3.47886e-163	1.17619e-163	-9.37235e-163	-1.18619e-163	-7.67001e-164	0
-2.04158e-163	1.51417e-163	6.35879e-163	-1.17381e-163	1.21034e-162	8.62782e-163	-6.00692e-164	-5.21269e-163	1.32165e-163	-2.55211e-163	1.16204e-162	-6.71455e-164	9.19507e-163	9.44086e-163	5.03083e-163	1.08423e-163	-6.59617e-163	-7.47466e-164	4.52406e-163	-7.8772e-163	4.34726e-164	1.98e-163	9.84167e-164	-2.99569e-163	-4.58271e-163	3.47886e-163	1.17619e-163	-9.37235e-163	-1.18619e-163	-7.67001e-164	0
-2.04158e-163	1.51417e-163	6.35879e-163	-1.17381e-163	1.21034e-162	8.62782e-163	-6.00692e-164	-5.21269e-163	1.32165e-163	-2.55211e-163	1.16204e-162	-6.71455e-164	9.19507e-163	9.44086e-163	5.03083e-163	1.08423e-163	-6.59617e-163	-7.47466e-164	4.52406e-163	-7.8772e-163	4.34726e-164	1.98e-163	9.84167e-164	-2.99569e-163	-4.58271e-163	3.47886e-163	1.17619e-163	-9.37235e-163	-1.18619e-163	-7.67001e-164	0
-2.04158e-163	1.51417e-163	6.35879e-163	-1.17381e-163	1.21034e-162	8.62782e-163	-6.00692e-164	-5.21269e-163	1.32165e-163	-2.55211e-163	1.16204e-162	-6.71455e-164	9.19507e-163	9.44086e-163	5.03083e-163	1.08423e-163	-6.59617e-163	-7.47466e-164	4.52406e-163	-7.8772e-163	4.34726e-164	1.98e-163	9.84167e-164	-2.99569e-163	-4.58271e-163	3.47886e-163	1.17619e-163	-9.37235e-163	-1.18619e-163	-7.67001e-164	0
-2.04158e-163	1.51417e-163	6.35879e-163	-1.17381e-163	1.21034e-162	8.62782e-163	-6.00692e-164	-5.21269e-163	1.32165e-163	-2.55211e-163	1.16204e-162	-6.71455e-164	9.19507e-163	9.44086e-163	5.03083e-163	1.08423e-163	-6.59617e-163	-7.47466e-164	4.52406e-163	-7.8772e-163	4.34726e-164	1.98e-163	9.84167e-164	-2.99569e-163	-4.58271e-163	3.47886e-163	1.17619e-163	-9.37235e-163	-1.18619e-163	-7.67001e-164	0
-2.04158e-163	1.51417e-163	6.35879e-163	-1.17381e-163	1.21034e-162	8.62782e-163	-6.00692e-164	-5.21269e-163	1.32165e-163	-2.55211e-163	1.16204e-162	-6.71455e-164	9.19507e-163	9.44086e-163	5.03083e-163	1.08423e-163	-6.59617e-163	-7.47466e-164	4.52406e-163	-7.8772e-163	4.34726e-164	1.98e-163	9.84167e-164	-2.99569e-163	-4.58271e-163	3.47886e-163	1.17619e-163	-9.37235e-163	-1.18619e-163	-7.67001e-164	0
-2.04158e-163	1.51417e-163	6.35879e-163	-1.17381e-163	1.21034e-162	8.62782e-163	-6.00692e-164	-5.21269e-163	1.32165e-163	-2.55211e-163	1.16204e-162	-6.71455e-164	9.19507e-163	9.44086e-163	5.03083e-163	1.08423e-163	-6.59617e-163	-7.47466e-164	4.52406e-163	-7.8772e-163	4.34726e-164	1.98e-163	9.84167e-164	-2.99569e-163	-4.58271e-163	3.47886e-163	1.17619e-163	-9.37235e-163	-1.18619e-163	-7.67001e-164	0
-2.04158e-163	1.51417e-163	6.35879e-163	-1.17381e-163	1.21034e-162	8.62782e-163	-6.00692e-164	-5.21269e-163	1.32165e-163	-2.55211e-163	1.16204e-162	-6.71455e-164	9.19507e-163	9.44086e-163	5.03083e-163	1.08423e-163	-6.59617e-163	-7.47466e-164	4.52406e-163	-7.8772e-163	4.34726e-164	1.98e-163	9.84167e-164	-2.99569e-163	-4.58271e-163	3.47886e-163	1.17619e-163	-9.37235e-163	-1.18619e-163	-7.67001e-164	0
-2.04158e-163	1.51417e-163	6.35879e-163	-1.17381e-163	1.21034e-162	8.62782e-163	-6.00692e-164	-5.21269e-163	1.32165e-163	-2.55211e-163	1.16204e-162	-6.71455e-164	9.19507e-163	9.44086e-163	5.03083e-163	1.08423e-163	-6.59617e-163	-7.47466e-164	4.52406e-163	-7.8772e-163	4.34726e-164	1.98e-163	9.84167e-164	-2.99569e-163	-4.58271e-163	3.47886e-163	1.17619e-163	-9.37235e-163	-1.18619e-163	-7.67001e-164	0
-2.04158e-163	1.51417e-163	6.35879e-163	-1.17381e-163	1.21034e-162	8.62782e-163	-6.00692e-164	-5.21269e-163	1.32165e-163	-2.55211e-163	1.16204e-162	-6.71455e-164	9.19507e-163	9.44086e-163	5.03083e-163	1.08423e-163	-6.59617e-163	-7.47466e-164	4.52406e-163	-7.8772e-163	4.34726e-164	1.98e-163	9.84167e-164	-2.99569e-163	-4.58271e-163	3.47886e-163	1.17619e-163	-9.37235e-163	-1.18619e-163	-7.67001e-164	0
-2.04158e-163	1.51417e-163	6.35879e-163	-1.17381e-163	1.21034e-162	8.62782e-163	-6.00692e-164	-5.21269e-163	1.32165e-163	-2.55211e-163	1.16204e-162	-6.71455e-164	9.19507e-163	9.44086e-163	5.03083e-163	1.08423e-163	-6.59617e-163	-7.47466e-164	4.52406e-163	-7.8772e-163	4.34726e-164	1.98e-163	9.84167e-164	-2.99569e-163	-4.58271e-163	3.47886e-163	1.17619e-163	-9.37235e-163	-1.18619e-163	-7.67001e-164	0
-2.04158e-163	1.51417e-163	6.35879e-163	-1.17381e-163	1.21034e-162	8.62782e-163	-6.00692e-164	-5.21269e-163	1.32165e-163	-2.55211e-163	1.16204e-162	-6.71455e-164	9.19507e-163	9.44086e-163	5.03083e-163	1.08423e-163	-6.59617e-163	-7.47466e-164	4.52406e-163	-7.8772e-163	4.34726e-164	1.98e-163	9.84167e-164	-2.99569e-163	-4.58271e-163	3.47886e-163	1.17619e-163	-9.37235e-163	-1.18619e-163	-7.67001e-164	0
-2.04158e-163	1.51417e-163	6.35879e-163	-1.17381e-163	1.21034e-162	8.62782e-163	-6.00692e-164	-5.21269e-163	1.32165e-163	-2.55211e-163	1.16204e-162	-6.71455e-164	9.19507e-163	9.44086e-163	5.03083e-163	1.08423e-163	-6.59617e-163	-7.47466e-164	4.52406e-163	-7.8772e-163	4.34726e-164	1.98e-163	9.84167e-164	-2.99569e-163	-4.58271e-163	3.47886e-163	1.17619e-163	-9.37235e-163	-1.18619e-163	-7.67001e-164	0
-2.04158e-163	1.51417e-163	6.35879e-163	-1.17381e-163	1.21034e-162	8.62782e-163	-6.00692e-164	-5.21269e-163	1.32165e-163	-2.55211e-163	1.16204e-162	-6.71455e-164	9.19507e-163	9.44086e-163	5.03083e-163	1.08423e-163	-6.59617e-163	-7.47466e-164	4.52406e-163	-7.8772e-163	4.34726e-164	1.98e-163	9.84167e-164	-2.99569e-163	-4.58271e-163	3.47886e-163	1.17619e-163	-9.37235e-163	-1.18619e-163	-7.67001e-164	0
-2.04158e-163	1.51417e-163	6.35879e-163	-1.17381e-163	1.21034e-162	8.62782e-163	-6.00692e-164	-5.21269e-163	1.32165e-163	-2.55211e-163	1.16204e-162	-6.71455e-164	9.19507e-163	9.44086e-163	5.03083e-163	1.08423e-163	-6.59617e-163	-7.47466e-164	4.52406e-163	-7.8772e-163	4.34726e-164	1.98e-163	9.84167e-164	-2.99569e-163	-4.58271e-163	3.47886e-163	1.17619e-163	-9.37235e-163	-1.18619e-163	-7.67001e-164	0
-2.04158e-163	1.51417e-163	6.35879e-163	-1.17381e-163	1.21034e-162	8.62782e-163	-6.00692e-164	-5.21269e-163	1.32165e-163	-2.55211e-163	1.16204e-162	-6.71455e-164	9.19507e-163	9.44086e-163	5.03083e-163	1.08423e-163	-6.59617e-163	-7.47466e-164	4.52406e-163	-7.8772e-163	4.34726e-164	1.98e-163	9.84167e-164	-2.99569e-163	-4.58271e-163	3.47886e-163	1.17619e-163	-9.37235e-163	-1.18619e-163	-7.67001e-164	0
-2.04158e-163	1.51417e-163	6.35879e-163	-1.17381e-163	1.21034e-162	8.62782e-163	-6.00692e-164	-5.21269e-163	1.32165e-163	-2.55211e-163	1.16204e-162	-6.71455e-164	9.19507e-163	9.44086e-163	5.03083e-163	1.08423e-163	-6.59617e-163	-7.47466e-164	4.52406e-163	-7.8772e-163	4.34726e-164	1.98e-163	9.84167e-164	-2.99569e-163	-4.58271e-163	3.47886e-163	1.17619e-163	-9.37235e-163	-1.18619e-163	-7.67001e-164	0
-2.04158e-163	1.51417e-163	6.35879e-163	-1.17381e-163	1.21034e-162	8.62782e-163	-6.00692e-164	-5.21269e-163	1.32165e-163	-2.55211e-163	1.16204e-162	-6.71455e-164	9.19507e-163	9.44086e-163	5.03083e-163	1.08423e-163	-6.59617e-163	-7.47466e-164	4.52406e-163	-7.8772e-163	4.34726e-164	1.98e-163	9.84167e-164	-2.99569e-163	-4.58271e-163	3.47886e-163	1.17619e-163	-9.37235e-163	-1.18619e-163	-7.67001e-164	0
-2.04158e-163	1.51417e-163	6.35879e-163	-1.17381e-163	1.21034e-162	8.62782e-163	-6.00692e-164	-5.21269e-163	1.32165e-163	-2.55211e-163	1.16204e-162	-6.71455e-164	9.19507e-163	9.44086e-163	5.03083e-163	1.08423e-163	-6.59617e-163	-7.47466e-164	4.52406e-163	-7.8772e-163	4.34726e-164	1.98e-163	9.84167e-164	-2.99569e-163	-4.58271e-163	3.47886e-163	1.17619e-163	-9.37235e-163	-1.18619e-163	-7.67001e-164	0
-2.04158e-163	1.51417e-163	6.35879e-163	-1.17381e-163	1.21034e-162	8.62782e-163	-6.00692e-164	-5.21269e-163	1.32165e-163	-2.55211e-163	1.16204e-162	-6.71455e-164	9.19507e-163	9.44086e-163	5.03083e-163	1.08423e-163	-6.59617e-163	-7.47466e-164	4.52406e-163	-7.8772e-163	4.34726e-164	1.98e-163	9.84167e-164	-2.99569e-163	-4.58271e-163	3.47886e-163	1.17619e-163	-9.37235e-163	-1.18619e-163	-7.67001e-164	0
-2.04158e-163	1.51417e-163	6.35879e-163	-1.17381e-163	1.21034e-162	8.62782e-163	-6.00692e-164	-5.21269e-163	1.32165e-163	-2.55211e-163	1.16204e-162	-6.71455e-164	9.19507e-163	9.44086e-163	5.03083e-163	1.08423e-163	-6.59617e-163	-7.47466e-164	4.52406e-163	-7.8772e-163	4.34726e-164	1.98e-163	9.84167e-164	-2.99569e-163	-4.58271e-163	3.47886e-163	1.17619e-163	-9.37235e-163	-1.18619e-163	-7.67001e-164	0
-2.04158e-163	1.51417e-163	6.35879e-163	-1.17381e-163	1.21034e-162	8.62782e-163	-6.00692e-164	-5.21269e-163	1.32165e-163	-2.55211e-163	1.16204e-162	-6.71455e-164	9.19507e-163	9.44086e-163	5.03083e-163	1.08423e-163	-6.59617e-163	-7.47466e-164	4.52406e-163	-7.8772e-163	4.34726e-164	1.98e-163	9.84167e-164	-2.99569e-163	-4.58271e-163	3.47886e-163	1.17619e-163	-9.37235e-163	-1.18619e-163	-7.67001e-164	0
-2.04158e-163	1.51417e-163	6.35879e-163	-1.17381e-163	1.21034e-162	8.62782e-163	-6.00692e-164	-5.21269e-163	1.32165e-163	-2.55211e-163	1.16204e-162	-6.71455e-164	9.19507e-163	9.44086e-163	5.03083e-163	1.08423e-163	-6.59617e-163	-7.47466e-164	4.52406e-163	-7.8772e-163	4.34726e-164	1.98e-163	9.84167e-164	-2.99569e-163	-4.58271e-163	3.47886e-163	1.17619e-163	-9.37235e-163	-1.18619e-163	-7.67001e-164	0
-2.04158e-163	1.51417e-163	6.35879e-163	-1.17381e-163	1.21034e-162	8.62782e-163	-6.00692e-164	-5.21269e-163	1.32165e-163	-2.55211e-163	1.16204e-162	-6.71455e-164	9.19507e-163	9.44086e-163	5.03083e-163	1.08423e-163	-6.59617e-163	-7.47466e-164	4.52406e-163	-7.8772e-163	4.34726e-164	1.98e-163	9.84167e-164	-2.99569e-163	-4.58271e-163	3.47886e-163	1.17619e-163	-9.37235e-163	-1.18619e-163	-7.67001e-164	0
-2.04158e-163	1.51417e-163	6.35879e-163	-1.17381e-163	1.21034e-162	8.62782e-163	-6.00692e-164	-5.21269e-163	1.32165e-163	-2.55211e-163	1.16204e-162	-6.71455e-164	9.19507e-163	9.44086e-163	5.03083e-163	1.08423e-163	-6.59617e-163	-7.47466e-164	4.52406e-163	-7.8772e-163	4.34726e-164	1.98e-163	9.84167e-164	-2.99569e-163	-4.58271e-163	3.47886e-163	1.17619e-163	-9.37235e-163	-1.18619e-163	-7.67001e-164	0
-2.04158e-163	1.51417e-163	6.35879e-163	-1.17381e-163	1.21034e-162	8.62782e-163	-6.00692e-164	-5.21269e-163	1.32165e-163	-2.55211e-163	1.16204e-162	-6.71455e-164	9.19507e-163	9.44086e-163	5.03083e-163	1.08423e-163	-6.59617e-163	-7.47466e-164	4.52406e-163	-7.8772e-163	4.34726e-164	1.98e-163	9.84167e-164	-2.99569e-163	-4.58271e-163	3.47886e-163	1.17619e-163	-9.37235e-163	-1.18619e-163	-7.67001e-164	0
-2.04158e-163	1.51417e-163	6.35879e-163	-1.17381e-163	1.21034e-162	8.62782e-163	-6.00692e-164	-5.21269e-163	1.32165e-163	-2.55211e-163	1.16204e-162	-6.71455e-164	9.19507e-163	9.44086e-163	5.03083e-163	1.08423e-163	-6.59617e-163	-7.47466e-164	4.52406e-163	-7.8772e-163	4.34726e-164	1.98e-163	9.84167e-164	-2.99569e-163	-4.58271e-163	3.47886e-163	1.17619e-163	-9.37235e-163	-1.18619e-163	-7.67001e-164	0
-2.04158e-163	1.51417e-163	6.35879e-163	-1.17381e-163	1.21034e-162	8.62782e-163	-6.00692e-164	-5.21269e-163	1.32165e-163	-2.55211e-163	1.16204e-162	-6.71455e-164	9.19507e-163	9.44086e-163	5.03083e-163	1.08423e-163	-6.59617e-163	-7.47466e-164	4.52406e-163	-7.8772e-163	4.34726e-164	1.98e-163	9.84167e-164	-2.99569e-163	-4.58271e-163	3.47886e-163	1.17619e-163	-9.37235e-163	-1.18619e-163	-7.67001e-164	0
-2.04158e-163	1.51417e-163	6.35879e-163	-1.17381e-163	1.21034e-162	8.62782e-163	-6.00692e-164	-5.21269e-163	1.32165e-163	-2.55211e-163	1.16204e-162	-6.71455e-164	9.19507e-163	9.44086e-163	5.03083e-163	1.08423e-163	-6.59617e-163	-7.47466e-164	4.52406e-163	-7.8772e-163	4.34726e-164	1.98e-163	9.84167e-164	-2.99569e-163	-4.58271e-163	3.47886e-163	1.17619e-163	-9.37235e-163	-1.18619e-163	-7.67001e-164	0
-2.04158e-163	1.51417e-163	6.35879e-163	-1.17381e-163	1.21034e-162	8.62782e-163	-6.00692e-164	-5.21269e-163	1.32165e-163	-2.55211e-163	1.16204e-162	-6.71455e-164	9.19507e-163	9.44086e-163	5.03083e-163	1.08423e-163	-6.59617e-163	-7.47466e-164	4.52406e-163	-7.8772e-163	4.34726e-164	1.98e-163	9.84167e-164	-2.99569e-163	-4.58271e-163	3.47886e-163	1.17619e-163	-9.37235e-163	-1.18619e-163	-7.67001e-164	0
-2.04158e-163	1.51417e-163	6.35879e-163	-1.17381e-163	1.21034e-162	8.62782e-163	-6.00692e-164	-5.21269e-163	1.32165e-163	-2.55211e-163	1.16204e-162	-6.71455e-164	9.19507e-163	9.44086e-163	5.03083e-163	1.08423e-163	-6.59617e-163	-7.47466e-164	4.52406e-163	-7.8772e-163	4.34726e-164	1.98e-163	9.84167e-164	-2.99569e-163	-4.58271e-163	3.47886e-163	1.17619e-163	-9.37235e-163	-1.18619e-163	-7.67001e-164	0
-2.04158e-163	1.51417e-163	6.35879e-163	-1.17381e-163	1.21034e-162	8.62782e-163	-6.00692e-164	-5.21269e-163	1.32165e-163	-2.55211e-163	1.16204e-162	-6.71455e-164	9.19507e-163	9.44086e-163	5.03083e-163	1.08423e-163	-6.59617e-163	-7.47466e-164	4.52406e-163	-7.8772e-163	4.34726e-164	1.98e-163	9.84167e-164	-2.99569e-163	-4.58271e-163	3.47886e-163	1.17619e-163	-9.37235e-163	-1.18619e-163	-7.67001e-164	0
-2.04158e-163	1.51417e-163	6.35879e-163	-1.17381e-163	1.21034e-162	8.62782e-163	-6.00692e-164	-5.21269e-163	1.32165e-163	-2.55211e-163	1.16204e-162	-6.71455e-164	9.19507e-163	9.44086e-163	5.03083e-163	1.08423e-163	-6.59617e-163	-7.47466e-164	4.52406e-163	-7.8772e-163	4.34726e-164	1.98e-163	9.84167e-164	-2.99569e-163	-4.58271e-163	3.47886e-163	1.17619e-163	-9.37235e-163	-1.18619e-163	-7.67001e-164	0
-2.04158e-163	1.51417e-163	6.35879e-163	-1.17381e-163	1.21034e-162	8.62782e-163	-6.00692e-164	-5.21269e-163	1.32165e-163	-2.55211e-163	1.16204e-162	-6.71455e-164	9.19507e-163	9.44086e-163	5.03083e-163	1.08423e-163	-6.59617e-163	-7.47466e-164	4.52406e-163	-7.8772e-163	4.34726e-164	1.98e-163	9.84167e-164	-2.99569e-163	-4.58271e-163	3.47886e-163	1.17619e-163	-9.37235e-163	-1.18619e-163	-7.67001e-164	0
-2.04158e-163	1.51417e-163	6.35879e-163	-1.17381e-163	1.21034e-162	8.62782e-163	-6.00692e-164	-5.21269e-163	1.32165e-163	-2.55211e-163	1.16204e-162	-6.71455e-164	9.19507e-163	9.44086e-163	5.03083e-163	1.08423e-163	-6.59617e-163	-7.47466e-164	4.52406e-163	-7.8772e-163	4.34726e-164	1.98e-163	9.84167e-164	-2.99569e-163	-4.58271e-163	3.47886e-163	1.17619e-163	-9.37235e-163	-1.18619e-163	-7.67001e-164	0
-2.04158e-163	1.51417e-163	6.35879e-163	-1.17381e-163	1.21034e-162	8.62782e-163	-6.00692e-164	-5.21269e-163	1.32165e-163	-2.55211e-163	1.16204e-162	-6.71455e-164	9.19507e-163	9.44086e-163	5.03083e-163	1.08423e-163	-6.59617e-163	-7.47466e-164	4.52406e-163	-7.8772e-163	4.34726e-164	1.98e-163	9.84167e-164	-2.99569e-163	-4.58271e-163	3.47886e-163	1.17619e-163	-9.37235e-163	-1.18619e-163	-7.67001e-164	0
-2.04158e-163	1.51417e-163	6.35879e-163	-1.17381e-163	1.21034e-162	8.62782e-163	-6.00692e-164	-5.21269e-163	1.32165e-163	-2.55211e-163	1.16204e-162	-6.71455e-164	9.19507e-163	9.44086e-163	5.03083e-163	1.08423e-163	-6.59617e-163	-7.47466e-164	4.52406e-163	-7.8772e-163	4.34726e-164	1.98e-163	9.84167e-164	-2.99569e-163	-4.58271e-163	3.47886e-163	1.17619e-163	-9.37235e-163	-1.18619e-163	-7.67001e-164	0
-2.04158e-163	1.51417e-163	6.35879e-163	-1.17381e-163	1.21034e-162	8.62782e-163	-6.00692e-164	-5.21269e-163	1.32165e-163	-2.55211e-163	1.16204e-162	-6.71455e-164	9.19507e-163	9.44086e-163	5.03083e-163	1.08423e-163	-6.59617e-163	-7.47466e-164	4.52406e-163	-7.8772e-163	4.34726e-164	1.98e-163	9.84167e-164	-2.99569e-163	-4.58271e-163	3.47886e-163	1.17619e-163	-9.37235e-163	-1.18619e-163	-7.67001e-164	0
-2.04158e-163	1.51417e-163	6.35879e-163	-1.17381e-163	1.21034e-162	8.62782e-163	-6.00692e-164	-5.21269e-163	1.32165e-163	-2.55211e-163	1.16204e-162	-6.71455e-164	9.19507e-163	9.44086e-163	5.03083e-163	1.08423e-163	-6.59617e-163	-7.47466e-164	4.52406e-163	-7.8772e-163	4.34726e-164	1.98e-163	9.84167e-164	-2.99569e-163	-4.58271e-163	3.47886e-163	1.17619e-163	-9.37235e-163	-1.18619e-163	-7.67001e-164	0
-2.04158e-163	1.51417e-163	6.35879e-163	-1.17381e-163	1.21034e-162	8.62782e-163	-6.00692e-164	-5.21269e-163	1.32165e-163	-2.55211e-163	1.16204e-162	-6.71455e-164	9.19507e-163	9.44086e-163	5.03083e-163	1.08423e-163	-6.59617e-163	-7.47466e-164	4.52406e-163	-7.8772e-163	4.34726e-164	1.98e-163	9.84167e-164	-2.99569e-163	-4.58271e-163	3.47886e-163	1.17619e-163	-9.37235e-163	-1.18619e-163	-7.67001e-164	0
-2.04158e-163	1.51417e-163	6.35879e-163	-1.17381e-163	1.21034e-162	8.62782e-163	-6.00692e-164	-5.21269e-163	1.32165e-163	-2.55211e-163	1.16204e-162	-6.71455e-164	9.19507e-163	9.44086e-163	5.03083e-163	1.08423e-163	-6.59617e-163	-7.47466e-164	4.52406e-163	-7.8772e-163	4.34726e-164	1.98e-163	9.84167e-164	-2.99569e-163	-4.58271e-163	3.47886e-163	1.17619e-163	-9.37235e-163	-1.18619e-163	-7.67001e-164	0
-2.04158e-163	1.51417e-163	6.35879e-163	-1.17381e-163	1.21034e-162	8.62782e-163	-6.00692e-164	-5.21269e-163	1.32165e-163	-2.55211e-163	1.16204e-162	-6.71455e-164	9.19507e-163	9.44086e-163	5.03083e-163	1.08423e-163	-6.59617e-163	-7.47466e-164	4.52406e-163	-7.8772e-163	4.34726e-164	1.98e-163	9.84167e-164	-2.99569e-163	-4.58271e-163	3.47886e-163	1.17619e-163	-9.37235e-163	-1.18619e-163	-7.67001e-164	0
-2.04158e-163	1.51417e-163	6.35879e-163	-1.17381e-163	1.21034e-162	8.62782e-163	-6.00692e-164	-5.21269e-163	1.32165e-163	-2.55211e-163	1.16204e-162	-6.71455e-164	9.19507e-163	9.44086e-163	5.03083e-163	1.08423e-163	-6.59617e-163	-7.47466e-164	4.52406e-163	-7.8772e-163	4.34726e-164	1.98e-163	9.84167e-164	-2.99569e-163	-4.58271e-163	3.47886e-163	1.17619e-163	-9.37235e-163	-1.18619e-163	-7.67001e-164	0
-2.04158e-163	1.51417e-163	6.35879e-163	-1.17381e-163	1.21034e-162	8.62782e-163	-6.00692e-164	-5.21269e-163	1.32165e-163	-2.55211e-163	1.16204e-162	-6.71455e-164	9.19507e-163	9.44086e-163	5.03083e-163	1.08423e-163	-6.59617e-163	-7.47466e-164	4.52406e-163	-7.8772e-163	4.34726e-164	1.98e-163	9.84167e-164	-2.99569e-163	-4.58271e-163	3.47886e-163	1.17619e-163	-9.37235e-163	-1.18619e-163	-7.67001e-164	0
-2.04158e-163	1.51417e-163	6.35879e-163	-1.17381e-163	1.21034e-162	8.62782e-163	-6.00692e-164	-5.21269e-163	1.32165e-163	-2.55211e-163	1.16204e-162	-6.71455e-164	9.19507e-163	9.44086e-163	5.03083e-163	1.08423e-163	-6.59617e-163	-7.47466e-164	4.52406e-163	-7.8772e-163	4.34726e-164	1.98e-163	9.84167e-164	-2.99569e-163	-4.58271e-163	3.47886e-163	1.17619e-163	-9.37235e-163	-1.18619e-163	-7.67001e-164	0
-2.04158e-163	1.51417e-163	6.35879e-163	-1.17381e-163	1.21034e-162	8.62782e-163	-6.00692e-164	-5.21269e-163	1.32165e-163	-2.55211e-163	1.16204e-162	-6.71455e-164	9.19507e-163	9.44086e-163	5.03083e-163	1.08423e-163	-6.59617e-163	-7.47466e-164	4.52406e-163	-7.8772e-163	4.34726e-164	1.98e-163	9.84167e-164	-2.99569e-163	-4.58271e-163	3.47886e-163	1.17619e-163	-9.37235e-163	-1.18619e-163	-7.67001e-164	0
-2.04158e-163	1.51417e-163	6.35879e-163	-1.17381e-163	1.21034e-162	8.62782e-163	-6.00692e-164	-5.21269e-163	1.32165e-163	-2.55211e-163	1.16204e-162	-6.71455e-164	9.19507e-163	9.44086e-163	5.03083e-163	1.08423e-163	-6.59617e-163	-7.47466e-164	4.52406e-163	-7.8772e-163	4.34726e-164	1.98e-163	9.84167e-164	-2.99569e-163	-4.58271e-163	3.47886e-163	1.17619e-163	-9.37235e-163	-1.18619e-163	-7.67001e-164	0
-2.04158e-163	1.51417e-163	6.35879e-163	-1.17381e-163	1.21034e-162	8.62782e-163	-6.00692e-164	-5.21269e-163	1.32165e-163	-2.55211e-163	1.16204e-162	-6.71455e-164	9.19507e-163	9.44086e-163	5.03083e-163	1.08423e-163	-6.59617e-163	-7.47466e-164	4.52406e-163	-7.8772e-163	4.34726e-164	1.98e-163	9.84167e-164	-2.99569e-163	-4.58271e-163	3.47886e-163	1.17619e-163	-9.37235e-163	-1.18619e-163	-7.67001e-164	0
-2.04158e-163	1.51417e-163	6.35879e-163	-1.17381e-163	1.21034e-162	8.62782e-163	-6.00692e-164	-5.21269e-163	1.32165e-163	-2.55211e-163	1.16204e-162	-6.71455e-164	9.19507e-163	9.44086e-163	5.03083e-163	1.08423e-163	-6.59617e-163	-7.47466e-164	4.52406e-163	-7.8772e-163	4.34726e-164	1.98e-163	9.84167e-164	-2.99569e-163	-4.58271e-163	3.47886e-163	1.17619e-163	-9.37235e-163	-1.18619e-163	-7.67001e-164	0
-2.04158e-163	1.51417e-163	6.35879e-163	-1.17381e-163	1.21034e-162	8.62782e-163	-6.00692e-164	-5.21269e-163	1.32165e-163	-2.55211e-163	1.16204e-162	-6.71455e-164	9.19507e-163	9.44086e-163	5.03083e-163	1.08423e-163	-6.59617e-163	-7.47466e-164	4.52406e-163	-7.8772e-163	4.34726e-164	1.98e-163	9.84167e-164	-2.99569e-163	-4.58271e-163	3.47886e-163	1.17619e-163	-9.37235e-163	-1.18619e-163	-7.67001e-164	0
-2.04158e-163	1.51417e-163	6.35879e-163	-1.17381e-163	1.21034e-162	8.62782e-163	-6.00692e-164	-5.21269e-163	1.32165e-163	-2.55211e-163	1.16204e-162	-6.71455e-164	9.19507e-163	9.44086e-163	5.03083e-163	1.08423e-163	-6.59617e-163	-7.47466e-164	4.52406e-163	-7.8772e-163	4.34726e-164	1.98e-163	9.84167e-164	-2.99569e-163	-4.58271e-163	3.47886e-163	1.17619e-163	-9.37235e-163	-1.18619e-163	-7.67001e-164	0
-2.04158e-163	1.51417e-163	6.35879e-163	-1.17381e-163	1.21034e-162	8.62782e-163	-6.00692e-164	-5.21269e-163	1.32165e-163	-2.55211e-163	1.16204e-162	-6.71455e-164	9.19507e-163	9.44086e-163	5.03083e-163	1.08423e-163	-6.59617e-163	-7.47466e-164	4.52406e-163	-7.8772e-163	4.34726e-164	1.98e-163	9.84167e-164	-2.99569e-163	-4.58271e-163	3.47886e-163	1.17619e-163	-9.37235e-163	-1.18619e-163	-7.67001e-164	0
-2.04158e-163	1.51417e-163	6.35879e-163	-1.17381e-163	1.21034e-162	8.62782e-163	-6.00692e-164	-5.21269e-163	1.32165e-163	-2.55211e-163	1.16204e-162	-6.71455e-164	9.19507e-163	9.44086e-163	5.03083e-163	1.08423e-163	-6.59617e-163	-7.47466e-164	4.52406e-163	-7.8772e-163	4.34726e-164	1.98e-163	9.84167e-164	-2.99569e-163	-4.58271e-163	3.47886e-163	1.17619e-163	-9.37235e-163	-1.18619e-163	-7.67001e-164	0
-2.04158e-163	1.51417e-163	6.35879e-163	-1.17381e-163	1.21034e-162	8.62782e-163	-6.00692e-164	-5.21269e-163	1.32165e-163	-2.55211e-163	1.16204e-162	-6.71455e-164	9.19507e-163	9.44086e-163	5.03083e-163	1.08423e-163	-6.59617e-163	-7.47466e-164	4.52406e-163	-7.8772e-163	4.34726e-164	1.98e-163	9.84167e-164	-2.99569e-163	-4.58271e-163	3.47886e-163	1.17619e-163	-9.37235e-163	-1.18619e-163	-7.67001e-164	0
-2.04158e-163	1.51417e-163	6.35879e-163	-1.17381e-163	1.21034e-162	8.62782e-163	-6.00692e-164	-5.21269e-163	1.32165e-163	-2.55211e-163	1.16204e-162	-6.71455e-164	9.19507e-163	9.44086e-163	5.03083e-163	1.08423e-163	-6.59617e-163	-7.47466e-164	4.52406e-163	-7.8772e-163	4.34726e-164	1.98e-163	9.84167e-164	-2.99569e-163	-4.58271e-163	3.47886e-163	1.17619e-163	-9.37235e-163	-1.18619e-163	-7.67001e-164	0
-2.04158e-163	1.51417e-163	6.35879e-163	-1.17381e-163	1.21034e-162	8.62782e-163	-6.00692e-164	-5.21269e-163	1.32165e-163	-2.55211e-163	1.16204e-162	-6.71455e-164	9.19507e-163	9.44086e-163	5.03083e-163	1.08423e-163	-6.59617e-163	-7.47466e-164	4.52406e-163	-7.8772e-163	4.34726e-164	1.98e-163	9.84167e-164	-2.99569e-163	-4.58271e-163	3.47886e-163	1.17619e-163	-9.37235e-163	-1.18619e-163	-7.67001e-164	0
-2.04158e-163	1.51417e-163	6.35879e-163	-1.17381e-163	1.21034e-162	8.62782e-163	-6.00692e-164	-5.21269e-163	1.32165e-163	-2.55211e-163	1.16204e-162	-6.71455e-164	9.19507e-163	9.44086e-163	5.03083e-163	1.08423e-163	-6.59617e-163	-7.47466e-164	4.52406e-163	-7.8772e-163	4.34726e-164	1.98e-163	9.84167e-164	-2.99569e-163	-4.58271e-163	3.47886e-163	1.17619e-163	-9.37235e-163	-1.18619e-163	-7.67001e-164	0
-2.04158e-163	1.51417e-163	6.35879e-163	-1.17381e-163	1.21034e-162	8.62782e-163	-6.00692e-164	-5.21269e-163	1.32165e-163	-2.55211e-163	1.16204e-162	-6.71455e-164	9.19507e-163	9.44086e-163	5.03083e-163	1.08423e-163	-6.59617e-163	-7.47466e-164	4.52406e-163	-7.8772e-163	4.34726e-164	1.98e-163	9.84167e-164	-2.99569e-163	-4.58271e-163	3.47886e-163	1.17619e-163	-9.37235e-163	-1.18619e-163	-7.67001e-164	0
-2.04158e-163	1.51417e-163	6.35879e-163	-1.17381e-163	1.21034e-162	8.62782e-163	-6.00692e-164	-5.21269e-163	1.32165e-163	-2.55211e-163	1.16204e-162	-6.71455e-164	9.19507e-163	9.44086e-163	5.03083e-163	1.08423e-163	-6.59617e-163	-7.47466e-164	4.52406e-163	-7.8772e-163	4.34726e-164	1.98e-163	9.84167e-164	-2.99569e-163	-4.58271e-163	3.47886e-163	1.17619e-163	-9.37235e-163	-1.18619e-163	-7.67001e-164	0
-2.04158e-163	1.51417e-163	6.35879e-163	-1.17381e-163	1.21034e-162	8.62782e-163	-6.00692e-164	-5.21269e-163	1.32165e-163	-2.55211e-163	1.16204e-162	-6.71455e-164	9.19507e-163	9.44086e-163	5.03083e-163	1.08423e-163	-6.59617e-163	-7.47466e-164	4.52406e-163	-7.8772e-163	4.34726e-164	1.98e-163	9.84167e-164	-2.99569e-163	-4.58271e-163	3.47886e-163	1.17619e-163	-9.37235e-163	-1.18619e-163	-7.67001e-164	0
-2.04158e-163	1.51417e-163	6.35879e-163	-1.17381e-163	1.21034e-162	8.62782e-163	-6.00692e-164	-5.21269e-163	1.32165e-163	-2.55211e-163	1.16204e-162	-6.71455e-164	9.19507e-163	9.44086e-163	5.03083e-163	1.08423e-163	-6.59617e-163	-7.47466e-164	4.52406e-163	-7.8772e-163	4.34726e-164	1.98e-163	9.84167e-164	-2.99569e-163	-4.58271e-163	3.47886e-163	1.17619e-163	-9.37235e-163	-1.18619e-163	-7.67001e-164	0
-2.04158e-163	1.51417e-163	6.35879e-163	-1.17381e-163	1.21034e-162	8.62782e-163	-6.00692e-164	-5.21269e-163	1.32165e-163	-2.55211e-163	1.16204e-162	-6.71455e-164	9.19507e-163	9.44086e-163	5.03083e-163	1.08423e-163	-6.59617e-163	-7.47466e-164	4.52406e-163	-7.8772e-163	4.34726e-164	1.98e-163	9.84167e-164	-2.99569e-163	-4.58271e-163	3.47886e-163	1.17619e-163	-9.37235e-163	-1.18619e-163	-7.67001e-164	0
-2.04158e-163	1.51417e-163	6.35879e-163	-1.17381e-163	1.21034e-162	8.62782e-163	-6.00692e-164	-5.21269e-163	1.32165e-163	-2.55211e-163	1.16204e-162	-6.71455e-164	9.19507e-163	9.44086e-163	5.03083e-163	1.08423e-163	-6.59617e-163	-7.47466e-164	4.52406e-163	-7.8772e-163	4.34726e-164	1.98e-163	9.84167e-164	-2.99569e-163	-4.58271e-163	3.47886e-163	1.17619e-163	-9.37235e-163	-1.18619e-163	-7.67001e-164	0
-2.04158e-163	1.51417e-163	6.35879e-163	-1.17381e-163	1.21034e-162	8.62782e-163	-6.00692e-164	-5.21269e-163	1.32165e-163	-2.55211e-163	1.16204e-162	-6.71455e-164	9.19507e-163	9.44086e-163	5.03083e-163	1.08423e-163	-6.59617e-163	-7.47466e-164	4.52406e-163	-7.8772e-163	4.34726e-164	1.98e-163	9.84167e-164	-2.99569e-163	-4.58271e-163	3.47886e-163	1.17619e-163	-9.37235e-163	-1.18619e-163	-7.67001e-164	0
-2.04158e-163	1.51417e-163	6.35879e-163	-1.17381e-163	1.21034e-162	8.62782e-163	-6.00692e-164	-5.21269e-163	1.32165e-163	-2.55211e-163	1.16204e-162	-6.71455e-164	9.19507e-163	9.44086e-163	5.03083e-163	1.08423e-163	-6.59617e-163	-7.47466e-164	4.52406e-163	-7.8772e-163	4.34726e-164	1.98e-163	9.84167e-164	-2.99569e-163	-4.58271e-163	3.47886e-163	1.17619e-163	-9.37235e-163	-1.18619e-163	-7.67001e-164	0
-2.04158e-163	1.51417e-163	6.35879e-163	-1.17381e-163	1.21034e-162	8.62782e-163	-6.00692e-164	-5.21269e-163	1.32165e-163	-2.55211e-163	1.16204e-162	-6.71455e-164	9.19507e-163	9.44086e-163	5.03083e-163	1.08423e-163	-6.59617e-163	-7.47466e-164	4.52406e-163	-7.8772e-163	4.34726e-164	1.98e-163	9.84167e-164	-2.99569e-163	-4.58271e-163	3.47886e-163	1.17619e-163	-9.37235e-163	-1.18619e-163	-7.67001e-164	0
-2.04158e-163	1.51417e-163	6.35879e-163	-1.17381e-163	1.21034e-162	8.62782e-163	-6.00692e-164	-5.21269e-163	1.32165e-163	-2.55211e-163	1.16204e-162	-6.71455e-164	9.19507e-163	9.44086e-163	5.03083e-163	1.08423e-163	-6.59617e-163	-7.47466e-164	4.52406e-163	-7.8772e-163	4.34726e-164	1.98e-163	9.84167e-164	-2.99569e-163	-4.58271e-163	3.47886e-163	1.17619e-163	-9.37235e-163	-1.18619e-163	-7.67001e-164	0
-2.04158e-163	1.51417e-163	6.35879e-163	-1.17381e-163	1.21034e-162	8.62782e-163	-6.00692e-164	-5.21269e-163	1.32165e-163	-2.55211e-163	1.16204e-162	-6.71455e-164	9.19507e-163	9.44086e-163	5.03083e-163	1.08423e-163	-6.59617e-163	-7.47466e-164	4.52406e-163	-7.8772e-163	4.34726e-164	1.98e-163	9.84167e-164	-2.99569e-163	-4.58271e-163	3.47886e-163	1.17619e-163	-9.37235e-163	-1.18619e-163	-7.67001e-164	0
-2.04158e-163	1.51417e-163	6.35879e-163	-1.17381e-163	1.21034e-162	8.62782e-163	-6.00692e-164	-5.21269e-163	1.32165e-163	-2.55211e-163	1.16204e-162	-6.71455e-164	9.19507e-163	9.44086e-163	5.03083e-163	1.08423e-163	-6.59617e-163	-7.47466e-164	4.52406e-163	-7.8772e-163	4.34726e-164	1.98e-163	9.84167e-164	-2.99569e-163	-4.58271e-163	3.47886e-163	1.17619e-163	-9.37235e-163	-1.18619e-163	-7.67001e-164	0
-2.04158e-163	1.51417e-163	6.35879e-163	-1.17381e-163	1.21034e-162	8.62782e-163	-6.00692e-164	-5.21269e-163	1.32165e-163	-2.55211e-163	1.16204e-162	-6.71455e-164	9.19507e-163	9.44086e-163	5.03083e-163	1.08423e-163	-6.59617e-163	-7.47466e-164	4.52406e-163	-7.8772e-163	4.34726e-164	1.98e-163	9.84167e-164	-2.99569e-163	-4.58271e-163	3.47886e-163	1.17619e-163	-9.37235e-163	-1.18619e-163	-7.67001e-164	0
-2.04158e-163	1.51417e-163	6.35879e-163	-1.17381e-163	1.21034e-162	8.62782e-163	-6.00692e-164	-5.21269e-163	1.32165e-163	-2.55211e-163	1.16204e-162	-6.71455e-164	9.19507e-163	9.44086e-163	5.03083e-163	1.08423e-163	-6.59617e-163	-7.47466e-164	4.52406e-163	-7.8772e-163	4.34726e-164	1.98e-163	9.84167e-164	-2.99569e-163	-4.58271e-163	3.47886e-163	1.17619e-163	-9.37235e-163	-1.18619e-163	-7.67001e-164	0
-2.04158e-163	1.51417e-163	6.35879e-163	-1.17381e-163	1.21034e-162	8.62782e-163	-6.00692e-164	-5.21269e-163	1.32165e-163	-2.55211e-163	1.16204e-162	-6.71455e-164	9.19507e-163	9.44086e-163	5.03083e-163	1.08423e-163	-6.59617e-163	-7.47466e-164	4.52406e-163	-7.8772e-163	4.34726e-164	1.98e-163	9.84167e-164	-2.99569e-163	-4.58271e-163	3.47886e-163	1.17619e-163	-9.37235e-163	-1.18619e-163	-7.67001e-164	0
-2.04158e-163	1.51417e-163	6.35879e-163	-1.17381e-163	1.21034e-162	8.62782e-163	-6.00692e-164	-5.21269e-163	1.32165e-163	-2.55211e-163	1.16204e-162	-6.71455e-164	9.19507e-163	9.44086e-163	5.03083e-163	1.08423e-163	-6.59617e-163	-7.47466e-164	4.52406e-163	-7.8772e-163	4.34726e-164	1.98e-163	9.84167e-164	-2.99569e-163	-4.58271e-163	3.47886e-163	1.17619e-163	-9.37235e-163	-1.18619e-163	-7.67001e-164	0
-2.04158e-163	1.51417e-163	6.35879e-163	-1.17381e-163	1.21034e-162	8.62782e-163	-6.00692e-164	-5.21269e-163	1.32165e-163	-2.55211e-163	1.16204e-162	-6.71455e-164	9.19507e-163	9.44086e-163	5.03083e-163	1.08423e-163	-6.59617e-163	-7.47466e-164	4.52406e-163	-7.8772e-163	4.34726e-164	1.98e-163	9.84167e-164	-2.99569e-163	-4.58271e-163	3.47886e-163	1.17619e-163	-9.37235e-163	-1.18619e-163	-7.67001e-164	0
-2.04158e-163	1.51417e-163	6.35879e-163	-1.17381e-163	1.21034e-162	8.62782e-163	-6.00692e-164	-5.21269e-163	1.32165e-163	-2.55211e-163	1.16204e-162	-6.71455e-164	9.19507e-163	9.44086e-163	5.03083e-163	1.08423e-163	-6.59617e-163	-7.47466e-164	4.52406e-163	-7.8772e-163	4.34726e-164	1.98e-163	9.84167e-164	-2.99569e-163	-4.58271e-163	3.47886e-163	1.17619e-163	-9.37235e-163	-1.18619e-163	-7.67001e-164	0
-2.04158e-163	1.51417e-163	6.35879e-163	-1.17381e-163	1.21034e-162	8.62782e-163	-6.00692e-164	-5.21269e-163	1.32165e-163	-2.55211e-163	1.16204e-162	-6.71455e-164	9.19507e-163	9.44086e-163	5.03083e-163	1.08423e-163	-6.59617e-163	-7.47466e-164	4.52406e-163	-7.8772e-163	4.34726e-164	1.98e-163	9.84167e-164	-2.99569e-163	-4.58271e-163	3.47886e-163	1.17619e-163	-9.37235e-163	-1.18619e-163	-7.67001e-164	0
-2.04158e-163	1.51417e-163	6.35879e-163	-1.17381e-163	1.21034e-162	8.62782e-163	-6.00692e-164	-5.21269e-163	1.32165e-163	-2.55211e-163	1.16204e-162	-6.71455e-164	9.19507e-163	9.44086e-163	5.03083e-163	1.08423e-163	-6.59617e-163	-7.47466e-164	4.52406e-163	-7.8772e-163	4.34726e-164	1.98e-163	9.84167e-164	-2.99569e-163	-4.58271e-163	3.47886e-163	1.17619e-163	-9.37235e-163	-1.18619e-163	-7.67001e-164	0
-2.04158e-163	1.51417e-163	6.35879e-163	-1.17381e-163	1.21034e-162	8.62782e-163	-6.00692e-164	-5.21269e-163	1.32165e-163	-2.55211e-163	1.16204e-162	-6.71455e-164	9.19507e-163	9.44086e-163	5.03083e-163	1.08423e-163	-6.59617e-163	-7.47466e-164	4.52406e-163	-7.8772e-163	4.34726e-164	1.98e-163	9.84167e-164	-2.99569e-163	-4.58271e-163	3.47886e-163	1.17619e-163	-9.37235e-163	-1.18619e-163	-7.67001e-164	0
-2.04158e-163	1.51417e-163	6.35879e-163	-1.17381e-163	1.21034e-162	8.62782e-163	-6.00692e-164	-5.21269e-163	1.32165e-163	-2.55211e-163	1.16204e-162	-6.71455e-164	9.19507e-163	9.44086e-163	5.03083e-163	1.08423e-163	-6.59617e-163	-7.47466e-164	4.52406e-163	-7.8772e-163	4.34726e-164	1.98e-163	9.84167e-164	-2.99569e-163	-4.58271e-163	3.47886e-163	1.17619e-163	-9.37235e-163	-1.18619e-163	-7.67001e-164	0
-2.04158e-163	1.51417e-163	6.35879e-163	-1.17381e-163	1.21034e-162	8.62782e-163	-6.00692e-164	-5.21269e-163	1.32165e-163	-2.55211e-163	1.16204e-162	-6.71455e-164	9.19507e-163	9.44086e-163	5.03083e-163	1.08423e-163	-6.59617e-163	-7.47466e-164	4.52406e-163	-7.8772e-163	4.34726e-164	1.98e-163	9.84167e-164	-2.99569e-163	-4.58271e-163	3.47886e-163	1.17619e-163	-9.37235e-163	-1.18619e-163	-7.67001e-164	0
-2.04158e-163	1.51417e-163	6.35879e-163	-1.17381e-163	1.21034e-162	8.62782e-163	-6.00692e-164	-5.21269e-163	1.32165e-163	-2.55211e-163	1.16204e-162	-6.71455e-164	9.19507e-163	9.44086e-163	5.03083e-163	1.08423e-163	-6.59617e-163	-7.47466e-164	4.52406e-163	-7.8772e-163	4.34726e-164	1.98e-163	9.84167e-164	-2.99569e-163	-4.58271e-163	3.47886e-163	1.17619e-163	-9.37235e-163	-1.18619e-163	-7.67001e-164	0
-2.04158e-163	1.51417e-163	6.35879e-163	-1.17381e-163	1.21034e-162	8.62782e-163	-6.00692e-164	-5.21269e-163	1.32165e-163	-2.55211e-163	1.16204e-162	-6.71455e-164	9.19507e-163	9.44086e-163	5.03083e-163	1.08423e-163	-6.59617e-163	-7.47466e-164	4.52406e-163	-7.8772e-163	4.34726e-164	1.98e-163	9.84167e-164	-2.99569e-163	-4.58271e-163	3.47886e-163	1.17619e-163	-9.37235e-163	-1.18619e-163	-7.67001e-164	0
-2.04158e-163	1.51417e-163	6.35879e-163	-1.17381e-163	1.21034e-162	8.62782e-163	-6.00692e-164	-5.21269e-163	1.32165e-163	-2.55211e-163	1.16204e-162	-6.71455e-164	9.19507e-163	9.44086e-163	5.03083e-163	1.08423e-163	-6.59617e-163	-7.47466e-164	4.52406e-163	-7.8772e-163	4.34726e-164	1.98e-163	9.84167e-164	-2.99569e-163	-4.58271e-163	3.47886e-163	1.17619e-163	-9.37235e-163	-1.18619e-163	-7.67001e-164	0
-2.04158e-163	1.51417e-163	6.35879e-163	-1.17381e-163	1.21034e-162	8.62782e-163	-6.00692e-164	-5.21269e-163	1.32165e-163	-2.55211e-163	1.16204e-162	-6.71455e-164	9.19507e-163	9.44086e-163	5.03083e-163	1.08423e-163	-6.59617e-163	-7.47466e-164	4.52406e-163	-7.8772e-163	4.34726e-164	1.98e-163	9.84167e-164	-2.99569e-163	-4.58271e-163	3.47886e-163	1.17619e-163	-9.37235e-163	-1.18619e-163	-7.67001e-164	0
-2.04158e-163	1.51417e-163	6.35879e-163	-1.17381e-163	1.21034e-162	8.62782e-163	-6.00692e-164	-5.21269e-163	1.32165e-163	-2.55211e-163	1.16204e-162	-6.71455e-164	9.19507e-163	9.44086e-163	5.03083e-163	1.08423e-163	-6.59617e-163	-7.47466e-164	4.52406e-163	-7.8772e-163	4.34726e-164	1.98e-163	9.84167e-164	-2.99569e-163	-4.58271e-163	3.47886e-163	1.17619e-163	-9.37235e-163	-1.18619e-163	-7.67001e-164	0
-2.04158e-163	1.51417e-163	6.35879e-163	-1.17381e-163	1.21034e-162	8.62782e-163	-6.00692e-164	-5.21269e-163	1.32165e-163	-2.55211e-163	1.16204e-162	-6.71455e-164	9.19507e-163	9.44086e-163	5.03083e-163	1.08423e-163	-6.59617e-163	-7.47466e-164	4.52406e-163	-7.8772e-163	4.34726e-164	1.98e-163	9.84167e-164	-2.99569e-163	-4.58271e-163	3.47886e-163	1.17619e-163	-9.37235e-163	-1.18619e-163	-7.67001e-164	0
-2.04158e-163	1.51417e-163	6.35879e-163	-1.17381e-163	1.21034e-162	8.62782e-163	-6.00692e-164	-5.21269e-163	1.32165e-163	-2.55211e-163	1.16204e-162	-6.71455e-164	9.19507e-163	9.44086e-163	5.03083e-163	1.08423e-163	-6.59617e-163	-7.47466e-164	4.52406e-163	-7.8772e-163	4.34726e-164	1.98e-163	9.84167e-164	-2.99569e-163	-4.58271e-163	3.47886e-163	1.17619e-163	-9.37235e-163	-1.18619e-163	-7.67001e-164	0
-2.04158e-163	1.51417e-163	6.35879e-163	-1.17381e-163	1.21034e-162	8.62782e-163	-6.00692e-164	-5.21269e-163	1.32165e-163	-2.55211e-163	1.16204e-162	-6.71455e-164	9.19507e-163	9.44086e-163	5.03083e-163	1.08423e-163	-6.59617e-163	-7.47466e-164	4.52406e-163	-7.8772e-163	4.34726e-164	1.98e-163	9.84167e-164	-2.99569e-163	-4.58271e-163	3.47886e-163	1.17619e-163	-9.37235e-163	-1.18619e-163	-7.67001e-164	0
-2.04158e-163	1.51417e-163	6.35879e-163	-1.17381e-163	1.21034e-162	8.62782e-163	-6.00692e-164	-5.21269e-163	1.32165e-163	-2.55211e-163	1.16204e-162	-6.71455e-164	9.19507e-163	9.44086e-163	5.03083e-163	1.08423e-163	-6.59617e-163	-7.47466e-164	4.52406e-163	-7.8772e-163	4.34726e-164	1.98e-163	9.84167e-164	-2.99569e-163	-4.58271e-163	3.47886e-163	1.17619e-163	-9.37235e-163	-1.18619e-163	-7.67001e-164	0
-2.04158e-163	1.51417e-163	6.35879e-163	-1.17381e-163	1.21034e-162	8.62782e-163	-6.00692e-164	-5.21269e-163	1.32165e-163	-2.55211e-163	1.16204e-162	-6.71455e-164	9.19507e-163	9.44086e-163	5.03083e-163	1.08423e-163	-6.59617e-163	-7.47466e-164	4.52406e-163	-7.8772e-163	4.34726e-164	1.98e-163	9.84167e-164	-2.99569e-163	-4.58271e-163	3.47886e-163	1.17619e-163	-9.37235e-163	-1.18619e-163	-7.67001e-164	0
-2.04158e-163	1.51417e-163	6.35879e-163	-1.17381e-163	1.21034e-162	8.62782e-163	-6.00692e-164	-5.21269e-163	1.32165e-163	-2.55211e-163	1.16204e-162	-6.71455e-164	9.19507e-163	9.44086e-163	5.03083e-163	1.08423e-163	-6.59617e-163	-7.47466e-164	4.52406e-163	-7.8772e-163	4.34726e-164	1.98e-163	9.84167e-164	-2.99569e-163	-4.58271e-163	3.47886e-163	1.17619e-163	-9.37235e-163	-1.18619e-163	-7.67001e-164	0
-2.04158e-163	1.51417e-163	6.35879e-163	-1.17381e-163	1.21034e-162	8.62782e-163	-6.00692e-164	-5.21269e-163	1.32165e-163	-2.55211e-163	1.16204e-162	-6.71455e-164	9.19507e-163	9.44086e-163	5.03083e-163	1.08423e-163	-6.59617e-163	-7.47466e-164	4.52406e-163	-7.8772e-163	4.34726e-164	1.98e-163	9.84167e-164	-2.99569e-163	-4.58271e-163	3.47886e-163	1.17619e-163	-9.37235e-163	-1.18619e-163	-7.67001e-164	0
-2.04158e-163	1.51417e-163	6.35879e-163	-1.17381e-163	1.21034e-162	8.62782e-163	-6.00692e-164	-5.21269e-163	1.32165e-163	-2.55211e-163	1.16204e-162	-6.71455e-164	9.19507e-163	9.44086e-163	5.03083e-163	1.08423e-163	-6.59617e-163	-7.47466e-164	4.52406e-163	-7.8772e-163	4.34726e-164	1.98e-163	9.84167e-164	-2.99569e-163	-4.58271e-163	3.47886e-163	1.17619e-163	-9.37235e-163	-1.18619e-163	-7.67001e-164	0
-2.04158e-163	1.51417e-163	6.35879e-163	-1.17381e-163	1.21034e-162	8.62782e-163	-6.00692e-164	-5.21269e-163	1.32165e-163	-2.55211e-163	1.16204e-162	-6.71455e-164	9.19507e-163	9.44086e-163	5.03083e-163	1.08423e-163	-6.59617e-163	-7.47466e-164	4.52406e-163	-7.8772e-163	4.34726e-164	1.98e-163	9.84167e-164	-2.99569e-163	-4.58271e-163	3.47886e-163	1.17619e-163	-9.37235e-163	-1.18619e-163	-7.67001e-164	0
-2.04158e-163	1.51417e-163	6.35879e-163	-1.17381e-163	1.21034e-162	8.62782e-163	-6.00692e-164	-5.21269e-163	1.32165e-163	-2.55211e-163	1.16204e-162	-6.71455e-164	9.19507e-163	9.44086e-163	5.03083e-163	1.08423e-163	-6.59617e-163	-7.47466e-164	4.52406e-163	-7.8772e-163	4.34726e-164	1.98e-163	9.84167e-164	-2.99569e-163	-4.58271e-163	3.47886e-163	1.17619e-163	-9.37235e-163	-1.18619e-163	-7.67001e-164	0
-2.04158e-163	1.51417e-163	6.35879e-163	-1.17381e-163	1.21034e-162	8.62782e-163	-6.00692e-164	-5.21269e-163	1.32165e-163	-2.55211e-163	1.16204e-162	-6.71455e-164	9.19507e-163	9.44086e-163	5.03083e-163	1.08423e-163	-6.59617e-163	-7.47466e-164	4.52406e-163	-7.8772e-163	4.34726e-164	1.98e-163	9.84167e-164	-2.99569e-163	-4.58271e-163	3.47886e-163	1.17619e-163	-9.37235e-163	-1.18619e-163	-7.67001e-164	0
-2.04158e-163	1.51417e-163	6.35879e-163	-1.17381e-163	1.21034e-162	8.62782e-163	-6.00692e-164	-5.21269e-163	1.32165e-163	-2.55211e-163	1.16204e-162	-6.71455e-164	9.19507e-163	9.44086e-163	5.03083e-163	1.08423e-163	-6.59617e-163	-7.47466e-164	4.52406e-163	-7.8772e-163	4.34726e-164	1.98e-163	9.84167e-164	-2.99569e-163	-4.58271e-163	3.47886e-163	1.17619e-163	-9.37235e-163	-1.18619e-163	-7.67001e-164	0
-2.04158e-163	1.51417e-163	6.35879e-163	-1.17381e-163	1.21034e-162	8.62782e-163	-6.00692e-164	-5.21269e-163	1.32165e-163	-2.55211e-163	1.16204e-162	-6.71455e-164	9.19507e-163	9.44086e-163	5.03083e-163	1.08423e-163	-6.59617e-163	-7.47466e-164	4.52406e-163	-7.8772e-163	4.34726e-164	1.98e-163	9.84167e-164	-2.99569e-163	-4.58271e-163	3.47886e-163	1.17619e-163	-9.37235e-163	-1.18619e-163	-7.67001e-164	0
-2.04158e-163	1.51417e-163	6.35879e-163	-1.17381e-163	1.21034e-162	8.62782e-163	-6.00692e-164	-5.21269e-163	1.32165e-163	-2.55211e-163	1.16204e-162	-6.71455e-164	9.19507e-163	9.44086e-163	5.03083e-163	1.08423e-163	-6.59617e-163	-7.47466e-164	4.52406e-163	-7.8772e-163	4.34726e-164	1.98e-163	9.84167e-164	-2.99569e-163	-4.58271e-163	3.47886e-163	1.17619e-163	-9.37235e-163	-1.18619e-163	-7.67001e-164	0
-2.04158e-163	1.51417e-163	6.35879e-163	-1.17381e-163	1.21034e-162	8.62782e-163	-6.00692e-164	-5.21269e-163	1.32165e-163	-2.55211e-163	1.16204e-162	-6.71455e-164	9.19507e-163	9.44086e-163	5.03083e-163	1.08423e-163	-6.59617e-163	-7.47466e-164	4.52406e-163	-7.8772e-163	4.34726e-164	1.98e-163	9.84167e-164	-2.99569e-163	-4.58271e-163	3.47886e-163	1.17619e-163	-9.37235e-163	-1.18619e-163	-7.67001e-164	0
-2.04158e-163	1.51417e-163	6.35879e-163	-1.17381e-163	1.21034e-162	8.62782e-163	-6.00692e-164	-5.21269e-163	1.32165e-163	-2.55211e-163	1.16204e-162	-6.71455e-164	9.19507e-163	9.44086e-163	5.03083e-163	1.08423e-163	-6.59617e-163	-7.47466e-164	4.52406e-163	-7.8772e-163	4.34726e-164	1.98e-163	9.84167e-164	-2.99569e-163	-4.58271e-163	3.47886e-163	1.17619e-163	-9.37235e-163	-1.18619e-163	-7.67001e-164	0
-2.04158e-163	1.51417e-163	6.35879e-163	-1.17381e-163	1.21034e-162	8.62782e-163	-6.00692e-164	-5.21269e-163	1.32165e-163	-2.55211e-163	1.16204e-162	-6.71455e-164	9.19507e-163	9.44086e-163	5.03083e-163	1.08423e-163	-6.59617e-163	-7.47466e-164	4.52406e-163	-7.8772e-163	4.34726e-164	1.98e-163	9.84167e-164	-2.99569e-163	-4.58271e-163	3.47886e-163	1.17619e-163	-9.37235e-163	-1.18619e-163	-7.67001e-164	0
-2.04158e-163	1.51417e-163	6.35879e-163	-1.17381e-163	1.21034e-162	8.62782e-163	-6.00692e-164	-5.21269e-163	1.32165e-163	-2.55211e-163	1.16204e-162	-6.71455e-164	9.19507e-163	9.44086e-163	5.03083e-163	1.08423e-163	-6.59617e-163	-7.47466e-164	4.52406e-163	-7.8772e-163	4.34726e-164	1.98e-163	9.84167e-164	-2.99569e-163	-4.58271e-163	3.47886e-163	1.17619e-163	-9.37235e-163	-1.18619e-163	-7.67001e-164	0
-2.04158e-163	1.51417e-163	6.35879e-163	-1.17381e-163	1.21034e-162	8.62782e-163	-6.00692e-164	-5.21269e-163	1.32165e-163	-2.55211e-163	1.16204e-162	-6.71455e-164	9.19507e-163	9.44086e-163	5.03083e-163	1.08423e-163	-6.59617e-163	-7.47466e-164	4.52406e-163	-7.8772e-163	4.34726e-164	1.98e-163	9.84167e-164	-2.99569e-163	-4.58271e-163	3.47886e-163	1.17619e-163	-9.37235e-163	-1.18619e-163	-7.67001e-164	0
-2.04158e-163	1.51417e-163	6.35879e-163	-1.17381e-163	1.21034e-162	8.62782e-163	-6.00692e-164	-5.21269e-163	1.32165e-163	-2.55211e-163	1.16204e-162	-6.71455e-164	9.19507e-163	9.44086e-163	5.03083e-163	1.08423e-163	-6.59617e-163	-7.47466e-164	4.52406e-163	-7.8772e-163	4.34726e-164	1.98e-163	9.84167e-164	-2.99569e-163	-4.58271e-163	3.47886e-163	1.17619e-163	-9.37235e-163	-1.18619e-163	-7.67001e-164	0
-2.04158e-163	1.51417e-163	6.35879e-163	-1.17381e-163	1.21034e-162	8.62782e-163	-6.00692e-164	-5.21269e-163	1.32165e-163	-2.55211e-163	1.16204e-162	-6.71455e-164	9.19507e-163	9.44086e-163	5.03083e-163	1.08423e-163	-6.59617e-163	-7.47466e-164	4.52406e-163	-7.8772e-163	4.34726e-164	1.98e-163	9.84167e-164	-2.99569e-163	-4.58271e-163	3.47886e-163	1.17619e-163	-9.37235e-163	-1.18619e-163	-7.67001e-164	0
-2.04158e-163	1.51417e-163	6.35879e-163	-1.17381e-163	1.21034e-162	8.62782e-163	-6.00692e-164	-5.21269e-163	1.32165e-163	-2.55211e-163	1.16204e-162	-6.71455e-164	9.19507e-163	9.44086e-163	5.03083e-163	1.08423e-163	-6.59617e-163	-7.47466e-164	4.52406e-163	-7.8772e-163	4.34726e-164	1.98e-163	9.84167e-164	-2.99569e-163	-4.58271e-163	3.47886e-163	1.17619e-163	-9.37235e-163	-1.18619e-163	-7.67001e-164	0
-2.04158e-163	1.51417e-163	6.35879e-163	-1.17381e-163	1.21034e-162	8.62782e-163	-6.00692e-164	-5.21269e-163	1.32165e-163	-2.55211e-163	1.16204e-162	-6.71455e-164	9.19507e-163	9.44086e-163	5.03083e-163	1.08423e-163	-6.59617e-163	-7.47466e-164	4.52406e-163	-7.8772e-163	4.34726e-164	1.98e-163	9.84167e-164	-2.99569e-163	-4.58271e-163	3.47886e-163	1.17619e-163	-9.37235e-163	-1.18619e-163	-7.67001e-164	0
-2.04158e-163	1.51417e-163	6.35879e-163	-1.17381e-163	1.21034e-162	8.62782e-163	-6.00692e-164	-5.21269e-163	1.32165e-163	-2.55211e-163	1.16204e-162	-6.71455e-164	9.19507e-163	9.44086e-163	5.03083e-163	1.08423e-163	-6.59617e-163	-7.47466e-164	4.52406e-163	-7.8772e-163	4.34726e-164	1.98e-163	9.84167e-164	-2.99569e-163	-4.58271e-163	3.47886e-163	1.17619e-163	-9.37235e-163	-1.18619e-163	-7.67001e-164	0
-2.04158e-163	1.51417e-163	6.35879e-163	-1.17381e-163	1.21034e-162	8.62782e-163	-6.00692e-164	-5.21269e-163	1.32165e-163	-2.55211e-163	1.16204e-162	-6.71455e-164	9.19507e-163	9.44086e-163	5.03083e-163	1.08423e-163	-6.59617e-163	-7.47466e-164	4.52406e-163	-7.8772e-163	4.34726e-164	1.98e-163	9.84167e-164	-2.99569e-163	-4.58271e-163	3.47886e-163	1.17619e-163	-9.37235e-163	-1.18619e-163	-7.67001e-164	0
-2.04158e-163	1.51417e-163	6.35879e-163	-1.17381e-163	1.21034e-162	8.62782e-163	-6.00692e-164	-5.21269e-163	1.32165e-163	-2.55211e-163	1.16204e-162	-6.71455e-164	9.19507e-163	9.44086e-163	5.03083e-163	1.08423e-163	-6.59617e-163	-7.47466e-164	4.52406e-163	-7.8772e-163	4.34726e-164	1.98e-163	9.84167e-164	-2.99569e-163	-4.58271e-163	3.47886e-163	1.17619e-163	-9.37235e-163	-1.18619e-163	-7.67001e-164	0
-2.04158e-163	1.51417e-163	6.35879e-163	-1.17381e-163	1.21034e-162	8.62782e-163	-6.00692e-164	-5.21269e-163	1.32165e-163	-2.55211e-163	1.16204e-162	-6.71455e-164	9.19507e-163	9.44086e-163	5.03083e-163	1.08423e-163	-6.59617e-163	-7.47466e-164	4.52406e-163	-7.8772e-163	4.34726e-164	1.98e-163	9.84167e-164	-2.99569e-163	-4.58271e-163	3.47886e-163	1.17619e-163	-9.37235e-163	-1.18619e-163	-7.67001e-164	0
-2.04158e-163	1.51417e-163	6.35879e-163	-1.17381e-163	1.21034e-162	8.62782e-163	-6.00692e-164	-5.21269e-163	1.32165e-163	-2.55211e-163	1.16204e-162	-6.71455e-164	9.19507e-163	9.44086e-163	5.03083e-163	1.08423e-163	-6.59617e-163	-7.47466e-164	4.52406e-163	-7.8772e-163	4.34726e-164	1.98e-163	9.84167e-164	-2.99569e-163	-4.58271e-163	3.47886e-163	1.17619e-163	-9.37235e-163	-1.18619e-163	-7.67001e-164	0
-2.04158e-163	1.51417e-163	6.35879e-163	-1.17381e-163	1.21034e-162	8.62782e-163	-6.00692e-164	-5.21269e-163	1.32165e-163	-2.55211e-163	1.16204e-162	-6.71455e-164	9.19507e-163	9.44086e-163	5.03083e-163	1.08423e-163	-6.59617e-163	-7.47466e-164	4.52406e-163	-7.8772e-163	4.34726e-164	1.98e-163	9.84167e-164	-2.99569e-163	-4.58271e-163	3.47886e-163	1.17619e-163	-9.37235e-163	-1.18619e-163	-7.67001e-164	0
-2.04158e-163	1.51417e-163	6.35879e-163	-1.17381e-163	1.21034e-162	8.62782e-163	-6.00692e-164	-5.21269e-163	1.32165e-163	-2.55211e-163	1.16204e-162	-6.71455e-164	9.19507e-163	9.44086e-163	5.03083e-163	1.08423e-163	-6.59617e-163	-7.47466e-164	4.52406e-163	-7.8772e-163	4.34726e-164	1.98e-163	9.84167e-164	-2.99569e-163	-4.58271e-163	3.47886e-163	1.17619e-163	-9.37235e-163	-1.18619e-163	-7.67001e-164	0
-2.04158e-163	1.51417e-163	6.35879e-163	-1.17381e-163	1.21034e-162	8.62782e-163	-6.00692e-164	-5.21269e-163	1.32165e-163	-2.55211e-163	1.16204e-162	-6.71455e-164	9.19507e-163	9.44086e-163	5.03083e-163	1.08423e-163	-6.59617e-163	-7.47466e-164	4.52406e-163	-7.8772e-163	4.34726e-164	1.98e-163	9.84167e-164	-2.99569e-163	-4.58271e-163	3.47886e-163	1.17619e-163	-9.37235e-163	-1.18619e-163	-7.67001e-164	0
-2.04158e-163	1.51417e-163	6.35879e-163	-1.17381e-163	1.21034e-162	8.62782e-163	-6.00692e-164	-5.21269e-163	1.32165e-163	-2.55211e-163	1.16204e-162	-6.71455e-164	9.19507e-163	9.44086e-163	5.03083e-163	1.08423e-163	-6.59617e-163	-7.47466e-164	4.52406e-163	-7.8772e-163	4.34726e-164	1.98e-163	9.84167e-164	-2.99569e-163	-4.58271e-163	3.47886e-163	1.17619e-163	-9.37235e-163	-1.18619e-163	-7.67001e-164	0
-2.04158e-163	1.51417e-163	6.35879e-163	-1.17381e-163	1.21034e-162	8.62782e-163	-6.00692e-164	-5.21269e-163	1.32165e-163	-2.55211e-163	1.16204e-162	-6.71455e-164	9.19507e-163	9.44086e-163	5.03083e-163	1.08423e-163	-6.59617e-163	-7.47466e-164	4.52406e-163	-7.8772e-163	4.34726e-164	1.98e-163	9.84167e-164	-2.99569e-163	-4.58271e-163	3.47886e-163	1.17619e-163	-9.37235e-163	-1.18619e-163	-7.67001e-164	0
-2.04158e-163	1.51417e-163	6.35879e-163	-1.17381e-163	1.21034e-162	8.62782e-163	-6.00692e-164	-5.21269e-163	1.32165e-163	-2.55211e-163	1.16204e-162	-6.71455e-164	9.19507e-163	9.44086e-163	5.03083e-163	1.08423e-163	-6.59617e-163	-7.47466e-164	4.52406e-163	-7.8772e-163	4.34726e-164	1.98e-163	9.84167e-164	-2.99569e-163	-4.58271e-163	3.47886e-163	1.17619e-163	-9.37235e-163	-1.18619e-163	-7.67001e-164	0
-2.04158e-163	1.51417e-163	6.35879e-163	-1.17381e-163	1.21034e-162	8.62782e-163	-6.00692e-164	-5.21269e-163	1.32165e-163	-2.55211e-163	1.16204e-162	-6.71455e-164	9.19507e-163	9.44086e-163	5.03083e-163	1.08423e-163	-6.59617e-163	-7.47466e-164	4.52406e-163	-7.8772e-163	4.34726e-164	1.98e-163	9.84167e-164	-2.99569e-163	-4.58271e-163	3.47886e-163	1.17619e-163	-9.37235e-163	-1.18619e-163	-7.67001e-164	0
-2.04158e-163	1.51417e-163	6.35879e-163	-1.17381e-163	1.21034e-162	8.62782e-163	-6.00692e-164	-5.21269e-163	1.32165e-163	-2.55211e-163	1.16204e-162	-6.71455e-164	9.19507e-163	9.44086e-163	5.03083e-163	1.08423e-163	-6.59617e-163	-7.47466e-164	4.52406e-163	-7.8772e-163	4.34726e-164	1.98e-163	9.84167e-164	-2.99569e-163	-4.58271e-163	3.47886e-163	1.17619e-163	-9.37235e-163	-1.18619e-163	-7.67001e-164	0
-2.04158e-163	1.51417e-163	6.35879e-163	-1.17381e-163	1.21034e-162	8.62782e-163	-6.00692e-164	-5.21269e-163	1.32165e-163	-2.55211e-163	1.16204e-162	-6.71455e-164	9.19507e-163	9.44086e-163	5.03083e-163	1.08423e-163	-6.59617e-163	-7.47466e-164	4.52406e-163	-7.8772e-163	4.34726e-164	1.98e-163	9.84167e-164	-2.99569e-163	-4.58271e-163	3.47886e-163	1.17619e-163	-9.37235e-163	-1.18619e-163	-7.67001e-164	0
-2.04158e-163	1.51417e-163	6.35879e-163	-1.17381e-163	1.21034e-162	8.62782e-163	-6.00692e-164	-5.21269e-163	1.32165e-163	-2.55211e-163	1.16204e-162	-6.71455e-164	9.19507e-163	9.44086e-163	5.03083e-163	1.08423e-163	-6.59617e-163	-7.47466e-164	4.52406e-163	-7.8772e-163	4.34726e-164	1.98e-163	9.84167e-164	-2.99569e-163	-4.58271e-163	3.47886e-163	1.17619e-163	-9.37235e-163	-1.18619e-163	-7.67001e-164	0
-2.04158e-163	1.51417e-163	6.35879e-163	-1.17381e-163	1.21034e-162	8.62782e-163	-6.00692e-164	-5.21269e-163	1.32165e-163	-2.55211e-163	1.16204e-162	-6.71455e-164	9.19507e-163	9.44086e-163	5.03083e-163	1.08423e-163	-6.59617e-163	-7.47466e-164	4.52406e-163	-7.8772e-163	4.34726e-164	1.98e-163	9.84167e-164	-2.99569e-163	-4.58271e-163	3.47886e-163	1.17619e-163	-9.37235e-163	-1.18619e-163	-7.67001e-164	0
-2.04158e-163	1.51417e-163	6.35879e-163	-1.17381e-163	1.21034e-162	8.62782e-163	-6.00692e-164	-5.21269e-163	1.32165e-163	-2.55211e-163	1.16204e-162	-6.71455e-164	9.19507e-163	9.44086e-163	5.03083e-163	1.08423e-163	-6.59617e-163	-7.47466e-164	4.52406e-163	-7.8772e-163	4.34726e-164	1.98e-163	9.84167e-164	-2.99569e-163	-4.58271e-163	3.47886e-163	1.17619e-163	-9.37235e-163	-1.18619e-163	-7.67001e-164	0
-2.04158e-163	1.51417e-163	6.35879e-163	-1.17381e-163	1.21034e-162	8.62782e-163	-6.00692e-164	-5.21269e-163	1.32165e-163	-2.55211e-163	1.16204e-162	-6.71455e-164	9.19507e-163	9.44086e-163	5.03083e-163	1.08423e-163	-6.59617e-163	-7.47466e-164	4.52406e-163	-7.8772e-163	4.34726e-164	1.98e-163	9.84167e-164	-2.99569e-163	-4.58271e-163	3.47886e-163	1.17619e-163	-9.37235e-163	-1.18619e-163	-7.67001e-164	0
-2.04158e-163	1.51417e-163	6.35879e-163	-1.17381e-163	1.21034e-162	8.62782e-163	-6.00692e-164	-5.21269e-163	1.32165e-163	-2.55211e-163	1.16204e-162	-6.71455e-164	9.19507e-163	9.44086e-163	5.03083e-163	1.08423e-163	-6.59617e-163	-7.47466e-164	4.52406e-163	-7.8772e-163	4.34726e-164	1.98e-163	9.84167e-164	-2.99569e-163	-4.58271e-163	3.47886e-163	1.17619e-163	-9.37235e-163	-1.18619e-163	-7.67001e-164	0
-2.04158e-163	1.51417e-163	6.35879e-163	-1.17381e-163	1.21034e-162	8.62782e-163	-6.00692e-164	-5.21269e-163	1.32165e-163	-2.55211e-163	1.16204e-162	-6.71455e-164	9.19507e-163	9.44086e-163	5.03083e-163	1.08423e-163	-6.59617e-163	-7.47466e-164	4.52406e-163	-7.8772e-163	4.34726e-164	1.98e-163	9.84167e-164	-2.99569e-163	-4.58271e-163	3.47886e-163	1.17619e-163	-9.37235e-163	-1.18619e-163	-7.67001e-164	0
-2.04158e-163	1.51417e-163	6.35879e-163	-1.17381e-163	1.21034e-162	8.62782e-163	-6.00692e-164	-5.21269e-163	1.32165e-163	-2.55211e-163	1.16204e-162	-6.71455e-164	9.19507e-163	9.44086e-163	5.03083e-163	1.08423e-163	-6.59617e-163	-7.47466e-164	4.52406e-163	-7.8772e-163	4.34726e-164	1.98e-163	9.84167e-164	-2.99569e-163	-4.58271e-163	3.47886e-163	1.17619e-163	-9.37235e-163	-1.18619e-163	-7.67001e-164	0
-2.04158e-163	1.51417e-163	6.35879e-163	-1.17381e-163	1.21034e-162	8.62782e-163	-6.00692e-164	-5.21269e-163	1.32165e-163	-2.55211e-163	1.16204e-162	-6.71455e-164	9.19507e-163	9.44086e-163	5.03083e-163	1.08423e-163	-6.59617e-163	-7.47466e-164	4.52406e-163	-7.8772e-163	4.34726e-164	1.98e-163	9.84167e-164	-2.99569e-163	-4.58271e-163	3.47886e-163	1.17619e-163	-9.37235e-163	-1.18619e-163	-7.67001e-164	0
-2.04158e-163	1.51417e-163	6.35879e-163	-1.17381e-163	1.21034e-162	8.62782e-163	-6.00692e-164	-5.21269e-163	1.32165e-163	-2.55211e-163	1.16204e-162	-6.71455e-164	9.19507e-163	9.44086e-163	5.03083e-163	1.08423e-163	-6.59617e-163	-7.47466e-164	4.52406e-163	-7.8772e-163	4.34726e-164	1.98e-163	9.84167e-164	-2.99569e-163	-4.58271e-163	3.47886e-163	1.17619e-163	-9.37235e-163	-1.18619e-163	-7.67001e-164	0
-2.04158e-163	1.51417e-163	6.35879e-163	-1.17381e-163	1.21034e-162	8.62782e-163	-6.00692e-164	-5.21269e-163	1.32165e-163	-2.55211e-163	1.16204e-162	-6.71455e-164	9.19507e-163	9.44086e-163	5.03083e-163	1.08423e-163	-6.59617e-163	-7.47466e-164	4.52406e-163	-7.8772e-163	4.34726e-164	1.98e-163	9.84167e-164	-2.99569e-163	-4.58271e-163	3.47886e-163	1.17619e-163	-9.37235e-163	-1.18619e-163	-7.67001e-164	0
-2.04158e-163	1.51417e-163	6.35879e-163	-1.17381e-163	1.21034e-162	8.62782e-163	-6.00692e-164	-5.21269e-163	1.32165e-163	-2.55211e-163	1.16204e-162	-6.71455e-164	9.19507e-163	9.44086e-163	5.03083e-163	1.08423e-163	-6.59617e-163	-7.47466e-164	4.52406e-163	-7.8772e-163	4.34726e-164	1.98e-163	9.84167e-164	-2.99569e-163	-4.58271e-163	3.47886e-163	1.17619e-163	-9.37235e-163	-1.18619e-163	-7.67001e-164	0
-2.04158e-163	1.51417e-163	6.35879e-163	-1.17381e-163	1.21034e-162	8.62782e-163	-6.00692e-164	-5.21269e-163	1.32165e-163	-2.55211e-163	1.16204e-162	-6.71455e-164	9.19507e-163	9.44086e-163	5.03083e-163	1.08423e-163	-6.59617e-163	-7.47466e-164	4.52406e-163	-7.8772e-163	4.34726e-164	1.98e-163	9.84167e-164	-2.99569e-163	-4.58271e-163	3.47886e-163	1.17619e-163	-9.37235e-163	-1.18619e-163	-7.67001e-164	0
-2.04158e-163	1.51417e-163	6.35879e-163	-1.17381e-163	1.21034e-162	8.62782e-163	-6.00692e-164	-5.21269e-163	1.32165e-163	-2.55211e-163	1.16204e-162	-6.71455e-164	9.19507e-163	9.44086e-163	5.03083e-163	1.08423e-163	-6.59617e-163	-7.47466e-164	4.52406e-163	-7.8772e-163	4.34726e-164	1.98e-163	9.84167e-164	-2.99569e-163	-4.58271e-163	3.47886e-163	1.17619e-163	-9.37235e-163	-1.18619e-163	-7.67001e-164	0
-2.04158e-163	1.51417e-163	6.35879e-163	-1.17381e-163	1.21034e-162	8.62782e-163	-6.00692e-164	-5.21269e-163	1.32165e-163	-2.55211e-163	1.16204e-162	-6.71455e-164	9.19507e-163	9.44086e-163	5.03083e-163	1.08423e-163	-6.59617e-163	-7.47466e-164	4.52406e-163	-7.8772e-163	4.34726e-164	1.98e-163	9.84167e-164	-2.99569e-163	-4.58271e-163	3.47886e-163	1.17619e-163	-9.37235e-163	-1.18619e-163	-7.67001e-164	0
-2.04158e-163	1.51417e-163	6.35879e-163	-1.17381e-163	1.21034e-162	8.62782e-163	-6.00692e-164	-5.21269e-163	1.32165e-163	-2.55211e-163	1.16204e-162	-6.71455e-164	9.19507e-163	9.44086e-163	5.03083e-163	1.08423e-163	-6.59617e-163	-7.47466e-164	4.52406e-163	-7.8772e-163	4.34726e-164	1.98e-163	9.84167e-164	-2.99569e-163	-4.58271e-163	3.47886e-163	1.17619e-163	-9.37235e-163	-1.18619e-163	-7.67001e-164	0
-2.04158e-163	1.51417e-163	6.35879e-163	-1.17381e-163	1.21034e-162	8.62782e-163	-6.00692e-164	-5.21269e-163	1.32165e-163	-2.55211e-163	1.16204e-162	-6.71455e-164	9.19507e-163	9.44086e-163	5.03083e-163	1.08423e-163	-6.59617e-163	-7.47466e-164	4.52406e-163	-7.8772e-163	4.34726e-164	1.98e-163	9.84167e-164	-2.99569e-163	-4.58271e-163	3.47886e-163	1.17619e-163	-9.37235e-163	-1.18619e-163	-7.67001e-164	0
-2.04158e-163	1.51417e-163	6.35879e-163	-1.17381e-163	1.21034e-162	8.62782e-163	-6.00692e-164	-5.21269e-163	1.32165e-163	-2.55211e-163	1.16204e-162	-6.71455e-164	9.19507e-163	9.44086e-163	5.03083e-163	1.08423e-163	-6.59617e-163	-7.47466e-164	4.52406e-163	-7.8772e-163	4.34726e-164	1.98e-163	9.84167e-164	-2.99569e-163	-4.58271e-163	3.47886e-163	1.17619e-163	-9.37235e-163	-1.18619e-163	-7.67001e-164	0
-2.04158e-163	1.51417e-163	6.35879e-163	-1.17381e-163	1.21034e-162	8.62782e-163	-6.00692e-164	-5.21269e-163	1.32165e-163	-2.55211e-163	1.16204e-162	-6.71455e-164	9.19507e-163	9.44086e-163	5.03083e-163	1.08423e-163	-6.59617e-163	-7.47466e-164	4.52406e-163	-7.8772e-163	4.34726e-164	1.98e-163	9.84167e-164	-2.99569e-163	-4.58271e-163	3.47886e-163	1.17619e-163	-9.37235e-163	-1.18619e-163	-7.67001e-164	0
-2.04158e-163	1.51417e-163	6.35879e-163	-1.17381e-163	1.21034e-162	8.62782e-163	-6.00692e-164	-5.21269e-163	1.32165e-163	-2.55211e-163	1.16204e-162	-6.71455e-164	9.19507e-163	9.44086e-163	5.03083e-163	1.08423e-163	-6.59617e-163	-7.47466e-164	4.52406e-163	-7.8772e-163	4.34726e-164	1.98e-163	9.84167e-164	-2.99569e-163	-4.58271e-163	3.47886e-163	1.17619e-163	-9.37235e-163	-1.18619e-163	-7.67001e-164	0
-2.04158e-163	1.51417e-163	6.35879e-163	-1.17381e-163	1.21034e-162	8.62782e-163	-6.00692e-164	-5.21269e-163	1.32165e-163	-2.55211e-163	1.16204e-162	-6.71455e-164	9.19507e-163	9.44086e-163	5.03083e-163	1.08423e-163	-6.59617e-163	-7.47466e-164	4.52406e-163	-7.8772e-163	4.34726e-164	1.98e-163	9.84167e-164	-2.99569e-163	-4.58271e-163	3.47886e-163	1.17619e-163	-9.37235e-163	-1.18619e-163	-7.67001e-164	0
-2.04158e-163	1.51417e-163	6.35879e-163	-1.17381e-163	1.21034e-162	8.62782e-163	-6.00692e-164	-5.21269e-163	1.32165e-163	-2.55211e-163	1.16204e-162	-6.71455e-164	9.19507e-163	9.44086e-163	5.03083e-163	1.08423e-163	-6.59617e-163	-7.47466e-164	4.52406e-163	-7.8772e-163	4.34726e-164	1.98e-163	9.84167e-164	-2.99569e-163	-4.58271e-163	3.47886e-163	1.17619e-163	-9.37235e-163	-1.18619e-163	-7.67001e-164	0
-2.04158e-163	1.51417e-163	6.35879e-163	-1.17381e-163	1.21034e-162	8.62782e-163	-6.00692e-164	-5.21269e-163	1.32165e-163	-2.55211e-163	1.16204e-162	-6.71455e-164	9.19507e-163	9.44086e-163	5.03083e-163	1.08423e-163	-6.59617e-163	-7.47466e-164	4.52406e-163	-7.8772e-163	4.34726e-164	1.98e-163	9.84167e-164	-2.99569e-163	-4.58271e-163	3.47886e-163	1.17619e-163	-9.37235e-163	-1.18619e-163	-7.67001e-164	0
-2.04158e-163	1.51417e-163	6.35879e-163	-1.17381e-163	1.21034e-162	8.62782e-163	-6.00692e-164	-5.21269e-163	1.32165e-163	-2.55211e-163	1.16204e-162	-6.71455e-164	9.19507e-163	9.44086e-163	5.03083e-163	1.08423e-163	-6.59617e-163	-7.47466e-164	4.52406e-163	-7.8772e-163	4.34726e-164	1.98e-163	9.84167e-164	-2.99569e-163	-4.58271e-163	3.47886e-163	1.17619e-163	-9.37235e-163	-1.18619e-163	-7.67001e-164	0
-2.04158e-163	1.51417e-163	6.35879e-163	-1.17381e-163	1.21034e-162	8.62782e-163	-6.00692e-164	-5.21269e-163	1.32165e-163	-2.55211e-163	1.16204e-162	-6.71455e-164	9.19507e-163	9.44086e-163	5.03083e-163	1.08423e-163	-6.59617e-163	-7.47466e-164	4.52406e-163	-7.8772e-163	4.34726e-164	1.98e-163	9.84167e-164	-2.99569e-163	-4.58271e-163	3.47886e-163	1.17619e-163	-9.37235e-163	-1.18619e-163	-7.67001e-164	0
-2.04158e-163	1.51417e-163	6.35879e-163	-1.17381e-163	1.21034e-162	8.62782e-163	-6.00692e-164	-5.21269e-163	1.32165e-163	-2.55211e-163	1.16204e-162	-6.71455e-164	9.19507e-163	9.44086e-163	5.03083e-163	1.08423e-163	-6.59617e-163	-7.47466e-164	4.52406e-163	-7.8772e-163	4.34726e-164	1.98e-163	9.84167e-164	-2.99569e-163	-4.58271e-163	3.47886e-163	1.17619e-163	-9.37235e-163	-1.18619e-163	-7.67001e-164	0
-2.04158e-163	1.51417e-163	6.35879e-163	-1.17381e-163	1.21034e-162	8.62782e-163	-6.00692e-164	-5.21269e-163	1.32165e-163	-2.55211e-163	1.16204e-162	-6.71455e-164	9.19507e-163	9.44086e-163	5.03083e-163	1.08423e-163	-6.59617e-163	-7.47466e-164	4.52406e-163	-7.8772e-163	4.34726e-164	1.98e-163	9.84167e-164	-2.99569e-163	-4.58271e-163	3.47886e-163	1.17619e-163	-9.37235e-163	-1.18619e-163	-7.67001e-164	0
-2.04158e-163	1.51417e-163	6.35879e-163	-1.17381e-163	1.21034e-162	8.62782e-163	-6.00692e-164	-5.21269e-163	1.32165e-163	-2.55211e-163	1.16204e-162	-6.71455e-164	9.19507e-163	9.44086e-163	5.03083e-163	1.08423e-163	-6.59617e-163	-7.47466e-164	4.52406e-163	-7.8772e-163	4.34726e-164	1.98e-163	9.84167e-164	-2.99569e-163	-4.58271e-163	3.47886e-163	1.17619e-163	-9.37235e-163	-1.18619e-163	-7.67001e-164	0
-2.04158e-163	1.51417e-163	6.35879e-163	-1.17381e-163	1.21034e-162	8.62782e-163	-6.00692e-164	-5.21269e-163	1.32165e-163	-2.55211e-163	1.16204e-162	-6.71455e-164	9.19507e-163	9.44086e-163	5.03083e-163	1.08423e-163	-6.59617e-163	-7.47466e-164	4.52406e-163	-7.8772e-163	4.34726e-164	1.98e-163	9.84167e-164	-2.99569e-163	-4.58271e-163	3.47886e-163	1.17619e-163	-9.37235e-163	-1.18619e-163	-7.67001e-164	0
-2.04158e-163	1.51417e-163	6.35879e-163	-1.17381e-163	1.21034e-162	8.62782e-163	-6.00692e-164	-5.21269e-163	1.32165e-163	-2.55211e-163	1.16204e-162	-6.71455e-164	9.19507e-163	9.44086e-163	5.03083e-163	1.08423e-163	-6.59617e-163	-7.47466e-164	4.52406e-163	-7.8772e-163	4.34726e-164	1.98e-163	9.84167e-164	-2.99569e-163	-4.58271e-163	3.47886e-163	1.17619e-163	-9.37235e-163	-1.18619e-163	-7.67001e-164	0
-2.04158e-163	1.51417e-163	6.35879e-163	-1.17381e-163	1.21034e-162	8.62782e-163	-6.00692e-164	-5.21269e-163	1.32165e-163	-2.55211e-163	1.16204e-162	-6.71455e-164	9.19507e-163	9.44086e-163	5.03083e-163	1.08423e-163	-6.59617e-163	-7.47466e-164	4.52406e-163	-7.8772e-163	4.34726e-164	1.98e-163	9.84167e-164	-2.99569e-163	-4.58271e-163	3.47886e-163	1.17619e-163	-9.37235e-163	-1.18619e-163	-7.67001e-164	0
-2.04158e-163	1.51417e-163	6.35879e-163	-1.17381e-163	1.21034e-162	8.62782e-163	-6.00692e-164	-5.21269e-163	1.32165e-163	-2.55211e-163	1.16204e-162	-6.71455e-164	9.19507e-163	9.44086e-163	5.03083e-163	1.08423e-163	-6.59617e-163	-7.47466e-164	4.52406e-163	-7.8772e-163	4.34726e-164	1.98e-163	9.84167e-164	-2.99569e-163	-4.58271e-163	3.47886e-163	1.17619e-163	-9.37235e-163	-1.18619e-163	-7.67001e-164	0
-2.04158e-163	1.51417e-163	6.35879e-163	-1.17381e-163	1.21034e-162	8.62782e-163	-6.00692e-164	-5.21269e-163	1.32165e-163	-2.55211e-163	1.16204e-162	-6.71455e-164	9.19507e-163	9.44086e-163	5.03083e-163	1.08423e-163	-6.59617e-163	-7.47466e-164	4.52406e-163	-7.8772e-163	4.34726e-164	1.98e-163	9.84167e-164	-2.99569e-163	-4.58271e-163	3.47886e-163	1.17619e-163	-9.37235e-163	-1.18619e-163	-7.67001e-164	0
-2.04158e-163	1.51417e-163	6.35879e-163	-1.17381e-163	1.21034e-162	8.62782e-163	-6.00692e-164	-5.21269e-163	1.32165e-163	-2.55211e-163	1.16204e-162	-6.71455e-164	9.19507e-163	9.44086e-163	5.03083e-163	1.08423e-163	-6.59617e-163	-7.47466e-164	4.52406e-163	-7.8772e-163	4.34726e-164	1.98e-163	9.84167e-164	-2.99569e-163	-4.58271e-163	3.47886e-163	1.17619e-163	-9.37235e-163	-1.18619e-163	-7.67001e-164	0
-2.04158e-163	1.51417e-163	6.35879e-163	-1.17381e-163	1.21034e-162	8.62782e-163	-6.00692e-164	-5.21269e-163	1.32165e-163	-2.55211e-163	1.16204e-162	-6.71455e-164	9.19507e-163	9.44086e-163	5.03083e-163	1.08423e-163	-6.59617e-163	-7.47466e-164	4.52406e-163	-7.8772e-163	4.34726e-164	1.98e-163	9.84167e-164	-2.99569e-163	-4.58271e-163	3.47886e-163	1.17619e-163	-9.37235e-163	-1.18619e-163	-7.67001e-164	0
-2.04158e-163	1.51417e-163	6.35879e-163	-1.17381e-163	1.21034e-162	8.62782e-163	-6.00692e-164	-5.21269e-163	1.32165e-163	-2.55211e-163	1.16204e-162	-6.71455e-164	9.19507e-163	9.44086e-163	5.03083e-163	1.08423e-163	-6.59617e-163	-7.47466e-164	4.52406e-163	-7.8772e-163	4.34726e-164	1.98e-163	9.84167e-164	-2.99569e-163	-4.58271e-163	3.47886e-163	1.17619e-163	-9.37235e-163	-1.18619e-163	-7.67001e-164	0
-2.04158e-163	1.51417e-163	6.35879e-163	-1.17381e-163	1.21034e-162	8.62782e-163	-6.00692e-164	-5.21269e-163	1.32165e-163	-2.55211e-163	1.16204e-162	-6.71455e-164	9.19507e-163	9.44086e-163	5.03083e-163	1.08423e-163	-6.59617e-163	-7.47466e-164	4.52406e-163	-7.8772e-163	4.34726e-164	1.98e-163	9.84167e-164	-2.99569e-163	-4.58271e-163	3.47886e-163	1.17619e-163	-9.37235e-163	-1.18619e-163	-7.67001e-164	0
-2.04158e-163	1.51417e-163	6.35879e-163	-1.17381e-163	1.21034e-162	8.62782e-163	-6.00692e-164	-5.21269e-163	1.32165e-163	-2.55211e-163	1.16204e-162	-6.71455e-164	9.19507e-163	9.44086e-163	5.03083e-163	1.08423e-163	-6.59617e-163	-7.47466e-164	4.52406e-163	-7.8772e-163	4.34726e-164	1.98e-163	9.84167e-164	-2.99569e-163	-4.58271e-163	3.47886e-163	1.17619e-163	-9.37235e-163	-1.18619e-163	-7.67001e-164	0
-2.04158e-163	1.51417e-163	6.35879e-163	-1.17381e-163	1.21034e-162	8.62782e-163	-6.00692e-164	-5.21269e-163	1.32165e-163	-2.55211e-163	1.16204e-162	-6.71455e-164	9.19507e-163	9.44086e-163	5.03083e-163	1.08423e-163	-6.59617e-163	-7.47466e-164	4.52406e-163	-7.8772e-163	4.34726e-164	1.98e-163	9.84167e-164	-2.99569e-163	-4.58271e-163	3.47886e-163	1.17619e-163	-9.37235e-163	-1.18619e-163	-7.67001e-164	0
-2.04158e-163	1.51417e-163	6.35879e-163	-1.17381e-163	1.21034e-162	8.62782e-163	-6.00692e-164	-5.21269e-163	1.32165e-163	-2.55211e-163	1.16204e-162	-6.71455e-164	9.19507e-163	9.44086e-163	5.03083e-163	1.08423e-163	-6.59617e-163	-7.47466e-164	4.52406e-163	-7.8772e-163	4.34726e-164	1.98e-163	9.84167e-164	-2.99569e-163	-4.58271e-163	3.47886e-163	1.17619e-163	-9.37235e-163	-1.18619e-163	-7.67001e-164	0
-2.04158e-163	1.51417e-163	6.35879e-163	-1.17381e-163	1.21034e-162	8.62782e-163	-6.00692e-164	-5.21269e-163	1.32165e-163	-2.55211e-163	1.16204e-162	-6.71455e-164	9.19507e-163	9.44086e-163	5.03083e-163	1.08423e-163	-6.59617e-163	-7.47466e-164	4.52406e-163	-7.8772e-163	4.34726e-164	1.98e-163	9.84167e-164	-2.99569e-163	-4.58271e-163	3.47886e-163	1.17619e-163	-9.37235e-163	-1.18619e-163	-7.67001e-164	0
-2.04158e-163	1.51417e-163	6.35879e-163	-1.17381e-163	1.21034e-162	8.62782e-163	-6.00692e-164	-5.21269e-163	1.32165e-163	-2.55211e-163	1.16204e-162	-6.71455e-164	9.19507e-163	9.44086e-163	5.03083e-163	1.08423e-163	-6.59617e-163	-7.47466e-164	4.52406e-163	-7.8772e-163	4.34726e-164	1.98e-163	9.84167e-164	-2.99569e-163	-4.58271e-163	3.47886e-163	1.17619e-163	-9.37235e-163	-1.18619e-163	-7.67001e-164	0
-2.04158e-163	1.51417e-163	6.35879e-163	-1.17381e-163	1.21034e-162	8.62782e-163	-6.00692e-164	-5.21269e-163	1.32165e-163	-2.55211e-163	1.16204e-162	-6.71455e-164	9.19507e-163	9.44086e-163	5.03083e-163	1.08423e-163	-6.59617e-163	-7.47466e-164	4.52406e-163	-7.8772e-163	4.34726e-164	1.98e-163	9.84167e-164	-2.99569e-163	-4.58271e-163	3.47886e-163	1.17619e-163	-9.37235e-163	-1.18619e-163	-7.67001e-164	0
-2.04158e-163	1.51417e-163	6.35879e-163	-1.17381e-163	1.21034e-162	8.62782e-163	-6.00692e-164	-5.21269e-163	1.32165e-163	-2.55211e-163	1.16204e-162	-6.71455e-164	9.19507e-163	9.44086e-163	5.03083e-163	1.08423e-163	-6.59617e-163	-7.47466e-164	4.52406e-163	-7.8772e-163	4.34726e-164	1.98e-163	9.84167e-164	-2.99569e-163	-4.58271e-163	3.47886e-163	1.17619e-163	-9.37235e-163	-1.18619e-163	-7.67001e-164	0
-2.04158e-163	1.51417e-163	6.35879e-163	-1.17381e-163	1.21034e-162	8.62782e-163	-6.00692e-164	-5.21269e-163	1.32165e-163	-2.55211e-163	1.16204e-162	-6.71455e-164	9.19507e-163	9.44086e-163	5.03083e-163	1.08423e-163	-6.59617e-163	-7.47466e-164	4.52406e-163	-7.8772e-163	4.34726e-164	1.98e-163	9.84167e-164	-2.99569e-163	-4.58271e-163	3.47886e-163	1.17619e-163	-9.37235e-163	-1.18619e-163	-7.67001e-164	0
-2.04158e-163	1.51417e-163	6.35879e-163	-1.17381e-163	1.21034e-162	8.62782e-163	-6.00692e-164	-5.21269e-163	1.32165e-163	-2.55211e-163	1.16204e-162	-6.71455e-164	9.19507e-163	9.44086e-163	5.03083e-163	1.08423e-163	-6.59617e-163	-7.47466e-164	4.52406e-163	-7.8772e-163	4.34726e-164	1.98e-163	9.84167e-164	-2.99569e-163	-4.58271e-163	3.47886e-163	1.17619e-163	-9.37235e-163	-1.18619e-163	-7.67001e-164	0
-2.04158e-163	1.51417e-163	6.35879e-163	-1.17381e-163	1.21034e-162	8.62782e-163	-6.00692e-164	-5.21269e-163	1.32165e-163	-2.55211e-163	1.16204e-162	-6.71455e-164	9.19507e-163	9.44086e-163	5.03083e-163	1.08423e-163	-6.59617e-163	-7.47466e-164	4.52406e-163	-7.8772e-163	4.34726e-164	1.98e-163	9.84167e-164	-2.99569e-163	-4.58271e-163	3.47886e-163	1.17619e-163	-9.37235e-163	-1.18619e-163	-7.67001e-164	0
-2.04158e-163	1.51417e-163	6.35879e-163	-1.17381e-163	1.21034e-162	8.62782e-163	-6.00692e-164	-5.21269e-163	1.32165e-163	-2.55211e-163	1.16204e-162	-6.71455e-164	9.19507e-163	9.44086e-163	5.03083e-163	1.08423e-163	-6.59617e-163	-7.47466e-164	4.52406e-163	-7.8772e-163	4.34726e-164	1.98e-163	9.84167e-164	-2.99569e-163	-4.58271e-163	3.47886e-163	1.17619e-163	-9.37235e-163	-1.18619e-163	-7.67001e-164	0
-2.04158e-163	1.51417e-163	6.35879e-163	-1.17381e-163	1.21034e-162	8.62782e-163	-6.00692e-164	-5.21269e-163	1.32165e-163	-2.55211e-163	1.16204e-162	-6.71455e-164	9.19507e-163	9.44086e-163	5.03083e-163	1.08423e-163	-6.59617e-163	-7.47466e-164	4.52406e-163	-7.8772e-163	4.34726e-164	1.98e-163	9.84167e-164	-2.99569e-163	-4.58271e-163	3.47886e-163	1.17619e-163	-9.37235e-163	-1.18619e-163	-7.67001e-164	0
-2.04158e-163	1.51417e-163	6.35879e-163	-1.17381e-163	1.21034e-162	8.62782e-163	-6.00692e-164	-5.21269e-163	1.32165e-163	-2.55211e-163	1.16204e-162	-6.71455e-164	9.19507e-163	9.44086e-163	5.03083e-163	1.08423e-163	-6.59617e-163	-7.47466e-164	4.52406e-163	-7.8772e-163	4.34726e-164	1.98e-163	9.84167e-164	-2.99569e-163	-4.58271e-163	3.47886e-163	1.17619e-163	-9.37235e-163	-1.18619e-163	-7.67001e-164	0
-2.04158e-163	1.51417e-163	6.35879e-163	-1.17381e-163	1.21034e-162	8.62782e-163	-6.00692e-164	-5.21269e-163	1.32165e-163	-2.55211e-163	1.16204e-162	-6.71455e-164	9.19507e-163	9.44086e-163	5.03083e-163	1.08423e-163	-6.59617e-163	-7.47466e-164	4.52406e-163	-7.8772e-163	4.34726e-164	1.98e-163	9.84167e-164	-2.99569e-163	-4.58271e-163	3.47886e-163	1.17619e-163	-9.37235e-163	-1.18619e-163	-7.67001e-164	0
-2.04158e-163	1.51417e-163	6.35879e-163	-1.17381e-163	1.21034e-162	8.62782e-163	-6.00692e-164	-5.21269e-163	1.32165e-163	-2.55211e-163	1.16204e-162	-6.71455e-164	9.19507e-163	9.44086e-163	5.03083e-163	1.08423e-163	-6.59617e-163	-7.47466e-164	4.52406e-163	-7.8772e-163	4.34726e-164	1.98e-163	9.84167e-164	-2.99569e-163	-4.58271e-163	3.47886e-163	1.17619e-163	-9.37235e-163	-1.18619e-163	-7.67001e-164	0
-2.04158e-163	1.51417e-163	6.35879e-163	-1.17381e-163	1.21034e-162	8.62782e-163	-6.00692e-164	-5.21269e-163	1.32165e-163	-2.55211e-163	1.16204e-162	-6.71455e-164	9.19507e-163	9.44086e-163	5.03083e-163	1.08423e-163	-6.59617e-163	-7.47466e-164	4.52406e-163	-7.8772e-163	4.34726e-164	1.98e-163	9.84167e-164	-2.99569e-163	-4.58271e-163	3.47886e-163	1.17619e-163	-9.37235e-163	-1.18619e-163	-7.67001e-164	0
-2.04158e-163	1.51417e-163	6.35879e-163	-1.17381e-163	1.21034e-162	8.62782e-163	-6.00692e-164	-5.21269e-163	1.32165e-163	-2.55211e-163	1.16204e-162	-6.71455e-164	9.19507e-163	9.44086e-163	5.03083e-163	1.08423e-163	-6.59617e-163	-7.47466e-164	4.52406e-163	-7.8772e-163	4.34726e-164	1.98e-163	9.84167e-164	-2.99569e-163	-4.58271e-163	3.47886e-163	1.17619e-163	-9.37235e-163	-1.18619e-163	-7.67001e-164	0
-2.04158e-163	1.51417e-163	6.35879e-163	-1.17381e-163	1.21034e-162	8.62782e-163	-6.00692e-164	-5.21269e-163	1.32165e-163	-2.55211e-163	1.16204e-162	-6.71455e-164	9.19507e-163	9.44086e-163	5.03083e-163	1.08423e-163	-6.59617e-163	-7.47466e-164	4.52406e-163	-7.8772e-163	4.34726e-164	1.98e-163	9.84167e-164	-2.99569e-163	-4.58271e-163	3.47886e-163	1.17619e-163	-9.37235e-163	-1.18619e-163	-7.67001e-164	0
-2.04158e-163	1.51417e-163	6.35879e-163	-1.17381e-163	1.21034e-162	8.62782e-163	-6.00692e-164	-5.21269e-163	1.32165e-163	-2.55211e-163	1.16204e-162	-6.71455e-164	9.19507e-163	9.44086e-163	5.03083e-163	1.08423e-163	-6.59617e-163	-7.47466e-164	4.52406e-163	-7.8772e-163	4.34726e-164	1.98e-163	9.84167e-164	-2.99569e-163	-4.58271e-163	3.47886e-163	1.17619e-163	-9.37235e-163	-1.18619e-163	-7.67001e-164	0
-2.04158e-163	1.51417e-163	6.35879e-163	-1.17381e-163	1.21034e-162	8.62782e-163	-6.00692e-164	-5.21269e-163	1.32165e-163	-2.55211e-163	1.16204e-162	-6.71455e-164	9.19507e-163	9.44086e-163	5.03083e-163	1.08423e-163	-6.59617e-163	-7.47466e-164	4.52406e-163	-7.8772e-163	4.34726e-164	1.98e-163	9.84167e-164	-2.99569e-163	-4.58271e-163	3.47886e-163	1.17619e-163	-9.37235e-163	-1.18619e-163	-7.67001e-164	0
-2.04158e-163	1.51417e-163	6.35879e-163	-1.17381e-163	1.21034e-162	8.62782e-163	-6.00692e-164	-5.21269e-163	1.32165e-163	-2.55211e-163	1.16204e-162	-6.71455e-164	9.19507e-163	9.44086e-163	5.03083e-163	1.08423e-163	-6.59617e-163	-7.47466e-164	4.52406e-163	-7.8772e-163	4.34726e-164	1.98e-163	9.84167e-164	-2.99569e-163	-4.58271e-163	3.47886e-163	1.17619e-163	-9.37235e-163	-1.18619e-163	-7.67001e-164	0
-2.04158e-163	1.51417e-163	6.35879e-163	-1.17381e-163	1.21034e-162	8.62782e-163	-6.00692e-164	-5.21269e-163	1.32165e-163	-2.55211e-163	1.16204e-162	-6.71455e-164	9.19507e-163	9.44086e-163	5.03083e-163	1.08423e-163	-6.59617e-163	-7.47466e-164	4.52406e-163	-7.8772e-163	4.34726e-164	1.98e-163	9.84167e-164	-2.99569e-163	-4.58271e-163	3.47886e-163	1.17619e-163	-9.37235e-163	-1.18619e-163	-7.67001e-164	0
-2.04158e-163	1.51417e-163	6.35879e-163	-1.17381e-163	1.21034e-162	8.62782e-163	-6.00692e-164	-5.21269e-163	1.32165e-163	-2.55211e-163	1.16204e-162	-6.71455e-164	9.19507e-163	9.44086e-163	5.03083e-163	1.08423e-163	-6.59617e-163	-7.47466e-164	4.52406e-163	-7.8772e-163	4.34726e-164	1.98e-163	9.84167e-164	-2.99569e-163	-4.58271e-163	3.47886e-163	1.17619e-163	-9.37235e-163	-1.18619e-163	-7.67001e-164	0
-2.04158e-163	1.51417e-163	6.35879e-163	-1.17381e-163	1.21034e-162	8.62782e-163	-6.00692e-164	-5.21269e-163	1.32165e-163	-2.55211e-163	1.16204e-162	-6.71455e-164	9.19507e-163	9.44086e-163	5.03083e-163	1.08423e-163	-6.59617e-163	-7.47466e-164	4.52406e-163	-7.8772e-163	4.34726e-164	1.98e-163	9.84167e-164	-2.99569e-163	-4.58271e-163	3.47886e-163	1.17619e-163	-9.37235e-163	-1.18619e-163	-7.67001e-164	0
-2.04158e-163	1.51417e-163	6.35879e-163	-1.17381e-163	1.21034e-162	8.62782e-163	-6.00692e-164	-5.21269e-163	1.32165e-163	-2.55211e-163	1.16204e-162	-6.71455e-164	9.19507e-163	9.44086e-163	5.03083e-163	1.08423e-163	-6.59617e-163	-7.47466e-164	4.52406e-163	-7.8772e-163	4.34726e-164	1.98e-163	9.84167e-164	-2.99569e-163	-4.58271e-163	3.47886e-163	1.17619e-163	-9.37235e-163	-1.18619e-163	-7.67001e-164	0
-2.04158e-163	1.51417e-163	6.35879e-163	-1.17381e-163	1.21034e-162	8.62782e-163	-6.00692e-164	-5.21269e-163	1.32165e-163	-2.55211e-163	1.16204e-162	-6.71455e-164	9.19507e-163	9.44086e-163	5.03083e-163	1.08423e-163	-6.59617e-163	-7.47466e-164	4.52406e-163	-7.8772e-163	4.34726e-164	1.98e-163	9.84167e-164	-2.99569e-163	-4.58271e-163	3.47886e-163	1.17619e-163	-9.37235e-163	-1.18619e-163	-7.67001e-164	0
-2.04158e-163	1.51417e-163	6.35879e-163	-1.17381e-163	1.21034e-162	8.62782e-163	-6.00692e-164	-5.21269e-163	1.32165e-163	-2.55211e-163	1.16204e-162	-6.71455e-164	9.19507e-163	9.44086e-163	5.03083e-163	1.08423e-163	-6.59617e-163	-7.47466e-164	4.52406e-163	-7.8772e-163	4.34726e-164	1.98e-163	9.84167e-164	-2.99569e-163	-4.58271e-163	3.47886e-163	1.17619e-163	-9.37235e-163	-1.18619e-163	-7.67001e-164	0
-2.04158e-163	1.51417e-163	6.35879e-163	-1.17381e-163	1.21034e-162	8.62782e-163	-6.00692e-164	-5.21269e-163	1.32165e-163	-2.55211e-163	1.16204e-162	-6.71455e-164	9.19507e-163	9.44086e-163	5.03083e-163	1.08423e-163	-6.59617e-163	-7.47466e-164	4.52406e-163	-7.8772e-163	4.34726e-164	1.98e-163	9.84167e-164	-2.99569e-163	-4.58271e-163	3.47886e-163	1.17619e-163	-9.37235e-163	-1.18619e-163	-7.67001e-164	0
-2.04158e-163	1.51417e-163	6.35879e-163	-1.17381e-163	1.21034e-162	8.62782e-163	-6.00692e-164	-5.21269e-163	1.32165e-163	-2.55211e-163	1.16204e-162	-6.71455e-164	9.19507e-163	9.44086e-163	5.03083e-163	1.08423e-163	-6.59617e-163	-7.47466e-164	4.52406e-163	-7.8772e-163	4.34726e-164	1.98e-163	9.84167e-164	-2.99569e-163	-4.58271e-163	3.47886e-163	1.17619e-163	-9.37235e-163	-1.18619e-163	-7.67001e-164	0
-2.04158e-163	1.51417e-163	6.35879e-163	-1.17381e-163	1.21034e-162	8.62782e-163	-6.00692e-164	-5.21269e-163	1.32165e-163	-2.55211e-163	1.16204e-162	-6.71455e-164	9.19507e-163	9.44086e-163	5.03083e-163	1.08423e-163	-6.59617e-163	-7.47466e-164	4.52406e-163	-7.8772e-163	4.34726e-164	1.98e-163	9.84167e-164	-2.99569e-163	-4.58271e-163	3.47886e-163	1.17619e-163	-9.37235e-163	-1.18619e-163	-7.67001e-164	0
-2.04158e-163	1.51417e-163	6.35879e-163	-1.17381e-163	1.21034e-162	8.62782e-163	-6.00692e-164	-5.21269e-163	1.32165e-163	-2.55211e-163	1.16204e-162	-6.71455e-164	9.19507e-163	9.44086e-163	5.03083e-163	1.08423e-163	-6.59617e-163	-7.47466e-164	4.52406e-163	-7.8772e-163	4.34726e-164	1.98e-163	9.84167e-164	-2.99569e-163	-4.58271e-163	3.47886e-163	1.17619e-163	-9.37235e-163	-1.18619e-163	-7.67001e-164	0
-2.04158e-163	1.51417e-163	6.35879e-163	-1.17381e-163	1.21034e-162	8.62782e-163	-6.00692e-164	-5.21269e-163	1.32165e-163	-2.55211e-163	1.16204e-162	-6.71455e-164	9.19507e-163	9.44086e-163	5.03083e-163	1.08423e-163	-6.59617e-163	-7.47466e-164	4.52406e-163	-7.8772e-163	4.34726e-164	1.98e-163	9.84167e-164	-2.99569e-163	-4.58271e-163	3.47886e-163	1.17619e-163	-9.37235e-163	-1.18619e-163	-7.67001e-164	0
-2.04158e-163	1.51417e-163	6.35879e-163	-1.17381e-163	1.21034e-162	8.62782e-163	-6.00692e-164	-5.21269e-163	1.32165e-163	-2.55211e-163	1.16204e-162	-6.71455e-164	9.19507e-163	9.44086e-163	5.03083e-163	1.08423e-163	-6.59617e-163	-7.47466e-164	4.52406e-163	-7.8772e-163	4.34726e-164	1.98e-163	9.84167e-164	-2.99569e-163	-4.58271e-163	3.47886e-163	1.17619e-163	-9.37235e-163	-1.18619e-163	-7.67001e-164	0
-2.04158e-163	1.51417e-163	6.35879e-163	-1.17381e-163	1.21034e-162	8.62782e-163	-6.00692e-164	-5.21269e-163	1.32165e-163	-2.55211e-163	1.16204e-162	-6.71455e-164	9.19507e-163	9.44086e-163	5.03083e-163	1.08423e-163	-6.59617e-163	-7.47466e-164	4.52406e-163	-7.8772e-163	4.34726e-164	1.98e-163	9.84167e-164	-2.99569e-163	-4.58271e-163	3.47886e-163	1.17619e-163	-9.37235e-163	-1.18619e-163	-7.67001e-164	0
-2.04158e-163	1.51417e-163	6.35879e-163	-1.17381e-163	1.21034e-162	8.62782e-163	-6.00692e-164	-5.21269e-163	1.32165e-163	-2.55211e-163	1.16204e-162	-6.71455e-164	9.19507e-163	9.44086e-163	5.03083e-163	1.08423e-163	-6.59617e-163	-7.47466e-164	4.52406e-163	-7.8772e-163	4.34726e-164	1.98e-163	9.84167e-164	-2.99569e-163	-4.58271e-163	3.47886e-163	1.17619e-163	-9.37235e-163	-1.18619e-163	-7.67001e-164	0
-2.04158e-163	1.51417e-163	6.35879e-163	-1.17381e-163	1.21034e-162	8.62782e-163	-6.00692e-164	-5.21269e-163	1.32165e-163	-2.55211e-163	1.16204e-162	-6.71455e-164	9.19507e-163	9.44086e-163	5.03083e-163	1.08423e-163	-6.59617e-163	-7.47466e-164	4.52406e-163	-7.8772e-163	4.34726e-164	1.98e-163	9.84167e-164	-2.99569e-163	-4.58271e-163	3.47886e-163	1.17619e-163	-9.37235e-163	-1.18619e-163	-7.67001e-164	0
-2.04158e-163	1.51417e-163	6.35879e-163	-1.17381e-163	1.21034e-162	8.62782e-163	-6.00692e-164	-5.21269e-163	1.32165e-163	-2.55211e-163	1.16204e-162	-6.71455e-164	9.19507e-163	9.44086e-163	5.03083e-163	1.08423e-163	-6.59617e-163	-7.47466e-164	4.52406e-163	-7.8772e-163	4.34726e-164	1.98e-163	9.84167e-164	-2.99569e-163	-4.58271e-163	3.47886e-163	1.17619e-163	-9.37235e-163	-1.18619e-163	-7.67001e-164	0
-2.04158e-163	1.51417e-163	6.35879e-163	-1.17381e-163	1.21034e-162	8.62782e-163	-6.00692e-164	-5.21269e-163	1.32165e-163	-2.55211e-163	1.16204e-162	-6.71455e-164	9.19507e-163	9.44086e-163	5.03083e-163	1.08423e-163	-6.59617e-163	-7.47466e-164	4.52406e-163	-7.8772e-163	4.34726e-164	1.98e-163	9.84167e-164	-2.99569e-163	-4.58271e-163	3.47886e-163	1.17619e-163	-9.37235e-163	-1.18619e-163	-7.67001e-164	0
-2.04158e-163	1.51417e-163	6.35879e-163	-1.17381e-163	1.21034e-162	8.62782e-163	-6.00692e-164	-5.21269e-163	1.32165e-163	-2.55211e-163	1.16204e-162	-6.71455e-164	9.19507e-163	9.44086e-163	5.03083e-163	1.08423e-163	-6.59617e-163	-7.47466e-164	4.52406e-163	-7.8772e-163	4.34726e-164	1.98e-163	9.84167e-164	-2.99569e-163	-4.58271e-163	3.47886e-163	1.17619e-163	-9.37235e-163	-1.18619e-163	-7.67001e-164	0
-2.04158e-163	1.51417e-163	6.35879e-163	-1.17381e-163	1.21034e-162	8.62782e-163	-6.00692e-164	-5.21269e-163	1.32165e-163	-2.55211e-163	1.16204e-162	-6.71455e-164	9.19507e-163	9.44086e-163	5.03083e-163	1.08423e-163	-6.59617e-163	-7.47466e-164	4.52406e-163	-7.8772e-163	4.34726e-164	1.98e-163	9.84167e-164	-2.99569e-163	-4.58271e-163	3.47886e-163	1.17619e-163	-9.37235e-163	-1.18619e-163	-7.67001e-164	0
-2.04158e-163	1.51417e-163	6.35879e-163	-1.17381e-163	1.21034e-162	8.62782e-163	-6.00692e-164	-5.21269e-163	1.32165e-163	-2.55211e-163	1.16204e-162	-6.71455e-164	9.19507e-163	9.44086e-163	5.03083e-163	1.08423e-163	-6.59617e-163	-7.47466e-164	4.52406e-163	-7.8772e-163	4.34726e-164	1.98e-163	9.84167e-164	-2.99569e-163	-4.58271e-163	3.47886e-163	1.17619e-163	-9.37235e-163	-1.18619e-163	-7.67001e-164	0
-2.04158e-163	1.51417e-163	6.35879e-163	-1.17381e-163	1.21034e-162	8.62782e-163	-6.00692e-164	-5.21269e-163	1.32165e-163	-2.55211e-163	1.16204e-162	-6.71455e-164	9.19507e-163	9.44086e-163	5.03083e-163	1.08423e-163	-6.59617e-163	-7.47466e-164	4.52406e-163	-7.8772e-163	4.34726e-164	1.98e-163	9.84167e-164	-2.99569e-163	-4.58271e-163	3.47886e-163	1.17619e-163	-9.37235e-163	-1.18619e-163	-7.67001e-164	0
-2.04158e-163	1.51417e-163	6.35879e-163	-1.17381e-163	1.21034e-162	8.62782e-163	-6.00692e-164	-5.21269e-163	1.32165e-163	-2.55211e-163	1.16204e-162	-6.71455e-164	9.19507e-163	9.44086e-163	5.03083e-163	1.08423e-163	-6.59617e-163	-7.47466e-164	4.52406e-163	-7.8772e-163	4.34726e-164	1.98e-163	9.84167e-164	-2.99569e-163	-4.58271e-163	3.47886e-163	1.17619e-163	-9.37235e-163	-1.18619e-163	-7.67001e-164	0
-2.04158e-163	1.51417e-163	6.35879e-163	-1.17381e-163	1.21034e-162	8.62782e-163	-6.00692e-164	-5.21269e-163	1.32165e-163	-2.55211e-163	1.16204e-162	-6.71455e-164	9.19507e-163	9.44086e-163	5.03083e-163	1.08423e-163	-6.59617e-163	-7.47466e-164	4.52406e-163	-7.8772e-163	4.34726e-164	1.98e-163	9.84167e-164	-2.99569e-163	-4.58271e-163	3.47886e-163	1.17619e-163	-9.37235e-163	-1.18619e-163	-7.67001e-164	0
-2.04158e-163	1.51417e-163	6.35879e-163	-1.17381e-163	1.21034e-162	8.62782e-163	-6.00692e-164	-5.21269e-163	1.32165e-163	-2.55211e-163	1.16204e-162	-6.71455e-164	9.19507e-163	9.44086e-163	5.03083e-163	1.08423e-163	-6.59617e-163	-7.47466e-164	4.52406e-163	-7.8772e-163	4.34726e-164	1.98e-163	9.84167e-164	-2.99569e-163	-4.58271e-163	3.47886e-163	1.17619e-163	-9.37235e-163	-1.18619e-163	-7.67001e-164	0
-2.04158e-163	1.51417e-163	6.35879e-163	-1.17381e-163	1.21034e-162	8.62782e-163	-6.00692e-164	-5.21269e-163	1.32165e-163	-2.55211e-163	1.16204e-162	-6.71455e-164	9.19507e-163	9.44086e-163	5.03083e-163	1.08423e-163	-6.59617e-163	-7.47466e-164	4.52406e-163	-7.8772e-163	4.34726e-164	1.98e-163	9.84167e-164	-2.99569e-163	-4.58271e-163	3.47886e-163	1.17619e-163	-9.37235e-163	-1.18619e-163	-7.67001e-164	0
-2.04158e-163	1.51417e-163	6.35879e-163	-1.17381e-163	1.21034e-162	8.62782e-163	-6.00692e-164	-5.21269e-163	1.32165e-163	-2.55211e-163	1.16204e-162	-6.71455e-164	9.19507e-163	9.44086e-163	5.03083e-163	1.08423e-163	-6.59617e-163	-7.47466e-164	4.52406e-163	-7.8772e-163	4.34726e-164	1.98e-163	9.84167e-164	-2.99569e-163	-4.58271e-163	3.47886e-163	1.17619e-163	-9.37235e-163	-1.18619e-163	-7.67001e-164	0
-2.04158e-163	1.51417e-163	6.35879e-163	-1.17381e-163	1.21034e-162	8.62782e-163	-6.00692e-164	-5.21269e-163	1.32165e-163	-2.55211e-163	1.16204e-162	-6.71455e-164	9.19507e-163	9.44086e-163	5.03083e-163	1.08423e-163	-6.59617e-163	-7.47466e-164	4.52406e-163	-7.8772e-163	4.34726e-164	1.98e-163	9.84167e-164	-2.99569e-163	-4.58271e-163	3.47886e-163	1.17619e-163	-9.37235e-163	-1.18619e-163	-7.67001e-164	0
-2.04158e-163	1.51417e-163	6.35879e-163	-1.17381e-163	1.21034e-162	8.62782e-163	-6.00692e-164	-5.21269e-163	1.32165e-163	-2.55211e-163	1.16204e-162	-6.71455e-164	9.19507e-163	9.44086e-163	5.03083e-163	1.08423e-163	-6.59617e-163	-7.47466e-164	4.52406e-163	-7.8772e-163	4.34726e-164	1.98e-163	9.84167e-164	-2.99569e-163	-4.58271e-163	3.47886e-163	1.17619e-163	-9.37235e-163	-1.18619e-163	-7.67001e-164	0
-2.04158e-163	1.51417e-163	6.35879e-163	-1.17381e-163	1.21034e-162	8.62782e-163	-6.00692e-164	-5.21269e-163	1.32165e-163	-2.55211e-163	1.16204e-162	-6.71455e-164	9.19507e-163	9.44086e-163	5.03083e-163	1.08423e-163	-6.59617e-163	-7.47466e-164	4.52406e-163	-7.8772e-163	4.34726e-164	1.98e-163	9.84167e-164	-2.99569e-163	-4.58271e-163	3.47886e-163	1.17619e-163	-9.37235e-163	-1.18619e-163	-7.67001e-164	0
-2.04158e-163	1.51417e-163	6.35879e-163	-1.17381e-163	1.21034e-162	8.62782e-163	-6.00692e-164	-5.21269e-163	1.32165e-163	-2.55211e-163	1.16204e-162	-6.71455e-164	9.19507e-163	9.44086e-163	5.03083e-163	1.08423e-163	-6.59617e-163	-7.47466e-164	4.52406e-163	-7.8772e-163	4.34726e-164	1.98e-163	9.84167e-164	-2.99569e-163	-4.58271e-163	3.47886e-163	1.17619e-163	-9.37235e-163	-1.18619e-163	-7.67001e-164	0
-2.04158e-163	1.51417e-163	6.35879e-163	-1.17381e-163	1.21034e-162	8.62782e-163	-6.00692e-164	-5.21269e-163	1.32165e-163	-2.55211e-163	1.16204e-162	-6.71455e-164	9.19507e-163	9.44086e-163	5.03083e-163	1.08423e-163	-6.59617e-163	-7.47466e-164	4.52406e-163	-7.8772e-163	4.34726e-164	1.98e-163	9.84167e-164	-2.99569e-163	-4.58271e-163	3.47886e-163	1.17619e-163	-9.37235e-163	-1.18619e-163	-7.67001e-164	0
-2.04158e-163	1.51417e-163	6.35879e-163	-1.17381e-163	1.21034e-162	8.62782e-163	-6.00692e-164	-5.21269e-163	1.32165e-163	-2.55211e-163	1.16204e-162	-6.71455e-164	9.19507e-163	9.44086e-163	5.03083e-163	1.08423e-163	-6.59617e-163	-7.47466e-164	4.52406e-163	-7.8772e-163	4.34726e-164	1.98e-163	9.84167e-164	-2.99569e-163	-4.58271e-163	3.47886e-163	1.17619e-163	-9.37235e-163	-1.18619e-163	-7.67001e-164	0
-2.04158e-163	1.51417e-163	6.35879e-163	-1.17381e-163	1.21034e-162	8.62782e-163	-6.00692e-164	-5.21269e-163	1.32165e-163	-2.55211e-163	1.16204e-162	-6.71455e-164	9.19507e-163	9.44086e-163	5.03083e-163	1.08423e-163	-6.59617e-163	-7.47466e-164	4.52406e-163	-7.8772e-163	4.34726e-164	1.98e-163	9.84167e-164	-2.99569e-163	-4.58271e-163	3.47886e-163	1.17619e-163	-9.37235e-163	-1.18619e-163	-7.67001e-164	0
-2.04158e-163	1.51417e-163	6.35879e-163	-1.17381e-163	1.21034e-162	8.62782e-163	-6.00692e-164	-5.21269e-163	1.32165e-163	-2.55211e-163	1.16204e-162	-6.71455e-164	9.19507e-163	9.44086e-163	5.03083e-163	1.08423e-163	-6.59617e-163	-7.47466e-164	4.52406e-163	-7.8772e-163	4.34726e-164	1.98e-163	9.84167e-164	-2.99569e-163	-4.58271e-163	3.47886e-163	1.17619e-163	-9.37235e-163	-1.18619e-163	-7.67001e-164	0
-2.04158e-163	1.51417e-163	6.35879e-163	-1.17381e-163	1.21034e-162	8.62782e-163	-6.00692e-164	-5.21269e-163	1.32165e-163	-2.55211e-163	1.16204e-162	-6.71455e-164	9.19507e-163	9.44086e-163	5.03083e-163	1.08423e-163	-6.59617e-163	-7.47466e-164	4.52406e-163	-7.8772e-163	4.34726e-164	1.98e-163	9.84167e-164	-2.99569e-163	-4.58271e-163	3.47886e-163	1.17619e-163	-9.37235e-163	-1.18619e-163	-7.67001e-164	0
-2.04158e-163	1.51417e-163	6.35879e-163	-1.17381e-163	1.21034e-162	8.62782e-163	-6.00692e-164	-5.21269e-163	1.32165e-163	-2.55211e-163	1.16204e-162	-6.71455e-164	9.19507e-163	9.44086e-163	5.03083e-163	1.08423e-163	-6.59617e-163	-7.47466e-164	4.52406e-163	-7.8772e-163	4.34726e-164	1.98e-163	9.84167e-164	-2.99569e-163	-4.58271e-163	3.47886e-163	1.17619e-163	-9.37235e-163	-1.18619e-163	-7.67001e-164	0
-2.04158e-163	1.51417e-163	6.35879e-163	-1.17381e-163	1.21034e-162	8.62782e-163	-6.00692e-164	-5.21269e-163	1.32165e-163	-2.55211e-163	1.16204e-162	-6.71455e-164	9.19507e-163	9.44086e-163	5.03083e-163	1.08423e-163	-6.59617e-163	-7.47466e-164	4.52406e-163	-7.8772e-163	4.34726e-164	1.98e-163	9.84167e-164	-2.99569e-163	-4.58271e-163	3.47886e-163	1.17619e-163	-9.37235e-163	-1.18619e-163	-7.67001e-164	0
-2.04158e-163	1.51417e-163	6.35879e-163	-1.17381e-163	1.21034e-162	8.62782e-163	-6.00692e-164	-5.21269e-163	1.32165e-163	-2.55211e-163	1.16204e-162	-6.71455e-164	9.19507e-163	9.44086e-163	5.03083e-163	1.08423e-163	-6.59617e-163	-7.47466e-164	4.52406e-163	-7.8772e-163	4.34726e-164	1.98e-163	9.84167e-164	-2.99569e-163	-4.58271e-163	3.47886e-163	1.17619e-163	-9.37235e-163	-1.18619e-163	-7.67001e-164	0
-2.04158e-163	1.51417e-163	6.35879e-163	-1.17381e-163	1.21034e-162	8.62782e-163	-6.00692e-164	-5.21269e-163	1.32165e-163	-2.55211e-163	1.16204e-162	-6.71455e-164	9.19507e-163	9.44086e-163	5.03083e-163	1.08423e-163	-6.59617e-163	-7.47466e-164	4.52406e-163	-7.8772e-163	4.34726e-164	1.98e-163	9.84167e-164	-2.99569e-163	-4.58271e-163	3.47886e-163	1.17619e-163	-9.37235e-163	-1.18619e-163	-7.67001e-164	0
-2.04158e-163	1.51417e-163	6.35879e-163	-1.17381e-163	1.21034e-162	8.62782e-163	-6.00692e-164	-5.21269e-163	1.32165e-163	-2.55211e-163	1.16204e-162	-6.71455e-164	9.19507e-163	9.44086e-163	5.03083e-163	1.08423e-163	-6.59617e-163	-7.47466e-164	4.52406e-163	-7.8772e-163	4.34726e-164	1.98e-163	9.84167e-164	-2.99569e-163	-4.58271e-163	3.47886e-163	1.17619e-163	-9.37235e-163	-1.18619e-163	-7.67001e-164	0
-2.04158e-163	1.51417e-163	6.35879e-163	-1.17381e-163	1.21034e-162	8.62782e-163	-6.00692e-164	-5.21269e-163	1.32165e-163	-2.55211e-163	1.16204e-162	-6.71455e-164	9.19507e-163	9.44086e-163	5.03083e-163	1.08423e-163	-6.59617e-163	-7.47466e-164	4.52406e-163	-7.8772e-163	4.34726e-164	1.98e-163	9.84167e-164	-2.99569e-163	-4.58271e-163	3.47886e-163	1.17619e-163	-9.37235e-163	-1.18619e-163	-7.67001e-164	0
-2.04158e-163	1.51417e-163	6.35879e-163	-1.17381e-163	1.21034e-162	8.62782e-163	-6.00692e-164	-5.21269e-163	1.32165e-163	-2.55211e-163	1.16204e-162	-6.71455e-164	9.19507e-163	9.44086e-163	5.03083e-163	1.08423e-163	-6.59617e-163	-7.47466e-164	4.52406e-163	-7.8772e-163	4.34726e-164	1.98e-163	9.84167e-164	-2.99569e-163	-4.58271e-163	3.47886e-163	1.17619e-163	-9.37235e-163	-1.18619e-163	-7.67001e-164	0
-2.04158e-163	1.51417e-163	6.35879e-163	-1.17381e-163	1.21034e-162	8.62782e-163	-6.00692e-164	-5.21269e-163	1.32165e-163	-2.55211e-163	1.16204e-162	-6.71455e-164	9.19507e-163	9.44086e-163	5.03083e-163	1.08423e-163	-6.59617e-163	-7.47466e-164	4.52406e-163	-7.8772e-163	4.34726e-164	1.98e-163	9.84167e-164	-2.99569e-163	-4.58271e-163	3.47886e-163	1.17619e-163	-9.37235e-163	-1.18619e-163	-7.67001e-164	0
-2.04158e-163	1.51417e-163	6.35879e-163	-1.17381e-163	1.21034e-162	8.62782e-163	-6.00692e-164	-5.21269e-163	1.32165e-163	-2.55211e-163	1.16204e-162	-6.71455e-164	9.19507e-163	9.44086e-163	5.03083e-163	1.08423e-163	-6.59617e-163	-7.47466e-164	4.52406e-163	-7.8772e-163	4.34726e-164	1.98e-163	9.84167e-164	-2.99569e-163	-4.58271e-163	3.47886e-163	1.17619e-163	-9.37235e-163	-1.18619e-163	-7.67001e-164	0
-2.04158e-163	1.51417e-163	6.35879e-163	-1.17381e-163	1.21034e-162	8.62782e-163	-6.00692e-164	-5.21269e-163	1.32165e-163	-2.55211e-163	1.16204e-162	-6.71455e-164	9.19507e-163	9.44086e-163	5.03083e-163	1.08423e-163	-6.59617e-163	-7.47466e-164	4.52406e-163	-7.8772e-163	4.34726e-164	1.98e-163	9.84167e-164	-2.99569e-163	-4.58271e-163	3.47886e-163	1.17619e-163	-9.37235e-163	-1.18619e-163	-7.67001e-164	0
-2.04158e-163	1.51417e-163	6.35879e-163	-1.17381e-163	1.21034e-162	8.62782e-163	-6.00692e-164	-5.21269e-163	1.32165e-163	-2.55211e-163	1.16204e-162	-6.71455e-164	9.19507e-163	9.44086e-163	5.03083e-163	1.08423e-163	-6.59617e-163	-7.47466e-164	4.52406e-163	-7.8772e-163	4.34726e-164	1.98e-163	9.84167e-164	-2.99569e-163	-4.58271e-163	3.47886e-163	1.17619e-163	-9.37235e-163	-1.18619e-163	-7.67001e-164	0
-2.04158e-163	1.51417e-163	6.35879e-163	-1.17381e-163	1.21034e-162	8.62782e-163	-6.00692e-164	-5.21269e-163	1.32165e-163	-2.55211e-163	1.16204e-162	-6.71455e-164	9.19507e-163	9.44086e-163	5.03083e-163	1.08423e-163	-6.59617e-163	-7.47466e-164	4.52406e-163	-7.8772e-163	4.34726e-164	1.98e-163	9.84167e-164	-2.99569e-163	-4.58271e-163	3.47886e-163	1.17619e-163	-9.37235e-163	-1.18619e-163	-7.67001e-164	0
-2.04158e-163	1.51417e-163	6.35879e-163	-1.17381e-163	1.21034e-162	8.62782e-163	-6.00692e-164	-5.21269e-163	1.32165e-163	-2.55211e-163	1.16204e-162	-6.71455e-164	9.19507e-163	9.44086e-163	5.03083e-163	1.08423e-163	-6.59617e-163	-7.47466e-164	4.52406e-163	-7.8772e-163	4.34726e-164	1.98e-163	9.84167e-164	-2.99569e-163	-4.58271e-163	3.47886e-163	1.17619e-163	-9.37235e-163	-1.18619e-163	-7.67001e-164	0
-2.04158e-163	1.51417e-163	6.35879e-163	-1.17381e-163	1.21034e-162	8.62782e-163	-6.00692e-164	-5.21269e-163	1.32165e-163	-2.55211e-163	1.16204e-162	-6.71455e-164	9.19507e-163	9.44086e-163	5.03083e-163	1.08423e-163	-6.59617e-163	-7.47466e-164	4.52406e-163	-7.8772e-163	4.34726e-164	1.98e-163	9.84167e-164	-2.99569e-163	-4.58271e-163	3.47886e-163	1.17619e-163	-9.37235e-163	-1.18619e-163	-7.67001e-164	0
-2.04158e-163	1.51417e-163	6.35879e-163	-1.17381e-163	1.21034e-162	8.62782e-163	-6.00692e-164	-5.21269e-163	1.32165e-163	-2.55211e-163	1.16204e-162	-6.71455e-164	9.19507e-163	9.44086e-163	5.03083e-163	1.08423e-163	-6.59617e-163	-7.47466e-164	4.52406e-163	-7.8772e-163	4.34726e-164	1.98e-163	9.84167e-164	-2.99569e-163	-4.58271e-163	3.47886e-163	1.17619e-163	-9.37235e-163	-1.18619e-163	-7.67001e-164	0
-2.04158e-163	1.51417e-163	6.35879e-163	-1.17381e-163	1.21034e-162	8.62782e-163	-6.00692e-164	-5.21269e-163	1.32165e-163	-2.55211e-163	1.16204e-162	-6.71455e-164	9.19507e-163	9.44086e-163	5.03083e-163	1.08423e-163	-6.59617e-163	-7.47466e-164	4.52406e-163	-7.8772e-163	4.34726e-164	1.98e-163	9.84167e-164	-2.99569e-163	-4.58271e-163	3.47886e-163	1.17619e-163	-9.37235e-163	-1.18619e-163	-7.67001e-164	0
-2.04158e-163	1.51417e-163	6.35879e-163	-1.17381e-163	1.21034e-162	8.62782e-163	-6.00692e-164	-5.21269e-163	1.32165e-163	-2.55211e-163	1.16204e-162	-6.71455e-164	9.19507e-163	9.44086e-163	5.03083e-163	1.08423e-163	-6.59617e-163	-7.47466e-164	4.52406e-163	-7.8772e-163	4.34726e-164	1.98e-163	9.84167e-164	-2.99569e-163	-4.58271e-163	3.47886e-163	1.17619e-163	-9.37235e-163	-1.18619e-163	-7.67001e-164	0
-2.04158e-163	1.51417e-163	6.35879e-163	-1.17381e-163	1.21034e-162	8.62782e-163	-6.00692e-164	-5.21269e-163	1.32165e-163	-2.55211e-163	1.16204e-162	-6.71455e-164	9.19507e-163	9.44086e-163	5.03083e-163	1.08423e-163	-6.59617e-163	-7.47466e-164	4.52406e-163	-7.8772e-163	4.34726e-164	1.98e-163	9.84167e-164	-2.99569e-163	-4.58271e-163	3.47886e-163	1.17619e-163	-9.37235e-163	-1.18619e-163	-7.67001e-164	0
-2.04158e-163	1.51417e-163	6.35879e-163	-1.17381e-163	1.21034e-162	8.62782e-163	-6.00692e-164	-5.21269e-163	1.32165e-163	-2.55211e-163	1.16204e-162	-6.71455e-164	9.19507e-163	9.44086e-163	5.03083e-163	1.08423e-163	-6.59617e-163	-7.47466e-164	4.52406e-163	-7.8772e-163	4.34726e-164	1.98e-163	9.84167e-164	-2.99569e-163	-4.58271e-163	3.47886e-163	1.17619e-163	-9.37235e-163	-1.18619e-163	-7.67001e-164	0
-2.04158e-163	1.51417e-163	6.35879e-163	-1.17381e-163	1.21034e-162	8.62782e-163	-6.00692e-164	-5.21269e-163	1.32165e-163	-2.55211e-163	1.16204e-162	-6.71455e-164	9.19507e-163	9.44086e-163	5.03083e-163	1.08423e-163	-6.59617e-163	-7.47466e-164	4.52406e-163	-7.8772e-163	4.34726e-164	1.98e-163	9.84167e-164	-2.99569e-163	-4.58271e-163	3.47886e-163	1.17619e-163	-9.37235e-163	-1.18619e-163	-7.67001e-164	0
-2.04158e-163	1.51417e-163	6.35879e-163	-1.17381e-163	1.21034e-162	8.62782e-163	-6.00692e-164	-5.21269e-163	1.32165e-163	-2.55211e-163	1.16204e-162	-6.71455e-164	9.19507e-163	9.44086e-163	5.03083e-163	1.08423e-163	-6.59617e-163	-7.47466e-164	4.52406e-163	-7.8772e-163	4.34726e-164	1.98e-163	9.84167e-164	-2.99569e-163	-4.58271e-163	3.47886e-163	1.17619e-163	-9.37235e-163	-1.18619e-163	-7.67001e-164	0
-2.04158e-163	1.51417e-163	6.35879e-163	-1.17381e-163	1.21034e-162	8.62782e-163	-6.00692e-164	-5.21269e-163	1.32165e-163	-2.55211e-163	1.16204e-162	-6.71455e-164	9.19507e-163	9.44086e-163	5.03083e-163	1.08423e-163	-6.59617e-163	-7.47466e-164	4.52406e-163	-7.8772e-163	4.34726e-164	1.98e-163	9.84167e-164	-2.99569e-163	-4.58271e-163	3.47886e-163	1.17619e-163	-9.37235e-163	-1.18619e-163	-7.67001e-164	0
-2.04158e-163	1.51417e-163	6.35879e-163	-1.17381e-163	1.21034e-162	8.62782e-163	-6.00692e-164	-5.21269e-163	1.32165e-163	-2.55211e-163	1.16204e-162	-6.71455e-164	9.19507e-163	9.44086e-163	5.03083e-163	1.08423e-163	-6.59617e-163	-7.47466e-164	4.52406e-163	-7.8772e-163	4.34726e-164	1.98e-163	9.84167e-164	-2.99569e-163	-4.58271e-163	3.47886e-163	1.17619e-163	-9.37235e-163	-1.18619e-163	-7.67001e-164	0
-2.04158e-163	1.51417e-163	6.35879e-163	-1.17381e-163	1.21034e-162	8.62782e-163	-6.00692e-164	-5.21269e-163	1.32165e-163	-2.55211e-163	1.16204e-162	-6.71455e-164	9.19507e-163	9.44086e-163	5.03083e-163	1.08423e-163	-6.59617e-163	-7.47466e-164	4.52406e-163	-7.8772e-163	4.34726e-164	1.98e-163	9.84167e-164	-2.99569e-163	-4.58271e-163	3.47886e-163	1.17619e-163	-9.37235e-163	-1.18619e-163	-7.67001e-164	0
-2.04158e-163	1.51417e-163	6.35879e-163	-1.17381e-163	1.21034e-162	8.62782e-163	-6.00692e-164	-5.21269e-163	1.32165e-163	-2.55211e-163	1.16204e-162	-6.71455e-164	9.19507e-163	9.44086e-163	5.03083e-163	1.08423e-163	-6.59617e-163	-7.47466e-164	4.52406e-163	-7.8772e-163	4.34726e-164	1.98e-163	9.84167e-164	-2.99569e-163	-4.58271e-163	3.47886e-163	1.17619e-163	-9.37235e-163	-1.18619e-163	-7.67001e-164	0
-2.04158e-163	1.51417e-163	6.35879e-163	-1.17381e-163	1.21034e-162	8.62782e-163	-6.00692e-164	-5.21269e-163	1.32165e-163	-2.55211e-163	1.16204e-162	-6.71455e-164	9.19507e-163	9.44086e-163	5.03083e-163	1.08423e-163	-6.59617e-163	-7.47466e-164	4.52406e-163	-7.8772e-163	4.34726e-164	1.98e-163	9.84167e-164	-2.99569e-163	-4.58271e-163	3.47886e-163	1.17619e-163	-9.37235e-163	-1.18619e-163	-7.67001e-164	0
-2.04158e-163	1.51417e-163	6.35879e-163	-1.17381e-163	1.21034e-162	8.62782e-163	-6.00692e-164	-5.21269e-163	1.32165e-163	-2.55211e-163	1.16204e-162	-6.71455e-164	9.19507e-163	9.44086e-163	5.03083e-163	1.08423e-163	-6.59617e-163	-7.47466e-164	4.52406e-163	-7.8772e-163	4.34726e-164	1.98e-163	9.84167e-164	-2.99569e-163	-4.58271e-163	3.47886e-163	1.17619e-163	-9.37235e-163	-1.18619e-163	-7.67001e-164	0
-2.04158e-163	1.51417e-163	6.35879e-163	-1.17381e-163	1.21034e-162	8.62782e-163	-6.00692e-164	-5.21269e-163	1.32165e-163	-2.55211e-163	1.16204e-162	-6.71455e-164	9.19507e-163	9.44086e-163	5.03083e-163	1.08423e-163	-6.59617e-163	-7.47466e-164	4.52406e-163	-7.8772e-163	4.34726e-164	1.98e-163	9.84167e-164	-2.99569e-163	-4.58271e-163	3.47886e-163	1.17619e-163	-9.37235e-163	-1.18619e-163	-7.67001e-164	0
-2.04158e-163	1.51417e-163	6.35879e-163	-1.17381e-163	1.21034e-162	8.62782e-163	-6.00692e-164	-5.21269e-163	1.32165e-163	-2.55211e-163	1.16204e-162	-6.71455e-164	9.19507e-163	9.44086e-163	5.03083e-163	1.08423e-163	-6.59617e-163	-7.47466e-164	4.52406e-163	-7.8772e-163	4.34726e-164	1.98e-163	9.84167e-164	-2.99569e-163	-4.58271e-163	3.47886e-163	1.17619e-163	-9.37235e-163	-1.18619e-163	-7.67001e-164	0
-2.04158e-163	1.51417e-163	6.35879e-163	-1.17381e-163	1.21034e-162	8.62782e-163	-6.00692e-164	-5.21269e-163	1.32165e-163	-2.55211e-163	1.16204e-162	-6.71455e-164	9.19507e-163	9.44086e-163	5.03083e-163	1.08423e-163	-6.59617e-163	-7.47466e-164	4.52406e-163	-7.8772e-163	4.34726e-164	1.98e-163	9.84167e-164	-2.99569e-163	-4.58271e-163	3.47886e-163	1.17619e-163	-9.37235e-163	-1.18619e-163	-7.67001e-164	0
-2.04158e-163	1.51417e-163	6.35879e-163	-1.17381e-163	1.21034e-162	8.62782e-163	-6.00692e-164	-5.21269e-163	1.32165e-163	-2.55211e-163	1.16204e-162	-6.71455e-164	9.19507e-163	9.44086e-163	5.03083e-163	1.08423e-163	-6.59617e-163	-7.47466e-164	4.52406e-163	-7.8772e-163	4.34726e-164	1.98e-163	9.84167e-164	-2.99569e-163	-4.58271e-163	3.47886e-163	1.17619e-163	-9.37235e-163	-1.18619e-163	-7.67001e-164	0
-2.04158e-163	1.51417e-163	6.35879e-163	-1.17381e-163	1.21034e-162	8.62782e-163	-6.00692e-164	-5.21269e-163	1.32165e-163	-2.55211e-163	1.16204e-162	-6.71455e-164	9.19507e-163	9.44086e-163	5.03083e-163	1.08423e-163	-6.59617e-163	-7.47466e-164	4.52406e-163	-7.8772e-163	4.34726e-164	1.98e-163	9.84167e-164	-2.99569e-163	-4.58271e-163	3.47886e-163	1.17619e-163	-9.37235e-163	-1.18619e-163	-7.67001e-164	0
-2.04158e-163	1.51417e-163	6.35879e-163	-1.17381e-163	1.21034e-162	8.62782e-163	-6.00692e-164	-5.21269e-163	1.32165e-163	-2.55211e-163	1.16204e-162	-6.71455e-164	9.19507e-163	9.44086e-163	5.03083e-163	1.08423e-163	-6.59617e-163	-7.47466e-164	4.52406e-163	-7.8772e-163	4.34726e-164	1.98e-163	9.84167e-164	-2.99569e-163	-4.58271e-163	3.47886e-163	1.17619e-163	-9.37235e-163	-1.18619e-163	-7.67001e-164	0
-2.04158e-163	1.51417e-163	6.35879e-163	-1.17381e-163	1.21034e-162	8.62782e-163	-6.00692e-164	-5.21269e-163	1.32165e-163	-2.55211e-163	1.16204e-162	-6.71455e-164	9.19507e-163	9.44086e-163	5.03083e-163	1.08423e-163	-6.59617e-163	-7.47466e-164	4.52406e-163	-7.8772e-163	4.34726e-164	1.98e-163	9.84167e-164	-2.99569e-163	-4.58271e-163	3.47886e-163	1.17619e-163	-9.37235e-163	-1.18619e-163	-7.67001e-164	0
-2.04158e-163	1.51417e-163	6.35879e-163	-1.17381e-163	1.21034e-162	8.62782e-163	-6.00692e-164	-5.21269e-163	1.32165e-163	-2.55211e-163	1.16204e-162	-6.71455e-164	9.19507e-163	9.44086e-163	5.03083e-163	1.08423e-163	-6.59617e-163	-7.47466e-164	4.52406e-163	-7.8772e-163	4.34726e-164	1.98e-163	9.84167e-164	-2.99569e-163	-4.58271e-163	3.47886e-163	1.17619e-163	-9.37235e-163	-1.18619e-163	-7.67001e-164	0
-2.04158e-163	1.51417e-163	6.35879e-163	-1.17381e-163	1.21034e-162	8.62782e-163	-6.00692e-164	-5.21269e-163	1.32165e-163	-2.55211e-163	1.16204e-162	-6.71455e-164	9.19507e-163	9.44086e-163	5.03083e-163	1.08423e-163	-6.59617e-163	-7.47466e-164	4.52406e-163	-7.8772e-163	4.34726e-164	1.98e-163	9.84167e-164	-2.99569e-163	-4.58271e-163	3.47886e-163	1.17619e-163	-9.37235e-163	-1.18619e-163	-7.67001e-164	0
-2.04158e-163	1.51417e-163	6.35879e-163	-1.17381e-163	1.21034e-162	8.62782e-163	-6.00692e-164	-5.21269e-163	1.32165e-163	-2.55211e-163	1.16204e-162	-6.71455e-164	9.19507e-163	9.44086e-163	5.03083e-163	1.08423e-163	-6.59617e-163	-7.47466e-164	4.52406e-163	-7.8772e-163	4.34726e-164	1.98e-163	9.84167e-164	-2.99569e-163	-4.58271e-163	3.47886e-163	1.17619e-163	-9.37235e-163	-1.18619e-163	-7.67001e-164	0
-2.04158e-163	1.51417e-163	6.35879e-163	-1.17381e-163	1.21034e-162	8.62782e-163	-6.00692e-164	-5.21269e-163	1.32165e-163	-2.55211e-163	1.16204e-162	-6.71455e-164	9.19507e-163	9.44086e-163	5.03083e-163	1.08423e-163	-6.59617e-163	-7.47466e-164	4.52406e-163	-7.8772e-163	4.34726e-164	1.98e-163	9.84167e-164	-2.99569e-163	-4.58271e-163	3.47886e-163	1.17619e-163	-9.37235e-163	-1.18619e-163	-7.67001e-164	0
-2.04158e-163	1.51417e-163	6.35879e-163	-1.17381e-163	1.21034e-162	8.62782e-163	-6.00692e-164	-5.21269e-163	1.32165e-163	-2.55211e-163	1.16204e-162	-6.71455e-164	9.19507e-163	9.44086e-163	5.03083e-163	1.08423e-163	-6.59617e-163	-7.47466e-164	4.52406e-163	-7.8772e-163	4.34726e-164	1.98e-163	9.84167e-164	-2.99569e-163	-4.58271e-163	3.47886e-163	1.17619e-163	-9.37235e-163	-1.18619e-163	-7.67001e-164	0
-2.04158e-163	1.51417e-163	6.35879e-163	-1.17381e-163	1.21034e-162	8.62782e-163	-6.00692e-164	-5.21269e-163	1.32165e-163	-2.55211e-163	1.16204e-162	-6.71455e-164	9.19507e-163	9.44086e-163	5.03083e-163	1.08423e-163	-6.59617e-163	-7.47466e-164	4.52406e-163	-7.8772e-163	4.34726e-164	1.98e-163	9.84167e-164	-2.99569e-163	-4.58271e-163	3.47886e-163	1.17619e-163	-9.37235e-163	-1.18619e-163	-7.67001e-164	0
-2.04158e-163	1.51417e-163	6.35879e-163	-1.17381e-163	1.21034e-162	8.62782e-163	-6.00692e-164	-5.21269e-163	1.32165e-163	-2.55211e-163	1.16204e-162	-6.71455e-164	9.19507e-163	9.44086e-163	5.03083e-163	1.08423e-163	-6.59617e-163	-7.47466e-164	4.52406e-163	-7.8772e-163	4.34726e-164	1.98e-163	9.84167e-164	-2.99569e-163	-4.58271e-163	3.47886e-163	1.17619e-163	-9.37235e-163	-1.18619e-163	-7.67001e-164	0
-2.04158e-163	1.51417e-163	6.35879e-163	-1.17381e-163	1.21034e-162	8.62782e-163	-6.00692e-164	-5.21269e-163	1.32165e-163	-2.55211e-163	1.16204e-162	-6.71455e-164	9.19507e-163	9.44086e-163	5.03083e-163	1.08423e-163	-6.59617e-163	-7.47466e-164	4.52406e-163	-7.8772e-163	4.34726e-164	1.98e-163	9.84167e-164	-2.99569e-163	-4.58271e-163	3.47886e-163	1.17619e-163	-9.37235e-163	-1.18619e-163	-7.67001e-164	0
-2.04158e-163	1.51417e-163	6.35879e-163	-1.17381e-163	1.21034e-162	8.62782e-163	-6.00692e-164	-5.21269e-163	1.32165e-163	-2.55211e-163	1.16204e-162	-6.71455e-164	9.19507e-163	9.44086e-163	5.03083e-163	1.08423e-163	-6.59617e-163	-7.47466e-164	4.52406e-163	-7.8772e-163	4.34726e-164	1.98e-163	9.84167e-164	-2.99569e-163	-4.58271e-163	3.47886e-163	1.17619e-163	-9.37235e-163	-1.18619e-163	-7.67001e-164	0
-2.04158e-163	1.51417e-163	6.35879e-163	-1.17381e-163	1.21034e-162	8.62782e-163	-6.00692e-164	-5.21269e-163	1.32165e-163	-2.55211e-163	1.16204e-162	-6.71455e-164	9.19507e-163	9.44086e-163	5.03083e-163	1.08423e-163	-6.59617e-163	-7.47466e-164	4.52406e-163	-7.8772e-163	4.34726e-164	1.98e-163	9.84167e-164	-2.99569e-163	-4.58271e-163	3.47886e-163	1.17619e-163	-9.37235e-163	-1.18619e-163	-7.67001e-164	0
-2.04158e-163	1.51417e-163	6.35879e-163	-1.17381e-163	1.21034e-162	8.62782e-163	-6.00692e-164	-5.21269e-163	1.32165e-163	-2.55211e-163	1.16204e-162	-6.71455e-164	9.19507e-163	9.44086e-163	5.03083e-163	1.08423e-163	-6.59617e-163	-7.47466e-164	4.52406e-163	-7.8772e-163	4.34726e-164	1.98e-163	9.84167e-164	-2.99569e-163	-4.58271e-163	3.47886e-163	1.17619e-163	-9.37235e-163	-1.18619e-163	-7.67001e-164	0
-2.04158e-163	1.51417e-163	6.35879e-163	-1.17381e-163	1.21034e-162	8.62782e-163	-6.00692e-164	-5.21269e-163	1.32165e-163	-2.55211e-163	1.16204e-162	-6.71455e-164	9.19507e-163	9.44086e-163	5.03083e-163	1.08423e-163	-6.59617e-163	-7.47466e-164	4.52406e-163	-7.8772e-163	4.34726e-164	1.98e-163	9.84167e-164	-2.99569e-163	-4.58271e-163	3.47886e-163	1.17619e-163	-9.37235e-163	-1.18619e-163	-7.67001e-164	0
-2.04158e-163	1.51417e-163	6.35879e-163	-1.17381e-163	1.21034e-162	8.62782e-163	-6.00692e-164	-5.21269e-163	1.32165e-163	-2.55211e-163	1.16204e-162	-6.71455e-164	9.19507e-163	9.44086e-163	5.03083e-163	1.08423e-163	-6.59617e-163	-7.47466e-164	4.52406e-163	-7.8772e-163	4.34726e-164	1.98e-163	9.84167e-164	-2.99569e-163	-4.58271e-163	3.47886e-163	1.17619e-163	-9.37235e-163	-1.18619e-163	-7.67001e-164	0
-2.04158e-163	1.51417e-163	6.35879e-163	-1.17381e-163	1.21034e-162	8.62782e-163	-6.00692e-164	-5.21269e-163	1.32165e-163	-2.55211e-163	1.16204e-162	-6.71455e-164	9.19507e-163	9.44086e-163	5.03083e-163	1.08423e-163	-6.59617e-163	-7.47466e-164	4.52406e-163	-7.8772e-163	4.34726e-164	1.98e-163	9.84167e-164	-2.99569e-163	-4.58271e-163	3.47886e-163	1.17619e-163	-9.37235e-163	-1.18619e-163	-7.67001e-164	0
-2.04158e-163	1.51417e-163	6.35879e-163	-1.17381e-163	1.21034e-162	8.62782e-163	-6.00692e-164	-5.21269e-163	1.32165e-163	-2.55211e-163	1.16204e-162	-6.71455e-164	9.19507e-163	9.44086e-163	5.03083e-163	1.08423e-163	-6.59617e-163	-7.47466e-164	4.52406e-163	-7.8772e-163	4.34726e-164	1.98e-163	9.84167e-164	-2.99569e-163	-4.58271e-163	3.47886e-163	1.17619e-163	-9.37235e-163	-1.18619e-163	-7.67001e-164	0
-2.04158e-163	1.51417e-163	6.35879e-163	-1.17381e-163	1.21034e-162	8.62782e-163	-6.00692e-164	-5.21269e-163	1.32165e-163	-2.55211e-163	1.16204e-162	-6.71455e-164	9.19507e-163	9.44086e-163	5.03083e-163	1.08423e-163	-6.59617e-163	-7.47466e-164	4.52406e-163	-7.8772e-163	4.34726e-164	1.98e-163	9.84167e-164	-2.99569e-163	-4.58271e-163	3.47886e-163	1.17619e-163	-9.37235e-163	-1.18619e-163	-7.67001e-164	0
-2.04158e-163	1.51417e-163	6.35879e-163	-1.17381e-163	1.21034e-162	8.62782e-163	-6.00692e-164	-5.21269e-163	1.32165e-163	-2.55211e-163	1.16204e-162	-6.71455e-164	9.19507e-163	9.44086e-163	5.03083e-163	1.08423e-163	-6.59617e-163	-7.47466e-164	4.52406e-163	-7.8772e-163	4.34726e-164	1.98e-163	9.84167e-164	-2.99569e-163	-4.58271e-163	3.47886e-163	1.17619e-163	-9.37235e-163	-1.18619e-163	-7.67001e-164	0
-2.04158e-163	1.51417e-163	6.35879e-163	-1.17381e-163	1.21034e-162	8.62782e-163	-6.00692e-164	-5.21269e-163	1.32165e-163	-2.55211e-163	1.16204e-162	-6.71455e-164	9.19507e-163	9.44086e-163	5.03083e-163	1.08423e-163	-6.59617e-163	-7.47466e-164	4.52406e-163	-7.8772e-163	4.34726e-164	1.98e-163	9.84167e-164	-2.99569e-163	-4.58271e-163	3.47886e-163	1.17619e-163	-9.37235e-163	-1.18619e-163	-7.67001e-164	0
-2.04158e-163	1.51417e-163	6.35879e-163	-1.17381e-163	1.21034e-162	8.62782e-163	-6.00692e-164	-5.21269e-163	1.32165e-163	-2.55211e-163	1.16204e-162	-6.71455e-164	9.19507e-163	9.44086e-163	5.03083e-163	1.08423e-163	-6.59617e-163	-7.47466e-164	4.52406e-163	-7.8772e-163	4.34726e-164	1.98e-163	9.84167e-164	-2.99569e-163	-4.58271e-163	3.47886e-163	1.17619e-163	-9.37235e-163	-1.18619e-163	-7.67001e-164	0
-2.04158e-163	1.51417e-163	6.35879e-163	-1.17381e-163	1.21034e-162	8.62782e-163	-6.00692e-164	-5.21269e-163	1.32165e-163	-2.55211e-163	1.16204e-162	-6.71455e-164	9.19507e-163	9.44086e-163	5.03083e-163	1.08423e-163	-6.59617e-163	-7.47466e-164	4.52406e-163	-7.8772e-163	4.34726e-164	1.98e-163	9.84167e-164	-2.99569e-163	-4.58271e-163	3.47886e-163	1.17619e-163	-9.37235e-163	-1.18619e-163	-7.67001e-164	0
-2.04158e-163	1.51417e-163	6.35879e-163	-1.17381e-163	1.21034e-162	8.62782e-163	-6.00692e-164	-5.21269e-163	1.32165e-163	-2.55211e-163	1.16204e-162	-6.71455e-164	9.19507e-163	9.44086e-163	5.03083e-163	1.08423e-163	-6.59617e-163	-7.47466e-164	4.52406e-163	-7.8772e-163	4.34726e-164	1.98e-163	9.84167e-164	-2.99569e-163	-4.58271e-163	3.47886e-163	1.17619e-163	-9.37235e-163	-1.18619e-163	-7.67001e-164	0
-2.04158e-163	1.51417e-163	6.35879e-163	-1.17381e-163	1.21034e-162	8.62782e-163	-6.00692e-164	-5.21269e-163	1.32165e-163	-2.55211e-163	1.16204e-162	-6.71455e-164	9.19507e-163	9.44086e-163	5.03083e-163	1.08423e-163	-6.59617e-163	-7.47466e-164	4.52406e-163	-7.8772e-163	4.34726e-164	1.98e-163	9.84167e-164	-2.99569e-163	-4.58271e-163	3.47886e-163	1.17619e-163	-9.37235e-163	-1.18619e-163	-7.67001e-164	0
-2.04158e-163	1.51417e-163	6.35879e-163	-1.17381e-163	1.21034e-162	8.62782e-163	-6.00692e-164	-5.21269e-163	1.32165e-163	-2.55211e-163	1.16204e-162	-6.71455e-164	9.19507e-163	9.44086e-163	5.03083e-163	1.08423e-163	-6.59617e-163	-7.47466e-164	4.52406e-163	-7.8772e-163	4.34726e-164	1.98e-163	9.84167e-164	-2.99569e-163	-4.58271e-163	3.47886e-163	1.17619e-163	-9.37235e-163	-1.18619e-163	-7.67001e-164	0
-2.04158e-163	1.51417e-163	6.35879e-163	-1.17381e-163	1.21034e-162	8.62782e-163	-6.00692e-164	-5.21269e-163	1.32165e-163	-2.55211e-163	1.16204e-162	-6.71455e-164	9.19507e-163	9.44086e-163	5.03083e-163	1.08423e-163	-6.59617e-163	-7.47466e-164	4.52406e-163	-7.8772e-163	4.34726e-164	1.98e-163	9.84167e-164	-2.99569e-163	-4.58271e-163	3.47886e-163	1.17619e-163	-9.37235e-163	-1.18619e-163	-7.67001e-164	0
-2.04158e-163	1.51417e-163	6.35879e-163	-1.17381e-163	1.21034e-162	8.62782e-163	-6.00692e-164	-5.21269e-163	1.32165e-163	-2.55211e-163	1.16204e-162	-6.71455e-164	9.19507e-163	9.44086e-163	5.03083e-163	1.08423e-163	-6.59617e-163	-7.47466e-164	4.52406e-163	-7.8772e-163	4.34726e-164	1.98e-163	9.84167e-164	-2.99569e-163	-4.58271e-163	3.47886e-163	1.17619e-163	-9.37235e-163	-1.18619e-163	-7.67001e-164	0
-2.04158e-163	1.51417e-163	6.35879e-163	-1.17381e-163	1.21034e-162	8.62782e-163	-6.00692e-164	-5.21269e-163	1.32165e-163	-2.55211e-163	1.16204e-162	-6.71455e-164	9.19507e-163	9.44086e-163	5.03083e-163	1.08423e-163	-6.59617e-163	-7.47466e-164	4.52406e-163	-7.8772e-163	4.34726e-164	1.98e-163	9.84167e-164	-2.99569e-163	-4.58271e-163	3.47886e-163	1.17619e-163	-9.37235e-163	-1.18619e-163	-7.67001e-164	0
-2.04158e-163	1.51417e-163	6.35879e-163	-1.17381e-163	1.21034e-162	8.62782e-163	-6.00692e-164	-5.21269e-163	1.32165e-163	-2.55211e-163	1.16204e-162	-6.71455e-164	9.19507e-163	9.44086e-163	5.03083e-163	1.08423e-163	-6.59617e-163	-7.47466e-164	4.52406e-163	-7.8772e-163	4.34726e-164	1.98e-163	9.84167e-164	-2.99569e-163	-4.58271e-163	3.47886e-163	1.17619e-163	-9.37235e-163	-1.18619e-163	-7.67001e-164	0
-2.04158e-163	1.51417e-163	6.35879e-163	-1.17381e-163	1.21034e-162	8.62782e-163	-6.00692e-164	-5.21269e-163	1.32165e-163	-2.55211e-163	1.16204e-162	-6.71455e-164	9.19507e-163	9.44086e-163	5.03083e-163	1.08423e-163	-6.59617e-163	-7.47466e-164	4.52406e-163	-7.8772e-163	4.34726e-164	1.98e-163	9.84167e-164	-2.99569e-163	-4.58271e-163	3.47886e-163	1.17619e-163	-9.37235e-163	-1.18619e-163	-7.67001e-164	0
-2.04158e-163	1.51417e-163	6.35879e-163	-1.17381e-163	1.21034e-162	8.62782e-163	-6.00692e-164	-5.21269e-163	1.32165e-163	-2.55211e-163	1.16204e-162	-6.71455e-164	9.19507e-163	9.44086e-163	5.03083e-163	1.08423e-163	-6.59617e-163	-7.47466e-164	4.52406e-163	-7.8772e-163	4.34726e-164	1.98e-163	9.84167e-164	-2.99569e-163	-4.58271e-163	3.47886e-163	1.17619e-163	-9.37235e-163	-1.18619e-163	-7.67001e-164	0
-2.04158e-163	1.51417e-163	6.35879e-163	-1.17381e-163	1.21034e-162	8.62782e-163	-6.00692e-164	-5.21269e-163	1.32165e-163	-2.55211e-163	1.16204e-162	-6.71455e-164	9.19507e-163	9.44086e-163	5.03083e-163	1.08423e-163	-6.59617e-163	-7.47466e-164	4.52406e-163	-7.8772e-163	4.34726e-164	1.98e-163	9.84167e-164	-2.99569e-163	-4.58271e-163	3.47886e-163	1.17619e-163	-9.37235e-163	-1.18619e-163	-7.67001e-164	0
-2.04158e-163	1.51417e-163	6.35879e-163	-1.17381e-163	1.21034e-162	8.62782e-163	-6.00692e-164	-5.21269e-163	1.32165e-163	-2.55211e-163	1.16204e-162	-6.71455e-164	9.19507e-163	9.44086e-163	5.03083e-163	1.08423e-163	-6.59617e-163	-7.47466e-164	4.52406e-163	-7.8772e-163	4.34726e-164	1.98e-163	9.84167e-164	-2.99569e-163	-4.58271e-163	3.47886e-163	1.17619e-163	-9.37235e-163	-1.18619e-163	-7.67001e-164	0
-2.04158e-163	1.51417e-163	6.35879e-163	-1.17381e-163	1.21034e-162	8.62782e-163	-6.00692e-164	-5.21269e-163	1.32165e-163	-2.55211e-163	1.16204e-162	-6.71455e-164	9.19507e-163	9.44086e-163	5.03083e-163	1.08423e-163	-6.59617e-163	-7.47466e-164	4.52406e-163	-7.8772e-163	4.34726e-164	1.98e-163	9.84167e-164	-2.99569e-163	-4.58271e-163	3.47886e-163	1.17619e-163	-9.37235e-163	-1.18619e-163	-7.67001e-164	0
-2.04158e-163	1.51417e-163	6.35879e-163	-1.17381e-163	1.21034e-162	8.62782e-163	-6.00692e-164	-5.21269e-163	1.32165e-163	-2.55211e-163	1.16204e-162	-6.71455e-164	9.19507e-163	9.44086e-163	5.03083e-163	1.08423e-163	-6.59617e-163	-7.47466e-164	4.52406e-163	-7.8772e-163	4.34726e-164	1.98e-163	9.84167e-164	-2.99569e-163	-4.58271e-163	3.47886e-163	1.17619e-163	-9.37235e-163	-1.18619e-163	-7.67001e-164	0
-2.04158e-163	1.51417e-163	6.35879e-163	-1.17381e-163	1.21034e-162	8.62782e-163	-6.00692e-164	-5.21269e-163	1.32165e-163	-2.55211e-163	1.16204e-162	-6.71455e-164	9.19507e-163	9.44086e-163	5.03083e-163	1.08423e-163	-6.59617e-163	-7.47466e-164	4.52406e-163	-7.8772e-163	4.34726e-164	1.98e-163	9.84167e-164	-2.99569e-163	-4.58271e-163	3.47886e-163	1.17619e-163	-9.37235e-163	-1.18619e-163	-7.67001e-164	0
-2.04158e-163	1.51417e-163	6.35879e-163	-1.17381e-163	1.21034e-162	8.62782e-163	-6.00692e-164	-5.21269e-163	1.32165e-163	-2.55211e-163	1.16204e-162	-6.71455e-164	9.19507e-163	9.44086e-163	5.03083e-163	1.08423e-163	-6.59617e-163	-7.47466e-164	4.52406e-163	-7.8772e-163	4.34726e-164	1.98e-163	9.84167e-164	-2.99569e-163	-4.58271e-163	3.47886e-163	1.17619e-163	-9.37235e-163	-1.18619e-163	-7.67001e-164	0
-2.04158e-163	1.51417e-163	6.35879e-163	-1.17381e-163	1.21034e-162	8.62782e-163	-6.00692e-164	-5.21269e-163	1.32165e-163	-2.55211e-163	1.16204e-162	-6.71455e-164	9.19507e-163	9.44086e-163	5.03083e-163	1.08423e-163	-6.59617e-163	-7.47466e-164	4.52406e-163	-7.8772e-163	4.34726e-164	1.98e-163	9.84167e-164	-2.99569e-163	-4.58271e-163	3.47886e-163	1.17619e-163	-9.37235e-163	-1.18619e-163	-7.67001e-164	0
-2.04158e-163	1.51417e-163	6.35879e-163	-1.17381e-163	1.21034e-162	8.62782e-163	-6.00692e-164	-5.21269e-163	1.32165e-163	-2.55211e-163	1.16204e-162	-6.71455e-164	9.19507e-163	9.44086e-163	5.03083e-163	1.08423e-163	-6.59617e-163	-7.47466e-164	4.52406e-163	-7.8772e-163	4.34726e-164	1.98e-163	9.84167e-164	-2.99569e-163	-4.58271e-163	3.47886e-163	1.17619e-163	-9.37235e-163	-1.18619e-163	-7.67001e-164	0
-2.04158e-163	1.51417e-163	6.35879e-163	-1.17381e-163	1.21034e-162	8.62782e-163	-6.00692e-164	-5.21269e-163	1.32165e-163	-2.55211e-163	1.16204e-162	-6.71455e-164	9.19507e-163	9.44086e-163	5.03083e-163	1.08423e-163	-6.59617e-163	-7.47466e-164	4.52406e-163	-7.8772e-163	4.34726e-164	1.98e-163	9.84167e-164	-2.99569e-163	-4.58271e-163	3.47886e-163	1.17619e-163	-9.37235e-163	-1.18619e-163	-7.67001e-164	0
-2.04158e-163	1.51417e-163	6.35879e-163	-1.17381e-163	1.21034e-162	8.62782e-163	-6.00692e-164	-5.21269e-163	1.32165e-163	-2.55211e-163	1.16204e-162	-6.71455e-164	9.19507e-163	9.44086e-163	5.03083e-163	1.08423e-163	-6.59617e-163	-7.47466e-164	4.52406e-163	-7.8772e-163	4.34726e-164	1.98e-163	9.84167e-164	-2.99569e-163	-4.58271e-163	3.47886e-163	1.17619e-163	-9.37235e-163	-1.18619e-163	-7.67001e-164	0
-2.04158e-163	1.51417e-163	6.35879e-163	-1.17381e-163	1.21034e-162	8.62782e-163	-6.00692e-164	-5.21269e-163	1.32165e-163	-2.55211e-163	1.16204e-162	-6.71455e-164	9.19507e-163	9.44086e-163	5.03083e-163	1.08423e-163	-6.59617e-163	-7.47466e-164	4.52406e-163	-7.8772e-163	4.34726e-164	1.98e-163	9.84167e-164	-2.99569e-163	-4.58271e-163	3.47886e-163	1.17619e-163	-9.37235e-163	-1.18619e-163	-7.67001e-164	0
-2.04158e-163	1.51417e-163	6.35879e-163	-1.17381e-163	1.21034e-162	8.62782e-163	-6.00692e-164	-5.21269e-163	1.32165e-163	-2.55211e-163	1.16204e-162	-6.71455e-164	9.19507e-163	9.44086e-163	5.03083e-163	1.08423e-163	-6.59617e-163	-7.47466e-164	4.52406e-163	-7.8772e-163	4.34726e-164	1.98e-163	9.84167e-164	-2.99569e-163	-4.58271e-163	3.47886e-163	1.17619e-163	-9.37235e-163	-1.18619e-163	-7.67001e-164	0
-2.04158e-163	1.51417e-163	6.35879e-163	-1.17381e-163	1.21034e-162	8.62782e-163	-6.00692e-164	-5.21269e-163	1.32165e-163	-2.55211e-163	1.16204e-162	-6.71455e-164	9.19507e-163	9.44086e-163	5.03083e-163	1.08423e-163	-6.59617e-163	-7.47466e-164	4.52406e-163	-7.8772e-163	4.34726e-164	1.98e-163	9.84167e-164	-2.99569e-163	-4.58271e-163	3.47886e-163	1.17619e-163	-9.37235e-163	-1.18619e-163	-7.67001e-164	0
-2.04158e-163	1.51417e-163	6.35879e-163	-1.17381e-163	1.21034e-162	8.62782e-163	-6.00692e-164	-5.21269e-163	1.32165e-163	-2.55211e-163	1.16204e-162	-6.71455e-164	9.19507e-163	9.44086e-163	5.03083e-163	1.08423e-163	-6.59617e-163	-7.47466e-164	4.52406e-163	-7.8772e-163	4.34726e-164	1.98e-163	9.84167e-164	-2.99569e-163	-4.58271e-163	3.47886e-163	1.17619e-163	-9.37235e-163	-1.18619e-163	-7.67001e-164	0
-2.04158e-163	1.51417e-163	6.35879e-163	-1.17381e-163	1.21034e-162	8.62782e-163	-6.00692e-164	-5.21269e-163	1.32165e-163	-2.55211e-163	1.16204e-162	-6.71455e-164	9.19507e-163	9.44086e-163	5.03083e-163	1.08423e-163	-6.59617e-163	-7.47466e-164	4.52406e-163	-7.8772e-163	4.34726e-164	1.98e-163	9.84167e-164	-2.99569e-163	-4.58271e-163	3.47886e-163	1.17619e-163	-9.37235e-163	-1.18619e-163	-7.67001e-164	0
-2.04158e-163	1.51417e-163	6.35879e-163	-1.17381e-163	1.21034e-162	8.62782e-163	-6.00692e-164	-5.21269e-163	1.32165e-163	-2.55211e-163	1.16204e-162	-6.71455e-164	9.19507e-163	9.44086e-163	5.03083e-163	1.08423e-163	-6.59617e-163	-7.47466e-164	4.52406e-163	-7.8772e-163	4.34726e-164	1.98e-163	9.84167e-164	-2.99569e-163	-4.58271e-163	3.47886e-163	1.17619e-163	-9.37235e-163	-1.18619e-163	-7.67001e-164	0
-2.04158e-163	1.51417e-163	6.35879e-163	-1.17381e-163	1.21034e-162	8.62782e-163	-6.00692e-164	-5.21269e-163	1.32165e-163	-2.55211e-163	1.16204e-162	-6.71455e-164	9.19507e-163	9.44086e-163	5.03083e-163	1.08423e-163	-6.59617e-163	-7.47466e-164	4.52406e-163	-7.8772e-163	4.34726e-164	1.98e-163	9.84167e-164	-2.99569e-163	-4.58271e-163	3.47886e-163	1.17619e-163	-9.37235e-163	-1.18619e-163	-7.67001e-164	0
-2.04158e-163	1.51417e-163	6.35879e-163	-1.17381e-163	1.21034e-162	8.62782e-163	-6.00692e-164	-5.21269e-163	1.32165e-163	-2.55211e-163	1.16204e-162	-6.71455e-164	9.19507e-163	9.44086e-163	5.03083e-163	1.08423e-163	-6.59617e-163	-7.47466e-164	4.52406e-163	-7.8772e-163	4.34726e-164	1.98e-163	9.84167e-164	-2.99569e-163	-4.58271e-163	3.47886e-163	1.17619e-163	-9.37235e-163	-1.18619e-163	-7.67001e-164	0
-2.04158e-163	1.51417e-163	6.35879e-163	-1.17381e-163	1.21034e-162	8.62782e-163	-6.00692e-164	-5.21269e-163	1.32165e-163	-2.55211e-163	1.16204e-162	-6.71455e-164	9.19507e-163	9.44086e-163	5.03083e-163	1.08423e-163	-6.59617e-163	-7.47466e-164	4.52406e-163	-7.8772e-163	4.34726e-164	1.98e-163	9.84167e-164	-2.99569e-163	-4.58271e-163	3.47886e-163	1.17619e-163	-9.37235e-163	-1.18619e-163	-7.67001e-164	0
-2.04158e-163	1.51417e-163	6.35879e-163	-1.17381e-163	1.21034e-162	8.62782e-163	-6.00692e-164	-5.21269e-163	1.32165e-163	-2.55211e-163	1.16204e-162	-6.71455e-164	9.19507e-163	9.44086e-163	5.03083e-163	1.08423e-163	-6.59617e-163	-7.47466e-164	4.52406e-163	-7.8772e-163	4.34726e-164	1.98e-163	9.84167e-164	-2.99569e-163	-4.58271e-163	3.47886e-163	1.17619e-163	-9.37235e-163	-1.18619e-163	-7.67001e-164	0
-2.04158e-163	1.51417e-163	6.35879e-163	-1.17381e-163	1.21034e-162	8.62782e-163	-6.00692e-164	-5.21269e-163	1.32165e-163	-2.55211e-163	1.16204e-162	-6.71455e-164	9.19507e-163	9.44086e-163	5.03083e-163	1.08423e-163	-6.59617e-163	-7.47466e-164	4.52406e-163	-7.8772e-163	4.34726e-164	1.98e-163	9.84167e-164	-2.99569e-163	-4.58271e-163	3.47886e-163	1.17619e-163	-9.37235e-163	-1.18619e-163	-7.67001e-164	0
-2.04158e-163	1.51417e-163	6.35879e-163	-1.17381e-163	1.21034e-162	8.62782e-163	-6.00692e-164	-5.21269e-163	1.32165e-163	-2.55211e-163	1.16204e-162	-6.71455e-164	9.19507e-163	9.44086e-163	5.03083e-163	1.08423e-163	-6.59617e-163	-7.47466e-164	4.52406e-163	-7.8772e-163	4.34726e-164	1.98e-163	9.84167e-164	-2.99569e-163	-4.58271e-163	3.47886e-163	1.17619e-163	-9.37235e-163	-1.18619e-163	-7.67001e-164	0
-2.04158e-163	1.51417e-163	6.35879e-163	-1.17381e-163	1.21034e-162	8.62782e-163	-6.00692e-164	-5.21269e-163	1.32165e-163	-2.55211e-163	1.16204e-162	-6.71455e-164	9.19507e-163	9.44086e-163	5.03083e-163	1.08423e-163	-6.59617e-163	-7.47466e-164	4.52406e-163	-7.8772e-163	4.34726e-164	1.98e-163	9.84167e-164	-2.99569e-163	-4.58271e-163	3.47886e-163	1.17619e-163	-9.37235e-163	-1.18619e-163	-7.67001e-164	0
-2.04158e-163	1.51417e-163	6.35879e-163	-1.17381e-163	1.21034e-162	8.62782e-163	-6.00692e-164	-5.21269e-163	1.32165e-163	-2.55211e-163	1.16204e-162	-6.71455e-164	9.19507e-163	9.44086e-163	5.03083e-163	1.08423e-163	-6.59617e-163	-7.47466e-164	4.52406e-163	-7.8772e-163	4.34726e-164	1.98e-163	9.84167e-164	-2.99569e-163	-4.58271e-163	3.47886e-163	1.17619e-163	-9.37235e-163	-1.18619e-163	-7.67001e-164	0
-2.04158e-163	1.51417e-163	6.35879e-163	-1.17381e-163	1.21034e-162	8.62782e-163	-6.00692e-164	-5.21269e-163	1.32165e-163	-2.55211e-163	1.16204e-162	-6.71455e-164	9.19507e-163	9.44086e-163	5.03083e-163	1.08423e-163	-6.59617e-163	-7.47466e-164	4.52406e-163	-7.8772e-163	4.34726e-164	1.98e-163	9.84167e-164	-2.99569e-163	-4.58271e-163	3.47886e-163	1.17619e-163	-9.37235e-163	-1.18619e-163	-7.67001e-164	0
-2.04158e-163	1.51417e-163	6.35879e-163	-1.17381e-163	1.21034e-162	8.62782e-163	-6.00692e-164	-5.21269e-163	1.32165e-163	-2.55211e-163	1.16204e-162	-6.71455e-164	9.19507e-163	9.44086e-163	5.03083e-163	1.08423e-163	-6.59617e-163	-7.47466e-164	4.52406e-163	-7.8772e-163	4.34726e-164	1.98e-163	9.84167e-164	-2.99569e-163	-4.58271e-163	3.47886e-163	1.17619e-163	-9.37235e-163	-1.18619e-163	-7.67001e-164	0
-2.04158e-163	1.51417e-163	6.35879e-163	-1.17381e-163	1.21034e-162	8.62782e-163	-6.00692e-164	-5.21269e-163	1.32165e-163	-2.55211e-163	1.16204e-162	-6.71455e-164	9.19507e-163	9.44086e-163	5.03083e-163	1.08423e-163	-6.59617e-163	-7.47466e-164	4.52406e-163	-7.8772e-163	4.34726e-164	1.98e-163	9.84167e-164	-2.99569e-163	-4.58271e-163	3.47886e-163	1.17619e-163	-9.37235e-163	-1.18619e-163	-7.67001e-164	0
-2.04158e-163	1.51417e-163	6.35879e-163	-1.17381e-163	1.21034e-162	8.62782e-163	-6.00692e-164	-5.21269e-163	1.32165e-163	-2.55211e-163	1.16204e-162	-6.71455e-164	9.19507e-163	9.44086e-163	5.03083e-163	1.08423e-163	-6.59617e-163	-7.47466e-164	4.52406e-163	-7.8772e-163	4.34726e-164	1.98e-163	9.84167e-164	-2.99569e-163	-4.58271e-163	3.47886e-163	1.17619e-163	-9.37235e-163	-1.18619e-163	-7.67001e-164	0
-2.04158e-163	1.51417e-163	6.35879e-163	-1.17381e-163	1.21034e-162	8.62782e-163	-6.00692e-164	-5.21269e-163	1.32165e-163	-2.55211e-163	1.16204e-162	-6.71455e-164	9.19507e-163	9.44086e-163	5.03083e-163	1.08423e-163	-6.59617e-163	-7.47466e-164	4.52406e-163	-7.8772e-163	4.34726e-164	1.98e-163	9.84167e-164	-2.99569e-163	-4.58271e-163	3.47886e-163	1.17619e-163	-9.37235e-163	-1.18619e-163	-7.67001e-164	0
-2.04158e-163	1.51417e-163	6.35879e-163	-1.17381e-163	1.21034e-162	8.62782e-163	-6.00692e-164	-5.21269e-163	1.32165e-163	-2.55211e-163	1.16204e-162	-6.71455e-164	9.19507e-163	9.44086e-163	5.03083e-163	1.08423e-163	-6.59617e-163	-7.47466e-164	4.52406e-163	-7.8772e-163	4.34726e-164	1.98e-163	9.84167e-164	-2.99569e-163	-4.58271e-163	3.47886e-163	1.17619e-163	-9.37235e-163	-1.18619e-163	-7.67001e-164	0
-2.04158e-163	1.51417e-163	6.35879e-163	-1.17381e-163	1.21034e-162	8.62782e-163	-6.00692e-164	-5.21269e-163	1.32165e-163	-2.55211e-163	1.16204e-162	-6.71455e-164	9.19507e-163	9.44086e-163	5.03083e-163	1.08423e-163	-6.59617e-163	-7.47466e-164	4.52406e-163	-7.8772e-163	4.34726e-164	1.98e-163	9.84167e-164	-2.99569e-163	-4.58271e-163	3.47886e-163	1.17619e-163	-9.37235e-163	-1.18619e-163	-7.67001e-164	0
-2.04158e-163	1.51417e-163	6.35879e-163	-1.17381e-163	1.21034e-162	8.62782e-163	-6.00692e-164	-5.21269e-163	1.32165e-163	-2.55211e-163	1.16204e-162	-6.71455e-164	9.19507e-163	9.44086e-163	5.03083e-163	1.08423e-163	-6.59617e-163	-7.47466e-164	4.52406e-163	-7.8772e-163	4.34726e-164	1.98e-163	9.84167e-164	-2.99569e-163	-4.58271e-163	3.47886e-163	1.17619e-163	-9.37235e-163	-1.18619e-163	-7.67001e-164	0
-2.04158e-163	1.51417e-163	6.35879e-163	-1.17381e-163	1.21034e-162	8.62782e-163	-6.00692e-164	-5.21269e-163	1.32165e-163	-2.55211e-163	1.16204e-162	-6.71455e-164	9.19507e-163	9.44086e-163	5.03083e-163	1.08423e-163	-6.59617e-163	-7.47466e-164	4.52406e-163	-7.8772e-163	4.34726e-164	1.98e-163	9.84167e-164	-2.99569e-163	-4.58271e-163	3.47886e-163	1.17619e-163	-9.37235e-163	-1.18619e-163	-7.67001e-164	0
-2.04158e-163	1.51417e-163	6.35879e-163	-1.17381e-163	1.21034e-162	8.62782e-163	-6.00692e-164	-5.21269e-163	1.32165e-163	-2.55211e-163	1.16204e-162	-6.71455e-164	9.19507e-163	9.44086e-163	5.03083e-163	1.08423e-163	-6.59617e-163	-7.47466e-164	4.52406e-163	-7.8772e-163	4.34726e-164	1.98e-163	9.84167e-164	-2.99569e-163	-4.58271e-163	3.47886e-163	1.17619e-163	-9.37235e-163	-1.18619e-163	-7.67001e-164	0
-2.04158e-163	1.51417e-163	6.35879e-163	-1.17381e-163	1.21034e-162	8.62782e-163	-6.00692e-164	-5.21269e-163	1.32165e-163	-2.55211e-163	1.16204e-162	-6.71455e-164	9.19507e-163	9.44086e-163	5.03083e-163	1.08423e-163	-6.59617e-163	-7.47466e-164	4.52406e-163	-7.8772e-163	4.34726e-164	1.98e-163	9.84167e-164	-2.99569e-163	-4.58271e-163	3.47886e-163	1.17619e-163	-9.37235e-163	-1.18619e-163	-7.67001e-164	0
-2.04158e-163	1.51417e-163	6.35879e-163	-1.17381e-163	1.21034e-162	8.62782e-163	-6.00692e-164	-5.21269e-163	1.32165e-163	-2.55211e-163	1.16204e-162	-6.71455e-164	9.19507e-163	9.44086e-163	5.03083e-163	1.08423e-163	-6.59617e-163	-7.47466e-164	4.52406e-163	-7.8772e-163	4.34726e-164	1.98e-163	9.84167e-164	-2.99569e-163	-4.58271e-163	3.47886e-163	1.17619e-163	-9.37235e-163	-1.18619e-163	-7.67001e-164	0
-2.04158e-163	1.51417e-163	6.35879e-163	-1.17381e-163	1.21034e-162	8.62782e-163	-6.00692e-164	-5.21269e-163	1.32165e-163	-2.55211e-163	1.16204e-162	-6.71455e-164	9.19507e-163	9.44086e-163	5.03083e-163	1.08423e-163	-6.59617e-163	-7.47466e-164	4.52406e-163	-7.8772e-163	4.34726e-164	1.98e-163	9.84167e-164	-2.99569e-163	-4.58271e-163	3.47886e-163	1.17619e-163	-9.37235e-163	-1.18619e-163	-7.67001e-164	0
-2.04158e-163	1.51417e-163	6.35879e-163	-1.17381e-163	1.21034e-162	8.62782e-163	-6.00692e-164	-5.21269e-163	1.32165e-163	-2.55211e-163	1.16204e-162	-6.71455e-164	9.19507e-163	9.44086e-163	5.03083e-163	1.08423e-163	-6.59617e-163	-7.47466e-164	4.52406e-163	-7.8772e-163	4.34726e-164	1.98e-163	9.84167e-164	-2.99569e-163	-4.58271e-163	3.47886e-163	1.17619e-163	-9.37235e-163	-1.18619e-163	-7.67001e-164	0
-2.04158e-163	1.51417e-163	6.35879e-163	-1.17381e-163	1.21034e-162	8.62782e-163	-6.00692e-164	-5.21269e-163	1.32165e-163	-2.55211e-163	1.16204e-162	-6.71455e-164	9.19507e-163	9.44086e-163	5.03083e-163	1.08423e-163	-6.59617e-163	-7.47466e-164	4.52406e-163	-7.8772e-163	4.34726e-164	1.98e-163	9.84167e-164	-2.99569e-163	-4.58271e-163	3.47886e-163	1.17619e-163	-9.37235e-163	-1.18619e-163	-7.67001e-164	0
-2.04158e-163	1.51417e-163	6.35879e-163	-1.17381e-163	1.21034e-162	8.62782e-163	-6.00692e-164	-5.21269e-163	1.32165e-163	-2.55211e-163	1.16204e-162	-6.71455e-164	9.19507e-163	9.44086e-163	5.03083e-163	1.08423e-163	-6.59617e-163	-7.47466e-164	4.52406e-163	-7.8772e-163	4.34726e-164	1.98e-163	9.84167e-164	-2.99569e-163	-4.58271e-163	3.47886e-163	1.17619e-163	-9.37235e-163	-1.18619e-163	-7.67001e-164	0
-2.04158e-163	1.51417e-163	6.35879e-163	-1.17381e-163	1.21034e-162	8.62782e-163	-6.00692e-164	-5.21269e-163	1.32165e-163	-2.55211e-163	1.16204e-162	-6.71455e-164	9.19507e-163	9.44086e-163	5.03083e-163	1.08423e-163	-6.59617e-163	-7.47466e-164	4.52406e-163	-7.8772e-163	4.34726e-164	1.98e-163	9.84167e-164	-2.99569e-163	-4.58271e-163	3.47886e-163	1.17619e-163	-9.37235e-163	-1.18619e-163	-7.67001e-164	0
-2.04158e-163	1.51417e-163	6.35879e-163	-1.17381e-163	1.21034e-162	8.62782e-163	-6.00692e-164	-5.21269e-163	1.32165e-163	-2.55211e-163	1.16204e-162	-6.71455e-164	9.19507e-163	9.44086e-163	5.03083e-163	1.08423e-163	-6.59617e-163	-7.47466e-164	4.52406e-163	-7.8772e-163	4.34726e-164	1.98e-163	9.84167e-164	-2.99569e-163	-4.58271e-163	3.47886e-163	1.17619e-163	-9.37235e-163	-1.18619e-163	-7.67001e-164	0
-2.04158e-163	1.51417e-163	6.35879e-163	-1.17381e-163	1.21034e-162	8.62782e-163	-6.00692e-164	-5.21269e-163	1.32165e-163	-2.55211e-163	1.16204e-162	-6.71455e-164	9.19507e-163	9.44086e-163	5.03083e-163	1.08423e-163	-6.59617e-163	-7.47466e-164	4.52406e-163	-7.8772e-163	4.34726e-164	1.98e-163	9.84167e-164	-2.99569e-163	-4.58271e-163	3.47886e-163	1.17619e-163	-9.37235e-163	-1.18619e-163	-7.67001e-164	0
-2.04158e-163	1.51417e-163	6.35879e-163	-1.17381e-163	1.21034e-162	8.62782e-163	-6.00692e-164	-5.21269e-163	1.32165e-163	-2.55211e-163	1.16204e-162	-6.71455e-164	9.19507e-163	9.44086e-163	5.03083e-163	1.08423e-163	-6.59617e-163	-7.47466e-164	4.52406e-163	-7.8772e-163	4.34726e-164	1.98e-163	9.84167e-164	-2.99569e-163	-4.58271e-163	3.47886e-163	1.17619e-163	-9.37235e-163	-1.18619e-163	-7.67001e-164	0
-2.04158e-163	1.51417e-163	6.35879e-163	-1.17381e-163	1.21034e-162	8.62782e-163	-6.00692e-164	-5.21269e-163	1.32165e-163	-2.55211e-163	1.16204e-162	-6.71455e-164	9.19507e-163	9.44086e-163	5.03083e-163	1.08423e-163	-6.59617e-163	-7.47466e-164	4.52406e-163	-7.8772e-163	4.34726e-164	1.98e-163	9.84167e-164	-2.99569e-163	-4.58271e-163	3.47886e-163	1.17619e-163	-9.37235e-163	-1.18619e-163	-7.67001e-164	0
-2.04158e-163	1.51417e-163	6.35879e-163	-1.17381e-163	1.21034e-162	8.62782e-163	-6.00692e-164	-5.21269e-163	1.32165e-163	-2.55211e-163	1.16204e-162	-6.71455e-164	9.19507e-163	9.44086e-163	5.03083e-163	1.08423e-163	-6.59617e-163	-7.47466e-164	4.52406e-163	-7.8772e-163	4.34726e-164	1.98e-163	9.84167e-164	-2.99569e-163	-4.58271e-163	3.47886e-163	1.17619e-163	-9.37235e-163	-1.18619e-163	-7.67001e-164	0
-2.04158e-163	1.51417e-163	6.35879e-163	-1.17381e-163	1.21034e-162	8.62782e-163	-6.00692e-164	-5.21269e-163	1.32165e-163	-2.55211e-163	1.16204e-162	-6.71455e-164	9.19507e-163	9.44086e-163	5.03083e-163	1.08423e-163	-6.59617e-163	-7.47466e-164	4.52406e-163	-7.8772e-163	4.34726e-164	1.98e-163	9.84167e-164	-2.99569e-163	-4.58271e-163	3.47886e-163	1.17619e-163	-9.37235e-163	-1.18619e-163	-7.67001e-164	0
-2.04158e-163	1.51417e-163	6.35879e-163	-1.17381e-163	1.21034e-162	8.62782e-163	-6.00692e-164	-5.21269e-163	1.32165e-163	-2.55211e-163	1.16204e-162	-6.71455e-164	9.19507e-163	9.44086e-163	5.03083e-163	1.08423e-163	-6.59617e-163	-7.47466e-164	4.52406e-163	-7.8772e-163	4.34726e-164	1.98e-163	9.84167e-164	-2.99569e-163	-4.58271e-163	3.47886e-163	1.17619e-163	-9.37235e-163	-1.18619e-163	-7.67001e-164	0
-2.04158e-163	1.51417e-163	6.35879e-163	-1.17381e-163	1.21034e-162	8.62782e-163	-6.00692e-164	-5.21269e-163	1.32165e-163	-2.55211e-163	1.16204e-162	-6.71455e-164	9.19507e-163	9.44086e-163	5.03083e-163	1.08423e-163	-6.59617e-163	-7.47466e-164	4.52406e-163	-7.8772e-163	4.34726e-164	1.98e-163	9.84167e-164	-2.99569e-163	-4.58271e-163	3.47886e-163	1.17619e-163	-9.37235e-163	-1.18619e-163	-7.67001e-164	0
-2.04158e-163	1.51417e-163	6.35879e-163	-1.17381e-163	1.21034e-162	8.62782e-163	-6.00692e-164	-5.21269e-163	1.32165e-163	-2.55211e-163	1.16204e-162	-6.71455e-164	9.19507e-163	9.44086e-163	5.03083e-163	1.08423e-163	-6.59617e-163	-7.47466e-164	4.52406e-163	-7.8772e-163	4.34726e-164	1.98e-163	9.84167e-164	-2.99569e-163	-4.58271e-163	3.47886e-163	1.17619e-163	-9.37235e-163	-1.18619e-163	-7.67001e-164	0
-2.04158e-163	1.51417e-163	6.35879e-163	-1.17381e-163	1.21034e-162	8.62782e-163	-6.00692e-164	-5.21269e-163	1.32165e-163	-2.55211e-163	1.16204e-162	-6.71455e-164	9.19507e-163	9.44086e-163	5.03083e-163	1.08423e-163	-6.59617e-163	-7.47466e-164	4.52406e-163	-7.8772e-163	4.34726e-164	1.98e-163	9.84167e-164	-2.99569e-163	-4.58271e-163	3.47886e-163	1.17619e-163	-9.37235e-163	-1.18619e-163	-7.67001e-164	0
-2.04158e-163	1.51417e-163	6.35879e-163	-1.17381e-163	1.21034e-162	8.62782e-163	-6.00692e-164	-5.21269e-163	1.32165e-163	-2.55211e-163	1.16204e-162	-6.71455e-164	9.19507e-163	9.44086e-163	5.03083e-163	1.08423e-163	-6.59617e-163	-7.47466e-164	4.52406e-163	-7.8772e-163	4.34726e-164	1.98e-163	9.84167e-164	-2.99569e-163	-4.58271e-163	3.47886e-163	1.17619e-163	-9.37235e-163	-1.18619e-163	-7.67001e-164	0
-2.04158e-163	1.51417e-163	6.35879e-163	-1.17381e-163	1.21034e-162	8.62782e-163	-6.00692e-164	-5.21269e-163	1.32165e-163	-2.55211e-163	1.16204e-162	-6.71455e-164	9.19507e-163	9.44086e-163	5.03083e-163	1.08423e-163	-6.59617e-163	-7.47466e-164	4.52406e-163	-7.8772e-163	4.34726e-164	1.98e-163	9.84167e-164	-2.99569e-163	-4.58271e-163	3.47886e-163	1.17619e-163	-9.37235e-163	-1.18619e-163	-7.67001e-164	0
-2.04158e-163	1.51417e-163	6.35879e-163	-1.17381e-163	1.21034e-162	8.62782e-163	-6.00692e-164	-5.21269e-163	1.32165e-163	-2.55211e-163	1.16204e-162	-6.71455e-164	9.19507e-163	9.44086e-163	5.03083e-163	1.08423e-163	-6.59617e-163	-7.47466e-164	4.52406e-163	-7.8772e-163	4.34726e-164	1.98e-163	9.84167e-164	-2.99569e-163	-4.58271e-163	3.47886e-163	1.17619e-163	-9.37235e-163	-1.18619e-163	-7.67001e-164	0
-2.04158e-163	1.51417e-163	6.35879e-163	-1.17381e-163	1.21034e-162	8.62782e-163	-6.00692e-164	-5.21269e-163	1.32165e-163	-2.55211e-163	1.16204e-162	-6.71455e-164	9.19507e-163	9.44086e-163	5.03083e-163	1.08423e-163	-6.59617e-163	-7.47466e-164	4.52406e-163	-7.8772e-163	4.34726e-164	1.98e-163	9.84167e-164	-2.99569e-163	-4.58271e-163	3.47886e-163	1.17619e-163	-9.37235e-163	-1.18619e-163	-7.67001e-164	0
-2.04158e-163	1.51417e-163	6.35879e-163	-1.17381e-163	1.21034e-162	8.62782e-163	-6.00692e-164	-5.21269e-163	1.32165e-163	-2.55211e-163	1.16204e-162	-6.71455e-164	9.19507e-163	9.44086e-163	5.03083e-163	1.08423e-163	-6.59617e-163	-7.47466e-164	4.52406e-163	-7.8772e-163	4.34726e-164	1.98e-163	9.84167e-164	-2.99569e-163	-4.58271e-163	3.47886e-163	1.17619e-163	-9.37235e-163	-1.18619e-163	-7.67001e-164	0
-2.04158e-163	1.51417e-163	6.35879e-163	-1.17381e-163	1.21034e-162	8.62782e-163	-6.00692e-164	-5.21269e-163	1.32165e-163	-2.55211e-163	1.16204e-162	-6.71455e-164	9.19507e-163	9.44086e-163	5.03083e-163	1.08423e-163	-6.59617e-163	-7.47466e-164	4.52406e-163	-7.8772e-163	4.34726e-164	1.98e-163	9.84167e-164	-2.99569e-163	-4.58271e-163	3.47886e-163	1.17619e-163	-9.37235e-163	-1.18619e-163	-7.67001e-164	0
-2.04158e-163	1.51417e-163	6.35879e-163	-1.17381e-163	1.21034e-162	8.62782e-163	-6.00692e-164	-5.21269e-163	1.32165e-163	-2.55211e-163	1.16204e-162	-6.71455e-164	9.19507e-163	9.44086e-163	5.03083e-163	1.08423e-163	-6.59617e-163	-7.47466e-164	4.52406e-163	-7.8772e-163	4.34726e-164	1.98e-163	9.84167e-164	-2.99569e-163	-4.58271e-163	3.47886e-163	1.17619e-163	-9.37235e-163	-1.18619e-163	-7.67001e-164	0
-2.04158e-163	1.51417e-163	6.35879e-163	-1.17381e-163	1.21034e-162	8.62782e-163	-6.00692e-164	-5.21269e-163	1.32165e-163	-2.55211e-163	1.16204e-162	-6.71455e-164	9.19507e-163	9.44086e-163	5.03083e-163	1.08423e-163	-6.59617e-163	-7.47466e-164	4.52406e-163	-7.8772e-163	4.34726e-164	1.98e-163	9.84167e-164	-2.99569e-163	-4.58271e-163	3.47886e-163	1.17619e-163	-9.37235e-163	-1.18619e-163	-7.67001e-164	0
-2.04158e-163	1.51417e-163	6.35879e-163	-1.17381e-163	1.21034e-162	8.62782e-163	-6.00692e-164	-5.21269e-163	1.32165e-163	-2.55211e-163	1.16204e-162	-6.71455e-164	9.19507e-163	9.44086e-163	5.03083e-163	1.08423e-163	-6.59617e-163	-7.47466e-164	4.52406e-163	-7.8772e-163	4.34726e-164	1.98e-163	9.84167e-164	-2.99569e-163	-4.58271e-163	3.47886e-163	1.17619e-163	-9.37235e-163	-1.18619e-163	-7.67001e-164	0
-2.04158e-163	1.51417e-163	6.35879e-163	-1.17381e-163	1.21034e-162	8.62782e-163	-6.00692e-164	-5.21269e-163	1.32165e-163	-2.55211e-163	1.16204e-162	-6.71455e-164	9.19507e-163	9.44086e-163	5.03083e-163	1.08423e-163	-6.59617e-163	-7.47466e-164	4.52406e-163	-7.8772e-163	4.34726e-164	1.98e-163	9.84167e-164	-2.99569e-163	-4.58271e-163	3.47886e-163	1.17619e-163	-9.37235e-163	-1.18619e-163	-7.67001e-164	0
-2.04158e-163	1.51417e-163	6.35879e-163	-1.17381e-163	1.21034e-162	8.62782e-163	-6.00692e-164	-5.21269e-163	1.32165e-163	-2.55211e-163	1.16204e-162	-6.71455e-164	9.19507e-163	9.44086e-163	5.03083e-163	1.08423e-163	-6.59617e-163	-7.47466e-164	4.52406e-163	-7.8772e-163	4.34726e-164	1.98e-163	9.84167e-164	-2.99569e-163	-4.58271e-163	3.47886e-163	1.17619e-163	-9.37235e-163	-1.18619e-163	-7.67001e-164	0
-2.04158e-163	1.51417e-163	6.35879e-163	-1.17381e-163	1.21034e-162	8.62782e-163	-6.00692e-164	-5.21269e-163	1.32165e-163	-2.55211e-163	1.16204e-162	-6.71455e-164	9.19507e-163	9.44086e-163	5.03083e-163	1.08423e-163	-6.59617e-163	-7.47466e-164	4.52406e-163	-7.8772e-163	4.34726e-164	1.98e-163	9.84167e-164	-2.99569e-163	-4.58271e-163	3.47886e-163	1.17619e-163	-9.37235e-163	-1.18619e-163	-7.67001e-164	0
-2.04158e-163	1.51417e-163	6.35879e-163	-1.17381e-163	1.21034e-162	8.62782e-163	-6.00692e-164	-5.21269e-163	1.32165e-163	-2.55211e-163	1.16204e-162	-6.71455e-164	9.19507e-163	9.44086e-163	5.03083e-163	1.08423e-163	-6.59617e-163	-7.47466e-164	4.52406e-163	-7.8772e-163	4.34726e-164	1.98e-163	9.84167e-164	-2.99569e-163	-4.58271e-163	3.47886e-163	1.17619e-163	-9.37235e-163	-1.18619e-163	-7.67001e-164	0
-2.04158e-163	1.51417e-163	6.35879e-163	-1.17381e-163	1.21034e-162	8.62782e-163	-6.00692e-164	-5.21269e-163	1.32165e-163	-2.55211e-163	1.16204e-162	-6.71455e-164	9.19507e-163	9.44086e-163	5.03083e-163	1.08423e-163	-6.59617e-163	-7.47466e-164	4.52406e-163	-7.8772e-163	4.34726e-164	1.98e-163	9.84167e-164	-2.99569e-163	-4.58271e-163	3.47886e-163	1.17619e-163	-9.37235e-163	-1.18619e-163	-7.67001e-164	0
-2.04158e-163	1.51417e-163	6.35879e-163	-1.17381e-163	1.21034e-162	8.62782e-163	-6.00692e-164	-5.21269e-163	1.32165e-163	-2.55211e-163	1.16204e-162	-6.71455e-164	9.19507e-163	9.44086e-163	5.03083e-163	1.08423e-163	-6.59617e-163	-7.47466e-164	4.52406e-163	-7.8772e-163	4.34726e-164	1.98e-163	9.84167e-164	-2.99569e-163	-4.58271e-163	3.47886e-163	1.17619e-163	-9.37235e-163	-1.18619e-163	-7.67001e-164	0
-2.04158e-163	1.51417e-163	6.35879e-163	-1.17381e-163	1.21034e-162	8.62782e-163	-6.00692e-164	-5.21269e-163	1.32165e-163	-2.55211e-163	1.16204e-162	-6.71455e-164	9.19507e-163	9.44086e-163	5.03083e-163	1.08423e-163	-6.59617e-163	-7.47466e-164	4.52406e-163	-7.8772e-163	4.34726e-164	1.98e-163	9.84167e-164	-2.99569e-163	-4.58271e-163	3.47886e-163	1.17619e-163	-9.37235e-163	-1.18619e-163	-7.67001e-164	0
-2.04158e-163	1.51417e-163	6.35879e-163	-1.17381e-163	1.21034e-162	8.62782e-163	-6.00692e-164	-5.21269e-163	1.32165e-163	-2.55211e-163	1.16204e-162	-6.71455e-164	9.19507e-163	9.44086e-163	5.03083e-163	1.08423e-163	-6.59617e-163	-7.47466e-164	4.52406e-163	-7.8772e-163	4.34726e-164	1.98e-163	9.84167e-164	-2.99569e-163	-4.58271e-163	3.47886e-163	1.17619e-163	-9.37235e-163	-1.18619e-163	-7.67001e-164	0
-2.04158e-163	1.51417e-163	6.35879e-163	-1.17381e-163	1.21034e-162	8.62782e-163	-6.00692e-164	-5.21269e-163	1.32165e-163	-2.55211e-163	1.16204e-162	-6.71455e-164	9.19507e-163	9.44086e-163	5.03083e-163	1.08423e-163	-6.59617e-163	-7.47466e-164	4.52406e-163	-7.8772e-163	4.34726e-164	1.98e-163	9.84167e-164	-2.99569e-163	-4.58271e-163	3.47886e-163	1.17619e-163	-9.37235e-163	-1.18619e-163	-7.67001e-164	0
-2.04158e-163	1.51417e-163	6.35879e-163	-1.17381e-163	1.21034e-162	8.62782e-163	-6.00692e-164	-5.21269e-163	1.32165e-163	-2.55211e-163	1.16204e-162	-6.71455e-164	9.19507e-163	9.44086e-163	5.03083e-163	1.08423e-163	-6.59617e-163	-7.47466e-164	4.52406e-163	-7.8772e-163	4.34726e-164	1.98e-163	9.84167e-164	-2.99569e-163	-4.58271e-163	3.47886e-163	1.17619e-163	-9.37235e-163	-1.18619e-163	-7.67001e-164	0
-2.04158e-163	1.51417e-163	6.35879e-163	-1.17381e-163	1.21034e-162	8.62782e-163	-6.00692e-164	-5.21269e-163	1.32165e-163	-2.55211e-163	1.16204e-162	-6.71455e-164	9.19507e-163	9.44086e-163	5.03083e-163	1.08423e-163	-6.59617e-163	-7.47466e-164	4.52406e-163	-7.8772e-163	4.34726e-164	1.98e-163	9.84167e-164	-2.99569e-163	-4.58271e-163	3.47886e-163	1.17619e-163	-9.37235e-163	-1.18619e-163	-7.67001e-164	0
-2.04158e-163	1.51417e-163	6.35879e-163	-1.17381e-163	1.21034e-162	8.62782e-163	-6.00692e-164	-5.21269e-163	1.32165e-163	-2.55211e-163	1.16204e-162	-6.71455e-164	9.19507e-163	9.44086e-163	5.03083e-163	1.08423e-163	-6.59617e-163	-7.47466e-164	4.52406e-163	-7.8772e-163	4.34726e-164	1.98e-163	9.84167e-164	-2.99569e-163	-4.58271e-163	3.47886e-163	1.17619e-163	-9.37235e-163	-1.18619e-163	-7.67001e-164	0
-2.04158e-163	1.51417e-163	6.35879e-163	-1.17381e-163	1.21034e-162	8.62782e-163	-6.00692e-164	-5.21269e-163	1.32165e-163	-2.55211e-163	1.16204e-162	-6.71455e-164	9.19507e-163	9.44086e-163	5.03083e-163	1.08423e-163	-6.59617e-163	-7.47466e-164	4.52406e-163	-7.8772e-163	4.34726e-164	1.98e-163	9.84167e-164	-2.99569e-163	-4.58271e-163	3.47886e-163	1.17619e-163	-9.37235e-163	-1.18619e-163	-7.67001e-164	0
-2.04158e-163	1.51417e-163	6.35879e-163	-1.17381e-163	1.21034e-162	8.62782e-163	-6.00692e-164	-5.21269e-163	1.32165e-163	-2.55211e-163	1.16204e-162	-6.71455e-164	9.19507e-163	9.44086e-163	5.03083e-163	1.08423e-163	-6.59617e-163	-7.47466e-164	4.52406e-163	-7.8772e-163	4.34726e-164	1.98e-163	9.84167e-164	-2.99569e-163	-4.58271e-163	3.47886e-163	1.17619e-163	-9.37235e-163	-1.18619e-163	-7.67001e-164	0
-2.04158e-163	1.51417e-163	6.35879e-163	-1.17381e-163	1.21034e-162	8.62782e-163	-6.00692e-164	-5.21269e-163	1.32165e-163	-2.55211e-163	1.16204e-162	-6.71455e-164	9.19507e-163	9.44086e-163	5.03083e-163	1.08423e-163	-6.59617e-163	-7.47466e-164	4.52406e-163	-7.8772e-163	4.34726e-164	1.98e-163	9.84167e-164	-2.99569e-163	-4.58271e-163	3.47886e-163	1.17619e-163	-9.37235e-163	-1.18619e-163	-7.67001e-164	0
-2.04158e-163	1.51417e-163	6.35879e-163	-1.17381e-163	1.21034e-162	8.62782e-163	-6.00692e-164	-5.21269e-163	1.32165e-163	-2.55211e-163	1.16204e-162	-6.71455e-164	9.19507e-163	9.44086e-163	5.03083e-163	1.08423e-163	-6.59617e-163	-7.47466e-164	4.52406e-163	-7.8772e-163	4.34726e-164	1.98e-163	9.84167e-164	-2.99569e-163	-4.58271e-163	3.47886e-163	1.17619e-163	-9.37235e-163	-1.18619e-163	-7.67001e-164	0
-2.04158e-163	1.51417e-163	6.35879e-163	-1.17381e-163	1.21034e-162	8.62782e-163	-6.00692e-164	-5.21269e-163	1.32165e-163	-2.55211e-163	1.16204e-162	-6.71455e-164	9.19507e-163	9.44086e-163	5.03083e-163	1.08423e-163	-6.59617e-163	-7.47466e-164	4.52406e-163	-7.8772e-163	4.34726e-164	1.98e-163	9.84167e-164	-2.99569e-163	-4.58271e-163	3.47886e-163	1.17619e-163	-9.37235e-163	-1.18619e-163	-7.67001e-164	0
-2.04158e-163	1.51417e-163	6.35879e-163	-1.17381e-163	1.21034e-162	8.62782e-163	-6.00692e-164	-5.21269e-163	1.32165e-163	-2.55211e-163	1.16204e-162	-6.71455e-164	9.19507e-163	9.44086e-163	5.03083e-163	1.08423e-163	-6.59617e-163	-7.47466e-164	4.52406e-163	-7.8772e-163	4.34726e-164	1.98e-163	9.84167e-164	-2.99569e-163	-4.58271e-163	3.47886e-163	1.17619e-163	-9.37235e-163	-1.18619e-163	-7.67001e-164	0
-2.04158e-163	1.51417e-163	6.35879e-163	-1.17381e-163	1.21034e-162	8.62782e-163	-6.00692e-164	-5.21269e-163	1.32165e-163	-2.55211e-163	1.16204e-162	-6.71455e-164	9.19507e-163	9.44086e-163	5.03083e-163	1.08423e-163	-6.59617e-163	-7.47466e-164	4.52406e-163	-7.8772e-163	4.34726e-164	1.98e-163	9.84167e-164	-2.99569e-163	-4.58271e-163	3.47886e-163	1.17619e-163	-9.37235e-163	-1.18619e-163	-7.67001e-164	0
-2.04158e-163	1.51417e-163	6.35879e-163	-1.17381e-163	1.21034e-162	8.62782e-163	-6.00692e-164	-5.21269e-163	1.32165e-163	-2.55211e-163	1.16204e-162	-6.71455e-164	9.19507e-163	9.44086e-163	5.03083e-163	1.08423e-163	-6.59617e-163	-7.47466e-164	4.52406e-163	-7.8772e-163	4.34726e-164	1.98e-163	9.84167e-164	-2.99569e-163	-4.58271e-163	3.47886e-163	1.17619e-163	-9.37235e-163	-1.18619e-163	-7.67001e-164	0
-2.04158e-163	1.51417e-163	6.35879e-163	-1.17381e-163	1.21034e-162	8.62782e-163	-6.00692e-164	-5.21269e-163	1.32165e-163	-2.55211e-163	1.16204e-162	-6.71455e-164	9.19507e-163	9.44086e-163	5.03083e-163	1.08423e-163	-6.59617e-163	-7.47466e-164	4.52406e-163	-7.8772e-163	4.34726e-164	1.98e-163	9.84167e-164	-2.99569e-163	-4.58271e-163	3.47886e-163	1.17619e-163	-9.37235e-163	-1.18619e-163	-7.67001e-164	0
-2.04158e-163	1.51417e-163	6.35879e-163	-1.17381e-163	1.21034e-162	8.62782e-163	-6.00692e-164	-5.21269e-163	1.32165e-163	-2.55211e-163	1.16204e-162	-6.71455e-164	9.19507e-163	9.44086e-163	5.03083e-163	1.08423e-163	-6.59617e-163	-7.47466e-164	4.52406e-163	-7.8772e-163	4.34726e-164	1.98e-163	9.84167e-164	-2.99569e-163	-4.58271e-163	3.47886e-163	1.17619e-163	-9.37235e-163	-1.18619e-163	-7.67001e-164	0
-2.04158e-163	1.51417e-163	6.35879e-163	-1.17381e-163	1.21034e-162	8.62782e-163	-6.00692e-164	-5.21269e-163	1.32165e-163	-2.55211e-163	1.16204e-162	-6.71455e-164	9.19507e-163	9.44086e-163	5.03083e-163	1.08423e-163	-6.59617e-163	-7.47466e-164	4.52406e-163	-7.8772e-163	4.34726e-164	1.98e-163	9.84167e-164	-2.99569e-163	-4.58271e-163	3.47886e-163	1.17619e-163	-9.37235e-163	-1.18619e-163	-7.67001e-164	0
-2.04158e-163	1.51417e-163	6.35879e-163	-1.17381e-163	1.21034e-162	8.62782e-163	-6.00692e-164	-5.21269e-163	1.32165e-163	-2.55211e-163	1.16204e-162	-6.71455e-164	9.19507e-163	9.44086e-163	5.03083e-163	1.08423e-163	-6.59617e-163	-7.47466e-164	4.52406e-163	-7.8772e-163	4.34726e-164	1.98e-163	9.84167e-164	-2.99569e-163	-4.58271e-163	3.47886e-163	1.17619e-163	-9.37235e-163	-1.18619e-163	-7.67001e-164	0
-2.04158e-163	1.51417e-163	6.35879e-163	-1.17381e-163	1.21034e-162	8.62782e-163	-6.00692e-164	-5.21269e-163	1.32165e-163	-2.55211e-163	1.16204e-162	-6.71455e-164	9.19507e-163	9.44086e-163	5.03083e-163	1.08423e-163	-6.59617e-163	-7.47466e-164	4.52406e-163	-7.8772e-163	4.34726e-164	1.98e-163	9.84167e-164	-2.99569e-163	-4.58271e-163	3.47886e-163	1.17619e-163	-9.37235e-163	-1.18619e-163	-7.67001e-164	0
-2.04158e-163	1.51417e-163	6.35879e-163	-1.17381e-163	1.21034e-162	8.62782e-163	-6.00692e-164	-5.21269e-163	1.32165e-163	-2.55211e-163	1.16204e-162	-6.71455e-164	9.19507e-163	9.44086e-163	5.03083e-163	1.08423e-163	-6.59617e-163	-7.47466e-164	4.52406e-163	-7.8772e-163	4.34726e-164	1.98e-163	9.84167e-164	-2.99569e-163	-4.58271e-163	3.47886e-163	1.17619e-163	-9.37235e-163	-1.18619e-163	-7.67001e-164	0
-2.04158e-163	1.51417e-163	6.35879e-163	-1.17381e-163	1.21034e-162	8.62782e-163	-6.00692e-164	-5.21269e-163	1.32165e-163	-2.55211e-163	1.16204e-162	-6.71455e-164	9.19507e-163	9.44086e-163	5.03083e-163	1.08423e-163	-6.59617e-163	-7.47466e-164	4.52406e-163	-7.8772e-163	4.34726e-164	1.98e-163	9.84167e-164	-2.99569e-163	-4.58271e-163	3.47886e-163	1.17619e-163	-9.37235e-163	-1.18619e-163	-7.67001e-164	0
-2.04158e-163	1.51417e-163	6.35879e-163	-1.17381e-163	1.21034e-162	8.62782e-163	-6.00692e-164	-5.21269e-163	1.32165e-163	-2.55211e-163	1.16204e-162	-6.71455e-164	9.19507e-163	9.44086e-163	5.03083e-163	1.08423e-163	-6.59617e-163	-7.47466e-164	4.52406e-163	-7.8772e-163	4.34726e-164	1.98e-163	9.84167e-164	-2.99569e-163	-4.58271e-163	3.47886e-163	1.17619e-163	-9.37235e-163	-1.18619e-163	-7.67001e-164	0
-2.04158e-163	1.51417e-163	6.35879e-163	-1.17381e-163	1.21034e-162	8.62782e-163	-6.00692e-164	-5.21269e-163	1.32165e-163	-2.55211e-163	1.16204e-162	-6.71455e-164	9.19507e-163	9.44086e-163	5.03083e-163	1.08423e-163	-6.59617e-163	-7.47466e-164	4.52406e-163	-7.8772e-163	4.34726e-164	1.98e-163	9.84167e-164	-2.99569e-163	-4.58271e-163	3.47886e-163	1.17619e-163	-9.37235e-163	-1.18619e-163	-7.67001e-164	0
-2.04158e-163	1.51417e-163	6.35879e-163	-1.17381e-163	1.21034e-162	8.62782e-163	-6.00692e-164	-5.21269e-163	1.32165e-163	-2.55211e-163	1.16204e-162	-6.71455e-164	9.19507e-163	9.44086e-163	5.03083e-163	1.08423e-163	-6.59617e-163	-7.47466e-164	4.52406e-163	-7.8772e-163	4.34726e-164	1.98e-163	9.84167e-164	-2.99569e-163	-4.58271e-163	3.47886e-163	1.17619e-163	-9.37235e-163	-1.18619e-163	-7.67001e-164	0
-2.04158e-163	1.51417e-163	6.35879e-163	-1.17381e-163	1.21034e-162	8.62782e-163	-6.00692e-164	-5.21269e-163	1.32165e-163	-2.55211e-163	1.16204e-162	-6.71455e-164	9.19507e-163	9.44086e-163	5.03083e-163	1.08423e-163	-6.59617e-163	-7.47466e-164	4.52406e-163	-7.8772e-163	4.34726e-164	1.98e-163	9.84167e-164	-2.99569e-163	-4.58271e-163	3.47886e-163	1.17619e-163	-9.37235e-163	-1.18619e-163	-7.67001e-164	0
-2.04158e-163	1.51417e-163	6.35879e-163	-1.17381e-163	1.21034e-162	8.62782e-163	-6.00692e-164	-5.21269e-163	1.32165e-163	-2.55211e-163	1.16204e-162	-6.71455e-164	9.19507e-163	9.44086e-163	5.03083e-163	1.08423e-163	-6.59617e-163	-7.47466e-164	4.52406e-163	-7.8772e-163	4.34726e-164	1.98e-163	9.84167e-164	-2.99569e-163	-4.58271e-163	3.47886e-163	1.17619e-163	-9.37235e-163	-1.18619e-163	-7.67001e-164	0
-2.04158e-163	1.51417e-163	6.35879e-163	-1.17381e-163	1.21034e-162	8.62782e-163	-6.00692e-164	-5.21269e-163	1.32165e-163	-2.55211e-163	1.16204e-162	-6.71455e-164	9.19507e-163	9.44086e-163	5.03083e-163	1.08423e-163	-6.59617e-163	-7.47466e-164	4.52406e-163	-7.8772e-163	4.34726e-164	1.98e-163	9.84167e-164	-2.99569e-163	-4.58271e-163	3.47886e-163	1.17619e-163	-9.37235e-163	-1.18619e-163	-7.67001e-164	0
-2.04158e-163	1.51417e-163	6.35879e-163	-1.17381e-163	1.21034e-162	8.62782e-163	-6.00692e-164	-5.21269e-163	1.32165e-163	-2.55211e-163	1.16204e-162	-6.71455e-164	9.19507e-163	9.44086e-163	5.03083e-163	1.08423e-163	-6.59617e-163	-7.47466e-164	4.52406e-163	-7.8772e-163	4.34726e-164	1.98e-163	9.84167e-164	-2.99569e-163	-4.58271e-163	3.47886e-163	1.17619e-163	-9.37235e-163	-1.18619e-163	-7.67001e-164	0
-2.04158e-163	1.51417e-163	6.35879e-163	-1.17381e-163	1.21034e-162	8.62782e-163	-6.00692e-164	-5.21269e-163	1.32165e-163	-2.55211e-163	1.16204e-162	-6.71455e-164	9.19507e-163	9.44086e-163	5.03083e-163	1.08423e-163	-6.59617e-163	-7.47466e-164	4.52406e-163	-7.8772e-163	4.34726e-164	1.98e-163	9.84167e-164	-2.99569e-163	-4.58271e-163	3.47886e-163	1.17619e-163	-9.37235e-163	-1.18619e-163	-7.67001e-164	0
-2.04158e-163	1.51417e-163	6.35879e-163	-1.17381e-163	1.21034e-162	8.62782e-163	-6.00692e-164	-5.21269e-163	1.32165e-163	-2.55211e-163	1.16204e-162	-6.71455e-164	9.19507e-163	9.44086e-163	5.03083e-163	1.08423e-163	-6.59617e-163	-7.47466e-164	4.52406e-163	-7.8772e-163	4.34726e-164	1.98e-163	9.84167e-164	-2.99569e-163	-4.58271e-163	3.47886e-163	1.17619e-163	-9.37235e-163	-1.18619e-163	-7.67001e-164	0
-2.04158e-163	1.51417e-163	6.35879e-163	-1.17381e-163	1.21034e-162	8.62782e-163	-6.00692e-164	-5.21269e-163	1.32165e-163	-2.55211e-163	1.16204e-162	-6.71455e-164	9.19507e-163	9.44086e-163	5.03083e-163	1.08423e-163	-6.59617e-163	-7.47466e-164	4.52406e-163	-7.8772e-163	4.34726e-164	1.98e-163	9.84167e-164	-2.99569e-163	-4.58271e-163	3.47886e-163	1.17619e-163	-9.37235e-163	-1.18619e-163	-7.67001e-164	0
-2.04158e-163	1.51417e-163	6.35879e-163	-1.17381e-163	1.21034e-162	8.62782e-163	-6.00692e-164	-5.21269e-163	1.32165e-163	-2.55211e-163	1.16204e-162	-6.71455e-164	9.19507e-163	9.44086e-163	5.03083e-163	1.08423e-163	-6.59617e-163	-7.47466e-164	4.52406e-163	-7.8772e-163	4.34726e-164	1.98e-163	9.84167e-164	-2.99569e-163	-4.58271e-163	3.47886e-163	1.17619e-163	-9.37235e-163	-1.18619e-163	-7.67001e-164	0
-2.04158e-163	1.51417e-163	6.35879e-163	-1.17381e-163	1.21034e-162	8.62782e-163	-6.00692e-164	-5.21269e-163	1.32165e-163	-2.55211e-163	1.16204e-162	-6.71455e-164	9.19507e-163	9.44086e-163	5.03083e-163	1.08423e-163	-6.59617e-163	-7.47466e-164	4.52406e-163	-7.8772e-163	4.34726e-164	1.98e-163	9.84167e-164	-2.99569e-163	-4.58271e-163	3.47886e-163	1.17619e-163	-9.37235e-163	-1.18619e-163	-7.67001e-164	0
-2.04158e-163	1.51417e-163	6.35879e-163	-1.17381e-163	1.21034e-162	8.62782e-163	-6.00692e-164	-5.21269e-163	1.32165e-163	-2.55211e-163	1.16204e-162	-6.71455e-164	9.19507e-163	9.44086e-163	5.03083e-163	1.08423e-163	-6.59617e-163	-7.47466e-164	4.52406e-163	-7.8772e-163	4.34726e-164	1.98e-163	9.84167e-164	-2.99569e-163	-4.58271e-163	3.47886e-163	1.17619e-163	-9.37235e-163	-1.18619e-163	-7.67001e-164	0
-2.04158e-163	1.51417e-163	6.35879e-163	-1.17381e-163	1.21034e-162	8.62782e-163	-6.00692e-164	-5.21269e-163	1.32165e-163	-2.55211e-163	1.16204e-162	-6.71455e-164	9.19507e-163	9.44086e-163	5.03083e-163	1.08423e-163	-6.59617e-163	-7.47466e-164	4.52406e-163	-7.8772e-163	4.34726e-164	1.98e-163	9.84167e-164	-2.99569e-163	-4.58271e-163	3.47886e-163	1.17619e-163	-9.37235e-163	-1.18619e-163	-7.67001e-164	0
-2.04158e-163	1.51417e-163	6.35879e-163	-1.17381e-163	1.21034e-162	8.62782e-163	-6.00692e-164	-5.21269e-163	1.32165e-163	-2.55211e-163	1.16204e-162	-6.71455e-164	9.19507e-163	9.44086e-163	5.03083e-163	1.08423e-163	-6.59617e-163	-7.47466e-164	4.52406e-163	-7.8772e-163	4.34726e-164	1.98e-163	9.84167e-164	-2.99569e-163	-4.58271e-163	3.47886e-163	1.17619e-163	-9.37235e-163	-1.18619e-163	-7.67001e-164	0
-2.04158e-163	1.51417e-163	6.35879e-163	-1.17381e-163	1.21034e-162	8.62782e-163	-6.00692e-164	-5.21269e-163	1.32165e-163	-2.55211e-163	1.16204e-162	-6.71455e-164	9.19507e-163	9.44086e-163	5.03083e-163	1.08423e-163	-6.59617e-163	-7.47466e-164	4.52406e-163	-7.8772e-163	4.34726e-164	1.98e-163	9.84167e-164	-2.99569e-163	-4.58271e-163	3.47886e-163	1.17619e-163	-9.37235e-163	-1.18619e-163	-7.67001e-164	0
-2.04158e-163	1.51417e-163	6.35879e-163	-1.17381e-163	1.21034e-162	8.62782e-163	-6.00692e-164	-5.21269e-163	1.32165e-163	-2.55211e-163	1.16204e-162	-6.71455e-164	9.19507e-163	9.44086e-163	5.03083e-163	1.08423e-163	-6.59617e-163	-7.47466e-164	4.52406e-163	-7.8772e-163	4.34726e-164	1.98e-163	9.84167e-164	-2.99569e-163	-4.58271e-163	3.47886e-163	1.17619e-163	-9.37235e-163	-1.18619e-163	-7.67001e-164	0
-2.04158e-163	1.51417e-163	6.35879e-163	-1.17381e-163	1.21034e-162	8.62782e-163	-6.00692e-164	-5.21269e-163	1.32165e-163	-2.55211e-163	1.16204e-162	-6.71455e-164	9.19507e-163	9.44086e-163	5.03083e-163	1.08423e-163	-6.59617e-163	-7.47466e-164	4.52406e-163	-7.8772e-163	4.34726e-164	1.98e-163	9.84167e-164	-2.99569e-163	-4.58271e-163	3.47886e-163	1.17619e-163	-9.37235e-163	-1.18619e-163	-7.67001e-164	0
-2.04158e-163	1.51417e-163	6.35879e-163	-1.17381e-163	1.21034e-162	8.62782e-163	-6.00692e-164	-5.21269e-163	1.32165e-163	-2.55211e-163	1.16204e-162	-6.71455e-164	9.19507e-163	9.44086e-163	5.03083e-163	1.08423e-163	-6.59617e-163	-7.47466e-164	4.52406e-163	-7.8772e-163	4.34726e-164	1.98e-163	9.84167e-164	-2.99569e-163	-4.58271e-163	3.47886e-163	1.17619e-163	-9.37235e-163	-1.18619e-163	-7.67001e-164	0
-2.04158e-163	1.51417e-163	6.35879e-163	-1.17381e-163	1.21034e-162	8.62782e-163	-6.00692e-164	-5.21269e-163	1.32165e-163	-2.55211e-163	1.16204e-162	-6.71455e-164	9.19507e-163	9.44086e-163	5.03083e-163	1.08423e-163	-6.59617e-163	-7.47466e-164	4.52406e-163	-7.8772e-163	4.34726e-164	1.98e-163	9.84167e-164	-2.99569e-163	-4.58271e-163	3.47886e-163	1.17619e-163	-9.37235e-163	-1.18619e-163	-7.67001e-164	0
-2.04158e-163	1.51417e-163	6.35879e-163	-1.17381e-163	1.21034e-162	8.62782e-163	-6.00692e-164	-5.21269e-163	1.32165e-163	-2.55211e-163	1.16204e-162	-6.71455e-164	9.19507e-163	9.44086e-163	5.03083e-163	1.08423e-163	-6.59617e-163	-7.47466e-164	4.52406e-163	-7.8772e-163	4.34726e-164	1.98e-163	9.84167e-164	-2.99569e-163	-4.58271e-163	3.47886e-163	1.17619e-163	-9.37235e-163	-1.18619e-163	-7.67001e-164	0
-2.04158e-163	1.51417e-163	6.35879e-163	-1.17381e-163	1.21034e-162	8.62782e-163	-6.00692e-164	-5.21269e-163	1.32165e-163	-2.55211e-163	1.16204e-162	-6.71455e-164	9.19507e-163	9.44086e-163	5.03083e-163	1.08423e-163	-6.59617e-163	-7.47466e-164	4.52406e-163	-7.8772e-163	4.34726e-164	1.98e-163	9.84167e-164	-2.99569e-163	-4.58271e-163	3.47886e-163	1.17619e-163	-9.37235e-163	-1.18619e-163	-7.67001e-164	0
-2.04158e-163	1.51417e-163	6.35879e-163	-1.17381e-163	1.21034e-162	8.62782e-163	-6.00692e-164	-5.21269e-163	1.32165e-163	-2.55211e-163	1.16204e-162	-6.71455e-164	9.19507e-163	9.44086e-163	5.03083e-163	1.08423e-163	-6.59617e-163	-7.47466e-164	4.52406e-163	-7.8772e-163	4.34726e-164	1.98e-163	9.84167e-164	-2.99569e-163	-4.58271e-163	3.47886e-163	1.17619e-163	-9.37235e-163	-1.18619e-163	-7.67001e-164	0
-2.04158e-163	1.51417e-163	6.35879e-163	-1.17381e-163	1.21034e-162	8.62782e-163	-6.00692e-164	-5.21269e-163	1.32165e-163	-2.55211e-163	1.16204e-162	-6.71455e-164	9.19507e-163	9.44086e-163	5.03083e-163	1.08423e-163	-6.59617e-163	-7.47466e-164	4.52406e-163	-7.8772e-163	4.34726e-164	1.98e-163	9.84167e-164	-2.99569e-163	-4.58271e-163	3.47886e-163	1.17619e-163	-9.37235e-163	-1.18619e-163	-7.67001e-164	0
-2.04158e-163	1.51417e-163	6.35879e-163	-1.17381e-163	1.21034e-162	8.62782e-163	-6.00692e-164	-5.21269e-163	1.32165e-163	-2.55211e-163	1.16204e-162	-6.71455e-164	9.19507e-163	9.44086e-163	5.03083e-163	1.08423e-163	-6.59617e-163	-7.47466e-164	4.52406e-163	-7.8772e-163	4.34726e-164	1.98e-163	9.84167e-164	-2.99569e-163	-4.58271e-163	3.47886e-163	1.17619e-163	-9.37235e-163	-1.18619e-163	-7.67001e-164	0
-2.04158e-163	1.51417e-163	6.35879e-163	-1.17381e-163	1.21034e-162	8.62782e-163	-6.00692e-164	-5.21269e-163	1.32165e-163	-2.55211e-163	1.16204e-162	-6.71455e-164	9.19507e-163	9.44086e-163	5.03083e-163	1.08423e-163	-6.59617e-163	-7.47466e-164	4.52406e-163	-7.8772e-163	4.34726e-164	1.98e-163	9.84167e-164	-2.99569e-163	-4.58271e-163	3.47886e-163	1.17619e-163	-9.37235e-163	-1.18619e-163	-7.67001e-164	0
-2.04158e-163	1.51417e-163	6.35879e-163	-1.17381e-163	1.21034e-162	8.62782e-163	-6.00692e-164	-5.21269e-163	1.32165e-163	-2.55211e-163	1.16204e-162	-6.71455e-164	9.19507e-163	9.44086e-163	5.03083e-163	1.08423e-163	-6.59617e-163	-7.47466e-164	4.52406e-163	-7.8772e-163	4.34726e-164	1.98e-163	9.84167e-164	-2.99569e-163	-4.58271e-163	3.47886e-163	1.17619e-163	-9.37235e-163	-1.18619e-163	-7.67001e-164	0
-2.04158e-163	1.51417e-163	6.35879e-163	-1.17381e-163	1.21034e-162	8.62782e-163	-6.00692e-164	-5.21269e-163	1.32165e-163	-2.55211e-163	1.16204e-162	-6.71455e-164	9.19507e-163	9.44086e-163	5.03083e-163	1.08423e-163	-6.59617e-163	-7.47466e-164	4.52406e-163	-7.8772e-163	4.34726e-164	1.98e-163	9.84167e-164	-2.99569e-163	-4.58271e-163	3.47886e-163	1.17619e-163	-9.37235e-163	-1.18619e-163	-7.67001e-164	0
-2.04158e-163	1.51417e-163	6.35879e-163	-1.17381e-163	1.21034e-162	8.62782e-163	-6.00692e-164	-5.21269e-163	1.32165e-163	-2.55211e-163	1.16204e-162	-6.71455e-164	9.19507e-163	9.44086e-163	5.03083e-163	1.08423e-163	-6.59617e-163	-7.47466e-164	4.52406e-163	-7.8772e-163	4.34726e-164	1.98e-163	9.84167e-164	-2.99569e-163	-4.58271e-163	3.47886e-163	1.17619e-163	-9.37235e-163	-1.18619e-163	-7.67001e-164	0
-2.04158e-163	1.51417e-163	6.35879e-163	-1.17381e-163	1.21034e-162	8.62782e-163	-6.00692e-164	-5.21269e-163	1.32165e-163	-2.55211e-163	1.16204e-162	-6.71455e-164	9.19507e-163	9.44086e-163	5.03083e-163	1.08423e-163	-6.59617e-163	-7.47466e-164	4.52406e-163	-7.8772e-163	4.34726e-164	1.98e-163	9.84167e-164	-2.99569e-163	-4.58271e-163	3.47886e-163	1.17619e-163	-9.37235e-163	-1.18619e-163	-7.67001e-164	0
-2.04158e-163	1.51417e-163	6.35879e-163	-1.17381e-163	1.21034e-162	8.62782e-163	-6.00692e-164	-5.21269e-163	1.32165e-163	-2.55211e-163	1.16204e-162	-6.71455e-164	9.19507e-163	9.44086e-163	5.03083e-163	1.08423e-163	-6.59617e-163	-7.47466e-164	4.52406e-163	-7.8772e-163	4.34726e-164	1.98e-163	9.84167e-164	-2.99569e-163	-4.58271e-163	3.47886e-163	1.17619e-163	-9.37235e-163	-1.18619e-163	-7.67001e-164	0
-2.04158e-163	1.51417e-163	6.35879e-163	-1.17381e-163	1.21034e-162	8.62782e-163	-6.00692e-164	-5.21269e-163	1.32165e-163	-2.55211e-163	1.16204e-162	-6.71455e-164	9.19507e-163	9.44086e-163	5.03083e-163	1.08423e-163	-6.59617e-163	-7.47466e-164	4.52406e-163	-7.8772e-163	4.34726e-164	1.98e-163	9.84167e-164	-2.99569e-163	-4.58271e-163	3.47886e-163	1.17619e-163	-9.37235e-163	-1.18619e-163	-7.67001e-164	0
-2.04158e-163	1.51417e-163	6.35879e-163	-1.17381e-163	1.21034e-162	8.62782e-163	-6.00692e-164	-5.21269e-163	1.32165e-163	-2.55211e-163	1.16204e-162	-6.71455e-164	9.19507e-163	9.44086e-163	5.03083e-163	1.08423e-163	-6.59617e-163	-7.47466e-164	4.52406e-163	-7.8772e-163	4.34726e-164	1.98e-163	9.84167e-164	-2.99569e-163	-4.58271e-163	3.47886e-163	1.17619e-163	-9.37235e-163	-1.18619e-163	-7.67001e-164	0
-2.04158e-163	1.51417e-163	6.35879e-163	-1.17381e-163	1.21034e-162	8.62782e-163	-6.00692e-164	-5.21269e-163	1.32165e-163	-2.55211e-163	1.16204e-162	-6.71455e-164	9.19507e-163	9.44086e-163	5.03083e-163	1.08423e-163	-6.59617e-163	-7.47466e-164	4.52406e-163	-7.8772e-163	4.34726e-164	1.98e-163	9.84167e-164	-2.99569e-163	-4.58271e-163	3.47886e-163	1.17619e-163	-9.37235e-163	-1.18619e-163	-7.67001e-164	0
-2.04158e-163	1.51417e-163	6.35879e-163	-1.17381e-163	1.21034e-162	8.62782e-163	-6.00692e-164	-5.21269e-163	1.32165e-163	-2.55211e-163	1.16204e-162	-6.71455e-164	9.19507e-163	9.44086e-163	5.03083e-163	1.08423e-163	-6.59617e-163	-7.47466e-164	4.52406e-163	-7.8772e-163	4.34726e-164	1.98e-163	9.84167e-164	-2.99569e-163	-4.58271e-163	3.47886e-163	1.17619e-163	-9.37235e-163	-1.18619e-163	-7.67001e-164	0
-2.04158e-163	1.51417e-163	6.35879e-163	-1.17381e-163	1.21034e-162	8.62782e-163	-6.00692e-164	-5.21269e-163	1.32165e-163	-2.55211e-163	1.16204e-162	-6.71455e-164	9.19507e-163	9.44086e-163	5.03083e-163	1.08423e-163	-6.59617e-163	-7.47466e-164	4.52406e-163	-7.8772e-163	4.34726e-164	1.98e-163	9.84167e-164	-2.99569e-163	-4.58271e-163	3.47886e-163	1.17619e-163	-9.37235e-163	-1.18619e-163	-7.67001e-164	0
-2.04158e-163	1.51417e-163	6.35879e-163	-1.17381e-163	1.21034e-162	8.62782e-163	-6.00692e-164	-5.21269e-163	1.32165e-163	-2.55211e-163	1.16204e-162	-6.71455e-164	9.19507e-163	9.44086e-163	5.03083e-163	1.08423e-163	-6.59617e-163	-7.47466e-164	4.52406e-163	-7.8772e-163	4.34726e-164	1.98e-163	9.84167e-164	-2.99569e-163	-4.58271e-163	3.47886e-163	1.17619e-163	-9.37235e-163	-1.18619e-163	-7.67001e-164	0
-2.04158e-163	1.51417e-163	6.35879e-163	-1.17381e-163	1.21034e-162	8.62782e-163	-6.00692e-164	-5.21269e-163	1.32165e-163	-2.55211e-163	1.16204e-162	-6.71455e-164	9.19507e-163	9.44086e-163	5.03083e-163	1.08423e-163	-6.59617e-163	-7.47466e-164	4.52406e-163	-7.8772e-163	4.34726e-164	1.98e-163	9.84167e-164	-2.99569e-163	-4.58271e-163	3.47886e-163	1.17619e-163	-9.37235e-163	-1.18619e-163	-7.67001e-164	0
-2.04158e-163	1.51417e-163	6.35879e-163	-1.17381e-163	1.21034e-162	8.62782e-163	-6.00692e-164	-5.21269e-163	1.32165e-163	-2.55211e-163	1.16204e-162	-6.71455e-164	9.19507e-163	9.44086e-163	5.03083e-163	1.08423e-163	-6.59617e-163	-7.47466e-164	4.52406e-163	-7.8772e-163	4.34726e-164	1.98e-163	9.84167e-164	-2.99569e-163	-4.58271e-163	3.47886e-163	1.17619e-163	-9.37235e-163	-1.18619e-163	-7.67001e-164	0
-2.04158e-163	1.51417e-163	6.35879e-163	-1.17381e-163	1.21034e-162	8.62782e-163	-6.00692e-164	-5.21269e-163	1.32165e-163	-2.55211e-163	1.16204e-162	-6.71455e-164	9.19507e-163	9.44086e-163	5.03083e-163	1.08423e-163	-6.59617e-163	-7.47466e-164	4.52406e-163	-7.8772e-163	4.34726e-164	1.98e-163	9.84167e-164	-2.99569e-163	-4.58271e-163	3.47886e-163	1.17619e-163	-9.37235e-163	-1.18619e-163	-7.67001e-164	0
-2.04158e-163	1.51417e-163	6.35879e-163	-1.17381e-163	1.21034e-162	8.62782e-163	-6.00692e-164	-5.21269e-163	1.32165e-163	-2.55211e-163	1.16204e-162	-6.71455e-164	9.19507e-163	9.44086e-163	5.03083e-163	1.08423e-163	-6.59617e-163	-7.47466e-164	4.52406e-163	-7.8772e-163	4.34726e-164	1.98e-163	9.84167e-164	-2.99569e-163	-4.58271e-163	3.47886e-163	1.17619e-163	-9.37235e-163	-1.18619e-163	-7.67001e-164	0
-2.04158e-163	1.51417e-163	6.35879e-163	-1.17381e-163	1.21034e-162	8.62782e-163	-6.00692e-164	-5.21269e-163	1.32165e-163	-2.55211e-163	1.16204e-162	-6.71455e-164	9.19507e-163	9.44086e-163	5.03083e-163	1.08423e-163	-6.59617e-163	-7.47466e-164	4.52406e-163	-7.8772e-163	4.34726e-164	1.98e-163	9.84167e-164	-2.99569e-163	-4.58271e-163	3.47886e-163	1.17619e-163	-9.37235e-163	-1.18619e-163	-7.67001e-164	0
-2.04158e-163	1.51417e-163	6.35879e-163	-1.17381e-163	1.21034e-162	8.62782e-163	-6.00692e-164	-5.21269e-163	1.32165e-163	-2.55211e-163	1.16204e-162	-6.71455e-164	9.19507e-163	9.44086e-163	5.03083e-163	1.08423e-163	-6.59617e-163	-7.47466e-164	4.52406e-163	-7.8772e-163	4.34726e-164	1.98e-163	9.84167e-164	-2.99569e-163	-4.58271e-163	3.47886e-163	1.17619e-163	-9.37235e-163	-1.18619e-163	-7.67001e-164	0
-2.04158e-163	1.51417e-163	6.35879e-163	-1.17381e-163	1.21034e-162	8.62782e-163	-6.00692e-164	-5.21269e-163	1.32165e-163	-2.55211e-163	1.16204e-162	-6.71455e-164	9.19507e-163	9.44086e-163	5.03083e-163	1.08423e-163	-6.59617e-163	-7.47466e-164	4.52406e-163	-7.8772e-163	4.34726e-164	1.98e-163	9.84167e-164	-2.99569e-163	-4.58271e-163	3.47886e-163	1.17619e-163	-9.37235e-163	-1.18619e-163	-7.67001e-164	0
-2.04158e-163	1.51417e-163	6.35879e-163	-1.17381e-163	1.21034e-162	8.62782e-163	-6.00692e-164	-5.21269e-163	1.32165e-163	-2.55211e-163	1.16204e-162	-6.71455e-164	9.19507e-163	9.44086e-163	5.03083e-163	1.08423e-163	-6.59617e-163	-7.47466e-164	4.52406e-163	-7.8772e-163	4.34726e-164	1.98e-163	9.84167e-164	-2.99569e-163	-4.58271e-163	3.47886e-163	1.17619e-163	-9.37235e-163	-1.18619e-163	-7.67001e-164	0
-2.04158e-163	1.51417e-163	6.35879e-163	-1.17381e-163	1.21034e-162	8.62782e-163	-6.00692e-164	-5.21269e-163	1.32165e-163	-2.55211e-163	1.16204e-162	-6.71455e-164	9.19507e-163	9.44086e-163	5.03083e-163	1.08423e-163	-6.59617e-163	-7.47466e-164	4.52406e-163	-7.8772e-163	4.34726e-164	1.98e-163	9.84167e-164	-2.99569e-163	-4.58271e-163	3.47886e-163	1.17619e-163	-9.37235e-163	-1.18619e-163	-7.67001e-164	0
-2.04158e-163	1.51417e-163	6.35879e-163	-1.17381e-163	1.21034e-162	8.62782e-163	-6.00692e-164	-5.21269e-163	1.32165e-163	-2.55211e-163	1.16204e-162	-6.71455e-164	9.19507e-163	9.44086e-163	5.03083e-163	1.08423e-163	-6.59617e-163	-7.47466e-164	4.52406e-163	-7.8772e-163	4.34726e-164	1.98e-163	9.84167e-164	-2.99569e-163	-4.58271e-163	3.47886e-163	1.17619e-163	-9.37235e-163	-1.18619e-163	-7.67001e-164	0
-2.04158e-163	1.51417e-163	6.35879e-163	-1.17381e-163	1.21034e-162	8.62782e-163	-6.00692e-164	-5.21269e-163	1.32165e-163	-2.55211e-163	1.16204e-162	-6.71455e-164	9.19507e-163	9.44086e-163	5.03083e-163	1.08423e-163	-6.59617e-163	-7.47466e-164	4.52406e-163	-7.8772e-163	4.34726e-164	1.98e-163	9.84167e-164	-2.99569e-163	-4.58271e-163	3.47886e-163	1.17619e-163	-9.37235e-163	-1.18619e-163	-7.67001e-164	0
-2.04158e-163	1.51417e-163	6.35879e-163	-1.17381e-163	1.21034e-162	8.62782e-163	-6.00692e-164	-5.21269e-163	1.32165e-163	-2.55211e-163	1.16204e-162	-6.71455e-164	9.19507e-163	9.44086e-163	5.03083e-163	1.08423e-163	-6.59617e-163	-7.47466e-164	4.52406e-163	-7.8772e-163	4.34726e-164	1.98e-163	9.84167e-164	-2.99569e-163	-4.58271e-163	3.47886e-163	1.17619e-163	-9.37235e-163	-1.18619e-163	-7.67001e-164	0
-2.04158e-163	1.51417e-163	6.35879e-163	-1.17381e-163	1.21034e-162	8.62782e-163	-6.00692e-164	-5.21269e-163	1.32165e-163	-2.55211e-163	1.16204e-162	-6.71455e-164	9.19507e-163	9.44086e-163	5.03083e-163	1.08423e-163	-6.59617e-163	-7.47466e-164	4.52406e-163	-7.8772e-163	4.34726e-164	1.98e-163	9.84167e-164	-2.99569e-163	-4.58271e-163	3.47886e-163	1.17619e-163	-9.37235e-163	-1.18619e-163	-7.67001e-164	0
-2.04158e-163	1.51417e-163	6.35879e-163	-1.17381e-163	1.21034e-162	8.62782e-163	-6.00692e-164	-5.21269e-163	1.32165e-163	-2.55211e-163	1.16204e-162	-6.71455e-164	9.19507e-163	9.44086e-163	5.03083e-163	1.08423e-163	-6.59617e-163	-7.47466e-164	4.52406e-163	-7.8772e-163	4.34726e-164	1.98e-163	9.84167e-164	-2.99569e-163	-4.58271e-163	3.47886e-163	1.17619e-163	-9.37235e-163	-1.18619e-163	-7.67001e-164	0
-2.04158e-163	1.51417e-163	6.35879e-163	-1.17381e-163	1.21034e-162	8.62782e-163	-6.00692e-164	-5.21269e-163	1.32165e-163	-2.55211e-163	1.16204e-162	-6.71455e-164	9.19507e-163	9.44086e-163	5.03083e-163	1.08423e-163	-6.59617e-163	-7.47466e-164	4.52406e-163	-7.8772e-163	4.34726e-164	1.98e-163	9.84167e-164	-2.99569e-163	-4.58271e-163	3.47886e-163	1.17619e-163	-9.37235e-163	-1.18619e-163	-7.67001e-164	0
-2.04158e-163	1.51417e-163	6.35879e-163	-1.17381e-163	1.21034e-162	8.62782e-163	-6.00692e-164	-5.21269e-163	1.32165e-163	-2.55211e-163	1.16204e-162	-6.71455e-164	9.19507e-163	9.44086e-163	5.03083e-163	1.08423e-163	-6.59617e-163	-7.47466e-164	4.52406e-163	-7.8772e-163	4.34726e-164	1.98e-163	9.84167e-164	-2.99569e-163	-4.58271e-163	3.47886e-163	1.17619e-163	-9.37235e-163	-1.18619e-163	-7.67001e-164	0
-2.04158e-163	1.51417e-163	6.35879e-163	-1.17381e-163	1.21034e-162	8.62782e-163	-6.00692e-164	-5.21269e-163	1.32165e-163	-2.55211e-163	1.16204e-162	-6.71455e-164	9.19507e-163	9.44086e-163	5.03083e-163	1.08423e-163	-6.59617e-163	-7.47466e-164	4.52406e-163	-7.8772e-163	4.34726e-164	1.98e-163	9.84167e-164	-2.99569e-163	-4.58271e-163	3.47886e-163	1.17619e-163	-9.37235e-163	-1.18619e-163	-7.67001e-164	0
-2.04158e-163	1.51417e-163	6.35879e-163	-1.17381e-163	1.21034e-162	8.62782e-163	-6.00692e-164	-5.21269e-163	1.32165e-163	-2.55211e-163	1.16204e-162	-6.71455e-164	9.19507e-163	9.44086e-163	5.03083e-163	1.08423e-163	-6.59617e-163	-7.47466e-164	4.52406e-163	-7.8772e-163	4.34726e-164	1.98e-163	9.84167e-164	-2.99569e-163	-4.58271e-163	3.47886e-163	1.17619e-163	-9.37235e-163	-1.18619e-163	-7.67001e-164	0
-2.04158e-163	1.51417e-163	6.35879e-163	-1.17381e-163	1.21034e-162	8.62782e-163	-6.00692e-164	-5.21269e-163	1.32165e-163	-2.55211e-163	1.16204e-162	-6.71455e-164	9.19507e-163	9.44086e-163	5.03083e-163	1.08423e-163	-6.59617e-163	-7.47466e-164	4.52406e-163	-7.8772e-163	4.34726e-164	1.98e-163	9.84167e-164	-2.99569e-163	-4.58271e-163	3.47886e-163	1.17619e-163	-9.37235e-163	-1.18619e-163	-7.67001e-164	0
-2.04158e-163	1.51417e-163	6.35879e-163	-1.17381e-163	1.21034e-162	8.62782e-163	-6.00692e-164	-5.21269e-163	1.32165e-163	-2.55211e-163	1.16204e-162	-6.71455e-164	9.19507e-163	9.44086e-163	5.03083e-163	1.08423e-163	-6.59617e-163	-7.47466e-164	4.52406e-163	-7.8772e-163	4.34726e-164	1.98e-163	9.84167e-164	-2.99569e-163	-4.58271e-163	3.47886e-163	1.17619e-163	-9.37235e-163	-1.18619e-163	-7.67001e-164	0
-2.04158e-163	1.51417e-163	6.35879e-163	-1.17381e-163	1.21034e-162	8.62782e-163	-6.00692e-164	-5.21269e-163	1.32165e-163	-2.55211e-163	1.16204e-162	-6.71455e-164	9.19507e-163	9.44086e-163	5.03083e-163	1.08423e-163	-6.59617e-163	-7.47466e-164	4.52406e-163	-7.8772e-163	4.34726e-164	1.98e-163	9.84167e-164	-2.99569e-163	-4.58271e-163	3.47886e-163	1.17619e-163	-9.37235e-163	-1.18619e-163	-7.67001e-164	0
-2.04158e-163	1.51417e-163	6.35879e-163	-1.17381e-163	1.21034e-162	8.62782e-163	-6.00692e-164	-5.21269e-163	1.32165e-163	-2.55211e-163	1.16204e-162	-6.71455e-164	9.19507e-163	9.44086e-163	5.03083e-163	1.08423e-163	-6.59617e-163	-7.47466e-164	4.52406e-163	-7.8772e-163	4.34726e-164	1.98e-163	9.84167e-164	-2.99569e-163	-4.58271e-163	3.47886e-163	1.17619e-163	-9.37235e-163	-1.18619e-163	-7.67001e-164	0
-2.04158e-163	1.51417e-163	6.35879e-163	-1.17381e-163	1.21034e-162	8.62782e-163	-6.00692e-164	-5.21269e-163	1.32165e-163	-2.55211e-163	1.16204e-162	-6.71455e-164	9.19507e-163	9.44086e-163	5.03083e-163	1.08423e-163	-6.59617e-163	-7.47466e-164	4.52406e-163	-7.8772e-163	4.34726e-164	1.98e-163	9.84167e-164	-2.99569e-163	-4.58271e-163	3.47886e-163	1.17619e-163	-9.37235e-163	-1.18619e-163	-7.67001e-164	0
-2.04158e-163	1.51417e-163	6.35879e-163	-1.17381e-163	1.21034e-162	8.62782e-163	-6.00692e-164	-5.21269e-163	1.32165e-163	-2.55211e-163	1.16204e-162	-6.71455e-164	9.19507e-163	9.44086e-163	5.03083e-163	1.08423e-163	-6.59617e-163	-7.47466e-164	4.52406e-163	-7.8772e-163	4.34726e-164	1.98e-163	9.84167e-164	-2.99569e-163	-4.58271e-163	3.47886e-163	1.17619e-163	-9.37235e-163	-1.18619e-163	-7.67001e-164	0
-2.04158e-163	1.51417e-163	6.35879e-163	-1.17381e-163	1.21034e-162	8.62782e-163	-6.00692e-164	-5.21269e-163	1.32165e-163	-2.55211e-163	1.16204e-162	-6.71455e-164	9.19507e-163	9.44086e-163	5.03083e-163	1.08423e-163	-6.59617e-163	-7.47466e-164	4.52406e-163	-7.8772e-163	4.34726e-164	1.98e-163	9.84167e-164	-2.99569e-163	-4.58271e-163	3.47886e-163	1.17619e-163	-9.37235e-163	-1.18619e-163	-7.67001e-164	0
-2.04158e-163	1.51417e-163	6.35879e-163	-1.17381e-163	1.21034e-162	8.62782e-163	-6.00692e-164	-5.21269e-163	1.32165e-163	-2.55211e-163	1.16204e-162	-6.71455e-164	9.19507e-163	9.44086e-163	5.03083e-163	1.08423e-163	-6.59617e-163	-7.47466e-164	4.52406e-163	-7.8772e-163	4.34726e-164	1.98e-163	9.84167e-164	-2.99569e-163	-4.58271e-163	3.47886e-163	1.17619e-163	-9.37235e-163	-1.18619e-163	-7.67001e-164	0
-2.04158e-163	1.51417e-163	6.35879e-163	-1.17381e-163	1.21034e-162	8.62782e-163	-6.00692e-164	-5.21269e-163	1.32165e-163	-2.55211e-163	1.16204e-162	-6.71455e-164	9.19507e-163	9.44086e-163	5.03083e-163	1.08423e-163	-6.59617e-163	-7.47466e-164	4.52406e-163	-7.8772e-163	4.34726e-164	1.98e-163	9.84167e-164	-2.99569e-163	-4.58271e-163	3.47886e-163	1.17619e-163	-9.37235e-163	-1.18619e-163	-7.67001e-164	0
-2.04158e-163	1.51417e-163	6.35879e-163	-1.17381e-163	1.21034e-162	8.62782e-163	-6.00692e-164	-5.21269e-163	1.32165e-163	-2.55211e-163	1.16204e-162	-6.71455e-164	9.19507e-163	9.44086e-163	5.03083e-163	1.08423e-163	-6.59617e-163	-7.47466e-164	4.52406e-163	-7.8772e-163	4.34726e-164	1.98e-163	9.84167e-164	-2.99569e-163	-4.58271e-163	3.47886e-163	1.17619e-163	-9.37235e-163	-1.18619e-163	-7.67001e-164	0
-2.04158e-163	1.51417e-163	6.35879e-163	-1.17381e-163	1.21034e-162	8.62782e-163	-6.00692e-164	-5.21269e-163	1.32165e-163	-2.55211e-163	1.16204e-162	-6.71455e-164	9.19507e-163	9.44086e-163	5.03083e-163	1.08423e-163	-6.59617e-163	-7.47466e-164	4.52406e-163	-7.8772e-163	4.34726e-164	1.98e-163	9.84167e-164	-2.99569e-163	-4.58271e-163	3.47886e-163	1.17619e-163	-9.37235e-163	-1.18619e-163	-7.67001e-164	0
-2.04158e-163	1.51417e-163	6.35879e-163	-1.17381e-163	1.21034e-162	8.62782e-163	-6.00692e-164	-5.21269e-163	1.32165e-163	-2.55211e-163	1.16204e-162	-6.71455e-164	9.19507e-163	9.44086e-163	5.03083e-163	1.08423e-163	-6.59617e-163	-7.47466e-164	4.52406e-163	-7.8772e-163	4.34726e-164	1.98e-163	9.84167e-164	-2.99569e-163	-4.58271e-163	3.47886e-163	1.17619e-163	-9.37235e-163	-1.18619e-163	-7.67001e-164	0
-2.04158e-163	1.51417e-163	6.35879e-163	-1.17381e-163	1.21034e-162	8.62782e-163	-6.00692e-164	-5.21269e-163	1.32165e-163	-2.55211e-163	1.16204e-162	-6.71455e-164	9.19507e-163	9.44086e-163	5.03083e-163	1.08423e-163	-6.59617e-163	-7.47466e-164	4.52406e-163	-7.8772e-163	4.34726e-164	1.98e-163	9.84167e-164	-2.99569e-163	-4.58271e-163	3.47886e-163	1.17619e-163	-9.37235e-163	-1.18619e-163	-7.67001e-164	0
-2.04158e-163	1.51417e-163	6.35879e-163	-1.17381e-163	1.21034e-162	8.62782e-163	-6.00692e-164	-5.21269e-163	1.32165e-163	-2.55211e-163	1.16204e-162	-6.71455e-164	9.19507e-163	9.44086e-163	5.03083e-163	1.08423e-163	-6.59617e-163	-7.47466e-164	4.52406e-163	-7.8772e-163	4.34726e-164	1.98e-163	9.84167e-164	-2.99569e-163	-4.58271e-163	3.47886e-163	1.17619e-163	-9.37235e-163	-1.18619e-163	-7.67001e-164	0
-2.04158e-163	1.51417e-163	6.35879e-163	-1.17381e-163	1.21034e-162	8.62782e-163	-6.00692e-164	-5.21269e-163	1.32165e-163	-2.55211e-163	1.16204e-162	-6.71455e-164	9.19507e-163	9.44086e-163	5.03083e-163	1.08423e-163	-6.59617e-163	-7.47466e-164	4.52406e-163	-7.8772e-163	4.34726e-164	1.98e-163	9.84167e-164	-2.99569e-163	-4.58271e-163	3.47886e-163	1.17619e-163	-9.37235e-163	-1.18619e-163	-7.67001e-164	0
-2.04158e-163	1.51417e-163	6.35879e-163	-1.17381e-163	1.21034e-162	8.62782e-163	-6.00692e-164	-5.21269e-163	1.32165e-163	-2.55211e-163	1.16204e-162	-6.71455e-164	9.19507e-163	9.44086e-163	5.03083e-163	1.08423e-163	-6.59617e-163	-7.47466e-164	4.52406e-163	-7.8772e-163	4.34726e-164	1.98e-163	9.84167e-164	-2.99569e-163	-4.58271e-163	3.47886e-163	1.17619e-163	-9.37235e-163	-1.18619e-163	-7.67001e-164	0
-2.04158e-163	1.51417e-163	6.35879e-163	-1.17381e-163	1.21034e-162	8.62782e-163	-6.00692e-164	-5.21269e-163	1.32165e-163	-2.55211e-163	1.16204e-162	-6.71455e-164	9.19507e-163	9.44086e-163	5.03083e-163	1.08423e-163	-6.59617e-163	-7.47466e-164	4.52406e-163	-7.8772e-163	4.34726e-164	1.98e-163	9.84167e-164	-2.99569e-163	-4.58271e-163	3.47886e-163	1.17619e-163	-9.37235e-163	-1.18619e-163	-7.67001e-164	0
-2.04158e-163	1.51417e-163	6.35879e-163	-1.17381e-163	1.21034e-162	8.62782e-163	-6.00692e-164	-5.21269e-163	1.32165e-163	-2.55211e-163	1.16204e-162	-6.71455e-164	9.19507e-163	9.44086e-163	5.03083e-163	1.08423e-163	-6.59617e-163	-7.47466e-164	4.52406e-163	-7.8772e-163	4.34726e-164	1.98e-163	9.84167e-164	-2.99569e-163	-4.58271e-163	3.47886e-163	1.17619e-163	-9.37235e-163	-1.18619e-163	-7.67001e-164	0
-2.04158e-163	1.51417e-163	6.35879e-163	-1.17381e-163	1.21034e-162	8.62782e-163	-6.00692e-164	-5.21269e-163	1.32165e-163	-2.55211e-163	1.16204e-162	-6.71455e-164	9.19507e-163	9.44086e-163	5.03083e-163	1.08423e-163	-6.59617e-163	-7.47466e-164	4.52406e-163	-7.8772e-163	4.34726e-164	1.98e-163	9.84167e-164	-2.99569e-163	-4.58271e-163	3.47886e-163	1.17619e-163	-9.37235e-163	-1.18619e-163	-7.67001e-164	0
-2.04158e-163	1.51417e-163	6.35879e-163	-1.17381e-163	1.21034e-162	8.62782e-163	-6.00692e-164	-5.21269e-163	1.32165e-163	-2.55211e-163	1.16204e-162	-6.71455e-164	9.19507e-163	9.44086e-163	5.03083e-163	1.08423e-163	-6.59617e-163	-7.47466e-164	4.52406e-163	-7.8772e-163	4.34726e-164	1.98e-163	9.84167e-164	-2.99569e-163	-4.58271e-163	3.47886e-163	1.17619e-163	-9.37235e-163	-1.18619e-163	-7.67001e-164	0
-2.04158e-163	1.51417e-163	6.35879e-163	-1.17381e-163	1.21034e-162	8.62782e-163	-6.00692e-164	-5.21269e-163	1.32165e-163	-2.55211e-163	1.16204e-162	-6.71455e-164	9.19507e-163	9.44086e-163	5.03083e-163	1.08423e-163	-6.59617e-163	-7.47466e-164	4.52406e-163	-7.8772e-163	4.34726e-164	1.98e-163	9.84167e-164	-2.99569e-163	-4.58271e-163	3.47886e-163	1.17619e-163	-9.37235e-163	-1.18619e-163	-7.67001e-164	0
-2.04158e-163	1.51417e-163	6.35879e-163	-1.17381e-163	1.21034e-162	8.62782e-163	-6.00692e-164	-5.21269e-163	1.32165e-163	-2.55211e-163	1.16204e-162	-6.71455e-164	9.19507e-163	9.44086e-163	5.03083e-163	1.08423e-163	-6.59617e-163	-7.47466e-164	4.52406e-163	-7.8772e-163	4.34726e-164	1.98e-163	9.84167e-164	-2.99569e-163	-4.58271e-163	3.47886e-163	1.17619e-163	-9.37235e-163	-1.18619e-163	-7.67001e-164	0
-2.04158e-163	1.51417e-163	6.35879e-163	-1.17381e-163	1.21034e-162	8.62782e-163	-6.00692e-164	-5.21269e-163	1.32165e-163	-2.55211e-163	1.16204e-162	-6.71455e-164	9.19507e-163	9.44086e-163	5.03083e-163	1.08423e-163	-6.59617e-163	-7.47466e-164	4.52406e-163	-7.8772e-163	4.34726e-164	1.98e-163	9.84167e-164	-2.99569e-163	-4.58271e-163	3.47886e-163	1.17619e-163	-9.37235e-163	-1.18619e-163	-7.67001e-164	0
-2.04158e-163	1.51417e-163	6.35879e-163	-1.17381e-163	1.21034e-162	8.62782e-163	-6.00692e-164	-5.21269e-163	1.32165e-163	-2.55211e-163	1.16204e-162	-6.71455e-164	9.19507e-163	9.44086e-163	5.03083e-163	1.08423e-163	-6.59617e-163	-7.47466e-164	4.52406e-163	-7.8772e-163	4.34726e-164	1.98e-163	9.84167e-164	-2.99569e-163	-4.58271e-163	3.47886e-163	1.17619e-163	-9.37235e-163	-1.18619e-163	-7.67001e-164	0
-2.04158e-163	1.51417e-163	6.35879e-163	-1.17381e-163	1.21034e-162	8.62782e-163	-6.00692e-164	-5.21269e-163	1.32165e-163	-2.55211e-163	1.16204e-162	-6.71455e-164	9.19507e-163	9.44086e-163	5.03083e-163	1.08423e-163	-6.59617e-163	-7.47466e-164	4.52406e-163	-7.8772e-163	4.34726e-164	1.98e-163	9.84167e-164	-2.99569e-163	-4.58271e-163	3.47886e-163	1.17619e-163	-9.37235e-163	-1.18619e-163	-7.67001e-164	0
-2.04158e-163	1.51417e-163	6.35879e-163	-1.17381e-163	1.21034e-162	8.62782e-163	-6.00692e-164	-5.21269e-163	1.32165e-163	-2.55211e-163	1.16204e-162	-6.71455e-164	9.19507e-163	9.44086e-163	5.03083e-163	1.08423e-163	-6.59617e-163	-7.47466e-164	4.52406e-163	-7.8772e-163	4.34726e-164	1.98e-163	9.84167e-164	-2.99569e-163	-4.58271e-163	3.47886e-163	1.17619e-163	-9.37235e-163	-1.18619e-163	-7.67001e-164	0
-2.04158e-163	1.51417e-163	6.35879e-163	-1.17381e-163	1.21034e-162	8.62782e-163	-6.00692e-164	-5.21269e-163	1.32165e-163	-2.55211e-163	1.16204e-162	-6.71455e-164	9.19507e-163	9.44086e-163	5.03083e-163	1.08423e-163	-6.59617e-163	-7.47466e-164	4.52406e-163	-7.8772e-163	4.34726e-164	1.98e-163	9.84167e-164	-2.99569e-163	-4.58271e-163	3.47886e-163	1.17619e-163	-9.37235e-163	-1.18619e-163	-7.67001e-164	0
-2.04158e-163	1.51417e-163	6.35879e-163	-1.17381e-163	1.21034e-162	8.62782e-163	-6.00692e-164	-5.21269e-163	1.32165e-163	-2.55211e-163	1.16204e-162	-6.71455e-164	9.19507e-163	9.44086e-163	5.03083e-163	1.08423e-163	-6.59617e-163	-7.47466e-164	4.52406e-163	-7.8772e-163	4.34726e-164	1.98e-163	9.84167e-164	-2.99569e-163	-4.58271e-163	3.47886e-163	1.17619e-163	-9.37235e-163	-1.18619e-163	-7.67001e-164	0
-2.04158e-163	1.51417e-163	6.35879e-163	-1.17381e-163	1.21034e-162	8.62782e-163	-6.00692e-164	-5.21269e-163	1.32165e-163	-2.55211e-163	1.16204e-162	-6.71455e-164	9.19507e-163	9.44086e-163	5.03083e-163	1.08423e-163	-6.59617e-163	-7.47466e-164	4.52406e-163	-7.8772e-163	4.34726e-164	1.98e-163	9.84167e-164	-2.99569e-163	-4.58271e-163	3.47886e-163	1.17619e-163	-9.37235e-163	-1.18619e-163	-7.67001e-164	0
-2.04158e-163	1.51417e-163	6.35879e-163	-1.17381e-163	1.21034e-162	8.62782e-163	-6.00692e-164	-5.21269e-163	1.32165e-163	-2.55211e-163	1.16204e-162	-6.71455e-164	9.19507e-163	9.44086e-163	5.03083e-163	1.08423e-163	-6.59617e-163	-7.47466e-164	4.52406e-163	-7.8772e-163	4.34726e-164	1.98e-163	9.84167e-164	-2.99569e-163	-4.58271e-163	3.47886e-163	1.17619e-163	-9.37235e-163	-1.18619e-163	-7.67001e-164	0
-2.04158e-163	1.51417e-163	6.35879e-163	-1.17381e-163	1.21034e-162	8.62782e-163	-6.00692e-164	-5.21269e-163	1.32165e-163	-2.55211e-163	1.16204e-162	-6.71455e-164	9.19507e-163	9.44086e-163	5.03083e-163	1.08423e-163	-6.59617e-163	-7.47466e-164	4.52406e-163	-7.8772e-163	4.34726e-164	1.98e-163	9.84167e-164	-2.99569e-163	-4.58271e-163	3.47886e-163	1.17619e-163	-9.37235e-163	-1.18619e-163	-7.67001e-164	0
-2.04158e-163	1.51417e-163	6.35879e-163	-1.17381e-163	1.21034e-162	8.62782e-163	-6.00692e-164	-5.21269e-163	1.32165e-163	-2.55211e-163	1.16204e-162	-6.71455e-164	9.19507e-163	9.44086e-163	5.03083e-163	1.08423e-163	-6.59617e-163	-7.47466e-164	4.52406e-163	-7.8772e-163	4.34726e-164	1.98e-163	9.84167e-164	-2.99569e-163	-4.58271e-163	3.47886e-163	1.17619e-163	-9.37235e-163	-1.18619e-163	-7.67001e-164	0
-2.04158e-163	1.51417e-163	6.35879e-163	-1.17381e-163	1.21034e-162	8.62782e-163	-6.00692e-164	-5.21269e-163	1.32165e-163	-2.55211e-163	1.16204e-162	-6.71455e-164	9.19507e-163	9.44086e-163	5.03083e-163	1.08423e-163	-6.59617e-163	-7.47466e-164	4.52406e-163	-7.8772e-163	4.34726e-164	1.98e-163	9.84167e-164	-2.99569e-163	-4.58271e-163	3.47886e-163	1.17619e-163	-9.37235e-163	-1.18619e-163	-7.67001e-164	0
-2.04158e-163	1.51417e-163	6.35879e-163	-1.17381e-163	1.21034e-162	8.62782e-163	-6.00692e-164	-5.21269e-163	1.32165e-163	-2.55211e-163	1.16204e-162	-6.71455e-164	9.19507e-163	9.44086e-163	5.03083e-163	1.08423e-163	-6.59617e-163	-7.47466e-164	4.52406e-163	-7.8772e-163	4.34726e-164	1.98e-163	9.84167e-164	-2.99569e-163	-4.58271e-163	3.47886e-163	1.17619e-163	-9.37235e-163	-1.18619e-163	-7.67001e-164	0
-2.04158e-163	1.51417e-163	6.35879e-163	-1.17381e-163	1.21034e-162	8.62782e-163	-6.00692e-164	-5.21269e-163	1.32165e-163	-2.55211e-163	1.16204e-162	-6.71455e-164	9.19507e-163	9.44086e-163	5.03083e-163	1.08423e-163	-6.59617e-163	-7.47466e-164	4.52406e-163	-7.8772e-163	4.34726e-164	1.98e-163	9.84167e-164	-2.99569e-163	-4.58271e-163	3.47886e-163	1.17619e-163	-9.37235e-163	-1.18619e-163	-7.67001e-164	0
-2.04158e-163	1.51417e-163	6.35879e-163	-1.17381e-163	1.21034e-162	8.62782e-163	-6.00692e-164	-5.21269e-163	1.32165e-163	-2.55211e-163	1.16204e-162	-6.71455e-164	9.19507e-163	9.44086e-163	5.03083e-163	1.08423e-163	-6.59617e-163	-7.47466e-164	4.52406e-163	-7.8772e-163	4.34726e-164	1.98e-163	9.84167e-164	-2.99569e-163	-4.58271e-163	3.47886e-163	1.17619e-163	-9.37235e-163	-1.18619e-163	-7.67001e-164	0
-2.04158e-163	1.51417e-163	6.35879e-163	-1.17381e-163	1.21034e-162	8.62782e-163	-6.00692e-164	-5.21269e-163	1.32165e-163	-2.55211e-163	1.16204e-162	-6.71455e-164	9.19507e-163	9.44086e-163	5.03083e-163	1.08423e-163	-6.59617e-163	-7.47466e-164	4.52406e-163	-7.8772e-163	4.34726e-164	1.98e-163	9.84167e-164	-2.99569e-163	-4.58271e-163	3.47886e-163	1.17619e-163	-9.37235e-163	-1.18619e-163	-7.67001e-164	0
-2.04158e-163	1.51417e-163	6.35879e-163	-1.17381e-163	1.21034e-162	8.62782e-163	-6.00692e-164	-5.21269e-163	1.32165e-163	-2.55211e-163	1.16204e-162	-6.71455e-164	9.19507e-163	9.44086e-163	5.03083e-163	1.08423e-163	-6.59617e-163	-7.47466e-164	4.52406e-163	-7.8772e-163	4.34726e-164	1.98e-163	9.84167e-164	-2.99569e-163	-4.58271e-163	3.47886e-163	1.17619e-163	-9.37235e-163	-1.18619e-163	-7.67001e-164	0
-2.04158e-163	1.51417e-163	6.35879e-163	-1.17381e-163	1.21034e-162	8.62782e-163	-6.00692e-164	-5.21269e-163	1.32165e-163	-2.55211e-163	1.16204e-162	-6.71455e-164	9.19507e-163	9.44086e-163	5.03083e-163	1.08423e-163	-6.59617e-163	-7.47466e-164	4.52406e-163	-7.8772e-163	4.34726e-164	1.98e-163	9.84167e-164	-2.99569e-163	-4.58271e-163	3.47886e-163	1.17619e-163	-9.37235e-163	-1.18619e-163	-7.67001e-164	0
-2.04158e-163	1.51417e-163	6.35879e-163	-1.17381e-163	1.21034e-162	8.62782e-163	-6.00692e-164	-5.21269e-163	1.32165e-163	-2.55211e-163	1.16204e-162	-6.71455e-164	9.19507e-163	9.44086e-163	5.03083e-163	1.08423e-163	-6.59617e-163	-7.47466e-164	4.52406e-163	-7.8772e-163	4.34726e-164	1.98e-163	9.84167e-164	-2.99569e-163	-4.58271e-163	3.47886e-163	1.17619e-163	-9.37235e-163	-1.18619e-163	-7.67001e-164	0
-2.04158e-163	1.51417e-163	6.35879e-163	-1.17381e-163	1.21034e-162	8.62782e-163	-6.00692e-164	-5.21269e-163	1.32165e-163	-2.55211e-163	1.16204e-162	-6.71455e-164	9.19507e-163	9.44086e-163	5.03083e-163	1.08423e-163	-6.59617e-163	-7.47466e-164	4.52406e-163	-7.8772e-163	4.34726e-164	1.98e-163	9.84167e-164	-2.99569e-163	-4.58271e-163	3.47886e-163	1.17619e-163	-9.37235e-163	-1.18619e-163	-7.67001e-164	0
-2.04158e-163	1.51417e-163	6.35879e-163	-1.17381e-163	1.21034e-162	8.62782e-163	-6.00692e-164	-5.21269e-163	1.32165e-163	-2.55211e-163	1.16204e-162	-6.71455e-164	9.19507e-163	9.44086e-163	5.03083e-163	1.08423e-163	-6.59617e-163	-7.47466e-164	4.52406e-163	-7.8772e-163	4.34726e-164	1.98e-163	9.84167e-164	-2.99569e-163	-4.58271e-163	3.47886e-163	1.17619e-163	-9.37235e-163	-1.18619e-163	-7.67001e-164	0
-2.04158e-163	1.51417e-163	6.35879e-163	-1.17381e-163	1.21034e-162	8.62782e-163	-6.00692e-164	-5.21269e-163	1.32165e-163	-2.55211e-163	1.16204e-162	-6.71455e-164	9.19507e-163	9.44086e-163	5.03083e-163	1.08423e-163	-6.59617e-163	-7.47466e-164	4.52406e-163	-7.8772e-163	4.34726e-164	1.98e-163	9.84167e-164	-2.99569e-163	-4.58271e-163	3.47886e-163	1.17619e-163	-9.37235e-163	-1.18619e-163	-7.67001e-164	0
-2.04158e-163	1.51417e-163	6.35879e-163	-1.17381e-163	1.21034e-162	8.62782e-163	-6.00692e-164	-5.21269e-163	1.32165e-163	-2.55211e-163	1.16204e-162	-6.71455e-164	9.19507e-163	9.44086e-163	5.03083e-163	1.08423e-163	-6.59617e-163	-7.47466e-164	4.52406e-163	-7.8772e-163	4.34726e-164	1.98e-163	9.84167e-164	-2.99569e-163	-4.58271e-163	3.47886e-163	1.17619e-163	-9.37235e-163	-1.18619e-163	-7.67001e-164	0
-2.04158e-163	1.51417e-163	6.35879e-163	-1.17381e-163	1.21034e-162	8.62782e-163	-6.00692e-164	-5.21269e-163	1.32165e-163	-2.55211e-163	1.16204e-162	-6.71455e-164	9.19507e-163	9.44086e-163	5.03083e-163	1.08423e-163	-6.59617e-163	-7.47466e-164	4.52406e-163	-7.8772e-163	4.34726e-164	1.98e-163	9.84167e-164	-2.99569e-163	-4.58271e-163	3.47886e-163	1.17619e-163	-9.37235e-163	-1.18619e-163	-7.67001e-164	0
-2.04158e-163	1.51417e-163	6.35879e-163	-1.17381e-163	1.21034e-162	8.62782e-163	-6.00692e-164	-5.21269e-163	1.32165e-163	-2.55211e-163	1.16204e-162	-6.71455e-164	9.19507e-163	9.44086e-163	5.03083e-163	1.08423e-163	-6.59617e-163	-7.47466e-164	4.52406e-163	-7.8772e-163	4.34726e-164	1.98e-163	9.84167e-164	-2.99569e-163	-4.58271e-163	3.47886e-163	1.17619e-163	-9.37235e-163	-1.18619e-163	-7.67001e-164	0
-2.04158e-163	1.51417e-163	6.35879e-163	-1.17381e-163	1.21034e-162	8.62782e-163	-6.00692e-164	-5.21269e-163	1.32165e-163	-2.55211e-163	1.16204e-162	-6.71455e-164	9.19507e-163	9.44086e-163	5.03083e-163	1.08423e-163	-6.59617e-163	-7.47466e-164	4.52406e-163	-7.8772e-163	4.34726e-164	1.98e-163	9.84167e-164	-2.99569e-163	-4.58271e-163	3.47886e-163	1.17619e-163	-9.37235e-163	-1.18619e-163	-7.67001e-164	0
-2.04158e-163	1.51417e-163	6.35879e-163	-1.17381e-163	1.21034e-162	8.62782e-163	-6.00692e-164	-5.21269e-163	1.32165e-163	-2.55211e-163	1.16204e-162	-6.71455e-164	9.19507e-163	9.44086e-163	5.03083e-163	1.08423e-163	-6.59617e-163	-7.47466e-164	4.52406e-163	-7.8772e-163	4.34726e-164	1.98e-163	9.84167e-164	-2.99569e-163	-4.58271e-163	3.47886e-163	1.17619e-163	-9.37235e-163	-1.18619e-163	-7.67001e-164	0
-2.04158e-163	1.51417e-163	6.35879e-163	-1.17381e-163	1.21034e-162	8.62782e-163	-6.00692e-164	-5.21269e-163	1.32165e-163	-2.55211e-163	1.16204e-162	-6.71455e-164	9.19507e-163	9.44086e-163	5.03083e-163	1.08423e-163	-6.59617e-163	-7.47466e-164	4.52406e-163	-7.8772e-163	4.34726e-164	1.98e-163	9.84167e-164	-2.99569e-163	-4.58271e-163	3.47886e-163	1.17619e-163	-9.37235e-163	-1.18619e-163	-7.67001e-164	0
-2.04158e-163	1.51417e-163	6.35879e-163	-1.17381e-163	1.21034e-162	8.62782e-163	-6.00692e-164	-5.21269e-163	1.32165e-163	-2.55211e-163	1.16204e-162	-6.71455e-164	9.19507e-163	9.44086e-163	5.03083e-163	1.08423e-163	-6.59617e-163	-7.47466e-164	4.52406e-163	-7.8772e-163	4.34726e-164	1.98e-163	9.84167e-164	-2.99569e-163	-4.58271e-163	3.47886e-163	1.17619e-163	-9.37235e-163	-1.18619e-163	-7.67001e-164	0
-2.04158e-163	1.51417e-163	6.35879e-163	-1.17381e-163	1.21034e-162	8.62782e-163	-6.00692e-164	-5.21269e-163	1.32165e-163	-2.55211e-163	1.16204e-162	-6.71455e-164	9.19507e-163	9.44086e-163	5.03083e-163	1.08423e-163	-6.59617e-163	-7.47466e-164	4.52406e-163	-7.8772e-163	4.34726e-164	1.98e-163	9.84167e-164	-2.99569e-163	-4.58271e-163	3.47886e-163	1.17619e-163	-9.37235e-163	-1.18619e-163	-7.67001e-164	0
-2.04158e-163	1.51417e-163	6.35879e-163	-1.17381e-163	1.21034e-162	8.62782e-163	-6.00692e-164	-5.21269e-163	1.32165e-163	-2.55211e-163	1.16204e-162	-6.71455e-164	9.19507e-163	9.44086e-163	5.03083e-163	1.08423e-163	-6.59617e-163	-7.47466e-164	4.52406e-163	-7.8772e-163	4.34726e-164	1.98e-163	9.84167e-164	-2.99569e-163	-4.58271e-163	3.47886e-163	1.17619e-163	-9.37235e-163	-1.18619e-163	-7.67001e-164	0
-2.04158e-163	1.51417e-163	6.35879e-163	-1.17381e-163	1.21034e-162	8.62782e-163	-6.00692e-164	-5.21269e-163	1.32165e-163	-2.55211e-163	1.16204e-162	-6.71455e-164	9.19507e-163	9.44086e-163	5.03083e-163	1.08423e-163	-6.59617e-163	-7.47466e-164	4.52406e-163	-7.8772e-163	4.34726e-164	1.98e-163	9.84167e-164	-2.99569e-163	-4.58271e-163	3.47886e-163	1.17619e-163	-9.37235e-163	-1.18619e-163	-7.67001e-164	0
-2.04158e-163	1.51417e-163	6.35879e-163	-1.17381e-163	1.21034e-162	8.62782e-163	-6.00692e-164	-5.21269e-163	1.32165e-163	-2.55211e-163	1.16204e-162	-6.71455e-164	9.19507e-163	9.44086e-163	5.03083e-163	1.08423e-163	-6.59617e-163	-7.47466e-164	4.52406e-163	-7.8772e-163	4.34726e-164	1.98e-163	9.84167e-164	-2.99569e-163	-4.58271e-163	3.47886e-163	1.17619e-163	-9.37235e-163	-1.18619e-163	-7.67001e-164	0
-2.04158e-163	1.51417e-163	6.35879e-163	-1.17381e-163	1.21034e-162	8.62782e-163	-6.00692e-164	-5.21269e-163	1.32165e-163	-2.55211e-163	1.16204e-162	-6.71455e-164	9.19507e-163	9.44086e-163	5.03083e-163	1.08423e-163	-6.59617e-163	-7.47466e-164	4.52406e-163	-7.8772e-163	4.34726e-164	1.98e-163	9.84167e-164	-2.99569e-163	-4.58271e-163	3.47886e-163	1.17619e-163	-9.37235e-163	-1.18619e-163	-7.67001e-164	0
-2.04158e-163	1.51417e-163	6.35879e-163	-1.17381e-163	1.21034e-162	8.62782e-163	-6.00692e-164	-5.21269e-163	1.32165e-163	-2.55211e-163	1.16204e-162	-6.71455e-164	9.19507e-163	9.44086e-163	5.03083e-163	1.08423e-163	-6.59617e-163	-7.47466e-164	4.52406e-163	-7.8772e-163	4.34726e-164	1.98e-163	9.84167e-164	-2.99569e-163	-4.58271e-163	3.47886e-163	1.17619e-163	-9.37235e-163	-1.18619e-163	-7.67001e-164	0
-2.04158e-163	1.51417e-163	6.35879e-163	-1.17381e-163	1.21034e-162	8.62782e-163	-6.00692e-164	-5.21269e-163	1.32165e-163	-2.55211e-163	1.16204e-162	-6.71455e-164	9.19507e-163	9.44086e-163	5.03083e-163	1.08423e-163	-6.59617e-163	-7.47466e-164	4.52406e-163	-7.8772e-163	4.34726e-164	1.98e-163	9.84167e-164	-2.99569e-163	-4.58271e-163	3.47886e-163	1.17619e-163	-9.37235e-163	-1.18619e-163	-7.67001e-164	0
-2.04158e-163	1.51417e-163	6.35879e-163	-1.17381e-163	1.21034e-162	8.62782e-163	-6.00692e-164	-5.21269e-163	1.32165e-163	-2.55211e-163	1.16204e-162	-6.71455e-164	9.19507e-163	9.44086e-163	5.03083e-163	1.08423e-163	-6.59617e-163	-7.47466e-164	4.52406e-163	-7.8772e-163	4.34726e-164	1.98e-163	9.84167e-164	-2.99569e-163	-4.58271e-163	3.47886e-163	1.17619e-163	-9.37235e-163	-1.18619e-163	-7.67001e-164	0
-2.04158e-163	1.51417e-163	6.35879e-163	-1.17381e-163	1.21034e-162	8.62782e-163	-6.00692e-164	-5.21269e-163	1.32165e-163	-2.55211e-163	1.16204e-162	-6.71455e-164	9.19507e-163	9.44086e-163	5.03083e-163	1.08423e-163	-6.59617e-163	-7.47466e-164	4.52406e-163	-7.8772e-163	4.34726e-164	1.98e-163	9.84167e-164	-2.99569e-163	-4.58271e-163	3.47886e-163	1.17619e-163	-9.37235e-163	-1.18619e-163	-7.67001e-164	0
-2.04158e-163	1.51417e-163	6.35879e-163	-1.17381e-163	1.21034e-162	8.62782e-163	-6.00692e-164	-5.21269e-163	1.32165e-163	-2.55211e-163	1.16204e-162	-6.71455e-164	9.19507e-163	9.44086e-163	5.03083e-163	1.08423e-163	-6.59617e-163	-7.47466e-164	4.52406e-163	-7.8772e-163	4.34726e-164	1.98e-163	9.84167e-164	-2.99569e-163	-4.58271e-163	3.47886e-163	1.17619e-163	-9.37235e-163	-1.18619e-163	-7.67001e-164	0
-2.04158e-163	1.51417e-163	6.35879e-163	-1.17381e-163	1.21034e-162	8.62782e-163	-6.00692e-164	-5.21269e-163	1.32165e-163	-2.55211e-163	1.16204e-162	-6.71455e-164	9.19507e-163	9.44086e-163	5.03083e-163	1.08423e-163	-6.59617e-163	-7.47466e-164	4.52406e-163	-7.8772e-163	4.34726e-164	1.98e-163	9.84167e-164	-2.99569e-163	-4.58271e-163	3.47886e-163	1.17619e-163	-9.37235e-163	-1.18619e-163	-7.67001e-164	0
-2.04158e-163	1.51417e-163	6.35879e-163	-1.17381e-163	1.21034e-162	8.62782e-163	-6.00692e-164	-5.21269e-163	1.32165e-163	-2.55211e-163	1.16204e-162	-6.71455e-164	9.19507e-163	9.44086e-163	5.03083e-163	1.08423e-163	-6.59617e-163	-7.47466e-164	4.52406e-163	-7.8772e-163	4.34726e-164	1.98e-163	9.84167e-164	-2.99569e-163	-4.58271e-163	3.47886e-163	1.17619e-163	-9.37235e-163	-1.18619e-163	-7.67001e-164	0
-2.04158e-163	1.51417e-163	6.35879e-163	-1.17381e-163	1.21034e-162	8.62782e-163	-6.00692e-164	-5.21269e-163	1.32165e-163	-2.55211e-163	1.16204e-162	-6.71455e-164	9.19507e-163	9.44086e-163	5.03083e-163	1.08423e-163	-6.59617e-163	-7.47466e-164	4.52406e-163	-7.8772e-163	4.34726e-164	1.98e-163	9.84167e-164	-2.99569e-163	-4.58271e-163	3.47886e-163	1.17619e-163	-9.37235e-163	-1.18619e-163	-7.67001e-164	0
-2.04158e-163	1.51417e-163	6.35879e-163	-1.17381e-163	1.21034e-162	8.62782e-163	-6.00692e-164	-5.21269e-163	1.32165e-163	-2.55211e-163	1.16204e-162	-6.71455e-164	9.19507e-163	9.44086e-163	5.03083e-163	1.08423e-163	-6.59617e-163	-7.47466e-164	4.52406e-163	-7.8772e-163	4.34726e-164	1.98e-163	9.84167e-164	-2.99569e-163	-4.58271e-163	3.47886e-163	1.17619e-163	-9.37235e-163	-1.18619e-163	-7.67001e-164	0
-2.04158e-163	1.51417e-163	6.35879e-163	-1.17381e-163	1.21034e-162	8.62782e-163	-6.00692e-164	-5.21269e-163	1.32165e-163	-2.55211e-163	1.16204e-162	-6.71455e-164	9.19507e-163	9.44086e-163	5.03083e-163	1.08423e-163	-6.59617e-163	-7.47466e-164	4.52406e-163	-7.8772e-163	4.34726e-164	1.98e-163	9.84167e-164	-2.99569e-163	-4.58271e-163	3.47886e-163	1.17619e-163	-9.37235e-163	-1.18619e-163	-7.67001e-164	0
-2.04158e-163	1.51417e-163	6.35879e-163	-1.17381e-163	1.21034e-162	8.62782e-163	-6.00692e-164	-5.21269e-163	1.32165e-163	-2.55211e-163	1.16204e-162	-6.71455e-164	9.19507e-163	9.44086e-163	5.03083e-163	1.08423e-163	-6.59617e-163	-7.47466e-164	4.52406e-163	-7.8772e-163	4.34726e-164	1.98e-163	9.84167e-164	-2.99569e-163	-4.58271e-163	3.47886e-163	1.17619e-163	-9.37235e-163	-1.18619e-163	-7.67001e-164	0
-2.04158e-163	1.51417e-163	6.35879e-163	-1.17381e-163	1.21034e-162	8.62782e-163	-6.00692e-164	-5.21269e-163	1.32165e-163	-2.55211e-163	1.16204e-162	-6.71455e-164	9.19507e-163	9.44086e-163	5.03083e-163	1.08423e-163	-6.59617e-163	-7.47466e-164	4.52406e-163	-7.8772e-163	4.34726e-164	1.98e-163	9.84167e-164	-2.99569e-163	-4.58271e-163	3.47886e-163	1.17619e-163	-9.37235e-163	-1.18619e-163	-7.67001e-164	0
-2.04158e-163	1.51417e-163	6.35879e-163	-1.17381e-163	1.21034e-162	8.62782e-163	-6.00692e-164	-5.21269e-163	1.32165e-163	-2.55211e-163	1.16204e-162	-6.71455e-164	9.19507e-163	9.44086e-163	5.03083e-163	1.08423e-163	-6.59617e-163	-7.47466e-164	4.52406e-163	-7.8772e-163	4.34726e-164	1.98e-163	9.84167e-164	-2.99569e-163	-4.58271e-163	3.47886e-163	1.17619e-163	-9.37235e-163	-1.18619e-163	-7.67001e-164	0
-2.04158e-163	1.51417e-163	6.35879e-163	-1.17381e-163	1.21034e-162	8.62782e-163	-6.00692e-164	-5.21269e-163	1.32165e-163	-2.55211e-163	1.16204e-162	-6.71455e-164	9.19507e-163	9.44086e-163	5.03083e-163	1.08423e-163	-6.59617e-163	-7.47466e-164	4.52406e-163	-7.8772e-163	4.34726e-164	1.98e-163	9.84167e-164	-2.99569e-163	-4.58271e-163	3.47886e-163	1.17619e-163	-9.37235e-163	-1.18619e-163	-7.67001e-164	0
-2.04158e-163	1.51417e-163	6.35879e-163	-1.17381e-163	1.21034e-162	8.62782e-163	-6.00692e-164	-5.21269e-163	1.32165e-163	-2.55211e-163	1.16204e-162	-6.71455e-164	9.19507e-163	9.44086e-163	5.03083e-163	1.08423e-163	-6.59617e-163	-7.47466e-164	4.52406e-163	-7.8772e-163	4.34726e-164	1.98e-163	9.84167e-164	-2.99569e-163	-4.58271e-163	3.47886e-163	1.17619e-163	-9.37235e-163	-1.18619e-163	-7.67001e-164	0
-2.04158e-163	1.51417e-163	6.35879e-163	-1.17381e-163	1.21034e-162	8.62782e-163	-6.00692e-164	-5.21269e-163	1.32165e-163	-2.55211e-163	1.16204e-162	-6.71455e-164	9.19507e-163	9.44086e-163	5.03083e-163	1.08423e-163	-6.59617e-163	-7.47466e-164	4.52406e-163	-7.8772e-163	4.34726e-164	1.98e-163	9.84167e-164	-2.99569e-163	-4.58271e-163	3.47886e-163	1.17619e-163	-9.37235e-163	-1.18619e-163	-7.67001e-164	0
-2.04158e-163	1.51417e-163	6.35879e-163	-1.17381e-163	1.21034e-162	8.62782e-163	-6.00692e-164	-5.21269e-163	1.32165e-163	-2.55211e-163	1.16204e-162	-6.71455e-164	9.19507e-163	9.44086e-163	5.03083e-163	1.08423e-163	-6.59617e-163	-7.47466e-164	4.52406e-163	-7.8772e-163	4.34726e-164	1.98e-163	9.84167e-164	-2.99569e-163	-4.58271e-163	3.47886e-163	1.17619e-163	-9.37235e-163	-1.18619e-163	-7.67001e-164	0
-2.04158e-163	1.51417e-163	6.35879e-163	-1.17381e-163	1.21034e-162	8.62782e-163	-6.00692e-164	-5.21269e-163	1.32165e-163	-2.55211e-163	1.16204e-162	-6.71455e-164	9.19507e-163	9.44086e-163	5.03083e-163	1.08423e-163	-6.59617e-163	-7.47466e-164	4.52406e-163	-7.8772e-163	4.34726e-164	1.98e-163	9.84167e-164	-2.99569e-163	-4.58271e-163	3.47886e-163	1.17619e-163	-9.37235e-163	-1.18619e-163	-7.67001e-164	0
-2.04158e-163	1.51417e-163	6.35879e-163	-1.17381e-163	1.21034e-162	8.62782e-163	-6.00692e-164	-5.21269e-163	1.32165e-163	-2.55211e-163	1.16204e-162	-6.71455e-164	9.19507e-163	9.44086e-163	5.03083e-163	1.08423e-163	-6.59617e-163	-7.47466e-164	4.52406e-163	-7.8772e-163	4.34726e-164	1.98e-163	9.84167e-164	-2.99569e-163	-4.58271e-163	3.47886e-163	1.17619e-163	-9.37235e-163	-1.18619e-163	-7.67001e-164	0
-2.04158e-163	1.51417e-163	6.35879e-163	-1.17381e-163	1.21034e-162	8.62782e-163	-6.00692e-164	-5.21269e-163	1.32165e-163	-2.55211e-163	1.16204e-162	-6.71455e-164	9.19507e-163	9.44086e-163	5.03083e-163	1.08423e-163	-6.59617e-163	-7.47466e-164	4.52406e-163	-7.8772e-163	4.34726e-164	1.98e-163	9.84167e-164	-2.99569e-163	-4.58271e-163	3.47886e-163	1.17619e-163	-9.37235e-163	-1.18619e-163	-7.67001e-164	0
-2.04158e-163	1.51417e-163	6.35879e-163	-1.17381e-163	1.21034e-162	8.62782e-163	-6.00692e-164	-5.21269e-163	1.32165e-163	-2.55211e-163	1.16204e-162	-6.71455e-164	9.19507e-163	9.44086e-163	5.03083e-163	1.08423e-163	-6.59617e-163	-7.47466e-164	4.52406e-163	-7.8772e-163	4.34726e-164	1.98e-163	9.84167e-164	-2.99569e-163	-4.58271e-163	3.47886e-163	1.17619e-163	-9.37235e-163	-1.18619e-163	-7.67001e-164	0
-2.04158e-163	1.51417e-163	6.35879e-163	-1.17381e-163	1.21034e-162	8.62782e-163	-6.00692e-164	-5.21269e-163	1.32165e-163	-2.55211e-163	1.16204e-162	-6.71455e-164	9.19507e-163	9.44086e-163	5.03083e-163	1.08423e-163	-6.59617e-163	-7.47466e-164	4.52406e-163	-7.8772e-163	4.34726e-164	1.98e-163	9.84167e-164	-2.99569e-163	-4.58271e-163	3.47886e-163	1.17619e-163	-9.37235e-163	-1.18619e-163	-7.67001e-164	0
-2.04158e-163	1.51417e-163	6.35879e-163	-1.17381e-163	1.21034e-162	8.62782e-163	-6.00692e-164	-5.21269e-163	1.32165e-163	-2.55211e-163	1.16204e-162	-6.71455e-164	9.19507e-163	9.44086e-163	5.03083e-163	1.08423e-163	-6.59617e-163	-7.47466e-164	4.52406e-163	-7.8772e-163	4.34726e-164	1.98e-163	9.84167e-164	-2.99569e-163	-4.58271e-163	3.47886e-163	1.17619e-163	-9.37235e-163	-1.18619e-163	-7.67001e-164	0
-2.04158e-163	1.51417e-163	6.35879e-163	-1.17381e-163	1.21034e-162	8.62782e-163	-6.00692e-164	-5.21269e-163	1.32165e-163	-2.55211e-163	1.16204e-162	-6.71455e-164	9.19507e-163	9.44086e-163	5.03083e-163	1.08423e-163	-6.59617e-163	-7.47466e-164	4.52406e-163	-7.8772e-163	4.34726e-164	1.98e-163	9.84167e-164	-2.99569e-163	-4.58271e-163	3.47886e-163	1.17619e-163	-9.37235e-163	-1.18619e-163	-7.67001e-164	0
-2.04158e-163	1.51417e-163	6.35879e-163	-1.17381e-163	1.21034e-162	8.62782e-163	-6.00692e-164	-5.21269e-163	1.32165e-163	-2.55211e-163	1.16204e-162	-6.71455e-164	9.19507e-163	9.44086e-163	5.03083e-163	1.08423e-163	-6.59617e-163	-7.47466e-164	4.52406e-163	-7.8772e-163	4.34726e-164	1.98e-163	9.84167e-164	-2.99569e-163	-4.58271e-163	3.47886e-163	1.17619e-163	-9.37235e-163	-1.18619e-163	-7.67001e-164	0
-2.04158e-163	1.51417e-163	6.35879e-163	-1.17381e-163	1.21034e-162	8.62782e-163	-6.00692e-164	-5.21269e-163	1.32165e-163	-2.55211e-163	1.16204e-162	-6.71455e-164	9.19507e-163	9.44086e-163	5.03083e-163	1.08423e-163	-6.59617e-163	-7.47466e-164	4.52406e-163	-7.8772e-163	4.34726e-164	1.98e-163	9.84167e-164	-2.99569e-163	-4.58271e-163	3.47886e-163	1.17619e-163	-9.37235e-163	-1.18619e-163	-7.67001e-164	0
-2.04158e-163	1.51417e-163	6.35879e-163	-1.17381e-163	1.21034e-162	8.62782e-163	-6.00692e-164	-5.21269e-163	1.32165e-163	-2.55211e-163	1.16204e-162	-6.71455e-164	9.19507e-163	9.44086e-163	5.03083e-163	1.08423e-163	-6.59617e-163	-7.47466e-164	4.52406e-163	-7.8772e-163	4.34726e-164	1.98e-163	9.84167e-164	-2.99569e-163	-4.58271e-163	3.47886e-163	1.17619e-163	-9.37235e-163	-1.18619e-163	-7.67001e-164	0
-2.04158e-163	1.51417e-163	6.35879e-163	-1.17381e-163	1.21034e-162	8.62782e-163	-6.00692e-164	-5.21269e-163	1.32165e-163	-2.55211e-163	1.16204e-162	-6.71455e-164	9.19507e-163	9.44086e-163	5.03083e-163	1.08423e-163	-6.59617e-163	-7.47466e-164	4.52406e-163	-7.8772e-163	4.34726e-164	1.98e-163	9.84167e-164	-2.99569e-163	-4.58271e-163	3.47886e-163	1.17619e-163	-9.37235e-163	-1.18619e-163	-7.67001e-164	0
-2.04158e-163	1.51417e-163	6.35879e-163	-1.17381e-163	1.21034e-162	8.62782e-163	-6.00692e-164	-5.21269e-163	1.32165e-163	-2.55211e-163	1.16204e-162	-6.71455e-164	9.19507e-163	9.44086e-163	5.03083e-163	1.08423e-163	-6.59617e-163	-7.47466e-164	4.52406e-163	-7.8772e-163	4.34726e-164	1.98e-163	9.84167e-164	-2.99569e-163	-4.58271e-163	3.47886e-163	1.17619e-163	-9.37235e-163	-1.18619e-163	-7.67001e-164	0
-2.04158e-163	1.51417e-163	6.35879e-163	-1.17381e-163	1.21034e-162	8.62782e-163	-6.00692e-164	-5.21269e-163	1.32165e-163	-2.55211e-163	1.16204e-162	-6.71455e-164	9.19507e-163	9.44086e-163	5.03083e-163	1.08423e-163	-6.59617e-163	-7.47466e-164	4.52406e-163	-7.8772e-163	4.34726e-164	1.98e-163	9.84167e-164	-2.99569e-163	-4.58271e-163	3.47886e-163	1.17619e-163	-9.37235e-163	-1.18619e-163	-7.67001e-164	0
-2.04158e-163	1.51417e-163	6.35879e-163	-1.17381e-163	1.21034e-162	8.62782e-163	-6.00692e-164	-5.21269e-163	1.32165e-163	-2.55211e-163	1.16204e-162	-6.71455e-164	9.19507e-163	9.44086e-163	5.03083e-163	1.08423e-163	-6.59617e-163	-7.47466e-164	4.52406e-163	-7.8772e-163	4.34726e-164	1.98e-163	9.84167e-164	-2.99569e-163	-4.58271e-163	3.47886e-163	1.17619e-163	-9.37235e-163	-1.18619e-163	-7.67001e-164	0
-2.04158e-163	1.51417e-163	6.35879e-163	-1.17381e-163	1.21034e-162	8.62782e-163	-6.00692e-164	-5.21269e-163	1.32165e-163	-2.55211e-163	1.16204e-162	-6.71455e-164	9.19507e-163	9.44086e-163	5.03083e-163	1.08423e-163	-6.59617e-163	-7.47466e-164	4.52406e-163	-7.8772e-163	4.34726e-164	1.98e-163	9.84167e-164	-2.99569e-163	-4.58271e-163	3.47886e-163	1.17619e-163	-9.37235e-163	-1.18619e-163	-7.67001e-164	0
-2.04158e-163	1.51417e-163	6.35879e-163	-1.17381e-163	1.21034e-162	8.62782e-163	-6.00692e-164	-5.21269e-163	1.32165e-163	-2.55211e-163	1.16204e-162	-6.71455e-164	9.19507e-163	9.44086e-163	5.03083e-163	1.08423e-163	-6.59617e-163	-7.47466e-164	4.52406e-163	-7.8772e-163	4.34726e-164	1.98e-163	9.84167e-164	-2.99569e-163	-4.58271e-163	3.47886e-163	1.17619e-163	-9.37235e-163	-1.18619e-163	-7.67001e-164	0
-2.04158e-163	1.51417e-163	6.35879e-163	-1.17381e-163	1.21034e-162	8.62782e-163	-6.00692e-164	-5.21269e-163	1.32165e-163	-2.55211e-163	1.16204e-162	-6.71455e-164	9.19507e-163	9.44086e-163	5.03083e-163	1.08423e-163	-6.59617e-163	-7.47466e-164	4.52406e-163	-7.8772e-163	4.34726e-164	1.98e-163	9.84167e-164	-2.99569e-163	-4.58271e-163	3.47886e-163	1.17619e-163	-9.37235e-163	-1.18619e-163	-7.67001e-164	0
-2.04158e-163	1.51417e-163	6.35879e-163	-1.17381e-163	1.21034e-162	8.62782e-163	-6.00692e-164	-5.21269e-163	1.32165e-163	-2.55211e-163	1.16204e-162	-6.71455e-164	9.19507e-163	9.44086e-163	5.03083e-163	1.08423e-163	-6.59617e-163	-7.47466e-164	4.52406e-163	-7.8772e-163	4.34726e-164	1.98e-163	9.84167e-164	-2.99569e-163	-4.58271e-163	3.47886e-163	1.17619e-163	-9.37235e-163	-1.18619e-163	-7.67001e-164	0
-2.04158e-163	1.51417e-163	6.35879e-163	-1.17381e-163	1.21034e-162	8.62782e-163	-6.00692e-164	-5.21269e-163	1.32165e-163	-2.55211e-163	1.16204e-162	-6.71455e-164	9.19507e-163	9.44086e-163	5.03083e-163	1.08423e-163	-6.59617e-163	-7.47466e-164	4.52406e-163	-7.8772e-163	4.34726e-164	1.98e-163	9.84167e-164	-2.99569e-163	-4.58271e-163	3.47886e-163	1.17619e-163	-9.37235e-163	-1.18619e-163	-7.67001e-164	0
-2.04158e-163	1.51417e-163	6.35879e-163	-1.17381e-163	1.21034e-162	8.62782e-163	-6.00692e-164	-5.21269e-163	1.32165e-163	-2.55211e-163	1.16204e-162	-6.71455e-164	9.19507e-163	9.44086e-163	5.03083e-163	1.08423e-163	-6.59617e-163	-7.47466e-164	4.52406e-163	-7.8772e-163	4.34726e-164	1.98e-163	9.84167e-164	-2.99569e-163	-4.58271e-163	3.47886e-163	1.17619e-163	-9.37235e-163	-1.18619e-163	-7.67001e-164	0
-2.04158e-163	1.51417e-163	6.35879e-163	-1.17381e-163	1.21034e-162	8.62782e-163	-6.00692e-164	-5.21269e-163	1.32165e-163	-2.55211e-163	1.16204e-162	-6.71455e-164	9.19507e-163	9.44086e-163	5.03083e-163	1.08423e-163	-6.59617e-163	-7.47466e-164	4.52406e-163	-7.8772e-163	4.34726e-164	1.98e-163	9.84167e-164	-2.99569e-163	-4.58271e-163	3.47886e-163	1.17619e-163	-9.37235e-163	-1.18619e-163	-7.67001e-164	0
-2.04158e-163	1.51417e-163	6.35879e-163	-1.17381e-163	1.21034e-162	8.62782e-163	-6.00692e-164	-5.21269e-163	1.32165e-163	-2.55211e-163	1.16204e-162	-6.71455e-164	9.19507e-163	9.44086e-163	5.03083e-163	1.08423e-163	-6.59617e-163	-7.47466e-164	4.52406e-163	-7.8772e-163	4.34726e-164	1.98e-163	9.84167e-164	-2.99569e-163	-4.58271e-163	3.47886e-163	1.17619e-163	-9.37235e-163	-1.18619e-163	-7.67001e-164	0
-2.04158e-163	1.51417e-163	6.35879e-163	-1.17381e-163	1.21034e-162	8.62782e-163	-6.00692e-164	-5.21269e-163	1.32165e-163	-2.55211e-163	1.16204e-162	-6.71455e-164	9.19507e-163	9.44086e-163	5.03083e-163	1.08423e-163	-6.59617e-163	-7.47466e-164	4.52406e-163	-7.8772e-163	4.34726e-164	1.98e-163	9.84167e-164	-2.99569e-163	-4.58271e-163	3.47886e-163	1.17619e-163	-9.37235e-163	-1.18619e-163	-7.67001e-164	0
-2.04158e-163	1.51417e-163	6.35879e-163	-1.17381e-163	1.21034e-162	8.62782e-163	-6.00692e-164	-5.21269e-163	1.32165e-163	-2.55211e-163	1.16204e-162	-6.71455e-164	9.19507e-163	9.44086e-163	5.03083e-163	1.08423e-163	-6.59617e-163	-7.47466e-164	4.52406e-163	-7.8772e-163	4.34726e-164	1.98e-163	9.84167e-164	-2.99569e-163	-4.58271e-163	3.47886e-163	1.17619e-163	-9.37235e-163	-1.18619e-163	-7.67001e-164	0
-2.04158e-163	1.51417e-163	6.35879e-163	-1.17381e-163	1.21034e-162	8.62782e-163	-6.00692e-164	-5.21269e-163	1.32165e-163	-2.55211e-163	1.16204e-162	-6.71455e-164	9.19507e-163	9.44086e-163	5.03083e-163	1.08423e-163	-6.59617e-163	-7.47466e-164	4.52406e-163	-7.8772e-163	4.34726e-164	1.98e-163	9.84167e-164	-2.99569e-163	-4.58271e-163	3.47886e-163	1.17619e-163	-9.37235e-163	-1.18619e-163	-7.67001e-164	0
-2.04158e-163	1.51417e-163	6.35879e-163	-1.17381e-163	1.21034e-162	8.62782e-163	-6.00692e-164	-5.21269e-163	1.32165e-163	-2.55211e-163	1.16204e-162	-6.71455e-164	9.19507e-163	9.44086e-163	5.03083e-163	1.08423e-163	-6.59617e-163	-7.47466e-164	4.52406e-163	-7.8772e-163	4.34726e-164	1.98e-163	9.84167e-164	-2.99569e-163	-4.58271e-163	3.47886e-163	1.17619e-163	-9.37235e-163	-1.18619e-163	-7.67001e-164	0
-2.04158e-163	1.51417e-163	6.35879e-163	-1.17381e-163	1.21034e-162	8.62782e-163	-6.00692e-164	-5.21269e-163	1.32165e-163	-2.55211e-163	1.16204e-162	-6.71455e-164	9.19507e-163	9.44086e-163	5.03083e-163	1.08423e-163	-6.59617e-163	-7.47466e-164	4.52406e-163	-7.8772e-163	4.34726e-164	1.98e-163	9.84167e-164	-2.99569e-163	-4.58271e-163	3.47886e-163	1.17619e-163	-9.37235e-163	-1.18619e-163	-7.67001e-164	0
-2.04158e-163	1.51417e-163	6.35879e-163	-1.17381e-163	1.21034e-162	8.62782e-163	-6.00692e-164	-5.21269e-163	1.32165e-163	-2.55211e-163	1.16204e-162	-6.71455e-164	9.19507e-163	9.44086e-163	5.03083e-163	1.08423e-163	-6.59617e-163	-7.47466e-164	4.52406e-163	-7.8772e-163	4.34726e-164	1.98e-163	9.84167e-164	-2.99569e-163	-4.58271e-163	3.47886e-163	1.17619e-163	-9.37235e-163	-1.18619e-163	-7.67001e-164	0
-2.04158e-163	1.51417e-163	6.35879e-163	-1.17381e-163	1.21034e-162	8.62782e-163	-6.00692e-164	-5.21269e-163	1.32165e-163	-2.55211e-163	1.16204e-162	-6.71455e-164	9.19507e-163	9.44086e-163	5.03083e-163	1.08423e-163	-6.59617e-163	-7.47466e-164	4.52406e-163	-7.8772e-163	4.34726e-164	1.98e-163	9.84167e-164	-2.99569e-163	-4.58271e-163	3.47886e-163	1.17619e-163	-9.37235e-163	-1.18619e-163	-7.67001e-164	0
-2.04158e-163	1.51417e-163	6.35879e-163	-1.17381e-163	1.21034e-162	8.62782e-163	-6.00692e-164	-5.21269e-163	1.32165e-163	-2.55211e-163	1.16204e-162	-6.71455e-164	9.19507e-163	9.44086e-163	5.03083e-163	1.08423e-163	-6.59617e-163	-7.47466e-164	4.52406e-163	-7.8772e-163	4.34726e-164	1.98e-163	9.84167e-164	-2.99569e-163	-4.58271e-163	3.47886e-163	1.17619e-163	-9.37235e-163	-1.18619e-163	-7.67001e-164	0
-2.04158e-163	1.51417e-163	6.35879e-163	-1.17381e-163	1.21034e-162	8.62782e-163	-6.00692e-164	-5.21269e-163	1.32165e-163	-2.55211e-163	1.16204e-162	-6.71455e-164	9.19507e-163	9.44086e-163	5.03083e-163	1.08423e-163	-6.59617e-163	-7.47466e-164	4.52406e-163	-7.8772e-163	4.34726e-164	1.98e-163	9.84167e-164	-2.99569e-163	-4.58271e-163	3.47886e-163	1.17619e-163	-9.37235e-163	-1.18619e-163	-7.67001e-164	0
-2.04158e-163	1.51417e-163	6.35879e-163	-1.17381e-163	1.21034e-162	8.62782e-163	-6.00692e-164	-5.21269e-163	1.32165e-163	-2.55211e-163	1.16204e-162	-6.71455e-164	9.19507e-163	9.44086e-163	5.03083e-163	1.08423e-163	-6.59617e-163	-7.47466e-164	4.52406e-163	-7.8772e-163	4.34726e-164	1.98e-163	9.84167e-164	-2.99569e-163	-4.58271e-163	3.47886e-163	1.17619e-163	-9.37235e-163	-1.18619e-163	-7.67001e-164	0
-2.04158e-163	1.51417e-163	6.35879e-163	-1.17381e-163	1.21034e-162	8.62782e-163	-6.00692e-164	-5.21269e-163	1.32165e-163	-2.55211e-163	1.16204e-162	-6.71455e-164	9.19507e-163	9.44086e-163	5.03083e-163	1.08423e-163	-6.59617e-163	-7.47466e-164	4.52406e-163	-7.8772e-163	4.34726e-164	1.98e-163	9.84167e-164	-2.99569e-163	-4.58271e-163	3.47886e-163	1.17619e-163	-9.37235e-163	-1.18619e-163	-7.67001e-164	0
-2.04158e-163	1.51417e-163	6.35879e-163	-1.17381e-163	1.21034e-162	8.62782e-163	-6.00692e-164	-5.21269e-163	1.32165e-163	-2.55211e-163	1.16204e-162	-6.71455e-164	9.19507e-163	9.44086e-163	5.03083e-163	1.08423e-163	-6.59617e-163	-7.47466e-164	4.52406e-163	-7.8772e-163	4.34726e-164	1.98e-163	9.84167e-164	-2.99569e-163	-4.58271e-163	3.47886e-163	1.17619e-163	-9.37235e-163	-1.18619e-163	-7.67001e-164	0
-2.04158e-163	1.51417e-163	6.35879e-163	-1.17381e-163	1.21034e-162	8.62782e-163	-6.00692e-164	-5.21269e-163	1.32165e-163	-2.55211e-163	1.16204e-162	-6.71455e-164	9.19507e-163	9.44086e-163	5.03083e-163	1.08423e-163	-6.59617e-163	-7.47466e-164	4.52406e-163	-7.8772e-163	4.34726e-164	1.98e-163	9.84167e-164	-2.99569e-163	-4.58271e-163	3.47886e-163	1.17619e-163	-9.37235e-163	-1.18619e-163	-7.67001e-164	0
-2.04158e-163	1.51417e-163	6.35879e-163	-1.17381e-163	1.21034e-162	8.62782e-163	-6.00692e-164	-5.21269e-163	1.32165e-163	-2.55211e-163	1.16204e-162	-6.71455e-164	9.19507e-163	9.44086e-163	5.03083e-163	1.08423e-163	-6.59617e-163	-7.47466e-164	4.52406e-163	-7.8772e-163	4.34726e-164	1.98e-163	9.84167e-164	-2.99569e-163	-4.58271e-163	3.47886e-163	1.17619e-163	-9.37235e-163	-1.18619e-163	-7.67001e-164	0
-2.04158e-163	1.51417e-163	6.35879e-163	-1.17381e-163	1.21034e-162	8.62782e-163	-6.00692e-164	-5.21269e-163	1.32165e-163	-2.55211e-163	1.16204e-162	-6.71455e-164	9.19507e-163	9.44086e-163	5.03083e-163	1.08423e-163	-6.59617e-163	-7.47466e-164	4.52406e-163	-7.8772e-163	4.34726e-164	1.98e-163	9.84167e-164	-2.99569e-163	-4.58271e-163	3.47886e-163	1.17619e-163	-9.37235e-163	-1.18619e-163	-7.67001e-164	0
-2.04158e-163	1.51417e-163	6.35879e-163	-1.17381e-163	1.21034e-162	8.62782e-163	-6.00692e-164	-5.21269e-163	1.32165e-163	-2.55211e-163	1.16204e-162	-6.71455e-164	9.19507e-163	9.44086e-163	5.03083e-163	1.08423e-163	-6.59617e-163	-7.47466e-164	4.52406e-163	-7.8772e-163	4.34726e-164	1.98e-163	9.84167e-164	-2.99569e-163	-4.58271e-163	3.47886e-163	1.17619e-163	-9.37235e-163	-1.18619e-163	-7.67001e-164	0
-2.04158e-163	1.51417e-163	6.35879e-163	-1.17381e-163	1.21034e-162	8.62782e-163	-6.00692e-164	-5.21269e-163	1.32165e-163	-2.55211e-163	1.16204e-162	-6.71455e-164	9.19507e-163	9.44086e-163	5.03083e-163	1.08423e-163	-6.59617e-163	-7.47466e-164	4.52406e-163	-7.8772e-163	4.34726e-164	1.98e-163	9.84167e-164	-2.99569e-163	-4.58271e-163	3.47886e-163	1.17619e-163	-9.37235e-163	-1.18619e-163	-7.67001e-164	0
-2.04158e-163	1.51417e-163	6.35879e-163	-1.17381e-163	1.21034e-162	8.62782e-163	-6.00692e-164	-5.21269e-163	1.32165e-163	-2.55211e-163	1.16204e-162	-6.71455e-164	9.19507e-163	9.44086e-163	5.03083e-163	1.08423e-163	-6.59617e-163	-7.47466e-164	4.52406e-163	-7.8772e-163	4.34726e-164	1.98e-163	9.84167e-164	-2.99569e-163	-4.58271e-163	3.47886e-163	1.17619e-163	-9.37235e-163	-1.18619e-163	-7.67001e-164	0
-2.04158e-163	1.51417e-163	6.35879e-163	-1.17381e-163	1.21034e-162	8.62782e-163	-6.00692e-164	-5.21269e-163	1.32165e-163	-2.55211e-163	1.16204e-162	-6.71455e-164	9.19507e-163	9.44086e-163	5.03083e-163	1.08423e-163	-6.59617e-163	-7.47466e-164	4.52406e-163	-7.8772e-163	4.34726e-164	1.98e-163	9.84167e-164	-2.99569e-163	-4.58271e-163	3.47886e-163	1.17619e-163	-9.37235e-163	-1.18619e-163	-7.67001e-164	0
-2.04158e-163	1.51417e-163	6.35879e-163	-1.17381e-163	1.21034e-162	8.62782e-163	-6.00692e-164	-5.21269e-163	1.32165e-163	-2.55211e-163	1.16204e-162	-6.71455e-164	9.19507e-163	9.44086e-163	5.03083e-163	1.08423e-163	-6.59617e-163	-7.47466e-164	4.52406e-163	-7.8772e-163	4.34726e-164	1.98e-163	9.84167e-164	-2.99569e-163	-4.58271e-163	3.47886e-163	1.17619e-163	-9.37235e-163	-1.18619e-163	-7.67001e-164	0
-2.04158e-163	1.51417e-163	6.35879e-163	-1.17381e-163	1.21034e-162	8.62782e-163	-6.00692e-164	-5.21269e-163	1.32165e-163	-2.55211e-163	1.16204e-162	-6.71455e-164	9.19507e-163	9.44086e-163	5.03083e-163	1.08423e-163	-6.59617e-163	-7.47466e-164	4.52406e-163	-7.8772e-163	4.34726e-164	1.98e-163	9.84167e-164	-2.99569e-163	-4.58271e-163	3.47886e-163	1.17619e-163	-9.37235e-163	-1.18619e-163	-7.67001e-164	0
-2.04158e-163	1.51417e-163	6.35879e-163	-1.17381e-163	1.21034e-162	8.62782e-163	-6.00692e-164	-5.21269e-163	1.32165e-163	-2.55211e-163	1.16204e-162	-6.71455e-164	9.19507e-163	9.44086e-163	5.03083e-163	1.08423e-163	-6.59617e-163	-7.47466e-164	4.52406e-163	-7.8772e-163	4.34726e-164	1.98e-163	9.84167e-164	-2.99569e-163	-4.58271e-163	3.47886e-163	1.17619e-163	-9.37235e-163	-1.18619e-163	-7.67001e-164	0
-2.04158e-163	1.51417e-163	6.35879e-163	-1.17381e-163	1.21034e-162	8.62782e-163	-6.00692e-164	-5.21269e-163	1.32165e-163	-2.55211e-163	1.16204e-162	-6.71455e-164	9.19507e-163	9.44086e-163	5.03083e-163	1.08423e-163	-6.59617e-163	-7.47466e-164	4.52406e-163	-7.8772e-163	4.34726e-164	1.98e-163	9.84167e-164	-2.99569e-163	-4.58271e-163	3.47886e-163	1.17619e-163	-9.37235e-163	-1.18619e-163	-7.67001e-164	0
-2.04158e-163	1.51417e-163	6.35879e-163	-1.17381e-163	1.21034e-162	8.62782e-163	-6.00692e-164	-5.21269e-163	1.32165e-163	-2.55211e-163	1.16204e-162	-6.71455e-164	9.19507e-163	9.44086e-163	5.03083e-163	1.08423e-163	-6.59617e-163	-7.47466e-164	4.52406e-163	-7.8772e-163	4.34726e-164	1.98e-163	9.84167e-164	-2.99569e-163	-4.58271e-163	3.47886e-163	1.17619e-163	-9.37235e-163	-1.18619e-163	-7.67001e-164	0
-2.04158e-163	1.51417e-163	6.35879e-163	-1.17381e-163	1.21034e-162	8.62782e-163	-6.00692e-164	-5.21269e-163	1.32165e-163	-2.55211e-163	1.16204e-162	-6.71455e-164	9.19507e-163	9.44086e-163	5.03083e-163	1.08423e-163	-6.59617e-163	-7.47466e-164	4.52406e-163	-7.8772e-163	4.34726e-164	1.98e-163	9.84167e-164	-2.99569e-163	-4.58271e-163	3.47886e-163	1.17619e-163	-9.37235e-163	-1.18619e-163	-7.67001e-164	0
-2.04158e-163	1.51417e-163	6.35879e-163	-1.17381e-163	1.21034e-162	8.62782e-163	-6.00692e-164	-5.21269e-163	1.32165e-163	-2.55211e-163	1.16204e-162	-6.71455e-164	9.19507e-163	9.44086e-163	5.03083e-163	1.08423e-163	-6.59617e-163	-7.47466e-164	4.52406e-163	-7.8772e-163	4.34726e-164	1.98e-163	9.84167e-164	-2.99569e-163	-4.58271e-163	3.47886e-163	1.17619e-163	-9.37235e-163	-1.18619e-163	-7.67001e-164	0
-2.04158e-163	1.51417e-163	6.35879e-163	-1.17381e-163	1.21034e-162	8.62782e-163	-6.00692e-164	-5.21269e-163	1.32165e-163	-2.55211e-163	1.16204e-162	-6.71455e-164	9.19507e-163	9.44086e-163	5.03083e-163	1.08423e-163	-6.59617e-163	-7.47466e-164	4.52406e-163	-7.8772e-163	4.34726e-164	1.98e-163	9.84167e-164	-2.99569e-163	-4.58271e-163	3.47886e-163	1.17619e-163	-9.37235e-163	-1.18619e-163	-7.67001e-164	0
-2.04158e-163	1.51417e-163	6.35879e-163	-1.17381e-163	1.21034e-162	8.62782e-163	-6.00692e-164	-5.21269e-163	1.32165e-163	-2.55211e-163	1.16204e-162	-6.71455e-164	9.19507e-163	9.44086e-163	5.03083e-163	1.08423e-163	-6.59617e-163	-7.47466e-164	4.52406e-163	-7.8772e-163	4.34726e-164	1.98e-163	9.84167e-164	-2.99569e-163	-4.58271e-163	3.47886e-163	1.17619e-163	-9.37235e-163	-1.18619e-163	-7.67001e-164	0
-2.04158e-163	1.51417e-163	6.35879e-163	-1.17381e-163	1.21034e-162	8.62782e-163	-6.00692e-164	-5.21269e-163	1.32165e-163	-2.55211e-163	1.16204e-162	-6.71455e-164	9.19507e-163	9.44086e-163	5.03083e-163	1.08423e-163	-6.59617e-163	-7.47466e-164	4.52406e-163	-7.8772e-163	4.34726e-164	1.98e-163	9.84167e-164	-2.99569e-163	-4.58271e-163	3.47886e-163	1.17619e-163	-9.37235e-163	-1.18619e-163	-7.67001e-164	0
-2.04158e-163	1.51417e-163	6.35879e-163	-1.17381e-163	1.21034e-162	8.62782e-163	-6.00692e-164	-5.21269e-163	1.32165e-163	-2.55211e-163	1.16204e-162	-6.71455e-164	9.19507e-163	9.44086e-163	5.03083e-163	1.08423e-163	-6.59617e-163	-7.47466e-164	4.52406e-163	-7.8772e-163	4.34726e-164	1.98e-163	9.84167e-164	-2.99569e-163	-4.58271e-163	3.47886e-163	1.17619e-163	-9.37235e-163	-1.18619e-163	-7.67001e-164	0
-2.04158e-163	1.51417e-163	6.35879e-163	-1.17381e-163	1.21034e-162	8.62782e-163	-6.00692e-164	-5.21269e-163	1.32165e-163	-2.55211e-163	1.16204e-162	-6.71455e-164	9.19507e-163	9.44086e-163	5.03083e-163	1.08423e-163	-6.59617e-163	-7.47466e-164	4.52406e-163	-7.8772e-163	4.34726e-164	1.98e-163	9.84167e-164	-2.99569e-163	-4.58271e-163	3.47886e-163	1.17619e-163	-9.37235e-163	-1.18619e-163	-7.67001e-164	0
-2.04158e-163	1.51417e-163	6.35879e-163	-1.17381e-163	1.21034e-162	8.62782e-163	-6.00692e-164	-5.21269e-163	1.32165e-163	-2.55211e-163	1.16204e-162	-6.71455e-164	9.19507e-163	9.44086e-163	5.03083e-163	1.08423e-163	-6.59617e-163	-7.47466e-164	4.52406e-163	-7.8772e-163	4.34726e-164	1.98e-163	9.84167e-164	-2.99569e-163	-4.58271e-163	3.47886e-163	1.17619e-163	-9.37235e-163	-1.18619e-163	-7.67001e-164	0
-2.04158e-163	1.51417e-163	6.35879e-163	-1.17381e-163	1.21034e-162	8.62782e-163	-6.00692e-164	-5.21269e-163	1.32165e-163	-2.55211e-163	1.16204e-162	-6.71455e-164	9.19507e-163	9.44086e-163	5.03083e-163	1.08423e-163	-6.59617e-163	-7.47466e-164	4.52406e-163	-7.8772e-163	4.34726e-164	1.98e-163	9.84167e-164	-2.99569e-163	-4.58271e-163	3.47886e-163	1.17619e-163	-9.37235e-163	-1.18619e-163	-7.67001e-164	0
-2.04158e-163	1.51417e-163	6.35879e-163	-1.17381e-163	1.21034e-162	8.62782e-163	-6.00692e-164	-5.21269e-163	1.32165e-163	-2.55211e-163	1.16204e-162	-6.71455e-164	9.19507e-163	9.44086e-163	5.03083e-163	1.08423e-163	-6.59617e-163	-7.47466e-164	4.52406e-163	-7.8772e-163	4.34726e-164	1.98e-163	9.84167e-164	-2.99569e-163	-4.58271e-163	3.47886e-163	1.17619e-163	-9.37235e-163	-1.18619e-163	-7.67001e-164	0
-2.04158e-163	1.51417e-163	6.35879e-163	-1.17381e-163	1.21034e-162	8.62782e-163	-6.00692e-164	-5.21269e-163	1.32165e-163	-2.55211e-163	1.16204e-162	-6.71455e-164	9.19507e-163	9.44086e-163	5.03083e-163	1.08423e-163	-6.59617e-163	-7.47466e-164	4.52406e-163	-7.8772e-163	4.34726e-164	1.98e-163	9.84167e-164	-2.99569e-163	-4.58271e-163	3.47886e-163	1.17619e-163	-9.37235e-163	-1.18619e-163	-7.67001e-164	0
-2.04158e-163	1.51417e-163	6.35879e-163	-1.17381e-163	1.21034e-162	8.62782e-163	-6.00692e-164	-5.21269e-163	1.32165e-163	-2.55211e-163	1.16204e-162	-6.71455e-164	9.19507e-163	9.44086e-163	5.03083e-163	1.08423e-163	-6.59617e-163	-7.47466e-164	4.52406e-163	-7.8772e-163	4.34726e-164	1.98e-163	9.84167e-164	-2.99569e-163	-4.58271e-163	3.47886e-163	1.17619e-163	-9.37235e-163	-1.18619e-163	-7.67001e-164	0
-2.04158e-163	1.51417e-163	6.35879e-163	-1.17381e-163	1.21034e-162	8.62782e-163	-6.00692e-164	-5.21269e-163	1.32165e-163	-2.55211e-163	1.16204e-162	-6.71455e-164	9.19507e-163	9.44086e-163	5.03083e-163	1.08423e-163	-6.59617e-163	-7.47466e-164	4.52406e-163	-7.8772e-163	4.34726e-164	1.98e-163	9.84167e-164	-2.99569e-163	-4.58271e-163	3.47886e-163	1.17619e-163	-9.37235e-163	-1.18619e-163	-7.67001e-164	0
-2.04158e-163	1.51417e-163	6.35879e-163	-1.17381e-163	1.21034e-162	8.62782e-163	-6.00692e-164	-5.21269e-163	1.32165e-163	-2.55211e-163	1.16204e-162	-6.71455e-164	9.19507e-163	9.44086e-163	5.03083e-163	1.08423e-163	-6.59617e-163	-7.47466e-164	4.52406e-163	-7.8772e-163	4.34726e-164	1.98e-163	9.84167e-164	-2.99569e-163	-4.58271e-163	3.47886e-163	1.17619e-163	-9.37235e-163	-1.18619e-163	-7.67001e-164	0
-2.04158e-163	1.51417e-163	6.35879e-163	-1.17381e-163	1.21034e-162	8.62782e-163	-6.00692e-164	-5.21269e-163	1.32165e-163	-2.55211e-163	1.16204e-162	-6.71455e-164	9.19507e-163	9.44086e-163	5.03083e-163	1.08423e-163	-6.59617e-163	-7.47466e-164	4.52406e-163	-7.8772e-163	4.34726e-164	1.98e-163	9.84167e-164	-2.99569e-163	-4.58271e-163	3.47886e-163	1.17619e-163	-9.37235e-163	-1.18619e-163	-7.67001e-164	0
-2.04158e-163	1.51417e-163	6.35879e-163	-1.17381e-163	1.21034e-162	8.62782e-163	-6.00692e-164	-5.21269e-163	1.32165e-163	-2.55211e-163	1.16204e-162	-6.71455e-164	9.19507e-163	9.44086e-163	5.03083e-163	1.08423e-163	-6.59617e-163	-7.47466e-164	4.52406e-163	-7.8772e-163	4.34726e-164	1.98e-163	9.84167e-164	-2.99569e-163	-4.58271e-163	3.47886e-163	1.17619e-163	-9.37235e-163	-1.18619e-163	-7.67001e-164	0
-2.04158e-163	1.51417e-163	6.35879e-163	-1.17381e-163	1.21034e-162	8.62782e-163	-6.00692e-164	-5.21269e-163	1.32165e-163	-2.55211e-163	1.16204e-162	-6.71455e-164	9.19507e-163	9.44086e-163	5.03083e-163	1.08423e-163	-6.59617e-163	-7.47466e-164	4.52406e-163	-7.8772e-163	4.34726e-164	1.98e-163	9.84167e-164	-2.99569e-163	-4.58271e-163	3.47886e-163	1.17619e-163	-9.37235e-163	-1.18619e-163	-7.67001e-164	0
-2.04158e-163	1.51417e-163	6.35879e-163	-1.17381e-163	1.21034e-162	8.62782e-163	-6.00692e-164	-5.21269e-163	1.32165e-163	-2.55211e-163	1.16204e-162	-6.71455e-164	9.19507e-163	9.44086e-163	5.03083e-163	1.08423e-163	-6.59617e-163	-7.47466e-164	4.52406e-163	-7.8772e-163	4.34726e-164	1.98e-163	9.84167e-164	-2.99569e-163	-4.58271e-163	3.47886e-163	1.17619e-163	-9.37235e-163	-1.18619e-163	-7.67001e-164	0
-2.04158e-163	1.51417e-163	6.35879e-163	-1.17381e-163	1.21034e-162	8.62782e-163	-6.00692e-164	-5.21269e-163	1.32165e-163	-2.55211e-163	1.16204e-162	-6.71455e-164	9.19507e-163	9.44086e-163	5.03083e-163	1.08423e-163	-6.59617e-163	-7.47466e-164	4.52406e-163	-7.8772e-163	4.34726e-164	1.98e-163	9.84167e-164	-2.99569e-163	-4.58271e-163	3.47886e-163	1.17619e-163	-9.37235e-163	-1.18619e-163	-7.67001e-164	0
-2.04158e-163	1.51417e-163	6.35879e-163	-1.17381e-163	1.21034e-162	8.62782e-163	-6.00692e-164	-5.21269e-163	1.32165e-163	-2.55211e-163	1.16204e-162	-6.71455e-164	9.19507e-163	9.44086e-163	5.03083e-163	1.08423e-163	-6.59617e-163	-7.47466e-164	4.52406e-163	-7.8772e-163	4.34726e-164	1.98e-163	9.84167e-164	-2.99569e-163	-4.58271e-163	3.47886e-163	1.17619e-163	-9.37235e-163	-1.18619e-163	-7.67001e-164	0
-2.04158e-163	1.51417e-163	6.35879e-163	-1.17381e-163	1.21034e-162	8.62782e-163	-6.00692e-164	-5.21269e-163	1.32165e-163	-2.55211e-163	1.16204e-162	-6.71455e-164	9.19507e-163	9.44086e-163	5.03083e-163	1.08423e-163	-6.59617e-163	-7.47466e-164	4.52406e-163	-7.8772e-163	4.34726e-164	1.98e-163	9.84167e-164	-2.99569e-163	-4.58271e-163	3.47886e-163	1.17619e-163	-9.37235e-163	-1.18619e-163	-7.67001e-164	0
-2.04158e-163	1.51417e-163	6.35879e-163	-1.17381e-163	1.21034e-162	8.62782e-163	-6.00692e-164	-5.21269e-163	1.32165e-163	-2.55211e-163	1.16204e-162	-6.71455e-164	9.19507e-163	9.44086e-163	5.03083e-163	1.08423e-163	-6.59617e-163	-7.47466e-164	4.52406e-163	-7.8772e-163	4.34726e-164	1.98e-163	9.84167e-164	-2.99569e-163	-4.58271e-163	3.47886e-163	1.17619e-163	-9.37235e-163	-1.18619e-163	-7.67001e-164	0
-2.04158e-163	1.51417e-163	6.35879e-163	-1.17381e-163	1.21034e-162	8.62782e-163	-6.00692e-164	-5.21269e-163	1.32165e-163	-2.55211e-163	1.16204e-162	-6.71455e-164	9.19507e-163	9.44086e-163	5.03083e-163	1.08423e-163	-6.59617e-163	-7.47466e-164	4.52406e-163	-7.8772e-163	4.34726e-164	1.98e-163	9.84167e-164	-2.99569e-163	-4.58271e-163	3.47886e-163	1.17619e-163	-9.37235e-163	-1.18619e-163	-7.67001e-164	0
-2.04158e-163	1.51417e-163	6.35879e-163	-1.17381e-163	1.21034e-162	8.62782e-163	-6.00692e-164	-5.21269e-163	1.32165e-163	-2.55211e-163	1.16204e-162	-6.71455e-164	9.19507e-163	9.44086e-163	5.03083e-163	1.08423e-163	-6.59617e-163	-7.47466e-164	4.52406e-163	-7.8772e-163	4.34726e-164	1.98e-163	9.84167e-164	-2.99569e-163	-4.58271e-163	3.47886e-163	1.17619e-163	-9.37235e-163	-1.18619e-163	-7.67001e-164	0
-2.04158e-163	1.51417e-163	6.35879e-163	-1.17381e-163	1.21034e-162	8.62782e-163	-6.00692e-164	-5.21269e-163	1.32165e-163	-2.55211e-163	1.16204e-162	-6.71455e-164	9.19507e-163	9.44086e-163	5.03083e-163	1.08423e-163	-6.59617e-163	-7.47466e-164	4.52406e-163	-7.8772e-163	4.34726e-164	1.98e-163	9.84167e-164	-2.99569e-163	-4.58271e-163	3.47886e-163	1.17619e-163	-9.37235e-163	-1.18619e-163	-7.67001e-164	0
-2.04158e-163	1.51417e-163	6.35879e-163	-1.17381e-163	1.21034e-162	8.62782e-163	-6.00692e-164	-5.21269e-163	1.32165e-163	-2.55211e-163	1.16204e-162	-6.71455e-164	9.19507e-163	9.44086e-163	5.03083e-163	1.08423e-163	-6.59617e-163	-7.47466e-164	4.52406e-163	-7.8772e-163	4.34726e-164	1.98e-163	9.84167e-164	-2.99569e-163	-4.58271e-163	3.47886e-163	1.17619e-163	-9.37235e-163	-1.18619e-163	-7.67001e-164	0
-2.04158e-163	1.51417e-163	6.35879e-163	-1.17381e-163	1.21034e-162	8.62782e-163	-6.00692e-164	-5.21269e-163	1.32165e-163	-2.55211e-163	1.16204e-162	-6.71455e-164	9.19507e-163	9.44086e-163	5.03083e-163	1.08423e-163	-6.59617e-163	-7.47466e-164	4.52406e-163	-7.8772e-163	4.34726e-164	1.98e-163	9.84167e-164	-2.99569e-163	-4.58271e-163	3.47886e-163	1.17619e-163	-9.37235e-163	-1.18619e-163	-7.67001e-164	0
-2.04158e-163	1.51417e-163	6.35879e-163	-1.17381e-163	1.21034e-162	8.62782e-163	-6.00692e-164	-5.21269e-163	1.32165e-163	-2.55211e-163	1.16204e-162	-6.71455e-164	9.19507e-163	9.44086e-163	5.03083e-163	1.08423e-163	-6.59617e-163	-7.47466e-164	4.52406e-163	-7.8772e-163	4.34726e-164	1.98e-163	9.84167e-164	-2.99569e-163	-4.58271e-163	3.47886e-163	1.17619e-163	-9.37235e-163	-1.18619e-163	-7.67001e-164	0
-2.04158e-163	1.51417e-163	6.35879e-163	-1.17381e-163	1.21034e-162	8.62782e-163	-6.00692e-164	-5.21269e-163	1.32165e-163	-2.55211e-163	1.16204e-162	-6.71455e-164	9.19507e-163	9.44086e-163	5.03083e-163	1.08423e-163	-6.59617e-163	-7.47466e-164	4.52406e-163	-7.8772e-163	4.34726e-164	1.98e-163	9.84167e-164	-2.99569e-163	-4.58271e-163	3.47886e-163	1.17619e-163	-9.37235e-163	-1.18619e-163	-7.67001e-164	0
-2.04158e-163	1.51417e-163	6.35879e-163	-1.17381e-163	1.21034e-162	8.62782e-163	-6.00692e-164	-5.21269e-163	1.32165e-163	-2.55211e-163	1.16204e-162	-6.71455e-164	9.19507e-163	9.44086e-163	5.03083e-163	1.08423e-163	-6.59617e-163	-7.47466e-164	4.52406e-163	-7.8772e-163	4.34726e-164	1.98e-163	9.84167e-164	-2.99569e-163	-4.58271e-163	3.47886e-163	1.17619e-163	-9.37235e-163	-1.18619e-163	-7.67001e-164	0
-2.04158e-163	1.51417e-163	6.35879e-163	-1.17381e-163	1.21034e-162	8.62782e-163	-6.00692e-164	-5.21269e-163	1.32165e-163	-2.55211e-163	1.16204e-162	-6.71455e-164	9.19507e-163	9.44086e-163	5.03083e-163	1.08423e-163	-6.59617e-163	-7.47466e-164	4.52406e-163	-7.8772e-163	4.34726e-164	1.98e-163	9.84167e-164	-2.99569e-163	-4.58271e-163	3.47886e-163	1.17619e-163	-9.37235e-163	-1.18619e-163	-7.67001e-164	0
-2.04158e-163	1.51417e-163	6.35879e-163	-1.17381e-163	1.21034e-162	8.62782e-163	-6.00692e-164	-5.21269e-163	1.32165e-163	-2.55211e-163	1.16204e-162	-6.71455e-164	9.19507e-163	9.44086e-163	5.03083e-163	1.08423e-163	-6.59617e-163	-7.47466e-164	4.52406e-163	-7.8772e-163	4.34726e-164	1.98e-163	9.84167e-164	-2.99569e-163	-4.58271e-163	3.47886e-163	1.17619e-163	-9.37235e-163	-1.18619e-163	-7.67001e-164	0
-2.04158e-163	1.51417e-163	6.35879e-163	-1.17381e-163	1.21034e-162	8.62782e-163	-6.00692e-164	-5.21269e-163	1.32165e-163	-2.55211e-163	1.16204e-162	-6.71455e-164	9.19507e-163	9.44086e-163	5.03083e-163	1.08423e-163	-6.59617e-163	-7.47466e-164	4.52406e-163	-7.8772e-163	4.34726e-164	1.98e-163	9.84167e-164	-2.99569e-163	-4.58271e-163	3.47886e-163	1.17619e-163	-9.37235e-163	-1.18619e-163	-7.67001e-164	0
-2.04158e-163	1.51417e-163	6.35879e-163	-1.17381e-163	1.21034e-162	8.62782e-163	-6.00692e-164	-5.21269e-163	1.32165e-163	-2.55211e-163	1.16204e-162	-6.71455e-164	9.19507e-163	9.44086e-163	5.03083e-163	1.08423e-163	-6.59617e-163	-7.47466e-164	4.52406e-163	-7.8772e-163	4.34726e-164	1.98e-163	9.84167e-164	-2.99569e-163	-4.58271e-163	3.47886e-163	1.17619e-163	-9.37235e-163	-1.18619e-163	-7.67001e-164	0
-2.04158e-163	1.51417e-163	6.35879e-163	-1.17381e-163	1.21034e-162	8.62782e-163	-6.00692e-164	-5.21269e-163	1.32165e-163	-2.55211e-163	1.16204e-162	-6.71455e-164	9.19507e-163	9.44086e-163	5.03083e-163	1.08423e-163	-6.59617e-163	-7.47466e-164	4.52406e-163	-7.8772e-163	4.34726e-164	1.98e-163	9.84167e-164	-2.99569e-163	-4.58271e-163	3.47886e-163	1.17619e-163	-9.37235e-163	-1.18619e-163	-7.67001e-164	0
-2.04158e-163	1.51417e-163	6.35879e-163	-1.17381e-163	1.21034e-162	8.62782e-163	-6.00692e-164	-5.21269e-163	1.32165e-163	-2.55211e-163	1.16204e-162	-6.71455e-164	9.19507e-163	9.44086e-163	5.03083e-163	1.08423e-163	-6.59617e-163	-7.47466e-164	4.52406e-163	-7.8772e-163	4.34726e-164	1.98e-163	9.84167e-164	-2.99569e-163	-4.58271e-163	3.47886e-163	1.17619e-163	-9.37235e-163	-1.18619e-163	-7.67001e-164	0
-2.04158e-163	1.51417e-163	6.35879e-163	-1.17381e-163	1.21034e-162	8.62782e-163	-6.00692e-164	-5.21269e-163	1.32165e-163	-2.55211e-163	1.16204e-162	-6.71455e-164	9.19507e-163	9.44086e-163	5.03083e-163	1.08423e-163	-6.59617e-163	-7.47466e-164	4.52406e-163	-7.8772e-163	4.34726e-164	1.98e-163	9.84167e-164	-2.99569e-163	-4.58271e-163	3.47886e-163	1.17619e-163	-9.37235e-163	-1.18619e-163	-7.67001e-164	0
-2.04158e-163	1.51417e-163	6.35879e-163	-1.17381e-163	1.21034e-162	8.62782e-163	-6.00692e-164	-5.21269e-163	1.32165e-163	-2.55211e-163	1.16204e-162	-6.71455e-164	9.19507e-163	9.44086e-163	5.03083e-163	1.08423e-163	-6.59617e-163	-7.47466e-164	4.52406e-163	-7.8772e-163	4.34726e-164	1.98e-163	9.84167e-164	-2.99569e-163	-4.58271e-163	3.47886e-163	1.17619e-163	-9.37235e-163	-1.18619e-163	-7.67001e-164	0
-2.04158e-163	1.51417e-163	6.35879e-163	-1.17381e-163	1.21034e-162	8.62782e-163	-6.00692e-164	-5.21269e-163	1.32165e-163	-2.55211e-163	1.16204e-162	-6.71455e-164	9.19507e-163	9.44086e-163	5.03083e-163	1.08423e-163	-6.59617e-163	-7.47466e-164	4.52406e-163	-7.8772e-163	4.34726e-164	1.98e-163	9.84167e-164	-2.99569e-163	-4.58271e-163	3.47886e-163	1.17619e-163	-9.37235e-163	-1.18619e-163	-7.67001e-164	0
-2.04158e-163	1.51417e-163	6.35879e-163	-1.17381e-163	1.21034e-162	8.62782e-163	-6.00692e-164	-5.21269e-163	1.32165e-163	-2.55211e-163	1.16204e-162	-6.71455e-164	9.19507e-163	9.44086e-163	5.03083e-163	1.08423e-163	-6.59617e-163	-7.47466e-164	4.52406e-163	-7.8772e-163	4.34726e-164	1.98e-163	9.84167e-164	-2.99569e-163	-4.58271e-163	3.47886e-163	1.17619e-163	-9.37235e-163	-1.18619e-163	-7.67001e-164	0
-2.04158e-163	1.51417e-163	6.35879e-163	-1.17381e-163	1.21034e-162	8.62782e-163	-6.00692e-164	-5.21269e-163	1.32165e-163	-2.55211e-163	1.16204e-162	-6.71455e-164	9.19507e-163	9.44086e-163	5.03083e-163	1.08423e-163	-6.59617e-163	-7.47466e-164	4.52406e-163	-7.8772e-163	4.34726e-164	1.98e-163	9.84167e-164	-2.99569e-163	-4.58271e-163	3.47886e-163	1.17619e-163	-9.37235e-163	-1.18619e-163	-7.67001e-164	0
-2.04158e-163	1.51417e-163	6.35879e-163	-1.17381e-163	1.21034e-162	8.62782e-163	-6.00692e-164	-5.21269e-163	1.32165e-163	-2.55211e-163	1.16204e-162	-6.71455e-164	9.19507e-163	9.44086e-163	5.03083e-163	1.08423e-163	-6.59617e-163	-7.47466e-164	4.52406e-163	-7.8772e-163	4.34726e-164	1.98e-163	9.84167e-164	-2.99569e-163	-4.58271e-163	3.47886e-163	1.17619e-163	-9.37235e-163	-1.18619e-163	-7.67001e-164	0
-2.04158e-163	1.51417e-163	6.35879e-163	-1.17381e-163	1.21034e-162	8.62782e-163	-6.00692e-164	-5.21269e-163	1.32165e-163	-2.55211e-163	1.16204e-162	-6.71455e-164	9.19507e-163	9.44086e-163	5.03083e-163	1.08423e-163	-6.59617e-163	-7.47466e-164	4.52406e-163	-7.8772e-163	4.34726e-164	1.98e-163	9.84167e-164	-2.99569e-163	-4.58271e-163	3.47886e-163	1.17619e-163	-9.37235e-163	-1.18619e-163	-7.67001e-164	0
-2.04158e-163	1.51417e-163	6.35879e-163	-1.17381e-163	1.21034e-162	8.62782e-163	-6.00692e-164	-5.21269e-163	1.32165e-163	-2.55211e-163	1.16204e-162	-6.71455e-164	9.19507e-163	9.44086e-163	5.03083e-163	1.08423e-163	-6.59617e-163	-7.47466e-164	4.52406e-163	-7.8772e-163	4.34726e-164	1.98e-163	9.84167e-164	-2.99569e-163	-4.58271e-163	3.47886e-163	1.17619e-163	-9.37235e-163	-1.18619e-163	-7.67001e-164	0
-2.04158e-163	1.51417e-163	6.35879e-163	-1.17381e-163	1.21034e-162	8.62782e-163	-6.00692e-164	-5.21269e-163	1.32165e-163	-2.55211e-163	1.16204e-162	-6.71455e-164	9.19507e-163	9.44086e-163	5.03083e-163	1.08423e-163	-6.59617e-163	-7.47466e-164	4.52406e-163	-7.8772e-163	4.34726e-164	1.98e-163	9.84167e-164	-2.99569e-163	-4.58271e-163	3.47886e-163	1.17619e-163	-9.37235e-163	-1.18619e-163	-7.67001e-164	0
-2.04158e-163	1.51417e-163	6.35879e-163	-1.17381e-163	1.21034e-162	8.62782e-163	-6.00692e-164	-5.21269e-163	1.32165e-163	-2.55211e-163	1.16204e-162	-6.71455e-164	9.19507e-163	9.44086e-163	5.03083e-163	1.08423e-163	-6.59617e-163	-7.47466e-164	4.52406e-163	-7.8772e-163	4.34726e-164	1.98e-163	9.84167e-164	-2.99569e-163	-4.58271e-163	3.47886e-163	1.17619e-163	-9.37235e-163	-1.18619e-163	-7.67001e-164	0
-2.04158e-163	1.51417e-163	6.35879e-163	-1.17381e-163	1.21034e-162	8.62782e-163	-6.00692e-164	-5.21269e-163	1.32165e-163	-2.55211e-163	1.16204e-162	-6.71455e-164	9.19507e-163	9.44086e-163	5.03083e-163	1.08423e-163	-6.59617e-163	-7.47466e-164	4.52406e-163	-7.8772e-163	4.34726e-164	1.98e-163	9.84167e-164	-2.99569e-163	-4.58271e-163	3.47886e-163	1.17619e-163	-9.37235e-163	-1.18619e-163	-7.67001e-164	0
-2.04158e-163	1.51417e-163	6.35879e-163	-1.17381e-163	1.21034e-162	8.62782e-163	-6.00692e-164	-5.21269e-163	1.32165e-163	-2.55211e-163	1.16204e-162	-6.71455e-164	9.19507e-163	9.44086e-163	5.03083e-163	1.08423e-163	-6.59617e-163	-7.47466e-164	4.52406e-163	-7.8772e-163	4.34726e-164	1.98e-163	9.84167e-164	-2.99569e-163	-4.58271e-163	3.47886e-163	1.17619e-163	-9.37235e-163	-1.18619e-163	-7.67001e-164	0
-2.04158e-163	1.51417e-163	6.35879e-163	-1.17381e-163	1.21034e-162	8.62782e-163	-6.00692e-164	-5.21269e-163	1.32165e-163	-2.55211e-163	1.16204e-162	-6.71455e-164	9.19507e-163	9.44086e-163	5.03083e-163	1.08423e-163	-6.59617e-163	-7.47466e-164	4.52406e-163	-7.8772e-163	4.34726e-164	1.98e-163	9.84167e-164	-2.99569e-163	-4.58271e-163	3.47886e-163	1.17619e-163	-9.37235e-163	-1.18619e-163	-7.67001e-164	0
-2.04158e-163	1.51417e-163	6.35879e-163	-1.17381e-163	1.21034e-162	8.62782e-163	-6.00692e-164	-5.21269e-163	1.32165e-163	-2.55211e-163	1.16204e-162	-6.71455e-164	9.19507e-163	9.44086e-163	5.03083e-163	1.08423e-163	-6.59617e-163	-7.47466e-164	4.52406e-163	-7.8772e-163	4.34726e-164	1.98e-163	9.84167e-164	-2.99569e-163	-4.58271e-163	3.47886e-163	1.17619e-163	-9.37235e-163	-1.18619e-163	-7.67001e-164	0
-2.04158e-163	1.51417e-163	6.35879e-163	-1.17381e-163	1.21034e-162	8.62782e-163	-6.00692e-164	-5.21269e-163	1.32165e-163	-2.55211e-163	1.16204e-162	-6.71455e-164	9.19507e-163	9.44086e-163	5.03083e-163	1.08423e-163	-6.59617e-163	-7.47466e-164	4.52406e-163	-7.8772e-163	4.34726e-164	1.98e-163	9.84167e-164	-2.99569e-163	-4.58271e-163	3.47886e-163	1.17619e-163	-9.37235e-163	-1.18619e-163	-7.67001e-164	0
-2.04158e-163	1.51417e-163	6.35879e-163	-1.17381e-163	1.21034e-162	8.62782e-163	-6.00692e-164	-5.21269e-163	1.32165e-163	-2.55211e-163	1.16204e-162	-6.71455e-164	9.19507e-163	9.44086e-163	5.03083e-163	1.08423e-163	-6.59617e-163	-7.47466e-164	4.52406e-163	-7.8772e-163	4.34726e-164	1.98e-163	9.84167e-164	-2.99569e-163	-4.58271e-163	3.47886e-163	1.17619e-163	-9.37235e-163	-1.18619e-163	-7.67001e-164	0
-2.04158e-163	1.51417e-163	6.35879e-163	-1.17381e-163	1.21034e-162	8.62782e-163	-6.00692e-164	-5.21269e-163	1.32165e-163	-2.55211e-163	1.16204e-162	-6.71455e-164	9.19507e-163	9.44086e-163	5.03083e-163	1.08423e-163	-6.59617e-163	-7.47466e-164	4.52406e-163	-7.8772e-163	4.34726e-164	1.98e-163	9.84167e-164	-2.99569e-163	-4.58271e-163	3.47886e-163	1.17619e-163	-9.37235e-163	-1.18619e-163	-7.67001e-164	0
-2.04158e-163	1.51417e-163	6.35879e-163	-1.17381e-163	1.21034e-162	8.62782e-163	-6.00692e-164	-5.21269e-163	1.32165e-163	-2.55211e-163	1.16204e-162	-6.71455e-164	9.19507e-163	9.44086e-163	5.03083e-163	1.08423e-163	-6.59617e-163	-7.47466e-164	4.52406e-163	-7.8772e-163	4.34726e-164	1.98e-163	9.84167e-164	-2.99569e-163	-4.58271e-163	3.47886e-163	1.17619e-163	-9.37235e-163	-1.18619e-163	-7.67001e-164	0
-2.04158e-163	1.51417e-163	6.35879e-163	-1.17381e-163	1.21034e-162	8.62782e-163	-6.00692e-164	-5.21269e-163	1.32165e-163	-2.55211e-163	1.16204e-162	-6.71455e-164	9.19507e-163	9.44086e-163	5.03083e-163	1.08423e-163	-6.59617e-163	-7.47466e-164	4.52406e-163	-7.8772e-163	4.34726e-164	1.98e-163	9.84167e-164	-2.99569e-163	-4.58271e-163	3.47886e-163	1.17619e-163	-9.37235e-163	-1.18619e-163	-7.67001e-164	0
-2.04158e-163	1.51417e-163	6.35879e-163	-1.17381e-163	1.21034e-162	8.62782e-163	-6.00692e-164	-5.21269e-163	1.32165e-163	-2.55211e-163	1.16204e-162	-6.71455e-164	9.19507e-163	9.44086e-163	5.03083e-163	1.08423e-163	-6.59617e-163	-7.47466e-164	4.52406e-163	-7.8772e-163	4.34726e-164	1.98e-163	9.84167e-164	-2.99569e-163	-4.58271e-163	3.47886e-163	1.17619e-163	-9.37235e-163	-1.18619e-163	-7.67001e-164	0
-2.04158e-163	1.51417e-163	6.35879e-163	-1.17381e-163	1.21034e-162	8.62782e-163	-6.00692e-164	-5.21269e-163	1.32165e-163	-2.55211e-163	1.16204e-162	-6.71455e-164	9.19507e-163	9.44086e-163	5.03083e-163	1.08423e-163	-6.59617e-163	-7.47466e-164	4.52406e-163	-7.8772e-163	4.34726e-164	1.98e-163	9.84167e-164	-2.99569e-163	-4.58271e-163	3.47886e-163	1.17619e-163	-9.37235e-163	-1.18619e-163	-7.67001e-164	0
-2.04158e-163	1.51417e-163	6.35879e-163	-1.17381e-163	1.21034e-162	8.62782e-163	-6.00692e-164	-5.21269e-163	1.32165e-163	-2.55211e-163	1.16204e-162	-6.71455e-164	9.19507e-163	9.44086e-163	5.03083e-163	1.08423e-163	-6.59617e-163	-7.47466e-164	4.52406e-163	-7.8772e-163	4.34726e-164	1.98e-163	9.84167e-164	-2.99569e-163	-4.58271e-163	3.47886e-163	1.17619e-163	-9.37235e-163	-1.18619e-163	-7.67001e-164	0
-2.04158e-163	1.51417e-163	6.35879e-163	-1.17381e-163	1.21034e-162	8.62782e-163	-6.00692e-164	-5.21269e-163	1.32165e-163	-2.55211e-163	1.16204e-162	-6.71455e-164	9.19507e-163	9.44086e-163	5.03083e-163	1.08423e-163	-6.59617e-163	-7.47466e-164	4.52406e-163	-7.8772e-163	4.34726e-164	1.98e-163	9.84167e-164	-2.99569e-163	-4.58271e-163	3.47886e-163	1.17619e-163	-9.37235e-163	-1.18619e-163	-7.67001e-164	0
-2.04158e-163	1.51417e-163	6.35879e-163	-1.17381e-163	1.21034e-162	8.62782e-163	-6.00692e-164	-5.21269e-163	1.32165e-163	-2.55211e-163	1.16204e-162	-6.71455e-164	9.19507e-163	9.44086e-163	5.03083e-163	1.08423e-163	-6.59617e-163	-7.47466e-164	4.52406e-163	-7.8772e-163	4.34726e-164	1.98e-163	9.84167e-164	-2.99569e-163	-4.58271e-163	3.47886e-163	1.17619e-163	-9.37235e-163	-1.18619e-163	-7.67001e-164	0
-2.04158e-163	1.51417e-163	6.35879e-163	-1.17381e-163	1.21034e-162	8.62782e-163	-6.00692e-164	-5.21269e-163	1.32165e-163	-2.55211e-163	1.16204e-162	-6.71455e-164	9.19507e-163	9.44086e-163	5.03083e-163	1.08423e-163	-6.59617e-163	-7.47466e-164	4.52406e-163	-7.8772e-163	4.34726e-164	1.98e-163	9.84167e-164	-2.99569e-163	-4.58271e-163	3.47886e-163	1.17619e-163	-9.37235e-163	-1.18619e-163	-7.67001e-164	0
-2.04158e-163	1.51417e-163	6.35879e-163	-1.17381e-163	1.21034e-162	8.62782e-163	-6.00692e-164	-5.21269e-163	1.32165e-163	-2.55211e-163	1.16204e-162	-6.71455e-164	9.19507e-163	9.44086e-163	5.03083e-163	1.08423e-163	-6.59617e-163	-7.47466e-164	4.52406e-163	-7.8772e-163	4.34726e-164	1.98e-163	9.84167e-164	-2.99569e-163	-4.58271e-163	3.47886e-163	1.17619e-163	-9.37235e-163	-1.18619e-163	-7.67001e-164	0
-2.04158e-163	1.51417e-163	6.35879e-163	-1.17381e-163	1.21034e-162	8.62782e-163	-6.00692e-164	-5.21269e-163	1.32165e-163	-2.55211e-163	1.16204e-162	-6.71455e-164	9.19507e-163	9.44086e-163	5.03083e-163	1.08423e-163	-6.59617e-163	-7.47466e-164	4.52406e-163	-7.8772e-163	4.34726e-164	1.98e-163	9.84167e-164	-2.99569e-163	-4.58271e-163	3.47886e-163	1.17619e-163	-9.37235e-163	-1.18619e-163	-7.67001e-164	0
-2.04158e-163	1.51417e-163	6.35879e-163	-1.17381e-163	1.21034e-162	8.62782e-163	-6.00692e-164	-5.21269e-163	1.32165e-163	-2.55211e-163	1.16204e-162	-6.71455e-164	9.19507e-163	9.44086e-163	5.03083e-163	1.08423e-163	-6.59617e-163	-7.47466e-164	4.52406e-163	-7.8772e-163	4.34726e-164	1.98e-163	9.84167e-164	-2.99569e-163	-4.58271e-163	3.47886e-163	1.17619e-163	-9.37235e-163	-1.18619e-163	-7.67001e-164	0
-2.04158e-163	1.51417e-163	6.35879e-163	-1.17381e-163	1.21034e-162	8.62782e-163	-6.00692e-164	-5.21269e-163	1.32165e-163	-2.55211e-163	1.16204e-162	-6.71455e-164	9.19507e-163	9.44086e-163	5.03083e-163	1.08423e-163	-6.59617e-163	-7.47466e-164	4.52406e-163	-7.8772e-163	4.34726e-164	1.98e-163	9.84167e-164	-2.99569e-163	-4.58271e-163	3.47886e-163	1.17619e-163	-9.37235e-163	-1.18619e-163	-7.67001e-164	0
-2.04158e-163	1.51417e-163	6.35879e-163	-1.17381e-163	1.21034e-162	8.62782e-163	-6.00692e-164	-5.21269e-163	1.32165e-163	-2.55211e-163	1.16204e-162	-6.71455e-164	9.19507e-163	9.44086e-163	5.03083e-163	1.08423e-163	-6.59617e-163	-7.47466e-164	4.52406e-163	-7.8772e-163	4.34726e-164	1.98e-163	9.84167e-164	-2.99569e-163	-4.58271e-163	3.47886e-163	1.17619e-163	-9.37235e-163	-1.18619e-163	-7.67001e-164	0
-2.04158e-163	1.51417e-163	6.35879e-163	-1.17381e-163	1.21034e-162	8.62782e-163	-6.00692e-164	-5.21269e-163	1.32165e-163	-2.55211e-163	1.16204e-162	-6.71455e-164	9.19507e-163	9.44086e-163	5.03083e-163	1.08423e-163	-6.59617e-163	-7.47466e-164	4.52406e-163	-7.8772e-163	4.34726e-164	1.98e-163	9.84167e-164	-2.99569e-163	-4.58271e-163	3.47886e-163	1.17619e-163	-9.37235e-163	-1.18619e-163	-7.67001e-164	0
-2.04158e-163	1.51417e-163	6.35879e-163	-1.17381e-163	1.21034e-162	8.62782e-163	-6.00692e-164	-5.21269e-163	1.32165e-163	-2.55211e-163	1.16204e-162	-6.71455e-164	9.19507e-163	9.44086e-163	5.03083e-163	1.08423e-163	-6.59617e-163	-7.47466e-164	4.52406e-163	-7.8772e-163	4.34726e-164	1.98e-163	9.84167e-164	-2.99569e-163	-4.58271e-163	3.47886e-163	1.17619e-163	-9.37235e-163	-1.18619e-163	-7.67001e-164	0
-2.04158e-163	1.51417e-163	6.35879e-163	-1.17381e-163	1.21034e-162	8.62782e-163	-6.00692e-164	-5.21269e-163	1.32165e-163	-2.55211e-163	1.16204e-162	-6.71455e-164	9.19507e-163	9.44086e-163	5.03083e-163	1.08423e-163	-6.59617e-163	-7.47466e-164	4.52406e-163	-7.8772e-163	4.34726e-164	1.98e-163	9.84167e-164	-2.99569e-163	-4.58271e-163	3.47886e-163	1.17619e-163	-9.37235e-163	-1.18619e-163	-7.67001e-164	0
-2.04158e-163	1.51417e-163	6.35879e-163	-1.17381e-163	1.21034e-162	8.62782e-163	-6.00692e-164	-5.21269e-163	1.32165e-163	-2.55211e-163	1.16204e-162	-6.71455e-164	9.19507e-163	9.44086e-163	5.03083e-163	1.08423e-163	-6.59617e-163	-7.47466e-164	4.52406e-163	-7.8772e-163	4.34726e-164	1.98e-163	9.84167e-164	-2.99569e-163	-4.58271e-163	3.47886e-163	1.17619e-163	-9.37235e-163	-1.18619e-163	-7.67001e-164	0
-2.04158e-163	1.51417e-163	6.35879e-163	-1.17381e-163	1.21034e-162	8.62782e-163	-6.00692e-164	-5.21269e-163	1.32165e-163	-2.55211e-163	1.16204e-162	-6.71455e-164	9.19507e-163	9.44086e-163	5.03083e-163	1.08423e-163	-6.59617e-163	-7.47466e-164	4.52406e-163	-7.8772e-163	4.34726e-164	1.98e-163	9.84167e-164	-2.99569e-163	-4.58271e-163	3.47886e-163	1.17619e-163	-9.37235e-163	-1.18619e-163	-7.67001e-164	0
-2.04158e-163	1.51417e-163	6.35879e-163	-1.17381e-163	1.21034e-162	8.62782e-163	-6.00692e-164	-5.21269e-163	1.32165e-163	-2.55211e-163	1.16204e-162	-6.71455e-164	9.19507e-163	9.44086e-163	5.03083e-163	1.08423e-163	-6.59617e-163	-7.47466e-164	4.52406e-163	-7.8772e-163	4.34726e-164	1.98e-163	9.84167e-164	-2.99569e-163	-4.58271e-163	3.47886e-163	1.17619e-163	-9.37235e-163	-1.18619e-163	-7.67001e-164	0
[truncated: 2,012 more rows]
