# Supplementary material for: A modified shuffled frog leaping algorithm with inertia weight
Source: Sci Rep. 2024 Feb 20;14:4146. doi: 10.1038/s41598-024-51306-1 (PMC11224354; doi:10.1038/s41598-024-51306-1)
Supplement: Supplementary file 1 — Supplementary Information. [file 41598_2024_51306_MOESM1_ESM.zip › data/F1/MSFLA_Q_13.xls]

## Sheet: Sheet1
-5.49114	3.71791	-4.489	-3.93592	-3.56803	-0.1931	-2.13459	7.79437	0.762622	1.68498	-1.37813	-0.0307808	-0.16365	-0.612665	-3.30732	-5.06309	-4.05531	0.998763	0.295818	-5.2732	0.138853	0.0211221	9.31392	-0.582185	-4.58397	4.80128	-0.051385	1.1259	-2.30433	-2.36117	388.657
0.142579	-0.0602023	-0.0791736	-0.0533572	-0.0261697	-0.148104	0.5809	0.00686266	0.0618799	-0.0137256	-0.217834	0.108492	0.474531	-0.205246	-0.013061	-0.217037	0.216995	0.950217	-0.0544362	-0.097638	0.00472207	0.00455407	0.0548598	0.0251792	0.0395929	0.0281023	-0.0340089	0.193854	-0.296214	-0.00539307	1.86605
0.000936921	-0.00166178	-0.00442525	0.00326898	-0.0141528	-0.00485099	-0.0346378	0.00147913	-0.00187417	-0.0149365	-0.0382143	0.00879676	0.00124802	0.00752369	0.000808659	-0.000909485	0.00340078	0.00515118	-0.000336197	0.00627353	-0.0070188	-0.00937535	0.0117305	0.00406773	-0.0376221	-0.00227721	0.00777847	0.00077847	-0.00334	-0.00808417	0.00521079
3.27254e-05	-0.00195223	-1.15034e-05	0.00101433	-0.000287425	0.000168103	0.00113242	0.000259017	-0.00161739	-0.00298879	0.00167633	-0.00606799	0.000739209	-0.000877255	-0.000265721	0.000630933	-0.00256557	0.000493643	-0.000414137	-0.000547508	0.0031969	0.000249564	0.00105156	-0.000150231	0.00211345	-0.0015448	0.000145407	0.000310204	0.0015389	5.54217e-05	8.73154e-05
5.19924e-05	3.97717e-05	-0.000375154	-2.87257e-05	0.00013304	-1.8323e-06	-3.11483e-06	-8.08336e-05	-0.000141662	-0.000263561	0.000150061	-0.00021608	0.0001548	-1.32478e-05	3.81065e-05	8.64326e-05	0.000239702	9.43285e-05	3.46667e-05	-1.66678e-05	-7.57181e-06	-0.000111828	-4.30147e-05	-1.19854e-05	-0.000550584	-5.68173e-06	-7.88973e-05	-2.76624e-05	0.000195084	-0.000160477	8.18266e-07
-1.11727e-05	-1.38804e-06	-6.4738e-06	5.78217e-06	2.00977e-06	1.68771e-05	-2.35803e-05	-1.21118e-05	9.53021e-07	2.59252e-06	5.35014e-07	1.28832e-05	1.59405e-05	1.79583e-06	5.42184e-06	2.50654e-06	3.77594e-06	-1.45207e-07	-1.75555e-06	-8.52705e-06	6.04318e-06	-6.79827e-07	3.92525e-05	-2.06945e-06	-1.22348e-05	1.4805e-06	-1.86912e-05	2.64152e-05	-2.04557e-05	-7.88e-07	4.95076e-09
1.31969e-07	3.04022e-07	1.99737e-07	1.27573e-06	8.09364e-08	4.03517e-07	8.28521e-09	-7.23906e-08	2.54753e-08	-1.96578e-07	-2.78681e-06	4.14412e-07	8.50507e-07	-4.32871e-07	4.90617e-10	-3.05059e-07	2.98578e-07	-1.05788e-06	-8.19009e-07	-2.42759e-07	-3.01836e-06	3.73769e-08	3.11038e-06	6.46863e-07	5.81513e-07	1.25317e-07	-1.70556e-08	-5.67913e-06	-2.78917e-07	-3.09248e-06	7.43238e-11
1.80343e-09	1.34512e-07	-1.8457e-09	8.4689e-08	-1.15118e-09	6.67645e-08	1.22388e-07	1.65922e-07	8.81487e-08	2.37535e-07	4.88045e-08	-2.09013e-08	1.37446e-07	-9.83383e-09	-1.94242e-08	2.24422e-08	-2.25252e-08	-4.97768e-07	-7.41022e-09	-1.63079e-09	1.07928e-07	1.36917e-09	7.18932e-09	4.76247e-07	3.90686e-08	-1.67325e-07	7.97149e-08	2.82762e-08	-4.61743e-08	1.58217e-07	7.09815e-13
-6.1111e-09	-7.96943e-09	-2.08804e-09	2.12071e-09	-3.64029e-09	-8.0417e-09	2.26641e-08	-1.15459e-09	5.93021e-09	-1.04119e-08	6.25468e-09	1.18066e-09	-8.53163e-09	1.95543e-09	8.69961e-09	-1.20635e-08	-4.12347e-09	2.42635e-09	1.97931e-09	1.26467e-09	-2.32149e-08	-1.05909e-09	-3.77284e-09	-7.08585e-09	-2.57698e-08	-3.84167e-09	-7.28499e-11	1.42847e-08	5.87719e-09	-2.90017e-09	2.7433e-15
4.19509e-09	2.82498e-09	1.40739e-09	1.48333e-10	-3.02814e-11	1.63277e-09	-9.61433e-10	2.74498e-10	3.72743e-11	-3.29011e-10	3.01033e-10	2.74284e-10	1.70551e-09	1.97682e-10	-6.51393e-11	-9.696e-12	2.22742e-09	9.75797e-10	9.22755e-10	1.94519e-09	-6.93076e-10	-7.59937e-10	-3.37186e-10	4.68153e-09	-9.93409e-10	-9.51561e-10	1.3622e-11	-7.97978e-10	-2.29744e-10	-1.77776e-09	7.38559e-17
-1.66707e-11	-3.17495e-11	3.86321e-11	-5.5987e-11	-1.1765e-10	7.91093e-12	1.25753e-11	1.35895e-10	-4.94941e-11	-1.14318e-10	-2.45991e-13	-1.4833e-11	2.88957e-11	9.27889e-11	1.53895e-11	-1.72334e-10	-8.8732e-11	1.4777e-12	2.33041e-11	4.59799e-11	1.56935e-11	-4.11247e-11	-2.54289e-12	-1.81445e-11	-6.9887e-11	-8.83946e-11	6.85999e-13	6.54463e-12	2.71661e-12	9.22202e-11	1.2762e-19
-4.38671e-12	-2.74844e-11	8.94272e-13	2.12721e-12	3.39938e-11	3.6945e-12	1.27626e-12	2.43314e-12	5.36837e-12	-6.54146e-12	-5.08111e-13	-1.94706e-12	-2.61315e-12	4.62637e-12	7.45932e-12	-3.10384e-12	4.57107e-12	3.67137e-13	2.71564e-11	5.98116e-12	-1.14574e-12	2.00186e-13	1.38378e-11	-3.93361e-12	-3.058e-12	-8.77773e-12	7.36505e-13	-4.64696e-12	-1.69989e-11	2.9705e-12	3.53481e-21
-6.84003e-14	7.32074e-13	2.65978e-13	-1.04736e-12	-1.25925e-13	6.5199e-14	-5.79316e-13	-3.04482e-12	-5.10997e-14	-5.86259e-14	-5.68584e-13	9.60139e-14	-7.98678e-15	-4.22249e-14	-8.09894e-14	-5.40844e-13	5.5277e-13	-3.10923e-13	1.97983e-13	-9.54444e-13	-2.1746e-13	-1.48368e-13	-1.08997e-12	9.99716e-14	1.80311e-12	1.09638e-12	-1.36891e-12	3.03839e-13	3.76141e-13	-1.17994e-12	2.25474e-23
3.43544e-14	-2.70493e-14	-2.23024e-15	-2.26208e-13	4.85459e-14	1.77101e-14	3.82875e-14	-6.02285e-15	5.29373e-14	-5.02703e-15	4.08109e-15	-3.52219e-14	1.11848e-14	-4.19503e-15	-9.45186e-15	-3.99609e-14	-1.06078e-13	2.64923e-14	-6.85875e-15	-1.04685e-15	-2.05e-14	-4.57879e-15	9.24899e-14	-2.00631e-14	-3.9412e-14	8.56145e-15	-2.55274e-14	-1.00946e-13	3.18003e-15	-8.78821e-14	1.04776e-25
2.3592e-15	-1.28943e-15	-1.12534e-16	-6.43482e-16	1.38694e-15	-1.29993e-15	-1.6358e-14	-8.37236e-15	-5.43099e-15	-1.30214e-16	1.19548e-15	2.84064e-15	1.17296e-14	-1.72289e-15	2.52837e-15	3.67508e-16	3.22746e-16	-4.92775e-17	-6.39924e-16	1.60204e-16	1.24414e-14	4.71133e-15	-5.63829e-15	-3.53545e-15	-5.63312e-16	1.01304e-15	-1.54602e-14	-1.14736e-16	4.84713e-16	3.69008e-16	9.97602e-28
1.82799e-16	2.51305e-16	4.67931e-16	-8.10062e-17	-2.27404e-15	2.80509e-16	5.27241e-16	4.14203e-16	1.28983e-16	6.0695e-16	1.26693e-15	5.93886e-17	-6.8719e-16	3.99334e-17	-5.42935e-16	-8.75723e-16	9.26436e-17	1.12489e-15	-7.87781e-17	-4.549e-17	4.19062e-16	-5.61884e-16	-1.94987e-16	-3.1463e-16	8.68788e-17	-1.07516e-16	-6.81115e-16	1.91795e-17	-7.28862e-16	4.09228e-16	1.26434e-29
1.12731e-16	1.1562e-17	1.65065e-17	-3.75782e-17	-8.66494e-19	-5.88559e-18	7.93109e-17	4.62888e-17	-2.00434e-16	-2.02896e-17	1.75499e-17	-9.55909e-17	-1.57047e-16	-2.16162e-17	-2.12648e-17	-3.73128e-17	-6.32626e-18	-5.51189e-17	-7.48038e-17	9.77019e-18	1.18267e-17	1.38419e-16	-4.79897e-17	-3.06446e-17	-5.27537e-18	2.67332e-18	1.07324e-17	3.18132e-17	-1.67992e-17	1.12907e-16	1.45505e-31
6.78222e-18	7.1695e-19	-2.55814e-19	4.55051e-18	-5.67123e-19	-1.9471e-18	-5.69367e-19	4.04888e-18	3.4381e-18	1.115e-18	-5.04403e-18	-2.05708e-19	-6.6713e-18	1.84652e-19	-4.90095e-19	7.60504e-20	5.20301e-18	1.70321e-18	-4.79587e-21	-8.39501e-18	-1.75518e-17	-4.85169e-19	-6.03063e-19	6.00113e-20	-2.18821e-18	1.11416e-17	9.93461e-18	-1.1995e-18	1.16604e-18	7.98088e-19	8.11621e-34
-1.34759e-19	-1.12762e-19	1.78712e-19	1.09705e-18	2.61539e-19	3.26924e-19	3.04878e-20	-4.69225e-19	-5.90849e-20	-1.3892e-19	1.12009e-19	2.9408e-20	4.08642e-19	-3.30081e-19	6.35503e-19	-3.35472e-19	2.32204e-19	-2.60698e-20	2.52752e-19	3.95388e-20	-1.25319e-18	7.99615e-20	-4.67539e-19	-9.28947e-20	-9.27873e-21	3.84078e-19	-2.197e-19	-6.25254e-19	9.48358e-20	-9.25807e-19	5.86833e-36
-9.30266e-20	-8.73973e-20	1.0497e-20	-7.10142e-20	-7.1327e-23	1.12724e-19	8.94859e-21	2.66263e-20	-1.25373e-20	9.06435e-20	-6.37742e-22	6.27562e-20	6.25729e-21	6.55701e-21	-2.9206e-20	-5.07112e-20	-4.27415e-20	-5.504e-20	1.38493e-20	-4.89197e-20	-3.16453e-21	1.25475e-20	-8.45261e-22	-2.00549e-21	-6.93436e-22	-1.81266e-20	2.734e-21	1.83629e-20	-1.93183e-20	-1.09762e-21	5.94217e-38
8.63177e-21	-1.71351e-21	4.17909e-21	6.7081e-22	-5.71976e-22	-1.36505e-22	-1.24135e-20	-1.89519e-21	1.23942e-21	-9.25461e-22	-3.74901e-21	-2.81935e-22	-1.27944e-22	-8.75899e-21	-3.21945e-21	7.7821e-22	-5.20832e-22	9.85893e-21	5.31432e-22	-3.78616e-22	4.86725e-21	-4.76721e-22	1.02851e-23	-3.80189e-22	8.54795e-22	-5.90634e-21	4.65774e-21	-1.22266e-21	-1.75423e-21	-6.9549e-22	5.41949e-40
4.9553e-22	-1.05149e-21	2.07459e-22	-6.59288e-23	2.82418e-23	-1.67817e-23	-2.61576e-22	-2.67744e-22	-3.45189e-22	-3.33395e-23	-2.67613e-23	3.96398e-23	2.23421e-22	3.97524e-23	-3.01982e-23	-5.04772e-22	4.52515e-22	1.19521e-22	-6.24667e-23	-3.52258e-23	8.48158e-23	1.16747e-23	7.20861e-23	3.89094e-23	-1.5598e-23	-1.96298e-23	8.67164e-23	1.34287e-23	1.16902e-22	1.76382e-23	2.23006e-42
1.21446e-23	-1.79276e-23	-2.73384e-23	3.92673e-25	-1.44424e-23	9.03733e-24	1.23964e-24	3.7466e-23	4.87252e-24	-5.66402e-24	1.09969e-23	3.46127e-23	5.10831e-23	-1.34167e-23	-1.26128e-23	3.28774e-24	-1.96694e-23	7.97628e-23	7.11568e-23	-4.71289e-24	3.08991e-24	-3.66965e-24	-3.05565e-23	-4.38335e-23	6.0812e-24	1.07211e-23	1.612e-23	-1.58717e-23	5.2703e-23	3.29969e-24	2.54109e-44
-3.57767e-25	-4.3268e-24	-6.31061e-24	-1.44613e-24	-2.87005e-24	2.89916e-25	-4.10602e-24	2.00404e-25	-2.80389e-24	1.35857e-26	-1.45924e-24	5.99054e-24	-1.29356e-25	-2.18307e-24	-1.2401e-24	2.41009e-25	-8.65797e-25	-7.40821e-25	7.7543e-25	-5.72612e-26	9.70633e-25	3.37246e-25	-3.45068e-24	1.13523e-24	4.04619e-25	7.87009e-25	1.51466e-24	3.0852e-24	-5.18307e-26	-1.29894e-24	1.68682e-46
-5.06865e-26	-5.86171e-25	5.5655e-25	8.42632e-26	5.88305e-26	2.396e-25	1.4435e-25	2.83007e-25	-2.41439e-25	-5.92983e-26	1.59065e-26	1.2591e-24	-1.25902e-26	-2.94117e-26	-1.9825e-25	3.30968e-26	2.83069e-25	4.91216e-26	-1.77112e-25	1.31812e-25	-1.57491e-26	-5.69966e-26	-1.43888e-26	-1.69159e-25	-2.6687e-26	-6.52064e-26	1.87182e-26	1.81675e-26	-2.8016e-25	-3.90525e-26	2.7629e-48
1.40209e-26	9.88368e-27	4.95573e-27	1.91883e-27	1.27155e-26	-3.60016e-27	4.30689e-28	-1.14445e-26	-7.58316e-27	3.88797e-27	-5.24272e-26	-6.09056e-28	1.7478e-26	-4.75369e-27	-8.27216e-28	-9.23567e-27	2.88957e-27	3.49568e-27	2.16248e-27	-3.36529e-26	-1.14614e-28	1.71786e-27	2.05076e-26	-2.4579e-28	-1.81405e-26	-8.66641e-28	1.17135e-27	7.57517e-27	-1.39495e-26	-4.64243e-27	6.05006e-51
-2.59127e-29	-4.41082e-28	-2.56652e-28	2.56184e-29	2.54416e-29	4.5877e-27	-9.29123e-28	-1.28092e-27	-2.01026e-27	9.93812e-29	1.30146e-27	1.92413e-28	4.08583e-28	-3.78884e-27	2.99718e-27	5.37926e-28	-9.67673e-28	-5.82398e-28	-2.4676e-27	1.74784e-29	5.25506e-28	3.70308e-27	1.33931e-27	-1.04528e-28	-2.81751e-27	-1.55451e-27	-1.71961e-27	1.04255e-28	-8.3008e-28	-1.22956e-27	9.20721e-53
2.42397e-29	-1.98836e-28	2.53423e-28	3.63738e-28	-9.33135e-29	2.54511e-28	-2.23275e-29	1.16742e-28	-5.508e-29	-1.03591e-29	-9.3881e-29	-3.8536e-29	2.52854e-28	1.89846e-30	-2.36197e-29	7.60454e-30	8.37538e-29	-3.17454e-28	-2.87811e-28	8.52701e-29	-8.55674e-29	-3.70204e-28	2.3389e-28	-3.45739e-28	1.37183e-28	4.1894e-28	1.92356e-28	-1.41255e-28	-4.13979e-28	-4.25579e-29	1.34324e-54
1.37861e-29	-6.0433e-30	-1.04347e-29	9.49479e-30	-4.91118e-30	1.22624e-29	4.63005e-30	-1.23448e-29	2.68483e-30	6.84647e-31	-1.49433e-30	1.37216e-29	-3.47441e-30	-6.74458e-30	-1.74489e-30	-2.44585e-29	-3.74656e-29	-3.44036e-29	-3.91591e-31	9.95356e-30	2.50347e-30	2.62231e-29	-1.82809e-30	1.89502e-29	5.58903e-31	-2.88739e-30	8.26187e-30	-1.55708e-29	2.89459e-29	-2.63633e-31	6.53112e-57
7.43173e-32	1.5738e-32	-1.41403e-30	1.57499e-31	1.07542e-30	-4.759e-31	-1.64748e-30	4.8232e-31	-3.08819e-31	-1.18076e-30	4.21459e-31	1.31061e-32	-6.53061e-31	8.53767e-32	-1.0352e-30	2.61145e-31	2.34768e-31	-8.66358e-32	-1.83333e-30	-1.94696e-31	1.58298e-31	-3.01808e-31	1.32179e-31	5.38271e-31	-3.21327e-31	4.14996e-32	-3.70478e-31	1.05343e-31	4.57171e-31	-1.1642e-30	1.53036e-59
3.69935e-32	-2.79458e-32	-5.92485e-32	-1.4701e-32	2.15049e-32	4.56574e-33	1.16388e-33	-1.74649e-32	6.36175e-32	1.66034e-32	1.57799e-32	2.83476e-32	-1.35735e-31	2.23838e-31	3.11306e-34	-3.10946e-32	-6.18254e-32	5.7194e-32	2.85877e-32	3.63614e-32	-2.11777e-31	9.58668e-32	5.18368e-32	6.07576e-32	-4.13057e-31	1.63937e-32	-2.66548e-32	1.25115e-31	-2.14174e-31	4.53242e-32	3.8636e-61
-1.80736e-34	5.13103e-35	1.33459e-32	-8.32828e-33	-2.52091e-33	-8.44329e-34	5.75516e-33	1.29718e-33	-3.80602e-33	4.07326e-34	3.50416e-33	-2.73552e-34	-1.11254e-33	-3.72468e-33	-5.07018e-33	2.89773e-33	-1.16817e-33	2.1899e-33	3.61293e-33	2.45083e-33	5.08025e-33	1.51656e-33	1.49852e-32	2.04204e-33	-1.32076e-32	-2.94296e-33	-7.72766e-35	-1.64829e-33	1.98283e-33	-8.23905e-33	9.05294e-64
-8.06581e-34	3.69028e-34	1.05938e-34	9.78744e-34	1.53571e-34	-2.48883e-34	1.65076e-34	6.65455e-35	-4.51684e-34	-3.76296e-34	-8.33633e-35	-2.91186e-35	4.38821e-35	-6.13088e-34	-4.63793e-34	1.55426e-35	-1.25614e-35	-8.79859e-34	-1.45818e-34	7.08854e-37	2.60206e-34	7.41691e-34	-1.08626e-34	-2.69746e-34	-2.6619e-33	5.2698e-34	-1.17313e-33	-2.5652e-33	-8.72863e-34	2.58765e-33	2.70954e-65
-2.28843e-35	1.3676e-35	-3.19995e-35	3.22612e-36	-1.42889e-34	-2.27448e-34	1.60109e-35	5.75976e-36	7.42195e-35	2.53232e-37	-2.99464e-35	2.23517e-35	-2.51916e-35	1.18682e-34	-6.16233e-35	2.10765e-35	-7.48955e-35	-2.2173e-35	9.79301e-36	-1.42473e-35	7.86745e-35	3.63054e-35	-7.12278e-35	-1.20358e-34	-1.29495e-36	7.69549e-36	-1.30537e-34	2.14119e-35	4.12522e-35	-1.14132e-34	1.65805e-67
-4.08041e-36	1.9157e-36	-3.20678e-37	2.08122e-36	-3.4875e-36	-1.14631e-36	1.71867e-36	1.0037e-36	1.19293e-35	-4.50197e-36	6.92111e-36	7.27029e-36	-2.97531e-36	2.94313e-38	-3.45128e-37	-1.52073e-35	1.26652e-35	-7.45776e-36	-1.36007e-35	3.13203e-36	-1.4953e-35	1.406e-35	6.05053e-36	-2.33807e-36	-7.86152e-36	-1.01168e-37	-4.81336e-36	-1.42149e-35	-3.95717e-36	1.15162e-36	1.72396e-69
-5.64373e-38	-8.02118e-38	6.54131e-37	5.33009e-37	1.85511e-38	1.09947e-37	-4.22292e-38	-6.36816e-37	5.27526e-37	-6.66234e-37	1.44656e-36	-1.73668e-37	6.12697e-38	5.21329e-37	3.42659e-37	-1.56243e-37	9.88805e-37	4.54573e-38	-1.29883e-37	2.53951e-36	3.41942e-37	-3.49297e-37	-1.77351e-37	1.88112e-36	-1.11266e-37	-2.98546e-36	1.12688e-37	-3.54111e-38	-1.41758e-37	-5.32118e-39	2.46178e-71
-6.58704e-38	-6.98725e-39	-6.95633e-38	-7.716e-38	7.10034e-38	5.45112e-38	1.98375e-39	-2.17596e-39	-6.0181e-38	-5.20865e-39	8.03117e-40	-2.36905e-38	1.2181e-37	-1.81868e-38	-6.44627e-39	-9.55388e-39	9.33198e-39	-3.81513e-38	1.77986e-37	1.63545e-38	-2.79432e-40	9.9214e-38	4.0799e-39	-6.78882e-38	-2.31355e-37	1.44609e-38	-7.82795e-38	3.45491e-38	-1.40125e-39	1.03062e-38	1.51836e-73
-2.03935e-40	-4.47087e-39	-4.97468e-39	2.56684e-39	3.23075e-39	1.02767e-39	4.35514e-40	-8.72255e-40	-1.15516e-38	-3.82073e-40	2.24365e-40	9.0736e-40	6.46605e-39	2.60702e-39	-7.12719e-39	1.55654e-41	-2.77837e-39	7.55772e-39	6.56346e-41	1.58187e-39	2.7399e-40	3.62518e-39	-1.4682e-39	7.82731e-40	-9.31764e-39	4.44122e-41	-8.4266e-40	-1.20867e-39	-1.96448e-39	1.3368e-40	4.73872e-76
-1.2302e-39	-3.81332e-41	3.18075e-41	-1.21242e-39	-2.39747e-40	1.11652e-41	-1.34248e-41	-9.35701e-41	-3.31591e-40	-1.3909e-39	1.09049e-41	-8.13087e-40	1.8888e-41	-1.37453e-40	-2.27104e-41	1.51855e-40	-5.30014e-41	-6.94806e-40	-1.35837e-40	-1.34856e-41	-2.28363e-39	-1.808e-39	-1.22199e-40	1.01192e-40	6.07271e-41	7.72274e-41	2.28682e-40	5.0225e-41	8.12326e-40	2.95235e-41	1.55394e-77
-3.96147e-41	3.05196e-43	-1.2077e-40	-8.49977e-42	6.10791e-41	4.70581e-41	5.84802e-41	3.1621e-41	1.90744e-43	-9.19955e-41	7.37977e-42	1.57102e-41	6.37792e-41	-3.01057e-41	-1.88194e-41	3.73984e-41	7.43426e-42	2.34297e-42	-5.90285e-42	5.68961e-41	-2.56253e-41	-8.43697e-42	1.02e-40	-3.21823e-41	-3.49734e-41	1.62897e-42	5.35365e-41	-4.89438e-42	9.62808e-43	5.31995e-41	6.45307e-80
-1.21344e-42	-9.70305e-43	-2.47781e-42	3.96635e-42	2.80977e-42	-8.36291e-43	-6.59189e-42	-1.04591e-41	2.58334e-43	-9.9117e-43	-8.09967e-42	3.74655e-42	4.59505e-43	-1.95948e-42	2.47383e-42	-2.81926e-43	3.55798e-42	1.28213e-41	8.52651e-42	2.09277e-42	9.14438e-42	-5.57065e-42	-2.81616e-42	3.5649e-42	-2.40006e-42	5.26907e-43	-1.75042e-42	1.11964e-43	8.06158e-42	-1.27312e-43	7.40201e-82
1.27539e-43	-2.03461e-43	-8.86201e-43	-9.67381e-45	-4.32917e-43	2.26241e-43	-1.96224e-43	-2.98466e-44	5.01302e-44	3.93749e-43	9.97405e-45	-2.94132e-43	-5.03608e-44	-2.44693e-43	-1.93411e-43	-8.09554e-43	-1.14152e-42	9.77432e-44	9.01736e-44	-5.647e-43	-5.85374e-43	1.97329e-44	6.55491e-44	-3.45043e-43	-1.57127e-43	5.97958e-44	3.02742e-43	1.39067e-43	3.22777e-43	1.93746e-43	4.50749e-84
5.13911e-44	9.26591e-45	-1.34734e-45	6.69882e-44	1.05034e-44	-3.7145e-44	2.61732e-44	-7.06843e-46	-6.04856e-45	5.31183e-44	-9.09449e-45	-2.6174e-45	-1.73048e-44	-1.0406e-46	9.24642e-45	-7.14311e-44	-2.95517e-45	-6.74421e-45	-6.38239e-45	9.85785e-46	5.56491e-45	-2.98895e-44	-2.33145e-45	-1.65035e-43	1.78589e-44	7.86559e-44	-1.04258e-45	4.95045e-44	2.02788e-45	2.52842e-45	5.50571e-86
-1.23683e-46	4.18097e-45	1.09878e-45	-7.78371e-46	-1.50808e-45	2.18033e-45	3.07613e-46	-6.52745e-45	6.50039e-45	1.94431e-45	-9.27031e-45	-1.07022e-45	-1.25294e-45	1.27991e-45	8.35183e-45	2.84239e-45	-1.29731e-45	-3.74147e-47	-4.60149e-45	-1.0389e-45	-4.87503e-45	-1.36618e-46	-3.8658e-45	-8.37816e-46	-6.71056e-46	9.12804e-47	1.10921e-45	6.10548e-46	-2.56133e-46	-6.88817e-46	3.49169e-88
1.24478e-47	-6.56862e-47	-1.52809e-46	-2.37058e-47	4.66897e-46	9.81272e-47	4.81855e-46	7.49436e-46	-2.71625e-47	-8.96565e-46	-2.02263e-46	-1.04025e-46	4.49473e-47	-1.80463e-47	-4.30877e-47	1.10222e-46	-6.18428e-46	-1.13465e-47	-3.44832e-46	1.8879e-46	-6.09844e-47	-7.9394e-47	5.27469e-46	-7.09549e-46	1.86297e-46	1.257e-46	6.71149e-47	4.26681e-47	-1.04703e-47	-4.16235e-46	3.48152e-90
-4.2846e-47	1.45832e-47	-5.87989e-49	2.46815e-47	-1.33453e-47	4.1778e-47	-2.54794e-47	3.61196e-48	-4.47732e-48	-2.64296e-47	-5.86853e-49	-3.24382e-47	-3.58834e-47	-8.13824e-48	2.68782e-47	9.84559e-48	6.97208e-47	-3.87824e-47	1.42406e-47	-2.1877e-47	1.25246e-47	9.10279e-48	2.06608e-47	-6.96031e-49	5.41219e-48	-1.45241e-48	3.48297e-47	3.06161e-47	-5.77367e-48	3.82254e-48	1.91314e-92
-4.6312e-48	-4.09846e-49	3.83128e-49	4.8792e-48	3.256e-48	-4.68965e-50	4.75277e-49	-9.90284e-52	-1.18286e-48	7.18871e-48	2.0415e-48	-1.0209e-48	-1.49383e-48	2.73443e-48	1.3528e-48	-2.18956e-49	5.8772e-49	-2.18416e-49	1.72308e-48	2.63771e-48	-2.16651e-48	-3.24431e-49	1.1397e-48	-5.42843e-48	1.01062e-49	-3.57863e-49	2.98626e-48	1.49982e-49	-4.07038e-51	3.06751e-49	1.8133e-94
6.39008e-49	4.09879e-50	-1.45916e-49	-6.08816e-50	-1.27607e-49	1.43969e-49	8.05767e-50	1.36373e-48	-9.29576e-50	3.0881e-49	-8.75194e-50	-1.44841e-49	-1.45835e-49	-1.23433e-50	-1.60007e-49	1.00779e-49	1.60868e-49	-2.0952e-49	2.51553e-50	-1.67675e-49	-2.22886e-49	1.27365e-49	-1.14868e-49	-2.57816e-49	-1.11064e-50	9.23619e-50	2.37083e-49	1.15495e-50	-1.00864e-49	-1.53343e-50	2.84758e-96
1.15278e-51	3.72954e-50	2.29283e-52	-1.95839e-50	3.94272e-53	-1.11041e-50	2.85363e-50	-6.59232e-52	-1.67925e-50	6.76775e-52	-6.53774e-50	1.9048e-50	3.85678e-50	7.71416e-52	-7.92033e-51	2.81485e-50	-2.13125e-50	-2.40343e-50	-4.03767e-51	2.02004e-50	8.14881e-51	7.46887e-50	-4.10694e-51	7.16022e-52	-1.67632e-51	-1.16984e-51	-1.6189e-50	-2.27439e-50	-9.36742e-51	-1.08444e-50	1.80838e-98
1.0729e-51	1.2059e-51	2.25829e-51	1.6797e-51	1.55876e-52	-3.45816e-51	9.63127e-52	1.10379e-52	1.96465e-52	-9.90529e-52	2.72132e-53	-1.23126e-51	-2.11416e-52	5.31506e-52	3.4312e-52	2.71578e-52	7.29002e-53	2.30813e-51	-1.30456e-51	-2.14435e-53	5.86643e-52	-1.77272e-51	2.55589e-52	4.01655e-51	-3.16394e-52	-2.21419e-52	3.31014e-52	2.05648e-51	-5.81998e-51	1.46694e-52	9.16059e-101
2.05436e-52	-2.62095e-53	1.12473e-52	4.66251e-53	4.58796e-52	1.23857e-52	4.57172e-53	-5.54206e-53	3.15404e-52	4.18925e-54	8.21893e-53	-1.84554e-52	6.28343e-53	-5.376e-53	-2.71141e-53	-9.14128e-53	-3.11152e-53	8.22828e-53	2.07581e-53	1.43169e-52	6.24656e-53	5.02068e-53	-3.85522e-53	-1.33057e-52	5.31294e-54	-1.25718e-52	1.90972e-53	9.27347e-54	5.13638e-53	-7.61401e-53	5.23953e-103
-7.61008e-54	-6.05159e-54	2.6069e-54	-2.06155e-54	-2.55935e-54	1.05825e-54	-3.58947e-53	9.87607e-54	1.41024e-54	-6.98114e-54	-1.64231e-53	-5.73317e-54	-3.56535e-54	-2.35696e-53	5.46429e-55	-7.57422e-54	5.1266e-54	-2.11109e-53	2.20817e-53	1.11018e-53	-4.1132e-54	-8.38398e-54	2.36024e-54	2.65333e-53	-4.02444e-54	1.88209e-54	-1.60885e-53	-9.04412e-54	1.89543e-54	6.69591e-54	4.76684e-105
-2.25486e-55	4.22128e-56	2.19186e-56	2.65502e-55	-1.62416e-54	3.26933e-55	-1.69816e-55	8.27557e-57	-1.49054e-54	-8.93699e-56	1.74655e-56	4.35219e-55	7.45109e-55	-1.89736e-54	-4.80589e-55	1.61424e-54	1.10807e-54	-1.26575e-54	-1.81769e-56	-1.25796e-55	1.70762e-55	2.08314e-56	-1.2526e-54	-2.16764e-55	-3.91038e-55	-5.61352e-56	-1.44493e-54	9.73161e-55	4.13171e-55	-5.24569e-54	4.76792e-107
-7.45271e-56	-2.70871e-55	3.46709e-56	2.92267e-55	-3.7698e-56	-6.6619e-56	2.74402e-55	-1.72305e-56	-3.02606e-56	2.72888e-57	-3.51884e-56	-7.13757e-56	-4.50673e-57	-2.99455e-56	4.82007e-56	-1.13333e-56	9.73763e-57	4.43772e-56	-7.91914e-56	4.58131e-57	6.15576e-56	5.35769e-56	7.78015e-56	1.86499e-56	3.04823e-56	-1.12364e-55	-1.96801e-55	1.28021e-56	-1.54373e-56	1.7582e-56	3.32039e-109
8.07927e-57	-1.33721e-58	-3.03114e-57	6.24664e-58	5.40277e-59	2.61681e-57	1.39648e-58	3.76965e-57	3.11151e-56	1.13994e-56	-1.42479e-56	-1.28828e-56	-1.18251e-57	6.30521e-57	1.82261e-56	5.3266e-57	1.89905e-58	-2.13772e-57	7.38581e-58	3.76777e-56	1.99981e-56	-4.26667e-58	3.47289e-57	4.30895e-57	3.37355e-57	-7.89241e-57	4.26954e-57	-3.46835e-57	7.34364e-57	4.7161e-57	4.00032e-111
-2.0794e-59	-6.49824e-58	-3.39941e-58	-4.63317e-58	2.18062e-57	1.22746e-58	4.33323e-59	5.67046e-58	8.17226e-58	-7.44918e-59	-3.77942e-58	1.24078e-58	-1.52539e-58	-1.67252e-58	-4.59276e-58	6.72971e-58	-2.25092e-57	1.20341e-57	4.99101e-58	5.99279e-60	1.66039e-58	1.59608e-58	9.46964e-59	-8.68875e-60	-7.69633e-59	-6.29724e-59	-5.86929e-59	1.47469e-57	-9.86086e-58	-3.41984e-58	1.74967e-113
1.06479e-59	-2.21059e-59	-1.40996e-60	4.23571e-59	1.09153e-58	-3.71982e-60	1.0131e-59	5.15967e-59	2.3747e-59	9.25431e-59	-6.07349e-60	-1.27672e-59	8.51041e-59	7.83128e-59	-3.29757e-60	5.8366e-59	7.43436e-60	5.43097e-59	-5.65125e-59	-2.63445e-59	1.71399e-60	1.21847e-58	5.42645e-59	-5.09165e-60	-8.8839e-59	-6.44528e-60	-1.59618e-58	-7.18301e-59	-3.00174e-59	6.46718e-59	1.1158e-115
-1.89726e-62	-2.57462e-60	2.60053e-60	-4.39194e-61	-8.78415e-61	-9.6154e-60	-3.0451e-60	-3.44342e-60	-1.4763e-61	-2.0431e-60	-1.21178e-59	1.86857e-60	5.53572e-60	-7.18411e-62	-2.60284e-59	-1.03577e-60	-4.45543e-61	4.90802e-61	5.0671e-60	-1.88853e-60	-3.91505e-60	-4.54025e-60	-3.8146e-60	-1.69393e-60	1.66331e-60	2.15721e-59	7.25689e-60	-1.77831e-59	-2.80572e-60	-1.88068e-60	1.92315e-117
-3.52012e-61	5.13378e-63	-9.36148e-62	6.01605e-61	-6.63492e-62	2.66752e-61	-1.93207e-61	3.59679e-61	3.08982e-61	7.632e-62	-9.66877e-62	-1.05269e-60	1.04927e-60	-2.0059e-61	2.73089e-61	-1.17679e-61	4.07347e-61	4.30764e-62	2.34575e-61	-1.35823e-60	-1.15209e-60	-1.28199e-60	-2.18885e-61	-7.65063e-61	-2.50474e-62	-1.61575e-61	-1.46689e-60	1.89813e-62	9.41829e-61	2.59968e-60	1.86812e-119
8.79272e-62	5.56711e-62	8.02373e-62	5.15173e-63	1.88448e-62	-5.28921e-62	-4.36176e-62	1.05581e-61	3.46191e-62	-5.68218e-63	4.7397e-62	-1.58941e-62	-1.90174e-62	1.92376e-61	9.59314e-62	-1.83529e-62	1.33444e-62	-3.54468e-62	4.0935e-62	-1.47869e-61	-1.51908e-62	-1.26719e-61	5.64888e-62	7.463e-63	7.4148e-62	-6.06389e-62	-5.77592e-62	2.50663e-62	-2.14471e-62	5.06624e-63	1.42273e-121
9.16647e-63	2.51518e-64	1.44834e-63	3.69784e-63	3.07733e-64	4.9447e-63	-2.03916e-63	-4.30266e-63	-8.4279e-64	9.86309e-63	6.74232e-63	4.72735e-63	-1.56193e-63	3.61724e-64	6.92996e-63	1.03578e-63	2.82363e-64	1.5398e-63	1.07745e-62	-6.8023e-65	-1.94337e-62	-3.23337e-64	5.35141e-63	-8.13304e-63	8.12545e-64	-6.94158e-63	1.19287e-62	-2.02496e-63	-8.73626e-63	-3.79655e-63	1.24162e-123
1.5494e-64	2.85138e-64	-9.4931e-64	1.4739e-64	9.78381e-65	-5.79887e-66	-2.96198e-64	-9.0523e-65	-8.48311e-67	-1.13457e-64	2.64362e-64	4.74389e-64	-1.29099e-63	2.65664e-64	-4.88063e-65	-5.51309e-64	-1.19244e-66	-4.42014e-64	-8.92939e-65	1.20761e-64	4.40336e-65	5.02377e-65	-1.1712e-64	3.62802e-64	2.68755e-64	7.77738e-64	-1.30586e-64	-4.80558e-64	-6.92067e-65	-9.82208e-66	4.78284e-126
-2.95607e-66	9.56488e-67	2.46347e-65	2.71834e-66	-9.27686e-67	-2.68426e-65	-8.42039e-65	-5.62948e-66	-9.95274e-67	-3.78539e-66	-2.34842e-65	-1.90497e-65	3.8071e-66	4.64359e-66	7.34441e-66	-2.93482e-65	1.64673e-65	1.97297e-65	-1.91796e-65	3.86905e-65	-1.37461e-65	1.69086e-65	4.10033e-66	1.04738e-65	-6.70091e-66	-5.39879e-65	1.40211e-66	1.21943e-65	-3.02122e-65	1.01999e-65	1.7602e-128
6.5706e-67	3.65252e-67	-1.31404e-66	2.98863e-66	-7.95775e-67	1.37743e-66	1.15582e-66	1.00278e-66	-2.43761e-67	-9.11419e-67	-5.3283e-68	2.30449e-66	-2.27503e-66	2.37819e-66	1.27451e-66	6.90718e-68	-1.55381e-66	-3.99159e-66	2.72932e-66	-3.43073e-66	1.28305e-66	-1.62051e-66	-9.06171e-68	5.40679e-68	-1.58783e-66	-1.62314e-66	8.55741e-66	-4.64212e-66	4.89052e-67	1.39721e-66	1.78735e-130
5.29135e-67	-1.03239e-67	1.63766e-67	1.74158e-67	-2.69506e-67	9.11802e-68	8.75538e-68	-2.36577e-68	2.94821e-67	3.20389e-68	-4.08581e-67	-1.48648e-67	1.99061e-67	1.18777e-66	-2.04054e-68	-2.56319e-68	-5.94562e-67	-1.24252e-67	-3.44475e-68	-3.11316e-68	-2.85669e-67	-2.72224e-67	1.51937e-67	7.03598e-68	-9.2353e-69	-1.29868e-67	5.55025e-67	-1.81657e-67	2.3741e-68	-9.22438e-67	3.92974e-132
-9.80586e-69	-2.1656e-68	-4.1922e-69	2.10534e-68	2.13553e-68	1.42109e-69	-1.23193e-67	-1.1752e-68	-2.19682e-68	2.03646e-68	-1.60677e-68	6.49751e-70	4.78648e-72	3.30332e-68	9.16339e-69	3.88282e-68	-2.18926e-68	3.68496e-68	-7.18526e-68	2.59972e-69	-1.30723e-70	-1.33024e-69	-2.49078e-70	2.59529e-69	1.11527e-69	-4.16838e-68	-3.14919e-69	-1.66768e-67	-4.61576e-68	3.57638e-69	5.9356e-134
-3.36384e-69	-1.87075e-71	2.07627e-69	-1.49067e-70	-3.88115e-70	2.68509e-69	-3.93454e-70	-8.84777e-71	8.0951e-70	-7.74582e-71	3.11702e-69	-5.6388e-70	6.3707e-70	-4.72459e-70	3.13773e-69	1.03266e-68	2.60433e-69	-6.59773e-69	6.82236e-70	-7.02627e-69	-3.41966e-69	-2.48068e-69	-1.11652e-70	-3.90959e-69	-7.26533e-70	1.45876e-69	1.18228e-69	-7.73036e-70	3.4043e-69	7.66198e-71	3.00518e-136
-5.92767e-72	-1.93501e-70	-5.07695e-71	5.80793e-71	-1.68496e-71	-1.6416e-70	-8.9696e-71	3.19434e-71	7.05138e-72	-3.8828e-71	-3.4238e-71	-1.29689e-70	-7.0218e-72	5.00004e-70	-2.82136e-71	-1.31091e-69	2.90345e-70	-1.97214e-70	6.79302e-70	-1.18599e-70	-8.94308e-72	4.24048e-70	-3.61701e-71	-9.83742e-72	5.0431e-71	-1.95687e-70	-2.22413e-70	4.38003e-70	-9.08029e-70	-8.6774e-71	3.96281e-138
6.38029e-73	-3.00274e-72	-9.67798e-72	4.42436e-72	7.14136e-72	1.78542e-71	-1.81344e-71	-1.0476e-71	-1.60083e-73	-4.05717e-72	-2.88474e-72	-1.05556e-71	-1.14857e-71	-2.32566e-71	2.7229e-72	3.38531e-71	4.33406e-72	2.73507e-72	-7.09496e-72	-1.79948e-72	1.23789e-72	-2.11107e-71	-7.94095e-72	-9.71445e-72	1.23035e-71	-5.74591e-72	-1.55219e-72	2.74343e-72	-4.22472e-72	2.43484e-71	4.38299e-141
-1.13147e-73	-4.78066e-73	-8.59045e-74	-1.9776e-73	3.20658e-73	1.00721e-72	-7.26243e-73	-1.9405e-72	5.06567e-73	-6.32234e-73	1.62315e-73	-5.15782e-75	-1.04513e-72	-1.80987e-72	-3.84986e-72	2.3342e-74	-4.11818e-74	1.46117e-73	-1.10316e-75	-8.46058e-74	5.41595e-73	1.63683e-72	7.7271e-73	-3.42721e-73	8.50957e-73	-8.60521e-73	-2.95418e-73	5.33314e-74	2.29437e-73	2.81425e-72	3.88154e-143
-2.0656e-74	-8.08812e-74	-1.68297e-74	-1.33933e-73	-2.83444e-73	3.51061e-73	9.99398e-74	1.22601e-73	2.96313e-74	-2.47578e-74	-1.36785e-73	-3.32852e-74	-1.34259e-73	1.63841e-73	-3.08131e-73	1.1457e-74	-4.42458e-75	7.31404e-74	-1.28408e-73	-1.2718e-73	2.08739e-73	-2.29959e-74	3.7023e-73	3.85545e-73	-2.10909e-73	-3.6377e-75	-1.95435e-73	-2.92446e-73	-5.71793e-74	2.29995e-74	9.5491e-145
5.95962e-75	-1.92459e-74	-1.12546e-74	-5.94022e-75	-2.57744e-74	2.80644e-74	-1.9481e-74	9.30827e-75	3.46429e-75	-6.98844e-76	-9.58639e-75	-4.64047e-75	1.10523e-74	-3.55123e-74	9.01611e-76	2.77108e-75	1.68293e-75	-2.49354e-76	5.04961e-75	1.8353e-75	6.55939e-75	2.40457e-75	-2.32255e-76	1.17613e-75	-9.13464e-75	-1.96534e-75	-3.99304e-75	-1.77756e-74	-8.9587e-75	-5.7362e-75	4.61803e-147
-5.57066e-76	2.39913e-75	7.00093e-77	4.37733e-76	-1.07257e-75	3.14441e-76	-1.98948e-76	4.61123e-76	3.67289e-76	-8.04852e-76	3.56068e-76	7.04186e-77	-3.73215e-76	-2.9696e-77	1.18443e-75	2.86926e-76	-3.52497e-76	1.4841e-76	1.90678e-75	-1.70539e-76	3.00541e-76	-1.87849e-75	3.08761e-76	-5.2055e-76	-4.71042e-76	2.56713e-76	7.56291e-76	-4.54152e-76	1.35835e-76	-1.33334e-76	1.92027e-149
-9.32611e-79	-4.26418e-77	-2.01499e-77	5.37634e-77	-4.54809e-78	8.61893e-78	-1.37617e-77	2.23614e-76	9.9935e-77	-1.2031e-76	9.52181e-77	-1.86916e-77	4.2891e-76	1.49656e-76	1.39116e-78	4.51533e-77	7.55679e-79	-3.67823e-77	-5.72261e-77	-3.97882e-77	-1.0043e-78	-4.14911e-77	2.86217e-77	7.92746e-78	2.99657e-77	1.5356e-77	5.0868e-77	-9.36339e-78	6.97617e-78	3.88988e-77	3.11869e-151
2.95838e-79	-1.24548e-78	1.69016e-78	7.6846e-79	-1.21933e-77	1.65964e-77	-3.44975e-78	-1.21903e-78	2.70874e-78	-2.27195e-77	1.34285e-78	-3.71267e-78	1.20158e-78	3.79796e-78	-6.10977e-80	-1.37348e-78	2.92531e-77	2.12056e-77	-1.98564e-77	-9.3612e-78	3.01567e-78	-3.42336e-77	-1.88822e-77	-1.58978e-78	2.34411e-78	5.77916e-78	1.82615e-78	6.00118e-78	1.02434e-78	-2.57594e-77	5.06971e-153
5.77613e-80	2.45192e-78	3.18247e-81	-8.01483e-79	-3.67935e-79	-2.46854e-79	-2.02467e-79	-5.04562e-80	-6.62661e-79	-4.08358e-80	8.9633e-79	6.10901e-80	1.54041e-78	-2.52161e-79	2.1676e-78	-1.03512e-78	-1.12279e-78	-9.33998e-81	1.539e-79	-1.33481e-78	3.69134e-79	-2.48404e-79	-2.08174e-81	-1.56654e-79	2.78974e-79	-2.50821e-79	3.17201e-79	4.9646e-79	1.20254e-78	-1.38739e-79	2.15936e-155
-7.42162e-80	5.38768e-81	2.85549e-80	1.95081e-79	-6.05747e-80	4.17741e-80	1.98425e-80	-5.50312e-81	-5.41168e-80	-7.91871e-80	-8.43995e-80	1.83487e-80	8.90308e-81	6.63703e-81	4.38854e-81	2.04209e-80	-1.2464e-79	-3.66256e-80	1.9546e-81	6.1797e-80	9.32589e-81	5.11203e-80	-1.87445e-79	-1.07695e-80	-1.43146e-80	-1.36821e-79	-3.02816e-81	-3.7843e-80	2.9282e-81	1.1062e-79	1.58729e-157
-6.45208e-81	1.08823e-80	2.78264e-81	-2.38263e-81	7.93628e-82	-8.7157e-82	-2.85074e-81	-6.42803e-83	-1.31475e-80	8.91383e-82	4.90514e-82	9.12298e-82	1.64201e-81	4.47299e-81	-1.93341e-81	1.28135e-81	-5.30635e-82	3.36239e-81	5.8515e-82	4.1158e-81	-7.13416e-81	8.69627e-83	4.62915e-82	-8.24391e-81	2.79917e-81	2.02465e-80	-5.40787e-81	5.83175e-82	-1.25022e-81	-6.22307e-82	9.83041e-160
7.54079e-83	2.29798e-82	-1.93966e-82	1.26146e-83	-1.64178e-81	2.06826e-82	3.28575e-82	-4.23453e-83	4.29908e-82	3.02536e-82	-5.34427e-83	2.94156e-83	-5.18422e-83	2.75073e-83	1.01812e-82	2.8652e-82	7.77098e-82	4.67877e-83	-2.365e-82	7.73438e-84	-2.25049e-82	5.20969e-82	-1.04342e-81	-3.88874e-83	-1.91178e-82	-1.52993e-81	-1.44557e-83	-1.00011e-81	-2.29241e-81	-1.18463e-81	1.54307e-161
-2.59578e-83	-3.10575e-85	3.60794e-84	5.43139e-84	1.32071e-83	4.2678e-83	1.49569e-83	7.56576e-83	-3.30132e-83	1.00952e-83	1.26989e-82	-1.07722e-82	2.33604e-83	1.59338e-84	-1.42776e-83	-2.55106e-83	1.66714e-83	-9.32646e-83	2.42763e-83	9.46346e-83	-1.97007e-83	1.56433e-83	-1.07248e-83	-4.40836e-84	8.64212e-83	-1.418e-84	-2.1427e-83	-1.71993e-83	-1.31056e-83	-1.0004e-82	7.66787e-164
5.39692e-85	-7.55979e-84	8.26947e-84	-7.56623e-85	-6.59059e-85	-2.09057e-84	-5.7258e-85	-1.71371e-84	4.27184e-85	-2.10454e-84	-4.27824e-85	1.02748e-84	-3.09739e-84	1.45789e-84	-1.30944e-84	-3.0865e-84	-3.4729e-85	8.07396e-86	1.23032e-84	-2.78238e-85	-2.99358e-84	8.6369e-85	-1.62658e-84	-9.03697e-85	-4.20107e-86	-9.6452e-86	-8.60867e-84	-2.48435e-84	-1.7471e-85	1.21356e-84	2.59962e-166
2.6473e-85	-2.85973e-85	-5.08292e-85	-5.88192e-85	5.06318e-87	2.14734e-86	-6.58059e-85	1.01937e-84	4.26526e-86	1.4532e-85	-6.43724e-85	-6.338e-86	9.35355e-86	3.62524e-85	1.18207e-84	-2.92373e-85	-1.11384e-85	-2.79199e-85	8.31204e-85	9.34404e-86	-4.33968e-85	-2.40349e-85	4.47941e-85	-5.70445e-86	-5.75512e-86	-1.02272e-85	-3.82862e-85	-1.43449e-86	-5.66248e-86	1.4942e-85	5.7192e-168
-9.31647e-87	3.92051e-87	5.03457e-88	1.08743e-85	5.6392e-87	6.21787e-86	2.0065e-86	4.64859e-88	-8.35534e-86	6.55951e-87	3.98282e-87	9.16344e-87	-1.9739e-86	3.54828e-86	9.71802e-87	1.39574e-85	3.6548e-87	-7.87333e-86	1.63629e-89	1.65387e-86	-1.62736e-87	-3.24037e-86	4.72393e-86	-6.47521e-87	-1.8626e-87	4.52571e-86	-6.07036e-86	-1.19602e-86	-4.54919e-86	-2.75536e-87	6.23449e-170
-1.62117e-88	1.56697e-88	3.6401e-88	4.71048e-88	2.52896e-87	1.95296e-88	6.42673e-88	5.13286e-88	-1.99017e-88	-4.14837e-87	1.47852e-87	-4.06421e-87	1.51308e-87	-3.40982e-88	-1.7716e-87	8.90206e-88	1.54507e-87	1.93824e-87	-3.02287e-87	3.04449e-87	8.52409e-87	6.30726e-87	-6.23722e-88	-1.19601e-89	3.05713e-87	1.62398e-87	8.22903e-88	-8.38155e-88	-7.19864e-87	5.53188e-87	2.82971e-172
-4.77911e-89	-6.26673e-89	-1.42533e-88	4.48396e-88	3.94067e-88	-9.26373e-88	1.02523e-88	2.54783e-89	3.13764e-89	1.15811e-89	9.52513e-89	-1.52871e-88	5.52134e-90	6.04532e-88	-5.69353e-89	-5.39741e-88	-2.8721e-88	-2.60662e-88	-3.5925e-89	-1.31176e-88	-1.45465e-91	-1.08243e-88	4.51177e-88	-7.8774e-90	-8.83676e-89	-1.15839e-88	-6.19438e-88	7.02316e-88	2.46808e-89	-1.73421e-88	3.25895e-174
-1.16786e-89	9.37441e-91	-1.43087e-89	-2.16858e-89	3.99187e-90	-1.46527e-89	8.4907e-90	-2.5119e-89	1.22122e-89	-9.00767e-90	2.18169e-90	5.56888e-91	5.61346e-90	-1.45695e-90	-7.57577e-89	-4.52206e-89	4.82783e-90	2.02239e-90	2.36363e-89	6.86719e-89	1.16303e-89	1.28728e-90	2.58095e-89	1.14552e-89	2.93154e-89	1.06577e-89	6.54074e-90	2.70973e-89	-2.06605e-89	-1.76238e-89	1.85227e-176
4.89129e-90	8.57633e-91	-5.25889e-91	-3.88409e-90	1.29345e-89	5.92767e-91	-3.24637e-90	3.35565e-90	-1.54705e-90	-3.68448e-90	2.30302e-91	-8.23016e-92	5.50211e-90	1.79839e-90	4.62045e-91	3.44162e-90	5.78624e-92	-1.90908e-90	2.88556e-90	4.40835e-91	-1.06468e-91	-6.08909e-91	5.22482e-91	1.06798e-90	8.41757e-91	-2.43271e-90	-1.77829e-91	-3.22595e-90	8.29585e-91	7.34502e-91	3.23326e-178
-1.32215e-91	-1.45343e-91	4.31729e-92	4.86073e-92	1.87655e-91	-2.87359e-92	1.17145e-91	4.80473e-92	-4.04285e-92	-2.72506e-91	-1.7576e-92	-5.01962e-91	9.18816e-92	1.89618e-90	-1.75504e-91	4.5111e-91	-6.15032e-91	1.26311e-91	-1.59298e-91	2.08508e-91	-9.29739e-92	-1.09287e-91	5.33998e-92	-7.3294e-92	-1.68181e-92	2.32234e-91	-7.63262e-92	-1.0773e-91	1.13277e-91	-3.69181e-91	4.97396e-180
4.24748e-93	1.77685e-92	-2.71632e-93	5.12239e-92	7.89591e-92	-2.14804e-92	-1.7478e-92	3.55524e-93	-4.56579e-94	2.31693e-92	5.11225e-93	-7.50957e-92	3.02771e-93	1.73538e-93	-5.77363e-93	3.53679e-93	1.02002e-92	-4.82933e-93	-5.3027e-93	-1.14998e-93	1.06656e-92	-2.20115e-92	3.11225e-93	-2.34367e-92	-5.53385e-92	2.7695e-94	3.18093e-92	1.42694e-92	7.72051e-93	-1.61487e-93	2.18938e-182
-1.87898e-95	6.43341e-93	7.14382e-96	-2.72152e-95	-3.06228e-94	-6.2559e-95	3.66076e-93	5.97761e-94	1.48681e-93	5.32262e-94	-9.68843e-94	1.96119e-93	-4.62e-94	-2.30482e-93	-5.18977e-93	-1.06381e-93	3.47554e-93	-1.34049e-95	-1.2262e-93	-2.81144e-93	5.79968e-94	2.87314e-94	1.25004e-95	-3.94908e-94	-6.39946e-93	-3.69731e-95	6.56224e-93	-3.64751e-93	8.31174e-94	3.7826e-93	2.30499e-184
3.728e-94	-4.69031e-94	8.71217e-95	2.42884e-95	3.54386e-95	-4.03007e-95	-2.23036e-95	6.05127e-95	-6.12803e-95	-6.98044e-95	-1.02508e-94	-2.42849e-94	-9.30191e-97	-5.56611e-96	-5.11552e-96	6.22254e-95	-5.63448e-95	-5.49405e-95	3.61745e-94	8.45438e-95	3.16977e-94	-1.53129e-96	2.24632e-94	-5.72373e-95	-5.41387e-95	1.70886e-95	6.15506e-95	2.90888e-94	4.83178e-95	-2.79017e-94	9.26457e-187
1.4659e-95	-1.08533e-96	-1.06695e-98	1.36099e-95	-2.01272e-96	2.98472e-95	-2.22937e-95	9.4354e-96	1.99068e-96	2.26504e-95	6.96249e-98	6.68271e-97	5.29633e-96	2.53421e-97	7.5368e-96	-1.15559e-95	-5.52534e-95	-6.63023e-96	-1.64111e-96	-3.91275e-96	1.01278e-96	-6.20745e-96	1.78153e-96	2.83306e-97	-7.46121e-96	-8.38064e-96	-6.27097e-96	8.5741e-97	3.57736e-96	-7.48154e-98	5.95463e-189
3.4849e-96	4.02189e-96	3.88217e-99	-2.1454e-97	2.77212e-97	-1.67967e-96	-7.1566e-97	4.29878e-97	-2.78924e-96	-3.41249e-98	5.55589e-98	-7.45712e-97	8.13654e-97	-7.07993e-97	1.07208e-96	9.75416e-97	3.25339e-96	-1.06602e-97	9.85426e-97	-2.06532e-99	4.6642e-97	-5.80657e-96	-7.99536e-97	4.52855e-97	-7.7816e-99	-2.44705e-97	3.15474e-97	-2.75772e-96	-1.78173e-96	-1.73114e-97	1.0088e-190
2.1583e-97	2.17491e-98	-7.1794e-98	-1.71885e-98	-1.78712e-98	-1.00597e-98	-2.54189e-97	-5.32244e-98	1.56097e-98	-3.33731e-99	2.31853e-98	-1.35447e-97	1.25371e-98	5.04886e-100	5.37155e-98	4.47546e-97	-5.65297e-98	3.59015e-98	-4.98492e-98	1.71983e-98	-5.25465e-98	1.65573e-97	-1.63489e-97	-3.40907e-98	8.30551e-98	3.93841e-97	2.11539e-98	1.67826e-97	2.80736e-98	5.99461e-98	6.03185e-193
3.1714e-99	4.60297e-98	5.87163e-99	-5.60749e-99	2.11868e-98	1.07559e-99	6.09417e-99	-9.07008e-99	2.38421e-98	7.5075e-99	-8.884e-99	2.15509e-98	-1.34629e-99	2.13851e-99	7.40622e-99	5.538e-98	1.0801e-98	1.44766e-98	-1.66424e-98	-9.09209e-99	-9.23032e-99	-9.00184e-99	-2.83521e-99	1.89953e-98	-1.42626e-99	-2.45681e-99	4.36607e-99	1.43362e-99	-7.59319e-99	4.79802e-99	8.39134e-195
2.16103e-100	-7.72948e-100	-2.99356e-100	-5.15312e-102	-1.22116e-99	-2.05471e-100	-2.30184e-100	2.08961e-100	9.1228e-100	3.02155e-100	7.80177e-100	1.11326e-99	-1.57045e-99	-6.01943e-101	1.15418e-100	4.27062e-101	-5.16889e-100	2.69677e-100	-1.2805e-100	2.43972e-99	1.30135e-101	1.93498e-100	7.1482e-100	3.3375e-100	-1.53046e-100	9.11372e-101	2.67569e-100	3.56315e-99	1.82037e-100	-3.87432e-100	2.75717e-197
3.60758e-101	-1.25568e-101	2.13225e-100	1.37792e-100	3.90177e-100	-4.43819e-101	3.32604e-101	-1.43909e-100	6.85893e-102	2.308e-100	-3.96236e-101	-1.20688e-100	8.74109e-101	-2.51318e-101	-6.23756e-102	1.26462e-101	-1.04415e-102	-3.97301e-102	-3.58075e-102	-1.3074e-101	-3.1935e-101	6.50191e-101	-2.15435e-100	-2.68554e-101	-3.36901e-100	5.03151e-101	7.48583e-102	-1.31707e-100	-1.4039e-100	-8.95133e-101	5.33598e-199
-5.39805e-103	-1.67671e-102	-9.40022e-103	-1.82162e-101	-5.60682e-103	-8.74002e-104	7.7866e-102	-4.05649e-101	6.80359e-102	-1.50883e-101	-1.70503e-102	-1.64599e-101	8.07252e-102	-1.53563e-101	-2.07294e-102	3.00676e-102	7.06461e-104	-1.47461e-101	-2.99595e-101	-3.55776e-102	6.62102e-103	-1.06361e-102	-2.67237e-102	-3.72497e-103	-2.10365e-102	-6.59444e-102	-5.81935e-102	-4.26626e-102	-3.11936e-102	8.88989e-102	4.22965e-201
1.05681e-103	-5.5385e-103	-6.48599e-103	5.56667e-104	6.58434e-104	6.59794e-103	2.04093e-102	-9.52704e-104	-8.66271e-103	-2.23602e-102	-2.69215e-102	-1.91063e-103	1.54967e-103	-5.34772e-104	-1.41411e-102	5.20278e-103	-3.29161e-104	3.47315e-103	2.15709e-102	-3.57073e-102	1.03201e-102	-1.0771e-103	4.73989e-103	6.22443e-103	2.08399e-104	-1.46406e-103	1.25135e-102	-1.12792e-103	1.27807e-102	4.41281e-102	6.2608e-203
4.84566e-105	-3.58099e-104	3.29687e-104	-8.93081e-104	-2.05312e-104	-1.12511e-104	-9.44742e-107	3.49244e-105	-7.02473e-104	3.46046e-107	-7.97426e-104	3.09876e-104	8.97107e-105	-7.32943e-104	-2.64987e-104	-2.32482e-104	-1.83114e-103	-7.53255e-105	1.81676e-103	-4.46253e-104	6.0105e-104	-3.95375e-105	2.17493e-104	7.31938e-105	8.97431e-104	-7.42519e-104	3.0647e-104	-1.98292e-104	-1.56341e-104	-2.91018e-104	1.18609e-205
-1.84828e-105	-4.83286e-105	-2.12904e-105	1.0471e-105	-3.03515e-105	1.08899e-107	-1.25421e-105	-6.8673e-106	-6.07339e-106	-1.5837e-104	2.71603e-105	1.1947e-105	-5.34027e-105	1.94223e-105	1.96587e-105	-3.40289e-107	-1.31442e-104	-3.53282e-106	1.15916e-105	2.45114e-105	3.8581e-107	-1.25521e-105	-1.79924e-105	2.72609e-105	-1.89385e-105	-9.72778e-106	8.01681e-105	7.61529e-106	-3.10943e-105	-5.68177e-105	6.43624e-208
-2.66161e-106	1.68834e-105	8.85755e-106	4.47895e-106	1.42002e-105	-4.06616e-106	-2.0666e-106	-2.1504e-106	7.89429e-107	-2.45406e-106	-2.5109e-106	2.92818e-106	1.27349e-106	-6.54539e-107	1.93621e-106	-9.11526e-106	-2.28094e-106	-6.70777e-106	1.31169e-105	-9.95431e-106	9.72638e-106	-4.3824e-107	4.94988e-106	1.52305e-105	-1.15908e-106	1.73396e-106	-6.73672e-107	6.23081e-106	-1.10416e-105	6.34151e-106	1.60649e-209
-7.04953e-107	-7.93384e-107	1.27793e-108	3.12396e-107	6.89178e-107	-5.15064e-107	3.35571e-107	-1.5845e-107	1.25947e-108	4.75238e-107	-3.49613e-108	6.19532e-107	1.74247e-108	1.42792e-106	3.57188e-107	-2.38195e-107	5.47994e-107	4.18722e-107	-4.2512e-107	1.37386e-107	-2.37993e-106	1.97104e-107	1.22067e-106	-4.07343e-107	-7.00398e-107	-3.70173e-107	2.7935e-107	1.92133e-107	-3.1291e-107	-1.11791e-107	1.38238e-211
-2.27456e-108	-6.72699e-109	3.70055e-109	-1.84018e-108	3.81702e-108	-3.39526e-108	-4.34959e-108	4.13551e-108	-1.52435e-108	-6.57319e-108	3.87044e-108	4.81741e-109	-8.74498e-109	-1.0092e-108	3.12037e-108	1.69653e-108	-3.41593e-108	2.24171e-109	-3.57816e-108	-3.96081e-110	-2.09808e-108	-1.51297e-108	1.90158e-109	-1.65522e-108	1.48694e-107	-6.70564e-108	2.87725e-108	-2.10788e-108	-1.16644e-107	-9.88011e-109	5.96219e-214
5.22494e-110	-7.04535e-109	-2.10267e-109	-2.49032e-109	2.04096e-109	5.74369e-110	-2.29321e-109	-6.85549e-110	3.63052e-109	1.3109e-109	-1.83213e-109	4.06498e-109	-4.64426e-109	-4.82198e-110	4.76251e-109	-3.31559e-109	-8.00308e-110	1.04953e-109	5.08338e-109	-3.45773e-109	8.96469e-110	5.30139e-110	-1.31391e-109	-3.17122e-110	-6.62764e-110	-2.32094e-109	-1.11839e-109	-1.55094e-109	1.33954e-109	-1.84877e-109	2.18158e-216
1.96101e-110	3.06185e-111	4.16509e-110	2.40679e-110	3.2443e-110	-2.0482e-110	-6.68935e-111	-3.09749e-110	-3.77482e-111	-7.6305e-111	7.6312e-111	-9.62993e-111	-9.19421e-111	-1.00559e-109	4.86813e-110	-1.11075e-110	3.31121e-112	4.34835e-110	-7.43713e-110	1.43097e-110	-4.95231e-111	1.43874e-111	-2.49577e-111	-1.98882e-110	4.42798e-111	-1.45683e-112	3.07397e-110	-1.59157e-110	-2.16788e-111	-2.6581e-110	2.80818e-218
-1.814e-110	-1.88707e-112	-4.44118e-112	1.1151e-111	-3.504e-111	5.75943e-111	7.86275e-111	3.01776e-111	-2.54314e-112	2.89052e-111	3.90154e-111	-5.35876e-112	-1.6692e-111	1.45369e-110	-4.16921e-112	-6.815e-113	-3.17148e-111	7.76137e-111	1.74288e-111	2.69146e-112	-6.3609e-114	-9.05492e-111	-1.92972e-111	-4.5234e-114	-2.66772e-111	3.74168e-112	5.09447e-111	2.06927e-111	5.14314e-113	3.05658e-111	8.91091e-220
-1.29347e-113	1.31228e-113	-9.49211e-113	-8.02537e-114	1.6486e-112	3.95661e-113	-1.66122e-112	8.8548e-113	1.52485e-112	1.66656e-112	-2.27941e-112	-4.22781e-113	5.03121e-113	6.17591e-112	1.27877e-113	3.62469e-112	1.09578e-113	-4.09554e-113	9.97586e-112	1.72442e-112	-1.06519e-113	-1.38987e-111	2.52203e-114	1.15901e-112	-1.16865e-112	1.69461e-112	-5.90251e-114	-1.54328e-112	8.55501e-113	-5.02854e-112	3.99226e-222
2.04327e-113	2.13427e-113	-1.73796e-113	-6.28253e-113	-5.64172e-114	-8.55647e-114	3.49302e-113	-2.47593e-113	-5.76166e-113	-2.10029e-113	2.39673e-113	4.11807e-113	1.41131e-116	1.24293e-113	4.47061e-114	-1.67219e-114	9.02942e-114	1.57612e-113	2.47721e-116	6.3585e-114	1.81388e-114	-7.47078e-114	6.63336e-115	-2.36626e-113	-1.87168e-113	1.71644e-113	2.73591e-113	5.66941e-114	4.53762e-113	6.93643e-113	2.25545e-224
-5.48812e-115	-4.14394e-114	-2.2312e-114	-9.75594e-115	1.113e-114	1.42677e-116	5.70307e-114	-1.09397e-114	-2.6831e-114	4.23246e-114	-3.07953e-114	9.92586e-115	5.01118e-115	-4.70107e-115	-3.10296e-115	-3.71576e-115	-1.63392e-114	-3.74024e-116	-1.92964e-114	-2.61476e-114	-4.7461e-114	1.99219e-115	-7.15476e-114	-3.54494e-116	-6.57215e-115	3.36806e-116	-3.02486e-116	-2.57603e-114	2.51601e-114	2.775e-114	2.02741e-226
3.86049e-115	1.47724e-115	1.20135e-115	2.97268e-116	1.88393e-115	-9.77864e-116	1.86815e-115	-2.84263e-115	-5.13101e-116	-8.38588e-116	-4.57185e-115	-1.27874e-115	1.5931e-116	4.74113e-116	-5.29866e-116	-3.66245e-116	2.3844e-116	3.70451e-117	-6.26575e-117	4.01067e-115	-1.01763e-115	1.4658e-117	1.06426e-114	2.91897e-117	-6.47109e-116	8.22599e-116	-2.67721e-116	1.59784e-116	4.32299e-117	-3.17134e-115	2.00562e-228
-6.04307e-118	-8.29166e-117	-2.81357e-117	-5.88972e-116	1.49334e-116	4.00149e-117	2.75767e-116	4.88854e-117	-1.33271e-116	5.65913e-117	1.60607e-116	1.00251e-117	2.55724e-116	-4.25594e-117	-5.74675e-117	2.35818e-117	-5.82429e-117	-1.11991e-116	-6.70277e-117	2.31492e-117	2.04812e-116	-3.25784e-117	2.58989e-117	3.15772e-117	-1.39328e-116	-3.41948e-117	-3.72076e-116	6.80937e-117	-1.1253e-117	3.75155e-117	8.05687e-231
4.37196e-117	-1.14233e-118	8.36597e-119	5.87392e-118	-1.23117e-117	-1.03036e-118	-2.0596e-117	4.05422e-118	6.11813e-119	-1.00762e-118	2.49255e-117	9.37734e-118	9.12379e-118	-2.49405e-118	-4.13484e-118	-2.83044e-118	6.90039e-119	1.98736e-118	7.10399e-119	1.34012e-117	-1.52601e-117	2.90489e-117	-1.02558e-117	-1.32377e-118	5.85503e-119	-6.15273e-120	-1.31617e-118	1.72233e-117	-6.46121e-119	3.22684e-118	5.04408e-233
-7.26493e-120	-7.83169e-119	-8.00345e-119	4.22967e-119	3.16404e-119	-9.8833e-119	-9.75744e-121	-8.54712e-120	2.20619e-119	-1.14631e-119	4.48023e-119	1.37713e-118	-2.12032e-120	-3.18479e-121	-1.59542e-118	-8.14098e-119	3.04873e-118	-8.29386e-120	-1.88434e-118	1.68492e-119	6.44066e-120	-9.96458e-119	-2.44506e-119	2.98482e-122	2.23243e-119	-2.03936e-119	2.67844e-119	6.19092e-120	2.82263e-118	4.45818e-119	3.01606e-235
-5.36737e-119	-3.43088e-121	-3.71417e-120	-1.06553e-119	-4.66092e-120	1.44128e-120	6.47612e-120	-1.12256e-119	-4.08298e-120	4.02708e-122	2.18426e-120	3.9937e-120	-2.03307e-119	4.47055e-122	3.25097e-120	1.13266e-119	2.30494e-119	8.6046e-120	-2.54258e-120	1.58991e-119	-2.50193e-121	2.31926e-120	4.67086e-121	-1.93309e-121	7.7361e-120	-1.87957e-120	3.67566e-120	3.30956e-119	3.3663e-120	-1.89455e-120	5.84705e-237
-8.51107e-121	-6.33893e-121	1.12196e-121	-1.61724e-120	8.55054e-121	8.32377e-121	-5.18922e-121	2.06252e-120	-2.36885e-121	1.43419e-120	9.32672e-121	-2.32402e-121	8.35606e-123	-6.68543e-122	-1.05835e-121	3.43989e-120	7.60349e-122	-4.74005e-121	1.44578e-120	-6.03641e-121	-5.04223e-121	2.11762e-121	-4.53727e-122	-6.75516e-121	1.09013e-120	1.51111e-120	8.60907e-121	2.52601e-120	-3.83512e-122	-4.95205e-121	3.887e-239
1.46701e-122	3.19876e-122	-2.06952e-122	-2.30996e-122	2.34039e-123	1.82484e-122	1.69713e-122	4.1419e-121	-1.30334e-121	2.38415e-121	-5.94068e-122	1.45567e-121	6.19906e-123	-2.79092e-122	4.28971e-122	5.2791e-123	3.47624e-122	2.10235e-121	5.13957e-122	-2.97624e-121	1.08948e-121	-3.03278e-123	-8.76315e-122	-2.44681e-122	1.36921e-121	-7.1127e-122	-6.63805e-122	4.42755e-121	-6.37216e-122	2.89165e-123	6.60712e-241
4.32264e-123	4.63675e-123	4.03423e-124	-1.12797e-122	-2.89707e-125	3.07305e-122	-1.13972e-122	1.08583e-123	-1.04659e-122	9.78481e-124	3.81679e-122	4.34741e-123	2.11664e-122	-6.72293e-124	-4.79335e-123	5.97269e-124	6.70171e-123	3.04672e-123	4.28564e-125	9.01606e-124	3.13722e-123	1.13839e-122	1.0444e-122	1.036e-123	2.36419e-123	-8.4602e-123	-1.94302e-123	-5.61482e-124	-1.42235e-123	2.46302e-123	3.69494e-243
5.332e-124	-1.56535e-123	8.38259e-125	2.52742e-125	1.67539e-124	-8.18688e-125	-1.59952e-124	-1.00609e-123	3.80458e-124	7.17433e-124	-3.3703e-124	2.77501e-124	1.64092e-123	-4.92214e-125	2.50791e-125	1.9363e-124	2.55251e-123	-2.10093e-124	1.18019e-124	1.11368e-124	2.997e-123	6.39385e-125	-9.04412e-124	-2.01653e-124	-2.2245e-123	-1.07906e-123	3.23806e-123	1.42002e-124	-7.78853e-125	1.63227e-124	4.04792e-245
9.55246e-125	3.42756e-125	-1.1388e-126	-8.37555e-126	1.88668e-125	-3.12586e-124	-6.85833e-125	-1.87008e-126	-2.00864e-124	3.2362e-124	1.61992e-124	2.58995e-125	1.11415e-125	7.20562e-126	-8.58598e-125	1.01129e-124	-1.28735e-124	2.27605e-124	6.06795e-125	-2.31563e-125	1.03096e-124	-8.84284e-126	1.07455e-124	-5.00348e-125	-1.63607e-124	-2.53063e-125	1.42103e-124	1.59041e-125	-9.71563e-126	-5.0248e-125	4.50733e-247
-6.62368e-127	-1.46894e-126	-2.7504e-125	4.5921e-127	-1.38769e-126	-1.24982e-126	1.69711e-126	-1.71874e-126	-2.2161e-125	8.36733e-126	3.94842e-127	7.96848e-126	-6.14404e-128	-1.74486e-126	1.63964e-125	6.54325e-126	2.53854e-126	-4.05229e-126	3.49508e-127	-6.84045e-126	-8.69281e-127	1.82101e-125	-7.17344e-127	-2.9089e-127	6.32162e-127	-1.58922e-126	4.33243e-127	-4.26946e-126	3.30278e-126	2.3004e-126	2.14836e-249
2.88695e-128	1.51452e-126	-5.87902e-127	1.65315e-126	-1.46257e-127	-6.46041e-130	6.1996e-127	-1.62371e-126	-6.30155e-127	-8.91865e-127	-3.67583e-127	-5.36788e-127	-2.05772e-126	1.51401e-127	3.31527e-127	5.10421e-127	-1.17615e-127	-8.73252e-128	1.8765e-127	9.58463e-128	-1.32553e-127	-4.41656e-127	7.93578e-128	6.22529e-128	7.09182e-128	-5.06597e-127	3.1549e-126	3.05325e-127	1.83319e-128	-7.10255e-127	2.57604e-251
1.10183e-127	-7.49394e-129	7.3385e-130	-8.69489e-128	1.26167e-128	8.41344e-129	3.65163e-128	-2.6426e-128	-1.17364e-128	-1.8476e-128	-7.82998e-128	4.02237e-129	1.34271e-128	6.22498e-128	8.76211e-129	-8.5168e-129	3.45602e-128	2.58037e-128	-3.31219e-131	-8.54749e-128	-3.21515e-129	-7.52206e-128	4.22767e-128	4.35604e-128	1.92459e-131	2.49007e-128	4.37079e-129	6.34574e-128	3.16661e-128	6.45129e-129	5.70795e-254
1.45882e-130	-2.87406e-130	5.17495e-130	2.73936e-129	-3.87539e-129	-5.1015e-129	4.04015e-129	3.66162e-129	1.8042e-129	-4.2335e-130	6.75519e-129	-1.38307e-129	-2.46216e-129	1.27942e-129	3.05621e-129	1.03985e-129	2.21277e-130	-7.27452e-129	3.11838e-129	-2.07463e-131	3.14536e-129	-5.29998e-129	-2.15323e-129	6.27719e-129	-1.00547e-129	-2.97023e-130	-2.15934e-129	-4.71908e-130	1.20807e-128	1.03711e-128	5.51954e-256
-6.9038e-131	-7.43053e-130	1.79066e-130	5.00213e-133	-8.65917e-130	-2.10993e-130	1.45166e-130	2.58717e-130	3.50007e-130	1.05272e-129	1.07058e-129	-1.61986e-130	-3.75337e-130	-2.75361e-131	1.52661e-129	-9.79452e-131	1.12846e-130	2.2305e-130	1.14586e-130	6.01522e-130	-3.74938e-131	5.37299e-130	9.90151e-131	1.79908e-130	3.42091e-131	9.3105e-131	1.51171e-130	1.01219e-131	3.98604e-130	-2.30029e-130	7.37047e-258
-3.45396e-131	3.29947e-132	-7.18433e-131	-2.81877e-131	8.58463e-131	-1.24349e-131	5.01619e-131	5.43626e-131	-7.62674e-131	3.77827e-132	-4.91667e-131	4.90499e-131	-7.76902e-131	8.67803e-132	-1.71291e-131	-1.40358e-130	2.13868e-130	-7.6947e-132	-1.83694e-131	2.45944e-131	-3.02932e-131	5.41936e-133	1.17376e-130	1.11054e-130	-8.4897e-132	-2.00012e-131	-1.14715e-131	-3.57534e-131	5.70131e-132	-1.25218e-131	1.32755e-259
-4.98351e-135	-1.83638e-133	-1.74871e-132	9.36299e-133	-6.4325e-133	-4.17166e-132	-2.16952e-132	4.47171e-132	-1.7516e-132	-6.50704e-133	2.00663e-131	-1.10365e-132	-1.70763e-132	1.83805e-133	3.48799e-132	2.16582e-132	3.02755e-132	1.72036e-132	-3.49167e-133	4.35532e-132	-2.65114e-132	8.60374e-133	1.95643e-133	-3.77192e-133	-5.08349e-132	6.08435e-133	6.85087e-133	-2.55139e-132	4.94427e-133	1.74924e-132	5.49323e-262
-7.08224e-135	1.66312e-133	1.55384e-133	9.88365e-133	6.31663e-135	7.70701e-134	-1.70355e-132	-3.87427e-133	2.40226e-133	-4.17742e-135	-1.07646e-132	-3.91724e-133	1.70009e-132	-3.25555e-134	-7.44795e-133	-1.70983e-132	5.42866e-133	5.99889e-133	-1.55547e-133	5.239e-134	1.2241e-133	2.16365e-133	-9.07797e-133	4.06176e-134	-2.70797e-133	5.47281e-133	5.44057e-133	-7.18122e-134	-4.57662e-134	2.06395e-133	1.41142e-263
8.89214e-135	-2.65124e-134	-3.62592e-134	-1.85923e-134	1.40233e-134	4.74611e-134	-1.34014e-133	-1.25558e-134	4.91668e-134	-2.54076e-135	-2.05632e-134	-2.37498e-134	4.28299e-135	-1.7917e-134	-1.19721e-135	-4.4395e-135	6.67606e-135	1.67507e-135	7.47988e-134	-7.97987e-135	8.56299e-135	-2.37708e-134	1.52423e-134	6.72923e-135	-2.48877e-134	1.08184e-134	2.56158e-134	-5.8203e-134	-5.66737e-135	-3.39518e-135	3.82259e-266
1.21364e-135	8.73165e-135	-3.08504e-137	-8.29491e-135	-5.51023e-135	3.52039e-136	6.93115e-137	-1.19636e-135	-2.62568e-136	-6.11571e-137	2.5916e-136	-2.25284e-135	3.8953e-136	-6.87339e-135	3.03232e-135	1.40045e-135	2.69683e-135	-2.39754e-136	-5.13952e-136	6.16371e-135	1.03892e-135	-3.39886e-137	4.56997e-135	-4.5394e-136	-1.422e-135	9.85344e-136	-1.90211e-136	1.18121e-136	-8.03558e-136	-1.10371e-135	3.14874e-268
3.02096e-136	4.08185e-138	-2.20219e-137	6.60277e-136	-1.63207e-136	-7.25258e-136	7.20043e-137	2.68433e-138	6.48988e-137	-7.51422e-137	-1.94492e-136	4.64965e-136	-1.89551e-136	4.09466e-136	-9.76071e-138	-7.76677e-137	3.68716e-138	1.64954e-136	-1.58087e-136	9.81588e-137	-6.42585e-138	-6.93433e-136	-3.92011e-136	-6.37406e-136	-6.0596e-137	-2.77789e-136	-2.48495e-136	3.25382e-137	7.16427e-138	2.15177e-136	2.85185e-270
-2.95244e-139	-1.06327e-137	2.10012e-137	-5.39219e-137	5.73288e-138	4.76007e-137	1.73022e-137	-2.72599e-137	-1.25695e-137	9.35441e-138	-8.73875e-137	-2.6386e-138	8.47273e-138	-5.41347e-138	-9.78789e-138	-2.2011e-137	-5.21016e-138	2.01459e-138	1.65802e-137	-6.47346e-138	4.04158e-138	-3.57922e-138	1.54736e-137	2.51181e-138	4.75746e-139	-2.22263e-137	-9.64357e-138	-3.99383e-139	1.47255e-138	9.32307e-138	1.66727e-272
-5.7734e-139	5.6262e-139	-3.01207e-138	1.33583e-139	-4.58066e-138	2.12622e-139	2.84448e-139	7.61832e-140	-4.77598e-138	-6.58288e-139	-4.20146e-139	-7.54383e-138	7.18757e-139	1.54851e-140	-6.19382e-139	4.22167e-140	4.69296e-138	-3.71861e-140	-2.02975e-139	7.41111e-139	-2.82677e-138	-2.53167e-138	4.10283e-138	1.18824e-138	-1.45891e-138	1.52868e-138	-2.56086e-139	1.34743e-139	-7.5582e-139	3.87278e-138	1.87466e-274
-6.15469e-139	-5.8601e-141	-3.37721e-139	1.85171e-139	-5.5016e-140	-4.40619e-139	2.25478e-139	-1.4727e-140	1.62741e-140	3.71831e-141	3.10294e-140	-3.29977e-140	5.20916e-139	4.13056e-140	1.33719e-140	1.25031e-140	1.9915e-139	4.69887e-139	7.5378e-141	-1.93791e-140	7.01372e-140	2.25719e-140	-9.91763e-140	7.02379e-140	7.25025e-140	-5.93752e-140	-2.11519e-139	1.20263e-140	-2.70524e-140	1.03224e-139	1.39727e-276
1.43945e-141	1.18269e-140	-4.25225e-141	9.32504e-141	5.84703e-141	-1.48349e-141	-2.36384e-141	2.43836e-141	4.69358e-141	1.73701e-140	1.57629e-140	-1.07483e-140	-4.27826e-140	-1.92732e-140	1.18922e-141	-8.65549e-141	-1.50463e-141	-4.00757e-140	4.8664e-141	-2.18142e-140	-8.91851e-142	3.67279e-141	-7.46079e-142	1.33008e-140	-3.16459e-142	-3.51687e-141	3.43613e-141	-4.06232e-141	2.62054e-140	-3.73686e-141	6.30187e-279
1.33984e-142	9.71124e-142	6.56647e-142	6.17943e-141	4.45456e-141	-2.07326e-141	5.04358e-142	5.17189e-143	-9.58759e-142	-5.78858e-142	-2.99672e-142	3.5041e-142	4.17799e-142	2.26828e-142	1.70976e-141	-7.5047e-143	2.72048e-141	1.05364e-142	-9.65544e-142	1.18114e-142	-1.48202e-141	9.3191e-142	6.57803e-143	1.32106e-142	7.54956e-142	4.14907e-142	1.29877e-142	-3.12526e-142	-6.99817e-142	2.3455e-141	8.68907e-281
-3.24518e-144	-2.18691e-142	-4.56217e-143	-3.21121e-143	-6.96591e-143	5.06647e-143	-2.12327e-144	-4.49646e-143	-2.20567e-142	-4.9283e-143	-1.43379e-142	5.43761e-143	-1.23056e-143	4.39193e-144	-4.44422e-143	-1.39225e-142	2.24612e-143	4.36262e-142	-5.35127e-143	-3.84453e-143	2.36378e-143	-2.08588e-143	-5.2186e-143	-3.84529e-143	1.12183e-143	5.73874e-144	-8.40785e-143	-1.58407e-143	3.15869e-142	-3.29096e-142	5.7244e-283
-2.50105e-144	5.1768e-144	6.83929e-144	-7.478e-144	-3.50321e-145	1.16315e-143	1.53514e-143	-4.93325e-145	1.16729e-143	-1.10433e-144	-2.22159e-144	1.32315e-143	1.4906e-143	-2.80685e-143	6.42592e-144	3.3441e-144	5.22112e-144	6.24344e-144	-3.12156e-144	1.31943e-143	-4.30013e-144	5.65923e-144	1.96319e-144	1.99416e-143	4.66706e-144	4.19959e-143	-8.78082e-144	-2.98444e-144	-1.08445e-143	-1.75644e-143	4.88674e-285
-8.84704e-145	-2.49595e-144	-2.02408e-144	2.40027e-145	2.39275e-144	-1.68554e-146	1.6566e-145	-5.52534e-145	-7.74153e-145	3.43582e-146	8.29343e-146	-8.24465e-145	1.75566e-144	3.84859e-144	5.69872e-145	-1.80756e-145	4.03625e-145	1.01396e-144	-7.52983e-145	-2.6708e-144	3.21193e-145	3.36229e-145	-9.33291e-146	1.60627e-145	1.87223e-145	1.00346e-144	1.42762e-146	1.7329e-145	1.21387e-146	3.33317e-145	4.70892e-287
-4.22529e-145	6.27558e-146	4.9117e-147	-5.15258e-146	3.03908e-146	-5.4074e-146	8.54427e-146	-2.53308e-145	-1.69908e-145	8.33489e-147	5.31536e-146	-2.47145e-145	2.35304e-145	7.17664e-147	-7.24689e-147	2.27872e-146	2.57834e-145	-2.20305e-146	1.83422e-146	-1.23591e-145	5.53088e-147	1.0856e-145	5.53138e-147	-2.94878e-146	4.00517e-146	4.32677e-146	-1.0524e-146	8.29858e-146	7.44101e-147	-1.23758e-145	5.30432e-289
-1.59462e-147	8.43551e-148	6.07254e-147	1.29227e-147	-1.10598e-147	-4.92921e-148	-5.89094e-150	-4.74644e-147	-1.35694e-147	5.48694e-148	-4.45978e-147	2.08367e-146	3.54036e-148	-1.03994e-146	-2.5388e-146	5.17309e-147	-5.11145e-148	1.95246e-147	1.07374e-146	-3.32534e-147	1.80817e-146	-2.92237e-146	-1.74333e-147	-1.17314e-146	-1.12976e-146	2.06407e-147	-1.86275e-147	1.93803e-147	-9.73627e-147	6.15072e-147	3.02539e-291
-1.84854e-148	6.25438e-148	6.22892e-148	7.03973e-148	-2.2637e-148	2.06424e-149	-2.26192e-148	-1.64542e-147	-2.03692e-147	-5.04222e-148	-2.92847e-148	-1.18448e-147	-4.54108e-148	1.91358e-149	-1.74596e-147	-3.84488e-148	1.84988e-147	2.70893e-147	2.63645e-147	-4.96835e-148	2.56935e-148	2.1984e-148	-1.14209e-148	-3.62569e-148	-9.84554e-148	8.17241e-148	-4.27651e-148	4.66713e-148	-3.49036e-148	-6.24971e-148	3.41812e-293
2.40046e-149	4.47841e-149	3.70677e-149	1.44226e-148	-1.28877e-150	-1.84733e-150	1.33889e-148	3.38941e-149	-4.4462e-150	8.63508e-149	2.08924e-149	1.78977e-149	-3.16294e-150	-1.31925e-148	-1.97851e-150	-5.45125e-149	3.8376e-150	-7.27115e-149	1.31841e-150	1.40191e-148	-4.78603e-150	8.50331e-149	-1.90596e-149	1.0928e-148	4.54791e-149	-5.94633e-149	-7.34771e-150	-6.06218e-149	1.39938e-148	-7.07787e-149	1.50901e-295
-4.71784e-151	8.12638e-150	-1.26109e-149	8.24366e-151	-2.3215e-151	5.42054e-150	1.43804e-150	8.47762e-150	-5.70655e-151	-6.75152e-150	7.53843e-150	2.88217e-150	3.48668e-150	1.36483e-150	-4.3902e-150	3.27146e-151	-1.59897e-150	-2.15723e-150	8.35844e-150	-6.5037e-150	-1.30979e-150	-2.78872e-150	-6.05221e-150	-6.16943e-151	7.41536e-151	-4.25789e-150	1.31899e-151	-1.54016e-149	-5.41299e-151	-7.63955e-150	9.54229e-298
6.40632e-152	3.06604e-151	1.73771e-151	4.7399e-151	-1.22218e-152	1.20639e-151	-2.38859e-151	2.30898e-153	-2.9435e-152	-1.08608e-151	-5.27529e-152	-1.38119e-151	1.85152e-151	-6.11309e-151	-1.56047e-151	-1.20901e-150	-1.01407e-151	-2.40517e-151	7.7687e-152	6.36372e-151	-3.93071e-151	2.87348e-151	-3.05182e-151	-6.34878e-153	-1.09201e-151	-3.80472e-152	-4.36896e-152	-6.21038e-152	-1.89718e-150	-9.1293e-152	6.78946e-300
1.16752e-151	2.73412e-152	2.73499e-152	4.75941e-152	4.02656e-153	8.2422e-155	4.42889e-152	-1.38119e-152	-1.00268e-152	7.1834e-152	-4.45842e-152	-1.81482e-152	-1.04258e-153	-3.84061e-152	8.41774e-153	-5.60401e-153	-1.87882e-153	2.63652e-152	2.18822e-153	-3.61932e-152	-2.17421e-153	-4.23256e-152	1.26964e-151	-1.43189e-152	-8.84457e-153	-1.83712e-151	9.89919e-153	2.09014e-152	-9.36561e-153	-1.38052e-152	8.34923e-302
1.60506e-152	5.29254e-154	5.51308e-153	5.86594e-153	3.42779e-153	-9.22537e-153	2.55372e-153	2.86366e-154	-9.26092e-154	-4.66688e-153	-1.35935e-152	1.13024e-153	-4.53076e-153	-9.06742e-153	-2.25655e-154	-7.19918e-153	7.87598e-155	8.25441e-153	-3.50801e-154	1.16644e-152	2.89169e-153	1.03848e-153	1.16644e-152	4.72024e-153	1.85369e-153	-2.03157e-153	-1.19908e-153	1.93382e-153	1.99028e-152	4.68192e-153	1.59238e-303
6.64426e-154	-3.87145e-154	-9.98156e-155	6.72267e-155	-2.25091e-154	1.6026e-155	-2.58783e-155	-1.98859e-155	-9.12591e-155	-1.24135e-154	-8.51124e-155	-4.89601e-155	1.41836e-154	-4.36411e-155	-2.78737e-154	-2.18411e-153	-1.13731e-155	-5.56016e-154	1.00746e-153	-1.50818e-154	-1.06387e-154	2.03741e-155	-6.91181e-154	1.15733e-154	5.87082e-155	5.51463e-155	4.97272e-154	-3.88832e-155	6.66112e-154	8.12034e-155	8.11666e-306
4.15488e-155	2.43029e-155	1.8085e-156	3.55816e-155	-8.03505e-157	-6.69338e-156	3.38078e-156	-5.26901e-155	2.49205e-157	-1.6681e-155	-4.44974e-155	2.25095e-155	-2.64809e-155	2.00423e-155	-2.41317e-155	-3.87663e-155	-3.25661e-156	4.47323e-155	-1.33909e-155	-5.01548e-155	-3.22661e-155	3.43168e-155	-1.16819e-155	-3.41196e-155	-4.1605e-155	3.12887e-155	2.44574e-157	5.66006e-156	-3.04523e-155	-3.93165e-155	2.58134e-308
-1.41748e-157	4.84589e-156	3.45054e-157	-9.83943e-157	-9.76527e-158	6.08666e-157	-2.80628e-156	-1.69353e-156	-1.22002e-156	-1.44973e-156	-6.62587e-157	2.4943e-158	-8.05492e-157	9.00397e-158	3.40867e-157	2.24437e-156	7.24918e-156	2.77356e-156	-4.51932e-157	1.17436e-157	-1.23689e-156	7.14942e-156	-5.45494e-156	-4.55371e-158	-4.25276e-157	-2.39887e-156	-2.37506e-156	2.91897e-156	2.9421e-156	2.01743e-156	0
-7.46903e-158	2.05578e-157	-9.18145e-158	4.59207e-157	5.96087e-157	2.15484e-157	2.06717e-157	-3.01113e-157	1.6593e-157	6.19993e-157	-8.71269e-158	9.49226e-159	4.52421e-157	-4.82021e-158	-6.63568e-158	8.41721e-157	-2.97155e-157	4.36383e-158	-1.10267e-158	6.10041e-157	-1.98683e-156	2.52811e-158	-1.6712e-158	-1.57272e-157	1.69354e-157	2.51108e-157	8.53236e-158	-1.62912e-157	-1.78327e-158	-8.1713e-157	0
1.63718e-160	2.26558e-159	9.11486e-160	-5.81765e-159	-8.15599e-158	1.15892e-158	-2.13096e-160	9.53076e-159	-1.39859e-160	6.43719e-159	-9.05716e-159	3.97986e-159	-1.14121e-158	-4.81282e-159	-5.69479e-159	-4.82227e-160	-3.31124e-158	-4.4675e-158	-2.80906e-158	-2.23651e-159	1.21087e-158	2.7296e-158	-2.36115e-159	-3.02837e-159	-2.09168e-158	2.52368e-158	9.98872e-158	-3.69436e-158	2.2894e-159	-1.87714e-158	0
-1.63841e-160	2.29453e-159	2.62974e-160	-2.9624e-159	-6.84776e-161	3.61581e-159	4.81749e-160	5.70983e-160	-4.66481e-160	4.68932e-160	-8.1808e-160	-3.9291e-160	1.41151e-159	-1.20478e-159	-1.05707e-160	9.65323e-160	-5.1641e-160	-9.56254e-162	4.05781e-160	1.80996e-160	2.15981e-160	-1.06055e-159	3.71532e-160	-3.9538e-159	6.9688e-161	5.6381e-161	3.9777e-159	-2.75437e-160	-9.04757e-160	-3.30255e-159	0
1.86027e-160	2.32567e-160	7.13303e-161	-5.91927e-160	-9.38955e-161	-7.15956e-161	-1.08953e-161	1.99068e-161	-4.1714e-160	-2.09386e-161	6.43572e-161	-1.79858e-161	6.05091e-160	-1.40855e-161	6.93043e-161	1.35136e-162	-4.32618e-161	2.00198e-160	2.83553e-160	9.56115e-163	2.59258e-160	-5.80846e-161	-1.81051e-161	-1.44315e-160	-3.31835e-161	1.95964e-160	-1.79828e-160	1.25255e-160	4.42368e-161	-1.76333e-160	0
-4.04129e-162	-4.70273e-162	-2.1668e-161	-1.81446e-161	-9.58262e-163	-1.72202e-161	2.22787e-162	-4.775e-161	9.01011e-162	4.01215e-161	-1.36143e-161	1.2054e-162	1.12334e-161	-6.34919e-161	3.73717e-161	2.97963e-162	8.29248e-163	-3.4651e-161	-1.50763e-162	2.93018e-161	2.75403e-162	-4.62469e-162	1.58616e-161	-4.89357e-162	2.02266e-162	8.4478e-162	1.16466e-161	5.33708e-162	-1.91247e-162	1.32497e-162	0
-2.29011e-163	1.16234e-162	-1.54302e-162	1.11957e-162	-1.33583e-162	3.86406e-162	-1.53098e-163	-8.09021e-164	-1.33455e-162	-4.51055e-163	-1.72306e-162	-2.34015e-162	-1.99875e-162	-4.27102e-163	2.90689e-162	-5.23741e-162	1.88433e-162	2.68454e-163	3.44083e-163	1.70684e-163	2.33077e-162	1.93006e-163	2.41327e-162	1.02769e-163	2.75761e-165	-6.0974e-163	-3.32556e-163	2.03522e-163	2.4368e-162	-5.26919e-163	0
2.13724e-163	-4.87075e-163	1.7222e-163	2.16796e-163	5.04459e-163	3.32099e-164	4.60247e-164	5.02512e-163	-8.59029e-164	-5.38886e-163	-6.43014e-163	-6.85246e-163	-2.4338e-163	-1.54026e-163	2.60768e-163	2.66292e-163	5.86775e-163	-1.66004e-163	6.186e-163	-2.42494e-163	2.97599e-163	-2.74881e-163	4.60844e-163	1.01037e-163	2.79101e-163	-3.07158e-164	-3.05143e-163	6.2172e-164	-8.0539e-165	-2.89697e-163	0
2.13724e-163	-4.87075e-163	1.7222e-163	2.16796e-163	5.04459e-163	3.32099e-164	4.60247e-164	5.02512e-163	-8.59029e-164	-5.38886e-163	-6.43014e-163	-6.85246e-163	-2.4338e-163	-1.54026e-163	2.60768e-163	2.66292e-163	5.86775e-163	-1.66004e-163	6.186e-163	-2.42494e-163	2.97599e-163	-2.74881e-163	4.60844e-163	1.01037e-163	2.79101e-163	-3.07158e-164	-3.05143e-163	6.2172e-164	-8.0539e-165	-2.89697e-163	0
2.13724e-163	-4.87075e-163	1.7222e-163	2.16796e-163	5.04459e-163	3.32099e-164	4.60247e-164	5.02512e-163	-8.59029e-164	-5.38886e-163	-6.43014e-163	-6.85246e-163	-2.4338e-163	-1.54026e-163	2.60768e-163	2.66292e-163	5.86775e-163	-1.66004e-163	6.186e-163	-2.42494e-163	2.97599e-163	-2.74881e-163	4.60844e-163	1.01037e-163	2.79101e-163	-3.07158e-164	-3.05143e-163	6.2172e-164	-8.0539e-165	-2.89697e-163	0
2.13724e-163	-4.87075e-163	1.7222e-163	2.16796e-163	5.04459e-163	3.32099e-164	4.60247e-164	5.02512e-163	-8.59029e-164	-5.38886e-163	-6.43014e-163	-6.85246e-163	-2.4338e-163	-1.54026e-163	2.60768e-163	2.66292e-163	5.86775e-163	-1.66004e-163	6.186e-163	-2.42494e-163	2.97599e-163	-2.74881e-163	4.60844e-163	1.01037e-163	2.79101e-163	-3.07158e-164	-3.05143e-163	6.2172e-164	-8.0539e-165	-2.89697e-163	0
2.13724e-163	-4.87075e-163	1.7222e-163	2.16796e-163	5.04459e-163	3.32099e-164	4.60247e-164	5.02512e-163	-8.59029e-164	-5.38886e-163	-6.43014e-163	-6.85246e-163	-2.4338e-163	-1.54026e-163	2.60768e-163	2.66292e-163	5.86775e-163	-1.66004e-163	6.186e-163	-2.42494e-163	2.97599e-163	-2.74881e-163	4.60844e-163	1.01037e-163	2.79101e-163	-3.07158e-164	-3.05143e-163	6.2172e-164	-8.0539e-165	-2.89697e-163	0
2.13724e-163	-4.87075e-163	1.7222e-163	2.16796e-163	5.04459e-163	3.32099e-164	4.60247e-164	5.02512e-163	-8.59029e-164	-5.38886e-163	-6.43014e-163	-6.85246e-163	-2.4338e-163	-1.54026e-163	2.60768e-163	2.66292e-163	5.86775e-163	-1.66004e-163	6.186e-163	-2.42494e-163	2.97599e-163	-2.74881e-163	4.60844e-163	1.01037e-163	2.79101e-163	-3.07158e-164	-3.05143e-163	6.2172e-164	-8.0539e-165	-2.89697e-163	0
2.13724e-163	-4.87075e-163	1.7222e-163	2.16796e-163	5.04459e-163	3.32099e-164	4.60247e-164	5.02512e-163	-8.59029e-164	-5.38886e-163	-6.43014e-163	-6.85246e-163	-2.4338e-163	-1.54026e-163	2.60768e-163	2.66292e-163	5.86775e-163	-1.66004e-163	6.186e-163	-2.42494e-163	2.97599e-163	-2.74881e-163	4.60844e-163	1.01037e-163	2.79101e-163	-3.07158e-164	-3.05143e-163	6.2172e-164	-8.0539e-165	-2.89697e-163	0
2.13724e-163	-4.87075e-163	1.7222e-163	2.16796e-163	5.04459e-163	3.32099e-164	4.60247e-164	5.02512e-163	-8.59029e-164	-5.38886e-163	-6.43014e-163	-6.85246e-163	-2.4338e-163	-1.54026e-163	2.60768e-163	2.66292e-163	5.86775e-163	-1.66004e-163	6.186e-163	-2.42494e-163	2.97599e-163	-2.74881e-163	4.60844e-163	1.01037e-163	2.79101e-163	-3.07158e-164	-3.05143e-163	6.2172e-164	-8.0539e-165	-2.89697e-163	0
2.13724e-163	-4.87075e-163	1.7222e-163	2.16796e-163	5.04459e-163	3.32099e-164	4.60247e-164	5.02512e-163	-8.59029e-164	-5.38886e-163	-6.43014e-163	-6.85246e-163	-2.4338e-163	-1.54026e-163	2.60768e-163	2.66292e-163	5.86775e-163	-1.66004e-163	6.186e-163	-2.42494e-163	2.97599e-163	-2.74881e-163	4.60844e-163	1.01037e-163	2.79101e-163	-3.07158e-164	-3.05143e-163	6.2172e-164	-8.0539e-165	-2.89697e-163	0
2.13724e-163	-4.87075e-163	1.7222e-163	2.16796e-163	5.04459e-163	3.32099e-164	4.60247e-164	5.02512e-163	-8.59029e-164	-5.38886e-163	-6.43014e-163	-6.85246e-163	-2.4338e-163	-1.54026e-163	2.60768e-163	2.66292e-163	5.86775e-163	-1.66004e-163	6.186e-163	-2.42494e-163	2.97599e-163	-2.74881e-163	4.60844e-163	1.01037e-163	2.79101e-163	-3.07158e-164	-3.05143e-163	6.2172e-164	-8.0539e-165	-2.89697e-163	0
2.13724e-163	-4.87075e-163	1.7222e-163	2.16796e-163	5.04459e-163	3.32099e-164	4.60247e-164	5.02512e-163	-8.59029e-164	-5.38886e-163	-6.43014e-163	-6.85246e-163	-2.4338e-163	-1.54026e-163	2.60768e-163	2.66292e-163	5.86775e-163	-1.66004e-163	6.186e-163	-2.42494e-163	2.97599e-163	-2.74881e-163	4.60844e-163	1.01037e-163	2.79101e-163	-3.07158e-164	-3.05143e-163	6.2172e-164	-8.0539e-165	-2.89697e-163	0
2.13724e-163	-4.87075e-163	1.7222e-163	2.16796e-163	5.04459e-163	3.32099e-164	4.60247e-164	5.02512e-163	-8.59029e-164	-5.38886e-163	-6.43014e-163	-6.85246e-163	-2.4338e-163	-1.54026e-163	2.60768e-163	2.66292e-163	5.86775e-163	-1.66004e-163	6.186e-163	-2.42494e-163	2.97599e-163	-2.74881e-163	4.60844e-163	1.01037e-163	2.79101e-163	-3.07158e-164	-3.05143e-163	6.2172e-164	-8.0539e-165	-2.89697e-163	0
2.13724e-163	-4.87075e-163	1.7222e-163	2.16796e-163	5.04459e-163	3.32099e-164	4.60247e-164	5.02512e-163	-8.59029e-164	-5.38886e-163	-6.43014e-163	-6.85246e-163	-2.4338e-163	-1.54026e-163	2.60768e-163	2.66292e-163	5.86775e-163	-1.66004e-163	6.186e-163	-2.42494e-163	2.97599e-163	-2.74881e-163	4.60844e-163	1.01037e-163	2.79101e-163	-3.07158e-164	-3.05143e-163	6.2172e-164	-8.0539e-165	-2.89697e-163	0
2.13724e-163	-4.87075e-163	1.7222e-163	2.16796e-163	5.04459e-163	3.32099e-164	4.60247e-164	5.02512e-163	-8.59029e-164	-5.38886e-163	-6.43014e-163	-6.85246e-163	-2.4338e-163	-1.54026e-163	2.60768e-163	2.66292e-163	5.86775e-163	-1.66004e-163	6.186e-163	-2.42494e-163	2.97599e-163	-2.74881e-163	4.60844e-163	1.01037e-163	2.79101e-163	-3.07158e-164	-3.05143e-163	6.2172e-164	-8.0539e-165	-2.89697e-163	0
2.13724e-163	-4.87075e-163	1.7222e-163	2.16796e-163	5.04459e-163	3.32099e-164	4.60247e-164	5.02512e-163	-8.59029e-164	-5.38886e-163	-6.43014e-163	-6.85246e-163	-2.4338e-163	-1.54026e-163	2.60768e-163	2.66292e-163	5.86775e-163	-1.66004e-163	6.186e-163	-2.42494e-163	2.97599e-163	-2.74881e-163	4.60844e-163	1.01037e-163	2.79101e-163	-3.07158e-164	-3.05143e-163	6.2172e-164	-8.0539e-165	-2.89697e-163	0
2.13724e-163	-4.87075e-163	1.7222e-163	2.16796e-163	5.04459e-163	3.32099e-164	4.60247e-164	5.02512e-163	-8.59029e-164	-5.38886e-163	-6.43014e-163	-6.85246e-163	-2.4338e-163	-1.54026e-163	2.60768e-163	2.66292e-163	5.86775e-163	-1.66004e-163	6.186e-163	-2.42494e-163	2.97599e-163	-2.74881e-163	4.60844e-163	1.01037e-163	2.79101e-163	-3.07158e-164	-3.05143e-163	6.2172e-164	-8.0539e-165	-2.89697e-163	0
2.13724e-163	-4.87075e-163	1.7222e-163	2.16796e-163	5.04459e-163	3.32099e-164	4.60247e-164	5.02512e-163	-8.59029e-164	-5.38886e-163	-6.43014e-163	-6.85246e-163	-2.4338e-163	-1.54026e-163	2.60768e-163	2.66292e-163	5.86775e-163	-1.66004e-163	6.186e-163	-2.42494e-163	2.97599e-163	-2.74881e-163	4.60844e-163	1.01037e-163	2.79101e-163	-3.07158e-164	-3.05143e-163	6.2172e-164	-8.0539e-165	-2.89697e-163	0
2.13724e-163	-4.87075e-163	1.7222e-163	2.16796e-163	5.04459e-163	3.32099e-164	4.60247e-164	5.02512e-163	-8.59029e-164	-5.38886e-163	-6.43014e-163	-6.85246e-163	-2.4338e-163	-1.54026e-163	2.60768e-163	2.66292e-163	5.86775e-163	-1.66004e-163	6.186e-163	-2.42494e-163	2.97599e-163	-2.74881e-163	4.60844e-163	1.01037e-163	2.79101e-163	-3.07158e-164	-3.05143e-163	6.2172e-164	-8.0539e-165	-2.89697e-163	0
2.13724e-163	-4.87075e-163	1.7222e-163	2.16796e-163	5.04459e-163	3.32099e-164	4.60247e-164	5.02512e-163	-8.59029e-164	-5.38886e-163	-6.43014e-163	-6.85246e-163	-2.4338e-163	-1.54026e-163	2.60768e-163	2.66292e-163	5.86775e-163	-1.66004e-163	6.186e-163	-2.42494e-163	2.97599e-163	-2.74881e-163	4.60844e-163	1.01037e-163	2.79101e-163	-3.07158e-164	-3.05143e-163	6.2172e-164	-8.0539e-165	-2.89697e-163	0
2.13724e-163	-4.87075e-163	1.7222e-163	2.16796e-163	5.04459e-163	3.32099e-164	4.60247e-164	5.02512e-163	-8.59029e-164	-5.38886e-163	-6.43014e-163	-6.85246e-163	-2.4338e-163	-1.54026e-163	2.60768e-163	2.66292e-163	5.86775e-163	-1.66004e-163	6.186e-163	-2.42494e-163	2.97599e-163	-2.74881e-163	4.60844e-163	1.01037e-163	2.79101e-163	-3.07158e-164	-3.05143e-163	6.2172e-164	-8.0539e-165	-2.89697e-163	0
2.13724e-163	-4.87075e-163	1.7222e-163	2.16796e-163	5.04459e-163	3.32099e-164	4.60247e-164	5.02512e-163	-8.59029e-164	-5.38886e-163	-6.43014e-163	-6.85246e-163	-2.4338e-163	-1.54026e-163	2.60768e-163	2.66292e-163	5.86775e-163	-1.66004e-163	6.186e-163	-2.42494e-163	2.97599e-163	-2.74881e-163	4.60844e-163	1.01037e-163	2.79101e-163	-3.07158e-164	-3.05143e-163	6.2172e-164	-8.0539e-165	-2.89697e-163	0
2.13724e-163	-4.87075e-163	1.7222e-163	2.16796e-163	5.04459e-163	3.32099e-164	4.60247e-164	5.02512e-163	-8.59029e-164	-5.38886e-163	-6.43014e-163	-6.85246e-163	-2.4338e-163	-1.54026e-163	2.60768e-163	2.66292e-163	5.86775e-163	-1.66004e-163	6.186e-163	-2.42494e-163	2.97599e-163	-2.74881e-163	4.60844e-163	1.01037e-163	2.79101e-163	-3.07158e-164	-3.05143e-163	6.2172e-164	-8.0539e-165	-2.89697e-163	0
2.13724e-163	-4.87075e-163	1.7222e-163	2.16796e-163	5.04459e-163	3.32099e-164	4.60247e-164	5.02512e-163	-8.59029e-164	-5.38886e-163	-6.43014e-163	-6.85246e-163	-2.4338e-163	-1.54026e-163	2.60768e-163	2.66292e-163	5.86775e-163	-1.66004e-163	6.186e-163	-2.42494e-163	2.97599e-163	-2.74881e-163	4.60844e-163	1.01037e-163	2.79101e-163	-3.07158e-164	-3.05143e-163	6.2172e-164	-8.0539e-165	-2.89697e-163	0
2.13724e-163	-4.87075e-163	1.7222e-163	2.16796e-163	5.04459e-163	3.32099e-164	4.60247e-164	5.02512e-163	-8.59029e-164	-5.38886e-163	-6.43014e-163	-6.85246e-163	-2.4338e-163	-1.54026e-163	2.60768e-163	2.66292e-163	5.86775e-163	-1.66004e-163	6.186e-163	-2.42494e-163	2.97599e-163	-2.74881e-163	4.60844e-163	1.01037e-163	2.79101e-163	-3.07158e-164	-3.05143e-163	6.2172e-164	-8.0539e-165	-2.89697e-163	0
2.13724e-163	-4.87075e-163	1.7222e-163	2.16796e-163	5.04459e-163	3.32099e-164	4.60247e-164	5.02512e-163	-8.59029e-164	-5.38886e-163	-6.43014e-163	-6.85246e-163	-2.4338e-163	-1.54026e-163	2.60768e-163	2.66292e-163	5.86775e-163	-1.66004e-163	6.186e-163	-2.42494e-163	2.97599e-163	-2.74881e-163	4.60844e-163	1.01037e-163	2.79101e-163	-3.07158e-164	-3.05143e-163	6.2172e-164	-8.0539e-165	-2.89697e-163	0
2.13724e-163	-4.87075e-163	1.7222e-163	2.16796e-163	5.04459e-163	3.32099e-164	4.60247e-164	5.02512e-163	-8.59029e-164	-5.38886e-163	-6.43014e-163	-6.85246e-163	-2.4338e-163	-1.54026e-163	2.60768e-163	2.66292e-163	5.86775e-163	-1.66004e-163	6.186e-163	-2.42494e-163	2.97599e-163	-2.74881e-163	4.60844e-163	1.01037e-163	2.79101e-163	-3.07158e-164	-3.05143e-163	6.2172e-164	-8.0539e-165	-2.89697e-163	0
2.13724e-163	-4.87075e-163	1.7222e-163	2.16796e-163	5.04459e-163	3.32099e-164	4.60247e-164	5.02512e-163	-8.59029e-164	-5.38886e-163	-6.43014e-163	-6.85246e-163	-2.4338e-163	-1.54026e-163	2.60768e-163	2.66292e-163	5.86775e-163	-1.66004e-163	6.186e-163	-2.42494e-163	2.97599e-163	-2.74881e-163	4.60844e-163	1.01037e-163	2.79101e-163	-3.07158e-164	-3.05143e-163	6.2172e-164	-8.0539e-165	-2.89697e-163	0
2.13724e-163	-4.87075e-163	1.7222e-163	2.16796e-163	5.04459e-163	3.32099e-164	4.60247e-164	5.02512e-163	-8.59029e-164	-5.38886e-163	-6.43014e-163	-6.85246e-163	-2.4338e-163	-1.54026e-163	2.60768e-163	2.66292e-163	5.86775e-163	-1.66004e-163	6.186e-163	-2.42494e-163	2.97599e-163	-2.74881e-163	4.60844e-163	1.01037e-163	2.79101e-163	-3.07158e-164	-3.05143e-163	6.2172e-164	-8.0539e-165	-2.89697e-163	0
2.13724e-163	-4.87075e-163	1.7222e-163	2.16796e-163	5.04459e-163	3.32099e-164	4.60247e-164	5.02512e-163	-8.59029e-164	-5.38886e-163	-6.43014e-163	-6.85246e-163	-2.4338e-163	-1.54026e-163	2.60768e-163	2.66292e-163	5.86775e-163	-1.66004e-163	6.186e-163	-2.42494e-163	2.97599e-163	-2.74881e-163	4.60844e-163	1.01037e-163	2.79101e-163	-3.07158e-164	-3.05143e-163	6.2172e-164	-8.0539e-165	-2.89697e-163	0
2.13724e-163	-4.87075e-163	1.7222e-163	2.16796e-163	5.04459e-163	3.32099e-164	4.60247e-164	5.02512e-163	-8.59029e-164	-5.38886e-163	-6.43014e-163	-6.85246e-163	-2.4338e-163	-1.54026e-163	2.60768e-163	2.66292e-163	5.86775e-163	-1.66004e-163	6.186e-163	-2.42494e-163	2.97599e-163	-2.74881e-163	4.60844e-163	1.01037e-163	2.79101e-163	-3.07158e-164	-3.05143e-163	6.2172e-164	-8.0539e-165	-2.89697e-163	0
2.13724e-163	-4.87075e-163	1.7222e-163	2.16796e-163	5.04459e-163	3.32099e-164	4.60247e-164	5.02512e-163	-8.59029e-164	-5.38886e-163	-6.43014e-163	-6.85246e-163	-2.4338e-163	-1.54026e-163	2.60768e-163	2.66292e-163	5.86775e-163	-1.66004e-163	6.186e-163	-2.42494e-163	2.97599e-163	-2.74881e-163	4.60844e-163	1.01037e-163	2.79101e-163	-3.07158e-164	-3.05143e-163	6.2172e-164	-8.0539e-165	-2.89697e-163	0
2.13724e-163	-4.87075e-163	1.7222e-163	2.16796e-163	5.04459e-163	3.32099e-164	4.60247e-164	5.02512e-163	-8.59029e-164	-5.38886e-163	-6.43014e-163	-6.85246e-163	-2.4338e-163	-1.54026e-163	2.60768e-163	2.66292e-163	5.86775e-163	-1.66004e-163	6.186e-163	-2.42494e-163	2.97599e-163	-2.74881e-163	4.60844e-163	1.01037e-163	2.79101e-163	-3.07158e-164	-3.05143e-163	6.2172e-164	-8.0539e-165	-2.89697e-163	0
2.13724e-163	-4.87075e-163	1.7222e-163	2.16796e-163	5.04459e-163	3.32099e-164	4.60247e-164	5.02512e-163	-8.59029e-164	-5.38886e-163	-6.43014e-163	-6.85246e-163	-2.4338e-163	-1.54026e-163	2.60768e-163	2.66292e-163	5.86775e-163	-1.66004e-163	6.186e-163	-2.42494e-163	2.97599e-163	-2.74881e-163	4.60844e-163	1.01037e-163	2.79101e-163	-3.07158e-164	-3.05143e-163	6.2172e-164	-8.0539e-165	-2.89697e-163	0
2.13724e-163	-4.87075e-163	1.7222e-163	2.16796e-163	5.04459e-163	3.32099e-164	4.60247e-164	5.02512e-163	-8.59029e-164	-5.38886e-163	-6.43014e-163	-6.85246e-163	-2.4338e-163	-1.54026e-163	2.60768e-163	2.66292e-163	5.86775e-163	-1.66004e-163	6.186e-163	-2.42494e-163	2.97599e-163	-2.74881e-163	4.60844e-163	1.01037e-163	2.79101e-163	-3.07158e-164	-3.05143e-163	6.2172e-164	-8.0539e-165	-2.89697e-163	0
2.13724e-163	-4.87075e-163	1.7222e-163	2.16796e-163	5.04459e-163	3.32099e-164	4.60247e-164	5.02512e-163	-8.59029e-164	-5.38886e-163	-6.43014e-163	-6.85246e-163	-2.4338e-163	-1.54026e-163	2.60768e-163	2.66292e-163	5.86775e-163	-1.66004e-163	6.186e-163	-2.42494e-163	2.97599e-163	-2.74881e-163	4.60844e-163	1.01037e-163	2.79101e-163	-3.07158e-164	-3.05143e-163	6.2172e-164	-8.0539e-165	-2.89697e-163	0
2.13724e-163	-4.87075e-163	1.7222e-163	2.16796e-163	5.04459e-163	3.32099e-164	4.60247e-164	5.02512e-163	-8.59029e-164	-5.38886e-163	-6.43014e-163	-6.85246e-163	-2.4338e-163	-1.54026e-163	2.60768e-163	2.66292e-163	5.86775e-163	-1.66004e-163	6.186e-163	-2.42494e-163	2.97599e-163	-2.74881e-163	4.60844e-163	1.01037e-163	2.79101e-163	-3.07158e-164	-3.05143e-163	6.2172e-164	-8.0539e-165	-2.89697e-163	0
2.13724e-163	-4.87075e-163	1.7222e-163	2.16796e-163	5.04459e-163	3.32099e-164	4.60247e-164	5.02512e-163	-8.59029e-164	-5.38886e-163	-6.43014e-163	-6.85246e-163	-2.4338e-163	-1.54026e-163	2.60768e-163	2.66292e-163	5.86775e-163	-1.66004e-163	6.186e-163	-2.42494e-163	2.97599e-163	-2.74881e-163	4.60844e-163	1.01037e-163	2.79101e-163	-3.07158e-164	-3.05143e-163	6.2172e-164	-8.0539e-165	-2.89697e-163	0
2.13724e-163	-4.87075e-163	1.7222e-163	2.16796e-163	5.04459e-163	3.32099e-164	4.60247e-164	5.02512e-163	-8.59029e-164	-5.38886e-163	-6.43014e-163	-6.85246e-163	-2.4338e-163	-1.54026e-163	2.60768e-163	2.66292e-163	5.86775e-163	-1.66004e-163	6.186e-163	-2.42494e-163	2.97599e-163	-2.74881e-163	4.60844e-163	1.01037e-163	2.79101e-163	-3.07158e-164	-3.05143e-163	6.2172e-164	-8.0539e-165	-2.89697e-163	0
2.13724e-163	-4.87075e-163	1.7222e-163	2.16796e-163	5.04459e-163	3.32099e-164	4.60247e-164	5.02512e-163	-8.59029e-164	-5.38886e-163	-6.43014e-163	-6.85246e-163	-2.4338e-163	-1.54026e-163	2.60768e-163	2.66292e-163	5.86775e-163	-1.66004e-163	6.186e-163	-2.42494e-163	2.97599e-163	-2.74881e-163	4.60844e-163	1.01037e-163	2.79101e-163	-3.07158e-164	-3.05143e-163	6.2172e-164	-8.0539e-165	-2.89697e-163	0
2.13724e-163	-4.87075e-163	1.7222e-163	2.16796e-163	5.04459e-163	3.32099e-164	4.60247e-164	5.02512e-163	-8.59029e-164	-5.38886e-163	-6.43014e-163	-6.85246e-163	-2.4338e-163	-1.54026e-163	2.60768e-163	2.66292e-163	5.86775e-163	-1.66004e-163	6.186e-163	-2.42494e-163	2.97599e-163	-2.74881e-163	4.60844e-163	1.01037e-163	2.79101e-163	-3.07158e-164	-3.05143e-163	6.2172e-164	-8.0539e-165	-2.89697e-163	0
2.13724e-163	-4.87075e-163	1.7222e-163	2.16796e-163	5.04459e-163	3.32099e-164	4.60247e-164	5.02512e-163	-8.59029e-164	-5.38886e-163	-6.43014e-163	-6.85246e-163	-2.4338e-163	-1.54026e-163	2.60768e-163	2.66292e-163	5.86775e-163	-1.66004e-163	6.186e-163	-2.42494e-163	2.97599e-163	-2.74881e-163	4.60844e-163	1.01037e-163	2.79101e-163	-3.07158e-164	-3.05143e-163	6.2172e-164	-8.0539e-165	-2.89697e-163	0
2.13724e-163	-4.87075e-163	1.7222e-163	2.16796e-163	5.04459e-163	3.32099e-164	4.60247e-164	5.02512e-163	-8.59029e-164	-5.38886e-163	-6.43014e-163	-6.85246e-163	-2.4338e-163	-1.54026e-163	2.60768e-163	2.66292e-163	5.86775e-163	-1.66004e-163	6.186e-163	-2.42494e-163	2.97599e-163	-2.74881e-163	4.60844e-163	1.01037e-163	2.79101e-163	-3.07158e-164	-3.05143e-163	6.2172e-164	-8.0539e-165	-2.89697e-163	0
2.13724e-163	-4.87075e-163	1.7222e-163	2.16796e-163	5.04459e-163	3.32099e-164	4.60247e-164	5.02512e-163	-8.59029e-164	-5.38886e-163	-6.43014e-163	-6.85246e-163	-2.4338e-163	-1.54026e-163	2.60768e-163	2.66292e-163	5.86775e-163	-1.66004e-163	6.186e-163	-2.42494e-163	2.97599e-163	-2.74881e-163	4.60844e-163	1.01037e-163	2.79101e-163	-3.07158e-164	-3.05143e-163	6.2172e-164	-8.0539e-165	-2.89697e-163	0
2.13724e-163	-4.87075e-163	1.7222e-163	2.16796e-163	5.04459e-163	3.32099e-164	4.60247e-164	5.02512e-163	-8.59029e-164	-5.38886e-163	-6.43014e-163	-6.85246e-163	-2.4338e-163	-1.54026e-163	2.60768e-163	2.66292e-163	5.86775e-163	-1.66004e-163	6.186e-163	-2.42494e-163	2.97599e-163	-2.74881e-163	4.60844e-163	1.01037e-163	2.79101e-163	-3.07158e-164	-3.05143e-163	6.2172e-164	-8.0539e-165	-2.89697e-163	0
2.13724e-163	-4.87075e-163	1.7222e-163	2.16796e-163	5.04459e-163	3.32099e-164	4.60247e-164	5.02512e-163	-8.59029e-164	-5.38886e-163	-6.43014e-163	-6.85246e-163	-2.4338e-163	-1.54026e-163	2.60768e-163	2.66292e-163	5.86775e-163	-1.66004e-163	6.186e-163	-2.42494e-163	2.97599e-163	-2.74881e-163	4.60844e-163	1.01037e-163	2.79101e-163	-3.07158e-164	-3.05143e-163	6.2172e-164	-8.0539e-165	-2.89697e-163	0
2.13724e-163	-4.87075e-163	1.7222e-163	2.16796e-163	5.04459e-163	3.32099e-164	4.60247e-164	5.02512e-163	-8.59029e-164	-5.38886e-163	-6.43014e-163	-6.85246e-163	-2.4338e-163	-1.54026e-163	2.60768e-163	2.66292e-163	5.86775e-163	-1.66004e-163	6.186e-163	-2.42494e-163	2.97599e-163	-2.74881e-163	4.60844e-163	1.01037e-163	2.79101e-163	-3.07158e-164	-3.05143e-163	6.2172e-164	-8.0539e-165	-2.89697e-163	0
2.13724e-163	-4.87075e-163	1.7222e-163	2.16796e-163	5.04459e-163	3.32099e-164	4.60247e-164	5.02512e-163	-8.59029e-164	-5.38886e-163	-6.43014e-163	-6.85246e-163	-2.4338e-163	-1.54026e-163	2.60768e-163	2.66292e-163	5.86775e-163	-1.66004e-163	6.186e-163	-2.42494e-163	2.97599e-163	-2.74881e-163	4.60844e-163	1.01037e-163	2.79101e-163	-3.07158e-164	-3.05143e-163	6.2172e-164	-8.0539e-165	-2.89697e-163	0
2.13724e-163	-4.87075e-163	1.7222e-163	2.16796e-163	5.04459e-163	3.32099e-164	4.60247e-164	5.02512e-163	-8.59029e-164	-5.38886e-163	-6.43014e-163	-6.85246e-163	-2.4338e-163	-1.54026e-163	2.60768e-163	2.66292e-163	5.86775e-163	-1.66004e-163	6.186e-163	-2.42494e-163	2.97599e-163	-2.74881e-163	4.60844e-163	1.01037e-163	2.79101e-163	-3.07158e-164	-3.05143e-163	6.2172e-164	-8.0539e-165	-2.89697e-163	0
2.13724e-163	-4.87075e-163	1.7222e-163	2.16796e-163	5.04459e-163	3.32099e-164	4.60247e-164	5.02512e-163	-8.59029e-164	-5.38886e-163	-6.43014e-163	-6.85246e-163	-2.4338e-163	-1.54026e-163	2.60768e-163	2.66292e-163	5.86775e-163	-1.66004e-163	6.186e-163	-2.42494e-163	2.97599e-163	-2.74881e-163	4.60844e-163	1.01037e-163	2.79101e-163	-3.07158e-164	-3.05143e-163	6.2172e-164	-8.0539e-165	-2.89697e-163	0
2.13724e-163	-4.87075e-163	1.7222e-163	2.16796e-163	5.04459e-163	3.32099e-164	4.60247e-164	5.02512e-163	-8.59029e-164	-5.38886e-163	-6.43014e-163	-6.85246e-163	-2.4338e-163	-1.54026e-163	2.60768e-163	2.66292e-163	5.86775e-163	-1.66004e-163	6.186e-163	-2.42494e-163	2.97599e-163	-2.74881e-163	4.60844e-163	1.01037e-163	2.79101e-163	-3.07158e-164	-3.05143e-163	6.2172e-164	-8.0539e-165	-2.89697e-163	0
2.13724e-163	-4.87075e-163	1.7222e-163	2.16796e-163	5.04459e-163	3.32099e-164	4.60247e-164	5.02512e-163	-8.59029e-164	-5.38886e-163	-6.43014e-163	-6.85246e-163	-2.4338e-163	-1.54026e-163	2.60768e-163	2.66292e-163	5.86775e-163	-1.66004e-163	6.186e-163	-2.42494e-163	2.97599e-163	-2.74881e-163	4.60844e-163	1.01037e-163	2.79101e-163	-3.07158e-164	-3.05143e-163	6.2172e-164	-8.0539e-165	-2.89697e-163	0
2.13724e-163	-4.87075e-163	1.7222e-163	2.16796e-163	5.04459e-163	3.32099e-164	4.60247e-164	5.02512e-163	-8.59029e-164	-5.38886e-163	-6.43014e-163	-6.85246e-163	-2.4338e-163	-1.54026e-163	2.60768e-163	2.66292e-163	5.86775e-163	-1.66004e-163	6.186e-163	-2.42494e-163	2.97599e-163	-2.74881e-163	4.60844e-163	1.01037e-163	2.79101e-163	-3.07158e-164	-3.05143e-163	6.2172e-164	-8.0539e-165	-2.89697e-163	0
2.13724e-163	-4.87075e-163	1.7222e-163	2.16796e-163	5.04459e-163	3.32099e-164	4.60247e-164	5.02512e-163	-8.59029e-164	-5.38886e-163	-6.43014e-163	-6.85246e-163	-2.4338e-163	-1.54026e-163	2.60768e-163	2.66292e-163	5.86775e-163	-1.66004e-163	6.186e-163	-2.42494e-163	2.97599e-163	-2.74881e-163	4.60844e-163	1.01037e-163	2.79101e-163	-3.07158e-164	-3.05143e-163	6.2172e-164	-8.0539e-165	-2.89697e-163	0
2.13724e-163	-4.87075e-163	1.7222e-163	2.16796e-163	5.04459e-163	3.32099e-164	4.60247e-164	5.02512e-163	-8.59029e-164	-5.38886e-163	-6.43014e-163	-6.85246e-163	-2.4338e-163	-1.54026e-163	2.60768e-163	2.66292e-163	5.86775e-163	-1.66004e-163	6.186e-163	-2.42494e-163	2.97599e-163	-2.74881e-163	4.60844e-163	1.01037e-163	2.79101e-163	-3.07158e-164	-3.05143e-163	6.2172e-164	-8.0539e-165	-2.89697e-163	0
2.13724e-163	-4.87075e-163	1.7222e-163	2.16796e-163	5.04459e-163	3.32099e-164	4.60247e-164	5.02512e-163	-8.59029e-164	-5.38886e-163	-6.43014e-163	-6.85246e-163	-2.4338e-163	-1.54026e-163	2.60768e-163	2.66292e-163	5.86775e-163	-1.66004e-163	6.186e-163	-2.42494e-163	2.97599e-163	-2.74881e-163	4.60844e-163	1.01037e-163	2.79101e-163	-3.07158e-164	-3.05143e-163	6.2172e-164	-8.0539e-165	-2.89697e-163	0
2.13724e-163	-4.87075e-163	1.7222e-163	2.16796e-163	5.04459e-163	3.32099e-164	4.60247e-164	5.02512e-163	-8.59029e-164	-5.38886e-163	-6.43014e-163	-6.85246e-163	-2.4338e-163	-1.54026e-163	2.60768e-163	2.66292e-163	5.86775e-163	-1.66004e-163	6.186e-163	-2.42494e-163	2.97599e-163	-2.74881e-163	4.60844e-163	1.01037e-163	2.79101e-163	-3.07158e-164	-3.05143e-163	6.2172e-164	-8.0539e-165	-2.89697e-163	0
2.13724e-163	-4.87075e-163	1.7222e-163	2.16796e-163	5.04459e-163	3.32099e-164	4.60247e-164	5.02512e-163	-8.59029e-164	-5.38886e-163	-6.43014e-163	-6.85246e-163	-2.4338e-163	-1.54026e-163	2.60768e-163	2.66292e-163	5.86775e-163	-1.66004e-163	6.186e-163	-2.42494e-163	2.97599e-163	-2.74881e-163	4.60844e-163	1.01037e-163	2.79101e-163	-3.07158e-164	-3.05143e-163	6.2172e-164	-8.0539e-165	-2.89697e-163	0
2.13724e-163	-4.87075e-163	1.7222e-163	2.16796e-163	5.04459e-163	3.32099e-164	4.60247e-164	5.02512e-163	-8.59029e-164	-5.38886e-163	-6.43014e-163	-6.85246e-163	-2.4338e-163	-1.54026e-163	2.60768e-163	2.66292e-163	5.86775e-163	-1.66004e-163	6.186e-163	-2.42494e-163	2.97599e-163	-2.74881e-163	4.60844e-163	1.01037e-163	2.79101e-163	-3.07158e-164	-3.05143e-163	6.2172e-164	-8.0539e-165	-2.89697e-163	0
2.13724e-163	-4.87075e-163	1.7222e-163	2.16796e-163	5.04459e-163	3.32099e-164	4.60247e-164	5.02512e-163	-8.59029e-164	-5.38886e-163	-6.43014e-163	-6.85246e-163	-2.4338e-163	-1.54026e-163	2.60768e-163	2.66292e-163	5.86775e-163	-1.66004e-163	6.186e-163	-2.42494e-163	2.97599e-163	-2.74881e-163	4.60844e-163	1.01037e-163	2.79101e-163	-3.07158e-164	-3.05143e-163	6.2172e-164	-8.0539e-165	-2.89697e-163	0
2.13724e-163	-4.87075e-163	1.7222e-163	2.16796e-163	5.04459e-163	3.32099e-164	4.60247e-164	5.02512e-163	-8.59029e-164	-5.38886e-163	-6.43014e-163	-6.85246e-163	-2.4338e-163	-1.54026e-163	2.60768e-163	2.66292e-163	5.86775e-163	-1.66004e-163	6.186e-163	-2.42494e-163	2.97599e-163	-2.74881e-163	4.60844e-163	1.01037e-163	2.79101e-163	-3.07158e-164	-3.05143e-163	6.2172e-164	-8.0539e-165	-2.89697e-163	0
2.13724e-163	-4.87075e-163	1.7222e-163	2.16796e-163	5.04459e-163	3.32099e-164	4.60247e-164	5.02512e-163	-8.59029e-164	-5.38886e-163	-6.43014e-163	-6.85246e-163	-2.4338e-163	-1.54026e-163	2.60768e-163	2.66292e-163	5.86775e-163	-1.66004e-163	6.186e-163	-2.42494e-163	2.97599e-163	-2.74881e-163	4.60844e-163	1.01037e-163	2.79101e-163	-3.07158e-164	-3.05143e-163	6.2172e-164	-8.0539e-165	-2.89697e-163	0
2.13724e-163	-4.87075e-163	1.7222e-163	2.16796e-163	5.04459e-163	3.32099e-164	4.60247e-164	5.02512e-163	-8.59029e-164	-5.38886e-163	-6.43014e-163	-6.85246e-163	-2.4338e-163	-1.54026e-163	2.60768e-163	2.66292e-163	5.86775e-163	-1.66004e-163	6.186e-163	-2.42494e-163	2.97599e-163	-2.74881e-163	4.60844e-163	1.01037e-163	2.79101e-163	-3.07158e-164	-3.05143e-163	6.2172e-164	-8.0539e-165	-2.89697e-163	0
2.13724e-163	-4.87075e-163	1.7222e-163	2.16796e-163	5.04459e-163	3.32099e-164	4.60247e-164	5.02512e-163	-8.59029e-164	-5.38886e-163	-6.43014e-163	-6.85246e-163	-2.4338e-163	-1.54026e-163	2.60768e-163	2.66292e-163	5.86775e-163	-1.66004e-163	6.186e-163	-2.42494e-163	2.97599e-163	-2.74881e-163	4.60844e-163	1.01037e-163	2.79101e-163	-3.07158e-164	-3.05143e-163	6.2172e-164	-8.0539e-165	-2.89697e-163	0
2.13724e-163	-4.87075e-163	1.7222e-163	2.16796e-163	5.04459e-163	3.32099e-164	4.60247e-164	5.02512e-163	-8.59029e-164	-5.38886e-163	-6.43014e-163	-6.85246e-163	-2.4338e-163	-1.54026e-163	2.60768e-163	2.66292e-163	5.86775e-163	-1.66004e-163	6.186e-163	-2.42494e-163	2.97599e-163	-2.74881e-163	4.60844e-163	1.01037e-163	2.79101e-163	-3.07158e-164	-3.05143e-163	6.2172e-164	-8.0539e-165	-2.89697e-163	0
2.13724e-163	-4.87075e-163	1.7222e-163	2.16796e-163	5.04459e-163	3.32099e-164	4.60247e-164	5.02512e-163	-8.59029e-164	-5.38886e-163	-6.43014e-163	-6.85246e-163	-2.4338e-163	-1.54026e-163	2.60768e-163	2.66292e-163	5.86775e-163	-1.66004e-163	6.186e-163	-2.42494e-163	2.97599e-163	-2.74881e-163	4.60844e-163	1.01037e-163	2.79101e-163	-3.07158e-164	-3.05143e-163	6.2172e-164	-8.0539e-165	-2.89697e-163	0
2.13724e-163	-4.87075e-163	1.7222e-163	2.16796e-163	5.04459e-163	3.32099e-164	4.60247e-164	5.02512e-163	-8.59029e-164	-5.38886e-163	-6.43014e-163	-6.85246e-163	-2.4338e-163	-1.54026e-163	2.60768e-163	2.66292e-163	5.86775e-163	-1.66004e-163	6.186e-163	-2.42494e-163	2.97599e-163	-2.74881e-163	4.60844e-163	1.01037e-163	2.79101e-163	-3.07158e-164	-3.05143e-163	6.2172e-164	-8.0539e-165	-2.89697e-163	0
2.13724e-163	-4.87075e-163	1.7222e-163	2.16796e-163	5.04459e-163	3.32099e-164	4.60247e-164	5.02512e-163	-8.59029e-164	-5.38886e-163	-6.43014e-163	-6.85246e-163	-2.4338e-163	-1.54026e-163	2.60768e-163	2.66292e-163	5.86775e-163	-1.66004e-163	6.186e-163	-2.42494e-163	2.97599e-163	-2.74881e-163	4.60844e-163	1.01037e-163	2.79101e-163	-3.07158e-164	-3.05143e-163	6.2172e-164	-8.0539e-165	-2.89697e-163	0
2.13724e-163	-4.87075e-163	1.7222e-163	2.16796e-163	5.04459e-163	3.32099e-164	4.60247e-164	5.02512e-163	-8.59029e-164	-5.38886e-163	-6.43014e-163	-6.85246e-163	-2.4338e-163	-1.54026e-163	2.60768e-163	2.66292e-163	5.86775e-163	-1.66004e-163	6.186e-163	-2.42494e-163	2.97599e-163	-2.74881e-163	4.60844e-163	1.01037e-163	2.79101e-163	-3.07158e-164	-3.05143e-163	6.2172e-164	-8.0539e-165	-2.89697e-163	0
2.13724e-163	-4.87075e-163	1.7222e-163	2.16796e-163	5.04459e-163	3.32099e-164	4.60247e-164	5.02512e-163	-8.59029e-164	-5.38886e-163	-6.43014e-163	-6.85246e-163	-2.4338e-163	-1.54026e-163	2.60768e-163	2.66292e-163	5.86775e-163	-1.66004e-163	6.186e-163	-2.42494e-163	2.97599e-163	-2.74881e-163	4.60844e-163	1.01037e-163	2.79101e-163	-3.07158e-164	-3.05143e-163	6.2172e-164	-8.0539e-165	-2.89697e-163	0
2.13724e-163	-4.87075e-163	1.7222e-163	2.16796e-163	5.04459e-163	3.32099e-164	4.60247e-164	5.02512e-163	-8.59029e-164	-5.38886e-163	-6.43014e-163	-6.85246e-163	-2.4338e-163	-1.54026e-163	2.60768e-163	2.66292e-163	5.86775e-163	-1.66004e-163	6.186e-163	-2.42494e-163	2.97599e-163	-2.74881e-163	4.60844e-163	1.01037e-163	2.79101e-163	-3.07158e-164	-3.05143e-163	6.2172e-164	-8.0539e-165	-2.89697e-163	0
2.13724e-163	-4.87075e-163	1.7222e-163	2.16796e-163	5.04459e-163	3.32099e-164	4.60247e-164	5.02512e-163	-8.59029e-164	-5.38886e-163	-6.43014e-163	-6.85246e-163	-2.4338e-163	-1.54026e-163	2.60768e-163	2.66292e-163	5.86775e-163	-1.66004e-163	6.186e-163	-2.42494e-163	2.97599e-163	-2.74881e-163	4.60844e-163	1.01037e-163	2.79101e-163	-3.07158e-164	-3.05143e-163	6.2172e-164	-8.0539e-165	-2.89697e-163	0
2.13724e-163	-4.87075e-163	1.7222e-163	2.16796e-163	5.04459e-163	3.32099e-164	4.60247e-164	5.02512e-163	-8.59029e-164	-5.38886e-163	-6.43014e-163	-6.85246e-163	-2.4338e-163	-1.54026e-163	2.60768e-163	2.66292e-163	5.86775e-163	-1.66004e-163	6.186e-163	-2.42494e-163	2.97599e-163	-2.74881e-163	4.60844e-163	1.01037e-163	2.79101e-163	-3.07158e-164	-3.05143e-163	6.2172e-164	-8.0539e-165	-2.89697e-163	0
2.13724e-163	-4.87075e-163	1.7222e-163	2.16796e-163	5.04459e-163	3.32099e-164	4.60247e-164	5.02512e-163	-8.59029e-164	-5.38886e-163	-6.43014e-163	-6.85246e-163	-2.4338e-163	-1.54026e-163	2.60768e-163	2.66292e-163	5.86775e-163	-1.66004e-163	6.186e-163	-2.42494e-163	2.97599e-163	-2.74881e-163	4.60844e-163	1.01037e-163	2.79101e-163	-3.07158e-164	-3.05143e-163	6.2172e-164	-8.0539e-165	-2.89697e-163	0
2.13724e-163	-4.87075e-163	1.7222e-163	2.16796e-163	5.04459e-163	3.32099e-164	4.60247e-164	5.02512e-163	-8.59029e-164	-5.38886e-163	-6.43014e-163	-6.85246e-163	-2.4338e-163	-1.54026e-163	2.60768e-163	2.66292e-163	5.86775e-163	-1.66004e-163	6.186e-163	-2.42494e-163	2.97599e-163	-2.74881e-163	4.60844e-163	1.01037e-163	2.79101e-163	-3.07158e-164	-3.05143e-163	6.2172e-164	-8.0539e-165	-2.89697e-163	0
2.13724e-163	-4.87075e-163	1.7222e-163	2.16796e-163	5.04459e-163	3.32099e-164	4.60247e-164	5.02512e-163	-8.59029e-164	-5.38886e-163	-6.43014e-163	-6.85246e-163	-2.4338e-163	-1.54026e-163	2.60768e-163	2.66292e-163	5.86775e-163	-1.66004e-163	6.186e-163	-2.42494e-163	2.97599e-163	-2.74881e-163	4.60844e-163	1.01037e-163	2.79101e-163	-3.07158e-164	-3.05143e-163	6.2172e-164	-8.0539e-165	-2.89697e-163	0
2.13724e-163	-4.87075e-163	1.7222e-163	2.16796e-163	5.04459e-163	3.32099e-164	4.60247e-164	5.02512e-163	-8.59029e-164	-5.38886e-163	-6.43014e-163	-6.85246e-163	-2.4338e-163	-1.54026e-163	2.60768e-163	2.66292e-163	5.86775e-163	-1.66004e-163	6.186e-163	-2.42494e-163	2.97599e-163	-2.74881e-163	4.60844e-163	1.01037e-163	2.79101e-163	-3.07158e-164	-3.05143e-163	6.2172e-164	-8.0539e-165	-2.89697e-163	0
2.13724e-163	-4.87075e-163	1.7222e-163	2.16796e-163	5.04459e-163	3.32099e-164	4.60247e-164	5.02512e-163	-8.59029e-164	-5.38886e-163	-6.43014e-163	-6.85246e-163	-2.4338e-163	-1.54026e-163	2.60768e-163	2.66292e-163	5.86775e-163	-1.66004e-163	6.186e-163	-2.42494e-163	2.97599e-163	-2.74881e-163	4.60844e-163	1.01037e-163	2.79101e-163	-3.07158e-164	-3.05143e-163	6.2172e-164	-8.0539e-165	-2.89697e-163	0
2.13724e-163	-4.87075e-163	1.7222e-163	2.16796e-163	5.04459e-163	3.32099e-164	4.60247e-164	5.02512e-163	-8.59029e-164	-5.38886e-163	-6.43014e-163	-6.85246e-163	-2.4338e-163	-1.54026e-163	2.60768e-163	2.66292e-163	5.86775e-163	-1.66004e-163	6.186e-163	-2.42494e-163	2.97599e-163	-2.74881e-163	4.60844e-163	1.01037e-163	2.79101e-163	-3.07158e-164	-3.05143e-163	6.2172e-164	-8.0539e-165	-2.89697e-163	0
2.13724e-163	-4.87075e-163	1.7222e-163	2.16796e-163	5.04459e-163	3.32099e-164	4.60247e-164	5.02512e-163	-8.59029e-164	-5.38886e-163	-6.43014e-163	-6.85246e-163	-2.4338e-163	-1.54026e-163	2.60768e-163	2.66292e-163	5.86775e-163	-1.66004e-163	6.186e-163	-2.42494e-163	2.97599e-163	-2.74881e-163	4.60844e-163	1.01037e-163	2.79101e-163	-3.07158e-164	-3.05143e-163	6.2172e-164	-8.0539e-165	-2.89697e-163	0
2.13724e-163	-4.87075e-163	1.7222e-163	2.16796e-163	5.04459e-163	3.32099e-164	4.60247e-164	5.02512e-163	-8.59029e-164	-5.38886e-163	-6.43014e-163	-6.85246e-163	-2.4338e-163	-1.54026e-163	2.60768e-163	2.66292e-163	5.86775e-163	-1.66004e-163	6.186e-163	-2.42494e-163	2.97599e-163	-2.74881e-163	4.60844e-163	1.01037e-163	2.79101e-163	-3.07158e-164	-3.05143e-163	6.2172e-164	-8.0539e-165	-2.89697e-163	0
2.13724e-163	-4.87075e-163	1.7222e-163	2.16796e-163	5.04459e-163	3.32099e-164	4.60247e-164	5.02512e-163	-8.59029e-164	-5.38886e-163	-6.43014e-163	-6.85246e-163	-2.4338e-163	-1.54026e-163	2.60768e-163	2.66292e-163	5.86775e-163	-1.66004e-163	6.186e-163	-2.42494e-163	2.97599e-163	-2.74881e-163	4.60844e-163	1.01037e-163	2.79101e-163	-3.07158e-164	-3.05143e-163	6.2172e-164	-8.0539e-165	-2.89697e-163	0
2.13724e-163	-4.87075e-163	1.7222e-163	2.16796e-163	5.04459e-163	3.32099e-164	4.60247e-164	5.02512e-163	-8.59029e-164	-5.38886e-163	-6.43014e-163	-6.85246e-163	-2.4338e-163	-1.54026e-163	2.60768e-163	2.66292e-163	5.86775e-163	-1.66004e-163	6.186e-163	-2.42494e-163	2.97599e-163	-2.74881e-163	4.60844e-163	1.01037e-163	2.79101e-163	-3.07158e-164	-3.05143e-163	6.2172e-164	-8.0539e-165	-2.89697e-163	0
2.13724e-163	-4.87075e-163	1.7222e-163	2.16796e-163	5.04459e-163	3.32099e-164	4.60247e-164	5.02512e-163	-8.59029e-164	-5.38886e-163	-6.43014e-163	-6.85246e-163	-2.4338e-163	-1.54026e-163	2.60768e-163	2.66292e-163	5.86775e-163	-1.66004e-163	6.186e-163	-2.42494e-163	2.97599e-163	-2.74881e-163	4.60844e-163	1.01037e-163	2.79101e-163	-3.07158e-164	-3.05143e-163	6.2172e-164	-8.0539e-165	-2.89697e-163	0
2.13724e-163	-4.87075e-163	1.7222e-163	2.16796e-163	5.04459e-163	3.32099e-164	4.60247e-164	5.02512e-163	-8.59029e-164	-5.38886e-163	-6.43014e-163	-6.85246e-163	-2.4338e-163	-1.54026e-163	2.60768e-163	2.66292e-163	5.86775e-163	-1.66004e-163	6.186e-163	-2.42494e-163	2.97599e-163	-2.74881e-163	4.60844e-163	1.01037e-163	2.79101e-163	-3.07158e-164	-3.05143e-163	6.2172e-164	-8.0539e-165	-2.89697e-163	0
2.13724e-163	-4.87075e-163	1.7222e-163	2.16796e-163	5.04459e-163	3.32099e-164	4.60247e-164	5.02512e-163	-8.59029e-164	-5.38886e-163	-6.43014e-163	-6.85246e-163	-2.4338e-163	-1.54026e-163	2.60768e-163	2.66292e-163	5.86775e-163	-1.66004e-163	6.186e-163	-2.42494e-163	2.97599e-163	-2.74881e-163	4.60844e-163	1.01037e-163	2.79101e-163	-3.07158e-164	-3.05143e-163	6.2172e-164	-8.0539e-165	-2.89697e-163	0
2.13724e-163	-4.87075e-163	1.7222e-163	2.16796e-163	5.04459e-163	3.32099e-164	4.60247e-164	5.02512e-163	-8.59029e-164	-5.38886e-163	-6.43014e-163	-6.85246e-163	-2.4338e-163	-1.54026e-163	2.60768e-163	2.66292e-163	5.86775e-163	-1.66004e-163	6.186e-163	-2.42494e-163	2.97599e-163	-2.74881e-163	4.60844e-163	1.01037e-163	2.79101e-163	-3.07158e-164	-3.05143e-163	6.2172e-164	-8.0539e-165	-2.89697e-163	0
2.13724e-163	-4.87075e-163	1.7222e-163	2.16796e-163	5.04459e-163	3.32099e-164	4.60247e-164	5.02512e-163	-8.59029e-164	-5.38886e-163	-6.43014e-163	-6.85246e-163	-2.4338e-163	-1.54026e-163	2.60768e-163	2.66292e-163	5.86775e-163	-1.66004e-163	6.186e-163	-2.42494e-163	2.97599e-163	-2.74881e-163	4.60844e-163	1.01037e-163	2.79101e-163	-3.07158e-164	-3.05143e-163	6.2172e-164	-8.0539e-165	-2.89697e-163	0
2.13724e-163	-4.87075e-163	1.7222e-163	2.16796e-163	5.04459e-163	3.32099e-164	4.60247e-164	5.02512e-163	-8.59029e-164	-5.38886e-163	-6.43014e-163	-6.85246e-163	-2.4338e-163	-1.54026e-163	2.60768e-163	2.66292e-163	5.86775e-163	-1.66004e-163	6.186e-163	-2.42494e-163	2.97599e-163	-2.74881e-163	4.60844e-163	1.01037e-163	2.79101e-163	-3.07158e-164	-3.05143e-163	6.2172e-164	-8.0539e-165	-2.89697e-163	0
2.13724e-163	-4.87075e-163	1.7222e-163	2.16796e-163	5.04459e-163	3.32099e-164	4.60247e-164	5.02512e-163	-8.59029e-164	-5.38886e-163	-6.43014e-163	-6.85246e-163	-2.4338e-163	-1.54026e-163	2.60768e-163	2.66292e-163	5.86775e-163	-1.66004e-163	6.186e-163	-2.42494e-163	2.97599e-163	-2.74881e-163	4.60844e-163	1.01037e-163	2.79101e-163	-3.07158e-164	-3.05143e-163	6.2172e-164	-8.0539e-165	-2.89697e-163	0
2.13724e-163	-4.87075e-163	1.7222e-163	2.16796e-163	5.04459e-163	3.32099e-164	4.60247e-164	5.02512e-163	-8.59029e-164	-5.38886e-163	-6.43014e-163	-6.85246e-163	-2.4338e-163	-1.54026e-163	2.60768e-163	2.66292e-163	5.86775e-163	-1.66004e-163	6.186e-163	-2.42494e-163	2.97599e-163	-2.74881e-163	4.60844e-163	1.01037e-163	2.79101e-163	-3.07158e-164	-3.05143e-163	6.2172e-164	-8.0539e-165	-2.89697e-163	0
2.13724e-163	-4.87075e-163	1.7222e-163	2.16796e-163	5.04459e-163	3.32099e-164	4.60247e-164	5.02512e-163	-8.59029e-164	-5.38886e-163	-6.43014e-163	-6.85246e-163	-2.4338e-163	-1.54026e-163	2.60768e-163	2.66292e-163	5.86775e-163	-1.66004e-163	6.186e-163	-2.42494e-163	2.97599e-163	-2.74881e-163	4.60844e-163	1.01037e-163	2.79101e-163	-3.07158e-164	-3.05143e-163	6.2172e-164	-8.0539e-165	-2.89697e-163	0
2.13724e-163	-4.87075e-163	1.7222e-163	2.16796e-163	5.04459e-163	3.32099e-164	4.60247e-164	5.02512e-163	-8.59029e-164	-5.38886e-163	-6.43014e-163	-6.85246e-163	-2.4338e-163	-1.54026e-163	2.60768e-163	2.66292e-163	5.86775e-163	-1.66004e-163	6.186e-163	-2.42494e-163	2.97599e-163	-2.74881e-163	4.60844e-163	1.01037e-163	2.79101e-163	-3.07158e-164	-3.05143e-163	6.2172e-164	-8.0539e-165	-2.89697e-163	0
2.13724e-163	-4.87075e-163	1.7222e-163	2.16796e-163	5.04459e-163	3.32099e-164	4.60247e-164	5.02512e-163	-8.59029e-164	-5.38886e-163	-6.43014e-163	-6.85246e-163	-2.4338e-163	-1.54026e-163	2.60768e-163	2.66292e-163	5.86775e-163	-1.66004e-163	6.186e-163	-2.42494e-163	2.97599e-163	-2.74881e-163	4.60844e-163	1.01037e-163	2.79101e-163	-3.07158e-164	-3.05143e-163	6.2172e-164	-8.0539e-165	-2.89697e-163	0
2.13724e-163	-4.87075e-163	1.7222e-163	2.16796e-163	5.04459e-163	3.32099e-164	4.60247e-164	5.02512e-163	-8.59029e-164	-5.38886e-163	-6.43014e-163	-6.85246e-163	-2.4338e-163	-1.54026e-163	2.60768e-163	2.66292e-163	5.86775e-163	-1.66004e-163	6.186e-163	-2.42494e-163	2.97599e-163	-2.74881e-163	4.60844e-163	1.01037e-163	2.79101e-163	-3.07158e-164	-3.05143e-163	6.2172e-164	-8.0539e-165	-2.89697e-163	0
2.13724e-163	-4.87075e-163	1.7222e-163	2.16796e-163	5.04459e-163	3.32099e-164	4.60247e-164	5.02512e-163	-8.59029e-164	-5.38886e-163	-6.43014e-163	-6.85246e-163	-2.4338e-163	-1.54026e-163	2.60768e-163	2.66292e-163	5.86775e-163	-1.66004e-163	6.186e-163	-2.42494e-163	2.97599e-163	-2.74881e-163	4.60844e-163	1.01037e-163	2.79101e-163	-3.07158e-164	-3.05143e-163	6.2172e-164	-8.0539e-165	-2.89697e-163	0
2.13724e-163	-4.87075e-163	1.7222e-163	2.16796e-163	5.04459e-163	3.32099e-164	4.60247e-164	5.02512e-163	-8.59029e-164	-5.38886e-163	-6.43014e-163	-6.85246e-163	-2.4338e-163	-1.54026e-163	2.60768e-163	2.66292e-163	5.86775e-163	-1.66004e-163	6.186e-163	-2.42494e-163	2.97599e-163	-2.74881e-163	4.60844e-163	1.01037e-163	2.79101e-163	-3.07158e-164	-3.05143e-163	6.2172e-164	-8.0539e-165	-2.89697e-163	0
2.13724e-163	-4.87075e-163	1.7222e-163	2.16796e-163	5.04459e-163	3.32099e-164	4.60247e-164	5.02512e-163	-8.59029e-164	-5.38886e-163	-6.43014e-163	-6.85246e-163	-2.4338e-163	-1.54026e-163	2.60768e-163	2.66292e-163	5.86775e-163	-1.66004e-163	6.186e-163	-2.42494e-163	2.97599e-163	-2.74881e-163	4.60844e-163	1.01037e-163	2.79101e-163	-3.07158e-164	-3.05143e-163	6.2172e-164	-8.0539e-165	-2.89697e-163	0
2.13724e-163	-4.87075e-163	1.7222e-163	2.16796e-163	5.04459e-163	3.32099e-164	4.60247e-164	5.02512e-163	-8.59029e-164	-5.38886e-163	-6.43014e-163	-6.85246e-163	-2.4338e-163	-1.54026e-163	2.60768e-163	2.66292e-163	5.86775e-163	-1.66004e-163	6.186e-163	-2.42494e-163	2.97599e-163	-2.74881e-163	4.60844e-163	1.01037e-163	2.79101e-163	-3.07158e-164	-3.05143e-163	6.2172e-164	-8.0539e-165	-2.89697e-163	0
2.13724e-163	-4.87075e-163	1.7222e-163	2.16796e-163	5.04459e-163	3.32099e-164	4.60247e-164	5.02512e-163	-8.59029e-164	-5.38886e-163	-6.43014e-163	-6.85246e-163	-2.4338e-163	-1.54026e-163	2.60768e-163	2.66292e-163	5.86775e-163	-1.66004e-163	6.186e-163	-2.42494e-163	2.97599e-163	-2.74881e-163	4.60844e-163	1.01037e-163	2.79101e-163	-3.07158e-164	-3.05143e-163	6.2172e-164	-8.0539e-165	-2.89697e-163	0
2.13724e-163	-4.87075e-163	1.7222e-163	2.16796e-163	5.04459e-163	3.32099e-164	4.60247e-164	5.02512e-163	-8.59029e-164	-5.38886e-163	-6.43014e-163	-6.85246e-163	-2.4338e-163	-1.54026e-163	2.60768e-163	2.66292e-163	5.86775e-163	-1.66004e-163	6.186e-163	-2.42494e-163	2.97599e-163	-2.74881e-163	4.60844e-163	1.01037e-163	2.79101e-163	-3.07158e-164	-3.05143e-163	6.2172e-164	-8.0539e-165	-2.89697e-163	0
2.13724e-163	-4.87075e-163	1.7222e-163	2.16796e-163	5.04459e-163	3.32099e-164	4.60247e-164	5.02512e-163	-8.59029e-164	-5.38886e-163	-6.43014e-163	-6.85246e-163	-2.4338e-163	-1.54026e-163	2.60768e-163	2.66292e-163	5.86775e-163	-1.66004e-163	6.186e-163	-2.42494e-163	2.97599e-163	-2.74881e-163	4.60844e-163	1.01037e-163	2.79101e-163	-3.07158e-164	-3.05143e-163	6.2172e-164	-8.0539e-165	-2.89697e-163	0
2.13724e-163	-4.87075e-163	1.7222e-163	2.16796e-163	5.04459e-163	3.32099e-164	4.60247e-164	5.02512e-163	-8.59029e-164	-5.38886e-163	-6.43014e-163	-6.85246e-163	-2.4338e-163	-1.54026e-163	2.60768e-163	2.66292e-163	5.86775e-163	-1.66004e-163	6.186e-163	-2.42494e-163	2.97599e-163	-2.74881e-163	4.60844e-163	1.01037e-163	2.79101e-163	-3.07158e-164	-3.05143e-163	6.2172e-164	-8.0539e-165	-2.89697e-163	0
2.13724e-163	-4.87075e-163	1.7222e-163	2.16796e-163	5.04459e-163	3.32099e-164	4.60247e-164	5.02512e-163	-8.59029e-164	-5.38886e-163	-6.43014e-163	-6.85246e-163	-2.4338e-163	-1.54026e-163	2.60768e-163	2.66292e-163	5.86775e-163	-1.66004e-163	6.186e-163	-2.42494e-163	2.97599e-163	-2.74881e-163	4.60844e-163	1.01037e-163	2.79101e-163	-3.07158e-164	-3.05143e-163	6.2172e-164	-8.0539e-165	-2.89697e-163	0
2.13724e-163	-4.87075e-163	1.7222e-163	2.16796e-163	5.04459e-163	3.32099e-164	4.60247e-164	5.02512e-163	-8.59029e-164	-5.38886e-163	-6.43014e-163	-6.85246e-163	-2.4338e-163	-1.54026e-163	2.60768e-163	2.66292e-163	5.86775e-163	-1.66004e-163	6.186e-163	-2.42494e-163	2.97599e-163	-2.74881e-163	4.60844e-163	1.01037e-163	2.79101e-163	-3.07158e-164	-3.05143e-163	6.2172e-164	-8.0539e-165	-2.89697e-163	0
2.13724e-163	-4.87075e-163	1.7222e-163	2.16796e-163	5.04459e-163	3.32099e-164	4.60247e-164	5.02512e-163	-8.59029e-164	-5.38886e-163	-6.43014e-163	-6.85246e-163	-2.4338e-163	-1.54026e-163	2.60768e-163	2.66292e-163	5.86775e-163	-1.66004e-163	6.186e-163	-2.42494e-163	2.97599e-163	-2.74881e-163	4.60844e-163	1.01037e-163	2.79101e-163	-3.07158e-164	-3.05143e-163	6.2172e-164	-8.0539e-165	-2.89697e-163	0
2.13724e-163	-4.87075e-163	1.7222e-163	2.16796e-163	5.04459e-163	3.32099e-164	4.60247e-164	5.02512e-163	-8.59029e-164	-5.38886e-163	-6.43014e-163	-6.85246e-163	-2.4338e-163	-1.54026e-163	2.60768e-163	2.66292e-163	5.86775e-163	-1.66004e-163	6.186e-163	-2.42494e-163	2.97599e-163	-2.74881e-163	4.60844e-163	1.01037e-163	2.79101e-163	-3.07158e-164	-3.05143e-163	6.2172e-164	-8.0539e-165	-2.89697e-163	0
2.13724e-163	-4.87075e-163	1.7222e-163	2.16796e-163	5.04459e-163	3.32099e-164	4.60247e-164	5.02512e-163	-8.59029e-164	-5.38886e-163	-6.43014e-163	-6.85246e-163	-2.4338e-163	-1.54026e-163	2.60768e-163	2.66292e-163	5.86775e-163	-1.66004e-163	6.186e-163	-2.42494e-163	2.97599e-163	-2.74881e-163	4.60844e-163	1.01037e-163	2.79101e-163	-3.07158e-164	-3.05143e-163	6.2172e-164	-8.0539e-165	-2.89697e-163	0
2.13724e-163	-4.87075e-163	1.7222e-163	2.16796e-163	5.04459e-163	3.32099e-164	4.60247e-164	5.02512e-163	-8.59029e-164	-5.38886e-163	-6.43014e-163	-6.85246e-163	-2.4338e-163	-1.54026e-163	2.60768e-163	2.66292e-163	5.86775e-163	-1.66004e-163	6.186e-163	-2.42494e-163	2.97599e-163	-2.74881e-163	4.60844e-163	1.01037e-163	2.79101e-163	-3.07158e-164	-3.05143e-163	6.2172e-164	-8.0539e-165	-2.89697e-163	0
2.13724e-163	-4.87075e-163	1.7222e-163	2.16796e-163	5.04459e-163	3.32099e-164	4.60247e-164	5.02512e-163	-8.59029e-164	-5.38886e-163	-6.43014e-163	-6.85246e-163	-2.4338e-163	-1.54026e-163	2.60768e-163	2.66292e-163	5.86775e-163	-1.66004e-163	6.186e-163	-2.42494e-163	2.97599e-163	-2.74881e-163	4.60844e-163	1.01037e-163	2.79101e-163	-3.07158e-164	-3.05143e-163	6.2172e-164	-8.0539e-165	-2.89697e-163	0
2.13724e-163	-4.87075e-163	1.7222e-163	2.16796e-163	5.04459e-163	3.32099e-164	4.60247e-164	5.02512e-163	-8.59029e-164	-5.38886e-163	-6.43014e-163	-6.85246e-163	-2.4338e-163	-1.54026e-163	2.60768e-163	2.66292e-163	5.86775e-163	-1.66004e-163	6.186e-163	-2.42494e-163	2.97599e-163	-2.74881e-163	4.60844e-163	1.01037e-163	2.79101e-163	-3.07158e-164	-3.05143e-163	6.2172e-164	-8.0539e-165	-2.89697e-163	0
2.13724e-163	-4.87075e-163	1.7222e-163	2.16796e-163	5.04459e-163	3.32099e-164	4.60247e-164	5.02512e-163	-8.59029e-164	-5.38886e-163	-6.43014e-163	-6.85246e-163	-2.4338e-163	-1.54026e-163	2.60768e-163	2.66292e-163	5.86775e-163	-1.66004e-163	6.186e-163	-2.42494e-163	2.97599e-163	-2.74881e-163	4.60844e-163	1.01037e-163	2.79101e-163	-3.07158e-164	-3.05143e-163	6.2172e-164	-8.0539e-165	-2.89697e-163	0
2.13724e-163	-4.87075e-163	1.7222e-163	2.16796e-163	5.04459e-163	3.32099e-164	4.60247e-164	5.02512e-163	-8.59029e-164	-5.38886e-163	-6.43014e-163	-6.85246e-163	-2.4338e-163	-1.54026e-163	2.60768e-163	2.66292e-163	5.86775e-163	-1.66004e-163	6.186e-163	-2.42494e-163	2.97599e-163	-2.74881e-163	4.60844e-163	1.01037e-163	2.79101e-163	-3.07158e-164	-3.05143e-163	6.2172e-164	-8.0539e-165	-2.89697e-163	0
2.13724e-163	-4.87075e-163	1.7222e-163	2.16796e-163	5.04459e-163	3.32099e-164	4.60247e-164	5.02512e-163	-8.59029e-164	-5.38886e-163	-6.43014e-163	-6.85246e-163	-2.4338e-163	-1.54026e-163	2.60768e-163	2.66292e-163	5.86775e-163	-1.66004e-163	6.186e-163	-2.42494e-163	2.97599e-163	-2.74881e-163	4.60844e-163	1.01037e-163	2.79101e-163	-3.07158e-164	-3.05143e-163	6.2172e-164	-8.0539e-165	-2.89697e-163	0
2.13724e-163	-4.87075e-163	1.7222e-163	2.16796e-163	5.04459e-163	3.32099e-164	4.60247e-164	5.02512e-163	-8.59029e-164	-5.38886e-163	-6.43014e-163	-6.85246e-163	-2.4338e-163	-1.54026e-163	2.60768e-163	2.66292e-163	5.86775e-163	-1.66004e-163	6.186e-163	-2.42494e-163	2.97599e-163	-2.74881e-163	4.60844e-163	1.01037e-163	2.79101e-163	-3.07158e-164	-3.05143e-163	6.2172e-164	-8.0539e-165	-2.89697e-163	0
2.13724e-163	-4.87075e-163	1.7222e-163	2.16796e-163	5.04459e-163	3.32099e-164	4.60247e-164	5.02512e-163	-8.59029e-164	-5.38886e-163	-6.43014e-163	-6.85246e-163	-2.4338e-163	-1.54026e-163	2.60768e-163	2.66292e-163	5.86775e-163	-1.66004e-163	6.186e-163	-2.42494e-163	2.97599e-163	-2.74881e-163	4.60844e-163	1.01037e-163	2.79101e-163	-3.07158e-164	-3.05143e-163	6.2172e-164	-8.0539e-165	-2.89697e-163	0
2.13724e-163	-4.87075e-163	1.7222e-163	2.16796e-163	5.04459e-163	3.32099e-164	4.60247e-164	5.02512e-163	-8.59029e-164	-5.38886e-163	-6.43014e-163	-6.85246e-163	-2.4338e-163	-1.54026e-163	2.60768e-163	2.66292e-163	5.86775e-163	-1.66004e-163	6.186e-163	-2.42494e-163	2.97599e-163	-2.74881e-163	4.60844e-163	1.01037e-163	2.79101e-163	-3.07158e-164	-3.05143e-163	6.2172e-164	-8.0539e-165	-2.89697e-163	0
2.13724e-163	-4.87075e-163	1.7222e-163	2.16796e-163	5.04459e-163	3.32099e-164	4.60247e-164	5.02512e-163	-8.59029e-164	-5.38886e-163	-6.43014e-163	-6.85246e-163	-2.4338e-163	-1.54026e-163	2.60768e-163	2.66292e-163	5.86775e-163	-1.66004e-163	6.186e-163	-2.42494e-163	2.97599e-163	-2.74881e-163	4.60844e-163	1.01037e-163	2.79101e-163	-3.07158e-164	-3.05143e-163	6.2172e-164	-8.0539e-165	-2.89697e-163	0
2.13724e-163	-4.87075e-163	1.7222e-163	2.16796e-163	5.04459e-163	3.32099e-164	4.60247e-164	5.02512e-163	-8.59029e-164	-5.38886e-163	-6.43014e-163	-6.85246e-163	-2.4338e-163	-1.54026e-163	2.60768e-163	2.66292e-163	5.86775e-163	-1.66004e-163	6.186e-163	-2.42494e-163	2.97599e-163	-2.74881e-163	4.60844e-163	1.01037e-163	2.79101e-163	-3.07158e-164	-3.05143e-163	6.2172e-164	-8.0539e-165	-2.89697e-163	0
2.13724e-163	-4.87075e-163	1.7222e-163	2.16796e-163	5.04459e-163	3.32099e-164	4.60247e-164	5.02512e-163	-8.59029e-164	-5.38886e-163	-6.43014e-163	-6.85246e-163	-2.4338e-163	-1.54026e-163	2.60768e-163	2.66292e-163	5.86775e-163	-1.66004e-163	6.186e-163	-2.42494e-163	2.97599e-163	-2.74881e-163	4.60844e-163	1.01037e-163	2.79101e-163	-3.07158e-164	-3.05143e-163	6.2172e-164	-8.0539e-165	-2.89697e-163	0
2.13724e-163	-4.87075e-163	1.7222e-163	2.16796e-163	5.04459e-163	3.32099e-164	4.60247e-164	5.02512e-163	-8.59029e-164	-5.38886e-163	-6.43014e-163	-6.85246e-163	-2.4338e-163	-1.54026e-163	2.60768e-163	2.66292e-163	5.86775e-163	-1.66004e-163	6.186e-163	-2.42494e-163	2.97599e-163	-2.74881e-163	4.60844e-163	1.01037e-163	2.79101e-163	-3.07158e-164	-3.05143e-163	6.2172e-164	-8.0539e-165	-2.89697e-163	0
2.13724e-163	-4.87075e-163	1.7222e-163	2.16796e-163	5.04459e-163	3.32099e-164	4.60247e-164	5.02512e-163	-8.59029e-164	-5.38886e-163	-6.43014e-163	-6.85246e-163	-2.4338e-163	-1.54026e-163	2.60768e-163	2.66292e-163	5.86775e-163	-1.66004e-163	6.186e-163	-2.42494e-163	2.97599e-163	-2.74881e-163	4.60844e-163	1.01037e-163	2.79101e-163	-3.07158e-164	-3.05143e-163	6.2172e-164	-8.0539e-165	-2.89697e-163	0
2.13724e-163	-4.87075e-163	1.7222e-163	2.16796e-163	5.04459e-163	3.32099e-164	4.60247e-164	5.02512e-163	-8.59029e-164	-5.38886e-163	-6.43014e-163	-6.85246e-163	-2.4338e-163	-1.54026e-163	2.60768e-163	2.66292e-163	5.86775e-163	-1.66004e-163	6.186e-163	-2.42494e-163	2.97599e-163	-2.74881e-163	4.60844e-163	1.01037e-163	2.79101e-163	-3.07158e-164	-3.05143e-163	6.2172e-164	-8.0539e-165	-2.89697e-163	0
2.13724e-163	-4.87075e-163	1.7222e-163	2.16796e-163	5.04459e-163	3.32099e-164	4.60247e-164	5.02512e-163	-8.59029e-164	-5.38886e-163	-6.43014e-163	-6.85246e-163	-2.4338e-163	-1.54026e-163	2.60768e-163	2.66292e-163	5.86775e-163	-1.66004e-163	6.186e-163	-2.42494e-163	2.97599e-163	-2.74881e-163	4.60844e-163	1.01037e-163	2.79101e-163	-3.07158e-164	-3.05143e-163	6.2172e-164	-8.0539e-165	-2.89697e-163	0
2.13724e-163	-4.87075e-163	1.7222e-163	2.16796e-163	5.04459e-163	3.32099e-164	4.60247e-164	5.02512e-163	-8.59029e-164	-5.38886e-163	-6.43014e-163	-6.85246e-163	-2.4338e-163	-1.54026e-163	2.60768e-163	2.66292e-163	5.86775e-163	-1.66004e-163	6.186e-163	-2.42494e-163	2.97599e-163	-2.74881e-163	4.60844e-163	1.01037e-163	2.79101e-163	-3.07158e-164	-3.05143e-163	6.2172e-164	-8.0539e-165	-2.89697e-163	0
2.13724e-163	-4.87075e-163	1.7222e-163	2.16796e-163	5.04459e-163	3.32099e-164	4.60247e-164	5.02512e-163	-8.59029e-164	-5.38886e-163	-6.43014e-163	-6.85246e-163	-2.4338e-163	-1.54026e-163	2.60768e-163	2.66292e-163	5.86775e-163	-1.66004e-163	6.186e-163	-2.42494e-163	2.97599e-163	-2.74881e-163	4.60844e-163	1.01037e-163	2.79101e-163	-3.07158e-164	-3.05143e-163	6.2172e-164	-8.0539e-165	-2.89697e-163	0
2.13724e-163	-4.87075e-163	1.7222e-163	2.16796e-163	5.04459e-163	3.32099e-164	4.60247e-164	5.02512e-163	-8.59029e-164	-5.38886e-163	-6.43014e-163	-6.85246e-163	-2.4338e-163	-1.54026e-163	2.60768e-163	2.66292e-163	5.86775e-163	-1.66004e-163	6.186e-163	-2.42494e-163	2.97599e-163	-2.74881e-163	4.60844e-163	1.01037e-163	2.79101e-163	-3.07158e-164	-3.05143e-163	6.2172e-164	-8.0539e-165	-2.89697e-163	0
2.13724e-163	-4.87075e-163	1.7222e-163	2.16796e-163	5.04459e-163	3.32099e-164	4.60247e-164	5.02512e-163	-8.59029e-164	-5.38886e-163	-6.43014e-163	-6.85246e-163	-2.4338e-163	-1.54026e-163	2.60768e-163	2.66292e-163	5.86775e-163	-1.66004e-163	6.186e-163	-2.42494e-163	2.97599e-163	-2.74881e-163	4.60844e-163	1.01037e-163	2.79101e-163	-3.07158e-164	-3.05143e-163	6.2172e-164	-8.0539e-165	-2.89697e-163	0
2.13724e-163	-4.87075e-163	1.7222e-163	2.16796e-163	5.04459e-163	3.32099e-164	4.60247e-164	5.02512e-163	-8.59029e-164	-5.38886e-163	-6.43014e-163	-6.85246e-163	-2.4338e-163	-1.54026e-163	2.60768e-163	2.66292e-163	5.86775e-163	-1.66004e-163	6.186e-163	-2.42494e-163	2.97599e-163	-2.74881e-163	4.60844e-163	1.01037e-163	2.79101e-163	-3.07158e-164	-3.05143e-163	6.2172e-164	-8.0539e-165	-2.89697e-163	0
2.13724e-163	-4.87075e-163	1.7222e-163	2.16796e-163	5.04459e-163	3.32099e-164	4.60247e-164	5.02512e-163	-8.59029e-164	-5.38886e-163	-6.43014e-163	-6.85246e-163	-2.4338e-163	-1.54026e-163	2.60768e-163	2.66292e-163	5.86775e-163	-1.66004e-163	6.186e-163	-2.42494e-163	2.97599e-163	-2.74881e-163	4.60844e-163	1.01037e-163	2.79101e-163	-3.07158e-164	-3.05143e-163	6.2172e-164	-8.0539e-165	-2.89697e-163	0
2.13724e-163	-4.87075e-163	1.7222e-163	2.16796e-163	5.04459e-163	3.32099e-164	4.60247e-164	5.02512e-163	-8.59029e-164	-5.38886e-163	-6.43014e-163	-6.85246e-163	-2.4338e-163	-1.54026e-163	2.60768e-163	2.66292e-163	5.86775e-163	-1.66004e-163	6.186e-163	-2.42494e-163	2.97599e-163	-2.74881e-163	4.60844e-163	1.01037e-163	2.79101e-163	-3.07158e-164	-3.05143e-163	6.2172e-164	-8.0539e-165	-2.89697e-163	0
2.13724e-163	-4.87075e-163	1.7222e-163	2.16796e-163	5.04459e-163	3.32099e-164	4.60247e-164	5.02512e-163	-8.59029e-164	-5.38886e-163	-6.43014e-163	-6.85246e-163	-2.4338e-163	-1.54026e-163	2.60768e-163	2.66292e-163	5.86775e-163	-1.66004e-163	6.186e-163	-2.42494e-163	2.97599e-163	-2.74881e-163	4.60844e-163	1.01037e-163	2.79101e-163	-3.07158e-164	-3.05143e-163	6.2172e-164	-8.0539e-165	-2.89697e-163	0
2.13724e-163	-4.87075e-163	1.7222e-163	2.16796e-163	5.04459e-163	3.32099e-164	4.60247e-164	5.02512e-163	-8.59029e-164	-5.38886e-163	-6.43014e-163	-6.85246e-163	-2.4338e-163	-1.54026e-163	2.60768e-163	2.66292e-163	5.86775e-163	-1.66004e-163	6.186e-163	-2.42494e-163	2.97599e-163	-2.74881e-163	4.60844e-163	1.01037e-163	2.79101e-163	-3.07158e-164	-3.05143e-163	6.2172e-164	-8.0539e-165	-2.89697e-163	0
2.13724e-163	-4.87075e-163	1.7222e-163	2.16796e-163	5.04459e-163	3.32099e-164	4.60247e-164	5.02512e-163	-8.59029e-164	-5.38886e-163	-6.43014e-163	-6.85246e-163	-2.4338e-163	-1.54026e-163	2.60768e-163	2.66292e-163	5.86775e-163	-1.66004e-163	6.186e-163	-2.42494e-163	2.97599e-163	-2.74881e-163	4.60844e-163	1.01037e-163	2.79101e-163	-3.07158e-164	-3.05143e-163	6.2172e-164	-8.0539e-165	-2.89697e-163	0
2.13724e-163	-4.87075e-163	1.7222e-163	2.16796e-163	5.04459e-163	3.32099e-164	4.60247e-164	5.02512e-163	-8.59029e-164	-5.38886e-163	-6.43014e-163	-6.85246e-163	-2.4338e-163	-1.54026e-163	2.60768e-163	2.66292e-163	5.86775e-163	-1.66004e-163	6.186e-163	-2.42494e-163	2.97599e-163	-2.74881e-163	4.60844e-163	1.01037e-163	2.79101e-163	-3.07158e-164	-3.05143e-163	6.2172e-164	-8.0539e-165	-2.89697e-163	0
2.13724e-163	-4.87075e-163	1.7222e-163	2.16796e-163	5.04459e-163	3.32099e-164	4.60247e-164	5.02512e-163	-8.59029e-164	-5.38886e-163	-6.43014e-163	-6.85246e-163	-2.4338e-163	-1.54026e-163	2.60768e-163	2.66292e-163	5.86775e-163	-1.66004e-163	6.186e-163	-2.42494e-163	2.97599e-163	-2.74881e-163	4.60844e-163	1.01037e-163	2.79101e-163	-3.07158e-164	-3.05143e-163	6.2172e-164	-8.0539e-165	-2.89697e-163	0
2.13724e-163	-4.87075e-163	1.7222e-163	2.16796e-163	5.04459e-163	3.32099e-164	4.60247e-164	5.02512e-163	-8.59029e-164	-5.38886e-163	-6.43014e-163	-6.85246e-163	-2.4338e-163	-1.54026e-163	2.60768e-163	2.66292e-163	5.86775e-163	-1.66004e-163	6.186e-163	-2.42494e-163	2.97599e-163	-2.74881e-163	4.60844e-163	1.01037e-163	2.79101e-163	-3.07158e-164	-3.05143e-163	6.2172e-164	-8.0539e-165	-2.89697e-163	0
2.13724e-163	-4.87075e-163	1.7222e-163	2.16796e-163	5.04459e-163	3.32099e-164	4.60247e-164	5.02512e-163	-8.59029e-164	-5.38886e-163	-6.43014e-163	-6.85246e-163	-2.4338e-163	-1.54026e-163	2.60768e-163	2.66292e-163	5.86775e-163	-1.66004e-163	6.186e-163	-2.42494e-163	2.97599e-163	-2.74881e-163	4.60844e-163	1.01037e-163	2.79101e-163	-3.07158e-164	-3.05143e-163	6.2172e-164	-8.0539e-165	-2.89697e-163	0
2.13724e-163	-4.87075e-163	1.7222e-163	2.16796e-163	5.04459e-163	3.32099e-164	4.60247e-164	5.02512e-163	-8.59029e-164	-5.38886e-163	-6.43014e-163	-6.85246e-163	-2.4338e-163	-1.54026e-163	2.60768e-163	2.66292e-163	5.86775e-163	-1.66004e-163	6.186e-163	-2.42494e-163	2.97599e-163	-2.74881e-163	4.60844e-163	1.01037e-163	2.79101e-163	-3.07158e-164	-3.05143e-163	6.2172e-164	-8.0539e-165	-2.89697e-163	0
2.13724e-163	-4.87075e-163	1.7222e-163	2.16796e-163	5.04459e-163	3.32099e-164	4.60247e-164	5.02512e-163	-8.59029e-164	-5.38886e-163	-6.43014e-163	-6.85246e-163	-2.4338e-163	-1.54026e-163	2.60768e-163	2.66292e-163	5.86775e-163	-1.66004e-163	6.186e-163	-2.42494e-163	2.97599e-163	-2.74881e-163	4.60844e-163	1.01037e-163	2.79101e-163	-3.07158e-164	-3.05143e-163	6.2172e-164	-8.0539e-165	-2.89697e-163	0
2.13724e-163	-4.87075e-163	1.7222e-163	2.16796e-163	5.04459e-163	3.32099e-164	4.60247e-164	5.02512e-163	-8.59029e-164	-5.38886e-163	-6.43014e-163	-6.85246e-163	-2.4338e-163	-1.54026e-163	2.60768e-163	2.66292e-163	5.86775e-163	-1.66004e-163	6.186e-163	-2.42494e-163	2.97599e-163	-2.74881e-163	4.60844e-163	1.01037e-163	2.79101e-163	-3.07158e-164	-3.05143e-163	6.2172e-164	-8.0539e-165	-2.89697e-163	0
2.13724e-163	-4.87075e-163	1.7222e-163	2.16796e-163	5.04459e-163	3.32099e-164	4.60247e-164	5.02512e-163	-8.59029e-164	-5.38886e-163	-6.43014e-163	-6.85246e-163	-2.4338e-163	-1.54026e-163	2.60768e-163	2.66292e-163	5.86775e-163	-1.66004e-163	6.186e-163	-2.42494e-163	2.97599e-163	-2.74881e-163	4.60844e-163	1.01037e-163	2.79101e-163	-3.07158e-164	-3.05143e-163	6.2172e-164	-8.0539e-165	-2.89697e-163	0
2.13724e-163	-4.87075e-163	1.7222e-163	2.16796e-163	5.04459e-163	3.32099e-164	4.60247e-164	5.02512e-163	-8.59029e-164	-5.38886e-163	-6.43014e-163	-6.85246e-163	-2.4338e-163	-1.54026e-163	2.60768e-163	2.66292e-163	5.86775e-163	-1.66004e-163	6.186e-163	-2.42494e-163	2.97599e-163	-2.74881e-163	4.60844e-163	1.01037e-163	2.79101e-163	-3.07158e-164	-3.05143e-163	6.2172e-164	-8.0539e-165	-2.89697e-163	0
2.13724e-163	-4.87075e-163	1.7222e-163	2.16796e-163	5.04459e-163	3.32099e-164	4.60247e-164	5.02512e-163	-8.59029e-164	-5.38886e-163	-6.43014e-163	-6.85246e-163	-2.4338e-163	-1.54026e-163	2.60768e-163	2.66292e-163	5.86775e-163	-1.66004e-163	6.186e-163	-2.42494e-163	2.97599e-163	-2.74881e-163	4.60844e-163	1.01037e-163	2.79101e-163	-3.07158e-164	-3.05143e-163	6.2172e-164	-8.0539e-165	-2.89697e-163	0
2.13724e-163	-4.87075e-163	1.7222e-163	2.16796e-163	5.04459e-163	3.32099e-164	4.60247e-164	5.02512e-163	-8.59029e-164	-5.38886e-163	-6.43014e-163	-6.85246e-163	-2.4338e-163	-1.54026e-163	2.60768e-163	2.66292e-163	5.86775e-163	-1.66004e-163	6.186e-163	-2.42494e-163	2.97599e-163	-2.74881e-163	4.60844e-163	1.01037e-163	2.79101e-163	-3.07158e-164	-3.05143e-163	6.2172e-164	-8.0539e-165	-2.89697e-163	0
2.13724e-163	-4.87075e-163	1.7222e-163	2.16796e-163	5.04459e-163	3.32099e-164	4.60247e-164	5.02512e-163	-8.59029e-164	-5.38886e-163	-6.43014e-163	-6.85246e-163	-2.4338e-163	-1.54026e-163	2.60768e-163	2.66292e-163	5.86775e-163	-1.66004e-163	6.186e-163	-2.42494e-163	2.97599e-163	-2.74881e-163	4.60844e-163	1.01037e-163	2.79101e-163	-3.07158e-164	-3.05143e-163	6.2172e-164	-8.0539e-165	-2.89697e-163	0
2.13724e-163	-4.87075e-163	1.7222e-163	2.16796e-163	5.04459e-163	3.32099e-164	4.60247e-164	5.02512e-163	-8.59029e-164	-5.38886e-163	-6.43014e-163	-6.85246e-163	-2.4338e-163	-1.54026e-163	2.60768e-163	2.66292e-163	5.86775e-163	-1.66004e-163	6.186e-163	-2.42494e-163	2.97599e-163	-2.74881e-163	4.60844e-163	1.01037e-163	2.79101e-163	-3.07158e-164	-3.05143e-163	6.2172e-164	-8.0539e-165	-2.89697e-163	0
2.13724e-163	-4.87075e-163	1.7222e-163	2.16796e-163	5.04459e-163	3.32099e-164	4.60247e-164	5.02512e-163	-8.59029e-164	-5.38886e-163	-6.43014e-163	-6.85246e-163	-2.4338e-163	-1.54026e-163	2.60768e-163	2.66292e-163	5.86775e-163	-1.66004e-163	6.186e-163	-2.42494e-163	2.97599e-163	-2.74881e-163	4.60844e-163	1.01037e-163	2.79101e-163	-3.07158e-164	-3.05143e-163	6.2172e-164	-8.0539e-165	-2.89697e-163	0
2.13724e-163	-4.87075e-163	1.7222e-163	2.16796e-163	5.04459e-163	3.32099e-164	4.60247e-164	5.02512e-163	-8.59029e-164	-5.38886e-163	-6.43014e-163	-6.85246e-163	-2.4338e-163	-1.54026e-163	2.60768e-163	2.66292e-163	5.86775e-163	-1.66004e-163	6.186e-163	-2.42494e-163	2.97599e-163	-2.74881e-163	4.60844e-163	1.01037e-163	2.79101e-163	-3.07158e-164	-3.05143e-163	6.2172e-164	-8.0539e-165	-2.89697e-163	0
2.13724e-163	-4.87075e-163	1.7222e-163	2.16796e-163	5.04459e-163	3.32099e-164	4.60247e-164	5.02512e-163	-8.59029e-164	-5.38886e-163	-6.43014e-163	-6.85246e-163	-2.4338e-163	-1.54026e-163	2.60768e-163	2.66292e-163	5.86775e-163	-1.66004e-163	6.186e-163	-2.42494e-163	2.97599e-163	-2.74881e-163	4.60844e-163	1.01037e-163	2.79101e-163	-3.07158e-164	-3.05143e-163	6.2172e-164	-8.0539e-165	-2.89697e-163	0
2.13724e-163	-4.87075e-163	1.7222e-163	2.16796e-163	5.04459e-163	3.32099e-164	4.60247e-164	5.02512e-163	-8.59029e-164	-5.38886e-163	-6.43014e-163	-6.85246e-163	-2.4338e-163	-1.54026e-163	2.60768e-163	2.66292e-163	5.86775e-163	-1.66004e-163	6.186e-163	-2.42494e-163	2.97599e-163	-2.74881e-163	4.60844e-163	1.01037e-163	2.79101e-163	-3.07158e-164	-3.05143e-163	6.2172e-164	-8.0539e-165	-2.89697e-163	0
2.13724e-163	-4.87075e-163	1.7222e-163	2.16796e-163	5.04459e-163	3.32099e-164	4.60247e-164	5.02512e-163	-8.59029e-164	-5.38886e-163	-6.43014e-163	-6.85246e-163	-2.4338e-163	-1.54026e-163	2.60768e-163	2.66292e-163	5.86775e-163	-1.66004e-163	6.186e-163	-2.42494e-163	2.97599e-163	-2.74881e-163	4.60844e-163	1.01037e-163	2.79101e-163	-3.07158e-164	-3.05143e-163	6.2172e-164	-8.0539e-165	-2.89697e-163	0
2.13724e-163	-4.87075e-163	1.7222e-163	2.16796e-163	5.04459e-163	3.32099e-164	4.60247e-164	5.02512e-163	-8.59029e-164	-5.38886e-163	-6.43014e-163	-6.85246e-163	-2.4338e-163	-1.54026e-163	2.60768e-163	2.66292e-163	5.86775e-163	-1.66004e-163	6.186e-163	-2.42494e-163	2.97599e-163	-2.74881e-163	4.60844e-163	1.01037e-163	2.79101e-163	-3.07158e-164	-3.05143e-163	6.2172e-164	-8.0539e-165	-2.89697e-163	0
2.13724e-163	-4.87075e-163	1.7222e-163	2.16796e-163	5.04459e-163	3.32099e-164	4.60247e-164	5.02512e-163	-8.59029e-164	-5.38886e-163	-6.43014e-163	-6.85246e-163	-2.4338e-163	-1.54026e-163	2.60768e-163	2.66292e-163	5.86775e-163	-1.66004e-163	6.186e-163	-2.42494e-163	2.97599e-163	-2.74881e-163	4.60844e-163	1.01037e-163	2.79101e-163	-3.07158e-164	-3.05143e-163	6.2172e-164	-8.0539e-165	-2.89697e-163	0
2.13724e-163	-4.87075e-163	1.7222e-163	2.16796e-163	5.04459e-163	3.32099e-164	4.60247e-164	5.02512e-163	-8.59029e-164	-5.38886e-163	-6.43014e-163	-6.85246e-163	-2.4338e-163	-1.54026e-163	2.60768e-163	2.66292e-163	5.86775e-163	-1.66004e-163	6.186e-163	-2.42494e-163	2.97599e-163	-2.74881e-163	4.60844e-163	1.01037e-163	2.79101e-163	-3.07158e-164	-3.05143e-163	6.2172e-164	-8.0539e-165	-2.89697e-163	0
2.13724e-163	-4.87075e-163	1.7222e-163	2.16796e-163	5.04459e-163	3.32099e-164	4.60247e-164	5.02512e-163	-8.59029e-164	-5.38886e-163	-6.43014e-163	-6.85246e-163	-2.4338e-163	-1.54026e-163	2.60768e-163	2.66292e-163	5.86775e-163	-1.66004e-163	6.186e-163	-2.42494e-163	2.97599e-163	-2.74881e-163	4.60844e-163	1.01037e-163	2.79101e-163	-3.07158e-164	-3.05143e-163	6.2172e-164	-8.0539e-165	-2.89697e-163	0
2.13724e-163	-4.87075e-163	1.7222e-163	2.16796e-163	5.04459e-163	3.32099e-164	4.60247e-164	5.02512e-163	-8.59029e-164	-5.38886e-163	-6.43014e-163	-6.85246e-163	-2.4338e-163	-1.54026e-163	2.60768e-163	2.66292e-163	5.86775e-163	-1.66004e-163	6.186e-163	-2.42494e-163	2.97599e-163	-2.74881e-163	4.60844e-163	1.01037e-163	2.79101e-163	-3.07158e-164	-3.05143e-163	6.2172e-164	-8.0539e-165	-2.89697e-163	0
2.13724e-163	-4.87075e-163	1.7222e-163	2.16796e-163	5.04459e-163	3.32099e-164	4.60247e-164	5.02512e-163	-8.59029e-164	-5.38886e-163	-6.43014e-163	-6.85246e-163	-2.4338e-163	-1.54026e-163	2.60768e-163	2.66292e-163	5.86775e-163	-1.66004e-163	6.186e-163	-2.42494e-163	2.97599e-163	-2.74881e-163	4.60844e-163	1.01037e-163	2.79101e-163	-3.07158e-164	-3.05143e-163	6.2172e-164	-8.0539e-165	-2.89697e-163	0
2.13724e-163	-4.87075e-163	1.7222e-163	2.16796e-163	5.04459e-163	3.32099e-164	4.60247e-164	5.02512e-163	-8.59029e-164	-5.38886e-163	-6.43014e-163	-6.85246e-163	-2.4338e-163	-1.54026e-163	2.60768e-163	2.66292e-163	5.86775e-163	-1.66004e-163	6.186e-163	-2.42494e-163	2.97599e-163	-2.74881e-163	4.60844e-163	1.01037e-163	2.79101e-163	-3.07158e-164	-3.05143e-163	6.2172e-164	-8.0539e-165	-2.89697e-163	0
2.13724e-163	-4.87075e-163	1.7222e-163	2.16796e-163	5.04459e-163	3.32099e-164	4.60247e-164	5.02512e-163	-8.59029e-164	-5.38886e-163	-6.43014e-163	-6.85246e-163	-2.4338e-163	-1.54026e-163	2.60768e-163	2.66292e-163	5.86775e-163	-1.66004e-163	6.186e-163	-2.42494e-163	2.97599e-163	-2.74881e-163	4.60844e-163	1.01037e-163	2.79101e-163	-3.07158e-164	-3.05143e-163	6.2172e-164	-8.0539e-165	-2.89697e-163	0
2.13724e-163	-4.87075e-163	1.7222e-163	2.16796e-163	5.04459e-163	3.32099e-164	4.60247e-164	5.02512e-163	-8.59029e-164	-5.38886e-163	-6.43014e-163	-6.85246e-163	-2.4338e-163	-1.54026e-163	2.60768e-163	2.66292e-163	5.86775e-163	-1.66004e-163	6.186e-163	-2.42494e-163	2.97599e-163	-2.74881e-163	4.60844e-163	1.01037e-163	2.79101e-163	-3.07158e-164	-3.05143e-163	6.2172e-164	-8.0539e-165	-2.89697e-163	0
2.13724e-163	-4.87075e-163	1.7222e-163	2.16796e-163	5.04459e-163	3.32099e-164	4.60247e-164	5.02512e-163	-8.59029e-164	-5.38886e-163	-6.43014e-163	-6.85246e-163	-2.4338e-163	-1.54026e-163	2.60768e-163	2.66292e-163	5.86775e-163	-1.66004e-163	6.186e-163	-2.42494e-163	2.97599e-163	-2.74881e-163	4.60844e-163	1.01037e-163	2.79101e-163	-3.07158e-164	-3.05143e-163	6.2172e-164	-8.0539e-165	-2.89697e-163	0
2.13724e-163	-4.87075e-163	1.7222e-163	2.16796e-163	5.04459e-163	3.32099e-164	4.60247e-164	5.02512e-163	-8.59029e-164	-5.38886e-163	-6.43014e-163	-6.85246e-163	-2.4338e-163	-1.54026e-163	2.60768e-163	2.66292e-163	5.86775e-163	-1.66004e-163	6.186e-163	-2.42494e-163	2.97599e-163	-2.74881e-163	4.60844e-163	1.01037e-163	2.79101e-163	-3.07158e-164	-3.05143e-163	6.2172e-164	-8.0539e-165	-2.89697e-163	0
2.13724e-163	-4.87075e-163	1.7222e-163	2.16796e-163	5.04459e-163	3.32099e-164	4.60247e-164	5.02512e-163	-8.59029e-164	-5.38886e-163	-6.43014e-163	-6.85246e-163	-2.4338e-163	-1.54026e-163	2.60768e-163	2.66292e-163	5.86775e-163	-1.66004e-163	6.186e-163	-2.42494e-163	2.97599e-163	-2.74881e-163	4.60844e-163	1.01037e-163	2.79101e-163	-3.07158e-164	-3.05143e-163	6.2172e-164	-8.0539e-165	-2.89697e-163	0
2.13724e-163	-4.87075e-163	1.7222e-163	2.16796e-163	5.04459e-163	3.32099e-164	4.60247e-164	5.02512e-163	-8.59029e-164	-5.38886e-163	-6.43014e-163	-6.85246e-163	-2.4338e-163	-1.54026e-163	2.60768e-163	2.66292e-163	5.86775e-163	-1.66004e-163	6.186e-163	-2.42494e-163	2.97599e-163	-2.74881e-163	4.60844e-163	1.01037e-163	2.79101e-163	-3.07158e-164	-3.05143e-163	6.2172e-164	-8.0539e-165	-2.89697e-163	0
2.13724e-163	-4.87075e-163	1.7222e-163	2.16796e-163	5.04459e-163	3.32099e-164	4.60247e-164	5.02512e-163	-8.59029e-164	-5.38886e-163	-6.43014e-163	-6.85246e-163	-2.4338e-163	-1.54026e-163	2.60768e-163	2.66292e-163	5.86775e-163	-1.66004e-163	6.186e-163	-2.42494e-163	2.97599e-163	-2.74881e-163	4.60844e-163	1.01037e-163	2.79101e-163	-3.07158e-164	-3.05143e-163	6.2172e-164	-8.0539e-165	-2.89697e-163	0
2.13724e-163	-4.87075e-163	1.7222e-163	2.16796e-163	5.04459e-163	3.32099e-164	4.60247e-164	5.02512e-163	-8.59029e-164	-5.38886e-163	-6.43014e-163	-6.85246e-163	-2.4338e-163	-1.54026e-163	2.60768e-163	2.66292e-163	5.86775e-163	-1.66004e-163	6.186e-163	-2.42494e-163	2.97599e-163	-2.74881e-163	4.60844e-163	1.01037e-163	2.79101e-163	-3.07158e-164	-3.05143e-163	6.2172e-164	-8.0539e-165	-2.89697e-163	0
2.13724e-163	-4.87075e-163	1.7222e-163	2.16796e-163	5.04459e-163	3.32099e-164	4.60247e-164	5.02512e-163	-8.59029e-164	-5.38886e-163	-6.43014e-163	-6.85246e-163	-2.4338e-163	-1.54026e-163	2.60768e-163	2.66292e-163	5.86775e-163	-1.66004e-163	6.186e-163	-2.42494e-163	2.97599e-163	-2.74881e-163	4.60844e-163	1.01037e-163	2.79101e-163	-3.07158e-164	-3.05143e-163	6.2172e-164	-8.0539e-165	-2.89697e-163	0
2.13724e-163	-4.87075e-163	1.7222e-163	2.16796e-163	5.04459e-163	3.32099e-164	4.60247e-164	5.02512e-163	-8.59029e-164	-5.38886e-163	-6.43014e-163	-6.85246e-163	-2.4338e-163	-1.54026e-163	2.60768e-163	2.66292e-163	5.86775e-163	-1.66004e-163	6.186e-163	-2.42494e-163	2.97599e-163	-2.74881e-163	4.60844e-163	1.01037e-163	2.79101e-163	-3.07158e-164	-3.05143e-163	6.2172e-164	-8.0539e-165	-2.89697e-163	0
2.13724e-163	-4.87075e-163	1.7222e-163	2.16796e-163	5.04459e-163	3.32099e-164	4.60247e-164	5.02512e-163	-8.59029e-164	-5.38886e-163	-6.43014e-163	-6.85246e-163	-2.4338e-163	-1.54026e-163	2.60768e-163	2.66292e-163	5.86775e-163	-1.66004e-163	6.186e-163	-2.42494e-163	2.97599e-163	-2.74881e-163	4.60844e-163	1.01037e-163	2.79101e-163	-3.07158e-164	-3.05143e-163	6.2172e-164	-8.0539e-165	-2.89697e-163	0
2.13724e-163	-4.87075e-163	1.7222e-163	2.16796e-163	5.04459e-163	3.32099e-164	4.60247e-164	5.02512e-163	-8.59029e-164	-5.38886e-163	-6.43014e-163	-6.85246e-163	-2.4338e-163	-1.54026e-163	2.60768e-163	2.66292e-163	5.86775e-163	-1.66004e-163	6.186e-163	-2.42494e-163	2.97599e-163	-2.74881e-163	4.60844e-163	1.01037e-163	2.79101e-163	-3.07158e-164	-3.05143e-163	6.2172e-164	-8.0539e-165	-2.89697e-163	0
2.13724e-163	-4.87075e-163	1.7222e-163	2.16796e-163	5.04459e-163	3.32099e-164	4.60247e-164	5.02512e-163	-8.59029e-164	-5.38886e-163	-6.43014e-163	-6.85246e-163	-2.4338e-163	-1.54026e-163	2.60768e-163	2.66292e-163	5.86775e-163	-1.66004e-163	6.186e-163	-2.42494e-163	2.97599e-163	-2.74881e-163	4.60844e-163	1.01037e-163	2.79101e-163	-3.07158e-164	-3.05143e-163	6.2172e-164	-8.0539e-165	-2.89697e-163	0
2.13724e-163	-4.87075e-163	1.7222e-163	2.16796e-163	5.04459e-163	3.32099e-164	4.60247e-164	5.02512e-163	-8.59029e-164	-5.38886e-163	-6.43014e-163	-6.85246e-163	-2.4338e-163	-1.54026e-163	2.60768e-163	2.66292e-163	5.86775e-163	-1.66004e-163	6.186e-163	-2.42494e-163	2.97599e-163	-2.74881e-163	4.60844e-163	1.01037e-163	2.79101e-163	-3.07158e-164	-3.05143e-163	6.2172e-164	-8.0539e-165	-2.89697e-163	0
2.13724e-163	-4.87075e-163	1.7222e-163	2.16796e-163	5.04459e-163	3.32099e-164	4.60247e-164	5.02512e-163	-8.59029e-164	-5.38886e-163	-6.43014e-163	-6.85246e-163	-2.4338e-163	-1.54026e-163	2.60768e-163	2.66292e-163	5.86775e-163	-1.66004e-163	6.186e-163	-2.42494e-163	2.97599e-163	-2.74881e-163	4.60844e-163	1.01037e-163	2.79101e-163	-3.07158e-164	-3.05143e-163	6.2172e-164	-8.0539e-165	-2.89697e-163	0
2.13724e-163	-4.87075e-163	1.7222e-163	2.16796e-163	5.04459e-163	3.32099e-164	4.60247e-164	5.02512e-163	-8.59029e-164	-5.38886e-163	-6.43014e-163	-6.85246e-163	-2.4338e-163	-1.54026e-163	2.60768e-163	2.66292e-163	5.86775e-163	-1.66004e-163	6.186e-163	-2.42494e-163	2.97599e-163	-2.74881e-163	4.60844e-163	1.01037e-163	2.79101e-163	-3.07158e-164	-3.05143e-163	6.2172e-164	-8.0539e-165	-2.89697e-163	0
2.13724e-163	-4.87075e-163	1.7222e-163	2.16796e-163	5.04459e-163	3.32099e-164	4.60247e-164	5.02512e-163	-8.59029e-164	-5.38886e-163	-6.43014e-163	-6.85246e-163	-2.4338e-163	-1.54026e-163	2.60768e-163	2.66292e-163	5.86775e-163	-1.66004e-163	6.186e-163	-2.42494e-163	2.97599e-163	-2.74881e-163	4.60844e-163	1.01037e-163	2.79101e-163	-3.07158e-164	-3.05143e-163	6.2172e-164	-8.0539e-165	-2.89697e-163	0
2.13724e-163	-4.87075e-163	1.7222e-163	2.16796e-163	5.04459e-163	3.32099e-164	4.60247e-164	5.02512e-163	-8.59029e-164	-5.38886e-163	-6.43014e-163	-6.85246e-163	-2.4338e-163	-1.54026e-163	2.60768e-163	2.66292e-163	5.86775e-163	-1.66004e-163	6.186e-163	-2.42494e-163	2.97599e-163	-2.74881e-163	4.60844e-163	1.01037e-163	2.79101e-163	-3.07158e-164	-3.05143e-163	6.2172e-164	-8.0539e-165	-2.89697e-163	0
2.13724e-163	-4.87075e-163	1.7222e-163	2.16796e-163	5.04459e-163	3.32099e-164	4.60247e-164	5.02512e-163	-8.59029e-164	-5.38886e-163	-6.43014e-163	-6.85246e-163	-2.4338e-163	-1.54026e-163	2.60768e-163	2.66292e-163	5.86775e-163	-1.66004e-163	6.186e-163	-2.42494e-163	2.97599e-163	-2.74881e-163	4.60844e-163	1.01037e-163	2.79101e-163	-3.07158e-164	-3.05143e-163	6.2172e-164	-8.0539e-165	-2.89697e-163	0
2.13724e-163	-4.87075e-163	1.7222e-163	2.16796e-163	5.04459e-163	3.32099e-164	4.60247e-164	5.02512e-163	-8.59029e-164	-5.38886e-163	-6.43014e-163	-6.85246e-163	-2.4338e-163	-1.54026e-163	2.60768e-163	2.66292e-163	5.86775e-163	-1.66004e-163	6.186e-163	-2.42494e-163	2.97599e-163	-2.74881e-163	4.60844e-163	1.01037e-163	2.79101e-163	-3.07158e-164	-3.05143e-163	6.2172e-164	-8.0539e-165	-2.89697e-163	0
2.13724e-163	-4.87075e-163	1.7222e-163	2.16796e-163	5.04459e-163	3.32099e-164	4.60247e-164	5.02512e-163	-8.59029e-164	-5.38886e-163	-6.43014e-163	-6.85246e-163	-2.4338e-163	-1.54026e-163	2.60768e-163	2.66292e-163	5.86775e-163	-1.66004e-163	6.186e-163	-2.42494e-163	2.97599e-163	-2.74881e-163	4.60844e-163	1.01037e-163	2.79101e-163	-3.07158e-164	-3.05143e-163	6.2172e-164	-8.0539e-165	-2.89697e-163	0
2.13724e-163	-4.87075e-163	1.7222e-163	2.16796e-163	5.04459e-163	3.32099e-164	4.60247e-164	5.02512e-163	-8.59029e-164	-5.38886e-163	-6.43014e-163	-6.85246e-163	-2.4338e-163	-1.54026e-163	2.60768e-163	2.66292e-163	5.86775e-163	-1.66004e-163	6.186e-163	-2.42494e-163	2.97599e-163	-2.74881e-163	4.60844e-163	1.01037e-163	2.79101e-163	-3.07158e-164	-3.05143e-163	6.2172e-164	-8.0539e-165	-2.89697e-163	0
2.13724e-163	-4.87075e-163	1.7222e-163	2.16796e-163	5.04459e-163	3.32099e-164	4.60247e-164	5.02512e-163	-8.59029e-164	-5.38886e-163	-6.43014e-163	-6.85246e-163	-2.4338e-163	-1.54026e-163	2.60768e-163	2.66292e-163	5.86775e-163	-1.66004e-163	6.186e-163	-2.42494e-163	2.97599e-163	-2.74881e-163	4.60844e-163	1.01037e-163	2.79101e-163	-3.07158e-164	-3.05143e-163	6.2172e-164	-8.0539e-165	-2.89697e-163	0
2.13724e-163	-4.87075e-163	1.7222e-163	2.16796e-163	5.04459e-163	3.32099e-164	4.60247e-164	5.02512e-163	-8.59029e-164	-5.38886e-163	-6.43014e-163	-6.85246e-163	-2.4338e-163	-1.54026e-163	2.60768e-163	2.66292e-163	5.86775e-163	-1.66004e-163	6.186e-163	-2.42494e-163	2.97599e-163	-2.74881e-163	4.60844e-163	1.01037e-163	2.79101e-163	-3.07158e-164	-3.05143e-163	6.2172e-164	-8.0539e-165	-2.89697e-163	0
2.13724e-163	-4.87075e-163	1.7222e-163	2.16796e-163	5.04459e-163	3.32099e-164	4.60247e-164	5.02512e-163	-8.59029e-164	-5.38886e-163	-6.43014e-163	-6.85246e-163	-2.4338e-163	-1.54026e-163	2.60768e-163	2.66292e-163	5.86775e-163	-1.66004e-163	6.186e-163	-2.42494e-163	2.97599e-163	-2.74881e-163	4.60844e-163	1.01037e-163	2.79101e-163	-3.07158e-164	-3.05143e-163	6.2172e-164	-8.0539e-165	-2.89697e-163	0
2.13724e-163	-4.87075e-163	1.7222e-163	2.16796e-163	5.04459e-163	3.32099e-164	4.60247e-164	5.02512e-163	-8.59029e-164	-5.38886e-163	-6.43014e-163	-6.85246e-163	-2.4338e-163	-1.54026e-163	2.60768e-163	2.66292e-163	5.86775e-163	-1.66004e-163	6.186e-163	-2.42494e-163	2.97599e-163	-2.74881e-163	4.60844e-163	1.01037e-163	2.79101e-163	-3.07158e-164	-3.05143e-163	6.2172e-164	-8.0539e-165	-2.89697e-163	0
2.13724e-163	-4.87075e-163	1.7222e-163	2.16796e-163	5.04459e-163	3.32099e-164	4.60247e-164	5.02512e-163	-8.59029e-164	-5.38886e-163	-6.43014e-163	-6.85246e-163	-2.4338e-163	-1.54026e-163	2.60768e-163	2.66292e-163	5.86775e-163	-1.66004e-163	6.186e-163	-2.42494e-163	2.97599e-163	-2.74881e-163	4.60844e-163	1.01037e-163	2.79101e-163	-3.07158e-164	-3.05143e-163	6.2172e-164	-8.0539e-165	-2.89697e-163	0
2.13724e-163	-4.87075e-163	1.7222e-163	2.16796e-163	5.04459e-163	3.32099e-164	4.60247e-164	5.02512e-163	-8.59029e-164	-5.38886e-163	-6.43014e-163	-6.85246e-163	-2.4338e-163	-1.54026e-163	2.60768e-163	2.66292e-163	5.86775e-163	-1.66004e-163	6.186e-163	-2.42494e-163	2.97599e-163	-2.74881e-163	4.60844e-163	1.01037e-163	2.79101e-163	-3.07158e-164	-3.05143e-163	6.2172e-164	-8.0539e-165	-2.89697e-163	0
2.13724e-163	-4.87075e-163	1.7222e-163	2.16796e-163	5.04459e-163	3.32099e-164	4.60247e-164	5.02512e-163	-8.59029e-164	-5.38886e-163	-6.43014e-163	-6.85246e-163	-2.4338e-163	-1.54026e-163	2.60768e-163	2.66292e-163	5.86775e-163	-1.66004e-163	6.186e-163	-2.42494e-163	2.97599e-163	-2.74881e-163	4.60844e-163	1.01037e-163	2.79101e-163	-3.07158e-164	-3.05143e-163	6.2172e-164	-8.0539e-165	-2.89697e-163	0
2.13724e-163	-4.87075e-163	1.7222e-163	2.16796e-163	5.04459e-163	3.32099e-164	4.60247e-164	5.02512e-163	-8.59029e-164	-5.38886e-163	-6.43014e-163	-6.85246e-163	-2.4338e-163	-1.54026e-163	2.60768e-163	2.66292e-163	5.86775e-163	-1.66004e-163	6.186e-163	-2.42494e-163	2.97599e-163	-2.74881e-163	4.60844e-163	1.01037e-163	2.79101e-163	-3.07158e-164	-3.05143e-163	6.2172e-164	-8.0539e-165	-2.89697e-163	0
2.13724e-163	-4.87075e-163	1.7222e-163	2.16796e-163	5.04459e-163	3.32099e-164	4.60247e-164	5.02512e-163	-8.59029e-164	-5.38886e-163	-6.43014e-163	-6.85246e-163	-2.4338e-163	-1.54026e-163	2.60768e-163	2.66292e-163	5.86775e-163	-1.66004e-163	6.186e-163	-2.42494e-163	2.97599e-163	-2.74881e-163	4.60844e-163	1.01037e-163	2.79101e-163	-3.07158e-164	-3.05143e-163	6.2172e-164	-8.0539e-165	-2.89697e-163	0
2.13724e-163	-4.87075e-163	1.7222e-163	2.16796e-163	5.04459e-163	3.32099e-164	4.60247e-164	5.02512e-163	-8.59029e-164	-5.38886e-163	-6.43014e-163	-6.85246e-163	-2.4338e-163	-1.54026e-163	2.60768e-163	2.66292e-163	5.86775e-163	-1.66004e-163	6.186e-163	-2.42494e-163	2.97599e-163	-2.74881e-163	4.60844e-163	1.01037e-163	2.79101e-163	-3.07158e-164	-3.05143e-163	6.2172e-164	-8.0539e-165	-2.89697e-163	0
2.13724e-163	-4.87075e-163	1.7222e-163	2.16796e-163	5.04459e-163	3.32099e-164	4.60247e-164	5.02512e-163	-8.59029e-164	-5.38886e-163	-6.43014e-163	-6.85246e-163	-2.4338e-163	-1.54026e-163	2.60768e-163	2.66292e-163	5.86775e-163	-1.66004e-163	6.186e-163	-2.42494e-163	2.97599e-163	-2.74881e-163	4.60844e-163	1.01037e-163	2.79101e-163	-3.07158e-164	-3.05143e-163	6.2172e-164	-8.0539e-165	-2.89697e-163	0
2.13724e-163	-4.87075e-163	1.7222e-163	2.16796e-163	5.04459e-163	3.32099e-164	4.60247e-164	5.02512e-163	-8.59029e-164	-5.38886e-163	-6.43014e-163	-6.85246e-163	-2.4338e-163	-1.54026e-163	2.60768e-163	2.66292e-163	5.86775e-163	-1.66004e-163	6.186e-163	-2.42494e-163	2.97599e-163	-2.74881e-163	4.60844e-163	1.01037e-163	2.79101e-163	-3.07158e-164	-3.05143e-163	6.2172e-164	-8.0539e-165	-2.89697e-163	0
2.13724e-163	-4.87075e-163	1.7222e-163	2.16796e-163	5.04459e-163	3.32099e-164	4.60247e-164	5.02512e-163	-8.59029e-164	-5.38886e-163	-6.43014e-163	-6.85246e-163	-2.4338e-163	-1.54026e-163	2.60768e-163	2.66292e-163	5.86775e-163	-1.66004e-163	6.186e-163	-2.42494e-163	2.97599e-163	-2.74881e-163	4.60844e-163	1.01037e-163	2.79101e-163	-3.07158e-164	-3.05143e-163	6.2172e-164	-8.0539e-165	-2.89697e-163	0
2.13724e-163	-4.87075e-163	1.7222e-163	2.16796e-163	5.04459e-163	3.32099e-164	4.60247e-164	5.02512e-163	-8.59029e-164	-5.38886e-163	-6.43014e-163	-6.85246e-163	-2.4338e-163	-1.54026e-163	2.60768e-163	2.66292e-163	5.86775e-163	-1.66004e-163	6.186e-163	-2.42494e-163	2.97599e-163	-2.74881e-163	4.60844e-163	1.01037e-163	2.79101e-163	-3.07158e-164	-3.05143e-163	6.2172e-164	-8.0539e-165	-2.89697e-163	0
2.13724e-163	-4.87075e-163	1.7222e-163	2.16796e-163	5.04459e-163	3.32099e-164	4.60247e-164	5.02512e-163	-8.59029e-164	-5.38886e-163	-6.43014e-163	-6.85246e-163	-2.4338e-163	-1.54026e-163	2.60768e-163	2.66292e-163	5.86775e-163	-1.66004e-163	6.186e-163	-2.42494e-163	2.97599e-163	-2.74881e-163	4.60844e-163	1.01037e-163	2.79101e-163	-3.07158e-164	-3.05143e-163	6.2172e-164	-8.0539e-165	-2.89697e-163	0
2.13724e-163	-4.87075e-163	1.7222e-163	2.16796e-163	5.04459e-163	3.32099e-164	4.60247e-164	5.02512e-163	-8.59029e-164	-5.38886e-163	-6.43014e-163	-6.85246e-163	-2.4338e-163	-1.54026e-163	2.60768e-163	2.66292e-163	5.86775e-163	-1.66004e-163	6.186e-163	-2.42494e-163	2.97599e-163	-2.74881e-163	4.60844e-163	1.01037e-163	2.79101e-163	-3.07158e-164	-3.05143e-163	6.2172e-164	-8.0539e-165	-2.89697e-163	0
2.13724e-163	-4.87075e-163	1.7222e-163	2.16796e-163	5.04459e-163	3.32099e-164	4.60247e-164	5.02512e-163	-8.59029e-164	-5.38886e-163	-6.43014e-163	-6.85246e-163	-2.4338e-163	-1.54026e-163	2.60768e-163	2.66292e-163	5.86775e-163	-1.66004e-163	6.186e-163	-2.42494e-163	2.97599e-163	-2.74881e-163	4.60844e-163	1.01037e-163	2.79101e-163	-3.07158e-164	-3.05143e-163	6.2172e-164	-8.0539e-165	-2.89697e-163	0
2.13724e-163	-4.87075e-163	1.7222e-163	2.16796e-163	5.04459e-163	3.32099e-164	4.60247e-164	5.02512e-163	-8.59029e-164	-5.38886e-163	-6.43014e-163	-6.85246e-163	-2.4338e-163	-1.54026e-163	2.60768e-163	2.66292e-163	5.86775e-163	-1.66004e-163	6.186e-163	-2.42494e-163	2.97599e-163	-2.74881e-163	4.60844e-163	1.01037e-163	2.79101e-163	-3.07158e-164	-3.05143e-163	6.2172e-164	-8.0539e-165	-2.89697e-163	0
2.13724e-163	-4.87075e-163	1.7222e-163	2.16796e-163	5.04459e-163	3.32099e-164	4.60247e-164	5.02512e-163	-8.59029e-164	-5.38886e-163	-6.43014e-163	-6.85246e-163	-2.4338e-163	-1.54026e-163	2.60768e-163	2.66292e-163	5.86775e-163	-1.66004e-163	6.186e-163	-2.42494e-163	2.97599e-163	-2.74881e-163	4.60844e-163	1.01037e-163	2.79101e-163	-3.07158e-164	-3.05143e-163	6.2172e-164	-8.0539e-165	-2.89697e-163	0
2.13724e-163	-4.87075e-163	1.7222e-163	2.16796e-163	5.04459e-163	3.32099e-164	4.60247e-164	5.02512e-163	-8.59029e-164	-5.38886e-163	-6.43014e-163	-6.85246e-163	-2.4338e-163	-1.54026e-163	2.60768e-163	2.66292e-163	5.86775e-163	-1.66004e-163	6.186e-163	-2.42494e-163	2.97599e-163	-2.74881e-163	4.60844e-163	1.01037e-163	2.79101e-163	-3.07158e-164	-3.05143e-163	6.2172e-164	-8.0539e-165	-2.89697e-163	0
2.13724e-163	-4.87075e-163	1.7222e-163	2.16796e-163	5.04459e-163	3.32099e-164	4.60247e-164	5.02512e-163	-8.59029e-164	-5.38886e-163	-6.43014e-163	-6.85246e-163	-2.4338e-163	-1.54026e-163	2.60768e-163	2.66292e-163	5.86775e-163	-1.66004e-163	6.186e-163	-2.42494e-163	2.97599e-163	-2.74881e-163	4.60844e-163	1.01037e-163	2.79101e-163	-3.07158e-164	-3.05143e-163	6.2172e-164	-8.0539e-165	-2.89697e-163	0
2.13724e-163	-4.87075e-163	1.7222e-163	2.16796e-163	5.04459e-163	3.32099e-164	4.60247e-164	5.02512e-163	-8.59029e-164	-5.38886e-163	-6.43014e-163	-6.85246e-163	-2.4338e-163	-1.54026e-163	2.60768e-163	2.66292e-163	5.86775e-163	-1.66004e-163	6.186e-163	-2.42494e-163	2.97599e-163	-2.74881e-163	4.60844e-163	1.01037e-163	2.79101e-163	-3.07158e-164	-3.05143e-163	6.2172e-164	-8.0539e-165	-2.89697e-163	0
2.13724e-163	-4.87075e-163	1.7222e-163	2.16796e-163	5.04459e-163	3.32099e-164	4.60247e-164	5.02512e-163	-8.59029e-164	-5.38886e-163	-6.43014e-163	-6.85246e-163	-2.4338e-163	-1.54026e-163	2.60768e-163	2.66292e-163	5.86775e-163	-1.66004e-163	6.186e-163	-2.42494e-163	2.97599e-163	-2.74881e-163	4.60844e-163	1.01037e-163	2.79101e-163	-3.07158e-164	-3.05143e-163	6.2172e-164	-8.0539e-165	-2.89697e-163	0
2.13724e-163	-4.87075e-163	1.7222e-163	2.16796e-163	5.04459e-163	3.32099e-164	4.60247e-164	5.02512e-163	-8.59029e-164	-5.38886e-163	-6.43014e-163	-6.85246e-163	-2.4338e-163	-1.54026e-163	2.60768e-163	2.66292e-163	5.86775e-163	-1.66004e-163	6.186e-163	-2.42494e-163	2.97599e-163	-2.74881e-163	4.60844e-163	1.01037e-163	2.79101e-163	-3.07158e-164	-3.05143e-163	6.2172e-164	-8.0539e-165	-2.89697e-163	0
2.13724e-163	-4.87075e-163	1.7222e-163	2.16796e-163	5.04459e-163	3.32099e-164	4.60247e-164	5.02512e-163	-8.59029e-164	-5.38886e-163	-6.43014e-163	-6.85246e-163	-2.4338e-163	-1.54026e-163	2.60768e-163	2.66292e-163	5.86775e-163	-1.66004e-163	6.186e-163	-2.42494e-163	2.97599e-163	-2.74881e-163	4.60844e-163	1.01037e-163	2.79101e-163	-3.07158e-164	-3.05143e-163	6.2172e-164	-8.0539e-165	-2.89697e-163	0
2.13724e-163	-4.87075e-163	1.7222e-163	2.16796e-163	5.04459e-163	3.32099e-164	4.60247e-164	5.02512e-163	-8.59029e-164	-5.38886e-163	-6.43014e-163	-6.85246e-163	-2.4338e-163	-1.54026e-163	2.60768e-163	2.66292e-163	5.86775e-163	-1.66004e-163	6.186e-163	-2.42494e-163	2.97599e-163	-2.74881e-163	4.60844e-163	1.01037e-163	2.79101e-163	-3.07158e-164	-3.05143e-163	6.2172e-164	-8.0539e-165	-2.89697e-163	0
2.13724e-163	-4.87075e-163	1.7222e-163	2.16796e-163	5.04459e-163	3.32099e-164	4.60247e-164	5.02512e-163	-8.59029e-164	-5.38886e-163	-6.43014e-163	-6.85246e-163	-2.4338e-163	-1.54026e-163	2.60768e-163	2.66292e-163	5.86775e-163	-1.66004e-163	6.186e-163	-2.42494e-163	2.97599e-163	-2.74881e-163	4.60844e-163	1.01037e-163	2.79101e-163	-3.07158e-164	-3.05143e-163	6.2172e-164	-8.0539e-165	-2.89697e-163	0
2.13724e-163	-4.87075e-163	1.7222e-163	2.16796e-163	5.04459e-163	3.32099e-164	4.60247e-164	5.02512e-163	-8.59029e-164	-5.38886e-163	-6.43014e-163	-6.85246e-163	-2.4338e-163	-1.54026e-163	2.60768e-163	2.66292e-163	5.86775e-163	-1.66004e-163	6.186e-163	-2.42494e-163	2.97599e-163	-2.74881e-163	4.60844e-163	1.01037e-163	2.79101e-163	-3.07158e-164	-3.05143e-163	6.2172e-164	-8.0539e-165	-2.89697e-163	0
2.13724e-163	-4.87075e-163	1.7222e-163	2.16796e-163	5.04459e-163	3.32099e-164	4.60247e-164	5.02512e-163	-8.59029e-164	-5.38886e-163	-6.43014e-163	-6.85246e-163	-2.4338e-163	-1.54026e-163	2.60768e-163	2.66292e-163	5.86775e-163	-1.66004e-163	6.186e-163	-2.42494e-163	2.97599e-163	-2.74881e-163	4.60844e-163	1.01037e-163	2.79101e-163	-3.07158e-164	-3.05143e-163	6.2172e-164	-8.0539e-165	-2.89697e-163	0
2.13724e-163	-4.87075e-163	1.7222e-163	2.16796e-163	5.04459e-163	3.32099e-164	4.60247e-164	5.02512e-163	-8.59029e-164	-5.38886e-163	-6.43014e-163	-6.85246e-163	-2.4338e-163	-1.54026e-163	2.60768e-163	2.66292e-163	5.86775e-163	-1.66004e-163	6.186e-163	-2.42494e-163	2.97599e-163	-2.74881e-163	4.60844e-163	1.01037e-163	2.79101e-163	-3.07158e-164	-3.05143e-163	6.2172e-164	-8.0539e-165	-2.89697e-163	0
2.13724e-163	-4.87075e-163	1.7222e-163	2.16796e-163	5.04459e-163	3.32099e-164	4.60247e-164	5.02512e-163	-8.59029e-164	-5.38886e-163	-6.43014e-163	-6.85246e-163	-2.4338e-163	-1.54026e-163	2.60768e-163	2.66292e-163	5.86775e-163	-1.66004e-163	6.186e-163	-2.42494e-163	2.97599e-163	-2.74881e-163	4.60844e-163	1.01037e-163	2.79101e-163	-3.07158e-164	-3.05143e-163	6.2172e-164	-8.0539e-165	-2.89697e-163	0
2.13724e-163	-4.87075e-163	1.7222e-163	2.16796e-163	5.04459e-163	3.32099e-164	4.60247e-164	5.02512e-163	-8.59029e-164	-5.38886e-163	-6.43014e-163	-6.85246e-163	-2.4338e-163	-1.54026e-163	2.60768e-163	2.66292e-163	5.86775e-163	-1.66004e-163	6.186e-163	-2.42494e-163	2.97599e-163	-2.74881e-163	4.60844e-163	1.01037e-163	2.79101e-163	-3.07158e-164	-3.05143e-163	6.2172e-164	-8.0539e-165	-2.89697e-163	0
2.13724e-163	-4.87075e-163	1.7222e-163	2.16796e-163	5.04459e-163	3.32099e-164	4.60247e-164	5.02512e-163	-8.59029e-164	-5.38886e-163	-6.43014e-163	-6.85246e-163	-2.4338e-163	-1.54026e-163	2.60768e-163	2.66292e-163	5.86775e-163	-1.66004e-163	6.186e-163	-2.42494e-163	2.97599e-163	-2.74881e-163	4.60844e-163	1.01037e-163	2.79101e-163	-3.07158e-164	-3.05143e-163	6.2172e-164	-8.0539e-165	-2.89697e-163	0
2.13724e-163	-4.87075e-163	1.7222e-163	2.16796e-163	5.04459e-163	3.32099e-164	4.60247e-164	5.02512e-163	-8.59029e-164	-5.38886e-163	-6.43014e-163	-6.85246e-163	-2.4338e-163	-1.54026e-163	2.60768e-163	2.66292e-163	5.86775e-163	-1.66004e-163	6.186e-163	-2.42494e-163	2.97599e-163	-2.74881e-163	4.60844e-163	1.01037e-163	2.79101e-163	-3.07158e-164	-3.05143e-163	6.2172e-164	-8.0539e-165	-2.89697e-163	0
2.13724e-163	-4.87075e-163	1.7222e-163	2.16796e-163	5.04459e-163	3.32099e-164	4.60247e-164	5.02512e-163	-8.59029e-164	-5.38886e-163	-6.43014e-163	-6.85246e-163	-2.4338e-163	-1.54026e-163	2.60768e-163	2.66292e-163	5.86775e-163	-1.66004e-163	6.186e-163	-2.42494e-163	2.97599e-163	-2.74881e-163	4.60844e-163	1.01037e-163	2.79101e-163	-3.07158e-164	-3.05143e-163	6.2172e-164	-8.0539e-165	-2.89697e-163	0
2.13724e-163	-4.87075e-163	1.7222e-163	2.16796e-163	5.04459e-163	3.32099e-164	4.60247e-164	5.02512e-163	-8.59029e-164	-5.38886e-163	-6.43014e-163	-6.85246e-163	-2.4338e-163	-1.54026e-163	2.60768e-163	2.66292e-163	5.86775e-163	-1.66004e-163	6.186e-163	-2.42494e-163	2.97599e-163	-2.74881e-163	4.60844e-163	1.01037e-163	2.79101e-163	-3.07158e-164	-3.05143e-163	6.2172e-164	-8.0539e-165	-2.89697e-163	0
2.13724e-163	-4.87075e-163	1.7222e-163	2.16796e-163	5.04459e-163	3.32099e-164	4.60247e-164	5.02512e-163	-8.59029e-164	-5.38886e-163	-6.43014e-163	-6.85246e-163	-2.4338e-163	-1.54026e-163	2.60768e-163	2.66292e-163	5.86775e-163	-1.66004e-163	6.186e-163	-2.42494e-163	2.97599e-163	-2.74881e-163	4.60844e-163	1.01037e-163	2.79101e-163	-3.07158e-164	-3.05143e-163	6.2172e-164	-8.0539e-165	-2.89697e-163	0
2.13724e-163	-4.87075e-163	1.7222e-163	2.16796e-163	5.04459e-163	3.32099e-164	4.60247e-164	5.02512e-163	-8.59029e-164	-5.38886e-163	-6.43014e-163	-6.85246e-163	-2.4338e-163	-1.54026e-163	2.60768e-163	2.66292e-163	5.86775e-163	-1.66004e-163	6.186e-163	-2.42494e-163	2.97599e-163	-2.74881e-163	4.60844e-163	1.01037e-163	2.79101e-163	-3.07158e-164	-3.05143e-163	6.2172e-164	-8.0539e-165	-2.89697e-163	0
2.13724e-163	-4.87075e-163	1.7222e-163	2.16796e-163	5.04459e-163	3.32099e-164	4.60247e-164	5.02512e-163	-8.59029e-164	-5.38886e-163	-6.43014e-163	-6.85246e-163	-2.4338e-163	-1.54026e-163	2.60768e-163	2.66292e-163	5.86775e-163	-1.66004e-163	6.186e-163	-2.42494e-163	2.97599e-163	-2.74881e-163	4.60844e-163	1.01037e-163	2.79101e-163	-3.07158e-164	-3.05143e-163	6.2172e-164	-8.0539e-165	-2.89697e-163	0
2.13724e-163	-4.87075e-163	1.7222e-163	2.16796e-163	5.04459e-163	3.32099e-164	4.60247e-164	5.02512e-163	-8.59029e-164	-5.38886e-163	-6.43014e-163	-6.85246e-163	-2.4338e-163	-1.54026e-163	2.60768e-163	2.66292e-163	5.86775e-163	-1.66004e-163	6.186e-163	-2.42494e-163	2.97599e-163	-2.74881e-163	4.60844e-163	1.01037e-163	2.79101e-163	-3.07158e-164	-3.05143e-163	6.2172e-164	-8.0539e-165	-2.89697e-163	0
2.13724e-163	-4.87075e-163	1.7222e-163	2.16796e-163	5.04459e-163	3.32099e-164	4.60247e-164	5.02512e-163	-8.59029e-164	-5.38886e-163	-6.43014e-163	-6.85246e-163	-2.4338e-163	-1.54026e-163	2.60768e-163	2.66292e-163	5.86775e-163	-1.66004e-163	6.186e-163	-2.42494e-163	2.97599e-163	-2.74881e-163	4.60844e-163	1.01037e-163	2.79101e-163	-3.07158e-164	-3.05143e-163	6.2172e-164	-8.0539e-165	-2.89697e-163	0
2.13724e-163	-4.87075e-163	1.7222e-163	2.16796e-163	5.04459e-163	3.32099e-164	4.60247e-164	5.02512e-163	-8.59029e-164	-5.38886e-163	-6.43014e-163	-6.85246e-163	-2.4338e-163	-1.54026e-163	2.60768e-163	2.66292e-163	5.86775e-163	-1.66004e-163	6.186e-163	-2.42494e-163	2.97599e-163	-2.74881e-163	4.60844e-163	1.01037e-163	2.79101e-163	-3.07158e-164	-3.05143e-163	6.2172e-164	-8.0539e-165	-2.89697e-163	0
2.13724e-163	-4.87075e-163	1.7222e-163	2.16796e-163	5.04459e-163	3.32099e-164	4.60247e-164	5.02512e-163	-8.59029e-164	-5.38886e-163	-6.43014e-163	-6.85246e-163	-2.4338e-163	-1.54026e-163	2.60768e-163	2.66292e-163	5.86775e-163	-1.66004e-163	6.186e-163	-2.42494e-163	2.97599e-163	-2.74881e-163	4.60844e-163	1.01037e-163	2.79101e-163	-3.07158e-164	-3.05143e-163	6.2172e-164	-8.0539e-165	-2.89697e-163	0
2.13724e-163	-4.87075e-163	1.7222e-163	2.16796e-163	5.04459e-163	3.32099e-164	4.60247e-164	5.02512e-163	-8.59029e-164	-5.38886e-163	-6.43014e-163	-6.85246e-163	-2.4338e-163	-1.54026e-163	2.60768e-163	2.66292e-163	5.86775e-163	-1.66004e-163	6.186e-163	-2.42494e-163	2.97599e-163	-2.74881e-163	4.60844e-163	1.01037e-163	2.79101e-163	-3.07158e-164	-3.05143e-163	6.2172e-164	-8.0539e-165	-2.89697e-163	0
2.13724e-163	-4.87075e-163	1.7222e-163	2.16796e-163	5.04459e-163	3.32099e-164	4.60247e-164	5.02512e-163	-8.59029e-164	-5.38886e-163	-6.43014e-163	-6.85246e-163	-2.4338e-163	-1.54026e-163	2.60768e-163	2.66292e-163	5.86775e-163	-1.66004e-163	6.186e-163	-2.42494e-163	2.97599e-163	-2.74881e-163	4.60844e-163	1.01037e-163	2.79101e-163	-3.07158e-164	-3.05143e-163	6.2172e-164	-8.0539e-165	-2.89697e-163	0
2.13724e-163	-4.87075e-163	1.7222e-163	2.16796e-163	5.04459e-163	3.32099e-164	4.60247e-164	5.02512e-163	-8.59029e-164	-5.38886e-163	-6.43014e-163	-6.85246e-163	-2.4338e-163	-1.54026e-163	2.60768e-163	2.66292e-163	5.86775e-163	-1.66004e-163	6.186e-163	-2.42494e-163	2.97599e-163	-2.74881e-163	4.60844e-163	1.01037e-163	2.79101e-163	-3.07158e-164	-3.05143e-163	6.2172e-164	-8.0539e-165	-2.89697e-163	0
2.13724e-163	-4.87075e-163	1.7222e-163	2.16796e-163	5.04459e-163	3.32099e-164	4.60247e-164	5.02512e-163	-8.59029e-164	-5.38886e-163	-6.43014e-163	-6.85246e-163	-2.4338e-163	-1.54026e-163	2.60768e-163	2.66292e-163	5.86775e-163	-1.66004e-163	6.186e-163	-2.42494e-163	2.97599e-163	-2.74881e-163	4.60844e-163	1.01037e-163	2.79101e-163	-3.07158e-164	-3.05143e-163	6.2172e-164	-8.0539e-165	-2.89697e-163	0
2.13724e-163	-4.87075e-163	1.7222e-163	2.16796e-163	5.04459e-163	3.32099e-164	4.60247e-164	5.02512e-163	-8.59029e-164	-5.38886e-163	-6.43014e-163	-6.85246e-163	-2.4338e-163	-1.54026e-163	2.60768e-163	2.66292e-163	5.86775e-163	-1.66004e-163	6.186e-163	-2.42494e-163	2.97599e-163	-2.74881e-163	4.60844e-163	1.01037e-163	2.79101e-163	-3.07158e-164	-3.05143e-163	6.2172e-164	-8.0539e-165	-2.89697e-163	0
2.13724e-163	-4.87075e-163	1.7222e-163	2.16796e-163	5.04459e-163	3.32099e-164	4.60247e-164	5.02512e-163	-8.59029e-164	-5.38886e-163	-6.43014e-163	-6.85246e-163	-2.4338e-163	-1.54026e-163	2.60768e-163	2.66292e-163	5.86775e-163	-1.66004e-163	6.186e-163	-2.42494e-163	2.97599e-163	-2.74881e-163	4.60844e-163	1.01037e-163	2.79101e-163	-3.07158e-164	-3.05143e-163	6.2172e-164	-8.0539e-165	-2.89697e-163	0
2.13724e-163	-4.87075e-163	1.7222e-163	2.16796e-163	5.04459e-163	3.32099e-164	4.60247e-164	5.02512e-163	-8.59029e-164	-5.38886e-163	-6.43014e-163	-6.85246e-163	-2.4338e-163	-1.54026e-163	2.60768e-163	2.66292e-163	5.86775e-163	-1.66004e-163	6.186e-163	-2.42494e-163	2.97599e-163	-2.74881e-163	4.60844e-163	1.01037e-163	2.79101e-163	-3.07158e-164	-3.05143e-163	6.2172e-164	-8.0539e-165	-2.89697e-163	0
2.13724e-163	-4.87075e-163	1.7222e-163	2.16796e-163	5.04459e-163	3.32099e-164	4.60247e-164	5.02512e-163	-8.59029e-164	-5.38886e-163	-6.43014e-163	-6.85246e-163	-2.4338e-163	-1.54026e-163	2.60768e-163	2.66292e-163	5.86775e-163	-1.66004e-163	6.186e-163	-2.42494e-163	2.97599e-163	-2.74881e-163	4.60844e-163	1.01037e-163	2.79101e-163	-3.07158e-164	-3.05143e-163	6.2172e-164	-8.0539e-165	-2.89697e-163	0
2.13724e-163	-4.87075e-163	1.7222e-163	2.16796e-163	5.04459e-163	3.32099e-164	4.60247e-164	5.02512e-163	-8.59029e-164	-5.38886e-163	-6.43014e-163	-6.85246e-163	-2.4338e-163	-1.54026e-163	2.60768e-163	2.66292e-163	5.86775e-163	-1.66004e-163	6.186e-163	-2.42494e-163	2.97599e-163	-2.74881e-163	4.60844e-163	1.01037e-163	2.79101e-163	-3.07158e-164	-3.05143e-163	6.2172e-164	-8.0539e-165	-2.89697e-163	0
2.13724e-163	-4.87075e-163	1.7222e-163	2.16796e-163	5.04459e-163	3.32099e-164	4.60247e-164	5.02512e-163	-8.59029e-164	-5.38886e-163	-6.43014e-163	-6.85246e-163	-2.4338e-163	-1.54026e-163	2.60768e-163	2.66292e-163	5.86775e-163	-1.66004e-163	6.186e-163	-2.42494e-163	2.97599e-163	-2.74881e-163	4.60844e-163	1.01037e-163	2.79101e-163	-3.07158e-164	-3.05143e-163	6.2172e-164	-8.0539e-165	-2.89697e-163	0
2.13724e-163	-4.87075e-163	1.7222e-163	2.16796e-163	5.04459e-163	3.32099e-164	4.60247e-164	5.02512e-163	-8.59029e-164	-5.38886e-163	-6.43014e-163	-6.85246e-163	-2.4338e-163	-1.54026e-163	2.60768e-163	2.66292e-163	5.86775e-163	-1.66004e-163	6.186e-163	-2.42494e-163	2.97599e-163	-2.74881e-163	4.60844e-163	1.01037e-163	2.79101e-163	-3.07158e-164	-3.05143e-163	6.2172e-164	-8.0539e-165	-2.89697e-163	0
2.13724e-163	-4.87075e-163	1.7222e-163	2.16796e-163	5.04459e-163	3.32099e-164	4.60247e-164	5.02512e-163	-8.59029e-164	-5.38886e-163	-6.43014e-163	-6.85246e-163	-2.4338e-163	-1.54026e-163	2.60768e-163	2.66292e-163	5.86775e-163	-1.66004e-163	6.186e-163	-2.42494e-163	2.97599e-163	-2.74881e-163	4.60844e-163	1.01037e-163	2.79101e-163	-3.07158e-164	-3.05143e-163	6.2172e-164	-8.0539e-165	-2.89697e-163	0
2.13724e-163	-4.87075e-163	1.7222e-163	2.16796e-163	5.04459e-163	3.32099e-164	4.60247e-164	5.02512e-163	-8.59029e-164	-5.38886e-163	-6.43014e-163	-6.85246e-163	-2.4338e-163	-1.54026e-163	2.60768e-163	2.66292e-163	5.86775e-163	-1.66004e-163	6.186e-163	-2.42494e-163	2.97599e-163	-2.74881e-163	4.60844e-163	1.01037e-163	2.79101e-163	-3.07158e-164	-3.05143e-163	6.2172e-164	-8.0539e-165	-2.89697e-163	0
2.13724e-163	-4.87075e-163	1.7222e-163	2.16796e-163	5.04459e-163	3.32099e-164	4.60247e-164	5.02512e-163	-8.59029e-164	-5.38886e-163	-6.43014e-163	-6.85246e-163	-2.4338e-163	-1.54026e-163	2.60768e-163	2.66292e-163	5.86775e-163	-1.66004e-163	6.186e-163	-2.42494e-163	2.97599e-163	-2.74881e-163	4.60844e-163	1.01037e-163	2.79101e-163	-3.07158e-164	-3.05143e-163	6.2172e-164	-8.0539e-165	-2.89697e-163	0
2.13724e-163	-4.87075e-163	1.7222e-163	2.16796e-163	5.04459e-163	3.32099e-164	4.60247e-164	5.02512e-163	-8.59029e-164	-5.38886e-163	-6.43014e-163	-6.85246e-163	-2.4338e-163	-1.54026e-163	2.60768e-163	2.66292e-163	5.86775e-163	-1.66004e-163	6.186e-163	-2.42494e-163	2.97599e-163	-2.74881e-163	4.60844e-163	1.01037e-163	2.79101e-163	-3.07158e-164	-3.05143e-163	6.2172e-164	-8.0539e-165	-2.89697e-163	0
2.13724e-163	-4.87075e-163	1.7222e-163	2.16796e-163	5.04459e-163	3.32099e-164	4.60247e-164	5.02512e-163	-8.59029e-164	-5.38886e-163	-6.43014e-163	-6.85246e-163	-2.4338e-163	-1.54026e-163	2.60768e-163	2.66292e-163	5.86775e-163	-1.66004e-163	6.186e-163	-2.42494e-163	2.97599e-163	-2.74881e-163	4.60844e-163	1.01037e-163	2.79101e-163	-3.07158e-164	-3.05143e-163	6.2172e-164	-8.0539e-165	-2.89697e-163	0
2.13724e-163	-4.87075e-163	1.7222e-163	2.16796e-163	5.04459e-163	3.32099e-164	4.60247e-164	5.02512e-163	-8.59029e-164	-5.38886e-163	-6.43014e-163	-6.85246e-163	-2.4338e-163	-1.54026e-163	2.60768e-163	2.66292e-163	5.86775e-163	-1.66004e-163	6.186e-163	-2.42494e-163	2.97599e-163	-2.74881e-163	4.60844e-163	1.01037e-163	2.79101e-163	-3.07158e-164	-3.05143e-163	6.2172e-164	-8.0539e-165	-2.89697e-163	0
2.13724e-163	-4.87075e-163	1.7222e-163	2.16796e-163	5.04459e-163	3.32099e-164	4.60247e-164	5.02512e-163	-8.59029e-164	-5.38886e-163	-6.43014e-163	-6.85246e-163	-2.4338e-163	-1.54026e-163	2.60768e-163	2.66292e-163	5.86775e-163	-1.66004e-163	6.186e-163	-2.42494e-163	2.97599e-163	-2.74881e-163	4.60844e-163	1.01037e-163	2.79101e-163	-3.07158e-164	-3.05143e-163	6.2172e-164	-8.0539e-165	-2.89697e-163	0
2.13724e-163	-4.87075e-163	1.7222e-163	2.16796e-163	5.04459e-163	3.32099e-164	4.60247e-164	5.02512e-163	-8.59029e-164	-5.38886e-163	-6.43014e-163	-6.85246e-163	-2.4338e-163	-1.54026e-163	2.60768e-163	2.66292e-163	5.86775e-163	-1.66004e-163	6.186e-163	-2.42494e-163	2.97599e-163	-2.74881e-163	4.60844e-163	1.01037e-163	2.79101e-163	-3.07158e-164	-3.05143e-163	6.2172e-164	-8.0539e-165	-2.89697e-163	0
2.13724e-163	-4.87075e-163	1.7222e-163	2.16796e-163	5.04459e-163	3.32099e-164	4.60247e-164	5.02512e-163	-8.59029e-164	-5.38886e-163	-6.43014e-163	-6.85246e-163	-2.4338e-163	-1.54026e-163	2.60768e-163	2.66292e-163	5.86775e-163	-1.66004e-163	6.186e-163	-2.42494e-163	2.97599e-163	-2.74881e-163	4.60844e-163	1.01037e-163	2.79101e-163	-3.07158e-164	-3.05143e-163	6.2172e-164	-8.0539e-165	-2.89697e-163	0
2.13724e-163	-4.87075e-163	1.7222e-163	2.16796e-163	5.04459e-163	3.32099e-164	4.60247e-164	5.02512e-163	-8.59029e-164	-5.38886e-163	-6.43014e-163	-6.85246e-163	-2.4338e-163	-1.54026e-163	2.60768e-163	2.66292e-163	5.86775e-163	-1.66004e-163	6.186e-163	-2.42494e-163	2.97599e-163	-2.74881e-163	4.60844e-163	1.01037e-163	2.79101e-163	-3.07158e-164	-3.05143e-163	6.2172e-164	-8.0539e-165	-2.89697e-163	0
2.13724e-163	-4.87075e-163	1.7222e-163	2.16796e-163	5.04459e-163	3.32099e-164	4.60247e-164	5.02512e-163	-8.59029e-164	-5.38886e-163	-6.43014e-163	-6.85246e-163	-2.4338e-163	-1.54026e-163	2.60768e-163	2.66292e-163	5.86775e-163	-1.66004e-163	6.186e-163	-2.42494e-163	2.97599e-163	-2.74881e-163	4.60844e-163	1.01037e-163	2.79101e-163	-3.07158e-164	-3.05143e-163	6.2172e-164	-8.0539e-165	-2.89697e-163	0
2.13724e-163	-4.87075e-163	1.7222e-163	2.16796e-163	5.04459e-163	3.32099e-164	4.60247e-164	5.02512e-163	-8.59029e-164	-5.38886e-163	-6.43014e-163	-6.85246e-163	-2.4338e-163	-1.54026e-163	2.60768e-163	2.66292e-163	5.86775e-163	-1.66004e-163	6.186e-163	-2.42494e-163	2.97599e-163	-2.74881e-163	4.60844e-163	1.01037e-163	2.79101e-163	-3.07158e-164	-3.05143e-163	6.2172e-164	-8.0539e-165	-2.89697e-163	0
2.13724e-163	-4.87075e-163	1.7222e-163	2.16796e-163	5.04459e-163	3.32099e-164	4.60247e-164	5.02512e-163	-8.59029e-164	-5.38886e-163	-6.43014e-163	-6.85246e-163	-2.4338e-163	-1.54026e-163	2.60768e-163	2.66292e-163	5.86775e-163	-1.66004e-163	6.186e-163	-2.42494e-163	2.97599e-163	-2.74881e-163	4.60844e-163	1.01037e-163	2.79101e-163	-3.07158e-164	-3.05143e-163	6.2172e-164	-8.0539e-165	-2.89697e-163	0
2.13724e-163	-4.87075e-163	1.7222e-163	2.16796e-163	5.04459e-163	3.32099e-164	4.60247e-164	5.02512e-163	-8.59029e-164	-5.38886e-163	-6.43014e-163	-6.85246e-163	-2.4338e-163	-1.54026e-163	2.60768e-163	2.66292e-163	5.86775e-163	-1.66004e-163	6.186e-163	-2.42494e-163	2.97599e-163	-2.74881e-163	4.60844e-163	1.01037e-163	2.79101e-163	-3.07158e-164	-3.05143e-163	6.2172e-164	-8.0539e-165	-2.89697e-163	0
2.13724e-163	-4.87075e-163	1.7222e-163	2.16796e-163	5.04459e-163	3.32099e-164	4.60247e-164	5.02512e-163	-8.59029e-164	-5.38886e-163	-6.43014e-163	-6.85246e-163	-2.4338e-163	-1.54026e-163	2.60768e-163	2.66292e-163	5.86775e-163	-1.66004e-163	6.186e-163	-2.42494e-163	2.97599e-163	-2.74881e-163	4.60844e-163	1.01037e-163	2.79101e-163	-3.07158e-164	-3.05143e-163	6.2172e-164	-8.0539e-165	-2.89697e-163	0
2.13724e-163	-4.87075e-163	1.7222e-163	2.16796e-163	5.04459e-163	3.32099e-164	4.60247e-164	5.02512e-163	-8.59029e-164	-5.38886e-163	-6.43014e-163	-6.85246e-163	-2.4338e-163	-1.54026e-163	2.60768e-163	2.66292e-163	5.86775e-163	-1.66004e-163	6.186e-163	-2.42494e-163	2.97599e-163	-2.74881e-163	4.60844e-163	1.01037e-163	2.79101e-163	-3.07158e-164	-3.05143e-163	6.2172e-164	-8.0539e-165	-2.89697e-163	0
2.13724e-163	-4.87075e-163	1.7222e-163	2.16796e-163	5.04459e-163	3.32099e-164	4.60247e-164	5.02512e-163	-8.59029e-164	-5.38886e-163	-6.43014e-163	-6.85246e-163	-2.4338e-163	-1.54026e-163	2.60768e-163	2.66292e-163	5.86775e-163	-1.66004e-163	6.186e-163	-2.42494e-163	2.97599e-163	-2.74881e-163	4.60844e-163	1.01037e-163	2.79101e-163	-3.07158e-164	-3.05143e-163	6.2172e-164	-8.0539e-165	-2.89697e-163	0
2.13724e-163	-4.87075e-163	1.7222e-163	2.16796e-163	5.04459e-163	3.32099e-164	4.60247e-164	5.02512e-163	-8.59029e-164	-5.38886e-163	-6.43014e-163	-6.85246e-163	-2.4338e-163	-1.54026e-163	2.60768e-163	2.66292e-163	5.86775e-163	-1.66004e-163	6.186e-163	-2.42494e-163	2.97599e-163	-2.74881e-163	4.60844e-163	1.01037e-163	2.79101e-163	-3.07158e-164	-3.05143e-163	6.2172e-164	-8.0539e-165	-2.89697e-163	0
2.13724e-163	-4.87075e-163	1.7222e-163	2.16796e-163	5.04459e-163	3.32099e-164	4.60247e-164	5.02512e-163	-8.59029e-164	-5.38886e-163	-6.43014e-163	-6.85246e-163	-2.4338e-163	-1.54026e-163	2.60768e-163	2.66292e-163	5.86775e-163	-1.66004e-163	6.186e-163	-2.42494e-163	2.97599e-163	-2.74881e-163	4.60844e-163	1.01037e-163	2.79101e-163	-3.07158e-164	-3.05143e-163	6.2172e-164	-8.0539e-165	-2.89697e-163	0
2.13724e-163	-4.87075e-163	1.7222e-163	2.16796e-163	5.04459e-163	3.32099e-164	4.60247e-164	5.02512e-163	-8.59029e-164	-5.38886e-163	-6.43014e-163	-6.85246e-163	-2.4338e-163	-1.54026e-163	2.60768e-163	2.66292e-163	5.86775e-163	-1.66004e-163	6.186e-163	-2.42494e-163	2.97599e-163	-2.74881e-163	4.60844e-163	1.01037e-163	2.79101e-163	-3.07158e-164	-3.05143e-163	6.2172e-164	-8.0539e-165	-2.89697e-163	0
2.13724e-163	-4.87075e-163	1.7222e-163	2.16796e-163	5.04459e-163	3.32099e-164	4.60247e-164	5.02512e-163	-8.59029e-164	-5.38886e-163	-6.43014e-163	-6.85246e-163	-2.4338e-163	-1.54026e-163	2.60768e-163	2.66292e-163	5.86775e-163	-1.66004e-163	6.186e-163	-2.42494e-163	2.97599e-163	-2.74881e-163	4.60844e-163	1.01037e-163	2.79101e-163	-3.07158e-164	-3.05143e-163	6.2172e-164	-8.0539e-165	-2.89697e-163	0
2.13724e-163	-4.87075e-163	1.7222e-163	2.16796e-163	5.04459e-163	3.32099e-164	4.60247e-164	5.02512e-163	-8.59029e-164	-5.38886e-163	-6.43014e-163	-6.85246e-163	-2.4338e-163	-1.54026e-163	2.60768e-163	2.66292e-163	5.86775e-163	-1.66004e-163	6.186e-163	-2.42494e-163	2.97599e-163	-2.74881e-163	4.60844e-163	1.01037e-163	2.79101e-163	-3.07158e-164	-3.05143e-163	6.2172e-164	-8.0539e-165	-2.89697e-163	0
2.13724e-163	-4.87075e-163	1.7222e-163	2.16796e-163	5.04459e-163	3.32099e-164	4.60247e-164	5.02512e-163	-8.59029e-164	-5.38886e-163	-6.43014e-163	-6.85246e-163	-2.4338e-163	-1.54026e-163	2.60768e-163	2.66292e-163	5.86775e-163	-1.66004e-163	6.186e-163	-2.42494e-163	2.97599e-163	-2.74881e-163	4.60844e-163	1.01037e-163	2.79101e-163	-3.07158e-164	-3.05143e-163	6.2172e-164	-8.0539e-165	-2.89697e-163	0
2.13724e-163	-4.87075e-163	1.7222e-163	2.16796e-163	5.04459e-163	3.32099e-164	4.60247e-164	5.02512e-163	-8.59029e-164	-5.38886e-163	-6.43014e-163	-6.85246e-163	-2.4338e-163	-1.54026e-163	2.60768e-163	2.66292e-163	5.86775e-163	-1.66004e-163	6.186e-163	-2.42494e-163	2.97599e-163	-2.74881e-163	4.60844e-163	1.01037e-163	2.79101e-163	-3.07158e-164	-3.05143e-163	6.2172e-164	-8.0539e-165	-2.89697e-163	0
2.13724e-163	-4.87075e-163	1.7222e-163	2.16796e-163	5.04459e-163	3.32099e-164	4.60247e-164	5.02512e-163	-8.59029e-164	-5.38886e-163	-6.43014e-163	-6.85246e-163	-2.4338e-163	-1.54026e-163	2.60768e-163	2.66292e-163	5.86775e-163	-1.66004e-163	6.186e-163	-2.42494e-163	2.97599e-163	-2.74881e-163	4.60844e-163	1.01037e-163	2.79101e-163	-3.07158e-164	-3.05143e-163	6.2172e-164	-8.0539e-165	-2.89697e-163	0
2.13724e-163	-4.87075e-163	1.7222e-163	2.16796e-163	5.04459e-163	3.32099e-164	4.60247e-164	5.02512e-163	-8.59029e-164	-5.38886e-163	-6.43014e-163	-6.85246e-163	-2.4338e-163	-1.54026e-163	2.60768e-163	2.66292e-163	5.86775e-163	-1.66004e-163	6.186e-163	-2.42494e-163	2.97599e-163	-2.74881e-163	4.60844e-163	1.01037e-163	2.79101e-163	-3.07158e-164	-3.05143e-163	6.2172e-164	-8.0539e-165	-2.89697e-163	0
2.13724e-163	-4.87075e-163	1.7222e-163	2.16796e-163	5.04459e-163	3.32099e-164	4.60247e-164	5.02512e-163	-8.59029e-164	-5.38886e-163	-6.43014e-163	-6.85246e-163	-2.4338e-163	-1.54026e-163	2.60768e-163	2.66292e-163	5.86775e-163	-1.66004e-163	6.186e-163	-2.42494e-163	2.97599e-163	-2.74881e-163	4.60844e-163	1.01037e-163	2.79101e-163	-3.07158e-164	-3.05143e-163	6.2172e-164	-8.0539e-165	-2.89697e-163	0
2.13724e-163	-4.87075e-163	1.7222e-163	2.16796e-163	5.04459e-163	3.32099e-164	4.60247e-164	5.02512e-163	-8.59029e-164	-5.38886e-163	-6.43014e-163	-6.85246e-163	-2.4338e-163	-1.54026e-163	2.60768e-163	2.66292e-163	5.86775e-163	-1.66004e-163	6.186e-163	-2.42494e-163	2.97599e-163	-2.74881e-163	4.60844e-163	1.01037e-163	2.79101e-163	-3.07158e-164	-3.05143e-163	6.2172e-164	-8.0539e-165	-2.89697e-163	0
2.13724e-163	-4.87075e-163	1.7222e-163	2.16796e-163	5.04459e-163	3.32099e-164	4.60247e-164	5.02512e-163	-8.59029e-164	-5.38886e-163	-6.43014e-163	-6.85246e-163	-2.4338e-163	-1.54026e-163	2.60768e-163	2.66292e-163	5.86775e-163	-1.66004e-163	6.186e-163	-2.42494e-163	2.97599e-163	-2.74881e-163	4.60844e-163	1.01037e-163	2.79101e-163	-3.07158e-164	-3.05143e-163	6.2172e-164	-8.0539e-165	-2.89697e-163	0
2.13724e-163	-4.87075e-163	1.7222e-163	2.16796e-163	5.04459e-163	3.32099e-164	4.60247e-164	5.02512e-163	-8.59029e-164	-5.38886e-163	-6.43014e-163	-6.85246e-163	-2.4338e-163	-1.54026e-163	2.60768e-163	2.66292e-163	5.86775e-163	-1.66004e-163	6.186e-163	-2.42494e-163	2.97599e-163	-2.74881e-163	4.60844e-163	1.01037e-163	2.79101e-163	-3.07158e-164	-3.05143e-163	6.2172e-164	-8.0539e-165	-2.89697e-163	0
2.13724e-163	-4.87075e-163	1.7222e-163	2.16796e-163	5.04459e-163	3.32099e-164	4.60247e-164	5.02512e-163	-8.59029e-164	-5.38886e-163	-6.43014e-163	-6.85246e-163	-2.4338e-163	-1.54026e-163	2.60768e-163	2.66292e-163	5.86775e-163	-1.66004e-163	6.186e-163	-2.42494e-163	2.97599e-163	-2.74881e-163	4.60844e-163	1.01037e-163	2.79101e-163	-3.07158e-164	-3.05143e-163	6.2172e-164	-8.0539e-165	-2.89697e-163	0
2.13724e-163	-4.87075e-163	1.7222e-163	2.16796e-163	5.04459e-163	3.32099e-164	4.60247e-164	5.02512e-163	-8.59029e-164	-5.38886e-163	-6.43014e-163	-6.85246e-163	-2.4338e-163	-1.54026e-163	2.60768e-163	2.66292e-163	5.86775e-163	-1.66004e-163	6.186e-163	-2.42494e-163	2.97599e-163	-2.74881e-163	4.60844e-163	1.01037e-163	2.79101e-163	-3.07158e-164	-3.05143e-163	6.2172e-164	-8.0539e-165	-2.89697e-163	0
2.13724e-163	-4.87075e-163	1.7222e-163	2.16796e-163	5.04459e-163	3.32099e-164	4.60247e-164	5.02512e-163	-8.59029e-164	-5.38886e-163	-6.43014e-163	-6.85246e-163	-2.4338e-163	-1.54026e-163	2.60768e-163	2.66292e-163	5.86775e-163	-1.66004e-163	6.186e-163	-2.42494e-163	2.97599e-163	-2.74881e-163	4.60844e-163	1.01037e-163	2.79101e-163	-3.07158e-164	-3.05143e-163	6.2172e-164	-8.0539e-165	-2.89697e-163	0
2.13724e-163	-4.87075e-163	1.7222e-163	2.16796e-163	5.04459e-163	3.32099e-164	4.60247e-164	5.02512e-163	-8.59029e-164	-5.38886e-163	-6.43014e-163	-6.85246e-163	-2.4338e-163	-1.54026e-163	2.60768e-163	2.66292e-163	5.86775e-163	-1.66004e-163	6.186e-163	-2.42494e-163	2.97599e-163	-2.74881e-163	4.60844e-163	1.01037e-163	2.79101e-163	-3.07158e-164	-3.05143e-163	6.2172e-164	-8.0539e-165	-2.89697e-163	0
2.13724e-163	-4.87075e-163	1.7222e-163	2.16796e-163	5.04459e-163	3.32099e-164	4.60247e-164	5.02512e-163	-8.59029e-164	-5.38886e-163	-6.43014e-163	-6.85246e-163	-2.4338e-163	-1.54026e-163	2.60768e-163	2.66292e-163	5.86775e-163	-1.66004e-163	6.186e-163	-2.42494e-163	2.97599e-163	-2.74881e-163	4.60844e-163	1.01037e-163	2.79101e-163	-3.07158e-164	-3.05143e-163	6.2172e-164	-8.0539e-165	-2.89697e-163	0
2.13724e-163	-4.87075e-163	1.7222e-163	2.16796e-163	5.04459e-163	3.32099e-164	4.60247e-164	5.02512e-163	-8.59029e-164	-5.38886e-163	-6.43014e-163	-6.85246e-163	-2.4338e-163	-1.54026e-163	2.60768e-163	2.66292e-163	5.86775e-163	-1.66004e-163	6.186e-163	-2.42494e-163	2.97599e-163	-2.74881e-163	4.60844e-163	1.01037e-163	2.79101e-163	-3.07158e-164	-3.05143e-163	6.2172e-164	-8.0539e-165	-2.89697e-163	0
2.13724e-163	-4.87075e-163	1.7222e-163	2.16796e-163	5.04459e-163	3.32099e-164	4.60247e-164	5.02512e-163	-8.59029e-164	-5.38886e-163	-6.43014e-163	-6.85246e-163	-2.4338e-163	-1.54026e-163	2.60768e-163	2.66292e-163	5.86775e-163	-1.66004e-163	6.186e-163	-2.42494e-163	2.97599e-163	-2.74881e-163	4.60844e-163	1.01037e-163	2.79101e-163	-3.07158e-164	-3.05143e-163	6.2172e-164	-8.0539e-165	-2.89697e-163	0
2.13724e-163	-4.87075e-163	1.7222e-163	2.16796e-163	5.04459e-163	3.32099e-164	4.60247e-164	5.02512e-163	-8.59029e-164	-5.38886e-163	-6.43014e-163	-6.85246e-163	-2.4338e-163	-1.54026e-163	2.60768e-163	2.66292e-163	5.86775e-163	-1.66004e-163	6.186e-163	-2.42494e-163	2.97599e-163	-2.74881e-163	4.60844e-163	1.01037e-163	2.79101e-163	-3.07158e-164	-3.05143e-163	6.2172e-164	-8.0539e-165	-2.89697e-163	0
2.13724e-163	-4.87075e-163	1.7222e-163	2.16796e-163	5.04459e-163	3.32099e-164	4.60247e-164	5.02512e-163	-8.59029e-164	-5.38886e-163	-6.43014e-163	-6.85246e-163	-2.4338e-163	-1.54026e-163	2.60768e-163	2.66292e-163	5.86775e-163	-1.66004e-163	6.186e-163	-2.42494e-163	2.97599e-163	-2.74881e-163	4.60844e-163	1.01037e-163	2.79101e-163	-3.07158e-164	-3.05143e-163	6.2172e-164	-8.0539e-165	-2.89697e-163	0
2.13724e-163	-4.87075e-163	1.7222e-163	2.16796e-163	5.04459e-163	3.32099e-164	4.60247e-164	5.02512e-163	-8.59029e-164	-5.38886e-163	-6.43014e-163	-6.85246e-163	-2.4338e-163	-1.54026e-163	2.60768e-163	2.66292e-163	5.86775e-163	-1.66004e-163	6.186e-163	-2.42494e-163	2.97599e-163	-2.74881e-163	4.60844e-163	1.01037e-163	2.79101e-163	-3.07158e-164	-3.05143e-163	6.2172e-164	-8.0539e-165	-2.89697e-163	0
2.13724e-163	-4.87075e-163	1.7222e-163	2.16796e-163	5.04459e-163	3.32099e-164	4.60247e-164	5.02512e-163	-8.59029e-164	-5.38886e-163	-6.43014e-163	-6.85246e-163	-2.4338e-163	-1.54026e-163	2.60768e-163	2.66292e-163	5.86775e-163	-1.66004e-163	6.186e-163	-2.42494e-163	2.97599e-163	-2.74881e-163	4.60844e-163	1.01037e-163	2.79101e-163	-3.07158e-164	-3.05143e-163	6.2172e-164	-8.0539e-165	-2.89697e-163	0
2.13724e-163	-4.87075e-163	1.7222e-163	2.16796e-163	5.04459e-163	3.32099e-164	4.60247e-164	5.02512e-163	-8.59029e-164	-5.38886e-163	-6.43014e-163	-6.85246e-163	-2.4338e-163	-1.54026e-163	2.60768e-163	2.66292e-163	5.86775e-163	-1.66004e-163	6.186e-163	-2.42494e-163	2.97599e-163	-2.74881e-163	4.60844e-163	1.01037e-163	2.79101e-163	-3.07158e-164	-3.05143e-163	6.2172e-164	-8.0539e-165	-2.89697e-163	0
2.13724e-163	-4.87075e-163	1.7222e-163	2.16796e-163	5.04459e-163	3.32099e-164	4.60247e-164	5.02512e-163	-8.59029e-164	-5.38886e-163	-6.43014e-163	-6.85246e-163	-2.4338e-163	-1.54026e-163	2.60768e-163	2.66292e-163	5.86775e-163	-1.66004e-163	6.186e-163	-2.42494e-163	2.97599e-163	-2.74881e-163	4.60844e-163	1.01037e-163	2.79101e-163	-3.07158e-164	-3.05143e-163	6.2172e-164	-8.0539e-165	-2.89697e-163	0
2.13724e-163	-4.87075e-163	1.7222e-163	2.16796e-163	5.04459e-163	3.32099e-164	4.60247e-164	5.02512e-163	-8.59029e-164	-5.38886e-163	-6.43014e-163	-6.85246e-163	-2.4338e-163	-1.54026e-163	2.60768e-163	2.66292e-163	5.86775e-163	-1.66004e-163	6.186e-163	-2.42494e-163	2.97599e-163	-2.74881e-163	4.60844e-163	1.01037e-163	2.79101e-163	-3.07158e-164	-3.05143e-163	6.2172e-164	-8.0539e-165	-2.89697e-163	0
2.13724e-163	-4.87075e-163	1.7222e-163	2.16796e-163	5.04459e-163	3.32099e-164	4.60247e-164	5.02512e-163	-8.59029e-164	-5.38886e-163	-6.43014e-163	-6.85246e-163	-2.4338e-163	-1.54026e-163	2.60768e-163	2.66292e-163	5.86775e-163	-1.66004e-163	6.186e-163	-2.42494e-163	2.97599e-163	-2.74881e-163	4.60844e-163	1.01037e-163	2.79101e-163	-3.07158e-164	-3.05143e-163	6.2172e-164	-8.0539e-165	-2.89697e-163	0
2.13724e-163	-4.87075e-163	1.7222e-163	2.16796e-163	5.04459e-163	3.32099e-164	4.60247e-164	5.02512e-163	-8.59029e-164	-5.38886e-163	-6.43014e-163	-6.85246e-163	-2.4338e-163	-1.54026e-163	2.60768e-163	2.66292e-163	5.86775e-163	-1.66004e-163	6.186e-163	-2.42494e-163	2.97599e-163	-2.74881e-163	4.60844e-163	1.01037e-163	2.79101e-163	-3.07158e-164	-3.05143e-163	6.2172e-164	-8.0539e-165	-2.89697e-163	0
2.13724e-163	-4.87075e-163	1.7222e-163	2.16796e-163	5.04459e-163	3.32099e-164	4.60247e-164	5.02512e-163	-8.59029e-164	-5.38886e-163	-6.43014e-163	-6.85246e-163	-2.4338e-163	-1.54026e-163	2.60768e-163	2.66292e-163	5.86775e-163	-1.66004e-163	6.186e-163	-2.42494e-163	2.97599e-163	-2.74881e-163	4.60844e-163	1.01037e-163	2.79101e-163	-3.07158e-164	-3.05143e-163	6.2172e-164	-8.0539e-165	-2.89697e-163	0
2.13724e-163	-4.87075e-163	1.7222e-163	2.16796e-163	5.04459e-163	3.32099e-164	4.60247e-164	5.02512e-163	-8.59029e-164	-5.38886e-163	-6.43014e-163	-6.85246e-163	-2.4338e-163	-1.54026e-163	2.60768e-163	2.66292e-163	5.86775e-163	-1.66004e-163	6.186e-163	-2.42494e-163	2.97599e-163	-2.74881e-163	4.60844e-163	1.01037e-163	2.79101e-163	-3.07158e-164	-3.05143e-163	6.2172e-164	-8.0539e-165	-2.89697e-163	0
2.13724e-163	-4.87075e-163	1.7222e-163	2.16796e-163	5.04459e-163	3.32099e-164	4.60247e-164	5.02512e-163	-8.59029e-164	-5.38886e-163	-6.43014e-163	-6.85246e-163	-2.4338e-163	-1.54026e-163	2.60768e-163	2.66292e-163	5.86775e-163	-1.66004e-163	6.186e-163	-2.42494e-163	2.97599e-163	-2.74881e-163	4.60844e-163	1.01037e-163	2.79101e-163	-3.07158e-164	-3.05143e-163	6.2172e-164	-8.0539e-165	-2.89697e-163	0
2.13724e-163	-4.87075e-163	1.7222e-163	2.16796e-163	5.04459e-163	3.32099e-164	4.60247e-164	5.02512e-163	-8.59029e-164	-5.38886e-163	-6.43014e-163	-6.85246e-163	-2.4338e-163	-1.54026e-163	2.60768e-163	2.66292e-163	5.86775e-163	-1.66004e-163	6.186e-163	-2.42494e-163	2.97599e-163	-2.74881e-163	4.60844e-163	1.01037e-163	2.79101e-163	-3.07158e-164	-3.05143e-163	6.2172e-164	-8.0539e-165	-2.89697e-163	0
2.13724e-163	-4.87075e-163	1.7222e-163	2.16796e-163	5.04459e-163	3.32099e-164	4.60247e-164	5.02512e-163	-8.59029e-164	-5.38886e-163	-6.43014e-163	-6.85246e-163	-2.4338e-163	-1.54026e-163	2.60768e-163	2.66292e-163	5.86775e-163	-1.66004e-163	6.186e-163	-2.42494e-163	2.97599e-163	-2.74881e-163	4.60844e-163	1.01037e-163	2.79101e-163	-3.07158e-164	-3.05143e-163	6.2172e-164	-8.0539e-165	-2.89697e-163	0
2.13724e-163	-4.87075e-163	1.7222e-163	2.16796e-163	5.04459e-163	3.32099e-164	4.60247e-164	5.02512e-163	-8.59029e-164	-5.38886e-163	-6.43014e-163	-6.85246e-163	-2.4338e-163	-1.54026e-163	2.60768e-163	2.66292e-163	5.86775e-163	-1.66004e-163	6.186e-163	-2.42494e-163	2.97599e-163	-2.74881e-163	4.60844e-163	1.01037e-163	2.79101e-163	-3.07158e-164	-3.05143e-163	6.2172e-164	-8.0539e-165	-2.89697e-163	0
2.13724e-163	-4.87075e-163	1.7222e-163	2.16796e-163	5.04459e-163	3.32099e-164	4.60247e-164	5.02512e-163	-8.59029e-164	-5.38886e-163	-6.43014e-163	-6.85246e-163	-2.4338e-163	-1.54026e-163	2.60768e-163	2.66292e-163	5.86775e-163	-1.66004e-163	6.186e-163	-2.42494e-163	2.97599e-163	-2.74881e-163	4.60844e-163	1.01037e-163	2.79101e-163	-3.07158e-164	-3.05143e-163	6.2172e-164	-8.0539e-165	-2.89697e-163	0
2.13724e-163	-4.87075e-163	1.7222e-163	2.16796e-163	5.04459e-163	3.32099e-164	4.60247e-164	5.02512e-163	-8.59029e-164	-5.38886e-163	-6.43014e-163	-6.85246e-163	-2.4338e-163	-1.54026e-163	2.60768e-163	2.66292e-163	5.86775e-163	-1.66004e-163	6.186e-163	-2.42494e-163	2.97599e-163	-2.74881e-163	4.60844e-163	1.01037e-163	2.79101e-163	-3.07158e-164	-3.05143e-163	6.2172e-164	-8.0539e-165	-2.89697e-163	0
2.13724e-163	-4.87075e-163	1.7222e-163	2.16796e-163	5.04459e-163	3.32099e-164	4.60247e-164	5.02512e-163	-8.59029e-164	-5.38886e-163	-6.43014e-163	-6.85246e-163	-2.4338e-163	-1.54026e-163	2.60768e-163	2.66292e-163	5.86775e-163	-1.66004e-163	6.186e-163	-2.42494e-163	2.97599e-163	-2.74881e-163	4.60844e-163	1.01037e-163	2.79101e-163	-3.07158e-164	-3.05143e-163	6.2172e-164	-8.0539e-165	-2.89697e-163	0
2.13724e-163	-4.87075e-163	1.7222e-163	2.16796e-163	5.04459e-163	3.32099e-164	4.60247e-164	5.02512e-163	-8.59029e-164	-5.38886e-163	-6.43014e-163	-6.85246e-163	-2.4338e-163	-1.54026e-163	2.60768e-163	2.66292e-163	5.86775e-163	-1.66004e-163	6.186e-163	-2.42494e-163	2.97599e-163	-2.74881e-163	4.60844e-163	1.01037e-163	2.79101e-163	-3.07158e-164	-3.05143e-163	6.2172e-164	-8.0539e-165	-2.89697e-163	0
2.13724e-163	-4.87075e-163	1.7222e-163	2.16796e-163	5.04459e-163	3.32099e-164	4.60247e-164	5.02512e-163	-8.59029e-164	-5.38886e-163	-6.43014e-163	-6.85246e-163	-2.4338e-163	-1.54026e-163	2.60768e-163	2.66292e-163	5.86775e-163	-1.66004e-163	6.186e-163	-2.42494e-163	2.97599e-163	-2.74881e-163	4.60844e-163	1.01037e-163	2.79101e-163	-3.07158e-164	-3.05143e-163	6.2172e-164	-8.0539e-165	-2.89697e-163	0
2.13724e-163	-4.87075e-163	1.7222e-163	2.16796e-163	5.04459e-163	3.32099e-164	4.60247e-164	5.02512e-163	-8.59029e-164	-5.38886e-163	-6.43014e-163	-6.85246e-163	-2.4338e-163	-1.54026e-163	2.60768e-163	2.66292e-163	5.86775e-163	-1.66004e-163	6.186e-163	-2.42494e-163	2.97599e-163	-2.74881e-163	4.60844e-163	1.01037e-163	2.79101e-163	-3.07158e-164	-3.05143e-163	6.2172e-164	-8.0539e-165	-2.89697e-163	0
2.13724e-163	-4.87075e-163	1.7222e-163	2.16796e-163	5.04459e-163	3.32099e-164	4.60247e-164	5.02512e-163	-8.59029e-164	-5.38886e-163	-6.43014e-163	-6.85246e-163	-2.4338e-163	-1.54026e-163	2.60768e-163	2.66292e-163	5.86775e-163	-1.66004e-163	6.186e-163	-2.42494e-163	2.97599e-163	-2.74881e-163	4.60844e-163	1.01037e-163	2.79101e-163	-3.07158e-164	-3.05143e-163	6.2172e-164	-8.0539e-165	-2.89697e-163	0
2.13724e-163	-4.87075e-163	1.7222e-163	2.16796e-163	5.04459e-163	3.32099e-164	4.60247e-164	5.02512e-163	-8.59029e-164	-5.38886e-163	-6.43014e-163	-6.85246e-163	-2.4338e-163	-1.54026e-163	2.60768e-163	2.66292e-163	5.86775e-163	-1.66004e-163	6.186e-163	-2.42494e-163	2.97599e-163	-2.74881e-163	4.60844e-163	1.01037e-163	2.79101e-163	-3.07158e-164	-3.05143e-163	6.2172e-164	-8.0539e-165	-2.89697e-163	0
2.13724e-163	-4.87075e-163	1.7222e-163	2.16796e-163	5.04459e-163	3.32099e-164	4.60247e-164	5.02512e-163	-8.59029e-164	-5.38886e-163	-6.43014e-163	-6.85246e-163	-2.4338e-163	-1.54026e-163	2.60768e-163	2.66292e-163	5.86775e-163	-1.66004e-163	6.186e-163	-2.42494e-163	2.97599e-163	-2.74881e-163	4.60844e-163	1.01037e-163	2.79101e-163	-3.07158e-164	-3.05143e-163	6.2172e-164	-8.0539e-165	-2.89697e-163	0
2.13724e-163	-4.87075e-163	1.7222e-163	2.16796e-163	5.04459e-163	3.32099e-164	4.60247e-164	5.02512e-163	-8.59029e-164	-5.38886e-163	-6.43014e-163	-6.85246e-163	-2.4338e-163	-1.54026e-163	2.60768e-163	2.66292e-163	5.86775e-163	-1.66004e-163	6.186e-163	-2.42494e-163	2.97599e-163	-2.74881e-163	4.60844e-163	1.01037e-163	2.79101e-163	-3.07158e-164	-3.05143e-163	6.2172e-164	-8.0539e-165	-2.89697e-163	0
2.13724e-163	-4.87075e-163	1.7222e-163	2.16796e-163	5.04459e-163	3.32099e-164	4.60247e-164	5.02512e-163	-8.59029e-164	-5.38886e-163	-6.43014e-163	-6.85246e-163	-2.4338e-163	-1.54026e-163	2.60768e-163	2.66292e-163	5.86775e-163	-1.66004e-163	6.186e-163	-2.42494e-163	2.97599e-163	-2.74881e-163	4.60844e-163	1.01037e-163	2.79101e-163	-3.07158e-164	-3.05143e-163	6.2172e-164	-8.0539e-165	-2.89697e-163	0
2.13724e-163	-4.87075e-163	1.7222e-163	2.16796e-163	5.04459e-163	3.32099e-164	4.60247e-164	5.02512e-163	-8.59029e-164	-5.38886e-163	-6.43014e-163	-6.85246e-163	-2.4338e-163	-1.54026e-163	2.60768e-163	2.66292e-163	5.86775e-163	-1.66004e-163	6.186e-163	-2.42494e-163	2.97599e-163	-2.74881e-163	4.60844e-163	1.01037e-163	2.79101e-163	-3.07158e-164	-3.05143e-163	6.2172e-164	-8.0539e-165	-2.89697e-163	0
2.13724e-163	-4.87075e-163	1.7222e-163	2.16796e-163	5.04459e-163	3.32099e-164	4.60247e-164	5.02512e-163	-8.59029e-164	-5.38886e-163	-6.43014e-163	-6.85246e-163	-2.4338e-163	-1.54026e-163	2.60768e-163	2.66292e-163	5.86775e-163	-1.66004e-163	6.186e-163	-2.42494e-163	2.97599e-163	-2.74881e-163	4.60844e-163	1.01037e-163	2.79101e-163	-3.07158e-164	-3.05143e-163	6.2172e-164	-8.0539e-165	-2.89697e-163	0
2.13724e-163	-4.87075e-163	1.7222e-163	2.16796e-163	5.04459e-163	3.32099e-164	4.60247e-164	5.02512e-163	-8.59029e-164	-5.38886e-163	-6.43014e-163	-6.85246e-163	-2.4338e-163	-1.54026e-163	2.60768e-163	2.66292e-163	5.86775e-163	-1.66004e-163	6.186e-163	-2.42494e-163	2.97599e-163	-2.74881e-163	4.60844e-163	1.01037e-163	2.79101e-163	-3.07158e-164	-3.05143e-163	6.2172e-164	-8.0539e-165	-2.89697e-163	0
2.13724e-163	-4.87075e-163	1.7222e-163	2.16796e-163	5.04459e-163	3.32099e-164	4.60247e-164	5.02512e-163	-8.59029e-164	-5.38886e-163	-6.43014e-163	-6.85246e-163	-2.4338e-163	-1.54026e-163	2.60768e-163	2.66292e-163	5.86775e-163	-1.66004e-163	6.186e-163	-2.42494e-163	2.97599e-163	-2.74881e-163	4.60844e-163	1.01037e-163	2.79101e-163	-3.07158e-164	-3.05143e-163	6.2172e-164	-8.0539e-165	-2.89697e-163	0
2.13724e-163	-4.87075e-163	1.7222e-163	2.16796e-163	5.04459e-163	3.32099e-164	4.60247e-164	5.02512e-163	-8.59029e-164	-5.38886e-163	-6.43014e-163	-6.85246e-163	-2.4338e-163	-1.54026e-163	2.60768e-163	2.66292e-163	5.86775e-163	-1.66004e-163	6.186e-163	-2.42494e-163	2.97599e-163	-2.74881e-163	4.60844e-163	1.01037e-163	2.79101e-163	-3.07158e-164	-3.05143e-163	6.2172e-164	-8.0539e-165	-2.89697e-163	0
2.13724e-163	-4.87075e-163	1.7222e-163	2.16796e-163	5.04459e-163	3.32099e-164	4.60247e-164	5.02512e-163	-8.59029e-164	-5.38886e-163	-6.43014e-163	-6.85246e-163	-2.4338e-163	-1.54026e-163	2.60768e-163	2.66292e-163	5.86775e-163	-1.66004e-163	6.186e-163	-2.42494e-163	2.97599e-163	-2.74881e-163	4.60844e-163	1.01037e-163	2.79101e-163	-3.07158e-164	-3.05143e-163	6.2172e-164	-8.0539e-165	-2.89697e-163	0
2.13724e-163	-4.87075e-163	1.7222e-163	2.16796e-163	5.04459e-163	3.32099e-164	4.60247e-164	5.02512e-163	-8.59029e-164	-5.38886e-163	-6.43014e-163	-6.85246e-163	-2.4338e-163	-1.54026e-163	2.60768e-163	2.66292e-163	5.86775e-163	-1.66004e-163	6.186e-163	-2.42494e-163	2.97599e-163	-2.74881e-163	4.60844e-163	1.01037e-163	2.79101e-163	-3.07158e-164	-3.05143e-163	6.2172e-164	-8.0539e-165	-2.89697e-163	0
2.13724e-163	-4.87075e-163	1.7222e-163	2.16796e-163	5.04459e-163	3.32099e-164	4.60247e-164	5.02512e-163	-8.59029e-164	-5.38886e-163	-6.43014e-163	-6.85246e-163	-2.4338e-163	-1.54026e-163	2.60768e-163	2.66292e-163	5.86775e-163	-1.66004e-163	6.186e-163	-2.42494e-163	2.97599e-163	-2.74881e-163	4.60844e-163	1.01037e-163	2.79101e-163	-3.07158e-164	-3.05143e-163	6.2172e-164	-8.0539e-165	-2.89697e-163	0
2.13724e-163	-4.87075e-163	1.7222e-163	2.16796e-163	5.04459e-163	3.32099e-164	4.60247e-164	5.02512e-163	-8.59029e-164	-5.38886e-163	-6.43014e-163	-6.85246e-163	-2.4338e-163	-1.54026e-163	2.60768e-163	2.66292e-163	5.86775e-163	-1.66004e-163	6.186e-163	-2.42494e-163	2.97599e-163	-2.74881e-163	4.60844e-163	1.01037e-163	2.79101e-163	-3.07158e-164	-3.05143e-163	6.2172e-164	-8.0539e-165	-2.89697e-163	0
2.13724e-163	-4.87075e-163	1.7222e-163	2.16796e-163	5.04459e-163	3.32099e-164	4.60247e-164	5.02512e-163	-8.59029e-164	-5.38886e-163	-6.43014e-163	-6.85246e-163	-2.4338e-163	-1.54026e-163	2.60768e-163	2.66292e-163	5.86775e-163	-1.66004e-163	6.186e-163	-2.42494e-163	2.97599e-163	-2.74881e-163	4.60844e-163	1.01037e-163	2.79101e-163	-3.07158e-164	-3.05143e-163	6.2172e-164	-8.0539e-165	-2.89697e-163	0
2.13724e-163	-4.87075e-163	1.7222e-163	2.16796e-163	5.04459e-163	3.32099e-164	4.60247e-164	5.02512e-163	-8.59029e-164	-5.38886e-163	-6.43014e-163	-6.85246e-163	-2.4338e-163	-1.54026e-163	2.60768e-163	2.66292e-163	5.86775e-163	-1.66004e-163	6.186e-163	-2.42494e-163	2.97599e-163	-2.74881e-163	4.60844e-163	1.01037e-163	2.79101e-163	-3.07158e-164	-3.05143e-163	6.2172e-164	-8.0539e-165	-2.89697e-163	0
2.13724e-163	-4.87075e-163	1.7222e-163	2.16796e-163	5.04459e-163	3.32099e-164	4.60247e-164	5.02512e-163	-8.59029e-164	-5.38886e-163	-6.43014e-163	-6.85246e-163	-2.4338e-163	-1.54026e-163	2.60768e-163	2.66292e-163	5.86775e-163	-1.66004e-163	6.186e-163	-2.42494e-163	2.97599e-163	-2.74881e-163	4.60844e-163	1.01037e-163	2.79101e-163	-3.07158e-164	-3.05143e-163	6.2172e-164	-8.0539e-165	-2.89697e-163	0
2.13724e-163	-4.87075e-163	1.7222e-163	2.16796e-163	5.04459e-163	3.32099e-164	4.60247e-164	5.02512e-163	-8.59029e-164	-5.38886e-163	-6.43014e-163	-6.85246e-163	-2.4338e-163	-1.54026e-163	2.60768e-163	2.66292e-163	5.86775e-163	-1.66004e-163	6.186e-163	-2.42494e-163	2.97599e-163	-2.74881e-163	4.60844e-163	1.01037e-163	2.79101e-163	-3.07158e-164	-3.05143e-163	6.2172e-164	-8.0539e-165	-2.89697e-163	0
2.13724e-163	-4.87075e-163	1.7222e-163	2.16796e-163	5.04459e-163	3.32099e-164	4.60247e-164	5.02512e-163	-8.59029e-164	-5.38886e-163	-6.43014e-163	-6.85246e-163	-2.4338e-163	-1.54026e-163	2.60768e-163	2.66292e-163	5.86775e-163	-1.66004e-163	6.186e-163	-2.42494e-163	2.97599e-163	-2.74881e-163	4.60844e-163	1.01037e-163	2.79101e-163	-3.07158e-164	-3.05143e-163	6.2172e-164	-8.0539e-165	-2.89697e-163	0
2.13724e-163	-4.87075e-163	1.7222e-163	2.16796e-163	5.04459e-163	3.32099e-164	4.60247e-164	5.02512e-163	-8.59029e-164	-5.38886e-163	-6.43014e-163	-6.85246e-163	-2.4338e-163	-1.54026e-163	2.60768e-163	2.66292e-163	5.86775e-163	-1.66004e-163	6.186e-163	-2.42494e-163	2.97599e-163	-2.74881e-163	4.60844e-163	1.01037e-163	2.79101e-163	-3.07158e-164	-3.05143e-163	6.2172e-164	-8.0539e-165	-2.89697e-163	0
2.13724e-163	-4.87075e-163	1.7222e-163	2.16796e-163	5.04459e-163	3.32099e-164	4.60247e-164	5.02512e-163	-8.59029e-164	-5.38886e-163	-6.43014e-163	-6.85246e-163	-2.4338e-163	-1.54026e-163	2.60768e-163	2.66292e-163	5.86775e-163	-1.66004e-163	6.186e-163	-2.42494e-163	2.97599e-163	-2.74881e-163	4.60844e-163	1.01037e-163	2.79101e-163	-3.07158e-164	-3.05143e-163	6.2172e-164	-8.0539e-165	-2.89697e-163	0
2.13724e-163	-4.87075e-163	1.7222e-163	2.16796e-163	5.04459e-163	3.32099e-164	4.60247e-164	5.02512e-163	-8.59029e-164	-5.38886e-163	-6.43014e-163	-6.85246e-163	-2.4338e-163	-1.54026e-163	2.60768e-163	2.66292e-163	5.86775e-163	-1.66004e-163	6.186e-163	-2.42494e-163	2.97599e-163	-2.74881e-163	4.60844e-163	1.01037e-163	2.79101e-163	-3.07158e-164	-3.05143e-163	6.2172e-164	-8.0539e-165	-2.89697e-163	0
2.13724e-163	-4.87075e-163	1.7222e-163	2.16796e-163	5.04459e-163	3.32099e-164	4.60247e-164	5.02512e-163	-8.59029e-164	-5.38886e-163	-6.43014e-163	-6.85246e-163	-2.4338e-163	-1.54026e-163	2.60768e-163	2.66292e-163	5.86775e-163	-1.66004e-163	6.186e-163	-2.42494e-163	2.97599e-163	-2.74881e-163	4.60844e-163	1.01037e-163	2.79101e-163	-3.07158e-164	-3.05143e-163	6.2172e-164	-8.0539e-165	-2.89697e-163	0
2.13724e-163	-4.87075e-163	1.7222e-163	2.16796e-163	5.04459e-163	3.32099e-164	4.60247e-164	5.02512e-163	-8.59029e-164	-5.38886e-163	-6.43014e-163	-6.85246e-163	-2.4338e-163	-1.54026e-163	2.60768e-163	2.66292e-163	5.86775e-163	-1.66004e-163	6.186e-163	-2.42494e-163	2.97599e-163	-2.74881e-163	4.60844e-163	1.01037e-163	2.79101e-163	-3.07158e-164	-3.05143e-163	6.2172e-164	-8.0539e-165	-2.89697e-163	0
2.13724e-163	-4.87075e-163	1.7222e-163	2.16796e-163	5.04459e-163	3.32099e-164	4.60247e-164	5.02512e-163	-8.59029e-164	-5.38886e-163	-6.43014e-163	-6.85246e-163	-2.4338e-163	-1.54026e-163	2.60768e-163	2.66292e-163	5.86775e-163	-1.66004e-163	6.186e-163	-2.42494e-163	2.97599e-163	-2.74881e-163	4.60844e-163	1.01037e-163	2.79101e-163	-3.07158e-164	-3.05143e-163	6.2172e-164	-8.0539e-165	-2.89697e-163	0
2.13724e-163	-4.87075e-163	1.7222e-163	2.16796e-163	5.04459e-163	3.32099e-164	4.60247e-164	5.02512e-163	-8.59029e-164	-5.38886e-163	-6.43014e-163	-6.85246e-163	-2.4338e-163	-1.54026e-163	2.60768e-163	2.66292e-163	5.86775e-163	-1.66004e-163	6.186e-163	-2.42494e-163	2.97599e-163	-2.74881e-163	4.60844e-163	1.01037e-163	2.79101e-163	-3.07158e-164	-3.05143e-163	6.2172e-164	-8.0539e-165	-2.89697e-163	0
2.13724e-163	-4.87075e-163	1.7222e-163	2.16796e-163	5.04459e-163	3.32099e-164	4.60247e-164	5.02512e-163	-8.59029e-164	-5.38886e-163	-6.43014e-163	-6.85246e-163	-2.4338e-163	-1.54026e-163	2.60768e-163	2.66292e-163	5.86775e-163	-1.66004e-163	6.186e-163	-2.42494e-163	2.97599e-163	-2.74881e-163	4.60844e-163	1.01037e-163	2.79101e-163	-3.07158e-164	-3.05143e-163	6.2172e-164	-8.0539e-165	-2.89697e-163	0
2.13724e-163	-4.87075e-163	1.7222e-163	2.16796e-163	5.04459e-163	3.32099e-164	4.60247e-164	5.02512e-163	-8.59029e-164	-5.38886e-163	-6.43014e-163	-6.85246e-163	-2.4338e-163	-1.54026e-163	2.60768e-163	2.66292e-163	5.86775e-163	-1.66004e-163	6.186e-163	-2.42494e-163	2.97599e-163	-2.74881e-163	4.60844e-163	1.01037e-163	2.79101e-163	-3.07158e-164	-3.05143e-163	6.2172e-164	-8.0539e-165	-2.89697e-163	0
2.13724e-163	-4.87075e-163	1.7222e-163	2.16796e-163	5.04459e-163	3.32099e-164	4.60247e-164	5.02512e-163	-8.59029e-164	-5.38886e-163	-6.43014e-163	-6.85246e-163	-2.4338e-163	-1.54026e-163	2.60768e-163	2.66292e-163	5.86775e-163	-1.66004e-163	6.186e-163	-2.42494e-163	2.97599e-163	-2.74881e-163	4.60844e-163	1.01037e-163	2.79101e-163	-3.07158e-164	-3.05143e-163	6.2172e-164	-8.0539e-165	-2.89697e-163	0
2.13724e-163	-4.87075e-163	1.7222e-163	2.16796e-163	5.04459e-163	3.32099e-164	4.60247e-164	5.02512e-163	-8.59029e-164	-5.38886e-163	-6.43014e-163	-6.85246e-163	-2.4338e-163	-1.54026e-163	2.60768e-163	2.66292e-163	5.86775e-163	-1.66004e-163	6.186e-163	-2.42494e-163	2.97599e-163	-2.74881e-163	4.60844e-163	1.01037e-163	2.79101e-163	-3.07158e-164	-3.05143e-163	6.2172e-164	-8.0539e-165	-2.89697e-163	0
2.13724e-163	-4.87075e-163	1.7222e-163	2.16796e-163	5.04459e-163	3.32099e-164	4.60247e-164	5.02512e-163	-8.59029e-164	-5.38886e-163	-6.43014e-163	-6.85246e-163	-2.4338e-163	-1.54026e-163	2.60768e-163	2.66292e-163	5.86775e-163	-1.66004e-163	6.186e-163	-2.42494e-163	2.97599e-163	-2.74881e-163	4.60844e-163	1.01037e-163	2.79101e-163	-3.07158e-164	-3.05143e-163	6.2172e-164	-8.0539e-165	-2.89697e-163	0
2.13724e-163	-4.87075e-163	1.7222e-163	2.16796e-163	5.04459e-163	3.32099e-164	4.60247e-164	5.02512e-163	-8.59029e-164	-5.38886e-163	-6.43014e-163	-6.85246e-163	-2.4338e-163	-1.54026e-163	2.60768e-163	2.66292e-163	5.86775e-163	-1.66004e-163	6.186e-163	-2.42494e-163	2.97599e-163	-2.74881e-163	4.60844e-163	1.01037e-163	2.79101e-163	-3.07158e-164	-3.05143e-163	6.2172e-164	-8.0539e-165	-2.89697e-163	0
2.13724e-163	-4.87075e-163	1.7222e-163	2.16796e-163	5.04459e-163	3.32099e-164	4.60247e-164	5.02512e-163	-8.59029e-164	-5.38886e-163	-6.43014e-163	-6.85246e-163	-2.4338e-163	-1.54026e-163	2.60768e-163	2.66292e-163	5.86775e-163	-1.66004e-163	6.186e-163	-2.42494e-163	2.97599e-163	-2.74881e-163	4.60844e-163	1.01037e-163	2.79101e-163	-3.07158e-164	-3.05143e-163	6.2172e-164	-8.0539e-165	-2.89697e-163	0
2.13724e-163	-4.87075e-163	1.7222e-163	2.16796e-163	5.04459e-163	3.32099e-164	4.60247e-164	5.02512e-163	-8.59029e-164	-5.38886e-163	-6.43014e-163	-6.85246e-163	-2.4338e-163	-1.54026e-163	2.60768e-163	2.66292e-163	5.86775e-163	-1.66004e-163	6.186e-163	-2.42494e-163	2.97599e-163	-2.74881e-163	4.60844e-163	1.01037e-163	2.79101e-163	-3.07158e-164	-3.05143e-163	6.2172e-164	-8.0539e-165	-2.89697e-163	0
2.13724e-163	-4.87075e-163	1.7222e-163	2.16796e-163	5.04459e-163	3.32099e-164	4.60247e-164	5.02512e-163	-8.59029e-164	-5.38886e-163	-6.43014e-163	-6.85246e-163	-2.4338e-163	-1.54026e-163	2.60768e-163	2.66292e-163	5.86775e-163	-1.66004e-163	6.186e-163	-2.42494e-163	2.97599e-163	-2.74881e-163	4.60844e-163	1.01037e-163	2.79101e-163	-3.07158e-164	-3.05143e-163	6.2172e-164	-8.0539e-165	-2.89697e-163	0
2.13724e-163	-4.87075e-163	1.7222e-163	2.16796e-163	5.04459e-163	3.32099e-164	4.60247e-164	5.02512e-163	-8.59029e-164	-5.38886e-163	-6.43014e-163	-6.85246e-163	-2.4338e-163	-1.54026e-163	2.60768e-163	2.66292e-163	5.86775e-163	-1.66004e-163	6.186e-163	-2.42494e-163	2.97599e-163	-2.74881e-163	4.60844e-163	1.01037e-163	2.79101e-163	-3.07158e-164	-3.05143e-163	6.2172e-164	-8.0539e-165	-2.89697e-163	0
2.13724e-163	-4.87075e-163	1.7222e-163	2.16796e-163	5.04459e-163	3.32099e-164	4.60247e-164	5.02512e-163	-8.59029e-164	-5.38886e-163	-6.43014e-163	-6.85246e-163	-2.4338e-163	-1.54026e-163	2.60768e-163	2.66292e-163	5.86775e-163	-1.66004e-163	6.186e-163	-2.42494e-163	2.97599e-163	-2.74881e-163	4.60844e-163	1.01037e-163	2.79101e-163	-3.07158e-164	-3.05143e-163	6.2172e-164	-8.0539e-165	-2.89697e-163	0
2.13724e-163	-4.87075e-163	1.7222e-163	2.16796e-163	5.04459e-163	3.32099e-164	4.60247e-164	5.02512e-163	-8.59029e-164	-5.38886e-163	-6.43014e-163	-6.85246e-163	-2.4338e-163	-1.54026e-163	2.60768e-163	2.66292e-163	5.86775e-163	-1.66004e-163	6.186e-163	-2.42494e-163	2.97599e-163	-2.74881e-163	4.60844e-163	1.01037e-163	2.79101e-163	-3.07158e-164	-3.05143e-163	6.2172e-164	-8.0539e-165	-2.89697e-163	0
2.13724e-163	-4.87075e-163	1.7222e-163	2.16796e-163	5.04459e-163	3.32099e-164	4.60247e-164	5.02512e-163	-8.59029e-164	-5.38886e-163	-6.43014e-163	-6.85246e-163	-2.4338e-163	-1.54026e-163	2.60768e-163	2.66292e-163	5.86775e-163	-1.66004e-163	6.186e-163	-2.42494e-163	2.97599e-163	-2.74881e-163	4.60844e-163	1.01037e-163	2.79101e-163	-3.07158e-164	-3.05143e-163	6.2172e-164	-8.0539e-165	-2.89697e-163	0
2.13724e-163	-4.87075e-163	1.7222e-163	2.16796e-163	5.04459e-163	3.32099e-164	4.60247e-164	5.02512e-163	-8.59029e-164	-5.38886e-163	-6.43014e-163	-6.85246e-163	-2.4338e-163	-1.54026e-163	2.60768e-163	2.66292e-163	5.86775e-163	-1.66004e-163	6.186e-163	-2.42494e-163	2.97599e-163	-2.74881e-163	4.60844e-163	1.01037e-163	2.79101e-163	-3.07158e-164	-3.05143e-163	6.2172e-164	-8.0539e-165	-2.89697e-163	0
2.13724e-163	-4.87075e-163	1.7222e-163	2.16796e-163	5.04459e-163	3.32099e-164	4.60247e-164	5.02512e-163	-8.59029e-164	-5.38886e-163	-6.43014e-163	-6.85246e-163	-2.4338e-163	-1.54026e-163	2.60768e-163	2.66292e-163	5.86775e-163	-1.66004e-163	6.186e-163	-2.42494e-163	2.97599e-163	-2.74881e-163	4.60844e-163	1.01037e-163	2.79101e-163	-3.07158e-164	-3.05143e-163	6.2172e-164	-8.0539e-165	-2.89697e-163	0
2.13724e-163	-4.87075e-163	1.7222e-163	2.16796e-163	5.04459e-163	3.32099e-164	4.60247e-164	5.02512e-163	-8.59029e-164	-5.38886e-163	-6.43014e-163	-6.85246e-163	-2.4338e-163	-1.54026e-163	2.60768e-163	2.66292e-163	5.86775e-163	-1.66004e-163	6.186e-163	-2.42494e-163	2.97599e-163	-2.74881e-163	4.60844e-163	1.01037e-163	2.79101e-163	-3.07158e-164	-3.05143e-163	6.2172e-164	-8.0539e-165	-2.89697e-163	0
2.13724e-163	-4.87075e-163	1.7222e-163	2.16796e-163	5.04459e-163	3.32099e-164	4.60247e-164	5.02512e-163	-8.59029e-164	-5.38886e-163	-6.43014e-163	-6.85246e-163	-2.4338e-163	-1.54026e-163	2.60768e-163	2.66292e-163	5.86775e-163	-1.66004e-163	6.186e-163	-2.42494e-163	2.97599e-163	-2.74881e-163	4.60844e-163	1.01037e-163	2.79101e-163	-3.07158e-164	-3.05143e-163	6.2172e-164	-8.0539e-165	-2.89697e-163	0
2.13724e-163	-4.87075e-163	1.7222e-163	2.16796e-163	5.04459e-163	3.32099e-164	4.60247e-164	5.02512e-163	-8.59029e-164	-5.38886e-163	-6.43014e-163	-6.85246e-163	-2.4338e-163	-1.54026e-163	2.60768e-163	2.66292e-163	5.86775e-163	-1.66004e-163	6.186e-163	-2.42494e-163	2.97599e-163	-2.74881e-163	4.60844e-163	1.01037e-163	2.79101e-163	-3.07158e-164	-3.05143e-163	6.2172e-164	-8.0539e-165	-2.89697e-163	0
2.13724e-163	-4.87075e-163	1.7222e-163	2.16796e-163	5.04459e-163	3.32099e-164	4.60247e-164	5.02512e-163	-8.59029e-164	-5.38886e-163	-6.43014e-163	-6.85246e-163	-2.4338e-163	-1.54026e-163	2.60768e-163	2.66292e-163	5.86775e-163	-1.66004e-163	6.186e-163	-2.42494e-163	2.97599e-163	-2.74881e-163	4.60844e-163	1.01037e-163	2.79101e-163	-3.07158e-164	-3.05143e-163	6.2172e-164	-8.0539e-165	-2.89697e-163	0
2.13724e-163	-4.87075e-163	1.7222e-163	2.16796e-163	5.04459e-163	3.32099e-164	4.60247e-164	5.02512e-163	-8.59029e-164	-5.38886e-163	-6.43014e-163	-6.85246e-163	-2.4338e-163	-1.54026e-163	2.60768e-163	2.66292e-163	5.86775e-163	-1.66004e-163	6.186e-163	-2.42494e-163	2.97599e-163	-2.74881e-163	4.60844e-163	1.01037e-163	2.79101e-163	-3.07158e-164	-3.05143e-163	6.2172e-164	-8.0539e-165	-2.89697e-163	0
2.13724e-163	-4.87075e-163	1.7222e-163	2.16796e-163	5.04459e-163	3.32099e-164	4.60247e-164	5.02512e-163	-8.59029e-164	-5.38886e-163	-6.43014e-163	-6.85246e-163	-2.4338e-163	-1.54026e-163	2.60768e-163	2.66292e-163	5.86775e-163	-1.66004e-163	6.186e-163	-2.42494e-163	2.97599e-163	-2.74881e-163	4.60844e-163	1.01037e-163	2.79101e-163	-3.07158e-164	-3.05143e-163	6.2172e-164	-8.0539e-165	-2.89697e-163	0
2.13724e-163	-4.87075e-163	1.7222e-163	2.16796e-163	5.04459e-163	3.32099e-164	4.60247e-164	5.02512e-163	-8.59029e-164	-5.38886e-163	-6.43014e-163	-6.85246e-163	-2.4338e-163	-1.54026e-163	2.60768e-163	2.66292e-163	5.86775e-163	-1.66004e-163	6.186e-163	-2.42494e-163	2.97599e-163	-2.74881e-163	4.60844e-163	1.01037e-163	2.79101e-163	-3.07158e-164	-3.05143e-163	6.2172e-164	-8.0539e-165	-2.89697e-163	0
2.13724e-163	-4.87075e-163	1.7222e-163	2.16796e-163	5.04459e-163	3.32099e-164	4.60247e-164	5.02512e-163	-8.59029e-164	-5.38886e-163	-6.43014e-163	-6.85246e-163	-2.4338e-163	-1.54026e-163	2.60768e-163	2.66292e-163	5.86775e-163	-1.66004e-163	6.186e-163	-2.42494e-163	2.97599e-163	-2.74881e-163	4.60844e-163	1.01037e-163	2.79101e-163	-3.07158e-164	-3.05143e-163	6.2172e-164	-8.0539e-165	-2.89697e-163	0
2.13724e-163	-4.87075e-163	1.7222e-163	2.16796e-163	5.04459e-163	3.32099e-164	4.60247e-164	5.02512e-163	-8.59029e-164	-5.38886e-163	-6.43014e-163	-6.85246e-163	-2.4338e-163	-1.54026e-163	2.60768e-163	2.66292e-163	5.86775e-163	-1.66004e-163	6.186e-163	-2.42494e-163	2.97599e-163	-2.74881e-163	4.60844e-163	1.01037e-163	2.79101e-163	-3.07158e-164	-3.05143e-163	6.2172e-164	-8.0539e-165	-2.89697e-163	0
2.13724e-163	-4.87075e-163	1.7222e-163	2.16796e-163	5.04459e-163	3.32099e-164	4.60247e-164	5.02512e-163	-8.59029e-164	-5.38886e-163	-6.43014e-163	-6.85246e-163	-2.4338e-163	-1.54026e-163	2.60768e-163	2.66292e-163	5.86775e-163	-1.66004e-163	6.186e-163	-2.42494e-163	2.97599e-163	-2.74881e-163	4.60844e-163	1.01037e-163	2.79101e-163	-3.07158e-164	-3.05143e-163	6.2172e-164	-8.0539e-165	-2.89697e-163	0
2.13724e-163	-4.87075e-163	1.7222e-163	2.16796e-163	5.04459e-163	3.32099e-164	4.60247e-164	5.02512e-163	-8.59029e-164	-5.38886e-163	-6.43014e-163	-6.85246e-163	-2.4338e-163	-1.54026e-163	2.60768e-163	2.66292e-163	5.86775e-163	-1.66004e-163	6.186e-163	-2.42494e-163	2.97599e-163	-2.74881e-163	4.60844e-163	1.01037e-163	2.79101e-163	-3.07158e-164	-3.05143e-163	6.2172e-164	-8.0539e-165	-2.89697e-163	0
2.13724e-163	-4.87075e-163	1.7222e-163	2.16796e-163	5.04459e-163	3.32099e-164	4.60247e-164	5.02512e-163	-8.59029e-164	-5.38886e-163	-6.43014e-163	-6.85246e-163	-2.4338e-163	-1.54026e-163	2.60768e-163	2.66292e-163	5.86775e-163	-1.66004e-163	6.186e-163	-2.42494e-163	2.97599e-163	-2.74881e-163	4.60844e-163	1.01037e-163	2.79101e-163	-3.07158e-164	-3.05143e-163	6.2172e-164	-8.0539e-165	-2.89697e-163	0
2.13724e-163	-4.87075e-163	1.7222e-163	2.16796e-163	5.04459e-163	3.32099e-164	4.60247e-164	5.02512e-163	-8.59029e-164	-5.38886e-163	-6.43014e-163	-6.85246e-163	-2.4338e-163	-1.54026e-163	2.60768e-163	2.66292e-163	5.86775e-163	-1.66004e-163	6.186e-163	-2.42494e-163	2.97599e-163	-2.74881e-163	4.60844e-163	1.01037e-163	2.79101e-163	-3.07158e-164	-3.05143e-163	6.2172e-164	-8.0539e-165	-2.89697e-163	0
2.13724e-163	-4.87075e-163	1.7222e-163	2.16796e-163	5.04459e-163	3.32099e-164	4.60247e-164	5.02512e-163	-8.59029e-164	-5.38886e-163	-6.43014e-163	-6.85246e-163	-2.4338e-163	-1.54026e-163	2.60768e-163	2.66292e-163	5.86775e-163	-1.66004e-163	6.186e-163	-2.42494e-163	2.97599e-163	-2.74881e-163	4.60844e-163	1.01037e-163	2.79101e-163	-3.07158e-164	-3.05143e-163	6.2172e-164	-8.0539e-165	-2.89697e-163	0
2.13724e-163	-4.87075e-163	1.7222e-163	2.16796e-163	5.04459e-163	3.32099e-164	4.60247e-164	5.02512e-163	-8.59029e-164	-5.38886e-163	-6.43014e-163	-6.85246e-163	-2.4338e-163	-1.54026e-163	2.60768e-163	2.66292e-163	5.86775e-163	-1.66004e-163	6.186e-163	-2.42494e-163	2.97599e-163	-2.74881e-163	4.60844e-163	1.01037e-163	2.79101e-163	-3.07158e-164	-3.05143e-163	6.2172e-164	-8.0539e-165	-2.89697e-163	0
2.13724e-163	-4.87075e-163	1.7222e-163	2.16796e-163	5.04459e-163	3.32099e-164	4.60247e-164	5.02512e-163	-8.59029e-164	-5.38886e-163	-6.43014e-163	-6.85246e-163	-2.4338e-163	-1.54026e-163	2.60768e-163	2.66292e-163	5.86775e-163	-1.66004e-163	6.186e-163	-2.42494e-163	2.97599e-163	-2.74881e-163	4.60844e-163	1.01037e-163	2.79101e-163	-3.07158e-164	-3.05143e-163	6.2172e-164	-8.0539e-165	-2.89697e-163	0
2.13724e-163	-4.87075e-163	1.7222e-163	2.16796e-163	5.04459e-163	3.32099e-164	4.60247e-164	5.02512e-163	-8.59029e-164	-5.38886e-163	-6.43014e-163	-6.85246e-163	-2.4338e-163	-1.54026e-163	2.60768e-163	2.66292e-163	5.86775e-163	-1.66004e-163	6.186e-163	-2.42494e-163	2.97599e-163	-2.74881e-163	4.60844e-163	1.01037e-163	2.79101e-163	-3.07158e-164	-3.05143e-163	6.2172e-164	-8.0539e-165	-2.89697e-163	0
2.13724e-163	-4.87075e-163	1.7222e-163	2.16796e-163	5.04459e-163	3.32099e-164	4.60247e-164	5.02512e-163	-8.59029e-164	-5.38886e-163	-6.43014e-163	-6.85246e-163	-2.4338e-163	-1.54026e-163	2.60768e-163	2.66292e-163	5.86775e-163	-1.66004e-163	6.186e-163	-2.42494e-163	2.97599e-163	-2.74881e-163	4.60844e-163	1.01037e-163	2.79101e-163	-3.07158e-164	-3.05143e-163	6.2172e-164	-8.0539e-165	-2.89697e-163	0
2.13724e-163	-4.87075e-163	1.7222e-163	2.16796e-163	5.04459e-163	3.32099e-164	4.60247e-164	5.02512e-163	-8.59029e-164	-5.38886e-163	-6.43014e-163	-6.85246e-163	-2.4338e-163	-1.54026e-163	2.60768e-163	2.66292e-163	5.86775e-163	-1.66004e-163	6.186e-163	-2.42494e-163	2.97599e-163	-2.74881e-163	4.60844e-163	1.01037e-163	2.79101e-163	-3.07158e-164	-3.05143e-163	6.2172e-164	-8.0539e-165	-2.89697e-163	0
2.13724e-163	-4.87075e-163	1.7222e-163	2.16796e-163	5.04459e-163	3.32099e-164	4.60247e-164	5.02512e-163	-8.59029e-164	-5.38886e-163	-6.43014e-163	-6.85246e-163	-2.4338e-163	-1.54026e-163	2.60768e-163	2.66292e-163	5.86775e-163	-1.66004e-163	6.186e-163	-2.42494e-163	2.97599e-163	-2.74881e-163	4.60844e-163	1.01037e-163	2.79101e-163	-3.07158e-164	-3.05143e-163	6.2172e-164	-8.0539e-165	-2.89697e-163	0
2.13724e-163	-4.87075e-163	1.7222e-163	2.16796e-163	5.04459e-163	3.32099e-164	4.60247e-164	5.02512e-163	-8.59029e-164	-5.38886e-163	-6.43014e-163	-6.85246e-163	-2.4338e-163	-1.54026e-163	2.60768e-163	2.66292e-163	5.86775e-163	-1.66004e-163	6.186e-163	-2.42494e-163	2.97599e-163	-2.74881e-163	4.60844e-163	1.01037e-163	2.79101e-163	-3.07158e-164	-3.05143e-163	6.2172e-164	-8.0539e-165	-2.89697e-163	0
2.13724e-163	-4.87075e-163	1.7222e-163	2.16796e-163	5.04459e-163	3.32099e-164	4.60247e-164	5.02512e-163	-8.59029e-164	-5.38886e-163	-6.43014e-163	-6.85246e-163	-2.4338e-163	-1.54026e-163	2.60768e-163	2.66292e-163	5.86775e-163	-1.66004e-163	6.186e-163	-2.42494e-163	2.97599e-163	-2.74881e-163	4.60844e-163	1.01037e-163	2.79101e-163	-3.07158e-164	-3.05143e-163	6.2172e-164	-8.0539e-165	-2.89697e-163	0
2.13724e-163	-4.87075e-163	1.7222e-163	2.16796e-163	5.04459e-163	3.32099e-164	4.60247e-164	5.02512e-163	-8.59029e-164	-5.38886e-163	-6.43014e-163	-6.85246e-163	-2.4338e-163	-1.54026e-163	2.60768e-163	2.66292e-163	5.86775e-163	-1.66004e-163	6.186e-163	-2.42494e-163	2.97599e-163	-2.74881e-163	4.60844e-163	1.01037e-163	2.79101e-163	-3.07158e-164	-3.05143e-163	6.2172e-164	-8.0539e-165	-2.89697e-163	0
2.13724e-163	-4.87075e-163	1.7222e-163	2.16796e-163	5.04459e-163	3.32099e-164	4.60247e-164	5.02512e-163	-8.59029e-164	-5.38886e-163	-6.43014e-163	-6.85246e-163	-2.4338e-163	-1.54026e-163	2.60768e-163	2.66292e-163	5.86775e-163	-1.66004e-163	6.186e-163	-2.42494e-163	2.97599e-163	-2.74881e-163	4.60844e-163	1.01037e-163	2.79101e-163	-3.07158e-164	-3.05143e-163	6.2172e-164	-8.0539e-165	-2.89697e-163	0
2.13724e-163	-4.87075e-163	1.7222e-163	2.16796e-163	5.04459e-163	3.32099e-164	4.60247e-164	5.02512e-163	-8.59029e-164	-5.38886e-163	-6.43014e-163	-6.85246e-163	-2.4338e-163	-1.54026e-163	2.60768e-163	2.66292e-163	5.86775e-163	-1.66004e-163	6.186e-163	-2.42494e-163	2.97599e-163	-2.74881e-163	4.60844e-163	1.01037e-163	2.79101e-163	-3.07158e-164	-3.05143e-163	6.2172e-164	-8.0539e-165	-2.89697e-163	0
2.13724e-163	-4.87075e-163	1.7222e-163	2.16796e-163	5.04459e-163	3.32099e-164	4.60247e-164	5.02512e-163	-8.59029e-164	-5.38886e-163	-6.43014e-163	-6.85246e-163	-2.4338e-163	-1.54026e-163	2.60768e-163	2.66292e-163	5.86775e-163	-1.66004e-163	6.186e-163	-2.42494e-163	2.97599e-163	-2.74881e-163	4.60844e-163	1.01037e-163	2.79101e-163	-3.07158e-164	-3.05143e-163	6.2172e-164	-8.0539e-165	-2.89697e-163	0
2.13724e-163	-4.87075e-163	1.7222e-163	2.16796e-163	5.04459e-163	3.32099e-164	4.60247e-164	5.02512e-163	-8.59029e-164	-5.38886e-163	-6.43014e-163	-6.85246e-163	-2.4338e-163	-1.54026e-163	2.60768e-163	2.66292e-163	5.86775e-163	-1.66004e-163	6.186e-163	-2.42494e-163	2.97599e-163	-2.74881e-163	4.60844e-163	1.01037e-163	2.79101e-163	-3.07158e-164	-3.05143e-163	6.2172e-164	-8.0539e-165	-2.89697e-163	0
2.13724e-163	-4.87075e-163	1.7222e-163	2.16796e-163	5.04459e-163	3.32099e-164	4.60247e-164	5.02512e-163	-8.59029e-164	-5.38886e-163	-6.43014e-163	-6.85246e-163	-2.4338e-163	-1.54026e-163	2.60768e-163	2.66292e-163	5.86775e-163	-1.66004e-163	6.186e-163	-2.42494e-163	2.97599e-163	-2.74881e-163	4.60844e-163	1.01037e-163	2.79101e-163	-3.07158e-164	-3.05143e-163	6.2172e-164	-8.0539e-165	-2.89697e-163	0
2.13724e-163	-4.87075e-163	1.7222e-163	2.16796e-163	5.04459e-163	3.32099e-164	4.60247e-164	5.02512e-163	-8.59029e-164	-5.38886e-163	-6.43014e-163	-6.85246e-163	-2.4338e-163	-1.54026e-163	2.60768e-163	2.66292e-163	5.86775e-163	-1.66004e-163	6.186e-163	-2.42494e-163	2.97599e-163	-2.74881e-163	4.60844e-163	1.01037e-163	2.79101e-163	-3.07158e-164	-3.05143e-163	6.2172e-164	-8.0539e-165	-2.89697e-163	0
2.13724e-163	-4.87075e-163	1.7222e-163	2.16796e-163	5.04459e-163	3.32099e-164	4.60247e-164	5.02512e-163	-8.59029e-164	-5.38886e-163	-6.43014e-163	-6.85246e-163	-2.4338e-163	-1.54026e-163	2.60768e-163	2.66292e-163	5.86775e-163	-1.66004e-163	6.186e-163	-2.42494e-163	2.97599e-163	-2.74881e-163	4.60844e-163	1.01037e-163	2.79101e-163	-3.07158e-164	-3.05143e-163	6.2172e-164	-8.0539e-165	-2.89697e-163	0
2.13724e-163	-4.87075e-163	1.7222e-163	2.16796e-163	5.04459e-163	3.32099e-164	4.60247e-164	5.02512e-163	-8.59029e-164	-5.38886e-163	-6.43014e-163	-6.85246e-163	-2.4338e-163	-1.54026e-163	2.60768e-163	2.66292e-163	5.86775e-163	-1.66004e-163	6.186e-163	-2.42494e-163	2.97599e-163	-2.74881e-163	4.60844e-163	1.01037e-163	2.79101e-163	-3.07158e-164	-3.05143e-163	6.2172e-164	-8.0539e-165	-2.89697e-163	0
2.13724e-163	-4.87075e-163	1.7222e-163	2.16796e-163	5.04459e-163	3.32099e-164	4.60247e-164	5.02512e-163	-8.59029e-164	-5.38886e-163	-6.43014e-163	-6.85246e-163	-2.4338e-163	-1.54026e-163	2.60768e-163	2.66292e-163	5.86775e-163	-1.66004e-163	6.186e-163	-2.42494e-163	2.97599e-163	-2.74881e-163	4.60844e-163	1.01037e-163	2.79101e-163	-3.07158e-164	-3.05143e-163	6.2172e-164	-8.0539e-165	-2.89697e-163	0
2.13724e-163	-4.87075e-163	1.7222e-163	2.16796e-163	5.04459e-163	3.32099e-164	4.60247e-164	5.02512e-163	-8.59029e-164	-5.38886e-163	-6.43014e-163	-6.85246e-163	-2.4338e-163	-1.54026e-163	2.60768e-163	2.66292e-163	5.86775e-163	-1.66004e-163	6.186e-163	-2.42494e-163	2.97599e-163	-2.74881e-163	4.60844e-163	1.01037e-163	2.79101e-163	-3.07158e-164	-3.05143e-163	6.2172e-164	-8.0539e-165	-2.89697e-163	0
2.13724e-163	-4.87075e-163	1.7222e-163	2.16796e-163	5.04459e-163	3.32099e-164	4.60247e-164	5.02512e-163	-8.59029e-164	-5.38886e-163	-6.43014e-163	-6.85246e-163	-2.4338e-163	-1.54026e-163	2.60768e-163	2.66292e-163	5.86775e-163	-1.66004e-163	6.186e-163	-2.42494e-163	2.97599e-163	-2.74881e-163	4.60844e-163	1.01037e-163	2.79101e-163	-3.07158e-164	-3.05143e-163	6.2172e-164	-8.0539e-165	-2.89697e-163	0
2.13724e-163	-4.87075e-163	1.7222e-163	2.16796e-163	5.04459e-163	3.32099e-164	4.60247e-164	5.02512e-163	-8.59029e-164	-5.38886e-163	-6.43014e-163	-6.85246e-163	-2.4338e-163	-1.54026e-163	2.60768e-163	2.66292e-163	5.86775e-163	-1.66004e-163	6.186e-163	-2.42494e-163	2.97599e-163	-2.74881e-163	4.60844e-163	1.01037e-163	2.79101e-163	-3.07158e-164	-3.05143e-163	6.2172e-164	-8.0539e-165	-2.89697e-163	0
2.13724e-163	-4.87075e-163	1.7222e-163	2.16796e-163	5.04459e-163	3.32099e-164	4.60247e-164	5.02512e-163	-8.59029e-164	-5.38886e-163	-6.43014e-163	-6.85246e-163	-2.4338e-163	-1.54026e-163	2.60768e-163	2.66292e-163	5.86775e-163	-1.66004e-163	6.186e-163	-2.42494e-163	2.97599e-163	-2.74881e-163	4.60844e-163	1.01037e-163	2.79101e-163	-3.07158e-164	-3.05143e-163	6.2172e-164	-8.0539e-165	-2.89697e-163	0
2.13724e-163	-4.87075e-163	1.7222e-163	2.16796e-163	5.04459e-163	3.32099e-164	4.60247e-164	5.02512e-163	-8.59029e-164	-5.38886e-163	-6.43014e-163	-6.85246e-163	-2.4338e-163	-1.54026e-163	2.60768e-163	2.66292e-163	5.86775e-163	-1.66004e-163	6.186e-163	-2.42494e-163	2.97599e-163	-2.74881e-163	4.60844e-163	1.01037e-163	2.79101e-163	-3.07158e-164	-3.05143e-163	6.2172e-164	-8.0539e-165	-2.89697e-163	0
2.13724e-163	-4.87075e-163	1.7222e-163	2.16796e-163	5.04459e-163	3.32099e-164	4.60247e-164	5.02512e-163	-8.59029e-164	-5.38886e-163	-6.43014e-163	-6.85246e-163	-2.4338e-163	-1.54026e-163	2.60768e-163	2.66292e-163	5.86775e-163	-1.66004e-163	6.186e-163	-2.42494e-163	2.97599e-163	-2.74881e-163	4.60844e-163	1.01037e-163	2.79101e-163	-3.07158e-164	-3.05143e-163	6.2172e-164	-8.0539e-165	-2.89697e-163	0
2.13724e-163	-4.87075e-163	1.7222e-163	2.16796e-163	5.04459e-163	3.32099e-164	4.60247e-164	5.02512e-163	-8.59029e-164	-5.38886e-163	-6.43014e-163	-6.85246e-163	-2.4338e-163	-1.54026e-163	2.60768e-163	2.66292e-163	5.86775e-163	-1.66004e-163	6.186e-163	-2.42494e-163	2.97599e-163	-2.74881e-163	4.60844e-163	1.01037e-163	2.79101e-163	-3.07158e-164	-3.05143e-163	6.2172e-164	-8.0539e-165	-2.89697e-163	0
2.13724e-163	-4.87075e-163	1.7222e-163	2.16796e-163	5.04459e-163	3.32099e-164	4.60247e-164	5.02512e-163	-8.59029e-164	-5.38886e-163	-6.43014e-163	-6.85246e-163	-2.4338e-163	-1.54026e-163	2.60768e-163	2.66292e-163	5.86775e-163	-1.66004e-163	6.186e-163	-2.42494e-163	2.97599e-163	-2.74881e-163	4.60844e-163	1.01037e-163	2.79101e-163	-3.07158e-164	-3.05143e-163	6.2172e-164	-8.0539e-165	-2.89697e-163	0
2.13724e-163	-4.87075e-163	1.7222e-163	2.16796e-163	5.04459e-163	3.32099e-164	4.60247e-164	5.02512e-163	-8.59029e-164	-5.38886e-163	-6.43014e-163	-6.85246e-163	-2.4338e-163	-1.54026e-163	2.60768e-163	2.66292e-163	5.86775e-163	-1.66004e-163	6.186e-163	-2.42494e-163	2.97599e-163	-2.74881e-163	4.60844e-163	1.01037e-163	2.79101e-163	-3.07158e-164	-3.05143e-163	6.2172e-164	-8.0539e-165	-2.89697e-163	0
2.13724e-163	-4.87075e-163	1.7222e-163	2.16796e-163	5.04459e-163	3.32099e-164	4.60247e-164	5.02512e-163	-8.59029e-164	-5.38886e-163	-6.43014e-163	-6.85246e-163	-2.4338e-163	-1.54026e-163	2.60768e-163	2.66292e-163	5.86775e-163	-1.66004e-163	6.186e-163	-2.42494e-163	2.97599e-163	-2.74881e-163	4.60844e-163	1.01037e-163	2.79101e-163	-3.07158e-164	-3.05143e-163	6.2172e-164	-8.0539e-165	-2.89697e-163	0
2.13724e-163	-4.87075e-163	1.7222e-163	2.16796e-163	5.04459e-163	3.32099e-164	4.60247e-164	5.02512e-163	-8.59029e-164	-5.38886e-163	-6.43014e-163	-6.85246e-163	-2.4338e-163	-1.54026e-163	2.60768e-163	2.66292e-163	5.86775e-163	-1.66004e-163	6.186e-163	-2.42494e-163	2.97599e-163	-2.74881e-163	4.60844e-163	1.01037e-163	2.79101e-163	-3.07158e-164	-3.05143e-163	6.2172e-164	-8.0539e-165	-2.89697e-163	0
2.13724e-163	-4.87075e-163	1.7222e-163	2.16796e-163	5.04459e-163	3.32099e-164	4.60247e-164	5.02512e-163	-8.59029e-164	-5.38886e-163	-6.43014e-163	-6.85246e-163	-2.4338e-163	-1.54026e-163	2.60768e-163	2.66292e-163	5.86775e-163	-1.66004e-163	6.186e-163	-2.42494e-163	2.97599e-163	-2.74881e-163	4.60844e-163	1.01037e-163	2.79101e-163	-3.07158e-164	-3.05143e-163	6.2172e-164	-8.0539e-165	-2.89697e-163	0
2.13724e-163	-4.87075e-163	1.7222e-163	2.16796e-163	5.04459e-163	3.32099e-164	4.60247e-164	5.02512e-163	-8.59029e-164	-5.38886e-163	-6.43014e-163	-6.85246e-163	-2.4338e-163	-1.54026e-163	2.60768e-163	2.66292e-163	5.86775e-163	-1.66004e-163	6.186e-163	-2.42494e-163	2.97599e-163	-2.74881e-163	4.60844e-163	1.01037e-163	2.79101e-163	-3.07158e-164	-3.05143e-163	6.2172e-164	-8.0539e-165	-2.89697e-163	0
2.13724e-163	-4.87075e-163	1.7222e-163	2.16796e-163	5.04459e-163	3.32099e-164	4.60247e-164	5.02512e-163	-8.59029e-164	-5.38886e-163	-6.43014e-163	-6.85246e-163	-2.4338e-163	-1.54026e-163	2.60768e-163	2.66292e-163	5.86775e-163	-1.66004e-163	6.186e-163	-2.42494e-163	2.97599e-163	-2.74881e-163	4.60844e-163	1.01037e-163	2.79101e-163	-3.07158e-164	-3.05143e-163	6.2172e-164	-8.0539e-165	-2.89697e-163	0
2.13724e-163	-4.87075e-163	1.7222e-163	2.16796e-163	5.04459e-163	3.32099e-164	4.60247e-164	5.02512e-163	-8.59029e-164	-5.38886e-163	-6.43014e-163	-6.85246e-163	-2.4338e-163	-1.54026e-163	2.60768e-163	2.66292e-163	5.86775e-163	-1.66004e-163	6.186e-163	-2.42494e-163	2.97599e-163	-2.74881e-163	4.60844e-163	1.01037e-163	2.79101e-163	-3.07158e-164	-3.05143e-163	6.2172e-164	-8.0539e-165	-2.89697e-163	0
2.13724e-163	-4.87075e-163	1.7222e-163	2.16796e-163	5.04459e-163	3.32099e-164	4.60247e-164	5.02512e-163	-8.59029e-164	-5.38886e-163	-6.43014e-163	-6.85246e-163	-2.4338e-163	-1.54026e-163	2.60768e-163	2.66292e-163	5.86775e-163	-1.66004e-163	6.186e-163	-2.42494e-163	2.97599e-163	-2.74881e-163	4.60844e-163	1.01037e-163	2.79101e-163	-3.07158e-164	-3.05143e-163	6.2172e-164	-8.0539e-165	-2.89697e-163	0
2.13724e-163	-4.87075e-163	1.7222e-163	2.16796e-163	5.04459e-163	3.32099e-164	4.60247e-164	5.02512e-163	-8.59029e-164	-5.38886e-163	-6.43014e-163	-6.85246e-163	-2.4338e-163	-1.54026e-163	2.60768e-163	2.66292e-163	5.86775e-163	-1.66004e-163	6.186e-163	-2.42494e-163	2.97599e-163	-2.74881e-163	4.60844e-163	1.01037e-163	2.79101e-163	-3.07158e-164	-3.05143e-163	6.2172e-164	-8.0539e-165	-2.89697e-163	0
2.13724e-163	-4.87075e-163	1.7222e-163	2.16796e-163	5.04459e-163	3.32099e-164	4.60247e-164	5.02512e-163	-8.59029e-164	-5.38886e-163	-6.43014e-163	-6.85246e-163	-2.4338e-163	-1.54026e-163	2.60768e-163	2.66292e-163	5.86775e-163	-1.66004e-163	6.186e-163	-2.42494e-163	2.97599e-163	-2.74881e-163	4.60844e-163	1.01037e-163	2.79101e-163	-3.07158e-164	-3.05143e-163	6.2172e-164	-8.0539e-165	-2.89697e-163	0
2.13724e-163	-4.87075e-163	1.7222e-163	2.16796e-163	5.04459e-163	3.32099e-164	4.60247e-164	5.02512e-163	-8.59029e-164	-5.38886e-163	-6.43014e-163	-6.85246e-163	-2.4338e-163	-1.54026e-163	2.60768e-163	2.66292e-163	5.86775e-163	-1.66004e-163	6.186e-163	-2.42494e-163	2.97599e-163	-2.74881e-163	4.60844e-163	1.01037e-163	2.79101e-163	-3.07158e-164	-3.05143e-163	6.2172e-164	-8.0539e-165	-2.89697e-163	0
2.13724e-163	-4.87075e-163	1.7222e-163	2.16796e-163	5.04459e-163	3.32099e-164	4.60247e-164	5.02512e-163	-8.59029e-164	-5.38886e-163	-6.43014e-163	-6.85246e-163	-2.4338e-163	-1.54026e-163	2.60768e-163	2.66292e-163	5.86775e-163	-1.66004e-163	6.186e-163	-2.42494e-163	2.97599e-163	-2.74881e-163	4.60844e-163	1.01037e-163	2.79101e-163	-3.07158e-164	-3.05143e-163	6.2172e-164	-8.0539e-165	-2.89697e-163	0
2.13724e-163	-4.87075e-163	1.7222e-163	2.16796e-163	5.04459e-163	3.32099e-164	4.60247e-164	5.02512e-163	-8.59029e-164	-5.38886e-163	-6.43014e-163	-6.85246e-163	-2.4338e-163	-1.54026e-163	2.60768e-163	2.66292e-163	5.86775e-163	-1.66004e-163	6.186e-163	-2.42494e-163	2.97599e-163	-2.74881e-163	4.60844e-163	1.01037e-163	2.79101e-163	-3.07158e-164	-3.05143e-163	6.2172e-164	-8.0539e-165	-2.89697e-163	0
2.13724e-163	-4.87075e-163	1.7222e-163	2.16796e-163	5.04459e-163	3.32099e-164	4.60247e-164	5.02512e-163	-8.59029e-164	-5.38886e-163	-6.43014e-163	-6.85246e-163	-2.4338e-163	-1.54026e-163	2.60768e-163	2.66292e-163	5.86775e-163	-1.66004e-163	6.186e-163	-2.42494e-163	2.97599e-163	-2.74881e-163	4.60844e-163	1.01037e-163	2.79101e-163	-3.07158e-164	-3.05143e-163	6.2172e-164	-8.0539e-165	-2.89697e-163	0
2.13724e-163	-4.87075e-163	1.7222e-163	2.16796e-163	5.04459e-163	3.32099e-164	4.60247e-164	5.02512e-163	-8.59029e-164	-5.38886e-163	-6.43014e-163	-6.85246e-163	-2.4338e-163	-1.54026e-163	2.60768e-163	2.66292e-163	5.86775e-163	-1.66004e-163	6.186e-163	-2.42494e-163	2.97599e-163	-2.74881e-163	4.60844e-163	1.01037e-163	2.79101e-163	-3.07158e-164	-3.05143e-163	6.2172e-164	-8.0539e-165	-2.89697e-163	0
2.13724e-163	-4.87075e-163	1.7222e-163	2.16796e-163	5.04459e-163	3.32099e-164	4.60247e-164	5.02512e-163	-8.59029e-164	-5.38886e-163	-6.43014e-163	-6.85246e-163	-2.4338e-163	-1.54026e-163	2.60768e-163	2.66292e-163	5.86775e-163	-1.66004e-163	6.186e-163	-2.42494e-163	2.97599e-163	-2.74881e-163	4.60844e-163	1.01037e-163	2.79101e-163	-3.07158e-164	-3.05143e-163	6.2172e-164	-8.0539e-165	-2.89697e-163	0
2.13724e-163	-4.87075e-163	1.7222e-163	2.16796e-163	5.04459e-163	3.32099e-164	4.60247e-164	5.02512e-163	-8.59029e-164	-5.38886e-163	-6.43014e-163	-6.85246e-163	-2.4338e-163	-1.54026e-163	2.60768e-163	2.66292e-163	5.86775e-163	-1.66004e-163	6.186e-163	-2.42494e-163	2.97599e-163	-2.74881e-163	4.60844e-163	1.01037e-163	2.79101e-163	-3.07158e-164	-3.05143e-163	6.2172e-164	-8.0539e-165	-2.89697e-163	0
2.13724e-163	-4.87075e-163	1.7222e-163	2.16796e-163	5.04459e-163	3.32099e-164	4.60247e-164	5.02512e-163	-8.59029e-164	-5.38886e-163	-6.43014e-163	-6.85246e-163	-2.4338e-163	-1.54026e-163	2.60768e-163	2.66292e-163	5.86775e-163	-1.66004e-163	6.186e-163	-2.42494e-163	2.97599e-163	-2.74881e-163	4.60844e-163	1.01037e-163	2.79101e-163	-3.07158e-164	-3.05143e-163	6.2172e-164	-8.0539e-165	-2.89697e-163	0
2.13724e-163	-4.87075e-163	1.7222e-163	2.16796e-163	5.04459e-163	3.32099e-164	4.60247e-164	5.02512e-163	-8.59029e-164	-5.38886e-163	-6.43014e-163	-6.85246e-163	-2.4338e-163	-1.54026e-163	2.60768e-163	2.66292e-163	5.86775e-163	-1.66004e-163	6.186e-163	-2.42494e-163	2.97599e-163	-2.74881e-163	4.60844e-163	1.01037e-163	2.79101e-163	-3.07158e-164	-3.05143e-163	6.2172e-164	-8.0539e-165	-2.89697e-163	0
2.13724e-163	-4.87075e-163	1.7222e-163	2.16796e-163	5.04459e-163	3.32099e-164	4.60247e-164	5.02512e-163	-8.59029e-164	-5.38886e-163	-6.43014e-163	-6.85246e-163	-2.4338e-163	-1.54026e-163	2.60768e-163	2.66292e-163	5.86775e-163	-1.66004e-163	6.186e-163	-2.42494e-163	2.97599e-163	-2.74881e-163	4.60844e-163	1.01037e-163	2.79101e-163	-3.07158e-164	-3.05143e-163	6.2172e-164	-8.0539e-165	-2.89697e-163	0
2.13724e-163	-4.87075e-163	1.7222e-163	2.16796e-163	5.04459e-163	3.32099e-164	4.60247e-164	5.02512e-163	-8.59029e-164	-5.38886e-163	-6.43014e-163	-6.85246e-163	-2.4338e-163	-1.54026e-163	2.60768e-163	2.66292e-163	5.86775e-163	-1.66004e-163	6.186e-163	-2.42494e-163	2.97599e-163	-2.74881e-163	4.60844e-163	1.01037e-163	2.79101e-163	-3.07158e-164	-3.05143e-163	6.2172e-164	-8.0539e-165	-2.89697e-163	0
2.13724e-163	-4.87075e-163	1.7222e-163	2.16796e-163	5.04459e-163	3.32099e-164	4.60247e-164	5.02512e-163	-8.59029e-164	-5.38886e-163	-6.43014e-163	-6.85246e-163	-2.4338e-163	-1.54026e-163	2.60768e-163	2.66292e-163	5.86775e-163	-1.66004e-163	6.186e-163	-2.42494e-163	2.97599e-163	-2.74881e-163	4.60844e-163	1.01037e-163	2.79101e-163	-3.07158e-164	-3.05143e-163	6.2172e-164	-8.0539e-165	-2.89697e-163	0
2.13724e-163	-4.87075e-163	1.7222e-163	2.16796e-163	5.04459e-163	3.32099e-164	4.60247e-164	5.02512e-163	-8.59029e-164	-5.38886e-163	-6.43014e-163	-6.85246e-163	-2.4338e-163	-1.54026e-163	2.60768e-163	2.66292e-163	5.86775e-163	-1.66004e-163	6.186e-163	-2.42494e-163	2.97599e-163	-2.74881e-163	4.60844e-163	1.01037e-163	2.79101e-163	-3.07158e-164	-3.05143e-163	6.2172e-164	-8.0539e-165	-2.89697e-163	0
2.13724e-163	-4.87075e-163	1.7222e-163	2.16796e-163	5.04459e-163	3.32099e-164	4.60247e-164	5.02512e-163	-8.59029e-164	-5.38886e-163	-6.43014e-163	-6.85246e-163	-2.4338e-163	-1.54026e-163	2.60768e-163	2.66292e-163	5.86775e-163	-1.66004e-163	6.186e-163	-2.42494e-163	2.97599e-163	-2.74881e-163	4.60844e-163	1.01037e-163	2.79101e-163	-3.07158e-164	-3.05143e-163	6.2172e-164	-8.0539e-165	-2.89697e-163	0
2.13724e-163	-4.87075e-163	1.7222e-163	2.16796e-163	5.04459e-163	3.32099e-164	4.60247e-164	5.02512e-163	-8.59029e-164	-5.38886e-163	-6.43014e-163	-6.85246e-163	-2.4338e-163	-1.54026e-163	2.60768e-163	2.66292e-163	5.86775e-163	-1.66004e-163	6.186e-163	-2.42494e-163	2.97599e-163	-2.74881e-163	4.60844e-163	1.01037e-163	2.79101e-163	-3.07158e-164	-3.05143e-163	6.2172e-164	-8.0539e-165	-2.89697e-163	0
2.13724e-163	-4.87075e-163	1.7222e-163	2.16796e-163	5.04459e-163	3.32099e-164	4.60247e-164	5.02512e-163	-8.59029e-164	-5.38886e-163	-6.43014e-163	-6.85246e-163	-2.4338e-163	-1.54026e-163	2.60768e-163	2.66292e-163	5.86775e-163	-1.66004e-163	6.186e-163	-2.42494e-163	2.97599e-163	-2.74881e-163	4.60844e-163	1.01037e-163	2.79101e-163	-3.07158e-164	-3.05143e-163	6.2172e-164	-8.0539e-165	-2.89697e-163	0
2.13724e-163	-4.87075e-163	1.7222e-163	2.16796e-163	5.04459e-163	3.32099e-164	4.60247e-164	5.02512e-163	-8.59029e-164	-5.38886e-163	-6.43014e-163	-6.85246e-163	-2.4338e-163	-1.54026e-163	2.60768e-163	2.66292e-163	5.86775e-163	-1.66004e-163	6.186e-163	-2.42494e-163	2.97599e-163	-2.74881e-163	4.60844e-163	1.01037e-163	2.79101e-163	-3.07158e-164	-3.05143e-163	6.2172e-164	-8.0539e-165	-2.89697e-163	0
2.13724e-163	-4.87075e-163	1.7222e-163	2.16796e-163	5.04459e-163	3.32099e-164	4.60247e-164	5.02512e-163	-8.59029e-164	-5.38886e-163	-6.43014e-163	-6.85246e-163	-2.4338e-163	-1.54026e-163	2.60768e-163	2.66292e-163	5.86775e-163	-1.66004e-163	6.186e-163	-2.42494e-163	2.97599e-163	-2.74881e-163	4.60844e-163	1.01037e-163	2.79101e-163	-3.07158e-164	-3.05143e-163	6.2172e-164	-8.0539e-165	-2.89697e-163	0
2.13724e-163	-4.87075e-163	1.7222e-163	2.16796e-163	5.04459e-163	3.32099e-164	4.60247e-164	5.02512e-163	-8.59029e-164	-5.38886e-163	-6.43014e-163	-6.85246e-163	-2.4338e-163	-1.54026e-163	2.60768e-163	2.66292e-163	5.86775e-163	-1.66004e-163	6.186e-163	-2.42494e-163	2.97599e-163	-2.74881e-163	4.60844e-163	1.01037e-163	2.79101e-163	-3.07158e-164	-3.05143e-163	6.2172e-164	-8.0539e-165	-2.89697e-163	0
2.13724e-163	-4.87075e-163	1.7222e-163	2.16796e-163	5.04459e-163	3.32099e-164	4.60247e-164	5.02512e-163	-8.59029e-164	-5.38886e-163	-6.43014e-163	-6.85246e-163	-2.4338e-163	-1.54026e-163	2.60768e-163	2.66292e-163	5.86775e-163	-1.66004e-163	6.186e-163	-2.42494e-163	2.97599e-163	-2.74881e-163	4.60844e-163	1.01037e-163	2.79101e-163	-3.07158e-164	-3.05143e-163	6.2172e-164	-8.0539e-165	-2.89697e-163	0
2.13724e-163	-4.87075e-163	1.7222e-163	2.16796e-163	5.04459e-163	3.32099e-164	4.60247e-164	5.02512e-163	-8.59029e-164	-5.38886e-163	-6.43014e-163	-6.85246e-163	-2.4338e-163	-1.54026e-163	2.60768e-163	2.66292e-163	5.86775e-163	-1.66004e-163	6.186e-163	-2.42494e-163	2.97599e-163	-2.74881e-163	4.60844e-163	1.01037e-163	2.79101e-163	-3.07158e-164	-3.05143e-163	6.2172e-164	-8.0539e-165	-2.89697e-163	0
2.13724e-163	-4.87075e-163	1.7222e-163	2.16796e-163	5.04459e-163	3.32099e-164	4.60247e-164	5.02512e-163	-8.59029e-164	-5.38886e-163	-6.43014e-163	-6.85246e-163	-2.4338e-163	-1.54026e-163	2.60768e-163	2.66292e-163	5.86775e-163	-1.66004e-163	6.186e-163	-2.42494e-163	2.97599e-163	-2.74881e-163	4.60844e-163	1.01037e-163	2.79101e-163	-3.07158e-164	-3.05143e-163	6.2172e-164	-8.0539e-165	-2.89697e-163	0
2.13724e-163	-4.87075e-163	1.7222e-163	2.16796e-163	5.04459e-163	3.32099e-164	4.60247e-164	5.02512e-163	-8.59029e-164	-5.38886e-163	-6.43014e-163	-6.85246e-163	-2.4338e-163	-1.54026e-163	2.60768e-163	2.66292e-163	5.86775e-163	-1.66004e-163	6.186e-163	-2.42494e-163	2.97599e-163	-2.74881e-163	4.60844e-163	1.01037e-163	2.79101e-163	-3.07158e-164	-3.05143e-163	6.2172e-164	-8.0539e-165	-2.89697e-163	0
2.13724e-163	-4.87075e-163	1.7222e-163	2.16796e-163	5.04459e-163	3.32099e-164	4.60247e-164	5.02512e-163	-8.59029e-164	-5.38886e-163	-6.43014e-163	-6.85246e-163	-2.4338e-163	-1.54026e-163	2.60768e-163	2.66292e-163	5.86775e-163	-1.66004e-163	6.186e-163	-2.42494e-163	2.97599e-163	-2.74881e-163	4.60844e-163	1.01037e-163	2.79101e-163	-3.07158e-164	-3.05143e-163	6.2172e-164	-8.0539e-165	-2.89697e-163	0
2.13724e-163	-4.87075e-163	1.7222e-163	2.16796e-163	5.04459e-163	3.32099e-164	4.60247e-164	5.02512e-163	-8.59029e-164	-5.38886e-163	-6.43014e-163	-6.85246e-163	-2.4338e-163	-1.54026e-163	2.60768e-163	2.66292e-163	5.86775e-163	-1.66004e-163	6.186e-163	-2.42494e-163	2.97599e-163	-2.74881e-163	4.60844e-163	1.01037e-163	2.79101e-163	-3.07158e-164	-3.05143e-163	6.2172e-164	-8.0539e-165	-2.89697e-163	0
2.13724e-163	-4.87075e-163	1.7222e-163	2.16796e-163	5.04459e-163	3.32099e-164	4.60247e-164	5.02512e-163	-8.59029e-164	-5.38886e-163	-6.43014e-163	-6.85246e-163	-2.4338e-163	-1.54026e-163	2.60768e-163	2.66292e-163	5.86775e-163	-1.66004e-163	6.186e-163	-2.42494e-163	2.97599e-163	-2.74881e-163	4.60844e-163	1.01037e-163	2.79101e-163	-3.07158e-164	-3.05143e-163	6.2172e-164	-8.0539e-165	-2.89697e-163	0
2.13724e-163	-4.87075e-163	1.7222e-163	2.16796e-163	5.04459e-163	3.32099e-164	4.60247e-164	5.02512e-163	-8.59029e-164	-5.38886e-163	-6.43014e-163	-6.85246e-163	-2.4338e-163	-1.54026e-163	2.60768e-163	2.66292e-163	5.86775e-163	-1.66004e-163	6.186e-163	-2.42494e-163	2.97599e-163	-2.74881e-163	4.60844e-163	1.01037e-163	2.79101e-163	-3.07158e-164	-3.05143e-163	6.2172e-164	-8.0539e-165	-2.89697e-163	0
2.13724e-163	-4.87075e-163	1.7222e-163	2.16796e-163	5.04459e-163	3.32099e-164	4.60247e-164	5.02512e-163	-8.59029e-164	-5.38886e-163	-6.43014e-163	-6.85246e-163	-2.4338e-163	-1.54026e-163	2.60768e-163	2.66292e-163	5.86775e-163	-1.66004e-163	6.186e-163	-2.42494e-163	2.97599e-163	-2.74881e-163	4.60844e-163	1.01037e-163	2.79101e-163	-3.07158e-164	-3.05143e-163	6.2172e-164	-8.0539e-165	-2.89697e-163	0
2.13724e-163	-4.87075e-163	1.7222e-163	2.16796e-163	5.04459e-163	3.32099e-164	4.60247e-164	5.02512e-163	-8.59029e-164	-5.38886e-163	-6.43014e-163	-6.85246e-163	-2.4338e-163	-1.54026e-163	2.60768e-163	2.66292e-163	5.86775e-163	-1.66004e-163	6.186e-163	-2.42494e-163	2.97599e-163	-2.74881e-163	4.60844e-163	1.01037e-163	2.79101e-163	-3.07158e-164	-3.05143e-163	6.2172e-164	-8.0539e-165	-2.89697e-163	0
2.13724e-163	-4.87075e-163	1.7222e-163	2.16796e-163	5.04459e-163	3.32099e-164	4.60247e-164	5.02512e-163	-8.59029e-164	-5.38886e-163	-6.43014e-163	-6.85246e-163	-2.4338e-163	-1.54026e-163	2.60768e-163	2.66292e-163	5.86775e-163	-1.66004e-163	6.186e-163	-2.42494e-163	2.97599e-163	-2.74881e-163	4.60844e-163	1.01037e-163	2.79101e-163	-3.07158e-164	-3.05143e-163	6.2172e-164	-8.0539e-165	-2.89697e-163	0
2.13724e-163	-4.87075e-163	1.7222e-163	2.16796e-163	5.04459e-163	3.32099e-164	4.60247e-164	5.02512e-163	-8.59029e-164	-5.38886e-163	-6.43014e-163	-6.85246e-163	-2.4338e-163	-1.54026e-163	2.60768e-163	2.66292e-163	5.86775e-163	-1.66004e-163	6.186e-163	-2.42494e-163	2.97599e-163	-2.74881e-163	4.60844e-163	1.01037e-163	2.79101e-163	-3.07158e-164	-3.05143e-163	6.2172e-164	-8.0539e-165	-2.89697e-163	0
2.13724e-163	-4.87075e-163	1.7222e-163	2.16796e-163	5.04459e-163	3.32099e-164	4.60247e-164	5.02512e-163	-8.59029e-164	-5.38886e-163	-6.43014e-163	-6.85246e-163	-2.4338e-163	-1.54026e-163	2.60768e-163	2.66292e-163	5.86775e-163	-1.66004e-163	6.186e-163	-2.42494e-163	2.97599e-163	-2.74881e-163	4.60844e-163	1.01037e-163	2.79101e-163	-3.07158e-164	-3.05143e-163	6.2172e-164	-8.0539e-165	-2.89697e-163	0
2.13724e-163	-4.87075e-163	1.7222e-163	2.16796e-163	5.04459e-163	3.32099e-164	4.60247e-164	5.02512e-163	-8.59029e-164	-5.38886e-163	-6.43014e-163	-6.85246e-163	-2.4338e-163	-1.54026e-163	2.60768e-163	2.66292e-163	5.86775e-163	-1.66004e-163	6.186e-163	-2.42494e-163	2.97599e-163	-2.74881e-163	4.60844e-163	1.01037e-163	2.79101e-163	-3.07158e-164	-3.05143e-163	6.2172e-164	-8.0539e-165	-2.89697e-163	0
2.13724e-163	-4.87075e-163	1.7222e-163	2.16796e-163	5.04459e-163	3.32099e-164	4.60247e-164	5.02512e-163	-8.59029e-164	-5.38886e-163	-6.43014e-163	-6.85246e-163	-2.4338e-163	-1.54026e-163	2.60768e-163	2.66292e-163	5.86775e-163	-1.66004e-163	6.186e-163	-2.42494e-163	2.97599e-163	-2.74881e-163	4.60844e-163	1.01037e-163	2.79101e-163	-3.07158e-164	-3.05143e-163	6.2172e-164	-8.0539e-165	-2.89697e-163	0
2.13724e-163	-4.87075e-163	1.7222e-163	2.16796e-163	5.04459e-163	3.32099e-164	4.60247e-164	5.02512e-163	-8.59029e-164	-5.38886e-163	-6.43014e-163	-6.85246e-163	-2.4338e-163	-1.54026e-163	2.60768e-163	2.66292e-163	5.86775e-163	-1.66004e-163	6.186e-163	-2.42494e-163	2.97599e-163	-2.74881e-163	4.60844e-163	1.01037e-163	2.79101e-163	-3.07158e-164	-3.05143e-163	6.2172e-164	-8.0539e-165	-2.89697e-163	0
2.13724e-163	-4.87075e-163	1.7222e-163	2.16796e-163	5.04459e-163	3.32099e-164	4.60247e-164	5.02512e-163	-8.59029e-164	-5.38886e-163	-6.43014e-163	-6.85246e-163	-2.4338e-163	-1.54026e-163	2.60768e-163	2.66292e-163	5.86775e-163	-1.66004e-163	6.186e-163	-2.42494e-163	2.97599e-163	-2.74881e-163	4.60844e-163	1.01037e-163	2.79101e-163	-3.07158e-164	-3.05143e-163	6.2172e-164	-8.0539e-165	-2.89697e-163	0
2.13724e-163	-4.87075e-163	1.7222e-163	2.16796e-163	5.04459e-163	3.32099e-164	4.60247e-164	5.02512e-163	-8.59029e-164	-5.38886e-163	-6.43014e-163	-6.85246e-163	-2.4338e-163	-1.54026e-163	2.60768e-163	2.66292e-163	5.86775e-163	-1.66004e-163	6.186e-163	-2.42494e-163	2.97599e-163	-2.74881e-163	4.60844e-163	1.01037e-163	2.79101e-163	-3.07158e-164	-3.05143e-163	6.2172e-164	-8.0539e-165	-2.89697e-163	0
2.13724e-163	-4.87075e-163	1.7222e-163	2.16796e-163	5.04459e-163	3.32099e-164	4.60247e-164	5.02512e-163	-8.59029e-164	-5.38886e-163	-6.43014e-163	-6.85246e-163	-2.4338e-163	-1.54026e-163	2.60768e-163	2.66292e-163	5.86775e-163	-1.66004e-163	6.186e-163	-2.42494e-163	2.97599e-163	-2.74881e-163	4.60844e-163	1.01037e-163	2.79101e-163	-3.07158e-164	-3.05143e-163	6.2172e-164	-8.0539e-165	-2.89697e-163	0
2.13724e-163	-4.87075e-163	1.7222e-163	2.16796e-163	5.04459e-163	3.32099e-164	4.60247e-164	5.02512e-163	-8.59029e-164	-5.38886e-163	-6.43014e-163	-6.85246e-163	-2.4338e-163	-1.54026e-163	2.60768e-163	2.66292e-163	5.86775e-163	-1.66004e-163	6.186e-163	-2.42494e-163	2.97599e-163	-2.74881e-163	4.60844e-163	1.01037e-163	2.79101e-163	-3.07158e-164	-3.05143e-163	6.2172e-164	-8.0539e-165	-2.89697e-163	0
2.13724e-163	-4.87075e-163	1.7222e-163	2.16796e-163	5.04459e-163	3.32099e-164	4.60247e-164	5.02512e-163	-8.59029e-164	-5.38886e-163	-6.43014e-163	-6.85246e-163	-2.4338e-163	-1.54026e-163	2.60768e-163	2.66292e-163	5.86775e-163	-1.66004e-163	6.186e-163	-2.42494e-163	2.97599e-163	-2.74881e-163	4.60844e-163	1.01037e-163	2.79101e-163	-3.07158e-164	-3.05143e-163	6.2172e-164	-8.0539e-165	-2.89697e-163	0
2.13724e-163	-4.87075e-163	1.7222e-163	2.16796e-163	5.04459e-163	3.32099e-164	4.60247e-164	5.02512e-163	-8.59029e-164	-5.38886e-163	-6.43014e-163	-6.85246e-163	-2.4338e-163	-1.54026e-163	2.60768e-163	2.66292e-163	5.86775e-163	-1.66004e-163	6.186e-163	-2.42494e-163	2.97599e-163	-2.74881e-163	4.60844e-163	1.01037e-163	2.79101e-163	-3.07158e-164	-3.05143e-163	6.2172e-164	-8.0539e-165	-2.89697e-163	0
2.13724e-163	-4.87075e-163	1.7222e-163	2.16796e-163	5.04459e-163	3.32099e-164	4.60247e-164	5.02512e-163	-8.59029e-164	-5.38886e-163	-6.43014e-163	-6.85246e-163	-2.4338e-163	-1.54026e-163	2.60768e-163	2.66292e-163	5.86775e-163	-1.66004e-163	6.186e-163	-2.42494e-163	2.97599e-163	-2.74881e-163	4.60844e-163	1.01037e-163	2.79101e-163	-3.07158e-164	-3.05143e-163	6.2172e-164	-8.0539e-165	-2.89697e-163	0
2.13724e-163	-4.87075e-163	1.7222e-163	2.16796e-163	5.04459e-163	3.32099e-164	4.60247e-164	5.02512e-163	-8.59029e-164	-5.38886e-163	-6.43014e-163	-6.85246e-163	-2.4338e-163	-1.54026e-163	2.60768e-163	2.66292e-163	5.86775e-163	-1.66004e-163	6.186e-163	-2.42494e-163	2.97599e-163	-2.74881e-163	4.60844e-163	1.01037e-163	2.79101e-163	-3.07158e-164	-3.05143e-163	6.2172e-164	-8.0539e-165	-2.89697e-163	0
2.13724e-163	-4.87075e-163	1.7222e-163	2.16796e-163	5.04459e-163	3.32099e-164	4.60247e-164	5.02512e-163	-8.59029e-164	-5.38886e-163	-6.43014e-163	-6.85246e-163	-2.4338e-163	-1.54026e-163	2.60768e-163	2.66292e-163	5.86775e-163	-1.66004e-163	6.186e-163	-2.42494e-163	2.97599e-163	-2.74881e-163	4.60844e-163	1.01037e-163	2.79101e-163	-3.07158e-164	-3.05143e-163	6.2172e-164	-8.0539e-165	-2.89697e-163	0
2.13724e-163	-4.87075e-163	1.7222e-163	2.16796e-163	5.04459e-163	3.32099e-164	4.60247e-164	5.02512e-163	-8.59029e-164	-5.38886e-163	-6.43014e-163	-6.85246e-163	-2.4338e-163	-1.54026e-163	2.60768e-163	2.66292e-163	5.86775e-163	-1.66004e-163	6.186e-163	-2.42494e-163	2.97599e-163	-2.74881e-163	4.60844e-163	1.01037e-163	2.79101e-163	-3.07158e-164	-3.05143e-163	6.2172e-164	-8.0539e-165	-2.89697e-163	0
2.13724e-163	-4.87075e-163	1.7222e-163	2.16796e-163	5.04459e-163	3.32099e-164	4.60247e-164	5.02512e-163	-8.59029e-164	-5.38886e-163	-6.43014e-163	-6.85246e-163	-2.4338e-163	-1.54026e-163	2.60768e-163	2.66292e-163	5.86775e-163	-1.66004e-163	6.186e-163	-2.42494e-163	2.97599e-163	-2.74881e-163	4.60844e-163	1.01037e-163	2.79101e-163	-3.07158e-164	-3.05143e-163	6.2172e-164	-8.0539e-165	-2.89697e-163	0
2.13724e-163	-4.87075e-163	1.7222e-163	2.16796e-163	5.04459e-163	3.32099e-164	4.60247e-164	5.02512e-163	-8.59029e-164	-5.38886e-163	-6.43014e-163	-6.85246e-163	-2.4338e-163	-1.54026e-163	2.60768e-163	2.66292e-163	5.86775e-163	-1.66004e-163	6.186e-163	-2.42494e-163	2.97599e-163	-2.74881e-163	4.60844e-163	1.01037e-163	2.79101e-163	-3.07158e-164	-3.05143e-163	6.2172e-164	-8.0539e-165	-2.89697e-163	0
2.13724e-163	-4.87075e-163	1.7222e-163	2.16796e-163	5.04459e-163	3.32099e-164	4.60247e-164	5.02512e-163	-8.59029e-164	-5.38886e-163	-6.43014e-163	-6.85246e-163	-2.4338e-163	-1.54026e-163	2.60768e-163	2.66292e-163	5.86775e-163	-1.66004e-163	6.186e-163	-2.42494e-163	2.97599e-163	-2.74881e-163	4.60844e-163	1.01037e-163	2.79101e-163	-3.07158e-164	-3.05143e-163	6.2172e-164	-8.0539e-165	-2.89697e-163	0
2.13724e-163	-4.87075e-163	1.7222e-163	2.16796e-163	5.04459e-163	3.32099e-164	4.60247e-164	5.02512e-163	-8.59029e-164	-5.38886e-163	-6.43014e-163	-6.85246e-163	-2.4338e-163	-1.54026e-163	2.60768e-163	2.66292e-163	5.86775e-163	-1.66004e-163	6.186e-163	-2.42494e-163	2.97599e-163	-2.74881e-163	4.60844e-163	1.01037e-163	2.79101e-163	-3.07158e-164	-3.05143e-163	6.2172e-164	-8.0539e-165	-2.89697e-163	0
2.13724e-163	-4.87075e-163	1.7222e-163	2.16796e-163	5.04459e-163	3.32099e-164	4.60247e-164	5.02512e-163	-8.59029e-164	-5.38886e-163	-6.43014e-163	-6.85246e-163	-2.4338e-163	-1.54026e-163	2.60768e-163	2.66292e-163	5.86775e-163	-1.66004e-163	6.186e-163	-2.42494e-163	2.97599e-163	-2.74881e-163	4.60844e-163	1.01037e-163	2.79101e-163	-3.07158e-164	-3.05143e-163	6.2172e-164	-8.0539e-165	-2.89697e-163	0
2.13724e-163	-4.87075e-163	1.7222e-163	2.16796e-163	5.04459e-163	3.32099e-164	4.60247e-164	5.02512e-163	-8.59029e-164	-5.38886e-163	-6.43014e-163	-6.85246e-163	-2.4338e-163	-1.54026e-163	2.60768e-163	2.66292e-163	5.86775e-163	-1.66004e-163	6.186e-163	-2.42494e-163	2.97599e-163	-2.74881e-163	4.60844e-163	1.01037e-163	2.79101e-163	-3.07158e-164	-3.05143e-163	6.2172e-164	-8.0539e-165	-2.89697e-163	0
2.13724e-163	-4.87075e-163	1.7222e-163	2.16796e-163	5.04459e-163	3.32099e-164	4.60247e-164	5.02512e-163	-8.59029e-164	-5.38886e-163	-6.43014e-163	-6.85246e-163	-2.4338e-163	-1.54026e-163	2.60768e-163	2.66292e-163	5.86775e-163	-1.66004e-163	6.186e-163	-2.42494e-163	2.97599e-163	-2.74881e-163	4.60844e-163	1.01037e-163	2.79101e-163	-3.07158e-164	-3.05143e-163	6.2172e-164	-8.0539e-165	-2.89697e-163	0
2.13724e-163	-4.87075e-163	1.7222e-163	2.16796e-163	5.04459e-163	3.32099e-164	4.60247e-164	5.02512e-163	-8.59029e-164	-5.38886e-163	-6.43014e-163	-6.85246e-163	-2.4338e-163	-1.54026e-163	2.60768e-163	2.66292e-163	5.86775e-163	-1.66004e-163	6.186e-163	-2.42494e-163	2.97599e-163	-2.74881e-163	4.60844e-163	1.01037e-163	2.79101e-163	-3.07158e-164	-3.05143e-163	6.2172e-164	-8.0539e-165	-2.89697e-163	0
2.13724e-163	-4.87075e-163	1.7222e-163	2.16796e-163	5.04459e-163	3.32099e-164	4.60247e-164	5.02512e-163	-8.59029e-164	-5.38886e-163	-6.43014e-163	-6.85246e-163	-2.4338e-163	-1.54026e-163	2.60768e-163	2.66292e-163	5.86775e-163	-1.66004e-163	6.186e-163	-2.42494e-163	2.97599e-163	-2.74881e-163	4.60844e-163	1.01037e-163	2.79101e-163	-3.07158e-164	-3.05143e-163	6.2172e-164	-8.0539e-165	-2.89697e-163	0
2.13724e-163	-4.87075e-163	1.7222e-163	2.16796e-163	5.04459e-163	3.32099e-164	4.60247e-164	5.02512e-163	-8.59029e-164	-5.38886e-163	-6.43014e-163	-6.85246e-163	-2.4338e-163	-1.54026e-163	2.60768e-163	2.66292e-163	5.86775e-163	-1.66004e-163	6.186e-163	-2.42494e-163	2.97599e-163	-2.74881e-163	4.60844e-163	1.01037e-163	2.79101e-163	-3.07158e-164	-3.05143e-163	6.2172e-164	-8.0539e-165	-2.89697e-163	0
2.13724e-163	-4.87075e-163	1.7222e-163	2.16796e-163	5.04459e-163	3.32099e-164	4.60247e-164	5.02512e-163	-8.59029e-164	-5.38886e-163	-6.43014e-163	-6.85246e-163	-2.4338e-163	-1.54026e-163	2.60768e-163	2.66292e-163	5.86775e-163	-1.66004e-163	6.186e-163	-2.42494e-163	2.97599e-163	-2.74881e-163	4.60844e-163	1.01037e-163	2.79101e-163	-3.07158e-164	-3.05143e-163	6.2172e-164	-8.0539e-165	-2.89697e-163	0
2.13724e-163	-4.87075e-163	1.7222e-163	2.16796e-163	5.04459e-163	3.32099e-164	4.60247e-164	5.02512e-163	-8.59029e-164	-5.38886e-163	-6.43014e-163	-6.85246e-163	-2.4338e-163	-1.54026e-163	2.60768e-163	2.66292e-163	5.86775e-163	-1.66004e-163	6.186e-163	-2.42494e-163	2.97599e-163	-2.74881e-163	4.60844e-163	1.01037e-163	2.79101e-163	-3.07158e-164	-3.05143e-163	6.2172e-164	-8.0539e-165	-2.89697e-163	0
2.13724e-163	-4.87075e-163	1.7222e-163	2.16796e-163	5.04459e-163	3.32099e-164	4.60247e-164	5.02512e-163	-8.59029e-164	-5.38886e-163	-6.43014e-163	-6.85246e-163	-2.4338e-163	-1.54026e-163	2.60768e-163	2.66292e-163	5.86775e-163	-1.66004e-163	6.186e-163	-2.42494e-163	2.97599e-163	-2.74881e-163	4.60844e-163	1.01037e-163	2.79101e-163	-3.07158e-164	-3.05143e-163	6.2172e-164	-8.0539e-165	-2.89697e-163	0
2.13724e-163	-4.87075e-163	1.7222e-163	2.16796e-163	5.04459e-163	3.32099e-164	4.60247e-164	5.02512e-163	-8.59029e-164	-5.38886e-163	-6.43014e-163	-6.85246e-163	-2.4338e-163	-1.54026e-163	2.60768e-163	2.66292e-163	5.86775e-163	-1.66004e-163	6.186e-163	-2.42494e-163	2.97599e-163	-2.74881e-163	4.60844e-163	1.01037e-163	2.79101e-163	-3.07158e-164	-3.05143e-163	6.2172e-164	-8.0539e-165	-2.89697e-163	0
2.13724e-163	-4.87075e-163	1.7222e-163	2.16796e-163	5.04459e-163	3.32099e-164	4.60247e-164	5.02512e-163	-8.59029e-164	-5.38886e-163	-6.43014e-163	-6.85246e-163	-2.4338e-163	-1.54026e-163	2.60768e-163	2.66292e-163	5.86775e-163	-1.66004e-163	6.186e-163	-2.42494e-163	2.97599e-163	-2.74881e-163	4.60844e-163	1.01037e-163	2.79101e-163	-3.07158e-164	-3.05143e-163	6.2172e-164	-8.0539e-165	-2.89697e-163	0
2.13724e-163	-4.87075e-163	1.7222e-163	2.16796e-163	5.04459e-163	3.32099e-164	4.60247e-164	5.02512e-163	-8.59029e-164	-5.38886e-163	-6.43014e-163	-6.85246e-163	-2.4338e-163	-1.54026e-163	2.60768e-163	2.66292e-163	5.86775e-163	-1.66004e-163	6.186e-163	-2.42494e-163	2.97599e-163	-2.74881e-163	4.60844e-163	1.01037e-163	2.79101e-163	-3.07158e-164	-3.05143e-163	6.2172e-164	-8.0539e-165	-2.89697e-163	0
2.13724e-163	-4.87075e-163	1.7222e-163	2.16796e-163	5.04459e-163	3.32099e-164	4.60247e-164	5.02512e-163	-8.59029e-164	-5.38886e-163	-6.43014e-163	-6.85246e-163	-2.4338e-163	-1.54026e-163	2.60768e-163	2.66292e-163	5.86775e-163	-1.66004e-163	6.186e-163	-2.42494e-163	2.97599e-163	-2.74881e-163	4.60844e-163	1.01037e-163	2.79101e-163	-3.07158e-164	-3.05143e-163	6.2172e-164	-8.0539e-165	-2.89697e-163	0
2.13724e-163	-4.87075e-163	1.7222e-163	2.16796e-163	5.04459e-163	3.32099e-164	4.60247e-164	5.02512e-163	-8.59029e-164	-5.38886e-163	-6.43014e-163	-6.85246e-163	-2.4338e-163	-1.54026e-163	2.60768e-163	2.66292e-163	5.86775e-163	-1.66004e-163	6.186e-163	-2.42494e-163	2.97599e-163	-2.74881e-163	4.60844e-163	1.01037e-163	2.79101e-163	-3.07158e-164	-3.05143e-163	6.2172e-164	-8.0539e-165	-2.89697e-163	0
2.13724e-163	-4.87075e-163	1.7222e-163	2.16796e-163	5.04459e-163	3.32099e-164	4.60247e-164	5.02512e-163	-8.59029e-164	-5.38886e-163	-6.43014e-163	-6.85246e-163	-2.4338e-163	-1.54026e-163	2.60768e-163	2.66292e-163	5.86775e-163	-1.66004e-163	6.186e-163	-2.42494e-163	2.97599e-163	-2.74881e-163	4.60844e-163	1.01037e-163	2.79101e-163	-3.07158e-164	-3.05143e-163	6.2172e-164	-8.0539e-165	-2.89697e-163	0
2.13724e-163	-4.87075e-163	1.7222e-163	2.16796e-163	5.04459e-163	3.32099e-164	4.60247e-164	5.02512e-163	-8.59029e-164	-5.38886e-163	-6.43014e-163	-6.85246e-163	-2.4338e-163	-1.54026e-163	2.60768e-163	2.66292e-163	5.86775e-163	-1.66004e-163	6.186e-163	-2.42494e-163	2.97599e-163	-2.74881e-163	4.60844e-163	1.01037e-163	2.79101e-163	-3.07158e-164	-3.05143e-163	6.2172e-164	-8.0539e-165	-2.89697e-163	0
2.13724e-163	-4.87075e-163	1.7222e-163	2.16796e-163	5.04459e-163	3.32099e-164	4.60247e-164	5.02512e-163	-8.59029e-164	-5.38886e-163	-6.43014e-163	-6.85246e-163	-2.4338e-163	-1.54026e-163	2.60768e-163	2.66292e-163	5.86775e-163	-1.66004e-163	6.186e-163	-2.42494e-163	2.97599e-163	-2.74881e-163	4.60844e-163	1.01037e-163	2.79101e-163	-3.07158e-164	-3.05143e-163	6.2172e-164	-8.0539e-165	-2.89697e-163	0
2.13724e-163	-4.87075e-163	1.7222e-163	2.16796e-163	5.04459e-163	3.32099e-164	4.60247e-164	5.02512e-163	-8.59029e-164	-5.38886e-163	-6.43014e-163	-6.85246e-163	-2.4338e-163	-1.54026e-163	2.60768e-163	2.66292e-163	5.86775e-163	-1.66004e-163	6.186e-163	-2.42494e-163	2.97599e-163	-2.74881e-163	4.60844e-163	1.01037e-163	2.79101e-163	-3.07158e-164	-3.05143e-163	6.2172e-164	-8.0539e-165	-2.89697e-163	0
2.13724e-163	-4.87075e-163	1.7222e-163	2.16796e-163	5.04459e-163	3.32099e-164	4.60247e-164	5.02512e-163	-8.59029e-164	-5.38886e-163	-6.43014e-163	-6.85246e-163	-2.4338e-163	-1.54026e-163	2.60768e-163	2.66292e-163	5.86775e-163	-1.66004e-163	6.186e-163	-2.42494e-163	2.97599e-163	-2.74881e-163	4.60844e-163	1.01037e-163	2.79101e-163	-3.07158e-164	-3.05143e-163	6.2172e-164	-8.0539e-165	-2.89697e-163	0
2.13724e-163	-4.87075e-163	1.7222e-163	2.16796e-163	5.04459e-163	3.32099e-164	4.60247e-164	5.02512e-163	-8.59029e-164	-5.38886e-163	-6.43014e-163	-6.85246e-163	-2.4338e-163	-1.54026e-163	2.60768e-163	2.66292e-163	5.86775e-163	-1.66004e-163	6.186e-163	-2.42494e-163	2.97599e-163	-2.74881e-163	4.60844e-163	1.01037e-163	2.79101e-163	-3.07158e-164	-3.05143e-163	6.2172e-164	-8.0539e-165	-2.89697e-163	0
2.13724e-163	-4.87075e-163	1.7222e-163	2.16796e-163	5.04459e-163	3.32099e-164	4.60247e-164	5.02512e-163	-8.59029e-164	-5.38886e-163	-6.43014e-163	-6.85246e-163	-2.4338e-163	-1.54026e-163	2.60768e-163	2.66292e-163	5.86775e-163	-1.66004e-163	6.186e-163	-2.42494e-163	2.97599e-163	-2.74881e-163	4.60844e-163	1.01037e-163	2.79101e-163	-3.07158e-164	-3.05143e-163	6.2172e-164	-8.0539e-165	-2.89697e-163	0
2.13724e-163	-4.87075e-163	1.7222e-163	2.16796e-163	5.04459e-163	3.32099e-164	4.60247e-164	5.02512e-163	-8.59029e-164	-5.38886e-163	-6.43014e-163	-6.85246e-163	-2.4338e-163	-1.54026e-163	2.60768e-163	2.66292e-163	5.86775e-163	-1.66004e-163	6.186e-163	-2.42494e-163	2.97599e-163	-2.74881e-163	4.60844e-163	1.01037e-163	2.79101e-163	-3.07158e-164	-3.05143e-163	6.2172e-164	-8.0539e-165	-2.89697e-163	0
2.13724e-163	-4.87075e-163	1.7222e-163	2.16796e-163	5.04459e-163	3.32099e-164	4.60247e-164	5.02512e-163	-8.59029e-164	-5.38886e-163	-6.43014e-163	-6.85246e-163	-2.4338e-163	-1.54026e-163	2.60768e-163	2.66292e-163	5.86775e-163	-1.66004e-163	6.186e-163	-2.42494e-163	2.97599e-163	-2.74881e-163	4.60844e-163	1.01037e-163	2.79101e-163	-3.07158e-164	-3.05143e-163	6.2172e-164	-8.0539e-165	-2.89697e-163	0
2.13724e-163	-4.87075e-163	1.7222e-163	2.16796e-163	5.04459e-163	3.32099e-164	4.60247e-164	5.02512e-163	-8.59029e-164	-5.38886e-163	-6.43014e-163	-6.85246e-163	-2.4338e-163	-1.54026e-163	2.60768e-163	2.66292e-163	5.86775e-163	-1.66004e-163	6.186e-163	-2.42494e-163	2.97599e-163	-2.74881e-163	4.60844e-163	1.01037e-163	2.79101e-163	-3.07158e-164	-3.05143e-163	6.2172e-164	-8.0539e-165	-2.89697e-163	0
2.13724e-163	-4.87075e-163	1.7222e-163	2.16796e-163	5.04459e-163	3.32099e-164	4.60247e-164	5.02512e-163	-8.59029e-164	-5.38886e-163	-6.43014e-163	-6.85246e-163	-2.4338e-163	-1.54026e-163	2.60768e-163	2.66292e-163	5.86775e-163	-1.66004e-163	6.186e-163	-2.42494e-163	2.97599e-163	-2.74881e-163	4.60844e-163	1.01037e-163	2.79101e-163	-3.07158e-164	-3.05143e-163	6.2172e-164	-8.0539e-165	-2.89697e-163	0
2.13724e-163	-4.87075e-163	1.7222e-163	2.16796e-163	5.04459e-163	3.32099e-164	4.60247e-164	5.02512e-163	-8.59029e-164	-5.38886e-163	-6.43014e-163	-6.85246e-163	-2.4338e-163	-1.54026e-163	2.60768e-163	2.66292e-163	5.86775e-163	-1.66004e-163	6.186e-163	-2.42494e-163	2.97599e-163	-2.74881e-163	4.60844e-163	1.01037e-163	2.79101e-163	-3.07158e-164	-3.05143e-163	6.2172e-164	-8.0539e-165	-2.89697e-163	0
2.13724e-163	-4.87075e-163	1.7222e-163	2.16796e-163	5.04459e-163	3.32099e-164	4.60247e-164	5.02512e-163	-8.59029e-164	-5.38886e-163	-6.43014e-163	-6.85246e-163	-2.4338e-163	-1.54026e-163	2.60768e-163	2.66292e-163	5.86775e-163	-1.66004e-163	6.186e-163	-2.42494e-163	2.97599e-163	-2.74881e-163	4.60844e-163	1.01037e-163	2.79101e-163	-3.07158e-164	-3.05143e-163	6.2172e-164	-8.0539e-165	-2.89697e-163	0
2.13724e-163	-4.87075e-163	1.7222e-163	2.16796e-163	5.04459e-163	3.32099e-164	4.60247e-164	5.02512e-163	-8.59029e-164	-5.38886e-163	-6.43014e-163	-6.85246e-163	-2.4338e-163	-1.54026e-163	2.60768e-163	2.66292e-163	5.86775e-163	-1.66004e-163	6.186e-163	-2.42494e-163	2.97599e-163	-2.74881e-163	4.60844e-163	1.01037e-163	2.79101e-163	-3.07158e-164	-3.05143e-163	6.2172e-164	-8.0539e-165	-2.89697e-163	0
2.13724e-163	-4.87075e-163	1.7222e-163	2.16796e-163	5.04459e-163	3.32099e-164	4.60247e-164	5.02512e-163	-8.59029e-164	-5.38886e-163	-6.43014e-163	-6.85246e-163	-2.4338e-163	-1.54026e-163	2.60768e-163	2.66292e-163	5.86775e-163	-1.66004e-163	6.186e-163	-2.42494e-163	2.97599e-163	-2.74881e-163	4.60844e-163	1.01037e-163	2.79101e-163	-3.07158e-164	-3.05143e-163	6.2172e-164	-8.0539e-165	-2.89697e-163	0
2.13724e-163	-4.87075e-163	1.7222e-163	2.16796e-163	5.04459e-163	3.32099e-164	4.60247e-164	5.02512e-163	-8.59029e-164	-5.38886e-163	-6.43014e-163	-6.85246e-163	-2.4338e-163	-1.54026e-163	2.60768e-163	2.66292e-163	5.86775e-163	-1.66004e-163	6.186e-163	-2.42494e-163	2.97599e-163	-2.74881e-163	4.60844e-163	1.01037e-163	2.79101e-163	-3.07158e-164	-3.05143e-163	6.2172e-164	-8.0539e-165	-2.89697e-163	0
2.13724e-163	-4.87075e-163	1.7222e-163	2.16796e-163	5.04459e-163	3.32099e-164	4.60247e-164	5.02512e-163	-8.59029e-164	-5.38886e-163	-6.43014e-163	-6.85246e-163	-2.4338e-163	-1.54026e-163	2.60768e-163	2.66292e-163	5.86775e-163	-1.66004e-163	6.186e-163	-2.42494e-163	2.97599e-163	-2.74881e-163	4.60844e-163	1.01037e-163	2.79101e-163	-3.07158e-164	-3.05143e-163	6.2172e-164	-8.0539e-165	-2.89697e-163	0
2.13724e-163	-4.87075e-163	1.7222e-163	2.16796e-163	5.04459e-163	3.32099e-164	4.60247e-164	5.02512e-163	-8.59029e-164	-5.38886e-163	-6.43014e-163	-6.85246e-163	-2.4338e-163	-1.54026e-163	2.60768e-163	2.66292e-163	5.86775e-163	-1.66004e-163	6.186e-163	-2.42494e-163	2.97599e-163	-2.74881e-163	4.60844e-163	1.01037e-163	2.79101e-163	-3.07158e-164	-3.05143e-163	6.2172e-164	-8.0539e-165	-2.89697e-163	0
2.13724e-163	-4.87075e-163	1.7222e-163	2.16796e-163	5.04459e-163	3.32099e-164	4.60247e-164	5.02512e-163	-8.59029e-164	-5.38886e-163	-6.43014e-163	-6.85246e-163	-2.4338e-163	-1.54026e-163	2.60768e-163	2.66292e-163	5.86775e-163	-1.66004e-163	6.186e-163	-2.42494e-163	2.97599e-163	-2.74881e-163	4.60844e-163	1.01037e-163	2.79101e-163	-3.07158e-164	-3.05143e-163	6.2172e-164	-8.0539e-165	-2.89697e-163	0
2.13724e-163	-4.87075e-163	1.7222e-163	2.16796e-163	5.04459e-163	3.32099e-164	4.60247e-164	5.02512e-163	-8.59029e-164	-5.38886e-163	-6.43014e-163	-6.85246e-163	-2.4338e-163	-1.54026e-163	2.60768e-163	2.66292e-163	5.86775e-163	-1.66004e-163	6.186e-163	-2.42494e-163	2.97599e-163	-2.74881e-163	4.60844e-163	1.01037e-163	2.79101e-163	-3.07158e-164	-3.05143e-163	6.2172e-164	-8.0539e-165	-2.89697e-163	0
2.13724e-163	-4.87075e-163	1.7222e-163	2.16796e-163	5.04459e-163	3.32099e-164	4.60247e-164	5.02512e-163	-8.59029e-164	-5.38886e-163	-6.43014e-163	-6.85246e-163	-2.4338e-163	-1.54026e-163	2.60768e-163	2.66292e-163	5.86775e-163	-1.66004e-163	6.186e-163	-2.42494e-163	2.97599e-163	-2.74881e-163	4.60844e-163	1.01037e-163	2.79101e-163	-3.07158e-164	-3.05143e-163	6.2172e-164	-8.0539e-165	-2.89697e-163	0
2.13724e-163	-4.87075e-163	1.7222e-163	2.16796e-163	5.04459e-163	3.32099e-164	4.60247e-164	5.02512e-163	-8.59029e-164	-5.38886e-163	-6.43014e-163	-6.85246e-163	-2.4338e-163	-1.54026e-163	2.60768e-163	2.66292e-163	5.86775e-163	-1.66004e-163	6.186e-163	-2.42494e-163	2.97599e-163	-2.74881e-163	4.60844e-163	1.01037e-163	2.79101e-163	-3.07158e-164	-3.05143e-163	6.2172e-164	-8.0539e-165	-2.89697e-163	0
2.13724e-163	-4.87075e-163	1.7222e-163	2.16796e-163	5.04459e-163	3.32099e-164	4.60247e-164	5.02512e-163	-8.59029e-164	-5.38886e-163	-6.43014e-163	-6.85246e-163	-2.4338e-163	-1.54026e-163	2.60768e-163	2.66292e-163	5.86775e-163	-1.66004e-163	6.186e-163	-2.42494e-163	2.97599e-163	-2.74881e-163	4.60844e-163	1.01037e-163	2.79101e-163	-3.07158e-164	-3.05143e-163	6.2172e-164	-8.0539e-165	-2.89697e-163	0
2.13724e-163	-4.87075e-163	1.7222e-163	2.16796e-163	5.04459e-163	3.32099e-164	4.60247e-164	5.02512e-163	-8.59029e-164	-5.38886e-163	-6.43014e-163	-6.85246e-163	-2.4338e-163	-1.54026e-163	2.60768e-163	2.66292e-163	5.86775e-163	-1.66004e-163	6.186e-163	-2.42494e-163	2.97599e-163	-2.74881e-163	4.60844e-163	1.01037e-163	2.79101e-163	-3.07158e-164	-3.05143e-163	6.2172e-164	-8.0539e-165	-2.89697e-163	0
2.13724e-163	-4.87075e-163	1.7222e-163	2.16796e-163	5.04459e-163	3.32099e-164	4.60247e-164	5.02512e-163	-8.59029e-164	-5.38886e-163	-6.43014e-163	-6.85246e-163	-2.4338e-163	-1.54026e-163	2.60768e-163	2.66292e-163	5.86775e-163	-1.66004e-163	6.186e-163	-2.42494e-163	2.97599e-163	-2.74881e-163	4.60844e-163	1.01037e-163	2.79101e-163	-3.07158e-164	-3.05143e-163	6.2172e-164	-8.0539e-165	-2.89697e-163	0
2.13724e-163	-4.87075e-163	1.7222e-163	2.16796e-163	5.04459e-163	3.32099e-164	4.60247e-164	5.02512e-163	-8.59029e-164	-5.38886e-163	-6.43014e-163	-6.85246e-163	-2.4338e-163	-1.54026e-163	2.60768e-163	2.66292e-163	5.86775e-163	-1.66004e-163	6.186e-163	-2.42494e-163	2.97599e-163	-2.74881e-163	4.60844e-163	1.01037e-163	2.79101e-163	-3.07158e-164	-3.05143e-163	6.2172e-164	-8.0539e-165	-2.89697e-163	0
2.13724e-163	-4.87075e-163	1.7222e-163	2.16796e-163	5.04459e-163	3.32099e-164	4.60247e-164	5.02512e-163	-8.59029e-164	-5.38886e-163	-6.43014e-163	-6.85246e-163	-2.4338e-163	-1.54026e-163	2.60768e-163	2.66292e-163	5.86775e-163	-1.66004e-163	6.186e-163	-2.42494e-163	2.97599e-163	-2.74881e-163	4.60844e-163	1.01037e-163	2.79101e-163	-3.07158e-164	-3.05143e-163	6.2172e-164	-8.0539e-165	-2.89697e-163	0
2.13724e-163	-4.87075e-163	1.7222e-163	2.16796e-163	5.04459e-163	3.32099e-164	4.60247e-164	5.02512e-163	-8.59029e-164	-5.38886e-163	-6.43014e-163	-6.85246e-163	-2.4338e-163	-1.54026e-163	2.60768e-163	2.66292e-163	5.86775e-163	-1.66004e-163	6.186e-163	-2.42494e-163	2.97599e-163	-2.74881e-163	4.60844e-163	1.01037e-163	2.79101e-163	-3.07158e-164	-3.05143e-163	6.2172e-164	-8.0539e-165	-2.89697e-163	0
2.13724e-163	-4.87075e-163	1.7222e-163	2.16796e-163	5.04459e-163	3.32099e-164	4.60247e-164	5.02512e-163	-8.59029e-164	-5.38886e-163	-6.43014e-163	-6.85246e-163	-2.4338e-163	-1.54026e-163	2.60768e-163	2.66292e-163	5.86775e-163	-1.66004e-163	6.186e-163	-2.42494e-163	2.97599e-163	-2.74881e-163	4.60844e-163	1.01037e-163	2.79101e-163	-3.07158e-164	-3.05143e-163	6.2172e-164	-8.0539e-165	-2.89697e-163	0
2.13724e-163	-4.87075e-163	1.7222e-163	2.16796e-163	5.04459e-163	3.32099e-164	4.60247e-164	5.02512e-163	-8.59029e-164	-5.38886e-163	-6.43014e-163	-6.85246e-163	-2.4338e-163	-1.54026e-163	2.60768e-163	2.66292e-163	5.86775e-163	-1.66004e-163	6.186e-163	-2.42494e-163	2.97599e-163	-2.74881e-163	4.60844e-163	1.01037e-163	2.79101e-163	-3.07158e-164	-3.05143e-163	6.2172e-164	-8.0539e-165	-2.89697e-163	0
2.13724e-163	-4.87075e-163	1.7222e-163	2.16796e-163	5.04459e-163	3.32099e-164	4.60247e-164	5.02512e-163	-8.59029e-164	-5.38886e-163	-6.43014e-163	-6.85246e-163	-2.4338e-163	-1.54026e-163	2.60768e-163	2.66292e-163	5.86775e-163	-1.66004e-163	6.186e-163	-2.42494e-163	2.97599e-163	-2.74881e-163	4.60844e-163	1.01037e-163	2.79101e-163	-3.07158e-164	-3.05143e-163	6.2172e-164	-8.0539e-165	-2.89697e-163	0
2.13724e-163	-4.87075e-163	1.7222e-163	2.16796e-163	5.04459e-163	3.32099e-164	4.60247e-164	5.02512e-163	-8.59029e-164	-5.38886e-163	-6.43014e-163	-6.85246e-163	-2.4338e-163	-1.54026e-163	2.60768e-163	2.66292e-163	5.86775e-163	-1.66004e-163	6.186e-163	-2.42494e-163	2.97599e-163	-2.74881e-163	4.60844e-163	1.01037e-163	2.79101e-163	-3.07158e-164	-3.05143e-163	6.2172e-164	-8.0539e-165	-2.89697e-163	0
2.13724e-163	-4.87075e-163	1.7222e-163	2.16796e-163	5.04459e-163	3.32099e-164	4.60247e-164	5.02512e-163	-8.59029e-164	-5.38886e-163	-6.43014e-163	-6.85246e-163	-2.4338e-163	-1.54026e-163	2.60768e-163	2.66292e-163	5.86775e-163	-1.66004e-163	6.186e-163	-2.42494e-163	2.97599e-163	-2.74881e-163	4.60844e-163	1.01037e-163	2.79101e-163	-3.07158e-164	-3.05143e-163	6.2172e-164	-8.0539e-165	-2.89697e-163	0
2.13724e-163	-4.87075e-163	1.7222e-163	2.16796e-163	5.04459e-163	3.32099e-164	4.60247e-164	5.02512e-163	-8.59029e-164	-5.38886e-163	-6.43014e-163	-6.85246e-163	-2.4338e-163	-1.54026e-163	2.60768e-163	2.66292e-163	5.86775e-163	-1.66004e-163	6.186e-163	-2.42494e-163	2.97599e-163	-2.74881e-163	4.60844e-163	1.01037e-163	2.79101e-163	-3.07158e-164	-3.05143e-163	6.2172e-164	-8.0539e-165	-2.89697e-163	0
2.13724e-163	-4.87075e-163	1.7222e-163	2.16796e-163	5.04459e-163	3.32099e-164	4.60247e-164	5.02512e-163	-8.59029e-164	-5.38886e-163	-6.43014e-163	-6.85246e-163	-2.4338e-163	-1.54026e-163	2.60768e-163	2.66292e-163	5.86775e-163	-1.66004e-163	6.186e-163	-2.42494e-163	2.97599e-163	-2.74881e-163	4.60844e-163	1.01037e-163	2.79101e-163	-3.07158e-164	-3.05143e-163	6.2172e-164	-8.0539e-165	-2.89697e-163	0
2.13724e-163	-4.87075e-163	1.7222e-163	2.16796e-163	5.04459e-163	3.32099e-164	4.60247e-164	5.02512e-163	-8.59029e-164	-5.38886e-163	-6.43014e-163	-6.85246e-163	-2.4338e-163	-1.54026e-163	2.60768e-163	2.66292e-163	5.86775e-163	-1.66004e-163	6.186e-163	-2.42494e-163	2.97599e-163	-2.74881e-163	4.60844e-163	1.01037e-163	2.79101e-163	-3.07158e-164	-3.05143e-163	6.2172e-164	-8.0539e-165	-2.89697e-163	0
2.13724e-163	-4.87075e-163	1.7222e-163	2.16796e-163	5.04459e-163	3.32099e-164	4.60247e-164	5.02512e-163	-8.59029e-164	-5.38886e-163	-6.43014e-163	-6.85246e-163	-2.4338e-163	-1.54026e-163	2.60768e-163	2.66292e-163	5.86775e-163	-1.66004e-163	6.186e-163	-2.42494e-163	2.97599e-163	-2.74881e-163	4.60844e-163	1.01037e-163	2.79101e-163	-3.07158e-164	-3.05143e-163	6.2172e-164	-8.0539e-165	-2.89697e-163	0
2.13724e-163	-4.87075e-163	1.7222e-163	2.16796e-163	5.04459e-163	3.32099e-164	4.60247e-164	5.02512e-163	-8.59029e-164	-5.38886e-163	-6.43014e-163	-6.85246e-163	-2.4338e-163	-1.54026e-163	2.60768e-163	2.66292e-163	5.86775e-163	-1.66004e-163	6.186e-163	-2.42494e-163	2.97599e-163	-2.74881e-163	4.60844e-163	1.01037e-163	2.79101e-163	-3.07158e-164	-3.05143e-163	6.2172e-164	-8.0539e-165	-2.89697e-163	0
2.13724e-163	-4.87075e-163	1.7222e-163	2.16796e-163	5.04459e-163	3.32099e-164	4.60247e-164	5.02512e-163	-8.59029e-164	-5.38886e-163	-6.43014e-163	-6.85246e-163	-2.4338e-163	-1.54026e-163	2.60768e-163	2.66292e-163	5.86775e-163	-1.66004e-163	6.186e-163	-2.42494e-163	2.97599e-163	-2.74881e-163	4.60844e-163	1.01037e-163	2.79101e-163	-3.07158e-164	-3.05143e-163	6.2172e-164	-8.0539e-165	-2.89697e-163	0
2.13724e-163	-4.87075e-163	1.7222e-163	2.16796e-163	5.04459e-163	3.32099e-164	4.60247e-164	5.02512e-163	-8.59029e-164	-5.38886e-163	-6.43014e-163	-6.85246e-163	-2.4338e-163	-1.54026e-163	2.60768e-163	2.66292e-163	5.86775e-163	-1.66004e-163	6.186e-163	-2.42494e-163	2.97599e-163	-2.74881e-163	4.60844e-163	1.01037e-163	2.79101e-163	-3.07158e-164	-3.05143e-163	6.2172e-164	-8.0539e-165	-2.89697e-163	0
2.13724e-163	-4.87075e-163	1.7222e-163	2.16796e-163	5.04459e-163	3.32099e-164	4.60247e-164	5.02512e-163	-8.59029e-164	-5.38886e-163	-6.43014e-163	-6.85246e-163	-2.4338e-163	-1.54026e-163	2.60768e-163	2.66292e-163	5.86775e-163	-1.66004e-163	6.186e-163	-2.42494e-163	2.97599e-163	-2.74881e-163	4.60844e-163	1.01037e-163	2.79101e-163	-3.07158e-164	-3.05143e-163	6.2172e-164	-8.0539e-165	-2.89697e-163	0
2.13724e-163	-4.87075e-163	1.7222e-163	2.16796e-163	5.04459e-163	3.32099e-164	4.60247e-164	5.02512e-163	-8.59029e-164	-5.38886e-163	-6.43014e-163	-6.85246e-163	-2.4338e-163	-1.54026e-163	2.60768e-163	2.66292e-163	5.86775e-163	-1.66004e-163	6.186e-163	-2.42494e-163	2.97599e-163	-2.74881e-163	4.60844e-163	1.01037e-163	2.79101e-163	-3.07158e-164	-3.05143e-163	6.2172e-164	-8.0539e-165	-2.89697e-163	0
2.13724e-163	-4.87075e-163	1.7222e-163	2.16796e-163	5.04459e-163	3.32099e-164	4.60247e-164	5.02512e-163	-8.59029e-164	-5.38886e-163	-6.43014e-163	-6.85246e-163	-2.4338e-163	-1.54026e-163	2.60768e-163	2.66292e-163	5.86775e-163	-1.66004e-163	6.186e-163	-2.42494e-163	2.97599e-163	-2.74881e-163	4.60844e-163	1.01037e-163	2.79101e-163	-3.07158e-164	-3.05143e-163	6.2172e-164	-8.0539e-165	-2.89697e-163	0
2.13724e-163	-4.87075e-163	1.7222e-163	2.16796e-163	5.04459e-163	3.32099e-164	4.60247e-164	5.02512e-163	-8.59029e-164	-5.38886e-163	-6.43014e-163	-6.85246e-163	-2.4338e-163	-1.54026e-163	2.60768e-163	2.66292e-163	5.86775e-163	-1.66004e-163	6.186e-163	-2.42494e-163	2.97599e-163	-2.74881e-163	4.60844e-163	1.01037e-163	2.79101e-163	-3.07158e-164	-3.05143e-163	6.2172e-164	-8.0539e-165	-2.89697e-163	0
2.13724e-163	-4.87075e-163	1.7222e-163	2.16796e-163	5.04459e-163	3.32099e-164	4.60247e-164	5.02512e-163	-8.59029e-164	-5.38886e-163	-6.43014e-163	-6.85246e-163	-2.4338e-163	-1.54026e-163	2.60768e-163	2.66292e-163	5.86775e-163	-1.66004e-163	6.186e-163	-2.42494e-163	2.97599e-163	-2.74881e-163	4.60844e-163	1.01037e-163	2.79101e-163	-3.07158e-164	-3.05143e-163	6.2172e-164	-8.0539e-165	-2.89697e-163	0
2.13724e-163	-4.87075e-163	1.7222e-163	2.16796e-163	5.04459e-163	3.32099e-164	4.60247e-164	5.02512e-163	-8.59029e-164	-5.38886e-163	-6.43014e-163	-6.85246e-163	-2.4338e-163	-1.54026e-163	2.60768e-163	2.66292e-163	5.86775e-163	-1.66004e-163	6.186e-163	-2.42494e-163	2.97599e-163	-2.74881e-163	4.60844e-163	1.01037e-163	2.79101e-163	-3.07158e-164	-3.05143e-163	6.2172e-164	-8.0539e-165	-2.89697e-163	0
2.13724e-163	-4.87075e-163	1.7222e-163	2.16796e-163	5.04459e-163	3.32099e-164	4.60247e-164	5.02512e-163	-8.59029e-164	-5.38886e-163	-6.43014e-163	-6.85246e-163	-2.4338e-163	-1.54026e-163	2.60768e-163	2.66292e-163	5.86775e-163	-1.66004e-163	6.186e-163	-2.42494e-163	2.97599e-163	-2.74881e-163	4.60844e-163	1.01037e-163	2.79101e-163	-3.07158e-164	-3.05143e-163	6.2172e-164	-8.0539e-165	-2.89697e-163	0
2.13724e-163	-4.87075e-163	1.7222e-163	2.16796e-163	5.04459e-163	3.32099e-164	4.60247e-164	5.02512e-163	-8.59029e-164	-5.38886e-163	-6.43014e-163	-6.85246e-163	-2.4338e-163	-1.54026e-163	2.60768e-163	2.66292e-163	5.86775e-163	-1.66004e-163	6.186e-163	-2.42494e-163	2.97599e-163	-2.74881e-163	4.60844e-163	1.01037e-163	2.79101e-163	-3.07158e-164	-3.05143e-163	6.2172e-164	-8.0539e-165	-2.89697e-163	0
2.13724e-163	-4.87075e-163	1.7222e-163	2.16796e-163	5.04459e-163	3.32099e-164	4.60247e-164	5.02512e-163	-8.59029e-164	-5.38886e-163	-6.43014e-163	-6.85246e-163	-2.4338e-163	-1.54026e-163	2.60768e-163	2.66292e-163	5.86775e-163	-1.66004e-163	6.186e-163	-2.42494e-163	2.97599e-163	-2.74881e-163	4.60844e-163	1.01037e-163	2.79101e-163	-3.07158e-164	-3.05143e-163	6.2172e-164	-8.0539e-165	-2.89697e-163	0
2.13724e-163	-4.87075e-163	1.7222e-163	2.16796e-163	5.04459e-163	3.32099e-164	4.60247e-164	5.02512e-163	-8.59029e-164	-5.38886e-163	-6.43014e-163	-6.85246e-163	-2.4338e-163	-1.54026e-163	2.60768e-163	2.66292e-163	5.86775e-163	-1.66004e-163	6.186e-163	-2.42494e-163	2.97599e-163	-2.74881e-163	4.60844e-163	1.01037e-163	2.79101e-163	-3.07158e-164	-3.05143e-163	6.2172e-164	-8.0539e-165	-2.89697e-163	0
2.13724e-163	-4.87075e-163	1.7222e-163	2.16796e-163	5.04459e-163	3.32099e-164	4.60247e-164	5.02512e-163	-8.59029e-164	-5.38886e-163	-6.43014e-163	-6.85246e-163	-2.4338e-163	-1.54026e-163	2.60768e-163	2.66292e-163	5.86775e-163	-1.66004e-163	6.186e-163	-2.42494e-163	2.97599e-163	-2.74881e-163	4.60844e-163	1.01037e-163	2.79101e-163	-3.07158e-164	-3.05143e-163	6.2172e-164	-8.0539e-165	-2.89697e-163	0
2.13724e-163	-4.87075e-163	1.7222e-163	2.16796e-163	5.04459e-163	3.32099e-164	4.60247e-164	5.02512e-163	-8.59029e-164	-5.38886e-163	-6.43014e-163	-6.85246e-163	-2.4338e-163	-1.54026e-163	2.60768e-163	2.66292e-163	5.86775e-163	-1.66004e-163	6.186e-163	-2.42494e-163	2.97599e-163	-2.74881e-163	4.60844e-163	1.01037e-163	2.79101e-163	-3.07158e-164	-3.05143e-163	6.2172e-164	-8.0539e-165	-2.89697e-163	0
2.13724e-163	-4.87075e-163	1.7222e-163	2.16796e-163	5.04459e-163	3.32099e-164	4.60247e-164	5.02512e-163	-8.59029e-164	-5.38886e-163	-6.43014e-163	-6.85246e-163	-2.4338e-163	-1.54026e-163	2.60768e-163	2.66292e-163	5.86775e-163	-1.66004e-163	6.186e-163	-2.42494e-163	2.97599e-163	-2.74881e-163	4.60844e-163	1.01037e-163	2.79101e-163	-3.07158e-164	-3.05143e-163	6.2172e-164	-8.0539e-165	-2.89697e-163	0
2.13724e-163	-4.87075e-163	1.7222e-163	2.16796e-163	5.04459e-163	3.32099e-164	4.60247e-164	5.02512e-163	-8.59029e-164	-5.38886e-163	-6.43014e-163	-6.85246e-163	-2.4338e-163	-1.54026e-163	2.60768e-163	2.66292e-163	5.86775e-163	-1.66004e-163	6.186e-163	-2.42494e-163	2.97599e-163	-2.74881e-163	4.60844e-163	1.01037e-163	2.79101e-163	-3.07158e-164	-3.05143e-163	6.2172e-164	-8.0539e-165	-2.89697e-163	0
2.13724e-163	-4.87075e-163	1.7222e-163	2.16796e-163	5.04459e-163	3.32099e-164	4.60247e-164	5.02512e-163	-8.59029e-164	-5.38886e-163	-6.43014e-163	-6.85246e-163	-2.4338e-163	-1.54026e-163	2.60768e-163	2.66292e-163	5.86775e-163	-1.66004e-163	6.186e-163	-2.42494e-163	2.97599e-163	-2.74881e-163	4.60844e-163	1.01037e-163	2.79101e-163	-3.07158e-164	-3.05143e-163	6.2172e-164	-8.0539e-165	-2.89697e-163	0
2.13724e-163	-4.87075e-163	1.7222e-163	2.16796e-163	5.04459e-163	3.32099e-164	4.60247e-164	5.02512e-163	-8.59029e-164	-5.38886e-163	-6.43014e-163	-6.85246e-163	-2.4338e-163	-1.54026e-163	2.60768e-163	2.66292e-163	5.86775e-163	-1.66004e-163	6.186e-163	-2.42494e-163	2.97599e-163	-2.74881e-163	4.60844e-163	1.01037e-163	2.79101e-163	-3.07158e-164	-3.05143e-163	6.2172e-164	-8.0539e-165	-2.89697e-163	0
2.13724e-163	-4.87075e-163	1.7222e-163	2.16796e-163	5.04459e-163	3.32099e-164	4.60247e-164	5.02512e-163	-8.59029e-164	-5.38886e-163	-6.43014e-163	-6.85246e-163	-2.4338e-163	-1.54026e-163	2.60768e-163	2.66292e-163	5.86775e-163	-1.66004e-163	6.186e-163	-2.42494e-163	2.97599e-163	-2.74881e-163	4.60844e-163	1.01037e-163	2.79101e-163	-3.07158e-164	-3.05143e-163	6.2172e-164	-8.0539e-165	-2.89697e-163	0
2.13724e-163	-4.87075e-163	1.7222e-163	2.16796e-163	5.04459e-163	3.32099e-164	4.60247e-164	5.02512e-163	-8.59029e-164	-5.38886e-163	-6.43014e-163	-6.85246e-163	-2.4338e-163	-1.54026e-163	2.60768e-163	2.66292e-163	5.86775e-163	-1.66004e-163	6.186e-163	-2.42494e-163	2.97599e-163	-2.74881e-163	4.60844e-163	1.01037e-163	2.79101e-163	-3.07158e-164	-3.05143e-163	6.2172e-164	-8.0539e-165	-2.89697e-163	0
2.13724e-163	-4.87075e-163	1.7222e-163	2.16796e-163	5.04459e-163	3.32099e-164	4.60247e-164	5.02512e-163	-8.59029e-164	-5.38886e-163	-6.43014e-163	-6.85246e-163	-2.4338e-163	-1.54026e-163	2.60768e-163	2.66292e-163	5.86775e-163	-1.66004e-163	6.186e-163	-2.42494e-163	2.97599e-163	-2.74881e-163	4.60844e-163	1.01037e-163	2.79101e-163	-3.07158e-164	-3.05143e-163	6.2172e-164	-8.0539e-165	-2.89697e-163	0
2.13724e-163	-4.87075e-163	1.7222e-163	2.16796e-163	5.04459e-163	3.32099e-164	4.60247e-164	5.02512e-163	-8.59029e-164	-5.38886e-163	-6.43014e-163	-6.85246e-163	-2.4338e-163	-1.54026e-163	2.60768e-163	2.66292e-163	5.86775e-163	-1.66004e-163	6.186e-163	-2.42494e-163	2.97599e-163	-2.74881e-163	4.60844e-163	1.01037e-163	2.79101e-163	-3.07158e-164	-3.05143e-163	6.2172e-164	-8.0539e-165	-2.89697e-163	0
2.13724e-163	-4.87075e-163	1.7222e-163	2.16796e-163	5.04459e-163	3.32099e-164	4.60247e-164	5.02512e-163	-8.59029e-164	-5.38886e-163	-6.43014e-163	-6.85246e-163	-2.4338e-163	-1.54026e-163	2.60768e-163	2.66292e-163	5.86775e-163	-1.66004e-163	6.186e-163	-2.42494e-163	2.97599e-163	-2.74881e-163	4.60844e-163	1.01037e-163	2.79101e-163	-3.07158e-164	-3.05143e-163	6.2172e-164	-8.0539e-165	-2.89697e-163	0
2.13724e-163	-4.87075e-163	1.7222e-163	2.16796e-163	5.04459e-163	3.32099e-164	4.60247e-164	5.02512e-163	-8.59029e-164	-5.38886e-163	-6.43014e-163	-6.85246e-163	-2.4338e-163	-1.54026e-163	2.60768e-163	2.66292e-163	5.86775e-163	-1.66004e-163	6.186e-163	-2.42494e-163	2.97599e-163	-2.74881e-163	4.60844e-163	1.01037e-163	2.79101e-163	-3.07158e-164	-3.05143e-163	6.2172e-164	-8.0539e-165	-2.89697e-163	0
2.13724e-163	-4.87075e-163	1.7222e-163	2.16796e-163	5.04459e-163	3.32099e-164	4.60247e-164	5.02512e-163	-8.59029e-164	-5.38886e-163	-6.43014e-163	-6.85246e-163	-2.4338e-163	-1.54026e-163	2.60768e-163	2.66292e-163	5.86775e-163	-1.66004e-163	6.186e-163	-2.42494e-163	2.97599e-163	-2.74881e-163	4.60844e-163	1.01037e-163	2.79101e-163	-3.07158e-164	-3.05143e-163	6.2172e-164	-8.0539e-165	-2.89697e-163	0
2.13724e-163	-4.87075e-163	1.7222e-163	2.16796e-163	5.04459e-163	3.32099e-164	4.60247e-164	5.02512e-163	-8.59029e-164	-5.38886e-163	-6.43014e-163	-6.85246e-163	-2.4338e-163	-1.54026e-163	2.60768e-163	2.66292e-163	5.86775e-163	-1.66004e-163	6.186e-163	-2.42494e-163	2.97599e-163	-2.74881e-163	4.60844e-163	1.01037e-163	2.79101e-163	-3.07158e-164	-3.05143e-163	6.2172e-164	-8.0539e-165	-2.89697e-163	0
2.13724e-163	-4.87075e-163	1.7222e-163	2.16796e-163	5.04459e-163	3.32099e-164	4.60247e-164	5.02512e-163	-8.59029e-164	-5.38886e-163	-6.43014e-163	-6.85246e-163	-2.4338e-163	-1.54026e-163	2.60768e-163	2.66292e-163	5.86775e-163	-1.66004e-163	6.186e-163	-2.42494e-163	2.97599e-163	-2.74881e-163	4.60844e-163	1.01037e-163	2.79101e-163	-3.07158e-164	-3.05143e-163	6.2172e-164	-8.0539e-165	-2.89697e-163	0
2.13724e-163	-4.87075e-163	1.7222e-163	2.16796e-163	5.04459e-163	3.32099e-164	4.60247e-164	5.02512e-163	-8.59029e-164	-5.38886e-163	-6.43014e-163	-6.85246e-163	-2.4338e-163	-1.54026e-163	2.60768e-163	2.66292e-163	5.86775e-163	-1.66004e-163	6.186e-163	-2.42494e-163	2.97599e-163	-2.74881e-163	4.60844e-163	1.01037e-163	2.79101e-163	-3.07158e-164	-3.05143e-163	6.2172e-164	-8.0539e-165	-2.89697e-163	0
2.13724e-163	-4.87075e-163	1.7222e-163	2.16796e-163	5.04459e-163	3.32099e-164	4.60247e-164	5.02512e-163	-8.59029e-164	-5.38886e-163	-6.43014e-163	-6.85246e-163	-2.4338e-163	-1.54026e-163	2.60768e-163	2.66292e-163	5.86775e-163	-1.66004e-163	6.186e-163	-2.42494e-163	2.97599e-163	-2.74881e-163	4.60844e-163	1.01037e-163	2.79101e-163	-3.07158e-164	-3.05143e-163	6.2172e-164	-8.0539e-165	-2.89697e-163	0
2.13724e-163	-4.87075e-163	1.7222e-163	2.16796e-163	5.04459e-163	3.32099e-164	4.60247e-164	5.02512e-163	-8.59029e-164	-5.38886e-163	-6.43014e-163	-6.85246e-163	-2.4338e-163	-1.54026e-163	2.60768e-163	2.66292e-163	5.86775e-163	-1.66004e-163	6.186e-163	-2.42494e-163	2.97599e-163	-2.74881e-163	4.60844e-163	1.01037e-163	2.79101e-163	-3.07158e-164	-3.05143e-163	6.2172e-164	-8.0539e-165	-2.89697e-163	0
2.13724e-163	-4.87075e-163	1.7222e-163	2.16796e-163	5.04459e-163	3.32099e-164	4.60247e-164	5.02512e-163	-8.59029e-164	-5.38886e-163	-6.43014e-163	-6.85246e-163	-2.4338e-163	-1.54026e-163	2.60768e-163	2.66292e-163	5.86775e-163	-1.66004e-163	6.186e-163	-2.42494e-163	2.97599e-163	-2.74881e-163	4.60844e-163	1.01037e-163	2.79101e-163	-3.07158e-164	-3.05143e-163	6.2172e-164	-8.0539e-165	-2.89697e-163	0
2.13724e-163	-4.87075e-163	1.7222e-163	2.16796e-163	5.04459e-163	3.32099e-164	4.60247e-164	5.02512e-163	-8.59029e-164	-5.38886e-163	-6.43014e-163	-6.85246e-163	-2.4338e-163	-1.54026e-163	2.60768e-163	2.66292e-163	5.86775e-163	-1.66004e-163	6.186e-163	-2.42494e-163	2.97599e-163	-2.74881e-163	4.60844e-163	1.01037e-163	2.79101e-163	-3.07158e-164	-3.05143e-163	6.2172e-164	-8.0539e-165	-2.89697e-163	0
2.13724e-163	-4.87075e-163	1.7222e-163	2.16796e-163	5.04459e-163	3.32099e-164	4.60247e-164	5.02512e-163	-8.59029e-164	-5.38886e-163	-6.43014e-163	-6.85246e-163	-2.4338e-163	-1.54026e-163	2.60768e-163	2.66292e-163	5.86775e-163	-1.66004e-163	6.186e-163	-2.42494e-163	2.97599e-163	-2.74881e-163	4.60844e-163	1.01037e-163	2.79101e-163	-3.07158e-164	-3.05143e-163	6.2172e-164	-8.0539e-165	-2.89697e-163	0
2.13724e-163	-4.87075e-163	1.7222e-163	2.16796e-163	5.04459e-163	3.32099e-164	4.60247e-164	5.02512e-163	-8.59029e-164	-5.38886e-163	-6.43014e-163	-6.85246e-163	-2.4338e-163	-1.54026e-163	2.60768e-163	2.66292e-163	5.86775e-163	-1.66004e-163	6.186e-163	-2.42494e-163	2.97599e-163	-2.74881e-163	4.60844e-163	1.01037e-163	2.79101e-163	-3.07158e-164	-3.05143e-163	6.2172e-164	-8.0539e-165	-2.89697e-163	0
2.13724e-163	-4.87075e-163	1.7222e-163	2.16796e-163	5.04459e-163	3.32099e-164	4.60247e-164	5.02512e-163	-8.59029e-164	-5.38886e-163	-6.43014e-163	-6.85246e-163	-2.4338e-163	-1.54026e-163	2.60768e-163	2.66292e-163	5.86775e-163	-1.66004e-163	6.186e-163	-2.42494e-163	2.97599e-163	-2.74881e-163	4.60844e-163	1.01037e-163	2.79101e-163	-3.07158e-164	-3.05143e-163	6.2172e-164	-8.0539e-165	-2.89697e-163	0
2.13724e-163	-4.87075e-163	1.7222e-163	2.16796e-163	5.04459e-163	3.32099e-164	4.60247e-164	5.02512e-163	-8.59029e-164	-5.38886e-163	-6.43014e-163	-6.85246e-163	-2.4338e-163	-1.54026e-163	2.60768e-163	2.66292e-163	5.86775e-163	-1.66004e-163	6.186e-163	-2.42494e-163	2.97599e-163	-2.74881e-163	4.60844e-163	1.01037e-163	2.79101e-163	-3.07158e-164	-3.05143e-163	6.2172e-164	-8.0539e-165	-2.89697e-163	0
2.13724e-163	-4.87075e-163	1.7222e-163	2.16796e-163	5.04459e-163	3.32099e-164	4.60247e-164	5.02512e-163	-8.59029e-164	-5.38886e-163	-6.43014e-163	-6.85246e-163	-2.4338e-163	-1.54026e-163	2.60768e-163	2.66292e-163	5.86775e-163	-1.66004e-163	6.186e-163	-2.42494e-163	2.97599e-163	-2.74881e-163	4.60844e-163	1.01037e-163	2.79101e-163	-3.07158e-164	-3.05143e-163	6.2172e-164	-8.0539e-165	-2.89697e-163	0
2.13724e-163	-4.87075e-163	1.7222e-163	2.16796e-163	5.04459e-163	3.32099e-164	4.60247e-164	5.02512e-163	-8.59029e-164	-5.38886e-163	-6.43014e-163	-6.85246e-163	-2.4338e-163	-1.54026e-163	2.60768e-163	2.66292e-163	5.86775e-163	-1.66004e-163	6.186e-163	-2.42494e-163	2.97599e-163	-2.74881e-163	4.60844e-163	1.01037e-163	2.79101e-163	-3.07158e-164	-3.05143e-163	6.2172e-164	-8.0539e-165	-2.89697e-163	0
2.13724e-163	-4.87075e-163	1.7222e-163	2.16796e-163	5.04459e-163	3.32099e-164	4.60247e-164	5.02512e-163	-8.59029e-164	-5.38886e-163	-6.43014e-163	-6.85246e-163	-2.4338e-163	-1.54026e-163	2.60768e-163	2.66292e-163	5.86775e-163	-1.66004e-163	6.186e-163	-2.42494e-163	2.97599e-163	-2.74881e-163	4.60844e-163	1.01037e-163	2.79101e-163	-3.07158e-164	-3.05143e-163	6.2172e-164	-8.0539e-165	-2.89697e-163	0
2.13724e-163	-4.87075e-163	1.7222e-163	2.16796e-163	5.04459e-163	3.32099e-164	4.60247e-164	5.02512e-163	-8.59029e-164	-5.38886e-163	-6.43014e-163	-6.85246e-163	-2.4338e-163	-1.54026e-163	2.60768e-163	2.66292e-163	5.86775e-163	-1.66004e-163	6.186e-163	-2.42494e-163	2.97599e-163	-2.74881e-163	4.60844e-163	1.01037e-163	2.79101e-163	-3.07158e-164	-3.05143e-163	6.2172e-164	-8.0539e-165	-2.89697e-163	0
2.13724e-163	-4.87075e-163	1.7222e-163	2.16796e-163	5.04459e-163	3.32099e-164	4.60247e-164	5.02512e-163	-8.59029e-164	-5.38886e-163	-6.43014e-163	-6.85246e-163	-2.4338e-163	-1.54026e-163	2.60768e-163	2.66292e-163	5.86775e-163	-1.66004e-163	6.186e-163	-2.42494e-163	2.97599e-163	-2.74881e-163	4.60844e-163	1.01037e-163	2.79101e-163	-3.07158e-164	-3.05143e-163	6.2172e-164	-8.0539e-165	-2.89697e-163	0
2.13724e-163	-4.87075e-163	1.7222e-163	2.16796e-163	5.04459e-163	3.32099e-164	4.60247e-164	5.02512e-163	-8.59029e-164	-5.38886e-163	-6.43014e-163	-6.85246e-163	-2.4338e-163	-1.54026e-163	2.60768e-163	2.66292e-163	5.86775e-163	-1.66004e-163	6.186e-163	-2.42494e-163	2.97599e-163	-2.74881e-163	4.60844e-163	1.01037e-163	2.79101e-163	-3.07158e-164	-3.05143e-163	6.2172e-164	-8.0539e-165	-2.89697e-163	0
2.13724e-163	-4.87075e-163	1.7222e-163	2.16796e-163	5.04459e-163	3.32099e-164	4.60247e-164	5.02512e-163	-8.59029e-164	-5.38886e-163	-6.43014e-163	-6.85246e-163	-2.4338e-163	-1.54026e-163	2.60768e-163	2.66292e-163	5.86775e-163	-1.66004e-163	6.186e-163	-2.42494e-163	2.97599e-163	-2.74881e-163	4.60844e-163	1.01037e-163	2.79101e-163	-3.07158e-164	-3.05143e-163	6.2172e-164	-8.0539e-165	-2.89697e-163	0
2.13724e-163	-4.87075e-163	1.7222e-163	2.16796e-163	5.04459e-163	3.32099e-164	4.60247e-164	5.02512e-163	-8.59029e-164	-5.38886e-163	-6.43014e-163	-6.85246e-163	-2.4338e-163	-1.54026e-163	2.60768e-163	2.66292e-163	5.86775e-163	-1.66004e-163	6.186e-163	-2.42494e-163	2.97599e-163	-2.74881e-163	4.60844e-163	1.01037e-163	2.79101e-163	-3.07158e-164	-3.05143e-163	6.2172e-164	-8.0539e-165	-2.89697e-163	0
2.13724e-163	-4.87075e-163	1.7222e-163	2.16796e-163	5.04459e-163	3.32099e-164	4.60247e-164	5.02512e-163	-8.59029e-164	-5.38886e-163	-6.43014e-163	-6.85246e-163	-2.4338e-163	-1.54026e-163	2.60768e-163	2.66292e-163	5.86775e-163	-1.66004e-163	6.186e-163	-2.42494e-163	2.97599e-163	-2.74881e-163	4.60844e-163	1.01037e-163	2.79101e-163	-3.07158e-164	-3.05143e-163	6.2172e-164	-8.0539e-165	-2.89697e-163	0
2.13724e-163	-4.87075e-163	1.7222e-163	2.16796e-163	5.04459e-163	3.32099e-164	4.60247e-164	5.02512e-163	-8.59029e-164	-5.38886e-163	-6.43014e-163	-6.85246e-163	-2.4338e-163	-1.54026e-163	2.60768e-163	2.66292e-163	5.86775e-163	-1.66004e-163	6.186e-163	-2.42494e-163	2.97599e-163	-2.74881e-163	4.60844e-163	1.01037e-163	2.79101e-163	-3.07158e-164	-3.05143e-163	6.2172e-164	-8.0539e-165	-2.89697e-163	0
2.13724e-163	-4.87075e-163	1.7222e-163	2.16796e-163	5.04459e-163	3.32099e-164	4.60247e-164	5.02512e-163	-8.59029e-164	-5.38886e-163	-6.43014e-163	-6.85246e-163	-2.4338e-163	-1.54026e-163	2.60768e-163	2.66292e-163	5.86775e-163	-1.66004e-163	6.186e-163	-2.42494e-163	2.97599e-163	-2.74881e-163	4.60844e-163	1.01037e-163	2.79101e-163	-3.07158e-164	-3.05143e-163	6.2172e-164	-8.0539e-165	-2.89697e-163	0
2.13724e-163	-4.87075e-163	1.7222e-163	2.16796e-163	5.04459e-163	3.32099e-164	4.60247e-164	5.02512e-163	-8.59029e-164	-5.38886e-163	-6.43014e-163	-6.85246e-163	-2.4338e-163	-1.54026e-163	2.60768e-163	2.66292e-163	5.86775e-163	-1.66004e-163	6.186e-163	-2.42494e-163	2.97599e-163	-2.74881e-163	4.60844e-163	1.01037e-163	2.79101e-163	-3.07158e-164	-3.05143e-163	6.2172e-164	-8.0539e-165	-2.89697e-163	0
2.13724e-163	-4.87075e-163	1.7222e-163	2.16796e-163	5.04459e-163	3.32099e-164	4.60247e-164	5.02512e-163	-8.59029e-164	-5.38886e-163	-6.43014e-163	-6.85246e-163	-2.4338e-163	-1.54026e-163	2.60768e-163	2.66292e-163	5.86775e-163	-1.66004e-163	6.186e-163	-2.42494e-163	2.97599e-163	-2.74881e-163	4.60844e-163	1.01037e-163	2.79101e-163	-3.07158e-164	-3.05143e-163	6.2172e-164	-8.0539e-165	-2.89697e-163	0
2.13724e-163	-4.87075e-163	1.7222e-163	2.16796e-163	5.04459e-163	3.32099e-164	4.60247e-164	5.02512e-163	-8.59029e-164	-5.38886e-163	-6.43014e-163	-6.85246e-163	-2.4338e-163	-1.54026e-163	2.60768e-163	2.66292e-163	5.86775e-163	-1.66004e-163	6.186e-163	-2.42494e-163	2.97599e-163	-2.74881e-163	4.60844e-163	1.01037e-163	2.79101e-163	-3.07158e-164	-3.05143e-163	6.2172e-164	-8.0539e-165	-2.89697e-163	0
2.13724e-163	-4.87075e-163	1.7222e-163	2.16796e-163	5.04459e-163	3.32099e-164	4.60247e-164	5.02512e-163	-8.59029e-164	-5.38886e-163	-6.43014e-163	-6.85246e-163	-2.4338e-163	-1.54026e-163	2.60768e-163	2.66292e-163	5.86775e-163	-1.66004e-163	6.186e-163	-2.42494e-163	2.97599e-163	-2.74881e-163	4.60844e-163	1.01037e-163	2.79101e-163	-3.07158e-164	-3.05143e-163	6.2172e-164	-8.0539e-165	-2.89697e-163	0
2.13724e-163	-4.87075e-163	1.7222e-163	2.16796e-163	5.04459e-163	3.32099e-164	4.60247e-164	5.02512e-163	-8.59029e-164	-5.38886e-163	-6.43014e-163	-6.85246e-163	-2.4338e-163	-1.54026e-163	2.60768e-163	2.66292e-163	5.86775e-163	-1.66004e-163	6.186e-163	-2.42494e-163	2.97599e-163	-2.74881e-163	4.60844e-163	1.01037e-163	2.79101e-163	-3.07158e-164	-3.05143e-163	6.2172e-164	-8.0539e-165	-2.89697e-163	0
2.13724e-163	-4.87075e-163	1.7222e-163	2.16796e-163	5.04459e-163	3.32099e-164	4.60247e-164	5.02512e-163	-8.59029e-164	-5.38886e-163	-6.43014e-163	-6.85246e-163	-2.4338e-163	-1.54026e-163	2.60768e-163	2.66292e-163	5.86775e-163	-1.66004e-163	6.186e-163	-2.42494e-163	2.97599e-163	-2.74881e-163	4.60844e-163	1.01037e-163	2.79101e-163	-3.07158e-164	-3.05143e-163	6.2172e-164	-8.0539e-165	-2.89697e-163	0
2.13724e-163	-4.87075e-163	1.7222e-163	2.16796e-163	5.04459e-163	3.32099e-164	4.60247e-164	5.02512e-163	-8.59029e-164	-5.38886e-163	-6.43014e-163	-6.85246e-163	-2.4338e-163	-1.54026e-163	2.60768e-163	2.66292e-163	5.86775e-163	-1.66004e-163	6.186e-163	-2.42494e-163	2.97599e-163	-2.74881e-163	4.60844e-163	1.01037e-163	2.79101e-163	-3.07158e-164	-3.05143e-163	6.2172e-164	-8.0539e-165	-2.89697e-163	0
2.13724e-163	-4.87075e-163	1.7222e-163	2.16796e-163	5.04459e-163	3.32099e-164	4.60247e-164	5.02512e-163	-8.59029e-164	-5.38886e-163	-6.43014e-163	-6.85246e-163	-2.4338e-163	-1.54026e-163	2.60768e-163	2.66292e-163	5.86775e-163	-1.66004e-163	6.186e-163	-2.42494e-163	2.97599e-163	-2.74881e-163	4.60844e-163	1.01037e-163	2.79101e-163	-3.07158e-164	-3.05143e-163	6.2172e-164	-8.0539e-165	-2.89697e-163	0
2.13724e-163	-4.87075e-163	1.7222e-163	2.16796e-163	5.04459e-163	3.32099e-164	4.60247e-164	5.02512e-163	-8.59029e-164	-5.38886e-163	-6.43014e-163	-6.85246e-163	-2.4338e-163	-1.54026e-163	2.60768e-163	2.66292e-163	5.86775e-163	-1.66004e-163	6.186e-163	-2.42494e-163	2.97599e-163	-2.74881e-163	4.60844e-163	1.01037e-163	2.79101e-163	-3.07158e-164	-3.05143e-163	6.2172e-164	-8.0539e-165	-2.89697e-163	0
2.13724e-163	-4.87075e-163	1.7222e-163	2.16796e-163	5.04459e-163	3.32099e-164	4.60247e-164	5.02512e-163	-8.59029e-164	-5.38886e-163	-6.43014e-163	-6.85246e-163	-2.4338e-163	-1.54026e-163	2.60768e-163	2.66292e-163	5.86775e-163	-1.66004e-163	6.186e-163	-2.42494e-163	2.97599e-163	-2.74881e-163	4.60844e-163	1.01037e-163	2.79101e-163	-3.07158e-164	-3.05143e-163	6.2172e-164	-8.0539e-165	-2.89697e-163	0
2.13724e-163	-4.87075e-163	1.7222e-163	2.16796e-163	5.04459e-163	3.32099e-164	4.60247e-164	5.02512e-163	-8.59029e-164	-5.38886e-163	-6.43014e-163	-6.85246e-163	-2.4338e-163	-1.54026e-163	2.60768e-163	2.66292e-163	5.86775e-163	-1.66004e-163	6.186e-163	-2.42494e-163	2.97599e-163	-2.74881e-163	4.60844e-163	1.01037e-163	2.79101e-163	-3.07158e-164	-3.05143e-163	6.2172e-164	-8.0539e-165	-2.89697e-163	0
2.13724e-163	-4.87075e-163	1.7222e-163	2.16796e-163	5.04459e-163	3.32099e-164	4.60247e-164	5.02512e-163	-8.59029e-164	-5.38886e-163	-6.43014e-163	-6.85246e-163	-2.4338e-163	-1.54026e-163	2.60768e-163	2.66292e-163	5.86775e-163	-1.66004e-163	6.186e-163	-2.42494e-163	2.97599e-163	-2.74881e-163	4.60844e-163	1.01037e-163	2.79101e-163	-3.07158e-164	-3.05143e-163	6.2172e-164	-8.0539e-165	-2.89697e-163	0
2.13724e-163	-4.87075e-163	1.7222e-163	2.16796e-163	5.04459e-163	3.32099e-164	4.60247e-164	5.02512e-163	-8.59029e-164	-5.38886e-163	-6.43014e-163	-6.85246e-163	-2.4338e-163	-1.54026e-163	2.60768e-163	2.66292e-163	5.86775e-163	-1.66004e-163	6.186e-163	-2.42494e-163	2.97599e-163	-2.74881e-163	4.60844e-163	1.01037e-163	2.79101e-163	-3.07158e-164	-3.05143e-163	6.2172e-164	-8.0539e-165	-2.89697e-163	0
2.13724e-163	-4.87075e-163	1.7222e-163	2.16796e-163	5.04459e-163	3.32099e-164	4.60247e-164	5.02512e-163	-8.59029e-164	-5.38886e-163	-6.43014e-163	-6.85246e-163	-2.4338e-163	-1.54026e-163	2.60768e-163	2.66292e-163	5.86775e-163	-1.66004e-163	6.186e-163	-2.42494e-163	2.97599e-163	-2.74881e-163	4.60844e-163	1.01037e-163	2.79101e-163	-3.07158e-164	-3.05143e-163	6.2172e-164	-8.0539e-165	-2.89697e-163	0
2.13724e-163	-4.87075e-163	1.7222e-163	2.16796e-163	5.04459e-163	3.32099e-164	4.60247e-164	5.02512e-163	-8.59029e-164	-5.38886e-163	-6.43014e-163	-6.85246e-163	-2.4338e-163	-1.54026e-163	2.60768e-163	2.66292e-163	5.86775e-163	-1.66004e-163	6.186e-163	-2.42494e-163	2.97599e-163	-2.74881e-163	4.60844e-163	1.01037e-163	2.79101e-163	-3.07158e-164	-3.05143e-163	6.2172e-164	-8.0539e-165	-2.89697e-163	0
2.13724e-163	-4.87075e-163	1.7222e-163	2.16796e-163	5.04459e-163	3.32099e-164	4.60247e-164	5.02512e-163	-8.59029e-164	-5.38886e-163	-6.43014e-163	-6.85246e-163	-2.4338e-163	-1.54026e-163	2.60768e-163	2.66292e-163	5.86775e-163	-1.66004e-163	6.186e-163	-2.42494e-163	2.97599e-163	-2.74881e-163	4.60844e-163	1.01037e-163	2.79101e-163	-3.07158e-164	-3.05143e-163	6.2172e-164	-8.0539e-165	-2.89697e-163	0
2.13724e-163	-4.87075e-163	1.7222e-163	2.16796e-163	5.04459e-163	3.32099e-164	4.60247e-164	5.02512e-163	-8.59029e-164	-5.38886e-163	-6.43014e-163	-6.85246e-163	-2.4338e-163	-1.54026e-163	2.60768e-163	2.66292e-163	5.86775e-163	-1.66004e-163	6.186e-163	-2.42494e-163	2.97599e-163	-2.74881e-163	4.60844e-163	1.01037e-163	2.79101e-163	-3.07158e-164	-3.05143e-163	6.2172e-164	-8.0539e-165	-2.89697e-163	0
2.13724e-163	-4.87075e-163	1.7222e-163	2.16796e-163	5.04459e-163	3.32099e-164	4.60247e-164	5.02512e-163	-8.59029e-164	-5.38886e-163	-6.43014e-163	-6.85246e-163	-2.4338e-163	-1.54026e-163	2.60768e-163	2.66292e-163	5.86775e-163	-1.66004e-163	6.186e-163	-2.42494e-163	2.97599e-163	-2.74881e-163	4.60844e-163	1.01037e-163	2.79101e-163	-3.07158e-164	-3.05143e-163	6.2172e-164	-8.0539e-165	-2.89697e-163	0
2.13724e-163	-4.87075e-163	1.7222e-163	2.16796e-163	5.04459e-163	3.32099e-164	4.60247e-164	5.02512e-163	-8.59029e-164	-5.38886e-163	-6.43014e-163	-6.85246e-163	-2.4338e-163	-1.54026e-163	2.60768e-163	2.66292e-163	5.86775e-163	-1.66004e-163	6.186e-163	-2.42494e-163	2.97599e-163	-2.74881e-163	4.60844e-163	1.01037e-163	2.79101e-163	-3.07158e-164	-3.05143e-163	6.2172e-164	-8.0539e-165	-2.89697e-163	0
2.13724e-163	-4.87075e-163	1.7222e-163	2.16796e-163	5.04459e-163	3.32099e-164	4.60247e-164	5.02512e-163	-8.59029e-164	-5.38886e-163	-6.43014e-163	-6.85246e-163	-2.4338e-163	-1.54026e-163	2.60768e-163	2.66292e-163	5.86775e-163	-1.66004e-163	6.186e-163	-2.42494e-163	2.97599e-163	-2.74881e-163	4.60844e-163	1.01037e-163	2.79101e-163	-3.07158e-164	-3.05143e-163	6.2172e-164	-8.0539e-165	-2.89697e-163	0
2.13724e-163	-4.87075e-163	1.7222e-163	2.16796e-163	5.04459e-163	3.32099e-164	4.60247e-164	5.02512e-163	-8.59029e-164	-5.38886e-163	-6.43014e-163	-6.85246e-163	-2.4338e-163	-1.54026e-163	2.60768e-163	2.66292e-163	5.86775e-163	-1.66004e-163	6.186e-163	-2.42494e-163	2.97599e-163	-2.74881e-163	4.60844e-163	1.01037e-163	2.79101e-163	-3.07158e-164	-3.05143e-163	6.2172e-164	-8.0539e-165	-2.89697e-163	0
2.13724e-163	-4.87075e-163	1.7222e-163	2.16796e-163	5.04459e-163	3.32099e-164	4.60247e-164	5.02512e-163	-8.59029e-164	-5.38886e-163	-6.43014e-163	-6.85246e-163	-2.4338e-163	-1.54026e-163	2.60768e-163	2.66292e-163	5.86775e-163	-1.66004e-163	6.186e-163	-2.42494e-163	2.97599e-163	-2.74881e-163	4.60844e-163	1.01037e-163	2.79101e-163	-3.07158e-164	-3.05143e-163	6.2172e-164	-8.0539e-165	-2.89697e-163	0
2.13724e-163	-4.87075e-163	1.7222e-163	2.16796e-163	5.04459e-163	3.32099e-164	4.60247e-164	5.02512e-163	-8.59029e-164	-5.38886e-163	-6.43014e-163	-6.85246e-163	-2.4338e-163	-1.54026e-163	2.60768e-163	2.66292e-163	5.86775e-163	-1.66004e-163	6.186e-163	-2.42494e-163	2.97599e-163	-2.74881e-163	4.60844e-163	1.01037e-163	2.79101e-163	-3.07158e-164	-3.05143e-163	6.2172e-164	-8.0539e-165	-2.89697e-163	0
2.13724e-163	-4.87075e-163	1.7222e-163	2.16796e-163	5.04459e-163	3.32099e-164	4.60247e-164	5.02512e-163	-8.59029e-164	-5.38886e-163	-6.43014e-163	-6.85246e-163	-2.4338e-163	-1.54026e-163	2.60768e-163	2.66292e-163	5.86775e-163	-1.66004e-163	6.186e-163	-2.42494e-163	2.97599e-163	-2.74881e-163	4.60844e-163	1.01037e-163	2.79101e-163	-3.07158e-164	-3.05143e-163	6.2172e-164	-8.0539e-165	-2.89697e-163	0
2.13724e-163	-4.87075e-163	1.7222e-163	2.16796e-163	5.04459e-163	3.32099e-164	4.60247e-164	5.02512e-163	-8.59029e-164	-5.38886e-163	-6.43014e-163	-6.85246e-163	-2.4338e-163	-1.54026e-163	2.60768e-163	2.66292e-163	5.86775e-163	-1.66004e-163	6.186e-163	-2.42494e-163	2.97599e-163	-2.74881e-163	4.60844e-163	1.01037e-163	2.79101e-163	-3.07158e-164	-3.05143e-163	6.2172e-164	-8.0539e-165	-2.89697e-163	0
2.13724e-163	-4.87075e-163	1.7222e-163	2.16796e-163	5.04459e-163	3.32099e-164	4.60247e-164	5.02512e-163	-8.59029e-164	-5.38886e-163	-6.43014e-163	-6.85246e-163	-2.4338e-163	-1.54026e-163	2.60768e-163	2.66292e-163	5.86775e-163	-1.66004e-163	6.186e-163	-2.42494e-163	2.97599e-163	-2.74881e-163	4.60844e-163	1.01037e-163	2.79101e-163	-3.07158e-164	-3.05143e-163	6.2172e-164	-8.0539e-165	-2.89697e-163	0
2.13724e-163	-4.87075e-163	1.7222e-163	2.16796e-163	5.04459e-163	3.32099e-164	4.60247e-164	5.02512e-163	-8.59029e-164	-5.38886e-163	-6.43014e-163	-6.85246e-163	-2.4338e-163	-1.54026e-163	2.60768e-163	2.66292e-163	5.86775e-163	-1.66004e-163	6.186e-163	-2.42494e-163	2.97599e-163	-2.74881e-163	4.60844e-163	1.01037e-163	2.79101e-163	-3.07158e-164	-3.05143e-163	6.2172e-164	-8.0539e-165	-2.89697e-163	0
2.13724e-163	-4.87075e-163	1.7222e-163	2.16796e-163	5.04459e-163	3.32099e-164	4.60247e-164	5.02512e-163	-8.59029e-164	-5.38886e-163	-6.43014e-163	-6.85246e-163	-2.4338e-163	-1.54026e-163	2.60768e-163	2.66292e-163	5.86775e-163	-1.66004e-163	6.186e-163	-2.42494e-163	2.97599e-163	-2.74881e-163	4.60844e-163	1.01037e-163	2.79101e-163	-3.07158e-164	-3.05143e-163	6.2172e-164	-8.0539e-165	-2.89697e-163	0
2.13724e-163	-4.87075e-163	1.7222e-163	2.16796e-163	5.04459e-163	3.32099e-164	4.60247e-164	5.02512e-163	-8.59029e-164	-5.38886e-163	-6.43014e-163	-6.85246e-163	-2.4338e-163	-1.54026e-163	2.60768e-163	2.66292e-163	5.86775e-163	-1.66004e-163	6.186e-163	-2.42494e-163	2.97599e-163	-2.74881e-163	4.60844e-163	1.01037e-163	2.79101e-163	-3.07158e-164	-3.05143e-163	6.2172e-164	-8.0539e-165	-2.89697e-163	0
2.13724e-163	-4.87075e-163	1.7222e-163	2.16796e-163	5.04459e-163	3.32099e-164	4.60247e-164	5.02512e-163	-8.59029e-164	-5.38886e-163	-6.43014e-163	-6.85246e-163	-2.4338e-163	-1.54026e-163	2.60768e-163	2.66292e-163	5.86775e-163	-1.66004e-163	6.186e-163	-2.42494e-163	2.97599e-163	-2.74881e-163	4.60844e-163	1.01037e-163	2.79101e-163	-3.07158e-164	-3.05143e-163	6.2172e-164	-8.0539e-165	-2.89697e-163	0
2.13724e-163	-4.87075e-163	1.7222e-163	2.16796e-163	5.04459e-163	3.32099e-164	4.60247e-164	5.02512e-163	-8.59029e-164	-5.38886e-163	-6.43014e-163	-6.85246e-163	-2.4338e-163	-1.54026e-163	2.60768e-163	2.66292e-163	5.86775e-163	-1.66004e-163	6.186e-163	-2.42494e-163	2.97599e-163	-2.74881e-163	4.60844e-163	1.01037e-163	2.79101e-163	-3.07158e-164	-3.05143e-163	6.2172e-164	-8.0539e-165	-2.89697e-163	0
2.13724e-163	-4.87075e-163	1.7222e-163	2.16796e-163	5.04459e-163	3.32099e-164	4.60247e-164	5.02512e-163	-8.59029e-164	-5.38886e-163	-6.43014e-163	-6.85246e-163	-2.4338e-163	-1.54026e-163	2.60768e-163	2.66292e-163	5.86775e-163	-1.66004e-163	6.186e-163	-2.42494e-163	2.97599e-163	-2.74881e-163	4.60844e-163	1.01037e-163	2.79101e-163	-3.07158e-164	-3.05143e-163	6.2172e-164	-8.0539e-165	-2.89697e-163	0
2.13724e-163	-4.87075e-163	1.7222e-163	2.16796e-163	5.04459e-163	3.32099e-164	4.60247e-164	5.02512e-163	-8.59029e-164	-5.38886e-163	-6.43014e-163	-6.85246e-163	-2.4338e-163	-1.54026e-163	2.60768e-163	2.66292e-163	5.86775e-163	-1.66004e-163	6.186e-163	-2.42494e-163	2.97599e-163	-2.74881e-163	4.60844e-163	1.01037e-163	2.79101e-163	-3.07158e-164	-3.05143e-163	6.2172e-164	-8.0539e-165	-2.89697e-163	0
2.13724e-163	-4.87075e-163	1.7222e-163	2.16796e-163	5.04459e-163	3.32099e-164	4.60247e-164	5.02512e-163	-8.59029e-164	-5.38886e-163	-6.43014e-163	-6.85246e-163	-2.4338e-163	-1.54026e-163	2.60768e-163	2.66292e-163	5.86775e-163	-1.66004e-163	6.186e-163	-2.42494e-163	2.97599e-163	-2.74881e-163	4.60844e-163	1.01037e-163	2.79101e-163	-3.07158e-164	-3.05143e-163	6.2172e-164	-8.0539e-165	-2.89697e-163	0
2.13724e-163	-4.87075e-163	1.7222e-163	2.16796e-163	5.04459e-163	3.32099e-164	4.60247e-164	5.02512e-163	-8.59029e-164	-5.38886e-163	-6.43014e-163	-6.85246e-163	-2.4338e-163	-1.54026e-163	2.60768e-163	2.66292e-163	5.86775e-163	-1.66004e-163	6.186e-163	-2.42494e-163	2.97599e-163	-2.74881e-163	4.60844e-163	1.01037e-163	2.79101e-163	-3.07158e-164	-3.05143e-163	6.2172e-164	-8.0539e-165	-2.89697e-163	0
2.13724e-163	-4.87075e-163	1.7222e-163	2.16796e-163	5.04459e-163	3.32099e-164	4.60247e-164	5.02512e-163	-8.59029e-164	-5.38886e-163	-6.43014e-163	-6.85246e-163	-2.4338e-163	-1.54026e-163	2.60768e-163	2.66292e-163	5.86775e-163	-1.66004e-163	6.186e-163	-2.42494e-163	2.97599e-163	-2.74881e-163	4.60844e-163	1.01037e-163	2.79101e-163	-3.07158e-164	-3.05143e-163	6.2172e-164	-8.0539e-165	-2.89697e-163	0
2.13724e-163	-4.87075e-163	1.7222e-163	2.16796e-163	5.04459e-163	3.32099e-164	4.60247e-164	5.02512e-163	-8.59029e-164	-5.38886e-163	-6.43014e-163	-6.85246e-163	-2.4338e-163	-1.54026e-163	2.60768e-163	2.66292e-163	5.86775e-163	-1.66004e-163	6.186e-163	-2.42494e-163	2.97599e-163	-2.74881e-163	4.60844e-163	1.01037e-163	2.79101e-163	-3.07158e-164	-3.05143e-163	6.2172e-164	-8.0539e-165	-2.89697e-163	0
2.13724e-163	-4.87075e-163	1.7222e-163	2.16796e-163	5.04459e-163	3.32099e-164	4.60247e-164	5.02512e-163	-8.59029e-164	-5.38886e-163	-6.43014e-163	-6.85246e-163	-2.4338e-163	-1.54026e-163	2.60768e-163	2.66292e-163	5.86775e-163	-1.66004e-163	6.186e-163	-2.42494e-163	2.97599e-163	-2.74881e-163	4.60844e-163	1.01037e-163	2.79101e-163	-3.07158e-164	-3.05143e-163	6.2172e-164	-8.0539e-165	-2.89697e-163	0
2.13724e-163	-4.87075e-163	1.7222e-163	2.16796e-163	5.04459e-163	3.32099e-164	4.60247e-164	5.02512e-163	-8.59029e-164	-5.38886e-163	-6.43014e-163	-6.85246e-163	-2.4338e-163	-1.54026e-163	2.60768e-163	2.66292e-163	5.86775e-163	-1.66004e-163	6.186e-163	-2.42494e-163	2.97599e-163	-2.74881e-163	4.60844e-163	1.01037e-163	2.79101e-163	-3.07158e-164	-3.05143e-163	6.2172e-164	-8.0539e-165	-2.89697e-163	0
2.13724e-163	-4.87075e-163	1.7222e-163	2.16796e-163	5.04459e-163	3.32099e-164	4.60247e-164	5.02512e-163	-8.59029e-164	-5.38886e-163	-6.43014e-163	-6.85246e-163	-2.4338e-163	-1.54026e-163	2.60768e-163	2.66292e-163	5.86775e-163	-1.66004e-163	6.186e-163	-2.42494e-163	2.97599e-163	-2.74881e-163	4.60844e-163	1.01037e-163	2.79101e-163	-3.07158e-164	-3.05143e-163	6.2172e-164	-8.0539e-165	-2.89697e-163	0
2.13724e-163	-4.87075e-163	1.7222e-163	2.16796e-163	5.04459e-163	3.32099e-164	4.60247e-164	5.02512e-163	-8.59029e-164	-5.38886e-163	-6.43014e-163	-6.85246e-163	-2.4338e-163	-1.54026e-163	2.60768e-163	2.66292e-163	5.86775e-163	-1.66004e-163	6.186e-163	-2.42494e-163	2.97599e-163	-2.74881e-163	4.60844e-163	1.01037e-163	2.79101e-163	-3.07158e-164	-3.05143e-163	6.2172e-164	-8.0539e-165	-2.89697e-163	0
2.13724e-163	-4.87075e-163	1.7222e-163	2.16796e-163	5.04459e-163	3.32099e-164	4.60247e-164	5.02512e-163	-8.59029e-164	-5.38886e-163	-6.43014e-163	-6.85246e-163	-2.4338e-163	-1.54026e-163	2.60768e-163	2.66292e-163	5.86775e-163	-1.66004e-163	6.186e-163	-2.42494e-163	2.97599e-163	-2.74881e-163	4.60844e-163	1.01037e-163	2.79101e-163	-3.07158e-164	-3.05143e-163	6.2172e-164	-8.0539e-165	-2.89697e-163	0
2.13724e-163	-4.87075e-163	1.7222e-163	2.16796e-163	5.04459e-163	3.32099e-164	4.60247e-164	5.02512e-163	-8.59029e-164	-5.38886e-163	-6.43014e-163	-6.85246e-163	-2.4338e-163	-1.54026e-163	2.60768e-163	2.66292e-163	5.86775e-163	-1.66004e-163	6.186e-163	-2.42494e-163	2.97599e-163	-2.74881e-163	4.60844e-163	1.01037e-163	2.79101e-163	-3.07158e-164	-3.05143e-163	6.2172e-164	-8.0539e-165	-2.89697e-163	0
2.13724e-163	-4.87075e-163	1.7222e-163	2.16796e-163	5.04459e-163	3.32099e-164	4.60247e-164	5.02512e-163	-8.59029e-164	-5.38886e-163	-6.43014e-163	-6.85246e-163	-2.4338e-163	-1.54026e-163	2.60768e-163	2.66292e-163	5.86775e-163	-1.66004e-163	6.186e-163	-2.42494e-163	2.97599e-163	-2.74881e-163	4.60844e-163	1.01037e-163	2.79101e-163	-3.07158e-164	-3.05143e-163	6.2172e-164	-8.0539e-165	-2.89697e-163	0
2.13724e-163	-4.87075e-163	1.7222e-163	2.16796e-163	5.04459e-163	3.32099e-164	4.60247e-164	5.02512e-163	-8.59029e-164	-5.38886e-163	-6.43014e-163	-6.85246e-163	-2.4338e-163	-1.54026e-163	2.60768e-163	2.66292e-163	5.86775e-163	-1.66004e-163	6.186e-163	-2.42494e-163	2.97599e-163	-2.74881e-163	4.60844e-163	1.01037e-163	2.79101e-163	-3.07158e-164	-3.05143e-163	6.2172e-164	-8.0539e-165	-2.89697e-163	0
2.13724e-163	-4.87075e-163	1.7222e-163	2.16796e-163	5.04459e-163	3.32099e-164	4.60247e-164	5.02512e-163	-8.59029e-164	-5.38886e-163	-6.43014e-163	-6.85246e-163	-2.4338e-163	-1.54026e-163	2.60768e-163	2.66292e-163	5.86775e-163	-1.66004e-163	6.186e-163	-2.42494e-163	2.97599e-163	-2.74881e-163	4.60844e-163	1.01037e-163	2.79101e-163	-3.07158e-164	-3.05143e-163	6.2172e-164	-8.0539e-165	-2.89697e-163	0
2.13724e-163	-4.87075e-163	1.7222e-163	2.16796e-163	5.04459e-163	3.32099e-164	4.60247e-164	5.02512e-163	-8.59029e-164	-5.38886e-163	-6.43014e-163	-6.85246e-163	-2.4338e-163	-1.54026e-163	2.60768e-163	2.66292e-163	5.86775e-163	-1.66004e-163	6.186e-163	-2.42494e-163	2.97599e-163	-2.74881e-163	4.60844e-163	1.01037e-163	2.79101e-163	-3.07158e-164	-3.05143e-163	6.2172e-164	-8.0539e-165	-2.89697e-163	0
2.13724e-163	-4.87075e-163	1.7222e-163	2.16796e-163	5.04459e-163	3.32099e-164	4.60247e-164	5.02512e-163	-8.59029e-164	-5.38886e-163	-6.43014e-163	-6.85246e-163	-2.4338e-163	-1.54026e-163	2.60768e-163	2.66292e-163	5.86775e-163	-1.66004e-163	6.186e-163	-2.42494e-163	2.97599e-163	-2.74881e-163	4.60844e-163	1.01037e-163	2.79101e-163	-3.07158e-164	-3.05143e-163	6.2172e-164	-8.0539e-165	-2.89697e-163	0
2.13724e-163	-4.87075e-163	1.7222e-163	2.16796e-163	5.04459e-163	3.32099e-164	4.60247e-164	5.02512e-163	-8.59029e-164	-5.38886e-163	-6.43014e-163	-6.85246e-163	-2.4338e-163	-1.54026e-163	2.60768e-163	2.66292e-163	5.86775e-163	-1.66004e-163	6.186e-163	-2.42494e-163	2.97599e-163	-2.74881e-163	4.60844e-163	1.01037e-163	2.79101e-163	-3.07158e-164	-3.05143e-163	6.2172e-164	-8.0539e-165	-2.89697e-163	0
2.13724e-163	-4.87075e-163	1.7222e-163	2.16796e-163	5.04459e-163	3.32099e-164	4.60247e-164	5.02512e-163	-8.59029e-164	-5.38886e-163	-6.43014e-163	-6.85246e-163	-2.4338e-163	-1.54026e-163	2.60768e-163	2.66292e-163	5.86775e-163	-1.66004e-163	6.186e-163	-2.42494e-163	2.97599e-163	-2.74881e-163	4.60844e-163	1.01037e-163	2.79101e-163	-3.07158e-164	-3.05143e-163	6.2172e-164	-8.0539e-165	-2.89697e-163	0
2.13724e-163	-4.87075e-163	1.7222e-163	2.16796e-163	5.04459e-163	3.32099e-164	4.60247e-164	5.02512e-163	-8.59029e-164	-5.38886e-163	-6.43014e-163	-6.85246e-163	-2.4338e-163	-1.54026e-163	2.60768e-163	2.66292e-163	5.86775e-163	-1.66004e-163	6.186e-163	-2.42494e-163	2.97599e-163	-2.74881e-163	4.60844e-163	1.01037e-163	2.79101e-163	-3.07158e-164	-3.05143e-163	6.2172e-164	-8.0539e-165	-2.89697e-163	0
2.13724e-163	-4.87075e-163	1.7222e-163	2.16796e-163	5.04459e-163	3.32099e-164	4.60247e-164	5.02512e-163	-8.59029e-164	-5.38886e-163	-6.43014e-163	-6.85246e-163	-2.4338e-163	-1.54026e-163	2.60768e-163	2.66292e-163	5.86775e-163	-1.66004e-163	6.186e-163	-2.42494e-163	2.97599e-163	-2.74881e-163	4.60844e-163	1.01037e-163	2.79101e-163	-3.07158e-164	-3.05143e-163	6.2172e-164	-8.0539e-165	-2.89697e-163	0
2.13724e-163	-4.87075e-163	1.7222e-163	2.16796e-163	5.04459e-163	3.32099e-164	4.60247e-164	5.02512e-163	-8.59029e-164	-5.38886e-163	-6.43014e-163	-6.85246e-163	-2.4338e-163	-1.54026e-163	2.60768e-163	2.66292e-163	5.86775e-163	-1.66004e-163	6.186e-163	-2.42494e-163	2.97599e-163	-2.74881e-163	4.60844e-163	1.01037e-163	2.79101e-163	-3.07158e-164	-3.05143e-163	6.2172e-164	-8.0539e-165	-2.89697e-163	0
2.13724e-163	-4.87075e-163	1.7222e-163	2.16796e-163	5.04459e-163	3.32099e-164	4.60247e-164	5.02512e-163	-8.59029e-164	-5.38886e-163	-6.43014e-163	-6.85246e-163	-2.4338e-163	-1.54026e-163	2.60768e-163	2.66292e-163	5.86775e-163	-1.66004e-163	6.186e-163	-2.42494e-163	2.97599e-163	-2.74881e-163	4.60844e-163	1.01037e-163	2.79101e-163	-3.07158e-164	-3.05143e-163	6.2172e-164	-8.0539e-165	-2.89697e-163	0
2.13724e-163	-4.87075e-163	1.7222e-163	2.16796e-163	5.04459e-163	3.32099e-164	4.60247e-164	5.02512e-163	-8.59029e-164	-5.38886e-163	-6.43014e-163	-6.85246e-163	-2.4338e-163	-1.54026e-163	2.60768e-163	2.66292e-163	5.86775e-163	-1.66004e-163	6.186e-163	-2.42494e-163	2.97599e-163	-2.74881e-163	4.60844e-163	1.01037e-163	2.79101e-163	-3.07158e-164	-3.05143e-163	6.2172e-164	-8.0539e-165	-2.89697e-163	0
2.13724e-163	-4.87075e-163	1.7222e-163	2.16796e-163	5.04459e-163	3.32099e-164	4.60247e-164	5.02512e-163	-8.59029e-164	-5.38886e-163	-6.43014e-163	-6.85246e-163	-2.4338e-163	-1.54026e-163	2.60768e-163	2.66292e-163	5.86775e-163	-1.66004e-163	6.186e-163	-2.42494e-163	2.97599e-163	-2.74881e-163	4.60844e-163	1.01037e-163	2.79101e-163	-3.07158e-164	-3.05143e-163	6.2172e-164	-8.0539e-165	-2.89697e-163	0
2.13724e-163	-4.87075e-163	1.7222e-163	2.16796e-163	5.04459e-163	3.32099e-164	4.60247e-164	5.02512e-163	-8.59029e-164	-5.38886e-163	-6.43014e-163	-6.85246e-163	-2.4338e-163	-1.54026e-163	2.60768e-163	2.66292e-163	5.86775e-163	-1.66004e-163	6.186e-163	-2.42494e-163	2.97599e-163	-2.74881e-163	4.60844e-163	1.01037e-163	2.79101e-163	-3.07158e-164	-3.05143e-163	6.2172e-164	-8.0539e-165	-2.89697e-163	0
2.13724e-163	-4.87075e-163	1.7222e-163	2.16796e-163	5.04459e-163	3.32099e-164	4.60247e-164	5.02512e-163	-8.59029e-164	-5.38886e-163	-6.43014e-163	-6.85246e-163	-2.4338e-163	-1.54026e-163	2.60768e-163	2.66292e-163	5.86775e-163	-1.66004e-163	6.186e-163	-2.42494e-163	2.97599e-163	-2.74881e-163	4.60844e-163	1.01037e-163	2.79101e-163	-3.07158e-164	-3.05143e-163	6.2172e-164	-8.0539e-165	-2.89697e-163	0
2.13724e-163	-4.87075e-163	1.7222e-163	2.16796e-163	5.04459e-163	3.32099e-164	4.60247e-164	5.02512e-163	-8.59029e-164	-5.38886e-163	-6.43014e-163	-6.85246e-163	-2.4338e-163	-1.54026e-163	2.60768e-163	2.66292e-163	5.86775e-163	-1.66004e-163	6.186e-163	-2.42494e-163	2.97599e-163	-2.74881e-163	4.60844e-163	1.01037e-163	2.79101e-163	-3.07158e-164	-3.05143e-163	6.2172e-164	-8.0539e-165	-2.89697e-163	0
2.13724e-163	-4.87075e-163	1.7222e-163	2.16796e-163	5.04459e-163	3.32099e-164	4.60247e-164	5.02512e-163	-8.59029e-164	-5.38886e-163	-6.43014e-163	-6.85246e-163	-2.4338e-163	-1.54026e-163	2.60768e-163	2.66292e-163	5.86775e-163	-1.66004e-163	6.186e-163	-2.42494e-163	2.97599e-163	-2.74881e-163	4.60844e-163	1.01037e-163	2.79101e-163	-3.07158e-164	-3.05143e-163	6.2172e-164	-8.0539e-165	-2.89697e-163	0
2.13724e-163	-4.87075e-163	1.7222e-163	2.16796e-163	5.04459e-163	3.32099e-164	4.60247e-164	5.02512e-163	-8.59029e-164	-5.38886e-163	-6.43014e-163	-6.85246e-163	-2.4338e-163	-1.54026e-163	2.60768e-163	2.66292e-163	5.86775e-163	-1.66004e-163	6.186e-163	-2.42494e-163	2.97599e-163	-2.74881e-163	4.60844e-163	1.01037e-163	2.79101e-163	-3.07158e-164	-3.05143e-163	6.2172e-164	-8.0539e-165	-2.89697e-163	0
2.13724e-163	-4.87075e-163	1.7222e-163	2.16796e-163	5.04459e-163	3.32099e-164	4.60247e-164	5.02512e-163	-8.59029e-164	-5.38886e-163	-6.43014e-163	-6.85246e-163	-2.4338e-163	-1.54026e-163	2.60768e-163	2.66292e-163	5.86775e-163	-1.66004e-163	6.186e-163	-2.42494e-163	2.97599e-163	-2.74881e-163	4.60844e-163	1.01037e-163	2.79101e-163	-3.07158e-164	-3.05143e-163	6.2172e-164	-8.0539e-165	-2.89697e-163	0
2.13724e-163	-4.87075e-163	1.7222e-163	2.16796e-163	5.04459e-163	3.32099e-164	4.60247e-164	5.02512e-163	-8.59029e-164	-5.38886e-163	-6.43014e-163	-6.85246e-163	-2.4338e-163	-1.54026e-163	2.60768e-163	2.66292e-163	5.86775e-163	-1.66004e-163	6.186e-163	-2.42494e-163	2.97599e-163	-2.74881e-163	4.60844e-163	1.01037e-163	2.79101e-163	-3.07158e-164	-3.05143e-163	6.2172e-164	-8.0539e-165	-2.89697e-163	0
2.13724e-163	-4.87075e-163	1.7222e-163	2.16796e-163	5.04459e-163	3.32099e-164	4.60247e-164	5.02512e-163	-8.59029e-164	-5.38886e-163	-6.43014e-163	-6.85246e-163	-2.4338e-163	-1.54026e-163	2.60768e-163	2.66292e-163	5.86775e-163	-1.66004e-163	6.186e-163	-2.42494e-163	2.97599e-163	-2.74881e-163	4.60844e-163	1.01037e-163	2.79101e-163	-3.07158e-164	-3.05143e-163	6.2172e-164	-8.0539e-165	-2.89697e-163	0
2.13724e-163	-4.87075e-163	1.7222e-163	2.16796e-163	5.04459e-163	3.32099e-164	4.60247e-164	5.02512e-163	-8.59029e-164	-5.38886e-163	-6.43014e-163	-6.85246e-163	-2.4338e-163	-1.54026e-163	2.60768e-163	2.66292e-163	5.86775e-163	-1.66004e-163	6.186e-163	-2.42494e-163	2.97599e-163	-2.74881e-163	4.60844e-163	1.01037e-163	2.79101e-163	-3.07158e-164	-3.05143e-163	6.2172e-164	-8.0539e-165	-2.89697e-163	0
2.13724e-163	-4.87075e-163	1.7222e-163	2.16796e-163	5.04459e-163	3.32099e-164	4.60247e-164	5.02512e-163	-8.59029e-164	-5.38886e-163	-6.43014e-163	-6.85246e-163	-2.4338e-163	-1.54026e-163	2.60768e-163	2.66292e-163	5.86775e-163	-1.66004e-163	6.186e-163	-2.42494e-163	2.97599e-163	-2.74881e-163	4.60844e-163	1.01037e-163	2.79101e-163	-3.07158e-164	-3.05143e-163	6.2172e-164	-8.0539e-165	-2.89697e-163	0
2.13724e-163	-4.87075e-163	1.7222e-163	2.16796e-163	5.04459e-163	3.32099e-164	4.60247e-164	5.02512e-163	-8.59029e-164	-5.38886e-163	-6.43014e-163	-6.85246e-163	-2.4338e-163	-1.54026e-163	2.60768e-163	2.66292e-163	5.86775e-163	-1.66004e-163	6.186e-163	-2.42494e-163	2.97599e-163	-2.74881e-163	4.60844e-163	1.01037e-163	2.79101e-163	-3.07158e-164	-3.05143e-163	6.2172e-164	-8.0539e-165	-2.89697e-163	0
2.13724e-163	-4.87075e-163	1.7222e-163	2.16796e-163	5.04459e-163	3.32099e-164	4.60247e-164	5.02512e-163	-8.59029e-164	-5.38886e-163	-6.43014e-163	-6.85246e-163	-2.4338e-163	-1.54026e-163	2.60768e-163	2.66292e-163	5.86775e-163	-1.66004e-163	6.186e-163	-2.42494e-163	2.97599e-163	-2.74881e-163	4.60844e-163	1.01037e-163	2.79101e-163	-3.07158e-164	-3.05143e-163	6.2172e-164	-8.0539e-165	-2.89697e-163	0
2.13724e-163	-4.87075e-163	1.7222e-163	2.16796e-163	5.04459e-163	3.32099e-164	4.60247e-164	5.02512e-163	-8.59029e-164	-5.38886e-163	-6.43014e-163	-6.85246e-163	-2.4338e-163	-1.54026e-163	2.60768e-163	2.66292e-163	5.86775e-163	-1.66004e-163	6.186e-163	-2.42494e-163	2.97599e-163	-2.74881e-163	4.60844e-163	1.01037e-163	2.79101e-163	-3.07158e-164	-3.05143e-163	6.2172e-164	-8.0539e-165	-2.89697e-163	0
2.13724e-163	-4.87075e-163	1.7222e-163	2.16796e-163	5.04459e-163	3.32099e-164	4.60247e-164	5.02512e-163	-8.59029e-164	-5.38886e-163	-6.43014e-163	-6.85246e-163	-2.4338e-163	-1.54026e-163	2.60768e-163	2.66292e-163	5.86775e-163	-1.66004e-163	6.186e-163	-2.42494e-163	2.97599e-163	-2.74881e-163	4.60844e-163	1.01037e-163	2.79101e-163	-3.07158e-164	-3.05143e-163	6.2172e-164	-8.0539e-165	-2.89697e-163	0
2.13724e-163	-4.87075e-163	1.7222e-163	2.16796e-163	5.04459e-163	3.32099e-164	4.60247e-164	5.02512e-163	-8.59029e-164	-5.38886e-163	-6.43014e-163	-6.85246e-163	-2.4338e-163	-1.54026e-163	2.60768e-163	2.66292e-163	5.86775e-163	-1.66004e-163	6.186e-163	-2.42494e-163	2.97599e-163	-2.74881e-163	4.60844e-163	1.01037e-163	2.79101e-163	-3.07158e-164	-3.05143e-163	6.2172e-164	-8.0539e-165	-2.89697e-163	0
2.13724e-163	-4.87075e-163	1.7222e-163	2.16796e-163	5.04459e-163	3.32099e-164	4.60247e-164	5.02512e-163	-8.59029e-164	-5.38886e-163	-6.43014e-163	-6.85246e-163	-2.4338e-163	-1.54026e-163	2.60768e-163	2.66292e-163	5.86775e-163	-1.66004e-163	6.186e-163	-2.42494e-163	2.97599e-163	-2.74881e-163	4.60844e-163	1.01037e-163	2.79101e-163	-3.07158e-164	-3.05143e-163	6.2172e-164	-8.0539e-165	-2.89697e-163	0
2.13724e-163	-4.87075e-163	1.7222e-163	2.16796e-163	5.04459e-163	3.32099e-164	4.60247e-164	5.02512e-163	-8.59029e-164	-5.38886e-163	-6.43014e-163	-6.85246e-163	-2.4338e-163	-1.54026e-163	2.60768e-163	2.66292e-163	5.86775e-163	-1.66004e-163	6.186e-163	-2.42494e-163	2.97599e-163	-2.74881e-163	4.60844e-163	1.01037e-163	2.79101e-163	-3.07158e-164	-3.05143e-163	6.2172e-164	-8.0539e-165	-2.89697e-163	0
2.13724e-163	-4.87075e-163	1.7222e-163	2.16796e-163	5.04459e-163	3.32099e-164	4.60247e-164	5.02512e-163	-8.59029e-164	-5.38886e-163	-6.43014e-163	-6.85246e-163	-2.4338e-163	-1.54026e-163	2.60768e-163	2.66292e-163	5.86775e-163	-1.66004e-163	6.186e-163	-2.42494e-163	2.97599e-163	-2.74881e-163	4.60844e-163	1.01037e-163	2.79101e-163	-3.07158e-164	-3.05143e-163	6.2172e-164	-8.0539e-165	-2.89697e-163	0
2.13724e-163	-4.87075e-163	1.7222e-163	2.16796e-163	5.04459e-163	3.32099e-164	4.60247e-164	5.02512e-163	-8.59029e-164	-5.38886e-163	-6.43014e-163	-6.85246e-163	-2.4338e-163	-1.54026e-163	2.60768e-163	2.66292e-163	5.86775e-163	-1.66004e-163	6.186e-163	-2.42494e-163	2.97599e-163	-2.74881e-163	4.60844e-163	1.01037e-163	2.79101e-163	-3.07158e-164	-3.05143e-163	6.2172e-164	-8.0539e-165	-2.89697e-163	0
2.13724e-163	-4.87075e-163	1.7222e-163	2.16796e-163	5.04459e-163	3.32099e-164	4.60247e-164	5.02512e-163	-8.59029e-164	-5.38886e-163	-6.43014e-163	-6.85246e-163	-2.4338e-163	-1.54026e-163	2.60768e-163	2.66292e-163	5.86775e-163	-1.66004e-163	6.186e-163	-2.42494e-163	2.97599e-163	-2.74881e-163	4.60844e-163	1.01037e-163	2.79101e-163	-3.07158e-164	-3.05143e-163	6.2172e-164	-8.0539e-165	-2.89697e-163	0
2.13724e-163	-4.87075e-163	1.7222e-163	2.16796e-163	5.04459e-163	3.32099e-164	4.60247e-164	5.02512e-163	-8.59029e-164	-5.38886e-163	-6.43014e-163	-6.85246e-163	-2.4338e-163	-1.54026e-163	2.60768e-163	2.66292e-163	5.86775e-163	-1.66004e-163	6.186e-163	-2.42494e-163	2.97599e-163	-2.74881e-163	4.60844e-163	1.01037e-163	2.79101e-163	-3.07158e-164	-3.05143e-163	6.2172e-164	-8.0539e-165	-2.89697e-163	0
2.13724e-163	-4.87075e-163	1.7222e-163	2.16796e-163	5.04459e-163	3.32099e-164	4.60247e-164	5.02512e-163	-8.59029e-164	-5.38886e-163	-6.43014e-163	-6.85246e-163	-2.4338e-163	-1.54026e-163	2.60768e-163	2.66292e-163	5.86775e-163	-1.66004e-163	6.186e-163	-2.42494e-163	2.97599e-163	-2.74881e-163	4.60844e-163	1.01037e-163	2.79101e-163	-3.07158e-164	-3.05143e-163	6.2172e-164	-8.0539e-165	-2.89697e-163	0
2.13724e-163	-4.87075e-163	1.7222e-163	2.16796e-163	5.04459e-163	3.32099e-164	4.60247e-164	5.02512e-163	-8.59029e-164	-5.38886e-163	-6.43014e-163	-6.85246e-163	-2.4338e-163	-1.54026e-163	2.60768e-163	2.66292e-163	5.86775e-163	-1.66004e-163	6.186e-163	-2.42494e-163	2.97599e-163	-2.74881e-163	4.60844e-163	1.01037e-163	2.79101e-163	-3.07158e-164	-3.05143e-163	6.2172e-164	-8.0539e-165	-2.89697e-163	0
2.13724e-163	-4.87075e-163	1.7222e-163	2.16796e-163	5.04459e-163	3.32099e-164	4.60247e-164	5.02512e-163	-8.59029e-164	-5.38886e-163	-6.43014e-163	-6.85246e-163	-2.4338e-163	-1.54026e-163	2.60768e-163	2.66292e-163	5.86775e-163	-1.66004e-163	6.186e-163	-2.42494e-163	2.97599e-163	-2.74881e-163	4.60844e-163	1.01037e-163	2.79101e-163	-3.07158e-164	-3.05143e-163	6.2172e-164	-8.0539e-165	-2.89697e-163	0
2.13724e-163	-4.87075e-163	1.7222e-163	2.16796e-163	5.04459e-163	3.32099e-164	4.60247e-164	5.02512e-163	-8.59029e-164	-5.38886e-163	-6.43014e-163	-6.85246e-163	-2.4338e-163	-1.54026e-163	2.60768e-163	2.66292e-163	5.86775e-163	-1.66004e-163	6.186e-163	-2.42494e-163	2.97599e-163	-2.74881e-163	4.60844e-163	1.01037e-163	2.79101e-163	-3.07158e-164	-3.05143e-163	6.2172e-164	-8.0539e-165	-2.89697e-163	0
2.13724e-163	-4.87075e-163	1.7222e-163	2.16796e-163	5.04459e-163	3.32099e-164	4.60247e-164	5.02512e-163	-8.59029e-164	-5.38886e-163	-6.43014e-163	-6.85246e-163	-2.4338e-163	-1.54026e-163	2.60768e-163	2.66292e-163	5.86775e-163	-1.66004e-163	6.186e-163	-2.42494e-163	2.97599e-163	-2.74881e-163	4.60844e-163	1.01037e-163	2.79101e-163	-3.07158e-164	-3.05143e-163	6.2172e-164	-8.0539e-165	-2.89697e-163	0
2.13724e-163	-4.87075e-163	1.7222e-163	2.16796e-163	5.04459e-163	3.32099e-164	4.60247e-164	5.02512e-163	-8.59029e-164	-5.38886e-163	-6.43014e-163	-6.85246e-163	-2.4338e-163	-1.54026e-163	2.60768e-163	2.66292e-163	5.86775e-163	-1.66004e-163	6.186e-163	-2.42494e-163	2.97599e-163	-2.74881e-163	4.60844e-163	1.01037e-163	2.79101e-163	-3.07158e-164	-3.05143e-163	6.2172e-164	-8.0539e-165	-2.89697e-163	0
2.13724e-163	-4.87075e-163	1.7222e-163	2.16796e-163	5.04459e-163	3.32099e-164	4.60247e-164	5.02512e-163	-8.59029e-164	-5.38886e-163	-6.43014e-163	-6.85246e-163	-2.4338e-163	-1.54026e-163	2.60768e-163	2.66292e-163	5.86775e-163	-1.66004e-163	6.186e-163	-2.42494e-163	2.97599e-163	-2.74881e-163	4.60844e-163	1.01037e-163	2.79101e-163	-3.07158e-164	-3.05143e-163	6.2172e-164	-8.0539e-165	-2.89697e-163	0
2.13724e-163	-4.87075e-163	1.7222e-163	2.16796e-163	5.04459e-163	3.32099e-164	4.60247e-164	5.02512e-163	-8.59029e-164	-5.38886e-163	-6.43014e-163	-6.85246e-163	-2.4338e-163	-1.54026e-163	2.60768e-163	2.66292e-163	5.86775e-163	-1.66004e-163	6.186e-163	-2.42494e-163	2.97599e-163	-2.74881e-163	4.60844e-163	1.01037e-163	2.79101e-163	-3.07158e-164	-3.05143e-163	6.2172e-164	-8.0539e-165	-2.89697e-163	0
2.13724e-163	-4.87075e-163	1.7222e-163	2.16796e-163	5.04459e-163	3.32099e-164	4.60247e-164	5.02512e-163	-8.59029e-164	-5.38886e-163	-6.43014e-163	-6.85246e-163	-2.4338e-163	-1.54026e-163	2.60768e-163	2.66292e-163	5.86775e-163	-1.66004e-163	6.186e-163	-2.42494e-163	2.97599e-163	-2.74881e-163	4.60844e-163	1.01037e-163	2.79101e-163	-3.07158e-164	-3.05143e-163	6.2172e-164	-8.0539e-165	-2.89697e-163	0
2.13724e-163	-4.87075e-163	1.7222e-163	2.16796e-163	5.04459e-163	3.32099e-164	4.60247e-164	5.02512e-163	-8.59029e-164	-5.38886e-163	-6.43014e-163	-6.85246e-163	-2.4338e-163	-1.54026e-163	2.60768e-163	2.66292e-163	5.86775e-163	-1.66004e-163	6.186e-163	-2.42494e-163	2.97599e-163	-2.74881e-163	4.60844e-163	1.01037e-163	2.79101e-163	-3.07158e-164	-3.05143e-163	6.2172e-164	-8.0539e-165	-2.89697e-163	0
2.13724e-163	-4.87075e-163	1.7222e-163	2.16796e-163	5.04459e-163	3.32099e-164	4.60247e-164	5.02512e-163	-8.59029e-164	-5.38886e-163	-6.43014e-163	-6.85246e-163	-2.4338e-163	-1.54026e-163	2.60768e-163	2.66292e-163	5.86775e-163	-1.66004e-163	6.186e-163	-2.42494e-163	2.97599e-163	-2.74881e-163	4.60844e-163	1.01037e-163	2.79101e-163	-3.07158e-164	-3.05143e-163	6.2172e-164	-8.0539e-165	-2.89697e-163	0
2.13724e-163	-4.87075e-163	1.7222e-163	2.16796e-163	5.04459e-163	3.32099e-164	4.60247e-164	5.02512e-163	-8.59029e-164	-5.38886e-163	-6.43014e-163	-6.85246e-163	-2.4338e-163	-1.54026e-163	2.60768e-163	2.66292e-163	5.86775e-163	-1.66004e-163	6.186e-163	-2.42494e-163	2.97599e-163	-2.74881e-163	4.60844e-163	1.01037e-163	2.79101e-163	-3.07158e-164	-3.05143e-163	6.2172e-164	-8.0539e-165	-2.89697e-163	0
2.13724e-163	-4.87075e-163	1.7222e-163	2.16796e-163	5.04459e-163	3.32099e-164	4.60247e-164	5.02512e-163	-8.59029e-164	-5.38886e-163	-6.43014e-163	-6.85246e-163	-2.4338e-163	-1.54026e-163	2.60768e-163	2.66292e-163	5.86775e-163	-1.66004e-163	6.186e-163	-2.42494e-163	2.97599e-163	-2.74881e-163	4.60844e-163	1.01037e-163	2.79101e-163	-3.07158e-164	-3.05143e-163	6.2172e-164	-8.0539e-165	-2.89697e-163	0
2.13724e-163	-4.87075e-163	1.7222e-163	2.16796e-163	5.04459e-163	3.32099e-164	4.60247e-164	5.02512e-163	-8.59029e-164	-5.38886e-163	-6.43014e-163	-6.85246e-163	-2.4338e-163	-1.54026e-163	2.60768e-163	2.66292e-163	5.86775e-163	-1.66004e-163	6.186e-163	-2.42494e-163	2.97599e-163	-2.74881e-163	4.60844e-163	1.01037e-163	2.79101e-163	-3.07158e-164	-3.05143e-163	6.2172e-164	-8.0539e-165	-2.89697e-163	0
2.13724e-163	-4.87075e-163	1.7222e-163	2.16796e-163	5.04459e-163	3.32099e-164	4.60247e-164	5.02512e-163	-8.59029e-164	-5.38886e-163	-6.43014e-163	-6.85246e-163	-2.4338e-163	-1.54026e-163	2.60768e-163	2.66292e-163	5.86775e-163	-1.66004e-163	6.186e-163	-2.42494e-163	2.97599e-163	-2.74881e-163	4.60844e-163	1.01037e-163	2.79101e-163	-3.07158e-164	-3.05143e-163	6.2172e-164	-8.0539e-165	-2.89697e-163	0
2.13724e-163	-4.87075e-163	1.7222e-163	2.16796e-163	5.04459e-163	3.32099e-164	4.60247e-164	5.02512e-163	-8.59029e-164	-5.38886e-163	-6.43014e-163	-6.85246e-163	-2.4338e-163	-1.54026e-163	2.60768e-163	2.66292e-163	5.86775e-163	-1.66004e-163	6.186e-163	-2.42494e-163	2.97599e-163	-2.74881e-163	4.60844e-163	1.01037e-163	2.79101e-163	-3.07158e-164	-3.05143e-163	6.2172e-164	-8.0539e-165	-2.89697e-163	0
2.13724e-163	-4.87075e-163	1.7222e-163	2.16796e-163	5.04459e-163	3.32099e-164	4.60247e-164	5.02512e-163	-8.59029e-164	-5.38886e-163	-6.43014e-163	-6.85246e-163	-2.4338e-163	-1.54026e-163	2.60768e-163	2.66292e-163	5.86775e-163	-1.66004e-163	6.186e-163	-2.42494e-163	2.97599e-163	-2.74881e-163	4.60844e-163	1.01037e-163	2.79101e-163	-3.07158e-164	-3.05143e-163	6.2172e-164	-8.0539e-165	-2.89697e-163	0
2.13724e-163	-4.87075e-163	1.7222e-163	2.16796e-163	5.04459e-163	3.32099e-164	4.60247e-164	5.02512e-163	-8.59029e-164	-5.38886e-163	-6.43014e-163	-6.85246e-163	-2.4338e-163	-1.54026e-163	2.60768e-163	2.66292e-163	5.86775e-163	-1.66004e-163	6.186e-163	-2.42494e-163	2.97599e-163	-2.74881e-163	4.60844e-163	1.01037e-163	2.79101e-163	-3.07158e-164	-3.05143e-163	6.2172e-164	-8.0539e-165	-2.89697e-163	0
2.13724e-163	-4.87075e-163	1.7222e-163	2.16796e-163	5.04459e-163	3.32099e-164	4.60247e-164	5.02512e-163	-8.59029e-164	-5.38886e-163	-6.43014e-163	-6.85246e-163	-2.4338e-163	-1.54026e-163	2.60768e-163	2.66292e-163	5.86775e-163	-1.66004e-163	6.186e-163	-2.42494e-163	2.97599e-163	-2.74881e-163	4.60844e-163	1.01037e-163	2.79101e-163	-3.07158e-164	-3.05143e-163	6.2172e-164	-8.0539e-165	-2.89697e-163	0
2.13724e-163	-4.87075e-163	1.7222e-163	2.16796e-163	5.04459e-163	3.32099e-164	4.60247e-164	5.02512e-163	-8.59029e-164	-5.38886e-163	-6.43014e-163	-6.85246e-163	-2.4338e-163	-1.54026e-163	2.60768e-163	2.66292e-163	5.86775e-163	-1.66004e-163	6.186e-163	-2.42494e-163	2.97599e-163	-2.74881e-163	4.60844e-163	1.01037e-163	2.79101e-163	-3.07158e-164	-3.05143e-163	6.2172e-164	-8.0539e-165	-2.89697e-163	0
2.13724e-163	-4.87075e-163	1.7222e-163	2.16796e-163	5.04459e-163	3.32099e-164	4.60247e-164	5.02512e-163	-8.59029e-164	-5.38886e-163	-6.43014e-163	-6.85246e-163	-2.4338e-163	-1.54026e-163	2.60768e-163	2.66292e-163	5.86775e-163	-1.66004e-163	6.186e-163	-2.42494e-163	2.97599e-163	-2.74881e-163	4.60844e-163	1.01037e-163	2.79101e-163	-3.07158e-164	-3.05143e-163	6.2172e-164	-8.0539e-165	-2.89697e-163	0
2.13724e-163	-4.87075e-163	1.7222e-163	2.16796e-163	5.04459e-163	3.32099e-164	4.60247e-164	5.02512e-163	-8.59029e-164	-5.38886e-163	-6.43014e-163	-6.85246e-163	-2.4338e-163	-1.54026e-163	2.60768e-163	2.66292e-163	5.86775e-163	-1.66004e-163	6.186e-163	-2.42494e-163	2.97599e-163	-2.74881e-163	4.60844e-163	1.01037e-163	2.79101e-163	-3.07158e-164	-3.05143e-163	6.2172e-164	-8.0539e-165	-2.89697e-163	0
2.13724e-163	-4.87075e-163	1.7222e-163	2.16796e-163	5.04459e-163	3.32099e-164	4.60247e-164	5.02512e-163	-8.59029e-164	-5.38886e-163	-6.43014e-163	-6.85246e-163	-2.4338e-163	-1.54026e-163	2.60768e-163	2.66292e-163	5.86775e-163	-1.66004e-163	6.186e-163	-2.42494e-163	2.97599e-163	-2.74881e-163	4.60844e-163	1.01037e-163	2.79101e-163	-3.07158e-164	-3.05143e-163	6.2172e-164	-8.0539e-165	-2.89697e-163	0
2.13724e-163	-4.87075e-163	1.7222e-163	2.16796e-163	5.04459e-163	3.32099e-164	4.60247e-164	5.02512e-163	-8.59029e-164	-5.38886e-163	-6.43014e-163	-6.85246e-163	-2.4338e-163	-1.54026e-163	2.60768e-163	2.66292e-163	5.86775e-163	-1.66004e-163	6.186e-163	-2.42494e-163	2.97599e-163	-2.74881e-163	4.60844e-163	1.01037e-163	2.79101e-163	-3.07158e-164	-3.05143e-163	6.2172e-164	-8.0539e-165	-2.89697e-163	0
2.13724e-163	-4.87075e-163	1.7222e-163	2.16796e-163	5.04459e-163	3.32099e-164	4.60247e-164	5.02512e-163	-8.59029e-164	-5.38886e-163	-6.43014e-163	-6.85246e-163	-2.4338e-163	-1.54026e-163	2.60768e-163	2.66292e-163	5.86775e-163	-1.66004e-163	6.186e-163	-2.42494e-163	2.97599e-163	-2.74881e-163	4.60844e-163	1.01037e-163	2.79101e-163	-3.07158e-164	-3.05143e-163	6.2172e-164	-8.0539e-165	-2.89697e-163	0
2.13724e-163	-4.87075e-163	1.7222e-163	2.16796e-163	5.04459e-163	3.32099e-164	4.60247e-164	5.02512e-163	-8.59029e-164	-5.38886e-163	-6.43014e-163	-6.85246e-163	-2.4338e-163	-1.54026e-163	2.60768e-163	2.66292e-163	5.86775e-163	-1.66004e-163	6.186e-163	-2.42494e-163	2.97599e-163	-2.74881e-163	4.60844e-163	1.01037e-163	2.79101e-163	-3.07158e-164	-3.05143e-163	6.2172e-164	-8.0539e-165	-2.89697e-163	0
2.13724e-163	-4.87075e-163	1.7222e-163	2.16796e-163	5.04459e-163	3.32099e-164	4.60247e-164	5.02512e-163	-8.59029e-164	-5.38886e-163	-6.43014e-163	-6.85246e-163	-2.4338e-163	-1.54026e-163	2.60768e-163	2.66292e-163	5.86775e-163	-1.66004e-163	6.186e-163	-2.42494e-163	2.97599e-163	-2.74881e-163	4.60844e-163	1.01037e-163	2.79101e-163	-3.07158e-164	-3.05143e-163	6.2172e-164	-8.0539e-165	-2.89697e-163	0
2.13724e-163	-4.87075e-163	1.7222e-163	2.16796e-163	5.04459e-163	3.32099e-164	4.60247e-164	5.02512e-163	-8.59029e-164	-5.38886e-163	-6.43014e-163	-6.85246e-163	-2.4338e-163	-1.54026e-163	2.60768e-163	2.66292e-163	5.86775e-163	-1.66004e-163	6.186e-163	-2.42494e-163	2.97599e-163	-2.74881e-163	4.60844e-163	1.01037e-163	2.79101e-163	-3.07158e-164	-3.05143e-163	6.2172e-164	-8.0539e-165	-2.89697e-163	0
2.13724e-163	-4.87075e-163	1.7222e-163	2.16796e-163	5.04459e-163	3.32099e-164	4.60247e-164	5.02512e-163	-8.59029e-164	-5.38886e-163	-6.43014e-163	-6.85246e-163	-2.4338e-163	-1.54026e-163	2.60768e-163	2.66292e-163	5.86775e-163	-1.66004e-163	6.186e-163	-2.42494e-163	2.97599e-163	-2.74881e-163	4.60844e-163	1.01037e-163	2.79101e-163	-3.07158e-164	-3.05143e-163	6.2172e-164	-8.0539e-165	-2.89697e-163	0
2.13724e-163	-4.87075e-163	1.7222e-163	2.16796e-163	5.04459e-163	3.32099e-164	4.60247e-164	5.02512e-163	-8.59029e-164	-5.38886e-163	-6.43014e-163	-6.85246e-163	-2.4338e-163	-1.54026e-163	2.60768e-163	2.66292e-163	5.86775e-163	-1.66004e-163	6.186e-163	-2.42494e-163	2.97599e-163	-2.74881e-163	4.60844e-163	1.01037e-163	2.79101e-163	-3.07158e-164	-3.05143e-163	6.2172e-164	-8.0539e-165	-2.89697e-163	0
2.13724e-163	-4.87075e-163	1.7222e-163	2.16796e-163	5.04459e-163	3.32099e-164	4.60247e-164	5.02512e-163	-8.59029e-164	-5.38886e-163	-6.43014e-163	-6.85246e-163	-2.4338e-163	-1.54026e-163	2.60768e-163	2.66292e-163	5.86775e-163	-1.66004e-163	6.186e-163	-2.42494e-163	2.97599e-163	-2.74881e-163	4.60844e-163	1.01037e-163	2.79101e-163	-3.07158e-164	-3.05143e-163	6.2172e-164	-8.0539e-165	-2.89697e-163	0
2.13724e-163	-4.87075e-163	1.7222e-163	2.16796e-163	5.04459e-163	3.32099e-164	4.60247e-164	5.02512e-163	-8.59029e-164	-5.38886e-163	-6.43014e-163	-6.85246e-163	-2.4338e-163	-1.54026e-163	2.60768e-163	2.66292e-163	5.86775e-163	-1.66004e-163	6.186e-163	-2.42494e-163	2.97599e-163	-2.74881e-163	4.60844e-163	1.01037e-163	2.79101e-163	-3.07158e-164	-3.05143e-163	6.2172e-164	-8.0539e-165	-2.89697e-163	0
2.13724e-163	-4.87075e-163	1.7222e-163	2.16796e-163	5.04459e-163	3.32099e-164	4.60247e-164	5.02512e-163	-8.59029e-164	-5.38886e-163	-6.43014e-163	-6.85246e-163	-2.4338e-163	-1.54026e-163	2.60768e-163	2.66292e-163	5.86775e-163	-1.66004e-163	6.186e-163	-2.42494e-163	2.97599e-163	-2.74881e-163	4.60844e-163	1.01037e-163	2.79101e-163	-3.07158e-164	-3.05143e-163	6.2172e-164	-8.0539e-165	-2.89697e-163	0
2.13724e-163	-4.87075e-163	1.7222e-163	2.16796e-163	5.04459e-163	3.32099e-164	4.60247e-164	5.02512e-163	-8.59029e-164	-5.38886e-163	-6.43014e-163	-6.85246e-163	-2.4338e-163	-1.54026e-163	2.60768e-163	2.66292e-163	5.86775e-163	-1.66004e-163	6.186e-163	-2.42494e-163	2.97599e-163	-2.74881e-163	4.60844e-163	1.01037e-163	2.79101e-163	-3.07158e-164	-3.05143e-163	6.2172e-164	-8.0539e-165	-2.89697e-163	0
2.13724e-163	-4.87075e-163	1.7222e-163	2.16796e-163	5.04459e-163	3.32099e-164	4.60247e-164	5.02512e-163	-8.59029e-164	-5.38886e-163	-6.43014e-163	-6.85246e-163	-2.4338e-163	-1.54026e-163	2.60768e-163	2.66292e-163	5.86775e-163	-1.66004e-163	6.186e-163	-2.42494e-163	2.97599e-163	-2.74881e-163	4.60844e-163	1.01037e-163	2.79101e-163	-3.07158e-164	-3.05143e-163	6.2172e-164	-8.0539e-165	-2.89697e-163	0
2.13724e-163	-4.87075e-163	1.7222e-163	2.16796e-163	5.04459e-163	3.32099e-164	4.60247e-164	5.02512e-163	-8.59029e-164	-5.38886e-163	-6.43014e-163	-6.85246e-163	-2.4338e-163	-1.54026e-163	2.60768e-163	2.66292e-163	5.86775e-163	-1.66004e-163	6.186e-163	-2.42494e-163	2.97599e-163	-2.74881e-163	4.60844e-163	1.01037e-163	2.79101e-163	-3.07158e-164	-3.05143e-163	6.2172e-164	-8.0539e-165	-2.89697e-163	0
2.13724e-163	-4.87075e-163	1.7222e-163	2.16796e-163	5.04459e-163	3.32099e-164	4.60247e-164	5.02512e-163	-8.59029e-164	-5.38886e-163	-6.43014e-163	-6.85246e-163	-2.4338e-163	-1.54026e-163	2.60768e-163	2.66292e-163	5.86775e-163	-1.66004e-163	6.186e-163	-2.42494e-163	2.97599e-163	-2.74881e-163	4.60844e-163	1.01037e-163	2.79101e-163	-3.07158e-164	-3.05143e-163	6.2172e-164	-8.0539e-165	-2.89697e-163	0
2.13724e-163	-4.87075e-163	1.7222e-163	2.16796e-163	5.04459e-163	3.32099e-164	4.60247e-164	5.02512e-163	-8.59029e-164	-5.38886e-163	-6.43014e-163	-6.85246e-163	-2.4338e-163	-1.54026e-163	2.60768e-163	2.66292e-163	5.86775e-163	-1.66004e-163	6.186e-163	-2.42494e-163	2.97599e-163	-2.74881e-163	4.60844e-163	1.01037e-163	2.79101e-163	-3.07158e-164	-3.05143e-163	6.2172e-164	-8.0539e-165	-2.89697e-163	0
2.13724e-163	-4.87075e-163	1.7222e-163	2.16796e-163	5.04459e-163	3.32099e-164	4.60247e-164	5.02512e-163	-8.59029e-164	-5.38886e-163	-6.43014e-163	-6.85246e-163	-2.4338e-163	-1.54026e-163	2.60768e-163	2.66292e-163	5.86775e-163	-1.66004e-163	6.186e-163	-2.42494e-163	2.97599e-163	-2.74881e-163	4.60844e-163	1.01037e-163	2.79101e-163	-3.07158e-164	-3.05143e-163	6.2172e-164	-8.0539e-165	-2.89697e-163	0
2.13724e-163	-4.87075e-163	1.7222e-163	2.16796e-163	5.04459e-163	3.32099e-164	4.60247e-164	5.02512e-163	-8.59029e-164	-5.38886e-163	-6.43014e-163	-6.85246e-163	-2.4338e-163	-1.54026e-163	2.60768e-163	2.66292e-163	5.86775e-163	-1.66004e-163	6.186e-163	-2.42494e-163	2.97599e-163	-2.74881e-163	4.60844e-163	1.01037e-163	2.79101e-163	-3.07158e-164	-3.05143e-163	6.2172e-164	-8.0539e-165	-2.89697e-163	0
2.13724e-163	-4.87075e-163	1.7222e-163	2.16796e-163	5.04459e-163	3.32099e-164	4.60247e-164	5.02512e-163	-8.59029e-164	-5.38886e-163	-6.43014e-163	-6.85246e-163	-2.4338e-163	-1.54026e-163	2.60768e-163	2.66292e-163	5.86775e-163	-1.66004e-163	6.186e-163	-2.42494e-163	2.97599e-163	-2.74881e-163	4.60844e-163	1.01037e-163	2.79101e-163	-3.07158e-164	-3.05143e-163	6.2172e-164	-8.0539e-165	-2.89697e-163	0
2.13724e-163	-4.87075e-163	1.7222e-163	2.16796e-163	5.04459e-163	3.32099e-164	4.60247e-164	5.02512e-163	-8.59029e-164	-5.38886e-163	-6.43014e-163	-6.85246e-163	-2.4338e-163	-1.54026e-163	2.60768e-163	2.66292e-163	5.86775e-163	-1.66004e-163	6.186e-163	-2.42494e-163	2.97599e-163	-2.74881e-163	4.60844e-163	1.01037e-163	2.79101e-163	-3.07158e-164	-3.05143e-163	6.2172e-164	-8.0539e-165	-2.89697e-163	0
2.13724e-163	-4.87075e-163	1.7222e-163	2.16796e-163	5.04459e-163	3.32099e-164	4.60247e-164	5.02512e-163	-8.59029e-164	-5.38886e-163	-6.43014e-163	-6.85246e-163	-2.4338e-163	-1.54026e-163	2.60768e-163	2.66292e-163	5.86775e-163	-1.66004e-163	6.186e-163	-2.42494e-163	2.97599e-163	-2.74881e-163	4.60844e-163	1.01037e-163	2.79101e-163	-3.07158e-164	-3.05143e-163	6.2172e-164	-8.0539e-165	-2.89697e-163	0
2.13724e-163	-4.87075e-163	1.7222e-163	2.16796e-163	5.04459e-163	3.32099e-164	4.60247e-164	5.02512e-163	-8.59029e-164	-5.38886e-163	-6.43014e-163	-6.85246e-163	-2.4338e-163	-1.54026e-163	2.60768e-163	2.66292e-163	5.86775e-163	-1.66004e-163	6.186e-163	-2.42494e-163	2.97599e-163	-2.74881e-163	4.60844e-163	1.01037e-163	2.79101e-163	-3.07158e-164	-3.05143e-163	6.2172e-164	-8.0539e-165	-2.89697e-163	0
2.13724e-163	-4.87075e-163	1.7222e-163	2.16796e-163	5.04459e-163	3.32099e-164	4.60247e-164	5.02512e-163	-8.59029e-164	-5.38886e-163	-6.43014e-163	-6.85246e-163	-2.4338e-163	-1.54026e-163	2.60768e-163	2.66292e-163	5.86775e-163	-1.66004e-163	6.186e-163	-2.42494e-163	2.97599e-163	-2.74881e-163	4.60844e-163	1.01037e-163	2.79101e-163	-3.07158e-164	-3.05143e-163	6.2172e-164	-8.0539e-165	-2.89697e-163	0
2.13724e-163	-4.87075e-163	1.7222e-163	2.16796e-163	5.04459e-163	3.32099e-164	4.60247e-164	5.02512e-163	-8.59029e-164	-5.38886e-163	-6.43014e-163	-6.85246e-163	-2.4338e-163	-1.54026e-163	2.60768e-163	2.66292e-163	5.86775e-163	-1.66004e-163	6.186e-163	-2.42494e-163	2.97599e-163	-2.74881e-163	4.60844e-163	1.01037e-163	2.79101e-163	-3.07158e-164	-3.05143e-163	6.2172e-164	-8.0539e-165	-2.89697e-163	0
2.13724e-163	-4.87075e-163	1.7222e-163	2.16796e-163	5.04459e-163	3.32099e-164	4.60247e-164	5.02512e-163	-8.59029e-164	-5.38886e-163	-6.43014e-163	-6.85246e-163	-2.4338e-163	-1.54026e-163	2.60768e-163	2.66292e-163	5.86775e-163	-1.66004e-163	6.186e-163	-2.42494e-163	2.97599e-163	-2.74881e-163	4.60844e-163	1.01037e-163	2.79101e-163	-3.07158e-164	-3.05143e-163	6.2172e-164	-8.0539e-165	-2.89697e-163	0
2.13724e-163	-4.87075e-163	1.7222e-163	2.16796e-163	5.04459e-163	3.32099e-164	4.60247e-164	5.02512e-163	-8.59029e-164	-5.38886e-163	-6.43014e-163	-6.85246e-163	-2.4338e-163	-1.54026e-163	2.60768e-163	2.66292e-163	5.86775e-163	-1.66004e-163	6.186e-163	-2.42494e-163	2.97599e-163	-2.74881e-163	4.60844e-163	1.01037e-163	2.79101e-163	-3.07158e-164	-3.05143e-163	6.2172e-164	-8.0539e-165	-2.89697e-163	0
2.13724e-163	-4.87075e-163	1.7222e-163	2.16796e-163	5.04459e-163	3.32099e-164	4.60247e-164	5.02512e-163	-8.59029e-164	-5.38886e-163	-6.43014e-163	-6.85246e-163	-2.4338e-163	-1.54026e-163	2.60768e-163	2.66292e-163	5.86775e-163	-1.66004e-163	6.186e-163	-2.42494e-163	2.97599e-163	-2.74881e-163	4.60844e-163	1.01037e-163	2.79101e-163	-3.07158e-164	-3.05143e-163	6.2172e-164	-8.0539e-165	-2.89697e-163	0
2.13724e-163	-4.87075e-163	1.7222e-163	2.16796e-163	5.04459e-163	3.32099e-164	4.60247e-164	5.02512e-163	-8.59029e-164	-5.38886e-163	-6.43014e-163	-6.85246e-163	-2.4338e-163	-1.54026e-163	2.60768e-163	2.66292e-163	5.86775e-163	-1.66004e-163	6.186e-163	-2.42494e-163	2.97599e-163	-2.74881e-163	4.60844e-163	1.01037e-163	2.79101e-163	-3.07158e-164	-3.05143e-163	6.2172e-164	-8.0539e-165	-2.89697e-163	0
2.13724e-163	-4.87075e-163	1.7222e-163	2.16796e-163	5.04459e-163	3.32099e-164	4.60247e-164	5.02512e-163	-8.59029e-164	-5.38886e-163	-6.43014e-163	-6.85246e-163	-2.4338e-163	-1.54026e-163	2.60768e-163	2.66292e-163	5.86775e-163	-1.66004e-163	6.186e-163	-2.42494e-163	2.97599e-163	-2.74881e-163	4.60844e-163	1.01037e-163	2.79101e-163	-3.07158e-164	-3.05143e-163	6.2172e-164	-8.0539e-165	-2.89697e-163	0
2.13724e-163	-4.87075e-163	1.7222e-163	2.16796e-163	5.04459e-163	3.32099e-164	4.60247e-164	5.02512e-163	-8.59029e-164	-5.38886e-163	-6.43014e-163	-6.85246e-163	-2.4338e-163	-1.54026e-163	2.60768e-163	2.66292e-163	5.86775e-163	-1.66004e-163	6.186e-163	-2.42494e-163	2.97599e-163	-2.74881e-163	4.60844e-163	1.01037e-163	2.79101e-163	-3.07158e-164	-3.05143e-163	6.2172e-164	-8.0539e-165	-2.89697e-163	0
2.13724e-163	-4.87075e-163	1.7222e-163	2.16796e-163	5.04459e-163	3.32099e-164	4.60247e-164	5.02512e-163	-8.59029e-164	-5.38886e-163	-6.43014e-163	-6.85246e-163	-2.4338e-163	-1.54026e-163	2.60768e-163	2.66292e-163	5.86775e-163	-1.66004e-163	6.186e-163	-2.42494e-163	2.97599e-163	-2.74881e-163	4.60844e-163	1.01037e-163	2.79101e-163	-3.07158e-164	-3.05143e-163	6.2172e-164	-8.0539e-165	-2.89697e-163	0
2.13724e-163	-4.87075e-163	1.7222e-163	2.16796e-163	5.04459e-163	3.32099e-164	4.60247e-164	5.02512e-163	-8.59029e-164	-5.38886e-163	-6.43014e-163	-6.85246e-163	-2.4338e-163	-1.54026e-163	2.60768e-163	2.66292e-163	5.86775e-163	-1.66004e-163	6.186e-163	-2.42494e-163	2.97599e-163	-2.74881e-163	4.60844e-163	1.01037e-163	2.79101e-163	-3.07158e-164	-3.05143e-163	6.2172e-164	-8.0539e-165	-2.89697e-163	0
2.13724e-163	-4.87075e-163	1.7222e-163	2.16796e-163	5.04459e-163	3.32099e-164	4.60247e-164	5.02512e-163	-8.59029e-164	-5.38886e-163	-6.43014e-163	-6.85246e-163	-2.4338e-163	-1.54026e-163	2.60768e-163	2.66292e-163	5.86775e-163	-1.66004e-163	6.186e-163	-2.42494e-163	2.97599e-163	-2.74881e-163	4.60844e-163	1.01037e-163	2.79101e-163	-3.07158e-164	-3.05143e-163	6.2172e-164	-8.0539e-165	-2.89697e-163	0
2.13724e-163	-4.87075e-163	1.7222e-163	2.16796e-163	5.04459e-163	3.32099e-164	4.60247e-164	5.02512e-163	-8.59029e-164	-5.38886e-163	-6.43014e-163	-6.85246e-163	-2.4338e-163	-1.54026e-163	2.60768e-163	2.66292e-163	5.86775e-163	-1.66004e-163	6.186e-163	-2.42494e-163	2.97599e-163	-2.74881e-163	4.60844e-163	1.01037e-163	2.79101e-163	-3.07158e-164	-3.05143e-163	6.2172e-164	-8.0539e-165	-2.89697e-163	0
2.13724e-163	-4.87075e-163	1.7222e-163	2.16796e-163	5.04459e-163	3.32099e-164	4.60247e-164	5.02512e-163	-8.59029e-164	-5.38886e-163	-6.43014e-163	-6.85246e-163	-2.4338e-163	-1.54026e-163	2.60768e-163	2.66292e-163	5.86775e-163	-1.66004e-163	6.186e-163	-2.42494e-163	2.97599e-163	-2.74881e-163	4.60844e-163	1.01037e-163	2.79101e-163	-3.07158e-164	-3.05143e-163	6.2172e-164	-8.0539e-165	-2.89697e-163	0
2.13724e-163	-4.87075e-163	1.7222e-163	2.16796e-163	5.04459e-163	3.32099e-164	4.60247e-164	5.02512e-163	-8.59029e-164	-5.38886e-163	-6.43014e-163	-6.85246e-163	-2.4338e-163	-1.54026e-163	2.60768e-163	2.66292e-163	5.86775e-163	-1.66004e-163	6.186e-163	-2.42494e-163	2.97599e-163	-2.74881e-163	4.60844e-163	1.01037e-163	2.79101e-163	-3.07158e-164	-3.05143e-163	6.2172e-164	-8.0539e-165	-2.89697e-163	0
2.13724e-163	-4.87075e-163	1.7222e-163	2.16796e-163	5.04459e-163	3.32099e-164	4.60247e-164	5.02512e-163	-8.59029e-164	-5.38886e-163	-6.43014e-163	-6.85246e-163	-2.4338e-163	-1.54026e-163	2.60768e-163	2.66292e-163	5.86775e-163	-1.66004e-163	6.186e-163	-2.42494e-163	2.97599e-163	-2.74881e-163	4.60844e-163	1.01037e-163	2.79101e-163	-3.07158e-164	-3.05143e-163	6.2172e-164	-8.0539e-165	-2.89697e-163	0
2.13724e-163	-4.87075e-163	1.7222e-163	2.16796e-163	5.04459e-163	3.32099e-164	4.60247e-164	5.02512e-163	-8.59029e-164	-5.38886e-163	-6.43014e-163	-6.85246e-163	-2.4338e-163	-1.54026e-163	2.60768e-163	2.66292e-163	5.86775e-163	-1.66004e-163	6.186e-163	-2.42494e-163	2.97599e-163	-2.74881e-163	4.60844e-163	1.01037e-163	2.79101e-163	-3.07158e-164	-3.05143e-163	6.2172e-164	-8.0539e-165	-2.89697e-163	0
2.13724e-163	-4.87075e-163	1.7222e-163	2.16796e-163	5.04459e-163	3.32099e-164	4.60247e-164	5.02512e-163	-8.59029e-164	-5.38886e-163	-6.43014e-163	-6.85246e-163	-2.4338e-163	-1.54026e-163	2.60768e-163	2.66292e-163	5.86775e-163	-1.66004e-163	6.186e-163	-2.42494e-163	2.97599e-163	-2.74881e-163	4.60844e-163	1.01037e-163	2.79101e-163	-3.07158e-164	-3.05143e-163	6.2172e-164	-8.0539e-165	-2.89697e-163	0
2.13724e-163	-4.87075e-163	1.7222e-163	2.16796e-163	5.04459e-163	3.32099e-164	4.60247e-164	5.02512e-163	-8.59029e-164	-5.38886e-163	-6.43014e-163	-6.85246e-163	-2.4338e-163	-1.54026e-163	2.60768e-163	2.66292e-163	5.86775e-163	-1.66004e-163	6.186e-163	-2.42494e-163	2.97599e-163	-2.74881e-163	4.60844e-163	1.01037e-163	2.79101e-163	-3.07158e-164	-3.05143e-163	6.2172e-164	-8.0539e-165	-2.89697e-163	0
2.13724e-163	-4.87075e-163	1.7222e-163	2.16796e-163	5.04459e-163	3.32099e-164	4.60247e-164	5.02512e-163	-8.59029e-164	-5.38886e-163	-6.43014e-163	-6.85246e-163	-2.4338e-163	-1.54026e-163	2.60768e-163	2.66292e-163	5.86775e-163	-1.66004e-163	6.186e-163	-2.42494e-163	2.97599e-163	-2.74881e-163	4.60844e-163	1.01037e-163	2.79101e-163	-3.07158e-164	-3.05143e-163	6.2172e-164	-8.0539e-165	-2.89697e-163	0
2.13724e-163	-4.87075e-163	1.7222e-163	2.16796e-163	5.04459e-163	3.32099e-164	4.60247e-164	5.02512e-163	-8.59029e-164	-5.38886e-163	-6.43014e-163	-6.85246e-163	-2.4338e-163	-1.54026e-163	2.60768e-163	2.66292e-163	5.86775e-163	-1.66004e-163	6.186e-163	-2.42494e-163	2.97599e-163	-2.74881e-163	4.60844e-163	1.01037e-163	2.79101e-163	-3.07158e-164	-3.05143e-163	6.2172e-164	-8.0539e-165	-2.89697e-163	0
2.13724e-163	-4.87075e-163	1.7222e-163	2.16796e-163	5.04459e-163	3.32099e-164	4.60247e-164	5.02512e-163	-8.59029e-164	-5.38886e-163	-6.43014e-163	-6.85246e-163	-2.4338e-163	-1.54026e-163	2.60768e-163	2.66292e-163	5.86775e-163	-1.66004e-163	6.186e-163	-2.42494e-163	2.97599e-163	-2.74881e-163	4.60844e-163	1.01037e-163	2.79101e-163	-3.07158e-164	-3.05143e-163	6.2172e-164	-8.0539e-165	-2.89697e-163	0
2.13724e-163	-4.87075e-163	1.7222e-163	2.16796e-163	5.04459e-163	3.32099e-164	4.60247e-164	5.02512e-163	-8.59029e-164	-5.38886e-163	-6.43014e-163	-6.85246e-163	-2.4338e-163	-1.54026e-163	2.60768e-163	2.66292e-163	5.86775e-163	-1.66004e-163	6.186e-163	-2.42494e-163	2.97599e-163	-2.74881e-163	4.60844e-163	1.01037e-163	2.79101e-163	-3.07158e-164	-3.05143e-163	6.2172e-164	-8.0539e-165	-2.89697e-163	0
2.13724e-163	-4.87075e-163	1.7222e-163	2.16796e-163	5.04459e-163	3.32099e-164	4.60247e-164	5.02512e-163	-8.59029e-164	-5.38886e-163	-6.43014e-163	-6.85246e-163	-2.4338e-163	-1.54026e-163	2.60768e-163	2.66292e-163	5.86775e-163	-1.66004e-163	6.186e-163	-2.42494e-163	2.97599e-163	-2.74881e-163	4.60844e-163	1.01037e-163	2.79101e-163	-3.07158e-164	-3.05143e-163	6.2172e-164	-8.0539e-165	-2.89697e-163	0
2.13724e-163	-4.87075e-163	1.7222e-163	2.16796e-163	5.04459e-163	3.32099e-164	4.60247e-164	5.02512e-163	-8.59029e-164	-5.38886e-163	-6.43014e-163	-6.85246e-163	-2.4338e-163	-1.54026e-163	2.60768e-163	2.66292e-163	5.86775e-163	-1.66004e-163	6.186e-163	-2.42494e-163	2.97599e-163	-2.74881e-163	4.60844e-163	1.01037e-163	2.79101e-163	-3.07158e-164	-3.05143e-163	6.2172e-164	-8.0539e-165	-2.89697e-163	0
2.13724e-163	-4.87075e-163	1.7222e-163	2.16796e-163	5.04459e-163	3.32099e-164	4.60247e-164	5.02512e-163	-8.59029e-164	-5.38886e-163	-6.43014e-163	-6.85246e-163	-2.4338e-163	-1.54026e-163	2.60768e-163	2.66292e-163	5.86775e-163	-1.66004e-163	6.186e-163	-2.42494e-163	2.97599e-163	-2.74881e-163	4.60844e-163	1.01037e-163	2.79101e-163	-3.07158e-164	-3.05143e-163	6.2172e-164	-8.0539e-165	-2.89697e-163	0
2.13724e-163	-4.87075e-163	1.7222e-163	2.16796e-163	5.04459e-163	3.32099e-164	4.60247e-164	5.02512e-163	-8.59029e-164	-5.38886e-163	-6.43014e-163	-6.85246e-163	-2.4338e-163	-1.54026e-163	2.60768e-163	2.66292e-163	5.86775e-163	-1.66004e-163	6.186e-163	-2.42494e-163	2.97599e-163	-2.74881e-163	4.60844e-163	1.01037e-163	2.79101e-163	-3.07158e-164	-3.05143e-163	6.2172e-164	-8.0539e-165	-2.89697e-163	0
2.13724e-163	-4.87075e-163	1.7222e-163	2.16796e-163	5.04459e-163	3.32099e-164	4.60247e-164	5.02512e-163	-8.59029e-164	-5.38886e-163	-6.43014e-163	-6.85246e-163	-2.4338e-163	-1.54026e-163	2.60768e-163	2.66292e-163	5.86775e-163	-1.66004e-163	6.186e-163	-2.42494e-163	2.97599e-163	-2.74881e-163	4.60844e-163	1.01037e-163	2.79101e-163	-3.07158e-164	-3.05143e-163	6.2172e-164	-8.0539e-165	-2.89697e-163	0
2.13724e-163	-4.87075e-163	1.7222e-163	2.16796e-163	5.04459e-163	3.32099e-164	4.60247e-164	5.02512e-163	-8.59029e-164	-5.38886e-163	-6.43014e-163	-6.85246e-163	-2.4338e-163	-1.54026e-163	2.60768e-163	2.66292e-163	5.86775e-163	-1.66004e-163	6.186e-163	-2.42494e-163	2.97599e-163	-2.74881e-163	4.60844e-163	1.01037e-163	2.79101e-163	-3.07158e-164	-3.05143e-163	6.2172e-164	-8.0539e-165	-2.89697e-163	0
2.13724e-163	-4.87075e-163	1.7222e-163	2.16796e-163	5.04459e-163	3.32099e-164	4.60247e-164	5.02512e-163	-8.59029e-164	-5.38886e-163	-6.43014e-163	-6.85246e-163	-2.4338e-163	-1.54026e-163	2.60768e-163	2.66292e-163	5.86775e-163	-1.66004e-163	6.186e-163	-2.42494e-163	2.97599e-163	-2.74881e-163	4.60844e-163	1.01037e-163	2.79101e-163	-3.07158e-164	-3.05143e-163	6.2172e-164	-8.0539e-165	-2.89697e-163	0
2.13724e-163	-4.87075e-163	1.7222e-163	2.16796e-163	5.04459e-163	3.32099e-164	4.60247e-164	5.02512e-163	-8.59029e-164	-5.38886e-163	-6.43014e-163	-6.85246e-163	-2.4338e-163	-1.54026e-163	2.60768e-163	2.66292e-163	5.86775e-163	-1.66004e-163	6.186e-163	-2.42494e-163	2.97599e-163	-2.74881e-163	4.60844e-163	1.01037e-163	2.79101e-163	-3.07158e-164	-3.05143e-163	6.2172e-164	-8.0539e-165	-2.89697e-163	0
2.13724e-163	-4.87075e-163	1.7222e-163	2.16796e-163	5.04459e-163	3.32099e-164	4.60247e-164	5.02512e-163	-8.59029e-164	-5.38886e-163	-6.43014e-163	-6.85246e-163	-2.4338e-163	-1.54026e-163	2.60768e-163	2.66292e-163	5.86775e-163	-1.66004e-163	6.186e-163	-2.42494e-163	2.97599e-163	-2.74881e-163	4.60844e-163	1.01037e-163	2.79101e-163	-3.07158e-164	-3.05143e-163	6.2172e-164	-8.0539e-165	-2.89697e-163	0
2.13724e-163	-4.87075e-163	1.7222e-163	2.16796e-163	5.04459e-163	3.32099e-164	4.60247e-164	5.02512e-163	-8.59029e-164	-5.38886e-163	-6.43014e-163	-6.85246e-163	-2.4338e-163	-1.54026e-163	2.60768e-163	2.66292e-163	5.86775e-163	-1.66004e-163	6.186e-163	-2.42494e-163	2.97599e-163	-2.74881e-163	4.60844e-163	1.01037e-163	2.79101e-163	-3.07158e-164	-3.05143e-163	6.2172e-164	-8.0539e-165	-2.89697e-163	0
2.13724e-163	-4.87075e-163	1.7222e-163	2.16796e-163	5.04459e-163	3.32099e-164	4.60247e-164	5.02512e-163	-8.59029e-164	-5.38886e-163	-6.43014e-163	-6.85246e-163	-2.4338e-163	-1.54026e-163	2.60768e-163	2.66292e-163	5.86775e-163	-1.66004e-163	6.186e-163	-2.42494e-163	2.97599e-163	-2.74881e-163	4.60844e-163	1.01037e-163	2.79101e-163	-3.07158e-164	-3.05143e-163	6.2172e-164	-8.0539e-165	-2.89697e-163	0
2.13724e-163	-4.87075e-163	1.7222e-163	2.16796e-163	5.04459e-163	3.32099e-164	4.60247e-164	5.02512e-163	-8.59029e-164	-5.38886e-163	-6.43014e-163	-6.85246e-163	-2.4338e-163	-1.54026e-163	2.60768e-163	2.66292e-163	5.86775e-163	-1.66004e-163	6.186e-163	-2.42494e-163	2.97599e-163	-2.74881e-163	4.60844e-163	1.01037e-163	2.79101e-163	-3.07158e-164	-3.05143e-163	6.2172e-164	-8.0539e-165	-2.89697e-163	0
2.13724e-163	-4.87075e-163	1.7222e-163	2.16796e-163	5.04459e-163	3.32099e-164	4.60247e-164	5.02512e-163	-8.59029e-164	-5.38886e-163	-6.43014e-163	-6.85246e-163	-2.4338e-163	-1.54026e-163	2.60768e-163	2.66292e-163	5.86775e-163	-1.66004e-163	6.186e-163	-2.42494e-163	2.97599e-163	-2.74881e-163	4.60844e-163	1.01037e-163	2.79101e-163	-3.07158e-164	-3.05143e-163	6.2172e-164	-8.0539e-165	-2.89697e-163	0
2.13724e-163	-4.87075e-163	1.7222e-163	2.16796e-163	5.04459e-163	3.32099e-164	4.60247e-164	5.02512e-163	-8.59029e-164	-5.38886e-163	-6.43014e-163	-6.85246e-163	-2.4338e-163	-1.54026e-163	2.60768e-163	2.66292e-163	5.86775e-163	-1.66004e-163	6.186e-163	-2.42494e-163	2.97599e-163	-2.74881e-163	4.60844e-163	1.01037e-163	2.79101e-163	-3.07158e-164	-3.05143e-163	6.2172e-164	-8.0539e-165	-2.89697e-163	0
2.13724e-163	-4.87075e-163	1.7222e-163	2.16796e-163	5.04459e-163	3.32099e-164	4.60247e-164	5.02512e-163	-8.59029e-164	-5.38886e-163	-6.43014e-163	-6.85246e-163	-2.4338e-163	-1.54026e-163	2.60768e-163	2.66292e-163	5.86775e-163	-1.66004e-163	6.186e-163	-2.42494e-163	2.97599e-163	-2.74881e-163	4.60844e-163	1.01037e-163	2.79101e-163	-3.07158e-164	-3.05143e-163	6.2172e-164	-8.0539e-165	-2.89697e-163	0
2.13724e-163	-4.87075e-163	1.7222e-163	2.16796e-163	5.04459e-163	3.32099e-164	4.60247e-164	5.02512e-163	-8.59029e-164	-5.38886e-163	-6.43014e-163	-6.85246e-163	-2.4338e-163	-1.54026e-163	2.60768e-163	2.66292e-163	5.86775e-163	-1.66004e-163	6.186e-163	-2.42494e-163	2.97599e-163	-2.74881e-163	4.60844e-163	1.01037e-163	2.79101e-163	-3.07158e-164	-3.05143e-163	6.2172e-164	-8.0539e-165	-2.89697e-163	0
2.13724e-163	-4.87075e-163	1.7222e-163	2.16796e-163	5.04459e-163	3.32099e-164	4.60247e-164	5.02512e-163	-8.59029e-164	-5.38886e-163	-6.43014e-163	-6.85246e-163	-2.4338e-163	-1.54026e-163	2.60768e-163	2.66292e-163	5.86775e-163	-1.66004e-163	6.186e-163	-2.42494e-163	2.97599e-163	-2.74881e-163	4.60844e-163	1.01037e-163	2.79101e-163	-3.07158e-164	-3.05143e-163	6.2172e-164	-8.0539e-165	-2.89697e-163	0
2.13724e-163	-4.87075e-163	1.7222e-163	2.16796e-163	5.04459e-163	3.32099e-164	4.60247e-164	5.02512e-163	-8.59029e-164	-5.38886e-163	-6.43014e-163	-6.85246e-163	-2.4338e-163	-1.54026e-163	2.60768e-163	2.66292e-163	5.86775e-163	-1.66004e-163	6.186e-163	-2.42494e-163	2.97599e-163	-2.74881e-163	4.60844e-163	1.01037e-163	2.79101e-163	-3.07158e-164	-3.05143e-163	6.2172e-164	-8.0539e-165	-2.89697e-163	0
2.13724e-163	-4.87075e-163	1.7222e-163	2.16796e-163	5.04459e-163	3.32099e-164	4.60247e-164	5.02512e-163	-8.59029e-164	-5.38886e-163	-6.43014e-163	-6.85246e-163	-2.4338e-163	-1.54026e-163	2.60768e-163	2.66292e-163	5.86775e-163	-1.66004e-163	6.186e-163	-2.42494e-163	2.97599e-163	-2.74881e-163	4.60844e-163	1.01037e-163	2.79101e-163	-3.07158e-164	-3.05143e-163	6.2172e-164	-8.0539e-165	-2.89697e-163	0
2.13724e-163	-4.87075e-163	1.7222e-163	2.16796e-163	5.04459e-163	3.32099e-164	4.60247e-164	5.02512e-163	-8.59029e-164	-5.38886e-163	-6.43014e-163	-6.85246e-163	-2.4338e-163	-1.54026e-163	2.60768e-163	2.66292e-163	5.86775e-163	-1.66004e-163	6.186e-163	-2.42494e-163	2.97599e-163	-2.74881e-163	4.60844e-163	1.01037e-163	2.79101e-163	-3.07158e-164	-3.05143e-163	6.2172e-164	-8.0539e-165	-2.89697e-163	0
2.13724e-163	-4.87075e-163	1.7222e-163	2.16796e-163	5.04459e-163	3.32099e-164	4.60247e-164	5.02512e-163	-8.59029e-164	-5.38886e-163	-6.43014e-163	-6.85246e-163	-2.4338e-163	-1.54026e-163	2.60768e-163	2.66292e-163	5.86775e-163	-1.66004e-163	6.186e-163	-2.42494e-163	2.97599e-163	-2.74881e-163	4.60844e-163	1.01037e-163	2.79101e-163	-3.07158e-164	-3.05143e-163	6.2172e-164	-8.0539e-165	-2.89697e-163	0
2.13724e-163	-4.87075e-163	1.7222e-163	2.16796e-163	5.04459e-163	3.32099e-164	4.60247e-164	5.02512e-163	-8.59029e-164	-5.38886e-163	-6.43014e-163	-6.85246e-163	-2.4338e-163	-1.54026e-163	2.60768e-163	2.66292e-163	5.86775e-163	-1.66004e-163	6.186e-163	-2.42494e-163	2.97599e-163	-2.74881e-163	4.60844e-163	1.01037e-163	2.79101e-163	-3.07158e-164	-3.05143e-163	6.2172e-164	-8.0539e-165	-2.89697e-163	0
2.13724e-163	-4.87075e-163	1.7222e-163	2.16796e-163	5.04459e-163	3.32099e-164	4.60247e-164	5.02512e-163	-8.59029e-164	-5.38886e-163	-6.43014e-163	-6.85246e-163	-2.4338e-163	-1.54026e-163	2.60768e-163	2.66292e-163	5.86775e-163	-1.66004e-163	6.186e-163	-2.42494e-163	2.97599e-163	-2.74881e-163	4.60844e-163	1.01037e-163	2.79101e-163	-3.07158e-164	-3.05143e-163	6.2172e-164	-8.0539e-165	-2.89697e-163	0
2.13724e-163	-4.87075e-163	1.7222e-163	2.16796e-163	5.04459e-163	3.32099e-164	4.60247e-164	5.02512e-163	-8.59029e-164	-5.38886e-163	-6.43014e-163	-6.85246e-163	-2.4338e-163	-1.54026e-163	2.60768e-163	2.66292e-163	5.86775e-163	-1.66004e-163	6.186e-163	-2.42494e-163	2.97599e-163	-2.74881e-163	4.60844e-163	1.01037e-163	2.79101e-163	-3.07158e-164	-3.05143e-163	6.2172e-164	-8.0539e-165	-2.89697e-163	0
2.13724e-163	-4.87075e-163	1.7222e-163	2.16796e-163	5.04459e-163	3.32099e-164	4.60247e-164	5.02512e-163	-8.59029e-164	-5.38886e-163	-6.43014e-163	-6.85246e-163	-2.4338e-163	-1.54026e-163	2.60768e-163	2.66292e-163	5.86775e-163	-1.66004e-163	6.186e-163	-2.42494e-163	2.97599e-163	-2.74881e-163	4.60844e-163	1.01037e-163	2.79101e-163	-3.07158e-164	-3.05143e-163	6.2172e-164	-8.0539e-165	-2.89697e-163	0
2.13724e-163	-4.87075e-163	1.7222e-163	2.16796e-163	5.04459e-163	3.32099e-164	4.60247e-164	5.02512e-163	-8.59029e-164	-5.38886e-163	-6.43014e-163	-6.85246e-163	-2.4338e-163	-1.54026e-163	2.60768e-163	2.66292e-163	5.86775e-163	-1.66004e-163	6.186e-163	-2.42494e-163	2.97599e-163	-2.74881e-163	4.60844e-163	1.01037e-163	2.79101e-163	-3.07158e-164	-3.05143e-163	6.2172e-164	-8.0539e-165	-2.89697e-163	0
2.13724e-163	-4.87075e-163	1.7222e-163	2.16796e-163	5.04459e-163	3.32099e-164	4.60247e-164	5.02512e-163	-8.59029e-164	-5.38886e-163	-6.43014e-163	-6.85246e-163	-2.4338e-163	-1.54026e-163	2.60768e-163	2.66292e-163	5.86775e-163	-1.66004e-163	6.186e-163	-2.42494e-163	2.97599e-163	-2.74881e-163	4.60844e-163	1.01037e-163	2.79101e-163	-3.07158e-164	-3.05143e-163	6.2172e-164	-8.0539e-165	-2.89697e-163	0
2.13724e-163	-4.87075e-163	1.7222e-163	2.16796e-163	5.04459e-163	3.32099e-164	4.60247e-164	5.02512e-163	-8.59029e-164	-5.38886e-163	-6.43014e-163	-6.85246e-163	-2.4338e-163	-1.54026e-163	2.60768e-163	2.66292e-163	5.86775e-163	-1.66004e-163	6.186e-163	-2.42494e-163	2.97599e-163	-2.74881e-163	4.60844e-163	1.01037e-163	2.79101e-163	-3.07158e-164	-3.05143e-163	6.2172e-164	-8.0539e-165	-2.89697e-163	0
2.13724e-163	-4.87075e-163	1.7222e-163	2.16796e-163	5.04459e-163	3.32099e-164	4.60247e-164	5.02512e-163	-8.59029e-164	-5.38886e-163	-6.43014e-163	-6.85246e-163	-2.4338e-163	-1.54026e-163	2.60768e-163	2.66292e-163	5.86775e-163	-1.66004e-163	6.186e-163	-2.42494e-163	2.97599e-163	-2.74881e-163	4.60844e-163	1.01037e-163	2.79101e-163	-3.07158e-164	-3.05143e-163	6.2172e-164	-8.0539e-165	-2.89697e-163	0
2.13724e-163	-4.87075e-163	1.7222e-163	2.16796e-163	5.04459e-163	3.32099e-164	4.60247e-164	5.02512e-163	-8.59029e-164	-5.38886e-163	-6.43014e-163	-6.85246e-163	-2.4338e-163	-1.54026e-163	2.60768e-163	2.66292e-163	5.86775e-163	-1.66004e-163	6.186e-163	-2.42494e-163	2.97599e-163	-2.74881e-163	4.60844e-163	1.01037e-163	2.79101e-163	-3.07158e-164	-3.05143e-163	6.2172e-164	-8.0539e-165	-2.89697e-163	0
2.13724e-163	-4.87075e-163	1.7222e-163	2.16796e-163	5.04459e-163	3.32099e-164	4.60247e-164	5.02512e-163	-8.59029e-164	-5.38886e-163	-6.43014e-163	-6.85246e-163	-2.4338e-163	-1.54026e-163	2.60768e-163	2.66292e-163	5.86775e-163	-1.66004e-163	6.186e-163	-2.42494e-163	2.97599e-163	-2.74881e-163	4.60844e-163	1.01037e-163	2.79101e-163	-3.07158e-164	-3.05143e-163	6.2172e-164	-8.0539e-165	-2.89697e-163	0
2.13724e-163	-4.87075e-163	1.7222e-163	2.16796e-163	5.04459e-163	3.32099e-164	4.60247e-164	5.02512e-163	-8.59029e-164	-5.38886e-163	-6.43014e-163	-6.85246e-163	-2.4338e-163	-1.54026e-163	2.60768e-163	2.66292e-163	5.86775e-163	-1.66004e-163	6.186e-163	-2.42494e-163	2.97599e-163	-2.74881e-163	4.60844e-163	1.01037e-163	2.79101e-163	-3.07158e-164	-3.05143e-163	6.2172e-164	-8.0539e-165	-2.89697e-163	0
2.13724e-163	-4.87075e-163	1.7222e-163	2.16796e-163	5.04459e-163	3.32099e-164	4.60247e-164	5.02512e-163	-8.59029e-164	-5.38886e-163	-6.43014e-163	-6.85246e-163	-2.4338e-163	-1.54026e-163	2.60768e-163	2.66292e-163	5.86775e-163	-1.66004e-163	6.186e-163	-2.42494e-163	2.97599e-163	-2.74881e-163	4.60844e-163	1.01037e-163	2.79101e-163	-3.07158e-164	-3.05143e-163	6.2172e-164	-8.0539e-165	-2.89697e-163	0
2.13724e-163	-4.87075e-163	1.7222e-163	2.16796e-163	5.04459e-163	3.32099e-164	4.60247e-164	5.02512e-163	-8.59029e-164	-5.38886e-163	-6.43014e-163	-6.85246e-163	-2.4338e-163	-1.54026e-163	2.60768e-163	2.66292e-163	5.86775e-163	-1.66004e-163	6.186e-163	-2.42494e-163	2.97599e-163	-2.74881e-163	4.60844e-163	1.01037e-163	2.79101e-163	-3.07158e-164	-3.05143e-163	6.2172e-164	-8.0539e-165	-2.89697e-163	0
2.13724e-163	-4.87075e-163	1.7222e-163	2.16796e-163	5.04459e-163	3.32099e-164	4.60247e-164	5.02512e-163	-8.59029e-164	-5.38886e-163	-6.43014e-163	-6.85246e-163	-2.4338e-163	-1.54026e-163	2.60768e-163	2.66292e-163	5.86775e-163	-1.66004e-163	6.186e-163	-2.42494e-163	2.97599e-163	-2.74881e-163	4.60844e-163	1.01037e-163	2.79101e-163	-3.07158e-164	-3.05143e-163	6.2172e-164	-8.0539e-165	-2.89697e-163	0
2.13724e-163	-4.87075e-163	1.7222e-163	2.16796e-163	5.04459e-163	3.32099e-164	4.60247e-164	5.02512e-163	-8.59029e-164	-5.38886e-163	-6.43014e-163	-6.85246e-163	-2.4338e-163	-1.54026e-163	2.60768e-163	2.66292e-163	5.86775e-163	-1.66004e-163	6.186e-163	-2.42494e-163	2.97599e-163	-2.74881e-163	4.60844e-163	1.01037e-163	2.79101e-163	-3.07158e-164	-3.05143e-163	6.2172e-164	-8.0539e-165	-2.89697e-163	0
2.13724e-163	-4.87075e-163	1.7222e-163	2.16796e-163	5.04459e-163	3.32099e-164	4.60247e-164	5.02512e-163	-8.59029e-164	-5.38886e-163	-6.43014e-163	-6.85246e-163	-2.4338e-163	-1.54026e-163	2.60768e-163	2.66292e-163	5.86775e-163	-1.66004e-163	6.186e-163	-2.42494e-163	2.97599e-163	-2.74881e-163	4.60844e-163	1.01037e-163	2.79101e-163	-3.07158e-164	-3.05143e-163	6.2172e-164	-8.0539e-165	-2.89697e-163	0
2.13724e-163	-4.87075e-163	1.7222e-163	2.16796e-163	5.04459e-163	3.32099e-164	4.60247e-164	5.02512e-163	-8.59029e-164	-5.38886e-163	-6.43014e-163	-6.85246e-163	-2.4338e-163	-1.54026e-163	2.60768e-163	2.66292e-163	5.86775e-163	-1.66004e-163	6.186e-163	-2.42494e-163	2.97599e-163	-2.74881e-163	4.60844e-163	1.01037e-163	2.79101e-163	-3.07158e-164	-3.05143e-163	6.2172e-164	-8.0539e-165	-2.89697e-163	0
2.13724e-163	-4.87075e-163	1.7222e-163	2.16796e-163	5.04459e-163	3.32099e-164	4.60247e-164	5.02512e-163	-8.59029e-164	-5.38886e-163	-6.43014e-163	-6.85246e-163	-2.4338e-163	-1.54026e-163	2.60768e-163	2.66292e-163	5.86775e-163	-1.66004e-163	6.186e-163	-2.42494e-163	2.97599e-163	-2.74881e-163	4.60844e-163	1.01037e-163	2.79101e-163	-3.07158e-164	-3.05143e-163	6.2172e-164	-8.0539e-165	-2.89697e-163	0
2.13724e-163	-4.87075e-163	1.7222e-163	2.16796e-163	5.04459e-163	3.32099e-164	4.60247e-164	5.02512e-163	-8.59029e-164	-5.38886e-163	-6.43014e-163	-6.85246e-163	-2.4338e-163	-1.54026e-163	2.60768e-163	2.66292e-163	5.86775e-163	-1.66004e-163	6.186e-163	-2.42494e-163	2.97599e-163	-2.74881e-163	4.60844e-163	1.01037e-163	2.79101e-163	-3.07158e-164	-3.05143e-163	6.2172e-164	-8.0539e-165	-2.89697e-163	0
2.13724e-163	-4.87075e-163	1.7222e-163	2.16796e-163	5.04459e-163	3.32099e-164	4.60247e-164	5.02512e-163	-8.59029e-164	-5.38886e-163	-6.43014e-163	-6.85246e-163	-2.4338e-163	-1.54026e-163	2.60768e-163	2.66292e-163	5.86775e-163	-1.66004e-163	6.186e-163	-2.42494e-163	2.97599e-163	-2.74881e-163	4.60844e-163	1.01037e-163	2.79101e-163	-3.07158e-164	-3.05143e-163	6.2172e-164	-8.0539e-165	-2.89697e-163	0
2.13724e-163	-4.87075e-163	1.7222e-163	2.16796e-163	5.04459e-163	3.32099e-164	4.60247e-164	5.02512e-163	-8.59029e-164	-5.38886e-163	-6.43014e-163	-6.85246e-163	-2.4338e-163	-1.54026e-163	2.60768e-163	2.66292e-163	5.86775e-163	-1.66004e-163	6.186e-163	-2.42494e-163	2.97599e-163	-2.74881e-163	4.60844e-163	1.01037e-163	2.79101e-163	-3.07158e-164	-3.05143e-163	6.2172e-164	-8.0539e-165	-2.89697e-163	0
2.13724e-163	-4.87075e-163	1.7222e-163	2.16796e-163	5.04459e-163	3.32099e-164	4.60247e-164	5.02512e-163	-8.59029e-164	-5.38886e-163	-6.43014e-163	-6.85246e-163	-2.4338e-163	-1.54026e-163	2.60768e-163	2.66292e-163	5.86775e-163	-1.66004e-163	6.186e-163	-2.42494e-163	2.97599e-163	-2.74881e-163	4.60844e-163	1.01037e-163	2.79101e-163	-3.07158e-164	-3.05143e-163	6.2172e-164	-8.0539e-165	-2.89697e-163	0
2.13724e-163	-4.87075e-163	1.7222e-163	2.16796e-163	5.04459e-163	3.32099e-164	4.60247e-164	5.02512e-163	-8.59029e-164	-5.38886e-163	-6.43014e-163	-6.85246e-163	-2.4338e-163	-1.54026e-163	2.60768e-163	2.66292e-163	5.86775e-163	-1.66004e-163	6.186e-163	-2.42494e-163	2.97599e-163	-2.74881e-163	4.60844e-163	1.01037e-163	2.79101e-163	-3.07158e-164	-3.05143e-163	6.2172e-164	-8.0539e-165	-2.89697e-163	0
2.13724e-163	-4.87075e-163	1.7222e-163	2.16796e-163	5.04459e-163	3.32099e-164	4.60247e-164	5.02512e-163	-8.59029e-164	-5.38886e-163	-6.43014e-163	-6.85246e-163	-2.4338e-163	-1.54026e-163	2.60768e-163	2.66292e-163	5.86775e-163	-1.66004e-163	6.186e-163	-2.42494e-163	2.97599e-163	-2.74881e-163	4.60844e-163	1.01037e-163	2.79101e-163	-3.07158e-164	-3.05143e-163	6.2172e-164	-8.0539e-165	-2.89697e-163	0
2.13724e-163	-4.87075e-163	1.7222e-163	2.16796e-163	5.04459e-163	3.32099e-164	4.60247e-164	5.02512e-163	-8.59029e-164	-5.38886e-163	-6.43014e-163	-6.85246e-163	-2.4338e-163	-1.54026e-163	2.60768e-163	2.66292e-163	5.86775e-163	-1.66004e-163	6.186e-163	-2.42494e-163	2.97599e-163	-2.74881e-163	4.60844e-163	1.01037e-163	2.79101e-163	-3.07158e-164	-3.05143e-163	6.2172e-164	-8.0539e-165	-2.89697e-163	0
2.13724e-163	-4.87075e-163	1.7222e-163	2.16796e-163	5.04459e-163	3.32099e-164	4.60247e-164	5.02512e-163	-8.59029e-164	-5.38886e-163	-6.43014e-163	-6.85246e-163	-2.4338e-163	-1.54026e-163	2.60768e-163	2.66292e-163	5.86775e-163	-1.66004e-163	6.186e-163	-2.42494e-163	2.97599e-163	-2.74881e-163	4.60844e-163	1.01037e-163	2.79101e-163	-3.07158e-164	-3.05143e-163	6.2172e-164	-8.0539e-165	-2.89697e-163	0
2.13724e-163	-4.87075e-163	1.7222e-163	2.16796e-163	5.04459e-163	3.32099e-164	4.60247e-164	5.02512e-163	-8.59029e-164	-5.38886e-163	-6.43014e-163	-6.85246e-163	-2.4338e-163	-1.54026e-163	2.60768e-163	2.66292e-163	5.86775e-163	-1.66004e-163	6.186e-163	-2.42494e-163	2.97599e-163	-2.74881e-163	4.60844e-163	1.01037e-163	2.79101e-163	-3.07158e-164	-3.05143e-163	6.2172e-164	-8.0539e-165	-2.89697e-163	0
2.13724e-163	-4.87075e-163	1.7222e-163	2.16796e-163	5.04459e-163	3.32099e-164	4.60247e-164	5.02512e-163	-8.59029e-164	-5.38886e-163	-6.43014e-163	-6.85246e-163	-2.4338e-163	-1.54026e-163	2.60768e-163	2.66292e-163	5.86775e-163	-1.66004e-163	6.186e-163	-2.42494e-163	2.97599e-163	-2.74881e-163	4.60844e-163	1.01037e-163	2.79101e-163	-3.07158e-164	-3.05143e-163	6.2172e-164	-8.0539e-165	-2.89697e-163	0
2.13724e-163	-4.87075e-163	1.7222e-163	2.16796e-163	5.04459e-163	3.32099e-164	4.60247e-164	5.02512e-163	-8.59029e-164	-5.38886e-163	-6.43014e-163	-6.85246e-163	-2.4338e-163	-1.54026e-163	2.60768e-163	2.66292e-163	5.86775e-163	-1.66004e-163	6.186e-163	-2.42494e-163	2.97599e-163	-2.74881e-163	4.60844e-163	1.01037e-163	2.79101e-163	-3.07158e-164	-3.05143e-163	6.2172e-164	-8.0539e-165	-2.89697e-163	0
2.13724e-163	-4.87075e-163	1.7222e-163	2.16796e-163	5.04459e-163	3.32099e-164	4.60247e-164	5.02512e-163	-8.59029e-164	-5.38886e-163	-6.43014e-163	-6.85246e-163	-2.4338e-163	-1.54026e-163	2.60768e-163	2.66292e-163	5.86775e-163	-1.66004e-163	6.186e-163	-2.42494e-163	2.97599e-163	-2.74881e-163	4.60844e-163	1.01037e-163	2.79101e-163	-3.07158e-164	-3.05143e-163	6.2172e-164	-8.0539e-165	-2.89697e-163	0
2.13724e-163	-4.87075e-163	1.7222e-163	2.16796e-163	5.04459e-163	3.32099e-164	4.60247e-164	5.02512e-163	-8.59029e-164	-5.38886e-163	-6.43014e-163	-6.85246e-163	-2.4338e-163	-1.54026e-163	2.60768e-163	2.66292e-163	5.86775e-163	-1.66004e-163	6.186e-163	-2.42494e-163	2.97599e-163	-2.74881e-163	4.60844e-163	1.01037e-163	2.79101e-163	-3.07158e-164	-3.05143e-163	6.2172e-164	-8.0539e-165	-2.89697e-163	0
2.13724e-163	-4.87075e-163	1.7222e-163	2.16796e-163	5.04459e-163	3.32099e-164	4.60247e-164	5.02512e-163	-8.59029e-164	-5.38886e-163	-6.43014e-163	-6.85246e-163	-2.4338e-163	-1.54026e-163	2.60768e-163	2.66292e-163	5.86775e-163	-1.66004e-163	6.186e-163	-2.42494e-163	2.97599e-163	-2.74881e-163	4.60844e-163	1.01037e-163	2.79101e-163	-3.07158e-164	-3.05143e-163	6.2172e-164	-8.0539e-165	-2.89697e-163	0
2.13724e-163	-4.87075e-163	1.7222e-163	2.16796e-163	5.04459e-163	3.32099e-164	4.60247e-164	5.02512e-163	-8.59029e-164	-5.38886e-163	-6.43014e-163	-6.85246e-163	-2.4338e-163	-1.54026e-163	2.60768e-163	2.66292e-163	5.86775e-163	-1.66004e-163	6.186e-163	-2.42494e-163	2.97599e-163	-2.74881e-163	4.60844e-163	1.01037e-163	2.79101e-163	-3.07158e-164	-3.05143e-163	6.2172e-164	-8.0539e-165	-2.89697e-163	0
2.13724e-163	-4.87075e-163	1.7222e-163	2.16796e-163	5.04459e-163	3.32099e-164	4.60247e-164	5.02512e-163	-8.59029e-164	-5.38886e-163	-6.43014e-163	-6.85246e-163	-2.4338e-163	-1.54026e-163	2.60768e-163	2.66292e-163	5.86775e-163	-1.66004e-163	6.186e-163	-2.42494e-163	2.97599e-163	-2.74881e-163	4.60844e-163	1.01037e-163	2.79101e-163	-3.07158e-164	-3.05143e-163	6.2172e-164	-8.0539e-165	-2.89697e-163	0
2.13724e-163	-4.87075e-163	1.7222e-163	2.16796e-163	5.04459e-163	3.32099e-164	4.60247e-164	5.02512e-163	-8.59029e-164	-5.38886e-163	-6.43014e-163	-6.85246e-163	-2.4338e-163	-1.54026e-163	2.60768e-163	2.66292e-163	5.86775e-163	-1.66004e-163	6.186e-163	-2.42494e-163	2.97599e-163	-2.74881e-163	4.60844e-163	1.01037e-163	2.79101e-163	-3.07158e-164	-3.05143e-163	6.2172e-164	-8.0539e-165	-2.89697e-163	0
2.13724e-163	-4.87075e-163	1.7222e-163	2.16796e-163	5.04459e-163	3.32099e-164	4.60247e-164	5.02512e-163	-8.59029e-164	-5.38886e-163	-6.43014e-163	-6.85246e-163	-2.4338e-163	-1.54026e-163	2.60768e-163	2.66292e-163	5.86775e-163	-1.66004e-163	6.186e-163	-2.42494e-163	2.97599e-163	-2.74881e-163	4.60844e-163	1.01037e-163	2.79101e-163	-3.07158e-164	-3.05143e-163	6.2172e-164	-8.0539e-165	-2.89697e-163	0
2.13724e-163	-4.87075e-163	1.7222e-163	2.16796e-163	5.04459e-163	3.32099e-164	4.60247e-164	5.02512e-163	-8.59029e-164	-5.38886e-163	-6.43014e-163	-6.85246e-163	-2.4338e-163	-1.54026e-163	2.60768e-163	2.66292e-163	5.86775e-163	-1.66004e-163	6.186e-163	-2.42494e-163	2.97599e-163	-2.74881e-163	4.60844e-163	1.01037e-163	2.79101e-163	-3.07158e-164	-3.05143e-163	6.2172e-164	-8.0539e-165	-2.89697e-163	0
2.13724e-163	-4.87075e-163	1.7222e-163	2.16796e-163	5.04459e-163	3.32099e-164	4.60247e-164	5.02512e-163	-8.59029e-164	-5.38886e-163	-6.43014e-163	-6.85246e-163	-2.4338e-163	-1.54026e-163	2.60768e-163	2.66292e-163	5.86775e-163	-1.66004e-163	6.186e-163	-2.42494e-163	2.97599e-163	-2.74881e-163	4.60844e-163	1.01037e-163	2.79101e-163	-3.07158e-164	-3.05143e-163	6.2172e-164	-8.0539e-165	-2.89697e-163	0
2.13724e-163	-4.87075e-163	1.7222e-163	2.16796e-163	5.04459e-163	3.32099e-164	4.60247e-164	5.02512e-163	-8.59029e-164	-5.38886e-163	-6.43014e-163	-6.85246e-163	-2.4338e-163	-1.54026e-163	2.60768e-163	2.66292e-163	5.86775e-163	-1.66004e-163	6.186e-163	-2.42494e-163	2.97599e-163	-2.74881e-163	4.60844e-163	1.01037e-163	2.79101e-163	-3.07158e-164	-3.05143e-163	6.2172e-164	-8.0539e-165	-2.89697e-163	0
2.13724e-163	-4.87075e-163	1.7222e-163	2.16796e-163	5.04459e-163	3.32099e-164	4.60247e-164	5.02512e-163	-8.59029e-164	-5.38886e-163	-6.43014e-163	-6.85246e-163	-2.4338e-163	-1.54026e-163	2.60768e-163	2.66292e-163	5.86775e-163	-1.66004e-163	6.186e-163	-2.42494e-163	2.97599e-163	-2.74881e-163	4.60844e-163	1.01037e-163	2.79101e-163	-3.07158e-164	-3.05143e-163	6.2172e-164	-8.0539e-165	-2.89697e-163	0
2.13724e-163	-4.87075e-163	1.7222e-163	2.16796e-163	5.04459e-163	3.32099e-164	4.60247e-164	5.02512e-163	-8.59029e-164	-5.38886e-163	-6.43014e-163	-6.85246e-163	-2.4338e-163	-1.54026e-163	2.60768e-163	2.66292e-163	5.86775e-163	-1.66004e-163	6.186e-163	-2.42494e-163	2.97599e-163	-2.74881e-163	4.60844e-163	1.01037e-163	2.79101e-163	-3.07158e-164	-3.05143e-163	6.2172e-164	-8.0539e-165	-2.89697e-163	0
2.13724e-163	-4.87075e-163	1.7222e-163	2.16796e-163	5.04459e-163	3.32099e-164	4.60247e-164	5.02512e-163	-8.59029e-164	-5.38886e-163	-6.43014e-163	-6.85246e-163	-2.4338e-163	-1.54026e-163	2.60768e-163	2.66292e-163	5.86775e-163	-1.66004e-163	6.186e-163	-2.42494e-163	2.97599e-163	-2.74881e-163	4.60844e-163	1.01037e-163	2.79101e-163	-3.07158e-164	-3.05143e-163	6.2172e-164	-8.0539e-165	-2.89697e-163	0
2.13724e-163	-4.87075e-163	1.7222e-163	2.16796e-163	5.04459e-163	3.32099e-164	4.60247e-164	5.02512e-163	-8.59029e-164	-5.38886e-163	-6.43014e-163	-6.85246e-163	-2.4338e-163	-1.54026e-163	2.60768e-163	2.66292e-163	5.86775e-163	-1.66004e-163	6.186e-163	-2.42494e-163	2.97599e-163	-2.74881e-163	4.60844e-163	1.01037e-163	2.79101e-163	-3.07158e-164	-3.05143e-163	6.2172e-164	-8.0539e-165	-2.89697e-163	0
2.13724e-163	-4.87075e-163	1.7222e-163	2.16796e-163	5.04459e-163	3.32099e-164	4.60247e-164	5.02512e-163	-8.59029e-164	-5.38886e-163	-6.43014e-163	-6.85246e-163	-2.4338e-163	-1.54026e-163	2.60768e-163	2.66292e-163	5.86775e-163	-1.66004e-163	6.186e-163	-2.42494e-163	2.97599e-163	-2.74881e-163	4.60844e-163	1.01037e-163	2.79101e-163	-3.07158e-164	-3.05143e-163	6.2172e-164	-8.0539e-165	-2.89697e-163	0
2.13724e-163	-4.87075e-163	1.7222e-163	2.16796e-163	5.04459e-163	3.32099e-164	4.60247e-164	5.02512e-163	-8.59029e-164	-5.38886e-163	-6.43014e-163	-6.85246e-163	-2.4338e-163	-1.54026e-163	2.60768e-163	2.66292e-163	5.86775e-163	-1.66004e-163	6.186e-163	-2.42494e-163	2.97599e-163	-2.74881e-163	4.60844e-163	1.01037e-163	2.79101e-163	-3.07158e-164	-3.05143e-163	6.2172e-164	-8.0539e-165	-2.89697e-163	0
2.13724e-163	-4.87075e-163	1.7222e-163	2.16796e-163	5.04459e-163	3.32099e-164	4.60247e-164	5.02512e-163	-8.59029e-164	-5.38886e-163	-6.43014e-163	-6.85246e-163	-2.4338e-163	-1.54026e-163	2.60768e-163	2.66292e-163	5.86775e-163	-1.66004e-163	6.186e-163	-2.42494e-163	2.97599e-163	-2.74881e-163	4.60844e-163	1.01037e-163	2.79101e-163	-3.07158e-164	-3.05143e-163	6.2172e-164	-8.0539e-165	-2.89697e-163	0
2.13724e-163	-4.87075e-163	1.7222e-163	2.16796e-163	5.04459e-163	3.32099e-164	4.60247e-164	5.02512e-163	-8.59029e-164	-5.38886e-163	-6.43014e-163	-6.85246e-163	-2.4338e-163	-1.54026e-163	2.60768e-163	2.66292e-163	5.86775e-163	-1.66004e-163	6.186e-163	-2.42494e-163	2.97599e-163	-2.74881e-163	4.60844e-163	1.01037e-163	2.79101e-163	-3.07158e-164	-3.05143e-163	6.2172e-164	-8.0539e-165	-2.89697e-163	0
2.13724e-163	-4.87075e-163	1.7222e-163	2.16796e-163	5.04459e-163	3.32099e-164	4.60247e-164	5.02512e-163	-8.59029e-164	-5.38886e-163	-6.43014e-163	-6.85246e-163	-2.4338e-163	-1.54026e-163	2.60768e-163	2.66292e-163	5.86775e-163	-1.66004e-163	6.186e-163	-2.42494e-163	2.97599e-163	-2.74881e-163	4.60844e-163	1.01037e-163	2.79101e-163	-3.07158e-164	-3.05143e-163	6.2172e-164	-8.0539e-165	-2.89697e-163	0
2.13724e-163	-4.87075e-163	1.7222e-163	2.16796e-163	5.04459e-163	3.32099e-164	4.60247e-164	5.02512e-163	-8.59029e-164	-5.38886e-163	-6.43014e-163	-6.85246e-163	-2.4338e-163	-1.54026e-163	2.60768e-163	2.66292e-163	5.86775e-163	-1.66004e-163	6.186e-163	-2.42494e-163	2.97599e-163	-2.74881e-163	4.60844e-163	1.01037e-163	2.79101e-163	-3.07158e-164	-3.05143e-163	6.2172e-164	-8.0539e-165	-2.89697e-163	0
2.13724e-163	-4.87075e-163	1.7222e-163	2.16796e-163	5.04459e-163	3.32099e-164	4.60247e-164	5.02512e-163	-8.59029e-164	-5.38886e-163	-6.43014e-163	-6.85246e-163	-2.4338e-163	-1.54026e-163	2.60768e-163	2.66292e-163	5.86775e-163	-1.66004e-163	6.186e-163	-2.42494e-163	2.97599e-163	-2.74881e-163	4.60844e-163	1.01037e-163	2.79101e-163	-3.07158e-164	-3.05143e-163	6.2172e-164	-8.0539e-165	-2.89697e-163	0
2.13724e-163	-4.87075e-163	1.7222e-163	2.16796e-163	5.04459e-163	3.32099e-164	4.60247e-164	5.02512e-163	-8.59029e-164	-5.38886e-163	-6.43014e-163	-6.85246e-163	-2.4338e-163	-1.54026e-163	2.60768e-163	2.66292e-163	5.86775e-163	-1.66004e-163	6.186e-163	-2.42494e-163	2.97599e-163	-2.74881e-163	4.60844e-163	1.01037e-163	2.79101e-163	-3.07158e-164	-3.05143e-163	6.2172e-164	-8.0539e-165	-2.89697e-163	0
2.13724e-163	-4.87075e-163	1.7222e-163	2.16796e-163	5.04459e-163	3.32099e-164	4.60247e-164	5.02512e-163	-8.59029e-164	-5.38886e-163	-6.43014e-163	-6.85246e-163	-2.4338e-163	-1.54026e-163	2.60768e-163	2.66292e-163	5.86775e-163	-1.66004e-163	6.186e-163	-2.42494e-163	2.97599e-163	-2.74881e-163	4.60844e-163	1.01037e-163	2.79101e-163	-3.07158e-164	-3.05143e-163	6.2172e-164	-8.0539e-165	-2.89697e-163	0
2.13724e-163	-4.87075e-163	1.7222e-163	2.16796e-163	5.04459e-163	3.32099e-164	4.60247e-164	5.02512e-163	-8.59029e-164	-5.38886e-163	-6.43014e-163	-6.85246e-163	-2.4338e-163	-1.54026e-163	2.60768e-163	2.66292e-163	5.86775e-163	-1.66004e-163	6.186e-163	-2.42494e-163	2.97599e-163	-2.74881e-163	4.60844e-163	1.01037e-163	2.79101e-163	-3.07158e-164	-3.05143e-163	6.2172e-164	-8.0539e-165	-2.89697e-163	0
2.13724e-163	-4.87075e-163	1.7222e-163	2.16796e-163	5.04459e-163	3.32099e-164	4.60247e-164	5.02512e-163	-8.59029e-164	-5.38886e-163	-6.43014e-163	-6.85246e-163	-2.4338e-163	-1.54026e-163	2.60768e-163	2.66292e-163	5.86775e-163	-1.66004e-163	6.186e-163	-2.42494e-163	2.97599e-163	-2.74881e-163	4.60844e-163	1.01037e-163	2.79101e-163	-3.07158e-164	-3.05143e-163	6.2172e-164	-8.0539e-165	-2.89697e-163	0
2.13724e-163	-4.87075e-163	1.7222e-163	2.16796e-163	5.04459e-163	3.32099e-164	4.60247e-164	5.02512e-163	-8.59029e-164	-5.38886e-163	-6.43014e-163	-6.85246e-163	-2.4338e-163	-1.54026e-163	2.60768e-163	2.66292e-163	5.86775e-163	-1.66004e-163	6.186e-163	-2.42494e-163	2.97599e-163	-2.74881e-163	4.60844e-163	1.01037e-163	2.79101e-163	-3.07158e-164	-3.05143e-163	6.2172e-164	-8.0539e-165	-2.89697e-163	0
2.13724e-163	-4.87075e-163	1.7222e-163	2.16796e-163	5.04459e-163	3.32099e-164	4.60247e-164	5.02512e-163	-8.59029e-164	-5.38886e-163	-6.43014e-163	-6.85246e-163	-2.4338e-163	-1.54026e-163	2.60768e-163	2.66292e-163	5.86775e-163	-1.66004e-163	6.186e-163	-2.42494e-163	2.97599e-163	-2.74881e-163	4.60844e-163	1.01037e-163	2.79101e-163	-3.07158e-164	-3.05143e-163	6.2172e-164	-8.0539e-165	-2.89697e-163	0
2.13724e-163	-4.87075e-163	1.7222e-163	2.16796e-163	5.04459e-163	3.32099e-164	4.60247e-164	5.02512e-163	-8.59029e-164	-5.38886e-163	-6.43014e-163	-6.85246e-163	-2.4338e-163	-1.54026e-163	2.60768e-163	2.66292e-163	5.86775e-163	-1.66004e-163	6.186e-163	-2.42494e-163	2.97599e-163	-2.74881e-163	4.60844e-163	1.01037e-163	2.79101e-163	-3.07158e-164	-3.05143e-163	6.2172e-164	-8.0539e-165	-2.89697e-163	0
2.13724e-163	-4.87075e-163	1.7222e-163	2.16796e-163	5.04459e-163	3.32099e-164	4.60247e-164	5.02512e-163	-8.59029e-164	-5.38886e-163	-6.43014e-163	-6.85246e-163	-2.4338e-163	-1.54026e-163	2.60768e-163	2.66292e-163	5.86775e-163	-1.66004e-163	6.186e-163	-2.42494e-163	2.97599e-163	-2.74881e-163	4.60844e-163	1.01037e-163	2.79101e-163	-3.07158e-164	-3.05143e-163	6.2172e-164	-8.0539e-165	-2.89697e-163	0
2.13724e-163	-4.87075e-163	1.7222e-163	2.16796e-163	5.04459e-163	3.32099e-164	4.60247e-164	5.02512e-163	-8.59029e-164	-5.38886e-163	-6.43014e-163	-6.85246e-163	-2.4338e-163	-1.54026e-163	2.60768e-163	2.66292e-163	5.86775e-163	-1.66004e-163	6.186e-163	-2.42494e-163	2.97599e-163	-2.74881e-163	4.60844e-163	1.01037e-163	2.79101e-163	-3.07158e-164	-3.05143e-163	6.2172e-164	-8.0539e-165	-2.89697e-163	0
2.13724e-163	-4.87075e-163	1.7222e-163	2.16796e-163	5.04459e-163	3.32099e-164	4.60247e-164	5.02512e-163	-8.59029e-164	-5.38886e-163	-6.43014e-163	-6.85246e-163	-2.4338e-163	-1.54026e-163	2.60768e-163	2.66292e-163	5.86775e-163	-1.66004e-163	6.186e-163	-2.42494e-163	2.97599e-163	-2.74881e-163	4.60844e-163	1.01037e-163	2.79101e-163	-3.07158e-164	-3.05143e-163	6.2172e-164	-8.0539e-165	-2.89697e-163	0
2.13724e-163	-4.87075e-163	1.7222e-163	2.16796e-163	5.04459e-163	3.32099e-164	4.60247e-164	5.02512e-163	-8.59029e-164	-5.38886e-163	-6.43014e-163	-6.85246e-163	-2.4338e-163	-1.54026e-163	2.60768e-163	2.66292e-163	5.86775e-163	-1.66004e-163	6.186e-163	-2.42494e-163	2.97599e-163	-2.74881e-163	4.60844e-163	1.01037e-163	2.79101e-163	-3.07158e-164	-3.05143e-163	6.2172e-164	-8.0539e-165	-2.89697e-163	0
2.13724e-163	-4.87075e-163	1.7222e-163	2.16796e-163	5.04459e-163	3.32099e-164	4.60247e-164	5.02512e-163	-8.59029e-164	-5.38886e-163	-6.43014e-163	-6.85246e-163	-2.4338e-163	-1.54026e-163	2.60768e-163	2.66292e-163	5.86775e-163	-1.66004e-163	6.186e-163	-2.42494e-163	2.97599e-163	-2.74881e-163	4.60844e-163	1.01037e-163	2.79101e-163	-3.07158e-164	-3.05143e-163	6.2172e-164	-8.0539e-165	-2.89697e-163	0
2.13724e-163	-4.87075e-163	1.7222e-163	2.16796e-163	5.04459e-163	3.32099e-164	4.60247e-164	5.02512e-163	-8.59029e-164	-5.38886e-163	-6.43014e-163	-6.85246e-163	-2.4338e-163	-1.54026e-163	2.60768e-163	2.66292e-163	5.86775e-163	-1.66004e-163	6.186e-163	-2.42494e-163	2.97599e-163	-2.74881e-163	4.60844e-163	1.01037e-163	2.79101e-163	-3.07158e-164	-3.05143e-163	6.2172e-164	-8.0539e-165	-2.89697e-163	0
2.13724e-163	-4.87075e-163	1.7222e-163	2.16796e-163	5.04459e-163	3.32099e-164	4.60247e-164	5.02512e-163	-8.59029e-164	-5.38886e-163	-6.43014e-163	-6.85246e-163	-2.4338e-163	-1.54026e-163	2.60768e-163	2.66292e-163	5.86775e-163	-1.66004e-163	6.186e-163	-2.42494e-163	2.97599e-163	-2.74881e-163	4.60844e-163	1.01037e-163	2.79101e-163	-3.07158e-164	-3.05143e-163	6.2172e-164	-8.0539e-165	-2.89697e-163	0
2.13724e-163	-4.87075e-163	1.7222e-163	2.16796e-163	5.04459e-163	3.32099e-164	4.60247e-164	5.02512e-163	-8.59029e-164	-5.38886e-163	-6.43014e-163	-6.85246e-163	-2.4338e-163	-1.54026e-163	2.60768e-163	2.66292e-163	5.86775e-163	-1.66004e-163	6.186e-163	-2.42494e-163	2.97599e-163	-2.74881e-163	4.60844e-163	1.01037e-163	2.79101e-163	-3.07158e-164	-3.05143e-163	6.2172e-164	-8.0539e-165	-2.89697e-163	0
2.13724e-163	-4.87075e-163	1.7222e-163	2.16796e-163	5.04459e-163	3.32099e-164	4.60247e-164	5.02512e-163	-8.59029e-164	-5.38886e-163	-6.43014e-163	-6.85246e-163	-2.4338e-163	-1.54026e-163	2.60768e-163	2.66292e-163	5.86775e-163	-1.66004e-163	6.186e-163	-2.42494e-163	2.97599e-163	-2.74881e-163	4.60844e-163	1.01037e-163	2.79101e-163	-3.07158e-164	-3.05143e-163	6.2172e-164	-8.0539e-165	-2.89697e-163	0
2.13724e-163	-4.87075e-163	1.7222e-163	2.16796e-163	5.04459e-163	3.32099e-164	4.60247e-164	5.02512e-163	-8.59029e-164	-5.38886e-163	-6.43014e-163	-6.85246e-163	-2.4338e-163	-1.54026e-163	2.60768e-163	2.66292e-163	5.86775e-163	-1.66004e-163	6.186e-163	-2.42494e-163	2.97599e-163	-2.74881e-163	4.60844e-163	1.01037e-163	2.79101e-163	-3.07158e-164	-3.05143e-163	6.2172e-164	-8.0539e-165	-2.89697e-163	0
2.13724e-163	-4.87075e-163	1.7222e-163	2.16796e-163	5.04459e-163	3.32099e-164	4.60247e-164	5.02512e-163	-8.59029e-164	-5.38886e-163	-6.43014e-163	-6.85246e-163	-2.4338e-163	-1.54026e-163	2.60768e-163	2.66292e-163	5.86775e-163	-1.66004e-163	6.186e-163	-2.42494e-163	2.97599e-163	-2.74881e-163	4.60844e-163	1.01037e-163	2.79101e-163	-3.07158e-164	-3.05143e-163	6.2172e-164	-8.0539e-165	-2.89697e-163	0
2.13724e-163	-4.87075e-163	1.7222e-163	2.16796e-163	5.04459e-163	3.32099e-164	4.60247e-164	5.02512e-163	-8.59029e-164	-5.38886e-163	-6.43014e-163	-6.85246e-163	-2.4338e-163	-1.54026e-163	2.60768e-163	2.66292e-163	5.86775e-163	-1.66004e-163	6.186e-163	-2.42494e-163	2.97599e-163	-2.74881e-163	4.60844e-163	1.01037e-163	2.79101e-163	-3.07158e-164	-3.05143e-163	6.2172e-164	-8.0539e-165	-2.89697e-163	0
2.13724e-163	-4.87075e-163	1.7222e-163	2.16796e-163	5.04459e-163	3.32099e-164	4.60247e-164	5.02512e-163	-8.59029e-164	-5.38886e-163	-6.43014e-163	-6.85246e-163	-2.4338e-163	-1.54026e-163	2.60768e-163	2.66292e-163	5.86775e-163	-1.66004e-163	6.186e-163	-2.42494e-163	2.97599e-163	-2.74881e-163	4.60844e-163	1.01037e-163	2.79101e-163	-3.07158e-164	-3.05143e-163	6.2172e-164	-8.0539e-165	-2.89697e-163	0
2.13724e-163	-4.87075e-163	1.7222e-163	2.16796e-163	5.04459e-163	3.32099e-164	4.60247e-164	5.02512e-163	-8.59029e-164	-5.38886e-163	-6.43014e-163	-6.85246e-163	-2.4338e-163	-1.54026e-163	2.60768e-163	2.66292e-163	5.86775e-163	-1.66004e-163	6.186e-163	-2.42494e-163	2.97599e-163	-2.74881e-163	4.60844e-163	1.01037e-163	2.79101e-163	-3.07158e-164	-3.05143e-163	6.2172e-164	-8.0539e-165	-2.89697e-163	0
2.13724e-163	-4.87075e-163	1.7222e-163	2.16796e-163	5.04459e-163	3.32099e-164	4.60247e-164	5.02512e-163	-8.59029e-164	-5.38886e-163	-6.43014e-163	-6.85246e-163	-2.4338e-163	-1.54026e-163	2.60768e-163	2.66292e-163	5.86775e-163	-1.66004e-163	6.186e-163	-2.42494e-163	2.97599e-163	-2.74881e-163	4.60844e-163	1.01037e-163	2.79101e-163	-3.07158e-164	-3.05143e-163	6.2172e-164	-8.0539e-165	-2.89697e-163	0
2.13724e-163	-4.87075e-163	1.7222e-163	2.16796e-163	5.04459e-163	3.32099e-164	4.60247e-164	5.02512e-163	-8.59029e-164	-5.38886e-163	-6.43014e-163	-6.85246e-163	-2.4338e-163	-1.54026e-163	2.60768e-163	2.66292e-163	5.86775e-163	-1.66004e-163	6.186e-163	-2.42494e-163	2.97599e-163	-2.74881e-163	4.60844e-163	1.01037e-163	2.79101e-163	-3.07158e-164	-3.05143e-163	6.2172e-164	-8.0539e-165	-2.89697e-163	0
2.13724e-163	-4.87075e-163	1.7222e-163	2.16796e-163	5.04459e-163	3.32099e-164	4.60247e-164	5.02512e-163	-8.59029e-164	-5.38886e-163	-6.43014e-163	-6.85246e-163	-2.4338e-163	-1.54026e-163	2.60768e-163	2.66292e-163	5.86775e-163	-1.66004e-163	6.186e-163	-2.42494e-163	2.97599e-163	-2.74881e-163	4.60844e-163	1.01037e-163	2.79101e-163	-3.07158e-164	-3.05143e-163	6.2172e-164	-8.0539e-165	-2.89697e-163	0
2.13724e-163	-4.87075e-163	1.7222e-163	2.16796e-163	5.04459e-163	3.32099e-164	4.60247e-164	5.02512e-163	-8.59029e-164	-5.38886e-163	-6.43014e-163	-6.85246e-163	-2.4338e-163	-1.54026e-163	2.60768e-163	2.66292e-163	5.86775e-163	-1.66004e-163	6.186e-163	-2.42494e-163	2.97599e-163	-2.74881e-163	4.60844e-163	1.01037e-163	2.79101e-163	-3.07158e-164	-3.05143e-163	6.2172e-164	-8.0539e-165	-2.89697e-163	0
2.13724e-163	-4.87075e-163	1.7222e-163	2.16796e-163	5.04459e-163	3.32099e-164	4.60247e-164	5.02512e-163	-8.59029e-164	-5.38886e-163	-6.43014e-163	-6.85246e-163	-2.4338e-163	-1.54026e-163	2.60768e-163	2.66292e-163	5.86775e-163	-1.66004e-163	6.186e-163	-2.42494e-163	2.97599e-163	-2.74881e-163	4.60844e-163	1.01037e-163	2.79101e-163	-3.07158e-164	-3.05143e-163	6.2172e-164	-8.0539e-165	-2.89697e-163	0
2.13724e-163	-4.87075e-163	1.7222e-163	2.16796e-163	5.04459e-163	3.32099e-164	4.60247e-164	5.02512e-163	-8.59029e-164	-5.38886e-163	-6.43014e-163	-6.85246e-163	-2.4338e-163	-1.54026e-163	2.60768e-163	2.66292e-163	5.86775e-163	-1.66004e-163	6.186e-163	-2.42494e-163	2.97599e-163	-2.74881e-163	4.60844e-163	1.01037e-163	2.79101e-163	-3.07158e-164	-3.05143e-163	6.2172e-164	-8.0539e-165	-2.89697e-163	0
2.13724e-163	-4.87075e-163	1.7222e-163	2.16796e-163	5.04459e-163	3.32099e-164	4.60247e-164	5.02512e-163	-8.59029e-164	-5.38886e-163	-6.43014e-163	-6.85246e-163	-2.4338e-163	-1.54026e-163	2.60768e-163	2.66292e-163	5.86775e-163	-1.66004e-163	6.186e-163	-2.42494e-163	2.97599e-163	-2.74881e-163	4.60844e-163	1.01037e-163	2.79101e-163	-3.07158e-164	-3.05143e-163	6.2172e-164	-8.0539e-165	-2.89697e-163	0
2.13724e-163	-4.87075e-163	1.7222e-163	2.16796e-163	5.04459e-163	3.32099e-164	4.60247e-164	5.02512e-163	-8.59029e-164	-5.38886e-163	-6.43014e-163	-6.85246e-163	-2.4338e-163	-1.54026e-163	2.60768e-163	2.66292e-163	5.86775e-163	-1.66004e-163	6.186e-163	-2.42494e-163	2.97599e-163	-2.74881e-163	4.60844e-163	1.01037e-163	2.79101e-163	-3.07158e-164	-3.05143e-163	6.2172e-164	-8.0539e-165	-2.89697e-163	0
2.13724e-163	-4.87075e-163	1.7222e-163	2.16796e-163	5.04459e-163	3.32099e-164	4.60247e-164	5.02512e-163	-8.59029e-164	-5.38886e-163	-6.43014e-163	-6.85246e-163	-2.4338e-163	-1.54026e-163	2.60768e-163	2.66292e-163	5.86775e-163	-1.66004e-163	6.186e-163	-2.42494e-163	2.97599e-163	-2.74881e-163	4.60844e-163	1.01037e-163	2.79101e-163	-3.07158e-164	-3.05143e-163	6.2172e-164	-8.0539e-165	-2.89697e-163	0
2.13724e-163	-4.87075e-163	1.7222e-163	2.16796e-163	5.04459e-163	3.32099e-164	4.60247e-164	5.02512e-163	-8.59029e-164	-5.38886e-163	-6.43014e-163	-6.85246e-163	-2.4338e-163	-1.54026e-163	2.60768e-163	2.66292e-163	5.86775e-163	-1.66004e-163	6.186e-163	-2.42494e-163	2.97599e-163	-2.74881e-163	4.60844e-163	1.01037e-163	2.79101e-163	-3.07158e-164	-3.05143e-163	6.2172e-164	-8.0539e-165	-2.89697e-163	0
2.13724e-163	-4.87075e-163	1.7222e-163	2.16796e-163	5.04459e-163	3.32099e-164	4.60247e-164	5.02512e-163	-8.59029e-164	-5.38886e-163	-6.43014e-163	-6.85246e-163	-2.4338e-163	-1.54026e-163	2.60768e-163	2.66292e-163	5.86775e-163	-1.66004e-163	6.186e-163	-2.42494e-163	2.97599e-163	-2.74881e-163	4.60844e-163	1.01037e-163	2.79101e-163	-3.07158e-164	-3.05143e-163	6.2172e-164	-8.0539e-165	-2.89697e-163	0
2.13724e-163	-4.87075e-163	1.7222e-163	2.16796e-163	5.04459e-163	3.32099e-164	4.60247e-164	5.02512e-163	-8.59029e-164	-5.38886e-163	-6.43014e-163	-6.85246e-163	-2.4338e-163	-1.54026e-163	2.60768e-163	2.66292e-163	5.86775e-163	-1.66004e-163	6.186e-163	-2.42494e-163	2.97599e-163	-2.74881e-163	4.60844e-163	1.01037e-163	2.79101e-163	-3.07158e-164	-3.05143e-163	6.2172e-164	-8.0539e-165	-2.89697e-163	0
2.13724e-163	-4.87075e-163	1.7222e-163	2.16796e-163	5.04459e-163	3.32099e-164	4.60247e-164	5.02512e-163	-8.59029e-164	-5.38886e-163	-6.43014e-163	-6.85246e-163	-2.4338e-163	-1.54026e-163	2.60768e-163	2.66292e-163	5.86775e-163	-1.66004e-163	6.186e-163	-2.42494e-163	2.97599e-163	-2.74881e-163	4.60844e-163	1.01037e-163	2.79101e-163	-3.07158e-164	-3.05143e-163	6.2172e-164	-8.0539e-165	-2.89697e-163	0
2.13724e-163	-4.87075e-163	1.7222e-163	2.16796e-163	5.04459e-163	3.32099e-164	4.60247e-164	5.02512e-163	-8.59029e-164	-5.38886e-163	-6.43014e-163	-6.85246e-163	-2.4338e-163	-1.54026e-163	2.60768e-163	2.66292e-163	5.86775e-163	-1.66004e-163	6.186e-163	-2.42494e-163	2.97599e-163	-2.74881e-163	4.60844e-163	1.01037e-163	2.79101e-163	-3.07158e-164	-3.05143e-163	6.2172e-164	-8.0539e-165	-2.89697e-163	0
2.13724e-163	-4.87075e-163	1.7222e-163	2.16796e-163	5.04459e-163	3.32099e-164	4.60247e-164	5.02512e-163	-8.59029e-164	-5.38886e-163	-6.43014e-163	-6.85246e-163	-2.4338e-163	-1.54026e-163	2.60768e-163	2.66292e-163	5.86775e-163	-1.66004e-163	6.186e-163	-2.42494e-163	2.97599e-163	-2.74881e-163	4.60844e-163	1.01037e-163	2.79101e-163	-3.07158e-164	-3.05143e-163	6.2172e-164	-8.0539e-165	-2.89697e-163	0
2.13724e-163	-4.87075e-163	1.7222e-163	2.16796e-163	5.04459e-163	3.32099e-164	4.60247e-164	5.02512e-163	-8.59029e-164	-5.38886e-163	-6.43014e-163	-6.85246e-163	-2.4338e-163	-1.54026e-163	2.60768e-163	2.66292e-163	5.86775e-163	-1.66004e-163	6.186e-163	-2.42494e-163	2.97599e-163	-2.74881e-163	4.60844e-163	1.01037e-163	2.79101e-163	-3.07158e-164	-3.05143e-163	6.2172e-164	-8.0539e-165	-2.89697e-163	0
2.13724e-163	-4.87075e-163	1.7222e-163	2.16796e-163	5.04459e-163	3.32099e-164	4.60247e-164	5.02512e-163	-8.59029e-164	-5.38886e-163	-6.43014e-163	-6.85246e-163	-2.4338e-163	-1.54026e-163	2.60768e-163	2.66292e-163	5.86775e-163	-1.66004e-163	6.186e-163	-2.42494e-163	2.97599e-163	-2.74881e-163	4.60844e-163	1.01037e-163	2.79101e-163	-3.07158e-164	-3.05143e-163	6.2172e-164	-8.0539e-165	-2.89697e-163	0
2.13724e-163	-4.87075e-163	1.7222e-163	2.16796e-163	5.04459e-163	3.32099e-164	4.60247e-164	5.02512e-163	-8.59029e-164	-5.38886e-163	-6.43014e-163	-6.85246e-163	-2.4338e-163	-1.54026e-163	2.60768e-163	2.66292e-163	5.86775e-163	-1.66004e-163	6.186e-163	-2.42494e-163	2.97599e-163	-2.74881e-163	4.60844e-163	1.01037e-163	2.79101e-163	-3.07158e-164	-3.05143e-163	6.2172e-164	-8.0539e-165	-2.89697e-163	0
2.13724e-163	-4.87075e-163	1.7222e-163	2.16796e-163	5.04459e-163	3.32099e-164	4.60247e-164	5.02512e-163	-8.59029e-164	-5.38886e-163	-6.43014e-163	-6.85246e-163	-2.4338e-163	-1.54026e-163	2.60768e-163	2.66292e-163	5.86775e-163	-1.66004e-163	6.186e-163	-2.42494e-163	2.97599e-163	-2.74881e-163	4.60844e-163	1.01037e-163	2.79101e-163	-3.07158e-164	-3.05143e-163	6.2172e-164	-8.0539e-165	-2.89697e-163	0
2.13724e-163	-4.87075e-163	1.7222e-163	2.16796e-163	5.04459e-163	3.32099e-164	4.60247e-164	5.02512e-163	-8.59029e-164	-5.38886e-163	-6.43014e-163	-6.85246e-163	-2.4338e-163	-1.54026e-163	2.60768e-163	2.66292e-163	5.86775e-163	-1.66004e-163	6.186e-163	-2.42494e-163	2.97599e-163	-2.74881e-163	4.60844e-163	1.01037e-163	2.79101e-163	-3.07158e-164	-3.05143e-163	6.2172e-164	-8.0539e-165	-2.89697e-163	0
2.13724e-163	-4.87075e-163	1.7222e-163	2.16796e-163	5.04459e-163	3.32099e-164	4.60247e-164	5.02512e-163	-8.59029e-164	-5.38886e-163	-6.43014e-163	-6.85246e-163	-2.4338e-163	-1.54026e-163	2.60768e-163	2.66292e-163	5.86775e-163	-1.66004e-163	6.186e-163	-2.42494e-163	2.97599e-163	-2.74881e-163	4.60844e-163	1.01037e-163	2.79101e-163	-3.07158e-164	-3.05143e-163	6.2172e-164	-8.0539e-165	-2.89697e-163	0
2.13724e-163	-4.87075e-163	1.7222e-163	2.16796e-163	5.04459e-163	3.32099e-164	4.60247e-164	5.02512e-163	-8.59029e-164	-5.38886e-163	-6.43014e-163	-6.85246e-163	-2.4338e-163	-1.54026e-163	2.60768e-163	2.66292e-163	5.86775e-163	-1.66004e-163	6.186e-163	-2.42494e-163	2.97599e-163	-2.74881e-163	4.60844e-163	1.01037e-163	2.79101e-163	-3.07158e-164	-3.05143e-163	6.2172e-164	-8.0539e-165	-2.89697e-163	0
2.13724e-163	-4.87075e-163	1.7222e-163	2.16796e-163	5.04459e-163	3.32099e-164	4.60247e-164	5.02512e-163	-8.59029e-164	-5.38886e-163	-6.43014e-163	-6.85246e-163	-2.4338e-163	-1.54026e-163	2.60768e-163	2.66292e-163	5.86775e-163	-1.66004e-163	6.186e-163	-2.42494e-163	2.97599e-163	-2.74881e-163	4.60844e-163	1.01037e-163	2.79101e-163	-3.07158e-164	-3.05143e-163	6.2172e-164	-8.0539e-165	-2.89697e-163	0
2.13724e-163	-4.87075e-163	1.7222e-163	2.16796e-163	5.04459e-163	3.32099e-164	4.60247e-164	5.02512e-163	-8.59029e-164	-5.38886e-163	-6.43014e-163	-6.85246e-163	-2.4338e-163	-1.54026e-163	2.60768e-163	2.66292e-163	5.86775e-163	-1.66004e-163	6.186e-163	-2.42494e-163	2.97599e-163	-2.74881e-163	4.60844e-163	1.01037e-163	2.79101e-163	-3.07158e-164	-3.05143e-163	6.2172e-164	-8.0539e-165	-2.89697e-163	0
2.13724e-163	-4.87075e-163	1.7222e-163	2.16796e-163	5.04459e-163	3.32099e-164	4.60247e-164	5.02512e-163	-8.59029e-164	-5.38886e-163	-6.43014e-163	-6.85246e-163	-2.4338e-163	-1.54026e-163	2.60768e-163	2.66292e-163	5.86775e-163	-1.66004e-163	6.186e-163	-2.42494e-163	2.97599e-163	-2.74881e-163	4.60844e-163	1.01037e-163	2.79101e-163	-3.07158e-164	-3.05143e-163	6.2172e-164	-8.0539e-165	-2.89697e-163	0
2.13724e-163	-4.87075e-163	1.7222e-163	2.16796e-163	5.04459e-163	3.32099e-164	4.60247e-164	5.02512e-163	-8.59029e-164	-5.38886e-163	-6.43014e-163	-6.85246e-163	-2.4338e-163	-1.54026e-163	2.60768e-163	2.66292e-163	5.86775e-163	-1.66004e-163	6.186e-163	-2.42494e-163	2.97599e-163	-2.74881e-163	4.60844e-163	1.01037e-163	2.79101e-163	-3.07158e-164	-3.05143e-163	6.2172e-164	-8.0539e-165	-2.89697e-163	0
2.13724e-163	-4.87075e-163	1.7222e-163	2.16796e-163	5.04459e-163	3.32099e-164	4.60247e-164	5.02512e-163	-8.59029e-164	-5.38886e-163	-6.43014e-163	-6.85246e-163	-2.4338e-163	-1.54026e-163	2.60768e-163	2.66292e-163	5.86775e-163	-1.66004e-163	6.186e-163	-2.42494e-163	2.97599e-163	-2.74881e-163	4.60844e-163	1.01037e-163	2.79101e-163	-3.07158e-164	-3.05143e-163	6.2172e-164	-8.0539e-165	-2.89697e-163	0
2.13724e-163	-4.87075e-163	1.7222e-163	2.16796e-163	5.04459e-163	3.32099e-164	4.60247e-164	5.02512e-163	-8.59029e-164	-5.38886e-163	-6.43014e-163	-6.85246e-163	-2.4338e-163	-1.54026e-163	2.60768e-163	2.66292e-163	5.86775e-163	-1.66004e-163	6.186e-163	-2.42494e-163	2.97599e-163	-2.74881e-163	4.60844e-163	1.01037e-163	2.79101e-163	-3.07158e-164	-3.05143e-163	6.2172e-164	-8.0539e-165	-2.89697e-163	0
2.13724e-163	-4.87075e-163	1.7222e-163	2.16796e-163	5.04459e-163	3.32099e-164	4.60247e-164	5.02512e-163	-8.59029e-164	-5.38886e-163	-6.43014e-163	-6.85246e-163	-2.4338e-163	-1.54026e-163	2.60768e-163	2.66292e-163	5.86775e-163	-1.66004e-163	6.186e-163	-2.42494e-163	2.97599e-163	-2.74881e-163	4.60844e-163	1.01037e-163	2.79101e-163	-3.07158e-164	-3.05143e-163	6.2172e-164	-8.0539e-165	-2.89697e-163	0
2.13724e-163	-4.87075e-163	1.7222e-163	2.16796e-163	5.04459e-163	3.32099e-164	4.60247e-164	5.02512e-163	-8.59029e-164	-5.38886e-163	-6.43014e-163	-6.85246e-163	-2.4338e-163	-1.54026e-163	2.60768e-163	2.66292e-163	5.86775e-163	-1.66004e-163	6.186e-163	-2.42494e-163	2.97599e-163	-2.74881e-163	4.60844e-163	1.01037e-163	2.79101e-163	-3.07158e-164	-3.05143e-163	6.2172e-164	-8.0539e-165	-2.89697e-163	0
2.13724e-163	-4.87075e-163	1.7222e-163	2.16796e-163	5.04459e-163	3.32099e-164	4.60247e-164	5.02512e-163	-8.59029e-164	-5.38886e-163	-6.43014e-163	-6.85246e-163	-2.4338e-163	-1.54026e-163	2.60768e-163	2.66292e-163	5.86775e-163	-1.66004e-163	6.186e-163	-2.42494e-163	2.97599e-163	-2.74881e-163	4.60844e-163	1.01037e-163	2.79101e-163	-3.07158e-164	-3.05143e-163	6.2172e-164	-8.0539e-165	-2.89697e-163	0
2.13724e-163	-4.87075e-163	1.7222e-163	2.16796e-163	5.04459e-163	3.32099e-164	4.60247e-164	5.02512e-163	-8.59029e-164	-5.38886e-163	-6.43014e-163	-6.85246e-163	-2.4338e-163	-1.54026e-163	2.60768e-163	2.66292e-163	5.86775e-163	-1.66004e-163	6.186e-163	-2.42494e-163	2.97599e-163	-2.74881e-163	4.60844e-163	1.01037e-163	2.79101e-163	-3.07158e-164	-3.05143e-163	6.2172e-164	-8.0539e-165	-2.89697e-163	0
2.13724e-163	-4.87075e-163	1.7222e-163	2.16796e-163	5.04459e-163	3.32099e-164	4.60247e-164	5.02512e-163	-8.59029e-164	-5.38886e-163	-6.43014e-163	-6.85246e-163	-2.4338e-163	-1.54026e-163	2.60768e-163	2.66292e-163	5.86775e-163	-1.66004e-163	6.186e-163	-2.42494e-163	2.97599e-163	-2.74881e-163	4.60844e-163	1.01037e-163	2.79101e-163	-3.07158e-164	-3.05143e-163	6.2172e-164	-8.0539e-165	-2.89697e-163	0
2.13724e-163	-4.87075e-163	1.7222e-163	2.16796e-163	5.04459e-163	3.32099e-164	4.60247e-164	5.02512e-163	-8.59029e-164	-5.38886e-163	-6.43014e-163	-6.85246e-163	-2.4338e-163	-1.54026e-163	2.60768e-163	2.66292e-163	5.86775e-163	-1.66004e-163	6.186e-163	-2.42494e-163	2.97599e-163	-2.74881e-163	4.60844e-163	1.01037e-163	2.79101e-163	-3.07158e-164	-3.05143e-163	6.2172e-164	-8.0539e-165	-2.89697e-163	0
2.13724e-163	-4.87075e-163	1.7222e-163	2.16796e-163	5.04459e-163	3.32099e-164	4.60247e-164	5.02512e-163	-8.59029e-164	-5.38886e-163	-6.43014e-163	-6.85246e-163	-2.4338e-163	-1.54026e-163	2.60768e-163	2.66292e-163	5.86775e-163	-1.66004e-163	6.186e-163	-2.42494e-163	2.97599e-163	-2.74881e-163	4.60844e-163	1.01037e-163	2.79101e-163	-3.07158e-164	-3.05143e-163	6.2172e-164	-8.0539e-165	-2.89697e-163	0
2.13724e-163	-4.87075e-163	1.7222e-163	2.16796e-163	5.04459e-163	3.32099e-164	4.60247e-164	5.02512e-163	-8.59029e-164	-5.38886e-163	-6.43014e-163	-6.85246e-163	-2.4338e-163	-1.54026e-163	2.60768e-163	2.66292e-163	5.86775e-163	-1.66004e-163	6.186e-163	-2.42494e-163	2.97599e-163	-2.74881e-163	4.60844e-163	1.01037e-163	2.79101e-163	-3.07158e-164	-3.05143e-163	6.2172e-164	-8.0539e-165	-2.89697e-163	0
2.13724e-163	-4.87075e-163	1.7222e-163	2.16796e-163	5.04459e-163	3.32099e-164	4.60247e-164	5.02512e-163	-8.59029e-164	-5.38886e-163	-6.43014e-163	-6.85246e-163	-2.4338e-163	-1.54026e-163	2.60768e-163	2.66292e-163	5.86775e-163	-1.66004e-163	6.186e-163	-2.42494e-163	2.97599e-163	-2.74881e-163	4.60844e-163	1.01037e-163	2.79101e-163	-3.07158e-164	-3.05143e-163	6.2172e-164	-8.0539e-165	-2.89697e-163	0
2.13724e-163	-4.87075e-163	1.7222e-163	2.16796e-163	5.04459e-163	3.32099e-164	4.60247e-164	5.02512e-163	-8.59029e-164	-5.38886e-163	-6.43014e-163	-6.85246e-163	-2.4338e-163	-1.54026e-163	2.60768e-163	2.66292e-163	5.86775e-163	-1.66004e-163	6.186e-163	-2.42494e-163	2.97599e-163	-2.74881e-163	4.60844e-163	1.01037e-163	2.79101e-163	-3.07158e-164	-3.05143e-163	6.2172e-164	-8.0539e-165	-2.89697e-163	0
2.13724e-163	-4.87075e-163	1.7222e-163	2.16796e-163	5.04459e-163	3.32099e-164	4.60247e-164	5.02512e-163	-8.59029e-164	-5.38886e-163	-6.43014e-163	-6.85246e-163	-2.4338e-163	-1.54026e-163	2.60768e-163	2.66292e-163	5.86775e-163	-1.66004e-163	6.186e-163	-2.42494e-163	2.97599e-163	-2.74881e-163	4.60844e-163	1.01037e-163	2.79101e-163	-3.07158e-164	-3.05143e-163	6.2172e-164	-8.0539e-165	-2.89697e-163	0
2.13724e-163	-4.87075e-163	1.7222e-163	2.16796e-163	5.04459e-163	3.32099e-164	4.60247e-164	5.02512e-163	-8.59029e-164	-5.38886e-163	-6.43014e-163	-6.85246e-163	-2.4338e-163	-1.54026e-163	2.60768e-163	2.66292e-163	5.86775e-163	-1.66004e-163	6.186e-163	-2.42494e-163	2.97599e-163	-2.74881e-163	4.60844e-163	1.01037e-163	2.79101e-163	-3.07158e-164	-3.05143e-163	6.2172e-164	-8.0539e-165	-2.89697e-163	0
2.13724e-163	-4.87075e-163	1.7222e-163	2.16796e-163	5.04459e-163	3.32099e-164	4.60247e-164	5.02512e-163	-8.59029e-164	-5.38886e-163	-6.43014e-163	-6.85246e-163	-2.4338e-163	-1.54026e-163	2.60768e-163	2.66292e-163	5.86775e-163	-1.66004e-163	6.186e-163	-2.42494e-163	2.97599e-163	-2.74881e-163	4.60844e-163	1.01037e-163	2.79101e-163	-3.07158e-164	-3.05143e-163	6.2172e-164	-8.0539e-165	-2.89697e-163	0
2.13724e-163	-4.87075e-163	1.7222e-163	2.16796e-163	5.04459e-163	3.32099e-164	4.60247e-164	5.02512e-163	-8.59029e-164	-5.38886e-163	-6.43014e-163	-6.85246e-163	-2.4338e-163	-1.54026e-163	2.60768e-163	2.66292e-163	5.86775e-163	-1.66004e-163	6.186e-163	-2.42494e-163	2.97599e-163	-2.74881e-163	4.60844e-163	1.01037e-163	2.79101e-163	-3.07158e-164	-3.05143e-163	6.2172e-164	-8.0539e-165	-2.89697e-163	0
2.13724e-163	-4.87075e-163	1.7222e-163	2.16796e-163	5.04459e-163	3.32099e-164	4.60247e-164	5.02512e-163	-8.59029e-164	-5.38886e-163	-6.43014e-163	-6.85246e-163	-2.4338e-163	-1.54026e-163	2.60768e-163	2.66292e-163	5.86775e-163	-1.66004e-163	6.186e-163	-2.42494e-163	2.97599e-163	-2.74881e-163	4.60844e-163	1.01037e-163	2.79101e-163	-3.07158e-164	-3.05143e-163	6.2172e-164	-8.0539e-165	-2.89697e-163	0
2.13724e-163	-4.87075e-163	1.7222e-163	2.16796e-163	5.04459e-163	3.32099e-164	4.60247e-164	5.02512e-163	-8.59029e-164	-5.38886e-163	-6.43014e-163	-6.85246e-163	-2.4338e-163	-1.54026e-163	2.60768e-163	2.66292e-163	5.86775e-163	-1.66004e-163	6.186e-163	-2.42494e-163	2.97599e-163	-2.74881e-163	4.60844e-163	1.01037e-163	2.79101e-163	-3.07158e-164	-3.05143e-163	6.2172e-164	-8.0539e-165	-2.89697e-163	0
2.13724e-163	-4.87075e-163	1.7222e-163	2.16796e-163	5.04459e-163	3.32099e-164	4.60247e-164	5.02512e-163	-8.59029e-164	-5.38886e-163	-6.43014e-163	-6.85246e-163	-2.4338e-163	-1.54026e-163	2.60768e-163	2.66292e-163	5.86775e-163	-1.66004e-163	6.186e-163	-2.42494e-163	2.97599e-163	-2.74881e-163	4.60844e-163	1.01037e-163	2.79101e-163	-3.07158e-164	-3.05143e-163	6.2172e-164	-8.0539e-165	-2.89697e-163	0
2.13724e-163	-4.87075e-163	1.7222e-163	2.16796e-163	5.04459e-163	3.32099e-164	4.60247e-164	5.02512e-163	-8.59029e-164	-5.38886e-163	-6.43014e-163	-6.85246e-163	-2.4338e-163	-1.54026e-163	2.60768e-163	2.66292e-163	5.86775e-163	-1.66004e-163	6.186e-163	-2.42494e-163	2.97599e-163	-2.74881e-163	4.60844e-163	1.01037e-163	2.79101e-163	-3.07158e-164	-3.05143e-163	6.2172e-164	-8.0539e-165	-2.89697e-163	0
2.13724e-163	-4.87075e-163	1.7222e-163	2.16796e-163	5.04459e-163	3.32099e-164	4.60247e-164	5.02512e-163	-8.59029e-164	-5.38886e-163	-6.43014e-163	-6.85246e-163	-2.4338e-163	-1.54026e-163	2.60768e-163	2.66292e-163	5.86775e-163	-1.66004e-163	6.186e-163	-2.42494e-163	2.97599e-163	-2.74881e-163	4.60844e-163	1.01037e-163	2.79101e-163	-3.07158e-164	-3.05143e-163	6.2172e-164	-8.0539e-165	-2.89697e-163	0
2.13724e-163	-4.87075e-163	1.7222e-163	2.16796e-163	5.04459e-163	3.32099e-164	4.60247e-164	5.02512e-163	-8.59029e-164	-5.38886e-163	-6.43014e-163	-6.85246e-163	-2.4338e-163	-1.54026e-163	2.60768e-163	2.66292e-163	5.86775e-163	-1.66004e-163	6.186e-163	-2.42494e-163	2.97599e-163	-2.74881e-163	4.60844e-163	1.01037e-163	2.79101e-163	-3.07158e-164	-3.05143e-163	6.2172e-164	-8.0539e-165	-2.89697e-163	0
2.13724e-163	-4.87075e-163	1.7222e-163	2.16796e-163	5.04459e-163	3.32099e-164	4.60247e-164	5.02512e-163	-8.59029e-164	-5.38886e-163	-6.43014e-163	-6.85246e-163	-2.4338e-163	-1.54026e-163	2.60768e-163	2.66292e-163	5.86775e-163	-1.66004e-163	6.186e-163	-2.42494e-163	2.97599e-163	-2.74881e-163	4.60844e-163	1.01037e-163	2.79101e-163	-3.07158e-164	-3.05143e-163	6.2172e-164	-8.0539e-165	-2.89697e-163	0
2.13724e-163	-4.87075e-163	1.7222e-163	2.16796e-163	5.04459e-163	3.32099e-164	4.60247e-164	5.02512e-163	-8.59029e-164	-5.38886e-163	-6.43014e-163	-6.85246e-163	-2.4338e-163	-1.54026e-163	2.60768e-163	2.66292e-163	5.86775e-163	-1.66004e-163	6.186e-163	-2.42494e-163	2.97599e-163	-2.74881e-163	4.60844e-163	1.01037e-163	2.79101e-163	-3.07158e-164	-3.05143e-163	6.2172e-164	-8.0539e-165	-2.89697e-163	0
2.13724e-163	-4.87075e-163	1.7222e-163	2.16796e-163	5.04459e-163	3.32099e-164	4.60247e-164	5.02512e-163	-8.59029e-164	-5.38886e-163	-6.43014e-163	-6.85246e-163	-2.4338e-163	-1.54026e-163	2.60768e-163	2.66292e-163	5.86775e-163	-1.66004e-163	6.186e-163	-2.42494e-163	2.97599e-163	-2.74881e-163	4.60844e-163	1.01037e-163	2.79101e-163	-3.07158e-164	-3.05143e-163	6.2172e-164	-8.0539e-165	-2.89697e-163	0
2.13724e-163	-4.87075e-163	1.7222e-163	2.16796e-163	5.04459e-163	3.32099e-164	4.60247e-164	5.02512e-163	-8.59029e-164	-5.38886e-163	-6.43014e-163	-6.85246e-163	-2.4338e-163	-1.54026e-163	2.60768e-163	2.66292e-163	5.86775e-163	-1.66004e-163	6.186e-163	-2.42494e-163	2.97599e-163	-2.74881e-163	4.60844e-163	1.01037e-163	2.79101e-163	-3.07158e-164	-3.05143e-163	6.2172e-164	-8.0539e-165	-2.89697e-163	0
2.13724e-163	-4.87075e-163	1.7222e-163	2.16796e-163	5.04459e-163	3.32099e-164	4.60247e-164	5.02512e-163	-8.59029e-164	-5.38886e-163	-6.43014e-163	-6.85246e-163	-2.4338e-163	-1.54026e-163	2.60768e-163	2.66292e-163	5.86775e-163	-1.66004e-163	6.186e-163	-2.42494e-163	2.97599e-163	-2.74881e-163	4.60844e-163	1.01037e-163	2.79101e-163	-3.07158e-164	-3.05143e-163	6.2172e-164	-8.0539e-165	-2.89697e-163	0
2.13724e-163	-4.87075e-163	1.7222e-163	2.16796e-163	5.04459e-163	3.32099e-164	4.60247e-164	5.02512e-163	-8.59029e-164	-5.38886e-163	-6.43014e-163	-6.85246e-163	-2.4338e-163	-1.54026e-163	2.60768e-163	2.66292e-163	5.86775e-163	-1.66004e-163	6.186e-163	-2.42494e-163	2.97599e-163	-2.74881e-163	4.60844e-163	1.01037e-163	2.79101e-163	-3.07158e-164	-3.05143e-163	6.2172e-164	-8.0539e-165	-2.89697e-163	0
2.13724e-163	-4.87075e-163	1.7222e-163	2.16796e-163	5.04459e-163	3.32099e-164	4.60247e-164	5.02512e-163	-8.59029e-164	-5.38886e-163	-6.43014e-163	-6.85246e-163	-2.4338e-163	-1.54026e-163	2.60768e-163	2.66292e-163	5.86775e-163	-1.66004e-163	6.186e-163	-2.42494e-163	2.97599e-163	-2.74881e-163	4.60844e-163	1.01037e-163	2.79101e-163	-3.07158e-164	-3.05143e-163	6.2172e-164	-8.0539e-165	-2.89697e-163	0
2.13724e-163	-4.87075e-163	1.7222e-163	2.16796e-163	5.04459e-163	3.32099e-164	4.60247e-164	5.02512e-163	-8.59029e-164	-5.38886e-163	-6.43014e-163	-6.85246e-163	-2.4338e-163	-1.54026e-163	2.60768e-163	2.66292e-163	5.86775e-163	-1.66004e-163	6.186e-163	-2.42494e-163	2.97599e-163	-2.74881e-163	4.60844e-163	1.01037e-163	2.79101e-163	-3.07158e-164	-3.05143e-163	6.2172e-164	-8.0539e-165	-2.89697e-163	0
2.13724e-163	-4.87075e-163	1.7222e-163	2.16796e-163	5.04459e-163	3.32099e-164	4.60247e-164	5.02512e-163	-8.59029e-164	-5.38886e-163	-6.43014e-163	-6.85246e-163	-2.4338e-163	-1.54026e-163	2.60768e-163	2.66292e-163	5.86775e-163	-1.66004e-163	6.186e-163	-2.42494e-163	2.97599e-163	-2.74881e-163	4.60844e-163	1.01037e-163	2.79101e-163	-3.07158e-164	-3.05143e-163	6.2172e-164	-8.0539e-165	-2.89697e-163	0
2.13724e-163	-4.87075e-163	1.7222e-163	2.16796e-163	5.04459e-163	3.32099e-164	4.60247e-164	5.02512e-163	-8.59029e-164	-5.38886e-163	-6.43014e-163	-6.85246e-163	-2.4338e-163	-1.54026e-163	2.60768e-163	2.66292e-163	5.86775e-163	-1.66004e-163	6.186e-163	-2.42494e-163	2.97599e-163	-2.74881e-163	4.60844e-163	1.01037e-163	2.79101e-163	-3.07158e-164	-3.05143e-163	6.2172e-164	-8.0539e-165	-2.89697e-163	0
2.13724e-163	-4.87075e-163	1.7222e-163	2.16796e-163	5.04459e-163	3.32099e-164	4.60247e-164	5.02512e-163	-8.59029e-164	-5.38886e-163	-6.43014e-163	-6.85246e-163	-2.4338e-163	-1.54026e-163	2.60768e-163	2.66292e-163	5.86775e-163	-1.66004e-163	6.186e-163	-2.42494e-163	2.97599e-163	-2.74881e-163	4.60844e-163	1.01037e-163	2.79101e-163	-3.07158e-164	-3.05143e-163	6.2172e-164	-8.0539e-165	-2.89697e-163	0
2.13724e-163	-4.87075e-163	1.7222e-163	2.16796e-163	5.04459e-163	3.32099e-164	4.60247e-164	5.02512e-163	-8.59029e-164	-5.38886e-163	-6.43014e-163	-6.85246e-163	-2.4338e-163	-1.54026e-163	2.60768e-163	2.66292e-163	5.86775e-163	-1.66004e-163	6.186e-163	-2.42494e-163	2.97599e-163	-2.74881e-163	4.60844e-163	1.01037e-163	2.79101e-163	-3.07158e-164	-3.05143e-163	6.2172e-164	-8.0539e-165	-2.89697e-163	0
2.13724e-163	-4.87075e-163	1.7222e-163	2.16796e-163	5.04459e-163	3.32099e-164	4.60247e-164	5.02512e-163	-8.59029e-164	-5.38886e-163	-6.43014e-163	-6.85246e-163	-2.4338e-163	-1.54026e-163	2.60768e-163	2.66292e-163	5.86775e-163	-1.66004e-163	6.186e-163	-2.42494e-163	2.97599e-163	-2.74881e-163	4.60844e-163	1.01037e-163	2.79101e-163	-3.07158e-164	-3.05143e-163	6.2172e-164	-8.0539e-165	-2.89697e-163	0
2.13724e-163	-4.87075e-163	1.7222e-163	2.16796e-163	5.04459e-163	3.32099e-164	4.60247e-164	5.02512e-163	-8.59029e-164	-5.38886e-163	-6.43014e-163	-6.85246e-163	-2.4338e-163	-1.54026e-163	2.60768e-163	2.66292e-163	5.86775e-163	-1.66004e-163	6.186e-163	-2.42494e-163	2.97599e-163	-2.74881e-163	4.60844e-163	1.01037e-163	2.79101e-163	-3.07158e-164	-3.05143e-163	6.2172e-164	-8.0539e-165	-2.89697e-163	0
2.13724e-163	-4.87075e-163	1.7222e-163	2.16796e-163	5.04459e-163	3.32099e-164	4.60247e-164	5.02512e-163	-8.59029e-164	-5.38886e-163	-6.43014e-163	-6.85246e-163	-2.4338e-163	-1.54026e-163	2.60768e-163	2.66292e-163	5.86775e-163	-1.66004e-163	6.186e-163	-2.42494e-163	2.97599e-163	-2.74881e-163	4.60844e-163	1.01037e-163	2.79101e-163	-3.07158e-164	-3.05143e-163	6.2172e-164	-8.0539e-165	-2.89697e-163	0
2.13724e-163	-4.87075e-163	1.7222e-163	2.16796e-163	5.04459e-163	3.32099e-164	4.60247e-164	5.02512e-163	-8.59029e-164	-5.38886e-163	-6.43014e-163	-6.85246e-163	-2.4338e-163	-1.54026e-163	2.60768e-163	2.66292e-163	5.86775e-163	-1.66004e-163	6.186e-163	-2.42494e-163	2.97599e-163	-2.74881e-163	4.60844e-163	1.01037e-163	2.79101e-163	-3.07158e-164	-3.05143e-163	6.2172e-164	-8.0539e-165	-2.89697e-163	0
2.13724e-163	-4.87075e-163	1.7222e-163	2.16796e-163	5.04459e-163	3.32099e-164	4.60247e-164	5.02512e-163	-8.59029e-164	-5.38886e-163	-6.43014e-163	-6.85246e-163	-2.4338e-163	-1.54026e-163	2.60768e-163	2.66292e-163	5.86775e-163	-1.66004e-163	6.186e-163	-2.42494e-163	2.97599e-163	-2.74881e-163	4.60844e-163	1.01037e-163	2.79101e-163	-3.07158e-164	-3.05143e-163	6.2172e-164	-8.0539e-165	-2.89697e-163	0
2.13724e-163	-4.87075e-163	1.7222e-163	2.16796e-163	5.04459e-163	3.32099e-164	4.60247e-164	5.02512e-163	-8.59029e-164	-5.38886e-163	-6.43014e-163	-6.85246e-163	-2.4338e-163	-1.54026e-163	2.60768e-163	2.66292e-163	5.86775e-163	-1.66004e-163	6.186e-163	-2.42494e-163	2.97599e-163	-2.74881e-163	4.60844e-163	1.01037e-163	2.79101e-163	-3.07158e-164	-3.05143e-163	6.2172e-164	-8.0539e-165	-2.89697e-163	0
2.13724e-163	-4.87075e-163	1.7222e-163	2.16796e-163	5.04459e-163	3.32099e-164	4.60247e-164	5.02512e-163	-8.59029e-164	-5.38886e-163	-6.43014e-163	-6.85246e-163	-2.4338e-163	-1.54026e-163	2.60768e-163	2.66292e-163	5.86775e-163	-1.66004e-163	6.186e-163	-2.42494e-163	2.97599e-163	-2.74881e-163	4.60844e-163	1.01037e-163	2.79101e-163	-3.07158e-164	-3.05143e-163	6.2172e-164	-8.0539e-165	-2.89697e-163	0
2.13724e-163	-4.87075e-163	1.7222e-163	2.16796e-163	5.04459e-163	3.32099e-164	4.60247e-164	5.02512e-163	-8.59029e-164	-5.38886e-163	-6.43014e-163	-6.85246e-163	-2.4338e-163	-1.54026e-163	2.60768e-163	2.66292e-163	5.86775e-163	-1.66004e-163	6.186e-163	-2.42494e-163	2.97599e-163	-2.74881e-163	4.60844e-163	1.01037e-163	2.79101e-163	-3.07158e-164	-3.05143e-163	6.2172e-164	-8.0539e-165	-2.89697e-163	0
2.13724e-163	-4.87075e-163	1.7222e-163	2.16796e-163	5.04459e-163	3.32099e-164	4.60247e-164	5.02512e-163	-8.59029e-164	-5.38886e-163	-6.43014e-163	-6.85246e-163	-2.4338e-163	-1.54026e-163	2.60768e-163	2.66292e-163	5.86775e-163	-1.66004e-163	6.186e-163	-2.42494e-163	2.97599e-163	-2.74881e-163	4.60844e-163	1.01037e-163	2.79101e-163	-3.07158e-164	-3.05143e-163	6.2172e-164	-8.0539e-165	-2.89697e-163	0
2.13724e-163	-4.87075e-163	1.7222e-163	2.16796e-163	5.04459e-163	3.32099e-164	4.60247e-164	5.02512e-163	-8.59029e-164	-5.38886e-163	-6.43014e-163	-6.85246e-163	-2.4338e-163	-1.54026e-163	2.60768e-163	2.66292e-163	5.86775e-163	-1.66004e-163	6.186e-163	-2.42494e-163	2.97599e-163	-2.74881e-163	4.60844e-163	1.01037e-163	2.79101e-163	-3.07158e-164	-3.05143e-163	6.2172e-164	-8.0539e-165	-2.89697e-163	0
[truncated: 2,008 more rows]
