# Supplementary material for: A modified shuffled frog leaping algorithm with inertia weight
Source: Sci Rep. 2024 Feb 20;14:4146. doi: 10.1038/s41598-024-51306-1 (PMC11224354; doi:10.1038/s41598-024-51306-1)
Supplement: Supplementary file 1 — Supplementary Information. [file 41598_2024_51306_MOESM1_ESM.zip › data/F1/MSFLA_Q_14.xls]

## Sheet: Sheet1
-1.8182	7.47034	3.67514	-2.18849	5.77185	-1.91744	1.8356	3.5436	1.04668	-2.40856	-1.29742	-2.7508	-10.5122	0.204462	1.27181	1.7279	-1.64331	-1.05095	1.77607	0.490923	0.468763	4.81841	-3.66058	1.57204	-0.877821	-9.89253	-6.32695	-4.18539	7.40551	-0.691786	519.632
0.0184543	-0.0714434	0.0649801	0.0817871	-0.0430172	0.0558478	-0.093625	-0.0133119	-0.49326	-0.124631	-0.107754	-0.0831282	-0.298069	1.06537	0.0280996	-0.0792217	-0.0761286	0.14444	-0.315707	-0.0654937	0.219401	0.150771	0.296591	-0.0303282	-0.171974	-0.521998	-0.250092	0.0331135	0.0561068	-0.0828919	2.20465
-0.00397774	0.00345267	-0.00532661	-0.00418242	0.000805967	0.00552441	0.0428306	-0.00137266	-0.00231444	-0.000786458	0.005804	0.00491558	-0.012049	0.0418122	0.015909	-0.010804	0.00802616	0.0161486	0.00500343	-0.000729482	0.0096617	0.0019044	0.0330912	0.0276646	-0.0468323	-0.00417655	-0.012647	0.000352958	-0.0491429	-0.0168694	0.0116467
-0.000124019	-0.00553708	0.000314499	0.00131085	-5.84735e-05	0.00146835	-0.000147038	-0.00178506	-0.00126155	0.000302048	-0.000303145	-0.00698105	0.00209355	-0.00180433	-6.40853e-05	6.56249e-05	-0.000801761	0.000179536	-0.000307582	0.00489184	-0.00240961	-0.000404786	-0.00061921	0.00034865	0.00267528	-0.00059103	0.00196178	0.000353421	-0.000548311	-0.00137092	0.000140851
3.02505e-05	4.58467e-05	-0.000433229	-3.21412e-05	0.000120217	0.00012215	-5.84263e-05	-5.84971e-05	3.16313e-05	-9.04029e-05	2.13846e-05	0.000555809	1.48798e-05	-1.17637e-05	-2.57877e-06	0.000297652	8.96709e-05	-4.28343e-05	9.52126e-05	1.326e-05	-0.00021576	-1.70908e-05	-0.000223423	-0.000130597	-0.000301471	-0.000137742	0.000228256	0.000104662	6.01332e-05	0.000451534	1.14881e-06
4.3964e-06	-3.01508e-05	-9.36383e-07	-3.10588e-06	9.50111e-07	5.41499e-06	-6.52152e-07	5.15023e-06	-3.64449e-05	-2.2453e-05	6.01138e-05	-3.82605e-07	2.31779e-06	-3.10955e-05	3.3574e-05	-1.86907e-06	9.45527e-06	-1.7202e-06	6.95704e-07	-2.40551e-05	-2.21868e-08	1.10614e-07	5.12102e-06	-2.23895e-06	-3.75805e-06	3.16383e-05	2.54492e-06	1.48661e-05	-2.57204e-05	-7.25376e-07	1.11527e-08
4.75538e-07	-2.53753e-06	-4.37374e-07	-1.71845e-06	-1.63781e-06	-1.10123e-06	-1.4437e-06	6.05035e-09	1.07017e-06	1.57792e-06	1.02208e-06	1.81673e-06	1.02844e-06	1.56843e-06	-3.23451e-07	-6.81426e-07	-1.81413e-06	-3.31471e-06	-6.20158e-06	-5.91556e-08	-1.9404e-06	6.38889e-07	1.4292e-06	3.68237e-07	2.9783e-06	-4.90572e-07	5.56833e-07	-1.11586e-06	-1.69027e-07	4.08382e-07	9.78104e-11
-5.15733e-08	-2.07525e-08	-9.8788e-08	9.6031e-08	-2.36845e-08	1.84579e-08	2.59681e-07	-1.02419e-08	-4.00824e-08	-2.73745e-08	-2.91125e-07	-5.73602e-08	5.16179e-08	-4.72855e-09	6.61116e-08	1.07126e-07	1.45341e-08	1.21372e-07	1.45929e-08	4.08832e-08	-1.07625e-09	1.87968e-07	-1.2327e-08	-5.58972e-08	3.53518e-07	4.60946e-08	7.57357e-08	1.4395e-07	2.23617e-07	-2.40202e-07	5.16141e-13
2.45173e-09	-2.20824e-09	1.72096e-08	4.29313e-08	1.0396e-09	-8.3844e-09	-1.1715e-10	-5.62077e-10	6.8464e-10	-2.55122e-09	1.49061e-09	-3.68113e-09	-4.20315e-09	7.18173e-10	2.68717e-08	-1.24952e-09	-9.00888e-09	2.91513e-08	1.26029e-09	4.86618e-09	-1.62281e-08	7.99882e-09	2.94654e-08	-1.10333e-08	4.42281e-10	6.44221e-09	-2.07629e-08	-2.41539e-08	-2.12603e-09	-1.94416e-09	6.32445e-15
1.16553e-12	-4.29307e-09	-9.20949e-10	3.43608e-11	3.25253e-10	1.21897e-09	-1.57909e-09	5.8546e-10	4.67386e-10	1.66825e-09	1.07031e-09	7.2089e-10	-3.44539e-10	8.71924e-10	-8.14041e-10	9.60068e-10	2.71853e-10	2.3422e-09	-1.12793e-09	-5.24942e-10	3.77203e-10	-1.72235e-10	-1.08963e-10	7.67544e-11	2.29527e-10	-1.24438e-10	-9.43752e-10	9.16185e-11	-6.64762e-10	5.12772e-11	3.95469e-17
7.89912e-11	-1.02402e-10	-1.99536e-13	2.63241e-11	-2.84342e-10	2.69491e-12	8.10566e-11	-1.24978e-10	-3.18511e-10	2.92239e-11	-2.30004e-10	6.58768e-11	-1.47711e-10	7.36169e-11	-3.92823e-11	7.4031e-12	3.1524e-11	7.82875e-11	-3.51855e-10	1.04436e-10	-2.49506e-11	1.27288e-11	-3.28872e-12	-1.94068e-11	2.26772e-11	1.81935e-12	9.72164e-11	-3.76781e-11	7.33202e-11	-7.7151e-11	4.74567e-19
-1.69089e-11	3.95905e-12	1.26159e-11	-1.14479e-12	4.90428e-12	-1.14861e-12	-1.43401e-12	-4.80083e-13	8.71339e-12	-4.04676e-12	1.36972e-12	1.19854e-12	9.32747e-13	-6.00937e-12	1.29577e-11	-7.62624e-12	4.02728e-12	4.00953e-12	-6.11056e-12	-5.06513e-12	-1.3824e-11	-1.27181e-11	9.14429e-13	-1.03774e-11	2.66315e-12	1.29991e-12	6.08381e-12	5.95161e-12	-6.71009e-13	2.63211e-12	1.49364e-21
1.46834e-13	-2.65266e-13	-1.0001e-13	1.0063e-13	2.73686e-14	-9.56215e-13	4.93032e-13	-2.5113e-13	1.34163e-12	-3.00239e-13	-4.45813e-13	-5.67671e-16	3.72248e-14	8.20582e-13	-1.51607e-13	-1.43893e-13	1.85154e-14	5.86307e-13	1.12482e-12	6.49523e-14	-8.83564e-13	-1.77622e-13	-6.17799e-13	1.59269e-13	-2.07067e-13	9.16306e-13	4.98746e-13	6.26545e-14	1.74979e-12	1.41273e-13	1.11903e-23
-1.84811e-13	3.93397e-16	-2.74125e-14	-8.24707e-15	-7.2855e-14	-3.62088e-14	1.27378e-14	4.03922e-14	3.38682e-15	4.54532e-14	1.12991e-14	2.44532e-14	-6.36737e-15	-1.47397e-14	1.94573e-14	-2.52083e-14	3.9914e-14	3.65521e-14	3.13653e-15	-2.46686e-13	-6.24883e-15	1.68891e-14	8.75015e-15	7.73194e-14	-1.90338e-14	-1.34361e-13	1.0468e-13	1.12609e-13	7.36874e-14	-2.83964e-14	1.65925e-25
-1.32185e-14	5.59908e-15	7.58898e-16	4.78102e-15	2.18473e-15	5.63682e-15	9.63441e-15	-2.04511e-14	-1.13219e-14	-1.0898e-15	2.15886e-14	1.05147e-15	8.97388e-15	-5.27374e-15	-3.9555e-15	-5.9486e-15	-8.99175e-16	8.07946e-16	6.5169e-15	-2.86348e-16	-2.21819e-15	1.69394e-16	8.53675e-15	5.75586e-15	2.26693e-15	-1.53735e-17	5.34464e-15	8.50636e-16	4.14206e-16	-1.22369e-14	1.87236e-27
-2.30573e-15	4.60862e-16	-6.07164e-16	3.94805e-16	-3.30435e-16	-3.09491e-16	1.29338e-16	5.04634e-16	5.02892e-17	-6.25816e-16	-1.6128e-17	-9.63156e-17	2.61142e-17	7.56122e-17	5.46618e-18	-4.15375e-17	-3.73064e-16	4.62661e-16	-1.07267e-17	8.39443e-16	-7.11052e-18	1.43515e-17	-1.6597e-15	-4.57442e-16	-3.35749e-16	3.41454e-16	9.61224e-16	4.89908e-16	-5.57764e-17	3.16809e-16	1.24604e-29
-2.49169e-17	-1.45566e-16	-1.85643e-17	1.91375e-17	-6.75721e-18	-2.27536e-17	-1.69952e-17	-4.65082e-18	8.73531e-17	2.80536e-17	2.06694e-17	7.95742e-18	-4.49244e-18	5.71537e-19	-1.70657e-17	-5.78139e-17	-5.38851e-18	-1.67099e-16	5.44039e-17	1.74233e-18	1.37794e-16	-1.27148e-17	-4.98292e-18	-2.81528e-18	-8.65576e-17	1.3197e-17	1.52565e-17	-3.86535e-17	1.29883e-16	1.05714e-17	1.12428e-31
3.18957e-19	6.2483e-18	-1.82144e-18	9.60574e-20	6.84045e-19	-5.42126e-19	5.15097e-18	-3.04074e-18	-1.53594e-18	-3.76067e-19	-1.32331e-18	-4.84377e-19	1.72335e-18	-2.66926e-18	-1.98059e-19	-6.55062e-18	-3.49984e-18	1.61239e-19	-1.12188e-18	7.619e-18	-1.59919e-18	-1.24536e-18	-9.56455e-18	2.49483e-18	2.81437e-18	1.86371e-18	-4.45596e-18	-2.34345e-18	-3.57524e-18	-6.53266e-18	4.02137e-34
1.06236e-19	-2.57071e-19	-2.71852e-19	-5.41051e-20	-6.99245e-20	1.11469e-19	-1.20545e-19	1.65455e-21	-1.16736e-20	-1.51118e-19	2.9426e-20	1.4244e-20	-3.0005e-20	-3.93427e-20	4.74694e-20	9.81536e-19	3.67913e-19	8.64266e-20	-3.54483e-19	-3.1773e-19	-4.75854e-19	6.9209e-20	2.53091e-19	-4.39543e-19	-1.70792e-19	2.45131e-19	-3.0958e-20	-4.9335e-20	1.76018e-20	1.94581e-19	2.16695e-36
1.9572e-21	1.33407e-19	-8.79535e-21	1.26783e-20	-7.77185e-22	-9.38884e-21	8.96228e-20	-2.95647e-20	8.2289e-21	-2.06094e-20	-5.57024e-20	-3.04259e-20	-4.46666e-20	1.97015e-21	-9.5332e-21	1.63387e-20	-8.85025e-21	4.72106e-21	-2.42132e-21	3.02098e-21	-1.63096e-20	4.40189e-21	3.48257e-20	-7.23224e-21	-8.01701e-21	-4.92835e-21	-3.03478e-21	-5.00865e-23	8.07159e-21	1.37783e-20	3.59312e-38
1.49233e-21	7.04917e-22	-1.91963e-21	-4.8715e-22	-6.3593e-22	-1.46762e-21	-1.10497e-22	3.02324e-21	-8.03996e-23	-5.03422e-22	8.66233e-22	5.3507e-21	-3.40797e-22	-4.35192e-23	4.88026e-24	-3.86895e-21	-2.22772e-21	5.65876e-22	-1.32235e-22	1.04536e-22	-8.57626e-21	1.26121e-21	-4.85263e-22	-4.60407e-21	1.02124e-23	4.393e-22	-2.94131e-21	-1.0051e-22	-1.19046e-21	-2.46607e-21	1.81324e-40
1.63705e-23	7.35441e-22	3.0561e-23	-1.09206e-22	-5.08614e-22	-1.09789e-22	-3.67777e-24	1.09423e-21	1.18506e-23	-1.83935e-23	1.41287e-22	8.2589e-22	1.06922e-22	5.16818e-24	-1.91456e-22	2.89649e-22	2.50621e-22	5.38111e-23	-5.49428e-23	1.42511e-22	-6.5886e-22	-3.50724e-22	-8.7547e-23	7.70209e-23	1.97404e-22	-1.4136e-23	8.56086e-23	1.04847e-23	5.68943e-23	-7.23874e-23	3.57147e-42
3.75756e-24	-1.10177e-23	-9.52659e-24	1.23279e-23	3.72834e-24	9.46732e-23	-5.58416e-23	-1.93372e-23	-3.27714e-24	-2.00722e-24	2.999e-23	-6.67926e-24	2.57673e-24	-5.97774e-24	-6.21652e-25	-8.99274e-24	8.65292e-24	1.06512e-22	1.57185e-23	-1.52526e-25	1.9466e-24	-1.82823e-23	3.67265e-24	-4.12539e-24	6.07792e-24	3.54912e-23	-6.07851e-24	6.88339e-24	1.85749e-24	1.31969e-24	2.73513e-44
2.92326e-24	2.07558e-24	4.98152e-25	-3.30109e-24	-3.38384e-24	-8.70695e-25	-1.3176e-24	-2.66229e-25	1.39133e-24	5.39975e-26	-7.64025e-25	-4.23548e-25	-1.17053e-24	-2.21106e-24	9.58042e-26	-1.05782e-24	9.55783e-25	1.56925e-26	-4.65034e-25	2.62165e-24	-5.20031e-25	6.11815e-25	-3.09667e-24	1.17864e-24	8.71905e-25	2.65687e-24	-2.05572e-24	6.97824e-25	2.28704e-24	-2.81368e-24	9.34091e-47
-3.58121e-26	5.00596e-26	-3.41212e-25	-1.02875e-25	8.36799e-25	-1.92536e-25	-1.98856e-25	4.87255e-25	-1.45262e-25	-2.85329e-25	-2.85935e-25	5.21698e-26	-8.08043e-26	4.92616e-25	1.35047e-25	2.16379e-26	-2.28883e-26	7.3645e-26	-3.1484e-25	1.43892e-26	-1.06261e-25	-8.30035e-26	9.07469e-26	-5.86821e-25	-5.69987e-26	-1.71298e-25	4.54056e-26	2.55224e-26	4.67617e-26	2.80233e-25	2.19204e-48
9.08337e-27	-6.21132e-27	-7.63642e-27	4.78986e-27	3.12579e-26	4.24701e-26	-5.72898e-27	5.81376e-26	-9.10981e-27	-3.25717e-26	-2.42125e-28	4.14588e-27	2.03705e-26	-2.04391e-27	-7.51044e-27	-3.16791e-26	-4.62117e-27	1.00254e-26	8.13497e-27	2.11876e-27	-4.80412e-27	3.0832e-26	-1.15359e-26	1.70445e-27	3.49432e-27	-2.37499e-27	1.6405e-27	4.46397e-28	1.65843e-26	-2.03659e-27	1.06383e-50
5.10924e-27	-6.49462e-29	-4.90826e-28	5.413e-28	1.10506e-27	-5.58644e-29	-3.96842e-28	4.1263e-27	5.68531e-28	-5.16428e-27	-3.53358e-28	4.07453e-28	-3.38468e-28	-3.86811e-27	-6.54004e-28	-3.02309e-27	-2.46365e-28	2.60998e-27	1.70291e-27	-7.0849e-30	4.76898e-29	-4.34689e-28	-6.77979e-28	-2.53009e-27	1.3387e-27	-1.0743e-27	4.0892e-28	-2.75507e-27	-6.42654e-28	-7.57161e-28	1.25493e-52
4.64431e-29	-2.06752e-28	-2.47482e-29	1.01026e-29	-1.45658e-29	2.32154e-29	5.55192e-29	2.15207e-29	4.2682e-29	1.34624e-28	2.69146e-28	-2.31022e-29	-2.61946e-30	3.77248e-29	3.68475e-28	-1.83418e-29	1.46088e-28	2.90598e-28	7.36419e-30	1.54195e-28	2.82778e-29	-4.93641e-30	6.05418e-29	6.42341e-30	1.56725e-29	-1.22872e-28	-1.37425e-29	1.42916e-29	3.71182e-28	9.18865e-30	5.68119e-55
4.04787e-30	2.58768e-30	8.7782e-30	3.66276e-30	-4.13599e-29	-4.341e-29	-2.27823e-30	8.64198e-30	-1.62518e-29	-2.36091e-30	1.3202e-31	-2.94628e-30	-4.35301e-29	-9.50712e-30	5.67631e-31	-7.44452e-30	1.57137e-32	-3.37486e-30	-7.4132e-30	1.4138e-30	5.88645e-32	-1.49067e-29	-3.17075e-30	-1.28052e-30	4.24104e-30	6.1356e-31	-2.7125e-31	3.47954e-30	3.98717e-30	-3.22318e-30	6.46697e-57
4.04416e-31	1.36955e-31	-2.73397e-30	-1.63517e-30	-9.0636e-31	-1.02496e-30	3.40068e-30	-2.93465e-31	3.0179e-32	-2.50936e-31	-1.56633e-30	-4.01545e-31	-4.15e-31	5.41797e-31	2.23564e-30	-1.12396e-30	5.32064e-31	1.55957e-31	1.30012e-30	2.91361e-31	-1.4228e-30	-1.4608e-30	-7.5944e-32	1.2737e-30	1.05639e-30	-3.47828e-31	-4.10333e-31	2.0765e-30	1.28262e-31	-5.73987e-31	4.71912e-59
-1.53037e-32	-1.6907e-31	-4.55933e-32	9.16526e-32	-1.02074e-31	5.41437e-32	1.68654e-33	6.82129e-33	5.99184e-32	-2.48131e-31	-1.58885e-31	1.24209e-33	2.23763e-32	-3.01972e-31	-3.01303e-32	-3.02953e-32	1.84038e-31	-1.41109e-32	-2.37915e-31	5.04693e-32	1.99506e-31	-4.76659e-32	-1.01722e-32	2.1255e-31	-3.07971e-33	-1.61195e-31	2.10494e-32	8.14037e-32	-8.59466e-32	6.42143e-33	4.57683e-61
5.61871e-32	-1.77808e-35	1.77436e-32	1.96927e-33	-1.31292e-33	-4.68138e-34	-1.65383e-32	-2.48658e-33	-2.53963e-33	6.33202e-33	-1.97733e-34	6.71188e-33	1.02918e-34	4.5842e-33	3.03274e-32	-6.93072e-33	9.00209e-35	4.33799e-34	2.43768e-32	-1.5914e-32	-4.82789e-33	1.59108e-32	1.31369e-32	-5.77972e-33	5.2098e-34	-2.20037e-34	-1.55453e-33	1.39694e-33	1.69282e-33	8.82404e-33	6.25333e-63
-1.51664e-34	2.29429e-33	6.15823e-34	-2.76603e-34	1.51571e-33	-5.99218e-35	2.29992e-33	-4.96441e-35	-2.71617e-34	-9.80653e-34	-2.06948e-34	-1.87425e-34	-1.39742e-33	-1.94364e-33	4.18829e-34	-8.45062e-35	-3.20194e-35	1.85245e-33	-7.3936e-34	2.40833e-34	-1.68674e-33	-1.49834e-33	3.37813e-34	3.51837e-34	1.95479e-34	6.40749e-34	9.86155e-35	3.53959e-35	-2.26196e-34	-3.05282e-33	3.9558e-65
1.96921e-36	-4.25304e-35	5.51074e-35	-3.38075e-35	1.93328e-35	-3.77417e-37	-3.67554e-35	-1.69119e-36	-4.00183e-35	2.96206e-35	-1.47789e-34	4.80028e-35	-1.70661e-35	3.81188e-35	-2.56116e-35	2.93229e-35	-2.71229e-35	-3.09518e-35	1.30782e-36	1.03973e-34	3.61001e-36	-1.29832e-34	6.72644e-35	9.06284e-35	-7.70404e-36	-2.45014e-35	-7.44791e-35	6.73309e-36	-1.19107e-34	-6.38478e-36	1.00197e-67
1.33289e-35	-2.98244e-36	8.66786e-36	3.62429e-37	8.65282e-36	-4.9956e-37	6.30803e-36	-1.5028e-36	-8.19323e-37	5.55712e-36	4.23806e-36	-2.80943e-37	7.16505e-37	-2.34447e-36	2.93488e-36	-9.33975e-37	2.11574e-37	-3.01664e-36	-1.225e-37	2.58247e-36	-6.3066e-36	-5.06938e-37	2.83735e-35	6.22708e-36	6.77364e-37	-2.57833e-37	2.99171e-36	-1.35657e-35	-1.58763e-35	8.22066e-37	1.79e-69
-2.48751e-37	-2.01979e-37	2.84024e-38	1.73196e-36	-1.30883e-36	1.27656e-37	-1.13788e-36	-1.0484e-36	7.06972e-37	1.29027e-36	9.62169e-37	-2.62391e-37	6.04013e-37	1.93464e-37	1.29877e-37	4.25375e-37	-7.30905e-37	1.26009e-36	1.10107e-38	4.16165e-37	1.3752e-36	1.68591e-38	9.94188e-38	5.42725e-38	4.59162e-37	7.66011e-37	-2.58322e-37	2.73343e-37	7.0721e-38	-8.08074e-38	1.6136e-71
2.34237e-39	2.85816e-38	-1.16746e-37	1.27503e-39	2.36436e-37	-7.16466e-38	1.6057e-38	-2.97148e-38	-1.00201e-37	-1.97548e-38	-4.39067e-40	-1.18114e-38	2.18978e-38	-1.09999e-38	-3.89889e-39	-1.02423e-38	-1.31547e-38	-7.6331e-38	-8.81428e-38	5.11038e-39	-1.62523e-38	-2.0808e-37	2.87157e-38	-3.89163e-39	-2.0427e-38	4.88311e-39	8.00312e-38	-1.61028e-38	5.15699e-39	9.68818e-39	1.53342e-73
1.17248e-40	1.91039e-39	1.25061e-38	2.92638e-39	-2.86908e-40	4.32637e-40	-3.82811e-39	6.98883e-41	1.03643e-38	-1.0428e-38	1.2034e-39	-2.61067e-40	-2.99489e-39	8.86576e-39	4.65277e-40	-3.88509e-39	-7.01753e-39	-3.12801e-39	-2.59588e-39	1.30218e-38	2.56734e-39	-3.34012e-39	1.11034e-39	-4.33345e-40	-1.39201e-40	-7.66313e-39	-2.06721e-39	2.3038e-39	1.06172e-40	-1.07444e-39	8.28113e-76
1.2082e-39	4.08118e-40	1.56279e-40	1.34756e-41	-1.83489e-40	2.98468e-40	8.33147e-40	1.01052e-40	1.61135e-39	-3.25167e-42	-1.44516e-40	-8.50978e-41	6.24139e-40	3.07706e-40	-3.17165e-41	-2.05057e-40	2.91573e-41	4.84489e-40	-2.07717e-40	9.44925e-40	9.2418e-40	-2.92776e-41	1.92024e-40	1.23015e-39	-1.6387e-39	6.33812e-41	-1.03516e-39	1.16372e-40	-1.30783e-40	2.63913e-40	1.30678e-77
-3.75172e-41	-9.42185e-43	-1.32841e-41	-2.13802e-41	-1.98863e-41	5.20649e-41	-3.6815e-43	7.10678e-41	-9.30706e-41	-1.95911e-41	-3.91875e-42	4.77233e-41	-2.66996e-41	-6.80232e-42	3.19457e-41	-2.67503e-42	-2.67262e-41	-1.01346e-41	2.82228e-41	-5.74082e-41	-5.77663e-41	-9.44131e-42	2.35635e-41	2.78564e-41	-5.10702e-41	-2.39999e-41	6.91229e-42	9.31809e-41	-1.62629e-41	-2.18082e-40	9.27302e-80
-1.13379e-42	-6.10769e-43	1.67732e-42	1.6104e-42	1.54231e-42	-1.46569e-43	-2.76705e-42	5.0392e-42	-8.4204e-42	-6.7776e-42	-7.75349e-42	-9.02882e-43	-2.51435e-44	-4.31216e-42	-1.32266e-42	5.68387e-42	5.71083e-43	1.65297e-42	-5.44735e-42	-3.87536e-42	-3.73119e-43	8.25197e-43	-4.89622e-42	7.21741e-42	-4.03294e-43	2.75632e-43	1.66426e-42	2.29889e-42	7.28936e-42	6.8563e-42	5.06009e-82
-2.70736e-43	1.66968e-43	3.26819e-44	1.09188e-42	-1.53985e-43	3.14841e-44	-2.32512e-44	4.76122e-44	-1.72638e-43	1.85749e-44	-3.07523e-43	-1.04374e-43	-3.38459e-44	-1.62941e-43	6.45312e-44	5.52426e-43	-7.97451e-44	6.87026e-43	1.84963e-44	1.44612e-44	1.64434e-43	6.46469e-44	3.0924e-43	-4.36269e-43	-1.88915e-44	2.68397e-44	1.92664e-43	2.43855e-43	-2.77747e-44	1.14913e-43	2.70235e-84
-1.21956e-44	-1.68667e-44	9.31607e-46	2.17579e-44	-3.39753e-44	-6.27774e-45	-8.76902e-45	9.01992e-45	-1.50792e-44	9.58667e-45	2.97008e-44	9.72554e-45	-1.9448e-44	1.91855e-44	9.67892e-45	-1.38624e-44	5.1556e-45	3.93238e-45	1.41397e-45	-5.28509e-45	-7.30615e-45	-1.00533e-44	-6.99878e-45	-6.30144e-45	-6.47544e-44	-1.15122e-44	-5.01504e-44	3.54774e-45	1.1857e-44	-7.62841e-44	1.77159e-86
-1.13144e-45	5.8243e-46	-4.28849e-46	1.47918e-44	-1.92934e-45	5.65642e-47	-2.15505e-45	-9.10459e-45	5.70128e-46	-4.32192e-46	2.46725e-46	3.52194e-45	-4.93984e-46	4.4857e-45	1.03845e-45	-2.83011e-45	-5.58843e-45	-2.65087e-45	-4.94665e-46	7.18545e-46	-7.95262e-45	3.22133e-45	3.94167e-46	-1.74274e-45	-2.18673e-45	-1.58709e-45	-1.79771e-45	-1.76221e-45	-1.74194e-45	-2.47799e-45	4.92938e-88
-5.40741e-47	-1.30537e-46	5.63889e-48	-6.86643e-47	1.91897e-46	-5.59687e-47	-1.32637e-46	1.87133e-46	-3.19032e-46	1.21068e-46	3.55952e-46	4.27027e-46	-5.40745e-46	4.05772e-47	-8.42056e-47	-8.2965e-47	-1.39649e-46	6.32755e-46	1.15547e-46	6.11254e-47	9.78138e-47	1.7424e-46	3.44265e-46	-2.72098e-46	-3.68764e-46	-9.03875e-46	-3.90521e-47	1.38069e-46	-4.9403e-47	-4.34105e-47	2.49814e-90
-1.53496e-47	-6.26119e-48	2.43788e-47	6.42743e-48	-1.80608e-48	1.26186e-47	-4.8837e-48	-3.93063e-48	3.20262e-48	-2.07188e-49	2.26623e-48	9.25157e-49	2.53612e-47	2.389e-48	-1.52104e-48	-3.17763e-47	-4.53983e-48	1.00313e-48	2.08548e-47	-1.98792e-47	4.10003e-47	-4.62148e-48	-9.68368e-49	-1.65818e-47	6.65863e-48	6.56663e-48	2.50312e-48	1.82388e-48	-3.36572e-48	1.70416e-48	5.73076e-93
9.71124e-49	-1.2297e-48	-3.31546e-49	7.05787e-49	-7.50626e-49	-4.94812e-49	1.33911e-48	3.70404e-49	-6.5879e-48	-4.60974e-48	1.15742e-50	7.88038e-49	-1.62202e-48	-7.41311e-49	-9.36125e-49	-7.28017e-49	9.3844e-49	9.1205e-50	-1.93319e-50	2.63245e-48	3.2362e-49	-4.30426e-48	2.50065e-49	9.98276e-49	1.38571e-49	-3.52969e-48	4.04349e-49	2.85756e-48	-2.38582e-48	-8.84143e-49	1.3045e-94
-9.60446e-51	5.60696e-49	7.28708e-50	-4.0758e-50	3.90634e-50	-6.07751e-49	7.56351e-50	-1.94304e-49	4.17851e-49	-3.31168e-49	-4.31363e-51	2.14418e-50	5.78212e-49	8.12398e-50	-1.56133e-49	-1.21878e-49	-2.56642e-49	7.2381e-51	-1.54186e-49	-2.08333e-51	3.09542e-50	-2.05618e-49	-7.36752e-51	-3.64401e-50	4.2606e-50	-5.89664e-50	3.46346e-49	1.30218e-49	5.3395e-49	2.85828e-49	2.04404e-96
-1.55791e-50	4.62196e-51	3.20355e-50	5.36517e-51	1.82699e-50	2.94239e-51	-3.61661e-51	-2.02209e-50	2.3574e-50	3.83694e-52	-8.39277e-51	-8.84056e-52	1.88337e-50	5.39069e-51	1.71855e-50	9.61534e-51	2.39638e-50	-2.14212e-50	1.09395e-49	-4.08843e-51	1.84116e-51	-1.52057e-50	-8.56735e-51	8.81379e-51	-9.3577e-52	5.53937e-52	6.95598e-51	2.3854e-50	-3.11906e-51	4.85437e-52	1.75135e-98
1.07238e-52	-4.29125e-52	3.21036e-51	-2.28014e-51	3.01997e-51	-1.47418e-51	1.08795e-51	8.57587e-53	7.27668e-52	1.02075e-52	-6.14097e-52	-5.9242e-53	-3.20092e-52	-2.30868e-52	2.41674e-51	9.34137e-52	7.04323e-52	-1.88908e-52	1.92078e-51	1.25512e-51	-3.99288e-52	1.76158e-53	-2.4933e-52	2.91469e-51	-9.86895e-52	-4.90981e-52	3.03034e-52	-1.16187e-51	-6.21876e-52	3.80528e-51	6.80125e-101
-2.50333e-52	-6.68203e-53	2.29729e-52	6.05963e-55	-1.38472e-54	-1.41353e-53	-1.67786e-52	2.45197e-52	-2.1199e-52	1.71064e-52	3.45867e-53	2.74135e-53	2.00354e-52	4.0437e-52	2.42877e-53	-1.37049e-52	9.61238e-53	6.94838e-53	1.48825e-53	1.41427e-53	2.40005e-53	-2.66418e-53	8.18006e-53	7.73956e-53	-6.14956e-53	1.26236e-52	-4.57256e-53	5.42366e-54	-1.81633e-53	2.05721e-53	5.5861e-103
-1.79223e-54	-1.14598e-54	-4.76598e-54	-1.67031e-53	4.03652e-55	4.71178e-55	2.11081e-53	-2.88259e-54	-5.78212e-53	-2.49265e-53	2.54701e-54	1.98128e-54	1.43767e-53	1.40525e-55	1.31432e-54	7.75977e-54	-1.09624e-53	-4.76898e-54	1.03639e-54	2.19437e-54	-2.09609e-53	-1.21665e-54	-5.42134e-55	1.84547e-56	1.21094e-54	1.83429e-55	3.67614e-54	5.47904e-54	-5.06651e-54	-1.32458e-54	5.66657e-105
3.6238e-55	-6.36623e-55	9.99856e-56	1.20532e-54	-1.00189e-54	-2.85269e-54	-1.21302e-55	8.63107e-55	-7.88217e-55	-4.99448e-55	2.57407e-55	3.29985e-55	-9.91449e-55	8.61611e-56	-1.74439e-55	1.31033e-54	-7.74841e-56	-2.31115e-55	-1.71261e-55	3.70338e-54	7.18752e-55	1.34646e-55	-1.06039e-54	-1.50943e-54	-8.0075e-56	-1.61525e-55	1.7451e-56	8.79961e-55	5.00395e-56	-5.78444e-56	3.42387e-107
2.41158e-56	-1.2189e-55	3.6696e-56	-5.59248e-56	5.32624e-58	-1.38135e-56	-7.66192e-56	3.22878e-56	1.49975e-56	7.1416e-57	4.75137e-57	7.72887e-56	-2.01232e-56	-5.35582e-56	3.38079e-56	-2.72274e-57	1.77594e-56	2.04643e-55	-9.12764e-56	-1.79511e-59	9.76931e-56	5.39039e-56	2.10016e-56	4.60083e-57	-3.18433e-57	-7.58824e-56	-9.38182e-57	-2.85495e-57	5.39271e-57	-3.26056e-56	1.08107e-109
-4.67172e-58	2.90704e-57	3.54756e-57	-7.74325e-57	-3.4671e-58	-1.09955e-58	9.15513e-57	-5.52957e-58	-3.45878e-57	1.80794e-57	-6.56649e-57	-4.47449e-57	4.33332e-57	3.10516e-57	3.55686e-58	-6.42108e-57	5.5684e-58	-5.74541e-57	-4.29691e-57	-1.48051e-57	1.43776e-56	9.98025e-58	1.48477e-56	3.32747e-58	1.35119e-57	6.16133e-57	3.4731e-57	1.13672e-56	3.73498e-57	-2.18036e-56	1.46628e-111
2.28534e-57	2.98917e-58	2.33967e-58	2.57003e-58	-3.59876e-58	5.83502e-59	-6.20624e-58	-4.32483e-58	2.79945e-58	6.60736e-58	-5.3035e-58	2.4824e-57	8.48319e-59	-2.71285e-58	2.94352e-58	2.57299e-57	7.9492e-58	-1.22217e-58	3.98342e-58	3.80972e-58	7.47458e-58	2.91651e-58	-7.50037e-58	-1.85913e-58	-3.38101e-58	1.24394e-57	4.93434e-58	4.93828e-59	9.5948e-59	-5.65813e-58	2.43127e-113
-3.94821e-60	-9.05182e-60	-6.93149e-59	2.17904e-58	6.48691e-59	1.44885e-59	4.36754e-59	1.33543e-59	-1.17957e-58	-2.0124e-58	-6.44814e-59	-1.25342e-59	1.92862e-59	-2.07472e-58	4.74776e-59	1.24708e-58	-3.8044e-60	-1.62627e-59	1.87456e-60	2.51007e-59	-9.76537e-60	-3.13224e-60	2.82188e-59	-2.19781e-59	6.85734e-59	-4.11515e-59	1.34742e-60	4.13688e-60	-5.84781e-59	1.23929e-58	2.06327e-115
5.68793e-61	8.13278e-62	5.84579e-60	-6.77273e-60	4.61334e-60	-3.45381e-60	-1.82579e-60	2.60551e-62	2.91133e-60	-2.30619e-60	4.59617e-60	-9.09098e-61	2.91339e-59	1.95485e-60	-8.2745e-61	-8.4752e-60	4.86775e-61	-1.45008e-60	3.78946e-60	-2.07195e-60	-2.56029e-60	-2.89471e-60	-5.07123e-61	-3.77451e-60	1.48679e-60	5.09852e-60	-1.06393e-59	-3.10152e-60	1.04535e-60	3.65165e-60	1.29366e-117
-2.54648e-61	1.72815e-61	-5.08035e-63	-2.58622e-61	-7.067e-61	-2.7471e-62	-8.04649e-61	6.55896e-61	-5.98094e-61	2.1271e-63	2.06609e-61	-6.87285e-61	2.85705e-61	1.88508e-60	-5.97808e-61	-3.92234e-61	7.21731e-62	-1.00847e-62	7.95975e-61	3.13271e-61	9.1179e-62	1.88899e-61	-1.83807e-60	-1.38224e-61	-1.01976e-60	6.82942e-61	-6.24142e-62	-1.76309e-61	6.60712e-61	2.98543e-62	1.2916e-119
-4.64945e-62	-3.84943e-62	3.37457e-63	-2.49624e-63	-3.41684e-63	9.66185e-62	4.06804e-63	-1.51342e-62	4.75317e-62	-7.3174e-62	-1.52524e-62	9.28728e-64	-4.04623e-63	1.81738e-63	5.41218e-62	1.98693e-62	5.52558e-63	-3.24408e-62	9.7959e-63	-2.30926e-62	-3.37946e-62	-1.86195e-62	-2.55188e-63	4.74253e-62	-1.61028e-61	5.80826e-63	3.34219e-62	-8.93296e-63	9.89891e-63	-1.00581e-63	5.71606e-122
-3.75284e-63	-4.24271e-64	-1.37543e-64	3.87634e-63	-1.98911e-63	1.0442e-63	1.32427e-63	1.52287e-62	8.17491e-63	7.77129e-63	-4.48031e-64	-6.46584e-63	1.18624e-63	-5.13838e-63	-6.33677e-64	-2.89849e-63	-7.4692e-63	-4.36782e-64	1.75638e-62	-6.10763e-64	1.31769e-63	-8.8533e-63	-1.69887e-64	-5.17861e-63	9.84259e-64	3.40738e-63	-3.1593e-63	5.00372e-63	4.73654e-63	8.16184e-63	1.08232e-123
-3.62633e-65	7.02427e-64	5.24503e-65	-1.88549e-65	-5.99203e-65	6.25518e-65	1.34478e-64	7.15021e-64	2.48758e-64	4.69955e-64	9.97167e-65	2.10017e-63	-4.77883e-64	3.55388e-65	2.57793e-64	-1.32405e-63	-9.43357e-65	4.08523e-65	-8.05438e-65	3.25023e-64	1.28226e-65	1.78551e-65	5.07071e-64	-2.41002e-64	-3.48652e-65	-2.03425e-64	8.29276e-64	1.09395e-63	9.14029e-64	-1.15771e-65	1.09882e-125
5.90865e-65	2.1601e-65	1.60178e-65	-1.11676e-65	-1.38531e-65	-1.38833e-65	2.85336e-65	-6.92005e-65	4.0414e-65	-7.81396e-66	2.54726e-65	-9.69085e-66	3.03347e-66	3.86543e-65	-3.76318e-65	-1.66712e-65	7.96028e-67	2.84272e-66	3.42288e-65	-1.63164e-65	-1.44344e-65	-4.23965e-65	3.75771e-65	-1.68233e-65	7.25088e-65	1.65174e-65	-2.03372e-66	-4.22505e-66	-1.00078e-65	5.49425e-67	2.67614e-128
7.74411e-67	7.5247e-67	1.14206e-66	2.9114e-66	1.71432e-67	5.62062e-66	-1.66753e-66	-4.48337e-66	-3.61547e-67	3.72305e-67	6.70439e-67	-1.56436e-65	-1.4806e-66	-8.16635e-67	5.88675e-66	-2.08863e-66	-2.47545e-66	1.01429e-66	2.37018e-67	1.05338e-66	-2.90164e-69	-1.12831e-65	-6.70847e-66	1.14749e-65	-1.43366e-66	8.95939e-66	8.52817e-69	3.12392e-67	1.03329e-66	1.32676e-66	7.50324e-130
-8.5217e-67	3.29442e-68	-2.8944e-68	8.7172e-68	-2.7858e-68	1.22017e-68	4.14912e-68	-1.43495e-67	3.10916e-67	-2.54153e-67	9.76037e-68	1.89724e-67	4.54946e-68	-9.92024e-69	-1.83718e-68	-6.76125e-67	3.2106e-68	-4.862e-68	1.60235e-68	6.33269e-68	2.28698e-67	-1.14902e-67	-1.13457e-68	5.88337e-68	4.67376e-67	-1.59992e-67	2.92563e-67	5.5649e-68	-1.62656e-67	-8.97914e-67	2.66758e-132
-7.45948e-69	5.50569e-69	-3.84813e-68	3.00931e-70	1.16324e-68	-2.17627e-68	3.63288e-70	9.07585e-70	2.02478e-68	7.97217e-68	-4.9175e-70	1.38544e-68	1.21858e-68	-1.9e-68	4.46605e-69	-1.16868e-68	3.22258e-68	4.02912e-69	-2.229e-68	1.84791e-69	8.11684e-69	-1.47865e-69	-5.97141e-69	-1.78497e-68	5.16505e-68	-3.08383e-68	2.07747e-68	-2.33386e-68	4.56045e-69	8.57125e-69	1.64671e-134
2.03988e-69	3.2559e-69	-3.51797e-70	-1.47805e-69	2.30652e-69	2.1401e-70	-4.72202e-70	-2.45888e-71	3.59821e-69	9.25283e-70	1.00776e-68	-1.20557e-69	-6.71954e-70	-2.21399e-69	2.53937e-69	-5.42667e-70	4.41192e-70	-1.59363e-69	-8.23063e-69	-6.76565e-70	-1.60583e-70	-1.30307e-69	-3.60911e-70	8.86565e-70	1.8525e-69	9.67218e-71	-1.39741e-70	1.19513e-70	7.25021e-70	7.2085e-69	2.8111e-136
2.15159e-70	-4.2536e-72	5.98631e-70	-4.61138e-71	-1.23158e-71	1.19604e-72	2.58387e-71	-4.76043e-71	2.17714e-70	-7.12501e-71	-7.24045e-72	1.02023e-70	-2.2515e-72	5.99565e-71	3.9442e-70	-4.88382e-72	-4.00134e-71	-1.61811e-70	-2.96907e-71	-2.83793e-72	3.29782e-70	3.6139e-71	1.26349e-71	1.2538e-70	-1.62772e-70	5.21088e-71	3.83646e-71	-1.66534e-70	5.94842e-71	2.45357e-71	8.49183e-139
-1.65527e-71	9.6984e-72	-1.39552e-72	9.42664e-72	8.73711e-73	-2.92762e-72	-4.13726e-73	1.61226e-73	3.21491e-72	-3.0855e-72	-3.47744e-71	4.96369e-72	1.52278e-71	-8.58372e-74	-2.10091e-72	1.95612e-72	-9.61083e-73	6.17661e-71	1.05965e-71	5.44907e-72	9.05613e-73	6.68766e-71	-7.49573e-72	-5.12249e-72	9.1021e-73	8.10821e-72	1.06726e-71	1.50009e-71	-4.44132e-72	-5.76323e-73	1.09015e-140
3.698e-73	4.86182e-73	6.01506e-73	-1.77193e-72	2.78985e-72	-4.06137e-73	2.71069e-73	2.53916e-73	2.36308e-72	-2.71712e-73	6.95398e-73	4.2034e-74	-2.71727e-73	-3.59594e-73	-1.08203e-72	4.34903e-73	-1.12203e-73	-4.04991e-72	4.07512e-72	1.13308e-74	-4.57065e-73	3.26611e-73	-6.12812e-72	-4.39587e-72	-3.35234e-74	1.29724e-72	1.42128e-72	-1.4416e-72	-9.04544e-74	7.68875e-73	1.16263e-142
5.58361e-74	-7.09939e-76	3.99987e-73	-1.64575e-73	-8.55805e-76	1.45275e-73	-2.97381e-73	1.03957e-73	-2.2294e-74	-2.28331e-73	-5.04061e-76	-2.50507e-73	4.8959e-74	8.60455e-74	2.33792e-74	-4.78983e-74	-8.80762e-75	2.8726e-75	-1.01165e-73	-1.88294e-73	-2.71978e-74	-1.29106e-74	-8.0709e-75	8.53035e-74	2.33226e-73	1.79434e-73	-1.78855e-73	6.39219e-74	-3.13367e-73	1.14488e-74	7.13587e-145
1.58947e-74	-6.45962e-76	3.04795e-75	-8.9138e-75	6.81684e-75	3.76196e-75	-2.98297e-74	1.66456e-74	-9.80944e-76	2.48537e-74	3.83614e-75	-4.62917e-75	3.63903e-75	-3.54746e-75	-1.05906e-76	1.22873e-75	1.04453e-74	1.77344e-74	-1.22069e-74	1.05658e-74	-2.0975e-75	1.11688e-74	-1.03244e-75	-5.93976e-76	-2.26183e-75	2.968e-76	1.11448e-74	3.80074e-75	9.75961e-75	-1.06523e-74	3.41887e-147
-8.973e-78	4.02126e-76	1.64834e-75	-2.74582e-75	2.06165e-75	1.55177e-77	-3.90922e-75	3.14702e-75	6.3897e-76	1.35932e-76	1.21534e-75	-5.08024e-76	-2.91412e-75	-1.41314e-75	-3.09114e-75	-6.77877e-76	4.98867e-76	-1.07358e-75	-1.42248e-76	-8.70246e-77	1.11168e-75	-1.87797e-76	-2.33977e-76	-3.79963e-76	1.48136e-75	2.26829e-76	-4.05131e-76	-7.76391e-77	2.591e-75	2.71704e-76	7.4623e-149
-4.8083e-77	-1.90893e-77	3.58487e-77	-3.45226e-76	-3.15792e-77	5.14568e-77	3.22054e-78	-2.06365e-77	-2.45666e-77	-8.00352e-77	1.44406e-76	-1.58679e-77	9.22254e-77	-5.17537e-77	3.31948e-77	1.01393e-76	-2.04865e-77	-1.15283e-76	8.83896e-77	7.97148e-77	-6.69517e-76	-3.56952e-77	7.34451e-78	5.92827e-76	-1.16136e-76	1.38082e-76	-1.00261e-77	-8.86578e-77	-4.86204e-77	-2.3188e-77	1.05022e-150
-2.30395e-77	3.32555e-77	5.4632e-77	-1.59364e-77	-7.30526e-78	-1.11984e-77	1.3542e-77	-5.99259e-78	3.55373e-77	-6.01542e-79	-1.22266e-78	5.26152e-78	1.49537e-79	-9.87521e-80	1.01901e-78	-1.03421e-78	-2.95038e-78	2.86463e-78	7.30884e-79	2.29576e-78	-2.08009e-78	8.72875e-79	7.42956e-78	1.2308e-77	5.52041e-78	1.15341e-77	1.04602e-77	-4.64557e-78	1.74618e-77	-5.54894e-79	7.40224e-153
1.644e-78	1.11273e-78	-1.99297e-78	-8.39912e-79	-7.55549e-79	5.3529e-79	-1.13266e-78	-2.32433e-78	-8.50739e-79	8.35203e-80	-4.81738e-79	-1.27992e-78	5.80479e-79	1.80882e-79	-5.37084e-80	-2.69063e-80	-3.07984e-78	-2.71796e-78	-1.5353e-78	1.49998e-78	1.83871e-79	-1.30332e-78	-7.30036e-79	-1.11261e-78	1.37218e-79	2.47943e-79	5.55753e-79	-1.83489e-79	9.58389e-79	2.88787e-79	4.55432e-155
-7.31588e-80	1.17564e-79	1.64835e-80	1.13852e-79	2.19809e-80	-1.36666e-79	-3.62363e-81	-1.12774e-79	2.75957e-80	2.74337e-81	2.93863e-80	-1.97361e-80	8.82732e-82	-6.5852e-80	5.64739e-80	1.03991e-79	5.16952e-80	3.75845e-80	3.13233e-80	1.94544e-81	6.69936e-81	7.95469e-80	1.40181e-80	8.35199e-80	-5.2667e-80	1.82105e-79	8.21214e-80	-1.18345e-81	2.94973e-80	8.7821e-80	1.54541e-157
-1.6033e-80	2.85316e-82	-6.02693e-81	4.85086e-81	-1.20794e-81	9.40464e-81	4.82644e-82	-8.81205e-81	-1.19333e-80	1.04796e-81	7.30232e-81	2.64218e-81	1.65363e-81	-9.36372e-81	1.96216e-82	7.21774e-81	4.05034e-81	-7.02329e-81	-1.52444e-80	2.47904e-81	-3.53677e-81	-1.30261e-80	-7.84337e-82	2.67803e-80	-1.57018e-80	-4.05712e-81	-1.06456e-80	-6.9727e-82	2.07087e-81	1.26293e-80	2.57601e-159
-4.26372e-83	-7.51959e-82	-3.96418e-83	-3.15042e-83	1.23805e-82	1.03391e-83	2.34027e-82	1.56054e-81	3.73459e-82	3.34781e-82	-5.62303e-82	-5.86706e-82	-2.06214e-83	-7.30776e-83	-4.50376e-82	-1.11086e-82	-1.81739e-81	-8.26091e-83	-6.19253e-82	-2.10688e-82	1.03595e-81	-1.55482e-83	-9.15673e-82	-1.80493e-82	4.42309e-83	-1.74622e-82	2.882e-81	1.2733e-83	1.40367e-82	-2.90646e-82	1.8333e-161
-2.72253e-83	-7.21536e-84	1.46152e-83	-1.97051e-83	-7.12713e-84	-2.66907e-83	-7.43774e-84	6.09848e-83	2.00816e-82	-9.81161e-84	5.22254e-83	-7.70014e-84	-2.86686e-83	-2.07754e-83	2.18834e-82	-8.94066e-83	-4.15436e-83	4.32021e-83	4.84696e-83	-4.68238e-83	-1.01652e-83	-4.29948e-85	-4.08911e-83	1.99467e-82	6.26744e-83	8.48769e-85	5.14901e-84	6.60451e-83	1.83428e-82	4.65381e-83	2.00104e-163
-9.73895e-84	1.07643e-83	4.50791e-85	-5.30612e-85	2.26261e-84	-1.56727e-84	1.15916e-84	-3.16688e-84	4.71676e-84	-1.4882e-83	1.11022e-83	1.49397e-85	1.97682e-84	-1.00322e-84	-5.34193e-84	-8.33687e-85	-3.3131e-85	4.08279e-85	6.56245e-84	1.96215e-84	-1.70123e-83	2.5476e-84	-3.01852e-84	-7.51841e-85	1.85531e-85	-6.42362e-84	9.50432e-84	-1.30811e-83	-5.60809e-84	-7.90918e-85	1.31889e-165
-5.86724e-85	-9.00719e-85	1.02512e-85	-8.77405e-86	2.88305e-85	7.25637e-85	5.1078e-87	3.30761e-85	-1.20566e-85	-5.98171e-86	-4.09544e-87	2.23608e-85	4.73993e-86	-6.61466e-85	-1.50166e-85	-3.95562e-85	-1.18358e-84	-3.00748e-84	1.22741e-85	1.23633e-85	8.79325e-85	7.42436e-86	7.2176e-85	8.48812e-85	9.82205e-86	-6.58633e-85	-3.31619e-86	3.39224e-85	1.1097e-85	1.95633e-85	1.56863e-167
-3.33954e-87	1.0331e-85	-9.31895e-86	5.3461e-88	3.556e-86	-2.07245e-87	-1.82128e-86	-1.14768e-85	-1.38854e-86	-4.14759e-86	-9.8322e-87	-1.99034e-85	-4.37192e-86	5.0276e-87	7.17636e-86	-6.74046e-87	-4.14131e-87	-8.94597e-86	1.74855e-86	-1.00915e-85	1.94e-86	1.52069e-86	3.82329e-87	1.42516e-85	8.15562e-86	-8.09366e-86	-2.34452e-86	-3.72106e-87	-1.52541e-86	-1.0029e-86	1.36439e-169
2.31343e-87	-2.56059e-88	-5.72955e-87	-2.51132e-88	1.40105e-86	-1.18218e-87	1.50905e-86	-3.01177e-88	3.02771e-87	-7.13772e-87	3.75256e-87	-2.0195e-87	-4.4254e-88	-5.12949e-89	2.43272e-87	-5.25684e-87	8.80768e-89	-1.10735e-86	-3.07354e-87	2.77374e-87	-5.17121e-87	-4.69061e-87	-6.98499e-87	1.11396e-86	2.92108e-88	-2.94096e-87	-1.37019e-86	-8.9714e-88	1.51774e-87	-1.4802e-87	1.13901e-171
-2.13361e-89	3.51565e-88	2.34163e-88	7.13683e-90	6.694e-88	-2.21797e-88	-2.99925e-88	6.36458e-88	1.00826e-88	-1.07851e-88	1.82767e-90	-1.34024e-88	-1.84213e-88	-2.13869e-88	-2.24967e-88	-5.21149e-88	1.06511e-87	-2.09427e-88	-6.19246e-90	1.99563e-88	4.68677e-89	-5.72465e-88	-1.92551e-88	1.60732e-88	-1.21505e-88	-2.96174e-89	4.69661e-90	9.09384e-89	-1.72585e-88	-2.664e-89	3.27834e-174
-9.59887e-89	1.33395e-90	2.17114e-89	5.51505e-89	2.37725e-89	1.01644e-89	-5.99771e-89	-3.62665e-89	-2.84749e-90	7.07753e-90	-1.43063e-89	-8.93309e-90	-9.14554e-91	4.66452e-89	-4.93926e-91	-1.44468e-89	2.28026e-89	6.21589e-89	-9.36024e-91	2.66034e-90	1.39495e-89	-9.15333e-89	2.78729e-90	-8.40709e-89	4.04203e-89	1.39995e-89	5.01621e-91	7.26066e-89	-6.2992e-91	1.49008e-89	4.84022e-176
-2.3195e-90	1.30626e-90	4.02523e-90	-3.13283e-90	4.41229e-90	1.26571e-90	-4.21031e-90	1.13104e-90	6.2974e-90	6.52814e-90	1.48905e-90	-7.63698e-91	6.34517e-90	2.93746e-91	1.22641e-91	-1.36156e-90	3.20295e-90	1.2276e-90	6.36789e-91	8.65258e-91	-3.59379e-91	-1.47446e-90	5.38673e-91	8.00349e-90	4.05132e-90	-3.45227e-90	-3.77887e-90	9.55511e-90	-5.69497e-91	2.98648e-90	4.23195e-178
-1.97958e-91	3.1777e-91	-1.04386e-91	1.06735e-91	-6.36005e-92	-1.71263e-91	-2.51476e-92	-6.31321e-92	1.0196e-90	-4.65989e-91	-2.89388e-91	-1.86535e-91	3.19824e-92	1.1134e-91	2.17978e-92	3.28852e-91	-6.26744e-92	3.32378e-91	-3.38911e-91	-3.68701e-91	-5.0807e-93	-6.29717e-92	2.07676e-92	-5.23727e-92	8.33576e-92	-3.71178e-91	5.93198e-92	-6.12014e-93	-7.46676e-92	1.96372e-91	2.26253e-180
-1.36979e-92	2.06492e-93	-4.80309e-93	7.11189e-92	6.57258e-94	-1.42332e-92	-9.28915e-93	3.0478e-93	-1.40421e-92	3.26663e-93	3.05603e-93	-5.18423e-92	-3.0202e-92	-8.13674e-94	1.32067e-92	3.46602e-94	-1.38337e-92	5.28872e-94	4.4767e-93	1.96425e-92	3.36973e-92	-1.71939e-93	5.12934e-94	-1.35914e-92	-5.56383e-93	-5.91298e-93	3.72721e-92	-1.25769e-92	3.82236e-93	1.73242e-93	1.31155e-182
-7.17094e-94	2.80324e-94	9.15632e-94	-1.64034e-93	4.12248e-93	-1.42137e-93	-7.27554e-94	-4.01679e-94	-8.2292e-93	5.03202e-93	3.81458e-94	-5.07518e-94	1.18025e-93	1.63414e-95	3.87448e-94	-1.54638e-93	3.34927e-93	6.10315e-94	3.02594e-93	-4.67587e-94	-1.49983e-93	6.86356e-96	2.62513e-94	-9.44956e-94	-1.03884e-93	-2.51638e-93	1.02107e-93	1.76998e-93	-7.62598e-94	-5.23167e-94	1.57825e-184
-1.24742e-94	1.94289e-94	1.98086e-95	9.57523e-94	-7.35572e-95	4.80595e-94	-2.01402e-95	8.27818e-95	-1.68064e-94	4.23509e-94	-2.09765e-94	2.97373e-96	-5.3462e-95	-3.15419e-94	-4.06997e-95	7.01009e-95	-2.50489e-95	4.79283e-94	-4.17029e-96	5.25618e-96	2.33445e-94	-1.65454e-94	4.57082e-95	-9.15222e-95	-1.00002e-95	2.36385e-94	-6.2136e-95	-1.03697e-94	-6.5237e-95	-3.50874e-94	2.09541e-186
1.27076e-96	-9.45659e-96	2.45175e-95	1.59958e-95	1.69196e-96	1.86349e-96	1.79804e-95	4.38814e-95	-3.81093e-95	-6.02399e-97	4.35936e-95	-3.9549e-97	-4.7764e-95	1.5427e-96	3.59116e-95	4.17234e-95	2.92656e-98	-1.99917e-96	-1.11436e-95	1.5443e-95	-2.5926e-96	3.76303e-96	8.60944e-96	9.35663e-96	-5.59736e-96	3.68548e-95	-3.61592e-96	1.15985e-95	2.75234e-95	-1.5315e-96	1.4717e-188
-9.91891e-97	1.97625e-96	2.8879e-96	7.52248e-97	3.68278e-97	-3.16944e-96	1.0922e-97	1.05151e-96	1.55954e-97	-9.28501e-97	5.64232e-97	2.7758e-96	2.40724e-97	8.81829e-97	3.54199e-98	-7.03205e-97	-8.28731e-97	-4.80136e-97	1.21881e-97	-9.75631e-98	-1.13285e-96	-2.53508e-96	2.82716e-96	-9.15048e-97	-3.18698e-97	-5.48351e-97	3.12552e-97	2.48517e-96	-4.73223e-96	-7.98314e-97	8.25242e-191
7.03525e-98	3.97582e-99	1.72222e-97	8.57113e-98	-1.59157e-97	-6.6839e-98	-2.04007e-97	-4.46288e-99	-1.12581e-97	-2.69866e-97	-8.14565e-98	-2.7639e-99	4.72448e-98	6.17597e-100	2.19018e-97	-1.25539e-97	2.00854e-98	1.6637e-97	3.1119e-98	1.27273e-97	1.65032e-97	-2.40927e-99	1.51668e-97	-1.81754e-97	-1.73366e-97	1.09286e-99	-8.06427e-99	-8.46214e-98	-1.65522e-98	-6.42142e-97	8.49947e-193
-1.583e-99	-4.89629e-98	-1.60923e-98	-4.28963e-99	-4.08494e-99	7.23051e-99	7.19557e-99	1.54502e-98	-6.22127e-100	-1.46716e-98	-8.01382e-99	5.0534e-100	1.36901e-98	-3.25048e-99	5.88911e-98	5.81136e-100	7.45838e-100	-1.46687e-98	3.62706e-99	-4.5472e-99	-9.37925e-99	2.97686e-99	-3.6881e-99	-4.96522e-98	-2.29532e-98	-5.33826e-99	3.31806e-99	-9.71685e-99	9.24913e-99	-8.43096e-99	1.0626e-194
-8.45069e-100	2.89444e-100	2.99038e-100	-5.58405e-100	9.21944e-100	1.49969e-100	-2.68006e-101	-2.70342e-100	-8.30535e-102	-4.48655e-101	-5.33135e-101	-1.87099e-101	9.27385e-100	-1.2309e-99	4.14316e-100	-5.09329e-100	-3.44436e-100	-3.76344e-100	-4.05738e-100	-2.7924e-100	3.14253e-100	-8.86563e-100	-2.25185e-101	-2.09988e-99	1.67172e-99	-1.29045e-99	-3.62935e-99	-9.22882e-100	-2.53525e-100	-1.44411e-100	2.93235e-197
3.87862e-101	6.08908e-101	2.65796e-100	-9.15958e-101	-7.71141e-101	8.76369e-102	4.82869e-102	-8.36906e-101	2.19226e-101	1.44694e-101	-1.58699e-100	-9.20731e-101	-9.46648e-101	-6.84151e-102	3.01541e-100	1.23164e-101	6.47421e-101	-1.76172e-101	1.84802e-101	-2.88821e-100	-1.75916e-101	-4.56974e-102	-2.29945e-100	-1.55253e-101	-1.54483e-104	-1.09744e-101	-1.84534e-100	-4.47696e-101	1.69738e-102	1.07003e-100	4.21077e-199
1.81257e-101	-1.1439e-101	-1.12331e-101	7.27673e-102	-2.33451e-102	1.20649e-101	-8.31384e-102	-8.45399e-102	1.55265e-101	-6.96479e-102	6.46475e-104	-3.11946e-102	-1.85197e-103	7.5765e-102	-6.90778e-103	-4.59235e-102	1.73225e-102	-2.82408e-102	2.40542e-102	-3.25935e-103	3.93471e-101	-4.50716e-102	1.01391e-102	1.43966e-102	-3.01829e-102	-5.12153e-102	4.18659e-102	-8.97465e-102	3.56111e-102	-8.50072e-102	3.11528e-201
1.82487e-102	-1.8756e-103	7.58731e-103	-3.30531e-104	1.79737e-103	-1.06851e-103	2.5498e-103	7.26138e-103	-7.27458e-104	7.1835e-103	-1.2472e-104	-6.59469e-104	-2.85209e-103	-1.99069e-102	9.22064e-104	-1.4203e-102	-1.587e-103	-5.17968e-104	6.41116e-103	-3.37928e-102	2.68734e-104	3.15976e-103	-2.50585e-104	-1.84784e-103	-1.19551e-102	3.0285e-103	-8.28477e-103	-2.22615e-103	6.1206e-104	-2.0952e-106	2.54283e-203
3.60229e-104	-6.367e-104	-8.42488e-104	3.63193e-104	-9.77813e-104	-1.08414e-104	2.05225e-103	-7.38071e-104	3.45265e-105	1.62775e-103	1.55048e-104	-1.93644e-104	-9.51731e-104	-1.18725e-104	-3.67637e-104	3.46727e-104	2.10219e-103	-1.01481e-103	1.03082e-104	2.0789e-104	-2.38796e-103	-1.07203e-103	3.29904e-105	-4.05114e-105	8.42438e-104	7.15172e-105	-5.33885e-104	1.87637e-104	2.81078e-106	4.88894e-104	2.46201e-205
1.70829e-105	2.99607e-104	-1.78234e-105	3.82594e-105	2.30657e-105	-2.24662e-105	3.0586e-106	3.24396e-105	-1.29521e-106	-3.64227e-105	-7.56362e-106	-6.02991e-105	3.75733e-106	-2.01036e-106	-5.34307e-106	-6.90898e-105	1.28683e-104	-1.10664e-106	-1.23152e-105	7.75386e-105	-5.17611e-105	-1.05548e-104	-8.6677e-108	-1.46322e-105	6.43255e-105	1.40855e-104	-1.37625e-105	-1.07651e-105	-6.60881e-106	9.80093e-106	1.64959e-207
2.60769e-107	1.00259e-105	2.98307e-106	-9.90955e-106	5.5471e-106	-7.06682e-107	-1.00945e-105	4.64117e-106	2.00721e-106	5.24949e-106	-1.07389e-105	-1.17125e-105	1.41356e-107	-3.91828e-106	-2.77548e-106	4.90444e-106	3.78482e-106	-9.98001e-106	1.50247e-105	-1.20884e-106	-5.7234e-107	1.79069e-107	1.51201e-106	-7.46327e-106	-1.65101e-106	-1.50241e-107	-1.13009e-106	-7.85659e-106	-1.67155e-106	2.27884e-106	1.16683e-209
1.35948e-108	1.73573e-107	6.62132e-108	-2.40442e-107	8.20318e-107	-2.8204e-107	-1.22046e-106	-7.83671e-107	6.84027e-108	4.52847e-108	-2.96605e-107	3.55588e-108	6.42515e-108	-5.41056e-107	1.60305e-107	8.93205e-107	-2.18429e-107	-6.44046e-108	3.2347e-107	-6.7492e-108	3.94749e-109	-4.0611e-109	-8.6315e-107	5.64541e-107	7.58918e-108	-4.55369e-108	-9.1163e-108	-4.00265e-107	8.18604e-108	-2.94787e-107	5.65977e-212
-2.78626e-108	1.20636e-108	-8.24152e-109	5.09042e-108	-6.21685e-108	1.92323e-107	-3.37033e-108	-3.31738e-108	8.21118e-109	3.67525e-108	-5.46426e-108	-6.80211e-109	-2.79495e-108	1.21513e-108	-2.07248e-107	1.03197e-108	-1.56452e-109	1.05631e-108	-8.82392e-109	-4.10561e-108	3.88482e-108	-5.34651e-108	2.39388e-108	1.00309e-107	-4.45379e-108	-1.30726e-109	9.60118e-108	-2.87514e-109	-3.8204e-109	2.16918e-108	1.23685e-213
-3.79226e-109	-8.39617e-110	-9.82277e-109	-3.36467e-109	7.18827e-109	-4.1987e-109	-8.70215e-110	3.30711e-109	1.796e-110	-1.17653e-109	-2.03742e-109	-1.13115e-109	1.657e-110	2.42321e-109	-3.49839e-110	1.28056e-109	5.15462e-109	8.19092e-110	6.86641e-109	5.04417e-109	5.34073e-110	1.70204e-108	3.46757e-110	-7.9856e-110	1.48043e-109	7.01977e-110	-3.53551e-109	-2.35901e-108	4.4972e-109	-1.07735e-108	1.31694e-215
-3.66464e-111	-7.86713e-110	-1.66875e-110	-5.33176e-110	6.30721e-112	4.56435e-110	-1.14893e-110	4.76308e-110	-3.15708e-110	-3.22783e-110	-1.36024e-110	4.28304e-110	-1.53912e-110	-3.74841e-111	-2.51772e-111	9.83293e-111	-4.28046e-110	-1.24843e-110	-1.35264e-109	7.33064e-113	2.40611e-109	-1.12998e-109	1.54805e-110	-7.14921e-110	-6.40639e-110	-8.92853e-110	-7.38297e-110	2.25937e-110	1.71334e-111	7.25363e-111	1.32611e-217
6.13964e-111	3.63084e-112	-2.81752e-112	2.97451e-112	-2.47796e-111	3.27781e-111	1.57202e-110	9.29873e-113	6.01489e-111	-9.58459e-115	2.94594e-111	-1.50037e-112	4.73176e-111	4.61147e-111	3.3105e-111	3.73956e-112	1.3716e-112	2.83115e-111	-3.29403e-113	3.13904e-111	-8.10073e-111	9.99483e-112	1.78015e-111	8.38134e-112	-2.48734e-111	-6.79483e-112	2.68024e-111	-3.60694e-112	-2.88957e-112	-2.8047e-111	5.1194e-220
6.1462e-113	-9.88091e-113	6.53432e-114	7.6209e-114	1.476e-112	3.55273e-112	-2.11524e-112	-3.52854e-113	-3.29456e-113	5.16121e-112	-2.96745e-112	4.30094e-112	-4.21456e-114	6.19264e-113	2.41005e-112	-1.01641e-111	-5.63228e-112	8.30637e-112	-7.96658e-113	-1.2917e-112	4.04497e-113	-1.22555e-113	3.6899e-112	-1.47672e-113	-9.72701e-113	2.70342e-113	2.24098e-113	-4.01622e-112	-6.15553e-113	1.50406e-112	3.20994e-222
-2.91575e-114	1.81083e-114	1.13555e-113	-2.86079e-114	-8.89383e-113	2.58805e-113	-7.58269e-114	-2.93033e-113	3.94665e-114	1.26356e-112	-1.69471e-113	-6.22393e-114	-5.7451e-113	1.37977e-113	-6.83484e-114	-4.33557e-113	-9.14298e-114	1.3872e-113	-3.33126e-113	-1.65783e-113	-3.36617e-114	3.95399e-114	1.08168e-114	9.15774e-114	1.19938e-113	1.53456e-114	5.51979e-114	3.29579e-113	9.09044e-115	1.57059e-113	3.46528e-224
3.83931e-114	-7.32441e-116	-2.00558e-114	1.74441e-114	-4.88468e-115	2.49401e-114	7.30741e-115	-3.0791e-115	2.18836e-114	-1.83444e-115	-2.66073e-114	3.93788e-115	-4.34337e-115	1.49014e-115	-8.91212e-115	7.79788e-114	1.6581e-114	2.66978e-114	2.88908e-115	2.36913e-114	4.33067e-114	-1.6171e-114	1.06087e-114	3.58569e-115	2.16754e-114	5.98141e-115	9.73363e-116	3.31176e-114	1.90128e-115	-2.44495e-114	1.63012e-226
2.41203e-115	7.43734e-116	1.05875e-115	-4.65322e-116	9.6089e-117	3.54632e-115	-4.03431e-116	-1.12628e-115	4.49506e-116	1.82741e-115	5.7459e-116	-2.29121e-116	2.94519e-116	2.48913e-115	7.61556e-117	-3.89267e-116	-1.24954e-115	2.9571e-115	2.52497e-116	-1.35259e-116	3.10557e-116	1.21381e-115	9.97394e-116	3.91036e-116	4.90921e-116	3.22823e-115	-1.68149e-116	-1.33864e-115	2.53805e-115	1.30878e-115	6.5832e-229
5.80138e-117	1.93272e-116	7.64399e-117	1.84903e-117	3.77485e-116	1.64258e-116	2.45925e-116	1.45788e-117	8.45141e-117	9.2494e-118	-2.01936e-116	-3.5453e-116	-2.10193e-116	-3.47581e-117	4.38815e-117	-1.70616e-116	-8.56835e-117	-3.22135e-116	-4.34019e-116	-3.16867e-116	7.87702e-117	-8.29924e-117	-6.79644e-116	5.75405e-116	1.17212e-117	-3.80831e-116	2.1408e-117	2.09152e-116	-3.66577e-116	-1.60264e-117	2.05719e-230
-5.30968e-117	2.03683e-118	-1.42293e-118	8.44304e-118	-2.06093e-119	-7.95295e-117	6.6633e-118	-5.60456e-119	-9.13231e-118	1.92307e-118	-9.78245e-118	1.73533e-118	2.87546e-118	-5.79281e-119	-9.30216e-119	-3.33166e-118	-2.36987e-118	3.70616e-118	-9.06684e-118	-1.98636e-118	2.5081e-118	-4.46112e-118	-1.33975e-117	-8.01771e-118	5.1418e-118	-4.05869e-117	4.59476e-118	2.05192e-118	-9.69511e-118	-3.0554e-117	1.25749e-232
-2.37388e-119	3.34722e-119	-2.45649e-120	-5.16655e-118	1.49438e-118	-3.76982e-118	5.82465e-120	1.07195e-118	3.70837e-118	2.75031e-118	7.14889e-118	-7.28395e-119	-2.21361e-118	2.19177e-119	-1.92524e-119	-3.2641e-118	1.43061e-119	-3.00245e-118	1.18438e-119	-8.54886e-119	6.53106e-119	1.70883e-118	6.09849e-119	-2.12613e-121	3.42666e-119	-5.63431e-119	-4.47219e-118	1.01594e-119	1.5315e-119	2.87035e-119	1.67102e-234
4.8375e-119	1.44886e-120	-4.46649e-120	-2.51547e-120	8.41556e-121	7.0124e-120	2.28155e-120	-3.18957e-120	1.11339e-119	-2.53769e-121	1.52318e-119	-4.65737e-121	1.72203e-119	-1.0198e-119	-2.05594e-120	1.412e-119	2.40434e-121	-4.60773e-121	-1.19969e-119	5.61327e-120	-9.76923e-120	4.90019e-119	-1.48881e-120	-1.05454e-119	1.13796e-120	-1.83529e-119	7.97296e-121	1.15975e-119	2.32985e-120	-2.7217e-120	6.66601e-237
-1.39126e-120	2.8806e-121	-1.15789e-120	-7.03286e-121	-2.25063e-120	-1.31679e-120	-1.61043e-123	5.37998e-121	-6.27833e-121	4.55176e-121	-2.66059e-121	1.76755e-120	-1.35453e-122	1.19167e-120	2.70088e-121	3.16858e-121	1.10059e-120	1.79467e-121	9.9716e-122	1.4861e-120	2.46498e-120	8.69735e-121	3.80471e-120	-1.01847e-122	-9.31029e-122	1.46728e-120	-3.80197e-121	-4.1176e-122	-3.03462e-123	1.32241e-121	4.34284e-239
-2.84093e-121	-1.27613e-121	-3.88911e-121	8.44181e-122	1.06491e-121	-6.52057e-122	-1.02685e-121	-1.09998e-123	-1.61897e-122	1.34494e-123	3.86555e-123	9.91096e-123	-1.61981e-122	9.24242e-123	-7.49484e-122	-1.06461e-121	-2.47306e-122	-1.5645e-122	-1.99232e-123	-3.28999e-123	-5.9405e-122	5.19536e-124	-3.56032e-123	-4.42131e-123	-2.52556e-122	-8.66885e-122	-1.37274e-121	-1.86613e-121	-2.41499e-121	5.33544e-122	4.26608e-241
3.76394e-123	-2.44785e-122	1.84642e-123	-6.01129e-124	-1.25346e-124	-9.85697e-124	-2.45332e-122	-8.37283e-123	4.65099e-123	-3.92233e-123	-9.26738e-123	1.31149e-123	7.12119e-123	-1.09982e-122	4.46409e-123	1.64751e-123	4.94108e-123	-2.60683e-123	2.61477e-122	-7.0031e-124	-6.61916e-123	1.88581e-123	-2.7663e-124	-2.54255e-122	6.06397e-123	-4.26031e-123	-1.86299e-123	3.98242e-123	-5.17951e-123	-1.03468e-124	3.11943e-243
-4.40695e-124	-1.62006e-123	-5.59625e-124	2.64543e-124	-6.14455e-124	-5.34394e-124	-2.48858e-124	-1.9952e-124	-2.07553e-123	-2.84576e-124	2.10786e-123	3.28782e-124	4.68026e-124	-4.04865e-123	-9.08379e-125	1.02091e-123	-2.83553e-124	8.9812e-124	-1.45839e-125	-6.44772e-125	-1.55687e-123	-8.47575e-124	-6.98638e-124	1.03088e-124	7.355e-124	-3.00236e-125	4.44928e-124	-7.33892e-124	2.89574e-124	-3.67981e-125	3.64639e-245
7.76615e-125	2.8835e-125	6.1474e-125	-3.71755e-126	6.03532e-125	-8.83071e-127	3.03438e-125	3.15573e-125	-1.5934e-124	-5.52057e-125	-1.40408e-124	7.13588e-125	-1.96389e-125	-7.44342e-126	9.48591e-125	1.72218e-126	5.92959e-125	1.98551e-126	7.7318e-126	4.31881e-126	2.06939e-125	1.70257e-124	1.53003e-125	-9.90798e-126	2.33775e-125	-1.75645e-125	-3.98321e-126	7.93591e-126	6.07091e-127	-5.45045e-126	1.13211e-247
-2.10499e-126	-2.76188e-126	-4.51329e-126	4.1686e-126	3.91945e-126	1.40278e-125	1.99219e-127	5.21547e-126	-8.83264e-126	-1.63951e-125	1.21927e-125	-1.03078e-125	-7.97157e-127	1.24524e-125	2.23464e-127	-6.909e-126	-4.13048e-127	1.35375e-126	1.25543e-125	1.54952e-126	5.43562e-127	-1.89289e-125	2.93371e-125	-5.50539e-127	1.36505e-125	6.27938e-126	1.82814e-125	-1.55933e-126	6.67016e-127	-1.69419e-125	3.32586e-249
1.22938e-126	-8.57005e-127	-7.29647e-128	-1.81226e-128	-6.29923e-127	1.37972e-127	1.93691e-127	5.05168e-127	-7.74507e-127	-8.13818e-127	5.9246e-127	1.4516e-127	-6.42615e-128	2.88947e-127	1.55676e-128	7.8015e-127	1.01708e-126	6.41714e-127	-1.40888e-127	-3.98721e-127	-4.27239e-128	-2.87613e-127	-1.12909e-127	-1.54523e-126	2.72788e-127	8.26686e-127	-4.70003e-128	1.93493e-127	3.73098e-127	3.90473e-127	1.049e-251
2.52892e-128	4.37696e-129	3.74108e-129	3.35769e-127	-1.13433e-128	-1.82884e-128	2.5149e-128	-9.75965e-129	1.8323e-127	-9.15957e-129	9.23891e-128	-4.40361e-129	1.63896e-129	-1.13531e-128	-1.18772e-127	2.92175e-129	1.61713e-128	-2.9478e-128	1.83982e-128	-1.66825e-129	-3.60938e-129	3.6519e-129	-1.02506e-128	-3.8186e-128	8.40273e-129	2.63921e-128	1.7479e-128	-2.51291e-129	5.60937e-128	6.68588e-129	1.78395e-253
7.81529e-129	1.85634e-129	2.58136e-128	1.0634e-128	7.08179e-129	-1.72554e-129	-2.95879e-129	1.03012e-128	-1.06472e-131	-1.57214e-129	1.45716e-129	-4.4912e-129	-1.01376e-128	5.99143e-130	1.30509e-129	-1.24886e-128	-8.37934e-130	1.11588e-128	3.34354e-129	2.31426e-129	-4.97821e-129	4.82944e-129	-2.54537e-128	-5.00673e-129	5.25868e-129	-2.841e-128	-7.23985e-130	4.13954e-129	2.84705e-130	4.6117e-129	3.03412e-255
-3.62895e-130	5.88789e-131	-1.85496e-131	-3.88464e-130	-3.25106e-131	2.77922e-129	5.25318e-130	-2.96038e-130	-3.67465e-131	-6.34154e-130	-3.81265e-131	4.56762e-130	-1.28321e-129	-1.69533e-129	1.27525e-129	2.81684e-131	3.9757e-130	-4.2439e-130	-1.1638e-130	9.92233e-131	-1.28658e-130	-7.75209e-130	2.98911e-130	1.58632e-130	3.47676e-130	5.66567e-131	-3.47981e-130	-2.23983e-130	-2.94426e-131	2.46322e-130	1.6587e-257
2.65962e-131	2.31075e-130	1.01906e-132	-1.44585e-132	-5.0388e-133	3.17874e-131	6.99368e-131	2.94355e-131	-5.71344e-131	4.73179e-131	2.67058e-130	-3.67806e-131	2.34102e-131	8.02533e-131	-4.71477e-132	-6.71054e-131	-5.18134e-132	3.29617e-131	1.03463e-132	4.45063e-131	-1.32674e-131	-2.15892e-131	-3.81708e-131	-1.38767e-132	2.90236e-131	2.14392e-131	-3.65217e-131	-1.19527e-132	-4.02731e-131	5.97559e-131	1.63591e-259
4.36173e-133	5.69821e-132	-1.17523e-132	2.10011e-132	-2.46934e-134	1.53658e-132	1.17435e-132	-7.35268e-132	2.80321e-132	-2.05831e-132	-8.78627e-132	-5.08298e-132	-1.17172e-132	-3.43517e-132	3.5832e-133	1.44161e-131	7.58802e-133	2.14008e-133	-5.82315e-132	-4.7934e-133	-6.36851e-133	-1.98489e-132	1.54189e-132	4.6717e-132	-9.37285e-132	1.58591e-132	-1.10673e-132	-6.84766e-132	2.62202e-133	-4.14831e-132	6.51576e-262
-6.81607e-134	-6.83153e-134	-2.30919e-133	-1.68933e-133	6.46559e-134	-1.38303e-133	7.38662e-134	-2.41609e-133	2.1067e-133	6.2988e-133	6.39295e-135	-7.64766e-133	6.66078e-133	1.01157e-133	6.37246e-133	3.15943e-135	-1.57775e-133	-6.19157e-135	3.86901e-133	1.30363e-132	1.16032e-134	-7.03347e-133	-9.78594e-134	-5.93263e-133	-9.38961e-134	-4.04188e-134	3.80765e-134	1.96008e-133	5.37581e-133	1.31256e-134	5.13427e-264
2.98154e-134	4.29376e-135	-4.24047e-135	-6.67475e-135	5.03244e-135	-1.71211e-134	7.9028e-135	-8.97661e-134	5.76125e-135	-1.14527e-135	-2.21729e-134	-4.12152e-134	3.45015e-134	9.49087e-134	2.32223e-135	-3.97406e-134	3.84541e-134	-5.63169e-134	6.64955e-134	-1.00339e-133	7.99095e-135	-9.18758e-135	-3.99663e-135	1.01448e-133	-1.04904e-134	-6.10553e-134	7.85066e-136	8.91106e-134	-1.58614e-134	-1.61678e-135	6.50455e-266
1.13979e-135	3.00581e-136	-3.29621e-136	-7.49947e-137	-1.66764e-135	3.87092e-136	-2.90816e-135	-3.27745e-135	-1.26943e-135	5.53249e-135	-2.31623e-136	7.81865e-136	4.39295e-136	2.58521e-135	2.27565e-137	-8.05138e-136	-1.00053e-136	1.29781e-134	4.00436e-136	-1.05222e-136	-9.59655e-135	1.04567e-134	-1.55569e-136	-2.26873e-135	2.26314e-135	-4.23437e-135	-1.54301e-135	-1.77062e-135	9.96415e-136	-1.24671e-135	4.70378e-268
4.60074e-137	3.72089e-136	-1.10463e-135	6.85456e-136	7.98702e-139	8.04184e-137	-2.72851e-136	1.53668e-137	-2.99935e-137	2.17495e-137	5.06248e-136	-3.49346e-137	-3.98656e-137	1.1591e-136	1.05958e-136	-1.76322e-137	-1.58741e-136	9.67773e-138	1.1314e-135	-1.80113e-136	-1.51765e-137	-1.15694e-136	-1.38322e-137	-8.15282e-137	1.58019e-138	1.01525e-135	5.00974e-137	-6.06403e-137	5.52649e-136	2.97831e-137	4.89871e-270
2.84014e-138	-4.13333e-138	6.17732e-137	-6.43844e-138	-1.9743e-137	-3.46476e-138	2.84702e-137	-2.81431e-137	-8.43299e-137	1.64439e-138	2.3271e-137	1.4234e-137	-8.14026e-137	-1.54552e-137	6.20258e-138	-1.07676e-138	-3.60738e-138	8.55531e-138	8.43477e-138	-5.47215e-138	1.17202e-137	-1.41197e-138	-3.58833e-137	2.12248e-138	-3.20947e-138	-8.35509e-138	-1.39976e-137	-1.98555e-137	2.43733e-138	1.12292e-137	2.30713e-272
1.61925e-138	-4.7688e-139	-1.68603e-138	3.63505e-138	-1.13024e-138	-1.57731e-138	-3.68723e-138	1.35737e-138	-4.32382e-138	-9.50809e-139	3.06903e-138	-2.41589e-139	6.09896e-139	-6.87484e-139	-6.18477e-139	-5.25531e-138	8.65507e-139	-7.74624e-138	-7.59348e-139	-2.66411e-139	-2.93053e-139	-5.8e-139	3.4836e-138	-1.05447e-138	1.49179e-138	-7.85482e-139	9.24637e-139	5.1798e-138	-2.57481e-138	-1.85395e-138	2.11696e-274
-5.80657e-140	3.13871e-139	1.15173e-139	1.64143e-139	-3.28164e-139	-2.19881e-139	-3.79198e-139	-2.6178e-140	-1.03395e-139	-4.61018e-140	-5.16189e-140	-7.49423e-141	9.87919e-140	-6.46041e-140	7.09689e-140	6.83294e-140	-4.53434e-139	-1.93195e-139	-5.95388e-141	1.61439e-139	2.78333e-139	4.02995e-140	-1.53226e-140	-2.42293e-139	1.30209e-139	1.17059e-139	1.6544e-139	3.57041e-139	-4.84248e-140	-1.64474e-139	1.10375e-276
-5.09257e-140	1.00599e-140	-4.90408e-142	1.562e-141	2.533e-140	-1.91379e-140	-5.96001e-140	5.03756e-141	1.47037e-140	-2.3422e-141	3.70672e-140	-1.1968e-140	8.38074e-141	-2.61636e-140	-4.595e-141	-1.88274e-140	2.19435e-140	-1.49293e-140	5.28493e-140	-9.73874e-141	-4.89172e-140	1.85022e-140	-2.03021e-140	6.46563e-140	-1.38397e-140	-5.91305e-140	1.17961e-141	2.57271e-142	3.704e-141	1.06002e-142	2.47752e-278
1.73352e-141	-1.42566e-141	-1.91903e-142	-5.24939e-143	-9.79662e-142	3.01086e-142	9.21974e-143	2.66762e-142	-4.74184e-142	-1.09894e-140	7.77186e-142	2.23693e-142	-5.78791e-142	1.03713e-142	2.20541e-142	-4.16467e-142	4.23194e-141	-7.32063e-142	2.39372e-141	6.17762e-142	-7.34016e-142	7.61813e-143	-6.53866e-142	1.04677e-141	2.60438e-142	-8.99876e-143	8.26462e-141	2.15064e-141	3.65093e-142	-3.4854e-142	2.28305e-280
-1.88633e-142	-7.63068e-143	-2.79132e-143	-3.73246e-143	-1.70295e-142	1.42578e-143	-2.25673e-143	1.65469e-143	-6.94547e-143	4.66277e-143	1.7875e-143	1.35094e-143	4.64436e-143	-5.05353e-144	2.44097e-142	8.34902e-143	-3.90817e-142	-9.60808e-144	-1.10733e-142	3.96654e-142	8.10762e-142	-6.97302e-143	1.16261e-142	1.37141e-143	-3.78311e-143	1.95837e-142	-3.74031e-144	4.15248e-143	-7.20849e-143	-2.7672e-142	1.27142e-282
2.51888e-144	-3.25203e-143	-1.16994e-143	-3.69459e-144	-4.27517e-143	4.42518e-143	-2.48484e-143	9.92845e-144	-3.33065e-144	-1.53672e-144	2.80898e-143	1.36657e-144	2.43228e-144	1.93991e-144	5.46685e-144	7.24495e-144	-1.96382e-143	-1.05812e-143	-5.23593e-144	-2.93645e-144	2.01386e-143	2.91997e-143	-1.32654e-143	1.16188e-143	-4.10715e-143	-4.6411e-143	-8.59257e-144	-9.18936e-146	-1.83722e-144	7.92933e-144	1.26966e-284
-3.72772e-146	2.17643e-144	3.2577e-145	-5.13029e-145	1.79252e-144	-3.13165e-145	-1.84106e-145	-6.87951e-145	-1.942e-145	4.34098e-144	1.52685e-145	-2.64451e-144	-5.70799e-144	-1.60335e-144	1.54865e-144	-2.3166e-144	-1.0789e-144	-1.38661e-145	9.56564e-146	-1.11702e-145	5.75588e-146	1.33787e-145	-1.68114e-144	-1.44324e-145	1.66949e-144	2.8501e-145	1.3481e-145	-5.3254e-145	-2.73118e-145	-1.85734e-144	8.85091e-287
1.18833e-145	8.37334e-146	1.72175e-145	3.14076e-146	-1.25716e-145	-5.5432e-146	9.34908e-147	2.35487e-145	2.79119e-147	2.84426e-146	6.23398e-147	-5.56912e-146	-1.11939e-145	-1.00045e-145	1.24019e-145	-7.51796e-146	4.10713e-146	-3.54879e-145	9.53627e-146	8.2717e-146	-2.29108e-145	9.92556e-146	-8.4015e-146	-2.65391e-145	9.60569e-146	-1.27357e-145	-4.9808e-145	-7.68834e-145	6.53882e-147	-1.45894e-145	1.34307e-288
-6.40563e-148	-9.33388e-147	1.20786e-147	1.74968e-147	5.29471e-147	-2.8495e-148	9.02363e-149	-5.4993e-147	-3.83432e-147	3.25164e-147	2.5122e-147	-3.77631e-147	-2.8614e-148	3.20553e-147	1.0468e-146	-8.86526e-147	3.92522e-147	-3.29713e-147	-5.18609e-147	-1.48768e-147	-1.62915e-148	8.3273e-147	2.1644e-148	-9.2427e-148	-1.62573e-146	1.1705e-147	1.0457e-146	1.25967e-146	5.46948e-146	-1.91393e-148	4.04571e-291
-1.4833e-147	5.84487e-148	6.419e-148	-2.13115e-148	3.17276e-148	-1.80505e-147	-2.22411e-147	2.10892e-147	-4.14518e-148	-4.00847e-148	6.18403e-148	7.0566e-148	2.63382e-147	-5.19684e-149	9.28578e-148	-1.17666e-148	7.67786e-149	-8.26279e-148	-6.45702e-148	7.29557e-149	4.19987e-148	-7.61141e-149	-3.21218e-147	-3.11551e-148	-1.53662e-148	-7.84022e-148	-1.04579e-147	1.45262e-148	5.43983e-148	-2.981e-149	3.85391e-293
-3.8215e-150	6.22167e-150	-3.02652e-150	-6.87212e-149	-2.21466e-149	-3.01951e-150	-7.32549e-150	1.793e-149	-1.31033e-149	-2.994e-149	-8.16101e-150	-2.89056e-148	-1.84408e-148	9.96853e-150	5.55769e-150	-2.17187e-148	-9.33102e-149	-1.03494e-149	-2.59532e-149	-2.02826e-149	-5.16949e-149	-2.88707e-150	-2.99557e-150	-6.55947e-150	-1.50647e-148	-2.56993e-149	1.77093e-149	-1.4857e-149	8.55441e-151	-1.15462e-148	2.21508e-295
4.9317e-150	-4.1966e-151	1.81966e-150	-1.48617e-149	-3.87013e-151	5.91111e-151	6.74791e-151	5.47005e-151	-1.53562e-150	5.08803e-150	-1.05975e-149	2.34062e-150	-3.45898e-149	3.00844e-150	-5.76148e-151	-5.19291e-152	3.15349e-150	3.72309e-151	-1.41106e-150	-8.08024e-150	-2.53178e-150	3.84287e-150	4.19085e-150	5.63e-149	2.09318e-149	2.53068e-150	-1.33921e-150	-9.3119e-151	-1.03288e-150	-3.8218e-150	5.35048e-297
-8.85719e-151	-1.6801e-151	1.93587e-152	-3.39302e-151	1.22532e-151	3.38523e-151	1.07799e-151	3.73818e-151	1.13322e-150	1.84949e-154	-8.69605e-151	-5.96347e-151	-1.15733e-151	-4.60522e-152	6.40499e-151	6.33239e-151	5.11645e-152	-1.03435e-151	-1.81551e-150	-1.16816e-150	-2.40263e-152	-7.0646e-151	-1.27143e-150	1.10991e-151	5.12114e-151	-9.47775e-152	-6.63498e-152	-4.84713e-151	-1.27425e-150	-2.89837e-150	2.17693e-299
1.25708e-152	4.24277e-154	1.60059e-152	5.58352e-152	3.68337e-152	-4.95515e-152	2.17508e-152	1.44314e-152	-3.67339e-153	-8.35752e-152	-6.38546e-153	9.22153e-152	1.8839e-151	8.04118e-153	4.67233e-152	5.94992e-153	1.0274e-151	2.99096e-152	6.78323e-153	1.16209e-151	9.6378e-152	-6.09242e-153	5.11219e-152	-7.34668e-152	-5.42918e-153	9.13486e-155	9.75787e-153	-8.33893e-153	4.53754e-152	-7.59226e-152	1.11697e-301
-6.98338e-153	1.76074e-153	7.52471e-153	-3.07894e-152	4.85456e-153	6.47081e-154	6.9323e-154	1.00384e-153	-1.36089e-152	1.77049e-153	-4.04423e-153	5.87875e-154	-1.74069e-153	-2.04075e-152	3.02739e-154	1.07991e-153	-2.13555e-152	-2.22072e-153	9.75077e-154	5.42686e-153	-7.58276e-154	1.50962e-154	9.35242e-153	-2.46494e-154	2.8342e-154	-1.25779e-153	-4.70386e-155	2.91441e-154	-2.01933e-154	-3.51448e-153	2.3014e-303
-8.22559e-156	5.2832e-155	1.80455e-154	2.32163e-154	1.54393e-154	-2.56638e-154	-2.90983e-156	6.31694e-154	7.54372e-154	-8.06579e-155	-6.35695e-156	-2.58223e-154	-8.31553e-155	-6.86953e-155	-2.95293e-154	-1.7194e-154	-5.24071e-154	-8.65584e-154	-1.63024e-154	1.24646e-155	1.44726e-153	1.90169e-155	-3.44591e-154	5.82894e-154	2.45314e-154	4.36418e-154	1.34222e-153	6.30901e-154	2.85417e-154	-1.30369e-153	9.18411e-306
1.63152e-156	4.05271e-155	1.35621e-154	4.08751e-155	-2.62705e-157	3.0579e-155	3.06802e-155	-4.68375e-155	1.67782e-154	4.95192e-155	-2.85451e-155	-5.48209e-155	9.55082e-157	-2.8568e-155	2.5741e-154	-3.47596e-156	-8.35255e-155	4.39887e-156	4.53203e-155	-4.33976e-156	4.51816e-156	-2.02365e-156	5.53547e-157	6.5591e-155	1.38787e-154	5.87559e-157	-1.21829e-155	4.97982e-155	8.45851e-156	-1.01523e-154	1.72956e-307
-1.60469e-158	3.2614e-156	-1.4717e-156	1.25214e-155	2.42566e-156	-5.19305e-156	-7.5222e-156	1.47842e-156	-1.64395e-156	-4.92977e-156	-7.51404e-156	-5.12048e-156	1.44729e-155	-3.50602e-156	5.50906e-156	-6.16784e-156	-6.32788e-156	-1.12048e-155	-1.18352e-157	1.24736e-156	-7.1132e-158	1.79261e-155	4.20438e-157	-7.02022e-157	7.41152e-156	2.07789e-156	-5.58551e-156	-5.7633e-157	-4.31084e-156	1.63316e-156	0
1.38387e-156	-1.40606e-157	-8.84203e-158	2.46525e-158	3.76363e-158	-1.48619e-157	-9.92166e-157	3.31922e-157	2.29392e-157	1.77986e-158	-1.2079e-156	2.83011e-157	-1.46423e-158	-1.29098e-157	-1.91153e-158	-1.01961e-157	-3.41242e-158	-3.91785e-159	1.2114e-157	6.76332e-158	2.24369e-157	-1.32722e-156	2.09014e-157	2.22705e-157	-2.27533e-157	8.05797e-157	1.27747e-157	-5.23232e-157	-3.21959e-158	-3.77876e-158	0
-2.14993e-159	1.48639e-158	1.05463e-158	-9.84493e-159	5.02533e-159	7.90108e-158	4.21225e-158	5.45283e-159	-3.12171e-159	8.19214e-158	1.07868e-158	-3.09603e-159	-1.87971e-159	3.73471e-158	-4.15449e-158	2.47626e-159	-6.90884e-160	3.08942e-158	4.65637e-159	-1.84231e-158	6.8938e-159	-5.04897e-159	-1.07378e-159	5.75109e-159	-8.51598e-158	-6.63214e-159	4.11481e-159	4.93785e-158	2.72716e-158	1.62744e-158	0
-1.36725e-159	-6.49864e-160	2.28827e-159	1.87263e-159	3.9619e-160	1.00569e-159	5.96108e-160	4.87631e-160	1.7633e-160	-2.45882e-159	5.78785e-159	-1.17131e-159	5.89172e-159	-2.45674e-160	3.11869e-161	-8.92405e-160	-9.13576e-161	3.33025e-160	8.85961e-160	-4.28921e-161	3.61734e-160	4.67369e-160	-4.16932e-160	-9.78008e-161	5.89441e-160	-3.26046e-160	-1.25676e-159	-1.00391e-160	6.00144e-160	-7.36805e-159	0
-1.76817e-160	2.40802e-162	5.10852e-160	-2.53858e-160	-4.31634e-160	-1.09247e-160	2.65092e-160	-1.87367e-160	3.25142e-160	3.5239e-164	9.00205e-161	-6.74683e-161	-8.32129e-161	-7.38021e-161	9.41574e-161	1.70055e-161	-4.42642e-160	2.11481e-160	-5.35596e-160	1.32021e-160	-3.33213e-160	-3.72634e-160	1.59828e-161	-2.80284e-161	2.73571e-161	2.54284e-160	-4.33187e-160	-3.26556e-160	8.67774e-161	-9.93736e-161	0
-4.88179e-162	7.3097e-162	8.73477e-161	-1.34125e-162	6.51592e-162	1.76607e-162	1.59951e-161	-1.20748e-162	7.82758e-162	-1.21459e-162	-7.62092e-162	4.8416e-161	-2.69776e-161	1.08621e-161	-1.04374e-161	1.31722e-162	-9.33312e-162	1.13558e-161	1.5349e-162	-1.99498e-161	5.7536e-162	4.93674e-162	6.13217e-162	1.87465e-162	-1.12832e-161	7.52332e-163	1.33676e-161	-1.41186e-161	7.26199e-162	8.59561e-163	0
3.41882e-162	-2.95573e-163	1.66106e-164	1.43355e-162	5.02108e-162	-5.1499e-163	3.74403e-162	4.02946e-163	-1.90708e-162	-7.96925e-162	2.67219e-162	1.59558e-162	-1.65656e-162	-1.05879e-163	1.0949e-161	2.20266e-162	1.65527e-162	2.695e-162	8.54137e-163	-2.20935e-162	-2.08842e-162	-1.53764e-163	3.2869e-163	1.00926e-163	-9.7571e-163	-4.65887e-163	-6.82495e-163	-1.07822e-162	-3.67796e-163	2.5298e-163	0
4.77499e-163	3.68129e-163	-4.156e-163	-1.56673e-163	-2.81813e-163	-4.67416e-164	2.27809e-164	-2.13709e-163	-1.08981e-162	-6.06264e-164	-6.35855e-163	-1.0025e-163	4.30987e-163	-1.81252e-163	9.47354e-163	3.68502e-164	1.43551e-163	1.74431e-163	-7.35207e-163	-1.04017e-163	5.86405e-164	2.58141e-163	-1.26761e-162	-2.50891e-165	-3.25411e-163	-3.67247e-163	1.68031e-163	4.909e-163	-3.49902e-164	1.28801e-162	0
4.77499e-163	3.68129e-163	-4.156e-163	-1.56673e-163	-2.81813e-163	-4.67416e-164	2.27809e-164	-2.13709e-163	-1.08981e-162	-6.06264e-164	-6.35855e-163	-1.0025e-163	4.30987e-163	-1.81252e-163	9.47354e-163	3.68502e-164	1.43551e-163	1.74431e-163	-7.35207e-163	-1.04017e-163	5.86405e-164	2.58141e-163	-1.26761e-162	-2.50891e-165	-3.25411e-163	-3.67247e-163	1.68031e-163	4.909e-163	-3.49902e-164	1.28801e-162	0
4.77499e-163	3.68129e-163	-4.156e-163	-1.56673e-163	-2.81813e-163	-4.67416e-164	2.27809e-164	-2.13709e-163	-1.08981e-162	-6.06264e-164	-6.35855e-163	-1.0025e-163	4.30987e-163	-1.81252e-163	9.47354e-163	3.68502e-164	1.43551e-163	1.74431e-163	-7.35207e-163	-1.04017e-163	5.86405e-164	2.58141e-163	-1.26761e-162	-2.50891e-165	-3.25411e-163	-3.67247e-163	1.68031e-163	4.909e-163	-3.49902e-164	1.28801e-162	0
4.77499e-163	3.68129e-163	-4.156e-163	-1.56673e-163	-2.81813e-163	-4.67416e-164	2.27809e-164	-2.13709e-163	-1.08981e-162	-6.06264e-164	-6.35855e-163	-1.0025e-163	4.30987e-163	-1.81252e-163	9.47354e-163	3.68502e-164	1.43551e-163	1.74431e-163	-7.35207e-163	-1.04017e-163	5.86405e-164	2.58141e-163	-1.26761e-162	-2.50891e-165	-3.25411e-163	-3.67247e-163	1.68031e-163	4.909e-163	-3.49902e-164	1.28801e-162	0
4.77499e-163	3.68129e-163	-4.156e-163	-1.56673e-163	-2.81813e-163	-4.67416e-164	2.27809e-164	-2.13709e-163	-1.08981e-162	-6.06264e-164	-6.35855e-163	-1.0025e-163	4.30987e-163	-1.81252e-163	9.47354e-163	3.68502e-164	1.43551e-163	1.74431e-163	-7.35207e-163	-1.04017e-163	5.86405e-164	2.58141e-163	-1.26761e-162	-2.50891e-165	-3.25411e-163	-3.67247e-163	1.68031e-163	4.909e-163	-3.49902e-164	1.28801e-162	0
4.77499e-163	3.68129e-163	-4.156e-163	-1.56673e-163	-2.81813e-163	-4.67416e-164	2.27809e-164	-2.13709e-163	-1.08981e-162	-6.06264e-164	-6.35855e-163	-1.0025e-163	4.30987e-163	-1.81252e-163	9.47354e-163	3.68502e-164	1.43551e-163	1.74431e-163	-7.35207e-163	-1.04017e-163	5.86405e-164	2.58141e-163	-1.26761e-162	-2.50891e-165	-3.25411e-163	-3.67247e-163	1.68031e-163	4.909e-163	-3.49902e-164	1.28801e-162	0
4.77499e-163	3.68129e-163	-4.156e-163	-1.56673e-163	-2.81813e-163	-4.67416e-164	2.27809e-164	-2.13709e-163	-1.08981e-162	-6.06264e-164	-6.35855e-163	-1.0025e-163	4.30987e-163	-1.81252e-163	9.47354e-163	3.68502e-164	1.43551e-163	1.74431e-163	-7.35207e-163	-1.04017e-163	5.86405e-164	2.58141e-163	-1.26761e-162	-2.50891e-165	-3.25411e-163	-3.67247e-163	1.68031e-163	4.909e-163	-3.49902e-164	1.28801e-162	0
4.77499e-163	3.68129e-163	-4.156e-163	-1.56673e-163	-2.81813e-163	-4.67416e-164	2.27809e-164	-2.13709e-163	-1.08981e-162	-6.06264e-164	-6.35855e-163	-1.0025e-163	4.30987e-163	-1.81252e-163	9.47354e-163	3.68502e-164	1.43551e-163	1.74431e-163	-7.35207e-163	-1.04017e-163	5.86405e-164	2.58141e-163	-1.26761e-162	-2.50891e-165	-3.25411e-163	-3.67247e-163	1.68031e-163	4.909e-163	-3.49902e-164	1.28801e-162	0
4.77499e-163	3.68129e-163	-4.156e-163	-1.56673e-163	-2.81813e-163	-4.67416e-164	2.27809e-164	-2.13709e-163	-1.08981e-162	-6.06264e-164	-6.35855e-163	-1.0025e-163	4.30987e-163	-1.81252e-163	9.47354e-163	3.68502e-164	1.43551e-163	1.74431e-163	-7.35207e-163	-1.04017e-163	5.86405e-164	2.58141e-163	-1.26761e-162	-2.50891e-165	-3.25411e-163	-3.67247e-163	1.68031e-163	4.909e-163	-3.49902e-164	1.28801e-162	0
4.77499e-163	3.68129e-163	-4.156e-163	-1.56673e-163	-2.81813e-163	-4.67416e-164	2.27809e-164	-2.13709e-163	-1.08981e-162	-6.06264e-164	-6.35855e-163	-1.0025e-163	4.30987e-163	-1.81252e-163	9.47354e-163	3.68502e-164	1.43551e-163	1.74431e-163	-7.35207e-163	-1.04017e-163	5.86405e-164	2.58141e-163	-1.26761e-162	-2.50891e-165	-3.25411e-163	-3.67247e-163	1.68031e-163	4.909e-163	-3.49902e-164	1.28801e-162	0
4.77499e-163	3.68129e-163	-4.156e-163	-1.56673e-163	-2.81813e-163	-4.67416e-164	2.27809e-164	-2.13709e-163	-1.08981e-162	-6.06264e-164	-6.35855e-163	-1.0025e-163	4.30987e-163	-1.81252e-163	9.47354e-163	3.68502e-164	1.43551e-163	1.74431e-163	-7.35207e-163	-1.04017e-163	5.86405e-164	2.58141e-163	-1.26761e-162	-2.50891e-165	-3.25411e-163	-3.67247e-163	1.68031e-163	4.909e-163	-3.49902e-164	1.28801e-162	0
4.77499e-163	3.68129e-163	-4.156e-163	-1.56673e-163	-2.81813e-163	-4.67416e-164	2.27809e-164	-2.13709e-163	-1.08981e-162	-6.06264e-164	-6.35855e-163	-1.0025e-163	4.30987e-163	-1.81252e-163	9.47354e-163	3.68502e-164	1.43551e-163	1.74431e-163	-7.35207e-163	-1.04017e-163	5.86405e-164	2.58141e-163	-1.26761e-162	-2.50891e-165	-3.25411e-163	-3.67247e-163	1.68031e-163	4.909e-163	-3.49902e-164	1.28801e-162	0
4.77499e-163	3.68129e-163	-4.156e-163	-1.56673e-163	-2.81813e-163	-4.67416e-164	2.27809e-164	-2.13709e-163	-1.08981e-162	-6.06264e-164	-6.35855e-163	-1.0025e-163	4.30987e-163	-1.81252e-163	9.47354e-163	3.68502e-164	1.43551e-163	1.74431e-163	-7.35207e-163	-1.04017e-163	5.86405e-164	2.58141e-163	-1.26761e-162	-2.50891e-165	-3.25411e-163	-3.67247e-163	1.68031e-163	4.909e-163	-3.49902e-164	1.28801e-162	0
4.77499e-163	3.68129e-163	-4.156e-163	-1.56673e-163	-2.81813e-163	-4.67416e-164	2.27809e-164	-2.13709e-163	-1.08981e-162	-6.06264e-164	-6.35855e-163	-1.0025e-163	4.30987e-163	-1.81252e-163	9.47354e-163	3.68502e-164	1.43551e-163	1.74431e-163	-7.35207e-163	-1.04017e-163	5.86405e-164	2.58141e-163	-1.26761e-162	-2.50891e-165	-3.25411e-163	-3.67247e-163	1.68031e-163	4.909e-163	-3.49902e-164	1.28801e-162	0
4.77499e-163	3.68129e-163	-4.156e-163	-1.56673e-163	-2.81813e-163	-4.67416e-164	2.27809e-164	-2.13709e-163	-1.08981e-162	-6.06264e-164	-6.35855e-163	-1.0025e-163	4.30987e-163	-1.81252e-163	9.47354e-163	3.68502e-164	1.43551e-163	1.74431e-163	-7.35207e-163	-1.04017e-163	5.86405e-164	2.58141e-163	-1.26761e-162	-2.50891e-165	-3.25411e-163	-3.67247e-163	1.68031e-163	4.909e-163	-3.49902e-164	1.28801e-162	0
4.77499e-163	3.68129e-163	-4.156e-163	-1.56673e-163	-2.81813e-163	-4.67416e-164	2.27809e-164	-2.13709e-163	-1.08981e-162	-6.06264e-164	-6.35855e-163	-1.0025e-163	4.30987e-163	-1.81252e-163	9.47354e-163	3.68502e-164	1.43551e-163	1.74431e-163	-7.35207e-163	-1.04017e-163	5.86405e-164	2.58141e-163	-1.26761e-162	-2.50891e-165	-3.25411e-163	-3.67247e-163	1.68031e-163	4.909e-163	-3.49902e-164	1.28801e-162	0
4.77499e-163	3.68129e-163	-4.156e-163	-1.56673e-163	-2.81813e-163	-4.67416e-164	2.27809e-164	-2.13709e-163	-1.08981e-162	-6.06264e-164	-6.35855e-163	-1.0025e-163	4.30987e-163	-1.81252e-163	9.47354e-163	3.68502e-164	1.43551e-163	1.74431e-163	-7.35207e-163	-1.04017e-163	5.86405e-164	2.58141e-163	-1.26761e-162	-2.50891e-165	-3.25411e-163	-3.67247e-163	1.68031e-163	4.909e-163	-3.49902e-164	1.28801e-162	0
4.77499e-163	3.68129e-163	-4.156e-163	-1.56673e-163	-2.81813e-163	-4.67416e-164	2.27809e-164	-2.13709e-163	-1.08981e-162	-6.06264e-164	-6.35855e-163	-1.0025e-163	4.30987e-163	-1.81252e-163	9.47354e-163	3.68502e-164	1.43551e-163	1.74431e-163	-7.35207e-163	-1.04017e-163	5.86405e-164	2.58141e-163	-1.26761e-162	-2.50891e-165	-3.25411e-163	-3.67247e-163	1.68031e-163	4.909e-163	-3.49902e-164	1.28801e-162	0
4.77499e-163	3.68129e-163	-4.156e-163	-1.56673e-163	-2.81813e-163	-4.67416e-164	2.27809e-164	-2.13709e-163	-1.08981e-162	-6.06264e-164	-6.35855e-163	-1.0025e-163	4.30987e-163	-1.81252e-163	9.47354e-163	3.68502e-164	1.43551e-163	1.74431e-163	-7.35207e-163	-1.04017e-163	5.86405e-164	2.58141e-163	-1.26761e-162	-2.50891e-165	-3.25411e-163	-3.67247e-163	1.68031e-163	4.909e-163	-3.49902e-164	1.28801e-162	0
4.77499e-163	3.68129e-163	-4.156e-163	-1.56673e-163	-2.81813e-163	-4.67416e-164	2.27809e-164	-2.13709e-163	-1.08981e-162	-6.06264e-164	-6.35855e-163	-1.0025e-163	4.30987e-163	-1.81252e-163	9.47354e-163	3.68502e-164	1.43551e-163	1.74431e-163	-7.35207e-163	-1.04017e-163	5.86405e-164	2.58141e-163	-1.26761e-162	-2.50891e-165	-3.25411e-163	-3.67247e-163	1.68031e-163	4.909e-163	-3.49902e-164	1.28801e-162	0
4.77499e-163	3.68129e-163	-4.156e-163	-1.56673e-163	-2.81813e-163	-4.67416e-164	2.27809e-164	-2.13709e-163	-1.08981e-162	-6.06264e-164	-6.35855e-163	-1.0025e-163	4.30987e-163	-1.81252e-163	9.47354e-163	3.68502e-164	1.43551e-163	1.74431e-163	-7.35207e-163	-1.04017e-163	5.86405e-164	2.58141e-163	-1.26761e-162	-2.50891e-165	-3.25411e-163	-3.67247e-163	1.68031e-163	4.909e-163	-3.49902e-164	1.28801e-162	0
4.77499e-163	3.68129e-163	-4.156e-163	-1.56673e-163	-2.81813e-163	-4.67416e-164	2.27809e-164	-2.13709e-163	-1.08981e-162	-6.06264e-164	-6.35855e-163	-1.0025e-163	4.30987e-163	-1.81252e-163	9.47354e-163	3.68502e-164	1.43551e-163	1.74431e-163	-7.35207e-163	-1.04017e-163	5.86405e-164	2.58141e-163	-1.26761e-162	-2.50891e-165	-3.25411e-163	-3.67247e-163	1.68031e-163	4.909e-163	-3.49902e-164	1.28801e-162	0
4.77499e-163	3.68129e-163	-4.156e-163	-1.56673e-163	-2.81813e-163	-4.67416e-164	2.27809e-164	-2.13709e-163	-1.08981e-162	-6.06264e-164	-6.35855e-163	-1.0025e-163	4.30987e-163	-1.81252e-163	9.47354e-163	3.68502e-164	1.43551e-163	1.74431e-163	-7.35207e-163	-1.04017e-163	5.86405e-164	2.58141e-163	-1.26761e-162	-2.50891e-165	-3.25411e-163	-3.67247e-163	1.68031e-163	4.909e-163	-3.49902e-164	1.28801e-162	0
4.77499e-163	3.68129e-163	-4.156e-163	-1.56673e-163	-2.81813e-163	-4.67416e-164	2.27809e-164	-2.13709e-163	-1.08981e-162	-6.06264e-164	-6.35855e-163	-1.0025e-163	4.30987e-163	-1.81252e-163	9.47354e-163	3.68502e-164	1.43551e-163	1.74431e-163	-7.35207e-163	-1.04017e-163	5.86405e-164	2.58141e-163	-1.26761e-162	-2.50891e-165	-3.25411e-163	-3.67247e-163	1.68031e-163	4.909e-163	-3.49902e-164	1.28801e-162	0
4.77499e-163	3.68129e-163	-4.156e-163	-1.56673e-163	-2.81813e-163	-4.67416e-164	2.27809e-164	-2.13709e-163	-1.08981e-162	-6.06264e-164	-6.35855e-163	-1.0025e-163	4.30987e-163	-1.81252e-163	9.47354e-163	3.68502e-164	1.43551e-163	1.74431e-163	-7.35207e-163	-1.04017e-163	5.86405e-164	2.58141e-163	-1.26761e-162	-2.50891e-165	-3.25411e-163	-3.67247e-163	1.68031e-163	4.909e-163	-3.49902e-164	1.28801e-162	0
4.77499e-163	3.68129e-163	-4.156e-163	-1.56673e-163	-2.81813e-163	-4.67416e-164	2.27809e-164	-2.13709e-163	-1.08981e-162	-6.06264e-164	-6.35855e-163	-1.0025e-163	4.30987e-163	-1.81252e-163	9.47354e-163	3.68502e-164	1.43551e-163	1.74431e-163	-7.35207e-163	-1.04017e-163	5.86405e-164	2.58141e-163	-1.26761e-162	-2.50891e-165	-3.25411e-163	-3.67247e-163	1.68031e-163	4.909e-163	-3.49902e-164	1.28801e-162	0
4.77499e-163	3.68129e-163	-4.156e-163	-1.56673e-163	-2.81813e-163	-4.67416e-164	2.27809e-164	-2.13709e-163	-1.08981e-162	-6.06264e-164	-6.35855e-163	-1.0025e-163	4.30987e-163	-1.81252e-163	9.47354e-163	3.68502e-164	1.43551e-163	1.74431e-163	-7.35207e-163	-1.04017e-163	5.86405e-164	2.58141e-163	-1.26761e-162	-2.50891e-165	-3.25411e-163	-3.67247e-163	1.68031e-163	4.909e-163	-3.49902e-164	1.28801e-162	0
4.77499e-163	3.68129e-163	-4.156e-163	-1.56673e-163	-2.81813e-163	-4.67416e-164	2.27809e-164	-2.13709e-163	-1.08981e-162	-6.06264e-164	-6.35855e-163	-1.0025e-163	4.30987e-163	-1.81252e-163	9.47354e-163	3.68502e-164	1.43551e-163	1.74431e-163	-7.35207e-163	-1.04017e-163	5.86405e-164	2.58141e-163	-1.26761e-162	-2.50891e-165	-3.25411e-163	-3.67247e-163	1.68031e-163	4.909e-163	-3.49902e-164	1.28801e-162	0
4.77499e-163	3.68129e-163	-4.156e-163	-1.56673e-163	-2.81813e-163	-4.67416e-164	2.27809e-164	-2.13709e-163	-1.08981e-162	-6.06264e-164	-6.35855e-163	-1.0025e-163	4.30987e-163	-1.81252e-163	9.47354e-163	3.68502e-164	1.43551e-163	1.74431e-163	-7.35207e-163	-1.04017e-163	5.86405e-164	2.58141e-163	-1.26761e-162	-2.50891e-165	-3.25411e-163	-3.67247e-163	1.68031e-163	4.909e-163	-3.49902e-164	1.28801e-162	0
4.77499e-163	3.68129e-163	-4.156e-163	-1.56673e-163	-2.81813e-163	-4.67416e-164	2.27809e-164	-2.13709e-163	-1.08981e-162	-6.06264e-164	-6.35855e-163	-1.0025e-163	4.30987e-163	-1.81252e-163	9.47354e-163	3.68502e-164	1.43551e-163	1.74431e-163	-7.35207e-163	-1.04017e-163	5.86405e-164	2.58141e-163	-1.26761e-162	-2.50891e-165	-3.25411e-163	-3.67247e-163	1.68031e-163	4.909e-163	-3.49902e-164	1.28801e-162	0
4.77499e-163	3.68129e-163	-4.156e-163	-1.56673e-163	-2.81813e-163	-4.67416e-164	2.27809e-164	-2.13709e-163	-1.08981e-162	-6.06264e-164	-6.35855e-163	-1.0025e-163	4.30987e-163	-1.81252e-163	9.47354e-163	3.68502e-164	1.43551e-163	1.74431e-163	-7.35207e-163	-1.04017e-163	5.86405e-164	2.58141e-163	-1.26761e-162	-2.50891e-165	-3.25411e-163	-3.67247e-163	1.68031e-163	4.909e-163	-3.49902e-164	1.28801e-162	0
4.77499e-163	3.68129e-163	-4.156e-163	-1.56673e-163	-2.81813e-163	-4.67416e-164	2.27809e-164	-2.13709e-163	-1.08981e-162	-6.06264e-164	-6.35855e-163	-1.0025e-163	4.30987e-163	-1.81252e-163	9.47354e-163	3.68502e-164	1.43551e-163	1.74431e-163	-7.35207e-163	-1.04017e-163	5.86405e-164	2.58141e-163	-1.26761e-162	-2.50891e-165	-3.25411e-163	-3.67247e-163	1.68031e-163	4.909e-163	-3.49902e-164	1.28801e-162	0
4.77499e-163	3.68129e-163	-4.156e-163	-1.56673e-163	-2.81813e-163	-4.67416e-164	2.27809e-164	-2.13709e-163	-1.08981e-162	-6.06264e-164	-6.35855e-163	-1.0025e-163	4.30987e-163	-1.81252e-163	9.47354e-163	3.68502e-164	1.43551e-163	1.74431e-163	-7.35207e-163	-1.04017e-163	5.86405e-164	2.58141e-163	-1.26761e-162	-2.50891e-165	-3.25411e-163	-3.67247e-163	1.68031e-163	4.909e-163	-3.49902e-164	1.28801e-162	0
4.77499e-163	3.68129e-163	-4.156e-163	-1.56673e-163	-2.81813e-163	-4.67416e-164	2.27809e-164	-2.13709e-163	-1.08981e-162	-6.06264e-164	-6.35855e-163	-1.0025e-163	4.30987e-163	-1.81252e-163	9.47354e-163	3.68502e-164	1.43551e-163	1.74431e-163	-7.35207e-163	-1.04017e-163	5.86405e-164	2.58141e-163	-1.26761e-162	-2.50891e-165	-3.25411e-163	-3.67247e-163	1.68031e-163	4.909e-163	-3.49902e-164	1.28801e-162	0
4.77499e-163	3.68129e-163	-4.156e-163	-1.56673e-163	-2.81813e-163	-4.67416e-164	2.27809e-164	-2.13709e-163	-1.08981e-162	-6.06264e-164	-6.35855e-163	-1.0025e-163	4.30987e-163	-1.81252e-163	9.47354e-163	3.68502e-164	1.43551e-163	1.74431e-163	-7.35207e-163	-1.04017e-163	5.86405e-164	2.58141e-163	-1.26761e-162	-2.50891e-165	-3.25411e-163	-3.67247e-163	1.68031e-163	4.909e-163	-3.49902e-164	1.28801e-162	0
4.77499e-163	3.68129e-163	-4.156e-163	-1.56673e-163	-2.81813e-163	-4.67416e-164	2.27809e-164	-2.13709e-163	-1.08981e-162	-6.06264e-164	-6.35855e-163	-1.0025e-163	4.30987e-163	-1.81252e-163	9.47354e-163	3.68502e-164	1.43551e-163	1.74431e-163	-7.35207e-163	-1.04017e-163	5.86405e-164	2.58141e-163	-1.26761e-162	-2.50891e-165	-3.25411e-163	-3.67247e-163	1.68031e-163	4.909e-163	-3.49902e-164	1.28801e-162	0
4.77499e-163	3.68129e-163	-4.156e-163	-1.56673e-163	-2.81813e-163	-4.67416e-164	2.27809e-164	-2.13709e-163	-1.08981e-162	-6.06264e-164	-6.35855e-163	-1.0025e-163	4.30987e-163	-1.81252e-163	9.47354e-163	3.68502e-164	1.43551e-163	1.74431e-163	-7.35207e-163	-1.04017e-163	5.86405e-164	2.58141e-163	-1.26761e-162	-2.50891e-165	-3.25411e-163	-3.67247e-163	1.68031e-163	4.909e-163	-3.49902e-164	1.28801e-162	0
4.77499e-163	3.68129e-163	-4.156e-163	-1.56673e-163	-2.81813e-163	-4.67416e-164	2.27809e-164	-2.13709e-163	-1.08981e-162	-6.06264e-164	-6.35855e-163	-1.0025e-163	4.30987e-163	-1.81252e-163	9.47354e-163	3.68502e-164	1.43551e-163	1.74431e-163	-7.35207e-163	-1.04017e-163	5.86405e-164	2.58141e-163	-1.26761e-162	-2.50891e-165	-3.25411e-163	-3.67247e-163	1.68031e-163	4.909e-163	-3.49902e-164	1.28801e-162	0
4.77499e-163	3.68129e-163	-4.156e-163	-1.56673e-163	-2.81813e-163	-4.67416e-164	2.27809e-164	-2.13709e-163	-1.08981e-162	-6.06264e-164	-6.35855e-163	-1.0025e-163	4.30987e-163	-1.81252e-163	9.47354e-163	3.68502e-164	1.43551e-163	1.74431e-163	-7.35207e-163	-1.04017e-163	5.86405e-164	2.58141e-163	-1.26761e-162	-2.50891e-165	-3.25411e-163	-3.67247e-163	1.68031e-163	4.909e-163	-3.49902e-164	1.28801e-162	0
4.77499e-163	3.68129e-163	-4.156e-163	-1.56673e-163	-2.81813e-163	-4.67416e-164	2.27809e-164	-2.13709e-163	-1.08981e-162	-6.06264e-164	-6.35855e-163	-1.0025e-163	4.30987e-163	-1.81252e-163	9.47354e-163	3.68502e-164	1.43551e-163	1.74431e-163	-7.35207e-163	-1.04017e-163	5.86405e-164	2.58141e-163	-1.26761e-162	-2.50891e-165	-3.25411e-163	-3.67247e-163	1.68031e-163	4.909e-163	-3.49902e-164	1.28801e-162	0
4.77499e-163	3.68129e-163	-4.156e-163	-1.56673e-163	-2.81813e-163	-4.67416e-164	2.27809e-164	-2.13709e-163	-1.08981e-162	-6.06264e-164	-6.35855e-163	-1.0025e-163	4.30987e-163	-1.81252e-163	9.47354e-163	3.68502e-164	1.43551e-163	1.74431e-163	-7.35207e-163	-1.04017e-163	5.86405e-164	2.58141e-163	-1.26761e-162	-2.50891e-165	-3.25411e-163	-3.67247e-163	1.68031e-163	4.909e-163	-3.49902e-164	1.28801e-162	0
4.77499e-163	3.68129e-163	-4.156e-163	-1.56673e-163	-2.81813e-163	-4.67416e-164	2.27809e-164	-2.13709e-163	-1.08981e-162	-6.06264e-164	-6.35855e-163	-1.0025e-163	4.30987e-163	-1.81252e-163	9.47354e-163	3.68502e-164	1.43551e-163	1.74431e-163	-7.35207e-163	-1.04017e-163	5.86405e-164	2.58141e-163	-1.26761e-162	-2.50891e-165	-3.25411e-163	-3.67247e-163	1.68031e-163	4.909e-163	-3.49902e-164	1.28801e-162	0
4.77499e-163	3.68129e-163	-4.156e-163	-1.56673e-163	-2.81813e-163	-4.67416e-164	2.27809e-164	-2.13709e-163	-1.08981e-162	-6.06264e-164	-6.35855e-163	-1.0025e-163	4.30987e-163	-1.81252e-163	9.47354e-163	3.68502e-164	1.43551e-163	1.74431e-163	-7.35207e-163	-1.04017e-163	5.86405e-164	2.58141e-163	-1.26761e-162	-2.50891e-165	-3.25411e-163	-3.67247e-163	1.68031e-163	4.909e-163	-3.49902e-164	1.28801e-162	0
4.77499e-163	3.68129e-163	-4.156e-163	-1.56673e-163	-2.81813e-163	-4.67416e-164	2.27809e-164	-2.13709e-163	-1.08981e-162	-6.06264e-164	-6.35855e-163	-1.0025e-163	4.30987e-163	-1.81252e-163	9.47354e-163	3.68502e-164	1.43551e-163	1.74431e-163	-7.35207e-163	-1.04017e-163	5.86405e-164	2.58141e-163	-1.26761e-162	-2.50891e-165	-3.25411e-163	-3.67247e-163	1.68031e-163	4.909e-163	-3.49902e-164	1.28801e-162	0
4.77499e-163	3.68129e-163	-4.156e-163	-1.56673e-163	-2.81813e-163	-4.67416e-164	2.27809e-164	-2.13709e-163	-1.08981e-162	-6.06264e-164	-6.35855e-163	-1.0025e-163	4.30987e-163	-1.81252e-163	9.47354e-163	3.68502e-164	1.43551e-163	1.74431e-163	-7.35207e-163	-1.04017e-163	5.86405e-164	2.58141e-163	-1.26761e-162	-2.50891e-165	-3.25411e-163	-3.67247e-163	1.68031e-163	4.909e-163	-3.49902e-164	1.28801e-162	0
4.77499e-163	3.68129e-163	-4.156e-163	-1.56673e-163	-2.81813e-163	-4.67416e-164	2.27809e-164	-2.13709e-163	-1.08981e-162	-6.06264e-164	-6.35855e-163	-1.0025e-163	4.30987e-163	-1.81252e-163	9.47354e-163	3.68502e-164	1.43551e-163	1.74431e-163	-7.35207e-163	-1.04017e-163	5.86405e-164	2.58141e-163	-1.26761e-162	-2.50891e-165	-3.25411e-163	-3.67247e-163	1.68031e-163	4.909e-163	-3.49902e-164	1.28801e-162	0
4.77499e-163	3.68129e-163	-4.156e-163	-1.56673e-163	-2.81813e-163	-4.67416e-164	2.27809e-164	-2.13709e-163	-1.08981e-162	-6.06264e-164	-6.35855e-163	-1.0025e-163	4.30987e-163	-1.81252e-163	9.47354e-163	3.68502e-164	1.43551e-163	1.74431e-163	-7.35207e-163	-1.04017e-163	5.86405e-164	2.58141e-163	-1.26761e-162	-2.50891e-165	-3.25411e-163	-3.67247e-163	1.68031e-163	4.909e-163	-3.49902e-164	1.28801e-162	0
4.77499e-163	3.68129e-163	-4.156e-163	-1.56673e-163	-2.81813e-163	-4.67416e-164	2.27809e-164	-2.13709e-163	-1.08981e-162	-6.06264e-164	-6.35855e-163	-1.0025e-163	4.30987e-163	-1.81252e-163	9.47354e-163	3.68502e-164	1.43551e-163	1.74431e-163	-7.35207e-163	-1.04017e-163	5.86405e-164	2.58141e-163	-1.26761e-162	-2.50891e-165	-3.25411e-163	-3.67247e-163	1.68031e-163	4.909e-163	-3.49902e-164	1.28801e-162	0
4.77499e-163	3.68129e-163	-4.156e-163	-1.56673e-163	-2.81813e-163	-4.67416e-164	2.27809e-164	-2.13709e-163	-1.08981e-162	-6.06264e-164	-6.35855e-163	-1.0025e-163	4.30987e-163	-1.81252e-163	9.47354e-163	3.68502e-164	1.43551e-163	1.74431e-163	-7.35207e-163	-1.04017e-163	5.86405e-164	2.58141e-163	-1.26761e-162	-2.50891e-165	-3.25411e-163	-3.67247e-163	1.68031e-163	4.909e-163	-3.49902e-164	1.28801e-162	0
4.77499e-163	3.68129e-163	-4.156e-163	-1.56673e-163	-2.81813e-163	-4.67416e-164	2.27809e-164	-2.13709e-163	-1.08981e-162	-6.06264e-164	-6.35855e-163	-1.0025e-163	4.30987e-163	-1.81252e-163	9.47354e-163	3.68502e-164	1.43551e-163	1.74431e-163	-7.35207e-163	-1.04017e-163	5.86405e-164	2.58141e-163	-1.26761e-162	-2.50891e-165	-3.25411e-163	-3.67247e-163	1.68031e-163	4.909e-163	-3.49902e-164	1.28801e-162	0
4.77499e-163	3.68129e-163	-4.156e-163	-1.56673e-163	-2.81813e-163	-4.67416e-164	2.27809e-164	-2.13709e-163	-1.08981e-162	-6.06264e-164	-6.35855e-163	-1.0025e-163	4.30987e-163	-1.81252e-163	9.47354e-163	3.68502e-164	1.43551e-163	1.74431e-163	-7.35207e-163	-1.04017e-163	5.86405e-164	2.58141e-163	-1.26761e-162	-2.50891e-165	-3.25411e-163	-3.67247e-163	1.68031e-163	4.909e-163	-3.49902e-164	1.28801e-162	0
4.77499e-163	3.68129e-163	-4.156e-163	-1.56673e-163	-2.81813e-163	-4.67416e-164	2.27809e-164	-2.13709e-163	-1.08981e-162	-6.06264e-164	-6.35855e-163	-1.0025e-163	4.30987e-163	-1.81252e-163	9.47354e-163	3.68502e-164	1.43551e-163	1.74431e-163	-7.35207e-163	-1.04017e-163	5.86405e-164	2.58141e-163	-1.26761e-162	-2.50891e-165	-3.25411e-163	-3.67247e-163	1.68031e-163	4.909e-163	-3.49902e-164	1.28801e-162	0
4.77499e-163	3.68129e-163	-4.156e-163	-1.56673e-163	-2.81813e-163	-4.67416e-164	2.27809e-164	-2.13709e-163	-1.08981e-162	-6.06264e-164	-6.35855e-163	-1.0025e-163	4.30987e-163	-1.81252e-163	9.47354e-163	3.68502e-164	1.43551e-163	1.74431e-163	-7.35207e-163	-1.04017e-163	5.86405e-164	2.58141e-163	-1.26761e-162	-2.50891e-165	-3.25411e-163	-3.67247e-163	1.68031e-163	4.909e-163	-3.49902e-164	1.28801e-162	0
4.77499e-163	3.68129e-163	-4.156e-163	-1.56673e-163	-2.81813e-163	-4.67416e-164	2.27809e-164	-2.13709e-163	-1.08981e-162	-6.06264e-164	-6.35855e-163	-1.0025e-163	4.30987e-163	-1.81252e-163	9.47354e-163	3.68502e-164	1.43551e-163	1.74431e-163	-7.35207e-163	-1.04017e-163	5.86405e-164	2.58141e-163	-1.26761e-162	-2.50891e-165	-3.25411e-163	-3.67247e-163	1.68031e-163	4.909e-163	-3.49902e-164	1.28801e-162	0
4.77499e-163	3.68129e-163	-4.156e-163	-1.56673e-163	-2.81813e-163	-4.67416e-164	2.27809e-164	-2.13709e-163	-1.08981e-162	-6.06264e-164	-6.35855e-163	-1.0025e-163	4.30987e-163	-1.81252e-163	9.47354e-163	3.68502e-164	1.43551e-163	1.74431e-163	-7.35207e-163	-1.04017e-163	5.86405e-164	2.58141e-163	-1.26761e-162	-2.50891e-165	-3.25411e-163	-3.67247e-163	1.68031e-163	4.909e-163	-3.49902e-164	1.28801e-162	0
4.77499e-163	3.68129e-163	-4.156e-163	-1.56673e-163	-2.81813e-163	-4.67416e-164	2.27809e-164	-2.13709e-163	-1.08981e-162	-6.06264e-164	-6.35855e-163	-1.0025e-163	4.30987e-163	-1.81252e-163	9.47354e-163	3.68502e-164	1.43551e-163	1.74431e-163	-7.35207e-163	-1.04017e-163	5.86405e-164	2.58141e-163	-1.26761e-162	-2.50891e-165	-3.25411e-163	-3.67247e-163	1.68031e-163	4.909e-163	-3.49902e-164	1.28801e-162	0
4.77499e-163	3.68129e-163	-4.156e-163	-1.56673e-163	-2.81813e-163	-4.67416e-164	2.27809e-164	-2.13709e-163	-1.08981e-162	-6.06264e-164	-6.35855e-163	-1.0025e-163	4.30987e-163	-1.81252e-163	9.47354e-163	3.68502e-164	1.43551e-163	1.74431e-163	-7.35207e-163	-1.04017e-163	5.86405e-164	2.58141e-163	-1.26761e-162	-2.50891e-165	-3.25411e-163	-3.67247e-163	1.68031e-163	4.909e-163	-3.49902e-164	1.28801e-162	0
4.77499e-163	3.68129e-163	-4.156e-163	-1.56673e-163	-2.81813e-163	-4.67416e-164	2.27809e-164	-2.13709e-163	-1.08981e-162	-6.06264e-164	-6.35855e-163	-1.0025e-163	4.30987e-163	-1.81252e-163	9.47354e-163	3.68502e-164	1.43551e-163	1.74431e-163	-7.35207e-163	-1.04017e-163	5.86405e-164	2.58141e-163	-1.26761e-162	-2.50891e-165	-3.25411e-163	-3.67247e-163	1.68031e-163	4.909e-163	-3.49902e-164	1.28801e-162	0
4.77499e-163	3.68129e-163	-4.156e-163	-1.56673e-163	-2.81813e-163	-4.67416e-164	2.27809e-164	-2.13709e-163	-1.08981e-162	-6.06264e-164	-6.35855e-163	-1.0025e-163	4.30987e-163	-1.81252e-163	9.47354e-163	3.68502e-164	1.43551e-163	1.74431e-163	-7.35207e-163	-1.04017e-163	5.86405e-164	2.58141e-163	-1.26761e-162	-2.50891e-165	-3.25411e-163	-3.67247e-163	1.68031e-163	4.909e-163	-3.49902e-164	1.28801e-162	0
4.77499e-163	3.68129e-163	-4.156e-163	-1.56673e-163	-2.81813e-163	-4.67416e-164	2.27809e-164	-2.13709e-163	-1.08981e-162	-6.06264e-164	-6.35855e-163	-1.0025e-163	4.30987e-163	-1.81252e-163	9.47354e-163	3.68502e-164	1.43551e-163	1.74431e-163	-7.35207e-163	-1.04017e-163	5.86405e-164	2.58141e-163	-1.26761e-162	-2.50891e-165	-3.25411e-163	-3.67247e-163	1.68031e-163	4.909e-163	-3.49902e-164	1.28801e-162	0
4.77499e-163	3.68129e-163	-4.156e-163	-1.56673e-163	-2.81813e-163	-4.67416e-164	2.27809e-164	-2.13709e-163	-1.08981e-162	-6.06264e-164	-6.35855e-163	-1.0025e-163	4.30987e-163	-1.81252e-163	9.47354e-163	3.68502e-164	1.43551e-163	1.74431e-163	-7.35207e-163	-1.04017e-163	5.86405e-164	2.58141e-163	-1.26761e-162	-2.50891e-165	-3.25411e-163	-3.67247e-163	1.68031e-163	4.909e-163	-3.49902e-164	1.28801e-162	0
4.77499e-163	3.68129e-163	-4.156e-163	-1.56673e-163	-2.81813e-163	-4.67416e-164	2.27809e-164	-2.13709e-163	-1.08981e-162	-6.06264e-164	-6.35855e-163	-1.0025e-163	4.30987e-163	-1.81252e-163	9.47354e-163	3.68502e-164	1.43551e-163	1.74431e-163	-7.35207e-163	-1.04017e-163	5.86405e-164	2.58141e-163	-1.26761e-162	-2.50891e-165	-3.25411e-163	-3.67247e-163	1.68031e-163	4.909e-163	-3.49902e-164	1.28801e-162	0
4.77499e-163	3.68129e-163	-4.156e-163	-1.56673e-163	-2.81813e-163	-4.67416e-164	2.27809e-164	-2.13709e-163	-1.08981e-162	-6.06264e-164	-6.35855e-163	-1.0025e-163	4.30987e-163	-1.81252e-163	9.47354e-163	3.68502e-164	1.43551e-163	1.74431e-163	-7.35207e-163	-1.04017e-163	5.86405e-164	2.58141e-163	-1.26761e-162	-2.50891e-165	-3.25411e-163	-3.67247e-163	1.68031e-163	4.909e-163	-3.49902e-164	1.28801e-162	0
4.77499e-163	3.68129e-163	-4.156e-163	-1.56673e-163	-2.81813e-163	-4.67416e-164	2.27809e-164	-2.13709e-163	-1.08981e-162	-6.06264e-164	-6.35855e-163	-1.0025e-163	4.30987e-163	-1.81252e-163	9.47354e-163	3.68502e-164	1.43551e-163	1.74431e-163	-7.35207e-163	-1.04017e-163	5.86405e-164	2.58141e-163	-1.26761e-162	-2.50891e-165	-3.25411e-163	-3.67247e-163	1.68031e-163	4.909e-163	-3.49902e-164	1.28801e-162	0
4.77499e-163	3.68129e-163	-4.156e-163	-1.56673e-163	-2.81813e-163	-4.67416e-164	2.27809e-164	-2.13709e-163	-1.08981e-162	-6.06264e-164	-6.35855e-163	-1.0025e-163	4.30987e-163	-1.81252e-163	9.47354e-163	3.68502e-164	1.43551e-163	1.74431e-163	-7.35207e-163	-1.04017e-163	5.86405e-164	2.58141e-163	-1.26761e-162	-2.50891e-165	-3.25411e-163	-3.67247e-163	1.68031e-163	4.909e-163	-3.49902e-164	1.28801e-162	0
4.77499e-163	3.68129e-163	-4.156e-163	-1.56673e-163	-2.81813e-163	-4.67416e-164	2.27809e-164	-2.13709e-163	-1.08981e-162	-6.06264e-164	-6.35855e-163	-1.0025e-163	4.30987e-163	-1.81252e-163	9.47354e-163	3.68502e-164	1.43551e-163	1.74431e-163	-7.35207e-163	-1.04017e-163	5.86405e-164	2.58141e-163	-1.26761e-162	-2.50891e-165	-3.25411e-163	-3.67247e-163	1.68031e-163	4.909e-163	-3.49902e-164	1.28801e-162	0
4.77499e-163	3.68129e-163	-4.156e-163	-1.56673e-163	-2.81813e-163	-4.67416e-164	2.27809e-164	-2.13709e-163	-1.08981e-162	-6.06264e-164	-6.35855e-163	-1.0025e-163	4.30987e-163	-1.81252e-163	9.47354e-163	3.68502e-164	1.43551e-163	1.74431e-163	-7.35207e-163	-1.04017e-163	5.86405e-164	2.58141e-163	-1.26761e-162	-2.50891e-165	-3.25411e-163	-3.67247e-163	1.68031e-163	4.909e-163	-3.49902e-164	1.28801e-162	0
4.77499e-163	3.68129e-163	-4.156e-163	-1.56673e-163	-2.81813e-163	-4.67416e-164	2.27809e-164	-2.13709e-163	-1.08981e-162	-6.06264e-164	-6.35855e-163	-1.0025e-163	4.30987e-163	-1.81252e-163	9.47354e-163	3.68502e-164	1.43551e-163	1.74431e-163	-7.35207e-163	-1.04017e-163	5.86405e-164	2.58141e-163	-1.26761e-162	-2.50891e-165	-3.25411e-163	-3.67247e-163	1.68031e-163	4.909e-163	-3.49902e-164	1.28801e-162	0
4.77499e-163	3.68129e-163	-4.156e-163	-1.56673e-163	-2.81813e-163	-4.67416e-164	2.27809e-164	-2.13709e-163	-1.08981e-162	-6.06264e-164	-6.35855e-163	-1.0025e-163	4.30987e-163	-1.81252e-163	9.47354e-163	3.68502e-164	1.43551e-163	1.74431e-163	-7.35207e-163	-1.04017e-163	5.86405e-164	2.58141e-163	-1.26761e-162	-2.50891e-165	-3.25411e-163	-3.67247e-163	1.68031e-163	4.909e-163	-3.49902e-164	1.28801e-162	0
4.77499e-163	3.68129e-163	-4.156e-163	-1.56673e-163	-2.81813e-163	-4.67416e-164	2.27809e-164	-2.13709e-163	-1.08981e-162	-6.06264e-164	-6.35855e-163	-1.0025e-163	4.30987e-163	-1.81252e-163	9.47354e-163	3.68502e-164	1.43551e-163	1.74431e-163	-7.35207e-163	-1.04017e-163	5.86405e-164	2.58141e-163	-1.26761e-162	-2.50891e-165	-3.25411e-163	-3.67247e-163	1.68031e-163	4.909e-163	-3.49902e-164	1.28801e-162	0
4.77499e-163	3.68129e-163	-4.156e-163	-1.56673e-163	-2.81813e-163	-4.67416e-164	2.27809e-164	-2.13709e-163	-1.08981e-162	-6.06264e-164	-6.35855e-163	-1.0025e-163	4.30987e-163	-1.81252e-163	9.47354e-163	3.68502e-164	1.43551e-163	1.74431e-163	-7.35207e-163	-1.04017e-163	5.86405e-164	2.58141e-163	-1.26761e-162	-2.50891e-165	-3.25411e-163	-3.67247e-163	1.68031e-163	4.909e-163	-3.49902e-164	1.28801e-162	0
4.77499e-163	3.68129e-163	-4.156e-163	-1.56673e-163	-2.81813e-163	-4.67416e-164	2.27809e-164	-2.13709e-163	-1.08981e-162	-6.06264e-164	-6.35855e-163	-1.0025e-163	4.30987e-163	-1.81252e-163	9.47354e-163	3.68502e-164	1.43551e-163	1.74431e-163	-7.35207e-163	-1.04017e-163	5.86405e-164	2.58141e-163	-1.26761e-162	-2.50891e-165	-3.25411e-163	-3.67247e-163	1.68031e-163	4.909e-163	-3.49902e-164	1.28801e-162	0
4.77499e-163	3.68129e-163	-4.156e-163	-1.56673e-163	-2.81813e-163	-4.67416e-164	2.27809e-164	-2.13709e-163	-1.08981e-162	-6.06264e-164	-6.35855e-163	-1.0025e-163	4.30987e-163	-1.81252e-163	9.47354e-163	3.68502e-164	1.43551e-163	1.74431e-163	-7.35207e-163	-1.04017e-163	5.86405e-164	2.58141e-163	-1.26761e-162	-2.50891e-165	-3.25411e-163	-3.67247e-163	1.68031e-163	4.909e-163	-3.49902e-164	1.28801e-162	0
4.77499e-163	3.68129e-163	-4.156e-163	-1.56673e-163	-2.81813e-163	-4.67416e-164	2.27809e-164	-2.13709e-163	-1.08981e-162	-6.06264e-164	-6.35855e-163	-1.0025e-163	4.30987e-163	-1.81252e-163	9.47354e-163	3.68502e-164	1.43551e-163	1.74431e-163	-7.35207e-163	-1.04017e-163	5.86405e-164	2.58141e-163	-1.26761e-162	-2.50891e-165	-3.25411e-163	-3.67247e-163	1.68031e-163	4.909e-163	-3.49902e-164	1.28801e-162	0
4.77499e-163	3.68129e-163	-4.156e-163	-1.56673e-163	-2.81813e-163	-4.67416e-164	2.27809e-164	-2.13709e-163	-1.08981e-162	-6.06264e-164	-6.35855e-163	-1.0025e-163	4.30987e-163	-1.81252e-163	9.47354e-163	3.68502e-164	1.43551e-163	1.74431e-163	-7.35207e-163	-1.04017e-163	5.86405e-164	2.58141e-163	-1.26761e-162	-2.50891e-165	-3.25411e-163	-3.67247e-163	1.68031e-163	4.909e-163	-3.49902e-164	1.28801e-162	0
4.77499e-163	3.68129e-163	-4.156e-163	-1.56673e-163	-2.81813e-163	-4.67416e-164	2.27809e-164	-2.13709e-163	-1.08981e-162	-6.06264e-164	-6.35855e-163	-1.0025e-163	4.30987e-163	-1.81252e-163	9.47354e-163	3.68502e-164	1.43551e-163	1.74431e-163	-7.35207e-163	-1.04017e-163	5.86405e-164	2.58141e-163	-1.26761e-162	-2.50891e-165	-3.25411e-163	-3.67247e-163	1.68031e-163	4.909e-163	-3.49902e-164	1.28801e-162	0
4.77499e-163	3.68129e-163	-4.156e-163	-1.56673e-163	-2.81813e-163	-4.67416e-164	2.27809e-164	-2.13709e-163	-1.08981e-162	-6.06264e-164	-6.35855e-163	-1.0025e-163	4.30987e-163	-1.81252e-163	9.47354e-163	3.68502e-164	1.43551e-163	1.74431e-163	-7.35207e-163	-1.04017e-163	5.86405e-164	2.58141e-163	-1.26761e-162	-2.50891e-165	-3.25411e-163	-3.67247e-163	1.68031e-163	4.909e-163	-3.49902e-164	1.28801e-162	0
4.77499e-163	3.68129e-163	-4.156e-163	-1.56673e-163	-2.81813e-163	-4.67416e-164	2.27809e-164	-2.13709e-163	-1.08981e-162	-6.06264e-164	-6.35855e-163	-1.0025e-163	4.30987e-163	-1.81252e-163	9.47354e-163	3.68502e-164	1.43551e-163	1.74431e-163	-7.35207e-163	-1.04017e-163	5.86405e-164	2.58141e-163	-1.26761e-162	-2.50891e-165	-3.25411e-163	-3.67247e-163	1.68031e-163	4.909e-163	-3.49902e-164	1.28801e-162	0
4.77499e-163	3.68129e-163	-4.156e-163	-1.56673e-163	-2.81813e-163	-4.67416e-164	2.27809e-164	-2.13709e-163	-1.08981e-162	-6.06264e-164	-6.35855e-163	-1.0025e-163	4.30987e-163	-1.81252e-163	9.47354e-163	3.68502e-164	1.43551e-163	1.74431e-163	-7.35207e-163	-1.04017e-163	5.86405e-164	2.58141e-163	-1.26761e-162	-2.50891e-165	-3.25411e-163	-3.67247e-163	1.68031e-163	4.909e-163	-3.49902e-164	1.28801e-162	0
4.77499e-163	3.68129e-163	-4.156e-163	-1.56673e-163	-2.81813e-163	-4.67416e-164	2.27809e-164	-2.13709e-163	-1.08981e-162	-6.06264e-164	-6.35855e-163	-1.0025e-163	4.30987e-163	-1.81252e-163	9.47354e-163	3.68502e-164	1.43551e-163	1.74431e-163	-7.35207e-163	-1.04017e-163	5.86405e-164	2.58141e-163	-1.26761e-162	-2.50891e-165	-3.25411e-163	-3.67247e-163	1.68031e-163	4.909e-163	-3.49902e-164	1.28801e-162	0
4.77499e-163	3.68129e-163	-4.156e-163	-1.56673e-163	-2.81813e-163	-4.67416e-164	2.27809e-164	-2.13709e-163	-1.08981e-162	-6.06264e-164	-6.35855e-163	-1.0025e-163	4.30987e-163	-1.81252e-163	9.47354e-163	3.68502e-164	1.43551e-163	1.74431e-163	-7.35207e-163	-1.04017e-163	5.86405e-164	2.58141e-163	-1.26761e-162	-2.50891e-165	-3.25411e-163	-3.67247e-163	1.68031e-163	4.909e-163	-3.49902e-164	1.28801e-162	0
4.77499e-163	3.68129e-163	-4.156e-163	-1.56673e-163	-2.81813e-163	-4.67416e-164	2.27809e-164	-2.13709e-163	-1.08981e-162	-6.06264e-164	-6.35855e-163	-1.0025e-163	4.30987e-163	-1.81252e-163	9.47354e-163	3.68502e-164	1.43551e-163	1.74431e-163	-7.35207e-163	-1.04017e-163	5.86405e-164	2.58141e-163	-1.26761e-162	-2.50891e-165	-3.25411e-163	-3.67247e-163	1.68031e-163	4.909e-163	-3.49902e-164	1.28801e-162	0
4.77499e-163	3.68129e-163	-4.156e-163	-1.56673e-163	-2.81813e-163	-4.67416e-164	2.27809e-164	-2.13709e-163	-1.08981e-162	-6.06264e-164	-6.35855e-163	-1.0025e-163	4.30987e-163	-1.81252e-163	9.47354e-163	3.68502e-164	1.43551e-163	1.74431e-163	-7.35207e-163	-1.04017e-163	5.86405e-164	2.58141e-163	-1.26761e-162	-2.50891e-165	-3.25411e-163	-3.67247e-163	1.68031e-163	4.909e-163	-3.49902e-164	1.28801e-162	0
4.77499e-163	3.68129e-163	-4.156e-163	-1.56673e-163	-2.81813e-163	-4.67416e-164	2.27809e-164	-2.13709e-163	-1.08981e-162	-6.06264e-164	-6.35855e-163	-1.0025e-163	4.30987e-163	-1.81252e-163	9.47354e-163	3.68502e-164	1.43551e-163	1.74431e-163	-7.35207e-163	-1.04017e-163	5.86405e-164	2.58141e-163	-1.26761e-162	-2.50891e-165	-3.25411e-163	-3.67247e-163	1.68031e-163	4.909e-163	-3.49902e-164	1.28801e-162	0
4.77499e-163	3.68129e-163	-4.156e-163	-1.56673e-163	-2.81813e-163	-4.67416e-164	2.27809e-164	-2.13709e-163	-1.08981e-162	-6.06264e-164	-6.35855e-163	-1.0025e-163	4.30987e-163	-1.81252e-163	9.47354e-163	3.68502e-164	1.43551e-163	1.74431e-163	-7.35207e-163	-1.04017e-163	5.86405e-164	2.58141e-163	-1.26761e-162	-2.50891e-165	-3.25411e-163	-3.67247e-163	1.68031e-163	4.909e-163	-3.49902e-164	1.28801e-162	0
4.77499e-163	3.68129e-163	-4.156e-163	-1.56673e-163	-2.81813e-163	-4.67416e-164	2.27809e-164	-2.13709e-163	-1.08981e-162	-6.06264e-164	-6.35855e-163	-1.0025e-163	4.30987e-163	-1.81252e-163	9.47354e-163	3.68502e-164	1.43551e-163	1.74431e-163	-7.35207e-163	-1.04017e-163	5.86405e-164	2.58141e-163	-1.26761e-162	-2.50891e-165	-3.25411e-163	-3.67247e-163	1.68031e-163	4.909e-163	-3.49902e-164	1.28801e-162	0
4.77499e-163	3.68129e-163	-4.156e-163	-1.56673e-163	-2.81813e-163	-4.67416e-164	2.27809e-164	-2.13709e-163	-1.08981e-162	-6.06264e-164	-6.35855e-163	-1.0025e-163	4.30987e-163	-1.81252e-163	9.47354e-163	3.68502e-164	1.43551e-163	1.74431e-163	-7.35207e-163	-1.04017e-163	5.86405e-164	2.58141e-163	-1.26761e-162	-2.50891e-165	-3.25411e-163	-3.67247e-163	1.68031e-163	4.909e-163	-3.49902e-164	1.28801e-162	0
4.77499e-163	3.68129e-163	-4.156e-163	-1.56673e-163	-2.81813e-163	-4.67416e-164	2.27809e-164	-2.13709e-163	-1.08981e-162	-6.06264e-164	-6.35855e-163	-1.0025e-163	4.30987e-163	-1.81252e-163	9.47354e-163	3.68502e-164	1.43551e-163	1.74431e-163	-7.35207e-163	-1.04017e-163	5.86405e-164	2.58141e-163	-1.26761e-162	-2.50891e-165	-3.25411e-163	-3.67247e-163	1.68031e-163	4.909e-163	-3.49902e-164	1.28801e-162	0
4.77499e-163	3.68129e-163	-4.156e-163	-1.56673e-163	-2.81813e-163	-4.67416e-164	2.27809e-164	-2.13709e-163	-1.08981e-162	-6.06264e-164	-6.35855e-163	-1.0025e-163	4.30987e-163	-1.81252e-163	9.47354e-163	3.68502e-164	1.43551e-163	1.74431e-163	-7.35207e-163	-1.04017e-163	5.86405e-164	2.58141e-163	-1.26761e-162	-2.50891e-165	-3.25411e-163	-3.67247e-163	1.68031e-163	4.909e-163	-3.49902e-164	1.28801e-162	0
4.77499e-163	3.68129e-163	-4.156e-163	-1.56673e-163	-2.81813e-163	-4.67416e-164	2.27809e-164	-2.13709e-163	-1.08981e-162	-6.06264e-164	-6.35855e-163	-1.0025e-163	4.30987e-163	-1.81252e-163	9.47354e-163	3.68502e-164	1.43551e-163	1.74431e-163	-7.35207e-163	-1.04017e-163	5.86405e-164	2.58141e-163	-1.26761e-162	-2.50891e-165	-3.25411e-163	-3.67247e-163	1.68031e-163	4.909e-163	-3.49902e-164	1.28801e-162	0
4.77499e-163	3.68129e-163	-4.156e-163	-1.56673e-163	-2.81813e-163	-4.67416e-164	2.27809e-164	-2.13709e-163	-1.08981e-162	-6.06264e-164	-6.35855e-163	-1.0025e-163	4.30987e-163	-1.81252e-163	9.47354e-163	3.68502e-164	1.43551e-163	1.74431e-163	-7.35207e-163	-1.04017e-163	5.86405e-164	2.58141e-163	-1.26761e-162	-2.50891e-165	-3.25411e-163	-3.67247e-163	1.68031e-163	4.909e-163	-3.49902e-164	1.28801e-162	0
4.77499e-163	3.68129e-163	-4.156e-163	-1.56673e-163	-2.81813e-163	-4.67416e-164	2.27809e-164	-2.13709e-163	-1.08981e-162	-6.06264e-164	-6.35855e-163	-1.0025e-163	4.30987e-163	-1.81252e-163	9.47354e-163	3.68502e-164	1.43551e-163	1.74431e-163	-7.35207e-163	-1.04017e-163	5.86405e-164	2.58141e-163	-1.26761e-162	-2.50891e-165	-3.25411e-163	-3.67247e-163	1.68031e-163	4.909e-163	-3.49902e-164	1.28801e-162	0
4.77499e-163	3.68129e-163	-4.156e-163	-1.56673e-163	-2.81813e-163	-4.67416e-164	2.27809e-164	-2.13709e-163	-1.08981e-162	-6.06264e-164	-6.35855e-163	-1.0025e-163	4.30987e-163	-1.81252e-163	9.47354e-163	3.68502e-164	1.43551e-163	1.74431e-163	-7.35207e-163	-1.04017e-163	5.86405e-164	2.58141e-163	-1.26761e-162	-2.50891e-165	-3.25411e-163	-3.67247e-163	1.68031e-163	4.909e-163	-3.49902e-164	1.28801e-162	0
4.77499e-163	3.68129e-163	-4.156e-163	-1.56673e-163	-2.81813e-163	-4.67416e-164	2.27809e-164	-2.13709e-163	-1.08981e-162	-6.06264e-164	-6.35855e-163	-1.0025e-163	4.30987e-163	-1.81252e-163	9.47354e-163	3.68502e-164	1.43551e-163	1.74431e-163	-7.35207e-163	-1.04017e-163	5.86405e-164	2.58141e-163	-1.26761e-162	-2.50891e-165	-3.25411e-163	-3.67247e-163	1.68031e-163	4.909e-163	-3.49902e-164	1.28801e-162	0
4.77499e-163	3.68129e-163	-4.156e-163	-1.56673e-163	-2.81813e-163	-4.67416e-164	2.27809e-164	-2.13709e-163	-1.08981e-162	-6.06264e-164	-6.35855e-163	-1.0025e-163	4.30987e-163	-1.81252e-163	9.47354e-163	3.68502e-164	1.43551e-163	1.74431e-163	-7.35207e-163	-1.04017e-163	5.86405e-164	2.58141e-163	-1.26761e-162	-2.50891e-165	-3.25411e-163	-3.67247e-163	1.68031e-163	4.909e-163	-3.49902e-164	1.28801e-162	0
4.77499e-163	3.68129e-163	-4.156e-163	-1.56673e-163	-2.81813e-163	-4.67416e-164	2.27809e-164	-2.13709e-163	-1.08981e-162	-6.06264e-164	-6.35855e-163	-1.0025e-163	4.30987e-163	-1.81252e-163	9.47354e-163	3.68502e-164	1.43551e-163	1.74431e-163	-7.35207e-163	-1.04017e-163	5.86405e-164	2.58141e-163	-1.26761e-162	-2.50891e-165	-3.25411e-163	-3.67247e-163	1.68031e-163	4.909e-163	-3.49902e-164	1.28801e-162	0
4.77499e-163	3.68129e-163	-4.156e-163	-1.56673e-163	-2.81813e-163	-4.67416e-164	2.27809e-164	-2.13709e-163	-1.08981e-162	-6.06264e-164	-6.35855e-163	-1.0025e-163	4.30987e-163	-1.81252e-163	9.47354e-163	3.68502e-164	1.43551e-163	1.74431e-163	-7.35207e-163	-1.04017e-163	5.86405e-164	2.58141e-163	-1.26761e-162	-2.50891e-165	-3.25411e-163	-3.67247e-163	1.68031e-163	4.909e-163	-3.49902e-164	1.28801e-162	0
4.77499e-163	3.68129e-163	-4.156e-163	-1.56673e-163	-2.81813e-163	-4.67416e-164	2.27809e-164	-2.13709e-163	-1.08981e-162	-6.06264e-164	-6.35855e-163	-1.0025e-163	4.30987e-163	-1.81252e-163	9.47354e-163	3.68502e-164	1.43551e-163	1.74431e-163	-7.35207e-163	-1.04017e-163	5.86405e-164	2.58141e-163	-1.26761e-162	-2.50891e-165	-3.25411e-163	-3.67247e-163	1.68031e-163	4.909e-163	-3.49902e-164	1.28801e-162	0
4.77499e-163	3.68129e-163	-4.156e-163	-1.56673e-163	-2.81813e-163	-4.67416e-164	2.27809e-164	-2.13709e-163	-1.08981e-162	-6.06264e-164	-6.35855e-163	-1.0025e-163	4.30987e-163	-1.81252e-163	9.47354e-163	3.68502e-164	1.43551e-163	1.74431e-163	-7.35207e-163	-1.04017e-163	5.86405e-164	2.58141e-163	-1.26761e-162	-2.50891e-165	-3.25411e-163	-3.67247e-163	1.68031e-163	4.909e-163	-3.49902e-164	1.28801e-162	0
4.77499e-163	3.68129e-163	-4.156e-163	-1.56673e-163	-2.81813e-163	-4.67416e-164	2.27809e-164	-2.13709e-163	-1.08981e-162	-6.06264e-164	-6.35855e-163	-1.0025e-163	4.30987e-163	-1.81252e-163	9.47354e-163	3.68502e-164	1.43551e-163	1.74431e-163	-7.35207e-163	-1.04017e-163	5.86405e-164	2.58141e-163	-1.26761e-162	-2.50891e-165	-3.25411e-163	-3.67247e-163	1.68031e-163	4.909e-163	-3.49902e-164	1.28801e-162	0
4.77499e-163	3.68129e-163	-4.156e-163	-1.56673e-163	-2.81813e-163	-4.67416e-164	2.27809e-164	-2.13709e-163	-1.08981e-162	-6.06264e-164	-6.35855e-163	-1.0025e-163	4.30987e-163	-1.81252e-163	9.47354e-163	3.68502e-164	1.43551e-163	1.74431e-163	-7.35207e-163	-1.04017e-163	5.86405e-164	2.58141e-163	-1.26761e-162	-2.50891e-165	-3.25411e-163	-3.67247e-163	1.68031e-163	4.909e-163	-3.49902e-164	1.28801e-162	0
4.77499e-163	3.68129e-163	-4.156e-163	-1.56673e-163	-2.81813e-163	-4.67416e-164	2.27809e-164	-2.13709e-163	-1.08981e-162	-6.06264e-164	-6.35855e-163	-1.0025e-163	4.30987e-163	-1.81252e-163	9.47354e-163	3.68502e-164	1.43551e-163	1.74431e-163	-7.35207e-163	-1.04017e-163	5.86405e-164	2.58141e-163	-1.26761e-162	-2.50891e-165	-3.25411e-163	-3.67247e-163	1.68031e-163	4.909e-163	-3.49902e-164	1.28801e-162	0
4.77499e-163	3.68129e-163	-4.156e-163	-1.56673e-163	-2.81813e-163	-4.67416e-164	2.27809e-164	-2.13709e-163	-1.08981e-162	-6.06264e-164	-6.35855e-163	-1.0025e-163	4.30987e-163	-1.81252e-163	9.47354e-163	3.68502e-164	1.43551e-163	1.74431e-163	-7.35207e-163	-1.04017e-163	5.86405e-164	2.58141e-163	-1.26761e-162	-2.50891e-165	-3.25411e-163	-3.67247e-163	1.68031e-163	4.909e-163	-3.49902e-164	1.28801e-162	0
4.77499e-163	3.68129e-163	-4.156e-163	-1.56673e-163	-2.81813e-163	-4.67416e-164	2.27809e-164	-2.13709e-163	-1.08981e-162	-6.06264e-164	-6.35855e-163	-1.0025e-163	4.30987e-163	-1.81252e-163	9.47354e-163	3.68502e-164	1.43551e-163	1.74431e-163	-7.35207e-163	-1.04017e-163	5.86405e-164	2.58141e-163	-1.26761e-162	-2.50891e-165	-3.25411e-163	-3.67247e-163	1.68031e-163	4.909e-163	-3.49902e-164	1.28801e-162	0
4.77499e-163	3.68129e-163	-4.156e-163	-1.56673e-163	-2.81813e-163	-4.67416e-164	2.27809e-164	-2.13709e-163	-1.08981e-162	-6.06264e-164	-6.35855e-163	-1.0025e-163	4.30987e-163	-1.81252e-163	9.47354e-163	3.68502e-164	1.43551e-163	1.74431e-163	-7.35207e-163	-1.04017e-163	5.86405e-164	2.58141e-163	-1.26761e-162	-2.50891e-165	-3.25411e-163	-3.67247e-163	1.68031e-163	4.909e-163	-3.49902e-164	1.28801e-162	0
4.77499e-163	3.68129e-163	-4.156e-163	-1.56673e-163	-2.81813e-163	-4.67416e-164	2.27809e-164	-2.13709e-163	-1.08981e-162	-6.06264e-164	-6.35855e-163	-1.0025e-163	4.30987e-163	-1.81252e-163	9.47354e-163	3.68502e-164	1.43551e-163	1.74431e-163	-7.35207e-163	-1.04017e-163	5.86405e-164	2.58141e-163	-1.26761e-162	-2.50891e-165	-3.25411e-163	-3.67247e-163	1.68031e-163	4.909e-163	-3.49902e-164	1.28801e-162	0
4.77499e-163	3.68129e-163	-4.156e-163	-1.56673e-163	-2.81813e-163	-4.67416e-164	2.27809e-164	-2.13709e-163	-1.08981e-162	-6.06264e-164	-6.35855e-163	-1.0025e-163	4.30987e-163	-1.81252e-163	9.47354e-163	3.68502e-164	1.43551e-163	1.74431e-163	-7.35207e-163	-1.04017e-163	5.86405e-164	2.58141e-163	-1.26761e-162	-2.50891e-165	-3.25411e-163	-3.67247e-163	1.68031e-163	4.909e-163	-3.49902e-164	1.28801e-162	0
4.77499e-163	3.68129e-163	-4.156e-163	-1.56673e-163	-2.81813e-163	-4.67416e-164	2.27809e-164	-2.13709e-163	-1.08981e-162	-6.06264e-164	-6.35855e-163	-1.0025e-163	4.30987e-163	-1.81252e-163	9.47354e-163	3.68502e-164	1.43551e-163	1.74431e-163	-7.35207e-163	-1.04017e-163	5.86405e-164	2.58141e-163	-1.26761e-162	-2.50891e-165	-3.25411e-163	-3.67247e-163	1.68031e-163	4.909e-163	-3.49902e-164	1.28801e-162	0
4.77499e-163	3.68129e-163	-4.156e-163	-1.56673e-163	-2.81813e-163	-4.67416e-164	2.27809e-164	-2.13709e-163	-1.08981e-162	-6.06264e-164	-6.35855e-163	-1.0025e-163	4.30987e-163	-1.81252e-163	9.47354e-163	3.68502e-164	1.43551e-163	1.74431e-163	-7.35207e-163	-1.04017e-163	5.86405e-164	2.58141e-163	-1.26761e-162	-2.50891e-165	-3.25411e-163	-3.67247e-163	1.68031e-163	4.909e-163	-3.49902e-164	1.28801e-162	0
4.77499e-163	3.68129e-163	-4.156e-163	-1.56673e-163	-2.81813e-163	-4.67416e-164	2.27809e-164	-2.13709e-163	-1.08981e-162	-6.06264e-164	-6.35855e-163	-1.0025e-163	4.30987e-163	-1.81252e-163	9.47354e-163	3.68502e-164	1.43551e-163	1.74431e-163	-7.35207e-163	-1.04017e-163	5.86405e-164	2.58141e-163	-1.26761e-162	-2.50891e-165	-3.25411e-163	-3.67247e-163	1.68031e-163	4.909e-163	-3.49902e-164	1.28801e-162	0
4.77499e-163	3.68129e-163	-4.156e-163	-1.56673e-163	-2.81813e-163	-4.67416e-164	2.27809e-164	-2.13709e-163	-1.08981e-162	-6.06264e-164	-6.35855e-163	-1.0025e-163	4.30987e-163	-1.81252e-163	9.47354e-163	3.68502e-164	1.43551e-163	1.74431e-163	-7.35207e-163	-1.04017e-163	5.86405e-164	2.58141e-163	-1.26761e-162	-2.50891e-165	-3.25411e-163	-3.67247e-163	1.68031e-163	4.909e-163	-3.49902e-164	1.28801e-162	0
4.77499e-163	3.68129e-163	-4.156e-163	-1.56673e-163	-2.81813e-163	-4.67416e-164	2.27809e-164	-2.13709e-163	-1.08981e-162	-6.06264e-164	-6.35855e-163	-1.0025e-163	4.30987e-163	-1.81252e-163	9.47354e-163	3.68502e-164	1.43551e-163	1.74431e-163	-7.35207e-163	-1.04017e-163	5.86405e-164	2.58141e-163	-1.26761e-162	-2.50891e-165	-3.25411e-163	-3.67247e-163	1.68031e-163	4.909e-163	-3.49902e-164	1.28801e-162	0
4.77499e-163	3.68129e-163	-4.156e-163	-1.56673e-163	-2.81813e-163	-4.67416e-164	2.27809e-164	-2.13709e-163	-1.08981e-162	-6.06264e-164	-6.35855e-163	-1.0025e-163	4.30987e-163	-1.81252e-163	9.47354e-163	3.68502e-164	1.43551e-163	1.74431e-163	-7.35207e-163	-1.04017e-163	5.86405e-164	2.58141e-163	-1.26761e-162	-2.50891e-165	-3.25411e-163	-3.67247e-163	1.68031e-163	4.909e-163	-3.49902e-164	1.28801e-162	0
4.77499e-163	3.68129e-163	-4.156e-163	-1.56673e-163	-2.81813e-163	-4.67416e-164	2.27809e-164	-2.13709e-163	-1.08981e-162	-6.06264e-164	-6.35855e-163	-1.0025e-163	4.30987e-163	-1.81252e-163	9.47354e-163	3.68502e-164	1.43551e-163	1.74431e-163	-7.35207e-163	-1.04017e-163	5.86405e-164	2.58141e-163	-1.26761e-162	-2.50891e-165	-3.25411e-163	-3.67247e-163	1.68031e-163	4.909e-163	-3.49902e-164	1.28801e-162	0
4.77499e-163	3.68129e-163	-4.156e-163	-1.56673e-163	-2.81813e-163	-4.67416e-164	2.27809e-164	-2.13709e-163	-1.08981e-162	-6.06264e-164	-6.35855e-163	-1.0025e-163	4.30987e-163	-1.81252e-163	9.47354e-163	3.68502e-164	1.43551e-163	1.74431e-163	-7.35207e-163	-1.04017e-163	5.86405e-164	2.58141e-163	-1.26761e-162	-2.50891e-165	-3.25411e-163	-3.67247e-163	1.68031e-163	4.909e-163	-3.49902e-164	1.28801e-162	0
4.77499e-163	3.68129e-163	-4.156e-163	-1.56673e-163	-2.81813e-163	-4.67416e-164	2.27809e-164	-2.13709e-163	-1.08981e-162	-6.06264e-164	-6.35855e-163	-1.0025e-163	4.30987e-163	-1.81252e-163	9.47354e-163	3.68502e-164	1.43551e-163	1.74431e-163	-7.35207e-163	-1.04017e-163	5.86405e-164	2.58141e-163	-1.26761e-162	-2.50891e-165	-3.25411e-163	-3.67247e-163	1.68031e-163	4.909e-163	-3.49902e-164	1.28801e-162	0
4.77499e-163	3.68129e-163	-4.156e-163	-1.56673e-163	-2.81813e-163	-4.67416e-164	2.27809e-164	-2.13709e-163	-1.08981e-162	-6.06264e-164	-6.35855e-163	-1.0025e-163	4.30987e-163	-1.81252e-163	9.47354e-163	3.68502e-164	1.43551e-163	1.74431e-163	-7.35207e-163	-1.04017e-163	5.86405e-164	2.58141e-163	-1.26761e-162	-2.50891e-165	-3.25411e-163	-3.67247e-163	1.68031e-163	4.909e-163	-3.49902e-164	1.28801e-162	0
4.77499e-163	3.68129e-163	-4.156e-163	-1.56673e-163	-2.81813e-163	-4.67416e-164	2.27809e-164	-2.13709e-163	-1.08981e-162	-6.06264e-164	-6.35855e-163	-1.0025e-163	4.30987e-163	-1.81252e-163	9.47354e-163	3.68502e-164	1.43551e-163	1.74431e-163	-7.35207e-163	-1.04017e-163	5.86405e-164	2.58141e-163	-1.26761e-162	-2.50891e-165	-3.25411e-163	-3.67247e-163	1.68031e-163	4.909e-163	-3.49902e-164	1.28801e-162	0
4.77499e-163	3.68129e-163	-4.156e-163	-1.56673e-163	-2.81813e-163	-4.67416e-164	2.27809e-164	-2.13709e-163	-1.08981e-162	-6.06264e-164	-6.35855e-163	-1.0025e-163	4.30987e-163	-1.81252e-163	9.47354e-163	3.68502e-164	1.43551e-163	1.74431e-163	-7.35207e-163	-1.04017e-163	5.86405e-164	2.58141e-163	-1.26761e-162	-2.50891e-165	-3.25411e-163	-3.67247e-163	1.68031e-163	4.909e-163	-3.49902e-164	1.28801e-162	0
4.77499e-163	3.68129e-163	-4.156e-163	-1.56673e-163	-2.81813e-163	-4.67416e-164	2.27809e-164	-2.13709e-163	-1.08981e-162	-6.06264e-164	-6.35855e-163	-1.0025e-163	4.30987e-163	-1.81252e-163	9.47354e-163	3.68502e-164	1.43551e-163	1.74431e-163	-7.35207e-163	-1.04017e-163	5.86405e-164	2.58141e-163	-1.26761e-162	-2.50891e-165	-3.25411e-163	-3.67247e-163	1.68031e-163	4.909e-163	-3.49902e-164	1.28801e-162	0
4.77499e-163	3.68129e-163	-4.156e-163	-1.56673e-163	-2.81813e-163	-4.67416e-164	2.27809e-164	-2.13709e-163	-1.08981e-162	-6.06264e-164	-6.35855e-163	-1.0025e-163	4.30987e-163	-1.81252e-163	9.47354e-163	3.68502e-164	1.43551e-163	1.74431e-163	-7.35207e-163	-1.04017e-163	5.86405e-164	2.58141e-163	-1.26761e-162	-2.50891e-165	-3.25411e-163	-3.67247e-163	1.68031e-163	4.909e-163	-3.49902e-164	1.28801e-162	0
4.77499e-163	3.68129e-163	-4.156e-163	-1.56673e-163	-2.81813e-163	-4.67416e-164	2.27809e-164	-2.13709e-163	-1.08981e-162	-6.06264e-164	-6.35855e-163	-1.0025e-163	4.30987e-163	-1.81252e-163	9.47354e-163	3.68502e-164	1.43551e-163	1.74431e-163	-7.35207e-163	-1.04017e-163	5.86405e-164	2.58141e-163	-1.26761e-162	-2.50891e-165	-3.25411e-163	-3.67247e-163	1.68031e-163	4.909e-163	-3.49902e-164	1.28801e-162	0
4.77499e-163	3.68129e-163	-4.156e-163	-1.56673e-163	-2.81813e-163	-4.67416e-164	2.27809e-164	-2.13709e-163	-1.08981e-162	-6.06264e-164	-6.35855e-163	-1.0025e-163	4.30987e-163	-1.81252e-163	9.47354e-163	3.68502e-164	1.43551e-163	1.74431e-163	-7.35207e-163	-1.04017e-163	5.86405e-164	2.58141e-163	-1.26761e-162	-2.50891e-165	-3.25411e-163	-3.67247e-163	1.68031e-163	4.909e-163	-3.49902e-164	1.28801e-162	0
4.77499e-163	3.68129e-163	-4.156e-163	-1.56673e-163	-2.81813e-163	-4.67416e-164	2.27809e-164	-2.13709e-163	-1.08981e-162	-6.06264e-164	-6.35855e-163	-1.0025e-163	4.30987e-163	-1.81252e-163	9.47354e-163	3.68502e-164	1.43551e-163	1.74431e-163	-7.35207e-163	-1.04017e-163	5.86405e-164	2.58141e-163	-1.26761e-162	-2.50891e-165	-3.25411e-163	-3.67247e-163	1.68031e-163	4.909e-163	-3.49902e-164	1.28801e-162	0
4.77499e-163	3.68129e-163	-4.156e-163	-1.56673e-163	-2.81813e-163	-4.67416e-164	2.27809e-164	-2.13709e-163	-1.08981e-162	-6.06264e-164	-6.35855e-163	-1.0025e-163	4.30987e-163	-1.81252e-163	9.47354e-163	3.68502e-164	1.43551e-163	1.74431e-163	-7.35207e-163	-1.04017e-163	5.86405e-164	2.58141e-163	-1.26761e-162	-2.50891e-165	-3.25411e-163	-3.67247e-163	1.68031e-163	4.909e-163	-3.49902e-164	1.28801e-162	0
4.77499e-163	3.68129e-163	-4.156e-163	-1.56673e-163	-2.81813e-163	-4.67416e-164	2.27809e-164	-2.13709e-163	-1.08981e-162	-6.06264e-164	-6.35855e-163	-1.0025e-163	4.30987e-163	-1.81252e-163	9.47354e-163	3.68502e-164	1.43551e-163	1.74431e-163	-7.35207e-163	-1.04017e-163	5.86405e-164	2.58141e-163	-1.26761e-162	-2.50891e-165	-3.25411e-163	-3.67247e-163	1.68031e-163	4.909e-163	-3.49902e-164	1.28801e-162	0
4.77499e-163	3.68129e-163	-4.156e-163	-1.56673e-163	-2.81813e-163	-4.67416e-164	2.27809e-164	-2.13709e-163	-1.08981e-162	-6.06264e-164	-6.35855e-163	-1.0025e-163	4.30987e-163	-1.81252e-163	9.47354e-163	3.68502e-164	1.43551e-163	1.74431e-163	-7.35207e-163	-1.04017e-163	5.86405e-164	2.58141e-163	-1.26761e-162	-2.50891e-165	-3.25411e-163	-3.67247e-163	1.68031e-163	4.909e-163	-3.49902e-164	1.28801e-162	0
4.77499e-163	3.68129e-163	-4.156e-163	-1.56673e-163	-2.81813e-163	-4.67416e-164	2.27809e-164	-2.13709e-163	-1.08981e-162	-6.06264e-164	-6.35855e-163	-1.0025e-163	4.30987e-163	-1.81252e-163	9.47354e-163	3.68502e-164	1.43551e-163	1.74431e-163	-7.35207e-163	-1.04017e-163	5.86405e-164	2.58141e-163	-1.26761e-162	-2.50891e-165	-3.25411e-163	-3.67247e-163	1.68031e-163	4.909e-163	-3.49902e-164	1.28801e-162	0
4.77499e-163	3.68129e-163	-4.156e-163	-1.56673e-163	-2.81813e-163	-4.67416e-164	2.27809e-164	-2.13709e-163	-1.08981e-162	-6.06264e-164	-6.35855e-163	-1.0025e-163	4.30987e-163	-1.81252e-163	9.47354e-163	3.68502e-164	1.43551e-163	1.74431e-163	-7.35207e-163	-1.04017e-163	5.86405e-164	2.58141e-163	-1.26761e-162	-2.50891e-165	-3.25411e-163	-3.67247e-163	1.68031e-163	4.909e-163	-3.49902e-164	1.28801e-162	0
4.77499e-163	3.68129e-163	-4.156e-163	-1.56673e-163	-2.81813e-163	-4.67416e-164	2.27809e-164	-2.13709e-163	-1.08981e-162	-6.06264e-164	-6.35855e-163	-1.0025e-163	4.30987e-163	-1.81252e-163	9.47354e-163	3.68502e-164	1.43551e-163	1.74431e-163	-7.35207e-163	-1.04017e-163	5.86405e-164	2.58141e-163	-1.26761e-162	-2.50891e-165	-3.25411e-163	-3.67247e-163	1.68031e-163	4.909e-163	-3.49902e-164	1.28801e-162	0
4.77499e-163	3.68129e-163	-4.156e-163	-1.56673e-163	-2.81813e-163	-4.67416e-164	2.27809e-164	-2.13709e-163	-1.08981e-162	-6.06264e-164	-6.35855e-163	-1.0025e-163	4.30987e-163	-1.81252e-163	9.47354e-163	3.68502e-164	1.43551e-163	1.74431e-163	-7.35207e-163	-1.04017e-163	5.86405e-164	2.58141e-163	-1.26761e-162	-2.50891e-165	-3.25411e-163	-3.67247e-163	1.68031e-163	4.909e-163	-3.49902e-164	1.28801e-162	0
4.77499e-163	3.68129e-163	-4.156e-163	-1.56673e-163	-2.81813e-163	-4.67416e-164	2.27809e-164	-2.13709e-163	-1.08981e-162	-6.06264e-164	-6.35855e-163	-1.0025e-163	4.30987e-163	-1.81252e-163	9.47354e-163	3.68502e-164	1.43551e-163	1.74431e-163	-7.35207e-163	-1.04017e-163	5.86405e-164	2.58141e-163	-1.26761e-162	-2.50891e-165	-3.25411e-163	-3.67247e-163	1.68031e-163	4.909e-163	-3.49902e-164	1.28801e-162	0
4.77499e-163	3.68129e-163	-4.156e-163	-1.56673e-163	-2.81813e-163	-4.67416e-164	2.27809e-164	-2.13709e-163	-1.08981e-162	-6.06264e-164	-6.35855e-163	-1.0025e-163	4.30987e-163	-1.81252e-163	9.47354e-163	3.68502e-164	1.43551e-163	1.74431e-163	-7.35207e-163	-1.04017e-163	5.86405e-164	2.58141e-163	-1.26761e-162	-2.50891e-165	-3.25411e-163	-3.67247e-163	1.68031e-163	4.909e-163	-3.49902e-164	1.28801e-162	0
4.77499e-163	3.68129e-163	-4.156e-163	-1.56673e-163	-2.81813e-163	-4.67416e-164	2.27809e-164	-2.13709e-163	-1.08981e-162	-6.06264e-164	-6.35855e-163	-1.0025e-163	4.30987e-163	-1.81252e-163	9.47354e-163	3.68502e-164	1.43551e-163	1.74431e-163	-7.35207e-163	-1.04017e-163	5.86405e-164	2.58141e-163	-1.26761e-162	-2.50891e-165	-3.25411e-163	-3.67247e-163	1.68031e-163	4.909e-163	-3.49902e-164	1.28801e-162	0
4.77499e-163	3.68129e-163	-4.156e-163	-1.56673e-163	-2.81813e-163	-4.67416e-164	2.27809e-164	-2.13709e-163	-1.08981e-162	-6.06264e-164	-6.35855e-163	-1.0025e-163	4.30987e-163	-1.81252e-163	9.47354e-163	3.68502e-164	1.43551e-163	1.74431e-163	-7.35207e-163	-1.04017e-163	5.86405e-164	2.58141e-163	-1.26761e-162	-2.50891e-165	-3.25411e-163	-3.67247e-163	1.68031e-163	4.909e-163	-3.49902e-164	1.28801e-162	0
4.77499e-163	3.68129e-163	-4.156e-163	-1.56673e-163	-2.81813e-163	-4.67416e-164	2.27809e-164	-2.13709e-163	-1.08981e-162	-6.06264e-164	-6.35855e-163	-1.0025e-163	4.30987e-163	-1.81252e-163	9.47354e-163	3.68502e-164	1.43551e-163	1.74431e-163	-7.35207e-163	-1.04017e-163	5.86405e-164	2.58141e-163	-1.26761e-162	-2.50891e-165	-3.25411e-163	-3.67247e-163	1.68031e-163	4.909e-163	-3.49902e-164	1.28801e-162	0
4.77499e-163	3.68129e-163	-4.156e-163	-1.56673e-163	-2.81813e-163	-4.67416e-164	2.27809e-164	-2.13709e-163	-1.08981e-162	-6.06264e-164	-6.35855e-163	-1.0025e-163	4.30987e-163	-1.81252e-163	9.47354e-163	3.68502e-164	1.43551e-163	1.74431e-163	-7.35207e-163	-1.04017e-163	5.86405e-164	2.58141e-163	-1.26761e-162	-2.50891e-165	-3.25411e-163	-3.67247e-163	1.68031e-163	4.909e-163	-3.49902e-164	1.28801e-162	0
4.77499e-163	3.68129e-163	-4.156e-163	-1.56673e-163	-2.81813e-163	-4.67416e-164	2.27809e-164	-2.13709e-163	-1.08981e-162	-6.06264e-164	-6.35855e-163	-1.0025e-163	4.30987e-163	-1.81252e-163	9.47354e-163	3.68502e-164	1.43551e-163	1.74431e-163	-7.35207e-163	-1.04017e-163	5.86405e-164	2.58141e-163	-1.26761e-162	-2.50891e-165	-3.25411e-163	-3.67247e-163	1.68031e-163	4.909e-163	-3.49902e-164	1.28801e-162	0
4.77499e-163	3.68129e-163	-4.156e-163	-1.56673e-163	-2.81813e-163	-4.67416e-164	2.27809e-164	-2.13709e-163	-1.08981e-162	-6.06264e-164	-6.35855e-163	-1.0025e-163	4.30987e-163	-1.81252e-163	9.47354e-163	3.68502e-164	1.43551e-163	1.74431e-163	-7.35207e-163	-1.04017e-163	5.86405e-164	2.58141e-163	-1.26761e-162	-2.50891e-165	-3.25411e-163	-3.67247e-163	1.68031e-163	4.909e-163	-3.49902e-164	1.28801e-162	0
4.77499e-163	3.68129e-163	-4.156e-163	-1.56673e-163	-2.81813e-163	-4.67416e-164	2.27809e-164	-2.13709e-163	-1.08981e-162	-6.06264e-164	-6.35855e-163	-1.0025e-163	4.30987e-163	-1.81252e-163	9.47354e-163	3.68502e-164	1.43551e-163	1.74431e-163	-7.35207e-163	-1.04017e-163	5.86405e-164	2.58141e-163	-1.26761e-162	-2.50891e-165	-3.25411e-163	-3.67247e-163	1.68031e-163	4.909e-163	-3.49902e-164	1.28801e-162	0
4.77499e-163	3.68129e-163	-4.156e-163	-1.56673e-163	-2.81813e-163	-4.67416e-164	2.27809e-164	-2.13709e-163	-1.08981e-162	-6.06264e-164	-6.35855e-163	-1.0025e-163	4.30987e-163	-1.81252e-163	9.47354e-163	3.68502e-164	1.43551e-163	1.74431e-163	-7.35207e-163	-1.04017e-163	5.86405e-164	2.58141e-163	-1.26761e-162	-2.50891e-165	-3.25411e-163	-3.67247e-163	1.68031e-163	4.909e-163	-3.49902e-164	1.28801e-162	0
4.77499e-163	3.68129e-163	-4.156e-163	-1.56673e-163	-2.81813e-163	-4.67416e-164	2.27809e-164	-2.13709e-163	-1.08981e-162	-6.06264e-164	-6.35855e-163	-1.0025e-163	4.30987e-163	-1.81252e-163	9.47354e-163	3.68502e-164	1.43551e-163	1.74431e-163	-7.35207e-163	-1.04017e-163	5.86405e-164	2.58141e-163	-1.26761e-162	-2.50891e-165	-3.25411e-163	-3.67247e-163	1.68031e-163	4.909e-163	-3.49902e-164	1.28801e-162	0
4.77499e-163	3.68129e-163	-4.156e-163	-1.56673e-163	-2.81813e-163	-4.67416e-164	2.27809e-164	-2.13709e-163	-1.08981e-162	-6.06264e-164	-6.35855e-163	-1.0025e-163	4.30987e-163	-1.81252e-163	9.47354e-163	3.68502e-164	1.43551e-163	1.74431e-163	-7.35207e-163	-1.04017e-163	5.86405e-164	2.58141e-163	-1.26761e-162	-2.50891e-165	-3.25411e-163	-3.67247e-163	1.68031e-163	4.909e-163	-3.49902e-164	1.28801e-162	0
4.77499e-163	3.68129e-163	-4.156e-163	-1.56673e-163	-2.81813e-163	-4.67416e-164	2.27809e-164	-2.13709e-163	-1.08981e-162	-6.06264e-164	-6.35855e-163	-1.0025e-163	4.30987e-163	-1.81252e-163	9.47354e-163	3.68502e-164	1.43551e-163	1.74431e-163	-7.35207e-163	-1.04017e-163	5.86405e-164	2.58141e-163	-1.26761e-162	-2.50891e-165	-3.25411e-163	-3.67247e-163	1.68031e-163	4.909e-163	-3.49902e-164	1.28801e-162	0
4.77499e-163	3.68129e-163	-4.156e-163	-1.56673e-163	-2.81813e-163	-4.67416e-164	2.27809e-164	-2.13709e-163	-1.08981e-162	-6.06264e-164	-6.35855e-163	-1.0025e-163	4.30987e-163	-1.81252e-163	9.47354e-163	3.68502e-164	1.43551e-163	1.74431e-163	-7.35207e-163	-1.04017e-163	5.86405e-164	2.58141e-163	-1.26761e-162	-2.50891e-165	-3.25411e-163	-3.67247e-163	1.68031e-163	4.909e-163	-3.49902e-164	1.28801e-162	0
4.77499e-163	3.68129e-163	-4.156e-163	-1.56673e-163	-2.81813e-163	-4.67416e-164	2.27809e-164	-2.13709e-163	-1.08981e-162	-6.06264e-164	-6.35855e-163	-1.0025e-163	4.30987e-163	-1.81252e-163	9.47354e-163	3.68502e-164	1.43551e-163	1.74431e-163	-7.35207e-163	-1.04017e-163	5.86405e-164	2.58141e-163	-1.26761e-162	-2.50891e-165	-3.25411e-163	-3.67247e-163	1.68031e-163	4.909e-163	-3.49902e-164	1.28801e-162	0
4.77499e-163	3.68129e-163	-4.156e-163	-1.56673e-163	-2.81813e-163	-4.67416e-164	2.27809e-164	-2.13709e-163	-1.08981e-162	-6.06264e-164	-6.35855e-163	-1.0025e-163	4.30987e-163	-1.81252e-163	9.47354e-163	3.68502e-164	1.43551e-163	1.74431e-163	-7.35207e-163	-1.04017e-163	5.86405e-164	2.58141e-163	-1.26761e-162	-2.50891e-165	-3.25411e-163	-3.67247e-163	1.68031e-163	4.909e-163	-3.49902e-164	1.28801e-162	0
4.77499e-163	3.68129e-163	-4.156e-163	-1.56673e-163	-2.81813e-163	-4.67416e-164	2.27809e-164	-2.13709e-163	-1.08981e-162	-6.06264e-164	-6.35855e-163	-1.0025e-163	4.30987e-163	-1.81252e-163	9.47354e-163	3.68502e-164	1.43551e-163	1.74431e-163	-7.35207e-163	-1.04017e-163	5.86405e-164	2.58141e-163	-1.26761e-162	-2.50891e-165	-3.25411e-163	-3.67247e-163	1.68031e-163	4.909e-163	-3.49902e-164	1.28801e-162	0
4.77499e-163	3.68129e-163	-4.156e-163	-1.56673e-163	-2.81813e-163	-4.67416e-164	2.27809e-164	-2.13709e-163	-1.08981e-162	-6.06264e-164	-6.35855e-163	-1.0025e-163	4.30987e-163	-1.81252e-163	9.47354e-163	3.68502e-164	1.43551e-163	1.74431e-163	-7.35207e-163	-1.04017e-163	5.86405e-164	2.58141e-163	-1.26761e-162	-2.50891e-165	-3.25411e-163	-3.67247e-163	1.68031e-163	4.909e-163	-3.49902e-164	1.28801e-162	0
4.77499e-163	3.68129e-163	-4.156e-163	-1.56673e-163	-2.81813e-163	-4.67416e-164	2.27809e-164	-2.13709e-163	-1.08981e-162	-6.06264e-164	-6.35855e-163	-1.0025e-163	4.30987e-163	-1.81252e-163	9.47354e-163	3.68502e-164	1.43551e-163	1.74431e-163	-7.35207e-163	-1.04017e-163	5.86405e-164	2.58141e-163	-1.26761e-162	-2.50891e-165	-3.25411e-163	-3.67247e-163	1.68031e-163	4.909e-163	-3.49902e-164	1.28801e-162	0
4.77499e-163	3.68129e-163	-4.156e-163	-1.56673e-163	-2.81813e-163	-4.67416e-164	2.27809e-164	-2.13709e-163	-1.08981e-162	-6.06264e-164	-6.35855e-163	-1.0025e-163	4.30987e-163	-1.81252e-163	9.47354e-163	3.68502e-164	1.43551e-163	1.74431e-163	-7.35207e-163	-1.04017e-163	5.86405e-164	2.58141e-163	-1.26761e-162	-2.50891e-165	-3.25411e-163	-3.67247e-163	1.68031e-163	4.909e-163	-3.49902e-164	1.28801e-162	0
4.77499e-163	3.68129e-163	-4.156e-163	-1.56673e-163	-2.81813e-163	-4.67416e-164	2.27809e-164	-2.13709e-163	-1.08981e-162	-6.06264e-164	-6.35855e-163	-1.0025e-163	4.30987e-163	-1.81252e-163	9.47354e-163	3.68502e-164	1.43551e-163	1.74431e-163	-7.35207e-163	-1.04017e-163	5.86405e-164	2.58141e-163	-1.26761e-162	-2.50891e-165	-3.25411e-163	-3.67247e-163	1.68031e-163	4.909e-163	-3.49902e-164	1.28801e-162	0
4.77499e-163	3.68129e-163	-4.156e-163	-1.56673e-163	-2.81813e-163	-4.67416e-164	2.27809e-164	-2.13709e-163	-1.08981e-162	-6.06264e-164	-6.35855e-163	-1.0025e-163	4.30987e-163	-1.81252e-163	9.47354e-163	3.68502e-164	1.43551e-163	1.74431e-163	-7.35207e-163	-1.04017e-163	5.86405e-164	2.58141e-163	-1.26761e-162	-2.50891e-165	-3.25411e-163	-3.67247e-163	1.68031e-163	4.909e-163	-3.49902e-164	1.28801e-162	0
4.77499e-163	3.68129e-163	-4.156e-163	-1.56673e-163	-2.81813e-163	-4.67416e-164	2.27809e-164	-2.13709e-163	-1.08981e-162	-6.06264e-164	-6.35855e-163	-1.0025e-163	4.30987e-163	-1.81252e-163	9.47354e-163	3.68502e-164	1.43551e-163	1.74431e-163	-7.35207e-163	-1.04017e-163	5.86405e-164	2.58141e-163	-1.26761e-162	-2.50891e-165	-3.25411e-163	-3.67247e-163	1.68031e-163	4.909e-163	-3.49902e-164	1.28801e-162	0
4.77499e-163	3.68129e-163	-4.156e-163	-1.56673e-163	-2.81813e-163	-4.67416e-164	2.27809e-164	-2.13709e-163	-1.08981e-162	-6.06264e-164	-6.35855e-163	-1.0025e-163	4.30987e-163	-1.81252e-163	9.47354e-163	3.68502e-164	1.43551e-163	1.74431e-163	-7.35207e-163	-1.04017e-163	5.86405e-164	2.58141e-163	-1.26761e-162	-2.50891e-165	-3.25411e-163	-3.67247e-163	1.68031e-163	4.909e-163	-3.49902e-164	1.28801e-162	0
4.77499e-163	3.68129e-163	-4.156e-163	-1.56673e-163	-2.81813e-163	-4.67416e-164	2.27809e-164	-2.13709e-163	-1.08981e-162	-6.06264e-164	-6.35855e-163	-1.0025e-163	4.30987e-163	-1.81252e-163	9.47354e-163	3.68502e-164	1.43551e-163	1.74431e-163	-7.35207e-163	-1.04017e-163	5.86405e-164	2.58141e-163	-1.26761e-162	-2.50891e-165	-3.25411e-163	-3.67247e-163	1.68031e-163	4.909e-163	-3.49902e-164	1.28801e-162	0
4.77499e-163	3.68129e-163	-4.156e-163	-1.56673e-163	-2.81813e-163	-4.67416e-164	2.27809e-164	-2.13709e-163	-1.08981e-162	-6.06264e-164	-6.35855e-163	-1.0025e-163	4.30987e-163	-1.81252e-163	9.47354e-163	3.68502e-164	1.43551e-163	1.74431e-163	-7.35207e-163	-1.04017e-163	5.86405e-164	2.58141e-163	-1.26761e-162	-2.50891e-165	-3.25411e-163	-3.67247e-163	1.68031e-163	4.909e-163	-3.49902e-164	1.28801e-162	0
4.77499e-163	3.68129e-163	-4.156e-163	-1.56673e-163	-2.81813e-163	-4.67416e-164	2.27809e-164	-2.13709e-163	-1.08981e-162	-6.06264e-164	-6.35855e-163	-1.0025e-163	4.30987e-163	-1.81252e-163	9.47354e-163	3.68502e-164	1.43551e-163	1.74431e-163	-7.35207e-163	-1.04017e-163	5.86405e-164	2.58141e-163	-1.26761e-162	-2.50891e-165	-3.25411e-163	-3.67247e-163	1.68031e-163	4.909e-163	-3.49902e-164	1.28801e-162	0
4.77499e-163	3.68129e-163	-4.156e-163	-1.56673e-163	-2.81813e-163	-4.67416e-164	2.27809e-164	-2.13709e-163	-1.08981e-162	-6.06264e-164	-6.35855e-163	-1.0025e-163	4.30987e-163	-1.81252e-163	9.47354e-163	3.68502e-164	1.43551e-163	1.74431e-163	-7.35207e-163	-1.04017e-163	5.86405e-164	2.58141e-163	-1.26761e-162	-2.50891e-165	-3.25411e-163	-3.67247e-163	1.68031e-163	4.909e-163	-3.49902e-164	1.28801e-162	0
4.77499e-163	3.68129e-163	-4.156e-163	-1.56673e-163	-2.81813e-163	-4.67416e-164	2.27809e-164	-2.13709e-163	-1.08981e-162	-6.06264e-164	-6.35855e-163	-1.0025e-163	4.30987e-163	-1.81252e-163	9.47354e-163	3.68502e-164	1.43551e-163	1.74431e-163	-7.35207e-163	-1.04017e-163	5.86405e-164	2.58141e-163	-1.26761e-162	-2.50891e-165	-3.25411e-163	-3.67247e-163	1.68031e-163	4.909e-163	-3.49902e-164	1.28801e-162	0
4.77499e-163	3.68129e-163	-4.156e-163	-1.56673e-163	-2.81813e-163	-4.67416e-164	2.27809e-164	-2.13709e-163	-1.08981e-162	-6.06264e-164	-6.35855e-163	-1.0025e-163	4.30987e-163	-1.81252e-163	9.47354e-163	3.68502e-164	1.43551e-163	1.74431e-163	-7.35207e-163	-1.04017e-163	5.86405e-164	2.58141e-163	-1.26761e-162	-2.50891e-165	-3.25411e-163	-3.67247e-163	1.68031e-163	4.909e-163	-3.49902e-164	1.28801e-162	0
4.77499e-163	3.68129e-163	-4.156e-163	-1.56673e-163	-2.81813e-163	-4.67416e-164	2.27809e-164	-2.13709e-163	-1.08981e-162	-6.06264e-164	-6.35855e-163	-1.0025e-163	4.30987e-163	-1.81252e-163	9.47354e-163	3.68502e-164	1.43551e-163	1.74431e-163	-7.35207e-163	-1.04017e-163	5.86405e-164	2.58141e-163	-1.26761e-162	-2.50891e-165	-3.25411e-163	-3.67247e-163	1.68031e-163	4.909e-163	-3.49902e-164	1.28801e-162	0
4.77499e-163	3.68129e-163	-4.156e-163	-1.56673e-163	-2.81813e-163	-4.67416e-164	2.27809e-164	-2.13709e-163	-1.08981e-162	-6.06264e-164	-6.35855e-163	-1.0025e-163	4.30987e-163	-1.81252e-163	9.47354e-163	3.68502e-164	1.43551e-163	1.74431e-163	-7.35207e-163	-1.04017e-163	5.86405e-164	2.58141e-163	-1.26761e-162	-2.50891e-165	-3.25411e-163	-3.67247e-163	1.68031e-163	4.909e-163	-3.49902e-164	1.28801e-162	0
4.77499e-163	3.68129e-163	-4.156e-163	-1.56673e-163	-2.81813e-163	-4.67416e-164	2.27809e-164	-2.13709e-163	-1.08981e-162	-6.06264e-164	-6.35855e-163	-1.0025e-163	4.30987e-163	-1.81252e-163	9.47354e-163	3.68502e-164	1.43551e-163	1.74431e-163	-7.35207e-163	-1.04017e-163	5.86405e-164	2.58141e-163	-1.26761e-162	-2.50891e-165	-3.25411e-163	-3.67247e-163	1.68031e-163	4.909e-163	-3.49902e-164	1.28801e-162	0
4.77499e-163	3.68129e-163	-4.156e-163	-1.56673e-163	-2.81813e-163	-4.67416e-164	2.27809e-164	-2.13709e-163	-1.08981e-162	-6.06264e-164	-6.35855e-163	-1.0025e-163	4.30987e-163	-1.81252e-163	9.47354e-163	3.68502e-164	1.43551e-163	1.74431e-163	-7.35207e-163	-1.04017e-163	5.86405e-164	2.58141e-163	-1.26761e-162	-2.50891e-165	-3.25411e-163	-3.67247e-163	1.68031e-163	4.909e-163	-3.49902e-164	1.28801e-162	0
4.77499e-163	3.68129e-163	-4.156e-163	-1.56673e-163	-2.81813e-163	-4.67416e-164	2.27809e-164	-2.13709e-163	-1.08981e-162	-6.06264e-164	-6.35855e-163	-1.0025e-163	4.30987e-163	-1.81252e-163	9.47354e-163	3.68502e-164	1.43551e-163	1.74431e-163	-7.35207e-163	-1.04017e-163	5.86405e-164	2.58141e-163	-1.26761e-162	-2.50891e-165	-3.25411e-163	-3.67247e-163	1.68031e-163	4.909e-163	-3.49902e-164	1.28801e-162	0
4.77499e-163	3.68129e-163	-4.156e-163	-1.56673e-163	-2.81813e-163	-4.67416e-164	2.27809e-164	-2.13709e-163	-1.08981e-162	-6.06264e-164	-6.35855e-163	-1.0025e-163	4.30987e-163	-1.81252e-163	9.47354e-163	3.68502e-164	1.43551e-163	1.74431e-163	-7.35207e-163	-1.04017e-163	5.86405e-164	2.58141e-163	-1.26761e-162	-2.50891e-165	-3.25411e-163	-3.67247e-163	1.68031e-163	4.909e-163	-3.49902e-164	1.28801e-162	0
4.77499e-163	3.68129e-163	-4.156e-163	-1.56673e-163	-2.81813e-163	-4.67416e-164	2.27809e-164	-2.13709e-163	-1.08981e-162	-6.06264e-164	-6.35855e-163	-1.0025e-163	4.30987e-163	-1.81252e-163	9.47354e-163	3.68502e-164	1.43551e-163	1.74431e-163	-7.35207e-163	-1.04017e-163	5.86405e-164	2.58141e-163	-1.26761e-162	-2.50891e-165	-3.25411e-163	-3.67247e-163	1.68031e-163	4.909e-163	-3.49902e-164	1.28801e-162	0
4.77499e-163	3.68129e-163	-4.156e-163	-1.56673e-163	-2.81813e-163	-4.67416e-164	2.27809e-164	-2.13709e-163	-1.08981e-162	-6.06264e-164	-6.35855e-163	-1.0025e-163	4.30987e-163	-1.81252e-163	9.47354e-163	3.68502e-164	1.43551e-163	1.74431e-163	-7.35207e-163	-1.04017e-163	5.86405e-164	2.58141e-163	-1.26761e-162	-2.50891e-165	-3.25411e-163	-3.67247e-163	1.68031e-163	4.909e-163	-3.49902e-164	1.28801e-162	0
4.77499e-163	3.68129e-163	-4.156e-163	-1.56673e-163	-2.81813e-163	-4.67416e-164	2.27809e-164	-2.13709e-163	-1.08981e-162	-6.06264e-164	-6.35855e-163	-1.0025e-163	4.30987e-163	-1.81252e-163	9.47354e-163	3.68502e-164	1.43551e-163	1.74431e-163	-7.35207e-163	-1.04017e-163	5.86405e-164	2.58141e-163	-1.26761e-162	-2.50891e-165	-3.25411e-163	-3.67247e-163	1.68031e-163	4.909e-163	-3.49902e-164	1.28801e-162	0
4.77499e-163	3.68129e-163	-4.156e-163	-1.56673e-163	-2.81813e-163	-4.67416e-164	2.27809e-164	-2.13709e-163	-1.08981e-162	-6.06264e-164	-6.35855e-163	-1.0025e-163	4.30987e-163	-1.81252e-163	9.47354e-163	3.68502e-164	1.43551e-163	1.74431e-163	-7.35207e-163	-1.04017e-163	5.86405e-164	2.58141e-163	-1.26761e-162	-2.50891e-165	-3.25411e-163	-3.67247e-163	1.68031e-163	4.909e-163	-3.49902e-164	1.28801e-162	0
4.77499e-163	3.68129e-163	-4.156e-163	-1.56673e-163	-2.81813e-163	-4.67416e-164	2.27809e-164	-2.13709e-163	-1.08981e-162	-6.06264e-164	-6.35855e-163	-1.0025e-163	4.30987e-163	-1.81252e-163	9.47354e-163	3.68502e-164	1.43551e-163	1.74431e-163	-7.35207e-163	-1.04017e-163	5.86405e-164	2.58141e-163	-1.26761e-162	-2.50891e-165	-3.25411e-163	-3.67247e-163	1.68031e-163	4.909e-163	-3.49902e-164	1.28801e-162	0
4.77499e-163	3.68129e-163	-4.156e-163	-1.56673e-163	-2.81813e-163	-4.67416e-164	2.27809e-164	-2.13709e-163	-1.08981e-162	-6.06264e-164	-6.35855e-163	-1.0025e-163	4.30987e-163	-1.81252e-163	9.47354e-163	3.68502e-164	1.43551e-163	1.74431e-163	-7.35207e-163	-1.04017e-163	5.86405e-164	2.58141e-163	-1.26761e-162	-2.50891e-165	-3.25411e-163	-3.67247e-163	1.68031e-163	4.909e-163	-3.49902e-164	1.28801e-162	0
4.77499e-163	3.68129e-163	-4.156e-163	-1.56673e-163	-2.81813e-163	-4.67416e-164	2.27809e-164	-2.13709e-163	-1.08981e-162	-6.06264e-164	-6.35855e-163	-1.0025e-163	4.30987e-163	-1.81252e-163	9.47354e-163	3.68502e-164	1.43551e-163	1.74431e-163	-7.35207e-163	-1.04017e-163	5.86405e-164	2.58141e-163	-1.26761e-162	-2.50891e-165	-3.25411e-163	-3.67247e-163	1.68031e-163	4.909e-163	-3.49902e-164	1.28801e-162	0
4.77499e-163	3.68129e-163	-4.156e-163	-1.56673e-163	-2.81813e-163	-4.67416e-164	2.27809e-164	-2.13709e-163	-1.08981e-162	-6.06264e-164	-6.35855e-163	-1.0025e-163	4.30987e-163	-1.81252e-163	9.47354e-163	3.68502e-164	1.43551e-163	1.74431e-163	-7.35207e-163	-1.04017e-163	5.86405e-164	2.58141e-163	-1.26761e-162	-2.50891e-165	-3.25411e-163	-3.67247e-163	1.68031e-163	4.909e-163	-3.49902e-164	1.28801e-162	0
4.77499e-163	3.68129e-163	-4.156e-163	-1.56673e-163	-2.81813e-163	-4.67416e-164	2.27809e-164	-2.13709e-163	-1.08981e-162	-6.06264e-164	-6.35855e-163	-1.0025e-163	4.30987e-163	-1.81252e-163	9.47354e-163	3.68502e-164	1.43551e-163	1.74431e-163	-7.35207e-163	-1.04017e-163	5.86405e-164	2.58141e-163	-1.26761e-162	-2.50891e-165	-3.25411e-163	-3.67247e-163	1.68031e-163	4.909e-163	-3.49902e-164	1.28801e-162	0
4.77499e-163	3.68129e-163	-4.156e-163	-1.56673e-163	-2.81813e-163	-4.67416e-164	2.27809e-164	-2.13709e-163	-1.08981e-162	-6.06264e-164	-6.35855e-163	-1.0025e-163	4.30987e-163	-1.81252e-163	9.47354e-163	3.68502e-164	1.43551e-163	1.74431e-163	-7.35207e-163	-1.04017e-163	5.86405e-164	2.58141e-163	-1.26761e-162	-2.50891e-165	-3.25411e-163	-3.67247e-163	1.68031e-163	4.909e-163	-3.49902e-164	1.28801e-162	0
4.77499e-163	3.68129e-163	-4.156e-163	-1.56673e-163	-2.81813e-163	-4.67416e-164	2.27809e-164	-2.13709e-163	-1.08981e-162	-6.06264e-164	-6.35855e-163	-1.0025e-163	4.30987e-163	-1.81252e-163	9.47354e-163	3.68502e-164	1.43551e-163	1.74431e-163	-7.35207e-163	-1.04017e-163	5.86405e-164	2.58141e-163	-1.26761e-162	-2.50891e-165	-3.25411e-163	-3.67247e-163	1.68031e-163	4.909e-163	-3.49902e-164	1.28801e-162	0
4.77499e-163	3.68129e-163	-4.156e-163	-1.56673e-163	-2.81813e-163	-4.67416e-164	2.27809e-164	-2.13709e-163	-1.08981e-162	-6.06264e-164	-6.35855e-163	-1.0025e-163	4.30987e-163	-1.81252e-163	9.47354e-163	3.68502e-164	1.43551e-163	1.74431e-163	-7.35207e-163	-1.04017e-163	5.86405e-164	2.58141e-163	-1.26761e-162	-2.50891e-165	-3.25411e-163	-3.67247e-163	1.68031e-163	4.909e-163	-3.49902e-164	1.28801e-162	0
4.77499e-163	3.68129e-163	-4.156e-163	-1.56673e-163	-2.81813e-163	-4.67416e-164	2.27809e-164	-2.13709e-163	-1.08981e-162	-6.06264e-164	-6.35855e-163	-1.0025e-163	4.30987e-163	-1.81252e-163	9.47354e-163	3.68502e-164	1.43551e-163	1.74431e-163	-7.35207e-163	-1.04017e-163	5.86405e-164	2.58141e-163	-1.26761e-162	-2.50891e-165	-3.25411e-163	-3.67247e-163	1.68031e-163	4.909e-163	-3.49902e-164	1.28801e-162	0
4.77499e-163	3.68129e-163	-4.156e-163	-1.56673e-163	-2.81813e-163	-4.67416e-164	2.27809e-164	-2.13709e-163	-1.08981e-162	-6.06264e-164	-6.35855e-163	-1.0025e-163	4.30987e-163	-1.81252e-163	9.47354e-163	3.68502e-164	1.43551e-163	1.74431e-163	-7.35207e-163	-1.04017e-163	5.86405e-164	2.58141e-163	-1.26761e-162	-2.50891e-165	-3.25411e-163	-3.67247e-163	1.68031e-163	4.909e-163	-3.49902e-164	1.28801e-162	0
4.77499e-163	3.68129e-163	-4.156e-163	-1.56673e-163	-2.81813e-163	-4.67416e-164	2.27809e-164	-2.13709e-163	-1.08981e-162	-6.06264e-164	-6.35855e-163	-1.0025e-163	4.30987e-163	-1.81252e-163	9.47354e-163	3.68502e-164	1.43551e-163	1.74431e-163	-7.35207e-163	-1.04017e-163	5.86405e-164	2.58141e-163	-1.26761e-162	-2.50891e-165	-3.25411e-163	-3.67247e-163	1.68031e-163	4.909e-163	-3.49902e-164	1.28801e-162	0
4.77499e-163	3.68129e-163	-4.156e-163	-1.56673e-163	-2.81813e-163	-4.67416e-164	2.27809e-164	-2.13709e-163	-1.08981e-162	-6.06264e-164	-6.35855e-163	-1.0025e-163	4.30987e-163	-1.81252e-163	9.47354e-163	3.68502e-164	1.43551e-163	1.74431e-163	-7.35207e-163	-1.04017e-163	5.86405e-164	2.58141e-163	-1.26761e-162	-2.50891e-165	-3.25411e-163	-3.67247e-163	1.68031e-163	4.909e-163	-3.49902e-164	1.28801e-162	0
4.77499e-163	3.68129e-163	-4.156e-163	-1.56673e-163	-2.81813e-163	-4.67416e-164	2.27809e-164	-2.13709e-163	-1.08981e-162	-6.06264e-164	-6.35855e-163	-1.0025e-163	4.30987e-163	-1.81252e-163	9.47354e-163	3.68502e-164	1.43551e-163	1.74431e-163	-7.35207e-163	-1.04017e-163	5.86405e-164	2.58141e-163	-1.26761e-162	-2.50891e-165	-3.25411e-163	-3.67247e-163	1.68031e-163	4.909e-163	-3.49902e-164	1.28801e-162	0
4.77499e-163	3.68129e-163	-4.156e-163	-1.56673e-163	-2.81813e-163	-4.67416e-164	2.27809e-164	-2.13709e-163	-1.08981e-162	-6.06264e-164	-6.35855e-163	-1.0025e-163	4.30987e-163	-1.81252e-163	9.47354e-163	3.68502e-164	1.43551e-163	1.74431e-163	-7.35207e-163	-1.04017e-163	5.86405e-164	2.58141e-163	-1.26761e-162	-2.50891e-165	-3.25411e-163	-3.67247e-163	1.68031e-163	4.909e-163	-3.49902e-164	1.28801e-162	0
4.77499e-163	3.68129e-163	-4.156e-163	-1.56673e-163	-2.81813e-163	-4.67416e-164	2.27809e-164	-2.13709e-163	-1.08981e-162	-6.06264e-164	-6.35855e-163	-1.0025e-163	4.30987e-163	-1.81252e-163	9.47354e-163	3.68502e-164	1.43551e-163	1.74431e-163	-7.35207e-163	-1.04017e-163	5.86405e-164	2.58141e-163	-1.26761e-162	-2.50891e-165	-3.25411e-163	-3.67247e-163	1.68031e-163	4.909e-163	-3.49902e-164	1.28801e-162	0
4.77499e-163	3.68129e-163	-4.156e-163	-1.56673e-163	-2.81813e-163	-4.67416e-164	2.27809e-164	-2.13709e-163	-1.08981e-162	-6.06264e-164	-6.35855e-163	-1.0025e-163	4.30987e-163	-1.81252e-163	9.47354e-163	3.68502e-164	1.43551e-163	1.74431e-163	-7.35207e-163	-1.04017e-163	5.86405e-164	2.58141e-163	-1.26761e-162	-2.50891e-165	-3.25411e-163	-3.67247e-163	1.68031e-163	4.909e-163	-3.49902e-164	1.28801e-162	0
4.77499e-163	3.68129e-163	-4.156e-163	-1.56673e-163	-2.81813e-163	-4.67416e-164	2.27809e-164	-2.13709e-163	-1.08981e-162	-6.06264e-164	-6.35855e-163	-1.0025e-163	4.30987e-163	-1.81252e-163	9.47354e-163	3.68502e-164	1.43551e-163	1.74431e-163	-7.35207e-163	-1.04017e-163	5.86405e-164	2.58141e-163	-1.26761e-162	-2.50891e-165	-3.25411e-163	-3.67247e-163	1.68031e-163	4.909e-163	-3.49902e-164	1.28801e-162	0
4.77499e-163	3.68129e-163	-4.156e-163	-1.56673e-163	-2.81813e-163	-4.67416e-164	2.27809e-164	-2.13709e-163	-1.08981e-162	-6.06264e-164	-6.35855e-163	-1.0025e-163	4.30987e-163	-1.81252e-163	9.47354e-163	3.68502e-164	1.43551e-163	1.74431e-163	-7.35207e-163	-1.04017e-163	5.86405e-164	2.58141e-163	-1.26761e-162	-2.50891e-165	-3.25411e-163	-3.67247e-163	1.68031e-163	4.909e-163	-3.49902e-164	1.28801e-162	0
4.77499e-163	3.68129e-163	-4.156e-163	-1.56673e-163	-2.81813e-163	-4.67416e-164	2.27809e-164	-2.13709e-163	-1.08981e-162	-6.06264e-164	-6.35855e-163	-1.0025e-163	4.30987e-163	-1.81252e-163	9.47354e-163	3.68502e-164	1.43551e-163	1.74431e-163	-7.35207e-163	-1.04017e-163	5.86405e-164	2.58141e-163	-1.26761e-162	-2.50891e-165	-3.25411e-163	-3.67247e-163	1.68031e-163	4.909e-163	-3.49902e-164	1.28801e-162	0
4.77499e-163	3.68129e-163	-4.156e-163	-1.56673e-163	-2.81813e-163	-4.67416e-164	2.27809e-164	-2.13709e-163	-1.08981e-162	-6.06264e-164	-6.35855e-163	-1.0025e-163	4.30987e-163	-1.81252e-163	9.47354e-163	3.68502e-164	1.43551e-163	1.74431e-163	-7.35207e-163	-1.04017e-163	5.86405e-164	2.58141e-163	-1.26761e-162	-2.50891e-165	-3.25411e-163	-3.67247e-163	1.68031e-163	4.909e-163	-3.49902e-164	1.28801e-162	0
4.77499e-163	3.68129e-163	-4.156e-163	-1.56673e-163	-2.81813e-163	-4.67416e-164	2.27809e-164	-2.13709e-163	-1.08981e-162	-6.06264e-164	-6.35855e-163	-1.0025e-163	4.30987e-163	-1.81252e-163	9.47354e-163	3.68502e-164	1.43551e-163	1.74431e-163	-7.35207e-163	-1.04017e-163	5.86405e-164	2.58141e-163	-1.26761e-162	-2.50891e-165	-3.25411e-163	-3.67247e-163	1.68031e-163	4.909e-163	-3.49902e-164	1.28801e-162	0
4.77499e-163	3.68129e-163	-4.156e-163	-1.56673e-163	-2.81813e-163	-4.67416e-164	2.27809e-164	-2.13709e-163	-1.08981e-162	-6.06264e-164	-6.35855e-163	-1.0025e-163	4.30987e-163	-1.81252e-163	9.47354e-163	3.68502e-164	1.43551e-163	1.74431e-163	-7.35207e-163	-1.04017e-163	5.86405e-164	2.58141e-163	-1.26761e-162	-2.50891e-165	-3.25411e-163	-3.67247e-163	1.68031e-163	4.909e-163	-3.49902e-164	1.28801e-162	0
4.77499e-163	3.68129e-163	-4.156e-163	-1.56673e-163	-2.81813e-163	-4.67416e-164	2.27809e-164	-2.13709e-163	-1.08981e-162	-6.06264e-164	-6.35855e-163	-1.0025e-163	4.30987e-163	-1.81252e-163	9.47354e-163	3.68502e-164	1.43551e-163	1.74431e-163	-7.35207e-163	-1.04017e-163	5.86405e-164	2.58141e-163	-1.26761e-162	-2.50891e-165	-3.25411e-163	-3.67247e-163	1.68031e-163	4.909e-163	-3.49902e-164	1.28801e-162	0
4.77499e-163	3.68129e-163	-4.156e-163	-1.56673e-163	-2.81813e-163	-4.67416e-164	2.27809e-164	-2.13709e-163	-1.08981e-162	-6.06264e-164	-6.35855e-163	-1.0025e-163	4.30987e-163	-1.81252e-163	9.47354e-163	3.68502e-164	1.43551e-163	1.74431e-163	-7.35207e-163	-1.04017e-163	5.86405e-164	2.58141e-163	-1.26761e-162	-2.50891e-165	-3.25411e-163	-3.67247e-163	1.68031e-163	4.909e-163	-3.49902e-164	1.28801e-162	0
4.77499e-163	3.68129e-163	-4.156e-163	-1.56673e-163	-2.81813e-163	-4.67416e-164	2.27809e-164	-2.13709e-163	-1.08981e-162	-6.06264e-164	-6.35855e-163	-1.0025e-163	4.30987e-163	-1.81252e-163	9.47354e-163	3.68502e-164	1.43551e-163	1.74431e-163	-7.35207e-163	-1.04017e-163	5.86405e-164	2.58141e-163	-1.26761e-162	-2.50891e-165	-3.25411e-163	-3.67247e-163	1.68031e-163	4.909e-163	-3.49902e-164	1.28801e-162	0
4.77499e-163	3.68129e-163	-4.156e-163	-1.56673e-163	-2.81813e-163	-4.67416e-164	2.27809e-164	-2.13709e-163	-1.08981e-162	-6.06264e-164	-6.35855e-163	-1.0025e-163	4.30987e-163	-1.81252e-163	9.47354e-163	3.68502e-164	1.43551e-163	1.74431e-163	-7.35207e-163	-1.04017e-163	5.86405e-164	2.58141e-163	-1.26761e-162	-2.50891e-165	-3.25411e-163	-3.67247e-163	1.68031e-163	4.909e-163	-3.49902e-164	1.28801e-162	0
4.77499e-163	3.68129e-163	-4.156e-163	-1.56673e-163	-2.81813e-163	-4.67416e-164	2.27809e-164	-2.13709e-163	-1.08981e-162	-6.06264e-164	-6.35855e-163	-1.0025e-163	4.30987e-163	-1.81252e-163	9.47354e-163	3.68502e-164	1.43551e-163	1.74431e-163	-7.35207e-163	-1.04017e-163	5.86405e-164	2.58141e-163	-1.26761e-162	-2.50891e-165	-3.25411e-163	-3.67247e-163	1.68031e-163	4.909e-163	-3.49902e-164	1.28801e-162	0
4.77499e-163	3.68129e-163	-4.156e-163	-1.56673e-163	-2.81813e-163	-4.67416e-164	2.27809e-164	-2.13709e-163	-1.08981e-162	-6.06264e-164	-6.35855e-163	-1.0025e-163	4.30987e-163	-1.81252e-163	9.47354e-163	3.68502e-164	1.43551e-163	1.74431e-163	-7.35207e-163	-1.04017e-163	5.86405e-164	2.58141e-163	-1.26761e-162	-2.50891e-165	-3.25411e-163	-3.67247e-163	1.68031e-163	4.909e-163	-3.49902e-164	1.28801e-162	0
4.77499e-163	3.68129e-163	-4.156e-163	-1.56673e-163	-2.81813e-163	-4.67416e-164	2.27809e-164	-2.13709e-163	-1.08981e-162	-6.06264e-164	-6.35855e-163	-1.0025e-163	4.30987e-163	-1.81252e-163	9.47354e-163	3.68502e-164	1.43551e-163	1.74431e-163	-7.35207e-163	-1.04017e-163	5.86405e-164	2.58141e-163	-1.26761e-162	-2.50891e-165	-3.25411e-163	-3.67247e-163	1.68031e-163	4.909e-163	-3.49902e-164	1.28801e-162	0
4.77499e-163	3.68129e-163	-4.156e-163	-1.56673e-163	-2.81813e-163	-4.67416e-164	2.27809e-164	-2.13709e-163	-1.08981e-162	-6.06264e-164	-6.35855e-163	-1.0025e-163	4.30987e-163	-1.81252e-163	9.47354e-163	3.68502e-164	1.43551e-163	1.74431e-163	-7.35207e-163	-1.04017e-163	5.86405e-164	2.58141e-163	-1.26761e-162	-2.50891e-165	-3.25411e-163	-3.67247e-163	1.68031e-163	4.909e-163	-3.49902e-164	1.28801e-162	0
4.77499e-163	3.68129e-163	-4.156e-163	-1.56673e-163	-2.81813e-163	-4.67416e-164	2.27809e-164	-2.13709e-163	-1.08981e-162	-6.06264e-164	-6.35855e-163	-1.0025e-163	4.30987e-163	-1.81252e-163	9.47354e-163	3.68502e-164	1.43551e-163	1.74431e-163	-7.35207e-163	-1.04017e-163	5.86405e-164	2.58141e-163	-1.26761e-162	-2.50891e-165	-3.25411e-163	-3.67247e-163	1.68031e-163	4.909e-163	-3.49902e-164	1.28801e-162	0
4.77499e-163	3.68129e-163	-4.156e-163	-1.56673e-163	-2.81813e-163	-4.67416e-164	2.27809e-164	-2.13709e-163	-1.08981e-162	-6.06264e-164	-6.35855e-163	-1.0025e-163	4.30987e-163	-1.81252e-163	9.47354e-163	3.68502e-164	1.43551e-163	1.74431e-163	-7.35207e-163	-1.04017e-163	5.86405e-164	2.58141e-163	-1.26761e-162	-2.50891e-165	-3.25411e-163	-3.67247e-163	1.68031e-163	4.909e-163	-3.49902e-164	1.28801e-162	0
4.77499e-163	3.68129e-163	-4.156e-163	-1.56673e-163	-2.81813e-163	-4.67416e-164	2.27809e-164	-2.13709e-163	-1.08981e-162	-6.06264e-164	-6.35855e-163	-1.0025e-163	4.30987e-163	-1.81252e-163	9.47354e-163	3.68502e-164	1.43551e-163	1.74431e-163	-7.35207e-163	-1.04017e-163	5.86405e-164	2.58141e-163	-1.26761e-162	-2.50891e-165	-3.25411e-163	-3.67247e-163	1.68031e-163	4.909e-163	-3.49902e-164	1.28801e-162	0
4.77499e-163	3.68129e-163	-4.156e-163	-1.56673e-163	-2.81813e-163	-4.67416e-164	2.27809e-164	-2.13709e-163	-1.08981e-162	-6.06264e-164	-6.35855e-163	-1.0025e-163	4.30987e-163	-1.81252e-163	9.47354e-163	3.68502e-164	1.43551e-163	1.74431e-163	-7.35207e-163	-1.04017e-163	5.86405e-164	2.58141e-163	-1.26761e-162	-2.50891e-165	-3.25411e-163	-3.67247e-163	1.68031e-163	4.909e-163	-3.49902e-164	1.28801e-162	0
4.77499e-163	3.68129e-163	-4.156e-163	-1.56673e-163	-2.81813e-163	-4.67416e-164	2.27809e-164	-2.13709e-163	-1.08981e-162	-6.06264e-164	-6.35855e-163	-1.0025e-163	4.30987e-163	-1.81252e-163	9.47354e-163	3.68502e-164	1.43551e-163	1.74431e-163	-7.35207e-163	-1.04017e-163	5.86405e-164	2.58141e-163	-1.26761e-162	-2.50891e-165	-3.25411e-163	-3.67247e-163	1.68031e-163	4.909e-163	-3.49902e-164	1.28801e-162	0
4.77499e-163	3.68129e-163	-4.156e-163	-1.56673e-163	-2.81813e-163	-4.67416e-164	2.27809e-164	-2.13709e-163	-1.08981e-162	-6.06264e-164	-6.35855e-163	-1.0025e-163	4.30987e-163	-1.81252e-163	9.47354e-163	3.68502e-164	1.43551e-163	1.74431e-163	-7.35207e-163	-1.04017e-163	5.86405e-164	2.58141e-163	-1.26761e-162	-2.50891e-165	-3.25411e-163	-3.67247e-163	1.68031e-163	4.909e-163	-3.49902e-164	1.28801e-162	0
4.77499e-163	3.68129e-163	-4.156e-163	-1.56673e-163	-2.81813e-163	-4.67416e-164	2.27809e-164	-2.13709e-163	-1.08981e-162	-6.06264e-164	-6.35855e-163	-1.0025e-163	4.30987e-163	-1.81252e-163	9.47354e-163	3.68502e-164	1.43551e-163	1.74431e-163	-7.35207e-163	-1.04017e-163	5.86405e-164	2.58141e-163	-1.26761e-162	-2.50891e-165	-3.25411e-163	-3.67247e-163	1.68031e-163	4.909e-163	-3.49902e-164	1.28801e-162	0
4.77499e-163	3.68129e-163	-4.156e-163	-1.56673e-163	-2.81813e-163	-4.67416e-164	2.27809e-164	-2.13709e-163	-1.08981e-162	-6.06264e-164	-6.35855e-163	-1.0025e-163	4.30987e-163	-1.81252e-163	9.47354e-163	3.68502e-164	1.43551e-163	1.74431e-163	-7.35207e-163	-1.04017e-163	5.86405e-164	2.58141e-163	-1.26761e-162	-2.50891e-165	-3.25411e-163	-3.67247e-163	1.68031e-163	4.909e-163	-3.49902e-164	1.28801e-162	0
4.77499e-163	3.68129e-163	-4.156e-163	-1.56673e-163	-2.81813e-163	-4.67416e-164	2.27809e-164	-2.13709e-163	-1.08981e-162	-6.06264e-164	-6.35855e-163	-1.0025e-163	4.30987e-163	-1.81252e-163	9.47354e-163	3.68502e-164	1.43551e-163	1.74431e-163	-7.35207e-163	-1.04017e-163	5.86405e-164	2.58141e-163	-1.26761e-162	-2.50891e-165	-3.25411e-163	-3.67247e-163	1.68031e-163	4.909e-163	-3.49902e-164	1.28801e-162	0
4.77499e-163	3.68129e-163	-4.156e-163	-1.56673e-163	-2.81813e-163	-4.67416e-164	2.27809e-164	-2.13709e-163	-1.08981e-162	-6.06264e-164	-6.35855e-163	-1.0025e-163	4.30987e-163	-1.81252e-163	9.47354e-163	3.68502e-164	1.43551e-163	1.74431e-163	-7.35207e-163	-1.04017e-163	5.86405e-164	2.58141e-163	-1.26761e-162	-2.50891e-165	-3.25411e-163	-3.67247e-163	1.68031e-163	4.909e-163	-3.49902e-164	1.28801e-162	0
4.77499e-163	3.68129e-163	-4.156e-163	-1.56673e-163	-2.81813e-163	-4.67416e-164	2.27809e-164	-2.13709e-163	-1.08981e-162	-6.06264e-164	-6.35855e-163	-1.0025e-163	4.30987e-163	-1.81252e-163	9.47354e-163	3.68502e-164	1.43551e-163	1.74431e-163	-7.35207e-163	-1.04017e-163	5.86405e-164	2.58141e-163	-1.26761e-162	-2.50891e-165	-3.25411e-163	-3.67247e-163	1.68031e-163	4.909e-163	-3.49902e-164	1.28801e-162	0
4.77499e-163	3.68129e-163	-4.156e-163	-1.56673e-163	-2.81813e-163	-4.67416e-164	2.27809e-164	-2.13709e-163	-1.08981e-162	-6.06264e-164	-6.35855e-163	-1.0025e-163	4.30987e-163	-1.81252e-163	9.47354e-163	3.68502e-164	1.43551e-163	1.74431e-163	-7.35207e-163	-1.04017e-163	5.86405e-164	2.58141e-163	-1.26761e-162	-2.50891e-165	-3.25411e-163	-3.67247e-163	1.68031e-163	4.909e-163	-3.49902e-164	1.28801e-162	0
4.77499e-163	3.68129e-163	-4.156e-163	-1.56673e-163	-2.81813e-163	-4.67416e-164	2.27809e-164	-2.13709e-163	-1.08981e-162	-6.06264e-164	-6.35855e-163	-1.0025e-163	4.30987e-163	-1.81252e-163	9.47354e-163	3.68502e-164	1.43551e-163	1.74431e-163	-7.35207e-163	-1.04017e-163	5.86405e-164	2.58141e-163	-1.26761e-162	-2.50891e-165	-3.25411e-163	-3.67247e-163	1.68031e-163	4.909e-163	-3.49902e-164	1.28801e-162	0
4.77499e-163	3.68129e-163	-4.156e-163	-1.56673e-163	-2.81813e-163	-4.67416e-164	2.27809e-164	-2.13709e-163	-1.08981e-162	-6.06264e-164	-6.35855e-163	-1.0025e-163	4.30987e-163	-1.81252e-163	9.47354e-163	3.68502e-164	1.43551e-163	1.74431e-163	-7.35207e-163	-1.04017e-163	5.86405e-164	2.58141e-163	-1.26761e-162	-2.50891e-165	-3.25411e-163	-3.67247e-163	1.68031e-163	4.909e-163	-3.49902e-164	1.28801e-162	0
4.77499e-163	3.68129e-163	-4.156e-163	-1.56673e-163	-2.81813e-163	-4.67416e-164	2.27809e-164	-2.13709e-163	-1.08981e-162	-6.06264e-164	-6.35855e-163	-1.0025e-163	4.30987e-163	-1.81252e-163	9.47354e-163	3.68502e-164	1.43551e-163	1.74431e-163	-7.35207e-163	-1.04017e-163	5.86405e-164	2.58141e-163	-1.26761e-162	-2.50891e-165	-3.25411e-163	-3.67247e-163	1.68031e-163	4.909e-163	-3.49902e-164	1.28801e-162	0
4.77499e-163	3.68129e-163	-4.156e-163	-1.56673e-163	-2.81813e-163	-4.67416e-164	2.27809e-164	-2.13709e-163	-1.08981e-162	-6.06264e-164	-6.35855e-163	-1.0025e-163	4.30987e-163	-1.81252e-163	9.47354e-163	3.68502e-164	1.43551e-163	1.74431e-163	-7.35207e-163	-1.04017e-163	5.86405e-164	2.58141e-163	-1.26761e-162	-2.50891e-165	-3.25411e-163	-3.67247e-163	1.68031e-163	4.909e-163	-3.49902e-164	1.28801e-162	0
4.77499e-163	3.68129e-163	-4.156e-163	-1.56673e-163	-2.81813e-163	-4.67416e-164	2.27809e-164	-2.13709e-163	-1.08981e-162	-6.06264e-164	-6.35855e-163	-1.0025e-163	4.30987e-163	-1.81252e-163	9.47354e-163	3.68502e-164	1.43551e-163	1.74431e-163	-7.35207e-163	-1.04017e-163	5.86405e-164	2.58141e-163	-1.26761e-162	-2.50891e-165	-3.25411e-163	-3.67247e-163	1.68031e-163	4.909e-163	-3.49902e-164	1.28801e-162	0
4.77499e-163	3.68129e-163	-4.156e-163	-1.56673e-163	-2.81813e-163	-4.67416e-164	2.27809e-164	-2.13709e-163	-1.08981e-162	-6.06264e-164	-6.35855e-163	-1.0025e-163	4.30987e-163	-1.81252e-163	9.47354e-163	3.68502e-164	1.43551e-163	1.74431e-163	-7.35207e-163	-1.04017e-163	5.86405e-164	2.58141e-163	-1.26761e-162	-2.50891e-165	-3.25411e-163	-3.67247e-163	1.68031e-163	4.909e-163	-3.49902e-164	1.28801e-162	0
4.77499e-163	3.68129e-163	-4.156e-163	-1.56673e-163	-2.81813e-163	-4.67416e-164	2.27809e-164	-2.13709e-163	-1.08981e-162	-6.06264e-164	-6.35855e-163	-1.0025e-163	4.30987e-163	-1.81252e-163	9.47354e-163	3.68502e-164	1.43551e-163	1.74431e-163	-7.35207e-163	-1.04017e-163	5.86405e-164	2.58141e-163	-1.26761e-162	-2.50891e-165	-3.25411e-163	-3.67247e-163	1.68031e-163	4.909e-163	-3.49902e-164	1.28801e-162	0
4.77499e-163	3.68129e-163	-4.156e-163	-1.56673e-163	-2.81813e-163	-4.67416e-164	2.27809e-164	-2.13709e-163	-1.08981e-162	-6.06264e-164	-6.35855e-163	-1.0025e-163	4.30987e-163	-1.81252e-163	9.47354e-163	3.68502e-164	1.43551e-163	1.74431e-163	-7.35207e-163	-1.04017e-163	5.86405e-164	2.58141e-163	-1.26761e-162	-2.50891e-165	-3.25411e-163	-3.67247e-163	1.68031e-163	4.909e-163	-3.49902e-164	1.28801e-162	0
4.77499e-163	3.68129e-163	-4.156e-163	-1.56673e-163	-2.81813e-163	-4.67416e-164	2.27809e-164	-2.13709e-163	-1.08981e-162	-6.06264e-164	-6.35855e-163	-1.0025e-163	4.30987e-163	-1.81252e-163	9.47354e-163	3.68502e-164	1.43551e-163	1.74431e-163	-7.35207e-163	-1.04017e-163	5.86405e-164	2.58141e-163	-1.26761e-162	-2.50891e-165	-3.25411e-163	-3.67247e-163	1.68031e-163	4.909e-163	-3.49902e-164	1.28801e-162	0
4.77499e-163	3.68129e-163	-4.156e-163	-1.56673e-163	-2.81813e-163	-4.67416e-164	2.27809e-164	-2.13709e-163	-1.08981e-162	-6.06264e-164	-6.35855e-163	-1.0025e-163	4.30987e-163	-1.81252e-163	9.47354e-163	3.68502e-164	1.43551e-163	1.74431e-163	-7.35207e-163	-1.04017e-163	5.86405e-164	2.58141e-163	-1.26761e-162	-2.50891e-165	-3.25411e-163	-3.67247e-163	1.68031e-163	4.909e-163	-3.49902e-164	1.28801e-162	0
4.77499e-163	3.68129e-163	-4.156e-163	-1.56673e-163	-2.81813e-163	-4.67416e-164	2.27809e-164	-2.13709e-163	-1.08981e-162	-6.06264e-164	-6.35855e-163	-1.0025e-163	4.30987e-163	-1.81252e-163	9.47354e-163	3.68502e-164	1.43551e-163	1.74431e-163	-7.35207e-163	-1.04017e-163	5.86405e-164	2.58141e-163	-1.26761e-162	-2.50891e-165	-3.25411e-163	-3.67247e-163	1.68031e-163	4.909e-163	-3.49902e-164	1.28801e-162	0
4.77499e-163	3.68129e-163	-4.156e-163	-1.56673e-163	-2.81813e-163	-4.67416e-164	2.27809e-164	-2.13709e-163	-1.08981e-162	-6.06264e-164	-6.35855e-163	-1.0025e-163	4.30987e-163	-1.81252e-163	9.47354e-163	3.68502e-164	1.43551e-163	1.74431e-163	-7.35207e-163	-1.04017e-163	5.86405e-164	2.58141e-163	-1.26761e-162	-2.50891e-165	-3.25411e-163	-3.67247e-163	1.68031e-163	4.909e-163	-3.49902e-164	1.28801e-162	0
4.77499e-163	3.68129e-163	-4.156e-163	-1.56673e-163	-2.81813e-163	-4.67416e-164	2.27809e-164	-2.13709e-163	-1.08981e-162	-6.06264e-164	-6.35855e-163	-1.0025e-163	4.30987e-163	-1.81252e-163	9.47354e-163	3.68502e-164	1.43551e-163	1.74431e-163	-7.35207e-163	-1.04017e-163	5.86405e-164	2.58141e-163	-1.26761e-162	-2.50891e-165	-3.25411e-163	-3.67247e-163	1.68031e-163	4.909e-163	-3.49902e-164	1.28801e-162	0
4.77499e-163	3.68129e-163	-4.156e-163	-1.56673e-163	-2.81813e-163	-4.67416e-164	2.27809e-164	-2.13709e-163	-1.08981e-162	-6.06264e-164	-6.35855e-163	-1.0025e-163	4.30987e-163	-1.81252e-163	9.47354e-163	3.68502e-164	1.43551e-163	1.74431e-163	-7.35207e-163	-1.04017e-163	5.86405e-164	2.58141e-163	-1.26761e-162	-2.50891e-165	-3.25411e-163	-3.67247e-163	1.68031e-163	4.909e-163	-3.49902e-164	1.28801e-162	0
4.77499e-163	3.68129e-163	-4.156e-163	-1.56673e-163	-2.81813e-163	-4.67416e-164	2.27809e-164	-2.13709e-163	-1.08981e-162	-6.06264e-164	-6.35855e-163	-1.0025e-163	4.30987e-163	-1.81252e-163	9.47354e-163	3.68502e-164	1.43551e-163	1.74431e-163	-7.35207e-163	-1.04017e-163	5.86405e-164	2.58141e-163	-1.26761e-162	-2.50891e-165	-3.25411e-163	-3.67247e-163	1.68031e-163	4.909e-163	-3.49902e-164	1.28801e-162	0
4.77499e-163	3.68129e-163	-4.156e-163	-1.56673e-163	-2.81813e-163	-4.67416e-164	2.27809e-164	-2.13709e-163	-1.08981e-162	-6.06264e-164	-6.35855e-163	-1.0025e-163	4.30987e-163	-1.81252e-163	9.47354e-163	3.68502e-164	1.43551e-163	1.74431e-163	-7.35207e-163	-1.04017e-163	5.86405e-164	2.58141e-163	-1.26761e-162	-2.50891e-165	-3.25411e-163	-3.67247e-163	1.68031e-163	4.909e-163	-3.49902e-164	1.28801e-162	0
4.77499e-163	3.68129e-163	-4.156e-163	-1.56673e-163	-2.81813e-163	-4.67416e-164	2.27809e-164	-2.13709e-163	-1.08981e-162	-6.06264e-164	-6.35855e-163	-1.0025e-163	4.30987e-163	-1.81252e-163	9.47354e-163	3.68502e-164	1.43551e-163	1.74431e-163	-7.35207e-163	-1.04017e-163	5.86405e-164	2.58141e-163	-1.26761e-162	-2.50891e-165	-3.25411e-163	-3.67247e-163	1.68031e-163	4.909e-163	-3.49902e-164	1.28801e-162	0
4.77499e-163	3.68129e-163	-4.156e-163	-1.56673e-163	-2.81813e-163	-4.67416e-164	2.27809e-164	-2.13709e-163	-1.08981e-162	-6.06264e-164	-6.35855e-163	-1.0025e-163	4.30987e-163	-1.81252e-163	9.47354e-163	3.68502e-164	1.43551e-163	1.74431e-163	-7.35207e-163	-1.04017e-163	5.86405e-164	2.58141e-163	-1.26761e-162	-2.50891e-165	-3.25411e-163	-3.67247e-163	1.68031e-163	4.909e-163	-3.49902e-164	1.28801e-162	0
4.77499e-163	3.68129e-163	-4.156e-163	-1.56673e-163	-2.81813e-163	-4.67416e-164	2.27809e-164	-2.13709e-163	-1.08981e-162	-6.06264e-164	-6.35855e-163	-1.0025e-163	4.30987e-163	-1.81252e-163	9.47354e-163	3.68502e-164	1.43551e-163	1.74431e-163	-7.35207e-163	-1.04017e-163	5.86405e-164	2.58141e-163	-1.26761e-162	-2.50891e-165	-3.25411e-163	-3.67247e-163	1.68031e-163	4.909e-163	-3.49902e-164	1.28801e-162	0
4.77499e-163	3.68129e-163	-4.156e-163	-1.56673e-163	-2.81813e-163	-4.67416e-164	2.27809e-164	-2.13709e-163	-1.08981e-162	-6.06264e-164	-6.35855e-163	-1.0025e-163	4.30987e-163	-1.81252e-163	9.47354e-163	3.68502e-164	1.43551e-163	1.74431e-163	-7.35207e-163	-1.04017e-163	5.86405e-164	2.58141e-163	-1.26761e-162	-2.50891e-165	-3.25411e-163	-3.67247e-163	1.68031e-163	4.909e-163	-3.49902e-164	1.28801e-162	0
4.77499e-163	3.68129e-163	-4.156e-163	-1.56673e-163	-2.81813e-163	-4.67416e-164	2.27809e-164	-2.13709e-163	-1.08981e-162	-6.06264e-164	-6.35855e-163	-1.0025e-163	4.30987e-163	-1.81252e-163	9.47354e-163	3.68502e-164	1.43551e-163	1.74431e-163	-7.35207e-163	-1.04017e-163	5.86405e-164	2.58141e-163	-1.26761e-162	-2.50891e-165	-3.25411e-163	-3.67247e-163	1.68031e-163	4.909e-163	-3.49902e-164	1.28801e-162	0
4.77499e-163	3.68129e-163	-4.156e-163	-1.56673e-163	-2.81813e-163	-4.67416e-164	2.27809e-164	-2.13709e-163	-1.08981e-162	-6.06264e-164	-6.35855e-163	-1.0025e-163	4.30987e-163	-1.81252e-163	9.47354e-163	3.68502e-164	1.43551e-163	1.74431e-163	-7.35207e-163	-1.04017e-163	5.86405e-164	2.58141e-163	-1.26761e-162	-2.50891e-165	-3.25411e-163	-3.67247e-163	1.68031e-163	4.909e-163	-3.49902e-164	1.28801e-162	0
4.77499e-163	3.68129e-163	-4.156e-163	-1.56673e-163	-2.81813e-163	-4.67416e-164	2.27809e-164	-2.13709e-163	-1.08981e-162	-6.06264e-164	-6.35855e-163	-1.0025e-163	4.30987e-163	-1.81252e-163	9.47354e-163	3.68502e-164	1.43551e-163	1.74431e-163	-7.35207e-163	-1.04017e-163	5.86405e-164	2.58141e-163	-1.26761e-162	-2.50891e-165	-3.25411e-163	-3.67247e-163	1.68031e-163	4.909e-163	-3.49902e-164	1.28801e-162	0
4.77499e-163	3.68129e-163	-4.156e-163	-1.56673e-163	-2.81813e-163	-4.67416e-164	2.27809e-164	-2.13709e-163	-1.08981e-162	-6.06264e-164	-6.35855e-163	-1.0025e-163	4.30987e-163	-1.81252e-163	9.47354e-163	3.68502e-164	1.43551e-163	1.74431e-163	-7.35207e-163	-1.04017e-163	5.86405e-164	2.58141e-163	-1.26761e-162	-2.50891e-165	-3.25411e-163	-3.67247e-163	1.68031e-163	4.909e-163	-3.49902e-164	1.28801e-162	0
4.77499e-163	3.68129e-163	-4.156e-163	-1.56673e-163	-2.81813e-163	-4.67416e-164	2.27809e-164	-2.13709e-163	-1.08981e-162	-6.06264e-164	-6.35855e-163	-1.0025e-163	4.30987e-163	-1.81252e-163	9.47354e-163	3.68502e-164	1.43551e-163	1.74431e-163	-7.35207e-163	-1.04017e-163	5.86405e-164	2.58141e-163	-1.26761e-162	-2.50891e-165	-3.25411e-163	-3.67247e-163	1.68031e-163	4.909e-163	-3.49902e-164	1.28801e-162	0
4.77499e-163	3.68129e-163	-4.156e-163	-1.56673e-163	-2.81813e-163	-4.67416e-164	2.27809e-164	-2.13709e-163	-1.08981e-162	-6.06264e-164	-6.35855e-163	-1.0025e-163	4.30987e-163	-1.81252e-163	9.47354e-163	3.68502e-164	1.43551e-163	1.74431e-163	-7.35207e-163	-1.04017e-163	5.86405e-164	2.58141e-163	-1.26761e-162	-2.50891e-165	-3.25411e-163	-3.67247e-163	1.68031e-163	4.909e-163	-3.49902e-164	1.28801e-162	0
4.77499e-163	3.68129e-163	-4.156e-163	-1.56673e-163	-2.81813e-163	-4.67416e-164	2.27809e-164	-2.13709e-163	-1.08981e-162	-6.06264e-164	-6.35855e-163	-1.0025e-163	4.30987e-163	-1.81252e-163	9.47354e-163	3.68502e-164	1.43551e-163	1.74431e-163	-7.35207e-163	-1.04017e-163	5.86405e-164	2.58141e-163	-1.26761e-162	-2.50891e-165	-3.25411e-163	-3.67247e-163	1.68031e-163	4.909e-163	-3.49902e-164	1.28801e-162	0
4.77499e-163	3.68129e-163	-4.156e-163	-1.56673e-163	-2.81813e-163	-4.67416e-164	2.27809e-164	-2.13709e-163	-1.08981e-162	-6.06264e-164	-6.35855e-163	-1.0025e-163	4.30987e-163	-1.81252e-163	9.47354e-163	3.68502e-164	1.43551e-163	1.74431e-163	-7.35207e-163	-1.04017e-163	5.86405e-164	2.58141e-163	-1.26761e-162	-2.50891e-165	-3.25411e-163	-3.67247e-163	1.68031e-163	4.909e-163	-3.49902e-164	1.28801e-162	0
4.77499e-163	3.68129e-163	-4.156e-163	-1.56673e-163	-2.81813e-163	-4.67416e-164	2.27809e-164	-2.13709e-163	-1.08981e-162	-6.06264e-164	-6.35855e-163	-1.0025e-163	4.30987e-163	-1.81252e-163	9.47354e-163	3.68502e-164	1.43551e-163	1.74431e-163	-7.35207e-163	-1.04017e-163	5.86405e-164	2.58141e-163	-1.26761e-162	-2.50891e-165	-3.25411e-163	-3.67247e-163	1.68031e-163	4.909e-163	-3.49902e-164	1.28801e-162	0
4.77499e-163	3.68129e-163	-4.156e-163	-1.56673e-163	-2.81813e-163	-4.67416e-164	2.27809e-164	-2.13709e-163	-1.08981e-162	-6.06264e-164	-6.35855e-163	-1.0025e-163	4.30987e-163	-1.81252e-163	9.47354e-163	3.68502e-164	1.43551e-163	1.74431e-163	-7.35207e-163	-1.04017e-163	5.86405e-164	2.58141e-163	-1.26761e-162	-2.50891e-165	-3.25411e-163	-3.67247e-163	1.68031e-163	4.909e-163	-3.49902e-164	1.28801e-162	0
4.77499e-163	3.68129e-163	-4.156e-163	-1.56673e-163	-2.81813e-163	-4.67416e-164	2.27809e-164	-2.13709e-163	-1.08981e-162	-6.06264e-164	-6.35855e-163	-1.0025e-163	4.30987e-163	-1.81252e-163	9.47354e-163	3.68502e-164	1.43551e-163	1.74431e-163	-7.35207e-163	-1.04017e-163	5.86405e-164	2.58141e-163	-1.26761e-162	-2.50891e-165	-3.25411e-163	-3.67247e-163	1.68031e-163	4.909e-163	-3.49902e-164	1.28801e-162	0
4.77499e-163	3.68129e-163	-4.156e-163	-1.56673e-163	-2.81813e-163	-4.67416e-164	2.27809e-164	-2.13709e-163	-1.08981e-162	-6.06264e-164	-6.35855e-163	-1.0025e-163	4.30987e-163	-1.81252e-163	9.47354e-163	3.68502e-164	1.43551e-163	1.74431e-163	-7.35207e-163	-1.04017e-163	5.86405e-164	2.58141e-163	-1.26761e-162	-2.50891e-165	-3.25411e-163	-3.67247e-163	1.68031e-163	4.909e-163	-3.49902e-164	1.28801e-162	0
4.77499e-163	3.68129e-163	-4.156e-163	-1.56673e-163	-2.81813e-163	-4.67416e-164	2.27809e-164	-2.13709e-163	-1.08981e-162	-6.06264e-164	-6.35855e-163	-1.0025e-163	4.30987e-163	-1.81252e-163	9.47354e-163	3.68502e-164	1.43551e-163	1.74431e-163	-7.35207e-163	-1.04017e-163	5.86405e-164	2.58141e-163	-1.26761e-162	-2.50891e-165	-3.25411e-163	-3.67247e-163	1.68031e-163	4.909e-163	-3.49902e-164	1.28801e-162	0
4.77499e-163	3.68129e-163	-4.156e-163	-1.56673e-163	-2.81813e-163	-4.67416e-164	2.27809e-164	-2.13709e-163	-1.08981e-162	-6.06264e-164	-6.35855e-163	-1.0025e-163	4.30987e-163	-1.81252e-163	9.47354e-163	3.68502e-164	1.43551e-163	1.74431e-163	-7.35207e-163	-1.04017e-163	5.86405e-164	2.58141e-163	-1.26761e-162	-2.50891e-165	-3.25411e-163	-3.67247e-163	1.68031e-163	4.909e-163	-3.49902e-164	1.28801e-162	0
4.77499e-163	3.68129e-163	-4.156e-163	-1.56673e-163	-2.81813e-163	-4.67416e-164	2.27809e-164	-2.13709e-163	-1.08981e-162	-6.06264e-164	-6.35855e-163	-1.0025e-163	4.30987e-163	-1.81252e-163	9.47354e-163	3.68502e-164	1.43551e-163	1.74431e-163	-7.35207e-163	-1.04017e-163	5.86405e-164	2.58141e-163	-1.26761e-162	-2.50891e-165	-3.25411e-163	-3.67247e-163	1.68031e-163	4.909e-163	-3.49902e-164	1.28801e-162	0
4.77499e-163	3.68129e-163	-4.156e-163	-1.56673e-163	-2.81813e-163	-4.67416e-164	2.27809e-164	-2.13709e-163	-1.08981e-162	-6.06264e-164	-6.35855e-163	-1.0025e-163	4.30987e-163	-1.81252e-163	9.47354e-163	3.68502e-164	1.43551e-163	1.74431e-163	-7.35207e-163	-1.04017e-163	5.86405e-164	2.58141e-163	-1.26761e-162	-2.50891e-165	-3.25411e-163	-3.67247e-163	1.68031e-163	4.909e-163	-3.49902e-164	1.28801e-162	0
4.77499e-163	3.68129e-163	-4.156e-163	-1.56673e-163	-2.81813e-163	-4.67416e-164	2.27809e-164	-2.13709e-163	-1.08981e-162	-6.06264e-164	-6.35855e-163	-1.0025e-163	4.30987e-163	-1.81252e-163	9.47354e-163	3.68502e-164	1.43551e-163	1.74431e-163	-7.35207e-163	-1.04017e-163	5.86405e-164	2.58141e-163	-1.26761e-162	-2.50891e-165	-3.25411e-163	-3.67247e-163	1.68031e-163	4.909e-163	-3.49902e-164	1.28801e-162	0
4.77499e-163	3.68129e-163	-4.156e-163	-1.56673e-163	-2.81813e-163	-4.67416e-164	2.27809e-164	-2.13709e-163	-1.08981e-162	-6.06264e-164	-6.35855e-163	-1.0025e-163	4.30987e-163	-1.81252e-163	9.47354e-163	3.68502e-164	1.43551e-163	1.74431e-163	-7.35207e-163	-1.04017e-163	5.86405e-164	2.58141e-163	-1.26761e-162	-2.50891e-165	-3.25411e-163	-3.67247e-163	1.68031e-163	4.909e-163	-3.49902e-164	1.28801e-162	0
4.77499e-163	3.68129e-163	-4.156e-163	-1.56673e-163	-2.81813e-163	-4.67416e-164	2.27809e-164	-2.13709e-163	-1.08981e-162	-6.06264e-164	-6.35855e-163	-1.0025e-163	4.30987e-163	-1.81252e-163	9.47354e-163	3.68502e-164	1.43551e-163	1.74431e-163	-7.35207e-163	-1.04017e-163	5.86405e-164	2.58141e-163	-1.26761e-162	-2.50891e-165	-3.25411e-163	-3.67247e-163	1.68031e-163	4.909e-163	-3.49902e-164	1.28801e-162	0
4.77499e-163	3.68129e-163	-4.156e-163	-1.56673e-163	-2.81813e-163	-4.67416e-164	2.27809e-164	-2.13709e-163	-1.08981e-162	-6.06264e-164	-6.35855e-163	-1.0025e-163	4.30987e-163	-1.81252e-163	9.47354e-163	3.68502e-164	1.43551e-163	1.74431e-163	-7.35207e-163	-1.04017e-163	5.86405e-164	2.58141e-163	-1.26761e-162	-2.50891e-165	-3.25411e-163	-3.67247e-163	1.68031e-163	4.909e-163	-3.49902e-164	1.28801e-162	0
4.77499e-163	3.68129e-163	-4.156e-163	-1.56673e-163	-2.81813e-163	-4.67416e-164	2.27809e-164	-2.13709e-163	-1.08981e-162	-6.06264e-164	-6.35855e-163	-1.0025e-163	4.30987e-163	-1.81252e-163	9.47354e-163	3.68502e-164	1.43551e-163	1.74431e-163	-7.35207e-163	-1.04017e-163	5.86405e-164	2.58141e-163	-1.26761e-162	-2.50891e-165	-3.25411e-163	-3.67247e-163	1.68031e-163	4.909e-163	-3.49902e-164	1.28801e-162	0
4.77499e-163	3.68129e-163	-4.156e-163	-1.56673e-163	-2.81813e-163	-4.67416e-164	2.27809e-164	-2.13709e-163	-1.08981e-162	-6.06264e-164	-6.35855e-163	-1.0025e-163	4.30987e-163	-1.81252e-163	9.47354e-163	3.68502e-164	1.43551e-163	1.74431e-163	-7.35207e-163	-1.04017e-163	5.86405e-164	2.58141e-163	-1.26761e-162	-2.50891e-165	-3.25411e-163	-3.67247e-163	1.68031e-163	4.909e-163	-3.49902e-164	1.28801e-162	0
4.77499e-163	3.68129e-163	-4.156e-163	-1.56673e-163	-2.81813e-163	-4.67416e-164	2.27809e-164	-2.13709e-163	-1.08981e-162	-6.06264e-164	-6.35855e-163	-1.0025e-163	4.30987e-163	-1.81252e-163	9.47354e-163	3.68502e-164	1.43551e-163	1.74431e-163	-7.35207e-163	-1.04017e-163	5.86405e-164	2.58141e-163	-1.26761e-162	-2.50891e-165	-3.25411e-163	-3.67247e-163	1.68031e-163	4.909e-163	-3.49902e-164	1.28801e-162	0
4.77499e-163	3.68129e-163	-4.156e-163	-1.56673e-163	-2.81813e-163	-4.67416e-164	2.27809e-164	-2.13709e-163	-1.08981e-162	-6.06264e-164	-6.35855e-163	-1.0025e-163	4.30987e-163	-1.81252e-163	9.47354e-163	3.68502e-164	1.43551e-163	1.74431e-163	-7.35207e-163	-1.04017e-163	5.86405e-164	2.58141e-163	-1.26761e-162	-2.50891e-165	-3.25411e-163	-3.67247e-163	1.68031e-163	4.909e-163	-3.49902e-164	1.28801e-162	0
4.77499e-163	3.68129e-163	-4.156e-163	-1.56673e-163	-2.81813e-163	-4.67416e-164	2.27809e-164	-2.13709e-163	-1.08981e-162	-6.06264e-164	-6.35855e-163	-1.0025e-163	4.30987e-163	-1.81252e-163	9.47354e-163	3.68502e-164	1.43551e-163	1.74431e-163	-7.35207e-163	-1.04017e-163	5.86405e-164	2.58141e-163	-1.26761e-162	-2.50891e-165	-3.25411e-163	-3.67247e-163	1.68031e-163	4.909e-163	-3.49902e-164	1.28801e-162	0
4.77499e-163	3.68129e-163	-4.156e-163	-1.56673e-163	-2.81813e-163	-4.67416e-164	2.27809e-164	-2.13709e-163	-1.08981e-162	-6.06264e-164	-6.35855e-163	-1.0025e-163	4.30987e-163	-1.81252e-163	9.47354e-163	3.68502e-164	1.43551e-163	1.74431e-163	-7.35207e-163	-1.04017e-163	5.86405e-164	2.58141e-163	-1.26761e-162	-2.50891e-165	-3.25411e-163	-3.67247e-163	1.68031e-163	4.909e-163	-3.49902e-164	1.28801e-162	0
4.77499e-163	3.68129e-163	-4.156e-163	-1.56673e-163	-2.81813e-163	-4.67416e-164	2.27809e-164	-2.13709e-163	-1.08981e-162	-6.06264e-164	-6.35855e-163	-1.0025e-163	4.30987e-163	-1.81252e-163	9.47354e-163	3.68502e-164	1.43551e-163	1.74431e-163	-7.35207e-163	-1.04017e-163	5.86405e-164	2.58141e-163	-1.26761e-162	-2.50891e-165	-3.25411e-163	-3.67247e-163	1.68031e-163	4.909e-163	-3.49902e-164	1.28801e-162	0
4.77499e-163	3.68129e-163	-4.156e-163	-1.56673e-163	-2.81813e-163	-4.67416e-164	2.27809e-164	-2.13709e-163	-1.08981e-162	-6.06264e-164	-6.35855e-163	-1.0025e-163	4.30987e-163	-1.81252e-163	9.47354e-163	3.68502e-164	1.43551e-163	1.74431e-163	-7.35207e-163	-1.04017e-163	5.86405e-164	2.58141e-163	-1.26761e-162	-2.50891e-165	-3.25411e-163	-3.67247e-163	1.68031e-163	4.909e-163	-3.49902e-164	1.28801e-162	0
4.77499e-163	3.68129e-163	-4.156e-163	-1.56673e-163	-2.81813e-163	-4.67416e-164	2.27809e-164	-2.13709e-163	-1.08981e-162	-6.06264e-164	-6.35855e-163	-1.0025e-163	4.30987e-163	-1.81252e-163	9.47354e-163	3.68502e-164	1.43551e-163	1.74431e-163	-7.35207e-163	-1.04017e-163	5.86405e-164	2.58141e-163	-1.26761e-162	-2.50891e-165	-3.25411e-163	-3.67247e-163	1.68031e-163	4.909e-163	-3.49902e-164	1.28801e-162	0
4.77499e-163	3.68129e-163	-4.156e-163	-1.56673e-163	-2.81813e-163	-4.67416e-164	2.27809e-164	-2.13709e-163	-1.08981e-162	-6.06264e-164	-6.35855e-163	-1.0025e-163	4.30987e-163	-1.81252e-163	9.47354e-163	3.68502e-164	1.43551e-163	1.74431e-163	-7.35207e-163	-1.04017e-163	5.86405e-164	2.58141e-163	-1.26761e-162	-2.50891e-165	-3.25411e-163	-3.67247e-163	1.68031e-163	4.909e-163	-3.49902e-164	1.28801e-162	0
4.77499e-163	3.68129e-163	-4.156e-163	-1.56673e-163	-2.81813e-163	-4.67416e-164	2.27809e-164	-2.13709e-163	-1.08981e-162	-6.06264e-164	-6.35855e-163	-1.0025e-163	4.30987e-163	-1.81252e-163	9.47354e-163	3.68502e-164	1.43551e-163	1.74431e-163	-7.35207e-163	-1.04017e-163	5.86405e-164	2.58141e-163	-1.26761e-162	-2.50891e-165	-3.25411e-163	-3.67247e-163	1.68031e-163	4.909e-163	-3.49902e-164	1.28801e-162	0
4.77499e-163	3.68129e-163	-4.156e-163	-1.56673e-163	-2.81813e-163	-4.67416e-164	2.27809e-164	-2.13709e-163	-1.08981e-162	-6.06264e-164	-6.35855e-163	-1.0025e-163	4.30987e-163	-1.81252e-163	9.47354e-163	3.68502e-164	1.43551e-163	1.74431e-163	-7.35207e-163	-1.04017e-163	5.86405e-164	2.58141e-163	-1.26761e-162	-2.50891e-165	-3.25411e-163	-3.67247e-163	1.68031e-163	4.909e-163	-3.49902e-164	1.28801e-162	0
4.77499e-163	3.68129e-163	-4.156e-163	-1.56673e-163	-2.81813e-163	-4.67416e-164	2.27809e-164	-2.13709e-163	-1.08981e-162	-6.06264e-164	-6.35855e-163	-1.0025e-163	4.30987e-163	-1.81252e-163	9.47354e-163	3.68502e-164	1.43551e-163	1.74431e-163	-7.35207e-163	-1.04017e-163	5.86405e-164	2.58141e-163	-1.26761e-162	-2.50891e-165	-3.25411e-163	-3.67247e-163	1.68031e-163	4.909e-163	-3.49902e-164	1.28801e-162	0
4.77499e-163	3.68129e-163	-4.156e-163	-1.56673e-163	-2.81813e-163	-4.67416e-164	2.27809e-164	-2.13709e-163	-1.08981e-162	-6.06264e-164	-6.35855e-163	-1.0025e-163	4.30987e-163	-1.81252e-163	9.47354e-163	3.68502e-164	1.43551e-163	1.74431e-163	-7.35207e-163	-1.04017e-163	5.86405e-164	2.58141e-163	-1.26761e-162	-2.50891e-165	-3.25411e-163	-3.67247e-163	1.68031e-163	4.909e-163	-3.49902e-164	1.28801e-162	0
4.77499e-163	3.68129e-163	-4.156e-163	-1.56673e-163	-2.81813e-163	-4.67416e-164	2.27809e-164	-2.13709e-163	-1.08981e-162	-6.06264e-164	-6.35855e-163	-1.0025e-163	4.30987e-163	-1.81252e-163	9.47354e-163	3.68502e-164	1.43551e-163	1.74431e-163	-7.35207e-163	-1.04017e-163	5.86405e-164	2.58141e-163	-1.26761e-162	-2.50891e-165	-3.25411e-163	-3.67247e-163	1.68031e-163	4.909e-163	-3.49902e-164	1.28801e-162	0
4.77499e-163	3.68129e-163	-4.156e-163	-1.56673e-163	-2.81813e-163	-4.67416e-164	2.27809e-164	-2.13709e-163	-1.08981e-162	-6.06264e-164	-6.35855e-163	-1.0025e-163	4.30987e-163	-1.81252e-163	9.47354e-163	3.68502e-164	1.43551e-163	1.74431e-163	-7.35207e-163	-1.04017e-163	5.86405e-164	2.58141e-163	-1.26761e-162	-2.50891e-165	-3.25411e-163	-3.67247e-163	1.68031e-163	4.909e-163	-3.49902e-164	1.28801e-162	0
4.77499e-163	3.68129e-163	-4.156e-163	-1.56673e-163	-2.81813e-163	-4.67416e-164	2.27809e-164	-2.13709e-163	-1.08981e-162	-6.06264e-164	-6.35855e-163	-1.0025e-163	4.30987e-163	-1.81252e-163	9.47354e-163	3.68502e-164	1.43551e-163	1.74431e-163	-7.35207e-163	-1.04017e-163	5.86405e-164	2.58141e-163	-1.26761e-162	-2.50891e-165	-3.25411e-163	-3.67247e-163	1.68031e-163	4.909e-163	-3.49902e-164	1.28801e-162	0
4.77499e-163	3.68129e-163	-4.156e-163	-1.56673e-163	-2.81813e-163	-4.67416e-164	2.27809e-164	-2.13709e-163	-1.08981e-162	-6.06264e-164	-6.35855e-163	-1.0025e-163	4.30987e-163	-1.81252e-163	9.47354e-163	3.68502e-164	1.43551e-163	1.74431e-163	-7.35207e-163	-1.04017e-163	5.86405e-164	2.58141e-163	-1.26761e-162	-2.50891e-165	-3.25411e-163	-3.67247e-163	1.68031e-163	4.909e-163	-3.49902e-164	1.28801e-162	0
4.77499e-163	3.68129e-163	-4.156e-163	-1.56673e-163	-2.81813e-163	-4.67416e-164	2.27809e-164	-2.13709e-163	-1.08981e-162	-6.06264e-164	-6.35855e-163	-1.0025e-163	4.30987e-163	-1.81252e-163	9.47354e-163	3.68502e-164	1.43551e-163	1.74431e-163	-7.35207e-163	-1.04017e-163	5.86405e-164	2.58141e-163	-1.26761e-162	-2.50891e-165	-3.25411e-163	-3.67247e-163	1.68031e-163	4.909e-163	-3.49902e-164	1.28801e-162	0
4.77499e-163	3.68129e-163	-4.156e-163	-1.56673e-163	-2.81813e-163	-4.67416e-164	2.27809e-164	-2.13709e-163	-1.08981e-162	-6.06264e-164	-6.35855e-163	-1.0025e-163	4.30987e-163	-1.81252e-163	9.47354e-163	3.68502e-164	1.43551e-163	1.74431e-163	-7.35207e-163	-1.04017e-163	5.86405e-164	2.58141e-163	-1.26761e-162	-2.50891e-165	-3.25411e-163	-3.67247e-163	1.68031e-163	4.909e-163	-3.49902e-164	1.28801e-162	0
4.77499e-163	3.68129e-163	-4.156e-163	-1.56673e-163	-2.81813e-163	-4.67416e-164	2.27809e-164	-2.13709e-163	-1.08981e-162	-6.06264e-164	-6.35855e-163	-1.0025e-163	4.30987e-163	-1.81252e-163	9.47354e-163	3.68502e-164	1.43551e-163	1.74431e-163	-7.35207e-163	-1.04017e-163	5.86405e-164	2.58141e-163	-1.26761e-162	-2.50891e-165	-3.25411e-163	-3.67247e-163	1.68031e-163	4.909e-163	-3.49902e-164	1.28801e-162	0
4.77499e-163	3.68129e-163	-4.156e-163	-1.56673e-163	-2.81813e-163	-4.67416e-164	2.27809e-164	-2.13709e-163	-1.08981e-162	-6.06264e-164	-6.35855e-163	-1.0025e-163	4.30987e-163	-1.81252e-163	9.47354e-163	3.68502e-164	1.43551e-163	1.74431e-163	-7.35207e-163	-1.04017e-163	5.86405e-164	2.58141e-163	-1.26761e-162	-2.50891e-165	-3.25411e-163	-3.67247e-163	1.68031e-163	4.909e-163	-3.49902e-164	1.28801e-162	0
4.77499e-163	3.68129e-163	-4.156e-163	-1.56673e-163	-2.81813e-163	-4.67416e-164	2.27809e-164	-2.13709e-163	-1.08981e-162	-6.06264e-164	-6.35855e-163	-1.0025e-163	4.30987e-163	-1.81252e-163	9.47354e-163	3.68502e-164	1.43551e-163	1.74431e-163	-7.35207e-163	-1.04017e-163	5.86405e-164	2.58141e-163	-1.26761e-162	-2.50891e-165	-3.25411e-163	-3.67247e-163	1.68031e-163	4.909e-163	-3.49902e-164	1.28801e-162	0
4.77499e-163	3.68129e-163	-4.156e-163	-1.56673e-163	-2.81813e-163	-4.67416e-164	2.27809e-164	-2.13709e-163	-1.08981e-162	-6.06264e-164	-6.35855e-163	-1.0025e-163	4.30987e-163	-1.81252e-163	9.47354e-163	3.68502e-164	1.43551e-163	1.74431e-163	-7.35207e-163	-1.04017e-163	5.86405e-164	2.58141e-163	-1.26761e-162	-2.50891e-165	-3.25411e-163	-3.67247e-163	1.68031e-163	4.909e-163	-3.49902e-164	1.28801e-162	0
4.77499e-163	3.68129e-163	-4.156e-163	-1.56673e-163	-2.81813e-163	-4.67416e-164	2.27809e-164	-2.13709e-163	-1.08981e-162	-6.06264e-164	-6.35855e-163	-1.0025e-163	4.30987e-163	-1.81252e-163	9.47354e-163	3.68502e-164	1.43551e-163	1.74431e-163	-7.35207e-163	-1.04017e-163	5.86405e-164	2.58141e-163	-1.26761e-162	-2.50891e-165	-3.25411e-163	-3.67247e-163	1.68031e-163	4.909e-163	-3.49902e-164	1.28801e-162	0
4.77499e-163	3.68129e-163	-4.156e-163	-1.56673e-163	-2.81813e-163	-4.67416e-164	2.27809e-164	-2.13709e-163	-1.08981e-162	-6.06264e-164	-6.35855e-163	-1.0025e-163	4.30987e-163	-1.81252e-163	9.47354e-163	3.68502e-164	1.43551e-163	1.74431e-163	-7.35207e-163	-1.04017e-163	5.86405e-164	2.58141e-163	-1.26761e-162	-2.50891e-165	-3.25411e-163	-3.67247e-163	1.68031e-163	4.909e-163	-3.49902e-164	1.28801e-162	0
4.77499e-163	3.68129e-163	-4.156e-163	-1.56673e-163	-2.81813e-163	-4.67416e-164	2.27809e-164	-2.13709e-163	-1.08981e-162	-6.06264e-164	-6.35855e-163	-1.0025e-163	4.30987e-163	-1.81252e-163	9.47354e-163	3.68502e-164	1.43551e-163	1.74431e-163	-7.35207e-163	-1.04017e-163	5.86405e-164	2.58141e-163	-1.26761e-162	-2.50891e-165	-3.25411e-163	-3.67247e-163	1.68031e-163	4.909e-163	-3.49902e-164	1.28801e-162	0
4.77499e-163	3.68129e-163	-4.156e-163	-1.56673e-163	-2.81813e-163	-4.67416e-164	2.27809e-164	-2.13709e-163	-1.08981e-162	-6.06264e-164	-6.35855e-163	-1.0025e-163	4.30987e-163	-1.81252e-163	9.47354e-163	3.68502e-164	1.43551e-163	1.74431e-163	-7.35207e-163	-1.04017e-163	5.86405e-164	2.58141e-163	-1.26761e-162	-2.50891e-165	-3.25411e-163	-3.67247e-163	1.68031e-163	4.909e-163	-3.49902e-164	1.28801e-162	0
4.77499e-163	3.68129e-163	-4.156e-163	-1.56673e-163	-2.81813e-163	-4.67416e-164	2.27809e-164	-2.13709e-163	-1.08981e-162	-6.06264e-164	-6.35855e-163	-1.0025e-163	4.30987e-163	-1.81252e-163	9.47354e-163	3.68502e-164	1.43551e-163	1.74431e-163	-7.35207e-163	-1.04017e-163	5.86405e-164	2.58141e-163	-1.26761e-162	-2.50891e-165	-3.25411e-163	-3.67247e-163	1.68031e-163	4.909e-163	-3.49902e-164	1.28801e-162	0
4.77499e-163	3.68129e-163	-4.156e-163	-1.56673e-163	-2.81813e-163	-4.67416e-164	2.27809e-164	-2.13709e-163	-1.08981e-162	-6.06264e-164	-6.35855e-163	-1.0025e-163	4.30987e-163	-1.81252e-163	9.47354e-163	3.68502e-164	1.43551e-163	1.74431e-163	-7.35207e-163	-1.04017e-163	5.86405e-164	2.58141e-163	-1.26761e-162	-2.50891e-165	-3.25411e-163	-3.67247e-163	1.68031e-163	4.909e-163	-3.49902e-164	1.28801e-162	0
4.77499e-163	3.68129e-163	-4.156e-163	-1.56673e-163	-2.81813e-163	-4.67416e-164	2.27809e-164	-2.13709e-163	-1.08981e-162	-6.06264e-164	-6.35855e-163	-1.0025e-163	4.30987e-163	-1.81252e-163	9.47354e-163	3.68502e-164	1.43551e-163	1.74431e-163	-7.35207e-163	-1.04017e-163	5.86405e-164	2.58141e-163	-1.26761e-162	-2.50891e-165	-3.25411e-163	-3.67247e-163	1.68031e-163	4.909e-163	-3.49902e-164	1.28801e-162	0
4.77499e-163	3.68129e-163	-4.156e-163	-1.56673e-163	-2.81813e-163	-4.67416e-164	2.27809e-164	-2.13709e-163	-1.08981e-162	-6.06264e-164	-6.35855e-163	-1.0025e-163	4.30987e-163	-1.81252e-163	9.47354e-163	3.68502e-164	1.43551e-163	1.74431e-163	-7.35207e-163	-1.04017e-163	5.86405e-164	2.58141e-163	-1.26761e-162	-2.50891e-165	-3.25411e-163	-3.67247e-163	1.68031e-163	4.909e-163	-3.49902e-164	1.28801e-162	0
4.77499e-163	3.68129e-163	-4.156e-163	-1.56673e-163	-2.81813e-163	-4.67416e-164	2.27809e-164	-2.13709e-163	-1.08981e-162	-6.06264e-164	-6.35855e-163	-1.0025e-163	4.30987e-163	-1.81252e-163	9.47354e-163	3.68502e-164	1.43551e-163	1.74431e-163	-7.35207e-163	-1.04017e-163	5.86405e-164	2.58141e-163	-1.26761e-162	-2.50891e-165	-3.25411e-163	-3.67247e-163	1.68031e-163	4.909e-163	-3.49902e-164	1.28801e-162	0
4.77499e-163	3.68129e-163	-4.156e-163	-1.56673e-163	-2.81813e-163	-4.67416e-164	2.27809e-164	-2.13709e-163	-1.08981e-162	-6.06264e-164	-6.35855e-163	-1.0025e-163	4.30987e-163	-1.81252e-163	9.47354e-163	3.68502e-164	1.43551e-163	1.74431e-163	-7.35207e-163	-1.04017e-163	5.86405e-164	2.58141e-163	-1.26761e-162	-2.50891e-165	-3.25411e-163	-3.67247e-163	1.68031e-163	4.909e-163	-3.49902e-164	1.28801e-162	0
4.77499e-163	3.68129e-163	-4.156e-163	-1.56673e-163	-2.81813e-163	-4.67416e-164	2.27809e-164	-2.13709e-163	-1.08981e-162	-6.06264e-164	-6.35855e-163	-1.0025e-163	4.30987e-163	-1.81252e-163	9.47354e-163	3.68502e-164	1.43551e-163	1.74431e-163	-7.35207e-163	-1.04017e-163	5.86405e-164	2.58141e-163	-1.26761e-162	-2.50891e-165	-3.25411e-163	-3.67247e-163	1.68031e-163	4.909e-163	-3.49902e-164	1.28801e-162	0
4.77499e-163	3.68129e-163	-4.156e-163	-1.56673e-163	-2.81813e-163	-4.67416e-164	2.27809e-164	-2.13709e-163	-1.08981e-162	-6.06264e-164	-6.35855e-163	-1.0025e-163	4.30987e-163	-1.81252e-163	9.47354e-163	3.68502e-164	1.43551e-163	1.74431e-163	-7.35207e-163	-1.04017e-163	5.86405e-164	2.58141e-163	-1.26761e-162	-2.50891e-165	-3.25411e-163	-3.67247e-163	1.68031e-163	4.909e-163	-3.49902e-164	1.28801e-162	0
4.77499e-163	3.68129e-163	-4.156e-163	-1.56673e-163	-2.81813e-163	-4.67416e-164	2.27809e-164	-2.13709e-163	-1.08981e-162	-6.06264e-164	-6.35855e-163	-1.0025e-163	4.30987e-163	-1.81252e-163	9.47354e-163	3.68502e-164	1.43551e-163	1.74431e-163	-7.35207e-163	-1.04017e-163	5.86405e-164	2.58141e-163	-1.26761e-162	-2.50891e-165	-3.25411e-163	-3.67247e-163	1.68031e-163	4.909e-163	-3.49902e-164	1.28801e-162	0
4.77499e-163	3.68129e-163	-4.156e-163	-1.56673e-163	-2.81813e-163	-4.67416e-164	2.27809e-164	-2.13709e-163	-1.08981e-162	-6.06264e-164	-6.35855e-163	-1.0025e-163	4.30987e-163	-1.81252e-163	9.47354e-163	3.68502e-164	1.43551e-163	1.74431e-163	-7.35207e-163	-1.04017e-163	5.86405e-164	2.58141e-163	-1.26761e-162	-2.50891e-165	-3.25411e-163	-3.67247e-163	1.68031e-163	4.909e-163	-3.49902e-164	1.28801e-162	0
4.77499e-163	3.68129e-163	-4.156e-163	-1.56673e-163	-2.81813e-163	-4.67416e-164	2.27809e-164	-2.13709e-163	-1.08981e-162	-6.06264e-164	-6.35855e-163	-1.0025e-163	4.30987e-163	-1.81252e-163	9.47354e-163	3.68502e-164	1.43551e-163	1.74431e-163	-7.35207e-163	-1.04017e-163	5.86405e-164	2.58141e-163	-1.26761e-162	-2.50891e-165	-3.25411e-163	-3.67247e-163	1.68031e-163	4.909e-163	-3.49902e-164	1.28801e-162	0
4.77499e-163	3.68129e-163	-4.156e-163	-1.56673e-163	-2.81813e-163	-4.67416e-164	2.27809e-164	-2.13709e-163	-1.08981e-162	-6.06264e-164	-6.35855e-163	-1.0025e-163	4.30987e-163	-1.81252e-163	9.47354e-163	3.68502e-164	1.43551e-163	1.74431e-163	-7.35207e-163	-1.04017e-163	5.86405e-164	2.58141e-163	-1.26761e-162	-2.50891e-165	-3.25411e-163	-3.67247e-163	1.68031e-163	4.909e-163	-3.49902e-164	1.28801e-162	0
4.77499e-163	3.68129e-163	-4.156e-163	-1.56673e-163	-2.81813e-163	-4.67416e-164	2.27809e-164	-2.13709e-163	-1.08981e-162	-6.06264e-164	-6.35855e-163	-1.0025e-163	4.30987e-163	-1.81252e-163	9.47354e-163	3.68502e-164	1.43551e-163	1.74431e-163	-7.35207e-163	-1.04017e-163	5.86405e-164	2.58141e-163	-1.26761e-162	-2.50891e-165	-3.25411e-163	-3.67247e-163	1.68031e-163	4.909e-163	-3.49902e-164	1.28801e-162	0
4.77499e-163	3.68129e-163	-4.156e-163	-1.56673e-163	-2.81813e-163	-4.67416e-164	2.27809e-164	-2.13709e-163	-1.08981e-162	-6.06264e-164	-6.35855e-163	-1.0025e-163	4.30987e-163	-1.81252e-163	9.47354e-163	3.68502e-164	1.43551e-163	1.74431e-163	-7.35207e-163	-1.04017e-163	5.86405e-164	2.58141e-163	-1.26761e-162	-2.50891e-165	-3.25411e-163	-3.67247e-163	1.68031e-163	4.909e-163	-3.49902e-164	1.28801e-162	0
4.77499e-163	3.68129e-163	-4.156e-163	-1.56673e-163	-2.81813e-163	-4.67416e-164	2.27809e-164	-2.13709e-163	-1.08981e-162	-6.06264e-164	-6.35855e-163	-1.0025e-163	4.30987e-163	-1.81252e-163	9.47354e-163	3.68502e-164	1.43551e-163	1.74431e-163	-7.35207e-163	-1.04017e-163	5.86405e-164	2.58141e-163	-1.26761e-162	-2.50891e-165	-3.25411e-163	-3.67247e-163	1.68031e-163	4.909e-163	-3.49902e-164	1.28801e-162	0
4.77499e-163	3.68129e-163	-4.156e-163	-1.56673e-163	-2.81813e-163	-4.67416e-164	2.27809e-164	-2.13709e-163	-1.08981e-162	-6.06264e-164	-6.35855e-163	-1.0025e-163	4.30987e-163	-1.81252e-163	9.47354e-163	3.68502e-164	1.43551e-163	1.74431e-163	-7.35207e-163	-1.04017e-163	5.86405e-164	2.58141e-163	-1.26761e-162	-2.50891e-165	-3.25411e-163	-3.67247e-163	1.68031e-163	4.909e-163	-3.49902e-164	1.28801e-162	0
4.77499e-163	3.68129e-163	-4.156e-163	-1.56673e-163	-2.81813e-163	-4.67416e-164	2.27809e-164	-2.13709e-163	-1.08981e-162	-6.06264e-164	-6.35855e-163	-1.0025e-163	4.30987e-163	-1.81252e-163	9.47354e-163	3.68502e-164	1.43551e-163	1.74431e-163	-7.35207e-163	-1.04017e-163	5.86405e-164	2.58141e-163	-1.26761e-162	-2.50891e-165	-3.25411e-163	-3.67247e-163	1.68031e-163	4.909e-163	-3.49902e-164	1.28801e-162	0
4.77499e-163	3.68129e-163	-4.156e-163	-1.56673e-163	-2.81813e-163	-4.67416e-164	2.27809e-164	-2.13709e-163	-1.08981e-162	-6.06264e-164	-6.35855e-163	-1.0025e-163	4.30987e-163	-1.81252e-163	9.47354e-163	3.68502e-164	1.43551e-163	1.74431e-163	-7.35207e-163	-1.04017e-163	5.86405e-164	2.58141e-163	-1.26761e-162	-2.50891e-165	-3.25411e-163	-3.67247e-163	1.68031e-163	4.909e-163	-3.49902e-164	1.28801e-162	0
4.77499e-163	3.68129e-163	-4.156e-163	-1.56673e-163	-2.81813e-163	-4.67416e-164	2.27809e-164	-2.13709e-163	-1.08981e-162	-6.06264e-164	-6.35855e-163	-1.0025e-163	4.30987e-163	-1.81252e-163	9.47354e-163	3.68502e-164	1.43551e-163	1.74431e-163	-7.35207e-163	-1.04017e-163	5.86405e-164	2.58141e-163	-1.26761e-162	-2.50891e-165	-3.25411e-163	-3.67247e-163	1.68031e-163	4.909e-163	-3.49902e-164	1.28801e-162	0
4.77499e-163	3.68129e-163	-4.156e-163	-1.56673e-163	-2.81813e-163	-4.67416e-164	2.27809e-164	-2.13709e-163	-1.08981e-162	-6.06264e-164	-6.35855e-163	-1.0025e-163	4.30987e-163	-1.81252e-163	9.47354e-163	3.68502e-164	1.43551e-163	1.74431e-163	-7.35207e-163	-1.04017e-163	5.86405e-164	2.58141e-163	-1.26761e-162	-2.50891e-165	-3.25411e-163	-3.67247e-163	1.68031e-163	4.909e-163	-3.49902e-164	1.28801e-162	0
4.77499e-163	3.68129e-163	-4.156e-163	-1.56673e-163	-2.81813e-163	-4.67416e-164	2.27809e-164	-2.13709e-163	-1.08981e-162	-6.06264e-164	-6.35855e-163	-1.0025e-163	4.30987e-163	-1.81252e-163	9.47354e-163	3.68502e-164	1.43551e-163	1.74431e-163	-7.35207e-163	-1.04017e-163	5.86405e-164	2.58141e-163	-1.26761e-162	-2.50891e-165	-3.25411e-163	-3.67247e-163	1.68031e-163	4.909e-163	-3.49902e-164	1.28801e-162	0
4.77499e-163	3.68129e-163	-4.156e-163	-1.56673e-163	-2.81813e-163	-4.67416e-164	2.27809e-164	-2.13709e-163	-1.08981e-162	-6.06264e-164	-6.35855e-163	-1.0025e-163	4.30987e-163	-1.81252e-163	9.47354e-163	3.68502e-164	1.43551e-163	1.74431e-163	-7.35207e-163	-1.04017e-163	5.86405e-164	2.58141e-163	-1.26761e-162	-2.50891e-165	-3.25411e-163	-3.67247e-163	1.68031e-163	4.909e-163	-3.49902e-164	1.28801e-162	0
4.77499e-163	3.68129e-163	-4.156e-163	-1.56673e-163	-2.81813e-163	-4.67416e-164	2.27809e-164	-2.13709e-163	-1.08981e-162	-6.06264e-164	-6.35855e-163	-1.0025e-163	4.30987e-163	-1.81252e-163	9.47354e-163	3.68502e-164	1.43551e-163	1.74431e-163	-7.35207e-163	-1.04017e-163	5.86405e-164	2.58141e-163	-1.26761e-162	-2.50891e-165	-3.25411e-163	-3.67247e-163	1.68031e-163	4.909e-163	-3.49902e-164	1.28801e-162	0
4.77499e-163	3.68129e-163	-4.156e-163	-1.56673e-163	-2.81813e-163	-4.67416e-164	2.27809e-164	-2.13709e-163	-1.08981e-162	-6.06264e-164	-6.35855e-163	-1.0025e-163	4.30987e-163	-1.81252e-163	9.47354e-163	3.68502e-164	1.43551e-163	1.74431e-163	-7.35207e-163	-1.04017e-163	5.86405e-164	2.58141e-163	-1.26761e-162	-2.50891e-165	-3.25411e-163	-3.67247e-163	1.68031e-163	4.909e-163	-3.49902e-164	1.28801e-162	0
4.77499e-163	3.68129e-163	-4.156e-163	-1.56673e-163	-2.81813e-163	-4.67416e-164	2.27809e-164	-2.13709e-163	-1.08981e-162	-6.06264e-164	-6.35855e-163	-1.0025e-163	4.30987e-163	-1.81252e-163	9.47354e-163	3.68502e-164	1.43551e-163	1.74431e-163	-7.35207e-163	-1.04017e-163	5.86405e-164	2.58141e-163	-1.26761e-162	-2.50891e-165	-3.25411e-163	-3.67247e-163	1.68031e-163	4.909e-163	-3.49902e-164	1.28801e-162	0
4.77499e-163	3.68129e-163	-4.156e-163	-1.56673e-163	-2.81813e-163	-4.67416e-164	2.27809e-164	-2.13709e-163	-1.08981e-162	-6.06264e-164	-6.35855e-163	-1.0025e-163	4.30987e-163	-1.81252e-163	9.47354e-163	3.68502e-164	1.43551e-163	1.74431e-163	-7.35207e-163	-1.04017e-163	5.86405e-164	2.58141e-163	-1.26761e-162	-2.50891e-165	-3.25411e-163	-3.67247e-163	1.68031e-163	4.909e-163	-3.49902e-164	1.28801e-162	0
4.77499e-163	3.68129e-163	-4.156e-163	-1.56673e-163	-2.81813e-163	-4.67416e-164	2.27809e-164	-2.13709e-163	-1.08981e-162	-6.06264e-164	-6.35855e-163	-1.0025e-163	4.30987e-163	-1.81252e-163	9.47354e-163	3.68502e-164	1.43551e-163	1.74431e-163	-7.35207e-163	-1.04017e-163	5.86405e-164	2.58141e-163	-1.26761e-162	-2.50891e-165	-3.25411e-163	-3.67247e-163	1.68031e-163	4.909e-163	-3.49902e-164	1.28801e-162	0
4.77499e-163	3.68129e-163	-4.156e-163	-1.56673e-163	-2.81813e-163	-4.67416e-164	2.27809e-164	-2.13709e-163	-1.08981e-162	-6.06264e-164	-6.35855e-163	-1.0025e-163	4.30987e-163	-1.81252e-163	9.47354e-163	3.68502e-164	1.43551e-163	1.74431e-163	-7.35207e-163	-1.04017e-163	5.86405e-164	2.58141e-163	-1.26761e-162	-2.50891e-165	-3.25411e-163	-3.67247e-163	1.68031e-163	4.909e-163	-3.49902e-164	1.28801e-162	0
4.77499e-163	3.68129e-163	-4.156e-163	-1.56673e-163	-2.81813e-163	-4.67416e-164	2.27809e-164	-2.13709e-163	-1.08981e-162	-6.06264e-164	-6.35855e-163	-1.0025e-163	4.30987e-163	-1.81252e-163	9.47354e-163	3.68502e-164	1.43551e-163	1.74431e-163	-7.35207e-163	-1.04017e-163	5.86405e-164	2.58141e-163	-1.26761e-162	-2.50891e-165	-3.25411e-163	-3.67247e-163	1.68031e-163	4.909e-163	-3.49902e-164	1.28801e-162	0
4.77499e-163	3.68129e-163	-4.156e-163	-1.56673e-163	-2.81813e-163	-4.67416e-164	2.27809e-164	-2.13709e-163	-1.08981e-162	-6.06264e-164	-6.35855e-163	-1.0025e-163	4.30987e-163	-1.81252e-163	9.47354e-163	3.68502e-164	1.43551e-163	1.74431e-163	-7.35207e-163	-1.04017e-163	5.86405e-164	2.58141e-163	-1.26761e-162	-2.50891e-165	-3.25411e-163	-3.67247e-163	1.68031e-163	4.909e-163	-3.49902e-164	1.28801e-162	0
4.77499e-163	3.68129e-163	-4.156e-163	-1.56673e-163	-2.81813e-163	-4.67416e-164	2.27809e-164	-2.13709e-163	-1.08981e-162	-6.06264e-164	-6.35855e-163	-1.0025e-163	4.30987e-163	-1.81252e-163	9.47354e-163	3.68502e-164	1.43551e-163	1.74431e-163	-7.35207e-163	-1.04017e-163	5.86405e-164	2.58141e-163	-1.26761e-162	-2.50891e-165	-3.25411e-163	-3.67247e-163	1.68031e-163	4.909e-163	-3.49902e-164	1.28801e-162	0
4.77499e-163	3.68129e-163	-4.156e-163	-1.56673e-163	-2.81813e-163	-4.67416e-164	2.27809e-164	-2.13709e-163	-1.08981e-162	-6.06264e-164	-6.35855e-163	-1.0025e-163	4.30987e-163	-1.81252e-163	9.47354e-163	3.68502e-164	1.43551e-163	1.74431e-163	-7.35207e-163	-1.04017e-163	5.86405e-164	2.58141e-163	-1.26761e-162	-2.50891e-165	-3.25411e-163	-3.67247e-163	1.68031e-163	4.909e-163	-3.49902e-164	1.28801e-162	0
4.77499e-163	3.68129e-163	-4.156e-163	-1.56673e-163	-2.81813e-163	-4.67416e-164	2.27809e-164	-2.13709e-163	-1.08981e-162	-6.06264e-164	-6.35855e-163	-1.0025e-163	4.30987e-163	-1.81252e-163	9.47354e-163	3.68502e-164	1.43551e-163	1.74431e-163	-7.35207e-163	-1.04017e-163	5.86405e-164	2.58141e-163	-1.26761e-162	-2.50891e-165	-3.25411e-163	-3.67247e-163	1.68031e-163	4.909e-163	-3.49902e-164	1.28801e-162	0
4.77499e-163	3.68129e-163	-4.156e-163	-1.56673e-163	-2.81813e-163	-4.67416e-164	2.27809e-164	-2.13709e-163	-1.08981e-162	-6.06264e-164	-6.35855e-163	-1.0025e-163	4.30987e-163	-1.81252e-163	9.47354e-163	3.68502e-164	1.43551e-163	1.74431e-163	-7.35207e-163	-1.04017e-163	5.86405e-164	2.58141e-163	-1.26761e-162	-2.50891e-165	-3.25411e-163	-3.67247e-163	1.68031e-163	4.909e-163	-3.49902e-164	1.28801e-162	0
4.77499e-163	3.68129e-163	-4.156e-163	-1.56673e-163	-2.81813e-163	-4.67416e-164	2.27809e-164	-2.13709e-163	-1.08981e-162	-6.06264e-164	-6.35855e-163	-1.0025e-163	4.30987e-163	-1.81252e-163	9.47354e-163	3.68502e-164	1.43551e-163	1.74431e-163	-7.35207e-163	-1.04017e-163	5.86405e-164	2.58141e-163	-1.26761e-162	-2.50891e-165	-3.25411e-163	-3.67247e-163	1.68031e-163	4.909e-163	-3.49902e-164	1.28801e-162	0
4.77499e-163	3.68129e-163	-4.156e-163	-1.56673e-163	-2.81813e-163	-4.67416e-164	2.27809e-164	-2.13709e-163	-1.08981e-162	-6.06264e-164	-6.35855e-163	-1.0025e-163	4.30987e-163	-1.81252e-163	9.47354e-163	3.68502e-164	1.43551e-163	1.74431e-163	-7.35207e-163	-1.04017e-163	5.86405e-164	2.58141e-163	-1.26761e-162	-2.50891e-165	-3.25411e-163	-3.67247e-163	1.68031e-163	4.909e-163	-3.49902e-164	1.28801e-162	0
4.77499e-163	3.68129e-163	-4.156e-163	-1.56673e-163	-2.81813e-163	-4.67416e-164	2.27809e-164	-2.13709e-163	-1.08981e-162	-6.06264e-164	-6.35855e-163	-1.0025e-163	4.30987e-163	-1.81252e-163	9.47354e-163	3.68502e-164	1.43551e-163	1.74431e-163	-7.35207e-163	-1.04017e-163	5.86405e-164	2.58141e-163	-1.26761e-162	-2.50891e-165	-3.25411e-163	-3.67247e-163	1.68031e-163	4.909e-163	-3.49902e-164	1.28801e-162	0
4.77499e-163	3.68129e-163	-4.156e-163	-1.56673e-163	-2.81813e-163	-4.67416e-164	2.27809e-164	-2.13709e-163	-1.08981e-162	-6.06264e-164	-6.35855e-163	-1.0025e-163	4.30987e-163	-1.81252e-163	9.47354e-163	3.68502e-164	1.43551e-163	1.74431e-163	-7.35207e-163	-1.04017e-163	5.86405e-164	2.58141e-163	-1.26761e-162	-2.50891e-165	-3.25411e-163	-3.67247e-163	1.68031e-163	4.909e-163	-3.49902e-164	1.28801e-162	0
4.77499e-163	3.68129e-163	-4.156e-163	-1.56673e-163	-2.81813e-163	-4.67416e-164	2.27809e-164	-2.13709e-163	-1.08981e-162	-6.06264e-164	-6.35855e-163	-1.0025e-163	4.30987e-163	-1.81252e-163	9.47354e-163	3.68502e-164	1.43551e-163	1.74431e-163	-7.35207e-163	-1.04017e-163	5.86405e-164	2.58141e-163	-1.26761e-162	-2.50891e-165	-3.25411e-163	-3.67247e-163	1.68031e-163	4.909e-163	-3.49902e-164	1.28801e-162	0
4.77499e-163	3.68129e-163	-4.156e-163	-1.56673e-163	-2.81813e-163	-4.67416e-164	2.27809e-164	-2.13709e-163	-1.08981e-162	-6.06264e-164	-6.35855e-163	-1.0025e-163	4.30987e-163	-1.81252e-163	9.47354e-163	3.68502e-164	1.43551e-163	1.74431e-163	-7.35207e-163	-1.04017e-163	5.86405e-164	2.58141e-163	-1.26761e-162	-2.50891e-165	-3.25411e-163	-3.67247e-163	1.68031e-163	4.909e-163	-3.49902e-164	1.28801e-162	0
4.77499e-163	3.68129e-163	-4.156e-163	-1.56673e-163	-2.81813e-163	-4.67416e-164	2.27809e-164	-2.13709e-163	-1.08981e-162	-6.06264e-164	-6.35855e-163	-1.0025e-163	4.30987e-163	-1.81252e-163	9.47354e-163	3.68502e-164	1.43551e-163	1.74431e-163	-7.35207e-163	-1.04017e-163	5.86405e-164	2.58141e-163	-1.26761e-162	-2.50891e-165	-3.25411e-163	-3.67247e-163	1.68031e-163	4.909e-163	-3.49902e-164	1.28801e-162	0
4.77499e-163	3.68129e-163	-4.156e-163	-1.56673e-163	-2.81813e-163	-4.67416e-164	2.27809e-164	-2.13709e-163	-1.08981e-162	-6.06264e-164	-6.35855e-163	-1.0025e-163	4.30987e-163	-1.81252e-163	9.47354e-163	3.68502e-164	1.43551e-163	1.74431e-163	-7.35207e-163	-1.04017e-163	5.86405e-164	2.58141e-163	-1.26761e-162	-2.50891e-165	-3.25411e-163	-3.67247e-163	1.68031e-163	4.909e-163	-3.49902e-164	1.28801e-162	0
4.77499e-163	3.68129e-163	-4.156e-163	-1.56673e-163	-2.81813e-163	-4.67416e-164	2.27809e-164	-2.13709e-163	-1.08981e-162	-6.06264e-164	-6.35855e-163	-1.0025e-163	4.30987e-163	-1.81252e-163	9.47354e-163	3.68502e-164	1.43551e-163	1.74431e-163	-7.35207e-163	-1.04017e-163	5.86405e-164	2.58141e-163	-1.26761e-162	-2.50891e-165	-3.25411e-163	-3.67247e-163	1.68031e-163	4.909e-163	-3.49902e-164	1.28801e-162	0
4.77499e-163	3.68129e-163	-4.156e-163	-1.56673e-163	-2.81813e-163	-4.67416e-164	2.27809e-164	-2.13709e-163	-1.08981e-162	-6.06264e-164	-6.35855e-163	-1.0025e-163	4.30987e-163	-1.81252e-163	9.47354e-163	3.68502e-164	1.43551e-163	1.74431e-163	-7.35207e-163	-1.04017e-163	5.86405e-164	2.58141e-163	-1.26761e-162	-2.50891e-165	-3.25411e-163	-3.67247e-163	1.68031e-163	4.909e-163	-3.49902e-164	1.28801e-162	0
4.77499e-163	3.68129e-163	-4.156e-163	-1.56673e-163	-2.81813e-163	-4.67416e-164	2.27809e-164	-2.13709e-163	-1.08981e-162	-6.06264e-164	-6.35855e-163	-1.0025e-163	4.30987e-163	-1.81252e-163	9.47354e-163	3.68502e-164	1.43551e-163	1.74431e-163	-7.35207e-163	-1.04017e-163	5.86405e-164	2.58141e-163	-1.26761e-162	-2.50891e-165	-3.25411e-163	-3.67247e-163	1.68031e-163	4.909e-163	-3.49902e-164	1.28801e-162	0
4.77499e-163	3.68129e-163	-4.156e-163	-1.56673e-163	-2.81813e-163	-4.67416e-164	2.27809e-164	-2.13709e-163	-1.08981e-162	-6.06264e-164	-6.35855e-163	-1.0025e-163	4.30987e-163	-1.81252e-163	9.47354e-163	3.68502e-164	1.43551e-163	1.74431e-163	-7.35207e-163	-1.04017e-163	5.86405e-164	2.58141e-163	-1.26761e-162	-2.50891e-165	-3.25411e-163	-3.67247e-163	1.68031e-163	4.909e-163	-3.49902e-164	1.28801e-162	0
4.77499e-163	3.68129e-163	-4.156e-163	-1.56673e-163	-2.81813e-163	-4.67416e-164	2.27809e-164	-2.13709e-163	-1.08981e-162	-6.06264e-164	-6.35855e-163	-1.0025e-163	4.30987e-163	-1.81252e-163	9.47354e-163	3.68502e-164	1.43551e-163	1.74431e-163	-7.35207e-163	-1.04017e-163	5.86405e-164	2.58141e-163	-1.26761e-162	-2.50891e-165	-3.25411e-163	-3.67247e-163	1.68031e-163	4.909e-163	-3.49902e-164	1.28801e-162	0
4.77499e-163	3.68129e-163	-4.156e-163	-1.56673e-163	-2.81813e-163	-4.67416e-164	2.27809e-164	-2.13709e-163	-1.08981e-162	-6.06264e-164	-6.35855e-163	-1.0025e-163	4.30987e-163	-1.81252e-163	9.47354e-163	3.68502e-164	1.43551e-163	1.74431e-163	-7.35207e-163	-1.04017e-163	5.86405e-164	2.58141e-163	-1.26761e-162	-2.50891e-165	-3.25411e-163	-3.67247e-163	1.68031e-163	4.909e-163	-3.49902e-164	1.28801e-162	0
4.77499e-163	3.68129e-163	-4.156e-163	-1.56673e-163	-2.81813e-163	-4.67416e-164	2.27809e-164	-2.13709e-163	-1.08981e-162	-6.06264e-164	-6.35855e-163	-1.0025e-163	4.30987e-163	-1.81252e-163	9.47354e-163	3.68502e-164	1.43551e-163	1.74431e-163	-7.35207e-163	-1.04017e-163	5.86405e-164	2.58141e-163	-1.26761e-162	-2.50891e-165	-3.25411e-163	-3.67247e-163	1.68031e-163	4.909e-163	-3.49902e-164	1.28801e-162	0
4.77499e-163	3.68129e-163	-4.156e-163	-1.56673e-163	-2.81813e-163	-4.67416e-164	2.27809e-164	-2.13709e-163	-1.08981e-162	-6.06264e-164	-6.35855e-163	-1.0025e-163	4.30987e-163	-1.81252e-163	9.47354e-163	3.68502e-164	1.43551e-163	1.74431e-163	-7.35207e-163	-1.04017e-163	5.86405e-164	2.58141e-163	-1.26761e-162	-2.50891e-165	-3.25411e-163	-3.67247e-163	1.68031e-163	4.909e-163	-3.49902e-164	1.28801e-162	0
4.77499e-163	3.68129e-163	-4.156e-163	-1.56673e-163	-2.81813e-163	-4.67416e-164	2.27809e-164	-2.13709e-163	-1.08981e-162	-6.06264e-164	-6.35855e-163	-1.0025e-163	4.30987e-163	-1.81252e-163	9.47354e-163	3.68502e-164	1.43551e-163	1.74431e-163	-7.35207e-163	-1.04017e-163	5.86405e-164	2.58141e-163	-1.26761e-162	-2.50891e-165	-3.25411e-163	-3.67247e-163	1.68031e-163	4.909e-163	-3.49902e-164	1.28801e-162	0
4.77499e-163	3.68129e-163	-4.156e-163	-1.56673e-163	-2.81813e-163	-4.67416e-164	2.27809e-164	-2.13709e-163	-1.08981e-162	-6.06264e-164	-6.35855e-163	-1.0025e-163	4.30987e-163	-1.81252e-163	9.47354e-163	3.68502e-164	1.43551e-163	1.74431e-163	-7.35207e-163	-1.04017e-163	5.86405e-164	2.58141e-163	-1.26761e-162	-2.50891e-165	-3.25411e-163	-3.67247e-163	1.68031e-163	4.909e-163	-3.49902e-164	1.28801e-162	0
4.77499e-163	3.68129e-163	-4.156e-163	-1.56673e-163	-2.81813e-163	-4.67416e-164	2.27809e-164	-2.13709e-163	-1.08981e-162	-6.06264e-164	-6.35855e-163	-1.0025e-163	4.30987e-163	-1.81252e-163	9.47354e-163	3.68502e-164	1.43551e-163	1.74431e-163	-7.35207e-163	-1.04017e-163	5.86405e-164	2.58141e-163	-1.26761e-162	-2.50891e-165	-3.25411e-163	-3.67247e-163	1.68031e-163	4.909e-163	-3.49902e-164	1.28801e-162	0
4.77499e-163	3.68129e-163	-4.156e-163	-1.56673e-163	-2.81813e-163	-4.67416e-164	2.27809e-164	-2.13709e-163	-1.08981e-162	-6.06264e-164	-6.35855e-163	-1.0025e-163	4.30987e-163	-1.81252e-163	9.47354e-163	3.68502e-164	1.43551e-163	1.74431e-163	-7.35207e-163	-1.04017e-163	5.86405e-164	2.58141e-163	-1.26761e-162	-2.50891e-165	-3.25411e-163	-3.67247e-163	1.68031e-163	4.909e-163	-3.49902e-164	1.28801e-162	0
4.77499e-163	3.68129e-163	-4.156e-163	-1.56673e-163	-2.81813e-163	-4.67416e-164	2.27809e-164	-2.13709e-163	-1.08981e-162	-6.06264e-164	-6.35855e-163	-1.0025e-163	4.30987e-163	-1.81252e-163	9.47354e-163	3.68502e-164	1.43551e-163	1.74431e-163	-7.35207e-163	-1.04017e-163	5.86405e-164	2.58141e-163	-1.26761e-162	-2.50891e-165	-3.25411e-163	-3.67247e-163	1.68031e-163	4.909e-163	-3.49902e-164	1.28801e-162	0
4.77499e-163	3.68129e-163	-4.156e-163	-1.56673e-163	-2.81813e-163	-4.67416e-164	2.27809e-164	-2.13709e-163	-1.08981e-162	-6.06264e-164	-6.35855e-163	-1.0025e-163	4.30987e-163	-1.81252e-163	9.47354e-163	3.68502e-164	1.43551e-163	1.74431e-163	-7.35207e-163	-1.04017e-163	5.86405e-164	2.58141e-163	-1.26761e-162	-2.50891e-165	-3.25411e-163	-3.67247e-163	1.68031e-163	4.909e-163	-3.49902e-164	1.28801e-162	0
4.77499e-163	3.68129e-163	-4.156e-163	-1.56673e-163	-2.81813e-163	-4.67416e-164	2.27809e-164	-2.13709e-163	-1.08981e-162	-6.06264e-164	-6.35855e-163	-1.0025e-163	4.30987e-163	-1.81252e-163	9.47354e-163	3.68502e-164	1.43551e-163	1.74431e-163	-7.35207e-163	-1.04017e-163	5.86405e-164	2.58141e-163	-1.26761e-162	-2.50891e-165	-3.25411e-163	-3.67247e-163	1.68031e-163	4.909e-163	-3.49902e-164	1.28801e-162	0
4.77499e-163	3.68129e-163	-4.156e-163	-1.56673e-163	-2.81813e-163	-4.67416e-164	2.27809e-164	-2.13709e-163	-1.08981e-162	-6.06264e-164	-6.35855e-163	-1.0025e-163	4.30987e-163	-1.81252e-163	9.47354e-163	3.68502e-164	1.43551e-163	1.74431e-163	-7.35207e-163	-1.04017e-163	5.86405e-164	2.58141e-163	-1.26761e-162	-2.50891e-165	-3.25411e-163	-3.67247e-163	1.68031e-163	4.909e-163	-3.49902e-164	1.28801e-162	0
4.77499e-163	3.68129e-163	-4.156e-163	-1.56673e-163	-2.81813e-163	-4.67416e-164	2.27809e-164	-2.13709e-163	-1.08981e-162	-6.06264e-164	-6.35855e-163	-1.0025e-163	4.30987e-163	-1.81252e-163	9.47354e-163	3.68502e-164	1.43551e-163	1.74431e-163	-7.35207e-163	-1.04017e-163	5.86405e-164	2.58141e-163	-1.26761e-162	-2.50891e-165	-3.25411e-163	-3.67247e-163	1.68031e-163	4.909e-163	-3.49902e-164	1.28801e-162	0
4.77499e-163	3.68129e-163	-4.156e-163	-1.56673e-163	-2.81813e-163	-4.67416e-164	2.27809e-164	-2.13709e-163	-1.08981e-162	-6.06264e-164	-6.35855e-163	-1.0025e-163	4.30987e-163	-1.81252e-163	9.47354e-163	3.68502e-164	1.43551e-163	1.74431e-163	-7.35207e-163	-1.04017e-163	5.86405e-164	2.58141e-163	-1.26761e-162	-2.50891e-165	-3.25411e-163	-3.67247e-163	1.68031e-163	4.909e-163	-3.49902e-164	1.28801e-162	0
4.77499e-163	3.68129e-163	-4.156e-163	-1.56673e-163	-2.81813e-163	-4.67416e-164	2.27809e-164	-2.13709e-163	-1.08981e-162	-6.06264e-164	-6.35855e-163	-1.0025e-163	4.30987e-163	-1.81252e-163	9.47354e-163	3.68502e-164	1.43551e-163	1.74431e-163	-7.35207e-163	-1.04017e-163	5.86405e-164	2.58141e-163	-1.26761e-162	-2.50891e-165	-3.25411e-163	-3.67247e-163	1.68031e-163	4.909e-163	-3.49902e-164	1.28801e-162	0
4.77499e-163	3.68129e-163	-4.156e-163	-1.56673e-163	-2.81813e-163	-4.67416e-164	2.27809e-164	-2.13709e-163	-1.08981e-162	-6.06264e-164	-6.35855e-163	-1.0025e-163	4.30987e-163	-1.81252e-163	9.47354e-163	3.68502e-164	1.43551e-163	1.74431e-163	-7.35207e-163	-1.04017e-163	5.86405e-164	2.58141e-163	-1.26761e-162	-2.50891e-165	-3.25411e-163	-3.67247e-163	1.68031e-163	4.909e-163	-3.49902e-164	1.28801e-162	0
4.77499e-163	3.68129e-163	-4.156e-163	-1.56673e-163	-2.81813e-163	-4.67416e-164	2.27809e-164	-2.13709e-163	-1.08981e-162	-6.06264e-164	-6.35855e-163	-1.0025e-163	4.30987e-163	-1.81252e-163	9.47354e-163	3.68502e-164	1.43551e-163	1.74431e-163	-7.35207e-163	-1.04017e-163	5.86405e-164	2.58141e-163	-1.26761e-162	-2.50891e-165	-3.25411e-163	-3.67247e-163	1.68031e-163	4.909e-163	-3.49902e-164	1.28801e-162	0
4.77499e-163	3.68129e-163	-4.156e-163	-1.56673e-163	-2.81813e-163	-4.67416e-164	2.27809e-164	-2.13709e-163	-1.08981e-162	-6.06264e-164	-6.35855e-163	-1.0025e-163	4.30987e-163	-1.81252e-163	9.47354e-163	3.68502e-164	1.43551e-163	1.74431e-163	-7.35207e-163	-1.04017e-163	5.86405e-164	2.58141e-163	-1.26761e-162	-2.50891e-165	-3.25411e-163	-3.67247e-163	1.68031e-163	4.909e-163	-3.49902e-164	1.28801e-162	0
4.77499e-163	3.68129e-163	-4.156e-163	-1.56673e-163	-2.81813e-163	-4.67416e-164	2.27809e-164	-2.13709e-163	-1.08981e-162	-6.06264e-164	-6.35855e-163	-1.0025e-163	4.30987e-163	-1.81252e-163	9.47354e-163	3.68502e-164	1.43551e-163	1.74431e-163	-7.35207e-163	-1.04017e-163	5.86405e-164	2.58141e-163	-1.26761e-162	-2.50891e-165	-3.25411e-163	-3.67247e-163	1.68031e-163	4.909e-163	-3.49902e-164	1.28801e-162	0
4.77499e-163	3.68129e-163	-4.156e-163	-1.56673e-163	-2.81813e-163	-4.67416e-164	2.27809e-164	-2.13709e-163	-1.08981e-162	-6.06264e-164	-6.35855e-163	-1.0025e-163	4.30987e-163	-1.81252e-163	9.47354e-163	3.68502e-164	1.43551e-163	1.74431e-163	-7.35207e-163	-1.04017e-163	5.86405e-164	2.58141e-163	-1.26761e-162	-2.50891e-165	-3.25411e-163	-3.67247e-163	1.68031e-163	4.909e-163	-3.49902e-164	1.28801e-162	0
4.77499e-163	3.68129e-163	-4.156e-163	-1.56673e-163	-2.81813e-163	-4.67416e-164	2.27809e-164	-2.13709e-163	-1.08981e-162	-6.06264e-164	-6.35855e-163	-1.0025e-163	4.30987e-163	-1.81252e-163	9.47354e-163	3.68502e-164	1.43551e-163	1.74431e-163	-7.35207e-163	-1.04017e-163	5.86405e-164	2.58141e-163	-1.26761e-162	-2.50891e-165	-3.25411e-163	-3.67247e-163	1.68031e-163	4.909e-163	-3.49902e-164	1.28801e-162	0
4.77499e-163	3.68129e-163	-4.156e-163	-1.56673e-163	-2.81813e-163	-4.67416e-164	2.27809e-164	-2.13709e-163	-1.08981e-162	-6.06264e-164	-6.35855e-163	-1.0025e-163	4.30987e-163	-1.81252e-163	9.47354e-163	3.68502e-164	1.43551e-163	1.74431e-163	-7.35207e-163	-1.04017e-163	5.86405e-164	2.58141e-163	-1.26761e-162	-2.50891e-165	-3.25411e-163	-3.67247e-163	1.68031e-163	4.909e-163	-3.49902e-164	1.28801e-162	0
4.77499e-163	3.68129e-163	-4.156e-163	-1.56673e-163	-2.81813e-163	-4.67416e-164	2.27809e-164	-2.13709e-163	-1.08981e-162	-6.06264e-164	-6.35855e-163	-1.0025e-163	4.30987e-163	-1.81252e-163	9.47354e-163	3.68502e-164	1.43551e-163	1.74431e-163	-7.35207e-163	-1.04017e-163	5.86405e-164	2.58141e-163	-1.26761e-162	-2.50891e-165	-3.25411e-163	-3.67247e-163	1.68031e-163	4.909e-163	-3.49902e-164	1.28801e-162	0
4.77499e-163	3.68129e-163	-4.156e-163	-1.56673e-163	-2.81813e-163	-4.67416e-164	2.27809e-164	-2.13709e-163	-1.08981e-162	-6.06264e-164	-6.35855e-163	-1.0025e-163	4.30987e-163	-1.81252e-163	9.47354e-163	3.68502e-164	1.43551e-163	1.74431e-163	-7.35207e-163	-1.04017e-163	5.86405e-164	2.58141e-163	-1.26761e-162	-2.50891e-165	-3.25411e-163	-3.67247e-163	1.68031e-163	4.909e-163	-3.49902e-164	1.28801e-162	0
4.77499e-163	3.68129e-163	-4.156e-163	-1.56673e-163	-2.81813e-163	-4.67416e-164	2.27809e-164	-2.13709e-163	-1.08981e-162	-6.06264e-164	-6.35855e-163	-1.0025e-163	4.30987e-163	-1.81252e-163	9.47354e-163	3.68502e-164	1.43551e-163	1.74431e-163	-7.35207e-163	-1.04017e-163	5.86405e-164	2.58141e-163	-1.26761e-162	-2.50891e-165	-3.25411e-163	-3.67247e-163	1.68031e-163	4.909e-163	-3.49902e-164	1.28801e-162	0
4.77499e-163	3.68129e-163	-4.156e-163	-1.56673e-163	-2.81813e-163	-4.67416e-164	2.27809e-164	-2.13709e-163	-1.08981e-162	-6.06264e-164	-6.35855e-163	-1.0025e-163	4.30987e-163	-1.81252e-163	9.47354e-163	3.68502e-164	1.43551e-163	1.74431e-163	-7.35207e-163	-1.04017e-163	5.86405e-164	2.58141e-163	-1.26761e-162	-2.50891e-165	-3.25411e-163	-3.67247e-163	1.68031e-163	4.909e-163	-3.49902e-164	1.28801e-162	0
4.77499e-163	3.68129e-163	-4.156e-163	-1.56673e-163	-2.81813e-163	-4.67416e-164	2.27809e-164	-2.13709e-163	-1.08981e-162	-6.06264e-164	-6.35855e-163	-1.0025e-163	4.30987e-163	-1.81252e-163	9.47354e-163	3.68502e-164	1.43551e-163	1.74431e-163	-7.35207e-163	-1.04017e-163	5.86405e-164	2.58141e-163	-1.26761e-162	-2.50891e-165	-3.25411e-163	-3.67247e-163	1.68031e-163	4.909e-163	-3.49902e-164	1.28801e-162	0
4.77499e-163	3.68129e-163	-4.156e-163	-1.56673e-163	-2.81813e-163	-4.67416e-164	2.27809e-164	-2.13709e-163	-1.08981e-162	-6.06264e-164	-6.35855e-163	-1.0025e-163	4.30987e-163	-1.81252e-163	9.47354e-163	3.68502e-164	1.43551e-163	1.74431e-163	-7.35207e-163	-1.04017e-163	5.86405e-164	2.58141e-163	-1.26761e-162	-2.50891e-165	-3.25411e-163	-3.67247e-163	1.68031e-163	4.909e-163	-3.49902e-164	1.28801e-162	0
4.77499e-163	3.68129e-163	-4.156e-163	-1.56673e-163	-2.81813e-163	-4.67416e-164	2.27809e-164	-2.13709e-163	-1.08981e-162	-6.06264e-164	-6.35855e-163	-1.0025e-163	4.30987e-163	-1.81252e-163	9.47354e-163	3.68502e-164	1.43551e-163	1.74431e-163	-7.35207e-163	-1.04017e-163	5.86405e-164	2.58141e-163	-1.26761e-162	-2.50891e-165	-3.25411e-163	-3.67247e-163	1.68031e-163	4.909e-163	-3.49902e-164	1.28801e-162	0
4.77499e-163	3.68129e-163	-4.156e-163	-1.56673e-163	-2.81813e-163	-4.67416e-164	2.27809e-164	-2.13709e-163	-1.08981e-162	-6.06264e-164	-6.35855e-163	-1.0025e-163	4.30987e-163	-1.81252e-163	9.47354e-163	3.68502e-164	1.43551e-163	1.74431e-163	-7.35207e-163	-1.04017e-163	5.86405e-164	2.58141e-163	-1.26761e-162	-2.50891e-165	-3.25411e-163	-3.67247e-163	1.68031e-163	4.909e-163	-3.49902e-164	1.28801e-162	0
4.77499e-163	3.68129e-163	-4.156e-163	-1.56673e-163	-2.81813e-163	-4.67416e-164	2.27809e-164	-2.13709e-163	-1.08981e-162	-6.06264e-164	-6.35855e-163	-1.0025e-163	4.30987e-163	-1.81252e-163	9.47354e-163	3.68502e-164	1.43551e-163	1.74431e-163	-7.35207e-163	-1.04017e-163	5.86405e-164	2.58141e-163	-1.26761e-162	-2.50891e-165	-3.25411e-163	-3.67247e-163	1.68031e-163	4.909e-163	-3.49902e-164	1.28801e-162	0
4.77499e-163	3.68129e-163	-4.156e-163	-1.56673e-163	-2.81813e-163	-4.67416e-164	2.27809e-164	-2.13709e-163	-1.08981e-162	-6.06264e-164	-6.35855e-163	-1.0025e-163	4.30987e-163	-1.81252e-163	9.47354e-163	3.68502e-164	1.43551e-163	1.74431e-163	-7.35207e-163	-1.04017e-163	5.86405e-164	2.58141e-163	-1.26761e-162	-2.50891e-165	-3.25411e-163	-3.67247e-163	1.68031e-163	4.909e-163	-3.49902e-164	1.28801e-162	0
4.77499e-163	3.68129e-163	-4.156e-163	-1.56673e-163	-2.81813e-163	-4.67416e-164	2.27809e-164	-2.13709e-163	-1.08981e-162	-6.06264e-164	-6.35855e-163	-1.0025e-163	4.30987e-163	-1.81252e-163	9.47354e-163	3.68502e-164	1.43551e-163	1.74431e-163	-7.35207e-163	-1.04017e-163	5.86405e-164	2.58141e-163	-1.26761e-162	-2.50891e-165	-3.25411e-163	-3.67247e-163	1.68031e-163	4.909e-163	-3.49902e-164	1.28801e-162	0
4.77499e-163	3.68129e-163	-4.156e-163	-1.56673e-163	-2.81813e-163	-4.67416e-164	2.27809e-164	-2.13709e-163	-1.08981e-162	-6.06264e-164	-6.35855e-163	-1.0025e-163	4.30987e-163	-1.81252e-163	9.47354e-163	3.68502e-164	1.43551e-163	1.74431e-163	-7.35207e-163	-1.04017e-163	5.86405e-164	2.58141e-163	-1.26761e-162	-2.50891e-165	-3.25411e-163	-3.67247e-163	1.68031e-163	4.909e-163	-3.49902e-164	1.28801e-162	0
4.77499e-163	3.68129e-163	-4.156e-163	-1.56673e-163	-2.81813e-163	-4.67416e-164	2.27809e-164	-2.13709e-163	-1.08981e-162	-6.06264e-164	-6.35855e-163	-1.0025e-163	4.30987e-163	-1.81252e-163	9.47354e-163	3.68502e-164	1.43551e-163	1.74431e-163	-7.35207e-163	-1.04017e-163	5.86405e-164	2.58141e-163	-1.26761e-162	-2.50891e-165	-3.25411e-163	-3.67247e-163	1.68031e-163	4.909e-163	-3.49902e-164	1.28801e-162	0
4.77499e-163	3.68129e-163	-4.156e-163	-1.56673e-163	-2.81813e-163	-4.67416e-164	2.27809e-164	-2.13709e-163	-1.08981e-162	-6.06264e-164	-6.35855e-163	-1.0025e-163	4.30987e-163	-1.81252e-163	9.47354e-163	3.68502e-164	1.43551e-163	1.74431e-163	-7.35207e-163	-1.04017e-163	5.86405e-164	2.58141e-163	-1.26761e-162	-2.50891e-165	-3.25411e-163	-3.67247e-163	1.68031e-163	4.909e-163	-3.49902e-164	1.28801e-162	0
4.77499e-163	3.68129e-163	-4.156e-163	-1.56673e-163	-2.81813e-163	-4.67416e-164	2.27809e-164	-2.13709e-163	-1.08981e-162	-6.06264e-164	-6.35855e-163	-1.0025e-163	4.30987e-163	-1.81252e-163	9.47354e-163	3.68502e-164	1.43551e-163	1.74431e-163	-7.35207e-163	-1.04017e-163	5.86405e-164	2.58141e-163	-1.26761e-162	-2.50891e-165	-3.25411e-163	-3.67247e-163	1.68031e-163	4.909e-163	-3.49902e-164	1.28801e-162	0
4.77499e-163	3.68129e-163	-4.156e-163	-1.56673e-163	-2.81813e-163	-4.67416e-164	2.27809e-164	-2.13709e-163	-1.08981e-162	-6.06264e-164	-6.35855e-163	-1.0025e-163	4.30987e-163	-1.81252e-163	9.47354e-163	3.68502e-164	1.43551e-163	1.74431e-163	-7.35207e-163	-1.04017e-163	5.86405e-164	2.58141e-163	-1.26761e-162	-2.50891e-165	-3.25411e-163	-3.67247e-163	1.68031e-163	4.909e-163	-3.49902e-164	1.28801e-162	0
4.77499e-163	3.68129e-163	-4.156e-163	-1.56673e-163	-2.81813e-163	-4.67416e-164	2.27809e-164	-2.13709e-163	-1.08981e-162	-6.06264e-164	-6.35855e-163	-1.0025e-163	4.30987e-163	-1.81252e-163	9.47354e-163	3.68502e-164	1.43551e-163	1.74431e-163	-7.35207e-163	-1.04017e-163	5.86405e-164	2.58141e-163	-1.26761e-162	-2.50891e-165	-3.25411e-163	-3.67247e-163	1.68031e-163	4.909e-163	-3.49902e-164	1.28801e-162	0
4.77499e-163	3.68129e-163	-4.156e-163	-1.56673e-163	-2.81813e-163	-4.67416e-164	2.27809e-164	-2.13709e-163	-1.08981e-162	-6.06264e-164	-6.35855e-163	-1.0025e-163	4.30987e-163	-1.81252e-163	9.47354e-163	3.68502e-164	1.43551e-163	1.74431e-163	-7.35207e-163	-1.04017e-163	5.86405e-164	2.58141e-163	-1.26761e-162	-2.50891e-165	-3.25411e-163	-3.67247e-163	1.68031e-163	4.909e-163	-3.49902e-164	1.28801e-162	0
4.77499e-163	3.68129e-163	-4.156e-163	-1.56673e-163	-2.81813e-163	-4.67416e-164	2.27809e-164	-2.13709e-163	-1.08981e-162	-6.06264e-164	-6.35855e-163	-1.0025e-163	4.30987e-163	-1.81252e-163	9.47354e-163	3.68502e-164	1.43551e-163	1.74431e-163	-7.35207e-163	-1.04017e-163	5.86405e-164	2.58141e-163	-1.26761e-162	-2.50891e-165	-3.25411e-163	-3.67247e-163	1.68031e-163	4.909e-163	-3.49902e-164	1.28801e-162	0
4.77499e-163	3.68129e-163	-4.156e-163	-1.56673e-163	-2.81813e-163	-4.67416e-164	2.27809e-164	-2.13709e-163	-1.08981e-162	-6.06264e-164	-6.35855e-163	-1.0025e-163	4.30987e-163	-1.81252e-163	9.47354e-163	3.68502e-164	1.43551e-163	1.74431e-163	-7.35207e-163	-1.04017e-163	5.86405e-164	2.58141e-163	-1.26761e-162	-2.50891e-165	-3.25411e-163	-3.67247e-163	1.68031e-163	4.909e-163	-3.49902e-164	1.28801e-162	0
4.77499e-163	3.68129e-163	-4.156e-163	-1.56673e-163	-2.81813e-163	-4.67416e-164	2.27809e-164	-2.13709e-163	-1.08981e-162	-6.06264e-164	-6.35855e-163	-1.0025e-163	4.30987e-163	-1.81252e-163	9.47354e-163	3.68502e-164	1.43551e-163	1.74431e-163	-7.35207e-163	-1.04017e-163	5.86405e-164	2.58141e-163	-1.26761e-162	-2.50891e-165	-3.25411e-163	-3.67247e-163	1.68031e-163	4.909e-163	-3.49902e-164	1.28801e-162	0
4.77499e-163	3.68129e-163	-4.156e-163	-1.56673e-163	-2.81813e-163	-4.67416e-164	2.27809e-164	-2.13709e-163	-1.08981e-162	-6.06264e-164	-6.35855e-163	-1.0025e-163	4.30987e-163	-1.81252e-163	9.47354e-163	3.68502e-164	1.43551e-163	1.74431e-163	-7.35207e-163	-1.04017e-163	5.86405e-164	2.58141e-163	-1.26761e-162	-2.50891e-165	-3.25411e-163	-3.67247e-163	1.68031e-163	4.909e-163	-3.49902e-164	1.28801e-162	0
4.77499e-163	3.68129e-163	-4.156e-163	-1.56673e-163	-2.81813e-163	-4.67416e-164	2.27809e-164	-2.13709e-163	-1.08981e-162	-6.06264e-164	-6.35855e-163	-1.0025e-163	4.30987e-163	-1.81252e-163	9.47354e-163	3.68502e-164	1.43551e-163	1.74431e-163	-7.35207e-163	-1.04017e-163	5.86405e-164	2.58141e-163	-1.26761e-162	-2.50891e-165	-3.25411e-163	-3.67247e-163	1.68031e-163	4.909e-163	-3.49902e-164	1.28801e-162	0
4.77499e-163	3.68129e-163	-4.156e-163	-1.56673e-163	-2.81813e-163	-4.67416e-164	2.27809e-164	-2.13709e-163	-1.08981e-162	-6.06264e-164	-6.35855e-163	-1.0025e-163	4.30987e-163	-1.81252e-163	9.47354e-163	3.68502e-164	1.43551e-163	1.74431e-163	-7.35207e-163	-1.04017e-163	5.86405e-164	2.58141e-163	-1.26761e-162	-2.50891e-165	-3.25411e-163	-3.67247e-163	1.68031e-163	4.909e-163	-3.49902e-164	1.28801e-162	0
4.77499e-163	3.68129e-163	-4.156e-163	-1.56673e-163	-2.81813e-163	-4.67416e-164	2.27809e-164	-2.13709e-163	-1.08981e-162	-6.06264e-164	-6.35855e-163	-1.0025e-163	4.30987e-163	-1.81252e-163	9.47354e-163	3.68502e-164	1.43551e-163	1.74431e-163	-7.35207e-163	-1.04017e-163	5.86405e-164	2.58141e-163	-1.26761e-162	-2.50891e-165	-3.25411e-163	-3.67247e-163	1.68031e-163	4.909e-163	-3.49902e-164	1.28801e-162	0
4.77499e-163	3.68129e-163	-4.156e-163	-1.56673e-163	-2.81813e-163	-4.67416e-164	2.27809e-164	-2.13709e-163	-1.08981e-162	-6.06264e-164	-6.35855e-163	-1.0025e-163	4.30987e-163	-1.81252e-163	9.47354e-163	3.68502e-164	1.43551e-163	1.74431e-163	-7.35207e-163	-1.04017e-163	5.86405e-164	2.58141e-163	-1.26761e-162	-2.50891e-165	-3.25411e-163	-3.67247e-163	1.68031e-163	4.909e-163	-3.49902e-164	1.28801e-162	0
4.77499e-163	3.68129e-163	-4.156e-163	-1.56673e-163	-2.81813e-163	-4.67416e-164	2.27809e-164	-2.13709e-163	-1.08981e-162	-6.06264e-164	-6.35855e-163	-1.0025e-163	4.30987e-163	-1.81252e-163	9.47354e-163	3.68502e-164	1.43551e-163	1.74431e-163	-7.35207e-163	-1.04017e-163	5.86405e-164	2.58141e-163	-1.26761e-162	-2.50891e-165	-3.25411e-163	-3.67247e-163	1.68031e-163	4.909e-163	-3.49902e-164	1.28801e-162	0
4.77499e-163	3.68129e-163	-4.156e-163	-1.56673e-163	-2.81813e-163	-4.67416e-164	2.27809e-164	-2.13709e-163	-1.08981e-162	-6.06264e-164	-6.35855e-163	-1.0025e-163	4.30987e-163	-1.81252e-163	9.47354e-163	3.68502e-164	1.43551e-163	1.74431e-163	-7.35207e-163	-1.04017e-163	5.86405e-164	2.58141e-163	-1.26761e-162	-2.50891e-165	-3.25411e-163	-3.67247e-163	1.68031e-163	4.909e-163	-3.49902e-164	1.28801e-162	0
4.77499e-163	3.68129e-163	-4.156e-163	-1.56673e-163	-2.81813e-163	-4.67416e-164	2.27809e-164	-2.13709e-163	-1.08981e-162	-6.06264e-164	-6.35855e-163	-1.0025e-163	4.30987e-163	-1.81252e-163	9.47354e-163	3.68502e-164	1.43551e-163	1.74431e-163	-7.35207e-163	-1.04017e-163	5.86405e-164	2.58141e-163	-1.26761e-162	-2.50891e-165	-3.25411e-163	-3.67247e-163	1.68031e-163	4.909e-163	-3.49902e-164	1.28801e-162	0
4.77499e-163	3.68129e-163	-4.156e-163	-1.56673e-163	-2.81813e-163	-4.67416e-164	2.27809e-164	-2.13709e-163	-1.08981e-162	-6.06264e-164	-6.35855e-163	-1.0025e-163	4.30987e-163	-1.81252e-163	9.47354e-163	3.68502e-164	1.43551e-163	1.74431e-163	-7.35207e-163	-1.04017e-163	5.86405e-164	2.58141e-163	-1.26761e-162	-2.50891e-165	-3.25411e-163	-3.67247e-163	1.68031e-163	4.909e-163	-3.49902e-164	1.28801e-162	0
4.77499e-163	3.68129e-163	-4.156e-163	-1.56673e-163	-2.81813e-163	-4.67416e-164	2.27809e-164	-2.13709e-163	-1.08981e-162	-6.06264e-164	-6.35855e-163	-1.0025e-163	4.30987e-163	-1.81252e-163	9.47354e-163	3.68502e-164	1.43551e-163	1.74431e-163	-7.35207e-163	-1.04017e-163	5.86405e-164	2.58141e-163	-1.26761e-162	-2.50891e-165	-3.25411e-163	-3.67247e-163	1.68031e-163	4.909e-163	-3.49902e-164	1.28801e-162	0
4.77499e-163	3.68129e-163	-4.156e-163	-1.56673e-163	-2.81813e-163	-4.67416e-164	2.27809e-164	-2.13709e-163	-1.08981e-162	-6.06264e-164	-6.35855e-163	-1.0025e-163	4.30987e-163	-1.81252e-163	9.47354e-163	3.68502e-164	1.43551e-163	1.74431e-163	-7.35207e-163	-1.04017e-163	5.86405e-164	2.58141e-163	-1.26761e-162	-2.50891e-165	-3.25411e-163	-3.67247e-163	1.68031e-163	4.909e-163	-3.49902e-164	1.28801e-162	0
4.77499e-163	3.68129e-163	-4.156e-163	-1.56673e-163	-2.81813e-163	-4.67416e-164	2.27809e-164	-2.13709e-163	-1.08981e-162	-6.06264e-164	-6.35855e-163	-1.0025e-163	4.30987e-163	-1.81252e-163	9.47354e-163	3.68502e-164	1.43551e-163	1.74431e-163	-7.35207e-163	-1.04017e-163	5.86405e-164	2.58141e-163	-1.26761e-162	-2.50891e-165	-3.25411e-163	-3.67247e-163	1.68031e-163	4.909e-163	-3.49902e-164	1.28801e-162	0
4.77499e-163	3.68129e-163	-4.156e-163	-1.56673e-163	-2.81813e-163	-4.67416e-164	2.27809e-164	-2.13709e-163	-1.08981e-162	-6.06264e-164	-6.35855e-163	-1.0025e-163	4.30987e-163	-1.81252e-163	9.47354e-163	3.68502e-164	1.43551e-163	1.74431e-163	-7.35207e-163	-1.04017e-163	5.86405e-164	2.58141e-163	-1.26761e-162	-2.50891e-165	-3.25411e-163	-3.67247e-163	1.68031e-163	4.909e-163	-3.49902e-164	1.28801e-162	0
4.77499e-163	3.68129e-163	-4.156e-163	-1.56673e-163	-2.81813e-163	-4.67416e-164	2.27809e-164	-2.13709e-163	-1.08981e-162	-6.06264e-164	-6.35855e-163	-1.0025e-163	4.30987e-163	-1.81252e-163	9.47354e-163	3.68502e-164	1.43551e-163	1.74431e-163	-7.35207e-163	-1.04017e-163	5.86405e-164	2.58141e-163	-1.26761e-162	-2.50891e-165	-3.25411e-163	-3.67247e-163	1.68031e-163	4.909e-163	-3.49902e-164	1.28801e-162	0
4.77499e-163	3.68129e-163	-4.156e-163	-1.56673e-163	-2.81813e-163	-4.67416e-164	2.27809e-164	-2.13709e-163	-1.08981e-162	-6.06264e-164	-6.35855e-163	-1.0025e-163	4.30987e-163	-1.81252e-163	9.47354e-163	3.68502e-164	1.43551e-163	1.74431e-163	-7.35207e-163	-1.04017e-163	5.86405e-164	2.58141e-163	-1.26761e-162	-2.50891e-165	-3.25411e-163	-3.67247e-163	1.68031e-163	4.909e-163	-3.49902e-164	1.28801e-162	0
4.77499e-163	3.68129e-163	-4.156e-163	-1.56673e-163	-2.81813e-163	-4.67416e-164	2.27809e-164	-2.13709e-163	-1.08981e-162	-6.06264e-164	-6.35855e-163	-1.0025e-163	4.30987e-163	-1.81252e-163	9.47354e-163	3.68502e-164	1.43551e-163	1.74431e-163	-7.35207e-163	-1.04017e-163	5.86405e-164	2.58141e-163	-1.26761e-162	-2.50891e-165	-3.25411e-163	-3.67247e-163	1.68031e-163	4.909e-163	-3.49902e-164	1.28801e-162	0
4.77499e-163	3.68129e-163	-4.156e-163	-1.56673e-163	-2.81813e-163	-4.67416e-164	2.27809e-164	-2.13709e-163	-1.08981e-162	-6.06264e-164	-6.35855e-163	-1.0025e-163	4.30987e-163	-1.81252e-163	9.47354e-163	3.68502e-164	1.43551e-163	1.74431e-163	-7.35207e-163	-1.04017e-163	5.86405e-164	2.58141e-163	-1.26761e-162	-2.50891e-165	-3.25411e-163	-3.67247e-163	1.68031e-163	4.909e-163	-3.49902e-164	1.28801e-162	0
4.77499e-163	3.68129e-163	-4.156e-163	-1.56673e-163	-2.81813e-163	-4.67416e-164	2.27809e-164	-2.13709e-163	-1.08981e-162	-6.06264e-164	-6.35855e-163	-1.0025e-163	4.30987e-163	-1.81252e-163	9.47354e-163	3.68502e-164	1.43551e-163	1.74431e-163	-7.35207e-163	-1.04017e-163	5.86405e-164	2.58141e-163	-1.26761e-162	-2.50891e-165	-3.25411e-163	-3.67247e-163	1.68031e-163	4.909e-163	-3.49902e-164	1.28801e-162	0
4.77499e-163	3.68129e-163	-4.156e-163	-1.56673e-163	-2.81813e-163	-4.67416e-164	2.27809e-164	-2.13709e-163	-1.08981e-162	-6.06264e-164	-6.35855e-163	-1.0025e-163	4.30987e-163	-1.81252e-163	9.47354e-163	3.68502e-164	1.43551e-163	1.74431e-163	-7.35207e-163	-1.04017e-163	5.86405e-164	2.58141e-163	-1.26761e-162	-2.50891e-165	-3.25411e-163	-3.67247e-163	1.68031e-163	4.909e-163	-3.49902e-164	1.28801e-162	0
4.77499e-163	3.68129e-163	-4.156e-163	-1.56673e-163	-2.81813e-163	-4.67416e-164	2.27809e-164	-2.13709e-163	-1.08981e-162	-6.06264e-164	-6.35855e-163	-1.0025e-163	4.30987e-163	-1.81252e-163	9.47354e-163	3.68502e-164	1.43551e-163	1.74431e-163	-7.35207e-163	-1.04017e-163	5.86405e-164	2.58141e-163	-1.26761e-162	-2.50891e-165	-3.25411e-163	-3.67247e-163	1.68031e-163	4.909e-163	-3.49902e-164	1.28801e-162	0
4.77499e-163	3.68129e-163	-4.156e-163	-1.56673e-163	-2.81813e-163	-4.67416e-164	2.27809e-164	-2.13709e-163	-1.08981e-162	-6.06264e-164	-6.35855e-163	-1.0025e-163	4.30987e-163	-1.81252e-163	9.47354e-163	3.68502e-164	1.43551e-163	1.74431e-163	-7.35207e-163	-1.04017e-163	5.86405e-164	2.58141e-163	-1.26761e-162	-2.50891e-165	-3.25411e-163	-3.67247e-163	1.68031e-163	4.909e-163	-3.49902e-164	1.28801e-162	0
4.77499e-163	3.68129e-163	-4.156e-163	-1.56673e-163	-2.81813e-163	-4.67416e-164	2.27809e-164	-2.13709e-163	-1.08981e-162	-6.06264e-164	-6.35855e-163	-1.0025e-163	4.30987e-163	-1.81252e-163	9.47354e-163	3.68502e-164	1.43551e-163	1.74431e-163	-7.35207e-163	-1.04017e-163	5.86405e-164	2.58141e-163	-1.26761e-162	-2.50891e-165	-3.25411e-163	-3.67247e-163	1.68031e-163	4.909e-163	-3.49902e-164	1.28801e-162	0
4.77499e-163	3.68129e-163	-4.156e-163	-1.56673e-163	-2.81813e-163	-4.67416e-164	2.27809e-164	-2.13709e-163	-1.08981e-162	-6.06264e-164	-6.35855e-163	-1.0025e-163	4.30987e-163	-1.81252e-163	9.47354e-163	3.68502e-164	1.43551e-163	1.74431e-163	-7.35207e-163	-1.04017e-163	5.86405e-164	2.58141e-163	-1.26761e-162	-2.50891e-165	-3.25411e-163	-3.67247e-163	1.68031e-163	4.909e-163	-3.49902e-164	1.28801e-162	0
4.77499e-163	3.68129e-163	-4.156e-163	-1.56673e-163	-2.81813e-163	-4.67416e-164	2.27809e-164	-2.13709e-163	-1.08981e-162	-6.06264e-164	-6.35855e-163	-1.0025e-163	4.30987e-163	-1.81252e-163	9.47354e-163	3.68502e-164	1.43551e-163	1.74431e-163	-7.35207e-163	-1.04017e-163	5.86405e-164	2.58141e-163	-1.26761e-162	-2.50891e-165	-3.25411e-163	-3.67247e-163	1.68031e-163	4.909e-163	-3.49902e-164	1.28801e-162	0
4.77499e-163	3.68129e-163	-4.156e-163	-1.56673e-163	-2.81813e-163	-4.67416e-164	2.27809e-164	-2.13709e-163	-1.08981e-162	-6.06264e-164	-6.35855e-163	-1.0025e-163	4.30987e-163	-1.81252e-163	9.47354e-163	3.68502e-164	1.43551e-163	1.74431e-163	-7.35207e-163	-1.04017e-163	5.86405e-164	2.58141e-163	-1.26761e-162	-2.50891e-165	-3.25411e-163	-3.67247e-163	1.68031e-163	4.909e-163	-3.49902e-164	1.28801e-162	0
4.77499e-163	3.68129e-163	-4.156e-163	-1.56673e-163	-2.81813e-163	-4.67416e-164	2.27809e-164	-2.13709e-163	-1.08981e-162	-6.06264e-164	-6.35855e-163	-1.0025e-163	4.30987e-163	-1.81252e-163	9.47354e-163	3.68502e-164	1.43551e-163	1.74431e-163	-7.35207e-163	-1.04017e-163	5.86405e-164	2.58141e-163	-1.26761e-162	-2.50891e-165	-3.25411e-163	-3.67247e-163	1.68031e-163	4.909e-163	-3.49902e-164	1.28801e-162	0
4.77499e-163	3.68129e-163	-4.156e-163	-1.56673e-163	-2.81813e-163	-4.67416e-164	2.27809e-164	-2.13709e-163	-1.08981e-162	-6.06264e-164	-6.35855e-163	-1.0025e-163	4.30987e-163	-1.81252e-163	9.47354e-163	3.68502e-164	1.43551e-163	1.74431e-163	-7.35207e-163	-1.04017e-163	5.86405e-164	2.58141e-163	-1.26761e-162	-2.50891e-165	-3.25411e-163	-3.67247e-163	1.68031e-163	4.909e-163	-3.49902e-164	1.28801e-162	0
4.77499e-163	3.68129e-163	-4.156e-163	-1.56673e-163	-2.81813e-163	-4.67416e-164	2.27809e-164	-2.13709e-163	-1.08981e-162	-6.06264e-164	-6.35855e-163	-1.0025e-163	4.30987e-163	-1.81252e-163	9.47354e-163	3.68502e-164	1.43551e-163	1.74431e-163	-7.35207e-163	-1.04017e-163	5.86405e-164	2.58141e-163	-1.26761e-162	-2.50891e-165	-3.25411e-163	-3.67247e-163	1.68031e-163	4.909e-163	-3.49902e-164	1.28801e-162	0
4.77499e-163	3.68129e-163	-4.156e-163	-1.56673e-163	-2.81813e-163	-4.67416e-164	2.27809e-164	-2.13709e-163	-1.08981e-162	-6.06264e-164	-6.35855e-163	-1.0025e-163	4.30987e-163	-1.81252e-163	9.47354e-163	3.68502e-164	1.43551e-163	1.74431e-163	-7.35207e-163	-1.04017e-163	5.86405e-164	2.58141e-163	-1.26761e-162	-2.50891e-165	-3.25411e-163	-3.67247e-163	1.68031e-163	4.909e-163	-3.49902e-164	1.28801e-162	0
4.77499e-163	3.68129e-163	-4.156e-163	-1.56673e-163	-2.81813e-163	-4.67416e-164	2.27809e-164	-2.13709e-163	-1.08981e-162	-6.06264e-164	-6.35855e-163	-1.0025e-163	4.30987e-163	-1.81252e-163	9.47354e-163	3.68502e-164	1.43551e-163	1.74431e-163	-7.35207e-163	-1.04017e-163	5.86405e-164	2.58141e-163	-1.26761e-162	-2.50891e-165	-3.25411e-163	-3.67247e-163	1.68031e-163	4.909e-163	-3.49902e-164	1.28801e-162	0
4.77499e-163	3.68129e-163	-4.156e-163	-1.56673e-163	-2.81813e-163	-4.67416e-164	2.27809e-164	-2.13709e-163	-1.08981e-162	-6.06264e-164	-6.35855e-163	-1.0025e-163	4.30987e-163	-1.81252e-163	9.47354e-163	3.68502e-164	1.43551e-163	1.74431e-163	-7.35207e-163	-1.04017e-163	5.86405e-164	2.58141e-163	-1.26761e-162	-2.50891e-165	-3.25411e-163	-3.67247e-163	1.68031e-163	4.909e-163	-3.49902e-164	1.28801e-162	0
4.77499e-163	3.68129e-163	-4.156e-163	-1.56673e-163	-2.81813e-163	-4.67416e-164	2.27809e-164	-2.13709e-163	-1.08981e-162	-6.06264e-164	-6.35855e-163	-1.0025e-163	4.30987e-163	-1.81252e-163	9.47354e-163	3.68502e-164	1.43551e-163	1.74431e-163	-7.35207e-163	-1.04017e-163	5.86405e-164	2.58141e-163	-1.26761e-162	-2.50891e-165	-3.25411e-163	-3.67247e-163	1.68031e-163	4.909e-163	-3.49902e-164	1.28801e-162	0
4.77499e-163	3.68129e-163	-4.156e-163	-1.56673e-163	-2.81813e-163	-4.67416e-164	2.27809e-164	-2.13709e-163	-1.08981e-162	-6.06264e-164	-6.35855e-163	-1.0025e-163	4.30987e-163	-1.81252e-163	9.47354e-163	3.68502e-164	1.43551e-163	1.74431e-163	-7.35207e-163	-1.04017e-163	5.86405e-164	2.58141e-163	-1.26761e-162	-2.50891e-165	-3.25411e-163	-3.67247e-163	1.68031e-163	4.909e-163	-3.49902e-164	1.28801e-162	0
4.77499e-163	3.68129e-163	-4.156e-163	-1.56673e-163	-2.81813e-163	-4.67416e-164	2.27809e-164	-2.13709e-163	-1.08981e-162	-6.06264e-164	-6.35855e-163	-1.0025e-163	4.30987e-163	-1.81252e-163	9.47354e-163	3.68502e-164	1.43551e-163	1.74431e-163	-7.35207e-163	-1.04017e-163	5.86405e-164	2.58141e-163	-1.26761e-162	-2.50891e-165	-3.25411e-163	-3.67247e-163	1.68031e-163	4.909e-163	-3.49902e-164	1.28801e-162	0
4.77499e-163	3.68129e-163	-4.156e-163	-1.56673e-163	-2.81813e-163	-4.67416e-164	2.27809e-164	-2.13709e-163	-1.08981e-162	-6.06264e-164	-6.35855e-163	-1.0025e-163	4.30987e-163	-1.81252e-163	9.47354e-163	3.68502e-164	1.43551e-163	1.74431e-163	-7.35207e-163	-1.04017e-163	5.86405e-164	2.58141e-163	-1.26761e-162	-2.50891e-165	-3.25411e-163	-3.67247e-163	1.68031e-163	4.909e-163	-3.49902e-164	1.28801e-162	0
4.77499e-163	3.68129e-163	-4.156e-163	-1.56673e-163	-2.81813e-163	-4.67416e-164	2.27809e-164	-2.13709e-163	-1.08981e-162	-6.06264e-164	-6.35855e-163	-1.0025e-163	4.30987e-163	-1.81252e-163	9.47354e-163	3.68502e-164	1.43551e-163	1.74431e-163	-7.35207e-163	-1.04017e-163	5.86405e-164	2.58141e-163	-1.26761e-162	-2.50891e-165	-3.25411e-163	-3.67247e-163	1.68031e-163	4.909e-163	-3.49902e-164	1.28801e-162	0
4.77499e-163	3.68129e-163	-4.156e-163	-1.56673e-163	-2.81813e-163	-4.67416e-164	2.27809e-164	-2.13709e-163	-1.08981e-162	-6.06264e-164	-6.35855e-163	-1.0025e-163	4.30987e-163	-1.81252e-163	9.47354e-163	3.68502e-164	1.43551e-163	1.74431e-163	-7.35207e-163	-1.04017e-163	5.86405e-164	2.58141e-163	-1.26761e-162	-2.50891e-165	-3.25411e-163	-3.67247e-163	1.68031e-163	4.909e-163	-3.49902e-164	1.28801e-162	0
4.77499e-163	3.68129e-163	-4.156e-163	-1.56673e-163	-2.81813e-163	-4.67416e-164	2.27809e-164	-2.13709e-163	-1.08981e-162	-6.06264e-164	-6.35855e-163	-1.0025e-163	4.30987e-163	-1.81252e-163	9.47354e-163	3.68502e-164	1.43551e-163	1.74431e-163	-7.35207e-163	-1.04017e-163	5.86405e-164	2.58141e-163	-1.26761e-162	-2.50891e-165	-3.25411e-163	-3.67247e-163	1.68031e-163	4.909e-163	-3.49902e-164	1.28801e-162	0
4.77499e-163	3.68129e-163	-4.156e-163	-1.56673e-163	-2.81813e-163	-4.67416e-164	2.27809e-164	-2.13709e-163	-1.08981e-162	-6.06264e-164	-6.35855e-163	-1.0025e-163	4.30987e-163	-1.81252e-163	9.47354e-163	3.68502e-164	1.43551e-163	1.74431e-163	-7.35207e-163	-1.04017e-163	5.86405e-164	2.58141e-163	-1.26761e-162	-2.50891e-165	-3.25411e-163	-3.67247e-163	1.68031e-163	4.909e-163	-3.49902e-164	1.28801e-162	0
4.77499e-163	3.68129e-163	-4.156e-163	-1.56673e-163	-2.81813e-163	-4.67416e-164	2.27809e-164	-2.13709e-163	-1.08981e-162	-6.06264e-164	-6.35855e-163	-1.0025e-163	4.30987e-163	-1.81252e-163	9.47354e-163	3.68502e-164	1.43551e-163	1.74431e-163	-7.35207e-163	-1.04017e-163	5.86405e-164	2.58141e-163	-1.26761e-162	-2.50891e-165	-3.25411e-163	-3.67247e-163	1.68031e-163	4.909e-163	-3.49902e-164	1.28801e-162	0
4.77499e-163	3.68129e-163	-4.156e-163	-1.56673e-163	-2.81813e-163	-4.67416e-164	2.27809e-164	-2.13709e-163	-1.08981e-162	-6.06264e-164	-6.35855e-163	-1.0025e-163	4.30987e-163	-1.81252e-163	9.47354e-163	3.68502e-164	1.43551e-163	1.74431e-163	-7.35207e-163	-1.04017e-163	5.86405e-164	2.58141e-163	-1.26761e-162	-2.50891e-165	-3.25411e-163	-3.67247e-163	1.68031e-163	4.909e-163	-3.49902e-164	1.28801e-162	0
4.77499e-163	3.68129e-163	-4.156e-163	-1.56673e-163	-2.81813e-163	-4.67416e-164	2.27809e-164	-2.13709e-163	-1.08981e-162	-6.06264e-164	-6.35855e-163	-1.0025e-163	4.30987e-163	-1.81252e-163	9.47354e-163	3.68502e-164	1.43551e-163	1.74431e-163	-7.35207e-163	-1.04017e-163	5.86405e-164	2.58141e-163	-1.26761e-162	-2.50891e-165	-3.25411e-163	-3.67247e-163	1.68031e-163	4.909e-163	-3.49902e-164	1.28801e-162	0
4.77499e-163	3.68129e-163	-4.156e-163	-1.56673e-163	-2.81813e-163	-4.67416e-164	2.27809e-164	-2.13709e-163	-1.08981e-162	-6.06264e-164	-6.35855e-163	-1.0025e-163	4.30987e-163	-1.81252e-163	9.47354e-163	3.68502e-164	1.43551e-163	1.74431e-163	-7.35207e-163	-1.04017e-163	5.86405e-164	2.58141e-163	-1.26761e-162	-2.50891e-165	-3.25411e-163	-3.67247e-163	1.68031e-163	4.909e-163	-3.49902e-164	1.28801e-162	0
4.77499e-163	3.68129e-163	-4.156e-163	-1.56673e-163	-2.81813e-163	-4.67416e-164	2.27809e-164	-2.13709e-163	-1.08981e-162	-6.06264e-164	-6.35855e-163	-1.0025e-163	4.30987e-163	-1.81252e-163	9.47354e-163	3.68502e-164	1.43551e-163	1.74431e-163	-7.35207e-163	-1.04017e-163	5.86405e-164	2.58141e-163	-1.26761e-162	-2.50891e-165	-3.25411e-163	-3.67247e-163	1.68031e-163	4.909e-163	-3.49902e-164	1.28801e-162	0
4.77499e-163	3.68129e-163	-4.156e-163	-1.56673e-163	-2.81813e-163	-4.67416e-164	2.27809e-164	-2.13709e-163	-1.08981e-162	-6.06264e-164	-6.35855e-163	-1.0025e-163	4.30987e-163	-1.81252e-163	9.47354e-163	3.68502e-164	1.43551e-163	1.74431e-163	-7.35207e-163	-1.04017e-163	5.86405e-164	2.58141e-163	-1.26761e-162	-2.50891e-165	-3.25411e-163	-3.67247e-163	1.68031e-163	4.909e-163	-3.49902e-164	1.28801e-162	0
4.77499e-163	3.68129e-163	-4.156e-163	-1.56673e-163	-2.81813e-163	-4.67416e-164	2.27809e-164	-2.13709e-163	-1.08981e-162	-6.06264e-164	-6.35855e-163	-1.0025e-163	4.30987e-163	-1.81252e-163	9.47354e-163	3.68502e-164	1.43551e-163	1.74431e-163	-7.35207e-163	-1.04017e-163	5.86405e-164	2.58141e-163	-1.26761e-162	-2.50891e-165	-3.25411e-163	-3.67247e-163	1.68031e-163	4.909e-163	-3.49902e-164	1.28801e-162	0
4.77499e-163	3.68129e-163	-4.156e-163	-1.56673e-163	-2.81813e-163	-4.67416e-164	2.27809e-164	-2.13709e-163	-1.08981e-162	-6.06264e-164	-6.35855e-163	-1.0025e-163	4.30987e-163	-1.81252e-163	9.47354e-163	3.68502e-164	1.43551e-163	1.74431e-163	-7.35207e-163	-1.04017e-163	5.86405e-164	2.58141e-163	-1.26761e-162	-2.50891e-165	-3.25411e-163	-3.67247e-163	1.68031e-163	4.909e-163	-3.49902e-164	1.28801e-162	0
4.77499e-163	3.68129e-163	-4.156e-163	-1.56673e-163	-2.81813e-163	-4.67416e-164	2.27809e-164	-2.13709e-163	-1.08981e-162	-6.06264e-164	-6.35855e-163	-1.0025e-163	4.30987e-163	-1.81252e-163	9.47354e-163	3.68502e-164	1.43551e-163	1.74431e-163	-7.35207e-163	-1.04017e-163	5.86405e-164	2.58141e-163	-1.26761e-162	-2.50891e-165	-3.25411e-163	-3.67247e-163	1.68031e-163	4.909e-163	-3.49902e-164	1.28801e-162	0
4.77499e-163	3.68129e-163	-4.156e-163	-1.56673e-163	-2.81813e-163	-4.67416e-164	2.27809e-164	-2.13709e-163	-1.08981e-162	-6.06264e-164	-6.35855e-163	-1.0025e-163	4.30987e-163	-1.81252e-163	9.47354e-163	3.68502e-164	1.43551e-163	1.74431e-163	-7.35207e-163	-1.04017e-163	5.86405e-164	2.58141e-163	-1.26761e-162	-2.50891e-165	-3.25411e-163	-3.67247e-163	1.68031e-163	4.909e-163	-3.49902e-164	1.28801e-162	0
4.77499e-163	3.68129e-163	-4.156e-163	-1.56673e-163	-2.81813e-163	-4.67416e-164	2.27809e-164	-2.13709e-163	-1.08981e-162	-6.06264e-164	-6.35855e-163	-1.0025e-163	4.30987e-163	-1.81252e-163	9.47354e-163	3.68502e-164	1.43551e-163	1.74431e-163	-7.35207e-163	-1.04017e-163	5.86405e-164	2.58141e-163	-1.26761e-162	-2.50891e-165	-3.25411e-163	-3.67247e-163	1.68031e-163	4.909e-163	-3.49902e-164	1.28801e-162	0
4.77499e-163	3.68129e-163	-4.156e-163	-1.56673e-163	-2.81813e-163	-4.67416e-164	2.27809e-164	-2.13709e-163	-1.08981e-162	-6.06264e-164	-6.35855e-163	-1.0025e-163	4.30987e-163	-1.81252e-163	9.47354e-163	3.68502e-164	1.43551e-163	1.74431e-163	-7.35207e-163	-1.04017e-163	5.86405e-164	2.58141e-163	-1.26761e-162	-2.50891e-165	-3.25411e-163	-3.67247e-163	1.68031e-163	4.909e-163	-3.49902e-164	1.28801e-162	0
4.77499e-163	3.68129e-163	-4.156e-163	-1.56673e-163	-2.81813e-163	-4.67416e-164	2.27809e-164	-2.13709e-163	-1.08981e-162	-6.06264e-164	-6.35855e-163	-1.0025e-163	4.30987e-163	-1.81252e-163	9.47354e-163	3.68502e-164	1.43551e-163	1.74431e-163	-7.35207e-163	-1.04017e-163	5.86405e-164	2.58141e-163	-1.26761e-162	-2.50891e-165	-3.25411e-163	-3.67247e-163	1.68031e-163	4.909e-163	-3.49902e-164	1.28801e-162	0
4.77499e-163	3.68129e-163	-4.156e-163	-1.56673e-163	-2.81813e-163	-4.67416e-164	2.27809e-164	-2.13709e-163	-1.08981e-162	-6.06264e-164	-6.35855e-163	-1.0025e-163	4.30987e-163	-1.81252e-163	9.47354e-163	3.68502e-164	1.43551e-163	1.74431e-163	-7.35207e-163	-1.04017e-163	5.86405e-164	2.58141e-163	-1.26761e-162	-2.50891e-165	-3.25411e-163	-3.67247e-163	1.68031e-163	4.909e-163	-3.49902e-164	1.28801e-162	0
4.77499e-163	3.68129e-163	-4.156e-163	-1.56673e-163	-2.81813e-163	-4.67416e-164	2.27809e-164	-2.13709e-163	-1.08981e-162	-6.06264e-164	-6.35855e-163	-1.0025e-163	4.30987e-163	-1.81252e-163	9.47354e-163	3.68502e-164	1.43551e-163	1.74431e-163	-7.35207e-163	-1.04017e-163	5.86405e-164	2.58141e-163	-1.26761e-162	-2.50891e-165	-3.25411e-163	-3.67247e-163	1.68031e-163	4.909e-163	-3.49902e-164	1.28801e-162	0
4.77499e-163	3.68129e-163	-4.156e-163	-1.56673e-163	-2.81813e-163	-4.67416e-164	2.27809e-164	-2.13709e-163	-1.08981e-162	-6.06264e-164	-6.35855e-163	-1.0025e-163	4.30987e-163	-1.81252e-163	9.47354e-163	3.68502e-164	1.43551e-163	1.74431e-163	-7.35207e-163	-1.04017e-163	5.86405e-164	2.58141e-163	-1.26761e-162	-2.50891e-165	-3.25411e-163	-3.67247e-163	1.68031e-163	4.909e-163	-3.49902e-164	1.28801e-162	0
4.77499e-163	3.68129e-163	-4.156e-163	-1.56673e-163	-2.81813e-163	-4.67416e-164	2.27809e-164	-2.13709e-163	-1.08981e-162	-6.06264e-164	-6.35855e-163	-1.0025e-163	4.30987e-163	-1.81252e-163	9.47354e-163	3.68502e-164	1.43551e-163	1.74431e-163	-7.35207e-163	-1.04017e-163	5.86405e-164	2.58141e-163	-1.26761e-162	-2.50891e-165	-3.25411e-163	-3.67247e-163	1.68031e-163	4.909e-163	-3.49902e-164	1.28801e-162	0
4.77499e-163	3.68129e-163	-4.156e-163	-1.56673e-163	-2.81813e-163	-4.67416e-164	2.27809e-164	-2.13709e-163	-1.08981e-162	-6.06264e-164	-6.35855e-163	-1.0025e-163	4.30987e-163	-1.81252e-163	9.47354e-163	3.68502e-164	1.43551e-163	1.74431e-163	-7.35207e-163	-1.04017e-163	5.86405e-164	2.58141e-163	-1.26761e-162	-2.50891e-165	-3.25411e-163	-3.67247e-163	1.68031e-163	4.909e-163	-3.49902e-164	1.28801e-162	0
4.77499e-163	3.68129e-163	-4.156e-163	-1.56673e-163	-2.81813e-163	-4.67416e-164	2.27809e-164	-2.13709e-163	-1.08981e-162	-6.06264e-164	-6.35855e-163	-1.0025e-163	4.30987e-163	-1.81252e-163	9.47354e-163	3.68502e-164	1.43551e-163	1.74431e-163	-7.35207e-163	-1.04017e-163	5.86405e-164	2.58141e-163	-1.26761e-162	-2.50891e-165	-3.25411e-163	-3.67247e-163	1.68031e-163	4.909e-163	-3.49902e-164	1.28801e-162	0
4.77499e-163	3.68129e-163	-4.156e-163	-1.56673e-163	-2.81813e-163	-4.67416e-164	2.27809e-164	-2.13709e-163	-1.08981e-162	-6.06264e-164	-6.35855e-163	-1.0025e-163	4.30987e-163	-1.81252e-163	9.47354e-163	3.68502e-164	1.43551e-163	1.74431e-163	-7.35207e-163	-1.04017e-163	5.86405e-164	2.58141e-163	-1.26761e-162	-2.50891e-165	-3.25411e-163	-3.67247e-163	1.68031e-163	4.909e-163	-3.49902e-164	1.28801e-162	0
4.77499e-163	3.68129e-163	-4.156e-163	-1.56673e-163	-2.81813e-163	-4.67416e-164	2.27809e-164	-2.13709e-163	-1.08981e-162	-6.06264e-164	-6.35855e-163	-1.0025e-163	4.30987e-163	-1.81252e-163	9.47354e-163	3.68502e-164	1.43551e-163	1.74431e-163	-7.35207e-163	-1.04017e-163	5.86405e-164	2.58141e-163	-1.26761e-162	-2.50891e-165	-3.25411e-163	-3.67247e-163	1.68031e-163	4.909e-163	-3.49902e-164	1.28801e-162	0
4.77499e-163	3.68129e-163	-4.156e-163	-1.56673e-163	-2.81813e-163	-4.67416e-164	2.27809e-164	-2.13709e-163	-1.08981e-162	-6.06264e-164	-6.35855e-163	-1.0025e-163	4.30987e-163	-1.81252e-163	9.47354e-163	3.68502e-164	1.43551e-163	1.74431e-163	-7.35207e-163	-1.04017e-163	5.86405e-164	2.58141e-163	-1.26761e-162	-2.50891e-165	-3.25411e-163	-3.67247e-163	1.68031e-163	4.909e-163	-3.49902e-164	1.28801e-162	0
4.77499e-163	3.68129e-163	-4.156e-163	-1.56673e-163	-2.81813e-163	-4.67416e-164	2.27809e-164	-2.13709e-163	-1.08981e-162	-6.06264e-164	-6.35855e-163	-1.0025e-163	4.30987e-163	-1.81252e-163	9.47354e-163	3.68502e-164	1.43551e-163	1.74431e-163	-7.35207e-163	-1.04017e-163	5.86405e-164	2.58141e-163	-1.26761e-162	-2.50891e-165	-3.25411e-163	-3.67247e-163	1.68031e-163	4.909e-163	-3.49902e-164	1.28801e-162	0
4.77499e-163	3.68129e-163	-4.156e-163	-1.56673e-163	-2.81813e-163	-4.67416e-164	2.27809e-164	-2.13709e-163	-1.08981e-162	-6.06264e-164	-6.35855e-163	-1.0025e-163	4.30987e-163	-1.81252e-163	9.47354e-163	3.68502e-164	1.43551e-163	1.74431e-163	-7.35207e-163	-1.04017e-163	5.86405e-164	2.58141e-163	-1.26761e-162	-2.50891e-165	-3.25411e-163	-3.67247e-163	1.68031e-163	4.909e-163	-3.49902e-164	1.28801e-162	0
4.77499e-163	3.68129e-163	-4.156e-163	-1.56673e-163	-2.81813e-163	-4.67416e-164	2.27809e-164	-2.13709e-163	-1.08981e-162	-6.06264e-164	-6.35855e-163	-1.0025e-163	4.30987e-163	-1.81252e-163	9.47354e-163	3.68502e-164	1.43551e-163	1.74431e-163	-7.35207e-163	-1.04017e-163	5.86405e-164	2.58141e-163	-1.26761e-162	-2.50891e-165	-3.25411e-163	-3.67247e-163	1.68031e-163	4.909e-163	-3.49902e-164	1.28801e-162	0
4.77499e-163	3.68129e-163	-4.156e-163	-1.56673e-163	-2.81813e-163	-4.67416e-164	2.27809e-164	-2.13709e-163	-1.08981e-162	-6.06264e-164	-6.35855e-163	-1.0025e-163	4.30987e-163	-1.81252e-163	9.47354e-163	3.68502e-164	1.43551e-163	1.74431e-163	-7.35207e-163	-1.04017e-163	5.86405e-164	2.58141e-163	-1.26761e-162	-2.50891e-165	-3.25411e-163	-3.67247e-163	1.68031e-163	4.909e-163	-3.49902e-164	1.28801e-162	0
4.77499e-163	3.68129e-163	-4.156e-163	-1.56673e-163	-2.81813e-163	-4.67416e-164	2.27809e-164	-2.13709e-163	-1.08981e-162	-6.06264e-164	-6.35855e-163	-1.0025e-163	4.30987e-163	-1.81252e-163	9.47354e-163	3.68502e-164	1.43551e-163	1.74431e-163	-7.35207e-163	-1.04017e-163	5.86405e-164	2.58141e-163	-1.26761e-162	-2.50891e-165	-3.25411e-163	-3.67247e-163	1.68031e-163	4.909e-163	-3.49902e-164	1.28801e-162	0
4.77499e-163	3.68129e-163	-4.156e-163	-1.56673e-163	-2.81813e-163	-4.67416e-164	2.27809e-164	-2.13709e-163	-1.08981e-162	-6.06264e-164	-6.35855e-163	-1.0025e-163	4.30987e-163	-1.81252e-163	9.47354e-163	3.68502e-164	1.43551e-163	1.74431e-163	-7.35207e-163	-1.04017e-163	5.86405e-164	2.58141e-163	-1.26761e-162	-2.50891e-165	-3.25411e-163	-3.67247e-163	1.68031e-163	4.909e-163	-3.49902e-164	1.28801e-162	0
4.77499e-163	3.68129e-163	-4.156e-163	-1.56673e-163	-2.81813e-163	-4.67416e-164	2.27809e-164	-2.13709e-163	-1.08981e-162	-6.06264e-164	-6.35855e-163	-1.0025e-163	4.30987e-163	-1.81252e-163	9.47354e-163	3.68502e-164	1.43551e-163	1.74431e-163	-7.35207e-163	-1.04017e-163	5.86405e-164	2.58141e-163	-1.26761e-162	-2.50891e-165	-3.25411e-163	-3.67247e-163	1.68031e-163	4.909e-163	-3.49902e-164	1.28801e-162	0
4.77499e-163	3.68129e-163	-4.156e-163	-1.56673e-163	-2.81813e-163	-4.67416e-164	2.27809e-164	-2.13709e-163	-1.08981e-162	-6.06264e-164	-6.35855e-163	-1.0025e-163	4.30987e-163	-1.81252e-163	9.47354e-163	3.68502e-164	1.43551e-163	1.74431e-163	-7.35207e-163	-1.04017e-163	5.86405e-164	2.58141e-163	-1.26761e-162	-2.50891e-165	-3.25411e-163	-3.67247e-163	1.68031e-163	4.909e-163	-3.49902e-164	1.28801e-162	0
4.77499e-163	3.68129e-163	-4.156e-163	-1.56673e-163	-2.81813e-163	-4.67416e-164	2.27809e-164	-2.13709e-163	-1.08981e-162	-6.06264e-164	-6.35855e-163	-1.0025e-163	4.30987e-163	-1.81252e-163	9.47354e-163	3.68502e-164	1.43551e-163	1.74431e-163	-7.35207e-163	-1.04017e-163	5.86405e-164	2.58141e-163	-1.26761e-162	-2.50891e-165	-3.25411e-163	-3.67247e-163	1.68031e-163	4.909e-163	-3.49902e-164	1.28801e-162	0
4.77499e-163	3.68129e-163	-4.156e-163	-1.56673e-163	-2.81813e-163	-4.67416e-164	2.27809e-164	-2.13709e-163	-1.08981e-162	-6.06264e-164	-6.35855e-163	-1.0025e-163	4.30987e-163	-1.81252e-163	9.47354e-163	3.68502e-164	1.43551e-163	1.74431e-163	-7.35207e-163	-1.04017e-163	5.86405e-164	2.58141e-163	-1.26761e-162	-2.50891e-165	-3.25411e-163	-3.67247e-163	1.68031e-163	4.909e-163	-3.49902e-164	1.28801e-162	0
4.77499e-163	3.68129e-163	-4.156e-163	-1.56673e-163	-2.81813e-163	-4.67416e-164	2.27809e-164	-2.13709e-163	-1.08981e-162	-6.06264e-164	-6.35855e-163	-1.0025e-163	4.30987e-163	-1.81252e-163	9.47354e-163	3.68502e-164	1.43551e-163	1.74431e-163	-7.35207e-163	-1.04017e-163	5.86405e-164	2.58141e-163	-1.26761e-162	-2.50891e-165	-3.25411e-163	-3.67247e-163	1.68031e-163	4.909e-163	-3.49902e-164	1.28801e-162	0
4.77499e-163	3.68129e-163	-4.156e-163	-1.56673e-163	-2.81813e-163	-4.67416e-164	2.27809e-164	-2.13709e-163	-1.08981e-162	-6.06264e-164	-6.35855e-163	-1.0025e-163	4.30987e-163	-1.81252e-163	9.47354e-163	3.68502e-164	1.43551e-163	1.74431e-163	-7.35207e-163	-1.04017e-163	5.86405e-164	2.58141e-163	-1.26761e-162	-2.50891e-165	-3.25411e-163	-3.67247e-163	1.68031e-163	4.909e-163	-3.49902e-164	1.28801e-162	0
4.77499e-163	3.68129e-163	-4.156e-163	-1.56673e-163	-2.81813e-163	-4.67416e-164	2.27809e-164	-2.13709e-163	-1.08981e-162	-6.06264e-164	-6.35855e-163	-1.0025e-163	4.30987e-163	-1.81252e-163	9.47354e-163	3.68502e-164	1.43551e-163	1.74431e-163	-7.35207e-163	-1.04017e-163	5.86405e-164	2.58141e-163	-1.26761e-162	-2.50891e-165	-3.25411e-163	-3.67247e-163	1.68031e-163	4.909e-163	-3.49902e-164	1.28801e-162	0
4.77499e-163	3.68129e-163	-4.156e-163	-1.56673e-163	-2.81813e-163	-4.67416e-164	2.27809e-164	-2.13709e-163	-1.08981e-162	-6.06264e-164	-6.35855e-163	-1.0025e-163	4.30987e-163	-1.81252e-163	9.47354e-163	3.68502e-164	1.43551e-163	1.74431e-163	-7.35207e-163	-1.04017e-163	5.86405e-164	2.58141e-163	-1.26761e-162	-2.50891e-165	-3.25411e-163	-3.67247e-163	1.68031e-163	4.909e-163	-3.49902e-164	1.28801e-162	0
4.77499e-163	3.68129e-163	-4.156e-163	-1.56673e-163	-2.81813e-163	-4.67416e-164	2.27809e-164	-2.13709e-163	-1.08981e-162	-6.06264e-164	-6.35855e-163	-1.0025e-163	4.30987e-163	-1.81252e-163	9.47354e-163	3.68502e-164	1.43551e-163	1.74431e-163	-7.35207e-163	-1.04017e-163	5.86405e-164	2.58141e-163	-1.26761e-162	-2.50891e-165	-3.25411e-163	-3.67247e-163	1.68031e-163	4.909e-163	-3.49902e-164	1.28801e-162	0
4.77499e-163	3.68129e-163	-4.156e-163	-1.56673e-163	-2.81813e-163	-4.67416e-164	2.27809e-164	-2.13709e-163	-1.08981e-162	-6.06264e-164	-6.35855e-163	-1.0025e-163	4.30987e-163	-1.81252e-163	9.47354e-163	3.68502e-164	1.43551e-163	1.74431e-163	-7.35207e-163	-1.04017e-163	5.86405e-164	2.58141e-163	-1.26761e-162	-2.50891e-165	-3.25411e-163	-3.67247e-163	1.68031e-163	4.909e-163	-3.49902e-164	1.28801e-162	0
4.77499e-163	3.68129e-163	-4.156e-163	-1.56673e-163	-2.81813e-163	-4.67416e-164	2.27809e-164	-2.13709e-163	-1.08981e-162	-6.06264e-164	-6.35855e-163	-1.0025e-163	4.30987e-163	-1.81252e-163	9.47354e-163	3.68502e-164	1.43551e-163	1.74431e-163	-7.35207e-163	-1.04017e-163	5.86405e-164	2.58141e-163	-1.26761e-162	-2.50891e-165	-3.25411e-163	-3.67247e-163	1.68031e-163	4.909e-163	-3.49902e-164	1.28801e-162	0
4.77499e-163	3.68129e-163	-4.156e-163	-1.56673e-163	-2.81813e-163	-4.67416e-164	2.27809e-164	-2.13709e-163	-1.08981e-162	-6.06264e-164	-6.35855e-163	-1.0025e-163	4.30987e-163	-1.81252e-163	9.47354e-163	3.68502e-164	1.43551e-163	1.74431e-163	-7.35207e-163	-1.04017e-163	5.86405e-164	2.58141e-163	-1.26761e-162	-2.50891e-165	-3.25411e-163	-3.67247e-163	1.68031e-163	4.909e-163	-3.49902e-164	1.28801e-162	0
4.77499e-163	3.68129e-163	-4.156e-163	-1.56673e-163	-2.81813e-163	-4.67416e-164	2.27809e-164	-2.13709e-163	-1.08981e-162	-6.06264e-164	-6.35855e-163	-1.0025e-163	4.30987e-163	-1.81252e-163	9.47354e-163	3.68502e-164	1.43551e-163	1.74431e-163	-7.35207e-163	-1.04017e-163	5.86405e-164	2.58141e-163	-1.26761e-162	-2.50891e-165	-3.25411e-163	-3.67247e-163	1.68031e-163	4.909e-163	-3.49902e-164	1.28801e-162	0
4.77499e-163	3.68129e-163	-4.156e-163	-1.56673e-163	-2.81813e-163	-4.67416e-164	2.27809e-164	-2.13709e-163	-1.08981e-162	-6.06264e-164	-6.35855e-163	-1.0025e-163	4.30987e-163	-1.81252e-163	9.47354e-163	3.68502e-164	1.43551e-163	1.74431e-163	-7.35207e-163	-1.04017e-163	5.86405e-164	2.58141e-163	-1.26761e-162	-2.50891e-165	-3.25411e-163	-3.67247e-163	1.68031e-163	4.909e-163	-3.49902e-164	1.28801e-162	0
4.77499e-163	3.68129e-163	-4.156e-163	-1.56673e-163	-2.81813e-163	-4.67416e-164	2.27809e-164	-2.13709e-163	-1.08981e-162	-6.06264e-164	-6.35855e-163	-1.0025e-163	4.30987e-163	-1.81252e-163	9.47354e-163	3.68502e-164	1.43551e-163	1.74431e-163	-7.35207e-163	-1.04017e-163	5.86405e-164	2.58141e-163	-1.26761e-162	-2.50891e-165	-3.25411e-163	-3.67247e-163	1.68031e-163	4.909e-163	-3.49902e-164	1.28801e-162	0
4.77499e-163	3.68129e-163	-4.156e-163	-1.56673e-163	-2.81813e-163	-4.67416e-164	2.27809e-164	-2.13709e-163	-1.08981e-162	-6.06264e-164	-6.35855e-163	-1.0025e-163	4.30987e-163	-1.81252e-163	9.47354e-163	3.68502e-164	1.43551e-163	1.74431e-163	-7.35207e-163	-1.04017e-163	5.86405e-164	2.58141e-163	-1.26761e-162	-2.50891e-165	-3.25411e-163	-3.67247e-163	1.68031e-163	4.909e-163	-3.49902e-164	1.28801e-162	0
4.77499e-163	3.68129e-163	-4.156e-163	-1.56673e-163	-2.81813e-163	-4.67416e-164	2.27809e-164	-2.13709e-163	-1.08981e-162	-6.06264e-164	-6.35855e-163	-1.0025e-163	4.30987e-163	-1.81252e-163	9.47354e-163	3.68502e-164	1.43551e-163	1.74431e-163	-7.35207e-163	-1.04017e-163	5.86405e-164	2.58141e-163	-1.26761e-162	-2.50891e-165	-3.25411e-163	-3.67247e-163	1.68031e-163	4.909e-163	-3.49902e-164	1.28801e-162	0
4.77499e-163	3.68129e-163	-4.156e-163	-1.56673e-163	-2.81813e-163	-4.67416e-164	2.27809e-164	-2.13709e-163	-1.08981e-162	-6.06264e-164	-6.35855e-163	-1.0025e-163	4.30987e-163	-1.81252e-163	9.47354e-163	3.68502e-164	1.43551e-163	1.74431e-163	-7.35207e-163	-1.04017e-163	5.86405e-164	2.58141e-163	-1.26761e-162	-2.50891e-165	-3.25411e-163	-3.67247e-163	1.68031e-163	4.909e-163	-3.49902e-164	1.28801e-162	0
4.77499e-163	3.68129e-163	-4.156e-163	-1.56673e-163	-2.81813e-163	-4.67416e-164	2.27809e-164	-2.13709e-163	-1.08981e-162	-6.06264e-164	-6.35855e-163	-1.0025e-163	4.30987e-163	-1.81252e-163	9.47354e-163	3.68502e-164	1.43551e-163	1.74431e-163	-7.35207e-163	-1.04017e-163	5.86405e-164	2.58141e-163	-1.26761e-162	-2.50891e-165	-3.25411e-163	-3.67247e-163	1.68031e-163	4.909e-163	-3.49902e-164	1.28801e-162	0
4.77499e-163	3.68129e-163	-4.156e-163	-1.56673e-163	-2.81813e-163	-4.67416e-164	2.27809e-164	-2.13709e-163	-1.08981e-162	-6.06264e-164	-6.35855e-163	-1.0025e-163	4.30987e-163	-1.81252e-163	9.47354e-163	3.68502e-164	1.43551e-163	1.74431e-163	-7.35207e-163	-1.04017e-163	5.86405e-164	2.58141e-163	-1.26761e-162	-2.50891e-165	-3.25411e-163	-3.67247e-163	1.68031e-163	4.909e-163	-3.49902e-164	1.28801e-162	0
4.77499e-163	3.68129e-163	-4.156e-163	-1.56673e-163	-2.81813e-163	-4.67416e-164	2.27809e-164	-2.13709e-163	-1.08981e-162	-6.06264e-164	-6.35855e-163	-1.0025e-163	4.30987e-163	-1.81252e-163	9.47354e-163	3.68502e-164	1.43551e-163	1.74431e-163	-7.35207e-163	-1.04017e-163	5.86405e-164	2.58141e-163	-1.26761e-162	-2.50891e-165	-3.25411e-163	-3.67247e-163	1.68031e-163	4.909e-163	-3.49902e-164	1.28801e-162	0
4.77499e-163	3.68129e-163	-4.156e-163	-1.56673e-163	-2.81813e-163	-4.67416e-164	2.27809e-164	-2.13709e-163	-1.08981e-162	-6.06264e-164	-6.35855e-163	-1.0025e-163	4.30987e-163	-1.81252e-163	9.47354e-163	3.68502e-164	1.43551e-163	1.74431e-163	-7.35207e-163	-1.04017e-163	5.86405e-164	2.58141e-163	-1.26761e-162	-2.50891e-165	-3.25411e-163	-3.67247e-163	1.68031e-163	4.909e-163	-3.49902e-164	1.28801e-162	0
4.77499e-163	3.68129e-163	-4.156e-163	-1.56673e-163	-2.81813e-163	-4.67416e-164	2.27809e-164	-2.13709e-163	-1.08981e-162	-6.06264e-164	-6.35855e-163	-1.0025e-163	4.30987e-163	-1.81252e-163	9.47354e-163	3.68502e-164	1.43551e-163	1.74431e-163	-7.35207e-163	-1.04017e-163	5.86405e-164	2.58141e-163	-1.26761e-162	-2.50891e-165	-3.25411e-163	-3.67247e-163	1.68031e-163	4.909e-163	-3.49902e-164	1.28801e-162	0
4.77499e-163	3.68129e-163	-4.156e-163	-1.56673e-163	-2.81813e-163	-4.67416e-164	2.27809e-164	-2.13709e-163	-1.08981e-162	-6.06264e-164	-6.35855e-163	-1.0025e-163	4.30987e-163	-1.81252e-163	9.47354e-163	3.68502e-164	1.43551e-163	1.74431e-163	-7.35207e-163	-1.04017e-163	5.86405e-164	2.58141e-163	-1.26761e-162	-2.50891e-165	-3.25411e-163	-3.67247e-163	1.68031e-163	4.909e-163	-3.49902e-164	1.28801e-162	0
4.77499e-163	3.68129e-163	-4.156e-163	-1.56673e-163	-2.81813e-163	-4.67416e-164	2.27809e-164	-2.13709e-163	-1.08981e-162	-6.06264e-164	-6.35855e-163	-1.0025e-163	4.30987e-163	-1.81252e-163	9.47354e-163	3.68502e-164	1.43551e-163	1.74431e-163	-7.35207e-163	-1.04017e-163	5.86405e-164	2.58141e-163	-1.26761e-162	-2.50891e-165	-3.25411e-163	-3.67247e-163	1.68031e-163	4.909e-163	-3.49902e-164	1.28801e-162	0
4.77499e-163	3.68129e-163	-4.156e-163	-1.56673e-163	-2.81813e-163	-4.67416e-164	2.27809e-164	-2.13709e-163	-1.08981e-162	-6.06264e-164	-6.35855e-163	-1.0025e-163	4.30987e-163	-1.81252e-163	9.47354e-163	3.68502e-164	1.43551e-163	1.74431e-163	-7.35207e-163	-1.04017e-163	5.86405e-164	2.58141e-163	-1.26761e-162	-2.50891e-165	-3.25411e-163	-3.67247e-163	1.68031e-163	4.909e-163	-3.49902e-164	1.28801e-162	0
4.77499e-163	3.68129e-163	-4.156e-163	-1.56673e-163	-2.81813e-163	-4.67416e-164	2.27809e-164	-2.13709e-163	-1.08981e-162	-6.06264e-164	-6.35855e-163	-1.0025e-163	4.30987e-163	-1.81252e-163	9.47354e-163	3.68502e-164	1.43551e-163	1.74431e-163	-7.35207e-163	-1.04017e-163	5.86405e-164	2.58141e-163	-1.26761e-162	-2.50891e-165	-3.25411e-163	-3.67247e-163	1.68031e-163	4.909e-163	-3.49902e-164	1.28801e-162	0
4.77499e-163	3.68129e-163	-4.156e-163	-1.56673e-163	-2.81813e-163	-4.67416e-164	2.27809e-164	-2.13709e-163	-1.08981e-162	-6.06264e-164	-6.35855e-163	-1.0025e-163	4.30987e-163	-1.81252e-163	9.47354e-163	3.68502e-164	1.43551e-163	1.74431e-163	-7.35207e-163	-1.04017e-163	5.86405e-164	2.58141e-163	-1.26761e-162	-2.50891e-165	-3.25411e-163	-3.67247e-163	1.68031e-163	4.909e-163	-3.49902e-164	1.28801e-162	0
4.77499e-163	3.68129e-163	-4.156e-163	-1.56673e-163	-2.81813e-163	-4.67416e-164	2.27809e-164	-2.13709e-163	-1.08981e-162	-6.06264e-164	-6.35855e-163	-1.0025e-163	4.30987e-163	-1.81252e-163	9.47354e-163	3.68502e-164	1.43551e-163	1.74431e-163	-7.35207e-163	-1.04017e-163	5.86405e-164	2.58141e-163	-1.26761e-162	-2.50891e-165	-3.25411e-163	-3.67247e-163	1.68031e-163	4.909e-163	-3.49902e-164	1.28801e-162	0
4.77499e-163	3.68129e-163	-4.156e-163	-1.56673e-163	-2.81813e-163	-4.67416e-164	2.27809e-164	-2.13709e-163	-1.08981e-162	-6.06264e-164	-6.35855e-163	-1.0025e-163	4.30987e-163	-1.81252e-163	9.47354e-163	3.68502e-164	1.43551e-163	1.74431e-163	-7.35207e-163	-1.04017e-163	5.86405e-164	2.58141e-163	-1.26761e-162	-2.50891e-165	-3.25411e-163	-3.67247e-163	1.68031e-163	4.909e-163	-3.49902e-164	1.28801e-162	0
4.77499e-163	3.68129e-163	-4.156e-163	-1.56673e-163	-2.81813e-163	-4.67416e-164	2.27809e-164	-2.13709e-163	-1.08981e-162	-6.06264e-164	-6.35855e-163	-1.0025e-163	4.30987e-163	-1.81252e-163	9.47354e-163	3.68502e-164	1.43551e-163	1.74431e-163	-7.35207e-163	-1.04017e-163	5.86405e-164	2.58141e-163	-1.26761e-162	-2.50891e-165	-3.25411e-163	-3.67247e-163	1.68031e-163	4.909e-163	-3.49902e-164	1.28801e-162	0
4.77499e-163	3.68129e-163	-4.156e-163	-1.56673e-163	-2.81813e-163	-4.67416e-164	2.27809e-164	-2.13709e-163	-1.08981e-162	-6.06264e-164	-6.35855e-163	-1.0025e-163	4.30987e-163	-1.81252e-163	9.47354e-163	3.68502e-164	1.43551e-163	1.74431e-163	-7.35207e-163	-1.04017e-163	5.86405e-164	2.58141e-163	-1.26761e-162	-2.50891e-165	-3.25411e-163	-3.67247e-163	1.68031e-163	4.909e-163	-3.49902e-164	1.28801e-162	0
4.77499e-163	3.68129e-163	-4.156e-163	-1.56673e-163	-2.81813e-163	-4.67416e-164	2.27809e-164	-2.13709e-163	-1.08981e-162	-6.06264e-164	-6.35855e-163	-1.0025e-163	4.30987e-163	-1.81252e-163	9.47354e-163	3.68502e-164	1.43551e-163	1.74431e-163	-7.35207e-163	-1.04017e-163	5.86405e-164	2.58141e-163	-1.26761e-162	-2.50891e-165	-3.25411e-163	-3.67247e-163	1.68031e-163	4.909e-163	-3.49902e-164	1.28801e-162	0
4.77499e-163	3.68129e-163	-4.156e-163	-1.56673e-163	-2.81813e-163	-4.67416e-164	2.27809e-164	-2.13709e-163	-1.08981e-162	-6.06264e-164	-6.35855e-163	-1.0025e-163	4.30987e-163	-1.81252e-163	9.47354e-163	3.68502e-164	1.43551e-163	1.74431e-163	-7.35207e-163	-1.04017e-163	5.86405e-164	2.58141e-163	-1.26761e-162	-2.50891e-165	-3.25411e-163	-3.67247e-163	1.68031e-163	4.909e-163	-3.49902e-164	1.28801e-162	0
4.77499e-163	3.68129e-163	-4.156e-163	-1.56673e-163	-2.81813e-163	-4.67416e-164	2.27809e-164	-2.13709e-163	-1.08981e-162	-6.06264e-164	-6.35855e-163	-1.0025e-163	4.30987e-163	-1.81252e-163	9.47354e-163	3.68502e-164	1.43551e-163	1.74431e-163	-7.35207e-163	-1.04017e-163	5.86405e-164	2.58141e-163	-1.26761e-162	-2.50891e-165	-3.25411e-163	-3.67247e-163	1.68031e-163	4.909e-163	-3.49902e-164	1.28801e-162	0
4.77499e-163	3.68129e-163	-4.156e-163	-1.56673e-163	-2.81813e-163	-4.67416e-164	2.27809e-164	-2.13709e-163	-1.08981e-162	-6.06264e-164	-6.35855e-163	-1.0025e-163	4.30987e-163	-1.81252e-163	9.47354e-163	3.68502e-164	1.43551e-163	1.74431e-163	-7.35207e-163	-1.04017e-163	5.86405e-164	2.58141e-163	-1.26761e-162	-2.50891e-165	-3.25411e-163	-3.67247e-163	1.68031e-163	4.909e-163	-3.49902e-164	1.28801e-162	0
4.77499e-163	3.68129e-163	-4.156e-163	-1.56673e-163	-2.81813e-163	-4.67416e-164	2.27809e-164	-2.13709e-163	-1.08981e-162	-6.06264e-164	-6.35855e-163	-1.0025e-163	4.30987e-163	-1.81252e-163	9.47354e-163	3.68502e-164	1.43551e-163	1.74431e-163	-7.35207e-163	-1.04017e-163	5.86405e-164	2.58141e-163	-1.26761e-162	-2.50891e-165	-3.25411e-163	-3.67247e-163	1.68031e-163	4.909e-163	-3.49902e-164	1.28801e-162	0
4.77499e-163	3.68129e-163	-4.156e-163	-1.56673e-163	-2.81813e-163	-4.67416e-164	2.27809e-164	-2.13709e-163	-1.08981e-162	-6.06264e-164	-6.35855e-163	-1.0025e-163	4.30987e-163	-1.81252e-163	9.47354e-163	3.68502e-164	1.43551e-163	1.74431e-163	-7.35207e-163	-1.04017e-163	5.86405e-164	2.58141e-163	-1.26761e-162	-2.50891e-165	-3.25411e-163	-3.67247e-163	1.68031e-163	4.909e-163	-3.49902e-164	1.28801e-162	0
4.77499e-163	3.68129e-163	-4.156e-163	-1.56673e-163	-2.81813e-163	-4.67416e-164	2.27809e-164	-2.13709e-163	-1.08981e-162	-6.06264e-164	-6.35855e-163	-1.0025e-163	4.30987e-163	-1.81252e-163	9.47354e-163	3.68502e-164	1.43551e-163	1.74431e-163	-7.35207e-163	-1.04017e-163	5.86405e-164	2.58141e-163	-1.26761e-162	-2.50891e-165	-3.25411e-163	-3.67247e-163	1.68031e-163	4.909e-163	-3.49902e-164	1.28801e-162	0
4.77499e-163	3.68129e-163	-4.156e-163	-1.56673e-163	-2.81813e-163	-4.67416e-164	2.27809e-164	-2.13709e-163	-1.08981e-162	-6.06264e-164	-6.35855e-163	-1.0025e-163	4.30987e-163	-1.81252e-163	9.47354e-163	3.68502e-164	1.43551e-163	1.74431e-163	-7.35207e-163	-1.04017e-163	5.86405e-164	2.58141e-163	-1.26761e-162	-2.50891e-165	-3.25411e-163	-3.67247e-163	1.68031e-163	4.909e-163	-3.49902e-164	1.28801e-162	0
4.77499e-163	3.68129e-163	-4.156e-163	-1.56673e-163	-2.81813e-163	-4.67416e-164	2.27809e-164	-2.13709e-163	-1.08981e-162	-6.06264e-164	-6.35855e-163	-1.0025e-163	4.30987e-163	-1.81252e-163	9.47354e-163	3.68502e-164	1.43551e-163	1.74431e-163	-7.35207e-163	-1.04017e-163	5.86405e-164	2.58141e-163	-1.26761e-162	-2.50891e-165	-3.25411e-163	-3.67247e-163	1.68031e-163	4.909e-163	-3.49902e-164	1.28801e-162	0
4.77499e-163	3.68129e-163	-4.156e-163	-1.56673e-163	-2.81813e-163	-4.67416e-164	2.27809e-164	-2.13709e-163	-1.08981e-162	-6.06264e-164	-6.35855e-163	-1.0025e-163	4.30987e-163	-1.81252e-163	9.47354e-163	3.68502e-164	1.43551e-163	1.74431e-163	-7.35207e-163	-1.04017e-163	5.86405e-164	2.58141e-163	-1.26761e-162	-2.50891e-165	-3.25411e-163	-3.67247e-163	1.68031e-163	4.909e-163	-3.49902e-164	1.28801e-162	0
4.77499e-163	3.68129e-163	-4.156e-163	-1.56673e-163	-2.81813e-163	-4.67416e-164	2.27809e-164	-2.13709e-163	-1.08981e-162	-6.06264e-164	-6.35855e-163	-1.0025e-163	4.30987e-163	-1.81252e-163	9.47354e-163	3.68502e-164	1.43551e-163	1.74431e-163	-7.35207e-163	-1.04017e-163	5.86405e-164	2.58141e-163	-1.26761e-162	-2.50891e-165	-3.25411e-163	-3.67247e-163	1.68031e-163	4.909e-163	-3.49902e-164	1.28801e-162	0
4.77499e-163	3.68129e-163	-4.156e-163	-1.56673e-163	-2.81813e-163	-4.67416e-164	2.27809e-164	-2.13709e-163	-1.08981e-162	-6.06264e-164	-6.35855e-163	-1.0025e-163	4.30987e-163	-1.81252e-163	9.47354e-163	3.68502e-164	1.43551e-163	1.74431e-163	-7.35207e-163	-1.04017e-163	5.86405e-164	2.58141e-163	-1.26761e-162	-2.50891e-165	-3.25411e-163	-3.67247e-163	1.68031e-163	4.909e-163	-3.49902e-164	1.28801e-162	0
4.77499e-163	3.68129e-163	-4.156e-163	-1.56673e-163	-2.81813e-163	-4.67416e-164	2.27809e-164	-2.13709e-163	-1.08981e-162	-6.06264e-164	-6.35855e-163	-1.0025e-163	4.30987e-163	-1.81252e-163	9.47354e-163	3.68502e-164	1.43551e-163	1.74431e-163	-7.35207e-163	-1.04017e-163	5.86405e-164	2.58141e-163	-1.26761e-162	-2.50891e-165	-3.25411e-163	-3.67247e-163	1.68031e-163	4.909e-163	-3.49902e-164	1.28801e-162	0
4.77499e-163	3.68129e-163	-4.156e-163	-1.56673e-163	-2.81813e-163	-4.67416e-164	2.27809e-164	-2.13709e-163	-1.08981e-162	-6.06264e-164	-6.35855e-163	-1.0025e-163	4.30987e-163	-1.81252e-163	9.47354e-163	3.68502e-164	1.43551e-163	1.74431e-163	-7.35207e-163	-1.04017e-163	5.86405e-164	2.58141e-163	-1.26761e-162	-2.50891e-165	-3.25411e-163	-3.67247e-163	1.68031e-163	4.909e-163	-3.49902e-164	1.28801e-162	0
4.77499e-163	3.68129e-163	-4.156e-163	-1.56673e-163	-2.81813e-163	-4.67416e-164	2.27809e-164	-2.13709e-163	-1.08981e-162	-6.06264e-164	-6.35855e-163	-1.0025e-163	4.30987e-163	-1.81252e-163	9.47354e-163	3.68502e-164	1.43551e-163	1.74431e-163	-7.35207e-163	-1.04017e-163	5.86405e-164	2.58141e-163	-1.26761e-162	-2.50891e-165	-3.25411e-163	-3.67247e-163	1.68031e-163	4.909e-163	-3.49902e-164	1.28801e-162	0
4.77499e-163	3.68129e-163	-4.156e-163	-1.56673e-163	-2.81813e-163	-4.67416e-164	2.27809e-164	-2.13709e-163	-1.08981e-162	-6.06264e-164	-6.35855e-163	-1.0025e-163	4.30987e-163	-1.81252e-163	9.47354e-163	3.68502e-164	1.43551e-163	1.74431e-163	-7.35207e-163	-1.04017e-163	5.86405e-164	2.58141e-163	-1.26761e-162	-2.50891e-165	-3.25411e-163	-3.67247e-163	1.68031e-163	4.909e-163	-3.49902e-164	1.28801e-162	0
4.77499e-163	3.68129e-163	-4.156e-163	-1.56673e-163	-2.81813e-163	-4.67416e-164	2.27809e-164	-2.13709e-163	-1.08981e-162	-6.06264e-164	-6.35855e-163	-1.0025e-163	4.30987e-163	-1.81252e-163	9.47354e-163	3.68502e-164	1.43551e-163	1.74431e-163	-7.35207e-163	-1.04017e-163	5.86405e-164	2.58141e-163	-1.26761e-162	-2.50891e-165	-3.25411e-163	-3.67247e-163	1.68031e-163	4.909e-163	-3.49902e-164	1.28801e-162	0
4.77499e-163	3.68129e-163	-4.156e-163	-1.56673e-163	-2.81813e-163	-4.67416e-164	2.27809e-164	-2.13709e-163	-1.08981e-162	-6.06264e-164	-6.35855e-163	-1.0025e-163	4.30987e-163	-1.81252e-163	9.47354e-163	3.68502e-164	1.43551e-163	1.74431e-163	-7.35207e-163	-1.04017e-163	5.86405e-164	2.58141e-163	-1.26761e-162	-2.50891e-165	-3.25411e-163	-3.67247e-163	1.68031e-163	4.909e-163	-3.49902e-164	1.28801e-162	0
4.77499e-163	3.68129e-163	-4.156e-163	-1.56673e-163	-2.81813e-163	-4.67416e-164	2.27809e-164	-2.13709e-163	-1.08981e-162	-6.06264e-164	-6.35855e-163	-1.0025e-163	4.30987e-163	-1.81252e-163	9.47354e-163	3.68502e-164	1.43551e-163	1.74431e-163	-7.35207e-163	-1.04017e-163	5.86405e-164	2.58141e-163	-1.26761e-162	-2.50891e-165	-3.25411e-163	-3.67247e-163	1.68031e-163	4.909e-163	-3.49902e-164	1.28801e-162	0
4.77499e-163	3.68129e-163	-4.156e-163	-1.56673e-163	-2.81813e-163	-4.67416e-164	2.27809e-164	-2.13709e-163	-1.08981e-162	-6.06264e-164	-6.35855e-163	-1.0025e-163	4.30987e-163	-1.81252e-163	9.47354e-163	3.68502e-164	1.43551e-163	1.74431e-163	-7.35207e-163	-1.04017e-163	5.86405e-164	2.58141e-163	-1.26761e-162	-2.50891e-165	-3.25411e-163	-3.67247e-163	1.68031e-163	4.909e-163	-3.49902e-164	1.28801e-162	0
4.77499e-163	3.68129e-163	-4.156e-163	-1.56673e-163	-2.81813e-163	-4.67416e-164	2.27809e-164	-2.13709e-163	-1.08981e-162	-6.06264e-164	-6.35855e-163	-1.0025e-163	4.30987e-163	-1.81252e-163	9.47354e-163	3.68502e-164	1.43551e-163	1.74431e-163	-7.35207e-163	-1.04017e-163	5.86405e-164	2.58141e-163	-1.26761e-162	-2.50891e-165	-3.25411e-163	-3.67247e-163	1.68031e-163	4.909e-163	-3.49902e-164	1.28801e-162	0
4.77499e-163	3.68129e-163	-4.156e-163	-1.56673e-163	-2.81813e-163	-4.67416e-164	2.27809e-164	-2.13709e-163	-1.08981e-162	-6.06264e-164	-6.35855e-163	-1.0025e-163	4.30987e-163	-1.81252e-163	9.47354e-163	3.68502e-164	1.43551e-163	1.74431e-163	-7.35207e-163	-1.04017e-163	5.86405e-164	2.58141e-163	-1.26761e-162	-2.50891e-165	-3.25411e-163	-3.67247e-163	1.68031e-163	4.909e-163	-3.49902e-164	1.28801e-162	0
4.77499e-163	3.68129e-163	-4.156e-163	-1.56673e-163	-2.81813e-163	-4.67416e-164	2.27809e-164	-2.13709e-163	-1.08981e-162	-6.06264e-164	-6.35855e-163	-1.0025e-163	4.30987e-163	-1.81252e-163	9.47354e-163	3.68502e-164	1.43551e-163	1.74431e-163	-7.35207e-163	-1.04017e-163	5.86405e-164	2.58141e-163	-1.26761e-162	-2.50891e-165	-3.25411e-163	-3.67247e-163	1.68031e-163	4.909e-163	-3.49902e-164	1.28801e-162	0
4.77499e-163	3.68129e-163	-4.156e-163	-1.56673e-163	-2.81813e-163	-4.67416e-164	2.27809e-164	-2.13709e-163	-1.08981e-162	-6.06264e-164	-6.35855e-163	-1.0025e-163	4.30987e-163	-1.81252e-163	9.47354e-163	3.68502e-164	1.43551e-163	1.74431e-163	-7.35207e-163	-1.04017e-163	5.86405e-164	2.58141e-163	-1.26761e-162	-2.50891e-165	-3.25411e-163	-3.67247e-163	1.68031e-163	4.909e-163	-3.49902e-164	1.28801e-162	0
4.77499e-163	3.68129e-163	-4.156e-163	-1.56673e-163	-2.81813e-163	-4.67416e-164	2.27809e-164	-2.13709e-163	-1.08981e-162	-6.06264e-164	-6.35855e-163	-1.0025e-163	4.30987e-163	-1.81252e-163	9.47354e-163	3.68502e-164	1.43551e-163	1.74431e-163	-7.35207e-163	-1.04017e-163	5.86405e-164	2.58141e-163	-1.26761e-162	-2.50891e-165	-3.25411e-163	-3.67247e-163	1.68031e-163	4.909e-163	-3.49902e-164	1.28801e-162	0
4.77499e-163	3.68129e-163	-4.156e-163	-1.56673e-163	-2.81813e-163	-4.67416e-164	2.27809e-164	-2.13709e-163	-1.08981e-162	-6.06264e-164	-6.35855e-163	-1.0025e-163	4.30987e-163	-1.81252e-163	9.47354e-163	3.68502e-164	1.43551e-163	1.74431e-163	-7.35207e-163	-1.04017e-163	5.86405e-164	2.58141e-163	-1.26761e-162	-2.50891e-165	-3.25411e-163	-3.67247e-163	1.68031e-163	4.909e-163	-3.49902e-164	1.28801e-162	0
4.77499e-163	3.68129e-163	-4.156e-163	-1.56673e-163	-2.81813e-163	-4.67416e-164	2.27809e-164	-2.13709e-163	-1.08981e-162	-6.06264e-164	-6.35855e-163	-1.0025e-163	4.30987e-163	-1.81252e-163	9.47354e-163	3.68502e-164	1.43551e-163	1.74431e-163	-7.35207e-163	-1.04017e-163	5.86405e-164	2.58141e-163	-1.26761e-162	-2.50891e-165	-3.25411e-163	-3.67247e-163	1.68031e-163	4.909e-163	-3.49902e-164	1.28801e-162	0
4.77499e-163	3.68129e-163	-4.156e-163	-1.56673e-163	-2.81813e-163	-4.67416e-164	2.27809e-164	-2.13709e-163	-1.08981e-162	-6.06264e-164	-6.35855e-163	-1.0025e-163	4.30987e-163	-1.81252e-163	9.47354e-163	3.68502e-164	1.43551e-163	1.74431e-163	-7.35207e-163	-1.04017e-163	5.86405e-164	2.58141e-163	-1.26761e-162	-2.50891e-165	-3.25411e-163	-3.67247e-163	1.68031e-163	4.909e-163	-3.49902e-164	1.28801e-162	0
4.77499e-163	3.68129e-163	-4.156e-163	-1.56673e-163	-2.81813e-163	-4.67416e-164	2.27809e-164	-2.13709e-163	-1.08981e-162	-6.06264e-164	-6.35855e-163	-1.0025e-163	4.30987e-163	-1.81252e-163	9.47354e-163	3.68502e-164	1.43551e-163	1.74431e-163	-7.35207e-163	-1.04017e-163	5.86405e-164	2.58141e-163	-1.26761e-162	-2.50891e-165	-3.25411e-163	-3.67247e-163	1.68031e-163	4.909e-163	-3.49902e-164	1.28801e-162	0
4.77499e-163	3.68129e-163	-4.156e-163	-1.56673e-163	-2.81813e-163	-4.67416e-164	2.27809e-164	-2.13709e-163	-1.08981e-162	-6.06264e-164	-6.35855e-163	-1.0025e-163	4.30987e-163	-1.81252e-163	9.47354e-163	3.68502e-164	1.43551e-163	1.74431e-163	-7.35207e-163	-1.04017e-163	5.86405e-164	2.58141e-163	-1.26761e-162	-2.50891e-165	-3.25411e-163	-3.67247e-163	1.68031e-163	4.909e-163	-3.49902e-164	1.28801e-162	0
4.77499e-163	3.68129e-163	-4.156e-163	-1.56673e-163	-2.81813e-163	-4.67416e-164	2.27809e-164	-2.13709e-163	-1.08981e-162	-6.06264e-164	-6.35855e-163	-1.0025e-163	4.30987e-163	-1.81252e-163	9.47354e-163	3.68502e-164	1.43551e-163	1.74431e-163	-7.35207e-163	-1.04017e-163	5.86405e-164	2.58141e-163	-1.26761e-162	-2.50891e-165	-3.25411e-163	-3.67247e-163	1.68031e-163	4.909e-163	-3.49902e-164	1.28801e-162	0
4.77499e-163	3.68129e-163	-4.156e-163	-1.56673e-163	-2.81813e-163	-4.67416e-164	2.27809e-164	-2.13709e-163	-1.08981e-162	-6.06264e-164	-6.35855e-163	-1.0025e-163	4.30987e-163	-1.81252e-163	9.47354e-163	3.68502e-164	1.43551e-163	1.74431e-163	-7.35207e-163	-1.04017e-163	5.86405e-164	2.58141e-163	-1.26761e-162	-2.50891e-165	-3.25411e-163	-3.67247e-163	1.68031e-163	4.909e-163	-3.49902e-164	1.28801e-162	0
4.77499e-163	3.68129e-163	-4.156e-163	-1.56673e-163	-2.81813e-163	-4.67416e-164	2.27809e-164	-2.13709e-163	-1.08981e-162	-6.06264e-164	-6.35855e-163	-1.0025e-163	4.30987e-163	-1.81252e-163	9.47354e-163	3.68502e-164	1.43551e-163	1.74431e-163	-7.35207e-163	-1.04017e-163	5.86405e-164	2.58141e-163	-1.26761e-162	-2.50891e-165	-3.25411e-163	-3.67247e-163	1.68031e-163	4.909e-163	-3.49902e-164	1.28801e-162	0
4.77499e-163	3.68129e-163	-4.156e-163	-1.56673e-163	-2.81813e-163	-4.67416e-164	2.27809e-164	-2.13709e-163	-1.08981e-162	-6.06264e-164	-6.35855e-163	-1.0025e-163	4.30987e-163	-1.81252e-163	9.47354e-163	3.68502e-164	1.43551e-163	1.74431e-163	-7.35207e-163	-1.04017e-163	5.86405e-164	2.58141e-163	-1.26761e-162	-2.50891e-165	-3.25411e-163	-3.67247e-163	1.68031e-163	4.909e-163	-3.49902e-164	1.28801e-162	0
4.77499e-163	3.68129e-163	-4.156e-163	-1.56673e-163	-2.81813e-163	-4.67416e-164	2.27809e-164	-2.13709e-163	-1.08981e-162	-6.06264e-164	-6.35855e-163	-1.0025e-163	4.30987e-163	-1.81252e-163	9.47354e-163	3.68502e-164	1.43551e-163	1.74431e-163	-7.35207e-163	-1.04017e-163	5.86405e-164	2.58141e-163	-1.26761e-162	-2.50891e-165	-3.25411e-163	-3.67247e-163	1.68031e-163	4.909e-163	-3.49902e-164	1.28801e-162	0
4.77499e-163	3.68129e-163	-4.156e-163	-1.56673e-163	-2.81813e-163	-4.67416e-164	2.27809e-164	-2.13709e-163	-1.08981e-162	-6.06264e-164	-6.35855e-163	-1.0025e-163	4.30987e-163	-1.81252e-163	9.47354e-163	3.68502e-164	1.43551e-163	1.74431e-163	-7.35207e-163	-1.04017e-163	5.86405e-164	2.58141e-163	-1.26761e-162	-2.50891e-165	-3.25411e-163	-3.67247e-163	1.68031e-163	4.909e-163	-3.49902e-164	1.28801e-162	0
4.77499e-163	3.68129e-163	-4.156e-163	-1.56673e-163	-2.81813e-163	-4.67416e-164	2.27809e-164	-2.13709e-163	-1.08981e-162	-6.06264e-164	-6.35855e-163	-1.0025e-163	4.30987e-163	-1.81252e-163	9.47354e-163	3.68502e-164	1.43551e-163	1.74431e-163	-7.35207e-163	-1.04017e-163	5.86405e-164	2.58141e-163	-1.26761e-162	-2.50891e-165	-3.25411e-163	-3.67247e-163	1.68031e-163	4.909e-163	-3.49902e-164	1.28801e-162	0
4.77499e-163	3.68129e-163	-4.156e-163	-1.56673e-163	-2.81813e-163	-4.67416e-164	2.27809e-164	-2.13709e-163	-1.08981e-162	-6.06264e-164	-6.35855e-163	-1.0025e-163	4.30987e-163	-1.81252e-163	9.47354e-163	3.68502e-164	1.43551e-163	1.74431e-163	-7.35207e-163	-1.04017e-163	5.86405e-164	2.58141e-163	-1.26761e-162	-2.50891e-165	-3.25411e-163	-3.67247e-163	1.68031e-163	4.909e-163	-3.49902e-164	1.28801e-162	0
4.77499e-163	3.68129e-163	-4.156e-163	-1.56673e-163	-2.81813e-163	-4.67416e-164	2.27809e-164	-2.13709e-163	-1.08981e-162	-6.06264e-164	-6.35855e-163	-1.0025e-163	4.30987e-163	-1.81252e-163	9.47354e-163	3.68502e-164	1.43551e-163	1.74431e-163	-7.35207e-163	-1.04017e-163	5.86405e-164	2.58141e-163	-1.26761e-162	-2.50891e-165	-3.25411e-163	-3.67247e-163	1.68031e-163	4.909e-163	-3.49902e-164	1.28801e-162	0
4.77499e-163	3.68129e-163	-4.156e-163	-1.56673e-163	-2.81813e-163	-4.67416e-164	2.27809e-164	-2.13709e-163	-1.08981e-162	-6.06264e-164	-6.35855e-163	-1.0025e-163	4.30987e-163	-1.81252e-163	9.47354e-163	3.68502e-164	1.43551e-163	1.74431e-163	-7.35207e-163	-1.04017e-163	5.86405e-164	2.58141e-163	-1.26761e-162	-2.50891e-165	-3.25411e-163	-3.67247e-163	1.68031e-163	4.909e-163	-3.49902e-164	1.28801e-162	0
4.77499e-163	3.68129e-163	-4.156e-163	-1.56673e-163	-2.81813e-163	-4.67416e-164	2.27809e-164	-2.13709e-163	-1.08981e-162	-6.06264e-164	-6.35855e-163	-1.0025e-163	4.30987e-163	-1.81252e-163	9.47354e-163	3.68502e-164	1.43551e-163	1.74431e-163	-7.35207e-163	-1.04017e-163	5.86405e-164	2.58141e-163	-1.26761e-162	-2.50891e-165	-3.25411e-163	-3.67247e-163	1.68031e-163	4.909e-163	-3.49902e-164	1.28801e-162	0
4.77499e-163	3.68129e-163	-4.156e-163	-1.56673e-163	-2.81813e-163	-4.67416e-164	2.27809e-164	-2.13709e-163	-1.08981e-162	-6.06264e-164	-6.35855e-163	-1.0025e-163	4.30987e-163	-1.81252e-163	9.47354e-163	3.68502e-164	1.43551e-163	1.74431e-163	-7.35207e-163	-1.04017e-163	5.86405e-164	2.58141e-163	-1.26761e-162	-2.50891e-165	-3.25411e-163	-3.67247e-163	1.68031e-163	4.909e-163	-3.49902e-164	1.28801e-162	0
4.77499e-163	3.68129e-163	-4.156e-163	-1.56673e-163	-2.81813e-163	-4.67416e-164	2.27809e-164	-2.13709e-163	-1.08981e-162	-6.06264e-164	-6.35855e-163	-1.0025e-163	4.30987e-163	-1.81252e-163	9.47354e-163	3.68502e-164	1.43551e-163	1.74431e-163	-7.35207e-163	-1.04017e-163	5.86405e-164	2.58141e-163	-1.26761e-162	-2.50891e-165	-3.25411e-163	-3.67247e-163	1.68031e-163	4.909e-163	-3.49902e-164	1.28801e-162	0
4.77499e-163	3.68129e-163	-4.156e-163	-1.56673e-163	-2.81813e-163	-4.67416e-164	2.27809e-164	-2.13709e-163	-1.08981e-162	-6.06264e-164	-6.35855e-163	-1.0025e-163	4.30987e-163	-1.81252e-163	9.47354e-163	3.68502e-164	1.43551e-163	1.74431e-163	-7.35207e-163	-1.04017e-163	5.86405e-164	2.58141e-163	-1.26761e-162	-2.50891e-165	-3.25411e-163	-3.67247e-163	1.68031e-163	4.909e-163	-3.49902e-164	1.28801e-162	0
4.77499e-163	3.68129e-163	-4.156e-163	-1.56673e-163	-2.81813e-163	-4.67416e-164	2.27809e-164	-2.13709e-163	-1.08981e-162	-6.06264e-164	-6.35855e-163	-1.0025e-163	4.30987e-163	-1.81252e-163	9.47354e-163	3.68502e-164	1.43551e-163	1.74431e-163	-7.35207e-163	-1.04017e-163	5.86405e-164	2.58141e-163	-1.26761e-162	-2.50891e-165	-3.25411e-163	-3.67247e-163	1.68031e-163	4.909e-163	-3.49902e-164	1.28801e-162	0
4.77499e-163	3.68129e-163	-4.156e-163	-1.56673e-163	-2.81813e-163	-4.67416e-164	2.27809e-164	-2.13709e-163	-1.08981e-162	-6.06264e-164	-6.35855e-163	-1.0025e-163	4.30987e-163	-1.81252e-163	9.47354e-163	3.68502e-164	1.43551e-163	1.74431e-163	-7.35207e-163	-1.04017e-163	5.86405e-164	2.58141e-163	-1.26761e-162	-2.50891e-165	-3.25411e-163	-3.67247e-163	1.68031e-163	4.909e-163	-3.49902e-164	1.28801e-162	0
4.77499e-163	3.68129e-163	-4.156e-163	-1.56673e-163	-2.81813e-163	-4.67416e-164	2.27809e-164	-2.13709e-163	-1.08981e-162	-6.06264e-164	-6.35855e-163	-1.0025e-163	4.30987e-163	-1.81252e-163	9.47354e-163	3.68502e-164	1.43551e-163	1.74431e-163	-7.35207e-163	-1.04017e-163	5.86405e-164	2.58141e-163	-1.26761e-162	-2.50891e-165	-3.25411e-163	-3.67247e-163	1.68031e-163	4.909e-163	-3.49902e-164	1.28801e-162	0
4.77499e-163	3.68129e-163	-4.156e-163	-1.56673e-163	-2.81813e-163	-4.67416e-164	2.27809e-164	-2.13709e-163	-1.08981e-162	-6.06264e-164	-6.35855e-163	-1.0025e-163	4.30987e-163	-1.81252e-163	9.47354e-163	3.68502e-164	1.43551e-163	1.74431e-163	-7.35207e-163	-1.04017e-163	5.86405e-164	2.58141e-163	-1.26761e-162	-2.50891e-165	-3.25411e-163	-3.67247e-163	1.68031e-163	4.909e-163	-3.49902e-164	1.28801e-162	0
4.77499e-163	3.68129e-163	-4.156e-163	-1.56673e-163	-2.81813e-163	-4.67416e-164	2.27809e-164	-2.13709e-163	-1.08981e-162	-6.06264e-164	-6.35855e-163	-1.0025e-163	4.30987e-163	-1.81252e-163	9.47354e-163	3.68502e-164	1.43551e-163	1.74431e-163	-7.35207e-163	-1.04017e-163	5.86405e-164	2.58141e-163	-1.26761e-162	-2.50891e-165	-3.25411e-163	-3.67247e-163	1.68031e-163	4.909e-163	-3.49902e-164	1.28801e-162	0
4.77499e-163	3.68129e-163	-4.156e-163	-1.56673e-163	-2.81813e-163	-4.67416e-164	2.27809e-164	-2.13709e-163	-1.08981e-162	-6.06264e-164	-6.35855e-163	-1.0025e-163	4.30987e-163	-1.81252e-163	9.47354e-163	3.68502e-164	1.43551e-163	1.74431e-163	-7.35207e-163	-1.04017e-163	5.86405e-164	2.58141e-163	-1.26761e-162	-2.50891e-165	-3.25411e-163	-3.67247e-163	1.68031e-163	4.909e-163	-3.49902e-164	1.28801e-162	0
4.77499e-163	3.68129e-163	-4.156e-163	-1.56673e-163	-2.81813e-163	-4.67416e-164	2.27809e-164	-2.13709e-163	-1.08981e-162	-6.06264e-164	-6.35855e-163	-1.0025e-163	4.30987e-163	-1.81252e-163	9.47354e-163	3.68502e-164	1.43551e-163	1.74431e-163	-7.35207e-163	-1.04017e-163	5.86405e-164	2.58141e-163	-1.26761e-162	-2.50891e-165	-3.25411e-163	-3.67247e-163	1.68031e-163	4.909e-163	-3.49902e-164	1.28801e-162	0
4.77499e-163	3.68129e-163	-4.156e-163	-1.56673e-163	-2.81813e-163	-4.67416e-164	2.27809e-164	-2.13709e-163	-1.08981e-162	-6.06264e-164	-6.35855e-163	-1.0025e-163	4.30987e-163	-1.81252e-163	9.47354e-163	3.68502e-164	1.43551e-163	1.74431e-163	-7.35207e-163	-1.04017e-163	5.86405e-164	2.58141e-163	-1.26761e-162	-2.50891e-165	-3.25411e-163	-3.67247e-163	1.68031e-163	4.909e-163	-3.49902e-164	1.28801e-162	0
4.77499e-163	3.68129e-163	-4.156e-163	-1.56673e-163	-2.81813e-163	-4.67416e-164	2.27809e-164	-2.13709e-163	-1.08981e-162	-6.06264e-164	-6.35855e-163	-1.0025e-163	4.30987e-163	-1.81252e-163	9.47354e-163	3.68502e-164	1.43551e-163	1.74431e-163	-7.35207e-163	-1.04017e-163	5.86405e-164	2.58141e-163	-1.26761e-162	-2.50891e-165	-3.25411e-163	-3.67247e-163	1.68031e-163	4.909e-163	-3.49902e-164	1.28801e-162	0
4.77499e-163	3.68129e-163	-4.156e-163	-1.56673e-163	-2.81813e-163	-4.67416e-164	2.27809e-164	-2.13709e-163	-1.08981e-162	-6.06264e-164	-6.35855e-163	-1.0025e-163	4.30987e-163	-1.81252e-163	9.47354e-163	3.68502e-164	1.43551e-163	1.74431e-163	-7.35207e-163	-1.04017e-163	5.86405e-164	2.58141e-163	-1.26761e-162	-2.50891e-165	-3.25411e-163	-3.67247e-163	1.68031e-163	4.909e-163	-3.49902e-164	1.28801e-162	0
4.77499e-163	3.68129e-163	-4.156e-163	-1.56673e-163	-2.81813e-163	-4.67416e-164	2.27809e-164	-2.13709e-163	-1.08981e-162	-6.06264e-164	-6.35855e-163	-1.0025e-163	4.30987e-163	-1.81252e-163	9.47354e-163	3.68502e-164	1.43551e-163	1.74431e-163	-7.35207e-163	-1.04017e-163	5.86405e-164	2.58141e-163	-1.26761e-162	-2.50891e-165	-3.25411e-163	-3.67247e-163	1.68031e-163	4.909e-163	-3.49902e-164	1.28801e-162	0
4.77499e-163	3.68129e-163	-4.156e-163	-1.56673e-163	-2.81813e-163	-4.67416e-164	2.27809e-164	-2.13709e-163	-1.08981e-162	-6.06264e-164	-6.35855e-163	-1.0025e-163	4.30987e-163	-1.81252e-163	9.47354e-163	3.68502e-164	1.43551e-163	1.74431e-163	-7.35207e-163	-1.04017e-163	5.86405e-164	2.58141e-163	-1.26761e-162	-2.50891e-165	-3.25411e-163	-3.67247e-163	1.68031e-163	4.909e-163	-3.49902e-164	1.28801e-162	0
4.77499e-163	3.68129e-163	-4.156e-163	-1.56673e-163	-2.81813e-163	-4.67416e-164	2.27809e-164	-2.13709e-163	-1.08981e-162	-6.06264e-164	-6.35855e-163	-1.0025e-163	4.30987e-163	-1.81252e-163	9.47354e-163	3.68502e-164	1.43551e-163	1.74431e-163	-7.35207e-163	-1.04017e-163	5.86405e-164	2.58141e-163	-1.26761e-162	-2.50891e-165	-3.25411e-163	-3.67247e-163	1.68031e-163	4.909e-163	-3.49902e-164	1.28801e-162	0
4.77499e-163	3.68129e-163	-4.156e-163	-1.56673e-163	-2.81813e-163	-4.67416e-164	2.27809e-164	-2.13709e-163	-1.08981e-162	-6.06264e-164	-6.35855e-163	-1.0025e-163	4.30987e-163	-1.81252e-163	9.47354e-163	3.68502e-164	1.43551e-163	1.74431e-163	-7.35207e-163	-1.04017e-163	5.86405e-164	2.58141e-163	-1.26761e-162	-2.50891e-165	-3.25411e-163	-3.67247e-163	1.68031e-163	4.909e-163	-3.49902e-164	1.28801e-162	0
4.77499e-163	3.68129e-163	-4.156e-163	-1.56673e-163	-2.81813e-163	-4.67416e-164	2.27809e-164	-2.13709e-163	-1.08981e-162	-6.06264e-164	-6.35855e-163	-1.0025e-163	4.30987e-163	-1.81252e-163	9.47354e-163	3.68502e-164	1.43551e-163	1.74431e-163	-7.35207e-163	-1.04017e-163	5.86405e-164	2.58141e-163	-1.26761e-162	-2.50891e-165	-3.25411e-163	-3.67247e-163	1.68031e-163	4.909e-163	-3.49902e-164	1.28801e-162	0
4.77499e-163	3.68129e-163	-4.156e-163	-1.56673e-163	-2.81813e-163	-4.67416e-164	2.27809e-164	-2.13709e-163	-1.08981e-162	-6.06264e-164	-6.35855e-163	-1.0025e-163	4.30987e-163	-1.81252e-163	9.47354e-163	3.68502e-164	1.43551e-163	1.74431e-163	-7.35207e-163	-1.04017e-163	5.86405e-164	2.58141e-163	-1.26761e-162	-2.50891e-165	-3.25411e-163	-3.67247e-163	1.68031e-163	4.909e-163	-3.49902e-164	1.28801e-162	0
4.77499e-163	3.68129e-163	-4.156e-163	-1.56673e-163	-2.81813e-163	-4.67416e-164	2.27809e-164	-2.13709e-163	-1.08981e-162	-6.06264e-164	-6.35855e-163	-1.0025e-163	4.30987e-163	-1.81252e-163	9.47354e-163	3.68502e-164	1.43551e-163	1.74431e-163	-7.35207e-163	-1.04017e-163	5.86405e-164	2.58141e-163	-1.26761e-162	-2.50891e-165	-3.25411e-163	-3.67247e-163	1.68031e-163	4.909e-163	-3.49902e-164	1.28801e-162	0
4.77499e-163	3.68129e-163	-4.156e-163	-1.56673e-163	-2.81813e-163	-4.67416e-164	2.27809e-164	-2.13709e-163	-1.08981e-162	-6.06264e-164	-6.35855e-163	-1.0025e-163	4.30987e-163	-1.81252e-163	9.47354e-163	3.68502e-164	1.43551e-163	1.74431e-163	-7.35207e-163	-1.04017e-163	5.86405e-164	2.58141e-163	-1.26761e-162	-2.50891e-165	-3.25411e-163	-3.67247e-163	1.68031e-163	4.909e-163	-3.49902e-164	1.28801e-162	0
4.77499e-163	3.68129e-163	-4.156e-163	-1.56673e-163	-2.81813e-163	-4.67416e-164	2.27809e-164	-2.13709e-163	-1.08981e-162	-6.06264e-164	-6.35855e-163	-1.0025e-163	4.30987e-163	-1.81252e-163	9.47354e-163	3.68502e-164	1.43551e-163	1.74431e-163	-7.35207e-163	-1.04017e-163	5.86405e-164	2.58141e-163	-1.26761e-162	-2.50891e-165	-3.25411e-163	-3.67247e-163	1.68031e-163	4.909e-163	-3.49902e-164	1.28801e-162	0
4.77499e-163	3.68129e-163	-4.156e-163	-1.56673e-163	-2.81813e-163	-4.67416e-164	2.27809e-164	-2.13709e-163	-1.08981e-162	-6.06264e-164	-6.35855e-163	-1.0025e-163	4.30987e-163	-1.81252e-163	9.47354e-163	3.68502e-164	1.43551e-163	1.74431e-163	-7.35207e-163	-1.04017e-163	5.86405e-164	2.58141e-163	-1.26761e-162	-2.50891e-165	-3.25411e-163	-3.67247e-163	1.68031e-163	4.909e-163	-3.49902e-164	1.28801e-162	0
4.77499e-163	3.68129e-163	-4.156e-163	-1.56673e-163	-2.81813e-163	-4.67416e-164	2.27809e-164	-2.13709e-163	-1.08981e-162	-6.06264e-164	-6.35855e-163	-1.0025e-163	4.30987e-163	-1.81252e-163	9.47354e-163	3.68502e-164	1.43551e-163	1.74431e-163	-7.35207e-163	-1.04017e-163	5.86405e-164	2.58141e-163	-1.26761e-162	-2.50891e-165	-3.25411e-163	-3.67247e-163	1.68031e-163	4.909e-163	-3.49902e-164	1.28801e-162	0
4.77499e-163	3.68129e-163	-4.156e-163	-1.56673e-163	-2.81813e-163	-4.67416e-164	2.27809e-164	-2.13709e-163	-1.08981e-162	-6.06264e-164	-6.35855e-163	-1.0025e-163	4.30987e-163	-1.81252e-163	9.47354e-163	3.68502e-164	1.43551e-163	1.74431e-163	-7.35207e-163	-1.04017e-163	5.86405e-164	2.58141e-163	-1.26761e-162	-2.50891e-165	-3.25411e-163	-3.67247e-163	1.68031e-163	4.909e-163	-3.49902e-164	1.28801e-162	0
4.77499e-163	3.68129e-163	-4.156e-163	-1.56673e-163	-2.81813e-163	-4.67416e-164	2.27809e-164	-2.13709e-163	-1.08981e-162	-6.06264e-164	-6.35855e-163	-1.0025e-163	4.30987e-163	-1.81252e-163	9.47354e-163	3.68502e-164	1.43551e-163	1.74431e-163	-7.35207e-163	-1.04017e-163	5.86405e-164	2.58141e-163	-1.26761e-162	-2.50891e-165	-3.25411e-163	-3.67247e-163	1.68031e-163	4.909e-163	-3.49902e-164	1.28801e-162	0
4.77499e-163	3.68129e-163	-4.156e-163	-1.56673e-163	-2.81813e-163	-4.67416e-164	2.27809e-164	-2.13709e-163	-1.08981e-162	-6.06264e-164	-6.35855e-163	-1.0025e-163	4.30987e-163	-1.81252e-163	9.47354e-163	3.68502e-164	1.43551e-163	1.74431e-163	-7.35207e-163	-1.04017e-163	5.86405e-164	2.58141e-163	-1.26761e-162	-2.50891e-165	-3.25411e-163	-3.67247e-163	1.68031e-163	4.909e-163	-3.49902e-164	1.28801e-162	0
4.77499e-163	3.68129e-163	-4.156e-163	-1.56673e-163	-2.81813e-163	-4.67416e-164	2.27809e-164	-2.13709e-163	-1.08981e-162	-6.06264e-164	-6.35855e-163	-1.0025e-163	4.30987e-163	-1.81252e-163	9.47354e-163	3.68502e-164	1.43551e-163	1.74431e-163	-7.35207e-163	-1.04017e-163	5.86405e-164	2.58141e-163	-1.26761e-162	-2.50891e-165	-3.25411e-163	-3.67247e-163	1.68031e-163	4.909e-163	-3.49902e-164	1.28801e-162	0
4.77499e-163	3.68129e-163	-4.156e-163	-1.56673e-163	-2.81813e-163	-4.67416e-164	2.27809e-164	-2.13709e-163	-1.08981e-162	-6.06264e-164	-6.35855e-163	-1.0025e-163	4.30987e-163	-1.81252e-163	9.47354e-163	3.68502e-164	1.43551e-163	1.74431e-163	-7.35207e-163	-1.04017e-163	5.86405e-164	2.58141e-163	-1.26761e-162	-2.50891e-165	-3.25411e-163	-3.67247e-163	1.68031e-163	4.909e-163	-3.49902e-164	1.28801e-162	0
4.77499e-163	3.68129e-163	-4.156e-163	-1.56673e-163	-2.81813e-163	-4.67416e-164	2.27809e-164	-2.13709e-163	-1.08981e-162	-6.06264e-164	-6.35855e-163	-1.0025e-163	4.30987e-163	-1.81252e-163	9.47354e-163	3.68502e-164	1.43551e-163	1.74431e-163	-7.35207e-163	-1.04017e-163	5.86405e-164	2.58141e-163	-1.26761e-162	-2.50891e-165	-3.25411e-163	-3.67247e-163	1.68031e-163	4.909e-163	-3.49902e-164	1.28801e-162	0
4.77499e-163	3.68129e-163	-4.156e-163	-1.56673e-163	-2.81813e-163	-4.67416e-164	2.27809e-164	-2.13709e-163	-1.08981e-162	-6.06264e-164	-6.35855e-163	-1.0025e-163	4.30987e-163	-1.81252e-163	9.47354e-163	3.68502e-164	1.43551e-163	1.74431e-163	-7.35207e-163	-1.04017e-163	5.86405e-164	2.58141e-163	-1.26761e-162	-2.50891e-165	-3.25411e-163	-3.67247e-163	1.68031e-163	4.909e-163	-3.49902e-164	1.28801e-162	0
4.77499e-163	3.68129e-163	-4.156e-163	-1.56673e-163	-2.81813e-163	-4.67416e-164	2.27809e-164	-2.13709e-163	-1.08981e-162	-6.06264e-164	-6.35855e-163	-1.0025e-163	4.30987e-163	-1.81252e-163	9.47354e-163	3.68502e-164	1.43551e-163	1.74431e-163	-7.35207e-163	-1.04017e-163	5.86405e-164	2.58141e-163	-1.26761e-162	-2.50891e-165	-3.25411e-163	-3.67247e-163	1.68031e-163	4.909e-163	-3.49902e-164	1.28801e-162	0
4.77499e-163	3.68129e-163	-4.156e-163	-1.56673e-163	-2.81813e-163	-4.67416e-164	2.27809e-164	-2.13709e-163	-1.08981e-162	-6.06264e-164	-6.35855e-163	-1.0025e-163	4.30987e-163	-1.81252e-163	9.47354e-163	3.68502e-164	1.43551e-163	1.74431e-163	-7.35207e-163	-1.04017e-163	5.86405e-164	2.58141e-163	-1.26761e-162	-2.50891e-165	-3.25411e-163	-3.67247e-163	1.68031e-163	4.909e-163	-3.49902e-164	1.28801e-162	0
4.77499e-163	3.68129e-163	-4.156e-163	-1.56673e-163	-2.81813e-163	-4.67416e-164	2.27809e-164	-2.13709e-163	-1.08981e-162	-6.06264e-164	-6.35855e-163	-1.0025e-163	4.30987e-163	-1.81252e-163	9.47354e-163	3.68502e-164	1.43551e-163	1.74431e-163	-7.35207e-163	-1.04017e-163	5.86405e-164	2.58141e-163	-1.26761e-162	-2.50891e-165	-3.25411e-163	-3.67247e-163	1.68031e-163	4.909e-163	-3.49902e-164	1.28801e-162	0
4.77499e-163	3.68129e-163	-4.156e-163	-1.56673e-163	-2.81813e-163	-4.67416e-164	2.27809e-164	-2.13709e-163	-1.08981e-162	-6.06264e-164	-6.35855e-163	-1.0025e-163	4.30987e-163	-1.81252e-163	9.47354e-163	3.68502e-164	1.43551e-163	1.74431e-163	-7.35207e-163	-1.04017e-163	5.86405e-164	2.58141e-163	-1.26761e-162	-2.50891e-165	-3.25411e-163	-3.67247e-163	1.68031e-163	4.909e-163	-3.49902e-164	1.28801e-162	0
4.77499e-163	3.68129e-163	-4.156e-163	-1.56673e-163	-2.81813e-163	-4.67416e-164	2.27809e-164	-2.13709e-163	-1.08981e-162	-6.06264e-164	-6.35855e-163	-1.0025e-163	4.30987e-163	-1.81252e-163	9.47354e-163	3.68502e-164	1.43551e-163	1.74431e-163	-7.35207e-163	-1.04017e-163	5.86405e-164	2.58141e-163	-1.26761e-162	-2.50891e-165	-3.25411e-163	-3.67247e-163	1.68031e-163	4.909e-163	-3.49902e-164	1.28801e-162	0
4.77499e-163	3.68129e-163	-4.156e-163	-1.56673e-163	-2.81813e-163	-4.67416e-164	2.27809e-164	-2.13709e-163	-1.08981e-162	-6.06264e-164	-6.35855e-163	-1.0025e-163	4.30987e-163	-1.81252e-163	9.47354e-163	3.68502e-164	1.43551e-163	1.74431e-163	-7.35207e-163	-1.04017e-163	5.86405e-164	2.58141e-163	-1.26761e-162	-2.50891e-165	-3.25411e-163	-3.67247e-163	1.68031e-163	4.909e-163	-3.49902e-164	1.28801e-162	0
4.77499e-163	3.68129e-163	-4.156e-163	-1.56673e-163	-2.81813e-163	-4.67416e-164	2.27809e-164	-2.13709e-163	-1.08981e-162	-6.06264e-164	-6.35855e-163	-1.0025e-163	4.30987e-163	-1.81252e-163	9.47354e-163	3.68502e-164	1.43551e-163	1.74431e-163	-7.35207e-163	-1.04017e-163	5.86405e-164	2.58141e-163	-1.26761e-162	-2.50891e-165	-3.25411e-163	-3.67247e-163	1.68031e-163	4.909e-163	-3.49902e-164	1.28801e-162	0
4.77499e-163	3.68129e-163	-4.156e-163	-1.56673e-163	-2.81813e-163	-4.67416e-164	2.27809e-164	-2.13709e-163	-1.08981e-162	-6.06264e-164	-6.35855e-163	-1.0025e-163	4.30987e-163	-1.81252e-163	9.47354e-163	3.68502e-164	1.43551e-163	1.74431e-163	-7.35207e-163	-1.04017e-163	5.86405e-164	2.58141e-163	-1.26761e-162	-2.50891e-165	-3.25411e-163	-3.67247e-163	1.68031e-163	4.909e-163	-3.49902e-164	1.28801e-162	0
4.77499e-163	3.68129e-163	-4.156e-163	-1.56673e-163	-2.81813e-163	-4.67416e-164	2.27809e-164	-2.13709e-163	-1.08981e-162	-6.06264e-164	-6.35855e-163	-1.0025e-163	4.30987e-163	-1.81252e-163	9.47354e-163	3.68502e-164	1.43551e-163	1.74431e-163	-7.35207e-163	-1.04017e-163	5.86405e-164	2.58141e-163	-1.26761e-162	-2.50891e-165	-3.25411e-163	-3.67247e-163	1.68031e-163	4.909e-163	-3.49902e-164	1.28801e-162	0
4.77499e-163	3.68129e-163	-4.156e-163	-1.56673e-163	-2.81813e-163	-4.67416e-164	2.27809e-164	-2.13709e-163	-1.08981e-162	-6.06264e-164	-6.35855e-163	-1.0025e-163	4.30987e-163	-1.81252e-163	9.47354e-163	3.68502e-164	1.43551e-163	1.74431e-163	-7.35207e-163	-1.04017e-163	5.86405e-164	2.58141e-163	-1.26761e-162	-2.50891e-165	-3.25411e-163	-3.67247e-163	1.68031e-163	4.909e-163	-3.49902e-164	1.28801e-162	0
4.77499e-163	3.68129e-163	-4.156e-163	-1.56673e-163	-2.81813e-163	-4.67416e-164	2.27809e-164	-2.13709e-163	-1.08981e-162	-6.06264e-164	-6.35855e-163	-1.0025e-163	4.30987e-163	-1.81252e-163	9.47354e-163	3.68502e-164	1.43551e-163	1.74431e-163	-7.35207e-163	-1.04017e-163	5.86405e-164	2.58141e-163	-1.26761e-162	-2.50891e-165	-3.25411e-163	-3.67247e-163	1.68031e-163	4.909e-163	-3.49902e-164	1.28801e-162	0
4.77499e-163	3.68129e-163	-4.156e-163	-1.56673e-163	-2.81813e-163	-4.67416e-164	2.27809e-164	-2.13709e-163	-1.08981e-162	-6.06264e-164	-6.35855e-163	-1.0025e-163	4.30987e-163	-1.81252e-163	9.47354e-163	3.68502e-164	1.43551e-163	1.74431e-163	-7.35207e-163	-1.04017e-163	5.86405e-164	2.58141e-163	-1.26761e-162	-2.50891e-165	-3.25411e-163	-3.67247e-163	1.68031e-163	4.909e-163	-3.49902e-164	1.28801e-162	0
4.77499e-163	3.68129e-163	-4.156e-163	-1.56673e-163	-2.81813e-163	-4.67416e-164	2.27809e-164	-2.13709e-163	-1.08981e-162	-6.06264e-164	-6.35855e-163	-1.0025e-163	4.30987e-163	-1.81252e-163	9.47354e-163	3.68502e-164	1.43551e-163	1.74431e-163	-7.35207e-163	-1.04017e-163	5.86405e-164	2.58141e-163	-1.26761e-162	-2.50891e-165	-3.25411e-163	-3.67247e-163	1.68031e-163	4.909e-163	-3.49902e-164	1.28801e-162	0
4.77499e-163	3.68129e-163	-4.156e-163	-1.56673e-163	-2.81813e-163	-4.67416e-164	2.27809e-164	-2.13709e-163	-1.08981e-162	-6.06264e-164	-6.35855e-163	-1.0025e-163	4.30987e-163	-1.81252e-163	9.47354e-163	3.68502e-164	1.43551e-163	1.74431e-163	-7.35207e-163	-1.04017e-163	5.86405e-164	2.58141e-163	-1.26761e-162	-2.50891e-165	-3.25411e-163	-3.67247e-163	1.68031e-163	4.909e-163	-3.49902e-164	1.28801e-162	0
4.77499e-163	3.68129e-163	-4.156e-163	-1.56673e-163	-2.81813e-163	-4.67416e-164	2.27809e-164	-2.13709e-163	-1.08981e-162	-6.06264e-164	-6.35855e-163	-1.0025e-163	4.30987e-163	-1.81252e-163	9.47354e-163	3.68502e-164	1.43551e-163	1.74431e-163	-7.35207e-163	-1.04017e-163	5.86405e-164	2.58141e-163	-1.26761e-162	-2.50891e-165	-3.25411e-163	-3.67247e-163	1.68031e-163	4.909e-163	-3.49902e-164	1.28801e-162	0
4.77499e-163	3.68129e-163	-4.156e-163	-1.56673e-163	-2.81813e-163	-4.67416e-164	2.27809e-164	-2.13709e-163	-1.08981e-162	-6.06264e-164	-6.35855e-163	-1.0025e-163	4.30987e-163	-1.81252e-163	9.47354e-163	3.68502e-164	1.43551e-163	1.74431e-163	-7.35207e-163	-1.04017e-163	5.86405e-164	2.58141e-163	-1.26761e-162	-2.50891e-165	-3.25411e-163	-3.67247e-163	1.68031e-163	4.909e-163	-3.49902e-164	1.28801e-162	0
4.77499e-163	3.68129e-163	-4.156e-163	-1.56673e-163	-2.81813e-163	-4.67416e-164	2.27809e-164	-2.13709e-163	-1.08981e-162	-6.06264e-164	-6.35855e-163	-1.0025e-163	4.30987e-163	-1.81252e-163	9.47354e-163	3.68502e-164	1.43551e-163	1.74431e-163	-7.35207e-163	-1.04017e-163	5.86405e-164	2.58141e-163	-1.26761e-162	-2.50891e-165	-3.25411e-163	-3.67247e-163	1.68031e-163	4.909e-163	-3.49902e-164	1.28801e-162	0
4.77499e-163	3.68129e-163	-4.156e-163	-1.56673e-163	-2.81813e-163	-4.67416e-164	2.27809e-164	-2.13709e-163	-1.08981e-162	-6.06264e-164	-6.35855e-163	-1.0025e-163	4.30987e-163	-1.81252e-163	9.47354e-163	3.68502e-164	1.43551e-163	1.74431e-163	-7.35207e-163	-1.04017e-163	5.86405e-164	2.58141e-163	-1.26761e-162	-2.50891e-165	-3.25411e-163	-3.67247e-163	1.68031e-163	4.909e-163	-3.49902e-164	1.28801e-162	0
4.77499e-163	3.68129e-163	-4.156e-163	-1.56673e-163	-2.81813e-163	-4.67416e-164	2.27809e-164	-2.13709e-163	-1.08981e-162	-6.06264e-164	-6.35855e-163	-1.0025e-163	4.30987e-163	-1.81252e-163	9.47354e-163	3.68502e-164	1.43551e-163	1.74431e-163	-7.35207e-163	-1.04017e-163	5.86405e-164	2.58141e-163	-1.26761e-162	-2.50891e-165	-3.25411e-163	-3.67247e-163	1.68031e-163	4.909e-163	-3.49902e-164	1.28801e-162	0
4.77499e-163	3.68129e-163	-4.156e-163	-1.56673e-163	-2.81813e-163	-4.67416e-164	2.27809e-164	-2.13709e-163	-1.08981e-162	-6.06264e-164	-6.35855e-163	-1.0025e-163	4.30987e-163	-1.81252e-163	9.47354e-163	3.68502e-164	1.43551e-163	1.74431e-163	-7.35207e-163	-1.04017e-163	5.86405e-164	2.58141e-163	-1.26761e-162	-2.50891e-165	-3.25411e-163	-3.67247e-163	1.68031e-163	4.909e-163	-3.49902e-164	1.28801e-162	0
4.77499e-163	3.68129e-163	-4.156e-163	-1.56673e-163	-2.81813e-163	-4.67416e-164	2.27809e-164	-2.13709e-163	-1.08981e-162	-6.06264e-164	-6.35855e-163	-1.0025e-163	4.30987e-163	-1.81252e-163	9.47354e-163	3.68502e-164	1.43551e-163	1.74431e-163	-7.35207e-163	-1.04017e-163	5.86405e-164	2.58141e-163	-1.26761e-162	-2.50891e-165	-3.25411e-163	-3.67247e-163	1.68031e-163	4.909e-163	-3.49902e-164	1.28801e-162	0
4.77499e-163	3.68129e-163	-4.156e-163	-1.56673e-163	-2.81813e-163	-4.67416e-164	2.27809e-164	-2.13709e-163	-1.08981e-162	-6.06264e-164	-6.35855e-163	-1.0025e-163	4.30987e-163	-1.81252e-163	9.47354e-163	3.68502e-164	1.43551e-163	1.74431e-163	-7.35207e-163	-1.04017e-163	5.86405e-164	2.58141e-163	-1.26761e-162	-2.50891e-165	-3.25411e-163	-3.67247e-163	1.68031e-163	4.909e-163	-3.49902e-164	1.28801e-162	0
4.77499e-163	3.68129e-163	-4.156e-163	-1.56673e-163	-2.81813e-163	-4.67416e-164	2.27809e-164	-2.13709e-163	-1.08981e-162	-6.06264e-164	-6.35855e-163	-1.0025e-163	4.30987e-163	-1.81252e-163	9.47354e-163	3.68502e-164	1.43551e-163	1.74431e-163	-7.35207e-163	-1.04017e-163	5.86405e-164	2.58141e-163	-1.26761e-162	-2.50891e-165	-3.25411e-163	-3.67247e-163	1.68031e-163	4.909e-163	-3.49902e-164	1.28801e-162	0
4.77499e-163	3.68129e-163	-4.156e-163	-1.56673e-163	-2.81813e-163	-4.67416e-164	2.27809e-164	-2.13709e-163	-1.08981e-162	-6.06264e-164	-6.35855e-163	-1.0025e-163	4.30987e-163	-1.81252e-163	9.47354e-163	3.68502e-164	1.43551e-163	1.74431e-163	-7.35207e-163	-1.04017e-163	5.86405e-164	2.58141e-163	-1.26761e-162	-2.50891e-165	-3.25411e-163	-3.67247e-163	1.68031e-163	4.909e-163	-3.49902e-164	1.28801e-162	0
4.77499e-163	3.68129e-163	-4.156e-163	-1.56673e-163	-2.81813e-163	-4.67416e-164	2.27809e-164	-2.13709e-163	-1.08981e-162	-6.06264e-164	-6.35855e-163	-1.0025e-163	4.30987e-163	-1.81252e-163	9.47354e-163	3.68502e-164	1.43551e-163	1.74431e-163	-7.35207e-163	-1.04017e-163	5.86405e-164	2.58141e-163	-1.26761e-162	-2.50891e-165	-3.25411e-163	-3.67247e-163	1.68031e-163	4.909e-163	-3.49902e-164	1.28801e-162	0
4.77499e-163	3.68129e-163	-4.156e-163	-1.56673e-163	-2.81813e-163	-4.67416e-164	2.27809e-164	-2.13709e-163	-1.08981e-162	-6.06264e-164	-6.35855e-163	-1.0025e-163	4.30987e-163	-1.81252e-163	9.47354e-163	3.68502e-164	1.43551e-163	1.74431e-163	-7.35207e-163	-1.04017e-163	5.86405e-164	2.58141e-163	-1.26761e-162	-2.50891e-165	-3.25411e-163	-3.67247e-163	1.68031e-163	4.909e-163	-3.49902e-164	1.28801e-162	0
4.77499e-163	3.68129e-163	-4.156e-163	-1.56673e-163	-2.81813e-163	-4.67416e-164	2.27809e-164	-2.13709e-163	-1.08981e-162	-6.06264e-164	-6.35855e-163	-1.0025e-163	4.30987e-163	-1.81252e-163	9.47354e-163	3.68502e-164	1.43551e-163	1.74431e-163	-7.35207e-163	-1.04017e-163	5.86405e-164	2.58141e-163	-1.26761e-162	-2.50891e-165	-3.25411e-163	-3.67247e-163	1.68031e-163	4.909e-163	-3.49902e-164	1.28801e-162	0
4.77499e-163	3.68129e-163	-4.156e-163	-1.56673e-163	-2.81813e-163	-4.67416e-164	2.27809e-164	-2.13709e-163	-1.08981e-162	-6.06264e-164	-6.35855e-163	-1.0025e-163	4.30987e-163	-1.81252e-163	9.47354e-163	3.68502e-164	1.43551e-163	1.74431e-163	-7.35207e-163	-1.04017e-163	5.86405e-164	2.58141e-163	-1.26761e-162	-2.50891e-165	-3.25411e-163	-3.67247e-163	1.68031e-163	4.909e-163	-3.49902e-164	1.28801e-162	0
4.77499e-163	3.68129e-163	-4.156e-163	-1.56673e-163	-2.81813e-163	-4.67416e-164	2.27809e-164	-2.13709e-163	-1.08981e-162	-6.06264e-164	-6.35855e-163	-1.0025e-163	4.30987e-163	-1.81252e-163	9.47354e-163	3.68502e-164	1.43551e-163	1.74431e-163	-7.35207e-163	-1.04017e-163	5.86405e-164	2.58141e-163	-1.26761e-162	-2.50891e-165	-3.25411e-163	-3.67247e-163	1.68031e-163	4.909e-163	-3.49902e-164	1.28801e-162	0
4.77499e-163	3.68129e-163	-4.156e-163	-1.56673e-163	-2.81813e-163	-4.67416e-164	2.27809e-164	-2.13709e-163	-1.08981e-162	-6.06264e-164	-6.35855e-163	-1.0025e-163	4.30987e-163	-1.81252e-163	9.47354e-163	3.68502e-164	1.43551e-163	1.74431e-163	-7.35207e-163	-1.04017e-163	5.86405e-164	2.58141e-163	-1.26761e-162	-2.50891e-165	-3.25411e-163	-3.67247e-163	1.68031e-163	4.909e-163	-3.49902e-164	1.28801e-162	0
4.77499e-163	3.68129e-163	-4.156e-163	-1.56673e-163	-2.81813e-163	-4.67416e-164	2.27809e-164	-2.13709e-163	-1.08981e-162	-6.06264e-164	-6.35855e-163	-1.0025e-163	4.30987e-163	-1.81252e-163	9.47354e-163	3.68502e-164	1.43551e-163	1.74431e-163	-7.35207e-163	-1.04017e-163	5.86405e-164	2.58141e-163	-1.26761e-162	-2.50891e-165	-3.25411e-163	-3.67247e-163	1.68031e-163	4.909e-163	-3.49902e-164	1.28801e-162	0
4.77499e-163	3.68129e-163	-4.156e-163	-1.56673e-163	-2.81813e-163	-4.67416e-164	2.27809e-164	-2.13709e-163	-1.08981e-162	-6.06264e-164	-6.35855e-163	-1.0025e-163	4.30987e-163	-1.81252e-163	9.47354e-163	3.68502e-164	1.43551e-163	1.74431e-163	-7.35207e-163	-1.04017e-163	5.86405e-164	2.58141e-163	-1.26761e-162	-2.50891e-165	-3.25411e-163	-3.67247e-163	1.68031e-163	4.909e-163	-3.49902e-164	1.28801e-162	0
4.77499e-163	3.68129e-163	-4.156e-163	-1.56673e-163	-2.81813e-163	-4.67416e-164	2.27809e-164	-2.13709e-163	-1.08981e-162	-6.06264e-164	-6.35855e-163	-1.0025e-163	4.30987e-163	-1.81252e-163	9.47354e-163	3.68502e-164	1.43551e-163	1.74431e-163	-7.35207e-163	-1.04017e-163	5.86405e-164	2.58141e-163	-1.26761e-162	-2.50891e-165	-3.25411e-163	-3.67247e-163	1.68031e-163	4.909e-163	-3.49902e-164	1.28801e-162	0
4.77499e-163	3.68129e-163	-4.156e-163	-1.56673e-163	-2.81813e-163	-4.67416e-164	2.27809e-164	-2.13709e-163	-1.08981e-162	-6.06264e-164	-6.35855e-163	-1.0025e-163	4.30987e-163	-1.81252e-163	9.47354e-163	3.68502e-164	1.43551e-163	1.74431e-163	-7.35207e-163	-1.04017e-163	5.86405e-164	2.58141e-163	-1.26761e-162	-2.50891e-165	-3.25411e-163	-3.67247e-163	1.68031e-163	4.909e-163	-3.49902e-164	1.28801e-162	0
4.77499e-163	3.68129e-163	-4.156e-163	-1.56673e-163	-2.81813e-163	-4.67416e-164	2.27809e-164	-2.13709e-163	-1.08981e-162	-6.06264e-164	-6.35855e-163	-1.0025e-163	4.30987e-163	-1.81252e-163	9.47354e-163	3.68502e-164	1.43551e-163	1.74431e-163	-7.35207e-163	-1.04017e-163	5.86405e-164	2.58141e-163	-1.26761e-162	-2.50891e-165	-3.25411e-163	-3.67247e-163	1.68031e-163	4.909e-163	-3.49902e-164	1.28801e-162	0
4.77499e-163	3.68129e-163	-4.156e-163	-1.56673e-163	-2.81813e-163	-4.67416e-164	2.27809e-164	-2.13709e-163	-1.08981e-162	-6.06264e-164	-6.35855e-163	-1.0025e-163	4.30987e-163	-1.81252e-163	9.47354e-163	3.68502e-164	1.43551e-163	1.74431e-163	-7.35207e-163	-1.04017e-163	5.86405e-164	2.58141e-163	-1.26761e-162	-2.50891e-165	-3.25411e-163	-3.67247e-163	1.68031e-163	4.909e-163	-3.49902e-164	1.28801e-162	0
4.77499e-163	3.68129e-163	-4.156e-163	-1.56673e-163	-2.81813e-163	-4.67416e-164	2.27809e-164	-2.13709e-163	-1.08981e-162	-6.06264e-164	-6.35855e-163	-1.0025e-163	4.30987e-163	-1.81252e-163	9.47354e-163	3.68502e-164	1.43551e-163	1.74431e-163	-7.35207e-163	-1.04017e-163	5.86405e-164	2.58141e-163	-1.26761e-162	-2.50891e-165	-3.25411e-163	-3.67247e-163	1.68031e-163	4.909e-163	-3.49902e-164	1.28801e-162	0
4.77499e-163	3.68129e-163	-4.156e-163	-1.56673e-163	-2.81813e-163	-4.67416e-164	2.27809e-164	-2.13709e-163	-1.08981e-162	-6.06264e-164	-6.35855e-163	-1.0025e-163	4.30987e-163	-1.81252e-163	9.47354e-163	3.68502e-164	1.43551e-163	1.74431e-163	-7.35207e-163	-1.04017e-163	5.86405e-164	2.58141e-163	-1.26761e-162	-2.50891e-165	-3.25411e-163	-3.67247e-163	1.68031e-163	4.909e-163	-3.49902e-164	1.28801e-162	0
4.77499e-163	3.68129e-163	-4.156e-163	-1.56673e-163	-2.81813e-163	-4.67416e-164	2.27809e-164	-2.13709e-163	-1.08981e-162	-6.06264e-164	-6.35855e-163	-1.0025e-163	4.30987e-163	-1.81252e-163	9.47354e-163	3.68502e-164	1.43551e-163	1.74431e-163	-7.35207e-163	-1.04017e-163	5.86405e-164	2.58141e-163	-1.26761e-162	-2.50891e-165	-3.25411e-163	-3.67247e-163	1.68031e-163	4.909e-163	-3.49902e-164	1.28801e-162	0
4.77499e-163	3.68129e-163	-4.156e-163	-1.56673e-163	-2.81813e-163	-4.67416e-164	2.27809e-164	-2.13709e-163	-1.08981e-162	-6.06264e-164	-6.35855e-163	-1.0025e-163	4.30987e-163	-1.81252e-163	9.47354e-163	3.68502e-164	1.43551e-163	1.74431e-163	-7.35207e-163	-1.04017e-163	5.86405e-164	2.58141e-163	-1.26761e-162	-2.50891e-165	-3.25411e-163	-3.67247e-163	1.68031e-163	4.909e-163	-3.49902e-164	1.28801e-162	0
4.77499e-163	3.68129e-163	-4.156e-163	-1.56673e-163	-2.81813e-163	-4.67416e-164	2.27809e-164	-2.13709e-163	-1.08981e-162	-6.06264e-164	-6.35855e-163	-1.0025e-163	4.30987e-163	-1.81252e-163	9.47354e-163	3.68502e-164	1.43551e-163	1.74431e-163	-7.35207e-163	-1.04017e-163	5.86405e-164	2.58141e-163	-1.26761e-162	-2.50891e-165	-3.25411e-163	-3.67247e-163	1.68031e-163	4.909e-163	-3.49902e-164	1.28801e-162	0
4.77499e-163	3.68129e-163	-4.156e-163	-1.56673e-163	-2.81813e-163	-4.67416e-164	2.27809e-164	-2.13709e-163	-1.08981e-162	-6.06264e-164	-6.35855e-163	-1.0025e-163	4.30987e-163	-1.81252e-163	9.47354e-163	3.68502e-164	1.43551e-163	1.74431e-163	-7.35207e-163	-1.04017e-163	5.86405e-164	2.58141e-163	-1.26761e-162	-2.50891e-165	-3.25411e-163	-3.67247e-163	1.68031e-163	4.909e-163	-3.49902e-164	1.28801e-162	0
4.77499e-163	3.68129e-163	-4.156e-163	-1.56673e-163	-2.81813e-163	-4.67416e-164	2.27809e-164	-2.13709e-163	-1.08981e-162	-6.06264e-164	-6.35855e-163	-1.0025e-163	4.30987e-163	-1.81252e-163	9.47354e-163	3.68502e-164	1.43551e-163	1.74431e-163	-7.35207e-163	-1.04017e-163	5.86405e-164	2.58141e-163	-1.26761e-162	-2.50891e-165	-3.25411e-163	-3.67247e-163	1.68031e-163	4.909e-163	-3.49902e-164	1.28801e-162	0
4.77499e-163	3.68129e-163	-4.156e-163	-1.56673e-163	-2.81813e-163	-4.67416e-164	2.27809e-164	-2.13709e-163	-1.08981e-162	-6.06264e-164	-6.35855e-163	-1.0025e-163	4.30987e-163	-1.81252e-163	9.47354e-163	3.68502e-164	1.43551e-163	1.74431e-163	-7.35207e-163	-1.04017e-163	5.86405e-164	2.58141e-163	-1.26761e-162	-2.50891e-165	-3.25411e-163	-3.67247e-163	1.68031e-163	4.909e-163	-3.49902e-164	1.28801e-162	0
4.77499e-163	3.68129e-163	-4.156e-163	-1.56673e-163	-2.81813e-163	-4.67416e-164	2.27809e-164	-2.13709e-163	-1.08981e-162	-6.06264e-164	-6.35855e-163	-1.0025e-163	4.30987e-163	-1.81252e-163	9.47354e-163	3.68502e-164	1.43551e-163	1.74431e-163	-7.35207e-163	-1.04017e-163	5.86405e-164	2.58141e-163	-1.26761e-162	-2.50891e-165	-3.25411e-163	-3.67247e-163	1.68031e-163	4.909e-163	-3.49902e-164	1.28801e-162	0
4.77499e-163	3.68129e-163	-4.156e-163	-1.56673e-163	-2.81813e-163	-4.67416e-164	2.27809e-164	-2.13709e-163	-1.08981e-162	-6.06264e-164	-6.35855e-163	-1.0025e-163	4.30987e-163	-1.81252e-163	9.47354e-163	3.68502e-164	1.43551e-163	1.74431e-163	-7.35207e-163	-1.04017e-163	5.86405e-164	2.58141e-163	-1.26761e-162	-2.50891e-165	-3.25411e-163	-3.67247e-163	1.68031e-163	4.909e-163	-3.49902e-164	1.28801e-162	0
4.77499e-163	3.68129e-163	-4.156e-163	-1.56673e-163	-2.81813e-163	-4.67416e-164	2.27809e-164	-2.13709e-163	-1.08981e-162	-6.06264e-164	-6.35855e-163	-1.0025e-163	4.30987e-163	-1.81252e-163	9.47354e-163	3.68502e-164	1.43551e-163	1.74431e-163	-7.35207e-163	-1.04017e-163	5.86405e-164	2.58141e-163	-1.26761e-162	-2.50891e-165	-3.25411e-163	-3.67247e-163	1.68031e-163	4.909e-163	-3.49902e-164	1.28801e-162	0
4.77499e-163	3.68129e-163	-4.156e-163	-1.56673e-163	-2.81813e-163	-4.67416e-164	2.27809e-164	-2.13709e-163	-1.08981e-162	-6.06264e-164	-6.35855e-163	-1.0025e-163	4.30987e-163	-1.81252e-163	9.47354e-163	3.68502e-164	1.43551e-163	1.74431e-163	-7.35207e-163	-1.04017e-163	5.86405e-164	2.58141e-163	-1.26761e-162	-2.50891e-165	-3.25411e-163	-3.67247e-163	1.68031e-163	4.909e-163	-3.49902e-164	1.28801e-162	0
4.77499e-163	3.68129e-163	-4.156e-163	-1.56673e-163	-2.81813e-163	-4.67416e-164	2.27809e-164	-2.13709e-163	-1.08981e-162	-6.06264e-164	-6.35855e-163	-1.0025e-163	4.30987e-163	-1.81252e-163	9.47354e-163	3.68502e-164	1.43551e-163	1.74431e-163	-7.35207e-163	-1.04017e-163	5.86405e-164	2.58141e-163	-1.26761e-162	-2.50891e-165	-3.25411e-163	-3.67247e-163	1.68031e-163	4.909e-163	-3.49902e-164	1.28801e-162	0
4.77499e-163	3.68129e-163	-4.156e-163	-1.56673e-163	-2.81813e-163	-4.67416e-164	2.27809e-164	-2.13709e-163	-1.08981e-162	-6.06264e-164	-6.35855e-163	-1.0025e-163	4.30987e-163	-1.81252e-163	9.47354e-163	3.68502e-164	1.43551e-163	1.74431e-163	-7.35207e-163	-1.04017e-163	5.86405e-164	2.58141e-163	-1.26761e-162	-2.50891e-165	-3.25411e-163	-3.67247e-163	1.68031e-163	4.909e-163	-3.49902e-164	1.28801e-162	0
4.77499e-163	3.68129e-163	-4.156e-163	-1.56673e-163	-2.81813e-163	-4.67416e-164	2.27809e-164	-2.13709e-163	-1.08981e-162	-6.06264e-164	-6.35855e-163	-1.0025e-163	4.30987e-163	-1.81252e-163	9.47354e-163	3.68502e-164	1.43551e-163	1.74431e-163	-7.35207e-163	-1.04017e-163	5.86405e-164	2.58141e-163	-1.26761e-162	-2.50891e-165	-3.25411e-163	-3.67247e-163	1.68031e-163	4.909e-163	-3.49902e-164	1.28801e-162	0
4.77499e-163	3.68129e-163	-4.156e-163	-1.56673e-163	-2.81813e-163	-4.67416e-164	2.27809e-164	-2.13709e-163	-1.08981e-162	-6.06264e-164	-6.35855e-163	-1.0025e-163	4.30987e-163	-1.81252e-163	9.47354e-163	3.68502e-164	1.43551e-163	1.74431e-163	-7.35207e-163	-1.04017e-163	5.86405e-164	2.58141e-163	-1.26761e-162	-2.50891e-165	-3.25411e-163	-3.67247e-163	1.68031e-163	4.909e-163	-3.49902e-164	1.28801e-162	0
4.77499e-163	3.68129e-163	-4.156e-163	-1.56673e-163	-2.81813e-163	-4.67416e-164	2.27809e-164	-2.13709e-163	-1.08981e-162	-6.06264e-164	-6.35855e-163	-1.0025e-163	4.30987e-163	-1.81252e-163	9.47354e-163	3.68502e-164	1.43551e-163	1.74431e-163	-7.35207e-163	-1.04017e-163	5.86405e-164	2.58141e-163	-1.26761e-162	-2.50891e-165	-3.25411e-163	-3.67247e-163	1.68031e-163	4.909e-163	-3.49902e-164	1.28801e-162	0
4.77499e-163	3.68129e-163	-4.156e-163	-1.56673e-163	-2.81813e-163	-4.67416e-164	2.27809e-164	-2.13709e-163	-1.08981e-162	-6.06264e-164	-6.35855e-163	-1.0025e-163	4.30987e-163	-1.81252e-163	9.47354e-163	3.68502e-164	1.43551e-163	1.74431e-163	-7.35207e-163	-1.04017e-163	5.86405e-164	2.58141e-163	-1.26761e-162	-2.50891e-165	-3.25411e-163	-3.67247e-163	1.68031e-163	4.909e-163	-3.49902e-164	1.28801e-162	0
4.77499e-163	3.68129e-163	-4.156e-163	-1.56673e-163	-2.81813e-163	-4.67416e-164	2.27809e-164	-2.13709e-163	-1.08981e-162	-6.06264e-164	-6.35855e-163	-1.0025e-163	4.30987e-163	-1.81252e-163	9.47354e-163	3.68502e-164	1.43551e-163	1.74431e-163	-7.35207e-163	-1.04017e-163	5.86405e-164	2.58141e-163	-1.26761e-162	-2.50891e-165	-3.25411e-163	-3.67247e-163	1.68031e-163	4.909e-163	-3.49902e-164	1.28801e-162	0
4.77499e-163	3.68129e-163	-4.156e-163	-1.56673e-163	-2.81813e-163	-4.67416e-164	2.27809e-164	-2.13709e-163	-1.08981e-162	-6.06264e-164	-6.35855e-163	-1.0025e-163	4.30987e-163	-1.81252e-163	9.47354e-163	3.68502e-164	1.43551e-163	1.74431e-163	-7.35207e-163	-1.04017e-163	5.86405e-164	2.58141e-163	-1.26761e-162	-2.50891e-165	-3.25411e-163	-3.67247e-163	1.68031e-163	4.909e-163	-3.49902e-164	1.28801e-162	0
4.77499e-163	3.68129e-163	-4.156e-163	-1.56673e-163	-2.81813e-163	-4.67416e-164	2.27809e-164	-2.13709e-163	-1.08981e-162	-6.06264e-164	-6.35855e-163	-1.0025e-163	4.30987e-163	-1.81252e-163	9.47354e-163	3.68502e-164	1.43551e-163	1.74431e-163	-7.35207e-163	-1.04017e-163	5.86405e-164	2.58141e-163	-1.26761e-162	-2.50891e-165	-3.25411e-163	-3.67247e-163	1.68031e-163	4.909e-163	-3.49902e-164	1.28801e-162	0
4.77499e-163	3.68129e-163	-4.156e-163	-1.56673e-163	-2.81813e-163	-4.67416e-164	2.27809e-164	-2.13709e-163	-1.08981e-162	-6.06264e-164	-6.35855e-163	-1.0025e-163	4.30987e-163	-1.81252e-163	9.47354e-163	3.68502e-164	1.43551e-163	1.74431e-163	-7.35207e-163	-1.04017e-163	5.86405e-164	2.58141e-163	-1.26761e-162	-2.50891e-165	-3.25411e-163	-3.67247e-163	1.68031e-163	4.909e-163	-3.49902e-164	1.28801e-162	0
4.77499e-163	3.68129e-163	-4.156e-163	-1.56673e-163	-2.81813e-163	-4.67416e-164	2.27809e-164	-2.13709e-163	-1.08981e-162	-6.06264e-164	-6.35855e-163	-1.0025e-163	4.30987e-163	-1.81252e-163	9.47354e-163	3.68502e-164	1.43551e-163	1.74431e-163	-7.35207e-163	-1.04017e-163	5.86405e-164	2.58141e-163	-1.26761e-162	-2.50891e-165	-3.25411e-163	-3.67247e-163	1.68031e-163	4.909e-163	-3.49902e-164	1.28801e-162	0
4.77499e-163	3.68129e-163	-4.156e-163	-1.56673e-163	-2.81813e-163	-4.67416e-164	2.27809e-164	-2.13709e-163	-1.08981e-162	-6.06264e-164	-6.35855e-163	-1.0025e-163	4.30987e-163	-1.81252e-163	9.47354e-163	3.68502e-164	1.43551e-163	1.74431e-163	-7.35207e-163	-1.04017e-163	5.86405e-164	2.58141e-163	-1.26761e-162	-2.50891e-165	-3.25411e-163	-3.67247e-163	1.68031e-163	4.909e-163	-3.49902e-164	1.28801e-162	0
4.77499e-163	3.68129e-163	-4.156e-163	-1.56673e-163	-2.81813e-163	-4.67416e-164	2.27809e-164	-2.13709e-163	-1.08981e-162	-6.06264e-164	-6.35855e-163	-1.0025e-163	4.30987e-163	-1.81252e-163	9.47354e-163	3.68502e-164	1.43551e-163	1.74431e-163	-7.35207e-163	-1.04017e-163	5.86405e-164	2.58141e-163	-1.26761e-162	-2.50891e-165	-3.25411e-163	-3.67247e-163	1.68031e-163	4.909e-163	-3.49902e-164	1.28801e-162	0
4.77499e-163	3.68129e-163	-4.156e-163	-1.56673e-163	-2.81813e-163	-4.67416e-164	2.27809e-164	-2.13709e-163	-1.08981e-162	-6.06264e-164	-6.35855e-163	-1.0025e-163	4.30987e-163	-1.81252e-163	9.47354e-163	3.68502e-164	1.43551e-163	1.74431e-163	-7.35207e-163	-1.04017e-163	5.86405e-164	2.58141e-163	-1.26761e-162	-2.50891e-165	-3.25411e-163	-3.67247e-163	1.68031e-163	4.909e-163	-3.49902e-164	1.28801e-162	0
4.77499e-163	3.68129e-163	-4.156e-163	-1.56673e-163	-2.81813e-163	-4.67416e-164	2.27809e-164	-2.13709e-163	-1.08981e-162	-6.06264e-164	-6.35855e-163	-1.0025e-163	4.30987e-163	-1.81252e-163	9.47354e-163	3.68502e-164	1.43551e-163	1.74431e-163	-7.35207e-163	-1.04017e-163	5.86405e-164	2.58141e-163	-1.26761e-162	-2.50891e-165	-3.25411e-163	-3.67247e-163	1.68031e-163	4.909e-163	-3.49902e-164	1.28801e-162	0
4.77499e-163	3.68129e-163	-4.156e-163	-1.56673e-163	-2.81813e-163	-4.67416e-164	2.27809e-164	-2.13709e-163	-1.08981e-162	-6.06264e-164	-6.35855e-163	-1.0025e-163	4.30987e-163	-1.81252e-163	9.47354e-163	3.68502e-164	1.43551e-163	1.74431e-163	-7.35207e-163	-1.04017e-163	5.86405e-164	2.58141e-163	-1.26761e-162	-2.50891e-165	-3.25411e-163	-3.67247e-163	1.68031e-163	4.909e-163	-3.49902e-164	1.28801e-162	0
4.77499e-163	3.68129e-163	-4.156e-163	-1.56673e-163	-2.81813e-163	-4.67416e-164	2.27809e-164	-2.13709e-163	-1.08981e-162	-6.06264e-164	-6.35855e-163	-1.0025e-163	4.30987e-163	-1.81252e-163	9.47354e-163	3.68502e-164	1.43551e-163	1.74431e-163	-7.35207e-163	-1.04017e-163	5.86405e-164	2.58141e-163	-1.26761e-162	-2.50891e-165	-3.25411e-163	-3.67247e-163	1.68031e-163	4.909e-163	-3.49902e-164	1.28801e-162	0
4.77499e-163	3.68129e-163	-4.156e-163	-1.56673e-163	-2.81813e-163	-4.67416e-164	2.27809e-164	-2.13709e-163	-1.08981e-162	-6.06264e-164	-6.35855e-163	-1.0025e-163	4.30987e-163	-1.81252e-163	9.47354e-163	3.68502e-164	1.43551e-163	1.74431e-163	-7.35207e-163	-1.04017e-163	5.86405e-164	2.58141e-163	-1.26761e-162	-2.50891e-165	-3.25411e-163	-3.67247e-163	1.68031e-163	4.909e-163	-3.49902e-164	1.28801e-162	0
4.77499e-163	3.68129e-163	-4.156e-163	-1.56673e-163	-2.81813e-163	-4.67416e-164	2.27809e-164	-2.13709e-163	-1.08981e-162	-6.06264e-164	-6.35855e-163	-1.0025e-163	4.30987e-163	-1.81252e-163	9.47354e-163	3.68502e-164	1.43551e-163	1.74431e-163	-7.35207e-163	-1.04017e-163	5.86405e-164	2.58141e-163	-1.26761e-162	-2.50891e-165	-3.25411e-163	-3.67247e-163	1.68031e-163	4.909e-163	-3.49902e-164	1.28801e-162	0
4.77499e-163	3.68129e-163	-4.156e-163	-1.56673e-163	-2.81813e-163	-4.67416e-164	2.27809e-164	-2.13709e-163	-1.08981e-162	-6.06264e-164	-6.35855e-163	-1.0025e-163	4.30987e-163	-1.81252e-163	9.47354e-163	3.68502e-164	1.43551e-163	1.74431e-163	-7.35207e-163	-1.04017e-163	5.86405e-164	2.58141e-163	-1.26761e-162	-2.50891e-165	-3.25411e-163	-3.67247e-163	1.68031e-163	4.909e-163	-3.49902e-164	1.28801e-162	0
4.77499e-163	3.68129e-163	-4.156e-163	-1.56673e-163	-2.81813e-163	-4.67416e-164	2.27809e-164	-2.13709e-163	-1.08981e-162	-6.06264e-164	-6.35855e-163	-1.0025e-163	4.30987e-163	-1.81252e-163	9.47354e-163	3.68502e-164	1.43551e-163	1.74431e-163	-7.35207e-163	-1.04017e-163	5.86405e-164	2.58141e-163	-1.26761e-162	-2.50891e-165	-3.25411e-163	-3.67247e-163	1.68031e-163	4.909e-163	-3.49902e-164	1.28801e-162	0
4.77499e-163	3.68129e-163	-4.156e-163	-1.56673e-163	-2.81813e-163	-4.67416e-164	2.27809e-164	-2.13709e-163	-1.08981e-162	-6.06264e-164	-6.35855e-163	-1.0025e-163	4.30987e-163	-1.81252e-163	9.47354e-163	3.68502e-164	1.43551e-163	1.74431e-163	-7.35207e-163	-1.04017e-163	5.86405e-164	2.58141e-163	-1.26761e-162	-2.50891e-165	-3.25411e-163	-3.67247e-163	1.68031e-163	4.909e-163	-3.49902e-164	1.28801e-162	0
4.77499e-163	3.68129e-163	-4.156e-163	-1.56673e-163	-2.81813e-163	-4.67416e-164	2.27809e-164	-2.13709e-163	-1.08981e-162	-6.06264e-164	-6.35855e-163	-1.0025e-163	4.30987e-163	-1.81252e-163	9.47354e-163	3.68502e-164	1.43551e-163	1.74431e-163	-7.35207e-163	-1.04017e-163	5.86405e-164	2.58141e-163	-1.26761e-162	-2.50891e-165	-3.25411e-163	-3.67247e-163	1.68031e-163	4.909e-163	-3.49902e-164	1.28801e-162	0
4.77499e-163	3.68129e-163	-4.156e-163	-1.56673e-163	-2.81813e-163	-4.67416e-164	2.27809e-164	-2.13709e-163	-1.08981e-162	-6.06264e-164	-6.35855e-163	-1.0025e-163	4.30987e-163	-1.81252e-163	9.47354e-163	3.68502e-164	1.43551e-163	1.74431e-163	-7.35207e-163	-1.04017e-163	5.86405e-164	2.58141e-163	-1.26761e-162	-2.50891e-165	-3.25411e-163	-3.67247e-163	1.68031e-163	4.909e-163	-3.49902e-164	1.28801e-162	0
4.77499e-163	3.68129e-163	-4.156e-163	-1.56673e-163	-2.81813e-163	-4.67416e-164	2.27809e-164	-2.13709e-163	-1.08981e-162	-6.06264e-164	-6.35855e-163	-1.0025e-163	4.30987e-163	-1.81252e-163	9.47354e-163	3.68502e-164	1.43551e-163	1.74431e-163	-7.35207e-163	-1.04017e-163	5.86405e-164	2.58141e-163	-1.26761e-162	-2.50891e-165	-3.25411e-163	-3.67247e-163	1.68031e-163	4.909e-163	-3.49902e-164	1.28801e-162	0
4.77499e-163	3.68129e-163	-4.156e-163	-1.56673e-163	-2.81813e-163	-4.67416e-164	2.27809e-164	-2.13709e-163	-1.08981e-162	-6.06264e-164	-6.35855e-163	-1.0025e-163	4.30987e-163	-1.81252e-163	9.47354e-163	3.68502e-164	1.43551e-163	1.74431e-163	-7.35207e-163	-1.04017e-163	5.86405e-164	2.58141e-163	-1.26761e-162	-2.50891e-165	-3.25411e-163	-3.67247e-163	1.68031e-163	4.909e-163	-3.49902e-164	1.28801e-162	0
4.77499e-163	3.68129e-163	-4.156e-163	-1.56673e-163	-2.81813e-163	-4.67416e-164	2.27809e-164	-2.13709e-163	-1.08981e-162	-6.06264e-164	-6.35855e-163	-1.0025e-163	4.30987e-163	-1.81252e-163	9.47354e-163	3.68502e-164	1.43551e-163	1.74431e-163	-7.35207e-163	-1.04017e-163	5.86405e-164	2.58141e-163	-1.26761e-162	-2.50891e-165	-3.25411e-163	-3.67247e-163	1.68031e-163	4.909e-163	-3.49902e-164	1.28801e-162	0
4.77499e-163	3.68129e-163	-4.156e-163	-1.56673e-163	-2.81813e-163	-4.67416e-164	2.27809e-164	-2.13709e-163	-1.08981e-162	-6.06264e-164	-6.35855e-163	-1.0025e-163	4.30987e-163	-1.81252e-163	9.47354e-163	3.68502e-164	1.43551e-163	1.74431e-163	-7.35207e-163	-1.04017e-163	5.86405e-164	2.58141e-163	-1.26761e-162	-2.50891e-165	-3.25411e-163	-3.67247e-163	1.68031e-163	4.909e-163	-3.49902e-164	1.28801e-162	0
4.77499e-163	3.68129e-163	-4.156e-163	-1.56673e-163	-2.81813e-163	-4.67416e-164	2.27809e-164	-2.13709e-163	-1.08981e-162	-6.06264e-164	-6.35855e-163	-1.0025e-163	4.30987e-163	-1.81252e-163	9.47354e-163	3.68502e-164	1.43551e-163	1.74431e-163	-7.35207e-163	-1.04017e-163	5.86405e-164	2.58141e-163	-1.26761e-162	-2.50891e-165	-3.25411e-163	-3.67247e-163	1.68031e-163	4.909e-163	-3.49902e-164	1.28801e-162	0
4.77499e-163	3.68129e-163	-4.156e-163	-1.56673e-163	-2.81813e-163	-4.67416e-164	2.27809e-164	-2.13709e-163	-1.08981e-162	-6.06264e-164	-6.35855e-163	-1.0025e-163	4.30987e-163	-1.81252e-163	9.47354e-163	3.68502e-164	1.43551e-163	1.74431e-163	-7.35207e-163	-1.04017e-163	5.86405e-164	2.58141e-163	-1.26761e-162	-2.50891e-165	-3.25411e-163	-3.67247e-163	1.68031e-163	4.909e-163	-3.49902e-164	1.28801e-162	0
4.77499e-163	3.68129e-163	-4.156e-163	-1.56673e-163	-2.81813e-163	-4.67416e-164	2.27809e-164	-2.13709e-163	-1.08981e-162	-6.06264e-164	-6.35855e-163	-1.0025e-163	4.30987e-163	-1.81252e-163	9.47354e-163	3.68502e-164	1.43551e-163	1.74431e-163	-7.35207e-163	-1.04017e-163	5.86405e-164	2.58141e-163	-1.26761e-162	-2.50891e-165	-3.25411e-163	-3.67247e-163	1.68031e-163	4.909e-163	-3.49902e-164	1.28801e-162	0
4.77499e-163	3.68129e-163	-4.156e-163	-1.56673e-163	-2.81813e-163	-4.67416e-164	2.27809e-164	-2.13709e-163	-1.08981e-162	-6.06264e-164	-6.35855e-163	-1.0025e-163	4.30987e-163	-1.81252e-163	9.47354e-163	3.68502e-164	1.43551e-163	1.74431e-163	-7.35207e-163	-1.04017e-163	5.86405e-164	2.58141e-163	-1.26761e-162	-2.50891e-165	-3.25411e-163	-3.67247e-163	1.68031e-163	4.909e-163	-3.49902e-164	1.28801e-162	0
4.77499e-163	3.68129e-163	-4.156e-163	-1.56673e-163	-2.81813e-163	-4.67416e-164	2.27809e-164	-2.13709e-163	-1.08981e-162	-6.06264e-164	-6.35855e-163	-1.0025e-163	4.30987e-163	-1.81252e-163	9.47354e-163	3.68502e-164	1.43551e-163	1.74431e-163	-7.35207e-163	-1.04017e-163	5.86405e-164	2.58141e-163	-1.26761e-162	-2.50891e-165	-3.25411e-163	-3.67247e-163	1.68031e-163	4.909e-163	-3.49902e-164	1.28801e-162	0
4.77499e-163	3.68129e-163	-4.156e-163	-1.56673e-163	-2.81813e-163	-4.67416e-164	2.27809e-164	-2.13709e-163	-1.08981e-162	-6.06264e-164	-6.35855e-163	-1.0025e-163	4.30987e-163	-1.81252e-163	9.47354e-163	3.68502e-164	1.43551e-163	1.74431e-163	-7.35207e-163	-1.04017e-163	5.86405e-164	2.58141e-163	-1.26761e-162	-2.50891e-165	-3.25411e-163	-3.67247e-163	1.68031e-163	4.909e-163	-3.49902e-164	1.28801e-162	0
4.77499e-163	3.68129e-163	-4.156e-163	-1.56673e-163	-2.81813e-163	-4.67416e-164	2.27809e-164	-2.13709e-163	-1.08981e-162	-6.06264e-164	-6.35855e-163	-1.0025e-163	4.30987e-163	-1.81252e-163	9.47354e-163	3.68502e-164	1.43551e-163	1.74431e-163	-7.35207e-163	-1.04017e-163	5.86405e-164	2.58141e-163	-1.26761e-162	-2.50891e-165	-3.25411e-163	-3.67247e-163	1.68031e-163	4.909e-163	-3.49902e-164	1.28801e-162	0
4.77499e-163	3.68129e-163	-4.156e-163	-1.56673e-163	-2.81813e-163	-4.67416e-164	2.27809e-164	-2.13709e-163	-1.08981e-162	-6.06264e-164	-6.35855e-163	-1.0025e-163	4.30987e-163	-1.81252e-163	9.47354e-163	3.68502e-164	1.43551e-163	1.74431e-163	-7.35207e-163	-1.04017e-163	5.86405e-164	2.58141e-163	-1.26761e-162	-2.50891e-165	-3.25411e-163	-3.67247e-163	1.68031e-163	4.909e-163	-3.49902e-164	1.28801e-162	0
4.77499e-163	3.68129e-163	-4.156e-163	-1.56673e-163	-2.81813e-163	-4.67416e-164	2.27809e-164	-2.13709e-163	-1.08981e-162	-6.06264e-164	-6.35855e-163	-1.0025e-163	4.30987e-163	-1.81252e-163	9.47354e-163	3.68502e-164	1.43551e-163	1.74431e-163	-7.35207e-163	-1.04017e-163	5.86405e-164	2.58141e-163	-1.26761e-162	-2.50891e-165	-3.25411e-163	-3.67247e-163	1.68031e-163	4.909e-163	-3.49902e-164	1.28801e-162	0
4.77499e-163	3.68129e-163	-4.156e-163	-1.56673e-163	-2.81813e-163	-4.67416e-164	2.27809e-164	-2.13709e-163	-1.08981e-162	-6.06264e-164	-6.35855e-163	-1.0025e-163	4.30987e-163	-1.81252e-163	9.47354e-163	3.68502e-164	1.43551e-163	1.74431e-163	-7.35207e-163	-1.04017e-163	5.86405e-164	2.58141e-163	-1.26761e-162	-2.50891e-165	-3.25411e-163	-3.67247e-163	1.68031e-163	4.909e-163	-3.49902e-164	1.28801e-162	0
4.77499e-163	3.68129e-163	-4.156e-163	-1.56673e-163	-2.81813e-163	-4.67416e-164	2.27809e-164	-2.13709e-163	-1.08981e-162	-6.06264e-164	-6.35855e-163	-1.0025e-163	4.30987e-163	-1.81252e-163	9.47354e-163	3.68502e-164	1.43551e-163	1.74431e-163	-7.35207e-163	-1.04017e-163	5.86405e-164	2.58141e-163	-1.26761e-162	-2.50891e-165	-3.25411e-163	-3.67247e-163	1.68031e-163	4.909e-163	-3.49902e-164	1.28801e-162	0
4.77499e-163	3.68129e-163	-4.156e-163	-1.56673e-163	-2.81813e-163	-4.67416e-164	2.27809e-164	-2.13709e-163	-1.08981e-162	-6.06264e-164	-6.35855e-163	-1.0025e-163	4.30987e-163	-1.81252e-163	9.47354e-163	3.68502e-164	1.43551e-163	1.74431e-163	-7.35207e-163	-1.04017e-163	5.86405e-164	2.58141e-163	-1.26761e-162	-2.50891e-165	-3.25411e-163	-3.67247e-163	1.68031e-163	4.909e-163	-3.49902e-164	1.28801e-162	0
4.77499e-163	3.68129e-163	-4.156e-163	-1.56673e-163	-2.81813e-163	-4.67416e-164	2.27809e-164	-2.13709e-163	-1.08981e-162	-6.06264e-164	-6.35855e-163	-1.0025e-163	4.30987e-163	-1.81252e-163	9.47354e-163	3.68502e-164	1.43551e-163	1.74431e-163	-7.35207e-163	-1.04017e-163	5.86405e-164	2.58141e-163	-1.26761e-162	-2.50891e-165	-3.25411e-163	-3.67247e-163	1.68031e-163	4.909e-163	-3.49902e-164	1.28801e-162	0
4.77499e-163	3.68129e-163	-4.156e-163	-1.56673e-163	-2.81813e-163	-4.67416e-164	2.27809e-164	-2.13709e-163	-1.08981e-162	-6.06264e-164	-6.35855e-163	-1.0025e-163	4.30987e-163	-1.81252e-163	9.47354e-163	3.68502e-164	1.43551e-163	1.74431e-163	-7.35207e-163	-1.04017e-163	5.86405e-164	2.58141e-163	-1.26761e-162	-2.50891e-165	-3.25411e-163	-3.67247e-163	1.68031e-163	4.909e-163	-3.49902e-164	1.28801e-162	0
4.77499e-163	3.68129e-163	-4.156e-163	-1.56673e-163	-2.81813e-163	-4.67416e-164	2.27809e-164	-2.13709e-163	-1.08981e-162	-6.06264e-164	-6.35855e-163	-1.0025e-163	4.30987e-163	-1.81252e-163	9.47354e-163	3.68502e-164	1.43551e-163	1.74431e-163	-7.35207e-163	-1.04017e-163	5.86405e-164	2.58141e-163	-1.26761e-162	-2.50891e-165	-3.25411e-163	-3.67247e-163	1.68031e-163	4.909e-163	-3.49902e-164	1.28801e-162	0
4.77499e-163	3.68129e-163	-4.156e-163	-1.56673e-163	-2.81813e-163	-4.67416e-164	2.27809e-164	-2.13709e-163	-1.08981e-162	-6.06264e-164	-6.35855e-163	-1.0025e-163	4.30987e-163	-1.81252e-163	9.47354e-163	3.68502e-164	1.43551e-163	1.74431e-163	-7.35207e-163	-1.04017e-163	5.86405e-164	2.58141e-163	-1.26761e-162	-2.50891e-165	-3.25411e-163	-3.67247e-163	1.68031e-163	4.909e-163	-3.49902e-164	1.28801e-162	0
4.77499e-163	3.68129e-163	-4.156e-163	-1.56673e-163	-2.81813e-163	-4.67416e-164	2.27809e-164	-2.13709e-163	-1.08981e-162	-6.06264e-164	-6.35855e-163	-1.0025e-163	4.30987e-163	-1.81252e-163	9.47354e-163	3.68502e-164	1.43551e-163	1.74431e-163	-7.35207e-163	-1.04017e-163	5.86405e-164	2.58141e-163	-1.26761e-162	-2.50891e-165	-3.25411e-163	-3.67247e-163	1.68031e-163	4.909e-163	-3.49902e-164	1.28801e-162	0
4.77499e-163	3.68129e-163	-4.156e-163	-1.56673e-163	-2.81813e-163	-4.67416e-164	2.27809e-164	-2.13709e-163	-1.08981e-162	-6.06264e-164	-6.35855e-163	-1.0025e-163	4.30987e-163	-1.81252e-163	9.47354e-163	3.68502e-164	1.43551e-163	1.74431e-163	-7.35207e-163	-1.04017e-163	5.86405e-164	2.58141e-163	-1.26761e-162	-2.50891e-165	-3.25411e-163	-3.67247e-163	1.68031e-163	4.909e-163	-3.49902e-164	1.28801e-162	0
4.77499e-163	3.68129e-163	-4.156e-163	-1.56673e-163	-2.81813e-163	-4.67416e-164	2.27809e-164	-2.13709e-163	-1.08981e-162	-6.06264e-164	-6.35855e-163	-1.0025e-163	4.30987e-163	-1.81252e-163	9.47354e-163	3.68502e-164	1.43551e-163	1.74431e-163	-7.35207e-163	-1.04017e-163	5.86405e-164	2.58141e-163	-1.26761e-162	-2.50891e-165	-3.25411e-163	-3.67247e-163	1.68031e-163	4.909e-163	-3.49902e-164	1.28801e-162	0
4.77499e-163	3.68129e-163	-4.156e-163	-1.56673e-163	-2.81813e-163	-4.67416e-164	2.27809e-164	-2.13709e-163	-1.08981e-162	-6.06264e-164	-6.35855e-163	-1.0025e-163	4.30987e-163	-1.81252e-163	9.47354e-163	3.68502e-164	1.43551e-163	1.74431e-163	-7.35207e-163	-1.04017e-163	5.86405e-164	2.58141e-163	-1.26761e-162	-2.50891e-165	-3.25411e-163	-3.67247e-163	1.68031e-163	4.909e-163	-3.49902e-164	1.28801e-162	0
4.77499e-163	3.68129e-163	-4.156e-163	-1.56673e-163	-2.81813e-163	-4.67416e-164	2.27809e-164	-2.13709e-163	-1.08981e-162	-6.06264e-164	-6.35855e-163	-1.0025e-163	4.30987e-163	-1.81252e-163	9.47354e-163	3.68502e-164	1.43551e-163	1.74431e-163	-7.35207e-163	-1.04017e-163	5.86405e-164	2.58141e-163	-1.26761e-162	-2.50891e-165	-3.25411e-163	-3.67247e-163	1.68031e-163	4.909e-163	-3.49902e-164	1.28801e-162	0
4.77499e-163	3.68129e-163	-4.156e-163	-1.56673e-163	-2.81813e-163	-4.67416e-164	2.27809e-164	-2.13709e-163	-1.08981e-162	-6.06264e-164	-6.35855e-163	-1.0025e-163	4.30987e-163	-1.81252e-163	9.47354e-163	3.68502e-164	1.43551e-163	1.74431e-163	-7.35207e-163	-1.04017e-163	5.86405e-164	2.58141e-163	-1.26761e-162	-2.50891e-165	-3.25411e-163	-3.67247e-163	1.68031e-163	4.909e-163	-3.49902e-164	1.28801e-162	0
4.77499e-163	3.68129e-163	-4.156e-163	-1.56673e-163	-2.81813e-163	-4.67416e-164	2.27809e-164	-2.13709e-163	-1.08981e-162	-6.06264e-164	-6.35855e-163	-1.0025e-163	4.30987e-163	-1.81252e-163	9.47354e-163	3.68502e-164	1.43551e-163	1.74431e-163	-7.35207e-163	-1.04017e-163	5.86405e-164	2.58141e-163	-1.26761e-162	-2.50891e-165	-3.25411e-163	-3.67247e-163	1.68031e-163	4.909e-163	-3.49902e-164	1.28801e-162	0
4.77499e-163	3.68129e-163	-4.156e-163	-1.56673e-163	-2.81813e-163	-4.67416e-164	2.27809e-164	-2.13709e-163	-1.08981e-162	-6.06264e-164	-6.35855e-163	-1.0025e-163	4.30987e-163	-1.81252e-163	9.47354e-163	3.68502e-164	1.43551e-163	1.74431e-163	-7.35207e-163	-1.04017e-163	5.86405e-164	2.58141e-163	-1.26761e-162	-2.50891e-165	-3.25411e-163	-3.67247e-163	1.68031e-163	4.909e-163	-3.49902e-164	1.28801e-162	0
4.77499e-163	3.68129e-163	-4.156e-163	-1.56673e-163	-2.81813e-163	-4.67416e-164	2.27809e-164	-2.13709e-163	-1.08981e-162	-6.06264e-164	-6.35855e-163	-1.0025e-163	4.30987e-163	-1.81252e-163	9.47354e-163	3.68502e-164	1.43551e-163	1.74431e-163	-7.35207e-163	-1.04017e-163	5.86405e-164	2.58141e-163	-1.26761e-162	-2.50891e-165	-3.25411e-163	-3.67247e-163	1.68031e-163	4.909e-163	-3.49902e-164	1.28801e-162	0
4.77499e-163	3.68129e-163	-4.156e-163	-1.56673e-163	-2.81813e-163	-4.67416e-164	2.27809e-164	-2.13709e-163	-1.08981e-162	-6.06264e-164	-6.35855e-163	-1.0025e-163	4.30987e-163	-1.81252e-163	9.47354e-163	3.68502e-164	1.43551e-163	1.74431e-163	-7.35207e-163	-1.04017e-163	5.86405e-164	2.58141e-163	-1.26761e-162	-2.50891e-165	-3.25411e-163	-3.67247e-163	1.68031e-163	4.909e-163	-3.49902e-164	1.28801e-162	0
4.77499e-163	3.68129e-163	-4.156e-163	-1.56673e-163	-2.81813e-163	-4.67416e-164	2.27809e-164	-2.13709e-163	-1.08981e-162	-6.06264e-164	-6.35855e-163	-1.0025e-163	4.30987e-163	-1.81252e-163	9.47354e-163	3.68502e-164	1.43551e-163	1.74431e-163	-7.35207e-163	-1.04017e-163	5.86405e-164	2.58141e-163	-1.26761e-162	-2.50891e-165	-3.25411e-163	-3.67247e-163	1.68031e-163	4.909e-163	-3.49902e-164	1.28801e-162	0
4.77499e-163	3.68129e-163	-4.156e-163	-1.56673e-163	-2.81813e-163	-4.67416e-164	2.27809e-164	-2.13709e-163	-1.08981e-162	-6.06264e-164	-6.35855e-163	-1.0025e-163	4.30987e-163	-1.81252e-163	9.47354e-163	3.68502e-164	1.43551e-163	1.74431e-163	-7.35207e-163	-1.04017e-163	5.86405e-164	2.58141e-163	-1.26761e-162	-2.50891e-165	-3.25411e-163	-3.67247e-163	1.68031e-163	4.909e-163	-3.49902e-164	1.28801e-162	0
4.77499e-163	3.68129e-163	-4.156e-163	-1.56673e-163	-2.81813e-163	-4.67416e-164	2.27809e-164	-2.13709e-163	-1.08981e-162	-6.06264e-164	-6.35855e-163	-1.0025e-163	4.30987e-163	-1.81252e-163	9.47354e-163	3.68502e-164	1.43551e-163	1.74431e-163	-7.35207e-163	-1.04017e-163	5.86405e-164	2.58141e-163	-1.26761e-162	-2.50891e-165	-3.25411e-163	-3.67247e-163	1.68031e-163	4.909e-163	-3.49902e-164	1.28801e-162	0
4.77499e-163	3.68129e-163	-4.156e-163	-1.56673e-163	-2.81813e-163	-4.67416e-164	2.27809e-164	-2.13709e-163	-1.08981e-162	-6.06264e-164	-6.35855e-163	-1.0025e-163	4.30987e-163	-1.81252e-163	9.47354e-163	3.68502e-164	1.43551e-163	1.74431e-163	-7.35207e-163	-1.04017e-163	5.86405e-164	2.58141e-163	-1.26761e-162	-2.50891e-165	-3.25411e-163	-3.67247e-163	1.68031e-163	4.909e-163	-3.49902e-164	1.28801e-162	0
4.77499e-163	3.68129e-163	-4.156e-163	-1.56673e-163	-2.81813e-163	-4.67416e-164	2.27809e-164	-2.13709e-163	-1.08981e-162	-6.06264e-164	-6.35855e-163	-1.0025e-163	4.30987e-163	-1.81252e-163	9.47354e-163	3.68502e-164	1.43551e-163	1.74431e-163	-7.35207e-163	-1.04017e-163	5.86405e-164	2.58141e-163	-1.26761e-162	-2.50891e-165	-3.25411e-163	-3.67247e-163	1.68031e-163	4.909e-163	-3.49902e-164	1.28801e-162	0
4.77499e-163	3.68129e-163	-4.156e-163	-1.56673e-163	-2.81813e-163	-4.67416e-164	2.27809e-164	-2.13709e-163	-1.08981e-162	-6.06264e-164	-6.35855e-163	-1.0025e-163	4.30987e-163	-1.81252e-163	9.47354e-163	3.68502e-164	1.43551e-163	1.74431e-163	-7.35207e-163	-1.04017e-163	5.86405e-164	2.58141e-163	-1.26761e-162	-2.50891e-165	-3.25411e-163	-3.67247e-163	1.68031e-163	4.909e-163	-3.49902e-164	1.28801e-162	0
4.77499e-163	3.68129e-163	-4.156e-163	-1.56673e-163	-2.81813e-163	-4.67416e-164	2.27809e-164	-2.13709e-163	-1.08981e-162	-6.06264e-164	-6.35855e-163	-1.0025e-163	4.30987e-163	-1.81252e-163	9.47354e-163	3.68502e-164	1.43551e-163	1.74431e-163	-7.35207e-163	-1.04017e-163	5.86405e-164	2.58141e-163	-1.26761e-162	-2.50891e-165	-3.25411e-163	-3.67247e-163	1.68031e-163	4.909e-163	-3.49902e-164	1.28801e-162	0
4.77499e-163	3.68129e-163	-4.156e-163	-1.56673e-163	-2.81813e-163	-4.67416e-164	2.27809e-164	-2.13709e-163	-1.08981e-162	-6.06264e-164	-6.35855e-163	-1.0025e-163	4.30987e-163	-1.81252e-163	9.47354e-163	3.68502e-164	1.43551e-163	1.74431e-163	-7.35207e-163	-1.04017e-163	5.86405e-164	2.58141e-163	-1.26761e-162	-2.50891e-165	-3.25411e-163	-3.67247e-163	1.68031e-163	4.909e-163	-3.49902e-164	1.28801e-162	0
4.77499e-163	3.68129e-163	-4.156e-163	-1.56673e-163	-2.81813e-163	-4.67416e-164	2.27809e-164	-2.13709e-163	-1.08981e-162	-6.06264e-164	-6.35855e-163	-1.0025e-163	4.30987e-163	-1.81252e-163	9.47354e-163	3.68502e-164	1.43551e-163	1.74431e-163	-7.35207e-163	-1.04017e-163	5.86405e-164	2.58141e-163	-1.26761e-162	-2.50891e-165	-3.25411e-163	-3.67247e-163	1.68031e-163	4.909e-163	-3.49902e-164	1.28801e-162	0
4.77499e-163	3.68129e-163	-4.156e-163	-1.56673e-163	-2.81813e-163	-4.67416e-164	2.27809e-164	-2.13709e-163	-1.08981e-162	-6.06264e-164	-6.35855e-163	-1.0025e-163	4.30987e-163	-1.81252e-163	9.47354e-163	3.68502e-164	1.43551e-163	1.74431e-163	-7.35207e-163	-1.04017e-163	5.86405e-164	2.58141e-163	-1.26761e-162	-2.50891e-165	-3.25411e-163	-3.67247e-163	1.68031e-163	4.909e-163	-3.49902e-164	1.28801e-162	0
4.77499e-163	3.68129e-163	-4.156e-163	-1.56673e-163	-2.81813e-163	-4.67416e-164	2.27809e-164	-2.13709e-163	-1.08981e-162	-6.06264e-164	-6.35855e-163	-1.0025e-163	4.30987e-163	-1.81252e-163	9.47354e-163	3.68502e-164	1.43551e-163	1.74431e-163	-7.35207e-163	-1.04017e-163	5.86405e-164	2.58141e-163	-1.26761e-162	-2.50891e-165	-3.25411e-163	-3.67247e-163	1.68031e-163	4.909e-163	-3.49902e-164	1.28801e-162	0
4.77499e-163	3.68129e-163	-4.156e-163	-1.56673e-163	-2.81813e-163	-4.67416e-164	2.27809e-164	-2.13709e-163	-1.08981e-162	-6.06264e-164	-6.35855e-163	-1.0025e-163	4.30987e-163	-1.81252e-163	9.47354e-163	3.68502e-164	1.43551e-163	1.74431e-163	-7.35207e-163	-1.04017e-163	5.86405e-164	2.58141e-163	-1.26761e-162	-2.50891e-165	-3.25411e-163	-3.67247e-163	1.68031e-163	4.909e-163	-3.49902e-164	1.28801e-162	0
4.77499e-163	3.68129e-163	-4.156e-163	-1.56673e-163	-2.81813e-163	-4.67416e-164	2.27809e-164	-2.13709e-163	-1.08981e-162	-6.06264e-164	-6.35855e-163	-1.0025e-163	4.30987e-163	-1.81252e-163	9.47354e-163	3.68502e-164	1.43551e-163	1.74431e-163	-7.35207e-163	-1.04017e-163	5.86405e-164	2.58141e-163	-1.26761e-162	-2.50891e-165	-3.25411e-163	-3.67247e-163	1.68031e-163	4.909e-163	-3.49902e-164	1.28801e-162	0
4.77499e-163	3.68129e-163	-4.156e-163	-1.56673e-163	-2.81813e-163	-4.67416e-164	2.27809e-164	-2.13709e-163	-1.08981e-162	-6.06264e-164	-6.35855e-163	-1.0025e-163	4.30987e-163	-1.81252e-163	9.47354e-163	3.68502e-164	1.43551e-163	1.74431e-163	-7.35207e-163	-1.04017e-163	5.86405e-164	2.58141e-163	-1.26761e-162	-2.50891e-165	-3.25411e-163	-3.67247e-163	1.68031e-163	4.909e-163	-3.49902e-164	1.28801e-162	0
4.77499e-163	3.68129e-163	-4.156e-163	-1.56673e-163	-2.81813e-163	-4.67416e-164	2.27809e-164	-2.13709e-163	-1.08981e-162	-6.06264e-164	-6.35855e-163	-1.0025e-163	4.30987e-163	-1.81252e-163	9.47354e-163	3.68502e-164	1.43551e-163	1.74431e-163	-7.35207e-163	-1.04017e-163	5.86405e-164	2.58141e-163	-1.26761e-162	-2.50891e-165	-3.25411e-163	-3.67247e-163	1.68031e-163	4.909e-163	-3.49902e-164	1.28801e-162	0
4.77499e-163	3.68129e-163	-4.156e-163	-1.56673e-163	-2.81813e-163	-4.67416e-164	2.27809e-164	-2.13709e-163	-1.08981e-162	-6.06264e-164	-6.35855e-163	-1.0025e-163	4.30987e-163	-1.81252e-163	9.47354e-163	3.68502e-164	1.43551e-163	1.74431e-163	-7.35207e-163	-1.04017e-163	5.86405e-164	2.58141e-163	-1.26761e-162	-2.50891e-165	-3.25411e-163	-3.67247e-163	1.68031e-163	4.909e-163	-3.49902e-164	1.28801e-162	0
4.77499e-163	3.68129e-163	-4.156e-163	-1.56673e-163	-2.81813e-163	-4.67416e-164	2.27809e-164	-2.13709e-163	-1.08981e-162	-6.06264e-164	-6.35855e-163	-1.0025e-163	4.30987e-163	-1.81252e-163	9.47354e-163	3.68502e-164	1.43551e-163	1.74431e-163	-7.35207e-163	-1.04017e-163	5.86405e-164	2.58141e-163	-1.26761e-162	-2.50891e-165	-3.25411e-163	-3.67247e-163	1.68031e-163	4.909e-163	-3.49902e-164	1.28801e-162	0
4.77499e-163	3.68129e-163	-4.156e-163	-1.56673e-163	-2.81813e-163	-4.67416e-164	2.27809e-164	-2.13709e-163	-1.08981e-162	-6.06264e-164	-6.35855e-163	-1.0025e-163	4.30987e-163	-1.81252e-163	9.47354e-163	3.68502e-164	1.43551e-163	1.74431e-163	-7.35207e-163	-1.04017e-163	5.86405e-164	2.58141e-163	-1.26761e-162	-2.50891e-165	-3.25411e-163	-3.67247e-163	1.68031e-163	4.909e-163	-3.49902e-164	1.28801e-162	0
4.77499e-163	3.68129e-163	-4.156e-163	-1.56673e-163	-2.81813e-163	-4.67416e-164	2.27809e-164	-2.13709e-163	-1.08981e-162	-6.06264e-164	-6.35855e-163	-1.0025e-163	4.30987e-163	-1.81252e-163	9.47354e-163	3.68502e-164	1.43551e-163	1.74431e-163	-7.35207e-163	-1.04017e-163	5.86405e-164	2.58141e-163	-1.26761e-162	-2.50891e-165	-3.25411e-163	-3.67247e-163	1.68031e-163	4.909e-163	-3.49902e-164	1.28801e-162	0
4.77499e-163	3.68129e-163	-4.156e-163	-1.56673e-163	-2.81813e-163	-4.67416e-164	2.27809e-164	-2.13709e-163	-1.08981e-162	-6.06264e-164	-6.35855e-163	-1.0025e-163	4.30987e-163	-1.81252e-163	9.47354e-163	3.68502e-164	1.43551e-163	1.74431e-163	-7.35207e-163	-1.04017e-163	5.86405e-164	2.58141e-163	-1.26761e-162	-2.50891e-165	-3.25411e-163	-3.67247e-163	1.68031e-163	4.909e-163	-3.49902e-164	1.28801e-162	0
4.77499e-163	3.68129e-163	-4.156e-163	-1.56673e-163	-2.81813e-163	-4.67416e-164	2.27809e-164	-2.13709e-163	-1.08981e-162	-6.06264e-164	-6.35855e-163	-1.0025e-163	4.30987e-163	-1.81252e-163	9.47354e-163	3.68502e-164	1.43551e-163	1.74431e-163	-7.35207e-163	-1.04017e-163	5.86405e-164	2.58141e-163	-1.26761e-162	-2.50891e-165	-3.25411e-163	-3.67247e-163	1.68031e-163	4.909e-163	-3.49902e-164	1.28801e-162	0
4.77499e-163	3.68129e-163	-4.156e-163	-1.56673e-163	-2.81813e-163	-4.67416e-164	2.27809e-164	-2.13709e-163	-1.08981e-162	-6.06264e-164	-6.35855e-163	-1.0025e-163	4.30987e-163	-1.81252e-163	9.47354e-163	3.68502e-164	1.43551e-163	1.74431e-163	-7.35207e-163	-1.04017e-163	5.86405e-164	2.58141e-163	-1.26761e-162	-2.50891e-165	-3.25411e-163	-3.67247e-163	1.68031e-163	4.909e-163	-3.49902e-164	1.28801e-162	0
4.77499e-163	3.68129e-163	-4.156e-163	-1.56673e-163	-2.81813e-163	-4.67416e-164	2.27809e-164	-2.13709e-163	-1.08981e-162	-6.06264e-164	-6.35855e-163	-1.0025e-163	4.30987e-163	-1.81252e-163	9.47354e-163	3.68502e-164	1.43551e-163	1.74431e-163	-7.35207e-163	-1.04017e-163	5.86405e-164	2.58141e-163	-1.26761e-162	-2.50891e-165	-3.25411e-163	-3.67247e-163	1.68031e-163	4.909e-163	-3.49902e-164	1.28801e-162	0
4.77499e-163	3.68129e-163	-4.156e-163	-1.56673e-163	-2.81813e-163	-4.67416e-164	2.27809e-164	-2.13709e-163	-1.08981e-162	-6.06264e-164	-6.35855e-163	-1.0025e-163	4.30987e-163	-1.81252e-163	9.47354e-163	3.68502e-164	1.43551e-163	1.74431e-163	-7.35207e-163	-1.04017e-163	5.86405e-164	2.58141e-163	-1.26761e-162	-2.50891e-165	-3.25411e-163	-3.67247e-163	1.68031e-163	4.909e-163	-3.49902e-164	1.28801e-162	0
4.77499e-163	3.68129e-163	-4.156e-163	-1.56673e-163	-2.81813e-163	-4.67416e-164	2.27809e-164	-2.13709e-163	-1.08981e-162	-6.06264e-164	-6.35855e-163	-1.0025e-163	4.30987e-163	-1.81252e-163	9.47354e-163	3.68502e-164	1.43551e-163	1.74431e-163	-7.35207e-163	-1.04017e-163	5.86405e-164	2.58141e-163	-1.26761e-162	-2.50891e-165	-3.25411e-163	-3.67247e-163	1.68031e-163	4.909e-163	-3.49902e-164	1.28801e-162	0
4.77499e-163	3.68129e-163	-4.156e-163	-1.56673e-163	-2.81813e-163	-4.67416e-164	2.27809e-164	-2.13709e-163	-1.08981e-162	-6.06264e-164	-6.35855e-163	-1.0025e-163	4.30987e-163	-1.81252e-163	9.47354e-163	3.68502e-164	1.43551e-163	1.74431e-163	-7.35207e-163	-1.04017e-163	5.86405e-164	2.58141e-163	-1.26761e-162	-2.50891e-165	-3.25411e-163	-3.67247e-163	1.68031e-163	4.909e-163	-3.49902e-164	1.28801e-162	0
4.77499e-163	3.68129e-163	-4.156e-163	-1.56673e-163	-2.81813e-163	-4.67416e-164	2.27809e-164	-2.13709e-163	-1.08981e-162	-6.06264e-164	-6.35855e-163	-1.0025e-163	4.30987e-163	-1.81252e-163	9.47354e-163	3.68502e-164	1.43551e-163	1.74431e-163	-7.35207e-163	-1.04017e-163	5.86405e-164	2.58141e-163	-1.26761e-162	-2.50891e-165	-3.25411e-163	-3.67247e-163	1.68031e-163	4.909e-163	-3.49902e-164	1.28801e-162	0
4.77499e-163	3.68129e-163	-4.156e-163	-1.56673e-163	-2.81813e-163	-4.67416e-164	2.27809e-164	-2.13709e-163	-1.08981e-162	-6.06264e-164	-6.35855e-163	-1.0025e-163	4.30987e-163	-1.81252e-163	9.47354e-163	3.68502e-164	1.43551e-163	1.74431e-163	-7.35207e-163	-1.04017e-163	5.86405e-164	2.58141e-163	-1.26761e-162	-2.50891e-165	-3.25411e-163	-3.67247e-163	1.68031e-163	4.909e-163	-3.49902e-164	1.28801e-162	0
4.77499e-163	3.68129e-163	-4.156e-163	-1.56673e-163	-2.81813e-163	-4.67416e-164	2.27809e-164	-2.13709e-163	-1.08981e-162	-6.06264e-164	-6.35855e-163	-1.0025e-163	4.30987e-163	-1.81252e-163	9.47354e-163	3.68502e-164	1.43551e-163	1.74431e-163	-7.35207e-163	-1.04017e-163	5.86405e-164	2.58141e-163	-1.26761e-162	-2.50891e-165	-3.25411e-163	-3.67247e-163	1.68031e-163	4.909e-163	-3.49902e-164	1.28801e-162	0
4.77499e-163	3.68129e-163	-4.156e-163	-1.56673e-163	-2.81813e-163	-4.67416e-164	2.27809e-164	-2.13709e-163	-1.08981e-162	-6.06264e-164	-6.35855e-163	-1.0025e-163	4.30987e-163	-1.81252e-163	9.47354e-163	3.68502e-164	1.43551e-163	1.74431e-163	-7.35207e-163	-1.04017e-163	5.86405e-164	2.58141e-163	-1.26761e-162	-2.50891e-165	-3.25411e-163	-3.67247e-163	1.68031e-163	4.909e-163	-3.49902e-164	1.28801e-162	0
4.77499e-163	3.68129e-163	-4.156e-163	-1.56673e-163	-2.81813e-163	-4.67416e-164	2.27809e-164	-2.13709e-163	-1.08981e-162	-6.06264e-164	-6.35855e-163	-1.0025e-163	4.30987e-163	-1.81252e-163	9.47354e-163	3.68502e-164	1.43551e-163	1.74431e-163	-7.35207e-163	-1.04017e-163	5.86405e-164	2.58141e-163	-1.26761e-162	-2.50891e-165	-3.25411e-163	-3.67247e-163	1.68031e-163	4.909e-163	-3.49902e-164	1.28801e-162	0
4.77499e-163	3.68129e-163	-4.156e-163	-1.56673e-163	-2.81813e-163	-4.67416e-164	2.27809e-164	-2.13709e-163	-1.08981e-162	-6.06264e-164	-6.35855e-163	-1.0025e-163	4.30987e-163	-1.81252e-163	9.47354e-163	3.68502e-164	1.43551e-163	1.74431e-163	-7.35207e-163	-1.04017e-163	5.86405e-164	2.58141e-163	-1.26761e-162	-2.50891e-165	-3.25411e-163	-3.67247e-163	1.68031e-163	4.909e-163	-3.49902e-164	1.28801e-162	0
4.77499e-163	3.68129e-163	-4.156e-163	-1.56673e-163	-2.81813e-163	-4.67416e-164	2.27809e-164	-2.13709e-163	-1.08981e-162	-6.06264e-164	-6.35855e-163	-1.0025e-163	4.30987e-163	-1.81252e-163	9.47354e-163	3.68502e-164	1.43551e-163	1.74431e-163	-7.35207e-163	-1.04017e-163	5.86405e-164	2.58141e-163	-1.26761e-162	-2.50891e-165	-3.25411e-163	-3.67247e-163	1.68031e-163	4.909e-163	-3.49902e-164	1.28801e-162	0
4.77499e-163	3.68129e-163	-4.156e-163	-1.56673e-163	-2.81813e-163	-4.67416e-164	2.27809e-164	-2.13709e-163	-1.08981e-162	-6.06264e-164	-6.35855e-163	-1.0025e-163	4.30987e-163	-1.81252e-163	9.47354e-163	3.68502e-164	1.43551e-163	1.74431e-163	-7.35207e-163	-1.04017e-163	5.86405e-164	2.58141e-163	-1.26761e-162	-2.50891e-165	-3.25411e-163	-3.67247e-163	1.68031e-163	4.909e-163	-3.49902e-164	1.28801e-162	0
4.77499e-163	3.68129e-163	-4.156e-163	-1.56673e-163	-2.81813e-163	-4.67416e-164	2.27809e-164	-2.13709e-163	-1.08981e-162	-6.06264e-164	-6.35855e-163	-1.0025e-163	4.30987e-163	-1.81252e-163	9.47354e-163	3.68502e-164	1.43551e-163	1.74431e-163	-7.35207e-163	-1.04017e-163	5.86405e-164	2.58141e-163	-1.26761e-162	-2.50891e-165	-3.25411e-163	-3.67247e-163	1.68031e-163	4.909e-163	-3.49902e-164	1.28801e-162	0
4.77499e-163	3.68129e-163	-4.156e-163	-1.56673e-163	-2.81813e-163	-4.67416e-164	2.27809e-164	-2.13709e-163	-1.08981e-162	-6.06264e-164	-6.35855e-163	-1.0025e-163	4.30987e-163	-1.81252e-163	9.47354e-163	3.68502e-164	1.43551e-163	1.74431e-163	-7.35207e-163	-1.04017e-163	5.86405e-164	2.58141e-163	-1.26761e-162	-2.50891e-165	-3.25411e-163	-3.67247e-163	1.68031e-163	4.909e-163	-3.49902e-164	1.28801e-162	0
4.77499e-163	3.68129e-163	-4.156e-163	-1.56673e-163	-2.81813e-163	-4.67416e-164	2.27809e-164	-2.13709e-163	-1.08981e-162	-6.06264e-164	-6.35855e-163	-1.0025e-163	4.30987e-163	-1.81252e-163	9.47354e-163	3.68502e-164	1.43551e-163	1.74431e-163	-7.35207e-163	-1.04017e-163	5.86405e-164	2.58141e-163	-1.26761e-162	-2.50891e-165	-3.25411e-163	-3.67247e-163	1.68031e-163	4.909e-163	-3.49902e-164	1.28801e-162	0
4.77499e-163	3.68129e-163	-4.156e-163	-1.56673e-163	-2.81813e-163	-4.67416e-164	2.27809e-164	-2.13709e-163	-1.08981e-162	-6.06264e-164	-6.35855e-163	-1.0025e-163	4.30987e-163	-1.81252e-163	9.47354e-163	3.68502e-164	1.43551e-163	1.74431e-163	-7.35207e-163	-1.04017e-163	5.86405e-164	2.58141e-163	-1.26761e-162	-2.50891e-165	-3.25411e-163	-3.67247e-163	1.68031e-163	4.909e-163	-3.49902e-164	1.28801e-162	0
4.77499e-163	3.68129e-163	-4.156e-163	-1.56673e-163	-2.81813e-163	-4.67416e-164	2.27809e-164	-2.13709e-163	-1.08981e-162	-6.06264e-164	-6.35855e-163	-1.0025e-163	4.30987e-163	-1.81252e-163	9.47354e-163	3.68502e-164	1.43551e-163	1.74431e-163	-7.35207e-163	-1.04017e-163	5.86405e-164	2.58141e-163	-1.26761e-162	-2.50891e-165	-3.25411e-163	-3.67247e-163	1.68031e-163	4.909e-163	-3.49902e-164	1.28801e-162	0
4.77499e-163	3.68129e-163	-4.156e-163	-1.56673e-163	-2.81813e-163	-4.67416e-164	2.27809e-164	-2.13709e-163	-1.08981e-162	-6.06264e-164	-6.35855e-163	-1.0025e-163	4.30987e-163	-1.81252e-163	9.47354e-163	3.68502e-164	1.43551e-163	1.74431e-163	-7.35207e-163	-1.04017e-163	5.86405e-164	2.58141e-163	-1.26761e-162	-2.50891e-165	-3.25411e-163	-3.67247e-163	1.68031e-163	4.909e-163	-3.49902e-164	1.28801e-162	0
4.77499e-163	3.68129e-163	-4.156e-163	-1.56673e-163	-2.81813e-163	-4.67416e-164	2.27809e-164	-2.13709e-163	-1.08981e-162	-6.06264e-164	-6.35855e-163	-1.0025e-163	4.30987e-163	-1.81252e-163	9.47354e-163	3.68502e-164	1.43551e-163	1.74431e-163	-7.35207e-163	-1.04017e-163	5.86405e-164	2.58141e-163	-1.26761e-162	-2.50891e-165	-3.25411e-163	-3.67247e-163	1.68031e-163	4.909e-163	-3.49902e-164	1.28801e-162	0
4.77499e-163	3.68129e-163	-4.156e-163	-1.56673e-163	-2.81813e-163	-4.67416e-164	2.27809e-164	-2.13709e-163	-1.08981e-162	-6.06264e-164	-6.35855e-163	-1.0025e-163	4.30987e-163	-1.81252e-163	9.47354e-163	3.68502e-164	1.43551e-163	1.74431e-163	-7.35207e-163	-1.04017e-163	5.86405e-164	2.58141e-163	-1.26761e-162	-2.50891e-165	-3.25411e-163	-3.67247e-163	1.68031e-163	4.909e-163	-3.49902e-164	1.28801e-162	0
4.77499e-163	3.68129e-163	-4.156e-163	-1.56673e-163	-2.81813e-163	-4.67416e-164	2.27809e-164	-2.13709e-163	-1.08981e-162	-6.06264e-164	-6.35855e-163	-1.0025e-163	4.30987e-163	-1.81252e-163	9.47354e-163	3.68502e-164	1.43551e-163	1.74431e-163	-7.35207e-163	-1.04017e-163	5.86405e-164	2.58141e-163	-1.26761e-162	-2.50891e-165	-3.25411e-163	-3.67247e-163	1.68031e-163	4.909e-163	-3.49902e-164	1.28801e-162	0
4.77499e-163	3.68129e-163	-4.156e-163	-1.56673e-163	-2.81813e-163	-4.67416e-164	2.27809e-164	-2.13709e-163	-1.08981e-162	-6.06264e-164	-6.35855e-163	-1.0025e-163	4.30987e-163	-1.81252e-163	9.47354e-163	3.68502e-164	1.43551e-163	1.74431e-163	-7.35207e-163	-1.04017e-163	5.86405e-164	2.58141e-163	-1.26761e-162	-2.50891e-165	-3.25411e-163	-3.67247e-163	1.68031e-163	4.909e-163	-3.49902e-164	1.28801e-162	0
4.77499e-163	3.68129e-163	-4.156e-163	-1.56673e-163	-2.81813e-163	-4.67416e-164	2.27809e-164	-2.13709e-163	-1.08981e-162	-6.06264e-164	-6.35855e-163	-1.0025e-163	4.30987e-163	-1.81252e-163	9.47354e-163	3.68502e-164	1.43551e-163	1.74431e-163	-7.35207e-163	-1.04017e-163	5.86405e-164	2.58141e-163	-1.26761e-162	-2.50891e-165	-3.25411e-163	-3.67247e-163	1.68031e-163	4.909e-163	-3.49902e-164	1.28801e-162	0
4.77499e-163	3.68129e-163	-4.156e-163	-1.56673e-163	-2.81813e-163	-4.67416e-164	2.27809e-164	-2.13709e-163	-1.08981e-162	-6.06264e-164	-6.35855e-163	-1.0025e-163	4.30987e-163	-1.81252e-163	9.47354e-163	3.68502e-164	1.43551e-163	1.74431e-163	-7.35207e-163	-1.04017e-163	5.86405e-164	2.58141e-163	-1.26761e-162	-2.50891e-165	-3.25411e-163	-3.67247e-163	1.68031e-163	4.909e-163	-3.49902e-164	1.28801e-162	0
4.77499e-163	3.68129e-163	-4.156e-163	-1.56673e-163	-2.81813e-163	-4.67416e-164	2.27809e-164	-2.13709e-163	-1.08981e-162	-6.06264e-164	-6.35855e-163	-1.0025e-163	4.30987e-163	-1.81252e-163	9.47354e-163	3.68502e-164	1.43551e-163	1.74431e-163	-7.35207e-163	-1.04017e-163	5.86405e-164	2.58141e-163	-1.26761e-162	-2.50891e-165	-3.25411e-163	-3.67247e-163	1.68031e-163	4.909e-163	-3.49902e-164	1.28801e-162	0
4.77499e-163	3.68129e-163	-4.156e-163	-1.56673e-163	-2.81813e-163	-4.67416e-164	2.27809e-164	-2.13709e-163	-1.08981e-162	-6.06264e-164	-6.35855e-163	-1.0025e-163	4.30987e-163	-1.81252e-163	9.47354e-163	3.68502e-164	1.43551e-163	1.74431e-163	-7.35207e-163	-1.04017e-163	5.86405e-164	2.58141e-163	-1.26761e-162	-2.50891e-165	-3.25411e-163	-3.67247e-163	1.68031e-163	4.909e-163	-3.49902e-164	1.28801e-162	0
4.77499e-163	3.68129e-163	-4.156e-163	-1.56673e-163	-2.81813e-163	-4.67416e-164	2.27809e-164	-2.13709e-163	-1.08981e-162	-6.06264e-164	-6.35855e-163	-1.0025e-163	4.30987e-163	-1.81252e-163	9.47354e-163	3.68502e-164	1.43551e-163	1.74431e-163	-7.35207e-163	-1.04017e-163	5.86405e-164	2.58141e-163	-1.26761e-162	-2.50891e-165	-3.25411e-163	-3.67247e-163	1.68031e-163	4.909e-163	-3.49902e-164	1.28801e-162	0
4.77499e-163	3.68129e-163	-4.156e-163	-1.56673e-163	-2.81813e-163	-4.67416e-164	2.27809e-164	-2.13709e-163	-1.08981e-162	-6.06264e-164	-6.35855e-163	-1.0025e-163	4.30987e-163	-1.81252e-163	9.47354e-163	3.68502e-164	1.43551e-163	1.74431e-163	-7.35207e-163	-1.04017e-163	5.86405e-164	2.58141e-163	-1.26761e-162	-2.50891e-165	-3.25411e-163	-3.67247e-163	1.68031e-163	4.909e-163	-3.49902e-164	1.28801e-162	0
4.77499e-163	3.68129e-163	-4.156e-163	-1.56673e-163	-2.81813e-163	-4.67416e-164	2.27809e-164	-2.13709e-163	-1.08981e-162	-6.06264e-164	-6.35855e-163	-1.0025e-163	4.30987e-163	-1.81252e-163	9.47354e-163	3.68502e-164	1.43551e-163	1.74431e-163	-7.35207e-163	-1.04017e-163	5.86405e-164	2.58141e-163	-1.26761e-162	-2.50891e-165	-3.25411e-163	-3.67247e-163	1.68031e-163	4.909e-163	-3.49902e-164	1.28801e-162	0
4.77499e-163	3.68129e-163	-4.156e-163	-1.56673e-163	-2.81813e-163	-4.67416e-164	2.27809e-164	-2.13709e-163	-1.08981e-162	-6.06264e-164	-6.35855e-163	-1.0025e-163	4.30987e-163	-1.81252e-163	9.47354e-163	3.68502e-164	1.43551e-163	1.74431e-163	-7.35207e-163	-1.04017e-163	5.86405e-164	2.58141e-163	-1.26761e-162	-2.50891e-165	-3.25411e-163	-3.67247e-163	1.68031e-163	4.909e-163	-3.49902e-164	1.28801e-162	0
4.77499e-163	3.68129e-163	-4.156e-163	-1.56673e-163	-2.81813e-163	-4.67416e-164	2.27809e-164	-2.13709e-163	-1.08981e-162	-6.06264e-164	-6.35855e-163	-1.0025e-163	4.30987e-163	-1.81252e-163	9.47354e-163	3.68502e-164	1.43551e-163	1.74431e-163	-7.35207e-163	-1.04017e-163	5.86405e-164	2.58141e-163	-1.26761e-162	-2.50891e-165	-3.25411e-163	-3.67247e-163	1.68031e-163	4.909e-163	-3.49902e-164	1.28801e-162	0
4.77499e-163	3.68129e-163	-4.156e-163	-1.56673e-163	-2.81813e-163	-4.67416e-164	2.27809e-164	-2.13709e-163	-1.08981e-162	-6.06264e-164	-6.35855e-163	-1.0025e-163	4.30987e-163	-1.81252e-163	9.47354e-163	3.68502e-164	1.43551e-163	1.74431e-163	-7.35207e-163	-1.04017e-163	5.86405e-164	2.58141e-163	-1.26761e-162	-2.50891e-165	-3.25411e-163	-3.67247e-163	1.68031e-163	4.909e-163	-3.49902e-164	1.28801e-162	0
4.77499e-163	3.68129e-163	-4.156e-163	-1.56673e-163	-2.81813e-163	-4.67416e-164	2.27809e-164	-2.13709e-163	-1.08981e-162	-6.06264e-164	-6.35855e-163	-1.0025e-163	4.30987e-163	-1.81252e-163	9.47354e-163	3.68502e-164	1.43551e-163	1.74431e-163	-7.35207e-163	-1.04017e-163	5.86405e-164	2.58141e-163	-1.26761e-162	-2.50891e-165	-3.25411e-163	-3.67247e-163	1.68031e-163	4.909e-163	-3.49902e-164	1.28801e-162	0
4.77499e-163	3.68129e-163	-4.156e-163	-1.56673e-163	-2.81813e-163	-4.67416e-164	2.27809e-164	-2.13709e-163	-1.08981e-162	-6.06264e-164	-6.35855e-163	-1.0025e-163	4.30987e-163	-1.81252e-163	9.47354e-163	3.68502e-164	1.43551e-163	1.74431e-163	-7.35207e-163	-1.04017e-163	5.86405e-164	2.58141e-163	-1.26761e-162	-2.50891e-165	-3.25411e-163	-3.67247e-163	1.68031e-163	4.909e-163	-3.49902e-164	1.28801e-162	0
4.77499e-163	3.68129e-163	-4.156e-163	-1.56673e-163	-2.81813e-163	-4.67416e-164	2.27809e-164	-2.13709e-163	-1.08981e-162	-6.06264e-164	-6.35855e-163	-1.0025e-163	4.30987e-163	-1.81252e-163	9.47354e-163	3.68502e-164	1.43551e-163	1.74431e-163	-7.35207e-163	-1.04017e-163	5.86405e-164	2.58141e-163	-1.26761e-162	-2.50891e-165	-3.25411e-163	-3.67247e-163	1.68031e-163	4.909e-163	-3.49902e-164	1.28801e-162	0
4.77499e-163	3.68129e-163	-4.156e-163	-1.56673e-163	-2.81813e-163	-4.67416e-164	2.27809e-164	-2.13709e-163	-1.08981e-162	-6.06264e-164	-6.35855e-163	-1.0025e-163	4.30987e-163	-1.81252e-163	9.47354e-163	3.68502e-164	1.43551e-163	1.74431e-163	-7.35207e-163	-1.04017e-163	5.86405e-164	2.58141e-163	-1.26761e-162	-2.50891e-165	-3.25411e-163	-3.67247e-163	1.68031e-163	4.909e-163	-3.49902e-164	1.28801e-162	0
4.77499e-163	3.68129e-163	-4.156e-163	-1.56673e-163	-2.81813e-163	-4.67416e-164	2.27809e-164	-2.13709e-163	-1.08981e-162	-6.06264e-164	-6.35855e-163	-1.0025e-163	4.30987e-163	-1.81252e-163	9.47354e-163	3.68502e-164	1.43551e-163	1.74431e-163	-7.35207e-163	-1.04017e-163	5.86405e-164	2.58141e-163	-1.26761e-162	-2.50891e-165	-3.25411e-163	-3.67247e-163	1.68031e-163	4.909e-163	-3.49902e-164	1.28801e-162	0
4.77499e-163	3.68129e-163	-4.156e-163	-1.56673e-163	-2.81813e-163	-4.67416e-164	2.27809e-164	-2.13709e-163	-1.08981e-162	-6.06264e-164	-6.35855e-163	-1.0025e-163	4.30987e-163	-1.81252e-163	9.47354e-163	3.68502e-164	1.43551e-163	1.74431e-163	-7.35207e-163	-1.04017e-163	5.86405e-164	2.58141e-163	-1.26761e-162	-2.50891e-165	-3.25411e-163	-3.67247e-163	1.68031e-163	4.909e-163	-3.49902e-164	1.28801e-162	0
4.77499e-163	3.68129e-163	-4.156e-163	-1.56673e-163	-2.81813e-163	-4.67416e-164	2.27809e-164	-2.13709e-163	-1.08981e-162	-6.06264e-164	-6.35855e-163	-1.0025e-163	4.30987e-163	-1.81252e-163	9.47354e-163	3.68502e-164	1.43551e-163	1.74431e-163	-7.35207e-163	-1.04017e-163	5.86405e-164	2.58141e-163	-1.26761e-162	-2.50891e-165	-3.25411e-163	-3.67247e-163	1.68031e-163	4.909e-163	-3.49902e-164	1.28801e-162	0
4.77499e-163	3.68129e-163	-4.156e-163	-1.56673e-163	-2.81813e-163	-4.67416e-164	2.27809e-164	-2.13709e-163	-1.08981e-162	-6.06264e-164	-6.35855e-163	-1.0025e-163	4.30987e-163	-1.81252e-163	9.47354e-163	3.68502e-164	1.43551e-163	1.74431e-163	-7.35207e-163	-1.04017e-163	5.86405e-164	2.58141e-163	-1.26761e-162	-2.50891e-165	-3.25411e-163	-3.67247e-163	1.68031e-163	4.909e-163	-3.49902e-164	1.28801e-162	0
4.77499e-163	3.68129e-163	-4.156e-163	-1.56673e-163	-2.81813e-163	-4.67416e-164	2.27809e-164	-2.13709e-163	-1.08981e-162	-6.06264e-164	-6.35855e-163	-1.0025e-163	4.30987e-163	-1.81252e-163	9.47354e-163	3.68502e-164	1.43551e-163	1.74431e-163	-7.35207e-163	-1.04017e-163	5.86405e-164	2.58141e-163	-1.26761e-162	-2.50891e-165	-3.25411e-163	-3.67247e-163	1.68031e-163	4.909e-163	-3.49902e-164	1.28801e-162	0
4.77499e-163	3.68129e-163	-4.156e-163	-1.56673e-163	-2.81813e-163	-4.67416e-164	2.27809e-164	-2.13709e-163	-1.08981e-162	-6.06264e-164	-6.35855e-163	-1.0025e-163	4.30987e-163	-1.81252e-163	9.47354e-163	3.68502e-164	1.43551e-163	1.74431e-163	-7.35207e-163	-1.04017e-163	5.86405e-164	2.58141e-163	-1.26761e-162	-2.50891e-165	-3.25411e-163	-3.67247e-163	1.68031e-163	4.909e-163	-3.49902e-164	1.28801e-162	0
4.77499e-163	3.68129e-163	-4.156e-163	-1.56673e-163	-2.81813e-163	-4.67416e-164	2.27809e-164	-2.13709e-163	-1.08981e-162	-6.06264e-164	-6.35855e-163	-1.0025e-163	4.30987e-163	-1.81252e-163	9.47354e-163	3.68502e-164	1.43551e-163	1.74431e-163	-7.35207e-163	-1.04017e-163	5.86405e-164	2.58141e-163	-1.26761e-162	-2.50891e-165	-3.25411e-163	-3.67247e-163	1.68031e-163	4.909e-163	-3.49902e-164	1.28801e-162	0
4.77499e-163	3.68129e-163	-4.156e-163	-1.56673e-163	-2.81813e-163	-4.67416e-164	2.27809e-164	-2.13709e-163	-1.08981e-162	-6.06264e-164	-6.35855e-163	-1.0025e-163	4.30987e-163	-1.81252e-163	9.47354e-163	3.68502e-164	1.43551e-163	1.74431e-163	-7.35207e-163	-1.04017e-163	5.86405e-164	2.58141e-163	-1.26761e-162	-2.50891e-165	-3.25411e-163	-3.67247e-163	1.68031e-163	4.909e-163	-3.49902e-164	1.28801e-162	0
4.77499e-163	3.68129e-163	-4.156e-163	-1.56673e-163	-2.81813e-163	-4.67416e-164	2.27809e-164	-2.13709e-163	-1.08981e-162	-6.06264e-164	-6.35855e-163	-1.0025e-163	4.30987e-163	-1.81252e-163	9.47354e-163	3.68502e-164	1.43551e-163	1.74431e-163	-7.35207e-163	-1.04017e-163	5.86405e-164	2.58141e-163	-1.26761e-162	-2.50891e-165	-3.25411e-163	-3.67247e-163	1.68031e-163	4.909e-163	-3.49902e-164	1.28801e-162	0
4.77499e-163	3.68129e-163	-4.156e-163	-1.56673e-163	-2.81813e-163	-4.67416e-164	2.27809e-164	-2.13709e-163	-1.08981e-162	-6.06264e-164	-6.35855e-163	-1.0025e-163	4.30987e-163	-1.81252e-163	9.47354e-163	3.68502e-164	1.43551e-163	1.74431e-163	-7.35207e-163	-1.04017e-163	5.86405e-164	2.58141e-163	-1.26761e-162	-2.50891e-165	-3.25411e-163	-3.67247e-163	1.68031e-163	4.909e-163	-3.49902e-164	1.28801e-162	0
4.77499e-163	3.68129e-163	-4.156e-163	-1.56673e-163	-2.81813e-163	-4.67416e-164	2.27809e-164	-2.13709e-163	-1.08981e-162	-6.06264e-164	-6.35855e-163	-1.0025e-163	4.30987e-163	-1.81252e-163	9.47354e-163	3.68502e-164	1.43551e-163	1.74431e-163	-7.35207e-163	-1.04017e-163	5.86405e-164	2.58141e-163	-1.26761e-162	-2.50891e-165	-3.25411e-163	-3.67247e-163	1.68031e-163	4.909e-163	-3.49902e-164	1.28801e-162	0
4.77499e-163	3.68129e-163	-4.156e-163	-1.56673e-163	-2.81813e-163	-4.67416e-164	2.27809e-164	-2.13709e-163	-1.08981e-162	-6.06264e-164	-6.35855e-163	-1.0025e-163	4.30987e-163	-1.81252e-163	9.47354e-163	3.68502e-164	1.43551e-163	1.74431e-163	-7.35207e-163	-1.04017e-163	5.86405e-164	2.58141e-163	-1.26761e-162	-2.50891e-165	-3.25411e-163	-3.67247e-163	1.68031e-163	4.909e-163	-3.49902e-164	1.28801e-162	0
4.77499e-163	3.68129e-163	-4.156e-163	-1.56673e-163	-2.81813e-163	-4.67416e-164	2.27809e-164	-2.13709e-163	-1.08981e-162	-6.06264e-164	-6.35855e-163	-1.0025e-163	4.30987e-163	-1.81252e-163	9.47354e-163	3.68502e-164	1.43551e-163	1.74431e-163	-7.35207e-163	-1.04017e-163	5.86405e-164	2.58141e-163	-1.26761e-162	-2.50891e-165	-3.25411e-163	-3.67247e-163	1.68031e-163	4.909e-163	-3.49902e-164	1.28801e-162	0
4.77499e-163	3.68129e-163	-4.156e-163	-1.56673e-163	-2.81813e-163	-4.67416e-164	2.27809e-164	-2.13709e-163	-1.08981e-162	-6.06264e-164	-6.35855e-163	-1.0025e-163	4.30987e-163	-1.81252e-163	9.47354e-163	3.68502e-164	1.43551e-163	1.74431e-163	-7.35207e-163	-1.04017e-163	5.86405e-164	2.58141e-163	-1.26761e-162	-2.50891e-165	-3.25411e-163	-3.67247e-163	1.68031e-163	4.909e-163	-3.49902e-164	1.28801e-162	0
4.77499e-163	3.68129e-163	-4.156e-163	-1.56673e-163	-2.81813e-163	-4.67416e-164	2.27809e-164	-2.13709e-163	-1.08981e-162	-6.06264e-164	-6.35855e-163	-1.0025e-163	4.30987e-163	-1.81252e-163	9.47354e-163	3.68502e-164	1.43551e-163	1.74431e-163	-7.35207e-163	-1.04017e-163	5.86405e-164	2.58141e-163	-1.26761e-162	-2.50891e-165	-3.25411e-163	-3.67247e-163	1.68031e-163	4.909e-163	-3.49902e-164	1.28801e-162	0
4.77499e-163	3.68129e-163	-4.156e-163	-1.56673e-163	-2.81813e-163	-4.67416e-164	2.27809e-164	-2.13709e-163	-1.08981e-162	-6.06264e-164	-6.35855e-163	-1.0025e-163	4.30987e-163	-1.81252e-163	9.47354e-163	3.68502e-164	1.43551e-163	1.74431e-163	-7.35207e-163	-1.04017e-163	5.86405e-164	2.58141e-163	-1.26761e-162	-2.50891e-165	-3.25411e-163	-3.67247e-163	1.68031e-163	4.909e-163	-3.49902e-164	1.28801e-162	0
4.77499e-163	3.68129e-163	-4.156e-163	-1.56673e-163	-2.81813e-163	-4.67416e-164	2.27809e-164	-2.13709e-163	-1.08981e-162	-6.06264e-164	-6.35855e-163	-1.0025e-163	4.30987e-163	-1.81252e-163	9.47354e-163	3.68502e-164	1.43551e-163	1.74431e-163	-7.35207e-163	-1.04017e-163	5.86405e-164	2.58141e-163	-1.26761e-162	-2.50891e-165	-3.25411e-163	-3.67247e-163	1.68031e-163	4.909e-163	-3.49902e-164	1.28801e-162	0
4.77499e-163	3.68129e-163	-4.156e-163	-1.56673e-163	-2.81813e-163	-4.67416e-164	2.27809e-164	-2.13709e-163	-1.08981e-162	-6.06264e-164	-6.35855e-163	-1.0025e-163	4.30987e-163	-1.81252e-163	9.47354e-163	3.68502e-164	1.43551e-163	1.74431e-163	-7.35207e-163	-1.04017e-163	5.86405e-164	2.58141e-163	-1.26761e-162	-2.50891e-165	-3.25411e-163	-3.67247e-163	1.68031e-163	4.909e-163	-3.49902e-164	1.28801e-162	0
4.77499e-163	3.68129e-163	-4.156e-163	-1.56673e-163	-2.81813e-163	-4.67416e-164	2.27809e-164	-2.13709e-163	-1.08981e-162	-6.06264e-164	-6.35855e-163	-1.0025e-163	4.30987e-163	-1.81252e-163	9.47354e-163	3.68502e-164	1.43551e-163	1.74431e-163	-7.35207e-163	-1.04017e-163	5.86405e-164	2.58141e-163	-1.26761e-162	-2.50891e-165	-3.25411e-163	-3.67247e-163	1.68031e-163	4.909e-163	-3.49902e-164	1.28801e-162	0
4.77499e-163	3.68129e-163	-4.156e-163	-1.56673e-163	-2.81813e-163	-4.67416e-164	2.27809e-164	-2.13709e-163	-1.08981e-162	-6.06264e-164	-6.35855e-163	-1.0025e-163	4.30987e-163	-1.81252e-163	9.47354e-163	3.68502e-164	1.43551e-163	1.74431e-163	-7.35207e-163	-1.04017e-163	5.86405e-164	2.58141e-163	-1.26761e-162	-2.50891e-165	-3.25411e-163	-3.67247e-163	1.68031e-163	4.909e-163	-3.49902e-164	1.28801e-162	0
4.77499e-163	3.68129e-163	-4.156e-163	-1.56673e-163	-2.81813e-163	-4.67416e-164	2.27809e-164	-2.13709e-163	-1.08981e-162	-6.06264e-164	-6.35855e-163	-1.0025e-163	4.30987e-163	-1.81252e-163	9.47354e-163	3.68502e-164	1.43551e-163	1.74431e-163	-7.35207e-163	-1.04017e-163	5.86405e-164	2.58141e-163	-1.26761e-162	-2.50891e-165	-3.25411e-163	-3.67247e-163	1.68031e-163	4.909e-163	-3.49902e-164	1.28801e-162	0
4.77499e-163	3.68129e-163	-4.156e-163	-1.56673e-163	-2.81813e-163	-4.67416e-164	2.27809e-164	-2.13709e-163	-1.08981e-162	-6.06264e-164	-6.35855e-163	-1.0025e-163	4.30987e-163	-1.81252e-163	9.47354e-163	3.68502e-164	1.43551e-163	1.74431e-163	-7.35207e-163	-1.04017e-163	5.86405e-164	2.58141e-163	-1.26761e-162	-2.50891e-165	-3.25411e-163	-3.67247e-163	1.68031e-163	4.909e-163	-3.49902e-164	1.28801e-162	0
4.77499e-163	3.68129e-163	-4.156e-163	-1.56673e-163	-2.81813e-163	-4.67416e-164	2.27809e-164	-2.13709e-163	-1.08981e-162	-6.06264e-164	-6.35855e-163	-1.0025e-163	4.30987e-163	-1.81252e-163	9.47354e-163	3.68502e-164	1.43551e-163	1.74431e-163	-7.35207e-163	-1.04017e-163	5.86405e-164	2.58141e-163	-1.26761e-162	-2.50891e-165	-3.25411e-163	-3.67247e-163	1.68031e-163	4.909e-163	-3.49902e-164	1.28801e-162	0
4.77499e-163	3.68129e-163	-4.156e-163	-1.56673e-163	-2.81813e-163	-4.67416e-164	2.27809e-164	-2.13709e-163	-1.08981e-162	-6.06264e-164	-6.35855e-163	-1.0025e-163	4.30987e-163	-1.81252e-163	9.47354e-163	3.68502e-164	1.43551e-163	1.74431e-163	-7.35207e-163	-1.04017e-163	5.86405e-164	2.58141e-163	-1.26761e-162	-2.50891e-165	-3.25411e-163	-3.67247e-163	1.68031e-163	4.909e-163	-3.49902e-164	1.28801e-162	0
4.77499e-163	3.68129e-163	-4.156e-163	-1.56673e-163	-2.81813e-163	-4.67416e-164	2.27809e-164	-2.13709e-163	-1.08981e-162	-6.06264e-164	-6.35855e-163	-1.0025e-163	4.30987e-163	-1.81252e-163	9.47354e-163	3.68502e-164	1.43551e-163	1.74431e-163	-7.35207e-163	-1.04017e-163	5.86405e-164	2.58141e-163	-1.26761e-162	-2.50891e-165	-3.25411e-163	-3.67247e-163	1.68031e-163	4.909e-163	-3.49902e-164	1.28801e-162	0
4.77499e-163	3.68129e-163	-4.156e-163	-1.56673e-163	-2.81813e-163	-4.67416e-164	2.27809e-164	-2.13709e-163	-1.08981e-162	-6.06264e-164	-6.35855e-163	-1.0025e-163	4.30987e-163	-1.81252e-163	9.47354e-163	3.68502e-164	1.43551e-163	1.74431e-163	-7.35207e-163	-1.04017e-163	5.86405e-164	2.58141e-163	-1.26761e-162	-2.50891e-165	-3.25411e-163	-3.67247e-163	1.68031e-163	4.909e-163	-3.49902e-164	1.28801e-162	0
4.77499e-163	3.68129e-163	-4.156e-163	-1.56673e-163	-2.81813e-163	-4.67416e-164	2.27809e-164	-2.13709e-163	-1.08981e-162	-6.06264e-164	-6.35855e-163	-1.0025e-163	4.30987e-163	-1.81252e-163	9.47354e-163	3.68502e-164	1.43551e-163	1.74431e-163	-7.35207e-163	-1.04017e-163	5.86405e-164	2.58141e-163	-1.26761e-162	-2.50891e-165	-3.25411e-163	-3.67247e-163	1.68031e-163	4.909e-163	-3.49902e-164	1.28801e-162	0
4.77499e-163	3.68129e-163	-4.156e-163	-1.56673e-163	-2.81813e-163	-4.67416e-164	2.27809e-164	-2.13709e-163	-1.08981e-162	-6.06264e-164	-6.35855e-163	-1.0025e-163	4.30987e-163	-1.81252e-163	9.47354e-163	3.68502e-164	1.43551e-163	1.74431e-163	-7.35207e-163	-1.04017e-163	5.86405e-164	2.58141e-163	-1.26761e-162	-2.50891e-165	-3.25411e-163	-3.67247e-163	1.68031e-163	4.909e-163	-3.49902e-164	1.28801e-162	0
4.77499e-163	3.68129e-163	-4.156e-163	-1.56673e-163	-2.81813e-163	-4.67416e-164	2.27809e-164	-2.13709e-163	-1.08981e-162	-6.06264e-164	-6.35855e-163	-1.0025e-163	4.30987e-163	-1.81252e-163	9.47354e-163	3.68502e-164	1.43551e-163	1.74431e-163	-7.35207e-163	-1.04017e-163	5.86405e-164	2.58141e-163	-1.26761e-162	-2.50891e-165	-3.25411e-163	-3.67247e-163	1.68031e-163	4.909e-163	-3.49902e-164	1.28801e-162	0
4.77499e-163	3.68129e-163	-4.156e-163	-1.56673e-163	-2.81813e-163	-4.67416e-164	2.27809e-164	-2.13709e-163	-1.08981e-162	-6.06264e-164	-6.35855e-163	-1.0025e-163	4.30987e-163	-1.81252e-163	9.47354e-163	3.68502e-164	1.43551e-163	1.74431e-163	-7.35207e-163	-1.04017e-163	5.86405e-164	2.58141e-163	-1.26761e-162	-2.50891e-165	-3.25411e-163	-3.67247e-163	1.68031e-163	4.909e-163	-3.49902e-164	1.28801e-162	0
4.77499e-163	3.68129e-163	-4.156e-163	-1.56673e-163	-2.81813e-163	-4.67416e-164	2.27809e-164	-2.13709e-163	-1.08981e-162	-6.06264e-164	-6.35855e-163	-1.0025e-163	4.30987e-163	-1.81252e-163	9.47354e-163	3.68502e-164	1.43551e-163	1.74431e-163	-7.35207e-163	-1.04017e-163	5.86405e-164	2.58141e-163	-1.26761e-162	-2.50891e-165	-3.25411e-163	-3.67247e-163	1.68031e-163	4.909e-163	-3.49902e-164	1.28801e-162	0
4.77499e-163	3.68129e-163	-4.156e-163	-1.56673e-163	-2.81813e-163	-4.67416e-164	2.27809e-164	-2.13709e-163	-1.08981e-162	-6.06264e-164	-6.35855e-163	-1.0025e-163	4.30987e-163	-1.81252e-163	9.47354e-163	3.68502e-164	1.43551e-163	1.74431e-163	-7.35207e-163	-1.04017e-163	5.86405e-164	2.58141e-163	-1.26761e-162	-2.50891e-165	-3.25411e-163	-3.67247e-163	1.68031e-163	4.909e-163	-3.49902e-164	1.28801e-162	0
4.77499e-163	3.68129e-163	-4.156e-163	-1.56673e-163	-2.81813e-163	-4.67416e-164	2.27809e-164	-2.13709e-163	-1.08981e-162	-6.06264e-164	-6.35855e-163	-1.0025e-163	4.30987e-163	-1.81252e-163	9.47354e-163	3.68502e-164	1.43551e-163	1.74431e-163	-7.35207e-163	-1.04017e-163	5.86405e-164	2.58141e-163	-1.26761e-162	-2.50891e-165	-3.25411e-163	-3.67247e-163	1.68031e-163	4.909e-163	-3.49902e-164	1.28801e-162	0
4.77499e-163	3.68129e-163	-4.156e-163	-1.56673e-163	-2.81813e-163	-4.67416e-164	2.27809e-164	-2.13709e-163	-1.08981e-162	-6.06264e-164	-6.35855e-163	-1.0025e-163	4.30987e-163	-1.81252e-163	9.47354e-163	3.68502e-164	1.43551e-163	1.74431e-163	-7.35207e-163	-1.04017e-163	5.86405e-164	2.58141e-163	-1.26761e-162	-2.50891e-165	-3.25411e-163	-3.67247e-163	1.68031e-163	4.909e-163	-3.49902e-164	1.28801e-162	0
4.77499e-163	3.68129e-163	-4.156e-163	-1.56673e-163	-2.81813e-163	-4.67416e-164	2.27809e-164	-2.13709e-163	-1.08981e-162	-6.06264e-164	-6.35855e-163	-1.0025e-163	4.30987e-163	-1.81252e-163	9.47354e-163	3.68502e-164	1.43551e-163	1.74431e-163	-7.35207e-163	-1.04017e-163	5.86405e-164	2.58141e-163	-1.26761e-162	-2.50891e-165	-3.25411e-163	-3.67247e-163	1.68031e-163	4.909e-163	-3.49902e-164	1.28801e-162	0
4.77499e-163	3.68129e-163	-4.156e-163	-1.56673e-163	-2.81813e-163	-4.67416e-164	2.27809e-164	-2.13709e-163	-1.08981e-162	-6.06264e-164	-6.35855e-163	-1.0025e-163	4.30987e-163	-1.81252e-163	9.47354e-163	3.68502e-164	1.43551e-163	1.74431e-163	-7.35207e-163	-1.04017e-163	5.86405e-164	2.58141e-163	-1.26761e-162	-2.50891e-165	-3.25411e-163	-3.67247e-163	1.68031e-163	4.909e-163	-3.49902e-164	1.28801e-162	0
4.77499e-163	3.68129e-163	-4.156e-163	-1.56673e-163	-2.81813e-163	-4.67416e-164	2.27809e-164	-2.13709e-163	-1.08981e-162	-6.06264e-164	-6.35855e-163	-1.0025e-163	4.30987e-163	-1.81252e-163	9.47354e-163	3.68502e-164	1.43551e-163	1.74431e-163	-7.35207e-163	-1.04017e-163	5.86405e-164	2.58141e-163	-1.26761e-162	-2.50891e-165	-3.25411e-163	-3.67247e-163	1.68031e-163	4.909e-163	-3.49902e-164	1.28801e-162	0
4.77499e-163	3.68129e-163	-4.156e-163	-1.56673e-163	-2.81813e-163	-4.67416e-164	2.27809e-164	-2.13709e-163	-1.08981e-162	-6.06264e-164	-6.35855e-163	-1.0025e-163	4.30987e-163	-1.81252e-163	9.47354e-163	3.68502e-164	1.43551e-163	1.74431e-163	-7.35207e-163	-1.04017e-163	5.86405e-164	2.58141e-163	-1.26761e-162	-2.50891e-165	-3.25411e-163	-3.67247e-163	1.68031e-163	4.909e-163	-3.49902e-164	1.28801e-162	0
4.77499e-163	3.68129e-163	-4.156e-163	-1.56673e-163	-2.81813e-163	-4.67416e-164	2.27809e-164	-2.13709e-163	-1.08981e-162	-6.06264e-164	-6.35855e-163	-1.0025e-163	4.30987e-163	-1.81252e-163	9.47354e-163	3.68502e-164	1.43551e-163	1.74431e-163	-7.35207e-163	-1.04017e-163	5.86405e-164	2.58141e-163	-1.26761e-162	-2.50891e-165	-3.25411e-163	-3.67247e-163	1.68031e-163	4.909e-163	-3.49902e-164	1.28801e-162	0
4.77499e-163	3.68129e-163	-4.156e-163	-1.56673e-163	-2.81813e-163	-4.67416e-164	2.27809e-164	-2.13709e-163	-1.08981e-162	-6.06264e-164	-6.35855e-163	-1.0025e-163	4.30987e-163	-1.81252e-163	9.47354e-163	3.68502e-164	1.43551e-163	1.74431e-163	-7.35207e-163	-1.04017e-163	5.86405e-164	2.58141e-163	-1.26761e-162	-2.50891e-165	-3.25411e-163	-3.67247e-163	1.68031e-163	4.909e-163	-3.49902e-164	1.28801e-162	0
4.77499e-163	3.68129e-163	-4.156e-163	-1.56673e-163	-2.81813e-163	-4.67416e-164	2.27809e-164	-2.13709e-163	-1.08981e-162	-6.06264e-164	-6.35855e-163	-1.0025e-163	4.30987e-163	-1.81252e-163	9.47354e-163	3.68502e-164	1.43551e-163	1.74431e-163	-7.35207e-163	-1.04017e-163	5.86405e-164	2.58141e-163	-1.26761e-162	-2.50891e-165	-3.25411e-163	-3.67247e-163	1.68031e-163	4.909e-163	-3.49902e-164	1.28801e-162	0
4.77499e-163	3.68129e-163	-4.156e-163	-1.56673e-163	-2.81813e-163	-4.67416e-164	2.27809e-164	-2.13709e-163	-1.08981e-162	-6.06264e-164	-6.35855e-163	-1.0025e-163	4.30987e-163	-1.81252e-163	9.47354e-163	3.68502e-164	1.43551e-163	1.74431e-163	-7.35207e-163	-1.04017e-163	5.86405e-164	2.58141e-163	-1.26761e-162	-2.50891e-165	-3.25411e-163	-3.67247e-163	1.68031e-163	4.909e-163	-3.49902e-164	1.28801e-162	0
4.77499e-163	3.68129e-163	-4.156e-163	-1.56673e-163	-2.81813e-163	-4.67416e-164	2.27809e-164	-2.13709e-163	-1.08981e-162	-6.06264e-164	-6.35855e-163	-1.0025e-163	4.30987e-163	-1.81252e-163	9.47354e-163	3.68502e-164	1.43551e-163	1.74431e-163	-7.35207e-163	-1.04017e-163	5.86405e-164	2.58141e-163	-1.26761e-162	-2.50891e-165	-3.25411e-163	-3.67247e-163	1.68031e-163	4.909e-163	-3.49902e-164	1.28801e-162	0
4.77499e-163	3.68129e-163	-4.156e-163	-1.56673e-163	-2.81813e-163	-4.67416e-164	2.27809e-164	-2.13709e-163	-1.08981e-162	-6.06264e-164	-6.35855e-163	-1.0025e-163	4.30987e-163	-1.81252e-163	9.47354e-163	3.68502e-164	1.43551e-163	1.74431e-163	-7.35207e-163	-1.04017e-163	5.86405e-164	2.58141e-163	-1.26761e-162	-2.50891e-165	-3.25411e-163	-3.67247e-163	1.68031e-163	4.909e-163	-3.49902e-164	1.28801e-162	0
4.77499e-163	3.68129e-163	-4.156e-163	-1.56673e-163	-2.81813e-163	-4.67416e-164	2.27809e-164	-2.13709e-163	-1.08981e-162	-6.06264e-164	-6.35855e-163	-1.0025e-163	4.30987e-163	-1.81252e-163	9.47354e-163	3.68502e-164	1.43551e-163	1.74431e-163	-7.35207e-163	-1.04017e-163	5.86405e-164	2.58141e-163	-1.26761e-162	-2.50891e-165	-3.25411e-163	-3.67247e-163	1.68031e-163	4.909e-163	-3.49902e-164	1.28801e-162	0
4.77499e-163	3.68129e-163	-4.156e-163	-1.56673e-163	-2.81813e-163	-4.67416e-164	2.27809e-164	-2.13709e-163	-1.08981e-162	-6.06264e-164	-6.35855e-163	-1.0025e-163	4.30987e-163	-1.81252e-163	9.47354e-163	3.68502e-164	1.43551e-163	1.74431e-163	-7.35207e-163	-1.04017e-163	5.86405e-164	2.58141e-163	-1.26761e-162	-2.50891e-165	-3.25411e-163	-3.67247e-163	1.68031e-163	4.909e-163	-3.49902e-164	1.28801e-162	0
4.77499e-163	3.68129e-163	-4.156e-163	-1.56673e-163	-2.81813e-163	-4.67416e-164	2.27809e-164	-2.13709e-163	-1.08981e-162	-6.06264e-164	-6.35855e-163	-1.0025e-163	4.30987e-163	-1.81252e-163	9.47354e-163	3.68502e-164	1.43551e-163	1.74431e-163	-7.35207e-163	-1.04017e-163	5.86405e-164	2.58141e-163	-1.26761e-162	-2.50891e-165	-3.25411e-163	-3.67247e-163	1.68031e-163	4.909e-163	-3.49902e-164	1.28801e-162	0
4.77499e-163	3.68129e-163	-4.156e-163	-1.56673e-163	-2.81813e-163	-4.67416e-164	2.27809e-164	-2.13709e-163	-1.08981e-162	-6.06264e-164	-6.35855e-163	-1.0025e-163	4.30987e-163	-1.81252e-163	9.47354e-163	3.68502e-164	1.43551e-163	1.74431e-163	-7.35207e-163	-1.04017e-163	5.86405e-164	2.58141e-163	-1.26761e-162	-2.50891e-165	-3.25411e-163	-3.67247e-163	1.68031e-163	4.909e-163	-3.49902e-164	1.28801e-162	0
4.77499e-163	3.68129e-163	-4.156e-163	-1.56673e-163	-2.81813e-163	-4.67416e-164	2.27809e-164	-2.13709e-163	-1.08981e-162	-6.06264e-164	-6.35855e-163	-1.0025e-163	4.30987e-163	-1.81252e-163	9.47354e-163	3.68502e-164	1.43551e-163	1.74431e-163	-7.35207e-163	-1.04017e-163	5.86405e-164	2.58141e-163	-1.26761e-162	-2.50891e-165	-3.25411e-163	-3.67247e-163	1.68031e-163	4.909e-163	-3.49902e-164	1.28801e-162	0
4.77499e-163	3.68129e-163	-4.156e-163	-1.56673e-163	-2.81813e-163	-4.67416e-164	2.27809e-164	-2.13709e-163	-1.08981e-162	-6.06264e-164	-6.35855e-163	-1.0025e-163	4.30987e-163	-1.81252e-163	9.47354e-163	3.68502e-164	1.43551e-163	1.74431e-163	-7.35207e-163	-1.04017e-163	5.86405e-164	2.58141e-163	-1.26761e-162	-2.50891e-165	-3.25411e-163	-3.67247e-163	1.68031e-163	4.909e-163	-3.49902e-164	1.28801e-162	0
4.77499e-163	3.68129e-163	-4.156e-163	-1.56673e-163	-2.81813e-163	-4.67416e-164	2.27809e-164	-2.13709e-163	-1.08981e-162	-6.06264e-164	-6.35855e-163	-1.0025e-163	4.30987e-163	-1.81252e-163	9.47354e-163	3.68502e-164	1.43551e-163	1.74431e-163	-7.35207e-163	-1.04017e-163	5.86405e-164	2.58141e-163	-1.26761e-162	-2.50891e-165	-3.25411e-163	-3.67247e-163	1.68031e-163	4.909e-163	-3.49902e-164	1.28801e-162	0
4.77499e-163	3.68129e-163	-4.156e-163	-1.56673e-163	-2.81813e-163	-4.67416e-164	2.27809e-164	-2.13709e-163	-1.08981e-162	-6.06264e-164	-6.35855e-163	-1.0025e-163	4.30987e-163	-1.81252e-163	9.47354e-163	3.68502e-164	1.43551e-163	1.74431e-163	-7.35207e-163	-1.04017e-163	5.86405e-164	2.58141e-163	-1.26761e-162	-2.50891e-165	-3.25411e-163	-3.67247e-163	1.68031e-163	4.909e-163	-3.49902e-164	1.28801e-162	0
4.77499e-163	3.68129e-163	-4.156e-163	-1.56673e-163	-2.81813e-163	-4.67416e-164	2.27809e-164	-2.13709e-163	-1.08981e-162	-6.06264e-164	-6.35855e-163	-1.0025e-163	4.30987e-163	-1.81252e-163	9.47354e-163	3.68502e-164	1.43551e-163	1.74431e-163	-7.35207e-163	-1.04017e-163	5.86405e-164	2.58141e-163	-1.26761e-162	-2.50891e-165	-3.25411e-163	-3.67247e-163	1.68031e-163	4.909e-163	-3.49902e-164	1.28801e-162	0
4.77499e-163	3.68129e-163	-4.156e-163	-1.56673e-163	-2.81813e-163	-4.67416e-164	2.27809e-164	-2.13709e-163	-1.08981e-162	-6.06264e-164	-6.35855e-163	-1.0025e-163	4.30987e-163	-1.81252e-163	9.47354e-163	3.68502e-164	1.43551e-163	1.74431e-163	-7.35207e-163	-1.04017e-163	5.86405e-164	2.58141e-163	-1.26761e-162	-2.50891e-165	-3.25411e-163	-3.67247e-163	1.68031e-163	4.909e-163	-3.49902e-164	1.28801e-162	0
4.77499e-163	3.68129e-163	-4.156e-163	-1.56673e-163	-2.81813e-163	-4.67416e-164	2.27809e-164	-2.13709e-163	-1.08981e-162	-6.06264e-164	-6.35855e-163	-1.0025e-163	4.30987e-163	-1.81252e-163	9.47354e-163	3.68502e-164	1.43551e-163	1.74431e-163	-7.35207e-163	-1.04017e-163	5.86405e-164	2.58141e-163	-1.26761e-162	-2.50891e-165	-3.25411e-163	-3.67247e-163	1.68031e-163	4.909e-163	-3.49902e-164	1.28801e-162	0
4.77499e-163	3.68129e-163	-4.156e-163	-1.56673e-163	-2.81813e-163	-4.67416e-164	2.27809e-164	-2.13709e-163	-1.08981e-162	-6.06264e-164	-6.35855e-163	-1.0025e-163	4.30987e-163	-1.81252e-163	9.47354e-163	3.68502e-164	1.43551e-163	1.74431e-163	-7.35207e-163	-1.04017e-163	5.86405e-164	2.58141e-163	-1.26761e-162	-2.50891e-165	-3.25411e-163	-3.67247e-163	1.68031e-163	4.909e-163	-3.49902e-164	1.28801e-162	0
4.77499e-163	3.68129e-163	-4.156e-163	-1.56673e-163	-2.81813e-163	-4.67416e-164	2.27809e-164	-2.13709e-163	-1.08981e-162	-6.06264e-164	-6.35855e-163	-1.0025e-163	4.30987e-163	-1.81252e-163	9.47354e-163	3.68502e-164	1.43551e-163	1.74431e-163	-7.35207e-163	-1.04017e-163	5.86405e-164	2.58141e-163	-1.26761e-162	-2.50891e-165	-3.25411e-163	-3.67247e-163	1.68031e-163	4.909e-163	-3.49902e-164	1.28801e-162	0
4.77499e-163	3.68129e-163	-4.156e-163	-1.56673e-163	-2.81813e-163	-4.67416e-164	2.27809e-164	-2.13709e-163	-1.08981e-162	-6.06264e-164	-6.35855e-163	-1.0025e-163	4.30987e-163	-1.81252e-163	9.47354e-163	3.68502e-164	1.43551e-163	1.74431e-163	-7.35207e-163	-1.04017e-163	5.86405e-164	2.58141e-163	-1.26761e-162	-2.50891e-165	-3.25411e-163	-3.67247e-163	1.68031e-163	4.909e-163	-3.49902e-164	1.28801e-162	0
4.77499e-163	3.68129e-163	-4.156e-163	-1.56673e-163	-2.81813e-163	-4.67416e-164	2.27809e-164	-2.13709e-163	-1.08981e-162	-6.06264e-164	-6.35855e-163	-1.0025e-163	4.30987e-163	-1.81252e-163	9.47354e-163	3.68502e-164	1.43551e-163	1.74431e-163	-7.35207e-163	-1.04017e-163	5.86405e-164	2.58141e-163	-1.26761e-162	-2.50891e-165	-3.25411e-163	-3.67247e-163	1.68031e-163	4.909e-163	-3.49902e-164	1.28801e-162	0
4.77499e-163	3.68129e-163	-4.156e-163	-1.56673e-163	-2.81813e-163	-4.67416e-164	2.27809e-164	-2.13709e-163	-1.08981e-162	-6.06264e-164	-6.35855e-163	-1.0025e-163	4.30987e-163	-1.81252e-163	9.47354e-163	3.68502e-164	1.43551e-163	1.74431e-163	-7.35207e-163	-1.04017e-163	5.86405e-164	2.58141e-163	-1.26761e-162	-2.50891e-165	-3.25411e-163	-3.67247e-163	1.68031e-163	4.909e-163	-3.49902e-164	1.28801e-162	0
4.77499e-163	3.68129e-163	-4.156e-163	-1.56673e-163	-2.81813e-163	-4.67416e-164	2.27809e-164	-2.13709e-163	-1.08981e-162	-6.06264e-164	-6.35855e-163	-1.0025e-163	4.30987e-163	-1.81252e-163	9.47354e-163	3.68502e-164	1.43551e-163	1.74431e-163	-7.35207e-163	-1.04017e-163	5.86405e-164	2.58141e-163	-1.26761e-162	-2.50891e-165	-3.25411e-163	-3.67247e-163	1.68031e-163	4.909e-163	-3.49902e-164	1.28801e-162	0
4.77499e-163	3.68129e-163	-4.156e-163	-1.56673e-163	-2.81813e-163	-4.67416e-164	2.27809e-164	-2.13709e-163	-1.08981e-162	-6.06264e-164	-6.35855e-163	-1.0025e-163	4.30987e-163	-1.81252e-163	9.47354e-163	3.68502e-164	1.43551e-163	1.74431e-163	-7.35207e-163	-1.04017e-163	5.86405e-164	2.58141e-163	-1.26761e-162	-2.50891e-165	-3.25411e-163	-3.67247e-163	1.68031e-163	4.909e-163	-3.49902e-164	1.28801e-162	0
4.77499e-163	3.68129e-163	-4.156e-163	-1.56673e-163	-2.81813e-163	-4.67416e-164	2.27809e-164	-2.13709e-163	-1.08981e-162	-6.06264e-164	-6.35855e-163	-1.0025e-163	4.30987e-163	-1.81252e-163	9.47354e-163	3.68502e-164	1.43551e-163	1.74431e-163	-7.35207e-163	-1.04017e-163	5.86405e-164	2.58141e-163	-1.26761e-162	-2.50891e-165	-3.25411e-163	-3.67247e-163	1.68031e-163	4.909e-163	-3.49902e-164	1.28801e-162	0
4.77499e-163	3.68129e-163	-4.156e-163	-1.56673e-163	-2.81813e-163	-4.67416e-164	2.27809e-164	-2.13709e-163	-1.08981e-162	-6.06264e-164	-6.35855e-163	-1.0025e-163	4.30987e-163	-1.81252e-163	9.47354e-163	3.68502e-164	1.43551e-163	1.74431e-163	-7.35207e-163	-1.04017e-163	5.86405e-164	2.58141e-163	-1.26761e-162	-2.50891e-165	-3.25411e-163	-3.67247e-163	1.68031e-163	4.909e-163	-3.49902e-164	1.28801e-162	0
4.77499e-163	3.68129e-163	-4.156e-163	-1.56673e-163	-2.81813e-163	-4.67416e-164	2.27809e-164	-2.13709e-163	-1.08981e-162	-6.06264e-164	-6.35855e-163	-1.0025e-163	4.30987e-163	-1.81252e-163	9.47354e-163	3.68502e-164	1.43551e-163	1.74431e-163	-7.35207e-163	-1.04017e-163	5.86405e-164	2.58141e-163	-1.26761e-162	-2.50891e-165	-3.25411e-163	-3.67247e-163	1.68031e-163	4.909e-163	-3.49902e-164	1.28801e-162	0
4.77499e-163	3.68129e-163	-4.156e-163	-1.56673e-163	-2.81813e-163	-4.67416e-164	2.27809e-164	-2.13709e-163	-1.08981e-162	-6.06264e-164	-6.35855e-163	-1.0025e-163	4.30987e-163	-1.81252e-163	9.47354e-163	3.68502e-164	1.43551e-163	1.74431e-163	-7.35207e-163	-1.04017e-163	5.86405e-164	2.58141e-163	-1.26761e-162	-2.50891e-165	-3.25411e-163	-3.67247e-163	1.68031e-163	4.909e-163	-3.49902e-164	1.28801e-162	0
4.77499e-163	3.68129e-163	-4.156e-163	-1.56673e-163	-2.81813e-163	-4.67416e-164	2.27809e-164	-2.13709e-163	-1.08981e-162	-6.06264e-164	-6.35855e-163	-1.0025e-163	4.30987e-163	-1.81252e-163	9.47354e-163	3.68502e-164	1.43551e-163	1.74431e-163	-7.35207e-163	-1.04017e-163	5.86405e-164	2.58141e-163	-1.26761e-162	-2.50891e-165	-3.25411e-163	-3.67247e-163	1.68031e-163	4.909e-163	-3.49902e-164	1.28801e-162	0
4.77499e-163	3.68129e-163	-4.156e-163	-1.56673e-163	-2.81813e-163	-4.67416e-164	2.27809e-164	-2.13709e-163	-1.08981e-162	-6.06264e-164	-6.35855e-163	-1.0025e-163	4.30987e-163	-1.81252e-163	9.47354e-163	3.68502e-164	1.43551e-163	1.74431e-163	-7.35207e-163	-1.04017e-163	5.86405e-164	2.58141e-163	-1.26761e-162	-2.50891e-165	-3.25411e-163	-3.67247e-163	1.68031e-163	4.909e-163	-3.49902e-164	1.28801e-162	0
4.77499e-163	3.68129e-163	-4.156e-163	-1.56673e-163	-2.81813e-163	-4.67416e-164	2.27809e-164	-2.13709e-163	-1.08981e-162	-6.06264e-164	-6.35855e-163	-1.0025e-163	4.30987e-163	-1.81252e-163	9.47354e-163	3.68502e-164	1.43551e-163	1.74431e-163	-7.35207e-163	-1.04017e-163	5.86405e-164	2.58141e-163	-1.26761e-162	-2.50891e-165	-3.25411e-163	-3.67247e-163	1.68031e-163	4.909e-163	-3.49902e-164	1.28801e-162	0
4.77499e-163	3.68129e-163	-4.156e-163	-1.56673e-163	-2.81813e-163	-4.67416e-164	2.27809e-164	-2.13709e-163	-1.08981e-162	-6.06264e-164	-6.35855e-163	-1.0025e-163	4.30987e-163	-1.81252e-163	9.47354e-163	3.68502e-164	1.43551e-163	1.74431e-163	-7.35207e-163	-1.04017e-163	5.86405e-164	2.58141e-163	-1.26761e-162	-2.50891e-165	-3.25411e-163	-3.67247e-163	1.68031e-163	4.909e-163	-3.49902e-164	1.28801e-162	0
4.77499e-163	3.68129e-163	-4.156e-163	-1.56673e-163	-2.81813e-163	-4.67416e-164	2.27809e-164	-2.13709e-163	-1.08981e-162	-6.06264e-164	-6.35855e-163	-1.0025e-163	4.30987e-163	-1.81252e-163	9.47354e-163	3.68502e-164	1.43551e-163	1.74431e-163	-7.35207e-163	-1.04017e-163	5.86405e-164	2.58141e-163	-1.26761e-162	-2.50891e-165	-3.25411e-163	-3.67247e-163	1.68031e-163	4.909e-163	-3.49902e-164	1.28801e-162	0
4.77499e-163	3.68129e-163	-4.156e-163	-1.56673e-163	-2.81813e-163	-4.67416e-164	2.27809e-164	-2.13709e-163	-1.08981e-162	-6.06264e-164	-6.35855e-163	-1.0025e-163	4.30987e-163	-1.81252e-163	9.47354e-163	3.68502e-164	1.43551e-163	1.74431e-163	-7.35207e-163	-1.04017e-163	5.86405e-164	2.58141e-163	-1.26761e-162	-2.50891e-165	-3.25411e-163	-3.67247e-163	1.68031e-163	4.909e-163	-3.49902e-164	1.28801e-162	0
4.77499e-163	3.68129e-163	-4.156e-163	-1.56673e-163	-2.81813e-163	-4.67416e-164	2.27809e-164	-2.13709e-163	-1.08981e-162	-6.06264e-164	-6.35855e-163	-1.0025e-163	4.30987e-163	-1.81252e-163	9.47354e-163	3.68502e-164	1.43551e-163	1.74431e-163	-7.35207e-163	-1.04017e-163	5.86405e-164	2.58141e-163	-1.26761e-162	-2.50891e-165	-3.25411e-163	-3.67247e-163	1.68031e-163	4.909e-163	-3.49902e-164	1.28801e-162	0
4.77499e-163	3.68129e-163	-4.156e-163	-1.56673e-163	-2.81813e-163	-4.67416e-164	2.27809e-164	-2.13709e-163	-1.08981e-162	-6.06264e-164	-6.35855e-163	-1.0025e-163	4.30987e-163	-1.81252e-163	9.47354e-163	3.68502e-164	1.43551e-163	1.74431e-163	-7.35207e-163	-1.04017e-163	5.86405e-164	2.58141e-163	-1.26761e-162	-2.50891e-165	-3.25411e-163	-3.67247e-163	1.68031e-163	4.909e-163	-3.49902e-164	1.28801e-162	0
4.77499e-163	3.68129e-163	-4.156e-163	-1.56673e-163	-2.81813e-163	-4.67416e-164	2.27809e-164	-2.13709e-163	-1.08981e-162	-6.06264e-164	-6.35855e-163	-1.0025e-163	4.30987e-163	-1.81252e-163	9.47354e-163	3.68502e-164	1.43551e-163	1.74431e-163	-7.35207e-163	-1.04017e-163	5.86405e-164	2.58141e-163	-1.26761e-162	-2.50891e-165	-3.25411e-163	-3.67247e-163	1.68031e-163	4.909e-163	-3.49902e-164	1.28801e-162	0
4.77499e-163	3.68129e-163	-4.156e-163	-1.56673e-163	-2.81813e-163	-4.67416e-164	2.27809e-164	-2.13709e-163	-1.08981e-162	-6.06264e-164	-6.35855e-163	-1.0025e-163	4.30987e-163	-1.81252e-163	9.47354e-163	3.68502e-164	1.43551e-163	1.74431e-163	-7.35207e-163	-1.04017e-163	5.86405e-164	2.58141e-163	-1.26761e-162	-2.50891e-165	-3.25411e-163	-3.67247e-163	1.68031e-163	4.909e-163	-3.49902e-164	1.28801e-162	0
4.77499e-163	3.68129e-163	-4.156e-163	-1.56673e-163	-2.81813e-163	-4.67416e-164	2.27809e-164	-2.13709e-163	-1.08981e-162	-6.06264e-164	-6.35855e-163	-1.0025e-163	4.30987e-163	-1.81252e-163	9.47354e-163	3.68502e-164	1.43551e-163	1.74431e-163	-7.35207e-163	-1.04017e-163	5.86405e-164	2.58141e-163	-1.26761e-162	-2.50891e-165	-3.25411e-163	-3.67247e-163	1.68031e-163	4.909e-163	-3.49902e-164	1.28801e-162	0
4.77499e-163	3.68129e-163	-4.156e-163	-1.56673e-163	-2.81813e-163	-4.67416e-164	2.27809e-164	-2.13709e-163	-1.08981e-162	-6.06264e-164	-6.35855e-163	-1.0025e-163	4.30987e-163	-1.81252e-163	9.47354e-163	3.68502e-164	1.43551e-163	1.74431e-163	-7.35207e-163	-1.04017e-163	5.86405e-164	2.58141e-163	-1.26761e-162	-2.50891e-165	-3.25411e-163	-3.67247e-163	1.68031e-163	4.909e-163	-3.49902e-164	1.28801e-162	0
4.77499e-163	3.68129e-163	-4.156e-163	-1.56673e-163	-2.81813e-163	-4.67416e-164	2.27809e-164	-2.13709e-163	-1.08981e-162	-6.06264e-164	-6.35855e-163	-1.0025e-163	4.30987e-163	-1.81252e-163	9.47354e-163	3.68502e-164	1.43551e-163	1.74431e-163	-7.35207e-163	-1.04017e-163	5.86405e-164	2.58141e-163	-1.26761e-162	-2.50891e-165	-3.25411e-163	-3.67247e-163	1.68031e-163	4.909e-163	-3.49902e-164	1.28801e-162	0
4.77499e-163	3.68129e-163	-4.156e-163	-1.56673e-163	-2.81813e-163	-4.67416e-164	2.27809e-164	-2.13709e-163	-1.08981e-162	-6.06264e-164	-6.35855e-163	-1.0025e-163	4.30987e-163	-1.81252e-163	9.47354e-163	3.68502e-164	1.43551e-163	1.74431e-163	-7.35207e-163	-1.04017e-163	5.86405e-164	2.58141e-163	-1.26761e-162	-2.50891e-165	-3.25411e-163	-3.67247e-163	1.68031e-163	4.909e-163	-3.49902e-164	1.28801e-162	0
4.77499e-163	3.68129e-163	-4.156e-163	-1.56673e-163	-2.81813e-163	-4.67416e-164	2.27809e-164	-2.13709e-163	-1.08981e-162	-6.06264e-164	-6.35855e-163	-1.0025e-163	4.30987e-163	-1.81252e-163	9.47354e-163	3.68502e-164	1.43551e-163	1.74431e-163	-7.35207e-163	-1.04017e-163	5.86405e-164	2.58141e-163	-1.26761e-162	-2.50891e-165	-3.25411e-163	-3.67247e-163	1.68031e-163	4.909e-163	-3.49902e-164	1.28801e-162	0
4.77499e-163	3.68129e-163	-4.156e-163	-1.56673e-163	-2.81813e-163	-4.67416e-164	2.27809e-164	-2.13709e-163	-1.08981e-162	-6.06264e-164	-6.35855e-163	-1.0025e-163	4.30987e-163	-1.81252e-163	9.47354e-163	3.68502e-164	1.43551e-163	1.74431e-163	-7.35207e-163	-1.04017e-163	5.86405e-164	2.58141e-163	-1.26761e-162	-2.50891e-165	-3.25411e-163	-3.67247e-163	1.68031e-163	4.909e-163	-3.49902e-164	1.28801e-162	0
4.77499e-163	3.68129e-163	-4.156e-163	-1.56673e-163	-2.81813e-163	-4.67416e-164	2.27809e-164	-2.13709e-163	-1.08981e-162	-6.06264e-164	-6.35855e-163	-1.0025e-163	4.30987e-163	-1.81252e-163	9.47354e-163	3.68502e-164	1.43551e-163	1.74431e-163	-7.35207e-163	-1.04017e-163	5.86405e-164	2.58141e-163	-1.26761e-162	-2.50891e-165	-3.25411e-163	-3.67247e-163	1.68031e-163	4.909e-163	-3.49902e-164	1.28801e-162	0
4.77499e-163	3.68129e-163	-4.156e-163	-1.56673e-163	-2.81813e-163	-4.67416e-164	2.27809e-164	-2.13709e-163	-1.08981e-162	-6.06264e-164	-6.35855e-163	-1.0025e-163	4.30987e-163	-1.81252e-163	9.47354e-163	3.68502e-164	1.43551e-163	1.74431e-163	-7.35207e-163	-1.04017e-163	5.86405e-164	2.58141e-163	-1.26761e-162	-2.50891e-165	-3.25411e-163	-3.67247e-163	1.68031e-163	4.909e-163	-3.49902e-164	1.28801e-162	0
4.77499e-163	3.68129e-163	-4.156e-163	-1.56673e-163	-2.81813e-163	-4.67416e-164	2.27809e-164	-2.13709e-163	-1.08981e-162	-6.06264e-164	-6.35855e-163	-1.0025e-163	4.30987e-163	-1.81252e-163	9.47354e-163	3.68502e-164	1.43551e-163	1.74431e-163	-7.35207e-163	-1.04017e-163	5.86405e-164	2.58141e-163	-1.26761e-162	-2.50891e-165	-3.25411e-163	-3.67247e-163	1.68031e-163	4.909e-163	-3.49902e-164	1.28801e-162	0
4.77499e-163	3.68129e-163	-4.156e-163	-1.56673e-163	-2.81813e-163	-4.67416e-164	2.27809e-164	-2.13709e-163	-1.08981e-162	-6.06264e-164	-6.35855e-163	-1.0025e-163	4.30987e-163	-1.81252e-163	9.47354e-163	3.68502e-164	1.43551e-163	1.74431e-163	-7.35207e-163	-1.04017e-163	5.86405e-164	2.58141e-163	-1.26761e-162	-2.50891e-165	-3.25411e-163	-3.67247e-163	1.68031e-163	4.909e-163	-3.49902e-164	1.28801e-162	0
4.77499e-163	3.68129e-163	-4.156e-163	-1.56673e-163	-2.81813e-163	-4.67416e-164	2.27809e-164	-2.13709e-163	-1.08981e-162	-6.06264e-164	-6.35855e-163	-1.0025e-163	4.30987e-163	-1.81252e-163	9.47354e-163	3.68502e-164	1.43551e-163	1.74431e-163	-7.35207e-163	-1.04017e-163	5.86405e-164	2.58141e-163	-1.26761e-162	-2.50891e-165	-3.25411e-163	-3.67247e-163	1.68031e-163	4.909e-163	-3.49902e-164	1.28801e-162	0
4.77499e-163	3.68129e-163	-4.156e-163	-1.56673e-163	-2.81813e-163	-4.67416e-164	2.27809e-164	-2.13709e-163	-1.08981e-162	-6.06264e-164	-6.35855e-163	-1.0025e-163	4.30987e-163	-1.81252e-163	9.47354e-163	3.68502e-164	1.43551e-163	1.74431e-163	-7.35207e-163	-1.04017e-163	5.86405e-164	2.58141e-163	-1.26761e-162	-2.50891e-165	-3.25411e-163	-3.67247e-163	1.68031e-163	4.909e-163	-3.49902e-164	1.28801e-162	0
4.77499e-163	3.68129e-163	-4.156e-163	-1.56673e-163	-2.81813e-163	-4.67416e-164	2.27809e-164	-2.13709e-163	-1.08981e-162	-6.06264e-164	-6.35855e-163	-1.0025e-163	4.30987e-163	-1.81252e-163	9.47354e-163	3.68502e-164	1.43551e-163	1.74431e-163	-7.35207e-163	-1.04017e-163	5.86405e-164	2.58141e-163	-1.26761e-162	-2.50891e-165	-3.25411e-163	-3.67247e-163	1.68031e-163	4.909e-163	-3.49902e-164	1.28801e-162	0
4.77499e-163	3.68129e-163	-4.156e-163	-1.56673e-163	-2.81813e-163	-4.67416e-164	2.27809e-164	-2.13709e-163	-1.08981e-162	-6.06264e-164	-6.35855e-163	-1.0025e-163	4.30987e-163	-1.81252e-163	9.47354e-163	3.68502e-164	1.43551e-163	1.74431e-163	-7.35207e-163	-1.04017e-163	5.86405e-164	2.58141e-163	-1.26761e-162	-2.50891e-165	-3.25411e-163	-3.67247e-163	1.68031e-163	4.909e-163	-3.49902e-164	1.28801e-162	0
4.77499e-163	3.68129e-163	-4.156e-163	-1.56673e-163	-2.81813e-163	-4.67416e-164	2.27809e-164	-2.13709e-163	-1.08981e-162	-6.06264e-164	-6.35855e-163	-1.0025e-163	4.30987e-163	-1.81252e-163	9.47354e-163	3.68502e-164	1.43551e-163	1.74431e-163	-7.35207e-163	-1.04017e-163	5.86405e-164	2.58141e-163	-1.26761e-162	-2.50891e-165	-3.25411e-163	-3.67247e-163	1.68031e-163	4.909e-163	-3.49902e-164	1.28801e-162	0
4.77499e-163	3.68129e-163	-4.156e-163	-1.56673e-163	-2.81813e-163	-4.67416e-164	2.27809e-164	-2.13709e-163	-1.08981e-162	-6.06264e-164	-6.35855e-163	-1.0025e-163	4.30987e-163	-1.81252e-163	9.47354e-163	3.68502e-164	1.43551e-163	1.74431e-163	-7.35207e-163	-1.04017e-163	5.86405e-164	2.58141e-163	-1.26761e-162	-2.50891e-165	-3.25411e-163	-3.67247e-163	1.68031e-163	4.909e-163	-3.49902e-164	1.28801e-162	0
4.77499e-163	3.68129e-163	-4.156e-163	-1.56673e-163	-2.81813e-163	-4.67416e-164	2.27809e-164	-2.13709e-163	-1.08981e-162	-6.06264e-164	-6.35855e-163	-1.0025e-163	4.30987e-163	-1.81252e-163	9.47354e-163	3.68502e-164	1.43551e-163	1.74431e-163	-7.35207e-163	-1.04017e-163	5.86405e-164	2.58141e-163	-1.26761e-162	-2.50891e-165	-3.25411e-163	-3.67247e-163	1.68031e-163	4.909e-163	-3.49902e-164	1.28801e-162	0
4.77499e-163	3.68129e-163	-4.156e-163	-1.56673e-163	-2.81813e-163	-4.67416e-164	2.27809e-164	-2.13709e-163	-1.08981e-162	-6.06264e-164	-6.35855e-163	-1.0025e-163	4.30987e-163	-1.81252e-163	9.47354e-163	3.68502e-164	1.43551e-163	1.74431e-163	-7.35207e-163	-1.04017e-163	5.86405e-164	2.58141e-163	-1.26761e-162	-2.50891e-165	-3.25411e-163	-3.67247e-163	1.68031e-163	4.909e-163	-3.49902e-164	1.28801e-162	0
4.77499e-163	3.68129e-163	-4.156e-163	-1.56673e-163	-2.81813e-163	-4.67416e-164	2.27809e-164	-2.13709e-163	-1.08981e-162	-6.06264e-164	-6.35855e-163	-1.0025e-163	4.30987e-163	-1.81252e-163	9.47354e-163	3.68502e-164	1.43551e-163	1.74431e-163	-7.35207e-163	-1.04017e-163	5.86405e-164	2.58141e-163	-1.26761e-162	-2.50891e-165	-3.25411e-163	-3.67247e-163	1.68031e-163	4.909e-163	-3.49902e-164	1.28801e-162	0
4.77499e-163	3.68129e-163	-4.156e-163	-1.56673e-163	-2.81813e-163	-4.67416e-164	2.27809e-164	-2.13709e-163	-1.08981e-162	-6.06264e-164	-6.35855e-163	-1.0025e-163	4.30987e-163	-1.81252e-163	9.47354e-163	3.68502e-164	1.43551e-163	1.74431e-163	-7.35207e-163	-1.04017e-163	5.86405e-164	2.58141e-163	-1.26761e-162	-2.50891e-165	-3.25411e-163	-3.67247e-163	1.68031e-163	4.909e-163	-3.49902e-164	1.28801e-162	0
4.77499e-163	3.68129e-163	-4.156e-163	-1.56673e-163	-2.81813e-163	-4.67416e-164	2.27809e-164	-2.13709e-163	-1.08981e-162	-6.06264e-164	-6.35855e-163	-1.0025e-163	4.30987e-163	-1.81252e-163	9.47354e-163	3.68502e-164	1.43551e-163	1.74431e-163	-7.35207e-163	-1.04017e-163	5.86405e-164	2.58141e-163	-1.26761e-162	-2.50891e-165	-3.25411e-163	-3.67247e-163	1.68031e-163	4.909e-163	-3.49902e-164	1.28801e-162	0
4.77499e-163	3.68129e-163	-4.156e-163	-1.56673e-163	-2.81813e-163	-4.67416e-164	2.27809e-164	-2.13709e-163	-1.08981e-162	-6.06264e-164	-6.35855e-163	-1.0025e-163	4.30987e-163	-1.81252e-163	9.47354e-163	3.68502e-164	1.43551e-163	1.74431e-163	-7.35207e-163	-1.04017e-163	5.86405e-164	2.58141e-163	-1.26761e-162	-2.50891e-165	-3.25411e-163	-3.67247e-163	1.68031e-163	4.909e-163	-3.49902e-164	1.28801e-162	0
4.77499e-163	3.68129e-163	-4.156e-163	-1.56673e-163	-2.81813e-163	-4.67416e-164	2.27809e-164	-2.13709e-163	-1.08981e-162	-6.06264e-164	-6.35855e-163	-1.0025e-163	4.30987e-163	-1.81252e-163	9.47354e-163	3.68502e-164	1.43551e-163	1.74431e-163	-7.35207e-163	-1.04017e-163	5.86405e-164	2.58141e-163	-1.26761e-162	-2.50891e-165	-3.25411e-163	-3.67247e-163	1.68031e-163	4.909e-163	-3.49902e-164	1.28801e-162	0
4.77499e-163	3.68129e-163	-4.156e-163	-1.56673e-163	-2.81813e-163	-4.67416e-164	2.27809e-164	-2.13709e-163	-1.08981e-162	-6.06264e-164	-6.35855e-163	-1.0025e-163	4.30987e-163	-1.81252e-163	9.47354e-163	3.68502e-164	1.43551e-163	1.74431e-163	-7.35207e-163	-1.04017e-163	5.86405e-164	2.58141e-163	-1.26761e-162	-2.50891e-165	-3.25411e-163	-3.67247e-163	1.68031e-163	4.909e-163	-3.49902e-164	1.28801e-162	0
4.77499e-163	3.68129e-163	-4.156e-163	-1.56673e-163	-2.81813e-163	-4.67416e-164	2.27809e-164	-2.13709e-163	-1.08981e-162	-6.06264e-164	-6.35855e-163	-1.0025e-163	4.30987e-163	-1.81252e-163	9.47354e-163	3.68502e-164	1.43551e-163	1.74431e-163	-7.35207e-163	-1.04017e-163	5.86405e-164	2.58141e-163	-1.26761e-162	-2.50891e-165	-3.25411e-163	-3.67247e-163	1.68031e-163	4.909e-163	-3.49902e-164	1.28801e-162	0
4.77499e-163	3.68129e-163	-4.156e-163	-1.56673e-163	-2.81813e-163	-4.67416e-164	2.27809e-164	-2.13709e-163	-1.08981e-162	-6.06264e-164	-6.35855e-163	-1.0025e-163	4.30987e-163	-1.81252e-163	9.47354e-163	3.68502e-164	1.43551e-163	1.74431e-163	-7.35207e-163	-1.04017e-163	5.86405e-164	2.58141e-163	-1.26761e-162	-2.50891e-165	-3.25411e-163	-3.67247e-163	1.68031e-163	4.909e-163	-3.49902e-164	1.28801e-162	0
4.77499e-163	3.68129e-163	-4.156e-163	-1.56673e-163	-2.81813e-163	-4.67416e-164	2.27809e-164	-2.13709e-163	-1.08981e-162	-6.06264e-164	-6.35855e-163	-1.0025e-163	4.30987e-163	-1.81252e-163	9.47354e-163	3.68502e-164	1.43551e-163	1.74431e-163	-7.35207e-163	-1.04017e-163	5.86405e-164	2.58141e-163	-1.26761e-162	-2.50891e-165	-3.25411e-163	-3.67247e-163	1.68031e-163	4.909e-163	-3.49902e-164	1.28801e-162	0
4.77499e-163	3.68129e-163	-4.156e-163	-1.56673e-163	-2.81813e-163	-4.67416e-164	2.27809e-164	-2.13709e-163	-1.08981e-162	-6.06264e-164	-6.35855e-163	-1.0025e-163	4.30987e-163	-1.81252e-163	9.47354e-163	3.68502e-164	1.43551e-163	1.74431e-163	-7.35207e-163	-1.04017e-163	5.86405e-164	2.58141e-163	-1.26761e-162	-2.50891e-165	-3.25411e-163	-3.67247e-163	1.68031e-163	4.909e-163	-3.49902e-164	1.28801e-162	0
4.77499e-163	3.68129e-163	-4.156e-163	-1.56673e-163	-2.81813e-163	-4.67416e-164	2.27809e-164	-2.13709e-163	-1.08981e-162	-6.06264e-164	-6.35855e-163	-1.0025e-163	4.30987e-163	-1.81252e-163	9.47354e-163	3.68502e-164	1.43551e-163	1.74431e-163	-7.35207e-163	-1.04017e-163	5.86405e-164	2.58141e-163	-1.26761e-162	-2.50891e-165	-3.25411e-163	-3.67247e-163	1.68031e-163	4.909e-163	-3.49902e-164	1.28801e-162	0
4.77499e-163	3.68129e-163	-4.156e-163	-1.56673e-163	-2.81813e-163	-4.67416e-164	2.27809e-164	-2.13709e-163	-1.08981e-162	-6.06264e-164	-6.35855e-163	-1.0025e-163	4.30987e-163	-1.81252e-163	9.47354e-163	3.68502e-164	1.43551e-163	1.74431e-163	-7.35207e-163	-1.04017e-163	5.86405e-164	2.58141e-163	-1.26761e-162	-2.50891e-165	-3.25411e-163	-3.67247e-163	1.68031e-163	4.909e-163	-3.49902e-164	1.28801e-162	0
4.77499e-163	3.68129e-163	-4.156e-163	-1.56673e-163	-2.81813e-163	-4.67416e-164	2.27809e-164	-2.13709e-163	-1.08981e-162	-6.06264e-164	-6.35855e-163	-1.0025e-163	4.30987e-163	-1.81252e-163	9.47354e-163	3.68502e-164	1.43551e-163	1.74431e-163	-7.35207e-163	-1.04017e-163	5.86405e-164	2.58141e-163	-1.26761e-162	-2.50891e-165	-3.25411e-163	-3.67247e-163	1.68031e-163	4.909e-163	-3.49902e-164	1.28801e-162	0
4.77499e-163	3.68129e-163	-4.156e-163	-1.56673e-163	-2.81813e-163	-4.67416e-164	2.27809e-164	-2.13709e-163	-1.08981e-162	-6.06264e-164	-6.35855e-163	-1.0025e-163	4.30987e-163	-1.81252e-163	9.47354e-163	3.68502e-164	1.43551e-163	1.74431e-163	-7.35207e-163	-1.04017e-163	5.86405e-164	2.58141e-163	-1.26761e-162	-2.50891e-165	-3.25411e-163	-3.67247e-163	1.68031e-163	4.909e-163	-3.49902e-164	1.28801e-162	0
4.77499e-163	3.68129e-163	-4.156e-163	-1.56673e-163	-2.81813e-163	-4.67416e-164	2.27809e-164	-2.13709e-163	-1.08981e-162	-6.06264e-164	-6.35855e-163	-1.0025e-163	4.30987e-163	-1.81252e-163	9.47354e-163	3.68502e-164	1.43551e-163	1.74431e-163	-7.35207e-163	-1.04017e-163	5.86405e-164	2.58141e-163	-1.26761e-162	-2.50891e-165	-3.25411e-163	-3.67247e-163	1.68031e-163	4.909e-163	-3.49902e-164	1.28801e-162	0
4.77499e-163	3.68129e-163	-4.156e-163	-1.56673e-163	-2.81813e-163	-4.67416e-164	2.27809e-164	-2.13709e-163	-1.08981e-162	-6.06264e-164	-6.35855e-163	-1.0025e-163	4.30987e-163	-1.81252e-163	9.47354e-163	3.68502e-164	1.43551e-163	1.74431e-163	-7.35207e-163	-1.04017e-163	5.86405e-164	2.58141e-163	-1.26761e-162	-2.50891e-165	-3.25411e-163	-3.67247e-163	1.68031e-163	4.909e-163	-3.49902e-164	1.28801e-162	0
4.77499e-163	3.68129e-163	-4.156e-163	-1.56673e-163	-2.81813e-163	-4.67416e-164	2.27809e-164	-2.13709e-163	-1.08981e-162	-6.06264e-164	-6.35855e-163	-1.0025e-163	4.30987e-163	-1.81252e-163	9.47354e-163	3.68502e-164	1.43551e-163	1.74431e-163	-7.35207e-163	-1.04017e-163	5.86405e-164	2.58141e-163	-1.26761e-162	-2.50891e-165	-3.25411e-163	-3.67247e-163	1.68031e-163	4.909e-163	-3.49902e-164	1.28801e-162	0
4.77499e-163	3.68129e-163	-4.156e-163	-1.56673e-163	-2.81813e-163	-4.67416e-164	2.27809e-164	-2.13709e-163	-1.08981e-162	-6.06264e-164	-6.35855e-163	-1.0025e-163	4.30987e-163	-1.81252e-163	9.47354e-163	3.68502e-164	1.43551e-163	1.74431e-163	-7.35207e-163	-1.04017e-163	5.86405e-164	2.58141e-163	-1.26761e-162	-2.50891e-165	-3.25411e-163	-3.67247e-163	1.68031e-163	4.909e-163	-3.49902e-164	1.28801e-162	0
4.77499e-163	3.68129e-163	-4.156e-163	-1.56673e-163	-2.81813e-163	-4.67416e-164	2.27809e-164	-2.13709e-163	-1.08981e-162	-6.06264e-164	-6.35855e-163	-1.0025e-163	4.30987e-163	-1.81252e-163	9.47354e-163	3.68502e-164	1.43551e-163	1.74431e-163	-7.35207e-163	-1.04017e-163	5.86405e-164	2.58141e-163	-1.26761e-162	-2.50891e-165	-3.25411e-163	-3.67247e-163	1.68031e-163	4.909e-163	-3.49902e-164	1.28801e-162	0
4.77499e-163	3.68129e-163	-4.156e-163	-1.56673e-163	-2.81813e-163	-4.67416e-164	2.27809e-164	-2.13709e-163	-1.08981e-162	-6.06264e-164	-6.35855e-163	-1.0025e-163	4.30987e-163	-1.81252e-163	9.47354e-163	3.68502e-164	1.43551e-163	1.74431e-163	-7.35207e-163	-1.04017e-163	5.86405e-164	2.58141e-163	-1.26761e-162	-2.50891e-165	-3.25411e-163	-3.67247e-163	1.68031e-163	4.909e-163	-3.49902e-164	1.28801e-162	0
4.77499e-163	3.68129e-163	-4.156e-163	-1.56673e-163	-2.81813e-163	-4.67416e-164	2.27809e-164	-2.13709e-163	-1.08981e-162	-6.06264e-164	-6.35855e-163	-1.0025e-163	4.30987e-163	-1.81252e-163	9.47354e-163	3.68502e-164	1.43551e-163	1.74431e-163	-7.35207e-163	-1.04017e-163	5.86405e-164	2.58141e-163	-1.26761e-162	-2.50891e-165	-3.25411e-163	-3.67247e-163	1.68031e-163	4.909e-163	-3.49902e-164	1.28801e-162	0
4.77499e-163	3.68129e-163	-4.156e-163	-1.56673e-163	-2.81813e-163	-4.67416e-164	2.27809e-164	-2.13709e-163	-1.08981e-162	-6.06264e-164	-6.35855e-163	-1.0025e-163	4.30987e-163	-1.81252e-163	9.47354e-163	3.68502e-164	1.43551e-163	1.74431e-163	-7.35207e-163	-1.04017e-163	5.86405e-164	2.58141e-163	-1.26761e-162	-2.50891e-165	-3.25411e-163	-3.67247e-163	1.68031e-163	4.909e-163	-3.49902e-164	1.28801e-162	0
4.77499e-163	3.68129e-163	-4.156e-163	-1.56673e-163	-2.81813e-163	-4.67416e-164	2.27809e-164	-2.13709e-163	-1.08981e-162	-6.06264e-164	-6.35855e-163	-1.0025e-163	4.30987e-163	-1.81252e-163	9.47354e-163	3.68502e-164	1.43551e-163	1.74431e-163	-7.35207e-163	-1.04017e-163	5.86405e-164	2.58141e-163	-1.26761e-162	-2.50891e-165	-3.25411e-163	-3.67247e-163	1.68031e-163	4.909e-163	-3.49902e-164	1.28801e-162	0
4.77499e-163	3.68129e-163	-4.156e-163	-1.56673e-163	-2.81813e-163	-4.67416e-164	2.27809e-164	-2.13709e-163	-1.08981e-162	-6.06264e-164	-6.35855e-163	-1.0025e-163	4.30987e-163	-1.81252e-163	9.47354e-163	3.68502e-164	1.43551e-163	1.74431e-163	-7.35207e-163	-1.04017e-163	5.86405e-164	2.58141e-163	-1.26761e-162	-2.50891e-165	-3.25411e-163	-3.67247e-163	1.68031e-163	4.909e-163	-3.49902e-164	1.28801e-162	0
4.77499e-163	3.68129e-163	-4.156e-163	-1.56673e-163	-2.81813e-163	-4.67416e-164	2.27809e-164	-2.13709e-163	-1.08981e-162	-6.06264e-164	-6.35855e-163	-1.0025e-163	4.30987e-163	-1.81252e-163	9.47354e-163	3.68502e-164	1.43551e-163	1.74431e-163	-7.35207e-163	-1.04017e-163	5.86405e-164	2.58141e-163	-1.26761e-162	-2.50891e-165	-3.25411e-163	-3.67247e-163	1.68031e-163	4.909e-163	-3.49902e-164	1.28801e-162	0
4.77499e-163	3.68129e-163	-4.156e-163	-1.56673e-163	-2.81813e-163	-4.67416e-164	2.27809e-164	-2.13709e-163	-1.08981e-162	-6.06264e-164	-6.35855e-163	-1.0025e-163	4.30987e-163	-1.81252e-163	9.47354e-163	3.68502e-164	1.43551e-163	1.74431e-163	-7.35207e-163	-1.04017e-163	5.86405e-164	2.58141e-163	-1.26761e-162	-2.50891e-165	-3.25411e-163	-3.67247e-163	1.68031e-163	4.909e-163	-3.49902e-164	1.28801e-162	0
4.77499e-163	3.68129e-163	-4.156e-163	-1.56673e-163	-2.81813e-163	-4.67416e-164	2.27809e-164	-2.13709e-163	-1.08981e-162	-6.06264e-164	-6.35855e-163	-1.0025e-163	4.30987e-163	-1.81252e-163	9.47354e-163	3.68502e-164	1.43551e-163	1.74431e-163	-7.35207e-163	-1.04017e-163	5.86405e-164	2.58141e-163	-1.26761e-162	-2.50891e-165	-3.25411e-163	-3.67247e-163	1.68031e-163	4.909e-163	-3.49902e-164	1.28801e-162	0
4.77499e-163	3.68129e-163	-4.156e-163	-1.56673e-163	-2.81813e-163	-4.67416e-164	2.27809e-164	-2.13709e-163	-1.08981e-162	-6.06264e-164	-6.35855e-163	-1.0025e-163	4.30987e-163	-1.81252e-163	9.47354e-163	3.68502e-164	1.43551e-163	1.74431e-163	-7.35207e-163	-1.04017e-163	5.86405e-164	2.58141e-163	-1.26761e-162	-2.50891e-165	-3.25411e-163	-3.67247e-163	1.68031e-163	4.909e-163	-3.49902e-164	1.28801e-162	0
4.77499e-163	3.68129e-163	-4.156e-163	-1.56673e-163	-2.81813e-163	-4.67416e-164	2.27809e-164	-2.13709e-163	-1.08981e-162	-6.06264e-164	-6.35855e-163	-1.0025e-163	4.30987e-163	-1.81252e-163	9.47354e-163	3.68502e-164	1.43551e-163	1.74431e-163	-7.35207e-163	-1.04017e-163	5.86405e-164	2.58141e-163	-1.26761e-162	-2.50891e-165	-3.25411e-163	-3.67247e-163	1.68031e-163	4.909e-163	-3.49902e-164	1.28801e-162	0
4.77499e-163	3.68129e-163	-4.156e-163	-1.56673e-163	-2.81813e-163	-4.67416e-164	2.27809e-164	-2.13709e-163	-1.08981e-162	-6.06264e-164	-6.35855e-163	-1.0025e-163	4.30987e-163	-1.81252e-163	9.47354e-163	3.68502e-164	1.43551e-163	1.74431e-163	-7.35207e-163	-1.04017e-163	5.86405e-164	2.58141e-163	-1.26761e-162	-2.50891e-165	-3.25411e-163	-3.67247e-163	1.68031e-163	4.909e-163	-3.49902e-164	1.28801e-162	0
4.77499e-163	3.68129e-163	-4.156e-163	-1.56673e-163	-2.81813e-163	-4.67416e-164	2.27809e-164	-2.13709e-163	-1.08981e-162	-6.06264e-164	-6.35855e-163	-1.0025e-163	4.30987e-163	-1.81252e-163	9.47354e-163	3.68502e-164	1.43551e-163	1.74431e-163	-7.35207e-163	-1.04017e-163	5.86405e-164	2.58141e-163	-1.26761e-162	-2.50891e-165	-3.25411e-163	-3.67247e-163	1.68031e-163	4.909e-163	-3.49902e-164	1.28801e-162	0
4.77499e-163	3.68129e-163	-4.156e-163	-1.56673e-163	-2.81813e-163	-4.67416e-164	2.27809e-164	-2.13709e-163	-1.08981e-162	-6.06264e-164	-6.35855e-163	-1.0025e-163	4.30987e-163	-1.81252e-163	9.47354e-163	3.68502e-164	1.43551e-163	1.74431e-163	-7.35207e-163	-1.04017e-163	5.86405e-164	2.58141e-163	-1.26761e-162	-2.50891e-165	-3.25411e-163	-3.67247e-163	1.68031e-163	4.909e-163	-3.49902e-164	1.28801e-162	0
[truncated: 2,017 more rows]
