# Supplementary material for: A modified shuffled frog leaping algorithm with inertia weight
Source: Sci Rep. 2024 Feb 20;14:4146. doi: 10.1038/s41598-024-51306-1 (PMC11224354; doi:10.1038/s41598-024-51306-1)
Supplement: Supplementary file 1 — Supplementary Information. [file 41598_2024_51306_MOESM1_ESM.zip › data/F1/MSFLA_Q_15.xls]

## Sheet: Sheet1
-0.708742	0.306957	-0.172793	0.650344	-0.354552	-0.850451	-4.87153	-0.0993682	1.90374	0.0144895	3.21799	-2.74702	2.95086	-3.07041	-0.211022	4.78953	3.87262	2.84072	-0.399015	2.39705	2.76569	-0.659282	-2.04431	1.92949	0.741098	-0.0184839	2.13349	-0.337105	0.142793	2.08703	142.834
0.621033	-0.0805871	-0.273636	-1.04316	0.0389661	0.0224475	-0.211149	-0.0196957	-0.187014	0.644534	0.152106	-0.188119	0.0807825	0.0416078	-0.0118937	-0.0258288	-0.164037	-0.053036	0.257163	0.0208168	-0.175133	-0.0742492	0.00874004	-0.0570472	1.4418	-0.456776	-0.0663664	0.338216	0.00816933	0.734095	5.20121
0.00976594	-0.00503456	-0.00676351	0.00194006	0.00334001	-0.00112428	0.00327797	0.00543536	0.054023	0.0357015	0.012833	0.0092557	0.0421102	-0.00763697	-0.0506322	0.00263112	-0.00114053	0.000336415	0.0252405	0.0130474	-0.00016274	0.0102185	-0.0164619	0.00836642	-0.0243742	0.00247422	0.000207792	-0.0197428	0.0473128	-0.000191093	0.0135512
8.38035e-06	-0.00187054	0.000434911	0.00166192	-0.00203587	-0.000191945	0.000711269	0.000822011	-0.000119379	-0.00189076	-0.0059041	0.000860509	0.00263745	-0.00213755	-0.000500113	-0.00451566	0.00489069	0.0025698	-0.000259659	-0.00677948	-0.00104064	0.000502279	0.00225798	-5.0967e-06	1.72727e-05	0.000262399	0.000170262	0.000245554	-0.000780514	-0.00164085	0.000169613
-9.93283e-05	-0.000165216	1.94975e-05	-4.56376e-05	6.87591e-06	-1.61288e-05	-0.000183703	-6.20851e-05	-2.18635e-06	6.1079e-05	2.70558e-05	-4.47927e-05	-4.5735e-05	-0.000236711	1.9662e-05	-0.000271617	-1.45764e-05	-3.21541e-05	-1.55223e-05	-3.10853e-05	-0.000213142	0.000287413	-9.44043e-05	0.00041045	-5.35675e-07	-4.86093e-06	-3.71528e-06	3.83846e-05	-0.000277165	3.70113e-05	6.03867e-07
-1.4184e-05	1.40189e-05	-6.08785e-06	5.99229e-06	-1.56505e-05	-6.85191e-06	-2.95719e-05	-1.28267e-05	-1.73295e-06	2.03418e-05	-1.65776e-06	3.24318e-06	7.86661e-07	1.71093e-05	-9.46336e-07	-1.71232e-06	-5.27356e-06	-4.62668e-05	1.42237e-06	2.44555e-06	2.08098e-05	7.33808e-06	-1.40253e-05	-1.16819e-05	1.29636e-05	-9.15662e-06	-8.12038e-06	-3.85055e-05	1.20624e-05	-1.14183e-05	7.60172e-09
1.5847e-07	5.64633e-08	-4.00011e-06	-9.01863e-07	6.0645e-07	-3.86897e-07	-1.35909e-06	-1.83397e-06	-2.5895e-07	5.93072e-07	1.08023e-06	1.04607e-06	1.25973e-06	2.93047e-06	2.08689e-06	6.28019e-08	8.55738e-07	-1.57714e-06	-3.37264e-06	-1.02883e-07	2.56757e-07	2.02151e-06	2.07869e-06	-1.1872e-07	-6.98276e-07	-3.18358e-07	1.51422e-08	-7.97044e-07	-9.40228e-07	-1.12576e-06	6.62524e-11
-4.41341e-10	-3.19195e-07	1.94669e-08	1.01172e-08	9.77543e-08	-1.15254e-07	4.64171e-08	3.67945e-08	-3.80031e-08	1.22311e-08	-2.83756e-08	7.94202e-09	5.46399e-09	-3.81615e-08	5.95273e-09	-2.65014e-09	-9.23724e-09	-2.06524e-09	-3.53131e-09	5.74742e-08	2.05351e-10	1.56347e-07	-4.81726e-07	-1.0947e-08	-1.27943e-08	3.98735e-07	-1.31188e-08	2.30162e-08	2.07129e-08	-4.97662e-08	5.55496e-13
-3.99229e-09	-9.40797e-10	8.81235e-10	1.15029e-09	-1.15479e-08	9.81815e-10	4.22367e-09	2.39001e-09	2.56371e-09	-4.0186e-09	2.39417e-10	6.34776e-09	-7.14518e-09	-3.30059e-10	-1.1593e-08	2.71903e-09	8.44482e-10	2.81352e-10	2.03545e-08	-2.01751e-08	1.41813e-08	9.31874e-09	-1.69482e-09	-1.7173e-09	9.47778e-10	-2.15843e-08	-3.71708e-09	-6.66021e-09	3.14946e-09	2.3915e-09	2.08932e-15
1.03054e-09	-6.98622e-10	-1.90339e-10	1.37245e-09	1.44464e-11	-2.61551e-11	-4.51347e-10	2.07733e-10	1.37402e-09	3.78102e-10	8.22592e-10	1.68076e-09	3.38493e-10	1.04602e-09	6.45843e-10	-1.26359e-10	1.26138e-09	-7.27309e-10	-2.88858e-10	-2.45337e-12	3.81952e-10	-3.76704e-10	-1.0837e-11	9.18856e-11	2.27684e-10	1.4922e-09	-5.17408e-10	-8.97344e-10	-5.72095e-10	-2.74802e-10	1.71461e-17
-3.3316e-11	-9.79138e-11	3.27324e-11	-1.92424e-10	2.86804e-10	1.41162e-10	5.85277e-11	5.93366e-11	-3.19153e-11	1.15914e-10	-2.5255e-11	1.27477e-11	-1.75669e-11	-1.63577e-10	4.06867e-11	1.3104e-10	-2.22825e-11	-2.65069e-10	-1.84592e-10	-2.08888e-12	-8.04598e-11	4.52713e-11	1.45804e-12	2.94741e-13	9.51086e-11	-1.20668e-10	-2.40493e-10	-2.61812e-10	-1.72182e-11	-1.26327e-11	4.8288e-19
-2.04221e-12	1.16305e-12	-1.66572e-13	-7.64666e-12	1.44768e-13	-6.26692e-12	-2.65792e-12	-1.12572e-12	1.06883e-11	-3.70797e-12	5.04325e-13	-4.62212e-12	-1.29754e-12	2.2272e-11	-4.18075e-12	-1.0647e-12	9.90855e-12	-9.39867e-13	1.14577e-12	-2.10072e-12	3.1318e-12	-1.12674e-11	-2.23868e-12	5.42037e-12	-4.18566e-12	1.26306e-12	3.5023e-12	6.57137e-12	1.48843e-12	-4.57314e-12	1.15123e-21
-1.23356e-13	1.49828e-13	1.427e-12	-4.34241e-13	-1.1011e-12	-6.85482e-13	-2.79109e-14	-2.79769e-12	-8.09516e-14	3.24695e-13	-2.58441e-13	7.19289e-13	-3.56306e-14	1.49816e-14	5.65119e-13	3.28148e-13	2.42846e-14	2.30136e-15	5.56807e-13	-2.83677e-13	-5.40647e-14	2.71558e-14	7.75753e-13	9.88471e-14	-8.09952e-13	-8.65028e-14	-7.79238e-13	6.31961e-14	-5.79608e-13	3.2508e-13	1.562e-23
9.54528e-15	-1.54245e-14	-4.22369e-14	2.45025e-14	-6.01869e-14	-2.06567e-13	2.49295e-14	-1.89159e-14	4.18948e-14	8.91758e-16	-1.37389e-14	-2.86517e-14	2.33684e-14	1.61898e-14	-7.0947e-14	-8.58228e-15	-1.38647e-13	-7.85062e-15	-1.03816e-13	-7.08331e-15	4.51714e-14	-7.85765e-14	1.09757e-15	9.45489e-14	2.14981e-15	5.32389e-14	6.30362e-14	-4.36506e-14	-4.34718e-15	-3.94267e-13	2.70117e-25
1.14172e-15	1.85515e-15	7.35285e-15	-5.80829e-16	9.58519e-16	-2.08006e-17	2.73907e-15	-2.36124e-15	-9.88989e-15	1.70862e-15	-3.03075e-15	-6.26099e-15	-1.77969e-15	-2.45069e-15	-2.98122e-17	-4.36373e-15	-8.09125e-16	-1.04953e-15	9.21702e-16	-1.22106e-14	-3.20061e-16	-5.74249e-16	2.70785e-15	-2.58184e-15	-1.56833e-15	7.82146e-17	-5.1292e-15	3.51023e-15	1.26738e-15	3.45266e-16	4.59433e-28
2.57018e-16	-9.24811e-17	2.59372e-16	-2.41944e-17	-6.70028e-16	2.20077e-17	6.90017e-16	-6.19901e-16	1.17321e-16	-7.6221e-17	-1.97255e-16	-1.11539e-17	3.89495e-18	-3.61684e-17	-1.35506e-16	1.03969e-16	4.8891e-17	1.24446e-16	-1.65375e-16	1.57091e-17	-3.31074e-16	2.16358e-16	-1.01843e-15	-5.01559e-16	3.34505e-17	4.32323e-17	-1.35207e-15	3.98397e-17	1.96305e-17	2.67638e-16	4.93673e-30
2.01763e-17	-7.60408e-18	-2.35995e-17	-4.37284e-18	1.2831e-18	2.072e-17	1.33467e-17	-4.5234e-17	-3.76149e-17	1.19746e-18	-5.95889e-18	-3.22845e-17	-6.16616e-18	-5.86506e-17	-3.28524e-18	-2.18775e-16	-1.86442e-18	-7.81786e-18	1.86493e-17	3.97437e-17	6.40104e-17	2.40118e-17	1.87011e-17	-9.54631e-17	-2.15898e-18	1.60521e-17	-6.12091e-17	1.57817e-17	1.36824e-17	7.45091e-17	8.36668e-32
3.14057e-19	-1.24527e-18	-9.57702e-20	3.26954e-18	1.14489e-19	-5.07149e-18	-7.49395e-20	4.65786e-19	-4.66689e-18	-1.6825e-19	-1.04461e-17	-4.49308e-18	2.50387e-19	7.54159e-18	-3.27921e-19	-3.39669e-18	-8.11251e-18	-2.28802e-18	-3.21657e-18	-2.72116e-18	-4.31425e-18	1.63091e-18	6.99196e-19	1.36015e-18	1.59725e-18	-1.86124e-18	2.17305e-19	-2.40967e-18	7.18293e-18	2.73527e-19	4.33953e-34
-4.29915e-19	1.69248e-19	-5.70193e-21	-1.31613e-19	2.36138e-19	3.81572e-19	-2.90325e-19	-3.33793e-21	3.86253e-19	-5.54763e-20	8.97142e-22	-7.36726e-20	2.3426e-19	-1.52148e-18	1.1444e-20	2.88784e-19	-1.55404e-21	-1.2682e-19	-6.22382e-21	3.5388e-19	-4.20506e-19	5.23663e-19	-2.08067e-19	6.19453e-19	1.53451e-19	-2.2853e-20	-4.18341e-19	3.43843e-19	-4.96569e-20	6.77486e-20	4.47127e-36
4.43915e-21	-6.48387e-21	-8.03929e-20	-5.52792e-20	-5.19757e-20	6.61543e-22	-5.33535e-20	-1.44688e-20	-1.75982e-20	1.77579e-19	1.70656e-20	1.48632e-20	3.81049e-20	4.65272e-20	9.35458e-20	1.82377e-21	1.51248e-21	-3.05787e-20	-2.49911e-21	2.40473e-21	-9.28645e-22	1.88887e-20	-1.92323e-21	-7.5391e-20	6.27047e-21	-6.63903e-22	4.10124e-21	-4.00803e-21	-4.76103e-20	7.20739e-20	7.4594e-38
6.33429e-21	4.51318e-22	-9.2101e-23	-8.84569e-22	1.73171e-21	-1.68757e-21	1.50795e-21	3.45807e-22	-6.32205e-21	2.94375e-22	-3.81083e-22	-2.26895e-21	8.57009e-23	2.11738e-22	-1.4993e-21	7.76289e-22	-2.68235e-22	1.03244e-22	-4.51472e-22	7.04119e-22	-2.35098e-22	-1.0991e-21	-2.2292e-21	6.38237e-22	-1.33713e-22	-1.18772e-22	8.70687e-22	-6.02721e-22	-6.66294e-21	8.93341e-23	1.50587e-40
-2.9829e-22	-5.30253e-22	-4.01571e-22	-8.07357e-23	1.21598e-22	7.62516e-22	-7.64786e-23	6.93658e-24	7.05035e-22	8.26846e-24	-1.2127e-22	5.86596e-24	-1.34596e-23	-1.02322e-22	-1.36121e-22	1.97506e-22	-4.02307e-22	4.11856e-22	-3.35016e-23	-3.72501e-22	1.40075e-23	-6.5065e-22	-3.75573e-23	9.08527e-23	-3.11551e-22	7.05037e-23	-2.65742e-23	3.11999e-23	1.9644e-22	2.93573e-23	2.76783e-42
-1.45855e-24	-6.40525e-25	3.35014e-23	1.93333e-23	-4.34612e-24	-5.22853e-23	-4.15736e-24	-7.85793e-24	1.35714e-23	6.46873e-23	5.56708e-24	-3.80388e-24	-9.65929e-24	-1.87956e-23	-6.17199e-24	-2.69703e-23	-2.00173e-23	-2.07826e-23	7.85953e-24	5.65897e-24	9.25448e-24	-1.68047e-23	-6.39188e-23	-1.08752e-24	1.6432e-23	-2.00439e-23	-1.42405e-25	-3.38153e-23	4.54181e-24	1.29276e-23	1.73407e-44
7.10684e-25	-2.99096e-25	-2.73784e-24	2.4033e-24	4.3813e-24	-6.42521e-24	3.5614e-27	-2.59867e-25	2.14348e-24	2.15029e-24	7.61595e-24	-7.59153e-26	-5.23411e-24	1.53976e-25	2.69602e-24	1.22864e-23	-1.87945e-24	8.23323e-25	1.18112e-24	4.87e-25	-2.76013e-25	8.29386e-24	9.7011e-27	7.19843e-26	-5.08675e-25	6.02468e-24	-2.58289e-24	-3.26195e-24	6.31302e-25	2.17181e-24	4.60978e-46
-1.43017e-25	7.51502e-27	7.44057e-26	-1.72494e-25	6.63331e-27	4.88681e-27	3.54513e-26	7.84381e-26	-1.60378e-25	-5.66183e-27	2.85967e-26	9.59748e-26	2.2929e-25	1.32628e-25	3.48884e-25	-2.64228e-27	-1.34464e-25	-2.9801e-26	-2.44054e-26	1.50551e-25	-1.07542e-25	6.17147e-25	-9.73601e-26	-9.52891e-27	-2.6689e-27	-3.593e-27	1.41617e-25	2.53984e-26	-2.972e-25	-1.71606e-26	8.44529e-49
3.37429e-27	8.76209e-28	5.0922e-26	-1.99252e-26	3.15849e-26	1.4871e-26	-4.00667e-27	-2.69287e-26	9.6723e-27	5.98178e-26	7.9221e-27	2.17625e-26	-4.52298e-27	1.13598e-26	-4.93049e-26	1.93746e-27	-3.44362e-26	-1.4987e-26	1.2212e-26	1.88935e-27	-1.73012e-26	-9.43883e-27	1.55261e-26	-2.1531e-26	-8.95399e-28	-2.68356e-27	-1.48456e-26	1.39288e-26	2.31258e-26	-3.14011e-26	1.6354e-50
2.36216e-28	6.35338e-28	-1.36567e-27	-8.63516e-28	3.17805e-28	-4.40266e-28	-1.99549e-27	2.99264e-27	7.76386e-28	-3.18164e-28	1.92916e-27	-1.37993e-27	-4.14152e-27	9.3462e-28	-9.67265e-28	-7.17763e-28	5.17483e-29	3.39564e-28	-1.29343e-27	1.00972e-27	-2.93277e-29	-2.9366e-27	7.64639e-28	-1.6663e-28	3.93193e-28	-4.3732e-28	-1.60176e-27	-1.59325e-27	-4.10018e-28	-2.88453e-27	6.80952e-53
1.61999e-30	9.03583e-29	3.24525e-28	4.99609e-28	-1.03906e-28	3.46598e-29	3.48593e-28	-6.96258e-29	-1.84359e-28	-1.61111e-28	8.96967e-30	-3.03178e-29	9.38597e-31	-3.25722e-29	-4.04435e-29	-2.71898e-28	-2.82829e-29	1.98339e-28	1.98498e-28	2.09304e-28	8.23447e-30	2.84975e-28	8.78401e-29	1.61084e-30	-1.6842e-28	-9.92221e-31	2.74289e-29	-1.77063e-28	2.8663e-28	6.00492e-30	9.94034e-55
-4.80452e-30	1.68711e-31	-8.85396e-30	-3.71835e-30	-1.44895e-30	4.64193e-30	-3.2562e-30	3.43152e-29	4.88839e-30	-1.88922e-29	-4.17369e-30	-1.53925e-29	-1.16854e-29	-6.11054e-30	-2.43237e-30	-4.23952e-29	-4.17049e-30	2.98035e-30	-2.21654e-29	8.45098e-33	-7.39188e-30	-1.9399e-29	-2.44028e-29	-2.59458e-30	-3.41467e-30	7.29519e-31	-1.41167e-30	1.55982e-30	-3.39577e-30	-4.40496e-30	5.53776e-57
2.33361e-31	-1.63534e-30	-1.05985e-30	-1.39243e-30	1.2989e-30	-1.0893e-30	2.32282e-30	3.91435e-31	8.94026e-31	1.54085e-30	7.03024e-32	9.94964e-31	-6.52453e-31	2.50059e-30	-3.41594e-30	-1.88636e-31	2.88311e-31	-2.8229e-31	-7.71247e-32	-3.99651e-31	-4.76199e-31	-9.38051e-31	1.90494e-31	1.30411e-30	9.12159e-31	-4.78323e-31	1.25117e-30	1.01958e-31	1.42366e-31	7.60022e-31	4.31713e-59
-9.32785e-33	-3.82609e-32	3.37703e-34	-2.63949e-31	2.4626e-31	8.02539e-32	-9.16059e-32	-1.22634e-31	-9.37996e-32	4.5842e-31	3.37506e-33	9.03322e-32	4.65564e-31	-9.82467e-34	2.02933e-32	-4.0114e-32	-3.59407e-31	-4.07908e-33	-6.69253e-34	-8.4879e-32	2.43649e-32	-7.82701e-32	-1.07541e-31	1.71993e-31	-2.6873e-32	1.31492e-31	-1.04429e-32	-7.30038e-32	1.94e-34	-5.78839e-32	8.18688e-61
-1.17845e-34	1.34704e-33	1.10034e-33	-6.38347e-33	1.17395e-32	1.74272e-32	1.87061e-34	7.86824e-33	4.30439e-34	2.5897e-34	2.2847e-33	1.03434e-32	1.81228e-32	-5.83686e-33	1.56157e-33	4.3872e-35	6.3121e-33	-4.77445e-33	4.0075e-34	7.89227e-33	-1.34278e-33	-4.75281e-33	9.70801e-33	-3.32357e-33	-3.29313e-33	1.50646e-33	-1.36625e-33	5.48795e-34	2.17414e-33	-7.5938e-34	1.30001e-63
4.91157e-34	-1.1509e-34	-4.34435e-34	1.0938e-33	4.10967e-34	-9.93183e-34	2.13536e-35	5.59522e-35	3.92593e-35	8.81329e-35	5.7986e-35	3.0685e-34	1.14648e-34	-1.37048e-35	2.46131e-33	8.09709e-36	-1.14967e-35	-4.3994e-34	2.56187e-35	3.11391e-34	-2.62201e-34	-4.51327e-34	-3.62035e-36	5.96697e-35	1.21841e-35	3.94584e-35	-2.23162e-34	-3.17429e-33	5.23121e-34	3.97544e-34	2.01034e-65
8.88927e-36	4.94009e-35	-1.69301e-34	1.64647e-36	3.06886e-35	2.55147e-34	-5.29017e-36	-1.36156e-35	-5.08644e-35	-2.66455e-36	-1.65075e-34	1.47341e-35	-1.83779e-34	-6.68214e-35	4.26974e-35	-9.08973e-35	-3.07722e-36	7.80642e-36	-1.15854e-34	-6.2882e-36	-3.96011e-35	-4.12137e-35	-1.08157e-35	-6.45854e-35	5.81854e-35	7.51944e-35	-3.34323e-35	2.40544e-34	7.21915e-35	1.10682e-35	2.70266e-67
2.57102e-36	1.36686e-35	1.08979e-36	-3.40587e-36	1.7065e-36	1.62725e-36	4.23746e-36	3.12745e-36	-4.91024e-36	-9.28986e-36	-4.22593e-37	-6.99206e-37	-1.06753e-36	3.61744e-36	4.87239e-37	-4.21778e-36	6.40357e-37	4.54303e-36	6.96026e-36	1.12789e-36	-2.6773e-36	1.66617e-35	2.03133e-36	-2.40136e-36	-6.37326e-36	6.72031e-36	-3.3368e-37	1.03836e-36	-1.0313e-35	3.08584e-37	9.41719e-70
-2.05203e-37	1.05412e-36	7.29945e-37	-1.40515e-37	4.87258e-38	-1.65724e-39	6.52001e-38	-1.37649e-36	7.08648e-38	-2.55155e-37	-6.84441e-37	1.8868e-37	1.30573e-36	-1.43667e-37	5.57092e-38	4.09701e-36	-2.01237e-37	-6.37602e-37	1.06219e-36	-2.00454e-37	-6.15321e-37	-4.1614e-37	5.50497e-38	-2.42899e-37	1.56756e-37	6.44517e-38	2.5479e-37	5.9129e-37	9.96318e-37	6.40393e-38	2.63648e-71
3.52614e-38	9.63599e-39	-2.62424e-38	-8.66511e-38	1.64033e-38	-2.72783e-38	-8.31189e-38	-2.82507e-38	1.65218e-38	5.87486e-38	-6.60666e-39	8.00078e-38	-4.59306e-39	-1.52252e-37	3.17878e-38	-2.08192e-38	-5.60235e-39	5.26042e-40	-7.02783e-39	9.3907e-38	1.08637e-37	-1.61326e-38	-3.48507e-38	-2.65296e-39	-5.84977e-38	-2.47878e-38	-1.6196e-39	6.85219e-38	4.74089e-38	4.666e-39	8.62553e-74
-1.2906e-39	-1.31968e-40	-2.6377e-41	-1.04455e-39	-2.16661e-39	1.84068e-39	-7.03962e-40	-4.11677e-40	-1.83399e-40	3.34514e-39	-3.74849e-39	2.01379e-40	5.70327e-39	-1.39512e-38	4.71514e-40	-3.25145e-39	-7.33219e-39	3.27823e-40	3.97448e-39	-1.5869e-39	2.09759e-39	-7.52801e-41	4.47604e-39	1.10673e-39	-1.761e-39	2.43228e-40	1.67389e-39	-3.86608e-40	1.081e-39	1.5423e-41	3.79924e-76
1.66536e-40	-4.0201e-40	1.73198e-40	-6.58712e-40	1.68837e-39	5.80498e-41	-1.73637e-40	3.29037e-40	-1.15523e-40	2.08351e-40	7.77948e-42	5.92272e-41	-2.41417e-40	-1.22267e-39	-3.73492e-41	1.93749e-41	-1.14408e-40	2.2749e-40	4.88021e-41	-3.40214e-40	-3.93821e-40	2.29715e-40	-6.95367e-41	1.37846e-40	1.37425e-40	3.1006e-40	1.3042e-40	-4.11413e-40	-1.21061e-39	2.16437e-40	7.48932e-78
-2.69995e-42	1.0026e-41	-6.12191e-43	-1.28486e-42	-4.98837e-41	-7.49125e-41	-2.37742e-42	2.17389e-41	1.20546e-41	-1.64053e-40	1.00457e-41	-3.19502e-42	-1.44467e-40	-7.03479e-42	-4.29663e-42	-1.42327e-40	-4.05918e-41	-2.71151e-41	-2.04455e-41	-1.07043e-43	2.10212e-41	2.18437e-41	1.65919e-42	-6.63753e-42	2.46472e-42	2.99436e-42	-8.30876e-42	1.76764e-41	3.81682e-41	2.51459e-41	8.3306e-80
1.59742e-42	9.99334e-45	6.52514e-42	1.13146e-42	2.86712e-42	-2.53838e-42	7.15723e-42	-6.60391e-42	6.23213e-42	-4.14118e-42	5.72817e-42	-2.96724e-43	-6.03623e-42	-5.07854e-42	4.3697e-42	3.29487e-42	-1.14555e-43	-1.46941e-41	3.51326e-42	-7.94411e-43	-6.11255e-43	7.02108e-44	1.24844e-42	-2.48341e-43	1.47069e-42	7.99352e-42	-3.0732e-42	-7.72397e-43	1.11199e-42	1.70412e-42	6.48122e-82
-3.68295e-43	9.50805e-44	-4.39872e-43	3.57655e-43	3.35314e-43	3.38206e-43	-9.98413e-43	1.96095e-43	1.6015e-42	8.21636e-43	-1.40515e-44	-5.31458e-43	-3.49799e-43	1.07376e-44	-7.60507e-44	-1.08833e-43	1.04408e-43	8.70771e-45	-3.48133e-43	-4.77851e-44	-8.85579e-43	-2.02813e-43	3.96243e-44	5.56067e-44	8.64155e-43	-1.88531e-43	-5.27758e-43	2.4181e-43	-8.89781e-43	3.74224e-43	8.4064e-84
-7.55111e-45	-1.64096e-44	-1.8591e-44	1.34204e-44	-1.39053e-45	-9.06802e-45	4.53428e-44	-1.50642e-44	-5.22355e-45	-3.35543e-44	-2.78463e-45	-5.70765e-45	4.93498e-44	2.46841e-46	-1.96458e-44	-1.28637e-43	-2.84753e-46	6.67314e-45	-7.71912e-45	1.45597e-45	5.5752e-45	1.00161e-44	-5.25953e-45	-1.20604e-44	1.40162e-44	-5.20371e-45	-4.17062e-45	1.73656e-44	2.22677e-44	-8.84754e-45	2.53089e-86
2.98659e-45	-9.12255e-46	2.12113e-46	3.65949e-45	-9.62365e-47	-3.20305e-46	-5.81676e-46	1.2996e-46	1.13338e-44	-3.83417e-48	-2.90287e-45	5.529e-46	-2.07491e-46	-4.81834e-46	-2.3079e-45	1.94289e-45	-3.92863e-45	4.47898e-46	1.8662e-46	1.14542e-46	5.60139e-46	-1.72592e-45	-1.48529e-47	3.65872e-46	3.10034e-45	-2.94977e-47	-1.35565e-45	-5.69558e-47	-2.08545e-46	-4.84819e-46	2.01061e-88
-4.22737e-46	4.36058e-48	2.1746e-46	1.10671e-46	1.37842e-46	-5.6896e-47	-4.06407e-48	1.18441e-46	1.17056e-46	-1.7622e-47	-3.74819e-47	-9.3482e-47	2.73404e-47	6.39697e-46	6.33635e-46	3.37495e-47	3.68309e-47	-9.18283e-48	3.69946e-47	8.39189e-47	-8.30814e-47	-3.51596e-47	-2.04249e-47	-8.47397e-47	1.87612e-46	-8.95381e-47	2.69733e-47	-1.66881e-46	-1.62897e-46	-3.45352e-48	1.23522e-90
-3.03619e-48	-1.48119e-47	-1.65442e-47	-1.43442e-47	-2.39612e-48	-1.4815e-48	1.97718e-47	7.35342e-47	9.82446e-48	2.19361e-48	-6.936e-48	-1.85825e-47	1.97842e-47	-1.46907e-47	-2.04642e-48	-1.79299e-49	-6.7989e-48	-1.3942e-48	-1.77277e-48	6.61811e-47	-1.51367e-48	2.70133e-48	-1.36892e-48	-2.70436e-48	2.38729e-48	-1.33911e-47	-5.01468e-49	2.77942e-47	5.8239e-49	2.81163e-47	1.38191e-92
-1.21072e-48	2.90187e-49	1.14964e-48	1.41776e-48	-2.45601e-48	5.37799e-50	1.18042e-48	1.149e-48	-7.78234e-50	3.40022e-48	1.21962e-48	-2.18173e-50	-5.45223e-49	-4.05538e-50	2.20422e-48	5.99229e-50	2.47481e-49	2.83407e-50	-5.36953e-48	-7.93848e-50	-3.60137e-48	-8.42718e-49	4.14326e-49	3.41495e-49	-1.40217e-48	1.71256e-49	8.89011e-50	5.13087e-49	-6.52989e-49	-8.80427e-49	7.81835e-95
4.85267e-50	-3.36382e-50	-3.24592e-49	2.58688e-49	1.03013e-49	1.37107e-49	-2.30796e-50	-4.25752e-50	2.66457e-49	8.13477e-50	-6.4756e-51	-8.94801e-50	2.17156e-49	-3.04436e-50	-4.36363e-50	-4.55999e-50	6.97345e-50	-3.66404e-50	-3.30281e-50	-9.84113e-50	9.09233e-50	4.70142e-50	-2.21108e-49	4.87575e-50	-1.60677e-49	-2.55337e-49	3.26696e-49	3.76788e-50	3.80716e-49	-9.60269e-51	7.68178e-97
-2.2037e-50	-9.46144e-51	-7.9659e-51	-1.5999e-51	2.5262e-51	3.86376e-52	-6.64417e-51	-3.97198e-51	1.47295e-50	1.04654e-50	1.31073e-50	-6.16222e-52	-1.20716e-50	7.22943e-51	1.89814e-51	-3.41763e-51	-1.26329e-50	1.03128e-51	1.03327e-51	-1.3634e-51	2.60104e-50	3.02227e-50	-2.83645e-50	1.2172e-50	1.26683e-51	-7.15294e-51	-6.63319e-51	3.10304e-50	1.08455e-50	8.78026e-52	5.30384e-99
2.039e-52	-3.86334e-53	-8.23292e-52	8.50225e-53	-1.73408e-51	-1.7297e-52	9.36057e-53	1.40881e-51	2.86002e-53	-3.48296e-52	1.10292e-51	-4.60118e-52	5.39625e-52	5.39017e-52	1.85722e-52	-1.21364e-51	1.01083e-51	-3.33085e-52	1.2919e-51	1.12884e-52	8.56676e-53	-3.46824e-51	1.26126e-51	2.22841e-53	2.47594e-51	4.61536e-52	9.56943e-53	-1.32183e-51	-1.09098e-51	-3.9828e-52	3.52883e-101
-1.42885e-52	-7.28389e-53	3.05179e-53	7.42352e-54	-3.90326e-53	-4.08596e-53	5.4037e-52	1.61583e-53	4.4761e-55	-1.14141e-53	1.67474e-53	-1.33009e-52	1.13134e-52	-3.04686e-52	-1.85775e-53	-2.74034e-53	-1.92562e-52	1.68498e-53	4.56421e-53	-3.16718e-53	-2.11046e-53	2.63632e-53	-8.78523e-53	-5.33729e-53	-2.13453e-53	-1.32372e-53	6.36894e-53	-1.27729e-53	2.11343e-52	5.51064e-53	5.51703e-103
3.90004e-54	-1.27089e-54	-9.60168e-55	-7.79458e-54	3.66282e-54	1.96535e-54	1.42407e-54	3.1181e-54	8.3637e-54	-1.34022e-54	-2.26858e-56	3.82443e-55	1.26287e-55	9.9306e-54	3.49302e-54	1.42356e-54	-2.72369e-54	6.4232e-56	-2.32544e-53	6.47121e-54	6.43003e-54	-2.44904e-53	7.67334e-54	3.07166e-54	-4.34139e-54	1.51974e-54	1.07884e-54	-1.17517e-53	1.1298e-53	1.39757e-53	2.07518e-105
3.11787e-55	-3.86901e-55	4.78048e-55	-1.95099e-55	-3.5041e-55	1.97489e-54	5.18288e-55	-4.9005e-56	-1.69582e-54	-6.86353e-55	3.73207e-55	-7.26474e-55	-7.40817e-56	1.84096e-55	-3.89875e-56	2.82122e-55	-1.56224e-55	-1.17409e-55	6.05266e-55	-1.00374e-55	4.85099e-55	-6.8137e-55	5.42454e-56	2.95281e-54	8.98471e-55	1.42968e-55	1.93346e-55	-4.02705e-57	6.47727e-55	-3.06411e-55	2.01567e-107
-3.34643e-55	3.35043e-56	-1.24786e-56	2.90955e-56	1.04692e-56	9.42951e-56	3.84399e-57	-1.07707e-57	1.36581e-56	-1.03508e-56	-3.31598e-56	1.46295e-55	-6.15367e-56	3.31242e-56	3.1018e-55	-5.12265e-57	2.00155e-57	4.74689e-56	-4.95074e-56	-5.14368e-56	3.0112e-56	2.42356e-56	-6.26328e-56	-6.29036e-56	-3.4961e-56	-1.16249e-56	-2.85536e-56	7.15406e-56	9.75818e-57	-3.55478e-56	2.72422e-109
-9.73558e-59	-1.6621e-57	1.03282e-56	1.63203e-56	2.36117e-57	-4.6974e-57	-3.28215e-57	-2.871e-57	1.49813e-56	1.38124e-57	-2.49577e-57	-1.70661e-59	-5.80853e-57	-4.22358e-57	-2.39681e-58	1.032e-56	-8.86899e-58	9.78921e-58	1.57883e-56	-6.79849e-57	-7.65958e-57	1.44471e-56	7.53345e-57	7.48307e-58	-6.42067e-57	-9.66423e-58	2.15271e-57	1.03653e-57	1.30585e-56	-1.92215e-56	2.02296e-111
-2.97501e-58	1.00365e-58	-2.40411e-58	5.6255e-59	7.26794e-58	2.51906e-58	1.72263e-58	-3.69812e-58	1.25782e-58	4.68763e-59	2.88904e-58	9.95692e-59	7.28625e-58	3.3675e-58	1.42942e-60	-1.09959e-58	1.02195e-57	2.00673e-59	1.30772e-57	4.77014e-58	-1.29123e-57	2.15793e-58	-6.07879e-59	-6.96242e-59	4.84549e-59	-8.90197e-59	-3.08837e-58	1.0376e-57	4.49322e-59	-9.53623e-59	7.58368e-114
-5.65442e-60	1.91356e-59	9.26607e-59	-2.41927e-59	6.88549e-60	1.66098e-59	4.64094e-59	-7.50228e-60	-4.6834e-60	-5.93116e-59	4.74149e-59	-2.76011e-58	-1.12826e-58	1.24315e-59	2.72878e-59	-1.7584e-58	-5.24288e-59	1.46779e-59	-2.17667e-59	4.37764e-59	-2.05305e-59	-2.88813e-60	5.54844e-61	5.08568e-60	7.45811e-60	-5.20542e-59	-1.51203e-60	2.90812e-59	-3.16209e-60	1.45814e-58	1.69317e-115
2.74495e-60	6.77101e-60	1.23168e-60	3.60247e-60	-1.62897e-61	1.00876e-60	2.26945e-60	-1.07568e-60	2.28138e-60	-2.76732e-60	-1.22839e-59	-4.14686e-60	8.07078e-60	-5.98664e-61	5.502e-60	-1.81485e-60	-9.39525e-61	8.66943e-61	-4.09777e-61	-1.52231e-59	1.55748e-60	-7.35301e-60	-1.06603e-59	-9.30734e-60	6.86922e-60	-2.60018e-60	-2.36449e-61	-1.5001e-60	-1.57677e-60	-8.70467e-60	9.80059e-118
-2.31315e-61	-7.56108e-61	-3.35675e-61	-7.94438e-62	4.55915e-62	1.47677e-61	7.99246e-61	2.13955e-61	2.32166e-61	2.42065e-61	-8.07172e-61	-2.78736e-61	1.46987e-61	8.82229e-62	-4.28805e-62	7.54649e-62	-1.5817e-60	-3.85851e-62	-7.82026e-61	6.3975e-63	-1.71548e-62	2.65741e-62	-7.57519e-61	5.62824e-61	1.31515e-62	1.66234e-61	-4.07293e-62	-1.33059e-62	-3.89478e-61	9.01826e-63	6.51918e-120
-7.77814e-63	-2.18157e-62	-1.05374e-62	-6.83623e-63	-4.86299e-62	-3.86049e-63	8.07277e-63	-2.71639e-62	9.22058e-62	6.47629e-63	-2.0791e-62	-1.0704e-61	7.36196e-62	2.06751e-61	-4.10563e-62	3.49789e-64	-3.88731e-62	-1.43035e-63	-6.46333e-63	-1.51842e-62	1.306e-63	-1.09429e-62	-6.53043e-63	-1.26631e-63	-2.96062e-62	6.15521e-63	-9.72018e-65	1.78276e-61	1.7561e-63	-4.27049e-63	1.08831e-121
-4.28616e-64	-1.73009e-63	-1.88283e-64	1.73771e-63	-2.85805e-64	-9.13222e-63	1.58228e-64	-2.18656e-63	-4.06875e-65	6.84103e-65	-5.92542e-64	-4.24661e-63	1.91327e-63	7.44922e-63	4.43806e-64	1.29414e-63	-3.51897e-63	2.97837e-64	-9.97159e-64	-2.48381e-64	8.98166e-64	7.0537e-64	-7.14905e-63	5.50113e-63	-2.59493e-63	4.21087e-63	1.73876e-63	-4.11454e-65	-5.0499e-64	2.81018e-63	3.05777e-124
6.44306e-64	4.89348e-65	-7.11432e-65	-6.57877e-65	7.46127e-65	1.28961e-64	-1.25329e-65	-8.34756e-65	6.29626e-65	4.35404e-64	5.40104e-65	6.50842e-65	-2.18687e-65	1.34682e-65	2.19235e-65	-3.05499e-65	6.86286e-65	3.63191e-64	-6.03966e-66	-1.98602e-66	2.0855e-64	-3.42926e-65	8.03475e-65	3.8931e-64	-1.09948e-63	-5.40557e-64	-3.29416e-64	1.34785e-65	-8.59834e-65	-1.91409e-64	2.65213e-126
3.86951e-65	2.44946e-65	8.80732e-66	1.58144e-65	-3.61038e-65	4.63029e-66	-7.28492e-67	-3.42965e-65	2.75267e-65	-2.86765e-66	-5.09673e-66	3.47638e-66	-5.0166e-65	8.54174e-65	-2.02367e-65	-3.07885e-65	1.95807e-65	1.05904e-65	4.32769e-66	-3.94714e-65	6.4878e-66	1.32908e-65	4.94886e-65	3.13251e-65	-8.34699e-66	-1.20248e-66	-8.23059e-66	5.96722e-67	-5.37579e-66	-6.51507e-65	2.7035e-128
5.95592e-67	3.39777e-66	7.12947e-67	-1.76092e-66	3.64194e-67	-1.35802e-67	3.13074e-66	-3.85727e-67	1.01968e-66	-1.13643e-66	-3.35069e-66	-2.30603e-66	-1.32437e-66	1.12843e-66	9.25047e-67	1.02786e-65	2.3562e-66	-6.41763e-67	1.02537e-66	-1.29079e-66	6.29225e-68	5.26337e-67	-1.96816e-67	1.02998e-67	-3.42037e-67	-1.78564e-68	-8.09945e-66	4.31143e-66	2.90915e-66	-2.87289e-66	2.64054e-130
-1.58912e-69	-7.78394e-67	1.24311e-68	4.63075e-67	-1.85103e-67	1.27397e-67	-6.3957e-67	7.69911e-68	1.64128e-67	-2.6237e-67	-1.091e-67	-1.00347e-67	-4.73495e-68	-1.6533e-67	1.89534e-67	1.16221e-68	1.74342e-68	1.23931e-67	-1.62088e-67	4.34574e-67	1.28452e-67	4.64002e-68	-1.74545e-68	2.04535e-68	-2.29946e-67	-4.66706e-68	1.5869e-68	5.10814e-69	-3.35635e-68	-2.35967e-67	1.83165e-132
1.301e-69	-6.57404e-69	-1.38218e-69	-1.29715e-68	2.59386e-68	3.45958e-69	1.77268e-68	1.34112e-70	-4.23081e-68	1.906e-69	-1.99139e-69	8.17545e-70	1.4675e-69	7.7733e-69	1.29706e-69	1.37401e-69	-2.4434e-69	1.91343e-68	-5.1796e-69	-8.67585e-69	1.23953e-68	9.05444e-70	-2.5865e-68	-1.19398e-70	-8.93828e-69	-1.03837e-68	5.51481e-69	-9.09333e-69	2.639e-69	1.91646e-68	5.05124e-135
-2.43536e-70	5.16876e-71	7.73919e-70	-5.41554e-70	-7.53495e-70	-2.64585e-70	4.70995e-70	6.14441e-70	3.57139e-69	9.6956e-70	-4.78659e-69	3.15357e-71	2.41314e-70	5.47534e-69	-1.1833e-69	8.55084e-70	3.32073e-71	6.65179e-70	-4.32836e-71	-3.87149e-69	-7.20378e-69	-1.557e-70	2.18647e-70	1.64211e-70	2.78907e-69	6.28427e-70	1.19761e-69	4.82355e-70	-1.64749e-69	3.70752e-70	1.51087e-136
-4.91085e-71	2.41718e-71	7.14227e-71	-6.47936e-71	9.77303e-71	-4.22766e-71	6.29003e-70	-1.77482e-70	7.22338e-72	2.06358e-70	1.98983e-70	5.72314e-72	-1.08892e-70	-1.21221e-71	8.41548e-73	-1.38995e-70	-1.38238e-71	2.37285e-70	1.38557e-70	-3.18184e-71	-8.20254e-71	-2.11968e-70	3.53205e-71	-1.06945e-70	-6.36369e-71	2.53362e-70	1.07752e-71	3.24287e-70	2.81449e-70	-1.54065e-70	9.81885e-139
4.45144e-72	-3.67797e-73	8.76207e-72	-2.95461e-72	-2.4442e-72	-2.06452e-72	8.19112e-72	9.05495e-72	-1.04203e-73	-4.18211e-71	-1.11171e-71	-1.38452e-71	6.28708e-72	4.089e-73	-8.42317e-72	3.55132e-72	-1.04028e-71	1.0796e-72	-2.76964e-71	-1.71793e-72	1.28221e-72	1.02382e-71	8.68365e-71	7.9126e-72	-1.31395e-71	5.9139e-73	-8.02306e-73	1.07781e-72	1.03136e-71	8.73784e-72	1.13989e-140
2.03703e-72	-1.538e-72	-6.72581e-74	-1.41416e-73	7.38432e-73	-1.21243e-72	3.72024e-74	-4.52914e-74	4.05777e-73	1.0271e-72	3.06375e-72	-3.4662e-73	8.99772e-73	-3.34878e-72	3.20212e-75	1.14317e-72	-4.60952e-72	5.98527e-73	1.22488e-72	6.61953e-73	-2.72494e-72	2.74729e-72	-1.51224e-72	-3.38167e-72	-3.42718e-73	4.23779e-73	2.15724e-72	-2.44491e-72	-4.82787e-73	-2.4404e-72	1.01972e-142
-4.46002e-73	-1.30117e-73	-1.661e-75	7.4798e-76	9.31177e-74	3.50861e-74	-2.49978e-74	1.90384e-74	-8.77684e-75	3.73816e-75	1.65693e-73	-1.06094e-74	-2.6326e-73	-3.78658e-73	2.06025e-73	-3.3882e-75	-1.21862e-73	-3.38465e-73	1.22359e-73	-2.61112e-75	-1.28181e-73	-3.98706e-73	1.19527e-73	6.37588e-75	-9.65755e-74	1.58133e-74	8.0558e-74	1.05484e-73	-2.94393e-74	4.53703e-74	8.73774e-145
4.19275e-75	-6.9978e-76	-2.41801e-74	3.28382e-75	-2.04904e-74	-1.25929e-76	-2.2382e-75	4.85972e-75	2.56099e-74	1.07266e-75	1.77934e-75	1.11284e-75	-7.5644e-76	4.45268e-75	8.83257e-75	-9.81488e-76	3.76557e-75	1.22783e-74	-7.67546e-75	-4.51523e-75	-5.16037e-76	-3.12179e-75	-2.41258e-74	1.20528e-74	-1.03006e-74	4.40023e-74	1.6681e-74	2.46278e-74	5.74717e-75	-2.69142e-74	6.48888e-147
3.5846e-76	7.61802e-76	-2.2415e-76	-8.67605e-77	-5.81594e-78	3.03386e-75	-1.18678e-75	-1.35682e-76	-8.83156e-77	-8.18226e-77	-1.00982e-77	-2.31962e-75	-7.47026e-76	-1.65623e-75	-9.77814e-77	-6.96231e-76	-3.13327e-76	-7.22435e-76	1.44654e-76	1.03776e-75	4.24765e-76	-3.33702e-75	4.44961e-76	-4.70162e-75	1.28264e-75	4.60292e-76	1.10038e-76	-4.02524e-76	1.99086e-75	-8.96765e-76	6.27246e-149
-6.30454e-77	1.1494e-78	1.79324e-78	7.09542e-79	-1.28006e-77	9.31501e-78	5.39694e-77	6.55595e-77	5.19734e-77	-1.89336e-77	1.23032e-76	4.04343e-77	-3.32367e-78	8.44503e-78	1.3494e-77	-2.95922e-77	1.25836e-76	1.69958e-76	-1.84002e-77	1.07409e-77	5.6456e-77	-3.93695e-77	7.61099e-78	3.49288e-77	-3.47634e-77	7.01937e-78	-1.76402e-77	4.41108e-77	8.42847e-81	1.5519e-76	1.11201e-151
-7.98406e-78	3.86814e-78	9.76356e-79	-5.76836e-80	2.00164e-78	1.13368e-78	1.35936e-78	2.14788e-78	-7.38908e-79	5.0277e-77	2.39891e-79	1.86441e-77	-1.43499e-78	1.82814e-77	3.49228e-80	1.23786e-77	6.89149e-78	1.35217e-78	1.01911e-78	1.3172e-77	-1.14445e-78	-2.83399e-78	-4.95967e-78	7.06614e-79	-1.64335e-78	3.98729e-78	-9.32463e-79	-6.18315e-79	1.63577e-79	3.38218e-78	3.74651e-153
-4.18701e-79	-1.3155e-79	7.83139e-79	1.80463e-79	1.27986e-78	1.72196e-80	2.37977e-79	-1.87192e-79	2.84943e-79	2.31569e-80	-8.64517e-80	7.51236e-80	2.23999e-79	1.57064e-79	-5.33048e-80	-2.65521e-80	-1.85392e-81	-2.79867e-79	-2.65632e-79	1.29297e-78	2.61414e-79	1.34845e-78	5.81096e-79	-3.03923e-78	-2.08435e-78	1.14732e-78	-2.97802e-79	-1.5293e-78	-5.35331e-79	8.0003e-80	2.4405e-155
1.12454e-80	-2.14682e-81	2.02774e-80	-1.49213e-80	3.4437e-79	-1.17684e-79	1.96358e-80	-1.22738e-80	1.1621e-79	-2.36677e-80	-5.63851e-80	-1.18283e-79	2.07126e-80	-3.15374e-80	9.55307e-81	-1.16428e-80	-2.99562e-80	4.22355e-80	1.78095e-79	-4.96163e-81	-1.04638e-82	-7.61538e-81	3.02034e-80	9.32113e-81	-4.3425e-80	1.18385e-79	2.50199e-81	1.14958e-79	-1.66063e-79	1.02362e-79	2.69285e-157
4.1406e-81	6.43484e-82	-5.47115e-83	2.80066e-81	1.21146e-81	6.0737e-83	-1.24327e-82	4.78444e-82	1.46009e-82	-1.55376e-82	7.67013e-82	4.90649e-81	2.43732e-81	5.4734e-82	1.70615e-82	-9.25739e-81	-1.9629e-81	-7.36299e-82	-1.93988e-82	4.46477e-81	5.39398e-82	-3.23873e-81	2.9897e-81	-1.27824e-81	3.83589e-81	1.66002e-80	-6.3731e-81	-1.33894e-80	-1.1385e-81	8.64563e-81	7.75732e-160
7.94451e-82	-4.41047e-82	5.78146e-83	-9.4696e-83	5.12149e-83	5.09267e-83	1.32006e-83	4.71004e-83	-3.68228e-82	4.89976e-83	-8.11505e-83	-3.71443e-82	-4.93224e-83	-1.06563e-81	4.76322e-85	1.47712e-83	-1.09634e-83	4.15643e-83	1.75219e-81	-8.00676e-82	-1.7011e-82	-1.97772e-82	2.28236e-84	3.45041e-83	2.88724e-82	-7.79202e-82	-4.70163e-82	3.59055e-83	2.30665e-82	4.4445e-83	7.01673e-162
-2.74285e-82	9.16612e-84	-5.86353e-84	4.36749e-83	1.85536e-83	3.32955e-83	-8.32714e-83	6.99759e-83	-1.37484e-84	1.04733e-82	-2.56677e-83	1.71348e-83	3.99469e-84	-4.96428e-83	-6.1746e-84	7.04021e-83	-2.55672e-83	8.033e-83	-3.41721e-83	-2.05854e-83	-1.16915e-83	1.07066e-84	-3.68854e-84	1.12796e-83	4.83689e-84	-1.33918e-82	4.96488e-84	-4.23596e-83	-1.64098e-83	1.30454e-83	1.39133e-163
1.35109e-83	6.1163e-85	-4.90731e-84	5.10811e-84	-3.06916e-84	9.1926e-84	3.76401e-84	-9.63294e-85	-8.52125e-84	-4.78248e-84	-1.45451e-84	-2.59919e-84	5.79352e-85	-2.15604e-84	4.48467e-84	-1.26429e-86	1.55294e-85	2.87661e-84	6.90832e-85	4.67622e-85	-3.43397e-84	1.68309e-85	-1.37225e-84	-1.56173e-84	-7.00063e-85	4.83386e-84	4.2395e-84	-2.13994e-84	1.56975e-84	2.32848e-84	5.50996e-166
6.53479e-85	-8.44222e-85	5.14244e-86	8.4879e-87	-5.8083e-85	1.04393e-85	-8.58609e-86	3.61002e-85	-1.13161e-86	6.66858e-86	-4.02892e-85	-9.86497e-86	-1.79154e-86	1.4306e-85	-1.07553e-85	8.93301e-85	1.12387e-85	9.91824e-85	-1.14701e-86	7.76912e-85	1.30997e-85	-7.85562e-86	-7.89979e-86	-3.8461e-85	-2.55691e-86	-3.8403e-85	-1.92502e-85	-2.42267e-85	2.42787e-85	6.66944e-85	5.1606e-168
2.63333e-87	6.26935e-86	-5.94263e-87	2.72185e-86	1.9354e-88	2.76794e-86	-1.85199e-86	-3.80004e-86	-3.43653e-86	-7.15135e-87	2.68819e-85	8.29137e-87	8.62574e-87	4.26567e-87	4.00741e-87	7.12393e-87	2.62442e-86	1.87539e-86	-1.18807e-86	1.36935e-87	-1.07227e-85	-1.36592e-86	-5.54846e-87	3.27188e-87	-2.7158e-86	-2.99953e-86	1.38998e-86	9.34487e-87	-5.92366e-88	-3.30062e-86	9.69076e-170
7.13452e-89	2.634e-87	-1.73477e-88	-2.99372e-87	5.81197e-88	1.52121e-88	-8.81695e-88	-1.38522e-87	-1.64611e-86	-9.36211e-88	1.01079e-87	3.05783e-87	-3.04643e-87	4.11527e-87	8.65307e-87	-5.83662e-87	-2.90517e-88	2.82296e-87	-1.70919e-86	-2.56551e-87	2.61072e-88	-3.80465e-87	1.47694e-87	4.32827e-87	-7.1251e-88	-5.79926e-88	-1.28112e-87	1.07178e-86	7.13449e-89	7.4691e-88	8.96514e-172
-5.38884e-88	-1.50318e-88	1.99187e-88	1.05481e-87	-1.52739e-89	-1.91765e-88	-5.89606e-90	-4.93349e-88	-1.0455e-89	-1.78452e-89	-1.1187e-87	8.99278e-89	2.63986e-88	-1.19367e-88	6.39651e-88	8.55695e-89	-4.33807e-90	-9.26036e-89	6.40703e-89	-1.64066e-89	1.45388e-88	4.05343e-89	-3.27426e-88	6.01278e-88	-2.89689e-88	8.73776e-89	2.04582e-88	1.046e-87	1.40533e-88	3.52671e-88	5.38229e-174
-1.55457e-90	-4.24374e-90	-5.00122e-89	-2.62673e-90	-9.64021e-89	-4.56418e-90	2.56617e-89	1.56586e-89	4.17545e-90	-8.55717e-90	-7.3332e-90	-6.68462e-90	-6.78767e-90	-8.81875e-90	-2.87507e-90	7.19378e-90	-1.33024e-89	9.87997e-90	-1.25842e-89	4.1474e-90	2.24237e-89	-1.78636e-89	8.46702e-89	2.53214e-89	2.01553e-89	7.00713e-89	-2.22116e-89	3.24398e-91	-5.07244e-91	1.91724e-90	2.80153e-176
2.95701e-90	-5.11448e-91	1.27698e-90	-9.46333e-90	4.71197e-90	1.84453e-90	-4.99672e-90	6.52033e-91	9.34905e-92	-2.05253e-90	-4.36892e-91	5.71383e-90	2.26183e-90	-2.12931e-91	1.59451e-90	6.4866e-91	9.34759e-91	5.49337e-90	-7.17316e-91	-1.78951e-91	-6.47343e-92	-5.85951e-91	4.5833e-91	4.50192e-91	2.65777e-91	3.96675e-91	2.77446e-91	2.0689e-90	6.56478e-90	-7.80926e-92	2.76418e-178
-5.79073e-92	-1.52783e-91	6.30473e-92	4.49672e-91	1.59851e-91	7.18526e-93	4.94788e-93	-9.05798e-92	-2.33635e-91	9.26538e-92	1.7249e-91	-6.85778e-91	2.60575e-91	-7.22128e-93	7.3935e-91	2.76572e-91	-3.24501e-91	3.70996e-92	9.97532e-92	-2.13423e-91	-3.63272e-93	-1.73101e-91	7.28457e-92	-2.41489e-91	-1.62322e-91	-1.78503e-91	-1.62429e-91	-5.62905e-91	7.43063e-92	-9.00984e-92	2.19188e-180
2.40803e-93	-5.80939e-94	7.14515e-92	5.12849e-92	5.07836e-92	9.80927e-93	4.56695e-93	-2.68886e-92	6.60512e-93	-1.91272e-92	-2.90017e-93	5.02476e-93	-2.17947e-92	8.41195e-93	-9.42441e-93	-2.58871e-93	-8.86283e-93	-1.57245e-93	-6.58571e-92	1.30427e-93	5.83056e-93	-5.54386e-92	1.1554e-91	2.23661e-92	1.01123e-93	1.27226e-92	8.37829e-93	-2.31304e-93	7.85234e-92	2.7313e-92	4.07725e-182
9.11451e-94	1.06325e-93	-9.22708e-94	-2.47092e-93	4.31738e-93	1.15421e-93	1.60008e-93	5.82677e-94	-6.31701e-94	-1.70194e-93	5.87591e-94	7.02696e-94	2.89749e-93	-2.85e-94	9.14307e-94	-3.7397e-93	4.54221e-94	5.6626e-93	4.89225e-94	-4.51902e-94	-9.51118e-95	2.83193e-95	-3.97439e-94	-5.02764e-94	-9.63451e-94	7.97932e-94	2.74288e-94	-1.46093e-94	-1.66022e-93	1.11505e-93	9.80191e-185
1.60332e-95	4.55177e-94	1.46609e-95	8.16587e-95	-4.6139e-96	-3.17691e-94	-1.35829e-96	3.59014e-94	-4.97152e-94	-2.01331e-94	-8.79647e-95	1.49657e-95	1.18143e-94	1.98257e-95	4.91931e-95	-2.77649e-94	-2.94744e-94	-5.67806e-96	1.81011e-95	-1.43528e-94	-1.14998e-94	-2.33633e-95	-2.90904e-96	4.16405e-95	7.5868e-95	4.77472e-94	2.70685e-96	2.1372e-95	-3.70686e-94	-1.21913e-94	1.3435e-186
-2.05479e-95	5.75228e-97	1.36444e-95	-2.37484e-95	-5.69247e-96	-3.18805e-95	1.08152e-96	-3.61371e-97	2.50963e-95	-3.49971e-96	8.78135e-96	-4.11612e-96	-1.76567e-95	-8.31036e-96	1.83179e-95	-1.03806e-95	8.20675e-96	1.58193e-95	-9.52899e-96	4.39484e-95	-8.27142e-97	3.41544e-96	-1.95397e-96	-2.43435e-95	6.98667e-96	3.14076e-95	-6.96725e-95	-2.18763e-96	-4.30129e-95	8.75345e-96	1.45527e-188
3.62527e-96	3.39446e-97	7.89501e-97	-5.40076e-97	-4.94378e-97	2.43096e-97	-6.08797e-96	-3.95966e-96	5.29643e-96	-2.42521e-96	5.86697e-97	-6.40232e-97	-1.27944e-96	4.06521e-97	8.43555e-98	1.39579e-96	8.2051e-98	2.01309e-96	-5.3487e-97	6.48506e-97	2.5175e-96	-1.67419e-96	2.37783e-96	-3.58294e-99	1.16577e-96	-2.33083e-97	4.33734e-97	3.63044e-96	1.3225e-96	5.65861e-97	1.42076e-190
-1.60908e-97	-7.65488e-98	1.50489e-97	-1.95763e-97	7.76272e-98	-1.86565e-98	-1.82374e-97	-5.99538e-98	4.98488e-98	-2.01693e-97	-4.31554e-97	3.29639e-98	-4.4295e-98	7.45842e-98	-1.24451e-98	-8.78312e-99	-9.40291e-98	-2.6232e-98	1.78037e-98	2.66067e-99	-4.25395e-98	-3.2076e-97	-8.97517e-98	-5.04596e-98	4.83065e-98	-1.15281e-97	2.23295e-97	-1.87772e-97	-7.24092e-97	-7.29969e-98	1.12973e-192
-3.18956e-99	-4.69321e-99	1.60078e-99	-1.17528e-99	1.52011e-98	-2.10149e-98	-9.58279e-99	-7.09913e-99	2.03337e-98	1.69709e-98	-1.14263e-99	1.76949e-98	-8.9238e-99	-2.64895e-99	1.80437e-100	4.09222e-100	3.8743e-99	6.588e-100	-1.83675e-99	-3.06198e-98	-4.21208e-100	1.38236e-98	3.42911e-99	3.79498e-99	9.32787e-99	1.30874e-100	3.29222e-99	2.47005e-99	-3.89671e-100	-5.10108e-99	3.25776e-195
-2.51597e-100	1.34678e-100	-1.64411e-100	7.67646e-100	4.7912e-100	-1.43307e-100	1.73867e-99	7.24756e-100	-2.60836e-99	4.51551e-101	2.78577e-99	2.7892e-99	6.34007e-100	1.39325e-99	-6.79272e-100	-3.12259e-100	1.81675e-100	3.1786e-100	1.00822e-101	-3.4251e-100	3.33168e-100	-8.65048e-100	1.28487e-99	-3.65823e-100	7.27882e-100	2.21622e-100	-9.89033e-102	-4.6667e-99	1.15402e-99	-1.38373e-99	5.82429e-197
5.17687e-100	1.20458e-101	1.13115e-101	-3.50353e-101	-6.16954e-101	7.60538e-102	2.08904e-102	7.96575e-101	-1.48286e-100	-5.17812e-101	1.17854e-102	7.07763e-102	2.99754e-101	-1.00998e-100	-6.65867e-101	-7.6263e-101	-1.2467e-101	3.74541e-102	9.93463e-102	1.67852e-101	-2.96465e-101	2.93823e-101	9.15606e-103	6.52382e-102	-5.0509e-101	-4.38279e-100	-3.80698e-102	3.13465e-101	-2.2106e-101	3.91317e-101	5.25777e-199
2.48743e-102	4.95884e-103	5.09262e-102	5.13667e-102	3.30936e-102	1.30516e-101	1.24397e-102	-1.30905e-102	5.60104e-103	-5.5948e-103	-2.79321e-102	-9.35272e-102	1.98785e-101	-2.24095e-101	-1.01112e-101	-4.34478e-103	5.60643e-102	-3.76409e-102	5.62677e-102	-9.4327e-104	-6.47735e-102	-3.31348e-102	-1.34152e-101	-1.00996e-102	-1.6181e-102	-7.56518e-102	1.01655e-102	6.71837e-102	-8.5514e-103	1.24837e-101	1.91276e-201
-1.49065e-103	-5.21284e-104	4.24111e-103	1.91906e-103	7.07324e-104	3.44501e-103	8.40556e-104	-5.4323e-103	-1.20133e-104	5.30075e-104	9.81219e-104	-1.97126e-103	5.25184e-103	-4.51138e-105	-1.38281e-102	-2.63778e-103	1.05012e-104	4.25503e-103	-7.2497e-103	-3.59499e-103	-2.46191e-103	-1.82395e-103	8.97948e-103	-1.77515e-102	-5.64279e-103	-1.2464e-102	-3.08673e-103	9.9984e-104	-3.73012e-103	-2.52504e-105	9.98019e-204
1.24909e-103	-1.17176e-103	-8.83959e-104	-5.33091e-104	2.39283e-104	2.35092e-104	1.35401e-104	3.69482e-104	5.39102e-104	1.54996e-104	6.36582e-104	5.44964e-104	1.72573e-103	-2.64387e-104	1.2844e-103	-4.95926e-104	-4.88701e-104	-6.1247e-104	1.9036e-104	3.8194e-104	8.14496e-105	2.23317e-104	9.01134e-104	3.17503e-104	9.77639e-104	1.0266e-105	-2.30358e-103	6.85385e-105	1.97624e-104	2.30578e-104	1.83515e-205
1.68466e-105	-5.17759e-106	-6.85082e-105	-1.43924e-104	4.8274e-105	1.18515e-105	4.14138e-105	-4.52815e-105	-3.3598e-105	5.52741e-105	5.05616e-105	-3.29361e-105	5.64588e-105	-4.48771e-105	1.45338e-104	4.33974e-107	-6.87961e-106	6.18157e-106	4.55244e-105	2.54317e-104	-3.43884e-105	2.86604e-106	-3.83997e-105	-1.68021e-105	-2.86905e-105	4.02155e-104	-6.86015e-106	2.33398e-105	-1.08095e-105	7.01818e-107	2.99148e-207
2.4743e-105	3.69521e-106	-1.30271e-106	6.33814e-107	5.52498e-106	-9.15338e-108	1.89207e-106	-7.97725e-107	6.69941e-106	-2.03683e-105	-5.04707e-106	4.92681e-108	-1.09145e-105	1.13453e-105	-1.66543e-105	2.73095e-106	3.16303e-106	-1.9713e-106	-1.7776e-105	-1.12407e-106	6.71248e-106	-2.63602e-106	3.44507e-106	-2.24696e-106	-4.57523e-106	-4.75046e-106	1.10803e-105	4.14026e-106	-2.75764e-105	5.63185e-106	3.05627e-209
5.40244e-107	-5.9169e-108	9.84546e-107	2.99583e-107	-1.58299e-106	-7.76009e-108	1.39168e-107	9.10155e-108	5.71502e-108	6.98949e-107	-1.66026e-106	-7.26035e-107	-4.79723e-107	-1.71467e-107	1.43084e-108	2.98069e-107	-6.0966e-108	-1.32581e-107	-2.13224e-107	-5.07762e-107	-7.289e-107	1.14525e-106	-1.06427e-106	-2.02737e-107	5.5578e-107	-5.84516e-108	-5.4519e-108	5.3173e-108	-1.57639e-107	5.16778e-107	1.19692e-211
1.36929e-107	2.15857e-108	-2.16853e-108	4.3985e-108	-4.5893e-108	9.35574e-109	-4.07858e-108	-1.39695e-107	5.24433e-109	3.10869e-108	3.22423e-108	1.26651e-108	2.15828e-108	-7.29363e-109	-7.36204e-109	6.09573e-108	1.20242e-108	3.95195e-109	1.83361e-108	6.98878e-109	2.67693e-109	-5.85175e-108	-1.87464e-108	-1.42273e-107	5.06853e-108	-2.25576e-108	1.61578e-108	5.36672e-109	9.07403e-109	8.00304e-108	8.59001e-214
-5.47033e-109	7.89302e-109	5.46024e-109	9.54229e-109	-1.7868e-109	-1.84993e-109	2.86537e-109	-1.10152e-109	-3.44972e-111	-1.21639e-110	-1.53746e-108	1.5544e-108	-4.53793e-109	-1.6088e-109	1.7562e-110	-1.46375e-108	1.17707e-109	-8.51048e-109	1.4182e-108	4.16149e-110	-1.17882e-108	-6.73632e-110	1.15052e-108	5.19255e-110	-3.53422e-110	-9.50095e-111	-6.81026e-111	3.57646e-109	-1.49359e-110	5.43271e-109	1.53425e-215
1.04148e-109	8.09474e-111	8.53436e-110	-1.65263e-110	-2.88401e-110	-2.76752e-110	3.29545e-110	2.13338e-110	-2.94306e-110	3.90844e-110	1.07631e-109	-7.31366e-110	5.06383e-110	-6.90069e-110	2.59494e-110	2.66823e-110	6.24201e-110	-6.74742e-110	-1.0667e-110	-1.4235e-109	2.14049e-111	-2.07448e-111	3.66767e-112	-1.48497e-109	8.09179e-111	-3.81227e-110	2.85276e-110	2.34949e-110	-5.42833e-110	7.29295e-110	1.11683e-217
-5.29413e-112	8.49203e-111	8.96917e-114	4.53021e-112	-2.17909e-112	9.42452e-112	1.53247e-111	2.78699e-111	-2.41838e-111	1.3167e-111	-1.7802e-110	-9.01187e-112	-1.02045e-111	-2.65283e-111	-2.81526e-111	8.53977e-112	2.34844e-111	-8.65101e-111	4.75409e-111	-1.9223e-112	3.42751e-112	1.17028e-110	2.67032e-111	-1.91455e-111	-2.35757e-111	6.06257e-112	-2.01361e-112	-6.5282e-112	-2.34008e-111	9.00724e-111	7.69552e-220
5.64823e-113	4.47528e-112	2.79817e-113	9.13863e-112	-4.72989e-112	-3.39231e-112	1.50752e-112	2.45108e-112	3.03212e-112	-2.24629e-113	1.50237e-111	8.94672e-114	-4.21314e-112	-4.03529e-112	-2.27241e-112	9.40188e-113	-4.35654e-113	1.4186e-113	-1.63129e-113	3.6533e-112	-1.89488e-112	1.95631e-112	5.68551e-113	1.04654e-112	3.57321e-113	-5.28996e-113	2.04709e-112	-1.36743e-113	1.03537e-111	7.51394e-112	6.11841e-222
-7.55832e-114	-3.16216e-115	-6.33242e-115	2.12167e-114	-9.47763e-113	2.00459e-113	1.99099e-113	3.0766e-113	-1.14781e-114	2.09524e-114	-1.75964e-112	3.00646e-113	6.21353e-114	6.45513e-114	-2.07773e-114	1.89241e-114	-1.38056e-113	-1.91171e-114	6.32261e-114	-3.56018e-113	2.24476e-113	1.26696e-113	-1.863e-114	1.0063e-112	2.61642e-114	1.09508e-113	1.27407e-114	-9.2589e-115	-1.93103e-113	-6.68267e-113	6.00145e-224
-1.10117e-114	-1.78832e-115	-1.10271e-114	1.5222e-113	-1.47402e-114	-5.54035e-115	-1.205e-114	2.13614e-114	2.09777e-114	-2.08321e-114	2.619e-114	-3.74296e-114	2.85995e-115	-1.4103e-115	4.40032e-115	1.82767e-114	1.13866e-115	-7.2551e-114	-6.33716e-115	2.12597e-114	-2.94768e-114	-3.54694e-115	3.07734e-115	3.58123e-115	-1.44829e-115	-2.07192e-115	-9.7306e-115	-1.24644e-114	3.13434e-114	5.57028e-115	3.55215e-226
3.41104e-116	7.65747e-116	-1.29086e-115	3.10629e-116	2.52108e-115	-1.34914e-115	-2.81888e-116	-1.11682e-115	6.44775e-116	-3.83832e-116	4.87115e-115	4.25587e-116	7.39004e-116	1.384e-116	-6.35993e-116	-2.732e-115	-4.63551e-115	1.56292e-115	5.98048e-115	-3.27221e-115	7.36229e-115	-1.76484e-115	-1.12454e-114	-3.25955e-115	1.97059e-115	1.2926e-115	-3.27335e-115	-6.19954e-115	-3.22337e-115	3.59806e-116	3.74903e-228
-1.6173e-117	-2.24432e-116	-1.19807e-116	1.61998e-116	3.13059e-117	-3.85272e-116	1.13499e-117	1.38195e-116	-3.55554e-116	6.84925e-117	6.57225e-116	9.26471e-117	-4.70105e-116	-3.90073e-118	9.00167e-118	2.41957e-118	2.43124e-117	2.78354e-116	-2.15673e-116	1.29278e-116	6.04687e-118	1.33778e-116	3.51522e-116	-3.82023e-117	5.72104e-118	-2.9026e-117	7.85048e-117	1.05472e-116	-4.37461e-117	9.30841e-117	1.36561e-230
5.98239e-117	-2.21878e-117	2.85079e-117	1.06592e-117	-2.36105e-117	2.3703e-117	5.88963e-117	-9.83967e-118	1.21791e-117	-7.21453e-118	2.23959e-117	1.55958e-118	-5.95971e-118	-3.74262e-117	5.20711e-118	-2.28956e-117	-3.43986e-117	-8.69777e-119	-3.45059e-117	-3.91833e-117	1.73513e-117	4.56306e-117	-2.35684e-117	3.59944e-117	-6.72467e-118	3.60545e-117	-1.38355e-117	-7.16718e-118	-2.19207e-117	3.83846e-118	2.26018e-232
1.33882e-119	1.75373e-120	8.28613e-119	-1.30015e-118	-3.53158e-119	2.77179e-119	4.62278e-119	2.10359e-120	-1.21597e-119	2.13085e-119	9.84652e-119	-5.95069e-119	1.42663e-119	2.76436e-118	-2.28945e-119	-2.6092e-119	6.4111e-118	4.02687e-118	-7.7633e-119	-1.55394e-118	-1.61891e-118	-1.55395e-119	2.03384e-118	-1.22104e-119	1.43413e-118	1.41046e-118	-4.73125e-119	2.3804e-118	3.10916e-119	-2.09571e-118	9.3534e-235
-1.75246e-119	5.37165e-120	1.02935e-119	-1.86764e-120	1.33216e-121	1.34086e-119	-9.96386e-120	-4.27675e-120	-2.58318e-120	-1.33774e-119	2.17323e-119	-7.70555e-120	-1.98297e-120	1.48826e-119	-1.30747e-119	6.64434e-120	-1.32284e-119	2.12828e-120	3.07163e-119	-1.96363e-119	2.00516e-120	3.57928e-119	-2.64564e-120	-1.98281e-120	5.60853e-120	-3.81422e-120	3.82486e-119	-5.94881e-120	5.95254e-119	-1.57705e-120	9.79538e-237
-1.53637e-120	5.05506e-121	-2.36872e-121	-1.08923e-121	-3.92224e-121	7.65214e-121	-3.91812e-121	-9.11719e-121	-4.16076e-121	-2.25618e-120	1.15964e-120	-2.06737e-121	2.14353e-120	1.07376e-121	8.88596e-121	7.67785e-121	-1.68897e-120	-3.0297e-121	4.8571e-120	3.14387e-120	1.80864e-121	-4.06739e-121	1.79056e-120	1.98849e-121	-1.69007e-120	4.05604e-120	1.47226e-121	5.66286e-121	-1.18076e-120	-1.60764e-121	7.79781e-239
2.27878e-121	-2.22667e-121	-3.50322e-123	2.69051e-121	-5.99874e-122	-6.41182e-122	4.81647e-122	1.77863e-121	-3.40534e-121	1.68697e-121	-7.45913e-123	-1.36239e-121	-1.39248e-121	-4.79705e-122	-3.41905e-121	-3.30865e-122	-4.62193e-123	-2.64212e-121	-7.22982e-123	6.87049e-123	-1.80297e-122	-3.88927e-121	-3.88449e-121	5.33081e-122	2.49762e-121	-1.64869e-121	3.3944e-121	1.85655e-121	-6.00513e-122	-5.45879e-122	1.13939e-240
1.17352e-122	-2.61895e-122	1.01502e-122	4.12333e-123	5.60112e-123	3.14688e-123	-9.61216e-123	4.48848e-122	-7.55773e-123	-4.45889e-123	-1.8336e-124	2.28588e-122	-1.36165e-123	8.0885e-123	-4.02026e-125	1.77542e-123	-4.99763e-122	7.65849e-124	2.67237e-122	-1.55817e-122	2.07915e-122	5.22368e-124	9.8577e-123	1.82429e-123	-1.57261e-124	1.3973e-122	-4.75456e-123	2.95296e-123	3.55077e-123	-1.51021e-122	8.21744e-243
6.64984e-124	3.21056e-124	4.33934e-124	5.9605e-124	1.00228e-123	2.08361e-124	1.3886e-123	-4.94353e-123	2.82789e-124	-7.2096e-125	3.32589e-124	-2.45858e-123	-2.37868e-123	-1.25667e-123	-2.28432e-123	-9.74432e-125	2.84921e-124	3.67576e-123	-1.27164e-123	-7.15123e-124	1.39078e-126	-3.95278e-124	-6.50613e-125	-2.84379e-125	4.47714e-124	3.66352e-124	4.51892e-123	5.15508e-124	9.47868e-124	-2.4206e-125	8.50112e-245
-4.50011e-125	8.59965e-125	-5.34381e-127	-2.34374e-124	-6.55377e-126	3.9138e-125	1.61627e-125	3.22624e-125	4.39381e-125	-1.43709e-125	-6.84585e-126	-1.61999e-125	3.04675e-124	-1.20895e-125	-1.87693e-125	9.14292e-126	-1.73879e-125	9.44251e-127	3.11106e-125	8.56515e-126	-1.5491e-125	-1.87292e-124	-4.65336e-125	2.64905e-125	-4.72538e-125	2.20491e-125	1.78991e-125	4.27339e-125	1.27205e-125	9.85233e-125	2.17348e-247
-2.28426e-126	-1.68546e-125	-4.68291e-126	-2.22349e-125	-2.71773e-125	-8.96157e-126	-2.4831e-125	1.84671e-125	-3.38204e-127	1.38421e-125	-1.91232e-127	-7.36189e-127	-7.46837e-126	3.39749e-127	-2.65212e-127	-1.67119e-126	-1.17186e-125	1.2774e-125	3.4233e-126	-2.153e-126	3.44665e-126	-1.77046e-127	-1.57699e-126	-1.3322e-125	-2.07186e-125	1.75792e-126	-4.9647e-126	-1.37195e-126	1.34236e-125	-7.52148e-126	4.03757e-249
-2.47299e-126	2.09715e-128	-4.65475e-127	6.80055e-129	1.62576e-126	1.17686e-126	-5.03197e-127	-1.15728e-127	-2.98902e-127	1.21744e-126	-4.76737e-127	1.46834e-127	7.87445e-128	-1.79721e-127	-7.42135e-127	-9.22124e-127	-4.07149e-127	6.18029e-127	-2.47734e-126	-2.63606e-128	1.08564e-127	7.70454e-128	-4.47447e-127	1.15052e-127	1.7495e-126	2.68523e-127	3.2634e-126	-7.97234e-127	-2.088e-127	-1.24565e-126	3.68177e-251
2.50282e-128	-4.57239e-128	1.9126e-127	-8.70472e-129	1.69949e-127	-8.53708e-128	-1.15213e-128	1.45701e-128	-7.30333e-128	4.57341e-128	1.82581e-129	3.63799e-128	-7.09111e-129	4.21358e-128	1.31136e-127	-1.86807e-128	-2.72998e-128	7.9037e-128	9.60244e-128	5.64055e-128	5.56525e-128	-1.2987e-127	1.08937e-127	-1.25528e-128	-9.5086e-128	7.99226e-129	1.87647e-127	-2.88812e-128	-1.07741e-128	6.71092e-128	2.05166e-253
1.43754e-129	2.4246e-129	-4.1592e-129	-2.37617e-129	-3.18123e-129	-2.39366e-129	1.63676e-129	-4.24888e-129	-2.96511e-129	5.62315e-129	4.27492e-130	-3.15351e-129	5.48427e-129	-1.14049e-129	2.98591e-130	-2.19932e-130	1.17048e-129	2.53734e-129	1.69091e-129	2.29579e-129	1.94904e-130	-1.12479e-129	-9.96023e-130	1.01962e-128	-1.85855e-129	-9.64004e-130	-2.41125e-130	7.29682e-130	-1.57096e-128	2.33665e-129	5.28949e-256
5.01108e-131	-1.57551e-130	8.86983e-131	-8.13615e-131	-8.25046e-130	-1.2658e-129	-2.60394e-131	1.6502e-129	-1.48037e-130	-5.32463e-130	1.24766e-130	3.70829e-130	-6.26396e-131	1.6615e-130	1.23174e-130	1.67493e-130	-2.69609e-130	6.10992e-130	7.48734e-131	-1.36469e-130	2.32149e-129	1.30372e-131	-2.94225e-130	-7.81112e-130	1.13397e-131	5.05091e-130	-1.52419e-130	-1.22282e-130	-1.18892e-129	-3.09394e-130	1.3941e-257
3.39076e-131	-6.60575e-132	-1.04743e-131	1.21827e-131	-6.21938e-132	1.96289e-131	1.8641e-131	2.72297e-131	1.08406e-130	5.51467e-131	1.04829e-131	3.94634e-131	-2.05088e-131	9.3477e-131	-1.21123e-130	8.42229e-131	7.79833e-131	5.15936e-131	7.03315e-132	-4.00465e-131	2.76665e-131	-4.70689e-131	1.15017e-132	-1.11297e-131	2.73929e-131	-1.02181e-131	-1.87059e-131	1.41143e-132	-7.38324e-132	-8.3678e-131	7.21134e-260
1.59708e-132	2.46718e-132	-3.98432e-132	-8.32411e-132	2.8964e-132	-2.215e-134	1.99126e-133	-2.37119e-132	-1.2619e-131	-6.55212e-132	4.66092e-133	2.86494e-133	2.17419e-133	2.91706e-132	9.43328e-132	-2.56477e-132	-1.68827e-132	3.17396e-134	2.86939e-132	-1.3262e-132	-1.94471e-132	6.18597e-133	-1.7702e-131	1.99384e-133	-4.88208e-133	1.39405e-133	9.9929e-132	1.20978e-131	-4.82069e-133	-3.24144e-132	1.00207e-261
-2.54769e-134	-5.3409e-133	-1.02648e-133	2.24477e-136	-6.55542e-134	-1.54255e-132	7.54901e-134	-2.83788e-134	3.1342e-134	-8.20313e-134	-1.38221e-133	3.08486e-133	-6.44162e-135	1.031e-134	-9.67057e-134	-7.73855e-135	-5.36848e-134	1.06539e-133	-1.09752e-133	3.29561e-133	-1.26044e-133	-2.89023e-134	3.57365e-134	-1.48493e-134	3.19402e-133	-2.41787e-133	-5.28839e-134	4.9312e-133	5.83816e-133	-5.09786e-134	3.72122e-264
-2.45855e-135	1.73897e-134	3.14626e-135	-3.49313e-134	2.68776e-134	6.37054e-134	-2.12821e-134	6.59549e-135	1.74959e-133	-5.08803e-134	-4.49339e-136	5.43605e-134	2.35201e-134	7.19504e-135	1.00863e-133	4.46928e-136	3.50616e-135	3.74352e-135	-6.6097e-134	1.06172e-135	2.84981e-136	1.95949e-134	2.15666e-134	4.40887e-134	4.45078e-135	-2.67959e-135	-6.05979e-134	2.64905e-135	7.78365e-134	1.21443e-134	7.08505e-266
-2.368e-135	-2.6117e-136	2.80302e-135	3.78513e-136	5.26367e-136	-5.87029e-136	-2.64014e-135	-2.28555e-134	3.74124e-136	2.10585e-135	-3.86703e-136	-1.91062e-135	4.52032e-135	3.62539e-135	1.45381e-135	-1.77639e-135	1.02956e-135	-4.69242e-135	2.02531e-136	-4.60362e-135	-1.92379e-135	2.11268e-135	-3.72929e-135	1.31961e-136	-1.88499e-135	1.3828e-135	-1.21577e-135	-2.73375e-137	6.22533e-136	5.45938e-137	6.64601e-268
1.71806e-136	5.54039e-136	-4.88897e-137	2.01214e-136	1.12727e-135	-4.78821e-136	-7.34113e-137	-7.47845e-136	7.47858e-137	-6.89415e-136	-5.30502e-137	-4.84463e-137	1.76584e-136	-2.58964e-137	1.82237e-136	1.85431e-136	2.57138e-136	-1.32111e-136	-8.50629e-137	-9.51772e-138	-8.6971e-137	8.17004e-136	-4.9368e-136	7.18848e-136	1.93779e-136	-2.2823e-136	-1.80937e-137	6.57849e-137	6.19508e-137	3.85572e-139	4.65406e-270
-1.455e-137	1.29727e-137	-2.67589e-137	-2.49949e-138	1.12905e-137	1.32127e-138	6.79615e-138	1.02188e-136	-1.74249e-137	4.18821e-139	-3.60604e-138	-1.98524e-138	-1.72216e-137	6.77629e-138	-5.88913e-138	-9.66988e-139	-7.84259e-138	-1.48924e-138	1.0205e-137	-2.21172e-138	9.38244e-138	4.05049e-138	1.46758e-137	1.04824e-138	5.88884e-137	-2.76883e-138	-1.35539e-138	-4.10688e-138	-2.84476e-137	1.00481e-139	1.72161e-272
3.63341e-139	2.89621e-139	1.31649e-138	-1.83478e-138	2.98002e-139	3.89752e-139	-5.98733e-139	-7.43062e-139	-7.62988e-138	-4.9364e-138	-9.10815e-139	-9.52476e-139	-4.96099e-139	-4.27568e-138	6.76625e-139	-4.78395e-140	8.85104e-139	2.26167e-138	5.49367e-139	1.5742e-138	-6.61237e-140	1.28128e-138	-7.71591e-139	1.79432e-138	-2.19258e-138	-2.48069e-138	-3.08666e-139	-1.08027e-138	-3.65268e-138	9.71874e-139	1.50424e-274
1.26363e-141	-1.42836e-139	1.11825e-139	-9.74545e-141	1.69138e-139	-9.72759e-140	-1.79773e-139	9.76406e-140	-5.345e-140	-1.13709e-139	-2.89546e-139	-5.24628e-141	3.23449e-139	-4.61178e-139	5.45982e-139	1.07883e-139	-4.09301e-140	7.9784e-140	-3.39264e-139	-1.40368e-139	-1.00321e-140	-2.42285e-139	1.33191e-140	1.18786e-139	1.5963e-139	-7.30101e-141	-2.09036e-139	1.99315e-139	-1.65648e-140	6.79351e-140	1.1694e-276
-3.83498e-141	8.82269e-141	2.79504e-140	2.92622e-140	-1.51577e-140	-6.05858e-141	1.891e-140	-3.60385e-142	5.13663e-142	3.51926e-140	-1.23029e-140	-9.70925e-141	5.77978e-141	2.03394e-140	2.3548e-141	-3.47705e-141	1.0769e-140	5.46647e-140	-4.85554e-140	1.0186e-140	5.2423e-142	-7.48251e-140	-3.78734e-141	-1.51137e-140	1.03284e-140	-1.20349e-141	-8.99339e-142	-1.89517e-141	8.56792e-141	2.08633e-140	1.6332e-278
-2.95556e-142	-1.02248e-141	-2.4678e-141	-5.46426e-141	-1.6853e-143	7.14055e-142	-4.69109e-142	-5.98463e-143	-3.989e-142	2.23733e-142	-1.71985e-141	6.99926e-142	-1.97849e-142	1.18497e-142	-1.07859e-141	-8.83691e-141	1.35264e-141	1.09261e-141	-1.99741e-141	-2.87736e-142	1.90659e-141	-3.17132e-141	4.49487e-141	-2.19776e-142	9.99285e-143	-5.75744e-142	-1.30201e-141	-1.00861e-141	2.12372e-142	1.2715e-144	1.64919e-280
3.02315e-143	-4.49896e-143	-2.71996e-142	9.28297e-143	-7.98631e-143	6.66575e-144	-6.93359e-143	-1.31735e-142	7.74298e-143	-1.20167e-143	1.06063e-142	1.57686e-143	-6.43991e-143	-3.85351e-142	-1.73851e-143	-1.78181e-142	1.60974e-143	-9.38078e-143	-1.27757e-142	-4.10368e-143	-1.77688e-143	-1.0046e-142	-7.16095e-142	-3.93808e-143	-2.22671e-142	4.57821e-143	1.26746e-143	3.61745e-142	2.87413e-142	-3.96453e-143	1.13514e-282
5.20284e-144	7.28972e-144	1.01488e-143	-1.76729e-144	-6.68444e-144	6.17576e-144	8.40794e-144	-2.60508e-143	1.21721e-143	-4.56372e-144	-2.57401e-144	-1.63842e-144	-1.61194e-143	-6.35051e-144	-7.16038e-144	1.52514e-144	-5.23237e-143	1.59391e-143	-9.97992e-144	-2.39293e-144	5.12104e-144	-1.93437e-145	-3.09824e-143	-1.78013e-144	2.24723e-144	-4.19631e-144	-1.31573e-144	4.06271e-144	2.33844e-144	-1.27584e-143	5.84618e-285
-9.35067e-145	2.5499e-144	-2.81352e-144	-3.46354e-144	6.1892e-145	3.89053e-145	-4.44977e-145	2.79444e-144	-1.5867e-144	2.06714e-144	5.35424e-144	-1.33052e-144	-1.44111e-145	-8.66334e-145	1.12785e-145	-1.24149e-145	-1.09411e-144	-2.52072e-144	2.55537e-144	-1.28945e-144	2.74529e-144	2.62737e-145	-4.27826e-145	-5.42242e-146	-8.87526e-146	2.11119e-144	-2.95553e-145	1.07799e-144	-3.82788e-145	-3.16785e-145	1.03355e-286
-1.29513e-145	5.46643e-146	1.35273e-146	-9.03515e-146	3.89005e-146	2.02193e-147	-1.6117e-146	-4.34694e-147	-5.09922e-146	3.31969e-146	9.3465e-147	3.60092e-145	-1.86161e-146	1.23635e-145	5.08332e-147	9.16921e-146	9.13277e-146	-2.79651e-146	1.98645e-146	6.99217e-147	1.19139e-145	4.58315e-147	-9.22113e-147	-1.41306e-146	-2.70246e-145	2.06943e-145	-6.7967e-146	-6.72514e-146	6.37845e-146	6.07987e-146	3.44257e-289
5.27319e-147	4.54168e-148	3.94252e-148	-1.24642e-146	-1.61532e-147	3.685e-147	-4.99914e-148	8.74297e-148	-3.80256e-147	-4.38431e-148	-2.34516e-146	-5.2654e-147	1.89888e-146	-4.44504e-147	1.5136e-146	2.44261e-148	8.2667e-148	-7.30575e-148	2.45105e-146	9.66217e-148	3.94999e-147	3.05532e-147	5.17753e-147	9.31051e-148	6.98372e-147	-1.59289e-147	-4.7729e-147	6.22894e-149	-2.31812e-147	-5.50894e-147	2.16791e-291
-8.63576e-148	-1.26335e-149	2.06799e-148	9.88566e-149	3.67033e-148	3.6826e-149	3.20386e-148	2.25871e-149	-1.13282e-148	-5.22372e-148	2.58164e-149	-2.0086e-147	-1.6447e-148	1.66861e-149	1.05594e-148	2.48748e-148	2.43133e-148	-1.19044e-148	1.12869e-147	3.24812e-148	5.7147e-148	-1.32316e-147	1.99356e-148	7.85356e-148	6.59829e-149	4.80298e-148	1.00551e-147	1.68891e-148	2.3236e-148	-5.68487e-148	1.12973e-293
-6.81356e-149	1.09022e-149	-3.35188e-149	1.03109e-150	-7.95414e-149	-3.60415e-149	-3.64532e-150	-8.55134e-150	-1.24713e-148	1.13652e-149	-2.85483e-149	-3.48101e-149	1.41435e-149	7.52577e-149	3.72306e-149	-9.81291e-149	6.37882e-149	8.27953e-149	-4.32791e-150	4.51315e-149	-1.87e-149	1.57231e-149	-2.4365e-149	-4.22315e-148	-6.51963e-149	-1.19565e-148	1.3474e-148	-2.94266e-149	-1.26911e-149	5.59679e-149	2.81567e-295
1.60334e-149	7.42858e-150	2.20896e-149	9.2335e-151	-3.2809e-151	1.1474e-149	1.4694e-150	5.5367e-150	5.39034e-150	-1.8117e-150	-2.67366e-150	-1.49465e-149	-5.08014e-150	3.31719e-151	6.26259e-150	-1.79334e-150	3.86198e-151	-1.40496e-150	-1.18685e-150	-2.63675e-150	1.87026e-149	-1.51846e-150	1.05868e-149	-5.85582e-150	-3.3811e-150	-2.86245e-150	-1.7758e-150	1.07729e-150	2.62129e-149	2.5872e-150	2.52357e-297
-4.00583e-152	-1.95159e-151	2.49426e-151	7.7331e-151	-4.8459e-151	4.03553e-151	-9.50362e-152	-5.50023e-152	-1.42131e-150	6.9992e-151	-3.59885e-152	-2.45232e-151	-1.02468e-150	5.48736e-152	1.00245e-151	2.45917e-151	4.1683e-151	-1.36732e-151	-4.95781e-151	5.19109e-151	1.20597e-151	6.41174e-151	4.87476e-151	2.59162e-152	-1.86026e-151	3.50312e-151	-1.31963e-152	-3.32385e-152	-2.40658e-152	1.51306e-151	6.35836e-300
2.87804e-152	6.97703e-152	-6.9703e-153	1.89904e-152	-1.71329e-151	-1.49906e-152	-1.70058e-153	-1.85727e-152	5.2269e-152	-3.29074e-152	3.33093e-153	2.74588e-152	5.41293e-154	-3.50692e-152	-5.05989e-153	-2.78622e-152	-1.09066e-151	-2.94406e-152	-5.40486e-152	1.15041e-151	-2.95679e-152	-6.61958e-153	-7.97548e-152	-4.3689e-153	1.55529e-151	1.77046e-153	8.06254e-152	3.12388e-151	-5.90411e-152	-2.42856e-152	2.11214e-301
-4.91305e-153	1.45131e-153	3.8092e-154	-2.00371e-154	-2.55678e-152	-1.06076e-152	2.29653e-153	-6.42603e-153	1.70381e-153	2.50369e-153	1.12787e-153	2.87368e-154	-1.31592e-152	-1.97535e-153	2.07125e-153	-8.11773e-154	-8.06428e-153	3.89093e-154	1.76862e-153	-1.00862e-153	2.59674e-153	1.30273e-153	-3.47837e-153	2.18961e-153	-5.9732e-153	-1.14272e-152	1.25851e-153	-8.03417e-153	-5.27408e-154	-9.42044e-153	1.44785e-303
7.6334e-155	-1.09755e-154	1.22666e-154	-1.92487e-154	1.94096e-154	1.65457e-155	1.12504e-153	-2.32992e-154	-1.22685e-153	1.00741e-154	-8.87886e-154	-3.65091e-155	-4.66012e-154	-8.50057e-154	-4.06755e-154	2.06608e-154	-3.70253e-155	-1.45041e-154	-1.07203e-154	-1.39434e-154	1.57373e-153	3.5458e-154	3.78197e-154	-3.96061e-154	4.68474e-154	-2.00909e-156	9.3952e-155	2.43997e-154	3.50263e-154	-2.5777e-154	8.31336e-306
-3.537e-156	-5.78164e-155	-2.2723e-157	-4.42625e-157	-4.95032e-155	-1.00804e-154	1.58013e-155	4.21975e-156	5.26619e-155	-9.31202e-155	-1.12238e-156	4.17109e-156	1.04175e-154	6.61336e-155	-3.11134e-156	7.60198e-156	-1.42765e-155	-3.75899e-156	-1.47554e-155	1.77683e-155	9.34275e-156	3.15396e-157	-8.58025e-156	7.49119e-155	-2.28722e-155	-6.98478e-155	-4.97338e-155	3.52158e-155	-3.53156e-155	-6.41838e-156	5.99199e-308
-3.76546e-157	-2.59028e-156	-3.5773e-157	7.74994e-157	2.52347e-156	1.80231e-156	1.87314e-157	-4.65898e-157	-1.11024e-155	-5.17243e-157	-3.27571e-157	4.75278e-156	-9.8844e-157	1.64612e-156	-8.50371e-156	2.79997e-157	4.59837e-157	9.77273e-157	-2.7061e-157	-1.59479e-156	-1.53103e-157	-1.62562e-157	1.01304e-156	1.4802e-157	-2.23119e-157	2.27732e-157	-6.72617e-158	9.67888e-157	7.19159e-156	8.3666e-157	0
-4.1392e-158	-1.91196e-159	1.35293e-157	-2.02869e-157	9.01317e-158	7.66815e-159	3.12897e-157	-3.03058e-157	2.31636e-157	4.65018e-158	-4.01379e-157	7.85015e-157	2.8392e-158	-6.9651e-158	9.4672e-158	-3.17897e-157	2.10886e-157	-1.74056e-157	-9.20469e-159	-8.95563e-157	-1.1043e-157	1.99301e-156	-8.71661e-158	-6.51257e-158	-1.57398e-157	1.89192e-157	2.37088e-157	2.03276e-160	-2.10396e-158	-2.56387e-158	0
7.19712e-158	-5.37273e-159	7.18055e-159	1.08211e-158	-9.04843e-158	-4.99291e-158	1.99789e-158	2.1951e-159	-7.04683e-159	1.11811e-158	-5.45823e-160	-6.67439e-160	9.14624e-160	4.21191e-159	6.22603e-159	1.69792e-158	7.41142e-159	1.66837e-158	6.33645e-159	4.23063e-159	4.66984e-159	-1.69956e-158	-3.49976e-158	-5.06368e-160	1.15086e-158	-1.39583e-158	9.64359e-159	-8.2583e-159	6.1943e-159	-1.23223e-158	0
2.46406e-159	-7.08735e-160	5.13541e-160	5.39837e-160	1.92596e-160	-2.87217e-159	-1.82635e-159	-5.50166e-159	-2.82902e-159	2.55994e-159	-8.43293e-160	1.10626e-160	-2.29662e-160	-1.30815e-159	-1.60657e-160	-2.23845e-159	-9.74367e-160	-1.83638e-159	8.94678e-159	-3.11749e-159	-9.43641e-160	1.0726e-158	1.58952e-159	6.62748e-159	-1.02165e-159	4.67445e-159	2.22156e-159	-1.72924e-159	-7.46536e-160	-6.88055e-161	0
2.0134e-161	3.35905e-161	-2.63549e-160	1.07282e-160	2.95289e-161	-4.29797e-161	2.34855e-161	-1.53052e-160	4.63773e-160	-8.79926e-161	2.76338e-160	-8.03086e-163	-4.31272e-161	-4.09424e-161	9.87311e-161	-5.25362e-165	4.70086e-161	-1.32454e-161	-3.11322e-161	-5.99274e-160	8.67542e-161	-3.62924e-162	1.21922e-160	8.3245e-161	3.98879e-162	-1.12406e-160	3.73746e-161	-3.79659e-161	4.57137e-160	-9.44971e-161	0
1.38868e-162	1.85907e-161	6.1121e-163	3.64146e-161	-8.41351e-163	-2.63813e-161	-4.53391e-162	9.89772e-162	8.04015e-162	-1.40487e-161	-2.24444e-161	3.72302e-162	-5.51713e-161	7.44954e-162	2.07204e-162	-1.21709e-162	-2.00295e-161	1.1416e-161	-1.76559e-161	-3.45224e-161	1.92021e-162	8.5419e-162	-3.8927e-161	-9.951e-162	-3.32421e-162	-1.03511e-161	2.22576e-161	-5.24595e-162	-3.53641e-162	3.74462e-162	0
9.63988e-163	3.87739e-162	3.80152e-162	8.04525e-165	-2.88645e-163	3.343e-162	6.70246e-163	-1.82027e-162	3.03553e-164	6.23986e-163	2.47831e-162	-4.83991e-162	-8.92893e-163	-5.96596e-163	-1.63067e-162	2.05807e-163	5.72569e-163	-1.09935e-162	1.65561e-162	2.98161e-162	-1.20078e-163	7.02073e-163	-1.42444e-163	-2.06647e-162	-2.02013e-163	-5.7923e-162	2.59693e-163	1.11614e-162	5.75415e-163	6.64581e-163	0
-3.02486e-163	-4.08973e-163	-7.33304e-163	2.99622e-164	6.31249e-164	-7.40817e-164	-1.86756e-163	-2.41569e-163	-6.71974e-163	-1.6897e-163	6.03755e-164	5.56024e-163	-5.10707e-165	-1.93481e-163	2.7211e-164	2.41181e-163	-3.21222e-164	5.04448e-164	-9.42632e-163	-1.49781e-163	4.26558e-163	-7.54621e-164	1.53649e-162	-4.19129e-163	-1.13132e-163	-1.22147e-162	3.59742e-163	4.34561e-163	3.20175e-163	-8.25288e-164	0
-3.02486e-163	-4.08973e-163	-7.33304e-163	2.99622e-164	6.31249e-164	-7.40817e-164	-1.86756e-163	-2.41569e-163	-6.71974e-163	-1.6897e-163	6.03755e-164	5.56024e-163	-5.10707e-165	-1.93481e-163	2.7211e-164	2.41181e-163	-3.21222e-164	5.04448e-164	-9.42632e-163	-1.49781e-163	4.26558e-163	-7.54621e-164	1.53649e-162	-4.19129e-163	-1.13132e-163	-1.22147e-162	3.59742e-163	4.34561e-163	3.20175e-163	-8.25288e-164	0
-3.02486e-163	-4.08973e-163	-7.33304e-163	2.99622e-164	6.31249e-164	-7.40817e-164	-1.86756e-163	-2.41569e-163	-6.71974e-163	-1.6897e-163	6.03755e-164	5.56024e-163	-5.10707e-165	-1.93481e-163	2.7211e-164	2.41181e-163	-3.21222e-164	5.04448e-164	-9.42632e-163	-1.49781e-163	4.26558e-163	-7.54621e-164	1.53649e-162	-4.19129e-163	-1.13132e-163	-1.22147e-162	3.59742e-163	4.34561e-163	3.20175e-163	-8.25288e-164	0
-3.02486e-163	-4.08973e-163	-7.33304e-163	2.99622e-164	6.31249e-164	-7.40817e-164	-1.86756e-163	-2.41569e-163	-6.71974e-163	-1.6897e-163	6.03755e-164	5.56024e-163	-5.10707e-165	-1.93481e-163	2.7211e-164	2.41181e-163	-3.21222e-164	5.04448e-164	-9.42632e-163	-1.49781e-163	4.26558e-163	-7.54621e-164	1.53649e-162	-4.19129e-163	-1.13132e-163	-1.22147e-162	3.59742e-163	4.34561e-163	3.20175e-163	-8.25288e-164	0
-3.02486e-163	-4.08973e-163	-7.33304e-163	2.99622e-164	6.31249e-164	-7.40817e-164	-1.86756e-163	-2.41569e-163	-6.71974e-163	-1.6897e-163	6.03755e-164	5.56024e-163	-5.10707e-165	-1.93481e-163	2.7211e-164	2.41181e-163	-3.21222e-164	5.04448e-164	-9.42632e-163	-1.49781e-163	4.26558e-163	-7.54621e-164	1.53649e-162	-4.19129e-163	-1.13132e-163	-1.22147e-162	3.59742e-163	4.34561e-163	3.20175e-163	-8.25288e-164	0
-3.02486e-163	-4.08973e-163	-7.33304e-163	2.99622e-164	6.31249e-164	-7.40817e-164	-1.86756e-163	-2.41569e-163	-6.71974e-163	-1.6897e-163	6.03755e-164	5.56024e-163	-5.10707e-165	-1.93481e-163	2.7211e-164	2.41181e-163	-3.21222e-164	5.04448e-164	-9.42632e-163	-1.49781e-163	4.26558e-163	-7.54621e-164	1.53649e-162	-4.19129e-163	-1.13132e-163	-1.22147e-162	3.59742e-163	4.34561e-163	3.20175e-163	-8.25288e-164	0
-3.02486e-163	-4.08973e-163	-7.33304e-163	2.99622e-164	6.31249e-164	-7.40817e-164	-1.86756e-163	-2.41569e-163	-6.71974e-163	-1.6897e-163	6.03755e-164	5.56024e-163	-5.10707e-165	-1.93481e-163	2.7211e-164	2.41181e-163	-3.21222e-164	5.04448e-164	-9.42632e-163	-1.49781e-163	4.26558e-163	-7.54621e-164	1.53649e-162	-4.19129e-163	-1.13132e-163	-1.22147e-162	3.59742e-163	4.34561e-163	3.20175e-163	-8.25288e-164	0
-3.02486e-163	-4.08973e-163	-7.33304e-163	2.99622e-164	6.31249e-164	-7.40817e-164	-1.86756e-163	-2.41569e-163	-6.71974e-163	-1.6897e-163	6.03755e-164	5.56024e-163	-5.10707e-165	-1.93481e-163	2.7211e-164	2.41181e-163	-3.21222e-164	5.04448e-164	-9.42632e-163	-1.49781e-163	4.26558e-163	-7.54621e-164	1.53649e-162	-4.19129e-163	-1.13132e-163	-1.22147e-162	3.59742e-163	4.34561e-163	3.20175e-163	-8.25288e-164	0
-3.02486e-163	-4.08973e-163	-7.33304e-163	2.99622e-164	6.31249e-164	-7.40817e-164	-1.86756e-163	-2.41569e-163	-6.71974e-163	-1.6897e-163	6.03755e-164	5.56024e-163	-5.10707e-165	-1.93481e-163	2.7211e-164	2.41181e-163	-3.21222e-164	5.04448e-164	-9.42632e-163	-1.49781e-163	4.26558e-163	-7.54621e-164	1.53649e-162	-4.19129e-163	-1.13132e-163	-1.22147e-162	3.59742e-163	4.34561e-163	3.20175e-163	-8.25288e-164	0
-3.02486e-163	-4.08973e-163	-7.33304e-163	2.99622e-164	6.31249e-164	-7.40817e-164	-1.86756e-163	-2.41569e-163	-6.71974e-163	-1.6897e-163	6.03755e-164	5.56024e-163	-5.10707e-165	-1.93481e-163	2.7211e-164	2.41181e-163	-3.21222e-164	5.04448e-164	-9.42632e-163	-1.49781e-163	4.26558e-163	-7.54621e-164	1.53649e-162	-4.19129e-163	-1.13132e-163	-1.22147e-162	3.59742e-163	4.34561e-163	3.20175e-163	-8.25288e-164	0
-3.02486e-163	-4.08973e-163	-7.33304e-163	2.99622e-164	6.31249e-164	-7.40817e-164	-1.86756e-163	-2.41569e-163	-6.71974e-163	-1.6897e-163	6.03755e-164	5.56024e-163	-5.10707e-165	-1.93481e-163	2.7211e-164	2.41181e-163	-3.21222e-164	5.04448e-164	-9.42632e-163	-1.49781e-163	4.26558e-163	-7.54621e-164	1.53649e-162	-4.19129e-163	-1.13132e-163	-1.22147e-162	3.59742e-163	4.34561e-163	3.20175e-163	-8.25288e-164	0
-3.02486e-163	-4.08973e-163	-7.33304e-163	2.99622e-164	6.31249e-164	-7.40817e-164	-1.86756e-163	-2.41569e-163	-6.71974e-163	-1.6897e-163	6.03755e-164	5.56024e-163	-5.10707e-165	-1.93481e-163	2.7211e-164	2.41181e-163	-3.21222e-164	5.04448e-164	-9.42632e-163	-1.49781e-163	4.26558e-163	-7.54621e-164	1.53649e-162	-4.19129e-163	-1.13132e-163	-1.22147e-162	3.59742e-163	4.34561e-163	3.20175e-163	-8.25288e-164	0
-3.02486e-163	-4.08973e-163	-7.33304e-163	2.99622e-164	6.31249e-164	-7.40817e-164	-1.86756e-163	-2.41569e-163	-6.71974e-163	-1.6897e-163	6.03755e-164	5.56024e-163	-5.10707e-165	-1.93481e-163	2.7211e-164	2.41181e-163	-3.21222e-164	5.04448e-164	-9.42632e-163	-1.49781e-163	4.26558e-163	-7.54621e-164	1.53649e-162	-4.19129e-163	-1.13132e-163	-1.22147e-162	3.59742e-163	4.34561e-163	3.20175e-163	-8.25288e-164	0
-3.02486e-163	-4.08973e-163	-7.33304e-163	2.99622e-164	6.31249e-164	-7.40817e-164	-1.86756e-163	-2.41569e-163	-6.71974e-163	-1.6897e-163	6.03755e-164	5.56024e-163	-5.10707e-165	-1.93481e-163	2.7211e-164	2.41181e-163	-3.21222e-164	5.04448e-164	-9.42632e-163	-1.49781e-163	4.26558e-163	-7.54621e-164	1.53649e-162	-4.19129e-163	-1.13132e-163	-1.22147e-162	3.59742e-163	4.34561e-163	3.20175e-163	-8.25288e-164	0
-3.02486e-163	-4.08973e-163	-7.33304e-163	2.99622e-164	6.31249e-164	-7.40817e-164	-1.86756e-163	-2.41569e-163	-6.71974e-163	-1.6897e-163	6.03755e-164	5.56024e-163	-5.10707e-165	-1.93481e-163	2.7211e-164	2.41181e-163	-3.21222e-164	5.04448e-164	-9.42632e-163	-1.49781e-163	4.26558e-163	-7.54621e-164	1.53649e-162	-4.19129e-163	-1.13132e-163	-1.22147e-162	3.59742e-163	4.34561e-163	3.20175e-163	-8.25288e-164	0
-3.02486e-163	-4.08973e-163	-7.33304e-163	2.99622e-164	6.31249e-164	-7.40817e-164	-1.86756e-163	-2.41569e-163	-6.71974e-163	-1.6897e-163	6.03755e-164	5.56024e-163	-5.10707e-165	-1.93481e-163	2.7211e-164	2.41181e-163	-3.21222e-164	5.04448e-164	-9.42632e-163	-1.49781e-163	4.26558e-163	-7.54621e-164	1.53649e-162	-4.19129e-163	-1.13132e-163	-1.22147e-162	3.59742e-163	4.34561e-163	3.20175e-163	-8.25288e-164	0
-3.02486e-163	-4.08973e-163	-7.33304e-163	2.99622e-164	6.31249e-164	-7.40817e-164	-1.86756e-163	-2.41569e-163	-6.71974e-163	-1.6897e-163	6.03755e-164	5.56024e-163	-5.10707e-165	-1.93481e-163	2.7211e-164	2.41181e-163	-3.21222e-164	5.04448e-164	-9.42632e-163	-1.49781e-163	4.26558e-163	-7.54621e-164	1.53649e-162	-4.19129e-163	-1.13132e-163	-1.22147e-162	3.59742e-163	4.34561e-163	3.20175e-163	-8.25288e-164	0
-3.02486e-163	-4.08973e-163	-7.33304e-163	2.99622e-164	6.31249e-164	-7.40817e-164	-1.86756e-163	-2.41569e-163	-6.71974e-163	-1.6897e-163	6.03755e-164	5.56024e-163	-5.10707e-165	-1.93481e-163	2.7211e-164	2.41181e-163	-3.21222e-164	5.04448e-164	-9.42632e-163	-1.49781e-163	4.26558e-163	-7.54621e-164	1.53649e-162	-4.19129e-163	-1.13132e-163	-1.22147e-162	3.59742e-163	4.34561e-163	3.20175e-163	-8.25288e-164	0
-3.02486e-163	-4.08973e-163	-7.33304e-163	2.99622e-164	6.31249e-164	-7.40817e-164	-1.86756e-163	-2.41569e-163	-6.71974e-163	-1.6897e-163	6.03755e-164	5.56024e-163	-5.10707e-165	-1.93481e-163	2.7211e-164	2.41181e-163	-3.21222e-164	5.04448e-164	-9.42632e-163	-1.49781e-163	4.26558e-163	-7.54621e-164	1.53649e-162	-4.19129e-163	-1.13132e-163	-1.22147e-162	3.59742e-163	4.34561e-163	3.20175e-163	-8.25288e-164	0
-3.02486e-163	-4.08973e-163	-7.33304e-163	2.99622e-164	6.31249e-164	-7.40817e-164	-1.86756e-163	-2.41569e-163	-6.71974e-163	-1.6897e-163	6.03755e-164	5.56024e-163	-5.10707e-165	-1.93481e-163	2.7211e-164	2.41181e-163	-3.21222e-164	5.04448e-164	-9.42632e-163	-1.49781e-163	4.26558e-163	-7.54621e-164	1.53649e-162	-4.19129e-163	-1.13132e-163	-1.22147e-162	3.59742e-163	4.34561e-163	3.20175e-163	-8.25288e-164	0
-3.02486e-163	-4.08973e-163	-7.33304e-163	2.99622e-164	6.31249e-164	-7.40817e-164	-1.86756e-163	-2.41569e-163	-6.71974e-163	-1.6897e-163	6.03755e-164	5.56024e-163	-5.10707e-165	-1.93481e-163	2.7211e-164	2.41181e-163	-3.21222e-164	5.04448e-164	-9.42632e-163	-1.49781e-163	4.26558e-163	-7.54621e-164	1.53649e-162	-4.19129e-163	-1.13132e-163	-1.22147e-162	3.59742e-163	4.34561e-163	3.20175e-163	-8.25288e-164	0
-3.02486e-163	-4.08973e-163	-7.33304e-163	2.99622e-164	6.31249e-164	-7.40817e-164	-1.86756e-163	-2.41569e-163	-6.71974e-163	-1.6897e-163	6.03755e-164	5.56024e-163	-5.10707e-165	-1.93481e-163	2.7211e-164	2.41181e-163	-3.21222e-164	5.04448e-164	-9.42632e-163	-1.49781e-163	4.26558e-163	-7.54621e-164	1.53649e-162	-4.19129e-163	-1.13132e-163	-1.22147e-162	3.59742e-163	4.34561e-163	3.20175e-163	-8.25288e-164	0
-3.02486e-163	-4.08973e-163	-7.33304e-163	2.99622e-164	6.31249e-164	-7.40817e-164	-1.86756e-163	-2.41569e-163	-6.71974e-163	-1.6897e-163	6.03755e-164	5.56024e-163	-5.10707e-165	-1.93481e-163	2.7211e-164	2.41181e-163	-3.21222e-164	5.04448e-164	-9.42632e-163	-1.49781e-163	4.26558e-163	-7.54621e-164	1.53649e-162	-4.19129e-163	-1.13132e-163	-1.22147e-162	3.59742e-163	4.34561e-163	3.20175e-163	-8.25288e-164	0
-3.02486e-163	-4.08973e-163	-7.33304e-163	2.99622e-164	6.31249e-164	-7.40817e-164	-1.86756e-163	-2.41569e-163	-6.71974e-163	-1.6897e-163	6.03755e-164	5.56024e-163	-5.10707e-165	-1.93481e-163	2.7211e-164	2.41181e-163	-3.21222e-164	5.04448e-164	-9.42632e-163	-1.49781e-163	4.26558e-163	-7.54621e-164	1.53649e-162	-4.19129e-163	-1.13132e-163	-1.22147e-162	3.59742e-163	4.34561e-163	3.20175e-163	-8.25288e-164	0
-3.02486e-163	-4.08973e-163	-7.33304e-163	2.99622e-164	6.31249e-164	-7.40817e-164	-1.86756e-163	-2.41569e-163	-6.71974e-163	-1.6897e-163	6.03755e-164	5.56024e-163	-5.10707e-165	-1.93481e-163	2.7211e-164	2.41181e-163	-3.21222e-164	5.04448e-164	-9.42632e-163	-1.49781e-163	4.26558e-163	-7.54621e-164	1.53649e-162	-4.19129e-163	-1.13132e-163	-1.22147e-162	3.59742e-163	4.34561e-163	3.20175e-163	-8.25288e-164	0
-3.02486e-163	-4.08973e-163	-7.33304e-163	2.99622e-164	6.31249e-164	-7.40817e-164	-1.86756e-163	-2.41569e-163	-6.71974e-163	-1.6897e-163	6.03755e-164	5.56024e-163	-5.10707e-165	-1.93481e-163	2.7211e-164	2.41181e-163	-3.21222e-164	5.04448e-164	-9.42632e-163	-1.49781e-163	4.26558e-163	-7.54621e-164	1.53649e-162	-4.19129e-163	-1.13132e-163	-1.22147e-162	3.59742e-163	4.34561e-163	3.20175e-163	-8.25288e-164	0
-3.02486e-163	-4.08973e-163	-7.33304e-163	2.99622e-164	6.31249e-164	-7.40817e-164	-1.86756e-163	-2.41569e-163	-6.71974e-163	-1.6897e-163	6.03755e-164	5.56024e-163	-5.10707e-165	-1.93481e-163	2.7211e-164	2.41181e-163	-3.21222e-164	5.04448e-164	-9.42632e-163	-1.49781e-163	4.26558e-163	-7.54621e-164	1.53649e-162	-4.19129e-163	-1.13132e-163	-1.22147e-162	3.59742e-163	4.34561e-163	3.20175e-163	-8.25288e-164	0
-3.02486e-163	-4.08973e-163	-7.33304e-163	2.99622e-164	6.31249e-164	-7.40817e-164	-1.86756e-163	-2.41569e-163	-6.71974e-163	-1.6897e-163	6.03755e-164	5.56024e-163	-5.10707e-165	-1.93481e-163	2.7211e-164	2.41181e-163	-3.21222e-164	5.04448e-164	-9.42632e-163	-1.49781e-163	4.26558e-163	-7.54621e-164	1.53649e-162	-4.19129e-163	-1.13132e-163	-1.22147e-162	3.59742e-163	4.34561e-163	3.20175e-163	-8.25288e-164	0
-3.02486e-163	-4.08973e-163	-7.33304e-163	2.99622e-164	6.31249e-164	-7.40817e-164	-1.86756e-163	-2.41569e-163	-6.71974e-163	-1.6897e-163	6.03755e-164	5.56024e-163	-5.10707e-165	-1.93481e-163	2.7211e-164	2.41181e-163	-3.21222e-164	5.04448e-164	-9.42632e-163	-1.49781e-163	4.26558e-163	-7.54621e-164	1.53649e-162	-4.19129e-163	-1.13132e-163	-1.22147e-162	3.59742e-163	4.34561e-163	3.20175e-163	-8.25288e-164	0
-3.02486e-163	-4.08973e-163	-7.33304e-163	2.99622e-164	6.31249e-164	-7.40817e-164	-1.86756e-163	-2.41569e-163	-6.71974e-163	-1.6897e-163	6.03755e-164	5.56024e-163	-5.10707e-165	-1.93481e-163	2.7211e-164	2.41181e-163	-3.21222e-164	5.04448e-164	-9.42632e-163	-1.49781e-163	4.26558e-163	-7.54621e-164	1.53649e-162	-4.19129e-163	-1.13132e-163	-1.22147e-162	3.59742e-163	4.34561e-163	3.20175e-163	-8.25288e-164	0
-3.02486e-163	-4.08973e-163	-7.33304e-163	2.99622e-164	6.31249e-164	-7.40817e-164	-1.86756e-163	-2.41569e-163	-6.71974e-163	-1.6897e-163	6.03755e-164	5.56024e-163	-5.10707e-165	-1.93481e-163	2.7211e-164	2.41181e-163	-3.21222e-164	5.04448e-164	-9.42632e-163	-1.49781e-163	4.26558e-163	-7.54621e-164	1.53649e-162	-4.19129e-163	-1.13132e-163	-1.22147e-162	3.59742e-163	4.34561e-163	3.20175e-163	-8.25288e-164	0
-3.02486e-163	-4.08973e-163	-7.33304e-163	2.99622e-164	6.31249e-164	-7.40817e-164	-1.86756e-163	-2.41569e-163	-6.71974e-163	-1.6897e-163	6.03755e-164	5.56024e-163	-5.10707e-165	-1.93481e-163	2.7211e-164	2.41181e-163	-3.21222e-164	5.04448e-164	-9.42632e-163	-1.49781e-163	4.26558e-163	-7.54621e-164	1.53649e-162	-4.19129e-163	-1.13132e-163	-1.22147e-162	3.59742e-163	4.34561e-163	3.20175e-163	-8.25288e-164	0
-3.02486e-163	-4.08973e-163	-7.33304e-163	2.99622e-164	6.31249e-164	-7.40817e-164	-1.86756e-163	-2.41569e-163	-6.71974e-163	-1.6897e-163	6.03755e-164	5.56024e-163	-5.10707e-165	-1.93481e-163	2.7211e-164	2.41181e-163	-3.21222e-164	5.04448e-164	-9.42632e-163	-1.49781e-163	4.26558e-163	-7.54621e-164	1.53649e-162	-4.19129e-163	-1.13132e-163	-1.22147e-162	3.59742e-163	4.34561e-163	3.20175e-163	-8.25288e-164	0
-3.02486e-163	-4.08973e-163	-7.33304e-163	2.99622e-164	6.31249e-164	-7.40817e-164	-1.86756e-163	-2.41569e-163	-6.71974e-163	-1.6897e-163	6.03755e-164	5.56024e-163	-5.10707e-165	-1.93481e-163	2.7211e-164	2.41181e-163	-3.21222e-164	5.04448e-164	-9.42632e-163	-1.49781e-163	4.26558e-163	-7.54621e-164	1.53649e-162	-4.19129e-163	-1.13132e-163	-1.22147e-162	3.59742e-163	4.34561e-163	3.20175e-163	-8.25288e-164	0
-3.02486e-163	-4.08973e-163	-7.33304e-163	2.99622e-164	6.31249e-164	-7.40817e-164	-1.86756e-163	-2.41569e-163	-6.71974e-163	-1.6897e-163	6.03755e-164	5.56024e-163	-5.10707e-165	-1.93481e-163	2.7211e-164	2.41181e-163	-3.21222e-164	5.04448e-164	-9.42632e-163	-1.49781e-163	4.26558e-163	-7.54621e-164	1.53649e-162	-4.19129e-163	-1.13132e-163	-1.22147e-162	3.59742e-163	4.34561e-163	3.20175e-163	-8.25288e-164	0
-3.02486e-163	-4.08973e-163	-7.33304e-163	2.99622e-164	6.31249e-164	-7.40817e-164	-1.86756e-163	-2.41569e-163	-6.71974e-163	-1.6897e-163	6.03755e-164	5.56024e-163	-5.10707e-165	-1.93481e-163	2.7211e-164	2.41181e-163	-3.21222e-164	5.04448e-164	-9.42632e-163	-1.49781e-163	4.26558e-163	-7.54621e-164	1.53649e-162	-4.19129e-163	-1.13132e-163	-1.22147e-162	3.59742e-163	4.34561e-163	3.20175e-163	-8.25288e-164	0
-3.02486e-163	-4.08973e-163	-7.33304e-163	2.99622e-164	6.31249e-164	-7.40817e-164	-1.86756e-163	-2.41569e-163	-6.71974e-163	-1.6897e-163	6.03755e-164	5.56024e-163	-5.10707e-165	-1.93481e-163	2.7211e-164	2.41181e-163	-3.21222e-164	5.04448e-164	-9.42632e-163	-1.49781e-163	4.26558e-163	-7.54621e-164	1.53649e-162	-4.19129e-163	-1.13132e-163	-1.22147e-162	3.59742e-163	4.34561e-163	3.20175e-163	-8.25288e-164	0
-3.02486e-163	-4.08973e-163	-7.33304e-163	2.99622e-164	6.31249e-164	-7.40817e-164	-1.86756e-163	-2.41569e-163	-6.71974e-163	-1.6897e-163	6.03755e-164	5.56024e-163	-5.10707e-165	-1.93481e-163	2.7211e-164	2.41181e-163	-3.21222e-164	5.04448e-164	-9.42632e-163	-1.49781e-163	4.26558e-163	-7.54621e-164	1.53649e-162	-4.19129e-163	-1.13132e-163	-1.22147e-162	3.59742e-163	4.34561e-163	3.20175e-163	-8.25288e-164	0
-3.02486e-163	-4.08973e-163	-7.33304e-163	2.99622e-164	6.31249e-164	-7.40817e-164	-1.86756e-163	-2.41569e-163	-6.71974e-163	-1.6897e-163	6.03755e-164	5.56024e-163	-5.10707e-165	-1.93481e-163	2.7211e-164	2.41181e-163	-3.21222e-164	5.04448e-164	-9.42632e-163	-1.49781e-163	4.26558e-163	-7.54621e-164	1.53649e-162	-4.19129e-163	-1.13132e-163	-1.22147e-162	3.59742e-163	4.34561e-163	3.20175e-163	-8.25288e-164	0
-3.02486e-163	-4.08973e-163	-7.33304e-163	2.99622e-164	6.31249e-164	-7.40817e-164	-1.86756e-163	-2.41569e-163	-6.71974e-163	-1.6897e-163	6.03755e-164	5.56024e-163	-5.10707e-165	-1.93481e-163	2.7211e-164	2.41181e-163	-3.21222e-164	5.04448e-164	-9.42632e-163	-1.49781e-163	4.26558e-163	-7.54621e-164	1.53649e-162	-4.19129e-163	-1.13132e-163	-1.22147e-162	3.59742e-163	4.34561e-163	3.20175e-163	-8.25288e-164	0
-3.02486e-163	-4.08973e-163	-7.33304e-163	2.99622e-164	6.31249e-164	-7.40817e-164	-1.86756e-163	-2.41569e-163	-6.71974e-163	-1.6897e-163	6.03755e-164	5.56024e-163	-5.10707e-165	-1.93481e-163	2.7211e-164	2.41181e-163	-3.21222e-164	5.04448e-164	-9.42632e-163	-1.49781e-163	4.26558e-163	-7.54621e-164	1.53649e-162	-4.19129e-163	-1.13132e-163	-1.22147e-162	3.59742e-163	4.34561e-163	3.20175e-163	-8.25288e-164	0
-3.02486e-163	-4.08973e-163	-7.33304e-163	2.99622e-164	6.31249e-164	-7.40817e-164	-1.86756e-163	-2.41569e-163	-6.71974e-163	-1.6897e-163	6.03755e-164	5.56024e-163	-5.10707e-165	-1.93481e-163	2.7211e-164	2.41181e-163	-3.21222e-164	5.04448e-164	-9.42632e-163	-1.49781e-163	4.26558e-163	-7.54621e-164	1.53649e-162	-4.19129e-163	-1.13132e-163	-1.22147e-162	3.59742e-163	4.34561e-163	3.20175e-163	-8.25288e-164	0
-3.02486e-163	-4.08973e-163	-7.33304e-163	2.99622e-164	6.31249e-164	-7.40817e-164	-1.86756e-163	-2.41569e-163	-6.71974e-163	-1.6897e-163	6.03755e-164	5.56024e-163	-5.10707e-165	-1.93481e-163	2.7211e-164	2.41181e-163	-3.21222e-164	5.04448e-164	-9.42632e-163	-1.49781e-163	4.26558e-163	-7.54621e-164	1.53649e-162	-4.19129e-163	-1.13132e-163	-1.22147e-162	3.59742e-163	4.34561e-163	3.20175e-163	-8.25288e-164	0
-3.02486e-163	-4.08973e-163	-7.33304e-163	2.99622e-164	6.31249e-164	-7.40817e-164	-1.86756e-163	-2.41569e-163	-6.71974e-163	-1.6897e-163	6.03755e-164	5.56024e-163	-5.10707e-165	-1.93481e-163	2.7211e-164	2.41181e-163	-3.21222e-164	5.04448e-164	-9.42632e-163	-1.49781e-163	4.26558e-163	-7.54621e-164	1.53649e-162	-4.19129e-163	-1.13132e-163	-1.22147e-162	3.59742e-163	4.34561e-163	3.20175e-163	-8.25288e-164	0
-3.02486e-163	-4.08973e-163	-7.33304e-163	2.99622e-164	6.31249e-164	-7.40817e-164	-1.86756e-163	-2.41569e-163	-6.71974e-163	-1.6897e-163	6.03755e-164	5.56024e-163	-5.10707e-165	-1.93481e-163	2.7211e-164	2.41181e-163	-3.21222e-164	5.04448e-164	-9.42632e-163	-1.49781e-163	4.26558e-163	-7.54621e-164	1.53649e-162	-4.19129e-163	-1.13132e-163	-1.22147e-162	3.59742e-163	4.34561e-163	3.20175e-163	-8.25288e-164	0
-3.02486e-163	-4.08973e-163	-7.33304e-163	2.99622e-164	6.31249e-164	-7.40817e-164	-1.86756e-163	-2.41569e-163	-6.71974e-163	-1.6897e-163	6.03755e-164	5.56024e-163	-5.10707e-165	-1.93481e-163	2.7211e-164	2.41181e-163	-3.21222e-164	5.04448e-164	-9.42632e-163	-1.49781e-163	4.26558e-163	-7.54621e-164	1.53649e-162	-4.19129e-163	-1.13132e-163	-1.22147e-162	3.59742e-163	4.34561e-163	3.20175e-163	-8.25288e-164	0
-3.02486e-163	-4.08973e-163	-7.33304e-163	2.99622e-164	6.31249e-164	-7.40817e-164	-1.86756e-163	-2.41569e-163	-6.71974e-163	-1.6897e-163	6.03755e-164	5.56024e-163	-5.10707e-165	-1.93481e-163	2.7211e-164	2.41181e-163	-3.21222e-164	5.04448e-164	-9.42632e-163	-1.49781e-163	4.26558e-163	-7.54621e-164	1.53649e-162	-4.19129e-163	-1.13132e-163	-1.22147e-162	3.59742e-163	4.34561e-163	3.20175e-163	-8.25288e-164	0
-3.02486e-163	-4.08973e-163	-7.33304e-163	2.99622e-164	6.31249e-164	-7.40817e-164	-1.86756e-163	-2.41569e-163	-6.71974e-163	-1.6897e-163	6.03755e-164	5.56024e-163	-5.10707e-165	-1.93481e-163	2.7211e-164	2.41181e-163	-3.21222e-164	5.04448e-164	-9.42632e-163	-1.49781e-163	4.26558e-163	-7.54621e-164	1.53649e-162	-4.19129e-163	-1.13132e-163	-1.22147e-162	3.59742e-163	4.34561e-163	3.20175e-163	-8.25288e-164	0
-3.02486e-163	-4.08973e-163	-7.33304e-163	2.99622e-164	6.31249e-164	-7.40817e-164	-1.86756e-163	-2.41569e-163	-6.71974e-163	-1.6897e-163	6.03755e-164	5.56024e-163	-5.10707e-165	-1.93481e-163	2.7211e-164	2.41181e-163	-3.21222e-164	5.04448e-164	-9.42632e-163	-1.49781e-163	4.26558e-163	-7.54621e-164	1.53649e-162	-4.19129e-163	-1.13132e-163	-1.22147e-162	3.59742e-163	4.34561e-163	3.20175e-163	-8.25288e-164	0
-3.02486e-163	-4.08973e-163	-7.33304e-163	2.99622e-164	6.31249e-164	-7.40817e-164	-1.86756e-163	-2.41569e-163	-6.71974e-163	-1.6897e-163	6.03755e-164	5.56024e-163	-5.10707e-165	-1.93481e-163	2.7211e-164	2.41181e-163	-3.21222e-164	5.04448e-164	-9.42632e-163	-1.49781e-163	4.26558e-163	-7.54621e-164	1.53649e-162	-4.19129e-163	-1.13132e-163	-1.22147e-162	3.59742e-163	4.34561e-163	3.20175e-163	-8.25288e-164	0
-3.02486e-163	-4.08973e-163	-7.33304e-163	2.99622e-164	6.31249e-164	-7.40817e-164	-1.86756e-163	-2.41569e-163	-6.71974e-163	-1.6897e-163	6.03755e-164	5.56024e-163	-5.10707e-165	-1.93481e-163	2.7211e-164	2.41181e-163	-3.21222e-164	5.04448e-164	-9.42632e-163	-1.49781e-163	4.26558e-163	-7.54621e-164	1.53649e-162	-4.19129e-163	-1.13132e-163	-1.22147e-162	3.59742e-163	4.34561e-163	3.20175e-163	-8.25288e-164	0
-3.02486e-163	-4.08973e-163	-7.33304e-163	2.99622e-164	6.31249e-164	-7.40817e-164	-1.86756e-163	-2.41569e-163	-6.71974e-163	-1.6897e-163	6.03755e-164	5.56024e-163	-5.10707e-165	-1.93481e-163	2.7211e-164	2.41181e-163	-3.21222e-164	5.04448e-164	-9.42632e-163	-1.49781e-163	4.26558e-163	-7.54621e-164	1.53649e-162	-4.19129e-163	-1.13132e-163	-1.22147e-162	3.59742e-163	4.34561e-163	3.20175e-163	-8.25288e-164	0
-3.02486e-163	-4.08973e-163	-7.33304e-163	2.99622e-164	6.31249e-164	-7.40817e-164	-1.86756e-163	-2.41569e-163	-6.71974e-163	-1.6897e-163	6.03755e-164	5.56024e-163	-5.10707e-165	-1.93481e-163	2.7211e-164	2.41181e-163	-3.21222e-164	5.04448e-164	-9.42632e-163	-1.49781e-163	4.26558e-163	-7.54621e-164	1.53649e-162	-4.19129e-163	-1.13132e-163	-1.22147e-162	3.59742e-163	4.34561e-163	3.20175e-163	-8.25288e-164	0
-3.02486e-163	-4.08973e-163	-7.33304e-163	2.99622e-164	6.31249e-164	-7.40817e-164	-1.86756e-163	-2.41569e-163	-6.71974e-163	-1.6897e-163	6.03755e-164	5.56024e-163	-5.10707e-165	-1.93481e-163	2.7211e-164	2.41181e-163	-3.21222e-164	5.04448e-164	-9.42632e-163	-1.49781e-163	4.26558e-163	-7.54621e-164	1.53649e-162	-4.19129e-163	-1.13132e-163	-1.22147e-162	3.59742e-163	4.34561e-163	3.20175e-163	-8.25288e-164	0
-3.02486e-163	-4.08973e-163	-7.33304e-163	2.99622e-164	6.31249e-164	-7.40817e-164	-1.86756e-163	-2.41569e-163	-6.71974e-163	-1.6897e-163	6.03755e-164	5.56024e-163	-5.10707e-165	-1.93481e-163	2.7211e-164	2.41181e-163	-3.21222e-164	5.04448e-164	-9.42632e-163	-1.49781e-163	4.26558e-163	-7.54621e-164	1.53649e-162	-4.19129e-163	-1.13132e-163	-1.22147e-162	3.59742e-163	4.34561e-163	3.20175e-163	-8.25288e-164	0
-3.02486e-163	-4.08973e-163	-7.33304e-163	2.99622e-164	6.31249e-164	-7.40817e-164	-1.86756e-163	-2.41569e-163	-6.71974e-163	-1.6897e-163	6.03755e-164	5.56024e-163	-5.10707e-165	-1.93481e-163	2.7211e-164	2.41181e-163	-3.21222e-164	5.04448e-164	-9.42632e-163	-1.49781e-163	4.26558e-163	-7.54621e-164	1.53649e-162	-4.19129e-163	-1.13132e-163	-1.22147e-162	3.59742e-163	4.34561e-163	3.20175e-163	-8.25288e-164	0
-3.02486e-163	-4.08973e-163	-7.33304e-163	2.99622e-164	6.31249e-164	-7.40817e-164	-1.86756e-163	-2.41569e-163	-6.71974e-163	-1.6897e-163	6.03755e-164	5.56024e-163	-5.10707e-165	-1.93481e-163	2.7211e-164	2.41181e-163	-3.21222e-164	5.04448e-164	-9.42632e-163	-1.49781e-163	4.26558e-163	-7.54621e-164	1.53649e-162	-4.19129e-163	-1.13132e-163	-1.22147e-162	3.59742e-163	4.34561e-163	3.20175e-163	-8.25288e-164	0
-3.02486e-163	-4.08973e-163	-7.33304e-163	2.99622e-164	6.31249e-164	-7.40817e-164	-1.86756e-163	-2.41569e-163	-6.71974e-163	-1.6897e-163	6.03755e-164	5.56024e-163	-5.10707e-165	-1.93481e-163	2.7211e-164	2.41181e-163	-3.21222e-164	5.04448e-164	-9.42632e-163	-1.49781e-163	4.26558e-163	-7.54621e-164	1.53649e-162	-4.19129e-163	-1.13132e-163	-1.22147e-162	3.59742e-163	4.34561e-163	3.20175e-163	-8.25288e-164	0
-3.02486e-163	-4.08973e-163	-7.33304e-163	2.99622e-164	6.31249e-164	-7.40817e-164	-1.86756e-163	-2.41569e-163	-6.71974e-163	-1.6897e-163	6.03755e-164	5.56024e-163	-5.10707e-165	-1.93481e-163	2.7211e-164	2.41181e-163	-3.21222e-164	5.04448e-164	-9.42632e-163	-1.49781e-163	4.26558e-163	-7.54621e-164	1.53649e-162	-4.19129e-163	-1.13132e-163	-1.22147e-162	3.59742e-163	4.34561e-163	3.20175e-163	-8.25288e-164	0
-3.02486e-163	-4.08973e-163	-7.33304e-163	2.99622e-164	6.31249e-164	-7.40817e-164	-1.86756e-163	-2.41569e-163	-6.71974e-163	-1.6897e-163	6.03755e-164	5.56024e-163	-5.10707e-165	-1.93481e-163	2.7211e-164	2.41181e-163	-3.21222e-164	5.04448e-164	-9.42632e-163	-1.49781e-163	4.26558e-163	-7.54621e-164	1.53649e-162	-4.19129e-163	-1.13132e-163	-1.22147e-162	3.59742e-163	4.34561e-163	3.20175e-163	-8.25288e-164	0
-3.02486e-163	-4.08973e-163	-7.33304e-163	2.99622e-164	6.31249e-164	-7.40817e-164	-1.86756e-163	-2.41569e-163	-6.71974e-163	-1.6897e-163	6.03755e-164	5.56024e-163	-5.10707e-165	-1.93481e-163	2.7211e-164	2.41181e-163	-3.21222e-164	5.04448e-164	-9.42632e-163	-1.49781e-163	4.26558e-163	-7.54621e-164	1.53649e-162	-4.19129e-163	-1.13132e-163	-1.22147e-162	3.59742e-163	4.34561e-163	3.20175e-163	-8.25288e-164	0
-3.02486e-163	-4.08973e-163	-7.33304e-163	2.99622e-164	6.31249e-164	-7.40817e-164	-1.86756e-163	-2.41569e-163	-6.71974e-163	-1.6897e-163	6.03755e-164	5.56024e-163	-5.10707e-165	-1.93481e-163	2.7211e-164	2.41181e-163	-3.21222e-164	5.04448e-164	-9.42632e-163	-1.49781e-163	4.26558e-163	-7.54621e-164	1.53649e-162	-4.19129e-163	-1.13132e-163	-1.22147e-162	3.59742e-163	4.34561e-163	3.20175e-163	-8.25288e-164	0
-3.02486e-163	-4.08973e-163	-7.33304e-163	2.99622e-164	6.31249e-164	-7.40817e-164	-1.86756e-163	-2.41569e-163	-6.71974e-163	-1.6897e-163	6.03755e-164	5.56024e-163	-5.10707e-165	-1.93481e-163	2.7211e-164	2.41181e-163	-3.21222e-164	5.04448e-164	-9.42632e-163	-1.49781e-163	4.26558e-163	-7.54621e-164	1.53649e-162	-4.19129e-163	-1.13132e-163	-1.22147e-162	3.59742e-163	4.34561e-163	3.20175e-163	-8.25288e-164	0
-3.02486e-163	-4.08973e-163	-7.33304e-163	2.99622e-164	6.31249e-164	-7.40817e-164	-1.86756e-163	-2.41569e-163	-6.71974e-163	-1.6897e-163	6.03755e-164	5.56024e-163	-5.10707e-165	-1.93481e-163	2.7211e-164	2.41181e-163	-3.21222e-164	5.04448e-164	-9.42632e-163	-1.49781e-163	4.26558e-163	-7.54621e-164	1.53649e-162	-4.19129e-163	-1.13132e-163	-1.22147e-162	3.59742e-163	4.34561e-163	3.20175e-163	-8.25288e-164	0
-3.02486e-163	-4.08973e-163	-7.33304e-163	2.99622e-164	6.31249e-164	-7.40817e-164	-1.86756e-163	-2.41569e-163	-6.71974e-163	-1.6897e-163	6.03755e-164	5.56024e-163	-5.10707e-165	-1.93481e-163	2.7211e-164	2.41181e-163	-3.21222e-164	5.04448e-164	-9.42632e-163	-1.49781e-163	4.26558e-163	-7.54621e-164	1.53649e-162	-4.19129e-163	-1.13132e-163	-1.22147e-162	3.59742e-163	4.34561e-163	3.20175e-163	-8.25288e-164	0
-3.02486e-163	-4.08973e-163	-7.33304e-163	2.99622e-164	6.31249e-164	-7.40817e-164	-1.86756e-163	-2.41569e-163	-6.71974e-163	-1.6897e-163	6.03755e-164	5.56024e-163	-5.10707e-165	-1.93481e-163	2.7211e-164	2.41181e-163	-3.21222e-164	5.04448e-164	-9.42632e-163	-1.49781e-163	4.26558e-163	-7.54621e-164	1.53649e-162	-4.19129e-163	-1.13132e-163	-1.22147e-162	3.59742e-163	4.34561e-163	3.20175e-163	-8.25288e-164	0
-3.02486e-163	-4.08973e-163	-7.33304e-163	2.99622e-164	6.31249e-164	-7.40817e-164	-1.86756e-163	-2.41569e-163	-6.71974e-163	-1.6897e-163	6.03755e-164	5.56024e-163	-5.10707e-165	-1.93481e-163	2.7211e-164	2.41181e-163	-3.21222e-164	5.04448e-164	-9.42632e-163	-1.49781e-163	4.26558e-163	-7.54621e-164	1.53649e-162	-4.19129e-163	-1.13132e-163	-1.22147e-162	3.59742e-163	4.34561e-163	3.20175e-163	-8.25288e-164	0
-3.02486e-163	-4.08973e-163	-7.33304e-163	2.99622e-164	6.31249e-164	-7.40817e-164	-1.86756e-163	-2.41569e-163	-6.71974e-163	-1.6897e-163	6.03755e-164	5.56024e-163	-5.10707e-165	-1.93481e-163	2.7211e-164	2.41181e-163	-3.21222e-164	5.04448e-164	-9.42632e-163	-1.49781e-163	4.26558e-163	-7.54621e-164	1.53649e-162	-4.19129e-163	-1.13132e-163	-1.22147e-162	3.59742e-163	4.34561e-163	3.20175e-163	-8.25288e-164	0
-3.02486e-163	-4.08973e-163	-7.33304e-163	2.99622e-164	6.31249e-164	-7.40817e-164	-1.86756e-163	-2.41569e-163	-6.71974e-163	-1.6897e-163	6.03755e-164	5.56024e-163	-5.10707e-165	-1.93481e-163	2.7211e-164	2.41181e-163	-3.21222e-164	5.04448e-164	-9.42632e-163	-1.49781e-163	4.26558e-163	-7.54621e-164	1.53649e-162	-4.19129e-163	-1.13132e-163	-1.22147e-162	3.59742e-163	4.34561e-163	3.20175e-163	-8.25288e-164	0
-3.02486e-163	-4.08973e-163	-7.33304e-163	2.99622e-164	6.31249e-164	-7.40817e-164	-1.86756e-163	-2.41569e-163	-6.71974e-163	-1.6897e-163	6.03755e-164	5.56024e-163	-5.10707e-165	-1.93481e-163	2.7211e-164	2.41181e-163	-3.21222e-164	5.04448e-164	-9.42632e-163	-1.49781e-163	4.26558e-163	-7.54621e-164	1.53649e-162	-4.19129e-163	-1.13132e-163	-1.22147e-162	3.59742e-163	4.34561e-163	3.20175e-163	-8.25288e-164	0
-3.02486e-163	-4.08973e-163	-7.33304e-163	2.99622e-164	6.31249e-164	-7.40817e-164	-1.86756e-163	-2.41569e-163	-6.71974e-163	-1.6897e-163	6.03755e-164	5.56024e-163	-5.10707e-165	-1.93481e-163	2.7211e-164	2.41181e-163	-3.21222e-164	5.04448e-164	-9.42632e-163	-1.49781e-163	4.26558e-163	-7.54621e-164	1.53649e-162	-4.19129e-163	-1.13132e-163	-1.22147e-162	3.59742e-163	4.34561e-163	3.20175e-163	-8.25288e-164	0
-3.02486e-163	-4.08973e-163	-7.33304e-163	2.99622e-164	6.31249e-164	-7.40817e-164	-1.86756e-163	-2.41569e-163	-6.71974e-163	-1.6897e-163	6.03755e-164	5.56024e-163	-5.10707e-165	-1.93481e-163	2.7211e-164	2.41181e-163	-3.21222e-164	5.04448e-164	-9.42632e-163	-1.49781e-163	4.26558e-163	-7.54621e-164	1.53649e-162	-4.19129e-163	-1.13132e-163	-1.22147e-162	3.59742e-163	4.34561e-163	3.20175e-163	-8.25288e-164	0
-3.02486e-163	-4.08973e-163	-7.33304e-163	2.99622e-164	6.31249e-164	-7.40817e-164	-1.86756e-163	-2.41569e-163	-6.71974e-163	-1.6897e-163	6.03755e-164	5.56024e-163	-5.10707e-165	-1.93481e-163	2.7211e-164	2.41181e-163	-3.21222e-164	5.04448e-164	-9.42632e-163	-1.49781e-163	4.26558e-163	-7.54621e-164	1.53649e-162	-4.19129e-163	-1.13132e-163	-1.22147e-162	3.59742e-163	4.34561e-163	3.20175e-163	-8.25288e-164	0
-3.02486e-163	-4.08973e-163	-7.33304e-163	2.99622e-164	6.31249e-164	-7.40817e-164	-1.86756e-163	-2.41569e-163	-6.71974e-163	-1.6897e-163	6.03755e-164	5.56024e-163	-5.10707e-165	-1.93481e-163	2.7211e-164	2.41181e-163	-3.21222e-164	5.04448e-164	-9.42632e-163	-1.49781e-163	4.26558e-163	-7.54621e-164	1.53649e-162	-4.19129e-163	-1.13132e-163	-1.22147e-162	3.59742e-163	4.34561e-163	3.20175e-163	-8.25288e-164	0
-3.02486e-163	-4.08973e-163	-7.33304e-163	2.99622e-164	6.31249e-164	-7.40817e-164	-1.86756e-163	-2.41569e-163	-6.71974e-163	-1.6897e-163	6.03755e-164	5.56024e-163	-5.10707e-165	-1.93481e-163	2.7211e-164	2.41181e-163	-3.21222e-164	5.04448e-164	-9.42632e-163	-1.49781e-163	4.26558e-163	-7.54621e-164	1.53649e-162	-4.19129e-163	-1.13132e-163	-1.22147e-162	3.59742e-163	4.34561e-163	3.20175e-163	-8.25288e-164	0
-3.02486e-163	-4.08973e-163	-7.33304e-163	2.99622e-164	6.31249e-164	-7.40817e-164	-1.86756e-163	-2.41569e-163	-6.71974e-163	-1.6897e-163	6.03755e-164	5.56024e-163	-5.10707e-165	-1.93481e-163	2.7211e-164	2.41181e-163	-3.21222e-164	5.04448e-164	-9.42632e-163	-1.49781e-163	4.26558e-163	-7.54621e-164	1.53649e-162	-4.19129e-163	-1.13132e-163	-1.22147e-162	3.59742e-163	4.34561e-163	3.20175e-163	-8.25288e-164	0
-3.02486e-163	-4.08973e-163	-7.33304e-163	2.99622e-164	6.31249e-164	-7.40817e-164	-1.86756e-163	-2.41569e-163	-6.71974e-163	-1.6897e-163	6.03755e-164	5.56024e-163	-5.10707e-165	-1.93481e-163	2.7211e-164	2.41181e-163	-3.21222e-164	5.04448e-164	-9.42632e-163	-1.49781e-163	4.26558e-163	-7.54621e-164	1.53649e-162	-4.19129e-163	-1.13132e-163	-1.22147e-162	3.59742e-163	4.34561e-163	3.20175e-163	-8.25288e-164	0
-3.02486e-163	-4.08973e-163	-7.33304e-163	2.99622e-164	6.31249e-164	-7.40817e-164	-1.86756e-163	-2.41569e-163	-6.71974e-163	-1.6897e-163	6.03755e-164	5.56024e-163	-5.10707e-165	-1.93481e-163	2.7211e-164	2.41181e-163	-3.21222e-164	5.04448e-164	-9.42632e-163	-1.49781e-163	4.26558e-163	-7.54621e-164	1.53649e-162	-4.19129e-163	-1.13132e-163	-1.22147e-162	3.59742e-163	4.34561e-163	3.20175e-163	-8.25288e-164	0
-3.02486e-163	-4.08973e-163	-7.33304e-163	2.99622e-164	6.31249e-164	-7.40817e-164	-1.86756e-163	-2.41569e-163	-6.71974e-163	-1.6897e-163	6.03755e-164	5.56024e-163	-5.10707e-165	-1.93481e-163	2.7211e-164	2.41181e-163	-3.21222e-164	5.04448e-164	-9.42632e-163	-1.49781e-163	4.26558e-163	-7.54621e-164	1.53649e-162	-4.19129e-163	-1.13132e-163	-1.22147e-162	3.59742e-163	4.34561e-163	3.20175e-163	-8.25288e-164	0
-3.02486e-163	-4.08973e-163	-7.33304e-163	2.99622e-164	6.31249e-164	-7.40817e-164	-1.86756e-163	-2.41569e-163	-6.71974e-163	-1.6897e-163	6.03755e-164	5.56024e-163	-5.10707e-165	-1.93481e-163	2.7211e-164	2.41181e-163	-3.21222e-164	5.04448e-164	-9.42632e-163	-1.49781e-163	4.26558e-163	-7.54621e-164	1.53649e-162	-4.19129e-163	-1.13132e-163	-1.22147e-162	3.59742e-163	4.34561e-163	3.20175e-163	-8.25288e-164	0
-3.02486e-163	-4.08973e-163	-7.33304e-163	2.99622e-164	6.31249e-164	-7.40817e-164	-1.86756e-163	-2.41569e-163	-6.71974e-163	-1.6897e-163	6.03755e-164	5.56024e-163	-5.10707e-165	-1.93481e-163	2.7211e-164	2.41181e-163	-3.21222e-164	5.04448e-164	-9.42632e-163	-1.49781e-163	4.26558e-163	-7.54621e-164	1.53649e-162	-4.19129e-163	-1.13132e-163	-1.22147e-162	3.59742e-163	4.34561e-163	3.20175e-163	-8.25288e-164	0
-3.02486e-163	-4.08973e-163	-7.33304e-163	2.99622e-164	6.31249e-164	-7.40817e-164	-1.86756e-163	-2.41569e-163	-6.71974e-163	-1.6897e-163	6.03755e-164	5.56024e-163	-5.10707e-165	-1.93481e-163	2.7211e-164	2.41181e-163	-3.21222e-164	5.04448e-164	-9.42632e-163	-1.49781e-163	4.26558e-163	-7.54621e-164	1.53649e-162	-4.19129e-163	-1.13132e-163	-1.22147e-162	3.59742e-163	4.34561e-163	3.20175e-163	-8.25288e-164	0
-3.02486e-163	-4.08973e-163	-7.33304e-163	2.99622e-164	6.31249e-164	-7.40817e-164	-1.86756e-163	-2.41569e-163	-6.71974e-163	-1.6897e-163	6.03755e-164	5.56024e-163	-5.10707e-165	-1.93481e-163	2.7211e-164	2.41181e-163	-3.21222e-164	5.04448e-164	-9.42632e-163	-1.49781e-163	4.26558e-163	-7.54621e-164	1.53649e-162	-4.19129e-163	-1.13132e-163	-1.22147e-162	3.59742e-163	4.34561e-163	3.20175e-163	-8.25288e-164	0
-3.02486e-163	-4.08973e-163	-7.33304e-163	2.99622e-164	6.31249e-164	-7.40817e-164	-1.86756e-163	-2.41569e-163	-6.71974e-163	-1.6897e-163	6.03755e-164	5.56024e-163	-5.10707e-165	-1.93481e-163	2.7211e-164	2.41181e-163	-3.21222e-164	5.04448e-164	-9.42632e-163	-1.49781e-163	4.26558e-163	-7.54621e-164	1.53649e-162	-4.19129e-163	-1.13132e-163	-1.22147e-162	3.59742e-163	4.34561e-163	3.20175e-163	-8.25288e-164	0
-3.02486e-163	-4.08973e-163	-7.33304e-163	2.99622e-164	6.31249e-164	-7.40817e-164	-1.86756e-163	-2.41569e-163	-6.71974e-163	-1.6897e-163	6.03755e-164	5.56024e-163	-5.10707e-165	-1.93481e-163	2.7211e-164	2.41181e-163	-3.21222e-164	5.04448e-164	-9.42632e-163	-1.49781e-163	4.26558e-163	-7.54621e-164	1.53649e-162	-4.19129e-163	-1.13132e-163	-1.22147e-162	3.59742e-163	4.34561e-163	3.20175e-163	-8.25288e-164	0
-3.02486e-163	-4.08973e-163	-7.33304e-163	2.99622e-164	6.31249e-164	-7.40817e-164	-1.86756e-163	-2.41569e-163	-6.71974e-163	-1.6897e-163	6.03755e-164	5.56024e-163	-5.10707e-165	-1.93481e-163	2.7211e-164	2.41181e-163	-3.21222e-164	5.04448e-164	-9.42632e-163	-1.49781e-163	4.26558e-163	-7.54621e-164	1.53649e-162	-4.19129e-163	-1.13132e-163	-1.22147e-162	3.59742e-163	4.34561e-163	3.20175e-163	-8.25288e-164	0
-3.02486e-163	-4.08973e-163	-7.33304e-163	2.99622e-164	6.31249e-164	-7.40817e-164	-1.86756e-163	-2.41569e-163	-6.71974e-163	-1.6897e-163	6.03755e-164	5.56024e-163	-5.10707e-165	-1.93481e-163	2.7211e-164	2.41181e-163	-3.21222e-164	5.04448e-164	-9.42632e-163	-1.49781e-163	4.26558e-163	-7.54621e-164	1.53649e-162	-4.19129e-163	-1.13132e-163	-1.22147e-162	3.59742e-163	4.34561e-163	3.20175e-163	-8.25288e-164	0
-3.02486e-163	-4.08973e-163	-7.33304e-163	2.99622e-164	6.31249e-164	-7.40817e-164	-1.86756e-163	-2.41569e-163	-6.71974e-163	-1.6897e-163	6.03755e-164	5.56024e-163	-5.10707e-165	-1.93481e-163	2.7211e-164	2.41181e-163	-3.21222e-164	5.04448e-164	-9.42632e-163	-1.49781e-163	4.26558e-163	-7.54621e-164	1.53649e-162	-4.19129e-163	-1.13132e-163	-1.22147e-162	3.59742e-163	4.34561e-163	3.20175e-163	-8.25288e-164	0
-3.02486e-163	-4.08973e-163	-7.33304e-163	2.99622e-164	6.31249e-164	-7.40817e-164	-1.86756e-163	-2.41569e-163	-6.71974e-163	-1.6897e-163	6.03755e-164	5.56024e-163	-5.10707e-165	-1.93481e-163	2.7211e-164	2.41181e-163	-3.21222e-164	5.04448e-164	-9.42632e-163	-1.49781e-163	4.26558e-163	-7.54621e-164	1.53649e-162	-4.19129e-163	-1.13132e-163	-1.22147e-162	3.59742e-163	4.34561e-163	3.20175e-163	-8.25288e-164	0
-3.02486e-163	-4.08973e-163	-7.33304e-163	2.99622e-164	6.31249e-164	-7.40817e-164	-1.86756e-163	-2.41569e-163	-6.71974e-163	-1.6897e-163	6.03755e-164	5.56024e-163	-5.10707e-165	-1.93481e-163	2.7211e-164	2.41181e-163	-3.21222e-164	5.04448e-164	-9.42632e-163	-1.49781e-163	4.26558e-163	-7.54621e-164	1.53649e-162	-4.19129e-163	-1.13132e-163	-1.22147e-162	3.59742e-163	4.34561e-163	3.20175e-163	-8.25288e-164	0
-3.02486e-163	-4.08973e-163	-7.33304e-163	2.99622e-164	6.31249e-164	-7.40817e-164	-1.86756e-163	-2.41569e-163	-6.71974e-163	-1.6897e-163	6.03755e-164	5.56024e-163	-5.10707e-165	-1.93481e-163	2.7211e-164	2.41181e-163	-3.21222e-164	5.04448e-164	-9.42632e-163	-1.49781e-163	4.26558e-163	-7.54621e-164	1.53649e-162	-4.19129e-163	-1.13132e-163	-1.22147e-162	3.59742e-163	4.34561e-163	3.20175e-163	-8.25288e-164	0
-3.02486e-163	-4.08973e-163	-7.33304e-163	2.99622e-164	6.31249e-164	-7.40817e-164	-1.86756e-163	-2.41569e-163	-6.71974e-163	-1.6897e-163	6.03755e-164	5.56024e-163	-5.10707e-165	-1.93481e-163	2.7211e-164	2.41181e-163	-3.21222e-164	5.04448e-164	-9.42632e-163	-1.49781e-163	4.26558e-163	-7.54621e-164	1.53649e-162	-4.19129e-163	-1.13132e-163	-1.22147e-162	3.59742e-163	4.34561e-163	3.20175e-163	-8.25288e-164	0
-3.02486e-163	-4.08973e-163	-7.33304e-163	2.99622e-164	6.31249e-164	-7.40817e-164	-1.86756e-163	-2.41569e-163	-6.71974e-163	-1.6897e-163	6.03755e-164	5.56024e-163	-5.10707e-165	-1.93481e-163	2.7211e-164	2.41181e-163	-3.21222e-164	5.04448e-164	-9.42632e-163	-1.49781e-163	4.26558e-163	-7.54621e-164	1.53649e-162	-4.19129e-163	-1.13132e-163	-1.22147e-162	3.59742e-163	4.34561e-163	3.20175e-163	-8.25288e-164	0
-3.02486e-163	-4.08973e-163	-7.33304e-163	2.99622e-164	6.31249e-164	-7.40817e-164	-1.86756e-163	-2.41569e-163	-6.71974e-163	-1.6897e-163	6.03755e-164	5.56024e-163	-5.10707e-165	-1.93481e-163	2.7211e-164	2.41181e-163	-3.21222e-164	5.04448e-164	-9.42632e-163	-1.49781e-163	4.26558e-163	-7.54621e-164	1.53649e-162	-4.19129e-163	-1.13132e-163	-1.22147e-162	3.59742e-163	4.34561e-163	3.20175e-163	-8.25288e-164	0
-3.02486e-163	-4.08973e-163	-7.33304e-163	2.99622e-164	6.31249e-164	-7.40817e-164	-1.86756e-163	-2.41569e-163	-6.71974e-163	-1.6897e-163	6.03755e-164	5.56024e-163	-5.10707e-165	-1.93481e-163	2.7211e-164	2.41181e-163	-3.21222e-164	5.04448e-164	-9.42632e-163	-1.49781e-163	4.26558e-163	-7.54621e-164	1.53649e-162	-4.19129e-163	-1.13132e-163	-1.22147e-162	3.59742e-163	4.34561e-163	3.20175e-163	-8.25288e-164	0
-3.02486e-163	-4.08973e-163	-7.33304e-163	2.99622e-164	6.31249e-164	-7.40817e-164	-1.86756e-163	-2.41569e-163	-6.71974e-163	-1.6897e-163	6.03755e-164	5.56024e-163	-5.10707e-165	-1.93481e-163	2.7211e-164	2.41181e-163	-3.21222e-164	5.04448e-164	-9.42632e-163	-1.49781e-163	4.26558e-163	-7.54621e-164	1.53649e-162	-4.19129e-163	-1.13132e-163	-1.22147e-162	3.59742e-163	4.34561e-163	3.20175e-163	-8.25288e-164	0
-3.02486e-163	-4.08973e-163	-7.33304e-163	2.99622e-164	6.31249e-164	-7.40817e-164	-1.86756e-163	-2.41569e-163	-6.71974e-163	-1.6897e-163	6.03755e-164	5.56024e-163	-5.10707e-165	-1.93481e-163	2.7211e-164	2.41181e-163	-3.21222e-164	5.04448e-164	-9.42632e-163	-1.49781e-163	4.26558e-163	-7.54621e-164	1.53649e-162	-4.19129e-163	-1.13132e-163	-1.22147e-162	3.59742e-163	4.34561e-163	3.20175e-163	-8.25288e-164	0
-3.02486e-163	-4.08973e-163	-7.33304e-163	2.99622e-164	6.31249e-164	-7.40817e-164	-1.86756e-163	-2.41569e-163	-6.71974e-163	-1.6897e-163	6.03755e-164	5.56024e-163	-5.10707e-165	-1.93481e-163	2.7211e-164	2.41181e-163	-3.21222e-164	5.04448e-164	-9.42632e-163	-1.49781e-163	4.26558e-163	-7.54621e-164	1.53649e-162	-4.19129e-163	-1.13132e-163	-1.22147e-162	3.59742e-163	4.34561e-163	3.20175e-163	-8.25288e-164	0
-3.02486e-163	-4.08973e-163	-7.33304e-163	2.99622e-164	6.31249e-164	-7.40817e-164	-1.86756e-163	-2.41569e-163	-6.71974e-163	-1.6897e-163	6.03755e-164	5.56024e-163	-5.10707e-165	-1.93481e-163	2.7211e-164	2.41181e-163	-3.21222e-164	5.04448e-164	-9.42632e-163	-1.49781e-163	4.26558e-163	-7.54621e-164	1.53649e-162	-4.19129e-163	-1.13132e-163	-1.22147e-162	3.59742e-163	4.34561e-163	3.20175e-163	-8.25288e-164	0
-3.02486e-163	-4.08973e-163	-7.33304e-163	2.99622e-164	6.31249e-164	-7.40817e-164	-1.86756e-163	-2.41569e-163	-6.71974e-163	-1.6897e-163	6.03755e-164	5.56024e-163	-5.10707e-165	-1.93481e-163	2.7211e-164	2.41181e-163	-3.21222e-164	5.04448e-164	-9.42632e-163	-1.49781e-163	4.26558e-163	-7.54621e-164	1.53649e-162	-4.19129e-163	-1.13132e-163	-1.22147e-162	3.59742e-163	4.34561e-163	3.20175e-163	-8.25288e-164	0
-3.02486e-163	-4.08973e-163	-7.33304e-163	2.99622e-164	6.31249e-164	-7.40817e-164	-1.86756e-163	-2.41569e-163	-6.71974e-163	-1.6897e-163	6.03755e-164	5.56024e-163	-5.10707e-165	-1.93481e-163	2.7211e-164	2.41181e-163	-3.21222e-164	5.04448e-164	-9.42632e-163	-1.49781e-163	4.26558e-163	-7.54621e-164	1.53649e-162	-4.19129e-163	-1.13132e-163	-1.22147e-162	3.59742e-163	4.34561e-163	3.20175e-163	-8.25288e-164	0
-3.02486e-163	-4.08973e-163	-7.33304e-163	2.99622e-164	6.31249e-164	-7.40817e-164	-1.86756e-163	-2.41569e-163	-6.71974e-163	-1.6897e-163	6.03755e-164	5.56024e-163	-5.10707e-165	-1.93481e-163	2.7211e-164	2.41181e-163	-3.21222e-164	5.04448e-164	-9.42632e-163	-1.49781e-163	4.26558e-163	-7.54621e-164	1.53649e-162	-4.19129e-163	-1.13132e-163	-1.22147e-162	3.59742e-163	4.34561e-163	3.20175e-163	-8.25288e-164	0
-3.02486e-163	-4.08973e-163	-7.33304e-163	2.99622e-164	6.31249e-164	-7.40817e-164	-1.86756e-163	-2.41569e-163	-6.71974e-163	-1.6897e-163	6.03755e-164	5.56024e-163	-5.10707e-165	-1.93481e-163	2.7211e-164	2.41181e-163	-3.21222e-164	5.04448e-164	-9.42632e-163	-1.49781e-163	4.26558e-163	-7.54621e-164	1.53649e-162	-4.19129e-163	-1.13132e-163	-1.22147e-162	3.59742e-163	4.34561e-163	3.20175e-163	-8.25288e-164	0
-3.02486e-163	-4.08973e-163	-7.33304e-163	2.99622e-164	6.31249e-164	-7.40817e-164	-1.86756e-163	-2.41569e-163	-6.71974e-163	-1.6897e-163	6.03755e-164	5.56024e-163	-5.10707e-165	-1.93481e-163	2.7211e-164	2.41181e-163	-3.21222e-164	5.04448e-164	-9.42632e-163	-1.49781e-163	4.26558e-163	-7.54621e-164	1.53649e-162	-4.19129e-163	-1.13132e-163	-1.22147e-162	3.59742e-163	4.34561e-163	3.20175e-163	-8.25288e-164	0
-3.02486e-163	-4.08973e-163	-7.33304e-163	2.99622e-164	6.31249e-164	-7.40817e-164	-1.86756e-163	-2.41569e-163	-6.71974e-163	-1.6897e-163	6.03755e-164	5.56024e-163	-5.10707e-165	-1.93481e-163	2.7211e-164	2.41181e-163	-3.21222e-164	5.04448e-164	-9.42632e-163	-1.49781e-163	4.26558e-163	-7.54621e-164	1.53649e-162	-4.19129e-163	-1.13132e-163	-1.22147e-162	3.59742e-163	4.34561e-163	3.20175e-163	-8.25288e-164	0
-3.02486e-163	-4.08973e-163	-7.33304e-163	2.99622e-164	6.31249e-164	-7.40817e-164	-1.86756e-163	-2.41569e-163	-6.71974e-163	-1.6897e-163	6.03755e-164	5.56024e-163	-5.10707e-165	-1.93481e-163	2.7211e-164	2.41181e-163	-3.21222e-164	5.04448e-164	-9.42632e-163	-1.49781e-163	4.26558e-163	-7.54621e-164	1.53649e-162	-4.19129e-163	-1.13132e-163	-1.22147e-162	3.59742e-163	4.34561e-163	3.20175e-163	-8.25288e-164	0
-3.02486e-163	-4.08973e-163	-7.33304e-163	2.99622e-164	6.31249e-164	-7.40817e-164	-1.86756e-163	-2.41569e-163	-6.71974e-163	-1.6897e-163	6.03755e-164	5.56024e-163	-5.10707e-165	-1.93481e-163	2.7211e-164	2.41181e-163	-3.21222e-164	5.04448e-164	-9.42632e-163	-1.49781e-163	4.26558e-163	-7.54621e-164	1.53649e-162	-4.19129e-163	-1.13132e-163	-1.22147e-162	3.59742e-163	4.34561e-163	3.20175e-163	-8.25288e-164	0
-3.02486e-163	-4.08973e-163	-7.33304e-163	2.99622e-164	6.31249e-164	-7.40817e-164	-1.86756e-163	-2.41569e-163	-6.71974e-163	-1.6897e-163	6.03755e-164	5.56024e-163	-5.10707e-165	-1.93481e-163	2.7211e-164	2.41181e-163	-3.21222e-164	5.04448e-164	-9.42632e-163	-1.49781e-163	4.26558e-163	-7.54621e-164	1.53649e-162	-4.19129e-163	-1.13132e-163	-1.22147e-162	3.59742e-163	4.34561e-163	3.20175e-163	-8.25288e-164	0
-3.02486e-163	-4.08973e-163	-7.33304e-163	2.99622e-164	6.31249e-164	-7.40817e-164	-1.86756e-163	-2.41569e-163	-6.71974e-163	-1.6897e-163	6.03755e-164	5.56024e-163	-5.10707e-165	-1.93481e-163	2.7211e-164	2.41181e-163	-3.21222e-164	5.04448e-164	-9.42632e-163	-1.49781e-163	4.26558e-163	-7.54621e-164	1.53649e-162	-4.19129e-163	-1.13132e-163	-1.22147e-162	3.59742e-163	4.34561e-163	3.20175e-163	-8.25288e-164	0
-3.02486e-163	-4.08973e-163	-7.33304e-163	2.99622e-164	6.31249e-164	-7.40817e-164	-1.86756e-163	-2.41569e-163	-6.71974e-163	-1.6897e-163	6.03755e-164	5.56024e-163	-5.10707e-165	-1.93481e-163	2.7211e-164	2.41181e-163	-3.21222e-164	5.04448e-164	-9.42632e-163	-1.49781e-163	4.26558e-163	-7.54621e-164	1.53649e-162	-4.19129e-163	-1.13132e-163	-1.22147e-162	3.59742e-163	4.34561e-163	3.20175e-163	-8.25288e-164	0
-3.02486e-163	-4.08973e-163	-7.33304e-163	2.99622e-164	6.31249e-164	-7.40817e-164	-1.86756e-163	-2.41569e-163	-6.71974e-163	-1.6897e-163	6.03755e-164	5.56024e-163	-5.10707e-165	-1.93481e-163	2.7211e-164	2.41181e-163	-3.21222e-164	5.04448e-164	-9.42632e-163	-1.49781e-163	4.26558e-163	-7.54621e-164	1.53649e-162	-4.19129e-163	-1.13132e-163	-1.22147e-162	3.59742e-163	4.34561e-163	3.20175e-163	-8.25288e-164	0
-3.02486e-163	-4.08973e-163	-7.33304e-163	2.99622e-164	6.31249e-164	-7.40817e-164	-1.86756e-163	-2.41569e-163	-6.71974e-163	-1.6897e-163	6.03755e-164	5.56024e-163	-5.10707e-165	-1.93481e-163	2.7211e-164	2.41181e-163	-3.21222e-164	5.04448e-164	-9.42632e-163	-1.49781e-163	4.26558e-163	-7.54621e-164	1.53649e-162	-4.19129e-163	-1.13132e-163	-1.22147e-162	3.59742e-163	4.34561e-163	3.20175e-163	-8.25288e-164	0
-3.02486e-163	-4.08973e-163	-7.33304e-163	2.99622e-164	6.31249e-164	-7.40817e-164	-1.86756e-163	-2.41569e-163	-6.71974e-163	-1.6897e-163	6.03755e-164	5.56024e-163	-5.10707e-165	-1.93481e-163	2.7211e-164	2.41181e-163	-3.21222e-164	5.04448e-164	-9.42632e-163	-1.49781e-163	4.26558e-163	-7.54621e-164	1.53649e-162	-4.19129e-163	-1.13132e-163	-1.22147e-162	3.59742e-163	4.34561e-163	3.20175e-163	-8.25288e-164	0
-3.02486e-163	-4.08973e-163	-7.33304e-163	2.99622e-164	6.31249e-164	-7.40817e-164	-1.86756e-163	-2.41569e-163	-6.71974e-163	-1.6897e-163	6.03755e-164	5.56024e-163	-5.10707e-165	-1.93481e-163	2.7211e-164	2.41181e-163	-3.21222e-164	5.04448e-164	-9.42632e-163	-1.49781e-163	4.26558e-163	-7.54621e-164	1.53649e-162	-4.19129e-163	-1.13132e-163	-1.22147e-162	3.59742e-163	4.34561e-163	3.20175e-163	-8.25288e-164	0
-3.02486e-163	-4.08973e-163	-7.33304e-163	2.99622e-164	6.31249e-164	-7.40817e-164	-1.86756e-163	-2.41569e-163	-6.71974e-163	-1.6897e-163	6.03755e-164	5.56024e-163	-5.10707e-165	-1.93481e-163	2.7211e-164	2.41181e-163	-3.21222e-164	5.04448e-164	-9.42632e-163	-1.49781e-163	4.26558e-163	-7.54621e-164	1.53649e-162	-4.19129e-163	-1.13132e-163	-1.22147e-162	3.59742e-163	4.34561e-163	3.20175e-163	-8.25288e-164	0
-3.02486e-163	-4.08973e-163	-7.33304e-163	2.99622e-164	6.31249e-164	-7.40817e-164	-1.86756e-163	-2.41569e-163	-6.71974e-163	-1.6897e-163	6.03755e-164	5.56024e-163	-5.10707e-165	-1.93481e-163	2.7211e-164	2.41181e-163	-3.21222e-164	5.04448e-164	-9.42632e-163	-1.49781e-163	4.26558e-163	-7.54621e-164	1.53649e-162	-4.19129e-163	-1.13132e-163	-1.22147e-162	3.59742e-163	4.34561e-163	3.20175e-163	-8.25288e-164	0
-3.02486e-163	-4.08973e-163	-7.33304e-163	2.99622e-164	6.31249e-164	-7.40817e-164	-1.86756e-163	-2.41569e-163	-6.71974e-163	-1.6897e-163	6.03755e-164	5.56024e-163	-5.10707e-165	-1.93481e-163	2.7211e-164	2.41181e-163	-3.21222e-164	5.04448e-164	-9.42632e-163	-1.49781e-163	4.26558e-163	-7.54621e-164	1.53649e-162	-4.19129e-163	-1.13132e-163	-1.22147e-162	3.59742e-163	4.34561e-163	3.20175e-163	-8.25288e-164	0
-3.02486e-163	-4.08973e-163	-7.33304e-163	2.99622e-164	6.31249e-164	-7.40817e-164	-1.86756e-163	-2.41569e-163	-6.71974e-163	-1.6897e-163	6.03755e-164	5.56024e-163	-5.10707e-165	-1.93481e-163	2.7211e-164	2.41181e-163	-3.21222e-164	5.04448e-164	-9.42632e-163	-1.49781e-163	4.26558e-163	-7.54621e-164	1.53649e-162	-4.19129e-163	-1.13132e-163	-1.22147e-162	3.59742e-163	4.34561e-163	3.20175e-163	-8.25288e-164	0
-3.02486e-163	-4.08973e-163	-7.33304e-163	2.99622e-164	6.31249e-164	-7.40817e-164	-1.86756e-163	-2.41569e-163	-6.71974e-163	-1.6897e-163	6.03755e-164	5.56024e-163	-5.10707e-165	-1.93481e-163	2.7211e-164	2.41181e-163	-3.21222e-164	5.04448e-164	-9.42632e-163	-1.49781e-163	4.26558e-163	-7.54621e-164	1.53649e-162	-4.19129e-163	-1.13132e-163	-1.22147e-162	3.59742e-163	4.34561e-163	3.20175e-163	-8.25288e-164	0
-3.02486e-163	-4.08973e-163	-7.33304e-163	2.99622e-164	6.31249e-164	-7.40817e-164	-1.86756e-163	-2.41569e-163	-6.71974e-163	-1.6897e-163	6.03755e-164	5.56024e-163	-5.10707e-165	-1.93481e-163	2.7211e-164	2.41181e-163	-3.21222e-164	5.04448e-164	-9.42632e-163	-1.49781e-163	4.26558e-163	-7.54621e-164	1.53649e-162	-4.19129e-163	-1.13132e-163	-1.22147e-162	3.59742e-163	4.34561e-163	3.20175e-163	-8.25288e-164	0
-3.02486e-163	-4.08973e-163	-7.33304e-163	2.99622e-164	6.31249e-164	-7.40817e-164	-1.86756e-163	-2.41569e-163	-6.71974e-163	-1.6897e-163	6.03755e-164	5.56024e-163	-5.10707e-165	-1.93481e-163	2.7211e-164	2.41181e-163	-3.21222e-164	5.04448e-164	-9.42632e-163	-1.49781e-163	4.26558e-163	-7.54621e-164	1.53649e-162	-4.19129e-163	-1.13132e-163	-1.22147e-162	3.59742e-163	4.34561e-163	3.20175e-163	-8.25288e-164	0
-3.02486e-163	-4.08973e-163	-7.33304e-163	2.99622e-164	6.31249e-164	-7.40817e-164	-1.86756e-163	-2.41569e-163	-6.71974e-163	-1.6897e-163	6.03755e-164	5.56024e-163	-5.10707e-165	-1.93481e-163	2.7211e-164	2.41181e-163	-3.21222e-164	5.04448e-164	-9.42632e-163	-1.49781e-163	4.26558e-163	-7.54621e-164	1.53649e-162	-4.19129e-163	-1.13132e-163	-1.22147e-162	3.59742e-163	4.34561e-163	3.20175e-163	-8.25288e-164	0
-3.02486e-163	-4.08973e-163	-7.33304e-163	2.99622e-164	6.31249e-164	-7.40817e-164	-1.86756e-163	-2.41569e-163	-6.71974e-163	-1.6897e-163	6.03755e-164	5.56024e-163	-5.10707e-165	-1.93481e-163	2.7211e-164	2.41181e-163	-3.21222e-164	5.04448e-164	-9.42632e-163	-1.49781e-163	4.26558e-163	-7.54621e-164	1.53649e-162	-4.19129e-163	-1.13132e-163	-1.22147e-162	3.59742e-163	4.34561e-163	3.20175e-163	-8.25288e-164	0
-3.02486e-163	-4.08973e-163	-7.33304e-163	2.99622e-164	6.31249e-164	-7.40817e-164	-1.86756e-163	-2.41569e-163	-6.71974e-163	-1.6897e-163	6.03755e-164	5.56024e-163	-5.10707e-165	-1.93481e-163	2.7211e-164	2.41181e-163	-3.21222e-164	5.04448e-164	-9.42632e-163	-1.49781e-163	4.26558e-163	-7.54621e-164	1.53649e-162	-4.19129e-163	-1.13132e-163	-1.22147e-162	3.59742e-163	4.34561e-163	3.20175e-163	-8.25288e-164	0
-3.02486e-163	-4.08973e-163	-7.33304e-163	2.99622e-164	6.31249e-164	-7.40817e-164	-1.86756e-163	-2.41569e-163	-6.71974e-163	-1.6897e-163	6.03755e-164	5.56024e-163	-5.10707e-165	-1.93481e-163	2.7211e-164	2.41181e-163	-3.21222e-164	5.04448e-164	-9.42632e-163	-1.49781e-163	4.26558e-163	-7.54621e-164	1.53649e-162	-4.19129e-163	-1.13132e-163	-1.22147e-162	3.59742e-163	4.34561e-163	3.20175e-163	-8.25288e-164	0
-3.02486e-163	-4.08973e-163	-7.33304e-163	2.99622e-164	6.31249e-164	-7.40817e-164	-1.86756e-163	-2.41569e-163	-6.71974e-163	-1.6897e-163	6.03755e-164	5.56024e-163	-5.10707e-165	-1.93481e-163	2.7211e-164	2.41181e-163	-3.21222e-164	5.04448e-164	-9.42632e-163	-1.49781e-163	4.26558e-163	-7.54621e-164	1.53649e-162	-4.19129e-163	-1.13132e-163	-1.22147e-162	3.59742e-163	4.34561e-163	3.20175e-163	-8.25288e-164	0
-3.02486e-163	-4.08973e-163	-7.33304e-163	2.99622e-164	6.31249e-164	-7.40817e-164	-1.86756e-163	-2.41569e-163	-6.71974e-163	-1.6897e-163	6.03755e-164	5.56024e-163	-5.10707e-165	-1.93481e-163	2.7211e-164	2.41181e-163	-3.21222e-164	5.04448e-164	-9.42632e-163	-1.49781e-163	4.26558e-163	-7.54621e-164	1.53649e-162	-4.19129e-163	-1.13132e-163	-1.22147e-162	3.59742e-163	4.34561e-163	3.20175e-163	-8.25288e-164	0
-3.02486e-163	-4.08973e-163	-7.33304e-163	2.99622e-164	6.31249e-164	-7.40817e-164	-1.86756e-163	-2.41569e-163	-6.71974e-163	-1.6897e-163	6.03755e-164	5.56024e-163	-5.10707e-165	-1.93481e-163	2.7211e-164	2.41181e-163	-3.21222e-164	5.04448e-164	-9.42632e-163	-1.49781e-163	4.26558e-163	-7.54621e-164	1.53649e-162	-4.19129e-163	-1.13132e-163	-1.22147e-162	3.59742e-163	4.34561e-163	3.20175e-163	-8.25288e-164	0
-3.02486e-163	-4.08973e-163	-7.33304e-163	2.99622e-164	6.31249e-164	-7.40817e-164	-1.86756e-163	-2.41569e-163	-6.71974e-163	-1.6897e-163	6.03755e-164	5.56024e-163	-5.10707e-165	-1.93481e-163	2.7211e-164	2.41181e-163	-3.21222e-164	5.04448e-164	-9.42632e-163	-1.49781e-163	4.26558e-163	-7.54621e-164	1.53649e-162	-4.19129e-163	-1.13132e-163	-1.22147e-162	3.59742e-163	4.34561e-163	3.20175e-163	-8.25288e-164	0
-3.02486e-163	-4.08973e-163	-7.33304e-163	2.99622e-164	6.31249e-164	-7.40817e-164	-1.86756e-163	-2.41569e-163	-6.71974e-163	-1.6897e-163	6.03755e-164	5.56024e-163	-5.10707e-165	-1.93481e-163	2.7211e-164	2.41181e-163	-3.21222e-164	5.04448e-164	-9.42632e-163	-1.49781e-163	4.26558e-163	-7.54621e-164	1.53649e-162	-4.19129e-163	-1.13132e-163	-1.22147e-162	3.59742e-163	4.34561e-163	3.20175e-163	-8.25288e-164	0
-3.02486e-163	-4.08973e-163	-7.33304e-163	2.99622e-164	6.31249e-164	-7.40817e-164	-1.86756e-163	-2.41569e-163	-6.71974e-163	-1.6897e-163	6.03755e-164	5.56024e-163	-5.10707e-165	-1.93481e-163	2.7211e-164	2.41181e-163	-3.21222e-164	5.04448e-164	-9.42632e-163	-1.49781e-163	4.26558e-163	-7.54621e-164	1.53649e-162	-4.19129e-163	-1.13132e-163	-1.22147e-162	3.59742e-163	4.34561e-163	3.20175e-163	-8.25288e-164	0
-3.02486e-163	-4.08973e-163	-7.33304e-163	2.99622e-164	6.31249e-164	-7.40817e-164	-1.86756e-163	-2.41569e-163	-6.71974e-163	-1.6897e-163	6.03755e-164	5.56024e-163	-5.10707e-165	-1.93481e-163	2.7211e-164	2.41181e-163	-3.21222e-164	5.04448e-164	-9.42632e-163	-1.49781e-163	4.26558e-163	-7.54621e-164	1.53649e-162	-4.19129e-163	-1.13132e-163	-1.22147e-162	3.59742e-163	4.34561e-163	3.20175e-163	-8.25288e-164	0
-3.02486e-163	-4.08973e-163	-7.33304e-163	2.99622e-164	6.31249e-164	-7.40817e-164	-1.86756e-163	-2.41569e-163	-6.71974e-163	-1.6897e-163	6.03755e-164	5.56024e-163	-5.10707e-165	-1.93481e-163	2.7211e-164	2.41181e-163	-3.21222e-164	5.04448e-164	-9.42632e-163	-1.49781e-163	4.26558e-163	-7.54621e-164	1.53649e-162	-4.19129e-163	-1.13132e-163	-1.22147e-162	3.59742e-163	4.34561e-163	3.20175e-163	-8.25288e-164	0
-3.02486e-163	-4.08973e-163	-7.33304e-163	2.99622e-164	6.31249e-164	-7.40817e-164	-1.86756e-163	-2.41569e-163	-6.71974e-163	-1.6897e-163	6.03755e-164	5.56024e-163	-5.10707e-165	-1.93481e-163	2.7211e-164	2.41181e-163	-3.21222e-164	5.04448e-164	-9.42632e-163	-1.49781e-163	4.26558e-163	-7.54621e-164	1.53649e-162	-4.19129e-163	-1.13132e-163	-1.22147e-162	3.59742e-163	4.34561e-163	3.20175e-163	-8.25288e-164	0
-3.02486e-163	-4.08973e-163	-7.33304e-163	2.99622e-164	6.31249e-164	-7.40817e-164	-1.86756e-163	-2.41569e-163	-6.71974e-163	-1.6897e-163	6.03755e-164	5.56024e-163	-5.10707e-165	-1.93481e-163	2.7211e-164	2.41181e-163	-3.21222e-164	5.04448e-164	-9.42632e-163	-1.49781e-163	4.26558e-163	-7.54621e-164	1.53649e-162	-4.19129e-163	-1.13132e-163	-1.22147e-162	3.59742e-163	4.34561e-163	3.20175e-163	-8.25288e-164	0
-3.02486e-163	-4.08973e-163	-7.33304e-163	2.99622e-164	6.31249e-164	-7.40817e-164	-1.86756e-163	-2.41569e-163	-6.71974e-163	-1.6897e-163	6.03755e-164	5.56024e-163	-5.10707e-165	-1.93481e-163	2.7211e-164	2.41181e-163	-3.21222e-164	5.04448e-164	-9.42632e-163	-1.49781e-163	4.26558e-163	-7.54621e-164	1.53649e-162	-4.19129e-163	-1.13132e-163	-1.22147e-162	3.59742e-163	4.34561e-163	3.20175e-163	-8.25288e-164	0
-3.02486e-163	-4.08973e-163	-7.33304e-163	2.99622e-164	6.31249e-164	-7.40817e-164	-1.86756e-163	-2.41569e-163	-6.71974e-163	-1.6897e-163	6.03755e-164	5.56024e-163	-5.10707e-165	-1.93481e-163	2.7211e-164	2.41181e-163	-3.21222e-164	5.04448e-164	-9.42632e-163	-1.49781e-163	4.26558e-163	-7.54621e-164	1.53649e-162	-4.19129e-163	-1.13132e-163	-1.22147e-162	3.59742e-163	4.34561e-163	3.20175e-163	-8.25288e-164	0
-3.02486e-163	-4.08973e-163	-7.33304e-163	2.99622e-164	6.31249e-164	-7.40817e-164	-1.86756e-163	-2.41569e-163	-6.71974e-163	-1.6897e-163	6.03755e-164	5.56024e-163	-5.10707e-165	-1.93481e-163	2.7211e-164	2.41181e-163	-3.21222e-164	5.04448e-164	-9.42632e-163	-1.49781e-163	4.26558e-163	-7.54621e-164	1.53649e-162	-4.19129e-163	-1.13132e-163	-1.22147e-162	3.59742e-163	4.34561e-163	3.20175e-163	-8.25288e-164	0
-3.02486e-163	-4.08973e-163	-7.33304e-163	2.99622e-164	6.31249e-164	-7.40817e-164	-1.86756e-163	-2.41569e-163	-6.71974e-163	-1.6897e-163	6.03755e-164	5.56024e-163	-5.10707e-165	-1.93481e-163	2.7211e-164	2.41181e-163	-3.21222e-164	5.04448e-164	-9.42632e-163	-1.49781e-163	4.26558e-163	-7.54621e-164	1.53649e-162	-4.19129e-163	-1.13132e-163	-1.22147e-162	3.59742e-163	4.34561e-163	3.20175e-163	-8.25288e-164	0
-3.02486e-163	-4.08973e-163	-7.33304e-163	2.99622e-164	6.31249e-164	-7.40817e-164	-1.86756e-163	-2.41569e-163	-6.71974e-163	-1.6897e-163	6.03755e-164	5.56024e-163	-5.10707e-165	-1.93481e-163	2.7211e-164	2.41181e-163	-3.21222e-164	5.04448e-164	-9.42632e-163	-1.49781e-163	4.26558e-163	-7.54621e-164	1.53649e-162	-4.19129e-163	-1.13132e-163	-1.22147e-162	3.59742e-163	4.34561e-163	3.20175e-163	-8.25288e-164	0
-3.02486e-163	-4.08973e-163	-7.33304e-163	2.99622e-164	6.31249e-164	-7.40817e-164	-1.86756e-163	-2.41569e-163	-6.71974e-163	-1.6897e-163	6.03755e-164	5.56024e-163	-5.10707e-165	-1.93481e-163	2.7211e-164	2.41181e-163	-3.21222e-164	5.04448e-164	-9.42632e-163	-1.49781e-163	4.26558e-163	-7.54621e-164	1.53649e-162	-4.19129e-163	-1.13132e-163	-1.22147e-162	3.59742e-163	4.34561e-163	3.20175e-163	-8.25288e-164	0
-3.02486e-163	-4.08973e-163	-7.33304e-163	2.99622e-164	6.31249e-164	-7.40817e-164	-1.86756e-163	-2.41569e-163	-6.71974e-163	-1.6897e-163	6.03755e-164	5.56024e-163	-5.10707e-165	-1.93481e-163	2.7211e-164	2.41181e-163	-3.21222e-164	5.04448e-164	-9.42632e-163	-1.49781e-163	4.26558e-163	-7.54621e-164	1.53649e-162	-4.19129e-163	-1.13132e-163	-1.22147e-162	3.59742e-163	4.34561e-163	3.20175e-163	-8.25288e-164	0
-3.02486e-163	-4.08973e-163	-7.33304e-163	2.99622e-164	6.31249e-164	-7.40817e-164	-1.86756e-163	-2.41569e-163	-6.71974e-163	-1.6897e-163	6.03755e-164	5.56024e-163	-5.10707e-165	-1.93481e-163	2.7211e-164	2.41181e-163	-3.21222e-164	5.04448e-164	-9.42632e-163	-1.49781e-163	4.26558e-163	-7.54621e-164	1.53649e-162	-4.19129e-163	-1.13132e-163	-1.22147e-162	3.59742e-163	4.34561e-163	3.20175e-163	-8.25288e-164	0
-3.02486e-163	-4.08973e-163	-7.33304e-163	2.99622e-164	6.31249e-164	-7.40817e-164	-1.86756e-163	-2.41569e-163	-6.71974e-163	-1.6897e-163	6.03755e-164	5.56024e-163	-5.10707e-165	-1.93481e-163	2.7211e-164	2.41181e-163	-3.21222e-164	5.04448e-164	-9.42632e-163	-1.49781e-163	4.26558e-163	-7.54621e-164	1.53649e-162	-4.19129e-163	-1.13132e-163	-1.22147e-162	3.59742e-163	4.34561e-163	3.20175e-163	-8.25288e-164	0
-3.02486e-163	-4.08973e-163	-7.33304e-163	2.99622e-164	6.31249e-164	-7.40817e-164	-1.86756e-163	-2.41569e-163	-6.71974e-163	-1.6897e-163	6.03755e-164	5.56024e-163	-5.10707e-165	-1.93481e-163	2.7211e-164	2.41181e-163	-3.21222e-164	5.04448e-164	-9.42632e-163	-1.49781e-163	4.26558e-163	-7.54621e-164	1.53649e-162	-4.19129e-163	-1.13132e-163	-1.22147e-162	3.59742e-163	4.34561e-163	3.20175e-163	-8.25288e-164	0
-3.02486e-163	-4.08973e-163	-7.33304e-163	2.99622e-164	6.31249e-164	-7.40817e-164	-1.86756e-163	-2.41569e-163	-6.71974e-163	-1.6897e-163	6.03755e-164	5.56024e-163	-5.10707e-165	-1.93481e-163	2.7211e-164	2.41181e-163	-3.21222e-164	5.04448e-164	-9.42632e-163	-1.49781e-163	4.26558e-163	-7.54621e-164	1.53649e-162	-4.19129e-163	-1.13132e-163	-1.22147e-162	3.59742e-163	4.34561e-163	3.20175e-163	-8.25288e-164	0
-3.02486e-163	-4.08973e-163	-7.33304e-163	2.99622e-164	6.31249e-164	-7.40817e-164	-1.86756e-163	-2.41569e-163	-6.71974e-163	-1.6897e-163	6.03755e-164	5.56024e-163	-5.10707e-165	-1.93481e-163	2.7211e-164	2.41181e-163	-3.21222e-164	5.04448e-164	-9.42632e-163	-1.49781e-163	4.26558e-163	-7.54621e-164	1.53649e-162	-4.19129e-163	-1.13132e-163	-1.22147e-162	3.59742e-163	4.34561e-163	3.20175e-163	-8.25288e-164	0
-3.02486e-163	-4.08973e-163	-7.33304e-163	2.99622e-164	6.31249e-164	-7.40817e-164	-1.86756e-163	-2.41569e-163	-6.71974e-163	-1.6897e-163	6.03755e-164	5.56024e-163	-5.10707e-165	-1.93481e-163	2.7211e-164	2.41181e-163	-3.21222e-164	5.04448e-164	-9.42632e-163	-1.49781e-163	4.26558e-163	-7.54621e-164	1.53649e-162	-4.19129e-163	-1.13132e-163	-1.22147e-162	3.59742e-163	4.34561e-163	3.20175e-163	-8.25288e-164	0
-3.02486e-163	-4.08973e-163	-7.33304e-163	2.99622e-164	6.31249e-164	-7.40817e-164	-1.86756e-163	-2.41569e-163	-6.71974e-163	-1.6897e-163	6.03755e-164	5.56024e-163	-5.10707e-165	-1.93481e-163	2.7211e-164	2.41181e-163	-3.21222e-164	5.04448e-164	-9.42632e-163	-1.49781e-163	4.26558e-163	-7.54621e-164	1.53649e-162	-4.19129e-163	-1.13132e-163	-1.22147e-162	3.59742e-163	4.34561e-163	3.20175e-163	-8.25288e-164	0
-3.02486e-163	-4.08973e-163	-7.33304e-163	2.99622e-164	6.31249e-164	-7.40817e-164	-1.86756e-163	-2.41569e-163	-6.71974e-163	-1.6897e-163	6.03755e-164	5.56024e-163	-5.10707e-165	-1.93481e-163	2.7211e-164	2.41181e-163	-3.21222e-164	5.04448e-164	-9.42632e-163	-1.49781e-163	4.26558e-163	-7.54621e-164	1.53649e-162	-4.19129e-163	-1.13132e-163	-1.22147e-162	3.59742e-163	4.34561e-163	3.20175e-163	-8.25288e-164	0
-3.02486e-163	-4.08973e-163	-7.33304e-163	2.99622e-164	6.31249e-164	-7.40817e-164	-1.86756e-163	-2.41569e-163	-6.71974e-163	-1.6897e-163	6.03755e-164	5.56024e-163	-5.10707e-165	-1.93481e-163	2.7211e-164	2.41181e-163	-3.21222e-164	5.04448e-164	-9.42632e-163	-1.49781e-163	4.26558e-163	-7.54621e-164	1.53649e-162	-4.19129e-163	-1.13132e-163	-1.22147e-162	3.59742e-163	4.34561e-163	3.20175e-163	-8.25288e-164	0
-3.02486e-163	-4.08973e-163	-7.33304e-163	2.99622e-164	6.31249e-164	-7.40817e-164	-1.86756e-163	-2.41569e-163	-6.71974e-163	-1.6897e-163	6.03755e-164	5.56024e-163	-5.10707e-165	-1.93481e-163	2.7211e-164	2.41181e-163	-3.21222e-164	5.04448e-164	-9.42632e-163	-1.49781e-163	4.26558e-163	-7.54621e-164	1.53649e-162	-4.19129e-163	-1.13132e-163	-1.22147e-162	3.59742e-163	4.34561e-163	3.20175e-163	-8.25288e-164	0
-3.02486e-163	-4.08973e-163	-7.33304e-163	2.99622e-164	6.31249e-164	-7.40817e-164	-1.86756e-163	-2.41569e-163	-6.71974e-163	-1.6897e-163	6.03755e-164	5.56024e-163	-5.10707e-165	-1.93481e-163	2.7211e-164	2.41181e-163	-3.21222e-164	5.04448e-164	-9.42632e-163	-1.49781e-163	4.26558e-163	-7.54621e-164	1.53649e-162	-4.19129e-163	-1.13132e-163	-1.22147e-162	3.59742e-163	4.34561e-163	3.20175e-163	-8.25288e-164	0
-3.02486e-163	-4.08973e-163	-7.33304e-163	2.99622e-164	6.31249e-164	-7.40817e-164	-1.86756e-163	-2.41569e-163	-6.71974e-163	-1.6897e-163	6.03755e-164	5.56024e-163	-5.10707e-165	-1.93481e-163	2.7211e-164	2.41181e-163	-3.21222e-164	5.04448e-164	-9.42632e-163	-1.49781e-163	4.26558e-163	-7.54621e-164	1.53649e-162	-4.19129e-163	-1.13132e-163	-1.22147e-162	3.59742e-163	4.34561e-163	3.20175e-163	-8.25288e-164	0
-3.02486e-163	-4.08973e-163	-7.33304e-163	2.99622e-164	6.31249e-164	-7.40817e-164	-1.86756e-163	-2.41569e-163	-6.71974e-163	-1.6897e-163	6.03755e-164	5.56024e-163	-5.10707e-165	-1.93481e-163	2.7211e-164	2.41181e-163	-3.21222e-164	5.04448e-164	-9.42632e-163	-1.49781e-163	4.26558e-163	-7.54621e-164	1.53649e-162	-4.19129e-163	-1.13132e-163	-1.22147e-162	3.59742e-163	4.34561e-163	3.20175e-163	-8.25288e-164	0
-3.02486e-163	-4.08973e-163	-7.33304e-163	2.99622e-164	6.31249e-164	-7.40817e-164	-1.86756e-163	-2.41569e-163	-6.71974e-163	-1.6897e-163	6.03755e-164	5.56024e-163	-5.10707e-165	-1.93481e-163	2.7211e-164	2.41181e-163	-3.21222e-164	5.04448e-164	-9.42632e-163	-1.49781e-163	4.26558e-163	-7.54621e-164	1.53649e-162	-4.19129e-163	-1.13132e-163	-1.22147e-162	3.59742e-163	4.34561e-163	3.20175e-163	-8.25288e-164	0
-3.02486e-163	-4.08973e-163	-7.33304e-163	2.99622e-164	6.31249e-164	-7.40817e-164	-1.86756e-163	-2.41569e-163	-6.71974e-163	-1.6897e-163	6.03755e-164	5.56024e-163	-5.10707e-165	-1.93481e-163	2.7211e-164	2.41181e-163	-3.21222e-164	5.04448e-164	-9.42632e-163	-1.49781e-163	4.26558e-163	-7.54621e-164	1.53649e-162	-4.19129e-163	-1.13132e-163	-1.22147e-162	3.59742e-163	4.34561e-163	3.20175e-163	-8.25288e-164	0
-3.02486e-163	-4.08973e-163	-7.33304e-163	2.99622e-164	6.31249e-164	-7.40817e-164	-1.86756e-163	-2.41569e-163	-6.71974e-163	-1.6897e-163	6.03755e-164	5.56024e-163	-5.10707e-165	-1.93481e-163	2.7211e-164	2.41181e-163	-3.21222e-164	5.04448e-164	-9.42632e-163	-1.49781e-163	4.26558e-163	-7.54621e-164	1.53649e-162	-4.19129e-163	-1.13132e-163	-1.22147e-162	3.59742e-163	4.34561e-163	3.20175e-163	-8.25288e-164	0
-3.02486e-163	-4.08973e-163	-7.33304e-163	2.99622e-164	6.31249e-164	-7.40817e-164	-1.86756e-163	-2.41569e-163	-6.71974e-163	-1.6897e-163	6.03755e-164	5.56024e-163	-5.10707e-165	-1.93481e-163	2.7211e-164	2.41181e-163	-3.21222e-164	5.04448e-164	-9.42632e-163	-1.49781e-163	4.26558e-163	-7.54621e-164	1.53649e-162	-4.19129e-163	-1.13132e-163	-1.22147e-162	3.59742e-163	4.34561e-163	3.20175e-163	-8.25288e-164	0
-3.02486e-163	-4.08973e-163	-7.33304e-163	2.99622e-164	6.31249e-164	-7.40817e-164	-1.86756e-163	-2.41569e-163	-6.71974e-163	-1.6897e-163	6.03755e-164	5.56024e-163	-5.10707e-165	-1.93481e-163	2.7211e-164	2.41181e-163	-3.21222e-164	5.04448e-164	-9.42632e-163	-1.49781e-163	4.26558e-163	-7.54621e-164	1.53649e-162	-4.19129e-163	-1.13132e-163	-1.22147e-162	3.59742e-163	4.34561e-163	3.20175e-163	-8.25288e-164	0
-3.02486e-163	-4.08973e-163	-7.33304e-163	2.99622e-164	6.31249e-164	-7.40817e-164	-1.86756e-163	-2.41569e-163	-6.71974e-163	-1.6897e-163	6.03755e-164	5.56024e-163	-5.10707e-165	-1.93481e-163	2.7211e-164	2.41181e-163	-3.21222e-164	5.04448e-164	-9.42632e-163	-1.49781e-163	4.26558e-163	-7.54621e-164	1.53649e-162	-4.19129e-163	-1.13132e-163	-1.22147e-162	3.59742e-163	4.34561e-163	3.20175e-163	-8.25288e-164	0
-3.02486e-163	-4.08973e-163	-7.33304e-163	2.99622e-164	6.31249e-164	-7.40817e-164	-1.86756e-163	-2.41569e-163	-6.71974e-163	-1.6897e-163	6.03755e-164	5.56024e-163	-5.10707e-165	-1.93481e-163	2.7211e-164	2.41181e-163	-3.21222e-164	5.04448e-164	-9.42632e-163	-1.49781e-163	4.26558e-163	-7.54621e-164	1.53649e-162	-4.19129e-163	-1.13132e-163	-1.22147e-162	3.59742e-163	4.34561e-163	3.20175e-163	-8.25288e-164	0
-3.02486e-163	-4.08973e-163	-7.33304e-163	2.99622e-164	6.31249e-164	-7.40817e-164	-1.86756e-163	-2.41569e-163	-6.71974e-163	-1.6897e-163	6.03755e-164	5.56024e-163	-5.10707e-165	-1.93481e-163	2.7211e-164	2.41181e-163	-3.21222e-164	5.04448e-164	-9.42632e-163	-1.49781e-163	4.26558e-163	-7.54621e-164	1.53649e-162	-4.19129e-163	-1.13132e-163	-1.22147e-162	3.59742e-163	4.34561e-163	3.20175e-163	-8.25288e-164	0
-3.02486e-163	-4.08973e-163	-7.33304e-163	2.99622e-164	6.31249e-164	-7.40817e-164	-1.86756e-163	-2.41569e-163	-6.71974e-163	-1.6897e-163	6.03755e-164	5.56024e-163	-5.10707e-165	-1.93481e-163	2.7211e-164	2.41181e-163	-3.21222e-164	5.04448e-164	-9.42632e-163	-1.49781e-163	4.26558e-163	-7.54621e-164	1.53649e-162	-4.19129e-163	-1.13132e-163	-1.22147e-162	3.59742e-163	4.34561e-163	3.20175e-163	-8.25288e-164	0
-3.02486e-163	-4.08973e-163	-7.33304e-163	2.99622e-164	6.31249e-164	-7.40817e-164	-1.86756e-163	-2.41569e-163	-6.71974e-163	-1.6897e-163	6.03755e-164	5.56024e-163	-5.10707e-165	-1.93481e-163	2.7211e-164	2.41181e-163	-3.21222e-164	5.04448e-164	-9.42632e-163	-1.49781e-163	4.26558e-163	-7.54621e-164	1.53649e-162	-4.19129e-163	-1.13132e-163	-1.22147e-162	3.59742e-163	4.34561e-163	3.20175e-163	-8.25288e-164	0
-3.02486e-163	-4.08973e-163	-7.33304e-163	2.99622e-164	6.31249e-164	-7.40817e-164	-1.86756e-163	-2.41569e-163	-6.71974e-163	-1.6897e-163	6.03755e-164	5.56024e-163	-5.10707e-165	-1.93481e-163	2.7211e-164	2.41181e-163	-3.21222e-164	5.04448e-164	-9.42632e-163	-1.49781e-163	4.26558e-163	-7.54621e-164	1.53649e-162	-4.19129e-163	-1.13132e-163	-1.22147e-162	3.59742e-163	4.34561e-163	3.20175e-163	-8.25288e-164	0
-3.02486e-163	-4.08973e-163	-7.33304e-163	2.99622e-164	6.31249e-164	-7.40817e-164	-1.86756e-163	-2.41569e-163	-6.71974e-163	-1.6897e-163	6.03755e-164	5.56024e-163	-5.10707e-165	-1.93481e-163	2.7211e-164	2.41181e-163	-3.21222e-164	5.04448e-164	-9.42632e-163	-1.49781e-163	4.26558e-163	-7.54621e-164	1.53649e-162	-4.19129e-163	-1.13132e-163	-1.22147e-162	3.59742e-163	4.34561e-163	3.20175e-163	-8.25288e-164	0
-3.02486e-163	-4.08973e-163	-7.33304e-163	2.99622e-164	6.31249e-164	-7.40817e-164	-1.86756e-163	-2.41569e-163	-6.71974e-163	-1.6897e-163	6.03755e-164	5.56024e-163	-5.10707e-165	-1.93481e-163	2.7211e-164	2.41181e-163	-3.21222e-164	5.04448e-164	-9.42632e-163	-1.49781e-163	4.26558e-163	-7.54621e-164	1.53649e-162	-4.19129e-163	-1.13132e-163	-1.22147e-162	3.59742e-163	4.34561e-163	3.20175e-163	-8.25288e-164	0
-3.02486e-163	-4.08973e-163	-7.33304e-163	2.99622e-164	6.31249e-164	-7.40817e-164	-1.86756e-163	-2.41569e-163	-6.71974e-163	-1.6897e-163	6.03755e-164	5.56024e-163	-5.10707e-165	-1.93481e-163	2.7211e-164	2.41181e-163	-3.21222e-164	5.04448e-164	-9.42632e-163	-1.49781e-163	4.26558e-163	-7.54621e-164	1.53649e-162	-4.19129e-163	-1.13132e-163	-1.22147e-162	3.59742e-163	4.34561e-163	3.20175e-163	-8.25288e-164	0
-3.02486e-163	-4.08973e-163	-7.33304e-163	2.99622e-164	6.31249e-164	-7.40817e-164	-1.86756e-163	-2.41569e-163	-6.71974e-163	-1.6897e-163	6.03755e-164	5.56024e-163	-5.10707e-165	-1.93481e-163	2.7211e-164	2.41181e-163	-3.21222e-164	5.04448e-164	-9.42632e-163	-1.49781e-163	4.26558e-163	-7.54621e-164	1.53649e-162	-4.19129e-163	-1.13132e-163	-1.22147e-162	3.59742e-163	4.34561e-163	3.20175e-163	-8.25288e-164	0
-3.02486e-163	-4.08973e-163	-7.33304e-163	2.99622e-164	6.31249e-164	-7.40817e-164	-1.86756e-163	-2.41569e-163	-6.71974e-163	-1.6897e-163	6.03755e-164	5.56024e-163	-5.10707e-165	-1.93481e-163	2.7211e-164	2.41181e-163	-3.21222e-164	5.04448e-164	-9.42632e-163	-1.49781e-163	4.26558e-163	-7.54621e-164	1.53649e-162	-4.19129e-163	-1.13132e-163	-1.22147e-162	3.59742e-163	4.34561e-163	3.20175e-163	-8.25288e-164	0
-3.02486e-163	-4.08973e-163	-7.33304e-163	2.99622e-164	6.31249e-164	-7.40817e-164	-1.86756e-163	-2.41569e-163	-6.71974e-163	-1.6897e-163	6.03755e-164	5.56024e-163	-5.10707e-165	-1.93481e-163	2.7211e-164	2.41181e-163	-3.21222e-164	5.04448e-164	-9.42632e-163	-1.49781e-163	4.26558e-163	-7.54621e-164	1.53649e-162	-4.19129e-163	-1.13132e-163	-1.22147e-162	3.59742e-163	4.34561e-163	3.20175e-163	-8.25288e-164	0
-3.02486e-163	-4.08973e-163	-7.33304e-163	2.99622e-164	6.31249e-164	-7.40817e-164	-1.86756e-163	-2.41569e-163	-6.71974e-163	-1.6897e-163	6.03755e-164	5.56024e-163	-5.10707e-165	-1.93481e-163	2.7211e-164	2.41181e-163	-3.21222e-164	5.04448e-164	-9.42632e-163	-1.49781e-163	4.26558e-163	-7.54621e-164	1.53649e-162	-4.19129e-163	-1.13132e-163	-1.22147e-162	3.59742e-163	4.34561e-163	3.20175e-163	-8.25288e-164	0
-3.02486e-163	-4.08973e-163	-7.33304e-163	2.99622e-164	6.31249e-164	-7.40817e-164	-1.86756e-163	-2.41569e-163	-6.71974e-163	-1.6897e-163	6.03755e-164	5.56024e-163	-5.10707e-165	-1.93481e-163	2.7211e-164	2.41181e-163	-3.21222e-164	5.04448e-164	-9.42632e-163	-1.49781e-163	4.26558e-163	-7.54621e-164	1.53649e-162	-4.19129e-163	-1.13132e-163	-1.22147e-162	3.59742e-163	4.34561e-163	3.20175e-163	-8.25288e-164	0
-3.02486e-163	-4.08973e-163	-7.33304e-163	2.99622e-164	6.31249e-164	-7.40817e-164	-1.86756e-163	-2.41569e-163	-6.71974e-163	-1.6897e-163	6.03755e-164	5.56024e-163	-5.10707e-165	-1.93481e-163	2.7211e-164	2.41181e-163	-3.21222e-164	5.04448e-164	-9.42632e-163	-1.49781e-163	4.26558e-163	-7.54621e-164	1.53649e-162	-4.19129e-163	-1.13132e-163	-1.22147e-162	3.59742e-163	4.34561e-163	3.20175e-163	-8.25288e-164	0
-3.02486e-163	-4.08973e-163	-7.33304e-163	2.99622e-164	6.31249e-164	-7.40817e-164	-1.86756e-163	-2.41569e-163	-6.71974e-163	-1.6897e-163	6.03755e-164	5.56024e-163	-5.10707e-165	-1.93481e-163	2.7211e-164	2.41181e-163	-3.21222e-164	5.04448e-164	-9.42632e-163	-1.49781e-163	4.26558e-163	-7.54621e-164	1.53649e-162	-4.19129e-163	-1.13132e-163	-1.22147e-162	3.59742e-163	4.34561e-163	3.20175e-163	-8.25288e-164	0
-3.02486e-163	-4.08973e-163	-7.33304e-163	2.99622e-164	6.31249e-164	-7.40817e-164	-1.86756e-163	-2.41569e-163	-6.71974e-163	-1.6897e-163	6.03755e-164	5.56024e-163	-5.10707e-165	-1.93481e-163	2.7211e-164	2.41181e-163	-3.21222e-164	5.04448e-164	-9.42632e-163	-1.49781e-163	4.26558e-163	-7.54621e-164	1.53649e-162	-4.19129e-163	-1.13132e-163	-1.22147e-162	3.59742e-163	4.34561e-163	3.20175e-163	-8.25288e-164	0
-3.02486e-163	-4.08973e-163	-7.33304e-163	2.99622e-164	6.31249e-164	-7.40817e-164	-1.86756e-163	-2.41569e-163	-6.71974e-163	-1.6897e-163	6.03755e-164	5.56024e-163	-5.10707e-165	-1.93481e-163	2.7211e-164	2.41181e-163	-3.21222e-164	5.04448e-164	-9.42632e-163	-1.49781e-163	4.26558e-163	-7.54621e-164	1.53649e-162	-4.19129e-163	-1.13132e-163	-1.22147e-162	3.59742e-163	4.34561e-163	3.20175e-163	-8.25288e-164	0
-3.02486e-163	-4.08973e-163	-7.33304e-163	2.99622e-164	6.31249e-164	-7.40817e-164	-1.86756e-163	-2.41569e-163	-6.71974e-163	-1.6897e-163	6.03755e-164	5.56024e-163	-5.10707e-165	-1.93481e-163	2.7211e-164	2.41181e-163	-3.21222e-164	5.04448e-164	-9.42632e-163	-1.49781e-163	4.26558e-163	-7.54621e-164	1.53649e-162	-4.19129e-163	-1.13132e-163	-1.22147e-162	3.59742e-163	4.34561e-163	3.20175e-163	-8.25288e-164	0
-3.02486e-163	-4.08973e-163	-7.33304e-163	2.99622e-164	6.31249e-164	-7.40817e-164	-1.86756e-163	-2.41569e-163	-6.71974e-163	-1.6897e-163	6.03755e-164	5.56024e-163	-5.10707e-165	-1.93481e-163	2.7211e-164	2.41181e-163	-3.21222e-164	5.04448e-164	-9.42632e-163	-1.49781e-163	4.26558e-163	-7.54621e-164	1.53649e-162	-4.19129e-163	-1.13132e-163	-1.22147e-162	3.59742e-163	4.34561e-163	3.20175e-163	-8.25288e-164	0
-3.02486e-163	-4.08973e-163	-7.33304e-163	2.99622e-164	6.31249e-164	-7.40817e-164	-1.86756e-163	-2.41569e-163	-6.71974e-163	-1.6897e-163	6.03755e-164	5.56024e-163	-5.10707e-165	-1.93481e-163	2.7211e-164	2.41181e-163	-3.21222e-164	5.04448e-164	-9.42632e-163	-1.49781e-163	4.26558e-163	-7.54621e-164	1.53649e-162	-4.19129e-163	-1.13132e-163	-1.22147e-162	3.59742e-163	4.34561e-163	3.20175e-163	-8.25288e-164	0
-3.02486e-163	-4.08973e-163	-7.33304e-163	2.99622e-164	6.31249e-164	-7.40817e-164	-1.86756e-163	-2.41569e-163	-6.71974e-163	-1.6897e-163	6.03755e-164	5.56024e-163	-5.10707e-165	-1.93481e-163	2.7211e-164	2.41181e-163	-3.21222e-164	5.04448e-164	-9.42632e-163	-1.49781e-163	4.26558e-163	-7.54621e-164	1.53649e-162	-4.19129e-163	-1.13132e-163	-1.22147e-162	3.59742e-163	4.34561e-163	3.20175e-163	-8.25288e-164	0
-3.02486e-163	-4.08973e-163	-7.33304e-163	2.99622e-164	6.31249e-164	-7.40817e-164	-1.86756e-163	-2.41569e-163	-6.71974e-163	-1.6897e-163	6.03755e-164	5.56024e-163	-5.10707e-165	-1.93481e-163	2.7211e-164	2.41181e-163	-3.21222e-164	5.04448e-164	-9.42632e-163	-1.49781e-163	4.26558e-163	-7.54621e-164	1.53649e-162	-4.19129e-163	-1.13132e-163	-1.22147e-162	3.59742e-163	4.34561e-163	3.20175e-163	-8.25288e-164	0
-3.02486e-163	-4.08973e-163	-7.33304e-163	2.99622e-164	6.31249e-164	-7.40817e-164	-1.86756e-163	-2.41569e-163	-6.71974e-163	-1.6897e-163	6.03755e-164	5.56024e-163	-5.10707e-165	-1.93481e-163	2.7211e-164	2.41181e-163	-3.21222e-164	5.04448e-164	-9.42632e-163	-1.49781e-163	4.26558e-163	-7.54621e-164	1.53649e-162	-4.19129e-163	-1.13132e-163	-1.22147e-162	3.59742e-163	4.34561e-163	3.20175e-163	-8.25288e-164	0
-3.02486e-163	-4.08973e-163	-7.33304e-163	2.99622e-164	6.31249e-164	-7.40817e-164	-1.86756e-163	-2.41569e-163	-6.71974e-163	-1.6897e-163	6.03755e-164	5.56024e-163	-5.10707e-165	-1.93481e-163	2.7211e-164	2.41181e-163	-3.21222e-164	5.04448e-164	-9.42632e-163	-1.49781e-163	4.26558e-163	-7.54621e-164	1.53649e-162	-4.19129e-163	-1.13132e-163	-1.22147e-162	3.59742e-163	4.34561e-163	3.20175e-163	-8.25288e-164	0
-3.02486e-163	-4.08973e-163	-7.33304e-163	2.99622e-164	6.31249e-164	-7.40817e-164	-1.86756e-163	-2.41569e-163	-6.71974e-163	-1.6897e-163	6.03755e-164	5.56024e-163	-5.10707e-165	-1.93481e-163	2.7211e-164	2.41181e-163	-3.21222e-164	5.04448e-164	-9.42632e-163	-1.49781e-163	4.26558e-163	-7.54621e-164	1.53649e-162	-4.19129e-163	-1.13132e-163	-1.22147e-162	3.59742e-163	4.34561e-163	3.20175e-163	-8.25288e-164	0
-3.02486e-163	-4.08973e-163	-7.33304e-163	2.99622e-164	6.31249e-164	-7.40817e-164	-1.86756e-163	-2.41569e-163	-6.71974e-163	-1.6897e-163	6.03755e-164	5.56024e-163	-5.10707e-165	-1.93481e-163	2.7211e-164	2.41181e-163	-3.21222e-164	5.04448e-164	-9.42632e-163	-1.49781e-163	4.26558e-163	-7.54621e-164	1.53649e-162	-4.19129e-163	-1.13132e-163	-1.22147e-162	3.59742e-163	4.34561e-163	3.20175e-163	-8.25288e-164	0
-3.02486e-163	-4.08973e-163	-7.33304e-163	2.99622e-164	6.31249e-164	-7.40817e-164	-1.86756e-163	-2.41569e-163	-6.71974e-163	-1.6897e-163	6.03755e-164	5.56024e-163	-5.10707e-165	-1.93481e-163	2.7211e-164	2.41181e-163	-3.21222e-164	5.04448e-164	-9.42632e-163	-1.49781e-163	4.26558e-163	-7.54621e-164	1.53649e-162	-4.19129e-163	-1.13132e-163	-1.22147e-162	3.59742e-163	4.34561e-163	3.20175e-163	-8.25288e-164	0
-3.02486e-163	-4.08973e-163	-7.33304e-163	2.99622e-164	6.31249e-164	-7.40817e-164	-1.86756e-163	-2.41569e-163	-6.71974e-163	-1.6897e-163	6.03755e-164	5.56024e-163	-5.10707e-165	-1.93481e-163	2.7211e-164	2.41181e-163	-3.21222e-164	5.04448e-164	-9.42632e-163	-1.49781e-163	4.26558e-163	-7.54621e-164	1.53649e-162	-4.19129e-163	-1.13132e-163	-1.22147e-162	3.59742e-163	4.34561e-163	3.20175e-163	-8.25288e-164	0
-3.02486e-163	-4.08973e-163	-7.33304e-163	2.99622e-164	6.31249e-164	-7.40817e-164	-1.86756e-163	-2.41569e-163	-6.71974e-163	-1.6897e-163	6.03755e-164	5.56024e-163	-5.10707e-165	-1.93481e-163	2.7211e-164	2.41181e-163	-3.21222e-164	5.04448e-164	-9.42632e-163	-1.49781e-163	4.26558e-163	-7.54621e-164	1.53649e-162	-4.19129e-163	-1.13132e-163	-1.22147e-162	3.59742e-163	4.34561e-163	3.20175e-163	-8.25288e-164	0
-3.02486e-163	-4.08973e-163	-7.33304e-163	2.99622e-164	6.31249e-164	-7.40817e-164	-1.86756e-163	-2.41569e-163	-6.71974e-163	-1.6897e-163	6.03755e-164	5.56024e-163	-5.10707e-165	-1.93481e-163	2.7211e-164	2.41181e-163	-3.21222e-164	5.04448e-164	-9.42632e-163	-1.49781e-163	4.26558e-163	-7.54621e-164	1.53649e-162	-4.19129e-163	-1.13132e-163	-1.22147e-162	3.59742e-163	4.34561e-163	3.20175e-163	-8.25288e-164	0
-3.02486e-163	-4.08973e-163	-7.33304e-163	2.99622e-164	6.31249e-164	-7.40817e-164	-1.86756e-163	-2.41569e-163	-6.71974e-163	-1.6897e-163	6.03755e-164	5.56024e-163	-5.10707e-165	-1.93481e-163	2.7211e-164	2.41181e-163	-3.21222e-164	5.04448e-164	-9.42632e-163	-1.49781e-163	4.26558e-163	-7.54621e-164	1.53649e-162	-4.19129e-163	-1.13132e-163	-1.22147e-162	3.59742e-163	4.34561e-163	3.20175e-163	-8.25288e-164	0
-3.02486e-163	-4.08973e-163	-7.33304e-163	2.99622e-164	6.31249e-164	-7.40817e-164	-1.86756e-163	-2.41569e-163	-6.71974e-163	-1.6897e-163	6.03755e-164	5.56024e-163	-5.10707e-165	-1.93481e-163	2.7211e-164	2.41181e-163	-3.21222e-164	5.04448e-164	-9.42632e-163	-1.49781e-163	4.26558e-163	-7.54621e-164	1.53649e-162	-4.19129e-163	-1.13132e-163	-1.22147e-162	3.59742e-163	4.34561e-163	3.20175e-163	-8.25288e-164	0
-3.02486e-163	-4.08973e-163	-7.33304e-163	2.99622e-164	6.31249e-164	-7.40817e-164	-1.86756e-163	-2.41569e-163	-6.71974e-163	-1.6897e-163	6.03755e-164	5.56024e-163	-5.10707e-165	-1.93481e-163	2.7211e-164	2.41181e-163	-3.21222e-164	5.04448e-164	-9.42632e-163	-1.49781e-163	4.26558e-163	-7.54621e-164	1.53649e-162	-4.19129e-163	-1.13132e-163	-1.22147e-162	3.59742e-163	4.34561e-163	3.20175e-163	-8.25288e-164	0
-3.02486e-163	-4.08973e-163	-7.33304e-163	2.99622e-164	6.31249e-164	-7.40817e-164	-1.86756e-163	-2.41569e-163	-6.71974e-163	-1.6897e-163	6.03755e-164	5.56024e-163	-5.10707e-165	-1.93481e-163	2.7211e-164	2.41181e-163	-3.21222e-164	5.04448e-164	-9.42632e-163	-1.49781e-163	4.26558e-163	-7.54621e-164	1.53649e-162	-4.19129e-163	-1.13132e-163	-1.22147e-162	3.59742e-163	4.34561e-163	3.20175e-163	-8.25288e-164	0
-3.02486e-163	-4.08973e-163	-7.33304e-163	2.99622e-164	6.31249e-164	-7.40817e-164	-1.86756e-163	-2.41569e-163	-6.71974e-163	-1.6897e-163	6.03755e-164	5.56024e-163	-5.10707e-165	-1.93481e-163	2.7211e-164	2.41181e-163	-3.21222e-164	5.04448e-164	-9.42632e-163	-1.49781e-163	4.26558e-163	-7.54621e-164	1.53649e-162	-4.19129e-163	-1.13132e-163	-1.22147e-162	3.59742e-163	4.34561e-163	3.20175e-163	-8.25288e-164	0
-3.02486e-163	-4.08973e-163	-7.33304e-163	2.99622e-164	6.31249e-164	-7.40817e-164	-1.86756e-163	-2.41569e-163	-6.71974e-163	-1.6897e-163	6.03755e-164	5.56024e-163	-5.10707e-165	-1.93481e-163	2.7211e-164	2.41181e-163	-3.21222e-164	5.04448e-164	-9.42632e-163	-1.49781e-163	4.26558e-163	-7.54621e-164	1.53649e-162	-4.19129e-163	-1.13132e-163	-1.22147e-162	3.59742e-163	4.34561e-163	3.20175e-163	-8.25288e-164	0
-3.02486e-163	-4.08973e-163	-7.33304e-163	2.99622e-164	6.31249e-164	-7.40817e-164	-1.86756e-163	-2.41569e-163	-6.71974e-163	-1.6897e-163	6.03755e-164	5.56024e-163	-5.10707e-165	-1.93481e-163	2.7211e-164	2.41181e-163	-3.21222e-164	5.04448e-164	-9.42632e-163	-1.49781e-163	4.26558e-163	-7.54621e-164	1.53649e-162	-4.19129e-163	-1.13132e-163	-1.22147e-162	3.59742e-163	4.34561e-163	3.20175e-163	-8.25288e-164	0
-3.02486e-163	-4.08973e-163	-7.33304e-163	2.99622e-164	6.31249e-164	-7.40817e-164	-1.86756e-163	-2.41569e-163	-6.71974e-163	-1.6897e-163	6.03755e-164	5.56024e-163	-5.10707e-165	-1.93481e-163	2.7211e-164	2.41181e-163	-3.21222e-164	5.04448e-164	-9.42632e-163	-1.49781e-163	4.26558e-163	-7.54621e-164	1.53649e-162	-4.19129e-163	-1.13132e-163	-1.22147e-162	3.59742e-163	4.34561e-163	3.20175e-163	-8.25288e-164	0
-3.02486e-163	-4.08973e-163	-7.33304e-163	2.99622e-164	6.31249e-164	-7.40817e-164	-1.86756e-163	-2.41569e-163	-6.71974e-163	-1.6897e-163	6.03755e-164	5.56024e-163	-5.10707e-165	-1.93481e-163	2.7211e-164	2.41181e-163	-3.21222e-164	5.04448e-164	-9.42632e-163	-1.49781e-163	4.26558e-163	-7.54621e-164	1.53649e-162	-4.19129e-163	-1.13132e-163	-1.22147e-162	3.59742e-163	4.34561e-163	3.20175e-163	-8.25288e-164	0
-3.02486e-163	-4.08973e-163	-7.33304e-163	2.99622e-164	6.31249e-164	-7.40817e-164	-1.86756e-163	-2.41569e-163	-6.71974e-163	-1.6897e-163	6.03755e-164	5.56024e-163	-5.10707e-165	-1.93481e-163	2.7211e-164	2.41181e-163	-3.21222e-164	5.04448e-164	-9.42632e-163	-1.49781e-163	4.26558e-163	-7.54621e-164	1.53649e-162	-4.19129e-163	-1.13132e-163	-1.22147e-162	3.59742e-163	4.34561e-163	3.20175e-163	-8.25288e-164	0
-3.02486e-163	-4.08973e-163	-7.33304e-163	2.99622e-164	6.31249e-164	-7.40817e-164	-1.86756e-163	-2.41569e-163	-6.71974e-163	-1.6897e-163	6.03755e-164	5.56024e-163	-5.10707e-165	-1.93481e-163	2.7211e-164	2.41181e-163	-3.21222e-164	5.04448e-164	-9.42632e-163	-1.49781e-163	4.26558e-163	-7.54621e-164	1.53649e-162	-4.19129e-163	-1.13132e-163	-1.22147e-162	3.59742e-163	4.34561e-163	3.20175e-163	-8.25288e-164	0
-3.02486e-163	-4.08973e-163	-7.33304e-163	2.99622e-164	6.31249e-164	-7.40817e-164	-1.86756e-163	-2.41569e-163	-6.71974e-163	-1.6897e-163	6.03755e-164	5.56024e-163	-5.10707e-165	-1.93481e-163	2.7211e-164	2.41181e-163	-3.21222e-164	5.04448e-164	-9.42632e-163	-1.49781e-163	4.26558e-163	-7.54621e-164	1.53649e-162	-4.19129e-163	-1.13132e-163	-1.22147e-162	3.59742e-163	4.34561e-163	3.20175e-163	-8.25288e-164	0
-3.02486e-163	-4.08973e-163	-7.33304e-163	2.99622e-164	6.31249e-164	-7.40817e-164	-1.86756e-163	-2.41569e-163	-6.71974e-163	-1.6897e-163	6.03755e-164	5.56024e-163	-5.10707e-165	-1.93481e-163	2.7211e-164	2.41181e-163	-3.21222e-164	5.04448e-164	-9.42632e-163	-1.49781e-163	4.26558e-163	-7.54621e-164	1.53649e-162	-4.19129e-163	-1.13132e-163	-1.22147e-162	3.59742e-163	4.34561e-163	3.20175e-163	-8.25288e-164	0
-3.02486e-163	-4.08973e-163	-7.33304e-163	2.99622e-164	6.31249e-164	-7.40817e-164	-1.86756e-163	-2.41569e-163	-6.71974e-163	-1.6897e-163	6.03755e-164	5.56024e-163	-5.10707e-165	-1.93481e-163	2.7211e-164	2.41181e-163	-3.21222e-164	5.04448e-164	-9.42632e-163	-1.49781e-163	4.26558e-163	-7.54621e-164	1.53649e-162	-4.19129e-163	-1.13132e-163	-1.22147e-162	3.59742e-163	4.34561e-163	3.20175e-163	-8.25288e-164	0
-3.02486e-163	-4.08973e-163	-7.33304e-163	2.99622e-164	6.31249e-164	-7.40817e-164	-1.86756e-163	-2.41569e-163	-6.71974e-163	-1.6897e-163	6.03755e-164	5.56024e-163	-5.10707e-165	-1.93481e-163	2.7211e-164	2.41181e-163	-3.21222e-164	5.04448e-164	-9.42632e-163	-1.49781e-163	4.26558e-163	-7.54621e-164	1.53649e-162	-4.19129e-163	-1.13132e-163	-1.22147e-162	3.59742e-163	4.34561e-163	3.20175e-163	-8.25288e-164	0
-3.02486e-163	-4.08973e-163	-7.33304e-163	2.99622e-164	6.31249e-164	-7.40817e-164	-1.86756e-163	-2.41569e-163	-6.71974e-163	-1.6897e-163	6.03755e-164	5.56024e-163	-5.10707e-165	-1.93481e-163	2.7211e-164	2.41181e-163	-3.21222e-164	5.04448e-164	-9.42632e-163	-1.49781e-163	4.26558e-163	-7.54621e-164	1.53649e-162	-4.19129e-163	-1.13132e-163	-1.22147e-162	3.59742e-163	4.34561e-163	3.20175e-163	-8.25288e-164	0
-3.02486e-163	-4.08973e-163	-7.33304e-163	2.99622e-164	6.31249e-164	-7.40817e-164	-1.86756e-163	-2.41569e-163	-6.71974e-163	-1.6897e-163	6.03755e-164	5.56024e-163	-5.10707e-165	-1.93481e-163	2.7211e-164	2.41181e-163	-3.21222e-164	5.04448e-164	-9.42632e-163	-1.49781e-163	4.26558e-163	-7.54621e-164	1.53649e-162	-4.19129e-163	-1.13132e-163	-1.22147e-162	3.59742e-163	4.34561e-163	3.20175e-163	-8.25288e-164	0
-3.02486e-163	-4.08973e-163	-7.33304e-163	2.99622e-164	6.31249e-164	-7.40817e-164	-1.86756e-163	-2.41569e-163	-6.71974e-163	-1.6897e-163	6.03755e-164	5.56024e-163	-5.10707e-165	-1.93481e-163	2.7211e-164	2.41181e-163	-3.21222e-164	5.04448e-164	-9.42632e-163	-1.49781e-163	4.26558e-163	-7.54621e-164	1.53649e-162	-4.19129e-163	-1.13132e-163	-1.22147e-162	3.59742e-163	4.34561e-163	3.20175e-163	-8.25288e-164	0
-3.02486e-163	-4.08973e-163	-7.33304e-163	2.99622e-164	6.31249e-164	-7.40817e-164	-1.86756e-163	-2.41569e-163	-6.71974e-163	-1.6897e-163	6.03755e-164	5.56024e-163	-5.10707e-165	-1.93481e-163	2.7211e-164	2.41181e-163	-3.21222e-164	5.04448e-164	-9.42632e-163	-1.49781e-163	4.26558e-163	-7.54621e-164	1.53649e-162	-4.19129e-163	-1.13132e-163	-1.22147e-162	3.59742e-163	4.34561e-163	3.20175e-163	-8.25288e-164	0
-3.02486e-163	-4.08973e-163	-7.33304e-163	2.99622e-164	6.31249e-164	-7.40817e-164	-1.86756e-163	-2.41569e-163	-6.71974e-163	-1.6897e-163	6.03755e-164	5.56024e-163	-5.10707e-165	-1.93481e-163	2.7211e-164	2.41181e-163	-3.21222e-164	5.04448e-164	-9.42632e-163	-1.49781e-163	4.26558e-163	-7.54621e-164	1.53649e-162	-4.19129e-163	-1.13132e-163	-1.22147e-162	3.59742e-163	4.34561e-163	3.20175e-163	-8.25288e-164	0
-3.02486e-163	-4.08973e-163	-7.33304e-163	2.99622e-164	6.31249e-164	-7.40817e-164	-1.86756e-163	-2.41569e-163	-6.71974e-163	-1.6897e-163	6.03755e-164	5.56024e-163	-5.10707e-165	-1.93481e-163	2.7211e-164	2.41181e-163	-3.21222e-164	5.04448e-164	-9.42632e-163	-1.49781e-163	4.26558e-163	-7.54621e-164	1.53649e-162	-4.19129e-163	-1.13132e-163	-1.22147e-162	3.59742e-163	4.34561e-163	3.20175e-163	-8.25288e-164	0
-3.02486e-163	-4.08973e-163	-7.33304e-163	2.99622e-164	6.31249e-164	-7.40817e-164	-1.86756e-163	-2.41569e-163	-6.71974e-163	-1.6897e-163	6.03755e-164	5.56024e-163	-5.10707e-165	-1.93481e-163	2.7211e-164	2.41181e-163	-3.21222e-164	5.04448e-164	-9.42632e-163	-1.49781e-163	4.26558e-163	-7.54621e-164	1.53649e-162	-4.19129e-163	-1.13132e-163	-1.22147e-162	3.59742e-163	4.34561e-163	3.20175e-163	-8.25288e-164	0
-3.02486e-163	-4.08973e-163	-7.33304e-163	2.99622e-164	6.31249e-164	-7.40817e-164	-1.86756e-163	-2.41569e-163	-6.71974e-163	-1.6897e-163	6.03755e-164	5.56024e-163	-5.10707e-165	-1.93481e-163	2.7211e-164	2.41181e-163	-3.21222e-164	5.04448e-164	-9.42632e-163	-1.49781e-163	4.26558e-163	-7.54621e-164	1.53649e-162	-4.19129e-163	-1.13132e-163	-1.22147e-162	3.59742e-163	4.34561e-163	3.20175e-163	-8.25288e-164	0
-3.02486e-163	-4.08973e-163	-7.33304e-163	2.99622e-164	6.31249e-164	-7.40817e-164	-1.86756e-163	-2.41569e-163	-6.71974e-163	-1.6897e-163	6.03755e-164	5.56024e-163	-5.10707e-165	-1.93481e-163	2.7211e-164	2.41181e-163	-3.21222e-164	5.04448e-164	-9.42632e-163	-1.49781e-163	4.26558e-163	-7.54621e-164	1.53649e-162	-4.19129e-163	-1.13132e-163	-1.22147e-162	3.59742e-163	4.34561e-163	3.20175e-163	-8.25288e-164	0
-3.02486e-163	-4.08973e-163	-7.33304e-163	2.99622e-164	6.31249e-164	-7.40817e-164	-1.86756e-163	-2.41569e-163	-6.71974e-163	-1.6897e-163	6.03755e-164	5.56024e-163	-5.10707e-165	-1.93481e-163	2.7211e-164	2.41181e-163	-3.21222e-164	5.04448e-164	-9.42632e-163	-1.49781e-163	4.26558e-163	-7.54621e-164	1.53649e-162	-4.19129e-163	-1.13132e-163	-1.22147e-162	3.59742e-163	4.34561e-163	3.20175e-163	-8.25288e-164	0
-3.02486e-163	-4.08973e-163	-7.33304e-163	2.99622e-164	6.31249e-164	-7.40817e-164	-1.86756e-163	-2.41569e-163	-6.71974e-163	-1.6897e-163	6.03755e-164	5.56024e-163	-5.10707e-165	-1.93481e-163	2.7211e-164	2.41181e-163	-3.21222e-164	5.04448e-164	-9.42632e-163	-1.49781e-163	4.26558e-163	-7.54621e-164	1.53649e-162	-4.19129e-163	-1.13132e-163	-1.22147e-162	3.59742e-163	4.34561e-163	3.20175e-163	-8.25288e-164	0
-3.02486e-163	-4.08973e-163	-7.33304e-163	2.99622e-164	6.31249e-164	-7.40817e-164	-1.86756e-163	-2.41569e-163	-6.71974e-163	-1.6897e-163	6.03755e-164	5.56024e-163	-5.10707e-165	-1.93481e-163	2.7211e-164	2.41181e-163	-3.21222e-164	5.04448e-164	-9.42632e-163	-1.49781e-163	4.26558e-163	-7.54621e-164	1.53649e-162	-4.19129e-163	-1.13132e-163	-1.22147e-162	3.59742e-163	4.34561e-163	3.20175e-163	-8.25288e-164	0
-3.02486e-163	-4.08973e-163	-7.33304e-163	2.99622e-164	6.31249e-164	-7.40817e-164	-1.86756e-163	-2.41569e-163	-6.71974e-163	-1.6897e-163	6.03755e-164	5.56024e-163	-5.10707e-165	-1.93481e-163	2.7211e-164	2.41181e-163	-3.21222e-164	5.04448e-164	-9.42632e-163	-1.49781e-163	4.26558e-163	-7.54621e-164	1.53649e-162	-4.19129e-163	-1.13132e-163	-1.22147e-162	3.59742e-163	4.34561e-163	3.20175e-163	-8.25288e-164	0
-3.02486e-163	-4.08973e-163	-7.33304e-163	2.99622e-164	6.31249e-164	-7.40817e-164	-1.86756e-163	-2.41569e-163	-6.71974e-163	-1.6897e-163	6.03755e-164	5.56024e-163	-5.10707e-165	-1.93481e-163	2.7211e-164	2.41181e-163	-3.21222e-164	5.04448e-164	-9.42632e-163	-1.49781e-163	4.26558e-163	-7.54621e-164	1.53649e-162	-4.19129e-163	-1.13132e-163	-1.22147e-162	3.59742e-163	4.34561e-163	3.20175e-163	-8.25288e-164	0
-3.02486e-163	-4.08973e-163	-7.33304e-163	2.99622e-164	6.31249e-164	-7.40817e-164	-1.86756e-163	-2.41569e-163	-6.71974e-163	-1.6897e-163	6.03755e-164	5.56024e-163	-5.10707e-165	-1.93481e-163	2.7211e-164	2.41181e-163	-3.21222e-164	5.04448e-164	-9.42632e-163	-1.49781e-163	4.26558e-163	-7.54621e-164	1.53649e-162	-4.19129e-163	-1.13132e-163	-1.22147e-162	3.59742e-163	4.34561e-163	3.20175e-163	-8.25288e-164	0
-3.02486e-163	-4.08973e-163	-7.33304e-163	2.99622e-164	6.31249e-164	-7.40817e-164	-1.86756e-163	-2.41569e-163	-6.71974e-163	-1.6897e-163	6.03755e-164	5.56024e-163	-5.10707e-165	-1.93481e-163	2.7211e-164	2.41181e-163	-3.21222e-164	5.04448e-164	-9.42632e-163	-1.49781e-163	4.26558e-163	-7.54621e-164	1.53649e-162	-4.19129e-163	-1.13132e-163	-1.22147e-162	3.59742e-163	4.34561e-163	3.20175e-163	-8.25288e-164	0
-3.02486e-163	-4.08973e-163	-7.33304e-163	2.99622e-164	6.31249e-164	-7.40817e-164	-1.86756e-163	-2.41569e-163	-6.71974e-163	-1.6897e-163	6.03755e-164	5.56024e-163	-5.10707e-165	-1.93481e-163	2.7211e-164	2.41181e-163	-3.21222e-164	5.04448e-164	-9.42632e-163	-1.49781e-163	4.26558e-163	-7.54621e-164	1.53649e-162	-4.19129e-163	-1.13132e-163	-1.22147e-162	3.59742e-163	4.34561e-163	3.20175e-163	-8.25288e-164	0
-3.02486e-163	-4.08973e-163	-7.33304e-163	2.99622e-164	6.31249e-164	-7.40817e-164	-1.86756e-163	-2.41569e-163	-6.71974e-163	-1.6897e-163	6.03755e-164	5.56024e-163	-5.10707e-165	-1.93481e-163	2.7211e-164	2.41181e-163	-3.21222e-164	5.04448e-164	-9.42632e-163	-1.49781e-163	4.26558e-163	-7.54621e-164	1.53649e-162	-4.19129e-163	-1.13132e-163	-1.22147e-162	3.59742e-163	4.34561e-163	3.20175e-163	-8.25288e-164	0
-3.02486e-163	-4.08973e-163	-7.33304e-163	2.99622e-164	6.31249e-164	-7.40817e-164	-1.86756e-163	-2.41569e-163	-6.71974e-163	-1.6897e-163	6.03755e-164	5.56024e-163	-5.10707e-165	-1.93481e-163	2.7211e-164	2.41181e-163	-3.21222e-164	5.04448e-164	-9.42632e-163	-1.49781e-163	4.26558e-163	-7.54621e-164	1.53649e-162	-4.19129e-163	-1.13132e-163	-1.22147e-162	3.59742e-163	4.34561e-163	3.20175e-163	-8.25288e-164	0
-3.02486e-163	-4.08973e-163	-7.33304e-163	2.99622e-164	6.31249e-164	-7.40817e-164	-1.86756e-163	-2.41569e-163	-6.71974e-163	-1.6897e-163	6.03755e-164	5.56024e-163	-5.10707e-165	-1.93481e-163	2.7211e-164	2.41181e-163	-3.21222e-164	5.04448e-164	-9.42632e-163	-1.49781e-163	4.26558e-163	-7.54621e-164	1.53649e-162	-4.19129e-163	-1.13132e-163	-1.22147e-162	3.59742e-163	4.34561e-163	3.20175e-163	-8.25288e-164	0
-3.02486e-163	-4.08973e-163	-7.33304e-163	2.99622e-164	6.31249e-164	-7.40817e-164	-1.86756e-163	-2.41569e-163	-6.71974e-163	-1.6897e-163	6.03755e-164	5.56024e-163	-5.10707e-165	-1.93481e-163	2.7211e-164	2.41181e-163	-3.21222e-164	5.04448e-164	-9.42632e-163	-1.49781e-163	4.26558e-163	-7.54621e-164	1.53649e-162	-4.19129e-163	-1.13132e-163	-1.22147e-162	3.59742e-163	4.34561e-163	3.20175e-163	-8.25288e-164	0
-3.02486e-163	-4.08973e-163	-7.33304e-163	2.99622e-164	6.31249e-164	-7.40817e-164	-1.86756e-163	-2.41569e-163	-6.71974e-163	-1.6897e-163	6.03755e-164	5.56024e-163	-5.10707e-165	-1.93481e-163	2.7211e-164	2.41181e-163	-3.21222e-164	5.04448e-164	-9.42632e-163	-1.49781e-163	4.26558e-163	-7.54621e-164	1.53649e-162	-4.19129e-163	-1.13132e-163	-1.22147e-162	3.59742e-163	4.34561e-163	3.20175e-163	-8.25288e-164	0
-3.02486e-163	-4.08973e-163	-7.33304e-163	2.99622e-164	6.31249e-164	-7.40817e-164	-1.86756e-163	-2.41569e-163	-6.71974e-163	-1.6897e-163	6.03755e-164	5.56024e-163	-5.10707e-165	-1.93481e-163	2.7211e-164	2.41181e-163	-3.21222e-164	5.04448e-164	-9.42632e-163	-1.49781e-163	4.26558e-163	-7.54621e-164	1.53649e-162	-4.19129e-163	-1.13132e-163	-1.22147e-162	3.59742e-163	4.34561e-163	3.20175e-163	-8.25288e-164	0
-3.02486e-163	-4.08973e-163	-7.33304e-163	2.99622e-164	6.31249e-164	-7.40817e-164	-1.86756e-163	-2.41569e-163	-6.71974e-163	-1.6897e-163	6.03755e-164	5.56024e-163	-5.10707e-165	-1.93481e-163	2.7211e-164	2.41181e-163	-3.21222e-164	5.04448e-164	-9.42632e-163	-1.49781e-163	4.26558e-163	-7.54621e-164	1.53649e-162	-4.19129e-163	-1.13132e-163	-1.22147e-162	3.59742e-163	4.34561e-163	3.20175e-163	-8.25288e-164	0
-3.02486e-163	-4.08973e-163	-7.33304e-163	2.99622e-164	6.31249e-164	-7.40817e-164	-1.86756e-163	-2.41569e-163	-6.71974e-163	-1.6897e-163	6.03755e-164	5.56024e-163	-5.10707e-165	-1.93481e-163	2.7211e-164	2.41181e-163	-3.21222e-164	5.04448e-164	-9.42632e-163	-1.49781e-163	4.26558e-163	-7.54621e-164	1.53649e-162	-4.19129e-163	-1.13132e-163	-1.22147e-162	3.59742e-163	4.34561e-163	3.20175e-163	-8.25288e-164	0
-3.02486e-163	-4.08973e-163	-7.33304e-163	2.99622e-164	6.31249e-164	-7.40817e-164	-1.86756e-163	-2.41569e-163	-6.71974e-163	-1.6897e-163	6.03755e-164	5.56024e-163	-5.10707e-165	-1.93481e-163	2.7211e-164	2.41181e-163	-3.21222e-164	5.04448e-164	-9.42632e-163	-1.49781e-163	4.26558e-163	-7.54621e-164	1.53649e-162	-4.19129e-163	-1.13132e-163	-1.22147e-162	3.59742e-163	4.34561e-163	3.20175e-163	-8.25288e-164	0
-3.02486e-163	-4.08973e-163	-7.33304e-163	2.99622e-164	6.31249e-164	-7.40817e-164	-1.86756e-163	-2.41569e-163	-6.71974e-163	-1.6897e-163	6.03755e-164	5.56024e-163	-5.10707e-165	-1.93481e-163	2.7211e-164	2.41181e-163	-3.21222e-164	5.04448e-164	-9.42632e-163	-1.49781e-163	4.26558e-163	-7.54621e-164	1.53649e-162	-4.19129e-163	-1.13132e-163	-1.22147e-162	3.59742e-163	4.34561e-163	3.20175e-163	-8.25288e-164	0
-3.02486e-163	-4.08973e-163	-7.33304e-163	2.99622e-164	6.31249e-164	-7.40817e-164	-1.86756e-163	-2.41569e-163	-6.71974e-163	-1.6897e-163	6.03755e-164	5.56024e-163	-5.10707e-165	-1.93481e-163	2.7211e-164	2.41181e-163	-3.21222e-164	5.04448e-164	-9.42632e-163	-1.49781e-163	4.26558e-163	-7.54621e-164	1.53649e-162	-4.19129e-163	-1.13132e-163	-1.22147e-162	3.59742e-163	4.34561e-163	3.20175e-163	-8.25288e-164	0
-3.02486e-163	-4.08973e-163	-7.33304e-163	2.99622e-164	6.31249e-164	-7.40817e-164	-1.86756e-163	-2.41569e-163	-6.71974e-163	-1.6897e-163	6.03755e-164	5.56024e-163	-5.10707e-165	-1.93481e-163	2.7211e-164	2.41181e-163	-3.21222e-164	5.04448e-164	-9.42632e-163	-1.49781e-163	4.26558e-163	-7.54621e-164	1.53649e-162	-4.19129e-163	-1.13132e-163	-1.22147e-162	3.59742e-163	4.34561e-163	3.20175e-163	-8.25288e-164	0
-3.02486e-163	-4.08973e-163	-7.33304e-163	2.99622e-164	6.31249e-164	-7.40817e-164	-1.86756e-163	-2.41569e-163	-6.71974e-163	-1.6897e-163	6.03755e-164	5.56024e-163	-5.10707e-165	-1.93481e-163	2.7211e-164	2.41181e-163	-3.21222e-164	5.04448e-164	-9.42632e-163	-1.49781e-163	4.26558e-163	-7.54621e-164	1.53649e-162	-4.19129e-163	-1.13132e-163	-1.22147e-162	3.59742e-163	4.34561e-163	3.20175e-163	-8.25288e-164	0
-3.02486e-163	-4.08973e-163	-7.33304e-163	2.99622e-164	6.31249e-164	-7.40817e-164	-1.86756e-163	-2.41569e-163	-6.71974e-163	-1.6897e-163	6.03755e-164	5.56024e-163	-5.10707e-165	-1.93481e-163	2.7211e-164	2.41181e-163	-3.21222e-164	5.04448e-164	-9.42632e-163	-1.49781e-163	4.26558e-163	-7.54621e-164	1.53649e-162	-4.19129e-163	-1.13132e-163	-1.22147e-162	3.59742e-163	4.34561e-163	3.20175e-163	-8.25288e-164	0
-3.02486e-163	-4.08973e-163	-7.33304e-163	2.99622e-164	6.31249e-164	-7.40817e-164	-1.86756e-163	-2.41569e-163	-6.71974e-163	-1.6897e-163	6.03755e-164	5.56024e-163	-5.10707e-165	-1.93481e-163	2.7211e-164	2.41181e-163	-3.21222e-164	5.04448e-164	-9.42632e-163	-1.49781e-163	4.26558e-163	-7.54621e-164	1.53649e-162	-4.19129e-163	-1.13132e-163	-1.22147e-162	3.59742e-163	4.34561e-163	3.20175e-163	-8.25288e-164	0
-3.02486e-163	-4.08973e-163	-7.33304e-163	2.99622e-164	6.31249e-164	-7.40817e-164	-1.86756e-163	-2.41569e-163	-6.71974e-163	-1.6897e-163	6.03755e-164	5.56024e-163	-5.10707e-165	-1.93481e-163	2.7211e-164	2.41181e-163	-3.21222e-164	5.04448e-164	-9.42632e-163	-1.49781e-163	4.26558e-163	-7.54621e-164	1.53649e-162	-4.19129e-163	-1.13132e-163	-1.22147e-162	3.59742e-163	4.34561e-163	3.20175e-163	-8.25288e-164	0
-3.02486e-163	-4.08973e-163	-7.33304e-163	2.99622e-164	6.31249e-164	-7.40817e-164	-1.86756e-163	-2.41569e-163	-6.71974e-163	-1.6897e-163	6.03755e-164	5.56024e-163	-5.10707e-165	-1.93481e-163	2.7211e-164	2.41181e-163	-3.21222e-164	5.04448e-164	-9.42632e-163	-1.49781e-163	4.26558e-163	-7.54621e-164	1.53649e-162	-4.19129e-163	-1.13132e-163	-1.22147e-162	3.59742e-163	4.34561e-163	3.20175e-163	-8.25288e-164	0
-3.02486e-163	-4.08973e-163	-7.33304e-163	2.99622e-164	6.31249e-164	-7.40817e-164	-1.86756e-163	-2.41569e-163	-6.71974e-163	-1.6897e-163	6.03755e-164	5.56024e-163	-5.10707e-165	-1.93481e-163	2.7211e-164	2.41181e-163	-3.21222e-164	5.04448e-164	-9.42632e-163	-1.49781e-163	4.26558e-163	-7.54621e-164	1.53649e-162	-4.19129e-163	-1.13132e-163	-1.22147e-162	3.59742e-163	4.34561e-163	3.20175e-163	-8.25288e-164	0
-3.02486e-163	-4.08973e-163	-7.33304e-163	2.99622e-164	6.31249e-164	-7.40817e-164	-1.86756e-163	-2.41569e-163	-6.71974e-163	-1.6897e-163	6.03755e-164	5.56024e-163	-5.10707e-165	-1.93481e-163	2.7211e-164	2.41181e-163	-3.21222e-164	5.04448e-164	-9.42632e-163	-1.49781e-163	4.26558e-163	-7.54621e-164	1.53649e-162	-4.19129e-163	-1.13132e-163	-1.22147e-162	3.59742e-163	4.34561e-163	3.20175e-163	-8.25288e-164	0
-3.02486e-163	-4.08973e-163	-7.33304e-163	2.99622e-164	6.31249e-164	-7.40817e-164	-1.86756e-163	-2.41569e-163	-6.71974e-163	-1.6897e-163	6.03755e-164	5.56024e-163	-5.10707e-165	-1.93481e-163	2.7211e-164	2.41181e-163	-3.21222e-164	5.04448e-164	-9.42632e-163	-1.49781e-163	4.26558e-163	-7.54621e-164	1.53649e-162	-4.19129e-163	-1.13132e-163	-1.22147e-162	3.59742e-163	4.34561e-163	3.20175e-163	-8.25288e-164	0
-3.02486e-163	-4.08973e-163	-7.33304e-163	2.99622e-164	6.31249e-164	-7.40817e-164	-1.86756e-163	-2.41569e-163	-6.71974e-163	-1.6897e-163	6.03755e-164	5.56024e-163	-5.10707e-165	-1.93481e-163	2.7211e-164	2.41181e-163	-3.21222e-164	5.04448e-164	-9.42632e-163	-1.49781e-163	4.26558e-163	-7.54621e-164	1.53649e-162	-4.19129e-163	-1.13132e-163	-1.22147e-162	3.59742e-163	4.34561e-163	3.20175e-163	-8.25288e-164	0
-3.02486e-163	-4.08973e-163	-7.33304e-163	2.99622e-164	6.31249e-164	-7.40817e-164	-1.86756e-163	-2.41569e-163	-6.71974e-163	-1.6897e-163	6.03755e-164	5.56024e-163	-5.10707e-165	-1.93481e-163	2.7211e-164	2.41181e-163	-3.21222e-164	5.04448e-164	-9.42632e-163	-1.49781e-163	4.26558e-163	-7.54621e-164	1.53649e-162	-4.19129e-163	-1.13132e-163	-1.22147e-162	3.59742e-163	4.34561e-163	3.20175e-163	-8.25288e-164	0
-3.02486e-163	-4.08973e-163	-7.33304e-163	2.99622e-164	6.31249e-164	-7.40817e-164	-1.86756e-163	-2.41569e-163	-6.71974e-163	-1.6897e-163	6.03755e-164	5.56024e-163	-5.10707e-165	-1.93481e-163	2.7211e-164	2.41181e-163	-3.21222e-164	5.04448e-164	-9.42632e-163	-1.49781e-163	4.26558e-163	-7.54621e-164	1.53649e-162	-4.19129e-163	-1.13132e-163	-1.22147e-162	3.59742e-163	4.34561e-163	3.20175e-163	-8.25288e-164	0
-3.02486e-163	-4.08973e-163	-7.33304e-163	2.99622e-164	6.31249e-164	-7.40817e-164	-1.86756e-163	-2.41569e-163	-6.71974e-163	-1.6897e-163	6.03755e-164	5.56024e-163	-5.10707e-165	-1.93481e-163	2.7211e-164	2.41181e-163	-3.21222e-164	5.04448e-164	-9.42632e-163	-1.49781e-163	4.26558e-163	-7.54621e-164	1.53649e-162	-4.19129e-163	-1.13132e-163	-1.22147e-162	3.59742e-163	4.34561e-163	3.20175e-163	-8.25288e-164	0
-3.02486e-163	-4.08973e-163	-7.33304e-163	2.99622e-164	6.31249e-164	-7.40817e-164	-1.86756e-163	-2.41569e-163	-6.71974e-163	-1.6897e-163	6.03755e-164	5.56024e-163	-5.10707e-165	-1.93481e-163	2.7211e-164	2.41181e-163	-3.21222e-164	5.04448e-164	-9.42632e-163	-1.49781e-163	4.26558e-163	-7.54621e-164	1.53649e-162	-4.19129e-163	-1.13132e-163	-1.22147e-162	3.59742e-163	4.34561e-163	3.20175e-163	-8.25288e-164	0
-3.02486e-163	-4.08973e-163	-7.33304e-163	2.99622e-164	6.31249e-164	-7.40817e-164	-1.86756e-163	-2.41569e-163	-6.71974e-163	-1.6897e-163	6.03755e-164	5.56024e-163	-5.10707e-165	-1.93481e-163	2.7211e-164	2.41181e-163	-3.21222e-164	5.04448e-164	-9.42632e-163	-1.49781e-163	4.26558e-163	-7.54621e-164	1.53649e-162	-4.19129e-163	-1.13132e-163	-1.22147e-162	3.59742e-163	4.34561e-163	3.20175e-163	-8.25288e-164	0
-3.02486e-163	-4.08973e-163	-7.33304e-163	2.99622e-164	6.31249e-164	-7.40817e-164	-1.86756e-163	-2.41569e-163	-6.71974e-163	-1.6897e-163	6.03755e-164	5.56024e-163	-5.10707e-165	-1.93481e-163	2.7211e-164	2.41181e-163	-3.21222e-164	5.04448e-164	-9.42632e-163	-1.49781e-163	4.26558e-163	-7.54621e-164	1.53649e-162	-4.19129e-163	-1.13132e-163	-1.22147e-162	3.59742e-163	4.34561e-163	3.20175e-163	-8.25288e-164	0
-3.02486e-163	-4.08973e-163	-7.33304e-163	2.99622e-164	6.31249e-164	-7.40817e-164	-1.86756e-163	-2.41569e-163	-6.71974e-163	-1.6897e-163	6.03755e-164	5.56024e-163	-5.10707e-165	-1.93481e-163	2.7211e-164	2.41181e-163	-3.21222e-164	5.04448e-164	-9.42632e-163	-1.49781e-163	4.26558e-163	-7.54621e-164	1.53649e-162	-4.19129e-163	-1.13132e-163	-1.22147e-162	3.59742e-163	4.34561e-163	3.20175e-163	-8.25288e-164	0
-3.02486e-163	-4.08973e-163	-7.33304e-163	2.99622e-164	6.31249e-164	-7.40817e-164	-1.86756e-163	-2.41569e-163	-6.71974e-163	-1.6897e-163	6.03755e-164	5.56024e-163	-5.10707e-165	-1.93481e-163	2.7211e-164	2.41181e-163	-3.21222e-164	5.04448e-164	-9.42632e-163	-1.49781e-163	4.26558e-163	-7.54621e-164	1.53649e-162	-4.19129e-163	-1.13132e-163	-1.22147e-162	3.59742e-163	4.34561e-163	3.20175e-163	-8.25288e-164	0
-3.02486e-163	-4.08973e-163	-7.33304e-163	2.99622e-164	6.31249e-164	-7.40817e-164	-1.86756e-163	-2.41569e-163	-6.71974e-163	-1.6897e-163	6.03755e-164	5.56024e-163	-5.10707e-165	-1.93481e-163	2.7211e-164	2.41181e-163	-3.21222e-164	5.04448e-164	-9.42632e-163	-1.49781e-163	4.26558e-163	-7.54621e-164	1.53649e-162	-4.19129e-163	-1.13132e-163	-1.22147e-162	3.59742e-163	4.34561e-163	3.20175e-163	-8.25288e-164	0
-3.02486e-163	-4.08973e-163	-7.33304e-163	2.99622e-164	6.31249e-164	-7.40817e-164	-1.86756e-163	-2.41569e-163	-6.71974e-163	-1.6897e-163	6.03755e-164	5.56024e-163	-5.10707e-165	-1.93481e-163	2.7211e-164	2.41181e-163	-3.21222e-164	5.04448e-164	-9.42632e-163	-1.49781e-163	4.26558e-163	-7.54621e-164	1.53649e-162	-4.19129e-163	-1.13132e-163	-1.22147e-162	3.59742e-163	4.34561e-163	3.20175e-163	-8.25288e-164	0
-3.02486e-163	-4.08973e-163	-7.33304e-163	2.99622e-164	6.31249e-164	-7.40817e-164	-1.86756e-163	-2.41569e-163	-6.71974e-163	-1.6897e-163	6.03755e-164	5.56024e-163	-5.10707e-165	-1.93481e-163	2.7211e-164	2.41181e-163	-3.21222e-164	5.04448e-164	-9.42632e-163	-1.49781e-163	4.26558e-163	-7.54621e-164	1.53649e-162	-4.19129e-163	-1.13132e-163	-1.22147e-162	3.59742e-163	4.34561e-163	3.20175e-163	-8.25288e-164	0
-3.02486e-163	-4.08973e-163	-7.33304e-163	2.99622e-164	6.31249e-164	-7.40817e-164	-1.86756e-163	-2.41569e-163	-6.71974e-163	-1.6897e-163	6.03755e-164	5.56024e-163	-5.10707e-165	-1.93481e-163	2.7211e-164	2.41181e-163	-3.21222e-164	5.04448e-164	-9.42632e-163	-1.49781e-163	4.26558e-163	-7.54621e-164	1.53649e-162	-4.19129e-163	-1.13132e-163	-1.22147e-162	3.59742e-163	4.34561e-163	3.20175e-163	-8.25288e-164	0
-3.02486e-163	-4.08973e-163	-7.33304e-163	2.99622e-164	6.31249e-164	-7.40817e-164	-1.86756e-163	-2.41569e-163	-6.71974e-163	-1.6897e-163	6.03755e-164	5.56024e-163	-5.10707e-165	-1.93481e-163	2.7211e-164	2.41181e-163	-3.21222e-164	5.04448e-164	-9.42632e-163	-1.49781e-163	4.26558e-163	-7.54621e-164	1.53649e-162	-4.19129e-163	-1.13132e-163	-1.22147e-162	3.59742e-163	4.34561e-163	3.20175e-163	-8.25288e-164	0
-3.02486e-163	-4.08973e-163	-7.33304e-163	2.99622e-164	6.31249e-164	-7.40817e-164	-1.86756e-163	-2.41569e-163	-6.71974e-163	-1.6897e-163	6.03755e-164	5.56024e-163	-5.10707e-165	-1.93481e-163	2.7211e-164	2.41181e-163	-3.21222e-164	5.04448e-164	-9.42632e-163	-1.49781e-163	4.26558e-163	-7.54621e-164	1.53649e-162	-4.19129e-163	-1.13132e-163	-1.22147e-162	3.59742e-163	4.34561e-163	3.20175e-163	-8.25288e-164	0
-3.02486e-163	-4.08973e-163	-7.33304e-163	2.99622e-164	6.31249e-164	-7.40817e-164	-1.86756e-163	-2.41569e-163	-6.71974e-163	-1.6897e-163	6.03755e-164	5.56024e-163	-5.10707e-165	-1.93481e-163	2.7211e-164	2.41181e-163	-3.21222e-164	5.04448e-164	-9.42632e-163	-1.49781e-163	4.26558e-163	-7.54621e-164	1.53649e-162	-4.19129e-163	-1.13132e-163	-1.22147e-162	3.59742e-163	4.34561e-163	3.20175e-163	-8.25288e-164	0
-3.02486e-163	-4.08973e-163	-7.33304e-163	2.99622e-164	6.31249e-164	-7.40817e-164	-1.86756e-163	-2.41569e-163	-6.71974e-163	-1.6897e-163	6.03755e-164	5.56024e-163	-5.10707e-165	-1.93481e-163	2.7211e-164	2.41181e-163	-3.21222e-164	5.04448e-164	-9.42632e-163	-1.49781e-163	4.26558e-163	-7.54621e-164	1.53649e-162	-4.19129e-163	-1.13132e-163	-1.22147e-162	3.59742e-163	4.34561e-163	3.20175e-163	-8.25288e-164	0
-3.02486e-163	-4.08973e-163	-7.33304e-163	2.99622e-164	6.31249e-164	-7.40817e-164	-1.86756e-163	-2.41569e-163	-6.71974e-163	-1.6897e-163	6.03755e-164	5.56024e-163	-5.10707e-165	-1.93481e-163	2.7211e-164	2.41181e-163	-3.21222e-164	5.04448e-164	-9.42632e-163	-1.49781e-163	4.26558e-163	-7.54621e-164	1.53649e-162	-4.19129e-163	-1.13132e-163	-1.22147e-162	3.59742e-163	4.34561e-163	3.20175e-163	-8.25288e-164	0
-3.02486e-163	-4.08973e-163	-7.33304e-163	2.99622e-164	6.31249e-164	-7.40817e-164	-1.86756e-163	-2.41569e-163	-6.71974e-163	-1.6897e-163	6.03755e-164	5.56024e-163	-5.10707e-165	-1.93481e-163	2.7211e-164	2.41181e-163	-3.21222e-164	5.04448e-164	-9.42632e-163	-1.49781e-163	4.26558e-163	-7.54621e-164	1.53649e-162	-4.19129e-163	-1.13132e-163	-1.22147e-162	3.59742e-163	4.34561e-163	3.20175e-163	-8.25288e-164	0
-3.02486e-163	-4.08973e-163	-7.33304e-163	2.99622e-164	6.31249e-164	-7.40817e-164	-1.86756e-163	-2.41569e-163	-6.71974e-163	-1.6897e-163	6.03755e-164	5.56024e-163	-5.10707e-165	-1.93481e-163	2.7211e-164	2.41181e-163	-3.21222e-164	5.04448e-164	-9.42632e-163	-1.49781e-163	4.26558e-163	-7.54621e-164	1.53649e-162	-4.19129e-163	-1.13132e-163	-1.22147e-162	3.59742e-163	4.34561e-163	3.20175e-163	-8.25288e-164	0
-3.02486e-163	-4.08973e-163	-7.33304e-163	2.99622e-164	6.31249e-164	-7.40817e-164	-1.86756e-163	-2.41569e-163	-6.71974e-163	-1.6897e-163	6.03755e-164	5.56024e-163	-5.10707e-165	-1.93481e-163	2.7211e-164	2.41181e-163	-3.21222e-164	5.04448e-164	-9.42632e-163	-1.49781e-163	4.26558e-163	-7.54621e-164	1.53649e-162	-4.19129e-163	-1.13132e-163	-1.22147e-162	3.59742e-163	4.34561e-163	3.20175e-163	-8.25288e-164	0
-3.02486e-163	-4.08973e-163	-7.33304e-163	2.99622e-164	6.31249e-164	-7.40817e-164	-1.86756e-163	-2.41569e-163	-6.71974e-163	-1.6897e-163	6.03755e-164	5.56024e-163	-5.10707e-165	-1.93481e-163	2.7211e-164	2.41181e-163	-3.21222e-164	5.04448e-164	-9.42632e-163	-1.49781e-163	4.26558e-163	-7.54621e-164	1.53649e-162	-4.19129e-163	-1.13132e-163	-1.22147e-162	3.59742e-163	4.34561e-163	3.20175e-163	-8.25288e-164	0
-3.02486e-163	-4.08973e-163	-7.33304e-163	2.99622e-164	6.31249e-164	-7.40817e-164	-1.86756e-163	-2.41569e-163	-6.71974e-163	-1.6897e-163	6.03755e-164	5.56024e-163	-5.10707e-165	-1.93481e-163	2.7211e-164	2.41181e-163	-3.21222e-164	5.04448e-164	-9.42632e-163	-1.49781e-163	4.26558e-163	-7.54621e-164	1.53649e-162	-4.19129e-163	-1.13132e-163	-1.22147e-162	3.59742e-163	4.34561e-163	3.20175e-163	-8.25288e-164	0
-3.02486e-163	-4.08973e-163	-7.33304e-163	2.99622e-164	6.31249e-164	-7.40817e-164	-1.86756e-163	-2.41569e-163	-6.71974e-163	-1.6897e-163	6.03755e-164	5.56024e-163	-5.10707e-165	-1.93481e-163	2.7211e-164	2.41181e-163	-3.21222e-164	5.04448e-164	-9.42632e-163	-1.49781e-163	4.26558e-163	-7.54621e-164	1.53649e-162	-4.19129e-163	-1.13132e-163	-1.22147e-162	3.59742e-163	4.34561e-163	3.20175e-163	-8.25288e-164	0
-3.02486e-163	-4.08973e-163	-7.33304e-163	2.99622e-164	6.31249e-164	-7.40817e-164	-1.86756e-163	-2.41569e-163	-6.71974e-163	-1.6897e-163	6.03755e-164	5.56024e-163	-5.10707e-165	-1.93481e-163	2.7211e-164	2.41181e-163	-3.21222e-164	5.04448e-164	-9.42632e-163	-1.49781e-163	4.26558e-163	-7.54621e-164	1.53649e-162	-4.19129e-163	-1.13132e-163	-1.22147e-162	3.59742e-163	4.34561e-163	3.20175e-163	-8.25288e-164	0
-3.02486e-163	-4.08973e-163	-7.33304e-163	2.99622e-164	6.31249e-164	-7.40817e-164	-1.86756e-163	-2.41569e-163	-6.71974e-163	-1.6897e-163	6.03755e-164	5.56024e-163	-5.10707e-165	-1.93481e-163	2.7211e-164	2.41181e-163	-3.21222e-164	5.04448e-164	-9.42632e-163	-1.49781e-163	4.26558e-163	-7.54621e-164	1.53649e-162	-4.19129e-163	-1.13132e-163	-1.22147e-162	3.59742e-163	4.34561e-163	3.20175e-163	-8.25288e-164	0
-3.02486e-163	-4.08973e-163	-7.33304e-163	2.99622e-164	6.31249e-164	-7.40817e-164	-1.86756e-163	-2.41569e-163	-6.71974e-163	-1.6897e-163	6.03755e-164	5.56024e-163	-5.10707e-165	-1.93481e-163	2.7211e-164	2.41181e-163	-3.21222e-164	5.04448e-164	-9.42632e-163	-1.49781e-163	4.26558e-163	-7.54621e-164	1.53649e-162	-4.19129e-163	-1.13132e-163	-1.22147e-162	3.59742e-163	4.34561e-163	3.20175e-163	-8.25288e-164	0
-3.02486e-163	-4.08973e-163	-7.33304e-163	2.99622e-164	6.31249e-164	-7.40817e-164	-1.86756e-163	-2.41569e-163	-6.71974e-163	-1.6897e-163	6.03755e-164	5.56024e-163	-5.10707e-165	-1.93481e-163	2.7211e-164	2.41181e-163	-3.21222e-164	5.04448e-164	-9.42632e-163	-1.49781e-163	4.26558e-163	-7.54621e-164	1.53649e-162	-4.19129e-163	-1.13132e-163	-1.22147e-162	3.59742e-163	4.34561e-163	3.20175e-163	-8.25288e-164	0
-3.02486e-163	-4.08973e-163	-7.33304e-163	2.99622e-164	6.31249e-164	-7.40817e-164	-1.86756e-163	-2.41569e-163	-6.71974e-163	-1.6897e-163	6.03755e-164	5.56024e-163	-5.10707e-165	-1.93481e-163	2.7211e-164	2.41181e-163	-3.21222e-164	5.04448e-164	-9.42632e-163	-1.49781e-163	4.26558e-163	-7.54621e-164	1.53649e-162	-4.19129e-163	-1.13132e-163	-1.22147e-162	3.59742e-163	4.34561e-163	3.20175e-163	-8.25288e-164	0
-3.02486e-163	-4.08973e-163	-7.33304e-163	2.99622e-164	6.31249e-164	-7.40817e-164	-1.86756e-163	-2.41569e-163	-6.71974e-163	-1.6897e-163	6.03755e-164	5.56024e-163	-5.10707e-165	-1.93481e-163	2.7211e-164	2.41181e-163	-3.21222e-164	5.04448e-164	-9.42632e-163	-1.49781e-163	4.26558e-163	-7.54621e-164	1.53649e-162	-4.19129e-163	-1.13132e-163	-1.22147e-162	3.59742e-163	4.34561e-163	3.20175e-163	-8.25288e-164	0
-3.02486e-163	-4.08973e-163	-7.33304e-163	2.99622e-164	6.31249e-164	-7.40817e-164	-1.86756e-163	-2.41569e-163	-6.71974e-163	-1.6897e-163	6.03755e-164	5.56024e-163	-5.10707e-165	-1.93481e-163	2.7211e-164	2.41181e-163	-3.21222e-164	5.04448e-164	-9.42632e-163	-1.49781e-163	4.26558e-163	-7.54621e-164	1.53649e-162	-4.19129e-163	-1.13132e-163	-1.22147e-162	3.59742e-163	4.34561e-163	3.20175e-163	-8.25288e-164	0
-3.02486e-163	-4.08973e-163	-7.33304e-163	2.99622e-164	6.31249e-164	-7.40817e-164	-1.86756e-163	-2.41569e-163	-6.71974e-163	-1.6897e-163	6.03755e-164	5.56024e-163	-5.10707e-165	-1.93481e-163	2.7211e-164	2.41181e-163	-3.21222e-164	5.04448e-164	-9.42632e-163	-1.49781e-163	4.26558e-163	-7.54621e-164	1.53649e-162	-4.19129e-163	-1.13132e-163	-1.22147e-162	3.59742e-163	4.34561e-163	3.20175e-163	-8.25288e-164	0
-3.02486e-163	-4.08973e-163	-7.33304e-163	2.99622e-164	6.31249e-164	-7.40817e-164	-1.86756e-163	-2.41569e-163	-6.71974e-163	-1.6897e-163	6.03755e-164	5.56024e-163	-5.10707e-165	-1.93481e-163	2.7211e-164	2.41181e-163	-3.21222e-164	5.04448e-164	-9.42632e-163	-1.49781e-163	4.26558e-163	-7.54621e-164	1.53649e-162	-4.19129e-163	-1.13132e-163	-1.22147e-162	3.59742e-163	4.34561e-163	3.20175e-163	-8.25288e-164	0
-3.02486e-163	-4.08973e-163	-7.33304e-163	2.99622e-164	6.31249e-164	-7.40817e-164	-1.86756e-163	-2.41569e-163	-6.71974e-163	-1.6897e-163	6.03755e-164	5.56024e-163	-5.10707e-165	-1.93481e-163	2.7211e-164	2.41181e-163	-3.21222e-164	5.04448e-164	-9.42632e-163	-1.49781e-163	4.26558e-163	-7.54621e-164	1.53649e-162	-4.19129e-163	-1.13132e-163	-1.22147e-162	3.59742e-163	4.34561e-163	3.20175e-163	-8.25288e-164	0
-3.02486e-163	-4.08973e-163	-7.33304e-163	2.99622e-164	6.31249e-164	-7.40817e-164	-1.86756e-163	-2.41569e-163	-6.71974e-163	-1.6897e-163	6.03755e-164	5.56024e-163	-5.10707e-165	-1.93481e-163	2.7211e-164	2.41181e-163	-3.21222e-164	5.04448e-164	-9.42632e-163	-1.49781e-163	4.26558e-163	-7.54621e-164	1.53649e-162	-4.19129e-163	-1.13132e-163	-1.22147e-162	3.59742e-163	4.34561e-163	3.20175e-163	-8.25288e-164	0
-3.02486e-163	-4.08973e-163	-7.33304e-163	2.99622e-164	6.31249e-164	-7.40817e-164	-1.86756e-163	-2.41569e-163	-6.71974e-163	-1.6897e-163	6.03755e-164	5.56024e-163	-5.10707e-165	-1.93481e-163	2.7211e-164	2.41181e-163	-3.21222e-164	5.04448e-164	-9.42632e-163	-1.49781e-163	4.26558e-163	-7.54621e-164	1.53649e-162	-4.19129e-163	-1.13132e-163	-1.22147e-162	3.59742e-163	4.34561e-163	3.20175e-163	-8.25288e-164	0
-3.02486e-163	-4.08973e-163	-7.33304e-163	2.99622e-164	6.31249e-164	-7.40817e-164	-1.86756e-163	-2.41569e-163	-6.71974e-163	-1.6897e-163	6.03755e-164	5.56024e-163	-5.10707e-165	-1.93481e-163	2.7211e-164	2.41181e-163	-3.21222e-164	5.04448e-164	-9.42632e-163	-1.49781e-163	4.26558e-163	-7.54621e-164	1.53649e-162	-4.19129e-163	-1.13132e-163	-1.22147e-162	3.59742e-163	4.34561e-163	3.20175e-163	-8.25288e-164	0
-3.02486e-163	-4.08973e-163	-7.33304e-163	2.99622e-164	6.31249e-164	-7.40817e-164	-1.86756e-163	-2.41569e-163	-6.71974e-163	-1.6897e-163	6.03755e-164	5.56024e-163	-5.10707e-165	-1.93481e-163	2.7211e-164	2.41181e-163	-3.21222e-164	5.04448e-164	-9.42632e-163	-1.49781e-163	4.26558e-163	-7.54621e-164	1.53649e-162	-4.19129e-163	-1.13132e-163	-1.22147e-162	3.59742e-163	4.34561e-163	3.20175e-163	-8.25288e-164	0
-3.02486e-163	-4.08973e-163	-7.33304e-163	2.99622e-164	6.31249e-164	-7.40817e-164	-1.86756e-163	-2.41569e-163	-6.71974e-163	-1.6897e-163	6.03755e-164	5.56024e-163	-5.10707e-165	-1.93481e-163	2.7211e-164	2.41181e-163	-3.21222e-164	5.04448e-164	-9.42632e-163	-1.49781e-163	4.26558e-163	-7.54621e-164	1.53649e-162	-4.19129e-163	-1.13132e-163	-1.22147e-162	3.59742e-163	4.34561e-163	3.20175e-163	-8.25288e-164	0
-3.02486e-163	-4.08973e-163	-7.33304e-163	2.99622e-164	6.31249e-164	-7.40817e-164	-1.86756e-163	-2.41569e-163	-6.71974e-163	-1.6897e-163	6.03755e-164	5.56024e-163	-5.10707e-165	-1.93481e-163	2.7211e-164	2.41181e-163	-3.21222e-164	5.04448e-164	-9.42632e-163	-1.49781e-163	4.26558e-163	-7.54621e-164	1.53649e-162	-4.19129e-163	-1.13132e-163	-1.22147e-162	3.59742e-163	4.34561e-163	3.20175e-163	-8.25288e-164	0
-3.02486e-163	-4.08973e-163	-7.33304e-163	2.99622e-164	6.31249e-164	-7.40817e-164	-1.86756e-163	-2.41569e-163	-6.71974e-163	-1.6897e-163	6.03755e-164	5.56024e-163	-5.10707e-165	-1.93481e-163	2.7211e-164	2.41181e-163	-3.21222e-164	5.04448e-164	-9.42632e-163	-1.49781e-163	4.26558e-163	-7.54621e-164	1.53649e-162	-4.19129e-163	-1.13132e-163	-1.22147e-162	3.59742e-163	4.34561e-163	3.20175e-163	-8.25288e-164	0
-3.02486e-163	-4.08973e-163	-7.33304e-163	2.99622e-164	6.31249e-164	-7.40817e-164	-1.86756e-163	-2.41569e-163	-6.71974e-163	-1.6897e-163	6.03755e-164	5.56024e-163	-5.10707e-165	-1.93481e-163	2.7211e-164	2.41181e-163	-3.21222e-164	5.04448e-164	-9.42632e-163	-1.49781e-163	4.26558e-163	-7.54621e-164	1.53649e-162	-4.19129e-163	-1.13132e-163	-1.22147e-162	3.59742e-163	4.34561e-163	3.20175e-163	-8.25288e-164	0
-3.02486e-163	-4.08973e-163	-7.33304e-163	2.99622e-164	6.31249e-164	-7.40817e-164	-1.86756e-163	-2.41569e-163	-6.71974e-163	-1.6897e-163	6.03755e-164	5.56024e-163	-5.10707e-165	-1.93481e-163	2.7211e-164	2.41181e-163	-3.21222e-164	5.04448e-164	-9.42632e-163	-1.49781e-163	4.26558e-163	-7.54621e-164	1.53649e-162	-4.19129e-163	-1.13132e-163	-1.22147e-162	3.59742e-163	4.34561e-163	3.20175e-163	-8.25288e-164	0
-3.02486e-163	-4.08973e-163	-7.33304e-163	2.99622e-164	6.31249e-164	-7.40817e-164	-1.86756e-163	-2.41569e-163	-6.71974e-163	-1.6897e-163	6.03755e-164	5.56024e-163	-5.10707e-165	-1.93481e-163	2.7211e-164	2.41181e-163	-3.21222e-164	5.04448e-164	-9.42632e-163	-1.49781e-163	4.26558e-163	-7.54621e-164	1.53649e-162	-4.19129e-163	-1.13132e-163	-1.22147e-162	3.59742e-163	4.34561e-163	3.20175e-163	-8.25288e-164	0
-3.02486e-163	-4.08973e-163	-7.33304e-163	2.99622e-164	6.31249e-164	-7.40817e-164	-1.86756e-163	-2.41569e-163	-6.71974e-163	-1.6897e-163	6.03755e-164	5.56024e-163	-5.10707e-165	-1.93481e-163	2.7211e-164	2.41181e-163	-3.21222e-164	5.04448e-164	-9.42632e-163	-1.49781e-163	4.26558e-163	-7.54621e-164	1.53649e-162	-4.19129e-163	-1.13132e-163	-1.22147e-162	3.59742e-163	4.34561e-163	3.20175e-163	-8.25288e-164	0
-3.02486e-163	-4.08973e-163	-7.33304e-163	2.99622e-164	6.31249e-164	-7.40817e-164	-1.86756e-163	-2.41569e-163	-6.71974e-163	-1.6897e-163	6.03755e-164	5.56024e-163	-5.10707e-165	-1.93481e-163	2.7211e-164	2.41181e-163	-3.21222e-164	5.04448e-164	-9.42632e-163	-1.49781e-163	4.26558e-163	-7.54621e-164	1.53649e-162	-4.19129e-163	-1.13132e-163	-1.22147e-162	3.59742e-163	4.34561e-163	3.20175e-163	-8.25288e-164	0
-3.02486e-163	-4.08973e-163	-7.33304e-163	2.99622e-164	6.31249e-164	-7.40817e-164	-1.86756e-163	-2.41569e-163	-6.71974e-163	-1.6897e-163	6.03755e-164	5.56024e-163	-5.10707e-165	-1.93481e-163	2.7211e-164	2.41181e-163	-3.21222e-164	5.04448e-164	-9.42632e-163	-1.49781e-163	4.26558e-163	-7.54621e-164	1.53649e-162	-4.19129e-163	-1.13132e-163	-1.22147e-162	3.59742e-163	4.34561e-163	3.20175e-163	-8.25288e-164	0
-3.02486e-163	-4.08973e-163	-7.33304e-163	2.99622e-164	6.31249e-164	-7.40817e-164	-1.86756e-163	-2.41569e-163	-6.71974e-163	-1.6897e-163	6.03755e-164	5.56024e-163	-5.10707e-165	-1.93481e-163	2.7211e-164	2.41181e-163	-3.21222e-164	5.04448e-164	-9.42632e-163	-1.49781e-163	4.26558e-163	-7.54621e-164	1.53649e-162	-4.19129e-163	-1.13132e-163	-1.22147e-162	3.59742e-163	4.34561e-163	3.20175e-163	-8.25288e-164	0
-3.02486e-163	-4.08973e-163	-7.33304e-163	2.99622e-164	6.31249e-164	-7.40817e-164	-1.86756e-163	-2.41569e-163	-6.71974e-163	-1.6897e-163	6.03755e-164	5.56024e-163	-5.10707e-165	-1.93481e-163	2.7211e-164	2.41181e-163	-3.21222e-164	5.04448e-164	-9.42632e-163	-1.49781e-163	4.26558e-163	-7.54621e-164	1.53649e-162	-4.19129e-163	-1.13132e-163	-1.22147e-162	3.59742e-163	4.34561e-163	3.20175e-163	-8.25288e-164	0
-3.02486e-163	-4.08973e-163	-7.33304e-163	2.99622e-164	6.31249e-164	-7.40817e-164	-1.86756e-163	-2.41569e-163	-6.71974e-163	-1.6897e-163	6.03755e-164	5.56024e-163	-5.10707e-165	-1.93481e-163	2.7211e-164	2.41181e-163	-3.21222e-164	5.04448e-164	-9.42632e-163	-1.49781e-163	4.26558e-163	-7.54621e-164	1.53649e-162	-4.19129e-163	-1.13132e-163	-1.22147e-162	3.59742e-163	4.34561e-163	3.20175e-163	-8.25288e-164	0
-3.02486e-163	-4.08973e-163	-7.33304e-163	2.99622e-164	6.31249e-164	-7.40817e-164	-1.86756e-163	-2.41569e-163	-6.71974e-163	-1.6897e-163	6.03755e-164	5.56024e-163	-5.10707e-165	-1.93481e-163	2.7211e-164	2.41181e-163	-3.21222e-164	5.04448e-164	-9.42632e-163	-1.49781e-163	4.26558e-163	-7.54621e-164	1.53649e-162	-4.19129e-163	-1.13132e-163	-1.22147e-162	3.59742e-163	4.34561e-163	3.20175e-163	-8.25288e-164	0
-3.02486e-163	-4.08973e-163	-7.33304e-163	2.99622e-164	6.31249e-164	-7.40817e-164	-1.86756e-163	-2.41569e-163	-6.71974e-163	-1.6897e-163	6.03755e-164	5.56024e-163	-5.10707e-165	-1.93481e-163	2.7211e-164	2.41181e-163	-3.21222e-164	5.04448e-164	-9.42632e-163	-1.49781e-163	4.26558e-163	-7.54621e-164	1.53649e-162	-4.19129e-163	-1.13132e-163	-1.22147e-162	3.59742e-163	4.34561e-163	3.20175e-163	-8.25288e-164	0
-3.02486e-163	-4.08973e-163	-7.33304e-163	2.99622e-164	6.31249e-164	-7.40817e-164	-1.86756e-163	-2.41569e-163	-6.71974e-163	-1.6897e-163	6.03755e-164	5.56024e-163	-5.10707e-165	-1.93481e-163	2.7211e-164	2.41181e-163	-3.21222e-164	5.04448e-164	-9.42632e-163	-1.49781e-163	4.26558e-163	-7.54621e-164	1.53649e-162	-4.19129e-163	-1.13132e-163	-1.22147e-162	3.59742e-163	4.34561e-163	3.20175e-163	-8.25288e-164	0
-3.02486e-163	-4.08973e-163	-7.33304e-163	2.99622e-164	6.31249e-164	-7.40817e-164	-1.86756e-163	-2.41569e-163	-6.71974e-163	-1.6897e-163	6.03755e-164	5.56024e-163	-5.10707e-165	-1.93481e-163	2.7211e-164	2.41181e-163	-3.21222e-164	5.04448e-164	-9.42632e-163	-1.49781e-163	4.26558e-163	-7.54621e-164	1.53649e-162	-4.19129e-163	-1.13132e-163	-1.22147e-162	3.59742e-163	4.34561e-163	3.20175e-163	-8.25288e-164	0
-3.02486e-163	-4.08973e-163	-7.33304e-163	2.99622e-164	6.31249e-164	-7.40817e-164	-1.86756e-163	-2.41569e-163	-6.71974e-163	-1.6897e-163	6.03755e-164	5.56024e-163	-5.10707e-165	-1.93481e-163	2.7211e-164	2.41181e-163	-3.21222e-164	5.04448e-164	-9.42632e-163	-1.49781e-163	4.26558e-163	-7.54621e-164	1.53649e-162	-4.19129e-163	-1.13132e-163	-1.22147e-162	3.59742e-163	4.34561e-163	3.20175e-163	-8.25288e-164	0
-3.02486e-163	-4.08973e-163	-7.33304e-163	2.99622e-164	6.31249e-164	-7.40817e-164	-1.86756e-163	-2.41569e-163	-6.71974e-163	-1.6897e-163	6.03755e-164	5.56024e-163	-5.10707e-165	-1.93481e-163	2.7211e-164	2.41181e-163	-3.21222e-164	5.04448e-164	-9.42632e-163	-1.49781e-163	4.26558e-163	-7.54621e-164	1.53649e-162	-4.19129e-163	-1.13132e-163	-1.22147e-162	3.59742e-163	4.34561e-163	3.20175e-163	-8.25288e-164	0
-3.02486e-163	-4.08973e-163	-7.33304e-163	2.99622e-164	6.31249e-164	-7.40817e-164	-1.86756e-163	-2.41569e-163	-6.71974e-163	-1.6897e-163	6.03755e-164	5.56024e-163	-5.10707e-165	-1.93481e-163	2.7211e-164	2.41181e-163	-3.21222e-164	5.04448e-164	-9.42632e-163	-1.49781e-163	4.26558e-163	-7.54621e-164	1.53649e-162	-4.19129e-163	-1.13132e-163	-1.22147e-162	3.59742e-163	4.34561e-163	3.20175e-163	-8.25288e-164	0
-3.02486e-163	-4.08973e-163	-7.33304e-163	2.99622e-164	6.31249e-164	-7.40817e-164	-1.86756e-163	-2.41569e-163	-6.71974e-163	-1.6897e-163	6.03755e-164	5.56024e-163	-5.10707e-165	-1.93481e-163	2.7211e-164	2.41181e-163	-3.21222e-164	5.04448e-164	-9.42632e-163	-1.49781e-163	4.26558e-163	-7.54621e-164	1.53649e-162	-4.19129e-163	-1.13132e-163	-1.22147e-162	3.59742e-163	4.34561e-163	3.20175e-163	-8.25288e-164	0
-3.02486e-163	-4.08973e-163	-7.33304e-163	2.99622e-164	6.31249e-164	-7.40817e-164	-1.86756e-163	-2.41569e-163	-6.71974e-163	-1.6897e-163	6.03755e-164	5.56024e-163	-5.10707e-165	-1.93481e-163	2.7211e-164	2.41181e-163	-3.21222e-164	5.04448e-164	-9.42632e-163	-1.49781e-163	4.26558e-163	-7.54621e-164	1.53649e-162	-4.19129e-163	-1.13132e-163	-1.22147e-162	3.59742e-163	4.34561e-163	3.20175e-163	-8.25288e-164	0
-3.02486e-163	-4.08973e-163	-7.33304e-163	2.99622e-164	6.31249e-164	-7.40817e-164	-1.86756e-163	-2.41569e-163	-6.71974e-163	-1.6897e-163	6.03755e-164	5.56024e-163	-5.10707e-165	-1.93481e-163	2.7211e-164	2.41181e-163	-3.21222e-164	5.04448e-164	-9.42632e-163	-1.49781e-163	4.26558e-163	-7.54621e-164	1.53649e-162	-4.19129e-163	-1.13132e-163	-1.22147e-162	3.59742e-163	4.34561e-163	3.20175e-163	-8.25288e-164	0
-3.02486e-163	-4.08973e-163	-7.33304e-163	2.99622e-164	6.31249e-164	-7.40817e-164	-1.86756e-163	-2.41569e-163	-6.71974e-163	-1.6897e-163	6.03755e-164	5.56024e-163	-5.10707e-165	-1.93481e-163	2.7211e-164	2.41181e-163	-3.21222e-164	5.04448e-164	-9.42632e-163	-1.49781e-163	4.26558e-163	-7.54621e-164	1.53649e-162	-4.19129e-163	-1.13132e-163	-1.22147e-162	3.59742e-163	4.34561e-163	3.20175e-163	-8.25288e-164	0
-3.02486e-163	-4.08973e-163	-7.33304e-163	2.99622e-164	6.31249e-164	-7.40817e-164	-1.86756e-163	-2.41569e-163	-6.71974e-163	-1.6897e-163	6.03755e-164	5.56024e-163	-5.10707e-165	-1.93481e-163	2.7211e-164	2.41181e-163	-3.21222e-164	5.04448e-164	-9.42632e-163	-1.49781e-163	4.26558e-163	-7.54621e-164	1.53649e-162	-4.19129e-163	-1.13132e-163	-1.22147e-162	3.59742e-163	4.34561e-163	3.20175e-163	-8.25288e-164	0
-3.02486e-163	-4.08973e-163	-7.33304e-163	2.99622e-164	6.31249e-164	-7.40817e-164	-1.86756e-163	-2.41569e-163	-6.71974e-163	-1.6897e-163	6.03755e-164	5.56024e-163	-5.10707e-165	-1.93481e-163	2.7211e-164	2.41181e-163	-3.21222e-164	5.04448e-164	-9.42632e-163	-1.49781e-163	4.26558e-163	-7.54621e-164	1.53649e-162	-4.19129e-163	-1.13132e-163	-1.22147e-162	3.59742e-163	4.34561e-163	3.20175e-163	-8.25288e-164	0
-3.02486e-163	-4.08973e-163	-7.33304e-163	2.99622e-164	6.31249e-164	-7.40817e-164	-1.86756e-163	-2.41569e-163	-6.71974e-163	-1.6897e-163	6.03755e-164	5.56024e-163	-5.10707e-165	-1.93481e-163	2.7211e-164	2.41181e-163	-3.21222e-164	5.04448e-164	-9.42632e-163	-1.49781e-163	4.26558e-163	-7.54621e-164	1.53649e-162	-4.19129e-163	-1.13132e-163	-1.22147e-162	3.59742e-163	4.34561e-163	3.20175e-163	-8.25288e-164	0
-3.02486e-163	-4.08973e-163	-7.33304e-163	2.99622e-164	6.31249e-164	-7.40817e-164	-1.86756e-163	-2.41569e-163	-6.71974e-163	-1.6897e-163	6.03755e-164	5.56024e-163	-5.10707e-165	-1.93481e-163	2.7211e-164	2.41181e-163	-3.21222e-164	5.04448e-164	-9.42632e-163	-1.49781e-163	4.26558e-163	-7.54621e-164	1.53649e-162	-4.19129e-163	-1.13132e-163	-1.22147e-162	3.59742e-163	4.34561e-163	3.20175e-163	-8.25288e-164	0
-3.02486e-163	-4.08973e-163	-7.33304e-163	2.99622e-164	6.31249e-164	-7.40817e-164	-1.86756e-163	-2.41569e-163	-6.71974e-163	-1.6897e-163	6.03755e-164	5.56024e-163	-5.10707e-165	-1.93481e-163	2.7211e-164	2.41181e-163	-3.21222e-164	5.04448e-164	-9.42632e-163	-1.49781e-163	4.26558e-163	-7.54621e-164	1.53649e-162	-4.19129e-163	-1.13132e-163	-1.22147e-162	3.59742e-163	4.34561e-163	3.20175e-163	-8.25288e-164	0
-3.02486e-163	-4.08973e-163	-7.33304e-163	2.99622e-164	6.31249e-164	-7.40817e-164	-1.86756e-163	-2.41569e-163	-6.71974e-163	-1.6897e-163	6.03755e-164	5.56024e-163	-5.10707e-165	-1.93481e-163	2.7211e-164	2.41181e-163	-3.21222e-164	5.04448e-164	-9.42632e-163	-1.49781e-163	4.26558e-163	-7.54621e-164	1.53649e-162	-4.19129e-163	-1.13132e-163	-1.22147e-162	3.59742e-163	4.34561e-163	3.20175e-163	-8.25288e-164	0
-3.02486e-163	-4.08973e-163	-7.33304e-163	2.99622e-164	6.31249e-164	-7.40817e-164	-1.86756e-163	-2.41569e-163	-6.71974e-163	-1.6897e-163	6.03755e-164	5.56024e-163	-5.10707e-165	-1.93481e-163	2.7211e-164	2.41181e-163	-3.21222e-164	5.04448e-164	-9.42632e-163	-1.49781e-163	4.26558e-163	-7.54621e-164	1.53649e-162	-4.19129e-163	-1.13132e-163	-1.22147e-162	3.59742e-163	4.34561e-163	3.20175e-163	-8.25288e-164	0
-3.02486e-163	-4.08973e-163	-7.33304e-163	2.99622e-164	6.31249e-164	-7.40817e-164	-1.86756e-163	-2.41569e-163	-6.71974e-163	-1.6897e-163	6.03755e-164	5.56024e-163	-5.10707e-165	-1.93481e-163	2.7211e-164	2.41181e-163	-3.21222e-164	5.04448e-164	-9.42632e-163	-1.49781e-163	4.26558e-163	-7.54621e-164	1.53649e-162	-4.19129e-163	-1.13132e-163	-1.22147e-162	3.59742e-163	4.34561e-163	3.20175e-163	-8.25288e-164	0
-3.02486e-163	-4.08973e-163	-7.33304e-163	2.99622e-164	6.31249e-164	-7.40817e-164	-1.86756e-163	-2.41569e-163	-6.71974e-163	-1.6897e-163	6.03755e-164	5.56024e-163	-5.10707e-165	-1.93481e-163	2.7211e-164	2.41181e-163	-3.21222e-164	5.04448e-164	-9.42632e-163	-1.49781e-163	4.26558e-163	-7.54621e-164	1.53649e-162	-4.19129e-163	-1.13132e-163	-1.22147e-162	3.59742e-163	4.34561e-163	3.20175e-163	-8.25288e-164	0
-3.02486e-163	-4.08973e-163	-7.33304e-163	2.99622e-164	6.31249e-164	-7.40817e-164	-1.86756e-163	-2.41569e-163	-6.71974e-163	-1.6897e-163	6.03755e-164	5.56024e-163	-5.10707e-165	-1.93481e-163	2.7211e-164	2.41181e-163	-3.21222e-164	5.04448e-164	-9.42632e-163	-1.49781e-163	4.26558e-163	-7.54621e-164	1.53649e-162	-4.19129e-163	-1.13132e-163	-1.22147e-162	3.59742e-163	4.34561e-163	3.20175e-163	-8.25288e-164	0
-3.02486e-163	-4.08973e-163	-7.33304e-163	2.99622e-164	6.31249e-164	-7.40817e-164	-1.86756e-163	-2.41569e-163	-6.71974e-163	-1.6897e-163	6.03755e-164	5.56024e-163	-5.10707e-165	-1.93481e-163	2.7211e-164	2.41181e-163	-3.21222e-164	5.04448e-164	-9.42632e-163	-1.49781e-163	4.26558e-163	-7.54621e-164	1.53649e-162	-4.19129e-163	-1.13132e-163	-1.22147e-162	3.59742e-163	4.34561e-163	3.20175e-163	-8.25288e-164	0
-3.02486e-163	-4.08973e-163	-7.33304e-163	2.99622e-164	6.31249e-164	-7.40817e-164	-1.86756e-163	-2.41569e-163	-6.71974e-163	-1.6897e-163	6.03755e-164	5.56024e-163	-5.10707e-165	-1.93481e-163	2.7211e-164	2.41181e-163	-3.21222e-164	5.04448e-164	-9.42632e-163	-1.49781e-163	4.26558e-163	-7.54621e-164	1.53649e-162	-4.19129e-163	-1.13132e-163	-1.22147e-162	3.59742e-163	4.34561e-163	3.20175e-163	-8.25288e-164	0
-3.02486e-163	-4.08973e-163	-7.33304e-163	2.99622e-164	6.31249e-164	-7.40817e-164	-1.86756e-163	-2.41569e-163	-6.71974e-163	-1.6897e-163	6.03755e-164	5.56024e-163	-5.10707e-165	-1.93481e-163	2.7211e-164	2.41181e-163	-3.21222e-164	5.04448e-164	-9.42632e-163	-1.49781e-163	4.26558e-163	-7.54621e-164	1.53649e-162	-4.19129e-163	-1.13132e-163	-1.22147e-162	3.59742e-163	4.34561e-163	3.20175e-163	-8.25288e-164	0
-3.02486e-163	-4.08973e-163	-7.33304e-163	2.99622e-164	6.31249e-164	-7.40817e-164	-1.86756e-163	-2.41569e-163	-6.71974e-163	-1.6897e-163	6.03755e-164	5.56024e-163	-5.10707e-165	-1.93481e-163	2.7211e-164	2.41181e-163	-3.21222e-164	5.04448e-164	-9.42632e-163	-1.49781e-163	4.26558e-163	-7.54621e-164	1.53649e-162	-4.19129e-163	-1.13132e-163	-1.22147e-162	3.59742e-163	4.34561e-163	3.20175e-163	-8.25288e-164	0
-3.02486e-163	-4.08973e-163	-7.33304e-163	2.99622e-164	6.31249e-164	-7.40817e-164	-1.86756e-163	-2.41569e-163	-6.71974e-163	-1.6897e-163	6.03755e-164	5.56024e-163	-5.10707e-165	-1.93481e-163	2.7211e-164	2.41181e-163	-3.21222e-164	5.04448e-164	-9.42632e-163	-1.49781e-163	4.26558e-163	-7.54621e-164	1.53649e-162	-4.19129e-163	-1.13132e-163	-1.22147e-162	3.59742e-163	4.34561e-163	3.20175e-163	-8.25288e-164	0
-3.02486e-163	-4.08973e-163	-7.33304e-163	2.99622e-164	6.31249e-164	-7.40817e-164	-1.86756e-163	-2.41569e-163	-6.71974e-163	-1.6897e-163	6.03755e-164	5.56024e-163	-5.10707e-165	-1.93481e-163	2.7211e-164	2.41181e-163	-3.21222e-164	5.04448e-164	-9.42632e-163	-1.49781e-163	4.26558e-163	-7.54621e-164	1.53649e-162	-4.19129e-163	-1.13132e-163	-1.22147e-162	3.59742e-163	4.34561e-163	3.20175e-163	-8.25288e-164	0
-3.02486e-163	-4.08973e-163	-7.33304e-163	2.99622e-164	6.31249e-164	-7.40817e-164	-1.86756e-163	-2.41569e-163	-6.71974e-163	-1.6897e-163	6.03755e-164	5.56024e-163	-5.10707e-165	-1.93481e-163	2.7211e-164	2.41181e-163	-3.21222e-164	5.04448e-164	-9.42632e-163	-1.49781e-163	4.26558e-163	-7.54621e-164	1.53649e-162	-4.19129e-163	-1.13132e-163	-1.22147e-162	3.59742e-163	4.34561e-163	3.20175e-163	-8.25288e-164	0
-3.02486e-163	-4.08973e-163	-7.33304e-163	2.99622e-164	6.31249e-164	-7.40817e-164	-1.86756e-163	-2.41569e-163	-6.71974e-163	-1.6897e-163	6.03755e-164	5.56024e-163	-5.10707e-165	-1.93481e-163	2.7211e-164	2.41181e-163	-3.21222e-164	5.04448e-164	-9.42632e-163	-1.49781e-163	4.26558e-163	-7.54621e-164	1.53649e-162	-4.19129e-163	-1.13132e-163	-1.22147e-162	3.59742e-163	4.34561e-163	3.20175e-163	-8.25288e-164	0
-3.02486e-163	-4.08973e-163	-7.33304e-163	2.99622e-164	6.31249e-164	-7.40817e-164	-1.86756e-163	-2.41569e-163	-6.71974e-163	-1.6897e-163	6.03755e-164	5.56024e-163	-5.10707e-165	-1.93481e-163	2.7211e-164	2.41181e-163	-3.21222e-164	5.04448e-164	-9.42632e-163	-1.49781e-163	4.26558e-163	-7.54621e-164	1.53649e-162	-4.19129e-163	-1.13132e-163	-1.22147e-162	3.59742e-163	4.34561e-163	3.20175e-163	-8.25288e-164	0
-3.02486e-163	-4.08973e-163	-7.33304e-163	2.99622e-164	6.31249e-164	-7.40817e-164	-1.86756e-163	-2.41569e-163	-6.71974e-163	-1.6897e-163	6.03755e-164	5.56024e-163	-5.10707e-165	-1.93481e-163	2.7211e-164	2.41181e-163	-3.21222e-164	5.04448e-164	-9.42632e-163	-1.49781e-163	4.26558e-163	-7.54621e-164	1.53649e-162	-4.19129e-163	-1.13132e-163	-1.22147e-162	3.59742e-163	4.34561e-163	3.20175e-163	-8.25288e-164	0
-3.02486e-163	-4.08973e-163	-7.33304e-163	2.99622e-164	6.31249e-164	-7.40817e-164	-1.86756e-163	-2.41569e-163	-6.71974e-163	-1.6897e-163	6.03755e-164	5.56024e-163	-5.10707e-165	-1.93481e-163	2.7211e-164	2.41181e-163	-3.21222e-164	5.04448e-164	-9.42632e-163	-1.49781e-163	4.26558e-163	-7.54621e-164	1.53649e-162	-4.19129e-163	-1.13132e-163	-1.22147e-162	3.59742e-163	4.34561e-163	3.20175e-163	-8.25288e-164	0
-3.02486e-163	-4.08973e-163	-7.33304e-163	2.99622e-164	6.31249e-164	-7.40817e-164	-1.86756e-163	-2.41569e-163	-6.71974e-163	-1.6897e-163	6.03755e-164	5.56024e-163	-5.10707e-165	-1.93481e-163	2.7211e-164	2.41181e-163	-3.21222e-164	5.04448e-164	-9.42632e-163	-1.49781e-163	4.26558e-163	-7.54621e-164	1.53649e-162	-4.19129e-163	-1.13132e-163	-1.22147e-162	3.59742e-163	4.34561e-163	3.20175e-163	-8.25288e-164	0
-3.02486e-163	-4.08973e-163	-7.33304e-163	2.99622e-164	6.31249e-164	-7.40817e-164	-1.86756e-163	-2.41569e-163	-6.71974e-163	-1.6897e-163	6.03755e-164	5.56024e-163	-5.10707e-165	-1.93481e-163	2.7211e-164	2.41181e-163	-3.21222e-164	5.04448e-164	-9.42632e-163	-1.49781e-163	4.26558e-163	-7.54621e-164	1.53649e-162	-4.19129e-163	-1.13132e-163	-1.22147e-162	3.59742e-163	4.34561e-163	3.20175e-163	-8.25288e-164	0
-3.02486e-163	-4.08973e-163	-7.33304e-163	2.99622e-164	6.31249e-164	-7.40817e-164	-1.86756e-163	-2.41569e-163	-6.71974e-163	-1.6897e-163	6.03755e-164	5.56024e-163	-5.10707e-165	-1.93481e-163	2.7211e-164	2.41181e-163	-3.21222e-164	5.04448e-164	-9.42632e-163	-1.49781e-163	4.26558e-163	-7.54621e-164	1.53649e-162	-4.19129e-163	-1.13132e-163	-1.22147e-162	3.59742e-163	4.34561e-163	3.20175e-163	-8.25288e-164	0
-3.02486e-163	-4.08973e-163	-7.33304e-163	2.99622e-164	6.31249e-164	-7.40817e-164	-1.86756e-163	-2.41569e-163	-6.71974e-163	-1.6897e-163	6.03755e-164	5.56024e-163	-5.10707e-165	-1.93481e-163	2.7211e-164	2.41181e-163	-3.21222e-164	5.04448e-164	-9.42632e-163	-1.49781e-163	4.26558e-163	-7.54621e-164	1.53649e-162	-4.19129e-163	-1.13132e-163	-1.22147e-162	3.59742e-163	4.34561e-163	3.20175e-163	-8.25288e-164	0
-3.02486e-163	-4.08973e-163	-7.33304e-163	2.99622e-164	6.31249e-164	-7.40817e-164	-1.86756e-163	-2.41569e-163	-6.71974e-163	-1.6897e-163	6.03755e-164	5.56024e-163	-5.10707e-165	-1.93481e-163	2.7211e-164	2.41181e-163	-3.21222e-164	5.04448e-164	-9.42632e-163	-1.49781e-163	4.26558e-163	-7.54621e-164	1.53649e-162	-4.19129e-163	-1.13132e-163	-1.22147e-162	3.59742e-163	4.34561e-163	3.20175e-163	-8.25288e-164	0
-3.02486e-163	-4.08973e-163	-7.33304e-163	2.99622e-164	6.31249e-164	-7.40817e-164	-1.86756e-163	-2.41569e-163	-6.71974e-163	-1.6897e-163	6.03755e-164	5.56024e-163	-5.10707e-165	-1.93481e-163	2.7211e-164	2.41181e-163	-3.21222e-164	5.04448e-164	-9.42632e-163	-1.49781e-163	4.26558e-163	-7.54621e-164	1.53649e-162	-4.19129e-163	-1.13132e-163	-1.22147e-162	3.59742e-163	4.34561e-163	3.20175e-163	-8.25288e-164	0
-3.02486e-163	-4.08973e-163	-7.33304e-163	2.99622e-164	6.31249e-164	-7.40817e-164	-1.86756e-163	-2.41569e-163	-6.71974e-163	-1.6897e-163	6.03755e-164	5.56024e-163	-5.10707e-165	-1.93481e-163	2.7211e-164	2.41181e-163	-3.21222e-164	5.04448e-164	-9.42632e-163	-1.49781e-163	4.26558e-163	-7.54621e-164	1.53649e-162	-4.19129e-163	-1.13132e-163	-1.22147e-162	3.59742e-163	4.34561e-163	3.20175e-163	-8.25288e-164	0
-3.02486e-163	-4.08973e-163	-7.33304e-163	2.99622e-164	6.31249e-164	-7.40817e-164	-1.86756e-163	-2.41569e-163	-6.71974e-163	-1.6897e-163	6.03755e-164	5.56024e-163	-5.10707e-165	-1.93481e-163	2.7211e-164	2.41181e-163	-3.21222e-164	5.04448e-164	-9.42632e-163	-1.49781e-163	4.26558e-163	-7.54621e-164	1.53649e-162	-4.19129e-163	-1.13132e-163	-1.22147e-162	3.59742e-163	4.34561e-163	3.20175e-163	-8.25288e-164	0
-3.02486e-163	-4.08973e-163	-7.33304e-163	2.99622e-164	6.31249e-164	-7.40817e-164	-1.86756e-163	-2.41569e-163	-6.71974e-163	-1.6897e-163	6.03755e-164	5.56024e-163	-5.10707e-165	-1.93481e-163	2.7211e-164	2.41181e-163	-3.21222e-164	5.04448e-164	-9.42632e-163	-1.49781e-163	4.26558e-163	-7.54621e-164	1.53649e-162	-4.19129e-163	-1.13132e-163	-1.22147e-162	3.59742e-163	4.34561e-163	3.20175e-163	-8.25288e-164	0
-3.02486e-163	-4.08973e-163	-7.33304e-163	2.99622e-164	6.31249e-164	-7.40817e-164	-1.86756e-163	-2.41569e-163	-6.71974e-163	-1.6897e-163	6.03755e-164	5.56024e-163	-5.10707e-165	-1.93481e-163	2.7211e-164	2.41181e-163	-3.21222e-164	5.04448e-164	-9.42632e-163	-1.49781e-163	4.26558e-163	-7.54621e-164	1.53649e-162	-4.19129e-163	-1.13132e-163	-1.22147e-162	3.59742e-163	4.34561e-163	3.20175e-163	-8.25288e-164	0
-3.02486e-163	-4.08973e-163	-7.33304e-163	2.99622e-164	6.31249e-164	-7.40817e-164	-1.86756e-163	-2.41569e-163	-6.71974e-163	-1.6897e-163	6.03755e-164	5.56024e-163	-5.10707e-165	-1.93481e-163	2.7211e-164	2.41181e-163	-3.21222e-164	5.04448e-164	-9.42632e-163	-1.49781e-163	4.26558e-163	-7.54621e-164	1.53649e-162	-4.19129e-163	-1.13132e-163	-1.22147e-162	3.59742e-163	4.34561e-163	3.20175e-163	-8.25288e-164	0
-3.02486e-163	-4.08973e-163	-7.33304e-163	2.99622e-164	6.31249e-164	-7.40817e-164	-1.86756e-163	-2.41569e-163	-6.71974e-163	-1.6897e-163	6.03755e-164	5.56024e-163	-5.10707e-165	-1.93481e-163	2.7211e-164	2.41181e-163	-3.21222e-164	5.04448e-164	-9.42632e-163	-1.49781e-163	4.26558e-163	-7.54621e-164	1.53649e-162	-4.19129e-163	-1.13132e-163	-1.22147e-162	3.59742e-163	4.34561e-163	3.20175e-163	-8.25288e-164	0
-3.02486e-163	-4.08973e-163	-7.33304e-163	2.99622e-164	6.31249e-164	-7.40817e-164	-1.86756e-163	-2.41569e-163	-6.71974e-163	-1.6897e-163	6.03755e-164	5.56024e-163	-5.10707e-165	-1.93481e-163	2.7211e-164	2.41181e-163	-3.21222e-164	5.04448e-164	-9.42632e-163	-1.49781e-163	4.26558e-163	-7.54621e-164	1.53649e-162	-4.19129e-163	-1.13132e-163	-1.22147e-162	3.59742e-163	4.34561e-163	3.20175e-163	-8.25288e-164	0
-3.02486e-163	-4.08973e-163	-7.33304e-163	2.99622e-164	6.31249e-164	-7.40817e-164	-1.86756e-163	-2.41569e-163	-6.71974e-163	-1.6897e-163	6.03755e-164	5.56024e-163	-5.10707e-165	-1.93481e-163	2.7211e-164	2.41181e-163	-3.21222e-164	5.04448e-164	-9.42632e-163	-1.49781e-163	4.26558e-163	-7.54621e-164	1.53649e-162	-4.19129e-163	-1.13132e-163	-1.22147e-162	3.59742e-163	4.34561e-163	3.20175e-163	-8.25288e-164	0
-3.02486e-163	-4.08973e-163	-7.33304e-163	2.99622e-164	6.31249e-164	-7.40817e-164	-1.86756e-163	-2.41569e-163	-6.71974e-163	-1.6897e-163	6.03755e-164	5.56024e-163	-5.10707e-165	-1.93481e-163	2.7211e-164	2.41181e-163	-3.21222e-164	5.04448e-164	-9.42632e-163	-1.49781e-163	4.26558e-163	-7.54621e-164	1.53649e-162	-4.19129e-163	-1.13132e-163	-1.22147e-162	3.59742e-163	4.34561e-163	3.20175e-163	-8.25288e-164	0
-3.02486e-163	-4.08973e-163	-7.33304e-163	2.99622e-164	6.31249e-164	-7.40817e-164	-1.86756e-163	-2.41569e-163	-6.71974e-163	-1.6897e-163	6.03755e-164	5.56024e-163	-5.10707e-165	-1.93481e-163	2.7211e-164	2.41181e-163	-3.21222e-164	5.04448e-164	-9.42632e-163	-1.49781e-163	4.26558e-163	-7.54621e-164	1.53649e-162	-4.19129e-163	-1.13132e-163	-1.22147e-162	3.59742e-163	4.34561e-163	3.20175e-163	-8.25288e-164	0
-3.02486e-163	-4.08973e-163	-7.33304e-163	2.99622e-164	6.31249e-164	-7.40817e-164	-1.86756e-163	-2.41569e-163	-6.71974e-163	-1.6897e-163	6.03755e-164	5.56024e-163	-5.10707e-165	-1.93481e-163	2.7211e-164	2.41181e-163	-3.21222e-164	5.04448e-164	-9.42632e-163	-1.49781e-163	4.26558e-163	-7.54621e-164	1.53649e-162	-4.19129e-163	-1.13132e-163	-1.22147e-162	3.59742e-163	4.34561e-163	3.20175e-163	-8.25288e-164	0
-3.02486e-163	-4.08973e-163	-7.33304e-163	2.99622e-164	6.31249e-164	-7.40817e-164	-1.86756e-163	-2.41569e-163	-6.71974e-163	-1.6897e-163	6.03755e-164	5.56024e-163	-5.10707e-165	-1.93481e-163	2.7211e-164	2.41181e-163	-3.21222e-164	5.04448e-164	-9.42632e-163	-1.49781e-163	4.26558e-163	-7.54621e-164	1.53649e-162	-4.19129e-163	-1.13132e-163	-1.22147e-162	3.59742e-163	4.34561e-163	3.20175e-163	-8.25288e-164	0
-3.02486e-163	-4.08973e-163	-7.33304e-163	2.99622e-164	6.31249e-164	-7.40817e-164	-1.86756e-163	-2.41569e-163	-6.71974e-163	-1.6897e-163	6.03755e-164	5.56024e-163	-5.10707e-165	-1.93481e-163	2.7211e-164	2.41181e-163	-3.21222e-164	5.04448e-164	-9.42632e-163	-1.49781e-163	4.26558e-163	-7.54621e-164	1.53649e-162	-4.19129e-163	-1.13132e-163	-1.22147e-162	3.59742e-163	4.34561e-163	3.20175e-163	-8.25288e-164	0
-3.02486e-163	-4.08973e-163	-7.33304e-163	2.99622e-164	6.31249e-164	-7.40817e-164	-1.86756e-163	-2.41569e-163	-6.71974e-163	-1.6897e-163	6.03755e-164	5.56024e-163	-5.10707e-165	-1.93481e-163	2.7211e-164	2.41181e-163	-3.21222e-164	5.04448e-164	-9.42632e-163	-1.49781e-163	4.26558e-163	-7.54621e-164	1.53649e-162	-4.19129e-163	-1.13132e-163	-1.22147e-162	3.59742e-163	4.34561e-163	3.20175e-163	-8.25288e-164	0
-3.02486e-163	-4.08973e-163	-7.33304e-163	2.99622e-164	6.31249e-164	-7.40817e-164	-1.86756e-163	-2.41569e-163	-6.71974e-163	-1.6897e-163	6.03755e-164	5.56024e-163	-5.10707e-165	-1.93481e-163	2.7211e-164	2.41181e-163	-3.21222e-164	5.04448e-164	-9.42632e-163	-1.49781e-163	4.26558e-163	-7.54621e-164	1.53649e-162	-4.19129e-163	-1.13132e-163	-1.22147e-162	3.59742e-163	4.34561e-163	3.20175e-163	-8.25288e-164	0
-3.02486e-163	-4.08973e-163	-7.33304e-163	2.99622e-164	6.31249e-164	-7.40817e-164	-1.86756e-163	-2.41569e-163	-6.71974e-163	-1.6897e-163	6.03755e-164	5.56024e-163	-5.10707e-165	-1.93481e-163	2.7211e-164	2.41181e-163	-3.21222e-164	5.04448e-164	-9.42632e-163	-1.49781e-163	4.26558e-163	-7.54621e-164	1.53649e-162	-4.19129e-163	-1.13132e-163	-1.22147e-162	3.59742e-163	4.34561e-163	3.20175e-163	-8.25288e-164	0
-3.02486e-163	-4.08973e-163	-7.33304e-163	2.99622e-164	6.31249e-164	-7.40817e-164	-1.86756e-163	-2.41569e-163	-6.71974e-163	-1.6897e-163	6.03755e-164	5.56024e-163	-5.10707e-165	-1.93481e-163	2.7211e-164	2.41181e-163	-3.21222e-164	5.04448e-164	-9.42632e-163	-1.49781e-163	4.26558e-163	-7.54621e-164	1.53649e-162	-4.19129e-163	-1.13132e-163	-1.22147e-162	3.59742e-163	4.34561e-163	3.20175e-163	-8.25288e-164	0
-3.02486e-163	-4.08973e-163	-7.33304e-163	2.99622e-164	6.31249e-164	-7.40817e-164	-1.86756e-163	-2.41569e-163	-6.71974e-163	-1.6897e-163	6.03755e-164	5.56024e-163	-5.10707e-165	-1.93481e-163	2.7211e-164	2.41181e-163	-3.21222e-164	5.04448e-164	-9.42632e-163	-1.49781e-163	4.26558e-163	-7.54621e-164	1.53649e-162	-4.19129e-163	-1.13132e-163	-1.22147e-162	3.59742e-163	4.34561e-163	3.20175e-163	-8.25288e-164	0
-3.02486e-163	-4.08973e-163	-7.33304e-163	2.99622e-164	6.31249e-164	-7.40817e-164	-1.86756e-163	-2.41569e-163	-6.71974e-163	-1.6897e-163	6.03755e-164	5.56024e-163	-5.10707e-165	-1.93481e-163	2.7211e-164	2.41181e-163	-3.21222e-164	5.04448e-164	-9.42632e-163	-1.49781e-163	4.26558e-163	-7.54621e-164	1.53649e-162	-4.19129e-163	-1.13132e-163	-1.22147e-162	3.59742e-163	4.34561e-163	3.20175e-163	-8.25288e-164	0
-3.02486e-163	-4.08973e-163	-7.33304e-163	2.99622e-164	6.31249e-164	-7.40817e-164	-1.86756e-163	-2.41569e-163	-6.71974e-163	-1.6897e-163	6.03755e-164	5.56024e-163	-5.10707e-165	-1.93481e-163	2.7211e-164	2.41181e-163	-3.21222e-164	5.04448e-164	-9.42632e-163	-1.49781e-163	4.26558e-163	-7.54621e-164	1.53649e-162	-4.19129e-163	-1.13132e-163	-1.22147e-162	3.59742e-163	4.34561e-163	3.20175e-163	-8.25288e-164	0
-3.02486e-163	-4.08973e-163	-7.33304e-163	2.99622e-164	6.31249e-164	-7.40817e-164	-1.86756e-163	-2.41569e-163	-6.71974e-163	-1.6897e-163	6.03755e-164	5.56024e-163	-5.10707e-165	-1.93481e-163	2.7211e-164	2.41181e-163	-3.21222e-164	5.04448e-164	-9.42632e-163	-1.49781e-163	4.26558e-163	-7.54621e-164	1.53649e-162	-4.19129e-163	-1.13132e-163	-1.22147e-162	3.59742e-163	4.34561e-163	3.20175e-163	-8.25288e-164	0
-3.02486e-163	-4.08973e-163	-7.33304e-163	2.99622e-164	6.31249e-164	-7.40817e-164	-1.86756e-163	-2.41569e-163	-6.71974e-163	-1.6897e-163	6.03755e-164	5.56024e-163	-5.10707e-165	-1.93481e-163	2.7211e-164	2.41181e-163	-3.21222e-164	5.04448e-164	-9.42632e-163	-1.49781e-163	4.26558e-163	-7.54621e-164	1.53649e-162	-4.19129e-163	-1.13132e-163	-1.22147e-162	3.59742e-163	4.34561e-163	3.20175e-163	-8.25288e-164	0
-3.02486e-163	-4.08973e-163	-7.33304e-163	2.99622e-164	6.31249e-164	-7.40817e-164	-1.86756e-163	-2.41569e-163	-6.71974e-163	-1.6897e-163	6.03755e-164	5.56024e-163	-5.10707e-165	-1.93481e-163	2.7211e-164	2.41181e-163	-3.21222e-164	5.04448e-164	-9.42632e-163	-1.49781e-163	4.26558e-163	-7.54621e-164	1.53649e-162	-4.19129e-163	-1.13132e-163	-1.22147e-162	3.59742e-163	4.34561e-163	3.20175e-163	-8.25288e-164	0
-3.02486e-163	-4.08973e-163	-7.33304e-163	2.99622e-164	6.31249e-164	-7.40817e-164	-1.86756e-163	-2.41569e-163	-6.71974e-163	-1.6897e-163	6.03755e-164	5.56024e-163	-5.10707e-165	-1.93481e-163	2.7211e-164	2.41181e-163	-3.21222e-164	5.04448e-164	-9.42632e-163	-1.49781e-163	4.26558e-163	-7.54621e-164	1.53649e-162	-4.19129e-163	-1.13132e-163	-1.22147e-162	3.59742e-163	4.34561e-163	3.20175e-163	-8.25288e-164	0
-3.02486e-163	-4.08973e-163	-7.33304e-163	2.99622e-164	6.31249e-164	-7.40817e-164	-1.86756e-163	-2.41569e-163	-6.71974e-163	-1.6897e-163	6.03755e-164	5.56024e-163	-5.10707e-165	-1.93481e-163	2.7211e-164	2.41181e-163	-3.21222e-164	5.04448e-164	-9.42632e-163	-1.49781e-163	4.26558e-163	-7.54621e-164	1.53649e-162	-4.19129e-163	-1.13132e-163	-1.22147e-162	3.59742e-163	4.34561e-163	3.20175e-163	-8.25288e-164	0
-3.02486e-163	-4.08973e-163	-7.33304e-163	2.99622e-164	6.31249e-164	-7.40817e-164	-1.86756e-163	-2.41569e-163	-6.71974e-163	-1.6897e-163	6.03755e-164	5.56024e-163	-5.10707e-165	-1.93481e-163	2.7211e-164	2.41181e-163	-3.21222e-164	5.04448e-164	-9.42632e-163	-1.49781e-163	4.26558e-163	-7.54621e-164	1.53649e-162	-4.19129e-163	-1.13132e-163	-1.22147e-162	3.59742e-163	4.34561e-163	3.20175e-163	-8.25288e-164	0
-3.02486e-163	-4.08973e-163	-7.33304e-163	2.99622e-164	6.31249e-164	-7.40817e-164	-1.86756e-163	-2.41569e-163	-6.71974e-163	-1.6897e-163	6.03755e-164	5.56024e-163	-5.10707e-165	-1.93481e-163	2.7211e-164	2.41181e-163	-3.21222e-164	5.04448e-164	-9.42632e-163	-1.49781e-163	4.26558e-163	-7.54621e-164	1.53649e-162	-4.19129e-163	-1.13132e-163	-1.22147e-162	3.59742e-163	4.34561e-163	3.20175e-163	-8.25288e-164	0
-3.02486e-163	-4.08973e-163	-7.33304e-163	2.99622e-164	6.31249e-164	-7.40817e-164	-1.86756e-163	-2.41569e-163	-6.71974e-163	-1.6897e-163	6.03755e-164	5.56024e-163	-5.10707e-165	-1.93481e-163	2.7211e-164	2.41181e-163	-3.21222e-164	5.04448e-164	-9.42632e-163	-1.49781e-163	4.26558e-163	-7.54621e-164	1.53649e-162	-4.19129e-163	-1.13132e-163	-1.22147e-162	3.59742e-163	4.34561e-163	3.20175e-163	-8.25288e-164	0
-3.02486e-163	-4.08973e-163	-7.33304e-163	2.99622e-164	6.31249e-164	-7.40817e-164	-1.86756e-163	-2.41569e-163	-6.71974e-163	-1.6897e-163	6.03755e-164	5.56024e-163	-5.10707e-165	-1.93481e-163	2.7211e-164	2.41181e-163	-3.21222e-164	5.04448e-164	-9.42632e-163	-1.49781e-163	4.26558e-163	-7.54621e-164	1.53649e-162	-4.19129e-163	-1.13132e-163	-1.22147e-162	3.59742e-163	4.34561e-163	3.20175e-163	-8.25288e-164	0
-3.02486e-163	-4.08973e-163	-7.33304e-163	2.99622e-164	6.31249e-164	-7.40817e-164	-1.86756e-163	-2.41569e-163	-6.71974e-163	-1.6897e-163	6.03755e-164	5.56024e-163	-5.10707e-165	-1.93481e-163	2.7211e-164	2.41181e-163	-3.21222e-164	5.04448e-164	-9.42632e-163	-1.49781e-163	4.26558e-163	-7.54621e-164	1.53649e-162	-4.19129e-163	-1.13132e-163	-1.22147e-162	3.59742e-163	4.34561e-163	3.20175e-163	-8.25288e-164	0
-3.02486e-163	-4.08973e-163	-7.33304e-163	2.99622e-164	6.31249e-164	-7.40817e-164	-1.86756e-163	-2.41569e-163	-6.71974e-163	-1.6897e-163	6.03755e-164	5.56024e-163	-5.10707e-165	-1.93481e-163	2.7211e-164	2.41181e-163	-3.21222e-164	5.04448e-164	-9.42632e-163	-1.49781e-163	4.26558e-163	-7.54621e-164	1.53649e-162	-4.19129e-163	-1.13132e-163	-1.22147e-162	3.59742e-163	4.34561e-163	3.20175e-163	-8.25288e-164	0
-3.02486e-163	-4.08973e-163	-7.33304e-163	2.99622e-164	6.31249e-164	-7.40817e-164	-1.86756e-163	-2.41569e-163	-6.71974e-163	-1.6897e-163	6.03755e-164	5.56024e-163	-5.10707e-165	-1.93481e-163	2.7211e-164	2.41181e-163	-3.21222e-164	5.04448e-164	-9.42632e-163	-1.49781e-163	4.26558e-163	-7.54621e-164	1.53649e-162	-4.19129e-163	-1.13132e-163	-1.22147e-162	3.59742e-163	4.34561e-163	3.20175e-163	-8.25288e-164	0
-3.02486e-163	-4.08973e-163	-7.33304e-163	2.99622e-164	6.31249e-164	-7.40817e-164	-1.86756e-163	-2.41569e-163	-6.71974e-163	-1.6897e-163	6.03755e-164	5.56024e-163	-5.10707e-165	-1.93481e-163	2.7211e-164	2.41181e-163	-3.21222e-164	5.04448e-164	-9.42632e-163	-1.49781e-163	4.26558e-163	-7.54621e-164	1.53649e-162	-4.19129e-163	-1.13132e-163	-1.22147e-162	3.59742e-163	4.34561e-163	3.20175e-163	-8.25288e-164	0
-3.02486e-163	-4.08973e-163	-7.33304e-163	2.99622e-164	6.31249e-164	-7.40817e-164	-1.86756e-163	-2.41569e-163	-6.71974e-163	-1.6897e-163	6.03755e-164	5.56024e-163	-5.10707e-165	-1.93481e-163	2.7211e-164	2.41181e-163	-3.21222e-164	5.04448e-164	-9.42632e-163	-1.49781e-163	4.26558e-163	-7.54621e-164	1.53649e-162	-4.19129e-163	-1.13132e-163	-1.22147e-162	3.59742e-163	4.34561e-163	3.20175e-163	-8.25288e-164	0
-3.02486e-163	-4.08973e-163	-7.33304e-163	2.99622e-164	6.31249e-164	-7.40817e-164	-1.86756e-163	-2.41569e-163	-6.71974e-163	-1.6897e-163	6.03755e-164	5.56024e-163	-5.10707e-165	-1.93481e-163	2.7211e-164	2.41181e-163	-3.21222e-164	5.04448e-164	-9.42632e-163	-1.49781e-163	4.26558e-163	-7.54621e-164	1.53649e-162	-4.19129e-163	-1.13132e-163	-1.22147e-162	3.59742e-163	4.34561e-163	3.20175e-163	-8.25288e-164	0
-3.02486e-163	-4.08973e-163	-7.33304e-163	2.99622e-164	6.31249e-164	-7.40817e-164	-1.86756e-163	-2.41569e-163	-6.71974e-163	-1.6897e-163	6.03755e-164	5.56024e-163	-5.10707e-165	-1.93481e-163	2.7211e-164	2.41181e-163	-3.21222e-164	5.04448e-164	-9.42632e-163	-1.49781e-163	4.26558e-163	-7.54621e-164	1.53649e-162	-4.19129e-163	-1.13132e-163	-1.22147e-162	3.59742e-163	4.34561e-163	3.20175e-163	-8.25288e-164	0
-3.02486e-163	-4.08973e-163	-7.33304e-163	2.99622e-164	6.31249e-164	-7.40817e-164	-1.86756e-163	-2.41569e-163	-6.71974e-163	-1.6897e-163	6.03755e-164	5.56024e-163	-5.10707e-165	-1.93481e-163	2.7211e-164	2.41181e-163	-3.21222e-164	5.04448e-164	-9.42632e-163	-1.49781e-163	4.26558e-163	-7.54621e-164	1.53649e-162	-4.19129e-163	-1.13132e-163	-1.22147e-162	3.59742e-163	4.34561e-163	3.20175e-163	-8.25288e-164	0
-3.02486e-163	-4.08973e-163	-7.33304e-163	2.99622e-164	6.31249e-164	-7.40817e-164	-1.86756e-163	-2.41569e-163	-6.71974e-163	-1.6897e-163	6.03755e-164	5.56024e-163	-5.10707e-165	-1.93481e-163	2.7211e-164	2.41181e-163	-3.21222e-164	5.04448e-164	-9.42632e-163	-1.49781e-163	4.26558e-163	-7.54621e-164	1.53649e-162	-4.19129e-163	-1.13132e-163	-1.22147e-162	3.59742e-163	4.34561e-163	3.20175e-163	-8.25288e-164	0
-3.02486e-163	-4.08973e-163	-7.33304e-163	2.99622e-164	6.31249e-164	-7.40817e-164	-1.86756e-163	-2.41569e-163	-6.71974e-163	-1.6897e-163	6.03755e-164	5.56024e-163	-5.10707e-165	-1.93481e-163	2.7211e-164	2.41181e-163	-3.21222e-164	5.04448e-164	-9.42632e-163	-1.49781e-163	4.26558e-163	-7.54621e-164	1.53649e-162	-4.19129e-163	-1.13132e-163	-1.22147e-162	3.59742e-163	4.34561e-163	3.20175e-163	-8.25288e-164	0
-3.02486e-163	-4.08973e-163	-7.33304e-163	2.99622e-164	6.31249e-164	-7.40817e-164	-1.86756e-163	-2.41569e-163	-6.71974e-163	-1.6897e-163	6.03755e-164	5.56024e-163	-5.10707e-165	-1.93481e-163	2.7211e-164	2.41181e-163	-3.21222e-164	5.04448e-164	-9.42632e-163	-1.49781e-163	4.26558e-163	-7.54621e-164	1.53649e-162	-4.19129e-163	-1.13132e-163	-1.22147e-162	3.59742e-163	4.34561e-163	3.20175e-163	-8.25288e-164	0
-3.02486e-163	-4.08973e-163	-7.33304e-163	2.99622e-164	6.31249e-164	-7.40817e-164	-1.86756e-163	-2.41569e-163	-6.71974e-163	-1.6897e-163	6.03755e-164	5.56024e-163	-5.10707e-165	-1.93481e-163	2.7211e-164	2.41181e-163	-3.21222e-164	5.04448e-164	-9.42632e-163	-1.49781e-163	4.26558e-163	-7.54621e-164	1.53649e-162	-4.19129e-163	-1.13132e-163	-1.22147e-162	3.59742e-163	4.34561e-163	3.20175e-163	-8.25288e-164	0
-3.02486e-163	-4.08973e-163	-7.33304e-163	2.99622e-164	6.31249e-164	-7.40817e-164	-1.86756e-163	-2.41569e-163	-6.71974e-163	-1.6897e-163	6.03755e-164	5.56024e-163	-5.10707e-165	-1.93481e-163	2.7211e-164	2.41181e-163	-3.21222e-164	5.04448e-164	-9.42632e-163	-1.49781e-163	4.26558e-163	-7.54621e-164	1.53649e-162	-4.19129e-163	-1.13132e-163	-1.22147e-162	3.59742e-163	4.34561e-163	3.20175e-163	-8.25288e-164	0
-3.02486e-163	-4.08973e-163	-7.33304e-163	2.99622e-164	6.31249e-164	-7.40817e-164	-1.86756e-163	-2.41569e-163	-6.71974e-163	-1.6897e-163	6.03755e-164	5.56024e-163	-5.10707e-165	-1.93481e-163	2.7211e-164	2.41181e-163	-3.21222e-164	5.04448e-164	-9.42632e-163	-1.49781e-163	4.26558e-163	-7.54621e-164	1.53649e-162	-4.19129e-163	-1.13132e-163	-1.22147e-162	3.59742e-163	4.34561e-163	3.20175e-163	-8.25288e-164	0
-3.02486e-163	-4.08973e-163	-7.33304e-163	2.99622e-164	6.31249e-164	-7.40817e-164	-1.86756e-163	-2.41569e-163	-6.71974e-163	-1.6897e-163	6.03755e-164	5.56024e-163	-5.10707e-165	-1.93481e-163	2.7211e-164	2.41181e-163	-3.21222e-164	5.04448e-164	-9.42632e-163	-1.49781e-163	4.26558e-163	-7.54621e-164	1.53649e-162	-4.19129e-163	-1.13132e-163	-1.22147e-162	3.59742e-163	4.34561e-163	3.20175e-163	-8.25288e-164	0
-3.02486e-163	-4.08973e-163	-7.33304e-163	2.99622e-164	6.31249e-164	-7.40817e-164	-1.86756e-163	-2.41569e-163	-6.71974e-163	-1.6897e-163	6.03755e-164	5.56024e-163	-5.10707e-165	-1.93481e-163	2.7211e-164	2.41181e-163	-3.21222e-164	5.04448e-164	-9.42632e-163	-1.49781e-163	4.26558e-163	-7.54621e-164	1.53649e-162	-4.19129e-163	-1.13132e-163	-1.22147e-162	3.59742e-163	4.34561e-163	3.20175e-163	-8.25288e-164	0
-3.02486e-163	-4.08973e-163	-7.33304e-163	2.99622e-164	6.31249e-164	-7.40817e-164	-1.86756e-163	-2.41569e-163	-6.71974e-163	-1.6897e-163	6.03755e-164	5.56024e-163	-5.10707e-165	-1.93481e-163	2.7211e-164	2.41181e-163	-3.21222e-164	5.04448e-164	-9.42632e-163	-1.49781e-163	4.26558e-163	-7.54621e-164	1.53649e-162	-4.19129e-163	-1.13132e-163	-1.22147e-162	3.59742e-163	4.34561e-163	3.20175e-163	-8.25288e-164	0
-3.02486e-163	-4.08973e-163	-7.33304e-163	2.99622e-164	6.31249e-164	-7.40817e-164	-1.86756e-163	-2.41569e-163	-6.71974e-163	-1.6897e-163	6.03755e-164	5.56024e-163	-5.10707e-165	-1.93481e-163	2.7211e-164	2.41181e-163	-3.21222e-164	5.04448e-164	-9.42632e-163	-1.49781e-163	4.26558e-163	-7.54621e-164	1.53649e-162	-4.19129e-163	-1.13132e-163	-1.22147e-162	3.59742e-163	4.34561e-163	3.20175e-163	-8.25288e-164	0
-3.02486e-163	-4.08973e-163	-7.33304e-163	2.99622e-164	6.31249e-164	-7.40817e-164	-1.86756e-163	-2.41569e-163	-6.71974e-163	-1.6897e-163	6.03755e-164	5.56024e-163	-5.10707e-165	-1.93481e-163	2.7211e-164	2.41181e-163	-3.21222e-164	5.04448e-164	-9.42632e-163	-1.49781e-163	4.26558e-163	-7.54621e-164	1.53649e-162	-4.19129e-163	-1.13132e-163	-1.22147e-162	3.59742e-163	4.34561e-163	3.20175e-163	-8.25288e-164	0
-3.02486e-163	-4.08973e-163	-7.33304e-163	2.99622e-164	6.31249e-164	-7.40817e-164	-1.86756e-163	-2.41569e-163	-6.71974e-163	-1.6897e-163	6.03755e-164	5.56024e-163	-5.10707e-165	-1.93481e-163	2.7211e-164	2.41181e-163	-3.21222e-164	5.04448e-164	-9.42632e-163	-1.49781e-163	4.26558e-163	-7.54621e-164	1.53649e-162	-4.19129e-163	-1.13132e-163	-1.22147e-162	3.59742e-163	4.34561e-163	3.20175e-163	-8.25288e-164	0
-3.02486e-163	-4.08973e-163	-7.33304e-163	2.99622e-164	6.31249e-164	-7.40817e-164	-1.86756e-163	-2.41569e-163	-6.71974e-163	-1.6897e-163	6.03755e-164	5.56024e-163	-5.10707e-165	-1.93481e-163	2.7211e-164	2.41181e-163	-3.21222e-164	5.04448e-164	-9.42632e-163	-1.49781e-163	4.26558e-163	-7.54621e-164	1.53649e-162	-4.19129e-163	-1.13132e-163	-1.22147e-162	3.59742e-163	4.34561e-163	3.20175e-163	-8.25288e-164	0
-3.02486e-163	-4.08973e-163	-7.33304e-163	2.99622e-164	6.31249e-164	-7.40817e-164	-1.86756e-163	-2.41569e-163	-6.71974e-163	-1.6897e-163	6.03755e-164	5.56024e-163	-5.10707e-165	-1.93481e-163	2.7211e-164	2.41181e-163	-3.21222e-164	5.04448e-164	-9.42632e-163	-1.49781e-163	4.26558e-163	-7.54621e-164	1.53649e-162	-4.19129e-163	-1.13132e-163	-1.22147e-162	3.59742e-163	4.34561e-163	3.20175e-163	-8.25288e-164	0
-3.02486e-163	-4.08973e-163	-7.33304e-163	2.99622e-164	6.31249e-164	-7.40817e-164	-1.86756e-163	-2.41569e-163	-6.71974e-163	-1.6897e-163	6.03755e-164	5.56024e-163	-5.10707e-165	-1.93481e-163	2.7211e-164	2.41181e-163	-3.21222e-164	5.04448e-164	-9.42632e-163	-1.49781e-163	4.26558e-163	-7.54621e-164	1.53649e-162	-4.19129e-163	-1.13132e-163	-1.22147e-162	3.59742e-163	4.34561e-163	3.20175e-163	-8.25288e-164	0
-3.02486e-163	-4.08973e-163	-7.33304e-163	2.99622e-164	6.31249e-164	-7.40817e-164	-1.86756e-163	-2.41569e-163	-6.71974e-163	-1.6897e-163	6.03755e-164	5.56024e-163	-5.10707e-165	-1.93481e-163	2.7211e-164	2.41181e-163	-3.21222e-164	5.04448e-164	-9.42632e-163	-1.49781e-163	4.26558e-163	-7.54621e-164	1.53649e-162	-4.19129e-163	-1.13132e-163	-1.22147e-162	3.59742e-163	4.34561e-163	3.20175e-163	-8.25288e-164	0
-3.02486e-163	-4.08973e-163	-7.33304e-163	2.99622e-164	6.31249e-164	-7.40817e-164	-1.86756e-163	-2.41569e-163	-6.71974e-163	-1.6897e-163	6.03755e-164	5.56024e-163	-5.10707e-165	-1.93481e-163	2.7211e-164	2.41181e-163	-3.21222e-164	5.04448e-164	-9.42632e-163	-1.49781e-163	4.26558e-163	-7.54621e-164	1.53649e-162	-4.19129e-163	-1.13132e-163	-1.22147e-162	3.59742e-163	4.34561e-163	3.20175e-163	-8.25288e-164	0
-3.02486e-163	-4.08973e-163	-7.33304e-163	2.99622e-164	6.31249e-164	-7.40817e-164	-1.86756e-163	-2.41569e-163	-6.71974e-163	-1.6897e-163	6.03755e-164	5.56024e-163	-5.10707e-165	-1.93481e-163	2.7211e-164	2.41181e-163	-3.21222e-164	5.04448e-164	-9.42632e-163	-1.49781e-163	4.26558e-163	-7.54621e-164	1.53649e-162	-4.19129e-163	-1.13132e-163	-1.22147e-162	3.59742e-163	4.34561e-163	3.20175e-163	-8.25288e-164	0
-3.02486e-163	-4.08973e-163	-7.33304e-163	2.99622e-164	6.31249e-164	-7.40817e-164	-1.86756e-163	-2.41569e-163	-6.71974e-163	-1.6897e-163	6.03755e-164	5.56024e-163	-5.10707e-165	-1.93481e-163	2.7211e-164	2.41181e-163	-3.21222e-164	5.04448e-164	-9.42632e-163	-1.49781e-163	4.26558e-163	-7.54621e-164	1.53649e-162	-4.19129e-163	-1.13132e-163	-1.22147e-162	3.59742e-163	4.34561e-163	3.20175e-163	-8.25288e-164	0
-3.02486e-163	-4.08973e-163	-7.33304e-163	2.99622e-164	6.31249e-164	-7.40817e-164	-1.86756e-163	-2.41569e-163	-6.71974e-163	-1.6897e-163	6.03755e-164	5.56024e-163	-5.10707e-165	-1.93481e-163	2.7211e-164	2.41181e-163	-3.21222e-164	5.04448e-164	-9.42632e-163	-1.49781e-163	4.26558e-163	-7.54621e-164	1.53649e-162	-4.19129e-163	-1.13132e-163	-1.22147e-162	3.59742e-163	4.34561e-163	3.20175e-163	-8.25288e-164	0
-3.02486e-163	-4.08973e-163	-7.33304e-163	2.99622e-164	6.31249e-164	-7.40817e-164	-1.86756e-163	-2.41569e-163	-6.71974e-163	-1.6897e-163	6.03755e-164	5.56024e-163	-5.10707e-165	-1.93481e-163	2.7211e-164	2.41181e-163	-3.21222e-164	5.04448e-164	-9.42632e-163	-1.49781e-163	4.26558e-163	-7.54621e-164	1.53649e-162	-4.19129e-163	-1.13132e-163	-1.22147e-162	3.59742e-163	4.34561e-163	3.20175e-163	-8.25288e-164	0
-3.02486e-163	-4.08973e-163	-7.33304e-163	2.99622e-164	6.31249e-164	-7.40817e-164	-1.86756e-163	-2.41569e-163	-6.71974e-163	-1.6897e-163	6.03755e-164	5.56024e-163	-5.10707e-165	-1.93481e-163	2.7211e-164	2.41181e-163	-3.21222e-164	5.04448e-164	-9.42632e-163	-1.49781e-163	4.26558e-163	-7.54621e-164	1.53649e-162	-4.19129e-163	-1.13132e-163	-1.22147e-162	3.59742e-163	4.34561e-163	3.20175e-163	-8.25288e-164	0
-3.02486e-163	-4.08973e-163	-7.33304e-163	2.99622e-164	6.31249e-164	-7.40817e-164	-1.86756e-163	-2.41569e-163	-6.71974e-163	-1.6897e-163	6.03755e-164	5.56024e-163	-5.10707e-165	-1.93481e-163	2.7211e-164	2.41181e-163	-3.21222e-164	5.04448e-164	-9.42632e-163	-1.49781e-163	4.26558e-163	-7.54621e-164	1.53649e-162	-4.19129e-163	-1.13132e-163	-1.22147e-162	3.59742e-163	4.34561e-163	3.20175e-163	-8.25288e-164	0
-3.02486e-163	-4.08973e-163	-7.33304e-163	2.99622e-164	6.31249e-164	-7.40817e-164	-1.86756e-163	-2.41569e-163	-6.71974e-163	-1.6897e-163	6.03755e-164	5.56024e-163	-5.10707e-165	-1.93481e-163	2.7211e-164	2.41181e-163	-3.21222e-164	5.04448e-164	-9.42632e-163	-1.49781e-163	4.26558e-163	-7.54621e-164	1.53649e-162	-4.19129e-163	-1.13132e-163	-1.22147e-162	3.59742e-163	4.34561e-163	3.20175e-163	-8.25288e-164	0
-3.02486e-163	-4.08973e-163	-7.33304e-163	2.99622e-164	6.31249e-164	-7.40817e-164	-1.86756e-163	-2.41569e-163	-6.71974e-163	-1.6897e-163	6.03755e-164	5.56024e-163	-5.10707e-165	-1.93481e-163	2.7211e-164	2.41181e-163	-3.21222e-164	5.04448e-164	-9.42632e-163	-1.49781e-163	4.26558e-163	-7.54621e-164	1.53649e-162	-4.19129e-163	-1.13132e-163	-1.22147e-162	3.59742e-163	4.34561e-163	3.20175e-163	-8.25288e-164	0
-3.02486e-163	-4.08973e-163	-7.33304e-163	2.99622e-164	6.31249e-164	-7.40817e-164	-1.86756e-163	-2.41569e-163	-6.71974e-163	-1.6897e-163	6.03755e-164	5.56024e-163	-5.10707e-165	-1.93481e-163	2.7211e-164	2.41181e-163	-3.21222e-164	5.04448e-164	-9.42632e-163	-1.49781e-163	4.26558e-163	-7.54621e-164	1.53649e-162	-4.19129e-163	-1.13132e-163	-1.22147e-162	3.59742e-163	4.34561e-163	3.20175e-163	-8.25288e-164	0
-3.02486e-163	-4.08973e-163	-7.33304e-163	2.99622e-164	6.31249e-164	-7.40817e-164	-1.86756e-163	-2.41569e-163	-6.71974e-163	-1.6897e-163	6.03755e-164	5.56024e-163	-5.10707e-165	-1.93481e-163	2.7211e-164	2.41181e-163	-3.21222e-164	5.04448e-164	-9.42632e-163	-1.49781e-163	4.26558e-163	-7.54621e-164	1.53649e-162	-4.19129e-163	-1.13132e-163	-1.22147e-162	3.59742e-163	4.34561e-163	3.20175e-163	-8.25288e-164	0
-3.02486e-163	-4.08973e-163	-7.33304e-163	2.99622e-164	6.31249e-164	-7.40817e-164	-1.86756e-163	-2.41569e-163	-6.71974e-163	-1.6897e-163	6.03755e-164	5.56024e-163	-5.10707e-165	-1.93481e-163	2.7211e-164	2.41181e-163	-3.21222e-164	5.04448e-164	-9.42632e-163	-1.49781e-163	4.26558e-163	-7.54621e-164	1.53649e-162	-4.19129e-163	-1.13132e-163	-1.22147e-162	3.59742e-163	4.34561e-163	3.20175e-163	-8.25288e-164	0
-3.02486e-163	-4.08973e-163	-7.33304e-163	2.99622e-164	6.31249e-164	-7.40817e-164	-1.86756e-163	-2.41569e-163	-6.71974e-163	-1.6897e-163	6.03755e-164	5.56024e-163	-5.10707e-165	-1.93481e-163	2.7211e-164	2.41181e-163	-3.21222e-164	5.04448e-164	-9.42632e-163	-1.49781e-163	4.26558e-163	-7.54621e-164	1.53649e-162	-4.19129e-163	-1.13132e-163	-1.22147e-162	3.59742e-163	4.34561e-163	3.20175e-163	-8.25288e-164	0
-3.02486e-163	-4.08973e-163	-7.33304e-163	2.99622e-164	6.31249e-164	-7.40817e-164	-1.86756e-163	-2.41569e-163	-6.71974e-163	-1.6897e-163	6.03755e-164	5.56024e-163	-5.10707e-165	-1.93481e-163	2.7211e-164	2.41181e-163	-3.21222e-164	5.04448e-164	-9.42632e-163	-1.49781e-163	4.26558e-163	-7.54621e-164	1.53649e-162	-4.19129e-163	-1.13132e-163	-1.22147e-162	3.59742e-163	4.34561e-163	3.20175e-163	-8.25288e-164	0
-3.02486e-163	-4.08973e-163	-7.33304e-163	2.99622e-164	6.31249e-164	-7.40817e-164	-1.86756e-163	-2.41569e-163	-6.71974e-163	-1.6897e-163	6.03755e-164	5.56024e-163	-5.10707e-165	-1.93481e-163	2.7211e-164	2.41181e-163	-3.21222e-164	5.04448e-164	-9.42632e-163	-1.49781e-163	4.26558e-163	-7.54621e-164	1.53649e-162	-4.19129e-163	-1.13132e-163	-1.22147e-162	3.59742e-163	4.34561e-163	3.20175e-163	-8.25288e-164	0
-3.02486e-163	-4.08973e-163	-7.33304e-163	2.99622e-164	6.31249e-164	-7.40817e-164	-1.86756e-163	-2.41569e-163	-6.71974e-163	-1.6897e-163	6.03755e-164	5.56024e-163	-5.10707e-165	-1.93481e-163	2.7211e-164	2.41181e-163	-3.21222e-164	5.04448e-164	-9.42632e-163	-1.49781e-163	4.26558e-163	-7.54621e-164	1.53649e-162	-4.19129e-163	-1.13132e-163	-1.22147e-162	3.59742e-163	4.34561e-163	3.20175e-163	-8.25288e-164	0
-3.02486e-163	-4.08973e-163	-7.33304e-163	2.99622e-164	6.31249e-164	-7.40817e-164	-1.86756e-163	-2.41569e-163	-6.71974e-163	-1.6897e-163	6.03755e-164	5.56024e-163	-5.10707e-165	-1.93481e-163	2.7211e-164	2.41181e-163	-3.21222e-164	5.04448e-164	-9.42632e-163	-1.49781e-163	4.26558e-163	-7.54621e-164	1.53649e-162	-4.19129e-163	-1.13132e-163	-1.22147e-162	3.59742e-163	4.34561e-163	3.20175e-163	-8.25288e-164	0
-3.02486e-163	-4.08973e-163	-7.33304e-163	2.99622e-164	6.31249e-164	-7.40817e-164	-1.86756e-163	-2.41569e-163	-6.71974e-163	-1.6897e-163	6.03755e-164	5.56024e-163	-5.10707e-165	-1.93481e-163	2.7211e-164	2.41181e-163	-3.21222e-164	5.04448e-164	-9.42632e-163	-1.49781e-163	4.26558e-163	-7.54621e-164	1.53649e-162	-4.19129e-163	-1.13132e-163	-1.22147e-162	3.59742e-163	4.34561e-163	3.20175e-163	-8.25288e-164	0
-3.02486e-163	-4.08973e-163	-7.33304e-163	2.99622e-164	6.31249e-164	-7.40817e-164	-1.86756e-163	-2.41569e-163	-6.71974e-163	-1.6897e-163	6.03755e-164	5.56024e-163	-5.10707e-165	-1.93481e-163	2.7211e-164	2.41181e-163	-3.21222e-164	5.04448e-164	-9.42632e-163	-1.49781e-163	4.26558e-163	-7.54621e-164	1.53649e-162	-4.19129e-163	-1.13132e-163	-1.22147e-162	3.59742e-163	4.34561e-163	3.20175e-163	-8.25288e-164	0
-3.02486e-163	-4.08973e-163	-7.33304e-163	2.99622e-164	6.31249e-164	-7.40817e-164	-1.86756e-163	-2.41569e-163	-6.71974e-163	-1.6897e-163	6.03755e-164	5.56024e-163	-5.10707e-165	-1.93481e-163	2.7211e-164	2.41181e-163	-3.21222e-164	5.04448e-164	-9.42632e-163	-1.49781e-163	4.26558e-163	-7.54621e-164	1.53649e-162	-4.19129e-163	-1.13132e-163	-1.22147e-162	3.59742e-163	4.34561e-163	3.20175e-163	-8.25288e-164	0
-3.02486e-163	-4.08973e-163	-7.33304e-163	2.99622e-164	6.31249e-164	-7.40817e-164	-1.86756e-163	-2.41569e-163	-6.71974e-163	-1.6897e-163	6.03755e-164	5.56024e-163	-5.10707e-165	-1.93481e-163	2.7211e-164	2.41181e-163	-3.21222e-164	5.04448e-164	-9.42632e-163	-1.49781e-163	4.26558e-163	-7.54621e-164	1.53649e-162	-4.19129e-163	-1.13132e-163	-1.22147e-162	3.59742e-163	4.34561e-163	3.20175e-163	-8.25288e-164	0
-3.02486e-163	-4.08973e-163	-7.33304e-163	2.99622e-164	6.31249e-164	-7.40817e-164	-1.86756e-163	-2.41569e-163	-6.71974e-163	-1.6897e-163	6.03755e-164	5.56024e-163	-5.10707e-165	-1.93481e-163	2.7211e-164	2.41181e-163	-3.21222e-164	5.04448e-164	-9.42632e-163	-1.49781e-163	4.26558e-163	-7.54621e-164	1.53649e-162	-4.19129e-163	-1.13132e-163	-1.22147e-162	3.59742e-163	4.34561e-163	3.20175e-163	-8.25288e-164	0
-3.02486e-163	-4.08973e-163	-7.33304e-163	2.99622e-164	6.31249e-164	-7.40817e-164	-1.86756e-163	-2.41569e-163	-6.71974e-163	-1.6897e-163	6.03755e-164	5.56024e-163	-5.10707e-165	-1.93481e-163	2.7211e-164	2.41181e-163	-3.21222e-164	5.04448e-164	-9.42632e-163	-1.49781e-163	4.26558e-163	-7.54621e-164	1.53649e-162	-4.19129e-163	-1.13132e-163	-1.22147e-162	3.59742e-163	4.34561e-163	3.20175e-163	-8.25288e-164	0
-3.02486e-163	-4.08973e-163	-7.33304e-163	2.99622e-164	6.31249e-164	-7.40817e-164	-1.86756e-163	-2.41569e-163	-6.71974e-163	-1.6897e-163	6.03755e-164	5.56024e-163	-5.10707e-165	-1.93481e-163	2.7211e-164	2.41181e-163	-3.21222e-164	5.04448e-164	-9.42632e-163	-1.49781e-163	4.26558e-163	-7.54621e-164	1.53649e-162	-4.19129e-163	-1.13132e-163	-1.22147e-162	3.59742e-163	4.34561e-163	3.20175e-163	-8.25288e-164	0
-3.02486e-163	-4.08973e-163	-7.33304e-163	2.99622e-164	6.31249e-164	-7.40817e-164	-1.86756e-163	-2.41569e-163	-6.71974e-163	-1.6897e-163	6.03755e-164	5.56024e-163	-5.10707e-165	-1.93481e-163	2.7211e-164	2.41181e-163	-3.21222e-164	5.04448e-164	-9.42632e-163	-1.49781e-163	4.26558e-163	-7.54621e-164	1.53649e-162	-4.19129e-163	-1.13132e-163	-1.22147e-162	3.59742e-163	4.34561e-163	3.20175e-163	-8.25288e-164	0
-3.02486e-163	-4.08973e-163	-7.33304e-163	2.99622e-164	6.31249e-164	-7.40817e-164	-1.86756e-163	-2.41569e-163	-6.71974e-163	-1.6897e-163	6.03755e-164	5.56024e-163	-5.10707e-165	-1.93481e-163	2.7211e-164	2.41181e-163	-3.21222e-164	5.04448e-164	-9.42632e-163	-1.49781e-163	4.26558e-163	-7.54621e-164	1.53649e-162	-4.19129e-163	-1.13132e-163	-1.22147e-162	3.59742e-163	4.34561e-163	3.20175e-163	-8.25288e-164	0
-3.02486e-163	-4.08973e-163	-7.33304e-163	2.99622e-164	6.31249e-164	-7.40817e-164	-1.86756e-163	-2.41569e-163	-6.71974e-163	-1.6897e-163	6.03755e-164	5.56024e-163	-5.10707e-165	-1.93481e-163	2.7211e-164	2.41181e-163	-3.21222e-164	5.04448e-164	-9.42632e-163	-1.49781e-163	4.26558e-163	-7.54621e-164	1.53649e-162	-4.19129e-163	-1.13132e-163	-1.22147e-162	3.59742e-163	4.34561e-163	3.20175e-163	-8.25288e-164	0
-3.02486e-163	-4.08973e-163	-7.33304e-163	2.99622e-164	6.31249e-164	-7.40817e-164	-1.86756e-163	-2.41569e-163	-6.71974e-163	-1.6897e-163	6.03755e-164	5.56024e-163	-5.10707e-165	-1.93481e-163	2.7211e-164	2.41181e-163	-3.21222e-164	5.04448e-164	-9.42632e-163	-1.49781e-163	4.26558e-163	-7.54621e-164	1.53649e-162	-4.19129e-163	-1.13132e-163	-1.22147e-162	3.59742e-163	4.34561e-163	3.20175e-163	-8.25288e-164	0
-3.02486e-163	-4.08973e-163	-7.33304e-163	2.99622e-164	6.31249e-164	-7.40817e-164	-1.86756e-163	-2.41569e-163	-6.71974e-163	-1.6897e-163	6.03755e-164	5.56024e-163	-5.10707e-165	-1.93481e-163	2.7211e-164	2.41181e-163	-3.21222e-164	5.04448e-164	-9.42632e-163	-1.49781e-163	4.26558e-163	-7.54621e-164	1.53649e-162	-4.19129e-163	-1.13132e-163	-1.22147e-162	3.59742e-163	4.34561e-163	3.20175e-163	-8.25288e-164	0
-3.02486e-163	-4.08973e-163	-7.33304e-163	2.99622e-164	6.31249e-164	-7.40817e-164	-1.86756e-163	-2.41569e-163	-6.71974e-163	-1.6897e-163	6.03755e-164	5.56024e-163	-5.10707e-165	-1.93481e-163	2.7211e-164	2.41181e-163	-3.21222e-164	5.04448e-164	-9.42632e-163	-1.49781e-163	4.26558e-163	-7.54621e-164	1.53649e-162	-4.19129e-163	-1.13132e-163	-1.22147e-162	3.59742e-163	4.34561e-163	3.20175e-163	-8.25288e-164	0
-3.02486e-163	-4.08973e-163	-7.33304e-163	2.99622e-164	6.31249e-164	-7.40817e-164	-1.86756e-163	-2.41569e-163	-6.71974e-163	-1.6897e-163	6.03755e-164	5.56024e-163	-5.10707e-165	-1.93481e-163	2.7211e-164	2.41181e-163	-3.21222e-164	5.04448e-164	-9.42632e-163	-1.49781e-163	4.26558e-163	-7.54621e-164	1.53649e-162	-4.19129e-163	-1.13132e-163	-1.22147e-162	3.59742e-163	4.34561e-163	3.20175e-163	-8.25288e-164	0
-3.02486e-163	-4.08973e-163	-7.33304e-163	2.99622e-164	6.31249e-164	-7.40817e-164	-1.86756e-163	-2.41569e-163	-6.71974e-163	-1.6897e-163	6.03755e-164	5.56024e-163	-5.10707e-165	-1.93481e-163	2.7211e-164	2.41181e-163	-3.21222e-164	5.04448e-164	-9.42632e-163	-1.49781e-163	4.26558e-163	-7.54621e-164	1.53649e-162	-4.19129e-163	-1.13132e-163	-1.22147e-162	3.59742e-163	4.34561e-163	3.20175e-163	-8.25288e-164	0
-3.02486e-163	-4.08973e-163	-7.33304e-163	2.99622e-164	6.31249e-164	-7.40817e-164	-1.86756e-163	-2.41569e-163	-6.71974e-163	-1.6897e-163	6.03755e-164	5.56024e-163	-5.10707e-165	-1.93481e-163	2.7211e-164	2.41181e-163	-3.21222e-164	5.04448e-164	-9.42632e-163	-1.49781e-163	4.26558e-163	-7.54621e-164	1.53649e-162	-4.19129e-163	-1.13132e-163	-1.22147e-162	3.59742e-163	4.34561e-163	3.20175e-163	-8.25288e-164	0
-3.02486e-163	-4.08973e-163	-7.33304e-163	2.99622e-164	6.31249e-164	-7.40817e-164	-1.86756e-163	-2.41569e-163	-6.71974e-163	-1.6897e-163	6.03755e-164	5.56024e-163	-5.10707e-165	-1.93481e-163	2.7211e-164	2.41181e-163	-3.21222e-164	5.04448e-164	-9.42632e-163	-1.49781e-163	4.26558e-163	-7.54621e-164	1.53649e-162	-4.19129e-163	-1.13132e-163	-1.22147e-162	3.59742e-163	4.34561e-163	3.20175e-163	-8.25288e-164	0
-3.02486e-163	-4.08973e-163	-7.33304e-163	2.99622e-164	6.31249e-164	-7.40817e-164	-1.86756e-163	-2.41569e-163	-6.71974e-163	-1.6897e-163	6.03755e-164	5.56024e-163	-5.10707e-165	-1.93481e-163	2.7211e-164	2.41181e-163	-3.21222e-164	5.04448e-164	-9.42632e-163	-1.49781e-163	4.26558e-163	-7.54621e-164	1.53649e-162	-4.19129e-163	-1.13132e-163	-1.22147e-162	3.59742e-163	4.34561e-163	3.20175e-163	-8.25288e-164	0
-3.02486e-163	-4.08973e-163	-7.33304e-163	2.99622e-164	6.31249e-164	-7.40817e-164	-1.86756e-163	-2.41569e-163	-6.71974e-163	-1.6897e-163	6.03755e-164	5.56024e-163	-5.10707e-165	-1.93481e-163	2.7211e-164	2.41181e-163	-3.21222e-164	5.04448e-164	-9.42632e-163	-1.49781e-163	4.26558e-163	-7.54621e-164	1.53649e-162	-4.19129e-163	-1.13132e-163	-1.22147e-162	3.59742e-163	4.34561e-163	3.20175e-163	-8.25288e-164	0
-3.02486e-163	-4.08973e-163	-7.33304e-163	2.99622e-164	6.31249e-164	-7.40817e-164	-1.86756e-163	-2.41569e-163	-6.71974e-163	-1.6897e-163	6.03755e-164	5.56024e-163	-5.10707e-165	-1.93481e-163	2.7211e-164	2.41181e-163	-3.21222e-164	5.04448e-164	-9.42632e-163	-1.49781e-163	4.26558e-163	-7.54621e-164	1.53649e-162	-4.19129e-163	-1.13132e-163	-1.22147e-162	3.59742e-163	4.34561e-163	3.20175e-163	-8.25288e-164	0
-3.02486e-163	-4.08973e-163	-7.33304e-163	2.99622e-164	6.31249e-164	-7.40817e-164	-1.86756e-163	-2.41569e-163	-6.71974e-163	-1.6897e-163	6.03755e-164	5.56024e-163	-5.10707e-165	-1.93481e-163	2.7211e-164	2.41181e-163	-3.21222e-164	5.04448e-164	-9.42632e-163	-1.49781e-163	4.26558e-163	-7.54621e-164	1.53649e-162	-4.19129e-163	-1.13132e-163	-1.22147e-162	3.59742e-163	4.34561e-163	3.20175e-163	-8.25288e-164	0
-3.02486e-163	-4.08973e-163	-7.33304e-163	2.99622e-164	6.31249e-164	-7.40817e-164	-1.86756e-163	-2.41569e-163	-6.71974e-163	-1.6897e-163	6.03755e-164	5.56024e-163	-5.10707e-165	-1.93481e-163	2.7211e-164	2.41181e-163	-3.21222e-164	5.04448e-164	-9.42632e-163	-1.49781e-163	4.26558e-163	-7.54621e-164	1.53649e-162	-4.19129e-163	-1.13132e-163	-1.22147e-162	3.59742e-163	4.34561e-163	3.20175e-163	-8.25288e-164	0
-3.02486e-163	-4.08973e-163	-7.33304e-163	2.99622e-164	6.31249e-164	-7.40817e-164	-1.86756e-163	-2.41569e-163	-6.71974e-163	-1.6897e-163	6.03755e-164	5.56024e-163	-5.10707e-165	-1.93481e-163	2.7211e-164	2.41181e-163	-3.21222e-164	5.04448e-164	-9.42632e-163	-1.49781e-163	4.26558e-163	-7.54621e-164	1.53649e-162	-4.19129e-163	-1.13132e-163	-1.22147e-162	3.59742e-163	4.34561e-163	3.20175e-163	-8.25288e-164	0
-3.02486e-163	-4.08973e-163	-7.33304e-163	2.99622e-164	6.31249e-164	-7.40817e-164	-1.86756e-163	-2.41569e-163	-6.71974e-163	-1.6897e-163	6.03755e-164	5.56024e-163	-5.10707e-165	-1.93481e-163	2.7211e-164	2.41181e-163	-3.21222e-164	5.04448e-164	-9.42632e-163	-1.49781e-163	4.26558e-163	-7.54621e-164	1.53649e-162	-4.19129e-163	-1.13132e-163	-1.22147e-162	3.59742e-163	4.34561e-163	3.20175e-163	-8.25288e-164	0
-3.02486e-163	-4.08973e-163	-7.33304e-163	2.99622e-164	6.31249e-164	-7.40817e-164	-1.86756e-163	-2.41569e-163	-6.71974e-163	-1.6897e-163	6.03755e-164	5.56024e-163	-5.10707e-165	-1.93481e-163	2.7211e-164	2.41181e-163	-3.21222e-164	5.04448e-164	-9.42632e-163	-1.49781e-163	4.26558e-163	-7.54621e-164	1.53649e-162	-4.19129e-163	-1.13132e-163	-1.22147e-162	3.59742e-163	4.34561e-163	3.20175e-163	-8.25288e-164	0
-3.02486e-163	-4.08973e-163	-7.33304e-163	2.99622e-164	6.31249e-164	-7.40817e-164	-1.86756e-163	-2.41569e-163	-6.71974e-163	-1.6897e-163	6.03755e-164	5.56024e-163	-5.10707e-165	-1.93481e-163	2.7211e-164	2.41181e-163	-3.21222e-164	5.04448e-164	-9.42632e-163	-1.49781e-163	4.26558e-163	-7.54621e-164	1.53649e-162	-4.19129e-163	-1.13132e-163	-1.22147e-162	3.59742e-163	4.34561e-163	3.20175e-163	-8.25288e-164	0
-3.02486e-163	-4.08973e-163	-7.33304e-163	2.99622e-164	6.31249e-164	-7.40817e-164	-1.86756e-163	-2.41569e-163	-6.71974e-163	-1.6897e-163	6.03755e-164	5.56024e-163	-5.10707e-165	-1.93481e-163	2.7211e-164	2.41181e-163	-3.21222e-164	5.04448e-164	-9.42632e-163	-1.49781e-163	4.26558e-163	-7.54621e-164	1.53649e-162	-4.19129e-163	-1.13132e-163	-1.22147e-162	3.59742e-163	4.34561e-163	3.20175e-163	-8.25288e-164	0
-3.02486e-163	-4.08973e-163	-7.33304e-163	2.99622e-164	6.31249e-164	-7.40817e-164	-1.86756e-163	-2.41569e-163	-6.71974e-163	-1.6897e-163	6.03755e-164	5.56024e-163	-5.10707e-165	-1.93481e-163	2.7211e-164	2.41181e-163	-3.21222e-164	5.04448e-164	-9.42632e-163	-1.49781e-163	4.26558e-163	-7.54621e-164	1.53649e-162	-4.19129e-163	-1.13132e-163	-1.22147e-162	3.59742e-163	4.34561e-163	3.20175e-163	-8.25288e-164	0
-3.02486e-163	-4.08973e-163	-7.33304e-163	2.99622e-164	6.31249e-164	-7.40817e-164	-1.86756e-163	-2.41569e-163	-6.71974e-163	-1.6897e-163	6.03755e-164	5.56024e-163	-5.10707e-165	-1.93481e-163	2.7211e-164	2.41181e-163	-3.21222e-164	5.04448e-164	-9.42632e-163	-1.49781e-163	4.26558e-163	-7.54621e-164	1.53649e-162	-4.19129e-163	-1.13132e-163	-1.22147e-162	3.59742e-163	4.34561e-163	3.20175e-163	-8.25288e-164	0
-3.02486e-163	-4.08973e-163	-7.33304e-163	2.99622e-164	6.31249e-164	-7.40817e-164	-1.86756e-163	-2.41569e-163	-6.71974e-163	-1.6897e-163	6.03755e-164	5.56024e-163	-5.10707e-165	-1.93481e-163	2.7211e-164	2.41181e-163	-3.21222e-164	5.04448e-164	-9.42632e-163	-1.49781e-163	4.26558e-163	-7.54621e-164	1.53649e-162	-4.19129e-163	-1.13132e-163	-1.22147e-162	3.59742e-163	4.34561e-163	3.20175e-163	-8.25288e-164	0
-3.02486e-163	-4.08973e-163	-7.33304e-163	2.99622e-164	6.31249e-164	-7.40817e-164	-1.86756e-163	-2.41569e-163	-6.71974e-163	-1.6897e-163	6.03755e-164	5.56024e-163	-5.10707e-165	-1.93481e-163	2.7211e-164	2.41181e-163	-3.21222e-164	5.04448e-164	-9.42632e-163	-1.49781e-163	4.26558e-163	-7.54621e-164	1.53649e-162	-4.19129e-163	-1.13132e-163	-1.22147e-162	3.59742e-163	4.34561e-163	3.20175e-163	-8.25288e-164	0
-3.02486e-163	-4.08973e-163	-7.33304e-163	2.99622e-164	6.31249e-164	-7.40817e-164	-1.86756e-163	-2.41569e-163	-6.71974e-163	-1.6897e-163	6.03755e-164	5.56024e-163	-5.10707e-165	-1.93481e-163	2.7211e-164	2.41181e-163	-3.21222e-164	5.04448e-164	-9.42632e-163	-1.49781e-163	4.26558e-163	-7.54621e-164	1.53649e-162	-4.19129e-163	-1.13132e-163	-1.22147e-162	3.59742e-163	4.34561e-163	3.20175e-163	-8.25288e-164	0
-3.02486e-163	-4.08973e-163	-7.33304e-163	2.99622e-164	6.31249e-164	-7.40817e-164	-1.86756e-163	-2.41569e-163	-6.71974e-163	-1.6897e-163	6.03755e-164	5.56024e-163	-5.10707e-165	-1.93481e-163	2.7211e-164	2.41181e-163	-3.21222e-164	5.04448e-164	-9.42632e-163	-1.49781e-163	4.26558e-163	-7.54621e-164	1.53649e-162	-4.19129e-163	-1.13132e-163	-1.22147e-162	3.59742e-163	4.34561e-163	3.20175e-163	-8.25288e-164	0
-3.02486e-163	-4.08973e-163	-7.33304e-163	2.99622e-164	6.31249e-164	-7.40817e-164	-1.86756e-163	-2.41569e-163	-6.71974e-163	-1.6897e-163	6.03755e-164	5.56024e-163	-5.10707e-165	-1.93481e-163	2.7211e-164	2.41181e-163	-3.21222e-164	5.04448e-164	-9.42632e-163	-1.49781e-163	4.26558e-163	-7.54621e-164	1.53649e-162	-4.19129e-163	-1.13132e-163	-1.22147e-162	3.59742e-163	4.34561e-163	3.20175e-163	-8.25288e-164	0
-3.02486e-163	-4.08973e-163	-7.33304e-163	2.99622e-164	6.31249e-164	-7.40817e-164	-1.86756e-163	-2.41569e-163	-6.71974e-163	-1.6897e-163	6.03755e-164	5.56024e-163	-5.10707e-165	-1.93481e-163	2.7211e-164	2.41181e-163	-3.21222e-164	5.04448e-164	-9.42632e-163	-1.49781e-163	4.26558e-163	-7.54621e-164	1.53649e-162	-4.19129e-163	-1.13132e-163	-1.22147e-162	3.59742e-163	4.34561e-163	3.20175e-163	-8.25288e-164	0
-3.02486e-163	-4.08973e-163	-7.33304e-163	2.99622e-164	6.31249e-164	-7.40817e-164	-1.86756e-163	-2.41569e-163	-6.71974e-163	-1.6897e-163	6.03755e-164	5.56024e-163	-5.10707e-165	-1.93481e-163	2.7211e-164	2.41181e-163	-3.21222e-164	5.04448e-164	-9.42632e-163	-1.49781e-163	4.26558e-163	-7.54621e-164	1.53649e-162	-4.19129e-163	-1.13132e-163	-1.22147e-162	3.59742e-163	4.34561e-163	3.20175e-163	-8.25288e-164	0
-3.02486e-163	-4.08973e-163	-7.33304e-163	2.99622e-164	6.31249e-164	-7.40817e-164	-1.86756e-163	-2.41569e-163	-6.71974e-163	-1.6897e-163	6.03755e-164	5.56024e-163	-5.10707e-165	-1.93481e-163	2.7211e-164	2.41181e-163	-3.21222e-164	5.04448e-164	-9.42632e-163	-1.49781e-163	4.26558e-163	-7.54621e-164	1.53649e-162	-4.19129e-163	-1.13132e-163	-1.22147e-162	3.59742e-163	4.34561e-163	3.20175e-163	-8.25288e-164	0
-3.02486e-163	-4.08973e-163	-7.33304e-163	2.99622e-164	6.31249e-164	-7.40817e-164	-1.86756e-163	-2.41569e-163	-6.71974e-163	-1.6897e-163	6.03755e-164	5.56024e-163	-5.10707e-165	-1.93481e-163	2.7211e-164	2.41181e-163	-3.21222e-164	5.04448e-164	-9.42632e-163	-1.49781e-163	4.26558e-163	-7.54621e-164	1.53649e-162	-4.19129e-163	-1.13132e-163	-1.22147e-162	3.59742e-163	4.34561e-163	3.20175e-163	-8.25288e-164	0
-3.02486e-163	-4.08973e-163	-7.33304e-163	2.99622e-164	6.31249e-164	-7.40817e-164	-1.86756e-163	-2.41569e-163	-6.71974e-163	-1.6897e-163	6.03755e-164	5.56024e-163	-5.10707e-165	-1.93481e-163	2.7211e-164	2.41181e-163	-3.21222e-164	5.04448e-164	-9.42632e-163	-1.49781e-163	4.26558e-163	-7.54621e-164	1.53649e-162	-4.19129e-163	-1.13132e-163	-1.22147e-162	3.59742e-163	4.34561e-163	3.20175e-163	-8.25288e-164	0
-3.02486e-163	-4.08973e-163	-7.33304e-163	2.99622e-164	6.31249e-164	-7.40817e-164	-1.86756e-163	-2.41569e-163	-6.71974e-163	-1.6897e-163	6.03755e-164	5.56024e-163	-5.10707e-165	-1.93481e-163	2.7211e-164	2.41181e-163	-3.21222e-164	5.04448e-164	-9.42632e-163	-1.49781e-163	4.26558e-163	-7.54621e-164	1.53649e-162	-4.19129e-163	-1.13132e-163	-1.22147e-162	3.59742e-163	4.34561e-163	3.20175e-163	-8.25288e-164	0
-3.02486e-163	-4.08973e-163	-7.33304e-163	2.99622e-164	6.31249e-164	-7.40817e-164	-1.86756e-163	-2.41569e-163	-6.71974e-163	-1.6897e-163	6.03755e-164	5.56024e-163	-5.10707e-165	-1.93481e-163	2.7211e-164	2.41181e-163	-3.21222e-164	5.04448e-164	-9.42632e-163	-1.49781e-163	4.26558e-163	-7.54621e-164	1.53649e-162	-4.19129e-163	-1.13132e-163	-1.22147e-162	3.59742e-163	4.34561e-163	3.20175e-163	-8.25288e-164	0
-3.02486e-163	-4.08973e-163	-7.33304e-163	2.99622e-164	6.31249e-164	-7.40817e-164	-1.86756e-163	-2.41569e-163	-6.71974e-163	-1.6897e-163	6.03755e-164	5.56024e-163	-5.10707e-165	-1.93481e-163	2.7211e-164	2.41181e-163	-3.21222e-164	5.04448e-164	-9.42632e-163	-1.49781e-163	4.26558e-163	-7.54621e-164	1.53649e-162	-4.19129e-163	-1.13132e-163	-1.22147e-162	3.59742e-163	4.34561e-163	3.20175e-163	-8.25288e-164	0
-3.02486e-163	-4.08973e-163	-7.33304e-163	2.99622e-164	6.31249e-164	-7.40817e-164	-1.86756e-163	-2.41569e-163	-6.71974e-163	-1.6897e-163	6.03755e-164	5.56024e-163	-5.10707e-165	-1.93481e-163	2.7211e-164	2.41181e-163	-3.21222e-164	5.04448e-164	-9.42632e-163	-1.49781e-163	4.26558e-163	-7.54621e-164	1.53649e-162	-4.19129e-163	-1.13132e-163	-1.22147e-162	3.59742e-163	4.34561e-163	3.20175e-163	-8.25288e-164	0
-3.02486e-163	-4.08973e-163	-7.33304e-163	2.99622e-164	6.31249e-164	-7.40817e-164	-1.86756e-163	-2.41569e-163	-6.71974e-163	-1.6897e-163	6.03755e-164	5.56024e-163	-5.10707e-165	-1.93481e-163	2.7211e-164	2.41181e-163	-3.21222e-164	5.04448e-164	-9.42632e-163	-1.49781e-163	4.26558e-163	-7.54621e-164	1.53649e-162	-4.19129e-163	-1.13132e-163	-1.22147e-162	3.59742e-163	4.34561e-163	3.20175e-163	-8.25288e-164	0
-3.02486e-163	-4.08973e-163	-7.33304e-163	2.99622e-164	6.31249e-164	-7.40817e-164	-1.86756e-163	-2.41569e-163	-6.71974e-163	-1.6897e-163	6.03755e-164	5.56024e-163	-5.10707e-165	-1.93481e-163	2.7211e-164	2.41181e-163	-3.21222e-164	5.04448e-164	-9.42632e-163	-1.49781e-163	4.26558e-163	-7.54621e-164	1.53649e-162	-4.19129e-163	-1.13132e-163	-1.22147e-162	3.59742e-163	4.34561e-163	3.20175e-163	-8.25288e-164	0
-3.02486e-163	-4.08973e-163	-7.33304e-163	2.99622e-164	6.31249e-164	-7.40817e-164	-1.86756e-163	-2.41569e-163	-6.71974e-163	-1.6897e-163	6.03755e-164	5.56024e-163	-5.10707e-165	-1.93481e-163	2.7211e-164	2.41181e-163	-3.21222e-164	5.04448e-164	-9.42632e-163	-1.49781e-163	4.26558e-163	-7.54621e-164	1.53649e-162	-4.19129e-163	-1.13132e-163	-1.22147e-162	3.59742e-163	4.34561e-163	3.20175e-163	-8.25288e-164	0
-3.02486e-163	-4.08973e-163	-7.33304e-163	2.99622e-164	6.31249e-164	-7.40817e-164	-1.86756e-163	-2.41569e-163	-6.71974e-163	-1.6897e-163	6.03755e-164	5.56024e-163	-5.10707e-165	-1.93481e-163	2.7211e-164	2.41181e-163	-3.21222e-164	5.04448e-164	-9.42632e-163	-1.49781e-163	4.26558e-163	-7.54621e-164	1.53649e-162	-4.19129e-163	-1.13132e-163	-1.22147e-162	3.59742e-163	4.34561e-163	3.20175e-163	-8.25288e-164	0
-3.02486e-163	-4.08973e-163	-7.33304e-163	2.99622e-164	6.31249e-164	-7.40817e-164	-1.86756e-163	-2.41569e-163	-6.71974e-163	-1.6897e-163	6.03755e-164	5.56024e-163	-5.10707e-165	-1.93481e-163	2.7211e-164	2.41181e-163	-3.21222e-164	5.04448e-164	-9.42632e-163	-1.49781e-163	4.26558e-163	-7.54621e-164	1.53649e-162	-4.19129e-163	-1.13132e-163	-1.22147e-162	3.59742e-163	4.34561e-163	3.20175e-163	-8.25288e-164	0
-3.02486e-163	-4.08973e-163	-7.33304e-163	2.99622e-164	6.31249e-164	-7.40817e-164	-1.86756e-163	-2.41569e-163	-6.71974e-163	-1.6897e-163	6.03755e-164	5.56024e-163	-5.10707e-165	-1.93481e-163	2.7211e-164	2.41181e-163	-3.21222e-164	5.04448e-164	-9.42632e-163	-1.49781e-163	4.26558e-163	-7.54621e-164	1.53649e-162	-4.19129e-163	-1.13132e-163	-1.22147e-162	3.59742e-163	4.34561e-163	3.20175e-163	-8.25288e-164	0
-3.02486e-163	-4.08973e-163	-7.33304e-163	2.99622e-164	6.31249e-164	-7.40817e-164	-1.86756e-163	-2.41569e-163	-6.71974e-163	-1.6897e-163	6.03755e-164	5.56024e-163	-5.10707e-165	-1.93481e-163	2.7211e-164	2.41181e-163	-3.21222e-164	5.04448e-164	-9.42632e-163	-1.49781e-163	4.26558e-163	-7.54621e-164	1.53649e-162	-4.19129e-163	-1.13132e-163	-1.22147e-162	3.59742e-163	4.34561e-163	3.20175e-163	-8.25288e-164	0
-3.02486e-163	-4.08973e-163	-7.33304e-163	2.99622e-164	6.31249e-164	-7.40817e-164	-1.86756e-163	-2.41569e-163	-6.71974e-163	-1.6897e-163	6.03755e-164	5.56024e-163	-5.10707e-165	-1.93481e-163	2.7211e-164	2.41181e-163	-3.21222e-164	5.04448e-164	-9.42632e-163	-1.49781e-163	4.26558e-163	-7.54621e-164	1.53649e-162	-4.19129e-163	-1.13132e-163	-1.22147e-162	3.59742e-163	4.34561e-163	3.20175e-163	-8.25288e-164	0
-3.02486e-163	-4.08973e-163	-7.33304e-163	2.99622e-164	6.31249e-164	-7.40817e-164	-1.86756e-163	-2.41569e-163	-6.71974e-163	-1.6897e-163	6.03755e-164	5.56024e-163	-5.10707e-165	-1.93481e-163	2.7211e-164	2.41181e-163	-3.21222e-164	5.04448e-164	-9.42632e-163	-1.49781e-163	4.26558e-163	-7.54621e-164	1.53649e-162	-4.19129e-163	-1.13132e-163	-1.22147e-162	3.59742e-163	4.34561e-163	3.20175e-163	-8.25288e-164	0
-3.02486e-163	-4.08973e-163	-7.33304e-163	2.99622e-164	6.31249e-164	-7.40817e-164	-1.86756e-163	-2.41569e-163	-6.71974e-163	-1.6897e-163	6.03755e-164	5.56024e-163	-5.10707e-165	-1.93481e-163	2.7211e-164	2.41181e-163	-3.21222e-164	5.04448e-164	-9.42632e-163	-1.49781e-163	4.26558e-163	-7.54621e-164	1.53649e-162	-4.19129e-163	-1.13132e-163	-1.22147e-162	3.59742e-163	4.34561e-163	3.20175e-163	-8.25288e-164	0
-3.02486e-163	-4.08973e-163	-7.33304e-163	2.99622e-164	6.31249e-164	-7.40817e-164	-1.86756e-163	-2.41569e-163	-6.71974e-163	-1.6897e-163	6.03755e-164	5.56024e-163	-5.10707e-165	-1.93481e-163	2.7211e-164	2.41181e-163	-3.21222e-164	5.04448e-164	-9.42632e-163	-1.49781e-163	4.26558e-163	-7.54621e-164	1.53649e-162	-4.19129e-163	-1.13132e-163	-1.22147e-162	3.59742e-163	4.34561e-163	3.20175e-163	-8.25288e-164	0
-3.02486e-163	-4.08973e-163	-7.33304e-163	2.99622e-164	6.31249e-164	-7.40817e-164	-1.86756e-163	-2.41569e-163	-6.71974e-163	-1.6897e-163	6.03755e-164	5.56024e-163	-5.10707e-165	-1.93481e-163	2.7211e-164	2.41181e-163	-3.21222e-164	5.04448e-164	-9.42632e-163	-1.49781e-163	4.26558e-163	-7.54621e-164	1.53649e-162	-4.19129e-163	-1.13132e-163	-1.22147e-162	3.59742e-163	4.34561e-163	3.20175e-163	-8.25288e-164	0
-3.02486e-163	-4.08973e-163	-7.33304e-163	2.99622e-164	6.31249e-164	-7.40817e-164	-1.86756e-163	-2.41569e-163	-6.71974e-163	-1.6897e-163	6.03755e-164	5.56024e-163	-5.10707e-165	-1.93481e-163	2.7211e-164	2.41181e-163	-3.21222e-164	5.04448e-164	-9.42632e-163	-1.49781e-163	4.26558e-163	-7.54621e-164	1.53649e-162	-4.19129e-163	-1.13132e-163	-1.22147e-162	3.59742e-163	4.34561e-163	3.20175e-163	-8.25288e-164	0
-3.02486e-163	-4.08973e-163	-7.33304e-163	2.99622e-164	6.31249e-164	-7.40817e-164	-1.86756e-163	-2.41569e-163	-6.71974e-163	-1.6897e-163	6.03755e-164	5.56024e-163	-5.10707e-165	-1.93481e-163	2.7211e-164	2.41181e-163	-3.21222e-164	5.04448e-164	-9.42632e-163	-1.49781e-163	4.26558e-163	-7.54621e-164	1.53649e-162	-4.19129e-163	-1.13132e-163	-1.22147e-162	3.59742e-163	4.34561e-163	3.20175e-163	-8.25288e-164	0
-3.02486e-163	-4.08973e-163	-7.33304e-163	2.99622e-164	6.31249e-164	-7.40817e-164	-1.86756e-163	-2.41569e-163	-6.71974e-163	-1.6897e-163	6.03755e-164	5.56024e-163	-5.10707e-165	-1.93481e-163	2.7211e-164	2.41181e-163	-3.21222e-164	5.04448e-164	-9.42632e-163	-1.49781e-163	4.26558e-163	-7.54621e-164	1.53649e-162	-4.19129e-163	-1.13132e-163	-1.22147e-162	3.59742e-163	4.34561e-163	3.20175e-163	-8.25288e-164	0
-3.02486e-163	-4.08973e-163	-7.33304e-163	2.99622e-164	6.31249e-164	-7.40817e-164	-1.86756e-163	-2.41569e-163	-6.71974e-163	-1.6897e-163	6.03755e-164	5.56024e-163	-5.10707e-165	-1.93481e-163	2.7211e-164	2.41181e-163	-3.21222e-164	5.04448e-164	-9.42632e-163	-1.49781e-163	4.26558e-163	-7.54621e-164	1.53649e-162	-4.19129e-163	-1.13132e-163	-1.22147e-162	3.59742e-163	4.34561e-163	3.20175e-163	-8.25288e-164	0
-3.02486e-163	-4.08973e-163	-7.33304e-163	2.99622e-164	6.31249e-164	-7.40817e-164	-1.86756e-163	-2.41569e-163	-6.71974e-163	-1.6897e-163	6.03755e-164	5.56024e-163	-5.10707e-165	-1.93481e-163	2.7211e-164	2.41181e-163	-3.21222e-164	5.04448e-164	-9.42632e-163	-1.49781e-163	4.26558e-163	-7.54621e-164	1.53649e-162	-4.19129e-163	-1.13132e-163	-1.22147e-162	3.59742e-163	4.34561e-163	3.20175e-163	-8.25288e-164	0
-3.02486e-163	-4.08973e-163	-7.33304e-163	2.99622e-164	6.31249e-164	-7.40817e-164	-1.86756e-163	-2.41569e-163	-6.71974e-163	-1.6897e-163	6.03755e-164	5.56024e-163	-5.10707e-165	-1.93481e-163	2.7211e-164	2.41181e-163	-3.21222e-164	5.04448e-164	-9.42632e-163	-1.49781e-163	4.26558e-163	-7.54621e-164	1.53649e-162	-4.19129e-163	-1.13132e-163	-1.22147e-162	3.59742e-163	4.34561e-163	3.20175e-163	-8.25288e-164	0
-3.02486e-163	-4.08973e-163	-7.33304e-163	2.99622e-164	6.31249e-164	-7.40817e-164	-1.86756e-163	-2.41569e-163	-6.71974e-163	-1.6897e-163	6.03755e-164	5.56024e-163	-5.10707e-165	-1.93481e-163	2.7211e-164	2.41181e-163	-3.21222e-164	5.04448e-164	-9.42632e-163	-1.49781e-163	4.26558e-163	-7.54621e-164	1.53649e-162	-4.19129e-163	-1.13132e-163	-1.22147e-162	3.59742e-163	4.34561e-163	3.20175e-163	-8.25288e-164	0
-3.02486e-163	-4.08973e-163	-7.33304e-163	2.99622e-164	6.31249e-164	-7.40817e-164	-1.86756e-163	-2.41569e-163	-6.71974e-163	-1.6897e-163	6.03755e-164	5.56024e-163	-5.10707e-165	-1.93481e-163	2.7211e-164	2.41181e-163	-3.21222e-164	5.04448e-164	-9.42632e-163	-1.49781e-163	4.26558e-163	-7.54621e-164	1.53649e-162	-4.19129e-163	-1.13132e-163	-1.22147e-162	3.59742e-163	4.34561e-163	3.20175e-163	-8.25288e-164	0
-3.02486e-163	-4.08973e-163	-7.33304e-163	2.99622e-164	6.31249e-164	-7.40817e-164	-1.86756e-163	-2.41569e-163	-6.71974e-163	-1.6897e-163	6.03755e-164	5.56024e-163	-5.10707e-165	-1.93481e-163	2.7211e-164	2.41181e-163	-3.21222e-164	5.04448e-164	-9.42632e-163	-1.49781e-163	4.26558e-163	-7.54621e-164	1.53649e-162	-4.19129e-163	-1.13132e-163	-1.22147e-162	3.59742e-163	4.34561e-163	3.20175e-163	-8.25288e-164	0
-3.02486e-163	-4.08973e-163	-7.33304e-163	2.99622e-164	6.31249e-164	-7.40817e-164	-1.86756e-163	-2.41569e-163	-6.71974e-163	-1.6897e-163	6.03755e-164	5.56024e-163	-5.10707e-165	-1.93481e-163	2.7211e-164	2.41181e-163	-3.21222e-164	5.04448e-164	-9.42632e-163	-1.49781e-163	4.26558e-163	-7.54621e-164	1.53649e-162	-4.19129e-163	-1.13132e-163	-1.22147e-162	3.59742e-163	4.34561e-163	3.20175e-163	-8.25288e-164	0
-3.02486e-163	-4.08973e-163	-7.33304e-163	2.99622e-164	6.31249e-164	-7.40817e-164	-1.86756e-163	-2.41569e-163	-6.71974e-163	-1.6897e-163	6.03755e-164	5.56024e-163	-5.10707e-165	-1.93481e-163	2.7211e-164	2.41181e-163	-3.21222e-164	5.04448e-164	-9.42632e-163	-1.49781e-163	4.26558e-163	-7.54621e-164	1.53649e-162	-4.19129e-163	-1.13132e-163	-1.22147e-162	3.59742e-163	4.34561e-163	3.20175e-163	-8.25288e-164	0
-3.02486e-163	-4.08973e-163	-7.33304e-163	2.99622e-164	6.31249e-164	-7.40817e-164	-1.86756e-163	-2.41569e-163	-6.71974e-163	-1.6897e-163	6.03755e-164	5.56024e-163	-5.10707e-165	-1.93481e-163	2.7211e-164	2.41181e-163	-3.21222e-164	5.04448e-164	-9.42632e-163	-1.49781e-163	4.26558e-163	-7.54621e-164	1.53649e-162	-4.19129e-163	-1.13132e-163	-1.22147e-162	3.59742e-163	4.34561e-163	3.20175e-163	-8.25288e-164	0
-3.02486e-163	-4.08973e-163	-7.33304e-163	2.99622e-164	6.31249e-164	-7.40817e-164	-1.86756e-163	-2.41569e-163	-6.71974e-163	-1.6897e-163	6.03755e-164	5.56024e-163	-5.10707e-165	-1.93481e-163	2.7211e-164	2.41181e-163	-3.21222e-164	5.04448e-164	-9.42632e-163	-1.49781e-163	4.26558e-163	-7.54621e-164	1.53649e-162	-4.19129e-163	-1.13132e-163	-1.22147e-162	3.59742e-163	4.34561e-163	3.20175e-163	-8.25288e-164	0
-3.02486e-163	-4.08973e-163	-7.33304e-163	2.99622e-164	6.31249e-164	-7.40817e-164	-1.86756e-163	-2.41569e-163	-6.71974e-163	-1.6897e-163	6.03755e-164	5.56024e-163	-5.10707e-165	-1.93481e-163	2.7211e-164	2.41181e-163	-3.21222e-164	5.04448e-164	-9.42632e-163	-1.49781e-163	4.26558e-163	-7.54621e-164	1.53649e-162	-4.19129e-163	-1.13132e-163	-1.22147e-162	3.59742e-163	4.34561e-163	3.20175e-163	-8.25288e-164	0
-3.02486e-163	-4.08973e-163	-7.33304e-163	2.99622e-164	6.31249e-164	-7.40817e-164	-1.86756e-163	-2.41569e-163	-6.71974e-163	-1.6897e-163	6.03755e-164	5.56024e-163	-5.10707e-165	-1.93481e-163	2.7211e-164	2.41181e-163	-3.21222e-164	5.04448e-164	-9.42632e-163	-1.49781e-163	4.26558e-163	-7.54621e-164	1.53649e-162	-4.19129e-163	-1.13132e-163	-1.22147e-162	3.59742e-163	4.34561e-163	3.20175e-163	-8.25288e-164	0
-3.02486e-163	-4.08973e-163	-7.33304e-163	2.99622e-164	6.31249e-164	-7.40817e-164	-1.86756e-163	-2.41569e-163	-6.71974e-163	-1.6897e-163	6.03755e-164	5.56024e-163	-5.10707e-165	-1.93481e-163	2.7211e-164	2.41181e-163	-3.21222e-164	5.04448e-164	-9.42632e-163	-1.49781e-163	4.26558e-163	-7.54621e-164	1.53649e-162	-4.19129e-163	-1.13132e-163	-1.22147e-162	3.59742e-163	4.34561e-163	3.20175e-163	-8.25288e-164	0
-3.02486e-163	-4.08973e-163	-7.33304e-163	2.99622e-164	6.31249e-164	-7.40817e-164	-1.86756e-163	-2.41569e-163	-6.71974e-163	-1.6897e-163	6.03755e-164	5.56024e-163	-5.10707e-165	-1.93481e-163	2.7211e-164	2.41181e-163	-3.21222e-164	5.04448e-164	-9.42632e-163	-1.49781e-163	4.26558e-163	-7.54621e-164	1.53649e-162	-4.19129e-163	-1.13132e-163	-1.22147e-162	3.59742e-163	4.34561e-163	3.20175e-163	-8.25288e-164	0
-3.02486e-163	-4.08973e-163	-7.33304e-163	2.99622e-164	6.31249e-164	-7.40817e-164	-1.86756e-163	-2.41569e-163	-6.71974e-163	-1.6897e-163	6.03755e-164	5.56024e-163	-5.10707e-165	-1.93481e-163	2.7211e-164	2.41181e-163	-3.21222e-164	5.04448e-164	-9.42632e-163	-1.49781e-163	4.26558e-163	-7.54621e-164	1.53649e-162	-4.19129e-163	-1.13132e-163	-1.22147e-162	3.59742e-163	4.34561e-163	3.20175e-163	-8.25288e-164	0
-3.02486e-163	-4.08973e-163	-7.33304e-163	2.99622e-164	6.31249e-164	-7.40817e-164	-1.86756e-163	-2.41569e-163	-6.71974e-163	-1.6897e-163	6.03755e-164	5.56024e-163	-5.10707e-165	-1.93481e-163	2.7211e-164	2.41181e-163	-3.21222e-164	5.04448e-164	-9.42632e-163	-1.49781e-163	4.26558e-163	-7.54621e-164	1.53649e-162	-4.19129e-163	-1.13132e-163	-1.22147e-162	3.59742e-163	4.34561e-163	3.20175e-163	-8.25288e-164	0
-3.02486e-163	-4.08973e-163	-7.33304e-163	2.99622e-164	6.31249e-164	-7.40817e-164	-1.86756e-163	-2.41569e-163	-6.71974e-163	-1.6897e-163	6.03755e-164	5.56024e-163	-5.10707e-165	-1.93481e-163	2.7211e-164	2.41181e-163	-3.21222e-164	5.04448e-164	-9.42632e-163	-1.49781e-163	4.26558e-163	-7.54621e-164	1.53649e-162	-4.19129e-163	-1.13132e-163	-1.22147e-162	3.59742e-163	4.34561e-163	3.20175e-163	-8.25288e-164	0
-3.02486e-163	-4.08973e-163	-7.33304e-163	2.99622e-164	6.31249e-164	-7.40817e-164	-1.86756e-163	-2.41569e-163	-6.71974e-163	-1.6897e-163	6.03755e-164	5.56024e-163	-5.10707e-165	-1.93481e-163	2.7211e-164	2.41181e-163	-3.21222e-164	5.04448e-164	-9.42632e-163	-1.49781e-163	4.26558e-163	-7.54621e-164	1.53649e-162	-4.19129e-163	-1.13132e-163	-1.22147e-162	3.59742e-163	4.34561e-163	3.20175e-163	-8.25288e-164	0
-3.02486e-163	-4.08973e-163	-7.33304e-163	2.99622e-164	6.31249e-164	-7.40817e-164	-1.86756e-163	-2.41569e-163	-6.71974e-163	-1.6897e-163	6.03755e-164	5.56024e-163	-5.10707e-165	-1.93481e-163	2.7211e-164	2.41181e-163	-3.21222e-164	5.04448e-164	-9.42632e-163	-1.49781e-163	4.26558e-163	-7.54621e-164	1.53649e-162	-4.19129e-163	-1.13132e-163	-1.22147e-162	3.59742e-163	4.34561e-163	3.20175e-163	-8.25288e-164	0
-3.02486e-163	-4.08973e-163	-7.33304e-163	2.99622e-164	6.31249e-164	-7.40817e-164	-1.86756e-163	-2.41569e-163	-6.71974e-163	-1.6897e-163	6.03755e-164	5.56024e-163	-5.10707e-165	-1.93481e-163	2.7211e-164	2.41181e-163	-3.21222e-164	5.04448e-164	-9.42632e-163	-1.49781e-163	4.26558e-163	-7.54621e-164	1.53649e-162	-4.19129e-163	-1.13132e-163	-1.22147e-162	3.59742e-163	4.34561e-163	3.20175e-163	-8.25288e-164	0
-3.02486e-163	-4.08973e-163	-7.33304e-163	2.99622e-164	6.31249e-164	-7.40817e-164	-1.86756e-163	-2.41569e-163	-6.71974e-163	-1.6897e-163	6.03755e-164	5.56024e-163	-5.10707e-165	-1.93481e-163	2.7211e-164	2.41181e-163	-3.21222e-164	5.04448e-164	-9.42632e-163	-1.49781e-163	4.26558e-163	-7.54621e-164	1.53649e-162	-4.19129e-163	-1.13132e-163	-1.22147e-162	3.59742e-163	4.34561e-163	3.20175e-163	-8.25288e-164	0
-3.02486e-163	-4.08973e-163	-7.33304e-163	2.99622e-164	6.31249e-164	-7.40817e-164	-1.86756e-163	-2.41569e-163	-6.71974e-163	-1.6897e-163	6.03755e-164	5.56024e-163	-5.10707e-165	-1.93481e-163	2.7211e-164	2.41181e-163	-3.21222e-164	5.04448e-164	-9.42632e-163	-1.49781e-163	4.26558e-163	-7.54621e-164	1.53649e-162	-4.19129e-163	-1.13132e-163	-1.22147e-162	3.59742e-163	4.34561e-163	3.20175e-163	-8.25288e-164	0
-3.02486e-163	-4.08973e-163	-7.33304e-163	2.99622e-164	6.31249e-164	-7.40817e-164	-1.86756e-163	-2.41569e-163	-6.71974e-163	-1.6897e-163	6.03755e-164	5.56024e-163	-5.10707e-165	-1.93481e-163	2.7211e-164	2.41181e-163	-3.21222e-164	5.04448e-164	-9.42632e-163	-1.49781e-163	4.26558e-163	-7.54621e-164	1.53649e-162	-4.19129e-163	-1.13132e-163	-1.22147e-162	3.59742e-163	4.34561e-163	3.20175e-163	-8.25288e-164	0
-3.02486e-163	-4.08973e-163	-7.33304e-163	2.99622e-164	6.31249e-164	-7.40817e-164	-1.86756e-163	-2.41569e-163	-6.71974e-163	-1.6897e-163	6.03755e-164	5.56024e-163	-5.10707e-165	-1.93481e-163	2.7211e-164	2.41181e-163	-3.21222e-164	5.04448e-164	-9.42632e-163	-1.49781e-163	4.26558e-163	-7.54621e-164	1.53649e-162	-4.19129e-163	-1.13132e-163	-1.22147e-162	3.59742e-163	4.34561e-163	3.20175e-163	-8.25288e-164	0
-3.02486e-163	-4.08973e-163	-7.33304e-163	2.99622e-164	6.31249e-164	-7.40817e-164	-1.86756e-163	-2.41569e-163	-6.71974e-163	-1.6897e-163	6.03755e-164	5.56024e-163	-5.10707e-165	-1.93481e-163	2.7211e-164	2.41181e-163	-3.21222e-164	5.04448e-164	-9.42632e-163	-1.49781e-163	4.26558e-163	-7.54621e-164	1.53649e-162	-4.19129e-163	-1.13132e-163	-1.22147e-162	3.59742e-163	4.34561e-163	3.20175e-163	-8.25288e-164	0
-3.02486e-163	-4.08973e-163	-7.33304e-163	2.99622e-164	6.31249e-164	-7.40817e-164	-1.86756e-163	-2.41569e-163	-6.71974e-163	-1.6897e-163	6.03755e-164	5.56024e-163	-5.10707e-165	-1.93481e-163	2.7211e-164	2.41181e-163	-3.21222e-164	5.04448e-164	-9.42632e-163	-1.49781e-163	4.26558e-163	-7.54621e-164	1.53649e-162	-4.19129e-163	-1.13132e-163	-1.22147e-162	3.59742e-163	4.34561e-163	3.20175e-163	-8.25288e-164	0
-3.02486e-163	-4.08973e-163	-7.33304e-163	2.99622e-164	6.31249e-164	-7.40817e-164	-1.86756e-163	-2.41569e-163	-6.71974e-163	-1.6897e-163	6.03755e-164	5.56024e-163	-5.10707e-165	-1.93481e-163	2.7211e-164	2.41181e-163	-3.21222e-164	5.04448e-164	-9.42632e-163	-1.49781e-163	4.26558e-163	-7.54621e-164	1.53649e-162	-4.19129e-163	-1.13132e-163	-1.22147e-162	3.59742e-163	4.34561e-163	3.20175e-163	-8.25288e-164	0
-3.02486e-163	-4.08973e-163	-7.33304e-163	2.99622e-164	6.31249e-164	-7.40817e-164	-1.86756e-163	-2.41569e-163	-6.71974e-163	-1.6897e-163	6.03755e-164	5.56024e-163	-5.10707e-165	-1.93481e-163	2.7211e-164	2.41181e-163	-3.21222e-164	5.04448e-164	-9.42632e-163	-1.49781e-163	4.26558e-163	-7.54621e-164	1.53649e-162	-4.19129e-163	-1.13132e-163	-1.22147e-162	3.59742e-163	4.34561e-163	3.20175e-163	-8.25288e-164	0
-3.02486e-163	-4.08973e-163	-7.33304e-163	2.99622e-164	6.31249e-164	-7.40817e-164	-1.86756e-163	-2.41569e-163	-6.71974e-163	-1.6897e-163	6.03755e-164	5.56024e-163	-5.10707e-165	-1.93481e-163	2.7211e-164	2.41181e-163	-3.21222e-164	5.04448e-164	-9.42632e-163	-1.49781e-163	4.26558e-163	-7.54621e-164	1.53649e-162	-4.19129e-163	-1.13132e-163	-1.22147e-162	3.59742e-163	4.34561e-163	3.20175e-163	-8.25288e-164	0
-3.02486e-163	-4.08973e-163	-7.33304e-163	2.99622e-164	6.31249e-164	-7.40817e-164	-1.86756e-163	-2.41569e-163	-6.71974e-163	-1.6897e-163	6.03755e-164	5.56024e-163	-5.10707e-165	-1.93481e-163	2.7211e-164	2.41181e-163	-3.21222e-164	5.04448e-164	-9.42632e-163	-1.49781e-163	4.26558e-163	-7.54621e-164	1.53649e-162	-4.19129e-163	-1.13132e-163	-1.22147e-162	3.59742e-163	4.34561e-163	3.20175e-163	-8.25288e-164	0
-3.02486e-163	-4.08973e-163	-7.33304e-163	2.99622e-164	6.31249e-164	-7.40817e-164	-1.86756e-163	-2.41569e-163	-6.71974e-163	-1.6897e-163	6.03755e-164	5.56024e-163	-5.10707e-165	-1.93481e-163	2.7211e-164	2.41181e-163	-3.21222e-164	5.04448e-164	-9.42632e-163	-1.49781e-163	4.26558e-163	-7.54621e-164	1.53649e-162	-4.19129e-163	-1.13132e-163	-1.22147e-162	3.59742e-163	4.34561e-163	3.20175e-163	-8.25288e-164	0
-3.02486e-163	-4.08973e-163	-7.33304e-163	2.99622e-164	6.31249e-164	-7.40817e-164	-1.86756e-163	-2.41569e-163	-6.71974e-163	-1.6897e-163	6.03755e-164	5.56024e-163	-5.10707e-165	-1.93481e-163	2.7211e-164	2.41181e-163	-3.21222e-164	5.04448e-164	-9.42632e-163	-1.49781e-163	4.26558e-163	-7.54621e-164	1.53649e-162	-4.19129e-163	-1.13132e-163	-1.22147e-162	3.59742e-163	4.34561e-163	3.20175e-163	-8.25288e-164	0
-3.02486e-163	-4.08973e-163	-7.33304e-163	2.99622e-164	6.31249e-164	-7.40817e-164	-1.86756e-163	-2.41569e-163	-6.71974e-163	-1.6897e-163	6.03755e-164	5.56024e-163	-5.10707e-165	-1.93481e-163	2.7211e-164	2.41181e-163	-3.21222e-164	5.04448e-164	-9.42632e-163	-1.49781e-163	4.26558e-163	-7.54621e-164	1.53649e-162	-4.19129e-163	-1.13132e-163	-1.22147e-162	3.59742e-163	4.34561e-163	3.20175e-163	-8.25288e-164	0
-3.02486e-163	-4.08973e-163	-7.33304e-163	2.99622e-164	6.31249e-164	-7.40817e-164	-1.86756e-163	-2.41569e-163	-6.71974e-163	-1.6897e-163	6.03755e-164	5.56024e-163	-5.10707e-165	-1.93481e-163	2.7211e-164	2.41181e-163	-3.21222e-164	5.04448e-164	-9.42632e-163	-1.49781e-163	4.26558e-163	-7.54621e-164	1.53649e-162	-4.19129e-163	-1.13132e-163	-1.22147e-162	3.59742e-163	4.34561e-163	3.20175e-163	-8.25288e-164	0
-3.02486e-163	-4.08973e-163	-7.33304e-163	2.99622e-164	6.31249e-164	-7.40817e-164	-1.86756e-163	-2.41569e-163	-6.71974e-163	-1.6897e-163	6.03755e-164	5.56024e-163	-5.10707e-165	-1.93481e-163	2.7211e-164	2.41181e-163	-3.21222e-164	5.04448e-164	-9.42632e-163	-1.49781e-163	4.26558e-163	-7.54621e-164	1.53649e-162	-4.19129e-163	-1.13132e-163	-1.22147e-162	3.59742e-163	4.34561e-163	3.20175e-163	-8.25288e-164	0
-3.02486e-163	-4.08973e-163	-7.33304e-163	2.99622e-164	6.31249e-164	-7.40817e-164	-1.86756e-163	-2.41569e-163	-6.71974e-163	-1.6897e-163	6.03755e-164	5.56024e-163	-5.10707e-165	-1.93481e-163	2.7211e-164	2.41181e-163	-3.21222e-164	5.04448e-164	-9.42632e-163	-1.49781e-163	4.26558e-163	-7.54621e-164	1.53649e-162	-4.19129e-163	-1.13132e-163	-1.22147e-162	3.59742e-163	4.34561e-163	3.20175e-163	-8.25288e-164	0
-3.02486e-163	-4.08973e-163	-7.33304e-163	2.99622e-164	6.31249e-164	-7.40817e-164	-1.86756e-163	-2.41569e-163	-6.71974e-163	-1.6897e-163	6.03755e-164	5.56024e-163	-5.10707e-165	-1.93481e-163	2.7211e-164	2.41181e-163	-3.21222e-164	5.04448e-164	-9.42632e-163	-1.49781e-163	4.26558e-163	-7.54621e-164	1.53649e-162	-4.19129e-163	-1.13132e-163	-1.22147e-162	3.59742e-163	4.34561e-163	3.20175e-163	-8.25288e-164	0
-3.02486e-163	-4.08973e-163	-7.33304e-163	2.99622e-164	6.31249e-164	-7.40817e-164	-1.86756e-163	-2.41569e-163	-6.71974e-163	-1.6897e-163	6.03755e-164	5.56024e-163	-5.10707e-165	-1.93481e-163	2.7211e-164	2.41181e-163	-3.21222e-164	5.04448e-164	-9.42632e-163	-1.49781e-163	4.26558e-163	-7.54621e-164	1.53649e-162	-4.19129e-163	-1.13132e-163	-1.22147e-162	3.59742e-163	4.34561e-163	3.20175e-163	-8.25288e-164	0
-3.02486e-163	-4.08973e-163	-7.33304e-163	2.99622e-164	6.31249e-164	-7.40817e-164	-1.86756e-163	-2.41569e-163	-6.71974e-163	-1.6897e-163	6.03755e-164	5.56024e-163	-5.10707e-165	-1.93481e-163	2.7211e-164	2.41181e-163	-3.21222e-164	5.04448e-164	-9.42632e-163	-1.49781e-163	4.26558e-163	-7.54621e-164	1.53649e-162	-4.19129e-163	-1.13132e-163	-1.22147e-162	3.59742e-163	4.34561e-163	3.20175e-163	-8.25288e-164	0
-3.02486e-163	-4.08973e-163	-7.33304e-163	2.99622e-164	6.31249e-164	-7.40817e-164	-1.86756e-163	-2.41569e-163	-6.71974e-163	-1.6897e-163	6.03755e-164	5.56024e-163	-5.10707e-165	-1.93481e-163	2.7211e-164	2.41181e-163	-3.21222e-164	5.04448e-164	-9.42632e-163	-1.49781e-163	4.26558e-163	-7.54621e-164	1.53649e-162	-4.19129e-163	-1.13132e-163	-1.22147e-162	3.59742e-163	4.34561e-163	3.20175e-163	-8.25288e-164	0
-3.02486e-163	-4.08973e-163	-7.33304e-163	2.99622e-164	6.31249e-164	-7.40817e-164	-1.86756e-163	-2.41569e-163	-6.71974e-163	-1.6897e-163	6.03755e-164	5.56024e-163	-5.10707e-165	-1.93481e-163	2.7211e-164	2.41181e-163	-3.21222e-164	5.04448e-164	-9.42632e-163	-1.49781e-163	4.26558e-163	-7.54621e-164	1.53649e-162	-4.19129e-163	-1.13132e-163	-1.22147e-162	3.59742e-163	4.34561e-163	3.20175e-163	-8.25288e-164	0
-3.02486e-163	-4.08973e-163	-7.33304e-163	2.99622e-164	6.31249e-164	-7.40817e-164	-1.86756e-163	-2.41569e-163	-6.71974e-163	-1.6897e-163	6.03755e-164	5.56024e-163	-5.10707e-165	-1.93481e-163	2.7211e-164	2.41181e-163	-3.21222e-164	5.04448e-164	-9.42632e-163	-1.49781e-163	4.26558e-163	-7.54621e-164	1.53649e-162	-4.19129e-163	-1.13132e-163	-1.22147e-162	3.59742e-163	4.34561e-163	3.20175e-163	-8.25288e-164	0
-3.02486e-163	-4.08973e-163	-7.33304e-163	2.99622e-164	6.31249e-164	-7.40817e-164	-1.86756e-163	-2.41569e-163	-6.71974e-163	-1.6897e-163	6.03755e-164	5.56024e-163	-5.10707e-165	-1.93481e-163	2.7211e-164	2.41181e-163	-3.21222e-164	5.04448e-164	-9.42632e-163	-1.49781e-163	4.26558e-163	-7.54621e-164	1.53649e-162	-4.19129e-163	-1.13132e-163	-1.22147e-162	3.59742e-163	4.34561e-163	3.20175e-163	-8.25288e-164	0
-3.02486e-163	-4.08973e-163	-7.33304e-163	2.99622e-164	6.31249e-164	-7.40817e-164	-1.86756e-163	-2.41569e-163	-6.71974e-163	-1.6897e-163	6.03755e-164	5.56024e-163	-5.10707e-165	-1.93481e-163	2.7211e-164	2.41181e-163	-3.21222e-164	5.04448e-164	-9.42632e-163	-1.49781e-163	4.26558e-163	-7.54621e-164	1.53649e-162	-4.19129e-163	-1.13132e-163	-1.22147e-162	3.59742e-163	4.34561e-163	3.20175e-163	-8.25288e-164	0
-3.02486e-163	-4.08973e-163	-7.33304e-163	2.99622e-164	6.31249e-164	-7.40817e-164	-1.86756e-163	-2.41569e-163	-6.71974e-163	-1.6897e-163	6.03755e-164	5.56024e-163	-5.10707e-165	-1.93481e-163	2.7211e-164	2.41181e-163	-3.21222e-164	5.04448e-164	-9.42632e-163	-1.49781e-163	4.26558e-163	-7.54621e-164	1.53649e-162	-4.19129e-163	-1.13132e-163	-1.22147e-162	3.59742e-163	4.34561e-163	3.20175e-163	-8.25288e-164	0
-3.02486e-163	-4.08973e-163	-7.33304e-163	2.99622e-164	6.31249e-164	-7.40817e-164	-1.86756e-163	-2.41569e-163	-6.71974e-163	-1.6897e-163	6.03755e-164	5.56024e-163	-5.10707e-165	-1.93481e-163	2.7211e-164	2.41181e-163	-3.21222e-164	5.04448e-164	-9.42632e-163	-1.49781e-163	4.26558e-163	-7.54621e-164	1.53649e-162	-4.19129e-163	-1.13132e-163	-1.22147e-162	3.59742e-163	4.34561e-163	3.20175e-163	-8.25288e-164	0
-3.02486e-163	-4.08973e-163	-7.33304e-163	2.99622e-164	6.31249e-164	-7.40817e-164	-1.86756e-163	-2.41569e-163	-6.71974e-163	-1.6897e-163	6.03755e-164	5.56024e-163	-5.10707e-165	-1.93481e-163	2.7211e-164	2.41181e-163	-3.21222e-164	5.04448e-164	-9.42632e-163	-1.49781e-163	4.26558e-163	-7.54621e-164	1.53649e-162	-4.19129e-163	-1.13132e-163	-1.22147e-162	3.59742e-163	4.34561e-163	3.20175e-163	-8.25288e-164	0
-3.02486e-163	-4.08973e-163	-7.33304e-163	2.99622e-164	6.31249e-164	-7.40817e-164	-1.86756e-163	-2.41569e-163	-6.71974e-163	-1.6897e-163	6.03755e-164	5.56024e-163	-5.10707e-165	-1.93481e-163	2.7211e-164	2.41181e-163	-3.21222e-164	5.04448e-164	-9.42632e-163	-1.49781e-163	4.26558e-163	-7.54621e-164	1.53649e-162	-4.19129e-163	-1.13132e-163	-1.22147e-162	3.59742e-163	4.34561e-163	3.20175e-163	-8.25288e-164	0
-3.02486e-163	-4.08973e-163	-7.33304e-163	2.99622e-164	6.31249e-164	-7.40817e-164	-1.86756e-163	-2.41569e-163	-6.71974e-163	-1.6897e-163	6.03755e-164	5.56024e-163	-5.10707e-165	-1.93481e-163	2.7211e-164	2.41181e-163	-3.21222e-164	5.04448e-164	-9.42632e-163	-1.49781e-163	4.26558e-163	-7.54621e-164	1.53649e-162	-4.19129e-163	-1.13132e-163	-1.22147e-162	3.59742e-163	4.34561e-163	3.20175e-163	-8.25288e-164	0
-3.02486e-163	-4.08973e-163	-7.33304e-163	2.99622e-164	6.31249e-164	-7.40817e-164	-1.86756e-163	-2.41569e-163	-6.71974e-163	-1.6897e-163	6.03755e-164	5.56024e-163	-5.10707e-165	-1.93481e-163	2.7211e-164	2.41181e-163	-3.21222e-164	5.04448e-164	-9.42632e-163	-1.49781e-163	4.26558e-163	-7.54621e-164	1.53649e-162	-4.19129e-163	-1.13132e-163	-1.22147e-162	3.59742e-163	4.34561e-163	3.20175e-163	-8.25288e-164	0
-3.02486e-163	-4.08973e-163	-7.33304e-163	2.99622e-164	6.31249e-164	-7.40817e-164	-1.86756e-163	-2.41569e-163	-6.71974e-163	-1.6897e-163	6.03755e-164	5.56024e-163	-5.10707e-165	-1.93481e-163	2.7211e-164	2.41181e-163	-3.21222e-164	5.04448e-164	-9.42632e-163	-1.49781e-163	4.26558e-163	-7.54621e-164	1.53649e-162	-4.19129e-163	-1.13132e-163	-1.22147e-162	3.59742e-163	4.34561e-163	3.20175e-163	-8.25288e-164	0
-3.02486e-163	-4.08973e-163	-7.33304e-163	2.99622e-164	6.31249e-164	-7.40817e-164	-1.86756e-163	-2.41569e-163	-6.71974e-163	-1.6897e-163	6.03755e-164	5.56024e-163	-5.10707e-165	-1.93481e-163	2.7211e-164	2.41181e-163	-3.21222e-164	5.04448e-164	-9.42632e-163	-1.49781e-163	4.26558e-163	-7.54621e-164	1.53649e-162	-4.19129e-163	-1.13132e-163	-1.22147e-162	3.59742e-163	4.34561e-163	3.20175e-163	-8.25288e-164	0
-3.02486e-163	-4.08973e-163	-7.33304e-163	2.99622e-164	6.31249e-164	-7.40817e-164	-1.86756e-163	-2.41569e-163	-6.71974e-163	-1.6897e-163	6.03755e-164	5.56024e-163	-5.10707e-165	-1.93481e-163	2.7211e-164	2.41181e-163	-3.21222e-164	5.04448e-164	-9.42632e-163	-1.49781e-163	4.26558e-163	-7.54621e-164	1.53649e-162	-4.19129e-163	-1.13132e-163	-1.22147e-162	3.59742e-163	4.34561e-163	3.20175e-163	-8.25288e-164	0
-3.02486e-163	-4.08973e-163	-7.33304e-163	2.99622e-164	6.31249e-164	-7.40817e-164	-1.86756e-163	-2.41569e-163	-6.71974e-163	-1.6897e-163	6.03755e-164	5.56024e-163	-5.10707e-165	-1.93481e-163	2.7211e-164	2.41181e-163	-3.21222e-164	5.04448e-164	-9.42632e-163	-1.49781e-163	4.26558e-163	-7.54621e-164	1.53649e-162	-4.19129e-163	-1.13132e-163	-1.22147e-162	3.59742e-163	4.34561e-163	3.20175e-163	-8.25288e-164	0
-3.02486e-163	-4.08973e-163	-7.33304e-163	2.99622e-164	6.31249e-164	-7.40817e-164	-1.86756e-163	-2.41569e-163	-6.71974e-163	-1.6897e-163	6.03755e-164	5.56024e-163	-5.10707e-165	-1.93481e-163	2.7211e-164	2.41181e-163	-3.21222e-164	5.04448e-164	-9.42632e-163	-1.49781e-163	4.26558e-163	-7.54621e-164	1.53649e-162	-4.19129e-163	-1.13132e-163	-1.22147e-162	3.59742e-163	4.34561e-163	3.20175e-163	-8.25288e-164	0
-3.02486e-163	-4.08973e-163	-7.33304e-163	2.99622e-164	6.31249e-164	-7.40817e-164	-1.86756e-163	-2.41569e-163	-6.71974e-163	-1.6897e-163	6.03755e-164	5.56024e-163	-5.10707e-165	-1.93481e-163	2.7211e-164	2.41181e-163	-3.21222e-164	5.04448e-164	-9.42632e-163	-1.49781e-163	4.26558e-163	-7.54621e-164	1.53649e-162	-4.19129e-163	-1.13132e-163	-1.22147e-162	3.59742e-163	4.34561e-163	3.20175e-163	-8.25288e-164	0
-3.02486e-163	-4.08973e-163	-7.33304e-163	2.99622e-164	6.31249e-164	-7.40817e-164	-1.86756e-163	-2.41569e-163	-6.71974e-163	-1.6897e-163	6.03755e-164	5.56024e-163	-5.10707e-165	-1.93481e-163	2.7211e-164	2.41181e-163	-3.21222e-164	5.04448e-164	-9.42632e-163	-1.49781e-163	4.26558e-163	-7.54621e-164	1.53649e-162	-4.19129e-163	-1.13132e-163	-1.22147e-162	3.59742e-163	4.34561e-163	3.20175e-163	-8.25288e-164	0
-3.02486e-163	-4.08973e-163	-7.33304e-163	2.99622e-164	6.31249e-164	-7.40817e-164	-1.86756e-163	-2.41569e-163	-6.71974e-163	-1.6897e-163	6.03755e-164	5.56024e-163	-5.10707e-165	-1.93481e-163	2.7211e-164	2.41181e-163	-3.21222e-164	5.04448e-164	-9.42632e-163	-1.49781e-163	4.26558e-163	-7.54621e-164	1.53649e-162	-4.19129e-163	-1.13132e-163	-1.22147e-162	3.59742e-163	4.34561e-163	3.20175e-163	-8.25288e-164	0
-3.02486e-163	-4.08973e-163	-7.33304e-163	2.99622e-164	6.31249e-164	-7.40817e-164	-1.86756e-163	-2.41569e-163	-6.71974e-163	-1.6897e-163	6.03755e-164	5.56024e-163	-5.10707e-165	-1.93481e-163	2.7211e-164	2.41181e-163	-3.21222e-164	5.04448e-164	-9.42632e-163	-1.49781e-163	4.26558e-163	-7.54621e-164	1.53649e-162	-4.19129e-163	-1.13132e-163	-1.22147e-162	3.59742e-163	4.34561e-163	3.20175e-163	-8.25288e-164	0
-3.02486e-163	-4.08973e-163	-7.33304e-163	2.99622e-164	6.31249e-164	-7.40817e-164	-1.86756e-163	-2.41569e-163	-6.71974e-163	-1.6897e-163	6.03755e-164	5.56024e-163	-5.10707e-165	-1.93481e-163	2.7211e-164	2.41181e-163	-3.21222e-164	5.04448e-164	-9.42632e-163	-1.49781e-163	4.26558e-163	-7.54621e-164	1.53649e-162	-4.19129e-163	-1.13132e-163	-1.22147e-162	3.59742e-163	4.34561e-163	3.20175e-163	-8.25288e-164	0
-3.02486e-163	-4.08973e-163	-7.33304e-163	2.99622e-164	6.31249e-164	-7.40817e-164	-1.86756e-163	-2.41569e-163	-6.71974e-163	-1.6897e-163	6.03755e-164	5.56024e-163	-5.10707e-165	-1.93481e-163	2.7211e-164	2.41181e-163	-3.21222e-164	5.04448e-164	-9.42632e-163	-1.49781e-163	4.26558e-163	-7.54621e-164	1.53649e-162	-4.19129e-163	-1.13132e-163	-1.22147e-162	3.59742e-163	4.34561e-163	3.20175e-163	-8.25288e-164	0
-3.02486e-163	-4.08973e-163	-7.33304e-163	2.99622e-164	6.31249e-164	-7.40817e-164	-1.86756e-163	-2.41569e-163	-6.71974e-163	-1.6897e-163	6.03755e-164	5.56024e-163	-5.10707e-165	-1.93481e-163	2.7211e-164	2.41181e-163	-3.21222e-164	5.04448e-164	-9.42632e-163	-1.49781e-163	4.26558e-163	-7.54621e-164	1.53649e-162	-4.19129e-163	-1.13132e-163	-1.22147e-162	3.59742e-163	4.34561e-163	3.20175e-163	-8.25288e-164	0
-3.02486e-163	-4.08973e-163	-7.33304e-163	2.99622e-164	6.31249e-164	-7.40817e-164	-1.86756e-163	-2.41569e-163	-6.71974e-163	-1.6897e-163	6.03755e-164	5.56024e-163	-5.10707e-165	-1.93481e-163	2.7211e-164	2.41181e-163	-3.21222e-164	5.04448e-164	-9.42632e-163	-1.49781e-163	4.26558e-163	-7.54621e-164	1.53649e-162	-4.19129e-163	-1.13132e-163	-1.22147e-162	3.59742e-163	4.34561e-163	3.20175e-163	-8.25288e-164	0
-3.02486e-163	-4.08973e-163	-7.33304e-163	2.99622e-164	6.31249e-164	-7.40817e-164	-1.86756e-163	-2.41569e-163	-6.71974e-163	-1.6897e-163	6.03755e-164	5.56024e-163	-5.10707e-165	-1.93481e-163	2.7211e-164	2.41181e-163	-3.21222e-164	5.04448e-164	-9.42632e-163	-1.49781e-163	4.26558e-163	-7.54621e-164	1.53649e-162	-4.19129e-163	-1.13132e-163	-1.22147e-162	3.59742e-163	4.34561e-163	3.20175e-163	-8.25288e-164	0
-3.02486e-163	-4.08973e-163	-7.33304e-163	2.99622e-164	6.31249e-164	-7.40817e-164	-1.86756e-163	-2.41569e-163	-6.71974e-163	-1.6897e-163	6.03755e-164	5.56024e-163	-5.10707e-165	-1.93481e-163	2.7211e-164	2.41181e-163	-3.21222e-164	5.04448e-164	-9.42632e-163	-1.49781e-163	4.26558e-163	-7.54621e-164	1.53649e-162	-4.19129e-163	-1.13132e-163	-1.22147e-162	3.59742e-163	4.34561e-163	3.20175e-163	-8.25288e-164	0
-3.02486e-163	-4.08973e-163	-7.33304e-163	2.99622e-164	6.31249e-164	-7.40817e-164	-1.86756e-163	-2.41569e-163	-6.71974e-163	-1.6897e-163	6.03755e-164	5.56024e-163	-5.10707e-165	-1.93481e-163	2.7211e-164	2.41181e-163	-3.21222e-164	5.04448e-164	-9.42632e-163	-1.49781e-163	4.26558e-163	-7.54621e-164	1.53649e-162	-4.19129e-163	-1.13132e-163	-1.22147e-162	3.59742e-163	4.34561e-163	3.20175e-163	-8.25288e-164	0
-3.02486e-163	-4.08973e-163	-7.33304e-163	2.99622e-164	6.31249e-164	-7.40817e-164	-1.86756e-163	-2.41569e-163	-6.71974e-163	-1.6897e-163	6.03755e-164	5.56024e-163	-5.10707e-165	-1.93481e-163	2.7211e-164	2.41181e-163	-3.21222e-164	5.04448e-164	-9.42632e-163	-1.49781e-163	4.26558e-163	-7.54621e-164	1.53649e-162	-4.19129e-163	-1.13132e-163	-1.22147e-162	3.59742e-163	4.34561e-163	3.20175e-163	-8.25288e-164	0
-3.02486e-163	-4.08973e-163	-7.33304e-163	2.99622e-164	6.31249e-164	-7.40817e-164	-1.86756e-163	-2.41569e-163	-6.71974e-163	-1.6897e-163	6.03755e-164	5.56024e-163	-5.10707e-165	-1.93481e-163	2.7211e-164	2.41181e-163	-3.21222e-164	5.04448e-164	-9.42632e-163	-1.49781e-163	4.26558e-163	-7.54621e-164	1.53649e-162	-4.19129e-163	-1.13132e-163	-1.22147e-162	3.59742e-163	4.34561e-163	3.20175e-163	-8.25288e-164	0
-3.02486e-163	-4.08973e-163	-7.33304e-163	2.99622e-164	6.31249e-164	-7.40817e-164	-1.86756e-163	-2.41569e-163	-6.71974e-163	-1.6897e-163	6.03755e-164	5.56024e-163	-5.10707e-165	-1.93481e-163	2.7211e-164	2.41181e-163	-3.21222e-164	5.04448e-164	-9.42632e-163	-1.49781e-163	4.26558e-163	-7.54621e-164	1.53649e-162	-4.19129e-163	-1.13132e-163	-1.22147e-162	3.59742e-163	4.34561e-163	3.20175e-163	-8.25288e-164	0
-3.02486e-163	-4.08973e-163	-7.33304e-163	2.99622e-164	6.31249e-164	-7.40817e-164	-1.86756e-163	-2.41569e-163	-6.71974e-163	-1.6897e-163	6.03755e-164	5.56024e-163	-5.10707e-165	-1.93481e-163	2.7211e-164	2.41181e-163	-3.21222e-164	5.04448e-164	-9.42632e-163	-1.49781e-163	4.26558e-163	-7.54621e-164	1.53649e-162	-4.19129e-163	-1.13132e-163	-1.22147e-162	3.59742e-163	4.34561e-163	3.20175e-163	-8.25288e-164	0
-3.02486e-163	-4.08973e-163	-7.33304e-163	2.99622e-164	6.31249e-164	-7.40817e-164	-1.86756e-163	-2.41569e-163	-6.71974e-163	-1.6897e-163	6.03755e-164	5.56024e-163	-5.10707e-165	-1.93481e-163	2.7211e-164	2.41181e-163	-3.21222e-164	5.04448e-164	-9.42632e-163	-1.49781e-163	4.26558e-163	-7.54621e-164	1.53649e-162	-4.19129e-163	-1.13132e-163	-1.22147e-162	3.59742e-163	4.34561e-163	3.20175e-163	-8.25288e-164	0
-3.02486e-163	-4.08973e-163	-7.33304e-163	2.99622e-164	6.31249e-164	-7.40817e-164	-1.86756e-163	-2.41569e-163	-6.71974e-163	-1.6897e-163	6.03755e-164	5.56024e-163	-5.10707e-165	-1.93481e-163	2.7211e-164	2.41181e-163	-3.21222e-164	5.04448e-164	-9.42632e-163	-1.49781e-163	4.26558e-163	-7.54621e-164	1.53649e-162	-4.19129e-163	-1.13132e-163	-1.22147e-162	3.59742e-163	4.34561e-163	3.20175e-163	-8.25288e-164	0
-3.02486e-163	-4.08973e-163	-7.33304e-163	2.99622e-164	6.31249e-164	-7.40817e-164	-1.86756e-163	-2.41569e-163	-6.71974e-163	-1.6897e-163	6.03755e-164	5.56024e-163	-5.10707e-165	-1.93481e-163	2.7211e-164	2.41181e-163	-3.21222e-164	5.04448e-164	-9.42632e-163	-1.49781e-163	4.26558e-163	-7.54621e-164	1.53649e-162	-4.19129e-163	-1.13132e-163	-1.22147e-162	3.59742e-163	4.34561e-163	3.20175e-163	-8.25288e-164	0
-3.02486e-163	-4.08973e-163	-7.33304e-163	2.99622e-164	6.31249e-164	-7.40817e-164	-1.86756e-163	-2.41569e-163	-6.71974e-163	-1.6897e-163	6.03755e-164	5.56024e-163	-5.10707e-165	-1.93481e-163	2.7211e-164	2.41181e-163	-3.21222e-164	5.04448e-164	-9.42632e-163	-1.49781e-163	4.26558e-163	-7.54621e-164	1.53649e-162	-4.19129e-163	-1.13132e-163	-1.22147e-162	3.59742e-163	4.34561e-163	3.20175e-163	-8.25288e-164	0
-3.02486e-163	-4.08973e-163	-7.33304e-163	2.99622e-164	6.31249e-164	-7.40817e-164	-1.86756e-163	-2.41569e-163	-6.71974e-163	-1.6897e-163	6.03755e-164	5.56024e-163	-5.10707e-165	-1.93481e-163	2.7211e-164	2.41181e-163	-3.21222e-164	5.04448e-164	-9.42632e-163	-1.49781e-163	4.26558e-163	-7.54621e-164	1.53649e-162	-4.19129e-163	-1.13132e-163	-1.22147e-162	3.59742e-163	4.34561e-163	3.20175e-163	-8.25288e-164	0
-3.02486e-163	-4.08973e-163	-7.33304e-163	2.99622e-164	6.31249e-164	-7.40817e-164	-1.86756e-163	-2.41569e-163	-6.71974e-163	-1.6897e-163	6.03755e-164	5.56024e-163	-5.10707e-165	-1.93481e-163	2.7211e-164	2.41181e-163	-3.21222e-164	5.04448e-164	-9.42632e-163	-1.49781e-163	4.26558e-163	-7.54621e-164	1.53649e-162	-4.19129e-163	-1.13132e-163	-1.22147e-162	3.59742e-163	4.34561e-163	3.20175e-163	-8.25288e-164	0
-3.02486e-163	-4.08973e-163	-7.33304e-163	2.99622e-164	6.31249e-164	-7.40817e-164	-1.86756e-163	-2.41569e-163	-6.71974e-163	-1.6897e-163	6.03755e-164	5.56024e-163	-5.10707e-165	-1.93481e-163	2.7211e-164	2.41181e-163	-3.21222e-164	5.04448e-164	-9.42632e-163	-1.49781e-163	4.26558e-163	-7.54621e-164	1.53649e-162	-4.19129e-163	-1.13132e-163	-1.22147e-162	3.59742e-163	4.34561e-163	3.20175e-163	-8.25288e-164	0
-3.02486e-163	-4.08973e-163	-7.33304e-163	2.99622e-164	6.31249e-164	-7.40817e-164	-1.86756e-163	-2.41569e-163	-6.71974e-163	-1.6897e-163	6.03755e-164	5.56024e-163	-5.10707e-165	-1.93481e-163	2.7211e-164	2.41181e-163	-3.21222e-164	5.04448e-164	-9.42632e-163	-1.49781e-163	4.26558e-163	-7.54621e-164	1.53649e-162	-4.19129e-163	-1.13132e-163	-1.22147e-162	3.59742e-163	4.34561e-163	3.20175e-163	-8.25288e-164	0
-3.02486e-163	-4.08973e-163	-7.33304e-163	2.99622e-164	6.31249e-164	-7.40817e-164	-1.86756e-163	-2.41569e-163	-6.71974e-163	-1.6897e-163	6.03755e-164	5.56024e-163	-5.10707e-165	-1.93481e-163	2.7211e-164	2.41181e-163	-3.21222e-164	5.04448e-164	-9.42632e-163	-1.49781e-163	4.26558e-163	-7.54621e-164	1.53649e-162	-4.19129e-163	-1.13132e-163	-1.22147e-162	3.59742e-163	4.34561e-163	3.20175e-163	-8.25288e-164	0
-3.02486e-163	-4.08973e-163	-7.33304e-163	2.99622e-164	6.31249e-164	-7.40817e-164	-1.86756e-163	-2.41569e-163	-6.71974e-163	-1.6897e-163	6.03755e-164	5.56024e-163	-5.10707e-165	-1.93481e-163	2.7211e-164	2.41181e-163	-3.21222e-164	5.04448e-164	-9.42632e-163	-1.49781e-163	4.26558e-163	-7.54621e-164	1.53649e-162	-4.19129e-163	-1.13132e-163	-1.22147e-162	3.59742e-163	4.34561e-163	3.20175e-163	-8.25288e-164	0
-3.02486e-163	-4.08973e-163	-7.33304e-163	2.99622e-164	6.31249e-164	-7.40817e-164	-1.86756e-163	-2.41569e-163	-6.71974e-163	-1.6897e-163	6.03755e-164	5.56024e-163	-5.10707e-165	-1.93481e-163	2.7211e-164	2.41181e-163	-3.21222e-164	5.04448e-164	-9.42632e-163	-1.49781e-163	4.26558e-163	-7.54621e-164	1.53649e-162	-4.19129e-163	-1.13132e-163	-1.22147e-162	3.59742e-163	4.34561e-163	3.20175e-163	-8.25288e-164	0
-3.02486e-163	-4.08973e-163	-7.33304e-163	2.99622e-164	6.31249e-164	-7.40817e-164	-1.86756e-163	-2.41569e-163	-6.71974e-163	-1.6897e-163	6.03755e-164	5.56024e-163	-5.10707e-165	-1.93481e-163	2.7211e-164	2.41181e-163	-3.21222e-164	5.04448e-164	-9.42632e-163	-1.49781e-163	4.26558e-163	-7.54621e-164	1.53649e-162	-4.19129e-163	-1.13132e-163	-1.22147e-162	3.59742e-163	4.34561e-163	3.20175e-163	-8.25288e-164	0
-3.02486e-163	-4.08973e-163	-7.33304e-163	2.99622e-164	6.31249e-164	-7.40817e-164	-1.86756e-163	-2.41569e-163	-6.71974e-163	-1.6897e-163	6.03755e-164	5.56024e-163	-5.10707e-165	-1.93481e-163	2.7211e-164	2.41181e-163	-3.21222e-164	5.04448e-164	-9.42632e-163	-1.49781e-163	4.26558e-163	-7.54621e-164	1.53649e-162	-4.19129e-163	-1.13132e-163	-1.22147e-162	3.59742e-163	4.34561e-163	3.20175e-163	-8.25288e-164	0
-3.02486e-163	-4.08973e-163	-7.33304e-163	2.99622e-164	6.31249e-164	-7.40817e-164	-1.86756e-163	-2.41569e-163	-6.71974e-163	-1.6897e-163	6.03755e-164	5.56024e-163	-5.10707e-165	-1.93481e-163	2.7211e-164	2.41181e-163	-3.21222e-164	5.04448e-164	-9.42632e-163	-1.49781e-163	4.26558e-163	-7.54621e-164	1.53649e-162	-4.19129e-163	-1.13132e-163	-1.22147e-162	3.59742e-163	4.34561e-163	3.20175e-163	-8.25288e-164	0
-3.02486e-163	-4.08973e-163	-7.33304e-163	2.99622e-164	6.31249e-164	-7.40817e-164	-1.86756e-163	-2.41569e-163	-6.71974e-163	-1.6897e-163	6.03755e-164	5.56024e-163	-5.10707e-165	-1.93481e-163	2.7211e-164	2.41181e-163	-3.21222e-164	5.04448e-164	-9.42632e-163	-1.49781e-163	4.26558e-163	-7.54621e-164	1.53649e-162	-4.19129e-163	-1.13132e-163	-1.22147e-162	3.59742e-163	4.34561e-163	3.20175e-163	-8.25288e-164	0
-3.02486e-163	-4.08973e-163	-7.33304e-163	2.99622e-164	6.31249e-164	-7.40817e-164	-1.86756e-163	-2.41569e-163	-6.71974e-163	-1.6897e-163	6.03755e-164	5.56024e-163	-5.10707e-165	-1.93481e-163	2.7211e-164	2.41181e-163	-3.21222e-164	5.04448e-164	-9.42632e-163	-1.49781e-163	4.26558e-163	-7.54621e-164	1.53649e-162	-4.19129e-163	-1.13132e-163	-1.22147e-162	3.59742e-163	4.34561e-163	3.20175e-163	-8.25288e-164	0
-3.02486e-163	-4.08973e-163	-7.33304e-163	2.99622e-164	6.31249e-164	-7.40817e-164	-1.86756e-163	-2.41569e-163	-6.71974e-163	-1.6897e-163	6.03755e-164	5.56024e-163	-5.10707e-165	-1.93481e-163	2.7211e-164	2.41181e-163	-3.21222e-164	5.04448e-164	-9.42632e-163	-1.49781e-163	4.26558e-163	-7.54621e-164	1.53649e-162	-4.19129e-163	-1.13132e-163	-1.22147e-162	3.59742e-163	4.34561e-163	3.20175e-163	-8.25288e-164	0
-3.02486e-163	-4.08973e-163	-7.33304e-163	2.99622e-164	6.31249e-164	-7.40817e-164	-1.86756e-163	-2.41569e-163	-6.71974e-163	-1.6897e-163	6.03755e-164	5.56024e-163	-5.10707e-165	-1.93481e-163	2.7211e-164	2.41181e-163	-3.21222e-164	5.04448e-164	-9.42632e-163	-1.49781e-163	4.26558e-163	-7.54621e-164	1.53649e-162	-4.19129e-163	-1.13132e-163	-1.22147e-162	3.59742e-163	4.34561e-163	3.20175e-163	-8.25288e-164	0
-3.02486e-163	-4.08973e-163	-7.33304e-163	2.99622e-164	6.31249e-164	-7.40817e-164	-1.86756e-163	-2.41569e-163	-6.71974e-163	-1.6897e-163	6.03755e-164	5.56024e-163	-5.10707e-165	-1.93481e-163	2.7211e-164	2.41181e-163	-3.21222e-164	5.04448e-164	-9.42632e-163	-1.49781e-163	4.26558e-163	-7.54621e-164	1.53649e-162	-4.19129e-163	-1.13132e-163	-1.22147e-162	3.59742e-163	4.34561e-163	3.20175e-163	-8.25288e-164	0
-3.02486e-163	-4.08973e-163	-7.33304e-163	2.99622e-164	6.31249e-164	-7.40817e-164	-1.86756e-163	-2.41569e-163	-6.71974e-163	-1.6897e-163	6.03755e-164	5.56024e-163	-5.10707e-165	-1.93481e-163	2.7211e-164	2.41181e-163	-3.21222e-164	5.04448e-164	-9.42632e-163	-1.49781e-163	4.26558e-163	-7.54621e-164	1.53649e-162	-4.19129e-163	-1.13132e-163	-1.22147e-162	3.59742e-163	4.34561e-163	3.20175e-163	-8.25288e-164	0
-3.02486e-163	-4.08973e-163	-7.33304e-163	2.99622e-164	6.31249e-164	-7.40817e-164	-1.86756e-163	-2.41569e-163	-6.71974e-163	-1.6897e-163	6.03755e-164	5.56024e-163	-5.10707e-165	-1.93481e-163	2.7211e-164	2.41181e-163	-3.21222e-164	5.04448e-164	-9.42632e-163	-1.49781e-163	4.26558e-163	-7.54621e-164	1.53649e-162	-4.19129e-163	-1.13132e-163	-1.22147e-162	3.59742e-163	4.34561e-163	3.20175e-163	-8.25288e-164	0
-3.02486e-163	-4.08973e-163	-7.33304e-163	2.99622e-164	6.31249e-164	-7.40817e-164	-1.86756e-163	-2.41569e-163	-6.71974e-163	-1.6897e-163	6.03755e-164	5.56024e-163	-5.10707e-165	-1.93481e-163	2.7211e-164	2.41181e-163	-3.21222e-164	5.04448e-164	-9.42632e-163	-1.49781e-163	4.26558e-163	-7.54621e-164	1.53649e-162	-4.19129e-163	-1.13132e-163	-1.22147e-162	3.59742e-163	4.34561e-163	3.20175e-163	-8.25288e-164	0
-3.02486e-163	-4.08973e-163	-7.33304e-163	2.99622e-164	6.31249e-164	-7.40817e-164	-1.86756e-163	-2.41569e-163	-6.71974e-163	-1.6897e-163	6.03755e-164	5.56024e-163	-5.10707e-165	-1.93481e-163	2.7211e-164	2.41181e-163	-3.21222e-164	5.04448e-164	-9.42632e-163	-1.49781e-163	4.26558e-163	-7.54621e-164	1.53649e-162	-4.19129e-163	-1.13132e-163	-1.22147e-162	3.59742e-163	4.34561e-163	3.20175e-163	-8.25288e-164	0
-3.02486e-163	-4.08973e-163	-7.33304e-163	2.99622e-164	6.31249e-164	-7.40817e-164	-1.86756e-163	-2.41569e-163	-6.71974e-163	-1.6897e-163	6.03755e-164	5.56024e-163	-5.10707e-165	-1.93481e-163	2.7211e-164	2.41181e-163	-3.21222e-164	5.04448e-164	-9.42632e-163	-1.49781e-163	4.26558e-163	-7.54621e-164	1.53649e-162	-4.19129e-163	-1.13132e-163	-1.22147e-162	3.59742e-163	4.34561e-163	3.20175e-163	-8.25288e-164	0
-3.02486e-163	-4.08973e-163	-7.33304e-163	2.99622e-164	6.31249e-164	-7.40817e-164	-1.86756e-163	-2.41569e-163	-6.71974e-163	-1.6897e-163	6.03755e-164	5.56024e-163	-5.10707e-165	-1.93481e-163	2.7211e-164	2.41181e-163	-3.21222e-164	5.04448e-164	-9.42632e-163	-1.49781e-163	4.26558e-163	-7.54621e-164	1.53649e-162	-4.19129e-163	-1.13132e-163	-1.22147e-162	3.59742e-163	4.34561e-163	3.20175e-163	-8.25288e-164	0
-3.02486e-163	-4.08973e-163	-7.33304e-163	2.99622e-164	6.31249e-164	-7.40817e-164	-1.86756e-163	-2.41569e-163	-6.71974e-163	-1.6897e-163	6.03755e-164	5.56024e-163	-5.10707e-165	-1.93481e-163	2.7211e-164	2.41181e-163	-3.21222e-164	5.04448e-164	-9.42632e-163	-1.49781e-163	4.26558e-163	-7.54621e-164	1.53649e-162	-4.19129e-163	-1.13132e-163	-1.22147e-162	3.59742e-163	4.34561e-163	3.20175e-163	-8.25288e-164	0
-3.02486e-163	-4.08973e-163	-7.33304e-163	2.99622e-164	6.31249e-164	-7.40817e-164	-1.86756e-163	-2.41569e-163	-6.71974e-163	-1.6897e-163	6.03755e-164	5.56024e-163	-5.10707e-165	-1.93481e-163	2.7211e-164	2.41181e-163	-3.21222e-164	5.04448e-164	-9.42632e-163	-1.49781e-163	4.26558e-163	-7.54621e-164	1.53649e-162	-4.19129e-163	-1.13132e-163	-1.22147e-162	3.59742e-163	4.34561e-163	3.20175e-163	-8.25288e-164	0
-3.02486e-163	-4.08973e-163	-7.33304e-163	2.99622e-164	6.31249e-164	-7.40817e-164	-1.86756e-163	-2.41569e-163	-6.71974e-163	-1.6897e-163	6.03755e-164	5.56024e-163	-5.10707e-165	-1.93481e-163	2.7211e-164	2.41181e-163	-3.21222e-164	5.04448e-164	-9.42632e-163	-1.49781e-163	4.26558e-163	-7.54621e-164	1.53649e-162	-4.19129e-163	-1.13132e-163	-1.22147e-162	3.59742e-163	4.34561e-163	3.20175e-163	-8.25288e-164	0
-3.02486e-163	-4.08973e-163	-7.33304e-163	2.99622e-164	6.31249e-164	-7.40817e-164	-1.86756e-163	-2.41569e-163	-6.71974e-163	-1.6897e-163	6.03755e-164	5.56024e-163	-5.10707e-165	-1.93481e-163	2.7211e-164	2.41181e-163	-3.21222e-164	5.04448e-164	-9.42632e-163	-1.49781e-163	4.26558e-163	-7.54621e-164	1.53649e-162	-4.19129e-163	-1.13132e-163	-1.22147e-162	3.59742e-163	4.34561e-163	3.20175e-163	-8.25288e-164	0
-3.02486e-163	-4.08973e-163	-7.33304e-163	2.99622e-164	6.31249e-164	-7.40817e-164	-1.86756e-163	-2.41569e-163	-6.71974e-163	-1.6897e-163	6.03755e-164	5.56024e-163	-5.10707e-165	-1.93481e-163	2.7211e-164	2.41181e-163	-3.21222e-164	5.04448e-164	-9.42632e-163	-1.49781e-163	4.26558e-163	-7.54621e-164	1.53649e-162	-4.19129e-163	-1.13132e-163	-1.22147e-162	3.59742e-163	4.34561e-163	3.20175e-163	-8.25288e-164	0
-3.02486e-163	-4.08973e-163	-7.33304e-163	2.99622e-164	6.31249e-164	-7.40817e-164	-1.86756e-163	-2.41569e-163	-6.71974e-163	-1.6897e-163	6.03755e-164	5.56024e-163	-5.10707e-165	-1.93481e-163	2.7211e-164	2.41181e-163	-3.21222e-164	5.04448e-164	-9.42632e-163	-1.49781e-163	4.26558e-163	-7.54621e-164	1.53649e-162	-4.19129e-163	-1.13132e-163	-1.22147e-162	3.59742e-163	4.34561e-163	3.20175e-163	-8.25288e-164	0
-3.02486e-163	-4.08973e-163	-7.33304e-163	2.99622e-164	6.31249e-164	-7.40817e-164	-1.86756e-163	-2.41569e-163	-6.71974e-163	-1.6897e-163	6.03755e-164	5.56024e-163	-5.10707e-165	-1.93481e-163	2.7211e-164	2.41181e-163	-3.21222e-164	5.04448e-164	-9.42632e-163	-1.49781e-163	4.26558e-163	-7.54621e-164	1.53649e-162	-4.19129e-163	-1.13132e-163	-1.22147e-162	3.59742e-163	4.34561e-163	3.20175e-163	-8.25288e-164	0
-3.02486e-163	-4.08973e-163	-7.33304e-163	2.99622e-164	6.31249e-164	-7.40817e-164	-1.86756e-163	-2.41569e-163	-6.71974e-163	-1.6897e-163	6.03755e-164	5.56024e-163	-5.10707e-165	-1.93481e-163	2.7211e-164	2.41181e-163	-3.21222e-164	5.04448e-164	-9.42632e-163	-1.49781e-163	4.26558e-163	-7.54621e-164	1.53649e-162	-4.19129e-163	-1.13132e-163	-1.22147e-162	3.59742e-163	4.34561e-163	3.20175e-163	-8.25288e-164	0
-3.02486e-163	-4.08973e-163	-7.33304e-163	2.99622e-164	6.31249e-164	-7.40817e-164	-1.86756e-163	-2.41569e-163	-6.71974e-163	-1.6897e-163	6.03755e-164	5.56024e-163	-5.10707e-165	-1.93481e-163	2.7211e-164	2.41181e-163	-3.21222e-164	5.04448e-164	-9.42632e-163	-1.49781e-163	4.26558e-163	-7.54621e-164	1.53649e-162	-4.19129e-163	-1.13132e-163	-1.22147e-162	3.59742e-163	4.34561e-163	3.20175e-163	-8.25288e-164	0
-3.02486e-163	-4.08973e-163	-7.33304e-163	2.99622e-164	6.31249e-164	-7.40817e-164	-1.86756e-163	-2.41569e-163	-6.71974e-163	-1.6897e-163	6.03755e-164	5.56024e-163	-5.10707e-165	-1.93481e-163	2.7211e-164	2.41181e-163	-3.21222e-164	5.04448e-164	-9.42632e-163	-1.49781e-163	4.26558e-163	-7.54621e-164	1.53649e-162	-4.19129e-163	-1.13132e-163	-1.22147e-162	3.59742e-163	4.34561e-163	3.20175e-163	-8.25288e-164	0
-3.02486e-163	-4.08973e-163	-7.33304e-163	2.99622e-164	6.31249e-164	-7.40817e-164	-1.86756e-163	-2.41569e-163	-6.71974e-163	-1.6897e-163	6.03755e-164	5.56024e-163	-5.10707e-165	-1.93481e-163	2.7211e-164	2.41181e-163	-3.21222e-164	5.04448e-164	-9.42632e-163	-1.49781e-163	4.26558e-163	-7.54621e-164	1.53649e-162	-4.19129e-163	-1.13132e-163	-1.22147e-162	3.59742e-163	4.34561e-163	3.20175e-163	-8.25288e-164	0
-3.02486e-163	-4.08973e-163	-7.33304e-163	2.99622e-164	6.31249e-164	-7.40817e-164	-1.86756e-163	-2.41569e-163	-6.71974e-163	-1.6897e-163	6.03755e-164	5.56024e-163	-5.10707e-165	-1.93481e-163	2.7211e-164	2.41181e-163	-3.21222e-164	5.04448e-164	-9.42632e-163	-1.49781e-163	4.26558e-163	-7.54621e-164	1.53649e-162	-4.19129e-163	-1.13132e-163	-1.22147e-162	3.59742e-163	4.34561e-163	3.20175e-163	-8.25288e-164	0
-3.02486e-163	-4.08973e-163	-7.33304e-163	2.99622e-164	6.31249e-164	-7.40817e-164	-1.86756e-163	-2.41569e-163	-6.71974e-163	-1.6897e-163	6.03755e-164	5.56024e-163	-5.10707e-165	-1.93481e-163	2.7211e-164	2.41181e-163	-3.21222e-164	5.04448e-164	-9.42632e-163	-1.49781e-163	4.26558e-163	-7.54621e-164	1.53649e-162	-4.19129e-163	-1.13132e-163	-1.22147e-162	3.59742e-163	4.34561e-163	3.20175e-163	-8.25288e-164	0
-3.02486e-163	-4.08973e-163	-7.33304e-163	2.99622e-164	6.31249e-164	-7.40817e-164	-1.86756e-163	-2.41569e-163	-6.71974e-163	-1.6897e-163	6.03755e-164	5.56024e-163	-5.10707e-165	-1.93481e-163	2.7211e-164	2.41181e-163	-3.21222e-164	5.04448e-164	-9.42632e-163	-1.49781e-163	4.26558e-163	-7.54621e-164	1.53649e-162	-4.19129e-163	-1.13132e-163	-1.22147e-162	3.59742e-163	4.34561e-163	3.20175e-163	-8.25288e-164	0
-3.02486e-163	-4.08973e-163	-7.33304e-163	2.99622e-164	6.31249e-164	-7.40817e-164	-1.86756e-163	-2.41569e-163	-6.71974e-163	-1.6897e-163	6.03755e-164	5.56024e-163	-5.10707e-165	-1.93481e-163	2.7211e-164	2.41181e-163	-3.21222e-164	5.04448e-164	-9.42632e-163	-1.49781e-163	4.26558e-163	-7.54621e-164	1.53649e-162	-4.19129e-163	-1.13132e-163	-1.22147e-162	3.59742e-163	4.34561e-163	3.20175e-163	-8.25288e-164	0
-3.02486e-163	-4.08973e-163	-7.33304e-163	2.99622e-164	6.31249e-164	-7.40817e-164	-1.86756e-163	-2.41569e-163	-6.71974e-163	-1.6897e-163	6.03755e-164	5.56024e-163	-5.10707e-165	-1.93481e-163	2.7211e-164	2.41181e-163	-3.21222e-164	5.04448e-164	-9.42632e-163	-1.49781e-163	4.26558e-163	-7.54621e-164	1.53649e-162	-4.19129e-163	-1.13132e-163	-1.22147e-162	3.59742e-163	4.34561e-163	3.20175e-163	-8.25288e-164	0
-3.02486e-163	-4.08973e-163	-7.33304e-163	2.99622e-164	6.31249e-164	-7.40817e-164	-1.86756e-163	-2.41569e-163	-6.71974e-163	-1.6897e-163	6.03755e-164	5.56024e-163	-5.10707e-165	-1.93481e-163	2.7211e-164	2.41181e-163	-3.21222e-164	5.04448e-164	-9.42632e-163	-1.49781e-163	4.26558e-163	-7.54621e-164	1.53649e-162	-4.19129e-163	-1.13132e-163	-1.22147e-162	3.59742e-163	4.34561e-163	3.20175e-163	-8.25288e-164	0
-3.02486e-163	-4.08973e-163	-7.33304e-163	2.99622e-164	6.31249e-164	-7.40817e-164	-1.86756e-163	-2.41569e-163	-6.71974e-163	-1.6897e-163	6.03755e-164	5.56024e-163	-5.10707e-165	-1.93481e-163	2.7211e-164	2.41181e-163	-3.21222e-164	5.04448e-164	-9.42632e-163	-1.49781e-163	4.26558e-163	-7.54621e-164	1.53649e-162	-4.19129e-163	-1.13132e-163	-1.22147e-162	3.59742e-163	4.34561e-163	3.20175e-163	-8.25288e-164	0
-3.02486e-163	-4.08973e-163	-7.33304e-163	2.99622e-164	6.31249e-164	-7.40817e-164	-1.86756e-163	-2.41569e-163	-6.71974e-163	-1.6897e-163	6.03755e-164	5.56024e-163	-5.10707e-165	-1.93481e-163	2.7211e-164	2.41181e-163	-3.21222e-164	5.04448e-164	-9.42632e-163	-1.49781e-163	4.26558e-163	-7.54621e-164	1.53649e-162	-4.19129e-163	-1.13132e-163	-1.22147e-162	3.59742e-163	4.34561e-163	3.20175e-163	-8.25288e-164	0
-3.02486e-163	-4.08973e-163	-7.33304e-163	2.99622e-164	6.31249e-164	-7.40817e-164	-1.86756e-163	-2.41569e-163	-6.71974e-163	-1.6897e-163	6.03755e-164	5.56024e-163	-5.10707e-165	-1.93481e-163	2.7211e-164	2.41181e-163	-3.21222e-164	5.04448e-164	-9.42632e-163	-1.49781e-163	4.26558e-163	-7.54621e-164	1.53649e-162	-4.19129e-163	-1.13132e-163	-1.22147e-162	3.59742e-163	4.34561e-163	3.20175e-163	-8.25288e-164	0
-3.02486e-163	-4.08973e-163	-7.33304e-163	2.99622e-164	6.31249e-164	-7.40817e-164	-1.86756e-163	-2.41569e-163	-6.71974e-163	-1.6897e-163	6.03755e-164	5.56024e-163	-5.10707e-165	-1.93481e-163	2.7211e-164	2.41181e-163	-3.21222e-164	5.04448e-164	-9.42632e-163	-1.49781e-163	4.26558e-163	-7.54621e-164	1.53649e-162	-4.19129e-163	-1.13132e-163	-1.22147e-162	3.59742e-163	4.34561e-163	3.20175e-163	-8.25288e-164	0
-3.02486e-163	-4.08973e-163	-7.33304e-163	2.99622e-164	6.31249e-164	-7.40817e-164	-1.86756e-163	-2.41569e-163	-6.71974e-163	-1.6897e-163	6.03755e-164	5.56024e-163	-5.10707e-165	-1.93481e-163	2.7211e-164	2.41181e-163	-3.21222e-164	5.04448e-164	-9.42632e-163	-1.49781e-163	4.26558e-163	-7.54621e-164	1.53649e-162	-4.19129e-163	-1.13132e-163	-1.22147e-162	3.59742e-163	4.34561e-163	3.20175e-163	-8.25288e-164	0
-3.02486e-163	-4.08973e-163	-7.33304e-163	2.99622e-164	6.31249e-164	-7.40817e-164	-1.86756e-163	-2.41569e-163	-6.71974e-163	-1.6897e-163	6.03755e-164	5.56024e-163	-5.10707e-165	-1.93481e-163	2.7211e-164	2.41181e-163	-3.21222e-164	5.04448e-164	-9.42632e-163	-1.49781e-163	4.26558e-163	-7.54621e-164	1.53649e-162	-4.19129e-163	-1.13132e-163	-1.22147e-162	3.59742e-163	4.34561e-163	3.20175e-163	-8.25288e-164	0
-3.02486e-163	-4.08973e-163	-7.33304e-163	2.99622e-164	6.31249e-164	-7.40817e-164	-1.86756e-163	-2.41569e-163	-6.71974e-163	-1.6897e-163	6.03755e-164	5.56024e-163	-5.10707e-165	-1.93481e-163	2.7211e-164	2.41181e-163	-3.21222e-164	5.04448e-164	-9.42632e-163	-1.49781e-163	4.26558e-163	-7.54621e-164	1.53649e-162	-4.19129e-163	-1.13132e-163	-1.22147e-162	3.59742e-163	4.34561e-163	3.20175e-163	-8.25288e-164	0
-3.02486e-163	-4.08973e-163	-7.33304e-163	2.99622e-164	6.31249e-164	-7.40817e-164	-1.86756e-163	-2.41569e-163	-6.71974e-163	-1.6897e-163	6.03755e-164	5.56024e-163	-5.10707e-165	-1.93481e-163	2.7211e-164	2.41181e-163	-3.21222e-164	5.04448e-164	-9.42632e-163	-1.49781e-163	4.26558e-163	-7.54621e-164	1.53649e-162	-4.19129e-163	-1.13132e-163	-1.22147e-162	3.59742e-163	4.34561e-163	3.20175e-163	-8.25288e-164	0
-3.02486e-163	-4.08973e-163	-7.33304e-163	2.99622e-164	6.31249e-164	-7.40817e-164	-1.86756e-163	-2.41569e-163	-6.71974e-163	-1.6897e-163	6.03755e-164	5.56024e-163	-5.10707e-165	-1.93481e-163	2.7211e-164	2.41181e-163	-3.21222e-164	5.04448e-164	-9.42632e-163	-1.49781e-163	4.26558e-163	-7.54621e-164	1.53649e-162	-4.19129e-163	-1.13132e-163	-1.22147e-162	3.59742e-163	4.34561e-163	3.20175e-163	-8.25288e-164	0
-3.02486e-163	-4.08973e-163	-7.33304e-163	2.99622e-164	6.31249e-164	-7.40817e-164	-1.86756e-163	-2.41569e-163	-6.71974e-163	-1.6897e-163	6.03755e-164	5.56024e-163	-5.10707e-165	-1.93481e-163	2.7211e-164	2.41181e-163	-3.21222e-164	5.04448e-164	-9.42632e-163	-1.49781e-163	4.26558e-163	-7.54621e-164	1.53649e-162	-4.19129e-163	-1.13132e-163	-1.22147e-162	3.59742e-163	4.34561e-163	3.20175e-163	-8.25288e-164	0
-3.02486e-163	-4.08973e-163	-7.33304e-163	2.99622e-164	6.31249e-164	-7.40817e-164	-1.86756e-163	-2.41569e-163	-6.71974e-163	-1.6897e-163	6.03755e-164	5.56024e-163	-5.10707e-165	-1.93481e-163	2.7211e-164	2.41181e-163	-3.21222e-164	5.04448e-164	-9.42632e-163	-1.49781e-163	4.26558e-163	-7.54621e-164	1.53649e-162	-4.19129e-163	-1.13132e-163	-1.22147e-162	3.59742e-163	4.34561e-163	3.20175e-163	-8.25288e-164	0
-3.02486e-163	-4.08973e-163	-7.33304e-163	2.99622e-164	6.31249e-164	-7.40817e-164	-1.86756e-163	-2.41569e-163	-6.71974e-163	-1.6897e-163	6.03755e-164	5.56024e-163	-5.10707e-165	-1.93481e-163	2.7211e-164	2.41181e-163	-3.21222e-164	5.04448e-164	-9.42632e-163	-1.49781e-163	4.26558e-163	-7.54621e-164	1.53649e-162	-4.19129e-163	-1.13132e-163	-1.22147e-162	3.59742e-163	4.34561e-163	3.20175e-163	-8.25288e-164	0
-3.02486e-163	-4.08973e-163	-7.33304e-163	2.99622e-164	6.31249e-164	-7.40817e-164	-1.86756e-163	-2.41569e-163	-6.71974e-163	-1.6897e-163	6.03755e-164	5.56024e-163	-5.10707e-165	-1.93481e-163	2.7211e-164	2.41181e-163	-3.21222e-164	5.04448e-164	-9.42632e-163	-1.49781e-163	4.26558e-163	-7.54621e-164	1.53649e-162	-4.19129e-163	-1.13132e-163	-1.22147e-162	3.59742e-163	4.34561e-163	3.20175e-163	-8.25288e-164	0
-3.02486e-163	-4.08973e-163	-7.33304e-163	2.99622e-164	6.31249e-164	-7.40817e-164	-1.86756e-163	-2.41569e-163	-6.71974e-163	-1.6897e-163	6.03755e-164	5.56024e-163	-5.10707e-165	-1.93481e-163	2.7211e-164	2.41181e-163	-3.21222e-164	5.04448e-164	-9.42632e-163	-1.49781e-163	4.26558e-163	-7.54621e-164	1.53649e-162	-4.19129e-163	-1.13132e-163	-1.22147e-162	3.59742e-163	4.34561e-163	3.20175e-163	-8.25288e-164	0
-3.02486e-163	-4.08973e-163	-7.33304e-163	2.99622e-164	6.31249e-164	-7.40817e-164	-1.86756e-163	-2.41569e-163	-6.71974e-163	-1.6897e-163	6.03755e-164	5.56024e-163	-5.10707e-165	-1.93481e-163	2.7211e-164	2.41181e-163	-3.21222e-164	5.04448e-164	-9.42632e-163	-1.49781e-163	4.26558e-163	-7.54621e-164	1.53649e-162	-4.19129e-163	-1.13132e-163	-1.22147e-162	3.59742e-163	4.34561e-163	3.20175e-163	-8.25288e-164	0
-3.02486e-163	-4.08973e-163	-7.33304e-163	2.99622e-164	6.31249e-164	-7.40817e-164	-1.86756e-163	-2.41569e-163	-6.71974e-163	-1.6897e-163	6.03755e-164	5.56024e-163	-5.10707e-165	-1.93481e-163	2.7211e-164	2.41181e-163	-3.21222e-164	5.04448e-164	-9.42632e-163	-1.49781e-163	4.26558e-163	-7.54621e-164	1.53649e-162	-4.19129e-163	-1.13132e-163	-1.22147e-162	3.59742e-163	4.34561e-163	3.20175e-163	-8.25288e-164	0
-3.02486e-163	-4.08973e-163	-7.33304e-163	2.99622e-164	6.31249e-164	-7.40817e-164	-1.86756e-163	-2.41569e-163	-6.71974e-163	-1.6897e-163	6.03755e-164	5.56024e-163	-5.10707e-165	-1.93481e-163	2.7211e-164	2.41181e-163	-3.21222e-164	5.04448e-164	-9.42632e-163	-1.49781e-163	4.26558e-163	-7.54621e-164	1.53649e-162	-4.19129e-163	-1.13132e-163	-1.22147e-162	3.59742e-163	4.34561e-163	3.20175e-163	-8.25288e-164	0
-3.02486e-163	-4.08973e-163	-7.33304e-163	2.99622e-164	6.31249e-164	-7.40817e-164	-1.86756e-163	-2.41569e-163	-6.71974e-163	-1.6897e-163	6.03755e-164	5.56024e-163	-5.10707e-165	-1.93481e-163	2.7211e-164	2.41181e-163	-3.21222e-164	5.04448e-164	-9.42632e-163	-1.49781e-163	4.26558e-163	-7.54621e-164	1.53649e-162	-4.19129e-163	-1.13132e-163	-1.22147e-162	3.59742e-163	4.34561e-163	3.20175e-163	-8.25288e-164	0
-3.02486e-163	-4.08973e-163	-7.33304e-163	2.99622e-164	6.31249e-164	-7.40817e-164	-1.86756e-163	-2.41569e-163	-6.71974e-163	-1.6897e-163	6.03755e-164	5.56024e-163	-5.10707e-165	-1.93481e-163	2.7211e-164	2.41181e-163	-3.21222e-164	5.04448e-164	-9.42632e-163	-1.49781e-163	4.26558e-163	-7.54621e-164	1.53649e-162	-4.19129e-163	-1.13132e-163	-1.22147e-162	3.59742e-163	4.34561e-163	3.20175e-163	-8.25288e-164	0
-3.02486e-163	-4.08973e-163	-7.33304e-163	2.99622e-164	6.31249e-164	-7.40817e-164	-1.86756e-163	-2.41569e-163	-6.71974e-163	-1.6897e-163	6.03755e-164	5.56024e-163	-5.10707e-165	-1.93481e-163	2.7211e-164	2.41181e-163	-3.21222e-164	5.04448e-164	-9.42632e-163	-1.49781e-163	4.26558e-163	-7.54621e-164	1.53649e-162	-4.19129e-163	-1.13132e-163	-1.22147e-162	3.59742e-163	4.34561e-163	3.20175e-163	-8.25288e-164	0
-3.02486e-163	-4.08973e-163	-7.33304e-163	2.99622e-164	6.31249e-164	-7.40817e-164	-1.86756e-163	-2.41569e-163	-6.71974e-163	-1.6897e-163	6.03755e-164	5.56024e-163	-5.10707e-165	-1.93481e-163	2.7211e-164	2.41181e-163	-3.21222e-164	5.04448e-164	-9.42632e-163	-1.49781e-163	4.26558e-163	-7.54621e-164	1.53649e-162	-4.19129e-163	-1.13132e-163	-1.22147e-162	3.59742e-163	4.34561e-163	3.20175e-163	-8.25288e-164	0
-3.02486e-163	-4.08973e-163	-7.33304e-163	2.99622e-164	6.31249e-164	-7.40817e-164	-1.86756e-163	-2.41569e-163	-6.71974e-163	-1.6897e-163	6.03755e-164	5.56024e-163	-5.10707e-165	-1.93481e-163	2.7211e-164	2.41181e-163	-3.21222e-164	5.04448e-164	-9.42632e-163	-1.49781e-163	4.26558e-163	-7.54621e-164	1.53649e-162	-4.19129e-163	-1.13132e-163	-1.22147e-162	3.59742e-163	4.34561e-163	3.20175e-163	-8.25288e-164	0
-3.02486e-163	-4.08973e-163	-7.33304e-163	2.99622e-164	6.31249e-164	-7.40817e-164	-1.86756e-163	-2.41569e-163	-6.71974e-163	-1.6897e-163	6.03755e-164	5.56024e-163	-5.10707e-165	-1.93481e-163	2.7211e-164	2.41181e-163	-3.21222e-164	5.04448e-164	-9.42632e-163	-1.49781e-163	4.26558e-163	-7.54621e-164	1.53649e-162	-4.19129e-163	-1.13132e-163	-1.22147e-162	3.59742e-163	4.34561e-163	3.20175e-163	-8.25288e-164	0
-3.02486e-163	-4.08973e-163	-7.33304e-163	2.99622e-164	6.31249e-164	-7.40817e-164	-1.86756e-163	-2.41569e-163	-6.71974e-163	-1.6897e-163	6.03755e-164	5.56024e-163	-5.10707e-165	-1.93481e-163	2.7211e-164	2.41181e-163	-3.21222e-164	5.04448e-164	-9.42632e-163	-1.49781e-163	4.26558e-163	-7.54621e-164	1.53649e-162	-4.19129e-163	-1.13132e-163	-1.22147e-162	3.59742e-163	4.34561e-163	3.20175e-163	-8.25288e-164	0
-3.02486e-163	-4.08973e-163	-7.33304e-163	2.99622e-164	6.31249e-164	-7.40817e-164	-1.86756e-163	-2.41569e-163	-6.71974e-163	-1.6897e-163	6.03755e-164	5.56024e-163	-5.10707e-165	-1.93481e-163	2.7211e-164	2.41181e-163	-3.21222e-164	5.04448e-164	-9.42632e-163	-1.49781e-163	4.26558e-163	-7.54621e-164	1.53649e-162	-4.19129e-163	-1.13132e-163	-1.22147e-162	3.59742e-163	4.34561e-163	3.20175e-163	-8.25288e-164	0
-3.02486e-163	-4.08973e-163	-7.33304e-163	2.99622e-164	6.31249e-164	-7.40817e-164	-1.86756e-163	-2.41569e-163	-6.71974e-163	-1.6897e-163	6.03755e-164	5.56024e-163	-5.10707e-165	-1.93481e-163	2.7211e-164	2.41181e-163	-3.21222e-164	5.04448e-164	-9.42632e-163	-1.49781e-163	4.26558e-163	-7.54621e-164	1.53649e-162	-4.19129e-163	-1.13132e-163	-1.22147e-162	3.59742e-163	4.34561e-163	3.20175e-163	-8.25288e-164	0
-3.02486e-163	-4.08973e-163	-7.33304e-163	2.99622e-164	6.31249e-164	-7.40817e-164	-1.86756e-163	-2.41569e-163	-6.71974e-163	-1.6897e-163	6.03755e-164	5.56024e-163	-5.10707e-165	-1.93481e-163	2.7211e-164	2.41181e-163	-3.21222e-164	5.04448e-164	-9.42632e-163	-1.49781e-163	4.26558e-163	-7.54621e-164	1.53649e-162	-4.19129e-163	-1.13132e-163	-1.22147e-162	3.59742e-163	4.34561e-163	3.20175e-163	-8.25288e-164	0
-3.02486e-163	-4.08973e-163	-7.33304e-163	2.99622e-164	6.31249e-164	-7.40817e-164	-1.86756e-163	-2.41569e-163	-6.71974e-163	-1.6897e-163	6.03755e-164	5.56024e-163	-5.10707e-165	-1.93481e-163	2.7211e-164	2.41181e-163	-3.21222e-164	5.04448e-164	-9.42632e-163	-1.49781e-163	4.26558e-163	-7.54621e-164	1.53649e-162	-4.19129e-163	-1.13132e-163	-1.22147e-162	3.59742e-163	4.34561e-163	3.20175e-163	-8.25288e-164	0
-3.02486e-163	-4.08973e-163	-7.33304e-163	2.99622e-164	6.31249e-164	-7.40817e-164	-1.86756e-163	-2.41569e-163	-6.71974e-163	-1.6897e-163	6.03755e-164	5.56024e-163	-5.10707e-165	-1.93481e-163	2.7211e-164	2.41181e-163	-3.21222e-164	5.04448e-164	-9.42632e-163	-1.49781e-163	4.26558e-163	-7.54621e-164	1.53649e-162	-4.19129e-163	-1.13132e-163	-1.22147e-162	3.59742e-163	4.34561e-163	3.20175e-163	-8.25288e-164	0
-3.02486e-163	-4.08973e-163	-7.33304e-163	2.99622e-164	6.31249e-164	-7.40817e-164	-1.86756e-163	-2.41569e-163	-6.71974e-163	-1.6897e-163	6.03755e-164	5.56024e-163	-5.10707e-165	-1.93481e-163	2.7211e-164	2.41181e-163	-3.21222e-164	5.04448e-164	-9.42632e-163	-1.49781e-163	4.26558e-163	-7.54621e-164	1.53649e-162	-4.19129e-163	-1.13132e-163	-1.22147e-162	3.59742e-163	4.34561e-163	3.20175e-163	-8.25288e-164	0
-3.02486e-163	-4.08973e-163	-7.33304e-163	2.99622e-164	6.31249e-164	-7.40817e-164	-1.86756e-163	-2.41569e-163	-6.71974e-163	-1.6897e-163	6.03755e-164	5.56024e-163	-5.10707e-165	-1.93481e-163	2.7211e-164	2.41181e-163	-3.21222e-164	5.04448e-164	-9.42632e-163	-1.49781e-163	4.26558e-163	-7.54621e-164	1.53649e-162	-4.19129e-163	-1.13132e-163	-1.22147e-162	3.59742e-163	4.34561e-163	3.20175e-163	-8.25288e-164	0
-3.02486e-163	-4.08973e-163	-7.33304e-163	2.99622e-164	6.31249e-164	-7.40817e-164	-1.86756e-163	-2.41569e-163	-6.71974e-163	-1.6897e-163	6.03755e-164	5.56024e-163	-5.10707e-165	-1.93481e-163	2.7211e-164	2.41181e-163	-3.21222e-164	5.04448e-164	-9.42632e-163	-1.49781e-163	4.26558e-163	-7.54621e-164	1.53649e-162	-4.19129e-163	-1.13132e-163	-1.22147e-162	3.59742e-163	4.34561e-163	3.20175e-163	-8.25288e-164	0
-3.02486e-163	-4.08973e-163	-7.33304e-163	2.99622e-164	6.31249e-164	-7.40817e-164	-1.86756e-163	-2.41569e-163	-6.71974e-163	-1.6897e-163	6.03755e-164	5.56024e-163	-5.10707e-165	-1.93481e-163	2.7211e-164	2.41181e-163	-3.21222e-164	5.04448e-164	-9.42632e-163	-1.49781e-163	4.26558e-163	-7.54621e-164	1.53649e-162	-4.19129e-163	-1.13132e-163	-1.22147e-162	3.59742e-163	4.34561e-163	3.20175e-163	-8.25288e-164	0
-3.02486e-163	-4.08973e-163	-7.33304e-163	2.99622e-164	6.31249e-164	-7.40817e-164	-1.86756e-163	-2.41569e-163	-6.71974e-163	-1.6897e-163	6.03755e-164	5.56024e-163	-5.10707e-165	-1.93481e-163	2.7211e-164	2.41181e-163	-3.21222e-164	5.04448e-164	-9.42632e-163	-1.49781e-163	4.26558e-163	-7.54621e-164	1.53649e-162	-4.19129e-163	-1.13132e-163	-1.22147e-162	3.59742e-163	4.34561e-163	3.20175e-163	-8.25288e-164	0
-3.02486e-163	-4.08973e-163	-7.33304e-163	2.99622e-164	6.31249e-164	-7.40817e-164	-1.86756e-163	-2.41569e-163	-6.71974e-163	-1.6897e-163	6.03755e-164	5.56024e-163	-5.10707e-165	-1.93481e-163	2.7211e-164	2.41181e-163	-3.21222e-164	5.04448e-164	-9.42632e-163	-1.49781e-163	4.26558e-163	-7.54621e-164	1.53649e-162	-4.19129e-163	-1.13132e-163	-1.22147e-162	3.59742e-163	4.34561e-163	3.20175e-163	-8.25288e-164	0
-3.02486e-163	-4.08973e-163	-7.33304e-163	2.99622e-164	6.31249e-164	-7.40817e-164	-1.86756e-163	-2.41569e-163	-6.71974e-163	-1.6897e-163	6.03755e-164	5.56024e-163	-5.10707e-165	-1.93481e-163	2.7211e-164	2.41181e-163	-3.21222e-164	5.04448e-164	-9.42632e-163	-1.49781e-163	4.26558e-163	-7.54621e-164	1.53649e-162	-4.19129e-163	-1.13132e-163	-1.22147e-162	3.59742e-163	4.34561e-163	3.20175e-163	-8.25288e-164	0
-3.02486e-163	-4.08973e-163	-7.33304e-163	2.99622e-164	6.31249e-164	-7.40817e-164	-1.86756e-163	-2.41569e-163	-6.71974e-163	-1.6897e-163	6.03755e-164	5.56024e-163	-5.10707e-165	-1.93481e-163	2.7211e-164	2.41181e-163	-3.21222e-164	5.04448e-164	-9.42632e-163	-1.49781e-163	4.26558e-163	-7.54621e-164	1.53649e-162	-4.19129e-163	-1.13132e-163	-1.22147e-162	3.59742e-163	4.34561e-163	3.20175e-163	-8.25288e-164	0
-3.02486e-163	-4.08973e-163	-7.33304e-163	2.99622e-164	6.31249e-164	-7.40817e-164	-1.86756e-163	-2.41569e-163	-6.71974e-163	-1.6897e-163	6.03755e-164	5.56024e-163	-5.10707e-165	-1.93481e-163	2.7211e-164	2.41181e-163	-3.21222e-164	5.04448e-164	-9.42632e-163	-1.49781e-163	4.26558e-163	-7.54621e-164	1.53649e-162	-4.19129e-163	-1.13132e-163	-1.22147e-162	3.59742e-163	4.34561e-163	3.20175e-163	-8.25288e-164	0
-3.02486e-163	-4.08973e-163	-7.33304e-163	2.99622e-164	6.31249e-164	-7.40817e-164	-1.86756e-163	-2.41569e-163	-6.71974e-163	-1.6897e-163	6.03755e-164	5.56024e-163	-5.10707e-165	-1.93481e-163	2.7211e-164	2.41181e-163	-3.21222e-164	5.04448e-164	-9.42632e-163	-1.49781e-163	4.26558e-163	-7.54621e-164	1.53649e-162	-4.19129e-163	-1.13132e-163	-1.22147e-162	3.59742e-163	4.34561e-163	3.20175e-163	-8.25288e-164	0
-3.02486e-163	-4.08973e-163	-7.33304e-163	2.99622e-164	6.31249e-164	-7.40817e-164	-1.86756e-163	-2.41569e-163	-6.71974e-163	-1.6897e-163	6.03755e-164	5.56024e-163	-5.10707e-165	-1.93481e-163	2.7211e-164	2.41181e-163	-3.21222e-164	5.04448e-164	-9.42632e-163	-1.49781e-163	4.26558e-163	-7.54621e-164	1.53649e-162	-4.19129e-163	-1.13132e-163	-1.22147e-162	3.59742e-163	4.34561e-163	3.20175e-163	-8.25288e-164	0
-3.02486e-163	-4.08973e-163	-7.33304e-163	2.99622e-164	6.31249e-164	-7.40817e-164	-1.86756e-163	-2.41569e-163	-6.71974e-163	-1.6897e-163	6.03755e-164	5.56024e-163	-5.10707e-165	-1.93481e-163	2.7211e-164	2.41181e-163	-3.21222e-164	5.04448e-164	-9.42632e-163	-1.49781e-163	4.26558e-163	-7.54621e-164	1.53649e-162	-4.19129e-163	-1.13132e-163	-1.22147e-162	3.59742e-163	4.34561e-163	3.20175e-163	-8.25288e-164	0
-3.02486e-163	-4.08973e-163	-7.33304e-163	2.99622e-164	6.31249e-164	-7.40817e-164	-1.86756e-163	-2.41569e-163	-6.71974e-163	-1.6897e-163	6.03755e-164	5.56024e-163	-5.10707e-165	-1.93481e-163	2.7211e-164	2.41181e-163	-3.21222e-164	5.04448e-164	-9.42632e-163	-1.49781e-163	4.26558e-163	-7.54621e-164	1.53649e-162	-4.19129e-163	-1.13132e-163	-1.22147e-162	3.59742e-163	4.34561e-163	3.20175e-163	-8.25288e-164	0
-3.02486e-163	-4.08973e-163	-7.33304e-163	2.99622e-164	6.31249e-164	-7.40817e-164	-1.86756e-163	-2.41569e-163	-6.71974e-163	-1.6897e-163	6.03755e-164	5.56024e-163	-5.10707e-165	-1.93481e-163	2.7211e-164	2.41181e-163	-3.21222e-164	5.04448e-164	-9.42632e-163	-1.49781e-163	4.26558e-163	-7.54621e-164	1.53649e-162	-4.19129e-163	-1.13132e-163	-1.22147e-162	3.59742e-163	4.34561e-163	3.20175e-163	-8.25288e-164	0
-3.02486e-163	-4.08973e-163	-7.33304e-163	2.99622e-164	6.31249e-164	-7.40817e-164	-1.86756e-163	-2.41569e-163	-6.71974e-163	-1.6897e-163	6.03755e-164	5.56024e-163	-5.10707e-165	-1.93481e-163	2.7211e-164	2.41181e-163	-3.21222e-164	5.04448e-164	-9.42632e-163	-1.49781e-163	4.26558e-163	-7.54621e-164	1.53649e-162	-4.19129e-163	-1.13132e-163	-1.22147e-162	3.59742e-163	4.34561e-163	3.20175e-163	-8.25288e-164	0
-3.02486e-163	-4.08973e-163	-7.33304e-163	2.99622e-164	6.31249e-164	-7.40817e-164	-1.86756e-163	-2.41569e-163	-6.71974e-163	-1.6897e-163	6.03755e-164	5.56024e-163	-5.10707e-165	-1.93481e-163	2.7211e-164	2.41181e-163	-3.21222e-164	5.04448e-164	-9.42632e-163	-1.49781e-163	4.26558e-163	-7.54621e-164	1.53649e-162	-4.19129e-163	-1.13132e-163	-1.22147e-162	3.59742e-163	4.34561e-163	3.20175e-163	-8.25288e-164	0
-3.02486e-163	-4.08973e-163	-7.33304e-163	2.99622e-164	6.31249e-164	-7.40817e-164	-1.86756e-163	-2.41569e-163	-6.71974e-163	-1.6897e-163	6.03755e-164	5.56024e-163	-5.10707e-165	-1.93481e-163	2.7211e-164	2.41181e-163	-3.21222e-164	5.04448e-164	-9.42632e-163	-1.49781e-163	4.26558e-163	-7.54621e-164	1.53649e-162	-4.19129e-163	-1.13132e-163	-1.22147e-162	3.59742e-163	4.34561e-163	3.20175e-163	-8.25288e-164	0
-3.02486e-163	-4.08973e-163	-7.33304e-163	2.99622e-164	6.31249e-164	-7.40817e-164	-1.86756e-163	-2.41569e-163	-6.71974e-163	-1.6897e-163	6.03755e-164	5.56024e-163	-5.10707e-165	-1.93481e-163	2.7211e-164	2.41181e-163	-3.21222e-164	5.04448e-164	-9.42632e-163	-1.49781e-163	4.26558e-163	-7.54621e-164	1.53649e-162	-4.19129e-163	-1.13132e-163	-1.22147e-162	3.59742e-163	4.34561e-163	3.20175e-163	-8.25288e-164	0
-3.02486e-163	-4.08973e-163	-7.33304e-163	2.99622e-164	6.31249e-164	-7.40817e-164	-1.86756e-163	-2.41569e-163	-6.71974e-163	-1.6897e-163	6.03755e-164	5.56024e-163	-5.10707e-165	-1.93481e-163	2.7211e-164	2.41181e-163	-3.21222e-164	5.04448e-164	-9.42632e-163	-1.49781e-163	4.26558e-163	-7.54621e-164	1.53649e-162	-4.19129e-163	-1.13132e-163	-1.22147e-162	3.59742e-163	4.34561e-163	3.20175e-163	-8.25288e-164	0
-3.02486e-163	-4.08973e-163	-7.33304e-163	2.99622e-164	6.31249e-164	-7.40817e-164	-1.86756e-163	-2.41569e-163	-6.71974e-163	-1.6897e-163	6.03755e-164	5.56024e-163	-5.10707e-165	-1.93481e-163	2.7211e-164	2.41181e-163	-3.21222e-164	5.04448e-164	-9.42632e-163	-1.49781e-163	4.26558e-163	-7.54621e-164	1.53649e-162	-4.19129e-163	-1.13132e-163	-1.22147e-162	3.59742e-163	4.34561e-163	3.20175e-163	-8.25288e-164	0
-3.02486e-163	-4.08973e-163	-7.33304e-163	2.99622e-164	6.31249e-164	-7.40817e-164	-1.86756e-163	-2.41569e-163	-6.71974e-163	-1.6897e-163	6.03755e-164	5.56024e-163	-5.10707e-165	-1.93481e-163	2.7211e-164	2.41181e-163	-3.21222e-164	5.04448e-164	-9.42632e-163	-1.49781e-163	4.26558e-163	-7.54621e-164	1.53649e-162	-4.19129e-163	-1.13132e-163	-1.22147e-162	3.59742e-163	4.34561e-163	3.20175e-163	-8.25288e-164	0
-3.02486e-163	-4.08973e-163	-7.33304e-163	2.99622e-164	6.31249e-164	-7.40817e-164	-1.86756e-163	-2.41569e-163	-6.71974e-163	-1.6897e-163	6.03755e-164	5.56024e-163	-5.10707e-165	-1.93481e-163	2.7211e-164	2.41181e-163	-3.21222e-164	5.04448e-164	-9.42632e-163	-1.49781e-163	4.26558e-163	-7.54621e-164	1.53649e-162	-4.19129e-163	-1.13132e-163	-1.22147e-162	3.59742e-163	4.34561e-163	3.20175e-163	-8.25288e-164	0
-3.02486e-163	-4.08973e-163	-7.33304e-163	2.99622e-164	6.31249e-164	-7.40817e-164	-1.86756e-163	-2.41569e-163	-6.71974e-163	-1.6897e-163	6.03755e-164	5.56024e-163	-5.10707e-165	-1.93481e-163	2.7211e-164	2.41181e-163	-3.21222e-164	5.04448e-164	-9.42632e-163	-1.49781e-163	4.26558e-163	-7.54621e-164	1.53649e-162	-4.19129e-163	-1.13132e-163	-1.22147e-162	3.59742e-163	4.34561e-163	3.20175e-163	-8.25288e-164	0
-3.02486e-163	-4.08973e-163	-7.33304e-163	2.99622e-164	6.31249e-164	-7.40817e-164	-1.86756e-163	-2.41569e-163	-6.71974e-163	-1.6897e-163	6.03755e-164	5.56024e-163	-5.10707e-165	-1.93481e-163	2.7211e-164	2.41181e-163	-3.21222e-164	5.04448e-164	-9.42632e-163	-1.49781e-163	4.26558e-163	-7.54621e-164	1.53649e-162	-4.19129e-163	-1.13132e-163	-1.22147e-162	3.59742e-163	4.34561e-163	3.20175e-163	-8.25288e-164	0
-3.02486e-163	-4.08973e-163	-7.33304e-163	2.99622e-164	6.31249e-164	-7.40817e-164	-1.86756e-163	-2.41569e-163	-6.71974e-163	-1.6897e-163	6.03755e-164	5.56024e-163	-5.10707e-165	-1.93481e-163	2.7211e-164	2.41181e-163	-3.21222e-164	5.04448e-164	-9.42632e-163	-1.49781e-163	4.26558e-163	-7.54621e-164	1.53649e-162	-4.19129e-163	-1.13132e-163	-1.22147e-162	3.59742e-163	4.34561e-163	3.20175e-163	-8.25288e-164	0
-3.02486e-163	-4.08973e-163	-7.33304e-163	2.99622e-164	6.31249e-164	-7.40817e-164	-1.86756e-163	-2.41569e-163	-6.71974e-163	-1.6897e-163	6.03755e-164	5.56024e-163	-5.10707e-165	-1.93481e-163	2.7211e-164	2.41181e-163	-3.21222e-164	5.04448e-164	-9.42632e-163	-1.49781e-163	4.26558e-163	-7.54621e-164	1.53649e-162	-4.19129e-163	-1.13132e-163	-1.22147e-162	3.59742e-163	4.34561e-163	3.20175e-163	-8.25288e-164	0
-3.02486e-163	-4.08973e-163	-7.33304e-163	2.99622e-164	6.31249e-164	-7.40817e-164	-1.86756e-163	-2.41569e-163	-6.71974e-163	-1.6897e-163	6.03755e-164	5.56024e-163	-5.10707e-165	-1.93481e-163	2.7211e-164	2.41181e-163	-3.21222e-164	5.04448e-164	-9.42632e-163	-1.49781e-163	4.26558e-163	-7.54621e-164	1.53649e-162	-4.19129e-163	-1.13132e-163	-1.22147e-162	3.59742e-163	4.34561e-163	3.20175e-163	-8.25288e-164	0
-3.02486e-163	-4.08973e-163	-7.33304e-163	2.99622e-164	6.31249e-164	-7.40817e-164	-1.86756e-163	-2.41569e-163	-6.71974e-163	-1.6897e-163	6.03755e-164	5.56024e-163	-5.10707e-165	-1.93481e-163	2.7211e-164	2.41181e-163	-3.21222e-164	5.04448e-164	-9.42632e-163	-1.49781e-163	4.26558e-163	-7.54621e-164	1.53649e-162	-4.19129e-163	-1.13132e-163	-1.22147e-162	3.59742e-163	4.34561e-163	3.20175e-163	-8.25288e-164	0
-3.02486e-163	-4.08973e-163	-7.33304e-163	2.99622e-164	6.31249e-164	-7.40817e-164	-1.86756e-163	-2.41569e-163	-6.71974e-163	-1.6897e-163	6.03755e-164	5.56024e-163	-5.10707e-165	-1.93481e-163	2.7211e-164	2.41181e-163	-3.21222e-164	5.04448e-164	-9.42632e-163	-1.49781e-163	4.26558e-163	-7.54621e-164	1.53649e-162	-4.19129e-163	-1.13132e-163	-1.22147e-162	3.59742e-163	4.34561e-163	3.20175e-163	-8.25288e-164	0
-3.02486e-163	-4.08973e-163	-7.33304e-163	2.99622e-164	6.31249e-164	-7.40817e-164	-1.86756e-163	-2.41569e-163	-6.71974e-163	-1.6897e-163	6.03755e-164	5.56024e-163	-5.10707e-165	-1.93481e-163	2.7211e-164	2.41181e-163	-3.21222e-164	5.04448e-164	-9.42632e-163	-1.49781e-163	4.26558e-163	-7.54621e-164	1.53649e-162	-4.19129e-163	-1.13132e-163	-1.22147e-162	3.59742e-163	4.34561e-163	3.20175e-163	-8.25288e-164	0
-3.02486e-163	-4.08973e-163	-7.33304e-163	2.99622e-164	6.31249e-164	-7.40817e-164	-1.86756e-163	-2.41569e-163	-6.71974e-163	-1.6897e-163	6.03755e-164	5.56024e-163	-5.10707e-165	-1.93481e-163	2.7211e-164	2.41181e-163	-3.21222e-164	5.04448e-164	-9.42632e-163	-1.49781e-163	4.26558e-163	-7.54621e-164	1.53649e-162	-4.19129e-163	-1.13132e-163	-1.22147e-162	3.59742e-163	4.34561e-163	3.20175e-163	-8.25288e-164	0
-3.02486e-163	-4.08973e-163	-7.33304e-163	2.99622e-164	6.31249e-164	-7.40817e-164	-1.86756e-163	-2.41569e-163	-6.71974e-163	-1.6897e-163	6.03755e-164	5.56024e-163	-5.10707e-165	-1.93481e-163	2.7211e-164	2.41181e-163	-3.21222e-164	5.04448e-164	-9.42632e-163	-1.49781e-163	4.26558e-163	-7.54621e-164	1.53649e-162	-4.19129e-163	-1.13132e-163	-1.22147e-162	3.59742e-163	4.34561e-163	3.20175e-163	-8.25288e-164	0
-3.02486e-163	-4.08973e-163	-7.33304e-163	2.99622e-164	6.31249e-164	-7.40817e-164	-1.86756e-163	-2.41569e-163	-6.71974e-163	-1.6897e-163	6.03755e-164	5.56024e-163	-5.10707e-165	-1.93481e-163	2.7211e-164	2.41181e-163	-3.21222e-164	5.04448e-164	-9.42632e-163	-1.49781e-163	4.26558e-163	-7.54621e-164	1.53649e-162	-4.19129e-163	-1.13132e-163	-1.22147e-162	3.59742e-163	4.34561e-163	3.20175e-163	-8.25288e-164	0
-3.02486e-163	-4.08973e-163	-7.33304e-163	2.99622e-164	6.31249e-164	-7.40817e-164	-1.86756e-163	-2.41569e-163	-6.71974e-163	-1.6897e-163	6.03755e-164	5.56024e-163	-5.10707e-165	-1.93481e-163	2.7211e-164	2.41181e-163	-3.21222e-164	5.04448e-164	-9.42632e-163	-1.49781e-163	4.26558e-163	-7.54621e-164	1.53649e-162	-4.19129e-163	-1.13132e-163	-1.22147e-162	3.59742e-163	4.34561e-163	3.20175e-163	-8.25288e-164	0
-3.02486e-163	-4.08973e-163	-7.33304e-163	2.99622e-164	6.31249e-164	-7.40817e-164	-1.86756e-163	-2.41569e-163	-6.71974e-163	-1.6897e-163	6.03755e-164	5.56024e-163	-5.10707e-165	-1.93481e-163	2.7211e-164	2.41181e-163	-3.21222e-164	5.04448e-164	-9.42632e-163	-1.49781e-163	4.26558e-163	-7.54621e-164	1.53649e-162	-4.19129e-163	-1.13132e-163	-1.22147e-162	3.59742e-163	4.34561e-163	3.20175e-163	-8.25288e-164	0
-3.02486e-163	-4.08973e-163	-7.33304e-163	2.99622e-164	6.31249e-164	-7.40817e-164	-1.86756e-163	-2.41569e-163	-6.71974e-163	-1.6897e-163	6.03755e-164	5.56024e-163	-5.10707e-165	-1.93481e-163	2.7211e-164	2.41181e-163	-3.21222e-164	5.04448e-164	-9.42632e-163	-1.49781e-163	4.26558e-163	-7.54621e-164	1.53649e-162	-4.19129e-163	-1.13132e-163	-1.22147e-162	3.59742e-163	4.34561e-163	3.20175e-163	-8.25288e-164	0
-3.02486e-163	-4.08973e-163	-7.33304e-163	2.99622e-164	6.31249e-164	-7.40817e-164	-1.86756e-163	-2.41569e-163	-6.71974e-163	-1.6897e-163	6.03755e-164	5.56024e-163	-5.10707e-165	-1.93481e-163	2.7211e-164	2.41181e-163	-3.21222e-164	5.04448e-164	-9.42632e-163	-1.49781e-163	4.26558e-163	-7.54621e-164	1.53649e-162	-4.19129e-163	-1.13132e-163	-1.22147e-162	3.59742e-163	4.34561e-163	3.20175e-163	-8.25288e-164	0
-3.02486e-163	-4.08973e-163	-7.33304e-163	2.99622e-164	6.31249e-164	-7.40817e-164	-1.86756e-163	-2.41569e-163	-6.71974e-163	-1.6897e-163	6.03755e-164	5.56024e-163	-5.10707e-165	-1.93481e-163	2.7211e-164	2.41181e-163	-3.21222e-164	5.04448e-164	-9.42632e-163	-1.49781e-163	4.26558e-163	-7.54621e-164	1.53649e-162	-4.19129e-163	-1.13132e-163	-1.22147e-162	3.59742e-163	4.34561e-163	3.20175e-163	-8.25288e-164	0
-3.02486e-163	-4.08973e-163	-7.33304e-163	2.99622e-164	6.31249e-164	-7.40817e-164	-1.86756e-163	-2.41569e-163	-6.71974e-163	-1.6897e-163	6.03755e-164	5.56024e-163	-5.10707e-165	-1.93481e-163	2.7211e-164	2.41181e-163	-3.21222e-164	5.04448e-164	-9.42632e-163	-1.49781e-163	4.26558e-163	-7.54621e-164	1.53649e-162	-4.19129e-163	-1.13132e-163	-1.22147e-162	3.59742e-163	4.34561e-163	3.20175e-163	-8.25288e-164	0
-3.02486e-163	-4.08973e-163	-7.33304e-163	2.99622e-164	6.31249e-164	-7.40817e-164	-1.86756e-163	-2.41569e-163	-6.71974e-163	-1.6897e-163	6.03755e-164	5.56024e-163	-5.10707e-165	-1.93481e-163	2.7211e-164	2.41181e-163	-3.21222e-164	5.04448e-164	-9.42632e-163	-1.49781e-163	4.26558e-163	-7.54621e-164	1.53649e-162	-4.19129e-163	-1.13132e-163	-1.22147e-162	3.59742e-163	4.34561e-163	3.20175e-163	-8.25288e-164	0
-3.02486e-163	-4.08973e-163	-7.33304e-163	2.99622e-164	6.31249e-164	-7.40817e-164	-1.86756e-163	-2.41569e-163	-6.71974e-163	-1.6897e-163	6.03755e-164	5.56024e-163	-5.10707e-165	-1.93481e-163	2.7211e-164	2.41181e-163	-3.21222e-164	5.04448e-164	-9.42632e-163	-1.49781e-163	4.26558e-163	-7.54621e-164	1.53649e-162	-4.19129e-163	-1.13132e-163	-1.22147e-162	3.59742e-163	4.34561e-163	3.20175e-163	-8.25288e-164	0
-3.02486e-163	-4.08973e-163	-7.33304e-163	2.99622e-164	6.31249e-164	-7.40817e-164	-1.86756e-163	-2.41569e-163	-6.71974e-163	-1.6897e-163	6.03755e-164	5.56024e-163	-5.10707e-165	-1.93481e-163	2.7211e-164	2.41181e-163	-3.21222e-164	5.04448e-164	-9.42632e-163	-1.49781e-163	4.26558e-163	-7.54621e-164	1.53649e-162	-4.19129e-163	-1.13132e-163	-1.22147e-162	3.59742e-163	4.34561e-163	3.20175e-163	-8.25288e-164	0
-3.02486e-163	-4.08973e-163	-7.33304e-163	2.99622e-164	6.31249e-164	-7.40817e-164	-1.86756e-163	-2.41569e-163	-6.71974e-163	-1.6897e-163	6.03755e-164	5.56024e-163	-5.10707e-165	-1.93481e-163	2.7211e-164	2.41181e-163	-3.21222e-164	5.04448e-164	-9.42632e-163	-1.49781e-163	4.26558e-163	-7.54621e-164	1.53649e-162	-4.19129e-163	-1.13132e-163	-1.22147e-162	3.59742e-163	4.34561e-163	3.20175e-163	-8.25288e-164	0
-3.02486e-163	-4.08973e-163	-7.33304e-163	2.99622e-164	6.31249e-164	-7.40817e-164	-1.86756e-163	-2.41569e-163	-6.71974e-163	-1.6897e-163	6.03755e-164	5.56024e-163	-5.10707e-165	-1.93481e-163	2.7211e-164	2.41181e-163	-3.21222e-164	5.04448e-164	-9.42632e-163	-1.49781e-163	4.26558e-163	-7.54621e-164	1.53649e-162	-4.19129e-163	-1.13132e-163	-1.22147e-162	3.59742e-163	4.34561e-163	3.20175e-163	-8.25288e-164	0
-3.02486e-163	-4.08973e-163	-7.33304e-163	2.99622e-164	6.31249e-164	-7.40817e-164	-1.86756e-163	-2.41569e-163	-6.71974e-163	-1.6897e-163	6.03755e-164	5.56024e-163	-5.10707e-165	-1.93481e-163	2.7211e-164	2.41181e-163	-3.21222e-164	5.04448e-164	-9.42632e-163	-1.49781e-163	4.26558e-163	-7.54621e-164	1.53649e-162	-4.19129e-163	-1.13132e-163	-1.22147e-162	3.59742e-163	4.34561e-163	3.20175e-163	-8.25288e-164	0
-3.02486e-163	-4.08973e-163	-7.33304e-163	2.99622e-164	6.31249e-164	-7.40817e-164	-1.86756e-163	-2.41569e-163	-6.71974e-163	-1.6897e-163	6.03755e-164	5.56024e-163	-5.10707e-165	-1.93481e-163	2.7211e-164	2.41181e-163	-3.21222e-164	5.04448e-164	-9.42632e-163	-1.49781e-163	4.26558e-163	-7.54621e-164	1.53649e-162	-4.19129e-163	-1.13132e-163	-1.22147e-162	3.59742e-163	4.34561e-163	3.20175e-163	-8.25288e-164	0
-3.02486e-163	-4.08973e-163	-7.33304e-163	2.99622e-164	6.31249e-164	-7.40817e-164	-1.86756e-163	-2.41569e-163	-6.71974e-163	-1.6897e-163	6.03755e-164	5.56024e-163	-5.10707e-165	-1.93481e-163	2.7211e-164	2.41181e-163	-3.21222e-164	5.04448e-164	-9.42632e-163	-1.49781e-163	4.26558e-163	-7.54621e-164	1.53649e-162	-4.19129e-163	-1.13132e-163	-1.22147e-162	3.59742e-163	4.34561e-163	3.20175e-163	-8.25288e-164	0
-3.02486e-163	-4.08973e-163	-7.33304e-163	2.99622e-164	6.31249e-164	-7.40817e-164	-1.86756e-163	-2.41569e-163	-6.71974e-163	-1.6897e-163	6.03755e-164	5.56024e-163	-5.10707e-165	-1.93481e-163	2.7211e-164	2.41181e-163	-3.21222e-164	5.04448e-164	-9.42632e-163	-1.49781e-163	4.26558e-163	-7.54621e-164	1.53649e-162	-4.19129e-163	-1.13132e-163	-1.22147e-162	3.59742e-163	4.34561e-163	3.20175e-163	-8.25288e-164	0
-3.02486e-163	-4.08973e-163	-7.33304e-163	2.99622e-164	6.31249e-164	-7.40817e-164	-1.86756e-163	-2.41569e-163	-6.71974e-163	-1.6897e-163	6.03755e-164	5.56024e-163	-5.10707e-165	-1.93481e-163	2.7211e-164	2.41181e-163	-3.21222e-164	5.04448e-164	-9.42632e-163	-1.49781e-163	4.26558e-163	-7.54621e-164	1.53649e-162	-4.19129e-163	-1.13132e-163	-1.22147e-162	3.59742e-163	4.34561e-163	3.20175e-163	-8.25288e-164	0
-3.02486e-163	-4.08973e-163	-7.33304e-163	2.99622e-164	6.31249e-164	-7.40817e-164	-1.86756e-163	-2.41569e-163	-6.71974e-163	-1.6897e-163	6.03755e-164	5.56024e-163	-5.10707e-165	-1.93481e-163	2.7211e-164	2.41181e-163	-3.21222e-164	5.04448e-164	-9.42632e-163	-1.49781e-163	4.26558e-163	-7.54621e-164	1.53649e-162	-4.19129e-163	-1.13132e-163	-1.22147e-162	3.59742e-163	4.34561e-163	3.20175e-163	-8.25288e-164	0
-3.02486e-163	-4.08973e-163	-7.33304e-163	2.99622e-164	6.31249e-164	-7.40817e-164	-1.86756e-163	-2.41569e-163	-6.71974e-163	-1.6897e-163	6.03755e-164	5.56024e-163	-5.10707e-165	-1.93481e-163	2.7211e-164	2.41181e-163	-3.21222e-164	5.04448e-164	-9.42632e-163	-1.49781e-163	4.26558e-163	-7.54621e-164	1.53649e-162	-4.19129e-163	-1.13132e-163	-1.22147e-162	3.59742e-163	4.34561e-163	3.20175e-163	-8.25288e-164	0
-3.02486e-163	-4.08973e-163	-7.33304e-163	2.99622e-164	6.31249e-164	-7.40817e-164	-1.86756e-163	-2.41569e-163	-6.71974e-163	-1.6897e-163	6.03755e-164	5.56024e-163	-5.10707e-165	-1.93481e-163	2.7211e-164	2.41181e-163	-3.21222e-164	5.04448e-164	-9.42632e-163	-1.49781e-163	4.26558e-163	-7.54621e-164	1.53649e-162	-4.19129e-163	-1.13132e-163	-1.22147e-162	3.59742e-163	4.34561e-163	3.20175e-163	-8.25288e-164	0
-3.02486e-163	-4.08973e-163	-7.33304e-163	2.99622e-164	6.31249e-164	-7.40817e-164	-1.86756e-163	-2.41569e-163	-6.71974e-163	-1.6897e-163	6.03755e-164	5.56024e-163	-5.10707e-165	-1.93481e-163	2.7211e-164	2.41181e-163	-3.21222e-164	5.04448e-164	-9.42632e-163	-1.49781e-163	4.26558e-163	-7.54621e-164	1.53649e-162	-4.19129e-163	-1.13132e-163	-1.22147e-162	3.59742e-163	4.34561e-163	3.20175e-163	-8.25288e-164	0
-3.02486e-163	-4.08973e-163	-7.33304e-163	2.99622e-164	6.31249e-164	-7.40817e-164	-1.86756e-163	-2.41569e-163	-6.71974e-163	-1.6897e-163	6.03755e-164	5.56024e-163	-5.10707e-165	-1.93481e-163	2.7211e-164	2.41181e-163	-3.21222e-164	5.04448e-164	-9.42632e-163	-1.49781e-163	4.26558e-163	-7.54621e-164	1.53649e-162	-4.19129e-163	-1.13132e-163	-1.22147e-162	3.59742e-163	4.34561e-163	3.20175e-163	-8.25288e-164	0
-3.02486e-163	-4.08973e-163	-7.33304e-163	2.99622e-164	6.31249e-164	-7.40817e-164	-1.86756e-163	-2.41569e-163	-6.71974e-163	-1.6897e-163	6.03755e-164	5.56024e-163	-5.10707e-165	-1.93481e-163	2.7211e-164	2.41181e-163	-3.21222e-164	5.04448e-164	-9.42632e-163	-1.49781e-163	4.26558e-163	-7.54621e-164	1.53649e-162	-4.19129e-163	-1.13132e-163	-1.22147e-162	3.59742e-163	4.34561e-163	3.20175e-163	-8.25288e-164	0
-3.02486e-163	-4.08973e-163	-7.33304e-163	2.99622e-164	6.31249e-164	-7.40817e-164	-1.86756e-163	-2.41569e-163	-6.71974e-163	-1.6897e-163	6.03755e-164	5.56024e-163	-5.10707e-165	-1.93481e-163	2.7211e-164	2.41181e-163	-3.21222e-164	5.04448e-164	-9.42632e-163	-1.49781e-163	4.26558e-163	-7.54621e-164	1.53649e-162	-4.19129e-163	-1.13132e-163	-1.22147e-162	3.59742e-163	4.34561e-163	3.20175e-163	-8.25288e-164	0
-3.02486e-163	-4.08973e-163	-7.33304e-163	2.99622e-164	6.31249e-164	-7.40817e-164	-1.86756e-163	-2.41569e-163	-6.71974e-163	-1.6897e-163	6.03755e-164	5.56024e-163	-5.10707e-165	-1.93481e-163	2.7211e-164	2.41181e-163	-3.21222e-164	5.04448e-164	-9.42632e-163	-1.49781e-163	4.26558e-163	-7.54621e-164	1.53649e-162	-4.19129e-163	-1.13132e-163	-1.22147e-162	3.59742e-163	4.34561e-163	3.20175e-163	-8.25288e-164	0
-3.02486e-163	-4.08973e-163	-7.33304e-163	2.99622e-164	6.31249e-164	-7.40817e-164	-1.86756e-163	-2.41569e-163	-6.71974e-163	-1.6897e-163	6.03755e-164	5.56024e-163	-5.10707e-165	-1.93481e-163	2.7211e-164	2.41181e-163	-3.21222e-164	5.04448e-164	-9.42632e-163	-1.49781e-163	4.26558e-163	-7.54621e-164	1.53649e-162	-4.19129e-163	-1.13132e-163	-1.22147e-162	3.59742e-163	4.34561e-163	3.20175e-163	-8.25288e-164	0
-3.02486e-163	-4.08973e-163	-7.33304e-163	2.99622e-164	6.31249e-164	-7.40817e-164	-1.86756e-163	-2.41569e-163	-6.71974e-163	-1.6897e-163	6.03755e-164	5.56024e-163	-5.10707e-165	-1.93481e-163	2.7211e-164	2.41181e-163	-3.21222e-164	5.04448e-164	-9.42632e-163	-1.49781e-163	4.26558e-163	-7.54621e-164	1.53649e-162	-4.19129e-163	-1.13132e-163	-1.22147e-162	3.59742e-163	4.34561e-163	3.20175e-163	-8.25288e-164	0
-3.02486e-163	-4.08973e-163	-7.33304e-163	2.99622e-164	6.31249e-164	-7.40817e-164	-1.86756e-163	-2.41569e-163	-6.71974e-163	-1.6897e-163	6.03755e-164	5.56024e-163	-5.10707e-165	-1.93481e-163	2.7211e-164	2.41181e-163	-3.21222e-164	5.04448e-164	-9.42632e-163	-1.49781e-163	4.26558e-163	-7.54621e-164	1.53649e-162	-4.19129e-163	-1.13132e-163	-1.22147e-162	3.59742e-163	4.34561e-163	3.20175e-163	-8.25288e-164	0
-3.02486e-163	-4.08973e-163	-7.33304e-163	2.99622e-164	6.31249e-164	-7.40817e-164	-1.86756e-163	-2.41569e-163	-6.71974e-163	-1.6897e-163	6.03755e-164	5.56024e-163	-5.10707e-165	-1.93481e-163	2.7211e-164	2.41181e-163	-3.21222e-164	5.04448e-164	-9.42632e-163	-1.49781e-163	4.26558e-163	-7.54621e-164	1.53649e-162	-4.19129e-163	-1.13132e-163	-1.22147e-162	3.59742e-163	4.34561e-163	3.20175e-163	-8.25288e-164	0
-3.02486e-163	-4.08973e-163	-7.33304e-163	2.99622e-164	6.31249e-164	-7.40817e-164	-1.86756e-163	-2.41569e-163	-6.71974e-163	-1.6897e-163	6.03755e-164	5.56024e-163	-5.10707e-165	-1.93481e-163	2.7211e-164	2.41181e-163	-3.21222e-164	5.04448e-164	-9.42632e-163	-1.49781e-163	4.26558e-163	-7.54621e-164	1.53649e-162	-4.19129e-163	-1.13132e-163	-1.22147e-162	3.59742e-163	4.34561e-163	3.20175e-163	-8.25288e-164	0
-3.02486e-163	-4.08973e-163	-7.33304e-163	2.99622e-164	6.31249e-164	-7.40817e-164	-1.86756e-163	-2.41569e-163	-6.71974e-163	-1.6897e-163	6.03755e-164	5.56024e-163	-5.10707e-165	-1.93481e-163	2.7211e-164	2.41181e-163	-3.21222e-164	5.04448e-164	-9.42632e-163	-1.49781e-163	4.26558e-163	-7.54621e-164	1.53649e-162	-4.19129e-163	-1.13132e-163	-1.22147e-162	3.59742e-163	4.34561e-163	3.20175e-163	-8.25288e-164	0
-3.02486e-163	-4.08973e-163	-7.33304e-163	2.99622e-164	6.31249e-164	-7.40817e-164	-1.86756e-163	-2.41569e-163	-6.71974e-163	-1.6897e-163	6.03755e-164	5.56024e-163	-5.10707e-165	-1.93481e-163	2.7211e-164	2.41181e-163	-3.21222e-164	5.04448e-164	-9.42632e-163	-1.49781e-163	4.26558e-163	-7.54621e-164	1.53649e-162	-4.19129e-163	-1.13132e-163	-1.22147e-162	3.59742e-163	4.34561e-163	3.20175e-163	-8.25288e-164	0
-3.02486e-163	-4.08973e-163	-7.33304e-163	2.99622e-164	6.31249e-164	-7.40817e-164	-1.86756e-163	-2.41569e-163	-6.71974e-163	-1.6897e-163	6.03755e-164	5.56024e-163	-5.10707e-165	-1.93481e-163	2.7211e-164	2.41181e-163	-3.21222e-164	5.04448e-164	-9.42632e-163	-1.49781e-163	4.26558e-163	-7.54621e-164	1.53649e-162	-4.19129e-163	-1.13132e-163	-1.22147e-162	3.59742e-163	4.34561e-163	3.20175e-163	-8.25288e-164	0
-3.02486e-163	-4.08973e-163	-7.33304e-163	2.99622e-164	6.31249e-164	-7.40817e-164	-1.86756e-163	-2.41569e-163	-6.71974e-163	-1.6897e-163	6.03755e-164	5.56024e-163	-5.10707e-165	-1.93481e-163	2.7211e-164	2.41181e-163	-3.21222e-164	5.04448e-164	-9.42632e-163	-1.49781e-163	4.26558e-163	-7.54621e-164	1.53649e-162	-4.19129e-163	-1.13132e-163	-1.22147e-162	3.59742e-163	4.34561e-163	3.20175e-163	-8.25288e-164	0
-3.02486e-163	-4.08973e-163	-7.33304e-163	2.99622e-164	6.31249e-164	-7.40817e-164	-1.86756e-163	-2.41569e-163	-6.71974e-163	-1.6897e-163	6.03755e-164	5.56024e-163	-5.10707e-165	-1.93481e-163	2.7211e-164	2.41181e-163	-3.21222e-164	5.04448e-164	-9.42632e-163	-1.49781e-163	4.26558e-163	-7.54621e-164	1.53649e-162	-4.19129e-163	-1.13132e-163	-1.22147e-162	3.59742e-163	4.34561e-163	3.20175e-163	-8.25288e-164	0
-3.02486e-163	-4.08973e-163	-7.33304e-163	2.99622e-164	6.31249e-164	-7.40817e-164	-1.86756e-163	-2.41569e-163	-6.71974e-163	-1.6897e-163	6.03755e-164	5.56024e-163	-5.10707e-165	-1.93481e-163	2.7211e-164	2.41181e-163	-3.21222e-164	5.04448e-164	-9.42632e-163	-1.49781e-163	4.26558e-163	-7.54621e-164	1.53649e-162	-4.19129e-163	-1.13132e-163	-1.22147e-162	3.59742e-163	4.34561e-163	3.20175e-163	-8.25288e-164	0
-3.02486e-163	-4.08973e-163	-7.33304e-163	2.99622e-164	6.31249e-164	-7.40817e-164	-1.86756e-163	-2.41569e-163	-6.71974e-163	-1.6897e-163	6.03755e-164	5.56024e-163	-5.10707e-165	-1.93481e-163	2.7211e-164	2.41181e-163	-3.21222e-164	5.04448e-164	-9.42632e-163	-1.49781e-163	4.26558e-163	-7.54621e-164	1.53649e-162	-4.19129e-163	-1.13132e-163	-1.22147e-162	3.59742e-163	4.34561e-163	3.20175e-163	-8.25288e-164	0
-3.02486e-163	-4.08973e-163	-7.33304e-163	2.99622e-164	6.31249e-164	-7.40817e-164	-1.86756e-163	-2.41569e-163	-6.71974e-163	-1.6897e-163	6.03755e-164	5.56024e-163	-5.10707e-165	-1.93481e-163	2.7211e-164	2.41181e-163	-3.21222e-164	5.04448e-164	-9.42632e-163	-1.49781e-163	4.26558e-163	-7.54621e-164	1.53649e-162	-4.19129e-163	-1.13132e-163	-1.22147e-162	3.59742e-163	4.34561e-163	3.20175e-163	-8.25288e-164	0
-3.02486e-163	-4.08973e-163	-7.33304e-163	2.99622e-164	6.31249e-164	-7.40817e-164	-1.86756e-163	-2.41569e-163	-6.71974e-163	-1.6897e-163	6.03755e-164	5.56024e-163	-5.10707e-165	-1.93481e-163	2.7211e-164	2.41181e-163	-3.21222e-164	5.04448e-164	-9.42632e-163	-1.49781e-163	4.26558e-163	-7.54621e-164	1.53649e-162	-4.19129e-163	-1.13132e-163	-1.22147e-162	3.59742e-163	4.34561e-163	3.20175e-163	-8.25288e-164	0
-3.02486e-163	-4.08973e-163	-7.33304e-163	2.99622e-164	6.31249e-164	-7.40817e-164	-1.86756e-163	-2.41569e-163	-6.71974e-163	-1.6897e-163	6.03755e-164	5.56024e-163	-5.10707e-165	-1.93481e-163	2.7211e-164	2.41181e-163	-3.21222e-164	5.04448e-164	-9.42632e-163	-1.49781e-163	4.26558e-163	-7.54621e-164	1.53649e-162	-4.19129e-163	-1.13132e-163	-1.22147e-162	3.59742e-163	4.34561e-163	3.20175e-163	-8.25288e-164	0
-3.02486e-163	-4.08973e-163	-7.33304e-163	2.99622e-164	6.31249e-164	-7.40817e-164	-1.86756e-163	-2.41569e-163	-6.71974e-163	-1.6897e-163	6.03755e-164	5.56024e-163	-5.10707e-165	-1.93481e-163	2.7211e-164	2.41181e-163	-3.21222e-164	5.04448e-164	-9.42632e-163	-1.49781e-163	4.26558e-163	-7.54621e-164	1.53649e-162	-4.19129e-163	-1.13132e-163	-1.22147e-162	3.59742e-163	4.34561e-163	3.20175e-163	-8.25288e-164	0
-3.02486e-163	-4.08973e-163	-7.33304e-163	2.99622e-164	6.31249e-164	-7.40817e-164	-1.86756e-163	-2.41569e-163	-6.71974e-163	-1.6897e-163	6.03755e-164	5.56024e-163	-5.10707e-165	-1.93481e-163	2.7211e-164	2.41181e-163	-3.21222e-164	5.04448e-164	-9.42632e-163	-1.49781e-163	4.26558e-163	-7.54621e-164	1.53649e-162	-4.19129e-163	-1.13132e-163	-1.22147e-162	3.59742e-163	4.34561e-163	3.20175e-163	-8.25288e-164	0
-3.02486e-163	-4.08973e-163	-7.33304e-163	2.99622e-164	6.31249e-164	-7.40817e-164	-1.86756e-163	-2.41569e-163	-6.71974e-163	-1.6897e-163	6.03755e-164	5.56024e-163	-5.10707e-165	-1.93481e-163	2.7211e-164	2.41181e-163	-3.21222e-164	5.04448e-164	-9.42632e-163	-1.49781e-163	4.26558e-163	-7.54621e-164	1.53649e-162	-4.19129e-163	-1.13132e-163	-1.22147e-162	3.59742e-163	4.34561e-163	3.20175e-163	-8.25288e-164	0
-3.02486e-163	-4.08973e-163	-7.33304e-163	2.99622e-164	6.31249e-164	-7.40817e-164	-1.86756e-163	-2.41569e-163	-6.71974e-163	-1.6897e-163	6.03755e-164	5.56024e-163	-5.10707e-165	-1.93481e-163	2.7211e-164	2.41181e-163	-3.21222e-164	5.04448e-164	-9.42632e-163	-1.49781e-163	4.26558e-163	-7.54621e-164	1.53649e-162	-4.19129e-163	-1.13132e-163	-1.22147e-162	3.59742e-163	4.34561e-163	3.20175e-163	-8.25288e-164	0
-3.02486e-163	-4.08973e-163	-7.33304e-163	2.99622e-164	6.31249e-164	-7.40817e-164	-1.86756e-163	-2.41569e-163	-6.71974e-163	-1.6897e-163	6.03755e-164	5.56024e-163	-5.10707e-165	-1.93481e-163	2.7211e-164	2.41181e-163	-3.21222e-164	5.04448e-164	-9.42632e-163	-1.49781e-163	4.26558e-163	-7.54621e-164	1.53649e-162	-4.19129e-163	-1.13132e-163	-1.22147e-162	3.59742e-163	4.34561e-163	3.20175e-163	-8.25288e-164	0
-3.02486e-163	-4.08973e-163	-7.33304e-163	2.99622e-164	6.31249e-164	-7.40817e-164	-1.86756e-163	-2.41569e-163	-6.71974e-163	-1.6897e-163	6.03755e-164	5.56024e-163	-5.10707e-165	-1.93481e-163	2.7211e-164	2.41181e-163	-3.21222e-164	5.04448e-164	-9.42632e-163	-1.49781e-163	4.26558e-163	-7.54621e-164	1.53649e-162	-4.19129e-163	-1.13132e-163	-1.22147e-162	3.59742e-163	4.34561e-163	3.20175e-163	-8.25288e-164	0
-3.02486e-163	-4.08973e-163	-7.33304e-163	2.99622e-164	6.31249e-164	-7.40817e-164	-1.86756e-163	-2.41569e-163	-6.71974e-163	-1.6897e-163	6.03755e-164	5.56024e-163	-5.10707e-165	-1.93481e-163	2.7211e-164	2.41181e-163	-3.21222e-164	5.04448e-164	-9.42632e-163	-1.49781e-163	4.26558e-163	-7.54621e-164	1.53649e-162	-4.19129e-163	-1.13132e-163	-1.22147e-162	3.59742e-163	4.34561e-163	3.20175e-163	-8.25288e-164	0
-3.02486e-163	-4.08973e-163	-7.33304e-163	2.99622e-164	6.31249e-164	-7.40817e-164	-1.86756e-163	-2.41569e-163	-6.71974e-163	-1.6897e-163	6.03755e-164	5.56024e-163	-5.10707e-165	-1.93481e-163	2.7211e-164	2.41181e-163	-3.21222e-164	5.04448e-164	-9.42632e-163	-1.49781e-163	4.26558e-163	-7.54621e-164	1.53649e-162	-4.19129e-163	-1.13132e-163	-1.22147e-162	3.59742e-163	4.34561e-163	3.20175e-163	-8.25288e-164	0
-3.02486e-163	-4.08973e-163	-7.33304e-163	2.99622e-164	6.31249e-164	-7.40817e-164	-1.86756e-163	-2.41569e-163	-6.71974e-163	-1.6897e-163	6.03755e-164	5.56024e-163	-5.10707e-165	-1.93481e-163	2.7211e-164	2.41181e-163	-3.21222e-164	5.04448e-164	-9.42632e-163	-1.49781e-163	4.26558e-163	-7.54621e-164	1.53649e-162	-4.19129e-163	-1.13132e-163	-1.22147e-162	3.59742e-163	4.34561e-163	3.20175e-163	-8.25288e-164	0
-3.02486e-163	-4.08973e-163	-7.33304e-163	2.99622e-164	6.31249e-164	-7.40817e-164	-1.86756e-163	-2.41569e-163	-6.71974e-163	-1.6897e-163	6.03755e-164	5.56024e-163	-5.10707e-165	-1.93481e-163	2.7211e-164	2.41181e-163	-3.21222e-164	5.04448e-164	-9.42632e-163	-1.49781e-163	4.26558e-163	-7.54621e-164	1.53649e-162	-4.19129e-163	-1.13132e-163	-1.22147e-162	3.59742e-163	4.34561e-163	3.20175e-163	-8.25288e-164	0
-3.02486e-163	-4.08973e-163	-7.33304e-163	2.99622e-164	6.31249e-164	-7.40817e-164	-1.86756e-163	-2.41569e-163	-6.71974e-163	-1.6897e-163	6.03755e-164	5.56024e-163	-5.10707e-165	-1.93481e-163	2.7211e-164	2.41181e-163	-3.21222e-164	5.04448e-164	-9.42632e-163	-1.49781e-163	4.26558e-163	-7.54621e-164	1.53649e-162	-4.19129e-163	-1.13132e-163	-1.22147e-162	3.59742e-163	4.34561e-163	3.20175e-163	-8.25288e-164	0
-3.02486e-163	-4.08973e-163	-7.33304e-163	2.99622e-164	6.31249e-164	-7.40817e-164	-1.86756e-163	-2.41569e-163	-6.71974e-163	-1.6897e-163	6.03755e-164	5.56024e-163	-5.10707e-165	-1.93481e-163	2.7211e-164	2.41181e-163	-3.21222e-164	5.04448e-164	-9.42632e-163	-1.49781e-163	4.26558e-163	-7.54621e-164	1.53649e-162	-4.19129e-163	-1.13132e-163	-1.22147e-162	3.59742e-163	4.34561e-163	3.20175e-163	-8.25288e-164	0
-3.02486e-163	-4.08973e-163	-7.33304e-163	2.99622e-164	6.31249e-164	-7.40817e-164	-1.86756e-163	-2.41569e-163	-6.71974e-163	-1.6897e-163	6.03755e-164	5.56024e-163	-5.10707e-165	-1.93481e-163	2.7211e-164	2.41181e-163	-3.21222e-164	5.04448e-164	-9.42632e-163	-1.49781e-163	4.26558e-163	-7.54621e-164	1.53649e-162	-4.19129e-163	-1.13132e-163	-1.22147e-162	3.59742e-163	4.34561e-163	3.20175e-163	-8.25288e-164	0
-3.02486e-163	-4.08973e-163	-7.33304e-163	2.99622e-164	6.31249e-164	-7.40817e-164	-1.86756e-163	-2.41569e-163	-6.71974e-163	-1.6897e-163	6.03755e-164	5.56024e-163	-5.10707e-165	-1.93481e-163	2.7211e-164	2.41181e-163	-3.21222e-164	5.04448e-164	-9.42632e-163	-1.49781e-163	4.26558e-163	-7.54621e-164	1.53649e-162	-4.19129e-163	-1.13132e-163	-1.22147e-162	3.59742e-163	4.34561e-163	3.20175e-163	-8.25288e-164	0
-3.02486e-163	-4.08973e-163	-7.33304e-163	2.99622e-164	6.31249e-164	-7.40817e-164	-1.86756e-163	-2.41569e-163	-6.71974e-163	-1.6897e-163	6.03755e-164	5.56024e-163	-5.10707e-165	-1.93481e-163	2.7211e-164	2.41181e-163	-3.21222e-164	5.04448e-164	-9.42632e-163	-1.49781e-163	4.26558e-163	-7.54621e-164	1.53649e-162	-4.19129e-163	-1.13132e-163	-1.22147e-162	3.59742e-163	4.34561e-163	3.20175e-163	-8.25288e-164	0
-3.02486e-163	-4.08973e-163	-7.33304e-163	2.99622e-164	6.31249e-164	-7.40817e-164	-1.86756e-163	-2.41569e-163	-6.71974e-163	-1.6897e-163	6.03755e-164	5.56024e-163	-5.10707e-165	-1.93481e-163	2.7211e-164	2.41181e-163	-3.21222e-164	5.04448e-164	-9.42632e-163	-1.49781e-163	4.26558e-163	-7.54621e-164	1.53649e-162	-4.19129e-163	-1.13132e-163	-1.22147e-162	3.59742e-163	4.34561e-163	3.20175e-163	-8.25288e-164	0
-3.02486e-163	-4.08973e-163	-7.33304e-163	2.99622e-164	6.31249e-164	-7.40817e-164	-1.86756e-163	-2.41569e-163	-6.71974e-163	-1.6897e-163	6.03755e-164	5.56024e-163	-5.10707e-165	-1.93481e-163	2.7211e-164	2.41181e-163	-3.21222e-164	5.04448e-164	-9.42632e-163	-1.49781e-163	4.26558e-163	-7.54621e-164	1.53649e-162	-4.19129e-163	-1.13132e-163	-1.22147e-162	3.59742e-163	4.34561e-163	3.20175e-163	-8.25288e-164	0
-3.02486e-163	-4.08973e-163	-7.33304e-163	2.99622e-164	6.31249e-164	-7.40817e-164	-1.86756e-163	-2.41569e-163	-6.71974e-163	-1.6897e-163	6.03755e-164	5.56024e-163	-5.10707e-165	-1.93481e-163	2.7211e-164	2.41181e-163	-3.21222e-164	5.04448e-164	-9.42632e-163	-1.49781e-163	4.26558e-163	-7.54621e-164	1.53649e-162	-4.19129e-163	-1.13132e-163	-1.22147e-162	3.59742e-163	4.34561e-163	3.20175e-163	-8.25288e-164	0
-3.02486e-163	-4.08973e-163	-7.33304e-163	2.99622e-164	6.31249e-164	-7.40817e-164	-1.86756e-163	-2.41569e-163	-6.71974e-163	-1.6897e-163	6.03755e-164	5.56024e-163	-5.10707e-165	-1.93481e-163	2.7211e-164	2.41181e-163	-3.21222e-164	5.04448e-164	-9.42632e-163	-1.49781e-163	4.26558e-163	-7.54621e-164	1.53649e-162	-4.19129e-163	-1.13132e-163	-1.22147e-162	3.59742e-163	4.34561e-163	3.20175e-163	-8.25288e-164	0
-3.02486e-163	-4.08973e-163	-7.33304e-163	2.99622e-164	6.31249e-164	-7.40817e-164	-1.86756e-163	-2.41569e-163	-6.71974e-163	-1.6897e-163	6.03755e-164	5.56024e-163	-5.10707e-165	-1.93481e-163	2.7211e-164	2.41181e-163	-3.21222e-164	5.04448e-164	-9.42632e-163	-1.49781e-163	4.26558e-163	-7.54621e-164	1.53649e-162	-4.19129e-163	-1.13132e-163	-1.22147e-162	3.59742e-163	4.34561e-163	3.20175e-163	-8.25288e-164	0
-3.02486e-163	-4.08973e-163	-7.33304e-163	2.99622e-164	6.31249e-164	-7.40817e-164	-1.86756e-163	-2.41569e-163	-6.71974e-163	-1.6897e-163	6.03755e-164	5.56024e-163	-5.10707e-165	-1.93481e-163	2.7211e-164	2.41181e-163	-3.21222e-164	5.04448e-164	-9.42632e-163	-1.49781e-163	4.26558e-163	-7.54621e-164	1.53649e-162	-4.19129e-163	-1.13132e-163	-1.22147e-162	3.59742e-163	4.34561e-163	3.20175e-163	-8.25288e-164	0
-3.02486e-163	-4.08973e-163	-7.33304e-163	2.99622e-164	6.31249e-164	-7.40817e-164	-1.86756e-163	-2.41569e-163	-6.71974e-163	-1.6897e-163	6.03755e-164	5.56024e-163	-5.10707e-165	-1.93481e-163	2.7211e-164	2.41181e-163	-3.21222e-164	5.04448e-164	-9.42632e-163	-1.49781e-163	4.26558e-163	-7.54621e-164	1.53649e-162	-4.19129e-163	-1.13132e-163	-1.22147e-162	3.59742e-163	4.34561e-163	3.20175e-163	-8.25288e-164	0
-3.02486e-163	-4.08973e-163	-7.33304e-163	2.99622e-164	6.31249e-164	-7.40817e-164	-1.86756e-163	-2.41569e-163	-6.71974e-163	-1.6897e-163	6.03755e-164	5.56024e-163	-5.10707e-165	-1.93481e-163	2.7211e-164	2.41181e-163	-3.21222e-164	5.04448e-164	-9.42632e-163	-1.49781e-163	4.26558e-163	-7.54621e-164	1.53649e-162	-4.19129e-163	-1.13132e-163	-1.22147e-162	3.59742e-163	4.34561e-163	3.20175e-163	-8.25288e-164	0
-3.02486e-163	-4.08973e-163	-7.33304e-163	2.99622e-164	6.31249e-164	-7.40817e-164	-1.86756e-163	-2.41569e-163	-6.71974e-163	-1.6897e-163	6.03755e-164	5.56024e-163	-5.10707e-165	-1.93481e-163	2.7211e-164	2.41181e-163	-3.21222e-164	5.04448e-164	-9.42632e-163	-1.49781e-163	4.26558e-163	-7.54621e-164	1.53649e-162	-4.19129e-163	-1.13132e-163	-1.22147e-162	3.59742e-163	4.34561e-163	3.20175e-163	-8.25288e-164	0
-3.02486e-163	-4.08973e-163	-7.33304e-163	2.99622e-164	6.31249e-164	-7.40817e-164	-1.86756e-163	-2.41569e-163	-6.71974e-163	-1.6897e-163	6.03755e-164	5.56024e-163	-5.10707e-165	-1.93481e-163	2.7211e-164	2.41181e-163	-3.21222e-164	5.04448e-164	-9.42632e-163	-1.49781e-163	4.26558e-163	-7.54621e-164	1.53649e-162	-4.19129e-163	-1.13132e-163	-1.22147e-162	3.59742e-163	4.34561e-163	3.20175e-163	-8.25288e-164	0
-3.02486e-163	-4.08973e-163	-7.33304e-163	2.99622e-164	6.31249e-164	-7.40817e-164	-1.86756e-163	-2.41569e-163	-6.71974e-163	-1.6897e-163	6.03755e-164	5.56024e-163	-5.10707e-165	-1.93481e-163	2.7211e-164	2.41181e-163	-3.21222e-164	5.04448e-164	-9.42632e-163	-1.49781e-163	4.26558e-163	-7.54621e-164	1.53649e-162	-4.19129e-163	-1.13132e-163	-1.22147e-162	3.59742e-163	4.34561e-163	3.20175e-163	-8.25288e-164	0
-3.02486e-163	-4.08973e-163	-7.33304e-163	2.99622e-164	6.31249e-164	-7.40817e-164	-1.86756e-163	-2.41569e-163	-6.71974e-163	-1.6897e-163	6.03755e-164	5.56024e-163	-5.10707e-165	-1.93481e-163	2.7211e-164	2.41181e-163	-3.21222e-164	5.04448e-164	-9.42632e-163	-1.49781e-163	4.26558e-163	-7.54621e-164	1.53649e-162	-4.19129e-163	-1.13132e-163	-1.22147e-162	3.59742e-163	4.34561e-163	3.20175e-163	-8.25288e-164	0
-3.02486e-163	-4.08973e-163	-7.33304e-163	2.99622e-164	6.31249e-164	-7.40817e-164	-1.86756e-163	-2.41569e-163	-6.71974e-163	-1.6897e-163	6.03755e-164	5.56024e-163	-5.10707e-165	-1.93481e-163	2.7211e-164	2.41181e-163	-3.21222e-164	5.04448e-164	-9.42632e-163	-1.49781e-163	4.26558e-163	-7.54621e-164	1.53649e-162	-4.19129e-163	-1.13132e-163	-1.22147e-162	3.59742e-163	4.34561e-163	3.20175e-163	-8.25288e-164	0
-3.02486e-163	-4.08973e-163	-7.33304e-163	2.99622e-164	6.31249e-164	-7.40817e-164	-1.86756e-163	-2.41569e-163	-6.71974e-163	-1.6897e-163	6.03755e-164	5.56024e-163	-5.10707e-165	-1.93481e-163	2.7211e-164	2.41181e-163	-3.21222e-164	5.04448e-164	-9.42632e-163	-1.49781e-163	4.26558e-163	-7.54621e-164	1.53649e-162	-4.19129e-163	-1.13132e-163	-1.22147e-162	3.59742e-163	4.34561e-163	3.20175e-163	-8.25288e-164	0
-3.02486e-163	-4.08973e-163	-7.33304e-163	2.99622e-164	6.31249e-164	-7.40817e-164	-1.86756e-163	-2.41569e-163	-6.71974e-163	-1.6897e-163	6.03755e-164	5.56024e-163	-5.10707e-165	-1.93481e-163	2.7211e-164	2.41181e-163	-3.21222e-164	5.04448e-164	-9.42632e-163	-1.49781e-163	4.26558e-163	-7.54621e-164	1.53649e-162	-4.19129e-163	-1.13132e-163	-1.22147e-162	3.59742e-163	4.34561e-163	3.20175e-163	-8.25288e-164	0
-3.02486e-163	-4.08973e-163	-7.33304e-163	2.99622e-164	6.31249e-164	-7.40817e-164	-1.86756e-163	-2.41569e-163	-6.71974e-163	-1.6897e-163	6.03755e-164	5.56024e-163	-5.10707e-165	-1.93481e-163	2.7211e-164	2.41181e-163	-3.21222e-164	5.04448e-164	-9.42632e-163	-1.49781e-163	4.26558e-163	-7.54621e-164	1.53649e-162	-4.19129e-163	-1.13132e-163	-1.22147e-162	3.59742e-163	4.34561e-163	3.20175e-163	-8.25288e-164	0
-3.02486e-163	-4.08973e-163	-7.33304e-163	2.99622e-164	6.31249e-164	-7.40817e-164	-1.86756e-163	-2.41569e-163	-6.71974e-163	-1.6897e-163	6.03755e-164	5.56024e-163	-5.10707e-165	-1.93481e-163	2.7211e-164	2.41181e-163	-3.21222e-164	5.04448e-164	-9.42632e-163	-1.49781e-163	4.26558e-163	-7.54621e-164	1.53649e-162	-4.19129e-163	-1.13132e-163	-1.22147e-162	3.59742e-163	4.34561e-163	3.20175e-163	-8.25288e-164	0
-3.02486e-163	-4.08973e-163	-7.33304e-163	2.99622e-164	6.31249e-164	-7.40817e-164	-1.86756e-163	-2.41569e-163	-6.71974e-163	-1.6897e-163	6.03755e-164	5.56024e-163	-5.10707e-165	-1.93481e-163	2.7211e-164	2.41181e-163	-3.21222e-164	5.04448e-164	-9.42632e-163	-1.49781e-163	4.26558e-163	-7.54621e-164	1.53649e-162	-4.19129e-163	-1.13132e-163	-1.22147e-162	3.59742e-163	4.34561e-163	3.20175e-163	-8.25288e-164	0
-3.02486e-163	-4.08973e-163	-7.33304e-163	2.99622e-164	6.31249e-164	-7.40817e-164	-1.86756e-163	-2.41569e-163	-6.71974e-163	-1.6897e-163	6.03755e-164	5.56024e-163	-5.10707e-165	-1.93481e-163	2.7211e-164	2.41181e-163	-3.21222e-164	5.04448e-164	-9.42632e-163	-1.49781e-163	4.26558e-163	-7.54621e-164	1.53649e-162	-4.19129e-163	-1.13132e-163	-1.22147e-162	3.59742e-163	4.34561e-163	3.20175e-163	-8.25288e-164	0
-3.02486e-163	-4.08973e-163	-7.33304e-163	2.99622e-164	6.31249e-164	-7.40817e-164	-1.86756e-163	-2.41569e-163	-6.71974e-163	-1.6897e-163	6.03755e-164	5.56024e-163	-5.10707e-165	-1.93481e-163	2.7211e-164	2.41181e-163	-3.21222e-164	5.04448e-164	-9.42632e-163	-1.49781e-163	4.26558e-163	-7.54621e-164	1.53649e-162	-4.19129e-163	-1.13132e-163	-1.22147e-162	3.59742e-163	4.34561e-163	3.20175e-163	-8.25288e-164	0
-3.02486e-163	-4.08973e-163	-7.33304e-163	2.99622e-164	6.31249e-164	-7.40817e-164	-1.86756e-163	-2.41569e-163	-6.71974e-163	-1.6897e-163	6.03755e-164	5.56024e-163	-5.10707e-165	-1.93481e-163	2.7211e-164	2.41181e-163	-3.21222e-164	5.04448e-164	-9.42632e-163	-1.49781e-163	4.26558e-163	-7.54621e-164	1.53649e-162	-4.19129e-163	-1.13132e-163	-1.22147e-162	3.59742e-163	4.34561e-163	3.20175e-163	-8.25288e-164	0
-3.02486e-163	-4.08973e-163	-7.33304e-163	2.99622e-164	6.31249e-164	-7.40817e-164	-1.86756e-163	-2.41569e-163	-6.71974e-163	-1.6897e-163	6.03755e-164	5.56024e-163	-5.10707e-165	-1.93481e-163	2.7211e-164	2.41181e-163	-3.21222e-164	5.04448e-164	-9.42632e-163	-1.49781e-163	4.26558e-163	-7.54621e-164	1.53649e-162	-4.19129e-163	-1.13132e-163	-1.22147e-162	3.59742e-163	4.34561e-163	3.20175e-163	-8.25288e-164	0
-3.02486e-163	-4.08973e-163	-7.33304e-163	2.99622e-164	6.31249e-164	-7.40817e-164	-1.86756e-163	-2.41569e-163	-6.71974e-163	-1.6897e-163	6.03755e-164	5.56024e-163	-5.10707e-165	-1.93481e-163	2.7211e-164	2.41181e-163	-3.21222e-164	5.04448e-164	-9.42632e-163	-1.49781e-163	4.26558e-163	-7.54621e-164	1.53649e-162	-4.19129e-163	-1.13132e-163	-1.22147e-162	3.59742e-163	4.34561e-163	3.20175e-163	-8.25288e-164	0
-3.02486e-163	-4.08973e-163	-7.33304e-163	2.99622e-164	6.31249e-164	-7.40817e-164	-1.86756e-163	-2.41569e-163	-6.71974e-163	-1.6897e-163	6.03755e-164	5.56024e-163	-5.10707e-165	-1.93481e-163	2.7211e-164	2.41181e-163	-3.21222e-164	5.04448e-164	-9.42632e-163	-1.49781e-163	4.26558e-163	-7.54621e-164	1.53649e-162	-4.19129e-163	-1.13132e-163	-1.22147e-162	3.59742e-163	4.34561e-163	3.20175e-163	-8.25288e-164	0
-3.02486e-163	-4.08973e-163	-7.33304e-163	2.99622e-164	6.31249e-164	-7.40817e-164	-1.86756e-163	-2.41569e-163	-6.71974e-163	-1.6897e-163	6.03755e-164	5.56024e-163	-5.10707e-165	-1.93481e-163	2.7211e-164	2.41181e-163	-3.21222e-164	5.04448e-164	-9.42632e-163	-1.49781e-163	4.26558e-163	-7.54621e-164	1.53649e-162	-4.19129e-163	-1.13132e-163	-1.22147e-162	3.59742e-163	4.34561e-163	3.20175e-163	-8.25288e-164	0
-3.02486e-163	-4.08973e-163	-7.33304e-163	2.99622e-164	6.31249e-164	-7.40817e-164	-1.86756e-163	-2.41569e-163	-6.71974e-163	-1.6897e-163	6.03755e-164	5.56024e-163	-5.10707e-165	-1.93481e-163	2.7211e-164	2.41181e-163	-3.21222e-164	5.04448e-164	-9.42632e-163	-1.49781e-163	4.26558e-163	-7.54621e-164	1.53649e-162	-4.19129e-163	-1.13132e-163	-1.22147e-162	3.59742e-163	4.34561e-163	3.20175e-163	-8.25288e-164	0
-3.02486e-163	-4.08973e-163	-7.33304e-163	2.99622e-164	6.31249e-164	-7.40817e-164	-1.86756e-163	-2.41569e-163	-6.71974e-163	-1.6897e-163	6.03755e-164	5.56024e-163	-5.10707e-165	-1.93481e-163	2.7211e-164	2.41181e-163	-3.21222e-164	5.04448e-164	-9.42632e-163	-1.49781e-163	4.26558e-163	-7.54621e-164	1.53649e-162	-4.19129e-163	-1.13132e-163	-1.22147e-162	3.59742e-163	4.34561e-163	3.20175e-163	-8.25288e-164	0
-3.02486e-163	-4.08973e-163	-7.33304e-163	2.99622e-164	6.31249e-164	-7.40817e-164	-1.86756e-163	-2.41569e-163	-6.71974e-163	-1.6897e-163	6.03755e-164	5.56024e-163	-5.10707e-165	-1.93481e-163	2.7211e-164	2.41181e-163	-3.21222e-164	5.04448e-164	-9.42632e-163	-1.49781e-163	4.26558e-163	-7.54621e-164	1.53649e-162	-4.19129e-163	-1.13132e-163	-1.22147e-162	3.59742e-163	4.34561e-163	3.20175e-163	-8.25288e-164	0
-3.02486e-163	-4.08973e-163	-7.33304e-163	2.99622e-164	6.31249e-164	-7.40817e-164	-1.86756e-163	-2.41569e-163	-6.71974e-163	-1.6897e-163	6.03755e-164	5.56024e-163	-5.10707e-165	-1.93481e-163	2.7211e-164	2.41181e-163	-3.21222e-164	5.04448e-164	-9.42632e-163	-1.49781e-163	4.26558e-163	-7.54621e-164	1.53649e-162	-4.19129e-163	-1.13132e-163	-1.22147e-162	3.59742e-163	4.34561e-163	3.20175e-163	-8.25288e-164	0
-3.02486e-163	-4.08973e-163	-7.33304e-163	2.99622e-164	6.31249e-164	-7.40817e-164	-1.86756e-163	-2.41569e-163	-6.71974e-163	-1.6897e-163	6.03755e-164	5.56024e-163	-5.10707e-165	-1.93481e-163	2.7211e-164	2.41181e-163	-3.21222e-164	5.04448e-164	-9.42632e-163	-1.49781e-163	4.26558e-163	-7.54621e-164	1.53649e-162	-4.19129e-163	-1.13132e-163	-1.22147e-162	3.59742e-163	4.34561e-163	3.20175e-163	-8.25288e-164	0
-3.02486e-163	-4.08973e-163	-7.33304e-163	2.99622e-164	6.31249e-164	-7.40817e-164	-1.86756e-163	-2.41569e-163	-6.71974e-163	-1.6897e-163	6.03755e-164	5.56024e-163	-5.10707e-165	-1.93481e-163	2.7211e-164	2.41181e-163	-3.21222e-164	5.04448e-164	-9.42632e-163	-1.49781e-163	4.26558e-163	-7.54621e-164	1.53649e-162	-4.19129e-163	-1.13132e-163	-1.22147e-162	3.59742e-163	4.34561e-163	3.20175e-163	-8.25288e-164	0
-3.02486e-163	-4.08973e-163	-7.33304e-163	2.99622e-164	6.31249e-164	-7.40817e-164	-1.86756e-163	-2.41569e-163	-6.71974e-163	-1.6897e-163	6.03755e-164	5.56024e-163	-5.10707e-165	-1.93481e-163	2.7211e-164	2.41181e-163	-3.21222e-164	5.04448e-164	-9.42632e-163	-1.49781e-163	4.26558e-163	-7.54621e-164	1.53649e-162	-4.19129e-163	-1.13132e-163	-1.22147e-162	3.59742e-163	4.34561e-163	3.20175e-163	-8.25288e-164	0
-3.02486e-163	-4.08973e-163	-7.33304e-163	2.99622e-164	6.31249e-164	-7.40817e-164	-1.86756e-163	-2.41569e-163	-6.71974e-163	-1.6897e-163	6.03755e-164	5.56024e-163	-5.10707e-165	-1.93481e-163	2.7211e-164	2.41181e-163	-3.21222e-164	5.04448e-164	-9.42632e-163	-1.49781e-163	4.26558e-163	-7.54621e-164	1.53649e-162	-4.19129e-163	-1.13132e-163	-1.22147e-162	3.59742e-163	4.34561e-163	3.20175e-163	-8.25288e-164	0
-3.02486e-163	-4.08973e-163	-7.33304e-163	2.99622e-164	6.31249e-164	-7.40817e-164	-1.86756e-163	-2.41569e-163	-6.71974e-163	-1.6897e-163	6.03755e-164	5.56024e-163	-5.10707e-165	-1.93481e-163	2.7211e-164	2.41181e-163	-3.21222e-164	5.04448e-164	-9.42632e-163	-1.49781e-163	4.26558e-163	-7.54621e-164	1.53649e-162	-4.19129e-163	-1.13132e-163	-1.22147e-162	3.59742e-163	4.34561e-163	3.20175e-163	-8.25288e-164	0
-3.02486e-163	-4.08973e-163	-7.33304e-163	2.99622e-164	6.31249e-164	-7.40817e-164	-1.86756e-163	-2.41569e-163	-6.71974e-163	-1.6897e-163	6.03755e-164	5.56024e-163	-5.10707e-165	-1.93481e-163	2.7211e-164	2.41181e-163	-3.21222e-164	5.04448e-164	-9.42632e-163	-1.49781e-163	4.26558e-163	-7.54621e-164	1.53649e-162	-4.19129e-163	-1.13132e-163	-1.22147e-162	3.59742e-163	4.34561e-163	3.20175e-163	-8.25288e-164	0
-3.02486e-163	-4.08973e-163	-7.33304e-163	2.99622e-164	6.31249e-164	-7.40817e-164	-1.86756e-163	-2.41569e-163	-6.71974e-163	-1.6897e-163	6.03755e-164	5.56024e-163	-5.10707e-165	-1.93481e-163	2.7211e-164	2.41181e-163	-3.21222e-164	5.04448e-164	-9.42632e-163	-1.49781e-163	4.26558e-163	-7.54621e-164	1.53649e-162	-4.19129e-163	-1.13132e-163	-1.22147e-162	3.59742e-163	4.34561e-163	3.20175e-163	-8.25288e-164	0
-3.02486e-163	-4.08973e-163	-7.33304e-163	2.99622e-164	6.31249e-164	-7.40817e-164	-1.86756e-163	-2.41569e-163	-6.71974e-163	-1.6897e-163	6.03755e-164	5.56024e-163	-5.10707e-165	-1.93481e-163	2.7211e-164	2.41181e-163	-3.21222e-164	5.04448e-164	-9.42632e-163	-1.49781e-163	4.26558e-163	-7.54621e-164	1.53649e-162	-4.19129e-163	-1.13132e-163	-1.22147e-162	3.59742e-163	4.34561e-163	3.20175e-163	-8.25288e-164	0
-3.02486e-163	-4.08973e-163	-7.33304e-163	2.99622e-164	6.31249e-164	-7.40817e-164	-1.86756e-163	-2.41569e-163	-6.71974e-163	-1.6897e-163	6.03755e-164	5.56024e-163	-5.10707e-165	-1.93481e-163	2.7211e-164	2.41181e-163	-3.21222e-164	5.04448e-164	-9.42632e-163	-1.49781e-163	4.26558e-163	-7.54621e-164	1.53649e-162	-4.19129e-163	-1.13132e-163	-1.22147e-162	3.59742e-163	4.34561e-163	3.20175e-163	-8.25288e-164	0
-3.02486e-163	-4.08973e-163	-7.33304e-163	2.99622e-164	6.31249e-164	-7.40817e-164	-1.86756e-163	-2.41569e-163	-6.71974e-163	-1.6897e-163	6.03755e-164	5.56024e-163	-5.10707e-165	-1.93481e-163	2.7211e-164	2.41181e-163	-3.21222e-164	5.04448e-164	-9.42632e-163	-1.49781e-163	4.26558e-163	-7.54621e-164	1.53649e-162	-4.19129e-163	-1.13132e-163	-1.22147e-162	3.59742e-163	4.34561e-163	3.20175e-163	-8.25288e-164	0
-3.02486e-163	-4.08973e-163	-7.33304e-163	2.99622e-164	6.31249e-164	-7.40817e-164	-1.86756e-163	-2.41569e-163	-6.71974e-163	-1.6897e-163	6.03755e-164	5.56024e-163	-5.10707e-165	-1.93481e-163	2.7211e-164	2.41181e-163	-3.21222e-164	5.04448e-164	-9.42632e-163	-1.49781e-163	4.26558e-163	-7.54621e-164	1.53649e-162	-4.19129e-163	-1.13132e-163	-1.22147e-162	3.59742e-163	4.34561e-163	3.20175e-163	-8.25288e-164	0
-3.02486e-163	-4.08973e-163	-7.33304e-163	2.99622e-164	6.31249e-164	-7.40817e-164	-1.86756e-163	-2.41569e-163	-6.71974e-163	-1.6897e-163	6.03755e-164	5.56024e-163	-5.10707e-165	-1.93481e-163	2.7211e-164	2.41181e-163	-3.21222e-164	5.04448e-164	-9.42632e-163	-1.49781e-163	4.26558e-163	-7.54621e-164	1.53649e-162	-4.19129e-163	-1.13132e-163	-1.22147e-162	3.59742e-163	4.34561e-163	3.20175e-163	-8.25288e-164	0
-3.02486e-163	-4.08973e-163	-7.33304e-163	2.99622e-164	6.31249e-164	-7.40817e-164	-1.86756e-163	-2.41569e-163	-6.71974e-163	-1.6897e-163	6.03755e-164	5.56024e-163	-5.10707e-165	-1.93481e-163	2.7211e-164	2.41181e-163	-3.21222e-164	5.04448e-164	-9.42632e-163	-1.49781e-163	4.26558e-163	-7.54621e-164	1.53649e-162	-4.19129e-163	-1.13132e-163	-1.22147e-162	3.59742e-163	4.34561e-163	3.20175e-163	-8.25288e-164	0
-3.02486e-163	-4.08973e-163	-7.33304e-163	2.99622e-164	6.31249e-164	-7.40817e-164	-1.86756e-163	-2.41569e-163	-6.71974e-163	-1.6897e-163	6.03755e-164	5.56024e-163	-5.10707e-165	-1.93481e-163	2.7211e-164	2.41181e-163	-3.21222e-164	5.04448e-164	-9.42632e-163	-1.49781e-163	4.26558e-163	-7.54621e-164	1.53649e-162	-4.19129e-163	-1.13132e-163	-1.22147e-162	3.59742e-163	4.34561e-163	3.20175e-163	-8.25288e-164	0
-3.02486e-163	-4.08973e-163	-7.33304e-163	2.99622e-164	6.31249e-164	-7.40817e-164	-1.86756e-163	-2.41569e-163	-6.71974e-163	-1.6897e-163	6.03755e-164	5.56024e-163	-5.10707e-165	-1.93481e-163	2.7211e-164	2.41181e-163	-3.21222e-164	5.04448e-164	-9.42632e-163	-1.49781e-163	4.26558e-163	-7.54621e-164	1.53649e-162	-4.19129e-163	-1.13132e-163	-1.22147e-162	3.59742e-163	4.34561e-163	3.20175e-163	-8.25288e-164	0
-3.02486e-163	-4.08973e-163	-7.33304e-163	2.99622e-164	6.31249e-164	-7.40817e-164	-1.86756e-163	-2.41569e-163	-6.71974e-163	-1.6897e-163	6.03755e-164	5.56024e-163	-5.10707e-165	-1.93481e-163	2.7211e-164	2.41181e-163	-3.21222e-164	5.04448e-164	-9.42632e-163	-1.49781e-163	4.26558e-163	-7.54621e-164	1.53649e-162	-4.19129e-163	-1.13132e-163	-1.22147e-162	3.59742e-163	4.34561e-163	3.20175e-163	-8.25288e-164	0
-3.02486e-163	-4.08973e-163	-7.33304e-163	2.99622e-164	6.31249e-164	-7.40817e-164	-1.86756e-163	-2.41569e-163	-6.71974e-163	-1.6897e-163	6.03755e-164	5.56024e-163	-5.10707e-165	-1.93481e-163	2.7211e-164	2.41181e-163	-3.21222e-164	5.04448e-164	-9.42632e-163	-1.49781e-163	4.26558e-163	-7.54621e-164	1.53649e-162	-4.19129e-163	-1.13132e-163	-1.22147e-162	3.59742e-163	4.34561e-163	3.20175e-163	-8.25288e-164	0
-3.02486e-163	-4.08973e-163	-7.33304e-163	2.99622e-164	6.31249e-164	-7.40817e-164	-1.86756e-163	-2.41569e-163	-6.71974e-163	-1.6897e-163	6.03755e-164	5.56024e-163	-5.10707e-165	-1.93481e-163	2.7211e-164	2.41181e-163	-3.21222e-164	5.04448e-164	-9.42632e-163	-1.49781e-163	4.26558e-163	-7.54621e-164	1.53649e-162	-4.19129e-163	-1.13132e-163	-1.22147e-162	3.59742e-163	4.34561e-163	3.20175e-163	-8.25288e-164	0
-3.02486e-163	-4.08973e-163	-7.33304e-163	2.99622e-164	6.31249e-164	-7.40817e-164	-1.86756e-163	-2.41569e-163	-6.71974e-163	-1.6897e-163	6.03755e-164	5.56024e-163	-5.10707e-165	-1.93481e-163	2.7211e-164	2.41181e-163	-3.21222e-164	5.04448e-164	-9.42632e-163	-1.49781e-163	4.26558e-163	-7.54621e-164	1.53649e-162	-4.19129e-163	-1.13132e-163	-1.22147e-162	3.59742e-163	4.34561e-163	3.20175e-163	-8.25288e-164	0
-3.02486e-163	-4.08973e-163	-7.33304e-163	2.99622e-164	6.31249e-164	-7.40817e-164	-1.86756e-163	-2.41569e-163	-6.71974e-163	-1.6897e-163	6.03755e-164	5.56024e-163	-5.10707e-165	-1.93481e-163	2.7211e-164	2.41181e-163	-3.21222e-164	5.04448e-164	-9.42632e-163	-1.49781e-163	4.26558e-163	-7.54621e-164	1.53649e-162	-4.19129e-163	-1.13132e-163	-1.22147e-162	3.59742e-163	4.34561e-163	3.20175e-163	-8.25288e-164	0
-3.02486e-163	-4.08973e-163	-7.33304e-163	2.99622e-164	6.31249e-164	-7.40817e-164	-1.86756e-163	-2.41569e-163	-6.71974e-163	-1.6897e-163	6.03755e-164	5.56024e-163	-5.10707e-165	-1.93481e-163	2.7211e-164	2.41181e-163	-3.21222e-164	5.04448e-164	-9.42632e-163	-1.49781e-163	4.26558e-163	-7.54621e-164	1.53649e-162	-4.19129e-163	-1.13132e-163	-1.22147e-162	3.59742e-163	4.34561e-163	3.20175e-163	-8.25288e-164	0
-3.02486e-163	-4.08973e-163	-7.33304e-163	2.99622e-164	6.31249e-164	-7.40817e-164	-1.86756e-163	-2.41569e-163	-6.71974e-163	-1.6897e-163	6.03755e-164	5.56024e-163	-5.10707e-165	-1.93481e-163	2.7211e-164	2.41181e-163	-3.21222e-164	5.04448e-164	-9.42632e-163	-1.49781e-163	4.26558e-163	-7.54621e-164	1.53649e-162	-4.19129e-163	-1.13132e-163	-1.22147e-162	3.59742e-163	4.34561e-163	3.20175e-163	-8.25288e-164	0
-3.02486e-163	-4.08973e-163	-7.33304e-163	2.99622e-164	6.31249e-164	-7.40817e-164	-1.86756e-163	-2.41569e-163	-6.71974e-163	-1.6897e-163	6.03755e-164	5.56024e-163	-5.10707e-165	-1.93481e-163	2.7211e-164	2.41181e-163	-3.21222e-164	5.04448e-164	-9.42632e-163	-1.49781e-163	4.26558e-163	-7.54621e-164	1.53649e-162	-4.19129e-163	-1.13132e-163	-1.22147e-162	3.59742e-163	4.34561e-163	3.20175e-163	-8.25288e-164	0
-3.02486e-163	-4.08973e-163	-7.33304e-163	2.99622e-164	6.31249e-164	-7.40817e-164	-1.86756e-163	-2.41569e-163	-6.71974e-163	-1.6897e-163	6.03755e-164	5.56024e-163	-5.10707e-165	-1.93481e-163	2.7211e-164	2.41181e-163	-3.21222e-164	5.04448e-164	-9.42632e-163	-1.49781e-163	4.26558e-163	-7.54621e-164	1.53649e-162	-4.19129e-163	-1.13132e-163	-1.22147e-162	3.59742e-163	4.34561e-163	3.20175e-163	-8.25288e-164	0
-3.02486e-163	-4.08973e-163	-7.33304e-163	2.99622e-164	6.31249e-164	-7.40817e-164	-1.86756e-163	-2.41569e-163	-6.71974e-163	-1.6897e-163	6.03755e-164	5.56024e-163	-5.10707e-165	-1.93481e-163	2.7211e-164	2.41181e-163	-3.21222e-164	5.04448e-164	-9.42632e-163	-1.49781e-163	4.26558e-163	-7.54621e-164	1.53649e-162	-4.19129e-163	-1.13132e-163	-1.22147e-162	3.59742e-163	4.34561e-163	3.20175e-163	-8.25288e-164	0
-3.02486e-163	-4.08973e-163	-7.33304e-163	2.99622e-164	6.31249e-164	-7.40817e-164	-1.86756e-163	-2.41569e-163	-6.71974e-163	-1.6897e-163	6.03755e-164	5.56024e-163	-5.10707e-165	-1.93481e-163	2.7211e-164	2.41181e-163	-3.21222e-164	5.04448e-164	-9.42632e-163	-1.49781e-163	4.26558e-163	-7.54621e-164	1.53649e-162	-4.19129e-163	-1.13132e-163	-1.22147e-162	3.59742e-163	4.34561e-163	3.20175e-163	-8.25288e-164	0
-3.02486e-163	-4.08973e-163	-7.33304e-163	2.99622e-164	6.31249e-164	-7.40817e-164	-1.86756e-163	-2.41569e-163	-6.71974e-163	-1.6897e-163	6.03755e-164	5.56024e-163	-5.10707e-165	-1.93481e-163	2.7211e-164	2.41181e-163	-3.21222e-164	5.04448e-164	-9.42632e-163	-1.49781e-163	4.26558e-163	-7.54621e-164	1.53649e-162	-4.19129e-163	-1.13132e-163	-1.22147e-162	3.59742e-163	4.34561e-163	3.20175e-163	-8.25288e-164	0
-3.02486e-163	-4.08973e-163	-7.33304e-163	2.99622e-164	6.31249e-164	-7.40817e-164	-1.86756e-163	-2.41569e-163	-6.71974e-163	-1.6897e-163	6.03755e-164	5.56024e-163	-5.10707e-165	-1.93481e-163	2.7211e-164	2.41181e-163	-3.21222e-164	5.04448e-164	-9.42632e-163	-1.49781e-163	4.26558e-163	-7.54621e-164	1.53649e-162	-4.19129e-163	-1.13132e-163	-1.22147e-162	3.59742e-163	4.34561e-163	3.20175e-163	-8.25288e-164	0
-3.02486e-163	-4.08973e-163	-7.33304e-163	2.99622e-164	6.31249e-164	-7.40817e-164	-1.86756e-163	-2.41569e-163	-6.71974e-163	-1.6897e-163	6.03755e-164	5.56024e-163	-5.10707e-165	-1.93481e-163	2.7211e-164	2.41181e-163	-3.21222e-164	5.04448e-164	-9.42632e-163	-1.49781e-163	4.26558e-163	-7.54621e-164	1.53649e-162	-4.19129e-163	-1.13132e-163	-1.22147e-162	3.59742e-163	4.34561e-163	3.20175e-163	-8.25288e-164	0
-3.02486e-163	-4.08973e-163	-7.33304e-163	2.99622e-164	6.31249e-164	-7.40817e-164	-1.86756e-163	-2.41569e-163	-6.71974e-163	-1.6897e-163	6.03755e-164	5.56024e-163	-5.10707e-165	-1.93481e-163	2.7211e-164	2.41181e-163	-3.21222e-164	5.04448e-164	-9.42632e-163	-1.49781e-163	4.26558e-163	-7.54621e-164	1.53649e-162	-4.19129e-163	-1.13132e-163	-1.22147e-162	3.59742e-163	4.34561e-163	3.20175e-163	-8.25288e-164	0
-3.02486e-163	-4.08973e-163	-7.33304e-163	2.99622e-164	6.31249e-164	-7.40817e-164	-1.86756e-163	-2.41569e-163	-6.71974e-163	-1.6897e-163	6.03755e-164	5.56024e-163	-5.10707e-165	-1.93481e-163	2.7211e-164	2.41181e-163	-3.21222e-164	5.04448e-164	-9.42632e-163	-1.49781e-163	4.26558e-163	-7.54621e-164	1.53649e-162	-4.19129e-163	-1.13132e-163	-1.22147e-162	3.59742e-163	4.34561e-163	3.20175e-163	-8.25288e-164	0
-3.02486e-163	-4.08973e-163	-7.33304e-163	2.99622e-164	6.31249e-164	-7.40817e-164	-1.86756e-163	-2.41569e-163	-6.71974e-163	-1.6897e-163	6.03755e-164	5.56024e-163	-5.10707e-165	-1.93481e-163	2.7211e-164	2.41181e-163	-3.21222e-164	5.04448e-164	-9.42632e-163	-1.49781e-163	4.26558e-163	-7.54621e-164	1.53649e-162	-4.19129e-163	-1.13132e-163	-1.22147e-162	3.59742e-163	4.34561e-163	3.20175e-163	-8.25288e-164	0
-3.02486e-163	-4.08973e-163	-7.33304e-163	2.99622e-164	6.31249e-164	-7.40817e-164	-1.86756e-163	-2.41569e-163	-6.71974e-163	-1.6897e-163	6.03755e-164	5.56024e-163	-5.10707e-165	-1.93481e-163	2.7211e-164	2.41181e-163	-3.21222e-164	5.04448e-164	-9.42632e-163	-1.49781e-163	4.26558e-163	-7.54621e-164	1.53649e-162	-4.19129e-163	-1.13132e-163	-1.22147e-162	3.59742e-163	4.34561e-163	3.20175e-163	-8.25288e-164	0
-3.02486e-163	-4.08973e-163	-7.33304e-163	2.99622e-164	6.31249e-164	-7.40817e-164	-1.86756e-163	-2.41569e-163	-6.71974e-163	-1.6897e-163	6.03755e-164	5.56024e-163	-5.10707e-165	-1.93481e-163	2.7211e-164	2.41181e-163	-3.21222e-164	5.04448e-164	-9.42632e-163	-1.49781e-163	4.26558e-163	-7.54621e-164	1.53649e-162	-4.19129e-163	-1.13132e-163	-1.22147e-162	3.59742e-163	4.34561e-163	3.20175e-163	-8.25288e-164	0
-3.02486e-163	-4.08973e-163	-7.33304e-163	2.99622e-164	6.31249e-164	-7.40817e-164	-1.86756e-163	-2.41569e-163	-6.71974e-163	-1.6897e-163	6.03755e-164	5.56024e-163	-5.10707e-165	-1.93481e-163	2.7211e-164	2.41181e-163	-3.21222e-164	5.04448e-164	-9.42632e-163	-1.49781e-163	4.26558e-163	-7.54621e-164	1.53649e-162	-4.19129e-163	-1.13132e-163	-1.22147e-162	3.59742e-163	4.34561e-163	3.20175e-163	-8.25288e-164	0
-3.02486e-163	-4.08973e-163	-7.33304e-163	2.99622e-164	6.31249e-164	-7.40817e-164	-1.86756e-163	-2.41569e-163	-6.71974e-163	-1.6897e-163	6.03755e-164	5.56024e-163	-5.10707e-165	-1.93481e-163	2.7211e-164	2.41181e-163	-3.21222e-164	5.04448e-164	-9.42632e-163	-1.49781e-163	4.26558e-163	-7.54621e-164	1.53649e-162	-4.19129e-163	-1.13132e-163	-1.22147e-162	3.59742e-163	4.34561e-163	3.20175e-163	-8.25288e-164	0
-3.02486e-163	-4.08973e-163	-7.33304e-163	2.99622e-164	6.31249e-164	-7.40817e-164	-1.86756e-163	-2.41569e-163	-6.71974e-163	-1.6897e-163	6.03755e-164	5.56024e-163	-5.10707e-165	-1.93481e-163	2.7211e-164	2.41181e-163	-3.21222e-164	5.04448e-164	-9.42632e-163	-1.49781e-163	4.26558e-163	-7.54621e-164	1.53649e-162	-4.19129e-163	-1.13132e-163	-1.22147e-162	3.59742e-163	4.34561e-163	3.20175e-163	-8.25288e-164	0
-3.02486e-163	-4.08973e-163	-7.33304e-163	2.99622e-164	6.31249e-164	-7.40817e-164	-1.86756e-163	-2.41569e-163	-6.71974e-163	-1.6897e-163	6.03755e-164	5.56024e-163	-5.10707e-165	-1.93481e-163	2.7211e-164	2.41181e-163	-3.21222e-164	5.04448e-164	-9.42632e-163	-1.49781e-163	4.26558e-163	-7.54621e-164	1.53649e-162	-4.19129e-163	-1.13132e-163	-1.22147e-162	3.59742e-163	4.34561e-163	3.20175e-163	-8.25288e-164	0
-3.02486e-163	-4.08973e-163	-7.33304e-163	2.99622e-164	6.31249e-164	-7.40817e-164	-1.86756e-163	-2.41569e-163	-6.71974e-163	-1.6897e-163	6.03755e-164	5.56024e-163	-5.10707e-165	-1.93481e-163	2.7211e-164	2.41181e-163	-3.21222e-164	5.04448e-164	-9.42632e-163	-1.49781e-163	4.26558e-163	-7.54621e-164	1.53649e-162	-4.19129e-163	-1.13132e-163	-1.22147e-162	3.59742e-163	4.34561e-163	3.20175e-163	-8.25288e-164	0
-3.02486e-163	-4.08973e-163	-7.33304e-163	2.99622e-164	6.31249e-164	-7.40817e-164	-1.86756e-163	-2.41569e-163	-6.71974e-163	-1.6897e-163	6.03755e-164	5.56024e-163	-5.10707e-165	-1.93481e-163	2.7211e-164	2.41181e-163	-3.21222e-164	5.04448e-164	-9.42632e-163	-1.49781e-163	4.26558e-163	-7.54621e-164	1.53649e-162	-4.19129e-163	-1.13132e-163	-1.22147e-162	3.59742e-163	4.34561e-163	3.20175e-163	-8.25288e-164	0
-3.02486e-163	-4.08973e-163	-7.33304e-163	2.99622e-164	6.31249e-164	-7.40817e-164	-1.86756e-163	-2.41569e-163	-6.71974e-163	-1.6897e-163	6.03755e-164	5.56024e-163	-5.10707e-165	-1.93481e-163	2.7211e-164	2.41181e-163	-3.21222e-164	5.04448e-164	-9.42632e-163	-1.49781e-163	4.26558e-163	-7.54621e-164	1.53649e-162	-4.19129e-163	-1.13132e-163	-1.22147e-162	3.59742e-163	4.34561e-163	3.20175e-163	-8.25288e-164	0
-3.02486e-163	-4.08973e-163	-7.33304e-163	2.99622e-164	6.31249e-164	-7.40817e-164	-1.86756e-163	-2.41569e-163	-6.71974e-163	-1.6897e-163	6.03755e-164	5.56024e-163	-5.10707e-165	-1.93481e-163	2.7211e-164	2.41181e-163	-3.21222e-164	5.04448e-164	-9.42632e-163	-1.49781e-163	4.26558e-163	-7.54621e-164	1.53649e-162	-4.19129e-163	-1.13132e-163	-1.22147e-162	3.59742e-163	4.34561e-163	3.20175e-163	-8.25288e-164	0
-3.02486e-163	-4.08973e-163	-7.33304e-163	2.99622e-164	6.31249e-164	-7.40817e-164	-1.86756e-163	-2.41569e-163	-6.71974e-163	-1.6897e-163	6.03755e-164	5.56024e-163	-5.10707e-165	-1.93481e-163	2.7211e-164	2.41181e-163	-3.21222e-164	5.04448e-164	-9.42632e-163	-1.49781e-163	4.26558e-163	-7.54621e-164	1.53649e-162	-4.19129e-163	-1.13132e-163	-1.22147e-162	3.59742e-163	4.34561e-163	3.20175e-163	-8.25288e-164	0
-3.02486e-163	-4.08973e-163	-7.33304e-163	2.99622e-164	6.31249e-164	-7.40817e-164	-1.86756e-163	-2.41569e-163	-6.71974e-163	-1.6897e-163	6.03755e-164	5.56024e-163	-5.10707e-165	-1.93481e-163	2.7211e-164	2.41181e-163	-3.21222e-164	5.04448e-164	-9.42632e-163	-1.49781e-163	4.26558e-163	-7.54621e-164	1.53649e-162	-4.19129e-163	-1.13132e-163	-1.22147e-162	3.59742e-163	4.34561e-163	3.20175e-163	-8.25288e-164	0
-3.02486e-163	-4.08973e-163	-7.33304e-163	2.99622e-164	6.31249e-164	-7.40817e-164	-1.86756e-163	-2.41569e-163	-6.71974e-163	-1.6897e-163	6.03755e-164	5.56024e-163	-5.10707e-165	-1.93481e-163	2.7211e-164	2.41181e-163	-3.21222e-164	5.04448e-164	-9.42632e-163	-1.49781e-163	4.26558e-163	-7.54621e-164	1.53649e-162	-4.19129e-163	-1.13132e-163	-1.22147e-162	3.59742e-163	4.34561e-163	3.20175e-163	-8.25288e-164	0
-3.02486e-163	-4.08973e-163	-7.33304e-163	2.99622e-164	6.31249e-164	-7.40817e-164	-1.86756e-163	-2.41569e-163	-6.71974e-163	-1.6897e-163	6.03755e-164	5.56024e-163	-5.10707e-165	-1.93481e-163	2.7211e-164	2.41181e-163	-3.21222e-164	5.04448e-164	-9.42632e-163	-1.49781e-163	4.26558e-163	-7.54621e-164	1.53649e-162	-4.19129e-163	-1.13132e-163	-1.22147e-162	3.59742e-163	4.34561e-163	3.20175e-163	-8.25288e-164	0
-3.02486e-163	-4.08973e-163	-7.33304e-163	2.99622e-164	6.31249e-164	-7.40817e-164	-1.86756e-163	-2.41569e-163	-6.71974e-163	-1.6897e-163	6.03755e-164	5.56024e-163	-5.10707e-165	-1.93481e-163	2.7211e-164	2.41181e-163	-3.21222e-164	5.04448e-164	-9.42632e-163	-1.49781e-163	4.26558e-163	-7.54621e-164	1.53649e-162	-4.19129e-163	-1.13132e-163	-1.22147e-162	3.59742e-163	4.34561e-163	3.20175e-163	-8.25288e-164	0
-3.02486e-163	-4.08973e-163	-7.33304e-163	2.99622e-164	6.31249e-164	-7.40817e-164	-1.86756e-163	-2.41569e-163	-6.71974e-163	-1.6897e-163	6.03755e-164	5.56024e-163	-5.10707e-165	-1.93481e-163	2.7211e-164	2.41181e-163	-3.21222e-164	5.04448e-164	-9.42632e-163	-1.49781e-163	4.26558e-163	-7.54621e-164	1.53649e-162	-4.19129e-163	-1.13132e-163	-1.22147e-162	3.59742e-163	4.34561e-163	3.20175e-163	-8.25288e-164	0
-3.02486e-163	-4.08973e-163	-7.33304e-163	2.99622e-164	6.31249e-164	-7.40817e-164	-1.86756e-163	-2.41569e-163	-6.71974e-163	-1.6897e-163	6.03755e-164	5.56024e-163	-5.10707e-165	-1.93481e-163	2.7211e-164	2.41181e-163	-3.21222e-164	5.04448e-164	-9.42632e-163	-1.49781e-163	4.26558e-163	-7.54621e-164	1.53649e-162	-4.19129e-163	-1.13132e-163	-1.22147e-162	3.59742e-163	4.34561e-163	3.20175e-163	-8.25288e-164	0
-3.02486e-163	-4.08973e-163	-7.33304e-163	2.99622e-164	6.31249e-164	-7.40817e-164	-1.86756e-163	-2.41569e-163	-6.71974e-163	-1.6897e-163	6.03755e-164	5.56024e-163	-5.10707e-165	-1.93481e-163	2.7211e-164	2.41181e-163	-3.21222e-164	5.04448e-164	-9.42632e-163	-1.49781e-163	4.26558e-163	-7.54621e-164	1.53649e-162	-4.19129e-163	-1.13132e-163	-1.22147e-162	3.59742e-163	4.34561e-163	3.20175e-163	-8.25288e-164	0
-3.02486e-163	-4.08973e-163	-7.33304e-163	2.99622e-164	6.31249e-164	-7.40817e-164	-1.86756e-163	-2.41569e-163	-6.71974e-163	-1.6897e-163	6.03755e-164	5.56024e-163	-5.10707e-165	-1.93481e-163	2.7211e-164	2.41181e-163	-3.21222e-164	5.04448e-164	-9.42632e-163	-1.49781e-163	4.26558e-163	-7.54621e-164	1.53649e-162	-4.19129e-163	-1.13132e-163	-1.22147e-162	3.59742e-163	4.34561e-163	3.20175e-163	-8.25288e-164	0
-3.02486e-163	-4.08973e-163	-7.33304e-163	2.99622e-164	6.31249e-164	-7.40817e-164	-1.86756e-163	-2.41569e-163	-6.71974e-163	-1.6897e-163	6.03755e-164	5.56024e-163	-5.10707e-165	-1.93481e-163	2.7211e-164	2.41181e-163	-3.21222e-164	5.04448e-164	-9.42632e-163	-1.49781e-163	4.26558e-163	-7.54621e-164	1.53649e-162	-4.19129e-163	-1.13132e-163	-1.22147e-162	3.59742e-163	4.34561e-163	3.20175e-163	-8.25288e-164	0
-3.02486e-163	-4.08973e-163	-7.33304e-163	2.99622e-164	6.31249e-164	-7.40817e-164	-1.86756e-163	-2.41569e-163	-6.71974e-163	-1.6897e-163	6.03755e-164	5.56024e-163	-5.10707e-165	-1.93481e-163	2.7211e-164	2.41181e-163	-3.21222e-164	5.04448e-164	-9.42632e-163	-1.49781e-163	4.26558e-163	-7.54621e-164	1.53649e-162	-4.19129e-163	-1.13132e-163	-1.22147e-162	3.59742e-163	4.34561e-163	3.20175e-163	-8.25288e-164	0
-3.02486e-163	-4.08973e-163	-7.33304e-163	2.99622e-164	6.31249e-164	-7.40817e-164	-1.86756e-163	-2.41569e-163	-6.71974e-163	-1.6897e-163	6.03755e-164	5.56024e-163	-5.10707e-165	-1.93481e-163	2.7211e-164	2.41181e-163	-3.21222e-164	5.04448e-164	-9.42632e-163	-1.49781e-163	4.26558e-163	-7.54621e-164	1.53649e-162	-4.19129e-163	-1.13132e-163	-1.22147e-162	3.59742e-163	4.34561e-163	3.20175e-163	-8.25288e-164	0
-3.02486e-163	-4.08973e-163	-7.33304e-163	2.99622e-164	6.31249e-164	-7.40817e-164	-1.86756e-163	-2.41569e-163	-6.71974e-163	-1.6897e-163	6.03755e-164	5.56024e-163	-5.10707e-165	-1.93481e-163	2.7211e-164	2.41181e-163	-3.21222e-164	5.04448e-164	-9.42632e-163	-1.49781e-163	4.26558e-163	-7.54621e-164	1.53649e-162	-4.19129e-163	-1.13132e-163	-1.22147e-162	3.59742e-163	4.34561e-163	3.20175e-163	-8.25288e-164	0
-3.02486e-163	-4.08973e-163	-7.33304e-163	2.99622e-164	6.31249e-164	-7.40817e-164	-1.86756e-163	-2.41569e-163	-6.71974e-163	-1.6897e-163	6.03755e-164	5.56024e-163	-5.10707e-165	-1.93481e-163	2.7211e-164	2.41181e-163	-3.21222e-164	5.04448e-164	-9.42632e-163	-1.49781e-163	4.26558e-163	-7.54621e-164	1.53649e-162	-4.19129e-163	-1.13132e-163	-1.22147e-162	3.59742e-163	4.34561e-163	3.20175e-163	-8.25288e-164	0
-3.02486e-163	-4.08973e-163	-7.33304e-163	2.99622e-164	6.31249e-164	-7.40817e-164	-1.86756e-163	-2.41569e-163	-6.71974e-163	-1.6897e-163	6.03755e-164	5.56024e-163	-5.10707e-165	-1.93481e-163	2.7211e-164	2.41181e-163	-3.21222e-164	5.04448e-164	-9.42632e-163	-1.49781e-163	4.26558e-163	-7.54621e-164	1.53649e-162	-4.19129e-163	-1.13132e-163	-1.22147e-162	3.59742e-163	4.34561e-163	3.20175e-163	-8.25288e-164	0
-3.02486e-163	-4.08973e-163	-7.33304e-163	2.99622e-164	6.31249e-164	-7.40817e-164	-1.86756e-163	-2.41569e-163	-6.71974e-163	-1.6897e-163	6.03755e-164	5.56024e-163	-5.10707e-165	-1.93481e-163	2.7211e-164	2.41181e-163	-3.21222e-164	5.04448e-164	-9.42632e-163	-1.49781e-163	4.26558e-163	-7.54621e-164	1.53649e-162	-4.19129e-163	-1.13132e-163	-1.22147e-162	3.59742e-163	4.34561e-163	3.20175e-163	-8.25288e-164	0
-3.02486e-163	-4.08973e-163	-7.33304e-163	2.99622e-164	6.31249e-164	-7.40817e-164	-1.86756e-163	-2.41569e-163	-6.71974e-163	-1.6897e-163	6.03755e-164	5.56024e-163	-5.10707e-165	-1.93481e-163	2.7211e-164	2.41181e-163	-3.21222e-164	5.04448e-164	-9.42632e-163	-1.49781e-163	4.26558e-163	-7.54621e-164	1.53649e-162	-4.19129e-163	-1.13132e-163	-1.22147e-162	3.59742e-163	4.34561e-163	3.20175e-163	-8.25288e-164	0
-3.02486e-163	-4.08973e-163	-7.33304e-163	2.99622e-164	6.31249e-164	-7.40817e-164	-1.86756e-163	-2.41569e-163	-6.71974e-163	-1.6897e-163	6.03755e-164	5.56024e-163	-5.10707e-165	-1.93481e-163	2.7211e-164	2.41181e-163	-3.21222e-164	5.04448e-164	-9.42632e-163	-1.49781e-163	4.26558e-163	-7.54621e-164	1.53649e-162	-4.19129e-163	-1.13132e-163	-1.22147e-162	3.59742e-163	4.34561e-163	3.20175e-163	-8.25288e-164	0
-3.02486e-163	-4.08973e-163	-7.33304e-163	2.99622e-164	6.31249e-164	-7.40817e-164	-1.86756e-163	-2.41569e-163	-6.71974e-163	-1.6897e-163	6.03755e-164	5.56024e-163	-5.10707e-165	-1.93481e-163	2.7211e-164	2.41181e-163	-3.21222e-164	5.04448e-164	-9.42632e-163	-1.49781e-163	4.26558e-163	-7.54621e-164	1.53649e-162	-4.19129e-163	-1.13132e-163	-1.22147e-162	3.59742e-163	4.34561e-163	3.20175e-163	-8.25288e-164	0
-3.02486e-163	-4.08973e-163	-7.33304e-163	2.99622e-164	6.31249e-164	-7.40817e-164	-1.86756e-163	-2.41569e-163	-6.71974e-163	-1.6897e-163	6.03755e-164	5.56024e-163	-5.10707e-165	-1.93481e-163	2.7211e-164	2.41181e-163	-3.21222e-164	5.04448e-164	-9.42632e-163	-1.49781e-163	4.26558e-163	-7.54621e-164	1.53649e-162	-4.19129e-163	-1.13132e-163	-1.22147e-162	3.59742e-163	4.34561e-163	3.20175e-163	-8.25288e-164	0
-3.02486e-163	-4.08973e-163	-7.33304e-163	2.99622e-164	6.31249e-164	-7.40817e-164	-1.86756e-163	-2.41569e-163	-6.71974e-163	-1.6897e-163	6.03755e-164	5.56024e-163	-5.10707e-165	-1.93481e-163	2.7211e-164	2.41181e-163	-3.21222e-164	5.04448e-164	-9.42632e-163	-1.49781e-163	4.26558e-163	-7.54621e-164	1.53649e-162	-4.19129e-163	-1.13132e-163	-1.22147e-162	3.59742e-163	4.34561e-163	3.20175e-163	-8.25288e-164	0
-3.02486e-163	-4.08973e-163	-7.33304e-163	2.99622e-164	6.31249e-164	-7.40817e-164	-1.86756e-163	-2.41569e-163	-6.71974e-163	-1.6897e-163	6.03755e-164	5.56024e-163	-5.10707e-165	-1.93481e-163	2.7211e-164	2.41181e-163	-3.21222e-164	5.04448e-164	-9.42632e-163	-1.49781e-163	4.26558e-163	-7.54621e-164	1.53649e-162	-4.19129e-163	-1.13132e-163	-1.22147e-162	3.59742e-163	4.34561e-163	3.20175e-163	-8.25288e-164	0
-3.02486e-163	-4.08973e-163	-7.33304e-163	2.99622e-164	6.31249e-164	-7.40817e-164	-1.86756e-163	-2.41569e-163	-6.71974e-163	-1.6897e-163	6.03755e-164	5.56024e-163	-5.10707e-165	-1.93481e-163	2.7211e-164	2.41181e-163	-3.21222e-164	5.04448e-164	-9.42632e-163	-1.49781e-163	4.26558e-163	-7.54621e-164	1.53649e-162	-4.19129e-163	-1.13132e-163	-1.22147e-162	3.59742e-163	4.34561e-163	3.20175e-163	-8.25288e-164	0
-3.02486e-163	-4.08973e-163	-7.33304e-163	2.99622e-164	6.31249e-164	-7.40817e-164	-1.86756e-163	-2.41569e-163	-6.71974e-163	-1.6897e-163	6.03755e-164	5.56024e-163	-5.10707e-165	-1.93481e-163	2.7211e-164	2.41181e-163	-3.21222e-164	5.04448e-164	-9.42632e-163	-1.49781e-163	4.26558e-163	-7.54621e-164	1.53649e-162	-4.19129e-163	-1.13132e-163	-1.22147e-162	3.59742e-163	4.34561e-163	3.20175e-163	-8.25288e-164	0
-3.02486e-163	-4.08973e-163	-7.33304e-163	2.99622e-164	6.31249e-164	-7.40817e-164	-1.86756e-163	-2.41569e-163	-6.71974e-163	-1.6897e-163	6.03755e-164	5.56024e-163	-5.10707e-165	-1.93481e-163	2.7211e-164	2.41181e-163	-3.21222e-164	5.04448e-164	-9.42632e-163	-1.49781e-163	4.26558e-163	-7.54621e-164	1.53649e-162	-4.19129e-163	-1.13132e-163	-1.22147e-162	3.59742e-163	4.34561e-163	3.20175e-163	-8.25288e-164	0
-3.02486e-163	-4.08973e-163	-7.33304e-163	2.99622e-164	6.31249e-164	-7.40817e-164	-1.86756e-163	-2.41569e-163	-6.71974e-163	-1.6897e-163	6.03755e-164	5.56024e-163	-5.10707e-165	-1.93481e-163	2.7211e-164	2.41181e-163	-3.21222e-164	5.04448e-164	-9.42632e-163	-1.49781e-163	4.26558e-163	-7.54621e-164	1.53649e-162	-4.19129e-163	-1.13132e-163	-1.22147e-162	3.59742e-163	4.34561e-163	3.20175e-163	-8.25288e-164	0
-3.02486e-163	-4.08973e-163	-7.33304e-163	2.99622e-164	6.31249e-164	-7.40817e-164	-1.86756e-163	-2.41569e-163	-6.71974e-163	-1.6897e-163	6.03755e-164	5.56024e-163	-5.10707e-165	-1.93481e-163	2.7211e-164	2.41181e-163	-3.21222e-164	5.04448e-164	-9.42632e-163	-1.49781e-163	4.26558e-163	-7.54621e-164	1.53649e-162	-4.19129e-163	-1.13132e-163	-1.22147e-162	3.59742e-163	4.34561e-163	3.20175e-163	-8.25288e-164	0
-3.02486e-163	-4.08973e-163	-7.33304e-163	2.99622e-164	6.31249e-164	-7.40817e-164	-1.86756e-163	-2.41569e-163	-6.71974e-163	-1.6897e-163	6.03755e-164	5.56024e-163	-5.10707e-165	-1.93481e-163	2.7211e-164	2.41181e-163	-3.21222e-164	5.04448e-164	-9.42632e-163	-1.49781e-163	4.26558e-163	-7.54621e-164	1.53649e-162	-4.19129e-163	-1.13132e-163	-1.22147e-162	3.59742e-163	4.34561e-163	3.20175e-163	-8.25288e-164	0
-3.02486e-163	-4.08973e-163	-7.33304e-163	2.99622e-164	6.31249e-164	-7.40817e-164	-1.86756e-163	-2.41569e-163	-6.71974e-163	-1.6897e-163	6.03755e-164	5.56024e-163	-5.10707e-165	-1.93481e-163	2.7211e-164	2.41181e-163	-3.21222e-164	5.04448e-164	-9.42632e-163	-1.49781e-163	4.26558e-163	-7.54621e-164	1.53649e-162	-4.19129e-163	-1.13132e-163	-1.22147e-162	3.59742e-163	4.34561e-163	3.20175e-163	-8.25288e-164	0
-3.02486e-163	-4.08973e-163	-7.33304e-163	2.99622e-164	6.31249e-164	-7.40817e-164	-1.86756e-163	-2.41569e-163	-6.71974e-163	-1.6897e-163	6.03755e-164	5.56024e-163	-5.10707e-165	-1.93481e-163	2.7211e-164	2.41181e-163	-3.21222e-164	5.04448e-164	-9.42632e-163	-1.49781e-163	4.26558e-163	-7.54621e-164	1.53649e-162	-4.19129e-163	-1.13132e-163	-1.22147e-162	3.59742e-163	4.34561e-163	3.20175e-163	-8.25288e-164	0
-3.02486e-163	-4.08973e-163	-7.33304e-163	2.99622e-164	6.31249e-164	-7.40817e-164	-1.86756e-163	-2.41569e-163	-6.71974e-163	-1.6897e-163	6.03755e-164	5.56024e-163	-5.10707e-165	-1.93481e-163	2.7211e-164	2.41181e-163	-3.21222e-164	5.04448e-164	-9.42632e-163	-1.49781e-163	4.26558e-163	-7.54621e-164	1.53649e-162	-4.19129e-163	-1.13132e-163	-1.22147e-162	3.59742e-163	4.34561e-163	3.20175e-163	-8.25288e-164	0
-3.02486e-163	-4.08973e-163	-7.33304e-163	2.99622e-164	6.31249e-164	-7.40817e-164	-1.86756e-163	-2.41569e-163	-6.71974e-163	-1.6897e-163	6.03755e-164	5.56024e-163	-5.10707e-165	-1.93481e-163	2.7211e-164	2.41181e-163	-3.21222e-164	5.04448e-164	-9.42632e-163	-1.49781e-163	4.26558e-163	-7.54621e-164	1.53649e-162	-4.19129e-163	-1.13132e-163	-1.22147e-162	3.59742e-163	4.34561e-163	3.20175e-163	-8.25288e-164	0
-3.02486e-163	-4.08973e-163	-7.33304e-163	2.99622e-164	6.31249e-164	-7.40817e-164	-1.86756e-163	-2.41569e-163	-6.71974e-163	-1.6897e-163	6.03755e-164	5.56024e-163	-5.10707e-165	-1.93481e-163	2.7211e-164	2.41181e-163	-3.21222e-164	5.04448e-164	-9.42632e-163	-1.49781e-163	4.26558e-163	-7.54621e-164	1.53649e-162	-4.19129e-163	-1.13132e-163	-1.22147e-162	3.59742e-163	4.34561e-163	3.20175e-163	-8.25288e-164	0
-3.02486e-163	-4.08973e-163	-7.33304e-163	2.99622e-164	6.31249e-164	-7.40817e-164	-1.86756e-163	-2.41569e-163	-6.71974e-163	-1.6897e-163	6.03755e-164	5.56024e-163	-5.10707e-165	-1.93481e-163	2.7211e-164	2.41181e-163	-3.21222e-164	5.04448e-164	-9.42632e-163	-1.49781e-163	4.26558e-163	-7.54621e-164	1.53649e-162	-4.19129e-163	-1.13132e-163	-1.22147e-162	3.59742e-163	4.34561e-163	3.20175e-163	-8.25288e-164	0
-3.02486e-163	-4.08973e-163	-7.33304e-163	2.99622e-164	6.31249e-164	-7.40817e-164	-1.86756e-163	-2.41569e-163	-6.71974e-163	-1.6897e-163	6.03755e-164	5.56024e-163	-5.10707e-165	-1.93481e-163	2.7211e-164	2.41181e-163	-3.21222e-164	5.04448e-164	-9.42632e-163	-1.49781e-163	4.26558e-163	-7.54621e-164	1.53649e-162	-4.19129e-163	-1.13132e-163	-1.22147e-162	3.59742e-163	4.34561e-163	3.20175e-163	-8.25288e-164	0
-3.02486e-163	-4.08973e-163	-7.33304e-163	2.99622e-164	6.31249e-164	-7.40817e-164	-1.86756e-163	-2.41569e-163	-6.71974e-163	-1.6897e-163	6.03755e-164	5.56024e-163	-5.10707e-165	-1.93481e-163	2.7211e-164	2.41181e-163	-3.21222e-164	5.04448e-164	-9.42632e-163	-1.49781e-163	4.26558e-163	-7.54621e-164	1.53649e-162	-4.19129e-163	-1.13132e-163	-1.22147e-162	3.59742e-163	4.34561e-163	3.20175e-163	-8.25288e-164	0
-3.02486e-163	-4.08973e-163	-7.33304e-163	2.99622e-164	6.31249e-164	-7.40817e-164	-1.86756e-163	-2.41569e-163	-6.71974e-163	-1.6897e-163	6.03755e-164	5.56024e-163	-5.10707e-165	-1.93481e-163	2.7211e-164	2.41181e-163	-3.21222e-164	5.04448e-164	-9.42632e-163	-1.49781e-163	4.26558e-163	-7.54621e-164	1.53649e-162	-4.19129e-163	-1.13132e-163	-1.22147e-162	3.59742e-163	4.34561e-163	3.20175e-163	-8.25288e-164	0
-3.02486e-163	-4.08973e-163	-7.33304e-163	2.99622e-164	6.31249e-164	-7.40817e-164	-1.86756e-163	-2.41569e-163	-6.71974e-163	-1.6897e-163	6.03755e-164	5.56024e-163	-5.10707e-165	-1.93481e-163	2.7211e-164	2.41181e-163	-3.21222e-164	5.04448e-164	-9.42632e-163	-1.49781e-163	4.26558e-163	-7.54621e-164	1.53649e-162	-4.19129e-163	-1.13132e-163	-1.22147e-162	3.59742e-163	4.34561e-163	3.20175e-163	-8.25288e-164	0
-3.02486e-163	-4.08973e-163	-7.33304e-163	2.99622e-164	6.31249e-164	-7.40817e-164	-1.86756e-163	-2.41569e-163	-6.71974e-163	-1.6897e-163	6.03755e-164	5.56024e-163	-5.10707e-165	-1.93481e-163	2.7211e-164	2.41181e-163	-3.21222e-164	5.04448e-164	-9.42632e-163	-1.49781e-163	4.26558e-163	-7.54621e-164	1.53649e-162	-4.19129e-163	-1.13132e-163	-1.22147e-162	3.59742e-163	4.34561e-163	3.20175e-163	-8.25288e-164	0
-3.02486e-163	-4.08973e-163	-7.33304e-163	2.99622e-164	6.31249e-164	-7.40817e-164	-1.86756e-163	-2.41569e-163	-6.71974e-163	-1.6897e-163	6.03755e-164	5.56024e-163	-5.10707e-165	-1.93481e-163	2.7211e-164	2.41181e-163	-3.21222e-164	5.04448e-164	-9.42632e-163	-1.49781e-163	4.26558e-163	-7.54621e-164	1.53649e-162	-4.19129e-163	-1.13132e-163	-1.22147e-162	3.59742e-163	4.34561e-163	3.20175e-163	-8.25288e-164	0
-3.02486e-163	-4.08973e-163	-7.33304e-163	2.99622e-164	6.31249e-164	-7.40817e-164	-1.86756e-163	-2.41569e-163	-6.71974e-163	-1.6897e-163	6.03755e-164	5.56024e-163	-5.10707e-165	-1.93481e-163	2.7211e-164	2.41181e-163	-3.21222e-164	5.04448e-164	-9.42632e-163	-1.49781e-163	4.26558e-163	-7.54621e-164	1.53649e-162	-4.19129e-163	-1.13132e-163	-1.22147e-162	3.59742e-163	4.34561e-163	3.20175e-163	-8.25288e-164	0
-3.02486e-163	-4.08973e-163	-7.33304e-163	2.99622e-164	6.31249e-164	-7.40817e-164	-1.86756e-163	-2.41569e-163	-6.71974e-163	-1.6897e-163	6.03755e-164	5.56024e-163	-5.10707e-165	-1.93481e-163	2.7211e-164	2.41181e-163	-3.21222e-164	5.04448e-164	-9.42632e-163	-1.49781e-163	4.26558e-163	-7.54621e-164	1.53649e-162	-4.19129e-163	-1.13132e-163	-1.22147e-162	3.59742e-163	4.34561e-163	3.20175e-163	-8.25288e-164	0
-3.02486e-163	-4.08973e-163	-7.33304e-163	2.99622e-164	6.31249e-164	-7.40817e-164	-1.86756e-163	-2.41569e-163	-6.71974e-163	-1.6897e-163	6.03755e-164	5.56024e-163	-5.10707e-165	-1.93481e-163	2.7211e-164	2.41181e-163	-3.21222e-164	5.04448e-164	-9.42632e-163	-1.49781e-163	4.26558e-163	-7.54621e-164	1.53649e-162	-4.19129e-163	-1.13132e-163	-1.22147e-162	3.59742e-163	4.34561e-163	3.20175e-163	-8.25288e-164	0
-3.02486e-163	-4.08973e-163	-7.33304e-163	2.99622e-164	6.31249e-164	-7.40817e-164	-1.86756e-163	-2.41569e-163	-6.71974e-163	-1.6897e-163	6.03755e-164	5.56024e-163	-5.10707e-165	-1.93481e-163	2.7211e-164	2.41181e-163	-3.21222e-164	5.04448e-164	-9.42632e-163	-1.49781e-163	4.26558e-163	-7.54621e-164	1.53649e-162	-4.19129e-163	-1.13132e-163	-1.22147e-162	3.59742e-163	4.34561e-163	3.20175e-163	-8.25288e-164	0
-3.02486e-163	-4.08973e-163	-7.33304e-163	2.99622e-164	6.31249e-164	-7.40817e-164	-1.86756e-163	-2.41569e-163	-6.71974e-163	-1.6897e-163	6.03755e-164	5.56024e-163	-5.10707e-165	-1.93481e-163	2.7211e-164	2.41181e-163	-3.21222e-164	5.04448e-164	-9.42632e-163	-1.49781e-163	4.26558e-163	-7.54621e-164	1.53649e-162	-4.19129e-163	-1.13132e-163	-1.22147e-162	3.59742e-163	4.34561e-163	3.20175e-163	-8.25288e-164	0
-3.02486e-163	-4.08973e-163	-7.33304e-163	2.99622e-164	6.31249e-164	-7.40817e-164	-1.86756e-163	-2.41569e-163	-6.71974e-163	-1.6897e-163	6.03755e-164	5.56024e-163	-5.10707e-165	-1.93481e-163	2.7211e-164	2.41181e-163	-3.21222e-164	5.04448e-164	-9.42632e-163	-1.49781e-163	4.26558e-163	-7.54621e-164	1.53649e-162	-4.19129e-163	-1.13132e-163	-1.22147e-162	3.59742e-163	4.34561e-163	3.20175e-163	-8.25288e-164	0
-3.02486e-163	-4.08973e-163	-7.33304e-163	2.99622e-164	6.31249e-164	-7.40817e-164	-1.86756e-163	-2.41569e-163	-6.71974e-163	-1.6897e-163	6.03755e-164	5.56024e-163	-5.10707e-165	-1.93481e-163	2.7211e-164	2.41181e-163	-3.21222e-164	5.04448e-164	-9.42632e-163	-1.49781e-163	4.26558e-163	-7.54621e-164	1.53649e-162	-4.19129e-163	-1.13132e-163	-1.22147e-162	3.59742e-163	4.34561e-163	3.20175e-163	-8.25288e-164	0
-3.02486e-163	-4.08973e-163	-7.33304e-163	2.99622e-164	6.31249e-164	-7.40817e-164	-1.86756e-163	-2.41569e-163	-6.71974e-163	-1.6897e-163	6.03755e-164	5.56024e-163	-5.10707e-165	-1.93481e-163	2.7211e-164	2.41181e-163	-3.21222e-164	5.04448e-164	-9.42632e-163	-1.49781e-163	4.26558e-163	-7.54621e-164	1.53649e-162	-4.19129e-163	-1.13132e-163	-1.22147e-162	3.59742e-163	4.34561e-163	3.20175e-163	-8.25288e-164	0
-3.02486e-163	-4.08973e-163	-7.33304e-163	2.99622e-164	6.31249e-164	-7.40817e-164	-1.86756e-163	-2.41569e-163	-6.71974e-163	-1.6897e-163	6.03755e-164	5.56024e-163	-5.10707e-165	-1.93481e-163	2.7211e-164	2.41181e-163	-3.21222e-164	5.04448e-164	-9.42632e-163	-1.49781e-163	4.26558e-163	-7.54621e-164	1.53649e-162	-4.19129e-163	-1.13132e-163	-1.22147e-162	3.59742e-163	4.34561e-163	3.20175e-163	-8.25288e-164	0
-3.02486e-163	-4.08973e-163	-7.33304e-163	2.99622e-164	6.31249e-164	-7.40817e-164	-1.86756e-163	-2.41569e-163	-6.71974e-163	-1.6897e-163	6.03755e-164	5.56024e-163	-5.10707e-165	-1.93481e-163	2.7211e-164	2.41181e-163	-3.21222e-164	5.04448e-164	-9.42632e-163	-1.49781e-163	4.26558e-163	-7.54621e-164	1.53649e-162	-4.19129e-163	-1.13132e-163	-1.22147e-162	3.59742e-163	4.34561e-163	3.20175e-163	-8.25288e-164	0
-3.02486e-163	-4.08973e-163	-7.33304e-163	2.99622e-164	6.31249e-164	-7.40817e-164	-1.86756e-163	-2.41569e-163	-6.71974e-163	-1.6897e-163	6.03755e-164	5.56024e-163	-5.10707e-165	-1.93481e-163	2.7211e-164	2.41181e-163	-3.21222e-164	5.04448e-164	-9.42632e-163	-1.49781e-163	4.26558e-163	-7.54621e-164	1.53649e-162	-4.19129e-163	-1.13132e-163	-1.22147e-162	3.59742e-163	4.34561e-163	3.20175e-163	-8.25288e-164	0
-3.02486e-163	-4.08973e-163	-7.33304e-163	2.99622e-164	6.31249e-164	-7.40817e-164	-1.86756e-163	-2.41569e-163	-6.71974e-163	-1.6897e-163	6.03755e-164	5.56024e-163	-5.10707e-165	-1.93481e-163	2.7211e-164	2.41181e-163	-3.21222e-164	5.04448e-164	-9.42632e-163	-1.49781e-163	4.26558e-163	-7.54621e-164	1.53649e-162	-4.19129e-163	-1.13132e-163	-1.22147e-162	3.59742e-163	4.34561e-163	3.20175e-163	-8.25288e-164	0
-3.02486e-163	-4.08973e-163	-7.33304e-163	2.99622e-164	6.31249e-164	-7.40817e-164	-1.86756e-163	-2.41569e-163	-6.71974e-163	-1.6897e-163	6.03755e-164	5.56024e-163	-5.10707e-165	-1.93481e-163	2.7211e-164	2.41181e-163	-3.21222e-164	5.04448e-164	-9.42632e-163	-1.49781e-163	4.26558e-163	-7.54621e-164	1.53649e-162	-4.19129e-163	-1.13132e-163	-1.22147e-162	3.59742e-163	4.34561e-163	3.20175e-163	-8.25288e-164	0
-3.02486e-163	-4.08973e-163	-7.33304e-163	2.99622e-164	6.31249e-164	-7.40817e-164	-1.86756e-163	-2.41569e-163	-6.71974e-163	-1.6897e-163	6.03755e-164	5.56024e-163	-5.10707e-165	-1.93481e-163	2.7211e-164	2.41181e-163	-3.21222e-164	5.04448e-164	-9.42632e-163	-1.49781e-163	4.26558e-163	-7.54621e-164	1.53649e-162	-4.19129e-163	-1.13132e-163	-1.22147e-162	3.59742e-163	4.34561e-163	3.20175e-163	-8.25288e-164	0
-3.02486e-163	-4.08973e-163	-7.33304e-163	2.99622e-164	6.31249e-164	-7.40817e-164	-1.86756e-163	-2.41569e-163	-6.71974e-163	-1.6897e-163	6.03755e-164	5.56024e-163	-5.10707e-165	-1.93481e-163	2.7211e-164	2.41181e-163	-3.21222e-164	5.04448e-164	-9.42632e-163	-1.49781e-163	4.26558e-163	-7.54621e-164	1.53649e-162	-4.19129e-163	-1.13132e-163	-1.22147e-162	3.59742e-163	4.34561e-163	3.20175e-163	-8.25288e-164	0
-3.02486e-163	-4.08973e-163	-7.33304e-163	2.99622e-164	6.31249e-164	-7.40817e-164	-1.86756e-163	-2.41569e-163	-6.71974e-163	-1.6897e-163	6.03755e-164	5.56024e-163	-5.10707e-165	-1.93481e-163	2.7211e-164	2.41181e-163	-3.21222e-164	5.04448e-164	-9.42632e-163	-1.49781e-163	4.26558e-163	-7.54621e-164	1.53649e-162	-4.19129e-163	-1.13132e-163	-1.22147e-162	3.59742e-163	4.34561e-163	3.20175e-163	-8.25288e-164	0
-3.02486e-163	-4.08973e-163	-7.33304e-163	2.99622e-164	6.31249e-164	-7.40817e-164	-1.86756e-163	-2.41569e-163	-6.71974e-163	-1.6897e-163	6.03755e-164	5.56024e-163	-5.10707e-165	-1.93481e-163	2.7211e-164	2.41181e-163	-3.21222e-164	5.04448e-164	-9.42632e-163	-1.49781e-163	4.26558e-163	-7.54621e-164	1.53649e-162	-4.19129e-163	-1.13132e-163	-1.22147e-162	3.59742e-163	4.34561e-163	3.20175e-163	-8.25288e-164	0
-3.02486e-163	-4.08973e-163	-7.33304e-163	2.99622e-164	6.31249e-164	-7.40817e-164	-1.86756e-163	-2.41569e-163	-6.71974e-163	-1.6897e-163	6.03755e-164	5.56024e-163	-5.10707e-165	-1.93481e-163	2.7211e-164	2.41181e-163	-3.21222e-164	5.04448e-164	-9.42632e-163	-1.49781e-163	4.26558e-163	-7.54621e-164	1.53649e-162	-4.19129e-163	-1.13132e-163	-1.22147e-162	3.59742e-163	4.34561e-163	3.20175e-163	-8.25288e-164	0
-3.02486e-163	-4.08973e-163	-7.33304e-163	2.99622e-164	6.31249e-164	-7.40817e-164	-1.86756e-163	-2.41569e-163	-6.71974e-163	-1.6897e-163	6.03755e-164	5.56024e-163	-5.10707e-165	-1.93481e-163	2.7211e-164	2.41181e-163	-3.21222e-164	5.04448e-164	-9.42632e-163	-1.49781e-163	4.26558e-163	-7.54621e-164	1.53649e-162	-4.19129e-163	-1.13132e-163	-1.22147e-162	3.59742e-163	4.34561e-163	3.20175e-163	-8.25288e-164	0
-3.02486e-163	-4.08973e-163	-7.33304e-163	2.99622e-164	6.31249e-164	-7.40817e-164	-1.86756e-163	-2.41569e-163	-6.71974e-163	-1.6897e-163	6.03755e-164	5.56024e-163	-5.10707e-165	-1.93481e-163	2.7211e-164	2.41181e-163	-3.21222e-164	5.04448e-164	-9.42632e-163	-1.49781e-163	4.26558e-163	-7.54621e-164	1.53649e-162	-4.19129e-163	-1.13132e-163	-1.22147e-162	3.59742e-163	4.34561e-163	3.20175e-163	-8.25288e-164	0
-3.02486e-163	-4.08973e-163	-7.33304e-163	2.99622e-164	6.31249e-164	-7.40817e-164	-1.86756e-163	-2.41569e-163	-6.71974e-163	-1.6897e-163	6.03755e-164	5.56024e-163	-5.10707e-165	-1.93481e-163	2.7211e-164	2.41181e-163	-3.21222e-164	5.04448e-164	-9.42632e-163	-1.49781e-163	4.26558e-163	-7.54621e-164	1.53649e-162	-4.19129e-163	-1.13132e-163	-1.22147e-162	3.59742e-163	4.34561e-163	3.20175e-163	-8.25288e-164	0
[truncated: 2,025 more rows]
