# Supplementary material for: A modified shuffled frog leaping algorithm with inertia weight
Source: Sci Rep. 2024 Feb 20;14:4146. doi: 10.1038/s41598-024-51306-1 (PMC11224354; doi:10.1038/s41598-024-51306-1)
Supplement: Supplementary file 1 — Supplementary Information. [file 41598_2024_51306_MOESM1_ESM.zip › data/F1/MSFLA_Q_16.xls]

## Sheet: Sheet1
3.31979	-2.93663	7.42272	-1.08973	-1.01884	-0.784674	0.22989	-0.358292	-5.28727	-0.147231	0.53266	0.899368	0.0693911	0.0515815	-1.41868	-0.313241	1.18426	-2.58528	-2.49535	6.29061	0.00802498	3.63165	-6.46601	-0.655305	0.131623	2.58406	0.578651	6.33632	-10.9951	-0.0772553	386.34
0.331697	-0.442849	-0.265818	0.0471582	0.61545	-0.168601	-0.157763	-0.808104	0.0947576	0.162015	-0.000523002	0.12933	0.0584244	-0.0156354	0.0261152	0.385141	-0.106494	-0.109984	-0.043383	0.398312	-0.468117	0.0820702	0.0261051	0.308584	0.135049	8.3164e-06	0.18193	0.39254	0.0822921	-0.0361653	2.38803
0.000259404	0.0187664	0.0049586	-0.00370227	-0.00269578	0.00654904	0.00733972	0.0615757	-0.00355113	0.0117475	0.0236792	0.0487049	0.018193	-0.00219553	0.00390062	-0.0330577	-0.0370101	-0.00171036	-0.0268263	0.00127906	-0.0511085	-0.00921383	0.00308835	0.0103478	-0.0086895	-0.0179782	0.0468422	0.0541065	0.000870738	0.016853	0.0195262
0.000328256	-0.000407406	-0.000612881	-0.000818687	0.000262823	-0.0042571	0.00346205	-0.000242704	0.000284486	0.000363863	0.000474167	0.00317017	-3.85231e-05	-0.000714399	0.00329638	0.000830659	-0.000705618	0.00347151	0.00160198	0.000787711	7.39734e-05	1.92816e-05	0.00306514	0.000623734	-0.00115242	0.00156177	-0.000659786	6.21058e-05	-7.69899e-05	-9.23957e-06	8.38509e-05
-2.2726e-05	0.000111689	1.2384e-05	-0.000171794	-0.00040389	-0.000514428	-0.000207324	-0.000173498	6.73432e-05	1.71453e-05	0.000125597	0.000296016	4.77081e-05	-5.21926e-05	0.000202286	-4.79117e-05	5.33817e-05	-8.88709e-05	2.35626e-05	-3.08966e-05	-0.000139797	4.58451e-05	7.38586e-05	5.63656e-06	0.000148084	0.000457385	0.000556797	-6.41246e-05	4.36146e-05	-1.04095e-05	1.28661e-06
-6.27247e-06	-2.29767e-05	4.93821e-06	-8.60301e-07	-2.37846e-06	-5.04559e-06	3.05647e-05	-3.89971e-07	-2.62687e-05	1.40555e-05	5.32512e-06	5.33921e-06	1.13399e-07	2.23205e-06	-1.81692e-06	-2.38435e-06	-9.15364e-06	2.06321e-05	-7.04663e-06	-4.24903e-05	-4.30231e-06	3.98709e-05	-1.00437e-07	-6.5312e-06	7.57382e-06	-1.58674e-05	-7.78098e-07	2.15325e-05	-3.79932e-05	3.22715e-06	8.75902e-09
-2.77873e-06	-4.56799e-08	-2.56086e-08	1.13825e-06	-2.2246e-07	4.7124e-07	-5.79027e-07	6.30444e-07	3.83344e-07	4.39067e-07	-2.92098e-08	-2.29683e-07	-2.37209e-07	1.81468e-07	1.27667e-06	4.91431e-07	-6.87895e-07	2.43323e-07	3.77563e-08	4.71709e-07	1.98181e-08	-3.91393e-07	4.86708e-07	-9.73394e-08	-1.20195e-06	9.33493e-07	-7.74228e-07	-1.50197e-06	6.38521e-08	4.37929e-08	1.87116e-11
9.69924e-08	2.2199e-07	1.37763e-09	1.69418e-07	-4.62912e-08	1.73643e-08	5.79412e-09	-4.14058e-09	-8.91047e-09	-1.01889e-07	4.68433e-09	5.84272e-09	4.73124e-10	1.9509e-09	1.65267e-07	-1.17593e-08	-1.22817e-07	6.83568e-09	-5.59964e-08	-2.37089e-08	1.7177e-07	1.70853e-09	2.75774e-08	-1.18186e-07	9.89718e-08	5.82153e-09	3.37974e-08	-8.33214e-08	-3.59207e-07	-1.19133e-07	3.5206e-13
-6.96059e-09	-2.02529e-09	3.21501e-08	2.00336e-08	2.96059e-09	1.99536e-08	-2.81263e-08	-7.88782e-09	-8.21983e-09	-1.31697e-08	2.52161e-09	1.00371e-09	-1.54705e-08	4.67522e-10	-2.66143e-10	-2.42724e-10	-1.08121e-09	8.38796e-09	-9.75163e-09	-2.30271e-08	1.01969e-08	-3.5765e-09	-4.09161e-09	-2.1279e-09	-5.99719e-09	2.40867e-09	-1.46735e-08	-1.40032e-08	4.82202e-09	-1.07008e-08	4.66164e-15
-3.7371e-11	4.61133e-10	2.85286e-11	1.27581e-09	-6.62058e-11	-2.22074e-10	1.4585e-10	2.52268e-10	1.93696e-09	-1.24823e-11	-5.6294e-10	-3.0335e-10	-3.59002e-10	-2.6688e-10	-5.57591e-10	4.62918e-09	5.12302e-11	1.37058e-09	-2.11667e-10	1.17294e-11	-3.75207e-10	1.38903e-09	3.8809e-10	-2.09865e-10	2.18789e-10	5.58622e-10	-6.71033e-10	-3.24624e-11	1.68636e-10	3.02362e-10	3.32043e-17
2.90939e-11	2.3459e-11	-6.95686e-11	-2.99104e-12	3.32749e-11	-2.2008e-12	1.98844e-11	1.17229e-11	-1.48197e-11	-7.89477e-13	7.94131e-12	-1.25867e-10	-6.36262e-11	-3.48688e-12	-2.58875e-11	-8.2171e-12	4.22828e-11	-2.54547e-11	-3.4659e-11	8.72696e-12	2.89049e-11	-2.97735e-12	-2.14117e-10	4.56326e-11	1.72897e-10	3.9757e-11	-4.71337e-11	-1.71167e-10	-1.45935e-10	-5.84111e-11	1.69003e-19
-4.47613e-12	4.83375e-13	1.22928e-12	1.6492e-12	-1.0992e-12	-5.52565e-12	-1.26784e-11	4.21042e-12	-1.34176e-12	1.89448e-12	7.51286e-13	-5.63464e-12	3.47065e-13	2.64224e-12	-7.2847e-12	4.25616e-13	-5.76828e-13	-6.37621e-13	4.87139e-12	-8.0643e-13	-2.31973e-12	-6.0434e-13	3.56486e-12	2.53952e-12	-1.31458e-12	-4.54376e-13	-6.65087e-12	1.85145e-11	2.30903e-11	2.45209e-12	1.31092e-21
4.21733e-13	-1.56274e-14	-2.21665e-13	1.24019e-13	3.20384e-13	9.092e-14	7.80189e-13	-1.82816e-13	-1.37836e-12	-3.43068e-13	3.81382e-13	-1.91037e-14	4.57414e-15	-1.24637e-12	1.61853e-12	-8.05885e-13	1.19906e-12	-1.54427e-12	2.75202e-13	3.68908e-13	2.50906e-14	3.65018e-13	1.23408e-12	-7.3808e-14	6.49725e-13	3.60643e-13	-5.86314e-13	5.72057e-13	-5.89161e-13	-1.04166e-13	1.52594e-23
1.15419e-17	2.1226e-13	5.25359e-15	-2.02053e-14	1.96146e-14	-6.79435e-14	8.96447e-14	1.26703e-14	-8.57184e-14	6.9413e-15	3.92653e-14	-4.30236e-15	-1.78989e-14	1.76449e-14	1.71816e-14	-1.11617e-13	-1.12007e-13	4.71637e-15	9.02747e-15	1.01596e-14	-1.75972e-14	-1.1025e-14	1.47752e-13	-1.98101e-14	-2.39673e-14	-2.70069e-14	-7.22279e-14	-2.20127e-15	-1.23042e-13	-3.42169e-14	1.39272e-25
1.57068e-16	1.78527e-15	-4.54373e-15	6.76228e-15	-1.78783e-14	1.69669e-15	3.34342e-15	1.74268e-15	-1.05524e-14	-7.23125e-15	6.24163e-15	3.94819e-15	2.20465e-15	8.49882e-15	-9.05076e-16	2.39383e-15	1.57613e-15	-1.31724e-15	4.93681e-15	1.14098e-14	-1.63581e-14	-3.44698e-15	9.06215e-15	4.72344e-16	7.76626e-16	-1.94116e-14	-2.28131e-15	-5.7029e-16	2.99323e-15	-5.69026e-18	1.62064e-27
-8.76945e-17	2.03792e-16	-5.98024e-16	-1.16867e-16	1.39594e-16	9.10328e-17	8.18908e-16	-1.06771e-15	-2.19974e-15	8.01168e-16	-2.35309e-16	-1.46992e-17	-2.08921e-16	6.07029e-17	-1.04331e-16	-8.84376e-16	-4.89534e-16	3.76831e-16	-5.79214e-17	4.02162e-17	1.26262e-16	-8.29296e-16	-5.63524e-17	-7.42141e-16	9.9776e-18	-3.84286e-17	-6.71398e-17	-1.79238e-16	2.60694e-16	-1.0083e-16	1.03961e-29
-7.88288e-18	3.84097e-17	-7.07123e-17	-6.92216e-18	-3.53629e-17	-1.95059e-17	-2.97795e-17	1.62154e-17	-3.4551e-17	-1.86278e-17	-9.77431e-17	-1.2383e-16	8.10375e-18	1.38729e-17	6.68773e-18	1.84996e-17	-1.27943e-17	2.41262e-17	2.58577e-17	7.04369e-18	-3.40165e-19	2.2936e-18	-1.73448e-16	1.40186e-16	-1.08059e-17	8.74339e-18	2.72693e-17	-3.77414e-17	-4.14592e-19	-1.88856e-17	9.03637e-32
9.51318e-19	1.41452e-20	6.8264e-19	1.14778e-18	3.39117e-18	-1.5169e-18	-1.97999e-17	1.06705e-18	5.38564e-19	1.49507e-18	-2.72325e-18	2.08891e-18	9.64722e-18	1.13793e-18	1.56019e-18	1.77315e-18	1.12643e-17	1.24702e-18	1.60459e-18	7.50947e-18	-2.15923e-18	2.11762e-18	5.65999e-18	1.65413e-18	2.16524e-18	-4.13664e-18	-4.68592e-18	5.75861e-18	-3.2167e-18	-4.82173e-19	8.42733e-34
-2.57743e-19	-4.80475e-21	-3.55197e-19	-1.93256e-19	3.56455e-20	4.78389e-20	-1.27991e-20	2.47403e-19	5.35485e-19	-2.83286e-19	3.08971e-20	-9.70927e-20	-2.08761e-19	-1.2622e-19	1.19624e-19	-5.79051e-20	2.50444e-19	2.02989e-19	2.77294e-19	8.21376e-20	-4.66265e-20	2.22458e-19	1.49765e-18	-1.1897e-19	-2.51605e-20	3.06195e-19	-4.25509e-19	1.18122e-19	1.71555e-20	3.22546e-20	3.53653e-36
4.22555e-22	-1.11285e-20	2.25167e-21	-4.54939e-21	-3.90062e-20	-2.13974e-20	2.37979e-20	-1.16453e-20	-3.59273e-21	-9.85967e-21	-3.2077e-21	5.99368e-20	3.31437e-21	-4.83322e-21	-7.49074e-21	4.44333e-22	-4.56591e-20	-5.69632e-21	-4.47841e-21	-5.493e-21	-1.54216e-20	-1.15016e-20	-6.71938e-21	-8.3816e-21	4.52435e-21	-2.72409e-20	7.03436e-21	-7.63482e-22	1.98321e-20	2.64732e-21	1.05004e-38
5.35579e-24	-4.80555e-21	-5.88661e-23	-1.05049e-20	-6.02522e-22	-2.15026e-22	-1.55975e-22	-3.5085e-22	-8.05777e-23	2.45533e-22	4.56236e-22	1.38694e-22	-6.68192e-23	1.21788e-21	-5.13584e-23	-1.20801e-22	8.7551e-22	5.04911e-23	1.51211e-21	2.81436e-21	1.11231e-21	-8.27511e-22	1.18611e-22	2.60756e-22	2.91006e-22	8.22788e-22	4.55805e-21	3.30011e-22	7.52725e-22	7.88996e-22	1.71621e-40
1.59361e-22	8.15277e-22	1.80367e-22	1.61944e-22	9.93791e-23	1.16324e-22	-2.89974e-23	5.86911e-22	-1.21504e-22	5.83338e-23	-5.1039e-23	-1.89051e-23	1.51426e-22	-1.43505e-23	-2.38938e-22	-1.00514e-21	1.32536e-24	-1.73598e-23	8.66908e-24	3.47209e-22	1.35488e-22	9.62842e-23	4.77468e-23	-2.59346e-23	-9.87836e-23	6.41237e-22	-3.96686e-23	-1.64657e-22	-2.79529e-22	-2.60893e-22	2.97655e-42
-9.33426e-25	-2.96786e-23	2.14863e-24	4.21091e-24	1.47152e-24	-3.2135e-24	-3.61432e-23	-1.85659e-23	1.00733e-23	5.33824e-24	1.07108e-24	7.18854e-23	9.86432e-24	3.65593e-23	-5.86833e-24	2.88422e-23	-2.89857e-23	3.04202e-25	4.40922e-23	5.75531e-24	7.22779e-24	1.54477e-23	-1.91294e-25	3.61681e-23	2.08743e-23	-2.96592e-25	1.26572e-24	7.79291e-24	1.28398e-23	3.53321e-23	1.64943e-44
2.79517e-24	-1.49844e-25	5.7336e-24	2.31818e-24	3.01256e-25	1.4248e-25	-7.6516e-25	2.29224e-25	-5.07423e-26	4.25964e-24	-5.79349e-25	-1.41505e-24	-3.24959e-24	2.58989e-25	5.54214e-24	-1.59624e-24	-9.36229e-25	4.96481e-24	1.15312e-24	9.07435e-25	-3.19657e-24	1.79594e-24	3.08647e-24	-7.50991e-26	-2.63274e-24	-9.33232e-24	2.24217e-24	-6.45688e-24	2.32963e-25	1.21518e-24	3.04135e-46
9.39498e-28	-5.62905e-26	-3.84042e-26	-6.30824e-26	6.2528e-26	-1.06078e-25	-6.72344e-27	-3.62966e-27	1.75114e-25	1.92369e-25	-2.82871e-25	-7.44814e-27	-3.00626e-26	-7.2445e-27	-6.5973e-27	5.63909e-26	-6.31654e-26	3.18089e-25	2.63931e-26	2.64234e-26	5.45378e-26	2.21566e-26	-4.95441e-26	-2.93933e-25	8.9885e-26	-8.84435e-26	1.30341e-25	-1.59353e-26	3.9285e-26	-1.83814e-25	4.43123e-49
-3.57545e-27	-5.82114e-27	2.05225e-26	1.0766e-26	-1.19626e-26	-3.10769e-27	-4.60148e-27	-5.46491e-27	4.0465e-26	-1.26688e-26	4.40792e-27	-1.33765e-26	1.34997e-26	-1.40539e-27	2.99953e-27	2.15222e-26	2.86181e-27	2.75912e-26	-1.8132e-27	6.30026e-27	1.50707e-26	6.0634e-27	5.65266e-27	-3.59585e-27	-1.69326e-26	2.19408e-26	1.04514e-26	-2.70619e-27	6.93706e-28	-6.50425e-27	5.48892e-51
-5.83504e-27	5.04666e-28	-7.1874e-28	6.40837e-28	3.39779e-27	-6.82116e-28	1.91179e-27	-1.14393e-28	4.10397e-30	-9.88281e-30	-3.46198e-27	1.45925e-27	-1.39101e-27	-2.36903e-28	-2.73496e-28	1.27575e-28	-3.08215e-28	4.74651e-27	6.57708e-29	1.65506e-28	-2.90658e-28	-6.67237e-28	2.87842e-28	-1.40303e-27	2.65347e-28	3.1198e-28	1.25283e-27	-3.18603e-27	-2.79693e-27	-1.49995e-28	1.12075e-52
8.54793e-29	-6.73227e-29	-3.64905e-29	9.19016e-29	9.32542e-29	-1.49314e-31	5.28436e-29	-7.2337e-29	-2.1589e-28	-5.18755e-29	-3.52712e-29	4.44197e-29	8.98147e-30	2.03001e-29	1.26894e-28	-1.26821e-29	2.07928e-29	3.87966e-29	-1.03945e-29	5.51601e-29	6.36708e-29	1.44987e-28	7.17478e-29	-1.35609e-28	-7.42167e-30	5.88993e-29	-1.48718e-28	-8.53687e-29	5.78282e-29	-3.66566e-29	1.98928e-55
3.11719e-29	-2.09173e-29	-2.91206e-29	-6.61047e-31	-1.65508e-29	1.24159e-30	-8.9804e-32	3.53194e-30	3.10651e-29	5.83402e-30	-1.6258e-31	-1.8385e-31	-1.03283e-30	3.93004e-31	-1.55577e-30	1.76842e-29	-1.47292e-29	-2.04579e-29	-2.47264e-30	-2.64946e-29	-1.88008e-32	4.15969e-30	2.83766e-29	2.60343e-30	-3.76773e-30	2.02979e-30	1.88829e-29	-5.90901e-30	-3.02809e-31	5.36257e-30	6.47263e-57
-2.02202e-32	2.83266e-31	-1.99825e-30	-1.13194e-31	7.82716e-31	2.89728e-31	-1.07211e-30	4.36185e-32	-4.69336e-31	4.92346e-30	-4.84065e-31	-5.34061e-31	-4.4972e-31	-1.06009e-30	-6.96434e-31	7.22159e-31	1.71697e-31	-2.2979e-31	-4.40795e-31	-1.33617e-31	-1.17717e-30	-2.33797e-31	-3.16361e-31	-3.68218e-31	-3.84604e-31	2.70948e-31	5.83208e-32	-5.45633e-31	1.45412e-30	-5.48874e-31	3.81559e-59
5.89395e-32	-1.12138e-31	9.34915e-32	-1.16738e-31	3.77911e-32	2.36501e-32	1.05102e-31	-1.11317e-32	-3.28347e-31	-3.38801e-32	3.24215e-32	4.25983e-32	4.91454e-32	-1.39144e-31	7.91436e-33	5.06098e-33	-1.85742e-31	-1.78731e-32	-7.63407e-32	-3.94462e-33	2.73008e-32	-4.62853e-32	-2.50217e-31	5.46096e-32	-5.57089e-32	9.86962e-32	1.89944e-32	-1.01469e-32	6.19064e-33	-3.82487e-32	3.09216e-61
-2.25974e-33	4.94219e-33	-2.74576e-33	-2.03651e-33	6.73884e-34	-1.18165e-33	-2.91129e-32	9.17922e-33	-5.60331e-33	-8.57873e-34	2.97081e-33	1.01375e-35	1.49445e-32	-3.43676e-33	7.48149e-34	-8.43286e-34	1.04083e-32	1.11116e-33	-6.52586e-33	-1.14296e-32	-4.98056e-34	6.37686e-35	-1.75885e-33	-8.49497e-33	-4.41236e-33	-5.91778e-35	-1.41927e-33	4.00697e-34	8.78596e-33	-9.02777e-33	1.79091e-63
6.63256e-34	-1.62308e-34	4.5503e-36	-2.77538e-34	2.22391e-33	-1.45107e-34	-1.92481e-34	-4.50924e-34	-3.80098e-34	2.80393e-34	-4.67476e-35	-1.9951e-33	3.70924e-34	-4.4903e-34	1.09808e-34	9.18196e-35	2.3783e-33	1.17403e-33	3.43712e-36	2.11023e-34	-9.47801e-34	-1.43788e-34	3.08591e-34	-1.22393e-34	-7.34323e-35	-6.80406e-34	1.43619e-35	-1.86364e-33	5.86975e-34	-3.26602e-34	2.28172e-65
5.06412e-35	-9.32801e-36	2.54141e-35	-2.24619e-34	-4.09871e-35	-2.94388e-35	-9.57448e-35	1.75945e-35	-2.46269e-35	-4.73864e-35	5.16679e-35	-2.05694e-34	1.28803e-35	-1.9316e-35	3.94351e-34	-1.43436e-35	-2.29819e-36	8.74789e-35	1.55229e-35	6.58954e-35	7.58344e-36	3.46276e-35	2.8918e-34	-1.46169e-35	9.96273e-35	-6.94764e-35	4.69648e-36	-3.09959e-36	1.47767e-34	5.88676e-35	4.07285e-67
-9.34512e-38	2.68051e-36	-1.98184e-36	-4.47206e-37	-4.25567e-36	8.5197e-36	-1.3147e-35	-8.17409e-36	-3.80985e-36	6.25735e-38	3.84141e-36	-3.4872e-36	5.5993e-36	-6.41777e-36	-8.72851e-38	9.69337e-37	6.41801e-37	-2.94348e-36	-7.10768e-37	-4.70641e-36	2.03829e-37	4.72392e-36	-4.16747e-37	-2.06362e-36	-6.88236e-37	-1.12833e-37	1.99575e-36	-4.48331e-37	-1.94577e-36	-3.1654e-37	5.23677e-70
3.63416e-37	1.99889e-39	5.73016e-37	4.41605e-37	-1.27332e-36	6.40315e-38	9.31453e-37	4.63501e-37	-2.75844e-37	2.10579e-36	-5.13215e-38	-1.30517e-36	-2.24871e-38	3.37484e-37	-6.97054e-37	-1.11694e-36	-1.52356e-37	-1.28964e-37	-9.44099e-38	3.82584e-37	-5.52243e-37	-1.80088e-37	4.37677e-37	-3.1629e-37	-2.081e-38	4.67895e-37	-2.89168e-39	-4.68226e-38	1.43761e-37	-6.06214e-37	1.28616e-71
9.10981e-40	3.43397e-39	4.35294e-38	2.23297e-38	1.91651e-40	-1.10691e-38	4.84104e-39	-4.27889e-38	-3.41236e-38	1.60251e-37	5.02474e-38	4.84151e-38	-3.0637e-37	2.76094e-38	1.74736e-38	-4.8816e-38	3.22873e-39	-7.04301e-39	5.8838e-38	-3.81596e-38	6.5199e-39	-1.58242e-37	-1.53226e-38	1.52251e-38	-2.79276e-38	2.76901e-39	2.30134e-38	-5.01476e-38	-1.68446e-37	-4.29374e-39	1.96162e-73
4.03199e-40	1.97615e-39	1.47662e-38	3.24784e-40	-1.32598e-40	2.72864e-39	-1.52947e-40	1.05755e-39	3.98921e-39	-7.37443e-40	-6.04189e-39	-1.61523e-39	-5.85352e-41	4.98537e-39	-2.62674e-39	1.10176e-38	-4.41925e-39	1.23093e-38	1.50207e-39	-7.23536e-40	-6.50642e-39	1.6129e-38	4.78642e-40	-1.01092e-39	-2.26356e-38	-2.74341e-39	-2.33922e-39	-1.13347e-39	9.80555e-39	4.17444e-39	1.55732e-75
-1.07682e-39	-4.22389e-40	-1.24969e-39	-3.24054e-40	1.0913e-40	-2.86411e-41	2.77764e-40	-3.00214e-40	-4.91371e-40	1.5713e-39	-3.50944e-40	-8.82081e-41	7.24485e-41	3.30303e-41	-1.02715e-40	-9.07815e-41	3.15271e-40	6.23194e-40	-1.91756e-40	-8.07113e-40	1.46404e-39	3.41662e-40	1.31077e-39	2.33131e-40	4.47567e-40	-2.4316e-40	3.66125e-40	-1.15e-40	-9.22322e-41	2.31129e-40	1.17284e-77
-1.26233e-40	1.44706e-41	-8.8404e-41	-7.54632e-42	-1.35727e-41	-6.91719e-42	-3.88945e-41	-4.08278e-42	1.44955e-40	-2.04292e-40	-3.59122e-41	-5.0308e-41	-1.60375e-41	3.30143e-41	-7.11429e-41	3.205e-41	1.11726e-41	2.34212e-42	4.36938e-41	6.65501e-41	3.52884e-41	-6.01529e-42	-6.51039e-41	-5.24482e-42	-6.56073e-41	1.3372e-42	-3.68954e-41	8.38424e-42	-5.84896e-41	6.94985e-41	1.25786e-79
-3.93446e-42	2.56195e-42	5.38431e-43	-4.52717e-42	3.83436e-42	2.86375e-43	8.88094e-42	-8.6823e-42	4.14542e-42	-1.52186e-41	2.45279e-43	4.0079e-42	-1.47474e-42	-1.02432e-43	-3.8302e-43	2.43226e-42	-1.85349e-43	-1.76569e-43	-2.88096e-42	-4.3491e-42	8.81721e-43	1.66953e-42	-2.02604e-42	-3.96647e-43	-7.22093e-43	8.63096e-43	-6.25734e-43	-1.55414e-42	-2.06754e-42	-1.31581e-42	5.30214e-82
3.17965e-44	-1.29627e-43	1.80504e-43	2.45095e-43	4.02847e-44	2.37933e-43	2.13476e-43	-7.51439e-43	-7.07647e-44	2.93804e-43	4.36738e-44	-1.30066e-43	8.14122e-44	3.28225e-44	-2.24699e-43	4.64234e-43	7.24444e-43	-1.18039e-43	-3.68775e-43	6.88019e-43	6.7112e-44	-1.67941e-44	1.78196e-44	-8.10532e-44	-1.3213e-44	4.74072e-43	4.85526e-43	1.3834e-43	4.63879e-43	-5.00627e-44	3.02007e-84
9.11547e-46	1.70326e-44	-3.28876e-44	3.95318e-44	-1.7744e-44	-1.03529e-44	-3.00579e-44	9.48615e-45	6.80705e-46	2.75066e-45	-4.18159e-45	1.80416e-44	-7.98212e-44	4.95855e-44	1.12632e-43	-3.35793e-44	-2.9054e-45	1.20364e-45	-8.54939e-44	-4.27817e-44	-2.79934e-44	6.1955e-44	-1.39534e-44	-7.56641e-44	2.79347e-45	9.0986e-45	9.24086e-45	5.22245e-45	-4.42013e-44	-1.32818e-44	4.937e-86
-4.15263e-45	-6.14156e-46	3.89768e-45	8.67955e-46	4.88452e-46	-2.27288e-46	-1.48575e-45	-2.62469e-45	1.03372e-45	2.496e-45	4.39693e-45	-6.42211e-46	-1.55029e-46	1.24647e-45	2.14932e-45	-9.01297e-45	-4.41777e-45	7.33959e-45	-2.4011e-46	-4.25174e-45	-3.08255e-47	5.23137e-45	-2.76209e-46	2.80563e-46	3.36202e-45	9.04058e-47	-4.01466e-46	-5.59013e-45	-3.48645e-45	-1.60044e-45	3.33912e-88
1.02011e-46	1.7446e-46	6.64967e-47	8.53749e-47	3.9543e-47	-1.07097e-46	-1.07043e-46	4.82657e-47	-4.54511e-46	-1.23904e-47	6.93111e-46	6.68277e-46	-1.25317e-46	-1.64691e-46	1.31361e-47	1.3458e-46	-2.46683e-46	-9.89993e-48	-2.23064e-46	2.75757e-46	-5.55424e-47	3.70321e-47	-5.58801e-49	3.79545e-48	1.70626e-46	5.58348e-47	-2.04517e-48	-1.32967e-46	-4.05201e-46	2.25415e-47	1.68005e-90
-4.07419e-48	-7.76242e-48	-3.9528e-48	1.543e-48	4.57898e-47	1.03931e-47	-2.24835e-47	3.9392e-48	1.31882e-47	-6.75116e-48	1.19524e-47	-7.28719e-49	6.0503e-48	-8.64301e-47	-9.04528e-49	1.2584e-47	-2.8234e-49	1.35437e-47	-3.53181e-47	-1.79421e-48	-1.3665e-48	1.5235e-47	3.95321e-47	-6.23769e-50	4.74306e-47	-2.24984e-47	-1.10468e-48	1.74497e-47	2.80913e-47	1.09837e-47	1.80516e-92
-4.27606e-48	4.23562e-48	-4.05044e-50	8.28747e-49	-3.99526e-50	-3.60147e-48	-2.24339e-50	-9.82084e-49	-1.24235e-48	9.45167e-49	-6.11698e-49	-2.32312e-48	-8.38066e-49	-2.20639e-49	-1.06178e-48	3.31787e-48	1.11226e-48	1.46911e-49	1.39664e-50	3.53492e-48	-1.85142e-48	2.23536e-48	-2.34848e-48	8.60003e-48	1.11269e-48	3.98318e-48	-4.77135e-49	1.4925e-49	1.84379e-51	-3.43174e-49	1.91072e-94
9.15041e-50	2.41008e-49	-9.44494e-50	-1.38715e-49	1.38783e-50	2.13306e-49	7.10572e-50	-6.34298e-50	-3.76984e-49	1.35076e-49	-1.23871e-49	-2.91923e-50	5.39478e-50	-2.38992e-50	-3.86764e-51	-1.93599e-50	4.77898e-51	-8.25988e-50	-1.63367e-50	-2.5344e-49	-3.8841e-50	6.99325e-51	3.03274e-50	-4.64533e-50	1.40991e-50	-7.71508e-50	5.02568e-50	2.14149e-50	7.17639e-50	-3.21472e-49	5.23424e-97
-2.92398e-50	-1.91246e-50	2.89833e-50	-2.33327e-51	6.00425e-52	-1.62205e-50	-1.1748e-51	-1.23427e-51	-2.9817e-50	4.29907e-50	-1.18226e-51	-2.15717e-50	3.56416e-50	-1.61466e-50	-8.46303e-52	-4.44838e-51	-1.31186e-51	-1.80783e-50	-1.47988e-50	8.90166e-51	3.06136e-51	8.72686e-51	5.42861e-51	1.76381e-51	-8.12587e-51	3.35401e-51	-7.28296e-52	-3.95939e-51	-1.34158e-50	-6.32824e-50	1.21111e-98
2.02875e-51	4.31296e-52	-2.37583e-53	-1.0985e-51	-1.4991e-52	1.16623e-51	-9.6738e-52	1.46495e-51	7.84129e-52	1.88913e-51	-7.45562e-52	5.19796e-53	1.34625e-52	-1.16605e-51	-1.4838e-51	1.34845e-51	1.22063e-52	-6.99741e-52	5.17364e-53	7.45578e-53	-5.50688e-52	-9.20627e-53	1.19969e-51	8.61845e-53	-4.8767e-53	-1.63751e-51	7.75258e-52	5.90245e-52	7.16438e-52	1.06114e-51	2.76574e-101
-7.3377e-53	2.41133e-52	-4.18909e-53	-3.725e-53	-2.49026e-52	2.10566e-53	-2.11292e-52	5.4083e-54	1.08791e-53	-2.78124e-52	2.37951e-54	-9.44267e-53	-3.40545e-53	3.92932e-53	-9.93723e-53	-1.47808e-52	2.11686e-52	-1.83222e-52	-1.02165e-52	7.99193e-54	-4.29671e-53	-8.33403e-54	6.83727e-53	6.8971e-53	-2.3297e-52	-1.33975e-53	1.21128e-52	-1.2137e-52	1.90198e-52	1.1554e-52	5.28235e-103
-1.5678e-53	-9.62703e-54	1.36961e-53	-8.26176e-55	-6.04301e-54	-4.5716e-56	-4.86877e-53	8.62129e-54	-7.34731e-54	-3.1089e-54	5.20348e-54	2.25412e-53	-2.32933e-54	4.93045e-54	6.08752e-54	-9.49721e-55	4.03964e-55	-3.60453e-54	4.42155e-54	-1.87274e-54	2.79755e-53	3.00867e-55	3.25232e-54	-6.66152e-54	7.47986e-54	-9.72459e-55	-1.02348e-55	9.91371e-54	-1.65865e-53	9.85423e-55	4.97976e-105
7.15884e-54	8.20574e-55	-1.76716e-55	-1.42611e-54	-1.94169e-54	3.82539e-59	-1.38123e-54	-5.90014e-55	-4.32657e-55	3.66243e-54	3.24667e-55	1.08047e-54	-1.38521e-54	1.94684e-54	-7.85202e-55	9.77423e-55	-6.31556e-55	-1.58084e-54	1.29249e-55	3.56459e-55	-1.04463e-55	7.37879e-55	-3.85379e-55	3.16843e-55	-3.77193e-54	7.51433e-55	-3.27826e-55	-4.09924e-54	4.46742e-55	-9.66139e-56	1.17926e-106
3.07151e-56	4.12546e-57	-4.34976e-56	-4.33763e-56	2.93271e-56	-8.3614e-57	-5.66264e-56	-1.82647e-55	4.00018e-55	-2.90766e-57	1.12658e-58	-2.65279e-56	-4.60349e-57	1.24679e-56	-1.05516e-56	-4.27333e-55	-1.41218e-56	-8.1334e-56	2.2821e-56	-2.66999e-56	4.74058e-56	7.11776e-55	-1.45662e-57	-2.2951e-56	7.53658e-57	-7.66541e-58	1.8257e-55	-1.26949e-56	-1.88232e-56	-4.97454e-56	9.39687e-109
-8.95607e-57	1.65649e-56	-4.86614e-57	-6.15456e-58	2.42875e-57	7.36562e-57	1.66202e-56	2.1314e-56	-1.27691e-56	6.59208e-57	2.07526e-57	-1.60094e-56	1.25287e-56	-1.07188e-56	4.47564e-57	5.4979e-57	8.25584e-57	4.46429e-57	4.56852e-58	1.21827e-56	1.03142e-57	2.18943e-57	1.77938e-56	-5.70496e-57	-2.8064e-56	-9.1291e-58	1.28742e-56	2.41593e-56	-3.87438e-57	1.43688e-56	4.30962e-111
-2.34235e-57	-3.44374e-58	-2.24461e-59	-1.79099e-57	1.1186e-58	-1.5839e-57	-1.46679e-58	-8.34708e-58	-1.86688e-58	1.12634e-57	-5.47031e-58	1.78919e-58	-2.16743e-59	-2.62023e-58	6.71953e-58	-3.49707e-59	-3.5453e-58	2.59518e-58	2.23351e-58	-5.49369e-58	-9.75619e-59	-1.23817e-57	1.0217e-58	-2.74703e-57	-7.28632e-59	4.61921e-58	1.81279e-58	5.36936e-58	-1.12907e-57	-1.01509e-57	2.66984e-113
2.1935e-59	1.284e-59	3.89948e-59	4.26848e-59	8.73031e-60	-6.48387e-59	-2.97564e-59	3.05847e-59	-5.29724e-59	-3.91375e-61	2.44458e-59	4.72207e-61	-1.5025e-58	-2.94268e-59	-2.10417e-59	6.28672e-59	2.03666e-59	9.76323e-59	-1.93499e-59	-9.57353e-60	-1.50494e-59	1.83492e-59	-2.16155e-59	3.24418e-60	3.41937e-59	2.25137e-58	9.44285e-59	-2.98895e-60	-7.69467e-59	1.30409e-59	1.19656e-115
-2.53022e-59	-1.32125e-59	-2.05797e-61	2.32387e-62	2.07633e-60	1.94671e-60	1.88231e-59	-1.72656e-61	2.23177e-59	6.44422e-60	1.03519e-59	-2.5991e-60	-1.39174e-59	-3.16542e-61	-7.03484e-60	-2.60584e-60	1.73433e-60	2.52973e-60	2.31978e-61	-2.38398e-60	-7.56225e-60	1.44518e-61	8.19106e-61	-3.19635e-60	-5.40758e-60	-1.24772e-59	2.11226e-61	-8.47691e-60	-2.33393e-59	2.51659e-60	2.97197e-117
-1.52411e-61	1.39341e-61	1.40487e-61	-3.5052e-61	5.25741e-62	5.06658e-61	2.58464e-61	-9.52756e-61	1.45786e-61	-2.51765e-61	-1.40065e-60	-3.4742e-61	4.13164e-62	-1.29152e-60	-1.70937e-61	1.0387e-61	-3.18684e-61	-2.68869e-61	-1.13263e-61	1.17972e-62	1.4099e-61	-9.88502e-62	5.07368e-61	-9.89965e-61	-2.65889e-61	1.94364e-61	-2.92199e-62	1.24941e-61	5.38196e-61	-4.58703e-61	7.37508e-120
5.11652e-62	8.2919e-62	2.50495e-62	-1.754e-62	3.58252e-62	4.03486e-62	6.01694e-63	1.56925e-62	3.44069e-63	-3.70679e-62	7.71162e-63	2.65932e-61	3.57432e-62	-6.93337e-62	1.75033e-62	9.93208e-62	-1.67551e-61	1.84394e-62	-3.21948e-63	2.12728e-62	3.05723e-62	-2.36966e-62	-4.8185e-62	-2.08665e-61	-1.09282e-62	-2.6647e-63	1.67556e-61	-1.03617e-62	1.84531e-62	-7.6042e-62	2.12711e-121
2.26547e-64	3.64483e-63	-1.3501e-64	1.05636e-63	-5.14019e-63	-4.53986e-63	1.36125e-63	7.52796e-63	-2.17841e-63	1.35796e-62	-2.70749e-63	-4.38654e-64	-1.31536e-63	3.28573e-63	-4.86445e-63	2.99734e-63	2.89985e-63	-2.85289e-63	-2.38094e-62	-3.52863e-63	4.47248e-63	-8.31062e-64	-1.60173e-63	6.50963e-64	4.29924e-63	1.79088e-62	-6.12138e-64	7.04971e-64	5.61623e-65	6.36396e-63	1.36203e-123
1.79034e-63	-3.91316e-65	-1.71201e-63	9.4799e-64	-7.86521e-65	-4.4225e-64	1.02589e-64	3.5973e-66	-1.00528e-64	-1.0182e-64	1.01042e-63	-3.05257e-65	1.06077e-64	4.37142e-64	4.05795e-65	4.31112e-64	9.74055e-64	-1.40404e-64	7.47885e-65	-3.51603e-64	1.33686e-64	-3.45944e-65	9.16818e-65	-1.24557e-64	4.42066e-65	-1.16595e-63	-4.36508e-64	-1.06331e-63	-2.74946e-64	-2.25525e-64	1.26307e-125
1.18267e-64	5.80653e-66	-9.50266e-66	-1.80138e-65	-7.25931e-66	8.55522e-66	8.81899e-65	-8.70133e-65	1.72245e-64	1.90432e-64	2.46721e-65	-5.53618e-65	-1.82691e-65	1.14033e-65	-7.55552e-66	-2.95307e-66	1.0813e-64	1.69235e-65	-5.17841e-65	2.7345e-66	-4.59093e-65	-1.26132e-65	1.99427e-66	-2.47855e-65	3.90584e-65	-1.76258e-65	1.55228e-64	4.05432e-66	-4.43917e-65	2.18978e-66	1.45523e-127
1.3091e-65	1.45852e-67	1.38105e-66	3.41047e-67	-2.8822e-67	1.9528e-66	2.29173e-66	-1.04918e-65	2.93702e-67	1.27493e-67	-1.78292e-65	-1.46025e-65	3.4305e-66	-3.72661e-67	-2.88453e-66	1.50673e-65	-2.50903e-66	9.16146e-66	-4.6025e-67	-1.12645e-66	8.60055e-68	1.34401e-66	3.29612e-66	3.4204e-66	-4.78971e-66	1.52483e-66	-4.8059e-66	1.2908e-65	-2.47614e-66	-4.30196e-67	1.4085e-129
2.72212e-68	-1.67469e-67	7.91211e-68	1.0886e-67	2.09382e-68	-5.30637e-68	-1.25439e-67	-4.65244e-67	2.24781e-67	-8.09688e-67	7.26707e-68	-2.38463e-68	-2.42375e-67	2.02798e-67	-6.34308e-68	-4.67179e-68	-2.17111e-67	6.7554e-67	-1.2145e-69	-1.24149e-67	-1.46287e-67	-6.81178e-67	8.50634e-67	3.65755e-68	-3.41255e-68	-4.72066e-68	4.99507e-68	-2.76373e-68	5.71419e-68	1.59222e-67	2.86488e-132
3.4676e-68	-1.37564e-69	-2.84506e-68	-5.63259e-69	6.10758e-69	-2.27139e-68	-5.50245e-69	7.62566e-69	2.74709e-69	1.10515e-68	1.48993e-68	1.92621e-68	7.20647e-69	-5.75241e-69	1.46739e-68	2.1632e-69	-4.54767e-70	6.38304e-69	7.54686e-68	-2.17947e-68	8.4096e-68	-4.07717e-69	2.53005e-68	3.94694e-69	1.10567e-68	-6.52418e-68	1.79135e-69	-6.56931e-69	-6.73822e-69	1.25588e-68	2.2299e-134
-4.02016e-70	7.62299e-71	3.85799e-70	1.69766e-69	-3.74369e-69	-4.37503e-70	-3.57211e-69	6.88677e-69	3.96342e-69	-3.37165e-70	-1.38705e-68	-1.93613e-69	-2.18568e-69	-9.65369e-70	3.95432e-70	8.7554e-70	1.88806e-69	-3.13522e-69	6.36821e-69	1.37003e-69	8.5253e-70	-5.77526e-69	1.98007e-69	1.33433e-69	4.28433e-71	1.02729e-69	2.40878e-70	-3.45516e-70	-2.00603e-69	2.76127e-69	4.04676e-136
-4.6351e-72	-1.22763e-69	-3.26091e-70	-1.44156e-71	6.41988e-70	8.95067e-71	-4.24343e-71	4.19337e-70	1.00399e-70	2.06362e-71	-1.63671e-70	-5.43047e-70	1.97921e-70	2.1337e-71	-3.04692e-70	-4.57094e-70	7.13262e-70	-2.57325e-70	4.02251e-71	-1.06529e-71	7.83015e-71	-8.80104e-71	6.69142e-71	-5.46631e-72	1.59869e-70	9.4439e-72	1.27102e-69	3.28272e-71	-7.78775e-71	-1.82045e-70	5.16153e-138
4.00289e-73	-2.96096e-71	-7.736e-72	-4.38298e-71	5.59683e-71	1.97318e-72	1.7549e-70	4.81675e-72	-1.0657e-72	3.54773e-71	1.72617e-73	-5.07138e-72	-1.38113e-71	3.28683e-71	1.97262e-71	4.616e-71	1.82037e-71	-1.13706e-71	-7.03823e-71	-5.11619e-71	-9.47782e-72	-1.46104e-71	-1.33477e-71	-1.09009e-71	8.39037e-72	-1.6887e-71	1.9134e-71	-9.7638e-72	-4.7857e-72	-1.9204e-72	5.13663e-140
-1.0662e-72	5.76416e-74	7.49071e-74	-6.09325e-72	-1.39022e-73	-4.56478e-73	4.4793e-73	3.4727e-72	-1.63758e-72	-1.79777e-72	-3.50987e-73	-4.66612e-72	-1.03551e-72	7.08683e-72	1.21424e-72	-1.89309e-73	-1.28755e-73	-5.53278e-73	1.30819e-73	-1.54837e-72	1.23544e-72	-2.65117e-72	2.86303e-72	2.89807e-72	-8.21067e-75	1.55574e-72	9.80631e-73	1.16147e-73	-2.66717e-72	-2.85516e-72	1.77926e-142
-4.80585e-73	1.57286e-73	-1.54016e-74	-1.05644e-73	-1.66435e-73	3.35956e-74	1.48248e-73	2.18915e-74	2.13623e-73	1.67208e-73	-1.10268e-73	-8.56926e-74	-1.03062e-74	8.86662e-74	-2.20438e-74	-9.30882e-75	7.5879e-74	5.20355e-73	6.5064e-74	2.25444e-73	8.1318e-74	-8.46272e-73	1.50776e-73	-3.41926e-74	5.34342e-73	-2.1552e-73	1.89407e-73	3.26664e-74	-1.89958e-73	-5.71502e-73	2.22991e-144
1.72771e-74	-4.24151e-77	-2.35507e-76	-1.66554e-75	-2.93084e-75	6.64221e-74	1.30367e-76	5.17672e-74	5.6251e-75	-8.78341e-76	4.67182e-76	-6.72334e-75	-9.08689e-76	7.12181e-74	-1.84249e-74	1.2236e-75	9.79355e-76	3.54909e-75	-1.13361e-74	-2.18712e-74	3.16106e-74	6.62459e-75	-7.85119e-75	-2.08699e-75	3.48502e-75	-1.48501e-74	1.13206e-74	1.81719e-75	5.03115e-75	4.30847e-76	1.50125e-146
-3.38622e-76	-2.00401e-76	4.1141e-76	-3.25097e-76	1.34517e-76	4.25931e-76	1.12942e-75	1.11484e-75	-3.63037e-76	8.02498e-78	1.85173e-76	6.70076e-76	2.03892e-75	-8.45975e-77	-1.54078e-76	-1.05835e-75	-6.91559e-76	-1.43052e-75	-7.90713e-76	5.11646e-76	-6.33918e-76	6.74257e-77	-4.3263e-76	7.56182e-77	8.25104e-76	-1.10304e-75	2.73056e-76	-9.68769e-76	-5.05682e-75	-6.06948e-76	4.19324e-149
-2.12855e-78	1.47242e-77	9.31312e-77	2.5453e-76	1.45278e-76	-3.18282e-76	-2.60477e-77	-4.43825e-77	-2.22798e-77	-7.88927e-77	-1.05657e-78	-4.37063e-78	-1.67303e-76	2.52779e-78	-1.66206e-77	4.26292e-77	-3.53634e-78	-1.60646e-76	1.77751e-76	-3.08243e-77	5.55033e-76	1.56308e-76	-3.60215e-76	-1.06125e-76	-1.53729e-76	6.12404e-77	1.32341e-77	8.84863e-77	-1.4181e-76	4.55696e-77	8.2502e-151
4.89305e-78	3.15655e-79	-1.29721e-78	4.75281e-78	-3.24455e-77	-2.32755e-78	-2.67087e-77	1.80866e-77	-5.29768e-78	-2.24958e-77	-5.80634e-79	7.3313e-78	-2.9832e-77	-4.80156e-78	4.657e-78	-5.90025e-77	-2.34505e-78	-5.60496e-78	1.76825e-78	-2.66589e-78	-3.07331e-77	2.54984e-77	-7.07039e-78	4.84263e-77	2.67782e-78	-1.12237e-77	3.49758e-77	-2.58175e-77	2.40079e-78	-2.30645e-78	1.32221e-152
1.69251e-80	-1.4854e-79	-1.73272e-79	2.24959e-78	6.37628e-80	-8.06785e-80	-1.43616e-79	2.05847e-78	3.12026e-79	-1.66443e-78	-9.88736e-79	1.51518e-79	-3.92393e-79	-3.87463e-79	-3.08215e-79	-8.74073e-80	-7.20245e-79	-9.65732e-79	1.01675e-79	2.8986e-79	-1.9827e-79	2.93285e-79	-3.70202e-78	-1.81601e-79	-6.79302e-80	-6.57627e-80	-3.05484e-80	2.95396e-78	-1.00302e-78	8.17308e-80	3.88141e-155
6.39536e-80	-9.03601e-81	-9.77856e-80	-1.03152e-80	2.23291e-81	2.82204e-80	-3.57822e-80	-3.82208e-80	4.58057e-80	-4.64367e-80	-4.81301e-81	-3.63436e-80	1.59341e-80	4.9355e-80	-1.14398e-80	5.19103e-80	1.80703e-80	5.47435e-81	-1.94917e-80	-4.93685e-80	-3.95859e-80	-1.34882e-79	-1.72431e-80	2.1859e-79	4.68889e-80	1.51085e-79	-1.1997e-80	-1.12493e-80	-2.60524e-79	8.48719e-80	1.99881e-157
-1.66435e-80	-2.40204e-81	-6.75356e-81	1.23842e-81	5.57648e-80	-5.34779e-81	2.63201e-81	-2.75203e-80	-8.12061e-81	1.66825e-80	5.46845e-82	6.29642e-81	5.50155e-81	1.63662e-81	-2.58662e-81	-1.71595e-80	-1.64923e-81	-8.1112e-82	2.76112e-81	7.96061e-81	-1.95674e-80	-9.42778e-81	1.16293e-80	-2.35151e-81	4.51164e-81	-1.6173e-80	-2.56082e-81	-1.84675e-81	-1.09194e-81	-9.70063e-81	6.02489e-159
-7.45969e-83	-2.50875e-83	-3.2014e-81	-7.35974e-82	5.97944e-83	-8.13163e-83	5.33012e-82	4.77419e-82	-3.30143e-81	-4.36088e-83	2.97442e-82	-1.24908e-81	-5.9999e-82	4.22213e-83	-2.26594e-81	-1.32178e-81	3.7242e-82	1.86843e-81	7.17108e-82	-8.88994e-83	9.0323e-82	9.80655e-83	2.64312e-81	3.37434e-81	1.43972e-82	-1.04827e-82	-1.84698e-82	5.15535e-82	3.1516e-82	3.35814e-82	5.50058e-161
-1.0937e-83	-1.49449e-83	1.03277e-83	-3.42245e-84	-2.21559e-83	-2.14487e-83	2.38772e-83	-4.48493e-83	-1.88344e-83	-2.35573e-83	9.47682e-83	-4.97573e-83	-2.70208e-84	5.89147e-83	-3.03657e-83	-6.20171e-83	-3.04024e-83	-7.06374e-83	-1.7986e-82	-4.81821e-83	1.2804e-82	1.78202e-83	3.67129e-83	-6.17387e-83	-5.9285e-84	-3.51954e-84	-1.10633e-82	1.55024e-83	3.19519e-83	2.82291e-83	1.01408e-163
5.95523e-84	5.07031e-85	1.68814e-84	1.43998e-85	1.47692e-83	-1.61488e-84	3.75587e-84	-8.40741e-84	-1.24583e-83	2.70833e-83	1.20492e-83	-2.3479e-84	-5.20399e-85	-3.25889e-84	3.17575e-85	-1.1362e-83	-9.28638e-85	-2.09402e-84	5.92302e-85	-1.75383e-83	3.54762e-84	1.21087e-83	-1.48667e-83	-1.76552e-83	2.35749e-84	-2.25812e-84	-1.75016e-84	5.21692e-84	-2.36579e-84	3.4419e-84	2.58712e-165
1.96326e-85	1.13545e-85	1.83385e-85	6.89088e-85	5.04077e-85	-2.48269e-86	-1.80297e-85	-2.0374e-85	-1.04289e-85	1.16545e-84	4.23205e-86	-4.80901e-85	1.48321e-84	-5.04575e-86	5.78276e-86	-3.36401e-85	-1.14684e-84	-3.18233e-85	1.10318e-85	-5.02956e-85	-1.58929e-85	1.6587e-84	9.00426e-86	-8.22274e-85	-2.58731e-86	-1.75735e-84	5.67299e-85	2.80646e-84	9.48793e-86	-1.40804e-85	2.12681e-167
-3.92036e-86	-4.64355e-86	5.43275e-86	-2.04859e-85	-1.05684e-85	3.66941e-86	5.79785e-86	-4.24167e-86	2.7139e-85	4.63657e-86	-1.16957e-85	1.98306e-86	9.42493e-87	1.50168e-86	-8.42879e-86	-1.66648e-86	3.97482e-87	-3.37471e-86	-9.03199e-87	6.24443e-86	-7.82576e-87	-4.21435e-87	2.81271e-86	4.6158e-86	1.2733e-86	-7.41401e-86	-2.60129e-85	1.97631e-86	-9.6472e-86	-4.09091e-86	2.56692e-169
1.66389e-86	4.72385e-87	-3.09575e-88	1.39818e-88	-7.27117e-88	1.08784e-86	8.68968e-87	-3.82473e-88	-8.14934e-88	-1.62677e-86	2.11079e-86	9.95105e-87	-8.10176e-89	-1.25813e-87	1.9409e-87	-3.02008e-87	5.21034e-88	1.73779e-87	3.66558e-87	9.42793e-87	-7.22649e-88	-1.11871e-86	1.37376e-88	3.39009e-87	4.59993e-88	-2.6761e-87	5.15032e-88	-7.08989e-88	8.92858e-87	-8.80158e-87	1.72628e-171
4.47982e-89	1.39171e-88	-2.8281e-88	6.65872e-88	1.06125e-87	-9.89376e-89	-1.06172e-88	-8.89388e-88	-2.13732e-88	-3.05564e-88	2.1881e-87	2.40224e-90	1.08414e-88	1.2419e-89	2.57904e-88	2.43145e-89	3.59998e-90	3.09472e-88	-5.39347e-88	-1.69669e-87	-1.42797e-88	-1.24211e-87	-2.41515e-89	-6.43873e-88	-3.25751e-89	1.13634e-87	3.66164e-89	4.6485e-89	1.37762e-87	-1.29528e-89	1.59266e-173
-1.13562e-89	1.0685e-89	4.05207e-90	4.69923e-89	-1.65626e-89	1.059e-89	1.49928e-89	-5.64229e-89	1.11103e-88	1.00308e-88	3.89844e-89	1.42381e-89	1.81438e-89	-1.57082e-89	-1.34105e-88	-7.07727e-90	-1.59807e-89	-2.55925e-89	-2.95507e-89	-7.58231e-89	-4.95855e-89	-7.61982e-89	4.13537e-90	-1.01829e-89	1.36601e-88	1.08191e-89	-2.89868e-88	1.9253e-90	-1.94199e-89	-1.54482e-90	1.68103e-175
-9.35638e-90	-4.38944e-90	2.92519e-90	9.16973e-91	9.27961e-91	2.69367e-90	-8.00306e-91	1.48042e-89	4.3991e-90	3.51251e-90	5.29826e-91	6.36332e-90	4.92029e-90	-7.43877e-91	6.96064e-90	5.52873e-91	-5.63778e-91	8.8885e-92	-6.96708e-91	7.65047e-90	1.51339e-90	-3.74556e-91	-4.05265e-91	-4.51222e-90	7.10983e-92	6.60375e-92	6.77774e-92	6.2106e-90	5.62834e-90	-6.27282e-90	6.82018e-178
-1.15728e-91	6.19048e-91	3.45662e-91	-1.28112e-92	-5.19384e-92	1.01435e-90	1.58258e-91	1.58825e-91	1.08652e-91	5.55048e-92	1.99505e-91	-3.36066e-91	-1.44999e-93	1.42176e-91	8.71181e-92	1.11923e-92	1.9179e-91	-7.14437e-91	8.48076e-91	7.31413e-91	1.20853e-91	1.53612e-91	3.49325e-91	-1.63901e-91	-8.41587e-93	-2.38467e-92	2.27317e-91	-5.05667e-92	-2.47027e-91	-2.15661e-90	8.54904e-180
-1.24021e-93	-1.95598e-92	1.96572e-92	1.09011e-92	-9.20407e-93	2.88231e-92	1.98782e-92	-1.06389e-91	-6.20598e-92	7.37474e-93	3.25795e-93	-1.29033e-92	6.64132e-92	-2.17263e-93	-3.03578e-94	-8.13056e-93	1.18926e-92	-3.52836e-93	-1.10061e-92	-6.61322e-93	-6.17231e-93	3.97252e-93	3.96546e-92	1.82409e-92	-1.11332e-91	-4.18747e-93	7.00765e-93	4.41881e-92	-6.48017e-92	1.88927e-92	4.33313e-182
7.53793e-93	-4.04167e-93	1.28034e-93	-1.2803e-93	5.62923e-94	7.03307e-93	1.42168e-94	1.07963e-92	6.03443e-93	5.94148e-94	3.6864e-93	-8.48882e-94	1.61812e-93	-4.311e-94	-7.9843e-93	2.08156e-94	-2.19974e-93	1.40258e-92	1.41188e-93	7.96321e-94	-8.96534e-94	-2.82211e-93	1.12542e-93	-8.25143e-93	-1.92469e-93	4.27861e-94	-2.20693e-93	4.35877e-93	1.92948e-93	-3.82938e-93	6.88922e-184
-1.03012e-94	5.56475e-94	-8.4265e-94	8.14518e-95	6.64611e-94	-1.66048e-94	9.68401e-95	7.87926e-95	-6.25859e-96	2.27659e-95	-5.91324e-94	3.59378e-94	-2.79132e-94	-1.00671e-94	3.5475e-94	3.31459e-94	-3.88581e-94	-3.13528e-94	-1.04047e-93	-1.74835e-94	-2.76405e-94	6.64884e-95	1.24207e-94	1.10284e-94	-1.30464e-95	-1.42383e-94	1.29576e-95	3.8598e-94	-6.21827e-95	-2.2557e-95	3.9698e-186
4.14635e-95	-7.92615e-96	-1.30406e-95	2.21745e-95	-5.65836e-96	9.01697e-96	5.07486e-96	2.48506e-95	-2.78515e-97	4.34447e-96	8.26181e-96	6.91056e-95	-3.49561e-95	7.93262e-96	-7.29035e-97	6.16254e-96	-5.10813e-97	5.24492e-96	-3.27962e-96	-1.64072e-96	2.52963e-96	-1.7481e-96	6.67605e-96	-1.85775e-98	-8.79629e-97	9.14366e-95	-5.94602e-96	-1.39539e-96	-3.05764e-95	-1.32057e-96	1.88172e-188
-4.8399e-97	-2.49694e-96	-4.20862e-96	1.57421e-96	5.61899e-96	3.73053e-96	4.95785e-98	3.35244e-96	-3.62711e-96	-1.71584e-97	-4.94329e-98	-4.21522e-98	1.29506e-96	-5.77007e-97	-1.22933e-97	-4.35061e-97	-1.85479e-97	-1.07214e-96	-3.79647e-97	-1.16286e-96	-4.28672e-96	-3.74858e-96	1.26949e-97	3.48869e-97	3.89896e-96	-7.60431e-97	-1.56078e-96	-3.4065e-97	9.00791e-98	1.55875e-96	1.54811e-190
1.32053e-96	-1.81233e-97	-4.43062e-97	6.77989e-98	2.07196e-97	3.19069e-97	-4.58559e-97	-6.8876e-98	3.16803e-98	4.48317e-97	9.54191e-98	3.63852e-99	1.56527e-98	-3.37585e-97	2.53943e-97	-3.68334e-97	1.1534e-97	3.71384e-97	-2.09082e-97	4.57594e-98	-5.94653e-98	-2.80172e-99	5.06464e-98	-1.31964e-98	-9.03143e-99	-5.15137e-97	-2.74197e-97	1.03214e-97	-3.81941e-97	-1.96284e-97	3.6018e-192
2.46117e-99	-5.05829e-98	6.05583e-99	-6.6422e-99	1.20809e-98	6.70426e-98	1.74483e-98	4.23124e-99	2.50224e-98	-4.26773e-99	1.34891e-98	-3.22745e-100	-5.23309e-99	3.6911e-100	2.61772e-98	3.02249e-98	1.14198e-98	-6.25158e-99	-3.55371e-100	3.23525e-99	3.61394e-99	4.69e-99	1.45711e-98	1.87131e-99	3.04317e-100	1.05446e-99	1.70041e-99	1.49812e-99	-1.825e-98	2.99461e-98	1.17283e-194
1.60171e-99	-1.99037e-99	6.67389e-101	-3.00686e-101	2.25337e-99	-2.35195e-99	-4.6678e-99	-1.95459e-100	1.38946e-99	-5.33793e-101	-9.92247e-101	-4.33276e-99	-2.23968e-100	-1.9482e-100	1.31433e-100	-2.26271e-99	-3.44725e-99	2.17753e-99	3.8399e-99	-3.43019e-100	-1.51815e-100	8.31344e-102	8.6807e-100	-7.34375e-101	9.75069e-101	9.03314e-101	-9.0065e-100	-4.25703e-100	-7.40227e-100	2.88855e-100	9.88207e-197
-2.34757e-100	1.2036e-101	-1.10455e-100	-2.79633e-101	3.45533e-100	6.9596e-101	-4.88273e-101	1.86235e-101	7.10445e-101	-3.47653e-100	1.36406e-100	-8.30233e-101	5.76986e-102	-3.00378e-101	-2.18952e-100	2.45877e-100	5.0715e-101	-9.4919e-102	3.95454e-100	-5.44231e-101	4.28029e-101	-2.6923e-101	1.09997e-100	-1.10589e-100	2.37744e-100	-1.04478e-100	-4.54955e-101	2.95193e-100	1.44338e-101	-2.08306e-100	8.45086e-199
-5.63604e-102	9.76792e-103	2.52229e-102	-2.42797e-102	-1.34106e-101	-1.07687e-101	-5.08889e-102	1.1703e-101	1.94179e-101	1.0144e-101	-2.46724e-101	-2.56115e-101	1.13052e-102	6.10274e-101	1.44743e-101	-3.34983e-101	-6.39831e-103	-7.89842e-102	-7.4774e-103	-5.29658e-102	-2.98486e-101	-1.43556e-101	3.00143e-101	3.47549e-101	3.89853e-102	-1.48969e-101	3.45592e-101	-2.35128e-102	-1.67973e-102	1.3314e-102	1.20443e-200
-3.41203e-104	-1.33312e-102	-8.04895e-103	8.49281e-104	-1.06595e-102	-7.18106e-103	-5.20893e-103	-2.51718e-103	1.06896e-102	-7.92364e-104	7.05413e-103	-1.42129e-102	-1.14748e-103	-5.00655e-104	1.56891e-103	-2.75062e-103	6.31104e-104	-6.75714e-103	4.01156e-103	7.20029e-103	-2.8887e-102	3.22235e-102	2.71038e-103	-3.71674e-103	-2.15555e-102	6.50031e-103	2.266e-102	-6.18368e-103	-2.92082e-102	-2.07042e-103	4.74425e-203
8.50353e-104	1.61227e-103	3.87174e-104	-1.41529e-104	-5.4064e-104	-1.38624e-104	-1.19024e-105	-3.9279e-104	7.09422e-104	-1.15394e-105	4.86377e-104	-1.11944e-103	-1.65047e-103	-1.44272e-104	9.2747e-104	-2.77637e-103	-1.43672e-103	-4.37693e-105	-1.28217e-103	-2.19854e-103	6.28337e-104	1.14696e-103	6.34622e-104	-1.53001e-104	4.5289e-104	-5.23272e-104	-1.10588e-103	1.26285e-103	-2.08769e-104	2.53941e-105	3.12858e-205
5.98621e-105	1.06574e-104	-5.89285e-105	-3.47845e-105	-4.30074e-105	-2.06216e-104	8.23896e-105	-1.82248e-105	-1.22605e-104	3.04358e-105	2.28235e-105	-3.64086e-105	-1.93996e-106	5.82948e-105	-1.28184e-105	5.31336e-105	3.96211e-104	-3.97831e-105	3.70192e-106	2.8775e-104	4.6106e-105	-1.13631e-104	-8.80708e-105	-1.20744e-104	-3.1008e-105	-7.51918e-105	-6.03024e-105	-1.25371e-105	1.62592e-105	4.73732e-105	3.86983e-207
-4.15256e-106	7.84485e-106	-1.35704e-106	9.06045e-106	-8.51685e-106	7.33817e-106	9.03673e-107	1.03911e-106	-7.08875e-106	1.47893e-105	-1.47979e-106	-2.75285e-107	-2.03497e-106	-1.46756e-106	9.10776e-107	9.09091e-106	-6.26098e-108	-1.91181e-107	2.92507e-106	-9.3519e-106	-6.37006e-107	3.58211e-105	5.0594e-106	-1.53527e-105	-2.60905e-105	-5.80821e-106	-2.73229e-107	-1.55291e-105	-2.58731e-105	-4.53074e-107	3.91822e-209
-8.88138e-107	-1.47813e-106	-1.51163e-107	-1.52165e-107	-3.30342e-107	-2.45772e-107	8.13127e-107	-2.91352e-107	-1.45856e-108	-6.55761e-107	8.68222e-109	5.22571e-107	2.31485e-108	5.37387e-107	-1.25037e-108	-2.88096e-107	1.45501e-106	1.50241e-106	1.61148e-107	-1.79194e-107	-6.45664e-107	3.87328e-108	-6.20309e-107	5.03572e-108	9.64507e-107	-1.37456e-106	-2.56648e-107	1.71061e-107	1.15345e-107	-1.49796e-106	1.54212e-211
-3.80248e-109	1.36674e-107	1.44438e-107	6.28254e-109	7.71743e-109	2.23731e-107	-2.29499e-108	-9.2144e-109	-5.918e-108	-2.47098e-108	-1.97739e-108	1.24839e-108	1.15837e-109	1.67535e-108	-1.8806e-110	6.61778e-110	-1.3531e-109	-3.78829e-108	-1.50916e-108	6.89245e-110	-2.0938e-107	-4.08295e-109	1.07781e-107	1.158e-107	-4.18733e-108	-1.56488e-107	1.19278e-108	-8.80322e-108	-3.5356e-108	5.29815e-108	2.04004e-213
1.38728e-109	1.6977e-109	6.49245e-111	1.66226e-108	-1.43804e-109	-4.74884e-109	-7.7667e-109	-1.00592e-108	3.46888e-109	-1.93534e-108	-1.64031e-109	-7.10089e-111	1.37003e-109	-1.16343e-109	1.07672e-109	-6.35026e-109	-6.4118e-110	1.07801e-109	3.07685e-109	7.88859e-109	-9.31639e-110	-2.15155e-108	-9.99665e-110	-2.8953e-110	-4.39272e-109	-2.00688e-108	-7.37105e-109	-3.42537e-109	3.95924e-109	1.78779e-108	2.2628e-215
-1.112e-110	1.44675e-110	5.18798e-111	-1.99423e-110	2.37487e-111	3.93909e-111	-7.26743e-110	1.54072e-109	1.47121e-110	5.69429e-110	-1.84658e-109	2.34281e-109	-4.50279e-110	7.94772e-111	1.82908e-110	-4.88589e-111	-1.11235e-109	5.9468e-111	-2.45895e-110	-3.13749e-110	1.22739e-109	2.55683e-111	1.14677e-110	3.41925e-110	-2.95018e-111	-1.17637e-109	4.05648e-110	4.60847e-110	-2.07079e-110	-2.62662e-111	1.73115e-217
4.57917e-111	-2.07694e-110	5.47834e-111	-3.54398e-111	1.33144e-110	1.54923e-111	-4.47811e-111	-1.55652e-110	1.25568e-110	2.20198e-111	3.26326e-111	-2.22016e-111	-1.41932e-110	1.57951e-110	7.33268e-111	1.88524e-111	1.72147e-111	-1.33439e-111	-1.81727e-112	-4.29894e-111	-8.70078e-111	2.14265e-111	-2.79269e-111	3.92889e-112	-2.12315e-111	1.76305e-111	3.88962e-111	2.63864e-111	2.21029e-111	-3.51639e-111	1.78173e-219
1.50145e-112	-1.59255e-112	2.32389e-114	-4.07844e-113	1.7372e-113	-2.79639e-113	2.19758e-111	2.6388e-112	2.70644e-112	-1.18748e-113	-1.71157e-111	3.53089e-112	-2.21058e-112	-2.80426e-113	-2.84998e-112	3.35276e-112	4.54325e-112	5.61022e-112	2.16603e-112	-2.51942e-113	-1.16582e-112	6.71013e-112	8.72527e-112	-2.70615e-111	3.70407e-113	-1.45427e-112	1.59496e-111	3.27203e-112	-1.66231e-111	3.39703e-112	2.29897e-221
-1.03941e-113	-2.79168e-114	-2.19036e-113	-1.08801e-113	3.96176e-114	-4.23588e-113	-7.40382e-114	6.65535e-114	-3.01729e-113	-4.49997e-113	1.50638e-113	-3.16219e-113	3.65677e-114	-2.3994e-113	-2.67243e-114	-1.72936e-114	-5.19438e-113	-1.91254e-114	-3.78704e-113	2.14725e-112	-2.26937e-113	2.02174e-113	2.02674e-114	-2.52024e-113	1.13806e-113	-3.8367e-113	-1.24273e-115	1.58494e-113	6.18465e-115	4.79585e-113	6.33433e-224
-2.7867e-115	1.13149e-114	-3.47522e-115	-7.2185e-114	-8.14639e-115	6.2848e-114	2.30621e-114	5.242e-115	1.58827e-114	2.02165e-114	-4.82578e-114	1.88222e-115	1.36977e-115	1.92477e-114	-1.92072e-114	1.07329e-114	4.09213e-114	-6.82165e-115	-1.41651e-113	-1.3521e-114	6.42144e-115	-2.96498e-115	1.01184e-114	6.14647e-114	2.01123e-114	-2.96309e-114	-4.74592e-115	-6.75416e-114	-1.22865e-114	5.06369e-116	4.57013e-226
-3.00825e-117	-1.28102e-115	-7.08209e-116	3.85721e-115	1.77384e-115	-2.82648e-115	3.33446e-116	-3.07067e-116	-2.05845e-115	-6.57215e-115	-3.07208e-115	5.48678e-115	3.45638e-116	-1.86502e-115	-3.14375e-115	-2.93233e-115	-2.85264e-115	1.74964e-115	9.19646e-116	-4.24631e-115	6.12602e-115	4.04234e-115	9.80168e-115	2.56001e-116	-2.03623e-115	-3.19805e-115	1.23692e-115	3.05267e-115	-2.34365e-116	8.96726e-116	3.43579e-228
2.28165e-116	2.87426e-116	-1.2833e-116	-3.19928e-116	4.20298e-116	-1.08092e-116	-1.53307e-116	-1.36597e-118	-9.4055e-117	-4.45228e-116	6.20594e-116	-1.87084e-118	4.73141e-118	4.79964e-117	-4.53503e-117	-1.62979e-117	-1.15676e-116	6.16059e-116	-2.13987e-116	-5.68075e-116	3.72515e-118	3.02302e-116	1.684e-116	2.20739e-117	3.88875e-117	4.81711e-117	-2.94827e-117	2.10768e-116	-2.96335e-116	4.16786e-116	2.2545e-230
-8.92609e-118	-2.0597e-118	7.12409e-118	-1.65441e-117	1.44831e-117	-1.25267e-117	2.08304e-117	1.27149e-118	6.18433e-118	-9.3653e-118	5.11757e-118	-4.27526e-118	4.75813e-118	-1.02792e-117	-5.28222e-119	2.82702e-119	2.52313e-118	-1.12611e-117	-6.03177e-117	1.57884e-118	2.76855e-117	-8.10985e-118	-6.46478e-118	-3.85204e-118	-5.22824e-118	-7.35594e-118	-7.78036e-118	3.13649e-117	7.67042e-118	9.69808e-117	1.67623e-232
2.07207e-118	4.10988e-119	-6.76494e-119	2.29632e-118	-4.54104e-118	4.82898e-119	-2.91989e-118	-4.85386e-119	6.41875e-119	6.2494e-118	4.56306e-118	5.1124e-119	7.07103e-119	1.75236e-117	-2.22413e-120	-1.57825e-118	8.10937e-119	1.12479e-117	4.14483e-118	3.56125e-121	-2.21112e-118	-4.17483e-119	1.33174e-118	-4.10347e-118	2.26953e-118	-1.3874e-118	8.88502e-119	-1.10881e-118	1.789e-118	-1.44896e-118	5.9285e-234
-3.06926e-120	5.36317e-119	-5.79853e-120	-3.9636e-119	3.25245e-120	1.06228e-120	6.37545e-120	-3.6049e-120	-7.03268e-121	-2.93794e-119	-2.33186e-120	1.63111e-119	2.09458e-120	-3.81774e-119	5.03741e-120	1.10954e-119	-1.98936e-119	2.56296e-119	-1.07379e-119	1.9441e-119	-2.46576e-120	6.85689e-120	-1.47364e-119	2.44574e-120	-1.28602e-118	2.52203e-119	5.85038e-120	1.16266e-119	-3.35476e-119	2.45481e-119	2.81954e-236
-1.42415e-120	5.05548e-122	7.0584e-121	-7.41121e-121	1.80788e-121	3.36068e-120	6.72575e-120	-6.70309e-121	3.56271e-121	1.13769e-121	-2.57733e-120	6.50037e-121	8.72798e-120	-6.68186e-121	-1.76491e-120	-3.06686e-120	-3.73362e-121	-1.75851e-121	-1.28745e-120	1.86837e-120	3.02178e-122	4.43182e-121	7.26125e-121	1.45453e-120	1.58305e-120	2.0945e-120	1.26424e-121	1.94176e-120	8.03935e-122	8.91376e-121	1.76079e-238
-3.76933e-122	-1.76064e-121	1.8795e-121	5.5993e-121	9.59929e-122	-1.87601e-123	-2.38102e-121	-1.75848e-121	1.05546e-121	-6.0843e-121	-1.46627e-121	-1.61045e-121	-3.19767e-122	7.07957e-124	-7.0552e-121	1.08579e-122	6.01431e-122	-8.29751e-122	2.68332e-123	-9.42507e-122	-3.22268e-121	6.17332e-122	2.21264e-121	1.08457e-122	4.84648e-122	4.37928e-122	-1.70071e-121	7.84747e-123	6.2631e-123	1.71657e-121	1.64465e-240
1.61847e-122	-1.37278e-123	9.057e-123	-5.92475e-122	-1.24575e-122	-1.20005e-122	1.85894e-123	-4.89057e-124	-1.90662e-123	8.50266e-122	4.23619e-122	-6.40999e-123	1.30967e-122	-5.2963e-123	4.13185e-123	-4.42835e-123	4.08146e-123	-3.58496e-123	3.15119e-122	1.3344e-122	-6.09465e-123	-1.70591e-122	-2.90382e-123	4.91692e-122	4.33498e-123	8.83552e-123	-6.54878e-123	-1.75973e-122	1.43044e-123	2.68171e-122	1.85894e-242
5.31536e-125	-1.03845e-123	-8.40902e-124	1.86668e-123	-6.09774e-125	-3.05929e-123	1.64054e-123	-1.9035e-123	1.58064e-123	-6.97297e-124	-2.22008e-124	4.50169e-123	5.28114e-125	-8.06842e-124	-2.84209e-124	1.81047e-123	-5.77838e-125	5.84389e-124	6.96557e-124	-2.1679e-125	4.35531e-124	-2.15858e-123	-4.27461e-124	4.88397e-123	4.70099e-124	-1.03415e-123	-8.5945e-124	-1.5434e-124	8.71706e-123	-2.16568e-124	1.56065e-244
-2.49426e-124	2.06541e-125	-2.48291e-125	-5.48601e-125	-2.17902e-124	2.66626e-125	4.08137e-126	8.49425e-127	1.04309e-124	4.70711e-125	-2.43648e-125	1.48611e-125	-9.14761e-125	-4.35538e-125	-2.21409e-124	2.74887e-124	1.84421e-124	-5.2645e-125	-3.37955e-124	1.20711e-124	-7.38098e-125	-2.56144e-125	5.42238e-125	1.77684e-125	1.00346e-125	-1.10757e-124	-9.8265e-126	6.5852e-125	-5.61146e-126	-2.6828e-125	4.55716e-247
5.86971e-126	-3.24755e-126	-3.05472e-126	-3.58744e-126	1.04346e-125	1.13613e-126	7.74017e-127	-3.72115e-125	-2.1427e-126	3.52686e-126	-5.40099e-127	1.04634e-125	2.35285e-125	4.00181e-125	-4.88933e-126	-3.21862e-127	3.30762e-126	2.68194e-125	2.31427e-125	-2.04516e-126	-1.45572e-126	6.30901e-126	2.07782e-125	-8.24968e-127	1.47705e-125	-1.32519e-125	-1.19261e-127	2.70928e-125	1.27354e-127	-1.47207e-125	6.95737e-249
-4.03605e-126	-3.01131e-127	2.99159e-128	6.07039e-127	-8.67811e-128	-2.66073e-126	-1.48803e-127	-1.39797e-127	-1.56834e-128	-1.01464e-127	-3.9016e-127	8.75732e-128	7.12829e-127	1.32802e-127	-9.87978e-127	3.2709e-128	-1.59368e-127	5.64358e-127	1.15394e-126	-3.88096e-127	2.17542e-127	4.71093e-127	-3.37239e-126	-1.72008e-127	8.21853e-127	1.41864e-127	-2.04033e-128	1.5219e-126	3.15697e-128	-3.10003e-128	4.20639e-251
3.00683e-128	-4.81064e-128	-5.62705e-128	6.82675e-128	9.36689e-129	1.94235e-128	-5.92908e-127	2.29354e-127	-8.66593e-129	-3.23276e-128	8.29263e-129	-1.06847e-128	2.92329e-128	4.47387e-128	1.24192e-127	-3.54553e-129	-7.46458e-129	6.64819e-128	5.36843e-129	-4.99233e-128	6.16865e-128	1.58772e-128	-1.36213e-128	2.18863e-128	1.78069e-127	-2.32028e-128	-9.18637e-129	-5.27924e-128	-1.27424e-128	-5.47851e-129	4.82278e-253
-1.3836e-129	-1.51129e-129	4.97308e-131	8.37885e-130	-3.45039e-128	2.10933e-129	-2.75146e-129	-6.84432e-129	-1.88441e-129	-5.62159e-130	6.16501e-129	7.63308e-129	-8.82411e-129	2.60795e-129	-4.37661e-128	-3.55009e-130	8.26763e-129	4.50344e-129	-2.85639e-129	3.23261e-128	4.74872e-129	-6.09495e-130	6.83777e-129	3.39796e-129	8.34989e-129	-9.92494e-129	6.42755e-129	1.4234e-131	2.65168e-128	-5.13801e-128	8.13027e-255
1.91642e-130	7.68546e-131	1.44903e-130	4.94005e-130	-8.05409e-130	-1.21757e-129	1.27283e-130	-3.95908e-130	-4.26819e-130	3.56848e-131	6.17155e-129	2.03102e-129	-3.23227e-130	-1.68902e-131	-1.18982e-131	-5.48337e-130	1.23169e-130	-1.03373e-130	3.76325e-130	-3.58251e-129	-5.60705e-131	-2.66891e-130	-3.33234e-130	-5.07133e-130	-2.3696e-130	-6.88138e-130	1.17835e-129	1.62077e-129	6.65217e-130	3.5965e-130	6.39753e-257
5.94547e-132	-5.88292e-132	1.15092e-130	2.27932e-130	1.59568e-130	1.42025e-131	9.19146e-131	1.15988e-130	-5.94073e-131	-1.33724e-131	7.27277e-131	-1.0485e-130	-1.78617e-131	1.19785e-130	6.15317e-131	-4.44804e-131	-5.08417e-131	-7.10309e-131	-4.81064e-131	-1.23959e-131	-1.76071e-131	3.32372e-130	-2.14767e-130	-2.75635e-131	-2.44629e-131	-2.10635e-131	-2.57134e-131	-1.99897e-130	2.30955e-131	1.93422e-131	3.6359e-259
-7.54923e-132	2.39963e-132	7.37286e-133	-1.44926e-132	4.90457e-133	-9.2369e-133	-1.32455e-131	3.10919e-132	3.04824e-131	4.24931e-132	-6.68935e-133	-6.17622e-133	2.07341e-131	-1.07267e-131	-4.58081e-133	-1.23914e-131	4.24634e-132	-6.61974e-132	2.3715e-132	1.24045e-131	2.47707e-132	-2.10203e-131	4.03745e-132	-1.06547e-131	-2.10094e-132	-7.25876e-133	-1.6832e-131	-1.78692e-132	-6.93989e-132	2.26081e-131	3.54828e-261
3.18233e-133	1.04907e-133	9.86879e-133	6.16272e-133	1.01559e-133	3.00559e-133	1.4256e-133	-1.94066e-133	-3.33899e-133	3.44555e-133	1.81731e-132	1.59925e-133	1.61846e-135	2.41567e-134	3.62522e-133	-1.8321e-132	1.00879e-133	-7.66916e-133	-1.95352e-133	9.66113e-133	4.8113e-133	7.58473e-134	-7.75915e-133	4.77943e-134	4.73674e-133	-1.97106e-133	1.8773e-133	5.48349e-133	1.23977e-132	-1.4982e-133	1.32417e-263
-1.05627e-133	-6.40398e-135	2.9853e-134	2.53304e-134	4.62299e-134	-1.7773e-134	1.44352e-133	1.22704e-134	-1.32811e-133	1.90014e-134	-2.06873e-133	-1.45486e-133	-1.57532e-133	-2.19229e-135	-1.40311e-133	-1.53581e-133	8.23774e-135	-5.0021e-135	-8.71238e-134	5.81554e-134	3.14446e-134	1.11373e-133	-1.96892e-135	5.37684e-134	-4.0856e-134	2.18545e-134	3.02239e-134	-2.99098e-135	1.9844e-134	2.07706e-134	2.17477e-265
2.36985e-135	1.3821e-134	2.12153e-135	-3.09079e-135	-9.05268e-135	2.96317e-135	-5.86112e-136	-4.6372e-136	-5.01228e-135	2.56509e-136	3.70933e-135	-2.44557e-135	7.06145e-136	-2.79646e-135	-4.32234e-135	2.27115e-135	5.06868e-136	-4.8056e-135	6.62464e-136	8.51727e-135	-1.60635e-134	-3.02482e-136	2.20856e-135	-4.5377e-136	-7.42606e-136	5.32239e-135	-3.23013e-135	4.02139e-135	1.10584e-135	-8.51683e-137	7.95328e-268
-2.97732e-138	1.1785e-136	7.53166e-138	4.98552e-137	1.08399e-136	-1.39432e-135	-5.76218e-137	3.12311e-136	-3.57036e-137	3.06609e-136	4.83979e-137	-2.40508e-137	-1.54619e-136	-1.98588e-136	5.52992e-138	9.8121e-136	4.5067e-136	1.51303e-136	2.04884e-135	-4.52275e-136	2.172e-136	1.00276e-135	2.26404e-136	-2.59513e-136	3.90244e-139	2.70926e-137	1.97477e-136	-1.56096e-137	5.03629e-137	1.40321e-135	1.10086e-269
3.55294e-138	-2.68239e-138	3.78107e-137	8.32531e-138	4.6951e-137	-7.21951e-138	-1.52966e-137	-2.39379e-137	-5.51084e-138	4.56018e-137	-1.15417e-137	-7.04762e-137	-4.25031e-137	-4.96977e-138	-5.77372e-137	-3.82227e-137	-8.50983e-137	4.01379e-137	1.58132e-136	1.69467e-137	-1.04802e-137	5.90262e-137	5.79877e-137	-9.06218e-138	9.06582e-140	2.40022e-139	-4.60864e-138	-1.78516e-138	-6.34699e-137	-1.47954e-137	6.38742e-272
9.48328e-138	1.67188e-138	-5.78627e-139	-1.65343e-139	-3.38992e-139	-6.77782e-138	-6.87807e-139	-1.22214e-138	3.10225e-138	3.36279e-139	-2.61375e-138	-3.40633e-139	2.65556e-139	-5.5202e-138	4.16851e-138	1.94127e-137	-4.33348e-139	-1.22981e-137	-3.19009e-138	2.26242e-138	1.02415e-138	-1.77857e-138	-5.61358e-138	9.23631e-139	-9.27124e-138	1.56062e-138	-7.84366e-139	1.61262e-138	7.27458e-138	-1.02953e-137	1.03639e-273
-1.85389e-138	4.06702e-139	-9.38004e-141	-8.50895e-141	1.01679e-139	2.37927e-140	-1.17505e-139	3.22094e-139	3.47769e-140	5.41094e-140	2.61739e-139	-2.00998e-140	-1.54655e-138	3.72725e-141	5.33336e-140	2.13737e-140	-4.86828e-139	-9.57206e-140	1.21543e-139	-8.41075e-140	3.92599e-139	-3.64222e-140	-5.96732e-139	-2.20085e-139	-8.15191e-139	-8.6223e-139	5.1682e-139	-1.01778e-138	1.45959e-140	5.89776e-140	9.74175e-276
6.69769e-140	1.44764e-140	-1.29945e-140	1.86168e-140	1.72932e-140	-4.34205e-140	-1.5688e-140	-1.47465e-140	-2.97856e-140	6.77858e-141	-6.96731e-141	-3.39377e-140	-3.90889e-141	-2.36151e-141	-4.1356e-141	-2.29311e-140	3.49125e-140	-4.23189e-140	-3.86725e-140	-4.94559e-140	-4.20625e-140	3.17291e-140	2.7685e-140	-4.82302e-142	-5.13983e-140	-3.43945e-140	-4.582e-140	-1.72561e-141	-1.14085e-140	2.71487e-141	2.71148e-278
-8.63221e-143	-3.45619e-141	1.9953e-141	4.45642e-141	1.88168e-141	1.73587e-141	2.20997e-141	1.66422e-141	1.83997e-142	1.40588e-141	4.06828e-142	4.71694e-142	1.13843e-141	-1.40776e-141	-3.76375e-143	-7.71978e-142	-4.70049e-142	3.40602e-141	3.27017e-141	-2.6171e-141	2.35563e-142	2.03831e-141	1.77201e-141	-1.92504e-142	-5.43593e-142	2.30705e-141	-1.23343e-141	-6.73763e-142	3.74451e-141	2.00102e-142	1.14682e-280
-5.42064e-142	-4.11142e-142	1.6652e-142	-2.8631e-143	-4.73769e-142	-3.56731e-143	-1.06428e-142	-1.67737e-142	2.81819e-142	-1.57124e-143	2.6131e-142	5.10703e-143	1.62615e-144	8.13827e-143	-2.11341e-142	-2.77623e-143	4.37063e-142	1.09579e-141	-4.05904e-142	-1.8499e-142	8.70637e-143	-1.29782e-142	-8.20462e-143	-6.41902e-144	-2.41906e-143	-6.13138e-143	6.9725e-143	2.59307e-144	1.02365e-141	1.63837e-142	3.66509e-282
6.32428e-144	4.80667e-144	-5.81607e-146	5.53693e-143	4.14374e-144	-4.64715e-143	6.11884e-145	1.55447e-143	-1.18948e-143	-3.9924e-144	2.13376e-144	-1.68887e-143	2.27464e-143	-7.06154e-146	3.523e-144	-3.31057e-144	-5.73559e-143	-4.35932e-143	-4.44808e-144	-8.92685e-144	-1.15098e-143	2.27621e-143	-3.60602e-144	-8.87324e-144	-4.14888e-143	1.68144e-144	-7.21629e-145	7.99811e-144	3.90111e-143	-5.4582e-144	1.59078e-284
-3.17587e-145	-1.17336e-144	-3.99274e-145	3.01218e-147	1.6343e-144	-3.15905e-144	1.32701e-144	2.18283e-145	-3.89283e-144	1.21207e-145	-1.17682e-144	1.86062e-145	-4.05603e-145	9.56456e-145	-2.17352e-144	2.89608e-144	-3.53945e-145	-6.21984e-145	2.98091e-144	-8.6375e-145	2.69391e-144	6.61979e-145	8.80885e-145	-8.91496e-146	-2.08856e-145	1.48119e-144	-1.85079e-144	-1.14658e-144	-1.55255e-144	-9.87894e-145	7.58626e-287
2.15438e-145	4.28479e-146	3.50973e-145	3.60338e-146	1.50105e-146	-1.34488e-147	4.48903e-146	1.77419e-145	2.44486e-145	-1.32409e-145	8.7654e-147	2.47675e-145	-9.53222e-146	-1.61056e-145	2.76817e-145	7.56898e-146	-9.87793e-146	-1.86055e-145	2.24702e-145	2.84183e-145	7.14693e-145	3.26065e-147	4.2978e-146	8.42283e-146	-2.47875e-146	-8.30838e-147	1.38118e-145	1.5855e-146	8.56288e-147	-4.36208e-145	1.36828e-288
1.78552e-147	-1.43707e-146	1.01005e-146	3.89006e-147	1.28085e-146	-1.10622e-146	1.22132e-146	-2.12142e-146	-2.97262e-146	-1.63431e-146	-3.79511e-148	-8.45828e-147	-8.87094e-147	-2.95456e-147	-2.01621e-146	2.28507e-146	-1.8566e-148	5.30961e-147	-9.07585e-147	-3.13088e-146	-4.23535e-146	7.91547e-149	-2.7497e-146	1.31108e-148	4.44574e-147	-8.39119e-146	-2.37056e-146	-4.67625e-147	-1.52962e-146	-1.56814e-147	1.4973e-290
-1.48265e-148	5.70579e-148	-1.65548e-147	7.16787e-147	-1.60191e-148	1.66007e-147	-1.70756e-148	1.74202e-147	-6.18896e-147	-5.59248e-148	3.94631e-148	3.02564e-148	1.15651e-147	6.41606e-148	-2.4582e-148	3.6621e-147	4.98947e-149	8.71609e-148	-6.10931e-147	-2.6237e-147	-3.71995e-147	1.53087e-147	-9.67307e-148	-8.52197e-148	-1.16176e-147	-2.36128e-147	-2.00164e-148	1.61788e-147	6.45067e-148	3.38654e-149	1.87209e-292
1.22483e-148	-2.13209e-150	4.29787e-149	-3.73123e-148	-2.00918e-148	-5.73959e-149	-1.78353e-148	-9.22362e-150	3.11383e-149	-9.57498e-150	5.38004e-149	-8.24701e-149	-8.01606e-149	-1.05993e-148	-3.15799e-148	-8.96208e-150	-2.32262e-151	-1.93586e-148	-5.08207e-149	-1.5991e-148	1.57856e-148	-1.07833e-149	-8.03881e-148	-2.78998e-148	1.02872e-148	-2.93898e-148	-2.99539e-148	-7.23123e-149	-2.92969e-148	2.90868e-148	1.53693e-294
-8.85516e-150	1.53279e-149	2.31422e-149	-9.00567e-150	4.79055e-150	6.17705e-150	1.14321e-149	-2.26915e-150	8.04704e-151	8.55363e-150	-9.53393e-150	4.02416e-151	-2.27808e-149	5.78968e-150	-6.44431e-150	4.03905e-150	-4.61001e-150	2.72379e-151	7.91441e-150	-9.44879e-151	-6.74916e-150	7.59745e-150	5.28758e-150	-9.0062e-150	3.94038e-149	-1.26533e-150	1.38975e-149	2.01749e-150	3.33801e-150	2.63425e-149	4.65591e-297
3.52129e-151	2.0232e-151	-3.21765e-152	7.11421e-151	-3.06839e-150	1.90271e-151	-1.31494e-150	1.0235e-150	-2.79524e-151	-1.66892e-150	-1.69815e-150	1.2628e-150	-5.56541e-151	8.91987e-151	4.73182e-151	4.20884e-151	2.38865e-151	1.62705e-150	-1.20824e-150	3.8299e-151	-1.69144e-150	-4.00768e-151	-1.52773e-150	-1.96433e-151	-8.58797e-151	4.50967e-152	5.12559e-151	-1.57823e-150	2.49559e-150	1.46621e-150	4.33239e-299
-2.28503e-151	-1.68382e-152	-1.57132e-152	-1.47516e-151	-6.64765e-153	2.04409e-152	1.09027e-152	-1.38765e-152	-1.48504e-152	-1.9088e-151	-1.04533e-151	-2.78923e-152	-9.30209e-153	-2.06741e-153	2.14108e-152	-3.06029e-152	-5.38949e-153	1.87686e-152	4.30031e-153	-9.10954e-153	-3.05338e-153	-5.35707e-153	2.78832e-152	3.16672e-152	1.256e-152	1.63884e-152	-4.42173e-152	5.56003e-152	-9.94228e-153	2.49053e-152	1.33618e-301
9.48776e-154	-2.20843e-153	-2.04203e-153	-2.86908e-152	-1.09649e-152	-6.42585e-153	3.86983e-153	1.25396e-153	-3.21353e-155	-2.06188e-152	-1.31764e-155	-5.47924e-153	-1.3543e-152	1.12737e-152	-6.42068e-153	4.16133e-153	2.10559e-153	-3.06294e-152	-4.54257e-153	-7.64343e-153	1.65473e-152	8.95879e-154	-4.50064e-152	1.03955e-152	7.62168e-154	9.65571e-153	-6.65682e-153	3.38388e-152	5.10604e-154	6.7012e-153	6.59366e-303
3.37985e-155	-7.6994e-154	-3.84416e-155	2.45463e-155	1.07146e-153	-6.49804e-155	1.91245e-154	-7.34918e-154	2.29648e-154	-1.30886e-153	5.08788e-154	-6.37521e-154	-1.603e-155	-1.89432e-153	-7.23095e-156	2.25147e-154	-2.73809e-155	3.57846e-154	-1.47822e-153	-3.52208e-154	2.54751e-154	-8.71577e-154	8.28891e-154	6.23311e-155	-4.25785e-154	2.62809e-153	-1.84885e-154	-4.71461e-154	-9.7526e-154	-2.19052e-154	2.06928e-305
6.37226e-156	1.00199e-154	-1.24558e-154	-2.57746e-154	2.49612e-155	-1.20542e-154	2.1373e-155	-1.79894e-155	-1.216e-155	-1.25625e-154	-8.22676e-156	-8.50298e-159	1.94688e-155	5.41435e-155	4.72007e-155	-1.73537e-154	3.32481e-156	1.22737e-155	-1.04032e-155	-7.18445e-156	-2.59508e-156	2.48533e-155	2.17511e-155	3.69287e-157	1.09996e-156	-6.43571e-155	-1.15478e-156	1.36352e-155	6.20949e-155	8.09526e-155	1.75771e-307
-2.92171e-157	-4.15991e-156	3.25918e-156	-2.52142e-157	-2.46248e-157	-1.4807e-156	2.00388e-155	-2.84028e-156	-2.69287e-156	2.77142e-156	3.52938e-156	3.31341e-156	6.64222e-156	1.5097e-155	3.72489e-156	-8.7304e-156	1.36055e-156	3.31507e-156	2.35597e-157	1.63076e-156	-8.25887e-157	3.1767e-157	-2.61312e-156	1.38885e-156	1.31709e-157	-1.21857e-156	5.01151e-157	7.08378e-156	2.03106e-157	-2.56766e-156	0
9.20365e-157	-3.85934e-157	-4.92778e-158	3.71273e-158	-1.87134e-157	-1.19549e-156	-1.54391e-156	-5.09049e-157	2.78094e-158	4.52533e-158	-8.05604e-157	5.34372e-157	7.38548e-157	3.28507e-157	-7.73728e-157	-5.9619e-157	1.6456e-157	4.00596e-157	1.99709e-156	3.25478e-157	-9.53719e-158	1.41684e-157	3.98323e-157	2.01223e-157	-1.2039e-156	-8.40003e-158	-8.34902e-159	-6.43036e-157	1.65858e-158	5.23806e-158	0
-2.00596e-157	-1.17801e-158	1.27176e-157	1.59147e-157	4.25653e-158	3.4684e-159	-3.05859e-157	1.29301e-158	-1.45277e-158	-4.49837e-159	2.76266e-158	-1.82893e-158	-1.37727e-157	-9.58027e-158	-1.22225e-158	2.28962e-159	4.58126e-158	-4.07533e-158	-4.28182e-158	1.02552e-158	2.04914e-157	9.97053e-158	1.98782e-160	-9.59702e-158	-4.35667e-158	-2.18847e-158	-1.10618e-157	-2.00158e-158	-8.45789e-158	-2.03463e-158	0
2.8908e-158	3.32742e-159	-2.08717e-159	6.40075e-160	2.90487e-159	9.93623e-159	-6.75644e-160	-1.67624e-159	-3.36979e-159	-5.4554e-160	-7.65229e-159	-5.7911e-160	2.13072e-159	1.75199e-160	1.70749e-159	-2.62634e-160	5.66616e-160	-7.46057e-159	-5.99257e-159	-2.73086e-159	1.10712e-159	-2.05251e-159	-1.55508e-158	-3.09751e-159	-7.24512e-160	-4.41462e-159	2.19512e-159	-7.50631e-159	5.53204e-160	5.0482e-160	0
-4.98659e-161	-1.36689e-161	-1.14139e-160	-5.32855e-160	-7.10096e-161	-2.33513e-161	4.34119e-160	6.95505e-160	5.16196e-161	-1.25822e-159	8.81867e-160	-1.04727e-159	5.23286e-161	-8.8027e-160	6.02085e-161	1.81126e-160	8.90738e-160	1.45259e-161	-2.30316e-161	-3.21051e-161	1.71802e-161	-4.70053e-160	-2.01871e-160	3.21544e-160	6.20857e-160	-1.26669e-159	3.86198e-160	7.8259e-160	-1.31629e-159	-1.33734e-162	0
-9.84226e-162	1.25538e-160	-9.95424e-161	8.90891e-161	-4.0437e-161	-6.23345e-162	7.70242e-164	9.09033e-162	-9.10786e-161	-1.68358e-161	4.46786e-162	-1.51107e-162	4.40196e-161	2.98642e-161	-4.75485e-161	6.20805e-163	-3.67798e-161	-3.84965e-162	3.41439e-162	6.06325e-161	1.13265e-161	-6.83335e-161	3.03785e-161	1.90886e-162	-3.47362e-161	4.23357e-161	4.14544e-161	7.81021e-161	9.44468e-164	-7.79418e-163	0
3.82138e-162	-2.40038e-162	3.28423e-162	-4.24093e-163	-2.41141e-165	-1.54528e-163	1.90661e-162	-1.7526e-162	5.63015e-162	-2.75656e-162	-3.93692e-162	1.30554e-162	-1.07999e-162	1.83288e-163	1.52429e-163	5.13539e-162	-1.68704e-162	2.28562e-162	4.37581e-162	9.53833e-163	-4.31398e-163	-1.04259e-162	4.1146e-163	3.57391e-162	-4.83889e-163	2.30357e-162	-1.65492e-162	4.82553e-163	6.97907e-162	1.17468e-162	0
-4.22909e-163	1.19305e-164	1.01389e-163	4.8539e-163	1.50861e-163	1.1587e-162	5.67656e-164	4.55459e-164	-4.13746e-163	4.82115e-163	-9.5022e-164	-4.75846e-164	-6.04845e-164	-8.54865e-164	9.08439e-163	4.05374e-163	-1.67002e-163	5.25374e-165	-5.9862e-164	4.86781e-164	7.17165e-164	-2.02463e-163	7.25455e-163	8.12514e-163	-2.14094e-164	5.18931e-163	2.65278e-164	1.01647e-163	-1.03361e-162	-1.09565e-162	0
-4.22909e-163	1.19305e-164	1.01389e-163	4.8539e-163	1.50861e-163	1.1587e-162	5.67656e-164	4.55459e-164	-4.13746e-163	4.82115e-163	-9.5022e-164	-4.75846e-164	-6.04845e-164	-8.54865e-164	9.08439e-163	4.05374e-163	-1.67002e-163	5.25374e-165	-5.9862e-164	4.86781e-164	7.17165e-164	-2.02463e-163	7.25455e-163	8.12514e-163	-2.14094e-164	5.18931e-163	2.65278e-164	1.01647e-163	-1.03361e-162	-1.09565e-162	0
-4.22909e-163	1.19305e-164	1.01389e-163	4.8539e-163	1.50861e-163	1.1587e-162	5.67656e-164	4.55459e-164	-4.13746e-163	4.82115e-163	-9.5022e-164	-4.75846e-164	-6.04845e-164	-8.54865e-164	9.08439e-163	4.05374e-163	-1.67002e-163	5.25374e-165	-5.9862e-164	4.86781e-164	7.17165e-164	-2.02463e-163	7.25455e-163	8.12514e-163	-2.14094e-164	5.18931e-163	2.65278e-164	1.01647e-163	-1.03361e-162	-1.09565e-162	0
-4.22909e-163	1.19305e-164	1.01389e-163	4.8539e-163	1.50861e-163	1.1587e-162	5.67656e-164	4.55459e-164	-4.13746e-163	4.82115e-163	-9.5022e-164	-4.75846e-164	-6.04845e-164	-8.54865e-164	9.08439e-163	4.05374e-163	-1.67002e-163	5.25374e-165	-5.9862e-164	4.86781e-164	7.17165e-164	-2.02463e-163	7.25455e-163	8.12514e-163	-2.14094e-164	5.18931e-163	2.65278e-164	1.01647e-163	-1.03361e-162	-1.09565e-162	0
-4.22909e-163	1.19305e-164	1.01389e-163	4.8539e-163	1.50861e-163	1.1587e-162	5.67656e-164	4.55459e-164	-4.13746e-163	4.82115e-163	-9.5022e-164	-4.75846e-164	-6.04845e-164	-8.54865e-164	9.08439e-163	4.05374e-163	-1.67002e-163	5.25374e-165	-5.9862e-164	4.86781e-164	7.17165e-164	-2.02463e-163	7.25455e-163	8.12514e-163	-2.14094e-164	5.18931e-163	2.65278e-164	1.01647e-163	-1.03361e-162	-1.09565e-162	0
-4.22909e-163	1.19305e-164	1.01389e-163	4.8539e-163	1.50861e-163	1.1587e-162	5.67656e-164	4.55459e-164	-4.13746e-163	4.82115e-163	-9.5022e-164	-4.75846e-164	-6.04845e-164	-8.54865e-164	9.08439e-163	4.05374e-163	-1.67002e-163	5.25374e-165	-5.9862e-164	4.86781e-164	7.17165e-164	-2.02463e-163	7.25455e-163	8.12514e-163	-2.14094e-164	5.18931e-163	2.65278e-164	1.01647e-163	-1.03361e-162	-1.09565e-162	0
-4.22909e-163	1.19305e-164	1.01389e-163	4.8539e-163	1.50861e-163	1.1587e-162	5.67656e-164	4.55459e-164	-4.13746e-163	4.82115e-163	-9.5022e-164	-4.75846e-164	-6.04845e-164	-8.54865e-164	9.08439e-163	4.05374e-163	-1.67002e-163	5.25374e-165	-5.9862e-164	4.86781e-164	7.17165e-164	-2.02463e-163	7.25455e-163	8.12514e-163	-2.14094e-164	5.18931e-163	2.65278e-164	1.01647e-163	-1.03361e-162	-1.09565e-162	0
-4.22909e-163	1.19305e-164	1.01389e-163	4.8539e-163	1.50861e-163	1.1587e-162	5.67656e-164	4.55459e-164	-4.13746e-163	4.82115e-163	-9.5022e-164	-4.75846e-164	-6.04845e-164	-8.54865e-164	9.08439e-163	4.05374e-163	-1.67002e-163	5.25374e-165	-5.9862e-164	4.86781e-164	7.17165e-164	-2.02463e-163	7.25455e-163	8.12514e-163	-2.14094e-164	5.18931e-163	2.65278e-164	1.01647e-163	-1.03361e-162	-1.09565e-162	0
-4.22909e-163	1.19305e-164	1.01389e-163	4.8539e-163	1.50861e-163	1.1587e-162	5.67656e-164	4.55459e-164	-4.13746e-163	4.82115e-163	-9.5022e-164	-4.75846e-164	-6.04845e-164	-8.54865e-164	9.08439e-163	4.05374e-163	-1.67002e-163	5.25374e-165	-5.9862e-164	4.86781e-164	7.17165e-164	-2.02463e-163	7.25455e-163	8.12514e-163	-2.14094e-164	5.18931e-163	2.65278e-164	1.01647e-163	-1.03361e-162	-1.09565e-162	0
-4.22909e-163	1.19305e-164	1.01389e-163	4.8539e-163	1.50861e-163	1.1587e-162	5.67656e-164	4.55459e-164	-4.13746e-163	4.82115e-163	-9.5022e-164	-4.75846e-164	-6.04845e-164	-8.54865e-164	9.08439e-163	4.05374e-163	-1.67002e-163	5.25374e-165	-5.9862e-164	4.86781e-164	7.17165e-164	-2.02463e-163	7.25455e-163	8.12514e-163	-2.14094e-164	5.18931e-163	2.65278e-164	1.01647e-163	-1.03361e-162	-1.09565e-162	0
-4.22909e-163	1.19305e-164	1.01389e-163	4.8539e-163	1.50861e-163	1.1587e-162	5.67656e-164	4.55459e-164	-4.13746e-163	4.82115e-163	-9.5022e-164	-4.75846e-164	-6.04845e-164	-8.54865e-164	9.08439e-163	4.05374e-163	-1.67002e-163	5.25374e-165	-5.9862e-164	4.86781e-164	7.17165e-164	-2.02463e-163	7.25455e-163	8.12514e-163	-2.14094e-164	5.18931e-163	2.65278e-164	1.01647e-163	-1.03361e-162	-1.09565e-162	0
-4.22909e-163	1.19305e-164	1.01389e-163	4.8539e-163	1.50861e-163	1.1587e-162	5.67656e-164	4.55459e-164	-4.13746e-163	4.82115e-163	-9.5022e-164	-4.75846e-164	-6.04845e-164	-8.54865e-164	9.08439e-163	4.05374e-163	-1.67002e-163	5.25374e-165	-5.9862e-164	4.86781e-164	7.17165e-164	-2.02463e-163	7.25455e-163	8.12514e-163	-2.14094e-164	5.18931e-163	2.65278e-164	1.01647e-163	-1.03361e-162	-1.09565e-162	0
-4.22909e-163	1.19305e-164	1.01389e-163	4.8539e-163	1.50861e-163	1.1587e-162	5.67656e-164	4.55459e-164	-4.13746e-163	4.82115e-163	-9.5022e-164	-4.75846e-164	-6.04845e-164	-8.54865e-164	9.08439e-163	4.05374e-163	-1.67002e-163	5.25374e-165	-5.9862e-164	4.86781e-164	7.17165e-164	-2.02463e-163	7.25455e-163	8.12514e-163	-2.14094e-164	5.18931e-163	2.65278e-164	1.01647e-163	-1.03361e-162	-1.09565e-162	0
-4.22909e-163	1.19305e-164	1.01389e-163	4.8539e-163	1.50861e-163	1.1587e-162	5.67656e-164	4.55459e-164	-4.13746e-163	4.82115e-163	-9.5022e-164	-4.75846e-164	-6.04845e-164	-8.54865e-164	9.08439e-163	4.05374e-163	-1.67002e-163	5.25374e-165	-5.9862e-164	4.86781e-164	7.17165e-164	-2.02463e-163	7.25455e-163	8.12514e-163	-2.14094e-164	5.18931e-163	2.65278e-164	1.01647e-163	-1.03361e-162	-1.09565e-162	0
-4.22909e-163	1.19305e-164	1.01389e-163	4.8539e-163	1.50861e-163	1.1587e-162	5.67656e-164	4.55459e-164	-4.13746e-163	4.82115e-163	-9.5022e-164	-4.75846e-164	-6.04845e-164	-8.54865e-164	9.08439e-163	4.05374e-163	-1.67002e-163	5.25374e-165	-5.9862e-164	4.86781e-164	7.17165e-164	-2.02463e-163	7.25455e-163	8.12514e-163	-2.14094e-164	5.18931e-163	2.65278e-164	1.01647e-163	-1.03361e-162	-1.09565e-162	0
-4.22909e-163	1.19305e-164	1.01389e-163	4.8539e-163	1.50861e-163	1.1587e-162	5.67656e-164	4.55459e-164	-4.13746e-163	4.82115e-163	-9.5022e-164	-4.75846e-164	-6.04845e-164	-8.54865e-164	9.08439e-163	4.05374e-163	-1.67002e-163	5.25374e-165	-5.9862e-164	4.86781e-164	7.17165e-164	-2.02463e-163	7.25455e-163	8.12514e-163	-2.14094e-164	5.18931e-163	2.65278e-164	1.01647e-163	-1.03361e-162	-1.09565e-162	0
-4.22909e-163	1.19305e-164	1.01389e-163	4.8539e-163	1.50861e-163	1.1587e-162	5.67656e-164	4.55459e-164	-4.13746e-163	4.82115e-163	-9.5022e-164	-4.75846e-164	-6.04845e-164	-8.54865e-164	9.08439e-163	4.05374e-163	-1.67002e-163	5.25374e-165	-5.9862e-164	4.86781e-164	7.17165e-164	-2.02463e-163	7.25455e-163	8.12514e-163	-2.14094e-164	5.18931e-163	2.65278e-164	1.01647e-163	-1.03361e-162	-1.09565e-162	0
-4.22909e-163	1.19305e-164	1.01389e-163	4.8539e-163	1.50861e-163	1.1587e-162	5.67656e-164	4.55459e-164	-4.13746e-163	4.82115e-163	-9.5022e-164	-4.75846e-164	-6.04845e-164	-8.54865e-164	9.08439e-163	4.05374e-163	-1.67002e-163	5.25374e-165	-5.9862e-164	4.86781e-164	7.17165e-164	-2.02463e-163	7.25455e-163	8.12514e-163	-2.14094e-164	5.18931e-163	2.65278e-164	1.01647e-163	-1.03361e-162	-1.09565e-162	0
-4.22909e-163	1.19305e-164	1.01389e-163	4.8539e-163	1.50861e-163	1.1587e-162	5.67656e-164	4.55459e-164	-4.13746e-163	4.82115e-163	-9.5022e-164	-4.75846e-164	-6.04845e-164	-8.54865e-164	9.08439e-163	4.05374e-163	-1.67002e-163	5.25374e-165	-5.9862e-164	4.86781e-164	7.17165e-164	-2.02463e-163	7.25455e-163	8.12514e-163	-2.14094e-164	5.18931e-163	2.65278e-164	1.01647e-163	-1.03361e-162	-1.09565e-162	0
-4.22909e-163	1.19305e-164	1.01389e-163	4.8539e-163	1.50861e-163	1.1587e-162	5.67656e-164	4.55459e-164	-4.13746e-163	4.82115e-163	-9.5022e-164	-4.75846e-164	-6.04845e-164	-8.54865e-164	9.08439e-163	4.05374e-163	-1.67002e-163	5.25374e-165	-5.9862e-164	4.86781e-164	7.17165e-164	-2.02463e-163	7.25455e-163	8.12514e-163	-2.14094e-164	5.18931e-163	2.65278e-164	1.01647e-163	-1.03361e-162	-1.09565e-162	0
-4.22909e-163	1.19305e-164	1.01389e-163	4.8539e-163	1.50861e-163	1.1587e-162	5.67656e-164	4.55459e-164	-4.13746e-163	4.82115e-163	-9.5022e-164	-4.75846e-164	-6.04845e-164	-8.54865e-164	9.08439e-163	4.05374e-163	-1.67002e-163	5.25374e-165	-5.9862e-164	4.86781e-164	7.17165e-164	-2.02463e-163	7.25455e-163	8.12514e-163	-2.14094e-164	5.18931e-163	2.65278e-164	1.01647e-163	-1.03361e-162	-1.09565e-162	0
-4.22909e-163	1.19305e-164	1.01389e-163	4.8539e-163	1.50861e-163	1.1587e-162	5.67656e-164	4.55459e-164	-4.13746e-163	4.82115e-163	-9.5022e-164	-4.75846e-164	-6.04845e-164	-8.54865e-164	9.08439e-163	4.05374e-163	-1.67002e-163	5.25374e-165	-5.9862e-164	4.86781e-164	7.17165e-164	-2.02463e-163	7.25455e-163	8.12514e-163	-2.14094e-164	5.18931e-163	2.65278e-164	1.01647e-163	-1.03361e-162	-1.09565e-162	0
-4.22909e-163	1.19305e-164	1.01389e-163	4.8539e-163	1.50861e-163	1.1587e-162	5.67656e-164	4.55459e-164	-4.13746e-163	4.82115e-163	-9.5022e-164	-4.75846e-164	-6.04845e-164	-8.54865e-164	9.08439e-163	4.05374e-163	-1.67002e-163	5.25374e-165	-5.9862e-164	4.86781e-164	7.17165e-164	-2.02463e-163	7.25455e-163	8.12514e-163	-2.14094e-164	5.18931e-163	2.65278e-164	1.01647e-163	-1.03361e-162	-1.09565e-162	0
-4.22909e-163	1.19305e-164	1.01389e-163	4.8539e-163	1.50861e-163	1.1587e-162	5.67656e-164	4.55459e-164	-4.13746e-163	4.82115e-163	-9.5022e-164	-4.75846e-164	-6.04845e-164	-8.54865e-164	9.08439e-163	4.05374e-163	-1.67002e-163	5.25374e-165	-5.9862e-164	4.86781e-164	7.17165e-164	-2.02463e-163	7.25455e-163	8.12514e-163	-2.14094e-164	5.18931e-163	2.65278e-164	1.01647e-163	-1.03361e-162	-1.09565e-162	0
-4.22909e-163	1.19305e-164	1.01389e-163	4.8539e-163	1.50861e-163	1.1587e-162	5.67656e-164	4.55459e-164	-4.13746e-163	4.82115e-163	-9.5022e-164	-4.75846e-164	-6.04845e-164	-8.54865e-164	9.08439e-163	4.05374e-163	-1.67002e-163	5.25374e-165	-5.9862e-164	4.86781e-164	7.17165e-164	-2.02463e-163	7.25455e-163	8.12514e-163	-2.14094e-164	5.18931e-163	2.65278e-164	1.01647e-163	-1.03361e-162	-1.09565e-162	0
-4.22909e-163	1.19305e-164	1.01389e-163	4.8539e-163	1.50861e-163	1.1587e-162	5.67656e-164	4.55459e-164	-4.13746e-163	4.82115e-163	-9.5022e-164	-4.75846e-164	-6.04845e-164	-8.54865e-164	9.08439e-163	4.05374e-163	-1.67002e-163	5.25374e-165	-5.9862e-164	4.86781e-164	7.17165e-164	-2.02463e-163	7.25455e-163	8.12514e-163	-2.14094e-164	5.18931e-163	2.65278e-164	1.01647e-163	-1.03361e-162	-1.09565e-162	0
-4.22909e-163	1.19305e-164	1.01389e-163	4.8539e-163	1.50861e-163	1.1587e-162	5.67656e-164	4.55459e-164	-4.13746e-163	4.82115e-163	-9.5022e-164	-4.75846e-164	-6.04845e-164	-8.54865e-164	9.08439e-163	4.05374e-163	-1.67002e-163	5.25374e-165	-5.9862e-164	4.86781e-164	7.17165e-164	-2.02463e-163	7.25455e-163	8.12514e-163	-2.14094e-164	5.18931e-163	2.65278e-164	1.01647e-163	-1.03361e-162	-1.09565e-162	0
-4.22909e-163	1.19305e-164	1.01389e-163	4.8539e-163	1.50861e-163	1.1587e-162	5.67656e-164	4.55459e-164	-4.13746e-163	4.82115e-163	-9.5022e-164	-4.75846e-164	-6.04845e-164	-8.54865e-164	9.08439e-163	4.05374e-163	-1.67002e-163	5.25374e-165	-5.9862e-164	4.86781e-164	7.17165e-164	-2.02463e-163	7.25455e-163	8.12514e-163	-2.14094e-164	5.18931e-163	2.65278e-164	1.01647e-163	-1.03361e-162	-1.09565e-162	0
-4.22909e-163	1.19305e-164	1.01389e-163	4.8539e-163	1.50861e-163	1.1587e-162	5.67656e-164	4.55459e-164	-4.13746e-163	4.82115e-163	-9.5022e-164	-4.75846e-164	-6.04845e-164	-8.54865e-164	9.08439e-163	4.05374e-163	-1.67002e-163	5.25374e-165	-5.9862e-164	4.86781e-164	7.17165e-164	-2.02463e-163	7.25455e-163	8.12514e-163	-2.14094e-164	5.18931e-163	2.65278e-164	1.01647e-163	-1.03361e-162	-1.09565e-162	0
-4.22909e-163	1.19305e-164	1.01389e-163	4.8539e-163	1.50861e-163	1.1587e-162	5.67656e-164	4.55459e-164	-4.13746e-163	4.82115e-163	-9.5022e-164	-4.75846e-164	-6.04845e-164	-8.54865e-164	9.08439e-163	4.05374e-163	-1.67002e-163	5.25374e-165	-5.9862e-164	4.86781e-164	7.17165e-164	-2.02463e-163	7.25455e-163	8.12514e-163	-2.14094e-164	5.18931e-163	2.65278e-164	1.01647e-163	-1.03361e-162	-1.09565e-162	0
-4.22909e-163	1.19305e-164	1.01389e-163	4.8539e-163	1.50861e-163	1.1587e-162	5.67656e-164	4.55459e-164	-4.13746e-163	4.82115e-163	-9.5022e-164	-4.75846e-164	-6.04845e-164	-8.54865e-164	9.08439e-163	4.05374e-163	-1.67002e-163	5.25374e-165	-5.9862e-164	4.86781e-164	7.17165e-164	-2.02463e-163	7.25455e-163	8.12514e-163	-2.14094e-164	5.18931e-163	2.65278e-164	1.01647e-163	-1.03361e-162	-1.09565e-162	0
-4.22909e-163	1.19305e-164	1.01389e-163	4.8539e-163	1.50861e-163	1.1587e-162	5.67656e-164	4.55459e-164	-4.13746e-163	4.82115e-163	-9.5022e-164	-4.75846e-164	-6.04845e-164	-8.54865e-164	9.08439e-163	4.05374e-163	-1.67002e-163	5.25374e-165	-5.9862e-164	4.86781e-164	7.17165e-164	-2.02463e-163	7.25455e-163	8.12514e-163	-2.14094e-164	5.18931e-163	2.65278e-164	1.01647e-163	-1.03361e-162	-1.09565e-162	0
-4.22909e-163	1.19305e-164	1.01389e-163	4.8539e-163	1.50861e-163	1.1587e-162	5.67656e-164	4.55459e-164	-4.13746e-163	4.82115e-163	-9.5022e-164	-4.75846e-164	-6.04845e-164	-8.54865e-164	9.08439e-163	4.05374e-163	-1.67002e-163	5.25374e-165	-5.9862e-164	4.86781e-164	7.17165e-164	-2.02463e-163	7.25455e-163	8.12514e-163	-2.14094e-164	5.18931e-163	2.65278e-164	1.01647e-163	-1.03361e-162	-1.09565e-162	0
-4.22909e-163	1.19305e-164	1.01389e-163	4.8539e-163	1.50861e-163	1.1587e-162	5.67656e-164	4.55459e-164	-4.13746e-163	4.82115e-163	-9.5022e-164	-4.75846e-164	-6.04845e-164	-8.54865e-164	9.08439e-163	4.05374e-163	-1.67002e-163	5.25374e-165	-5.9862e-164	4.86781e-164	7.17165e-164	-2.02463e-163	7.25455e-163	8.12514e-163	-2.14094e-164	5.18931e-163	2.65278e-164	1.01647e-163	-1.03361e-162	-1.09565e-162	0
-4.22909e-163	1.19305e-164	1.01389e-163	4.8539e-163	1.50861e-163	1.1587e-162	5.67656e-164	4.55459e-164	-4.13746e-163	4.82115e-163	-9.5022e-164	-4.75846e-164	-6.04845e-164	-8.54865e-164	9.08439e-163	4.05374e-163	-1.67002e-163	5.25374e-165	-5.9862e-164	4.86781e-164	7.17165e-164	-2.02463e-163	7.25455e-163	8.12514e-163	-2.14094e-164	5.18931e-163	2.65278e-164	1.01647e-163	-1.03361e-162	-1.09565e-162	0
-4.22909e-163	1.19305e-164	1.01389e-163	4.8539e-163	1.50861e-163	1.1587e-162	5.67656e-164	4.55459e-164	-4.13746e-163	4.82115e-163	-9.5022e-164	-4.75846e-164	-6.04845e-164	-8.54865e-164	9.08439e-163	4.05374e-163	-1.67002e-163	5.25374e-165	-5.9862e-164	4.86781e-164	7.17165e-164	-2.02463e-163	7.25455e-163	8.12514e-163	-2.14094e-164	5.18931e-163	2.65278e-164	1.01647e-163	-1.03361e-162	-1.09565e-162	0
-4.22909e-163	1.19305e-164	1.01389e-163	4.8539e-163	1.50861e-163	1.1587e-162	5.67656e-164	4.55459e-164	-4.13746e-163	4.82115e-163	-9.5022e-164	-4.75846e-164	-6.04845e-164	-8.54865e-164	9.08439e-163	4.05374e-163	-1.67002e-163	5.25374e-165	-5.9862e-164	4.86781e-164	7.17165e-164	-2.02463e-163	7.25455e-163	8.12514e-163	-2.14094e-164	5.18931e-163	2.65278e-164	1.01647e-163	-1.03361e-162	-1.09565e-162	0
-4.22909e-163	1.19305e-164	1.01389e-163	4.8539e-163	1.50861e-163	1.1587e-162	5.67656e-164	4.55459e-164	-4.13746e-163	4.82115e-163	-9.5022e-164	-4.75846e-164	-6.04845e-164	-8.54865e-164	9.08439e-163	4.05374e-163	-1.67002e-163	5.25374e-165	-5.9862e-164	4.86781e-164	7.17165e-164	-2.02463e-163	7.25455e-163	8.12514e-163	-2.14094e-164	5.18931e-163	2.65278e-164	1.01647e-163	-1.03361e-162	-1.09565e-162	0
-4.22909e-163	1.19305e-164	1.01389e-163	4.8539e-163	1.50861e-163	1.1587e-162	5.67656e-164	4.55459e-164	-4.13746e-163	4.82115e-163	-9.5022e-164	-4.75846e-164	-6.04845e-164	-8.54865e-164	9.08439e-163	4.05374e-163	-1.67002e-163	5.25374e-165	-5.9862e-164	4.86781e-164	7.17165e-164	-2.02463e-163	7.25455e-163	8.12514e-163	-2.14094e-164	5.18931e-163	2.65278e-164	1.01647e-163	-1.03361e-162	-1.09565e-162	0
-4.22909e-163	1.19305e-164	1.01389e-163	4.8539e-163	1.50861e-163	1.1587e-162	5.67656e-164	4.55459e-164	-4.13746e-163	4.82115e-163	-9.5022e-164	-4.75846e-164	-6.04845e-164	-8.54865e-164	9.08439e-163	4.05374e-163	-1.67002e-163	5.25374e-165	-5.9862e-164	4.86781e-164	7.17165e-164	-2.02463e-163	7.25455e-163	8.12514e-163	-2.14094e-164	5.18931e-163	2.65278e-164	1.01647e-163	-1.03361e-162	-1.09565e-162	0
-4.22909e-163	1.19305e-164	1.01389e-163	4.8539e-163	1.50861e-163	1.1587e-162	5.67656e-164	4.55459e-164	-4.13746e-163	4.82115e-163	-9.5022e-164	-4.75846e-164	-6.04845e-164	-8.54865e-164	9.08439e-163	4.05374e-163	-1.67002e-163	5.25374e-165	-5.9862e-164	4.86781e-164	7.17165e-164	-2.02463e-163	7.25455e-163	8.12514e-163	-2.14094e-164	5.18931e-163	2.65278e-164	1.01647e-163	-1.03361e-162	-1.09565e-162	0
-4.22909e-163	1.19305e-164	1.01389e-163	4.8539e-163	1.50861e-163	1.1587e-162	5.67656e-164	4.55459e-164	-4.13746e-163	4.82115e-163	-9.5022e-164	-4.75846e-164	-6.04845e-164	-8.54865e-164	9.08439e-163	4.05374e-163	-1.67002e-163	5.25374e-165	-5.9862e-164	4.86781e-164	7.17165e-164	-2.02463e-163	7.25455e-163	8.12514e-163	-2.14094e-164	5.18931e-163	2.65278e-164	1.01647e-163	-1.03361e-162	-1.09565e-162	0
-4.22909e-163	1.19305e-164	1.01389e-163	4.8539e-163	1.50861e-163	1.1587e-162	5.67656e-164	4.55459e-164	-4.13746e-163	4.82115e-163	-9.5022e-164	-4.75846e-164	-6.04845e-164	-8.54865e-164	9.08439e-163	4.05374e-163	-1.67002e-163	5.25374e-165	-5.9862e-164	4.86781e-164	7.17165e-164	-2.02463e-163	7.25455e-163	8.12514e-163	-2.14094e-164	5.18931e-163	2.65278e-164	1.01647e-163	-1.03361e-162	-1.09565e-162	0
-4.22909e-163	1.19305e-164	1.01389e-163	4.8539e-163	1.50861e-163	1.1587e-162	5.67656e-164	4.55459e-164	-4.13746e-163	4.82115e-163	-9.5022e-164	-4.75846e-164	-6.04845e-164	-8.54865e-164	9.08439e-163	4.05374e-163	-1.67002e-163	5.25374e-165	-5.9862e-164	4.86781e-164	7.17165e-164	-2.02463e-163	7.25455e-163	8.12514e-163	-2.14094e-164	5.18931e-163	2.65278e-164	1.01647e-163	-1.03361e-162	-1.09565e-162	0
-4.22909e-163	1.19305e-164	1.01389e-163	4.8539e-163	1.50861e-163	1.1587e-162	5.67656e-164	4.55459e-164	-4.13746e-163	4.82115e-163	-9.5022e-164	-4.75846e-164	-6.04845e-164	-8.54865e-164	9.08439e-163	4.05374e-163	-1.67002e-163	5.25374e-165	-5.9862e-164	4.86781e-164	7.17165e-164	-2.02463e-163	7.25455e-163	8.12514e-163	-2.14094e-164	5.18931e-163	2.65278e-164	1.01647e-163	-1.03361e-162	-1.09565e-162	0
-4.22909e-163	1.19305e-164	1.01389e-163	4.8539e-163	1.50861e-163	1.1587e-162	5.67656e-164	4.55459e-164	-4.13746e-163	4.82115e-163	-9.5022e-164	-4.75846e-164	-6.04845e-164	-8.54865e-164	9.08439e-163	4.05374e-163	-1.67002e-163	5.25374e-165	-5.9862e-164	4.86781e-164	7.17165e-164	-2.02463e-163	7.25455e-163	8.12514e-163	-2.14094e-164	5.18931e-163	2.65278e-164	1.01647e-163	-1.03361e-162	-1.09565e-162	0
-4.22909e-163	1.19305e-164	1.01389e-163	4.8539e-163	1.50861e-163	1.1587e-162	5.67656e-164	4.55459e-164	-4.13746e-163	4.82115e-163	-9.5022e-164	-4.75846e-164	-6.04845e-164	-8.54865e-164	9.08439e-163	4.05374e-163	-1.67002e-163	5.25374e-165	-5.9862e-164	4.86781e-164	7.17165e-164	-2.02463e-163	7.25455e-163	8.12514e-163	-2.14094e-164	5.18931e-163	2.65278e-164	1.01647e-163	-1.03361e-162	-1.09565e-162	0
-4.22909e-163	1.19305e-164	1.01389e-163	4.8539e-163	1.50861e-163	1.1587e-162	5.67656e-164	4.55459e-164	-4.13746e-163	4.82115e-163	-9.5022e-164	-4.75846e-164	-6.04845e-164	-8.54865e-164	9.08439e-163	4.05374e-163	-1.67002e-163	5.25374e-165	-5.9862e-164	4.86781e-164	7.17165e-164	-2.02463e-163	7.25455e-163	8.12514e-163	-2.14094e-164	5.18931e-163	2.65278e-164	1.01647e-163	-1.03361e-162	-1.09565e-162	0
-4.22909e-163	1.19305e-164	1.01389e-163	4.8539e-163	1.50861e-163	1.1587e-162	5.67656e-164	4.55459e-164	-4.13746e-163	4.82115e-163	-9.5022e-164	-4.75846e-164	-6.04845e-164	-8.54865e-164	9.08439e-163	4.05374e-163	-1.67002e-163	5.25374e-165	-5.9862e-164	4.86781e-164	7.17165e-164	-2.02463e-163	7.25455e-163	8.12514e-163	-2.14094e-164	5.18931e-163	2.65278e-164	1.01647e-163	-1.03361e-162	-1.09565e-162	0
-4.22909e-163	1.19305e-164	1.01389e-163	4.8539e-163	1.50861e-163	1.1587e-162	5.67656e-164	4.55459e-164	-4.13746e-163	4.82115e-163	-9.5022e-164	-4.75846e-164	-6.04845e-164	-8.54865e-164	9.08439e-163	4.05374e-163	-1.67002e-163	5.25374e-165	-5.9862e-164	4.86781e-164	7.17165e-164	-2.02463e-163	7.25455e-163	8.12514e-163	-2.14094e-164	5.18931e-163	2.65278e-164	1.01647e-163	-1.03361e-162	-1.09565e-162	0
-4.22909e-163	1.19305e-164	1.01389e-163	4.8539e-163	1.50861e-163	1.1587e-162	5.67656e-164	4.55459e-164	-4.13746e-163	4.82115e-163	-9.5022e-164	-4.75846e-164	-6.04845e-164	-8.54865e-164	9.08439e-163	4.05374e-163	-1.67002e-163	5.25374e-165	-5.9862e-164	4.86781e-164	7.17165e-164	-2.02463e-163	7.25455e-163	8.12514e-163	-2.14094e-164	5.18931e-163	2.65278e-164	1.01647e-163	-1.03361e-162	-1.09565e-162	0
-4.22909e-163	1.19305e-164	1.01389e-163	4.8539e-163	1.50861e-163	1.1587e-162	5.67656e-164	4.55459e-164	-4.13746e-163	4.82115e-163	-9.5022e-164	-4.75846e-164	-6.04845e-164	-8.54865e-164	9.08439e-163	4.05374e-163	-1.67002e-163	5.25374e-165	-5.9862e-164	4.86781e-164	7.17165e-164	-2.02463e-163	7.25455e-163	8.12514e-163	-2.14094e-164	5.18931e-163	2.65278e-164	1.01647e-163	-1.03361e-162	-1.09565e-162	0
-4.22909e-163	1.19305e-164	1.01389e-163	4.8539e-163	1.50861e-163	1.1587e-162	5.67656e-164	4.55459e-164	-4.13746e-163	4.82115e-163	-9.5022e-164	-4.75846e-164	-6.04845e-164	-8.54865e-164	9.08439e-163	4.05374e-163	-1.67002e-163	5.25374e-165	-5.9862e-164	4.86781e-164	7.17165e-164	-2.02463e-163	7.25455e-163	8.12514e-163	-2.14094e-164	5.18931e-163	2.65278e-164	1.01647e-163	-1.03361e-162	-1.09565e-162	0
-4.22909e-163	1.19305e-164	1.01389e-163	4.8539e-163	1.50861e-163	1.1587e-162	5.67656e-164	4.55459e-164	-4.13746e-163	4.82115e-163	-9.5022e-164	-4.75846e-164	-6.04845e-164	-8.54865e-164	9.08439e-163	4.05374e-163	-1.67002e-163	5.25374e-165	-5.9862e-164	4.86781e-164	7.17165e-164	-2.02463e-163	7.25455e-163	8.12514e-163	-2.14094e-164	5.18931e-163	2.65278e-164	1.01647e-163	-1.03361e-162	-1.09565e-162	0
-4.22909e-163	1.19305e-164	1.01389e-163	4.8539e-163	1.50861e-163	1.1587e-162	5.67656e-164	4.55459e-164	-4.13746e-163	4.82115e-163	-9.5022e-164	-4.75846e-164	-6.04845e-164	-8.54865e-164	9.08439e-163	4.05374e-163	-1.67002e-163	5.25374e-165	-5.9862e-164	4.86781e-164	7.17165e-164	-2.02463e-163	7.25455e-163	8.12514e-163	-2.14094e-164	5.18931e-163	2.65278e-164	1.01647e-163	-1.03361e-162	-1.09565e-162	0
-4.22909e-163	1.19305e-164	1.01389e-163	4.8539e-163	1.50861e-163	1.1587e-162	5.67656e-164	4.55459e-164	-4.13746e-163	4.82115e-163	-9.5022e-164	-4.75846e-164	-6.04845e-164	-8.54865e-164	9.08439e-163	4.05374e-163	-1.67002e-163	5.25374e-165	-5.9862e-164	4.86781e-164	7.17165e-164	-2.02463e-163	7.25455e-163	8.12514e-163	-2.14094e-164	5.18931e-163	2.65278e-164	1.01647e-163	-1.03361e-162	-1.09565e-162	0
-4.22909e-163	1.19305e-164	1.01389e-163	4.8539e-163	1.50861e-163	1.1587e-162	5.67656e-164	4.55459e-164	-4.13746e-163	4.82115e-163	-9.5022e-164	-4.75846e-164	-6.04845e-164	-8.54865e-164	9.08439e-163	4.05374e-163	-1.67002e-163	5.25374e-165	-5.9862e-164	4.86781e-164	7.17165e-164	-2.02463e-163	7.25455e-163	8.12514e-163	-2.14094e-164	5.18931e-163	2.65278e-164	1.01647e-163	-1.03361e-162	-1.09565e-162	0
-4.22909e-163	1.19305e-164	1.01389e-163	4.8539e-163	1.50861e-163	1.1587e-162	5.67656e-164	4.55459e-164	-4.13746e-163	4.82115e-163	-9.5022e-164	-4.75846e-164	-6.04845e-164	-8.54865e-164	9.08439e-163	4.05374e-163	-1.67002e-163	5.25374e-165	-5.9862e-164	4.86781e-164	7.17165e-164	-2.02463e-163	7.25455e-163	8.12514e-163	-2.14094e-164	5.18931e-163	2.65278e-164	1.01647e-163	-1.03361e-162	-1.09565e-162	0
-4.22909e-163	1.19305e-164	1.01389e-163	4.8539e-163	1.50861e-163	1.1587e-162	5.67656e-164	4.55459e-164	-4.13746e-163	4.82115e-163	-9.5022e-164	-4.75846e-164	-6.04845e-164	-8.54865e-164	9.08439e-163	4.05374e-163	-1.67002e-163	5.25374e-165	-5.9862e-164	4.86781e-164	7.17165e-164	-2.02463e-163	7.25455e-163	8.12514e-163	-2.14094e-164	5.18931e-163	2.65278e-164	1.01647e-163	-1.03361e-162	-1.09565e-162	0
-4.22909e-163	1.19305e-164	1.01389e-163	4.8539e-163	1.50861e-163	1.1587e-162	5.67656e-164	4.55459e-164	-4.13746e-163	4.82115e-163	-9.5022e-164	-4.75846e-164	-6.04845e-164	-8.54865e-164	9.08439e-163	4.05374e-163	-1.67002e-163	5.25374e-165	-5.9862e-164	4.86781e-164	7.17165e-164	-2.02463e-163	7.25455e-163	8.12514e-163	-2.14094e-164	5.18931e-163	2.65278e-164	1.01647e-163	-1.03361e-162	-1.09565e-162	0
-4.22909e-163	1.19305e-164	1.01389e-163	4.8539e-163	1.50861e-163	1.1587e-162	5.67656e-164	4.55459e-164	-4.13746e-163	4.82115e-163	-9.5022e-164	-4.75846e-164	-6.04845e-164	-8.54865e-164	9.08439e-163	4.05374e-163	-1.67002e-163	5.25374e-165	-5.9862e-164	4.86781e-164	7.17165e-164	-2.02463e-163	7.25455e-163	8.12514e-163	-2.14094e-164	5.18931e-163	2.65278e-164	1.01647e-163	-1.03361e-162	-1.09565e-162	0
-4.22909e-163	1.19305e-164	1.01389e-163	4.8539e-163	1.50861e-163	1.1587e-162	5.67656e-164	4.55459e-164	-4.13746e-163	4.82115e-163	-9.5022e-164	-4.75846e-164	-6.04845e-164	-8.54865e-164	9.08439e-163	4.05374e-163	-1.67002e-163	5.25374e-165	-5.9862e-164	4.86781e-164	7.17165e-164	-2.02463e-163	7.25455e-163	8.12514e-163	-2.14094e-164	5.18931e-163	2.65278e-164	1.01647e-163	-1.03361e-162	-1.09565e-162	0
-4.22909e-163	1.19305e-164	1.01389e-163	4.8539e-163	1.50861e-163	1.1587e-162	5.67656e-164	4.55459e-164	-4.13746e-163	4.82115e-163	-9.5022e-164	-4.75846e-164	-6.04845e-164	-8.54865e-164	9.08439e-163	4.05374e-163	-1.67002e-163	5.25374e-165	-5.9862e-164	4.86781e-164	7.17165e-164	-2.02463e-163	7.25455e-163	8.12514e-163	-2.14094e-164	5.18931e-163	2.65278e-164	1.01647e-163	-1.03361e-162	-1.09565e-162	0
-4.22909e-163	1.19305e-164	1.01389e-163	4.8539e-163	1.50861e-163	1.1587e-162	5.67656e-164	4.55459e-164	-4.13746e-163	4.82115e-163	-9.5022e-164	-4.75846e-164	-6.04845e-164	-8.54865e-164	9.08439e-163	4.05374e-163	-1.67002e-163	5.25374e-165	-5.9862e-164	4.86781e-164	7.17165e-164	-2.02463e-163	7.25455e-163	8.12514e-163	-2.14094e-164	5.18931e-163	2.65278e-164	1.01647e-163	-1.03361e-162	-1.09565e-162	0
-4.22909e-163	1.19305e-164	1.01389e-163	4.8539e-163	1.50861e-163	1.1587e-162	5.67656e-164	4.55459e-164	-4.13746e-163	4.82115e-163	-9.5022e-164	-4.75846e-164	-6.04845e-164	-8.54865e-164	9.08439e-163	4.05374e-163	-1.67002e-163	5.25374e-165	-5.9862e-164	4.86781e-164	7.17165e-164	-2.02463e-163	7.25455e-163	8.12514e-163	-2.14094e-164	5.18931e-163	2.65278e-164	1.01647e-163	-1.03361e-162	-1.09565e-162	0
-4.22909e-163	1.19305e-164	1.01389e-163	4.8539e-163	1.50861e-163	1.1587e-162	5.67656e-164	4.55459e-164	-4.13746e-163	4.82115e-163	-9.5022e-164	-4.75846e-164	-6.04845e-164	-8.54865e-164	9.08439e-163	4.05374e-163	-1.67002e-163	5.25374e-165	-5.9862e-164	4.86781e-164	7.17165e-164	-2.02463e-163	7.25455e-163	8.12514e-163	-2.14094e-164	5.18931e-163	2.65278e-164	1.01647e-163	-1.03361e-162	-1.09565e-162	0
-4.22909e-163	1.19305e-164	1.01389e-163	4.8539e-163	1.50861e-163	1.1587e-162	5.67656e-164	4.55459e-164	-4.13746e-163	4.82115e-163	-9.5022e-164	-4.75846e-164	-6.04845e-164	-8.54865e-164	9.08439e-163	4.05374e-163	-1.67002e-163	5.25374e-165	-5.9862e-164	4.86781e-164	7.17165e-164	-2.02463e-163	7.25455e-163	8.12514e-163	-2.14094e-164	5.18931e-163	2.65278e-164	1.01647e-163	-1.03361e-162	-1.09565e-162	0
-4.22909e-163	1.19305e-164	1.01389e-163	4.8539e-163	1.50861e-163	1.1587e-162	5.67656e-164	4.55459e-164	-4.13746e-163	4.82115e-163	-9.5022e-164	-4.75846e-164	-6.04845e-164	-8.54865e-164	9.08439e-163	4.05374e-163	-1.67002e-163	5.25374e-165	-5.9862e-164	4.86781e-164	7.17165e-164	-2.02463e-163	7.25455e-163	8.12514e-163	-2.14094e-164	5.18931e-163	2.65278e-164	1.01647e-163	-1.03361e-162	-1.09565e-162	0
-4.22909e-163	1.19305e-164	1.01389e-163	4.8539e-163	1.50861e-163	1.1587e-162	5.67656e-164	4.55459e-164	-4.13746e-163	4.82115e-163	-9.5022e-164	-4.75846e-164	-6.04845e-164	-8.54865e-164	9.08439e-163	4.05374e-163	-1.67002e-163	5.25374e-165	-5.9862e-164	4.86781e-164	7.17165e-164	-2.02463e-163	7.25455e-163	8.12514e-163	-2.14094e-164	5.18931e-163	2.65278e-164	1.01647e-163	-1.03361e-162	-1.09565e-162	0
-4.22909e-163	1.19305e-164	1.01389e-163	4.8539e-163	1.50861e-163	1.1587e-162	5.67656e-164	4.55459e-164	-4.13746e-163	4.82115e-163	-9.5022e-164	-4.75846e-164	-6.04845e-164	-8.54865e-164	9.08439e-163	4.05374e-163	-1.67002e-163	5.25374e-165	-5.9862e-164	4.86781e-164	7.17165e-164	-2.02463e-163	7.25455e-163	8.12514e-163	-2.14094e-164	5.18931e-163	2.65278e-164	1.01647e-163	-1.03361e-162	-1.09565e-162	0
-4.22909e-163	1.19305e-164	1.01389e-163	4.8539e-163	1.50861e-163	1.1587e-162	5.67656e-164	4.55459e-164	-4.13746e-163	4.82115e-163	-9.5022e-164	-4.75846e-164	-6.04845e-164	-8.54865e-164	9.08439e-163	4.05374e-163	-1.67002e-163	5.25374e-165	-5.9862e-164	4.86781e-164	7.17165e-164	-2.02463e-163	7.25455e-163	8.12514e-163	-2.14094e-164	5.18931e-163	2.65278e-164	1.01647e-163	-1.03361e-162	-1.09565e-162	0
-4.22909e-163	1.19305e-164	1.01389e-163	4.8539e-163	1.50861e-163	1.1587e-162	5.67656e-164	4.55459e-164	-4.13746e-163	4.82115e-163	-9.5022e-164	-4.75846e-164	-6.04845e-164	-8.54865e-164	9.08439e-163	4.05374e-163	-1.67002e-163	5.25374e-165	-5.9862e-164	4.86781e-164	7.17165e-164	-2.02463e-163	7.25455e-163	8.12514e-163	-2.14094e-164	5.18931e-163	2.65278e-164	1.01647e-163	-1.03361e-162	-1.09565e-162	0
-4.22909e-163	1.19305e-164	1.01389e-163	4.8539e-163	1.50861e-163	1.1587e-162	5.67656e-164	4.55459e-164	-4.13746e-163	4.82115e-163	-9.5022e-164	-4.75846e-164	-6.04845e-164	-8.54865e-164	9.08439e-163	4.05374e-163	-1.67002e-163	5.25374e-165	-5.9862e-164	4.86781e-164	7.17165e-164	-2.02463e-163	7.25455e-163	8.12514e-163	-2.14094e-164	5.18931e-163	2.65278e-164	1.01647e-163	-1.03361e-162	-1.09565e-162	0
-4.22909e-163	1.19305e-164	1.01389e-163	4.8539e-163	1.50861e-163	1.1587e-162	5.67656e-164	4.55459e-164	-4.13746e-163	4.82115e-163	-9.5022e-164	-4.75846e-164	-6.04845e-164	-8.54865e-164	9.08439e-163	4.05374e-163	-1.67002e-163	5.25374e-165	-5.9862e-164	4.86781e-164	7.17165e-164	-2.02463e-163	7.25455e-163	8.12514e-163	-2.14094e-164	5.18931e-163	2.65278e-164	1.01647e-163	-1.03361e-162	-1.09565e-162	0
-4.22909e-163	1.19305e-164	1.01389e-163	4.8539e-163	1.50861e-163	1.1587e-162	5.67656e-164	4.55459e-164	-4.13746e-163	4.82115e-163	-9.5022e-164	-4.75846e-164	-6.04845e-164	-8.54865e-164	9.08439e-163	4.05374e-163	-1.67002e-163	5.25374e-165	-5.9862e-164	4.86781e-164	7.17165e-164	-2.02463e-163	7.25455e-163	8.12514e-163	-2.14094e-164	5.18931e-163	2.65278e-164	1.01647e-163	-1.03361e-162	-1.09565e-162	0
-4.22909e-163	1.19305e-164	1.01389e-163	4.8539e-163	1.50861e-163	1.1587e-162	5.67656e-164	4.55459e-164	-4.13746e-163	4.82115e-163	-9.5022e-164	-4.75846e-164	-6.04845e-164	-8.54865e-164	9.08439e-163	4.05374e-163	-1.67002e-163	5.25374e-165	-5.9862e-164	4.86781e-164	7.17165e-164	-2.02463e-163	7.25455e-163	8.12514e-163	-2.14094e-164	5.18931e-163	2.65278e-164	1.01647e-163	-1.03361e-162	-1.09565e-162	0
-4.22909e-163	1.19305e-164	1.01389e-163	4.8539e-163	1.50861e-163	1.1587e-162	5.67656e-164	4.55459e-164	-4.13746e-163	4.82115e-163	-9.5022e-164	-4.75846e-164	-6.04845e-164	-8.54865e-164	9.08439e-163	4.05374e-163	-1.67002e-163	5.25374e-165	-5.9862e-164	4.86781e-164	7.17165e-164	-2.02463e-163	7.25455e-163	8.12514e-163	-2.14094e-164	5.18931e-163	2.65278e-164	1.01647e-163	-1.03361e-162	-1.09565e-162	0
-4.22909e-163	1.19305e-164	1.01389e-163	4.8539e-163	1.50861e-163	1.1587e-162	5.67656e-164	4.55459e-164	-4.13746e-163	4.82115e-163	-9.5022e-164	-4.75846e-164	-6.04845e-164	-8.54865e-164	9.08439e-163	4.05374e-163	-1.67002e-163	5.25374e-165	-5.9862e-164	4.86781e-164	7.17165e-164	-2.02463e-163	7.25455e-163	8.12514e-163	-2.14094e-164	5.18931e-163	2.65278e-164	1.01647e-163	-1.03361e-162	-1.09565e-162	0
-4.22909e-163	1.19305e-164	1.01389e-163	4.8539e-163	1.50861e-163	1.1587e-162	5.67656e-164	4.55459e-164	-4.13746e-163	4.82115e-163	-9.5022e-164	-4.75846e-164	-6.04845e-164	-8.54865e-164	9.08439e-163	4.05374e-163	-1.67002e-163	5.25374e-165	-5.9862e-164	4.86781e-164	7.17165e-164	-2.02463e-163	7.25455e-163	8.12514e-163	-2.14094e-164	5.18931e-163	2.65278e-164	1.01647e-163	-1.03361e-162	-1.09565e-162	0
-4.22909e-163	1.19305e-164	1.01389e-163	4.8539e-163	1.50861e-163	1.1587e-162	5.67656e-164	4.55459e-164	-4.13746e-163	4.82115e-163	-9.5022e-164	-4.75846e-164	-6.04845e-164	-8.54865e-164	9.08439e-163	4.05374e-163	-1.67002e-163	5.25374e-165	-5.9862e-164	4.86781e-164	7.17165e-164	-2.02463e-163	7.25455e-163	8.12514e-163	-2.14094e-164	5.18931e-163	2.65278e-164	1.01647e-163	-1.03361e-162	-1.09565e-162	0
-4.22909e-163	1.19305e-164	1.01389e-163	4.8539e-163	1.50861e-163	1.1587e-162	5.67656e-164	4.55459e-164	-4.13746e-163	4.82115e-163	-9.5022e-164	-4.75846e-164	-6.04845e-164	-8.54865e-164	9.08439e-163	4.05374e-163	-1.67002e-163	5.25374e-165	-5.9862e-164	4.86781e-164	7.17165e-164	-2.02463e-163	7.25455e-163	8.12514e-163	-2.14094e-164	5.18931e-163	2.65278e-164	1.01647e-163	-1.03361e-162	-1.09565e-162	0
-4.22909e-163	1.19305e-164	1.01389e-163	4.8539e-163	1.50861e-163	1.1587e-162	5.67656e-164	4.55459e-164	-4.13746e-163	4.82115e-163	-9.5022e-164	-4.75846e-164	-6.04845e-164	-8.54865e-164	9.08439e-163	4.05374e-163	-1.67002e-163	5.25374e-165	-5.9862e-164	4.86781e-164	7.17165e-164	-2.02463e-163	7.25455e-163	8.12514e-163	-2.14094e-164	5.18931e-163	2.65278e-164	1.01647e-163	-1.03361e-162	-1.09565e-162	0
-4.22909e-163	1.19305e-164	1.01389e-163	4.8539e-163	1.50861e-163	1.1587e-162	5.67656e-164	4.55459e-164	-4.13746e-163	4.82115e-163	-9.5022e-164	-4.75846e-164	-6.04845e-164	-8.54865e-164	9.08439e-163	4.05374e-163	-1.67002e-163	5.25374e-165	-5.9862e-164	4.86781e-164	7.17165e-164	-2.02463e-163	7.25455e-163	8.12514e-163	-2.14094e-164	5.18931e-163	2.65278e-164	1.01647e-163	-1.03361e-162	-1.09565e-162	0
-4.22909e-163	1.19305e-164	1.01389e-163	4.8539e-163	1.50861e-163	1.1587e-162	5.67656e-164	4.55459e-164	-4.13746e-163	4.82115e-163	-9.5022e-164	-4.75846e-164	-6.04845e-164	-8.54865e-164	9.08439e-163	4.05374e-163	-1.67002e-163	5.25374e-165	-5.9862e-164	4.86781e-164	7.17165e-164	-2.02463e-163	7.25455e-163	8.12514e-163	-2.14094e-164	5.18931e-163	2.65278e-164	1.01647e-163	-1.03361e-162	-1.09565e-162	0
-4.22909e-163	1.19305e-164	1.01389e-163	4.8539e-163	1.50861e-163	1.1587e-162	5.67656e-164	4.55459e-164	-4.13746e-163	4.82115e-163	-9.5022e-164	-4.75846e-164	-6.04845e-164	-8.54865e-164	9.08439e-163	4.05374e-163	-1.67002e-163	5.25374e-165	-5.9862e-164	4.86781e-164	7.17165e-164	-2.02463e-163	7.25455e-163	8.12514e-163	-2.14094e-164	5.18931e-163	2.65278e-164	1.01647e-163	-1.03361e-162	-1.09565e-162	0
-4.22909e-163	1.19305e-164	1.01389e-163	4.8539e-163	1.50861e-163	1.1587e-162	5.67656e-164	4.55459e-164	-4.13746e-163	4.82115e-163	-9.5022e-164	-4.75846e-164	-6.04845e-164	-8.54865e-164	9.08439e-163	4.05374e-163	-1.67002e-163	5.25374e-165	-5.9862e-164	4.86781e-164	7.17165e-164	-2.02463e-163	7.25455e-163	8.12514e-163	-2.14094e-164	5.18931e-163	2.65278e-164	1.01647e-163	-1.03361e-162	-1.09565e-162	0
-4.22909e-163	1.19305e-164	1.01389e-163	4.8539e-163	1.50861e-163	1.1587e-162	5.67656e-164	4.55459e-164	-4.13746e-163	4.82115e-163	-9.5022e-164	-4.75846e-164	-6.04845e-164	-8.54865e-164	9.08439e-163	4.05374e-163	-1.67002e-163	5.25374e-165	-5.9862e-164	4.86781e-164	7.17165e-164	-2.02463e-163	7.25455e-163	8.12514e-163	-2.14094e-164	5.18931e-163	2.65278e-164	1.01647e-163	-1.03361e-162	-1.09565e-162	0
-4.22909e-163	1.19305e-164	1.01389e-163	4.8539e-163	1.50861e-163	1.1587e-162	5.67656e-164	4.55459e-164	-4.13746e-163	4.82115e-163	-9.5022e-164	-4.75846e-164	-6.04845e-164	-8.54865e-164	9.08439e-163	4.05374e-163	-1.67002e-163	5.25374e-165	-5.9862e-164	4.86781e-164	7.17165e-164	-2.02463e-163	7.25455e-163	8.12514e-163	-2.14094e-164	5.18931e-163	2.65278e-164	1.01647e-163	-1.03361e-162	-1.09565e-162	0
-4.22909e-163	1.19305e-164	1.01389e-163	4.8539e-163	1.50861e-163	1.1587e-162	5.67656e-164	4.55459e-164	-4.13746e-163	4.82115e-163	-9.5022e-164	-4.75846e-164	-6.04845e-164	-8.54865e-164	9.08439e-163	4.05374e-163	-1.67002e-163	5.25374e-165	-5.9862e-164	4.86781e-164	7.17165e-164	-2.02463e-163	7.25455e-163	8.12514e-163	-2.14094e-164	5.18931e-163	2.65278e-164	1.01647e-163	-1.03361e-162	-1.09565e-162	0
-4.22909e-163	1.19305e-164	1.01389e-163	4.8539e-163	1.50861e-163	1.1587e-162	5.67656e-164	4.55459e-164	-4.13746e-163	4.82115e-163	-9.5022e-164	-4.75846e-164	-6.04845e-164	-8.54865e-164	9.08439e-163	4.05374e-163	-1.67002e-163	5.25374e-165	-5.9862e-164	4.86781e-164	7.17165e-164	-2.02463e-163	7.25455e-163	8.12514e-163	-2.14094e-164	5.18931e-163	2.65278e-164	1.01647e-163	-1.03361e-162	-1.09565e-162	0
-4.22909e-163	1.19305e-164	1.01389e-163	4.8539e-163	1.50861e-163	1.1587e-162	5.67656e-164	4.55459e-164	-4.13746e-163	4.82115e-163	-9.5022e-164	-4.75846e-164	-6.04845e-164	-8.54865e-164	9.08439e-163	4.05374e-163	-1.67002e-163	5.25374e-165	-5.9862e-164	4.86781e-164	7.17165e-164	-2.02463e-163	7.25455e-163	8.12514e-163	-2.14094e-164	5.18931e-163	2.65278e-164	1.01647e-163	-1.03361e-162	-1.09565e-162	0
-4.22909e-163	1.19305e-164	1.01389e-163	4.8539e-163	1.50861e-163	1.1587e-162	5.67656e-164	4.55459e-164	-4.13746e-163	4.82115e-163	-9.5022e-164	-4.75846e-164	-6.04845e-164	-8.54865e-164	9.08439e-163	4.05374e-163	-1.67002e-163	5.25374e-165	-5.9862e-164	4.86781e-164	7.17165e-164	-2.02463e-163	7.25455e-163	8.12514e-163	-2.14094e-164	5.18931e-163	2.65278e-164	1.01647e-163	-1.03361e-162	-1.09565e-162	0
-4.22909e-163	1.19305e-164	1.01389e-163	4.8539e-163	1.50861e-163	1.1587e-162	5.67656e-164	4.55459e-164	-4.13746e-163	4.82115e-163	-9.5022e-164	-4.75846e-164	-6.04845e-164	-8.54865e-164	9.08439e-163	4.05374e-163	-1.67002e-163	5.25374e-165	-5.9862e-164	4.86781e-164	7.17165e-164	-2.02463e-163	7.25455e-163	8.12514e-163	-2.14094e-164	5.18931e-163	2.65278e-164	1.01647e-163	-1.03361e-162	-1.09565e-162	0
-4.22909e-163	1.19305e-164	1.01389e-163	4.8539e-163	1.50861e-163	1.1587e-162	5.67656e-164	4.55459e-164	-4.13746e-163	4.82115e-163	-9.5022e-164	-4.75846e-164	-6.04845e-164	-8.54865e-164	9.08439e-163	4.05374e-163	-1.67002e-163	5.25374e-165	-5.9862e-164	4.86781e-164	7.17165e-164	-2.02463e-163	7.25455e-163	8.12514e-163	-2.14094e-164	5.18931e-163	2.65278e-164	1.01647e-163	-1.03361e-162	-1.09565e-162	0
-4.22909e-163	1.19305e-164	1.01389e-163	4.8539e-163	1.50861e-163	1.1587e-162	5.67656e-164	4.55459e-164	-4.13746e-163	4.82115e-163	-9.5022e-164	-4.75846e-164	-6.04845e-164	-8.54865e-164	9.08439e-163	4.05374e-163	-1.67002e-163	5.25374e-165	-5.9862e-164	4.86781e-164	7.17165e-164	-2.02463e-163	7.25455e-163	8.12514e-163	-2.14094e-164	5.18931e-163	2.65278e-164	1.01647e-163	-1.03361e-162	-1.09565e-162	0
-4.22909e-163	1.19305e-164	1.01389e-163	4.8539e-163	1.50861e-163	1.1587e-162	5.67656e-164	4.55459e-164	-4.13746e-163	4.82115e-163	-9.5022e-164	-4.75846e-164	-6.04845e-164	-8.54865e-164	9.08439e-163	4.05374e-163	-1.67002e-163	5.25374e-165	-5.9862e-164	4.86781e-164	7.17165e-164	-2.02463e-163	7.25455e-163	8.12514e-163	-2.14094e-164	5.18931e-163	2.65278e-164	1.01647e-163	-1.03361e-162	-1.09565e-162	0
-4.22909e-163	1.19305e-164	1.01389e-163	4.8539e-163	1.50861e-163	1.1587e-162	5.67656e-164	4.55459e-164	-4.13746e-163	4.82115e-163	-9.5022e-164	-4.75846e-164	-6.04845e-164	-8.54865e-164	9.08439e-163	4.05374e-163	-1.67002e-163	5.25374e-165	-5.9862e-164	4.86781e-164	7.17165e-164	-2.02463e-163	7.25455e-163	8.12514e-163	-2.14094e-164	5.18931e-163	2.65278e-164	1.01647e-163	-1.03361e-162	-1.09565e-162	0
-4.22909e-163	1.19305e-164	1.01389e-163	4.8539e-163	1.50861e-163	1.1587e-162	5.67656e-164	4.55459e-164	-4.13746e-163	4.82115e-163	-9.5022e-164	-4.75846e-164	-6.04845e-164	-8.54865e-164	9.08439e-163	4.05374e-163	-1.67002e-163	5.25374e-165	-5.9862e-164	4.86781e-164	7.17165e-164	-2.02463e-163	7.25455e-163	8.12514e-163	-2.14094e-164	5.18931e-163	2.65278e-164	1.01647e-163	-1.03361e-162	-1.09565e-162	0
-4.22909e-163	1.19305e-164	1.01389e-163	4.8539e-163	1.50861e-163	1.1587e-162	5.67656e-164	4.55459e-164	-4.13746e-163	4.82115e-163	-9.5022e-164	-4.75846e-164	-6.04845e-164	-8.54865e-164	9.08439e-163	4.05374e-163	-1.67002e-163	5.25374e-165	-5.9862e-164	4.86781e-164	7.17165e-164	-2.02463e-163	7.25455e-163	8.12514e-163	-2.14094e-164	5.18931e-163	2.65278e-164	1.01647e-163	-1.03361e-162	-1.09565e-162	0
-4.22909e-163	1.19305e-164	1.01389e-163	4.8539e-163	1.50861e-163	1.1587e-162	5.67656e-164	4.55459e-164	-4.13746e-163	4.82115e-163	-9.5022e-164	-4.75846e-164	-6.04845e-164	-8.54865e-164	9.08439e-163	4.05374e-163	-1.67002e-163	5.25374e-165	-5.9862e-164	4.86781e-164	7.17165e-164	-2.02463e-163	7.25455e-163	8.12514e-163	-2.14094e-164	5.18931e-163	2.65278e-164	1.01647e-163	-1.03361e-162	-1.09565e-162	0
-4.22909e-163	1.19305e-164	1.01389e-163	4.8539e-163	1.50861e-163	1.1587e-162	5.67656e-164	4.55459e-164	-4.13746e-163	4.82115e-163	-9.5022e-164	-4.75846e-164	-6.04845e-164	-8.54865e-164	9.08439e-163	4.05374e-163	-1.67002e-163	5.25374e-165	-5.9862e-164	4.86781e-164	7.17165e-164	-2.02463e-163	7.25455e-163	8.12514e-163	-2.14094e-164	5.18931e-163	2.65278e-164	1.01647e-163	-1.03361e-162	-1.09565e-162	0
-4.22909e-163	1.19305e-164	1.01389e-163	4.8539e-163	1.50861e-163	1.1587e-162	5.67656e-164	4.55459e-164	-4.13746e-163	4.82115e-163	-9.5022e-164	-4.75846e-164	-6.04845e-164	-8.54865e-164	9.08439e-163	4.05374e-163	-1.67002e-163	5.25374e-165	-5.9862e-164	4.86781e-164	7.17165e-164	-2.02463e-163	7.25455e-163	8.12514e-163	-2.14094e-164	5.18931e-163	2.65278e-164	1.01647e-163	-1.03361e-162	-1.09565e-162	0
-4.22909e-163	1.19305e-164	1.01389e-163	4.8539e-163	1.50861e-163	1.1587e-162	5.67656e-164	4.55459e-164	-4.13746e-163	4.82115e-163	-9.5022e-164	-4.75846e-164	-6.04845e-164	-8.54865e-164	9.08439e-163	4.05374e-163	-1.67002e-163	5.25374e-165	-5.9862e-164	4.86781e-164	7.17165e-164	-2.02463e-163	7.25455e-163	8.12514e-163	-2.14094e-164	5.18931e-163	2.65278e-164	1.01647e-163	-1.03361e-162	-1.09565e-162	0
-4.22909e-163	1.19305e-164	1.01389e-163	4.8539e-163	1.50861e-163	1.1587e-162	5.67656e-164	4.55459e-164	-4.13746e-163	4.82115e-163	-9.5022e-164	-4.75846e-164	-6.04845e-164	-8.54865e-164	9.08439e-163	4.05374e-163	-1.67002e-163	5.25374e-165	-5.9862e-164	4.86781e-164	7.17165e-164	-2.02463e-163	7.25455e-163	8.12514e-163	-2.14094e-164	5.18931e-163	2.65278e-164	1.01647e-163	-1.03361e-162	-1.09565e-162	0
-4.22909e-163	1.19305e-164	1.01389e-163	4.8539e-163	1.50861e-163	1.1587e-162	5.67656e-164	4.55459e-164	-4.13746e-163	4.82115e-163	-9.5022e-164	-4.75846e-164	-6.04845e-164	-8.54865e-164	9.08439e-163	4.05374e-163	-1.67002e-163	5.25374e-165	-5.9862e-164	4.86781e-164	7.17165e-164	-2.02463e-163	7.25455e-163	8.12514e-163	-2.14094e-164	5.18931e-163	2.65278e-164	1.01647e-163	-1.03361e-162	-1.09565e-162	0
-4.22909e-163	1.19305e-164	1.01389e-163	4.8539e-163	1.50861e-163	1.1587e-162	5.67656e-164	4.55459e-164	-4.13746e-163	4.82115e-163	-9.5022e-164	-4.75846e-164	-6.04845e-164	-8.54865e-164	9.08439e-163	4.05374e-163	-1.67002e-163	5.25374e-165	-5.9862e-164	4.86781e-164	7.17165e-164	-2.02463e-163	7.25455e-163	8.12514e-163	-2.14094e-164	5.18931e-163	2.65278e-164	1.01647e-163	-1.03361e-162	-1.09565e-162	0
-4.22909e-163	1.19305e-164	1.01389e-163	4.8539e-163	1.50861e-163	1.1587e-162	5.67656e-164	4.55459e-164	-4.13746e-163	4.82115e-163	-9.5022e-164	-4.75846e-164	-6.04845e-164	-8.54865e-164	9.08439e-163	4.05374e-163	-1.67002e-163	5.25374e-165	-5.9862e-164	4.86781e-164	7.17165e-164	-2.02463e-163	7.25455e-163	8.12514e-163	-2.14094e-164	5.18931e-163	2.65278e-164	1.01647e-163	-1.03361e-162	-1.09565e-162	0
-4.22909e-163	1.19305e-164	1.01389e-163	4.8539e-163	1.50861e-163	1.1587e-162	5.67656e-164	4.55459e-164	-4.13746e-163	4.82115e-163	-9.5022e-164	-4.75846e-164	-6.04845e-164	-8.54865e-164	9.08439e-163	4.05374e-163	-1.67002e-163	5.25374e-165	-5.9862e-164	4.86781e-164	7.17165e-164	-2.02463e-163	7.25455e-163	8.12514e-163	-2.14094e-164	5.18931e-163	2.65278e-164	1.01647e-163	-1.03361e-162	-1.09565e-162	0
-4.22909e-163	1.19305e-164	1.01389e-163	4.8539e-163	1.50861e-163	1.1587e-162	5.67656e-164	4.55459e-164	-4.13746e-163	4.82115e-163	-9.5022e-164	-4.75846e-164	-6.04845e-164	-8.54865e-164	9.08439e-163	4.05374e-163	-1.67002e-163	5.25374e-165	-5.9862e-164	4.86781e-164	7.17165e-164	-2.02463e-163	7.25455e-163	8.12514e-163	-2.14094e-164	5.18931e-163	2.65278e-164	1.01647e-163	-1.03361e-162	-1.09565e-162	0
-4.22909e-163	1.19305e-164	1.01389e-163	4.8539e-163	1.50861e-163	1.1587e-162	5.67656e-164	4.55459e-164	-4.13746e-163	4.82115e-163	-9.5022e-164	-4.75846e-164	-6.04845e-164	-8.54865e-164	9.08439e-163	4.05374e-163	-1.67002e-163	5.25374e-165	-5.9862e-164	4.86781e-164	7.17165e-164	-2.02463e-163	7.25455e-163	8.12514e-163	-2.14094e-164	5.18931e-163	2.65278e-164	1.01647e-163	-1.03361e-162	-1.09565e-162	0
-4.22909e-163	1.19305e-164	1.01389e-163	4.8539e-163	1.50861e-163	1.1587e-162	5.67656e-164	4.55459e-164	-4.13746e-163	4.82115e-163	-9.5022e-164	-4.75846e-164	-6.04845e-164	-8.54865e-164	9.08439e-163	4.05374e-163	-1.67002e-163	5.25374e-165	-5.9862e-164	4.86781e-164	7.17165e-164	-2.02463e-163	7.25455e-163	8.12514e-163	-2.14094e-164	5.18931e-163	2.65278e-164	1.01647e-163	-1.03361e-162	-1.09565e-162	0
-4.22909e-163	1.19305e-164	1.01389e-163	4.8539e-163	1.50861e-163	1.1587e-162	5.67656e-164	4.55459e-164	-4.13746e-163	4.82115e-163	-9.5022e-164	-4.75846e-164	-6.04845e-164	-8.54865e-164	9.08439e-163	4.05374e-163	-1.67002e-163	5.25374e-165	-5.9862e-164	4.86781e-164	7.17165e-164	-2.02463e-163	7.25455e-163	8.12514e-163	-2.14094e-164	5.18931e-163	2.65278e-164	1.01647e-163	-1.03361e-162	-1.09565e-162	0
-4.22909e-163	1.19305e-164	1.01389e-163	4.8539e-163	1.50861e-163	1.1587e-162	5.67656e-164	4.55459e-164	-4.13746e-163	4.82115e-163	-9.5022e-164	-4.75846e-164	-6.04845e-164	-8.54865e-164	9.08439e-163	4.05374e-163	-1.67002e-163	5.25374e-165	-5.9862e-164	4.86781e-164	7.17165e-164	-2.02463e-163	7.25455e-163	8.12514e-163	-2.14094e-164	5.18931e-163	2.65278e-164	1.01647e-163	-1.03361e-162	-1.09565e-162	0
-4.22909e-163	1.19305e-164	1.01389e-163	4.8539e-163	1.50861e-163	1.1587e-162	5.67656e-164	4.55459e-164	-4.13746e-163	4.82115e-163	-9.5022e-164	-4.75846e-164	-6.04845e-164	-8.54865e-164	9.08439e-163	4.05374e-163	-1.67002e-163	5.25374e-165	-5.9862e-164	4.86781e-164	7.17165e-164	-2.02463e-163	7.25455e-163	8.12514e-163	-2.14094e-164	5.18931e-163	2.65278e-164	1.01647e-163	-1.03361e-162	-1.09565e-162	0
-4.22909e-163	1.19305e-164	1.01389e-163	4.8539e-163	1.50861e-163	1.1587e-162	5.67656e-164	4.55459e-164	-4.13746e-163	4.82115e-163	-9.5022e-164	-4.75846e-164	-6.04845e-164	-8.54865e-164	9.08439e-163	4.05374e-163	-1.67002e-163	5.25374e-165	-5.9862e-164	4.86781e-164	7.17165e-164	-2.02463e-163	7.25455e-163	8.12514e-163	-2.14094e-164	5.18931e-163	2.65278e-164	1.01647e-163	-1.03361e-162	-1.09565e-162	0
-4.22909e-163	1.19305e-164	1.01389e-163	4.8539e-163	1.50861e-163	1.1587e-162	5.67656e-164	4.55459e-164	-4.13746e-163	4.82115e-163	-9.5022e-164	-4.75846e-164	-6.04845e-164	-8.54865e-164	9.08439e-163	4.05374e-163	-1.67002e-163	5.25374e-165	-5.9862e-164	4.86781e-164	7.17165e-164	-2.02463e-163	7.25455e-163	8.12514e-163	-2.14094e-164	5.18931e-163	2.65278e-164	1.01647e-163	-1.03361e-162	-1.09565e-162	0
-4.22909e-163	1.19305e-164	1.01389e-163	4.8539e-163	1.50861e-163	1.1587e-162	5.67656e-164	4.55459e-164	-4.13746e-163	4.82115e-163	-9.5022e-164	-4.75846e-164	-6.04845e-164	-8.54865e-164	9.08439e-163	4.05374e-163	-1.67002e-163	5.25374e-165	-5.9862e-164	4.86781e-164	7.17165e-164	-2.02463e-163	7.25455e-163	8.12514e-163	-2.14094e-164	5.18931e-163	2.65278e-164	1.01647e-163	-1.03361e-162	-1.09565e-162	0
-4.22909e-163	1.19305e-164	1.01389e-163	4.8539e-163	1.50861e-163	1.1587e-162	5.67656e-164	4.55459e-164	-4.13746e-163	4.82115e-163	-9.5022e-164	-4.75846e-164	-6.04845e-164	-8.54865e-164	9.08439e-163	4.05374e-163	-1.67002e-163	5.25374e-165	-5.9862e-164	4.86781e-164	7.17165e-164	-2.02463e-163	7.25455e-163	8.12514e-163	-2.14094e-164	5.18931e-163	2.65278e-164	1.01647e-163	-1.03361e-162	-1.09565e-162	0
-4.22909e-163	1.19305e-164	1.01389e-163	4.8539e-163	1.50861e-163	1.1587e-162	5.67656e-164	4.55459e-164	-4.13746e-163	4.82115e-163	-9.5022e-164	-4.75846e-164	-6.04845e-164	-8.54865e-164	9.08439e-163	4.05374e-163	-1.67002e-163	5.25374e-165	-5.9862e-164	4.86781e-164	7.17165e-164	-2.02463e-163	7.25455e-163	8.12514e-163	-2.14094e-164	5.18931e-163	2.65278e-164	1.01647e-163	-1.03361e-162	-1.09565e-162	0
-4.22909e-163	1.19305e-164	1.01389e-163	4.8539e-163	1.50861e-163	1.1587e-162	5.67656e-164	4.55459e-164	-4.13746e-163	4.82115e-163	-9.5022e-164	-4.75846e-164	-6.04845e-164	-8.54865e-164	9.08439e-163	4.05374e-163	-1.67002e-163	5.25374e-165	-5.9862e-164	4.86781e-164	7.17165e-164	-2.02463e-163	7.25455e-163	8.12514e-163	-2.14094e-164	5.18931e-163	2.65278e-164	1.01647e-163	-1.03361e-162	-1.09565e-162	0
-4.22909e-163	1.19305e-164	1.01389e-163	4.8539e-163	1.50861e-163	1.1587e-162	5.67656e-164	4.55459e-164	-4.13746e-163	4.82115e-163	-9.5022e-164	-4.75846e-164	-6.04845e-164	-8.54865e-164	9.08439e-163	4.05374e-163	-1.67002e-163	5.25374e-165	-5.9862e-164	4.86781e-164	7.17165e-164	-2.02463e-163	7.25455e-163	8.12514e-163	-2.14094e-164	5.18931e-163	2.65278e-164	1.01647e-163	-1.03361e-162	-1.09565e-162	0
-4.22909e-163	1.19305e-164	1.01389e-163	4.8539e-163	1.50861e-163	1.1587e-162	5.67656e-164	4.55459e-164	-4.13746e-163	4.82115e-163	-9.5022e-164	-4.75846e-164	-6.04845e-164	-8.54865e-164	9.08439e-163	4.05374e-163	-1.67002e-163	5.25374e-165	-5.9862e-164	4.86781e-164	7.17165e-164	-2.02463e-163	7.25455e-163	8.12514e-163	-2.14094e-164	5.18931e-163	2.65278e-164	1.01647e-163	-1.03361e-162	-1.09565e-162	0
-4.22909e-163	1.19305e-164	1.01389e-163	4.8539e-163	1.50861e-163	1.1587e-162	5.67656e-164	4.55459e-164	-4.13746e-163	4.82115e-163	-9.5022e-164	-4.75846e-164	-6.04845e-164	-8.54865e-164	9.08439e-163	4.05374e-163	-1.67002e-163	5.25374e-165	-5.9862e-164	4.86781e-164	7.17165e-164	-2.02463e-163	7.25455e-163	8.12514e-163	-2.14094e-164	5.18931e-163	2.65278e-164	1.01647e-163	-1.03361e-162	-1.09565e-162	0
-4.22909e-163	1.19305e-164	1.01389e-163	4.8539e-163	1.50861e-163	1.1587e-162	5.67656e-164	4.55459e-164	-4.13746e-163	4.82115e-163	-9.5022e-164	-4.75846e-164	-6.04845e-164	-8.54865e-164	9.08439e-163	4.05374e-163	-1.67002e-163	5.25374e-165	-5.9862e-164	4.86781e-164	7.17165e-164	-2.02463e-163	7.25455e-163	8.12514e-163	-2.14094e-164	5.18931e-163	2.65278e-164	1.01647e-163	-1.03361e-162	-1.09565e-162	0
-4.22909e-163	1.19305e-164	1.01389e-163	4.8539e-163	1.50861e-163	1.1587e-162	5.67656e-164	4.55459e-164	-4.13746e-163	4.82115e-163	-9.5022e-164	-4.75846e-164	-6.04845e-164	-8.54865e-164	9.08439e-163	4.05374e-163	-1.67002e-163	5.25374e-165	-5.9862e-164	4.86781e-164	7.17165e-164	-2.02463e-163	7.25455e-163	8.12514e-163	-2.14094e-164	5.18931e-163	2.65278e-164	1.01647e-163	-1.03361e-162	-1.09565e-162	0
-4.22909e-163	1.19305e-164	1.01389e-163	4.8539e-163	1.50861e-163	1.1587e-162	5.67656e-164	4.55459e-164	-4.13746e-163	4.82115e-163	-9.5022e-164	-4.75846e-164	-6.04845e-164	-8.54865e-164	9.08439e-163	4.05374e-163	-1.67002e-163	5.25374e-165	-5.9862e-164	4.86781e-164	7.17165e-164	-2.02463e-163	7.25455e-163	8.12514e-163	-2.14094e-164	5.18931e-163	2.65278e-164	1.01647e-163	-1.03361e-162	-1.09565e-162	0
-4.22909e-163	1.19305e-164	1.01389e-163	4.8539e-163	1.50861e-163	1.1587e-162	5.67656e-164	4.55459e-164	-4.13746e-163	4.82115e-163	-9.5022e-164	-4.75846e-164	-6.04845e-164	-8.54865e-164	9.08439e-163	4.05374e-163	-1.67002e-163	5.25374e-165	-5.9862e-164	4.86781e-164	7.17165e-164	-2.02463e-163	7.25455e-163	8.12514e-163	-2.14094e-164	5.18931e-163	2.65278e-164	1.01647e-163	-1.03361e-162	-1.09565e-162	0
-4.22909e-163	1.19305e-164	1.01389e-163	4.8539e-163	1.50861e-163	1.1587e-162	5.67656e-164	4.55459e-164	-4.13746e-163	4.82115e-163	-9.5022e-164	-4.75846e-164	-6.04845e-164	-8.54865e-164	9.08439e-163	4.05374e-163	-1.67002e-163	5.25374e-165	-5.9862e-164	4.86781e-164	7.17165e-164	-2.02463e-163	7.25455e-163	8.12514e-163	-2.14094e-164	5.18931e-163	2.65278e-164	1.01647e-163	-1.03361e-162	-1.09565e-162	0
-4.22909e-163	1.19305e-164	1.01389e-163	4.8539e-163	1.50861e-163	1.1587e-162	5.67656e-164	4.55459e-164	-4.13746e-163	4.82115e-163	-9.5022e-164	-4.75846e-164	-6.04845e-164	-8.54865e-164	9.08439e-163	4.05374e-163	-1.67002e-163	5.25374e-165	-5.9862e-164	4.86781e-164	7.17165e-164	-2.02463e-163	7.25455e-163	8.12514e-163	-2.14094e-164	5.18931e-163	2.65278e-164	1.01647e-163	-1.03361e-162	-1.09565e-162	0
-4.22909e-163	1.19305e-164	1.01389e-163	4.8539e-163	1.50861e-163	1.1587e-162	5.67656e-164	4.55459e-164	-4.13746e-163	4.82115e-163	-9.5022e-164	-4.75846e-164	-6.04845e-164	-8.54865e-164	9.08439e-163	4.05374e-163	-1.67002e-163	5.25374e-165	-5.9862e-164	4.86781e-164	7.17165e-164	-2.02463e-163	7.25455e-163	8.12514e-163	-2.14094e-164	5.18931e-163	2.65278e-164	1.01647e-163	-1.03361e-162	-1.09565e-162	0
-4.22909e-163	1.19305e-164	1.01389e-163	4.8539e-163	1.50861e-163	1.1587e-162	5.67656e-164	4.55459e-164	-4.13746e-163	4.82115e-163	-9.5022e-164	-4.75846e-164	-6.04845e-164	-8.54865e-164	9.08439e-163	4.05374e-163	-1.67002e-163	5.25374e-165	-5.9862e-164	4.86781e-164	7.17165e-164	-2.02463e-163	7.25455e-163	8.12514e-163	-2.14094e-164	5.18931e-163	2.65278e-164	1.01647e-163	-1.03361e-162	-1.09565e-162	0
-4.22909e-163	1.19305e-164	1.01389e-163	4.8539e-163	1.50861e-163	1.1587e-162	5.67656e-164	4.55459e-164	-4.13746e-163	4.82115e-163	-9.5022e-164	-4.75846e-164	-6.04845e-164	-8.54865e-164	9.08439e-163	4.05374e-163	-1.67002e-163	5.25374e-165	-5.9862e-164	4.86781e-164	7.17165e-164	-2.02463e-163	7.25455e-163	8.12514e-163	-2.14094e-164	5.18931e-163	2.65278e-164	1.01647e-163	-1.03361e-162	-1.09565e-162	0
-4.22909e-163	1.19305e-164	1.01389e-163	4.8539e-163	1.50861e-163	1.1587e-162	5.67656e-164	4.55459e-164	-4.13746e-163	4.82115e-163	-9.5022e-164	-4.75846e-164	-6.04845e-164	-8.54865e-164	9.08439e-163	4.05374e-163	-1.67002e-163	5.25374e-165	-5.9862e-164	4.86781e-164	7.17165e-164	-2.02463e-163	7.25455e-163	8.12514e-163	-2.14094e-164	5.18931e-163	2.65278e-164	1.01647e-163	-1.03361e-162	-1.09565e-162	0
-4.22909e-163	1.19305e-164	1.01389e-163	4.8539e-163	1.50861e-163	1.1587e-162	5.67656e-164	4.55459e-164	-4.13746e-163	4.82115e-163	-9.5022e-164	-4.75846e-164	-6.04845e-164	-8.54865e-164	9.08439e-163	4.05374e-163	-1.67002e-163	5.25374e-165	-5.9862e-164	4.86781e-164	7.17165e-164	-2.02463e-163	7.25455e-163	8.12514e-163	-2.14094e-164	5.18931e-163	2.65278e-164	1.01647e-163	-1.03361e-162	-1.09565e-162	0
-4.22909e-163	1.19305e-164	1.01389e-163	4.8539e-163	1.50861e-163	1.1587e-162	5.67656e-164	4.55459e-164	-4.13746e-163	4.82115e-163	-9.5022e-164	-4.75846e-164	-6.04845e-164	-8.54865e-164	9.08439e-163	4.05374e-163	-1.67002e-163	5.25374e-165	-5.9862e-164	4.86781e-164	7.17165e-164	-2.02463e-163	7.25455e-163	8.12514e-163	-2.14094e-164	5.18931e-163	2.65278e-164	1.01647e-163	-1.03361e-162	-1.09565e-162	0
-4.22909e-163	1.19305e-164	1.01389e-163	4.8539e-163	1.50861e-163	1.1587e-162	5.67656e-164	4.55459e-164	-4.13746e-163	4.82115e-163	-9.5022e-164	-4.75846e-164	-6.04845e-164	-8.54865e-164	9.08439e-163	4.05374e-163	-1.67002e-163	5.25374e-165	-5.9862e-164	4.86781e-164	7.17165e-164	-2.02463e-163	7.25455e-163	8.12514e-163	-2.14094e-164	5.18931e-163	2.65278e-164	1.01647e-163	-1.03361e-162	-1.09565e-162	0
-4.22909e-163	1.19305e-164	1.01389e-163	4.8539e-163	1.50861e-163	1.1587e-162	5.67656e-164	4.55459e-164	-4.13746e-163	4.82115e-163	-9.5022e-164	-4.75846e-164	-6.04845e-164	-8.54865e-164	9.08439e-163	4.05374e-163	-1.67002e-163	5.25374e-165	-5.9862e-164	4.86781e-164	7.17165e-164	-2.02463e-163	7.25455e-163	8.12514e-163	-2.14094e-164	5.18931e-163	2.65278e-164	1.01647e-163	-1.03361e-162	-1.09565e-162	0
-4.22909e-163	1.19305e-164	1.01389e-163	4.8539e-163	1.50861e-163	1.1587e-162	5.67656e-164	4.55459e-164	-4.13746e-163	4.82115e-163	-9.5022e-164	-4.75846e-164	-6.04845e-164	-8.54865e-164	9.08439e-163	4.05374e-163	-1.67002e-163	5.25374e-165	-5.9862e-164	4.86781e-164	7.17165e-164	-2.02463e-163	7.25455e-163	8.12514e-163	-2.14094e-164	5.18931e-163	2.65278e-164	1.01647e-163	-1.03361e-162	-1.09565e-162	0
-4.22909e-163	1.19305e-164	1.01389e-163	4.8539e-163	1.50861e-163	1.1587e-162	5.67656e-164	4.55459e-164	-4.13746e-163	4.82115e-163	-9.5022e-164	-4.75846e-164	-6.04845e-164	-8.54865e-164	9.08439e-163	4.05374e-163	-1.67002e-163	5.25374e-165	-5.9862e-164	4.86781e-164	7.17165e-164	-2.02463e-163	7.25455e-163	8.12514e-163	-2.14094e-164	5.18931e-163	2.65278e-164	1.01647e-163	-1.03361e-162	-1.09565e-162	0
-4.22909e-163	1.19305e-164	1.01389e-163	4.8539e-163	1.50861e-163	1.1587e-162	5.67656e-164	4.55459e-164	-4.13746e-163	4.82115e-163	-9.5022e-164	-4.75846e-164	-6.04845e-164	-8.54865e-164	9.08439e-163	4.05374e-163	-1.67002e-163	5.25374e-165	-5.9862e-164	4.86781e-164	7.17165e-164	-2.02463e-163	7.25455e-163	8.12514e-163	-2.14094e-164	5.18931e-163	2.65278e-164	1.01647e-163	-1.03361e-162	-1.09565e-162	0
-4.22909e-163	1.19305e-164	1.01389e-163	4.8539e-163	1.50861e-163	1.1587e-162	5.67656e-164	4.55459e-164	-4.13746e-163	4.82115e-163	-9.5022e-164	-4.75846e-164	-6.04845e-164	-8.54865e-164	9.08439e-163	4.05374e-163	-1.67002e-163	5.25374e-165	-5.9862e-164	4.86781e-164	7.17165e-164	-2.02463e-163	7.25455e-163	8.12514e-163	-2.14094e-164	5.18931e-163	2.65278e-164	1.01647e-163	-1.03361e-162	-1.09565e-162	0
-4.22909e-163	1.19305e-164	1.01389e-163	4.8539e-163	1.50861e-163	1.1587e-162	5.67656e-164	4.55459e-164	-4.13746e-163	4.82115e-163	-9.5022e-164	-4.75846e-164	-6.04845e-164	-8.54865e-164	9.08439e-163	4.05374e-163	-1.67002e-163	5.25374e-165	-5.9862e-164	4.86781e-164	7.17165e-164	-2.02463e-163	7.25455e-163	8.12514e-163	-2.14094e-164	5.18931e-163	2.65278e-164	1.01647e-163	-1.03361e-162	-1.09565e-162	0
-4.22909e-163	1.19305e-164	1.01389e-163	4.8539e-163	1.50861e-163	1.1587e-162	5.67656e-164	4.55459e-164	-4.13746e-163	4.82115e-163	-9.5022e-164	-4.75846e-164	-6.04845e-164	-8.54865e-164	9.08439e-163	4.05374e-163	-1.67002e-163	5.25374e-165	-5.9862e-164	4.86781e-164	7.17165e-164	-2.02463e-163	7.25455e-163	8.12514e-163	-2.14094e-164	5.18931e-163	2.65278e-164	1.01647e-163	-1.03361e-162	-1.09565e-162	0
-4.22909e-163	1.19305e-164	1.01389e-163	4.8539e-163	1.50861e-163	1.1587e-162	5.67656e-164	4.55459e-164	-4.13746e-163	4.82115e-163	-9.5022e-164	-4.75846e-164	-6.04845e-164	-8.54865e-164	9.08439e-163	4.05374e-163	-1.67002e-163	5.25374e-165	-5.9862e-164	4.86781e-164	7.17165e-164	-2.02463e-163	7.25455e-163	8.12514e-163	-2.14094e-164	5.18931e-163	2.65278e-164	1.01647e-163	-1.03361e-162	-1.09565e-162	0
-4.22909e-163	1.19305e-164	1.01389e-163	4.8539e-163	1.50861e-163	1.1587e-162	5.67656e-164	4.55459e-164	-4.13746e-163	4.82115e-163	-9.5022e-164	-4.75846e-164	-6.04845e-164	-8.54865e-164	9.08439e-163	4.05374e-163	-1.67002e-163	5.25374e-165	-5.9862e-164	4.86781e-164	7.17165e-164	-2.02463e-163	7.25455e-163	8.12514e-163	-2.14094e-164	5.18931e-163	2.65278e-164	1.01647e-163	-1.03361e-162	-1.09565e-162	0
-4.22909e-163	1.19305e-164	1.01389e-163	4.8539e-163	1.50861e-163	1.1587e-162	5.67656e-164	4.55459e-164	-4.13746e-163	4.82115e-163	-9.5022e-164	-4.75846e-164	-6.04845e-164	-8.54865e-164	9.08439e-163	4.05374e-163	-1.67002e-163	5.25374e-165	-5.9862e-164	4.86781e-164	7.17165e-164	-2.02463e-163	7.25455e-163	8.12514e-163	-2.14094e-164	5.18931e-163	2.65278e-164	1.01647e-163	-1.03361e-162	-1.09565e-162	0
-4.22909e-163	1.19305e-164	1.01389e-163	4.8539e-163	1.50861e-163	1.1587e-162	5.67656e-164	4.55459e-164	-4.13746e-163	4.82115e-163	-9.5022e-164	-4.75846e-164	-6.04845e-164	-8.54865e-164	9.08439e-163	4.05374e-163	-1.67002e-163	5.25374e-165	-5.9862e-164	4.86781e-164	7.17165e-164	-2.02463e-163	7.25455e-163	8.12514e-163	-2.14094e-164	5.18931e-163	2.65278e-164	1.01647e-163	-1.03361e-162	-1.09565e-162	0
-4.22909e-163	1.19305e-164	1.01389e-163	4.8539e-163	1.50861e-163	1.1587e-162	5.67656e-164	4.55459e-164	-4.13746e-163	4.82115e-163	-9.5022e-164	-4.75846e-164	-6.04845e-164	-8.54865e-164	9.08439e-163	4.05374e-163	-1.67002e-163	5.25374e-165	-5.9862e-164	4.86781e-164	7.17165e-164	-2.02463e-163	7.25455e-163	8.12514e-163	-2.14094e-164	5.18931e-163	2.65278e-164	1.01647e-163	-1.03361e-162	-1.09565e-162	0
-4.22909e-163	1.19305e-164	1.01389e-163	4.8539e-163	1.50861e-163	1.1587e-162	5.67656e-164	4.55459e-164	-4.13746e-163	4.82115e-163	-9.5022e-164	-4.75846e-164	-6.04845e-164	-8.54865e-164	9.08439e-163	4.05374e-163	-1.67002e-163	5.25374e-165	-5.9862e-164	4.86781e-164	7.17165e-164	-2.02463e-163	7.25455e-163	8.12514e-163	-2.14094e-164	5.18931e-163	2.65278e-164	1.01647e-163	-1.03361e-162	-1.09565e-162	0
-4.22909e-163	1.19305e-164	1.01389e-163	4.8539e-163	1.50861e-163	1.1587e-162	5.67656e-164	4.55459e-164	-4.13746e-163	4.82115e-163	-9.5022e-164	-4.75846e-164	-6.04845e-164	-8.54865e-164	9.08439e-163	4.05374e-163	-1.67002e-163	5.25374e-165	-5.9862e-164	4.86781e-164	7.17165e-164	-2.02463e-163	7.25455e-163	8.12514e-163	-2.14094e-164	5.18931e-163	2.65278e-164	1.01647e-163	-1.03361e-162	-1.09565e-162	0
-4.22909e-163	1.19305e-164	1.01389e-163	4.8539e-163	1.50861e-163	1.1587e-162	5.67656e-164	4.55459e-164	-4.13746e-163	4.82115e-163	-9.5022e-164	-4.75846e-164	-6.04845e-164	-8.54865e-164	9.08439e-163	4.05374e-163	-1.67002e-163	5.25374e-165	-5.9862e-164	4.86781e-164	7.17165e-164	-2.02463e-163	7.25455e-163	8.12514e-163	-2.14094e-164	5.18931e-163	2.65278e-164	1.01647e-163	-1.03361e-162	-1.09565e-162	0
-4.22909e-163	1.19305e-164	1.01389e-163	4.8539e-163	1.50861e-163	1.1587e-162	5.67656e-164	4.55459e-164	-4.13746e-163	4.82115e-163	-9.5022e-164	-4.75846e-164	-6.04845e-164	-8.54865e-164	9.08439e-163	4.05374e-163	-1.67002e-163	5.25374e-165	-5.9862e-164	4.86781e-164	7.17165e-164	-2.02463e-163	7.25455e-163	8.12514e-163	-2.14094e-164	5.18931e-163	2.65278e-164	1.01647e-163	-1.03361e-162	-1.09565e-162	0
-4.22909e-163	1.19305e-164	1.01389e-163	4.8539e-163	1.50861e-163	1.1587e-162	5.67656e-164	4.55459e-164	-4.13746e-163	4.82115e-163	-9.5022e-164	-4.75846e-164	-6.04845e-164	-8.54865e-164	9.08439e-163	4.05374e-163	-1.67002e-163	5.25374e-165	-5.9862e-164	4.86781e-164	7.17165e-164	-2.02463e-163	7.25455e-163	8.12514e-163	-2.14094e-164	5.18931e-163	2.65278e-164	1.01647e-163	-1.03361e-162	-1.09565e-162	0
-4.22909e-163	1.19305e-164	1.01389e-163	4.8539e-163	1.50861e-163	1.1587e-162	5.67656e-164	4.55459e-164	-4.13746e-163	4.82115e-163	-9.5022e-164	-4.75846e-164	-6.04845e-164	-8.54865e-164	9.08439e-163	4.05374e-163	-1.67002e-163	5.25374e-165	-5.9862e-164	4.86781e-164	7.17165e-164	-2.02463e-163	7.25455e-163	8.12514e-163	-2.14094e-164	5.18931e-163	2.65278e-164	1.01647e-163	-1.03361e-162	-1.09565e-162	0
-4.22909e-163	1.19305e-164	1.01389e-163	4.8539e-163	1.50861e-163	1.1587e-162	5.67656e-164	4.55459e-164	-4.13746e-163	4.82115e-163	-9.5022e-164	-4.75846e-164	-6.04845e-164	-8.54865e-164	9.08439e-163	4.05374e-163	-1.67002e-163	5.25374e-165	-5.9862e-164	4.86781e-164	7.17165e-164	-2.02463e-163	7.25455e-163	8.12514e-163	-2.14094e-164	5.18931e-163	2.65278e-164	1.01647e-163	-1.03361e-162	-1.09565e-162	0
-4.22909e-163	1.19305e-164	1.01389e-163	4.8539e-163	1.50861e-163	1.1587e-162	5.67656e-164	4.55459e-164	-4.13746e-163	4.82115e-163	-9.5022e-164	-4.75846e-164	-6.04845e-164	-8.54865e-164	9.08439e-163	4.05374e-163	-1.67002e-163	5.25374e-165	-5.9862e-164	4.86781e-164	7.17165e-164	-2.02463e-163	7.25455e-163	8.12514e-163	-2.14094e-164	5.18931e-163	2.65278e-164	1.01647e-163	-1.03361e-162	-1.09565e-162	0
-4.22909e-163	1.19305e-164	1.01389e-163	4.8539e-163	1.50861e-163	1.1587e-162	5.67656e-164	4.55459e-164	-4.13746e-163	4.82115e-163	-9.5022e-164	-4.75846e-164	-6.04845e-164	-8.54865e-164	9.08439e-163	4.05374e-163	-1.67002e-163	5.25374e-165	-5.9862e-164	4.86781e-164	7.17165e-164	-2.02463e-163	7.25455e-163	8.12514e-163	-2.14094e-164	5.18931e-163	2.65278e-164	1.01647e-163	-1.03361e-162	-1.09565e-162	0
-4.22909e-163	1.19305e-164	1.01389e-163	4.8539e-163	1.50861e-163	1.1587e-162	5.67656e-164	4.55459e-164	-4.13746e-163	4.82115e-163	-9.5022e-164	-4.75846e-164	-6.04845e-164	-8.54865e-164	9.08439e-163	4.05374e-163	-1.67002e-163	5.25374e-165	-5.9862e-164	4.86781e-164	7.17165e-164	-2.02463e-163	7.25455e-163	8.12514e-163	-2.14094e-164	5.18931e-163	2.65278e-164	1.01647e-163	-1.03361e-162	-1.09565e-162	0
-4.22909e-163	1.19305e-164	1.01389e-163	4.8539e-163	1.50861e-163	1.1587e-162	5.67656e-164	4.55459e-164	-4.13746e-163	4.82115e-163	-9.5022e-164	-4.75846e-164	-6.04845e-164	-8.54865e-164	9.08439e-163	4.05374e-163	-1.67002e-163	5.25374e-165	-5.9862e-164	4.86781e-164	7.17165e-164	-2.02463e-163	7.25455e-163	8.12514e-163	-2.14094e-164	5.18931e-163	2.65278e-164	1.01647e-163	-1.03361e-162	-1.09565e-162	0
-4.22909e-163	1.19305e-164	1.01389e-163	4.8539e-163	1.50861e-163	1.1587e-162	5.67656e-164	4.55459e-164	-4.13746e-163	4.82115e-163	-9.5022e-164	-4.75846e-164	-6.04845e-164	-8.54865e-164	9.08439e-163	4.05374e-163	-1.67002e-163	5.25374e-165	-5.9862e-164	4.86781e-164	7.17165e-164	-2.02463e-163	7.25455e-163	8.12514e-163	-2.14094e-164	5.18931e-163	2.65278e-164	1.01647e-163	-1.03361e-162	-1.09565e-162	0
-4.22909e-163	1.19305e-164	1.01389e-163	4.8539e-163	1.50861e-163	1.1587e-162	5.67656e-164	4.55459e-164	-4.13746e-163	4.82115e-163	-9.5022e-164	-4.75846e-164	-6.04845e-164	-8.54865e-164	9.08439e-163	4.05374e-163	-1.67002e-163	5.25374e-165	-5.9862e-164	4.86781e-164	7.17165e-164	-2.02463e-163	7.25455e-163	8.12514e-163	-2.14094e-164	5.18931e-163	2.65278e-164	1.01647e-163	-1.03361e-162	-1.09565e-162	0
-4.22909e-163	1.19305e-164	1.01389e-163	4.8539e-163	1.50861e-163	1.1587e-162	5.67656e-164	4.55459e-164	-4.13746e-163	4.82115e-163	-9.5022e-164	-4.75846e-164	-6.04845e-164	-8.54865e-164	9.08439e-163	4.05374e-163	-1.67002e-163	5.25374e-165	-5.9862e-164	4.86781e-164	7.17165e-164	-2.02463e-163	7.25455e-163	8.12514e-163	-2.14094e-164	5.18931e-163	2.65278e-164	1.01647e-163	-1.03361e-162	-1.09565e-162	0
-4.22909e-163	1.19305e-164	1.01389e-163	4.8539e-163	1.50861e-163	1.1587e-162	5.67656e-164	4.55459e-164	-4.13746e-163	4.82115e-163	-9.5022e-164	-4.75846e-164	-6.04845e-164	-8.54865e-164	9.08439e-163	4.05374e-163	-1.67002e-163	5.25374e-165	-5.9862e-164	4.86781e-164	7.17165e-164	-2.02463e-163	7.25455e-163	8.12514e-163	-2.14094e-164	5.18931e-163	2.65278e-164	1.01647e-163	-1.03361e-162	-1.09565e-162	0
-4.22909e-163	1.19305e-164	1.01389e-163	4.8539e-163	1.50861e-163	1.1587e-162	5.67656e-164	4.55459e-164	-4.13746e-163	4.82115e-163	-9.5022e-164	-4.75846e-164	-6.04845e-164	-8.54865e-164	9.08439e-163	4.05374e-163	-1.67002e-163	5.25374e-165	-5.9862e-164	4.86781e-164	7.17165e-164	-2.02463e-163	7.25455e-163	8.12514e-163	-2.14094e-164	5.18931e-163	2.65278e-164	1.01647e-163	-1.03361e-162	-1.09565e-162	0
-4.22909e-163	1.19305e-164	1.01389e-163	4.8539e-163	1.50861e-163	1.1587e-162	5.67656e-164	4.55459e-164	-4.13746e-163	4.82115e-163	-9.5022e-164	-4.75846e-164	-6.04845e-164	-8.54865e-164	9.08439e-163	4.05374e-163	-1.67002e-163	5.25374e-165	-5.9862e-164	4.86781e-164	7.17165e-164	-2.02463e-163	7.25455e-163	8.12514e-163	-2.14094e-164	5.18931e-163	2.65278e-164	1.01647e-163	-1.03361e-162	-1.09565e-162	0
-4.22909e-163	1.19305e-164	1.01389e-163	4.8539e-163	1.50861e-163	1.1587e-162	5.67656e-164	4.55459e-164	-4.13746e-163	4.82115e-163	-9.5022e-164	-4.75846e-164	-6.04845e-164	-8.54865e-164	9.08439e-163	4.05374e-163	-1.67002e-163	5.25374e-165	-5.9862e-164	4.86781e-164	7.17165e-164	-2.02463e-163	7.25455e-163	8.12514e-163	-2.14094e-164	5.18931e-163	2.65278e-164	1.01647e-163	-1.03361e-162	-1.09565e-162	0
-4.22909e-163	1.19305e-164	1.01389e-163	4.8539e-163	1.50861e-163	1.1587e-162	5.67656e-164	4.55459e-164	-4.13746e-163	4.82115e-163	-9.5022e-164	-4.75846e-164	-6.04845e-164	-8.54865e-164	9.08439e-163	4.05374e-163	-1.67002e-163	5.25374e-165	-5.9862e-164	4.86781e-164	7.17165e-164	-2.02463e-163	7.25455e-163	8.12514e-163	-2.14094e-164	5.18931e-163	2.65278e-164	1.01647e-163	-1.03361e-162	-1.09565e-162	0
-4.22909e-163	1.19305e-164	1.01389e-163	4.8539e-163	1.50861e-163	1.1587e-162	5.67656e-164	4.55459e-164	-4.13746e-163	4.82115e-163	-9.5022e-164	-4.75846e-164	-6.04845e-164	-8.54865e-164	9.08439e-163	4.05374e-163	-1.67002e-163	5.25374e-165	-5.9862e-164	4.86781e-164	7.17165e-164	-2.02463e-163	7.25455e-163	8.12514e-163	-2.14094e-164	5.18931e-163	2.65278e-164	1.01647e-163	-1.03361e-162	-1.09565e-162	0
-4.22909e-163	1.19305e-164	1.01389e-163	4.8539e-163	1.50861e-163	1.1587e-162	5.67656e-164	4.55459e-164	-4.13746e-163	4.82115e-163	-9.5022e-164	-4.75846e-164	-6.04845e-164	-8.54865e-164	9.08439e-163	4.05374e-163	-1.67002e-163	5.25374e-165	-5.9862e-164	4.86781e-164	7.17165e-164	-2.02463e-163	7.25455e-163	8.12514e-163	-2.14094e-164	5.18931e-163	2.65278e-164	1.01647e-163	-1.03361e-162	-1.09565e-162	0
-4.22909e-163	1.19305e-164	1.01389e-163	4.8539e-163	1.50861e-163	1.1587e-162	5.67656e-164	4.55459e-164	-4.13746e-163	4.82115e-163	-9.5022e-164	-4.75846e-164	-6.04845e-164	-8.54865e-164	9.08439e-163	4.05374e-163	-1.67002e-163	5.25374e-165	-5.9862e-164	4.86781e-164	7.17165e-164	-2.02463e-163	7.25455e-163	8.12514e-163	-2.14094e-164	5.18931e-163	2.65278e-164	1.01647e-163	-1.03361e-162	-1.09565e-162	0
-4.22909e-163	1.19305e-164	1.01389e-163	4.8539e-163	1.50861e-163	1.1587e-162	5.67656e-164	4.55459e-164	-4.13746e-163	4.82115e-163	-9.5022e-164	-4.75846e-164	-6.04845e-164	-8.54865e-164	9.08439e-163	4.05374e-163	-1.67002e-163	5.25374e-165	-5.9862e-164	4.86781e-164	7.17165e-164	-2.02463e-163	7.25455e-163	8.12514e-163	-2.14094e-164	5.18931e-163	2.65278e-164	1.01647e-163	-1.03361e-162	-1.09565e-162	0
-4.22909e-163	1.19305e-164	1.01389e-163	4.8539e-163	1.50861e-163	1.1587e-162	5.67656e-164	4.55459e-164	-4.13746e-163	4.82115e-163	-9.5022e-164	-4.75846e-164	-6.04845e-164	-8.54865e-164	9.08439e-163	4.05374e-163	-1.67002e-163	5.25374e-165	-5.9862e-164	4.86781e-164	7.17165e-164	-2.02463e-163	7.25455e-163	8.12514e-163	-2.14094e-164	5.18931e-163	2.65278e-164	1.01647e-163	-1.03361e-162	-1.09565e-162	0
-4.22909e-163	1.19305e-164	1.01389e-163	4.8539e-163	1.50861e-163	1.1587e-162	5.67656e-164	4.55459e-164	-4.13746e-163	4.82115e-163	-9.5022e-164	-4.75846e-164	-6.04845e-164	-8.54865e-164	9.08439e-163	4.05374e-163	-1.67002e-163	5.25374e-165	-5.9862e-164	4.86781e-164	7.17165e-164	-2.02463e-163	7.25455e-163	8.12514e-163	-2.14094e-164	5.18931e-163	2.65278e-164	1.01647e-163	-1.03361e-162	-1.09565e-162	0
-4.22909e-163	1.19305e-164	1.01389e-163	4.8539e-163	1.50861e-163	1.1587e-162	5.67656e-164	4.55459e-164	-4.13746e-163	4.82115e-163	-9.5022e-164	-4.75846e-164	-6.04845e-164	-8.54865e-164	9.08439e-163	4.05374e-163	-1.67002e-163	5.25374e-165	-5.9862e-164	4.86781e-164	7.17165e-164	-2.02463e-163	7.25455e-163	8.12514e-163	-2.14094e-164	5.18931e-163	2.65278e-164	1.01647e-163	-1.03361e-162	-1.09565e-162	0
-4.22909e-163	1.19305e-164	1.01389e-163	4.8539e-163	1.50861e-163	1.1587e-162	5.67656e-164	4.55459e-164	-4.13746e-163	4.82115e-163	-9.5022e-164	-4.75846e-164	-6.04845e-164	-8.54865e-164	9.08439e-163	4.05374e-163	-1.67002e-163	5.25374e-165	-5.9862e-164	4.86781e-164	7.17165e-164	-2.02463e-163	7.25455e-163	8.12514e-163	-2.14094e-164	5.18931e-163	2.65278e-164	1.01647e-163	-1.03361e-162	-1.09565e-162	0
-4.22909e-163	1.19305e-164	1.01389e-163	4.8539e-163	1.50861e-163	1.1587e-162	5.67656e-164	4.55459e-164	-4.13746e-163	4.82115e-163	-9.5022e-164	-4.75846e-164	-6.04845e-164	-8.54865e-164	9.08439e-163	4.05374e-163	-1.67002e-163	5.25374e-165	-5.9862e-164	4.86781e-164	7.17165e-164	-2.02463e-163	7.25455e-163	8.12514e-163	-2.14094e-164	5.18931e-163	2.65278e-164	1.01647e-163	-1.03361e-162	-1.09565e-162	0
-4.22909e-163	1.19305e-164	1.01389e-163	4.8539e-163	1.50861e-163	1.1587e-162	5.67656e-164	4.55459e-164	-4.13746e-163	4.82115e-163	-9.5022e-164	-4.75846e-164	-6.04845e-164	-8.54865e-164	9.08439e-163	4.05374e-163	-1.67002e-163	5.25374e-165	-5.9862e-164	4.86781e-164	7.17165e-164	-2.02463e-163	7.25455e-163	8.12514e-163	-2.14094e-164	5.18931e-163	2.65278e-164	1.01647e-163	-1.03361e-162	-1.09565e-162	0
-4.22909e-163	1.19305e-164	1.01389e-163	4.8539e-163	1.50861e-163	1.1587e-162	5.67656e-164	4.55459e-164	-4.13746e-163	4.82115e-163	-9.5022e-164	-4.75846e-164	-6.04845e-164	-8.54865e-164	9.08439e-163	4.05374e-163	-1.67002e-163	5.25374e-165	-5.9862e-164	4.86781e-164	7.17165e-164	-2.02463e-163	7.25455e-163	8.12514e-163	-2.14094e-164	5.18931e-163	2.65278e-164	1.01647e-163	-1.03361e-162	-1.09565e-162	0
-4.22909e-163	1.19305e-164	1.01389e-163	4.8539e-163	1.50861e-163	1.1587e-162	5.67656e-164	4.55459e-164	-4.13746e-163	4.82115e-163	-9.5022e-164	-4.75846e-164	-6.04845e-164	-8.54865e-164	9.08439e-163	4.05374e-163	-1.67002e-163	5.25374e-165	-5.9862e-164	4.86781e-164	7.17165e-164	-2.02463e-163	7.25455e-163	8.12514e-163	-2.14094e-164	5.18931e-163	2.65278e-164	1.01647e-163	-1.03361e-162	-1.09565e-162	0
-4.22909e-163	1.19305e-164	1.01389e-163	4.8539e-163	1.50861e-163	1.1587e-162	5.67656e-164	4.55459e-164	-4.13746e-163	4.82115e-163	-9.5022e-164	-4.75846e-164	-6.04845e-164	-8.54865e-164	9.08439e-163	4.05374e-163	-1.67002e-163	5.25374e-165	-5.9862e-164	4.86781e-164	7.17165e-164	-2.02463e-163	7.25455e-163	8.12514e-163	-2.14094e-164	5.18931e-163	2.65278e-164	1.01647e-163	-1.03361e-162	-1.09565e-162	0
-4.22909e-163	1.19305e-164	1.01389e-163	4.8539e-163	1.50861e-163	1.1587e-162	5.67656e-164	4.55459e-164	-4.13746e-163	4.82115e-163	-9.5022e-164	-4.75846e-164	-6.04845e-164	-8.54865e-164	9.08439e-163	4.05374e-163	-1.67002e-163	5.25374e-165	-5.9862e-164	4.86781e-164	7.17165e-164	-2.02463e-163	7.25455e-163	8.12514e-163	-2.14094e-164	5.18931e-163	2.65278e-164	1.01647e-163	-1.03361e-162	-1.09565e-162	0
-4.22909e-163	1.19305e-164	1.01389e-163	4.8539e-163	1.50861e-163	1.1587e-162	5.67656e-164	4.55459e-164	-4.13746e-163	4.82115e-163	-9.5022e-164	-4.75846e-164	-6.04845e-164	-8.54865e-164	9.08439e-163	4.05374e-163	-1.67002e-163	5.25374e-165	-5.9862e-164	4.86781e-164	7.17165e-164	-2.02463e-163	7.25455e-163	8.12514e-163	-2.14094e-164	5.18931e-163	2.65278e-164	1.01647e-163	-1.03361e-162	-1.09565e-162	0
-4.22909e-163	1.19305e-164	1.01389e-163	4.8539e-163	1.50861e-163	1.1587e-162	5.67656e-164	4.55459e-164	-4.13746e-163	4.82115e-163	-9.5022e-164	-4.75846e-164	-6.04845e-164	-8.54865e-164	9.08439e-163	4.05374e-163	-1.67002e-163	5.25374e-165	-5.9862e-164	4.86781e-164	7.17165e-164	-2.02463e-163	7.25455e-163	8.12514e-163	-2.14094e-164	5.18931e-163	2.65278e-164	1.01647e-163	-1.03361e-162	-1.09565e-162	0
-4.22909e-163	1.19305e-164	1.01389e-163	4.8539e-163	1.50861e-163	1.1587e-162	5.67656e-164	4.55459e-164	-4.13746e-163	4.82115e-163	-9.5022e-164	-4.75846e-164	-6.04845e-164	-8.54865e-164	9.08439e-163	4.05374e-163	-1.67002e-163	5.25374e-165	-5.9862e-164	4.86781e-164	7.17165e-164	-2.02463e-163	7.25455e-163	8.12514e-163	-2.14094e-164	5.18931e-163	2.65278e-164	1.01647e-163	-1.03361e-162	-1.09565e-162	0
-4.22909e-163	1.19305e-164	1.01389e-163	4.8539e-163	1.50861e-163	1.1587e-162	5.67656e-164	4.55459e-164	-4.13746e-163	4.82115e-163	-9.5022e-164	-4.75846e-164	-6.04845e-164	-8.54865e-164	9.08439e-163	4.05374e-163	-1.67002e-163	5.25374e-165	-5.9862e-164	4.86781e-164	7.17165e-164	-2.02463e-163	7.25455e-163	8.12514e-163	-2.14094e-164	5.18931e-163	2.65278e-164	1.01647e-163	-1.03361e-162	-1.09565e-162	0
-4.22909e-163	1.19305e-164	1.01389e-163	4.8539e-163	1.50861e-163	1.1587e-162	5.67656e-164	4.55459e-164	-4.13746e-163	4.82115e-163	-9.5022e-164	-4.75846e-164	-6.04845e-164	-8.54865e-164	9.08439e-163	4.05374e-163	-1.67002e-163	5.25374e-165	-5.9862e-164	4.86781e-164	7.17165e-164	-2.02463e-163	7.25455e-163	8.12514e-163	-2.14094e-164	5.18931e-163	2.65278e-164	1.01647e-163	-1.03361e-162	-1.09565e-162	0
-4.22909e-163	1.19305e-164	1.01389e-163	4.8539e-163	1.50861e-163	1.1587e-162	5.67656e-164	4.55459e-164	-4.13746e-163	4.82115e-163	-9.5022e-164	-4.75846e-164	-6.04845e-164	-8.54865e-164	9.08439e-163	4.05374e-163	-1.67002e-163	5.25374e-165	-5.9862e-164	4.86781e-164	7.17165e-164	-2.02463e-163	7.25455e-163	8.12514e-163	-2.14094e-164	5.18931e-163	2.65278e-164	1.01647e-163	-1.03361e-162	-1.09565e-162	0
-4.22909e-163	1.19305e-164	1.01389e-163	4.8539e-163	1.50861e-163	1.1587e-162	5.67656e-164	4.55459e-164	-4.13746e-163	4.82115e-163	-9.5022e-164	-4.75846e-164	-6.04845e-164	-8.54865e-164	9.08439e-163	4.05374e-163	-1.67002e-163	5.25374e-165	-5.9862e-164	4.86781e-164	7.17165e-164	-2.02463e-163	7.25455e-163	8.12514e-163	-2.14094e-164	5.18931e-163	2.65278e-164	1.01647e-163	-1.03361e-162	-1.09565e-162	0
-4.22909e-163	1.19305e-164	1.01389e-163	4.8539e-163	1.50861e-163	1.1587e-162	5.67656e-164	4.55459e-164	-4.13746e-163	4.82115e-163	-9.5022e-164	-4.75846e-164	-6.04845e-164	-8.54865e-164	9.08439e-163	4.05374e-163	-1.67002e-163	5.25374e-165	-5.9862e-164	4.86781e-164	7.17165e-164	-2.02463e-163	7.25455e-163	8.12514e-163	-2.14094e-164	5.18931e-163	2.65278e-164	1.01647e-163	-1.03361e-162	-1.09565e-162	0
-4.22909e-163	1.19305e-164	1.01389e-163	4.8539e-163	1.50861e-163	1.1587e-162	5.67656e-164	4.55459e-164	-4.13746e-163	4.82115e-163	-9.5022e-164	-4.75846e-164	-6.04845e-164	-8.54865e-164	9.08439e-163	4.05374e-163	-1.67002e-163	5.25374e-165	-5.9862e-164	4.86781e-164	7.17165e-164	-2.02463e-163	7.25455e-163	8.12514e-163	-2.14094e-164	5.18931e-163	2.65278e-164	1.01647e-163	-1.03361e-162	-1.09565e-162	0
-4.22909e-163	1.19305e-164	1.01389e-163	4.8539e-163	1.50861e-163	1.1587e-162	5.67656e-164	4.55459e-164	-4.13746e-163	4.82115e-163	-9.5022e-164	-4.75846e-164	-6.04845e-164	-8.54865e-164	9.08439e-163	4.05374e-163	-1.67002e-163	5.25374e-165	-5.9862e-164	4.86781e-164	7.17165e-164	-2.02463e-163	7.25455e-163	8.12514e-163	-2.14094e-164	5.18931e-163	2.65278e-164	1.01647e-163	-1.03361e-162	-1.09565e-162	0
-4.22909e-163	1.19305e-164	1.01389e-163	4.8539e-163	1.50861e-163	1.1587e-162	5.67656e-164	4.55459e-164	-4.13746e-163	4.82115e-163	-9.5022e-164	-4.75846e-164	-6.04845e-164	-8.54865e-164	9.08439e-163	4.05374e-163	-1.67002e-163	5.25374e-165	-5.9862e-164	4.86781e-164	7.17165e-164	-2.02463e-163	7.25455e-163	8.12514e-163	-2.14094e-164	5.18931e-163	2.65278e-164	1.01647e-163	-1.03361e-162	-1.09565e-162	0
-4.22909e-163	1.19305e-164	1.01389e-163	4.8539e-163	1.50861e-163	1.1587e-162	5.67656e-164	4.55459e-164	-4.13746e-163	4.82115e-163	-9.5022e-164	-4.75846e-164	-6.04845e-164	-8.54865e-164	9.08439e-163	4.05374e-163	-1.67002e-163	5.25374e-165	-5.9862e-164	4.86781e-164	7.17165e-164	-2.02463e-163	7.25455e-163	8.12514e-163	-2.14094e-164	5.18931e-163	2.65278e-164	1.01647e-163	-1.03361e-162	-1.09565e-162	0
-4.22909e-163	1.19305e-164	1.01389e-163	4.8539e-163	1.50861e-163	1.1587e-162	5.67656e-164	4.55459e-164	-4.13746e-163	4.82115e-163	-9.5022e-164	-4.75846e-164	-6.04845e-164	-8.54865e-164	9.08439e-163	4.05374e-163	-1.67002e-163	5.25374e-165	-5.9862e-164	4.86781e-164	7.17165e-164	-2.02463e-163	7.25455e-163	8.12514e-163	-2.14094e-164	5.18931e-163	2.65278e-164	1.01647e-163	-1.03361e-162	-1.09565e-162	0
-4.22909e-163	1.19305e-164	1.01389e-163	4.8539e-163	1.50861e-163	1.1587e-162	5.67656e-164	4.55459e-164	-4.13746e-163	4.82115e-163	-9.5022e-164	-4.75846e-164	-6.04845e-164	-8.54865e-164	9.08439e-163	4.05374e-163	-1.67002e-163	5.25374e-165	-5.9862e-164	4.86781e-164	7.17165e-164	-2.02463e-163	7.25455e-163	8.12514e-163	-2.14094e-164	5.18931e-163	2.65278e-164	1.01647e-163	-1.03361e-162	-1.09565e-162	0
-4.22909e-163	1.19305e-164	1.01389e-163	4.8539e-163	1.50861e-163	1.1587e-162	5.67656e-164	4.55459e-164	-4.13746e-163	4.82115e-163	-9.5022e-164	-4.75846e-164	-6.04845e-164	-8.54865e-164	9.08439e-163	4.05374e-163	-1.67002e-163	5.25374e-165	-5.9862e-164	4.86781e-164	7.17165e-164	-2.02463e-163	7.25455e-163	8.12514e-163	-2.14094e-164	5.18931e-163	2.65278e-164	1.01647e-163	-1.03361e-162	-1.09565e-162	0
-4.22909e-163	1.19305e-164	1.01389e-163	4.8539e-163	1.50861e-163	1.1587e-162	5.67656e-164	4.55459e-164	-4.13746e-163	4.82115e-163	-9.5022e-164	-4.75846e-164	-6.04845e-164	-8.54865e-164	9.08439e-163	4.05374e-163	-1.67002e-163	5.25374e-165	-5.9862e-164	4.86781e-164	7.17165e-164	-2.02463e-163	7.25455e-163	8.12514e-163	-2.14094e-164	5.18931e-163	2.65278e-164	1.01647e-163	-1.03361e-162	-1.09565e-162	0
-4.22909e-163	1.19305e-164	1.01389e-163	4.8539e-163	1.50861e-163	1.1587e-162	5.67656e-164	4.55459e-164	-4.13746e-163	4.82115e-163	-9.5022e-164	-4.75846e-164	-6.04845e-164	-8.54865e-164	9.08439e-163	4.05374e-163	-1.67002e-163	5.25374e-165	-5.9862e-164	4.86781e-164	7.17165e-164	-2.02463e-163	7.25455e-163	8.12514e-163	-2.14094e-164	5.18931e-163	2.65278e-164	1.01647e-163	-1.03361e-162	-1.09565e-162	0
-4.22909e-163	1.19305e-164	1.01389e-163	4.8539e-163	1.50861e-163	1.1587e-162	5.67656e-164	4.55459e-164	-4.13746e-163	4.82115e-163	-9.5022e-164	-4.75846e-164	-6.04845e-164	-8.54865e-164	9.08439e-163	4.05374e-163	-1.67002e-163	5.25374e-165	-5.9862e-164	4.86781e-164	7.17165e-164	-2.02463e-163	7.25455e-163	8.12514e-163	-2.14094e-164	5.18931e-163	2.65278e-164	1.01647e-163	-1.03361e-162	-1.09565e-162	0
-4.22909e-163	1.19305e-164	1.01389e-163	4.8539e-163	1.50861e-163	1.1587e-162	5.67656e-164	4.55459e-164	-4.13746e-163	4.82115e-163	-9.5022e-164	-4.75846e-164	-6.04845e-164	-8.54865e-164	9.08439e-163	4.05374e-163	-1.67002e-163	5.25374e-165	-5.9862e-164	4.86781e-164	7.17165e-164	-2.02463e-163	7.25455e-163	8.12514e-163	-2.14094e-164	5.18931e-163	2.65278e-164	1.01647e-163	-1.03361e-162	-1.09565e-162	0
-4.22909e-163	1.19305e-164	1.01389e-163	4.8539e-163	1.50861e-163	1.1587e-162	5.67656e-164	4.55459e-164	-4.13746e-163	4.82115e-163	-9.5022e-164	-4.75846e-164	-6.04845e-164	-8.54865e-164	9.08439e-163	4.05374e-163	-1.67002e-163	5.25374e-165	-5.9862e-164	4.86781e-164	7.17165e-164	-2.02463e-163	7.25455e-163	8.12514e-163	-2.14094e-164	5.18931e-163	2.65278e-164	1.01647e-163	-1.03361e-162	-1.09565e-162	0
-4.22909e-163	1.19305e-164	1.01389e-163	4.8539e-163	1.50861e-163	1.1587e-162	5.67656e-164	4.55459e-164	-4.13746e-163	4.82115e-163	-9.5022e-164	-4.75846e-164	-6.04845e-164	-8.54865e-164	9.08439e-163	4.05374e-163	-1.67002e-163	5.25374e-165	-5.9862e-164	4.86781e-164	7.17165e-164	-2.02463e-163	7.25455e-163	8.12514e-163	-2.14094e-164	5.18931e-163	2.65278e-164	1.01647e-163	-1.03361e-162	-1.09565e-162	0
-4.22909e-163	1.19305e-164	1.01389e-163	4.8539e-163	1.50861e-163	1.1587e-162	5.67656e-164	4.55459e-164	-4.13746e-163	4.82115e-163	-9.5022e-164	-4.75846e-164	-6.04845e-164	-8.54865e-164	9.08439e-163	4.05374e-163	-1.67002e-163	5.25374e-165	-5.9862e-164	4.86781e-164	7.17165e-164	-2.02463e-163	7.25455e-163	8.12514e-163	-2.14094e-164	5.18931e-163	2.65278e-164	1.01647e-163	-1.03361e-162	-1.09565e-162	0
-4.22909e-163	1.19305e-164	1.01389e-163	4.8539e-163	1.50861e-163	1.1587e-162	5.67656e-164	4.55459e-164	-4.13746e-163	4.82115e-163	-9.5022e-164	-4.75846e-164	-6.04845e-164	-8.54865e-164	9.08439e-163	4.05374e-163	-1.67002e-163	5.25374e-165	-5.9862e-164	4.86781e-164	7.17165e-164	-2.02463e-163	7.25455e-163	8.12514e-163	-2.14094e-164	5.18931e-163	2.65278e-164	1.01647e-163	-1.03361e-162	-1.09565e-162	0
-4.22909e-163	1.19305e-164	1.01389e-163	4.8539e-163	1.50861e-163	1.1587e-162	5.67656e-164	4.55459e-164	-4.13746e-163	4.82115e-163	-9.5022e-164	-4.75846e-164	-6.04845e-164	-8.54865e-164	9.08439e-163	4.05374e-163	-1.67002e-163	5.25374e-165	-5.9862e-164	4.86781e-164	7.17165e-164	-2.02463e-163	7.25455e-163	8.12514e-163	-2.14094e-164	5.18931e-163	2.65278e-164	1.01647e-163	-1.03361e-162	-1.09565e-162	0
-4.22909e-163	1.19305e-164	1.01389e-163	4.8539e-163	1.50861e-163	1.1587e-162	5.67656e-164	4.55459e-164	-4.13746e-163	4.82115e-163	-9.5022e-164	-4.75846e-164	-6.04845e-164	-8.54865e-164	9.08439e-163	4.05374e-163	-1.67002e-163	5.25374e-165	-5.9862e-164	4.86781e-164	7.17165e-164	-2.02463e-163	7.25455e-163	8.12514e-163	-2.14094e-164	5.18931e-163	2.65278e-164	1.01647e-163	-1.03361e-162	-1.09565e-162	0
-4.22909e-163	1.19305e-164	1.01389e-163	4.8539e-163	1.50861e-163	1.1587e-162	5.67656e-164	4.55459e-164	-4.13746e-163	4.82115e-163	-9.5022e-164	-4.75846e-164	-6.04845e-164	-8.54865e-164	9.08439e-163	4.05374e-163	-1.67002e-163	5.25374e-165	-5.9862e-164	4.86781e-164	7.17165e-164	-2.02463e-163	7.25455e-163	8.12514e-163	-2.14094e-164	5.18931e-163	2.65278e-164	1.01647e-163	-1.03361e-162	-1.09565e-162	0
-4.22909e-163	1.19305e-164	1.01389e-163	4.8539e-163	1.50861e-163	1.1587e-162	5.67656e-164	4.55459e-164	-4.13746e-163	4.82115e-163	-9.5022e-164	-4.75846e-164	-6.04845e-164	-8.54865e-164	9.08439e-163	4.05374e-163	-1.67002e-163	5.25374e-165	-5.9862e-164	4.86781e-164	7.17165e-164	-2.02463e-163	7.25455e-163	8.12514e-163	-2.14094e-164	5.18931e-163	2.65278e-164	1.01647e-163	-1.03361e-162	-1.09565e-162	0
-4.22909e-163	1.19305e-164	1.01389e-163	4.8539e-163	1.50861e-163	1.1587e-162	5.67656e-164	4.55459e-164	-4.13746e-163	4.82115e-163	-9.5022e-164	-4.75846e-164	-6.04845e-164	-8.54865e-164	9.08439e-163	4.05374e-163	-1.67002e-163	5.25374e-165	-5.9862e-164	4.86781e-164	7.17165e-164	-2.02463e-163	7.25455e-163	8.12514e-163	-2.14094e-164	5.18931e-163	2.65278e-164	1.01647e-163	-1.03361e-162	-1.09565e-162	0
-4.22909e-163	1.19305e-164	1.01389e-163	4.8539e-163	1.50861e-163	1.1587e-162	5.67656e-164	4.55459e-164	-4.13746e-163	4.82115e-163	-9.5022e-164	-4.75846e-164	-6.04845e-164	-8.54865e-164	9.08439e-163	4.05374e-163	-1.67002e-163	5.25374e-165	-5.9862e-164	4.86781e-164	7.17165e-164	-2.02463e-163	7.25455e-163	8.12514e-163	-2.14094e-164	5.18931e-163	2.65278e-164	1.01647e-163	-1.03361e-162	-1.09565e-162	0
-4.22909e-163	1.19305e-164	1.01389e-163	4.8539e-163	1.50861e-163	1.1587e-162	5.67656e-164	4.55459e-164	-4.13746e-163	4.82115e-163	-9.5022e-164	-4.75846e-164	-6.04845e-164	-8.54865e-164	9.08439e-163	4.05374e-163	-1.67002e-163	5.25374e-165	-5.9862e-164	4.86781e-164	7.17165e-164	-2.02463e-163	7.25455e-163	8.12514e-163	-2.14094e-164	5.18931e-163	2.65278e-164	1.01647e-163	-1.03361e-162	-1.09565e-162	0
-4.22909e-163	1.19305e-164	1.01389e-163	4.8539e-163	1.50861e-163	1.1587e-162	5.67656e-164	4.55459e-164	-4.13746e-163	4.82115e-163	-9.5022e-164	-4.75846e-164	-6.04845e-164	-8.54865e-164	9.08439e-163	4.05374e-163	-1.67002e-163	5.25374e-165	-5.9862e-164	4.86781e-164	7.17165e-164	-2.02463e-163	7.25455e-163	8.12514e-163	-2.14094e-164	5.18931e-163	2.65278e-164	1.01647e-163	-1.03361e-162	-1.09565e-162	0
-4.22909e-163	1.19305e-164	1.01389e-163	4.8539e-163	1.50861e-163	1.1587e-162	5.67656e-164	4.55459e-164	-4.13746e-163	4.82115e-163	-9.5022e-164	-4.75846e-164	-6.04845e-164	-8.54865e-164	9.08439e-163	4.05374e-163	-1.67002e-163	5.25374e-165	-5.9862e-164	4.86781e-164	7.17165e-164	-2.02463e-163	7.25455e-163	8.12514e-163	-2.14094e-164	5.18931e-163	2.65278e-164	1.01647e-163	-1.03361e-162	-1.09565e-162	0
-4.22909e-163	1.19305e-164	1.01389e-163	4.8539e-163	1.50861e-163	1.1587e-162	5.67656e-164	4.55459e-164	-4.13746e-163	4.82115e-163	-9.5022e-164	-4.75846e-164	-6.04845e-164	-8.54865e-164	9.08439e-163	4.05374e-163	-1.67002e-163	5.25374e-165	-5.9862e-164	4.86781e-164	7.17165e-164	-2.02463e-163	7.25455e-163	8.12514e-163	-2.14094e-164	5.18931e-163	2.65278e-164	1.01647e-163	-1.03361e-162	-1.09565e-162	0
-4.22909e-163	1.19305e-164	1.01389e-163	4.8539e-163	1.50861e-163	1.1587e-162	5.67656e-164	4.55459e-164	-4.13746e-163	4.82115e-163	-9.5022e-164	-4.75846e-164	-6.04845e-164	-8.54865e-164	9.08439e-163	4.05374e-163	-1.67002e-163	5.25374e-165	-5.9862e-164	4.86781e-164	7.17165e-164	-2.02463e-163	7.25455e-163	8.12514e-163	-2.14094e-164	5.18931e-163	2.65278e-164	1.01647e-163	-1.03361e-162	-1.09565e-162	0
-4.22909e-163	1.19305e-164	1.01389e-163	4.8539e-163	1.50861e-163	1.1587e-162	5.67656e-164	4.55459e-164	-4.13746e-163	4.82115e-163	-9.5022e-164	-4.75846e-164	-6.04845e-164	-8.54865e-164	9.08439e-163	4.05374e-163	-1.67002e-163	5.25374e-165	-5.9862e-164	4.86781e-164	7.17165e-164	-2.02463e-163	7.25455e-163	8.12514e-163	-2.14094e-164	5.18931e-163	2.65278e-164	1.01647e-163	-1.03361e-162	-1.09565e-162	0
-4.22909e-163	1.19305e-164	1.01389e-163	4.8539e-163	1.50861e-163	1.1587e-162	5.67656e-164	4.55459e-164	-4.13746e-163	4.82115e-163	-9.5022e-164	-4.75846e-164	-6.04845e-164	-8.54865e-164	9.08439e-163	4.05374e-163	-1.67002e-163	5.25374e-165	-5.9862e-164	4.86781e-164	7.17165e-164	-2.02463e-163	7.25455e-163	8.12514e-163	-2.14094e-164	5.18931e-163	2.65278e-164	1.01647e-163	-1.03361e-162	-1.09565e-162	0
-4.22909e-163	1.19305e-164	1.01389e-163	4.8539e-163	1.50861e-163	1.1587e-162	5.67656e-164	4.55459e-164	-4.13746e-163	4.82115e-163	-9.5022e-164	-4.75846e-164	-6.04845e-164	-8.54865e-164	9.08439e-163	4.05374e-163	-1.67002e-163	5.25374e-165	-5.9862e-164	4.86781e-164	7.17165e-164	-2.02463e-163	7.25455e-163	8.12514e-163	-2.14094e-164	5.18931e-163	2.65278e-164	1.01647e-163	-1.03361e-162	-1.09565e-162	0
-4.22909e-163	1.19305e-164	1.01389e-163	4.8539e-163	1.50861e-163	1.1587e-162	5.67656e-164	4.55459e-164	-4.13746e-163	4.82115e-163	-9.5022e-164	-4.75846e-164	-6.04845e-164	-8.54865e-164	9.08439e-163	4.05374e-163	-1.67002e-163	5.25374e-165	-5.9862e-164	4.86781e-164	7.17165e-164	-2.02463e-163	7.25455e-163	8.12514e-163	-2.14094e-164	5.18931e-163	2.65278e-164	1.01647e-163	-1.03361e-162	-1.09565e-162	0
-4.22909e-163	1.19305e-164	1.01389e-163	4.8539e-163	1.50861e-163	1.1587e-162	5.67656e-164	4.55459e-164	-4.13746e-163	4.82115e-163	-9.5022e-164	-4.75846e-164	-6.04845e-164	-8.54865e-164	9.08439e-163	4.05374e-163	-1.67002e-163	5.25374e-165	-5.9862e-164	4.86781e-164	7.17165e-164	-2.02463e-163	7.25455e-163	8.12514e-163	-2.14094e-164	5.18931e-163	2.65278e-164	1.01647e-163	-1.03361e-162	-1.09565e-162	0
-4.22909e-163	1.19305e-164	1.01389e-163	4.8539e-163	1.50861e-163	1.1587e-162	5.67656e-164	4.55459e-164	-4.13746e-163	4.82115e-163	-9.5022e-164	-4.75846e-164	-6.04845e-164	-8.54865e-164	9.08439e-163	4.05374e-163	-1.67002e-163	5.25374e-165	-5.9862e-164	4.86781e-164	7.17165e-164	-2.02463e-163	7.25455e-163	8.12514e-163	-2.14094e-164	5.18931e-163	2.65278e-164	1.01647e-163	-1.03361e-162	-1.09565e-162	0
-4.22909e-163	1.19305e-164	1.01389e-163	4.8539e-163	1.50861e-163	1.1587e-162	5.67656e-164	4.55459e-164	-4.13746e-163	4.82115e-163	-9.5022e-164	-4.75846e-164	-6.04845e-164	-8.54865e-164	9.08439e-163	4.05374e-163	-1.67002e-163	5.25374e-165	-5.9862e-164	4.86781e-164	7.17165e-164	-2.02463e-163	7.25455e-163	8.12514e-163	-2.14094e-164	5.18931e-163	2.65278e-164	1.01647e-163	-1.03361e-162	-1.09565e-162	0
-4.22909e-163	1.19305e-164	1.01389e-163	4.8539e-163	1.50861e-163	1.1587e-162	5.67656e-164	4.55459e-164	-4.13746e-163	4.82115e-163	-9.5022e-164	-4.75846e-164	-6.04845e-164	-8.54865e-164	9.08439e-163	4.05374e-163	-1.67002e-163	5.25374e-165	-5.9862e-164	4.86781e-164	7.17165e-164	-2.02463e-163	7.25455e-163	8.12514e-163	-2.14094e-164	5.18931e-163	2.65278e-164	1.01647e-163	-1.03361e-162	-1.09565e-162	0
-4.22909e-163	1.19305e-164	1.01389e-163	4.8539e-163	1.50861e-163	1.1587e-162	5.67656e-164	4.55459e-164	-4.13746e-163	4.82115e-163	-9.5022e-164	-4.75846e-164	-6.04845e-164	-8.54865e-164	9.08439e-163	4.05374e-163	-1.67002e-163	5.25374e-165	-5.9862e-164	4.86781e-164	7.17165e-164	-2.02463e-163	7.25455e-163	8.12514e-163	-2.14094e-164	5.18931e-163	2.65278e-164	1.01647e-163	-1.03361e-162	-1.09565e-162	0
-4.22909e-163	1.19305e-164	1.01389e-163	4.8539e-163	1.50861e-163	1.1587e-162	5.67656e-164	4.55459e-164	-4.13746e-163	4.82115e-163	-9.5022e-164	-4.75846e-164	-6.04845e-164	-8.54865e-164	9.08439e-163	4.05374e-163	-1.67002e-163	5.25374e-165	-5.9862e-164	4.86781e-164	7.17165e-164	-2.02463e-163	7.25455e-163	8.12514e-163	-2.14094e-164	5.18931e-163	2.65278e-164	1.01647e-163	-1.03361e-162	-1.09565e-162	0
-4.22909e-163	1.19305e-164	1.01389e-163	4.8539e-163	1.50861e-163	1.1587e-162	5.67656e-164	4.55459e-164	-4.13746e-163	4.82115e-163	-9.5022e-164	-4.75846e-164	-6.04845e-164	-8.54865e-164	9.08439e-163	4.05374e-163	-1.67002e-163	5.25374e-165	-5.9862e-164	4.86781e-164	7.17165e-164	-2.02463e-163	7.25455e-163	8.12514e-163	-2.14094e-164	5.18931e-163	2.65278e-164	1.01647e-163	-1.03361e-162	-1.09565e-162	0
-4.22909e-163	1.19305e-164	1.01389e-163	4.8539e-163	1.50861e-163	1.1587e-162	5.67656e-164	4.55459e-164	-4.13746e-163	4.82115e-163	-9.5022e-164	-4.75846e-164	-6.04845e-164	-8.54865e-164	9.08439e-163	4.05374e-163	-1.67002e-163	5.25374e-165	-5.9862e-164	4.86781e-164	7.17165e-164	-2.02463e-163	7.25455e-163	8.12514e-163	-2.14094e-164	5.18931e-163	2.65278e-164	1.01647e-163	-1.03361e-162	-1.09565e-162	0
-4.22909e-163	1.19305e-164	1.01389e-163	4.8539e-163	1.50861e-163	1.1587e-162	5.67656e-164	4.55459e-164	-4.13746e-163	4.82115e-163	-9.5022e-164	-4.75846e-164	-6.04845e-164	-8.54865e-164	9.08439e-163	4.05374e-163	-1.67002e-163	5.25374e-165	-5.9862e-164	4.86781e-164	7.17165e-164	-2.02463e-163	7.25455e-163	8.12514e-163	-2.14094e-164	5.18931e-163	2.65278e-164	1.01647e-163	-1.03361e-162	-1.09565e-162	0
-4.22909e-163	1.19305e-164	1.01389e-163	4.8539e-163	1.50861e-163	1.1587e-162	5.67656e-164	4.55459e-164	-4.13746e-163	4.82115e-163	-9.5022e-164	-4.75846e-164	-6.04845e-164	-8.54865e-164	9.08439e-163	4.05374e-163	-1.67002e-163	5.25374e-165	-5.9862e-164	4.86781e-164	7.17165e-164	-2.02463e-163	7.25455e-163	8.12514e-163	-2.14094e-164	5.18931e-163	2.65278e-164	1.01647e-163	-1.03361e-162	-1.09565e-162	0
-4.22909e-163	1.19305e-164	1.01389e-163	4.8539e-163	1.50861e-163	1.1587e-162	5.67656e-164	4.55459e-164	-4.13746e-163	4.82115e-163	-9.5022e-164	-4.75846e-164	-6.04845e-164	-8.54865e-164	9.08439e-163	4.05374e-163	-1.67002e-163	5.25374e-165	-5.9862e-164	4.86781e-164	7.17165e-164	-2.02463e-163	7.25455e-163	8.12514e-163	-2.14094e-164	5.18931e-163	2.65278e-164	1.01647e-163	-1.03361e-162	-1.09565e-162	0
-4.22909e-163	1.19305e-164	1.01389e-163	4.8539e-163	1.50861e-163	1.1587e-162	5.67656e-164	4.55459e-164	-4.13746e-163	4.82115e-163	-9.5022e-164	-4.75846e-164	-6.04845e-164	-8.54865e-164	9.08439e-163	4.05374e-163	-1.67002e-163	5.25374e-165	-5.9862e-164	4.86781e-164	7.17165e-164	-2.02463e-163	7.25455e-163	8.12514e-163	-2.14094e-164	5.18931e-163	2.65278e-164	1.01647e-163	-1.03361e-162	-1.09565e-162	0
-4.22909e-163	1.19305e-164	1.01389e-163	4.8539e-163	1.50861e-163	1.1587e-162	5.67656e-164	4.55459e-164	-4.13746e-163	4.82115e-163	-9.5022e-164	-4.75846e-164	-6.04845e-164	-8.54865e-164	9.08439e-163	4.05374e-163	-1.67002e-163	5.25374e-165	-5.9862e-164	4.86781e-164	7.17165e-164	-2.02463e-163	7.25455e-163	8.12514e-163	-2.14094e-164	5.18931e-163	2.65278e-164	1.01647e-163	-1.03361e-162	-1.09565e-162	0
-4.22909e-163	1.19305e-164	1.01389e-163	4.8539e-163	1.50861e-163	1.1587e-162	5.67656e-164	4.55459e-164	-4.13746e-163	4.82115e-163	-9.5022e-164	-4.75846e-164	-6.04845e-164	-8.54865e-164	9.08439e-163	4.05374e-163	-1.67002e-163	5.25374e-165	-5.9862e-164	4.86781e-164	7.17165e-164	-2.02463e-163	7.25455e-163	8.12514e-163	-2.14094e-164	5.18931e-163	2.65278e-164	1.01647e-163	-1.03361e-162	-1.09565e-162	0
-4.22909e-163	1.19305e-164	1.01389e-163	4.8539e-163	1.50861e-163	1.1587e-162	5.67656e-164	4.55459e-164	-4.13746e-163	4.82115e-163	-9.5022e-164	-4.75846e-164	-6.04845e-164	-8.54865e-164	9.08439e-163	4.05374e-163	-1.67002e-163	5.25374e-165	-5.9862e-164	4.86781e-164	7.17165e-164	-2.02463e-163	7.25455e-163	8.12514e-163	-2.14094e-164	5.18931e-163	2.65278e-164	1.01647e-163	-1.03361e-162	-1.09565e-162	0
-4.22909e-163	1.19305e-164	1.01389e-163	4.8539e-163	1.50861e-163	1.1587e-162	5.67656e-164	4.55459e-164	-4.13746e-163	4.82115e-163	-9.5022e-164	-4.75846e-164	-6.04845e-164	-8.54865e-164	9.08439e-163	4.05374e-163	-1.67002e-163	5.25374e-165	-5.9862e-164	4.86781e-164	7.17165e-164	-2.02463e-163	7.25455e-163	8.12514e-163	-2.14094e-164	5.18931e-163	2.65278e-164	1.01647e-163	-1.03361e-162	-1.09565e-162	0
-4.22909e-163	1.19305e-164	1.01389e-163	4.8539e-163	1.50861e-163	1.1587e-162	5.67656e-164	4.55459e-164	-4.13746e-163	4.82115e-163	-9.5022e-164	-4.75846e-164	-6.04845e-164	-8.54865e-164	9.08439e-163	4.05374e-163	-1.67002e-163	5.25374e-165	-5.9862e-164	4.86781e-164	7.17165e-164	-2.02463e-163	7.25455e-163	8.12514e-163	-2.14094e-164	5.18931e-163	2.65278e-164	1.01647e-163	-1.03361e-162	-1.09565e-162	0
-4.22909e-163	1.19305e-164	1.01389e-163	4.8539e-163	1.50861e-163	1.1587e-162	5.67656e-164	4.55459e-164	-4.13746e-163	4.82115e-163	-9.5022e-164	-4.75846e-164	-6.04845e-164	-8.54865e-164	9.08439e-163	4.05374e-163	-1.67002e-163	5.25374e-165	-5.9862e-164	4.86781e-164	7.17165e-164	-2.02463e-163	7.25455e-163	8.12514e-163	-2.14094e-164	5.18931e-163	2.65278e-164	1.01647e-163	-1.03361e-162	-1.09565e-162	0
-4.22909e-163	1.19305e-164	1.01389e-163	4.8539e-163	1.50861e-163	1.1587e-162	5.67656e-164	4.55459e-164	-4.13746e-163	4.82115e-163	-9.5022e-164	-4.75846e-164	-6.04845e-164	-8.54865e-164	9.08439e-163	4.05374e-163	-1.67002e-163	5.25374e-165	-5.9862e-164	4.86781e-164	7.17165e-164	-2.02463e-163	7.25455e-163	8.12514e-163	-2.14094e-164	5.18931e-163	2.65278e-164	1.01647e-163	-1.03361e-162	-1.09565e-162	0
-4.22909e-163	1.19305e-164	1.01389e-163	4.8539e-163	1.50861e-163	1.1587e-162	5.67656e-164	4.55459e-164	-4.13746e-163	4.82115e-163	-9.5022e-164	-4.75846e-164	-6.04845e-164	-8.54865e-164	9.08439e-163	4.05374e-163	-1.67002e-163	5.25374e-165	-5.9862e-164	4.86781e-164	7.17165e-164	-2.02463e-163	7.25455e-163	8.12514e-163	-2.14094e-164	5.18931e-163	2.65278e-164	1.01647e-163	-1.03361e-162	-1.09565e-162	0
-4.22909e-163	1.19305e-164	1.01389e-163	4.8539e-163	1.50861e-163	1.1587e-162	5.67656e-164	4.55459e-164	-4.13746e-163	4.82115e-163	-9.5022e-164	-4.75846e-164	-6.04845e-164	-8.54865e-164	9.08439e-163	4.05374e-163	-1.67002e-163	5.25374e-165	-5.9862e-164	4.86781e-164	7.17165e-164	-2.02463e-163	7.25455e-163	8.12514e-163	-2.14094e-164	5.18931e-163	2.65278e-164	1.01647e-163	-1.03361e-162	-1.09565e-162	0
-4.22909e-163	1.19305e-164	1.01389e-163	4.8539e-163	1.50861e-163	1.1587e-162	5.67656e-164	4.55459e-164	-4.13746e-163	4.82115e-163	-9.5022e-164	-4.75846e-164	-6.04845e-164	-8.54865e-164	9.08439e-163	4.05374e-163	-1.67002e-163	5.25374e-165	-5.9862e-164	4.86781e-164	7.17165e-164	-2.02463e-163	7.25455e-163	8.12514e-163	-2.14094e-164	5.18931e-163	2.65278e-164	1.01647e-163	-1.03361e-162	-1.09565e-162	0
-4.22909e-163	1.19305e-164	1.01389e-163	4.8539e-163	1.50861e-163	1.1587e-162	5.67656e-164	4.55459e-164	-4.13746e-163	4.82115e-163	-9.5022e-164	-4.75846e-164	-6.04845e-164	-8.54865e-164	9.08439e-163	4.05374e-163	-1.67002e-163	5.25374e-165	-5.9862e-164	4.86781e-164	7.17165e-164	-2.02463e-163	7.25455e-163	8.12514e-163	-2.14094e-164	5.18931e-163	2.65278e-164	1.01647e-163	-1.03361e-162	-1.09565e-162	0
-4.22909e-163	1.19305e-164	1.01389e-163	4.8539e-163	1.50861e-163	1.1587e-162	5.67656e-164	4.55459e-164	-4.13746e-163	4.82115e-163	-9.5022e-164	-4.75846e-164	-6.04845e-164	-8.54865e-164	9.08439e-163	4.05374e-163	-1.67002e-163	5.25374e-165	-5.9862e-164	4.86781e-164	7.17165e-164	-2.02463e-163	7.25455e-163	8.12514e-163	-2.14094e-164	5.18931e-163	2.65278e-164	1.01647e-163	-1.03361e-162	-1.09565e-162	0
-4.22909e-163	1.19305e-164	1.01389e-163	4.8539e-163	1.50861e-163	1.1587e-162	5.67656e-164	4.55459e-164	-4.13746e-163	4.82115e-163	-9.5022e-164	-4.75846e-164	-6.04845e-164	-8.54865e-164	9.08439e-163	4.05374e-163	-1.67002e-163	5.25374e-165	-5.9862e-164	4.86781e-164	7.17165e-164	-2.02463e-163	7.25455e-163	8.12514e-163	-2.14094e-164	5.18931e-163	2.65278e-164	1.01647e-163	-1.03361e-162	-1.09565e-162	0
-4.22909e-163	1.19305e-164	1.01389e-163	4.8539e-163	1.50861e-163	1.1587e-162	5.67656e-164	4.55459e-164	-4.13746e-163	4.82115e-163	-9.5022e-164	-4.75846e-164	-6.04845e-164	-8.54865e-164	9.08439e-163	4.05374e-163	-1.67002e-163	5.25374e-165	-5.9862e-164	4.86781e-164	7.17165e-164	-2.02463e-163	7.25455e-163	8.12514e-163	-2.14094e-164	5.18931e-163	2.65278e-164	1.01647e-163	-1.03361e-162	-1.09565e-162	0
-4.22909e-163	1.19305e-164	1.01389e-163	4.8539e-163	1.50861e-163	1.1587e-162	5.67656e-164	4.55459e-164	-4.13746e-163	4.82115e-163	-9.5022e-164	-4.75846e-164	-6.04845e-164	-8.54865e-164	9.08439e-163	4.05374e-163	-1.67002e-163	5.25374e-165	-5.9862e-164	4.86781e-164	7.17165e-164	-2.02463e-163	7.25455e-163	8.12514e-163	-2.14094e-164	5.18931e-163	2.65278e-164	1.01647e-163	-1.03361e-162	-1.09565e-162	0
-4.22909e-163	1.19305e-164	1.01389e-163	4.8539e-163	1.50861e-163	1.1587e-162	5.67656e-164	4.55459e-164	-4.13746e-163	4.82115e-163	-9.5022e-164	-4.75846e-164	-6.04845e-164	-8.54865e-164	9.08439e-163	4.05374e-163	-1.67002e-163	5.25374e-165	-5.9862e-164	4.86781e-164	7.17165e-164	-2.02463e-163	7.25455e-163	8.12514e-163	-2.14094e-164	5.18931e-163	2.65278e-164	1.01647e-163	-1.03361e-162	-1.09565e-162	0
-4.22909e-163	1.19305e-164	1.01389e-163	4.8539e-163	1.50861e-163	1.1587e-162	5.67656e-164	4.55459e-164	-4.13746e-163	4.82115e-163	-9.5022e-164	-4.75846e-164	-6.04845e-164	-8.54865e-164	9.08439e-163	4.05374e-163	-1.67002e-163	5.25374e-165	-5.9862e-164	4.86781e-164	7.17165e-164	-2.02463e-163	7.25455e-163	8.12514e-163	-2.14094e-164	5.18931e-163	2.65278e-164	1.01647e-163	-1.03361e-162	-1.09565e-162	0
-4.22909e-163	1.19305e-164	1.01389e-163	4.8539e-163	1.50861e-163	1.1587e-162	5.67656e-164	4.55459e-164	-4.13746e-163	4.82115e-163	-9.5022e-164	-4.75846e-164	-6.04845e-164	-8.54865e-164	9.08439e-163	4.05374e-163	-1.67002e-163	5.25374e-165	-5.9862e-164	4.86781e-164	7.17165e-164	-2.02463e-163	7.25455e-163	8.12514e-163	-2.14094e-164	5.18931e-163	2.65278e-164	1.01647e-163	-1.03361e-162	-1.09565e-162	0
-4.22909e-163	1.19305e-164	1.01389e-163	4.8539e-163	1.50861e-163	1.1587e-162	5.67656e-164	4.55459e-164	-4.13746e-163	4.82115e-163	-9.5022e-164	-4.75846e-164	-6.04845e-164	-8.54865e-164	9.08439e-163	4.05374e-163	-1.67002e-163	5.25374e-165	-5.9862e-164	4.86781e-164	7.17165e-164	-2.02463e-163	7.25455e-163	8.12514e-163	-2.14094e-164	5.18931e-163	2.65278e-164	1.01647e-163	-1.03361e-162	-1.09565e-162	0
-4.22909e-163	1.19305e-164	1.01389e-163	4.8539e-163	1.50861e-163	1.1587e-162	5.67656e-164	4.55459e-164	-4.13746e-163	4.82115e-163	-9.5022e-164	-4.75846e-164	-6.04845e-164	-8.54865e-164	9.08439e-163	4.05374e-163	-1.67002e-163	5.25374e-165	-5.9862e-164	4.86781e-164	7.17165e-164	-2.02463e-163	7.25455e-163	8.12514e-163	-2.14094e-164	5.18931e-163	2.65278e-164	1.01647e-163	-1.03361e-162	-1.09565e-162	0
-4.22909e-163	1.19305e-164	1.01389e-163	4.8539e-163	1.50861e-163	1.1587e-162	5.67656e-164	4.55459e-164	-4.13746e-163	4.82115e-163	-9.5022e-164	-4.75846e-164	-6.04845e-164	-8.54865e-164	9.08439e-163	4.05374e-163	-1.67002e-163	5.25374e-165	-5.9862e-164	4.86781e-164	7.17165e-164	-2.02463e-163	7.25455e-163	8.12514e-163	-2.14094e-164	5.18931e-163	2.65278e-164	1.01647e-163	-1.03361e-162	-1.09565e-162	0
-4.22909e-163	1.19305e-164	1.01389e-163	4.8539e-163	1.50861e-163	1.1587e-162	5.67656e-164	4.55459e-164	-4.13746e-163	4.82115e-163	-9.5022e-164	-4.75846e-164	-6.04845e-164	-8.54865e-164	9.08439e-163	4.05374e-163	-1.67002e-163	5.25374e-165	-5.9862e-164	4.86781e-164	7.17165e-164	-2.02463e-163	7.25455e-163	8.12514e-163	-2.14094e-164	5.18931e-163	2.65278e-164	1.01647e-163	-1.03361e-162	-1.09565e-162	0
-4.22909e-163	1.19305e-164	1.01389e-163	4.8539e-163	1.50861e-163	1.1587e-162	5.67656e-164	4.55459e-164	-4.13746e-163	4.82115e-163	-9.5022e-164	-4.75846e-164	-6.04845e-164	-8.54865e-164	9.08439e-163	4.05374e-163	-1.67002e-163	5.25374e-165	-5.9862e-164	4.86781e-164	7.17165e-164	-2.02463e-163	7.25455e-163	8.12514e-163	-2.14094e-164	5.18931e-163	2.65278e-164	1.01647e-163	-1.03361e-162	-1.09565e-162	0
-4.22909e-163	1.19305e-164	1.01389e-163	4.8539e-163	1.50861e-163	1.1587e-162	5.67656e-164	4.55459e-164	-4.13746e-163	4.82115e-163	-9.5022e-164	-4.75846e-164	-6.04845e-164	-8.54865e-164	9.08439e-163	4.05374e-163	-1.67002e-163	5.25374e-165	-5.9862e-164	4.86781e-164	7.17165e-164	-2.02463e-163	7.25455e-163	8.12514e-163	-2.14094e-164	5.18931e-163	2.65278e-164	1.01647e-163	-1.03361e-162	-1.09565e-162	0
-4.22909e-163	1.19305e-164	1.01389e-163	4.8539e-163	1.50861e-163	1.1587e-162	5.67656e-164	4.55459e-164	-4.13746e-163	4.82115e-163	-9.5022e-164	-4.75846e-164	-6.04845e-164	-8.54865e-164	9.08439e-163	4.05374e-163	-1.67002e-163	5.25374e-165	-5.9862e-164	4.86781e-164	7.17165e-164	-2.02463e-163	7.25455e-163	8.12514e-163	-2.14094e-164	5.18931e-163	2.65278e-164	1.01647e-163	-1.03361e-162	-1.09565e-162	0
-4.22909e-163	1.19305e-164	1.01389e-163	4.8539e-163	1.50861e-163	1.1587e-162	5.67656e-164	4.55459e-164	-4.13746e-163	4.82115e-163	-9.5022e-164	-4.75846e-164	-6.04845e-164	-8.54865e-164	9.08439e-163	4.05374e-163	-1.67002e-163	5.25374e-165	-5.9862e-164	4.86781e-164	7.17165e-164	-2.02463e-163	7.25455e-163	8.12514e-163	-2.14094e-164	5.18931e-163	2.65278e-164	1.01647e-163	-1.03361e-162	-1.09565e-162	0
-4.22909e-163	1.19305e-164	1.01389e-163	4.8539e-163	1.50861e-163	1.1587e-162	5.67656e-164	4.55459e-164	-4.13746e-163	4.82115e-163	-9.5022e-164	-4.75846e-164	-6.04845e-164	-8.54865e-164	9.08439e-163	4.05374e-163	-1.67002e-163	5.25374e-165	-5.9862e-164	4.86781e-164	7.17165e-164	-2.02463e-163	7.25455e-163	8.12514e-163	-2.14094e-164	5.18931e-163	2.65278e-164	1.01647e-163	-1.03361e-162	-1.09565e-162	0
-4.22909e-163	1.19305e-164	1.01389e-163	4.8539e-163	1.50861e-163	1.1587e-162	5.67656e-164	4.55459e-164	-4.13746e-163	4.82115e-163	-9.5022e-164	-4.75846e-164	-6.04845e-164	-8.54865e-164	9.08439e-163	4.05374e-163	-1.67002e-163	5.25374e-165	-5.9862e-164	4.86781e-164	7.17165e-164	-2.02463e-163	7.25455e-163	8.12514e-163	-2.14094e-164	5.18931e-163	2.65278e-164	1.01647e-163	-1.03361e-162	-1.09565e-162	0
-4.22909e-163	1.19305e-164	1.01389e-163	4.8539e-163	1.50861e-163	1.1587e-162	5.67656e-164	4.55459e-164	-4.13746e-163	4.82115e-163	-9.5022e-164	-4.75846e-164	-6.04845e-164	-8.54865e-164	9.08439e-163	4.05374e-163	-1.67002e-163	5.25374e-165	-5.9862e-164	4.86781e-164	7.17165e-164	-2.02463e-163	7.25455e-163	8.12514e-163	-2.14094e-164	5.18931e-163	2.65278e-164	1.01647e-163	-1.03361e-162	-1.09565e-162	0
-4.22909e-163	1.19305e-164	1.01389e-163	4.8539e-163	1.50861e-163	1.1587e-162	5.67656e-164	4.55459e-164	-4.13746e-163	4.82115e-163	-9.5022e-164	-4.75846e-164	-6.04845e-164	-8.54865e-164	9.08439e-163	4.05374e-163	-1.67002e-163	5.25374e-165	-5.9862e-164	4.86781e-164	7.17165e-164	-2.02463e-163	7.25455e-163	8.12514e-163	-2.14094e-164	5.18931e-163	2.65278e-164	1.01647e-163	-1.03361e-162	-1.09565e-162	0
-4.22909e-163	1.19305e-164	1.01389e-163	4.8539e-163	1.50861e-163	1.1587e-162	5.67656e-164	4.55459e-164	-4.13746e-163	4.82115e-163	-9.5022e-164	-4.75846e-164	-6.04845e-164	-8.54865e-164	9.08439e-163	4.05374e-163	-1.67002e-163	5.25374e-165	-5.9862e-164	4.86781e-164	7.17165e-164	-2.02463e-163	7.25455e-163	8.12514e-163	-2.14094e-164	5.18931e-163	2.65278e-164	1.01647e-163	-1.03361e-162	-1.09565e-162	0
-4.22909e-163	1.19305e-164	1.01389e-163	4.8539e-163	1.50861e-163	1.1587e-162	5.67656e-164	4.55459e-164	-4.13746e-163	4.82115e-163	-9.5022e-164	-4.75846e-164	-6.04845e-164	-8.54865e-164	9.08439e-163	4.05374e-163	-1.67002e-163	5.25374e-165	-5.9862e-164	4.86781e-164	7.17165e-164	-2.02463e-163	7.25455e-163	8.12514e-163	-2.14094e-164	5.18931e-163	2.65278e-164	1.01647e-163	-1.03361e-162	-1.09565e-162	0
-4.22909e-163	1.19305e-164	1.01389e-163	4.8539e-163	1.50861e-163	1.1587e-162	5.67656e-164	4.55459e-164	-4.13746e-163	4.82115e-163	-9.5022e-164	-4.75846e-164	-6.04845e-164	-8.54865e-164	9.08439e-163	4.05374e-163	-1.67002e-163	5.25374e-165	-5.9862e-164	4.86781e-164	7.17165e-164	-2.02463e-163	7.25455e-163	8.12514e-163	-2.14094e-164	5.18931e-163	2.65278e-164	1.01647e-163	-1.03361e-162	-1.09565e-162	0
-4.22909e-163	1.19305e-164	1.01389e-163	4.8539e-163	1.50861e-163	1.1587e-162	5.67656e-164	4.55459e-164	-4.13746e-163	4.82115e-163	-9.5022e-164	-4.75846e-164	-6.04845e-164	-8.54865e-164	9.08439e-163	4.05374e-163	-1.67002e-163	5.25374e-165	-5.9862e-164	4.86781e-164	7.17165e-164	-2.02463e-163	7.25455e-163	8.12514e-163	-2.14094e-164	5.18931e-163	2.65278e-164	1.01647e-163	-1.03361e-162	-1.09565e-162	0
-4.22909e-163	1.19305e-164	1.01389e-163	4.8539e-163	1.50861e-163	1.1587e-162	5.67656e-164	4.55459e-164	-4.13746e-163	4.82115e-163	-9.5022e-164	-4.75846e-164	-6.04845e-164	-8.54865e-164	9.08439e-163	4.05374e-163	-1.67002e-163	5.25374e-165	-5.9862e-164	4.86781e-164	7.17165e-164	-2.02463e-163	7.25455e-163	8.12514e-163	-2.14094e-164	5.18931e-163	2.65278e-164	1.01647e-163	-1.03361e-162	-1.09565e-162	0
-4.22909e-163	1.19305e-164	1.01389e-163	4.8539e-163	1.50861e-163	1.1587e-162	5.67656e-164	4.55459e-164	-4.13746e-163	4.82115e-163	-9.5022e-164	-4.75846e-164	-6.04845e-164	-8.54865e-164	9.08439e-163	4.05374e-163	-1.67002e-163	5.25374e-165	-5.9862e-164	4.86781e-164	7.17165e-164	-2.02463e-163	7.25455e-163	8.12514e-163	-2.14094e-164	5.18931e-163	2.65278e-164	1.01647e-163	-1.03361e-162	-1.09565e-162	0
-4.22909e-163	1.19305e-164	1.01389e-163	4.8539e-163	1.50861e-163	1.1587e-162	5.67656e-164	4.55459e-164	-4.13746e-163	4.82115e-163	-9.5022e-164	-4.75846e-164	-6.04845e-164	-8.54865e-164	9.08439e-163	4.05374e-163	-1.67002e-163	5.25374e-165	-5.9862e-164	4.86781e-164	7.17165e-164	-2.02463e-163	7.25455e-163	8.12514e-163	-2.14094e-164	5.18931e-163	2.65278e-164	1.01647e-163	-1.03361e-162	-1.09565e-162	0
-4.22909e-163	1.19305e-164	1.01389e-163	4.8539e-163	1.50861e-163	1.1587e-162	5.67656e-164	4.55459e-164	-4.13746e-163	4.82115e-163	-9.5022e-164	-4.75846e-164	-6.04845e-164	-8.54865e-164	9.08439e-163	4.05374e-163	-1.67002e-163	5.25374e-165	-5.9862e-164	4.86781e-164	7.17165e-164	-2.02463e-163	7.25455e-163	8.12514e-163	-2.14094e-164	5.18931e-163	2.65278e-164	1.01647e-163	-1.03361e-162	-1.09565e-162	0
-4.22909e-163	1.19305e-164	1.01389e-163	4.8539e-163	1.50861e-163	1.1587e-162	5.67656e-164	4.55459e-164	-4.13746e-163	4.82115e-163	-9.5022e-164	-4.75846e-164	-6.04845e-164	-8.54865e-164	9.08439e-163	4.05374e-163	-1.67002e-163	5.25374e-165	-5.9862e-164	4.86781e-164	7.17165e-164	-2.02463e-163	7.25455e-163	8.12514e-163	-2.14094e-164	5.18931e-163	2.65278e-164	1.01647e-163	-1.03361e-162	-1.09565e-162	0
-4.22909e-163	1.19305e-164	1.01389e-163	4.8539e-163	1.50861e-163	1.1587e-162	5.67656e-164	4.55459e-164	-4.13746e-163	4.82115e-163	-9.5022e-164	-4.75846e-164	-6.04845e-164	-8.54865e-164	9.08439e-163	4.05374e-163	-1.67002e-163	5.25374e-165	-5.9862e-164	4.86781e-164	7.17165e-164	-2.02463e-163	7.25455e-163	8.12514e-163	-2.14094e-164	5.18931e-163	2.65278e-164	1.01647e-163	-1.03361e-162	-1.09565e-162	0
-4.22909e-163	1.19305e-164	1.01389e-163	4.8539e-163	1.50861e-163	1.1587e-162	5.67656e-164	4.55459e-164	-4.13746e-163	4.82115e-163	-9.5022e-164	-4.75846e-164	-6.04845e-164	-8.54865e-164	9.08439e-163	4.05374e-163	-1.67002e-163	5.25374e-165	-5.9862e-164	4.86781e-164	7.17165e-164	-2.02463e-163	7.25455e-163	8.12514e-163	-2.14094e-164	5.18931e-163	2.65278e-164	1.01647e-163	-1.03361e-162	-1.09565e-162	0
-4.22909e-163	1.19305e-164	1.01389e-163	4.8539e-163	1.50861e-163	1.1587e-162	5.67656e-164	4.55459e-164	-4.13746e-163	4.82115e-163	-9.5022e-164	-4.75846e-164	-6.04845e-164	-8.54865e-164	9.08439e-163	4.05374e-163	-1.67002e-163	5.25374e-165	-5.9862e-164	4.86781e-164	7.17165e-164	-2.02463e-163	7.25455e-163	8.12514e-163	-2.14094e-164	5.18931e-163	2.65278e-164	1.01647e-163	-1.03361e-162	-1.09565e-162	0
-4.22909e-163	1.19305e-164	1.01389e-163	4.8539e-163	1.50861e-163	1.1587e-162	5.67656e-164	4.55459e-164	-4.13746e-163	4.82115e-163	-9.5022e-164	-4.75846e-164	-6.04845e-164	-8.54865e-164	9.08439e-163	4.05374e-163	-1.67002e-163	5.25374e-165	-5.9862e-164	4.86781e-164	7.17165e-164	-2.02463e-163	7.25455e-163	8.12514e-163	-2.14094e-164	5.18931e-163	2.65278e-164	1.01647e-163	-1.03361e-162	-1.09565e-162	0
-4.22909e-163	1.19305e-164	1.01389e-163	4.8539e-163	1.50861e-163	1.1587e-162	5.67656e-164	4.55459e-164	-4.13746e-163	4.82115e-163	-9.5022e-164	-4.75846e-164	-6.04845e-164	-8.54865e-164	9.08439e-163	4.05374e-163	-1.67002e-163	5.25374e-165	-5.9862e-164	4.86781e-164	7.17165e-164	-2.02463e-163	7.25455e-163	8.12514e-163	-2.14094e-164	5.18931e-163	2.65278e-164	1.01647e-163	-1.03361e-162	-1.09565e-162	0
-4.22909e-163	1.19305e-164	1.01389e-163	4.8539e-163	1.50861e-163	1.1587e-162	5.67656e-164	4.55459e-164	-4.13746e-163	4.82115e-163	-9.5022e-164	-4.75846e-164	-6.04845e-164	-8.54865e-164	9.08439e-163	4.05374e-163	-1.67002e-163	5.25374e-165	-5.9862e-164	4.86781e-164	7.17165e-164	-2.02463e-163	7.25455e-163	8.12514e-163	-2.14094e-164	5.18931e-163	2.65278e-164	1.01647e-163	-1.03361e-162	-1.09565e-162	0
-4.22909e-163	1.19305e-164	1.01389e-163	4.8539e-163	1.50861e-163	1.1587e-162	5.67656e-164	4.55459e-164	-4.13746e-163	4.82115e-163	-9.5022e-164	-4.75846e-164	-6.04845e-164	-8.54865e-164	9.08439e-163	4.05374e-163	-1.67002e-163	5.25374e-165	-5.9862e-164	4.86781e-164	7.17165e-164	-2.02463e-163	7.25455e-163	8.12514e-163	-2.14094e-164	5.18931e-163	2.65278e-164	1.01647e-163	-1.03361e-162	-1.09565e-162	0
-4.22909e-163	1.19305e-164	1.01389e-163	4.8539e-163	1.50861e-163	1.1587e-162	5.67656e-164	4.55459e-164	-4.13746e-163	4.82115e-163	-9.5022e-164	-4.75846e-164	-6.04845e-164	-8.54865e-164	9.08439e-163	4.05374e-163	-1.67002e-163	5.25374e-165	-5.9862e-164	4.86781e-164	7.17165e-164	-2.02463e-163	7.25455e-163	8.12514e-163	-2.14094e-164	5.18931e-163	2.65278e-164	1.01647e-163	-1.03361e-162	-1.09565e-162	0
-4.22909e-163	1.19305e-164	1.01389e-163	4.8539e-163	1.50861e-163	1.1587e-162	5.67656e-164	4.55459e-164	-4.13746e-163	4.82115e-163	-9.5022e-164	-4.75846e-164	-6.04845e-164	-8.54865e-164	9.08439e-163	4.05374e-163	-1.67002e-163	5.25374e-165	-5.9862e-164	4.86781e-164	7.17165e-164	-2.02463e-163	7.25455e-163	8.12514e-163	-2.14094e-164	5.18931e-163	2.65278e-164	1.01647e-163	-1.03361e-162	-1.09565e-162	0
-4.22909e-163	1.19305e-164	1.01389e-163	4.8539e-163	1.50861e-163	1.1587e-162	5.67656e-164	4.55459e-164	-4.13746e-163	4.82115e-163	-9.5022e-164	-4.75846e-164	-6.04845e-164	-8.54865e-164	9.08439e-163	4.05374e-163	-1.67002e-163	5.25374e-165	-5.9862e-164	4.86781e-164	7.17165e-164	-2.02463e-163	7.25455e-163	8.12514e-163	-2.14094e-164	5.18931e-163	2.65278e-164	1.01647e-163	-1.03361e-162	-1.09565e-162	0
-4.22909e-163	1.19305e-164	1.01389e-163	4.8539e-163	1.50861e-163	1.1587e-162	5.67656e-164	4.55459e-164	-4.13746e-163	4.82115e-163	-9.5022e-164	-4.75846e-164	-6.04845e-164	-8.54865e-164	9.08439e-163	4.05374e-163	-1.67002e-163	5.25374e-165	-5.9862e-164	4.86781e-164	7.17165e-164	-2.02463e-163	7.25455e-163	8.12514e-163	-2.14094e-164	5.18931e-163	2.65278e-164	1.01647e-163	-1.03361e-162	-1.09565e-162	0
-4.22909e-163	1.19305e-164	1.01389e-163	4.8539e-163	1.50861e-163	1.1587e-162	5.67656e-164	4.55459e-164	-4.13746e-163	4.82115e-163	-9.5022e-164	-4.75846e-164	-6.04845e-164	-8.54865e-164	9.08439e-163	4.05374e-163	-1.67002e-163	5.25374e-165	-5.9862e-164	4.86781e-164	7.17165e-164	-2.02463e-163	7.25455e-163	8.12514e-163	-2.14094e-164	5.18931e-163	2.65278e-164	1.01647e-163	-1.03361e-162	-1.09565e-162	0
-4.22909e-163	1.19305e-164	1.01389e-163	4.8539e-163	1.50861e-163	1.1587e-162	5.67656e-164	4.55459e-164	-4.13746e-163	4.82115e-163	-9.5022e-164	-4.75846e-164	-6.04845e-164	-8.54865e-164	9.08439e-163	4.05374e-163	-1.67002e-163	5.25374e-165	-5.9862e-164	4.86781e-164	7.17165e-164	-2.02463e-163	7.25455e-163	8.12514e-163	-2.14094e-164	5.18931e-163	2.65278e-164	1.01647e-163	-1.03361e-162	-1.09565e-162	0
-4.22909e-163	1.19305e-164	1.01389e-163	4.8539e-163	1.50861e-163	1.1587e-162	5.67656e-164	4.55459e-164	-4.13746e-163	4.82115e-163	-9.5022e-164	-4.75846e-164	-6.04845e-164	-8.54865e-164	9.08439e-163	4.05374e-163	-1.67002e-163	5.25374e-165	-5.9862e-164	4.86781e-164	7.17165e-164	-2.02463e-163	7.25455e-163	8.12514e-163	-2.14094e-164	5.18931e-163	2.65278e-164	1.01647e-163	-1.03361e-162	-1.09565e-162	0
-4.22909e-163	1.19305e-164	1.01389e-163	4.8539e-163	1.50861e-163	1.1587e-162	5.67656e-164	4.55459e-164	-4.13746e-163	4.82115e-163	-9.5022e-164	-4.75846e-164	-6.04845e-164	-8.54865e-164	9.08439e-163	4.05374e-163	-1.67002e-163	5.25374e-165	-5.9862e-164	4.86781e-164	7.17165e-164	-2.02463e-163	7.25455e-163	8.12514e-163	-2.14094e-164	5.18931e-163	2.65278e-164	1.01647e-163	-1.03361e-162	-1.09565e-162	0
-4.22909e-163	1.19305e-164	1.01389e-163	4.8539e-163	1.50861e-163	1.1587e-162	5.67656e-164	4.55459e-164	-4.13746e-163	4.82115e-163	-9.5022e-164	-4.75846e-164	-6.04845e-164	-8.54865e-164	9.08439e-163	4.05374e-163	-1.67002e-163	5.25374e-165	-5.9862e-164	4.86781e-164	7.17165e-164	-2.02463e-163	7.25455e-163	8.12514e-163	-2.14094e-164	5.18931e-163	2.65278e-164	1.01647e-163	-1.03361e-162	-1.09565e-162	0
-4.22909e-163	1.19305e-164	1.01389e-163	4.8539e-163	1.50861e-163	1.1587e-162	5.67656e-164	4.55459e-164	-4.13746e-163	4.82115e-163	-9.5022e-164	-4.75846e-164	-6.04845e-164	-8.54865e-164	9.08439e-163	4.05374e-163	-1.67002e-163	5.25374e-165	-5.9862e-164	4.86781e-164	7.17165e-164	-2.02463e-163	7.25455e-163	8.12514e-163	-2.14094e-164	5.18931e-163	2.65278e-164	1.01647e-163	-1.03361e-162	-1.09565e-162	0
-4.22909e-163	1.19305e-164	1.01389e-163	4.8539e-163	1.50861e-163	1.1587e-162	5.67656e-164	4.55459e-164	-4.13746e-163	4.82115e-163	-9.5022e-164	-4.75846e-164	-6.04845e-164	-8.54865e-164	9.08439e-163	4.05374e-163	-1.67002e-163	5.25374e-165	-5.9862e-164	4.86781e-164	7.17165e-164	-2.02463e-163	7.25455e-163	8.12514e-163	-2.14094e-164	5.18931e-163	2.65278e-164	1.01647e-163	-1.03361e-162	-1.09565e-162	0
-4.22909e-163	1.19305e-164	1.01389e-163	4.8539e-163	1.50861e-163	1.1587e-162	5.67656e-164	4.55459e-164	-4.13746e-163	4.82115e-163	-9.5022e-164	-4.75846e-164	-6.04845e-164	-8.54865e-164	9.08439e-163	4.05374e-163	-1.67002e-163	5.25374e-165	-5.9862e-164	4.86781e-164	7.17165e-164	-2.02463e-163	7.25455e-163	8.12514e-163	-2.14094e-164	5.18931e-163	2.65278e-164	1.01647e-163	-1.03361e-162	-1.09565e-162	0
-4.22909e-163	1.19305e-164	1.01389e-163	4.8539e-163	1.50861e-163	1.1587e-162	5.67656e-164	4.55459e-164	-4.13746e-163	4.82115e-163	-9.5022e-164	-4.75846e-164	-6.04845e-164	-8.54865e-164	9.08439e-163	4.05374e-163	-1.67002e-163	5.25374e-165	-5.9862e-164	4.86781e-164	7.17165e-164	-2.02463e-163	7.25455e-163	8.12514e-163	-2.14094e-164	5.18931e-163	2.65278e-164	1.01647e-163	-1.03361e-162	-1.09565e-162	0
-4.22909e-163	1.19305e-164	1.01389e-163	4.8539e-163	1.50861e-163	1.1587e-162	5.67656e-164	4.55459e-164	-4.13746e-163	4.82115e-163	-9.5022e-164	-4.75846e-164	-6.04845e-164	-8.54865e-164	9.08439e-163	4.05374e-163	-1.67002e-163	5.25374e-165	-5.9862e-164	4.86781e-164	7.17165e-164	-2.02463e-163	7.25455e-163	8.12514e-163	-2.14094e-164	5.18931e-163	2.65278e-164	1.01647e-163	-1.03361e-162	-1.09565e-162	0
-4.22909e-163	1.19305e-164	1.01389e-163	4.8539e-163	1.50861e-163	1.1587e-162	5.67656e-164	4.55459e-164	-4.13746e-163	4.82115e-163	-9.5022e-164	-4.75846e-164	-6.04845e-164	-8.54865e-164	9.08439e-163	4.05374e-163	-1.67002e-163	5.25374e-165	-5.9862e-164	4.86781e-164	7.17165e-164	-2.02463e-163	7.25455e-163	8.12514e-163	-2.14094e-164	5.18931e-163	2.65278e-164	1.01647e-163	-1.03361e-162	-1.09565e-162	0
-4.22909e-163	1.19305e-164	1.01389e-163	4.8539e-163	1.50861e-163	1.1587e-162	5.67656e-164	4.55459e-164	-4.13746e-163	4.82115e-163	-9.5022e-164	-4.75846e-164	-6.04845e-164	-8.54865e-164	9.08439e-163	4.05374e-163	-1.67002e-163	5.25374e-165	-5.9862e-164	4.86781e-164	7.17165e-164	-2.02463e-163	7.25455e-163	8.12514e-163	-2.14094e-164	5.18931e-163	2.65278e-164	1.01647e-163	-1.03361e-162	-1.09565e-162	0
-4.22909e-163	1.19305e-164	1.01389e-163	4.8539e-163	1.50861e-163	1.1587e-162	5.67656e-164	4.55459e-164	-4.13746e-163	4.82115e-163	-9.5022e-164	-4.75846e-164	-6.04845e-164	-8.54865e-164	9.08439e-163	4.05374e-163	-1.67002e-163	5.25374e-165	-5.9862e-164	4.86781e-164	7.17165e-164	-2.02463e-163	7.25455e-163	8.12514e-163	-2.14094e-164	5.18931e-163	2.65278e-164	1.01647e-163	-1.03361e-162	-1.09565e-162	0
-4.22909e-163	1.19305e-164	1.01389e-163	4.8539e-163	1.50861e-163	1.1587e-162	5.67656e-164	4.55459e-164	-4.13746e-163	4.82115e-163	-9.5022e-164	-4.75846e-164	-6.04845e-164	-8.54865e-164	9.08439e-163	4.05374e-163	-1.67002e-163	5.25374e-165	-5.9862e-164	4.86781e-164	7.17165e-164	-2.02463e-163	7.25455e-163	8.12514e-163	-2.14094e-164	5.18931e-163	2.65278e-164	1.01647e-163	-1.03361e-162	-1.09565e-162	0
-4.22909e-163	1.19305e-164	1.01389e-163	4.8539e-163	1.50861e-163	1.1587e-162	5.67656e-164	4.55459e-164	-4.13746e-163	4.82115e-163	-9.5022e-164	-4.75846e-164	-6.04845e-164	-8.54865e-164	9.08439e-163	4.05374e-163	-1.67002e-163	5.25374e-165	-5.9862e-164	4.86781e-164	7.17165e-164	-2.02463e-163	7.25455e-163	8.12514e-163	-2.14094e-164	5.18931e-163	2.65278e-164	1.01647e-163	-1.03361e-162	-1.09565e-162	0
-4.22909e-163	1.19305e-164	1.01389e-163	4.8539e-163	1.50861e-163	1.1587e-162	5.67656e-164	4.55459e-164	-4.13746e-163	4.82115e-163	-9.5022e-164	-4.75846e-164	-6.04845e-164	-8.54865e-164	9.08439e-163	4.05374e-163	-1.67002e-163	5.25374e-165	-5.9862e-164	4.86781e-164	7.17165e-164	-2.02463e-163	7.25455e-163	8.12514e-163	-2.14094e-164	5.18931e-163	2.65278e-164	1.01647e-163	-1.03361e-162	-1.09565e-162	0
-4.22909e-163	1.19305e-164	1.01389e-163	4.8539e-163	1.50861e-163	1.1587e-162	5.67656e-164	4.55459e-164	-4.13746e-163	4.82115e-163	-9.5022e-164	-4.75846e-164	-6.04845e-164	-8.54865e-164	9.08439e-163	4.05374e-163	-1.67002e-163	5.25374e-165	-5.9862e-164	4.86781e-164	7.17165e-164	-2.02463e-163	7.25455e-163	8.12514e-163	-2.14094e-164	5.18931e-163	2.65278e-164	1.01647e-163	-1.03361e-162	-1.09565e-162	0
-4.22909e-163	1.19305e-164	1.01389e-163	4.8539e-163	1.50861e-163	1.1587e-162	5.67656e-164	4.55459e-164	-4.13746e-163	4.82115e-163	-9.5022e-164	-4.75846e-164	-6.04845e-164	-8.54865e-164	9.08439e-163	4.05374e-163	-1.67002e-163	5.25374e-165	-5.9862e-164	4.86781e-164	7.17165e-164	-2.02463e-163	7.25455e-163	8.12514e-163	-2.14094e-164	5.18931e-163	2.65278e-164	1.01647e-163	-1.03361e-162	-1.09565e-162	0
-4.22909e-163	1.19305e-164	1.01389e-163	4.8539e-163	1.50861e-163	1.1587e-162	5.67656e-164	4.55459e-164	-4.13746e-163	4.82115e-163	-9.5022e-164	-4.75846e-164	-6.04845e-164	-8.54865e-164	9.08439e-163	4.05374e-163	-1.67002e-163	5.25374e-165	-5.9862e-164	4.86781e-164	7.17165e-164	-2.02463e-163	7.25455e-163	8.12514e-163	-2.14094e-164	5.18931e-163	2.65278e-164	1.01647e-163	-1.03361e-162	-1.09565e-162	0
-4.22909e-163	1.19305e-164	1.01389e-163	4.8539e-163	1.50861e-163	1.1587e-162	5.67656e-164	4.55459e-164	-4.13746e-163	4.82115e-163	-9.5022e-164	-4.75846e-164	-6.04845e-164	-8.54865e-164	9.08439e-163	4.05374e-163	-1.67002e-163	5.25374e-165	-5.9862e-164	4.86781e-164	7.17165e-164	-2.02463e-163	7.25455e-163	8.12514e-163	-2.14094e-164	5.18931e-163	2.65278e-164	1.01647e-163	-1.03361e-162	-1.09565e-162	0
-4.22909e-163	1.19305e-164	1.01389e-163	4.8539e-163	1.50861e-163	1.1587e-162	5.67656e-164	4.55459e-164	-4.13746e-163	4.82115e-163	-9.5022e-164	-4.75846e-164	-6.04845e-164	-8.54865e-164	9.08439e-163	4.05374e-163	-1.67002e-163	5.25374e-165	-5.9862e-164	4.86781e-164	7.17165e-164	-2.02463e-163	7.25455e-163	8.12514e-163	-2.14094e-164	5.18931e-163	2.65278e-164	1.01647e-163	-1.03361e-162	-1.09565e-162	0
-4.22909e-163	1.19305e-164	1.01389e-163	4.8539e-163	1.50861e-163	1.1587e-162	5.67656e-164	4.55459e-164	-4.13746e-163	4.82115e-163	-9.5022e-164	-4.75846e-164	-6.04845e-164	-8.54865e-164	9.08439e-163	4.05374e-163	-1.67002e-163	5.25374e-165	-5.9862e-164	4.86781e-164	7.17165e-164	-2.02463e-163	7.25455e-163	8.12514e-163	-2.14094e-164	5.18931e-163	2.65278e-164	1.01647e-163	-1.03361e-162	-1.09565e-162	0
-4.22909e-163	1.19305e-164	1.01389e-163	4.8539e-163	1.50861e-163	1.1587e-162	5.67656e-164	4.55459e-164	-4.13746e-163	4.82115e-163	-9.5022e-164	-4.75846e-164	-6.04845e-164	-8.54865e-164	9.08439e-163	4.05374e-163	-1.67002e-163	5.25374e-165	-5.9862e-164	4.86781e-164	7.17165e-164	-2.02463e-163	7.25455e-163	8.12514e-163	-2.14094e-164	5.18931e-163	2.65278e-164	1.01647e-163	-1.03361e-162	-1.09565e-162	0
-4.22909e-163	1.19305e-164	1.01389e-163	4.8539e-163	1.50861e-163	1.1587e-162	5.67656e-164	4.55459e-164	-4.13746e-163	4.82115e-163	-9.5022e-164	-4.75846e-164	-6.04845e-164	-8.54865e-164	9.08439e-163	4.05374e-163	-1.67002e-163	5.25374e-165	-5.9862e-164	4.86781e-164	7.17165e-164	-2.02463e-163	7.25455e-163	8.12514e-163	-2.14094e-164	5.18931e-163	2.65278e-164	1.01647e-163	-1.03361e-162	-1.09565e-162	0
-4.22909e-163	1.19305e-164	1.01389e-163	4.8539e-163	1.50861e-163	1.1587e-162	5.67656e-164	4.55459e-164	-4.13746e-163	4.82115e-163	-9.5022e-164	-4.75846e-164	-6.04845e-164	-8.54865e-164	9.08439e-163	4.05374e-163	-1.67002e-163	5.25374e-165	-5.9862e-164	4.86781e-164	7.17165e-164	-2.02463e-163	7.25455e-163	8.12514e-163	-2.14094e-164	5.18931e-163	2.65278e-164	1.01647e-163	-1.03361e-162	-1.09565e-162	0
-4.22909e-163	1.19305e-164	1.01389e-163	4.8539e-163	1.50861e-163	1.1587e-162	5.67656e-164	4.55459e-164	-4.13746e-163	4.82115e-163	-9.5022e-164	-4.75846e-164	-6.04845e-164	-8.54865e-164	9.08439e-163	4.05374e-163	-1.67002e-163	5.25374e-165	-5.9862e-164	4.86781e-164	7.17165e-164	-2.02463e-163	7.25455e-163	8.12514e-163	-2.14094e-164	5.18931e-163	2.65278e-164	1.01647e-163	-1.03361e-162	-1.09565e-162	0
-4.22909e-163	1.19305e-164	1.01389e-163	4.8539e-163	1.50861e-163	1.1587e-162	5.67656e-164	4.55459e-164	-4.13746e-163	4.82115e-163	-9.5022e-164	-4.75846e-164	-6.04845e-164	-8.54865e-164	9.08439e-163	4.05374e-163	-1.67002e-163	5.25374e-165	-5.9862e-164	4.86781e-164	7.17165e-164	-2.02463e-163	7.25455e-163	8.12514e-163	-2.14094e-164	5.18931e-163	2.65278e-164	1.01647e-163	-1.03361e-162	-1.09565e-162	0
-4.22909e-163	1.19305e-164	1.01389e-163	4.8539e-163	1.50861e-163	1.1587e-162	5.67656e-164	4.55459e-164	-4.13746e-163	4.82115e-163	-9.5022e-164	-4.75846e-164	-6.04845e-164	-8.54865e-164	9.08439e-163	4.05374e-163	-1.67002e-163	5.25374e-165	-5.9862e-164	4.86781e-164	7.17165e-164	-2.02463e-163	7.25455e-163	8.12514e-163	-2.14094e-164	5.18931e-163	2.65278e-164	1.01647e-163	-1.03361e-162	-1.09565e-162	0
-4.22909e-163	1.19305e-164	1.01389e-163	4.8539e-163	1.50861e-163	1.1587e-162	5.67656e-164	4.55459e-164	-4.13746e-163	4.82115e-163	-9.5022e-164	-4.75846e-164	-6.04845e-164	-8.54865e-164	9.08439e-163	4.05374e-163	-1.67002e-163	5.25374e-165	-5.9862e-164	4.86781e-164	7.17165e-164	-2.02463e-163	7.25455e-163	8.12514e-163	-2.14094e-164	5.18931e-163	2.65278e-164	1.01647e-163	-1.03361e-162	-1.09565e-162	0
-4.22909e-163	1.19305e-164	1.01389e-163	4.8539e-163	1.50861e-163	1.1587e-162	5.67656e-164	4.55459e-164	-4.13746e-163	4.82115e-163	-9.5022e-164	-4.75846e-164	-6.04845e-164	-8.54865e-164	9.08439e-163	4.05374e-163	-1.67002e-163	5.25374e-165	-5.9862e-164	4.86781e-164	7.17165e-164	-2.02463e-163	7.25455e-163	8.12514e-163	-2.14094e-164	5.18931e-163	2.65278e-164	1.01647e-163	-1.03361e-162	-1.09565e-162	0
-4.22909e-163	1.19305e-164	1.01389e-163	4.8539e-163	1.50861e-163	1.1587e-162	5.67656e-164	4.55459e-164	-4.13746e-163	4.82115e-163	-9.5022e-164	-4.75846e-164	-6.04845e-164	-8.54865e-164	9.08439e-163	4.05374e-163	-1.67002e-163	5.25374e-165	-5.9862e-164	4.86781e-164	7.17165e-164	-2.02463e-163	7.25455e-163	8.12514e-163	-2.14094e-164	5.18931e-163	2.65278e-164	1.01647e-163	-1.03361e-162	-1.09565e-162	0
-4.22909e-163	1.19305e-164	1.01389e-163	4.8539e-163	1.50861e-163	1.1587e-162	5.67656e-164	4.55459e-164	-4.13746e-163	4.82115e-163	-9.5022e-164	-4.75846e-164	-6.04845e-164	-8.54865e-164	9.08439e-163	4.05374e-163	-1.67002e-163	5.25374e-165	-5.9862e-164	4.86781e-164	7.17165e-164	-2.02463e-163	7.25455e-163	8.12514e-163	-2.14094e-164	5.18931e-163	2.65278e-164	1.01647e-163	-1.03361e-162	-1.09565e-162	0
-4.22909e-163	1.19305e-164	1.01389e-163	4.8539e-163	1.50861e-163	1.1587e-162	5.67656e-164	4.55459e-164	-4.13746e-163	4.82115e-163	-9.5022e-164	-4.75846e-164	-6.04845e-164	-8.54865e-164	9.08439e-163	4.05374e-163	-1.67002e-163	5.25374e-165	-5.9862e-164	4.86781e-164	7.17165e-164	-2.02463e-163	7.25455e-163	8.12514e-163	-2.14094e-164	5.18931e-163	2.65278e-164	1.01647e-163	-1.03361e-162	-1.09565e-162	0
-4.22909e-163	1.19305e-164	1.01389e-163	4.8539e-163	1.50861e-163	1.1587e-162	5.67656e-164	4.55459e-164	-4.13746e-163	4.82115e-163	-9.5022e-164	-4.75846e-164	-6.04845e-164	-8.54865e-164	9.08439e-163	4.05374e-163	-1.67002e-163	5.25374e-165	-5.9862e-164	4.86781e-164	7.17165e-164	-2.02463e-163	7.25455e-163	8.12514e-163	-2.14094e-164	5.18931e-163	2.65278e-164	1.01647e-163	-1.03361e-162	-1.09565e-162	0
-4.22909e-163	1.19305e-164	1.01389e-163	4.8539e-163	1.50861e-163	1.1587e-162	5.67656e-164	4.55459e-164	-4.13746e-163	4.82115e-163	-9.5022e-164	-4.75846e-164	-6.04845e-164	-8.54865e-164	9.08439e-163	4.05374e-163	-1.67002e-163	5.25374e-165	-5.9862e-164	4.86781e-164	7.17165e-164	-2.02463e-163	7.25455e-163	8.12514e-163	-2.14094e-164	5.18931e-163	2.65278e-164	1.01647e-163	-1.03361e-162	-1.09565e-162	0
-4.22909e-163	1.19305e-164	1.01389e-163	4.8539e-163	1.50861e-163	1.1587e-162	5.67656e-164	4.55459e-164	-4.13746e-163	4.82115e-163	-9.5022e-164	-4.75846e-164	-6.04845e-164	-8.54865e-164	9.08439e-163	4.05374e-163	-1.67002e-163	5.25374e-165	-5.9862e-164	4.86781e-164	7.17165e-164	-2.02463e-163	7.25455e-163	8.12514e-163	-2.14094e-164	5.18931e-163	2.65278e-164	1.01647e-163	-1.03361e-162	-1.09565e-162	0
-4.22909e-163	1.19305e-164	1.01389e-163	4.8539e-163	1.50861e-163	1.1587e-162	5.67656e-164	4.55459e-164	-4.13746e-163	4.82115e-163	-9.5022e-164	-4.75846e-164	-6.04845e-164	-8.54865e-164	9.08439e-163	4.05374e-163	-1.67002e-163	5.25374e-165	-5.9862e-164	4.86781e-164	7.17165e-164	-2.02463e-163	7.25455e-163	8.12514e-163	-2.14094e-164	5.18931e-163	2.65278e-164	1.01647e-163	-1.03361e-162	-1.09565e-162	0
-4.22909e-163	1.19305e-164	1.01389e-163	4.8539e-163	1.50861e-163	1.1587e-162	5.67656e-164	4.55459e-164	-4.13746e-163	4.82115e-163	-9.5022e-164	-4.75846e-164	-6.04845e-164	-8.54865e-164	9.08439e-163	4.05374e-163	-1.67002e-163	5.25374e-165	-5.9862e-164	4.86781e-164	7.17165e-164	-2.02463e-163	7.25455e-163	8.12514e-163	-2.14094e-164	5.18931e-163	2.65278e-164	1.01647e-163	-1.03361e-162	-1.09565e-162	0
-4.22909e-163	1.19305e-164	1.01389e-163	4.8539e-163	1.50861e-163	1.1587e-162	5.67656e-164	4.55459e-164	-4.13746e-163	4.82115e-163	-9.5022e-164	-4.75846e-164	-6.04845e-164	-8.54865e-164	9.08439e-163	4.05374e-163	-1.67002e-163	5.25374e-165	-5.9862e-164	4.86781e-164	7.17165e-164	-2.02463e-163	7.25455e-163	8.12514e-163	-2.14094e-164	5.18931e-163	2.65278e-164	1.01647e-163	-1.03361e-162	-1.09565e-162	0
-4.22909e-163	1.19305e-164	1.01389e-163	4.8539e-163	1.50861e-163	1.1587e-162	5.67656e-164	4.55459e-164	-4.13746e-163	4.82115e-163	-9.5022e-164	-4.75846e-164	-6.04845e-164	-8.54865e-164	9.08439e-163	4.05374e-163	-1.67002e-163	5.25374e-165	-5.9862e-164	4.86781e-164	7.17165e-164	-2.02463e-163	7.25455e-163	8.12514e-163	-2.14094e-164	5.18931e-163	2.65278e-164	1.01647e-163	-1.03361e-162	-1.09565e-162	0
-4.22909e-163	1.19305e-164	1.01389e-163	4.8539e-163	1.50861e-163	1.1587e-162	5.67656e-164	4.55459e-164	-4.13746e-163	4.82115e-163	-9.5022e-164	-4.75846e-164	-6.04845e-164	-8.54865e-164	9.08439e-163	4.05374e-163	-1.67002e-163	5.25374e-165	-5.9862e-164	4.86781e-164	7.17165e-164	-2.02463e-163	7.25455e-163	8.12514e-163	-2.14094e-164	5.18931e-163	2.65278e-164	1.01647e-163	-1.03361e-162	-1.09565e-162	0
-4.22909e-163	1.19305e-164	1.01389e-163	4.8539e-163	1.50861e-163	1.1587e-162	5.67656e-164	4.55459e-164	-4.13746e-163	4.82115e-163	-9.5022e-164	-4.75846e-164	-6.04845e-164	-8.54865e-164	9.08439e-163	4.05374e-163	-1.67002e-163	5.25374e-165	-5.9862e-164	4.86781e-164	7.17165e-164	-2.02463e-163	7.25455e-163	8.12514e-163	-2.14094e-164	5.18931e-163	2.65278e-164	1.01647e-163	-1.03361e-162	-1.09565e-162	0
-4.22909e-163	1.19305e-164	1.01389e-163	4.8539e-163	1.50861e-163	1.1587e-162	5.67656e-164	4.55459e-164	-4.13746e-163	4.82115e-163	-9.5022e-164	-4.75846e-164	-6.04845e-164	-8.54865e-164	9.08439e-163	4.05374e-163	-1.67002e-163	5.25374e-165	-5.9862e-164	4.86781e-164	7.17165e-164	-2.02463e-163	7.25455e-163	8.12514e-163	-2.14094e-164	5.18931e-163	2.65278e-164	1.01647e-163	-1.03361e-162	-1.09565e-162	0
-4.22909e-163	1.19305e-164	1.01389e-163	4.8539e-163	1.50861e-163	1.1587e-162	5.67656e-164	4.55459e-164	-4.13746e-163	4.82115e-163	-9.5022e-164	-4.75846e-164	-6.04845e-164	-8.54865e-164	9.08439e-163	4.05374e-163	-1.67002e-163	5.25374e-165	-5.9862e-164	4.86781e-164	7.17165e-164	-2.02463e-163	7.25455e-163	8.12514e-163	-2.14094e-164	5.18931e-163	2.65278e-164	1.01647e-163	-1.03361e-162	-1.09565e-162	0
-4.22909e-163	1.19305e-164	1.01389e-163	4.8539e-163	1.50861e-163	1.1587e-162	5.67656e-164	4.55459e-164	-4.13746e-163	4.82115e-163	-9.5022e-164	-4.75846e-164	-6.04845e-164	-8.54865e-164	9.08439e-163	4.05374e-163	-1.67002e-163	5.25374e-165	-5.9862e-164	4.86781e-164	7.17165e-164	-2.02463e-163	7.25455e-163	8.12514e-163	-2.14094e-164	5.18931e-163	2.65278e-164	1.01647e-163	-1.03361e-162	-1.09565e-162	0
-4.22909e-163	1.19305e-164	1.01389e-163	4.8539e-163	1.50861e-163	1.1587e-162	5.67656e-164	4.55459e-164	-4.13746e-163	4.82115e-163	-9.5022e-164	-4.75846e-164	-6.04845e-164	-8.54865e-164	9.08439e-163	4.05374e-163	-1.67002e-163	5.25374e-165	-5.9862e-164	4.86781e-164	7.17165e-164	-2.02463e-163	7.25455e-163	8.12514e-163	-2.14094e-164	5.18931e-163	2.65278e-164	1.01647e-163	-1.03361e-162	-1.09565e-162	0
-4.22909e-163	1.19305e-164	1.01389e-163	4.8539e-163	1.50861e-163	1.1587e-162	5.67656e-164	4.55459e-164	-4.13746e-163	4.82115e-163	-9.5022e-164	-4.75846e-164	-6.04845e-164	-8.54865e-164	9.08439e-163	4.05374e-163	-1.67002e-163	5.25374e-165	-5.9862e-164	4.86781e-164	7.17165e-164	-2.02463e-163	7.25455e-163	8.12514e-163	-2.14094e-164	5.18931e-163	2.65278e-164	1.01647e-163	-1.03361e-162	-1.09565e-162	0
-4.22909e-163	1.19305e-164	1.01389e-163	4.8539e-163	1.50861e-163	1.1587e-162	5.67656e-164	4.55459e-164	-4.13746e-163	4.82115e-163	-9.5022e-164	-4.75846e-164	-6.04845e-164	-8.54865e-164	9.08439e-163	4.05374e-163	-1.67002e-163	5.25374e-165	-5.9862e-164	4.86781e-164	7.17165e-164	-2.02463e-163	7.25455e-163	8.12514e-163	-2.14094e-164	5.18931e-163	2.65278e-164	1.01647e-163	-1.03361e-162	-1.09565e-162	0
-4.22909e-163	1.19305e-164	1.01389e-163	4.8539e-163	1.50861e-163	1.1587e-162	5.67656e-164	4.55459e-164	-4.13746e-163	4.82115e-163	-9.5022e-164	-4.75846e-164	-6.04845e-164	-8.54865e-164	9.08439e-163	4.05374e-163	-1.67002e-163	5.25374e-165	-5.9862e-164	4.86781e-164	7.17165e-164	-2.02463e-163	7.25455e-163	8.12514e-163	-2.14094e-164	5.18931e-163	2.65278e-164	1.01647e-163	-1.03361e-162	-1.09565e-162	0
-4.22909e-163	1.19305e-164	1.01389e-163	4.8539e-163	1.50861e-163	1.1587e-162	5.67656e-164	4.55459e-164	-4.13746e-163	4.82115e-163	-9.5022e-164	-4.75846e-164	-6.04845e-164	-8.54865e-164	9.08439e-163	4.05374e-163	-1.67002e-163	5.25374e-165	-5.9862e-164	4.86781e-164	7.17165e-164	-2.02463e-163	7.25455e-163	8.12514e-163	-2.14094e-164	5.18931e-163	2.65278e-164	1.01647e-163	-1.03361e-162	-1.09565e-162	0
-4.22909e-163	1.19305e-164	1.01389e-163	4.8539e-163	1.50861e-163	1.1587e-162	5.67656e-164	4.55459e-164	-4.13746e-163	4.82115e-163	-9.5022e-164	-4.75846e-164	-6.04845e-164	-8.54865e-164	9.08439e-163	4.05374e-163	-1.67002e-163	5.25374e-165	-5.9862e-164	4.86781e-164	7.17165e-164	-2.02463e-163	7.25455e-163	8.12514e-163	-2.14094e-164	5.18931e-163	2.65278e-164	1.01647e-163	-1.03361e-162	-1.09565e-162	0
-4.22909e-163	1.19305e-164	1.01389e-163	4.8539e-163	1.50861e-163	1.1587e-162	5.67656e-164	4.55459e-164	-4.13746e-163	4.82115e-163	-9.5022e-164	-4.75846e-164	-6.04845e-164	-8.54865e-164	9.08439e-163	4.05374e-163	-1.67002e-163	5.25374e-165	-5.9862e-164	4.86781e-164	7.17165e-164	-2.02463e-163	7.25455e-163	8.12514e-163	-2.14094e-164	5.18931e-163	2.65278e-164	1.01647e-163	-1.03361e-162	-1.09565e-162	0
-4.22909e-163	1.19305e-164	1.01389e-163	4.8539e-163	1.50861e-163	1.1587e-162	5.67656e-164	4.55459e-164	-4.13746e-163	4.82115e-163	-9.5022e-164	-4.75846e-164	-6.04845e-164	-8.54865e-164	9.08439e-163	4.05374e-163	-1.67002e-163	5.25374e-165	-5.9862e-164	4.86781e-164	7.17165e-164	-2.02463e-163	7.25455e-163	8.12514e-163	-2.14094e-164	5.18931e-163	2.65278e-164	1.01647e-163	-1.03361e-162	-1.09565e-162	0
-4.22909e-163	1.19305e-164	1.01389e-163	4.8539e-163	1.50861e-163	1.1587e-162	5.67656e-164	4.55459e-164	-4.13746e-163	4.82115e-163	-9.5022e-164	-4.75846e-164	-6.04845e-164	-8.54865e-164	9.08439e-163	4.05374e-163	-1.67002e-163	5.25374e-165	-5.9862e-164	4.86781e-164	7.17165e-164	-2.02463e-163	7.25455e-163	8.12514e-163	-2.14094e-164	5.18931e-163	2.65278e-164	1.01647e-163	-1.03361e-162	-1.09565e-162	0
-4.22909e-163	1.19305e-164	1.01389e-163	4.8539e-163	1.50861e-163	1.1587e-162	5.67656e-164	4.55459e-164	-4.13746e-163	4.82115e-163	-9.5022e-164	-4.75846e-164	-6.04845e-164	-8.54865e-164	9.08439e-163	4.05374e-163	-1.67002e-163	5.25374e-165	-5.9862e-164	4.86781e-164	7.17165e-164	-2.02463e-163	7.25455e-163	8.12514e-163	-2.14094e-164	5.18931e-163	2.65278e-164	1.01647e-163	-1.03361e-162	-1.09565e-162	0
-4.22909e-163	1.19305e-164	1.01389e-163	4.8539e-163	1.50861e-163	1.1587e-162	5.67656e-164	4.55459e-164	-4.13746e-163	4.82115e-163	-9.5022e-164	-4.75846e-164	-6.04845e-164	-8.54865e-164	9.08439e-163	4.05374e-163	-1.67002e-163	5.25374e-165	-5.9862e-164	4.86781e-164	7.17165e-164	-2.02463e-163	7.25455e-163	8.12514e-163	-2.14094e-164	5.18931e-163	2.65278e-164	1.01647e-163	-1.03361e-162	-1.09565e-162	0
-4.22909e-163	1.19305e-164	1.01389e-163	4.8539e-163	1.50861e-163	1.1587e-162	5.67656e-164	4.55459e-164	-4.13746e-163	4.82115e-163	-9.5022e-164	-4.75846e-164	-6.04845e-164	-8.54865e-164	9.08439e-163	4.05374e-163	-1.67002e-163	5.25374e-165	-5.9862e-164	4.86781e-164	7.17165e-164	-2.02463e-163	7.25455e-163	8.12514e-163	-2.14094e-164	5.18931e-163	2.65278e-164	1.01647e-163	-1.03361e-162	-1.09565e-162	0
-4.22909e-163	1.19305e-164	1.01389e-163	4.8539e-163	1.50861e-163	1.1587e-162	5.67656e-164	4.55459e-164	-4.13746e-163	4.82115e-163	-9.5022e-164	-4.75846e-164	-6.04845e-164	-8.54865e-164	9.08439e-163	4.05374e-163	-1.67002e-163	5.25374e-165	-5.9862e-164	4.86781e-164	7.17165e-164	-2.02463e-163	7.25455e-163	8.12514e-163	-2.14094e-164	5.18931e-163	2.65278e-164	1.01647e-163	-1.03361e-162	-1.09565e-162	0
-4.22909e-163	1.19305e-164	1.01389e-163	4.8539e-163	1.50861e-163	1.1587e-162	5.67656e-164	4.55459e-164	-4.13746e-163	4.82115e-163	-9.5022e-164	-4.75846e-164	-6.04845e-164	-8.54865e-164	9.08439e-163	4.05374e-163	-1.67002e-163	5.25374e-165	-5.9862e-164	4.86781e-164	7.17165e-164	-2.02463e-163	7.25455e-163	8.12514e-163	-2.14094e-164	5.18931e-163	2.65278e-164	1.01647e-163	-1.03361e-162	-1.09565e-162	0
-4.22909e-163	1.19305e-164	1.01389e-163	4.8539e-163	1.50861e-163	1.1587e-162	5.67656e-164	4.55459e-164	-4.13746e-163	4.82115e-163	-9.5022e-164	-4.75846e-164	-6.04845e-164	-8.54865e-164	9.08439e-163	4.05374e-163	-1.67002e-163	5.25374e-165	-5.9862e-164	4.86781e-164	7.17165e-164	-2.02463e-163	7.25455e-163	8.12514e-163	-2.14094e-164	5.18931e-163	2.65278e-164	1.01647e-163	-1.03361e-162	-1.09565e-162	0
-4.22909e-163	1.19305e-164	1.01389e-163	4.8539e-163	1.50861e-163	1.1587e-162	5.67656e-164	4.55459e-164	-4.13746e-163	4.82115e-163	-9.5022e-164	-4.75846e-164	-6.04845e-164	-8.54865e-164	9.08439e-163	4.05374e-163	-1.67002e-163	5.25374e-165	-5.9862e-164	4.86781e-164	7.17165e-164	-2.02463e-163	7.25455e-163	8.12514e-163	-2.14094e-164	5.18931e-163	2.65278e-164	1.01647e-163	-1.03361e-162	-1.09565e-162	0
-4.22909e-163	1.19305e-164	1.01389e-163	4.8539e-163	1.50861e-163	1.1587e-162	5.67656e-164	4.55459e-164	-4.13746e-163	4.82115e-163	-9.5022e-164	-4.75846e-164	-6.04845e-164	-8.54865e-164	9.08439e-163	4.05374e-163	-1.67002e-163	5.25374e-165	-5.9862e-164	4.86781e-164	7.17165e-164	-2.02463e-163	7.25455e-163	8.12514e-163	-2.14094e-164	5.18931e-163	2.65278e-164	1.01647e-163	-1.03361e-162	-1.09565e-162	0
-4.22909e-163	1.19305e-164	1.01389e-163	4.8539e-163	1.50861e-163	1.1587e-162	5.67656e-164	4.55459e-164	-4.13746e-163	4.82115e-163	-9.5022e-164	-4.75846e-164	-6.04845e-164	-8.54865e-164	9.08439e-163	4.05374e-163	-1.67002e-163	5.25374e-165	-5.9862e-164	4.86781e-164	7.17165e-164	-2.02463e-163	7.25455e-163	8.12514e-163	-2.14094e-164	5.18931e-163	2.65278e-164	1.01647e-163	-1.03361e-162	-1.09565e-162	0
-4.22909e-163	1.19305e-164	1.01389e-163	4.8539e-163	1.50861e-163	1.1587e-162	5.67656e-164	4.55459e-164	-4.13746e-163	4.82115e-163	-9.5022e-164	-4.75846e-164	-6.04845e-164	-8.54865e-164	9.08439e-163	4.05374e-163	-1.67002e-163	5.25374e-165	-5.9862e-164	4.86781e-164	7.17165e-164	-2.02463e-163	7.25455e-163	8.12514e-163	-2.14094e-164	5.18931e-163	2.65278e-164	1.01647e-163	-1.03361e-162	-1.09565e-162	0
-4.22909e-163	1.19305e-164	1.01389e-163	4.8539e-163	1.50861e-163	1.1587e-162	5.67656e-164	4.55459e-164	-4.13746e-163	4.82115e-163	-9.5022e-164	-4.75846e-164	-6.04845e-164	-8.54865e-164	9.08439e-163	4.05374e-163	-1.67002e-163	5.25374e-165	-5.9862e-164	4.86781e-164	7.17165e-164	-2.02463e-163	7.25455e-163	8.12514e-163	-2.14094e-164	5.18931e-163	2.65278e-164	1.01647e-163	-1.03361e-162	-1.09565e-162	0
-4.22909e-163	1.19305e-164	1.01389e-163	4.8539e-163	1.50861e-163	1.1587e-162	5.67656e-164	4.55459e-164	-4.13746e-163	4.82115e-163	-9.5022e-164	-4.75846e-164	-6.04845e-164	-8.54865e-164	9.08439e-163	4.05374e-163	-1.67002e-163	5.25374e-165	-5.9862e-164	4.86781e-164	7.17165e-164	-2.02463e-163	7.25455e-163	8.12514e-163	-2.14094e-164	5.18931e-163	2.65278e-164	1.01647e-163	-1.03361e-162	-1.09565e-162	0
-4.22909e-163	1.19305e-164	1.01389e-163	4.8539e-163	1.50861e-163	1.1587e-162	5.67656e-164	4.55459e-164	-4.13746e-163	4.82115e-163	-9.5022e-164	-4.75846e-164	-6.04845e-164	-8.54865e-164	9.08439e-163	4.05374e-163	-1.67002e-163	5.25374e-165	-5.9862e-164	4.86781e-164	7.17165e-164	-2.02463e-163	7.25455e-163	8.12514e-163	-2.14094e-164	5.18931e-163	2.65278e-164	1.01647e-163	-1.03361e-162	-1.09565e-162	0
-4.22909e-163	1.19305e-164	1.01389e-163	4.8539e-163	1.50861e-163	1.1587e-162	5.67656e-164	4.55459e-164	-4.13746e-163	4.82115e-163	-9.5022e-164	-4.75846e-164	-6.04845e-164	-8.54865e-164	9.08439e-163	4.05374e-163	-1.67002e-163	5.25374e-165	-5.9862e-164	4.86781e-164	7.17165e-164	-2.02463e-163	7.25455e-163	8.12514e-163	-2.14094e-164	5.18931e-163	2.65278e-164	1.01647e-163	-1.03361e-162	-1.09565e-162	0
-4.22909e-163	1.19305e-164	1.01389e-163	4.8539e-163	1.50861e-163	1.1587e-162	5.67656e-164	4.55459e-164	-4.13746e-163	4.82115e-163	-9.5022e-164	-4.75846e-164	-6.04845e-164	-8.54865e-164	9.08439e-163	4.05374e-163	-1.67002e-163	5.25374e-165	-5.9862e-164	4.86781e-164	7.17165e-164	-2.02463e-163	7.25455e-163	8.12514e-163	-2.14094e-164	5.18931e-163	2.65278e-164	1.01647e-163	-1.03361e-162	-1.09565e-162	0
-4.22909e-163	1.19305e-164	1.01389e-163	4.8539e-163	1.50861e-163	1.1587e-162	5.67656e-164	4.55459e-164	-4.13746e-163	4.82115e-163	-9.5022e-164	-4.75846e-164	-6.04845e-164	-8.54865e-164	9.08439e-163	4.05374e-163	-1.67002e-163	5.25374e-165	-5.9862e-164	4.86781e-164	7.17165e-164	-2.02463e-163	7.25455e-163	8.12514e-163	-2.14094e-164	5.18931e-163	2.65278e-164	1.01647e-163	-1.03361e-162	-1.09565e-162	0
-4.22909e-163	1.19305e-164	1.01389e-163	4.8539e-163	1.50861e-163	1.1587e-162	5.67656e-164	4.55459e-164	-4.13746e-163	4.82115e-163	-9.5022e-164	-4.75846e-164	-6.04845e-164	-8.54865e-164	9.08439e-163	4.05374e-163	-1.67002e-163	5.25374e-165	-5.9862e-164	4.86781e-164	7.17165e-164	-2.02463e-163	7.25455e-163	8.12514e-163	-2.14094e-164	5.18931e-163	2.65278e-164	1.01647e-163	-1.03361e-162	-1.09565e-162	0
-4.22909e-163	1.19305e-164	1.01389e-163	4.8539e-163	1.50861e-163	1.1587e-162	5.67656e-164	4.55459e-164	-4.13746e-163	4.82115e-163	-9.5022e-164	-4.75846e-164	-6.04845e-164	-8.54865e-164	9.08439e-163	4.05374e-163	-1.67002e-163	5.25374e-165	-5.9862e-164	4.86781e-164	7.17165e-164	-2.02463e-163	7.25455e-163	8.12514e-163	-2.14094e-164	5.18931e-163	2.65278e-164	1.01647e-163	-1.03361e-162	-1.09565e-162	0
-4.22909e-163	1.19305e-164	1.01389e-163	4.8539e-163	1.50861e-163	1.1587e-162	5.67656e-164	4.55459e-164	-4.13746e-163	4.82115e-163	-9.5022e-164	-4.75846e-164	-6.04845e-164	-8.54865e-164	9.08439e-163	4.05374e-163	-1.67002e-163	5.25374e-165	-5.9862e-164	4.86781e-164	7.17165e-164	-2.02463e-163	7.25455e-163	8.12514e-163	-2.14094e-164	5.18931e-163	2.65278e-164	1.01647e-163	-1.03361e-162	-1.09565e-162	0
-4.22909e-163	1.19305e-164	1.01389e-163	4.8539e-163	1.50861e-163	1.1587e-162	5.67656e-164	4.55459e-164	-4.13746e-163	4.82115e-163	-9.5022e-164	-4.75846e-164	-6.04845e-164	-8.54865e-164	9.08439e-163	4.05374e-163	-1.67002e-163	5.25374e-165	-5.9862e-164	4.86781e-164	7.17165e-164	-2.02463e-163	7.25455e-163	8.12514e-163	-2.14094e-164	5.18931e-163	2.65278e-164	1.01647e-163	-1.03361e-162	-1.09565e-162	0
-4.22909e-163	1.19305e-164	1.01389e-163	4.8539e-163	1.50861e-163	1.1587e-162	5.67656e-164	4.55459e-164	-4.13746e-163	4.82115e-163	-9.5022e-164	-4.75846e-164	-6.04845e-164	-8.54865e-164	9.08439e-163	4.05374e-163	-1.67002e-163	5.25374e-165	-5.9862e-164	4.86781e-164	7.17165e-164	-2.02463e-163	7.25455e-163	8.12514e-163	-2.14094e-164	5.18931e-163	2.65278e-164	1.01647e-163	-1.03361e-162	-1.09565e-162	0
-4.22909e-163	1.19305e-164	1.01389e-163	4.8539e-163	1.50861e-163	1.1587e-162	5.67656e-164	4.55459e-164	-4.13746e-163	4.82115e-163	-9.5022e-164	-4.75846e-164	-6.04845e-164	-8.54865e-164	9.08439e-163	4.05374e-163	-1.67002e-163	5.25374e-165	-5.9862e-164	4.86781e-164	7.17165e-164	-2.02463e-163	7.25455e-163	8.12514e-163	-2.14094e-164	5.18931e-163	2.65278e-164	1.01647e-163	-1.03361e-162	-1.09565e-162	0
-4.22909e-163	1.19305e-164	1.01389e-163	4.8539e-163	1.50861e-163	1.1587e-162	5.67656e-164	4.55459e-164	-4.13746e-163	4.82115e-163	-9.5022e-164	-4.75846e-164	-6.04845e-164	-8.54865e-164	9.08439e-163	4.05374e-163	-1.67002e-163	5.25374e-165	-5.9862e-164	4.86781e-164	7.17165e-164	-2.02463e-163	7.25455e-163	8.12514e-163	-2.14094e-164	5.18931e-163	2.65278e-164	1.01647e-163	-1.03361e-162	-1.09565e-162	0
-4.22909e-163	1.19305e-164	1.01389e-163	4.8539e-163	1.50861e-163	1.1587e-162	5.67656e-164	4.55459e-164	-4.13746e-163	4.82115e-163	-9.5022e-164	-4.75846e-164	-6.04845e-164	-8.54865e-164	9.08439e-163	4.05374e-163	-1.67002e-163	5.25374e-165	-5.9862e-164	4.86781e-164	7.17165e-164	-2.02463e-163	7.25455e-163	8.12514e-163	-2.14094e-164	5.18931e-163	2.65278e-164	1.01647e-163	-1.03361e-162	-1.09565e-162	0
-4.22909e-163	1.19305e-164	1.01389e-163	4.8539e-163	1.50861e-163	1.1587e-162	5.67656e-164	4.55459e-164	-4.13746e-163	4.82115e-163	-9.5022e-164	-4.75846e-164	-6.04845e-164	-8.54865e-164	9.08439e-163	4.05374e-163	-1.67002e-163	5.25374e-165	-5.9862e-164	4.86781e-164	7.17165e-164	-2.02463e-163	7.25455e-163	8.12514e-163	-2.14094e-164	5.18931e-163	2.65278e-164	1.01647e-163	-1.03361e-162	-1.09565e-162	0
-4.22909e-163	1.19305e-164	1.01389e-163	4.8539e-163	1.50861e-163	1.1587e-162	5.67656e-164	4.55459e-164	-4.13746e-163	4.82115e-163	-9.5022e-164	-4.75846e-164	-6.04845e-164	-8.54865e-164	9.08439e-163	4.05374e-163	-1.67002e-163	5.25374e-165	-5.9862e-164	4.86781e-164	7.17165e-164	-2.02463e-163	7.25455e-163	8.12514e-163	-2.14094e-164	5.18931e-163	2.65278e-164	1.01647e-163	-1.03361e-162	-1.09565e-162	0
-4.22909e-163	1.19305e-164	1.01389e-163	4.8539e-163	1.50861e-163	1.1587e-162	5.67656e-164	4.55459e-164	-4.13746e-163	4.82115e-163	-9.5022e-164	-4.75846e-164	-6.04845e-164	-8.54865e-164	9.08439e-163	4.05374e-163	-1.67002e-163	5.25374e-165	-5.9862e-164	4.86781e-164	7.17165e-164	-2.02463e-163	7.25455e-163	8.12514e-163	-2.14094e-164	5.18931e-163	2.65278e-164	1.01647e-163	-1.03361e-162	-1.09565e-162	0
-4.22909e-163	1.19305e-164	1.01389e-163	4.8539e-163	1.50861e-163	1.1587e-162	5.67656e-164	4.55459e-164	-4.13746e-163	4.82115e-163	-9.5022e-164	-4.75846e-164	-6.04845e-164	-8.54865e-164	9.08439e-163	4.05374e-163	-1.67002e-163	5.25374e-165	-5.9862e-164	4.86781e-164	7.17165e-164	-2.02463e-163	7.25455e-163	8.12514e-163	-2.14094e-164	5.18931e-163	2.65278e-164	1.01647e-163	-1.03361e-162	-1.09565e-162	0
-4.22909e-163	1.19305e-164	1.01389e-163	4.8539e-163	1.50861e-163	1.1587e-162	5.67656e-164	4.55459e-164	-4.13746e-163	4.82115e-163	-9.5022e-164	-4.75846e-164	-6.04845e-164	-8.54865e-164	9.08439e-163	4.05374e-163	-1.67002e-163	5.25374e-165	-5.9862e-164	4.86781e-164	7.17165e-164	-2.02463e-163	7.25455e-163	8.12514e-163	-2.14094e-164	5.18931e-163	2.65278e-164	1.01647e-163	-1.03361e-162	-1.09565e-162	0
-4.22909e-163	1.19305e-164	1.01389e-163	4.8539e-163	1.50861e-163	1.1587e-162	5.67656e-164	4.55459e-164	-4.13746e-163	4.82115e-163	-9.5022e-164	-4.75846e-164	-6.04845e-164	-8.54865e-164	9.08439e-163	4.05374e-163	-1.67002e-163	5.25374e-165	-5.9862e-164	4.86781e-164	7.17165e-164	-2.02463e-163	7.25455e-163	8.12514e-163	-2.14094e-164	5.18931e-163	2.65278e-164	1.01647e-163	-1.03361e-162	-1.09565e-162	0
-4.22909e-163	1.19305e-164	1.01389e-163	4.8539e-163	1.50861e-163	1.1587e-162	5.67656e-164	4.55459e-164	-4.13746e-163	4.82115e-163	-9.5022e-164	-4.75846e-164	-6.04845e-164	-8.54865e-164	9.08439e-163	4.05374e-163	-1.67002e-163	5.25374e-165	-5.9862e-164	4.86781e-164	7.17165e-164	-2.02463e-163	7.25455e-163	8.12514e-163	-2.14094e-164	5.18931e-163	2.65278e-164	1.01647e-163	-1.03361e-162	-1.09565e-162	0
-4.22909e-163	1.19305e-164	1.01389e-163	4.8539e-163	1.50861e-163	1.1587e-162	5.67656e-164	4.55459e-164	-4.13746e-163	4.82115e-163	-9.5022e-164	-4.75846e-164	-6.04845e-164	-8.54865e-164	9.08439e-163	4.05374e-163	-1.67002e-163	5.25374e-165	-5.9862e-164	4.86781e-164	7.17165e-164	-2.02463e-163	7.25455e-163	8.12514e-163	-2.14094e-164	5.18931e-163	2.65278e-164	1.01647e-163	-1.03361e-162	-1.09565e-162	0
-4.22909e-163	1.19305e-164	1.01389e-163	4.8539e-163	1.50861e-163	1.1587e-162	5.67656e-164	4.55459e-164	-4.13746e-163	4.82115e-163	-9.5022e-164	-4.75846e-164	-6.04845e-164	-8.54865e-164	9.08439e-163	4.05374e-163	-1.67002e-163	5.25374e-165	-5.9862e-164	4.86781e-164	7.17165e-164	-2.02463e-163	7.25455e-163	8.12514e-163	-2.14094e-164	5.18931e-163	2.65278e-164	1.01647e-163	-1.03361e-162	-1.09565e-162	0
-4.22909e-163	1.19305e-164	1.01389e-163	4.8539e-163	1.50861e-163	1.1587e-162	5.67656e-164	4.55459e-164	-4.13746e-163	4.82115e-163	-9.5022e-164	-4.75846e-164	-6.04845e-164	-8.54865e-164	9.08439e-163	4.05374e-163	-1.67002e-163	5.25374e-165	-5.9862e-164	4.86781e-164	7.17165e-164	-2.02463e-163	7.25455e-163	8.12514e-163	-2.14094e-164	5.18931e-163	2.65278e-164	1.01647e-163	-1.03361e-162	-1.09565e-162	0
-4.22909e-163	1.19305e-164	1.01389e-163	4.8539e-163	1.50861e-163	1.1587e-162	5.67656e-164	4.55459e-164	-4.13746e-163	4.82115e-163	-9.5022e-164	-4.75846e-164	-6.04845e-164	-8.54865e-164	9.08439e-163	4.05374e-163	-1.67002e-163	5.25374e-165	-5.9862e-164	4.86781e-164	7.17165e-164	-2.02463e-163	7.25455e-163	8.12514e-163	-2.14094e-164	5.18931e-163	2.65278e-164	1.01647e-163	-1.03361e-162	-1.09565e-162	0
-4.22909e-163	1.19305e-164	1.01389e-163	4.8539e-163	1.50861e-163	1.1587e-162	5.67656e-164	4.55459e-164	-4.13746e-163	4.82115e-163	-9.5022e-164	-4.75846e-164	-6.04845e-164	-8.54865e-164	9.08439e-163	4.05374e-163	-1.67002e-163	5.25374e-165	-5.9862e-164	4.86781e-164	7.17165e-164	-2.02463e-163	7.25455e-163	8.12514e-163	-2.14094e-164	5.18931e-163	2.65278e-164	1.01647e-163	-1.03361e-162	-1.09565e-162	0
-4.22909e-163	1.19305e-164	1.01389e-163	4.8539e-163	1.50861e-163	1.1587e-162	5.67656e-164	4.55459e-164	-4.13746e-163	4.82115e-163	-9.5022e-164	-4.75846e-164	-6.04845e-164	-8.54865e-164	9.08439e-163	4.05374e-163	-1.67002e-163	5.25374e-165	-5.9862e-164	4.86781e-164	7.17165e-164	-2.02463e-163	7.25455e-163	8.12514e-163	-2.14094e-164	5.18931e-163	2.65278e-164	1.01647e-163	-1.03361e-162	-1.09565e-162	0
-4.22909e-163	1.19305e-164	1.01389e-163	4.8539e-163	1.50861e-163	1.1587e-162	5.67656e-164	4.55459e-164	-4.13746e-163	4.82115e-163	-9.5022e-164	-4.75846e-164	-6.04845e-164	-8.54865e-164	9.08439e-163	4.05374e-163	-1.67002e-163	5.25374e-165	-5.9862e-164	4.86781e-164	7.17165e-164	-2.02463e-163	7.25455e-163	8.12514e-163	-2.14094e-164	5.18931e-163	2.65278e-164	1.01647e-163	-1.03361e-162	-1.09565e-162	0
-4.22909e-163	1.19305e-164	1.01389e-163	4.8539e-163	1.50861e-163	1.1587e-162	5.67656e-164	4.55459e-164	-4.13746e-163	4.82115e-163	-9.5022e-164	-4.75846e-164	-6.04845e-164	-8.54865e-164	9.08439e-163	4.05374e-163	-1.67002e-163	5.25374e-165	-5.9862e-164	4.86781e-164	7.17165e-164	-2.02463e-163	7.25455e-163	8.12514e-163	-2.14094e-164	5.18931e-163	2.65278e-164	1.01647e-163	-1.03361e-162	-1.09565e-162	0
-4.22909e-163	1.19305e-164	1.01389e-163	4.8539e-163	1.50861e-163	1.1587e-162	5.67656e-164	4.55459e-164	-4.13746e-163	4.82115e-163	-9.5022e-164	-4.75846e-164	-6.04845e-164	-8.54865e-164	9.08439e-163	4.05374e-163	-1.67002e-163	5.25374e-165	-5.9862e-164	4.86781e-164	7.17165e-164	-2.02463e-163	7.25455e-163	8.12514e-163	-2.14094e-164	5.18931e-163	2.65278e-164	1.01647e-163	-1.03361e-162	-1.09565e-162	0
-4.22909e-163	1.19305e-164	1.01389e-163	4.8539e-163	1.50861e-163	1.1587e-162	5.67656e-164	4.55459e-164	-4.13746e-163	4.82115e-163	-9.5022e-164	-4.75846e-164	-6.04845e-164	-8.54865e-164	9.08439e-163	4.05374e-163	-1.67002e-163	5.25374e-165	-5.9862e-164	4.86781e-164	7.17165e-164	-2.02463e-163	7.25455e-163	8.12514e-163	-2.14094e-164	5.18931e-163	2.65278e-164	1.01647e-163	-1.03361e-162	-1.09565e-162	0
-4.22909e-163	1.19305e-164	1.01389e-163	4.8539e-163	1.50861e-163	1.1587e-162	5.67656e-164	4.55459e-164	-4.13746e-163	4.82115e-163	-9.5022e-164	-4.75846e-164	-6.04845e-164	-8.54865e-164	9.08439e-163	4.05374e-163	-1.67002e-163	5.25374e-165	-5.9862e-164	4.86781e-164	7.17165e-164	-2.02463e-163	7.25455e-163	8.12514e-163	-2.14094e-164	5.18931e-163	2.65278e-164	1.01647e-163	-1.03361e-162	-1.09565e-162	0
-4.22909e-163	1.19305e-164	1.01389e-163	4.8539e-163	1.50861e-163	1.1587e-162	5.67656e-164	4.55459e-164	-4.13746e-163	4.82115e-163	-9.5022e-164	-4.75846e-164	-6.04845e-164	-8.54865e-164	9.08439e-163	4.05374e-163	-1.67002e-163	5.25374e-165	-5.9862e-164	4.86781e-164	7.17165e-164	-2.02463e-163	7.25455e-163	8.12514e-163	-2.14094e-164	5.18931e-163	2.65278e-164	1.01647e-163	-1.03361e-162	-1.09565e-162	0
-4.22909e-163	1.19305e-164	1.01389e-163	4.8539e-163	1.50861e-163	1.1587e-162	5.67656e-164	4.55459e-164	-4.13746e-163	4.82115e-163	-9.5022e-164	-4.75846e-164	-6.04845e-164	-8.54865e-164	9.08439e-163	4.05374e-163	-1.67002e-163	5.25374e-165	-5.9862e-164	4.86781e-164	7.17165e-164	-2.02463e-163	7.25455e-163	8.12514e-163	-2.14094e-164	5.18931e-163	2.65278e-164	1.01647e-163	-1.03361e-162	-1.09565e-162	0
-4.22909e-163	1.19305e-164	1.01389e-163	4.8539e-163	1.50861e-163	1.1587e-162	5.67656e-164	4.55459e-164	-4.13746e-163	4.82115e-163	-9.5022e-164	-4.75846e-164	-6.04845e-164	-8.54865e-164	9.08439e-163	4.05374e-163	-1.67002e-163	5.25374e-165	-5.9862e-164	4.86781e-164	7.17165e-164	-2.02463e-163	7.25455e-163	8.12514e-163	-2.14094e-164	5.18931e-163	2.65278e-164	1.01647e-163	-1.03361e-162	-1.09565e-162	0
-4.22909e-163	1.19305e-164	1.01389e-163	4.8539e-163	1.50861e-163	1.1587e-162	5.67656e-164	4.55459e-164	-4.13746e-163	4.82115e-163	-9.5022e-164	-4.75846e-164	-6.04845e-164	-8.54865e-164	9.08439e-163	4.05374e-163	-1.67002e-163	5.25374e-165	-5.9862e-164	4.86781e-164	7.17165e-164	-2.02463e-163	7.25455e-163	8.12514e-163	-2.14094e-164	5.18931e-163	2.65278e-164	1.01647e-163	-1.03361e-162	-1.09565e-162	0
-4.22909e-163	1.19305e-164	1.01389e-163	4.8539e-163	1.50861e-163	1.1587e-162	5.67656e-164	4.55459e-164	-4.13746e-163	4.82115e-163	-9.5022e-164	-4.75846e-164	-6.04845e-164	-8.54865e-164	9.08439e-163	4.05374e-163	-1.67002e-163	5.25374e-165	-5.9862e-164	4.86781e-164	7.17165e-164	-2.02463e-163	7.25455e-163	8.12514e-163	-2.14094e-164	5.18931e-163	2.65278e-164	1.01647e-163	-1.03361e-162	-1.09565e-162	0
-4.22909e-163	1.19305e-164	1.01389e-163	4.8539e-163	1.50861e-163	1.1587e-162	5.67656e-164	4.55459e-164	-4.13746e-163	4.82115e-163	-9.5022e-164	-4.75846e-164	-6.04845e-164	-8.54865e-164	9.08439e-163	4.05374e-163	-1.67002e-163	5.25374e-165	-5.9862e-164	4.86781e-164	7.17165e-164	-2.02463e-163	7.25455e-163	8.12514e-163	-2.14094e-164	5.18931e-163	2.65278e-164	1.01647e-163	-1.03361e-162	-1.09565e-162	0
-4.22909e-163	1.19305e-164	1.01389e-163	4.8539e-163	1.50861e-163	1.1587e-162	5.67656e-164	4.55459e-164	-4.13746e-163	4.82115e-163	-9.5022e-164	-4.75846e-164	-6.04845e-164	-8.54865e-164	9.08439e-163	4.05374e-163	-1.67002e-163	5.25374e-165	-5.9862e-164	4.86781e-164	7.17165e-164	-2.02463e-163	7.25455e-163	8.12514e-163	-2.14094e-164	5.18931e-163	2.65278e-164	1.01647e-163	-1.03361e-162	-1.09565e-162	0
-4.22909e-163	1.19305e-164	1.01389e-163	4.8539e-163	1.50861e-163	1.1587e-162	5.67656e-164	4.55459e-164	-4.13746e-163	4.82115e-163	-9.5022e-164	-4.75846e-164	-6.04845e-164	-8.54865e-164	9.08439e-163	4.05374e-163	-1.67002e-163	5.25374e-165	-5.9862e-164	4.86781e-164	7.17165e-164	-2.02463e-163	7.25455e-163	8.12514e-163	-2.14094e-164	5.18931e-163	2.65278e-164	1.01647e-163	-1.03361e-162	-1.09565e-162	0
-4.22909e-163	1.19305e-164	1.01389e-163	4.8539e-163	1.50861e-163	1.1587e-162	5.67656e-164	4.55459e-164	-4.13746e-163	4.82115e-163	-9.5022e-164	-4.75846e-164	-6.04845e-164	-8.54865e-164	9.08439e-163	4.05374e-163	-1.67002e-163	5.25374e-165	-5.9862e-164	4.86781e-164	7.17165e-164	-2.02463e-163	7.25455e-163	8.12514e-163	-2.14094e-164	5.18931e-163	2.65278e-164	1.01647e-163	-1.03361e-162	-1.09565e-162	0
-4.22909e-163	1.19305e-164	1.01389e-163	4.8539e-163	1.50861e-163	1.1587e-162	5.67656e-164	4.55459e-164	-4.13746e-163	4.82115e-163	-9.5022e-164	-4.75846e-164	-6.04845e-164	-8.54865e-164	9.08439e-163	4.05374e-163	-1.67002e-163	5.25374e-165	-5.9862e-164	4.86781e-164	7.17165e-164	-2.02463e-163	7.25455e-163	8.12514e-163	-2.14094e-164	5.18931e-163	2.65278e-164	1.01647e-163	-1.03361e-162	-1.09565e-162	0
-4.22909e-163	1.19305e-164	1.01389e-163	4.8539e-163	1.50861e-163	1.1587e-162	5.67656e-164	4.55459e-164	-4.13746e-163	4.82115e-163	-9.5022e-164	-4.75846e-164	-6.04845e-164	-8.54865e-164	9.08439e-163	4.05374e-163	-1.67002e-163	5.25374e-165	-5.9862e-164	4.86781e-164	7.17165e-164	-2.02463e-163	7.25455e-163	8.12514e-163	-2.14094e-164	5.18931e-163	2.65278e-164	1.01647e-163	-1.03361e-162	-1.09565e-162	0
-4.22909e-163	1.19305e-164	1.01389e-163	4.8539e-163	1.50861e-163	1.1587e-162	5.67656e-164	4.55459e-164	-4.13746e-163	4.82115e-163	-9.5022e-164	-4.75846e-164	-6.04845e-164	-8.54865e-164	9.08439e-163	4.05374e-163	-1.67002e-163	5.25374e-165	-5.9862e-164	4.86781e-164	7.17165e-164	-2.02463e-163	7.25455e-163	8.12514e-163	-2.14094e-164	5.18931e-163	2.65278e-164	1.01647e-163	-1.03361e-162	-1.09565e-162	0
-4.22909e-163	1.19305e-164	1.01389e-163	4.8539e-163	1.50861e-163	1.1587e-162	5.67656e-164	4.55459e-164	-4.13746e-163	4.82115e-163	-9.5022e-164	-4.75846e-164	-6.04845e-164	-8.54865e-164	9.08439e-163	4.05374e-163	-1.67002e-163	5.25374e-165	-5.9862e-164	4.86781e-164	7.17165e-164	-2.02463e-163	7.25455e-163	8.12514e-163	-2.14094e-164	5.18931e-163	2.65278e-164	1.01647e-163	-1.03361e-162	-1.09565e-162	0
-4.22909e-163	1.19305e-164	1.01389e-163	4.8539e-163	1.50861e-163	1.1587e-162	5.67656e-164	4.55459e-164	-4.13746e-163	4.82115e-163	-9.5022e-164	-4.75846e-164	-6.04845e-164	-8.54865e-164	9.08439e-163	4.05374e-163	-1.67002e-163	5.25374e-165	-5.9862e-164	4.86781e-164	7.17165e-164	-2.02463e-163	7.25455e-163	8.12514e-163	-2.14094e-164	5.18931e-163	2.65278e-164	1.01647e-163	-1.03361e-162	-1.09565e-162	0
-4.22909e-163	1.19305e-164	1.01389e-163	4.8539e-163	1.50861e-163	1.1587e-162	5.67656e-164	4.55459e-164	-4.13746e-163	4.82115e-163	-9.5022e-164	-4.75846e-164	-6.04845e-164	-8.54865e-164	9.08439e-163	4.05374e-163	-1.67002e-163	5.25374e-165	-5.9862e-164	4.86781e-164	7.17165e-164	-2.02463e-163	7.25455e-163	8.12514e-163	-2.14094e-164	5.18931e-163	2.65278e-164	1.01647e-163	-1.03361e-162	-1.09565e-162	0
-4.22909e-163	1.19305e-164	1.01389e-163	4.8539e-163	1.50861e-163	1.1587e-162	5.67656e-164	4.55459e-164	-4.13746e-163	4.82115e-163	-9.5022e-164	-4.75846e-164	-6.04845e-164	-8.54865e-164	9.08439e-163	4.05374e-163	-1.67002e-163	5.25374e-165	-5.9862e-164	4.86781e-164	7.17165e-164	-2.02463e-163	7.25455e-163	8.12514e-163	-2.14094e-164	5.18931e-163	2.65278e-164	1.01647e-163	-1.03361e-162	-1.09565e-162	0
-4.22909e-163	1.19305e-164	1.01389e-163	4.8539e-163	1.50861e-163	1.1587e-162	5.67656e-164	4.55459e-164	-4.13746e-163	4.82115e-163	-9.5022e-164	-4.75846e-164	-6.04845e-164	-8.54865e-164	9.08439e-163	4.05374e-163	-1.67002e-163	5.25374e-165	-5.9862e-164	4.86781e-164	7.17165e-164	-2.02463e-163	7.25455e-163	8.12514e-163	-2.14094e-164	5.18931e-163	2.65278e-164	1.01647e-163	-1.03361e-162	-1.09565e-162	0
-4.22909e-163	1.19305e-164	1.01389e-163	4.8539e-163	1.50861e-163	1.1587e-162	5.67656e-164	4.55459e-164	-4.13746e-163	4.82115e-163	-9.5022e-164	-4.75846e-164	-6.04845e-164	-8.54865e-164	9.08439e-163	4.05374e-163	-1.67002e-163	5.25374e-165	-5.9862e-164	4.86781e-164	7.17165e-164	-2.02463e-163	7.25455e-163	8.12514e-163	-2.14094e-164	5.18931e-163	2.65278e-164	1.01647e-163	-1.03361e-162	-1.09565e-162	0
-4.22909e-163	1.19305e-164	1.01389e-163	4.8539e-163	1.50861e-163	1.1587e-162	5.67656e-164	4.55459e-164	-4.13746e-163	4.82115e-163	-9.5022e-164	-4.75846e-164	-6.04845e-164	-8.54865e-164	9.08439e-163	4.05374e-163	-1.67002e-163	5.25374e-165	-5.9862e-164	4.86781e-164	7.17165e-164	-2.02463e-163	7.25455e-163	8.12514e-163	-2.14094e-164	5.18931e-163	2.65278e-164	1.01647e-163	-1.03361e-162	-1.09565e-162	0
-4.22909e-163	1.19305e-164	1.01389e-163	4.8539e-163	1.50861e-163	1.1587e-162	5.67656e-164	4.55459e-164	-4.13746e-163	4.82115e-163	-9.5022e-164	-4.75846e-164	-6.04845e-164	-8.54865e-164	9.08439e-163	4.05374e-163	-1.67002e-163	5.25374e-165	-5.9862e-164	4.86781e-164	7.17165e-164	-2.02463e-163	7.25455e-163	8.12514e-163	-2.14094e-164	5.18931e-163	2.65278e-164	1.01647e-163	-1.03361e-162	-1.09565e-162	0
-4.22909e-163	1.19305e-164	1.01389e-163	4.8539e-163	1.50861e-163	1.1587e-162	5.67656e-164	4.55459e-164	-4.13746e-163	4.82115e-163	-9.5022e-164	-4.75846e-164	-6.04845e-164	-8.54865e-164	9.08439e-163	4.05374e-163	-1.67002e-163	5.25374e-165	-5.9862e-164	4.86781e-164	7.17165e-164	-2.02463e-163	7.25455e-163	8.12514e-163	-2.14094e-164	5.18931e-163	2.65278e-164	1.01647e-163	-1.03361e-162	-1.09565e-162	0
-4.22909e-163	1.19305e-164	1.01389e-163	4.8539e-163	1.50861e-163	1.1587e-162	5.67656e-164	4.55459e-164	-4.13746e-163	4.82115e-163	-9.5022e-164	-4.75846e-164	-6.04845e-164	-8.54865e-164	9.08439e-163	4.05374e-163	-1.67002e-163	5.25374e-165	-5.9862e-164	4.86781e-164	7.17165e-164	-2.02463e-163	7.25455e-163	8.12514e-163	-2.14094e-164	5.18931e-163	2.65278e-164	1.01647e-163	-1.03361e-162	-1.09565e-162	0
-4.22909e-163	1.19305e-164	1.01389e-163	4.8539e-163	1.50861e-163	1.1587e-162	5.67656e-164	4.55459e-164	-4.13746e-163	4.82115e-163	-9.5022e-164	-4.75846e-164	-6.04845e-164	-8.54865e-164	9.08439e-163	4.05374e-163	-1.67002e-163	5.25374e-165	-5.9862e-164	4.86781e-164	7.17165e-164	-2.02463e-163	7.25455e-163	8.12514e-163	-2.14094e-164	5.18931e-163	2.65278e-164	1.01647e-163	-1.03361e-162	-1.09565e-162	0
-4.22909e-163	1.19305e-164	1.01389e-163	4.8539e-163	1.50861e-163	1.1587e-162	5.67656e-164	4.55459e-164	-4.13746e-163	4.82115e-163	-9.5022e-164	-4.75846e-164	-6.04845e-164	-8.54865e-164	9.08439e-163	4.05374e-163	-1.67002e-163	5.25374e-165	-5.9862e-164	4.86781e-164	7.17165e-164	-2.02463e-163	7.25455e-163	8.12514e-163	-2.14094e-164	5.18931e-163	2.65278e-164	1.01647e-163	-1.03361e-162	-1.09565e-162	0
-4.22909e-163	1.19305e-164	1.01389e-163	4.8539e-163	1.50861e-163	1.1587e-162	5.67656e-164	4.55459e-164	-4.13746e-163	4.82115e-163	-9.5022e-164	-4.75846e-164	-6.04845e-164	-8.54865e-164	9.08439e-163	4.05374e-163	-1.67002e-163	5.25374e-165	-5.9862e-164	4.86781e-164	7.17165e-164	-2.02463e-163	7.25455e-163	8.12514e-163	-2.14094e-164	5.18931e-163	2.65278e-164	1.01647e-163	-1.03361e-162	-1.09565e-162	0
-4.22909e-163	1.19305e-164	1.01389e-163	4.8539e-163	1.50861e-163	1.1587e-162	5.67656e-164	4.55459e-164	-4.13746e-163	4.82115e-163	-9.5022e-164	-4.75846e-164	-6.04845e-164	-8.54865e-164	9.08439e-163	4.05374e-163	-1.67002e-163	5.25374e-165	-5.9862e-164	4.86781e-164	7.17165e-164	-2.02463e-163	7.25455e-163	8.12514e-163	-2.14094e-164	5.18931e-163	2.65278e-164	1.01647e-163	-1.03361e-162	-1.09565e-162	0
-4.22909e-163	1.19305e-164	1.01389e-163	4.8539e-163	1.50861e-163	1.1587e-162	5.67656e-164	4.55459e-164	-4.13746e-163	4.82115e-163	-9.5022e-164	-4.75846e-164	-6.04845e-164	-8.54865e-164	9.08439e-163	4.05374e-163	-1.67002e-163	5.25374e-165	-5.9862e-164	4.86781e-164	7.17165e-164	-2.02463e-163	7.25455e-163	8.12514e-163	-2.14094e-164	5.18931e-163	2.65278e-164	1.01647e-163	-1.03361e-162	-1.09565e-162	0
-4.22909e-163	1.19305e-164	1.01389e-163	4.8539e-163	1.50861e-163	1.1587e-162	5.67656e-164	4.55459e-164	-4.13746e-163	4.82115e-163	-9.5022e-164	-4.75846e-164	-6.04845e-164	-8.54865e-164	9.08439e-163	4.05374e-163	-1.67002e-163	5.25374e-165	-5.9862e-164	4.86781e-164	7.17165e-164	-2.02463e-163	7.25455e-163	8.12514e-163	-2.14094e-164	5.18931e-163	2.65278e-164	1.01647e-163	-1.03361e-162	-1.09565e-162	0
-4.22909e-163	1.19305e-164	1.01389e-163	4.8539e-163	1.50861e-163	1.1587e-162	5.67656e-164	4.55459e-164	-4.13746e-163	4.82115e-163	-9.5022e-164	-4.75846e-164	-6.04845e-164	-8.54865e-164	9.08439e-163	4.05374e-163	-1.67002e-163	5.25374e-165	-5.9862e-164	4.86781e-164	7.17165e-164	-2.02463e-163	7.25455e-163	8.12514e-163	-2.14094e-164	5.18931e-163	2.65278e-164	1.01647e-163	-1.03361e-162	-1.09565e-162	0
-4.22909e-163	1.19305e-164	1.01389e-163	4.8539e-163	1.50861e-163	1.1587e-162	5.67656e-164	4.55459e-164	-4.13746e-163	4.82115e-163	-9.5022e-164	-4.75846e-164	-6.04845e-164	-8.54865e-164	9.08439e-163	4.05374e-163	-1.67002e-163	5.25374e-165	-5.9862e-164	4.86781e-164	7.17165e-164	-2.02463e-163	7.25455e-163	8.12514e-163	-2.14094e-164	5.18931e-163	2.65278e-164	1.01647e-163	-1.03361e-162	-1.09565e-162	0
-4.22909e-163	1.19305e-164	1.01389e-163	4.8539e-163	1.50861e-163	1.1587e-162	5.67656e-164	4.55459e-164	-4.13746e-163	4.82115e-163	-9.5022e-164	-4.75846e-164	-6.04845e-164	-8.54865e-164	9.08439e-163	4.05374e-163	-1.67002e-163	5.25374e-165	-5.9862e-164	4.86781e-164	7.17165e-164	-2.02463e-163	7.25455e-163	8.12514e-163	-2.14094e-164	5.18931e-163	2.65278e-164	1.01647e-163	-1.03361e-162	-1.09565e-162	0
-4.22909e-163	1.19305e-164	1.01389e-163	4.8539e-163	1.50861e-163	1.1587e-162	5.67656e-164	4.55459e-164	-4.13746e-163	4.82115e-163	-9.5022e-164	-4.75846e-164	-6.04845e-164	-8.54865e-164	9.08439e-163	4.05374e-163	-1.67002e-163	5.25374e-165	-5.9862e-164	4.86781e-164	7.17165e-164	-2.02463e-163	7.25455e-163	8.12514e-163	-2.14094e-164	5.18931e-163	2.65278e-164	1.01647e-163	-1.03361e-162	-1.09565e-162	0
-4.22909e-163	1.19305e-164	1.01389e-163	4.8539e-163	1.50861e-163	1.1587e-162	5.67656e-164	4.55459e-164	-4.13746e-163	4.82115e-163	-9.5022e-164	-4.75846e-164	-6.04845e-164	-8.54865e-164	9.08439e-163	4.05374e-163	-1.67002e-163	5.25374e-165	-5.9862e-164	4.86781e-164	7.17165e-164	-2.02463e-163	7.25455e-163	8.12514e-163	-2.14094e-164	5.18931e-163	2.65278e-164	1.01647e-163	-1.03361e-162	-1.09565e-162	0
-4.22909e-163	1.19305e-164	1.01389e-163	4.8539e-163	1.50861e-163	1.1587e-162	5.67656e-164	4.55459e-164	-4.13746e-163	4.82115e-163	-9.5022e-164	-4.75846e-164	-6.04845e-164	-8.54865e-164	9.08439e-163	4.05374e-163	-1.67002e-163	5.25374e-165	-5.9862e-164	4.86781e-164	7.17165e-164	-2.02463e-163	7.25455e-163	8.12514e-163	-2.14094e-164	5.18931e-163	2.65278e-164	1.01647e-163	-1.03361e-162	-1.09565e-162	0
-4.22909e-163	1.19305e-164	1.01389e-163	4.8539e-163	1.50861e-163	1.1587e-162	5.67656e-164	4.55459e-164	-4.13746e-163	4.82115e-163	-9.5022e-164	-4.75846e-164	-6.04845e-164	-8.54865e-164	9.08439e-163	4.05374e-163	-1.67002e-163	5.25374e-165	-5.9862e-164	4.86781e-164	7.17165e-164	-2.02463e-163	7.25455e-163	8.12514e-163	-2.14094e-164	5.18931e-163	2.65278e-164	1.01647e-163	-1.03361e-162	-1.09565e-162	0
-4.22909e-163	1.19305e-164	1.01389e-163	4.8539e-163	1.50861e-163	1.1587e-162	5.67656e-164	4.55459e-164	-4.13746e-163	4.82115e-163	-9.5022e-164	-4.75846e-164	-6.04845e-164	-8.54865e-164	9.08439e-163	4.05374e-163	-1.67002e-163	5.25374e-165	-5.9862e-164	4.86781e-164	7.17165e-164	-2.02463e-163	7.25455e-163	8.12514e-163	-2.14094e-164	5.18931e-163	2.65278e-164	1.01647e-163	-1.03361e-162	-1.09565e-162	0
-4.22909e-163	1.19305e-164	1.01389e-163	4.8539e-163	1.50861e-163	1.1587e-162	5.67656e-164	4.55459e-164	-4.13746e-163	4.82115e-163	-9.5022e-164	-4.75846e-164	-6.04845e-164	-8.54865e-164	9.08439e-163	4.05374e-163	-1.67002e-163	5.25374e-165	-5.9862e-164	4.86781e-164	7.17165e-164	-2.02463e-163	7.25455e-163	8.12514e-163	-2.14094e-164	5.18931e-163	2.65278e-164	1.01647e-163	-1.03361e-162	-1.09565e-162	0
-4.22909e-163	1.19305e-164	1.01389e-163	4.8539e-163	1.50861e-163	1.1587e-162	5.67656e-164	4.55459e-164	-4.13746e-163	4.82115e-163	-9.5022e-164	-4.75846e-164	-6.04845e-164	-8.54865e-164	9.08439e-163	4.05374e-163	-1.67002e-163	5.25374e-165	-5.9862e-164	4.86781e-164	7.17165e-164	-2.02463e-163	7.25455e-163	8.12514e-163	-2.14094e-164	5.18931e-163	2.65278e-164	1.01647e-163	-1.03361e-162	-1.09565e-162	0
-4.22909e-163	1.19305e-164	1.01389e-163	4.8539e-163	1.50861e-163	1.1587e-162	5.67656e-164	4.55459e-164	-4.13746e-163	4.82115e-163	-9.5022e-164	-4.75846e-164	-6.04845e-164	-8.54865e-164	9.08439e-163	4.05374e-163	-1.67002e-163	5.25374e-165	-5.9862e-164	4.86781e-164	7.17165e-164	-2.02463e-163	7.25455e-163	8.12514e-163	-2.14094e-164	5.18931e-163	2.65278e-164	1.01647e-163	-1.03361e-162	-1.09565e-162	0
-4.22909e-163	1.19305e-164	1.01389e-163	4.8539e-163	1.50861e-163	1.1587e-162	5.67656e-164	4.55459e-164	-4.13746e-163	4.82115e-163	-9.5022e-164	-4.75846e-164	-6.04845e-164	-8.54865e-164	9.08439e-163	4.05374e-163	-1.67002e-163	5.25374e-165	-5.9862e-164	4.86781e-164	7.17165e-164	-2.02463e-163	7.25455e-163	8.12514e-163	-2.14094e-164	5.18931e-163	2.65278e-164	1.01647e-163	-1.03361e-162	-1.09565e-162	0
-4.22909e-163	1.19305e-164	1.01389e-163	4.8539e-163	1.50861e-163	1.1587e-162	5.67656e-164	4.55459e-164	-4.13746e-163	4.82115e-163	-9.5022e-164	-4.75846e-164	-6.04845e-164	-8.54865e-164	9.08439e-163	4.05374e-163	-1.67002e-163	5.25374e-165	-5.9862e-164	4.86781e-164	7.17165e-164	-2.02463e-163	7.25455e-163	8.12514e-163	-2.14094e-164	5.18931e-163	2.65278e-164	1.01647e-163	-1.03361e-162	-1.09565e-162	0
-4.22909e-163	1.19305e-164	1.01389e-163	4.8539e-163	1.50861e-163	1.1587e-162	5.67656e-164	4.55459e-164	-4.13746e-163	4.82115e-163	-9.5022e-164	-4.75846e-164	-6.04845e-164	-8.54865e-164	9.08439e-163	4.05374e-163	-1.67002e-163	5.25374e-165	-5.9862e-164	4.86781e-164	7.17165e-164	-2.02463e-163	7.25455e-163	8.12514e-163	-2.14094e-164	5.18931e-163	2.65278e-164	1.01647e-163	-1.03361e-162	-1.09565e-162	0
-4.22909e-163	1.19305e-164	1.01389e-163	4.8539e-163	1.50861e-163	1.1587e-162	5.67656e-164	4.55459e-164	-4.13746e-163	4.82115e-163	-9.5022e-164	-4.75846e-164	-6.04845e-164	-8.54865e-164	9.08439e-163	4.05374e-163	-1.67002e-163	5.25374e-165	-5.9862e-164	4.86781e-164	7.17165e-164	-2.02463e-163	7.25455e-163	8.12514e-163	-2.14094e-164	5.18931e-163	2.65278e-164	1.01647e-163	-1.03361e-162	-1.09565e-162	0
-4.22909e-163	1.19305e-164	1.01389e-163	4.8539e-163	1.50861e-163	1.1587e-162	5.67656e-164	4.55459e-164	-4.13746e-163	4.82115e-163	-9.5022e-164	-4.75846e-164	-6.04845e-164	-8.54865e-164	9.08439e-163	4.05374e-163	-1.67002e-163	5.25374e-165	-5.9862e-164	4.86781e-164	7.17165e-164	-2.02463e-163	7.25455e-163	8.12514e-163	-2.14094e-164	5.18931e-163	2.65278e-164	1.01647e-163	-1.03361e-162	-1.09565e-162	0
-4.22909e-163	1.19305e-164	1.01389e-163	4.8539e-163	1.50861e-163	1.1587e-162	5.67656e-164	4.55459e-164	-4.13746e-163	4.82115e-163	-9.5022e-164	-4.75846e-164	-6.04845e-164	-8.54865e-164	9.08439e-163	4.05374e-163	-1.67002e-163	5.25374e-165	-5.9862e-164	4.86781e-164	7.17165e-164	-2.02463e-163	7.25455e-163	8.12514e-163	-2.14094e-164	5.18931e-163	2.65278e-164	1.01647e-163	-1.03361e-162	-1.09565e-162	0
-4.22909e-163	1.19305e-164	1.01389e-163	4.8539e-163	1.50861e-163	1.1587e-162	5.67656e-164	4.55459e-164	-4.13746e-163	4.82115e-163	-9.5022e-164	-4.75846e-164	-6.04845e-164	-8.54865e-164	9.08439e-163	4.05374e-163	-1.67002e-163	5.25374e-165	-5.9862e-164	4.86781e-164	7.17165e-164	-2.02463e-163	7.25455e-163	8.12514e-163	-2.14094e-164	5.18931e-163	2.65278e-164	1.01647e-163	-1.03361e-162	-1.09565e-162	0
-4.22909e-163	1.19305e-164	1.01389e-163	4.8539e-163	1.50861e-163	1.1587e-162	5.67656e-164	4.55459e-164	-4.13746e-163	4.82115e-163	-9.5022e-164	-4.75846e-164	-6.04845e-164	-8.54865e-164	9.08439e-163	4.05374e-163	-1.67002e-163	5.25374e-165	-5.9862e-164	4.86781e-164	7.17165e-164	-2.02463e-163	7.25455e-163	8.12514e-163	-2.14094e-164	5.18931e-163	2.65278e-164	1.01647e-163	-1.03361e-162	-1.09565e-162	0
-4.22909e-163	1.19305e-164	1.01389e-163	4.8539e-163	1.50861e-163	1.1587e-162	5.67656e-164	4.55459e-164	-4.13746e-163	4.82115e-163	-9.5022e-164	-4.75846e-164	-6.04845e-164	-8.54865e-164	9.08439e-163	4.05374e-163	-1.67002e-163	5.25374e-165	-5.9862e-164	4.86781e-164	7.17165e-164	-2.02463e-163	7.25455e-163	8.12514e-163	-2.14094e-164	5.18931e-163	2.65278e-164	1.01647e-163	-1.03361e-162	-1.09565e-162	0
-4.22909e-163	1.19305e-164	1.01389e-163	4.8539e-163	1.50861e-163	1.1587e-162	5.67656e-164	4.55459e-164	-4.13746e-163	4.82115e-163	-9.5022e-164	-4.75846e-164	-6.04845e-164	-8.54865e-164	9.08439e-163	4.05374e-163	-1.67002e-163	5.25374e-165	-5.9862e-164	4.86781e-164	7.17165e-164	-2.02463e-163	7.25455e-163	8.12514e-163	-2.14094e-164	5.18931e-163	2.65278e-164	1.01647e-163	-1.03361e-162	-1.09565e-162	0
-4.22909e-163	1.19305e-164	1.01389e-163	4.8539e-163	1.50861e-163	1.1587e-162	5.67656e-164	4.55459e-164	-4.13746e-163	4.82115e-163	-9.5022e-164	-4.75846e-164	-6.04845e-164	-8.54865e-164	9.08439e-163	4.05374e-163	-1.67002e-163	5.25374e-165	-5.9862e-164	4.86781e-164	7.17165e-164	-2.02463e-163	7.25455e-163	8.12514e-163	-2.14094e-164	5.18931e-163	2.65278e-164	1.01647e-163	-1.03361e-162	-1.09565e-162	0
-4.22909e-163	1.19305e-164	1.01389e-163	4.8539e-163	1.50861e-163	1.1587e-162	5.67656e-164	4.55459e-164	-4.13746e-163	4.82115e-163	-9.5022e-164	-4.75846e-164	-6.04845e-164	-8.54865e-164	9.08439e-163	4.05374e-163	-1.67002e-163	5.25374e-165	-5.9862e-164	4.86781e-164	7.17165e-164	-2.02463e-163	7.25455e-163	8.12514e-163	-2.14094e-164	5.18931e-163	2.65278e-164	1.01647e-163	-1.03361e-162	-1.09565e-162	0
-4.22909e-163	1.19305e-164	1.01389e-163	4.8539e-163	1.50861e-163	1.1587e-162	5.67656e-164	4.55459e-164	-4.13746e-163	4.82115e-163	-9.5022e-164	-4.75846e-164	-6.04845e-164	-8.54865e-164	9.08439e-163	4.05374e-163	-1.67002e-163	5.25374e-165	-5.9862e-164	4.86781e-164	7.17165e-164	-2.02463e-163	7.25455e-163	8.12514e-163	-2.14094e-164	5.18931e-163	2.65278e-164	1.01647e-163	-1.03361e-162	-1.09565e-162	0
-4.22909e-163	1.19305e-164	1.01389e-163	4.8539e-163	1.50861e-163	1.1587e-162	5.67656e-164	4.55459e-164	-4.13746e-163	4.82115e-163	-9.5022e-164	-4.75846e-164	-6.04845e-164	-8.54865e-164	9.08439e-163	4.05374e-163	-1.67002e-163	5.25374e-165	-5.9862e-164	4.86781e-164	7.17165e-164	-2.02463e-163	7.25455e-163	8.12514e-163	-2.14094e-164	5.18931e-163	2.65278e-164	1.01647e-163	-1.03361e-162	-1.09565e-162	0
-4.22909e-163	1.19305e-164	1.01389e-163	4.8539e-163	1.50861e-163	1.1587e-162	5.67656e-164	4.55459e-164	-4.13746e-163	4.82115e-163	-9.5022e-164	-4.75846e-164	-6.04845e-164	-8.54865e-164	9.08439e-163	4.05374e-163	-1.67002e-163	5.25374e-165	-5.9862e-164	4.86781e-164	7.17165e-164	-2.02463e-163	7.25455e-163	8.12514e-163	-2.14094e-164	5.18931e-163	2.65278e-164	1.01647e-163	-1.03361e-162	-1.09565e-162	0
-4.22909e-163	1.19305e-164	1.01389e-163	4.8539e-163	1.50861e-163	1.1587e-162	5.67656e-164	4.55459e-164	-4.13746e-163	4.82115e-163	-9.5022e-164	-4.75846e-164	-6.04845e-164	-8.54865e-164	9.08439e-163	4.05374e-163	-1.67002e-163	5.25374e-165	-5.9862e-164	4.86781e-164	7.17165e-164	-2.02463e-163	7.25455e-163	8.12514e-163	-2.14094e-164	5.18931e-163	2.65278e-164	1.01647e-163	-1.03361e-162	-1.09565e-162	0
-4.22909e-163	1.19305e-164	1.01389e-163	4.8539e-163	1.50861e-163	1.1587e-162	5.67656e-164	4.55459e-164	-4.13746e-163	4.82115e-163	-9.5022e-164	-4.75846e-164	-6.04845e-164	-8.54865e-164	9.08439e-163	4.05374e-163	-1.67002e-163	5.25374e-165	-5.9862e-164	4.86781e-164	7.17165e-164	-2.02463e-163	7.25455e-163	8.12514e-163	-2.14094e-164	5.18931e-163	2.65278e-164	1.01647e-163	-1.03361e-162	-1.09565e-162	0
-4.22909e-163	1.19305e-164	1.01389e-163	4.8539e-163	1.50861e-163	1.1587e-162	5.67656e-164	4.55459e-164	-4.13746e-163	4.82115e-163	-9.5022e-164	-4.75846e-164	-6.04845e-164	-8.54865e-164	9.08439e-163	4.05374e-163	-1.67002e-163	5.25374e-165	-5.9862e-164	4.86781e-164	7.17165e-164	-2.02463e-163	7.25455e-163	8.12514e-163	-2.14094e-164	5.18931e-163	2.65278e-164	1.01647e-163	-1.03361e-162	-1.09565e-162	0
-4.22909e-163	1.19305e-164	1.01389e-163	4.8539e-163	1.50861e-163	1.1587e-162	5.67656e-164	4.55459e-164	-4.13746e-163	4.82115e-163	-9.5022e-164	-4.75846e-164	-6.04845e-164	-8.54865e-164	9.08439e-163	4.05374e-163	-1.67002e-163	5.25374e-165	-5.9862e-164	4.86781e-164	7.17165e-164	-2.02463e-163	7.25455e-163	8.12514e-163	-2.14094e-164	5.18931e-163	2.65278e-164	1.01647e-163	-1.03361e-162	-1.09565e-162	0
-4.22909e-163	1.19305e-164	1.01389e-163	4.8539e-163	1.50861e-163	1.1587e-162	5.67656e-164	4.55459e-164	-4.13746e-163	4.82115e-163	-9.5022e-164	-4.75846e-164	-6.04845e-164	-8.54865e-164	9.08439e-163	4.05374e-163	-1.67002e-163	5.25374e-165	-5.9862e-164	4.86781e-164	7.17165e-164	-2.02463e-163	7.25455e-163	8.12514e-163	-2.14094e-164	5.18931e-163	2.65278e-164	1.01647e-163	-1.03361e-162	-1.09565e-162	0
-4.22909e-163	1.19305e-164	1.01389e-163	4.8539e-163	1.50861e-163	1.1587e-162	5.67656e-164	4.55459e-164	-4.13746e-163	4.82115e-163	-9.5022e-164	-4.75846e-164	-6.04845e-164	-8.54865e-164	9.08439e-163	4.05374e-163	-1.67002e-163	5.25374e-165	-5.9862e-164	4.86781e-164	7.17165e-164	-2.02463e-163	7.25455e-163	8.12514e-163	-2.14094e-164	5.18931e-163	2.65278e-164	1.01647e-163	-1.03361e-162	-1.09565e-162	0
-4.22909e-163	1.19305e-164	1.01389e-163	4.8539e-163	1.50861e-163	1.1587e-162	5.67656e-164	4.55459e-164	-4.13746e-163	4.82115e-163	-9.5022e-164	-4.75846e-164	-6.04845e-164	-8.54865e-164	9.08439e-163	4.05374e-163	-1.67002e-163	5.25374e-165	-5.9862e-164	4.86781e-164	7.17165e-164	-2.02463e-163	7.25455e-163	8.12514e-163	-2.14094e-164	5.18931e-163	2.65278e-164	1.01647e-163	-1.03361e-162	-1.09565e-162	0
-4.22909e-163	1.19305e-164	1.01389e-163	4.8539e-163	1.50861e-163	1.1587e-162	5.67656e-164	4.55459e-164	-4.13746e-163	4.82115e-163	-9.5022e-164	-4.75846e-164	-6.04845e-164	-8.54865e-164	9.08439e-163	4.05374e-163	-1.67002e-163	5.25374e-165	-5.9862e-164	4.86781e-164	7.17165e-164	-2.02463e-163	7.25455e-163	8.12514e-163	-2.14094e-164	5.18931e-163	2.65278e-164	1.01647e-163	-1.03361e-162	-1.09565e-162	0
-4.22909e-163	1.19305e-164	1.01389e-163	4.8539e-163	1.50861e-163	1.1587e-162	5.67656e-164	4.55459e-164	-4.13746e-163	4.82115e-163	-9.5022e-164	-4.75846e-164	-6.04845e-164	-8.54865e-164	9.08439e-163	4.05374e-163	-1.67002e-163	5.25374e-165	-5.9862e-164	4.86781e-164	7.17165e-164	-2.02463e-163	7.25455e-163	8.12514e-163	-2.14094e-164	5.18931e-163	2.65278e-164	1.01647e-163	-1.03361e-162	-1.09565e-162	0
-4.22909e-163	1.19305e-164	1.01389e-163	4.8539e-163	1.50861e-163	1.1587e-162	5.67656e-164	4.55459e-164	-4.13746e-163	4.82115e-163	-9.5022e-164	-4.75846e-164	-6.04845e-164	-8.54865e-164	9.08439e-163	4.05374e-163	-1.67002e-163	5.25374e-165	-5.9862e-164	4.86781e-164	7.17165e-164	-2.02463e-163	7.25455e-163	8.12514e-163	-2.14094e-164	5.18931e-163	2.65278e-164	1.01647e-163	-1.03361e-162	-1.09565e-162	0
-4.22909e-163	1.19305e-164	1.01389e-163	4.8539e-163	1.50861e-163	1.1587e-162	5.67656e-164	4.55459e-164	-4.13746e-163	4.82115e-163	-9.5022e-164	-4.75846e-164	-6.04845e-164	-8.54865e-164	9.08439e-163	4.05374e-163	-1.67002e-163	5.25374e-165	-5.9862e-164	4.86781e-164	7.17165e-164	-2.02463e-163	7.25455e-163	8.12514e-163	-2.14094e-164	5.18931e-163	2.65278e-164	1.01647e-163	-1.03361e-162	-1.09565e-162	0
-4.22909e-163	1.19305e-164	1.01389e-163	4.8539e-163	1.50861e-163	1.1587e-162	5.67656e-164	4.55459e-164	-4.13746e-163	4.82115e-163	-9.5022e-164	-4.75846e-164	-6.04845e-164	-8.54865e-164	9.08439e-163	4.05374e-163	-1.67002e-163	5.25374e-165	-5.9862e-164	4.86781e-164	7.17165e-164	-2.02463e-163	7.25455e-163	8.12514e-163	-2.14094e-164	5.18931e-163	2.65278e-164	1.01647e-163	-1.03361e-162	-1.09565e-162	0
-4.22909e-163	1.19305e-164	1.01389e-163	4.8539e-163	1.50861e-163	1.1587e-162	5.67656e-164	4.55459e-164	-4.13746e-163	4.82115e-163	-9.5022e-164	-4.75846e-164	-6.04845e-164	-8.54865e-164	9.08439e-163	4.05374e-163	-1.67002e-163	5.25374e-165	-5.9862e-164	4.86781e-164	7.17165e-164	-2.02463e-163	7.25455e-163	8.12514e-163	-2.14094e-164	5.18931e-163	2.65278e-164	1.01647e-163	-1.03361e-162	-1.09565e-162	0
-4.22909e-163	1.19305e-164	1.01389e-163	4.8539e-163	1.50861e-163	1.1587e-162	5.67656e-164	4.55459e-164	-4.13746e-163	4.82115e-163	-9.5022e-164	-4.75846e-164	-6.04845e-164	-8.54865e-164	9.08439e-163	4.05374e-163	-1.67002e-163	5.25374e-165	-5.9862e-164	4.86781e-164	7.17165e-164	-2.02463e-163	7.25455e-163	8.12514e-163	-2.14094e-164	5.18931e-163	2.65278e-164	1.01647e-163	-1.03361e-162	-1.09565e-162	0
-4.22909e-163	1.19305e-164	1.01389e-163	4.8539e-163	1.50861e-163	1.1587e-162	5.67656e-164	4.55459e-164	-4.13746e-163	4.82115e-163	-9.5022e-164	-4.75846e-164	-6.04845e-164	-8.54865e-164	9.08439e-163	4.05374e-163	-1.67002e-163	5.25374e-165	-5.9862e-164	4.86781e-164	7.17165e-164	-2.02463e-163	7.25455e-163	8.12514e-163	-2.14094e-164	5.18931e-163	2.65278e-164	1.01647e-163	-1.03361e-162	-1.09565e-162	0
-4.22909e-163	1.19305e-164	1.01389e-163	4.8539e-163	1.50861e-163	1.1587e-162	5.67656e-164	4.55459e-164	-4.13746e-163	4.82115e-163	-9.5022e-164	-4.75846e-164	-6.04845e-164	-8.54865e-164	9.08439e-163	4.05374e-163	-1.67002e-163	5.25374e-165	-5.9862e-164	4.86781e-164	7.17165e-164	-2.02463e-163	7.25455e-163	8.12514e-163	-2.14094e-164	5.18931e-163	2.65278e-164	1.01647e-163	-1.03361e-162	-1.09565e-162	0
-4.22909e-163	1.19305e-164	1.01389e-163	4.8539e-163	1.50861e-163	1.1587e-162	5.67656e-164	4.55459e-164	-4.13746e-163	4.82115e-163	-9.5022e-164	-4.75846e-164	-6.04845e-164	-8.54865e-164	9.08439e-163	4.05374e-163	-1.67002e-163	5.25374e-165	-5.9862e-164	4.86781e-164	7.17165e-164	-2.02463e-163	7.25455e-163	8.12514e-163	-2.14094e-164	5.18931e-163	2.65278e-164	1.01647e-163	-1.03361e-162	-1.09565e-162	0
-4.22909e-163	1.19305e-164	1.01389e-163	4.8539e-163	1.50861e-163	1.1587e-162	5.67656e-164	4.55459e-164	-4.13746e-163	4.82115e-163	-9.5022e-164	-4.75846e-164	-6.04845e-164	-8.54865e-164	9.08439e-163	4.05374e-163	-1.67002e-163	5.25374e-165	-5.9862e-164	4.86781e-164	7.17165e-164	-2.02463e-163	7.25455e-163	8.12514e-163	-2.14094e-164	5.18931e-163	2.65278e-164	1.01647e-163	-1.03361e-162	-1.09565e-162	0
-4.22909e-163	1.19305e-164	1.01389e-163	4.8539e-163	1.50861e-163	1.1587e-162	5.67656e-164	4.55459e-164	-4.13746e-163	4.82115e-163	-9.5022e-164	-4.75846e-164	-6.04845e-164	-8.54865e-164	9.08439e-163	4.05374e-163	-1.67002e-163	5.25374e-165	-5.9862e-164	4.86781e-164	7.17165e-164	-2.02463e-163	7.25455e-163	8.12514e-163	-2.14094e-164	5.18931e-163	2.65278e-164	1.01647e-163	-1.03361e-162	-1.09565e-162	0
-4.22909e-163	1.19305e-164	1.01389e-163	4.8539e-163	1.50861e-163	1.1587e-162	5.67656e-164	4.55459e-164	-4.13746e-163	4.82115e-163	-9.5022e-164	-4.75846e-164	-6.04845e-164	-8.54865e-164	9.08439e-163	4.05374e-163	-1.67002e-163	5.25374e-165	-5.9862e-164	4.86781e-164	7.17165e-164	-2.02463e-163	7.25455e-163	8.12514e-163	-2.14094e-164	5.18931e-163	2.65278e-164	1.01647e-163	-1.03361e-162	-1.09565e-162	0
-4.22909e-163	1.19305e-164	1.01389e-163	4.8539e-163	1.50861e-163	1.1587e-162	5.67656e-164	4.55459e-164	-4.13746e-163	4.82115e-163	-9.5022e-164	-4.75846e-164	-6.04845e-164	-8.54865e-164	9.08439e-163	4.05374e-163	-1.67002e-163	5.25374e-165	-5.9862e-164	4.86781e-164	7.17165e-164	-2.02463e-163	7.25455e-163	8.12514e-163	-2.14094e-164	5.18931e-163	2.65278e-164	1.01647e-163	-1.03361e-162	-1.09565e-162	0
-4.22909e-163	1.19305e-164	1.01389e-163	4.8539e-163	1.50861e-163	1.1587e-162	5.67656e-164	4.55459e-164	-4.13746e-163	4.82115e-163	-9.5022e-164	-4.75846e-164	-6.04845e-164	-8.54865e-164	9.08439e-163	4.05374e-163	-1.67002e-163	5.25374e-165	-5.9862e-164	4.86781e-164	7.17165e-164	-2.02463e-163	7.25455e-163	8.12514e-163	-2.14094e-164	5.18931e-163	2.65278e-164	1.01647e-163	-1.03361e-162	-1.09565e-162	0
-4.22909e-163	1.19305e-164	1.01389e-163	4.8539e-163	1.50861e-163	1.1587e-162	5.67656e-164	4.55459e-164	-4.13746e-163	4.82115e-163	-9.5022e-164	-4.75846e-164	-6.04845e-164	-8.54865e-164	9.08439e-163	4.05374e-163	-1.67002e-163	5.25374e-165	-5.9862e-164	4.86781e-164	7.17165e-164	-2.02463e-163	7.25455e-163	8.12514e-163	-2.14094e-164	5.18931e-163	2.65278e-164	1.01647e-163	-1.03361e-162	-1.09565e-162	0
-4.22909e-163	1.19305e-164	1.01389e-163	4.8539e-163	1.50861e-163	1.1587e-162	5.67656e-164	4.55459e-164	-4.13746e-163	4.82115e-163	-9.5022e-164	-4.75846e-164	-6.04845e-164	-8.54865e-164	9.08439e-163	4.05374e-163	-1.67002e-163	5.25374e-165	-5.9862e-164	4.86781e-164	7.17165e-164	-2.02463e-163	7.25455e-163	8.12514e-163	-2.14094e-164	5.18931e-163	2.65278e-164	1.01647e-163	-1.03361e-162	-1.09565e-162	0
-4.22909e-163	1.19305e-164	1.01389e-163	4.8539e-163	1.50861e-163	1.1587e-162	5.67656e-164	4.55459e-164	-4.13746e-163	4.82115e-163	-9.5022e-164	-4.75846e-164	-6.04845e-164	-8.54865e-164	9.08439e-163	4.05374e-163	-1.67002e-163	5.25374e-165	-5.9862e-164	4.86781e-164	7.17165e-164	-2.02463e-163	7.25455e-163	8.12514e-163	-2.14094e-164	5.18931e-163	2.65278e-164	1.01647e-163	-1.03361e-162	-1.09565e-162	0
-4.22909e-163	1.19305e-164	1.01389e-163	4.8539e-163	1.50861e-163	1.1587e-162	5.67656e-164	4.55459e-164	-4.13746e-163	4.82115e-163	-9.5022e-164	-4.75846e-164	-6.04845e-164	-8.54865e-164	9.08439e-163	4.05374e-163	-1.67002e-163	5.25374e-165	-5.9862e-164	4.86781e-164	7.17165e-164	-2.02463e-163	7.25455e-163	8.12514e-163	-2.14094e-164	5.18931e-163	2.65278e-164	1.01647e-163	-1.03361e-162	-1.09565e-162	0
-4.22909e-163	1.19305e-164	1.01389e-163	4.8539e-163	1.50861e-163	1.1587e-162	5.67656e-164	4.55459e-164	-4.13746e-163	4.82115e-163	-9.5022e-164	-4.75846e-164	-6.04845e-164	-8.54865e-164	9.08439e-163	4.05374e-163	-1.67002e-163	5.25374e-165	-5.9862e-164	4.86781e-164	7.17165e-164	-2.02463e-163	7.25455e-163	8.12514e-163	-2.14094e-164	5.18931e-163	2.65278e-164	1.01647e-163	-1.03361e-162	-1.09565e-162	0
-4.22909e-163	1.19305e-164	1.01389e-163	4.8539e-163	1.50861e-163	1.1587e-162	5.67656e-164	4.55459e-164	-4.13746e-163	4.82115e-163	-9.5022e-164	-4.75846e-164	-6.04845e-164	-8.54865e-164	9.08439e-163	4.05374e-163	-1.67002e-163	5.25374e-165	-5.9862e-164	4.86781e-164	7.17165e-164	-2.02463e-163	7.25455e-163	8.12514e-163	-2.14094e-164	5.18931e-163	2.65278e-164	1.01647e-163	-1.03361e-162	-1.09565e-162	0
-4.22909e-163	1.19305e-164	1.01389e-163	4.8539e-163	1.50861e-163	1.1587e-162	5.67656e-164	4.55459e-164	-4.13746e-163	4.82115e-163	-9.5022e-164	-4.75846e-164	-6.04845e-164	-8.54865e-164	9.08439e-163	4.05374e-163	-1.67002e-163	5.25374e-165	-5.9862e-164	4.86781e-164	7.17165e-164	-2.02463e-163	7.25455e-163	8.12514e-163	-2.14094e-164	5.18931e-163	2.65278e-164	1.01647e-163	-1.03361e-162	-1.09565e-162	0
-4.22909e-163	1.19305e-164	1.01389e-163	4.8539e-163	1.50861e-163	1.1587e-162	5.67656e-164	4.55459e-164	-4.13746e-163	4.82115e-163	-9.5022e-164	-4.75846e-164	-6.04845e-164	-8.54865e-164	9.08439e-163	4.05374e-163	-1.67002e-163	5.25374e-165	-5.9862e-164	4.86781e-164	7.17165e-164	-2.02463e-163	7.25455e-163	8.12514e-163	-2.14094e-164	5.18931e-163	2.65278e-164	1.01647e-163	-1.03361e-162	-1.09565e-162	0
-4.22909e-163	1.19305e-164	1.01389e-163	4.8539e-163	1.50861e-163	1.1587e-162	5.67656e-164	4.55459e-164	-4.13746e-163	4.82115e-163	-9.5022e-164	-4.75846e-164	-6.04845e-164	-8.54865e-164	9.08439e-163	4.05374e-163	-1.67002e-163	5.25374e-165	-5.9862e-164	4.86781e-164	7.17165e-164	-2.02463e-163	7.25455e-163	8.12514e-163	-2.14094e-164	5.18931e-163	2.65278e-164	1.01647e-163	-1.03361e-162	-1.09565e-162	0
-4.22909e-163	1.19305e-164	1.01389e-163	4.8539e-163	1.50861e-163	1.1587e-162	5.67656e-164	4.55459e-164	-4.13746e-163	4.82115e-163	-9.5022e-164	-4.75846e-164	-6.04845e-164	-8.54865e-164	9.08439e-163	4.05374e-163	-1.67002e-163	5.25374e-165	-5.9862e-164	4.86781e-164	7.17165e-164	-2.02463e-163	7.25455e-163	8.12514e-163	-2.14094e-164	5.18931e-163	2.65278e-164	1.01647e-163	-1.03361e-162	-1.09565e-162	0
-4.22909e-163	1.19305e-164	1.01389e-163	4.8539e-163	1.50861e-163	1.1587e-162	5.67656e-164	4.55459e-164	-4.13746e-163	4.82115e-163	-9.5022e-164	-4.75846e-164	-6.04845e-164	-8.54865e-164	9.08439e-163	4.05374e-163	-1.67002e-163	5.25374e-165	-5.9862e-164	4.86781e-164	7.17165e-164	-2.02463e-163	7.25455e-163	8.12514e-163	-2.14094e-164	5.18931e-163	2.65278e-164	1.01647e-163	-1.03361e-162	-1.09565e-162	0
-4.22909e-163	1.19305e-164	1.01389e-163	4.8539e-163	1.50861e-163	1.1587e-162	5.67656e-164	4.55459e-164	-4.13746e-163	4.82115e-163	-9.5022e-164	-4.75846e-164	-6.04845e-164	-8.54865e-164	9.08439e-163	4.05374e-163	-1.67002e-163	5.25374e-165	-5.9862e-164	4.86781e-164	7.17165e-164	-2.02463e-163	7.25455e-163	8.12514e-163	-2.14094e-164	5.18931e-163	2.65278e-164	1.01647e-163	-1.03361e-162	-1.09565e-162	0
-4.22909e-163	1.19305e-164	1.01389e-163	4.8539e-163	1.50861e-163	1.1587e-162	5.67656e-164	4.55459e-164	-4.13746e-163	4.82115e-163	-9.5022e-164	-4.75846e-164	-6.04845e-164	-8.54865e-164	9.08439e-163	4.05374e-163	-1.67002e-163	5.25374e-165	-5.9862e-164	4.86781e-164	7.17165e-164	-2.02463e-163	7.25455e-163	8.12514e-163	-2.14094e-164	5.18931e-163	2.65278e-164	1.01647e-163	-1.03361e-162	-1.09565e-162	0
-4.22909e-163	1.19305e-164	1.01389e-163	4.8539e-163	1.50861e-163	1.1587e-162	5.67656e-164	4.55459e-164	-4.13746e-163	4.82115e-163	-9.5022e-164	-4.75846e-164	-6.04845e-164	-8.54865e-164	9.08439e-163	4.05374e-163	-1.67002e-163	5.25374e-165	-5.9862e-164	4.86781e-164	7.17165e-164	-2.02463e-163	7.25455e-163	8.12514e-163	-2.14094e-164	5.18931e-163	2.65278e-164	1.01647e-163	-1.03361e-162	-1.09565e-162	0
-4.22909e-163	1.19305e-164	1.01389e-163	4.8539e-163	1.50861e-163	1.1587e-162	5.67656e-164	4.55459e-164	-4.13746e-163	4.82115e-163	-9.5022e-164	-4.75846e-164	-6.04845e-164	-8.54865e-164	9.08439e-163	4.05374e-163	-1.67002e-163	5.25374e-165	-5.9862e-164	4.86781e-164	7.17165e-164	-2.02463e-163	7.25455e-163	8.12514e-163	-2.14094e-164	5.18931e-163	2.65278e-164	1.01647e-163	-1.03361e-162	-1.09565e-162	0
-4.22909e-163	1.19305e-164	1.01389e-163	4.8539e-163	1.50861e-163	1.1587e-162	5.67656e-164	4.55459e-164	-4.13746e-163	4.82115e-163	-9.5022e-164	-4.75846e-164	-6.04845e-164	-8.54865e-164	9.08439e-163	4.05374e-163	-1.67002e-163	5.25374e-165	-5.9862e-164	4.86781e-164	7.17165e-164	-2.02463e-163	7.25455e-163	8.12514e-163	-2.14094e-164	5.18931e-163	2.65278e-164	1.01647e-163	-1.03361e-162	-1.09565e-162	0
-4.22909e-163	1.19305e-164	1.01389e-163	4.8539e-163	1.50861e-163	1.1587e-162	5.67656e-164	4.55459e-164	-4.13746e-163	4.82115e-163	-9.5022e-164	-4.75846e-164	-6.04845e-164	-8.54865e-164	9.08439e-163	4.05374e-163	-1.67002e-163	5.25374e-165	-5.9862e-164	4.86781e-164	7.17165e-164	-2.02463e-163	7.25455e-163	8.12514e-163	-2.14094e-164	5.18931e-163	2.65278e-164	1.01647e-163	-1.03361e-162	-1.09565e-162	0
-4.22909e-163	1.19305e-164	1.01389e-163	4.8539e-163	1.50861e-163	1.1587e-162	5.67656e-164	4.55459e-164	-4.13746e-163	4.82115e-163	-9.5022e-164	-4.75846e-164	-6.04845e-164	-8.54865e-164	9.08439e-163	4.05374e-163	-1.67002e-163	5.25374e-165	-5.9862e-164	4.86781e-164	7.17165e-164	-2.02463e-163	7.25455e-163	8.12514e-163	-2.14094e-164	5.18931e-163	2.65278e-164	1.01647e-163	-1.03361e-162	-1.09565e-162	0
-4.22909e-163	1.19305e-164	1.01389e-163	4.8539e-163	1.50861e-163	1.1587e-162	5.67656e-164	4.55459e-164	-4.13746e-163	4.82115e-163	-9.5022e-164	-4.75846e-164	-6.04845e-164	-8.54865e-164	9.08439e-163	4.05374e-163	-1.67002e-163	5.25374e-165	-5.9862e-164	4.86781e-164	7.17165e-164	-2.02463e-163	7.25455e-163	8.12514e-163	-2.14094e-164	5.18931e-163	2.65278e-164	1.01647e-163	-1.03361e-162	-1.09565e-162	0
-4.22909e-163	1.19305e-164	1.01389e-163	4.8539e-163	1.50861e-163	1.1587e-162	5.67656e-164	4.55459e-164	-4.13746e-163	4.82115e-163	-9.5022e-164	-4.75846e-164	-6.04845e-164	-8.54865e-164	9.08439e-163	4.05374e-163	-1.67002e-163	5.25374e-165	-5.9862e-164	4.86781e-164	7.17165e-164	-2.02463e-163	7.25455e-163	8.12514e-163	-2.14094e-164	5.18931e-163	2.65278e-164	1.01647e-163	-1.03361e-162	-1.09565e-162	0
-4.22909e-163	1.19305e-164	1.01389e-163	4.8539e-163	1.50861e-163	1.1587e-162	5.67656e-164	4.55459e-164	-4.13746e-163	4.82115e-163	-9.5022e-164	-4.75846e-164	-6.04845e-164	-8.54865e-164	9.08439e-163	4.05374e-163	-1.67002e-163	5.25374e-165	-5.9862e-164	4.86781e-164	7.17165e-164	-2.02463e-163	7.25455e-163	8.12514e-163	-2.14094e-164	5.18931e-163	2.65278e-164	1.01647e-163	-1.03361e-162	-1.09565e-162	0
-4.22909e-163	1.19305e-164	1.01389e-163	4.8539e-163	1.50861e-163	1.1587e-162	5.67656e-164	4.55459e-164	-4.13746e-163	4.82115e-163	-9.5022e-164	-4.75846e-164	-6.04845e-164	-8.54865e-164	9.08439e-163	4.05374e-163	-1.67002e-163	5.25374e-165	-5.9862e-164	4.86781e-164	7.17165e-164	-2.02463e-163	7.25455e-163	8.12514e-163	-2.14094e-164	5.18931e-163	2.65278e-164	1.01647e-163	-1.03361e-162	-1.09565e-162	0
-4.22909e-163	1.19305e-164	1.01389e-163	4.8539e-163	1.50861e-163	1.1587e-162	5.67656e-164	4.55459e-164	-4.13746e-163	4.82115e-163	-9.5022e-164	-4.75846e-164	-6.04845e-164	-8.54865e-164	9.08439e-163	4.05374e-163	-1.67002e-163	5.25374e-165	-5.9862e-164	4.86781e-164	7.17165e-164	-2.02463e-163	7.25455e-163	8.12514e-163	-2.14094e-164	5.18931e-163	2.65278e-164	1.01647e-163	-1.03361e-162	-1.09565e-162	0
-4.22909e-163	1.19305e-164	1.01389e-163	4.8539e-163	1.50861e-163	1.1587e-162	5.67656e-164	4.55459e-164	-4.13746e-163	4.82115e-163	-9.5022e-164	-4.75846e-164	-6.04845e-164	-8.54865e-164	9.08439e-163	4.05374e-163	-1.67002e-163	5.25374e-165	-5.9862e-164	4.86781e-164	7.17165e-164	-2.02463e-163	7.25455e-163	8.12514e-163	-2.14094e-164	5.18931e-163	2.65278e-164	1.01647e-163	-1.03361e-162	-1.09565e-162	0
-4.22909e-163	1.19305e-164	1.01389e-163	4.8539e-163	1.50861e-163	1.1587e-162	5.67656e-164	4.55459e-164	-4.13746e-163	4.82115e-163	-9.5022e-164	-4.75846e-164	-6.04845e-164	-8.54865e-164	9.08439e-163	4.05374e-163	-1.67002e-163	5.25374e-165	-5.9862e-164	4.86781e-164	7.17165e-164	-2.02463e-163	7.25455e-163	8.12514e-163	-2.14094e-164	5.18931e-163	2.65278e-164	1.01647e-163	-1.03361e-162	-1.09565e-162	0
-4.22909e-163	1.19305e-164	1.01389e-163	4.8539e-163	1.50861e-163	1.1587e-162	5.67656e-164	4.55459e-164	-4.13746e-163	4.82115e-163	-9.5022e-164	-4.75846e-164	-6.04845e-164	-8.54865e-164	9.08439e-163	4.05374e-163	-1.67002e-163	5.25374e-165	-5.9862e-164	4.86781e-164	7.17165e-164	-2.02463e-163	7.25455e-163	8.12514e-163	-2.14094e-164	5.18931e-163	2.65278e-164	1.01647e-163	-1.03361e-162	-1.09565e-162	0
-4.22909e-163	1.19305e-164	1.01389e-163	4.8539e-163	1.50861e-163	1.1587e-162	5.67656e-164	4.55459e-164	-4.13746e-163	4.82115e-163	-9.5022e-164	-4.75846e-164	-6.04845e-164	-8.54865e-164	9.08439e-163	4.05374e-163	-1.67002e-163	5.25374e-165	-5.9862e-164	4.86781e-164	7.17165e-164	-2.02463e-163	7.25455e-163	8.12514e-163	-2.14094e-164	5.18931e-163	2.65278e-164	1.01647e-163	-1.03361e-162	-1.09565e-162	0
-4.22909e-163	1.19305e-164	1.01389e-163	4.8539e-163	1.50861e-163	1.1587e-162	5.67656e-164	4.55459e-164	-4.13746e-163	4.82115e-163	-9.5022e-164	-4.75846e-164	-6.04845e-164	-8.54865e-164	9.08439e-163	4.05374e-163	-1.67002e-163	5.25374e-165	-5.9862e-164	4.86781e-164	7.17165e-164	-2.02463e-163	7.25455e-163	8.12514e-163	-2.14094e-164	5.18931e-163	2.65278e-164	1.01647e-163	-1.03361e-162	-1.09565e-162	0
-4.22909e-163	1.19305e-164	1.01389e-163	4.8539e-163	1.50861e-163	1.1587e-162	5.67656e-164	4.55459e-164	-4.13746e-163	4.82115e-163	-9.5022e-164	-4.75846e-164	-6.04845e-164	-8.54865e-164	9.08439e-163	4.05374e-163	-1.67002e-163	5.25374e-165	-5.9862e-164	4.86781e-164	7.17165e-164	-2.02463e-163	7.25455e-163	8.12514e-163	-2.14094e-164	5.18931e-163	2.65278e-164	1.01647e-163	-1.03361e-162	-1.09565e-162	0
-4.22909e-163	1.19305e-164	1.01389e-163	4.8539e-163	1.50861e-163	1.1587e-162	5.67656e-164	4.55459e-164	-4.13746e-163	4.82115e-163	-9.5022e-164	-4.75846e-164	-6.04845e-164	-8.54865e-164	9.08439e-163	4.05374e-163	-1.67002e-163	5.25374e-165	-5.9862e-164	4.86781e-164	7.17165e-164	-2.02463e-163	7.25455e-163	8.12514e-163	-2.14094e-164	5.18931e-163	2.65278e-164	1.01647e-163	-1.03361e-162	-1.09565e-162	0
-4.22909e-163	1.19305e-164	1.01389e-163	4.8539e-163	1.50861e-163	1.1587e-162	5.67656e-164	4.55459e-164	-4.13746e-163	4.82115e-163	-9.5022e-164	-4.75846e-164	-6.04845e-164	-8.54865e-164	9.08439e-163	4.05374e-163	-1.67002e-163	5.25374e-165	-5.9862e-164	4.86781e-164	7.17165e-164	-2.02463e-163	7.25455e-163	8.12514e-163	-2.14094e-164	5.18931e-163	2.65278e-164	1.01647e-163	-1.03361e-162	-1.09565e-162	0
-4.22909e-163	1.19305e-164	1.01389e-163	4.8539e-163	1.50861e-163	1.1587e-162	5.67656e-164	4.55459e-164	-4.13746e-163	4.82115e-163	-9.5022e-164	-4.75846e-164	-6.04845e-164	-8.54865e-164	9.08439e-163	4.05374e-163	-1.67002e-163	5.25374e-165	-5.9862e-164	4.86781e-164	7.17165e-164	-2.02463e-163	7.25455e-163	8.12514e-163	-2.14094e-164	5.18931e-163	2.65278e-164	1.01647e-163	-1.03361e-162	-1.09565e-162	0
-4.22909e-163	1.19305e-164	1.01389e-163	4.8539e-163	1.50861e-163	1.1587e-162	5.67656e-164	4.55459e-164	-4.13746e-163	4.82115e-163	-9.5022e-164	-4.75846e-164	-6.04845e-164	-8.54865e-164	9.08439e-163	4.05374e-163	-1.67002e-163	5.25374e-165	-5.9862e-164	4.86781e-164	7.17165e-164	-2.02463e-163	7.25455e-163	8.12514e-163	-2.14094e-164	5.18931e-163	2.65278e-164	1.01647e-163	-1.03361e-162	-1.09565e-162	0
-4.22909e-163	1.19305e-164	1.01389e-163	4.8539e-163	1.50861e-163	1.1587e-162	5.67656e-164	4.55459e-164	-4.13746e-163	4.82115e-163	-9.5022e-164	-4.75846e-164	-6.04845e-164	-8.54865e-164	9.08439e-163	4.05374e-163	-1.67002e-163	5.25374e-165	-5.9862e-164	4.86781e-164	7.17165e-164	-2.02463e-163	7.25455e-163	8.12514e-163	-2.14094e-164	5.18931e-163	2.65278e-164	1.01647e-163	-1.03361e-162	-1.09565e-162	0
-4.22909e-163	1.19305e-164	1.01389e-163	4.8539e-163	1.50861e-163	1.1587e-162	5.67656e-164	4.55459e-164	-4.13746e-163	4.82115e-163	-9.5022e-164	-4.75846e-164	-6.04845e-164	-8.54865e-164	9.08439e-163	4.05374e-163	-1.67002e-163	5.25374e-165	-5.9862e-164	4.86781e-164	7.17165e-164	-2.02463e-163	7.25455e-163	8.12514e-163	-2.14094e-164	5.18931e-163	2.65278e-164	1.01647e-163	-1.03361e-162	-1.09565e-162	0
-4.22909e-163	1.19305e-164	1.01389e-163	4.8539e-163	1.50861e-163	1.1587e-162	5.67656e-164	4.55459e-164	-4.13746e-163	4.82115e-163	-9.5022e-164	-4.75846e-164	-6.04845e-164	-8.54865e-164	9.08439e-163	4.05374e-163	-1.67002e-163	5.25374e-165	-5.9862e-164	4.86781e-164	7.17165e-164	-2.02463e-163	7.25455e-163	8.12514e-163	-2.14094e-164	5.18931e-163	2.65278e-164	1.01647e-163	-1.03361e-162	-1.09565e-162	0
-4.22909e-163	1.19305e-164	1.01389e-163	4.8539e-163	1.50861e-163	1.1587e-162	5.67656e-164	4.55459e-164	-4.13746e-163	4.82115e-163	-9.5022e-164	-4.75846e-164	-6.04845e-164	-8.54865e-164	9.08439e-163	4.05374e-163	-1.67002e-163	5.25374e-165	-5.9862e-164	4.86781e-164	7.17165e-164	-2.02463e-163	7.25455e-163	8.12514e-163	-2.14094e-164	5.18931e-163	2.65278e-164	1.01647e-163	-1.03361e-162	-1.09565e-162	0
-4.22909e-163	1.19305e-164	1.01389e-163	4.8539e-163	1.50861e-163	1.1587e-162	5.67656e-164	4.55459e-164	-4.13746e-163	4.82115e-163	-9.5022e-164	-4.75846e-164	-6.04845e-164	-8.54865e-164	9.08439e-163	4.05374e-163	-1.67002e-163	5.25374e-165	-5.9862e-164	4.86781e-164	7.17165e-164	-2.02463e-163	7.25455e-163	8.12514e-163	-2.14094e-164	5.18931e-163	2.65278e-164	1.01647e-163	-1.03361e-162	-1.09565e-162	0
-4.22909e-163	1.19305e-164	1.01389e-163	4.8539e-163	1.50861e-163	1.1587e-162	5.67656e-164	4.55459e-164	-4.13746e-163	4.82115e-163	-9.5022e-164	-4.75846e-164	-6.04845e-164	-8.54865e-164	9.08439e-163	4.05374e-163	-1.67002e-163	5.25374e-165	-5.9862e-164	4.86781e-164	7.17165e-164	-2.02463e-163	7.25455e-163	8.12514e-163	-2.14094e-164	5.18931e-163	2.65278e-164	1.01647e-163	-1.03361e-162	-1.09565e-162	0
-4.22909e-163	1.19305e-164	1.01389e-163	4.8539e-163	1.50861e-163	1.1587e-162	5.67656e-164	4.55459e-164	-4.13746e-163	4.82115e-163	-9.5022e-164	-4.75846e-164	-6.04845e-164	-8.54865e-164	9.08439e-163	4.05374e-163	-1.67002e-163	5.25374e-165	-5.9862e-164	4.86781e-164	7.17165e-164	-2.02463e-163	7.25455e-163	8.12514e-163	-2.14094e-164	5.18931e-163	2.65278e-164	1.01647e-163	-1.03361e-162	-1.09565e-162	0
-4.22909e-163	1.19305e-164	1.01389e-163	4.8539e-163	1.50861e-163	1.1587e-162	5.67656e-164	4.55459e-164	-4.13746e-163	4.82115e-163	-9.5022e-164	-4.75846e-164	-6.04845e-164	-8.54865e-164	9.08439e-163	4.05374e-163	-1.67002e-163	5.25374e-165	-5.9862e-164	4.86781e-164	7.17165e-164	-2.02463e-163	7.25455e-163	8.12514e-163	-2.14094e-164	5.18931e-163	2.65278e-164	1.01647e-163	-1.03361e-162	-1.09565e-162	0
-4.22909e-163	1.19305e-164	1.01389e-163	4.8539e-163	1.50861e-163	1.1587e-162	5.67656e-164	4.55459e-164	-4.13746e-163	4.82115e-163	-9.5022e-164	-4.75846e-164	-6.04845e-164	-8.54865e-164	9.08439e-163	4.05374e-163	-1.67002e-163	5.25374e-165	-5.9862e-164	4.86781e-164	7.17165e-164	-2.02463e-163	7.25455e-163	8.12514e-163	-2.14094e-164	5.18931e-163	2.65278e-164	1.01647e-163	-1.03361e-162	-1.09565e-162	0
-4.22909e-163	1.19305e-164	1.01389e-163	4.8539e-163	1.50861e-163	1.1587e-162	5.67656e-164	4.55459e-164	-4.13746e-163	4.82115e-163	-9.5022e-164	-4.75846e-164	-6.04845e-164	-8.54865e-164	9.08439e-163	4.05374e-163	-1.67002e-163	5.25374e-165	-5.9862e-164	4.86781e-164	7.17165e-164	-2.02463e-163	7.25455e-163	8.12514e-163	-2.14094e-164	5.18931e-163	2.65278e-164	1.01647e-163	-1.03361e-162	-1.09565e-162	0
-4.22909e-163	1.19305e-164	1.01389e-163	4.8539e-163	1.50861e-163	1.1587e-162	5.67656e-164	4.55459e-164	-4.13746e-163	4.82115e-163	-9.5022e-164	-4.75846e-164	-6.04845e-164	-8.54865e-164	9.08439e-163	4.05374e-163	-1.67002e-163	5.25374e-165	-5.9862e-164	4.86781e-164	7.17165e-164	-2.02463e-163	7.25455e-163	8.12514e-163	-2.14094e-164	5.18931e-163	2.65278e-164	1.01647e-163	-1.03361e-162	-1.09565e-162	0
-4.22909e-163	1.19305e-164	1.01389e-163	4.8539e-163	1.50861e-163	1.1587e-162	5.67656e-164	4.55459e-164	-4.13746e-163	4.82115e-163	-9.5022e-164	-4.75846e-164	-6.04845e-164	-8.54865e-164	9.08439e-163	4.05374e-163	-1.67002e-163	5.25374e-165	-5.9862e-164	4.86781e-164	7.17165e-164	-2.02463e-163	7.25455e-163	8.12514e-163	-2.14094e-164	5.18931e-163	2.65278e-164	1.01647e-163	-1.03361e-162	-1.09565e-162	0
-4.22909e-163	1.19305e-164	1.01389e-163	4.8539e-163	1.50861e-163	1.1587e-162	5.67656e-164	4.55459e-164	-4.13746e-163	4.82115e-163	-9.5022e-164	-4.75846e-164	-6.04845e-164	-8.54865e-164	9.08439e-163	4.05374e-163	-1.67002e-163	5.25374e-165	-5.9862e-164	4.86781e-164	7.17165e-164	-2.02463e-163	7.25455e-163	8.12514e-163	-2.14094e-164	5.18931e-163	2.65278e-164	1.01647e-163	-1.03361e-162	-1.09565e-162	0
-4.22909e-163	1.19305e-164	1.01389e-163	4.8539e-163	1.50861e-163	1.1587e-162	5.67656e-164	4.55459e-164	-4.13746e-163	4.82115e-163	-9.5022e-164	-4.75846e-164	-6.04845e-164	-8.54865e-164	9.08439e-163	4.05374e-163	-1.67002e-163	5.25374e-165	-5.9862e-164	4.86781e-164	7.17165e-164	-2.02463e-163	7.25455e-163	8.12514e-163	-2.14094e-164	5.18931e-163	2.65278e-164	1.01647e-163	-1.03361e-162	-1.09565e-162	0
-4.22909e-163	1.19305e-164	1.01389e-163	4.8539e-163	1.50861e-163	1.1587e-162	5.67656e-164	4.55459e-164	-4.13746e-163	4.82115e-163	-9.5022e-164	-4.75846e-164	-6.04845e-164	-8.54865e-164	9.08439e-163	4.05374e-163	-1.67002e-163	5.25374e-165	-5.9862e-164	4.86781e-164	7.17165e-164	-2.02463e-163	7.25455e-163	8.12514e-163	-2.14094e-164	5.18931e-163	2.65278e-164	1.01647e-163	-1.03361e-162	-1.09565e-162	0
-4.22909e-163	1.19305e-164	1.01389e-163	4.8539e-163	1.50861e-163	1.1587e-162	5.67656e-164	4.55459e-164	-4.13746e-163	4.82115e-163	-9.5022e-164	-4.75846e-164	-6.04845e-164	-8.54865e-164	9.08439e-163	4.05374e-163	-1.67002e-163	5.25374e-165	-5.9862e-164	4.86781e-164	7.17165e-164	-2.02463e-163	7.25455e-163	8.12514e-163	-2.14094e-164	5.18931e-163	2.65278e-164	1.01647e-163	-1.03361e-162	-1.09565e-162	0
-4.22909e-163	1.19305e-164	1.01389e-163	4.8539e-163	1.50861e-163	1.1587e-162	5.67656e-164	4.55459e-164	-4.13746e-163	4.82115e-163	-9.5022e-164	-4.75846e-164	-6.04845e-164	-8.54865e-164	9.08439e-163	4.05374e-163	-1.67002e-163	5.25374e-165	-5.9862e-164	4.86781e-164	7.17165e-164	-2.02463e-163	7.25455e-163	8.12514e-163	-2.14094e-164	5.18931e-163	2.65278e-164	1.01647e-163	-1.03361e-162	-1.09565e-162	0
-4.22909e-163	1.19305e-164	1.01389e-163	4.8539e-163	1.50861e-163	1.1587e-162	5.67656e-164	4.55459e-164	-4.13746e-163	4.82115e-163	-9.5022e-164	-4.75846e-164	-6.04845e-164	-8.54865e-164	9.08439e-163	4.05374e-163	-1.67002e-163	5.25374e-165	-5.9862e-164	4.86781e-164	7.17165e-164	-2.02463e-163	7.25455e-163	8.12514e-163	-2.14094e-164	5.18931e-163	2.65278e-164	1.01647e-163	-1.03361e-162	-1.09565e-162	0
-4.22909e-163	1.19305e-164	1.01389e-163	4.8539e-163	1.50861e-163	1.1587e-162	5.67656e-164	4.55459e-164	-4.13746e-163	4.82115e-163	-9.5022e-164	-4.75846e-164	-6.04845e-164	-8.54865e-164	9.08439e-163	4.05374e-163	-1.67002e-163	5.25374e-165	-5.9862e-164	4.86781e-164	7.17165e-164	-2.02463e-163	7.25455e-163	8.12514e-163	-2.14094e-164	5.18931e-163	2.65278e-164	1.01647e-163	-1.03361e-162	-1.09565e-162	0
-4.22909e-163	1.19305e-164	1.01389e-163	4.8539e-163	1.50861e-163	1.1587e-162	5.67656e-164	4.55459e-164	-4.13746e-163	4.82115e-163	-9.5022e-164	-4.75846e-164	-6.04845e-164	-8.54865e-164	9.08439e-163	4.05374e-163	-1.67002e-163	5.25374e-165	-5.9862e-164	4.86781e-164	7.17165e-164	-2.02463e-163	7.25455e-163	8.12514e-163	-2.14094e-164	5.18931e-163	2.65278e-164	1.01647e-163	-1.03361e-162	-1.09565e-162	0
-4.22909e-163	1.19305e-164	1.01389e-163	4.8539e-163	1.50861e-163	1.1587e-162	5.67656e-164	4.55459e-164	-4.13746e-163	4.82115e-163	-9.5022e-164	-4.75846e-164	-6.04845e-164	-8.54865e-164	9.08439e-163	4.05374e-163	-1.67002e-163	5.25374e-165	-5.9862e-164	4.86781e-164	7.17165e-164	-2.02463e-163	7.25455e-163	8.12514e-163	-2.14094e-164	5.18931e-163	2.65278e-164	1.01647e-163	-1.03361e-162	-1.09565e-162	0
-4.22909e-163	1.19305e-164	1.01389e-163	4.8539e-163	1.50861e-163	1.1587e-162	5.67656e-164	4.55459e-164	-4.13746e-163	4.82115e-163	-9.5022e-164	-4.75846e-164	-6.04845e-164	-8.54865e-164	9.08439e-163	4.05374e-163	-1.67002e-163	5.25374e-165	-5.9862e-164	4.86781e-164	7.17165e-164	-2.02463e-163	7.25455e-163	8.12514e-163	-2.14094e-164	5.18931e-163	2.65278e-164	1.01647e-163	-1.03361e-162	-1.09565e-162	0
-4.22909e-163	1.19305e-164	1.01389e-163	4.8539e-163	1.50861e-163	1.1587e-162	5.67656e-164	4.55459e-164	-4.13746e-163	4.82115e-163	-9.5022e-164	-4.75846e-164	-6.04845e-164	-8.54865e-164	9.08439e-163	4.05374e-163	-1.67002e-163	5.25374e-165	-5.9862e-164	4.86781e-164	7.17165e-164	-2.02463e-163	7.25455e-163	8.12514e-163	-2.14094e-164	5.18931e-163	2.65278e-164	1.01647e-163	-1.03361e-162	-1.09565e-162	0
-4.22909e-163	1.19305e-164	1.01389e-163	4.8539e-163	1.50861e-163	1.1587e-162	5.67656e-164	4.55459e-164	-4.13746e-163	4.82115e-163	-9.5022e-164	-4.75846e-164	-6.04845e-164	-8.54865e-164	9.08439e-163	4.05374e-163	-1.67002e-163	5.25374e-165	-5.9862e-164	4.86781e-164	7.17165e-164	-2.02463e-163	7.25455e-163	8.12514e-163	-2.14094e-164	5.18931e-163	2.65278e-164	1.01647e-163	-1.03361e-162	-1.09565e-162	0
-4.22909e-163	1.19305e-164	1.01389e-163	4.8539e-163	1.50861e-163	1.1587e-162	5.67656e-164	4.55459e-164	-4.13746e-163	4.82115e-163	-9.5022e-164	-4.75846e-164	-6.04845e-164	-8.54865e-164	9.08439e-163	4.05374e-163	-1.67002e-163	5.25374e-165	-5.9862e-164	4.86781e-164	7.17165e-164	-2.02463e-163	7.25455e-163	8.12514e-163	-2.14094e-164	5.18931e-163	2.65278e-164	1.01647e-163	-1.03361e-162	-1.09565e-162	0
-4.22909e-163	1.19305e-164	1.01389e-163	4.8539e-163	1.50861e-163	1.1587e-162	5.67656e-164	4.55459e-164	-4.13746e-163	4.82115e-163	-9.5022e-164	-4.75846e-164	-6.04845e-164	-8.54865e-164	9.08439e-163	4.05374e-163	-1.67002e-163	5.25374e-165	-5.9862e-164	4.86781e-164	7.17165e-164	-2.02463e-163	7.25455e-163	8.12514e-163	-2.14094e-164	5.18931e-163	2.65278e-164	1.01647e-163	-1.03361e-162	-1.09565e-162	0
-4.22909e-163	1.19305e-164	1.01389e-163	4.8539e-163	1.50861e-163	1.1587e-162	5.67656e-164	4.55459e-164	-4.13746e-163	4.82115e-163	-9.5022e-164	-4.75846e-164	-6.04845e-164	-8.54865e-164	9.08439e-163	4.05374e-163	-1.67002e-163	5.25374e-165	-5.9862e-164	4.86781e-164	7.17165e-164	-2.02463e-163	7.25455e-163	8.12514e-163	-2.14094e-164	5.18931e-163	2.65278e-164	1.01647e-163	-1.03361e-162	-1.09565e-162	0
-4.22909e-163	1.19305e-164	1.01389e-163	4.8539e-163	1.50861e-163	1.1587e-162	5.67656e-164	4.55459e-164	-4.13746e-163	4.82115e-163	-9.5022e-164	-4.75846e-164	-6.04845e-164	-8.54865e-164	9.08439e-163	4.05374e-163	-1.67002e-163	5.25374e-165	-5.9862e-164	4.86781e-164	7.17165e-164	-2.02463e-163	7.25455e-163	8.12514e-163	-2.14094e-164	5.18931e-163	2.65278e-164	1.01647e-163	-1.03361e-162	-1.09565e-162	0
-4.22909e-163	1.19305e-164	1.01389e-163	4.8539e-163	1.50861e-163	1.1587e-162	5.67656e-164	4.55459e-164	-4.13746e-163	4.82115e-163	-9.5022e-164	-4.75846e-164	-6.04845e-164	-8.54865e-164	9.08439e-163	4.05374e-163	-1.67002e-163	5.25374e-165	-5.9862e-164	4.86781e-164	7.17165e-164	-2.02463e-163	7.25455e-163	8.12514e-163	-2.14094e-164	5.18931e-163	2.65278e-164	1.01647e-163	-1.03361e-162	-1.09565e-162	0
-4.22909e-163	1.19305e-164	1.01389e-163	4.8539e-163	1.50861e-163	1.1587e-162	5.67656e-164	4.55459e-164	-4.13746e-163	4.82115e-163	-9.5022e-164	-4.75846e-164	-6.04845e-164	-8.54865e-164	9.08439e-163	4.05374e-163	-1.67002e-163	5.25374e-165	-5.9862e-164	4.86781e-164	7.17165e-164	-2.02463e-163	7.25455e-163	8.12514e-163	-2.14094e-164	5.18931e-163	2.65278e-164	1.01647e-163	-1.03361e-162	-1.09565e-162	0
-4.22909e-163	1.19305e-164	1.01389e-163	4.8539e-163	1.50861e-163	1.1587e-162	5.67656e-164	4.55459e-164	-4.13746e-163	4.82115e-163	-9.5022e-164	-4.75846e-164	-6.04845e-164	-8.54865e-164	9.08439e-163	4.05374e-163	-1.67002e-163	5.25374e-165	-5.9862e-164	4.86781e-164	7.17165e-164	-2.02463e-163	7.25455e-163	8.12514e-163	-2.14094e-164	5.18931e-163	2.65278e-164	1.01647e-163	-1.03361e-162	-1.09565e-162	0
-4.22909e-163	1.19305e-164	1.01389e-163	4.8539e-163	1.50861e-163	1.1587e-162	5.67656e-164	4.55459e-164	-4.13746e-163	4.82115e-163	-9.5022e-164	-4.75846e-164	-6.04845e-164	-8.54865e-164	9.08439e-163	4.05374e-163	-1.67002e-163	5.25374e-165	-5.9862e-164	4.86781e-164	7.17165e-164	-2.02463e-163	7.25455e-163	8.12514e-163	-2.14094e-164	5.18931e-163	2.65278e-164	1.01647e-163	-1.03361e-162	-1.09565e-162	0
-4.22909e-163	1.19305e-164	1.01389e-163	4.8539e-163	1.50861e-163	1.1587e-162	5.67656e-164	4.55459e-164	-4.13746e-163	4.82115e-163	-9.5022e-164	-4.75846e-164	-6.04845e-164	-8.54865e-164	9.08439e-163	4.05374e-163	-1.67002e-163	5.25374e-165	-5.9862e-164	4.86781e-164	7.17165e-164	-2.02463e-163	7.25455e-163	8.12514e-163	-2.14094e-164	5.18931e-163	2.65278e-164	1.01647e-163	-1.03361e-162	-1.09565e-162	0
-4.22909e-163	1.19305e-164	1.01389e-163	4.8539e-163	1.50861e-163	1.1587e-162	5.67656e-164	4.55459e-164	-4.13746e-163	4.82115e-163	-9.5022e-164	-4.75846e-164	-6.04845e-164	-8.54865e-164	9.08439e-163	4.05374e-163	-1.67002e-163	5.25374e-165	-5.9862e-164	4.86781e-164	7.17165e-164	-2.02463e-163	7.25455e-163	8.12514e-163	-2.14094e-164	5.18931e-163	2.65278e-164	1.01647e-163	-1.03361e-162	-1.09565e-162	0
-4.22909e-163	1.19305e-164	1.01389e-163	4.8539e-163	1.50861e-163	1.1587e-162	5.67656e-164	4.55459e-164	-4.13746e-163	4.82115e-163	-9.5022e-164	-4.75846e-164	-6.04845e-164	-8.54865e-164	9.08439e-163	4.05374e-163	-1.67002e-163	5.25374e-165	-5.9862e-164	4.86781e-164	7.17165e-164	-2.02463e-163	7.25455e-163	8.12514e-163	-2.14094e-164	5.18931e-163	2.65278e-164	1.01647e-163	-1.03361e-162	-1.09565e-162	0
-4.22909e-163	1.19305e-164	1.01389e-163	4.8539e-163	1.50861e-163	1.1587e-162	5.67656e-164	4.55459e-164	-4.13746e-163	4.82115e-163	-9.5022e-164	-4.75846e-164	-6.04845e-164	-8.54865e-164	9.08439e-163	4.05374e-163	-1.67002e-163	5.25374e-165	-5.9862e-164	4.86781e-164	7.17165e-164	-2.02463e-163	7.25455e-163	8.12514e-163	-2.14094e-164	5.18931e-163	2.65278e-164	1.01647e-163	-1.03361e-162	-1.09565e-162	0
-4.22909e-163	1.19305e-164	1.01389e-163	4.8539e-163	1.50861e-163	1.1587e-162	5.67656e-164	4.55459e-164	-4.13746e-163	4.82115e-163	-9.5022e-164	-4.75846e-164	-6.04845e-164	-8.54865e-164	9.08439e-163	4.05374e-163	-1.67002e-163	5.25374e-165	-5.9862e-164	4.86781e-164	7.17165e-164	-2.02463e-163	7.25455e-163	8.12514e-163	-2.14094e-164	5.18931e-163	2.65278e-164	1.01647e-163	-1.03361e-162	-1.09565e-162	0
-4.22909e-163	1.19305e-164	1.01389e-163	4.8539e-163	1.50861e-163	1.1587e-162	5.67656e-164	4.55459e-164	-4.13746e-163	4.82115e-163	-9.5022e-164	-4.75846e-164	-6.04845e-164	-8.54865e-164	9.08439e-163	4.05374e-163	-1.67002e-163	5.25374e-165	-5.9862e-164	4.86781e-164	7.17165e-164	-2.02463e-163	7.25455e-163	8.12514e-163	-2.14094e-164	5.18931e-163	2.65278e-164	1.01647e-163	-1.03361e-162	-1.09565e-162	0
-4.22909e-163	1.19305e-164	1.01389e-163	4.8539e-163	1.50861e-163	1.1587e-162	5.67656e-164	4.55459e-164	-4.13746e-163	4.82115e-163	-9.5022e-164	-4.75846e-164	-6.04845e-164	-8.54865e-164	9.08439e-163	4.05374e-163	-1.67002e-163	5.25374e-165	-5.9862e-164	4.86781e-164	7.17165e-164	-2.02463e-163	7.25455e-163	8.12514e-163	-2.14094e-164	5.18931e-163	2.65278e-164	1.01647e-163	-1.03361e-162	-1.09565e-162	0
-4.22909e-163	1.19305e-164	1.01389e-163	4.8539e-163	1.50861e-163	1.1587e-162	5.67656e-164	4.55459e-164	-4.13746e-163	4.82115e-163	-9.5022e-164	-4.75846e-164	-6.04845e-164	-8.54865e-164	9.08439e-163	4.05374e-163	-1.67002e-163	5.25374e-165	-5.9862e-164	4.86781e-164	7.17165e-164	-2.02463e-163	7.25455e-163	8.12514e-163	-2.14094e-164	5.18931e-163	2.65278e-164	1.01647e-163	-1.03361e-162	-1.09565e-162	0
-4.22909e-163	1.19305e-164	1.01389e-163	4.8539e-163	1.50861e-163	1.1587e-162	5.67656e-164	4.55459e-164	-4.13746e-163	4.82115e-163	-9.5022e-164	-4.75846e-164	-6.04845e-164	-8.54865e-164	9.08439e-163	4.05374e-163	-1.67002e-163	5.25374e-165	-5.9862e-164	4.86781e-164	7.17165e-164	-2.02463e-163	7.25455e-163	8.12514e-163	-2.14094e-164	5.18931e-163	2.65278e-164	1.01647e-163	-1.03361e-162	-1.09565e-162	0
-4.22909e-163	1.19305e-164	1.01389e-163	4.8539e-163	1.50861e-163	1.1587e-162	5.67656e-164	4.55459e-164	-4.13746e-163	4.82115e-163	-9.5022e-164	-4.75846e-164	-6.04845e-164	-8.54865e-164	9.08439e-163	4.05374e-163	-1.67002e-163	5.25374e-165	-5.9862e-164	4.86781e-164	7.17165e-164	-2.02463e-163	7.25455e-163	8.12514e-163	-2.14094e-164	5.18931e-163	2.65278e-164	1.01647e-163	-1.03361e-162	-1.09565e-162	0
-4.22909e-163	1.19305e-164	1.01389e-163	4.8539e-163	1.50861e-163	1.1587e-162	5.67656e-164	4.55459e-164	-4.13746e-163	4.82115e-163	-9.5022e-164	-4.75846e-164	-6.04845e-164	-8.54865e-164	9.08439e-163	4.05374e-163	-1.67002e-163	5.25374e-165	-5.9862e-164	4.86781e-164	7.17165e-164	-2.02463e-163	7.25455e-163	8.12514e-163	-2.14094e-164	5.18931e-163	2.65278e-164	1.01647e-163	-1.03361e-162	-1.09565e-162	0
-4.22909e-163	1.19305e-164	1.01389e-163	4.8539e-163	1.50861e-163	1.1587e-162	5.67656e-164	4.55459e-164	-4.13746e-163	4.82115e-163	-9.5022e-164	-4.75846e-164	-6.04845e-164	-8.54865e-164	9.08439e-163	4.05374e-163	-1.67002e-163	5.25374e-165	-5.9862e-164	4.86781e-164	7.17165e-164	-2.02463e-163	7.25455e-163	8.12514e-163	-2.14094e-164	5.18931e-163	2.65278e-164	1.01647e-163	-1.03361e-162	-1.09565e-162	0
-4.22909e-163	1.19305e-164	1.01389e-163	4.8539e-163	1.50861e-163	1.1587e-162	5.67656e-164	4.55459e-164	-4.13746e-163	4.82115e-163	-9.5022e-164	-4.75846e-164	-6.04845e-164	-8.54865e-164	9.08439e-163	4.05374e-163	-1.67002e-163	5.25374e-165	-5.9862e-164	4.86781e-164	7.17165e-164	-2.02463e-163	7.25455e-163	8.12514e-163	-2.14094e-164	5.18931e-163	2.65278e-164	1.01647e-163	-1.03361e-162	-1.09565e-162	0
-4.22909e-163	1.19305e-164	1.01389e-163	4.8539e-163	1.50861e-163	1.1587e-162	5.67656e-164	4.55459e-164	-4.13746e-163	4.82115e-163	-9.5022e-164	-4.75846e-164	-6.04845e-164	-8.54865e-164	9.08439e-163	4.05374e-163	-1.67002e-163	5.25374e-165	-5.9862e-164	4.86781e-164	7.17165e-164	-2.02463e-163	7.25455e-163	8.12514e-163	-2.14094e-164	5.18931e-163	2.65278e-164	1.01647e-163	-1.03361e-162	-1.09565e-162	0
-4.22909e-163	1.19305e-164	1.01389e-163	4.8539e-163	1.50861e-163	1.1587e-162	5.67656e-164	4.55459e-164	-4.13746e-163	4.82115e-163	-9.5022e-164	-4.75846e-164	-6.04845e-164	-8.54865e-164	9.08439e-163	4.05374e-163	-1.67002e-163	5.25374e-165	-5.9862e-164	4.86781e-164	7.17165e-164	-2.02463e-163	7.25455e-163	8.12514e-163	-2.14094e-164	5.18931e-163	2.65278e-164	1.01647e-163	-1.03361e-162	-1.09565e-162	0
-4.22909e-163	1.19305e-164	1.01389e-163	4.8539e-163	1.50861e-163	1.1587e-162	5.67656e-164	4.55459e-164	-4.13746e-163	4.82115e-163	-9.5022e-164	-4.75846e-164	-6.04845e-164	-8.54865e-164	9.08439e-163	4.05374e-163	-1.67002e-163	5.25374e-165	-5.9862e-164	4.86781e-164	7.17165e-164	-2.02463e-163	7.25455e-163	8.12514e-163	-2.14094e-164	5.18931e-163	2.65278e-164	1.01647e-163	-1.03361e-162	-1.09565e-162	0
-4.22909e-163	1.19305e-164	1.01389e-163	4.8539e-163	1.50861e-163	1.1587e-162	5.67656e-164	4.55459e-164	-4.13746e-163	4.82115e-163	-9.5022e-164	-4.75846e-164	-6.04845e-164	-8.54865e-164	9.08439e-163	4.05374e-163	-1.67002e-163	5.25374e-165	-5.9862e-164	4.86781e-164	7.17165e-164	-2.02463e-163	7.25455e-163	8.12514e-163	-2.14094e-164	5.18931e-163	2.65278e-164	1.01647e-163	-1.03361e-162	-1.09565e-162	0
-4.22909e-163	1.19305e-164	1.01389e-163	4.8539e-163	1.50861e-163	1.1587e-162	5.67656e-164	4.55459e-164	-4.13746e-163	4.82115e-163	-9.5022e-164	-4.75846e-164	-6.04845e-164	-8.54865e-164	9.08439e-163	4.05374e-163	-1.67002e-163	5.25374e-165	-5.9862e-164	4.86781e-164	7.17165e-164	-2.02463e-163	7.25455e-163	8.12514e-163	-2.14094e-164	5.18931e-163	2.65278e-164	1.01647e-163	-1.03361e-162	-1.09565e-162	0
-4.22909e-163	1.19305e-164	1.01389e-163	4.8539e-163	1.50861e-163	1.1587e-162	5.67656e-164	4.55459e-164	-4.13746e-163	4.82115e-163	-9.5022e-164	-4.75846e-164	-6.04845e-164	-8.54865e-164	9.08439e-163	4.05374e-163	-1.67002e-163	5.25374e-165	-5.9862e-164	4.86781e-164	7.17165e-164	-2.02463e-163	7.25455e-163	8.12514e-163	-2.14094e-164	5.18931e-163	2.65278e-164	1.01647e-163	-1.03361e-162	-1.09565e-162	0
-4.22909e-163	1.19305e-164	1.01389e-163	4.8539e-163	1.50861e-163	1.1587e-162	5.67656e-164	4.55459e-164	-4.13746e-163	4.82115e-163	-9.5022e-164	-4.75846e-164	-6.04845e-164	-8.54865e-164	9.08439e-163	4.05374e-163	-1.67002e-163	5.25374e-165	-5.9862e-164	4.86781e-164	7.17165e-164	-2.02463e-163	7.25455e-163	8.12514e-163	-2.14094e-164	5.18931e-163	2.65278e-164	1.01647e-163	-1.03361e-162	-1.09565e-162	0
-4.22909e-163	1.19305e-164	1.01389e-163	4.8539e-163	1.50861e-163	1.1587e-162	5.67656e-164	4.55459e-164	-4.13746e-163	4.82115e-163	-9.5022e-164	-4.75846e-164	-6.04845e-164	-8.54865e-164	9.08439e-163	4.05374e-163	-1.67002e-163	5.25374e-165	-5.9862e-164	4.86781e-164	7.17165e-164	-2.02463e-163	7.25455e-163	8.12514e-163	-2.14094e-164	5.18931e-163	2.65278e-164	1.01647e-163	-1.03361e-162	-1.09565e-162	0
-4.22909e-163	1.19305e-164	1.01389e-163	4.8539e-163	1.50861e-163	1.1587e-162	5.67656e-164	4.55459e-164	-4.13746e-163	4.82115e-163	-9.5022e-164	-4.75846e-164	-6.04845e-164	-8.54865e-164	9.08439e-163	4.05374e-163	-1.67002e-163	5.25374e-165	-5.9862e-164	4.86781e-164	7.17165e-164	-2.02463e-163	7.25455e-163	8.12514e-163	-2.14094e-164	5.18931e-163	2.65278e-164	1.01647e-163	-1.03361e-162	-1.09565e-162	0
-4.22909e-163	1.19305e-164	1.01389e-163	4.8539e-163	1.50861e-163	1.1587e-162	5.67656e-164	4.55459e-164	-4.13746e-163	4.82115e-163	-9.5022e-164	-4.75846e-164	-6.04845e-164	-8.54865e-164	9.08439e-163	4.05374e-163	-1.67002e-163	5.25374e-165	-5.9862e-164	4.86781e-164	7.17165e-164	-2.02463e-163	7.25455e-163	8.12514e-163	-2.14094e-164	5.18931e-163	2.65278e-164	1.01647e-163	-1.03361e-162	-1.09565e-162	0
-4.22909e-163	1.19305e-164	1.01389e-163	4.8539e-163	1.50861e-163	1.1587e-162	5.67656e-164	4.55459e-164	-4.13746e-163	4.82115e-163	-9.5022e-164	-4.75846e-164	-6.04845e-164	-8.54865e-164	9.08439e-163	4.05374e-163	-1.67002e-163	5.25374e-165	-5.9862e-164	4.86781e-164	7.17165e-164	-2.02463e-163	7.25455e-163	8.12514e-163	-2.14094e-164	5.18931e-163	2.65278e-164	1.01647e-163	-1.03361e-162	-1.09565e-162	0
-4.22909e-163	1.19305e-164	1.01389e-163	4.8539e-163	1.50861e-163	1.1587e-162	5.67656e-164	4.55459e-164	-4.13746e-163	4.82115e-163	-9.5022e-164	-4.75846e-164	-6.04845e-164	-8.54865e-164	9.08439e-163	4.05374e-163	-1.67002e-163	5.25374e-165	-5.9862e-164	4.86781e-164	7.17165e-164	-2.02463e-163	7.25455e-163	8.12514e-163	-2.14094e-164	5.18931e-163	2.65278e-164	1.01647e-163	-1.03361e-162	-1.09565e-162	0
-4.22909e-163	1.19305e-164	1.01389e-163	4.8539e-163	1.50861e-163	1.1587e-162	5.67656e-164	4.55459e-164	-4.13746e-163	4.82115e-163	-9.5022e-164	-4.75846e-164	-6.04845e-164	-8.54865e-164	9.08439e-163	4.05374e-163	-1.67002e-163	5.25374e-165	-5.9862e-164	4.86781e-164	7.17165e-164	-2.02463e-163	7.25455e-163	8.12514e-163	-2.14094e-164	5.18931e-163	2.65278e-164	1.01647e-163	-1.03361e-162	-1.09565e-162	0
-4.22909e-163	1.19305e-164	1.01389e-163	4.8539e-163	1.50861e-163	1.1587e-162	5.67656e-164	4.55459e-164	-4.13746e-163	4.82115e-163	-9.5022e-164	-4.75846e-164	-6.04845e-164	-8.54865e-164	9.08439e-163	4.05374e-163	-1.67002e-163	5.25374e-165	-5.9862e-164	4.86781e-164	7.17165e-164	-2.02463e-163	7.25455e-163	8.12514e-163	-2.14094e-164	5.18931e-163	2.65278e-164	1.01647e-163	-1.03361e-162	-1.09565e-162	0
-4.22909e-163	1.19305e-164	1.01389e-163	4.8539e-163	1.50861e-163	1.1587e-162	5.67656e-164	4.55459e-164	-4.13746e-163	4.82115e-163	-9.5022e-164	-4.75846e-164	-6.04845e-164	-8.54865e-164	9.08439e-163	4.05374e-163	-1.67002e-163	5.25374e-165	-5.9862e-164	4.86781e-164	7.17165e-164	-2.02463e-163	7.25455e-163	8.12514e-163	-2.14094e-164	5.18931e-163	2.65278e-164	1.01647e-163	-1.03361e-162	-1.09565e-162	0
-4.22909e-163	1.19305e-164	1.01389e-163	4.8539e-163	1.50861e-163	1.1587e-162	5.67656e-164	4.55459e-164	-4.13746e-163	4.82115e-163	-9.5022e-164	-4.75846e-164	-6.04845e-164	-8.54865e-164	9.08439e-163	4.05374e-163	-1.67002e-163	5.25374e-165	-5.9862e-164	4.86781e-164	7.17165e-164	-2.02463e-163	7.25455e-163	8.12514e-163	-2.14094e-164	5.18931e-163	2.65278e-164	1.01647e-163	-1.03361e-162	-1.09565e-162	0
-4.22909e-163	1.19305e-164	1.01389e-163	4.8539e-163	1.50861e-163	1.1587e-162	5.67656e-164	4.55459e-164	-4.13746e-163	4.82115e-163	-9.5022e-164	-4.75846e-164	-6.04845e-164	-8.54865e-164	9.08439e-163	4.05374e-163	-1.67002e-163	5.25374e-165	-5.9862e-164	4.86781e-164	7.17165e-164	-2.02463e-163	7.25455e-163	8.12514e-163	-2.14094e-164	5.18931e-163	2.65278e-164	1.01647e-163	-1.03361e-162	-1.09565e-162	0
-4.22909e-163	1.19305e-164	1.01389e-163	4.8539e-163	1.50861e-163	1.1587e-162	5.67656e-164	4.55459e-164	-4.13746e-163	4.82115e-163	-9.5022e-164	-4.75846e-164	-6.04845e-164	-8.54865e-164	9.08439e-163	4.05374e-163	-1.67002e-163	5.25374e-165	-5.9862e-164	4.86781e-164	7.17165e-164	-2.02463e-163	7.25455e-163	8.12514e-163	-2.14094e-164	5.18931e-163	2.65278e-164	1.01647e-163	-1.03361e-162	-1.09565e-162	0
-4.22909e-163	1.19305e-164	1.01389e-163	4.8539e-163	1.50861e-163	1.1587e-162	5.67656e-164	4.55459e-164	-4.13746e-163	4.82115e-163	-9.5022e-164	-4.75846e-164	-6.04845e-164	-8.54865e-164	9.08439e-163	4.05374e-163	-1.67002e-163	5.25374e-165	-5.9862e-164	4.86781e-164	7.17165e-164	-2.02463e-163	7.25455e-163	8.12514e-163	-2.14094e-164	5.18931e-163	2.65278e-164	1.01647e-163	-1.03361e-162	-1.09565e-162	0
-4.22909e-163	1.19305e-164	1.01389e-163	4.8539e-163	1.50861e-163	1.1587e-162	5.67656e-164	4.55459e-164	-4.13746e-163	4.82115e-163	-9.5022e-164	-4.75846e-164	-6.04845e-164	-8.54865e-164	9.08439e-163	4.05374e-163	-1.67002e-163	5.25374e-165	-5.9862e-164	4.86781e-164	7.17165e-164	-2.02463e-163	7.25455e-163	8.12514e-163	-2.14094e-164	5.18931e-163	2.65278e-164	1.01647e-163	-1.03361e-162	-1.09565e-162	0
-4.22909e-163	1.19305e-164	1.01389e-163	4.8539e-163	1.50861e-163	1.1587e-162	5.67656e-164	4.55459e-164	-4.13746e-163	4.82115e-163	-9.5022e-164	-4.75846e-164	-6.04845e-164	-8.54865e-164	9.08439e-163	4.05374e-163	-1.67002e-163	5.25374e-165	-5.9862e-164	4.86781e-164	7.17165e-164	-2.02463e-163	7.25455e-163	8.12514e-163	-2.14094e-164	5.18931e-163	2.65278e-164	1.01647e-163	-1.03361e-162	-1.09565e-162	0
-4.22909e-163	1.19305e-164	1.01389e-163	4.8539e-163	1.50861e-163	1.1587e-162	5.67656e-164	4.55459e-164	-4.13746e-163	4.82115e-163	-9.5022e-164	-4.75846e-164	-6.04845e-164	-8.54865e-164	9.08439e-163	4.05374e-163	-1.67002e-163	5.25374e-165	-5.9862e-164	4.86781e-164	7.17165e-164	-2.02463e-163	7.25455e-163	8.12514e-163	-2.14094e-164	5.18931e-163	2.65278e-164	1.01647e-163	-1.03361e-162	-1.09565e-162	0
-4.22909e-163	1.19305e-164	1.01389e-163	4.8539e-163	1.50861e-163	1.1587e-162	5.67656e-164	4.55459e-164	-4.13746e-163	4.82115e-163	-9.5022e-164	-4.75846e-164	-6.04845e-164	-8.54865e-164	9.08439e-163	4.05374e-163	-1.67002e-163	5.25374e-165	-5.9862e-164	4.86781e-164	7.17165e-164	-2.02463e-163	7.25455e-163	8.12514e-163	-2.14094e-164	5.18931e-163	2.65278e-164	1.01647e-163	-1.03361e-162	-1.09565e-162	0
-4.22909e-163	1.19305e-164	1.01389e-163	4.8539e-163	1.50861e-163	1.1587e-162	5.67656e-164	4.55459e-164	-4.13746e-163	4.82115e-163	-9.5022e-164	-4.75846e-164	-6.04845e-164	-8.54865e-164	9.08439e-163	4.05374e-163	-1.67002e-163	5.25374e-165	-5.9862e-164	4.86781e-164	7.17165e-164	-2.02463e-163	7.25455e-163	8.12514e-163	-2.14094e-164	5.18931e-163	2.65278e-164	1.01647e-163	-1.03361e-162	-1.09565e-162	0
-4.22909e-163	1.19305e-164	1.01389e-163	4.8539e-163	1.50861e-163	1.1587e-162	5.67656e-164	4.55459e-164	-4.13746e-163	4.82115e-163	-9.5022e-164	-4.75846e-164	-6.04845e-164	-8.54865e-164	9.08439e-163	4.05374e-163	-1.67002e-163	5.25374e-165	-5.9862e-164	4.86781e-164	7.17165e-164	-2.02463e-163	7.25455e-163	8.12514e-163	-2.14094e-164	5.18931e-163	2.65278e-164	1.01647e-163	-1.03361e-162	-1.09565e-162	0
-4.22909e-163	1.19305e-164	1.01389e-163	4.8539e-163	1.50861e-163	1.1587e-162	5.67656e-164	4.55459e-164	-4.13746e-163	4.82115e-163	-9.5022e-164	-4.75846e-164	-6.04845e-164	-8.54865e-164	9.08439e-163	4.05374e-163	-1.67002e-163	5.25374e-165	-5.9862e-164	4.86781e-164	7.17165e-164	-2.02463e-163	7.25455e-163	8.12514e-163	-2.14094e-164	5.18931e-163	2.65278e-164	1.01647e-163	-1.03361e-162	-1.09565e-162	0
-4.22909e-163	1.19305e-164	1.01389e-163	4.8539e-163	1.50861e-163	1.1587e-162	5.67656e-164	4.55459e-164	-4.13746e-163	4.82115e-163	-9.5022e-164	-4.75846e-164	-6.04845e-164	-8.54865e-164	9.08439e-163	4.05374e-163	-1.67002e-163	5.25374e-165	-5.9862e-164	4.86781e-164	7.17165e-164	-2.02463e-163	7.25455e-163	8.12514e-163	-2.14094e-164	5.18931e-163	2.65278e-164	1.01647e-163	-1.03361e-162	-1.09565e-162	0
-4.22909e-163	1.19305e-164	1.01389e-163	4.8539e-163	1.50861e-163	1.1587e-162	5.67656e-164	4.55459e-164	-4.13746e-163	4.82115e-163	-9.5022e-164	-4.75846e-164	-6.04845e-164	-8.54865e-164	9.08439e-163	4.05374e-163	-1.67002e-163	5.25374e-165	-5.9862e-164	4.86781e-164	7.17165e-164	-2.02463e-163	7.25455e-163	8.12514e-163	-2.14094e-164	5.18931e-163	2.65278e-164	1.01647e-163	-1.03361e-162	-1.09565e-162	0
-4.22909e-163	1.19305e-164	1.01389e-163	4.8539e-163	1.50861e-163	1.1587e-162	5.67656e-164	4.55459e-164	-4.13746e-163	4.82115e-163	-9.5022e-164	-4.75846e-164	-6.04845e-164	-8.54865e-164	9.08439e-163	4.05374e-163	-1.67002e-163	5.25374e-165	-5.9862e-164	4.86781e-164	7.17165e-164	-2.02463e-163	7.25455e-163	8.12514e-163	-2.14094e-164	5.18931e-163	2.65278e-164	1.01647e-163	-1.03361e-162	-1.09565e-162	0
-4.22909e-163	1.19305e-164	1.01389e-163	4.8539e-163	1.50861e-163	1.1587e-162	5.67656e-164	4.55459e-164	-4.13746e-163	4.82115e-163	-9.5022e-164	-4.75846e-164	-6.04845e-164	-8.54865e-164	9.08439e-163	4.05374e-163	-1.67002e-163	5.25374e-165	-5.9862e-164	4.86781e-164	7.17165e-164	-2.02463e-163	7.25455e-163	8.12514e-163	-2.14094e-164	5.18931e-163	2.65278e-164	1.01647e-163	-1.03361e-162	-1.09565e-162	0
-4.22909e-163	1.19305e-164	1.01389e-163	4.8539e-163	1.50861e-163	1.1587e-162	5.67656e-164	4.55459e-164	-4.13746e-163	4.82115e-163	-9.5022e-164	-4.75846e-164	-6.04845e-164	-8.54865e-164	9.08439e-163	4.05374e-163	-1.67002e-163	5.25374e-165	-5.9862e-164	4.86781e-164	7.17165e-164	-2.02463e-163	7.25455e-163	8.12514e-163	-2.14094e-164	5.18931e-163	2.65278e-164	1.01647e-163	-1.03361e-162	-1.09565e-162	0
-4.22909e-163	1.19305e-164	1.01389e-163	4.8539e-163	1.50861e-163	1.1587e-162	5.67656e-164	4.55459e-164	-4.13746e-163	4.82115e-163	-9.5022e-164	-4.75846e-164	-6.04845e-164	-8.54865e-164	9.08439e-163	4.05374e-163	-1.67002e-163	5.25374e-165	-5.9862e-164	4.86781e-164	7.17165e-164	-2.02463e-163	7.25455e-163	8.12514e-163	-2.14094e-164	5.18931e-163	2.65278e-164	1.01647e-163	-1.03361e-162	-1.09565e-162	0
-4.22909e-163	1.19305e-164	1.01389e-163	4.8539e-163	1.50861e-163	1.1587e-162	5.67656e-164	4.55459e-164	-4.13746e-163	4.82115e-163	-9.5022e-164	-4.75846e-164	-6.04845e-164	-8.54865e-164	9.08439e-163	4.05374e-163	-1.67002e-163	5.25374e-165	-5.9862e-164	4.86781e-164	7.17165e-164	-2.02463e-163	7.25455e-163	8.12514e-163	-2.14094e-164	5.18931e-163	2.65278e-164	1.01647e-163	-1.03361e-162	-1.09565e-162	0
-4.22909e-163	1.19305e-164	1.01389e-163	4.8539e-163	1.50861e-163	1.1587e-162	5.67656e-164	4.55459e-164	-4.13746e-163	4.82115e-163	-9.5022e-164	-4.75846e-164	-6.04845e-164	-8.54865e-164	9.08439e-163	4.05374e-163	-1.67002e-163	5.25374e-165	-5.9862e-164	4.86781e-164	7.17165e-164	-2.02463e-163	7.25455e-163	8.12514e-163	-2.14094e-164	5.18931e-163	2.65278e-164	1.01647e-163	-1.03361e-162	-1.09565e-162	0
-4.22909e-163	1.19305e-164	1.01389e-163	4.8539e-163	1.50861e-163	1.1587e-162	5.67656e-164	4.55459e-164	-4.13746e-163	4.82115e-163	-9.5022e-164	-4.75846e-164	-6.04845e-164	-8.54865e-164	9.08439e-163	4.05374e-163	-1.67002e-163	5.25374e-165	-5.9862e-164	4.86781e-164	7.17165e-164	-2.02463e-163	7.25455e-163	8.12514e-163	-2.14094e-164	5.18931e-163	2.65278e-164	1.01647e-163	-1.03361e-162	-1.09565e-162	0
-4.22909e-163	1.19305e-164	1.01389e-163	4.8539e-163	1.50861e-163	1.1587e-162	5.67656e-164	4.55459e-164	-4.13746e-163	4.82115e-163	-9.5022e-164	-4.75846e-164	-6.04845e-164	-8.54865e-164	9.08439e-163	4.05374e-163	-1.67002e-163	5.25374e-165	-5.9862e-164	4.86781e-164	7.17165e-164	-2.02463e-163	7.25455e-163	8.12514e-163	-2.14094e-164	5.18931e-163	2.65278e-164	1.01647e-163	-1.03361e-162	-1.09565e-162	0
-4.22909e-163	1.19305e-164	1.01389e-163	4.8539e-163	1.50861e-163	1.1587e-162	5.67656e-164	4.55459e-164	-4.13746e-163	4.82115e-163	-9.5022e-164	-4.75846e-164	-6.04845e-164	-8.54865e-164	9.08439e-163	4.05374e-163	-1.67002e-163	5.25374e-165	-5.9862e-164	4.86781e-164	7.17165e-164	-2.02463e-163	7.25455e-163	8.12514e-163	-2.14094e-164	5.18931e-163	2.65278e-164	1.01647e-163	-1.03361e-162	-1.09565e-162	0
-4.22909e-163	1.19305e-164	1.01389e-163	4.8539e-163	1.50861e-163	1.1587e-162	5.67656e-164	4.55459e-164	-4.13746e-163	4.82115e-163	-9.5022e-164	-4.75846e-164	-6.04845e-164	-8.54865e-164	9.08439e-163	4.05374e-163	-1.67002e-163	5.25374e-165	-5.9862e-164	4.86781e-164	7.17165e-164	-2.02463e-163	7.25455e-163	8.12514e-163	-2.14094e-164	5.18931e-163	2.65278e-164	1.01647e-163	-1.03361e-162	-1.09565e-162	0
-4.22909e-163	1.19305e-164	1.01389e-163	4.8539e-163	1.50861e-163	1.1587e-162	5.67656e-164	4.55459e-164	-4.13746e-163	4.82115e-163	-9.5022e-164	-4.75846e-164	-6.04845e-164	-8.54865e-164	9.08439e-163	4.05374e-163	-1.67002e-163	5.25374e-165	-5.9862e-164	4.86781e-164	7.17165e-164	-2.02463e-163	7.25455e-163	8.12514e-163	-2.14094e-164	5.18931e-163	2.65278e-164	1.01647e-163	-1.03361e-162	-1.09565e-162	0
-4.22909e-163	1.19305e-164	1.01389e-163	4.8539e-163	1.50861e-163	1.1587e-162	5.67656e-164	4.55459e-164	-4.13746e-163	4.82115e-163	-9.5022e-164	-4.75846e-164	-6.04845e-164	-8.54865e-164	9.08439e-163	4.05374e-163	-1.67002e-163	5.25374e-165	-5.9862e-164	4.86781e-164	7.17165e-164	-2.02463e-163	7.25455e-163	8.12514e-163	-2.14094e-164	5.18931e-163	2.65278e-164	1.01647e-163	-1.03361e-162	-1.09565e-162	0
-4.22909e-163	1.19305e-164	1.01389e-163	4.8539e-163	1.50861e-163	1.1587e-162	5.67656e-164	4.55459e-164	-4.13746e-163	4.82115e-163	-9.5022e-164	-4.75846e-164	-6.04845e-164	-8.54865e-164	9.08439e-163	4.05374e-163	-1.67002e-163	5.25374e-165	-5.9862e-164	4.86781e-164	7.17165e-164	-2.02463e-163	7.25455e-163	8.12514e-163	-2.14094e-164	5.18931e-163	2.65278e-164	1.01647e-163	-1.03361e-162	-1.09565e-162	0
-4.22909e-163	1.19305e-164	1.01389e-163	4.8539e-163	1.50861e-163	1.1587e-162	5.67656e-164	4.55459e-164	-4.13746e-163	4.82115e-163	-9.5022e-164	-4.75846e-164	-6.04845e-164	-8.54865e-164	9.08439e-163	4.05374e-163	-1.67002e-163	5.25374e-165	-5.9862e-164	4.86781e-164	7.17165e-164	-2.02463e-163	7.25455e-163	8.12514e-163	-2.14094e-164	5.18931e-163	2.65278e-164	1.01647e-163	-1.03361e-162	-1.09565e-162	0
-4.22909e-163	1.19305e-164	1.01389e-163	4.8539e-163	1.50861e-163	1.1587e-162	5.67656e-164	4.55459e-164	-4.13746e-163	4.82115e-163	-9.5022e-164	-4.75846e-164	-6.04845e-164	-8.54865e-164	9.08439e-163	4.05374e-163	-1.67002e-163	5.25374e-165	-5.9862e-164	4.86781e-164	7.17165e-164	-2.02463e-163	7.25455e-163	8.12514e-163	-2.14094e-164	5.18931e-163	2.65278e-164	1.01647e-163	-1.03361e-162	-1.09565e-162	0
-4.22909e-163	1.19305e-164	1.01389e-163	4.8539e-163	1.50861e-163	1.1587e-162	5.67656e-164	4.55459e-164	-4.13746e-163	4.82115e-163	-9.5022e-164	-4.75846e-164	-6.04845e-164	-8.54865e-164	9.08439e-163	4.05374e-163	-1.67002e-163	5.25374e-165	-5.9862e-164	4.86781e-164	7.17165e-164	-2.02463e-163	7.25455e-163	8.12514e-163	-2.14094e-164	5.18931e-163	2.65278e-164	1.01647e-163	-1.03361e-162	-1.09565e-162	0
-4.22909e-163	1.19305e-164	1.01389e-163	4.8539e-163	1.50861e-163	1.1587e-162	5.67656e-164	4.55459e-164	-4.13746e-163	4.82115e-163	-9.5022e-164	-4.75846e-164	-6.04845e-164	-8.54865e-164	9.08439e-163	4.05374e-163	-1.67002e-163	5.25374e-165	-5.9862e-164	4.86781e-164	7.17165e-164	-2.02463e-163	7.25455e-163	8.12514e-163	-2.14094e-164	5.18931e-163	2.65278e-164	1.01647e-163	-1.03361e-162	-1.09565e-162	0
-4.22909e-163	1.19305e-164	1.01389e-163	4.8539e-163	1.50861e-163	1.1587e-162	5.67656e-164	4.55459e-164	-4.13746e-163	4.82115e-163	-9.5022e-164	-4.75846e-164	-6.04845e-164	-8.54865e-164	9.08439e-163	4.05374e-163	-1.67002e-163	5.25374e-165	-5.9862e-164	4.86781e-164	7.17165e-164	-2.02463e-163	7.25455e-163	8.12514e-163	-2.14094e-164	5.18931e-163	2.65278e-164	1.01647e-163	-1.03361e-162	-1.09565e-162	0
-4.22909e-163	1.19305e-164	1.01389e-163	4.8539e-163	1.50861e-163	1.1587e-162	5.67656e-164	4.55459e-164	-4.13746e-163	4.82115e-163	-9.5022e-164	-4.75846e-164	-6.04845e-164	-8.54865e-164	9.08439e-163	4.05374e-163	-1.67002e-163	5.25374e-165	-5.9862e-164	4.86781e-164	7.17165e-164	-2.02463e-163	7.25455e-163	8.12514e-163	-2.14094e-164	5.18931e-163	2.65278e-164	1.01647e-163	-1.03361e-162	-1.09565e-162	0
-4.22909e-163	1.19305e-164	1.01389e-163	4.8539e-163	1.50861e-163	1.1587e-162	5.67656e-164	4.55459e-164	-4.13746e-163	4.82115e-163	-9.5022e-164	-4.75846e-164	-6.04845e-164	-8.54865e-164	9.08439e-163	4.05374e-163	-1.67002e-163	5.25374e-165	-5.9862e-164	4.86781e-164	7.17165e-164	-2.02463e-163	7.25455e-163	8.12514e-163	-2.14094e-164	5.18931e-163	2.65278e-164	1.01647e-163	-1.03361e-162	-1.09565e-162	0
-4.22909e-163	1.19305e-164	1.01389e-163	4.8539e-163	1.50861e-163	1.1587e-162	5.67656e-164	4.55459e-164	-4.13746e-163	4.82115e-163	-9.5022e-164	-4.75846e-164	-6.04845e-164	-8.54865e-164	9.08439e-163	4.05374e-163	-1.67002e-163	5.25374e-165	-5.9862e-164	4.86781e-164	7.17165e-164	-2.02463e-163	7.25455e-163	8.12514e-163	-2.14094e-164	5.18931e-163	2.65278e-164	1.01647e-163	-1.03361e-162	-1.09565e-162	0
-4.22909e-163	1.19305e-164	1.01389e-163	4.8539e-163	1.50861e-163	1.1587e-162	5.67656e-164	4.55459e-164	-4.13746e-163	4.82115e-163	-9.5022e-164	-4.75846e-164	-6.04845e-164	-8.54865e-164	9.08439e-163	4.05374e-163	-1.67002e-163	5.25374e-165	-5.9862e-164	4.86781e-164	7.17165e-164	-2.02463e-163	7.25455e-163	8.12514e-163	-2.14094e-164	5.18931e-163	2.65278e-164	1.01647e-163	-1.03361e-162	-1.09565e-162	0
-4.22909e-163	1.19305e-164	1.01389e-163	4.8539e-163	1.50861e-163	1.1587e-162	5.67656e-164	4.55459e-164	-4.13746e-163	4.82115e-163	-9.5022e-164	-4.75846e-164	-6.04845e-164	-8.54865e-164	9.08439e-163	4.05374e-163	-1.67002e-163	5.25374e-165	-5.9862e-164	4.86781e-164	7.17165e-164	-2.02463e-163	7.25455e-163	8.12514e-163	-2.14094e-164	5.18931e-163	2.65278e-164	1.01647e-163	-1.03361e-162	-1.09565e-162	0
-4.22909e-163	1.19305e-164	1.01389e-163	4.8539e-163	1.50861e-163	1.1587e-162	5.67656e-164	4.55459e-164	-4.13746e-163	4.82115e-163	-9.5022e-164	-4.75846e-164	-6.04845e-164	-8.54865e-164	9.08439e-163	4.05374e-163	-1.67002e-163	5.25374e-165	-5.9862e-164	4.86781e-164	7.17165e-164	-2.02463e-163	7.25455e-163	8.12514e-163	-2.14094e-164	5.18931e-163	2.65278e-164	1.01647e-163	-1.03361e-162	-1.09565e-162	0
-4.22909e-163	1.19305e-164	1.01389e-163	4.8539e-163	1.50861e-163	1.1587e-162	5.67656e-164	4.55459e-164	-4.13746e-163	4.82115e-163	-9.5022e-164	-4.75846e-164	-6.04845e-164	-8.54865e-164	9.08439e-163	4.05374e-163	-1.67002e-163	5.25374e-165	-5.9862e-164	4.86781e-164	7.17165e-164	-2.02463e-163	7.25455e-163	8.12514e-163	-2.14094e-164	5.18931e-163	2.65278e-164	1.01647e-163	-1.03361e-162	-1.09565e-162	0
-4.22909e-163	1.19305e-164	1.01389e-163	4.8539e-163	1.50861e-163	1.1587e-162	5.67656e-164	4.55459e-164	-4.13746e-163	4.82115e-163	-9.5022e-164	-4.75846e-164	-6.04845e-164	-8.54865e-164	9.08439e-163	4.05374e-163	-1.67002e-163	5.25374e-165	-5.9862e-164	4.86781e-164	7.17165e-164	-2.02463e-163	7.25455e-163	8.12514e-163	-2.14094e-164	5.18931e-163	2.65278e-164	1.01647e-163	-1.03361e-162	-1.09565e-162	0
-4.22909e-163	1.19305e-164	1.01389e-163	4.8539e-163	1.50861e-163	1.1587e-162	5.67656e-164	4.55459e-164	-4.13746e-163	4.82115e-163	-9.5022e-164	-4.75846e-164	-6.04845e-164	-8.54865e-164	9.08439e-163	4.05374e-163	-1.67002e-163	5.25374e-165	-5.9862e-164	4.86781e-164	7.17165e-164	-2.02463e-163	7.25455e-163	8.12514e-163	-2.14094e-164	5.18931e-163	2.65278e-164	1.01647e-163	-1.03361e-162	-1.09565e-162	0
-4.22909e-163	1.19305e-164	1.01389e-163	4.8539e-163	1.50861e-163	1.1587e-162	5.67656e-164	4.55459e-164	-4.13746e-163	4.82115e-163	-9.5022e-164	-4.75846e-164	-6.04845e-164	-8.54865e-164	9.08439e-163	4.05374e-163	-1.67002e-163	5.25374e-165	-5.9862e-164	4.86781e-164	7.17165e-164	-2.02463e-163	7.25455e-163	8.12514e-163	-2.14094e-164	5.18931e-163	2.65278e-164	1.01647e-163	-1.03361e-162	-1.09565e-162	0
-4.22909e-163	1.19305e-164	1.01389e-163	4.8539e-163	1.50861e-163	1.1587e-162	5.67656e-164	4.55459e-164	-4.13746e-163	4.82115e-163	-9.5022e-164	-4.75846e-164	-6.04845e-164	-8.54865e-164	9.08439e-163	4.05374e-163	-1.67002e-163	5.25374e-165	-5.9862e-164	4.86781e-164	7.17165e-164	-2.02463e-163	7.25455e-163	8.12514e-163	-2.14094e-164	5.18931e-163	2.65278e-164	1.01647e-163	-1.03361e-162	-1.09565e-162	0
-4.22909e-163	1.19305e-164	1.01389e-163	4.8539e-163	1.50861e-163	1.1587e-162	5.67656e-164	4.55459e-164	-4.13746e-163	4.82115e-163	-9.5022e-164	-4.75846e-164	-6.04845e-164	-8.54865e-164	9.08439e-163	4.05374e-163	-1.67002e-163	5.25374e-165	-5.9862e-164	4.86781e-164	7.17165e-164	-2.02463e-163	7.25455e-163	8.12514e-163	-2.14094e-164	5.18931e-163	2.65278e-164	1.01647e-163	-1.03361e-162	-1.09565e-162	0
-4.22909e-163	1.19305e-164	1.01389e-163	4.8539e-163	1.50861e-163	1.1587e-162	5.67656e-164	4.55459e-164	-4.13746e-163	4.82115e-163	-9.5022e-164	-4.75846e-164	-6.04845e-164	-8.54865e-164	9.08439e-163	4.05374e-163	-1.67002e-163	5.25374e-165	-5.9862e-164	4.86781e-164	7.17165e-164	-2.02463e-163	7.25455e-163	8.12514e-163	-2.14094e-164	5.18931e-163	2.65278e-164	1.01647e-163	-1.03361e-162	-1.09565e-162	0
-4.22909e-163	1.19305e-164	1.01389e-163	4.8539e-163	1.50861e-163	1.1587e-162	5.67656e-164	4.55459e-164	-4.13746e-163	4.82115e-163	-9.5022e-164	-4.75846e-164	-6.04845e-164	-8.54865e-164	9.08439e-163	4.05374e-163	-1.67002e-163	5.25374e-165	-5.9862e-164	4.86781e-164	7.17165e-164	-2.02463e-163	7.25455e-163	8.12514e-163	-2.14094e-164	5.18931e-163	2.65278e-164	1.01647e-163	-1.03361e-162	-1.09565e-162	0
-4.22909e-163	1.19305e-164	1.01389e-163	4.8539e-163	1.50861e-163	1.1587e-162	5.67656e-164	4.55459e-164	-4.13746e-163	4.82115e-163	-9.5022e-164	-4.75846e-164	-6.04845e-164	-8.54865e-164	9.08439e-163	4.05374e-163	-1.67002e-163	5.25374e-165	-5.9862e-164	4.86781e-164	7.17165e-164	-2.02463e-163	7.25455e-163	8.12514e-163	-2.14094e-164	5.18931e-163	2.65278e-164	1.01647e-163	-1.03361e-162	-1.09565e-162	0
-4.22909e-163	1.19305e-164	1.01389e-163	4.8539e-163	1.50861e-163	1.1587e-162	5.67656e-164	4.55459e-164	-4.13746e-163	4.82115e-163	-9.5022e-164	-4.75846e-164	-6.04845e-164	-8.54865e-164	9.08439e-163	4.05374e-163	-1.67002e-163	5.25374e-165	-5.9862e-164	4.86781e-164	7.17165e-164	-2.02463e-163	7.25455e-163	8.12514e-163	-2.14094e-164	5.18931e-163	2.65278e-164	1.01647e-163	-1.03361e-162	-1.09565e-162	0
-4.22909e-163	1.19305e-164	1.01389e-163	4.8539e-163	1.50861e-163	1.1587e-162	5.67656e-164	4.55459e-164	-4.13746e-163	4.82115e-163	-9.5022e-164	-4.75846e-164	-6.04845e-164	-8.54865e-164	9.08439e-163	4.05374e-163	-1.67002e-163	5.25374e-165	-5.9862e-164	4.86781e-164	7.17165e-164	-2.02463e-163	7.25455e-163	8.12514e-163	-2.14094e-164	5.18931e-163	2.65278e-164	1.01647e-163	-1.03361e-162	-1.09565e-162	0
-4.22909e-163	1.19305e-164	1.01389e-163	4.8539e-163	1.50861e-163	1.1587e-162	5.67656e-164	4.55459e-164	-4.13746e-163	4.82115e-163	-9.5022e-164	-4.75846e-164	-6.04845e-164	-8.54865e-164	9.08439e-163	4.05374e-163	-1.67002e-163	5.25374e-165	-5.9862e-164	4.86781e-164	7.17165e-164	-2.02463e-163	7.25455e-163	8.12514e-163	-2.14094e-164	5.18931e-163	2.65278e-164	1.01647e-163	-1.03361e-162	-1.09565e-162	0
-4.22909e-163	1.19305e-164	1.01389e-163	4.8539e-163	1.50861e-163	1.1587e-162	5.67656e-164	4.55459e-164	-4.13746e-163	4.82115e-163	-9.5022e-164	-4.75846e-164	-6.04845e-164	-8.54865e-164	9.08439e-163	4.05374e-163	-1.67002e-163	5.25374e-165	-5.9862e-164	4.86781e-164	7.17165e-164	-2.02463e-163	7.25455e-163	8.12514e-163	-2.14094e-164	5.18931e-163	2.65278e-164	1.01647e-163	-1.03361e-162	-1.09565e-162	0
-4.22909e-163	1.19305e-164	1.01389e-163	4.8539e-163	1.50861e-163	1.1587e-162	5.67656e-164	4.55459e-164	-4.13746e-163	4.82115e-163	-9.5022e-164	-4.75846e-164	-6.04845e-164	-8.54865e-164	9.08439e-163	4.05374e-163	-1.67002e-163	5.25374e-165	-5.9862e-164	4.86781e-164	7.17165e-164	-2.02463e-163	7.25455e-163	8.12514e-163	-2.14094e-164	5.18931e-163	2.65278e-164	1.01647e-163	-1.03361e-162	-1.09565e-162	0
-4.22909e-163	1.19305e-164	1.01389e-163	4.8539e-163	1.50861e-163	1.1587e-162	5.67656e-164	4.55459e-164	-4.13746e-163	4.82115e-163	-9.5022e-164	-4.75846e-164	-6.04845e-164	-8.54865e-164	9.08439e-163	4.05374e-163	-1.67002e-163	5.25374e-165	-5.9862e-164	4.86781e-164	7.17165e-164	-2.02463e-163	7.25455e-163	8.12514e-163	-2.14094e-164	5.18931e-163	2.65278e-164	1.01647e-163	-1.03361e-162	-1.09565e-162	0
-4.22909e-163	1.19305e-164	1.01389e-163	4.8539e-163	1.50861e-163	1.1587e-162	5.67656e-164	4.55459e-164	-4.13746e-163	4.82115e-163	-9.5022e-164	-4.75846e-164	-6.04845e-164	-8.54865e-164	9.08439e-163	4.05374e-163	-1.67002e-163	5.25374e-165	-5.9862e-164	4.86781e-164	7.17165e-164	-2.02463e-163	7.25455e-163	8.12514e-163	-2.14094e-164	5.18931e-163	2.65278e-164	1.01647e-163	-1.03361e-162	-1.09565e-162	0
-4.22909e-163	1.19305e-164	1.01389e-163	4.8539e-163	1.50861e-163	1.1587e-162	5.67656e-164	4.55459e-164	-4.13746e-163	4.82115e-163	-9.5022e-164	-4.75846e-164	-6.04845e-164	-8.54865e-164	9.08439e-163	4.05374e-163	-1.67002e-163	5.25374e-165	-5.9862e-164	4.86781e-164	7.17165e-164	-2.02463e-163	7.25455e-163	8.12514e-163	-2.14094e-164	5.18931e-163	2.65278e-164	1.01647e-163	-1.03361e-162	-1.09565e-162	0
-4.22909e-163	1.19305e-164	1.01389e-163	4.8539e-163	1.50861e-163	1.1587e-162	5.67656e-164	4.55459e-164	-4.13746e-163	4.82115e-163	-9.5022e-164	-4.75846e-164	-6.04845e-164	-8.54865e-164	9.08439e-163	4.05374e-163	-1.67002e-163	5.25374e-165	-5.9862e-164	4.86781e-164	7.17165e-164	-2.02463e-163	7.25455e-163	8.12514e-163	-2.14094e-164	5.18931e-163	2.65278e-164	1.01647e-163	-1.03361e-162	-1.09565e-162	0
-4.22909e-163	1.19305e-164	1.01389e-163	4.8539e-163	1.50861e-163	1.1587e-162	5.67656e-164	4.55459e-164	-4.13746e-163	4.82115e-163	-9.5022e-164	-4.75846e-164	-6.04845e-164	-8.54865e-164	9.08439e-163	4.05374e-163	-1.67002e-163	5.25374e-165	-5.9862e-164	4.86781e-164	7.17165e-164	-2.02463e-163	7.25455e-163	8.12514e-163	-2.14094e-164	5.18931e-163	2.65278e-164	1.01647e-163	-1.03361e-162	-1.09565e-162	0
-4.22909e-163	1.19305e-164	1.01389e-163	4.8539e-163	1.50861e-163	1.1587e-162	5.67656e-164	4.55459e-164	-4.13746e-163	4.82115e-163	-9.5022e-164	-4.75846e-164	-6.04845e-164	-8.54865e-164	9.08439e-163	4.05374e-163	-1.67002e-163	5.25374e-165	-5.9862e-164	4.86781e-164	7.17165e-164	-2.02463e-163	7.25455e-163	8.12514e-163	-2.14094e-164	5.18931e-163	2.65278e-164	1.01647e-163	-1.03361e-162	-1.09565e-162	0
-4.22909e-163	1.19305e-164	1.01389e-163	4.8539e-163	1.50861e-163	1.1587e-162	5.67656e-164	4.55459e-164	-4.13746e-163	4.82115e-163	-9.5022e-164	-4.75846e-164	-6.04845e-164	-8.54865e-164	9.08439e-163	4.05374e-163	-1.67002e-163	5.25374e-165	-5.9862e-164	4.86781e-164	7.17165e-164	-2.02463e-163	7.25455e-163	8.12514e-163	-2.14094e-164	5.18931e-163	2.65278e-164	1.01647e-163	-1.03361e-162	-1.09565e-162	0
-4.22909e-163	1.19305e-164	1.01389e-163	4.8539e-163	1.50861e-163	1.1587e-162	5.67656e-164	4.55459e-164	-4.13746e-163	4.82115e-163	-9.5022e-164	-4.75846e-164	-6.04845e-164	-8.54865e-164	9.08439e-163	4.05374e-163	-1.67002e-163	5.25374e-165	-5.9862e-164	4.86781e-164	7.17165e-164	-2.02463e-163	7.25455e-163	8.12514e-163	-2.14094e-164	5.18931e-163	2.65278e-164	1.01647e-163	-1.03361e-162	-1.09565e-162	0
-4.22909e-163	1.19305e-164	1.01389e-163	4.8539e-163	1.50861e-163	1.1587e-162	5.67656e-164	4.55459e-164	-4.13746e-163	4.82115e-163	-9.5022e-164	-4.75846e-164	-6.04845e-164	-8.54865e-164	9.08439e-163	4.05374e-163	-1.67002e-163	5.25374e-165	-5.9862e-164	4.86781e-164	7.17165e-164	-2.02463e-163	7.25455e-163	8.12514e-163	-2.14094e-164	5.18931e-163	2.65278e-164	1.01647e-163	-1.03361e-162	-1.09565e-162	0
-4.22909e-163	1.19305e-164	1.01389e-163	4.8539e-163	1.50861e-163	1.1587e-162	5.67656e-164	4.55459e-164	-4.13746e-163	4.82115e-163	-9.5022e-164	-4.75846e-164	-6.04845e-164	-8.54865e-164	9.08439e-163	4.05374e-163	-1.67002e-163	5.25374e-165	-5.9862e-164	4.86781e-164	7.17165e-164	-2.02463e-163	7.25455e-163	8.12514e-163	-2.14094e-164	5.18931e-163	2.65278e-164	1.01647e-163	-1.03361e-162	-1.09565e-162	0
-4.22909e-163	1.19305e-164	1.01389e-163	4.8539e-163	1.50861e-163	1.1587e-162	5.67656e-164	4.55459e-164	-4.13746e-163	4.82115e-163	-9.5022e-164	-4.75846e-164	-6.04845e-164	-8.54865e-164	9.08439e-163	4.05374e-163	-1.67002e-163	5.25374e-165	-5.9862e-164	4.86781e-164	7.17165e-164	-2.02463e-163	7.25455e-163	8.12514e-163	-2.14094e-164	5.18931e-163	2.65278e-164	1.01647e-163	-1.03361e-162	-1.09565e-162	0
-4.22909e-163	1.19305e-164	1.01389e-163	4.8539e-163	1.50861e-163	1.1587e-162	5.67656e-164	4.55459e-164	-4.13746e-163	4.82115e-163	-9.5022e-164	-4.75846e-164	-6.04845e-164	-8.54865e-164	9.08439e-163	4.05374e-163	-1.67002e-163	5.25374e-165	-5.9862e-164	4.86781e-164	7.17165e-164	-2.02463e-163	7.25455e-163	8.12514e-163	-2.14094e-164	5.18931e-163	2.65278e-164	1.01647e-163	-1.03361e-162	-1.09565e-162	0
-4.22909e-163	1.19305e-164	1.01389e-163	4.8539e-163	1.50861e-163	1.1587e-162	5.67656e-164	4.55459e-164	-4.13746e-163	4.82115e-163	-9.5022e-164	-4.75846e-164	-6.04845e-164	-8.54865e-164	9.08439e-163	4.05374e-163	-1.67002e-163	5.25374e-165	-5.9862e-164	4.86781e-164	7.17165e-164	-2.02463e-163	7.25455e-163	8.12514e-163	-2.14094e-164	5.18931e-163	2.65278e-164	1.01647e-163	-1.03361e-162	-1.09565e-162	0
-4.22909e-163	1.19305e-164	1.01389e-163	4.8539e-163	1.50861e-163	1.1587e-162	5.67656e-164	4.55459e-164	-4.13746e-163	4.82115e-163	-9.5022e-164	-4.75846e-164	-6.04845e-164	-8.54865e-164	9.08439e-163	4.05374e-163	-1.67002e-163	5.25374e-165	-5.9862e-164	4.86781e-164	7.17165e-164	-2.02463e-163	7.25455e-163	8.12514e-163	-2.14094e-164	5.18931e-163	2.65278e-164	1.01647e-163	-1.03361e-162	-1.09565e-162	0
-4.22909e-163	1.19305e-164	1.01389e-163	4.8539e-163	1.50861e-163	1.1587e-162	5.67656e-164	4.55459e-164	-4.13746e-163	4.82115e-163	-9.5022e-164	-4.75846e-164	-6.04845e-164	-8.54865e-164	9.08439e-163	4.05374e-163	-1.67002e-163	5.25374e-165	-5.9862e-164	4.86781e-164	7.17165e-164	-2.02463e-163	7.25455e-163	8.12514e-163	-2.14094e-164	5.18931e-163	2.65278e-164	1.01647e-163	-1.03361e-162	-1.09565e-162	0
-4.22909e-163	1.19305e-164	1.01389e-163	4.8539e-163	1.50861e-163	1.1587e-162	5.67656e-164	4.55459e-164	-4.13746e-163	4.82115e-163	-9.5022e-164	-4.75846e-164	-6.04845e-164	-8.54865e-164	9.08439e-163	4.05374e-163	-1.67002e-163	5.25374e-165	-5.9862e-164	4.86781e-164	7.17165e-164	-2.02463e-163	7.25455e-163	8.12514e-163	-2.14094e-164	5.18931e-163	2.65278e-164	1.01647e-163	-1.03361e-162	-1.09565e-162	0
-4.22909e-163	1.19305e-164	1.01389e-163	4.8539e-163	1.50861e-163	1.1587e-162	5.67656e-164	4.55459e-164	-4.13746e-163	4.82115e-163	-9.5022e-164	-4.75846e-164	-6.04845e-164	-8.54865e-164	9.08439e-163	4.05374e-163	-1.67002e-163	5.25374e-165	-5.9862e-164	4.86781e-164	7.17165e-164	-2.02463e-163	7.25455e-163	8.12514e-163	-2.14094e-164	5.18931e-163	2.65278e-164	1.01647e-163	-1.03361e-162	-1.09565e-162	0
-4.22909e-163	1.19305e-164	1.01389e-163	4.8539e-163	1.50861e-163	1.1587e-162	5.67656e-164	4.55459e-164	-4.13746e-163	4.82115e-163	-9.5022e-164	-4.75846e-164	-6.04845e-164	-8.54865e-164	9.08439e-163	4.05374e-163	-1.67002e-163	5.25374e-165	-5.9862e-164	4.86781e-164	7.17165e-164	-2.02463e-163	7.25455e-163	8.12514e-163	-2.14094e-164	5.18931e-163	2.65278e-164	1.01647e-163	-1.03361e-162	-1.09565e-162	0
-4.22909e-163	1.19305e-164	1.01389e-163	4.8539e-163	1.50861e-163	1.1587e-162	5.67656e-164	4.55459e-164	-4.13746e-163	4.82115e-163	-9.5022e-164	-4.75846e-164	-6.04845e-164	-8.54865e-164	9.08439e-163	4.05374e-163	-1.67002e-163	5.25374e-165	-5.9862e-164	4.86781e-164	7.17165e-164	-2.02463e-163	7.25455e-163	8.12514e-163	-2.14094e-164	5.18931e-163	2.65278e-164	1.01647e-163	-1.03361e-162	-1.09565e-162	0
-4.22909e-163	1.19305e-164	1.01389e-163	4.8539e-163	1.50861e-163	1.1587e-162	5.67656e-164	4.55459e-164	-4.13746e-163	4.82115e-163	-9.5022e-164	-4.75846e-164	-6.04845e-164	-8.54865e-164	9.08439e-163	4.05374e-163	-1.67002e-163	5.25374e-165	-5.9862e-164	4.86781e-164	7.17165e-164	-2.02463e-163	7.25455e-163	8.12514e-163	-2.14094e-164	5.18931e-163	2.65278e-164	1.01647e-163	-1.03361e-162	-1.09565e-162	0
-4.22909e-163	1.19305e-164	1.01389e-163	4.8539e-163	1.50861e-163	1.1587e-162	5.67656e-164	4.55459e-164	-4.13746e-163	4.82115e-163	-9.5022e-164	-4.75846e-164	-6.04845e-164	-8.54865e-164	9.08439e-163	4.05374e-163	-1.67002e-163	5.25374e-165	-5.9862e-164	4.86781e-164	7.17165e-164	-2.02463e-163	7.25455e-163	8.12514e-163	-2.14094e-164	5.18931e-163	2.65278e-164	1.01647e-163	-1.03361e-162	-1.09565e-162	0
-4.22909e-163	1.19305e-164	1.01389e-163	4.8539e-163	1.50861e-163	1.1587e-162	5.67656e-164	4.55459e-164	-4.13746e-163	4.82115e-163	-9.5022e-164	-4.75846e-164	-6.04845e-164	-8.54865e-164	9.08439e-163	4.05374e-163	-1.67002e-163	5.25374e-165	-5.9862e-164	4.86781e-164	7.17165e-164	-2.02463e-163	7.25455e-163	8.12514e-163	-2.14094e-164	5.18931e-163	2.65278e-164	1.01647e-163	-1.03361e-162	-1.09565e-162	0
-4.22909e-163	1.19305e-164	1.01389e-163	4.8539e-163	1.50861e-163	1.1587e-162	5.67656e-164	4.55459e-164	-4.13746e-163	4.82115e-163	-9.5022e-164	-4.75846e-164	-6.04845e-164	-8.54865e-164	9.08439e-163	4.05374e-163	-1.67002e-163	5.25374e-165	-5.9862e-164	4.86781e-164	7.17165e-164	-2.02463e-163	7.25455e-163	8.12514e-163	-2.14094e-164	5.18931e-163	2.65278e-164	1.01647e-163	-1.03361e-162	-1.09565e-162	0
-4.22909e-163	1.19305e-164	1.01389e-163	4.8539e-163	1.50861e-163	1.1587e-162	5.67656e-164	4.55459e-164	-4.13746e-163	4.82115e-163	-9.5022e-164	-4.75846e-164	-6.04845e-164	-8.54865e-164	9.08439e-163	4.05374e-163	-1.67002e-163	5.25374e-165	-5.9862e-164	4.86781e-164	7.17165e-164	-2.02463e-163	7.25455e-163	8.12514e-163	-2.14094e-164	5.18931e-163	2.65278e-164	1.01647e-163	-1.03361e-162	-1.09565e-162	0
-4.22909e-163	1.19305e-164	1.01389e-163	4.8539e-163	1.50861e-163	1.1587e-162	5.67656e-164	4.55459e-164	-4.13746e-163	4.82115e-163	-9.5022e-164	-4.75846e-164	-6.04845e-164	-8.54865e-164	9.08439e-163	4.05374e-163	-1.67002e-163	5.25374e-165	-5.9862e-164	4.86781e-164	7.17165e-164	-2.02463e-163	7.25455e-163	8.12514e-163	-2.14094e-164	5.18931e-163	2.65278e-164	1.01647e-163	-1.03361e-162	-1.09565e-162	0
-4.22909e-163	1.19305e-164	1.01389e-163	4.8539e-163	1.50861e-163	1.1587e-162	5.67656e-164	4.55459e-164	-4.13746e-163	4.82115e-163	-9.5022e-164	-4.75846e-164	-6.04845e-164	-8.54865e-164	9.08439e-163	4.05374e-163	-1.67002e-163	5.25374e-165	-5.9862e-164	4.86781e-164	7.17165e-164	-2.02463e-163	7.25455e-163	8.12514e-163	-2.14094e-164	5.18931e-163	2.65278e-164	1.01647e-163	-1.03361e-162	-1.09565e-162	0
-4.22909e-163	1.19305e-164	1.01389e-163	4.8539e-163	1.50861e-163	1.1587e-162	5.67656e-164	4.55459e-164	-4.13746e-163	4.82115e-163	-9.5022e-164	-4.75846e-164	-6.04845e-164	-8.54865e-164	9.08439e-163	4.05374e-163	-1.67002e-163	5.25374e-165	-5.9862e-164	4.86781e-164	7.17165e-164	-2.02463e-163	7.25455e-163	8.12514e-163	-2.14094e-164	5.18931e-163	2.65278e-164	1.01647e-163	-1.03361e-162	-1.09565e-162	0
-4.22909e-163	1.19305e-164	1.01389e-163	4.8539e-163	1.50861e-163	1.1587e-162	5.67656e-164	4.55459e-164	-4.13746e-163	4.82115e-163	-9.5022e-164	-4.75846e-164	-6.04845e-164	-8.54865e-164	9.08439e-163	4.05374e-163	-1.67002e-163	5.25374e-165	-5.9862e-164	4.86781e-164	7.17165e-164	-2.02463e-163	7.25455e-163	8.12514e-163	-2.14094e-164	5.18931e-163	2.65278e-164	1.01647e-163	-1.03361e-162	-1.09565e-162	0
-4.22909e-163	1.19305e-164	1.01389e-163	4.8539e-163	1.50861e-163	1.1587e-162	5.67656e-164	4.55459e-164	-4.13746e-163	4.82115e-163	-9.5022e-164	-4.75846e-164	-6.04845e-164	-8.54865e-164	9.08439e-163	4.05374e-163	-1.67002e-163	5.25374e-165	-5.9862e-164	4.86781e-164	7.17165e-164	-2.02463e-163	7.25455e-163	8.12514e-163	-2.14094e-164	5.18931e-163	2.65278e-164	1.01647e-163	-1.03361e-162	-1.09565e-162	0
-4.22909e-163	1.19305e-164	1.01389e-163	4.8539e-163	1.50861e-163	1.1587e-162	5.67656e-164	4.55459e-164	-4.13746e-163	4.82115e-163	-9.5022e-164	-4.75846e-164	-6.04845e-164	-8.54865e-164	9.08439e-163	4.05374e-163	-1.67002e-163	5.25374e-165	-5.9862e-164	4.86781e-164	7.17165e-164	-2.02463e-163	7.25455e-163	8.12514e-163	-2.14094e-164	5.18931e-163	2.65278e-164	1.01647e-163	-1.03361e-162	-1.09565e-162	0
-4.22909e-163	1.19305e-164	1.01389e-163	4.8539e-163	1.50861e-163	1.1587e-162	5.67656e-164	4.55459e-164	-4.13746e-163	4.82115e-163	-9.5022e-164	-4.75846e-164	-6.04845e-164	-8.54865e-164	9.08439e-163	4.05374e-163	-1.67002e-163	5.25374e-165	-5.9862e-164	4.86781e-164	7.17165e-164	-2.02463e-163	7.25455e-163	8.12514e-163	-2.14094e-164	5.18931e-163	2.65278e-164	1.01647e-163	-1.03361e-162	-1.09565e-162	0
-4.22909e-163	1.19305e-164	1.01389e-163	4.8539e-163	1.50861e-163	1.1587e-162	5.67656e-164	4.55459e-164	-4.13746e-163	4.82115e-163	-9.5022e-164	-4.75846e-164	-6.04845e-164	-8.54865e-164	9.08439e-163	4.05374e-163	-1.67002e-163	5.25374e-165	-5.9862e-164	4.86781e-164	7.17165e-164	-2.02463e-163	7.25455e-163	8.12514e-163	-2.14094e-164	5.18931e-163	2.65278e-164	1.01647e-163	-1.03361e-162	-1.09565e-162	0
-4.22909e-163	1.19305e-164	1.01389e-163	4.8539e-163	1.50861e-163	1.1587e-162	5.67656e-164	4.55459e-164	-4.13746e-163	4.82115e-163	-9.5022e-164	-4.75846e-164	-6.04845e-164	-8.54865e-164	9.08439e-163	4.05374e-163	-1.67002e-163	5.25374e-165	-5.9862e-164	4.86781e-164	7.17165e-164	-2.02463e-163	7.25455e-163	8.12514e-163	-2.14094e-164	5.18931e-163	2.65278e-164	1.01647e-163	-1.03361e-162	-1.09565e-162	0
-4.22909e-163	1.19305e-164	1.01389e-163	4.8539e-163	1.50861e-163	1.1587e-162	5.67656e-164	4.55459e-164	-4.13746e-163	4.82115e-163	-9.5022e-164	-4.75846e-164	-6.04845e-164	-8.54865e-164	9.08439e-163	4.05374e-163	-1.67002e-163	5.25374e-165	-5.9862e-164	4.86781e-164	7.17165e-164	-2.02463e-163	7.25455e-163	8.12514e-163	-2.14094e-164	5.18931e-163	2.65278e-164	1.01647e-163	-1.03361e-162	-1.09565e-162	0
-4.22909e-163	1.19305e-164	1.01389e-163	4.8539e-163	1.50861e-163	1.1587e-162	5.67656e-164	4.55459e-164	-4.13746e-163	4.82115e-163	-9.5022e-164	-4.75846e-164	-6.04845e-164	-8.54865e-164	9.08439e-163	4.05374e-163	-1.67002e-163	5.25374e-165	-5.9862e-164	4.86781e-164	7.17165e-164	-2.02463e-163	7.25455e-163	8.12514e-163	-2.14094e-164	5.18931e-163	2.65278e-164	1.01647e-163	-1.03361e-162	-1.09565e-162	0
-4.22909e-163	1.19305e-164	1.01389e-163	4.8539e-163	1.50861e-163	1.1587e-162	5.67656e-164	4.55459e-164	-4.13746e-163	4.82115e-163	-9.5022e-164	-4.75846e-164	-6.04845e-164	-8.54865e-164	9.08439e-163	4.05374e-163	-1.67002e-163	5.25374e-165	-5.9862e-164	4.86781e-164	7.17165e-164	-2.02463e-163	7.25455e-163	8.12514e-163	-2.14094e-164	5.18931e-163	2.65278e-164	1.01647e-163	-1.03361e-162	-1.09565e-162	0
-4.22909e-163	1.19305e-164	1.01389e-163	4.8539e-163	1.50861e-163	1.1587e-162	5.67656e-164	4.55459e-164	-4.13746e-163	4.82115e-163	-9.5022e-164	-4.75846e-164	-6.04845e-164	-8.54865e-164	9.08439e-163	4.05374e-163	-1.67002e-163	5.25374e-165	-5.9862e-164	4.86781e-164	7.17165e-164	-2.02463e-163	7.25455e-163	8.12514e-163	-2.14094e-164	5.18931e-163	2.65278e-164	1.01647e-163	-1.03361e-162	-1.09565e-162	0
-4.22909e-163	1.19305e-164	1.01389e-163	4.8539e-163	1.50861e-163	1.1587e-162	5.67656e-164	4.55459e-164	-4.13746e-163	4.82115e-163	-9.5022e-164	-4.75846e-164	-6.04845e-164	-8.54865e-164	9.08439e-163	4.05374e-163	-1.67002e-163	5.25374e-165	-5.9862e-164	4.86781e-164	7.17165e-164	-2.02463e-163	7.25455e-163	8.12514e-163	-2.14094e-164	5.18931e-163	2.65278e-164	1.01647e-163	-1.03361e-162	-1.09565e-162	0
-4.22909e-163	1.19305e-164	1.01389e-163	4.8539e-163	1.50861e-163	1.1587e-162	5.67656e-164	4.55459e-164	-4.13746e-163	4.82115e-163	-9.5022e-164	-4.75846e-164	-6.04845e-164	-8.54865e-164	9.08439e-163	4.05374e-163	-1.67002e-163	5.25374e-165	-5.9862e-164	4.86781e-164	7.17165e-164	-2.02463e-163	7.25455e-163	8.12514e-163	-2.14094e-164	5.18931e-163	2.65278e-164	1.01647e-163	-1.03361e-162	-1.09565e-162	0
-4.22909e-163	1.19305e-164	1.01389e-163	4.8539e-163	1.50861e-163	1.1587e-162	5.67656e-164	4.55459e-164	-4.13746e-163	4.82115e-163	-9.5022e-164	-4.75846e-164	-6.04845e-164	-8.54865e-164	9.08439e-163	4.05374e-163	-1.67002e-163	5.25374e-165	-5.9862e-164	4.86781e-164	7.17165e-164	-2.02463e-163	7.25455e-163	8.12514e-163	-2.14094e-164	5.18931e-163	2.65278e-164	1.01647e-163	-1.03361e-162	-1.09565e-162	0
-4.22909e-163	1.19305e-164	1.01389e-163	4.8539e-163	1.50861e-163	1.1587e-162	5.67656e-164	4.55459e-164	-4.13746e-163	4.82115e-163	-9.5022e-164	-4.75846e-164	-6.04845e-164	-8.54865e-164	9.08439e-163	4.05374e-163	-1.67002e-163	5.25374e-165	-5.9862e-164	4.86781e-164	7.17165e-164	-2.02463e-163	7.25455e-163	8.12514e-163	-2.14094e-164	5.18931e-163	2.65278e-164	1.01647e-163	-1.03361e-162	-1.09565e-162	0
-4.22909e-163	1.19305e-164	1.01389e-163	4.8539e-163	1.50861e-163	1.1587e-162	5.67656e-164	4.55459e-164	-4.13746e-163	4.82115e-163	-9.5022e-164	-4.75846e-164	-6.04845e-164	-8.54865e-164	9.08439e-163	4.05374e-163	-1.67002e-163	5.25374e-165	-5.9862e-164	4.86781e-164	7.17165e-164	-2.02463e-163	7.25455e-163	8.12514e-163	-2.14094e-164	5.18931e-163	2.65278e-164	1.01647e-163	-1.03361e-162	-1.09565e-162	0
-4.22909e-163	1.19305e-164	1.01389e-163	4.8539e-163	1.50861e-163	1.1587e-162	5.67656e-164	4.55459e-164	-4.13746e-163	4.82115e-163	-9.5022e-164	-4.75846e-164	-6.04845e-164	-8.54865e-164	9.08439e-163	4.05374e-163	-1.67002e-163	5.25374e-165	-5.9862e-164	4.86781e-164	7.17165e-164	-2.02463e-163	7.25455e-163	8.12514e-163	-2.14094e-164	5.18931e-163	2.65278e-164	1.01647e-163	-1.03361e-162	-1.09565e-162	0
-4.22909e-163	1.19305e-164	1.01389e-163	4.8539e-163	1.50861e-163	1.1587e-162	5.67656e-164	4.55459e-164	-4.13746e-163	4.82115e-163	-9.5022e-164	-4.75846e-164	-6.04845e-164	-8.54865e-164	9.08439e-163	4.05374e-163	-1.67002e-163	5.25374e-165	-5.9862e-164	4.86781e-164	7.17165e-164	-2.02463e-163	7.25455e-163	8.12514e-163	-2.14094e-164	5.18931e-163	2.65278e-164	1.01647e-163	-1.03361e-162	-1.09565e-162	0
-4.22909e-163	1.19305e-164	1.01389e-163	4.8539e-163	1.50861e-163	1.1587e-162	5.67656e-164	4.55459e-164	-4.13746e-163	4.82115e-163	-9.5022e-164	-4.75846e-164	-6.04845e-164	-8.54865e-164	9.08439e-163	4.05374e-163	-1.67002e-163	5.25374e-165	-5.9862e-164	4.86781e-164	7.17165e-164	-2.02463e-163	7.25455e-163	8.12514e-163	-2.14094e-164	5.18931e-163	2.65278e-164	1.01647e-163	-1.03361e-162	-1.09565e-162	0
-4.22909e-163	1.19305e-164	1.01389e-163	4.8539e-163	1.50861e-163	1.1587e-162	5.67656e-164	4.55459e-164	-4.13746e-163	4.82115e-163	-9.5022e-164	-4.75846e-164	-6.04845e-164	-8.54865e-164	9.08439e-163	4.05374e-163	-1.67002e-163	5.25374e-165	-5.9862e-164	4.86781e-164	7.17165e-164	-2.02463e-163	7.25455e-163	8.12514e-163	-2.14094e-164	5.18931e-163	2.65278e-164	1.01647e-163	-1.03361e-162	-1.09565e-162	0
-4.22909e-163	1.19305e-164	1.01389e-163	4.8539e-163	1.50861e-163	1.1587e-162	5.67656e-164	4.55459e-164	-4.13746e-163	4.82115e-163	-9.5022e-164	-4.75846e-164	-6.04845e-164	-8.54865e-164	9.08439e-163	4.05374e-163	-1.67002e-163	5.25374e-165	-5.9862e-164	4.86781e-164	7.17165e-164	-2.02463e-163	7.25455e-163	8.12514e-163	-2.14094e-164	5.18931e-163	2.65278e-164	1.01647e-163	-1.03361e-162	-1.09565e-162	0
-4.22909e-163	1.19305e-164	1.01389e-163	4.8539e-163	1.50861e-163	1.1587e-162	5.67656e-164	4.55459e-164	-4.13746e-163	4.82115e-163	-9.5022e-164	-4.75846e-164	-6.04845e-164	-8.54865e-164	9.08439e-163	4.05374e-163	-1.67002e-163	5.25374e-165	-5.9862e-164	4.86781e-164	7.17165e-164	-2.02463e-163	7.25455e-163	8.12514e-163	-2.14094e-164	5.18931e-163	2.65278e-164	1.01647e-163	-1.03361e-162	-1.09565e-162	0
-4.22909e-163	1.19305e-164	1.01389e-163	4.8539e-163	1.50861e-163	1.1587e-162	5.67656e-164	4.55459e-164	-4.13746e-163	4.82115e-163	-9.5022e-164	-4.75846e-164	-6.04845e-164	-8.54865e-164	9.08439e-163	4.05374e-163	-1.67002e-163	5.25374e-165	-5.9862e-164	4.86781e-164	7.17165e-164	-2.02463e-163	7.25455e-163	8.12514e-163	-2.14094e-164	5.18931e-163	2.65278e-164	1.01647e-163	-1.03361e-162	-1.09565e-162	0
-4.22909e-163	1.19305e-164	1.01389e-163	4.8539e-163	1.50861e-163	1.1587e-162	5.67656e-164	4.55459e-164	-4.13746e-163	4.82115e-163	-9.5022e-164	-4.75846e-164	-6.04845e-164	-8.54865e-164	9.08439e-163	4.05374e-163	-1.67002e-163	5.25374e-165	-5.9862e-164	4.86781e-164	7.17165e-164	-2.02463e-163	7.25455e-163	8.12514e-163	-2.14094e-164	5.18931e-163	2.65278e-164	1.01647e-163	-1.03361e-162	-1.09565e-162	0
-4.22909e-163	1.19305e-164	1.01389e-163	4.8539e-163	1.50861e-163	1.1587e-162	5.67656e-164	4.55459e-164	-4.13746e-163	4.82115e-163	-9.5022e-164	-4.75846e-164	-6.04845e-164	-8.54865e-164	9.08439e-163	4.05374e-163	-1.67002e-163	5.25374e-165	-5.9862e-164	4.86781e-164	7.17165e-164	-2.02463e-163	7.25455e-163	8.12514e-163	-2.14094e-164	5.18931e-163	2.65278e-164	1.01647e-163	-1.03361e-162	-1.09565e-162	0
-4.22909e-163	1.19305e-164	1.01389e-163	4.8539e-163	1.50861e-163	1.1587e-162	5.67656e-164	4.55459e-164	-4.13746e-163	4.82115e-163	-9.5022e-164	-4.75846e-164	-6.04845e-164	-8.54865e-164	9.08439e-163	4.05374e-163	-1.67002e-163	5.25374e-165	-5.9862e-164	4.86781e-164	7.17165e-164	-2.02463e-163	7.25455e-163	8.12514e-163	-2.14094e-164	5.18931e-163	2.65278e-164	1.01647e-163	-1.03361e-162	-1.09565e-162	0
-4.22909e-163	1.19305e-164	1.01389e-163	4.8539e-163	1.50861e-163	1.1587e-162	5.67656e-164	4.55459e-164	-4.13746e-163	4.82115e-163	-9.5022e-164	-4.75846e-164	-6.04845e-164	-8.54865e-164	9.08439e-163	4.05374e-163	-1.67002e-163	5.25374e-165	-5.9862e-164	4.86781e-164	7.17165e-164	-2.02463e-163	7.25455e-163	8.12514e-163	-2.14094e-164	5.18931e-163	2.65278e-164	1.01647e-163	-1.03361e-162	-1.09565e-162	0
-4.22909e-163	1.19305e-164	1.01389e-163	4.8539e-163	1.50861e-163	1.1587e-162	5.67656e-164	4.55459e-164	-4.13746e-163	4.82115e-163	-9.5022e-164	-4.75846e-164	-6.04845e-164	-8.54865e-164	9.08439e-163	4.05374e-163	-1.67002e-163	5.25374e-165	-5.9862e-164	4.86781e-164	7.17165e-164	-2.02463e-163	7.25455e-163	8.12514e-163	-2.14094e-164	5.18931e-163	2.65278e-164	1.01647e-163	-1.03361e-162	-1.09565e-162	0
-4.22909e-163	1.19305e-164	1.01389e-163	4.8539e-163	1.50861e-163	1.1587e-162	5.67656e-164	4.55459e-164	-4.13746e-163	4.82115e-163	-9.5022e-164	-4.75846e-164	-6.04845e-164	-8.54865e-164	9.08439e-163	4.05374e-163	-1.67002e-163	5.25374e-165	-5.9862e-164	4.86781e-164	7.17165e-164	-2.02463e-163	7.25455e-163	8.12514e-163	-2.14094e-164	5.18931e-163	2.65278e-164	1.01647e-163	-1.03361e-162	-1.09565e-162	0
-4.22909e-163	1.19305e-164	1.01389e-163	4.8539e-163	1.50861e-163	1.1587e-162	5.67656e-164	4.55459e-164	-4.13746e-163	4.82115e-163	-9.5022e-164	-4.75846e-164	-6.04845e-164	-8.54865e-164	9.08439e-163	4.05374e-163	-1.67002e-163	5.25374e-165	-5.9862e-164	4.86781e-164	7.17165e-164	-2.02463e-163	7.25455e-163	8.12514e-163	-2.14094e-164	5.18931e-163	2.65278e-164	1.01647e-163	-1.03361e-162	-1.09565e-162	0
-4.22909e-163	1.19305e-164	1.01389e-163	4.8539e-163	1.50861e-163	1.1587e-162	5.67656e-164	4.55459e-164	-4.13746e-163	4.82115e-163	-9.5022e-164	-4.75846e-164	-6.04845e-164	-8.54865e-164	9.08439e-163	4.05374e-163	-1.67002e-163	5.25374e-165	-5.9862e-164	4.86781e-164	7.17165e-164	-2.02463e-163	7.25455e-163	8.12514e-163	-2.14094e-164	5.18931e-163	2.65278e-164	1.01647e-163	-1.03361e-162	-1.09565e-162	0
-4.22909e-163	1.19305e-164	1.01389e-163	4.8539e-163	1.50861e-163	1.1587e-162	5.67656e-164	4.55459e-164	-4.13746e-163	4.82115e-163	-9.5022e-164	-4.75846e-164	-6.04845e-164	-8.54865e-164	9.08439e-163	4.05374e-163	-1.67002e-163	5.25374e-165	-5.9862e-164	4.86781e-164	7.17165e-164	-2.02463e-163	7.25455e-163	8.12514e-163	-2.14094e-164	5.18931e-163	2.65278e-164	1.01647e-163	-1.03361e-162	-1.09565e-162	0
-4.22909e-163	1.19305e-164	1.01389e-163	4.8539e-163	1.50861e-163	1.1587e-162	5.67656e-164	4.55459e-164	-4.13746e-163	4.82115e-163	-9.5022e-164	-4.75846e-164	-6.04845e-164	-8.54865e-164	9.08439e-163	4.05374e-163	-1.67002e-163	5.25374e-165	-5.9862e-164	4.86781e-164	7.17165e-164	-2.02463e-163	7.25455e-163	8.12514e-163	-2.14094e-164	5.18931e-163	2.65278e-164	1.01647e-163	-1.03361e-162	-1.09565e-162	0
-4.22909e-163	1.19305e-164	1.01389e-163	4.8539e-163	1.50861e-163	1.1587e-162	5.67656e-164	4.55459e-164	-4.13746e-163	4.82115e-163	-9.5022e-164	-4.75846e-164	-6.04845e-164	-8.54865e-164	9.08439e-163	4.05374e-163	-1.67002e-163	5.25374e-165	-5.9862e-164	4.86781e-164	7.17165e-164	-2.02463e-163	7.25455e-163	8.12514e-163	-2.14094e-164	5.18931e-163	2.65278e-164	1.01647e-163	-1.03361e-162	-1.09565e-162	0
-4.22909e-163	1.19305e-164	1.01389e-163	4.8539e-163	1.50861e-163	1.1587e-162	5.67656e-164	4.55459e-164	-4.13746e-163	4.82115e-163	-9.5022e-164	-4.75846e-164	-6.04845e-164	-8.54865e-164	9.08439e-163	4.05374e-163	-1.67002e-163	5.25374e-165	-5.9862e-164	4.86781e-164	7.17165e-164	-2.02463e-163	7.25455e-163	8.12514e-163	-2.14094e-164	5.18931e-163	2.65278e-164	1.01647e-163	-1.03361e-162	-1.09565e-162	0
-4.22909e-163	1.19305e-164	1.01389e-163	4.8539e-163	1.50861e-163	1.1587e-162	5.67656e-164	4.55459e-164	-4.13746e-163	4.82115e-163	-9.5022e-164	-4.75846e-164	-6.04845e-164	-8.54865e-164	9.08439e-163	4.05374e-163	-1.67002e-163	5.25374e-165	-5.9862e-164	4.86781e-164	7.17165e-164	-2.02463e-163	7.25455e-163	8.12514e-163	-2.14094e-164	5.18931e-163	2.65278e-164	1.01647e-163	-1.03361e-162	-1.09565e-162	0
-4.22909e-163	1.19305e-164	1.01389e-163	4.8539e-163	1.50861e-163	1.1587e-162	5.67656e-164	4.55459e-164	-4.13746e-163	4.82115e-163	-9.5022e-164	-4.75846e-164	-6.04845e-164	-8.54865e-164	9.08439e-163	4.05374e-163	-1.67002e-163	5.25374e-165	-5.9862e-164	4.86781e-164	7.17165e-164	-2.02463e-163	7.25455e-163	8.12514e-163	-2.14094e-164	5.18931e-163	2.65278e-164	1.01647e-163	-1.03361e-162	-1.09565e-162	0
-4.22909e-163	1.19305e-164	1.01389e-163	4.8539e-163	1.50861e-163	1.1587e-162	5.67656e-164	4.55459e-164	-4.13746e-163	4.82115e-163	-9.5022e-164	-4.75846e-164	-6.04845e-164	-8.54865e-164	9.08439e-163	4.05374e-163	-1.67002e-163	5.25374e-165	-5.9862e-164	4.86781e-164	7.17165e-164	-2.02463e-163	7.25455e-163	8.12514e-163	-2.14094e-164	5.18931e-163	2.65278e-164	1.01647e-163	-1.03361e-162	-1.09565e-162	0
-4.22909e-163	1.19305e-164	1.01389e-163	4.8539e-163	1.50861e-163	1.1587e-162	5.67656e-164	4.55459e-164	-4.13746e-163	4.82115e-163	-9.5022e-164	-4.75846e-164	-6.04845e-164	-8.54865e-164	9.08439e-163	4.05374e-163	-1.67002e-163	5.25374e-165	-5.9862e-164	4.86781e-164	7.17165e-164	-2.02463e-163	7.25455e-163	8.12514e-163	-2.14094e-164	5.18931e-163	2.65278e-164	1.01647e-163	-1.03361e-162	-1.09565e-162	0
-4.22909e-163	1.19305e-164	1.01389e-163	4.8539e-163	1.50861e-163	1.1587e-162	5.67656e-164	4.55459e-164	-4.13746e-163	4.82115e-163	-9.5022e-164	-4.75846e-164	-6.04845e-164	-8.54865e-164	9.08439e-163	4.05374e-163	-1.67002e-163	5.25374e-165	-5.9862e-164	4.86781e-164	7.17165e-164	-2.02463e-163	7.25455e-163	8.12514e-163	-2.14094e-164	5.18931e-163	2.65278e-164	1.01647e-163	-1.03361e-162	-1.09565e-162	0
-4.22909e-163	1.19305e-164	1.01389e-163	4.8539e-163	1.50861e-163	1.1587e-162	5.67656e-164	4.55459e-164	-4.13746e-163	4.82115e-163	-9.5022e-164	-4.75846e-164	-6.04845e-164	-8.54865e-164	9.08439e-163	4.05374e-163	-1.67002e-163	5.25374e-165	-5.9862e-164	4.86781e-164	7.17165e-164	-2.02463e-163	7.25455e-163	8.12514e-163	-2.14094e-164	5.18931e-163	2.65278e-164	1.01647e-163	-1.03361e-162	-1.09565e-162	0
-4.22909e-163	1.19305e-164	1.01389e-163	4.8539e-163	1.50861e-163	1.1587e-162	5.67656e-164	4.55459e-164	-4.13746e-163	4.82115e-163	-9.5022e-164	-4.75846e-164	-6.04845e-164	-8.54865e-164	9.08439e-163	4.05374e-163	-1.67002e-163	5.25374e-165	-5.9862e-164	4.86781e-164	7.17165e-164	-2.02463e-163	7.25455e-163	8.12514e-163	-2.14094e-164	5.18931e-163	2.65278e-164	1.01647e-163	-1.03361e-162	-1.09565e-162	0
-4.22909e-163	1.19305e-164	1.01389e-163	4.8539e-163	1.50861e-163	1.1587e-162	5.67656e-164	4.55459e-164	-4.13746e-163	4.82115e-163	-9.5022e-164	-4.75846e-164	-6.04845e-164	-8.54865e-164	9.08439e-163	4.05374e-163	-1.67002e-163	5.25374e-165	-5.9862e-164	4.86781e-164	7.17165e-164	-2.02463e-163	7.25455e-163	8.12514e-163	-2.14094e-164	5.18931e-163	2.65278e-164	1.01647e-163	-1.03361e-162	-1.09565e-162	0
-4.22909e-163	1.19305e-164	1.01389e-163	4.8539e-163	1.50861e-163	1.1587e-162	5.67656e-164	4.55459e-164	-4.13746e-163	4.82115e-163	-9.5022e-164	-4.75846e-164	-6.04845e-164	-8.54865e-164	9.08439e-163	4.05374e-163	-1.67002e-163	5.25374e-165	-5.9862e-164	4.86781e-164	7.17165e-164	-2.02463e-163	7.25455e-163	8.12514e-163	-2.14094e-164	5.18931e-163	2.65278e-164	1.01647e-163	-1.03361e-162	-1.09565e-162	0
-4.22909e-163	1.19305e-164	1.01389e-163	4.8539e-163	1.50861e-163	1.1587e-162	5.67656e-164	4.55459e-164	-4.13746e-163	4.82115e-163	-9.5022e-164	-4.75846e-164	-6.04845e-164	-8.54865e-164	9.08439e-163	4.05374e-163	-1.67002e-163	5.25374e-165	-5.9862e-164	4.86781e-164	7.17165e-164	-2.02463e-163	7.25455e-163	8.12514e-163	-2.14094e-164	5.18931e-163	2.65278e-164	1.01647e-163	-1.03361e-162	-1.09565e-162	0
-4.22909e-163	1.19305e-164	1.01389e-163	4.8539e-163	1.50861e-163	1.1587e-162	5.67656e-164	4.55459e-164	-4.13746e-163	4.82115e-163	-9.5022e-164	-4.75846e-164	-6.04845e-164	-8.54865e-164	9.08439e-163	4.05374e-163	-1.67002e-163	5.25374e-165	-5.9862e-164	4.86781e-164	7.17165e-164	-2.02463e-163	7.25455e-163	8.12514e-163	-2.14094e-164	5.18931e-163	2.65278e-164	1.01647e-163	-1.03361e-162	-1.09565e-162	0
-4.22909e-163	1.19305e-164	1.01389e-163	4.8539e-163	1.50861e-163	1.1587e-162	5.67656e-164	4.55459e-164	-4.13746e-163	4.82115e-163	-9.5022e-164	-4.75846e-164	-6.04845e-164	-8.54865e-164	9.08439e-163	4.05374e-163	-1.67002e-163	5.25374e-165	-5.9862e-164	4.86781e-164	7.17165e-164	-2.02463e-163	7.25455e-163	8.12514e-163	-2.14094e-164	5.18931e-163	2.65278e-164	1.01647e-163	-1.03361e-162	-1.09565e-162	0
-4.22909e-163	1.19305e-164	1.01389e-163	4.8539e-163	1.50861e-163	1.1587e-162	5.67656e-164	4.55459e-164	-4.13746e-163	4.82115e-163	-9.5022e-164	-4.75846e-164	-6.04845e-164	-8.54865e-164	9.08439e-163	4.05374e-163	-1.67002e-163	5.25374e-165	-5.9862e-164	4.86781e-164	7.17165e-164	-2.02463e-163	7.25455e-163	8.12514e-163	-2.14094e-164	5.18931e-163	2.65278e-164	1.01647e-163	-1.03361e-162	-1.09565e-162	0
-4.22909e-163	1.19305e-164	1.01389e-163	4.8539e-163	1.50861e-163	1.1587e-162	5.67656e-164	4.55459e-164	-4.13746e-163	4.82115e-163	-9.5022e-164	-4.75846e-164	-6.04845e-164	-8.54865e-164	9.08439e-163	4.05374e-163	-1.67002e-163	5.25374e-165	-5.9862e-164	4.86781e-164	7.17165e-164	-2.02463e-163	7.25455e-163	8.12514e-163	-2.14094e-164	5.18931e-163	2.65278e-164	1.01647e-163	-1.03361e-162	-1.09565e-162	0
-4.22909e-163	1.19305e-164	1.01389e-163	4.8539e-163	1.50861e-163	1.1587e-162	5.67656e-164	4.55459e-164	-4.13746e-163	4.82115e-163	-9.5022e-164	-4.75846e-164	-6.04845e-164	-8.54865e-164	9.08439e-163	4.05374e-163	-1.67002e-163	5.25374e-165	-5.9862e-164	4.86781e-164	7.17165e-164	-2.02463e-163	7.25455e-163	8.12514e-163	-2.14094e-164	5.18931e-163	2.65278e-164	1.01647e-163	-1.03361e-162	-1.09565e-162	0
-4.22909e-163	1.19305e-164	1.01389e-163	4.8539e-163	1.50861e-163	1.1587e-162	5.67656e-164	4.55459e-164	-4.13746e-163	4.82115e-163	-9.5022e-164	-4.75846e-164	-6.04845e-164	-8.54865e-164	9.08439e-163	4.05374e-163	-1.67002e-163	5.25374e-165	-5.9862e-164	4.86781e-164	7.17165e-164	-2.02463e-163	7.25455e-163	8.12514e-163	-2.14094e-164	5.18931e-163	2.65278e-164	1.01647e-163	-1.03361e-162	-1.09565e-162	0
-4.22909e-163	1.19305e-164	1.01389e-163	4.8539e-163	1.50861e-163	1.1587e-162	5.67656e-164	4.55459e-164	-4.13746e-163	4.82115e-163	-9.5022e-164	-4.75846e-164	-6.04845e-164	-8.54865e-164	9.08439e-163	4.05374e-163	-1.67002e-163	5.25374e-165	-5.9862e-164	4.86781e-164	7.17165e-164	-2.02463e-163	7.25455e-163	8.12514e-163	-2.14094e-164	5.18931e-163	2.65278e-164	1.01647e-163	-1.03361e-162	-1.09565e-162	0
-4.22909e-163	1.19305e-164	1.01389e-163	4.8539e-163	1.50861e-163	1.1587e-162	5.67656e-164	4.55459e-164	-4.13746e-163	4.82115e-163	-9.5022e-164	-4.75846e-164	-6.04845e-164	-8.54865e-164	9.08439e-163	4.05374e-163	-1.67002e-163	5.25374e-165	-5.9862e-164	4.86781e-164	7.17165e-164	-2.02463e-163	7.25455e-163	8.12514e-163	-2.14094e-164	5.18931e-163	2.65278e-164	1.01647e-163	-1.03361e-162	-1.09565e-162	0
-4.22909e-163	1.19305e-164	1.01389e-163	4.8539e-163	1.50861e-163	1.1587e-162	5.67656e-164	4.55459e-164	-4.13746e-163	4.82115e-163	-9.5022e-164	-4.75846e-164	-6.04845e-164	-8.54865e-164	9.08439e-163	4.05374e-163	-1.67002e-163	5.25374e-165	-5.9862e-164	4.86781e-164	7.17165e-164	-2.02463e-163	7.25455e-163	8.12514e-163	-2.14094e-164	5.18931e-163	2.65278e-164	1.01647e-163	-1.03361e-162	-1.09565e-162	0
-4.22909e-163	1.19305e-164	1.01389e-163	4.8539e-163	1.50861e-163	1.1587e-162	5.67656e-164	4.55459e-164	-4.13746e-163	4.82115e-163	-9.5022e-164	-4.75846e-164	-6.04845e-164	-8.54865e-164	9.08439e-163	4.05374e-163	-1.67002e-163	5.25374e-165	-5.9862e-164	4.86781e-164	7.17165e-164	-2.02463e-163	7.25455e-163	8.12514e-163	-2.14094e-164	5.18931e-163	2.65278e-164	1.01647e-163	-1.03361e-162	-1.09565e-162	0
-4.22909e-163	1.19305e-164	1.01389e-163	4.8539e-163	1.50861e-163	1.1587e-162	5.67656e-164	4.55459e-164	-4.13746e-163	4.82115e-163	-9.5022e-164	-4.75846e-164	-6.04845e-164	-8.54865e-164	9.08439e-163	4.05374e-163	-1.67002e-163	5.25374e-165	-5.9862e-164	4.86781e-164	7.17165e-164	-2.02463e-163	7.25455e-163	8.12514e-163	-2.14094e-164	5.18931e-163	2.65278e-164	1.01647e-163	-1.03361e-162	-1.09565e-162	0
-4.22909e-163	1.19305e-164	1.01389e-163	4.8539e-163	1.50861e-163	1.1587e-162	5.67656e-164	4.55459e-164	-4.13746e-163	4.82115e-163	-9.5022e-164	-4.75846e-164	-6.04845e-164	-8.54865e-164	9.08439e-163	4.05374e-163	-1.67002e-163	5.25374e-165	-5.9862e-164	4.86781e-164	7.17165e-164	-2.02463e-163	7.25455e-163	8.12514e-163	-2.14094e-164	5.18931e-163	2.65278e-164	1.01647e-163	-1.03361e-162	-1.09565e-162	0
-4.22909e-163	1.19305e-164	1.01389e-163	4.8539e-163	1.50861e-163	1.1587e-162	5.67656e-164	4.55459e-164	-4.13746e-163	4.82115e-163	-9.5022e-164	-4.75846e-164	-6.04845e-164	-8.54865e-164	9.08439e-163	4.05374e-163	-1.67002e-163	5.25374e-165	-5.9862e-164	4.86781e-164	7.17165e-164	-2.02463e-163	7.25455e-163	8.12514e-163	-2.14094e-164	5.18931e-163	2.65278e-164	1.01647e-163	-1.03361e-162	-1.09565e-162	0
-4.22909e-163	1.19305e-164	1.01389e-163	4.8539e-163	1.50861e-163	1.1587e-162	5.67656e-164	4.55459e-164	-4.13746e-163	4.82115e-163	-9.5022e-164	-4.75846e-164	-6.04845e-164	-8.54865e-164	9.08439e-163	4.05374e-163	-1.67002e-163	5.25374e-165	-5.9862e-164	4.86781e-164	7.17165e-164	-2.02463e-163	7.25455e-163	8.12514e-163	-2.14094e-164	5.18931e-163	2.65278e-164	1.01647e-163	-1.03361e-162	-1.09565e-162	0
-4.22909e-163	1.19305e-164	1.01389e-163	4.8539e-163	1.50861e-163	1.1587e-162	5.67656e-164	4.55459e-164	-4.13746e-163	4.82115e-163	-9.5022e-164	-4.75846e-164	-6.04845e-164	-8.54865e-164	9.08439e-163	4.05374e-163	-1.67002e-163	5.25374e-165	-5.9862e-164	4.86781e-164	7.17165e-164	-2.02463e-163	7.25455e-163	8.12514e-163	-2.14094e-164	5.18931e-163	2.65278e-164	1.01647e-163	-1.03361e-162	-1.09565e-162	0
-4.22909e-163	1.19305e-164	1.01389e-163	4.8539e-163	1.50861e-163	1.1587e-162	5.67656e-164	4.55459e-164	-4.13746e-163	4.82115e-163	-9.5022e-164	-4.75846e-164	-6.04845e-164	-8.54865e-164	9.08439e-163	4.05374e-163	-1.67002e-163	5.25374e-165	-5.9862e-164	4.86781e-164	7.17165e-164	-2.02463e-163	7.25455e-163	8.12514e-163	-2.14094e-164	5.18931e-163	2.65278e-164	1.01647e-163	-1.03361e-162	-1.09565e-162	0
-4.22909e-163	1.19305e-164	1.01389e-163	4.8539e-163	1.50861e-163	1.1587e-162	5.67656e-164	4.55459e-164	-4.13746e-163	4.82115e-163	-9.5022e-164	-4.75846e-164	-6.04845e-164	-8.54865e-164	9.08439e-163	4.05374e-163	-1.67002e-163	5.25374e-165	-5.9862e-164	4.86781e-164	7.17165e-164	-2.02463e-163	7.25455e-163	8.12514e-163	-2.14094e-164	5.18931e-163	2.65278e-164	1.01647e-163	-1.03361e-162	-1.09565e-162	0
-4.22909e-163	1.19305e-164	1.01389e-163	4.8539e-163	1.50861e-163	1.1587e-162	5.67656e-164	4.55459e-164	-4.13746e-163	4.82115e-163	-9.5022e-164	-4.75846e-164	-6.04845e-164	-8.54865e-164	9.08439e-163	4.05374e-163	-1.67002e-163	5.25374e-165	-5.9862e-164	4.86781e-164	7.17165e-164	-2.02463e-163	7.25455e-163	8.12514e-163	-2.14094e-164	5.18931e-163	2.65278e-164	1.01647e-163	-1.03361e-162	-1.09565e-162	0
-4.22909e-163	1.19305e-164	1.01389e-163	4.8539e-163	1.50861e-163	1.1587e-162	5.67656e-164	4.55459e-164	-4.13746e-163	4.82115e-163	-9.5022e-164	-4.75846e-164	-6.04845e-164	-8.54865e-164	9.08439e-163	4.05374e-163	-1.67002e-163	5.25374e-165	-5.9862e-164	4.86781e-164	7.17165e-164	-2.02463e-163	7.25455e-163	8.12514e-163	-2.14094e-164	5.18931e-163	2.65278e-164	1.01647e-163	-1.03361e-162	-1.09565e-162	0
-4.22909e-163	1.19305e-164	1.01389e-163	4.8539e-163	1.50861e-163	1.1587e-162	5.67656e-164	4.55459e-164	-4.13746e-163	4.82115e-163	-9.5022e-164	-4.75846e-164	-6.04845e-164	-8.54865e-164	9.08439e-163	4.05374e-163	-1.67002e-163	5.25374e-165	-5.9862e-164	4.86781e-164	7.17165e-164	-2.02463e-163	7.25455e-163	8.12514e-163	-2.14094e-164	5.18931e-163	2.65278e-164	1.01647e-163	-1.03361e-162	-1.09565e-162	0
-4.22909e-163	1.19305e-164	1.01389e-163	4.8539e-163	1.50861e-163	1.1587e-162	5.67656e-164	4.55459e-164	-4.13746e-163	4.82115e-163	-9.5022e-164	-4.75846e-164	-6.04845e-164	-8.54865e-164	9.08439e-163	4.05374e-163	-1.67002e-163	5.25374e-165	-5.9862e-164	4.86781e-164	7.17165e-164	-2.02463e-163	7.25455e-163	8.12514e-163	-2.14094e-164	5.18931e-163	2.65278e-164	1.01647e-163	-1.03361e-162	-1.09565e-162	0
-4.22909e-163	1.19305e-164	1.01389e-163	4.8539e-163	1.50861e-163	1.1587e-162	5.67656e-164	4.55459e-164	-4.13746e-163	4.82115e-163	-9.5022e-164	-4.75846e-164	-6.04845e-164	-8.54865e-164	9.08439e-163	4.05374e-163	-1.67002e-163	5.25374e-165	-5.9862e-164	4.86781e-164	7.17165e-164	-2.02463e-163	7.25455e-163	8.12514e-163	-2.14094e-164	5.18931e-163	2.65278e-164	1.01647e-163	-1.03361e-162	-1.09565e-162	0
-4.22909e-163	1.19305e-164	1.01389e-163	4.8539e-163	1.50861e-163	1.1587e-162	5.67656e-164	4.55459e-164	-4.13746e-163	4.82115e-163	-9.5022e-164	-4.75846e-164	-6.04845e-164	-8.54865e-164	9.08439e-163	4.05374e-163	-1.67002e-163	5.25374e-165	-5.9862e-164	4.86781e-164	7.17165e-164	-2.02463e-163	7.25455e-163	8.12514e-163	-2.14094e-164	5.18931e-163	2.65278e-164	1.01647e-163	-1.03361e-162	-1.09565e-162	0
-4.22909e-163	1.19305e-164	1.01389e-163	4.8539e-163	1.50861e-163	1.1587e-162	5.67656e-164	4.55459e-164	-4.13746e-163	4.82115e-163	-9.5022e-164	-4.75846e-164	-6.04845e-164	-8.54865e-164	9.08439e-163	4.05374e-163	-1.67002e-163	5.25374e-165	-5.9862e-164	4.86781e-164	7.17165e-164	-2.02463e-163	7.25455e-163	8.12514e-163	-2.14094e-164	5.18931e-163	2.65278e-164	1.01647e-163	-1.03361e-162	-1.09565e-162	0
-4.22909e-163	1.19305e-164	1.01389e-163	4.8539e-163	1.50861e-163	1.1587e-162	5.67656e-164	4.55459e-164	-4.13746e-163	4.82115e-163	-9.5022e-164	-4.75846e-164	-6.04845e-164	-8.54865e-164	9.08439e-163	4.05374e-163	-1.67002e-163	5.25374e-165	-5.9862e-164	4.86781e-164	7.17165e-164	-2.02463e-163	7.25455e-163	8.12514e-163	-2.14094e-164	5.18931e-163	2.65278e-164	1.01647e-163	-1.03361e-162	-1.09565e-162	0
-4.22909e-163	1.19305e-164	1.01389e-163	4.8539e-163	1.50861e-163	1.1587e-162	5.67656e-164	4.55459e-164	-4.13746e-163	4.82115e-163	-9.5022e-164	-4.75846e-164	-6.04845e-164	-8.54865e-164	9.08439e-163	4.05374e-163	-1.67002e-163	5.25374e-165	-5.9862e-164	4.86781e-164	7.17165e-164	-2.02463e-163	7.25455e-163	8.12514e-163	-2.14094e-164	5.18931e-163	2.65278e-164	1.01647e-163	-1.03361e-162	-1.09565e-162	0
-4.22909e-163	1.19305e-164	1.01389e-163	4.8539e-163	1.50861e-163	1.1587e-162	5.67656e-164	4.55459e-164	-4.13746e-163	4.82115e-163	-9.5022e-164	-4.75846e-164	-6.04845e-164	-8.54865e-164	9.08439e-163	4.05374e-163	-1.67002e-163	5.25374e-165	-5.9862e-164	4.86781e-164	7.17165e-164	-2.02463e-163	7.25455e-163	8.12514e-163	-2.14094e-164	5.18931e-163	2.65278e-164	1.01647e-163	-1.03361e-162	-1.09565e-162	0
-4.22909e-163	1.19305e-164	1.01389e-163	4.8539e-163	1.50861e-163	1.1587e-162	5.67656e-164	4.55459e-164	-4.13746e-163	4.82115e-163	-9.5022e-164	-4.75846e-164	-6.04845e-164	-8.54865e-164	9.08439e-163	4.05374e-163	-1.67002e-163	5.25374e-165	-5.9862e-164	4.86781e-164	7.17165e-164	-2.02463e-163	7.25455e-163	8.12514e-163	-2.14094e-164	5.18931e-163	2.65278e-164	1.01647e-163	-1.03361e-162	-1.09565e-162	0
-4.22909e-163	1.19305e-164	1.01389e-163	4.8539e-163	1.50861e-163	1.1587e-162	5.67656e-164	4.55459e-164	-4.13746e-163	4.82115e-163	-9.5022e-164	-4.75846e-164	-6.04845e-164	-8.54865e-164	9.08439e-163	4.05374e-163	-1.67002e-163	5.25374e-165	-5.9862e-164	4.86781e-164	7.17165e-164	-2.02463e-163	7.25455e-163	8.12514e-163	-2.14094e-164	5.18931e-163	2.65278e-164	1.01647e-163	-1.03361e-162	-1.09565e-162	0
-4.22909e-163	1.19305e-164	1.01389e-163	4.8539e-163	1.50861e-163	1.1587e-162	5.67656e-164	4.55459e-164	-4.13746e-163	4.82115e-163	-9.5022e-164	-4.75846e-164	-6.04845e-164	-8.54865e-164	9.08439e-163	4.05374e-163	-1.67002e-163	5.25374e-165	-5.9862e-164	4.86781e-164	7.17165e-164	-2.02463e-163	7.25455e-163	8.12514e-163	-2.14094e-164	5.18931e-163	2.65278e-164	1.01647e-163	-1.03361e-162	-1.09565e-162	0
-4.22909e-163	1.19305e-164	1.01389e-163	4.8539e-163	1.50861e-163	1.1587e-162	5.67656e-164	4.55459e-164	-4.13746e-163	4.82115e-163	-9.5022e-164	-4.75846e-164	-6.04845e-164	-8.54865e-164	9.08439e-163	4.05374e-163	-1.67002e-163	5.25374e-165	-5.9862e-164	4.86781e-164	7.17165e-164	-2.02463e-163	7.25455e-163	8.12514e-163	-2.14094e-164	5.18931e-163	2.65278e-164	1.01647e-163	-1.03361e-162	-1.09565e-162	0
-4.22909e-163	1.19305e-164	1.01389e-163	4.8539e-163	1.50861e-163	1.1587e-162	5.67656e-164	4.55459e-164	-4.13746e-163	4.82115e-163	-9.5022e-164	-4.75846e-164	-6.04845e-164	-8.54865e-164	9.08439e-163	4.05374e-163	-1.67002e-163	5.25374e-165	-5.9862e-164	4.86781e-164	7.17165e-164	-2.02463e-163	7.25455e-163	8.12514e-163	-2.14094e-164	5.18931e-163	2.65278e-164	1.01647e-163	-1.03361e-162	-1.09565e-162	0
-4.22909e-163	1.19305e-164	1.01389e-163	4.8539e-163	1.50861e-163	1.1587e-162	5.67656e-164	4.55459e-164	-4.13746e-163	4.82115e-163	-9.5022e-164	-4.75846e-164	-6.04845e-164	-8.54865e-164	9.08439e-163	4.05374e-163	-1.67002e-163	5.25374e-165	-5.9862e-164	4.86781e-164	7.17165e-164	-2.02463e-163	7.25455e-163	8.12514e-163	-2.14094e-164	5.18931e-163	2.65278e-164	1.01647e-163	-1.03361e-162	-1.09565e-162	0
-4.22909e-163	1.19305e-164	1.01389e-163	4.8539e-163	1.50861e-163	1.1587e-162	5.67656e-164	4.55459e-164	-4.13746e-163	4.82115e-163	-9.5022e-164	-4.75846e-164	-6.04845e-164	-8.54865e-164	9.08439e-163	4.05374e-163	-1.67002e-163	5.25374e-165	-5.9862e-164	4.86781e-164	7.17165e-164	-2.02463e-163	7.25455e-163	8.12514e-163	-2.14094e-164	5.18931e-163	2.65278e-164	1.01647e-163	-1.03361e-162	-1.09565e-162	0
-4.22909e-163	1.19305e-164	1.01389e-163	4.8539e-163	1.50861e-163	1.1587e-162	5.67656e-164	4.55459e-164	-4.13746e-163	4.82115e-163	-9.5022e-164	-4.75846e-164	-6.04845e-164	-8.54865e-164	9.08439e-163	4.05374e-163	-1.67002e-163	5.25374e-165	-5.9862e-164	4.86781e-164	7.17165e-164	-2.02463e-163	7.25455e-163	8.12514e-163	-2.14094e-164	5.18931e-163	2.65278e-164	1.01647e-163	-1.03361e-162	-1.09565e-162	0
-4.22909e-163	1.19305e-164	1.01389e-163	4.8539e-163	1.50861e-163	1.1587e-162	5.67656e-164	4.55459e-164	-4.13746e-163	4.82115e-163	-9.5022e-164	-4.75846e-164	-6.04845e-164	-8.54865e-164	9.08439e-163	4.05374e-163	-1.67002e-163	5.25374e-165	-5.9862e-164	4.86781e-164	7.17165e-164	-2.02463e-163	7.25455e-163	8.12514e-163	-2.14094e-164	5.18931e-163	2.65278e-164	1.01647e-163	-1.03361e-162	-1.09565e-162	0
-4.22909e-163	1.19305e-164	1.01389e-163	4.8539e-163	1.50861e-163	1.1587e-162	5.67656e-164	4.55459e-164	-4.13746e-163	4.82115e-163	-9.5022e-164	-4.75846e-164	-6.04845e-164	-8.54865e-164	9.08439e-163	4.05374e-163	-1.67002e-163	5.25374e-165	-5.9862e-164	4.86781e-164	7.17165e-164	-2.02463e-163	7.25455e-163	8.12514e-163	-2.14094e-164	5.18931e-163	2.65278e-164	1.01647e-163	-1.03361e-162	-1.09565e-162	0
-4.22909e-163	1.19305e-164	1.01389e-163	4.8539e-163	1.50861e-163	1.1587e-162	5.67656e-164	4.55459e-164	-4.13746e-163	4.82115e-163	-9.5022e-164	-4.75846e-164	-6.04845e-164	-8.54865e-164	9.08439e-163	4.05374e-163	-1.67002e-163	5.25374e-165	-5.9862e-164	4.86781e-164	7.17165e-164	-2.02463e-163	7.25455e-163	8.12514e-163	-2.14094e-164	5.18931e-163	2.65278e-164	1.01647e-163	-1.03361e-162	-1.09565e-162	0
-4.22909e-163	1.19305e-164	1.01389e-163	4.8539e-163	1.50861e-163	1.1587e-162	5.67656e-164	4.55459e-164	-4.13746e-163	4.82115e-163	-9.5022e-164	-4.75846e-164	-6.04845e-164	-8.54865e-164	9.08439e-163	4.05374e-163	-1.67002e-163	5.25374e-165	-5.9862e-164	4.86781e-164	7.17165e-164	-2.02463e-163	7.25455e-163	8.12514e-163	-2.14094e-164	5.18931e-163	2.65278e-164	1.01647e-163	-1.03361e-162	-1.09565e-162	0
-4.22909e-163	1.19305e-164	1.01389e-163	4.8539e-163	1.50861e-163	1.1587e-162	5.67656e-164	4.55459e-164	-4.13746e-163	4.82115e-163	-9.5022e-164	-4.75846e-164	-6.04845e-164	-8.54865e-164	9.08439e-163	4.05374e-163	-1.67002e-163	5.25374e-165	-5.9862e-164	4.86781e-164	7.17165e-164	-2.02463e-163	7.25455e-163	8.12514e-163	-2.14094e-164	5.18931e-163	2.65278e-164	1.01647e-163	-1.03361e-162	-1.09565e-162	0
-4.22909e-163	1.19305e-164	1.01389e-163	4.8539e-163	1.50861e-163	1.1587e-162	5.67656e-164	4.55459e-164	-4.13746e-163	4.82115e-163	-9.5022e-164	-4.75846e-164	-6.04845e-164	-8.54865e-164	9.08439e-163	4.05374e-163	-1.67002e-163	5.25374e-165	-5.9862e-164	4.86781e-164	7.17165e-164	-2.02463e-163	7.25455e-163	8.12514e-163	-2.14094e-164	5.18931e-163	2.65278e-164	1.01647e-163	-1.03361e-162	-1.09565e-162	0
-4.22909e-163	1.19305e-164	1.01389e-163	4.8539e-163	1.50861e-163	1.1587e-162	5.67656e-164	4.55459e-164	-4.13746e-163	4.82115e-163	-9.5022e-164	-4.75846e-164	-6.04845e-164	-8.54865e-164	9.08439e-163	4.05374e-163	-1.67002e-163	5.25374e-165	-5.9862e-164	4.86781e-164	7.17165e-164	-2.02463e-163	7.25455e-163	8.12514e-163	-2.14094e-164	5.18931e-163	2.65278e-164	1.01647e-163	-1.03361e-162	-1.09565e-162	0
-4.22909e-163	1.19305e-164	1.01389e-163	4.8539e-163	1.50861e-163	1.1587e-162	5.67656e-164	4.55459e-164	-4.13746e-163	4.82115e-163	-9.5022e-164	-4.75846e-164	-6.04845e-164	-8.54865e-164	9.08439e-163	4.05374e-163	-1.67002e-163	5.25374e-165	-5.9862e-164	4.86781e-164	7.17165e-164	-2.02463e-163	7.25455e-163	8.12514e-163	-2.14094e-164	5.18931e-163	2.65278e-164	1.01647e-163	-1.03361e-162	-1.09565e-162	0
-4.22909e-163	1.19305e-164	1.01389e-163	4.8539e-163	1.50861e-163	1.1587e-162	5.67656e-164	4.55459e-164	-4.13746e-163	4.82115e-163	-9.5022e-164	-4.75846e-164	-6.04845e-164	-8.54865e-164	9.08439e-163	4.05374e-163	-1.67002e-163	5.25374e-165	-5.9862e-164	4.86781e-164	7.17165e-164	-2.02463e-163	7.25455e-163	8.12514e-163	-2.14094e-164	5.18931e-163	2.65278e-164	1.01647e-163	-1.03361e-162	-1.09565e-162	0
-4.22909e-163	1.19305e-164	1.01389e-163	4.8539e-163	1.50861e-163	1.1587e-162	5.67656e-164	4.55459e-164	-4.13746e-163	4.82115e-163	-9.5022e-164	-4.75846e-164	-6.04845e-164	-8.54865e-164	9.08439e-163	4.05374e-163	-1.67002e-163	5.25374e-165	-5.9862e-164	4.86781e-164	7.17165e-164	-2.02463e-163	7.25455e-163	8.12514e-163	-2.14094e-164	5.18931e-163	2.65278e-164	1.01647e-163	-1.03361e-162	-1.09565e-162	0
-4.22909e-163	1.19305e-164	1.01389e-163	4.8539e-163	1.50861e-163	1.1587e-162	5.67656e-164	4.55459e-164	-4.13746e-163	4.82115e-163	-9.5022e-164	-4.75846e-164	-6.04845e-164	-8.54865e-164	9.08439e-163	4.05374e-163	-1.67002e-163	5.25374e-165	-5.9862e-164	4.86781e-164	7.17165e-164	-2.02463e-163	7.25455e-163	8.12514e-163	-2.14094e-164	5.18931e-163	2.65278e-164	1.01647e-163	-1.03361e-162	-1.09565e-162	0
-4.22909e-163	1.19305e-164	1.01389e-163	4.8539e-163	1.50861e-163	1.1587e-162	5.67656e-164	4.55459e-164	-4.13746e-163	4.82115e-163	-9.5022e-164	-4.75846e-164	-6.04845e-164	-8.54865e-164	9.08439e-163	4.05374e-163	-1.67002e-163	5.25374e-165	-5.9862e-164	4.86781e-164	7.17165e-164	-2.02463e-163	7.25455e-163	8.12514e-163	-2.14094e-164	5.18931e-163	2.65278e-164	1.01647e-163	-1.03361e-162	-1.09565e-162	0
-4.22909e-163	1.19305e-164	1.01389e-163	4.8539e-163	1.50861e-163	1.1587e-162	5.67656e-164	4.55459e-164	-4.13746e-163	4.82115e-163	-9.5022e-164	-4.75846e-164	-6.04845e-164	-8.54865e-164	9.08439e-163	4.05374e-163	-1.67002e-163	5.25374e-165	-5.9862e-164	4.86781e-164	7.17165e-164	-2.02463e-163	7.25455e-163	8.12514e-163	-2.14094e-164	5.18931e-163	2.65278e-164	1.01647e-163	-1.03361e-162	-1.09565e-162	0
-4.22909e-163	1.19305e-164	1.01389e-163	4.8539e-163	1.50861e-163	1.1587e-162	5.67656e-164	4.55459e-164	-4.13746e-163	4.82115e-163	-9.5022e-164	-4.75846e-164	-6.04845e-164	-8.54865e-164	9.08439e-163	4.05374e-163	-1.67002e-163	5.25374e-165	-5.9862e-164	4.86781e-164	7.17165e-164	-2.02463e-163	7.25455e-163	8.12514e-163	-2.14094e-164	5.18931e-163	2.65278e-164	1.01647e-163	-1.03361e-162	-1.09565e-162	0
-4.22909e-163	1.19305e-164	1.01389e-163	4.8539e-163	1.50861e-163	1.1587e-162	5.67656e-164	4.55459e-164	-4.13746e-163	4.82115e-163	-9.5022e-164	-4.75846e-164	-6.04845e-164	-8.54865e-164	9.08439e-163	4.05374e-163	-1.67002e-163	5.25374e-165	-5.9862e-164	4.86781e-164	7.17165e-164	-2.02463e-163	7.25455e-163	8.12514e-163	-2.14094e-164	5.18931e-163	2.65278e-164	1.01647e-163	-1.03361e-162	-1.09565e-162	0
-4.22909e-163	1.19305e-164	1.01389e-163	4.8539e-163	1.50861e-163	1.1587e-162	5.67656e-164	4.55459e-164	-4.13746e-163	4.82115e-163	-9.5022e-164	-4.75846e-164	-6.04845e-164	-8.54865e-164	9.08439e-163	4.05374e-163	-1.67002e-163	5.25374e-165	-5.9862e-164	4.86781e-164	7.17165e-164	-2.02463e-163	7.25455e-163	8.12514e-163	-2.14094e-164	5.18931e-163	2.65278e-164	1.01647e-163	-1.03361e-162	-1.09565e-162	0
-4.22909e-163	1.19305e-164	1.01389e-163	4.8539e-163	1.50861e-163	1.1587e-162	5.67656e-164	4.55459e-164	-4.13746e-163	4.82115e-163	-9.5022e-164	-4.75846e-164	-6.04845e-164	-8.54865e-164	9.08439e-163	4.05374e-163	-1.67002e-163	5.25374e-165	-5.9862e-164	4.86781e-164	7.17165e-164	-2.02463e-163	7.25455e-163	8.12514e-163	-2.14094e-164	5.18931e-163	2.65278e-164	1.01647e-163	-1.03361e-162	-1.09565e-162	0
-4.22909e-163	1.19305e-164	1.01389e-163	4.8539e-163	1.50861e-163	1.1587e-162	5.67656e-164	4.55459e-164	-4.13746e-163	4.82115e-163	-9.5022e-164	-4.75846e-164	-6.04845e-164	-8.54865e-164	9.08439e-163	4.05374e-163	-1.67002e-163	5.25374e-165	-5.9862e-164	4.86781e-164	7.17165e-164	-2.02463e-163	7.25455e-163	8.12514e-163	-2.14094e-164	5.18931e-163	2.65278e-164	1.01647e-163	-1.03361e-162	-1.09565e-162	0
-4.22909e-163	1.19305e-164	1.01389e-163	4.8539e-163	1.50861e-163	1.1587e-162	5.67656e-164	4.55459e-164	-4.13746e-163	4.82115e-163	-9.5022e-164	-4.75846e-164	-6.04845e-164	-8.54865e-164	9.08439e-163	4.05374e-163	-1.67002e-163	5.25374e-165	-5.9862e-164	4.86781e-164	7.17165e-164	-2.02463e-163	7.25455e-163	8.12514e-163	-2.14094e-164	5.18931e-163	2.65278e-164	1.01647e-163	-1.03361e-162	-1.09565e-162	0
-4.22909e-163	1.19305e-164	1.01389e-163	4.8539e-163	1.50861e-163	1.1587e-162	5.67656e-164	4.55459e-164	-4.13746e-163	4.82115e-163	-9.5022e-164	-4.75846e-164	-6.04845e-164	-8.54865e-164	9.08439e-163	4.05374e-163	-1.67002e-163	5.25374e-165	-5.9862e-164	4.86781e-164	7.17165e-164	-2.02463e-163	7.25455e-163	8.12514e-163	-2.14094e-164	5.18931e-163	2.65278e-164	1.01647e-163	-1.03361e-162	-1.09565e-162	0
-4.22909e-163	1.19305e-164	1.01389e-163	4.8539e-163	1.50861e-163	1.1587e-162	5.67656e-164	4.55459e-164	-4.13746e-163	4.82115e-163	-9.5022e-164	-4.75846e-164	-6.04845e-164	-8.54865e-164	9.08439e-163	4.05374e-163	-1.67002e-163	5.25374e-165	-5.9862e-164	4.86781e-164	7.17165e-164	-2.02463e-163	7.25455e-163	8.12514e-163	-2.14094e-164	5.18931e-163	2.65278e-164	1.01647e-163	-1.03361e-162	-1.09565e-162	0
-4.22909e-163	1.19305e-164	1.01389e-163	4.8539e-163	1.50861e-163	1.1587e-162	5.67656e-164	4.55459e-164	-4.13746e-163	4.82115e-163	-9.5022e-164	-4.75846e-164	-6.04845e-164	-8.54865e-164	9.08439e-163	4.05374e-163	-1.67002e-163	5.25374e-165	-5.9862e-164	4.86781e-164	7.17165e-164	-2.02463e-163	7.25455e-163	8.12514e-163	-2.14094e-164	5.18931e-163	2.65278e-164	1.01647e-163	-1.03361e-162	-1.09565e-162	0
-4.22909e-163	1.19305e-164	1.01389e-163	4.8539e-163	1.50861e-163	1.1587e-162	5.67656e-164	4.55459e-164	-4.13746e-163	4.82115e-163	-9.5022e-164	-4.75846e-164	-6.04845e-164	-8.54865e-164	9.08439e-163	4.05374e-163	-1.67002e-163	5.25374e-165	-5.9862e-164	4.86781e-164	7.17165e-164	-2.02463e-163	7.25455e-163	8.12514e-163	-2.14094e-164	5.18931e-163	2.65278e-164	1.01647e-163	-1.03361e-162	-1.09565e-162	0
-4.22909e-163	1.19305e-164	1.01389e-163	4.8539e-163	1.50861e-163	1.1587e-162	5.67656e-164	4.55459e-164	-4.13746e-163	4.82115e-163	-9.5022e-164	-4.75846e-164	-6.04845e-164	-8.54865e-164	9.08439e-163	4.05374e-163	-1.67002e-163	5.25374e-165	-5.9862e-164	4.86781e-164	7.17165e-164	-2.02463e-163	7.25455e-163	8.12514e-163	-2.14094e-164	5.18931e-163	2.65278e-164	1.01647e-163	-1.03361e-162	-1.09565e-162	0
-4.22909e-163	1.19305e-164	1.01389e-163	4.8539e-163	1.50861e-163	1.1587e-162	5.67656e-164	4.55459e-164	-4.13746e-163	4.82115e-163	-9.5022e-164	-4.75846e-164	-6.04845e-164	-8.54865e-164	9.08439e-163	4.05374e-163	-1.67002e-163	5.25374e-165	-5.9862e-164	4.86781e-164	7.17165e-164	-2.02463e-163	7.25455e-163	8.12514e-163	-2.14094e-164	5.18931e-163	2.65278e-164	1.01647e-163	-1.03361e-162	-1.09565e-162	0
-4.22909e-163	1.19305e-164	1.01389e-163	4.8539e-163	1.50861e-163	1.1587e-162	5.67656e-164	4.55459e-164	-4.13746e-163	4.82115e-163	-9.5022e-164	-4.75846e-164	-6.04845e-164	-8.54865e-164	9.08439e-163	4.05374e-163	-1.67002e-163	5.25374e-165	-5.9862e-164	4.86781e-164	7.17165e-164	-2.02463e-163	7.25455e-163	8.12514e-163	-2.14094e-164	5.18931e-163	2.65278e-164	1.01647e-163	-1.03361e-162	-1.09565e-162	0
-4.22909e-163	1.19305e-164	1.01389e-163	4.8539e-163	1.50861e-163	1.1587e-162	5.67656e-164	4.55459e-164	-4.13746e-163	4.82115e-163	-9.5022e-164	-4.75846e-164	-6.04845e-164	-8.54865e-164	9.08439e-163	4.05374e-163	-1.67002e-163	5.25374e-165	-5.9862e-164	4.86781e-164	7.17165e-164	-2.02463e-163	7.25455e-163	8.12514e-163	-2.14094e-164	5.18931e-163	2.65278e-164	1.01647e-163	-1.03361e-162	-1.09565e-162	0
-4.22909e-163	1.19305e-164	1.01389e-163	4.8539e-163	1.50861e-163	1.1587e-162	5.67656e-164	4.55459e-164	-4.13746e-163	4.82115e-163	-9.5022e-164	-4.75846e-164	-6.04845e-164	-8.54865e-164	9.08439e-163	4.05374e-163	-1.67002e-163	5.25374e-165	-5.9862e-164	4.86781e-164	7.17165e-164	-2.02463e-163	7.25455e-163	8.12514e-163	-2.14094e-164	5.18931e-163	2.65278e-164	1.01647e-163	-1.03361e-162	-1.09565e-162	0
-4.22909e-163	1.19305e-164	1.01389e-163	4.8539e-163	1.50861e-163	1.1587e-162	5.67656e-164	4.55459e-164	-4.13746e-163	4.82115e-163	-9.5022e-164	-4.75846e-164	-6.04845e-164	-8.54865e-164	9.08439e-163	4.05374e-163	-1.67002e-163	5.25374e-165	-5.9862e-164	4.86781e-164	7.17165e-164	-2.02463e-163	7.25455e-163	8.12514e-163	-2.14094e-164	5.18931e-163	2.65278e-164	1.01647e-163	-1.03361e-162	-1.09565e-162	0
-4.22909e-163	1.19305e-164	1.01389e-163	4.8539e-163	1.50861e-163	1.1587e-162	5.67656e-164	4.55459e-164	-4.13746e-163	4.82115e-163	-9.5022e-164	-4.75846e-164	-6.04845e-164	-8.54865e-164	9.08439e-163	4.05374e-163	-1.67002e-163	5.25374e-165	-5.9862e-164	4.86781e-164	7.17165e-164	-2.02463e-163	7.25455e-163	8.12514e-163	-2.14094e-164	5.18931e-163	2.65278e-164	1.01647e-163	-1.03361e-162	-1.09565e-162	0
-4.22909e-163	1.19305e-164	1.01389e-163	4.8539e-163	1.50861e-163	1.1587e-162	5.67656e-164	4.55459e-164	-4.13746e-163	4.82115e-163	-9.5022e-164	-4.75846e-164	-6.04845e-164	-8.54865e-164	9.08439e-163	4.05374e-163	-1.67002e-163	5.25374e-165	-5.9862e-164	4.86781e-164	7.17165e-164	-2.02463e-163	7.25455e-163	8.12514e-163	-2.14094e-164	5.18931e-163	2.65278e-164	1.01647e-163	-1.03361e-162	-1.09565e-162	0
-4.22909e-163	1.19305e-164	1.01389e-163	4.8539e-163	1.50861e-163	1.1587e-162	5.67656e-164	4.55459e-164	-4.13746e-163	4.82115e-163	-9.5022e-164	-4.75846e-164	-6.04845e-164	-8.54865e-164	9.08439e-163	4.05374e-163	-1.67002e-163	5.25374e-165	-5.9862e-164	4.86781e-164	7.17165e-164	-2.02463e-163	7.25455e-163	8.12514e-163	-2.14094e-164	5.18931e-163	2.65278e-164	1.01647e-163	-1.03361e-162	-1.09565e-162	0
-4.22909e-163	1.19305e-164	1.01389e-163	4.8539e-163	1.50861e-163	1.1587e-162	5.67656e-164	4.55459e-164	-4.13746e-163	4.82115e-163	-9.5022e-164	-4.75846e-164	-6.04845e-164	-8.54865e-164	9.08439e-163	4.05374e-163	-1.67002e-163	5.25374e-165	-5.9862e-164	4.86781e-164	7.17165e-164	-2.02463e-163	7.25455e-163	8.12514e-163	-2.14094e-164	5.18931e-163	2.65278e-164	1.01647e-163	-1.03361e-162	-1.09565e-162	0
-4.22909e-163	1.19305e-164	1.01389e-163	4.8539e-163	1.50861e-163	1.1587e-162	5.67656e-164	4.55459e-164	-4.13746e-163	4.82115e-163	-9.5022e-164	-4.75846e-164	-6.04845e-164	-8.54865e-164	9.08439e-163	4.05374e-163	-1.67002e-163	5.25374e-165	-5.9862e-164	4.86781e-164	7.17165e-164	-2.02463e-163	7.25455e-163	8.12514e-163	-2.14094e-164	5.18931e-163	2.65278e-164	1.01647e-163	-1.03361e-162	-1.09565e-162	0
-4.22909e-163	1.19305e-164	1.01389e-163	4.8539e-163	1.50861e-163	1.1587e-162	5.67656e-164	4.55459e-164	-4.13746e-163	4.82115e-163	-9.5022e-164	-4.75846e-164	-6.04845e-164	-8.54865e-164	9.08439e-163	4.05374e-163	-1.67002e-163	5.25374e-165	-5.9862e-164	4.86781e-164	7.17165e-164	-2.02463e-163	7.25455e-163	8.12514e-163	-2.14094e-164	5.18931e-163	2.65278e-164	1.01647e-163	-1.03361e-162	-1.09565e-162	0
-4.22909e-163	1.19305e-164	1.01389e-163	4.8539e-163	1.50861e-163	1.1587e-162	5.67656e-164	4.55459e-164	-4.13746e-163	4.82115e-163	-9.5022e-164	-4.75846e-164	-6.04845e-164	-8.54865e-164	9.08439e-163	4.05374e-163	-1.67002e-163	5.25374e-165	-5.9862e-164	4.86781e-164	7.17165e-164	-2.02463e-163	7.25455e-163	8.12514e-163	-2.14094e-164	5.18931e-163	2.65278e-164	1.01647e-163	-1.03361e-162	-1.09565e-162	0
-4.22909e-163	1.19305e-164	1.01389e-163	4.8539e-163	1.50861e-163	1.1587e-162	5.67656e-164	4.55459e-164	-4.13746e-163	4.82115e-163	-9.5022e-164	-4.75846e-164	-6.04845e-164	-8.54865e-164	9.08439e-163	4.05374e-163	-1.67002e-163	5.25374e-165	-5.9862e-164	4.86781e-164	7.17165e-164	-2.02463e-163	7.25455e-163	8.12514e-163	-2.14094e-164	5.18931e-163	2.65278e-164	1.01647e-163	-1.03361e-162	-1.09565e-162	0
-4.22909e-163	1.19305e-164	1.01389e-163	4.8539e-163	1.50861e-163	1.1587e-162	5.67656e-164	4.55459e-164	-4.13746e-163	4.82115e-163	-9.5022e-164	-4.75846e-164	-6.04845e-164	-8.54865e-164	9.08439e-163	4.05374e-163	-1.67002e-163	5.25374e-165	-5.9862e-164	4.86781e-164	7.17165e-164	-2.02463e-163	7.25455e-163	8.12514e-163	-2.14094e-164	5.18931e-163	2.65278e-164	1.01647e-163	-1.03361e-162	-1.09565e-162	0
-4.22909e-163	1.19305e-164	1.01389e-163	4.8539e-163	1.50861e-163	1.1587e-162	5.67656e-164	4.55459e-164	-4.13746e-163	4.82115e-163	-9.5022e-164	-4.75846e-164	-6.04845e-164	-8.54865e-164	9.08439e-163	4.05374e-163	-1.67002e-163	5.25374e-165	-5.9862e-164	4.86781e-164	7.17165e-164	-2.02463e-163	7.25455e-163	8.12514e-163	-2.14094e-164	5.18931e-163	2.65278e-164	1.01647e-163	-1.03361e-162	-1.09565e-162	0
-4.22909e-163	1.19305e-164	1.01389e-163	4.8539e-163	1.50861e-163	1.1587e-162	5.67656e-164	4.55459e-164	-4.13746e-163	4.82115e-163	-9.5022e-164	-4.75846e-164	-6.04845e-164	-8.54865e-164	9.08439e-163	4.05374e-163	-1.67002e-163	5.25374e-165	-5.9862e-164	4.86781e-164	7.17165e-164	-2.02463e-163	7.25455e-163	8.12514e-163	-2.14094e-164	5.18931e-163	2.65278e-164	1.01647e-163	-1.03361e-162	-1.09565e-162	0
-4.22909e-163	1.19305e-164	1.01389e-163	4.8539e-163	1.50861e-163	1.1587e-162	5.67656e-164	4.55459e-164	-4.13746e-163	4.82115e-163	-9.5022e-164	-4.75846e-164	-6.04845e-164	-8.54865e-164	9.08439e-163	4.05374e-163	-1.67002e-163	5.25374e-165	-5.9862e-164	4.86781e-164	7.17165e-164	-2.02463e-163	7.25455e-163	8.12514e-163	-2.14094e-164	5.18931e-163	2.65278e-164	1.01647e-163	-1.03361e-162	-1.09565e-162	0
-4.22909e-163	1.19305e-164	1.01389e-163	4.8539e-163	1.50861e-163	1.1587e-162	5.67656e-164	4.55459e-164	-4.13746e-163	4.82115e-163	-9.5022e-164	-4.75846e-164	-6.04845e-164	-8.54865e-164	9.08439e-163	4.05374e-163	-1.67002e-163	5.25374e-165	-5.9862e-164	4.86781e-164	7.17165e-164	-2.02463e-163	7.25455e-163	8.12514e-163	-2.14094e-164	5.18931e-163	2.65278e-164	1.01647e-163	-1.03361e-162	-1.09565e-162	0
-4.22909e-163	1.19305e-164	1.01389e-163	4.8539e-163	1.50861e-163	1.1587e-162	5.67656e-164	4.55459e-164	-4.13746e-163	4.82115e-163	-9.5022e-164	-4.75846e-164	-6.04845e-164	-8.54865e-164	9.08439e-163	4.05374e-163	-1.67002e-163	5.25374e-165	-5.9862e-164	4.86781e-164	7.17165e-164	-2.02463e-163	7.25455e-163	8.12514e-163	-2.14094e-164	5.18931e-163	2.65278e-164	1.01647e-163	-1.03361e-162	-1.09565e-162	0
-4.22909e-163	1.19305e-164	1.01389e-163	4.8539e-163	1.50861e-163	1.1587e-162	5.67656e-164	4.55459e-164	-4.13746e-163	4.82115e-163	-9.5022e-164	-4.75846e-164	-6.04845e-164	-8.54865e-164	9.08439e-163	4.05374e-163	-1.67002e-163	5.25374e-165	-5.9862e-164	4.86781e-164	7.17165e-164	-2.02463e-163	7.25455e-163	8.12514e-163	-2.14094e-164	5.18931e-163	2.65278e-164	1.01647e-163	-1.03361e-162	-1.09565e-162	0
-4.22909e-163	1.19305e-164	1.01389e-163	4.8539e-163	1.50861e-163	1.1587e-162	5.67656e-164	4.55459e-164	-4.13746e-163	4.82115e-163	-9.5022e-164	-4.75846e-164	-6.04845e-164	-8.54865e-164	9.08439e-163	4.05374e-163	-1.67002e-163	5.25374e-165	-5.9862e-164	4.86781e-164	7.17165e-164	-2.02463e-163	7.25455e-163	8.12514e-163	-2.14094e-164	5.18931e-163	2.65278e-164	1.01647e-163	-1.03361e-162	-1.09565e-162	0
-4.22909e-163	1.19305e-164	1.01389e-163	4.8539e-163	1.50861e-163	1.1587e-162	5.67656e-164	4.55459e-164	-4.13746e-163	4.82115e-163	-9.5022e-164	-4.75846e-164	-6.04845e-164	-8.54865e-164	9.08439e-163	4.05374e-163	-1.67002e-163	5.25374e-165	-5.9862e-164	4.86781e-164	7.17165e-164	-2.02463e-163	7.25455e-163	8.12514e-163	-2.14094e-164	5.18931e-163	2.65278e-164	1.01647e-163	-1.03361e-162	-1.09565e-162	0
-4.22909e-163	1.19305e-164	1.01389e-163	4.8539e-163	1.50861e-163	1.1587e-162	5.67656e-164	4.55459e-164	-4.13746e-163	4.82115e-163	-9.5022e-164	-4.75846e-164	-6.04845e-164	-8.54865e-164	9.08439e-163	4.05374e-163	-1.67002e-163	5.25374e-165	-5.9862e-164	4.86781e-164	7.17165e-164	-2.02463e-163	7.25455e-163	8.12514e-163	-2.14094e-164	5.18931e-163	2.65278e-164	1.01647e-163	-1.03361e-162	-1.09565e-162	0
-4.22909e-163	1.19305e-164	1.01389e-163	4.8539e-163	1.50861e-163	1.1587e-162	5.67656e-164	4.55459e-164	-4.13746e-163	4.82115e-163	-9.5022e-164	-4.75846e-164	-6.04845e-164	-8.54865e-164	9.08439e-163	4.05374e-163	-1.67002e-163	5.25374e-165	-5.9862e-164	4.86781e-164	7.17165e-164	-2.02463e-163	7.25455e-163	8.12514e-163	-2.14094e-164	5.18931e-163	2.65278e-164	1.01647e-163	-1.03361e-162	-1.09565e-162	0
-4.22909e-163	1.19305e-164	1.01389e-163	4.8539e-163	1.50861e-163	1.1587e-162	5.67656e-164	4.55459e-164	-4.13746e-163	4.82115e-163	-9.5022e-164	-4.75846e-164	-6.04845e-164	-8.54865e-164	9.08439e-163	4.05374e-163	-1.67002e-163	5.25374e-165	-5.9862e-164	4.86781e-164	7.17165e-164	-2.02463e-163	7.25455e-163	8.12514e-163	-2.14094e-164	5.18931e-163	2.65278e-164	1.01647e-163	-1.03361e-162	-1.09565e-162	0
-4.22909e-163	1.19305e-164	1.01389e-163	4.8539e-163	1.50861e-163	1.1587e-162	5.67656e-164	4.55459e-164	-4.13746e-163	4.82115e-163	-9.5022e-164	-4.75846e-164	-6.04845e-164	-8.54865e-164	9.08439e-163	4.05374e-163	-1.67002e-163	5.25374e-165	-5.9862e-164	4.86781e-164	7.17165e-164	-2.02463e-163	7.25455e-163	8.12514e-163	-2.14094e-164	5.18931e-163	2.65278e-164	1.01647e-163	-1.03361e-162	-1.09565e-162	0
-4.22909e-163	1.19305e-164	1.01389e-163	4.8539e-163	1.50861e-163	1.1587e-162	5.67656e-164	4.55459e-164	-4.13746e-163	4.82115e-163	-9.5022e-164	-4.75846e-164	-6.04845e-164	-8.54865e-164	9.08439e-163	4.05374e-163	-1.67002e-163	5.25374e-165	-5.9862e-164	4.86781e-164	7.17165e-164	-2.02463e-163	7.25455e-163	8.12514e-163	-2.14094e-164	5.18931e-163	2.65278e-164	1.01647e-163	-1.03361e-162	-1.09565e-162	0
-4.22909e-163	1.19305e-164	1.01389e-163	4.8539e-163	1.50861e-163	1.1587e-162	5.67656e-164	4.55459e-164	-4.13746e-163	4.82115e-163	-9.5022e-164	-4.75846e-164	-6.04845e-164	-8.54865e-164	9.08439e-163	4.05374e-163	-1.67002e-163	5.25374e-165	-5.9862e-164	4.86781e-164	7.17165e-164	-2.02463e-163	7.25455e-163	8.12514e-163	-2.14094e-164	5.18931e-163	2.65278e-164	1.01647e-163	-1.03361e-162	-1.09565e-162	0
-4.22909e-163	1.19305e-164	1.01389e-163	4.8539e-163	1.50861e-163	1.1587e-162	5.67656e-164	4.55459e-164	-4.13746e-163	4.82115e-163	-9.5022e-164	-4.75846e-164	-6.04845e-164	-8.54865e-164	9.08439e-163	4.05374e-163	-1.67002e-163	5.25374e-165	-5.9862e-164	4.86781e-164	7.17165e-164	-2.02463e-163	7.25455e-163	8.12514e-163	-2.14094e-164	5.18931e-163	2.65278e-164	1.01647e-163	-1.03361e-162	-1.09565e-162	0
-4.22909e-163	1.19305e-164	1.01389e-163	4.8539e-163	1.50861e-163	1.1587e-162	5.67656e-164	4.55459e-164	-4.13746e-163	4.82115e-163	-9.5022e-164	-4.75846e-164	-6.04845e-164	-8.54865e-164	9.08439e-163	4.05374e-163	-1.67002e-163	5.25374e-165	-5.9862e-164	4.86781e-164	7.17165e-164	-2.02463e-163	7.25455e-163	8.12514e-163	-2.14094e-164	5.18931e-163	2.65278e-164	1.01647e-163	-1.03361e-162	-1.09565e-162	0
-4.22909e-163	1.19305e-164	1.01389e-163	4.8539e-163	1.50861e-163	1.1587e-162	5.67656e-164	4.55459e-164	-4.13746e-163	4.82115e-163	-9.5022e-164	-4.75846e-164	-6.04845e-164	-8.54865e-164	9.08439e-163	4.05374e-163	-1.67002e-163	5.25374e-165	-5.9862e-164	4.86781e-164	7.17165e-164	-2.02463e-163	7.25455e-163	8.12514e-163	-2.14094e-164	5.18931e-163	2.65278e-164	1.01647e-163	-1.03361e-162	-1.09565e-162	0
-4.22909e-163	1.19305e-164	1.01389e-163	4.8539e-163	1.50861e-163	1.1587e-162	5.67656e-164	4.55459e-164	-4.13746e-163	4.82115e-163	-9.5022e-164	-4.75846e-164	-6.04845e-164	-8.54865e-164	9.08439e-163	4.05374e-163	-1.67002e-163	5.25374e-165	-5.9862e-164	4.86781e-164	7.17165e-164	-2.02463e-163	7.25455e-163	8.12514e-163	-2.14094e-164	5.18931e-163	2.65278e-164	1.01647e-163	-1.03361e-162	-1.09565e-162	0
-4.22909e-163	1.19305e-164	1.01389e-163	4.8539e-163	1.50861e-163	1.1587e-162	5.67656e-164	4.55459e-164	-4.13746e-163	4.82115e-163	-9.5022e-164	-4.75846e-164	-6.04845e-164	-8.54865e-164	9.08439e-163	4.05374e-163	-1.67002e-163	5.25374e-165	-5.9862e-164	4.86781e-164	7.17165e-164	-2.02463e-163	7.25455e-163	8.12514e-163	-2.14094e-164	5.18931e-163	2.65278e-164	1.01647e-163	-1.03361e-162	-1.09565e-162	0
-4.22909e-163	1.19305e-164	1.01389e-163	4.8539e-163	1.50861e-163	1.1587e-162	5.67656e-164	4.55459e-164	-4.13746e-163	4.82115e-163	-9.5022e-164	-4.75846e-164	-6.04845e-164	-8.54865e-164	9.08439e-163	4.05374e-163	-1.67002e-163	5.25374e-165	-5.9862e-164	4.86781e-164	7.17165e-164	-2.02463e-163	7.25455e-163	8.12514e-163	-2.14094e-164	5.18931e-163	2.65278e-164	1.01647e-163	-1.03361e-162	-1.09565e-162	0
-4.22909e-163	1.19305e-164	1.01389e-163	4.8539e-163	1.50861e-163	1.1587e-162	5.67656e-164	4.55459e-164	-4.13746e-163	4.82115e-163	-9.5022e-164	-4.75846e-164	-6.04845e-164	-8.54865e-164	9.08439e-163	4.05374e-163	-1.67002e-163	5.25374e-165	-5.9862e-164	4.86781e-164	7.17165e-164	-2.02463e-163	7.25455e-163	8.12514e-163	-2.14094e-164	5.18931e-163	2.65278e-164	1.01647e-163	-1.03361e-162	-1.09565e-162	0
-4.22909e-163	1.19305e-164	1.01389e-163	4.8539e-163	1.50861e-163	1.1587e-162	5.67656e-164	4.55459e-164	-4.13746e-163	4.82115e-163	-9.5022e-164	-4.75846e-164	-6.04845e-164	-8.54865e-164	9.08439e-163	4.05374e-163	-1.67002e-163	5.25374e-165	-5.9862e-164	4.86781e-164	7.17165e-164	-2.02463e-163	7.25455e-163	8.12514e-163	-2.14094e-164	5.18931e-163	2.65278e-164	1.01647e-163	-1.03361e-162	-1.09565e-162	0
-4.22909e-163	1.19305e-164	1.01389e-163	4.8539e-163	1.50861e-163	1.1587e-162	5.67656e-164	4.55459e-164	-4.13746e-163	4.82115e-163	-9.5022e-164	-4.75846e-164	-6.04845e-164	-8.54865e-164	9.08439e-163	4.05374e-163	-1.67002e-163	5.25374e-165	-5.9862e-164	4.86781e-164	7.17165e-164	-2.02463e-163	7.25455e-163	8.12514e-163	-2.14094e-164	5.18931e-163	2.65278e-164	1.01647e-163	-1.03361e-162	-1.09565e-162	0
-4.22909e-163	1.19305e-164	1.01389e-163	4.8539e-163	1.50861e-163	1.1587e-162	5.67656e-164	4.55459e-164	-4.13746e-163	4.82115e-163	-9.5022e-164	-4.75846e-164	-6.04845e-164	-8.54865e-164	9.08439e-163	4.05374e-163	-1.67002e-163	5.25374e-165	-5.9862e-164	4.86781e-164	7.17165e-164	-2.02463e-163	7.25455e-163	8.12514e-163	-2.14094e-164	5.18931e-163	2.65278e-164	1.01647e-163	-1.03361e-162	-1.09565e-162	0
-4.22909e-163	1.19305e-164	1.01389e-163	4.8539e-163	1.50861e-163	1.1587e-162	5.67656e-164	4.55459e-164	-4.13746e-163	4.82115e-163	-9.5022e-164	-4.75846e-164	-6.04845e-164	-8.54865e-164	9.08439e-163	4.05374e-163	-1.67002e-163	5.25374e-165	-5.9862e-164	4.86781e-164	7.17165e-164	-2.02463e-163	7.25455e-163	8.12514e-163	-2.14094e-164	5.18931e-163	2.65278e-164	1.01647e-163	-1.03361e-162	-1.09565e-162	0
-4.22909e-163	1.19305e-164	1.01389e-163	4.8539e-163	1.50861e-163	1.1587e-162	5.67656e-164	4.55459e-164	-4.13746e-163	4.82115e-163	-9.5022e-164	-4.75846e-164	-6.04845e-164	-8.54865e-164	9.08439e-163	4.05374e-163	-1.67002e-163	5.25374e-165	-5.9862e-164	4.86781e-164	7.17165e-164	-2.02463e-163	7.25455e-163	8.12514e-163	-2.14094e-164	5.18931e-163	2.65278e-164	1.01647e-163	-1.03361e-162	-1.09565e-162	0
-4.22909e-163	1.19305e-164	1.01389e-163	4.8539e-163	1.50861e-163	1.1587e-162	5.67656e-164	4.55459e-164	-4.13746e-163	4.82115e-163	-9.5022e-164	-4.75846e-164	-6.04845e-164	-8.54865e-164	9.08439e-163	4.05374e-163	-1.67002e-163	5.25374e-165	-5.9862e-164	4.86781e-164	7.17165e-164	-2.02463e-163	7.25455e-163	8.12514e-163	-2.14094e-164	5.18931e-163	2.65278e-164	1.01647e-163	-1.03361e-162	-1.09565e-162	0
-4.22909e-163	1.19305e-164	1.01389e-163	4.8539e-163	1.50861e-163	1.1587e-162	5.67656e-164	4.55459e-164	-4.13746e-163	4.82115e-163	-9.5022e-164	-4.75846e-164	-6.04845e-164	-8.54865e-164	9.08439e-163	4.05374e-163	-1.67002e-163	5.25374e-165	-5.9862e-164	4.86781e-164	7.17165e-164	-2.02463e-163	7.25455e-163	8.12514e-163	-2.14094e-164	5.18931e-163	2.65278e-164	1.01647e-163	-1.03361e-162	-1.09565e-162	0
-4.22909e-163	1.19305e-164	1.01389e-163	4.8539e-163	1.50861e-163	1.1587e-162	5.67656e-164	4.55459e-164	-4.13746e-163	4.82115e-163	-9.5022e-164	-4.75846e-164	-6.04845e-164	-8.54865e-164	9.08439e-163	4.05374e-163	-1.67002e-163	5.25374e-165	-5.9862e-164	4.86781e-164	7.17165e-164	-2.02463e-163	7.25455e-163	8.12514e-163	-2.14094e-164	5.18931e-163	2.65278e-164	1.01647e-163	-1.03361e-162	-1.09565e-162	0
-4.22909e-163	1.19305e-164	1.01389e-163	4.8539e-163	1.50861e-163	1.1587e-162	5.67656e-164	4.55459e-164	-4.13746e-163	4.82115e-163	-9.5022e-164	-4.75846e-164	-6.04845e-164	-8.54865e-164	9.08439e-163	4.05374e-163	-1.67002e-163	5.25374e-165	-5.9862e-164	4.86781e-164	7.17165e-164	-2.02463e-163	7.25455e-163	8.12514e-163	-2.14094e-164	5.18931e-163	2.65278e-164	1.01647e-163	-1.03361e-162	-1.09565e-162	0
-4.22909e-163	1.19305e-164	1.01389e-163	4.8539e-163	1.50861e-163	1.1587e-162	5.67656e-164	4.55459e-164	-4.13746e-163	4.82115e-163	-9.5022e-164	-4.75846e-164	-6.04845e-164	-8.54865e-164	9.08439e-163	4.05374e-163	-1.67002e-163	5.25374e-165	-5.9862e-164	4.86781e-164	7.17165e-164	-2.02463e-163	7.25455e-163	8.12514e-163	-2.14094e-164	5.18931e-163	2.65278e-164	1.01647e-163	-1.03361e-162	-1.09565e-162	0
-4.22909e-163	1.19305e-164	1.01389e-163	4.8539e-163	1.50861e-163	1.1587e-162	5.67656e-164	4.55459e-164	-4.13746e-163	4.82115e-163	-9.5022e-164	-4.75846e-164	-6.04845e-164	-8.54865e-164	9.08439e-163	4.05374e-163	-1.67002e-163	5.25374e-165	-5.9862e-164	4.86781e-164	7.17165e-164	-2.02463e-163	7.25455e-163	8.12514e-163	-2.14094e-164	5.18931e-163	2.65278e-164	1.01647e-163	-1.03361e-162	-1.09565e-162	0
-4.22909e-163	1.19305e-164	1.01389e-163	4.8539e-163	1.50861e-163	1.1587e-162	5.67656e-164	4.55459e-164	-4.13746e-163	4.82115e-163	-9.5022e-164	-4.75846e-164	-6.04845e-164	-8.54865e-164	9.08439e-163	4.05374e-163	-1.67002e-163	5.25374e-165	-5.9862e-164	4.86781e-164	7.17165e-164	-2.02463e-163	7.25455e-163	8.12514e-163	-2.14094e-164	5.18931e-163	2.65278e-164	1.01647e-163	-1.03361e-162	-1.09565e-162	0
-4.22909e-163	1.19305e-164	1.01389e-163	4.8539e-163	1.50861e-163	1.1587e-162	5.67656e-164	4.55459e-164	-4.13746e-163	4.82115e-163	-9.5022e-164	-4.75846e-164	-6.04845e-164	-8.54865e-164	9.08439e-163	4.05374e-163	-1.67002e-163	5.25374e-165	-5.9862e-164	4.86781e-164	7.17165e-164	-2.02463e-163	7.25455e-163	8.12514e-163	-2.14094e-164	5.18931e-163	2.65278e-164	1.01647e-163	-1.03361e-162	-1.09565e-162	0
-4.22909e-163	1.19305e-164	1.01389e-163	4.8539e-163	1.50861e-163	1.1587e-162	5.67656e-164	4.55459e-164	-4.13746e-163	4.82115e-163	-9.5022e-164	-4.75846e-164	-6.04845e-164	-8.54865e-164	9.08439e-163	4.05374e-163	-1.67002e-163	5.25374e-165	-5.9862e-164	4.86781e-164	7.17165e-164	-2.02463e-163	7.25455e-163	8.12514e-163	-2.14094e-164	5.18931e-163	2.65278e-164	1.01647e-163	-1.03361e-162	-1.09565e-162	0
-4.22909e-163	1.19305e-164	1.01389e-163	4.8539e-163	1.50861e-163	1.1587e-162	5.67656e-164	4.55459e-164	-4.13746e-163	4.82115e-163	-9.5022e-164	-4.75846e-164	-6.04845e-164	-8.54865e-164	9.08439e-163	4.05374e-163	-1.67002e-163	5.25374e-165	-5.9862e-164	4.86781e-164	7.17165e-164	-2.02463e-163	7.25455e-163	8.12514e-163	-2.14094e-164	5.18931e-163	2.65278e-164	1.01647e-163	-1.03361e-162	-1.09565e-162	0
-4.22909e-163	1.19305e-164	1.01389e-163	4.8539e-163	1.50861e-163	1.1587e-162	5.67656e-164	4.55459e-164	-4.13746e-163	4.82115e-163	-9.5022e-164	-4.75846e-164	-6.04845e-164	-8.54865e-164	9.08439e-163	4.05374e-163	-1.67002e-163	5.25374e-165	-5.9862e-164	4.86781e-164	7.17165e-164	-2.02463e-163	7.25455e-163	8.12514e-163	-2.14094e-164	5.18931e-163	2.65278e-164	1.01647e-163	-1.03361e-162	-1.09565e-162	0
-4.22909e-163	1.19305e-164	1.01389e-163	4.8539e-163	1.50861e-163	1.1587e-162	5.67656e-164	4.55459e-164	-4.13746e-163	4.82115e-163	-9.5022e-164	-4.75846e-164	-6.04845e-164	-8.54865e-164	9.08439e-163	4.05374e-163	-1.67002e-163	5.25374e-165	-5.9862e-164	4.86781e-164	7.17165e-164	-2.02463e-163	7.25455e-163	8.12514e-163	-2.14094e-164	5.18931e-163	2.65278e-164	1.01647e-163	-1.03361e-162	-1.09565e-162	0
-4.22909e-163	1.19305e-164	1.01389e-163	4.8539e-163	1.50861e-163	1.1587e-162	5.67656e-164	4.55459e-164	-4.13746e-163	4.82115e-163	-9.5022e-164	-4.75846e-164	-6.04845e-164	-8.54865e-164	9.08439e-163	4.05374e-163	-1.67002e-163	5.25374e-165	-5.9862e-164	4.86781e-164	7.17165e-164	-2.02463e-163	7.25455e-163	8.12514e-163	-2.14094e-164	5.18931e-163	2.65278e-164	1.01647e-163	-1.03361e-162	-1.09565e-162	0
-4.22909e-163	1.19305e-164	1.01389e-163	4.8539e-163	1.50861e-163	1.1587e-162	5.67656e-164	4.55459e-164	-4.13746e-163	4.82115e-163	-9.5022e-164	-4.75846e-164	-6.04845e-164	-8.54865e-164	9.08439e-163	4.05374e-163	-1.67002e-163	5.25374e-165	-5.9862e-164	4.86781e-164	7.17165e-164	-2.02463e-163	7.25455e-163	8.12514e-163	-2.14094e-164	5.18931e-163	2.65278e-164	1.01647e-163	-1.03361e-162	-1.09565e-162	0
-4.22909e-163	1.19305e-164	1.01389e-163	4.8539e-163	1.50861e-163	1.1587e-162	5.67656e-164	4.55459e-164	-4.13746e-163	4.82115e-163	-9.5022e-164	-4.75846e-164	-6.04845e-164	-8.54865e-164	9.08439e-163	4.05374e-163	-1.67002e-163	5.25374e-165	-5.9862e-164	4.86781e-164	7.17165e-164	-2.02463e-163	7.25455e-163	8.12514e-163	-2.14094e-164	5.18931e-163	2.65278e-164	1.01647e-163	-1.03361e-162	-1.09565e-162	0
-4.22909e-163	1.19305e-164	1.01389e-163	4.8539e-163	1.50861e-163	1.1587e-162	5.67656e-164	4.55459e-164	-4.13746e-163	4.82115e-163	-9.5022e-164	-4.75846e-164	-6.04845e-164	-8.54865e-164	9.08439e-163	4.05374e-163	-1.67002e-163	5.25374e-165	-5.9862e-164	4.86781e-164	7.17165e-164	-2.02463e-163	7.25455e-163	8.12514e-163	-2.14094e-164	5.18931e-163	2.65278e-164	1.01647e-163	-1.03361e-162	-1.09565e-162	0
-4.22909e-163	1.19305e-164	1.01389e-163	4.8539e-163	1.50861e-163	1.1587e-162	5.67656e-164	4.55459e-164	-4.13746e-163	4.82115e-163	-9.5022e-164	-4.75846e-164	-6.04845e-164	-8.54865e-164	9.08439e-163	4.05374e-163	-1.67002e-163	5.25374e-165	-5.9862e-164	4.86781e-164	7.17165e-164	-2.02463e-163	7.25455e-163	8.12514e-163	-2.14094e-164	5.18931e-163	2.65278e-164	1.01647e-163	-1.03361e-162	-1.09565e-162	0
-4.22909e-163	1.19305e-164	1.01389e-163	4.8539e-163	1.50861e-163	1.1587e-162	5.67656e-164	4.55459e-164	-4.13746e-163	4.82115e-163	-9.5022e-164	-4.75846e-164	-6.04845e-164	-8.54865e-164	9.08439e-163	4.05374e-163	-1.67002e-163	5.25374e-165	-5.9862e-164	4.86781e-164	7.17165e-164	-2.02463e-163	7.25455e-163	8.12514e-163	-2.14094e-164	5.18931e-163	2.65278e-164	1.01647e-163	-1.03361e-162	-1.09565e-162	0
-4.22909e-163	1.19305e-164	1.01389e-163	4.8539e-163	1.50861e-163	1.1587e-162	5.67656e-164	4.55459e-164	-4.13746e-163	4.82115e-163	-9.5022e-164	-4.75846e-164	-6.04845e-164	-8.54865e-164	9.08439e-163	4.05374e-163	-1.67002e-163	5.25374e-165	-5.9862e-164	4.86781e-164	7.17165e-164	-2.02463e-163	7.25455e-163	8.12514e-163	-2.14094e-164	5.18931e-163	2.65278e-164	1.01647e-163	-1.03361e-162	-1.09565e-162	0
-4.22909e-163	1.19305e-164	1.01389e-163	4.8539e-163	1.50861e-163	1.1587e-162	5.67656e-164	4.55459e-164	-4.13746e-163	4.82115e-163	-9.5022e-164	-4.75846e-164	-6.04845e-164	-8.54865e-164	9.08439e-163	4.05374e-163	-1.67002e-163	5.25374e-165	-5.9862e-164	4.86781e-164	7.17165e-164	-2.02463e-163	7.25455e-163	8.12514e-163	-2.14094e-164	5.18931e-163	2.65278e-164	1.01647e-163	-1.03361e-162	-1.09565e-162	0
-4.22909e-163	1.19305e-164	1.01389e-163	4.8539e-163	1.50861e-163	1.1587e-162	5.67656e-164	4.55459e-164	-4.13746e-163	4.82115e-163	-9.5022e-164	-4.75846e-164	-6.04845e-164	-8.54865e-164	9.08439e-163	4.05374e-163	-1.67002e-163	5.25374e-165	-5.9862e-164	4.86781e-164	7.17165e-164	-2.02463e-163	7.25455e-163	8.12514e-163	-2.14094e-164	5.18931e-163	2.65278e-164	1.01647e-163	-1.03361e-162	-1.09565e-162	0
-4.22909e-163	1.19305e-164	1.01389e-163	4.8539e-163	1.50861e-163	1.1587e-162	5.67656e-164	4.55459e-164	-4.13746e-163	4.82115e-163	-9.5022e-164	-4.75846e-164	-6.04845e-164	-8.54865e-164	9.08439e-163	4.05374e-163	-1.67002e-163	5.25374e-165	-5.9862e-164	4.86781e-164	7.17165e-164	-2.02463e-163	7.25455e-163	8.12514e-163	-2.14094e-164	5.18931e-163	2.65278e-164	1.01647e-163	-1.03361e-162	-1.09565e-162	0
-4.22909e-163	1.19305e-164	1.01389e-163	4.8539e-163	1.50861e-163	1.1587e-162	5.67656e-164	4.55459e-164	-4.13746e-163	4.82115e-163	-9.5022e-164	-4.75846e-164	-6.04845e-164	-8.54865e-164	9.08439e-163	4.05374e-163	-1.67002e-163	5.25374e-165	-5.9862e-164	4.86781e-164	7.17165e-164	-2.02463e-163	7.25455e-163	8.12514e-163	-2.14094e-164	5.18931e-163	2.65278e-164	1.01647e-163	-1.03361e-162	-1.09565e-162	0
-4.22909e-163	1.19305e-164	1.01389e-163	4.8539e-163	1.50861e-163	1.1587e-162	5.67656e-164	4.55459e-164	-4.13746e-163	4.82115e-163	-9.5022e-164	-4.75846e-164	-6.04845e-164	-8.54865e-164	9.08439e-163	4.05374e-163	-1.67002e-163	5.25374e-165	-5.9862e-164	4.86781e-164	7.17165e-164	-2.02463e-163	7.25455e-163	8.12514e-163	-2.14094e-164	5.18931e-163	2.65278e-164	1.01647e-163	-1.03361e-162	-1.09565e-162	0
-4.22909e-163	1.19305e-164	1.01389e-163	4.8539e-163	1.50861e-163	1.1587e-162	5.67656e-164	4.55459e-164	-4.13746e-163	4.82115e-163	-9.5022e-164	-4.75846e-164	-6.04845e-164	-8.54865e-164	9.08439e-163	4.05374e-163	-1.67002e-163	5.25374e-165	-5.9862e-164	4.86781e-164	7.17165e-164	-2.02463e-163	7.25455e-163	8.12514e-163	-2.14094e-164	5.18931e-163	2.65278e-164	1.01647e-163	-1.03361e-162	-1.09565e-162	0
-4.22909e-163	1.19305e-164	1.01389e-163	4.8539e-163	1.50861e-163	1.1587e-162	5.67656e-164	4.55459e-164	-4.13746e-163	4.82115e-163	-9.5022e-164	-4.75846e-164	-6.04845e-164	-8.54865e-164	9.08439e-163	4.05374e-163	-1.67002e-163	5.25374e-165	-5.9862e-164	4.86781e-164	7.17165e-164	-2.02463e-163	7.25455e-163	8.12514e-163	-2.14094e-164	5.18931e-163	2.65278e-164	1.01647e-163	-1.03361e-162	-1.09565e-162	0
-4.22909e-163	1.19305e-164	1.01389e-163	4.8539e-163	1.50861e-163	1.1587e-162	5.67656e-164	4.55459e-164	-4.13746e-163	4.82115e-163	-9.5022e-164	-4.75846e-164	-6.04845e-164	-8.54865e-164	9.08439e-163	4.05374e-163	-1.67002e-163	5.25374e-165	-5.9862e-164	4.86781e-164	7.17165e-164	-2.02463e-163	7.25455e-163	8.12514e-163	-2.14094e-164	5.18931e-163	2.65278e-164	1.01647e-163	-1.03361e-162	-1.09565e-162	0
-4.22909e-163	1.19305e-164	1.01389e-163	4.8539e-163	1.50861e-163	1.1587e-162	5.67656e-164	4.55459e-164	-4.13746e-163	4.82115e-163	-9.5022e-164	-4.75846e-164	-6.04845e-164	-8.54865e-164	9.08439e-163	4.05374e-163	-1.67002e-163	5.25374e-165	-5.9862e-164	4.86781e-164	7.17165e-164	-2.02463e-163	7.25455e-163	8.12514e-163	-2.14094e-164	5.18931e-163	2.65278e-164	1.01647e-163	-1.03361e-162	-1.09565e-162	0
-4.22909e-163	1.19305e-164	1.01389e-163	4.8539e-163	1.50861e-163	1.1587e-162	5.67656e-164	4.55459e-164	-4.13746e-163	4.82115e-163	-9.5022e-164	-4.75846e-164	-6.04845e-164	-8.54865e-164	9.08439e-163	4.05374e-163	-1.67002e-163	5.25374e-165	-5.9862e-164	4.86781e-164	7.17165e-164	-2.02463e-163	7.25455e-163	8.12514e-163	-2.14094e-164	5.18931e-163	2.65278e-164	1.01647e-163	-1.03361e-162	-1.09565e-162	0
-4.22909e-163	1.19305e-164	1.01389e-163	4.8539e-163	1.50861e-163	1.1587e-162	5.67656e-164	4.55459e-164	-4.13746e-163	4.82115e-163	-9.5022e-164	-4.75846e-164	-6.04845e-164	-8.54865e-164	9.08439e-163	4.05374e-163	-1.67002e-163	5.25374e-165	-5.9862e-164	4.86781e-164	7.17165e-164	-2.02463e-163	7.25455e-163	8.12514e-163	-2.14094e-164	5.18931e-163	2.65278e-164	1.01647e-163	-1.03361e-162	-1.09565e-162	0
-4.22909e-163	1.19305e-164	1.01389e-163	4.8539e-163	1.50861e-163	1.1587e-162	5.67656e-164	4.55459e-164	-4.13746e-163	4.82115e-163	-9.5022e-164	-4.75846e-164	-6.04845e-164	-8.54865e-164	9.08439e-163	4.05374e-163	-1.67002e-163	5.25374e-165	-5.9862e-164	4.86781e-164	7.17165e-164	-2.02463e-163	7.25455e-163	8.12514e-163	-2.14094e-164	5.18931e-163	2.65278e-164	1.01647e-163	-1.03361e-162	-1.09565e-162	0
-4.22909e-163	1.19305e-164	1.01389e-163	4.8539e-163	1.50861e-163	1.1587e-162	5.67656e-164	4.55459e-164	-4.13746e-163	4.82115e-163	-9.5022e-164	-4.75846e-164	-6.04845e-164	-8.54865e-164	9.08439e-163	4.05374e-163	-1.67002e-163	5.25374e-165	-5.9862e-164	4.86781e-164	7.17165e-164	-2.02463e-163	7.25455e-163	8.12514e-163	-2.14094e-164	5.18931e-163	2.65278e-164	1.01647e-163	-1.03361e-162	-1.09565e-162	0
-4.22909e-163	1.19305e-164	1.01389e-163	4.8539e-163	1.50861e-163	1.1587e-162	5.67656e-164	4.55459e-164	-4.13746e-163	4.82115e-163	-9.5022e-164	-4.75846e-164	-6.04845e-164	-8.54865e-164	9.08439e-163	4.05374e-163	-1.67002e-163	5.25374e-165	-5.9862e-164	4.86781e-164	7.17165e-164	-2.02463e-163	7.25455e-163	8.12514e-163	-2.14094e-164	5.18931e-163	2.65278e-164	1.01647e-163	-1.03361e-162	-1.09565e-162	0
-4.22909e-163	1.19305e-164	1.01389e-163	4.8539e-163	1.50861e-163	1.1587e-162	5.67656e-164	4.55459e-164	-4.13746e-163	4.82115e-163	-9.5022e-164	-4.75846e-164	-6.04845e-164	-8.54865e-164	9.08439e-163	4.05374e-163	-1.67002e-163	5.25374e-165	-5.9862e-164	4.86781e-164	7.17165e-164	-2.02463e-163	7.25455e-163	8.12514e-163	-2.14094e-164	5.18931e-163	2.65278e-164	1.01647e-163	-1.03361e-162	-1.09565e-162	0
-4.22909e-163	1.19305e-164	1.01389e-163	4.8539e-163	1.50861e-163	1.1587e-162	5.67656e-164	4.55459e-164	-4.13746e-163	4.82115e-163	-9.5022e-164	-4.75846e-164	-6.04845e-164	-8.54865e-164	9.08439e-163	4.05374e-163	-1.67002e-163	5.25374e-165	-5.9862e-164	4.86781e-164	7.17165e-164	-2.02463e-163	7.25455e-163	8.12514e-163	-2.14094e-164	5.18931e-163	2.65278e-164	1.01647e-163	-1.03361e-162	-1.09565e-162	0
-4.22909e-163	1.19305e-164	1.01389e-163	4.8539e-163	1.50861e-163	1.1587e-162	5.67656e-164	4.55459e-164	-4.13746e-163	4.82115e-163	-9.5022e-164	-4.75846e-164	-6.04845e-164	-8.54865e-164	9.08439e-163	4.05374e-163	-1.67002e-163	5.25374e-165	-5.9862e-164	4.86781e-164	7.17165e-164	-2.02463e-163	7.25455e-163	8.12514e-163	-2.14094e-164	5.18931e-163	2.65278e-164	1.01647e-163	-1.03361e-162	-1.09565e-162	0
-4.22909e-163	1.19305e-164	1.01389e-163	4.8539e-163	1.50861e-163	1.1587e-162	5.67656e-164	4.55459e-164	-4.13746e-163	4.82115e-163	-9.5022e-164	-4.75846e-164	-6.04845e-164	-8.54865e-164	9.08439e-163	4.05374e-163	-1.67002e-163	5.25374e-165	-5.9862e-164	4.86781e-164	7.17165e-164	-2.02463e-163	7.25455e-163	8.12514e-163	-2.14094e-164	5.18931e-163	2.65278e-164	1.01647e-163	-1.03361e-162	-1.09565e-162	0
-4.22909e-163	1.19305e-164	1.01389e-163	4.8539e-163	1.50861e-163	1.1587e-162	5.67656e-164	4.55459e-164	-4.13746e-163	4.82115e-163	-9.5022e-164	-4.75846e-164	-6.04845e-164	-8.54865e-164	9.08439e-163	4.05374e-163	-1.67002e-163	5.25374e-165	-5.9862e-164	4.86781e-164	7.17165e-164	-2.02463e-163	7.25455e-163	8.12514e-163	-2.14094e-164	5.18931e-163	2.65278e-164	1.01647e-163	-1.03361e-162	-1.09565e-162	0
-4.22909e-163	1.19305e-164	1.01389e-163	4.8539e-163	1.50861e-163	1.1587e-162	5.67656e-164	4.55459e-164	-4.13746e-163	4.82115e-163	-9.5022e-164	-4.75846e-164	-6.04845e-164	-8.54865e-164	9.08439e-163	4.05374e-163	-1.67002e-163	5.25374e-165	-5.9862e-164	4.86781e-164	7.17165e-164	-2.02463e-163	7.25455e-163	8.12514e-163	-2.14094e-164	5.18931e-163	2.65278e-164	1.01647e-163	-1.03361e-162	-1.09565e-162	0
-4.22909e-163	1.19305e-164	1.01389e-163	4.8539e-163	1.50861e-163	1.1587e-162	5.67656e-164	4.55459e-164	-4.13746e-163	4.82115e-163	-9.5022e-164	-4.75846e-164	-6.04845e-164	-8.54865e-164	9.08439e-163	4.05374e-163	-1.67002e-163	5.25374e-165	-5.9862e-164	4.86781e-164	7.17165e-164	-2.02463e-163	7.25455e-163	8.12514e-163	-2.14094e-164	5.18931e-163	2.65278e-164	1.01647e-163	-1.03361e-162	-1.09565e-162	0
-4.22909e-163	1.19305e-164	1.01389e-163	4.8539e-163	1.50861e-163	1.1587e-162	5.67656e-164	4.55459e-164	-4.13746e-163	4.82115e-163	-9.5022e-164	-4.75846e-164	-6.04845e-164	-8.54865e-164	9.08439e-163	4.05374e-163	-1.67002e-163	5.25374e-165	-5.9862e-164	4.86781e-164	7.17165e-164	-2.02463e-163	7.25455e-163	8.12514e-163	-2.14094e-164	5.18931e-163	2.65278e-164	1.01647e-163	-1.03361e-162	-1.09565e-162	0
-4.22909e-163	1.19305e-164	1.01389e-163	4.8539e-163	1.50861e-163	1.1587e-162	5.67656e-164	4.55459e-164	-4.13746e-163	4.82115e-163	-9.5022e-164	-4.75846e-164	-6.04845e-164	-8.54865e-164	9.08439e-163	4.05374e-163	-1.67002e-163	5.25374e-165	-5.9862e-164	4.86781e-164	7.17165e-164	-2.02463e-163	7.25455e-163	8.12514e-163	-2.14094e-164	5.18931e-163	2.65278e-164	1.01647e-163	-1.03361e-162	-1.09565e-162	0
-4.22909e-163	1.19305e-164	1.01389e-163	4.8539e-163	1.50861e-163	1.1587e-162	5.67656e-164	4.55459e-164	-4.13746e-163	4.82115e-163	-9.5022e-164	-4.75846e-164	-6.04845e-164	-8.54865e-164	9.08439e-163	4.05374e-163	-1.67002e-163	5.25374e-165	-5.9862e-164	4.86781e-164	7.17165e-164	-2.02463e-163	7.25455e-163	8.12514e-163	-2.14094e-164	5.18931e-163	2.65278e-164	1.01647e-163	-1.03361e-162	-1.09565e-162	0
-4.22909e-163	1.19305e-164	1.01389e-163	4.8539e-163	1.50861e-163	1.1587e-162	5.67656e-164	4.55459e-164	-4.13746e-163	4.82115e-163	-9.5022e-164	-4.75846e-164	-6.04845e-164	-8.54865e-164	9.08439e-163	4.05374e-163	-1.67002e-163	5.25374e-165	-5.9862e-164	4.86781e-164	7.17165e-164	-2.02463e-163	7.25455e-163	8.12514e-163	-2.14094e-164	5.18931e-163	2.65278e-164	1.01647e-163	-1.03361e-162	-1.09565e-162	0
-4.22909e-163	1.19305e-164	1.01389e-163	4.8539e-163	1.50861e-163	1.1587e-162	5.67656e-164	4.55459e-164	-4.13746e-163	4.82115e-163	-9.5022e-164	-4.75846e-164	-6.04845e-164	-8.54865e-164	9.08439e-163	4.05374e-163	-1.67002e-163	5.25374e-165	-5.9862e-164	4.86781e-164	7.17165e-164	-2.02463e-163	7.25455e-163	8.12514e-163	-2.14094e-164	5.18931e-163	2.65278e-164	1.01647e-163	-1.03361e-162	-1.09565e-162	0
-4.22909e-163	1.19305e-164	1.01389e-163	4.8539e-163	1.50861e-163	1.1587e-162	5.67656e-164	4.55459e-164	-4.13746e-163	4.82115e-163	-9.5022e-164	-4.75846e-164	-6.04845e-164	-8.54865e-164	9.08439e-163	4.05374e-163	-1.67002e-163	5.25374e-165	-5.9862e-164	4.86781e-164	7.17165e-164	-2.02463e-163	7.25455e-163	8.12514e-163	-2.14094e-164	5.18931e-163	2.65278e-164	1.01647e-163	-1.03361e-162	-1.09565e-162	0
-4.22909e-163	1.19305e-164	1.01389e-163	4.8539e-163	1.50861e-163	1.1587e-162	5.67656e-164	4.55459e-164	-4.13746e-163	4.82115e-163	-9.5022e-164	-4.75846e-164	-6.04845e-164	-8.54865e-164	9.08439e-163	4.05374e-163	-1.67002e-163	5.25374e-165	-5.9862e-164	4.86781e-164	7.17165e-164	-2.02463e-163	7.25455e-163	8.12514e-163	-2.14094e-164	5.18931e-163	2.65278e-164	1.01647e-163	-1.03361e-162	-1.09565e-162	0
-4.22909e-163	1.19305e-164	1.01389e-163	4.8539e-163	1.50861e-163	1.1587e-162	5.67656e-164	4.55459e-164	-4.13746e-163	4.82115e-163	-9.5022e-164	-4.75846e-164	-6.04845e-164	-8.54865e-164	9.08439e-163	4.05374e-163	-1.67002e-163	5.25374e-165	-5.9862e-164	4.86781e-164	7.17165e-164	-2.02463e-163	7.25455e-163	8.12514e-163	-2.14094e-164	5.18931e-163	2.65278e-164	1.01647e-163	-1.03361e-162	-1.09565e-162	0
-4.22909e-163	1.19305e-164	1.01389e-163	4.8539e-163	1.50861e-163	1.1587e-162	5.67656e-164	4.55459e-164	-4.13746e-163	4.82115e-163	-9.5022e-164	-4.75846e-164	-6.04845e-164	-8.54865e-164	9.08439e-163	4.05374e-163	-1.67002e-163	5.25374e-165	-5.9862e-164	4.86781e-164	7.17165e-164	-2.02463e-163	7.25455e-163	8.12514e-163	-2.14094e-164	5.18931e-163	2.65278e-164	1.01647e-163	-1.03361e-162	-1.09565e-162	0
-4.22909e-163	1.19305e-164	1.01389e-163	4.8539e-163	1.50861e-163	1.1587e-162	5.67656e-164	4.55459e-164	-4.13746e-163	4.82115e-163	-9.5022e-164	-4.75846e-164	-6.04845e-164	-8.54865e-164	9.08439e-163	4.05374e-163	-1.67002e-163	5.25374e-165	-5.9862e-164	4.86781e-164	7.17165e-164	-2.02463e-163	7.25455e-163	8.12514e-163	-2.14094e-164	5.18931e-163	2.65278e-164	1.01647e-163	-1.03361e-162	-1.09565e-162	0
-4.22909e-163	1.19305e-164	1.01389e-163	4.8539e-163	1.50861e-163	1.1587e-162	5.67656e-164	4.55459e-164	-4.13746e-163	4.82115e-163	-9.5022e-164	-4.75846e-164	-6.04845e-164	-8.54865e-164	9.08439e-163	4.05374e-163	-1.67002e-163	5.25374e-165	-5.9862e-164	4.86781e-164	7.17165e-164	-2.02463e-163	7.25455e-163	8.12514e-163	-2.14094e-164	5.18931e-163	2.65278e-164	1.01647e-163	-1.03361e-162	-1.09565e-162	0
-4.22909e-163	1.19305e-164	1.01389e-163	4.8539e-163	1.50861e-163	1.1587e-162	5.67656e-164	4.55459e-164	-4.13746e-163	4.82115e-163	-9.5022e-164	-4.75846e-164	-6.04845e-164	-8.54865e-164	9.08439e-163	4.05374e-163	-1.67002e-163	5.25374e-165	-5.9862e-164	4.86781e-164	7.17165e-164	-2.02463e-163	7.25455e-163	8.12514e-163	-2.14094e-164	5.18931e-163	2.65278e-164	1.01647e-163	-1.03361e-162	-1.09565e-162	0
-4.22909e-163	1.19305e-164	1.01389e-163	4.8539e-163	1.50861e-163	1.1587e-162	5.67656e-164	4.55459e-164	-4.13746e-163	4.82115e-163	-9.5022e-164	-4.75846e-164	-6.04845e-164	-8.54865e-164	9.08439e-163	4.05374e-163	-1.67002e-163	5.25374e-165	-5.9862e-164	4.86781e-164	7.17165e-164	-2.02463e-163	7.25455e-163	8.12514e-163	-2.14094e-164	5.18931e-163	2.65278e-164	1.01647e-163	-1.03361e-162	-1.09565e-162	0
-4.22909e-163	1.19305e-164	1.01389e-163	4.8539e-163	1.50861e-163	1.1587e-162	5.67656e-164	4.55459e-164	-4.13746e-163	4.82115e-163	-9.5022e-164	-4.75846e-164	-6.04845e-164	-8.54865e-164	9.08439e-163	4.05374e-163	-1.67002e-163	5.25374e-165	-5.9862e-164	4.86781e-164	7.17165e-164	-2.02463e-163	7.25455e-163	8.12514e-163	-2.14094e-164	5.18931e-163	2.65278e-164	1.01647e-163	-1.03361e-162	-1.09565e-162	0
-4.22909e-163	1.19305e-164	1.01389e-163	4.8539e-163	1.50861e-163	1.1587e-162	5.67656e-164	4.55459e-164	-4.13746e-163	4.82115e-163	-9.5022e-164	-4.75846e-164	-6.04845e-164	-8.54865e-164	9.08439e-163	4.05374e-163	-1.67002e-163	5.25374e-165	-5.9862e-164	4.86781e-164	7.17165e-164	-2.02463e-163	7.25455e-163	8.12514e-163	-2.14094e-164	5.18931e-163	2.65278e-164	1.01647e-163	-1.03361e-162	-1.09565e-162	0
-4.22909e-163	1.19305e-164	1.01389e-163	4.8539e-163	1.50861e-163	1.1587e-162	5.67656e-164	4.55459e-164	-4.13746e-163	4.82115e-163	-9.5022e-164	-4.75846e-164	-6.04845e-164	-8.54865e-164	9.08439e-163	4.05374e-163	-1.67002e-163	5.25374e-165	-5.9862e-164	4.86781e-164	7.17165e-164	-2.02463e-163	7.25455e-163	8.12514e-163	-2.14094e-164	5.18931e-163	2.65278e-164	1.01647e-163	-1.03361e-162	-1.09565e-162	0
-4.22909e-163	1.19305e-164	1.01389e-163	4.8539e-163	1.50861e-163	1.1587e-162	5.67656e-164	4.55459e-164	-4.13746e-163	4.82115e-163	-9.5022e-164	-4.75846e-164	-6.04845e-164	-8.54865e-164	9.08439e-163	4.05374e-163	-1.67002e-163	5.25374e-165	-5.9862e-164	4.86781e-164	7.17165e-164	-2.02463e-163	7.25455e-163	8.12514e-163	-2.14094e-164	5.18931e-163	2.65278e-164	1.01647e-163	-1.03361e-162	-1.09565e-162	0
-4.22909e-163	1.19305e-164	1.01389e-163	4.8539e-163	1.50861e-163	1.1587e-162	5.67656e-164	4.55459e-164	-4.13746e-163	4.82115e-163	-9.5022e-164	-4.75846e-164	-6.04845e-164	-8.54865e-164	9.08439e-163	4.05374e-163	-1.67002e-163	5.25374e-165	-5.9862e-164	4.86781e-164	7.17165e-164	-2.02463e-163	7.25455e-163	8.12514e-163	-2.14094e-164	5.18931e-163	2.65278e-164	1.01647e-163	-1.03361e-162	-1.09565e-162	0
-4.22909e-163	1.19305e-164	1.01389e-163	4.8539e-163	1.50861e-163	1.1587e-162	5.67656e-164	4.55459e-164	-4.13746e-163	4.82115e-163	-9.5022e-164	-4.75846e-164	-6.04845e-164	-8.54865e-164	9.08439e-163	4.05374e-163	-1.67002e-163	5.25374e-165	-5.9862e-164	4.86781e-164	7.17165e-164	-2.02463e-163	7.25455e-163	8.12514e-163	-2.14094e-164	5.18931e-163	2.65278e-164	1.01647e-163	-1.03361e-162	-1.09565e-162	0
-4.22909e-163	1.19305e-164	1.01389e-163	4.8539e-163	1.50861e-163	1.1587e-162	5.67656e-164	4.55459e-164	-4.13746e-163	4.82115e-163	-9.5022e-164	-4.75846e-164	-6.04845e-164	-8.54865e-164	9.08439e-163	4.05374e-163	-1.67002e-163	5.25374e-165	-5.9862e-164	4.86781e-164	7.17165e-164	-2.02463e-163	7.25455e-163	8.12514e-163	-2.14094e-164	5.18931e-163	2.65278e-164	1.01647e-163	-1.03361e-162	-1.09565e-162	0
-4.22909e-163	1.19305e-164	1.01389e-163	4.8539e-163	1.50861e-163	1.1587e-162	5.67656e-164	4.55459e-164	-4.13746e-163	4.82115e-163	-9.5022e-164	-4.75846e-164	-6.04845e-164	-8.54865e-164	9.08439e-163	4.05374e-163	-1.67002e-163	5.25374e-165	-5.9862e-164	4.86781e-164	7.17165e-164	-2.02463e-163	7.25455e-163	8.12514e-163	-2.14094e-164	5.18931e-163	2.65278e-164	1.01647e-163	-1.03361e-162	-1.09565e-162	0
-4.22909e-163	1.19305e-164	1.01389e-163	4.8539e-163	1.50861e-163	1.1587e-162	5.67656e-164	4.55459e-164	-4.13746e-163	4.82115e-163	-9.5022e-164	-4.75846e-164	-6.04845e-164	-8.54865e-164	9.08439e-163	4.05374e-163	-1.67002e-163	5.25374e-165	-5.9862e-164	4.86781e-164	7.17165e-164	-2.02463e-163	7.25455e-163	8.12514e-163	-2.14094e-164	5.18931e-163	2.65278e-164	1.01647e-163	-1.03361e-162	-1.09565e-162	0
-4.22909e-163	1.19305e-164	1.01389e-163	4.8539e-163	1.50861e-163	1.1587e-162	5.67656e-164	4.55459e-164	-4.13746e-163	4.82115e-163	-9.5022e-164	-4.75846e-164	-6.04845e-164	-8.54865e-164	9.08439e-163	4.05374e-163	-1.67002e-163	5.25374e-165	-5.9862e-164	4.86781e-164	7.17165e-164	-2.02463e-163	7.25455e-163	8.12514e-163	-2.14094e-164	5.18931e-163	2.65278e-164	1.01647e-163	-1.03361e-162	-1.09565e-162	0
-4.22909e-163	1.19305e-164	1.01389e-163	4.8539e-163	1.50861e-163	1.1587e-162	5.67656e-164	4.55459e-164	-4.13746e-163	4.82115e-163	-9.5022e-164	-4.75846e-164	-6.04845e-164	-8.54865e-164	9.08439e-163	4.05374e-163	-1.67002e-163	5.25374e-165	-5.9862e-164	4.86781e-164	7.17165e-164	-2.02463e-163	7.25455e-163	8.12514e-163	-2.14094e-164	5.18931e-163	2.65278e-164	1.01647e-163	-1.03361e-162	-1.09565e-162	0
-4.22909e-163	1.19305e-164	1.01389e-163	4.8539e-163	1.50861e-163	1.1587e-162	5.67656e-164	4.55459e-164	-4.13746e-163	4.82115e-163	-9.5022e-164	-4.75846e-164	-6.04845e-164	-8.54865e-164	9.08439e-163	4.05374e-163	-1.67002e-163	5.25374e-165	-5.9862e-164	4.86781e-164	7.17165e-164	-2.02463e-163	7.25455e-163	8.12514e-163	-2.14094e-164	5.18931e-163	2.65278e-164	1.01647e-163	-1.03361e-162	-1.09565e-162	0
-4.22909e-163	1.19305e-164	1.01389e-163	4.8539e-163	1.50861e-163	1.1587e-162	5.67656e-164	4.55459e-164	-4.13746e-163	4.82115e-163	-9.5022e-164	-4.75846e-164	-6.04845e-164	-8.54865e-164	9.08439e-163	4.05374e-163	-1.67002e-163	5.25374e-165	-5.9862e-164	4.86781e-164	7.17165e-164	-2.02463e-163	7.25455e-163	8.12514e-163	-2.14094e-164	5.18931e-163	2.65278e-164	1.01647e-163	-1.03361e-162	-1.09565e-162	0
-4.22909e-163	1.19305e-164	1.01389e-163	4.8539e-163	1.50861e-163	1.1587e-162	5.67656e-164	4.55459e-164	-4.13746e-163	4.82115e-163	-9.5022e-164	-4.75846e-164	-6.04845e-164	-8.54865e-164	9.08439e-163	4.05374e-163	-1.67002e-163	5.25374e-165	-5.9862e-164	4.86781e-164	7.17165e-164	-2.02463e-163	7.25455e-163	8.12514e-163	-2.14094e-164	5.18931e-163	2.65278e-164	1.01647e-163	-1.03361e-162	-1.09565e-162	0
-4.22909e-163	1.19305e-164	1.01389e-163	4.8539e-163	1.50861e-163	1.1587e-162	5.67656e-164	4.55459e-164	-4.13746e-163	4.82115e-163	-9.5022e-164	-4.75846e-164	-6.04845e-164	-8.54865e-164	9.08439e-163	4.05374e-163	-1.67002e-163	5.25374e-165	-5.9862e-164	4.86781e-164	7.17165e-164	-2.02463e-163	7.25455e-163	8.12514e-163	-2.14094e-164	5.18931e-163	2.65278e-164	1.01647e-163	-1.03361e-162	-1.09565e-162	0
[truncated: 2,009 more rows]
