# Supplementary material for: A modified shuffled frog leaping algorithm with inertia weight
Source: Sci Rep. 2024 Feb 20;14:4146. doi: 10.1038/s41598-024-51306-1 (PMC11224354; doi:10.1038/s41598-024-51306-1)
Supplement: Supplementary file 1 — Supplementary Information. [file 41598_2024_51306_MOESM1_ESM.zip › data/F1/MSFLA_Q_17.xls]

## Sheet: Sheet1
0.0251585	-0.0626457	2.10297	-2.03991	-0.249377	-2.75096	0.897662	-0.11309	-1.29006	-0.805764	-1.79371	-0.979018	-2.88929	5.08848	0.972396	-0.198228	-0.952769	-0.223455	-0.30678	-0.216008	-5.01321	4.34585	-0.240189	-4.91308	4.49539	3.59376	1.47415	-0.849543	0.427952	-2.07032	168.553
0.188127	-0.070339	0.0358937	0.249287	-0.0696796	-0.013957	0.173838	0.420446	-0.228621	-0.0255477	0.145507	0.183718	-0.0155607	-0.0854642	0.0571756	0.239708	0.245556	0.00723181	-0.0702708	-0.0164651	-0.119099	0.0036775	0.193534	-0.639822	-0.157107	-0.246363	-0.177427	0.011173	0.029928	-0.0221575	1.13689
0.0604918	0.00946375	0.0219558	0.00990846	-0.00616889	-0.0127518	0.00463331	0.0250149	-0.00462599	-0.0111105	-0.0330366	0.00207359	0.0154797	-2.63708e-05	-0.0277261	-0.0112754	-0.0130218	-0.0199563	-0.000525264	-0.000673207	-0.0024182	-0.0409295	0.0195309	0.00548231	0.00220295	0.00301664	0.00386347	-0.0332603	0.00668142	-0.0385822	0.0128825
-0.000269811	-2.61745e-05	9.27693e-05	0.0032997	1.96209e-06	-0.00132081	-0.000743321	-0.00132556	3.39533e-05	0.000127708	-0.000845369	0.00128894	-0.000708493	0.000799214	5.28322e-05	-0.000575381	-0.00202856	-0.00139238	0.000166081	0.0015649	0.000318447	0.000230495	0.000647729	-0.00685458	0.00453588	0.000775921	0.000770264	2.58743e-05	0.00027287	0.000471314	9.70487e-05
0.000176593	-7.99454e-05	-5.75341e-05	-8.40622e-05	2.99838e-05	1.63388e-06	0.000249184	0.000118763	-0.000185959	-0.00012321	-4.81449e-06	2.14588e-06	-2.70391e-05	-0.000668989	2.69131e-05	3.72614e-06	1.0126e-05	-5.27932e-05	2.5592e-05	-0.00011003	-7.62763e-05	-6.55711e-05	-1.65434e-05	0.000142199	-0.000143777	7.52913e-06	0.000221673	7.86811e-05	3.89389e-05	1.36088e-05	7.4788e-07
-2.81811e-06	-1.09032e-06	-1.19636e-05	-1.33499e-05	-1.68911e-05	-3.78654e-06	5.76482e-06	1.51721e-06	-6.09589e-06	-5.56944e-06	-3.00148e-06	8.87541e-06	7.66503e-06	9.69344e-06	-1.51533e-05	2.34366e-06	3.26141e-06	6.77682e-06	-5.16972e-05	7.89561e-06	-1.11579e-06	2.89988e-07	-2.60598e-06	1.8607e-06	2.75588e-07	4.77137e-07	4.86713e-05	2.01445e-05	-4.86058e-06	-7.94697e-06	6.87432e-09
-5.41907e-07	4.49039e-08	-2.25089e-07	-1.27645e-06	1.90453e-07	-1.28373e-07	2.17054e-06	-9.92821e-08	1.751e-06	-1.73994e-06	-1.15667e-08	-1.95105e-07	-7.20231e-07	2.43202e-06	2.4164e-07	2.31319e-06	1.20034e-06	1.04148e-06	-3.22346e-07	5.05434e-07	3.17357e-06	-3.36932e-07	5.06353e-08	-2.54464e-07	-9.06671e-09	-6.34646e-07	-1.07361e-06	-2.01231e-06	-3.07894e-08	-6.30221e-08	4.34709e-11
-5.84618e-08	-3.40783e-08	2.02656e-07	2.0974e-09	-6.49982e-08	-7.34397e-09	2.38366e-07	-2.53558e-07	2.96516e-09	-1.09609e-07	1.46111e-07	4.12675e-08	2.08099e-08	1.09226e-07	8.23693e-08	3.3225e-08	4.1251e-08	-1.33432e-07	-1.08462e-07	-1.95375e-07	1.08575e-07	4.52835e-07	-1.75287e-07	1.89895e-07	-4.54025e-08	-1.08128e-07	9.55715e-08	-5.6001e-08	2.45163e-07	-4.30543e-08	6.67424e-13
-1.54808e-09	-3.76364e-09	-3.47683e-09	2.7605e-09	-4.92159e-10	5.6008e-09	-6.51897e-10	5.0365e-09	-1.85529e-08	-2.29139e-11	-3.69317e-09	-1.62578e-09	-2.48643e-09	-5.73406e-09	1.05864e-08	6.54955e-10	-3.42423e-10	-7.81844e-10	3.05706e-09	-1.5664e-09	-3.22417e-09	-1.00988e-08	-1.21296e-08	-4.1502e-09	-9.62064e-09	3.81558e-09	-1.33851e-08	-6.3918e-09	5.08692e-10	-3.83217e-09	1.23706e-15
3.57013e-10	-9.18709e-10	-2.01585e-09	-4.07954e-10	-1.07629e-09	3.0002e-09	-4.11014e-11	-1.05463e-10	9.87544e-10	-1.23071e-10	3.48639e-11	-3.92277e-11	-6.78612e-11	4.5277e-10	6.19773e-10	3.75844e-10	-2.19245e-10	-9.41135e-10	-8.96932e-10	-2.3288e-10	5.72504e-10	3.93242e-10	1.00403e-09	1.00413e-09	-8.87519e-11	-1.17425e-10	9.24677e-10	1.47285e-09	3.7895e-11	-1.48089e-09	2.66338e-17
2.27143e-11	-6.40775e-13	1.73991e-10	2.01247e-11	-1.39248e-10	-1.69799e-11	-2.30129e-11	-2.33964e-10	-6.02897e-11	1.98312e-11	7.04791e-11	1.65355e-11	6.16111e-11	-7.01085e-11	1.12569e-11	-8.12812e-14	-4.9994e-11	1.80434e-11	1.61044e-10	4.81415e-11	2.82287e-11	-5.9517e-11	9.33115e-12	3.99411e-11	6.3799e-11	3.36645e-12	1.66896e-10	1.09352e-11	-5.28075e-13	-4.66006e-12	1.93425e-19
-1.68824e-12	7.57195e-12	1.48543e-12	-1.58682e-11	-5.53846e-12	5.1068e-13	4.46717e-13	2.77808e-12	-9.23033e-13	6.87555e-13	4.14916e-12	-8.47213e-13	7.64017e-13	2.73428e-12	6.4824e-14	-1.06212e-12	-1.24243e-12	2.09851e-12	8.89088e-12	2.54086e-12	2.81433e-12	-2.26551e-14	-1.9051e-13	-4.32465e-14	-5.38306e-12	-5.60648e-12	9.16201e-13	-1.98087e-14	-1.19702e-12	1.11979e-11	6.68978e-22
-1.14039e-12	-1.6751e-12	7.11637e-13	1.33628e-14	2.11594e-12	-9.24058e-14	1.69806e-14	3.01951e-13	-5.5718e-14	-4.56196e-14	5.88175e-14	-1.29145e-13	1.03644e-12	2.01916e-13	1.10422e-13	2.73685e-13	-4.42741e-13	-2.99577e-13	-2.72445e-14	-3.98577e-13	-4.4294e-13	7.66434e-15	-1.05235e-14	-1.37476e-14	-4.03726e-14	-2.28544e-13	1.10374e-13	2.4395e-15	-5.4255e-14	-2.59513e-14	1.11292e-23
2.21542e-14	-8.93691e-15	-7.4371e-15	-7.20788e-14	4.51709e-15	-9.89044e-15	6.32571e-14	-1.79712e-14	7.62865e-14	-9.67903e-15	1.76035e-13	2.89152e-15	-2.9276e-15	1.4857e-13	-1.96762e-14	-3.63021e-15	2.08929e-14	1.92033e-14	4.64573e-16	2.90336e-14	-8.84458e-14	-1.63673e-15	-3.0718e-14	-8.31682e-14	-1.98075e-14	4.33417e-15	1.46163e-14	1.47765e-14	1.1915e-13	-4.18726e-14	1.03784e-25
-2.80334e-16	-1.37155e-16	-2.13689e-16	1.06363e-15	5.84063e-15	7.71884e-15	2.7414e-15	-2.16023e-16	-3.26433e-15	-7.92989e-15	-9.45453e-16	7.20909e-16	-3.25486e-15	-2.97992e-16	8.70948e-15	4.01809e-17	8.59152e-16	1.31155e-15	-2.64591e-16	1.28155e-15	1.2989e-16	-1.50081e-14	-1.60378e-15	-2.43502e-15	-8.35601e-16	-5.28184e-15	2.55366e-15	1.59514e-15	-9.57604e-18	8.55847e-16	5.40348e-28
2.01257e-16	1.20596e-15	-3.23716e-16	2.2794e-18	-5.8008e-17	-2.67769e-16	3.52324e-16	3.32811e-16	-9.25757e-17	2.52269e-16	-6.70454e-17	1.00104e-15	1.51458e-16	-2.63993e-15	-3.76895e-16	-3.4424e-17	-7.93883e-17	-2.28851e-16	2.74582e-16	-6.28814e-17	-9.11637e-17	2.72296e-19	1.18214e-16	1.89901e-16	-2.40338e-17	-6.12419e-17	1.48475e-15	-1.67642e-16	1.29155e-16	8.24728e-17	1.25806e-29
-9.82466e-18	-3.82165e-17	2.1265e-17	2.7495e-17	6.69204e-17	8.19367e-18	5.03633e-17	1.0576e-17	1.01421e-16	-2.52634e-18	5.45129e-18	-1.24342e-17	7.21515e-19	-1.49783e-18	4.66582e-18	-8.54588e-18	1.83424e-18	2.38456e-18	-8.67519e-18	3.3989e-19	-2.71581e-17	2.17142e-18	9.04162e-18	-5.66897e-17	1.55301e-17	-3.78377e-18	-1.12834e-18	-6.33988e-18	-2.53246e-18	1.45611e-17	2.5171e-32
-3.42471e-19	-2.81254e-19	-2.06882e-18	-9.0841e-19	-2.56287e-19	2.42655e-18	1.9358e-18	2.57913e-19	-2.05048e-18	-2.5406e-18	5.51043e-18	4.55585e-19	1.46013e-18	7.11144e-21	-2.27378e-20	7.93655e-19	-6.99222e-18	-2.1367e-18	5.03862e-18	-1.08234e-18	-4.85734e-18	-2.01396e-19	4.91855e-18	9.87286e-19	-2.85593e-19	-8.09717e-19	4.39159e-18	-4.29127e-18	-2.31071e-18	4.07156e-19	2.31824e-34
-9.00228e-20	-2.05749e-19	6.1319e-21	4.17324e-19	3.2952e-20	-1.36276e-18	-1.38695e-19	-1.29747e-19	1.53001e-19	1.49198e-19	-2.85707e-20	1.14896e-19	-2.93928e-19	7.74004e-20	-3.11697e-19	1.51179e-19	-2.36706e-20	1.97066e-19	-7.56602e-20	-7.93043e-20	1.21995e-19	9.14053e-20	-6.36337e-19	1.12428e-19	1.88828e-19	-8.00198e-20	-1.256e-19	3.06984e-20	-3.96832e-20	-1.149e-19	2.95674e-36
-5.74096e-20	-1.38249e-21	-1.70334e-20	7.01917e-21	1.52749e-20	-2.71358e-20	-8.90408e-20	5.63287e-21	-1.14991e-20	-2.20732e-20	1.94183e-20	-4.82614e-21	4.65099e-23	2.29536e-22	-1.33663e-20	-3.74232e-22	-1.60944e-21	-4.3845e-21	-5.70219e-21	7.76573e-21	4.79241e-20	-3.08993e-20	-1.79793e-20	-2.07253e-21	-3.45845e-21	-1.95228e-20	1.08628e-20	-5.1383e-22	-1.53792e-22	1.38961e-20	1.81637e-38
-1.41026e-22	-2.48865e-21	1.07385e-21	-1.80343e-22	6.07024e-22	2.83472e-21	-9.45373e-22	-3.30818e-22	-7.48159e-22	-1.4585e-21	-2.25772e-22	-2.56407e-21	-1.15102e-21	-5.72887e-21	3.37978e-21	-2.14728e-21	2.26314e-21	2.00619e-22	1.20973e-21	-1.6621e-21	1.07708e-21	5.46662e-21	-7.95525e-22	2.07114e-21	-4.53934e-22	-1.75011e-21	5.23572e-22	4.00572e-21	1.90198e-21	-3.98668e-22	1.45017e-40
-7.5426e-24	-2.27186e-24	-3.7383e-23	-7.99353e-23	-4.82858e-23	-7.58717e-23	-8.46345e-23	1.73068e-22	-7.19977e-23	9.94062e-25	1.79709e-23	-7.20136e-22	-1.22226e-22	1.3793e-22	-3.0263e-23	-1.3769e-23	7.01798e-23	-1.12163e-22	2.25176e-22	-1.31494e-22	8.71688e-23	4.61287e-22	-1.43782e-22	2.89687e-22	-2.65261e-22	2.26271e-22	1.79691e-22	-6.56397e-23	-2.76833e-23	1.56124e-23	1.18187e-42
-2.31169e-24	-1.30614e-23	-2.49591e-24	-9.26101e-24	-1.22535e-24	4.67081e-24	4.68781e-23	-1.36515e-24	-1.0681e-25	7.80381e-24	-1.20411e-23	-6.19884e-24	-5.4045e-24	-1.18492e-24	-1.84278e-24	-2.40704e-23	1.89073e-24	-1.90828e-24	-9.04364e-25	-1.9107e-23	5.02715e-24	7.3494e-23	-3.82019e-24	1.81777e-24	-2.88459e-23	7.52914e-25	-4.01387e-23	1.87987e-25	-1.08837e-23	-6.25378e-24	1.17674e-44
1.97878e-24	-3.95753e-25	-3.69112e-25	3.13751e-24	-4.00475e-25	1.96641e-24	-1.53422e-24	-4.54773e-25	3.06395e-25	4.77473e-25	-1.46485e-25	3.75402e-25	-3.51382e-25	6.57671e-25	-2.83629e-24	2.07324e-25	-4.05598e-24	-1.31448e-24	4.40304e-26	-8.33705e-25	8.55846e-25	1.90133e-25	2.73103e-24	1.08671e-24	-1.1868e-24	5.06086e-25	-7.5936e-26	-1.60892e-24	-2.39913e-25	-3.80813e-25	6.25135e-47
9.97926e-26	1.89215e-27	1.1289e-25	4.50704e-26	-5.8677e-26	9.6322e-26	-8.66503e-26	-7.11647e-27	3.4414e-26	1.72527e-26	4.27967e-25	-7.48871e-27	-1.22356e-26	-1.05355e-26	2.88845e-25	-4.95429e-27	-1.58077e-25	-1.90902e-26	2.92113e-27	1.35496e-25	-8.6134e-26	3.10641e-26	5.05287e-27	-3.61445e-26	4.80356e-27	-8.19088e-26	1.23615e-25	3.87104e-26	-1.31232e-25	-1.48038e-26	4.07817e-49
1.61073e-28	1.20784e-26	-9.34993e-27	-1.50361e-26	1.37565e-26	-2.26963e-26	4.11753e-26	5.1388e-27	7.92964e-27	7.39117e-28	2.00813e-26	-6.86423e-27	-5.38847e-27	1.7627e-26	3.54487e-27	-8.94242e-28	-2.89657e-26	3.73542e-28	1.4997e-26	-1.51093e-26	2.25884e-27	-2.62874e-27	-9.15119e-27	5.44645e-27	5.09322e-28	3.64418e-28	7.99459e-27	1.11382e-27	-8.11145e-27	6.99062e-29	5.30163e-51
-9.22406e-28	-2.39135e-27	4.31671e-28	1.41643e-28	-3.75272e-28	9.05434e-29	7.97028e-28	1.00333e-27	3.02765e-28	-2.45161e-28	2.1919e-29	-9.78068e-28	1.48775e-28	1.95687e-27	-1.6574e-27	-8.20049e-28	6.6448e-28	-3.7464e-29	7.32915e-28	2.50023e-28	2.00581e-30	-6.41953e-28	-3.04819e-29	2.86221e-28	-1.2827e-28	1.45706e-27	-6.86294e-28	-2.96037e-28	3.68573e-28	-2.71533e-28	2.13918e-53
-2.28985e-29	-1.22728e-29	3.32221e-29	-3.60123e-29	-1.50435e-29	-7.32535e-30	3.60758e-29	-2.26781e-29	-9.66319e-30	2.49043e-29	2.35995e-28	-1.75063e-29	3.45426e-28	5.74432e-29	-2.03605e-28	1.53394e-29	1.51103e-30	-1.27938e-29	-9.57966e-29	-2.68985e-29	2.96211e-30	-6.56923e-29	-1.13446e-28	1.02847e-29	-6.06486e-29	1.53661e-29	-5.13934e-29	2.283e-28	-4.35885e-29	7.33113e-29	3.19512e-55
-1.26414e-29	2.19014e-30	3.74671e-30	-2.24869e-31	9.72273e-31	-1.6693e-29	2.03741e-29	1.40623e-29	-5.53378e-30	1.04811e-31	1.65694e-29	-6.67673e-30	8.11762e-32	-3.79694e-29	-8.93857e-30	9.41848e-31	1.76958e-29	-1.53045e-30	-2.93697e-30	-2.69014e-30	-9.69215e-31	-5.31775e-31	6.51622e-30	2.89257e-31	9.66194e-31	-1.78526e-30	-3.95329e-31	1.23523e-29	3.69955e-29	-1.62059e-29	5.10663e-57
-3.65056e-32	-1.63092e-30	-2.51908e-32	2.68852e-31	5.12652e-31	-9.24846e-31	-1.5726e-31	2.31962e-31	-2.54257e-30	-6.08639e-31	4.42924e-31	1.75382e-31	-9.89771e-31	-1.03076e-31	3.32039e-31	5.46771e-33	6.44559e-32	-3.86574e-32	1.46856e-30	4.63898e-32	-4.1884e-32	-8.94324e-31	7.26165e-32	-1.53739e-31	1.00948e-31	-5.59677e-31	-2.8423e-30	3.48724e-31	-6.11372e-31	1.26866e-30	2.55954e-59
-5.6483e-32	9.04552e-34	-2.71709e-31	1.79034e-33	1.90205e-32	1.07487e-34	8.9826e-33	6.4077e-32	6.98327e-32	-1.82528e-32	-5.42119e-32	7.76941e-33	-1.1445e-31	-3.37873e-32	-1.40614e-31	3.94379e-33	2.99331e-33	-1.46819e-31	-1.75814e-31	4.51875e-32	1.19714e-31	3.58644e-32	-2.96596e-33	1.11451e-32	2.24724e-32	-5.18462e-33	1.6191e-33	4.81869e-32	4.85891e-33	1.26352e-31	2.12918e-61
-4.27574e-33	8.09667e-34	-2.28881e-32	-1.0928e-32	8.34003e-33	-1.26093e-32	1.25926e-32	2.1364e-33	-3.49728e-33	9.44858e-33	3.47927e-33	-4.72513e-33	6.71257e-33	-1.82255e-32	2.49238e-34	8.51711e-34	-2.75107e-33	2.26288e-33	2.63629e-33	6.11508e-34	5.3231e-34	1.09806e-32	1.07209e-32	1.86567e-32	9.25882e-34	4.36007e-33	1.27065e-33	4.66858e-33	1.751e-33	2.0864e-33	2.22244e-63
1.19456e-34	1.47185e-34	2.28773e-34	4.4121e-34	-2.66427e-35	2.16729e-34	2.66662e-34	-1.68603e-33	1.05368e-33	-5.48264e-35	-1.2915e-34	-1.42012e-34	-4.21347e-36	2.58068e-34	2.3296e-34	-1.55673e-34	-6.72656e-34	1.11263e-34	-1.6803e-34	8.3283e-35	-2.84224e-35	4.22671e-35	4.19941e-34	-1.35117e-34	1.05782e-34	5.63093e-35	-6.15794e-34	-1.48221e-34	-4.25949e-34	-3.12968e-34	5.93175e-66
4.14522e-36	7.12249e-35	6.71925e-36	3.20197e-35	-1.23307e-35	-4.50758e-38	-1.67241e-34	-5.02302e-35	-6.19738e-35	2.38404e-35	-2.06124e-35	-7.92361e-36	9.80823e-36	-7.30778e-36	-3.38504e-35	-8.56524e-36	-4.69266e-35	-8.641e-36	-7.00475e-35	-7.78239e-35	4.7861e-37	-9.93254e-36	-3.32553e-37	-9.34322e-36	3.78893e-35	1.36305e-35	3.8235e-35	4.50096e-36	1.37718e-35	6.95239e-35	6.46239e-68
2.5912e-36	-1.1091e-36	7.10055e-36	4.76067e-36	1.15402e-36	1.11354e-36	-2.27897e-35	-9.00993e-37	-6.79521e-36	6.11017e-37	8.19906e-37	-7.95135e-36	7.22362e-36	3.23693e-37	-6.93792e-37	4.83567e-36	-6.3668e-36	-2.83445e-37	-1.25451e-37	-6.72304e-37	-6.49796e-36	4.42555e-36	-2.34388e-36	1.11158e-36	-6.57055e-36	-9.40143e-37	-1.74345e-36	5.25378e-37	-9.38781e-38	-6.5277e-38	9.47385e-70
-1.85472e-36	5.74306e-37	-2.41179e-37	1.20388e-36	-3.76809e-38	-1.28239e-37	-5.28452e-37	-2.73249e-37	-2.29789e-37	9.78769e-38	2.84105e-37	-1.10845e-37	7.12877e-37	-2.91959e-38	3.25453e-37	1.03697e-36	1.47536e-37	4.24432e-39	5.26506e-38	-2.67397e-39	-6.99099e-38	2.15725e-37	2.20403e-37	-1.7832e-37	3.18816e-37	-7.82815e-37	-1.87495e-37	-1.72621e-37	1.82573e-38	-5.3122e-38	8.43368e-72
-2.55202e-39	-1.33352e-37	3.96262e-39	-2.06933e-38	-6.061e-39	5.58754e-39	9.48409e-39	-4.7603e-39	5.68901e-38	8.85461e-38	-1.23245e-38	-3.37562e-38	1.37868e-37	-1.10597e-38	1.1717e-38	1.94162e-39	1.66632e-37	4.30515e-39	-1.25645e-39	-9.13166e-39	5.82793e-38	3.03594e-38	-2.39433e-38	4.94225e-38	-7.059e-39	1.49229e-38	-4.15667e-40	3.35457e-38	1.57595e-37	1.17803e-38	1.11629e-73
-2.67958e-40	1.31107e-39	-3.79337e-40	-1.40577e-38	-3.98288e-39	7.07386e-40	1.41813e-39	1.17117e-39	3.78459e-40	-1.15177e-39	-1.27073e-39	2.94263e-39	-3.45811e-39	3.49923e-39	-3.88684e-40	7.34457e-40	8.16433e-39	1.82554e-39	-1.70383e-40	1.14463e-39	5.12518e-40	4.84827e-40	2.31393e-39	1.5128e-40	-1.28473e-38	1.02398e-38	-1.07197e-40	1.64551e-40	1.47926e-40	1.44069e-39	6.05185e-76
-4.98875e-40	5.84438e-40	2.53905e-40	-1.92606e-42	8.34075e-41	-2.25389e-41	3.19425e-41	-5.20761e-40	-1.59354e-40	-7.03477e-42	3.70993e-40	2.5573e-40	5.0298e-41	1.11887e-40	-4.85635e-41	4.25793e-41	5.3625e-40	-3.88492e-41	8.16569e-40	-6.7927e-40	1.60567e-41	1.34207e-40	-1.51386e-40	-4.68041e-41	-6.57099e-41	1.65225e-40	3.07529e-41	6.57591e-40	-2.1991e-42	-2.15415e-40	3.15433e-78
3.08994e-41	-3.54496e-41	-8.82195e-42	1.40351e-41	-3.62195e-42	-2.18548e-42	4.54251e-43	-1.2478e-40	-5.25537e-42	-1.23664e-43	3.11248e-41	-7.18054e-43	-1.665e-42	1.12691e-41	-7.3123e-41	1.1286e-41	-7.34512e-42	-2.63196e-42	-1.34521e-41	-1.69129e-41	5.64968e-43	2.03227e-41	-4.0575e-41	-1.22321e-42	-4.63197e-43	2.57501e-42	3.18501e-41	1.42701e-41	3.71782e-43	8.24566e-43	2.84902e-80
-7.84894e-44	5.72234e-44	1.21102e-42	1.95528e-42	3.72347e-43	-3.27907e-43	-5.47979e-43	-1.99194e-43	1.27998e-42	-8.51066e-42	-1.9919e-42	-2.40298e-42	-4.28413e-44	-1.80135e-44	-5.94252e-42	-4.5196e-43	-4.183e-42	-2.56337e-42	-3.19832e-42	-2.726e-42	-4.28124e-44	-3.81963e-42	7.2123e-43	-2.54337e-42	-2.0923e-42	1.47584e-43	5.11162e-43	-4.92341e-43	-1.30353e-43	1.70077e-42	1.96339e-82
-3.92792e-43	-1.4528e-44	-2.24987e-44	-4.07257e-43	-9.22593e-45	5.96928e-44	-1.00246e-42	5.5352e-45	1.36046e-44	-1.27028e-44	-1.962e-43	-8.89592e-44	-2.22824e-43	-4.16284e-43	3.95921e-43	1.75012e-44	-2.09755e-43	2.0997e-45	2.28119e-43	9.24442e-44	-2.54635e-43	1.45328e-43	8.49792e-44	-6.8769e-44	-4.01565e-43	1.1797e-43	8.15597e-44	3.18324e-43	2.30081e-42	-1.03496e-42	8.60674e-84
-3.39618e-45	-7.82929e-45	1.20433e-44	-1.32741e-45	-2.68212e-44	-9.62316e-44	3.42606e-45	9.47662e-45	-8.52222e-46	-8.11316e-45	-8.27335e-45	2.47193e-44	1.93796e-45	-5.49512e-44	4.00602e-44	-4.48123e-45	-5.68361e-44	-1.07664e-44	3.2188e-45	-2.03707e-44	8.81176e-46	-1.54234e-44	-1.27205e-45	4.77243e-45	-2.44343e-44	6.69512e-45	-1.93421e-44	8.98303e-45	3.72078e-45	1.39578e-44	2.10354e-86
3.97437e-46	-7.32354e-46	-1.40725e-46	-4.80145e-46	6.26919e-46	3.36314e-45	5.01714e-45	1.74984e-45	-9.00329e-47	5.19929e-46	-5.11399e-46	2.0336e-45	1.14849e-45	1.646e-46	-4.71458e-46	-1.75488e-46	1.3842e-47	5.41493e-45	-1.1054e-45	-1.26181e-45	-1.81708e-47	1.6898e-45	-3.19445e-46	-7.72208e-45	-8.93689e-47	2.58674e-45	-3.06262e-46	-8.85888e-45	6.46186e-47	-1.97547e-47	2.27158e-88
-3.81376e-47	6.60163e-46	3.4519e-46	-3.93115e-47	-1.20654e-46	2.00927e-47	1.50042e-47	-1.58385e-47	-3.11716e-47	-3.73574e-48	2.63196e-46	1.81408e-46	-5.45744e-47	-3.85817e-47	2.33724e-47	6.50083e-47	1.28708e-46	-9.62814e-47	5.44923e-46	6.48808e-48	2.46924e-47	-3.74879e-46	1.2774e-46	3.58246e-47	8.99666e-47	4.2327e-47	-1.48202e-47	-2.31628e-46	9.1004e-47	-8.16689e-48	1.23948e-90
-4.00837e-47	-1.06697e-47	1.23141e-47	-1.58469e-47	-1.80217e-47	2.57302e-48	1.27349e-47	-1.05072e-46	-2.56884e-48	2.51571e-47	-6.14459e-48	2.40648e-48	1.64203e-47	-1.08342e-47	-5.7728e-48	-8.03086e-49	-7.37505e-49	3.77946e-47	1.46191e-47	9.27353e-49	-5.4584e-49	4.56003e-47	-5.49072e-48	-2.92926e-48	-3.70987e-50	7.61647e-48	1.52234e-48	-7.8138e-48	-1.64469e-47	2.42937e-47	1.95051e-92
5.12883e-49	-2.39182e-48	-6.94459e-49	-5.02954e-49	-6.77828e-49	3.5145e-49	-3.3327e-48	5.45056e-48	-6.51092e-49	-1.19092e-49	-7.29134e-49	-1.27981e-49	-9.9201e-49	-1.76913e-48	-7.38385e-49	-4.96273e-50	-2.56296e-48	-5.59189e-49	-2.68157e-48	-7.7337e-49	-9.65849e-49	2.78376e-48	-1.0069e-48	2.09668e-50	-3.89544e-49	-3.17996e-50	-2.30707e-49	1.43553e-50	-2.49298e-48	-3.87078e-49	8.47031e-95
-3.09963e-49	-1.70898e-49	-9.39766e-50	1.23318e-50	2.54026e-50	6.8434e-50	-1.92196e-49	-2.87325e-50	1.40394e-49	4.16981e-50	5.123e-50	-2.38684e-50	2.60068e-49	2.45832e-50	-1.02105e-49	9.22418e-50	-4.14316e-49	2.10471e-49	-2.14996e-49	-1.74681e-50	-5.84827e-51	-1.1909e-50	-1.15188e-50	8.68758e-50	6.95483e-50	1.64082e-49	-5.55013e-50	-4.49151e-50	1.73591e-50	5.77962e-50	6.00017e-97
-3.12236e-52	8.9178e-51	7.39059e-51	-1.04497e-50	-3.61773e-51	7.3133e-52	2.53162e-52	8.02291e-51	1.33577e-50	3.2792e-50	-7.41721e-52	-6.77682e-51	9.71952e-51	1.24383e-50	1.54922e-50	3.68166e-51	4.71484e-51	9.56765e-52	-2.04675e-50	1.1012e-51	5.78457e-52	-5.61814e-52	4.39401e-51	-9.2737e-52	2.8754e-50	3.10891e-51	2.01198e-50	-4.80018e-52	-5.75474e-52	-1.18474e-50	3.97074e-99
-1.55044e-52	-4.89348e-52	-1.06603e-51	3.67983e-51	-1.25036e-51	3.60717e-52	1.72094e-51	-1.59267e-51	4.4617e-52	-3.24991e-51	1.45819e-52	-1.07403e-52	-1.62006e-52	2.86584e-53	-7.60757e-52	-1.7637e-51	2.45128e-52	1.56813e-51	4.03468e-53	-2.36411e-52	1.1377e-51	-1.65874e-51	1.00223e-51	-2.23956e-52	-3.91219e-52	-7.36526e-52	-3.98813e-52	-5.31515e-52	7.96527e-52	9.32698e-53	4.61003e-101
-4.94347e-53	8.3144e-53	-9.62854e-53	-8.88373e-53	9.21568e-54	2.88894e-54	-2.59315e-54	-7.41388e-53	2.72502e-53	3.63897e-53	6.29733e-53	-3.79028e-54	-3.48422e-53	4.15779e-54	3.65896e-53	-1.18956e-54	6.40168e-54	1.65534e-53	-1.7998e-54	-5.4247e-53	1.42536e-52	-6.4358e-54	-3.49262e-53	-1.63023e-52	-5.02507e-55	1.29154e-52	-9.87322e-56	7.24312e-55	1.58005e-52	-1.467e-52	1.55318e-103
2.05797e-54	1.02455e-54	2.37797e-55	1.02794e-54	1.67171e-54	-7.26442e-55	4.24606e-55	1.75289e-54	-2.60169e-54	-1.70702e-54	-1.34903e-53	-8.73039e-54	5.07706e-54	-1.257e-54	-5.11348e-54	3.62664e-54	8.14875e-54	1.58445e-53	9.18379e-55	1.67881e-54	-1.76164e-54	5.77833e-55	-5.89582e-54	-4.04006e-54	-1.27941e-54	4.88268e-54	-9.37675e-54	1.71644e-54	1.51669e-55	-1.44005e-54	8.41596e-106
-4.53936e-55	-1.64284e-54	2.76937e-55	1.49411e-54	2.5739e-54	1.61354e-56	-1.0246e-56	-1.94779e-54	5.75987e-55	-1.74917e-56	-8.53362e-55	-9.92208e-55	-6.72864e-55	5.18472e-56	6.29247e-55	-7.75024e-56	-3.75116e-55	3.15974e-55	8.23838e-55	-4.00919e-55	-3.6571e-55	-3.45822e-56	-2.65776e-55	1.01686e-55	-4.49887e-55	-1.66016e-55	3.70217e-55	3.35125e-54	-7.17651e-55	-2.52112e-55	3.20078e-107
-5.30298e-56	-1.02994e-55	1.3868e-55	-3.86886e-57	3.57578e-56	1.21561e-56	-5.2236e-56	-2.12927e-56	1.63384e-56	1.04133e-55	-6.21621e-56	-5.40434e-56	2.25518e-55	-1.89608e-57	-2.27462e-56	-6.63667e-56	1.1801e-55	-1.1168e-55	1.23442e-55	4.70249e-57	1.15471e-55	1.43191e-56	5.55803e-56	3.07028e-57	-1.41578e-57	1.55231e-57	4.1734e-57	2.54477e-55	-9.16656e-56	-1.26193e-56	2.42593e-109
3.86536e-57	-7.32782e-57	-8.74162e-58	-2.81988e-57	9.86023e-58	-1.99324e-56	3.68332e-57	2.54014e-57	-6.47118e-58	-9.78544e-59	-2.19959e-57	3.76598e-57	1.32778e-57	3.1544e-57	-7.15901e-58	3.07213e-57	1.36307e-57	2.58912e-57	-2.61255e-57	5.33195e-57	-1.00543e-57	1.36883e-57	-9.90341e-58	8.07546e-59	3.52036e-58	-5.80842e-58	-2.02344e-59	7.39629e-59	2.72243e-57	9.32707e-57	6.79319e-112
-1.24531e-58	-7.45312e-59	3.60553e-57	1.0345e-59	-6.77563e-59	-6.13718e-58	-5.38775e-58	1.64898e-59	-2.30713e-59	-1.20105e-58	-4.85935e-59	2.34551e-58	9.20842e-59	2.975e-59	-6.80783e-58	8.78215e-59	1.87074e-59	7.63396e-60	3.65848e-58	2.01535e-58	2.46367e-58	-7.60171e-58	3.62543e-59	1.68444e-57	-1.12859e-59	2.09085e-58	-1.47711e-58	1.07269e-57	6.20146e-58	-3.28983e-58	1.96069e-113
1.83082e-58	-1.56875e-58	-6.1839e-60	6.3334e-60	-5.03425e-61	9.02049e-60	1.25268e-59	5.7396e-60	6.72013e-59	-2.39726e-59	-2.7852e-60	-2.38493e-59	-2.98328e-59	7.81276e-59	1.11485e-59	-1.87284e-59	-1.9106e-58	-6.93324e-60	2.57677e-59	2.60657e-59	-8.88276e-60	9.81046e-59	-6.09995e-60	-2.17509e-60	-8.4709e-59	-1.75415e-59	7.16146e-60	-1.05497e-59	-2.38958e-60	-4.00774e-59	1.28513e-115
-2.74626e-60	2.36471e-61	1.58587e-59	-5.2187e-60	-2.85715e-61	5.35068e-60	1.02935e-59	1.32314e-60	-6.35086e-61	5.5923e-60	1.25544e-60	4.93348e-60	-4.03166e-60	1.65292e-60	7.01082e-60	-8.65385e-60	2.35344e-60	-1.7453e-59	5.68152e-61	-5.84363e-60	6.34227e-60	1.04029e-59	3.02231e-61	-1.0987e-61	2.56756e-60	4.98433e-60	-9.34078e-61	-1.953e-60	-7.47327e-60	2.33598e-60	1.21397e-117
-1.90696e-61	3.3045e-61	1.33094e-60	1.85279e-60	-9.85698e-61	6.49231e-61	1.12651e-61	-3.02441e-61	4.53493e-63	-2.70154e-61	-2.73825e-61	2.2456e-61	3.24365e-61	-6.34769e-61	-6.98557e-61	-1.02448e-60	2.77268e-62	5.72154e-61	1.64316e-61	2.37011e-61	4.95656e-61	-3.13938e-61	-1.40202e-60	-1.83928e-61	4.78569e-61	-2.47659e-63	-3.71269e-61	-1.63717e-61	3.24567e-61	-4.62431e-61	1.2559e-119
6.27047e-64	3.47513e-62	7.07719e-62	-5.6356e-63	9.15761e-63	3.15372e-62	2.48993e-62	-9.65958e-63	4.98959e-63	-7.82526e-63	-1.42586e-62	-2.84148e-62	8.30487e-63	-5.35419e-62	5.21619e-63	-2.37689e-62	3.95826e-62	1.72774e-62	-1.0779e-62	2.42188e-63	8.68611e-62	-1.48303e-62	1.41864e-62	-2.59011e-62	-5.67237e-62	5.36673e-63	-1.04339e-63	-2.87278e-63	1.08273e-61	-3.14675e-62	3.9258e-122
1.6085e-63	-3.8848e-64	2.70155e-63	1.49058e-64	-2.49541e-64	1.07292e-63	-3.43681e-63	-3.60349e-63	-3.47648e-63	-1.11819e-63	2.29289e-63	-6.58977e-63	-8.59839e-64	-3.83654e-63	4.47445e-63	4.61022e-63	-2.52555e-63	-8.78706e-64	-1.00169e-64	-7.42924e-65	9.55044e-65	9.19646e-64	2.28473e-63	-7.16278e-64	-9.1033e-65	-2.97587e-63	4.15654e-63	2.58251e-63	-1.02797e-63	-1.09993e-64	2.02454e-124
7.28679e-65	-5.35845e-65	3.22697e-65	2.08626e-66	5.04325e-65	3.09855e-65	-3.93354e-64	-1.57067e-65	-2.50526e-64	1.28053e-64	-9.90548e-65	1.13978e-64	-1.11579e-65	-1.65201e-65	1.36462e-63	1.88623e-64	1.4667e-65	2.91303e-64	1.36743e-64	-1.81611e-64	-4.47147e-65	4.373e-65	-6.02228e-65	-1.9617e-65	6.55574e-65	-6.6048e-65	7.80787e-65	1.43398e-65	1.06267e-64	-3.26479e-64	2.44536e-126
-8.89331e-66	-6.31101e-66	-8.96745e-66	-3.91166e-66	6.15559e-65	9.66558e-65	1.60583e-65	1.41114e-66	5.67068e-66	1.7472e-67	5.69219e-66	4.9696e-65	8.62159e-66	9.6185e-65	4.90287e-65	-3.75257e-66	-6.10677e-66	2.26085e-66	1.13574e-66	-1.14755e-66	2.07395e-65	4.97354e-65	-6.87635e-67	9.57573e-67	1.12407e-66	-3.50422e-66	-5.20232e-67	7.52526e-67	-9.03596e-66	-1.99677e-65	3.13289e-128
1.27476e-66	2.04992e-66	5.09113e-67	-4.90766e-67	1.11258e-66	-3.20539e-67	7.42995e-66	1.62351e-66	-4.6131e-66	1.85658e-66	7.74724e-67	-1.60117e-67	4.71266e-66	2.68833e-66	-2.83905e-66	1.0128e-66	6.9398e-67	-1.68775e-67	6.51544e-68	-2.36139e-67	-5.58651e-67	-8.01948e-66	3.64238e-66	2.57597e-66	-2.03755e-67	2.94402e-67	-5.0948e-67	-1.48996e-66	3.27649e-66	-1.41924e-68	2.27824e-130
-4.24307e-68	-9.84479e-68	2.43338e-67	1.92581e-67	1.24421e-68	2.38653e-68	6.20893e-68	-1.49527e-67	-1.06937e-67	-1.83739e-67	1.51985e-68	-6.03304e-68	4.33127e-68	1.75664e-67	1.42987e-67	-4.07506e-67	-6.67809e-68	-8.79054e-69	1.73422e-67	2.70589e-67	4.81091e-68	-5.59806e-67	-2.03513e-67	1.27244e-67	-4.42876e-69	-3.09778e-68	-8.97436e-69	2.29685e-67	-5.87061e-68	-2.35904e-68	9.41991e-133
-7.57994e-69	-3.81087e-68	1.27735e-68	-1.37573e-68	4.05562e-70	-5.926e-69	4.27751e-68	-6.10727e-68	9.46016e-69	3.42073e-69	-2.86588e-68	-5.34281e-69	-1.20915e-69	-7.96471e-69	-8.65061e-69	4.49786e-68	-3.90944e-68	9.46436e-71	5.6022e-68	4.42288e-69	1.45613e-69	4.52338e-69	-6.88778e-69	6.54795e-69	1.06933e-68	-6.7234e-70	1.39063e-70	-2.88194e-69	-9.92232e-69	3.27416e-69	1.56025e-134
-6.72199e-70	9.78849e-71	-1.02108e-69	-5.91413e-70	-3.02319e-69	1.20802e-69	-1.11481e-69	-4.53259e-70	3.95557e-70	9.75236e-70	-1.16531e-70	-2.28322e-69	-1.84431e-69	8.57578e-71	-5.67973e-71	1.40228e-69	1.43776e-70	-2.20688e-71	4.27277e-69	1.69519e-70	-3.34892e-70	-1.03554e-69	-2.78236e-70	-3.39539e-69	4.34274e-70	-5.44843e-70	-3.92674e-69	1.18617e-70	-2.58761e-70	3.46737e-70	7.28167e-137
-8.79223e-71	-1.49887e-71	-2.10138e-70	-1.23935e-71	-1.31082e-70	-3.54787e-71	-3.81311e-70	-1.16024e-70	-1.98746e-70	3.42594e-70	2.93129e-71	-2.11963e-71	2.69844e-71	-3.45085e-71	8.67148e-71	-7.11132e-71	-7.97614e-72	-8.23491e-72	-2.04299e-70	2.30777e-71	3.29172e-71	1.09169e-70	-4.28752e-70	-4.33466e-71	6.37015e-70	-4.30137e-70	-7.24384e-72	-7.59237e-71	1.03202e-70	1.17232e-71	1.25076e-138
1.58213e-71	-1.26398e-71	-6.38236e-72	2.80684e-71	-7.73599e-72	1.74635e-71	2.67998e-72	-3.00049e-71	1.13506e-72	-6.01994e-72	1.18283e-71	-5.78306e-72	-1.36737e-71	-2.76667e-71	2.32939e-73	3.40349e-71	-8.41815e-72	-5.21592e-71	7.08e-72	6.61001e-73	-4.86884e-72	-5.25921e-72	8.25294e-72	5.22109e-71	-8.01925e-73	-1.90698e-71	1.91504e-71	-4.24647e-72	5.3669e-73	7.38298e-72	1.1324e-140
1.26504e-73	-4.19366e-72	3.59405e-74	4.81893e-73	-1.69822e-74	-2.79829e-73	-1.39632e-72	2.01306e-73	-1.12008e-73	-3.30134e-72	-6.49012e-73	-3.56665e-73	8.42657e-74	-1.77554e-72	1.45667e-73	9.52359e-73	-2.50327e-73	-2.82092e-73	1.56953e-74	-1.65981e-72	-1.61192e-74	8.63462e-74	1.51544e-73	-7.86967e-73	3.36186e-73	4.77854e-73	2.88856e-73	2.53381e-72	-1.23602e-72	2.56402e-72	5.39472e-143
-1.80591e-73	2.31506e-73	-8.53484e-75	-1.60036e-74	2.25086e-73	-1.08355e-73	-1.23124e-73	-1.07688e-73	2.16398e-74	-1.33475e-73	1.55609e-73	-2.02574e-74	-5.50991e-74	7.66433e-74	-7.22863e-74	-9.48399e-75	-7.74617e-74	-5.5551e-74	4.96134e-75	4.9276e-75	-6.24931e-75	2.82104e-74	-4.06339e-74	-4.10469e-74	5.99201e-75	1.51029e-74	2.26489e-73	2.41168e-74	-3.0547e-75	-6.14537e-75	2.98327e-145
1.80971e-75	-1.75337e-74	1.05162e-75	3.72081e-75	-4.09848e-74	7.2407e-75	4.92855e-74	2.11793e-74	-5.25239e-75	-3.25576e-75	-2.81374e-74	9.58387e-75	-2.31963e-74	1.04823e-74	2.40235e-75	1.12938e-74	2.99437e-74	-1.81947e-75	-6.77825e-75	3.58876e-76	5.1354e-75	-1.45239e-76	4.32111e-75	-1.36229e-74	8.48585e-76	1.45464e-75	3.62075e-75	-3.4156e-75	-7.34296e-75	6.21354e-75	7.93528e-147
-5.57368e-76	1.38958e-76	-1.15182e-75	1.47007e-76	-8.94538e-76	-9.17816e-78	-1.02209e-75	-5.68731e-76	-9.02362e-77	1.99716e-77	-1.15169e-75	4.64604e-76	5.48284e-77	7.25665e-76	-7.87355e-76	7.81522e-76	6.92655e-76	-1.37257e-76	7.61342e-76	1.17883e-75	-1.70341e-76	6.9148e-76	-1.06684e-75	-2.17555e-75	9.87177e-76	2.38735e-76	-4.38425e-76	7.04799e-76	6.74183e-77	1.96077e-75	2.15736e-149
-2.17471e-76	-1.71527e-76	2.81362e-77	-2.70933e-77	5.73136e-77	-1.69296e-77	1.84293e-77	8.84049e-77	-2.37134e-77	3.03326e-77	2.07139e-77	4.7962e-77	1.0909e-76	-6.71874e-77	1.2568e-76	6.55071e-78	2.89897e-77	-1.84736e-76	1.90557e-76	-1.30074e-76	2.97595e-77	-1.40597e-76	-8.04402e-78	-2.07729e-76	2.92583e-77	6.23739e-78	-1.33669e-77	3.55375e-78	-1.68688e-77	1.4288e-77	2.80075e-151
9.46576e-80	8.03944e-78	-6.24244e-78	7.13227e-78	-7.04423e-79	-1.64163e-77	1.3662e-78	-5.60188e-78	6.71658e-79	-3.59707e-78	-1.43935e-78	7.49944e-79	-2.91427e-79	-3.17017e-79	6.08168e-78	1.22354e-77	-2.74689e-77	1.88898e-77	-2.65264e-78	-3.69601e-79	-5.56265e-78	-1.3002e-77	-4.05028e-77	5.92168e-78	2.04514e-77	-1.04865e-78	5.44302e-79	2.71591e-80	1.24361e-77	8.59426e-78	4.30287e-153
-5.22021e-81	2.7969e-80	-1.18485e-78	4.25186e-80	-1.03903e-78	5.78805e-79	1.65875e-78	1.78009e-79	2.56982e-79	-1.06798e-78	-5.25784e-79	1.99552e-79	-9.29038e-80	-6.8083e-80	8.19471e-80	2.47064e-78	7.39401e-79	9.3011e-80	-3.85729e-79	3.49757e-80	-3.07867e-80	3.19603e-79	1.53755e-79	-1.42763e-79	6.1084e-80	-6.14139e-79	1.61517e-79	-7.72917e-80	-3.49944e-79	1.11183e-78	1.58753e-155
-1.14373e-80	-2.61113e-81	-3.25747e-82	-2.17633e-80	3.38302e-80	1.22121e-79	-4.35251e-81	3.39124e-80	-6.67366e-80	1.39347e-80	-1.26056e-80	-5.37647e-80	1.26019e-79	-1.19524e-80	2.05818e-79	2.71184e-80	2.13809e-81	-4.61734e-81	1.5808e-80	-5.82186e-80	-4.67385e-80	1.43827e-80	-2.04772e-79	1.63497e-79	8.26765e-82	-2.15766e-80	4.31292e-81	9.6767e-81	-4.28698e-80	-2.20958e-80	1.6228e-157
5.14102e-81	-5.27994e-82	1.51004e-80	-1.97047e-81	1.89427e-81	-4.94836e-82	1.28287e-82	1.23649e-81	-1.04436e-80	1.16045e-81	3.11537e-81	9.47081e-82	-3.71998e-81	-4.60063e-81	-2.09364e-81	-1.07443e-81	8.53143e-83	-2.12929e-81	-3.91545e-81	-2.92471e-81	1.76177e-81	1.76791e-82	1.96849e-81	1.41776e-81	-3.15507e-82	-1.93842e-81	-2.13527e-81	-1.26854e-81	2.07573e-81	-9.82285e-81	5.73822e-160
2.17746e-83	-1.66938e-82	-7.42493e-83	2.59982e-83	3.38008e-82	-6.50466e-83	6.05661e-83	-5.77882e-83	-6.1353e-83	-1.85441e-82	-1.45556e-82	2.27791e-82	-6.67749e-82	-1.32094e-82	2.04855e-82	4.54852e-82	2.0901e-82	-1.88892e-82	-2.05415e-83	-3.08311e-82	-1.529e-82	1.40637e-81	-8.17216e-82	-4.15816e-83	-1.1862e-81	1.90679e-82	9.02652e-83	1.69128e-83	9.21417e-83	4.71562e-82	5.51183e-162
7.44449e-83	-1.0093e-83	1.45874e-84	-1.53218e-84	9.08182e-83	1.75079e-82	-3.25881e-83	-1.73035e-84	1.23398e-83	-2.19646e-83	8.20134e-84	3.89627e-83	2.91385e-83	-3.48864e-83	-1.18932e-83	-2.09492e-83	1.48266e-83	1.68065e-83	3.18112e-83	-6.56041e-84	-3.75956e-83	2.33656e-83	-1.00684e-83	5.66271e-84	-9.42179e-83	1.30157e-83	-1.91868e-83	2.41555e-84	3.15832e-83	-1.90305e-83	6.49108e-164
-2.42002e-86	-5.19729e-84	8.34134e-84	3.59297e-84	6.64369e-85	3.47386e-85	8.62399e-84	3.44471e-84	1.02051e-84	4.20692e-85	-1.25195e-84	3.93405e-85	8.53426e-86	4.11227e-84	6.78217e-84	3.07838e-84	1.57408e-84	9.76132e-86	-1.47312e-85	6.25622e-85	-1.19205e-83	4.06395e-84	1.05837e-84	-3.31909e-84	-2.71247e-84	3.2034e-84	3.3178e-84	-3.04882e-84	1.57649e-84	7.06741e-85	4.86193e-166
1.12418e-86	-3.84079e-86	1.12928e-85	-2.42742e-85	5.14728e-86	-2.06347e-85	-1.83221e-85	2.2112e-85	-9.38548e-86	7.47545e-85	-5.09739e-86	1.89408e-85	-2.07939e-86	-4.39464e-85	4.51203e-85	-5.82657e-85	7.98337e-87	-2.53584e-85	1.63214e-85	-1.75677e-85	3.125e-86	9.93652e-85	-3.37474e-85	1.96738e-85	3.10089e-85	-9.85915e-86	-8.73689e-87	-2.51861e-86	-1.77855e-86	1.44735e-86	2.91361e-168
-1.08243e-86	2.01851e-86	6.29501e-88	-1.45772e-86	-1.5354e-87	-6.12354e-86	-1.12551e-87	2.58936e-86	1.38378e-86	-7.60984e-87	5.07535e-86	-4.96181e-86	-3.94711e-87	3.67089e-86	-2.46189e-86	-2.15969e-86	-1.43093e-86	6.43897e-86	5.27969e-86	3.61739e-87	-1.26777e-86	1.74988e-86	1.73806e-85	-2.29697e-87	-6.99907e-87	-1.64363e-87	-3.7092e-87	-5.2404e-87	-3.7838e-86	-2.40798e-86	5.28209e-170
-2.2176e-88	1.24777e-86	3.87791e-88	3.68536e-87	1.62596e-87	6.46201e-88	-1.7767e-87	-4.65402e-88	2.21334e-89	-1.00605e-88	2.12155e-87	-3.9113e-87	-8.57402e-90	5.35448e-87	-1.59695e-89	3.08722e-88	1.52266e-88	9.37201e-89	-5.12669e-88	-7.93576e-88	-1.82231e-87	-8.09514e-88	-1.28574e-87	-7.66211e-88	-4.94459e-88	-6.20295e-88	1.78136e-86	2.48607e-88	2.09249e-88	-5.59342e-88	5.49997e-172
1.82635e-88	2.624e-89	1.44671e-88	-7.01638e-89	-4.46967e-88	-1.81393e-88	4.36495e-89	3.09026e-89	1.77604e-88	-4.75995e-89	7.36122e-89	-3.14638e-88	6.86134e-90	-5.04133e-88	2.31739e-88	1.72046e-88	-7.40648e-90	1.12105e-88	8.32671e-89	-1.70075e-88	5.41541e-89	-7.92793e-89	-1.83824e-88	-1.896e-89	4.59919e-89	-5.44637e-89	4.22076e-88	-5.96011e-88	3.78907e-88	-5.33967e-88	1.83016e-174
1.98053e-91	-1.67177e-90	1.50099e-89	2.30926e-89	1.312e-90	1.47518e-89	2.36358e-89	-8.40207e-91	-2.55611e-89	-3.885e-90	-1.1212e-88	2.25309e-89	-8.11628e-90	9.1314e-90	-1.10706e-88	4.44413e-90	1.22368e-89	-1.07796e-89	3.78728e-89	-1.46667e-90	1.34357e-89	-7.61368e-90	-5.0168e-90	-1.6692e-89	-1.25458e-90	-2.22364e-90	1.02934e-89	-2.21705e-89	-9.37252e-91	-2.22376e-89	3.10561e-176
-7.10835e-92	2.10942e-90	-2.5731e-92	2.22771e-91	4.85685e-90	-1.18089e-91	-1.22061e-90	-1.1333e-91	4.04941e-91	-6.04581e-91	-5.29604e-91	1.93629e-91	-3.95568e-90	2.64737e-90	-1.23356e-90	1.92372e-91	9.96073e-91	3.41881e-91	-2.56587e-91	-2.12427e-90	2.4608e-91	-1.28744e-90	9.13513e-92	1.0477e-90	1.60374e-90	7.89388e-91	2.2972e-90	-5.05311e-92	-7.92169e-90	-4.44236e-91	1.3461e-178
1.04911e-91	1.59629e-93	-6.92719e-93	-1.61287e-92	2.35409e-91	-3.3499e-92	2.758e-91	-2.08203e-92	6.98813e-92	-2.39627e-91	2.57956e-91	-1.15355e-91	5.92912e-91	2.4179e-91	-2.52552e-91	-1.20433e-92	-2.05986e-91	-8.12691e-92	8.68864e-93	-3.10666e-92	-1.94313e-92	-1.18345e-91	-1.1519e-91	-2.42426e-91	-1.74795e-92	4.21379e-92	-4.96896e-91	1.80259e-91	-5.24755e-92	-1.32362e-92	1.18135e-180
8.28536e-93	-1.39159e-93	-1.87661e-92	-3.99646e-93	-4.10523e-92	5.08331e-93	-7.84963e-93	-3.0129e-92	-3.66096e-92	-1.90373e-93	-5.22687e-93	2.48654e-94	-1.83761e-92	-2.96602e-93	-4.11346e-93	-3.80515e-93	-7.86664e-94	-3.87557e-93	1.83239e-94	-2.0302e-93	1.67086e-92	5.83163e-93	4.28305e-93	6.13286e-93	-1.3705e-95	-6.32822e-93	2.01478e-94	1.91926e-95	1.36012e-92	1.02112e-92	5.58666e-183
-1.31505e-93	4.36052e-94	-8.373e-95	3.78725e-93	3.08038e-93	1.07647e-93	1.60129e-93	-2.01381e-93	1.69095e-93	-3.1214e-94	7.60766e-95	6.92707e-94	1.7277e-93	-3.08519e-93	1.44308e-93	-4.95156e-94	-4.52156e-93	2.086e-94	2.94436e-93	-4.91025e-93	-5.85787e-94	8.24789e-95	4.33974e-94	-8.00183e-94	-9.11284e-96	-5.68774e-95	2.45535e-94	-2.45747e-94	1.0656e-93	-5.35711e-93	1.36215e-184
2.85605e-94	2.9851e-95	-7.18772e-95	9.07639e-97	3.72003e-95	1.01426e-94	-9.79802e-97	6.55047e-95	-3.58774e-95	-8.94908e-96	-6.67497e-96	-3.0266e-95	-4.31993e-94	-8.2038e-95	4.29069e-95	3.57689e-96	-2.45162e-96	-4.03626e-94	6.20876e-94	-2.0085e-95	1.30246e-94	-2.95112e-95	-1.88767e-94	4.31087e-95	-9.34544e-95	6.63485e-95	-7.24105e-95	9.78224e-95	7.65195e-96	-3.61073e-95	9.34568e-187
1.22336e-96	2.89743e-96	1.56366e-95	-1.305e-95	2.51849e-96	6.63973e-96	1.11763e-95	5.29666e-96	4.73311e-96	7.33866e-96	1.51448e-95	-4.6243e-96	2.48508e-96	-4.92104e-95	-1.27349e-95	1.93245e-97	-7.28149e-97	1.12124e-96	-2.23989e-96	2.01169e-96	-1.45684e-97	1.5063e-95	-4.32141e-98	7.01022e-96	3.49042e-95	-1.674e-95	1.54019e-95	-1.02596e-95	-1.01743e-95	2.41989e-96	5.78244e-189
-4.3389e-97	1.65405e-97	1.08717e-96	-4.52318e-97	1.80644e-97	5.67816e-96	-1.45798e-96	1.87175e-97	1.16085e-97	5.39349e-96	-1.69525e-97	2.43578e-97	1.45982e-96	-1.73901e-96	4.89828e-97	-1.15641e-96	-5.24265e-98	-1.97173e-97	5.75331e-98	3.69568e-97	3.66e-97	-3.31023e-96	-1.19686e-97	-2.56715e-97	2.04581e-96	-1.86449e-97	8.48317e-97	2.79382e-96	6.17515e-98	1.09304e-98	9.60631e-191
1.69841e-98	-1.84841e-98	-8.19331e-99	2.17796e-97	3.98814e-99	1.39792e-97	-3.94354e-98	1.85845e-98	-3.68368e-98	-1.26543e-97	1.01612e-97	-1.16186e-98	-3.35363e-97	6.36027e-98	7.17678e-98	-1.25443e-97	7.14281e-99	-4.37183e-98	-5.25567e-98	-2.06619e-97	4.03689e-99	-7.28952e-98	-1.19121e-98	2.37802e-97	-9.95429e-99	9.29605e-98	2.92931e-98	1.65079e-98	-2.14657e-98	8.76376e-98	3.62271e-193
-9.51838e-99	-4.80784e-99	9.01885e-99	-8.57926e-99	2.03373e-98	3.14622e-98	9.66534e-99	5.46757e-99	-3.6123e-99	9.10772e-99	1.56663e-98	1.25508e-98	2.11334e-99	-3.53538e-99	-1.17812e-99	-3.72647e-98	-2.94156e-99	-2.14876e-99	-2.60137e-98	-1.21194e-98	-4.82394e-99	1.13862e-98	3.69099e-99	1.77605e-99	6.72021e-99	4.12788e-100	-6.60862e-99	-5.58189e-99	1.77475e-100	-3.40387e-99	4.83975e-195
-5.17927e-100	5.3441e-100	9.16226e-101	5.82767e-100	-1.34356e-99	-6.89919e-100	1.58201e-100	-5.88131e-100	-2.60355e-100	4.71039e-100	-4.62888e-100	-1.20738e-100	-1.87237e-100	2.38885e-101	3.34666e-99	1.03512e-100	-5.33929e-100	3.18596e-100	-2.66905e-100	-3.91729e-101	-8.56348e-102	2.16544e-102	-3.14322e-100	1.65994e-99	1.24646e-100	-1.35991e-100	-2.03276e-100	-6.61476e-100	3.53096e-100	2.13598e-100	1.93157e-197
-1.17637e-100	-2.79901e-101	2.74934e-101	8.92633e-101	-6.17675e-101	-6.44218e-102	-3.18571e-102	-2.76381e-102	-2.24018e-100	4.9954e-101	-4.1193e-101	3.16257e-101	-2.64057e-101	-5.42195e-101	5.23559e-101	-1.28854e-101	-8.12959e-102	-5.74846e-103	-4.41141e-102	5.39948e-101	-9.06778e-102	-1.88434e-102	-5.45775e-102	3.84511e-102	-9.09414e-101	1.10543e-102	-4.52589e-101	2.88417e-102	4.46043e-101	-8.45746e-101	1.11743e-199
-1.09618e-102	-2.5464e-103	-4.32342e-103	-1.96732e-102	-5.69738e-103	1.32193e-101	3.11014e-102	9.22044e-102	2.16039e-102	-3.16009e-103	-4.85061e-102	-6.94475e-103	-7.33989e-103	4.81673e-103	-1.56574e-101	-2.68224e-102	3.58711e-102	5.45031e-103	1.85141e-102	2.95742e-102	7.66072e-103	4.94577e-102	2.18434e-102	-7.60091e-103	-1.49049e-102	5.62623e-102	1.30074e-102	-8.7415e-102	4.33285e-102	-1.07149e-101	8.58283e-202
-1.40642e-103	5.84029e-103	-1.06298e-102	7.83354e-103	2.15932e-102	9.66668e-103	9.40456e-104	2.27706e-103	3.83555e-103	-1.21087e-103	3.70099e-104	-3.96313e-104	-8.25595e-104	1.96082e-103	1.50467e-103	1.58141e-103	3.08131e-103	-2.40675e-103	-8.87273e-104	1.77929e-103	-3.80619e-103	-5.20764e-104	-7.45968e-104	-6.3266e-103	-2.46966e-103	1.05656e-102	-5.68452e-103	4.47201e-104	2.43888e-103	9.39482e-103	1.12103e-203
1.95689e-105	1.11322e-104	-1.17295e-103	-3.83138e-104	1.68169e-104	-8.80546e-105	-4.88611e-104	1.14695e-104	1.28336e-103	1.1216e-104	-1.50233e-103	-1.07146e-104	7.44706e-106	7.27466e-104	-1.25039e-105	4.31305e-105	-6.10106e-104	2.92673e-104	3.94347e-105	1.80845e-104	-2.25058e-104	-1.05712e-103	-1.47779e-103	1.72207e-104	-4.04942e-105	-1.60973e-104	-1.25856e-104	7.71337e-104	-1.03063e-103	-6.99696e-105	1.18619e-205
-6.70925e-106	4.02732e-107	1.61576e-105	-3.21385e-106	-2.80047e-105	7.72839e-105	-7.41472e-105	-3.82474e-105	-7.379e-106	-2.46064e-105	-1.65557e-104	3.93532e-105	2.53946e-105	-1.32654e-106	-4.57915e-106	5.27252e-105	3.85944e-105	-4.87195e-105	-5.47875e-105	-6.7993e-106	-1.64896e-105	-1.68295e-105	-1.72865e-104	-3.52886e-105	-4.79991e-106	3.72918e-105	5.30492e-106	3.39994e-105	1.0521e-105	-2.99078e-105	8.92962e-208
-1.06172e-105	1.25866e-106	3.76177e-106	7.23726e-107	4.37328e-107	5.79364e-108	-1.29168e-106	7.1832e-107	-1.27209e-107	3.96528e-106	-6.27492e-107	-1.467e-106	3.28739e-107	-7.52287e-107	-2.77691e-106	1.37984e-105	-1.38501e-106	-3.01206e-107	-2.70548e-108	-2.27311e-106	-1.75189e-105	-9.31344e-106	-2.60786e-106	-2.43296e-106	-3.32276e-106	-1.42711e-106	-1.13377e-107	-1.36444e-106	-7.56984e-107	1.0767e-106	7.78662e-210
1.07652e-107	-3.62507e-108	8.47432e-108	1.05641e-107	-1.3927e-107	3.83801e-109	-1.25213e-107	5.83061e-107	3.68897e-107	1.641e-107	4.01203e-107	7.62956e-108	-3.91184e-107	-1.00723e-107	1.80973e-107	-1.21364e-107	4.1186e-107	-8.75422e-108	-9.58506e-108	1.00073e-107	-3.6158e-107	-3.67703e-108	2.00235e-107	-8.93343e-109	3.35761e-107	7.04333e-107	1.6637e-107	-4.93503e-108	2.91453e-107	-1.21844e-106	3.52397e-212
-1.95467e-107	3.84281e-108	-1.58437e-109	-5.84245e-108	6.4651e-108	-7.06199e-109	-2.27233e-109	1.1051e-108	1.28387e-110	4.10492e-108	-2.85794e-108	1.52514e-109	-2.18664e-109	-2.78231e-108	2.79898e-108	-1.60633e-108	2.29458e-108	-2.19373e-108	-2.59404e-109	8.20102e-109	4.12766e-110	4.00224e-108	-5.6712e-109	-1.46196e-108	3.07081e-108	2.24564e-109	9.9561e-109	-1.72475e-108	3.51217e-108	-6.99674e-108	6.21845e-214
1.12285e-108	8.058e-111	2.98645e-109	1.36956e-109	1.34153e-109	-6.10836e-110	4.27497e-109	-1.1362e-110	1.06544e-109	1.13457e-110	3.30322e-109	-4.48239e-109	1.55014e-109	7.67997e-110	1.94843e-109	-7.30223e-111	2.04678e-110	3.78202e-109	1.71969e-109	1.28674e-109	1.7867e-109	2.26119e-109	-2.04688e-109	8.18104e-111	1.61018e-110	-8.68034e-110	1.99041e-109	2.9463e-110	-4.67262e-110	1.63917e-111	2.32794e-216
7.05655e-111	-7.66185e-111	2.53013e-110	3.79649e-111	3.38748e-110	-2.17495e-110	-1.40242e-111	1.77616e-111	-2.7304e-111	-3.15727e-110	-7.82941e-112	-9.35191e-111	-3.19692e-111	7.88563e-111	-3.60661e-110	-7.26195e-110	-4.18466e-110	-1.89749e-110	-1.92591e-111	-1.35983e-110	-1.04078e-110	-1.76164e-111	-3.88863e-111	1.60929e-110	6.85724e-110	1.55017e-111	3.26621e-111	-1.39881e-110	-1.85438e-111	-1.01229e-110	1.783e-218
-6.60219e-113	-1.89551e-111	5.96622e-112	-5.93659e-111	4.76582e-112	1.1239e-111	-8.89656e-112	6.46049e-112	-6.82913e-112	2.67298e-111	-4.65058e-111	2.62927e-111	2.98594e-111	-3.90398e-111	4.21384e-112	-3.95775e-111	-4.17574e-112	-2.18943e-113	-2.22131e-111	3.94268e-112	-4.12413e-112	-1.68096e-111	7.33828e-112	-6.60698e-112	5.23505e-113	-9.05969e-111	-7.1058e-112	3.76855e-111	-3.97467e-111	-1.91387e-111	2.4353e-220
1.12095e-112	2.19209e-113	1.17329e-112	-9.40682e-114	5.92398e-113	2.62803e-112	2.32517e-113	-2.6194e-113	1.61348e-113	1.2303e-112	2.02712e-112	-3.07355e-112	2.27451e-112	-1.75874e-113	8.19399e-113	-1.06062e-112	4.82906e-112	-3.4178e-112	3.57868e-112	-4.50262e-113	1.70138e-112	1.92242e-113	4.44308e-113	7.83384e-113	1.69463e-112	5.01919e-112	4.40916e-112	-1.01219e-112	3.54177e-113	-8.82982e-113	1.33354e-222
-1.89398e-113	-1.314e-114	-1.55498e-114	1.53606e-114	3.02883e-113	1.17879e-114	-6.60437e-113	-4.44002e-114	1.6892e-113	3.44829e-114	-1.39787e-113	2.23034e-113	-4.65053e-114	-7.70896e-114	3.29855e-114	-4.3332e-114	4.7775e-115	-1.89778e-113	5.60578e-113	-6.77062e-114	-1.20056e-114	-2.68763e-114	6.9086e-114	-1.98302e-113	-3.71904e-114	-9.68753e-114	1.38151e-113	-8.72681e-114	2.14624e-114	2.78484e-113	1.19194e-224
-1.36568e-115	3.60185e-115	-1.32978e-115	-4.24828e-115	5.83044e-114	1.35086e-115	2.42971e-114	3.72728e-115	7.99017e-115	1.40238e-114	-4.13673e-116	3.99114e-114	5.58786e-115	8.95938e-115	-3.15472e-114	1.21266e-115	-1.56577e-116	-1.9162e-114	-4.02777e-115	1.8242e-114	-1.16802e-116	-9.89271e-115	3.09084e-116	-4.1149e-115	-1.85637e-116	1.80433e-114	3.67004e-114	3.1001e-114	5.48414e-115	3.52851e-115	1.05091e-226
3.42912e-117	1.91802e-115	1.73459e-115	4.92819e-115	-2.95299e-115	1.78898e-115	-4.12789e-116	-1.57646e-115	1.14994e-116	-1.04016e-115	3.78013e-116	-1.8157e-116	2.52801e-115	5.46206e-116	-2.06995e-115	2.9417e-116	2.72779e-116	-2.78878e-116	6.52216e-116	-2.3241e-116	-1.42283e-115	9.81834e-116	-2.09864e-115	5.45028e-116	2.17449e-115	-2.02898e-115	-6.63564e-116	8.03083e-115	1.14122e-115	-1.37148e-115	1.43168e-228
1.27901e-116	-1.35316e-117	1.81761e-117	8.26017e-117	-1.62698e-117	4.90559e-117	8.01806e-118	4.6388e-117	-2.44634e-116	4.64905e-116	1.00333e-116	-9.41422e-118	3.30076e-117	2.22585e-118	2.85743e-116	-6.85904e-118	-6.48497e-117	-3.79538e-116	1.31995e-116	1.74409e-117	1.97204e-116	-2.04754e-116	-1.47516e-117	-4.40664e-118	2.22748e-117	1.85358e-116	6.98207e-118	-1.63147e-116	7.25967e-118	3.92358e-117	7.07655e-231
-4.72114e-118	7.02537e-118	1.28922e-117	-5.31086e-117	1.73414e-117	-7.29284e-119	-8.23285e-118	2.44586e-117	-6.42141e-117	-2.28514e-118	-7.08123e-118	4.8816e-119	-5.86267e-117	-2.49637e-118	2.49574e-117	3.79577e-117	-1.33025e-117	-1.05326e-117	-1.43751e-118	-3.43119e-117	-2.66051e-118	1.05474e-117	-8.61389e-118	1.95772e-117	1.55563e-117	6.52509e-118	1.30064e-117	-2.49471e-117	2.16751e-119	-8.30421e-118	1.68998e-232
-3.3304e-119	-3.60593e-120	-2.61356e-118	-3.44549e-118	-1.99023e-118	-2.09477e-119	6.22887e-119	-4.31325e-119	-3.80782e-119	-1.29427e-118	-4.53169e-119	3.21395e-119	-1.20391e-118	1.68158e-119	-1.17954e-118	-2.11867e-118	-9.2314e-119	-1.092e-118	-1.51742e-119	2.2913e-118	1.72826e-119	-5.42036e-120	2.46183e-120	3.33812e-119	3.82571e-118	-9.43081e-120	-1.18692e-119	-2.04486e-118	7.82124e-120	8.96146e-119	5.99921e-235
8.59679e-120	-5.14386e-120	4.8773e-120	2.91629e-120	2.70098e-120	-1.64442e-119	5.0767e-119	5.04406e-120	-3.41612e-119	5.56694e-120	2.57493e-119	-3.12268e-121	-8.20916e-120	4.49002e-120	3.13849e-119	-1.21485e-120	-6.5112e-120	-1.6454e-120	-4.96167e-120	-1.4123e-119	7.15884e-120	1.15414e-120	1.22081e-120	-1.29714e-120	6.06241e-120	-1.44395e-119	-9.84272e-120	2.26481e-119	-4.26575e-120	6.31078e-121	7.14683e-237
-1.32041e-121	-1.0429e-121	-6.17708e-121	-5.75328e-121	2.754e-121	-1.19506e-121	1.72623e-120	-2.3729e-120	-1.77102e-120	4.49315e-121	-5.4992e-122	1.7782e-121	8.47057e-122	1.94415e-120	-2.09855e-121	9.38509e-121	4.25982e-121	1.44833e-121	4.21003e-121	1.71393e-120	-9.04977e-121	4.18395e-122	-1.91229e-120	-3.22925e-120	1.73124e-120	1.2667e-120	-1.99477e-121	-1.23104e-120	-3.83056e-121	1.78945e-122	4.20532e-239
3.42015e-122	-7.40702e-123	1.10565e-122	8.77828e-122	1.70516e-121	1.89332e-121	-1.25078e-122	3.49615e-123	8.38354e-122	-1.92981e-122	3.23465e-123	-1.39472e-123	-1.85699e-122	1.30213e-121	-2.02079e-121	9.9882e-123	-1.43316e-122	-6.97128e-122	5.07389e-122	2.93394e-121	1.25917e-121	1.64392e-122	-4.03485e-121	3.24659e-122	3.17532e-122	-3.23975e-122	-1.41895e-121	-4.44067e-122	-6.00995e-122	-5.28747e-123	4.41296e-241
1.81649e-122	3.19676e-124	-2.96713e-124	-2.65585e-124	1.66853e-122	1.30386e-123	-1.87801e-124	-1.57879e-123	6.28931e-124	-6.01474e-126	-8.66194e-123	7.94527e-123	-3.43952e-123	-3.47894e-124	4.63216e-123	-2.82589e-123	1.15151e-122	4.94358e-123	5.99085e-124	-1.64366e-124	1.25554e-123	-1.69345e-123	4.15885e-123	5.23225e-125	-1.16237e-122	1.62086e-123	2.96945e-123	2.6593e-123	1.32662e-123	1.95959e-124	1.12739e-243
1.72985e-124	9.6049e-124	-2.1062e-124	5.27424e-124	2.11074e-123	8.37403e-124	1.3218e-124	-2.76977e-125	2.05345e-123	-1.05442e-123	-2.36188e-124	-1.74653e-124	-5.70788e-124	5.01826e-124	3.69188e-124	7.61598e-125	1.0495e-123	-4.18824e-125	1.67888e-124	-7.99214e-125	3.88038e-124	-8.60645e-126	-1.38855e-123	-8.83732e-125	-8.60459e-124	-1.15618e-123	1.68686e-123	8.52794e-125	3.68812e-126	-1.20165e-124	2.07528e-245
-6.20195e-125	-3.90063e-125	5.5595e-125	-6.30433e-126	2.33736e-124	-1.52107e-125	-1.58755e-124	-3.0698e-126	-1.63623e-125	-8.97539e-126	-2.0493e-124	-2.59125e-125	4.54452e-126	-2.3198e-125	-5.41579e-127	-5.54741e-127	-9.08473e-125	5.55489e-126	4.25653e-126	9.49224e-125	8.04679e-125	8.67955e-126	-3.04224e-126	4.57233e-128	4.63041e-125	-1.56008e-125	2.49164e-125	-6.55505e-125	-5.35526e-126	-1.0077e-125	1.63458e-247
-6.32814e-126	-1.4293e-126	-4.12903e-126	6.80667e-126	1.34865e-126	1.81843e-126	5.2634e-126	-3.09332e-126	-3.46468e-127	4.05471e-126	4.05219e-127	2.75748e-126	3.6606e-126	2.02306e-126	1.87641e-127	9.75569e-126	2.69005e-126	2.34979e-126	2.06368e-126	-1.8181e-126	1.5376e-126	1.43474e-126	-1.15411e-126	-4.36951e-125	1.49509e-126	5.01097e-127	2.29804e-126	1.57606e-126	-3.2394e-126	4.13093e-127	2.24115e-249
2.15185e-127	-1.57009e-126	-7.13668e-127	4.12567e-127	2.67953e-127	5.76858e-128	4.84548e-127	9.01846e-128	-2.63191e-127	9.63125e-128	1.17417e-126	-2.39862e-127	-7.72259e-128	-1.29321e-128	6.04722e-128	7.49512e-127	-1.81992e-129	9.62999e-127	2.38919e-127	5.95104e-128	9.05496e-128	-4.74812e-127	1.26112e-127	5.39239e-127	-1.65843e-127	-1.85257e-129	1.15633e-126	1.78994e-129	6.44967e-127	-1.0627e-128	8.90442e-252
-8.82991e-128	1.40422e-128	7.37891e-129	9.14513e-128	1.04117e-127	-1.83565e-128	-6.17112e-128	-1.51639e-128	3.95881e-128	-1.26833e-129	1.38817e-128	5.91448e-128	4.88073e-129	2.27214e-128	-4.41964e-128	2.0207e-128	8.05972e-129	4.55083e-128	5.46087e-128	-1.08912e-127	1.27901e-129	-4.2595e-130	-2.17091e-128	-3.23549e-129	-1.21062e-127	-1.91919e-128	3.67759e-128	1.04756e-128	-1.32003e-128	-8.13458e-128	8.05299e-254
2.77435e-129	-1.4698e-130	1.13426e-130	1.04407e-128	6.69118e-129	6.14565e-131	-1.43767e-128	-1.60044e-129	1.21609e-129	-1.15329e-129	-1.6714e-129	3.98925e-130	-3.20769e-130	-1.24282e-129	9.18096e-130	1.11872e-128	-5.96931e-130	-2.85668e-129	-9.98543e-129	-5.25349e-129	1.00648e-130	-8.02568e-130	-1.0515e-130	5.22495e-129	-1.49664e-128	-3.33689e-129	8.70097e-129	-2.63266e-130	6.8212e-129	-9.07862e-129	1.10782e-255
1.12568e-129	8.6917e-131	-9.71789e-130	-3.12781e-130	-5.67047e-130	-8.5961e-131	7.7537e-130	-1.76422e-131	2.27824e-130	4.33513e-130	2.03503e-129	8.6665e-130	2.97274e-130	2.30318e-131	-4.77741e-130	9.71505e-131	2.85181e-131	1.6101e-129	-2.03624e-131	1.95843e-130	8.82629e-130	8.24632e-130	2.36468e-130	2.36059e-130	1.80105e-130	1.95156e-131	-1.44832e-130	3.13221e-130	-3.39031e-132	1.70736e-129	1.59759e-257
-4.66224e-131	-2.50262e-131	8.79476e-131	1.03458e-130	-7.895e-131	-4.57156e-131	2.84199e-131	-1.49087e-131	2.91278e-132	7.15299e-131	4.51635e-131	-6.62247e-132	1.78346e-132	-3.5843e-131	3.38495e-131	-2.44907e-132	8.80151e-131	-2.43795e-131	-7.43665e-131	8.58469e-131	3.51871e-131	-1.78616e-131	-1.72523e-132	4.7158e-131	1.56289e-131	8.49222e-131	-4.40611e-131	-2.829e-130	-2.97888e-131	-7.91359e-131	1.61844e-259
7.26169e-132	-5.33339e-133	9.53323e-133	-3.39185e-132	1.33878e-132	2.8844e-133	1.16084e-131	8.49442e-133	1.68281e-132	1.06953e-131	-2.46154e-132	-2.37044e-133	-6.99797e-132	-8.92885e-133	-1.40453e-131	-7.29694e-134	2.54032e-132	3.66257e-133	-2.66545e-132	9.40761e-133	1.00132e-133	2.42162e-133	2.20347e-132	9.09299e-132	7.45904e-132	2.35136e-132	-5.42909e-132	-3.24591e-132	7.7625e-134	1.01597e-132	7.77564e-262
1.37103e-132	2.42665e-133	-9.39528e-133	-1.72621e-133	1.73529e-133	6.50446e-133	2.86689e-133	1.33208e-134	-3.98413e-133	-5.76891e-133	1.47904e-134	2.59254e-133	4.7762e-135	-5.14704e-135	-1.50574e-132	-7.72372e-133	6.87002e-133	3.82705e-133	-2.30923e-132	1.64265e-132	8.03068e-134	4.86823e-133	4.29163e-133	4.52976e-133	-4.96491e-134	9.02529e-134	1.59282e-133	1.94448e-132	5.43219e-133	8.62215e-134	2.02111e-263
-5.71607e-134	1.1872e-133	-6.58553e-134	4.93866e-134	1.05895e-134	2.19895e-134	5.45813e-134	-1.998e-133	-4.88706e-135	-4.26349e-134	3.40006e-134	3.13456e-136	-6.61573e-134	5.35489e-134	2.43966e-135	1.06586e-133	1.3092e-134	4.12766e-134	-1.74354e-134	5.01607e-134	6.28396e-135	-5.7697e-135	2.20872e-135	1.53156e-134	-1.1736e-133	-3.42674e-134	1.22228e-134	-3.98594e-135	-1.89981e-133	1.47843e-134	1.45673e-265
-1.25809e-134	2.43574e-135	9.3915e-136	1.10264e-134	-1.08477e-135	1.9397e-135	-1.63661e-136	4.05753e-136	8.42137e-137	-3.15665e-135	2.51311e-135	-1.70248e-135	1.62959e-136	2.65856e-135	-9.18003e-136	-9.25008e-136	-3.40896e-135	-2.23442e-135	2.14877e-135	-6.33574e-136	-7.17798e-135	4.38009e-137	-1.01956e-135	6.39181e-136	-1.26256e-134	2.10785e-137	-4.53903e-135	-7.07388e-135	-3.10996e-137	2.2707e-135	6.29597e-268
-1.32212e-136	-1.01065e-136	2.09883e-136	-8.05675e-137	1.7613e-136	-2.24967e-136	-4.82297e-137	2.87841e-136	-4.81607e-137	1.21552e-136	-2.91901e-136	-5.73987e-136	1.83263e-136	-2.60478e-137	3.66524e-136	2.29249e-136	-5.78714e-137	4.30956e-137	-2.32063e-136	-3.08239e-137	-1.09992e-135	-9.3101e-136	1.66237e-136	-5.73134e-136	-1.79698e-135	1.39562e-136	-1.43306e-135	3.92854e-136	1.71825e-137	-5.78325e-136	9.18206e-270
8.26166e-137	-4.15806e-137	1.25868e-137	-1.21493e-136	2.6108e-137	1.05418e-137	3.67784e-137	1.41254e-138	-7.42222e-138	3.9937e-138	3.59463e-137	-1.69363e-137	3.78416e-137	-5.15115e-137	-1.91594e-139	5.95023e-137	4.13061e-138	-1.28647e-138	-1.96576e-137	8.2374e-137	2.4235e-140	-9.75174e-138	1.07665e-139	-8.61344e-138	7.99291e-138	8.03775e-138	2.96997e-138	1.13195e-137	-2.81753e-137	1.9444e-138	4.33197e-272
-2.60166e-139	-5.0602e-139	6.07551e-139	1.54416e-138	2.84559e-138	-2.92263e-139	-4.77125e-138	-5.22704e-139	-2.77191e-139	-2.9726e-138	3.2332e-138	9.71376e-139	-1.07093e-138	1.01846e-137	-2.75003e-138	1.04621e-139	-3.9107e-139	-1.42445e-138	-6.12572e-138	-6.91793e-139	4.75325e-138	1.69842e-139	-2.72226e-138	1.20489e-138	1.82378e-138	8.40658e-139	1.76373e-138	4.30015e-138	-5.67269e-139	4.95617e-139	2.64927e-274
-8.4513e-140	1.65896e-139	-6.02494e-139	-1.38054e-139	-1.16553e-139	-4.4647e-140	5.92319e-139	-1.41312e-140	2.20783e-139	-1.63483e-139	6.73375e-140	-4.76743e-140	-7.0928e-140	-8.18367e-140	-1.77628e-139	1.05756e-139	-3.62223e-140	-4.74065e-139	-7.11665e-140	1.06142e-139	-1.11306e-139	-5.24372e-140	3.13334e-139	2.90906e-139	2.83469e-139	1.29489e-139	1.8223e-139	-3.97984e-139	1.0213e-139	-2.14186e-140	1.66002e-276
-1.15968e-141	-1.51337e-140	-6.91715e-141	5.69814e-141	-9.96579e-141	-2.21751e-141	-8.89064e-141	-1.19449e-141	1.01492e-139	-3.33017e-142	1.63134e-141	5.26392e-140	-4.01281e-140	-2.01084e-141	-7.17567e-141	-1.29951e-140	-4.00613e-140	-1.03604e-141	1.36802e-140	2.33036e-140	-3.62746e-142	1.87768e-140	-4.04516e-142	3.54631e-140	-2.32539e-140	9.70992e-141	-1.29786e-141	8.98268e-141	2.01268e-141	2.1002e-140	2.05135e-278
3.98946e-142	-2.59864e-141	-1.92072e-141	1.84231e-141	-4.64287e-141	3.46764e-141	-1.65384e-141	-8.55894e-142	-1.90394e-142	8.2045e-142	-5.80516e-142	7.98423e-142	-1.25545e-142	-7.96877e-142	3.24254e-142	-1.48467e-141	-1.52067e-143	4.05936e-141	-2.7478e-142	8.28145e-141	-7.0303e-142	1.1759e-141	-3.04351e-141	-5.92665e-142	-5.81533e-142	-1.37079e-141	-9.83083e-142	-8.39834e-142	-6.15735e-141	-1.2483e-142	1.94133e-280
-1.85828e-142	-4.9826e-144	-1.15168e-142	2.61159e-143	5.39859e-144	5.09217e-143	-3.4042e-143	1.95624e-142	-3.18505e-143	3.72034e-142	-8.85343e-144	-7.97255e-143	1.19219e-143	1.064e-143	5.08978e-142	-7.69939e-143	2.93685e-142	-1.79957e-142	1.41077e-143	-3.0183e-143	-3.94261e-143	-6.043e-143	3.35702e-143	1.40888e-142	3.05538e-142	-2.7946e-143	-7.85943e-143	1.29997e-143	-1.7965e-142	6.72614e-143	7.84861e-283
-2.86497e-144	1.66549e-143	1.56065e-143	2.85677e-144	-4.97305e-144	1.03192e-143	1.53823e-143	-2.3184e-144	-1.08263e-144	1.32925e-143	3.43157e-143	-8.52588e-144	-1.05724e-144	-7.20534e-145	6.33814e-143	4.07357e-144	-7.90853e-144	-8.47454e-145	2.10715e-143	1.93233e-143	-2.14569e-143	-3.10766e-144	3.2165e-143	-1.90494e-144	-4.23559e-144	4.80567e-144	2.31548e-143	-2.41906e-144	-5.97302e-144	-1.52481e-144	9.38405e-285
9.61558e-145	1.19935e-146	4.33082e-145	3.59367e-145	2.05432e-145	-1.46609e-144	1.01955e-144	9.0072e-145	1.12696e-144	5.10566e-145	1.75747e-145	-4.62281e-145	-9.21712e-146	6.16589e-145	-3.80007e-144	7.76432e-145	3.95286e-145	-6.13833e-145	1.7176e-144	-6.14575e-145	-8.15608e-146	3.34481e-144	8.43575e-145	-1.29312e-144	-8.44119e-145	-3.93822e-145	-4.75216e-145	2.89482e-145	-1.94993e-144	3.14615e-146	4.49108e-287
1.32389e-146	4.99444e-146	-2.47028e-147	1.24031e-146	-8.20656e-146	1.63084e-147	9.78549e-147	1.66053e-146	4.86811e-146	-2.44361e-145	7.42867e-146	4.67925e-145	-5.24577e-146	1.50379e-145	4.41481e-145	-1.40573e-146	7.49826e-148	-1.94525e-145	-4.86493e-145	4.37187e-146	-1.74051e-146	-1.9081e-147	5.03243e-146	-1.34446e-146	-8.67676e-147	-1.85123e-145	-3.56005e-147	-1.1685e-145	-4.6007e-146	-3.35884e-146	8.47667e-289
5.59941e-147	1.6214e-147	2.41388e-147	-6.78197e-147	-7.91489e-147	2.07409e-147	-1.93811e-146	-2.19251e-146	1.48338e-146	-1.33858e-146	-8.06984e-148	2.55321e-147	-4.29746e-147	-1.71148e-147	-4.30437e-146	2.15527e-147	-1.48895e-146	-8.5733e-147	6.88317e-147	7.30714e-147	-1.8077e-146	-4.17558e-148	1.94039e-146	-5.8545e-147	-2.2858e-147	-1.45317e-146	-8.07875e-147	-5.26445e-148	-4.36768e-147	-3.1427e-147	4.73888e-291
-2.06867e-147	4.1666e-149	-1.87134e-147	6.9064e-150	1.44822e-148	-7.81438e-148	3.10942e-150	1.20369e-148	2.21687e-148	-4.20074e-149	-6.65442e-148	5.71913e-148	-2.51734e-149	1.29612e-148	2.51598e-148	9.31295e-148	-4.66025e-149	1.59602e-148	6.99589e-149	7.60451e-148	2.01707e-147	4.60744e-148	-2.33175e-148	-7.30677e-148	-4.5186e-148	-2.02634e-147	3.7931e-149	-2.10985e-148	1.39715e-147	-1.85143e-148	2.20205e-293
-1.40715e-150	3.87795e-149	-1.94904e-148	1.0801e-149	-4.19968e-149	-2.16853e-148	2.52227e-149	-1.86372e-149	-9.27226e-150	3.86522e-149	-5.89747e-149	1.35752e-149	8.92873e-151	-2.46139e-149	-1.94913e-149	1.56742e-148	-1.59234e-149	2.68415e-149	8.34923e-150	3.90575e-149	3.24669e-149	1.07189e-148	7.25097e-150	-1.85249e-148	-1.49633e-149	1.39891e-148	-4.3715e-149	-1.79052e-150	-5.54314e-150	-4.12728e-150	1.91417e-295
-4.267e-150	2.16434e-150	3.18504e-152	1.84203e-150	5.68118e-150	-1.98007e-150	1.0457e-150	1.09913e-150	-4.09227e-150	1.25196e-150	3.03712e-150	-1.02358e-150	3.64086e-151	1.99311e-150	-1.68704e-149	-4.58245e-150	-2.57359e-150	-8.8984e-151	-1.10869e-150	-2.88691e-150	7.98708e-151	-6.36129e-150	-2.05514e-149	5.14976e-150	1.03191e-149	8.23176e-150	4.81843e-150	-4.95251e-150	-1.1362e-150	-1.67407e-149	1.41358e-297
-1.76088e-150	7.51016e-151	4.16223e-151	3.8736e-152	5.2881e-151	2.51104e-152	1.15437e-151	-3.28851e-151	-8.79029e-152	6.08618e-151	-1.23735e-151	1.00355e-151	-2.14047e-151	-1.55619e-150	7.37648e-153	9.60826e-152	6.83111e-151	6.06403e-153	-1.54718e-151	-6.46502e-153	1.91506e-150	3.56674e-151	-8.15812e-151	-8.23023e-151	4.77496e-151	1.10912e-151	4.62585e-151	-3.99326e-152	5.42607e-151	2.37223e-152	1.35007e-299
5.0699e-152	1.0733e-152	2.68465e-152	-1.6499e-152	3.93788e-153	1.05033e-151	-3.73754e-152	-1.70051e-153	-1.80893e-152	2.775e-153	9.18182e-153	8.00159e-152	-1.09396e-151	2.58606e-152	-6.90355e-155	1.26266e-152	-4.75609e-153	-4.98127e-153	1.03807e-152	5.66198e-152	-1.34314e-152	2.60722e-153	3.96176e-152	-1.37201e-152	-1.58551e-152	4.6679e-153	-7.19207e-152	-2.4806e-153	-1.95617e-152	6.10706e-153	4.69211e-302
4.71875e-153	-1.88563e-153	8.46631e-153	-2.96388e-154	7.29361e-154	-2.95221e-153	9.84127e-153	-8.5536e-153	-2.62871e-154	-7.043e-154	2.12194e-152	8.17868e-153	-1.24899e-153	-8.55147e-153	-8.17943e-154	9.9636e-153	-1.42872e-152	-2.89779e-153	2.10904e-153	6.70738e-154	2.99657e-153	-1.1546e-153	-1.14583e-153	1.43541e-154	6.05312e-153	8.59165e-154	-4.84502e-154	-5.91142e-153	1.75728e-152	-1.17206e-153	1.581e-303
1.51526e-154	-6.01473e-154	1.07929e-153	-2.85142e-154	-1.61555e-154	9.16199e-155	-2.82121e-154	1.05422e-153	1.79172e-154	-6.16171e-156	7.64677e-155	3.42605e-155	2.59735e-154	-1.78688e-153	-5.87162e-155	5.1354e-154	2.73392e-154	1.48618e-154	6.15756e-155	-1.21464e-153	-9.34541e-156	-4.5922e-154	4.97332e-154	-1.57763e-154	9.5049e-154	-5.83627e-154	1.90187e-154	4.86873e-156	-7.22416e-154	1.20641e-153	1.17398e-305
-1.05422e-155	-3.29319e-155	1.29517e-156	5.29292e-156	-2.02366e-156	1.16921e-155	-4.95601e-155	-1.85449e-155	5.97679e-155	1.1186e-155	6.64099e-155	2.58249e-155	-1.03774e-154	8.9292e-155	4.80575e-156	8.11371e-156	-2.04597e-155	3.61648e-156	-2.19199e-156	-2.5021e-155	-5.68315e-155	9.50004e-156	-9.69018e-155	-4.63361e-158	-7.5669e-155	2.11052e-154	8.70879e-155	3.07104e-155	-3.12409e-155	-6.07588e-156	1.05353e-307
-1.88073e-156	2.73468e-156	-1.32326e-156	-2.75143e-156	-3.70391e-157	-2.68502e-156	-4.77111e-158	1.19641e-156	-7.24361e-158	-8.10653e-157	-3.15629e-157	-8.2967e-156	2.02112e-156	7.75957e-157	-5.6127e-156	1.40245e-156	-5.27542e-156	-6.33139e-156	-2.84305e-156	-4.9578e-156	-1.3053e-158	-4.82407e-156	3.45399e-156	-4.73986e-157	-1.48294e-158	2.40032e-156	9.29915e-156	-2.58851e-158	2.48981e-156	-9.21713e-157	0
-7.91838e-157	1.89057e-157	3.64427e-157	2.03086e-157	-2.1771e-157	2.70774e-157	2.2797e-158	-2.04117e-157	-3.94263e-157	1.44217e-157	7.7583e-158	7.50289e-158	8.49161e-157	3.20817e-157	-8.59711e-158	3.62033e-157	4.32375e-157	-6.06524e-157	-1.77278e-156	5.11221e-158	8.19891e-158	1.02535e-159	5.80951e-157	1.86168e-157	-3.5866e-157	-3.85258e-157	9.74476e-160	9.62329e-158	-5.57166e-158	-1.37682e-157	0
-6.99022e-158	8.52197e-159	-2.19571e-158	-5.87571e-159	-2.27607e-158	-2.28613e-158	9.24523e-158	-1.77757e-159	2.2499e-157	-1.10595e-158	3.72181e-158	-4.59045e-158	7.67419e-158	-1.06393e-158	-8.20824e-158	1.88193e-158	6.53871e-159	1.31494e-158	5.87047e-161	-1.99752e-158	-2.68547e-159	-1.47634e-159	-3.68427e-158	-1.62182e-161	-1.24472e-158	-6.69657e-159	-2.17912e-158	-1.12309e-158	-1.20386e-157	9.92172e-158	0
-1.3452e-159	3.26246e-160	2.06825e-159	-3.07374e-161	1.68198e-160	1.21048e-160	9.43059e-160	1.13676e-160	5.84618e-161	2.93297e-160	2.51317e-160	1.30841e-159	-8.98197e-160	2.00935e-159	4.53849e-159	3.19458e-160	2.42401e-159	-1.55269e-161	8.07886e-160	-2.78873e-159	1.78977e-160	-7.93256e-160	1.44484e-160	1.58925e-160	-1.35853e-159	-2.58922e-159	1.57559e-159	-2.24772e-160	-1.56937e-160	-6.04832e-159	0
4.49529e-161	5.97104e-163	2.38776e-160	4.47005e-160	6.78856e-163	3.84916e-161	5.56844e-160	6.67518e-160	3.40444e-161	2.31715e-161	6.19738e-160	4.4368e-160	4.00038e-161	7.00088e-163	1.66101e-161	-1.36535e-159	1.19753e-160	1.3293e-160	9.07094e-161	7.56939e-161	-1.13902e-160	6.88006e-161	-1.03984e-160	-1.76875e-161	-2.3764e-160	-2.09362e-160	2.55015e-160	1.01748e-161	-5.32464e-161	6.38541e-161	0
4.56296e-161	1.45428e-161	2.07846e-161	2.41876e-161	2.47924e-162	-1.03811e-162	2.91055e-162	1.5651e-161	4.62627e-161	1.50328e-162	-1.31997e-162	3.89513e-162	4.38245e-161	-4.96119e-162	-1.37691e-161	2.27385e-162	1.90167e-161	1.73446e-162	-5.75411e-161	6.73351e-161	4.11667e-162	1.01327e-161	4.52192e-162	-2.37832e-161	4.86105e-162	1.3307e-161	-7.97824e-162	4.54757e-162	5.66723e-162	5.83592e-162	0
6.10158e-165	2.81794e-164	3.78753e-164	-1.92408e-162	9.70668e-164	7.69206e-163	-1.42758e-164	1.49392e-163	-2.21917e-163	-6.42451e-164	-4.0254e-162	1.54326e-163	-4.37697e-163	4.70308e-163	1.13083e-162	4.82839e-164	-2.88049e-163	3.0457e-162	-3.95941e-163	-1.52531e-163	8.39145e-162	-6.67112e-164	-3.19898e-162	5.66758e-163	-1.77505e-162	3.58181e-162	-5.30206e-163	2.85081e-163	-1.98976e-163	-3.09511e-162	0
-2.33393e-163	-7.10151e-164	-8.09826e-163	-3.13568e-163	-6.15475e-164	-6.23559e-163	-1.24994e-162	-4.69789e-163	-3.33076e-163	-6.65482e-163	5.05979e-163	1.63948e-163	2.28636e-163	-6.89063e-163	-7.04128e-164	-4.36255e-163	-1.06312e-162	-1.01045e-163	2.82114e-163	-2.14132e-163	-1.19839e-162	4.55616e-164	1.1661e-162	3.00313e-164	1.20111e-164	-7.83797e-163	6.23614e-163	-1.23104e-164	-8.37779e-164	-3.30091e-163	0
-2.33393e-163	-7.10151e-164	-8.09826e-163	-3.13568e-163	-6.15475e-164	-6.23559e-163	-1.24994e-162	-4.69789e-163	-3.33076e-163	-6.65482e-163	5.05979e-163	1.63948e-163	2.28636e-163	-6.89063e-163	-7.04128e-164	-4.36255e-163	-1.06312e-162	-1.01045e-163	2.82114e-163	-2.14132e-163	-1.19839e-162	4.55616e-164	1.1661e-162	3.00313e-164	1.20111e-164	-7.83797e-163	6.23614e-163	-1.23104e-164	-8.37779e-164	-3.30091e-163	0
-2.33393e-163	-7.10151e-164	-8.09826e-163	-3.13568e-163	-6.15475e-164	-6.23559e-163	-1.24994e-162	-4.69789e-163	-3.33076e-163	-6.65482e-163	5.05979e-163	1.63948e-163	2.28636e-163	-6.89063e-163	-7.04128e-164	-4.36255e-163	-1.06312e-162	-1.01045e-163	2.82114e-163	-2.14132e-163	-1.19839e-162	4.55616e-164	1.1661e-162	3.00313e-164	1.20111e-164	-7.83797e-163	6.23614e-163	-1.23104e-164	-8.37779e-164	-3.30091e-163	0
-2.33393e-163	-7.10151e-164	-8.09826e-163	-3.13568e-163	-6.15475e-164	-6.23559e-163	-1.24994e-162	-4.69789e-163	-3.33076e-163	-6.65482e-163	5.05979e-163	1.63948e-163	2.28636e-163	-6.89063e-163	-7.04128e-164	-4.36255e-163	-1.06312e-162	-1.01045e-163	2.82114e-163	-2.14132e-163	-1.19839e-162	4.55616e-164	1.1661e-162	3.00313e-164	1.20111e-164	-7.83797e-163	6.23614e-163	-1.23104e-164	-8.37779e-164	-3.30091e-163	0
-2.33393e-163	-7.10151e-164	-8.09826e-163	-3.13568e-163	-6.15475e-164	-6.23559e-163	-1.24994e-162	-4.69789e-163	-3.33076e-163	-6.65482e-163	5.05979e-163	1.63948e-163	2.28636e-163	-6.89063e-163	-7.04128e-164	-4.36255e-163	-1.06312e-162	-1.01045e-163	2.82114e-163	-2.14132e-163	-1.19839e-162	4.55616e-164	1.1661e-162	3.00313e-164	1.20111e-164	-7.83797e-163	6.23614e-163	-1.23104e-164	-8.37779e-164	-3.30091e-163	0
-2.33393e-163	-7.10151e-164	-8.09826e-163	-3.13568e-163	-6.15475e-164	-6.23559e-163	-1.24994e-162	-4.69789e-163	-3.33076e-163	-6.65482e-163	5.05979e-163	1.63948e-163	2.28636e-163	-6.89063e-163	-7.04128e-164	-4.36255e-163	-1.06312e-162	-1.01045e-163	2.82114e-163	-2.14132e-163	-1.19839e-162	4.55616e-164	1.1661e-162	3.00313e-164	1.20111e-164	-7.83797e-163	6.23614e-163	-1.23104e-164	-8.37779e-164	-3.30091e-163	0
-2.33393e-163	-7.10151e-164	-8.09826e-163	-3.13568e-163	-6.15475e-164	-6.23559e-163	-1.24994e-162	-4.69789e-163	-3.33076e-163	-6.65482e-163	5.05979e-163	1.63948e-163	2.28636e-163	-6.89063e-163	-7.04128e-164	-4.36255e-163	-1.06312e-162	-1.01045e-163	2.82114e-163	-2.14132e-163	-1.19839e-162	4.55616e-164	1.1661e-162	3.00313e-164	1.20111e-164	-7.83797e-163	6.23614e-163	-1.23104e-164	-8.37779e-164	-3.30091e-163	0
-2.33393e-163	-7.10151e-164	-8.09826e-163	-3.13568e-163	-6.15475e-164	-6.23559e-163	-1.24994e-162	-4.69789e-163	-3.33076e-163	-6.65482e-163	5.05979e-163	1.63948e-163	2.28636e-163	-6.89063e-163	-7.04128e-164	-4.36255e-163	-1.06312e-162	-1.01045e-163	2.82114e-163	-2.14132e-163	-1.19839e-162	4.55616e-164	1.1661e-162	3.00313e-164	1.20111e-164	-7.83797e-163	6.23614e-163	-1.23104e-164	-8.37779e-164	-3.30091e-163	0
-2.33393e-163	-7.10151e-164	-8.09826e-163	-3.13568e-163	-6.15475e-164	-6.23559e-163	-1.24994e-162	-4.69789e-163	-3.33076e-163	-6.65482e-163	5.05979e-163	1.63948e-163	2.28636e-163	-6.89063e-163	-7.04128e-164	-4.36255e-163	-1.06312e-162	-1.01045e-163	2.82114e-163	-2.14132e-163	-1.19839e-162	4.55616e-164	1.1661e-162	3.00313e-164	1.20111e-164	-7.83797e-163	6.23614e-163	-1.23104e-164	-8.37779e-164	-3.30091e-163	0
-2.33393e-163	-7.10151e-164	-8.09826e-163	-3.13568e-163	-6.15475e-164	-6.23559e-163	-1.24994e-162	-4.69789e-163	-3.33076e-163	-6.65482e-163	5.05979e-163	1.63948e-163	2.28636e-163	-6.89063e-163	-7.04128e-164	-4.36255e-163	-1.06312e-162	-1.01045e-163	2.82114e-163	-2.14132e-163	-1.19839e-162	4.55616e-164	1.1661e-162	3.00313e-164	1.20111e-164	-7.83797e-163	6.23614e-163	-1.23104e-164	-8.37779e-164	-3.30091e-163	0
-2.33393e-163	-7.10151e-164	-8.09826e-163	-3.13568e-163	-6.15475e-164	-6.23559e-163	-1.24994e-162	-4.69789e-163	-3.33076e-163	-6.65482e-163	5.05979e-163	1.63948e-163	2.28636e-163	-6.89063e-163	-7.04128e-164	-4.36255e-163	-1.06312e-162	-1.01045e-163	2.82114e-163	-2.14132e-163	-1.19839e-162	4.55616e-164	1.1661e-162	3.00313e-164	1.20111e-164	-7.83797e-163	6.23614e-163	-1.23104e-164	-8.37779e-164	-3.30091e-163	0
-2.33393e-163	-7.10151e-164	-8.09826e-163	-3.13568e-163	-6.15475e-164	-6.23559e-163	-1.24994e-162	-4.69789e-163	-3.33076e-163	-6.65482e-163	5.05979e-163	1.63948e-163	2.28636e-163	-6.89063e-163	-7.04128e-164	-4.36255e-163	-1.06312e-162	-1.01045e-163	2.82114e-163	-2.14132e-163	-1.19839e-162	4.55616e-164	1.1661e-162	3.00313e-164	1.20111e-164	-7.83797e-163	6.23614e-163	-1.23104e-164	-8.37779e-164	-3.30091e-163	0
-2.33393e-163	-7.10151e-164	-8.09826e-163	-3.13568e-163	-6.15475e-164	-6.23559e-163	-1.24994e-162	-4.69789e-163	-3.33076e-163	-6.65482e-163	5.05979e-163	1.63948e-163	2.28636e-163	-6.89063e-163	-7.04128e-164	-4.36255e-163	-1.06312e-162	-1.01045e-163	2.82114e-163	-2.14132e-163	-1.19839e-162	4.55616e-164	1.1661e-162	3.00313e-164	1.20111e-164	-7.83797e-163	6.23614e-163	-1.23104e-164	-8.37779e-164	-3.30091e-163	0
-2.33393e-163	-7.10151e-164	-8.09826e-163	-3.13568e-163	-6.15475e-164	-6.23559e-163	-1.24994e-162	-4.69789e-163	-3.33076e-163	-6.65482e-163	5.05979e-163	1.63948e-163	2.28636e-163	-6.89063e-163	-7.04128e-164	-4.36255e-163	-1.06312e-162	-1.01045e-163	2.82114e-163	-2.14132e-163	-1.19839e-162	4.55616e-164	1.1661e-162	3.00313e-164	1.20111e-164	-7.83797e-163	6.23614e-163	-1.23104e-164	-8.37779e-164	-3.30091e-163	0
-2.33393e-163	-7.10151e-164	-8.09826e-163	-3.13568e-163	-6.15475e-164	-6.23559e-163	-1.24994e-162	-4.69789e-163	-3.33076e-163	-6.65482e-163	5.05979e-163	1.63948e-163	2.28636e-163	-6.89063e-163	-7.04128e-164	-4.36255e-163	-1.06312e-162	-1.01045e-163	2.82114e-163	-2.14132e-163	-1.19839e-162	4.55616e-164	1.1661e-162	3.00313e-164	1.20111e-164	-7.83797e-163	6.23614e-163	-1.23104e-164	-8.37779e-164	-3.30091e-163	0
-2.33393e-163	-7.10151e-164	-8.09826e-163	-3.13568e-163	-6.15475e-164	-6.23559e-163	-1.24994e-162	-4.69789e-163	-3.33076e-163	-6.65482e-163	5.05979e-163	1.63948e-163	2.28636e-163	-6.89063e-163	-7.04128e-164	-4.36255e-163	-1.06312e-162	-1.01045e-163	2.82114e-163	-2.14132e-163	-1.19839e-162	4.55616e-164	1.1661e-162	3.00313e-164	1.20111e-164	-7.83797e-163	6.23614e-163	-1.23104e-164	-8.37779e-164	-3.30091e-163	0
-2.33393e-163	-7.10151e-164	-8.09826e-163	-3.13568e-163	-6.15475e-164	-6.23559e-163	-1.24994e-162	-4.69789e-163	-3.33076e-163	-6.65482e-163	5.05979e-163	1.63948e-163	2.28636e-163	-6.89063e-163	-7.04128e-164	-4.36255e-163	-1.06312e-162	-1.01045e-163	2.82114e-163	-2.14132e-163	-1.19839e-162	4.55616e-164	1.1661e-162	3.00313e-164	1.20111e-164	-7.83797e-163	6.23614e-163	-1.23104e-164	-8.37779e-164	-3.30091e-163	0
-2.33393e-163	-7.10151e-164	-8.09826e-163	-3.13568e-163	-6.15475e-164	-6.23559e-163	-1.24994e-162	-4.69789e-163	-3.33076e-163	-6.65482e-163	5.05979e-163	1.63948e-163	2.28636e-163	-6.89063e-163	-7.04128e-164	-4.36255e-163	-1.06312e-162	-1.01045e-163	2.82114e-163	-2.14132e-163	-1.19839e-162	4.55616e-164	1.1661e-162	3.00313e-164	1.20111e-164	-7.83797e-163	6.23614e-163	-1.23104e-164	-8.37779e-164	-3.30091e-163	0
-2.33393e-163	-7.10151e-164	-8.09826e-163	-3.13568e-163	-6.15475e-164	-6.23559e-163	-1.24994e-162	-4.69789e-163	-3.33076e-163	-6.65482e-163	5.05979e-163	1.63948e-163	2.28636e-163	-6.89063e-163	-7.04128e-164	-4.36255e-163	-1.06312e-162	-1.01045e-163	2.82114e-163	-2.14132e-163	-1.19839e-162	4.55616e-164	1.1661e-162	3.00313e-164	1.20111e-164	-7.83797e-163	6.23614e-163	-1.23104e-164	-8.37779e-164	-3.30091e-163	0
-2.33393e-163	-7.10151e-164	-8.09826e-163	-3.13568e-163	-6.15475e-164	-6.23559e-163	-1.24994e-162	-4.69789e-163	-3.33076e-163	-6.65482e-163	5.05979e-163	1.63948e-163	2.28636e-163	-6.89063e-163	-7.04128e-164	-4.36255e-163	-1.06312e-162	-1.01045e-163	2.82114e-163	-2.14132e-163	-1.19839e-162	4.55616e-164	1.1661e-162	3.00313e-164	1.20111e-164	-7.83797e-163	6.23614e-163	-1.23104e-164	-8.37779e-164	-3.30091e-163	0
-2.33393e-163	-7.10151e-164	-8.09826e-163	-3.13568e-163	-6.15475e-164	-6.23559e-163	-1.24994e-162	-4.69789e-163	-3.33076e-163	-6.65482e-163	5.05979e-163	1.63948e-163	2.28636e-163	-6.89063e-163	-7.04128e-164	-4.36255e-163	-1.06312e-162	-1.01045e-163	2.82114e-163	-2.14132e-163	-1.19839e-162	4.55616e-164	1.1661e-162	3.00313e-164	1.20111e-164	-7.83797e-163	6.23614e-163	-1.23104e-164	-8.37779e-164	-3.30091e-163	0
-2.33393e-163	-7.10151e-164	-8.09826e-163	-3.13568e-163	-6.15475e-164	-6.23559e-163	-1.24994e-162	-4.69789e-163	-3.33076e-163	-6.65482e-163	5.05979e-163	1.63948e-163	2.28636e-163	-6.89063e-163	-7.04128e-164	-4.36255e-163	-1.06312e-162	-1.01045e-163	2.82114e-163	-2.14132e-163	-1.19839e-162	4.55616e-164	1.1661e-162	3.00313e-164	1.20111e-164	-7.83797e-163	6.23614e-163	-1.23104e-164	-8.37779e-164	-3.30091e-163	0
-2.33393e-163	-7.10151e-164	-8.09826e-163	-3.13568e-163	-6.15475e-164	-6.23559e-163	-1.24994e-162	-4.69789e-163	-3.33076e-163	-6.65482e-163	5.05979e-163	1.63948e-163	2.28636e-163	-6.89063e-163	-7.04128e-164	-4.36255e-163	-1.06312e-162	-1.01045e-163	2.82114e-163	-2.14132e-163	-1.19839e-162	4.55616e-164	1.1661e-162	3.00313e-164	1.20111e-164	-7.83797e-163	6.23614e-163	-1.23104e-164	-8.37779e-164	-3.30091e-163	0
-2.33393e-163	-7.10151e-164	-8.09826e-163	-3.13568e-163	-6.15475e-164	-6.23559e-163	-1.24994e-162	-4.69789e-163	-3.33076e-163	-6.65482e-163	5.05979e-163	1.63948e-163	2.28636e-163	-6.89063e-163	-7.04128e-164	-4.36255e-163	-1.06312e-162	-1.01045e-163	2.82114e-163	-2.14132e-163	-1.19839e-162	4.55616e-164	1.1661e-162	3.00313e-164	1.20111e-164	-7.83797e-163	6.23614e-163	-1.23104e-164	-8.37779e-164	-3.30091e-163	0
-2.33393e-163	-7.10151e-164	-8.09826e-163	-3.13568e-163	-6.15475e-164	-6.23559e-163	-1.24994e-162	-4.69789e-163	-3.33076e-163	-6.65482e-163	5.05979e-163	1.63948e-163	2.28636e-163	-6.89063e-163	-7.04128e-164	-4.36255e-163	-1.06312e-162	-1.01045e-163	2.82114e-163	-2.14132e-163	-1.19839e-162	4.55616e-164	1.1661e-162	3.00313e-164	1.20111e-164	-7.83797e-163	6.23614e-163	-1.23104e-164	-8.37779e-164	-3.30091e-163	0
-2.33393e-163	-7.10151e-164	-8.09826e-163	-3.13568e-163	-6.15475e-164	-6.23559e-163	-1.24994e-162	-4.69789e-163	-3.33076e-163	-6.65482e-163	5.05979e-163	1.63948e-163	2.28636e-163	-6.89063e-163	-7.04128e-164	-4.36255e-163	-1.06312e-162	-1.01045e-163	2.82114e-163	-2.14132e-163	-1.19839e-162	4.55616e-164	1.1661e-162	3.00313e-164	1.20111e-164	-7.83797e-163	6.23614e-163	-1.23104e-164	-8.37779e-164	-3.30091e-163	0
-2.33393e-163	-7.10151e-164	-8.09826e-163	-3.13568e-163	-6.15475e-164	-6.23559e-163	-1.24994e-162	-4.69789e-163	-3.33076e-163	-6.65482e-163	5.05979e-163	1.63948e-163	2.28636e-163	-6.89063e-163	-7.04128e-164	-4.36255e-163	-1.06312e-162	-1.01045e-163	2.82114e-163	-2.14132e-163	-1.19839e-162	4.55616e-164	1.1661e-162	3.00313e-164	1.20111e-164	-7.83797e-163	6.23614e-163	-1.23104e-164	-8.37779e-164	-3.30091e-163	0
-2.33393e-163	-7.10151e-164	-8.09826e-163	-3.13568e-163	-6.15475e-164	-6.23559e-163	-1.24994e-162	-4.69789e-163	-3.33076e-163	-6.65482e-163	5.05979e-163	1.63948e-163	2.28636e-163	-6.89063e-163	-7.04128e-164	-4.36255e-163	-1.06312e-162	-1.01045e-163	2.82114e-163	-2.14132e-163	-1.19839e-162	4.55616e-164	1.1661e-162	3.00313e-164	1.20111e-164	-7.83797e-163	6.23614e-163	-1.23104e-164	-8.37779e-164	-3.30091e-163	0
-2.33393e-163	-7.10151e-164	-8.09826e-163	-3.13568e-163	-6.15475e-164	-6.23559e-163	-1.24994e-162	-4.69789e-163	-3.33076e-163	-6.65482e-163	5.05979e-163	1.63948e-163	2.28636e-163	-6.89063e-163	-7.04128e-164	-4.36255e-163	-1.06312e-162	-1.01045e-163	2.82114e-163	-2.14132e-163	-1.19839e-162	4.55616e-164	1.1661e-162	3.00313e-164	1.20111e-164	-7.83797e-163	6.23614e-163	-1.23104e-164	-8.37779e-164	-3.30091e-163	0
-2.33393e-163	-7.10151e-164	-8.09826e-163	-3.13568e-163	-6.15475e-164	-6.23559e-163	-1.24994e-162	-4.69789e-163	-3.33076e-163	-6.65482e-163	5.05979e-163	1.63948e-163	2.28636e-163	-6.89063e-163	-7.04128e-164	-4.36255e-163	-1.06312e-162	-1.01045e-163	2.82114e-163	-2.14132e-163	-1.19839e-162	4.55616e-164	1.1661e-162	3.00313e-164	1.20111e-164	-7.83797e-163	6.23614e-163	-1.23104e-164	-8.37779e-164	-3.30091e-163	0
-2.33393e-163	-7.10151e-164	-8.09826e-163	-3.13568e-163	-6.15475e-164	-6.23559e-163	-1.24994e-162	-4.69789e-163	-3.33076e-163	-6.65482e-163	5.05979e-163	1.63948e-163	2.28636e-163	-6.89063e-163	-7.04128e-164	-4.36255e-163	-1.06312e-162	-1.01045e-163	2.82114e-163	-2.14132e-163	-1.19839e-162	4.55616e-164	1.1661e-162	3.00313e-164	1.20111e-164	-7.83797e-163	6.23614e-163	-1.23104e-164	-8.37779e-164	-3.30091e-163	0
-2.33393e-163	-7.10151e-164	-8.09826e-163	-3.13568e-163	-6.15475e-164	-6.23559e-163	-1.24994e-162	-4.69789e-163	-3.33076e-163	-6.65482e-163	5.05979e-163	1.63948e-163	2.28636e-163	-6.89063e-163	-7.04128e-164	-4.36255e-163	-1.06312e-162	-1.01045e-163	2.82114e-163	-2.14132e-163	-1.19839e-162	4.55616e-164	1.1661e-162	3.00313e-164	1.20111e-164	-7.83797e-163	6.23614e-163	-1.23104e-164	-8.37779e-164	-3.30091e-163	0
-2.33393e-163	-7.10151e-164	-8.09826e-163	-3.13568e-163	-6.15475e-164	-6.23559e-163	-1.24994e-162	-4.69789e-163	-3.33076e-163	-6.65482e-163	5.05979e-163	1.63948e-163	2.28636e-163	-6.89063e-163	-7.04128e-164	-4.36255e-163	-1.06312e-162	-1.01045e-163	2.82114e-163	-2.14132e-163	-1.19839e-162	4.55616e-164	1.1661e-162	3.00313e-164	1.20111e-164	-7.83797e-163	6.23614e-163	-1.23104e-164	-8.37779e-164	-3.30091e-163	0
-2.33393e-163	-7.10151e-164	-8.09826e-163	-3.13568e-163	-6.15475e-164	-6.23559e-163	-1.24994e-162	-4.69789e-163	-3.33076e-163	-6.65482e-163	5.05979e-163	1.63948e-163	2.28636e-163	-6.89063e-163	-7.04128e-164	-4.36255e-163	-1.06312e-162	-1.01045e-163	2.82114e-163	-2.14132e-163	-1.19839e-162	4.55616e-164	1.1661e-162	3.00313e-164	1.20111e-164	-7.83797e-163	6.23614e-163	-1.23104e-164	-8.37779e-164	-3.30091e-163	0
-2.33393e-163	-7.10151e-164	-8.09826e-163	-3.13568e-163	-6.15475e-164	-6.23559e-163	-1.24994e-162	-4.69789e-163	-3.33076e-163	-6.65482e-163	5.05979e-163	1.63948e-163	2.28636e-163	-6.89063e-163	-7.04128e-164	-4.36255e-163	-1.06312e-162	-1.01045e-163	2.82114e-163	-2.14132e-163	-1.19839e-162	4.55616e-164	1.1661e-162	3.00313e-164	1.20111e-164	-7.83797e-163	6.23614e-163	-1.23104e-164	-8.37779e-164	-3.30091e-163	0
-2.33393e-163	-7.10151e-164	-8.09826e-163	-3.13568e-163	-6.15475e-164	-6.23559e-163	-1.24994e-162	-4.69789e-163	-3.33076e-163	-6.65482e-163	5.05979e-163	1.63948e-163	2.28636e-163	-6.89063e-163	-7.04128e-164	-4.36255e-163	-1.06312e-162	-1.01045e-163	2.82114e-163	-2.14132e-163	-1.19839e-162	4.55616e-164	1.1661e-162	3.00313e-164	1.20111e-164	-7.83797e-163	6.23614e-163	-1.23104e-164	-8.37779e-164	-3.30091e-163	0
-2.33393e-163	-7.10151e-164	-8.09826e-163	-3.13568e-163	-6.15475e-164	-6.23559e-163	-1.24994e-162	-4.69789e-163	-3.33076e-163	-6.65482e-163	5.05979e-163	1.63948e-163	2.28636e-163	-6.89063e-163	-7.04128e-164	-4.36255e-163	-1.06312e-162	-1.01045e-163	2.82114e-163	-2.14132e-163	-1.19839e-162	4.55616e-164	1.1661e-162	3.00313e-164	1.20111e-164	-7.83797e-163	6.23614e-163	-1.23104e-164	-8.37779e-164	-3.30091e-163	0
-2.33393e-163	-7.10151e-164	-8.09826e-163	-3.13568e-163	-6.15475e-164	-6.23559e-163	-1.24994e-162	-4.69789e-163	-3.33076e-163	-6.65482e-163	5.05979e-163	1.63948e-163	2.28636e-163	-6.89063e-163	-7.04128e-164	-4.36255e-163	-1.06312e-162	-1.01045e-163	2.82114e-163	-2.14132e-163	-1.19839e-162	4.55616e-164	1.1661e-162	3.00313e-164	1.20111e-164	-7.83797e-163	6.23614e-163	-1.23104e-164	-8.37779e-164	-3.30091e-163	0
-2.33393e-163	-7.10151e-164	-8.09826e-163	-3.13568e-163	-6.15475e-164	-6.23559e-163	-1.24994e-162	-4.69789e-163	-3.33076e-163	-6.65482e-163	5.05979e-163	1.63948e-163	2.28636e-163	-6.89063e-163	-7.04128e-164	-4.36255e-163	-1.06312e-162	-1.01045e-163	2.82114e-163	-2.14132e-163	-1.19839e-162	4.55616e-164	1.1661e-162	3.00313e-164	1.20111e-164	-7.83797e-163	6.23614e-163	-1.23104e-164	-8.37779e-164	-3.30091e-163	0
-2.33393e-163	-7.10151e-164	-8.09826e-163	-3.13568e-163	-6.15475e-164	-6.23559e-163	-1.24994e-162	-4.69789e-163	-3.33076e-163	-6.65482e-163	5.05979e-163	1.63948e-163	2.28636e-163	-6.89063e-163	-7.04128e-164	-4.36255e-163	-1.06312e-162	-1.01045e-163	2.82114e-163	-2.14132e-163	-1.19839e-162	4.55616e-164	1.1661e-162	3.00313e-164	1.20111e-164	-7.83797e-163	6.23614e-163	-1.23104e-164	-8.37779e-164	-3.30091e-163	0
-2.33393e-163	-7.10151e-164	-8.09826e-163	-3.13568e-163	-6.15475e-164	-6.23559e-163	-1.24994e-162	-4.69789e-163	-3.33076e-163	-6.65482e-163	5.05979e-163	1.63948e-163	2.28636e-163	-6.89063e-163	-7.04128e-164	-4.36255e-163	-1.06312e-162	-1.01045e-163	2.82114e-163	-2.14132e-163	-1.19839e-162	4.55616e-164	1.1661e-162	3.00313e-164	1.20111e-164	-7.83797e-163	6.23614e-163	-1.23104e-164	-8.37779e-164	-3.30091e-163	0
-2.33393e-163	-7.10151e-164	-8.09826e-163	-3.13568e-163	-6.15475e-164	-6.23559e-163	-1.24994e-162	-4.69789e-163	-3.33076e-163	-6.65482e-163	5.05979e-163	1.63948e-163	2.28636e-163	-6.89063e-163	-7.04128e-164	-4.36255e-163	-1.06312e-162	-1.01045e-163	2.82114e-163	-2.14132e-163	-1.19839e-162	4.55616e-164	1.1661e-162	3.00313e-164	1.20111e-164	-7.83797e-163	6.23614e-163	-1.23104e-164	-8.37779e-164	-3.30091e-163	0
-2.33393e-163	-7.10151e-164	-8.09826e-163	-3.13568e-163	-6.15475e-164	-6.23559e-163	-1.24994e-162	-4.69789e-163	-3.33076e-163	-6.65482e-163	5.05979e-163	1.63948e-163	2.28636e-163	-6.89063e-163	-7.04128e-164	-4.36255e-163	-1.06312e-162	-1.01045e-163	2.82114e-163	-2.14132e-163	-1.19839e-162	4.55616e-164	1.1661e-162	3.00313e-164	1.20111e-164	-7.83797e-163	6.23614e-163	-1.23104e-164	-8.37779e-164	-3.30091e-163	0
-2.33393e-163	-7.10151e-164	-8.09826e-163	-3.13568e-163	-6.15475e-164	-6.23559e-163	-1.24994e-162	-4.69789e-163	-3.33076e-163	-6.65482e-163	5.05979e-163	1.63948e-163	2.28636e-163	-6.89063e-163	-7.04128e-164	-4.36255e-163	-1.06312e-162	-1.01045e-163	2.82114e-163	-2.14132e-163	-1.19839e-162	4.55616e-164	1.1661e-162	3.00313e-164	1.20111e-164	-7.83797e-163	6.23614e-163	-1.23104e-164	-8.37779e-164	-3.30091e-163	0
-2.33393e-163	-7.10151e-164	-8.09826e-163	-3.13568e-163	-6.15475e-164	-6.23559e-163	-1.24994e-162	-4.69789e-163	-3.33076e-163	-6.65482e-163	5.05979e-163	1.63948e-163	2.28636e-163	-6.89063e-163	-7.04128e-164	-4.36255e-163	-1.06312e-162	-1.01045e-163	2.82114e-163	-2.14132e-163	-1.19839e-162	4.55616e-164	1.1661e-162	3.00313e-164	1.20111e-164	-7.83797e-163	6.23614e-163	-1.23104e-164	-8.37779e-164	-3.30091e-163	0
-2.33393e-163	-7.10151e-164	-8.09826e-163	-3.13568e-163	-6.15475e-164	-6.23559e-163	-1.24994e-162	-4.69789e-163	-3.33076e-163	-6.65482e-163	5.05979e-163	1.63948e-163	2.28636e-163	-6.89063e-163	-7.04128e-164	-4.36255e-163	-1.06312e-162	-1.01045e-163	2.82114e-163	-2.14132e-163	-1.19839e-162	4.55616e-164	1.1661e-162	3.00313e-164	1.20111e-164	-7.83797e-163	6.23614e-163	-1.23104e-164	-8.37779e-164	-3.30091e-163	0
-2.33393e-163	-7.10151e-164	-8.09826e-163	-3.13568e-163	-6.15475e-164	-6.23559e-163	-1.24994e-162	-4.69789e-163	-3.33076e-163	-6.65482e-163	5.05979e-163	1.63948e-163	2.28636e-163	-6.89063e-163	-7.04128e-164	-4.36255e-163	-1.06312e-162	-1.01045e-163	2.82114e-163	-2.14132e-163	-1.19839e-162	4.55616e-164	1.1661e-162	3.00313e-164	1.20111e-164	-7.83797e-163	6.23614e-163	-1.23104e-164	-8.37779e-164	-3.30091e-163	0
-2.33393e-163	-7.10151e-164	-8.09826e-163	-3.13568e-163	-6.15475e-164	-6.23559e-163	-1.24994e-162	-4.69789e-163	-3.33076e-163	-6.65482e-163	5.05979e-163	1.63948e-163	2.28636e-163	-6.89063e-163	-7.04128e-164	-4.36255e-163	-1.06312e-162	-1.01045e-163	2.82114e-163	-2.14132e-163	-1.19839e-162	4.55616e-164	1.1661e-162	3.00313e-164	1.20111e-164	-7.83797e-163	6.23614e-163	-1.23104e-164	-8.37779e-164	-3.30091e-163	0
-2.33393e-163	-7.10151e-164	-8.09826e-163	-3.13568e-163	-6.15475e-164	-6.23559e-163	-1.24994e-162	-4.69789e-163	-3.33076e-163	-6.65482e-163	5.05979e-163	1.63948e-163	2.28636e-163	-6.89063e-163	-7.04128e-164	-4.36255e-163	-1.06312e-162	-1.01045e-163	2.82114e-163	-2.14132e-163	-1.19839e-162	4.55616e-164	1.1661e-162	3.00313e-164	1.20111e-164	-7.83797e-163	6.23614e-163	-1.23104e-164	-8.37779e-164	-3.30091e-163	0
-2.33393e-163	-7.10151e-164	-8.09826e-163	-3.13568e-163	-6.15475e-164	-6.23559e-163	-1.24994e-162	-4.69789e-163	-3.33076e-163	-6.65482e-163	5.05979e-163	1.63948e-163	2.28636e-163	-6.89063e-163	-7.04128e-164	-4.36255e-163	-1.06312e-162	-1.01045e-163	2.82114e-163	-2.14132e-163	-1.19839e-162	4.55616e-164	1.1661e-162	3.00313e-164	1.20111e-164	-7.83797e-163	6.23614e-163	-1.23104e-164	-8.37779e-164	-3.30091e-163	0
-2.33393e-163	-7.10151e-164	-8.09826e-163	-3.13568e-163	-6.15475e-164	-6.23559e-163	-1.24994e-162	-4.69789e-163	-3.33076e-163	-6.65482e-163	5.05979e-163	1.63948e-163	2.28636e-163	-6.89063e-163	-7.04128e-164	-4.36255e-163	-1.06312e-162	-1.01045e-163	2.82114e-163	-2.14132e-163	-1.19839e-162	4.55616e-164	1.1661e-162	3.00313e-164	1.20111e-164	-7.83797e-163	6.23614e-163	-1.23104e-164	-8.37779e-164	-3.30091e-163	0
-2.33393e-163	-7.10151e-164	-8.09826e-163	-3.13568e-163	-6.15475e-164	-6.23559e-163	-1.24994e-162	-4.69789e-163	-3.33076e-163	-6.65482e-163	5.05979e-163	1.63948e-163	2.28636e-163	-6.89063e-163	-7.04128e-164	-4.36255e-163	-1.06312e-162	-1.01045e-163	2.82114e-163	-2.14132e-163	-1.19839e-162	4.55616e-164	1.1661e-162	3.00313e-164	1.20111e-164	-7.83797e-163	6.23614e-163	-1.23104e-164	-8.37779e-164	-3.30091e-163	0
-2.33393e-163	-7.10151e-164	-8.09826e-163	-3.13568e-163	-6.15475e-164	-6.23559e-163	-1.24994e-162	-4.69789e-163	-3.33076e-163	-6.65482e-163	5.05979e-163	1.63948e-163	2.28636e-163	-6.89063e-163	-7.04128e-164	-4.36255e-163	-1.06312e-162	-1.01045e-163	2.82114e-163	-2.14132e-163	-1.19839e-162	4.55616e-164	1.1661e-162	3.00313e-164	1.20111e-164	-7.83797e-163	6.23614e-163	-1.23104e-164	-8.37779e-164	-3.30091e-163	0
-2.33393e-163	-7.10151e-164	-8.09826e-163	-3.13568e-163	-6.15475e-164	-6.23559e-163	-1.24994e-162	-4.69789e-163	-3.33076e-163	-6.65482e-163	5.05979e-163	1.63948e-163	2.28636e-163	-6.89063e-163	-7.04128e-164	-4.36255e-163	-1.06312e-162	-1.01045e-163	2.82114e-163	-2.14132e-163	-1.19839e-162	4.55616e-164	1.1661e-162	3.00313e-164	1.20111e-164	-7.83797e-163	6.23614e-163	-1.23104e-164	-8.37779e-164	-3.30091e-163	0
-2.33393e-163	-7.10151e-164	-8.09826e-163	-3.13568e-163	-6.15475e-164	-6.23559e-163	-1.24994e-162	-4.69789e-163	-3.33076e-163	-6.65482e-163	5.05979e-163	1.63948e-163	2.28636e-163	-6.89063e-163	-7.04128e-164	-4.36255e-163	-1.06312e-162	-1.01045e-163	2.82114e-163	-2.14132e-163	-1.19839e-162	4.55616e-164	1.1661e-162	3.00313e-164	1.20111e-164	-7.83797e-163	6.23614e-163	-1.23104e-164	-8.37779e-164	-3.30091e-163	0
-2.33393e-163	-7.10151e-164	-8.09826e-163	-3.13568e-163	-6.15475e-164	-6.23559e-163	-1.24994e-162	-4.69789e-163	-3.33076e-163	-6.65482e-163	5.05979e-163	1.63948e-163	2.28636e-163	-6.89063e-163	-7.04128e-164	-4.36255e-163	-1.06312e-162	-1.01045e-163	2.82114e-163	-2.14132e-163	-1.19839e-162	4.55616e-164	1.1661e-162	3.00313e-164	1.20111e-164	-7.83797e-163	6.23614e-163	-1.23104e-164	-8.37779e-164	-3.30091e-163	0
-2.33393e-163	-7.10151e-164	-8.09826e-163	-3.13568e-163	-6.15475e-164	-6.23559e-163	-1.24994e-162	-4.69789e-163	-3.33076e-163	-6.65482e-163	5.05979e-163	1.63948e-163	2.28636e-163	-6.89063e-163	-7.04128e-164	-4.36255e-163	-1.06312e-162	-1.01045e-163	2.82114e-163	-2.14132e-163	-1.19839e-162	4.55616e-164	1.1661e-162	3.00313e-164	1.20111e-164	-7.83797e-163	6.23614e-163	-1.23104e-164	-8.37779e-164	-3.30091e-163	0
-2.33393e-163	-7.10151e-164	-8.09826e-163	-3.13568e-163	-6.15475e-164	-6.23559e-163	-1.24994e-162	-4.69789e-163	-3.33076e-163	-6.65482e-163	5.05979e-163	1.63948e-163	2.28636e-163	-6.89063e-163	-7.04128e-164	-4.36255e-163	-1.06312e-162	-1.01045e-163	2.82114e-163	-2.14132e-163	-1.19839e-162	4.55616e-164	1.1661e-162	3.00313e-164	1.20111e-164	-7.83797e-163	6.23614e-163	-1.23104e-164	-8.37779e-164	-3.30091e-163	0
-2.33393e-163	-7.10151e-164	-8.09826e-163	-3.13568e-163	-6.15475e-164	-6.23559e-163	-1.24994e-162	-4.69789e-163	-3.33076e-163	-6.65482e-163	5.05979e-163	1.63948e-163	2.28636e-163	-6.89063e-163	-7.04128e-164	-4.36255e-163	-1.06312e-162	-1.01045e-163	2.82114e-163	-2.14132e-163	-1.19839e-162	4.55616e-164	1.1661e-162	3.00313e-164	1.20111e-164	-7.83797e-163	6.23614e-163	-1.23104e-164	-8.37779e-164	-3.30091e-163	0
-2.33393e-163	-7.10151e-164	-8.09826e-163	-3.13568e-163	-6.15475e-164	-6.23559e-163	-1.24994e-162	-4.69789e-163	-3.33076e-163	-6.65482e-163	5.05979e-163	1.63948e-163	2.28636e-163	-6.89063e-163	-7.04128e-164	-4.36255e-163	-1.06312e-162	-1.01045e-163	2.82114e-163	-2.14132e-163	-1.19839e-162	4.55616e-164	1.1661e-162	3.00313e-164	1.20111e-164	-7.83797e-163	6.23614e-163	-1.23104e-164	-8.37779e-164	-3.30091e-163	0
-2.33393e-163	-7.10151e-164	-8.09826e-163	-3.13568e-163	-6.15475e-164	-6.23559e-163	-1.24994e-162	-4.69789e-163	-3.33076e-163	-6.65482e-163	5.05979e-163	1.63948e-163	2.28636e-163	-6.89063e-163	-7.04128e-164	-4.36255e-163	-1.06312e-162	-1.01045e-163	2.82114e-163	-2.14132e-163	-1.19839e-162	4.55616e-164	1.1661e-162	3.00313e-164	1.20111e-164	-7.83797e-163	6.23614e-163	-1.23104e-164	-8.37779e-164	-3.30091e-163	0
-2.33393e-163	-7.10151e-164	-8.09826e-163	-3.13568e-163	-6.15475e-164	-6.23559e-163	-1.24994e-162	-4.69789e-163	-3.33076e-163	-6.65482e-163	5.05979e-163	1.63948e-163	2.28636e-163	-6.89063e-163	-7.04128e-164	-4.36255e-163	-1.06312e-162	-1.01045e-163	2.82114e-163	-2.14132e-163	-1.19839e-162	4.55616e-164	1.1661e-162	3.00313e-164	1.20111e-164	-7.83797e-163	6.23614e-163	-1.23104e-164	-8.37779e-164	-3.30091e-163	0
-2.33393e-163	-7.10151e-164	-8.09826e-163	-3.13568e-163	-6.15475e-164	-6.23559e-163	-1.24994e-162	-4.69789e-163	-3.33076e-163	-6.65482e-163	5.05979e-163	1.63948e-163	2.28636e-163	-6.89063e-163	-7.04128e-164	-4.36255e-163	-1.06312e-162	-1.01045e-163	2.82114e-163	-2.14132e-163	-1.19839e-162	4.55616e-164	1.1661e-162	3.00313e-164	1.20111e-164	-7.83797e-163	6.23614e-163	-1.23104e-164	-8.37779e-164	-3.30091e-163	0
-2.33393e-163	-7.10151e-164	-8.09826e-163	-3.13568e-163	-6.15475e-164	-6.23559e-163	-1.24994e-162	-4.69789e-163	-3.33076e-163	-6.65482e-163	5.05979e-163	1.63948e-163	2.28636e-163	-6.89063e-163	-7.04128e-164	-4.36255e-163	-1.06312e-162	-1.01045e-163	2.82114e-163	-2.14132e-163	-1.19839e-162	4.55616e-164	1.1661e-162	3.00313e-164	1.20111e-164	-7.83797e-163	6.23614e-163	-1.23104e-164	-8.37779e-164	-3.30091e-163	0
-2.33393e-163	-7.10151e-164	-8.09826e-163	-3.13568e-163	-6.15475e-164	-6.23559e-163	-1.24994e-162	-4.69789e-163	-3.33076e-163	-6.65482e-163	5.05979e-163	1.63948e-163	2.28636e-163	-6.89063e-163	-7.04128e-164	-4.36255e-163	-1.06312e-162	-1.01045e-163	2.82114e-163	-2.14132e-163	-1.19839e-162	4.55616e-164	1.1661e-162	3.00313e-164	1.20111e-164	-7.83797e-163	6.23614e-163	-1.23104e-164	-8.37779e-164	-3.30091e-163	0
-2.33393e-163	-7.10151e-164	-8.09826e-163	-3.13568e-163	-6.15475e-164	-6.23559e-163	-1.24994e-162	-4.69789e-163	-3.33076e-163	-6.65482e-163	5.05979e-163	1.63948e-163	2.28636e-163	-6.89063e-163	-7.04128e-164	-4.36255e-163	-1.06312e-162	-1.01045e-163	2.82114e-163	-2.14132e-163	-1.19839e-162	4.55616e-164	1.1661e-162	3.00313e-164	1.20111e-164	-7.83797e-163	6.23614e-163	-1.23104e-164	-8.37779e-164	-3.30091e-163	0
-2.33393e-163	-7.10151e-164	-8.09826e-163	-3.13568e-163	-6.15475e-164	-6.23559e-163	-1.24994e-162	-4.69789e-163	-3.33076e-163	-6.65482e-163	5.05979e-163	1.63948e-163	2.28636e-163	-6.89063e-163	-7.04128e-164	-4.36255e-163	-1.06312e-162	-1.01045e-163	2.82114e-163	-2.14132e-163	-1.19839e-162	4.55616e-164	1.1661e-162	3.00313e-164	1.20111e-164	-7.83797e-163	6.23614e-163	-1.23104e-164	-8.37779e-164	-3.30091e-163	0
-2.33393e-163	-7.10151e-164	-8.09826e-163	-3.13568e-163	-6.15475e-164	-6.23559e-163	-1.24994e-162	-4.69789e-163	-3.33076e-163	-6.65482e-163	5.05979e-163	1.63948e-163	2.28636e-163	-6.89063e-163	-7.04128e-164	-4.36255e-163	-1.06312e-162	-1.01045e-163	2.82114e-163	-2.14132e-163	-1.19839e-162	4.55616e-164	1.1661e-162	3.00313e-164	1.20111e-164	-7.83797e-163	6.23614e-163	-1.23104e-164	-8.37779e-164	-3.30091e-163	0
-2.33393e-163	-7.10151e-164	-8.09826e-163	-3.13568e-163	-6.15475e-164	-6.23559e-163	-1.24994e-162	-4.69789e-163	-3.33076e-163	-6.65482e-163	5.05979e-163	1.63948e-163	2.28636e-163	-6.89063e-163	-7.04128e-164	-4.36255e-163	-1.06312e-162	-1.01045e-163	2.82114e-163	-2.14132e-163	-1.19839e-162	4.55616e-164	1.1661e-162	3.00313e-164	1.20111e-164	-7.83797e-163	6.23614e-163	-1.23104e-164	-8.37779e-164	-3.30091e-163	0
-2.33393e-163	-7.10151e-164	-8.09826e-163	-3.13568e-163	-6.15475e-164	-6.23559e-163	-1.24994e-162	-4.69789e-163	-3.33076e-163	-6.65482e-163	5.05979e-163	1.63948e-163	2.28636e-163	-6.89063e-163	-7.04128e-164	-4.36255e-163	-1.06312e-162	-1.01045e-163	2.82114e-163	-2.14132e-163	-1.19839e-162	4.55616e-164	1.1661e-162	3.00313e-164	1.20111e-164	-7.83797e-163	6.23614e-163	-1.23104e-164	-8.37779e-164	-3.30091e-163	0
-2.33393e-163	-7.10151e-164	-8.09826e-163	-3.13568e-163	-6.15475e-164	-6.23559e-163	-1.24994e-162	-4.69789e-163	-3.33076e-163	-6.65482e-163	5.05979e-163	1.63948e-163	2.28636e-163	-6.89063e-163	-7.04128e-164	-4.36255e-163	-1.06312e-162	-1.01045e-163	2.82114e-163	-2.14132e-163	-1.19839e-162	4.55616e-164	1.1661e-162	3.00313e-164	1.20111e-164	-7.83797e-163	6.23614e-163	-1.23104e-164	-8.37779e-164	-3.30091e-163	0
-2.33393e-163	-7.10151e-164	-8.09826e-163	-3.13568e-163	-6.15475e-164	-6.23559e-163	-1.24994e-162	-4.69789e-163	-3.33076e-163	-6.65482e-163	5.05979e-163	1.63948e-163	2.28636e-163	-6.89063e-163	-7.04128e-164	-4.36255e-163	-1.06312e-162	-1.01045e-163	2.82114e-163	-2.14132e-163	-1.19839e-162	4.55616e-164	1.1661e-162	3.00313e-164	1.20111e-164	-7.83797e-163	6.23614e-163	-1.23104e-164	-8.37779e-164	-3.30091e-163	0
-2.33393e-163	-7.10151e-164	-8.09826e-163	-3.13568e-163	-6.15475e-164	-6.23559e-163	-1.24994e-162	-4.69789e-163	-3.33076e-163	-6.65482e-163	5.05979e-163	1.63948e-163	2.28636e-163	-6.89063e-163	-7.04128e-164	-4.36255e-163	-1.06312e-162	-1.01045e-163	2.82114e-163	-2.14132e-163	-1.19839e-162	4.55616e-164	1.1661e-162	3.00313e-164	1.20111e-164	-7.83797e-163	6.23614e-163	-1.23104e-164	-8.37779e-164	-3.30091e-163	0
-2.33393e-163	-7.10151e-164	-8.09826e-163	-3.13568e-163	-6.15475e-164	-6.23559e-163	-1.24994e-162	-4.69789e-163	-3.33076e-163	-6.65482e-163	5.05979e-163	1.63948e-163	2.28636e-163	-6.89063e-163	-7.04128e-164	-4.36255e-163	-1.06312e-162	-1.01045e-163	2.82114e-163	-2.14132e-163	-1.19839e-162	4.55616e-164	1.1661e-162	3.00313e-164	1.20111e-164	-7.83797e-163	6.23614e-163	-1.23104e-164	-8.37779e-164	-3.30091e-163	0
-2.33393e-163	-7.10151e-164	-8.09826e-163	-3.13568e-163	-6.15475e-164	-6.23559e-163	-1.24994e-162	-4.69789e-163	-3.33076e-163	-6.65482e-163	5.05979e-163	1.63948e-163	2.28636e-163	-6.89063e-163	-7.04128e-164	-4.36255e-163	-1.06312e-162	-1.01045e-163	2.82114e-163	-2.14132e-163	-1.19839e-162	4.55616e-164	1.1661e-162	3.00313e-164	1.20111e-164	-7.83797e-163	6.23614e-163	-1.23104e-164	-8.37779e-164	-3.30091e-163	0
-2.33393e-163	-7.10151e-164	-8.09826e-163	-3.13568e-163	-6.15475e-164	-6.23559e-163	-1.24994e-162	-4.69789e-163	-3.33076e-163	-6.65482e-163	5.05979e-163	1.63948e-163	2.28636e-163	-6.89063e-163	-7.04128e-164	-4.36255e-163	-1.06312e-162	-1.01045e-163	2.82114e-163	-2.14132e-163	-1.19839e-162	4.55616e-164	1.1661e-162	3.00313e-164	1.20111e-164	-7.83797e-163	6.23614e-163	-1.23104e-164	-8.37779e-164	-3.30091e-163	0
-2.33393e-163	-7.10151e-164	-8.09826e-163	-3.13568e-163	-6.15475e-164	-6.23559e-163	-1.24994e-162	-4.69789e-163	-3.33076e-163	-6.65482e-163	5.05979e-163	1.63948e-163	2.28636e-163	-6.89063e-163	-7.04128e-164	-4.36255e-163	-1.06312e-162	-1.01045e-163	2.82114e-163	-2.14132e-163	-1.19839e-162	4.55616e-164	1.1661e-162	3.00313e-164	1.20111e-164	-7.83797e-163	6.23614e-163	-1.23104e-164	-8.37779e-164	-3.30091e-163	0
-2.33393e-163	-7.10151e-164	-8.09826e-163	-3.13568e-163	-6.15475e-164	-6.23559e-163	-1.24994e-162	-4.69789e-163	-3.33076e-163	-6.65482e-163	5.05979e-163	1.63948e-163	2.28636e-163	-6.89063e-163	-7.04128e-164	-4.36255e-163	-1.06312e-162	-1.01045e-163	2.82114e-163	-2.14132e-163	-1.19839e-162	4.55616e-164	1.1661e-162	3.00313e-164	1.20111e-164	-7.83797e-163	6.23614e-163	-1.23104e-164	-8.37779e-164	-3.30091e-163	0
-2.33393e-163	-7.10151e-164	-8.09826e-163	-3.13568e-163	-6.15475e-164	-6.23559e-163	-1.24994e-162	-4.69789e-163	-3.33076e-163	-6.65482e-163	5.05979e-163	1.63948e-163	2.28636e-163	-6.89063e-163	-7.04128e-164	-4.36255e-163	-1.06312e-162	-1.01045e-163	2.82114e-163	-2.14132e-163	-1.19839e-162	4.55616e-164	1.1661e-162	3.00313e-164	1.20111e-164	-7.83797e-163	6.23614e-163	-1.23104e-164	-8.37779e-164	-3.30091e-163	0
-2.33393e-163	-7.10151e-164	-8.09826e-163	-3.13568e-163	-6.15475e-164	-6.23559e-163	-1.24994e-162	-4.69789e-163	-3.33076e-163	-6.65482e-163	5.05979e-163	1.63948e-163	2.28636e-163	-6.89063e-163	-7.04128e-164	-4.36255e-163	-1.06312e-162	-1.01045e-163	2.82114e-163	-2.14132e-163	-1.19839e-162	4.55616e-164	1.1661e-162	3.00313e-164	1.20111e-164	-7.83797e-163	6.23614e-163	-1.23104e-164	-8.37779e-164	-3.30091e-163	0
-2.33393e-163	-7.10151e-164	-8.09826e-163	-3.13568e-163	-6.15475e-164	-6.23559e-163	-1.24994e-162	-4.69789e-163	-3.33076e-163	-6.65482e-163	5.05979e-163	1.63948e-163	2.28636e-163	-6.89063e-163	-7.04128e-164	-4.36255e-163	-1.06312e-162	-1.01045e-163	2.82114e-163	-2.14132e-163	-1.19839e-162	4.55616e-164	1.1661e-162	3.00313e-164	1.20111e-164	-7.83797e-163	6.23614e-163	-1.23104e-164	-8.37779e-164	-3.30091e-163	0
-2.33393e-163	-7.10151e-164	-8.09826e-163	-3.13568e-163	-6.15475e-164	-6.23559e-163	-1.24994e-162	-4.69789e-163	-3.33076e-163	-6.65482e-163	5.05979e-163	1.63948e-163	2.28636e-163	-6.89063e-163	-7.04128e-164	-4.36255e-163	-1.06312e-162	-1.01045e-163	2.82114e-163	-2.14132e-163	-1.19839e-162	4.55616e-164	1.1661e-162	3.00313e-164	1.20111e-164	-7.83797e-163	6.23614e-163	-1.23104e-164	-8.37779e-164	-3.30091e-163	0
-2.33393e-163	-7.10151e-164	-8.09826e-163	-3.13568e-163	-6.15475e-164	-6.23559e-163	-1.24994e-162	-4.69789e-163	-3.33076e-163	-6.65482e-163	5.05979e-163	1.63948e-163	2.28636e-163	-6.89063e-163	-7.04128e-164	-4.36255e-163	-1.06312e-162	-1.01045e-163	2.82114e-163	-2.14132e-163	-1.19839e-162	4.55616e-164	1.1661e-162	3.00313e-164	1.20111e-164	-7.83797e-163	6.23614e-163	-1.23104e-164	-8.37779e-164	-3.30091e-163	0
-2.33393e-163	-7.10151e-164	-8.09826e-163	-3.13568e-163	-6.15475e-164	-6.23559e-163	-1.24994e-162	-4.69789e-163	-3.33076e-163	-6.65482e-163	5.05979e-163	1.63948e-163	2.28636e-163	-6.89063e-163	-7.04128e-164	-4.36255e-163	-1.06312e-162	-1.01045e-163	2.82114e-163	-2.14132e-163	-1.19839e-162	4.55616e-164	1.1661e-162	3.00313e-164	1.20111e-164	-7.83797e-163	6.23614e-163	-1.23104e-164	-8.37779e-164	-3.30091e-163	0
-2.33393e-163	-7.10151e-164	-8.09826e-163	-3.13568e-163	-6.15475e-164	-6.23559e-163	-1.24994e-162	-4.69789e-163	-3.33076e-163	-6.65482e-163	5.05979e-163	1.63948e-163	2.28636e-163	-6.89063e-163	-7.04128e-164	-4.36255e-163	-1.06312e-162	-1.01045e-163	2.82114e-163	-2.14132e-163	-1.19839e-162	4.55616e-164	1.1661e-162	3.00313e-164	1.20111e-164	-7.83797e-163	6.23614e-163	-1.23104e-164	-8.37779e-164	-3.30091e-163	0
-2.33393e-163	-7.10151e-164	-8.09826e-163	-3.13568e-163	-6.15475e-164	-6.23559e-163	-1.24994e-162	-4.69789e-163	-3.33076e-163	-6.65482e-163	5.05979e-163	1.63948e-163	2.28636e-163	-6.89063e-163	-7.04128e-164	-4.36255e-163	-1.06312e-162	-1.01045e-163	2.82114e-163	-2.14132e-163	-1.19839e-162	4.55616e-164	1.1661e-162	3.00313e-164	1.20111e-164	-7.83797e-163	6.23614e-163	-1.23104e-164	-8.37779e-164	-3.30091e-163	0
-2.33393e-163	-7.10151e-164	-8.09826e-163	-3.13568e-163	-6.15475e-164	-6.23559e-163	-1.24994e-162	-4.69789e-163	-3.33076e-163	-6.65482e-163	5.05979e-163	1.63948e-163	2.28636e-163	-6.89063e-163	-7.04128e-164	-4.36255e-163	-1.06312e-162	-1.01045e-163	2.82114e-163	-2.14132e-163	-1.19839e-162	4.55616e-164	1.1661e-162	3.00313e-164	1.20111e-164	-7.83797e-163	6.23614e-163	-1.23104e-164	-8.37779e-164	-3.30091e-163	0
-2.33393e-163	-7.10151e-164	-8.09826e-163	-3.13568e-163	-6.15475e-164	-6.23559e-163	-1.24994e-162	-4.69789e-163	-3.33076e-163	-6.65482e-163	5.05979e-163	1.63948e-163	2.28636e-163	-6.89063e-163	-7.04128e-164	-4.36255e-163	-1.06312e-162	-1.01045e-163	2.82114e-163	-2.14132e-163	-1.19839e-162	4.55616e-164	1.1661e-162	3.00313e-164	1.20111e-164	-7.83797e-163	6.23614e-163	-1.23104e-164	-8.37779e-164	-3.30091e-163	0
-2.33393e-163	-7.10151e-164	-8.09826e-163	-3.13568e-163	-6.15475e-164	-6.23559e-163	-1.24994e-162	-4.69789e-163	-3.33076e-163	-6.65482e-163	5.05979e-163	1.63948e-163	2.28636e-163	-6.89063e-163	-7.04128e-164	-4.36255e-163	-1.06312e-162	-1.01045e-163	2.82114e-163	-2.14132e-163	-1.19839e-162	4.55616e-164	1.1661e-162	3.00313e-164	1.20111e-164	-7.83797e-163	6.23614e-163	-1.23104e-164	-8.37779e-164	-3.30091e-163	0
-2.33393e-163	-7.10151e-164	-8.09826e-163	-3.13568e-163	-6.15475e-164	-6.23559e-163	-1.24994e-162	-4.69789e-163	-3.33076e-163	-6.65482e-163	5.05979e-163	1.63948e-163	2.28636e-163	-6.89063e-163	-7.04128e-164	-4.36255e-163	-1.06312e-162	-1.01045e-163	2.82114e-163	-2.14132e-163	-1.19839e-162	4.55616e-164	1.1661e-162	3.00313e-164	1.20111e-164	-7.83797e-163	6.23614e-163	-1.23104e-164	-8.37779e-164	-3.30091e-163	0
-2.33393e-163	-7.10151e-164	-8.09826e-163	-3.13568e-163	-6.15475e-164	-6.23559e-163	-1.24994e-162	-4.69789e-163	-3.33076e-163	-6.65482e-163	5.05979e-163	1.63948e-163	2.28636e-163	-6.89063e-163	-7.04128e-164	-4.36255e-163	-1.06312e-162	-1.01045e-163	2.82114e-163	-2.14132e-163	-1.19839e-162	4.55616e-164	1.1661e-162	3.00313e-164	1.20111e-164	-7.83797e-163	6.23614e-163	-1.23104e-164	-8.37779e-164	-3.30091e-163	0
-2.33393e-163	-7.10151e-164	-8.09826e-163	-3.13568e-163	-6.15475e-164	-6.23559e-163	-1.24994e-162	-4.69789e-163	-3.33076e-163	-6.65482e-163	5.05979e-163	1.63948e-163	2.28636e-163	-6.89063e-163	-7.04128e-164	-4.36255e-163	-1.06312e-162	-1.01045e-163	2.82114e-163	-2.14132e-163	-1.19839e-162	4.55616e-164	1.1661e-162	3.00313e-164	1.20111e-164	-7.83797e-163	6.23614e-163	-1.23104e-164	-8.37779e-164	-3.30091e-163	0
-2.33393e-163	-7.10151e-164	-8.09826e-163	-3.13568e-163	-6.15475e-164	-6.23559e-163	-1.24994e-162	-4.69789e-163	-3.33076e-163	-6.65482e-163	5.05979e-163	1.63948e-163	2.28636e-163	-6.89063e-163	-7.04128e-164	-4.36255e-163	-1.06312e-162	-1.01045e-163	2.82114e-163	-2.14132e-163	-1.19839e-162	4.55616e-164	1.1661e-162	3.00313e-164	1.20111e-164	-7.83797e-163	6.23614e-163	-1.23104e-164	-8.37779e-164	-3.30091e-163	0
-2.33393e-163	-7.10151e-164	-8.09826e-163	-3.13568e-163	-6.15475e-164	-6.23559e-163	-1.24994e-162	-4.69789e-163	-3.33076e-163	-6.65482e-163	5.05979e-163	1.63948e-163	2.28636e-163	-6.89063e-163	-7.04128e-164	-4.36255e-163	-1.06312e-162	-1.01045e-163	2.82114e-163	-2.14132e-163	-1.19839e-162	4.55616e-164	1.1661e-162	3.00313e-164	1.20111e-164	-7.83797e-163	6.23614e-163	-1.23104e-164	-8.37779e-164	-3.30091e-163	0
-2.33393e-163	-7.10151e-164	-8.09826e-163	-3.13568e-163	-6.15475e-164	-6.23559e-163	-1.24994e-162	-4.69789e-163	-3.33076e-163	-6.65482e-163	5.05979e-163	1.63948e-163	2.28636e-163	-6.89063e-163	-7.04128e-164	-4.36255e-163	-1.06312e-162	-1.01045e-163	2.82114e-163	-2.14132e-163	-1.19839e-162	4.55616e-164	1.1661e-162	3.00313e-164	1.20111e-164	-7.83797e-163	6.23614e-163	-1.23104e-164	-8.37779e-164	-3.30091e-163	0
-2.33393e-163	-7.10151e-164	-8.09826e-163	-3.13568e-163	-6.15475e-164	-6.23559e-163	-1.24994e-162	-4.69789e-163	-3.33076e-163	-6.65482e-163	5.05979e-163	1.63948e-163	2.28636e-163	-6.89063e-163	-7.04128e-164	-4.36255e-163	-1.06312e-162	-1.01045e-163	2.82114e-163	-2.14132e-163	-1.19839e-162	4.55616e-164	1.1661e-162	3.00313e-164	1.20111e-164	-7.83797e-163	6.23614e-163	-1.23104e-164	-8.37779e-164	-3.30091e-163	0
-2.33393e-163	-7.10151e-164	-8.09826e-163	-3.13568e-163	-6.15475e-164	-6.23559e-163	-1.24994e-162	-4.69789e-163	-3.33076e-163	-6.65482e-163	5.05979e-163	1.63948e-163	2.28636e-163	-6.89063e-163	-7.04128e-164	-4.36255e-163	-1.06312e-162	-1.01045e-163	2.82114e-163	-2.14132e-163	-1.19839e-162	4.55616e-164	1.1661e-162	3.00313e-164	1.20111e-164	-7.83797e-163	6.23614e-163	-1.23104e-164	-8.37779e-164	-3.30091e-163	0
-2.33393e-163	-7.10151e-164	-8.09826e-163	-3.13568e-163	-6.15475e-164	-6.23559e-163	-1.24994e-162	-4.69789e-163	-3.33076e-163	-6.65482e-163	5.05979e-163	1.63948e-163	2.28636e-163	-6.89063e-163	-7.04128e-164	-4.36255e-163	-1.06312e-162	-1.01045e-163	2.82114e-163	-2.14132e-163	-1.19839e-162	4.55616e-164	1.1661e-162	3.00313e-164	1.20111e-164	-7.83797e-163	6.23614e-163	-1.23104e-164	-8.37779e-164	-3.30091e-163	0
-2.33393e-163	-7.10151e-164	-8.09826e-163	-3.13568e-163	-6.15475e-164	-6.23559e-163	-1.24994e-162	-4.69789e-163	-3.33076e-163	-6.65482e-163	5.05979e-163	1.63948e-163	2.28636e-163	-6.89063e-163	-7.04128e-164	-4.36255e-163	-1.06312e-162	-1.01045e-163	2.82114e-163	-2.14132e-163	-1.19839e-162	4.55616e-164	1.1661e-162	3.00313e-164	1.20111e-164	-7.83797e-163	6.23614e-163	-1.23104e-164	-8.37779e-164	-3.30091e-163	0
-2.33393e-163	-7.10151e-164	-8.09826e-163	-3.13568e-163	-6.15475e-164	-6.23559e-163	-1.24994e-162	-4.69789e-163	-3.33076e-163	-6.65482e-163	5.05979e-163	1.63948e-163	2.28636e-163	-6.89063e-163	-7.04128e-164	-4.36255e-163	-1.06312e-162	-1.01045e-163	2.82114e-163	-2.14132e-163	-1.19839e-162	4.55616e-164	1.1661e-162	3.00313e-164	1.20111e-164	-7.83797e-163	6.23614e-163	-1.23104e-164	-8.37779e-164	-3.30091e-163	0
-2.33393e-163	-7.10151e-164	-8.09826e-163	-3.13568e-163	-6.15475e-164	-6.23559e-163	-1.24994e-162	-4.69789e-163	-3.33076e-163	-6.65482e-163	5.05979e-163	1.63948e-163	2.28636e-163	-6.89063e-163	-7.04128e-164	-4.36255e-163	-1.06312e-162	-1.01045e-163	2.82114e-163	-2.14132e-163	-1.19839e-162	4.55616e-164	1.1661e-162	3.00313e-164	1.20111e-164	-7.83797e-163	6.23614e-163	-1.23104e-164	-8.37779e-164	-3.30091e-163	0
-2.33393e-163	-7.10151e-164	-8.09826e-163	-3.13568e-163	-6.15475e-164	-6.23559e-163	-1.24994e-162	-4.69789e-163	-3.33076e-163	-6.65482e-163	5.05979e-163	1.63948e-163	2.28636e-163	-6.89063e-163	-7.04128e-164	-4.36255e-163	-1.06312e-162	-1.01045e-163	2.82114e-163	-2.14132e-163	-1.19839e-162	4.55616e-164	1.1661e-162	3.00313e-164	1.20111e-164	-7.83797e-163	6.23614e-163	-1.23104e-164	-8.37779e-164	-3.30091e-163	0
-2.33393e-163	-7.10151e-164	-8.09826e-163	-3.13568e-163	-6.15475e-164	-6.23559e-163	-1.24994e-162	-4.69789e-163	-3.33076e-163	-6.65482e-163	5.05979e-163	1.63948e-163	2.28636e-163	-6.89063e-163	-7.04128e-164	-4.36255e-163	-1.06312e-162	-1.01045e-163	2.82114e-163	-2.14132e-163	-1.19839e-162	4.55616e-164	1.1661e-162	3.00313e-164	1.20111e-164	-7.83797e-163	6.23614e-163	-1.23104e-164	-8.37779e-164	-3.30091e-163	0
-2.33393e-163	-7.10151e-164	-8.09826e-163	-3.13568e-163	-6.15475e-164	-6.23559e-163	-1.24994e-162	-4.69789e-163	-3.33076e-163	-6.65482e-163	5.05979e-163	1.63948e-163	2.28636e-163	-6.89063e-163	-7.04128e-164	-4.36255e-163	-1.06312e-162	-1.01045e-163	2.82114e-163	-2.14132e-163	-1.19839e-162	4.55616e-164	1.1661e-162	3.00313e-164	1.20111e-164	-7.83797e-163	6.23614e-163	-1.23104e-164	-8.37779e-164	-3.30091e-163	0
-2.33393e-163	-7.10151e-164	-8.09826e-163	-3.13568e-163	-6.15475e-164	-6.23559e-163	-1.24994e-162	-4.69789e-163	-3.33076e-163	-6.65482e-163	5.05979e-163	1.63948e-163	2.28636e-163	-6.89063e-163	-7.04128e-164	-4.36255e-163	-1.06312e-162	-1.01045e-163	2.82114e-163	-2.14132e-163	-1.19839e-162	4.55616e-164	1.1661e-162	3.00313e-164	1.20111e-164	-7.83797e-163	6.23614e-163	-1.23104e-164	-8.37779e-164	-3.30091e-163	0
-2.33393e-163	-7.10151e-164	-8.09826e-163	-3.13568e-163	-6.15475e-164	-6.23559e-163	-1.24994e-162	-4.69789e-163	-3.33076e-163	-6.65482e-163	5.05979e-163	1.63948e-163	2.28636e-163	-6.89063e-163	-7.04128e-164	-4.36255e-163	-1.06312e-162	-1.01045e-163	2.82114e-163	-2.14132e-163	-1.19839e-162	4.55616e-164	1.1661e-162	3.00313e-164	1.20111e-164	-7.83797e-163	6.23614e-163	-1.23104e-164	-8.37779e-164	-3.30091e-163	0
-2.33393e-163	-7.10151e-164	-8.09826e-163	-3.13568e-163	-6.15475e-164	-6.23559e-163	-1.24994e-162	-4.69789e-163	-3.33076e-163	-6.65482e-163	5.05979e-163	1.63948e-163	2.28636e-163	-6.89063e-163	-7.04128e-164	-4.36255e-163	-1.06312e-162	-1.01045e-163	2.82114e-163	-2.14132e-163	-1.19839e-162	4.55616e-164	1.1661e-162	3.00313e-164	1.20111e-164	-7.83797e-163	6.23614e-163	-1.23104e-164	-8.37779e-164	-3.30091e-163	0
-2.33393e-163	-7.10151e-164	-8.09826e-163	-3.13568e-163	-6.15475e-164	-6.23559e-163	-1.24994e-162	-4.69789e-163	-3.33076e-163	-6.65482e-163	5.05979e-163	1.63948e-163	2.28636e-163	-6.89063e-163	-7.04128e-164	-4.36255e-163	-1.06312e-162	-1.01045e-163	2.82114e-163	-2.14132e-163	-1.19839e-162	4.55616e-164	1.1661e-162	3.00313e-164	1.20111e-164	-7.83797e-163	6.23614e-163	-1.23104e-164	-8.37779e-164	-3.30091e-163	0
-2.33393e-163	-7.10151e-164	-8.09826e-163	-3.13568e-163	-6.15475e-164	-6.23559e-163	-1.24994e-162	-4.69789e-163	-3.33076e-163	-6.65482e-163	5.05979e-163	1.63948e-163	2.28636e-163	-6.89063e-163	-7.04128e-164	-4.36255e-163	-1.06312e-162	-1.01045e-163	2.82114e-163	-2.14132e-163	-1.19839e-162	4.55616e-164	1.1661e-162	3.00313e-164	1.20111e-164	-7.83797e-163	6.23614e-163	-1.23104e-164	-8.37779e-164	-3.30091e-163	0
-2.33393e-163	-7.10151e-164	-8.09826e-163	-3.13568e-163	-6.15475e-164	-6.23559e-163	-1.24994e-162	-4.69789e-163	-3.33076e-163	-6.65482e-163	5.05979e-163	1.63948e-163	2.28636e-163	-6.89063e-163	-7.04128e-164	-4.36255e-163	-1.06312e-162	-1.01045e-163	2.82114e-163	-2.14132e-163	-1.19839e-162	4.55616e-164	1.1661e-162	3.00313e-164	1.20111e-164	-7.83797e-163	6.23614e-163	-1.23104e-164	-8.37779e-164	-3.30091e-163	0
-2.33393e-163	-7.10151e-164	-8.09826e-163	-3.13568e-163	-6.15475e-164	-6.23559e-163	-1.24994e-162	-4.69789e-163	-3.33076e-163	-6.65482e-163	5.05979e-163	1.63948e-163	2.28636e-163	-6.89063e-163	-7.04128e-164	-4.36255e-163	-1.06312e-162	-1.01045e-163	2.82114e-163	-2.14132e-163	-1.19839e-162	4.55616e-164	1.1661e-162	3.00313e-164	1.20111e-164	-7.83797e-163	6.23614e-163	-1.23104e-164	-8.37779e-164	-3.30091e-163	0
-2.33393e-163	-7.10151e-164	-8.09826e-163	-3.13568e-163	-6.15475e-164	-6.23559e-163	-1.24994e-162	-4.69789e-163	-3.33076e-163	-6.65482e-163	5.05979e-163	1.63948e-163	2.28636e-163	-6.89063e-163	-7.04128e-164	-4.36255e-163	-1.06312e-162	-1.01045e-163	2.82114e-163	-2.14132e-163	-1.19839e-162	4.55616e-164	1.1661e-162	3.00313e-164	1.20111e-164	-7.83797e-163	6.23614e-163	-1.23104e-164	-8.37779e-164	-3.30091e-163	0
-2.33393e-163	-7.10151e-164	-8.09826e-163	-3.13568e-163	-6.15475e-164	-6.23559e-163	-1.24994e-162	-4.69789e-163	-3.33076e-163	-6.65482e-163	5.05979e-163	1.63948e-163	2.28636e-163	-6.89063e-163	-7.04128e-164	-4.36255e-163	-1.06312e-162	-1.01045e-163	2.82114e-163	-2.14132e-163	-1.19839e-162	4.55616e-164	1.1661e-162	3.00313e-164	1.20111e-164	-7.83797e-163	6.23614e-163	-1.23104e-164	-8.37779e-164	-3.30091e-163	0
-2.33393e-163	-7.10151e-164	-8.09826e-163	-3.13568e-163	-6.15475e-164	-6.23559e-163	-1.24994e-162	-4.69789e-163	-3.33076e-163	-6.65482e-163	5.05979e-163	1.63948e-163	2.28636e-163	-6.89063e-163	-7.04128e-164	-4.36255e-163	-1.06312e-162	-1.01045e-163	2.82114e-163	-2.14132e-163	-1.19839e-162	4.55616e-164	1.1661e-162	3.00313e-164	1.20111e-164	-7.83797e-163	6.23614e-163	-1.23104e-164	-8.37779e-164	-3.30091e-163	0
-2.33393e-163	-7.10151e-164	-8.09826e-163	-3.13568e-163	-6.15475e-164	-6.23559e-163	-1.24994e-162	-4.69789e-163	-3.33076e-163	-6.65482e-163	5.05979e-163	1.63948e-163	2.28636e-163	-6.89063e-163	-7.04128e-164	-4.36255e-163	-1.06312e-162	-1.01045e-163	2.82114e-163	-2.14132e-163	-1.19839e-162	4.55616e-164	1.1661e-162	3.00313e-164	1.20111e-164	-7.83797e-163	6.23614e-163	-1.23104e-164	-8.37779e-164	-3.30091e-163	0
-2.33393e-163	-7.10151e-164	-8.09826e-163	-3.13568e-163	-6.15475e-164	-6.23559e-163	-1.24994e-162	-4.69789e-163	-3.33076e-163	-6.65482e-163	5.05979e-163	1.63948e-163	2.28636e-163	-6.89063e-163	-7.04128e-164	-4.36255e-163	-1.06312e-162	-1.01045e-163	2.82114e-163	-2.14132e-163	-1.19839e-162	4.55616e-164	1.1661e-162	3.00313e-164	1.20111e-164	-7.83797e-163	6.23614e-163	-1.23104e-164	-8.37779e-164	-3.30091e-163	0
-2.33393e-163	-7.10151e-164	-8.09826e-163	-3.13568e-163	-6.15475e-164	-6.23559e-163	-1.24994e-162	-4.69789e-163	-3.33076e-163	-6.65482e-163	5.05979e-163	1.63948e-163	2.28636e-163	-6.89063e-163	-7.04128e-164	-4.36255e-163	-1.06312e-162	-1.01045e-163	2.82114e-163	-2.14132e-163	-1.19839e-162	4.55616e-164	1.1661e-162	3.00313e-164	1.20111e-164	-7.83797e-163	6.23614e-163	-1.23104e-164	-8.37779e-164	-3.30091e-163	0
-2.33393e-163	-7.10151e-164	-8.09826e-163	-3.13568e-163	-6.15475e-164	-6.23559e-163	-1.24994e-162	-4.69789e-163	-3.33076e-163	-6.65482e-163	5.05979e-163	1.63948e-163	2.28636e-163	-6.89063e-163	-7.04128e-164	-4.36255e-163	-1.06312e-162	-1.01045e-163	2.82114e-163	-2.14132e-163	-1.19839e-162	4.55616e-164	1.1661e-162	3.00313e-164	1.20111e-164	-7.83797e-163	6.23614e-163	-1.23104e-164	-8.37779e-164	-3.30091e-163	0
-2.33393e-163	-7.10151e-164	-8.09826e-163	-3.13568e-163	-6.15475e-164	-6.23559e-163	-1.24994e-162	-4.69789e-163	-3.33076e-163	-6.65482e-163	5.05979e-163	1.63948e-163	2.28636e-163	-6.89063e-163	-7.04128e-164	-4.36255e-163	-1.06312e-162	-1.01045e-163	2.82114e-163	-2.14132e-163	-1.19839e-162	4.55616e-164	1.1661e-162	3.00313e-164	1.20111e-164	-7.83797e-163	6.23614e-163	-1.23104e-164	-8.37779e-164	-3.30091e-163	0
-2.33393e-163	-7.10151e-164	-8.09826e-163	-3.13568e-163	-6.15475e-164	-6.23559e-163	-1.24994e-162	-4.69789e-163	-3.33076e-163	-6.65482e-163	5.05979e-163	1.63948e-163	2.28636e-163	-6.89063e-163	-7.04128e-164	-4.36255e-163	-1.06312e-162	-1.01045e-163	2.82114e-163	-2.14132e-163	-1.19839e-162	4.55616e-164	1.1661e-162	3.00313e-164	1.20111e-164	-7.83797e-163	6.23614e-163	-1.23104e-164	-8.37779e-164	-3.30091e-163	0
-2.33393e-163	-7.10151e-164	-8.09826e-163	-3.13568e-163	-6.15475e-164	-6.23559e-163	-1.24994e-162	-4.69789e-163	-3.33076e-163	-6.65482e-163	5.05979e-163	1.63948e-163	2.28636e-163	-6.89063e-163	-7.04128e-164	-4.36255e-163	-1.06312e-162	-1.01045e-163	2.82114e-163	-2.14132e-163	-1.19839e-162	4.55616e-164	1.1661e-162	3.00313e-164	1.20111e-164	-7.83797e-163	6.23614e-163	-1.23104e-164	-8.37779e-164	-3.30091e-163	0
-2.33393e-163	-7.10151e-164	-8.09826e-163	-3.13568e-163	-6.15475e-164	-6.23559e-163	-1.24994e-162	-4.69789e-163	-3.33076e-163	-6.65482e-163	5.05979e-163	1.63948e-163	2.28636e-163	-6.89063e-163	-7.04128e-164	-4.36255e-163	-1.06312e-162	-1.01045e-163	2.82114e-163	-2.14132e-163	-1.19839e-162	4.55616e-164	1.1661e-162	3.00313e-164	1.20111e-164	-7.83797e-163	6.23614e-163	-1.23104e-164	-8.37779e-164	-3.30091e-163	0
-2.33393e-163	-7.10151e-164	-8.09826e-163	-3.13568e-163	-6.15475e-164	-6.23559e-163	-1.24994e-162	-4.69789e-163	-3.33076e-163	-6.65482e-163	5.05979e-163	1.63948e-163	2.28636e-163	-6.89063e-163	-7.04128e-164	-4.36255e-163	-1.06312e-162	-1.01045e-163	2.82114e-163	-2.14132e-163	-1.19839e-162	4.55616e-164	1.1661e-162	3.00313e-164	1.20111e-164	-7.83797e-163	6.23614e-163	-1.23104e-164	-8.37779e-164	-3.30091e-163	0
-2.33393e-163	-7.10151e-164	-8.09826e-163	-3.13568e-163	-6.15475e-164	-6.23559e-163	-1.24994e-162	-4.69789e-163	-3.33076e-163	-6.65482e-163	5.05979e-163	1.63948e-163	2.28636e-163	-6.89063e-163	-7.04128e-164	-4.36255e-163	-1.06312e-162	-1.01045e-163	2.82114e-163	-2.14132e-163	-1.19839e-162	4.55616e-164	1.1661e-162	3.00313e-164	1.20111e-164	-7.83797e-163	6.23614e-163	-1.23104e-164	-8.37779e-164	-3.30091e-163	0
-2.33393e-163	-7.10151e-164	-8.09826e-163	-3.13568e-163	-6.15475e-164	-6.23559e-163	-1.24994e-162	-4.69789e-163	-3.33076e-163	-6.65482e-163	5.05979e-163	1.63948e-163	2.28636e-163	-6.89063e-163	-7.04128e-164	-4.36255e-163	-1.06312e-162	-1.01045e-163	2.82114e-163	-2.14132e-163	-1.19839e-162	4.55616e-164	1.1661e-162	3.00313e-164	1.20111e-164	-7.83797e-163	6.23614e-163	-1.23104e-164	-8.37779e-164	-3.30091e-163	0
-2.33393e-163	-7.10151e-164	-8.09826e-163	-3.13568e-163	-6.15475e-164	-6.23559e-163	-1.24994e-162	-4.69789e-163	-3.33076e-163	-6.65482e-163	5.05979e-163	1.63948e-163	2.28636e-163	-6.89063e-163	-7.04128e-164	-4.36255e-163	-1.06312e-162	-1.01045e-163	2.82114e-163	-2.14132e-163	-1.19839e-162	4.55616e-164	1.1661e-162	3.00313e-164	1.20111e-164	-7.83797e-163	6.23614e-163	-1.23104e-164	-8.37779e-164	-3.30091e-163	0
-2.33393e-163	-7.10151e-164	-8.09826e-163	-3.13568e-163	-6.15475e-164	-6.23559e-163	-1.24994e-162	-4.69789e-163	-3.33076e-163	-6.65482e-163	5.05979e-163	1.63948e-163	2.28636e-163	-6.89063e-163	-7.04128e-164	-4.36255e-163	-1.06312e-162	-1.01045e-163	2.82114e-163	-2.14132e-163	-1.19839e-162	4.55616e-164	1.1661e-162	3.00313e-164	1.20111e-164	-7.83797e-163	6.23614e-163	-1.23104e-164	-8.37779e-164	-3.30091e-163	0
-2.33393e-163	-7.10151e-164	-8.09826e-163	-3.13568e-163	-6.15475e-164	-6.23559e-163	-1.24994e-162	-4.69789e-163	-3.33076e-163	-6.65482e-163	5.05979e-163	1.63948e-163	2.28636e-163	-6.89063e-163	-7.04128e-164	-4.36255e-163	-1.06312e-162	-1.01045e-163	2.82114e-163	-2.14132e-163	-1.19839e-162	4.55616e-164	1.1661e-162	3.00313e-164	1.20111e-164	-7.83797e-163	6.23614e-163	-1.23104e-164	-8.37779e-164	-3.30091e-163	0
-2.33393e-163	-7.10151e-164	-8.09826e-163	-3.13568e-163	-6.15475e-164	-6.23559e-163	-1.24994e-162	-4.69789e-163	-3.33076e-163	-6.65482e-163	5.05979e-163	1.63948e-163	2.28636e-163	-6.89063e-163	-7.04128e-164	-4.36255e-163	-1.06312e-162	-1.01045e-163	2.82114e-163	-2.14132e-163	-1.19839e-162	4.55616e-164	1.1661e-162	3.00313e-164	1.20111e-164	-7.83797e-163	6.23614e-163	-1.23104e-164	-8.37779e-164	-3.30091e-163	0
-2.33393e-163	-7.10151e-164	-8.09826e-163	-3.13568e-163	-6.15475e-164	-6.23559e-163	-1.24994e-162	-4.69789e-163	-3.33076e-163	-6.65482e-163	5.05979e-163	1.63948e-163	2.28636e-163	-6.89063e-163	-7.04128e-164	-4.36255e-163	-1.06312e-162	-1.01045e-163	2.82114e-163	-2.14132e-163	-1.19839e-162	4.55616e-164	1.1661e-162	3.00313e-164	1.20111e-164	-7.83797e-163	6.23614e-163	-1.23104e-164	-8.37779e-164	-3.30091e-163	0
-2.33393e-163	-7.10151e-164	-8.09826e-163	-3.13568e-163	-6.15475e-164	-6.23559e-163	-1.24994e-162	-4.69789e-163	-3.33076e-163	-6.65482e-163	5.05979e-163	1.63948e-163	2.28636e-163	-6.89063e-163	-7.04128e-164	-4.36255e-163	-1.06312e-162	-1.01045e-163	2.82114e-163	-2.14132e-163	-1.19839e-162	4.55616e-164	1.1661e-162	3.00313e-164	1.20111e-164	-7.83797e-163	6.23614e-163	-1.23104e-164	-8.37779e-164	-3.30091e-163	0
-2.33393e-163	-7.10151e-164	-8.09826e-163	-3.13568e-163	-6.15475e-164	-6.23559e-163	-1.24994e-162	-4.69789e-163	-3.33076e-163	-6.65482e-163	5.05979e-163	1.63948e-163	2.28636e-163	-6.89063e-163	-7.04128e-164	-4.36255e-163	-1.06312e-162	-1.01045e-163	2.82114e-163	-2.14132e-163	-1.19839e-162	4.55616e-164	1.1661e-162	3.00313e-164	1.20111e-164	-7.83797e-163	6.23614e-163	-1.23104e-164	-8.37779e-164	-3.30091e-163	0
-2.33393e-163	-7.10151e-164	-8.09826e-163	-3.13568e-163	-6.15475e-164	-6.23559e-163	-1.24994e-162	-4.69789e-163	-3.33076e-163	-6.65482e-163	5.05979e-163	1.63948e-163	2.28636e-163	-6.89063e-163	-7.04128e-164	-4.36255e-163	-1.06312e-162	-1.01045e-163	2.82114e-163	-2.14132e-163	-1.19839e-162	4.55616e-164	1.1661e-162	3.00313e-164	1.20111e-164	-7.83797e-163	6.23614e-163	-1.23104e-164	-8.37779e-164	-3.30091e-163	0
-2.33393e-163	-7.10151e-164	-8.09826e-163	-3.13568e-163	-6.15475e-164	-6.23559e-163	-1.24994e-162	-4.69789e-163	-3.33076e-163	-6.65482e-163	5.05979e-163	1.63948e-163	2.28636e-163	-6.89063e-163	-7.04128e-164	-4.36255e-163	-1.06312e-162	-1.01045e-163	2.82114e-163	-2.14132e-163	-1.19839e-162	4.55616e-164	1.1661e-162	3.00313e-164	1.20111e-164	-7.83797e-163	6.23614e-163	-1.23104e-164	-8.37779e-164	-3.30091e-163	0
-2.33393e-163	-7.10151e-164	-8.09826e-163	-3.13568e-163	-6.15475e-164	-6.23559e-163	-1.24994e-162	-4.69789e-163	-3.33076e-163	-6.65482e-163	5.05979e-163	1.63948e-163	2.28636e-163	-6.89063e-163	-7.04128e-164	-4.36255e-163	-1.06312e-162	-1.01045e-163	2.82114e-163	-2.14132e-163	-1.19839e-162	4.55616e-164	1.1661e-162	3.00313e-164	1.20111e-164	-7.83797e-163	6.23614e-163	-1.23104e-164	-8.37779e-164	-3.30091e-163	0
-2.33393e-163	-7.10151e-164	-8.09826e-163	-3.13568e-163	-6.15475e-164	-6.23559e-163	-1.24994e-162	-4.69789e-163	-3.33076e-163	-6.65482e-163	5.05979e-163	1.63948e-163	2.28636e-163	-6.89063e-163	-7.04128e-164	-4.36255e-163	-1.06312e-162	-1.01045e-163	2.82114e-163	-2.14132e-163	-1.19839e-162	4.55616e-164	1.1661e-162	3.00313e-164	1.20111e-164	-7.83797e-163	6.23614e-163	-1.23104e-164	-8.37779e-164	-3.30091e-163	0
-2.33393e-163	-7.10151e-164	-8.09826e-163	-3.13568e-163	-6.15475e-164	-6.23559e-163	-1.24994e-162	-4.69789e-163	-3.33076e-163	-6.65482e-163	5.05979e-163	1.63948e-163	2.28636e-163	-6.89063e-163	-7.04128e-164	-4.36255e-163	-1.06312e-162	-1.01045e-163	2.82114e-163	-2.14132e-163	-1.19839e-162	4.55616e-164	1.1661e-162	3.00313e-164	1.20111e-164	-7.83797e-163	6.23614e-163	-1.23104e-164	-8.37779e-164	-3.30091e-163	0
-2.33393e-163	-7.10151e-164	-8.09826e-163	-3.13568e-163	-6.15475e-164	-6.23559e-163	-1.24994e-162	-4.69789e-163	-3.33076e-163	-6.65482e-163	5.05979e-163	1.63948e-163	2.28636e-163	-6.89063e-163	-7.04128e-164	-4.36255e-163	-1.06312e-162	-1.01045e-163	2.82114e-163	-2.14132e-163	-1.19839e-162	4.55616e-164	1.1661e-162	3.00313e-164	1.20111e-164	-7.83797e-163	6.23614e-163	-1.23104e-164	-8.37779e-164	-3.30091e-163	0
-2.33393e-163	-7.10151e-164	-8.09826e-163	-3.13568e-163	-6.15475e-164	-6.23559e-163	-1.24994e-162	-4.69789e-163	-3.33076e-163	-6.65482e-163	5.05979e-163	1.63948e-163	2.28636e-163	-6.89063e-163	-7.04128e-164	-4.36255e-163	-1.06312e-162	-1.01045e-163	2.82114e-163	-2.14132e-163	-1.19839e-162	4.55616e-164	1.1661e-162	3.00313e-164	1.20111e-164	-7.83797e-163	6.23614e-163	-1.23104e-164	-8.37779e-164	-3.30091e-163	0
-2.33393e-163	-7.10151e-164	-8.09826e-163	-3.13568e-163	-6.15475e-164	-6.23559e-163	-1.24994e-162	-4.69789e-163	-3.33076e-163	-6.65482e-163	5.05979e-163	1.63948e-163	2.28636e-163	-6.89063e-163	-7.04128e-164	-4.36255e-163	-1.06312e-162	-1.01045e-163	2.82114e-163	-2.14132e-163	-1.19839e-162	4.55616e-164	1.1661e-162	3.00313e-164	1.20111e-164	-7.83797e-163	6.23614e-163	-1.23104e-164	-8.37779e-164	-3.30091e-163	0
-2.33393e-163	-7.10151e-164	-8.09826e-163	-3.13568e-163	-6.15475e-164	-6.23559e-163	-1.24994e-162	-4.69789e-163	-3.33076e-163	-6.65482e-163	5.05979e-163	1.63948e-163	2.28636e-163	-6.89063e-163	-7.04128e-164	-4.36255e-163	-1.06312e-162	-1.01045e-163	2.82114e-163	-2.14132e-163	-1.19839e-162	4.55616e-164	1.1661e-162	3.00313e-164	1.20111e-164	-7.83797e-163	6.23614e-163	-1.23104e-164	-8.37779e-164	-3.30091e-163	0
-2.33393e-163	-7.10151e-164	-8.09826e-163	-3.13568e-163	-6.15475e-164	-6.23559e-163	-1.24994e-162	-4.69789e-163	-3.33076e-163	-6.65482e-163	5.05979e-163	1.63948e-163	2.28636e-163	-6.89063e-163	-7.04128e-164	-4.36255e-163	-1.06312e-162	-1.01045e-163	2.82114e-163	-2.14132e-163	-1.19839e-162	4.55616e-164	1.1661e-162	3.00313e-164	1.20111e-164	-7.83797e-163	6.23614e-163	-1.23104e-164	-8.37779e-164	-3.30091e-163	0
-2.33393e-163	-7.10151e-164	-8.09826e-163	-3.13568e-163	-6.15475e-164	-6.23559e-163	-1.24994e-162	-4.69789e-163	-3.33076e-163	-6.65482e-163	5.05979e-163	1.63948e-163	2.28636e-163	-6.89063e-163	-7.04128e-164	-4.36255e-163	-1.06312e-162	-1.01045e-163	2.82114e-163	-2.14132e-163	-1.19839e-162	4.55616e-164	1.1661e-162	3.00313e-164	1.20111e-164	-7.83797e-163	6.23614e-163	-1.23104e-164	-8.37779e-164	-3.30091e-163	0
-2.33393e-163	-7.10151e-164	-8.09826e-163	-3.13568e-163	-6.15475e-164	-6.23559e-163	-1.24994e-162	-4.69789e-163	-3.33076e-163	-6.65482e-163	5.05979e-163	1.63948e-163	2.28636e-163	-6.89063e-163	-7.04128e-164	-4.36255e-163	-1.06312e-162	-1.01045e-163	2.82114e-163	-2.14132e-163	-1.19839e-162	4.55616e-164	1.1661e-162	3.00313e-164	1.20111e-164	-7.83797e-163	6.23614e-163	-1.23104e-164	-8.37779e-164	-3.30091e-163	0
-2.33393e-163	-7.10151e-164	-8.09826e-163	-3.13568e-163	-6.15475e-164	-6.23559e-163	-1.24994e-162	-4.69789e-163	-3.33076e-163	-6.65482e-163	5.05979e-163	1.63948e-163	2.28636e-163	-6.89063e-163	-7.04128e-164	-4.36255e-163	-1.06312e-162	-1.01045e-163	2.82114e-163	-2.14132e-163	-1.19839e-162	4.55616e-164	1.1661e-162	3.00313e-164	1.20111e-164	-7.83797e-163	6.23614e-163	-1.23104e-164	-8.37779e-164	-3.30091e-163	0
-2.33393e-163	-7.10151e-164	-8.09826e-163	-3.13568e-163	-6.15475e-164	-6.23559e-163	-1.24994e-162	-4.69789e-163	-3.33076e-163	-6.65482e-163	5.05979e-163	1.63948e-163	2.28636e-163	-6.89063e-163	-7.04128e-164	-4.36255e-163	-1.06312e-162	-1.01045e-163	2.82114e-163	-2.14132e-163	-1.19839e-162	4.55616e-164	1.1661e-162	3.00313e-164	1.20111e-164	-7.83797e-163	6.23614e-163	-1.23104e-164	-8.37779e-164	-3.30091e-163	0
-2.33393e-163	-7.10151e-164	-8.09826e-163	-3.13568e-163	-6.15475e-164	-6.23559e-163	-1.24994e-162	-4.69789e-163	-3.33076e-163	-6.65482e-163	5.05979e-163	1.63948e-163	2.28636e-163	-6.89063e-163	-7.04128e-164	-4.36255e-163	-1.06312e-162	-1.01045e-163	2.82114e-163	-2.14132e-163	-1.19839e-162	4.55616e-164	1.1661e-162	3.00313e-164	1.20111e-164	-7.83797e-163	6.23614e-163	-1.23104e-164	-8.37779e-164	-3.30091e-163	0
-2.33393e-163	-7.10151e-164	-8.09826e-163	-3.13568e-163	-6.15475e-164	-6.23559e-163	-1.24994e-162	-4.69789e-163	-3.33076e-163	-6.65482e-163	5.05979e-163	1.63948e-163	2.28636e-163	-6.89063e-163	-7.04128e-164	-4.36255e-163	-1.06312e-162	-1.01045e-163	2.82114e-163	-2.14132e-163	-1.19839e-162	4.55616e-164	1.1661e-162	3.00313e-164	1.20111e-164	-7.83797e-163	6.23614e-163	-1.23104e-164	-8.37779e-164	-3.30091e-163	0
-2.33393e-163	-7.10151e-164	-8.09826e-163	-3.13568e-163	-6.15475e-164	-6.23559e-163	-1.24994e-162	-4.69789e-163	-3.33076e-163	-6.65482e-163	5.05979e-163	1.63948e-163	2.28636e-163	-6.89063e-163	-7.04128e-164	-4.36255e-163	-1.06312e-162	-1.01045e-163	2.82114e-163	-2.14132e-163	-1.19839e-162	4.55616e-164	1.1661e-162	3.00313e-164	1.20111e-164	-7.83797e-163	6.23614e-163	-1.23104e-164	-8.37779e-164	-3.30091e-163	0
-2.33393e-163	-7.10151e-164	-8.09826e-163	-3.13568e-163	-6.15475e-164	-6.23559e-163	-1.24994e-162	-4.69789e-163	-3.33076e-163	-6.65482e-163	5.05979e-163	1.63948e-163	2.28636e-163	-6.89063e-163	-7.04128e-164	-4.36255e-163	-1.06312e-162	-1.01045e-163	2.82114e-163	-2.14132e-163	-1.19839e-162	4.55616e-164	1.1661e-162	3.00313e-164	1.20111e-164	-7.83797e-163	6.23614e-163	-1.23104e-164	-8.37779e-164	-3.30091e-163	0
-2.33393e-163	-7.10151e-164	-8.09826e-163	-3.13568e-163	-6.15475e-164	-6.23559e-163	-1.24994e-162	-4.69789e-163	-3.33076e-163	-6.65482e-163	5.05979e-163	1.63948e-163	2.28636e-163	-6.89063e-163	-7.04128e-164	-4.36255e-163	-1.06312e-162	-1.01045e-163	2.82114e-163	-2.14132e-163	-1.19839e-162	4.55616e-164	1.1661e-162	3.00313e-164	1.20111e-164	-7.83797e-163	6.23614e-163	-1.23104e-164	-8.37779e-164	-3.30091e-163	0
-2.33393e-163	-7.10151e-164	-8.09826e-163	-3.13568e-163	-6.15475e-164	-6.23559e-163	-1.24994e-162	-4.69789e-163	-3.33076e-163	-6.65482e-163	5.05979e-163	1.63948e-163	2.28636e-163	-6.89063e-163	-7.04128e-164	-4.36255e-163	-1.06312e-162	-1.01045e-163	2.82114e-163	-2.14132e-163	-1.19839e-162	4.55616e-164	1.1661e-162	3.00313e-164	1.20111e-164	-7.83797e-163	6.23614e-163	-1.23104e-164	-8.37779e-164	-3.30091e-163	0
-2.33393e-163	-7.10151e-164	-8.09826e-163	-3.13568e-163	-6.15475e-164	-6.23559e-163	-1.24994e-162	-4.69789e-163	-3.33076e-163	-6.65482e-163	5.05979e-163	1.63948e-163	2.28636e-163	-6.89063e-163	-7.04128e-164	-4.36255e-163	-1.06312e-162	-1.01045e-163	2.82114e-163	-2.14132e-163	-1.19839e-162	4.55616e-164	1.1661e-162	3.00313e-164	1.20111e-164	-7.83797e-163	6.23614e-163	-1.23104e-164	-8.37779e-164	-3.30091e-163	0
-2.33393e-163	-7.10151e-164	-8.09826e-163	-3.13568e-163	-6.15475e-164	-6.23559e-163	-1.24994e-162	-4.69789e-163	-3.33076e-163	-6.65482e-163	5.05979e-163	1.63948e-163	2.28636e-163	-6.89063e-163	-7.04128e-164	-4.36255e-163	-1.06312e-162	-1.01045e-163	2.82114e-163	-2.14132e-163	-1.19839e-162	4.55616e-164	1.1661e-162	3.00313e-164	1.20111e-164	-7.83797e-163	6.23614e-163	-1.23104e-164	-8.37779e-164	-3.30091e-163	0
-2.33393e-163	-7.10151e-164	-8.09826e-163	-3.13568e-163	-6.15475e-164	-6.23559e-163	-1.24994e-162	-4.69789e-163	-3.33076e-163	-6.65482e-163	5.05979e-163	1.63948e-163	2.28636e-163	-6.89063e-163	-7.04128e-164	-4.36255e-163	-1.06312e-162	-1.01045e-163	2.82114e-163	-2.14132e-163	-1.19839e-162	4.55616e-164	1.1661e-162	3.00313e-164	1.20111e-164	-7.83797e-163	6.23614e-163	-1.23104e-164	-8.37779e-164	-3.30091e-163	0
-2.33393e-163	-7.10151e-164	-8.09826e-163	-3.13568e-163	-6.15475e-164	-6.23559e-163	-1.24994e-162	-4.69789e-163	-3.33076e-163	-6.65482e-163	5.05979e-163	1.63948e-163	2.28636e-163	-6.89063e-163	-7.04128e-164	-4.36255e-163	-1.06312e-162	-1.01045e-163	2.82114e-163	-2.14132e-163	-1.19839e-162	4.55616e-164	1.1661e-162	3.00313e-164	1.20111e-164	-7.83797e-163	6.23614e-163	-1.23104e-164	-8.37779e-164	-3.30091e-163	0
-2.33393e-163	-7.10151e-164	-8.09826e-163	-3.13568e-163	-6.15475e-164	-6.23559e-163	-1.24994e-162	-4.69789e-163	-3.33076e-163	-6.65482e-163	5.05979e-163	1.63948e-163	2.28636e-163	-6.89063e-163	-7.04128e-164	-4.36255e-163	-1.06312e-162	-1.01045e-163	2.82114e-163	-2.14132e-163	-1.19839e-162	4.55616e-164	1.1661e-162	3.00313e-164	1.20111e-164	-7.83797e-163	6.23614e-163	-1.23104e-164	-8.37779e-164	-3.30091e-163	0
-2.33393e-163	-7.10151e-164	-8.09826e-163	-3.13568e-163	-6.15475e-164	-6.23559e-163	-1.24994e-162	-4.69789e-163	-3.33076e-163	-6.65482e-163	5.05979e-163	1.63948e-163	2.28636e-163	-6.89063e-163	-7.04128e-164	-4.36255e-163	-1.06312e-162	-1.01045e-163	2.82114e-163	-2.14132e-163	-1.19839e-162	4.55616e-164	1.1661e-162	3.00313e-164	1.20111e-164	-7.83797e-163	6.23614e-163	-1.23104e-164	-8.37779e-164	-3.30091e-163	0
-2.33393e-163	-7.10151e-164	-8.09826e-163	-3.13568e-163	-6.15475e-164	-6.23559e-163	-1.24994e-162	-4.69789e-163	-3.33076e-163	-6.65482e-163	5.05979e-163	1.63948e-163	2.28636e-163	-6.89063e-163	-7.04128e-164	-4.36255e-163	-1.06312e-162	-1.01045e-163	2.82114e-163	-2.14132e-163	-1.19839e-162	4.55616e-164	1.1661e-162	3.00313e-164	1.20111e-164	-7.83797e-163	6.23614e-163	-1.23104e-164	-8.37779e-164	-3.30091e-163	0
-2.33393e-163	-7.10151e-164	-8.09826e-163	-3.13568e-163	-6.15475e-164	-6.23559e-163	-1.24994e-162	-4.69789e-163	-3.33076e-163	-6.65482e-163	5.05979e-163	1.63948e-163	2.28636e-163	-6.89063e-163	-7.04128e-164	-4.36255e-163	-1.06312e-162	-1.01045e-163	2.82114e-163	-2.14132e-163	-1.19839e-162	4.55616e-164	1.1661e-162	3.00313e-164	1.20111e-164	-7.83797e-163	6.23614e-163	-1.23104e-164	-8.37779e-164	-3.30091e-163	0
-2.33393e-163	-7.10151e-164	-8.09826e-163	-3.13568e-163	-6.15475e-164	-6.23559e-163	-1.24994e-162	-4.69789e-163	-3.33076e-163	-6.65482e-163	5.05979e-163	1.63948e-163	2.28636e-163	-6.89063e-163	-7.04128e-164	-4.36255e-163	-1.06312e-162	-1.01045e-163	2.82114e-163	-2.14132e-163	-1.19839e-162	4.55616e-164	1.1661e-162	3.00313e-164	1.20111e-164	-7.83797e-163	6.23614e-163	-1.23104e-164	-8.37779e-164	-3.30091e-163	0
-2.33393e-163	-7.10151e-164	-8.09826e-163	-3.13568e-163	-6.15475e-164	-6.23559e-163	-1.24994e-162	-4.69789e-163	-3.33076e-163	-6.65482e-163	5.05979e-163	1.63948e-163	2.28636e-163	-6.89063e-163	-7.04128e-164	-4.36255e-163	-1.06312e-162	-1.01045e-163	2.82114e-163	-2.14132e-163	-1.19839e-162	4.55616e-164	1.1661e-162	3.00313e-164	1.20111e-164	-7.83797e-163	6.23614e-163	-1.23104e-164	-8.37779e-164	-3.30091e-163	0
-2.33393e-163	-7.10151e-164	-8.09826e-163	-3.13568e-163	-6.15475e-164	-6.23559e-163	-1.24994e-162	-4.69789e-163	-3.33076e-163	-6.65482e-163	5.05979e-163	1.63948e-163	2.28636e-163	-6.89063e-163	-7.04128e-164	-4.36255e-163	-1.06312e-162	-1.01045e-163	2.82114e-163	-2.14132e-163	-1.19839e-162	4.55616e-164	1.1661e-162	3.00313e-164	1.20111e-164	-7.83797e-163	6.23614e-163	-1.23104e-164	-8.37779e-164	-3.30091e-163	0
-2.33393e-163	-7.10151e-164	-8.09826e-163	-3.13568e-163	-6.15475e-164	-6.23559e-163	-1.24994e-162	-4.69789e-163	-3.33076e-163	-6.65482e-163	5.05979e-163	1.63948e-163	2.28636e-163	-6.89063e-163	-7.04128e-164	-4.36255e-163	-1.06312e-162	-1.01045e-163	2.82114e-163	-2.14132e-163	-1.19839e-162	4.55616e-164	1.1661e-162	3.00313e-164	1.20111e-164	-7.83797e-163	6.23614e-163	-1.23104e-164	-8.37779e-164	-3.30091e-163	0
-2.33393e-163	-7.10151e-164	-8.09826e-163	-3.13568e-163	-6.15475e-164	-6.23559e-163	-1.24994e-162	-4.69789e-163	-3.33076e-163	-6.65482e-163	5.05979e-163	1.63948e-163	2.28636e-163	-6.89063e-163	-7.04128e-164	-4.36255e-163	-1.06312e-162	-1.01045e-163	2.82114e-163	-2.14132e-163	-1.19839e-162	4.55616e-164	1.1661e-162	3.00313e-164	1.20111e-164	-7.83797e-163	6.23614e-163	-1.23104e-164	-8.37779e-164	-3.30091e-163	0
-2.33393e-163	-7.10151e-164	-8.09826e-163	-3.13568e-163	-6.15475e-164	-6.23559e-163	-1.24994e-162	-4.69789e-163	-3.33076e-163	-6.65482e-163	5.05979e-163	1.63948e-163	2.28636e-163	-6.89063e-163	-7.04128e-164	-4.36255e-163	-1.06312e-162	-1.01045e-163	2.82114e-163	-2.14132e-163	-1.19839e-162	4.55616e-164	1.1661e-162	3.00313e-164	1.20111e-164	-7.83797e-163	6.23614e-163	-1.23104e-164	-8.37779e-164	-3.30091e-163	0
-2.33393e-163	-7.10151e-164	-8.09826e-163	-3.13568e-163	-6.15475e-164	-6.23559e-163	-1.24994e-162	-4.69789e-163	-3.33076e-163	-6.65482e-163	5.05979e-163	1.63948e-163	2.28636e-163	-6.89063e-163	-7.04128e-164	-4.36255e-163	-1.06312e-162	-1.01045e-163	2.82114e-163	-2.14132e-163	-1.19839e-162	4.55616e-164	1.1661e-162	3.00313e-164	1.20111e-164	-7.83797e-163	6.23614e-163	-1.23104e-164	-8.37779e-164	-3.30091e-163	0
-2.33393e-163	-7.10151e-164	-8.09826e-163	-3.13568e-163	-6.15475e-164	-6.23559e-163	-1.24994e-162	-4.69789e-163	-3.33076e-163	-6.65482e-163	5.05979e-163	1.63948e-163	2.28636e-163	-6.89063e-163	-7.04128e-164	-4.36255e-163	-1.06312e-162	-1.01045e-163	2.82114e-163	-2.14132e-163	-1.19839e-162	4.55616e-164	1.1661e-162	3.00313e-164	1.20111e-164	-7.83797e-163	6.23614e-163	-1.23104e-164	-8.37779e-164	-3.30091e-163	0
-2.33393e-163	-7.10151e-164	-8.09826e-163	-3.13568e-163	-6.15475e-164	-6.23559e-163	-1.24994e-162	-4.69789e-163	-3.33076e-163	-6.65482e-163	5.05979e-163	1.63948e-163	2.28636e-163	-6.89063e-163	-7.04128e-164	-4.36255e-163	-1.06312e-162	-1.01045e-163	2.82114e-163	-2.14132e-163	-1.19839e-162	4.55616e-164	1.1661e-162	3.00313e-164	1.20111e-164	-7.83797e-163	6.23614e-163	-1.23104e-164	-8.37779e-164	-3.30091e-163	0
-2.33393e-163	-7.10151e-164	-8.09826e-163	-3.13568e-163	-6.15475e-164	-6.23559e-163	-1.24994e-162	-4.69789e-163	-3.33076e-163	-6.65482e-163	5.05979e-163	1.63948e-163	2.28636e-163	-6.89063e-163	-7.04128e-164	-4.36255e-163	-1.06312e-162	-1.01045e-163	2.82114e-163	-2.14132e-163	-1.19839e-162	4.55616e-164	1.1661e-162	3.00313e-164	1.20111e-164	-7.83797e-163	6.23614e-163	-1.23104e-164	-8.37779e-164	-3.30091e-163	0
-2.33393e-163	-7.10151e-164	-8.09826e-163	-3.13568e-163	-6.15475e-164	-6.23559e-163	-1.24994e-162	-4.69789e-163	-3.33076e-163	-6.65482e-163	5.05979e-163	1.63948e-163	2.28636e-163	-6.89063e-163	-7.04128e-164	-4.36255e-163	-1.06312e-162	-1.01045e-163	2.82114e-163	-2.14132e-163	-1.19839e-162	4.55616e-164	1.1661e-162	3.00313e-164	1.20111e-164	-7.83797e-163	6.23614e-163	-1.23104e-164	-8.37779e-164	-3.30091e-163	0
-2.33393e-163	-7.10151e-164	-8.09826e-163	-3.13568e-163	-6.15475e-164	-6.23559e-163	-1.24994e-162	-4.69789e-163	-3.33076e-163	-6.65482e-163	5.05979e-163	1.63948e-163	2.28636e-163	-6.89063e-163	-7.04128e-164	-4.36255e-163	-1.06312e-162	-1.01045e-163	2.82114e-163	-2.14132e-163	-1.19839e-162	4.55616e-164	1.1661e-162	3.00313e-164	1.20111e-164	-7.83797e-163	6.23614e-163	-1.23104e-164	-8.37779e-164	-3.30091e-163	0
-2.33393e-163	-7.10151e-164	-8.09826e-163	-3.13568e-163	-6.15475e-164	-6.23559e-163	-1.24994e-162	-4.69789e-163	-3.33076e-163	-6.65482e-163	5.05979e-163	1.63948e-163	2.28636e-163	-6.89063e-163	-7.04128e-164	-4.36255e-163	-1.06312e-162	-1.01045e-163	2.82114e-163	-2.14132e-163	-1.19839e-162	4.55616e-164	1.1661e-162	3.00313e-164	1.20111e-164	-7.83797e-163	6.23614e-163	-1.23104e-164	-8.37779e-164	-3.30091e-163	0
-2.33393e-163	-7.10151e-164	-8.09826e-163	-3.13568e-163	-6.15475e-164	-6.23559e-163	-1.24994e-162	-4.69789e-163	-3.33076e-163	-6.65482e-163	5.05979e-163	1.63948e-163	2.28636e-163	-6.89063e-163	-7.04128e-164	-4.36255e-163	-1.06312e-162	-1.01045e-163	2.82114e-163	-2.14132e-163	-1.19839e-162	4.55616e-164	1.1661e-162	3.00313e-164	1.20111e-164	-7.83797e-163	6.23614e-163	-1.23104e-164	-8.37779e-164	-3.30091e-163	0
-2.33393e-163	-7.10151e-164	-8.09826e-163	-3.13568e-163	-6.15475e-164	-6.23559e-163	-1.24994e-162	-4.69789e-163	-3.33076e-163	-6.65482e-163	5.05979e-163	1.63948e-163	2.28636e-163	-6.89063e-163	-7.04128e-164	-4.36255e-163	-1.06312e-162	-1.01045e-163	2.82114e-163	-2.14132e-163	-1.19839e-162	4.55616e-164	1.1661e-162	3.00313e-164	1.20111e-164	-7.83797e-163	6.23614e-163	-1.23104e-164	-8.37779e-164	-3.30091e-163	0
-2.33393e-163	-7.10151e-164	-8.09826e-163	-3.13568e-163	-6.15475e-164	-6.23559e-163	-1.24994e-162	-4.69789e-163	-3.33076e-163	-6.65482e-163	5.05979e-163	1.63948e-163	2.28636e-163	-6.89063e-163	-7.04128e-164	-4.36255e-163	-1.06312e-162	-1.01045e-163	2.82114e-163	-2.14132e-163	-1.19839e-162	4.55616e-164	1.1661e-162	3.00313e-164	1.20111e-164	-7.83797e-163	6.23614e-163	-1.23104e-164	-8.37779e-164	-3.30091e-163	0
-2.33393e-163	-7.10151e-164	-8.09826e-163	-3.13568e-163	-6.15475e-164	-6.23559e-163	-1.24994e-162	-4.69789e-163	-3.33076e-163	-6.65482e-163	5.05979e-163	1.63948e-163	2.28636e-163	-6.89063e-163	-7.04128e-164	-4.36255e-163	-1.06312e-162	-1.01045e-163	2.82114e-163	-2.14132e-163	-1.19839e-162	4.55616e-164	1.1661e-162	3.00313e-164	1.20111e-164	-7.83797e-163	6.23614e-163	-1.23104e-164	-8.37779e-164	-3.30091e-163	0
-2.33393e-163	-7.10151e-164	-8.09826e-163	-3.13568e-163	-6.15475e-164	-6.23559e-163	-1.24994e-162	-4.69789e-163	-3.33076e-163	-6.65482e-163	5.05979e-163	1.63948e-163	2.28636e-163	-6.89063e-163	-7.04128e-164	-4.36255e-163	-1.06312e-162	-1.01045e-163	2.82114e-163	-2.14132e-163	-1.19839e-162	4.55616e-164	1.1661e-162	3.00313e-164	1.20111e-164	-7.83797e-163	6.23614e-163	-1.23104e-164	-8.37779e-164	-3.30091e-163	0
-2.33393e-163	-7.10151e-164	-8.09826e-163	-3.13568e-163	-6.15475e-164	-6.23559e-163	-1.24994e-162	-4.69789e-163	-3.33076e-163	-6.65482e-163	5.05979e-163	1.63948e-163	2.28636e-163	-6.89063e-163	-7.04128e-164	-4.36255e-163	-1.06312e-162	-1.01045e-163	2.82114e-163	-2.14132e-163	-1.19839e-162	4.55616e-164	1.1661e-162	3.00313e-164	1.20111e-164	-7.83797e-163	6.23614e-163	-1.23104e-164	-8.37779e-164	-3.30091e-163	0
-2.33393e-163	-7.10151e-164	-8.09826e-163	-3.13568e-163	-6.15475e-164	-6.23559e-163	-1.24994e-162	-4.69789e-163	-3.33076e-163	-6.65482e-163	5.05979e-163	1.63948e-163	2.28636e-163	-6.89063e-163	-7.04128e-164	-4.36255e-163	-1.06312e-162	-1.01045e-163	2.82114e-163	-2.14132e-163	-1.19839e-162	4.55616e-164	1.1661e-162	3.00313e-164	1.20111e-164	-7.83797e-163	6.23614e-163	-1.23104e-164	-8.37779e-164	-3.30091e-163	0
-2.33393e-163	-7.10151e-164	-8.09826e-163	-3.13568e-163	-6.15475e-164	-6.23559e-163	-1.24994e-162	-4.69789e-163	-3.33076e-163	-6.65482e-163	5.05979e-163	1.63948e-163	2.28636e-163	-6.89063e-163	-7.04128e-164	-4.36255e-163	-1.06312e-162	-1.01045e-163	2.82114e-163	-2.14132e-163	-1.19839e-162	4.55616e-164	1.1661e-162	3.00313e-164	1.20111e-164	-7.83797e-163	6.23614e-163	-1.23104e-164	-8.37779e-164	-3.30091e-163	0
-2.33393e-163	-7.10151e-164	-8.09826e-163	-3.13568e-163	-6.15475e-164	-6.23559e-163	-1.24994e-162	-4.69789e-163	-3.33076e-163	-6.65482e-163	5.05979e-163	1.63948e-163	2.28636e-163	-6.89063e-163	-7.04128e-164	-4.36255e-163	-1.06312e-162	-1.01045e-163	2.82114e-163	-2.14132e-163	-1.19839e-162	4.55616e-164	1.1661e-162	3.00313e-164	1.20111e-164	-7.83797e-163	6.23614e-163	-1.23104e-164	-8.37779e-164	-3.30091e-163	0
-2.33393e-163	-7.10151e-164	-8.09826e-163	-3.13568e-163	-6.15475e-164	-6.23559e-163	-1.24994e-162	-4.69789e-163	-3.33076e-163	-6.65482e-163	5.05979e-163	1.63948e-163	2.28636e-163	-6.89063e-163	-7.04128e-164	-4.36255e-163	-1.06312e-162	-1.01045e-163	2.82114e-163	-2.14132e-163	-1.19839e-162	4.55616e-164	1.1661e-162	3.00313e-164	1.20111e-164	-7.83797e-163	6.23614e-163	-1.23104e-164	-8.37779e-164	-3.30091e-163	0
-2.33393e-163	-7.10151e-164	-8.09826e-163	-3.13568e-163	-6.15475e-164	-6.23559e-163	-1.24994e-162	-4.69789e-163	-3.33076e-163	-6.65482e-163	5.05979e-163	1.63948e-163	2.28636e-163	-6.89063e-163	-7.04128e-164	-4.36255e-163	-1.06312e-162	-1.01045e-163	2.82114e-163	-2.14132e-163	-1.19839e-162	4.55616e-164	1.1661e-162	3.00313e-164	1.20111e-164	-7.83797e-163	6.23614e-163	-1.23104e-164	-8.37779e-164	-3.30091e-163	0
-2.33393e-163	-7.10151e-164	-8.09826e-163	-3.13568e-163	-6.15475e-164	-6.23559e-163	-1.24994e-162	-4.69789e-163	-3.33076e-163	-6.65482e-163	5.05979e-163	1.63948e-163	2.28636e-163	-6.89063e-163	-7.04128e-164	-4.36255e-163	-1.06312e-162	-1.01045e-163	2.82114e-163	-2.14132e-163	-1.19839e-162	4.55616e-164	1.1661e-162	3.00313e-164	1.20111e-164	-7.83797e-163	6.23614e-163	-1.23104e-164	-8.37779e-164	-3.30091e-163	0
-2.33393e-163	-7.10151e-164	-8.09826e-163	-3.13568e-163	-6.15475e-164	-6.23559e-163	-1.24994e-162	-4.69789e-163	-3.33076e-163	-6.65482e-163	5.05979e-163	1.63948e-163	2.28636e-163	-6.89063e-163	-7.04128e-164	-4.36255e-163	-1.06312e-162	-1.01045e-163	2.82114e-163	-2.14132e-163	-1.19839e-162	4.55616e-164	1.1661e-162	3.00313e-164	1.20111e-164	-7.83797e-163	6.23614e-163	-1.23104e-164	-8.37779e-164	-3.30091e-163	0
-2.33393e-163	-7.10151e-164	-8.09826e-163	-3.13568e-163	-6.15475e-164	-6.23559e-163	-1.24994e-162	-4.69789e-163	-3.33076e-163	-6.65482e-163	5.05979e-163	1.63948e-163	2.28636e-163	-6.89063e-163	-7.04128e-164	-4.36255e-163	-1.06312e-162	-1.01045e-163	2.82114e-163	-2.14132e-163	-1.19839e-162	4.55616e-164	1.1661e-162	3.00313e-164	1.20111e-164	-7.83797e-163	6.23614e-163	-1.23104e-164	-8.37779e-164	-3.30091e-163	0
-2.33393e-163	-7.10151e-164	-8.09826e-163	-3.13568e-163	-6.15475e-164	-6.23559e-163	-1.24994e-162	-4.69789e-163	-3.33076e-163	-6.65482e-163	5.05979e-163	1.63948e-163	2.28636e-163	-6.89063e-163	-7.04128e-164	-4.36255e-163	-1.06312e-162	-1.01045e-163	2.82114e-163	-2.14132e-163	-1.19839e-162	4.55616e-164	1.1661e-162	3.00313e-164	1.20111e-164	-7.83797e-163	6.23614e-163	-1.23104e-164	-8.37779e-164	-3.30091e-163	0
-2.33393e-163	-7.10151e-164	-8.09826e-163	-3.13568e-163	-6.15475e-164	-6.23559e-163	-1.24994e-162	-4.69789e-163	-3.33076e-163	-6.65482e-163	5.05979e-163	1.63948e-163	2.28636e-163	-6.89063e-163	-7.04128e-164	-4.36255e-163	-1.06312e-162	-1.01045e-163	2.82114e-163	-2.14132e-163	-1.19839e-162	4.55616e-164	1.1661e-162	3.00313e-164	1.20111e-164	-7.83797e-163	6.23614e-163	-1.23104e-164	-8.37779e-164	-3.30091e-163	0
-2.33393e-163	-7.10151e-164	-8.09826e-163	-3.13568e-163	-6.15475e-164	-6.23559e-163	-1.24994e-162	-4.69789e-163	-3.33076e-163	-6.65482e-163	5.05979e-163	1.63948e-163	2.28636e-163	-6.89063e-163	-7.04128e-164	-4.36255e-163	-1.06312e-162	-1.01045e-163	2.82114e-163	-2.14132e-163	-1.19839e-162	4.55616e-164	1.1661e-162	3.00313e-164	1.20111e-164	-7.83797e-163	6.23614e-163	-1.23104e-164	-8.37779e-164	-3.30091e-163	0
-2.33393e-163	-7.10151e-164	-8.09826e-163	-3.13568e-163	-6.15475e-164	-6.23559e-163	-1.24994e-162	-4.69789e-163	-3.33076e-163	-6.65482e-163	5.05979e-163	1.63948e-163	2.28636e-163	-6.89063e-163	-7.04128e-164	-4.36255e-163	-1.06312e-162	-1.01045e-163	2.82114e-163	-2.14132e-163	-1.19839e-162	4.55616e-164	1.1661e-162	3.00313e-164	1.20111e-164	-7.83797e-163	6.23614e-163	-1.23104e-164	-8.37779e-164	-3.30091e-163	0
-2.33393e-163	-7.10151e-164	-8.09826e-163	-3.13568e-163	-6.15475e-164	-6.23559e-163	-1.24994e-162	-4.69789e-163	-3.33076e-163	-6.65482e-163	5.05979e-163	1.63948e-163	2.28636e-163	-6.89063e-163	-7.04128e-164	-4.36255e-163	-1.06312e-162	-1.01045e-163	2.82114e-163	-2.14132e-163	-1.19839e-162	4.55616e-164	1.1661e-162	3.00313e-164	1.20111e-164	-7.83797e-163	6.23614e-163	-1.23104e-164	-8.37779e-164	-3.30091e-163	0
-2.33393e-163	-7.10151e-164	-8.09826e-163	-3.13568e-163	-6.15475e-164	-6.23559e-163	-1.24994e-162	-4.69789e-163	-3.33076e-163	-6.65482e-163	5.05979e-163	1.63948e-163	2.28636e-163	-6.89063e-163	-7.04128e-164	-4.36255e-163	-1.06312e-162	-1.01045e-163	2.82114e-163	-2.14132e-163	-1.19839e-162	4.55616e-164	1.1661e-162	3.00313e-164	1.20111e-164	-7.83797e-163	6.23614e-163	-1.23104e-164	-8.37779e-164	-3.30091e-163	0
-2.33393e-163	-7.10151e-164	-8.09826e-163	-3.13568e-163	-6.15475e-164	-6.23559e-163	-1.24994e-162	-4.69789e-163	-3.33076e-163	-6.65482e-163	5.05979e-163	1.63948e-163	2.28636e-163	-6.89063e-163	-7.04128e-164	-4.36255e-163	-1.06312e-162	-1.01045e-163	2.82114e-163	-2.14132e-163	-1.19839e-162	4.55616e-164	1.1661e-162	3.00313e-164	1.20111e-164	-7.83797e-163	6.23614e-163	-1.23104e-164	-8.37779e-164	-3.30091e-163	0
-2.33393e-163	-7.10151e-164	-8.09826e-163	-3.13568e-163	-6.15475e-164	-6.23559e-163	-1.24994e-162	-4.69789e-163	-3.33076e-163	-6.65482e-163	5.05979e-163	1.63948e-163	2.28636e-163	-6.89063e-163	-7.04128e-164	-4.36255e-163	-1.06312e-162	-1.01045e-163	2.82114e-163	-2.14132e-163	-1.19839e-162	4.55616e-164	1.1661e-162	3.00313e-164	1.20111e-164	-7.83797e-163	6.23614e-163	-1.23104e-164	-8.37779e-164	-3.30091e-163	0
-2.33393e-163	-7.10151e-164	-8.09826e-163	-3.13568e-163	-6.15475e-164	-6.23559e-163	-1.24994e-162	-4.69789e-163	-3.33076e-163	-6.65482e-163	5.05979e-163	1.63948e-163	2.28636e-163	-6.89063e-163	-7.04128e-164	-4.36255e-163	-1.06312e-162	-1.01045e-163	2.82114e-163	-2.14132e-163	-1.19839e-162	4.55616e-164	1.1661e-162	3.00313e-164	1.20111e-164	-7.83797e-163	6.23614e-163	-1.23104e-164	-8.37779e-164	-3.30091e-163	0
-2.33393e-163	-7.10151e-164	-8.09826e-163	-3.13568e-163	-6.15475e-164	-6.23559e-163	-1.24994e-162	-4.69789e-163	-3.33076e-163	-6.65482e-163	5.05979e-163	1.63948e-163	2.28636e-163	-6.89063e-163	-7.04128e-164	-4.36255e-163	-1.06312e-162	-1.01045e-163	2.82114e-163	-2.14132e-163	-1.19839e-162	4.55616e-164	1.1661e-162	3.00313e-164	1.20111e-164	-7.83797e-163	6.23614e-163	-1.23104e-164	-8.37779e-164	-3.30091e-163	0
-2.33393e-163	-7.10151e-164	-8.09826e-163	-3.13568e-163	-6.15475e-164	-6.23559e-163	-1.24994e-162	-4.69789e-163	-3.33076e-163	-6.65482e-163	5.05979e-163	1.63948e-163	2.28636e-163	-6.89063e-163	-7.04128e-164	-4.36255e-163	-1.06312e-162	-1.01045e-163	2.82114e-163	-2.14132e-163	-1.19839e-162	4.55616e-164	1.1661e-162	3.00313e-164	1.20111e-164	-7.83797e-163	6.23614e-163	-1.23104e-164	-8.37779e-164	-3.30091e-163	0
-2.33393e-163	-7.10151e-164	-8.09826e-163	-3.13568e-163	-6.15475e-164	-6.23559e-163	-1.24994e-162	-4.69789e-163	-3.33076e-163	-6.65482e-163	5.05979e-163	1.63948e-163	2.28636e-163	-6.89063e-163	-7.04128e-164	-4.36255e-163	-1.06312e-162	-1.01045e-163	2.82114e-163	-2.14132e-163	-1.19839e-162	4.55616e-164	1.1661e-162	3.00313e-164	1.20111e-164	-7.83797e-163	6.23614e-163	-1.23104e-164	-8.37779e-164	-3.30091e-163	0
-2.33393e-163	-7.10151e-164	-8.09826e-163	-3.13568e-163	-6.15475e-164	-6.23559e-163	-1.24994e-162	-4.69789e-163	-3.33076e-163	-6.65482e-163	5.05979e-163	1.63948e-163	2.28636e-163	-6.89063e-163	-7.04128e-164	-4.36255e-163	-1.06312e-162	-1.01045e-163	2.82114e-163	-2.14132e-163	-1.19839e-162	4.55616e-164	1.1661e-162	3.00313e-164	1.20111e-164	-7.83797e-163	6.23614e-163	-1.23104e-164	-8.37779e-164	-3.30091e-163	0
-2.33393e-163	-7.10151e-164	-8.09826e-163	-3.13568e-163	-6.15475e-164	-6.23559e-163	-1.24994e-162	-4.69789e-163	-3.33076e-163	-6.65482e-163	5.05979e-163	1.63948e-163	2.28636e-163	-6.89063e-163	-7.04128e-164	-4.36255e-163	-1.06312e-162	-1.01045e-163	2.82114e-163	-2.14132e-163	-1.19839e-162	4.55616e-164	1.1661e-162	3.00313e-164	1.20111e-164	-7.83797e-163	6.23614e-163	-1.23104e-164	-8.37779e-164	-3.30091e-163	0
-2.33393e-163	-7.10151e-164	-8.09826e-163	-3.13568e-163	-6.15475e-164	-6.23559e-163	-1.24994e-162	-4.69789e-163	-3.33076e-163	-6.65482e-163	5.05979e-163	1.63948e-163	2.28636e-163	-6.89063e-163	-7.04128e-164	-4.36255e-163	-1.06312e-162	-1.01045e-163	2.82114e-163	-2.14132e-163	-1.19839e-162	4.55616e-164	1.1661e-162	3.00313e-164	1.20111e-164	-7.83797e-163	6.23614e-163	-1.23104e-164	-8.37779e-164	-3.30091e-163	0
-2.33393e-163	-7.10151e-164	-8.09826e-163	-3.13568e-163	-6.15475e-164	-6.23559e-163	-1.24994e-162	-4.69789e-163	-3.33076e-163	-6.65482e-163	5.05979e-163	1.63948e-163	2.28636e-163	-6.89063e-163	-7.04128e-164	-4.36255e-163	-1.06312e-162	-1.01045e-163	2.82114e-163	-2.14132e-163	-1.19839e-162	4.55616e-164	1.1661e-162	3.00313e-164	1.20111e-164	-7.83797e-163	6.23614e-163	-1.23104e-164	-8.37779e-164	-3.30091e-163	0
-2.33393e-163	-7.10151e-164	-8.09826e-163	-3.13568e-163	-6.15475e-164	-6.23559e-163	-1.24994e-162	-4.69789e-163	-3.33076e-163	-6.65482e-163	5.05979e-163	1.63948e-163	2.28636e-163	-6.89063e-163	-7.04128e-164	-4.36255e-163	-1.06312e-162	-1.01045e-163	2.82114e-163	-2.14132e-163	-1.19839e-162	4.55616e-164	1.1661e-162	3.00313e-164	1.20111e-164	-7.83797e-163	6.23614e-163	-1.23104e-164	-8.37779e-164	-3.30091e-163	0
-2.33393e-163	-7.10151e-164	-8.09826e-163	-3.13568e-163	-6.15475e-164	-6.23559e-163	-1.24994e-162	-4.69789e-163	-3.33076e-163	-6.65482e-163	5.05979e-163	1.63948e-163	2.28636e-163	-6.89063e-163	-7.04128e-164	-4.36255e-163	-1.06312e-162	-1.01045e-163	2.82114e-163	-2.14132e-163	-1.19839e-162	4.55616e-164	1.1661e-162	3.00313e-164	1.20111e-164	-7.83797e-163	6.23614e-163	-1.23104e-164	-8.37779e-164	-3.30091e-163	0
-2.33393e-163	-7.10151e-164	-8.09826e-163	-3.13568e-163	-6.15475e-164	-6.23559e-163	-1.24994e-162	-4.69789e-163	-3.33076e-163	-6.65482e-163	5.05979e-163	1.63948e-163	2.28636e-163	-6.89063e-163	-7.04128e-164	-4.36255e-163	-1.06312e-162	-1.01045e-163	2.82114e-163	-2.14132e-163	-1.19839e-162	4.55616e-164	1.1661e-162	3.00313e-164	1.20111e-164	-7.83797e-163	6.23614e-163	-1.23104e-164	-8.37779e-164	-3.30091e-163	0
-2.33393e-163	-7.10151e-164	-8.09826e-163	-3.13568e-163	-6.15475e-164	-6.23559e-163	-1.24994e-162	-4.69789e-163	-3.33076e-163	-6.65482e-163	5.05979e-163	1.63948e-163	2.28636e-163	-6.89063e-163	-7.04128e-164	-4.36255e-163	-1.06312e-162	-1.01045e-163	2.82114e-163	-2.14132e-163	-1.19839e-162	4.55616e-164	1.1661e-162	3.00313e-164	1.20111e-164	-7.83797e-163	6.23614e-163	-1.23104e-164	-8.37779e-164	-3.30091e-163	0
-2.33393e-163	-7.10151e-164	-8.09826e-163	-3.13568e-163	-6.15475e-164	-6.23559e-163	-1.24994e-162	-4.69789e-163	-3.33076e-163	-6.65482e-163	5.05979e-163	1.63948e-163	2.28636e-163	-6.89063e-163	-7.04128e-164	-4.36255e-163	-1.06312e-162	-1.01045e-163	2.82114e-163	-2.14132e-163	-1.19839e-162	4.55616e-164	1.1661e-162	3.00313e-164	1.20111e-164	-7.83797e-163	6.23614e-163	-1.23104e-164	-8.37779e-164	-3.30091e-163	0
-2.33393e-163	-7.10151e-164	-8.09826e-163	-3.13568e-163	-6.15475e-164	-6.23559e-163	-1.24994e-162	-4.69789e-163	-3.33076e-163	-6.65482e-163	5.05979e-163	1.63948e-163	2.28636e-163	-6.89063e-163	-7.04128e-164	-4.36255e-163	-1.06312e-162	-1.01045e-163	2.82114e-163	-2.14132e-163	-1.19839e-162	4.55616e-164	1.1661e-162	3.00313e-164	1.20111e-164	-7.83797e-163	6.23614e-163	-1.23104e-164	-8.37779e-164	-3.30091e-163	0
-2.33393e-163	-7.10151e-164	-8.09826e-163	-3.13568e-163	-6.15475e-164	-6.23559e-163	-1.24994e-162	-4.69789e-163	-3.33076e-163	-6.65482e-163	5.05979e-163	1.63948e-163	2.28636e-163	-6.89063e-163	-7.04128e-164	-4.36255e-163	-1.06312e-162	-1.01045e-163	2.82114e-163	-2.14132e-163	-1.19839e-162	4.55616e-164	1.1661e-162	3.00313e-164	1.20111e-164	-7.83797e-163	6.23614e-163	-1.23104e-164	-8.37779e-164	-3.30091e-163	0
-2.33393e-163	-7.10151e-164	-8.09826e-163	-3.13568e-163	-6.15475e-164	-6.23559e-163	-1.24994e-162	-4.69789e-163	-3.33076e-163	-6.65482e-163	5.05979e-163	1.63948e-163	2.28636e-163	-6.89063e-163	-7.04128e-164	-4.36255e-163	-1.06312e-162	-1.01045e-163	2.82114e-163	-2.14132e-163	-1.19839e-162	4.55616e-164	1.1661e-162	3.00313e-164	1.20111e-164	-7.83797e-163	6.23614e-163	-1.23104e-164	-8.37779e-164	-3.30091e-163	0
-2.33393e-163	-7.10151e-164	-8.09826e-163	-3.13568e-163	-6.15475e-164	-6.23559e-163	-1.24994e-162	-4.69789e-163	-3.33076e-163	-6.65482e-163	5.05979e-163	1.63948e-163	2.28636e-163	-6.89063e-163	-7.04128e-164	-4.36255e-163	-1.06312e-162	-1.01045e-163	2.82114e-163	-2.14132e-163	-1.19839e-162	4.55616e-164	1.1661e-162	3.00313e-164	1.20111e-164	-7.83797e-163	6.23614e-163	-1.23104e-164	-8.37779e-164	-3.30091e-163	0
-2.33393e-163	-7.10151e-164	-8.09826e-163	-3.13568e-163	-6.15475e-164	-6.23559e-163	-1.24994e-162	-4.69789e-163	-3.33076e-163	-6.65482e-163	5.05979e-163	1.63948e-163	2.28636e-163	-6.89063e-163	-7.04128e-164	-4.36255e-163	-1.06312e-162	-1.01045e-163	2.82114e-163	-2.14132e-163	-1.19839e-162	4.55616e-164	1.1661e-162	3.00313e-164	1.20111e-164	-7.83797e-163	6.23614e-163	-1.23104e-164	-8.37779e-164	-3.30091e-163	0
-2.33393e-163	-7.10151e-164	-8.09826e-163	-3.13568e-163	-6.15475e-164	-6.23559e-163	-1.24994e-162	-4.69789e-163	-3.33076e-163	-6.65482e-163	5.05979e-163	1.63948e-163	2.28636e-163	-6.89063e-163	-7.04128e-164	-4.36255e-163	-1.06312e-162	-1.01045e-163	2.82114e-163	-2.14132e-163	-1.19839e-162	4.55616e-164	1.1661e-162	3.00313e-164	1.20111e-164	-7.83797e-163	6.23614e-163	-1.23104e-164	-8.37779e-164	-3.30091e-163	0
-2.33393e-163	-7.10151e-164	-8.09826e-163	-3.13568e-163	-6.15475e-164	-6.23559e-163	-1.24994e-162	-4.69789e-163	-3.33076e-163	-6.65482e-163	5.05979e-163	1.63948e-163	2.28636e-163	-6.89063e-163	-7.04128e-164	-4.36255e-163	-1.06312e-162	-1.01045e-163	2.82114e-163	-2.14132e-163	-1.19839e-162	4.55616e-164	1.1661e-162	3.00313e-164	1.20111e-164	-7.83797e-163	6.23614e-163	-1.23104e-164	-8.37779e-164	-3.30091e-163	0
-2.33393e-163	-7.10151e-164	-8.09826e-163	-3.13568e-163	-6.15475e-164	-6.23559e-163	-1.24994e-162	-4.69789e-163	-3.33076e-163	-6.65482e-163	5.05979e-163	1.63948e-163	2.28636e-163	-6.89063e-163	-7.04128e-164	-4.36255e-163	-1.06312e-162	-1.01045e-163	2.82114e-163	-2.14132e-163	-1.19839e-162	4.55616e-164	1.1661e-162	3.00313e-164	1.20111e-164	-7.83797e-163	6.23614e-163	-1.23104e-164	-8.37779e-164	-3.30091e-163	0
-2.33393e-163	-7.10151e-164	-8.09826e-163	-3.13568e-163	-6.15475e-164	-6.23559e-163	-1.24994e-162	-4.69789e-163	-3.33076e-163	-6.65482e-163	5.05979e-163	1.63948e-163	2.28636e-163	-6.89063e-163	-7.04128e-164	-4.36255e-163	-1.06312e-162	-1.01045e-163	2.82114e-163	-2.14132e-163	-1.19839e-162	4.55616e-164	1.1661e-162	3.00313e-164	1.20111e-164	-7.83797e-163	6.23614e-163	-1.23104e-164	-8.37779e-164	-3.30091e-163	0
-2.33393e-163	-7.10151e-164	-8.09826e-163	-3.13568e-163	-6.15475e-164	-6.23559e-163	-1.24994e-162	-4.69789e-163	-3.33076e-163	-6.65482e-163	5.05979e-163	1.63948e-163	2.28636e-163	-6.89063e-163	-7.04128e-164	-4.36255e-163	-1.06312e-162	-1.01045e-163	2.82114e-163	-2.14132e-163	-1.19839e-162	4.55616e-164	1.1661e-162	3.00313e-164	1.20111e-164	-7.83797e-163	6.23614e-163	-1.23104e-164	-8.37779e-164	-3.30091e-163	0
-2.33393e-163	-7.10151e-164	-8.09826e-163	-3.13568e-163	-6.15475e-164	-6.23559e-163	-1.24994e-162	-4.69789e-163	-3.33076e-163	-6.65482e-163	5.05979e-163	1.63948e-163	2.28636e-163	-6.89063e-163	-7.04128e-164	-4.36255e-163	-1.06312e-162	-1.01045e-163	2.82114e-163	-2.14132e-163	-1.19839e-162	4.55616e-164	1.1661e-162	3.00313e-164	1.20111e-164	-7.83797e-163	6.23614e-163	-1.23104e-164	-8.37779e-164	-3.30091e-163	0
-2.33393e-163	-7.10151e-164	-8.09826e-163	-3.13568e-163	-6.15475e-164	-6.23559e-163	-1.24994e-162	-4.69789e-163	-3.33076e-163	-6.65482e-163	5.05979e-163	1.63948e-163	2.28636e-163	-6.89063e-163	-7.04128e-164	-4.36255e-163	-1.06312e-162	-1.01045e-163	2.82114e-163	-2.14132e-163	-1.19839e-162	4.55616e-164	1.1661e-162	3.00313e-164	1.20111e-164	-7.83797e-163	6.23614e-163	-1.23104e-164	-8.37779e-164	-3.30091e-163	0
-2.33393e-163	-7.10151e-164	-8.09826e-163	-3.13568e-163	-6.15475e-164	-6.23559e-163	-1.24994e-162	-4.69789e-163	-3.33076e-163	-6.65482e-163	5.05979e-163	1.63948e-163	2.28636e-163	-6.89063e-163	-7.04128e-164	-4.36255e-163	-1.06312e-162	-1.01045e-163	2.82114e-163	-2.14132e-163	-1.19839e-162	4.55616e-164	1.1661e-162	3.00313e-164	1.20111e-164	-7.83797e-163	6.23614e-163	-1.23104e-164	-8.37779e-164	-3.30091e-163	0
-2.33393e-163	-7.10151e-164	-8.09826e-163	-3.13568e-163	-6.15475e-164	-6.23559e-163	-1.24994e-162	-4.69789e-163	-3.33076e-163	-6.65482e-163	5.05979e-163	1.63948e-163	2.28636e-163	-6.89063e-163	-7.04128e-164	-4.36255e-163	-1.06312e-162	-1.01045e-163	2.82114e-163	-2.14132e-163	-1.19839e-162	4.55616e-164	1.1661e-162	3.00313e-164	1.20111e-164	-7.83797e-163	6.23614e-163	-1.23104e-164	-8.37779e-164	-3.30091e-163	0
-2.33393e-163	-7.10151e-164	-8.09826e-163	-3.13568e-163	-6.15475e-164	-6.23559e-163	-1.24994e-162	-4.69789e-163	-3.33076e-163	-6.65482e-163	5.05979e-163	1.63948e-163	2.28636e-163	-6.89063e-163	-7.04128e-164	-4.36255e-163	-1.06312e-162	-1.01045e-163	2.82114e-163	-2.14132e-163	-1.19839e-162	4.55616e-164	1.1661e-162	3.00313e-164	1.20111e-164	-7.83797e-163	6.23614e-163	-1.23104e-164	-8.37779e-164	-3.30091e-163	0
-2.33393e-163	-7.10151e-164	-8.09826e-163	-3.13568e-163	-6.15475e-164	-6.23559e-163	-1.24994e-162	-4.69789e-163	-3.33076e-163	-6.65482e-163	5.05979e-163	1.63948e-163	2.28636e-163	-6.89063e-163	-7.04128e-164	-4.36255e-163	-1.06312e-162	-1.01045e-163	2.82114e-163	-2.14132e-163	-1.19839e-162	4.55616e-164	1.1661e-162	3.00313e-164	1.20111e-164	-7.83797e-163	6.23614e-163	-1.23104e-164	-8.37779e-164	-3.30091e-163	0
-2.33393e-163	-7.10151e-164	-8.09826e-163	-3.13568e-163	-6.15475e-164	-6.23559e-163	-1.24994e-162	-4.69789e-163	-3.33076e-163	-6.65482e-163	5.05979e-163	1.63948e-163	2.28636e-163	-6.89063e-163	-7.04128e-164	-4.36255e-163	-1.06312e-162	-1.01045e-163	2.82114e-163	-2.14132e-163	-1.19839e-162	4.55616e-164	1.1661e-162	3.00313e-164	1.20111e-164	-7.83797e-163	6.23614e-163	-1.23104e-164	-8.37779e-164	-3.30091e-163	0
-2.33393e-163	-7.10151e-164	-8.09826e-163	-3.13568e-163	-6.15475e-164	-6.23559e-163	-1.24994e-162	-4.69789e-163	-3.33076e-163	-6.65482e-163	5.05979e-163	1.63948e-163	2.28636e-163	-6.89063e-163	-7.04128e-164	-4.36255e-163	-1.06312e-162	-1.01045e-163	2.82114e-163	-2.14132e-163	-1.19839e-162	4.55616e-164	1.1661e-162	3.00313e-164	1.20111e-164	-7.83797e-163	6.23614e-163	-1.23104e-164	-8.37779e-164	-3.30091e-163	0
-2.33393e-163	-7.10151e-164	-8.09826e-163	-3.13568e-163	-6.15475e-164	-6.23559e-163	-1.24994e-162	-4.69789e-163	-3.33076e-163	-6.65482e-163	5.05979e-163	1.63948e-163	2.28636e-163	-6.89063e-163	-7.04128e-164	-4.36255e-163	-1.06312e-162	-1.01045e-163	2.82114e-163	-2.14132e-163	-1.19839e-162	4.55616e-164	1.1661e-162	3.00313e-164	1.20111e-164	-7.83797e-163	6.23614e-163	-1.23104e-164	-8.37779e-164	-3.30091e-163	0
-2.33393e-163	-7.10151e-164	-8.09826e-163	-3.13568e-163	-6.15475e-164	-6.23559e-163	-1.24994e-162	-4.69789e-163	-3.33076e-163	-6.65482e-163	5.05979e-163	1.63948e-163	2.28636e-163	-6.89063e-163	-7.04128e-164	-4.36255e-163	-1.06312e-162	-1.01045e-163	2.82114e-163	-2.14132e-163	-1.19839e-162	4.55616e-164	1.1661e-162	3.00313e-164	1.20111e-164	-7.83797e-163	6.23614e-163	-1.23104e-164	-8.37779e-164	-3.30091e-163	0
-2.33393e-163	-7.10151e-164	-8.09826e-163	-3.13568e-163	-6.15475e-164	-6.23559e-163	-1.24994e-162	-4.69789e-163	-3.33076e-163	-6.65482e-163	5.05979e-163	1.63948e-163	2.28636e-163	-6.89063e-163	-7.04128e-164	-4.36255e-163	-1.06312e-162	-1.01045e-163	2.82114e-163	-2.14132e-163	-1.19839e-162	4.55616e-164	1.1661e-162	3.00313e-164	1.20111e-164	-7.83797e-163	6.23614e-163	-1.23104e-164	-8.37779e-164	-3.30091e-163	0
-2.33393e-163	-7.10151e-164	-8.09826e-163	-3.13568e-163	-6.15475e-164	-6.23559e-163	-1.24994e-162	-4.69789e-163	-3.33076e-163	-6.65482e-163	5.05979e-163	1.63948e-163	2.28636e-163	-6.89063e-163	-7.04128e-164	-4.36255e-163	-1.06312e-162	-1.01045e-163	2.82114e-163	-2.14132e-163	-1.19839e-162	4.55616e-164	1.1661e-162	3.00313e-164	1.20111e-164	-7.83797e-163	6.23614e-163	-1.23104e-164	-8.37779e-164	-3.30091e-163	0
-2.33393e-163	-7.10151e-164	-8.09826e-163	-3.13568e-163	-6.15475e-164	-6.23559e-163	-1.24994e-162	-4.69789e-163	-3.33076e-163	-6.65482e-163	5.05979e-163	1.63948e-163	2.28636e-163	-6.89063e-163	-7.04128e-164	-4.36255e-163	-1.06312e-162	-1.01045e-163	2.82114e-163	-2.14132e-163	-1.19839e-162	4.55616e-164	1.1661e-162	3.00313e-164	1.20111e-164	-7.83797e-163	6.23614e-163	-1.23104e-164	-8.37779e-164	-3.30091e-163	0
-2.33393e-163	-7.10151e-164	-8.09826e-163	-3.13568e-163	-6.15475e-164	-6.23559e-163	-1.24994e-162	-4.69789e-163	-3.33076e-163	-6.65482e-163	5.05979e-163	1.63948e-163	2.28636e-163	-6.89063e-163	-7.04128e-164	-4.36255e-163	-1.06312e-162	-1.01045e-163	2.82114e-163	-2.14132e-163	-1.19839e-162	4.55616e-164	1.1661e-162	3.00313e-164	1.20111e-164	-7.83797e-163	6.23614e-163	-1.23104e-164	-8.37779e-164	-3.30091e-163	0
-2.33393e-163	-7.10151e-164	-8.09826e-163	-3.13568e-163	-6.15475e-164	-6.23559e-163	-1.24994e-162	-4.69789e-163	-3.33076e-163	-6.65482e-163	5.05979e-163	1.63948e-163	2.28636e-163	-6.89063e-163	-7.04128e-164	-4.36255e-163	-1.06312e-162	-1.01045e-163	2.82114e-163	-2.14132e-163	-1.19839e-162	4.55616e-164	1.1661e-162	3.00313e-164	1.20111e-164	-7.83797e-163	6.23614e-163	-1.23104e-164	-8.37779e-164	-3.30091e-163	0
-2.33393e-163	-7.10151e-164	-8.09826e-163	-3.13568e-163	-6.15475e-164	-6.23559e-163	-1.24994e-162	-4.69789e-163	-3.33076e-163	-6.65482e-163	5.05979e-163	1.63948e-163	2.28636e-163	-6.89063e-163	-7.04128e-164	-4.36255e-163	-1.06312e-162	-1.01045e-163	2.82114e-163	-2.14132e-163	-1.19839e-162	4.55616e-164	1.1661e-162	3.00313e-164	1.20111e-164	-7.83797e-163	6.23614e-163	-1.23104e-164	-8.37779e-164	-3.30091e-163	0
-2.33393e-163	-7.10151e-164	-8.09826e-163	-3.13568e-163	-6.15475e-164	-6.23559e-163	-1.24994e-162	-4.69789e-163	-3.33076e-163	-6.65482e-163	5.05979e-163	1.63948e-163	2.28636e-163	-6.89063e-163	-7.04128e-164	-4.36255e-163	-1.06312e-162	-1.01045e-163	2.82114e-163	-2.14132e-163	-1.19839e-162	4.55616e-164	1.1661e-162	3.00313e-164	1.20111e-164	-7.83797e-163	6.23614e-163	-1.23104e-164	-8.37779e-164	-3.30091e-163	0
-2.33393e-163	-7.10151e-164	-8.09826e-163	-3.13568e-163	-6.15475e-164	-6.23559e-163	-1.24994e-162	-4.69789e-163	-3.33076e-163	-6.65482e-163	5.05979e-163	1.63948e-163	2.28636e-163	-6.89063e-163	-7.04128e-164	-4.36255e-163	-1.06312e-162	-1.01045e-163	2.82114e-163	-2.14132e-163	-1.19839e-162	4.55616e-164	1.1661e-162	3.00313e-164	1.20111e-164	-7.83797e-163	6.23614e-163	-1.23104e-164	-8.37779e-164	-3.30091e-163	0
-2.33393e-163	-7.10151e-164	-8.09826e-163	-3.13568e-163	-6.15475e-164	-6.23559e-163	-1.24994e-162	-4.69789e-163	-3.33076e-163	-6.65482e-163	5.05979e-163	1.63948e-163	2.28636e-163	-6.89063e-163	-7.04128e-164	-4.36255e-163	-1.06312e-162	-1.01045e-163	2.82114e-163	-2.14132e-163	-1.19839e-162	4.55616e-164	1.1661e-162	3.00313e-164	1.20111e-164	-7.83797e-163	6.23614e-163	-1.23104e-164	-8.37779e-164	-3.30091e-163	0
-2.33393e-163	-7.10151e-164	-8.09826e-163	-3.13568e-163	-6.15475e-164	-6.23559e-163	-1.24994e-162	-4.69789e-163	-3.33076e-163	-6.65482e-163	5.05979e-163	1.63948e-163	2.28636e-163	-6.89063e-163	-7.04128e-164	-4.36255e-163	-1.06312e-162	-1.01045e-163	2.82114e-163	-2.14132e-163	-1.19839e-162	4.55616e-164	1.1661e-162	3.00313e-164	1.20111e-164	-7.83797e-163	6.23614e-163	-1.23104e-164	-8.37779e-164	-3.30091e-163	0
-2.33393e-163	-7.10151e-164	-8.09826e-163	-3.13568e-163	-6.15475e-164	-6.23559e-163	-1.24994e-162	-4.69789e-163	-3.33076e-163	-6.65482e-163	5.05979e-163	1.63948e-163	2.28636e-163	-6.89063e-163	-7.04128e-164	-4.36255e-163	-1.06312e-162	-1.01045e-163	2.82114e-163	-2.14132e-163	-1.19839e-162	4.55616e-164	1.1661e-162	3.00313e-164	1.20111e-164	-7.83797e-163	6.23614e-163	-1.23104e-164	-8.37779e-164	-3.30091e-163	0
-2.33393e-163	-7.10151e-164	-8.09826e-163	-3.13568e-163	-6.15475e-164	-6.23559e-163	-1.24994e-162	-4.69789e-163	-3.33076e-163	-6.65482e-163	5.05979e-163	1.63948e-163	2.28636e-163	-6.89063e-163	-7.04128e-164	-4.36255e-163	-1.06312e-162	-1.01045e-163	2.82114e-163	-2.14132e-163	-1.19839e-162	4.55616e-164	1.1661e-162	3.00313e-164	1.20111e-164	-7.83797e-163	6.23614e-163	-1.23104e-164	-8.37779e-164	-3.30091e-163	0
-2.33393e-163	-7.10151e-164	-8.09826e-163	-3.13568e-163	-6.15475e-164	-6.23559e-163	-1.24994e-162	-4.69789e-163	-3.33076e-163	-6.65482e-163	5.05979e-163	1.63948e-163	2.28636e-163	-6.89063e-163	-7.04128e-164	-4.36255e-163	-1.06312e-162	-1.01045e-163	2.82114e-163	-2.14132e-163	-1.19839e-162	4.55616e-164	1.1661e-162	3.00313e-164	1.20111e-164	-7.83797e-163	6.23614e-163	-1.23104e-164	-8.37779e-164	-3.30091e-163	0
-2.33393e-163	-7.10151e-164	-8.09826e-163	-3.13568e-163	-6.15475e-164	-6.23559e-163	-1.24994e-162	-4.69789e-163	-3.33076e-163	-6.65482e-163	5.05979e-163	1.63948e-163	2.28636e-163	-6.89063e-163	-7.04128e-164	-4.36255e-163	-1.06312e-162	-1.01045e-163	2.82114e-163	-2.14132e-163	-1.19839e-162	4.55616e-164	1.1661e-162	3.00313e-164	1.20111e-164	-7.83797e-163	6.23614e-163	-1.23104e-164	-8.37779e-164	-3.30091e-163	0
-2.33393e-163	-7.10151e-164	-8.09826e-163	-3.13568e-163	-6.15475e-164	-6.23559e-163	-1.24994e-162	-4.69789e-163	-3.33076e-163	-6.65482e-163	5.05979e-163	1.63948e-163	2.28636e-163	-6.89063e-163	-7.04128e-164	-4.36255e-163	-1.06312e-162	-1.01045e-163	2.82114e-163	-2.14132e-163	-1.19839e-162	4.55616e-164	1.1661e-162	3.00313e-164	1.20111e-164	-7.83797e-163	6.23614e-163	-1.23104e-164	-8.37779e-164	-3.30091e-163	0
-2.33393e-163	-7.10151e-164	-8.09826e-163	-3.13568e-163	-6.15475e-164	-6.23559e-163	-1.24994e-162	-4.69789e-163	-3.33076e-163	-6.65482e-163	5.05979e-163	1.63948e-163	2.28636e-163	-6.89063e-163	-7.04128e-164	-4.36255e-163	-1.06312e-162	-1.01045e-163	2.82114e-163	-2.14132e-163	-1.19839e-162	4.55616e-164	1.1661e-162	3.00313e-164	1.20111e-164	-7.83797e-163	6.23614e-163	-1.23104e-164	-8.37779e-164	-3.30091e-163	0
-2.33393e-163	-7.10151e-164	-8.09826e-163	-3.13568e-163	-6.15475e-164	-6.23559e-163	-1.24994e-162	-4.69789e-163	-3.33076e-163	-6.65482e-163	5.05979e-163	1.63948e-163	2.28636e-163	-6.89063e-163	-7.04128e-164	-4.36255e-163	-1.06312e-162	-1.01045e-163	2.82114e-163	-2.14132e-163	-1.19839e-162	4.55616e-164	1.1661e-162	3.00313e-164	1.20111e-164	-7.83797e-163	6.23614e-163	-1.23104e-164	-8.37779e-164	-3.30091e-163	0
-2.33393e-163	-7.10151e-164	-8.09826e-163	-3.13568e-163	-6.15475e-164	-6.23559e-163	-1.24994e-162	-4.69789e-163	-3.33076e-163	-6.65482e-163	5.05979e-163	1.63948e-163	2.28636e-163	-6.89063e-163	-7.04128e-164	-4.36255e-163	-1.06312e-162	-1.01045e-163	2.82114e-163	-2.14132e-163	-1.19839e-162	4.55616e-164	1.1661e-162	3.00313e-164	1.20111e-164	-7.83797e-163	6.23614e-163	-1.23104e-164	-8.37779e-164	-3.30091e-163	0
-2.33393e-163	-7.10151e-164	-8.09826e-163	-3.13568e-163	-6.15475e-164	-6.23559e-163	-1.24994e-162	-4.69789e-163	-3.33076e-163	-6.65482e-163	5.05979e-163	1.63948e-163	2.28636e-163	-6.89063e-163	-7.04128e-164	-4.36255e-163	-1.06312e-162	-1.01045e-163	2.82114e-163	-2.14132e-163	-1.19839e-162	4.55616e-164	1.1661e-162	3.00313e-164	1.20111e-164	-7.83797e-163	6.23614e-163	-1.23104e-164	-8.37779e-164	-3.30091e-163	0
-2.33393e-163	-7.10151e-164	-8.09826e-163	-3.13568e-163	-6.15475e-164	-6.23559e-163	-1.24994e-162	-4.69789e-163	-3.33076e-163	-6.65482e-163	5.05979e-163	1.63948e-163	2.28636e-163	-6.89063e-163	-7.04128e-164	-4.36255e-163	-1.06312e-162	-1.01045e-163	2.82114e-163	-2.14132e-163	-1.19839e-162	4.55616e-164	1.1661e-162	3.00313e-164	1.20111e-164	-7.83797e-163	6.23614e-163	-1.23104e-164	-8.37779e-164	-3.30091e-163	0
-2.33393e-163	-7.10151e-164	-8.09826e-163	-3.13568e-163	-6.15475e-164	-6.23559e-163	-1.24994e-162	-4.69789e-163	-3.33076e-163	-6.65482e-163	5.05979e-163	1.63948e-163	2.28636e-163	-6.89063e-163	-7.04128e-164	-4.36255e-163	-1.06312e-162	-1.01045e-163	2.82114e-163	-2.14132e-163	-1.19839e-162	4.55616e-164	1.1661e-162	3.00313e-164	1.20111e-164	-7.83797e-163	6.23614e-163	-1.23104e-164	-8.37779e-164	-3.30091e-163	0
-2.33393e-163	-7.10151e-164	-8.09826e-163	-3.13568e-163	-6.15475e-164	-6.23559e-163	-1.24994e-162	-4.69789e-163	-3.33076e-163	-6.65482e-163	5.05979e-163	1.63948e-163	2.28636e-163	-6.89063e-163	-7.04128e-164	-4.36255e-163	-1.06312e-162	-1.01045e-163	2.82114e-163	-2.14132e-163	-1.19839e-162	4.55616e-164	1.1661e-162	3.00313e-164	1.20111e-164	-7.83797e-163	6.23614e-163	-1.23104e-164	-8.37779e-164	-3.30091e-163	0
-2.33393e-163	-7.10151e-164	-8.09826e-163	-3.13568e-163	-6.15475e-164	-6.23559e-163	-1.24994e-162	-4.69789e-163	-3.33076e-163	-6.65482e-163	5.05979e-163	1.63948e-163	2.28636e-163	-6.89063e-163	-7.04128e-164	-4.36255e-163	-1.06312e-162	-1.01045e-163	2.82114e-163	-2.14132e-163	-1.19839e-162	4.55616e-164	1.1661e-162	3.00313e-164	1.20111e-164	-7.83797e-163	6.23614e-163	-1.23104e-164	-8.37779e-164	-3.30091e-163	0
-2.33393e-163	-7.10151e-164	-8.09826e-163	-3.13568e-163	-6.15475e-164	-6.23559e-163	-1.24994e-162	-4.69789e-163	-3.33076e-163	-6.65482e-163	5.05979e-163	1.63948e-163	2.28636e-163	-6.89063e-163	-7.04128e-164	-4.36255e-163	-1.06312e-162	-1.01045e-163	2.82114e-163	-2.14132e-163	-1.19839e-162	4.55616e-164	1.1661e-162	3.00313e-164	1.20111e-164	-7.83797e-163	6.23614e-163	-1.23104e-164	-8.37779e-164	-3.30091e-163	0
-2.33393e-163	-7.10151e-164	-8.09826e-163	-3.13568e-163	-6.15475e-164	-6.23559e-163	-1.24994e-162	-4.69789e-163	-3.33076e-163	-6.65482e-163	5.05979e-163	1.63948e-163	2.28636e-163	-6.89063e-163	-7.04128e-164	-4.36255e-163	-1.06312e-162	-1.01045e-163	2.82114e-163	-2.14132e-163	-1.19839e-162	4.55616e-164	1.1661e-162	3.00313e-164	1.20111e-164	-7.83797e-163	6.23614e-163	-1.23104e-164	-8.37779e-164	-3.30091e-163	0
-2.33393e-163	-7.10151e-164	-8.09826e-163	-3.13568e-163	-6.15475e-164	-6.23559e-163	-1.24994e-162	-4.69789e-163	-3.33076e-163	-6.65482e-163	5.05979e-163	1.63948e-163	2.28636e-163	-6.89063e-163	-7.04128e-164	-4.36255e-163	-1.06312e-162	-1.01045e-163	2.82114e-163	-2.14132e-163	-1.19839e-162	4.55616e-164	1.1661e-162	3.00313e-164	1.20111e-164	-7.83797e-163	6.23614e-163	-1.23104e-164	-8.37779e-164	-3.30091e-163	0
-2.33393e-163	-7.10151e-164	-8.09826e-163	-3.13568e-163	-6.15475e-164	-6.23559e-163	-1.24994e-162	-4.69789e-163	-3.33076e-163	-6.65482e-163	5.05979e-163	1.63948e-163	2.28636e-163	-6.89063e-163	-7.04128e-164	-4.36255e-163	-1.06312e-162	-1.01045e-163	2.82114e-163	-2.14132e-163	-1.19839e-162	4.55616e-164	1.1661e-162	3.00313e-164	1.20111e-164	-7.83797e-163	6.23614e-163	-1.23104e-164	-8.37779e-164	-3.30091e-163	0
-2.33393e-163	-7.10151e-164	-8.09826e-163	-3.13568e-163	-6.15475e-164	-6.23559e-163	-1.24994e-162	-4.69789e-163	-3.33076e-163	-6.65482e-163	5.05979e-163	1.63948e-163	2.28636e-163	-6.89063e-163	-7.04128e-164	-4.36255e-163	-1.06312e-162	-1.01045e-163	2.82114e-163	-2.14132e-163	-1.19839e-162	4.55616e-164	1.1661e-162	3.00313e-164	1.20111e-164	-7.83797e-163	6.23614e-163	-1.23104e-164	-8.37779e-164	-3.30091e-163	0
-2.33393e-163	-7.10151e-164	-8.09826e-163	-3.13568e-163	-6.15475e-164	-6.23559e-163	-1.24994e-162	-4.69789e-163	-3.33076e-163	-6.65482e-163	5.05979e-163	1.63948e-163	2.28636e-163	-6.89063e-163	-7.04128e-164	-4.36255e-163	-1.06312e-162	-1.01045e-163	2.82114e-163	-2.14132e-163	-1.19839e-162	4.55616e-164	1.1661e-162	3.00313e-164	1.20111e-164	-7.83797e-163	6.23614e-163	-1.23104e-164	-8.37779e-164	-3.30091e-163	0
-2.33393e-163	-7.10151e-164	-8.09826e-163	-3.13568e-163	-6.15475e-164	-6.23559e-163	-1.24994e-162	-4.69789e-163	-3.33076e-163	-6.65482e-163	5.05979e-163	1.63948e-163	2.28636e-163	-6.89063e-163	-7.04128e-164	-4.36255e-163	-1.06312e-162	-1.01045e-163	2.82114e-163	-2.14132e-163	-1.19839e-162	4.55616e-164	1.1661e-162	3.00313e-164	1.20111e-164	-7.83797e-163	6.23614e-163	-1.23104e-164	-8.37779e-164	-3.30091e-163	0
-2.33393e-163	-7.10151e-164	-8.09826e-163	-3.13568e-163	-6.15475e-164	-6.23559e-163	-1.24994e-162	-4.69789e-163	-3.33076e-163	-6.65482e-163	5.05979e-163	1.63948e-163	2.28636e-163	-6.89063e-163	-7.04128e-164	-4.36255e-163	-1.06312e-162	-1.01045e-163	2.82114e-163	-2.14132e-163	-1.19839e-162	4.55616e-164	1.1661e-162	3.00313e-164	1.20111e-164	-7.83797e-163	6.23614e-163	-1.23104e-164	-8.37779e-164	-3.30091e-163	0
-2.33393e-163	-7.10151e-164	-8.09826e-163	-3.13568e-163	-6.15475e-164	-6.23559e-163	-1.24994e-162	-4.69789e-163	-3.33076e-163	-6.65482e-163	5.05979e-163	1.63948e-163	2.28636e-163	-6.89063e-163	-7.04128e-164	-4.36255e-163	-1.06312e-162	-1.01045e-163	2.82114e-163	-2.14132e-163	-1.19839e-162	4.55616e-164	1.1661e-162	3.00313e-164	1.20111e-164	-7.83797e-163	6.23614e-163	-1.23104e-164	-8.37779e-164	-3.30091e-163	0
-2.33393e-163	-7.10151e-164	-8.09826e-163	-3.13568e-163	-6.15475e-164	-6.23559e-163	-1.24994e-162	-4.69789e-163	-3.33076e-163	-6.65482e-163	5.05979e-163	1.63948e-163	2.28636e-163	-6.89063e-163	-7.04128e-164	-4.36255e-163	-1.06312e-162	-1.01045e-163	2.82114e-163	-2.14132e-163	-1.19839e-162	4.55616e-164	1.1661e-162	3.00313e-164	1.20111e-164	-7.83797e-163	6.23614e-163	-1.23104e-164	-8.37779e-164	-3.30091e-163	0
-2.33393e-163	-7.10151e-164	-8.09826e-163	-3.13568e-163	-6.15475e-164	-6.23559e-163	-1.24994e-162	-4.69789e-163	-3.33076e-163	-6.65482e-163	5.05979e-163	1.63948e-163	2.28636e-163	-6.89063e-163	-7.04128e-164	-4.36255e-163	-1.06312e-162	-1.01045e-163	2.82114e-163	-2.14132e-163	-1.19839e-162	4.55616e-164	1.1661e-162	3.00313e-164	1.20111e-164	-7.83797e-163	6.23614e-163	-1.23104e-164	-8.37779e-164	-3.30091e-163	0
-2.33393e-163	-7.10151e-164	-8.09826e-163	-3.13568e-163	-6.15475e-164	-6.23559e-163	-1.24994e-162	-4.69789e-163	-3.33076e-163	-6.65482e-163	5.05979e-163	1.63948e-163	2.28636e-163	-6.89063e-163	-7.04128e-164	-4.36255e-163	-1.06312e-162	-1.01045e-163	2.82114e-163	-2.14132e-163	-1.19839e-162	4.55616e-164	1.1661e-162	3.00313e-164	1.20111e-164	-7.83797e-163	6.23614e-163	-1.23104e-164	-8.37779e-164	-3.30091e-163	0
-2.33393e-163	-7.10151e-164	-8.09826e-163	-3.13568e-163	-6.15475e-164	-6.23559e-163	-1.24994e-162	-4.69789e-163	-3.33076e-163	-6.65482e-163	5.05979e-163	1.63948e-163	2.28636e-163	-6.89063e-163	-7.04128e-164	-4.36255e-163	-1.06312e-162	-1.01045e-163	2.82114e-163	-2.14132e-163	-1.19839e-162	4.55616e-164	1.1661e-162	3.00313e-164	1.20111e-164	-7.83797e-163	6.23614e-163	-1.23104e-164	-8.37779e-164	-3.30091e-163	0
-2.33393e-163	-7.10151e-164	-8.09826e-163	-3.13568e-163	-6.15475e-164	-6.23559e-163	-1.24994e-162	-4.69789e-163	-3.33076e-163	-6.65482e-163	5.05979e-163	1.63948e-163	2.28636e-163	-6.89063e-163	-7.04128e-164	-4.36255e-163	-1.06312e-162	-1.01045e-163	2.82114e-163	-2.14132e-163	-1.19839e-162	4.55616e-164	1.1661e-162	3.00313e-164	1.20111e-164	-7.83797e-163	6.23614e-163	-1.23104e-164	-8.37779e-164	-3.30091e-163	0
-2.33393e-163	-7.10151e-164	-8.09826e-163	-3.13568e-163	-6.15475e-164	-6.23559e-163	-1.24994e-162	-4.69789e-163	-3.33076e-163	-6.65482e-163	5.05979e-163	1.63948e-163	2.28636e-163	-6.89063e-163	-7.04128e-164	-4.36255e-163	-1.06312e-162	-1.01045e-163	2.82114e-163	-2.14132e-163	-1.19839e-162	4.55616e-164	1.1661e-162	3.00313e-164	1.20111e-164	-7.83797e-163	6.23614e-163	-1.23104e-164	-8.37779e-164	-3.30091e-163	0
-2.33393e-163	-7.10151e-164	-8.09826e-163	-3.13568e-163	-6.15475e-164	-6.23559e-163	-1.24994e-162	-4.69789e-163	-3.33076e-163	-6.65482e-163	5.05979e-163	1.63948e-163	2.28636e-163	-6.89063e-163	-7.04128e-164	-4.36255e-163	-1.06312e-162	-1.01045e-163	2.82114e-163	-2.14132e-163	-1.19839e-162	4.55616e-164	1.1661e-162	3.00313e-164	1.20111e-164	-7.83797e-163	6.23614e-163	-1.23104e-164	-8.37779e-164	-3.30091e-163	0
-2.33393e-163	-7.10151e-164	-8.09826e-163	-3.13568e-163	-6.15475e-164	-6.23559e-163	-1.24994e-162	-4.69789e-163	-3.33076e-163	-6.65482e-163	5.05979e-163	1.63948e-163	2.28636e-163	-6.89063e-163	-7.04128e-164	-4.36255e-163	-1.06312e-162	-1.01045e-163	2.82114e-163	-2.14132e-163	-1.19839e-162	4.55616e-164	1.1661e-162	3.00313e-164	1.20111e-164	-7.83797e-163	6.23614e-163	-1.23104e-164	-8.37779e-164	-3.30091e-163	0
-2.33393e-163	-7.10151e-164	-8.09826e-163	-3.13568e-163	-6.15475e-164	-6.23559e-163	-1.24994e-162	-4.69789e-163	-3.33076e-163	-6.65482e-163	5.05979e-163	1.63948e-163	2.28636e-163	-6.89063e-163	-7.04128e-164	-4.36255e-163	-1.06312e-162	-1.01045e-163	2.82114e-163	-2.14132e-163	-1.19839e-162	4.55616e-164	1.1661e-162	3.00313e-164	1.20111e-164	-7.83797e-163	6.23614e-163	-1.23104e-164	-8.37779e-164	-3.30091e-163	0
-2.33393e-163	-7.10151e-164	-8.09826e-163	-3.13568e-163	-6.15475e-164	-6.23559e-163	-1.24994e-162	-4.69789e-163	-3.33076e-163	-6.65482e-163	5.05979e-163	1.63948e-163	2.28636e-163	-6.89063e-163	-7.04128e-164	-4.36255e-163	-1.06312e-162	-1.01045e-163	2.82114e-163	-2.14132e-163	-1.19839e-162	4.55616e-164	1.1661e-162	3.00313e-164	1.20111e-164	-7.83797e-163	6.23614e-163	-1.23104e-164	-8.37779e-164	-3.30091e-163	0
-2.33393e-163	-7.10151e-164	-8.09826e-163	-3.13568e-163	-6.15475e-164	-6.23559e-163	-1.24994e-162	-4.69789e-163	-3.33076e-163	-6.65482e-163	5.05979e-163	1.63948e-163	2.28636e-163	-6.89063e-163	-7.04128e-164	-4.36255e-163	-1.06312e-162	-1.01045e-163	2.82114e-163	-2.14132e-163	-1.19839e-162	4.55616e-164	1.1661e-162	3.00313e-164	1.20111e-164	-7.83797e-163	6.23614e-163	-1.23104e-164	-8.37779e-164	-3.30091e-163	0
-2.33393e-163	-7.10151e-164	-8.09826e-163	-3.13568e-163	-6.15475e-164	-6.23559e-163	-1.24994e-162	-4.69789e-163	-3.33076e-163	-6.65482e-163	5.05979e-163	1.63948e-163	2.28636e-163	-6.89063e-163	-7.04128e-164	-4.36255e-163	-1.06312e-162	-1.01045e-163	2.82114e-163	-2.14132e-163	-1.19839e-162	4.55616e-164	1.1661e-162	3.00313e-164	1.20111e-164	-7.83797e-163	6.23614e-163	-1.23104e-164	-8.37779e-164	-3.30091e-163	0
-2.33393e-163	-7.10151e-164	-8.09826e-163	-3.13568e-163	-6.15475e-164	-6.23559e-163	-1.24994e-162	-4.69789e-163	-3.33076e-163	-6.65482e-163	5.05979e-163	1.63948e-163	2.28636e-163	-6.89063e-163	-7.04128e-164	-4.36255e-163	-1.06312e-162	-1.01045e-163	2.82114e-163	-2.14132e-163	-1.19839e-162	4.55616e-164	1.1661e-162	3.00313e-164	1.20111e-164	-7.83797e-163	6.23614e-163	-1.23104e-164	-8.37779e-164	-3.30091e-163	0
-2.33393e-163	-7.10151e-164	-8.09826e-163	-3.13568e-163	-6.15475e-164	-6.23559e-163	-1.24994e-162	-4.69789e-163	-3.33076e-163	-6.65482e-163	5.05979e-163	1.63948e-163	2.28636e-163	-6.89063e-163	-7.04128e-164	-4.36255e-163	-1.06312e-162	-1.01045e-163	2.82114e-163	-2.14132e-163	-1.19839e-162	4.55616e-164	1.1661e-162	3.00313e-164	1.20111e-164	-7.83797e-163	6.23614e-163	-1.23104e-164	-8.37779e-164	-3.30091e-163	0
-2.33393e-163	-7.10151e-164	-8.09826e-163	-3.13568e-163	-6.15475e-164	-6.23559e-163	-1.24994e-162	-4.69789e-163	-3.33076e-163	-6.65482e-163	5.05979e-163	1.63948e-163	2.28636e-163	-6.89063e-163	-7.04128e-164	-4.36255e-163	-1.06312e-162	-1.01045e-163	2.82114e-163	-2.14132e-163	-1.19839e-162	4.55616e-164	1.1661e-162	3.00313e-164	1.20111e-164	-7.83797e-163	6.23614e-163	-1.23104e-164	-8.37779e-164	-3.30091e-163	0
-2.33393e-163	-7.10151e-164	-8.09826e-163	-3.13568e-163	-6.15475e-164	-6.23559e-163	-1.24994e-162	-4.69789e-163	-3.33076e-163	-6.65482e-163	5.05979e-163	1.63948e-163	2.28636e-163	-6.89063e-163	-7.04128e-164	-4.36255e-163	-1.06312e-162	-1.01045e-163	2.82114e-163	-2.14132e-163	-1.19839e-162	4.55616e-164	1.1661e-162	3.00313e-164	1.20111e-164	-7.83797e-163	6.23614e-163	-1.23104e-164	-8.37779e-164	-3.30091e-163	0
-2.33393e-163	-7.10151e-164	-8.09826e-163	-3.13568e-163	-6.15475e-164	-6.23559e-163	-1.24994e-162	-4.69789e-163	-3.33076e-163	-6.65482e-163	5.05979e-163	1.63948e-163	2.28636e-163	-6.89063e-163	-7.04128e-164	-4.36255e-163	-1.06312e-162	-1.01045e-163	2.82114e-163	-2.14132e-163	-1.19839e-162	4.55616e-164	1.1661e-162	3.00313e-164	1.20111e-164	-7.83797e-163	6.23614e-163	-1.23104e-164	-8.37779e-164	-3.30091e-163	0
-2.33393e-163	-7.10151e-164	-8.09826e-163	-3.13568e-163	-6.15475e-164	-6.23559e-163	-1.24994e-162	-4.69789e-163	-3.33076e-163	-6.65482e-163	5.05979e-163	1.63948e-163	2.28636e-163	-6.89063e-163	-7.04128e-164	-4.36255e-163	-1.06312e-162	-1.01045e-163	2.82114e-163	-2.14132e-163	-1.19839e-162	4.55616e-164	1.1661e-162	3.00313e-164	1.20111e-164	-7.83797e-163	6.23614e-163	-1.23104e-164	-8.37779e-164	-3.30091e-163	0
-2.33393e-163	-7.10151e-164	-8.09826e-163	-3.13568e-163	-6.15475e-164	-6.23559e-163	-1.24994e-162	-4.69789e-163	-3.33076e-163	-6.65482e-163	5.05979e-163	1.63948e-163	2.28636e-163	-6.89063e-163	-7.04128e-164	-4.36255e-163	-1.06312e-162	-1.01045e-163	2.82114e-163	-2.14132e-163	-1.19839e-162	4.55616e-164	1.1661e-162	3.00313e-164	1.20111e-164	-7.83797e-163	6.23614e-163	-1.23104e-164	-8.37779e-164	-3.30091e-163	0
-2.33393e-163	-7.10151e-164	-8.09826e-163	-3.13568e-163	-6.15475e-164	-6.23559e-163	-1.24994e-162	-4.69789e-163	-3.33076e-163	-6.65482e-163	5.05979e-163	1.63948e-163	2.28636e-163	-6.89063e-163	-7.04128e-164	-4.36255e-163	-1.06312e-162	-1.01045e-163	2.82114e-163	-2.14132e-163	-1.19839e-162	4.55616e-164	1.1661e-162	3.00313e-164	1.20111e-164	-7.83797e-163	6.23614e-163	-1.23104e-164	-8.37779e-164	-3.30091e-163	0
-2.33393e-163	-7.10151e-164	-8.09826e-163	-3.13568e-163	-6.15475e-164	-6.23559e-163	-1.24994e-162	-4.69789e-163	-3.33076e-163	-6.65482e-163	5.05979e-163	1.63948e-163	2.28636e-163	-6.89063e-163	-7.04128e-164	-4.36255e-163	-1.06312e-162	-1.01045e-163	2.82114e-163	-2.14132e-163	-1.19839e-162	4.55616e-164	1.1661e-162	3.00313e-164	1.20111e-164	-7.83797e-163	6.23614e-163	-1.23104e-164	-8.37779e-164	-3.30091e-163	0
-2.33393e-163	-7.10151e-164	-8.09826e-163	-3.13568e-163	-6.15475e-164	-6.23559e-163	-1.24994e-162	-4.69789e-163	-3.33076e-163	-6.65482e-163	5.05979e-163	1.63948e-163	2.28636e-163	-6.89063e-163	-7.04128e-164	-4.36255e-163	-1.06312e-162	-1.01045e-163	2.82114e-163	-2.14132e-163	-1.19839e-162	4.55616e-164	1.1661e-162	3.00313e-164	1.20111e-164	-7.83797e-163	6.23614e-163	-1.23104e-164	-8.37779e-164	-3.30091e-163	0
-2.33393e-163	-7.10151e-164	-8.09826e-163	-3.13568e-163	-6.15475e-164	-6.23559e-163	-1.24994e-162	-4.69789e-163	-3.33076e-163	-6.65482e-163	5.05979e-163	1.63948e-163	2.28636e-163	-6.89063e-163	-7.04128e-164	-4.36255e-163	-1.06312e-162	-1.01045e-163	2.82114e-163	-2.14132e-163	-1.19839e-162	4.55616e-164	1.1661e-162	3.00313e-164	1.20111e-164	-7.83797e-163	6.23614e-163	-1.23104e-164	-8.37779e-164	-3.30091e-163	0
-2.33393e-163	-7.10151e-164	-8.09826e-163	-3.13568e-163	-6.15475e-164	-6.23559e-163	-1.24994e-162	-4.69789e-163	-3.33076e-163	-6.65482e-163	5.05979e-163	1.63948e-163	2.28636e-163	-6.89063e-163	-7.04128e-164	-4.36255e-163	-1.06312e-162	-1.01045e-163	2.82114e-163	-2.14132e-163	-1.19839e-162	4.55616e-164	1.1661e-162	3.00313e-164	1.20111e-164	-7.83797e-163	6.23614e-163	-1.23104e-164	-8.37779e-164	-3.30091e-163	0
-2.33393e-163	-7.10151e-164	-8.09826e-163	-3.13568e-163	-6.15475e-164	-6.23559e-163	-1.24994e-162	-4.69789e-163	-3.33076e-163	-6.65482e-163	5.05979e-163	1.63948e-163	2.28636e-163	-6.89063e-163	-7.04128e-164	-4.36255e-163	-1.06312e-162	-1.01045e-163	2.82114e-163	-2.14132e-163	-1.19839e-162	4.55616e-164	1.1661e-162	3.00313e-164	1.20111e-164	-7.83797e-163	6.23614e-163	-1.23104e-164	-8.37779e-164	-3.30091e-163	0
-2.33393e-163	-7.10151e-164	-8.09826e-163	-3.13568e-163	-6.15475e-164	-6.23559e-163	-1.24994e-162	-4.69789e-163	-3.33076e-163	-6.65482e-163	5.05979e-163	1.63948e-163	2.28636e-163	-6.89063e-163	-7.04128e-164	-4.36255e-163	-1.06312e-162	-1.01045e-163	2.82114e-163	-2.14132e-163	-1.19839e-162	4.55616e-164	1.1661e-162	3.00313e-164	1.20111e-164	-7.83797e-163	6.23614e-163	-1.23104e-164	-8.37779e-164	-3.30091e-163	0
-2.33393e-163	-7.10151e-164	-8.09826e-163	-3.13568e-163	-6.15475e-164	-6.23559e-163	-1.24994e-162	-4.69789e-163	-3.33076e-163	-6.65482e-163	5.05979e-163	1.63948e-163	2.28636e-163	-6.89063e-163	-7.04128e-164	-4.36255e-163	-1.06312e-162	-1.01045e-163	2.82114e-163	-2.14132e-163	-1.19839e-162	4.55616e-164	1.1661e-162	3.00313e-164	1.20111e-164	-7.83797e-163	6.23614e-163	-1.23104e-164	-8.37779e-164	-3.30091e-163	0
-2.33393e-163	-7.10151e-164	-8.09826e-163	-3.13568e-163	-6.15475e-164	-6.23559e-163	-1.24994e-162	-4.69789e-163	-3.33076e-163	-6.65482e-163	5.05979e-163	1.63948e-163	2.28636e-163	-6.89063e-163	-7.04128e-164	-4.36255e-163	-1.06312e-162	-1.01045e-163	2.82114e-163	-2.14132e-163	-1.19839e-162	4.55616e-164	1.1661e-162	3.00313e-164	1.20111e-164	-7.83797e-163	6.23614e-163	-1.23104e-164	-8.37779e-164	-3.30091e-163	0
-2.33393e-163	-7.10151e-164	-8.09826e-163	-3.13568e-163	-6.15475e-164	-6.23559e-163	-1.24994e-162	-4.69789e-163	-3.33076e-163	-6.65482e-163	5.05979e-163	1.63948e-163	2.28636e-163	-6.89063e-163	-7.04128e-164	-4.36255e-163	-1.06312e-162	-1.01045e-163	2.82114e-163	-2.14132e-163	-1.19839e-162	4.55616e-164	1.1661e-162	3.00313e-164	1.20111e-164	-7.83797e-163	6.23614e-163	-1.23104e-164	-8.37779e-164	-3.30091e-163	0
-2.33393e-163	-7.10151e-164	-8.09826e-163	-3.13568e-163	-6.15475e-164	-6.23559e-163	-1.24994e-162	-4.69789e-163	-3.33076e-163	-6.65482e-163	5.05979e-163	1.63948e-163	2.28636e-163	-6.89063e-163	-7.04128e-164	-4.36255e-163	-1.06312e-162	-1.01045e-163	2.82114e-163	-2.14132e-163	-1.19839e-162	4.55616e-164	1.1661e-162	3.00313e-164	1.20111e-164	-7.83797e-163	6.23614e-163	-1.23104e-164	-8.37779e-164	-3.30091e-163	0
-2.33393e-163	-7.10151e-164	-8.09826e-163	-3.13568e-163	-6.15475e-164	-6.23559e-163	-1.24994e-162	-4.69789e-163	-3.33076e-163	-6.65482e-163	5.05979e-163	1.63948e-163	2.28636e-163	-6.89063e-163	-7.04128e-164	-4.36255e-163	-1.06312e-162	-1.01045e-163	2.82114e-163	-2.14132e-163	-1.19839e-162	4.55616e-164	1.1661e-162	3.00313e-164	1.20111e-164	-7.83797e-163	6.23614e-163	-1.23104e-164	-8.37779e-164	-3.30091e-163	0
-2.33393e-163	-7.10151e-164	-8.09826e-163	-3.13568e-163	-6.15475e-164	-6.23559e-163	-1.24994e-162	-4.69789e-163	-3.33076e-163	-6.65482e-163	5.05979e-163	1.63948e-163	2.28636e-163	-6.89063e-163	-7.04128e-164	-4.36255e-163	-1.06312e-162	-1.01045e-163	2.82114e-163	-2.14132e-163	-1.19839e-162	4.55616e-164	1.1661e-162	3.00313e-164	1.20111e-164	-7.83797e-163	6.23614e-163	-1.23104e-164	-8.37779e-164	-3.30091e-163	0
-2.33393e-163	-7.10151e-164	-8.09826e-163	-3.13568e-163	-6.15475e-164	-6.23559e-163	-1.24994e-162	-4.69789e-163	-3.33076e-163	-6.65482e-163	5.05979e-163	1.63948e-163	2.28636e-163	-6.89063e-163	-7.04128e-164	-4.36255e-163	-1.06312e-162	-1.01045e-163	2.82114e-163	-2.14132e-163	-1.19839e-162	4.55616e-164	1.1661e-162	3.00313e-164	1.20111e-164	-7.83797e-163	6.23614e-163	-1.23104e-164	-8.37779e-164	-3.30091e-163	0
-2.33393e-163	-7.10151e-164	-8.09826e-163	-3.13568e-163	-6.15475e-164	-6.23559e-163	-1.24994e-162	-4.69789e-163	-3.33076e-163	-6.65482e-163	5.05979e-163	1.63948e-163	2.28636e-163	-6.89063e-163	-7.04128e-164	-4.36255e-163	-1.06312e-162	-1.01045e-163	2.82114e-163	-2.14132e-163	-1.19839e-162	4.55616e-164	1.1661e-162	3.00313e-164	1.20111e-164	-7.83797e-163	6.23614e-163	-1.23104e-164	-8.37779e-164	-3.30091e-163	0
-2.33393e-163	-7.10151e-164	-8.09826e-163	-3.13568e-163	-6.15475e-164	-6.23559e-163	-1.24994e-162	-4.69789e-163	-3.33076e-163	-6.65482e-163	5.05979e-163	1.63948e-163	2.28636e-163	-6.89063e-163	-7.04128e-164	-4.36255e-163	-1.06312e-162	-1.01045e-163	2.82114e-163	-2.14132e-163	-1.19839e-162	4.55616e-164	1.1661e-162	3.00313e-164	1.20111e-164	-7.83797e-163	6.23614e-163	-1.23104e-164	-8.37779e-164	-3.30091e-163	0
-2.33393e-163	-7.10151e-164	-8.09826e-163	-3.13568e-163	-6.15475e-164	-6.23559e-163	-1.24994e-162	-4.69789e-163	-3.33076e-163	-6.65482e-163	5.05979e-163	1.63948e-163	2.28636e-163	-6.89063e-163	-7.04128e-164	-4.36255e-163	-1.06312e-162	-1.01045e-163	2.82114e-163	-2.14132e-163	-1.19839e-162	4.55616e-164	1.1661e-162	3.00313e-164	1.20111e-164	-7.83797e-163	6.23614e-163	-1.23104e-164	-8.37779e-164	-3.30091e-163	0
-2.33393e-163	-7.10151e-164	-8.09826e-163	-3.13568e-163	-6.15475e-164	-6.23559e-163	-1.24994e-162	-4.69789e-163	-3.33076e-163	-6.65482e-163	5.05979e-163	1.63948e-163	2.28636e-163	-6.89063e-163	-7.04128e-164	-4.36255e-163	-1.06312e-162	-1.01045e-163	2.82114e-163	-2.14132e-163	-1.19839e-162	4.55616e-164	1.1661e-162	3.00313e-164	1.20111e-164	-7.83797e-163	6.23614e-163	-1.23104e-164	-8.37779e-164	-3.30091e-163	0
-2.33393e-163	-7.10151e-164	-8.09826e-163	-3.13568e-163	-6.15475e-164	-6.23559e-163	-1.24994e-162	-4.69789e-163	-3.33076e-163	-6.65482e-163	5.05979e-163	1.63948e-163	2.28636e-163	-6.89063e-163	-7.04128e-164	-4.36255e-163	-1.06312e-162	-1.01045e-163	2.82114e-163	-2.14132e-163	-1.19839e-162	4.55616e-164	1.1661e-162	3.00313e-164	1.20111e-164	-7.83797e-163	6.23614e-163	-1.23104e-164	-8.37779e-164	-3.30091e-163	0
-2.33393e-163	-7.10151e-164	-8.09826e-163	-3.13568e-163	-6.15475e-164	-6.23559e-163	-1.24994e-162	-4.69789e-163	-3.33076e-163	-6.65482e-163	5.05979e-163	1.63948e-163	2.28636e-163	-6.89063e-163	-7.04128e-164	-4.36255e-163	-1.06312e-162	-1.01045e-163	2.82114e-163	-2.14132e-163	-1.19839e-162	4.55616e-164	1.1661e-162	3.00313e-164	1.20111e-164	-7.83797e-163	6.23614e-163	-1.23104e-164	-8.37779e-164	-3.30091e-163	0
-2.33393e-163	-7.10151e-164	-8.09826e-163	-3.13568e-163	-6.15475e-164	-6.23559e-163	-1.24994e-162	-4.69789e-163	-3.33076e-163	-6.65482e-163	5.05979e-163	1.63948e-163	2.28636e-163	-6.89063e-163	-7.04128e-164	-4.36255e-163	-1.06312e-162	-1.01045e-163	2.82114e-163	-2.14132e-163	-1.19839e-162	4.55616e-164	1.1661e-162	3.00313e-164	1.20111e-164	-7.83797e-163	6.23614e-163	-1.23104e-164	-8.37779e-164	-3.30091e-163	0
-2.33393e-163	-7.10151e-164	-8.09826e-163	-3.13568e-163	-6.15475e-164	-6.23559e-163	-1.24994e-162	-4.69789e-163	-3.33076e-163	-6.65482e-163	5.05979e-163	1.63948e-163	2.28636e-163	-6.89063e-163	-7.04128e-164	-4.36255e-163	-1.06312e-162	-1.01045e-163	2.82114e-163	-2.14132e-163	-1.19839e-162	4.55616e-164	1.1661e-162	3.00313e-164	1.20111e-164	-7.83797e-163	6.23614e-163	-1.23104e-164	-8.37779e-164	-3.30091e-163	0
-2.33393e-163	-7.10151e-164	-8.09826e-163	-3.13568e-163	-6.15475e-164	-6.23559e-163	-1.24994e-162	-4.69789e-163	-3.33076e-163	-6.65482e-163	5.05979e-163	1.63948e-163	2.28636e-163	-6.89063e-163	-7.04128e-164	-4.36255e-163	-1.06312e-162	-1.01045e-163	2.82114e-163	-2.14132e-163	-1.19839e-162	4.55616e-164	1.1661e-162	3.00313e-164	1.20111e-164	-7.83797e-163	6.23614e-163	-1.23104e-164	-8.37779e-164	-3.30091e-163	0
-2.33393e-163	-7.10151e-164	-8.09826e-163	-3.13568e-163	-6.15475e-164	-6.23559e-163	-1.24994e-162	-4.69789e-163	-3.33076e-163	-6.65482e-163	5.05979e-163	1.63948e-163	2.28636e-163	-6.89063e-163	-7.04128e-164	-4.36255e-163	-1.06312e-162	-1.01045e-163	2.82114e-163	-2.14132e-163	-1.19839e-162	4.55616e-164	1.1661e-162	3.00313e-164	1.20111e-164	-7.83797e-163	6.23614e-163	-1.23104e-164	-8.37779e-164	-3.30091e-163	0
-2.33393e-163	-7.10151e-164	-8.09826e-163	-3.13568e-163	-6.15475e-164	-6.23559e-163	-1.24994e-162	-4.69789e-163	-3.33076e-163	-6.65482e-163	5.05979e-163	1.63948e-163	2.28636e-163	-6.89063e-163	-7.04128e-164	-4.36255e-163	-1.06312e-162	-1.01045e-163	2.82114e-163	-2.14132e-163	-1.19839e-162	4.55616e-164	1.1661e-162	3.00313e-164	1.20111e-164	-7.83797e-163	6.23614e-163	-1.23104e-164	-8.37779e-164	-3.30091e-163	0
-2.33393e-163	-7.10151e-164	-8.09826e-163	-3.13568e-163	-6.15475e-164	-6.23559e-163	-1.24994e-162	-4.69789e-163	-3.33076e-163	-6.65482e-163	5.05979e-163	1.63948e-163	2.28636e-163	-6.89063e-163	-7.04128e-164	-4.36255e-163	-1.06312e-162	-1.01045e-163	2.82114e-163	-2.14132e-163	-1.19839e-162	4.55616e-164	1.1661e-162	3.00313e-164	1.20111e-164	-7.83797e-163	6.23614e-163	-1.23104e-164	-8.37779e-164	-3.30091e-163	0
-2.33393e-163	-7.10151e-164	-8.09826e-163	-3.13568e-163	-6.15475e-164	-6.23559e-163	-1.24994e-162	-4.69789e-163	-3.33076e-163	-6.65482e-163	5.05979e-163	1.63948e-163	2.28636e-163	-6.89063e-163	-7.04128e-164	-4.36255e-163	-1.06312e-162	-1.01045e-163	2.82114e-163	-2.14132e-163	-1.19839e-162	4.55616e-164	1.1661e-162	3.00313e-164	1.20111e-164	-7.83797e-163	6.23614e-163	-1.23104e-164	-8.37779e-164	-3.30091e-163	0
-2.33393e-163	-7.10151e-164	-8.09826e-163	-3.13568e-163	-6.15475e-164	-6.23559e-163	-1.24994e-162	-4.69789e-163	-3.33076e-163	-6.65482e-163	5.05979e-163	1.63948e-163	2.28636e-163	-6.89063e-163	-7.04128e-164	-4.36255e-163	-1.06312e-162	-1.01045e-163	2.82114e-163	-2.14132e-163	-1.19839e-162	4.55616e-164	1.1661e-162	3.00313e-164	1.20111e-164	-7.83797e-163	6.23614e-163	-1.23104e-164	-8.37779e-164	-3.30091e-163	0
-2.33393e-163	-7.10151e-164	-8.09826e-163	-3.13568e-163	-6.15475e-164	-6.23559e-163	-1.24994e-162	-4.69789e-163	-3.33076e-163	-6.65482e-163	5.05979e-163	1.63948e-163	2.28636e-163	-6.89063e-163	-7.04128e-164	-4.36255e-163	-1.06312e-162	-1.01045e-163	2.82114e-163	-2.14132e-163	-1.19839e-162	4.55616e-164	1.1661e-162	3.00313e-164	1.20111e-164	-7.83797e-163	6.23614e-163	-1.23104e-164	-8.37779e-164	-3.30091e-163	0
-2.33393e-163	-7.10151e-164	-8.09826e-163	-3.13568e-163	-6.15475e-164	-6.23559e-163	-1.24994e-162	-4.69789e-163	-3.33076e-163	-6.65482e-163	5.05979e-163	1.63948e-163	2.28636e-163	-6.89063e-163	-7.04128e-164	-4.36255e-163	-1.06312e-162	-1.01045e-163	2.82114e-163	-2.14132e-163	-1.19839e-162	4.55616e-164	1.1661e-162	3.00313e-164	1.20111e-164	-7.83797e-163	6.23614e-163	-1.23104e-164	-8.37779e-164	-3.30091e-163	0
-2.33393e-163	-7.10151e-164	-8.09826e-163	-3.13568e-163	-6.15475e-164	-6.23559e-163	-1.24994e-162	-4.69789e-163	-3.33076e-163	-6.65482e-163	5.05979e-163	1.63948e-163	2.28636e-163	-6.89063e-163	-7.04128e-164	-4.36255e-163	-1.06312e-162	-1.01045e-163	2.82114e-163	-2.14132e-163	-1.19839e-162	4.55616e-164	1.1661e-162	3.00313e-164	1.20111e-164	-7.83797e-163	6.23614e-163	-1.23104e-164	-8.37779e-164	-3.30091e-163	0
-2.33393e-163	-7.10151e-164	-8.09826e-163	-3.13568e-163	-6.15475e-164	-6.23559e-163	-1.24994e-162	-4.69789e-163	-3.33076e-163	-6.65482e-163	5.05979e-163	1.63948e-163	2.28636e-163	-6.89063e-163	-7.04128e-164	-4.36255e-163	-1.06312e-162	-1.01045e-163	2.82114e-163	-2.14132e-163	-1.19839e-162	4.55616e-164	1.1661e-162	3.00313e-164	1.20111e-164	-7.83797e-163	6.23614e-163	-1.23104e-164	-8.37779e-164	-3.30091e-163	0
-2.33393e-163	-7.10151e-164	-8.09826e-163	-3.13568e-163	-6.15475e-164	-6.23559e-163	-1.24994e-162	-4.69789e-163	-3.33076e-163	-6.65482e-163	5.05979e-163	1.63948e-163	2.28636e-163	-6.89063e-163	-7.04128e-164	-4.36255e-163	-1.06312e-162	-1.01045e-163	2.82114e-163	-2.14132e-163	-1.19839e-162	4.55616e-164	1.1661e-162	3.00313e-164	1.20111e-164	-7.83797e-163	6.23614e-163	-1.23104e-164	-8.37779e-164	-3.30091e-163	0
-2.33393e-163	-7.10151e-164	-8.09826e-163	-3.13568e-163	-6.15475e-164	-6.23559e-163	-1.24994e-162	-4.69789e-163	-3.33076e-163	-6.65482e-163	5.05979e-163	1.63948e-163	2.28636e-163	-6.89063e-163	-7.04128e-164	-4.36255e-163	-1.06312e-162	-1.01045e-163	2.82114e-163	-2.14132e-163	-1.19839e-162	4.55616e-164	1.1661e-162	3.00313e-164	1.20111e-164	-7.83797e-163	6.23614e-163	-1.23104e-164	-8.37779e-164	-3.30091e-163	0
-2.33393e-163	-7.10151e-164	-8.09826e-163	-3.13568e-163	-6.15475e-164	-6.23559e-163	-1.24994e-162	-4.69789e-163	-3.33076e-163	-6.65482e-163	5.05979e-163	1.63948e-163	2.28636e-163	-6.89063e-163	-7.04128e-164	-4.36255e-163	-1.06312e-162	-1.01045e-163	2.82114e-163	-2.14132e-163	-1.19839e-162	4.55616e-164	1.1661e-162	3.00313e-164	1.20111e-164	-7.83797e-163	6.23614e-163	-1.23104e-164	-8.37779e-164	-3.30091e-163	0
-2.33393e-163	-7.10151e-164	-8.09826e-163	-3.13568e-163	-6.15475e-164	-6.23559e-163	-1.24994e-162	-4.69789e-163	-3.33076e-163	-6.65482e-163	5.05979e-163	1.63948e-163	2.28636e-163	-6.89063e-163	-7.04128e-164	-4.36255e-163	-1.06312e-162	-1.01045e-163	2.82114e-163	-2.14132e-163	-1.19839e-162	4.55616e-164	1.1661e-162	3.00313e-164	1.20111e-164	-7.83797e-163	6.23614e-163	-1.23104e-164	-8.37779e-164	-3.30091e-163	0
-2.33393e-163	-7.10151e-164	-8.09826e-163	-3.13568e-163	-6.15475e-164	-6.23559e-163	-1.24994e-162	-4.69789e-163	-3.33076e-163	-6.65482e-163	5.05979e-163	1.63948e-163	2.28636e-163	-6.89063e-163	-7.04128e-164	-4.36255e-163	-1.06312e-162	-1.01045e-163	2.82114e-163	-2.14132e-163	-1.19839e-162	4.55616e-164	1.1661e-162	3.00313e-164	1.20111e-164	-7.83797e-163	6.23614e-163	-1.23104e-164	-8.37779e-164	-3.30091e-163	0
-2.33393e-163	-7.10151e-164	-8.09826e-163	-3.13568e-163	-6.15475e-164	-6.23559e-163	-1.24994e-162	-4.69789e-163	-3.33076e-163	-6.65482e-163	5.05979e-163	1.63948e-163	2.28636e-163	-6.89063e-163	-7.04128e-164	-4.36255e-163	-1.06312e-162	-1.01045e-163	2.82114e-163	-2.14132e-163	-1.19839e-162	4.55616e-164	1.1661e-162	3.00313e-164	1.20111e-164	-7.83797e-163	6.23614e-163	-1.23104e-164	-8.37779e-164	-3.30091e-163	0
-2.33393e-163	-7.10151e-164	-8.09826e-163	-3.13568e-163	-6.15475e-164	-6.23559e-163	-1.24994e-162	-4.69789e-163	-3.33076e-163	-6.65482e-163	5.05979e-163	1.63948e-163	2.28636e-163	-6.89063e-163	-7.04128e-164	-4.36255e-163	-1.06312e-162	-1.01045e-163	2.82114e-163	-2.14132e-163	-1.19839e-162	4.55616e-164	1.1661e-162	3.00313e-164	1.20111e-164	-7.83797e-163	6.23614e-163	-1.23104e-164	-8.37779e-164	-3.30091e-163	0
-2.33393e-163	-7.10151e-164	-8.09826e-163	-3.13568e-163	-6.15475e-164	-6.23559e-163	-1.24994e-162	-4.69789e-163	-3.33076e-163	-6.65482e-163	5.05979e-163	1.63948e-163	2.28636e-163	-6.89063e-163	-7.04128e-164	-4.36255e-163	-1.06312e-162	-1.01045e-163	2.82114e-163	-2.14132e-163	-1.19839e-162	4.55616e-164	1.1661e-162	3.00313e-164	1.20111e-164	-7.83797e-163	6.23614e-163	-1.23104e-164	-8.37779e-164	-3.30091e-163	0
-2.33393e-163	-7.10151e-164	-8.09826e-163	-3.13568e-163	-6.15475e-164	-6.23559e-163	-1.24994e-162	-4.69789e-163	-3.33076e-163	-6.65482e-163	5.05979e-163	1.63948e-163	2.28636e-163	-6.89063e-163	-7.04128e-164	-4.36255e-163	-1.06312e-162	-1.01045e-163	2.82114e-163	-2.14132e-163	-1.19839e-162	4.55616e-164	1.1661e-162	3.00313e-164	1.20111e-164	-7.83797e-163	6.23614e-163	-1.23104e-164	-8.37779e-164	-3.30091e-163	0
-2.33393e-163	-7.10151e-164	-8.09826e-163	-3.13568e-163	-6.15475e-164	-6.23559e-163	-1.24994e-162	-4.69789e-163	-3.33076e-163	-6.65482e-163	5.05979e-163	1.63948e-163	2.28636e-163	-6.89063e-163	-7.04128e-164	-4.36255e-163	-1.06312e-162	-1.01045e-163	2.82114e-163	-2.14132e-163	-1.19839e-162	4.55616e-164	1.1661e-162	3.00313e-164	1.20111e-164	-7.83797e-163	6.23614e-163	-1.23104e-164	-8.37779e-164	-3.30091e-163	0
-2.33393e-163	-7.10151e-164	-8.09826e-163	-3.13568e-163	-6.15475e-164	-6.23559e-163	-1.24994e-162	-4.69789e-163	-3.33076e-163	-6.65482e-163	5.05979e-163	1.63948e-163	2.28636e-163	-6.89063e-163	-7.04128e-164	-4.36255e-163	-1.06312e-162	-1.01045e-163	2.82114e-163	-2.14132e-163	-1.19839e-162	4.55616e-164	1.1661e-162	3.00313e-164	1.20111e-164	-7.83797e-163	6.23614e-163	-1.23104e-164	-8.37779e-164	-3.30091e-163	0
-2.33393e-163	-7.10151e-164	-8.09826e-163	-3.13568e-163	-6.15475e-164	-6.23559e-163	-1.24994e-162	-4.69789e-163	-3.33076e-163	-6.65482e-163	5.05979e-163	1.63948e-163	2.28636e-163	-6.89063e-163	-7.04128e-164	-4.36255e-163	-1.06312e-162	-1.01045e-163	2.82114e-163	-2.14132e-163	-1.19839e-162	4.55616e-164	1.1661e-162	3.00313e-164	1.20111e-164	-7.83797e-163	6.23614e-163	-1.23104e-164	-8.37779e-164	-3.30091e-163	0
-2.33393e-163	-7.10151e-164	-8.09826e-163	-3.13568e-163	-6.15475e-164	-6.23559e-163	-1.24994e-162	-4.69789e-163	-3.33076e-163	-6.65482e-163	5.05979e-163	1.63948e-163	2.28636e-163	-6.89063e-163	-7.04128e-164	-4.36255e-163	-1.06312e-162	-1.01045e-163	2.82114e-163	-2.14132e-163	-1.19839e-162	4.55616e-164	1.1661e-162	3.00313e-164	1.20111e-164	-7.83797e-163	6.23614e-163	-1.23104e-164	-8.37779e-164	-3.30091e-163	0
-2.33393e-163	-7.10151e-164	-8.09826e-163	-3.13568e-163	-6.15475e-164	-6.23559e-163	-1.24994e-162	-4.69789e-163	-3.33076e-163	-6.65482e-163	5.05979e-163	1.63948e-163	2.28636e-163	-6.89063e-163	-7.04128e-164	-4.36255e-163	-1.06312e-162	-1.01045e-163	2.82114e-163	-2.14132e-163	-1.19839e-162	4.55616e-164	1.1661e-162	3.00313e-164	1.20111e-164	-7.83797e-163	6.23614e-163	-1.23104e-164	-8.37779e-164	-3.30091e-163	0
-2.33393e-163	-7.10151e-164	-8.09826e-163	-3.13568e-163	-6.15475e-164	-6.23559e-163	-1.24994e-162	-4.69789e-163	-3.33076e-163	-6.65482e-163	5.05979e-163	1.63948e-163	2.28636e-163	-6.89063e-163	-7.04128e-164	-4.36255e-163	-1.06312e-162	-1.01045e-163	2.82114e-163	-2.14132e-163	-1.19839e-162	4.55616e-164	1.1661e-162	3.00313e-164	1.20111e-164	-7.83797e-163	6.23614e-163	-1.23104e-164	-8.37779e-164	-3.30091e-163	0
-2.33393e-163	-7.10151e-164	-8.09826e-163	-3.13568e-163	-6.15475e-164	-6.23559e-163	-1.24994e-162	-4.69789e-163	-3.33076e-163	-6.65482e-163	5.05979e-163	1.63948e-163	2.28636e-163	-6.89063e-163	-7.04128e-164	-4.36255e-163	-1.06312e-162	-1.01045e-163	2.82114e-163	-2.14132e-163	-1.19839e-162	4.55616e-164	1.1661e-162	3.00313e-164	1.20111e-164	-7.83797e-163	6.23614e-163	-1.23104e-164	-8.37779e-164	-3.30091e-163	0
-2.33393e-163	-7.10151e-164	-8.09826e-163	-3.13568e-163	-6.15475e-164	-6.23559e-163	-1.24994e-162	-4.69789e-163	-3.33076e-163	-6.65482e-163	5.05979e-163	1.63948e-163	2.28636e-163	-6.89063e-163	-7.04128e-164	-4.36255e-163	-1.06312e-162	-1.01045e-163	2.82114e-163	-2.14132e-163	-1.19839e-162	4.55616e-164	1.1661e-162	3.00313e-164	1.20111e-164	-7.83797e-163	6.23614e-163	-1.23104e-164	-8.37779e-164	-3.30091e-163	0
-2.33393e-163	-7.10151e-164	-8.09826e-163	-3.13568e-163	-6.15475e-164	-6.23559e-163	-1.24994e-162	-4.69789e-163	-3.33076e-163	-6.65482e-163	5.05979e-163	1.63948e-163	2.28636e-163	-6.89063e-163	-7.04128e-164	-4.36255e-163	-1.06312e-162	-1.01045e-163	2.82114e-163	-2.14132e-163	-1.19839e-162	4.55616e-164	1.1661e-162	3.00313e-164	1.20111e-164	-7.83797e-163	6.23614e-163	-1.23104e-164	-8.37779e-164	-3.30091e-163	0
-2.33393e-163	-7.10151e-164	-8.09826e-163	-3.13568e-163	-6.15475e-164	-6.23559e-163	-1.24994e-162	-4.69789e-163	-3.33076e-163	-6.65482e-163	5.05979e-163	1.63948e-163	2.28636e-163	-6.89063e-163	-7.04128e-164	-4.36255e-163	-1.06312e-162	-1.01045e-163	2.82114e-163	-2.14132e-163	-1.19839e-162	4.55616e-164	1.1661e-162	3.00313e-164	1.20111e-164	-7.83797e-163	6.23614e-163	-1.23104e-164	-8.37779e-164	-3.30091e-163	0
-2.33393e-163	-7.10151e-164	-8.09826e-163	-3.13568e-163	-6.15475e-164	-6.23559e-163	-1.24994e-162	-4.69789e-163	-3.33076e-163	-6.65482e-163	5.05979e-163	1.63948e-163	2.28636e-163	-6.89063e-163	-7.04128e-164	-4.36255e-163	-1.06312e-162	-1.01045e-163	2.82114e-163	-2.14132e-163	-1.19839e-162	4.55616e-164	1.1661e-162	3.00313e-164	1.20111e-164	-7.83797e-163	6.23614e-163	-1.23104e-164	-8.37779e-164	-3.30091e-163	0
-2.33393e-163	-7.10151e-164	-8.09826e-163	-3.13568e-163	-6.15475e-164	-6.23559e-163	-1.24994e-162	-4.69789e-163	-3.33076e-163	-6.65482e-163	5.05979e-163	1.63948e-163	2.28636e-163	-6.89063e-163	-7.04128e-164	-4.36255e-163	-1.06312e-162	-1.01045e-163	2.82114e-163	-2.14132e-163	-1.19839e-162	4.55616e-164	1.1661e-162	3.00313e-164	1.20111e-164	-7.83797e-163	6.23614e-163	-1.23104e-164	-8.37779e-164	-3.30091e-163	0
-2.33393e-163	-7.10151e-164	-8.09826e-163	-3.13568e-163	-6.15475e-164	-6.23559e-163	-1.24994e-162	-4.69789e-163	-3.33076e-163	-6.65482e-163	5.05979e-163	1.63948e-163	2.28636e-163	-6.89063e-163	-7.04128e-164	-4.36255e-163	-1.06312e-162	-1.01045e-163	2.82114e-163	-2.14132e-163	-1.19839e-162	4.55616e-164	1.1661e-162	3.00313e-164	1.20111e-164	-7.83797e-163	6.23614e-163	-1.23104e-164	-8.37779e-164	-3.30091e-163	0
-2.33393e-163	-7.10151e-164	-8.09826e-163	-3.13568e-163	-6.15475e-164	-6.23559e-163	-1.24994e-162	-4.69789e-163	-3.33076e-163	-6.65482e-163	5.05979e-163	1.63948e-163	2.28636e-163	-6.89063e-163	-7.04128e-164	-4.36255e-163	-1.06312e-162	-1.01045e-163	2.82114e-163	-2.14132e-163	-1.19839e-162	4.55616e-164	1.1661e-162	3.00313e-164	1.20111e-164	-7.83797e-163	6.23614e-163	-1.23104e-164	-8.37779e-164	-3.30091e-163	0
-2.33393e-163	-7.10151e-164	-8.09826e-163	-3.13568e-163	-6.15475e-164	-6.23559e-163	-1.24994e-162	-4.69789e-163	-3.33076e-163	-6.65482e-163	5.05979e-163	1.63948e-163	2.28636e-163	-6.89063e-163	-7.04128e-164	-4.36255e-163	-1.06312e-162	-1.01045e-163	2.82114e-163	-2.14132e-163	-1.19839e-162	4.55616e-164	1.1661e-162	3.00313e-164	1.20111e-164	-7.83797e-163	6.23614e-163	-1.23104e-164	-8.37779e-164	-3.30091e-163	0
-2.33393e-163	-7.10151e-164	-8.09826e-163	-3.13568e-163	-6.15475e-164	-6.23559e-163	-1.24994e-162	-4.69789e-163	-3.33076e-163	-6.65482e-163	5.05979e-163	1.63948e-163	2.28636e-163	-6.89063e-163	-7.04128e-164	-4.36255e-163	-1.06312e-162	-1.01045e-163	2.82114e-163	-2.14132e-163	-1.19839e-162	4.55616e-164	1.1661e-162	3.00313e-164	1.20111e-164	-7.83797e-163	6.23614e-163	-1.23104e-164	-8.37779e-164	-3.30091e-163	0
-2.33393e-163	-7.10151e-164	-8.09826e-163	-3.13568e-163	-6.15475e-164	-6.23559e-163	-1.24994e-162	-4.69789e-163	-3.33076e-163	-6.65482e-163	5.05979e-163	1.63948e-163	2.28636e-163	-6.89063e-163	-7.04128e-164	-4.36255e-163	-1.06312e-162	-1.01045e-163	2.82114e-163	-2.14132e-163	-1.19839e-162	4.55616e-164	1.1661e-162	3.00313e-164	1.20111e-164	-7.83797e-163	6.23614e-163	-1.23104e-164	-8.37779e-164	-3.30091e-163	0
-2.33393e-163	-7.10151e-164	-8.09826e-163	-3.13568e-163	-6.15475e-164	-6.23559e-163	-1.24994e-162	-4.69789e-163	-3.33076e-163	-6.65482e-163	5.05979e-163	1.63948e-163	2.28636e-163	-6.89063e-163	-7.04128e-164	-4.36255e-163	-1.06312e-162	-1.01045e-163	2.82114e-163	-2.14132e-163	-1.19839e-162	4.55616e-164	1.1661e-162	3.00313e-164	1.20111e-164	-7.83797e-163	6.23614e-163	-1.23104e-164	-8.37779e-164	-3.30091e-163	0
-2.33393e-163	-7.10151e-164	-8.09826e-163	-3.13568e-163	-6.15475e-164	-6.23559e-163	-1.24994e-162	-4.69789e-163	-3.33076e-163	-6.65482e-163	5.05979e-163	1.63948e-163	2.28636e-163	-6.89063e-163	-7.04128e-164	-4.36255e-163	-1.06312e-162	-1.01045e-163	2.82114e-163	-2.14132e-163	-1.19839e-162	4.55616e-164	1.1661e-162	3.00313e-164	1.20111e-164	-7.83797e-163	6.23614e-163	-1.23104e-164	-8.37779e-164	-3.30091e-163	0
-2.33393e-163	-7.10151e-164	-8.09826e-163	-3.13568e-163	-6.15475e-164	-6.23559e-163	-1.24994e-162	-4.69789e-163	-3.33076e-163	-6.65482e-163	5.05979e-163	1.63948e-163	2.28636e-163	-6.89063e-163	-7.04128e-164	-4.36255e-163	-1.06312e-162	-1.01045e-163	2.82114e-163	-2.14132e-163	-1.19839e-162	4.55616e-164	1.1661e-162	3.00313e-164	1.20111e-164	-7.83797e-163	6.23614e-163	-1.23104e-164	-8.37779e-164	-3.30091e-163	0
-2.33393e-163	-7.10151e-164	-8.09826e-163	-3.13568e-163	-6.15475e-164	-6.23559e-163	-1.24994e-162	-4.69789e-163	-3.33076e-163	-6.65482e-163	5.05979e-163	1.63948e-163	2.28636e-163	-6.89063e-163	-7.04128e-164	-4.36255e-163	-1.06312e-162	-1.01045e-163	2.82114e-163	-2.14132e-163	-1.19839e-162	4.55616e-164	1.1661e-162	3.00313e-164	1.20111e-164	-7.83797e-163	6.23614e-163	-1.23104e-164	-8.37779e-164	-3.30091e-163	0
-2.33393e-163	-7.10151e-164	-8.09826e-163	-3.13568e-163	-6.15475e-164	-6.23559e-163	-1.24994e-162	-4.69789e-163	-3.33076e-163	-6.65482e-163	5.05979e-163	1.63948e-163	2.28636e-163	-6.89063e-163	-7.04128e-164	-4.36255e-163	-1.06312e-162	-1.01045e-163	2.82114e-163	-2.14132e-163	-1.19839e-162	4.55616e-164	1.1661e-162	3.00313e-164	1.20111e-164	-7.83797e-163	6.23614e-163	-1.23104e-164	-8.37779e-164	-3.30091e-163	0
-2.33393e-163	-7.10151e-164	-8.09826e-163	-3.13568e-163	-6.15475e-164	-6.23559e-163	-1.24994e-162	-4.69789e-163	-3.33076e-163	-6.65482e-163	5.05979e-163	1.63948e-163	2.28636e-163	-6.89063e-163	-7.04128e-164	-4.36255e-163	-1.06312e-162	-1.01045e-163	2.82114e-163	-2.14132e-163	-1.19839e-162	4.55616e-164	1.1661e-162	3.00313e-164	1.20111e-164	-7.83797e-163	6.23614e-163	-1.23104e-164	-8.37779e-164	-3.30091e-163	0
-2.33393e-163	-7.10151e-164	-8.09826e-163	-3.13568e-163	-6.15475e-164	-6.23559e-163	-1.24994e-162	-4.69789e-163	-3.33076e-163	-6.65482e-163	5.05979e-163	1.63948e-163	2.28636e-163	-6.89063e-163	-7.04128e-164	-4.36255e-163	-1.06312e-162	-1.01045e-163	2.82114e-163	-2.14132e-163	-1.19839e-162	4.55616e-164	1.1661e-162	3.00313e-164	1.20111e-164	-7.83797e-163	6.23614e-163	-1.23104e-164	-8.37779e-164	-3.30091e-163	0
-2.33393e-163	-7.10151e-164	-8.09826e-163	-3.13568e-163	-6.15475e-164	-6.23559e-163	-1.24994e-162	-4.69789e-163	-3.33076e-163	-6.65482e-163	5.05979e-163	1.63948e-163	2.28636e-163	-6.89063e-163	-7.04128e-164	-4.36255e-163	-1.06312e-162	-1.01045e-163	2.82114e-163	-2.14132e-163	-1.19839e-162	4.55616e-164	1.1661e-162	3.00313e-164	1.20111e-164	-7.83797e-163	6.23614e-163	-1.23104e-164	-8.37779e-164	-3.30091e-163	0
-2.33393e-163	-7.10151e-164	-8.09826e-163	-3.13568e-163	-6.15475e-164	-6.23559e-163	-1.24994e-162	-4.69789e-163	-3.33076e-163	-6.65482e-163	5.05979e-163	1.63948e-163	2.28636e-163	-6.89063e-163	-7.04128e-164	-4.36255e-163	-1.06312e-162	-1.01045e-163	2.82114e-163	-2.14132e-163	-1.19839e-162	4.55616e-164	1.1661e-162	3.00313e-164	1.20111e-164	-7.83797e-163	6.23614e-163	-1.23104e-164	-8.37779e-164	-3.30091e-163	0
-2.33393e-163	-7.10151e-164	-8.09826e-163	-3.13568e-163	-6.15475e-164	-6.23559e-163	-1.24994e-162	-4.69789e-163	-3.33076e-163	-6.65482e-163	5.05979e-163	1.63948e-163	2.28636e-163	-6.89063e-163	-7.04128e-164	-4.36255e-163	-1.06312e-162	-1.01045e-163	2.82114e-163	-2.14132e-163	-1.19839e-162	4.55616e-164	1.1661e-162	3.00313e-164	1.20111e-164	-7.83797e-163	6.23614e-163	-1.23104e-164	-8.37779e-164	-3.30091e-163	0
-2.33393e-163	-7.10151e-164	-8.09826e-163	-3.13568e-163	-6.15475e-164	-6.23559e-163	-1.24994e-162	-4.69789e-163	-3.33076e-163	-6.65482e-163	5.05979e-163	1.63948e-163	2.28636e-163	-6.89063e-163	-7.04128e-164	-4.36255e-163	-1.06312e-162	-1.01045e-163	2.82114e-163	-2.14132e-163	-1.19839e-162	4.55616e-164	1.1661e-162	3.00313e-164	1.20111e-164	-7.83797e-163	6.23614e-163	-1.23104e-164	-8.37779e-164	-3.30091e-163	0
-2.33393e-163	-7.10151e-164	-8.09826e-163	-3.13568e-163	-6.15475e-164	-6.23559e-163	-1.24994e-162	-4.69789e-163	-3.33076e-163	-6.65482e-163	5.05979e-163	1.63948e-163	2.28636e-163	-6.89063e-163	-7.04128e-164	-4.36255e-163	-1.06312e-162	-1.01045e-163	2.82114e-163	-2.14132e-163	-1.19839e-162	4.55616e-164	1.1661e-162	3.00313e-164	1.20111e-164	-7.83797e-163	6.23614e-163	-1.23104e-164	-8.37779e-164	-3.30091e-163	0
-2.33393e-163	-7.10151e-164	-8.09826e-163	-3.13568e-163	-6.15475e-164	-6.23559e-163	-1.24994e-162	-4.69789e-163	-3.33076e-163	-6.65482e-163	5.05979e-163	1.63948e-163	2.28636e-163	-6.89063e-163	-7.04128e-164	-4.36255e-163	-1.06312e-162	-1.01045e-163	2.82114e-163	-2.14132e-163	-1.19839e-162	4.55616e-164	1.1661e-162	3.00313e-164	1.20111e-164	-7.83797e-163	6.23614e-163	-1.23104e-164	-8.37779e-164	-3.30091e-163	0
-2.33393e-163	-7.10151e-164	-8.09826e-163	-3.13568e-163	-6.15475e-164	-6.23559e-163	-1.24994e-162	-4.69789e-163	-3.33076e-163	-6.65482e-163	5.05979e-163	1.63948e-163	2.28636e-163	-6.89063e-163	-7.04128e-164	-4.36255e-163	-1.06312e-162	-1.01045e-163	2.82114e-163	-2.14132e-163	-1.19839e-162	4.55616e-164	1.1661e-162	3.00313e-164	1.20111e-164	-7.83797e-163	6.23614e-163	-1.23104e-164	-8.37779e-164	-3.30091e-163	0
-2.33393e-163	-7.10151e-164	-8.09826e-163	-3.13568e-163	-6.15475e-164	-6.23559e-163	-1.24994e-162	-4.69789e-163	-3.33076e-163	-6.65482e-163	5.05979e-163	1.63948e-163	2.28636e-163	-6.89063e-163	-7.04128e-164	-4.36255e-163	-1.06312e-162	-1.01045e-163	2.82114e-163	-2.14132e-163	-1.19839e-162	4.55616e-164	1.1661e-162	3.00313e-164	1.20111e-164	-7.83797e-163	6.23614e-163	-1.23104e-164	-8.37779e-164	-3.30091e-163	0
-2.33393e-163	-7.10151e-164	-8.09826e-163	-3.13568e-163	-6.15475e-164	-6.23559e-163	-1.24994e-162	-4.69789e-163	-3.33076e-163	-6.65482e-163	5.05979e-163	1.63948e-163	2.28636e-163	-6.89063e-163	-7.04128e-164	-4.36255e-163	-1.06312e-162	-1.01045e-163	2.82114e-163	-2.14132e-163	-1.19839e-162	4.55616e-164	1.1661e-162	3.00313e-164	1.20111e-164	-7.83797e-163	6.23614e-163	-1.23104e-164	-8.37779e-164	-3.30091e-163	0
-2.33393e-163	-7.10151e-164	-8.09826e-163	-3.13568e-163	-6.15475e-164	-6.23559e-163	-1.24994e-162	-4.69789e-163	-3.33076e-163	-6.65482e-163	5.05979e-163	1.63948e-163	2.28636e-163	-6.89063e-163	-7.04128e-164	-4.36255e-163	-1.06312e-162	-1.01045e-163	2.82114e-163	-2.14132e-163	-1.19839e-162	4.55616e-164	1.1661e-162	3.00313e-164	1.20111e-164	-7.83797e-163	6.23614e-163	-1.23104e-164	-8.37779e-164	-3.30091e-163	0
-2.33393e-163	-7.10151e-164	-8.09826e-163	-3.13568e-163	-6.15475e-164	-6.23559e-163	-1.24994e-162	-4.69789e-163	-3.33076e-163	-6.65482e-163	5.05979e-163	1.63948e-163	2.28636e-163	-6.89063e-163	-7.04128e-164	-4.36255e-163	-1.06312e-162	-1.01045e-163	2.82114e-163	-2.14132e-163	-1.19839e-162	4.55616e-164	1.1661e-162	3.00313e-164	1.20111e-164	-7.83797e-163	6.23614e-163	-1.23104e-164	-8.37779e-164	-3.30091e-163	0
-2.33393e-163	-7.10151e-164	-8.09826e-163	-3.13568e-163	-6.15475e-164	-6.23559e-163	-1.24994e-162	-4.69789e-163	-3.33076e-163	-6.65482e-163	5.05979e-163	1.63948e-163	2.28636e-163	-6.89063e-163	-7.04128e-164	-4.36255e-163	-1.06312e-162	-1.01045e-163	2.82114e-163	-2.14132e-163	-1.19839e-162	4.55616e-164	1.1661e-162	3.00313e-164	1.20111e-164	-7.83797e-163	6.23614e-163	-1.23104e-164	-8.37779e-164	-3.30091e-163	0
-2.33393e-163	-7.10151e-164	-8.09826e-163	-3.13568e-163	-6.15475e-164	-6.23559e-163	-1.24994e-162	-4.69789e-163	-3.33076e-163	-6.65482e-163	5.05979e-163	1.63948e-163	2.28636e-163	-6.89063e-163	-7.04128e-164	-4.36255e-163	-1.06312e-162	-1.01045e-163	2.82114e-163	-2.14132e-163	-1.19839e-162	4.55616e-164	1.1661e-162	3.00313e-164	1.20111e-164	-7.83797e-163	6.23614e-163	-1.23104e-164	-8.37779e-164	-3.30091e-163	0
-2.33393e-163	-7.10151e-164	-8.09826e-163	-3.13568e-163	-6.15475e-164	-6.23559e-163	-1.24994e-162	-4.69789e-163	-3.33076e-163	-6.65482e-163	5.05979e-163	1.63948e-163	2.28636e-163	-6.89063e-163	-7.04128e-164	-4.36255e-163	-1.06312e-162	-1.01045e-163	2.82114e-163	-2.14132e-163	-1.19839e-162	4.55616e-164	1.1661e-162	3.00313e-164	1.20111e-164	-7.83797e-163	6.23614e-163	-1.23104e-164	-8.37779e-164	-3.30091e-163	0
-2.33393e-163	-7.10151e-164	-8.09826e-163	-3.13568e-163	-6.15475e-164	-6.23559e-163	-1.24994e-162	-4.69789e-163	-3.33076e-163	-6.65482e-163	5.05979e-163	1.63948e-163	2.28636e-163	-6.89063e-163	-7.04128e-164	-4.36255e-163	-1.06312e-162	-1.01045e-163	2.82114e-163	-2.14132e-163	-1.19839e-162	4.55616e-164	1.1661e-162	3.00313e-164	1.20111e-164	-7.83797e-163	6.23614e-163	-1.23104e-164	-8.37779e-164	-3.30091e-163	0
-2.33393e-163	-7.10151e-164	-8.09826e-163	-3.13568e-163	-6.15475e-164	-6.23559e-163	-1.24994e-162	-4.69789e-163	-3.33076e-163	-6.65482e-163	5.05979e-163	1.63948e-163	2.28636e-163	-6.89063e-163	-7.04128e-164	-4.36255e-163	-1.06312e-162	-1.01045e-163	2.82114e-163	-2.14132e-163	-1.19839e-162	4.55616e-164	1.1661e-162	3.00313e-164	1.20111e-164	-7.83797e-163	6.23614e-163	-1.23104e-164	-8.37779e-164	-3.30091e-163	0
-2.33393e-163	-7.10151e-164	-8.09826e-163	-3.13568e-163	-6.15475e-164	-6.23559e-163	-1.24994e-162	-4.69789e-163	-3.33076e-163	-6.65482e-163	5.05979e-163	1.63948e-163	2.28636e-163	-6.89063e-163	-7.04128e-164	-4.36255e-163	-1.06312e-162	-1.01045e-163	2.82114e-163	-2.14132e-163	-1.19839e-162	4.55616e-164	1.1661e-162	3.00313e-164	1.20111e-164	-7.83797e-163	6.23614e-163	-1.23104e-164	-8.37779e-164	-3.30091e-163	0
-2.33393e-163	-7.10151e-164	-8.09826e-163	-3.13568e-163	-6.15475e-164	-6.23559e-163	-1.24994e-162	-4.69789e-163	-3.33076e-163	-6.65482e-163	5.05979e-163	1.63948e-163	2.28636e-163	-6.89063e-163	-7.04128e-164	-4.36255e-163	-1.06312e-162	-1.01045e-163	2.82114e-163	-2.14132e-163	-1.19839e-162	4.55616e-164	1.1661e-162	3.00313e-164	1.20111e-164	-7.83797e-163	6.23614e-163	-1.23104e-164	-8.37779e-164	-3.30091e-163	0
-2.33393e-163	-7.10151e-164	-8.09826e-163	-3.13568e-163	-6.15475e-164	-6.23559e-163	-1.24994e-162	-4.69789e-163	-3.33076e-163	-6.65482e-163	5.05979e-163	1.63948e-163	2.28636e-163	-6.89063e-163	-7.04128e-164	-4.36255e-163	-1.06312e-162	-1.01045e-163	2.82114e-163	-2.14132e-163	-1.19839e-162	4.55616e-164	1.1661e-162	3.00313e-164	1.20111e-164	-7.83797e-163	6.23614e-163	-1.23104e-164	-8.37779e-164	-3.30091e-163	0
-2.33393e-163	-7.10151e-164	-8.09826e-163	-3.13568e-163	-6.15475e-164	-6.23559e-163	-1.24994e-162	-4.69789e-163	-3.33076e-163	-6.65482e-163	5.05979e-163	1.63948e-163	2.28636e-163	-6.89063e-163	-7.04128e-164	-4.36255e-163	-1.06312e-162	-1.01045e-163	2.82114e-163	-2.14132e-163	-1.19839e-162	4.55616e-164	1.1661e-162	3.00313e-164	1.20111e-164	-7.83797e-163	6.23614e-163	-1.23104e-164	-8.37779e-164	-3.30091e-163	0
-2.33393e-163	-7.10151e-164	-8.09826e-163	-3.13568e-163	-6.15475e-164	-6.23559e-163	-1.24994e-162	-4.69789e-163	-3.33076e-163	-6.65482e-163	5.05979e-163	1.63948e-163	2.28636e-163	-6.89063e-163	-7.04128e-164	-4.36255e-163	-1.06312e-162	-1.01045e-163	2.82114e-163	-2.14132e-163	-1.19839e-162	4.55616e-164	1.1661e-162	3.00313e-164	1.20111e-164	-7.83797e-163	6.23614e-163	-1.23104e-164	-8.37779e-164	-3.30091e-163	0
-2.33393e-163	-7.10151e-164	-8.09826e-163	-3.13568e-163	-6.15475e-164	-6.23559e-163	-1.24994e-162	-4.69789e-163	-3.33076e-163	-6.65482e-163	5.05979e-163	1.63948e-163	2.28636e-163	-6.89063e-163	-7.04128e-164	-4.36255e-163	-1.06312e-162	-1.01045e-163	2.82114e-163	-2.14132e-163	-1.19839e-162	4.55616e-164	1.1661e-162	3.00313e-164	1.20111e-164	-7.83797e-163	6.23614e-163	-1.23104e-164	-8.37779e-164	-3.30091e-163	0
-2.33393e-163	-7.10151e-164	-8.09826e-163	-3.13568e-163	-6.15475e-164	-6.23559e-163	-1.24994e-162	-4.69789e-163	-3.33076e-163	-6.65482e-163	5.05979e-163	1.63948e-163	2.28636e-163	-6.89063e-163	-7.04128e-164	-4.36255e-163	-1.06312e-162	-1.01045e-163	2.82114e-163	-2.14132e-163	-1.19839e-162	4.55616e-164	1.1661e-162	3.00313e-164	1.20111e-164	-7.83797e-163	6.23614e-163	-1.23104e-164	-8.37779e-164	-3.30091e-163	0
-2.33393e-163	-7.10151e-164	-8.09826e-163	-3.13568e-163	-6.15475e-164	-6.23559e-163	-1.24994e-162	-4.69789e-163	-3.33076e-163	-6.65482e-163	5.05979e-163	1.63948e-163	2.28636e-163	-6.89063e-163	-7.04128e-164	-4.36255e-163	-1.06312e-162	-1.01045e-163	2.82114e-163	-2.14132e-163	-1.19839e-162	4.55616e-164	1.1661e-162	3.00313e-164	1.20111e-164	-7.83797e-163	6.23614e-163	-1.23104e-164	-8.37779e-164	-3.30091e-163	0
-2.33393e-163	-7.10151e-164	-8.09826e-163	-3.13568e-163	-6.15475e-164	-6.23559e-163	-1.24994e-162	-4.69789e-163	-3.33076e-163	-6.65482e-163	5.05979e-163	1.63948e-163	2.28636e-163	-6.89063e-163	-7.04128e-164	-4.36255e-163	-1.06312e-162	-1.01045e-163	2.82114e-163	-2.14132e-163	-1.19839e-162	4.55616e-164	1.1661e-162	3.00313e-164	1.20111e-164	-7.83797e-163	6.23614e-163	-1.23104e-164	-8.37779e-164	-3.30091e-163	0
-2.33393e-163	-7.10151e-164	-8.09826e-163	-3.13568e-163	-6.15475e-164	-6.23559e-163	-1.24994e-162	-4.69789e-163	-3.33076e-163	-6.65482e-163	5.05979e-163	1.63948e-163	2.28636e-163	-6.89063e-163	-7.04128e-164	-4.36255e-163	-1.06312e-162	-1.01045e-163	2.82114e-163	-2.14132e-163	-1.19839e-162	4.55616e-164	1.1661e-162	3.00313e-164	1.20111e-164	-7.83797e-163	6.23614e-163	-1.23104e-164	-8.37779e-164	-3.30091e-163	0
-2.33393e-163	-7.10151e-164	-8.09826e-163	-3.13568e-163	-6.15475e-164	-6.23559e-163	-1.24994e-162	-4.69789e-163	-3.33076e-163	-6.65482e-163	5.05979e-163	1.63948e-163	2.28636e-163	-6.89063e-163	-7.04128e-164	-4.36255e-163	-1.06312e-162	-1.01045e-163	2.82114e-163	-2.14132e-163	-1.19839e-162	4.55616e-164	1.1661e-162	3.00313e-164	1.20111e-164	-7.83797e-163	6.23614e-163	-1.23104e-164	-8.37779e-164	-3.30091e-163	0
-2.33393e-163	-7.10151e-164	-8.09826e-163	-3.13568e-163	-6.15475e-164	-6.23559e-163	-1.24994e-162	-4.69789e-163	-3.33076e-163	-6.65482e-163	5.05979e-163	1.63948e-163	2.28636e-163	-6.89063e-163	-7.04128e-164	-4.36255e-163	-1.06312e-162	-1.01045e-163	2.82114e-163	-2.14132e-163	-1.19839e-162	4.55616e-164	1.1661e-162	3.00313e-164	1.20111e-164	-7.83797e-163	6.23614e-163	-1.23104e-164	-8.37779e-164	-3.30091e-163	0
-2.33393e-163	-7.10151e-164	-8.09826e-163	-3.13568e-163	-6.15475e-164	-6.23559e-163	-1.24994e-162	-4.69789e-163	-3.33076e-163	-6.65482e-163	5.05979e-163	1.63948e-163	2.28636e-163	-6.89063e-163	-7.04128e-164	-4.36255e-163	-1.06312e-162	-1.01045e-163	2.82114e-163	-2.14132e-163	-1.19839e-162	4.55616e-164	1.1661e-162	3.00313e-164	1.20111e-164	-7.83797e-163	6.23614e-163	-1.23104e-164	-8.37779e-164	-3.30091e-163	0
-2.33393e-163	-7.10151e-164	-8.09826e-163	-3.13568e-163	-6.15475e-164	-6.23559e-163	-1.24994e-162	-4.69789e-163	-3.33076e-163	-6.65482e-163	5.05979e-163	1.63948e-163	2.28636e-163	-6.89063e-163	-7.04128e-164	-4.36255e-163	-1.06312e-162	-1.01045e-163	2.82114e-163	-2.14132e-163	-1.19839e-162	4.55616e-164	1.1661e-162	3.00313e-164	1.20111e-164	-7.83797e-163	6.23614e-163	-1.23104e-164	-8.37779e-164	-3.30091e-163	0
-2.33393e-163	-7.10151e-164	-8.09826e-163	-3.13568e-163	-6.15475e-164	-6.23559e-163	-1.24994e-162	-4.69789e-163	-3.33076e-163	-6.65482e-163	5.05979e-163	1.63948e-163	2.28636e-163	-6.89063e-163	-7.04128e-164	-4.36255e-163	-1.06312e-162	-1.01045e-163	2.82114e-163	-2.14132e-163	-1.19839e-162	4.55616e-164	1.1661e-162	3.00313e-164	1.20111e-164	-7.83797e-163	6.23614e-163	-1.23104e-164	-8.37779e-164	-3.30091e-163	0
-2.33393e-163	-7.10151e-164	-8.09826e-163	-3.13568e-163	-6.15475e-164	-6.23559e-163	-1.24994e-162	-4.69789e-163	-3.33076e-163	-6.65482e-163	5.05979e-163	1.63948e-163	2.28636e-163	-6.89063e-163	-7.04128e-164	-4.36255e-163	-1.06312e-162	-1.01045e-163	2.82114e-163	-2.14132e-163	-1.19839e-162	4.55616e-164	1.1661e-162	3.00313e-164	1.20111e-164	-7.83797e-163	6.23614e-163	-1.23104e-164	-8.37779e-164	-3.30091e-163	0
-2.33393e-163	-7.10151e-164	-8.09826e-163	-3.13568e-163	-6.15475e-164	-6.23559e-163	-1.24994e-162	-4.69789e-163	-3.33076e-163	-6.65482e-163	5.05979e-163	1.63948e-163	2.28636e-163	-6.89063e-163	-7.04128e-164	-4.36255e-163	-1.06312e-162	-1.01045e-163	2.82114e-163	-2.14132e-163	-1.19839e-162	4.55616e-164	1.1661e-162	3.00313e-164	1.20111e-164	-7.83797e-163	6.23614e-163	-1.23104e-164	-8.37779e-164	-3.30091e-163	0
-2.33393e-163	-7.10151e-164	-8.09826e-163	-3.13568e-163	-6.15475e-164	-6.23559e-163	-1.24994e-162	-4.69789e-163	-3.33076e-163	-6.65482e-163	5.05979e-163	1.63948e-163	2.28636e-163	-6.89063e-163	-7.04128e-164	-4.36255e-163	-1.06312e-162	-1.01045e-163	2.82114e-163	-2.14132e-163	-1.19839e-162	4.55616e-164	1.1661e-162	3.00313e-164	1.20111e-164	-7.83797e-163	6.23614e-163	-1.23104e-164	-8.37779e-164	-3.30091e-163	0
-2.33393e-163	-7.10151e-164	-8.09826e-163	-3.13568e-163	-6.15475e-164	-6.23559e-163	-1.24994e-162	-4.69789e-163	-3.33076e-163	-6.65482e-163	5.05979e-163	1.63948e-163	2.28636e-163	-6.89063e-163	-7.04128e-164	-4.36255e-163	-1.06312e-162	-1.01045e-163	2.82114e-163	-2.14132e-163	-1.19839e-162	4.55616e-164	1.1661e-162	3.00313e-164	1.20111e-164	-7.83797e-163	6.23614e-163	-1.23104e-164	-8.37779e-164	-3.30091e-163	0
-2.33393e-163	-7.10151e-164	-8.09826e-163	-3.13568e-163	-6.15475e-164	-6.23559e-163	-1.24994e-162	-4.69789e-163	-3.33076e-163	-6.65482e-163	5.05979e-163	1.63948e-163	2.28636e-163	-6.89063e-163	-7.04128e-164	-4.36255e-163	-1.06312e-162	-1.01045e-163	2.82114e-163	-2.14132e-163	-1.19839e-162	4.55616e-164	1.1661e-162	3.00313e-164	1.20111e-164	-7.83797e-163	6.23614e-163	-1.23104e-164	-8.37779e-164	-3.30091e-163	0
-2.33393e-163	-7.10151e-164	-8.09826e-163	-3.13568e-163	-6.15475e-164	-6.23559e-163	-1.24994e-162	-4.69789e-163	-3.33076e-163	-6.65482e-163	5.05979e-163	1.63948e-163	2.28636e-163	-6.89063e-163	-7.04128e-164	-4.36255e-163	-1.06312e-162	-1.01045e-163	2.82114e-163	-2.14132e-163	-1.19839e-162	4.55616e-164	1.1661e-162	3.00313e-164	1.20111e-164	-7.83797e-163	6.23614e-163	-1.23104e-164	-8.37779e-164	-3.30091e-163	0
-2.33393e-163	-7.10151e-164	-8.09826e-163	-3.13568e-163	-6.15475e-164	-6.23559e-163	-1.24994e-162	-4.69789e-163	-3.33076e-163	-6.65482e-163	5.05979e-163	1.63948e-163	2.28636e-163	-6.89063e-163	-7.04128e-164	-4.36255e-163	-1.06312e-162	-1.01045e-163	2.82114e-163	-2.14132e-163	-1.19839e-162	4.55616e-164	1.1661e-162	3.00313e-164	1.20111e-164	-7.83797e-163	6.23614e-163	-1.23104e-164	-8.37779e-164	-3.30091e-163	0
-2.33393e-163	-7.10151e-164	-8.09826e-163	-3.13568e-163	-6.15475e-164	-6.23559e-163	-1.24994e-162	-4.69789e-163	-3.33076e-163	-6.65482e-163	5.05979e-163	1.63948e-163	2.28636e-163	-6.89063e-163	-7.04128e-164	-4.36255e-163	-1.06312e-162	-1.01045e-163	2.82114e-163	-2.14132e-163	-1.19839e-162	4.55616e-164	1.1661e-162	3.00313e-164	1.20111e-164	-7.83797e-163	6.23614e-163	-1.23104e-164	-8.37779e-164	-3.30091e-163	0
-2.33393e-163	-7.10151e-164	-8.09826e-163	-3.13568e-163	-6.15475e-164	-6.23559e-163	-1.24994e-162	-4.69789e-163	-3.33076e-163	-6.65482e-163	5.05979e-163	1.63948e-163	2.28636e-163	-6.89063e-163	-7.04128e-164	-4.36255e-163	-1.06312e-162	-1.01045e-163	2.82114e-163	-2.14132e-163	-1.19839e-162	4.55616e-164	1.1661e-162	3.00313e-164	1.20111e-164	-7.83797e-163	6.23614e-163	-1.23104e-164	-8.37779e-164	-3.30091e-163	0
-2.33393e-163	-7.10151e-164	-8.09826e-163	-3.13568e-163	-6.15475e-164	-6.23559e-163	-1.24994e-162	-4.69789e-163	-3.33076e-163	-6.65482e-163	5.05979e-163	1.63948e-163	2.28636e-163	-6.89063e-163	-7.04128e-164	-4.36255e-163	-1.06312e-162	-1.01045e-163	2.82114e-163	-2.14132e-163	-1.19839e-162	4.55616e-164	1.1661e-162	3.00313e-164	1.20111e-164	-7.83797e-163	6.23614e-163	-1.23104e-164	-8.37779e-164	-3.30091e-163	0
-2.33393e-163	-7.10151e-164	-8.09826e-163	-3.13568e-163	-6.15475e-164	-6.23559e-163	-1.24994e-162	-4.69789e-163	-3.33076e-163	-6.65482e-163	5.05979e-163	1.63948e-163	2.28636e-163	-6.89063e-163	-7.04128e-164	-4.36255e-163	-1.06312e-162	-1.01045e-163	2.82114e-163	-2.14132e-163	-1.19839e-162	4.55616e-164	1.1661e-162	3.00313e-164	1.20111e-164	-7.83797e-163	6.23614e-163	-1.23104e-164	-8.37779e-164	-3.30091e-163	0
-2.33393e-163	-7.10151e-164	-8.09826e-163	-3.13568e-163	-6.15475e-164	-6.23559e-163	-1.24994e-162	-4.69789e-163	-3.33076e-163	-6.65482e-163	5.05979e-163	1.63948e-163	2.28636e-163	-6.89063e-163	-7.04128e-164	-4.36255e-163	-1.06312e-162	-1.01045e-163	2.82114e-163	-2.14132e-163	-1.19839e-162	4.55616e-164	1.1661e-162	3.00313e-164	1.20111e-164	-7.83797e-163	6.23614e-163	-1.23104e-164	-8.37779e-164	-3.30091e-163	0
-2.33393e-163	-7.10151e-164	-8.09826e-163	-3.13568e-163	-6.15475e-164	-6.23559e-163	-1.24994e-162	-4.69789e-163	-3.33076e-163	-6.65482e-163	5.05979e-163	1.63948e-163	2.28636e-163	-6.89063e-163	-7.04128e-164	-4.36255e-163	-1.06312e-162	-1.01045e-163	2.82114e-163	-2.14132e-163	-1.19839e-162	4.55616e-164	1.1661e-162	3.00313e-164	1.20111e-164	-7.83797e-163	6.23614e-163	-1.23104e-164	-8.37779e-164	-3.30091e-163	0
-2.33393e-163	-7.10151e-164	-8.09826e-163	-3.13568e-163	-6.15475e-164	-6.23559e-163	-1.24994e-162	-4.69789e-163	-3.33076e-163	-6.65482e-163	5.05979e-163	1.63948e-163	2.28636e-163	-6.89063e-163	-7.04128e-164	-4.36255e-163	-1.06312e-162	-1.01045e-163	2.82114e-163	-2.14132e-163	-1.19839e-162	4.55616e-164	1.1661e-162	3.00313e-164	1.20111e-164	-7.83797e-163	6.23614e-163	-1.23104e-164	-8.37779e-164	-3.30091e-163	0
-2.33393e-163	-7.10151e-164	-8.09826e-163	-3.13568e-163	-6.15475e-164	-6.23559e-163	-1.24994e-162	-4.69789e-163	-3.33076e-163	-6.65482e-163	5.05979e-163	1.63948e-163	2.28636e-163	-6.89063e-163	-7.04128e-164	-4.36255e-163	-1.06312e-162	-1.01045e-163	2.82114e-163	-2.14132e-163	-1.19839e-162	4.55616e-164	1.1661e-162	3.00313e-164	1.20111e-164	-7.83797e-163	6.23614e-163	-1.23104e-164	-8.37779e-164	-3.30091e-163	0
-2.33393e-163	-7.10151e-164	-8.09826e-163	-3.13568e-163	-6.15475e-164	-6.23559e-163	-1.24994e-162	-4.69789e-163	-3.33076e-163	-6.65482e-163	5.05979e-163	1.63948e-163	2.28636e-163	-6.89063e-163	-7.04128e-164	-4.36255e-163	-1.06312e-162	-1.01045e-163	2.82114e-163	-2.14132e-163	-1.19839e-162	4.55616e-164	1.1661e-162	3.00313e-164	1.20111e-164	-7.83797e-163	6.23614e-163	-1.23104e-164	-8.37779e-164	-3.30091e-163	0
-2.33393e-163	-7.10151e-164	-8.09826e-163	-3.13568e-163	-6.15475e-164	-6.23559e-163	-1.24994e-162	-4.69789e-163	-3.33076e-163	-6.65482e-163	5.05979e-163	1.63948e-163	2.28636e-163	-6.89063e-163	-7.04128e-164	-4.36255e-163	-1.06312e-162	-1.01045e-163	2.82114e-163	-2.14132e-163	-1.19839e-162	4.55616e-164	1.1661e-162	3.00313e-164	1.20111e-164	-7.83797e-163	6.23614e-163	-1.23104e-164	-8.37779e-164	-3.30091e-163	0
-2.33393e-163	-7.10151e-164	-8.09826e-163	-3.13568e-163	-6.15475e-164	-6.23559e-163	-1.24994e-162	-4.69789e-163	-3.33076e-163	-6.65482e-163	5.05979e-163	1.63948e-163	2.28636e-163	-6.89063e-163	-7.04128e-164	-4.36255e-163	-1.06312e-162	-1.01045e-163	2.82114e-163	-2.14132e-163	-1.19839e-162	4.55616e-164	1.1661e-162	3.00313e-164	1.20111e-164	-7.83797e-163	6.23614e-163	-1.23104e-164	-8.37779e-164	-3.30091e-163	0
-2.33393e-163	-7.10151e-164	-8.09826e-163	-3.13568e-163	-6.15475e-164	-6.23559e-163	-1.24994e-162	-4.69789e-163	-3.33076e-163	-6.65482e-163	5.05979e-163	1.63948e-163	2.28636e-163	-6.89063e-163	-7.04128e-164	-4.36255e-163	-1.06312e-162	-1.01045e-163	2.82114e-163	-2.14132e-163	-1.19839e-162	4.55616e-164	1.1661e-162	3.00313e-164	1.20111e-164	-7.83797e-163	6.23614e-163	-1.23104e-164	-8.37779e-164	-3.30091e-163	0
-2.33393e-163	-7.10151e-164	-8.09826e-163	-3.13568e-163	-6.15475e-164	-6.23559e-163	-1.24994e-162	-4.69789e-163	-3.33076e-163	-6.65482e-163	5.05979e-163	1.63948e-163	2.28636e-163	-6.89063e-163	-7.04128e-164	-4.36255e-163	-1.06312e-162	-1.01045e-163	2.82114e-163	-2.14132e-163	-1.19839e-162	4.55616e-164	1.1661e-162	3.00313e-164	1.20111e-164	-7.83797e-163	6.23614e-163	-1.23104e-164	-8.37779e-164	-3.30091e-163	0
-2.33393e-163	-7.10151e-164	-8.09826e-163	-3.13568e-163	-6.15475e-164	-6.23559e-163	-1.24994e-162	-4.69789e-163	-3.33076e-163	-6.65482e-163	5.05979e-163	1.63948e-163	2.28636e-163	-6.89063e-163	-7.04128e-164	-4.36255e-163	-1.06312e-162	-1.01045e-163	2.82114e-163	-2.14132e-163	-1.19839e-162	4.55616e-164	1.1661e-162	3.00313e-164	1.20111e-164	-7.83797e-163	6.23614e-163	-1.23104e-164	-8.37779e-164	-3.30091e-163	0
-2.33393e-163	-7.10151e-164	-8.09826e-163	-3.13568e-163	-6.15475e-164	-6.23559e-163	-1.24994e-162	-4.69789e-163	-3.33076e-163	-6.65482e-163	5.05979e-163	1.63948e-163	2.28636e-163	-6.89063e-163	-7.04128e-164	-4.36255e-163	-1.06312e-162	-1.01045e-163	2.82114e-163	-2.14132e-163	-1.19839e-162	4.55616e-164	1.1661e-162	3.00313e-164	1.20111e-164	-7.83797e-163	6.23614e-163	-1.23104e-164	-8.37779e-164	-3.30091e-163	0
-2.33393e-163	-7.10151e-164	-8.09826e-163	-3.13568e-163	-6.15475e-164	-6.23559e-163	-1.24994e-162	-4.69789e-163	-3.33076e-163	-6.65482e-163	5.05979e-163	1.63948e-163	2.28636e-163	-6.89063e-163	-7.04128e-164	-4.36255e-163	-1.06312e-162	-1.01045e-163	2.82114e-163	-2.14132e-163	-1.19839e-162	4.55616e-164	1.1661e-162	3.00313e-164	1.20111e-164	-7.83797e-163	6.23614e-163	-1.23104e-164	-8.37779e-164	-3.30091e-163	0
-2.33393e-163	-7.10151e-164	-8.09826e-163	-3.13568e-163	-6.15475e-164	-6.23559e-163	-1.24994e-162	-4.69789e-163	-3.33076e-163	-6.65482e-163	5.05979e-163	1.63948e-163	2.28636e-163	-6.89063e-163	-7.04128e-164	-4.36255e-163	-1.06312e-162	-1.01045e-163	2.82114e-163	-2.14132e-163	-1.19839e-162	4.55616e-164	1.1661e-162	3.00313e-164	1.20111e-164	-7.83797e-163	6.23614e-163	-1.23104e-164	-8.37779e-164	-3.30091e-163	0
-2.33393e-163	-7.10151e-164	-8.09826e-163	-3.13568e-163	-6.15475e-164	-6.23559e-163	-1.24994e-162	-4.69789e-163	-3.33076e-163	-6.65482e-163	5.05979e-163	1.63948e-163	2.28636e-163	-6.89063e-163	-7.04128e-164	-4.36255e-163	-1.06312e-162	-1.01045e-163	2.82114e-163	-2.14132e-163	-1.19839e-162	4.55616e-164	1.1661e-162	3.00313e-164	1.20111e-164	-7.83797e-163	6.23614e-163	-1.23104e-164	-8.37779e-164	-3.30091e-163	0
-2.33393e-163	-7.10151e-164	-8.09826e-163	-3.13568e-163	-6.15475e-164	-6.23559e-163	-1.24994e-162	-4.69789e-163	-3.33076e-163	-6.65482e-163	5.05979e-163	1.63948e-163	2.28636e-163	-6.89063e-163	-7.04128e-164	-4.36255e-163	-1.06312e-162	-1.01045e-163	2.82114e-163	-2.14132e-163	-1.19839e-162	4.55616e-164	1.1661e-162	3.00313e-164	1.20111e-164	-7.83797e-163	6.23614e-163	-1.23104e-164	-8.37779e-164	-3.30091e-163	0
-2.33393e-163	-7.10151e-164	-8.09826e-163	-3.13568e-163	-6.15475e-164	-6.23559e-163	-1.24994e-162	-4.69789e-163	-3.33076e-163	-6.65482e-163	5.05979e-163	1.63948e-163	2.28636e-163	-6.89063e-163	-7.04128e-164	-4.36255e-163	-1.06312e-162	-1.01045e-163	2.82114e-163	-2.14132e-163	-1.19839e-162	4.55616e-164	1.1661e-162	3.00313e-164	1.20111e-164	-7.83797e-163	6.23614e-163	-1.23104e-164	-8.37779e-164	-3.30091e-163	0
-2.33393e-163	-7.10151e-164	-8.09826e-163	-3.13568e-163	-6.15475e-164	-6.23559e-163	-1.24994e-162	-4.69789e-163	-3.33076e-163	-6.65482e-163	5.05979e-163	1.63948e-163	2.28636e-163	-6.89063e-163	-7.04128e-164	-4.36255e-163	-1.06312e-162	-1.01045e-163	2.82114e-163	-2.14132e-163	-1.19839e-162	4.55616e-164	1.1661e-162	3.00313e-164	1.20111e-164	-7.83797e-163	6.23614e-163	-1.23104e-164	-8.37779e-164	-3.30091e-163	0
-2.33393e-163	-7.10151e-164	-8.09826e-163	-3.13568e-163	-6.15475e-164	-6.23559e-163	-1.24994e-162	-4.69789e-163	-3.33076e-163	-6.65482e-163	5.05979e-163	1.63948e-163	2.28636e-163	-6.89063e-163	-7.04128e-164	-4.36255e-163	-1.06312e-162	-1.01045e-163	2.82114e-163	-2.14132e-163	-1.19839e-162	4.55616e-164	1.1661e-162	3.00313e-164	1.20111e-164	-7.83797e-163	6.23614e-163	-1.23104e-164	-8.37779e-164	-3.30091e-163	0
-2.33393e-163	-7.10151e-164	-8.09826e-163	-3.13568e-163	-6.15475e-164	-6.23559e-163	-1.24994e-162	-4.69789e-163	-3.33076e-163	-6.65482e-163	5.05979e-163	1.63948e-163	2.28636e-163	-6.89063e-163	-7.04128e-164	-4.36255e-163	-1.06312e-162	-1.01045e-163	2.82114e-163	-2.14132e-163	-1.19839e-162	4.55616e-164	1.1661e-162	3.00313e-164	1.20111e-164	-7.83797e-163	6.23614e-163	-1.23104e-164	-8.37779e-164	-3.30091e-163	0
-2.33393e-163	-7.10151e-164	-8.09826e-163	-3.13568e-163	-6.15475e-164	-6.23559e-163	-1.24994e-162	-4.69789e-163	-3.33076e-163	-6.65482e-163	5.05979e-163	1.63948e-163	2.28636e-163	-6.89063e-163	-7.04128e-164	-4.36255e-163	-1.06312e-162	-1.01045e-163	2.82114e-163	-2.14132e-163	-1.19839e-162	4.55616e-164	1.1661e-162	3.00313e-164	1.20111e-164	-7.83797e-163	6.23614e-163	-1.23104e-164	-8.37779e-164	-3.30091e-163	0
-2.33393e-163	-7.10151e-164	-8.09826e-163	-3.13568e-163	-6.15475e-164	-6.23559e-163	-1.24994e-162	-4.69789e-163	-3.33076e-163	-6.65482e-163	5.05979e-163	1.63948e-163	2.28636e-163	-6.89063e-163	-7.04128e-164	-4.36255e-163	-1.06312e-162	-1.01045e-163	2.82114e-163	-2.14132e-163	-1.19839e-162	4.55616e-164	1.1661e-162	3.00313e-164	1.20111e-164	-7.83797e-163	6.23614e-163	-1.23104e-164	-8.37779e-164	-3.30091e-163	0
-2.33393e-163	-7.10151e-164	-8.09826e-163	-3.13568e-163	-6.15475e-164	-6.23559e-163	-1.24994e-162	-4.69789e-163	-3.33076e-163	-6.65482e-163	5.05979e-163	1.63948e-163	2.28636e-163	-6.89063e-163	-7.04128e-164	-4.36255e-163	-1.06312e-162	-1.01045e-163	2.82114e-163	-2.14132e-163	-1.19839e-162	4.55616e-164	1.1661e-162	3.00313e-164	1.20111e-164	-7.83797e-163	6.23614e-163	-1.23104e-164	-8.37779e-164	-3.30091e-163	0
-2.33393e-163	-7.10151e-164	-8.09826e-163	-3.13568e-163	-6.15475e-164	-6.23559e-163	-1.24994e-162	-4.69789e-163	-3.33076e-163	-6.65482e-163	5.05979e-163	1.63948e-163	2.28636e-163	-6.89063e-163	-7.04128e-164	-4.36255e-163	-1.06312e-162	-1.01045e-163	2.82114e-163	-2.14132e-163	-1.19839e-162	4.55616e-164	1.1661e-162	3.00313e-164	1.20111e-164	-7.83797e-163	6.23614e-163	-1.23104e-164	-8.37779e-164	-3.30091e-163	0
-2.33393e-163	-7.10151e-164	-8.09826e-163	-3.13568e-163	-6.15475e-164	-6.23559e-163	-1.24994e-162	-4.69789e-163	-3.33076e-163	-6.65482e-163	5.05979e-163	1.63948e-163	2.28636e-163	-6.89063e-163	-7.04128e-164	-4.36255e-163	-1.06312e-162	-1.01045e-163	2.82114e-163	-2.14132e-163	-1.19839e-162	4.55616e-164	1.1661e-162	3.00313e-164	1.20111e-164	-7.83797e-163	6.23614e-163	-1.23104e-164	-8.37779e-164	-3.30091e-163	0
-2.33393e-163	-7.10151e-164	-8.09826e-163	-3.13568e-163	-6.15475e-164	-6.23559e-163	-1.24994e-162	-4.69789e-163	-3.33076e-163	-6.65482e-163	5.05979e-163	1.63948e-163	2.28636e-163	-6.89063e-163	-7.04128e-164	-4.36255e-163	-1.06312e-162	-1.01045e-163	2.82114e-163	-2.14132e-163	-1.19839e-162	4.55616e-164	1.1661e-162	3.00313e-164	1.20111e-164	-7.83797e-163	6.23614e-163	-1.23104e-164	-8.37779e-164	-3.30091e-163	0
-2.33393e-163	-7.10151e-164	-8.09826e-163	-3.13568e-163	-6.15475e-164	-6.23559e-163	-1.24994e-162	-4.69789e-163	-3.33076e-163	-6.65482e-163	5.05979e-163	1.63948e-163	2.28636e-163	-6.89063e-163	-7.04128e-164	-4.36255e-163	-1.06312e-162	-1.01045e-163	2.82114e-163	-2.14132e-163	-1.19839e-162	4.55616e-164	1.1661e-162	3.00313e-164	1.20111e-164	-7.83797e-163	6.23614e-163	-1.23104e-164	-8.37779e-164	-3.30091e-163	0
-2.33393e-163	-7.10151e-164	-8.09826e-163	-3.13568e-163	-6.15475e-164	-6.23559e-163	-1.24994e-162	-4.69789e-163	-3.33076e-163	-6.65482e-163	5.05979e-163	1.63948e-163	2.28636e-163	-6.89063e-163	-7.04128e-164	-4.36255e-163	-1.06312e-162	-1.01045e-163	2.82114e-163	-2.14132e-163	-1.19839e-162	4.55616e-164	1.1661e-162	3.00313e-164	1.20111e-164	-7.83797e-163	6.23614e-163	-1.23104e-164	-8.37779e-164	-3.30091e-163	0
-2.33393e-163	-7.10151e-164	-8.09826e-163	-3.13568e-163	-6.15475e-164	-6.23559e-163	-1.24994e-162	-4.69789e-163	-3.33076e-163	-6.65482e-163	5.05979e-163	1.63948e-163	2.28636e-163	-6.89063e-163	-7.04128e-164	-4.36255e-163	-1.06312e-162	-1.01045e-163	2.82114e-163	-2.14132e-163	-1.19839e-162	4.55616e-164	1.1661e-162	3.00313e-164	1.20111e-164	-7.83797e-163	6.23614e-163	-1.23104e-164	-8.37779e-164	-3.30091e-163	0
-2.33393e-163	-7.10151e-164	-8.09826e-163	-3.13568e-163	-6.15475e-164	-6.23559e-163	-1.24994e-162	-4.69789e-163	-3.33076e-163	-6.65482e-163	5.05979e-163	1.63948e-163	2.28636e-163	-6.89063e-163	-7.04128e-164	-4.36255e-163	-1.06312e-162	-1.01045e-163	2.82114e-163	-2.14132e-163	-1.19839e-162	4.55616e-164	1.1661e-162	3.00313e-164	1.20111e-164	-7.83797e-163	6.23614e-163	-1.23104e-164	-8.37779e-164	-3.30091e-163	0
-2.33393e-163	-7.10151e-164	-8.09826e-163	-3.13568e-163	-6.15475e-164	-6.23559e-163	-1.24994e-162	-4.69789e-163	-3.33076e-163	-6.65482e-163	5.05979e-163	1.63948e-163	2.28636e-163	-6.89063e-163	-7.04128e-164	-4.36255e-163	-1.06312e-162	-1.01045e-163	2.82114e-163	-2.14132e-163	-1.19839e-162	4.55616e-164	1.1661e-162	3.00313e-164	1.20111e-164	-7.83797e-163	6.23614e-163	-1.23104e-164	-8.37779e-164	-3.30091e-163	0
-2.33393e-163	-7.10151e-164	-8.09826e-163	-3.13568e-163	-6.15475e-164	-6.23559e-163	-1.24994e-162	-4.69789e-163	-3.33076e-163	-6.65482e-163	5.05979e-163	1.63948e-163	2.28636e-163	-6.89063e-163	-7.04128e-164	-4.36255e-163	-1.06312e-162	-1.01045e-163	2.82114e-163	-2.14132e-163	-1.19839e-162	4.55616e-164	1.1661e-162	3.00313e-164	1.20111e-164	-7.83797e-163	6.23614e-163	-1.23104e-164	-8.37779e-164	-3.30091e-163	0
-2.33393e-163	-7.10151e-164	-8.09826e-163	-3.13568e-163	-6.15475e-164	-6.23559e-163	-1.24994e-162	-4.69789e-163	-3.33076e-163	-6.65482e-163	5.05979e-163	1.63948e-163	2.28636e-163	-6.89063e-163	-7.04128e-164	-4.36255e-163	-1.06312e-162	-1.01045e-163	2.82114e-163	-2.14132e-163	-1.19839e-162	4.55616e-164	1.1661e-162	3.00313e-164	1.20111e-164	-7.83797e-163	6.23614e-163	-1.23104e-164	-8.37779e-164	-3.30091e-163	0
-2.33393e-163	-7.10151e-164	-8.09826e-163	-3.13568e-163	-6.15475e-164	-6.23559e-163	-1.24994e-162	-4.69789e-163	-3.33076e-163	-6.65482e-163	5.05979e-163	1.63948e-163	2.28636e-163	-6.89063e-163	-7.04128e-164	-4.36255e-163	-1.06312e-162	-1.01045e-163	2.82114e-163	-2.14132e-163	-1.19839e-162	4.55616e-164	1.1661e-162	3.00313e-164	1.20111e-164	-7.83797e-163	6.23614e-163	-1.23104e-164	-8.37779e-164	-3.30091e-163	0
-2.33393e-163	-7.10151e-164	-8.09826e-163	-3.13568e-163	-6.15475e-164	-6.23559e-163	-1.24994e-162	-4.69789e-163	-3.33076e-163	-6.65482e-163	5.05979e-163	1.63948e-163	2.28636e-163	-6.89063e-163	-7.04128e-164	-4.36255e-163	-1.06312e-162	-1.01045e-163	2.82114e-163	-2.14132e-163	-1.19839e-162	4.55616e-164	1.1661e-162	3.00313e-164	1.20111e-164	-7.83797e-163	6.23614e-163	-1.23104e-164	-8.37779e-164	-3.30091e-163	0
-2.33393e-163	-7.10151e-164	-8.09826e-163	-3.13568e-163	-6.15475e-164	-6.23559e-163	-1.24994e-162	-4.69789e-163	-3.33076e-163	-6.65482e-163	5.05979e-163	1.63948e-163	2.28636e-163	-6.89063e-163	-7.04128e-164	-4.36255e-163	-1.06312e-162	-1.01045e-163	2.82114e-163	-2.14132e-163	-1.19839e-162	4.55616e-164	1.1661e-162	3.00313e-164	1.20111e-164	-7.83797e-163	6.23614e-163	-1.23104e-164	-8.37779e-164	-3.30091e-163	0
-2.33393e-163	-7.10151e-164	-8.09826e-163	-3.13568e-163	-6.15475e-164	-6.23559e-163	-1.24994e-162	-4.69789e-163	-3.33076e-163	-6.65482e-163	5.05979e-163	1.63948e-163	2.28636e-163	-6.89063e-163	-7.04128e-164	-4.36255e-163	-1.06312e-162	-1.01045e-163	2.82114e-163	-2.14132e-163	-1.19839e-162	4.55616e-164	1.1661e-162	3.00313e-164	1.20111e-164	-7.83797e-163	6.23614e-163	-1.23104e-164	-8.37779e-164	-3.30091e-163	0
-2.33393e-163	-7.10151e-164	-8.09826e-163	-3.13568e-163	-6.15475e-164	-6.23559e-163	-1.24994e-162	-4.69789e-163	-3.33076e-163	-6.65482e-163	5.05979e-163	1.63948e-163	2.28636e-163	-6.89063e-163	-7.04128e-164	-4.36255e-163	-1.06312e-162	-1.01045e-163	2.82114e-163	-2.14132e-163	-1.19839e-162	4.55616e-164	1.1661e-162	3.00313e-164	1.20111e-164	-7.83797e-163	6.23614e-163	-1.23104e-164	-8.37779e-164	-3.30091e-163	0
-2.33393e-163	-7.10151e-164	-8.09826e-163	-3.13568e-163	-6.15475e-164	-6.23559e-163	-1.24994e-162	-4.69789e-163	-3.33076e-163	-6.65482e-163	5.05979e-163	1.63948e-163	2.28636e-163	-6.89063e-163	-7.04128e-164	-4.36255e-163	-1.06312e-162	-1.01045e-163	2.82114e-163	-2.14132e-163	-1.19839e-162	4.55616e-164	1.1661e-162	3.00313e-164	1.20111e-164	-7.83797e-163	6.23614e-163	-1.23104e-164	-8.37779e-164	-3.30091e-163	0
-2.33393e-163	-7.10151e-164	-8.09826e-163	-3.13568e-163	-6.15475e-164	-6.23559e-163	-1.24994e-162	-4.69789e-163	-3.33076e-163	-6.65482e-163	5.05979e-163	1.63948e-163	2.28636e-163	-6.89063e-163	-7.04128e-164	-4.36255e-163	-1.06312e-162	-1.01045e-163	2.82114e-163	-2.14132e-163	-1.19839e-162	4.55616e-164	1.1661e-162	3.00313e-164	1.20111e-164	-7.83797e-163	6.23614e-163	-1.23104e-164	-8.37779e-164	-3.30091e-163	0
-2.33393e-163	-7.10151e-164	-8.09826e-163	-3.13568e-163	-6.15475e-164	-6.23559e-163	-1.24994e-162	-4.69789e-163	-3.33076e-163	-6.65482e-163	5.05979e-163	1.63948e-163	2.28636e-163	-6.89063e-163	-7.04128e-164	-4.36255e-163	-1.06312e-162	-1.01045e-163	2.82114e-163	-2.14132e-163	-1.19839e-162	4.55616e-164	1.1661e-162	3.00313e-164	1.20111e-164	-7.83797e-163	6.23614e-163	-1.23104e-164	-8.37779e-164	-3.30091e-163	0
-2.33393e-163	-7.10151e-164	-8.09826e-163	-3.13568e-163	-6.15475e-164	-6.23559e-163	-1.24994e-162	-4.69789e-163	-3.33076e-163	-6.65482e-163	5.05979e-163	1.63948e-163	2.28636e-163	-6.89063e-163	-7.04128e-164	-4.36255e-163	-1.06312e-162	-1.01045e-163	2.82114e-163	-2.14132e-163	-1.19839e-162	4.55616e-164	1.1661e-162	3.00313e-164	1.20111e-164	-7.83797e-163	6.23614e-163	-1.23104e-164	-8.37779e-164	-3.30091e-163	0
-2.33393e-163	-7.10151e-164	-8.09826e-163	-3.13568e-163	-6.15475e-164	-6.23559e-163	-1.24994e-162	-4.69789e-163	-3.33076e-163	-6.65482e-163	5.05979e-163	1.63948e-163	2.28636e-163	-6.89063e-163	-7.04128e-164	-4.36255e-163	-1.06312e-162	-1.01045e-163	2.82114e-163	-2.14132e-163	-1.19839e-162	4.55616e-164	1.1661e-162	3.00313e-164	1.20111e-164	-7.83797e-163	6.23614e-163	-1.23104e-164	-8.37779e-164	-3.30091e-163	0
-2.33393e-163	-7.10151e-164	-8.09826e-163	-3.13568e-163	-6.15475e-164	-6.23559e-163	-1.24994e-162	-4.69789e-163	-3.33076e-163	-6.65482e-163	5.05979e-163	1.63948e-163	2.28636e-163	-6.89063e-163	-7.04128e-164	-4.36255e-163	-1.06312e-162	-1.01045e-163	2.82114e-163	-2.14132e-163	-1.19839e-162	4.55616e-164	1.1661e-162	3.00313e-164	1.20111e-164	-7.83797e-163	6.23614e-163	-1.23104e-164	-8.37779e-164	-3.30091e-163	0
-2.33393e-163	-7.10151e-164	-8.09826e-163	-3.13568e-163	-6.15475e-164	-6.23559e-163	-1.24994e-162	-4.69789e-163	-3.33076e-163	-6.65482e-163	5.05979e-163	1.63948e-163	2.28636e-163	-6.89063e-163	-7.04128e-164	-4.36255e-163	-1.06312e-162	-1.01045e-163	2.82114e-163	-2.14132e-163	-1.19839e-162	4.55616e-164	1.1661e-162	3.00313e-164	1.20111e-164	-7.83797e-163	6.23614e-163	-1.23104e-164	-8.37779e-164	-3.30091e-163	0
-2.33393e-163	-7.10151e-164	-8.09826e-163	-3.13568e-163	-6.15475e-164	-6.23559e-163	-1.24994e-162	-4.69789e-163	-3.33076e-163	-6.65482e-163	5.05979e-163	1.63948e-163	2.28636e-163	-6.89063e-163	-7.04128e-164	-4.36255e-163	-1.06312e-162	-1.01045e-163	2.82114e-163	-2.14132e-163	-1.19839e-162	4.55616e-164	1.1661e-162	3.00313e-164	1.20111e-164	-7.83797e-163	6.23614e-163	-1.23104e-164	-8.37779e-164	-3.30091e-163	0
-2.33393e-163	-7.10151e-164	-8.09826e-163	-3.13568e-163	-6.15475e-164	-6.23559e-163	-1.24994e-162	-4.69789e-163	-3.33076e-163	-6.65482e-163	5.05979e-163	1.63948e-163	2.28636e-163	-6.89063e-163	-7.04128e-164	-4.36255e-163	-1.06312e-162	-1.01045e-163	2.82114e-163	-2.14132e-163	-1.19839e-162	4.55616e-164	1.1661e-162	3.00313e-164	1.20111e-164	-7.83797e-163	6.23614e-163	-1.23104e-164	-8.37779e-164	-3.30091e-163	0
-2.33393e-163	-7.10151e-164	-8.09826e-163	-3.13568e-163	-6.15475e-164	-6.23559e-163	-1.24994e-162	-4.69789e-163	-3.33076e-163	-6.65482e-163	5.05979e-163	1.63948e-163	2.28636e-163	-6.89063e-163	-7.04128e-164	-4.36255e-163	-1.06312e-162	-1.01045e-163	2.82114e-163	-2.14132e-163	-1.19839e-162	4.55616e-164	1.1661e-162	3.00313e-164	1.20111e-164	-7.83797e-163	6.23614e-163	-1.23104e-164	-8.37779e-164	-3.30091e-163	0
-2.33393e-163	-7.10151e-164	-8.09826e-163	-3.13568e-163	-6.15475e-164	-6.23559e-163	-1.24994e-162	-4.69789e-163	-3.33076e-163	-6.65482e-163	5.05979e-163	1.63948e-163	2.28636e-163	-6.89063e-163	-7.04128e-164	-4.36255e-163	-1.06312e-162	-1.01045e-163	2.82114e-163	-2.14132e-163	-1.19839e-162	4.55616e-164	1.1661e-162	3.00313e-164	1.20111e-164	-7.83797e-163	6.23614e-163	-1.23104e-164	-8.37779e-164	-3.30091e-163	0
-2.33393e-163	-7.10151e-164	-8.09826e-163	-3.13568e-163	-6.15475e-164	-6.23559e-163	-1.24994e-162	-4.69789e-163	-3.33076e-163	-6.65482e-163	5.05979e-163	1.63948e-163	2.28636e-163	-6.89063e-163	-7.04128e-164	-4.36255e-163	-1.06312e-162	-1.01045e-163	2.82114e-163	-2.14132e-163	-1.19839e-162	4.55616e-164	1.1661e-162	3.00313e-164	1.20111e-164	-7.83797e-163	6.23614e-163	-1.23104e-164	-8.37779e-164	-3.30091e-163	0
-2.33393e-163	-7.10151e-164	-8.09826e-163	-3.13568e-163	-6.15475e-164	-6.23559e-163	-1.24994e-162	-4.69789e-163	-3.33076e-163	-6.65482e-163	5.05979e-163	1.63948e-163	2.28636e-163	-6.89063e-163	-7.04128e-164	-4.36255e-163	-1.06312e-162	-1.01045e-163	2.82114e-163	-2.14132e-163	-1.19839e-162	4.55616e-164	1.1661e-162	3.00313e-164	1.20111e-164	-7.83797e-163	6.23614e-163	-1.23104e-164	-8.37779e-164	-3.30091e-163	0
-2.33393e-163	-7.10151e-164	-8.09826e-163	-3.13568e-163	-6.15475e-164	-6.23559e-163	-1.24994e-162	-4.69789e-163	-3.33076e-163	-6.65482e-163	5.05979e-163	1.63948e-163	2.28636e-163	-6.89063e-163	-7.04128e-164	-4.36255e-163	-1.06312e-162	-1.01045e-163	2.82114e-163	-2.14132e-163	-1.19839e-162	4.55616e-164	1.1661e-162	3.00313e-164	1.20111e-164	-7.83797e-163	6.23614e-163	-1.23104e-164	-8.37779e-164	-3.30091e-163	0
-2.33393e-163	-7.10151e-164	-8.09826e-163	-3.13568e-163	-6.15475e-164	-6.23559e-163	-1.24994e-162	-4.69789e-163	-3.33076e-163	-6.65482e-163	5.05979e-163	1.63948e-163	2.28636e-163	-6.89063e-163	-7.04128e-164	-4.36255e-163	-1.06312e-162	-1.01045e-163	2.82114e-163	-2.14132e-163	-1.19839e-162	4.55616e-164	1.1661e-162	3.00313e-164	1.20111e-164	-7.83797e-163	6.23614e-163	-1.23104e-164	-8.37779e-164	-3.30091e-163	0
-2.33393e-163	-7.10151e-164	-8.09826e-163	-3.13568e-163	-6.15475e-164	-6.23559e-163	-1.24994e-162	-4.69789e-163	-3.33076e-163	-6.65482e-163	5.05979e-163	1.63948e-163	2.28636e-163	-6.89063e-163	-7.04128e-164	-4.36255e-163	-1.06312e-162	-1.01045e-163	2.82114e-163	-2.14132e-163	-1.19839e-162	4.55616e-164	1.1661e-162	3.00313e-164	1.20111e-164	-7.83797e-163	6.23614e-163	-1.23104e-164	-8.37779e-164	-3.30091e-163	0
-2.33393e-163	-7.10151e-164	-8.09826e-163	-3.13568e-163	-6.15475e-164	-6.23559e-163	-1.24994e-162	-4.69789e-163	-3.33076e-163	-6.65482e-163	5.05979e-163	1.63948e-163	2.28636e-163	-6.89063e-163	-7.04128e-164	-4.36255e-163	-1.06312e-162	-1.01045e-163	2.82114e-163	-2.14132e-163	-1.19839e-162	4.55616e-164	1.1661e-162	3.00313e-164	1.20111e-164	-7.83797e-163	6.23614e-163	-1.23104e-164	-8.37779e-164	-3.30091e-163	0
-2.33393e-163	-7.10151e-164	-8.09826e-163	-3.13568e-163	-6.15475e-164	-6.23559e-163	-1.24994e-162	-4.69789e-163	-3.33076e-163	-6.65482e-163	5.05979e-163	1.63948e-163	2.28636e-163	-6.89063e-163	-7.04128e-164	-4.36255e-163	-1.06312e-162	-1.01045e-163	2.82114e-163	-2.14132e-163	-1.19839e-162	4.55616e-164	1.1661e-162	3.00313e-164	1.20111e-164	-7.83797e-163	6.23614e-163	-1.23104e-164	-8.37779e-164	-3.30091e-163	0
-2.33393e-163	-7.10151e-164	-8.09826e-163	-3.13568e-163	-6.15475e-164	-6.23559e-163	-1.24994e-162	-4.69789e-163	-3.33076e-163	-6.65482e-163	5.05979e-163	1.63948e-163	2.28636e-163	-6.89063e-163	-7.04128e-164	-4.36255e-163	-1.06312e-162	-1.01045e-163	2.82114e-163	-2.14132e-163	-1.19839e-162	4.55616e-164	1.1661e-162	3.00313e-164	1.20111e-164	-7.83797e-163	6.23614e-163	-1.23104e-164	-8.37779e-164	-3.30091e-163	0
-2.33393e-163	-7.10151e-164	-8.09826e-163	-3.13568e-163	-6.15475e-164	-6.23559e-163	-1.24994e-162	-4.69789e-163	-3.33076e-163	-6.65482e-163	5.05979e-163	1.63948e-163	2.28636e-163	-6.89063e-163	-7.04128e-164	-4.36255e-163	-1.06312e-162	-1.01045e-163	2.82114e-163	-2.14132e-163	-1.19839e-162	4.55616e-164	1.1661e-162	3.00313e-164	1.20111e-164	-7.83797e-163	6.23614e-163	-1.23104e-164	-8.37779e-164	-3.30091e-163	0
-2.33393e-163	-7.10151e-164	-8.09826e-163	-3.13568e-163	-6.15475e-164	-6.23559e-163	-1.24994e-162	-4.69789e-163	-3.33076e-163	-6.65482e-163	5.05979e-163	1.63948e-163	2.28636e-163	-6.89063e-163	-7.04128e-164	-4.36255e-163	-1.06312e-162	-1.01045e-163	2.82114e-163	-2.14132e-163	-1.19839e-162	4.55616e-164	1.1661e-162	3.00313e-164	1.20111e-164	-7.83797e-163	6.23614e-163	-1.23104e-164	-8.37779e-164	-3.30091e-163	0
-2.33393e-163	-7.10151e-164	-8.09826e-163	-3.13568e-163	-6.15475e-164	-6.23559e-163	-1.24994e-162	-4.69789e-163	-3.33076e-163	-6.65482e-163	5.05979e-163	1.63948e-163	2.28636e-163	-6.89063e-163	-7.04128e-164	-4.36255e-163	-1.06312e-162	-1.01045e-163	2.82114e-163	-2.14132e-163	-1.19839e-162	4.55616e-164	1.1661e-162	3.00313e-164	1.20111e-164	-7.83797e-163	6.23614e-163	-1.23104e-164	-8.37779e-164	-3.30091e-163	0
-2.33393e-163	-7.10151e-164	-8.09826e-163	-3.13568e-163	-6.15475e-164	-6.23559e-163	-1.24994e-162	-4.69789e-163	-3.33076e-163	-6.65482e-163	5.05979e-163	1.63948e-163	2.28636e-163	-6.89063e-163	-7.04128e-164	-4.36255e-163	-1.06312e-162	-1.01045e-163	2.82114e-163	-2.14132e-163	-1.19839e-162	4.55616e-164	1.1661e-162	3.00313e-164	1.20111e-164	-7.83797e-163	6.23614e-163	-1.23104e-164	-8.37779e-164	-3.30091e-163	0
-2.33393e-163	-7.10151e-164	-8.09826e-163	-3.13568e-163	-6.15475e-164	-6.23559e-163	-1.24994e-162	-4.69789e-163	-3.33076e-163	-6.65482e-163	5.05979e-163	1.63948e-163	2.28636e-163	-6.89063e-163	-7.04128e-164	-4.36255e-163	-1.06312e-162	-1.01045e-163	2.82114e-163	-2.14132e-163	-1.19839e-162	4.55616e-164	1.1661e-162	3.00313e-164	1.20111e-164	-7.83797e-163	6.23614e-163	-1.23104e-164	-8.37779e-164	-3.30091e-163	0
-2.33393e-163	-7.10151e-164	-8.09826e-163	-3.13568e-163	-6.15475e-164	-6.23559e-163	-1.24994e-162	-4.69789e-163	-3.33076e-163	-6.65482e-163	5.05979e-163	1.63948e-163	2.28636e-163	-6.89063e-163	-7.04128e-164	-4.36255e-163	-1.06312e-162	-1.01045e-163	2.82114e-163	-2.14132e-163	-1.19839e-162	4.55616e-164	1.1661e-162	3.00313e-164	1.20111e-164	-7.83797e-163	6.23614e-163	-1.23104e-164	-8.37779e-164	-3.30091e-163	0
-2.33393e-163	-7.10151e-164	-8.09826e-163	-3.13568e-163	-6.15475e-164	-6.23559e-163	-1.24994e-162	-4.69789e-163	-3.33076e-163	-6.65482e-163	5.05979e-163	1.63948e-163	2.28636e-163	-6.89063e-163	-7.04128e-164	-4.36255e-163	-1.06312e-162	-1.01045e-163	2.82114e-163	-2.14132e-163	-1.19839e-162	4.55616e-164	1.1661e-162	3.00313e-164	1.20111e-164	-7.83797e-163	6.23614e-163	-1.23104e-164	-8.37779e-164	-3.30091e-163	0
-2.33393e-163	-7.10151e-164	-8.09826e-163	-3.13568e-163	-6.15475e-164	-6.23559e-163	-1.24994e-162	-4.69789e-163	-3.33076e-163	-6.65482e-163	5.05979e-163	1.63948e-163	2.28636e-163	-6.89063e-163	-7.04128e-164	-4.36255e-163	-1.06312e-162	-1.01045e-163	2.82114e-163	-2.14132e-163	-1.19839e-162	4.55616e-164	1.1661e-162	3.00313e-164	1.20111e-164	-7.83797e-163	6.23614e-163	-1.23104e-164	-8.37779e-164	-3.30091e-163	0
-2.33393e-163	-7.10151e-164	-8.09826e-163	-3.13568e-163	-6.15475e-164	-6.23559e-163	-1.24994e-162	-4.69789e-163	-3.33076e-163	-6.65482e-163	5.05979e-163	1.63948e-163	2.28636e-163	-6.89063e-163	-7.04128e-164	-4.36255e-163	-1.06312e-162	-1.01045e-163	2.82114e-163	-2.14132e-163	-1.19839e-162	4.55616e-164	1.1661e-162	3.00313e-164	1.20111e-164	-7.83797e-163	6.23614e-163	-1.23104e-164	-8.37779e-164	-3.30091e-163	0
-2.33393e-163	-7.10151e-164	-8.09826e-163	-3.13568e-163	-6.15475e-164	-6.23559e-163	-1.24994e-162	-4.69789e-163	-3.33076e-163	-6.65482e-163	5.05979e-163	1.63948e-163	2.28636e-163	-6.89063e-163	-7.04128e-164	-4.36255e-163	-1.06312e-162	-1.01045e-163	2.82114e-163	-2.14132e-163	-1.19839e-162	4.55616e-164	1.1661e-162	3.00313e-164	1.20111e-164	-7.83797e-163	6.23614e-163	-1.23104e-164	-8.37779e-164	-3.30091e-163	0
-2.33393e-163	-7.10151e-164	-8.09826e-163	-3.13568e-163	-6.15475e-164	-6.23559e-163	-1.24994e-162	-4.69789e-163	-3.33076e-163	-6.65482e-163	5.05979e-163	1.63948e-163	2.28636e-163	-6.89063e-163	-7.04128e-164	-4.36255e-163	-1.06312e-162	-1.01045e-163	2.82114e-163	-2.14132e-163	-1.19839e-162	4.55616e-164	1.1661e-162	3.00313e-164	1.20111e-164	-7.83797e-163	6.23614e-163	-1.23104e-164	-8.37779e-164	-3.30091e-163	0
-2.33393e-163	-7.10151e-164	-8.09826e-163	-3.13568e-163	-6.15475e-164	-6.23559e-163	-1.24994e-162	-4.69789e-163	-3.33076e-163	-6.65482e-163	5.05979e-163	1.63948e-163	2.28636e-163	-6.89063e-163	-7.04128e-164	-4.36255e-163	-1.06312e-162	-1.01045e-163	2.82114e-163	-2.14132e-163	-1.19839e-162	4.55616e-164	1.1661e-162	3.00313e-164	1.20111e-164	-7.83797e-163	6.23614e-163	-1.23104e-164	-8.37779e-164	-3.30091e-163	0
-2.33393e-163	-7.10151e-164	-8.09826e-163	-3.13568e-163	-6.15475e-164	-6.23559e-163	-1.24994e-162	-4.69789e-163	-3.33076e-163	-6.65482e-163	5.05979e-163	1.63948e-163	2.28636e-163	-6.89063e-163	-7.04128e-164	-4.36255e-163	-1.06312e-162	-1.01045e-163	2.82114e-163	-2.14132e-163	-1.19839e-162	4.55616e-164	1.1661e-162	3.00313e-164	1.20111e-164	-7.83797e-163	6.23614e-163	-1.23104e-164	-8.37779e-164	-3.30091e-163	0
-2.33393e-163	-7.10151e-164	-8.09826e-163	-3.13568e-163	-6.15475e-164	-6.23559e-163	-1.24994e-162	-4.69789e-163	-3.33076e-163	-6.65482e-163	5.05979e-163	1.63948e-163	2.28636e-163	-6.89063e-163	-7.04128e-164	-4.36255e-163	-1.06312e-162	-1.01045e-163	2.82114e-163	-2.14132e-163	-1.19839e-162	4.55616e-164	1.1661e-162	3.00313e-164	1.20111e-164	-7.83797e-163	6.23614e-163	-1.23104e-164	-8.37779e-164	-3.30091e-163	0
-2.33393e-163	-7.10151e-164	-8.09826e-163	-3.13568e-163	-6.15475e-164	-6.23559e-163	-1.24994e-162	-4.69789e-163	-3.33076e-163	-6.65482e-163	5.05979e-163	1.63948e-163	2.28636e-163	-6.89063e-163	-7.04128e-164	-4.36255e-163	-1.06312e-162	-1.01045e-163	2.82114e-163	-2.14132e-163	-1.19839e-162	4.55616e-164	1.1661e-162	3.00313e-164	1.20111e-164	-7.83797e-163	6.23614e-163	-1.23104e-164	-8.37779e-164	-3.30091e-163	0
-2.33393e-163	-7.10151e-164	-8.09826e-163	-3.13568e-163	-6.15475e-164	-6.23559e-163	-1.24994e-162	-4.69789e-163	-3.33076e-163	-6.65482e-163	5.05979e-163	1.63948e-163	2.28636e-163	-6.89063e-163	-7.04128e-164	-4.36255e-163	-1.06312e-162	-1.01045e-163	2.82114e-163	-2.14132e-163	-1.19839e-162	4.55616e-164	1.1661e-162	3.00313e-164	1.20111e-164	-7.83797e-163	6.23614e-163	-1.23104e-164	-8.37779e-164	-3.30091e-163	0
-2.33393e-163	-7.10151e-164	-8.09826e-163	-3.13568e-163	-6.15475e-164	-6.23559e-163	-1.24994e-162	-4.69789e-163	-3.33076e-163	-6.65482e-163	5.05979e-163	1.63948e-163	2.28636e-163	-6.89063e-163	-7.04128e-164	-4.36255e-163	-1.06312e-162	-1.01045e-163	2.82114e-163	-2.14132e-163	-1.19839e-162	4.55616e-164	1.1661e-162	3.00313e-164	1.20111e-164	-7.83797e-163	6.23614e-163	-1.23104e-164	-8.37779e-164	-3.30091e-163	0
-2.33393e-163	-7.10151e-164	-8.09826e-163	-3.13568e-163	-6.15475e-164	-6.23559e-163	-1.24994e-162	-4.69789e-163	-3.33076e-163	-6.65482e-163	5.05979e-163	1.63948e-163	2.28636e-163	-6.89063e-163	-7.04128e-164	-4.36255e-163	-1.06312e-162	-1.01045e-163	2.82114e-163	-2.14132e-163	-1.19839e-162	4.55616e-164	1.1661e-162	3.00313e-164	1.20111e-164	-7.83797e-163	6.23614e-163	-1.23104e-164	-8.37779e-164	-3.30091e-163	0
-2.33393e-163	-7.10151e-164	-8.09826e-163	-3.13568e-163	-6.15475e-164	-6.23559e-163	-1.24994e-162	-4.69789e-163	-3.33076e-163	-6.65482e-163	5.05979e-163	1.63948e-163	2.28636e-163	-6.89063e-163	-7.04128e-164	-4.36255e-163	-1.06312e-162	-1.01045e-163	2.82114e-163	-2.14132e-163	-1.19839e-162	4.55616e-164	1.1661e-162	3.00313e-164	1.20111e-164	-7.83797e-163	6.23614e-163	-1.23104e-164	-8.37779e-164	-3.30091e-163	0
-2.33393e-163	-7.10151e-164	-8.09826e-163	-3.13568e-163	-6.15475e-164	-6.23559e-163	-1.24994e-162	-4.69789e-163	-3.33076e-163	-6.65482e-163	5.05979e-163	1.63948e-163	2.28636e-163	-6.89063e-163	-7.04128e-164	-4.36255e-163	-1.06312e-162	-1.01045e-163	2.82114e-163	-2.14132e-163	-1.19839e-162	4.55616e-164	1.1661e-162	3.00313e-164	1.20111e-164	-7.83797e-163	6.23614e-163	-1.23104e-164	-8.37779e-164	-3.30091e-163	0
-2.33393e-163	-7.10151e-164	-8.09826e-163	-3.13568e-163	-6.15475e-164	-6.23559e-163	-1.24994e-162	-4.69789e-163	-3.33076e-163	-6.65482e-163	5.05979e-163	1.63948e-163	2.28636e-163	-6.89063e-163	-7.04128e-164	-4.36255e-163	-1.06312e-162	-1.01045e-163	2.82114e-163	-2.14132e-163	-1.19839e-162	4.55616e-164	1.1661e-162	3.00313e-164	1.20111e-164	-7.83797e-163	6.23614e-163	-1.23104e-164	-8.37779e-164	-3.30091e-163	0
-2.33393e-163	-7.10151e-164	-8.09826e-163	-3.13568e-163	-6.15475e-164	-6.23559e-163	-1.24994e-162	-4.69789e-163	-3.33076e-163	-6.65482e-163	5.05979e-163	1.63948e-163	2.28636e-163	-6.89063e-163	-7.04128e-164	-4.36255e-163	-1.06312e-162	-1.01045e-163	2.82114e-163	-2.14132e-163	-1.19839e-162	4.55616e-164	1.1661e-162	3.00313e-164	1.20111e-164	-7.83797e-163	6.23614e-163	-1.23104e-164	-8.37779e-164	-3.30091e-163	0
-2.33393e-163	-7.10151e-164	-8.09826e-163	-3.13568e-163	-6.15475e-164	-6.23559e-163	-1.24994e-162	-4.69789e-163	-3.33076e-163	-6.65482e-163	5.05979e-163	1.63948e-163	2.28636e-163	-6.89063e-163	-7.04128e-164	-4.36255e-163	-1.06312e-162	-1.01045e-163	2.82114e-163	-2.14132e-163	-1.19839e-162	4.55616e-164	1.1661e-162	3.00313e-164	1.20111e-164	-7.83797e-163	6.23614e-163	-1.23104e-164	-8.37779e-164	-3.30091e-163	0
-2.33393e-163	-7.10151e-164	-8.09826e-163	-3.13568e-163	-6.15475e-164	-6.23559e-163	-1.24994e-162	-4.69789e-163	-3.33076e-163	-6.65482e-163	5.05979e-163	1.63948e-163	2.28636e-163	-6.89063e-163	-7.04128e-164	-4.36255e-163	-1.06312e-162	-1.01045e-163	2.82114e-163	-2.14132e-163	-1.19839e-162	4.55616e-164	1.1661e-162	3.00313e-164	1.20111e-164	-7.83797e-163	6.23614e-163	-1.23104e-164	-8.37779e-164	-3.30091e-163	0
-2.33393e-163	-7.10151e-164	-8.09826e-163	-3.13568e-163	-6.15475e-164	-6.23559e-163	-1.24994e-162	-4.69789e-163	-3.33076e-163	-6.65482e-163	5.05979e-163	1.63948e-163	2.28636e-163	-6.89063e-163	-7.04128e-164	-4.36255e-163	-1.06312e-162	-1.01045e-163	2.82114e-163	-2.14132e-163	-1.19839e-162	4.55616e-164	1.1661e-162	3.00313e-164	1.20111e-164	-7.83797e-163	6.23614e-163	-1.23104e-164	-8.37779e-164	-3.30091e-163	0
-2.33393e-163	-7.10151e-164	-8.09826e-163	-3.13568e-163	-6.15475e-164	-6.23559e-163	-1.24994e-162	-4.69789e-163	-3.33076e-163	-6.65482e-163	5.05979e-163	1.63948e-163	2.28636e-163	-6.89063e-163	-7.04128e-164	-4.36255e-163	-1.06312e-162	-1.01045e-163	2.82114e-163	-2.14132e-163	-1.19839e-162	4.55616e-164	1.1661e-162	3.00313e-164	1.20111e-164	-7.83797e-163	6.23614e-163	-1.23104e-164	-8.37779e-164	-3.30091e-163	0
-2.33393e-163	-7.10151e-164	-8.09826e-163	-3.13568e-163	-6.15475e-164	-6.23559e-163	-1.24994e-162	-4.69789e-163	-3.33076e-163	-6.65482e-163	5.05979e-163	1.63948e-163	2.28636e-163	-6.89063e-163	-7.04128e-164	-4.36255e-163	-1.06312e-162	-1.01045e-163	2.82114e-163	-2.14132e-163	-1.19839e-162	4.55616e-164	1.1661e-162	3.00313e-164	1.20111e-164	-7.83797e-163	6.23614e-163	-1.23104e-164	-8.37779e-164	-3.30091e-163	0
-2.33393e-163	-7.10151e-164	-8.09826e-163	-3.13568e-163	-6.15475e-164	-6.23559e-163	-1.24994e-162	-4.69789e-163	-3.33076e-163	-6.65482e-163	5.05979e-163	1.63948e-163	2.28636e-163	-6.89063e-163	-7.04128e-164	-4.36255e-163	-1.06312e-162	-1.01045e-163	2.82114e-163	-2.14132e-163	-1.19839e-162	4.55616e-164	1.1661e-162	3.00313e-164	1.20111e-164	-7.83797e-163	6.23614e-163	-1.23104e-164	-8.37779e-164	-3.30091e-163	0
-2.33393e-163	-7.10151e-164	-8.09826e-163	-3.13568e-163	-6.15475e-164	-6.23559e-163	-1.24994e-162	-4.69789e-163	-3.33076e-163	-6.65482e-163	5.05979e-163	1.63948e-163	2.28636e-163	-6.89063e-163	-7.04128e-164	-4.36255e-163	-1.06312e-162	-1.01045e-163	2.82114e-163	-2.14132e-163	-1.19839e-162	4.55616e-164	1.1661e-162	3.00313e-164	1.20111e-164	-7.83797e-163	6.23614e-163	-1.23104e-164	-8.37779e-164	-3.30091e-163	0
-2.33393e-163	-7.10151e-164	-8.09826e-163	-3.13568e-163	-6.15475e-164	-6.23559e-163	-1.24994e-162	-4.69789e-163	-3.33076e-163	-6.65482e-163	5.05979e-163	1.63948e-163	2.28636e-163	-6.89063e-163	-7.04128e-164	-4.36255e-163	-1.06312e-162	-1.01045e-163	2.82114e-163	-2.14132e-163	-1.19839e-162	4.55616e-164	1.1661e-162	3.00313e-164	1.20111e-164	-7.83797e-163	6.23614e-163	-1.23104e-164	-8.37779e-164	-3.30091e-163	0
-2.33393e-163	-7.10151e-164	-8.09826e-163	-3.13568e-163	-6.15475e-164	-6.23559e-163	-1.24994e-162	-4.69789e-163	-3.33076e-163	-6.65482e-163	5.05979e-163	1.63948e-163	2.28636e-163	-6.89063e-163	-7.04128e-164	-4.36255e-163	-1.06312e-162	-1.01045e-163	2.82114e-163	-2.14132e-163	-1.19839e-162	4.55616e-164	1.1661e-162	3.00313e-164	1.20111e-164	-7.83797e-163	6.23614e-163	-1.23104e-164	-8.37779e-164	-3.30091e-163	0
-2.33393e-163	-7.10151e-164	-8.09826e-163	-3.13568e-163	-6.15475e-164	-6.23559e-163	-1.24994e-162	-4.69789e-163	-3.33076e-163	-6.65482e-163	5.05979e-163	1.63948e-163	2.28636e-163	-6.89063e-163	-7.04128e-164	-4.36255e-163	-1.06312e-162	-1.01045e-163	2.82114e-163	-2.14132e-163	-1.19839e-162	4.55616e-164	1.1661e-162	3.00313e-164	1.20111e-164	-7.83797e-163	6.23614e-163	-1.23104e-164	-8.37779e-164	-3.30091e-163	0
-2.33393e-163	-7.10151e-164	-8.09826e-163	-3.13568e-163	-6.15475e-164	-6.23559e-163	-1.24994e-162	-4.69789e-163	-3.33076e-163	-6.65482e-163	5.05979e-163	1.63948e-163	2.28636e-163	-6.89063e-163	-7.04128e-164	-4.36255e-163	-1.06312e-162	-1.01045e-163	2.82114e-163	-2.14132e-163	-1.19839e-162	4.55616e-164	1.1661e-162	3.00313e-164	1.20111e-164	-7.83797e-163	6.23614e-163	-1.23104e-164	-8.37779e-164	-3.30091e-163	0
-2.33393e-163	-7.10151e-164	-8.09826e-163	-3.13568e-163	-6.15475e-164	-6.23559e-163	-1.24994e-162	-4.69789e-163	-3.33076e-163	-6.65482e-163	5.05979e-163	1.63948e-163	2.28636e-163	-6.89063e-163	-7.04128e-164	-4.36255e-163	-1.06312e-162	-1.01045e-163	2.82114e-163	-2.14132e-163	-1.19839e-162	4.55616e-164	1.1661e-162	3.00313e-164	1.20111e-164	-7.83797e-163	6.23614e-163	-1.23104e-164	-8.37779e-164	-3.30091e-163	0
-2.33393e-163	-7.10151e-164	-8.09826e-163	-3.13568e-163	-6.15475e-164	-6.23559e-163	-1.24994e-162	-4.69789e-163	-3.33076e-163	-6.65482e-163	5.05979e-163	1.63948e-163	2.28636e-163	-6.89063e-163	-7.04128e-164	-4.36255e-163	-1.06312e-162	-1.01045e-163	2.82114e-163	-2.14132e-163	-1.19839e-162	4.55616e-164	1.1661e-162	3.00313e-164	1.20111e-164	-7.83797e-163	6.23614e-163	-1.23104e-164	-8.37779e-164	-3.30091e-163	0
-2.33393e-163	-7.10151e-164	-8.09826e-163	-3.13568e-163	-6.15475e-164	-6.23559e-163	-1.24994e-162	-4.69789e-163	-3.33076e-163	-6.65482e-163	5.05979e-163	1.63948e-163	2.28636e-163	-6.89063e-163	-7.04128e-164	-4.36255e-163	-1.06312e-162	-1.01045e-163	2.82114e-163	-2.14132e-163	-1.19839e-162	4.55616e-164	1.1661e-162	3.00313e-164	1.20111e-164	-7.83797e-163	6.23614e-163	-1.23104e-164	-8.37779e-164	-3.30091e-163	0
-2.33393e-163	-7.10151e-164	-8.09826e-163	-3.13568e-163	-6.15475e-164	-6.23559e-163	-1.24994e-162	-4.69789e-163	-3.33076e-163	-6.65482e-163	5.05979e-163	1.63948e-163	2.28636e-163	-6.89063e-163	-7.04128e-164	-4.36255e-163	-1.06312e-162	-1.01045e-163	2.82114e-163	-2.14132e-163	-1.19839e-162	4.55616e-164	1.1661e-162	3.00313e-164	1.20111e-164	-7.83797e-163	6.23614e-163	-1.23104e-164	-8.37779e-164	-3.30091e-163	0
-2.33393e-163	-7.10151e-164	-8.09826e-163	-3.13568e-163	-6.15475e-164	-6.23559e-163	-1.24994e-162	-4.69789e-163	-3.33076e-163	-6.65482e-163	5.05979e-163	1.63948e-163	2.28636e-163	-6.89063e-163	-7.04128e-164	-4.36255e-163	-1.06312e-162	-1.01045e-163	2.82114e-163	-2.14132e-163	-1.19839e-162	4.55616e-164	1.1661e-162	3.00313e-164	1.20111e-164	-7.83797e-163	6.23614e-163	-1.23104e-164	-8.37779e-164	-3.30091e-163	0
-2.33393e-163	-7.10151e-164	-8.09826e-163	-3.13568e-163	-6.15475e-164	-6.23559e-163	-1.24994e-162	-4.69789e-163	-3.33076e-163	-6.65482e-163	5.05979e-163	1.63948e-163	2.28636e-163	-6.89063e-163	-7.04128e-164	-4.36255e-163	-1.06312e-162	-1.01045e-163	2.82114e-163	-2.14132e-163	-1.19839e-162	4.55616e-164	1.1661e-162	3.00313e-164	1.20111e-164	-7.83797e-163	6.23614e-163	-1.23104e-164	-8.37779e-164	-3.30091e-163	0
-2.33393e-163	-7.10151e-164	-8.09826e-163	-3.13568e-163	-6.15475e-164	-6.23559e-163	-1.24994e-162	-4.69789e-163	-3.33076e-163	-6.65482e-163	5.05979e-163	1.63948e-163	2.28636e-163	-6.89063e-163	-7.04128e-164	-4.36255e-163	-1.06312e-162	-1.01045e-163	2.82114e-163	-2.14132e-163	-1.19839e-162	4.55616e-164	1.1661e-162	3.00313e-164	1.20111e-164	-7.83797e-163	6.23614e-163	-1.23104e-164	-8.37779e-164	-3.30091e-163	0
-2.33393e-163	-7.10151e-164	-8.09826e-163	-3.13568e-163	-6.15475e-164	-6.23559e-163	-1.24994e-162	-4.69789e-163	-3.33076e-163	-6.65482e-163	5.05979e-163	1.63948e-163	2.28636e-163	-6.89063e-163	-7.04128e-164	-4.36255e-163	-1.06312e-162	-1.01045e-163	2.82114e-163	-2.14132e-163	-1.19839e-162	4.55616e-164	1.1661e-162	3.00313e-164	1.20111e-164	-7.83797e-163	6.23614e-163	-1.23104e-164	-8.37779e-164	-3.30091e-163	0
-2.33393e-163	-7.10151e-164	-8.09826e-163	-3.13568e-163	-6.15475e-164	-6.23559e-163	-1.24994e-162	-4.69789e-163	-3.33076e-163	-6.65482e-163	5.05979e-163	1.63948e-163	2.28636e-163	-6.89063e-163	-7.04128e-164	-4.36255e-163	-1.06312e-162	-1.01045e-163	2.82114e-163	-2.14132e-163	-1.19839e-162	4.55616e-164	1.1661e-162	3.00313e-164	1.20111e-164	-7.83797e-163	6.23614e-163	-1.23104e-164	-8.37779e-164	-3.30091e-163	0
-2.33393e-163	-7.10151e-164	-8.09826e-163	-3.13568e-163	-6.15475e-164	-6.23559e-163	-1.24994e-162	-4.69789e-163	-3.33076e-163	-6.65482e-163	5.05979e-163	1.63948e-163	2.28636e-163	-6.89063e-163	-7.04128e-164	-4.36255e-163	-1.06312e-162	-1.01045e-163	2.82114e-163	-2.14132e-163	-1.19839e-162	4.55616e-164	1.1661e-162	3.00313e-164	1.20111e-164	-7.83797e-163	6.23614e-163	-1.23104e-164	-8.37779e-164	-3.30091e-163	0
-2.33393e-163	-7.10151e-164	-8.09826e-163	-3.13568e-163	-6.15475e-164	-6.23559e-163	-1.24994e-162	-4.69789e-163	-3.33076e-163	-6.65482e-163	5.05979e-163	1.63948e-163	2.28636e-163	-6.89063e-163	-7.04128e-164	-4.36255e-163	-1.06312e-162	-1.01045e-163	2.82114e-163	-2.14132e-163	-1.19839e-162	4.55616e-164	1.1661e-162	3.00313e-164	1.20111e-164	-7.83797e-163	6.23614e-163	-1.23104e-164	-8.37779e-164	-3.30091e-163	0
-2.33393e-163	-7.10151e-164	-8.09826e-163	-3.13568e-163	-6.15475e-164	-6.23559e-163	-1.24994e-162	-4.69789e-163	-3.33076e-163	-6.65482e-163	5.05979e-163	1.63948e-163	2.28636e-163	-6.89063e-163	-7.04128e-164	-4.36255e-163	-1.06312e-162	-1.01045e-163	2.82114e-163	-2.14132e-163	-1.19839e-162	4.55616e-164	1.1661e-162	3.00313e-164	1.20111e-164	-7.83797e-163	6.23614e-163	-1.23104e-164	-8.37779e-164	-3.30091e-163	0
-2.33393e-163	-7.10151e-164	-8.09826e-163	-3.13568e-163	-6.15475e-164	-6.23559e-163	-1.24994e-162	-4.69789e-163	-3.33076e-163	-6.65482e-163	5.05979e-163	1.63948e-163	2.28636e-163	-6.89063e-163	-7.04128e-164	-4.36255e-163	-1.06312e-162	-1.01045e-163	2.82114e-163	-2.14132e-163	-1.19839e-162	4.55616e-164	1.1661e-162	3.00313e-164	1.20111e-164	-7.83797e-163	6.23614e-163	-1.23104e-164	-8.37779e-164	-3.30091e-163	0
-2.33393e-163	-7.10151e-164	-8.09826e-163	-3.13568e-163	-6.15475e-164	-6.23559e-163	-1.24994e-162	-4.69789e-163	-3.33076e-163	-6.65482e-163	5.05979e-163	1.63948e-163	2.28636e-163	-6.89063e-163	-7.04128e-164	-4.36255e-163	-1.06312e-162	-1.01045e-163	2.82114e-163	-2.14132e-163	-1.19839e-162	4.55616e-164	1.1661e-162	3.00313e-164	1.20111e-164	-7.83797e-163	6.23614e-163	-1.23104e-164	-8.37779e-164	-3.30091e-163	0
-2.33393e-163	-7.10151e-164	-8.09826e-163	-3.13568e-163	-6.15475e-164	-6.23559e-163	-1.24994e-162	-4.69789e-163	-3.33076e-163	-6.65482e-163	5.05979e-163	1.63948e-163	2.28636e-163	-6.89063e-163	-7.04128e-164	-4.36255e-163	-1.06312e-162	-1.01045e-163	2.82114e-163	-2.14132e-163	-1.19839e-162	4.55616e-164	1.1661e-162	3.00313e-164	1.20111e-164	-7.83797e-163	6.23614e-163	-1.23104e-164	-8.37779e-164	-3.30091e-163	0
-2.33393e-163	-7.10151e-164	-8.09826e-163	-3.13568e-163	-6.15475e-164	-6.23559e-163	-1.24994e-162	-4.69789e-163	-3.33076e-163	-6.65482e-163	5.05979e-163	1.63948e-163	2.28636e-163	-6.89063e-163	-7.04128e-164	-4.36255e-163	-1.06312e-162	-1.01045e-163	2.82114e-163	-2.14132e-163	-1.19839e-162	4.55616e-164	1.1661e-162	3.00313e-164	1.20111e-164	-7.83797e-163	6.23614e-163	-1.23104e-164	-8.37779e-164	-3.30091e-163	0
-2.33393e-163	-7.10151e-164	-8.09826e-163	-3.13568e-163	-6.15475e-164	-6.23559e-163	-1.24994e-162	-4.69789e-163	-3.33076e-163	-6.65482e-163	5.05979e-163	1.63948e-163	2.28636e-163	-6.89063e-163	-7.04128e-164	-4.36255e-163	-1.06312e-162	-1.01045e-163	2.82114e-163	-2.14132e-163	-1.19839e-162	4.55616e-164	1.1661e-162	3.00313e-164	1.20111e-164	-7.83797e-163	6.23614e-163	-1.23104e-164	-8.37779e-164	-3.30091e-163	0
-2.33393e-163	-7.10151e-164	-8.09826e-163	-3.13568e-163	-6.15475e-164	-6.23559e-163	-1.24994e-162	-4.69789e-163	-3.33076e-163	-6.65482e-163	5.05979e-163	1.63948e-163	2.28636e-163	-6.89063e-163	-7.04128e-164	-4.36255e-163	-1.06312e-162	-1.01045e-163	2.82114e-163	-2.14132e-163	-1.19839e-162	4.55616e-164	1.1661e-162	3.00313e-164	1.20111e-164	-7.83797e-163	6.23614e-163	-1.23104e-164	-8.37779e-164	-3.30091e-163	0
-2.33393e-163	-7.10151e-164	-8.09826e-163	-3.13568e-163	-6.15475e-164	-6.23559e-163	-1.24994e-162	-4.69789e-163	-3.33076e-163	-6.65482e-163	5.05979e-163	1.63948e-163	2.28636e-163	-6.89063e-163	-7.04128e-164	-4.36255e-163	-1.06312e-162	-1.01045e-163	2.82114e-163	-2.14132e-163	-1.19839e-162	4.55616e-164	1.1661e-162	3.00313e-164	1.20111e-164	-7.83797e-163	6.23614e-163	-1.23104e-164	-8.37779e-164	-3.30091e-163	0
-2.33393e-163	-7.10151e-164	-8.09826e-163	-3.13568e-163	-6.15475e-164	-6.23559e-163	-1.24994e-162	-4.69789e-163	-3.33076e-163	-6.65482e-163	5.05979e-163	1.63948e-163	2.28636e-163	-6.89063e-163	-7.04128e-164	-4.36255e-163	-1.06312e-162	-1.01045e-163	2.82114e-163	-2.14132e-163	-1.19839e-162	4.55616e-164	1.1661e-162	3.00313e-164	1.20111e-164	-7.83797e-163	6.23614e-163	-1.23104e-164	-8.37779e-164	-3.30091e-163	0
-2.33393e-163	-7.10151e-164	-8.09826e-163	-3.13568e-163	-6.15475e-164	-6.23559e-163	-1.24994e-162	-4.69789e-163	-3.33076e-163	-6.65482e-163	5.05979e-163	1.63948e-163	2.28636e-163	-6.89063e-163	-7.04128e-164	-4.36255e-163	-1.06312e-162	-1.01045e-163	2.82114e-163	-2.14132e-163	-1.19839e-162	4.55616e-164	1.1661e-162	3.00313e-164	1.20111e-164	-7.83797e-163	6.23614e-163	-1.23104e-164	-8.37779e-164	-3.30091e-163	0
-2.33393e-163	-7.10151e-164	-8.09826e-163	-3.13568e-163	-6.15475e-164	-6.23559e-163	-1.24994e-162	-4.69789e-163	-3.33076e-163	-6.65482e-163	5.05979e-163	1.63948e-163	2.28636e-163	-6.89063e-163	-7.04128e-164	-4.36255e-163	-1.06312e-162	-1.01045e-163	2.82114e-163	-2.14132e-163	-1.19839e-162	4.55616e-164	1.1661e-162	3.00313e-164	1.20111e-164	-7.83797e-163	6.23614e-163	-1.23104e-164	-8.37779e-164	-3.30091e-163	0
-2.33393e-163	-7.10151e-164	-8.09826e-163	-3.13568e-163	-6.15475e-164	-6.23559e-163	-1.24994e-162	-4.69789e-163	-3.33076e-163	-6.65482e-163	5.05979e-163	1.63948e-163	2.28636e-163	-6.89063e-163	-7.04128e-164	-4.36255e-163	-1.06312e-162	-1.01045e-163	2.82114e-163	-2.14132e-163	-1.19839e-162	4.55616e-164	1.1661e-162	3.00313e-164	1.20111e-164	-7.83797e-163	6.23614e-163	-1.23104e-164	-8.37779e-164	-3.30091e-163	0
-2.33393e-163	-7.10151e-164	-8.09826e-163	-3.13568e-163	-6.15475e-164	-6.23559e-163	-1.24994e-162	-4.69789e-163	-3.33076e-163	-6.65482e-163	5.05979e-163	1.63948e-163	2.28636e-163	-6.89063e-163	-7.04128e-164	-4.36255e-163	-1.06312e-162	-1.01045e-163	2.82114e-163	-2.14132e-163	-1.19839e-162	4.55616e-164	1.1661e-162	3.00313e-164	1.20111e-164	-7.83797e-163	6.23614e-163	-1.23104e-164	-8.37779e-164	-3.30091e-163	0
-2.33393e-163	-7.10151e-164	-8.09826e-163	-3.13568e-163	-6.15475e-164	-6.23559e-163	-1.24994e-162	-4.69789e-163	-3.33076e-163	-6.65482e-163	5.05979e-163	1.63948e-163	2.28636e-163	-6.89063e-163	-7.04128e-164	-4.36255e-163	-1.06312e-162	-1.01045e-163	2.82114e-163	-2.14132e-163	-1.19839e-162	4.55616e-164	1.1661e-162	3.00313e-164	1.20111e-164	-7.83797e-163	6.23614e-163	-1.23104e-164	-8.37779e-164	-3.30091e-163	0
-2.33393e-163	-7.10151e-164	-8.09826e-163	-3.13568e-163	-6.15475e-164	-6.23559e-163	-1.24994e-162	-4.69789e-163	-3.33076e-163	-6.65482e-163	5.05979e-163	1.63948e-163	2.28636e-163	-6.89063e-163	-7.04128e-164	-4.36255e-163	-1.06312e-162	-1.01045e-163	2.82114e-163	-2.14132e-163	-1.19839e-162	4.55616e-164	1.1661e-162	3.00313e-164	1.20111e-164	-7.83797e-163	6.23614e-163	-1.23104e-164	-8.37779e-164	-3.30091e-163	0
-2.33393e-163	-7.10151e-164	-8.09826e-163	-3.13568e-163	-6.15475e-164	-6.23559e-163	-1.24994e-162	-4.69789e-163	-3.33076e-163	-6.65482e-163	5.05979e-163	1.63948e-163	2.28636e-163	-6.89063e-163	-7.04128e-164	-4.36255e-163	-1.06312e-162	-1.01045e-163	2.82114e-163	-2.14132e-163	-1.19839e-162	4.55616e-164	1.1661e-162	3.00313e-164	1.20111e-164	-7.83797e-163	6.23614e-163	-1.23104e-164	-8.37779e-164	-3.30091e-163	0
-2.33393e-163	-7.10151e-164	-8.09826e-163	-3.13568e-163	-6.15475e-164	-6.23559e-163	-1.24994e-162	-4.69789e-163	-3.33076e-163	-6.65482e-163	5.05979e-163	1.63948e-163	2.28636e-163	-6.89063e-163	-7.04128e-164	-4.36255e-163	-1.06312e-162	-1.01045e-163	2.82114e-163	-2.14132e-163	-1.19839e-162	4.55616e-164	1.1661e-162	3.00313e-164	1.20111e-164	-7.83797e-163	6.23614e-163	-1.23104e-164	-8.37779e-164	-3.30091e-163	0
-2.33393e-163	-7.10151e-164	-8.09826e-163	-3.13568e-163	-6.15475e-164	-6.23559e-163	-1.24994e-162	-4.69789e-163	-3.33076e-163	-6.65482e-163	5.05979e-163	1.63948e-163	2.28636e-163	-6.89063e-163	-7.04128e-164	-4.36255e-163	-1.06312e-162	-1.01045e-163	2.82114e-163	-2.14132e-163	-1.19839e-162	4.55616e-164	1.1661e-162	3.00313e-164	1.20111e-164	-7.83797e-163	6.23614e-163	-1.23104e-164	-8.37779e-164	-3.30091e-163	0
-2.33393e-163	-7.10151e-164	-8.09826e-163	-3.13568e-163	-6.15475e-164	-6.23559e-163	-1.24994e-162	-4.69789e-163	-3.33076e-163	-6.65482e-163	5.05979e-163	1.63948e-163	2.28636e-163	-6.89063e-163	-7.04128e-164	-4.36255e-163	-1.06312e-162	-1.01045e-163	2.82114e-163	-2.14132e-163	-1.19839e-162	4.55616e-164	1.1661e-162	3.00313e-164	1.20111e-164	-7.83797e-163	6.23614e-163	-1.23104e-164	-8.37779e-164	-3.30091e-163	0
-2.33393e-163	-7.10151e-164	-8.09826e-163	-3.13568e-163	-6.15475e-164	-6.23559e-163	-1.24994e-162	-4.69789e-163	-3.33076e-163	-6.65482e-163	5.05979e-163	1.63948e-163	2.28636e-163	-6.89063e-163	-7.04128e-164	-4.36255e-163	-1.06312e-162	-1.01045e-163	2.82114e-163	-2.14132e-163	-1.19839e-162	4.55616e-164	1.1661e-162	3.00313e-164	1.20111e-164	-7.83797e-163	6.23614e-163	-1.23104e-164	-8.37779e-164	-3.30091e-163	0
-2.33393e-163	-7.10151e-164	-8.09826e-163	-3.13568e-163	-6.15475e-164	-6.23559e-163	-1.24994e-162	-4.69789e-163	-3.33076e-163	-6.65482e-163	5.05979e-163	1.63948e-163	2.28636e-163	-6.89063e-163	-7.04128e-164	-4.36255e-163	-1.06312e-162	-1.01045e-163	2.82114e-163	-2.14132e-163	-1.19839e-162	4.55616e-164	1.1661e-162	3.00313e-164	1.20111e-164	-7.83797e-163	6.23614e-163	-1.23104e-164	-8.37779e-164	-3.30091e-163	0
-2.33393e-163	-7.10151e-164	-8.09826e-163	-3.13568e-163	-6.15475e-164	-6.23559e-163	-1.24994e-162	-4.69789e-163	-3.33076e-163	-6.65482e-163	5.05979e-163	1.63948e-163	2.28636e-163	-6.89063e-163	-7.04128e-164	-4.36255e-163	-1.06312e-162	-1.01045e-163	2.82114e-163	-2.14132e-163	-1.19839e-162	4.55616e-164	1.1661e-162	3.00313e-164	1.20111e-164	-7.83797e-163	6.23614e-163	-1.23104e-164	-8.37779e-164	-3.30091e-163	0
-2.33393e-163	-7.10151e-164	-8.09826e-163	-3.13568e-163	-6.15475e-164	-6.23559e-163	-1.24994e-162	-4.69789e-163	-3.33076e-163	-6.65482e-163	5.05979e-163	1.63948e-163	2.28636e-163	-6.89063e-163	-7.04128e-164	-4.36255e-163	-1.06312e-162	-1.01045e-163	2.82114e-163	-2.14132e-163	-1.19839e-162	4.55616e-164	1.1661e-162	3.00313e-164	1.20111e-164	-7.83797e-163	6.23614e-163	-1.23104e-164	-8.37779e-164	-3.30091e-163	0
-2.33393e-163	-7.10151e-164	-8.09826e-163	-3.13568e-163	-6.15475e-164	-6.23559e-163	-1.24994e-162	-4.69789e-163	-3.33076e-163	-6.65482e-163	5.05979e-163	1.63948e-163	2.28636e-163	-6.89063e-163	-7.04128e-164	-4.36255e-163	-1.06312e-162	-1.01045e-163	2.82114e-163	-2.14132e-163	-1.19839e-162	4.55616e-164	1.1661e-162	3.00313e-164	1.20111e-164	-7.83797e-163	6.23614e-163	-1.23104e-164	-8.37779e-164	-3.30091e-163	0
-2.33393e-163	-7.10151e-164	-8.09826e-163	-3.13568e-163	-6.15475e-164	-6.23559e-163	-1.24994e-162	-4.69789e-163	-3.33076e-163	-6.65482e-163	5.05979e-163	1.63948e-163	2.28636e-163	-6.89063e-163	-7.04128e-164	-4.36255e-163	-1.06312e-162	-1.01045e-163	2.82114e-163	-2.14132e-163	-1.19839e-162	4.55616e-164	1.1661e-162	3.00313e-164	1.20111e-164	-7.83797e-163	6.23614e-163	-1.23104e-164	-8.37779e-164	-3.30091e-163	0
-2.33393e-163	-7.10151e-164	-8.09826e-163	-3.13568e-163	-6.15475e-164	-6.23559e-163	-1.24994e-162	-4.69789e-163	-3.33076e-163	-6.65482e-163	5.05979e-163	1.63948e-163	2.28636e-163	-6.89063e-163	-7.04128e-164	-4.36255e-163	-1.06312e-162	-1.01045e-163	2.82114e-163	-2.14132e-163	-1.19839e-162	4.55616e-164	1.1661e-162	3.00313e-164	1.20111e-164	-7.83797e-163	6.23614e-163	-1.23104e-164	-8.37779e-164	-3.30091e-163	0
-2.33393e-163	-7.10151e-164	-8.09826e-163	-3.13568e-163	-6.15475e-164	-6.23559e-163	-1.24994e-162	-4.69789e-163	-3.33076e-163	-6.65482e-163	5.05979e-163	1.63948e-163	2.28636e-163	-6.89063e-163	-7.04128e-164	-4.36255e-163	-1.06312e-162	-1.01045e-163	2.82114e-163	-2.14132e-163	-1.19839e-162	4.55616e-164	1.1661e-162	3.00313e-164	1.20111e-164	-7.83797e-163	6.23614e-163	-1.23104e-164	-8.37779e-164	-3.30091e-163	0
-2.33393e-163	-7.10151e-164	-8.09826e-163	-3.13568e-163	-6.15475e-164	-6.23559e-163	-1.24994e-162	-4.69789e-163	-3.33076e-163	-6.65482e-163	5.05979e-163	1.63948e-163	2.28636e-163	-6.89063e-163	-7.04128e-164	-4.36255e-163	-1.06312e-162	-1.01045e-163	2.82114e-163	-2.14132e-163	-1.19839e-162	4.55616e-164	1.1661e-162	3.00313e-164	1.20111e-164	-7.83797e-163	6.23614e-163	-1.23104e-164	-8.37779e-164	-3.30091e-163	0
-2.33393e-163	-7.10151e-164	-8.09826e-163	-3.13568e-163	-6.15475e-164	-6.23559e-163	-1.24994e-162	-4.69789e-163	-3.33076e-163	-6.65482e-163	5.05979e-163	1.63948e-163	2.28636e-163	-6.89063e-163	-7.04128e-164	-4.36255e-163	-1.06312e-162	-1.01045e-163	2.82114e-163	-2.14132e-163	-1.19839e-162	4.55616e-164	1.1661e-162	3.00313e-164	1.20111e-164	-7.83797e-163	6.23614e-163	-1.23104e-164	-8.37779e-164	-3.30091e-163	0
-2.33393e-163	-7.10151e-164	-8.09826e-163	-3.13568e-163	-6.15475e-164	-6.23559e-163	-1.24994e-162	-4.69789e-163	-3.33076e-163	-6.65482e-163	5.05979e-163	1.63948e-163	2.28636e-163	-6.89063e-163	-7.04128e-164	-4.36255e-163	-1.06312e-162	-1.01045e-163	2.82114e-163	-2.14132e-163	-1.19839e-162	4.55616e-164	1.1661e-162	3.00313e-164	1.20111e-164	-7.83797e-163	6.23614e-163	-1.23104e-164	-8.37779e-164	-3.30091e-163	0
-2.33393e-163	-7.10151e-164	-8.09826e-163	-3.13568e-163	-6.15475e-164	-6.23559e-163	-1.24994e-162	-4.69789e-163	-3.33076e-163	-6.65482e-163	5.05979e-163	1.63948e-163	2.28636e-163	-6.89063e-163	-7.04128e-164	-4.36255e-163	-1.06312e-162	-1.01045e-163	2.82114e-163	-2.14132e-163	-1.19839e-162	4.55616e-164	1.1661e-162	3.00313e-164	1.20111e-164	-7.83797e-163	6.23614e-163	-1.23104e-164	-8.37779e-164	-3.30091e-163	0
-2.33393e-163	-7.10151e-164	-8.09826e-163	-3.13568e-163	-6.15475e-164	-6.23559e-163	-1.24994e-162	-4.69789e-163	-3.33076e-163	-6.65482e-163	5.05979e-163	1.63948e-163	2.28636e-163	-6.89063e-163	-7.04128e-164	-4.36255e-163	-1.06312e-162	-1.01045e-163	2.82114e-163	-2.14132e-163	-1.19839e-162	4.55616e-164	1.1661e-162	3.00313e-164	1.20111e-164	-7.83797e-163	6.23614e-163	-1.23104e-164	-8.37779e-164	-3.30091e-163	0
-2.33393e-163	-7.10151e-164	-8.09826e-163	-3.13568e-163	-6.15475e-164	-6.23559e-163	-1.24994e-162	-4.69789e-163	-3.33076e-163	-6.65482e-163	5.05979e-163	1.63948e-163	2.28636e-163	-6.89063e-163	-7.04128e-164	-4.36255e-163	-1.06312e-162	-1.01045e-163	2.82114e-163	-2.14132e-163	-1.19839e-162	4.55616e-164	1.1661e-162	3.00313e-164	1.20111e-164	-7.83797e-163	6.23614e-163	-1.23104e-164	-8.37779e-164	-3.30091e-163	0
-2.33393e-163	-7.10151e-164	-8.09826e-163	-3.13568e-163	-6.15475e-164	-6.23559e-163	-1.24994e-162	-4.69789e-163	-3.33076e-163	-6.65482e-163	5.05979e-163	1.63948e-163	2.28636e-163	-6.89063e-163	-7.04128e-164	-4.36255e-163	-1.06312e-162	-1.01045e-163	2.82114e-163	-2.14132e-163	-1.19839e-162	4.55616e-164	1.1661e-162	3.00313e-164	1.20111e-164	-7.83797e-163	6.23614e-163	-1.23104e-164	-8.37779e-164	-3.30091e-163	0
-2.33393e-163	-7.10151e-164	-8.09826e-163	-3.13568e-163	-6.15475e-164	-6.23559e-163	-1.24994e-162	-4.69789e-163	-3.33076e-163	-6.65482e-163	5.05979e-163	1.63948e-163	2.28636e-163	-6.89063e-163	-7.04128e-164	-4.36255e-163	-1.06312e-162	-1.01045e-163	2.82114e-163	-2.14132e-163	-1.19839e-162	4.55616e-164	1.1661e-162	3.00313e-164	1.20111e-164	-7.83797e-163	6.23614e-163	-1.23104e-164	-8.37779e-164	-3.30091e-163	0
-2.33393e-163	-7.10151e-164	-8.09826e-163	-3.13568e-163	-6.15475e-164	-6.23559e-163	-1.24994e-162	-4.69789e-163	-3.33076e-163	-6.65482e-163	5.05979e-163	1.63948e-163	2.28636e-163	-6.89063e-163	-7.04128e-164	-4.36255e-163	-1.06312e-162	-1.01045e-163	2.82114e-163	-2.14132e-163	-1.19839e-162	4.55616e-164	1.1661e-162	3.00313e-164	1.20111e-164	-7.83797e-163	6.23614e-163	-1.23104e-164	-8.37779e-164	-3.30091e-163	0
-2.33393e-163	-7.10151e-164	-8.09826e-163	-3.13568e-163	-6.15475e-164	-6.23559e-163	-1.24994e-162	-4.69789e-163	-3.33076e-163	-6.65482e-163	5.05979e-163	1.63948e-163	2.28636e-163	-6.89063e-163	-7.04128e-164	-4.36255e-163	-1.06312e-162	-1.01045e-163	2.82114e-163	-2.14132e-163	-1.19839e-162	4.55616e-164	1.1661e-162	3.00313e-164	1.20111e-164	-7.83797e-163	6.23614e-163	-1.23104e-164	-8.37779e-164	-3.30091e-163	0
-2.33393e-163	-7.10151e-164	-8.09826e-163	-3.13568e-163	-6.15475e-164	-6.23559e-163	-1.24994e-162	-4.69789e-163	-3.33076e-163	-6.65482e-163	5.05979e-163	1.63948e-163	2.28636e-163	-6.89063e-163	-7.04128e-164	-4.36255e-163	-1.06312e-162	-1.01045e-163	2.82114e-163	-2.14132e-163	-1.19839e-162	4.55616e-164	1.1661e-162	3.00313e-164	1.20111e-164	-7.83797e-163	6.23614e-163	-1.23104e-164	-8.37779e-164	-3.30091e-163	0
-2.33393e-163	-7.10151e-164	-8.09826e-163	-3.13568e-163	-6.15475e-164	-6.23559e-163	-1.24994e-162	-4.69789e-163	-3.33076e-163	-6.65482e-163	5.05979e-163	1.63948e-163	2.28636e-163	-6.89063e-163	-7.04128e-164	-4.36255e-163	-1.06312e-162	-1.01045e-163	2.82114e-163	-2.14132e-163	-1.19839e-162	4.55616e-164	1.1661e-162	3.00313e-164	1.20111e-164	-7.83797e-163	6.23614e-163	-1.23104e-164	-8.37779e-164	-3.30091e-163	0
-2.33393e-163	-7.10151e-164	-8.09826e-163	-3.13568e-163	-6.15475e-164	-6.23559e-163	-1.24994e-162	-4.69789e-163	-3.33076e-163	-6.65482e-163	5.05979e-163	1.63948e-163	2.28636e-163	-6.89063e-163	-7.04128e-164	-4.36255e-163	-1.06312e-162	-1.01045e-163	2.82114e-163	-2.14132e-163	-1.19839e-162	4.55616e-164	1.1661e-162	3.00313e-164	1.20111e-164	-7.83797e-163	6.23614e-163	-1.23104e-164	-8.37779e-164	-3.30091e-163	0
-2.33393e-163	-7.10151e-164	-8.09826e-163	-3.13568e-163	-6.15475e-164	-6.23559e-163	-1.24994e-162	-4.69789e-163	-3.33076e-163	-6.65482e-163	5.05979e-163	1.63948e-163	2.28636e-163	-6.89063e-163	-7.04128e-164	-4.36255e-163	-1.06312e-162	-1.01045e-163	2.82114e-163	-2.14132e-163	-1.19839e-162	4.55616e-164	1.1661e-162	3.00313e-164	1.20111e-164	-7.83797e-163	6.23614e-163	-1.23104e-164	-8.37779e-164	-3.30091e-163	0
-2.33393e-163	-7.10151e-164	-8.09826e-163	-3.13568e-163	-6.15475e-164	-6.23559e-163	-1.24994e-162	-4.69789e-163	-3.33076e-163	-6.65482e-163	5.05979e-163	1.63948e-163	2.28636e-163	-6.89063e-163	-7.04128e-164	-4.36255e-163	-1.06312e-162	-1.01045e-163	2.82114e-163	-2.14132e-163	-1.19839e-162	4.55616e-164	1.1661e-162	3.00313e-164	1.20111e-164	-7.83797e-163	6.23614e-163	-1.23104e-164	-8.37779e-164	-3.30091e-163	0
-2.33393e-163	-7.10151e-164	-8.09826e-163	-3.13568e-163	-6.15475e-164	-6.23559e-163	-1.24994e-162	-4.69789e-163	-3.33076e-163	-6.65482e-163	5.05979e-163	1.63948e-163	2.28636e-163	-6.89063e-163	-7.04128e-164	-4.36255e-163	-1.06312e-162	-1.01045e-163	2.82114e-163	-2.14132e-163	-1.19839e-162	4.55616e-164	1.1661e-162	3.00313e-164	1.20111e-164	-7.83797e-163	6.23614e-163	-1.23104e-164	-8.37779e-164	-3.30091e-163	0
-2.33393e-163	-7.10151e-164	-8.09826e-163	-3.13568e-163	-6.15475e-164	-6.23559e-163	-1.24994e-162	-4.69789e-163	-3.33076e-163	-6.65482e-163	5.05979e-163	1.63948e-163	2.28636e-163	-6.89063e-163	-7.04128e-164	-4.36255e-163	-1.06312e-162	-1.01045e-163	2.82114e-163	-2.14132e-163	-1.19839e-162	4.55616e-164	1.1661e-162	3.00313e-164	1.20111e-164	-7.83797e-163	6.23614e-163	-1.23104e-164	-8.37779e-164	-3.30091e-163	0
-2.33393e-163	-7.10151e-164	-8.09826e-163	-3.13568e-163	-6.15475e-164	-6.23559e-163	-1.24994e-162	-4.69789e-163	-3.33076e-163	-6.65482e-163	5.05979e-163	1.63948e-163	2.28636e-163	-6.89063e-163	-7.04128e-164	-4.36255e-163	-1.06312e-162	-1.01045e-163	2.82114e-163	-2.14132e-163	-1.19839e-162	4.55616e-164	1.1661e-162	3.00313e-164	1.20111e-164	-7.83797e-163	6.23614e-163	-1.23104e-164	-8.37779e-164	-3.30091e-163	0
-2.33393e-163	-7.10151e-164	-8.09826e-163	-3.13568e-163	-6.15475e-164	-6.23559e-163	-1.24994e-162	-4.69789e-163	-3.33076e-163	-6.65482e-163	5.05979e-163	1.63948e-163	2.28636e-163	-6.89063e-163	-7.04128e-164	-4.36255e-163	-1.06312e-162	-1.01045e-163	2.82114e-163	-2.14132e-163	-1.19839e-162	4.55616e-164	1.1661e-162	3.00313e-164	1.20111e-164	-7.83797e-163	6.23614e-163	-1.23104e-164	-8.37779e-164	-3.30091e-163	0
-2.33393e-163	-7.10151e-164	-8.09826e-163	-3.13568e-163	-6.15475e-164	-6.23559e-163	-1.24994e-162	-4.69789e-163	-3.33076e-163	-6.65482e-163	5.05979e-163	1.63948e-163	2.28636e-163	-6.89063e-163	-7.04128e-164	-4.36255e-163	-1.06312e-162	-1.01045e-163	2.82114e-163	-2.14132e-163	-1.19839e-162	4.55616e-164	1.1661e-162	3.00313e-164	1.20111e-164	-7.83797e-163	6.23614e-163	-1.23104e-164	-8.37779e-164	-3.30091e-163	0
-2.33393e-163	-7.10151e-164	-8.09826e-163	-3.13568e-163	-6.15475e-164	-6.23559e-163	-1.24994e-162	-4.69789e-163	-3.33076e-163	-6.65482e-163	5.05979e-163	1.63948e-163	2.28636e-163	-6.89063e-163	-7.04128e-164	-4.36255e-163	-1.06312e-162	-1.01045e-163	2.82114e-163	-2.14132e-163	-1.19839e-162	4.55616e-164	1.1661e-162	3.00313e-164	1.20111e-164	-7.83797e-163	6.23614e-163	-1.23104e-164	-8.37779e-164	-3.30091e-163	0
-2.33393e-163	-7.10151e-164	-8.09826e-163	-3.13568e-163	-6.15475e-164	-6.23559e-163	-1.24994e-162	-4.69789e-163	-3.33076e-163	-6.65482e-163	5.05979e-163	1.63948e-163	2.28636e-163	-6.89063e-163	-7.04128e-164	-4.36255e-163	-1.06312e-162	-1.01045e-163	2.82114e-163	-2.14132e-163	-1.19839e-162	4.55616e-164	1.1661e-162	3.00313e-164	1.20111e-164	-7.83797e-163	6.23614e-163	-1.23104e-164	-8.37779e-164	-3.30091e-163	0
-2.33393e-163	-7.10151e-164	-8.09826e-163	-3.13568e-163	-6.15475e-164	-6.23559e-163	-1.24994e-162	-4.69789e-163	-3.33076e-163	-6.65482e-163	5.05979e-163	1.63948e-163	2.28636e-163	-6.89063e-163	-7.04128e-164	-4.36255e-163	-1.06312e-162	-1.01045e-163	2.82114e-163	-2.14132e-163	-1.19839e-162	4.55616e-164	1.1661e-162	3.00313e-164	1.20111e-164	-7.83797e-163	6.23614e-163	-1.23104e-164	-8.37779e-164	-3.30091e-163	0
-2.33393e-163	-7.10151e-164	-8.09826e-163	-3.13568e-163	-6.15475e-164	-6.23559e-163	-1.24994e-162	-4.69789e-163	-3.33076e-163	-6.65482e-163	5.05979e-163	1.63948e-163	2.28636e-163	-6.89063e-163	-7.04128e-164	-4.36255e-163	-1.06312e-162	-1.01045e-163	2.82114e-163	-2.14132e-163	-1.19839e-162	4.55616e-164	1.1661e-162	3.00313e-164	1.20111e-164	-7.83797e-163	6.23614e-163	-1.23104e-164	-8.37779e-164	-3.30091e-163	0
-2.33393e-163	-7.10151e-164	-8.09826e-163	-3.13568e-163	-6.15475e-164	-6.23559e-163	-1.24994e-162	-4.69789e-163	-3.33076e-163	-6.65482e-163	5.05979e-163	1.63948e-163	2.28636e-163	-6.89063e-163	-7.04128e-164	-4.36255e-163	-1.06312e-162	-1.01045e-163	2.82114e-163	-2.14132e-163	-1.19839e-162	4.55616e-164	1.1661e-162	3.00313e-164	1.20111e-164	-7.83797e-163	6.23614e-163	-1.23104e-164	-8.37779e-164	-3.30091e-163	0
-2.33393e-163	-7.10151e-164	-8.09826e-163	-3.13568e-163	-6.15475e-164	-6.23559e-163	-1.24994e-162	-4.69789e-163	-3.33076e-163	-6.65482e-163	5.05979e-163	1.63948e-163	2.28636e-163	-6.89063e-163	-7.04128e-164	-4.36255e-163	-1.06312e-162	-1.01045e-163	2.82114e-163	-2.14132e-163	-1.19839e-162	4.55616e-164	1.1661e-162	3.00313e-164	1.20111e-164	-7.83797e-163	6.23614e-163	-1.23104e-164	-8.37779e-164	-3.30091e-163	0
-2.33393e-163	-7.10151e-164	-8.09826e-163	-3.13568e-163	-6.15475e-164	-6.23559e-163	-1.24994e-162	-4.69789e-163	-3.33076e-163	-6.65482e-163	5.05979e-163	1.63948e-163	2.28636e-163	-6.89063e-163	-7.04128e-164	-4.36255e-163	-1.06312e-162	-1.01045e-163	2.82114e-163	-2.14132e-163	-1.19839e-162	4.55616e-164	1.1661e-162	3.00313e-164	1.20111e-164	-7.83797e-163	6.23614e-163	-1.23104e-164	-8.37779e-164	-3.30091e-163	0
-2.33393e-163	-7.10151e-164	-8.09826e-163	-3.13568e-163	-6.15475e-164	-6.23559e-163	-1.24994e-162	-4.69789e-163	-3.33076e-163	-6.65482e-163	5.05979e-163	1.63948e-163	2.28636e-163	-6.89063e-163	-7.04128e-164	-4.36255e-163	-1.06312e-162	-1.01045e-163	2.82114e-163	-2.14132e-163	-1.19839e-162	4.55616e-164	1.1661e-162	3.00313e-164	1.20111e-164	-7.83797e-163	6.23614e-163	-1.23104e-164	-8.37779e-164	-3.30091e-163	0
-2.33393e-163	-7.10151e-164	-8.09826e-163	-3.13568e-163	-6.15475e-164	-6.23559e-163	-1.24994e-162	-4.69789e-163	-3.33076e-163	-6.65482e-163	5.05979e-163	1.63948e-163	2.28636e-163	-6.89063e-163	-7.04128e-164	-4.36255e-163	-1.06312e-162	-1.01045e-163	2.82114e-163	-2.14132e-163	-1.19839e-162	4.55616e-164	1.1661e-162	3.00313e-164	1.20111e-164	-7.83797e-163	6.23614e-163	-1.23104e-164	-8.37779e-164	-3.30091e-163	0
-2.33393e-163	-7.10151e-164	-8.09826e-163	-3.13568e-163	-6.15475e-164	-6.23559e-163	-1.24994e-162	-4.69789e-163	-3.33076e-163	-6.65482e-163	5.05979e-163	1.63948e-163	2.28636e-163	-6.89063e-163	-7.04128e-164	-4.36255e-163	-1.06312e-162	-1.01045e-163	2.82114e-163	-2.14132e-163	-1.19839e-162	4.55616e-164	1.1661e-162	3.00313e-164	1.20111e-164	-7.83797e-163	6.23614e-163	-1.23104e-164	-8.37779e-164	-3.30091e-163	0
-2.33393e-163	-7.10151e-164	-8.09826e-163	-3.13568e-163	-6.15475e-164	-6.23559e-163	-1.24994e-162	-4.69789e-163	-3.33076e-163	-6.65482e-163	5.05979e-163	1.63948e-163	2.28636e-163	-6.89063e-163	-7.04128e-164	-4.36255e-163	-1.06312e-162	-1.01045e-163	2.82114e-163	-2.14132e-163	-1.19839e-162	4.55616e-164	1.1661e-162	3.00313e-164	1.20111e-164	-7.83797e-163	6.23614e-163	-1.23104e-164	-8.37779e-164	-3.30091e-163	0
-2.33393e-163	-7.10151e-164	-8.09826e-163	-3.13568e-163	-6.15475e-164	-6.23559e-163	-1.24994e-162	-4.69789e-163	-3.33076e-163	-6.65482e-163	5.05979e-163	1.63948e-163	2.28636e-163	-6.89063e-163	-7.04128e-164	-4.36255e-163	-1.06312e-162	-1.01045e-163	2.82114e-163	-2.14132e-163	-1.19839e-162	4.55616e-164	1.1661e-162	3.00313e-164	1.20111e-164	-7.83797e-163	6.23614e-163	-1.23104e-164	-8.37779e-164	-3.30091e-163	0
-2.33393e-163	-7.10151e-164	-8.09826e-163	-3.13568e-163	-6.15475e-164	-6.23559e-163	-1.24994e-162	-4.69789e-163	-3.33076e-163	-6.65482e-163	5.05979e-163	1.63948e-163	2.28636e-163	-6.89063e-163	-7.04128e-164	-4.36255e-163	-1.06312e-162	-1.01045e-163	2.82114e-163	-2.14132e-163	-1.19839e-162	4.55616e-164	1.1661e-162	3.00313e-164	1.20111e-164	-7.83797e-163	6.23614e-163	-1.23104e-164	-8.37779e-164	-3.30091e-163	0
-2.33393e-163	-7.10151e-164	-8.09826e-163	-3.13568e-163	-6.15475e-164	-6.23559e-163	-1.24994e-162	-4.69789e-163	-3.33076e-163	-6.65482e-163	5.05979e-163	1.63948e-163	2.28636e-163	-6.89063e-163	-7.04128e-164	-4.36255e-163	-1.06312e-162	-1.01045e-163	2.82114e-163	-2.14132e-163	-1.19839e-162	4.55616e-164	1.1661e-162	3.00313e-164	1.20111e-164	-7.83797e-163	6.23614e-163	-1.23104e-164	-8.37779e-164	-3.30091e-163	0
-2.33393e-163	-7.10151e-164	-8.09826e-163	-3.13568e-163	-6.15475e-164	-6.23559e-163	-1.24994e-162	-4.69789e-163	-3.33076e-163	-6.65482e-163	5.05979e-163	1.63948e-163	2.28636e-163	-6.89063e-163	-7.04128e-164	-4.36255e-163	-1.06312e-162	-1.01045e-163	2.82114e-163	-2.14132e-163	-1.19839e-162	4.55616e-164	1.1661e-162	3.00313e-164	1.20111e-164	-7.83797e-163	6.23614e-163	-1.23104e-164	-8.37779e-164	-3.30091e-163	0
-2.33393e-163	-7.10151e-164	-8.09826e-163	-3.13568e-163	-6.15475e-164	-6.23559e-163	-1.24994e-162	-4.69789e-163	-3.33076e-163	-6.65482e-163	5.05979e-163	1.63948e-163	2.28636e-163	-6.89063e-163	-7.04128e-164	-4.36255e-163	-1.06312e-162	-1.01045e-163	2.82114e-163	-2.14132e-163	-1.19839e-162	4.55616e-164	1.1661e-162	3.00313e-164	1.20111e-164	-7.83797e-163	6.23614e-163	-1.23104e-164	-8.37779e-164	-3.30091e-163	0
-2.33393e-163	-7.10151e-164	-8.09826e-163	-3.13568e-163	-6.15475e-164	-6.23559e-163	-1.24994e-162	-4.69789e-163	-3.33076e-163	-6.65482e-163	5.05979e-163	1.63948e-163	2.28636e-163	-6.89063e-163	-7.04128e-164	-4.36255e-163	-1.06312e-162	-1.01045e-163	2.82114e-163	-2.14132e-163	-1.19839e-162	4.55616e-164	1.1661e-162	3.00313e-164	1.20111e-164	-7.83797e-163	6.23614e-163	-1.23104e-164	-8.37779e-164	-3.30091e-163	0
-2.33393e-163	-7.10151e-164	-8.09826e-163	-3.13568e-163	-6.15475e-164	-6.23559e-163	-1.24994e-162	-4.69789e-163	-3.33076e-163	-6.65482e-163	5.05979e-163	1.63948e-163	2.28636e-163	-6.89063e-163	-7.04128e-164	-4.36255e-163	-1.06312e-162	-1.01045e-163	2.82114e-163	-2.14132e-163	-1.19839e-162	4.55616e-164	1.1661e-162	3.00313e-164	1.20111e-164	-7.83797e-163	6.23614e-163	-1.23104e-164	-8.37779e-164	-3.30091e-163	0
-2.33393e-163	-7.10151e-164	-8.09826e-163	-3.13568e-163	-6.15475e-164	-6.23559e-163	-1.24994e-162	-4.69789e-163	-3.33076e-163	-6.65482e-163	5.05979e-163	1.63948e-163	2.28636e-163	-6.89063e-163	-7.04128e-164	-4.36255e-163	-1.06312e-162	-1.01045e-163	2.82114e-163	-2.14132e-163	-1.19839e-162	4.55616e-164	1.1661e-162	3.00313e-164	1.20111e-164	-7.83797e-163	6.23614e-163	-1.23104e-164	-8.37779e-164	-3.30091e-163	0
-2.33393e-163	-7.10151e-164	-8.09826e-163	-3.13568e-163	-6.15475e-164	-6.23559e-163	-1.24994e-162	-4.69789e-163	-3.33076e-163	-6.65482e-163	5.05979e-163	1.63948e-163	2.28636e-163	-6.89063e-163	-7.04128e-164	-4.36255e-163	-1.06312e-162	-1.01045e-163	2.82114e-163	-2.14132e-163	-1.19839e-162	4.55616e-164	1.1661e-162	3.00313e-164	1.20111e-164	-7.83797e-163	6.23614e-163	-1.23104e-164	-8.37779e-164	-3.30091e-163	0
-2.33393e-163	-7.10151e-164	-8.09826e-163	-3.13568e-163	-6.15475e-164	-6.23559e-163	-1.24994e-162	-4.69789e-163	-3.33076e-163	-6.65482e-163	5.05979e-163	1.63948e-163	2.28636e-163	-6.89063e-163	-7.04128e-164	-4.36255e-163	-1.06312e-162	-1.01045e-163	2.82114e-163	-2.14132e-163	-1.19839e-162	4.55616e-164	1.1661e-162	3.00313e-164	1.20111e-164	-7.83797e-163	6.23614e-163	-1.23104e-164	-8.37779e-164	-3.30091e-163	0
-2.33393e-163	-7.10151e-164	-8.09826e-163	-3.13568e-163	-6.15475e-164	-6.23559e-163	-1.24994e-162	-4.69789e-163	-3.33076e-163	-6.65482e-163	5.05979e-163	1.63948e-163	2.28636e-163	-6.89063e-163	-7.04128e-164	-4.36255e-163	-1.06312e-162	-1.01045e-163	2.82114e-163	-2.14132e-163	-1.19839e-162	4.55616e-164	1.1661e-162	3.00313e-164	1.20111e-164	-7.83797e-163	6.23614e-163	-1.23104e-164	-8.37779e-164	-3.30091e-163	0
-2.33393e-163	-7.10151e-164	-8.09826e-163	-3.13568e-163	-6.15475e-164	-6.23559e-163	-1.24994e-162	-4.69789e-163	-3.33076e-163	-6.65482e-163	5.05979e-163	1.63948e-163	2.28636e-163	-6.89063e-163	-7.04128e-164	-4.36255e-163	-1.06312e-162	-1.01045e-163	2.82114e-163	-2.14132e-163	-1.19839e-162	4.55616e-164	1.1661e-162	3.00313e-164	1.20111e-164	-7.83797e-163	6.23614e-163	-1.23104e-164	-8.37779e-164	-3.30091e-163	0
-2.33393e-163	-7.10151e-164	-8.09826e-163	-3.13568e-163	-6.15475e-164	-6.23559e-163	-1.24994e-162	-4.69789e-163	-3.33076e-163	-6.65482e-163	5.05979e-163	1.63948e-163	2.28636e-163	-6.89063e-163	-7.04128e-164	-4.36255e-163	-1.06312e-162	-1.01045e-163	2.82114e-163	-2.14132e-163	-1.19839e-162	4.55616e-164	1.1661e-162	3.00313e-164	1.20111e-164	-7.83797e-163	6.23614e-163	-1.23104e-164	-8.37779e-164	-3.30091e-163	0
-2.33393e-163	-7.10151e-164	-8.09826e-163	-3.13568e-163	-6.15475e-164	-6.23559e-163	-1.24994e-162	-4.69789e-163	-3.33076e-163	-6.65482e-163	5.05979e-163	1.63948e-163	2.28636e-163	-6.89063e-163	-7.04128e-164	-4.36255e-163	-1.06312e-162	-1.01045e-163	2.82114e-163	-2.14132e-163	-1.19839e-162	4.55616e-164	1.1661e-162	3.00313e-164	1.20111e-164	-7.83797e-163	6.23614e-163	-1.23104e-164	-8.37779e-164	-3.30091e-163	0
-2.33393e-163	-7.10151e-164	-8.09826e-163	-3.13568e-163	-6.15475e-164	-6.23559e-163	-1.24994e-162	-4.69789e-163	-3.33076e-163	-6.65482e-163	5.05979e-163	1.63948e-163	2.28636e-163	-6.89063e-163	-7.04128e-164	-4.36255e-163	-1.06312e-162	-1.01045e-163	2.82114e-163	-2.14132e-163	-1.19839e-162	4.55616e-164	1.1661e-162	3.00313e-164	1.20111e-164	-7.83797e-163	6.23614e-163	-1.23104e-164	-8.37779e-164	-3.30091e-163	0
-2.33393e-163	-7.10151e-164	-8.09826e-163	-3.13568e-163	-6.15475e-164	-6.23559e-163	-1.24994e-162	-4.69789e-163	-3.33076e-163	-6.65482e-163	5.05979e-163	1.63948e-163	2.28636e-163	-6.89063e-163	-7.04128e-164	-4.36255e-163	-1.06312e-162	-1.01045e-163	2.82114e-163	-2.14132e-163	-1.19839e-162	4.55616e-164	1.1661e-162	3.00313e-164	1.20111e-164	-7.83797e-163	6.23614e-163	-1.23104e-164	-8.37779e-164	-3.30091e-163	0
-2.33393e-163	-7.10151e-164	-8.09826e-163	-3.13568e-163	-6.15475e-164	-6.23559e-163	-1.24994e-162	-4.69789e-163	-3.33076e-163	-6.65482e-163	5.05979e-163	1.63948e-163	2.28636e-163	-6.89063e-163	-7.04128e-164	-4.36255e-163	-1.06312e-162	-1.01045e-163	2.82114e-163	-2.14132e-163	-1.19839e-162	4.55616e-164	1.1661e-162	3.00313e-164	1.20111e-164	-7.83797e-163	6.23614e-163	-1.23104e-164	-8.37779e-164	-3.30091e-163	0
-2.33393e-163	-7.10151e-164	-8.09826e-163	-3.13568e-163	-6.15475e-164	-6.23559e-163	-1.24994e-162	-4.69789e-163	-3.33076e-163	-6.65482e-163	5.05979e-163	1.63948e-163	2.28636e-163	-6.89063e-163	-7.04128e-164	-4.36255e-163	-1.06312e-162	-1.01045e-163	2.82114e-163	-2.14132e-163	-1.19839e-162	4.55616e-164	1.1661e-162	3.00313e-164	1.20111e-164	-7.83797e-163	6.23614e-163	-1.23104e-164	-8.37779e-164	-3.30091e-163	0
-2.33393e-163	-7.10151e-164	-8.09826e-163	-3.13568e-163	-6.15475e-164	-6.23559e-163	-1.24994e-162	-4.69789e-163	-3.33076e-163	-6.65482e-163	5.05979e-163	1.63948e-163	2.28636e-163	-6.89063e-163	-7.04128e-164	-4.36255e-163	-1.06312e-162	-1.01045e-163	2.82114e-163	-2.14132e-163	-1.19839e-162	4.55616e-164	1.1661e-162	3.00313e-164	1.20111e-164	-7.83797e-163	6.23614e-163	-1.23104e-164	-8.37779e-164	-3.30091e-163	0
-2.33393e-163	-7.10151e-164	-8.09826e-163	-3.13568e-163	-6.15475e-164	-6.23559e-163	-1.24994e-162	-4.69789e-163	-3.33076e-163	-6.65482e-163	5.05979e-163	1.63948e-163	2.28636e-163	-6.89063e-163	-7.04128e-164	-4.36255e-163	-1.06312e-162	-1.01045e-163	2.82114e-163	-2.14132e-163	-1.19839e-162	4.55616e-164	1.1661e-162	3.00313e-164	1.20111e-164	-7.83797e-163	6.23614e-163	-1.23104e-164	-8.37779e-164	-3.30091e-163	0
-2.33393e-163	-7.10151e-164	-8.09826e-163	-3.13568e-163	-6.15475e-164	-6.23559e-163	-1.24994e-162	-4.69789e-163	-3.33076e-163	-6.65482e-163	5.05979e-163	1.63948e-163	2.28636e-163	-6.89063e-163	-7.04128e-164	-4.36255e-163	-1.06312e-162	-1.01045e-163	2.82114e-163	-2.14132e-163	-1.19839e-162	4.55616e-164	1.1661e-162	3.00313e-164	1.20111e-164	-7.83797e-163	6.23614e-163	-1.23104e-164	-8.37779e-164	-3.30091e-163	0
-2.33393e-163	-7.10151e-164	-8.09826e-163	-3.13568e-163	-6.15475e-164	-6.23559e-163	-1.24994e-162	-4.69789e-163	-3.33076e-163	-6.65482e-163	5.05979e-163	1.63948e-163	2.28636e-163	-6.89063e-163	-7.04128e-164	-4.36255e-163	-1.06312e-162	-1.01045e-163	2.82114e-163	-2.14132e-163	-1.19839e-162	4.55616e-164	1.1661e-162	3.00313e-164	1.20111e-164	-7.83797e-163	6.23614e-163	-1.23104e-164	-8.37779e-164	-3.30091e-163	0
-2.33393e-163	-7.10151e-164	-8.09826e-163	-3.13568e-163	-6.15475e-164	-6.23559e-163	-1.24994e-162	-4.69789e-163	-3.33076e-163	-6.65482e-163	5.05979e-163	1.63948e-163	2.28636e-163	-6.89063e-163	-7.04128e-164	-4.36255e-163	-1.06312e-162	-1.01045e-163	2.82114e-163	-2.14132e-163	-1.19839e-162	4.55616e-164	1.1661e-162	3.00313e-164	1.20111e-164	-7.83797e-163	6.23614e-163	-1.23104e-164	-8.37779e-164	-3.30091e-163	0
-2.33393e-163	-7.10151e-164	-8.09826e-163	-3.13568e-163	-6.15475e-164	-6.23559e-163	-1.24994e-162	-4.69789e-163	-3.33076e-163	-6.65482e-163	5.05979e-163	1.63948e-163	2.28636e-163	-6.89063e-163	-7.04128e-164	-4.36255e-163	-1.06312e-162	-1.01045e-163	2.82114e-163	-2.14132e-163	-1.19839e-162	4.55616e-164	1.1661e-162	3.00313e-164	1.20111e-164	-7.83797e-163	6.23614e-163	-1.23104e-164	-8.37779e-164	-3.30091e-163	0
-2.33393e-163	-7.10151e-164	-8.09826e-163	-3.13568e-163	-6.15475e-164	-6.23559e-163	-1.24994e-162	-4.69789e-163	-3.33076e-163	-6.65482e-163	5.05979e-163	1.63948e-163	2.28636e-163	-6.89063e-163	-7.04128e-164	-4.36255e-163	-1.06312e-162	-1.01045e-163	2.82114e-163	-2.14132e-163	-1.19839e-162	4.55616e-164	1.1661e-162	3.00313e-164	1.20111e-164	-7.83797e-163	6.23614e-163	-1.23104e-164	-8.37779e-164	-3.30091e-163	0
-2.33393e-163	-7.10151e-164	-8.09826e-163	-3.13568e-163	-6.15475e-164	-6.23559e-163	-1.24994e-162	-4.69789e-163	-3.33076e-163	-6.65482e-163	5.05979e-163	1.63948e-163	2.28636e-163	-6.89063e-163	-7.04128e-164	-4.36255e-163	-1.06312e-162	-1.01045e-163	2.82114e-163	-2.14132e-163	-1.19839e-162	4.55616e-164	1.1661e-162	3.00313e-164	1.20111e-164	-7.83797e-163	6.23614e-163	-1.23104e-164	-8.37779e-164	-3.30091e-163	0
-2.33393e-163	-7.10151e-164	-8.09826e-163	-3.13568e-163	-6.15475e-164	-6.23559e-163	-1.24994e-162	-4.69789e-163	-3.33076e-163	-6.65482e-163	5.05979e-163	1.63948e-163	2.28636e-163	-6.89063e-163	-7.04128e-164	-4.36255e-163	-1.06312e-162	-1.01045e-163	2.82114e-163	-2.14132e-163	-1.19839e-162	4.55616e-164	1.1661e-162	3.00313e-164	1.20111e-164	-7.83797e-163	6.23614e-163	-1.23104e-164	-8.37779e-164	-3.30091e-163	0
-2.33393e-163	-7.10151e-164	-8.09826e-163	-3.13568e-163	-6.15475e-164	-6.23559e-163	-1.24994e-162	-4.69789e-163	-3.33076e-163	-6.65482e-163	5.05979e-163	1.63948e-163	2.28636e-163	-6.89063e-163	-7.04128e-164	-4.36255e-163	-1.06312e-162	-1.01045e-163	2.82114e-163	-2.14132e-163	-1.19839e-162	4.55616e-164	1.1661e-162	3.00313e-164	1.20111e-164	-7.83797e-163	6.23614e-163	-1.23104e-164	-8.37779e-164	-3.30091e-163	0
-2.33393e-163	-7.10151e-164	-8.09826e-163	-3.13568e-163	-6.15475e-164	-6.23559e-163	-1.24994e-162	-4.69789e-163	-3.33076e-163	-6.65482e-163	5.05979e-163	1.63948e-163	2.28636e-163	-6.89063e-163	-7.04128e-164	-4.36255e-163	-1.06312e-162	-1.01045e-163	2.82114e-163	-2.14132e-163	-1.19839e-162	4.55616e-164	1.1661e-162	3.00313e-164	1.20111e-164	-7.83797e-163	6.23614e-163	-1.23104e-164	-8.37779e-164	-3.30091e-163	0
-2.33393e-163	-7.10151e-164	-8.09826e-163	-3.13568e-163	-6.15475e-164	-6.23559e-163	-1.24994e-162	-4.69789e-163	-3.33076e-163	-6.65482e-163	5.05979e-163	1.63948e-163	2.28636e-163	-6.89063e-163	-7.04128e-164	-4.36255e-163	-1.06312e-162	-1.01045e-163	2.82114e-163	-2.14132e-163	-1.19839e-162	4.55616e-164	1.1661e-162	3.00313e-164	1.20111e-164	-7.83797e-163	6.23614e-163	-1.23104e-164	-8.37779e-164	-3.30091e-163	0
-2.33393e-163	-7.10151e-164	-8.09826e-163	-3.13568e-163	-6.15475e-164	-6.23559e-163	-1.24994e-162	-4.69789e-163	-3.33076e-163	-6.65482e-163	5.05979e-163	1.63948e-163	2.28636e-163	-6.89063e-163	-7.04128e-164	-4.36255e-163	-1.06312e-162	-1.01045e-163	2.82114e-163	-2.14132e-163	-1.19839e-162	4.55616e-164	1.1661e-162	3.00313e-164	1.20111e-164	-7.83797e-163	6.23614e-163	-1.23104e-164	-8.37779e-164	-3.30091e-163	0
-2.33393e-163	-7.10151e-164	-8.09826e-163	-3.13568e-163	-6.15475e-164	-6.23559e-163	-1.24994e-162	-4.69789e-163	-3.33076e-163	-6.65482e-163	5.05979e-163	1.63948e-163	2.28636e-163	-6.89063e-163	-7.04128e-164	-4.36255e-163	-1.06312e-162	-1.01045e-163	2.82114e-163	-2.14132e-163	-1.19839e-162	4.55616e-164	1.1661e-162	3.00313e-164	1.20111e-164	-7.83797e-163	6.23614e-163	-1.23104e-164	-8.37779e-164	-3.30091e-163	0
-2.33393e-163	-7.10151e-164	-8.09826e-163	-3.13568e-163	-6.15475e-164	-6.23559e-163	-1.24994e-162	-4.69789e-163	-3.33076e-163	-6.65482e-163	5.05979e-163	1.63948e-163	2.28636e-163	-6.89063e-163	-7.04128e-164	-4.36255e-163	-1.06312e-162	-1.01045e-163	2.82114e-163	-2.14132e-163	-1.19839e-162	4.55616e-164	1.1661e-162	3.00313e-164	1.20111e-164	-7.83797e-163	6.23614e-163	-1.23104e-164	-8.37779e-164	-3.30091e-163	0
-2.33393e-163	-7.10151e-164	-8.09826e-163	-3.13568e-163	-6.15475e-164	-6.23559e-163	-1.24994e-162	-4.69789e-163	-3.33076e-163	-6.65482e-163	5.05979e-163	1.63948e-163	2.28636e-163	-6.89063e-163	-7.04128e-164	-4.36255e-163	-1.06312e-162	-1.01045e-163	2.82114e-163	-2.14132e-163	-1.19839e-162	4.55616e-164	1.1661e-162	3.00313e-164	1.20111e-164	-7.83797e-163	6.23614e-163	-1.23104e-164	-8.37779e-164	-3.30091e-163	0
-2.33393e-163	-7.10151e-164	-8.09826e-163	-3.13568e-163	-6.15475e-164	-6.23559e-163	-1.24994e-162	-4.69789e-163	-3.33076e-163	-6.65482e-163	5.05979e-163	1.63948e-163	2.28636e-163	-6.89063e-163	-7.04128e-164	-4.36255e-163	-1.06312e-162	-1.01045e-163	2.82114e-163	-2.14132e-163	-1.19839e-162	4.55616e-164	1.1661e-162	3.00313e-164	1.20111e-164	-7.83797e-163	6.23614e-163	-1.23104e-164	-8.37779e-164	-3.30091e-163	0
-2.33393e-163	-7.10151e-164	-8.09826e-163	-3.13568e-163	-6.15475e-164	-6.23559e-163	-1.24994e-162	-4.69789e-163	-3.33076e-163	-6.65482e-163	5.05979e-163	1.63948e-163	2.28636e-163	-6.89063e-163	-7.04128e-164	-4.36255e-163	-1.06312e-162	-1.01045e-163	2.82114e-163	-2.14132e-163	-1.19839e-162	4.55616e-164	1.1661e-162	3.00313e-164	1.20111e-164	-7.83797e-163	6.23614e-163	-1.23104e-164	-8.37779e-164	-3.30091e-163	0
-2.33393e-163	-7.10151e-164	-8.09826e-163	-3.13568e-163	-6.15475e-164	-6.23559e-163	-1.24994e-162	-4.69789e-163	-3.33076e-163	-6.65482e-163	5.05979e-163	1.63948e-163	2.28636e-163	-6.89063e-163	-7.04128e-164	-4.36255e-163	-1.06312e-162	-1.01045e-163	2.82114e-163	-2.14132e-163	-1.19839e-162	4.55616e-164	1.1661e-162	3.00313e-164	1.20111e-164	-7.83797e-163	6.23614e-163	-1.23104e-164	-8.37779e-164	-3.30091e-163	0
-2.33393e-163	-7.10151e-164	-8.09826e-163	-3.13568e-163	-6.15475e-164	-6.23559e-163	-1.24994e-162	-4.69789e-163	-3.33076e-163	-6.65482e-163	5.05979e-163	1.63948e-163	2.28636e-163	-6.89063e-163	-7.04128e-164	-4.36255e-163	-1.06312e-162	-1.01045e-163	2.82114e-163	-2.14132e-163	-1.19839e-162	4.55616e-164	1.1661e-162	3.00313e-164	1.20111e-164	-7.83797e-163	6.23614e-163	-1.23104e-164	-8.37779e-164	-3.30091e-163	0
-2.33393e-163	-7.10151e-164	-8.09826e-163	-3.13568e-163	-6.15475e-164	-6.23559e-163	-1.24994e-162	-4.69789e-163	-3.33076e-163	-6.65482e-163	5.05979e-163	1.63948e-163	2.28636e-163	-6.89063e-163	-7.04128e-164	-4.36255e-163	-1.06312e-162	-1.01045e-163	2.82114e-163	-2.14132e-163	-1.19839e-162	4.55616e-164	1.1661e-162	3.00313e-164	1.20111e-164	-7.83797e-163	6.23614e-163	-1.23104e-164	-8.37779e-164	-3.30091e-163	0
-2.33393e-163	-7.10151e-164	-8.09826e-163	-3.13568e-163	-6.15475e-164	-6.23559e-163	-1.24994e-162	-4.69789e-163	-3.33076e-163	-6.65482e-163	5.05979e-163	1.63948e-163	2.28636e-163	-6.89063e-163	-7.04128e-164	-4.36255e-163	-1.06312e-162	-1.01045e-163	2.82114e-163	-2.14132e-163	-1.19839e-162	4.55616e-164	1.1661e-162	3.00313e-164	1.20111e-164	-7.83797e-163	6.23614e-163	-1.23104e-164	-8.37779e-164	-3.30091e-163	0
-2.33393e-163	-7.10151e-164	-8.09826e-163	-3.13568e-163	-6.15475e-164	-6.23559e-163	-1.24994e-162	-4.69789e-163	-3.33076e-163	-6.65482e-163	5.05979e-163	1.63948e-163	2.28636e-163	-6.89063e-163	-7.04128e-164	-4.36255e-163	-1.06312e-162	-1.01045e-163	2.82114e-163	-2.14132e-163	-1.19839e-162	4.55616e-164	1.1661e-162	3.00313e-164	1.20111e-164	-7.83797e-163	6.23614e-163	-1.23104e-164	-8.37779e-164	-3.30091e-163	0
-2.33393e-163	-7.10151e-164	-8.09826e-163	-3.13568e-163	-6.15475e-164	-6.23559e-163	-1.24994e-162	-4.69789e-163	-3.33076e-163	-6.65482e-163	5.05979e-163	1.63948e-163	2.28636e-163	-6.89063e-163	-7.04128e-164	-4.36255e-163	-1.06312e-162	-1.01045e-163	2.82114e-163	-2.14132e-163	-1.19839e-162	4.55616e-164	1.1661e-162	3.00313e-164	1.20111e-164	-7.83797e-163	6.23614e-163	-1.23104e-164	-8.37779e-164	-3.30091e-163	0
-2.33393e-163	-7.10151e-164	-8.09826e-163	-3.13568e-163	-6.15475e-164	-6.23559e-163	-1.24994e-162	-4.69789e-163	-3.33076e-163	-6.65482e-163	5.05979e-163	1.63948e-163	2.28636e-163	-6.89063e-163	-7.04128e-164	-4.36255e-163	-1.06312e-162	-1.01045e-163	2.82114e-163	-2.14132e-163	-1.19839e-162	4.55616e-164	1.1661e-162	3.00313e-164	1.20111e-164	-7.83797e-163	6.23614e-163	-1.23104e-164	-8.37779e-164	-3.30091e-163	0
-2.33393e-163	-7.10151e-164	-8.09826e-163	-3.13568e-163	-6.15475e-164	-6.23559e-163	-1.24994e-162	-4.69789e-163	-3.33076e-163	-6.65482e-163	5.05979e-163	1.63948e-163	2.28636e-163	-6.89063e-163	-7.04128e-164	-4.36255e-163	-1.06312e-162	-1.01045e-163	2.82114e-163	-2.14132e-163	-1.19839e-162	4.55616e-164	1.1661e-162	3.00313e-164	1.20111e-164	-7.83797e-163	6.23614e-163	-1.23104e-164	-8.37779e-164	-3.30091e-163	0
-2.33393e-163	-7.10151e-164	-8.09826e-163	-3.13568e-163	-6.15475e-164	-6.23559e-163	-1.24994e-162	-4.69789e-163	-3.33076e-163	-6.65482e-163	5.05979e-163	1.63948e-163	2.28636e-163	-6.89063e-163	-7.04128e-164	-4.36255e-163	-1.06312e-162	-1.01045e-163	2.82114e-163	-2.14132e-163	-1.19839e-162	4.55616e-164	1.1661e-162	3.00313e-164	1.20111e-164	-7.83797e-163	6.23614e-163	-1.23104e-164	-8.37779e-164	-3.30091e-163	0
-2.33393e-163	-7.10151e-164	-8.09826e-163	-3.13568e-163	-6.15475e-164	-6.23559e-163	-1.24994e-162	-4.69789e-163	-3.33076e-163	-6.65482e-163	5.05979e-163	1.63948e-163	2.28636e-163	-6.89063e-163	-7.04128e-164	-4.36255e-163	-1.06312e-162	-1.01045e-163	2.82114e-163	-2.14132e-163	-1.19839e-162	4.55616e-164	1.1661e-162	3.00313e-164	1.20111e-164	-7.83797e-163	6.23614e-163	-1.23104e-164	-8.37779e-164	-3.30091e-163	0
-2.33393e-163	-7.10151e-164	-8.09826e-163	-3.13568e-163	-6.15475e-164	-6.23559e-163	-1.24994e-162	-4.69789e-163	-3.33076e-163	-6.65482e-163	5.05979e-163	1.63948e-163	2.28636e-163	-6.89063e-163	-7.04128e-164	-4.36255e-163	-1.06312e-162	-1.01045e-163	2.82114e-163	-2.14132e-163	-1.19839e-162	4.55616e-164	1.1661e-162	3.00313e-164	1.20111e-164	-7.83797e-163	6.23614e-163	-1.23104e-164	-8.37779e-164	-3.30091e-163	0
-2.33393e-163	-7.10151e-164	-8.09826e-163	-3.13568e-163	-6.15475e-164	-6.23559e-163	-1.24994e-162	-4.69789e-163	-3.33076e-163	-6.65482e-163	5.05979e-163	1.63948e-163	2.28636e-163	-6.89063e-163	-7.04128e-164	-4.36255e-163	-1.06312e-162	-1.01045e-163	2.82114e-163	-2.14132e-163	-1.19839e-162	4.55616e-164	1.1661e-162	3.00313e-164	1.20111e-164	-7.83797e-163	6.23614e-163	-1.23104e-164	-8.37779e-164	-3.30091e-163	0
-2.33393e-163	-7.10151e-164	-8.09826e-163	-3.13568e-163	-6.15475e-164	-6.23559e-163	-1.24994e-162	-4.69789e-163	-3.33076e-163	-6.65482e-163	5.05979e-163	1.63948e-163	2.28636e-163	-6.89063e-163	-7.04128e-164	-4.36255e-163	-1.06312e-162	-1.01045e-163	2.82114e-163	-2.14132e-163	-1.19839e-162	4.55616e-164	1.1661e-162	3.00313e-164	1.20111e-164	-7.83797e-163	6.23614e-163	-1.23104e-164	-8.37779e-164	-3.30091e-163	0
-2.33393e-163	-7.10151e-164	-8.09826e-163	-3.13568e-163	-6.15475e-164	-6.23559e-163	-1.24994e-162	-4.69789e-163	-3.33076e-163	-6.65482e-163	5.05979e-163	1.63948e-163	2.28636e-163	-6.89063e-163	-7.04128e-164	-4.36255e-163	-1.06312e-162	-1.01045e-163	2.82114e-163	-2.14132e-163	-1.19839e-162	4.55616e-164	1.1661e-162	3.00313e-164	1.20111e-164	-7.83797e-163	6.23614e-163	-1.23104e-164	-8.37779e-164	-3.30091e-163	0
-2.33393e-163	-7.10151e-164	-8.09826e-163	-3.13568e-163	-6.15475e-164	-6.23559e-163	-1.24994e-162	-4.69789e-163	-3.33076e-163	-6.65482e-163	5.05979e-163	1.63948e-163	2.28636e-163	-6.89063e-163	-7.04128e-164	-4.36255e-163	-1.06312e-162	-1.01045e-163	2.82114e-163	-2.14132e-163	-1.19839e-162	4.55616e-164	1.1661e-162	3.00313e-164	1.20111e-164	-7.83797e-163	6.23614e-163	-1.23104e-164	-8.37779e-164	-3.30091e-163	0
-2.33393e-163	-7.10151e-164	-8.09826e-163	-3.13568e-163	-6.15475e-164	-6.23559e-163	-1.24994e-162	-4.69789e-163	-3.33076e-163	-6.65482e-163	5.05979e-163	1.63948e-163	2.28636e-163	-6.89063e-163	-7.04128e-164	-4.36255e-163	-1.06312e-162	-1.01045e-163	2.82114e-163	-2.14132e-163	-1.19839e-162	4.55616e-164	1.1661e-162	3.00313e-164	1.20111e-164	-7.83797e-163	6.23614e-163	-1.23104e-164	-8.37779e-164	-3.30091e-163	0
-2.33393e-163	-7.10151e-164	-8.09826e-163	-3.13568e-163	-6.15475e-164	-6.23559e-163	-1.24994e-162	-4.69789e-163	-3.33076e-163	-6.65482e-163	5.05979e-163	1.63948e-163	2.28636e-163	-6.89063e-163	-7.04128e-164	-4.36255e-163	-1.06312e-162	-1.01045e-163	2.82114e-163	-2.14132e-163	-1.19839e-162	4.55616e-164	1.1661e-162	3.00313e-164	1.20111e-164	-7.83797e-163	6.23614e-163	-1.23104e-164	-8.37779e-164	-3.30091e-163	0
-2.33393e-163	-7.10151e-164	-8.09826e-163	-3.13568e-163	-6.15475e-164	-6.23559e-163	-1.24994e-162	-4.69789e-163	-3.33076e-163	-6.65482e-163	5.05979e-163	1.63948e-163	2.28636e-163	-6.89063e-163	-7.04128e-164	-4.36255e-163	-1.06312e-162	-1.01045e-163	2.82114e-163	-2.14132e-163	-1.19839e-162	4.55616e-164	1.1661e-162	3.00313e-164	1.20111e-164	-7.83797e-163	6.23614e-163	-1.23104e-164	-8.37779e-164	-3.30091e-163	0
-2.33393e-163	-7.10151e-164	-8.09826e-163	-3.13568e-163	-6.15475e-164	-6.23559e-163	-1.24994e-162	-4.69789e-163	-3.33076e-163	-6.65482e-163	5.05979e-163	1.63948e-163	2.28636e-163	-6.89063e-163	-7.04128e-164	-4.36255e-163	-1.06312e-162	-1.01045e-163	2.82114e-163	-2.14132e-163	-1.19839e-162	4.55616e-164	1.1661e-162	3.00313e-164	1.20111e-164	-7.83797e-163	6.23614e-163	-1.23104e-164	-8.37779e-164	-3.30091e-163	0
-2.33393e-163	-7.10151e-164	-8.09826e-163	-3.13568e-163	-6.15475e-164	-6.23559e-163	-1.24994e-162	-4.69789e-163	-3.33076e-163	-6.65482e-163	5.05979e-163	1.63948e-163	2.28636e-163	-6.89063e-163	-7.04128e-164	-4.36255e-163	-1.06312e-162	-1.01045e-163	2.82114e-163	-2.14132e-163	-1.19839e-162	4.55616e-164	1.1661e-162	3.00313e-164	1.20111e-164	-7.83797e-163	6.23614e-163	-1.23104e-164	-8.37779e-164	-3.30091e-163	0
-2.33393e-163	-7.10151e-164	-8.09826e-163	-3.13568e-163	-6.15475e-164	-6.23559e-163	-1.24994e-162	-4.69789e-163	-3.33076e-163	-6.65482e-163	5.05979e-163	1.63948e-163	2.28636e-163	-6.89063e-163	-7.04128e-164	-4.36255e-163	-1.06312e-162	-1.01045e-163	2.82114e-163	-2.14132e-163	-1.19839e-162	4.55616e-164	1.1661e-162	3.00313e-164	1.20111e-164	-7.83797e-163	6.23614e-163	-1.23104e-164	-8.37779e-164	-3.30091e-163	0
-2.33393e-163	-7.10151e-164	-8.09826e-163	-3.13568e-163	-6.15475e-164	-6.23559e-163	-1.24994e-162	-4.69789e-163	-3.33076e-163	-6.65482e-163	5.05979e-163	1.63948e-163	2.28636e-163	-6.89063e-163	-7.04128e-164	-4.36255e-163	-1.06312e-162	-1.01045e-163	2.82114e-163	-2.14132e-163	-1.19839e-162	4.55616e-164	1.1661e-162	3.00313e-164	1.20111e-164	-7.83797e-163	6.23614e-163	-1.23104e-164	-8.37779e-164	-3.30091e-163	0
-2.33393e-163	-7.10151e-164	-8.09826e-163	-3.13568e-163	-6.15475e-164	-6.23559e-163	-1.24994e-162	-4.69789e-163	-3.33076e-163	-6.65482e-163	5.05979e-163	1.63948e-163	2.28636e-163	-6.89063e-163	-7.04128e-164	-4.36255e-163	-1.06312e-162	-1.01045e-163	2.82114e-163	-2.14132e-163	-1.19839e-162	4.55616e-164	1.1661e-162	3.00313e-164	1.20111e-164	-7.83797e-163	6.23614e-163	-1.23104e-164	-8.37779e-164	-3.30091e-163	0
-2.33393e-163	-7.10151e-164	-8.09826e-163	-3.13568e-163	-6.15475e-164	-6.23559e-163	-1.24994e-162	-4.69789e-163	-3.33076e-163	-6.65482e-163	5.05979e-163	1.63948e-163	2.28636e-163	-6.89063e-163	-7.04128e-164	-4.36255e-163	-1.06312e-162	-1.01045e-163	2.82114e-163	-2.14132e-163	-1.19839e-162	4.55616e-164	1.1661e-162	3.00313e-164	1.20111e-164	-7.83797e-163	6.23614e-163	-1.23104e-164	-8.37779e-164	-3.30091e-163	0
-2.33393e-163	-7.10151e-164	-8.09826e-163	-3.13568e-163	-6.15475e-164	-6.23559e-163	-1.24994e-162	-4.69789e-163	-3.33076e-163	-6.65482e-163	5.05979e-163	1.63948e-163	2.28636e-163	-6.89063e-163	-7.04128e-164	-4.36255e-163	-1.06312e-162	-1.01045e-163	2.82114e-163	-2.14132e-163	-1.19839e-162	4.55616e-164	1.1661e-162	3.00313e-164	1.20111e-164	-7.83797e-163	6.23614e-163	-1.23104e-164	-8.37779e-164	-3.30091e-163	0
-2.33393e-163	-7.10151e-164	-8.09826e-163	-3.13568e-163	-6.15475e-164	-6.23559e-163	-1.24994e-162	-4.69789e-163	-3.33076e-163	-6.65482e-163	5.05979e-163	1.63948e-163	2.28636e-163	-6.89063e-163	-7.04128e-164	-4.36255e-163	-1.06312e-162	-1.01045e-163	2.82114e-163	-2.14132e-163	-1.19839e-162	4.55616e-164	1.1661e-162	3.00313e-164	1.20111e-164	-7.83797e-163	6.23614e-163	-1.23104e-164	-8.37779e-164	-3.30091e-163	0
-2.33393e-163	-7.10151e-164	-8.09826e-163	-3.13568e-163	-6.15475e-164	-6.23559e-163	-1.24994e-162	-4.69789e-163	-3.33076e-163	-6.65482e-163	5.05979e-163	1.63948e-163	2.28636e-163	-6.89063e-163	-7.04128e-164	-4.36255e-163	-1.06312e-162	-1.01045e-163	2.82114e-163	-2.14132e-163	-1.19839e-162	4.55616e-164	1.1661e-162	3.00313e-164	1.20111e-164	-7.83797e-163	6.23614e-163	-1.23104e-164	-8.37779e-164	-3.30091e-163	0
-2.33393e-163	-7.10151e-164	-8.09826e-163	-3.13568e-163	-6.15475e-164	-6.23559e-163	-1.24994e-162	-4.69789e-163	-3.33076e-163	-6.65482e-163	5.05979e-163	1.63948e-163	2.28636e-163	-6.89063e-163	-7.04128e-164	-4.36255e-163	-1.06312e-162	-1.01045e-163	2.82114e-163	-2.14132e-163	-1.19839e-162	4.55616e-164	1.1661e-162	3.00313e-164	1.20111e-164	-7.83797e-163	6.23614e-163	-1.23104e-164	-8.37779e-164	-3.30091e-163	0
-2.33393e-163	-7.10151e-164	-8.09826e-163	-3.13568e-163	-6.15475e-164	-6.23559e-163	-1.24994e-162	-4.69789e-163	-3.33076e-163	-6.65482e-163	5.05979e-163	1.63948e-163	2.28636e-163	-6.89063e-163	-7.04128e-164	-4.36255e-163	-1.06312e-162	-1.01045e-163	2.82114e-163	-2.14132e-163	-1.19839e-162	4.55616e-164	1.1661e-162	3.00313e-164	1.20111e-164	-7.83797e-163	6.23614e-163	-1.23104e-164	-8.37779e-164	-3.30091e-163	0
-2.33393e-163	-7.10151e-164	-8.09826e-163	-3.13568e-163	-6.15475e-164	-6.23559e-163	-1.24994e-162	-4.69789e-163	-3.33076e-163	-6.65482e-163	5.05979e-163	1.63948e-163	2.28636e-163	-6.89063e-163	-7.04128e-164	-4.36255e-163	-1.06312e-162	-1.01045e-163	2.82114e-163	-2.14132e-163	-1.19839e-162	4.55616e-164	1.1661e-162	3.00313e-164	1.20111e-164	-7.83797e-163	6.23614e-163	-1.23104e-164	-8.37779e-164	-3.30091e-163	0
-2.33393e-163	-7.10151e-164	-8.09826e-163	-3.13568e-163	-6.15475e-164	-6.23559e-163	-1.24994e-162	-4.69789e-163	-3.33076e-163	-6.65482e-163	5.05979e-163	1.63948e-163	2.28636e-163	-6.89063e-163	-7.04128e-164	-4.36255e-163	-1.06312e-162	-1.01045e-163	2.82114e-163	-2.14132e-163	-1.19839e-162	4.55616e-164	1.1661e-162	3.00313e-164	1.20111e-164	-7.83797e-163	6.23614e-163	-1.23104e-164	-8.37779e-164	-3.30091e-163	0
-2.33393e-163	-7.10151e-164	-8.09826e-163	-3.13568e-163	-6.15475e-164	-6.23559e-163	-1.24994e-162	-4.69789e-163	-3.33076e-163	-6.65482e-163	5.05979e-163	1.63948e-163	2.28636e-163	-6.89063e-163	-7.04128e-164	-4.36255e-163	-1.06312e-162	-1.01045e-163	2.82114e-163	-2.14132e-163	-1.19839e-162	4.55616e-164	1.1661e-162	3.00313e-164	1.20111e-164	-7.83797e-163	6.23614e-163	-1.23104e-164	-8.37779e-164	-3.30091e-163	0
-2.33393e-163	-7.10151e-164	-8.09826e-163	-3.13568e-163	-6.15475e-164	-6.23559e-163	-1.24994e-162	-4.69789e-163	-3.33076e-163	-6.65482e-163	5.05979e-163	1.63948e-163	2.28636e-163	-6.89063e-163	-7.04128e-164	-4.36255e-163	-1.06312e-162	-1.01045e-163	2.82114e-163	-2.14132e-163	-1.19839e-162	4.55616e-164	1.1661e-162	3.00313e-164	1.20111e-164	-7.83797e-163	6.23614e-163	-1.23104e-164	-8.37779e-164	-3.30091e-163	0
-2.33393e-163	-7.10151e-164	-8.09826e-163	-3.13568e-163	-6.15475e-164	-6.23559e-163	-1.24994e-162	-4.69789e-163	-3.33076e-163	-6.65482e-163	5.05979e-163	1.63948e-163	2.28636e-163	-6.89063e-163	-7.04128e-164	-4.36255e-163	-1.06312e-162	-1.01045e-163	2.82114e-163	-2.14132e-163	-1.19839e-162	4.55616e-164	1.1661e-162	3.00313e-164	1.20111e-164	-7.83797e-163	6.23614e-163	-1.23104e-164	-8.37779e-164	-3.30091e-163	0
-2.33393e-163	-7.10151e-164	-8.09826e-163	-3.13568e-163	-6.15475e-164	-6.23559e-163	-1.24994e-162	-4.69789e-163	-3.33076e-163	-6.65482e-163	5.05979e-163	1.63948e-163	2.28636e-163	-6.89063e-163	-7.04128e-164	-4.36255e-163	-1.06312e-162	-1.01045e-163	2.82114e-163	-2.14132e-163	-1.19839e-162	4.55616e-164	1.1661e-162	3.00313e-164	1.20111e-164	-7.83797e-163	6.23614e-163	-1.23104e-164	-8.37779e-164	-3.30091e-163	0
-2.33393e-163	-7.10151e-164	-8.09826e-163	-3.13568e-163	-6.15475e-164	-6.23559e-163	-1.24994e-162	-4.69789e-163	-3.33076e-163	-6.65482e-163	5.05979e-163	1.63948e-163	2.28636e-163	-6.89063e-163	-7.04128e-164	-4.36255e-163	-1.06312e-162	-1.01045e-163	2.82114e-163	-2.14132e-163	-1.19839e-162	4.55616e-164	1.1661e-162	3.00313e-164	1.20111e-164	-7.83797e-163	6.23614e-163	-1.23104e-164	-8.37779e-164	-3.30091e-163	0
-2.33393e-163	-7.10151e-164	-8.09826e-163	-3.13568e-163	-6.15475e-164	-6.23559e-163	-1.24994e-162	-4.69789e-163	-3.33076e-163	-6.65482e-163	5.05979e-163	1.63948e-163	2.28636e-163	-6.89063e-163	-7.04128e-164	-4.36255e-163	-1.06312e-162	-1.01045e-163	2.82114e-163	-2.14132e-163	-1.19839e-162	4.55616e-164	1.1661e-162	3.00313e-164	1.20111e-164	-7.83797e-163	6.23614e-163	-1.23104e-164	-8.37779e-164	-3.30091e-163	0
-2.33393e-163	-7.10151e-164	-8.09826e-163	-3.13568e-163	-6.15475e-164	-6.23559e-163	-1.24994e-162	-4.69789e-163	-3.33076e-163	-6.65482e-163	5.05979e-163	1.63948e-163	2.28636e-163	-6.89063e-163	-7.04128e-164	-4.36255e-163	-1.06312e-162	-1.01045e-163	2.82114e-163	-2.14132e-163	-1.19839e-162	4.55616e-164	1.1661e-162	3.00313e-164	1.20111e-164	-7.83797e-163	6.23614e-163	-1.23104e-164	-8.37779e-164	-3.30091e-163	0
-2.33393e-163	-7.10151e-164	-8.09826e-163	-3.13568e-163	-6.15475e-164	-6.23559e-163	-1.24994e-162	-4.69789e-163	-3.33076e-163	-6.65482e-163	5.05979e-163	1.63948e-163	2.28636e-163	-6.89063e-163	-7.04128e-164	-4.36255e-163	-1.06312e-162	-1.01045e-163	2.82114e-163	-2.14132e-163	-1.19839e-162	4.55616e-164	1.1661e-162	3.00313e-164	1.20111e-164	-7.83797e-163	6.23614e-163	-1.23104e-164	-8.37779e-164	-3.30091e-163	0
-2.33393e-163	-7.10151e-164	-8.09826e-163	-3.13568e-163	-6.15475e-164	-6.23559e-163	-1.24994e-162	-4.69789e-163	-3.33076e-163	-6.65482e-163	5.05979e-163	1.63948e-163	2.28636e-163	-6.89063e-163	-7.04128e-164	-4.36255e-163	-1.06312e-162	-1.01045e-163	2.82114e-163	-2.14132e-163	-1.19839e-162	4.55616e-164	1.1661e-162	3.00313e-164	1.20111e-164	-7.83797e-163	6.23614e-163	-1.23104e-164	-8.37779e-164	-3.30091e-163	0
-2.33393e-163	-7.10151e-164	-8.09826e-163	-3.13568e-163	-6.15475e-164	-6.23559e-163	-1.24994e-162	-4.69789e-163	-3.33076e-163	-6.65482e-163	5.05979e-163	1.63948e-163	2.28636e-163	-6.89063e-163	-7.04128e-164	-4.36255e-163	-1.06312e-162	-1.01045e-163	2.82114e-163	-2.14132e-163	-1.19839e-162	4.55616e-164	1.1661e-162	3.00313e-164	1.20111e-164	-7.83797e-163	6.23614e-163	-1.23104e-164	-8.37779e-164	-3.30091e-163	0
-2.33393e-163	-7.10151e-164	-8.09826e-163	-3.13568e-163	-6.15475e-164	-6.23559e-163	-1.24994e-162	-4.69789e-163	-3.33076e-163	-6.65482e-163	5.05979e-163	1.63948e-163	2.28636e-163	-6.89063e-163	-7.04128e-164	-4.36255e-163	-1.06312e-162	-1.01045e-163	2.82114e-163	-2.14132e-163	-1.19839e-162	4.55616e-164	1.1661e-162	3.00313e-164	1.20111e-164	-7.83797e-163	6.23614e-163	-1.23104e-164	-8.37779e-164	-3.30091e-163	0
-2.33393e-163	-7.10151e-164	-8.09826e-163	-3.13568e-163	-6.15475e-164	-6.23559e-163	-1.24994e-162	-4.69789e-163	-3.33076e-163	-6.65482e-163	5.05979e-163	1.63948e-163	2.28636e-163	-6.89063e-163	-7.04128e-164	-4.36255e-163	-1.06312e-162	-1.01045e-163	2.82114e-163	-2.14132e-163	-1.19839e-162	4.55616e-164	1.1661e-162	3.00313e-164	1.20111e-164	-7.83797e-163	6.23614e-163	-1.23104e-164	-8.37779e-164	-3.30091e-163	0
-2.33393e-163	-7.10151e-164	-8.09826e-163	-3.13568e-163	-6.15475e-164	-6.23559e-163	-1.24994e-162	-4.69789e-163	-3.33076e-163	-6.65482e-163	5.05979e-163	1.63948e-163	2.28636e-163	-6.89063e-163	-7.04128e-164	-4.36255e-163	-1.06312e-162	-1.01045e-163	2.82114e-163	-2.14132e-163	-1.19839e-162	4.55616e-164	1.1661e-162	3.00313e-164	1.20111e-164	-7.83797e-163	6.23614e-163	-1.23104e-164	-8.37779e-164	-3.30091e-163	0
-2.33393e-163	-7.10151e-164	-8.09826e-163	-3.13568e-163	-6.15475e-164	-6.23559e-163	-1.24994e-162	-4.69789e-163	-3.33076e-163	-6.65482e-163	5.05979e-163	1.63948e-163	2.28636e-163	-6.89063e-163	-7.04128e-164	-4.36255e-163	-1.06312e-162	-1.01045e-163	2.82114e-163	-2.14132e-163	-1.19839e-162	4.55616e-164	1.1661e-162	3.00313e-164	1.20111e-164	-7.83797e-163	6.23614e-163	-1.23104e-164	-8.37779e-164	-3.30091e-163	0
-2.33393e-163	-7.10151e-164	-8.09826e-163	-3.13568e-163	-6.15475e-164	-6.23559e-163	-1.24994e-162	-4.69789e-163	-3.33076e-163	-6.65482e-163	5.05979e-163	1.63948e-163	2.28636e-163	-6.89063e-163	-7.04128e-164	-4.36255e-163	-1.06312e-162	-1.01045e-163	2.82114e-163	-2.14132e-163	-1.19839e-162	4.55616e-164	1.1661e-162	3.00313e-164	1.20111e-164	-7.83797e-163	6.23614e-163	-1.23104e-164	-8.37779e-164	-3.30091e-163	0
-2.33393e-163	-7.10151e-164	-8.09826e-163	-3.13568e-163	-6.15475e-164	-6.23559e-163	-1.24994e-162	-4.69789e-163	-3.33076e-163	-6.65482e-163	5.05979e-163	1.63948e-163	2.28636e-163	-6.89063e-163	-7.04128e-164	-4.36255e-163	-1.06312e-162	-1.01045e-163	2.82114e-163	-2.14132e-163	-1.19839e-162	4.55616e-164	1.1661e-162	3.00313e-164	1.20111e-164	-7.83797e-163	6.23614e-163	-1.23104e-164	-8.37779e-164	-3.30091e-163	0
-2.33393e-163	-7.10151e-164	-8.09826e-163	-3.13568e-163	-6.15475e-164	-6.23559e-163	-1.24994e-162	-4.69789e-163	-3.33076e-163	-6.65482e-163	5.05979e-163	1.63948e-163	2.28636e-163	-6.89063e-163	-7.04128e-164	-4.36255e-163	-1.06312e-162	-1.01045e-163	2.82114e-163	-2.14132e-163	-1.19839e-162	4.55616e-164	1.1661e-162	3.00313e-164	1.20111e-164	-7.83797e-163	6.23614e-163	-1.23104e-164	-8.37779e-164	-3.30091e-163	0
-2.33393e-163	-7.10151e-164	-8.09826e-163	-3.13568e-163	-6.15475e-164	-6.23559e-163	-1.24994e-162	-4.69789e-163	-3.33076e-163	-6.65482e-163	5.05979e-163	1.63948e-163	2.28636e-163	-6.89063e-163	-7.04128e-164	-4.36255e-163	-1.06312e-162	-1.01045e-163	2.82114e-163	-2.14132e-163	-1.19839e-162	4.55616e-164	1.1661e-162	3.00313e-164	1.20111e-164	-7.83797e-163	6.23614e-163	-1.23104e-164	-8.37779e-164	-3.30091e-163	0
-2.33393e-163	-7.10151e-164	-8.09826e-163	-3.13568e-163	-6.15475e-164	-6.23559e-163	-1.24994e-162	-4.69789e-163	-3.33076e-163	-6.65482e-163	5.05979e-163	1.63948e-163	2.28636e-163	-6.89063e-163	-7.04128e-164	-4.36255e-163	-1.06312e-162	-1.01045e-163	2.82114e-163	-2.14132e-163	-1.19839e-162	4.55616e-164	1.1661e-162	3.00313e-164	1.20111e-164	-7.83797e-163	6.23614e-163	-1.23104e-164	-8.37779e-164	-3.30091e-163	0
-2.33393e-163	-7.10151e-164	-8.09826e-163	-3.13568e-163	-6.15475e-164	-6.23559e-163	-1.24994e-162	-4.69789e-163	-3.33076e-163	-6.65482e-163	5.05979e-163	1.63948e-163	2.28636e-163	-6.89063e-163	-7.04128e-164	-4.36255e-163	-1.06312e-162	-1.01045e-163	2.82114e-163	-2.14132e-163	-1.19839e-162	4.55616e-164	1.1661e-162	3.00313e-164	1.20111e-164	-7.83797e-163	6.23614e-163	-1.23104e-164	-8.37779e-164	-3.30091e-163	0
-2.33393e-163	-7.10151e-164	-8.09826e-163	-3.13568e-163	-6.15475e-164	-6.23559e-163	-1.24994e-162	-4.69789e-163	-3.33076e-163	-6.65482e-163	5.05979e-163	1.63948e-163	2.28636e-163	-6.89063e-163	-7.04128e-164	-4.36255e-163	-1.06312e-162	-1.01045e-163	2.82114e-163	-2.14132e-163	-1.19839e-162	4.55616e-164	1.1661e-162	3.00313e-164	1.20111e-164	-7.83797e-163	6.23614e-163	-1.23104e-164	-8.37779e-164	-3.30091e-163	0
-2.33393e-163	-7.10151e-164	-8.09826e-163	-3.13568e-163	-6.15475e-164	-6.23559e-163	-1.24994e-162	-4.69789e-163	-3.33076e-163	-6.65482e-163	5.05979e-163	1.63948e-163	2.28636e-163	-6.89063e-163	-7.04128e-164	-4.36255e-163	-1.06312e-162	-1.01045e-163	2.82114e-163	-2.14132e-163	-1.19839e-162	4.55616e-164	1.1661e-162	3.00313e-164	1.20111e-164	-7.83797e-163	6.23614e-163	-1.23104e-164	-8.37779e-164	-3.30091e-163	0
-2.33393e-163	-7.10151e-164	-8.09826e-163	-3.13568e-163	-6.15475e-164	-6.23559e-163	-1.24994e-162	-4.69789e-163	-3.33076e-163	-6.65482e-163	5.05979e-163	1.63948e-163	2.28636e-163	-6.89063e-163	-7.04128e-164	-4.36255e-163	-1.06312e-162	-1.01045e-163	2.82114e-163	-2.14132e-163	-1.19839e-162	4.55616e-164	1.1661e-162	3.00313e-164	1.20111e-164	-7.83797e-163	6.23614e-163	-1.23104e-164	-8.37779e-164	-3.30091e-163	0
-2.33393e-163	-7.10151e-164	-8.09826e-163	-3.13568e-163	-6.15475e-164	-6.23559e-163	-1.24994e-162	-4.69789e-163	-3.33076e-163	-6.65482e-163	5.05979e-163	1.63948e-163	2.28636e-163	-6.89063e-163	-7.04128e-164	-4.36255e-163	-1.06312e-162	-1.01045e-163	2.82114e-163	-2.14132e-163	-1.19839e-162	4.55616e-164	1.1661e-162	3.00313e-164	1.20111e-164	-7.83797e-163	6.23614e-163	-1.23104e-164	-8.37779e-164	-3.30091e-163	0
-2.33393e-163	-7.10151e-164	-8.09826e-163	-3.13568e-163	-6.15475e-164	-6.23559e-163	-1.24994e-162	-4.69789e-163	-3.33076e-163	-6.65482e-163	5.05979e-163	1.63948e-163	2.28636e-163	-6.89063e-163	-7.04128e-164	-4.36255e-163	-1.06312e-162	-1.01045e-163	2.82114e-163	-2.14132e-163	-1.19839e-162	4.55616e-164	1.1661e-162	3.00313e-164	1.20111e-164	-7.83797e-163	6.23614e-163	-1.23104e-164	-8.37779e-164	-3.30091e-163	0
-2.33393e-163	-7.10151e-164	-8.09826e-163	-3.13568e-163	-6.15475e-164	-6.23559e-163	-1.24994e-162	-4.69789e-163	-3.33076e-163	-6.65482e-163	5.05979e-163	1.63948e-163	2.28636e-163	-6.89063e-163	-7.04128e-164	-4.36255e-163	-1.06312e-162	-1.01045e-163	2.82114e-163	-2.14132e-163	-1.19839e-162	4.55616e-164	1.1661e-162	3.00313e-164	1.20111e-164	-7.83797e-163	6.23614e-163	-1.23104e-164	-8.37779e-164	-3.30091e-163	0
-2.33393e-163	-7.10151e-164	-8.09826e-163	-3.13568e-163	-6.15475e-164	-6.23559e-163	-1.24994e-162	-4.69789e-163	-3.33076e-163	-6.65482e-163	5.05979e-163	1.63948e-163	2.28636e-163	-6.89063e-163	-7.04128e-164	-4.36255e-163	-1.06312e-162	-1.01045e-163	2.82114e-163	-2.14132e-163	-1.19839e-162	4.55616e-164	1.1661e-162	3.00313e-164	1.20111e-164	-7.83797e-163	6.23614e-163	-1.23104e-164	-8.37779e-164	-3.30091e-163	0
-2.33393e-163	-7.10151e-164	-8.09826e-163	-3.13568e-163	-6.15475e-164	-6.23559e-163	-1.24994e-162	-4.69789e-163	-3.33076e-163	-6.65482e-163	5.05979e-163	1.63948e-163	2.28636e-163	-6.89063e-163	-7.04128e-164	-4.36255e-163	-1.06312e-162	-1.01045e-163	2.82114e-163	-2.14132e-163	-1.19839e-162	4.55616e-164	1.1661e-162	3.00313e-164	1.20111e-164	-7.83797e-163	6.23614e-163	-1.23104e-164	-8.37779e-164	-3.30091e-163	0
-2.33393e-163	-7.10151e-164	-8.09826e-163	-3.13568e-163	-6.15475e-164	-6.23559e-163	-1.24994e-162	-4.69789e-163	-3.33076e-163	-6.65482e-163	5.05979e-163	1.63948e-163	2.28636e-163	-6.89063e-163	-7.04128e-164	-4.36255e-163	-1.06312e-162	-1.01045e-163	2.82114e-163	-2.14132e-163	-1.19839e-162	4.55616e-164	1.1661e-162	3.00313e-164	1.20111e-164	-7.83797e-163	6.23614e-163	-1.23104e-164	-8.37779e-164	-3.30091e-163	0
-2.33393e-163	-7.10151e-164	-8.09826e-163	-3.13568e-163	-6.15475e-164	-6.23559e-163	-1.24994e-162	-4.69789e-163	-3.33076e-163	-6.65482e-163	5.05979e-163	1.63948e-163	2.28636e-163	-6.89063e-163	-7.04128e-164	-4.36255e-163	-1.06312e-162	-1.01045e-163	2.82114e-163	-2.14132e-163	-1.19839e-162	4.55616e-164	1.1661e-162	3.00313e-164	1.20111e-164	-7.83797e-163	6.23614e-163	-1.23104e-164	-8.37779e-164	-3.30091e-163	0
-2.33393e-163	-7.10151e-164	-8.09826e-163	-3.13568e-163	-6.15475e-164	-6.23559e-163	-1.24994e-162	-4.69789e-163	-3.33076e-163	-6.65482e-163	5.05979e-163	1.63948e-163	2.28636e-163	-6.89063e-163	-7.04128e-164	-4.36255e-163	-1.06312e-162	-1.01045e-163	2.82114e-163	-2.14132e-163	-1.19839e-162	4.55616e-164	1.1661e-162	3.00313e-164	1.20111e-164	-7.83797e-163	6.23614e-163	-1.23104e-164	-8.37779e-164	-3.30091e-163	0
-2.33393e-163	-7.10151e-164	-8.09826e-163	-3.13568e-163	-6.15475e-164	-6.23559e-163	-1.24994e-162	-4.69789e-163	-3.33076e-163	-6.65482e-163	5.05979e-163	1.63948e-163	2.28636e-163	-6.89063e-163	-7.04128e-164	-4.36255e-163	-1.06312e-162	-1.01045e-163	2.82114e-163	-2.14132e-163	-1.19839e-162	4.55616e-164	1.1661e-162	3.00313e-164	1.20111e-164	-7.83797e-163	6.23614e-163	-1.23104e-164	-8.37779e-164	-3.30091e-163	0
-2.33393e-163	-7.10151e-164	-8.09826e-163	-3.13568e-163	-6.15475e-164	-6.23559e-163	-1.24994e-162	-4.69789e-163	-3.33076e-163	-6.65482e-163	5.05979e-163	1.63948e-163	2.28636e-163	-6.89063e-163	-7.04128e-164	-4.36255e-163	-1.06312e-162	-1.01045e-163	2.82114e-163	-2.14132e-163	-1.19839e-162	4.55616e-164	1.1661e-162	3.00313e-164	1.20111e-164	-7.83797e-163	6.23614e-163	-1.23104e-164	-8.37779e-164	-3.30091e-163	0
-2.33393e-163	-7.10151e-164	-8.09826e-163	-3.13568e-163	-6.15475e-164	-6.23559e-163	-1.24994e-162	-4.69789e-163	-3.33076e-163	-6.65482e-163	5.05979e-163	1.63948e-163	2.28636e-163	-6.89063e-163	-7.04128e-164	-4.36255e-163	-1.06312e-162	-1.01045e-163	2.82114e-163	-2.14132e-163	-1.19839e-162	4.55616e-164	1.1661e-162	3.00313e-164	1.20111e-164	-7.83797e-163	6.23614e-163	-1.23104e-164	-8.37779e-164	-3.30091e-163	0
-2.33393e-163	-7.10151e-164	-8.09826e-163	-3.13568e-163	-6.15475e-164	-6.23559e-163	-1.24994e-162	-4.69789e-163	-3.33076e-163	-6.65482e-163	5.05979e-163	1.63948e-163	2.28636e-163	-6.89063e-163	-7.04128e-164	-4.36255e-163	-1.06312e-162	-1.01045e-163	2.82114e-163	-2.14132e-163	-1.19839e-162	4.55616e-164	1.1661e-162	3.00313e-164	1.20111e-164	-7.83797e-163	6.23614e-163	-1.23104e-164	-8.37779e-164	-3.30091e-163	0
-2.33393e-163	-7.10151e-164	-8.09826e-163	-3.13568e-163	-6.15475e-164	-6.23559e-163	-1.24994e-162	-4.69789e-163	-3.33076e-163	-6.65482e-163	5.05979e-163	1.63948e-163	2.28636e-163	-6.89063e-163	-7.04128e-164	-4.36255e-163	-1.06312e-162	-1.01045e-163	2.82114e-163	-2.14132e-163	-1.19839e-162	4.55616e-164	1.1661e-162	3.00313e-164	1.20111e-164	-7.83797e-163	6.23614e-163	-1.23104e-164	-8.37779e-164	-3.30091e-163	0
-2.33393e-163	-7.10151e-164	-8.09826e-163	-3.13568e-163	-6.15475e-164	-6.23559e-163	-1.24994e-162	-4.69789e-163	-3.33076e-163	-6.65482e-163	5.05979e-163	1.63948e-163	2.28636e-163	-6.89063e-163	-7.04128e-164	-4.36255e-163	-1.06312e-162	-1.01045e-163	2.82114e-163	-2.14132e-163	-1.19839e-162	4.55616e-164	1.1661e-162	3.00313e-164	1.20111e-164	-7.83797e-163	6.23614e-163	-1.23104e-164	-8.37779e-164	-3.30091e-163	0
-2.33393e-163	-7.10151e-164	-8.09826e-163	-3.13568e-163	-6.15475e-164	-6.23559e-163	-1.24994e-162	-4.69789e-163	-3.33076e-163	-6.65482e-163	5.05979e-163	1.63948e-163	2.28636e-163	-6.89063e-163	-7.04128e-164	-4.36255e-163	-1.06312e-162	-1.01045e-163	2.82114e-163	-2.14132e-163	-1.19839e-162	4.55616e-164	1.1661e-162	3.00313e-164	1.20111e-164	-7.83797e-163	6.23614e-163	-1.23104e-164	-8.37779e-164	-3.30091e-163	0
-2.33393e-163	-7.10151e-164	-8.09826e-163	-3.13568e-163	-6.15475e-164	-6.23559e-163	-1.24994e-162	-4.69789e-163	-3.33076e-163	-6.65482e-163	5.05979e-163	1.63948e-163	2.28636e-163	-6.89063e-163	-7.04128e-164	-4.36255e-163	-1.06312e-162	-1.01045e-163	2.82114e-163	-2.14132e-163	-1.19839e-162	4.55616e-164	1.1661e-162	3.00313e-164	1.20111e-164	-7.83797e-163	6.23614e-163	-1.23104e-164	-8.37779e-164	-3.30091e-163	0
-2.33393e-163	-7.10151e-164	-8.09826e-163	-3.13568e-163	-6.15475e-164	-6.23559e-163	-1.24994e-162	-4.69789e-163	-3.33076e-163	-6.65482e-163	5.05979e-163	1.63948e-163	2.28636e-163	-6.89063e-163	-7.04128e-164	-4.36255e-163	-1.06312e-162	-1.01045e-163	2.82114e-163	-2.14132e-163	-1.19839e-162	4.55616e-164	1.1661e-162	3.00313e-164	1.20111e-164	-7.83797e-163	6.23614e-163	-1.23104e-164	-8.37779e-164	-3.30091e-163	0
-2.33393e-163	-7.10151e-164	-8.09826e-163	-3.13568e-163	-6.15475e-164	-6.23559e-163	-1.24994e-162	-4.69789e-163	-3.33076e-163	-6.65482e-163	5.05979e-163	1.63948e-163	2.28636e-163	-6.89063e-163	-7.04128e-164	-4.36255e-163	-1.06312e-162	-1.01045e-163	2.82114e-163	-2.14132e-163	-1.19839e-162	4.55616e-164	1.1661e-162	3.00313e-164	1.20111e-164	-7.83797e-163	6.23614e-163	-1.23104e-164	-8.37779e-164	-3.30091e-163	0
-2.33393e-163	-7.10151e-164	-8.09826e-163	-3.13568e-163	-6.15475e-164	-6.23559e-163	-1.24994e-162	-4.69789e-163	-3.33076e-163	-6.65482e-163	5.05979e-163	1.63948e-163	2.28636e-163	-6.89063e-163	-7.04128e-164	-4.36255e-163	-1.06312e-162	-1.01045e-163	2.82114e-163	-2.14132e-163	-1.19839e-162	4.55616e-164	1.1661e-162	3.00313e-164	1.20111e-164	-7.83797e-163	6.23614e-163	-1.23104e-164	-8.37779e-164	-3.30091e-163	0
-2.33393e-163	-7.10151e-164	-8.09826e-163	-3.13568e-163	-6.15475e-164	-6.23559e-163	-1.24994e-162	-4.69789e-163	-3.33076e-163	-6.65482e-163	5.05979e-163	1.63948e-163	2.28636e-163	-6.89063e-163	-7.04128e-164	-4.36255e-163	-1.06312e-162	-1.01045e-163	2.82114e-163	-2.14132e-163	-1.19839e-162	4.55616e-164	1.1661e-162	3.00313e-164	1.20111e-164	-7.83797e-163	6.23614e-163	-1.23104e-164	-8.37779e-164	-3.30091e-163	0
-2.33393e-163	-7.10151e-164	-8.09826e-163	-3.13568e-163	-6.15475e-164	-6.23559e-163	-1.24994e-162	-4.69789e-163	-3.33076e-163	-6.65482e-163	5.05979e-163	1.63948e-163	2.28636e-163	-6.89063e-163	-7.04128e-164	-4.36255e-163	-1.06312e-162	-1.01045e-163	2.82114e-163	-2.14132e-163	-1.19839e-162	4.55616e-164	1.1661e-162	3.00313e-164	1.20111e-164	-7.83797e-163	6.23614e-163	-1.23104e-164	-8.37779e-164	-3.30091e-163	0
-2.33393e-163	-7.10151e-164	-8.09826e-163	-3.13568e-163	-6.15475e-164	-6.23559e-163	-1.24994e-162	-4.69789e-163	-3.33076e-163	-6.65482e-163	5.05979e-163	1.63948e-163	2.28636e-163	-6.89063e-163	-7.04128e-164	-4.36255e-163	-1.06312e-162	-1.01045e-163	2.82114e-163	-2.14132e-163	-1.19839e-162	4.55616e-164	1.1661e-162	3.00313e-164	1.20111e-164	-7.83797e-163	6.23614e-163	-1.23104e-164	-8.37779e-164	-3.30091e-163	0
-2.33393e-163	-7.10151e-164	-8.09826e-163	-3.13568e-163	-6.15475e-164	-6.23559e-163	-1.24994e-162	-4.69789e-163	-3.33076e-163	-6.65482e-163	5.05979e-163	1.63948e-163	2.28636e-163	-6.89063e-163	-7.04128e-164	-4.36255e-163	-1.06312e-162	-1.01045e-163	2.82114e-163	-2.14132e-163	-1.19839e-162	4.55616e-164	1.1661e-162	3.00313e-164	1.20111e-164	-7.83797e-163	6.23614e-163	-1.23104e-164	-8.37779e-164	-3.30091e-163	0
-2.33393e-163	-7.10151e-164	-8.09826e-163	-3.13568e-163	-6.15475e-164	-6.23559e-163	-1.24994e-162	-4.69789e-163	-3.33076e-163	-6.65482e-163	5.05979e-163	1.63948e-163	2.28636e-163	-6.89063e-163	-7.04128e-164	-4.36255e-163	-1.06312e-162	-1.01045e-163	2.82114e-163	-2.14132e-163	-1.19839e-162	4.55616e-164	1.1661e-162	3.00313e-164	1.20111e-164	-7.83797e-163	6.23614e-163	-1.23104e-164	-8.37779e-164	-3.30091e-163	0
-2.33393e-163	-7.10151e-164	-8.09826e-163	-3.13568e-163	-6.15475e-164	-6.23559e-163	-1.24994e-162	-4.69789e-163	-3.33076e-163	-6.65482e-163	5.05979e-163	1.63948e-163	2.28636e-163	-6.89063e-163	-7.04128e-164	-4.36255e-163	-1.06312e-162	-1.01045e-163	2.82114e-163	-2.14132e-163	-1.19839e-162	4.55616e-164	1.1661e-162	3.00313e-164	1.20111e-164	-7.83797e-163	6.23614e-163	-1.23104e-164	-8.37779e-164	-3.30091e-163	0
-2.33393e-163	-7.10151e-164	-8.09826e-163	-3.13568e-163	-6.15475e-164	-6.23559e-163	-1.24994e-162	-4.69789e-163	-3.33076e-163	-6.65482e-163	5.05979e-163	1.63948e-163	2.28636e-163	-6.89063e-163	-7.04128e-164	-4.36255e-163	-1.06312e-162	-1.01045e-163	2.82114e-163	-2.14132e-163	-1.19839e-162	4.55616e-164	1.1661e-162	3.00313e-164	1.20111e-164	-7.83797e-163	6.23614e-163	-1.23104e-164	-8.37779e-164	-3.30091e-163	0
-2.33393e-163	-7.10151e-164	-8.09826e-163	-3.13568e-163	-6.15475e-164	-6.23559e-163	-1.24994e-162	-4.69789e-163	-3.33076e-163	-6.65482e-163	5.05979e-163	1.63948e-163	2.28636e-163	-6.89063e-163	-7.04128e-164	-4.36255e-163	-1.06312e-162	-1.01045e-163	2.82114e-163	-2.14132e-163	-1.19839e-162	4.55616e-164	1.1661e-162	3.00313e-164	1.20111e-164	-7.83797e-163	6.23614e-163	-1.23104e-164	-8.37779e-164	-3.30091e-163	0
-2.33393e-163	-7.10151e-164	-8.09826e-163	-3.13568e-163	-6.15475e-164	-6.23559e-163	-1.24994e-162	-4.69789e-163	-3.33076e-163	-6.65482e-163	5.05979e-163	1.63948e-163	2.28636e-163	-6.89063e-163	-7.04128e-164	-4.36255e-163	-1.06312e-162	-1.01045e-163	2.82114e-163	-2.14132e-163	-1.19839e-162	4.55616e-164	1.1661e-162	3.00313e-164	1.20111e-164	-7.83797e-163	6.23614e-163	-1.23104e-164	-8.37779e-164	-3.30091e-163	0
-2.33393e-163	-7.10151e-164	-8.09826e-163	-3.13568e-163	-6.15475e-164	-6.23559e-163	-1.24994e-162	-4.69789e-163	-3.33076e-163	-6.65482e-163	5.05979e-163	1.63948e-163	2.28636e-163	-6.89063e-163	-7.04128e-164	-4.36255e-163	-1.06312e-162	-1.01045e-163	2.82114e-163	-2.14132e-163	-1.19839e-162	4.55616e-164	1.1661e-162	3.00313e-164	1.20111e-164	-7.83797e-163	6.23614e-163	-1.23104e-164	-8.37779e-164	-3.30091e-163	0
-2.33393e-163	-7.10151e-164	-8.09826e-163	-3.13568e-163	-6.15475e-164	-6.23559e-163	-1.24994e-162	-4.69789e-163	-3.33076e-163	-6.65482e-163	5.05979e-163	1.63948e-163	2.28636e-163	-6.89063e-163	-7.04128e-164	-4.36255e-163	-1.06312e-162	-1.01045e-163	2.82114e-163	-2.14132e-163	-1.19839e-162	4.55616e-164	1.1661e-162	3.00313e-164	1.20111e-164	-7.83797e-163	6.23614e-163	-1.23104e-164	-8.37779e-164	-3.30091e-163	0
-2.33393e-163	-7.10151e-164	-8.09826e-163	-3.13568e-163	-6.15475e-164	-6.23559e-163	-1.24994e-162	-4.69789e-163	-3.33076e-163	-6.65482e-163	5.05979e-163	1.63948e-163	2.28636e-163	-6.89063e-163	-7.04128e-164	-4.36255e-163	-1.06312e-162	-1.01045e-163	2.82114e-163	-2.14132e-163	-1.19839e-162	4.55616e-164	1.1661e-162	3.00313e-164	1.20111e-164	-7.83797e-163	6.23614e-163	-1.23104e-164	-8.37779e-164	-3.30091e-163	0
-2.33393e-163	-7.10151e-164	-8.09826e-163	-3.13568e-163	-6.15475e-164	-6.23559e-163	-1.24994e-162	-4.69789e-163	-3.33076e-163	-6.65482e-163	5.05979e-163	1.63948e-163	2.28636e-163	-6.89063e-163	-7.04128e-164	-4.36255e-163	-1.06312e-162	-1.01045e-163	2.82114e-163	-2.14132e-163	-1.19839e-162	4.55616e-164	1.1661e-162	3.00313e-164	1.20111e-164	-7.83797e-163	6.23614e-163	-1.23104e-164	-8.37779e-164	-3.30091e-163	0
-2.33393e-163	-7.10151e-164	-8.09826e-163	-3.13568e-163	-6.15475e-164	-6.23559e-163	-1.24994e-162	-4.69789e-163	-3.33076e-163	-6.65482e-163	5.05979e-163	1.63948e-163	2.28636e-163	-6.89063e-163	-7.04128e-164	-4.36255e-163	-1.06312e-162	-1.01045e-163	2.82114e-163	-2.14132e-163	-1.19839e-162	4.55616e-164	1.1661e-162	3.00313e-164	1.20111e-164	-7.83797e-163	6.23614e-163	-1.23104e-164	-8.37779e-164	-3.30091e-163	0
-2.33393e-163	-7.10151e-164	-8.09826e-163	-3.13568e-163	-6.15475e-164	-6.23559e-163	-1.24994e-162	-4.69789e-163	-3.33076e-163	-6.65482e-163	5.05979e-163	1.63948e-163	2.28636e-163	-6.89063e-163	-7.04128e-164	-4.36255e-163	-1.06312e-162	-1.01045e-163	2.82114e-163	-2.14132e-163	-1.19839e-162	4.55616e-164	1.1661e-162	3.00313e-164	1.20111e-164	-7.83797e-163	6.23614e-163	-1.23104e-164	-8.37779e-164	-3.30091e-163	0
-2.33393e-163	-7.10151e-164	-8.09826e-163	-3.13568e-163	-6.15475e-164	-6.23559e-163	-1.24994e-162	-4.69789e-163	-3.33076e-163	-6.65482e-163	5.05979e-163	1.63948e-163	2.28636e-163	-6.89063e-163	-7.04128e-164	-4.36255e-163	-1.06312e-162	-1.01045e-163	2.82114e-163	-2.14132e-163	-1.19839e-162	4.55616e-164	1.1661e-162	3.00313e-164	1.20111e-164	-7.83797e-163	6.23614e-163	-1.23104e-164	-8.37779e-164	-3.30091e-163	0
-2.33393e-163	-7.10151e-164	-8.09826e-163	-3.13568e-163	-6.15475e-164	-6.23559e-163	-1.24994e-162	-4.69789e-163	-3.33076e-163	-6.65482e-163	5.05979e-163	1.63948e-163	2.28636e-163	-6.89063e-163	-7.04128e-164	-4.36255e-163	-1.06312e-162	-1.01045e-163	2.82114e-163	-2.14132e-163	-1.19839e-162	4.55616e-164	1.1661e-162	3.00313e-164	1.20111e-164	-7.83797e-163	6.23614e-163	-1.23104e-164	-8.37779e-164	-3.30091e-163	0
-2.33393e-163	-7.10151e-164	-8.09826e-163	-3.13568e-163	-6.15475e-164	-6.23559e-163	-1.24994e-162	-4.69789e-163	-3.33076e-163	-6.65482e-163	5.05979e-163	1.63948e-163	2.28636e-163	-6.89063e-163	-7.04128e-164	-4.36255e-163	-1.06312e-162	-1.01045e-163	2.82114e-163	-2.14132e-163	-1.19839e-162	4.55616e-164	1.1661e-162	3.00313e-164	1.20111e-164	-7.83797e-163	6.23614e-163	-1.23104e-164	-8.37779e-164	-3.30091e-163	0
-2.33393e-163	-7.10151e-164	-8.09826e-163	-3.13568e-163	-6.15475e-164	-6.23559e-163	-1.24994e-162	-4.69789e-163	-3.33076e-163	-6.65482e-163	5.05979e-163	1.63948e-163	2.28636e-163	-6.89063e-163	-7.04128e-164	-4.36255e-163	-1.06312e-162	-1.01045e-163	2.82114e-163	-2.14132e-163	-1.19839e-162	4.55616e-164	1.1661e-162	3.00313e-164	1.20111e-164	-7.83797e-163	6.23614e-163	-1.23104e-164	-8.37779e-164	-3.30091e-163	0
-2.33393e-163	-7.10151e-164	-8.09826e-163	-3.13568e-163	-6.15475e-164	-6.23559e-163	-1.24994e-162	-4.69789e-163	-3.33076e-163	-6.65482e-163	5.05979e-163	1.63948e-163	2.28636e-163	-6.89063e-163	-7.04128e-164	-4.36255e-163	-1.06312e-162	-1.01045e-163	2.82114e-163	-2.14132e-163	-1.19839e-162	4.55616e-164	1.1661e-162	3.00313e-164	1.20111e-164	-7.83797e-163	6.23614e-163	-1.23104e-164	-8.37779e-164	-3.30091e-163	0
-2.33393e-163	-7.10151e-164	-8.09826e-163	-3.13568e-163	-6.15475e-164	-6.23559e-163	-1.24994e-162	-4.69789e-163	-3.33076e-163	-6.65482e-163	5.05979e-163	1.63948e-163	2.28636e-163	-6.89063e-163	-7.04128e-164	-4.36255e-163	-1.06312e-162	-1.01045e-163	2.82114e-163	-2.14132e-163	-1.19839e-162	4.55616e-164	1.1661e-162	3.00313e-164	1.20111e-164	-7.83797e-163	6.23614e-163	-1.23104e-164	-8.37779e-164	-3.30091e-163	0
-2.33393e-163	-7.10151e-164	-8.09826e-163	-3.13568e-163	-6.15475e-164	-6.23559e-163	-1.24994e-162	-4.69789e-163	-3.33076e-163	-6.65482e-163	5.05979e-163	1.63948e-163	2.28636e-163	-6.89063e-163	-7.04128e-164	-4.36255e-163	-1.06312e-162	-1.01045e-163	2.82114e-163	-2.14132e-163	-1.19839e-162	4.55616e-164	1.1661e-162	3.00313e-164	1.20111e-164	-7.83797e-163	6.23614e-163	-1.23104e-164	-8.37779e-164	-3.30091e-163	0
-2.33393e-163	-7.10151e-164	-8.09826e-163	-3.13568e-163	-6.15475e-164	-6.23559e-163	-1.24994e-162	-4.69789e-163	-3.33076e-163	-6.65482e-163	5.05979e-163	1.63948e-163	2.28636e-163	-6.89063e-163	-7.04128e-164	-4.36255e-163	-1.06312e-162	-1.01045e-163	2.82114e-163	-2.14132e-163	-1.19839e-162	4.55616e-164	1.1661e-162	3.00313e-164	1.20111e-164	-7.83797e-163	6.23614e-163	-1.23104e-164	-8.37779e-164	-3.30091e-163	0
-2.33393e-163	-7.10151e-164	-8.09826e-163	-3.13568e-163	-6.15475e-164	-6.23559e-163	-1.24994e-162	-4.69789e-163	-3.33076e-163	-6.65482e-163	5.05979e-163	1.63948e-163	2.28636e-163	-6.89063e-163	-7.04128e-164	-4.36255e-163	-1.06312e-162	-1.01045e-163	2.82114e-163	-2.14132e-163	-1.19839e-162	4.55616e-164	1.1661e-162	3.00313e-164	1.20111e-164	-7.83797e-163	6.23614e-163	-1.23104e-164	-8.37779e-164	-3.30091e-163	0
-2.33393e-163	-7.10151e-164	-8.09826e-163	-3.13568e-163	-6.15475e-164	-6.23559e-163	-1.24994e-162	-4.69789e-163	-3.33076e-163	-6.65482e-163	5.05979e-163	1.63948e-163	2.28636e-163	-6.89063e-163	-7.04128e-164	-4.36255e-163	-1.06312e-162	-1.01045e-163	2.82114e-163	-2.14132e-163	-1.19839e-162	4.55616e-164	1.1661e-162	3.00313e-164	1.20111e-164	-7.83797e-163	6.23614e-163	-1.23104e-164	-8.37779e-164	-3.30091e-163	0
-2.33393e-163	-7.10151e-164	-8.09826e-163	-3.13568e-163	-6.15475e-164	-6.23559e-163	-1.24994e-162	-4.69789e-163	-3.33076e-163	-6.65482e-163	5.05979e-163	1.63948e-163	2.28636e-163	-6.89063e-163	-7.04128e-164	-4.36255e-163	-1.06312e-162	-1.01045e-163	2.82114e-163	-2.14132e-163	-1.19839e-162	4.55616e-164	1.1661e-162	3.00313e-164	1.20111e-164	-7.83797e-163	6.23614e-163	-1.23104e-164	-8.37779e-164	-3.30091e-163	0
-2.33393e-163	-7.10151e-164	-8.09826e-163	-3.13568e-163	-6.15475e-164	-6.23559e-163	-1.24994e-162	-4.69789e-163	-3.33076e-163	-6.65482e-163	5.05979e-163	1.63948e-163	2.28636e-163	-6.89063e-163	-7.04128e-164	-4.36255e-163	-1.06312e-162	-1.01045e-163	2.82114e-163	-2.14132e-163	-1.19839e-162	4.55616e-164	1.1661e-162	3.00313e-164	1.20111e-164	-7.83797e-163	6.23614e-163	-1.23104e-164	-8.37779e-164	-3.30091e-163	0
-2.33393e-163	-7.10151e-164	-8.09826e-163	-3.13568e-163	-6.15475e-164	-6.23559e-163	-1.24994e-162	-4.69789e-163	-3.33076e-163	-6.65482e-163	5.05979e-163	1.63948e-163	2.28636e-163	-6.89063e-163	-7.04128e-164	-4.36255e-163	-1.06312e-162	-1.01045e-163	2.82114e-163	-2.14132e-163	-1.19839e-162	4.55616e-164	1.1661e-162	3.00313e-164	1.20111e-164	-7.83797e-163	6.23614e-163	-1.23104e-164	-8.37779e-164	-3.30091e-163	0
-2.33393e-163	-7.10151e-164	-8.09826e-163	-3.13568e-163	-6.15475e-164	-6.23559e-163	-1.24994e-162	-4.69789e-163	-3.33076e-163	-6.65482e-163	5.05979e-163	1.63948e-163	2.28636e-163	-6.89063e-163	-7.04128e-164	-4.36255e-163	-1.06312e-162	-1.01045e-163	2.82114e-163	-2.14132e-163	-1.19839e-162	4.55616e-164	1.1661e-162	3.00313e-164	1.20111e-164	-7.83797e-163	6.23614e-163	-1.23104e-164	-8.37779e-164	-3.30091e-163	0
-2.33393e-163	-7.10151e-164	-8.09826e-163	-3.13568e-163	-6.15475e-164	-6.23559e-163	-1.24994e-162	-4.69789e-163	-3.33076e-163	-6.65482e-163	5.05979e-163	1.63948e-163	2.28636e-163	-6.89063e-163	-7.04128e-164	-4.36255e-163	-1.06312e-162	-1.01045e-163	2.82114e-163	-2.14132e-163	-1.19839e-162	4.55616e-164	1.1661e-162	3.00313e-164	1.20111e-164	-7.83797e-163	6.23614e-163	-1.23104e-164	-8.37779e-164	-3.30091e-163	0
-2.33393e-163	-7.10151e-164	-8.09826e-163	-3.13568e-163	-6.15475e-164	-6.23559e-163	-1.24994e-162	-4.69789e-163	-3.33076e-163	-6.65482e-163	5.05979e-163	1.63948e-163	2.28636e-163	-6.89063e-163	-7.04128e-164	-4.36255e-163	-1.06312e-162	-1.01045e-163	2.82114e-163	-2.14132e-163	-1.19839e-162	4.55616e-164	1.1661e-162	3.00313e-164	1.20111e-164	-7.83797e-163	6.23614e-163	-1.23104e-164	-8.37779e-164	-3.30091e-163	0
-2.33393e-163	-7.10151e-164	-8.09826e-163	-3.13568e-163	-6.15475e-164	-6.23559e-163	-1.24994e-162	-4.69789e-163	-3.33076e-163	-6.65482e-163	5.05979e-163	1.63948e-163	2.28636e-163	-6.89063e-163	-7.04128e-164	-4.36255e-163	-1.06312e-162	-1.01045e-163	2.82114e-163	-2.14132e-163	-1.19839e-162	4.55616e-164	1.1661e-162	3.00313e-164	1.20111e-164	-7.83797e-163	6.23614e-163	-1.23104e-164	-8.37779e-164	-3.30091e-163	0
-2.33393e-163	-7.10151e-164	-8.09826e-163	-3.13568e-163	-6.15475e-164	-6.23559e-163	-1.24994e-162	-4.69789e-163	-3.33076e-163	-6.65482e-163	5.05979e-163	1.63948e-163	2.28636e-163	-6.89063e-163	-7.04128e-164	-4.36255e-163	-1.06312e-162	-1.01045e-163	2.82114e-163	-2.14132e-163	-1.19839e-162	4.55616e-164	1.1661e-162	3.00313e-164	1.20111e-164	-7.83797e-163	6.23614e-163	-1.23104e-164	-8.37779e-164	-3.30091e-163	0
-2.33393e-163	-7.10151e-164	-8.09826e-163	-3.13568e-163	-6.15475e-164	-6.23559e-163	-1.24994e-162	-4.69789e-163	-3.33076e-163	-6.65482e-163	5.05979e-163	1.63948e-163	2.28636e-163	-6.89063e-163	-7.04128e-164	-4.36255e-163	-1.06312e-162	-1.01045e-163	2.82114e-163	-2.14132e-163	-1.19839e-162	4.55616e-164	1.1661e-162	3.00313e-164	1.20111e-164	-7.83797e-163	6.23614e-163	-1.23104e-164	-8.37779e-164	-3.30091e-163	0
-2.33393e-163	-7.10151e-164	-8.09826e-163	-3.13568e-163	-6.15475e-164	-6.23559e-163	-1.24994e-162	-4.69789e-163	-3.33076e-163	-6.65482e-163	5.05979e-163	1.63948e-163	2.28636e-163	-6.89063e-163	-7.04128e-164	-4.36255e-163	-1.06312e-162	-1.01045e-163	2.82114e-163	-2.14132e-163	-1.19839e-162	4.55616e-164	1.1661e-162	3.00313e-164	1.20111e-164	-7.83797e-163	6.23614e-163	-1.23104e-164	-8.37779e-164	-3.30091e-163	0
-2.33393e-163	-7.10151e-164	-8.09826e-163	-3.13568e-163	-6.15475e-164	-6.23559e-163	-1.24994e-162	-4.69789e-163	-3.33076e-163	-6.65482e-163	5.05979e-163	1.63948e-163	2.28636e-163	-6.89063e-163	-7.04128e-164	-4.36255e-163	-1.06312e-162	-1.01045e-163	2.82114e-163	-2.14132e-163	-1.19839e-162	4.55616e-164	1.1661e-162	3.00313e-164	1.20111e-164	-7.83797e-163	6.23614e-163	-1.23104e-164	-8.37779e-164	-3.30091e-163	0
-2.33393e-163	-7.10151e-164	-8.09826e-163	-3.13568e-163	-6.15475e-164	-6.23559e-163	-1.24994e-162	-4.69789e-163	-3.33076e-163	-6.65482e-163	5.05979e-163	1.63948e-163	2.28636e-163	-6.89063e-163	-7.04128e-164	-4.36255e-163	-1.06312e-162	-1.01045e-163	2.82114e-163	-2.14132e-163	-1.19839e-162	4.55616e-164	1.1661e-162	3.00313e-164	1.20111e-164	-7.83797e-163	6.23614e-163	-1.23104e-164	-8.37779e-164	-3.30091e-163	0
-2.33393e-163	-7.10151e-164	-8.09826e-163	-3.13568e-163	-6.15475e-164	-6.23559e-163	-1.24994e-162	-4.69789e-163	-3.33076e-163	-6.65482e-163	5.05979e-163	1.63948e-163	2.28636e-163	-6.89063e-163	-7.04128e-164	-4.36255e-163	-1.06312e-162	-1.01045e-163	2.82114e-163	-2.14132e-163	-1.19839e-162	4.55616e-164	1.1661e-162	3.00313e-164	1.20111e-164	-7.83797e-163	6.23614e-163	-1.23104e-164	-8.37779e-164	-3.30091e-163	0
-2.33393e-163	-7.10151e-164	-8.09826e-163	-3.13568e-163	-6.15475e-164	-6.23559e-163	-1.24994e-162	-4.69789e-163	-3.33076e-163	-6.65482e-163	5.05979e-163	1.63948e-163	2.28636e-163	-6.89063e-163	-7.04128e-164	-4.36255e-163	-1.06312e-162	-1.01045e-163	2.82114e-163	-2.14132e-163	-1.19839e-162	4.55616e-164	1.1661e-162	3.00313e-164	1.20111e-164	-7.83797e-163	6.23614e-163	-1.23104e-164	-8.37779e-164	-3.30091e-163	0
-2.33393e-163	-7.10151e-164	-8.09826e-163	-3.13568e-163	-6.15475e-164	-6.23559e-163	-1.24994e-162	-4.69789e-163	-3.33076e-163	-6.65482e-163	5.05979e-163	1.63948e-163	2.28636e-163	-6.89063e-163	-7.04128e-164	-4.36255e-163	-1.06312e-162	-1.01045e-163	2.82114e-163	-2.14132e-163	-1.19839e-162	4.55616e-164	1.1661e-162	3.00313e-164	1.20111e-164	-7.83797e-163	6.23614e-163	-1.23104e-164	-8.37779e-164	-3.30091e-163	0
-2.33393e-163	-7.10151e-164	-8.09826e-163	-3.13568e-163	-6.15475e-164	-6.23559e-163	-1.24994e-162	-4.69789e-163	-3.33076e-163	-6.65482e-163	5.05979e-163	1.63948e-163	2.28636e-163	-6.89063e-163	-7.04128e-164	-4.36255e-163	-1.06312e-162	-1.01045e-163	2.82114e-163	-2.14132e-163	-1.19839e-162	4.55616e-164	1.1661e-162	3.00313e-164	1.20111e-164	-7.83797e-163	6.23614e-163	-1.23104e-164	-8.37779e-164	-3.30091e-163	0
-2.33393e-163	-7.10151e-164	-8.09826e-163	-3.13568e-163	-6.15475e-164	-6.23559e-163	-1.24994e-162	-4.69789e-163	-3.33076e-163	-6.65482e-163	5.05979e-163	1.63948e-163	2.28636e-163	-6.89063e-163	-7.04128e-164	-4.36255e-163	-1.06312e-162	-1.01045e-163	2.82114e-163	-2.14132e-163	-1.19839e-162	4.55616e-164	1.1661e-162	3.00313e-164	1.20111e-164	-7.83797e-163	6.23614e-163	-1.23104e-164	-8.37779e-164	-3.30091e-163	0
-2.33393e-163	-7.10151e-164	-8.09826e-163	-3.13568e-163	-6.15475e-164	-6.23559e-163	-1.24994e-162	-4.69789e-163	-3.33076e-163	-6.65482e-163	5.05979e-163	1.63948e-163	2.28636e-163	-6.89063e-163	-7.04128e-164	-4.36255e-163	-1.06312e-162	-1.01045e-163	2.82114e-163	-2.14132e-163	-1.19839e-162	4.55616e-164	1.1661e-162	3.00313e-164	1.20111e-164	-7.83797e-163	6.23614e-163	-1.23104e-164	-8.37779e-164	-3.30091e-163	0
-2.33393e-163	-7.10151e-164	-8.09826e-163	-3.13568e-163	-6.15475e-164	-6.23559e-163	-1.24994e-162	-4.69789e-163	-3.33076e-163	-6.65482e-163	5.05979e-163	1.63948e-163	2.28636e-163	-6.89063e-163	-7.04128e-164	-4.36255e-163	-1.06312e-162	-1.01045e-163	2.82114e-163	-2.14132e-163	-1.19839e-162	4.55616e-164	1.1661e-162	3.00313e-164	1.20111e-164	-7.83797e-163	6.23614e-163	-1.23104e-164	-8.37779e-164	-3.30091e-163	0
-2.33393e-163	-7.10151e-164	-8.09826e-163	-3.13568e-163	-6.15475e-164	-6.23559e-163	-1.24994e-162	-4.69789e-163	-3.33076e-163	-6.65482e-163	5.05979e-163	1.63948e-163	2.28636e-163	-6.89063e-163	-7.04128e-164	-4.36255e-163	-1.06312e-162	-1.01045e-163	2.82114e-163	-2.14132e-163	-1.19839e-162	4.55616e-164	1.1661e-162	3.00313e-164	1.20111e-164	-7.83797e-163	6.23614e-163	-1.23104e-164	-8.37779e-164	-3.30091e-163	0
-2.33393e-163	-7.10151e-164	-8.09826e-163	-3.13568e-163	-6.15475e-164	-6.23559e-163	-1.24994e-162	-4.69789e-163	-3.33076e-163	-6.65482e-163	5.05979e-163	1.63948e-163	2.28636e-163	-6.89063e-163	-7.04128e-164	-4.36255e-163	-1.06312e-162	-1.01045e-163	2.82114e-163	-2.14132e-163	-1.19839e-162	4.55616e-164	1.1661e-162	3.00313e-164	1.20111e-164	-7.83797e-163	6.23614e-163	-1.23104e-164	-8.37779e-164	-3.30091e-163	0
-2.33393e-163	-7.10151e-164	-8.09826e-163	-3.13568e-163	-6.15475e-164	-6.23559e-163	-1.24994e-162	-4.69789e-163	-3.33076e-163	-6.65482e-163	5.05979e-163	1.63948e-163	2.28636e-163	-6.89063e-163	-7.04128e-164	-4.36255e-163	-1.06312e-162	-1.01045e-163	2.82114e-163	-2.14132e-163	-1.19839e-162	4.55616e-164	1.1661e-162	3.00313e-164	1.20111e-164	-7.83797e-163	6.23614e-163	-1.23104e-164	-8.37779e-164	-3.30091e-163	0
-2.33393e-163	-7.10151e-164	-8.09826e-163	-3.13568e-163	-6.15475e-164	-6.23559e-163	-1.24994e-162	-4.69789e-163	-3.33076e-163	-6.65482e-163	5.05979e-163	1.63948e-163	2.28636e-163	-6.89063e-163	-7.04128e-164	-4.36255e-163	-1.06312e-162	-1.01045e-163	2.82114e-163	-2.14132e-163	-1.19839e-162	4.55616e-164	1.1661e-162	3.00313e-164	1.20111e-164	-7.83797e-163	6.23614e-163	-1.23104e-164	-8.37779e-164	-3.30091e-163	0
-2.33393e-163	-7.10151e-164	-8.09826e-163	-3.13568e-163	-6.15475e-164	-6.23559e-163	-1.24994e-162	-4.69789e-163	-3.33076e-163	-6.65482e-163	5.05979e-163	1.63948e-163	2.28636e-163	-6.89063e-163	-7.04128e-164	-4.36255e-163	-1.06312e-162	-1.01045e-163	2.82114e-163	-2.14132e-163	-1.19839e-162	4.55616e-164	1.1661e-162	3.00313e-164	1.20111e-164	-7.83797e-163	6.23614e-163	-1.23104e-164	-8.37779e-164	-3.30091e-163	0
-2.33393e-163	-7.10151e-164	-8.09826e-163	-3.13568e-163	-6.15475e-164	-6.23559e-163	-1.24994e-162	-4.69789e-163	-3.33076e-163	-6.65482e-163	5.05979e-163	1.63948e-163	2.28636e-163	-6.89063e-163	-7.04128e-164	-4.36255e-163	-1.06312e-162	-1.01045e-163	2.82114e-163	-2.14132e-163	-1.19839e-162	4.55616e-164	1.1661e-162	3.00313e-164	1.20111e-164	-7.83797e-163	6.23614e-163	-1.23104e-164	-8.37779e-164	-3.30091e-163	0
-2.33393e-163	-7.10151e-164	-8.09826e-163	-3.13568e-163	-6.15475e-164	-6.23559e-163	-1.24994e-162	-4.69789e-163	-3.33076e-163	-6.65482e-163	5.05979e-163	1.63948e-163	2.28636e-163	-6.89063e-163	-7.04128e-164	-4.36255e-163	-1.06312e-162	-1.01045e-163	2.82114e-163	-2.14132e-163	-1.19839e-162	4.55616e-164	1.1661e-162	3.00313e-164	1.20111e-164	-7.83797e-163	6.23614e-163	-1.23104e-164	-8.37779e-164	-3.30091e-163	0
-2.33393e-163	-7.10151e-164	-8.09826e-163	-3.13568e-163	-6.15475e-164	-6.23559e-163	-1.24994e-162	-4.69789e-163	-3.33076e-163	-6.65482e-163	5.05979e-163	1.63948e-163	2.28636e-163	-6.89063e-163	-7.04128e-164	-4.36255e-163	-1.06312e-162	-1.01045e-163	2.82114e-163	-2.14132e-163	-1.19839e-162	4.55616e-164	1.1661e-162	3.00313e-164	1.20111e-164	-7.83797e-163	6.23614e-163	-1.23104e-164	-8.37779e-164	-3.30091e-163	0
-2.33393e-163	-7.10151e-164	-8.09826e-163	-3.13568e-163	-6.15475e-164	-6.23559e-163	-1.24994e-162	-4.69789e-163	-3.33076e-163	-6.65482e-163	5.05979e-163	1.63948e-163	2.28636e-163	-6.89063e-163	-7.04128e-164	-4.36255e-163	-1.06312e-162	-1.01045e-163	2.82114e-163	-2.14132e-163	-1.19839e-162	4.55616e-164	1.1661e-162	3.00313e-164	1.20111e-164	-7.83797e-163	6.23614e-163	-1.23104e-164	-8.37779e-164	-3.30091e-163	0
-2.33393e-163	-7.10151e-164	-8.09826e-163	-3.13568e-163	-6.15475e-164	-6.23559e-163	-1.24994e-162	-4.69789e-163	-3.33076e-163	-6.65482e-163	5.05979e-163	1.63948e-163	2.28636e-163	-6.89063e-163	-7.04128e-164	-4.36255e-163	-1.06312e-162	-1.01045e-163	2.82114e-163	-2.14132e-163	-1.19839e-162	4.55616e-164	1.1661e-162	3.00313e-164	1.20111e-164	-7.83797e-163	6.23614e-163	-1.23104e-164	-8.37779e-164	-3.30091e-163	0
-2.33393e-163	-7.10151e-164	-8.09826e-163	-3.13568e-163	-6.15475e-164	-6.23559e-163	-1.24994e-162	-4.69789e-163	-3.33076e-163	-6.65482e-163	5.05979e-163	1.63948e-163	2.28636e-163	-6.89063e-163	-7.04128e-164	-4.36255e-163	-1.06312e-162	-1.01045e-163	2.82114e-163	-2.14132e-163	-1.19839e-162	4.55616e-164	1.1661e-162	3.00313e-164	1.20111e-164	-7.83797e-163	6.23614e-163	-1.23104e-164	-8.37779e-164	-3.30091e-163	0
-2.33393e-163	-7.10151e-164	-8.09826e-163	-3.13568e-163	-6.15475e-164	-6.23559e-163	-1.24994e-162	-4.69789e-163	-3.33076e-163	-6.65482e-163	5.05979e-163	1.63948e-163	2.28636e-163	-6.89063e-163	-7.04128e-164	-4.36255e-163	-1.06312e-162	-1.01045e-163	2.82114e-163	-2.14132e-163	-1.19839e-162	4.55616e-164	1.1661e-162	3.00313e-164	1.20111e-164	-7.83797e-163	6.23614e-163	-1.23104e-164	-8.37779e-164	-3.30091e-163	0
-2.33393e-163	-7.10151e-164	-8.09826e-163	-3.13568e-163	-6.15475e-164	-6.23559e-163	-1.24994e-162	-4.69789e-163	-3.33076e-163	-6.65482e-163	5.05979e-163	1.63948e-163	2.28636e-163	-6.89063e-163	-7.04128e-164	-4.36255e-163	-1.06312e-162	-1.01045e-163	2.82114e-163	-2.14132e-163	-1.19839e-162	4.55616e-164	1.1661e-162	3.00313e-164	1.20111e-164	-7.83797e-163	6.23614e-163	-1.23104e-164	-8.37779e-164	-3.30091e-163	0
-2.33393e-163	-7.10151e-164	-8.09826e-163	-3.13568e-163	-6.15475e-164	-6.23559e-163	-1.24994e-162	-4.69789e-163	-3.33076e-163	-6.65482e-163	5.05979e-163	1.63948e-163	2.28636e-163	-6.89063e-163	-7.04128e-164	-4.36255e-163	-1.06312e-162	-1.01045e-163	2.82114e-163	-2.14132e-163	-1.19839e-162	4.55616e-164	1.1661e-162	3.00313e-164	1.20111e-164	-7.83797e-163	6.23614e-163	-1.23104e-164	-8.37779e-164	-3.30091e-163	0
-2.33393e-163	-7.10151e-164	-8.09826e-163	-3.13568e-163	-6.15475e-164	-6.23559e-163	-1.24994e-162	-4.69789e-163	-3.33076e-163	-6.65482e-163	5.05979e-163	1.63948e-163	2.28636e-163	-6.89063e-163	-7.04128e-164	-4.36255e-163	-1.06312e-162	-1.01045e-163	2.82114e-163	-2.14132e-163	-1.19839e-162	4.55616e-164	1.1661e-162	3.00313e-164	1.20111e-164	-7.83797e-163	6.23614e-163	-1.23104e-164	-8.37779e-164	-3.30091e-163	0
-2.33393e-163	-7.10151e-164	-8.09826e-163	-3.13568e-163	-6.15475e-164	-6.23559e-163	-1.24994e-162	-4.69789e-163	-3.33076e-163	-6.65482e-163	5.05979e-163	1.63948e-163	2.28636e-163	-6.89063e-163	-7.04128e-164	-4.36255e-163	-1.06312e-162	-1.01045e-163	2.82114e-163	-2.14132e-163	-1.19839e-162	4.55616e-164	1.1661e-162	3.00313e-164	1.20111e-164	-7.83797e-163	6.23614e-163	-1.23104e-164	-8.37779e-164	-3.30091e-163	0
-2.33393e-163	-7.10151e-164	-8.09826e-163	-3.13568e-163	-6.15475e-164	-6.23559e-163	-1.24994e-162	-4.69789e-163	-3.33076e-163	-6.65482e-163	5.05979e-163	1.63948e-163	2.28636e-163	-6.89063e-163	-7.04128e-164	-4.36255e-163	-1.06312e-162	-1.01045e-163	2.82114e-163	-2.14132e-163	-1.19839e-162	4.55616e-164	1.1661e-162	3.00313e-164	1.20111e-164	-7.83797e-163	6.23614e-163	-1.23104e-164	-8.37779e-164	-3.30091e-163	0
-2.33393e-163	-7.10151e-164	-8.09826e-163	-3.13568e-163	-6.15475e-164	-6.23559e-163	-1.24994e-162	-4.69789e-163	-3.33076e-163	-6.65482e-163	5.05979e-163	1.63948e-163	2.28636e-163	-6.89063e-163	-7.04128e-164	-4.36255e-163	-1.06312e-162	-1.01045e-163	2.82114e-163	-2.14132e-163	-1.19839e-162	4.55616e-164	1.1661e-162	3.00313e-164	1.20111e-164	-7.83797e-163	6.23614e-163	-1.23104e-164	-8.37779e-164	-3.30091e-163	0
-2.33393e-163	-7.10151e-164	-8.09826e-163	-3.13568e-163	-6.15475e-164	-6.23559e-163	-1.24994e-162	-4.69789e-163	-3.33076e-163	-6.65482e-163	5.05979e-163	1.63948e-163	2.28636e-163	-6.89063e-163	-7.04128e-164	-4.36255e-163	-1.06312e-162	-1.01045e-163	2.82114e-163	-2.14132e-163	-1.19839e-162	4.55616e-164	1.1661e-162	3.00313e-164	1.20111e-164	-7.83797e-163	6.23614e-163	-1.23104e-164	-8.37779e-164	-3.30091e-163	0
-2.33393e-163	-7.10151e-164	-8.09826e-163	-3.13568e-163	-6.15475e-164	-6.23559e-163	-1.24994e-162	-4.69789e-163	-3.33076e-163	-6.65482e-163	5.05979e-163	1.63948e-163	2.28636e-163	-6.89063e-163	-7.04128e-164	-4.36255e-163	-1.06312e-162	-1.01045e-163	2.82114e-163	-2.14132e-163	-1.19839e-162	4.55616e-164	1.1661e-162	3.00313e-164	1.20111e-164	-7.83797e-163	6.23614e-163	-1.23104e-164	-8.37779e-164	-3.30091e-163	0
-2.33393e-163	-7.10151e-164	-8.09826e-163	-3.13568e-163	-6.15475e-164	-6.23559e-163	-1.24994e-162	-4.69789e-163	-3.33076e-163	-6.65482e-163	5.05979e-163	1.63948e-163	2.28636e-163	-6.89063e-163	-7.04128e-164	-4.36255e-163	-1.06312e-162	-1.01045e-163	2.82114e-163	-2.14132e-163	-1.19839e-162	4.55616e-164	1.1661e-162	3.00313e-164	1.20111e-164	-7.83797e-163	6.23614e-163	-1.23104e-164	-8.37779e-164	-3.30091e-163	0
-2.33393e-163	-7.10151e-164	-8.09826e-163	-3.13568e-163	-6.15475e-164	-6.23559e-163	-1.24994e-162	-4.69789e-163	-3.33076e-163	-6.65482e-163	5.05979e-163	1.63948e-163	2.28636e-163	-6.89063e-163	-7.04128e-164	-4.36255e-163	-1.06312e-162	-1.01045e-163	2.82114e-163	-2.14132e-163	-1.19839e-162	4.55616e-164	1.1661e-162	3.00313e-164	1.20111e-164	-7.83797e-163	6.23614e-163	-1.23104e-164	-8.37779e-164	-3.30091e-163	0
-2.33393e-163	-7.10151e-164	-8.09826e-163	-3.13568e-163	-6.15475e-164	-6.23559e-163	-1.24994e-162	-4.69789e-163	-3.33076e-163	-6.65482e-163	5.05979e-163	1.63948e-163	2.28636e-163	-6.89063e-163	-7.04128e-164	-4.36255e-163	-1.06312e-162	-1.01045e-163	2.82114e-163	-2.14132e-163	-1.19839e-162	4.55616e-164	1.1661e-162	3.00313e-164	1.20111e-164	-7.83797e-163	6.23614e-163	-1.23104e-164	-8.37779e-164	-3.30091e-163	0
-2.33393e-163	-7.10151e-164	-8.09826e-163	-3.13568e-163	-6.15475e-164	-6.23559e-163	-1.24994e-162	-4.69789e-163	-3.33076e-163	-6.65482e-163	5.05979e-163	1.63948e-163	2.28636e-163	-6.89063e-163	-7.04128e-164	-4.36255e-163	-1.06312e-162	-1.01045e-163	2.82114e-163	-2.14132e-163	-1.19839e-162	4.55616e-164	1.1661e-162	3.00313e-164	1.20111e-164	-7.83797e-163	6.23614e-163	-1.23104e-164	-8.37779e-164	-3.30091e-163	0
-2.33393e-163	-7.10151e-164	-8.09826e-163	-3.13568e-163	-6.15475e-164	-6.23559e-163	-1.24994e-162	-4.69789e-163	-3.33076e-163	-6.65482e-163	5.05979e-163	1.63948e-163	2.28636e-163	-6.89063e-163	-7.04128e-164	-4.36255e-163	-1.06312e-162	-1.01045e-163	2.82114e-163	-2.14132e-163	-1.19839e-162	4.55616e-164	1.1661e-162	3.00313e-164	1.20111e-164	-7.83797e-163	6.23614e-163	-1.23104e-164	-8.37779e-164	-3.30091e-163	0
-2.33393e-163	-7.10151e-164	-8.09826e-163	-3.13568e-163	-6.15475e-164	-6.23559e-163	-1.24994e-162	-4.69789e-163	-3.33076e-163	-6.65482e-163	5.05979e-163	1.63948e-163	2.28636e-163	-6.89063e-163	-7.04128e-164	-4.36255e-163	-1.06312e-162	-1.01045e-163	2.82114e-163	-2.14132e-163	-1.19839e-162	4.55616e-164	1.1661e-162	3.00313e-164	1.20111e-164	-7.83797e-163	6.23614e-163	-1.23104e-164	-8.37779e-164	-3.30091e-163	0
-2.33393e-163	-7.10151e-164	-8.09826e-163	-3.13568e-163	-6.15475e-164	-6.23559e-163	-1.24994e-162	-4.69789e-163	-3.33076e-163	-6.65482e-163	5.05979e-163	1.63948e-163	2.28636e-163	-6.89063e-163	-7.04128e-164	-4.36255e-163	-1.06312e-162	-1.01045e-163	2.82114e-163	-2.14132e-163	-1.19839e-162	4.55616e-164	1.1661e-162	3.00313e-164	1.20111e-164	-7.83797e-163	6.23614e-163	-1.23104e-164	-8.37779e-164	-3.30091e-163	0
-2.33393e-163	-7.10151e-164	-8.09826e-163	-3.13568e-163	-6.15475e-164	-6.23559e-163	-1.24994e-162	-4.69789e-163	-3.33076e-163	-6.65482e-163	5.05979e-163	1.63948e-163	2.28636e-163	-6.89063e-163	-7.04128e-164	-4.36255e-163	-1.06312e-162	-1.01045e-163	2.82114e-163	-2.14132e-163	-1.19839e-162	4.55616e-164	1.1661e-162	3.00313e-164	1.20111e-164	-7.83797e-163	6.23614e-163	-1.23104e-164	-8.37779e-164	-3.30091e-163	0
-2.33393e-163	-7.10151e-164	-8.09826e-163	-3.13568e-163	-6.15475e-164	-6.23559e-163	-1.24994e-162	-4.69789e-163	-3.33076e-163	-6.65482e-163	5.05979e-163	1.63948e-163	2.28636e-163	-6.89063e-163	-7.04128e-164	-4.36255e-163	-1.06312e-162	-1.01045e-163	2.82114e-163	-2.14132e-163	-1.19839e-162	4.55616e-164	1.1661e-162	3.00313e-164	1.20111e-164	-7.83797e-163	6.23614e-163	-1.23104e-164	-8.37779e-164	-3.30091e-163	0
-2.33393e-163	-7.10151e-164	-8.09826e-163	-3.13568e-163	-6.15475e-164	-6.23559e-163	-1.24994e-162	-4.69789e-163	-3.33076e-163	-6.65482e-163	5.05979e-163	1.63948e-163	2.28636e-163	-6.89063e-163	-7.04128e-164	-4.36255e-163	-1.06312e-162	-1.01045e-163	2.82114e-163	-2.14132e-163	-1.19839e-162	4.55616e-164	1.1661e-162	3.00313e-164	1.20111e-164	-7.83797e-163	6.23614e-163	-1.23104e-164	-8.37779e-164	-3.30091e-163	0
-2.33393e-163	-7.10151e-164	-8.09826e-163	-3.13568e-163	-6.15475e-164	-6.23559e-163	-1.24994e-162	-4.69789e-163	-3.33076e-163	-6.65482e-163	5.05979e-163	1.63948e-163	2.28636e-163	-6.89063e-163	-7.04128e-164	-4.36255e-163	-1.06312e-162	-1.01045e-163	2.82114e-163	-2.14132e-163	-1.19839e-162	4.55616e-164	1.1661e-162	3.00313e-164	1.20111e-164	-7.83797e-163	6.23614e-163	-1.23104e-164	-8.37779e-164	-3.30091e-163	0
-2.33393e-163	-7.10151e-164	-8.09826e-163	-3.13568e-163	-6.15475e-164	-6.23559e-163	-1.24994e-162	-4.69789e-163	-3.33076e-163	-6.65482e-163	5.05979e-163	1.63948e-163	2.28636e-163	-6.89063e-163	-7.04128e-164	-4.36255e-163	-1.06312e-162	-1.01045e-163	2.82114e-163	-2.14132e-163	-1.19839e-162	4.55616e-164	1.1661e-162	3.00313e-164	1.20111e-164	-7.83797e-163	6.23614e-163	-1.23104e-164	-8.37779e-164	-3.30091e-163	0
-2.33393e-163	-7.10151e-164	-8.09826e-163	-3.13568e-163	-6.15475e-164	-6.23559e-163	-1.24994e-162	-4.69789e-163	-3.33076e-163	-6.65482e-163	5.05979e-163	1.63948e-163	2.28636e-163	-6.89063e-163	-7.04128e-164	-4.36255e-163	-1.06312e-162	-1.01045e-163	2.82114e-163	-2.14132e-163	-1.19839e-162	4.55616e-164	1.1661e-162	3.00313e-164	1.20111e-164	-7.83797e-163	6.23614e-163	-1.23104e-164	-8.37779e-164	-3.30091e-163	0
-2.33393e-163	-7.10151e-164	-8.09826e-163	-3.13568e-163	-6.15475e-164	-6.23559e-163	-1.24994e-162	-4.69789e-163	-3.33076e-163	-6.65482e-163	5.05979e-163	1.63948e-163	2.28636e-163	-6.89063e-163	-7.04128e-164	-4.36255e-163	-1.06312e-162	-1.01045e-163	2.82114e-163	-2.14132e-163	-1.19839e-162	4.55616e-164	1.1661e-162	3.00313e-164	1.20111e-164	-7.83797e-163	6.23614e-163	-1.23104e-164	-8.37779e-164	-3.30091e-163	0
-2.33393e-163	-7.10151e-164	-8.09826e-163	-3.13568e-163	-6.15475e-164	-6.23559e-163	-1.24994e-162	-4.69789e-163	-3.33076e-163	-6.65482e-163	5.05979e-163	1.63948e-163	2.28636e-163	-6.89063e-163	-7.04128e-164	-4.36255e-163	-1.06312e-162	-1.01045e-163	2.82114e-163	-2.14132e-163	-1.19839e-162	4.55616e-164	1.1661e-162	3.00313e-164	1.20111e-164	-7.83797e-163	6.23614e-163	-1.23104e-164	-8.37779e-164	-3.30091e-163	0
-2.33393e-163	-7.10151e-164	-8.09826e-163	-3.13568e-163	-6.15475e-164	-6.23559e-163	-1.24994e-162	-4.69789e-163	-3.33076e-163	-6.65482e-163	5.05979e-163	1.63948e-163	2.28636e-163	-6.89063e-163	-7.04128e-164	-4.36255e-163	-1.06312e-162	-1.01045e-163	2.82114e-163	-2.14132e-163	-1.19839e-162	4.55616e-164	1.1661e-162	3.00313e-164	1.20111e-164	-7.83797e-163	6.23614e-163	-1.23104e-164	-8.37779e-164	-3.30091e-163	0
-2.33393e-163	-7.10151e-164	-8.09826e-163	-3.13568e-163	-6.15475e-164	-6.23559e-163	-1.24994e-162	-4.69789e-163	-3.33076e-163	-6.65482e-163	5.05979e-163	1.63948e-163	2.28636e-163	-6.89063e-163	-7.04128e-164	-4.36255e-163	-1.06312e-162	-1.01045e-163	2.82114e-163	-2.14132e-163	-1.19839e-162	4.55616e-164	1.1661e-162	3.00313e-164	1.20111e-164	-7.83797e-163	6.23614e-163	-1.23104e-164	-8.37779e-164	-3.30091e-163	0
-2.33393e-163	-7.10151e-164	-8.09826e-163	-3.13568e-163	-6.15475e-164	-6.23559e-163	-1.24994e-162	-4.69789e-163	-3.33076e-163	-6.65482e-163	5.05979e-163	1.63948e-163	2.28636e-163	-6.89063e-163	-7.04128e-164	-4.36255e-163	-1.06312e-162	-1.01045e-163	2.82114e-163	-2.14132e-163	-1.19839e-162	4.55616e-164	1.1661e-162	3.00313e-164	1.20111e-164	-7.83797e-163	6.23614e-163	-1.23104e-164	-8.37779e-164	-3.30091e-163	0
-2.33393e-163	-7.10151e-164	-8.09826e-163	-3.13568e-163	-6.15475e-164	-6.23559e-163	-1.24994e-162	-4.69789e-163	-3.33076e-163	-6.65482e-163	5.05979e-163	1.63948e-163	2.28636e-163	-6.89063e-163	-7.04128e-164	-4.36255e-163	-1.06312e-162	-1.01045e-163	2.82114e-163	-2.14132e-163	-1.19839e-162	4.55616e-164	1.1661e-162	3.00313e-164	1.20111e-164	-7.83797e-163	6.23614e-163	-1.23104e-164	-8.37779e-164	-3.30091e-163	0
-2.33393e-163	-7.10151e-164	-8.09826e-163	-3.13568e-163	-6.15475e-164	-6.23559e-163	-1.24994e-162	-4.69789e-163	-3.33076e-163	-6.65482e-163	5.05979e-163	1.63948e-163	2.28636e-163	-6.89063e-163	-7.04128e-164	-4.36255e-163	-1.06312e-162	-1.01045e-163	2.82114e-163	-2.14132e-163	-1.19839e-162	4.55616e-164	1.1661e-162	3.00313e-164	1.20111e-164	-7.83797e-163	6.23614e-163	-1.23104e-164	-8.37779e-164	-3.30091e-163	0
-2.33393e-163	-7.10151e-164	-8.09826e-163	-3.13568e-163	-6.15475e-164	-6.23559e-163	-1.24994e-162	-4.69789e-163	-3.33076e-163	-6.65482e-163	5.05979e-163	1.63948e-163	2.28636e-163	-6.89063e-163	-7.04128e-164	-4.36255e-163	-1.06312e-162	-1.01045e-163	2.82114e-163	-2.14132e-163	-1.19839e-162	4.55616e-164	1.1661e-162	3.00313e-164	1.20111e-164	-7.83797e-163	6.23614e-163	-1.23104e-164	-8.37779e-164	-3.30091e-163	0
-2.33393e-163	-7.10151e-164	-8.09826e-163	-3.13568e-163	-6.15475e-164	-6.23559e-163	-1.24994e-162	-4.69789e-163	-3.33076e-163	-6.65482e-163	5.05979e-163	1.63948e-163	2.28636e-163	-6.89063e-163	-7.04128e-164	-4.36255e-163	-1.06312e-162	-1.01045e-163	2.82114e-163	-2.14132e-163	-1.19839e-162	4.55616e-164	1.1661e-162	3.00313e-164	1.20111e-164	-7.83797e-163	6.23614e-163	-1.23104e-164	-8.37779e-164	-3.30091e-163	0
-2.33393e-163	-7.10151e-164	-8.09826e-163	-3.13568e-163	-6.15475e-164	-6.23559e-163	-1.24994e-162	-4.69789e-163	-3.33076e-163	-6.65482e-163	5.05979e-163	1.63948e-163	2.28636e-163	-6.89063e-163	-7.04128e-164	-4.36255e-163	-1.06312e-162	-1.01045e-163	2.82114e-163	-2.14132e-163	-1.19839e-162	4.55616e-164	1.1661e-162	3.00313e-164	1.20111e-164	-7.83797e-163	6.23614e-163	-1.23104e-164	-8.37779e-164	-3.30091e-163	0
-2.33393e-163	-7.10151e-164	-8.09826e-163	-3.13568e-163	-6.15475e-164	-6.23559e-163	-1.24994e-162	-4.69789e-163	-3.33076e-163	-6.65482e-163	5.05979e-163	1.63948e-163	2.28636e-163	-6.89063e-163	-7.04128e-164	-4.36255e-163	-1.06312e-162	-1.01045e-163	2.82114e-163	-2.14132e-163	-1.19839e-162	4.55616e-164	1.1661e-162	3.00313e-164	1.20111e-164	-7.83797e-163	6.23614e-163	-1.23104e-164	-8.37779e-164	-3.30091e-163	0
-2.33393e-163	-7.10151e-164	-8.09826e-163	-3.13568e-163	-6.15475e-164	-6.23559e-163	-1.24994e-162	-4.69789e-163	-3.33076e-163	-6.65482e-163	5.05979e-163	1.63948e-163	2.28636e-163	-6.89063e-163	-7.04128e-164	-4.36255e-163	-1.06312e-162	-1.01045e-163	2.82114e-163	-2.14132e-163	-1.19839e-162	4.55616e-164	1.1661e-162	3.00313e-164	1.20111e-164	-7.83797e-163	6.23614e-163	-1.23104e-164	-8.37779e-164	-3.30091e-163	0
-2.33393e-163	-7.10151e-164	-8.09826e-163	-3.13568e-163	-6.15475e-164	-6.23559e-163	-1.24994e-162	-4.69789e-163	-3.33076e-163	-6.65482e-163	5.05979e-163	1.63948e-163	2.28636e-163	-6.89063e-163	-7.04128e-164	-4.36255e-163	-1.06312e-162	-1.01045e-163	2.82114e-163	-2.14132e-163	-1.19839e-162	4.55616e-164	1.1661e-162	3.00313e-164	1.20111e-164	-7.83797e-163	6.23614e-163	-1.23104e-164	-8.37779e-164	-3.30091e-163	0
-2.33393e-163	-7.10151e-164	-8.09826e-163	-3.13568e-163	-6.15475e-164	-6.23559e-163	-1.24994e-162	-4.69789e-163	-3.33076e-163	-6.65482e-163	5.05979e-163	1.63948e-163	2.28636e-163	-6.89063e-163	-7.04128e-164	-4.36255e-163	-1.06312e-162	-1.01045e-163	2.82114e-163	-2.14132e-163	-1.19839e-162	4.55616e-164	1.1661e-162	3.00313e-164	1.20111e-164	-7.83797e-163	6.23614e-163	-1.23104e-164	-8.37779e-164	-3.30091e-163	0
-2.33393e-163	-7.10151e-164	-8.09826e-163	-3.13568e-163	-6.15475e-164	-6.23559e-163	-1.24994e-162	-4.69789e-163	-3.33076e-163	-6.65482e-163	5.05979e-163	1.63948e-163	2.28636e-163	-6.89063e-163	-7.04128e-164	-4.36255e-163	-1.06312e-162	-1.01045e-163	2.82114e-163	-2.14132e-163	-1.19839e-162	4.55616e-164	1.1661e-162	3.00313e-164	1.20111e-164	-7.83797e-163	6.23614e-163	-1.23104e-164	-8.37779e-164	-3.30091e-163	0
-2.33393e-163	-7.10151e-164	-8.09826e-163	-3.13568e-163	-6.15475e-164	-6.23559e-163	-1.24994e-162	-4.69789e-163	-3.33076e-163	-6.65482e-163	5.05979e-163	1.63948e-163	2.28636e-163	-6.89063e-163	-7.04128e-164	-4.36255e-163	-1.06312e-162	-1.01045e-163	2.82114e-163	-2.14132e-163	-1.19839e-162	4.55616e-164	1.1661e-162	3.00313e-164	1.20111e-164	-7.83797e-163	6.23614e-163	-1.23104e-164	-8.37779e-164	-3.30091e-163	0
-2.33393e-163	-7.10151e-164	-8.09826e-163	-3.13568e-163	-6.15475e-164	-6.23559e-163	-1.24994e-162	-4.69789e-163	-3.33076e-163	-6.65482e-163	5.05979e-163	1.63948e-163	2.28636e-163	-6.89063e-163	-7.04128e-164	-4.36255e-163	-1.06312e-162	-1.01045e-163	2.82114e-163	-2.14132e-163	-1.19839e-162	4.55616e-164	1.1661e-162	3.00313e-164	1.20111e-164	-7.83797e-163	6.23614e-163	-1.23104e-164	-8.37779e-164	-3.30091e-163	0
-2.33393e-163	-7.10151e-164	-8.09826e-163	-3.13568e-163	-6.15475e-164	-6.23559e-163	-1.24994e-162	-4.69789e-163	-3.33076e-163	-6.65482e-163	5.05979e-163	1.63948e-163	2.28636e-163	-6.89063e-163	-7.04128e-164	-4.36255e-163	-1.06312e-162	-1.01045e-163	2.82114e-163	-2.14132e-163	-1.19839e-162	4.55616e-164	1.1661e-162	3.00313e-164	1.20111e-164	-7.83797e-163	6.23614e-163	-1.23104e-164	-8.37779e-164	-3.30091e-163	0
-2.33393e-163	-7.10151e-164	-8.09826e-163	-3.13568e-163	-6.15475e-164	-6.23559e-163	-1.24994e-162	-4.69789e-163	-3.33076e-163	-6.65482e-163	5.05979e-163	1.63948e-163	2.28636e-163	-6.89063e-163	-7.04128e-164	-4.36255e-163	-1.06312e-162	-1.01045e-163	2.82114e-163	-2.14132e-163	-1.19839e-162	4.55616e-164	1.1661e-162	3.00313e-164	1.20111e-164	-7.83797e-163	6.23614e-163	-1.23104e-164	-8.37779e-164	-3.30091e-163	0
-2.33393e-163	-7.10151e-164	-8.09826e-163	-3.13568e-163	-6.15475e-164	-6.23559e-163	-1.24994e-162	-4.69789e-163	-3.33076e-163	-6.65482e-163	5.05979e-163	1.63948e-163	2.28636e-163	-6.89063e-163	-7.04128e-164	-4.36255e-163	-1.06312e-162	-1.01045e-163	2.82114e-163	-2.14132e-163	-1.19839e-162	4.55616e-164	1.1661e-162	3.00313e-164	1.20111e-164	-7.83797e-163	6.23614e-163	-1.23104e-164	-8.37779e-164	-3.30091e-163	0
-2.33393e-163	-7.10151e-164	-8.09826e-163	-3.13568e-163	-6.15475e-164	-6.23559e-163	-1.24994e-162	-4.69789e-163	-3.33076e-163	-6.65482e-163	5.05979e-163	1.63948e-163	2.28636e-163	-6.89063e-163	-7.04128e-164	-4.36255e-163	-1.06312e-162	-1.01045e-163	2.82114e-163	-2.14132e-163	-1.19839e-162	4.55616e-164	1.1661e-162	3.00313e-164	1.20111e-164	-7.83797e-163	6.23614e-163	-1.23104e-164	-8.37779e-164	-3.30091e-163	0
-2.33393e-163	-7.10151e-164	-8.09826e-163	-3.13568e-163	-6.15475e-164	-6.23559e-163	-1.24994e-162	-4.69789e-163	-3.33076e-163	-6.65482e-163	5.05979e-163	1.63948e-163	2.28636e-163	-6.89063e-163	-7.04128e-164	-4.36255e-163	-1.06312e-162	-1.01045e-163	2.82114e-163	-2.14132e-163	-1.19839e-162	4.55616e-164	1.1661e-162	3.00313e-164	1.20111e-164	-7.83797e-163	6.23614e-163	-1.23104e-164	-8.37779e-164	-3.30091e-163	0
-2.33393e-163	-7.10151e-164	-8.09826e-163	-3.13568e-163	-6.15475e-164	-6.23559e-163	-1.24994e-162	-4.69789e-163	-3.33076e-163	-6.65482e-163	5.05979e-163	1.63948e-163	2.28636e-163	-6.89063e-163	-7.04128e-164	-4.36255e-163	-1.06312e-162	-1.01045e-163	2.82114e-163	-2.14132e-163	-1.19839e-162	4.55616e-164	1.1661e-162	3.00313e-164	1.20111e-164	-7.83797e-163	6.23614e-163	-1.23104e-164	-8.37779e-164	-3.30091e-163	0
-2.33393e-163	-7.10151e-164	-8.09826e-163	-3.13568e-163	-6.15475e-164	-6.23559e-163	-1.24994e-162	-4.69789e-163	-3.33076e-163	-6.65482e-163	5.05979e-163	1.63948e-163	2.28636e-163	-6.89063e-163	-7.04128e-164	-4.36255e-163	-1.06312e-162	-1.01045e-163	2.82114e-163	-2.14132e-163	-1.19839e-162	4.55616e-164	1.1661e-162	3.00313e-164	1.20111e-164	-7.83797e-163	6.23614e-163	-1.23104e-164	-8.37779e-164	-3.30091e-163	0
-2.33393e-163	-7.10151e-164	-8.09826e-163	-3.13568e-163	-6.15475e-164	-6.23559e-163	-1.24994e-162	-4.69789e-163	-3.33076e-163	-6.65482e-163	5.05979e-163	1.63948e-163	2.28636e-163	-6.89063e-163	-7.04128e-164	-4.36255e-163	-1.06312e-162	-1.01045e-163	2.82114e-163	-2.14132e-163	-1.19839e-162	4.55616e-164	1.1661e-162	3.00313e-164	1.20111e-164	-7.83797e-163	6.23614e-163	-1.23104e-164	-8.37779e-164	-3.30091e-163	0
-2.33393e-163	-7.10151e-164	-8.09826e-163	-3.13568e-163	-6.15475e-164	-6.23559e-163	-1.24994e-162	-4.69789e-163	-3.33076e-163	-6.65482e-163	5.05979e-163	1.63948e-163	2.28636e-163	-6.89063e-163	-7.04128e-164	-4.36255e-163	-1.06312e-162	-1.01045e-163	2.82114e-163	-2.14132e-163	-1.19839e-162	4.55616e-164	1.1661e-162	3.00313e-164	1.20111e-164	-7.83797e-163	6.23614e-163	-1.23104e-164	-8.37779e-164	-3.30091e-163	0
-2.33393e-163	-7.10151e-164	-8.09826e-163	-3.13568e-163	-6.15475e-164	-6.23559e-163	-1.24994e-162	-4.69789e-163	-3.33076e-163	-6.65482e-163	5.05979e-163	1.63948e-163	2.28636e-163	-6.89063e-163	-7.04128e-164	-4.36255e-163	-1.06312e-162	-1.01045e-163	2.82114e-163	-2.14132e-163	-1.19839e-162	4.55616e-164	1.1661e-162	3.00313e-164	1.20111e-164	-7.83797e-163	6.23614e-163	-1.23104e-164	-8.37779e-164	-3.30091e-163	0
-2.33393e-163	-7.10151e-164	-8.09826e-163	-3.13568e-163	-6.15475e-164	-6.23559e-163	-1.24994e-162	-4.69789e-163	-3.33076e-163	-6.65482e-163	5.05979e-163	1.63948e-163	2.28636e-163	-6.89063e-163	-7.04128e-164	-4.36255e-163	-1.06312e-162	-1.01045e-163	2.82114e-163	-2.14132e-163	-1.19839e-162	4.55616e-164	1.1661e-162	3.00313e-164	1.20111e-164	-7.83797e-163	6.23614e-163	-1.23104e-164	-8.37779e-164	-3.30091e-163	0
-2.33393e-163	-7.10151e-164	-8.09826e-163	-3.13568e-163	-6.15475e-164	-6.23559e-163	-1.24994e-162	-4.69789e-163	-3.33076e-163	-6.65482e-163	5.05979e-163	1.63948e-163	2.28636e-163	-6.89063e-163	-7.04128e-164	-4.36255e-163	-1.06312e-162	-1.01045e-163	2.82114e-163	-2.14132e-163	-1.19839e-162	4.55616e-164	1.1661e-162	3.00313e-164	1.20111e-164	-7.83797e-163	6.23614e-163	-1.23104e-164	-8.37779e-164	-3.30091e-163	0
-2.33393e-163	-7.10151e-164	-8.09826e-163	-3.13568e-163	-6.15475e-164	-6.23559e-163	-1.24994e-162	-4.69789e-163	-3.33076e-163	-6.65482e-163	5.05979e-163	1.63948e-163	2.28636e-163	-6.89063e-163	-7.04128e-164	-4.36255e-163	-1.06312e-162	-1.01045e-163	2.82114e-163	-2.14132e-163	-1.19839e-162	4.55616e-164	1.1661e-162	3.00313e-164	1.20111e-164	-7.83797e-163	6.23614e-163	-1.23104e-164	-8.37779e-164	-3.30091e-163	0
-2.33393e-163	-7.10151e-164	-8.09826e-163	-3.13568e-163	-6.15475e-164	-6.23559e-163	-1.24994e-162	-4.69789e-163	-3.33076e-163	-6.65482e-163	5.05979e-163	1.63948e-163	2.28636e-163	-6.89063e-163	-7.04128e-164	-4.36255e-163	-1.06312e-162	-1.01045e-163	2.82114e-163	-2.14132e-163	-1.19839e-162	4.55616e-164	1.1661e-162	3.00313e-164	1.20111e-164	-7.83797e-163	6.23614e-163	-1.23104e-164	-8.37779e-164	-3.30091e-163	0
-2.33393e-163	-7.10151e-164	-8.09826e-163	-3.13568e-163	-6.15475e-164	-6.23559e-163	-1.24994e-162	-4.69789e-163	-3.33076e-163	-6.65482e-163	5.05979e-163	1.63948e-163	2.28636e-163	-6.89063e-163	-7.04128e-164	-4.36255e-163	-1.06312e-162	-1.01045e-163	2.82114e-163	-2.14132e-163	-1.19839e-162	4.55616e-164	1.1661e-162	3.00313e-164	1.20111e-164	-7.83797e-163	6.23614e-163	-1.23104e-164	-8.37779e-164	-3.30091e-163	0
-2.33393e-163	-7.10151e-164	-8.09826e-163	-3.13568e-163	-6.15475e-164	-6.23559e-163	-1.24994e-162	-4.69789e-163	-3.33076e-163	-6.65482e-163	5.05979e-163	1.63948e-163	2.28636e-163	-6.89063e-163	-7.04128e-164	-4.36255e-163	-1.06312e-162	-1.01045e-163	2.82114e-163	-2.14132e-163	-1.19839e-162	4.55616e-164	1.1661e-162	3.00313e-164	1.20111e-164	-7.83797e-163	6.23614e-163	-1.23104e-164	-8.37779e-164	-3.30091e-163	0
-2.33393e-163	-7.10151e-164	-8.09826e-163	-3.13568e-163	-6.15475e-164	-6.23559e-163	-1.24994e-162	-4.69789e-163	-3.33076e-163	-6.65482e-163	5.05979e-163	1.63948e-163	2.28636e-163	-6.89063e-163	-7.04128e-164	-4.36255e-163	-1.06312e-162	-1.01045e-163	2.82114e-163	-2.14132e-163	-1.19839e-162	4.55616e-164	1.1661e-162	3.00313e-164	1.20111e-164	-7.83797e-163	6.23614e-163	-1.23104e-164	-8.37779e-164	-3.30091e-163	0
-2.33393e-163	-7.10151e-164	-8.09826e-163	-3.13568e-163	-6.15475e-164	-6.23559e-163	-1.24994e-162	-4.69789e-163	-3.33076e-163	-6.65482e-163	5.05979e-163	1.63948e-163	2.28636e-163	-6.89063e-163	-7.04128e-164	-4.36255e-163	-1.06312e-162	-1.01045e-163	2.82114e-163	-2.14132e-163	-1.19839e-162	4.55616e-164	1.1661e-162	3.00313e-164	1.20111e-164	-7.83797e-163	6.23614e-163	-1.23104e-164	-8.37779e-164	-3.30091e-163	0
-2.33393e-163	-7.10151e-164	-8.09826e-163	-3.13568e-163	-6.15475e-164	-6.23559e-163	-1.24994e-162	-4.69789e-163	-3.33076e-163	-6.65482e-163	5.05979e-163	1.63948e-163	2.28636e-163	-6.89063e-163	-7.04128e-164	-4.36255e-163	-1.06312e-162	-1.01045e-163	2.82114e-163	-2.14132e-163	-1.19839e-162	4.55616e-164	1.1661e-162	3.00313e-164	1.20111e-164	-7.83797e-163	6.23614e-163	-1.23104e-164	-8.37779e-164	-3.30091e-163	0
-2.33393e-163	-7.10151e-164	-8.09826e-163	-3.13568e-163	-6.15475e-164	-6.23559e-163	-1.24994e-162	-4.69789e-163	-3.33076e-163	-6.65482e-163	5.05979e-163	1.63948e-163	2.28636e-163	-6.89063e-163	-7.04128e-164	-4.36255e-163	-1.06312e-162	-1.01045e-163	2.82114e-163	-2.14132e-163	-1.19839e-162	4.55616e-164	1.1661e-162	3.00313e-164	1.20111e-164	-7.83797e-163	6.23614e-163	-1.23104e-164	-8.37779e-164	-3.30091e-163	0
-2.33393e-163	-7.10151e-164	-8.09826e-163	-3.13568e-163	-6.15475e-164	-6.23559e-163	-1.24994e-162	-4.69789e-163	-3.33076e-163	-6.65482e-163	5.05979e-163	1.63948e-163	2.28636e-163	-6.89063e-163	-7.04128e-164	-4.36255e-163	-1.06312e-162	-1.01045e-163	2.82114e-163	-2.14132e-163	-1.19839e-162	4.55616e-164	1.1661e-162	3.00313e-164	1.20111e-164	-7.83797e-163	6.23614e-163	-1.23104e-164	-8.37779e-164	-3.30091e-163	0
-2.33393e-163	-7.10151e-164	-8.09826e-163	-3.13568e-163	-6.15475e-164	-6.23559e-163	-1.24994e-162	-4.69789e-163	-3.33076e-163	-6.65482e-163	5.05979e-163	1.63948e-163	2.28636e-163	-6.89063e-163	-7.04128e-164	-4.36255e-163	-1.06312e-162	-1.01045e-163	2.82114e-163	-2.14132e-163	-1.19839e-162	4.55616e-164	1.1661e-162	3.00313e-164	1.20111e-164	-7.83797e-163	6.23614e-163	-1.23104e-164	-8.37779e-164	-3.30091e-163	0
-2.33393e-163	-7.10151e-164	-8.09826e-163	-3.13568e-163	-6.15475e-164	-6.23559e-163	-1.24994e-162	-4.69789e-163	-3.33076e-163	-6.65482e-163	5.05979e-163	1.63948e-163	2.28636e-163	-6.89063e-163	-7.04128e-164	-4.36255e-163	-1.06312e-162	-1.01045e-163	2.82114e-163	-2.14132e-163	-1.19839e-162	4.55616e-164	1.1661e-162	3.00313e-164	1.20111e-164	-7.83797e-163	6.23614e-163	-1.23104e-164	-8.37779e-164	-3.30091e-163	0
-2.33393e-163	-7.10151e-164	-8.09826e-163	-3.13568e-163	-6.15475e-164	-6.23559e-163	-1.24994e-162	-4.69789e-163	-3.33076e-163	-6.65482e-163	5.05979e-163	1.63948e-163	2.28636e-163	-6.89063e-163	-7.04128e-164	-4.36255e-163	-1.06312e-162	-1.01045e-163	2.82114e-163	-2.14132e-163	-1.19839e-162	4.55616e-164	1.1661e-162	3.00313e-164	1.20111e-164	-7.83797e-163	6.23614e-163	-1.23104e-164	-8.37779e-164	-3.30091e-163	0
-2.33393e-163	-7.10151e-164	-8.09826e-163	-3.13568e-163	-6.15475e-164	-6.23559e-163	-1.24994e-162	-4.69789e-163	-3.33076e-163	-6.65482e-163	5.05979e-163	1.63948e-163	2.28636e-163	-6.89063e-163	-7.04128e-164	-4.36255e-163	-1.06312e-162	-1.01045e-163	2.82114e-163	-2.14132e-163	-1.19839e-162	4.55616e-164	1.1661e-162	3.00313e-164	1.20111e-164	-7.83797e-163	6.23614e-163	-1.23104e-164	-8.37779e-164	-3.30091e-163	0
-2.33393e-163	-7.10151e-164	-8.09826e-163	-3.13568e-163	-6.15475e-164	-6.23559e-163	-1.24994e-162	-4.69789e-163	-3.33076e-163	-6.65482e-163	5.05979e-163	1.63948e-163	2.28636e-163	-6.89063e-163	-7.04128e-164	-4.36255e-163	-1.06312e-162	-1.01045e-163	2.82114e-163	-2.14132e-163	-1.19839e-162	4.55616e-164	1.1661e-162	3.00313e-164	1.20111e-164	-7.83797e-163	6.23614e-163	-1.23104e-164	-8.37779e-164	-3.30091e-163	0
-2.33393e-163	-7.10151e-164	-8.09826e-163	-3.13568e-163	-6.15475e-164	-6.23559e-163	-1.24994e-162	-4.69789e-163	-3.33076e-163	-6.65482e-163	5.05979e-163	1.63948e-163	2.28636e-163	-6.89063e-163	-7.04128e-164	-4.36255e-163	-1.06312e-162	-1.01045e-163	2.82114e-163	-2.14132e-163	-1.19839e-162	4.55616e-164	1.1661e-162	3.00313e-164	1.20111e-164	-7.83797e-163	6.23614e-163	-1.23104e-164	-8.37779e-164	-3.30091e-163	0
-2.33393e-163	-7.10151e-164	-8.09826e-163	-3.13568e-163	-6.15475e-164	-6.23559e-163	-1.24994e-162	-4.69789e-163	-3.33076e-163	-6.65482e-163	5.05979e-163	1.63948e-163	2.28636e-163	-6.89063e-163	-7.04128e-164	-4.36255e-163	-1.06312e-162	-1.01045e-163	2.82114e-163	-2.14132e-163	-1.19839e-162	4.55616e-164	1.1661e-162	3.00313e-164	1.20111e-164	-7.83797e-163	6.23614e-163	-1.23104e-164	-8.37779e-164	-3.30091e-163	0
-2.33393e-163	-7.10151e-164	-8.09826e-163	-3.13568e-163	-6.15475e-164	-6.23559e-163	-1.24994e-162	-4.69789e-163	-3.33076e-163	-6.65482e-163	5.05979e-163	1.63948e-163	2.28636e-163	-6.89063e-163	-7.04128e-164	-4.36255e-163	-1.06312e-162	-1.01045e-163	2.82114e-163	-2.14132e-163	-1.19839e-162	4.55616e-164	1.1661e-162	3.00313e-164	1.20111e-164	-7.83797e-163	6.23614e-163	-1.23104e-164	-8.37779e-164	-3.30091e-163	0
-2.33393e-163	-7.10151e-164	-8.09826e-163	-3.13568e-163	-6.15475e-164	-6.23559e-163	-1.24994e-162	-4.69789e-163	-3.33076e-163	-6.65482e-163	5.05979e-163	1.63948e-163	2.28636e-163	-6.89063e-163	-7.04128e-164	-4.36255e-163	-1.06312e-162	-1.01045e-163	2.82114e-163	-2.14132e-163	-1.19839e-162	4.55616e-164	1.1661e-162	3.00313e-164	1.20111e-164	-7.83797e-163	6.23614e-163	-1.23104e-164	-8.37779e-164	-3.30091e-163	0
-2.33393e-163	-7.10151e-164	-8.09826e-163	-3.13568e-163	-6.15475e-164	-6.23559e-163	-1.24994e-162	-4.69789e-163	-3.33076e-163	-6.65482e-163	5.05979e-163	1.63948e-163	2.28636e-163	-6.89063e-163	-7.04128e-164	-4.36255e-163	-1.06312e-162	-1.01045e-163	2.82114e-163	-2.14132e-163	-1.19839e-162	4.55616e-164	1.1661e-162	3.00313e-164	1.20111e-164	-7.83797e-163	6.23614e-163	-1.23104e-164	-8.37779e-164	-3.30091e-163	0
-2.33393e-163	-7.10151e-164	-8.09826e-163	-3.13568e-163	-6.15475e-164	-6.23559e-163	-1.24994e-162	-4.69789e-163	-3.33076e-163	-6.65482e-163	5.05979e-163	1.63948e-163	2.28636e-163	-6.89063e-163	-7.04128e-164	-4.36255e-163	-1.06312e-162	-1.01045e-163	2.82114e-163	-2.14132e-163	-1.19839e-162	4.55616e-164	1.1661e-162	3.00313e-164	1.20111e-164	-7.83797e-163	6.23614e-163	-1.23104e-164	-8.37779e-164	-3.30091e-163	0
-2.33393e-163	-7.10151e-164	-8.09826e-163	-3.13568e-163	-6.15475e-164	-6.23559e-163	-1.24994e-162	-4.69789e-163	-3.33076e-163	-6.65482e-163	5.05979e-163	1.63948e-163	2.28636e-163	-6.89063e-163	-7.04128e-164	-4.36255e-163	-1.06312e-162	-1.01045e-163	2.82114e-163	-2.14132e-163	-1.19839e-162	4.55616e-164	1.1661e-162	3.00313e-164	1.20111e-164	-7.83797e-163	6.23614e-163	-1.23104e-164	-8.37779e-164	-3.30091e-163	0
-2.33393e-163	-7.10151e-164	-8.09826e-163	-3.13568e-163	-6.15475e-164	-6.23559e-163	-1.24994e-162	-4.69789e-163	-3.33076e-163	-6.65482e-163	5.05979e-163	1.63948e-163	2.28636e-163	-6.89063e-163	-7.04128e-164	-4.36255e-163	-1.06312e-162	-1.01045e-163	2.82114e-163	-2.14132e-163	-1.19839e-162	4.55616e-164	1.1661e-162	3.00313e-164	1.20111e-164	-7.83797e-163	6.23614e-163	-1.23104e-164	-8.37779e-164	-3.30091e-163	0
-2.33393e-163	-7.10151e-164	-8.09826e-163	-3.13568e-163	-6.15475e-164	-6.23559e-163	-1.24994e-162	-4.69789e-163	-3.33076e-163	-6.65482e-163	5.05979e-163	1.63948e-163	2.28636e-163	-6.89063e-163	-7.04128e-164	-4.36255e-163	-1.06312e-162	-1.01045e-163	2.82114e-163	-2.14132e-163	-1.19839e-162	4.55616e-164	1.1661e-162	3.00313e-164	1.20111e-164	-7.83797e-163	6.23614e-163	-1.23104e-164	-8.37779e-164	-3.30091e-163	0
-2.33393e-163	-7.10151e-164	-8.09826e-163	-3.13568e-163	-6.15475e-164	-6.23559e-163	-1.24994e-162	-4.69789e-163	-3.33076e-163	-6.65482e-163	5.05979e-163	1.63948e-163	2.28636e-163	-6.89063e-163	-7.04128e-164	-4.36255e-163	-1.06312e-162	-1.01045e-163	2.82114e-163	-2.14132e-163	-1.19839e-162	4.55616e-164	1.1661e-162	3.00313e-164	1.20111e-164	-7.83797e-163	6.23614e-163	-1.23104e-164	-8.37779e-164	-3.30091e-163	0
-2.33393e-163	-7.10151e-164	-8.09826e-163	-3.13568e-163	-6.15475e-164	-6.23559e-163	-1.24994e-162	-4.69789e-163	-3.33076e-163	-6.65482e-163	5.05979e-163	1.63948e-163	2.28636e-163	-6.89063e-163	-7.04128e-164	-4.36255e-163	-1.06312e-162	-1.01045e-163	2.82114e-163	-2.14132e-163	-1.19839e-162	4.55616e-164	1.1661e-162	3.00313e-164	1.20111e-164	-7.83797e-163	6.23614e-163	-1.23104e-164	-8.37779e-164	-3.30091e-163	0
-2.33393e-163	-7.10151e-164	-8.09826e-163	-3.13568e-163	-6.15475e-164	-6.23559e-163	-1.24994e-162	-4.69789e-163	-3.33076e-163	-6.65482e-163	5.05979e-163	1.63948e-163	2.28636e-163	-6.89063e-163	-7.04128e-164	-4.36255e-163	-1.06312e-162	-1.01045e-163	2.82114e-163	-2.14132e-163	-1.19839e-162	4.55616e-164	1.1661e-162	3.00313e-164	1.20111e-164	-7.83797e-163	6.23614e-163	-1.23104e-164	-8.37779e-164	-3.30091e-163	0
-2.33393e-163	-7.10151e-164	-8.09826e-163	-3.13568e-163	-6.15475e-164	-6.23559e-163	-1.24994e-162	-4.69789e-163	-3.33076e-163	-6.65482e-163	5.05979e-163	1.63948e-163	2.28636e-163	-6.89063e-163	-7.04128e-164	-4.36255e-163	-1.06312e-162	-1.01045e-163	2.82114e-163	-2.14132e-163	-1.19839e-162	4.55616e-164	1.1661e-162	3.00313e-164	1.20111e-164	-7.83797e-163	6.23614e-163	-1.23104e-164	-8.37779e-164	-3.30091e-163	0
-2.33393e-163	-7.10151e-164	-8.09826e-163	-3.13568e-163	-6.15475e-164	-6.23559e-163	-1.24994e-162	-4.69789e-163	-3.33076e-163	-6.65482e-163	5.05979e-163	1.63948e-163	2.28636e-163	-6.89063e-163	-7.04128e-164	-4.36255e-163	-1.06312e-162	-1.01045e-163	2.82114e-163	-2.14132e-163	-1.19839e-162	4.55616e-164	1.1661e-162	3.00313e-164	1.20111e-164	-7.83797e-163	6.23614e-163	-1.23104e-164	-8.37779e-164	-3.30091e-163	0
-2.33393e-163	-7.10151e-164	-8.09826e-163	-3.13568e-163	-6.15475e-164	-6.23559e-163	-1.24994e-162	-4.69789e-163	-3.33076e-163	-6.65482e-163	5.05979e-163	1.63948e-163	2.28636e-163	-6.89063e-163	-7.04128e-164	-4.36255e-163	-1.06312e-162	-1.01045e-163	2.82114e-163	-2.14132e-163	-1.19839e-162	4.55616e-164	1.1661e-162	3.00313e-164	1.20111e-164	-7.83797e-163	6.23614e-163	-1.23104e-164	-8.37779e-164	-3.30091e-163	0
-2.33393e-163	-7.10151e-164	-8.09826e-163	-3.13568e-163	-6.15475e-164	-6.23559e-163	-1.24994e-162	-4.69789e-163	-3.33076e-163	-6.65482e-163	5.05979e-163	1.63948e-163	2.28636e-163	-6.89063e-163	-7.04128e-164	-4.36255e-163	-1.06312e-162	-1.01045e-163	2.82114e-163	-2.14132e-163	-1.19839e-162	4.55616e-164	1.1661e-162	3.00313e-164	1.20111e-164	-7.83797e-163	6.23614e-163	-1.23104e-164	-8.37779e-164	-3.30091e-163	0
-2.33393e-163	-7.10151e-164	-8.09826e-163	-3.13568e-163	-6.15475e-164	-6.23559e-163	-1.24994e-162	-4.69789e-163	-3.33076e-163	-6.65482e-163	5.05979e-163	1.63948e-163	2.28636e-163	-6.89063e-163	-7.04128e-164	-4.36255e-163	-1.06312e-162	-1.01045e-163	2.82114e-163	-2.14132e-163	-1.19839e-162	4.55616e-164	1.1661e-162	3.00313e-164	1.20111e-164	-7.83797e-163	6.23614e-163	-1.23104e-164	-8.37779e-164	-3.30091e-163	0
-2.33393e-163	-7.10151e-164	-8.09826e-163	-3.13568e-163	-6.15475e-164	-6.23559e-163	-1.24994e-162	-4.69789e-163	-3.33076e-163	-6.65482e-163	5.05979e-163	1.63948e-163	2.28636e-163	-6.89063e-163	-7.04128e-164	-4.36255e-163	-1.06312e-162	-1.01045e-163	2.82114e-163	-2.14132e-163	-1.19839e-162	4.55616e-164	1.1661e-162	3.00313e-164	1.20111e-164	-7.83797e-163	6.23614e-163	-1.23104e-164	-8.37779e-164	-3.30091e-163	0
-2.33393e-163	-7.10151e-164	-8.09826e-163	-3.13568e-163	-6.15475e-164	-6.23559e-163	-1.24994e-162	-4.69789e-163	-3.33076e-163	-6.65482e-163	5.05979e-163	1.63948e-163	2.28636e-163	-6.89063e-163	-7.04128e-164	-4.36255e-163	-1.06312e-162	-1.01045e-163	2.82114e-163	-2.14132e-163	-1.19839e-162	4.55616e-164	1.1661e-162	3.00313e-164	1.20111e-164	-7.83797e-163	6.23614e-163	-1.23104e-164	-8.37779e-164	-3.30091e-163	0
-2.33393e-163	-7.10151e-164	-8.09826e-163	-3.13568e-163	-6.15475e-164	-6.23559e-163	-1.24994e-162	-4.69789e-163	-3.33076e-163	-6.65482e-163	5.05979e-163	1.63948e-163	2.28636e-163	-6.89063e-163	-7.04128e-164	-4.36255e-163	-1.06312e-162	-1.01045e-163	2.82114e-163	-2.14132e-163	-1.19839e-162	4.55616e-164	1.1661e-162	3.00313e-164	1.20111e-164	-7.83797e-163	6.23614e-163	-1.23104e-164	-8.37779e-164	-3.30091e-163	0
-2.33393e-163	-7.10151e-164	-8.09826e-163	-3.13568e-163	-6.15475e-164	-6.23559e-163	-1.24994e-162	-4.69789e-163	-3.33076e-163	-6.65482e-163	5.05979e-163	1.63948e-163	2.28636e-163	-6.89063e-163	-7.04128e-164	-4.36255e-163	-1.06312e-162	-1.01045e-163	2.82114e-163	-2.14132e-163	-1.19839e-162	4.55616e-164	1.1661e-162	3.00313e-164	1.20111e-164	-7.83797e-163	6.23614e-163	-1.23104e-164	-8.37779e-164	-3.30091e-163	0
-2.33393e-163	-7.10151e-164	-8.09826e-163	-3.13568e-163	-6.15475e-164	-6.23559e-163	-1.24994e-162	-4.69789e-163	-3.33076e-163	-6.65482e-163	5.05979e-163	1.63948e-163	2.28636e-163	-6.89063e-163	-7.04128e-164	-4.36255e-163	-1.06312e-162	-1.01045e-163	2.82114e-163	-2.14132e-163	-1.19839e-162	4.55616e-164	1.1661e-162	3.00313e-164	1.20111e-164	-7.83797e-163	6.23614e-163	-1.23104e-164	-8.37779e-164	-3.30091e-163	0
-2.33393e-163	-7.10151e-164	-8.09826e-163	-3.13568e-163	-6.15475e-164	-6.23559e-163	-1.24994e-162	-4.69789e-163	-3.33076e-163	-6.65482e-163	5.05979e-163	1.63948e-163	2.28636e-163	-6.89063e-163	-7.04128e-164	-4.36255e-163	-1.06312e-162	-1.01045e-163	2.82114e-163	-2.14132e-163	-1.19839e-162	4.55616e-164	1.1661e-162	3.00313e-164	1.20111e-164	-7.83797e-163	6.23614e-163	-1.23104e-164	-8.37779e-164	-3.30091e-163	0
-2.33393e-163	-7.10151e-164	-8.09826e-163	-3.13568e-163	-6.15475e-164	-6.23559e-163	-1.24994e-162	-4.69789e-163	-3.33076e-163	-6.65482e-163	5.05979e-163	1.63948e-163	2.28636e-163	-6.89063e-163	-7.04128e-164	-4.36255e-163	-1.06312e-162	-1.01045e-163	2.82114e-163	-2.14132e-163	-1.19839e-162	4.55616e-164	1.1661e-162	3.00313e-164	1.20111e-164	-7.83797e-163	6.23614e-163	-1.23104e-164	-8.37779e-164	-3.30091e-163	0
-2.33393e-163	-7.10151e-164	-8.09826e-163	-3.13568e-163	-6.15475e-164	-6.23559e-163	-1.24994e-162	-4.69789e-163	-3.33076e-163	-6.65482e-163	5.05979e-163	1.63948e-163	2.28636e-163	-6.89063e-163	-7.04128e-164	-4.36255e-163	-1.06312e-162	-1.01045e-163	2.82114e-163	-2.14132e-163	-1.19839e-162	4.55616e-164	1.1661e-162	3.00313e-164	1.20111e-164	-7.83797e-163	6.23614e-163	-1.23104e-164	-8.37779e-164	-3.30091e-163	0
-2.33393e-163	-7.10151e-164	-8.09826e-163	-3.13568e-163	-6.15475e-164	-6.23559e-163	-1.24994e-162	-4.69789e-163	-3.33076e-163	-6.65482e-163	5.05979e-163	1.63948e-163	2.28636e-163	-6.89063e-163	-7.04128e-164	-4.36255e-163	-1.06312e-162	-1.01045e-163	2.82114e-163	-2.14132e-163	-1.19839e-162	4.55616e-164	1.1661e-162	3.00313e-164	1.20111e-164	-7.83797e-163	6.23614e-163	-1.23104e-164	-8.37779e-164	-3.30091e-163	0
-2.33393e-163	-7.10151e-164	-8.09826e-163	-3.13568e-163	-6.15475e-164	-6.23559e-163	-1.24994e-162	-4.69789e-163	-3.33076e-163	-6.65482e-163	5.05979e-163	1.63948e-163	2.28636e-163	-6.89063e-163	-7.04128e-164	-4.36255e-163	-1.06312e-162	-1.01045e-163	2.82114e-163	-2.14132e-163	-1.19839e-162	4.55616e-164	1.1661e-162	3.00313e-164	1.20111e-164	-7.83797e-163	6.23614e-163	-1.23104e-164	-8.37779e-164	-3.30091e-163	0
-2.33393e-163	-7.10151e-164	-8.09826e-163	-3.13568e-163	-6.15475e-164	-6.23559e-163	-1.24994e-162	-4.69789e-163	-3.33076e-163	-6.65482e-163	5.05979e-163	1.63948e-163	2.28636e-163	-6.89063e-163	-7.04128e-164	-4.36255e-163	-1.06312e-162	-1.01045e-163	2.82114e-163	-2.14132e-163	-1.19839e-162	4.55616e-164	1.1661e-162	3.00313e-164	1.20111e-164	-7.83797e-163	6.23614e-163	-1.23104e-164	-8.37779e-164	-3.30091e-163	0
-2.33393e-163	-7.10151e-164	-8.09826e-163	-3.13568e-163	-6.15475e-164	-6.23559e-163	-1.24994e-162	-4.69789e-163	-3.33076e-163	-6.65482e-163	5.05979e-163	1.63948e-163	2.28636e-163	-6.89063e-163	-7.04128e-164	-4.36255e-163	-1.06312e-162	-1.01045e-163	2.82114e-163	-2.14132e-163	-1.19839e-162	4.55616e-164	1.1661e-162	3.00313e-164	1.20111e-164	-7.83797e-163	6.23614e-163	-1.23104e-164	-8.37779e-164	-3.30091e-163	0
-2.33393e-163	-7.10151e-164	-8.09826e-163	-3.13568e-163	-6.15475e-164	-6.23559e-163	-1.24994e-162	-4.69789e-163	-3.33076e-163	-6.65482e-163	5.05979e-163	1.63948e-163	2.28636e-163	-6.89063e-163	-7.04128e-164	-4.36255e-163	-1.06312e-162	-1.01045e-163	2.82114e-163	-2.14132e-163	-1.19839e-162	4.55616e-164	1.1661e-162	3.00313e-164	1.20111e-164	-7.83797e-163	6.23614e-163	-1.23104e-164	-8.37779e-164	-3.30091e-163	0
-2.33393e-163	-7.10151e-164	-8.09826e-163	-3.13568e-163	-6.15475e-164	-6.23559e-163	-1.24994e-162	-4.69789e-163	-3.33076e-163	-6.65482e-163	5.05979e-163	1.63948e-163	2.28636e-163	-6.89063e-163	-7.04128e-164	-4.36255e-163	-1.06312e-162	-1.01045e-163	2.82114e-163	-2.14132e-163	-1.19839e-162	4.55616e-164	1.1661e-162	3.00313e-164	1.20111e-164	-7.83797e-163	6.23614e-163	-1.23104e-164	-8.37779e-164	-3.30091e-163	0
-2.33393e-163	-7.10151e-164	-8.09826e-163	-3.13568e-163	-6.15475e-164	-6.23559e-163	-1.24994e-162	-4.69789e-163	-3.33076e-163	-6.65482e-163	5.05979e-163	1.63948e-163	2.28636e-163	-6.89063e-163	-7.04128e-164	-4.36255e-163	-1.06312e-162	-1.01045e-163	2.82114e-163	-2.14132e-163	-1.19839e-162	4.55616e-164	1.1661e-162	3.00313e-164	1.20111e-164	-7.83797e-163	6.23614e-163	-1.23104e-164	-8.37779e-164	-3.30091e-163	0
-2.33393e-163	-7.10151e-164	-8.09826e-163	-3.13568e-163	-6.15475e-164	-6.23559e-163	-1.24994e-162	-4.69789e-163	-3.33076e-163	-6.65482e-163	5.05979e-163	1.63948e-163	2.28636e-163	-6.89063e-163	-7.04128e-164	-4.36255e-163	-1.06312e-162	-1.01045e-163	2.82114e-163	-2.14132e-163	-1.19839e-162	4.55616e-164	1.1661e-162	3.00313e-164	1.20111e-164	-7.83797e-163	6.23614e-163	-1.23104e-164	-8.37779e-164	-3.30091e-163	0
-2.33393e-163	-7.10151e-164	-8.09826e-163	-3.13568e-163	-6.15475e-164	-6.23559e-163	-1.24994e-162	-4.69789e-163	-3.33076e-163	-6.65482e-163	5.05979e-163	1.63948e-163	2.28636e-163	-6.89063e-163	-7.04128e-164	-4.36255e-163	-1.06312e-162	-1.01045e-163	2.82114e-163	-2.14132e-163	-1.19839e-162	4.55616e-164	1.1661e-162	3.00313e-164	1.20111e-164	-7.83797e-163	6.23614e-163	-1.23104e-164	-8.37779e-164	-3.30091e-163	0
-2.33393e-163	-7.10151e-164	-8.09826e-163	-3.13568e-163	-6.15475e-164	-6.23559e-163	-1.24994e-162	-4.69789e-163	-3.33076e-163	-6.65482e-163	5.05979e-163	1.63948e-163	2.28636e-163	-6.89063e-163	-7.04128e-164	-4.36255e-163	-1.06312e-162	-1.01045e-163	2.82114e-163	-2.14132e-163	-1.19839e-162	4.55616e-164	1.1661e-162	3.00313e-164	1.20111e-164	-7.83797e-163	6.23614e-163	-1.23104e-164	-8.37779e-164	-3.30091e-163	0
-2.33393e-163	-7.10151e-164	-8.09826e-163	-3.13568e-163	-6.15475e-164	-6.23559e-163	-1.24994e-162	-4.69789e-163	-3.33076e-163	-6.65482e-163	5.05979e-163	1.63948e-163	2.28636e-163	-6.89063e-163	-7.04128e-164	-4.36255e-163	-1.06312e-162	-1.01045e-163	2.82114e-163	-2.14132e-163	-1.19839e-162	4.55616e-164	1.1661e-162	3.00313e-164	1.20111e-164	-7.83797e-163	6.23614e-163	-1.23104e-164	-8.37779e-164	-3.30091e-163	0
-2.33393e-163	-7.10151e-164	-8.09826e-163	-3.13568e-163	-6.15475e-164	-6.23559e-163	-1.24994e-162	-4.69789e-163	-3.33076e-163	-6.65482e-163	5.05979e-163	1.63948e-163	2.28636e-163	-6.89063e-163	-7.04128e-164	-4.36255e-163	-1.06312e-162	-1.01045e-163	2.82114e-163	-2.14132e-163	-1.19839e-162	4.55616e-164	1.1661e-162	3.00313e-164	1.20111e-164	-7.83797e-163	6.23614e-163	-1.23104e-164	-8.37779e-164	-3.30091e-163	0
-2.33393e-163	-7.10151e-164	-8.09826e-163	-3.13568e-163	-6.15475e-164	-6.23559e-163	-1.24994e-162	-4.69789e-163	-3.33076e-163	-6.65482e-163	5.05979e-163	1.63948e-163	2.28636e-163	-6.89063e-163	-7.04128e-164	-4.36255e-163	-1.06312e-162	-1.01045e-163	2.82114e-163	-2.14132e-163	-1.19839e-162	4.55616e-164	1.1661e-162	3.00313e-164	1.20111e-164	-7.83797e-163	6.23614e-163	-1.23104e-164	-8.37779e-164	-3.30091e-163	0
[truncated: 2,033 more rows]
