# Supplementary material for: A modified shuffled frog leaping algorithm with inertia weight
Source: Sci Rep. 2024 Feb 20;14:4146. doi: 10.1038/s41598-024-51306-1 (PMC11224354; doi:10.1038/s41598-024-51306-1)
Supplement: Supplementary file 1 — Supplementary Information. [file 41598_2024_51306_MOESM1_ESM.zip › data/F1/MSFLA_Q_18.xls]

## Sheet: Sheet1
4.12918	-7.01575	-7.96129	1.43811	-1.64436	1.10307	-0.747809	1.11812	4.66465	4.00518	2.68316	-0.51379	2.73433	5.86567	-0.625649	0.0415814	-5.34058	-0.832833	-1.29411	0.148327	0.839636	-4.85655	5.99617	-1.19716	-4.72117	-0.101902	6.43493	0.227921	2.82823	0.576547	389.673
0.0858074	0.00915821	0.0371015	-0.0115356	-0.076763	-0.0097296	-0.289155	-0.033642	0.174266	0.0174741	-0.579769	0.0180702	-0.00520224	0.0483321	-0.000863124	0.0427044	-0.0367441	0.127556	0.0387091	0.0042195	-0.0766473	0.148609	0.135549	0.0186664	-0.0929412	0.0636799	-0.0724022	0.0707676	0.0292814	-0.0334508	0.561745
0.00188816	0.00199424	-0.00058359	0.00507103	-0.0310226	-0.0001976	0.0023461	-0.0160687	-0.0833417	-0.000732437	-0.000567725	-0.000795433	0.00504123	0.0113195	0.00887745	0.00161053	-0.0183721	0.0089817	0.00599829	-0.00584154	-0.017778	-0.00896232	-0.0132873	-0.00759929	-0.0124214	-0.00343631	0.00342709	-0.0101858	0.00283041	-0.00746521	0.00990635
0.000606525	-0.00209826	-0.000140913	-0.000872695	-0.00241666	0.00311738	-0.00897005	0.00154418	-3.57626e-05	0.000481958	-4.92372e-05	0.000388026	0.000612204	0.000791635	0.000304045	-0.000351263	-0.00125544	0.00168134	-0.000784786	-0.00108082	0.000107469	0.000147815	-6.95086e-05	8.37033e-05	-6.42437e-05	-0.000278532	0.000363938	-0.00114344	-0.00104058	-0.00312881	0.000124187
2.47206e-05	-0.000115454	-0.000115607	0.000131651	-1.20558e-05	-5.30372e-05	5.08551e-06	0.000608238	6.25248e-05	4.65914e-05	4.26754e-05	-0.00034616	-7.26184e-05	-0.00014162	-0.000120409	-0.000154982	3.52399e-06	1.04628e-05	-0.000176614	4.5205e-06	-5.55782e-05	-1.60818e-05	-8.91837e-05	6.3124e-05	0.000118565	-4.29947e-05	1.91994e-05	4.10215e-05	1.68565e-05	-0.000135437	6.92356e-07
-1.29808e-05	-1.60587e-05	-1.96714e-05	-1.07261e-06	2.74341e-05	2.10611e-06	-4.38381e-06	-7.66498e-07	-7.19056e-05	-8.38563e-06	2.63795e-05	4.95121e-06	1.44337e-07	3.20762e-07	1.33211e-05	-1.81243e-06	-2.62711e-06	-5.0573e-06	5.83933e-07	-2.60431e-05	-1.87568e-05	1.47455e-06	-1.22883e-06	-2.82566e-05	4.76869e-07	2.99404e-06	-3.41339e-05	2.35181e-05	-5.22439e-06	-3.68173e-05	1.27086e-08
6.75425e-07	-1.72652e-06	-2.41842e-06	2.89791e-07	-5.06203e-07	-3.63037e-07	1.13144e-06	9.75801e-07	-1.41135e-06	-6.90688e-09	1.85626e-06	1.73956e-07	-4.65402e-07	-6.85078e-07	6.25631e-07	-1.2712e-07	-1.55878e-08	-4.24625e-07	9.43306e-08	-1.22038e-06	-1.79596e-06	-6.95772e-08	2.62951e-07	6.58608e-08	-6.54882e-07	-7.37724e-08	1.11147e-07	-2.01388e-08	1.21033e-07	-6.34171e-08	2.39999e-11
2.80554e-08	2.74678e-08	-4.66398e-07	-2.98667e-08	1.08898e-08	9.15468e-08	-1.30908e-07	-2.06164e-08	-1.5396e-08	3.6376e-08	-9.41567e-08	-2.18049e-08	-5.57274e-08	-1.66213e-08	-3.13073e-08	9.25616e-09	-5.71011e-09	-2.62628e-07	-1.59695e-10	-5.87687e-07	2.1566e-08	1.17763e-07	1.80627e-07	-1.16371e-07	3.46515e-08	1.03783e-07	5.26771e-08	1.06377e-07	-1.33896e-08	-3.33626e-08	7.63609e-13
-3.78136e-09	9.41768e-09	-1.95149e-08	-9.50764e-09	3.70393e-09	-2.20133e-08	-3.55507e-09	1.35492e-10	3.01785e-08	2.22666e-08	3.2097e-09	5.02948e-09	1.93156e-08	6.2924e-08	6.9562e-09	2.88204e-09	-1.9191e-08	-1.02824e-09	2.78565e-08	-2.26209e-10	-2.28469e-09	9.07873e-10	-1.55231e-09	-1.91394e-10	5.01592e-10	-2.74399e-10	-3.78616e-10	-1.34928e-09	7.54265e-10	3.24915e-09	8.08383e-15
-1.73521e-10	1.52332e-09	6.94505e-11	-4.72602e-11	-6.45123e-11	9.24426e-10	-6.6477e-10	-8.9417e-10	3.4128e-11	1.49202e-09	1.64489e-10	1.01304e-11	4.39438e-11	-4.50356e-10	1.18049e-10	5.94439e-10	-1.60603e-10	1.97338e-11	5.96304e-10	-1.71142e-11	-1.92473e-09	-7.48756e-11	-1.33952e-10	-2.31422e-10	8.61695e-11	-3.53122e-11	1.28383e-10	2.40214e-11	-1.03242e-10	-9.05607e-12	1.14846e-17
2.99931e-11	7.57709e-11	-3.18551e-11	-9.22442e-12	-4.56474e-10	5.6035e-10	-1.36532e-10	-3.01721e-10	-4.97735e-13	-2.52205e-11	-2.36092e-12	3.0935e-13	-3.22105e-11	-5.6904e-11	-9.10916e-12	3.04698e-11	-1.93572e-11	2.74154e-11	1.2927e-10	7.70219e-11	-4.34248e-11	-4.6216e-12	-2.21052e-12	-2.86471e-11	-1.79828e-11	6.40211e-11	-1.11811e-10	-1.006e-10	3.07321e-11	-1.89042e-10	7.35935e-19
-2.71076e-12	7.62802e-13	-1.23577e-11	8.9532e-13	1.90785e-12	-3.43068e-13	1.9726e-12	-6.92496e-13	-1.27549e-11	-1.51849e-12	6.04531e-12	2.67516e-12	1.6574e-12	3.04896e-12	5.24074e-13	-1.78584e-12	-7.07057e-12	2.2793e-12	3.69322e-12	-2.18048e-12	-1.30595e-12	-1.0804e-12	6.21626e-12	5.21673e-13	2.96992e-12	-1.48289e-11	1.08824e-11	-4.00547e-12	8.64427e-12	-8.4435e-12	1.01835e-21
1.08156e-14	-2.91073e-13	-7.46418e-13	-5.3127e-13	4.35338e-13	5.14724e-13	-1.97165e-13	3.84664e-13	-9.49232e-13	-1.34408e-13	4.26911e-13	6.57811e-13	-4.97565e-13	1.03575e-13	1.06219e-14	4.25323e-14	-2.92743e-12	3.87297e-14	2.36213e-12	2.18315e-14	-8.98418e-13	5.94608e-13	-2.37612e-14	-1.63134e-13	4.27912e-13	1.91345e-13	2.64586e-14	-1.42833e-12	-1.0013e-14	3.67523e-14	2.09612e-23
-1.07253e-13	-1.31538e-15	-5.47058e-14	-4.79045e-14	9.47631e-14	-1.4992e-14	1.90801e-14	-4.43319e-15	-9.7046e-15	2.07895e-14	-3.74475e-14	5.74534e-14	-5.15578e-15	-1.68692e-14	-1.21855e-15	3.27593e-15	-3.59062e-14	4.78671e-15	7.34522e-15	-5.07309e-15	1.04595e-14	3.12211e-14	-1.23178e-15	4.96428e-14	-2.31184e-15	-1.75089e-14	-2.32078e-13	1.69136e-14	1.03695e-14	1.07637e-14	9.15576e-26
-6.16076e-15	-2.79722e-16	-1.4401e-16	5.68462e-15	1.12942e-14	6.40345e-15	3.00787e-16	1.29953e-14	4.76273e-15	-1.39382e-14	-5.7649e-16	-3.34055e-15	2.93377e-14	-3.04839e-15	8.3449e-15	6.77574e-15	9.92358e-15	-1.05618e-16	8.90388e-15	-5.88219e-15	-1.09014e-14	-1.14884e-15	-2.8203e-15	-1.64692e-14	-2.25108e-14	5.72978e-16	1.37923e-16	5.17433e-15	-2.33432e-15	2.85562e-15	2.78107e-27
1.10028e-15	1.65224e-18	4.94028e-16	1.00535e-15	-5.42706e-18	-3.12782e-17	7.15169e-16	-5.33425e-17	2.00315e-16	1.09854e-15	3.08522e-16	-8.0996e-17	-6.66159e-16	8.36579e-16	4.71871e-18	-3.40583e-16	1.4364e-16	2.1519e-16	2.74258e-16	5.05822e-16	5.23459e-16	1.73608e-17	-4.56142e-16	5.94985e-17	-1.34027e-15	-1.47846e-15	2.07815e-16	8.70884e-16	4.205e-17	2.33127e-17	1.12591e-29
2.59505e-18	-1.05109e-17	1.11196e-17	2.07494e-17	2.41924e-17	1.18935e-16	-6.40593e-18	5.18061e-17	9.63526e-17	3.70331e-17	-1.99135e-17	-1.59747e-17	-8.6717e-17	-2.76992e-19	3.5613e-19	-1.51846e-17	6.78357e-18	5.42418e-18	-4.12272e-17	8.15223e-18	8.95363e-18	-4.29316e-18	-1.05504e-16	3.03012e-17	-1.64564e-17	8.4952e-17	-2.56472e-18	-6.88372e-17	-7.30659e-17	-9.06002e-19	6.87463e-32
9.58732e-18	-1.24575e-18	-1.79404e-19	-1.73183e-17	-3.42916e-19	1.40388e-19	3.00163e-18	1.7635e-18	1.29933e-18	-3.15201e-18	-3.47832e-19	-2.59089e-19	-8.0978e-19	-1.73999e-17	3.49779e-19	-6.91562e-19	1.33344e-18	-9.68745e-20	9.75096e-19	-2.01924e-18	7.97578e-19	-1.03017e-18	-9.08391e-18	-8.56887e-20	5.94152e-19	1.93073e-19	4.994e-18	-3.44394e-18	1.07006e-17	8.69315e-19	9.64996e-34
-7.37675e-19	1.38811e-19	7.13138e-19	-4.82486e-20	3.29838e-19	7.39001e-21	2.77774e-20	-4.33487e-20	-5.35385e-19	-3.70803e-19	1.92376e-19	3.8758e-20	-1.38418e-20	1.80389e-19	-5.53641e-19	9.08961e-20	4.21687e-20	3.15216e-20	1.43816e-19	2.23423e-20	1.68361e-19	-5.50325e-19	-2.45921e-20	4.83614e-20	-1.86194e-18	-1.27569e-19	1.08313e-19	-9.95101e-19	-8.793e-19	-8.21511e-19	8.2872e-36
-7.26058e-20	-1.5197e-20	1.829e-20	1.04063e-20	-9.33666e-21	-1.55794e-21	-2.61051e-21	6.34041e-21	6.39417e-21	3.44971e-20	1.71347e-22	3.5319e-20	-3.75082e-20	1.72877e-20	-2.72177e-20	-1.11754e-21	-1.07758e-20	-7.78744e-21	-2.6749e-20	-8.91569e-21	-1.91072e-20	-5.26412e-21	1.30179e-19	-3.35058e-21	-7.08427e-21	-4.07235e-20	-3.89241e-21	8.45509e-20	-4.24099e-20	-6.63586e-21	4.00457e-38
-6.4378e-23	3.2915e-21	8.07906e-21	9.43383e-23	8.29321e-23	3.34729e-22	-7.33954e-22	8.13437e-21	2.20021e-21	8.10277e-22	-2.62797e-21	-8.88494e-22	2.6498e-22	5.83441e-22	-5.80862e-21	-4.79351e-21	7.59416e-22	1.03977e-22	4.82883e-22	-8.64177e-23	3.39924e-22	1.00918e-21	8.04358e-23	-5.09326e-21	1.46215e-21	-9.73853e-21	-5.202e-22	-5.63138e-22	-5.842e-22	-3.22784e-21	3.495e-40
2.13007e-23	-1.2553e-22	1.75616e-22	2.24013e-23	1.45265e-22	2.55847e-22	4.54916e-23	3.50687e-23	-5.10755e-23	2.03395e-23	2.92711e-23	1.2909e-22	2.33724e-22	1.34942e-22	-3.96646e-23	1.93432e-23	2.9212e-22	4.143e-23	-2.45277e-23	1.23148e-23	1.82247e-22	-3.11536e-22	1.10582e-22	-6.80115e-22	9.21896e-23	-4.25997e-22	2.0012e-23	-2.73609e-22	7.22297e-23	-2.94856e-22	1.28299e-42
-2.04539e-23	-1.81098e-23	-4.41441e-23	1.72034e-23	-4.83729e-23	-2.56004e-23	6.76603e-24	4.0234e-24	1.16844e-23	1.07511e-24	1.85911e-23	-4.87845e-25	3.64058e-24	-1.04524e-24	-1.12327e-24	3.08026e-23	-7.78828e-24	2.26789e-25	-6.29106e-24	-1.28234e-23	2.79263e-23	-4.47233e-24	-1.66986e-23	5.71204e-24	-4.52392e-24	2.56284e-23	1.89138e-24	-1.64119e-24	-8.06795e-24	9.87149e-24	9.7184e-45
-9.30374e-25	2.29948e-25	4.60309e-25	-1.47994e-26	-2.05781e-24	8.7844e-26	-1.2728e-24	-4.51445e-25	3.51153e-25	2.3473e-24	-3.47185e-24	2.31514e-25	-4.45006e-25	-4.1187e-26	-2.43802e-24	-6.33472e-24	3.15417e-25	-1.54679e-24	-5.56942e-25	-1.00352e-25	1.3391e-24	1.44547e-24	-1.44751e-26	1.17461e-24	-5.44372e-27	9.05226e-25	1.64295e-24	-3.33865e-25	-8.09598e-25	-1.1383e-25	8.35831e-47
-3.09048e-26	1.1898e-25	-1.92161e-27	5.2313e-26	-2.79636e-26	1.56095e-25	1.65559e-26	2.22999e-25	6.23584e-25	-9.93971e-27	1.37471e-25	3.42204e-26	-5.01482e-27	6.54324e-26	5.9474e-26	4.82999e-25	-2.17179e-25	-1.70136e-26	-1.04092e-25	-9.32956e-27	2.87828e-25	4.376e-26	-3.37404e-26	1.2545e-25	8.26931e-27	-1.79312e-25	-3.21737e-26	5.52671e-26	1.39059e-25	5.67315e-25	1.28067e-48
-1.07907e-26	2.67907e-26	9.76519e-27	2.0361e-29	9.01485e-27	-8.61368e-27	9.25867e-26	-3.45885e-27	3.27617e-26	-1.36465e-26	-4.64577e-26	-5.75052e-27	-4.30151e-27	8.6147e-27	1.73162e-27	3.28885e-28	5.41974e-26	7.47343e-27	2.48026e-26	4.44739e-27	-1.99053e-27	3.88947e-27	1.98652e-27	-2.92436e-26	-2.64202e-26	-6.242e-28	1.05396e-26	7.80602e-27	1.29659e-26	-1.88271e-26	1.91154e-50
3.57042e-28	8.92437e-28	-5.3981e-28	-1.00185e-27	3.14258e-28	4.31942e-28	-3.90593e-28	2.69582e-28	-8.29687e-29	6.89349e-28	-1.40634e-27	-2.99023e-27	-4.94942e-28	-1.35549e-28	-5.75852e-28	-2.06541e-27	1.81942e-27	1.98222e-27	-1.04e-27	4.33415e-27	1.0182e-27	-3.87564e-28	-4.6193e-27	7.34501e-27	4.58523e-29	1.94215e-28	-4.11402e-27	-1.85318e-29	-2.4278e-27	2.18646e-27	1.50212e-52
2.3692e-29	-1.04093e-28	-6.69164e-29	1.40926e-28	8.01104e-29	-6.65425e-28	-7.90088e-29	-1.48258e-28	-1.08814e-28	-1.00536e-29	4.3641e-29	1.86996e-28	-1.01823e-29	1.97192e-28	-1.17456e-28	1.26633e-28	3.24108e-28	-2.56557e-29	5.58946e-29	4.07489e-30	9.8637e-29	-7.15226e-28	-2.61914e-29	9.49005e-29	-1.75337e-28	-1.68802e-28	-1.08465e-28	4.36047e-31	-4.86882e-28	3.06064e-28	1.67235e-54
-2.71407e-30	-1.17271e-30	-7.31128e-30	-2.11501e-29	-3.17621e-30	1.26711e-29	-3.00782e-30	2.93059e-29	5.96579e-30	-5.96202e-30	3.1666e-30	-3.06724e-29	8.20946e-30	-4.13264e-30	-1.09485e-29	-1.54798e-30	3.42657e-30	-3.45992e-29	-9.19216e-30	-5.98611e-30	-4.23338e-30	-1.34706e-29	4.28622e-30	4.53042e-30	2.37893e-29	-5.32853e-30	-7.32839e-29	1.08557e-30	-4.87516e-30	-1.87919e-30	1.03375e-56
5.51204e-31	-4.17526e-30	-1.7269e-30	-1.23191e-30	2.01957e-30	-3.98636e-31	7.64156e-33	6.40034e-31	3.01457e-31	-8.15745e-31	4.01232e-31	6.23238e-31	-3.0658e-31	1.81447e-30	-1.94295e-31	-4.47524e-32	-2.29233e-30	-1.30711e-31	-8.14155e-31	-2.51091e-31	-1.43329e-32	-5.20787e-31	1.13549e-30	9.82812e-31	2.76193e-31	1.31004e-30	4.45011e-31	5.30707e-34	2.18673e-30	3.96519e-31	4.70694e-59
1.59214e-31	1.88614e-31	3.74512e-32	-6.36384e-32	7.95837e-35	-4.06896e-32	1.09427e-33	1.38431e-32	-5.89315e-33	1.12707e-32	1.34933e-31	-7.50107e-32	-1.87065e-32	9.24749e-32	-1.69533e-33	-3.58595e-32	-1.34629e-31	7.89335e-32	5.45977e-33	4.89048e-32	4.88667e-32	-9.02602e-33	-2.80502e-32	3.26913e-33	1.50512e-31	-9.36406e-32	-1.70598e-31	1.95204e-33	-2.00896e-31	-1.03347e-32	2.3345e-61
5.46601e-33	3.04621e-33	-7.48643e-34	3.40553e-32	-2.068e-33	-6.96229e-33	2.22765e-32	-1.59061e-33	2.27174e-33	-1.1566e-33	8.61286e-34	-3.05713e-33	-7.32563e-33	3.89262e-33	-3.29472e-34	1.31594e-32	1.40941e-33	-8.05478e-33	-1.81033e-32	3.29077e-33	9.10039e-33	-2.10594e-33	7.02394e-33	-1.73695e-33	4.29672e-33	-1.28412e-33	1.91729e-33	-1.52846e-33	-1.09664e-32	-1.18238e-32	2.8409e-63
8.34252e-34	-9.73708e-34	7.9454e-35	1.9959e-35	-5.99754e-34	-2.36531e-33	-8.19504e-36	-6.95962e-35	-1.64064e-35	-1.35847e-33	-2.68286e-33	-5.78097e-34	-2.24626e-36	1.19548e-34	2.36988e-34	1.24186e-34	-2.16107e-34	9.64788e-35	-5.60273e-36	2.87728e-33	1.87983e-34	-3.15636e-36	1.75728e-34	-4.21372e-34	-3.29524e-35	1.13013e-33	2.68803e-34	-1.20208e-34	4.10261e-35	-4.81805e-35	2.70212e-65
-2.29456e-35	-3.97002e-36	-1.45394e-34	1.17715e-35	5.94081e-36	6.58759e-36	1.70495e-35	-3.81029e-35	2.90985e-36	-4.50137e-35	-7.81163e-35	2.71065e-34	3.41762e-35	4.28491e-35	6.8283e-36	1.0177e-36	8.54368e-35	3.04092e-35	-1.45515e-35	1.21293e-35	-4.58991e-35	-1.23447e-34	1.88887e-35	-2.42573e-34	1.26276e-34	-1.02305e-34	-6.26156e-36	2.52887e-35	-1.89975e-35	2.70068e-36	2.20893e-67
-2.34476e-36	-4.50136e-36	-6.61072e-36	8.54478e-36	-1.34976e-36	-4.53277e-36	1.10715e-35	-1.90565e-37	8.25249e-38	5.63239e-37	2.50168e-36	-1.22435e-35	9.467e-36	8.20546e-36	3.57255e-36	-2.81804e-35	7.61442e-37	-2.36749e-36	6.93596e-37	-6.08552e-37	-9.05275e-37	1.41533e-37	-2.2413e-36	-1.6099e-36	1.60193e-37	5.543e-36	6.47324e-37	-2.82592e-36	2.61352e-36	-2.47587e-37	1.46933e-69
4.18701e-37	-2.5121e-36	-2.03546e-37	5.32095e-37	-3.83947e-37	6.15685e-39	2.00568e-36	9.09458e-37	3.95246e-37	2.19013e-37	7.8539e-38	1.32412e-37	6.06291e-37	-4.47105e-37	-1.04881e-36	-6.25393e-37	3.6851e-37	5.12458e-37	9.1696e-37	9.83483e-38	-1.06482e-37	3.94614e-37	-5.29199e-37	4.09645e-37	-1.91651e-37	5.8658e-37	5.82867e-37	-1.69091e-37	-3.67913e-37	9.82047e-38	1.68523e-71
2.11549e-37	-4.45692e-38	2.92052e-38	-4.46589e-38	3.26326e-38	1.7548e-37	-3.64333e-38	6.27216e-38	-6.15797e-38	6.21148e-39	-7.57968e-38	-1.75147e-38	4.39096e-38	2.63447e-37	2.25076e-38	-1.79548e-38	-1.26833e-38	-1.85833e-38	4.75149e-38	-8.58015e-38	-1.36265e-37	-8.55033e-40	-4.55422e-38	5.1939e-39	-4.43255e-39	-1.86828e-39	5.42171e-38	-1.85821e-39	5.71621e-38	-3.54413e-38	2.07035e-73
1.50899e-39	-4.21503e-39	5.16974e-39	-6.23698e-40	2.07534e-39	1.08672e-39	-1.04252e-40	-2.71715e-39	2.65476e-39	1.73752e-40	-2.20791e-39	-8.47598e-42	-1.26313e-38	2.23732e-41	3.47564e-40	3.5287e-39	1.5991e-39	1.3493e-39	-6.97331e-41	1.40139e-39	8.74002e-39	-3.14474e-39	-1.12863e-40	6.09992e-39	-6.80314e-40	-1.21807e-38	4.85562e-40	-4.1435e-40	-1.14078e-40	-4.58618e-39	5.44248e-76
2.25537e-40	-1.12964e-39	1.85867e-39	-4.49967e-41	4.02745e-40	-1.5249e-40	-2.57734e-40	1.02772e-39	-5.79181e-41	-8.44599e-41	2.69033e-40	5.64669e-41	3.88959e-40	-3.06068e-42	-1.1625e-41	1.31806e-40	-1.07767e-41	-1.10691e-40	2.957e-41	2.20001e-40	1.87066e-39	5.76541e-41	4.09879e-41	2.20946e-41	1.88791e-40	-2.6293e-40	1.90187e-40	-1.5354e-40	-3.11845e-40	-9.60252e-40	1.10969e-77
-2.41413e-41	-1.54803e-41	-9.92982e-41	-2.24675e-41	6.59634e-41	5.41445e-42	-1.00685e-40	4.19472e-42	2.39816e-42	-5.32523e-41	-7.06009e-42	1.14732e-41	-3.5907e-41	2.51312e-43	7.34874e-42	1.20914e-41	7.2239e-42	-1.31782e-41	-9.08901e-42	6.68111e-42	5.48858e-41	-2.36842e-42	2.10182e-42	5.53468e-42	-4.03954e-41	-6.54418e-41	-2.31772e-41	9.87438e-42	-2.93963e-42	-4.12824e-43	4.01996e-80
3.11197e-42	-8.37833e-42	1.38424e-42	8.28839e-42	-2.54865e-42	1.42584e-42	-4.58041e-43	4.35519e-42	9.55387e-42	-9.77836e-43	2.68959e-42	-8.20909e-43	9.74588e-42	1.05205e-42	1.07689e-42	-5.03584e-42	8.00565e-44	-8.38337e-44	1.29728e-41	8.32488e-43	-1.72156e-43	-6.76838e-42	-1.8463e-41	-5.89789e-43	2.43466e-42	5.99239e-44	-3.00067e-43	-9.32158e-43	5.05819e-42	5.29313e-43	9.89775e-82
1.96798e-45	7.29987e-45	3.31913e-43	-1.80146e-43	1.85165e-43	3.8411e-44	5.18053e-43	4.18891e-43	-1.77596e-43	6.45234e-43	2.84776e-44	-1.73253e-42	-1.11242e-43	-1.89861e-43	1.55478e-42	-3.56162e-43	-8.4301e-45	1.29476e-43	-3.38073e-44	3.80401e-43	-4.08963e-43	-9.97236e-44	1.52178e-43	-2.04043e-44	-4.69561e-43	-6.82975e-44	-5.72289e-44	3.1875e-44	4.52079e-44	-2.48874e-43	7.32213e-84
4.62698e-44	2.43431e-48	5.96609e-45	-2.70025e-46	1.96384e-45	-6.8846e-45	-3.42873e-45	-1.93107e-44	-1.25315e-44	1.36495e-44	-1.1535e-44	7.2775e-45	8.38759e-45	-2.06206e-47	6.39611e-47	1.10292e-44	3.09061e-44	-2.86287e-44	-9.77535e-45	-3.20993e-44	2.82061e-44	-3.81158e-45	-2.06376e-47	-1.36895e-45	-1.32886e-44	1.39745e-45	-2.18104e-45	6.74567e-44	-8.23835e-44	-1.55344e-44	1.88086e-86
-1.6406e-45	-2.2851e-45	1.77547e-45	9.41265e-46	-2.5931e-45	2.69373e-45	-5.20146e-46	-1.8952e-45	3.57209e-45	2.96485e-45	1.21914e-45	-9.05487e-47	1.69431e-46	-1.03745e-46	2.1626e-45	-1.00395e-45	5.93132e-45	8.75149e-46	1.33993e-45	1.1029e-45	-9.23299e-47	-2.25832e-45	-1.54592e-45	1.04347e-47	1.99811e-45	5.05021e-46	-1.90516e-45	-2.4038e-47	3.30828e-46	-4.73846e-45	1.3546e-88
8.44743e-48	-1.22751e-46	-7.03057e-48	9.91831e-48	-4.97909e-46	1.37608e-47	-1.29868e-46	1.19498e-46	1.4649e-47	-8.0955e-47	1.62262e-46	5.08388e-47	-7.1986e-47	3.2646e-48	-6.27752e-47	9.9688e-47	-2.02152e-47	1.3096e-46	1.80141e-46	-8.61175e-46	5.54061e-47	-6.22723e-47	3.50945e-47	1.15689e-46	8.24956e-47	4.58699e-46	-2.21755e-47	1.97995e-47	1.93142e-47	-5.01295e-47	1.38346e-90
5.3595e-47	-5.3668e-48	2.13433e-47	1.59966e-47	5.16275e-48	-1.33316e-49	-2.23684e-47	4.62731e-48	-1.87226e-48	-2.23401e-47	1.71986e-48	-6.43206e-49	-1.76203e-48	-4.85026e-48	2.79038e-47	2.25261e-47	1.40504e-49	2.95054e-47	-2.36676e-48	6.53646e-48	-2.90268e-47	-2.16792e-47	4.84039e-48	4.5363e-47	-7.11139e-49	1.90255e-47	-1.13851e-47	-1.70236e-48	-5.54414e-48	-7.31172e-47	1.61643e-92
-5.68319e-49	-2.33256e-48	1.92628e-48	-7.3597e-49	5.81136e-49	-4.97802e-51	-8.89097e-52	6.95556e-49	-2.38963e-49	4.68298e-48	1.26977e-49	5.87299e-48	2.73916e-49	3.05299e-49	7.63426e-49	1.07874e-48	2.29682e-48	2.01038e-48	7.81683e-49	7.69839e-48	-3.469e-49	-2.81674e-48	4.69979e-49	3.17951e-48	-5.14844e-50	3.16326e-49	1.89125e-48	-4.63553e-48	-5.46756e-49	-3.83746e-49	1.82439e-94
-9.17614e-50	-1.04982e-49	-6.44432e-50	-2.30067e-50	6.91415e-50	6.91042e-50	7.61957e-50	6.94002e-50	3.12301e-50	-4.80925e-49	-1.08709e-49	6.68973e-50	8.02187e-51	-3.0291e-50	2.53268e-49	1.46584e-49	2.81566e-50	4.85326e-50	-1.082e-50	-1.11038e-50	-6.27006e-50	-3.44647e-50	6.9709e-51	6.1389e-50	-7.21022e-50	-3.60329e-50	-1.81382e-49	1.84277e-49	3.76126e-50	-8.75206e-51	4.66643e-97
-1.05583e-53	-3.11206e-50	-1.261e-50	2.45457e-51	-6.00299e-51	-5.30514e-52	-4.73774e-51	-2.30952e-50	2.58668e-50	7.36218e-51	8.46035e-52	1.12208e-50	-1.17395e-52	1.10597e-50	8.3521e-52	2.05347e-50	3.85837e-51	-1.6423e-51	1.00867e-51	-2.44964e-51	-1.00086e-50	-1.74129e-50	-7.93307e-51	-6.32097e-51	-4.77738e-51	-4.72252e-51	-2.19077e-51	5.77252e-51	2.0324e-50	-2.18254e-51	4.15224e-99
3.15743e-52	3.69016e-52	1.74533e-52	9.03366e-52	-1.86311e-52	1.17341e-51	-2.55149e-51	-6.13991e-52	7.27329e-52	-1.04554e-51	-2.1423e-53	-5.50702e-53	1.94809e-51	-6.98962e-52	4.9759e-52	6.10409e-53	3.97966e-52	-6.57922e-52	3.39225e-54	-4.28532e-53	-6.6326e-52	-4.91988e-52	1.45073e-51	-4.12102e-52	5.60392e-52	-1.38156e-52	-2.52565e-52	-1.51972e-52	-7.55298e-53	-1.54065e-53	1.95171e-101
-4.32745e-53	-3.25789e-53	1.25912e-53	-2.83584e-53	-1.77503e-52	2.89933e-52	-1.95758e-52	4.78593e-53	2.27939e-52	3.50856e-52	-7.8427e-53	-7.76487e-53	5.13166e-53	-2.07823e-53	-2.42164e-52	-4.89335e-53	-6.18793e-53	2.21649e-53	-1.25262e-52	-4.04426e-53	5.8896e-54	-1.28394e-52	-4.2707e-53	2.9494e-53	1.70647e-52	-1.5994e-52	-4.22367e-53	2.07266e-53	4.23562e-54	-2.3509e-53	5.09762e-103
1.4943e-54	-2.24703e-54	7.5384e-54	5.64458e-54	1.15394e-53	-8.36472e-54	-1.43306e-54	-4.08758e-54	2.92228e-54	-1.89733e-54	2.41979e-54	1.49871e-54	7.31098e-55	-3.76278e-54	3.13242e-54	-3.50885e-55	-1.04876e-53	2.56844e-55	1.63192e-54	-8.80833e-54	-1.09798e-53	-1.16329e-53	8.62974e-54	-3.83756e-55	1.12257e-53	-2.4474e-53	2.17225e-53	3.58376e-54	2.07341e-54	-1.00919e-53	2.19938e-105
1.24495e-54	3.31454e-55	-1.39772e-55	-3.61473e-55	-1.74007e-55	1.67953e-55	1.37631e-54	-4.95281e-55	-3.86686e-55	-3.7028e-55	-6.83758e-55	2.45513e-54	-1.74861e-54	6.06236e-55	-2.27345e-54	1.65078e-54	-2.73551e-55	-1.1472e-55	-1.92083e-56	-1.90831e-54	-4.87305e-55	4.2213e-54	3.12494e-56	-1.38416e-54	2.18664e-54	1.80661e-55	5.44782e-54	-1.09712e-55	3.02528e-54	-4.42945e-56	8.94716e-107
2.14961e-55	-1.61476e-55	-5.58838e-56	-1.28312e-56	5.96998e-56	-5.38748e-56	4.12942e-56	9.39332e-57	-1.16247e-55	-3.59931e-56	2.8396e-56	-2.9634e-56	-1.56716e-56	1.89301e-56	7.00517e-57	-2.47906e-57	3.23362e-56	4.38051e-55	-8.50359e-57	1.23583e-55	1.42169e-56	-6.59547e-57	-3.63549e-56	1.64022e-56	-2.59621e-56	-1.50524e-55	-3.49597e-56	8.70118e-57	-8.49045e-56	1.63587e-55	3.69697e-109
-3.19068e-57	4.67885e-57	8.86112e-58	-1.15208e-56	5.8995e-57	-1.15671e-57	-3.31901e-56	-1.54676e-56	-2.248e-56	9.96991e-58	8.77592e-59	1.21362e-57	1.92671e-58	5.62192e-57	-4.8936e-57	8.68273e-57	-9.24175e-57	-1.26466e-59	-6.42929e-60	-4.76474e-57	8.04056e-57	5.56497e-57	2.56509e-57	2.03477e-57	-2.71901e-57	1.17593e-57	7.34512e-58	1.52335e-56	-1.86325e-56	4.31207e-57	3.00296e-111
-2.36342e-58	-5.25359e-58	2.00228e-58	-5.78e-58	-2.32797e-58	4.39971e-58	-2.12011e-57	1.09949e-58	8.96182e-59	-7.27759e-61	3.81264e-59	-5.19455e-60	2.80482e-59	1.57156e-58	-3.0832e-58	2.04798e-58	-4.15861e-59	1.54688e-58	1.9788e-57	2.8762e-59	-7.88722e-59	-2.01167e-57	5.89955e-59	-2.4029e-59	-5.69287e-59	-1.95254e-58	-2.02586e-58	2.55227e-58	3.11311e-58	3.42671e-58	1.39939e-113
9.35103e-60	-7.77377e-59	-5.175e-59	-6.59707e-59	-8.92118e-59	2.33517e-58	-9.66879e-60	4.60817e-59	-1.71634e-59	2.46735e-59	3.31837e-60	1.51903e-58	-8.02137e-60	3.40252e-59	-7.36087e-60	-2.30964e-59	2.08397e-59	-4.32944e-61	-1.88421e-60	-1.99058e-59	-3.0082e-59	-1.42379e-58	-5.72946e-60	-4.63171e-60	1.11083e-59	5.99243e-59	6.00515e-59	8.67249e-59	-2.14299e-58	-6.35466e-60	1.86536e-115
1.39842e-59	2.35642e-60	-7.00046e-62	-7.39755e-60	1.10487e-59	-8.02982e-61	-2.1143e-60	1.24314e-61	6.41366e-61	9.45248e-60	4.04594e-60	2.07679e-60	-1.25804e-60	1.64357e-60	-6.8586e-60	-7.33213e-61	9.31821e-60	-3.64552e-61	2.34534e-60	1.72494e-59	-6.74434e-60	-1.71379e-59	-2.92972e-61	4.26454e-60	1.03383e-59	-1.93112e-61	-2.19674e-60	1.35711e-60	-4.10854e-60	-2.74258e-61	1.42336e-117
8.43837e-62	3.34854e-61	3.89715e-62	-9.37209e-62	-1.84212e-61	5.17054e-62	1.73377e-61	4.5315e-62	-1.28972e-61	4.0315e-62	8.36211e-62	-1.63402e-61	-4.11341e-61	3.62798e-61	-4.85032e-61	-4.96541e-62	-6.39348e-61	7.53491e-61	-1.56458e-61	-4.45442e-61	4.27903e-61	2.80689e-61	-6.94802e-61	1.68371e-61	6.7163e-63	2.93409e-61	2.28166e-60	1.79274e-61	3.1389e-62	-1.9839e-61	8.12574e-120
3.35466e-62	5.04658e-62	1.00181e-61	-5.92848e-62	-2.6278e-62	-7.30204e-64	6.73506e-62	2.36599e-62	-2.34296e-63	1.97973e-62	-6.91518e-62	-4.23948e-62	-9.79763e-64	8.14935e-64	-8.57795e-63	-8.83002e-63	3.44725e-62	3.56062e-63	9.6694e-63	-1.79321e-62	-2.24667e-62	1.668e-62	-2.49961e-62	-1.12339e-62	-2.73576e-64	1.09356e-64	5.95705e-62	-9.47271e-62	-2.92063e-63	-3.2671e-63	4.58311e-122
-5.80686e-64	-4.48979e-64	-3.42797e-65	-6.15366e-64	-1.21855e-63	-1.26037e-63	4.52902e-65	2.55239e-63	1.85445e-64	1.79942e-63	-2.02512e-63	-4.18874e-63	2.65712e-63	-2.74179e-64	1.32175e-63	-1.3279e-63	8.48209e-64	1.6936e-63	-9.36008e-64	1.47602e-63	6.34577e-64	-1.43072e-63	2.42667e-65	3.48318e-64	-9.2404e-63	1.24322e-64	2.51896e-64	5.75235e-63	-1.61689e-64	-3.7304e-65	1.73869e-124
2.17667e-64	6.25496e-64	-9.08047e-64	-1.228e-64	5.04479e-64	9.33423e-67	-7.45265e-64	8.06255e-64	5.28433e-65	-2.59361e-65	6.76681e-64	1.18328e-64	7.82679e-66	1.19775e-65	1.40269e-64	-1.26029e-65	4.7628e-65	9.0199e-65	-8.49918e-65	-2.4107e-64	8.07936e-64	-4.57331e-65	-1.36098e-64	4.86506e-64	3.53899e-64	-1.86452e-65	3.72789e-64	-1.12316e-64	-4.01993e-64	-4.89371e-65	4.6606e-126
-1.04693e-65	-2.79656e-65	2.29481e-66	1.81072e-65	1.04214e-65	1.15057e-65	-1.24134e-65	2.34895e-65	1.0882e-66	-2.08056e-66	2.33744e-65	-7.3166e-67	-5.57993e-65	1.52914e-65	1.6721e-66	1.64837e-65	1.51842e-64	2.99405e-65	3.60324e-66	-2.97977e-66	-1.74391e-65	2.12513e-66	2.27093e-65	-1.45907e-64	-1.91298e-65	-2.22429e-66	-4.51051e-65	3.72035e-66	-8.6725e-65	5.47268e-65	6.53689e-128
-4.93614e-67	-1.22827e-67	-2.30171e-66	-3.97777e-66	2.17503e-66	4.39269e-66	-3.0963e-66	9.24842e-67	9.16099e-69	6.02008e-66	-3.18439e-67	-3.44513e-66	-3.13761e-66	-2.27218e-67	-4.97773e-67	2.16746e-66	-4.69196e-67	4.118e-67	5.83916e-66	-3.86125e-67	1.13411e-66	2.93971e-66	-2.90959e-66	-9.53575e-67	2.88206e-66	3.97473e-67	-2.72311e-66	-5.22233e-67	-2.93458e-67	-8.94182e-66	2.69034e-130
8.5072e-69	1.71603e-67	8.9113e-69	-1.18509e-66	1.39103e-69	9.69514e-68	-4.96666e-68	1.1436e-67	9.13393e-67	-8.41868e-68	-8.40303e-67	2.26501e-67	9.82608e-68	-1.92598e-68	2.88998e-67	3.4019e-67	-6.85519e-68	3.32391e-68	-6.34921e-69	8.59018e-69	-2.21629e-67	1.64872e-68	-8.66756e-67	1.88339e-67	2.71018e-67	-3.20153e-68	-1.03216e-67	-1.90262e-67	-2.84487e-68	-1.67029e-69	4.23123e-132
-1.00966e-68	4.20356e-69	1.86016e-68	4.7411e-69	4.80973e-69	-2.05944e-68	-1.87079e-69	2.94321e-68	2.45886e-69	1.7542e-68	-1.96012e-69	3.49855e-68	-1.05321e-68	-8.79176e-68	5.21471e-69	3.10651e-69	3.59071e-68	4.11678e-69	3.82865e-68	1.1896e-69	2.96772e-68	1.8188e-69	2.2128e-68	3.36865e-69	-5.31244e-68	-4.34431e-69	7.76143e-69	-3.49558e-68	-5.92126e-69	-1.61162e-68	1.98006e-134
1.55449e-71	9.30406e-70	6.221e-70	-2.00317e-70	-1.90361e-69	9.05653e-70	2.12761e-69	6.54309e-70	8.3258e-70	-6.50106e-70	2.08674e-70	-1.04152e-69	-1.24201e-69	-1.4005e-70	-6.59766e-70	-1.25861e-69	3.40964e-69	-9.10025e-70	8.31302e-70	-3.74657e-69	-1.19358e-69	-1.93871e-69	1.96977e-70	-8.94045e-70	-1.07018e-69	-1.16489e-69	5.08625e-70	-4.61868e-69	-6.81518e-69	4.00728e-71	1.20262e-136
-2.37789e-72	3.59476e-70	2.15799e-70	-5.29797e-71	1.1265e-70	-6.68819e-71	-8.01898e-72	-4.37838e-71	5.86858e-72	-2.51071e-72	3.25569e-71	-3.42356e-71	-1.305e-71	2.8625e-70	-9.31818e-72	1.93942e-70	1.50278e-70	6.51603e-72	-2.58964e-71	4.23963e-71	2.43383e-70	5.26626e-71	3.32048e-71	-2.44338e-71	-5.19842e-70	2.65208e-70	-1.809e-71	5.37582e-71	3.27598e-70	5.55512e-71	8.62828e-139
4.4863e-72	-3.22278e-72	-2.01824e-72	-2.75684e-71	-5.87146e-71	9.16584e-72	3.44818e-72	-3.94592e-71	-2.53875e-71	-2.09831e-71	1.05636e-71	2.52787e-71	1.30975e-71	2.61894e-71	3.48019e-72	-4.30757e-72	-6.81305e-72	-1.86235e-71	-3.99913e-74	-9.46243e-72	-4.18207e-71	-6.23156e-72	3.05111e-71	3.7162e-72	4.77455e-71	-3.5633e-72	3.16583e-72	1.94642e-72	1.08669e-71	2.31917e-71	1.47959e-140
-2.05357e-73	-2.50138e-73	-7.8223e-73	-6.5983e-73	-8.33286e-74	3.03704e-72	1.72286e-72	4.32315e-73	-4.9569e-73	-2.23089e-73	1.44586e-74	3.28716e-74	8.80609e-73	-8.33972e-73	3.67356e-73	6.05858e-74	-2.45762e-73	-7.56447e-74	6.3188e-73	6.47025e-73	-9.84313e-73	2.53091e-72	-3.86441e-73	-1.30881e-73	-9.69696e-73	-2.4796e-72	5.27603e-74	1.33194e-72	-7.04315e-73	2.98684e-72	4.21518e-143
-1.3446e-73	-1.00534e-73	3.04097e-74	1.98739e-73	-6.92782e-74	-7.43992e-75	1.01449e-73	4.01389e-74	2.14539e-73	1.05383e-74	5.63619e-74	5.02472e-74	-5.22827e-75	2.32318e-74	-2.71484e-73	-1.04238e-73	-2.87401e-73	-3.14884e-73	-2.70714e-73	2.34162e-74	1.46144e-73	2.59797e-73	-9.47453e-74	2.21692e-74	-4.2571e-74	-3.35261e-73	1.75445e-73	1.85375e-73	4.05516e-73	1.94773e-74	9.20428e-145
4.41065e-75	1.19961e-75	-5.09787e-74	-1.19584e-74	-4.42028e-75	1.00555e-74	2.12638e-74	2.73506e-76	6.21236e-75	-2.16313e-74	3.71205e-74	2.05365e-75	1.53079e-75	2.65293e-75	-3.68664e-74	-1.20185e-75	1.514e-75	-1.21651e-74	-1.3568e-74	-1.84456e-74	-7.37323e-75	-1.67184e-75	9.89487e-75	-1.28747e-74	7.96366e-75	-1.12083e-74	-1.46953e-74	-1.94344e-74	-2.08016e-74	2.1727e-75	8.80978e-147
1.4598e-76	1.49324e-76	-1.27519e-75	9.76156e-76	-1.35369e-75	4.09911e-76	-5.46736e-77	4.33214e-75	-1.2914e-75	-6.64768e-75	9.32693e-78	-3.05607e-75	5.27175e-76	-2.41937e-76	-4.54306e-76	-1.97336e-77	4.61896e-77	8.51894e-77	1.24256e-76	-9.44869e-77	-2.44614e-76	1.7772e-77	-1.81866e-75	2.02103e-76	2.43487e-76	-5.0707e-76	-2.46762e-76	1.108e-75	3.80324e-75	-1.58094e-75	1.01147e-148
-2.00439e-77	-2.2358e-76	-1.35457e-76	-2.11862e-76	-4.05332e-77	-5.74992e-77	-4.34324e-77	8.6893e-77	-2.28927e-76	-6.58327e-77	-1.94502e-76	-4.74258e-77	1.19493e-77	-8.55042e-77	-1.34196e-77	-1.59798e-77	2.35499e-78	-3.01045e-77	1.84707e-76	-1.15398e-76	6.54342e-78	8.14246e-77	-2.56344e-77	1.37304e-76	-7.21875e-78	3.62683e-78	3.9461e-78	-7.80012e-77	-1.22472e-76	1.91302e-78	3.28416e-151
-3.52943e-78	4.90063e-78	9.61777e-79	-1.3787e-77	1.05917e-78	-3.59148e-78	2.5044e-78	9.81257e-79	2.82798e-78	-2.14459e-78	-1.27446e-77	-9.41859e-78	5.26212e-78	4.10078e-78	-2.42946e-77	9.72231e-78	7.10379e-78	-1.75494e-77	4.60014e-78	-1.16484e-78	-3.47932e-78	-3.64982e-79	3.23088e-79	-8.71418e-78	-1.06494e-77	1.36831e-77	-4.08096e-78	8.16702e-78	-1.30204e-77	9.59527e-78	2.35656e-153
-2.8769e-78	-1.69654e-79	-3.32188e-79	1.98278e-78	8.35863e-79	-1.72209e-79	-1.27615e-78	-8.93992e-80	1.07033e-78	2.05497e-79	-5.49636e-80	5.24154e-80	3.89378e-79	-3.65326e-79	-1.6584e-79	-7.86464e-79	2.55975e-80	-2.01503e-80	4.01833e-79	3.2658e-78	2.99523e-80	1.62049e-79	-1.62297e-79	2.25567e-79	1.60777e-80	4.1083e-79	-4.31843e-79	-1.91097e-80	-7.39288e-80	8.9528e-79	2.89319e-155
1.27624e-80	-9.15423e-80	-8.49087e-80	-2.19962e-80	-9.56477e-80	7.53354e-80	1.8127e-79	-3.75006e-80	-3.10051e-80	1.90008e-80	4.12602e-81	-6.66769e-80	1.53289e-79	-1.72801e-79	-6.82657e-80	6.73289e-80	6.84512e-80	4.52141e-80	-7.34745e-81	-1.27789e-80	3.33161e-79	-4.38437e-80	5.71986e-80	8.68242e-81	2.02557e-80	3.8058e-80	-1.44672e-79	3.29188e-81	3.2265e-81	3.23876e-80	2.80733e-157
1.22043e-81	3.85186e-80	-3.30559e-81	-2.44261e-81	9.47972e-82	-2.44075e-82	5.2377e-81	7.70768e-82	-9.01677e-83	-9.54894e-83	-1.94271e-82	4.54405e-82	1.9838e-81	7.44787e-82	-1.1941e-81	1.34675e-80	-8.64522e-81	-6.83272e-82	5.72859e-82	1.40174e-80	-6.97542e-82	4.53679e-81	9.37966e-81	2.89145e-81	-2.17027e-81	-1.49451e-82	-2.71758e-80	7.33015e-81	9.77741e-82	-8.07896e-81	2.97125e-159
2.30786e-81	-1.15151e-81	-5.30517e-83	-6.24045e-83	-1.36084e-82	1.891e-82	1.3895e-83	2.51166e-82	-8.34229e-83	7.53752e-82	-3.45925e-81	6.38245e-82	-2.14585e-82	6.44357e-82	-1.07862e-81	1.35284e-81	-5.48625e-82	5.15633e-82	-5.54492e-83	7.24137e-83	3.76161e-83	-1.15848e-82	-5.59965e-82	4.77155e-82	2.94097e-83	-4.32407e-83	-1.60445e-82	-5.28473e-86	-1.34012e-82	7.85184e-82	2.49744e-161
5.68302e-83	2.19429e-83	4.0862e-83	9.59112e-83	1.67955e-84	1.33189e-82	-2.27836e-83	3.26369e-84	3.33172e-83	6.19573e-83	-9.63195e-83	-7.24337e-84	-2.18357e-83	1.2035e-82	-1.58938e-82	2.70446e-83	-2.14104e-83	-4.8886e-83	1.17662e-82	5.98648e-83	-2.24087e-83	-1.05897e-82	-1.32655e-83	2.49467e-83	-2.99556e-83	-1.10686e-82	7.30974e-83	-2.19448e-82	-1.25827e-82	-6.64474e-83	2.07772e-163
-7.12549e-84	2.49797e-84	-9.29117e-84	2.30004e-84	-4.52559e-85	7.88601e-84	-4.97872e-84	-3.53948e-84	6.83945e-84	-5.90871e-84	3.34086e-84	1.38656e-83	-9.93087e-85	3.15479e-83	-2.25737e-84	-8.61361e-85	6.28648e-85	-3.69645e-84	-3.46952e-84	4.86758e-84	-1.69422e-84	3.33812e-84	-1.56887e-84	-7.59424e-84	-2.96709e-84	-3.03343e-84	2.6233e-85	4.39972e-85	-1.48046e-83	-7.38579e-84	1.95147e-165
9.75608e-85	2.17183e-85	1.96052e-84	-3.60472e-85	2.16156e-85	-2.39545e-84	-3.22448e-85	1.53033e-85	5.30895e-86	5.63811e-86	-1.38542e-86	7.82931e-85	2.08303e-85	-8.56139e-86	2.01687e-85	-4.15045e-85	-6.48642e-86	7.92329e-85	3.64351e-85	1.97934e-85	4.32867e-85	-2.38752e-85	-6.76302e-86	2.40575e-86	-1.37704e-84	-3.64641e-85	1.34664e-85	-6.15611e-85	3.76837e-85	-6.82349e-86	1.53941e-167
-3.65631e-87	1.03996e-85	6.10779e-86	-6.66899e-86	-1.39041e-86	-9.37621e-86	-3.1232e-86	2.84602e-86	-1.33537e-86	1.49259e-85	6.30964e-87	-7.10794e-86	-1.35842e-86	-1.80731e-86	4.01957e-86	-5.78299e-87	-1.29026e-86	1.9332e-86	3.50488e-86	2.25264e-86	4.93155e-87	1.59401e-85	3.85778e-86	8.03393e-87	-1.88665e-86	-1.06803e-85	5.18348e-87	-6.14861e-87	-1.82519e-86	-1.56923e-87	1.00911e-169
1.89614e-89	-6.68074e-90	-1.04747e-88	3.05129e-87	-1.21501e-89	3.86249e-87	-1.46953e-87	1.4838e-87	9.77997e-87	-7.30217e-88	1.37365e-87	-2.45222e-87	-6.32204e-88	-2.48659e-87	-1.65094e-86	3.26424e-87	2.69199e-87	3.99943e-88	-1.6931e-88	-1.19161e-87	-9.54766e-87	-2.1718e-88	1.07445e-87	-6.00556e-89	-8.83356e-87	1.1871e-87	-2.33659e-87	1.98531e-87	-1.81085e-87	-2.45599e-87	6.21852e-172
2.89097e-89	-1.01715e-88	-1.40833e-89	-5.43731e-89	6.05428e-88	-2.42467e-89	-1.15998e-89	1.5324e-88	2.87392e-89	1.05423e-88	-1.091e-88	8.27427e-89	9.36501e-88	2.05164e-88	4.57811e-89	-4.01789e-90	9.42044e-89	-5.21736e-89	-1.00505e-88	6.4497e-89	3.76935e-88	-1.46099e-89	5.58346e-89	-2.87318e-88	4.00267e-88	-7.16837e-89	-3.65866e-89	3.97176e-88	-1.64732e-89	-8.18538e-89	1.94224e-174
-3.14602e-90	2.22659e-90	3.13153e-89	2.09598e-89	2.62912e-89	7.94427e-91	3.87489e-90	-9.89421e-90	-8.50012e-90	2.08333e-89	2.09438e-90	-1.38083e-89	6.21967e-89	1.40247e-90	-9.57193e-89	1.50003e-89	-1.17019e-89	2.98752e-89	3.12479e-89	2.68326e-90	1.83171e-89	-2.84598e-90	-2.50625e-90	-4.56846e-89	8.32784e-89	7.25794e-90	-4.95193e-89	-6.13044e-89	2.00823e-89	-4.50812e-90	3.42706e-176
-2.7362e-90	-5.02431e-91	4.29836e-91	7.08611e-91	-6.52398e-91	1.08565e-92	-1.13523e-90	-1.33329e-89	-5.32563e-90	3.13798e-90	1.61354e-91	-1.46125e-91	1.4559e-91	-1.51288e-90	-2.29857e-90	-2.95633e-90	7.34338e-91	-7.01141e-90	1.32025e-90	5.93977e-90	-2.52994e-90	-1.72187e-90	1.09951e-90	2.22672e-91	9.58368e-91	-1.05227e-90	-4.17629e-91	-2.17708e-91	7.20721e-91	-1.19291e-89	4.84913e-178
-1.41069e-92	-4.64894e-93	-2.08691e-92	-6.1497e-91	5.13247e-92	-2.06287e-92	-2.7818e-91	-2.74007e-92	-3.31137e-92	-1.63601e-91	-1.7667e-91	-6.06206e-92	3.53081e-91	-7.27788e-93	-3.81927e-92	5.05478e-91	-1.09022e-91	3.32079e-91	-5.25246e-91	2.95227e-92	-5.179e-92	-1.27084e-92	-2.30789e-91	-4.35726e-91	1.92513e-91	1.09848e-91	-4.03021e-92	-1.42652e-91	7.20925e-93	-6.55591e-92	1.62481e-180
-7.49302e-93	-2.79754e-92	2.90454e-92	-6.479e-93	-7.53898e-93	5.73308e-93	9.43121e-95	6.76861e-93	9.6616e-94	-2.72729e-92	1.33443e-93	2.82581e-93	5.31566e-92	-5.91852e-93	-1.19554e-92	1.26425e-93	4.03857e-93	9.27554e-94	7.44179e-93	-8.54851e-93	-1.42612e-92	-2.42424e-93	-1.81457e-92	-3.83352e-92	2.45666e-93	1.42859e-91	-8.40771e-93	3.01255e-93	2.5993e-92	-2.84792e-92	2.97544e-182
-8.37279e-95	-1.05977e-93	4.20714e-94	8.77435e-96	-2.57106e-95	2.42954e-94	-2.78999e-94	2.21576e-93	-4.46384e-93	9.47914e-94	-2.07494e-93	1.47995e-93	-4.5258e-93	3.4106e-93	4.42817e-94	-6.37333e-94	-4.79816e-94	-2.99229e-94	-6.70611e-95	-9.58637e-95	-6.72032e-93	7.17502e-95	-1.65587e-93	-6.49976e-96	-2.45374e-93	2.27928e-93	4.21202e-94	-3.00375e-93	3.29283e-93	2.40024e-95	1.45894e-184
8.02267e-95	3.82012e-95	4.22742e-95	-3.8825e-94	9.97008e-97	2.11616e-94	-7.51512e-94	-1.61546e-94	3.12523e-95	-1.24398e-94	-2.07114e-95	-1.2504e-94	-2.48458e-95	9.3604e-95	-3.77376e-96	-5.50144e-95	-5.26611e-95	6.09321e-95	4.19428e-95	-3.6483e-94	-2.26991e-94	1.8879e-94	1.3716e-94	-5.20888e-95	-5.56785e-95	3.11532e-94	1.27295e-94	1.93976e-94	1.94358e-94	-1.77264e-94	1.31422e-186
6.01018e-96	1.06343e-96	-1.47454e-96	2.90158e-96	2.73483e-97	-9.91458e-96	-2.50638e-96	-1.27239e-95	1.77136e-95	-8.74033e-95	-8.16008e-96	2.77472e-96	1.7982e-95	2.54722e-95	2.78746e-96	-1.8634e-95	4.8779e-96	3.90814e-95	-1.20187e-95	-4.52939e-96	6.26318e-96	2.52346e-96	2.11522e-96	2.07041e-96	1.13222e-95	5.26857e-95	-5.17658e-96	-2.08261e-95	-9.23129e-96	7.61811e-96	1.49472e-188
-9.72183e-97	-1.90951e-96	-2.47554e-97	-6.71242e-97	8.3181e-97	-2.64919e-96	2.97603e-96	-1.20086e-97	-2.46774e-96	2.6042e-96	6.80598e-97	-3.27684e-97	1.40028e-96	-6.65581e-97	1.43989e-97	8.93903e-97	-7.30374e-99	-1.69199e-97	1.1695e-96	-1.97635e-97	9.56514e-98	9.364e-98	6.69889e-97	-3.39749e-97	7.63365e-98	4.47711e-97	3.282e-98	-4.21322e-97	-4.03081e-98	3.38614e-96	5.22202e-191
1.40417e-97	3.83504e-98	5.25304e-98	-4.7527e-97	1.11822e-97	-1.01881e-98	4.27243e-97	3.91332e-98	-2.06436e-99	-2.20568e-97	2.232e-97	-1.02528e-98	1.4341e-97	-3.03003e-98	-3.61667e-98	4.04513e-98	4.11579e-97	3.07244e-98	1.41489e-100	5.04939e-98	7.70346e-99	1.88243e-97	-1.38472e-97	4.23905e-98	-4.18917e-98	4.46975e-97	7.02089e-98	-4.325e-98	-3.71237e-97	3.51478e-97	1.26857e-192
-2.35532e-98	-1.72085e-99	-3.00173e-99	-2.10332e-99	-1.29877e-98	6.99299e-99	1.33771e-101	-1.15867e-99	8.03819e-99	5.65161e-98	-4.17707e-99	-2.53035e-99	5.7123e-100	-2.31789e-98	-6.26119e-99	1.97172e-99	3.96343e-99	-2.10481e-100	6.89422e-99	5.5918e-100	2.27725e-98	-8.52722e-99	-3.40473e-99	-1.1186e-99	1.37422e-99	-4.47901e-99	-5.06569e-98	4.97536e-100	4.5179e-99	1.39213e-98	8.12355e-195
2.3479e-101	6.40432e-100	-1.76188e-99	3.57853e-100	3.88268e-100	3.4029e-103	-1.38055e-99	4.69647e-99	5.09102e-101	5.16271e-101	-6.88825e-100	-4.92699e-100	-7.11216e-100	-1.20276e-99	2.25328e-100	9.72232e-101	1.37866e-99	-1.2061e-100	-5.3053e-100	5.10575e-100	-1.53486e-100	3.9367e-101	-1.74192e-100	1.43946e-99	9.93055e-101	1.45665e-100	-3.00106e-101	1.20747e-100	3.27469e-101	1.28847e-99	3.67844e-197
-1.04951e-100	-4.0092e-102	-4.52639e-102	1.74377e-100	2.80055e-100	3.20196e-102	1.39796e-101	-4.29347e-101	1.80882e-101	9.10924e-101	1.34699e-100	3.97243e-102	7.79842e-101	2.88592e-101	3.28638e-100	8.9226e-102	-1.42424e-100	-1.13342e-101	-3.02889e-101	-9.92325e-101	-2.13845e-100	1.2178e-101	-4.40435e-100	1.69308e-101	1.29839e-100	1.07864e-100	-8.52872e-102	-1.22396e-100	-2.7445e-101	1.83866e-101	5.79682e-199
-3.11049e-102	-1.11641e-101	1.67487e-102	-9.97853e-103	5.92084e-102	1.27582e-102	2.34539e-102	-6.53979e-103	-5.27618e-102	-8.22172e-102	8.36173e-102	6.76025e-102	1.45408e-103	-7.30271e-102	8.69375e-104	3.19642e-102	-3.26657e-102	1.75067e-102	-2.07341e-103	-2.78425e-101	-1.51168e-101	1.60144e-102	-1.24595e-101	-4.0563e-102	6.46405e-103	2.93893e-102	1.10147e-101	2.61798e-102	-7.0208e-102	4.4876e-102	1.85378e-201
-1.03052e-102	7.34233e-103	-7.26121e-103	-7.35243e-103	-2.44649e-103	-1.11607e-102	4.38896e-103	2.3309e-104	6.73835e-103	-8.26156e-104	1.04495e-103	6.23957e-107	2.51425e-103	1.10571e-102	-6.79172e-104	3.79591e-104	-7.41028e-103	-1.41804e-103	8.74422e-103	3.20819e-104	-4.64962e-103	3.31264e-103	3.69452e-103	-9.58138e-103	-2.22005e-103	1.15063e-104	-8.50161e-103	2.90707e-103	1.01496e-102	-1.70142e-102	1.34282e-203
-2.81035e-104	-1.07762e-104	-2.65452e-105	-3.92289e-104	-4.99349e-104	7.17834e-105	5.78084e-104	-4.01495e-104	3.62463e-104	8.14804e-105	-2.26522e-104	-1.46402e-103	2.86402e-104	2.62122e-103	-5.92653e-104	1.59662e-103	-1.47724e-103	3.90679e-104	2.51509e-103	4.37565e-105	3.65209e-104	6.50951e-104	-2.1217e-104	-1.75225e-104	-1.47906e-103	3.85862e-105	-4.06584e-104	-1.30743e-103	1.01537e-104	6.46854e-104	2.69688e-205
-4.09499e-105	1.14155e-105	-1.17999e-104	9.10888e-105	-1.1344e-104	6.85549e-105	3.96612e-106	-5.46234e-105	-4.94085e-105	-1.10575e-104	-1.81491e-105	3.87498e-105	9.14314e-105	-1.41549e-104	3.94201e-105	5.05619e-106	3.42135e-105	1.31035e-104	2.61977e-105	4.90805e-105	-3.96288e-105	7.44877e-106	-1.1202e-104	-1.65398e-106	1.01809e-104	9.86766e-105	-7.03016e-106	1.22782e-104	1.78937e-105	-3.27835e-105	1.63305e-207
2.7625e-106	4.12659e-107	7.80514e-106	2.74228e-106	-9.27228e-107	8.20197e-106	-3.71172e-107	-1.26141e-105	-1.44587e-107	7.19441e-107	9.63139e-106	-5.07007e-107	7.82941e-106	7.33287e-107	-3.99476e-106	2.25623e-106	5.48001e-106	-3.0274e-106	6.22168e-107	9.02893e-107	-1.72016e-105	1.83126e-106	-1.24486e-105	5.71741e-106	-4.08693e-107	6.12745e-108	9.53715e-107	-1.36699e-106	1.98601e-106	8.1975e-106	1.08147e-209
-8.46942e-108	3.35072e-107	7.07744e-107	-1.48103e-106	-1.65628e-107	8.31474e-107	5.40149e-108	-1.13761e-106	1.03889e-107	-2.53507e-107	5.05522e-107	-6.59971e-107	1.30293e-107	1.12149e-106	9.05658e-108	-6.08009e-107	-4.23435e-108	-6.80017e-108	2.79362e-108	1.22958e-106	2.08149e-107	-1.21029e-107	-8.81978e-107	-6.78533e-108	-1.28093e-107	3.01866e-107	1.59581e-106	3.5554e-107	3.70399e-108	-9.07975e-108	1.23981e-211
-2.57588e-108	4.34819e-110	1.22345e-109	6.35967e-109	-3.08166e-109	-1.09129e-108	-8.42561e-109	-7.05091e-110	-2.52212e-108	-1.72482e-108	-9.33548e-109	2.30654e-108	1.68934e-107	5.20383e-109	5.77807e-109	-1.65837e-107	-6.99355e-109	4.27492e-109	-4.14721e-109	3.07707e-109	2.87662e-108	-4.91941e-108	2.3312e-108	-3.55025e-109	1.58311e-108	-1.5618e-110	2.51654e-108	3.28571e-108	1.71252e-108	1.13152e-107	7.7517e-214
1.54136e-108	-8.2021e-110	6.46222e-110	3.30364e-110	6.15276e-109	-3.44359e-109	1.12899e-110	-9.56878e-111	-5.87839e-110	1.64174e-108	1.39879e-109	-7.47541e-110	6.69936e-110	-8.83378e-111	8.83619e-110	1.10316e-109	4.59131e-109	4.00861e-109	4.67187e-110	-1.65822e-110	-3.11603e-110	-2.46361e-109	-3.42546e-109	-6.04284e-109	-2.80404e-110	3.22886e-110	-4.17604e-109	5.40635e-109	6.06424e-109	9.03771e-110	7.39614e-216
9.23435e-111	-3.10503e-110	-4.5232e-110	1.44543e-111	5.62918e-110	8.48441e-111	8.23798e-110	4.18527e-111	4.36957e-110	-1.77929e-110	-3.55709e-111	-1.43292e-109	-3.01837e-110	-8.43008e-112	-2.21509e-110	-3.80664e-110	3.45863e-110	3.12381e-110	-4.29807e-110	-2.32685e-110	-2.26187e-110	6.38894e-110	3.58927e-110	2.53211e-110	3.39313e-110	-5.02748e-110	3.06117e-111	2.71186e-110	1.09207e-109	-2.07732e-111	6.62025e-218
-1.16469e-110	2.55785e-112	7.07997e-111	5.93375e-112	4.16126e-111	-2.18099e-111	-2.11985e-111	-2.3762e-111	-1.00453e-110	8.43333e-115	5.03606e-111	1.57029e-111	-9.45613e-112	2.72656e-112	-3.12916e-112	9.25317e-112	-9.34134e-111	6.91522e-112	-4.0549e-111	5.33962e-112	5.63417e-112	5.02778e-111	-7.64551e-112	-3.01567e-112	1.24246e-111	-3.83041e-112	8.02243e-112	-1.8159e-111	1.98367e-112	6.06262e-111	5.2223e-220
9.98509e-115	-4.83153e-112	-4.40174e-112	-4.81523e-113	-3.71097e-114	-2.39627e-112	7.18474e-112	4.64659e-114	-2.01511e-112	-1.34837e-112	4.15412e-112	-1.12129e-112	1.30689e-113	-1.88767e-112	7.55917e-114	5.91676e-112	9.805e-113	-2.34693e-112	2.31995e-113	-6.14788e-112	1.12023e-113	1.05179e-112	1.9171e-112	4.20122e-113	-5.52291e-114	-4.73419e-114	-1.3219e-113	-4.98986e-113	-7.94574e-112	3.19938e-112	2.86237e-222
-6.39459e-114	1.19496e-114	-3.65554e-113	-4.40651e-113	3.04732e-113	-7.18469e-114	1.11279e-114	6.39185e-114	5.9806e-113	1.25464e-113	1.08986e-112	-1.06445e-112	-1.38642e-114	4.28642e-113	6.83465e-114	5.1308e-114	1.29352e-113	-3.04188e-113	4.3606e-113	-5.4524e-114	1.00861e-112	2.04798e-113	-6.24279e-113	3.61315e-114	1.15243e-113	-2.08387e-113	5.82539e-114	-1.94398e-113	4.51368e-114	-8.55593e-114	5.17965e-224
1.73429e-115	-1.25462e-113	1.01138e-113	3.48445e-115	-3.54569e-115	-4.83133e-115	-8.68951e-114	1.29526e-114	-1.85489e-114	4.45135e-115	2.59856e-114	6.12396e-114	2.20768e-114	1.02942e-114	-1.8314e-114	-3.12048e-114	-4.96399e-114	1.9382e-115	4.24774e-115	-8.31509e-114	2.67621e-114	-2.69121e-114	3.08189e-114	6.71209e-115	-4.57454e-114	4.97286e-115	-2.0356e-115	4.51116e-114	2.13228e-114	4.35727e-114	5.87761e-226
-5.6373e-115	1.23614e-115	-9.7335e-116	5.162e-115	1.22713e-116	1.11688e-115	5.31683e-116	-2.50521e-115	-3.57555e-115	3.14086e-116	-1.99079e-116	9.41867e-116	1.59437e-115	2.35563e-115	4.86489e-116	2.23417e-115	-4.25893e-115	-8.46873e-116	-1.42495e-115	2.40743e-116	-2.07714e-116	1.25158e-115	-1.54902e-115	-2.17366e-115	-9.81057e-116	-9.20721e-116	-6.42365e-115	-5.05325e-115	3.70131e-116	1.33407e-115	1.96055e-228
-2.7026e-116	2.0077e-116	4.56946e-116	2.16261e-116	1.47682e-116	2.57054e-119	-1.65404e-117	2.86038e-116	-6.23895e-117	-1.07094e-116	4.59108e-117	-3.6e-116	2.768e-116	1.27782e-116	1.1047e-116	1.59966e-116	3.00675e-116	-4.98174e-116	-4.93371e-117	-3.39471e-116	6.91081e-117	6.15903e-117	1.54863e-117	-6.81879e-116	-3.83904e-117	4.23964e-117	1.40073e-116	1.68419e-116	-2.94471e-116	-1.15441e-118	1.81862e-230
-4.88548e-118	4.11124e-117	2.43064e-118	-1.67672e-117	-1.61175e-117	1.85817e-119	-7.41909e-117	-8.91346e-119	-1.36514e-118	6.13991e-118	-1.17678e-117	-1.02379e-118	-1.83612e-117	-8.37843e-119	4.43215e-118	5.03987e-118	6.40299e-119	-1.04742e-117	3.61964e-117	6.05226e-119	-1.89872e-117	-7.26605e-118	3.52247e-118	-3.79216e-119	-1.52121e-117	-1.27593e-117	-1.70229e-118	2.05043e-117	-1.66586e-117	-2.05156e-117	1.16905e-232
2.53279e-119	1.60099e-118	2.84347e-120	8.91091e-119	-5.58336e-119	2.53298e-118	1.44935e-118	6.19122e-119	-2.17268e-118	9.54761e-119	-2.58376e-119	-1.24032e-118	-5.55869e-119	-4.00928e-118	5.23937e-118	2.36429e-118	-1.32567e-118	4.45024e-118	-9.59126e-119	-2.94318e-119	-7.30249e-119	7.94652e-119	3.65043e-119	-1.93911e-118	-2.94467e-118	3.10281e-118	2.17011e-118	3.99921e-118	7.307e-121	-1.49307e-118	1.38153e-234
-3.30548e-119	1.76177e-119	-1.74294e-120	1.59513e-121	-3.97948e-119	2.79476e-121	-3.72392e-120	-1.27494e-119	-2.25412e-120	3.59155e-119	-1.83984e-120	8.57977e-120	-2.1852e-119	-5.21947e-120	4.25721e-120	4.16758e-119	8.10758e-120	-2.16577e-120	2.09513e-120	5.24687e-119	-8.60783e-120	9.20307e-120	-1.24034e-119	-1.17367e-120	5.70632e-120	-4.80225e-120	-2.56262e-120	8.09036e-120	-2.28954e-119	2.27215e-119	1.11078e-236
1.02218e-120	1.76544e-121	-6.21755e-121	7.0938e-121	3.94483e-120	-1.91546e-121	-1.04495e-120	-3.6181e-120	8.92772e-121	-3.63618e-120	-2.47302e-121	-1.93637e-121	-2.81763e-121	2.05582e-120	8.11757e-122	-1.08173e-120	-1.17585e-121	7.97288e-121	-6.34118e-121	-1.70358e-121	-3.55206e-120	-3.6384e-120	6.28063e-121	-3.37937e-121	1.72031e-120	6.48755e-121	-3.49021e-121	2.2529e-121	-8.40792e-122	6.85002e-121	8.28204e-239
-1.41263e-121	-1.44728e-122	1.53965e-122	8.03581e-123	-1.99798e-121	8.72241e-122	-5.62269e-122	5.02072e-123	-1.27305e-121	1.65896e-121	2.71852e-122	-1.32072e-122	-1.84638e-122	-3.20556e-122	8.83811e-123	4.88622e-122	-1.58128e-121	-1.30242e-122	3.79077e-122	6.2534e-121	1.23451e-121	-2.98046e-123	1.45224e-121	-4.69138e-122	-2.48806e-122	-1.52611e-122	-1.13197e-121	3.74034e-122	-2.18821e-122	-3.52229e-123	5.91413e-241
-7.80759e-123	3.27301e-123	8.45503e-124	-1.56294e-122	-2.31417e-123	-1.61354e-123	-5.15493e-122	-3.74197e-124	4.58652e-124	5.79885e-124	5.47652e-123	-3.88878e-123	-4.58474e-122	1.66861e-123	-1.22864e-123	-3.65352e-123	-3.22372e-124	-4.26185e-123	-1.52319e-122	-9.6469e-123	-8.83693e-123	-5.7088e-123	-1.13823e-124	1.20644e-122	-8.8581e-124	-1.57656e-122	-1.34696e-122	-8.08801e-124	-1.93066e-124	-1.09362e-123	6.17963e-243
-1.27148e-123	9.13813e-124	2.05427e-123	-2.07496e-123	4.22661e-123	-1.55067e-123	3.0946e-124	1.14069e-124	1.53387e-123	7.1294e-123	-1.60451e-124	2.89081e-124	-6.04744e-124	-1.79603e-124	-4.89757e-124	-4.65906e-124	2.06578e-124	1.36785e-124	3.60984e-123	-5.14999e-125	3.35042e-123	-1.44853e-124	1.12795e-123	1.261e-123	4.11216e-124	-8.70629e-124	2.07345e-124	-3.40426e-125	7.04263e-124	7.03335e-125	1.14176e-244
-1.101e-124	3.79446e-126	2.74944e-125	3.37893e-124	1.22483e-124	2.08724e-124	-7.544e-125	-3.05584e-125	2.6475e-125	-6.18181e-125	-2.44268e-125	1.24105e-126	-2.08594e-124	-2.6554e-125	8.17074e-125	-5.57927e-125	-1.17279e-124	3.22363e-125	-2.03983e-124	-1.31602e-126	2.93922e-125	-1.80704e-125	8.54167e-126	3.52617e-124	-2.40964e-124	-5.17413e-125	-8.19496e-127	3.74495e-124	-7.51571e-126	-9.95062e-125	6.44335e-247
2.91079e-126	-1.47108e-125	-1.04875e-125	-3.63148e-126	7.05932e-126	-7.71767e-127	-2.08406e-125	5.69444e-126	-2.30899e-126	-3.84959e-126	8.23009e-126	3.21123e-127	-1.63993e-125	2.33823e-125	-5.82238e-127	-3.42107e-126	-3.50134e-127	1.44245e-125	1.4656e-125	1.18252e-125	-6.842e-127	-1.21396e-127	3.96776e-126	-1.55939e-126	1.04672e-125	7.00938e-127	-1.38512e-126	3.12385e-126	-2.75913e-126	-5.52412e-127	2.49207e-249
-7.18964e-129	-1.68069e-126	3.60471e-127	-3.30866e-127	3.45245e-127	1.07113e-126	-3.24204e-127	-6.28144e-127	2.16396e-128	1.81725e-127	1.52295e-126	8.76017e-127	-1.80873e-126	3.16506e-127	-4.5717e-127	4.00509e-127	-5.16624e-127	-6.27642e-127	2.91282e-127	1.33031e-127	-2.35188e-127	9.91614e-127	1.5381e-127	8.03069e-127	-6.85999e-127	2.02142e-127	3.91263e-127	2.01057e-127	-5.96217e-127	-9.73048e-128	1.52322e-251
-1.66285e-127	-5.34558e-129	-3.27215e-130	-1.72501e-128	-8.23841e-128	6.71347e-128	-5.51079e-128	-1.30097e-128	2.91974e-128	-2.46104e-128	1.03049e-128	7.6925e-128	9.36978e-128	-9.30832e-128	3.98749e-128	5.92624e-128	-1.48588e-127	-2.52753e-129	-3.68402e-128	1.20808e-128	-6.2865e-128	-6.19333e-128	-1.17999e-128	-3.137e-128	-4.67e-129	-1.36356e-128	1.66903e-127	-2.92614e-128	-1.37665e-127	2.01305e-128	1.53282e-253
-1.83237e-129	-6.42852e-129	-9.72413e-129	-1.45911e-129	-2.14448e-128	2.75218e-129	-5.2114e-129	3.02224e-129	-1.29228e-129	-9.44929e-129	-1.06477e-128	-5.35953e-129	5.66517e-128	-8.56331e-130	-1.21595e-129	-2.2202e-129	-1.52936e-128	-8.03588e-129	-4.76436e-129	-1.39318e-129	-4.75901e-129	-1.32991e-128	1.48563e-131	2.03257e-129	2.29974e-129	1.86771e-128	-1.22953e-129	5.35433e-129	1.44509e-129	-1.68799e-129	5.01073e-255
-2.43742e-129	-9.03413e-130	2.21334e-131	-7.32984e-130	-6.88248e-130	-4.9635e-132	3.95995e-130	-1.2334e-129	5.84641e-131	-3.2841e-130	2.31937e-130	6.5851e-131	5.62258e-131	4.32672e-131	6.67647e-131	-7.89598e-130	-4.10867e-130	-1.17793e-130	-4.11432e-129	1.01101e-130	2.08315e-129	-1.45488e-130	3.54264e-131	-2.39326e-129	1.14155e-129	2.47586e-131	3.8318e-130	7.76988e-131	-4.06326e-130	-1.19668e-129	4.0513e-257
5.5308e-131	1.05598e-130	-6.26289e-131	1.12162e-130	-5.98831e-132	8.59699e-132	1.31278e-130	2.19097e-130	-4.98003e-132	4.85559e-131	7.05099e-132	7.35584e-132	-1.609e-130	6.37824e-131	2.57125e-131	8.72968e-132	-6.41908e-131	5.42934e-132	-2.20019e-131	1.17011e-131	-1.36159e-130	-1.01787e-130	2.54418e-131	4.99951e-132	1.18679e-130	1.16542e-131	4.4804e-131	-7.17887e-131	-3.43958e-132	-2.81577e-131	1.8577e-259
1.20884e-131	2.37189e-132	3.61894e-132	2.95693e-132	7.29027e-132	1.31865e-132	1.99231e-133	6.35351e-132	3.90029e-133	-6.41743e-133	-2.58456e-132	-1.03029e-132	4.35087e-132	2.58424e-132	-1.97368e-132	6.74686e-132	3.13404e-133	1.16497e-131	-4.41266e-132	3.37954e-133	5.3595e-133	8.36206e-133	2.13088e-132	5.05961e-132	-1.96903e-131	1.4261e-132	-5.28683e-132	-2.694e-132	3.44404e-133	1.79702e-132	9.67041e-262
2.86066e-133	2.58808e-133	2.1161e-133	5.99923e-134	3.30882e-133	1.63555e-133	-2.79669e-135	-3.04165e-133	-9.78264e-134	-2.45223e-134	-1.52591e-133	7.70944e-134	2.2458e-133	-2.41612e-133	1.09055e-133	6.62785e-133	-5.26936e-133	1.90653e-133	-1.25733e-132	1.3979e-133	2.06151e-133	-1.28245e-133	7.54893e-134	1.4559e-132	4.61569e-134	-1.85168e-133	2.85822e-133	-5.44377e-134	1.22562e-133	5.86754e-133	5.60444e-264
9.51706e-135	6.25551e-135	3.51489e-134	1.07787e-134	2.96885e-134	4.4017e-134	3.96994e-135	3.9849e-134	8.43078e-135	-3.83247e-135	-5.99575e-134	1.53293e-135	1.94767e-134	-1.33348e-133	-7.14881e-135	-9.7953e-134	2.89787e-135	-2.14762e-135	-6.50499e-135	1.81822e-134	-1.26763e-134	8.49025e-136	2.16628e-135	-1.01435e-133	4.86695e-137	-7.48638e-134	1.80451e-134	4.14645e-134	-2.48229e-134	2.17968e-134	5.69758e-266
-2.39315e-135	5.79631e-135	-2.21933e-135	-7.51835e-135	-3.32178e-135	-1.51234e-135	-1.39315e-135	5.70834e-135	-2.2756e-135	2.77522e-135	3.42193e-135	1.54024e-135	-1.90567e-135	-4.93573e-135	-5.48498e-135	9.85988e-135	-6.21218e-136	-3.09976e-135	-2.00335e-135	4.76725e-135	-1.3375e-134	-4.05064e-135	6.98447e-135	2.71198e-135	1.34702e-136	-1.67784e-135	-1.28418e-135	-1.51943e-135	-2.12777e-134	-1.65649e-135	1.08133e-267
-4.91006e-136	-2.73968e-138	-8.284e-136	-4.17772e-136	-6.78185e-136	1.64173e-136	1.18886e-137	-3.2698e-136	6.19553e-136	-1.04292e-137	-3.48669e-136	-3.44526e-136	1.63982e-137	1.88845e-136	-1.11823e-135	-1.64178e-136	1.58186e-136	-6.87628e-137	3.9334e-136	-1.33524e-135	-4.22148e-137	8.30848e-136	-1.11661e-137	-1.04292e-136	2.68534e-137	-8.56971e-137	-6.86513e-137	5.96978e-136	-2.85502e-137	-1.18933e-136	6.68792e-270
1.48931e-137	2.04102e-138	3.68285e-137	-4.76833e-137	-3.11114e-137	-1.85849e-138	-4.491e-138	-3.05004e-137	-2.45007e-137	-8.38396e-138	1.34726e-137	-5.06235e-139	6.98226e-138	1.02511e-137	1.11108e-138	2.79509e-138	-1.52451e-137	-2.14251e-137	-6.16202e-138	9.20974e-138	1.14586e-137	-4.0397e-139	1.62751e-137	-1.15564e-136	-2.06155e-137	1.81929e-137	-2.52767e-138	2.08587e-137	1.36552e-137	-1.73219e-138	2.27457e-272
6.60455e-139	3.78864e-138	-2.21828e-138	-2.18973e-139	2.15724e-138	2.88847e-139	-6.14025e-138	-6.71283e-139	8.37179e-139	-4.81059e-139	2.07568e-139	1.08518e-138	-6.67309e-139	-3.33798e-138	1.10501e-137	-1.66003e-139	-2.27716e-138	-8.38089e-139	3.30302e-138	8.24906e-139	-2.639e-139	-5.49327e-139	4.84909e-138	-6.9008e-139	7.82936e-138	-8.485e-138	8.35922e-138	2.58949e-138	8.08855e-138	1.05197e-137	6.26327e-274
1.30267e-138	-6.97838e-141	-3.23033e-139	5.07274e-139	2.26447e-139	-3.70794e-140	-3.26935e-139	-3.39861e-139	-2.16516e-139	2.71042e-139	-1.27056e-140	2.67852e-140	-5.57345e-139	-1.04305e-138	-3.02743e-139	-4.02015e-140	-5.7066e-139	7.53446e-139	-7.21167e-140	3.47017e-139	-1.74982e-139	6.15668e-140	-1.21724e-139	-1.17666e-139	-3.37615e-140	-2.61396e-139	8.78244e-140	-9.99118e-140	-1.18271e-140	1.67986e-140	5.1164e-276
-7.18543e-143	9.79759e-141	-9.21891e-141	-7.35266e-142	-7.64557e-140	2.97472e-140	8.04063e-141	-5.87089e-141	-9.10657e-141	-7.49132e-141	3.53342e-141	-6.46548e-140	-1.22282e-140	-3.58347e-141	4.70676e-141	2.41343e-140	5.67373e-142	9.26711e-141	-2.18826e-140	-6.7311e-141	1.9112e-140	-2.07847e-140	6.93178e-141	-2.1498e-140	3.15772e-141	-4.65031e-140	1.74299e-142	4.52421e-140	7.67094e-142	-2.8992e-140	1.90881e-278
-3.05751e-141	6.48139e-142	-1.07519e-142	1.6659e-142	-8.71515e-142	2.87904e-142	3.29283e-142	-8.41106e-142	-1.4394e-142	4.20487e-141	2.85563e-141	-6.12151e-142	-4.25672e-141	-9.87105e-142	2.01547e-141	-1.90385e-142	9.00462e-142	2.12205e-141	6.5979e-143	-5.76876e-141	-4.10863e-142	4.56038e-141	-4.22843e-142	1.21847e-141	1.58349e-142	1.18605e-141	1.93769e-141	-1.61315e-141	2.36277e-141	6.98311e-142	1.35975e-280
-8.37019e-143	5.1869e-143	-1.18335e-142	8.26011e-143	-4.32484e-144	-2.53176e-142	-5.08449e-143	-4.71821e-143	9.94457e-143	-1.89655e-142	1.8402e-142	-1.5465e-143	2.43083e-143	1.06158e-143	-4.76308e-142	6.27023e-143	-3.61725e-142	-1.12377e-142	-2.16882e-143	6.35236e-143	-3.23702e-142	1.80923e-143	-6.66328e-143	3.55543e-142	-7.09079e-144	5.70449e-142	-3.29296e-143	1.28712e-143	-5.81536e-142	-1.22822e-142	1.47484e-282
-8.12161e-144	-3.80282e-143	-2.42987e-144	-9.57323e-144	1.60413e-144	9.06869e-144	-9.84815e-146	-6.22557e-144	-8.67318e-145	4.01526e-143	1.32289e-143	1.63397e-144	2.1617e-143	3.81377e-144	4.9958e-144	2.68943e-144	-1.78744e-143	2.04938e-144	4.60629e-144	-3.12839e-144	8.9905e-144	4.13473e-143	1.0931e-143	9.39231e-145	-6.94966e-144	5.26822e-144	-2.04442e-144	3.68379e-144	-3.84839e-143	1.46328e-144	7.88038e-285
-2.96785e-145	-2.15256e-144	4.57554e-145	-1.62281e-144	-2.44224e-144	1.85292e-144	-6.01938e-145	4.56545e-144	-2.22228e-144	2.53569e-145	-5.50904e-145	-7.38262e-145	8.42605e-145	-9.3375e-145	-1.4078e-144	1.05765e-144	-1.11664e-144	1.88357e-145	1.56148e-144	3.68769e-146	-1.08546e-144	2.95835e-144	-2.69462e-144	7.02733e-145	1.92077e-144	-2.84814e-144	-1.70442e-145	2.21571e-145	-9.23492e-145	-3.77383e-144	9.70825e-287
-1.49671e-146	-4.21184e-147	1.05975e-147	1.72571e-146	5.08148e-146	7.06743e-147	-2.82735e-145	-6.76377e-146	-8.00522e-146	2.86903e-145	2.92701e-146	-6.36022e-146	1.70912e-145	-6.56446e-146	1.09298e-145	8.37712e-146	-1.85014e-145	5.78391e-147	-2.7884e-146	1.85071e-146	1.68649e-146	-7.38638e-146	-3.45017e-147	-3.21338e-147	-5.78682e-147	-6.30804e-146	3.74849e-145	-1.90355e-145	-2.13726e-145	1.51568e-146	5.01609e-289
-8.44488e-147	1.2649e-146	8.53835e-146	-3.43376e-148	2.80782e-148	6.92404e-147	6.99494e-148	-1.82176e-147	1.5678e-146	-1.31047e-146	-4.12733e-147	-7.26687e-147	-1.14073e-147	-1.91839e-147	1.66947e-147	1.52408e-147	1.61453e-147	-5.88481e-148	1.61953e-147	-1.24129e-146	6.33205e-148	2.07235e-147	-8.02146e-147	-3.29803e-147	1.74947e-147	-8.60005e-147	1.07266e-148	5.85875e-147	-1.17817e-146	-3.23377e-148	8.56091e-291
1.14156e-147	-2.35625e-147	2.13827e-148	-3.50384e-148	1.76525e-147	-3.21461e-148	8.1596e-148	2.34315e-148	-6.20428e-148	2.64722e-148	-1.12324e-147	-2.12157e-148	6.03472e-148	1.17409e-147	5.2809e-148	1.79378e-149	6.02523e-148	-4.00094e-148	-8.29242e-148	-7.19662e-148	-6.81328e-148	-2.21175e-148	4.97441e-148	1.46577e-147	-5.96078e-148	1.1034e-147	7.80701e-148	5.67068e-148	-2.15247e-147	6.91319e-148	2.69999e-293
5.32131e-149	3.09859e-149	-6.92727e-149	-3.40046e-149	9.39767e-150	-9.00121e-149	-6.91824e-149	-8.35022e-149	-2.37078e-150	-1.3155e-150	1.15207e-148	4.17932e-150	-3.31577e-148	2.87954e-150	1.41981e-148	1.80699e-150	1.36232e-149	-1.15053e-149	-8.56032e-150	-6.80587e-149	5.65432e-150	2.39154e-150	-7.14162e-150	-3.90895e-149	1.04054e-149	-3.76296e-149	-1.24982e-148	-3.89118e-149	-2.32323e-149	8.34081e-149	2.05902e-295
1.45344e-151	-5.25192e-150	3.85491e-149	-1.31036e-149	-6.04894e-150	-1.53839e-149	2.96077e-149	-1.10096e-149	-1.47738e-150	6.46863e-150	-4.09108e-150	1.34433e-149	1.68394e-149	8.72021e-150	-1.93062e-150	-6.77959e-150	-8.25017e-151	5.50456e-150	-2.70658e-150	-7.93611e-151	-1.02125e-149	2.38258e-149	2.68069e-150	9.17887e-151	2.211e-150	-9.10317e-151	2.17708e-149	7.55864e-151	3.8439e-150	2.00017e-150	4.82516e-297
-4.50314e-151	4.55701e-151	-1.86546e-151	1.46139e-150	2.15832e-151	-4.42018e-151	-6.8807e-152	1.45598e-150	1.58839e-151	-4.47548e-151	-6.6934e-151	1.57832e-150	1.00428e-150	8.58367e-151	-1.66407e-151	-6.35794e-151	-1.2821e-150	1.04994e-151	7.3534e-152	4.24951e-152	-4.2676e-151	-1.59191e-152	-1.30369e-151	8.43142e-152	7.57233e-152	1.55188e-150	-1.44777e-150	3.6171e-151	2.22983e-151	-1.26068e-151	1.68645e-299
2.32311e-152	-1.83375e-152	-1.3555e-152	-3.52628e-152	1.78735e-152	-3.9089e-152	-1.27872e-152	-4.95748e-152	1.10177e-151	-7.74191e-152	1.89871e-152	-7.09159e-152	-1.06918e-152	-8.98025e-152	1.0116e-151	-1.95232e-152	-8.59336e-153	-4.30207e-152	2.75354e-152	-4.96924e-152	-1.53892e-151	1.27854e-151	7.8792e-152	-8.80646e-152	1.15586e-152	4.44335e-152	-2.94791e-153	-1.56891e-153	-7.58533e-153	4.03827e-152	1.1204e-301
-6.05867e-153	5.85179e-153	1.56236e-152	-2.33146e-154	-2.06153e-153	5.62281e-153	-1.33755e-153	-3.94617e-154	-1.12627e-152	7.03129e-154	1.05559e-152	4.72892e-153	9.66646e-154	-1.05036e-153	4.73176e-153	-2.21877e-153	2.88124e-153	-8.20032e-154	1.1037e-152	1.5686e-153	5.63604e-153	-1.45616e-153	-8.68073e-153	1.53894e-154	9.51859e-154	-4.65829e-153	2.17477e-154	-8.92226e-153	3.03146e-154	-5.36553e-153	1.01705e-303
1.46343e-154	-5.366e-154	-1.16951e-154	2.92542e-154	1.53139e-154	-1.20899e-154	-2.01742e-154	3.43162e-154	2.30481e-154	-4.72925e-157	1.78461e-155	4.20417e-154	-1.76058e-154	1.75591e-154	-9.76269e-154	5.32777e-154	2.20865e-154	1.39154e-154	8.43713e-154	-2.01747e-154	-1.07387e-154	-4.53491e-155	9.57551e-154	4.15462e-154	-2.9187e-155	-2.46806e-154	-2.55861e-155	3.83228e-155	-2.36874e-154	-1.26454e-154	4.1939e-306
3.2138e-155	-1.62999e-156	-1.60982e-155	2.04995e-156	1.62492e-156	-1.19685e-155	-3.28058e-156	5.20119e-155	3.78871e-156	-1.21067e-156	2.19538e-155	-3.94849e-157	2.57467e-157	1.45515e-155	-2.05856e-155	-2.95188e-155	-3.43667e-155	-3.93787e-155	-1.34392e-154	6.08622e-155	2.66911e-155	1.79023e-155	-2.28165e-155	1.86802e-155	2.27302e-155	-1.12838e-155	-4.39953e-156	6.40313e-156	-2.60637e-155	6.78525e-156	3.39948e-308
1.71609e-156	1.84422e-156	-9.67062e-158	2.54811e-156	3.01238e-158	-6.89662e-156	2.62557e-156	4.32708e-157	1.9342e-157	2.28606e-156	2.54492e-156	-5.11266e-156	-4.04808e-157	-6.80782e-157	-8.90123e-157	-3.90728e-156	-1.90858e-157	-1.8485e-155	9.86457e-156	-8.11597e-157	2.59532e-157	-3.79637e-156	-2.72044e-156	-7.3013e-156	5.81275e-157	4.01946e-157	-3.30139e-156	-8.70696e-157	1.76692e-156	8.7909e-157	0
5.83988e-157	-6.23428e-157	1.57051e-156	6.1358e-157	2.39745e-157	-1.71804e-158	-8.08506e-158	2.94645e-158	2.33234e-157	-7.66032e-159	-4.18595e-157	1.20653e-157	-1.20213e-156	-9.74457e-158	-2.78276e-157	2.22095e-157	2.82974e-156	4.34185e-158	1.92861e-159	-3.16942e-157	9.64453e-158	2.94432e-157	5.63423e-158	1.68047e-157	1.10727e-157	-5.76776e-157	2.72178e-157	-6.02807e-157	-3.61728e-157	-3.95931e-157	0
1.40452e-158	-1.31841e-159	3.33193e-159	-6.26148e-158	2.14837e-159	-1.02996e-159	9.88383e-160	2.2454e-158	4.07384e-159	1.16972e-158	5.89327e-159	-8.85736e-158	-1.2839e-157	5.78265e-158	-6.9965e-159	-3.82302e-158	-1.30463e-158	-4.59663e-159	-9.97155e-158	3.30028e-158	1.32634e-158	3.71922e-158	9.56606e-159	1.81071e-158	1.53684e-158	2.84648e-159	-1.01252e-158	2.25047e-158	-2.38857e-159	1.16511e-158	0
-8.49293e-159	6.9736e-159	1.7517e-161	-9.39253e-159	1.1503e-159	2.7231e-159	-1.44137e-160	2.86299e-159	4.81887e-159	7.87506e-160	-3.90066e-160	-4.47266e-160	2.32867e-159	4.75139e-159	8.44434e-159	-6.10993e-160	3.05889e-160	-9.91042e-160	9.2297e-159	6.94208e-161	-1.11216e-159	5.51487e-160	-1.20638e-160	-9.41344e-159	-5.88322e-160	-2.1844e-159	-5.30414e-159	-6.12024e-161	8.33682e-161	-4.8655e-159	0
8.37175e-161	3.12942e-160	8.38986e-162	1.43035e-161	3.5572e-160	-2.28681e-160	-6.53403e-160	2.81549e-160	2.57427e-161	-5.11281e-160	-2.72585e-160	-1.16965e-161	-1.25492e-160	1.47562e-160	-1.91281e-161	-9.07589e-161	-6.3012e-160	8.57863e-161	1.90577e-161	-2.90354e-161	-4.54744e-162	-5.84226e-161	-7.74527e-162	-3.5259e-162	1.81557e-162	3.22157e-160	6.90391e-160	4.71713e-160	-6.27015e-161	-2.97481e-161	0
-5.30413e-162	-1.29971e-160	-4.47689e-161	-5.15992e-163	2.48628e-161	1.18734e-161	-6.98471e-161	-1.98659e-161	-2.94443e-163	-2.0408e-161	-1.24743e-161	3.6075e-162	-2.86196e-162	1.60065e-161	-1.74621e-162	-1.61976e-161	9.16656e-162	2.30861e-162	1.14099e-161	2.69218e-161	-3.51504e-162	2.61645e-161	-4.78992e-162	5.28258e-161	-3.65099e-161	5.63126e-161	1.59565e-161	5.24811e-161	-8.71128e-162	4.04921e-161	0
-6.91507e-163	7.64016e-162	-2.11947e-162	-3.91814e-162	-3.81493e-162	9.82519e-165	-4.54351e-163	-2.42986e-162	1.84276e-163	-6.31271e-163	4.78631e-163	3.30865e-162	-2.50772e-162	1.64214e-162	-8.78707e-164	8.24585e-164	-6.95826e-163	-1.67022e-162	3.9457e-163	6.45856e-163	2.45651e-163	-1.68125e-163	5.54116e-163	8.77849e-164	4.00882e-163	-2.14331e-163	-1.03714e-162	5.16196e-163	3.66414e-163	2.44801e-164	0
-2.47222e-164	7.2876e-163	9.85683e-164	5.54104e-163	-5.79297e-163	1.27736e-162	-1.52032e-163	2.20348e-163	2.99835e-163	2.36862e-165	-2.48753e-164	8.65372e-166	8.73999e-165	-6.38296e-163	5.37621e-164	3.24369e-164	1.1922e-163	2.49386e-163	-2.40789e-164	-3.88443e-163	3.10422e-163	-5.26566e-164	2.29706e-163	-3.91233e-164	-6.30291e-164	4.27874e-164	-1.5352e-164	3.11419e-163	-6.69435e-164	-1.37282e-162	0
-2.47222e-164	7.2876e-163	9.85683e-164	5.54104e-163	-5.79297e-163	1.27736e-162	-1.52032e-163	2.20348e-163	2.99835e-163	2.36862e-165	-2.48753e-164	8.65372e-166	8.73999e-165	-6.38296e-163	5.37621e-164	3.24369e-164	1.1922e-163	2.49386e-163	-2.40789e-164	-3.88443e-163	3.10422e-163	-5.26566e-164	2.29706e-163	-3.91233e-164	-6.30291e-164	4.27874e-164	-1.5352e-164	3.11419e-163	-6.69435e-164	-1.37282e-162	0
-2.47222e-164	7.2876e-163	9.85683e-164	5.54104e-163	-5.79297e-163	1.27736e-162	-1.52032e-163	2.20348e-163	2.99835e-163	2.36862e-165	-2.48753e-164	8.65372e-166	8.73999e-165	-6.38296e-163	5.37621e-164	3.24369e-164	1.1922e-163	2.49386e-163	-2.40789e-164	-3.88443e-163	3.10422e-163	-5.26566e-164	2.29706e-163	-3.91233e-164	-6.30291e-164	4.27874e-164	-1.5352e-164	3.11419e-163	-6.69435e-164	-1.37282e-162	0
-2.47222e-164	7.2876e-163	9.85683e-164	5.54104e-163	-5.79297e-163	1.27736e-162	-1.52032e-163	2.20348e-163	2.99835e-163	2.36862e-165	-2.48753e-164	8.65372e-166	8.73999e-165	-6.38296e-163	5.37621e-164	3.24369e-164	1.1922e-163	2.49386e-163	-2.40789e-164	-3.88443e-163	3.10422e-163	-5.26566e-164	2.29706e-163	-3.91233e-164	-6.30291e-164	4.27874e-164	-1.5352e-164	3.11419e-163	-6.69435e-164	-1.37282e-162	0
-2.47222e-164	7.2876e-163	9.85683e-164	5.54104e-163	-5.79297e-163	1.27736e-162	-1.52032e-163	2.20348e-163	2.99835e-163	2.36862e-165	-2.48753e-164	8.65372e-166	8.73999e-165	-6.38296e-163	5.37621e-164	3.24369e-164	1.1922e-163	2.49386e-163	-2.40789e-164	-3.88443e-163	3.10422e-163	-5.26566e-164	2.29706e-163	-3.91233e-164	-6.30291e-164	4.27874e-164	-1.5352e-164	3.11419e-163	-6.69435e-164	-1.37282e-162	0
-2.47222e-164	7.2876e-163	9.85683e-164	5.54104e-163	-5.79297e-163	1.27736e-162	-1.52032e-163	2.20348e-163	2.99835e-163	2.36862e-165	-2.48753e-164	8.65372e-166	8.73999e-165	-6.38296e-163	5.37621e-164	3.24369e-164	1.1922e-163	2.49386e-163	-2.40789e-164	-3.88443e-163	3.10422e-163	-5.26566e-164	2.29706e-163	-3.91233e-164	-6.30291e-164	4.27874e-164	-1.5352e-164	3.11419e-163	-6.69435e-164	-1.37282e-162	0
-2.47222e-164	7.2876e-163	9.85683e-164	5.54104e-163	-5.79297e-163	1.27736e-162	-1.52032e-163	2.20348e-163	2.99835e-163	2.36862e-165	-2.48753e-164	8.65372e-166	8.73999e-165	-6.38296e-163	5.37621e-164	3.24369e-164	1.1922e-163	2.49386e-163	-2.40789e-164	-3.88443e-163	3.10422e-163	-5.26566e-164	2.29706e-163	-3.91233e-164	-6.30291e-164	4.27874e-164	-1.5352e-164	3.11419e-163	-6.69435e-164	-1.37282e-162	0
-2.47222e-164	7.2876e-163	9.85683e-164	5.54104e-163	-5.79297e-163	1.27736e-162	-1.52032e-163	2.20348e-163	2.99835e-163	2.36862e-165	-2.48753e-164	8.65372e-166	8.73999e-165	-6.38296e-163	5.37621e-164	3.24369e-164	1.1922e-163	2.49386e-163	-2.40789e-164	-3.88443e-163	3.10422e-163	-5.26566e-164	2.29706e-163	-3.91233e-164	-6.30291e-164	4.27874e-164	-1.5352e-164	3.11419e-163	-6.69435e-164	-1.37282e-162	0
-2.47222e-164	7.2876e-163	9.85683e-164	5.54104e-163	-5.79297e-163	1.27736e-162	-1.52032e-163	2.20348e-163	2.99835e-163	2.36862e-165	-2.48753e-164	8.65372e-166	8.73999e-165	-6.38296e-163	5.37621e-164	3.24369e-164	1.1922e-163	2.49386e-163	-2.40789e-164	-3.88443e-163	3.10422e-163	-5.26566e-164	2.29706e-163	-3.91233e-164	-6.30291e-164	4.27874e-164	-1.5352e-164	3.11419e-163	-6.69435e-164	-1.37282e-162	0
-2.47222e-164	7.2876e-163	9.85683e-164	5.54104e-163	-5.79297e-163	1.27736e-162	-1.52032e-163	2.20348e-163	2.99835e-163	2.36862e-165	-2.48753e-164	8.65372e-166	8.73999e-165	-6.38296e-163	5.37621e-164	3.24369e-164	1.1922e-163	2.49386e-163	-2.40789e-164	-3.88443e-163	3.10422e-163	-5.26566e-164	2.29706e-163	-3.91233e-164	-6.30291e-164	4.27874e-164	-1.5352e-164	3.11419e-163	-6.69435e-164	-1.37282e-162	0
-2.47222e-164	7.2876e-163	9.85683e-164	5.54104e-163	-5.79297e-163	1.27736e-162	-1.52032e-163	2.20348e-163	2.99835e-163	2.36862e-165	-2.48753e-164	8.65372e-166	8.73999e-165	-6.38296e-163	5.37621e-164	3.24369e-164	1.1922e-163	2.49386e-163	-2.40789e-164	-3.88443e-163	3.10422e-163	-5.26566e-164	2.29706e-163	-3.91233e-164	-6.30291e-164	4.27874e-164	-1.5352e-164	3.11419e-163	-6.69435e-164	-1.37282e-162	0
-2.47222e-164	7.2876e-163	9.85683e-164	5.54104e-163	-5.79297e-163	1.27736e-162	-1.52032e-163	2.20348e-163	2.99835e-163	2.36862e-165	-2.48753e-164	8.65372e-166	8.73999e-165	-6.38296e-163	5.37621e-164	3.24369e-164	1.1922e-163	2.49386e-163	-2.40789e-164	-3.88443e-163	3.10422e-163	-5.26566e-164	2.29706e-163	-3.91233e-164	-6.30291e-164	4.27874e-164	-1.5352e-164	3.11419e-163	-6.69435e-164	-1.37282e-162	0
-2.47222e-164	7.2876e-163	9.85683e-164	5.54104e-163	-5.79297e-163	1.27736e-162	-1.52032e-163	2.20348e-163	2.99835e-163	2.36862e-165	-2.48753e-164	8.65372e-166	8.73999e-165	-6.38296e-163	5.37621e-164	3.24369e-164	1.1922e-163	2.49386e-163	-2.40789e-164	-3.88443e-163	3.10422e-163	-5.26566e-164	2.29706e-163	-3.91233e-164	-6.30291e-164	4.27874e-164	-1.5352e-164	3.11419e-163	-6.69435e-164	-1.37282e-162	0
-2.47222e-164	7.2876e-163	9.85683e-164	5.54104e-163	-5.79297e-163	1.27736e-162	-1.52032e-163	2.20348e-163	2.99835e-163	2.36862e-165	-2.48753e-164	8.65372e-166	8.73999e-165	-6.38296e-163	5.37621e-164	3.24369e-164	1.1922e-163	2.49386e-163	-2.40789e-164	-3.88443e-163	3.10422e-163	-5.26566e-164	2.29706e-163	-3.91233e-164	-6.30291e-164	4.27874e-164	-1.5352e-164	3.11419e-163	-6.69435e-164	-1.37282e-162	0
-2.47222e-164	7.2876e-163	9.85683e-164	5.54104e-163	-5.79297e-163	1.27736e-162	-1.52032e-163	2.20348e-163	2.99835e-163	2.36862e-165	-2.48753e-164	8.65372e-166	8.73999e-165	-6.38296e-163	5.37621e-164	3.24369e-164	1.1922e-163	2.49386e-163	-2.40789e-164	-3.88443e-163	3.10422e-163	-5.26566e-164	2.29706e-163	-3.91233e-164	-6.30291e-164	4.27874e-164	-1.5352e-164	3.11419e-163	-6.69435e-164	-1.37282e-162	0
-2.47222e-164	7.2876e-163	9.85683e-164	5.54104e-163	-5.79297e-163	1.27736e-162	-1.52032e-163	2.20348e-163	2.99835e-163	2.36862e-165	-2.48753e-164	8.65372e-166	8.73999e-165	-6.38296e-163	5.37621e-164	3.24369e-164	1.1922e-163	2.49386e-163	-2.40789e-164	-3.88443e-163	3.10422e-163	-5.26566e-164	2.29706e-163	-3.91233e-164	-6.30291e-164	4.27874e-164	-1.5352e-164	3.11419e-163	-6.69435e-164	-1.37282e-162	0
-2.47222e-164	7.2876e-163	9.85683e-164	5.54104e-163	-5.79297e-163	1.27736e-162	-1.52032e-163	2.20348e-163	2.99835e-163	2.36862e-165	-2.48753e-164	8.65372e-166	8.73999e-165	-6.38296e-163	5.37621e-164	3.24369e-164	1.1922e-163	2.49386e-163	-2.40789e-164	-3.88443e-163	3.10422e-163	-5.26566e-164	2.29706e-163	-3.91233e-164	-6.30291e-164	4.27874e-164	-1.5352e-164	3.11419e-163	-6.69435e-164	-1.37282e-162	0
-2.47222e-164	7.2876e-163	9.85683e-164	5.54104e-163	-5.79297e-163	1.27736e-162	-1.52032e-163	2.20348e-163	2.99835e-163	2.36862e-165	-2.48753e-164	8.65372e-166	8.73999e-165	-6.38296e-163	5.37621e-164	3.24369e-164	1.1922e-163	2.49386e-163	-2.40789e-164	-3.88443e-163	3.10422e-163	-5.26566e-164	2.29706e-163	-3.91233e-164	-6.30291e-164	4.27874e-164	-1.5352e-164	3.11419e-163	-6.69435e-164	-1.37282e-162	0
-2.47222e-164	7.2876e-163	9.85683e-164	5.54104e-163	-5.79297e-163	1.27736e-162	-1.52032e-163	2.20348e-163	2.99835e-163	2.36862e-165	-2.48753e-164	8.65372e-166	8.73999e-165	-6.38296e-163	5.37621e-164	3.24369e-164	1.1922e-163	2.49386e-163	-2.40789e-164	-3.88443e-163	3.10422e-163	-5.26566e-164	2.29706e-163	-3.91233e-164	-6.30291e-164	4.27874e-164	-1.5352e-164	3.11419e-163	-6.69435e-164	-1.37282e-162	0
-2.47222e-164	7.2876e-163	9.85683e-164	5.54104e-163	-5.79297e-163	1.27736e-162	-1.52032e-163	2.20348e-163	2.99835e-163	2.36862e-165	-2.48753e-164	8.65372e-166	8.73999e-165	-6.38296e-163	5.37621e-164	3.24369e-164	1.1922e-163	2.49386e-163	-2.40789e-164	-3.88443e-163	3.10422e-163	-5.26566e-164	2.29706e-163	-3.91233e-164	-6.30291e-164	4.27874e-164	-1.5352e-164	3.11419e-163	-6.69435e-164	-1.37282e-162	0
-2.47222e-164	7.2876e-163	9.85683e-164	5.54104e-163	-5.79297e-163	1.27736e-162	-1.52032e-163	2.20348e-163	2.99835e-163	2.36862e-165	-2.48753e-164	8.65372e-166	8.73999e-165	-6.38296e-163	5.37621e-164	3.24369e-164	1.1922e-163	2.49386e-163	-2.40789e-164	-3.88443e-163	3.10422e-163	-5.26566e-164	2.29706e-163	-3.91233e-164	-6.30291e-164	4.27874e-164	-1.5352e-164	3.11419e-163	-6.69435e-164	-1.37282e-162	0
-2.47222e-164	7.2876e-163	9.85683e-164	5.54104e-163	-5.79297e-163	1.27736e-162	-1.52032e-163	2.20348e-163	2.99835e-163	2.36862e-165	-2.48753e-164	8.65372e-166	8.73999e-165	-6.38296e-163	5.37621e-164	3.24369e-164	1.1922e-163	2.49386e-163	-2.40789e-164	-3.88443e-163	3.10422e-163	-5.26566e-164	2.29706e-163	-3.91233e-164	-6.30291e-164	4.27874e-164	-1.5352e-164	3.11419e-163	-6.69435e-164	-1.37282e-162	0
-2.47222e-164	7.2876e-163	9.85683e-164	5.54104e-163	-5.79297e-163	1.27736e-162	-1.52032e-163	2.20348e-163	2.99835e-163	2.36862e-165	-2.48753e-164	8.65372e-166	8.73999e-165	-6.38296e-163	5.37621e-164	3.24369e-164	1.1922e-163	2.49386e-163	-2.40789e-164	-3.88443e-163	3.10422e-163	-5.26566e-164	2.29706e-163	-3.91233e-164	-6.30291e-164	4.27874e-164	-1.5352e-164	3.11419e-163	-6.69435e-164	-1.37282e-162	0
-2.47222e-164	7.2876e-163	9.85683e-164	5.54104e-163	-5.79297e-163	1.27736e-162	-1.52032e-163	2.20348e-163	2.99835e-163	2.36862e-165	-2.48753e-164	8.65372e-166	8.73999e-165	-6.38296e-163	5.37621e-164	3.24369e-164	1.1922e-163	2.49386e-163	-2.40789e-164	-3.88443e-163	3.10422e-163	-5.26566e-164	2.29706e-163	-3.91233e-164	-6.30291e-164	4.27874e-164	-1.5352e-164	3.11419e-163	-6.69435e-164	-1.37282e-162	0
-2.47222e-164	7.2876e-163	9.85683e-164	5.54104e-163	-5.79297e-163	1.27736e-162	-1.52032e-163	2.20348e-163	2.99835e-163	2.36862e-165	-2.48753e-164	8.65372e-166	8.73999e-165	-6.38296e-163	5.37621e-164	3.24369e-164	1.1922e-163	2.49386e-163	-2.40789e-164	-3.88443e-163	3.10422e-163	-5.26566e-164	2.29706e-163	-3.91233e-164	-6.30291e-164	4.27874e-164	-1.5352e-164	3.11419e-163	-6.69435e-164	-1.37282e-162	0
-2.47222e-164	7.2876e-163	9.85683e-164	5.54104e-163	-5.79297e-163	1.27736e-162	-1.52032e-163	2.20348e-163	2.99835e-163	2.36862e-165	-2.48753e-164	8.65372e-166	8.73999e-165	-6.38296e-163	5.37621e-164	3.24369e-164	1.1922e-163	2.49386e-163	-2.40789e-164	-3.88443e-163	3.10422e-163	-5.26566e-164	2.29706e-163	-3.91233e-164	-6.30291e-164	4.27874e-164	-1.5352e-164	3.11419e-163	-6.69435e-164	-1.37282e-162	0
-2.47222e-164	7.2876e-163	9.85683e-164	5.54104e-163	-5.79297e-163	1.27736e-162	-1.52032e-163	2.20348e-163	2.99835e-163	2.36862e-165	-2.48753e-164	8.65372e-166	8.73999e-165	-6.38296e-163	5.37621e-164	3.24369e-164	1.1922e-163	2.49386e-163	-2.40789e-164	-3.88443e-163	3.10422e-163	-5.26566e-164	2.29706e-163	-3.91233e-164	-6.30291e-164	4.27874e-164	-1.5352e-164	3.11419e-163	-6.69435e-164	-1.37282e-162	0
-2.47222e-164	7.2876e-163	9.85683e-164	5.54104e-163	-5.79297e-163	1.27736e-162	-1.52032e-163	2.20348e-163	2.99835e-163	2.36862e-165	-2.48753e-164	8.65372e-166	8.73999e-165	-6.38296e-163	5.37621e-164	3.24369e-164	1.1922e-163	2.49386e-163	-2.40789e-164	-3.88443e-163	3.10422e-163	-5.26566e-164	2.29706e-163	-3.91233e-164	-6.30291e-164	4.27874e-164	-1.5352e-164	3.11419e-163	-6.69435e-164	-1.37282e-162	0
-2.47222e-164	7.2876e-163	9.85683e-164	5.54104e-163	-5.79297e-163	1.27736e-162	-1.52032e-163	2.20348e-163	2.99835e-163	2.36862e-165	-2.48753e-164	8.65372e-166	8.73999e-165	-6.38296e-163	5.37621e-164	3.24369e-164	1.1922e-163	2.49386e-163	-2.40789e-164	-3.88443e-163	3.10422e-163	-5.26566e-164	2.29706e-163	-3.91233e-164	-6.30291e-164	4.27874e-164	-1.5352e-164	3.11419e-163	-6.69435e-164	-1.37282e-162	0
-2.47222e-164	7.2876e-163	9.85683e-164	5.54104e-163	-5.79297e-163	1.27736e-162	-1.52032e-163	2.20348e-163	2.99835e-163	2.36862e-165	-2.48753e-164	8.65372e-166	8.73999e-165	-6.38296e-163	5.37621e-164	3.24369e-164	1.1922e-163	2.49386e-163	-2.40789e-164	-3.88443e-163	3.10422e-163	-5.26566e-164	2.29706e-163	-3.91233e-164	-6.30291e-164	4.27874e-164	-1.5352e-164	3.11419e-163	-6.69435e-164	-1.37282e-162	0
-2.47222e-164	7.2876e-163	9.85683e-164	5.54104e-163	-5.79297e-163	1.27736e-162	-1.52032e-163	2.20348e-163	2.99835e-163	2.36862e-165	-2.48753e-164	8.65372e-166	8.73999e-165	-6.38296e-163	5.37621e-164	3.24369e-164	1.1922e-163	2.49386e-163	-2.40789e-164	-3.88443e-163	3.10422e-163	-5.26566e-164	2.29706e-163	-3.91233e-164	-6.30291e-164	4.27874e-164	-1.5352e-164	3.11419e-163	-6.69435e-164	-1.37282e-162	0
-2.47222e-164	7.2876e-163	9.85683e-164	5.54104e-163	-5.79297e-163	1.27736e-162	-1.52032e-163	2.20348e-163	2.99835e-163	2.36862e-165	-2.48753e-164	8.65372e-166	8.73999e-165	-6.38296e-163	5.37621e-164	3.24369e-164	1.1922e-163	2.49386e-163	-2.40789e-164	-3.88443e-163	3.10422e-163	-5.26566e-164	2.29706e-163	-3.91233e-164	-6.30291e-164	4.27874e-164	-1.5352e-164	3.11419e-163	-6.69435e-164	-1.37282e-162	0
-2.47222e-164	7.2876e-163	9.85683e-164	5.54104e-163	-5.79297e-163	1.27736e-162	-1.52032e-163	2.20348e-163	2.99835e-163	2.36862e-165	-2.48753e-164	8.65372e-166	8.73999e-165	-6.38296e-163	5.37621e-164	3.24369e-164	1.1922e-163	2.49386e-163	-2.40789e-164	-3.88443e-163	3.10422e-163	-5.26566e-164	2.29706e-163	-3.91233e-164	-6.30291e-164	4.27874e-164	-1.5352e-164	3.11419e-163	-6.69435e-164	-1.37282e-162	0
-2.47222e-164	7.2876e-163	9.85683e-164	5.54104e-163	-5.79297e-163	1.27736e-162	-1.52032e-163	2.20348e-163	2.99835e-163	2.36862e-165	-2.48753e-164	8.65372e-166	8.73999e-165	-6.38296e-163	5.37621e-164	3.24369e-164	1.1922e-163	2.49386e-163	-2.40789e-164	-3.88443e-163	3.10422e-163	-5.26566e-164	2.29706e-163	-3.91233e-164	-6.30291e-164	4.27874e-164	-1.5352e-164	3.11419e-163	-6.69435e-164	-1.37282e-162	0
-2.47222e-164	7.2876e-163	9.85683e-164	5.54104e-163	-5.79297e-163	1.27736e-162	-1.52032e-163	2.20348e-163	2.99835e-163	2.36862e-165	-2.48753e-164	8.65372e-166	8.73999e-165	-6.38296e-163	5.37621e-164	3.24369e-164	1.1922e-163	2.49386e-163	-2.40789e-164	-3.88443e-163	3.10422e-163	-5.26566e-164	2.29706e-163	-3.91233e-164	-6.30291e-164	4.27874e-164	-1.5352e-164	3.11419e-163	-6.69435e-164	-1.37282e-162	0
-2.47222e-164	7.2876e-163	9.85683e-164	5.54104e-163	-5.79297e-163	1.27736e-162	-1.52032e-163	2.20348e-163	2.99835e-163	2.36862e-165	-2.48753e-164	8.65372e-166	8.73999e-165	-6.38296e-163	5.37621e-164	3.24369e-164	1.1922e-163	2.49386e-163	-2.40789e-164	-3.88443e-163	3.10422e-163	-5.26566e-164	2.29706e-163	-3.91233e-164	-6.30291e-164	4.27874e-164	-1.5352e-164	3.11419e-163	-6.69435e-164	-1.37282e-162	0
-2.47222e-164	7.2876e-163	9.85683e-164	5.54104e-163	-5.79297e-163	1.27736e-162	-1.52032e-163	2.20348e-163	2.99835e-163	2.36862e-165	-2.48753e-164	8.65372e-166	8.73999e-165	-6.38296e-163	5.37621e-164	3.24369e-164	1.1922e-163	2.49386e-163	-2.40789e-164	-3.88443e-163	3.10422e-163	-5.26566e-164	2.29706e-163	-3.91233e-164	-6.30291e-164	4.27874e-164	-1.5352e-164	3.11419e-163	-6.69435e-164	-1.37282e-162	0
-2.47222e-164	7.2876e-163	9.85683e-164	5.54104e-163	-5.79297e-163	1.27736e-162	-1.52032e-163	2.20348e-163	2.99835e-163	2.36862e-165	-2.48753e-164	8.65372e-166	8.73999e-165	-6.38296e-163	5.37621e-164	3.24369e-164	1.1922e-163	2.49386e-163	-2.40789e-164	-3.88443e-163	3.10422e-163	-5.26566e-164	2.29706e-163	-3.91233e-164	-6.30291e-164	4.27874e-164	-1.5352e-164	3.11419e-163	-6.69435e-164	-1.37282e-162	0
-2.47222e-164	7.2876e-163	9.85683e-164	5.54104e-163	-5.79297e-163	1.27736e-162	-1.52032e-163	2.20348e-163	2.99835e-163	2.36862e-165	-2.48753e-164	8.65372e-166	8.73999e-165	-6.38296e-163	5.37621e-164	3.24369e-164	1.1922e-163	2.49386e-163	-2.40789e-164	-3.88443e-163	3.10422e-163	-5.26566e-164	2.29706e-163	-3.91233e-164	-6.30291e-164	4.27874e-164	-1.5352e-164	3.11419e-163	-6.69435e-164	-1.37282e-162	0
-2.47222e-164	7.2876e-163	9.85683e-164	5.54104e-163	-5.79297e-163	1.27736e-162	-1.52032e-163	2.20348e-163	2.99835e-163	2.36862e-165	-2.48753e-164	8.65372e-166	8.73999e-165	-6.38296e-163	5.37621e-164	3.24369e-164	1.1922e-163	2.49386e-163	-2.40789e-164	-3.88443e-163	3.10422e-163	-5.26566e-164	2.29706e-163	-3.91233e-164	-6.30291e-164	4.27874e-164	-1.5352e-164	3.11419e-163	-6.69435e-164	-1.37282e-162	0
-2.47222e-164	7.2876e-163	9.85683e-164	5.54104e-163	-5.79297e-163	1.27736e-162	-1.52032e-163	2.20348e-163	2.99835e-163	2.36862e-165	-2.48753e-164	8.65372e-166	8.73999e-165	-6.38296e-163	5.37621e-164	3.24369e-164	1.1922e-163	2.49386e-163	-2.40789e-164	-3.88443e-163	3.10422e-163	-5.26566e-164	2.29706e-163	-3.91233e-164	-6.30291e-164	4.27874e-164	-1.5352e-164	3.11419e-163	-6.69435e-164	-1.37282e-162	0
-2.47222e-164	7.2876e-163	9.85683e-164	5.54104e-163	-5.79297e-163	1.27736e-162	-1.52032e-163	2.20348e-163	2.99835e-163	2.36862e-165	-2.48753e-164	8.65372e-166	8.73999e-165	-6.38296e-163	5.37621e-164	3.24369e-164	1.1922e-163	2.49386e-163	-2.40789e-164	-3.88443e-163	3.10422e-163	-5.26566e-164	2.29706e-163	-3.91233e-164	-6.30291e-164	4.27874e-164	-1.5352e-164	3.11419e-163	-6.69435e-164	-1.37282e-162	0
-2.47222e-164	7.2876e-163	9.85683e-164	5.54104e-163	-5.79297e-163	1.27736e-162	-1.52032e-163	2.20348e-163	2.99835e-163	2.36862e-165	-2.48753e-164	8.65372e-166	8.73999e-165	-6.38296e-163	5.37621e-164	3.24369e-164	1.1922e-163	2.49386e-163	-2.40789e-164	-3.88443e-163	3.10422e-163	-5.26566e-164	2.29706e-163	-3.91233e-164	-6.30291e-164	4.27874e-164	-1.5352e-164	3.11419e-163	-6.69435e-164	-1.37282e-162	0
-2.47222e-164	7.2876e-163	9.85683e-164	5.54104e-163	-5.79297e-163	1.27736e-162	-1.52032e-163	2.20348e-163	2.99835e-163	2.36862e-165	-2.48753e-164	8.65372e-166	8.73999e-165	-6.38296e-163	5.37621e-164	3.24369e-164	1.1922e-163	2.49386e-163	-2.40789e-164	-3.88443e-163	3.10422e-163	-5.26566e-164	2.29706e-163	-3.91233e-164	-6.30291e-164	4.27874e-164	-1.5352e-164	3.11419e-163	-6.69435e-164	-1.37282e-162	0
-2.47222e-164	7.2876e-163	9.85683e-164	5.54104e-163	-5.79297e-163	1.27736e-162	-1.52032e-163	2.20348e-163	2.99835e-163	2.36862e-165	-2.48753e-164	8.65372e-166	8.73999e-165	-6.38296e-163	5.37621e-164	3.24369e-164	1.1922e-163	2.49386e-163	-2.40789e-164	-3.88443e-163	3.10422e-163	-5.26566e-164	2.29706e-163	-3.91233e-164	-6.30291e-164	4.27874e-164	-1.5352e-164	3.11419e-163	-6.69435e-164	-1.37282e-162	0
-2.47222e-164	7.2876e-163	9.85683e-164	5.54104e-163	-5.79297e-163	1.27736e-162	-1.52032e-163	2.20348e-163	2.99835e-163	2.36862e-165	-2.48753e-164	8.65372e-166	8.73999e-165	-6.38296e-163	5.37621e-164	3.24369e-164	1.1922e-163	2.49386e-163	-2.40789e-164	-3.88443e-163	3.10422e-163	-5.26566e-164	2.29706e-163	-3.91233e-164	-6.30291e-164	4.27874e-164	-1.5352e-164	3.11419e-163	-6.69435e-164	-1.37282e-162	0
-2.47222e-164	7.2876e-163	9.85683e-164	5.54104e-163	-5.79297e-163	1.27736e-162	-1.52032e-163	2.20348e-163	2.99835e-163	2.36862e-165	-2.48753e-164	8.65372e-166	8.73999e-165	-6.38296e-163	5.37621e-164	3.24369e-164	1.1922e-163	2.49386e-163	-2.40789e-164	-3.88443e-163	3.10422e-163	-5.26566e-164	2.29706e-163	-3.91233e-164	-6.30291e-164	4.27874e-164	-1.5352e-164	3.11419e-163	-6.69435e-164	-1.37282e-162	0
-2.47222e-164	7.2876e-163	9.85683e-164	5.54104e-163	-5.79297e-163	1.27736e-162	-1.52032e-163	2.20348e-163	2.99835e-163	2.36862e-165	-2.48753e-164	8.65372e-166	8.73999e-165	-6.38296e-163	5.37621e-164	3.24369e-164	1.1922e-163	2.49386e-163	-2.40789e-164	-3.88443e-163	3.10422e-163	-5.26566e-164	2.29706e-163	-3.91233e-164	-6.30291e-164	4.27874e-164	-1.5352e-164	3.11419e-163	-6.69435e-164	-1.37282e-162	0
-2.47222e-164	7.2876e-163	9.85683e-164	5.54104e-163	-5.79297e-163	1.27736e-162	-1.52032e-163	2.20348e-163	2.99835e-163	2.36862e-165	-2.48753e-164	8.65372e-166	8.73999e-165	-6.38296e-163	5.37621e-164	3.24369e-164	1.1922e-163	2.49386e-163	-2.40789e-164	-3.88443e-163	3.10422e-163	-5.26566e-164	2.29706e-163	-3.91233e-164	-6.30291e-164	4.27874e-164	-1.5352e-164	3.11419e-163	-6.69435e-164	-1.37282e-162	0
-2.47222e-164	7.2876e-163	9.85683e-164	5.54104e-163	-5.79297e-163	1.27736e-162	-1.52032e-163	2.20348e-163	2.99835e-163	2.36862e-165	-2.48753e-164	8.65372e-166	8.73999e-165	-6.38296e-163	5.37621e-164	3.24369e-164	1.1922e-163	2.49386e-163	-2.40789e-164	-3.88443e-163	3.10422e-163	-5.26566e-164	2.29706e-163	-3.91233e-164	-6.30291e-164	4.27874e-164	-1.5352e-164	3.11419e-163	-6.69435e-164	-1.37282e-162	0
-2.47222e-164	7.2876e-163	9.85683e-164	5.54104e-163	-5.79297e-163	1.27736e-162	-1.52032e-163	2.20348e-163	2.99835e-163	2.36862e-165	-2.48753e-164	8.65372e-166	8.73999e-165	-6.38296e-163	5.37621e-164	3.24369e-164	1.1922e-163	2.49386e-163	-2.40789e-164	-3.88443e-163	3.10422e-163	-5.26566e-164	2.29706e-163	-3.91233e-164	-6.30291e-164	4.27874e-164	-1.5352e-164	3.11419e-163	-6.69435e-164	-1.37282e-162	0
-2.47222e-164	7.2876e-163	9.85683e-164	5.54104e-163	-5.79297e-163	1.27736e-162	-1.52032e-163	2.20348e-163	2.99835e-163	2.36862e-165	-2.48753e-164	8.65372e-166	8.73999e-165	-6.38296e-163	5.37621e-164	3.24369e-164	1.1922e-163	2.49386e-163	-2.40789e-164	-3.88443e-163	3.10422e-163	-5.26566e-164	2.29706e-163	-3.91233e-164	-6.30291e-164	4.27874e-164	-1.5352e-164	3.11419e-163	-6.69435e-164	-1.37282e-162	0
-2.47222e-164	7.2876e-163	9.85683e-164	5.54104e-163	-5.79297e-163	1.27736e-162	-1.52032e-163	2.20348e-163	2.99835e-163	2.36862e-165	-2.48753e-164	8.65372e-166	8.73999e-165	-6.38296e-163	5.37621e-164	3.24369e-164	1.1922e-163	2.49386e-163	-2.40789e-164	-3.88443e-163	3.10422e-163	-5.26566e-164	2.29706e-163	-3.91233e-164	-6.30291e-164	4.27874e-164	-1.5352e-164	3.11419e-163	-6.69435e-164	-1.37282e-162	0
-2.47222e-164	7.2876e-163	9.85683e-164	5.54104e-163	-5.79297e-163	1.27736e-162	-1.52032e-163	2.20348e-163	2.99835e-163	2.36862e-165	-2.48753e-164	8.65372e-166	8.73999e-165	-6.38296e-163	5.37621e-164	3.24369e-164	1.1922e-163	2.49386e-163	-2.40789e-164	-3.88443e-163	3.10422e-163	-5.26566e-164	2.29706e-163	-3.91233e-164	-6.30291e-164	4.27874e-164	-1.5352e-164	3.11419e-163	-6.69435e-164	-1.37282e-162	0
-2.47222e-164	7.2876e-163	9.85683e-164	5.54104e-163	-5.79297e-163	1.27736e-162	-1.52032e-163	2.20348e-163	2.99835e-163	2.36862e-165	-2.48753e-164	8.65372e-166	8.73999e-165	-6.38296e-163	5.37621e-164	3.24369e-164	1.1922e-163	2.49386e-163	-2.40789e-164	-3.88443e-163	3.10422e-163	-5.26566e-164	2.29706e-163	-3.91233e-164	-6.30291e-164	4.27874e-164	-1.5352e-164	3.11419e-163	-6.69435e-164	-1.37282e-162	0
-2.47222e-164	7.2876e-163	9.85683e-164	5.54104e-163	-5.79297e-163	1.27736e-162	-1.52032e-163	2.20348e-163	2.99835e-163	2.36862e-165	-2.48753e-164	8.65372e-166	8.73999e-165	-6.38296e-163	5.37621e-164	3.24369e-164	1.1922e-163	2.49386e-163	-2.40789e-164	-3.88443e-163	3.10422e-163	-5.26566e-164	2.29706e-163	-3.91233e-164	-6.30291e-164	4.27874e-164	-1.5352e-164	3.11419e-163	-6.69435e-164	-1.37282e-162	0
-2.47222e-164	7.2876e-163	9.85683e-164	5.54104e-163	-5.79297e-163	1.27736e-162	-1.52032e-163	2.20348e-163	2.99835e-163	2.36862e-165	-2.48753e-164	8.65372e-166	8.73999e-165	-6.38296e-163	5.37621e-164	3.24369e-164	1.1922e-163	2.49386e-163	-2.40789e-164	-3.88443e-163	3.10422e-163	-5.26566e-164	2.29706e-163	-3.91233e-164	-6.30291e-164	4.27874e-164	-1.5352e-164	3.11419e-163	-6.69435e-164	-1.37282e-162	0
-2.47222e-164	7.2876e-163	9.85683e-164	5.54104e-163	-5.79297e-163	1.27736e-162	-1.52032e-163	2.20348e-163	2.99835e-163	2.36862e-165	-2.48753e-164	8.65372e-166	8.73999e-165	-6.38296e-163	5.37621e-164	3.24369e-164	1.1922e-163	2.49386e-163	-2.40789e-164	-3.88443e-163	3.10422e-163	-5.26566e-164	2.29706e-163	-3.91233e-164	-6.30291e-164	4.27874e-164	-1.5352e-164	3.11419e-163	-6.69435e-164	-1.37282e-162	0
-2.47222e-164	7.2876e-163	9.85683e-164	5.54104e-163	-5.79297e-163	1.27736e-162	-1.52032e-163	2.20348e-163	2.99835e-163	2.36862e-165	-2.48753e-164	8.65372e-166	8.73999e-165	-6.38296e-163	5.37621e-164	3.24369e-164	1.1922e-163	2.49386e-163	-2.40789e-164	-3.88443e-163	3.10422e-163	-5.26566e-164	2.29706e-163	-3.91233e-164	-6.30291e-164	4.27874e-164	-1.5352e-164	3.11419e-163	-6.69435e-164	-1.37282e-162	0
-2.47222e-164	7.2876e-163	9.85683e-164	5.54104e-163	-5.79297e-163	1.27736e-162	-1.52032e-163	2.20348e-163	2.99835e-163	2.36862e-165	-2.48753e-164	8.65372e-166	8.73999e-165	-6.38296e-163	5.37621e-164	3.24369e-164	1.1922e-163	2.49386e-163	-2.40789e-164	-3.88443e-163	3.10422e-163	-5.26566e-164	2.29706e-163	-3.91233e-164	-6.30291e-164	4.27874e-164	-1.5352e-164	3.11419e-163	-6.69435e-164	-1.37282e-162	0
-2.47222e-164	7.2876e-163	9.85683e-164	5.54104e-163	-5.79297e-163	1.27736e-162	-1.52032e-163	2.20348e-163	2.99835e-163	2.36862e-165	-2.48753e-164	8.65372e-166	8.73999e-165	-6.38296e-163	5.37621e-164	3.24369e-164	1.1922e-163	2.49386e-163	-2.40789e-164	-3.88443e-163	3.10422e-163	-5.26566e-164	2.29706e-163	-3.91233e-164	-6.30291e-164	4.27874e-164	-1.5352e-164	3.11419e-163	-6.69435e-164	-1.37282e-162	0
-2.47222e-164	7.2876e-163	9.85683e-164	5.54104e-163	-5.79297e-163	1.27736e-162	-1.52032e-163	2.20348e-163	2.99835e-163	2.36862e-165	-2.48753e-164	8.65372e-166	8.73999e-165	-6.38296e-163	5.37621e-164	3.24369e-164	1.1922e-163	2.49386e-163	-2.40789e-164	-3.88443e-163	3.10422e-163	-5.26566e-164	2.29706e-163	-3.91233e-164	-6.30291e-164	4.27874e-164	-1.5352e-164	3.11419e-163	-6.69435e-164	-1.37282e-162	0
-2.47222e-164	7.2876e-163	9.85683e-164	5.54104e-163	-5.79297e-163	1.27736e-162	-1.52032e-163	2.20348e-163	2.99835e-163	2.36862e-165	-2.48753e-164	8.65372e-166	8.73999e-165	-6.38296e-163	5.37621e-164	3.24369e-164	1.1922e-163	2.49386e-163	-2.40789e-164	-3.88443e-163	3.10422e-163	-5.26566e-164	2.29706e-163	-3.91233e-164	-6.30291e-164	4.27874e-164	-1.5352e-164	3.11419e-163	-6.69435e-164	-1.37282e-162	0
-2.47222e-164	7.2876e-163	9.85683e-164	5.54104e-163	-5.79297e-163	1.27736e-162	-1.52032e-163	2.20348e-163	2.99835e-163	2.36862e-165	-2.48753e-164	8.65372e-166	8.73999e-165	-6.38296e-163	5.37621e-164	3.24369e-164	1.1922e-163	2.49386e-163	-2.40789e-164	-3.88443e-163	3.10422e-163	-5.26566e-164	2.29706e-163	-3.91233e-164	-6.30291e-164	4.27874e-164	-1.5352e-164	3.11419e-163	-6.69435e-164	-1.37282e-162	0
-2.47222e-164	7.2876e-163	9.85683e-164	5.54104e-163	-5.79297e-163	1.27736e-162	-1.52032e-163	2.20348e-163	2.99835e-163	2.36862e-165	-2.48753e-164	8.65372e-166	8.73999e-165	-6.38296e-163	5.37621e-164	3.24369e-164	1.1922e-163	2.49386e-163	-2.40789e-164	-3.88443e-163	3.10422e-163	-5.26566e-164	2.29706e-163	-3.91233e-164	-6.30291e-164	4.27874e-164	-1.5352e-164	3.11419e-163	-6.69435e-164	-1.37282e-162	0
-2.47222e-164	7.2876e-163	9.85683e-164	5.54104e-163	-5.79297e-163	1.27736e-162	-1.52032e-163	2.20348e-163	2.99835e-163	2.36862e-165	-2.48753e-164	8.65372e-166	8.73999e-165	-6.38296e-163	5.37621e-164	3.24369e-164	1.1922e-163	2.49386e-163	-2.40789e-164	-3.88443e-163	3.10422e-163	-5.26566e-164	2.29706e-163	-3.91233e-164	-6.30291e-164	4.27874e-164	-1.5352e-164	3.11419e-163	-6.69435e-164	-1.37282e-162	0
-2.47222e-164	7.2876e-163	9.85683e-164	5.54104e-163	-5.79297e-163	1.27736e-162	-1.52032e-163	2.20348e-163	2.99835e-163	2.36862e-165	-2.48753e-164	8.65372e-166	8.73999e-165	-6.38296e-163	5.37621e-164	3.24369e-164	1.1922e-163	2.49386e-163	-2.40789e-164	-3.88443e-163	3.10422e-163	-5.26566e-164	2.29706e-163	-3.91233e-164	-6.30291e-164	4.27874e-164	-1.5352e-164	3.11419e-163	-6.69435e-164	-1.37282e-162	0
-2.47222e-164	7.2876e-163	9.85683e-164	5.54104e-163	-5.79297e-163	1.27736e-162	-1.52032e-163	2.20348e-163	2.99835e-163	2.36862e-165	-2.48753e-164	8.65372e-166	8.73999e-165	-6.38296e-163	5.37621e-164	3.24369e-164	1.1922e-163	2.49386e-163	-2.40789e-164	-3.88443e-163	3.10422e-163	-5.26566e-164	2.29706e-163	-3.91233e-164	-6.30291e-164	4.27874e-164	-1.5352e-164	3.11419e-163	-6.69435e-164	-1.37282e-162	0
-2.47222e-164	7.2876e-163	9.85683e-164	5.54104e-163	-5.79297e-163	1.27736e-162	-1.52032e-163	2.20348e-163	2.99835e-163	2.36862e-165	-2.48753e-164	8.65372e-166	8.73999e-165	-6.38296e-163	5.37621e-164	3.24369e-164	1.1922e-163	2.49386e-163	-2.40789e-164	-3.88443e-163	3.10422e-163	-5.26566e-164	2.29706e-163	-3.91233e-164	-6.30291e-164	4.27874e-164	-1.5352e-164	3.11419e-163	-6.69435e-164	-1.37282e-162	0
-2.47222e-164	7.2876e-163	9.85683e-164	5.54104e-163	-5.79297e-163	1.27736e-162	-1.52032e-163	2.20348e-163	2.99835e-163	2.36862e-165	-2.48753e-164	8.65372e-166	8.73999e-165	-6.38296e-163	5.37621e-164	3.24369e-164	1.1922e-163	2.49386e-163	-2.40789e-164	-3.88443e-163	3.10422e-163	-5.26566e-164	2.29706e-163	-3.91233e-164	-6.30291e-164	4.27874e-164	-1.5352e-164	3.11419e-163	-6.69435e-164	-1.37282e-162	0
-2.47222e-164	7.2876e-163	9.85683e-164	5.54104e-163	-5.79297e-163	1.27736e-162	-1.52032e-163	2.20348e-163	2.99835e-163	2.36862e-165	-2.48753e-164	8.65372e-166	8.73999e-165	-6.38296e-163	5.37621e-164	3.24369e-164	1.1922e-163	2.49386e-163	-2.40789e-164	-3.88443e-163	3.10422e-163	-5.26566e-164	2.29706e-163	-3.91233e-164	-6.30291e-164	4.27874e-164	-1.5352e-164	3.11419e-163	-6.69435e-164	-1.37282e-162	0
-2.47222e-164	7.2876e-163	9.85683e-164	5.54104e-163	-5.79297e-163	1.27736e-162	-1.52032e-163	2.20348e-163	2.99835e-163	2.36862e-165	-2.48753e-164	8.65372e-166	8.73999e-165	-6.38296e-163	5.37621e-164	3.24369e-164	1.1922e-163	2.49386e-163	-2.40789e-164	-3.88443e-163	3.10422e-163	-5.26566e-164	2.29706e-163	-3.91233e-164	-6.30291e-164	4.27874e-164	-1.5352e-164	3.11419e-163	-6.69435e-164	-1.37282e-162	0
-2.47222e-164	7.2876e-163	9.85683e-164	5.54104e-163	-5.79297e-163	1.27736e-162	-1.52032e-163	2.20348e-163	2.99835e-163	2.36862e-165	-2.48753e-164	8.65372e-166	8.73999e-165	-6.38296e-163	5.37621e-164	3.24369e-164	1.1922e-163	2.49386e-163	-2.40789e-164	-3.88443e-163	3.10422e-163	-5.26566e-164	2.29706e-163	-3.91233e-164	-6.30291e-164	4.27874e-164	-1.5352e-164	3.11419e-163	-6.69435e-164	-1.37282e-162	0
-2.47222e-164	7.2876e-163	9.85683e-164	5.54104e-163	-5.79297e-163	1.27736e-162	-1.52032e-163	2.20348e-163	2.99835e-163	2.36862e-165	-2.48753e-164	8.65372e-166	8.73999e-165	-6.38296e-163	5.37621e-164	3.24369e-164	1.1922e-163	2.49386e-163	-2.40789e-164	-3.88443e-163	3.10422e-163	-5.26566e-164	2.29706e-163	-3.91233e-164	-6.30291e-164	4.27874e-164	-1.5352e-164	3.11419e-163	-6.69435e-164	-1.37282e-162	0
-2.47222e-164	7.2876e-163	9.85683e-164	5.54104e-163	-5.79297e-163	1.27736e-162	-1.52032e-163	2.20348e-163	2.99835e-163	2.36862e-165	-2.48753e-164	8.65372e-166	8.73999e-165	-6.38296e-163	5.37621e-164	3.24369e-164	1.1922e-163	2.49386e-163	-2.40789e-164	-3.88443e-163	3.10422e-163	-5.26566e-164	2.29706e-163	-3.91233e-164	-6.30291e-164	4.27874e-164	-1.5352e-164	3.11419e-163	-6.69435e-164	-1.37282e-162	0
-2.47222e-164	7.2876e-163	9.85683e-164	5.54104e-163	-5.79297e-163	1.27736e-162	-1.52032e-163	2.20348e-163	2.99835e-163	2.36862e-165	-2.48753e-164	8.65372e-166	8.73999e-165	-6.38296e-163	5.37621e-164	3.24369e-164	1.1922e-163	2.49386e-163	-2.40789e-164	-3.88443e-163	3.10422e-163	-5.26566e-164	2.29706e-163	-3.91233e-164	-6.30291e-164	4.27874e-164	-1.5352e-164	3.11419e-163	-6.69435e-164	-1.37282e-162	0
-2.47222e-164	7.2876e-163	9.85683e-164	5.54104e-163	-5.79297e-163	1.27736e-162	-1.52032e-163	2.20348e-163	2.99835e-163	2.36862e-165	-2.48753e-164	8.65372e-166	8.73999e-165	-6.38296e-163	5.37621e-164	3.24369e-164	1.1922e-163	2.49386e-163	-2.40789e-164	-3.88443e-163	3.10422e-163	-5.26566e-164	2.29706e-163	-3.91233e-164	-6.30291e-164	4.27874e-164	-1.5352e-164	3.11419e-163	-6.69435e-164	-1.37282e-162	0
-2.47222e-164	7.2876e-163	9.85683e-164	5.54104e-163	-5.79297e-163	1.27736e-162	-1.52032e-163	2.20348e-163	2.99835e-163	2.36862e-165	-2.48753e-164	8.65372e-166	8.73999e-165	-6.38296e-163	5.37621e-164	3.24369e-164	1.1922e-163	2.49386e-163	-2.40789e-164	-3.88443e-163	3.10422e-163	-5.26566e-164	2.29706e-163	-3.91233e-164	-6.30291e-164	4.27874e-164	-1.5352e-164	3.11419e-163	-6.69435e-164	-1.37282e-162	0
-2.47222e-164	7.2876e-163	9.85683e-164	5.54104e-163	-5.79297e-163	1.27736e-162	-1.52032e-163	2.20348e-163	2.99835e-163	2.36862e-165	-2.48753e-164	8.65372e-166	8.73999e-165	-6.38296e-163	5.37621e-164	3.24369e-164	1.1922e-163	2.49386e-163	-2.40789e-164	-3.88443e-163	3.10422e-163	-5.26566e-164	2.29706e-163	-3.91233e-164	-6.30291e-164	4.27874e-164	-1.5352e-164	3.11419e-163	-6.69435e-164	-1.37282e-162	0
-2.47222e-164	7.2876e-163	9.85683e-164	5.54104e-163	-5.79297e-163	1.27736e-162	-1.52032e-163	2.20348e-163	2.99835e-163	2.36862e-165	-2.48753e-164	8.65372e-166	8.73999e-165	-6.38296e-163	5.37621e-164	3.24369e-164	1.1922e-163	2.49386e-163	-2.40789e-164	-3.88443e-163	3.10422e-163	-5.26566e-164	2.29706e-163	-3.91233e-164	-6.30291e-164	4.27874e-164	-1.5352e-164	3.11419e-163	-6.69435e-164	-1.37282e-162	0
-2.47222e-164	7.2876e-163	9.85683e-164	5.54104e-163	-5.79297e-163	1.27736e-162	-1.52032e-163	2.20348e-163	2.99835e-163	2.36862e-165	-2.48753e-164	8.65372e-166	8.73999e-165	-6.38296e-163	5.37621e-164	3.24369e-164	1.1922e-163	2.49386e-163	-2.40789e-164	-3.88443e-163	3.10422e-163	-5.26566e-164	2.29706e-163	-3.91233e-164	-6.30291e-164	4.27874e-164	-1.5352e-164	3.11419e-163	-6.69435e-164	-1.37282e-162	0
-2.47222e-164	7.2876e-163	9.85683e-164	5.54104e-163	-5.79297e-163	1.27736e-162	-1.52032e-163	2.20348e-163	2.99835e-163	2.36862e-165	-2.48753e-164	8.65372e-166	8.73999e-165	-6.38296e-163	5.37621e-164	3.24369e-164	1.1922e-163	2.49386e-163	-2.40789e-164	-3.88443e-163	3.10422e-163	-5.26566e-164	2.29706e-163	-3.91233e-164	-6.30291e-164	4.27874e-164	-1.5352e-164	3.11419e-163	-6.69435e-164	-1.37282e-162	0
-2.47222e-164	7.2876e-163	9.85683e-164	5.54104e-163	-5.79297e-163	1.27736e-162	-1.52032e-163	2.20348e-163	2.99835e-163	2.36862e-165	-2.48753e-164	8.65372e-166	8.73999e-165	-6.38296e-163	5.37621e-164	3.24369e-164	1.1922e-163	2.49386e-163	-2.40789e-164	-3.88443e-163	3.10422e-163	-5.26566e-164	2.29706e-163	-3.91233e-164	-6.30291e-164	4.27874e-164	-1.5352e-164	3.11419e-163	-6.69435e-164	-1.37282e-162	0
-2.47222e-164	7.2876e-163	9.85683e-164	5.54104e-163	-5.79297e-163	1.27736e-162	-1.52032e-163	2.20348e-163	2.99835e-163	2.36862e-165	-2.48753e-164	8.65372e-166	8.73999e-165	-6.38296e-163	5.37621e-164	3.24369e-164	1.1922e-163	2.49386e-163	-2.40789e-164	-3.88443e-163	3.10422e-163	-5.26566e-164	2.29706e-163	-3.91233e-164	-6.30291e-164	4.27874e-164	-1.5352e-164	3.11419e-163	-6.69435e-164	-1.37282e-162	0
-2.47222e-164	7.2876e-163	9.85683e-164	5.54104e-163	-5.79297e-163	1.27736e-162	-1.52032e-163	2.20348e-163	2.99835e-163	2.36862e-165	-2.48753e-164	8.65372e-166	8.73999e-165	-6.38296e-163	5.37621e-164	3.24369e-164	1.1922e-163	2.49386e-163	-2.40789e-164	-3.88443e-163	3.10422e-163	-5.26566e-164	2.29706e-163	-3.91233e-164	-6.30291e-164	4.27874e-164	-1.5352e-164	3.11419e-163	-6.69435e-164	-1.37282e-162	0
-2.47222e-164	7.2876e-163	9.85683e-164	5.54104e-163	-5.79297e-163	1.27736e-162	-1.52032e-163	2.20348e-163	2.99835e-163	2.36862e-165	-2.48753e-164	8.65372e-166	8.73999e-165	-6.38296e-163	5.37621e-164	3.24369e-164	1.1922e-163	2.49386e-163	-2.40789e-164	-3.88443e-163	3.10422e-163	-5.26566e-164	2.29706e-163	-3.91233e-164	-6.30291e-164	4.27874e-164	-1.5352e-164	3.11419e-163	-6.69435e-164	-1.37282e-162	0
-2.47222e-164	7.2876e-163	9.85683e-164	5.54104e-163	-5.79297e-163	1.27736e-162	-1.52032e-163	2.20348e-163	2.99835e-163	2.36862e-165	-2.48753e-164	8.65372e-166	8.73999e-165	-6.38296e-163	5.37621e-164	3.24369e-164	1.1922e-163	2.49386e-163	-2.40789e-164	-3.88443e-163	3.10422e-163	-5.26566e-164	2.29706e-163	-3.91233e-164	-6.30291e-164	4.27874e-164	-1.5352e-164	3.11419e-163	-6.69435e-164	-1.37282e-162	0
-2.47222e-164	7.2876e-163	9.85683e-164	5.54104e-163	-5.79297e-163	1.27736e-162	-1.52032e-163	2.20348e-163	2.99835e-163	2.36862e-165	-2.48753e-164	8.65372e-166	8.73999e-165	-6.38296e-163	5.37621e-164	3.24369e-164	1.1922e-163	2.49386e-163	-2.40789e-164	-3.88443e-163	3.10422e-163	-5.26566e-164	2.29706e-163	-3.91233e-164	-6.30291e-164	4.27874e-164	-1.5352e-164	3.11419e-163	-6.69435e-164	-1.37282e-162	0
-2.47222e-164	7.2876e-163	9.85683e-164	5.54104e-163	-5.79297e-163	1.27736e-162	-1.52032e-163	2.20348e-163	2.99835e-163	2.36862e-165	-2.48753e-164	8.65372e-166	8.73999e-165	-6.38296e-163	5.37621e-164	3.24369e-164	1.1922e-163	2.49386e-163	-2.40789e-164	-3.88443e-163	3.10422e-163	-5.26566e-164	2.29706e-163	-3.91233e-164	-6.30291e-164	4.27874e-164	-1.5352e-164	3.11419e-163	-6.69435e-164	-1.37282e-162	0
-2.47222e-164	7.2876e-163	9.85683e-164	5.54104e-163	-5.79297e-163	1.27736e-162	-1.52032e-163	2.20348e-163	2.99835e-163	2.36862e-165	-2.48753e-164	8.65372e-166	8.73999e-165	-6.38296e-163	5.37621e-164	3.24369e-164	1.1922e-163	2.49386e-163	-2.40789e-164	-3.88443e-163	3.10422e-163	-5.26566e-164	2.29706e-163	-3.91233e-164	-6.30291e-164	4.27874e-164	-1.5352e-164	3.11419e-163	-6.69435e-164	-1.37282e-162	0
-2.47222e-164	7.2876e-163	9.85683e-164	5.54104e-163	-5.79297e-163	1.27736e-162	-1.52032e-163	2.20348e-163	2.99835e-163	2.36862e-165	-2.48753e-164	8.65372e-166	8.73999e-165	-6.38296e-163	5.37621e-164	3.24369e-164	1.1922e-163	2.49386e-163	-2.40789e-164	-3.88443e-163	3.10422e-163	-5.26566e-164	2.29706e-163	-3.91233e-164	-6.30291e-164	4.27874e-164	-1.5352e-164	3.11419e-163	-6.69435e-164	-1.37282e-162	0
-2.47222e-164	7.2876e-163	9.85683e-164	5.54104e-163	-5.79297e-163	1.27736e-162	-1.52032e-163	2.20348e-163	2.99835e-163	2.36862e-165	-2.48753e-164	8.65372e-166	8.73999e-165	-6.38296e-163	5.37621e-164	3.24369e-164	1.1922e-163	2.49386e-163	-2.40789e-164	-3.88443e-163	3.10422e-163	-5.26566e-164	2.29706e-163	-3.91233e-164	-6.30291e-164	4.27874e-164	-1.5352e-164	3.11419e-163	-6.69435e-164	-1.37282e-162	0
-2.47222e-164	7.2876e-163	9.85683e-164	5.54104e-163	-5.79297e-163	1.27736e-162	-1.52032e-163	2.20348e-163	2.99835e-163	2.36862e-165	-2.48753e-164	8.65372e-166	8.73999e-165	-6.38296e-163	5.37621e-164	3.24369e-164	1.1922e-163	2.49386e-163	-2.40789e-164	-3.88443e-163	3.10422e-163	-5.26566e-164	2.29706e-163	-3.91233e-164	-6.30291e-164	4.27874e-164	-1.5352e-164	3.11419e-163	-6.69435e-164	-1.37282e-162	0
-2.47222e-164	7.2876e-163	9.85683e-164	5.54104e-163	-5.79297e-163	1.27736e-162	-1.52032e-163	2.20348e-163	2.99835e-163	2.36862e-165	-2.48753e-164	8.65372e-166	8.73999e-165	-6.38296e-163	5.37621e-164	3.24369e-164	1.1922e-163	2.49386e-163	-2.40789e-164	-3.88443e-163	3.10422e-163	-5.26566e-164	2.29706e-163	-3.91233e-164	-6.30291e-164	4.27874e-164	-1.5352e-164	3.11419e-163	-6.69435e-164	-1.37282e-162	0
-2.47222e-164	7.2876e-163	9.85683e-164	5.54104e-163	-5.79297e-163	1.27736e-162	-1.52032e-163	2.20348e-163	2.99835e-163	2.36862e-165	-2.48753e-164	8.65372e-166	8.73999e-165	-6.38296e-163	5.37621e-164	3.24369e-164	1.1922e-163	2.49386e-163	-2.40789e-164	-3.88443e-163	3.10422e-163	-5.26566e-164	2.29706e-163	-3.91233e-164	-6.30291e-164	4.27874e-164	-1.5352e-164	3.11419e-163	-6.69435e-164	-1.37282e-162	0
-2.47222e-164	7.2876e-163	9.85683e-164	5.54104e-163	-5.79297e-163	1.27736e-162	-1.52032e-163	2.20348e-163	2.99835e-163	2.36862e-165	-2.48753e-164	8.65372e-166	8.73999e-165	-6.38296e-163	5.37621e-164	3.24369e-164	1.1922e-163	2.49386e-163	-2.40789e-164	-3.88443e-163	3.10422e-163	-5.26566e-164	2.29706e-163	-3.91233e-164	-6.30291e-164	4.27874e-164	-1.5352e-164	3.11419e-163	-6.69435e-164	-1.37282e-162	0
-2.47222e-164	7.2876e-163	9.85683e-164	5.54104e-163	-5.79297e-163	1.27736e-162	-1.52032e-163	2.20348e-163	2.99835e-163	2.36862e-165	-2.48753e-164	8.65372e-166	8.73999e-165	-6.38296e-163	5.37621e-164	3.24369e-164	1.1922e-163	2.49386e-163	-2.40789e-164	-3.88443e-163	3.10422e-163	-5.26566e-164	2.29706e-163	-3.91233e-164	-6.30291e-164	4.27874e-164	-1.5352e-164	3.11419e-163	-6.69435e-164	-1.37282e-162	0
-2.47222e-164	7.2876e-163	9.85683e-164	5.54104e-163	-5.79297e-163	1.27736e-162	-1.52032e-163	2.20348e-163	2.99835e-163	2.36862e-165	-2.48753e-164	8.65372e-166	8.73999e-165	-6.38296e-163	5.37621e-164	3.24369e-164	1.1922e-163	2.49386e-163	-2.40789e-164	-3.88443e-163	3.10422e-163	-5.26566e-164	2.29706e-163	-3.91233e-164	-6.30291e-164	4.27874e-164	-1.5352e-164	3.11419e-163	-6.69435e-164	-1.37282e-162	0
-2.47222e-164	7.2876e-163	9.85683e-164	5.54104e-163	-5.79297e-163	1.27736e-162	-1.52032e-163	2.20348e-163	2.99835e-163	2.36862e-165	-2.48753e-164	8.65372e-166	8.73999e-165	-6.38296e-163	5.37621e-164	3.24369e-164	1.1922e-163	2.49386e-163	-2.40789e-164	-3.88443e-163	3.10422e-163	-5.26566e-164	2.29706e-163	-3.91233e-164	-6.30291e-164	4.27874e-164	-1.5352e-164	3.11419e-163	-6.69435e-164	-1.37282e-162	0
-2.47222e-164	7.2876e-163	9.85683e-164	5.54104e-163	-5.79297e-163	1.27736e-162	-1.52032e-163	2.20348e-163	2.99835e-163	2.36862e-165	-2.48753e-164	8.65372e-166	8.73999e-165	-6.38296e-163	5.37621e-164	3.24369e-164	1.1922e-163	2.49386e-163	-2.40789e-164	-3.88443e-163	3.10422e-163	-5.26566e-164	2.29706e-163	-3.91233e-164	-6.30291e-164	4.27874e-164	-1.5352e-164	3.11419e-163	-6.69435e-164	-1.37282e-162	0
-2.47222e-164	7.2876e-163	9.85683e-164	5.54104e-163	-5.79297e-163	1.27736e-162	-1.52032e-163	2.20348e-163	2.99835e-163	2.36862e-165	-2.48753e-164	8.65372e-166	8.73999e-165	-6.38296e-163	5.37621e-164	3.24369e-164	1.1922e-163	2.49386e-163	-2.40789e-164	-3.88443e-163	3.10422e-163	-5.26566e-164	2.29706e-163	-3.91233e-164	-6.30291e-164	4.27874e-164	-1.5352e-164	3.11419e-163	-6.69435e-164	-1.37282e-162	0
-2.47222e-164	7.2876e-163	9.85683e-164	5.54104e-163	-5.79297e-163	1.27736e-162	-1.52032e-163	2.20348e-163	2.99835e-163	2.36862e-165	-2.48753e-164	8.65372e-166	8.73999e-165	-6.38296e-163	5.37621e-164	3.24369e-164	1.1922e-163	2.49386e-163	-2.40789e-164	-3.88443e-163	3.10422e-163	-5.26566e-164	2.29706e-163	-3.91233e-164	-6.30291e-164	4.27874e-164	-1.5352e-164	3.11419e-163	-6.69435e-164	-1.37282e-162	0
-2.47222e-164	7.2876e-163	9.85683e-164	5.54104e-163	-5.79297e-163	1.27736e-162	-1.52032e-163	2.20348e-163	2.99835e-163	2.36862e-165	-2.48753e-164	8.65372e-166	8.73999e-165	-6.38296e-163	5.37621e-164	3.24369e-164	1.1922e-163	2.49386e-163	-2.40789e-164	-3.88443e-163	3.10422e-163	-5.26566e-164	2.29706e-163	-3.91233e-164	-6.30291e-164	4.27874e-164	-1.5352e-164	3.11419e-163	-6.69435e-164	-1.37282e-162	0
-2.47222e-164	7.2876e-163	9.85683e-164	5.54104e-163	-5.79297e-163	1.27736e-162	-1.52032e-163	2.20348e-163	2.99835e-163	2.36862e-165	-2.48753e-164	8.65372e-166	8.73999e-165	-6.38296e-163	5.37621e-164	3.24369e-164	1.1922e-163	2.49386e-163	-2.40789e-164	-3.88443e-163	3.10422e-163	-5.26566e-164	2.29706e-163	-3.91233e-164	-6.30291e-164	4.27874e-164	-1.5352e-164	3.11419e-163	-6.69435e-164	-1.37282e-162	0
-2.47222e-164	7.2876e-163	9.85683e-164	5.54104e-163	-5.79297e-163	1.27736e-162	-1.52032e-163	2.20348e-163	2.99835e-163	2.36862e-165	-2.48753e-164	8.65372e-166	8.73999e-165	-6.38296e-163	5.37621e-164	3.24369e-164	1.1922e-163	2.49386e-163	-2.40789e-164	-3.88443e-163	3.10422e-163	-5.26566e-164	2.29706e-163	-3.91233e-164	-6.30291e-164	4.27874e-164	-1.5352e-164	3.11419e-163	-6.69435e-164	-1.37282e-162	0
-2.47222e-164	7.2876e-163	9.85683e-164	5.54104e-163	-5.79297e-163	1.27736e-162	-1.52032e-163	2.20348e-163	2.99835e-163	2.36862e-165	-2.48753e-164	8.65372e-166	8.73999e-165	-6.38296e-163	5.37621e-164	3.24369e-164	1.1922e-163	2.49386e-163	-2.40789e-164	-3.88443e-163	3.10422e-163	-5.26566e-164	2.29706e-163	-3.91233e-164	-6.30291e-164	4.27874e-164	-1.5352e-164	3.11419e-163	-6.69435e-164	-1.37282e-162	0
-2.47222e-164	7.2876e-163	9.85683e-164	5.54104e-163	-5.79297e-163	1.27736e-162	-1.52032e-163	2.20348e-163	2.99835e-163	2.36862e-165	-2.48753e-164	8.65372e-166	8.73999e-165	-6.38296e-163	5.37621e-164	3.24369e-164	1.1922e-163	2.49386e-163	-2.40789e-164	-3.88443e-163	3.10422e-163	-5.26566e-164	2.29706e-163	-3.91233e-164	-6.30291e-164	4.27874e-164	-1.5352e-164	3.11419e-163	-6.69435e-164	-1.37282e-162	0
-2.47222e-164	7.2876e-163	9.85683e-164	5.54104e-163	-5.79297e-163	1.27736e-162	-1.52032e-163	2.20348e-163	2.99835e-163	2.36862e-165	-2.48753e-164	8.65372e-166	8.73999e-165	-6.38296e-163	5.37621e-164	3.24369e-164	1.1922e-163	2.49386e-163	-2.40789e-164	-3.88443e-163	3.10422e-163	-5.26566e-164	2.29706e-163	-3.91233e-164	-6.30291e-164	4.27874e-164	-1.5352e-164	3.11419e-163	-6.69435e-164	-1.37282e-162	0
-2.47222e-164	7.2876e-163	9.85683e-164	5.54104e-163	-5.79297e-163	1.27736e-162	-1.52032e-163	2.20348e-163	2.99835e-163	2.36862e-165	-2.48753e-164	8.65372e-166	8.73999e-165	-6.38296e-163	5.37621e-164	3.24369e-164	1.1922e-163	2.49386e-163	-2.40789e-164	-3.88443e-163	3.10422e-163	-5.26566e-164	2.29706e-163	-3.91233e-164	-6.30291e-164	4.27874e-164	-1.5352e-164	3.11419e-163	-6.69435e-164	-1.37282e-162	0
-2.47222e-164	7.2876e-163	9.85683e-164	5.54104e-163	-5.79297e-163	1.27736e-162	-1.52032e-163	2.20348e-163	2.99835e-163	2.36862e-165	-2.48753e-164	8.65372e-166	8.73999e-165	-6.38296e-163	5.37621e-164	3.24369e-164	1.1922e-163	2.49386e-163	-2.40789e-164	-3.88443e-163	3.10422e-163	-5.26566e-164	2.29706e-163	-3.91233e-164	-6.30291e-164	4.27874e-164	-1.5352e-164	3.11419e-163	-6.69435e-164	-1.37282e-162	0
-2.47222e-164	7.2876e-163	9.85683e-164	5.54104e-163	-5.79297e-163	1.27736e-162	-1.52032e-163	2.20348e-163	2.99835e-163	2.36862e-165	-2.48753e-164	8.65372e-166	8.73999e-165	-6.38296e-163	5.37621e-164	3.24369e-164	1.1922e-163	2.49386e-163	-2.40789e-164	-3.88443e-163	3.10422e-163	-5.26566e-164	2.29706e-163	-3.91233e-164	-6.30291e-164	4.27874e-164	-1.5352e-164	3.11419e-163	-6.69435e-164	-1.37282e-162	0
-2.47222e-164	7.2876e-163	9.85683e-164	5.54104e-163	-5.79297e-163	1.27736e-162	-1.52032e-163	2.20348e-163	2.99835e-163	2.36862e-165	-2.48753e-164	8.65372e-166	8.73999e-165	-6.38296e-163	5.37621e-164	3.24369e-164	1.1922e-163	2.49386e-163	-2.40789e-164	-3.88443e-163	3.10422e-163	-5.26566e-164	2.29706e-163	-3.91233e-164	-6.30291e-164	4.27874e-164	-1.5352e-164	3.11419e-163	-6.69435e-164	-1.37282e-162	0
-2.47222e-164	7.2876e-163	9.85683e-164	5.54104e-163	-5.79297e-163	1.27736e-162	-1.52032e-163	2.20348e-163	2.99835e-163	2.36862e-165	-2.48753e-164	8.65372e-166	8.73999e-165	-6.38296e-163	5.37621e-164	3.24369e-164	1.1922e-163	2.49386e-163	-2.40789e-164	-3.88443e-163	3.10422e-163	-5.26566e-164	2.29706e-163	-3.91233e-164	-6.30291e-164	4.27874e-164	-1.5352e-164	3.11419e-163	-6.69435e-164	-1.37282e-162	0
-2.47222e-164	7.2876e-163	9.85683e-164	5.54104e-163	-5.79297e-163	1.27736e-162	-1.52032e-163	2.20348e-163	2.99835e-163	2.36862e-165	-2.48753e-164	8.65372e-166	8.73999e-165	-6.38296e-163	5.37621e-164	3.24369e-164	1.1922e-163	2.49386e-163	-2.40789e-164	-3.88443e-163	3.10422e-163	-5.26566e-164	2.29706e-163	-3.91233e-164	-6.30291e-164	4.27874e-164	-1.5352e-164	3.11419e-163	-6.69435e-164	-1.37282e-162	0
-2.47222e-164	7.2876e-163	9.85683e-164	5.54104e-163	-5.79297e-163	1.27736e-162	-1.52032e-163	2.20348e-163	2.99835e-163	2.36862e-165	-2.48753e-164	8.65372e-166	8.73999e-165	-6.38296e-163	5.37621e-164	3.24369e-164	1.1922e-163	2.49386e-163	-2.40789e-164	-3.88443e-163	3.10422e-163	-5.26566e-164	2.29706e-163	-3.91233e-164	-6.30291e-164	4.27874e-164	-1.5352e-164	3.11419e-163	-6.69435e-164	-1.37282e-162	0
-2.47222e-164	7.2876e-163	9.85683e-164	5.54104e-163	-5.79297e-163	1.27736e-162	-1.52032e-163	2.20348e-163	2.99835e-163	2.36862e-165	-2.48753e-164	8.65372e-166	8.73999e-165	-6.38296e-163	5.37621e-164	3.24369e-164	1.1922e-163	2.49386e-163	-2.40789e-164	-3.88443e-163	3.10422e-163	-5.26566e-164	2.29706e-163	-3.91233e-164	-6.30291e-164	4.27874e-164	-1.5352e-164	3.11419e-163	-6.69435e-164	-1.37282e-162	0
-2.47222e-164	7.2876e-163	9.85683e-164	5.54104e-163	-5.79297e-163	1.27736e-162	-1.52032e-163	2.20348e-163	2.99835e-163	2.36862e-165	-2.48753e-164	8.65372e-166	8.73999e-165	-6.38296e-163	5.37621e-164	3.24369e-164	1.1922e-163	2.49386e-163	-2.40789e-164	-3.88443e-163	3.10422e-163	-5.26566e-164	2.29706e-163	-3.91233e-164	-6.30291e-164	4.27874e-164	-1.5352e-164	3.11419e-163	-6.69435e-164	-1.37282e-162	0
-2.47222e-164	7.2876e-163	9.85683e-164	5.54104e-163	-5.79297e-163	1.27736e-162	-1.52032e-163	2.20348e-163	2.99835e-163	2.36862e-165	-2.48753e-164	8.65372e-166	8.73999e-165	-6.38296e-163	5.37621e-164	3.24369e-164	1.1922e-163	2.49386e-163	-2.40789e-164	-3.88443e-163	3.10422e-163	-5.26566e-164	2.29706e-163	-3.91233e-164	-6.30291e-164	4.27874e-164	-1.5352e-164	3.11419e-163	-6.69435e-164	-1.37282e-162	0
-2.47222e-164	7.2876e-163	9.85683e-164	5.54104e-163	-5.79297e-163	1.27736e-162	-1.52032e-163	2.20348e-163	2.99835e-163	2.36862e-165	-2.48753e-164	8.65372e-166	8.73999e-165	-6.38296e-163	5.37621e-164	3.24369e-164	1.1922e-163	2.49386e-163	-2.40789e-164	-3.88443e-163	3.10422e-163	-5.26566e-164	2.29706e-163	-3.91233e-164	-6.30291e-164	4.27874e-164	-1.5352e-164	3.11419e-163	-6.69435e-164	-1.37282e-162	0
-2.47222e-164	7.2876e-163	9.85683e-164	5.54104e-163	-5.79297e-163	1.27736e-162	-1.52032e-163	2.20348e-163	2.99835e-163	2.36862e-165	-2.48753e-164	8.65372e-166	8.73999e-165	-6.38296e-163	5.37621e-164	3.24369e-164	1.1922e-163	2.49386e-163	-2.40789e-164	-3.88443e-163	3.10422e-163	-5.26566e-164	2.29706e-163	-3.91233e-164	-6.30291e-164	4.27874e-164	-1.5352e-164	3.11419e-163	-6.69435e-164	-1.37282e-162	0
-2.47222e-164	7.2876e-163	9.85683e-164	5.54104e-163	-5.79297e-163	1.27736e-162	-1.52032e-163	2.20348e-163	2.99835e-163	2.36862e-165	-2.48753e-164	8.65372e-166	8.73999e-165	-6.38296e-163	5.37621e-164	3.24369e-164	1.1922e-163	2.49386e-163	-2.40789e-164	-3.88443e-163	3.10422e-163	-5.26566e-164	2.29706e-163	-3.91233e-164	-6.30291e-164	4.27874e-164	-1.5352e-164	3.11419e-163	-6.69435e-164	-1.37282e-162	0
-2.47222e-164	7.2876e-163	9.85683e-164	5.54104e-163	-5.79297e-163	1.27736e-162	-1.52032e-163	2.20348e-163	2.99835e-163	2.36862e-165	-2.48753e-164	8.65372e-166	8.73999e-165	-6.38296e-163	5.37621e-164	3.24369e-164	1.1922e-163	2.49386e-163	-2.40789e-164	-3.88443e-163	3.10422e-163	-5.26566e-164	2.29706e-163	-3.91233e-164	-6.30291e-164	4.27874e-164	-1.5352e-164	3.11419e-163	-6.69435e-164	-1.37282e-162	0
-2.47222e-164	7.2876e-163	9.85683e-164	5.54104e-163	-5.79297e-163	1.27736e-162	-1.52032e-163	2.20348e-163	2.99835e-163	2.36862e-165	-2.48753e-164	8.65372e-166	8.73999e-165	-6.38296e-163	5.37621e-164	3.24369e-164	1.1922e-163	2.49386e-163	-2.40789e-164	-3.88443e-163	3.10422e-163	-5.26566e-164	2.29706e-163	-3.91233e-164	-6.30291e-164	4.27874e-164	-1.5352e-164	3.11419e-163	-6.69435e-164	-1.37282e-162	0
-2.47222e-164	7.2876e-163	9.85683e-164	5.54104e-163	-5.79297e-163	1.27736e-162	-1.52032e-163	2.20348e-163	2.99835e-163	2.36862e-165	-2.48753e-164	8.65372e-166	8.73999e-165	-6.38296e-163	5.37621e-164	3.24369e-164	1.1922e-163	2.49386e-163	-2.40789e-164	-3.88443e-163	3.10422e-163	-5.26566e-164	2.29706e-163	-3.91233e-164	-6.30291e-164	4.27874e-164	-1.5352e-164	3.11419e-163	-6.69435e-164	-1.37282e-162	0
-2.47222e-164	7.2876e-163	9.85683e-164	5.54104e-163	-5.79297e-163	1.27736e-162	-1.52032e-163	2.20348e-163	2.99835e-163	2.36862e-165	-2.48753e-164	8.65372e-166	8.73999e-165	-6.38296e-163	5.37621e-164	3.24369e-164	1.1922e-163	2.49386e-163	-2.40789e-164	-3.88443e-163	3.10422e-163	-5.26566e-164	2.29706e-163	-3.91233e-164	-6.30291e-164	4.27874e-164	-1.5352e-164	3.11419e-163	-6.69435e-164	-1.37282e-162	0
-2.47222e-164	7.2876e-163	9.85683e-164	5.54104e-163	-5.79297e-163	1.27736e-162	-1.52032e-163	2.20348e-163	2.99835e-163	2.36862e-165	-2.48753e-164	8.65372e-166	8.73999e-165	-6.38296e-163	5.37621e-164	3.24369e-164	1.1922e-163	2.49386e-163	-2.40789e-164	-3.88443e-163	3.10422e-163	-5.26566e-164	2.29706e-163	-3.91233e-164	-6.30291e-164	4.27874e-164	-1.5352e-164	3.11419e-163	-6.69435e-164	-1.37282e-162	0
-2.47222e-164	7.2876e-163	9.85683e-164	5.54104e-163	-5.79297e-163	1.27736e-162	-1.52032e-163	2.20348e-163	2.99835e-163	2.36862e-165	-2.48753e-164	8.65372e-166	8.73999e-165	-6.38296e-163	5.37621e-164	3.24369e-164	1.1922e-163	2.49386e-163	-2.40789e-164	-3.88443e-163	3.10422e-163	-5.26566e-164	2.29706e-163	-3.91233e-164	-6.30291e-164	4.27874e-164	-1.5352e-164	3.11419e-163	-6.69435e-164	-1.37282e-162	0
-2.47222e-164	7.2876e-163	9.85683e-164	5.54104e-163	-5.79297e-163	1.27736e-162	-1.52032e-163	2.20348e-163	2.99835e-163	2.36862e-165	-2.48753e-164	8.65372e-166	8.73999e-165	-6.38296e-163	5.37621e-164	3.24369e-164	1.1922e-163	2.49386e-163	-2.40789e-164	-3.88443e-163	3.10422e-163	-5.26566e-164	2.29706e-163	-3.91233e-164	-6.30291e-164	4.27874e-164	-1.5352e-164	3.11419e-163	-6.69435e-164	-1.37282e-162	0
-2.47222e-164	7.2876e-163	9.85683e-164	5.54104e-163	-5.79297e-163	1.27736e-162	-1.52032e-163	2.20348e-163	2.99835e-163	2.36862e-165	-2.48753e-164	8.65372e-166	8.73999e-165	-6.38296e-163	5.37621e-164	3.24369e-164	1.1922e-163	2.49386e-163	-2.40789e-164	-3.88443e-163	3.10422e-163	-5.26566e-164	2.29706e-163	-3.91233e-164	-6.30291e-164	4.27874e-164	-1.5352e-164	3.11419e-163	-6.69435e-164	-1.37282e-162	0
-2.47222e-164	7.2876e-163	9.85683e-164	5.54104e-163	-5.79297e-163	1.27736e-162	-1.52032e-163	2.20348e-163	2.99835e-163	2.36862e-165	-2.48753e-164	8.65372e-166	8.73999e-165	-6.38296e-163	5.37621e-164	3.24369e-164	1.1922e-163	2.49386e-163	-2.40789e-164	-3.88443e-163	3.10422e-163	-5.26566e-164	2.29706e-163	-3.91233e-164	-6.30291e-164	4.27874e-164	-1.5352e-164	3.11419e-163	-6.69435e-164	-1.37282e-162	0
-2.47222e-164	7.2876e-163	9.85683e-164	5.54104e-163	-5.79297e-163	1.27736e-162	-1.52032e-163	2.20348e-163	2.99835e-163	2.36862e-165	-2.48753e-164	8.65372e-166	8.73999e-165	-6.38296e-163	5.37621e-164	3.24369e-164	1.1922e-163	2.49386e-163	-2.40789e-164	-3.88443e-163	3.10422e-163	-5.26566e-164	2.29706e-163	-3.91233e-164	-6.30291e-164	4.27874e-164	-1.5352e-164	3.11419e-163	-6.69435e-164	-1.37282e-162	0
-2.47222e-164	7.2876e-163	9.85683e-164	5.54104e-163	-5.79297e-163	1.27736e-162	-1.52032e-163	2.20348e-163	2.99835e-163	2.36862e-165	-2.48753e-164	8.65372e-166	8.73999e-165	-6.38296e-163	5.37621e-164	3.24369e-164	1.1922e-163	2.49386e-163	-2.40789e-164	-3.88443e-163	3.10422e-163	-5.26566e-164	2.29706e-163	-3.91233e-164	-6.30291e-164	4.27874e-164	-1.5352e-164	3.11419e-163	-6.69435e-164	-1.37282e-162	0
-2.47222e-164	7.2876e-163	9.85683e-164	5.54104e-163	-5.79297e-163	1.27736e-162	-1.52032e-163	2.20348e-163	2.99835e-163	2.36862e-165	-2.48753e-164	8.65372e-166	8.73999e-165	-6.38296e-163	5.37621e-164	3.24369e-164	1.1922e-163	2.49386e-163	-2.40789e-164	-3.88443e-163	3.10422e-163	-5.26566e-164	2.29706e-163	-3.91233e-164	-6.30291e-164	4.27874e-164	-1.5352e-164	3.11419e-163	-6.69435e-164	-1.37282e-162	0
-2.47222e-164	7.2876e-163	9.85683e-164	5.54104e-163	-5.79297e-163	1.27736e-162	-1.52032e-163	2.20348e-163	2.99835e-163	2.36862e-165	-2.48753e-164	8.65372e-166	8.73999e-165	-6.38296e-163	5.37621e-164	3.24369e-164	1.1922e-163	2.49386e-163	-2.40789e-164	-3.88443e-163	3.10422e-163	-5.26566e-164	2.29706e-163	-3.91233e-164	-6.30291e-164	4.27874e-164	-1.5352e-164	3.11419e-163	-6.69435e-164	-1.37282e-162	0
-2.47222e-164	7.2876e-163	9.85683e-164	5.54104e-163	-5.79297e-163	1.27736e-162	-1.52032e-163	2.20348e-163	2.99835e-163	2.36862e-165	-2.48753e-164	8.65372e-166	8.73999e-165	-6.38296e-163	5.37621e-164	3.24369e-164	1.1922e-163	2.49386e-163	-2.40789e-164	-3.88443e-163	3.10422e-163	-5.26566e-164	2.29706e-163	-3.91233e-164	-6.30291e-164	4.27874e-164	-1.5352e-164	3.11419e-163	-6.69435e-164	-1.37282e-162	0
-2.47222e-164	7.2876e-163	9.85683e-164	5.54104e-163	-5.79297e-163	1.27736e-162	-1.52032e-163	2.20348e-163	2.99835e-163	2.36862e-165	-2.48753e-164	8.65372e-166	8.73999e-165	-6.38296e-163	5.37621e-164	3.24369e-164	1.1922e-163	2.49386e-163	-2.40789e-164	-3.88443e-163	3.10422e-163	-5.26566e-164	2.29706e-163	-3.91233e-164	-6.30291e-164	4.27874e-164	-1.5352e-164	3.11419e-163	-6.69435e-164	-1.37282e-162	0
-2.47222e-164	7.2876e-163	9.85683e-164	5.54104e-163	-5.79297e-163	1.27736e-162	-1.52032e-163	2.20348e-163	2.99835e-163	2.36862e-165	-2.48753e-164	8.65372e-166	8.73999e-165	-6.38296e-163	5.37621e-164	3.24369e-164	1.1922e-163	2.49386e-163	-2.40789e-164	-3.88443e-163	3.10422e-163	-5.26566e-164	2.29706e-163	-3.91233e-164	-6.30291e-164	4.27874e-164	-1.5352e-164	3.11419e-163	-6.69435e-164	-1.37282e-162	0
-2.47222e-164	7.2876e-163	9.85683e-164	5.54104e-163	-5.79297e-163	1.27736e-162	-1.52032e-163	2.20348e-163	2.99835e-163	2.36862e-165	-2.48753e-164	8.65372e-166	8.73999e-165	-6.38296e-163	5.37621e-164	3.24369e-164	1.1922e-163	2.49386e-163	-2.40789e-164	-3.88443e-163	3.10422e-163	-5.26566e-164	2.29706e-163	-3.91233e-164	-6.30291e-164	4.27874e-164	-1.5352e-164	3.11419e-163	-6.69435e-164	-1.37282e-162	0
-2.47222e-164	7.2876e-163	9.85683e-164	5.54104e-163	-5.79297e-163	1.27736e-162	-1.52032e-163	2.20348e-163	2.99835e-163	2.36862e-165	-2.48753e-164	8.65372e-166	8.73999e-165	-6.38296e-163	5.37621e-164	3.24369e-164	1.1922e-163	2.49386e-163	-2.40789e-164	-3.88443e-163	3.10422e-163	-5.26566e-164	2.29706e-163	-3.91233e-164	-6.30291e-164	4.27874e-164	-1.5352e-164	3.11419e-163	-6.69435e-164	-1.37282e-162	0
-2.47222e-164	7.2876e-163	9.85683e-164	5.54104e-163	-5.79297e-163	1.27736e-162	-1.52032e-163	2.20348e-163	2.99835e-163	2.36862e-165	-2.48753e-164	8.65372e-166	8.73999e-165	-6.38296e-163	5.37621e-164	3.24369e-164	1.1922e-163	2.49386e-163	-2.40789e-164	-3.88443e-163	3.10422e-163	-5.26566e-164	2.29706e-163	-3.91233e-164	-6.30291e-164	4.27874e-164	-1.5352e-164	3.11419e-163	-6.69435e-164	-1.37282e-162	0
-2.47222e-164	7.2876e-163	9.85683e-164	5.54104e-163	-5.79297e-163	1.27736e-162	-1.52032e-163	2.20348e-163	2.99835e-163	2.36862e-165	-2.48753e-164	8.65372e-166	8.73999e-165	-6.38296e-163	5.37621e-164	3.24369e-164	1.1922e-163	2.49386e-163	-2.40789e-164	-3.88443e-163	3.10422e-163	-5.26566e-164	2.29706e-163	-3.91233e-164	-6.30291e-164	4.27874e-164	-1.5352e-164	3.11419e-163	-6.69435e-164	-1.37282e-162	0
-2.47222e-164	7.2876e-163	9.85683e-164	5.54104e-163	-5.79297e-163	1.27736e-162	-1.52032e-163	2.20348e-163	2.99835e-163	2.36862e-165	-2.48753e-164	8.65372e-166	8.73999e-165	-6.38296e-163	5.37621e-164	3.24369e-164	1.1922e-163	2.49386e-163	-2.40789e-164	-3.88443e-163	3.10422e-163	-5.26566e-164	2.29706e-163	-3.91233e-164	-6.30291e-164	4.27874e-164	-1.5352e-164	3.11419e-163	-6.69435e-164	-1.37282e-162	0
-2.47222e-164	7.2876e-163	9.85683e-164	5.54104e-163	-5.79297e-163	1.27736e-162	-1.52032e-163	2.20348e-163	2.99835e-163	2.36862e-165	-2.48753e-164	8.65372e-166	8.73999e-165	-6.38296e-163	5.37621e-164	3.24369e-164	1.1922e-163	2.49386e-163	-2.40789e-164	-3.88443e-163	3.10422e-163	-5.26566e-164	2.29706e-163	-3.91233e-164	-6.30291e-164	4.27874e-164	-1.5352e-164	3.11419e-163	-6.69435e-164	-1.37282e-162	0
-2.47222e-164	7.2876e-163	9.85683e-164	5.54104e-163	-5.79297e-163	1.27736e-162	-1.52032e-163	2.20348e-163	2.99835e-163	2.36862e-165	-2.48753e-164	8.65372e-166	8.73999e-165	-6.38296e-163	5.37621e-164	3.24369e-164	1.1922e-163	2.49386e-163	-2.40789e-164	-3.88443e-163	3.10422e-163	-5.26566e-164	2.29706e-163	-3.91233e-164	-6.30291e-164	4.27874e-164	-1.5352e-164	3.11419e-163	-6.69435e-164	-1.37282e-162	0
-2.47222e-164	7.2876e-163	9.85683e-164	5.54104e-163	-5.79297e-163	1.27736e-162	-1.52032e-163	2.20348e-163	2.99835e-163	2.36862e-165	-2.48753e-164	8.65372e-166	8.73999e-165	-6.38296e-163	5.37621e-164	3.24369e-164	1.1922e-163	2.49386e-163	-2.40789e-164	-3.88443e-163	3.10422e-163	-5.26566e-164	2.29706e-163	-3.91233e-164	-6.30291e-164	4.27874e-164	-1.5352e-164	3.11419e-163	-6.69435e-164	-1.37282e-162	0
-2.47222e-164	7.2876e-163	9.85683e-164	5.54104e-163	-5.79297e-163	1.27736e-162	-1.52032e-163	2.20348e-163	2.99835e-163	2.36862e-165	-2.48753e-164	8.65372e-166	8.73999e-165	-6.38296e-163	5.37621e-164	3.24369e-164	1.1922e-163	2.49386e-163	-2.40789e-164	-3.88443e-163	3.10422e-163	-5.26566e-164	2.29706e-163	-3.91233e-164	-6.30291e-164	4.27874e-164	-1.5352e-164	3.11419e-163	-6.69435e-164	-1.37282e-162	0
-2.47222e-164	7.2876e-163	9.85683e-164	5.54104e-163	-5.79297e-163	1.27736e-162	-1.52032e-163	2.20348e-163	2.99835e-163	2.36862e-165	-2.48753e-164	8.65372e-166	8.73999e-165	-6.38296e-163	5.37621e-164	3.24369e-164	1.1922e-163	2.49386e-163	-2.40789e-164	-3.88443e-163	3.10422e-163	-5.26566e-164	2.29706e-163	-3.91233e-164	-6.30291e-164	4.27874e-164	-1.5352e-164	3.11419e-163	-6.69435e-164	-1.37282e-162	0
-2.47222e-164	7.2876e-163	9.85683e-164	5.54104e-163	-5.79297e-163	1.27736e-162	-1.52032e-163	2.20348e-163	2.99835e-163	2.36862e-165	-2.48753e-164	8.65372e-166	8.73999e-165	-6.38296e-163	5.37621e-164	3.24369e-164	1.1922e-163	2.49386e-163	-2.40789e-164	-3.88443e-163	3.10422e-163	-5.26566e-164	2.29706e-163	-3.91233e-164	-6.30291e-164	4.27874e-164	-1.5352e-164	3.11419e-163	-6.69435e-164	-1.37282e-162	0
-2.47222e-164	7.2876e-163	9.85683e-164	5.54104e-163	-5.79297e-163	1.27736e-162	-1.52032e-163	2.20348e-163	2.99835e-163	2.36862e-165	-2.48753e-164	8.65372e-166	8.73999e-165	-6.38296e-163	5.37621e-164	3.24369e-164	1.1922e-163	2.49386e-163	-2.40789e-164	-3.88443e-163	3.10422e-163	-5.26566e-164	2.29706e-163	-3.91233e-164	-6.30291e-164	4.27874e-164	-1.5352e-164	3.11419e-163	-6.69435e-164	-1.37282e-162	0
-2.47222e-164	7.2876e-163	9.85683e-164	5.54104e-163	-5.79297e-163	1.27736e-162	-1.52032e-163	2.20348e-163	2.99835e-163	2.36862e-165	-2.48753e-164	8.65372e-166	8.73999e-165	-6.38296e-163	5.37621e-164	3.24369e-164	1.1922e-163	2.49386e-163	-2.40789e-164	-3.88443e-163	3.10422e-163	-5.26566e-164	2.29706e-163	-3.91233e-164	-6.30291e-164	4.27874e-164	-1.5352e-164	3.11419e-163	-6.69435e-164	-1.37282e-162	0
-2.47222e-164	7.2876e-163	9.85683e-164	5.54104e-163	-5.79297e-163	1.27736e-162	-1.52032e-163	2.20348e-163	2.99835e-163	2.36862e-165	-2.48753e-164	8.65372e-166	8.73999e-165	-6.38296e-163	5.37621e-164	3.24369e-164	1.1922e-163	2.49386e-163	-2.40789e-164	-3.88443e-163	3.10422e-163	-5.26566e-164	2.29706e-163	-3.91233e-164	-6.30291e-164	4.27874e-164	-1.5352e-164	3.11419e-163	-6.69435e-164	-1.37282e-162	0
-2.47222e-164	7.2876e-163	9.85683e-164	5.54104e-163	-5.79297e-163	1.27736e-162	-1.52032e-163	2.20348e-163	2.99835e-163	2.36862e-165	-2.48753e-164	8.65372e-166	8.73999e-165	-6.38296e-163	5.37621e-164	3.24369e-164	1.1922e-163	2.49386e-163	-2.40789e-164	-3.88443e-163	3.10422e-163	-5.26566e-164	2.29706e-163	-3.91233e-164	-6.30291e-164	4.27874e-164	-1.5352e-164	3.11419e-163	-6.69435e-164	-1.37282e-162	0
-2.47222e-164	7.2876e-163	9.85683e-164	5.54104e-163	-5.79297e-163	1.27736e-162	-1.52032e-163	2.20348e-163	2.99835e-163	2.36862e-165	-2.48753e-164	8.65372e-166	8.73999e-165	-6.38296e-163	5.37621e-164	3.24369e-164	1.1922e-163	2.49386e-163	-2.40789e-164	-3.88443e-163	3.10422e-163	-5.26566e-164	2.29706e-163	-3.91233e-164	-6.30291e-164	4.27874e-164	-1.5352e-164	3.11419e-163	-6.69435e-164	-1.37282e-162	0
-2.47222e-164	7.2876e-163	9.85683e-164	5.54104e-163	-5.79297e-163	1.27736e-162	-1.52032e-163	2.20348e-163	2.99835e-163	2.36862e-165	-2.48753e-164	8.65372e-166	8.73999e-165	-6.38296e-163	5.37621e-164	3.24369e-164	1.1922e-163	2.49386e-163	-2.40789e-164	-3.88443e-163	3.10422e-163	-5.26566e-164	2.29706e-163	-3.91233e-164	-6.30291e-164	4.27874e-164	-1.5352e-164	3.11419e-163	-6.69435e-164	-1.37282e-162	0
-2.47222e-164	7.2876e-163	9.85683e-164	5.54104e-163	-5.79297e-163	1.27736e-162	-1.52032e-163	2.20348e-163	2.99835e-163	2.36862e-165	-2.48753e-164	8.65372e-166	8.73999e-165	-6.38296e-163	5.37621e-164	3.24369e-164	1.1922e-163	2.49386e-163	-2.40789e-164	-3.88443e-163	3.10422e-163	-5.26566e-164	2.29706e-163	-3.91233e-164	-6.30291e-164	4.27874e-164	-1.5352e-164	3.11419e-163	-6.69435e-164	-1.37282e-162	0
-2.47222e-164	7.2876e-163	9.85683e-164	5.54104e-163	-5.79297e-163	1.27736e-162	-1.52032e-163	2.20348e-163	2.99835e-163	2.36862e-165	-2.48753e-164	8.65372e-166	8.73999e-165	-6.38296e-163	5.37621e-164	3.24369e-164	1.1922e-163	2.49386e-163	-2.40789e-164	-3.88443e-163	3.10422e-163	-5.26566e-164	2.29706e-163	-3.91233e-164	-6.30291e-164	4.27874e-164	-1.5352e-164	3.11419e-163	-6.69435e-164	-1.37282e-162	0
-2.47222e-164	7.2876e-163	9.85683e-164	5.54104e-163	-5.79297e-163	1.27736e-162	-1.52032e-163	2.20348e-163	2.99835e-163	2.36862e-165	-2.48753e-164	8.65372e-166	8.73999e-165	-6.38296e-163	5.37621e-164	3.24369e-164	1.1922e-163	2.49386e-163	-2.40789e-164	-3.88443e-163	3.10422e-163	-5.26566e-164	2.29706e-163	-3.91233e-164	-6.30291e-164	4.27874e-164	-1.5352e-164	3.11419e-163	-6.69435e-164	-1.37282e-162	0
-2.47222e-164	7.2876e-163	9.85683e-164	5.54104e-163	-5.79297e-163	1.27736e-162	-1.52032e-163	2.20348e-163	2.99835e-163	2.36862e-165	-2.48753e-164	8.65372e-166	8.73999e-165	-6.38296e-163	5.37621e-164	3.24369e-164	1.1922e-163	2.49386e-163	-2.40789e-164	-3.88443e-163	3.10422e-163	-5.26566e-164	2.29706e-163	-3.91233e-164	-6.30291e-164	4.27874e-164	-1.5352e-164	3.11419e-163	-6.69435e-164	-1.37282e-162	0
-2.47222e-164	7.2876e-163	9.85683e-164	5.54104e-163	-5.79297e-163	1.27736e-162	-1.52032e-163	2.20348e-163	2.99835e-163	2.36862e-165	-2.48753e-164	8.65372e-166	8.73999e-165	-6.38296e-163	5.37621e-164	3.24369e-164	1.1922e-163	2.49386e-163	-2.40789e-164	-3.88443e-163	3.10422e-163	-5.26566e-164	2.29706e-163	-3.91233e-164	-6.30291e-164	4.27874e-164	-1.5352e-164	3.11419e-163	-6.69435e-164	-1.37282e-162	0
-2.47222e-164	7.2876e-163	9.85683e-164	5.54104e-163	-5.79297e-163	1.27736e-162	-1.52032e-163	2.20348e-163	2.99835e-163	2.36862e-165	-2.48753e-164	8.65372e-166	8.73999e-165	-6.38296e-163	5.37621e-164	3.24369e-164	1.1922e-163	2.49386e-163	-2.40789e-164	-3.88443e-163	3.10422e-163	-5.26566e-164	2.29706e-163	-3.91233e-164	-6.30291e-164	4.27874e-164	-1.5352e-164	3.11419e-163	-6.69435e-164	-1.37282e-162	0
-2.47222e-164	7.2876e-163	9.85683e-164	5.54104e-163	-5.79297e-163	1.27736e-162	-1.52032e-163	2.20348e-163	2.99835e-163	2.36862e-165	-2.48753e-164	8.65372e-166	8.73999e-165	-6.38296e-163	5.37621e-164	3.24369e-164	1.1922e-163	2.49386e-163	-2.40789e-164	-3.88443e-163	3.10422e-163	-5.26566e-164	2.29706e-163	-3.91233e-164	-6.30291e-164	4.27874e-164	-1.5352e-164	3.11419e-163	-6.69435e-164	-1.37282e-162	0
-2.47222e-164	7.2876e-163	9.85683e-164	5.54104e-163	-5.79297e-163	1.27736e-162	-1.52032e-163	2.20348e-163	2.99835e-163	2.36862e-165	-2.48753e-164	8.65372e-166	8.73999e-165	-6.38296e-163	5.37621e-164	3.24369e-164	1.1922e-163	2.49386e-163	-2.40789e-164	-3.88443e-163	3.10422e-163	-5.26566e-164	2.29706e-163	-3.91233e-164	-6.30291e-164	4.27874e-164	-1.5352e-164	3.11419e-163	-6.69435e-164	-1.37282e-162	0
-2.47222e-164	7.2876e-163	9.85683e-164	5.54104e-163	-5.79297e-163	1.27736e-162	-1.52032e-163	2.20348e-163	2.99835e-163	2.36862e-165	-2.48753e-164	8.65372e-166	8.73999e-165	-6.38296e-163	5.37621e-164	3.24369e-164	1.1922e-163	2.49386e-163	-2.40789e-164	-3.88443e-163	3.10422e-163	-5.26566e-164	2.29706e-163	-3.91233e-164	-6.30291e-164	4.27874e-164	-1.5352e-164	3.11419e-163	-6.69435e-164	-1.37282e-162	0
-2.47222e-164	7.2876e-163	9.85683e-164	5.54104e-163	-5.79297e-163	1.27736e-162	-1.52032e-163	2.20348e-163	2.99835e-163	2.36862e-165	-2.48753e-164	8.65372e-166	8.73999e-165	-6.38296e-163	5.37621e-164	3.24369e-164	1.1922e-163	2.49386e-163	-2.40789e-164	-3.88443e-163	3.10422e-163	-5.26566e-164	2.29706e-163	-3.91233e-164	-6.30291e-164	4.27874e-164	-1.5352e-164	3.11419e-163	-6.69435e-164	-1.37282e-162	0
-2.47222e-164	7.2876e-163	9.85683e-164	5.54104e-163	-5.79297e-163	1.27736e-162	-1.52032e-163	2.20348e-163	2.99835e-163	2.36862e-165	-2.48753e-164	8.65372e-166	8.73999e-165	-6.38296e-163	5.37621e-164	3.24369e-164	1.1922e-163	2.49386e-163	-2.40789e-164	-3.88443e-163	3.10422e-163	-5.26566e-164	2.29706e-163	-3.91233e-164	-6.30291e-164	4.27874e-164	-1.5352e-164	3.11419e-163	-6.69435e-164	-1.37282e-162	0
-2.47222e-164	7.2876e-163	9.85683e-164	5.54104e-163	-5.79297e-163	1.27736e-162	-1.52032e-163	2.20348e-163	2.99835e-163	2.36862e-165	-2.48753e-164	8.65372e-166	8.73999e-165	-6.38296e-163	5.37621e-164	3.24369e-164	1.1922e-163	2.49386e-163	-2.40789e-164	-3.88443e-163	3.10422e-163	-5.26566e-164	2.29706e-163	-3.91233e-164	-6.30291e-164	4.27874e-164	-1.5352e-164	3.11419e-163	-6.69435e-164	-1.37282e-162	0
-2.47222e-164	7.2876e-163	9.85683e-164	5.54104e-163	-5.79297e-163	1.27736e-162	-1.52032e-163	2.20348e-163	2.99835e-163	2.36862e-165	-2.48753e-164	8.65372e-166	8.73999e-165	-6.38296e-163	5.37621e-164	3.24369e-164	1.1922e-163	2.49386e-163	-2.40789e-164	-3.88443e-163	3.10422e-163	-5.26566e-164	2.29706e-163	-3.91233e-164	-6.30291e-164	4.27874e-164	-1.5352e-164	3.11419e-163	-6.69435e-164	-1.37282e-162	0
-2.47222e-164	7.2876e-163	9.85683e-164	5.54104e-163	-5.79297e-163	1.27736e-162	-1.52032e-163	2.20348e-163	2.99835e-163	2.36862e-165	-2.48753e-164	8.65372e-166	8.73999e-165	-6.38296e-163	5.37621e-164	3.24369e-164	1.1922e-163	2.49386e-163	-2.40789e-164	-3.88443e-163	3.10422e-163	-5.26566e-164	2.29706e-163	-3.91233e-164	-6.30291e-164	4.27874e-164	-1.5352e-164	3.11419e-163	-6.69435e-164	-1.37282e-162	0
-2.47222e-164	7.2876e-163	9.85683e-164	5.54104e-163	-5.79297e-163	1.27736e-162	-1.52032e-163	2.20348e-163	2.99835e-163	2.36862e-165	-2.48753e-164	8.65372e-166	8.73999e-165	-6.38296e-163	5.37621e-164	3.24369e-164	1.1922e-163	2.49386e-163	-2.40789e-164	-3.88443e-163	3.10422e-163	-5.26566e-164	2.29706e-163	-3.91233e-164	-6.30291e-164	4.27874e-164	-1.5352e-164	3.11419e-163	-6.69435e-164	-1.37282e-162	0
-2.47222e-164	7.2876e-163	9.85683e-164	5.54104e-163	-5.79297e-163	1.27736e-162	-1.52032e-163	2.20348e-163	2.99835e-163	2.36862e-165	-2.48753e-164	8.65372e-166	8.73999e-165	-6.38296e-163	5.37621e-164	3.24369e-164	1.1922e-163	2.49386e-163	-2.40789e-164	-3.88443e-163	3.10422e-163	-5.26566e-164	2.29706e-163	-3.91233e-164	-6.30291e-164	4.27874e-164	-1.5352e-164	3.11419e-163	-6.69435e-164	-1.37282e-162	0
-2.47222e-164	7.2876e-163	9.85683e-164	5.54104e-163	-5.79297e-163	1.27736e-162	-1.52032e-163	2.20348e-163	2.99835e-163	2.36862e-165	-2.48753e-164	8.65372e-166	8.73999e-165	-6.38296e-163	5.37621e-164	3.24369e-164	1.1922e-163	2.49386e-163	-2.40789e-164	-3.88443e-163	3.10422e-163	-5.26566e-164	2.29706e-163	-3.91233e-164	-6.30291e-164	4.27874e-164	-1.5352e-164	3.11419e-163	-6.69435e-164	-1.37282e-162	0
-2.47222e-164	7.2876e-163	9.85683e-164	5.54104e-163	-5.79297e-163	1.27736e-162	-1.52032e-163	2.20348e-163	2.99835e-163	2.36862e-165	-2.48753e-164	8.65372e-166	8.73999e-165	-6.38296e-163	5.37621e-164	3.24369e-164	1.1922e-163	2.49386e-163	-2.40789e-164	-3.88443e-163	3.10422e-163	-5.26566e-164	2.29706e-163	-3.91233e-164	-6.30291e-164	4.27874e-164	-1.5352e-164	3.11419e-163	-6.69435e-164	-1.37282e-162	0
-2.47222e-164	7.2876e-163	9.85683e-164	5.54104e-163	-5.79297e-163	1.27736e-162	-1.52032e-163	2.20348e-163	2.99835e-163	2.36862e-165	-2.48753e-164	8.65372e-166	8.73999e-165	-6.38296e-163	5.37621e-164	3.24369e-164	1.1922e-163	2.49386e-163	-2.40789e-164	-3.88443e-163	3.10422e-163	-5.26566e-164	2.29706e-163	-3.91233e-164	-6.30291e-164	4.27874e-164	-1.5352e-164	3.11419e-163	-6.69435e-164	-1.37282e-162	0
-2.47222e-164	7.2876e-163	9.85683e-164	5.54104e-163	-5.79297e-163	1.27736e-162	-1.52032e-163	2.20348e-163	2.99835e-163	2.36862e-165	-2.48753e-164	8.65372e-166	8.73999e-165	-6.38296e-163	5.37621e-164	3.24369e-164	1.1922e-163	2.49386e-163	-2.40789e-164	-3.88443e-163	3.10422e-163	-5.26566e-164	2.29706e-163	-3.91233e-164	-6.30291e-164	4.27874e-164	-1.5352e-164	3.11419e-163	-6.69435e-164	-1.37282e-162	0
-2.47222e-164	7.2876e-163	9.85683e-164	5.54104e-163	-5.79297e-163	1.27736e-162	-1.52032e-163	2.20348e-163	2.99835e-163	2.36862e-165	-2.48753e-164	8.65372e-166	8.73999e-165	-6.38296e-163	5.37621e-164	3.24369e-164	1.1922e-163	2.49386e-163	-2.40789e-164	-3.88443e-163	3.10422e-163	-5.26566e-164	2.29706e-163	-3.91233e-164	-6.30291e-164	4.27874e-164	-1.5352e-164	3.11419e-163	-6.69435e-164	-1.37282e-162	0
-2.47222e-164	7.2876e-163	9.85683e-164	5.54104e-163	-5.79297e-163	1.27736e-162	-1.52032e-163	2.20348e-163	2.99835e-163	2.36862e-165	-2.48753e-164	8.65372e-166	8.73999e-165	-6.38296e-163	5.37621e-164	3.24369e-164	1.1922e-163	2.49386e-163	-2.40789e-164	-3.88443e-163	3.10422e-163	-5.26566e-164	2.29706e-163	-3.91233e-164	-6.30291e-164	4.27874e-164	-1.5352e-164	3.11419e-163	-6.69435e-164	-1.37282e-162	0
-2.47222e-164	7.2876e-163	9.85683e-164	5.54104e-163	-5.79297e-163	1.27736e-162	-1.52032e-163	2.20348e-163	2.99835e-163	2.36862e-165	-2.48753e-164	8.65372e-166	8.73999e-165	-6.38296e-163	5.37621e-164	3.24369e-164	1.1922e-163	2.49386e-163	-2.40789e-164	-3.88443e-163	3.10422e-163	-5.26566e-164	2.29706e-163	-3.91233e-164	-6.30291e-164	4.27874e-164	-1.5352e-164	3.11419e-163	-6.69435e-164	-1.37282e-162	0
-2.47222e-164	7.2876e-163	9.85683e-164	5.54104e-163	-5.79297e-163	1.27736e-162	-1.52032e-163	2.20348e-163	2.99835e-163	2.36862e-165	-2.48753e-164	8.65372e-166	8.73999e-165	-6.38296e-163	5.37621e-164	3.24369e-164	1.1922e-163	2.49386e-163	-2.40789e-164	-3.88443e-163	3.10422e-163	-5.26566e-164	2.29706e-163	-3.91233e-164	-6.30291e-164	4.27874e-164	-1.5352e-164	3.11419e-163	-6.69435e-164	-1.37282e-162	0
-2.47222e-164	7.2876e-163	9.85683e-164	5.54104e-163	-5.79297e-163	1.27736e-162	-1.52032e-163	2.20348e-163	2.99835e-163	2.36862e-165	-2.48753e-164	8.65372e-166	8.73999e-165	-6.38296e-163	5.37621e-164	3.24369e-164	1.1922e-163	2.49386e-163	-2.40789e-164	-3.88443e-163	3.10422e-163	-5.26566e-164	2.29706e-163	-3.91233e-164	-6.30291e-164	4.27874e-164	-1.5352e-164	3.11419e-163	-6.69435e-164	-1.37282e-162	0
-2.47222e-164	7.2876e-163	9.85683e-164	5.54104e-163	-5.79297e-163	1.27736e-162	-1.52032e-163	2.20348e-163	2.99835e-163	2.36862e-165	-2.48753e-164	8.65372e-166	8.73999e-165	-6.38296e-163	5.37621e-164	3.24369e-164	1.1922e-163	2.49386e-163	-2.40789e-164	-3.88443e-163	3.10422e-163	-5.26566e-164	2.29706e-163	-3.91233e-164	-6.30291e-164	4.27874e-164	-1.5352e-164	3.11419e-163	-6.69435e-164	-1.37282e-162	0
-2.47222e-164	7.2876e-163	9.85683e-164	5.54104e-163	-5.79297e-163	1.27736e-162	-1.52032e-163	2.20348e-163	2.99835e-163	2.36862e-165	-2.48753e-164	8.65372e-166	8.73999e-165	-6.38296e-163	5.37621e-164	3.24369e-164	1.1922e-163	2.49386e-163	-2.40789e-164	-3.88443e-163	3.10422e-163	-5.26566e-164	2.29706e-163	-3.91233e-164	-6.30291e-164	4.27874e-164	-1.5352e-164	3.11419e-163	-6.69435e-164	-1.37282e-162	0
-2.47222e-164	7.2876e-163	9.85683e-164	5.54104e-163	-5.79297e-163	1.27736e-162	-1.52032e-163	2.20348e-163	2.99835e-163	2.36862e-165	-2.48753e-164	8.65372e-166	8.73999e-165	-6.38296e-163	5.37621e-164	3.24369e-164	1.1922e-163	2.49386e-163	-2.40789e-164	-3.88443e-163	3.10422e-163	-5.26566e-164	2.29706e-163	-3.91233e-164	-6.30291e-164	4.27874e-164	-1.5352e-164	3.11419e-163	-6.69435e-164	-1.37282e-162	0
-2.47222e-164	7.2876e-163	9.85683e-164	5.54104e-163	-5.79297e-163	1.27736e-162	-1.52032e-163	2.20348e-163	2.99835e-163	2.36862e-165	-2.48753e-164	8.65372e-166	8.73999e-165	-6.38296e-163	5.37621e-164	3.24369e-164	1.1922e-163	2.49386e-163	-2.40789e-164	-3.88443e-163	3.10422e-163	-5.26566e-164	2.29706e-163	-3.91233e-164	-6.30291e-164	4.27874e-164	-1.5352e-164	3.11419e-163	-6.69435e-164	-1.37282e-162	0
-2.47222e-164	7.2876e-163	9.85683e-164	5.54104e-163	-5.79297e-163	1.27736e-162	-1.52032e-163	2.20348e-163	2.99835e-163	2.36862e-165	-2.48753e-164	8.65372e-166	8.73999e-165	-6.38296e-163	5.37621e-164	3.24369e-164	1.1922e-163	2.49386e-163	-2.40789e-164	-3.88443e-163	3.10422e-163	-5.26566e-164	2.29706e-163	-3.91233e-164	-6.30291e-164	4.27874e-164	-1.5352e-164	3.11419e-163	-6.69435e-164	-1.37282e-162	0
-2.47222e-164	7.2876e-163	9.85683e-164	5.54104e-163	-5.79297e-163	1.27736e-162	-1.52032e-163	2.20348e-163	2.99835e-163	2.36862e-165	-2.48753e-164	8.65372e-166	8.73999e-165	-6.38296e-163	5.37621e-164	3.24369e-164	1.1922e-163	2.49386e-163	-2.40789e-164	-3.88443e-163	3.10422e-163	-5.26566e-164	2.29706e-163	-3.91233e-164	-6.30291e-164	4.27874e-164	-1.5352e-164	3.11419e-163	-6.69435e-164	-1.37282e-162	0
-2.47222e-164	7.2876e-163	9.85683e-164	5.54104e-163	-5.79297e-163	1.27736e-162	-1.52032e-163	2.20348e-163	2.99835e-163	2.36862e-165	-2.48753e-164	8.65372e-166	8.73999e-165	-6.38296e-163	5.37621e-164	3.24369e-164	1.1922e-163	2.49386e-163	-2.40789e-164	-3.88443e-163	3.10422e-163	-5.26566e-164	2.29706e-163	-3.91233e-164	-6.30291e-164	4.27874e-164	-1.5352e-164	3.11419e-163	-6.69435e-164	-1.37282e-162	0
-2.47222e-164	7.2876e-163	9.85683e-164	5.54104e-163	-5.79297e-163	1.27736e-162	-1.52032e-163	2.20348e-163	2.99835e-163	2.36862e-165	-2.48753e-164	8.65372e-166	8.73999e-165	-6.38296e-163	5.37621e-164	3.24369e-164	1.1922e-163	2.49386e-163	-2.40789e-164	-3.88443e-163	3.10422e-163	-5.26566e-164	2.29706e-163	-3.91233e-164	-6.30291e-164	4.27874e-164	-1.5352e-164	3.11419e-163	-6.69435e-164	-1.37282e-162	0
-2.47222e-164	7.2876e-163	9.85683e-164	5.54104e-163	-5.79297e-163	1.27736e-162	-1.52032e-163	2.20348e-163	2.99835e-163	2.36862e-165	-2.48753e-164	8.65372e-166	8.73999e-165	-6.38296e-163	5.37621e-164	3.24369e-164	1.1922e-163	2.49386e-163	-2.40789e-164	-3.88443e-163	3.10422e-163	-5.26566e-164	2.29706e-163	-3.91233e-164	-6.30291e-164	4.27874e-164	-1.5352e-164	3.11419e-163	-6.69435e-164	-1.37282e-162	0
-2.47222e-164	7.2876e-163	9.85683e-164	5.54104e-163	-5.79297e-163	1.27736e-162	-1.52032e-163	2.20348e-163	2.99835e-163	2.36862e-165	-2.48753e-164	8.65372e-166	8.73999e-165	-6.38296e-163	5.37621e-164	3.24369e-164	1.1922e-163	2.49386e-163	-2.40789e-164	-3.88443e-163	3.10422e-163	-5.26566e-164	2.29706e-163	-3.91233e-164	-6.30291e-164	4.27874e-164	-1.5352e-164	3.11419e-163	-6.69435e-164	-1.37282e-162	0
-2.47222e-164	7.2876e-163	9.85683e-164	5.54104e-163	-5.79297e-163	1.27736e-162	-1.52032e-163	2.20348e-163	2.99835e-163	2.36862e-165	-2.48753e-164	8.65372e-166	8.73999e-165	-6.38296e-163	5.37621e-164	3.24369e-164	1.1922e-163	2.49386e-163	-2.40789e-164	-3.88443e-163	3.10422e-163	-5.26566e-164	2.29706e-163	-3.91233e-164	-6.30291e-164	4.27874e-164	-1.5352e-164	3.11419e-163	-6.69435e-164	-1.37282e-162	0
-2.47222e-164	7.2876e-163	9.85683e-164	5.54104e-163	-5.79297e-163	1.27736e-162	-1.52032e-163	2.20348e-163	2.99835e-163	2.36862e-165	-2.48753e-164	8.65372e-166	8.73999e-165	-6.38296e-163	5.37621e-164	3.24369e-164	1.1922e-163	2.49386e-163	-2.40789e-164	-3.88443e-163	3.10422e-163	-5.26566e-164	2.29706e-163	-3.91233e-164	-6.30291e-164	4.27874e-164	-1.5352e-164	3.11419e-163	-6.69435e-164	-1.37282e-162	0
-2.47222e-164	7.2876e-163	9.85683e-164	5.54104e-163	-5.79297e-163	1.27736e-162	-1.52032e-163	2.20348e-163	2.99835e-163	2.36862e-165	-2.48753e-164	8.65372e-166	8.73999e-165	-6.38296e-163	5.37621e-164	3.24369e-164	1.1922e-163	2.49386e-163	-2.40789e-164	-3.88443e-163	3.10422e-163	-5.26566e-164	2.29706e-163	-3.91233e-164	-6.30291e-164	4.27874e-164	-1.5352e-164	3.11419e-163	-6.69435e-164	-1.37282e-162	0
-2.47222e-164	7.2876e-163	9.85683e-164	5.54104e-163	-5.79297e-163	1.27736e-162	-1.52032e-163	2.20348e-163	2.99835e-163	2.36862e-165	-2.48753e-164	8.65372e-166	8.73999e-165	-6.38296e-163	5.37621e-164	3.24369e-164	1.1922e-163	2.49386e-163	-2.40789e-164	-3.88443e-163	3.10422e-163	-5.26566e-164	2.29706e-163	-3.91233e-164	-6.30291e-164	4.27874e-164	-1.5352e-164	3.11419e-163	-6.69435e-164	-1.37282e-162	0
-2.47222e-164	7.2876e-163	9.85683e-164	5.54104e-163	-5.79297e-163	1.27736e-162	-1.52032e-163	2.20348e-163	2.99835e-163	2.36862e-165	-2.48753e-164	8.65372e-166	8.73999e-165	-6.38296e-163	5.37621e-164	3.24369e-164	1.1922e-163	2.49386e-163	-2.40789e-164	-3.88443e-163	3.10422e-163	-5.26566e-164	2.29706e-163	-3.91233e-164	-6.30291e-164	4.27874e-164	-1.5352e-164	3.11419e-163	-6.69435e-164	-1.37282e-162	0
-2.47222e-164	7.2876e-163	9.85683e-164	5.54104e-163	-5.79297e-163	1.27736e-162	-1.52032e-163	2.20348e-163	2.99835e-163	2.36862e-165	-2.48753e-164	8.65372e-166	8.73999e-165	-6.38296e-163	5.37621e-164	3.24369e-164	1.1922e-163	2.49386e-163	-2.40789e-164	-3.88443e-163	3.10422e-163	-5.26566e-164	2.29706e-163	-3.91233e-164	-6.30291e-164	4.27874e-164	-1.5352e-164	3.11419e-163	-6.69435e-164	-1.37282e-162	0
-2.47222e-164	7.2876e-163	9.85683e-164	5.54104e-163	-5.79297e-163	1.27736e-162	-1.52032e-163	2.20348e-163	2.99835e-163	2.36862e-165	-2.48753e-164	8.65372e-166	8.73999e-165	-6.38296e-163	5.37621e-164	3.24369e-164	1.1922e-163	2.49386e-163	-2.40789e-164	-3.88443e-163	3.10422e-163	-5.26566e-164	2.29706e-163	-3.91233e-164	-6.30291e-164	4.27874e-164	-1.5352e-164	3.11419e-163	-6.69435e-164	-1.37282e-162	0
-2.47222e-164	7.2876e-163	9.85683e-164	5.54104e-163	-5.79297e-163	1.27736e-162	-1.52032e-163	2.20348e-163	2.99835e-163	2.36862e-165	-2.48753e-164	8.65372e-166	8.73999e-165	-6.38296e-163	5.37621e-164	3.24369e-164	1.1922e-163	2.49386e-163	-2.40789e-164	-3.88443e-163	3.10422e-163	-5.26566e-164	2.29706e-163	-3.91233e-164	-6.30291e-164	4.27874e-164	-1.5352e-164	3.11419e-163	-6.69435e-164	-1.37282e-162	0
-2.47222e-164	7.2876e-163	9.85683e-164	5.54104e-163	-5.79297e-163	1.27736e-162	-1.52032e-163	2.20348e-163	2.99835e-163	2.36862e-165	-2.48753e-164	8.65372e-166	8.73999e-165	-6.38296e-163	5.37621e-164	3.24369e-164	1.1922e-163	2.49386e-163	-2.40789e-164	-3.88443e-163	3.10422e-163	-5.26566e-164	2.29706e-163	-3.91233e-164	-6.30291e-164	4.27874e-164	-1.5352e-164	3.11419e-163	-6.69435e-164	-1.37282e-162	0
-2.47222e-164	7.2876e-163	9.85683e-164	5.54104e-163	-5.79297e-163	1.27736e-162	-1.52032e-163	2.20348e-163	2.99835e-163	2.36862e-165	-2.48753e-164	8.65372e-166	8.73999e-165	-6.38296e-163	5.37621e-164	3.24369e-164	1.1922e-163	2.49386e-163	-2.40789e-164	-3.88443e-163	3.10422e-163	-5.26566e-164	2.29706e-163	-3.91233e-164	-6.30291e-164	4.27874e-164	-1.5352e-164	3.11419e-163	-6.69435e-164	-1.37282e-162	0
-2.47222e-164	7.2876e-163	9.85683e-164	5.54104e-163	-5.79297e-163	1.27736e-162	-1.52032e-163	2.20348e-163	2.99835e-163	2.36862e-165	-2.48753e-164	8.65372e-166	8.73999e-165	-6.38296e-163	5.37621e-164	3.24369e-164	1.1922e-163	2.49386e-163	-2.40789e-164	-3.88443e-163	3.10422e-163	-5.26566e-164	2.29706e-163	-3.91233e-164	-6.30291e-164	4.27874e-164	-1.5352e-164	3.11419e-163	-6.69435e-164	-1.37282e-162	0
-2.47222e-164	7.2876e-163	9.85683e-164	5.54104e-163	-5.79297e-163	1.27736e-162	-1.52032e-163	2.20348e-163	2.99835e-163	2.36862e-165	-2.48753e-164	8.65372e-166	8.73999e-165	-6.38296e-163	5.37621e-164	3.24369e-164	1.1922e-163	2.49386e-163	-2.40789e-164	-3.88443e-163	3.10422e-163	-5.26566e-164	2.29706e-163	-3.91233e-164	-6.30291e-164	4.27874e-164	-1.5352e-164	3.11419e-163	-6.69435e-164	-1.37282e-162	0
-2.47222e-164	7.2876e-163	9.85683e-164	5.54104e-163	-5.79297e-163	1.27736e-162	-1.52032e-163	2.20348e-163	2.99835e-163	2.36862e-165	-2.48753e-164	8.65372e-166	8.73999e-165	-6.38296e-163	5.37621e-164	3.24369e-164	1.1922e-163	2.49386e-163	-2.40789e-164	-3.88443e-163	3.10422e-163	-5.26566e-164	2.29706e-163	-3.91233e-164	-6.30291e-164	4.27874e-164	-1.5352e-164	3.11419e-163	-6.69435e-164	-1.37282e-162	0
-2.47222e-164	7.2876e-163	9.85683e-164	5.54104e-163	-5.79297e-163	1.27736e-162	-1.52032e-163	2.20348e-163	2.99835e-163	2.36862e-165	-2.48753e-164	8.65372e-166	8.73999e-165	-6.38296e-163	5.37621e-164	3.24369e-164	1.1922e-163	2.49386e-163	-2.40789e-164	-3.88443e-163	3.10422e-163	-5.26566e-164	2.29706e-163	-3.91233e-164	-6.30291e-164	4.27874e-164	-1.5352e-164	3.11419e-163	-6.69435e-164	-1.37282e-162	0
-2.47222e-164	7.2876e-163	9.85683e-164	5.54104e-163	-5.79297e-163	1.27736e-162	-1.52032e-163	2.20348e-163	2.99835e-163	2.36862e-165	-2.48753e-164	8.65372e-166	8.73999e-165	-6.38296e-163	5.37621e-164	3.24369e-164	1.1922e-163	2.49386e-163	-2.40789e-164	-3.88443e-163	3.10422e-163	-5.26566e-164	2.29706e-163	-3.91233e-164	-6.30291e-164	4.27874e-164	-1.5352e-164	3.11419e-163	-6.69435e-164	-1.37282e-162	0
-2.47222e-164	7.2876e-163	9.85683e-164	5.54104e-163	-5.79297e-163	1.27736e-162	-1.52032e-163	2.20348e-163	2.99835e-163	2.36862e-165	-2.48753e-164	8.65372e-166	8.73999e-165	-6.38296e-163	5.37621e-164	3.24369e-164	1.1922e-163	2.49386e-163	-2.40789e-164	-3.88443e-163	3.10422e-163	-5.26566e-164	2.29706e-163	-3.91233e-164	-6.30291e-164	4.27874e-164	-1.5352e-164	3.11419e-163	-6.69435e-164	-1.37282e-162	0
-2.47222e-164	7.2876e-163	9.85683e-164	5.54104e-163	-5.79297e-163	1.27736e-162	-1.52032e-163	2.20348e-163	2.99835e-163	2.36862e-165	-2.48753e-164	8.65372e-166	8.73999e-165	-6.38296e-163	5.37621e-164	3.24369e-164	1.1922e-163	2.49386e-163	-2.40789e-164	-3.88443e-163	3.10422e-163	-5.26566e-164	2.29706e-163	-3.91233e-164	-6.30291e-164	4.27874e-164	-1.5352e-164	3.11419e-163	-6.69435e-164	-1.37282e-162	0
-2.47222e-164	7.2876e-163	9.85683e-164	5.54104e-163	-5.79297e-163	1.27736e-162	-1.52032e-163	2.20348e-163	2.99835e-163	2.36862e-165	-2.48753e-164	8.65372e-166	8.73999e-165	-6.38296e-163	5.37621e-164	3.24369e-164	1.1922e-163	2.49386e-163	-2.40789e-164	-3.88443e-163	3.10422e-163	-5.26566e-164	2.29706e-163	-3.91233e-164	-6.30291e-164	4.27874e-164	-1.5352e-164	3.11419e-163	-6.69435e-164	-1.37282e-162	0
-2.47222e-164	7.2876e-163	9.85683e-164	5.54104e-163	-5.79297e-163	1.27736e-162	-1.52032e-163	2.20348e-163	2.99835e-163	2.36862e-165	-2.48753e-164	8.65372e-166	8.73999e-165	-6.38296e-163	5.37621e-164	3.24369e-164	1.1922e-163	2.49386e-163	-2.40789e-164	-3.88443e-163	3.10422e-163	-5.26566e-164	2.29706e-163	-3.91233e-164	-6.30291e-164	4.27874e-164	-1.5352e-164	3.11419e-163	-6.69435e-164	-1.37282e-162	0
-2.47222e-164	7.2876e-163	9.85683e-164	5.54104e-163	-5.79297e-163	1.27736e-162	-1.52032e-163	2.20348e-163	2.99835e-163	2.36862e-165	-2.48753e-164	8.65372e-166	8.73999e-165	-6.38296e-163	5.37621e-164	3.24369e-164	1.1922e-163	2.49386e-163	-2.40789e-164	-3.88443e-163	3.10422e-163	-5.26566e-164	2.29706e-163	-3.91233e-164	-6.30291e-164	4.27874e-164	-1.5352e-164	3.11419e-163	-6.69435e-164	-1.37282e-162	0
-2.47222e-164	7.2876e-163	9.85683e-164	5.54104e-163	-5.79297e-163	1.27736e-162	-1.52032e-163	2.20348e-163	2.99835e-163	2.36862e-165	-2.48753e-164	8.65372e-166	8.73999e-165	-6.38296e-163	5.37621e-164	3.24369e-164	1.1922e-163	2.49386e-163	-2.40789e-164	-3.88443e-163	3.10422e-163	-5.26566e-164	2.29706e-163	-3.91233e-164	-6.30291e-164	4.27874e-164	-1.5352e-164	3.11419e-163	-6.69435e-164	-1.37282e-162	0
-2.47222e-164	7.2876e-163	9.85683e-164	5.54104e-163	-5.79297e-163	1.27736e-162	-1.52032e-163	2.20348e-163	2.99835e-163	2.36862e-165	-2.48753e-164	8.65372e-166	8.73999e-165	-6.38296e-163	5.37621e-164	3.24369e-164	1.1922e-163	2.49386e-163	-2.40789e-164	-3.88443e-163	3.10422e-163	-5.26566e-164	2.29706e-163	-3.91233e-164	-6.30291e-164	4.27874e-164	-1.5352e-164	3.11419e-163	-6.69435e-164	-1.37282e-162	0
-2.47222e-164	7.2876e-163	9.85683e-164	5.54104e-163	-5.79297e-163	1.27736e-162	-1.52032e-163	2.20348e-163	2.99835e-163	2.36862e-165	-2.48753e-164	8.65372e-166	8.73999e-165	-6.38296e-163	5.37621e-164	3.24369e-164	1.1922e-163	2.49386e-163	-2.40789e-164	-3.88443e-163	3.10422e-163	-5.26566e-164	2.29706e-163	-3.91233e-164	-6.30291e-164	4.27874e-164	-1.5352e-164	3.11419e-163	-6.69435e-164	-1.37282e-162	0
-2.47222e-164	7.2876e-163	9.85683e-164	5.54104e-163	-5.79297e-163	1.27736e-162	-1.52032e-163	2.20348e-163	2.99835e-163	2.36862e-165	-2.48753e-164	8.65372e-166	8.73999e-165	-6.38296e-163	5.37621e-164	3.24369e-164	1.1922e-163	2.49386e-163	-2.40789e-164	-3.88443e-163	3.10422e-163	-5.26566e-164	2.29706e-163	-3.91233e-164	-6.30291e-164	4.27874e-164	-1.5352e-164	3.11419e-163	-6.69435e-164	-1.37282e-162	0
-2.47222e-164	7.2876e-163	9.85683e-164	5.54104e-163	-5.79297e-163	1.27736e-162	-1.52032e-163	2.20348e-163	2.99835e-163	2.36862e-165	-2.48753e-164	8.65372e-166	8.73999e-165	-6.38296e-163	5.37621e-164	3.24369e-164	1.1922e-163	2.49386e-163	-2.40789e-164	-3.88443e-163	3.10422e-163	-5.26566e-164	2.29706e-163	-3.91233e-164	-6.30291e-164	4.27874e-164	-1.5352e-164	3.11419e-163	-6.69435e-164	-1.37282e-162	0
-2.47222e-164	7.2876e-163	9.85683e-164	5.54104e-163	-5.79297e-163	1.27736e-162	-1.52032e-163	2.20348e-163	2.99835e-163	2.36862e-165	-2.48753e-164	8.65372e-166	8.73999e-165	-6.38296e-163	5.37621e-164	3.24369e-164	1.1922e-163	2.49386e-163	-2.40789e-164	-3.88443e-163	3.10422e-163	-5.26566e-164	2.29706e-163	-3.91233e-164	-6.30291e-164	4.27874e-164	-1.5352e-164	3.11419e-163	-6.69435e-164	-1.37282e-162	0
-2.47222e-164	7.2876e-163	9.85683e-164	5.54104e-163	-5.79297e-163	1.27736e-162	-1.52032e-163	2.20348e-163	2.99835e-163	2.36862e-165	-2.48753e-164	8.65372e-166	8.73999e-165	-6.38296e-163	5.37621e-164	3.24369e-164	1.1922e-163	2.49386e-163	-2.40789e-164	-3.88443e-163	3.10422e-163	-5.26566e-164	2.29706e-163	-3.91233e-164	-6.30291e-164	4.27874e-164	-1.5352e-164	3.11419e-163	-6.69435e-164	-1.37282e-162	0
-2.47222e-164	7.2876e-163	9.85683e-164	5.54104e-163	-5.79297e-163	1.27736e-162	-1.52032e-163	2.20348e-163	2.99835e-163	2.36862e-165	-2.48753e-164	8.65372e-166	8.73999e-165	-6.38296e-163	5.37621e-164	3.24369e-164	1.1922e-163	2.49386e-163	-2.40789e-164	-3.88443e-163	3.10422e-163	-5.26566e-164	2.29706e-163	-3.91233e-164	-6.30291e-164	4.27874e-164	-1.5352e-164	3.11419e-163	-6.69435e-164	-1.37282e-162	0
-2.47222e-164	7.2876e-163	9.85683e-164	5.54104e-163	-5.79297e-163	1.27736e-162	-1.52032e-163	2.20348e-163	2.99835e-163	2.36862e-165	-2.48753e-164	8.65372e-166	8.73999e-165	-6.38296e-163	5.37621e-164	3.24369e-164	1.1922e-163	2.49386e-163	-2.40789e-164	-3.88443e-163	3.10422e-163	-5.26566e-164	2.29706e-163	-3.91233e-164	-6.30291e-164	4.27874e-164	-1.5352e-164	3.11419e-163	-6.69435e-164	-1.37282e-162	0
-2.47222e-164	7.2876e-163	9.85683e-164	5.54104e-163	-5.79297e-163	1.27736e-162	-1.52032e-163	2.20348e-163	2.99835e-163	2.36862e-165	-2.48753e-164	8.65372e-166	8.73999e-165	-6.38296e-163	5.37621e-164	3.24369e-164	1.1922e-163	2.49386e-163	-2.40789e-164	-3.88443e-163	3.10422e-163	-5.26566e-164	2.29706e-163	-3.91233e-164	-6.30291e-164	4.27874e-164	-1.5352e-164	3.11419e-163	-6.69435e-164	-1.37282e-162	0
-2.47222e-164	7.2876e-163	9.85683e-164	5.54104e-163	-5.79297e-163	1.27736e-162	-1.52032e-163	2.20348e-163	2.99835e-163	2.36862e-165	-2.48753e-164	8.65372e-166	8.73999e-165	-6.38296e-163	5.37621e-164	3.24369e-164	1.1922e-163	2.49386e-163	-2.40789e-164	-3.88443e-163	3.10422e-163	-5.26566e-164	2.29706e-163	-3.91233e-164	-6.30291e-164	4.27874e-164	-1.5352e-164	3.11419e-163	-6.69435e-164	-1.37282e-162	0
-2.47222e-164	7.2876e-163	9.85683e-164	5.54104e-163	-5.79297e-163	1.27736e-162	-1.52032e-163	2.20348e-163	2.99835e-163	2.36862e-165	-2.48753e-164	8.65372e-166	8.73999e-165	-6.38296e-163	5.37621e-164	3.24369e-164	1.1922e-163	2.49386e-163	-2.40789e-164	-3.88443e-163	3.10422e-163	-5.26566e-164	2.29706e-163	-3.91233e-164	-6.30291e-164	4.27874e-164	-1.5352e-164	3.11419e-163	-6.69435e-164	-1.37282e-162	0
-2.47222e-164	7.2876e-163	9.85683e-164	5.54104e-163	-5.79297e-163	1.27736e-162	-1.52032e-163	2.20348e-163	2.99835e-163	2.36862e-165	-2.48753e-164	8.65372e-166	8.73999e-165	-6.38296e-163	5.37621e-164	3.24369e-164	1.1922e-163	2.49386e-163	-2.40789e-164	-3.88443e-163	3.10422e-163	-5.26566e-164	2.29706e-163	-3.91233e-164	-6.30291e-164	4.27874e-164	-1.5352e-164	3.11419e-163	-6.69435e-164	-1.37282e-162	0
-2.47222e-164	7.2876e-163	9.85683e-164	5.54104e-163	-5.79297e-163	1.27736e-162	-1.52032e-163	2.20348e-163	2.99835e-163	2.36862e-165	-2.48753e-164	8.65372e-166	8.73999e-165	-6.38296e-163	5.37621e-164	3.24369e-164	1.1922e-163	2.49386e-163	-2.40789e-164	-3.88443e-163	3.10422e-163	-5.26566e-164	2.29706e-163	-3.91233e-164	-6.30291e-164	4.27874e-164	-1.5352e-164	3.11419e-163	-6.69435e-164	-1.37282e-162	0
-2.47222e-164	7.2876e-163	9.85683e-164	5.54104e-163	-5.79297e-163	1.27736e-162	-1.52032e-163	2.20348e-163	2.99835e-163	2.36862e-165	-2.48753e-164	8.65372e-166	8.73999e-165	-6.38296e-163	5.37621e-164	3.24369e-164	1.1922e-163	2.49386e-163	-2.40789e-164	-3.88443e-163	3.10422e-163	-5.26566e-164	2.29706e-163	-3.91233e-164	-6.30291e-164	4.27874e-164	-1.5352e-164	3.11419e-163	-6.69435e-164	-1.37282e-162	0
-2.47222e-164	7.2876e-163	9.85683e-164	5.54104e-163	-5.79297e-163	1.27736e-162	-1.52032e-163	2.20348e-163	2.99835e-163	2.36862e-165	-2.48753e-164	8.65372e-166	8.73999e-165	-6.38296e-163	5.37621e-164	3.24369e-164	1.1922e-163	2.49386e-163	-2.40789e-164	-3.88443e-163	3.10422e-163	-5.26566e-164	2.29706e-163	-3.91233e-164	-6.30291e-164	4.27874e-164	-1.5352e-164	3.11419e-163	-6.69435e-164	-1.37282e-162	0
-2.47222e-164	7.2876e-163	9.85683e-164	5.54104e-163	-5.79297e-163	1.27736e-162	-1.52032e-163	2.20348e-163	2.99835e-163	2.36862e-165	-2.48753e-164	8.65372e-166	8.73999e-165	-6.38296e-163	5.37621e-164	3.24369e-164	1.1922e-163	2.49386e-163	-2.40789e-164	-3.88443e-163	3.10422e-163	-5.26566e-164	2.29706e-163	-3.91233e-164	-6.30291e-164	4.27874e-164	-1.5352e-164	3.11419e-163	-6.69435e-164	-1.37282e-162	0
-2.47222e-164	7.2876e-163	9.85683e-164	5.54104e-163	-5.79297e-163	1.27736e-162	-1.52032e-163	2.20348e-163	2.99835e-163	2.36862e-165	-2.48753e-164	8.65372e-166	8.73999e-165	-6.38296e-163	5.37621e-164	3.24369e-164	1.1922e-163	2.49386e-163	-2.40789e-164	-3.88443e-163	3.10422e-163	-5.26566e-164	2.29706e-163	-3.91233e-164	-6.30291e-164	4.27874e-164	-1.5352e-164	3.11419e-163	-6.69435e-164	-1.37282e-162	0
-2.47222e-164	7.2876e-163	9.85683e-164	5.54104e-163	-5.79297e-163	1.27736e-162	-1.52032e-163	2.20348e-163	2.99835e-163	2.36862e-165	-2.48753e-164	8.65372e-166	8.73999e-165	-6.38296e-163	5.37621e-164	3.24369e-164	1.1922e-163	2.49386e-163	-2.40789e-164	-3.88443e-163	3.10422e-163	-5.26566e-164	2.29706e-163	-3.91233e-164	-6.30291e-164	4.27874e-164	-1.5352e-164	3.11419e-163	-6.69435e-164	-1.37282e-162	0
-2.47222e-164	7.2876e-163	9.85683e-164	5.54104e-163	-5.79297e-163	1.27736e-162	-1.52032e-163	2.20348e-163	2.99835e-163	2.36862e-165	-2.48753e-164	8.65372e-166	8.73999e-165	-6.38296e-163	5.37621e-164	3.24369e-164	1.1922e-163	2.49386e-163	-2.40789e-164	-3.88443e-163	3.10422e-163	-5.26566e-164	2.29706e-163	-3.91233e-164	-6.30291e-164	4.27874e-164	-1.5352e-164	3.11419e-163	-6.69435e-164	-1.37282e-162	0
-2.47222e-164	7.2876e-163	9.85683e-164	5.54104e-163	-5.79297e-163	1.27736e-162	-1.52032e-163	2.20348e-163	2.99835e-163	2.36862e-165	-2.48753e-164	8.65372e-166	8.73999e-165	-6.38296e-163	5.37621e-164	3.24369e-164	1.1922e-163	2.49386e-163	-2.40789e-164	-3.88443e-163	3.10422e-163	-5.26566e-164	2.29706e-163	-3.91233e-164	-6.30291e-164	4.27874e-164	-1.5352e-164	3.11419e-163	-6.69435e-164	-1.37282e-162	0
-2.47222e-164	7.2876e-163	9.85683e-164	5.54104e-163	-5.79297e-163	1.27736e-162	-1.52032e-163	2.20348e-163	2.99835e-163	2.36862e-165	-2.48753e-164	8.65372e-166	8.73999e-165	-6.38296e-163	5.37621e-164	3.24369e-164	1.1922e-163	2.49386e-163	-2.40789e-164	-3.88443e-163	3.10422e-163	-5.26566e-164	2.29706e-163	-3.91233e-164	-6.30291e-164	4.27874e-164	-1.5352e-164	3.11419e-163	-6.69435e-164	-1.37282e-162	0
-2.47222e-164	7.2876e-163	9.85683e-164	5.54104e-163	-5.79297e-163	1.27736e-162	-1.52032e-163	2.20348e-163	2.99835e-163	2.36862e-165	-2.48753e-164	8.65372e-166	8.73999e-165	-6.38296e-163	5.37621e-164	3.24369e-164	1.1922e-163	2.49386e-163	-2.40789e-164	-3.88443e-163	3.10422e-163	-5.26566e-164	2.29706e-163	-3.91233e-164	-6.30291e-164	4.27874e-164	-1.5352e-164	3.11419e-163	-6.69435e-164	-1.37282e-162	0
-2.47222e-164	7.2876e-163	9.85683e-164	5.54104e-163	-5.79297e-163	1.27736e-162	-1.52032e-163	2.20348e-163	2.99835e-163	2.36862e-165	-2.48753e-164	8.65372e-166	8.73999e-165	-6.38296e-163	5.37621e-164	3.24369e-164	1.1922e-163	2.49386e-163	-2.40789e-164	-3.88443e-163	3.10422e-163	-5.26566e-164	2.29706e-163	-3.91233e-164	-6.30291e-164	4.27874e-164	-1.5352e-164	3.11419e-163	-6.69435e-164	-1.37282e-162	0
-2.47222e-164	7.2876e-163	9.85683e-164	5.54104e-163	-5.79297e-163	1.27736e-162	-1.52032e-163	2.20348e-163	2.99835e-163	2.36862e-165	-2.48753e-164	8.65372e-166	8.73999e-165	-6.38296e-163	5.37621e-164	3.24369e-164	1.1922e-163	2.49386e-163	-2.40789e-164	-3.88443e-163	3.10422e-163	-5.26566e-164	2.29706e-163	-3.91233e-164	-6.30291e-164	4.27874e-164	-1.5352e-164	3.11419e-163	-6.69435e-164	-1.37282e-162	0
-2.47222e-164	7.2876e-163	9.85683e-164	5.54104e-163	-5.79297e-163	1.27736e-162	-1.52032e-163	2.20348e-163	2.99835e-163	2.36862e-165	-2.48753e-164	8.65372e-166	8.73999e-165	-6.38296e-163	5.37621e-164	3.24369e-164	1.1922e-163	2.49386e-163	-2.40789e-164	-3.88443e-163	3.10422e-163	-5.26566e-164	2.29706e-163	-3.91233e-164	-6.30291e-164	4.27874e-164	-1.5352e-164	3.11419e-163	-6.69435e-164	-1.37282e-162	0
-2.47222e-164	7.2876e-163	9.85683e-164	5.54104e-163	-5.79297e-163	1.27736e-162	-1.52032e-163	2.20348e-163	2.99835e-163	2.36862e-165	-2.48753e-164	8.65372e-166	8.73999e-165	-6.38296e-163	5.37621e-164	3.24369e-164	1.1922e-163	2.49386e-163	-2.40789e-164	-3.88443e-163	3.10422e-163	-5.26566e-164	2.29706e-163	-3.91233e-164	-6.30291e-164	4.27874e-164	-1.5352e-164	3.11419e-163	-6.69435e-164	-1.37282e-162	0
-2.47222e-164	7.2876e-163	9.85683e-164	5.54104e-163	-5.79297e-163	1.27736e-162	-1.52032e-163	2.20348e-163	2.99835e-163	2.36862e-165	-2.48753e-164	8.65372e-166	8.73999e-165	-6.38296e-163	5.37621e-164	3.24369e-164	1.1922e-163	2.49386e-163	-2.40789e-164	-3.88443e-163	3.10422e-163	-5.26566e-164	2.29706e-163	-3.91233e-164	-6.30291e-164	4.27874e-164	-1.5352e-164	3.11419e-163	-6.69435e-164	-1.37282e-162	0
-2.47222e-164	7.2876e-163	9.85683e-164	5.54104e-163	-5.79297e-163	1.27736e-162	-1.52032e-163	2.20348e-163	2.99835e-163	2.36862e-165	-2.48753e-164	8.65372e-166	8.73999e-165	-6.38296e-163	5.37621e-164	3.24369e-164	1.1922e-163	2.49386e-163	-2.40789e-164	-3.88443e-163	3.10422e-163	-5.26566e-164	2.29706e-163	-3.91233e-164	-6.30291e-164	4.27874e-164	-1.5352e-164	3.11419e-163	-6.69435e-164	-1.37282e-162	0
-2.47222e-164	7.2876e-163	9.85683e-164	5.54104e-163	-5.79297e-163	1.27736e-162	-1.52032e-163	2.20348e-163	2.99835e-163	2.36862e-165	-2.48753e-164	8.65372e-166	8.73999e-165	-6.38296e-163	5.37621e-164	3.24369e-164	1.1922e-163	2.49386e-163	-2.40789e-164	-3.88443e-163	3.10422e-163	-5.26566e-164	2.29706e-163	-3.91233e-164	-6.30291e-164	4.27874e-164	-1.5352e-164	3.11419e-163	-6.69435e-164	-1.37282e-162	0
-2.47222e-164	7.2876e-163	9.85683e-164	5.54104e-163	-5.79297e-163	1.27736e-162	-1.52032e-163	2.20348e-163	2.99835e-163	2.36862e-165	-2.48753e-164	8.65372e-166	8.73999e-165	-6.38296e-163	5.37621e-164	3.24369e-164	1.1922e-163	2.49386e-163	-2.40789e-164	-3.88443e-163	3.10422e-163	-5.26566e-164	2.29706e-163	-3.91233e-164	-6.30291e-164	4.27874e-164	-1.5352e-164	3.11419e-163	-6.69435e-164	-1.37282e-162	0
-2.47222e-164	7.2876e-163	9.85683e-164	5.54104e-163	-5.79297e-163	1.27736e-162	-1.52032e-163	2.20348e-163	2.99835e-163	2.36862e-165	-2.48753e-164	8.65372e-166	8.73999e-165	-6.38296e-163	5.37621e-164	3.24369e-164	1.1922e-163	2.49386e-163	-2.40789e-164	-3.88443e-163	3.10422e-163	-5.26566e-164	2.29706e-163	-3.91233e-164	-6.30291e-164	4.27874e-164	-1.5352e-164	3.11419e-163	-6.69435e-164	-1.37282e-162	0
-2.47222e-164	7.2876e-163	9.85683e-164	5.54104e-163	-5.79297e-163	1.27736e-162	-1.52032e-163	2.20348e-163	2.99835e-163	2.36862e-165	-2.48753e-164	8.65372e-166	8.73999e-165	-6.38296e-163	5.37621e-164	3.24369e-164	1.1922e-163	2.49386e-163	-2.40789e-164	-3.88443e-163	3.10422e-163	-5.26566e-164	2.29706e-163	-3.91233e-164	-6.30291e-164	4.27874e-164	-1.5352e-164	3.11419e-163	-6.69435e-164	-1.37282e-162	0
-2.47222e-164	7.2876e-163	9.85683e-164	5.54104e-163	-5.79297e-163	1.27736e-162	-1.52032e-163	2.20348e-163	2.99835e-163	2.36862e-165	-2.48753e-164	8.65372e-166	8.73999e-165	-6.38296e-163	5.37621e-164	3.24369e-164	1.1922e-163	2.49386e-163	-2.40789e-164	-3.88443e-163	3.10422e-163	-5.26566e-164	2.29706e-163	-3.91233e-164	-6.30291e-164	4.27874e-164	-1.5352e-164	3.11419e-163	-6.69435e-164	-1.37282e-162	0
-2.47222e-164	7.2876e-163	9.85683e-164	5.54104e-163	-5.79297e-163	1.27736e-162	-1.52032e-163	2.20348e-163	2.99835e-163	2.36862e-165	-2.48753e-164	8.65372e-166	8.73999e-165	-6.38296e-163	5.37621e-164	3.24369e-164	1.1922e-163	2.49386e-163	-2.40789e-164	-3.88443e-163	3.10422e-163	-5.26566e-164	2.29706e-163	-3.91233e-164	-6.30291e-164	4.27874e-164	-1.5352e-164	3.11419e-163	-6.69435e-164	-1.37282e-162	0
-2.47222e-164	7.2876e-163	9.85683e-164	5.54104e-163	-5.79297e-163	1.27736e-162	-1.52032e-163	2.20348e-163	2.99835e-163	2.36862e-165	-2.48753e-164	8.65372e-166	8.73999e-165	-6.38296e-163	5.37621e-164	3.24369e-164	1.1922e-163	2.49386e-163	-2.40789e-164	-3.88443e-163	3.10422e-163	-5.26566e-164	2.29706e-163	-3.91233e-164	-6.30291e-164	4.27874e-164	-1.5352e-164	3.11419e-163	-6.69435e-164	-1.37282e-162	0
-2.47222e-164	7.2876e-163	9.85683e-164	5.54104e-163	-5.79297e-163	1.27736e-162	-1.52032e-163	2.20348e-163	2.99835e-163	2.36862e-165	-2.48753e-164	8.65372e-166	8.73999e-165	-6.38296e-163	5.37621e-164	3.24369e-164	1.1922e-163	2.49386e-163	-2.40789e-164	-3.88443e-163	3.10422e-163	-5.26566e-164	2.29706e-163	-3.91233e-164	-6.30291e-164	4.27874e-164	-1.5352e-164	3.11419e-163	-6.69435e-164	-1.37282e-162	0
-2.47222e-164	7.2876e-163	9.85683e-164	5.54104e-163	-5.79297e-163	1.27736e-162	-1.52032e-163	2.20348e-163	2.99835e-163	2.36862e-165	-2.48753e-164	8.65372e-166	8.73999e-165	-6.38296e-163	5.37621e-164	3.24369e-164	1.1922e-163	2.49386e-163	-2.40789e-164	-3.88443e-163	3.10422e-163	-5.26566e-164	2.29706e-163	-3.91233e-164	-6.30291e-164	4.27874e-164	-1.5352e-164	3.11419e-163	-6.69435e-164	-1.37282e-162	0
-2.47222e-164	7.2876e-163	9.85683e-164	5.54104e-163	-5.79297e-163	1.27736e-162	-1.52032e-163	2.20348e-163	2.99835e-163	2.36862e-165	-2.48753e-164	8.65372e-166	8.73999e-165	-6.38296e-163	5.37621e-164	3.24369e-164	1.1922e-163	2.49386e-163	-2.40789e-164	-3.88443e-163	3.10422e-163	-5.26566e-164	2.29706e-163	-3.91233e-164	-6.30291e-164	4.27874e-164	-1.5352e-164	3.11419e-163	-6.69435e-164	-1.37282e-162	0
-2.47222e-164	7.2876e-163	9.85683e-164	5.54104e-163	-5.79297e-163	1.27736e-162	-1.52032e-163	2.20348e-163	2.99835e-163	2.36862e-165	-2.48753e-164	8.65372e-166	8.73999e-165	-6.38296e-163	5.37621e-164	3.24369e-164	1.1922e-163	2.49386e-163	-2.40789e-164	-3.88443e-163	3.10422e-163	-5.26566e-164	2.29706e-163	-3.91233e-164	-6.30291e-164	4.27874e-164	-1.5352e-164	3.11419e-163	-6.69435e-164	-1.37282e-162	0
-2.47222e-164	7.2876e-163	9.85683e-164	5.54104e-163	-5.79297e-163	1.27736e-162	-1.52032e-163	2.20348e-163	2.99835e-163	2.36862e-165	-2.48753e-164	8.65372e-166	8.73999e-165	-6.38296e-163	5.37621e-164	3.24369e-164	1.1922e-163	2.49386e-163	-2.40789e-164	-3.88443e-163	3.10422e-163	-5.26566e-164	2.29706e-163	-3.91233e-164	-6.30291e-164	4.27874e-164	-1.5352e-164	3.11419e-163	-6.69435e-164	-1.37282e-162	0
-2.47222e-164	7.2876e-163	9.85683e-164	5.54104e-163	-5.79297e-163	1.27736e-162	-1.52032e-163	2.20348e-163	2.99835e-163	2.36862e-165	-2.48753e-164	8.65372e-166	8.73999e-165	-6.38296e-163	5.37621e-164	3.24369e-164	1.1922e-163	2.49386e-163	-2.40789e-164	-3.88443e-163	3.10422e-163	-5.26566e-164	2.29706e-163	-3.91233e-164	-6.30291e-164	4.27874e-164	-1.5352e-164	3.11419e-163	-6.69435e-164	-1.37282e-162	0
-2.47222e-164	7.2876e-163	9.85683e-164	5.54104e-163	-5.79297e-163	1.27736e-162	-1.52032e-163	2.20348e-163	2.99835e-163	2.36862e-165	-2.48753e-164	8.65372e-166	8.73999e-165	-6.38296e-163	5.37621e-164	3.24369e-164	1.1922e-163	2.49386e-163	-2.40789e-164	-3.88443e-163	3.10422e-163	-5.26566e-164	2.29706e-163	-3.91233e-164	-6.30291e-164	4.27874e-164	-1.5352e-164	3.11419e-163	-6.69435e-164	-1.37282e-162	0
-2.47222e-164	7.2876e-163	9.85683e-164	5.54104e-163	-5.79297e-163	1.27736e-162	-1.52032e-163	2.20348e-163	2.99835e-163	2.36862e-165	-2.48753e-164	8.65372e-166	8.73999e-165	-6.38296e-163	5.37621e-164	3.24369e-164	1.1922e-163	2.49386e-163	-2.40789e-164	-3.88443e-163	3.10422e-163	-5.26566e-164	2.29706e-163	-3.91233e-164	-6.30291e-164	4.27874e-164	-1.5352e-164	3.11419e-163	-6.69435e-164	-1.37282e-162	0
-2.47222e-164	7.2876e-163	9.85683e-164	5.54104e-163	-5.79297e-163	1.27736e-162	-1.52032e-163	2.20348e-163	2.99835e-163	2.36862e-165	-2.48753e-164	8.65372e-166	8.73999e-165	-6.38296e-163	5.37621e-164	3.24369e-164	1.1922e-163	2.49386e-163	-2.40789e-164	-3.88443e-163	3.10422e-163	-5.26566e-164	2.29706e-163	-3.91233e-164	-6.30291e-164	4.27874e-164	-1.5352e-164	3.11419e-163	-6.69435e-164	-1.37282e-162	0
-2.47222e-164	7.2876e-163	9.85683e-164	5.54104e-163	-5.79297e-163	1.27736e-162	-1.52032e-163	2.20348e-163	2.99835e-163	2.36862e-165	-2.48753e-164	8.65372e-166	8.73999e-165	-6.38296e-163	5.37621e-164	3.24369e-164	1.1922e-163	2.49386e-163	-2.40789e-164	-3.88443e-163	3.10422e-163	-5.26566e-164	2.29706e-163	-3.91233e-164	-6.30291e-164	4.27874e-164	-1.5352e-164	3.11419e-163	-6.69435e-164	-1.37282e-162	0
-2.47222e-164	7.2876e-163	9.85683e-164	5.54104e-163	-5.79297e-163	1.27736e-162	-1.52032e-163	2.20348e-163	2.99835e-163	2.36862e-165	-2.48753e-164	8.65372e-166	8.73999e-165	-6.38296e-163	5.37621e-164	3.24369e-164	1.1922e-163	2.49386e-163	-2.40789e-164	-3.88443e-163	3.10422e-163	-5.26566e-164	2.29706e-163	-3.91233e-164	-6.30291e-164	4.27874e-164	-1.5352e-164	3.11419e-163	-6.69435e-164	-1.37282e-162	0
-2.47222e-164	7.2876e-163	9.85683e-164	5.54104e-163	-5.79297e-163	1.27736e-162	-1.52032e-163	2.20348e-163	2.99835e-163	2.36862e-165	-2.48753e-164	8.65372e-166	8.73999e-165	-6.38296e-163	5.37621e-164	3.24369e-164	1.1922e-163	2.49386e-163	-2.40789e-164	-3.88443e-163	3.10422e-163	-5.26566e-164	2.29706e-163	-3.91233e-164	-6.30291e-164	4.27874e-164	-1.5352e-164	3.11419e-163	-6.69435e-164	-1.37282e-162	0
-2.47222e-164	7.2876e-163	9.85683e-164	5.54104e-163	-5.79297e-163	1.27736e-162	-1.52032e-163	2.20348e-163	2.99835e-163	2.36862e-165	-2.48753e-164	8.65372e-166	8.73999e-165	-6.38296e-163	5.37621e-164	3.24369e-164	1.1922e-163	2.49386e-163	-2.40789e-164	-3.88443e-163	3.10422e-163	-5.26566e-164	2.29706e-163	-3.91233e-164	-6.30291e-164	4.27874e-164	-1.5352e-164	3.11419e-163	-6.69435e-164	-1.37282e-162	0
-2.47222e-164	7.2876e-163	9.85683e-164	5.54104e-163	-5.79297e-163	1.27736e-162	-1.52032e-163	2.20348e-163	2.99835e-163	2.36862e-165	-2.48753e-164	8.65372e-166	8.73999e-165	-6.38296e-163	5.37621e-164	3.24369e-164	1.1922e-163	2.49386e-163	-2.40789e-164	-3.88443e-163	3.10422e-163	-5.26566e-164	2.29706e-163	-3.91233e-164	-6.30291e-164	4.27874e-164	-1.5352e-164	3.11419e-163	-6.69435e-164	-1.37282e-162	0
-2.47222e-164	7.2876e-163	9.85683e-164	5.54104e-163	-5.79297e-163	1.27736e-162	-1.52032e-163	2.20348e-163	2.99835e-163	2.36862e-165	-2.48753e-164	8.65372e-166	8.73999e-165	-6.38296e-163	5.37621e-164	3.24369e-164	1.1922e-163	2.49386e-163	-2.40789e-164	-3.88443e-163	3.10422e-163	-5.26566e-164	2.29706e-163	-3.91233e-164	-6.30291e-164	4.27874e-164	-1.5352e-164	3.11419e-163	-6.69435e-164	-1.37282e-162	0
-2.47222e-164	7.2876e-163	9.85683e-164	5.54104e-163	-5.79297e-163	1.27736e-162	-1.52032e-163	2.20348e-163	2.99835e-163	2.36862e-165	-2.48753e-164	8.65372e-166	8.73999e-165	-6.38296e-163	5.37621e-164	3.24369e-164	1.1922e-163	2.49386e-163	-2.40789e-164	-3.88443e-163	3.10422e-163	-5.26566e-164	2.29706e-163	-3.91233e-164	-6.30291e-164	4.27874e-164	-1.5352e-164	3.11419e-163	-6.69435e-164	-1.37282e-162	0
-2.47222e-164	7.2876e-163	9.85683e-164	5.54104e-163	-5.79297e-163	1.27736e-162	-1.52032e-163	2.20348e-163	2.99835e-163	2.36862e-165	-2.48753e-164	8.65372e-166	8.73999e-165	-6.38296e-163	5.37621e-164	3.24369e-164	1.1922e-163	2.49386e-163	-2.40789e-164	-3.88443e-163	3.10422e-163	-5.26566e-164	2.29706e-163	-3.91233e-164	-6.30291e-164	4.27874e-164	-1.5352e-164	3.11419e-163	-6.69435e-164	-1.37282e-162	0
-2.47222e-164	7.2876e-163	9.85683e-164	5.54104e-163	-5.79297e-163	1.27736e-162	-1.52032e-163	2.20348e-163	2.99835e-163	2.36862e-165	-2.48753e-164	8.65372e-166	8.73999e-165	-6.38296e-163	5.37621e-164	3.24369e-164	1.1922e-163	2.49386e-163	-2.40789e-164	-3.88443e-163	3.10422e-163	-5.26566e-164	2.29706e-163	-3.91233e-164	-6.30291e-164	4.27874e-164	-1.5352e-164	3.11419e-163	-6.69435e-164	-1.37282e-162	0
-2.47222e-164	7.2876e-163	9.85683e-164	5.54104e-163	-5.79297e-163	1.27736e-162	-1.52032e-163	2.20348e-163	2.99835e-163	2.36862e-165	-2.48753e-164	8.65372e-166	8.73999e-165	-6.38296e-163	5.37621e-164	3.24369e-164	1.1922e-163	2.49386e-163	-2.40789e-164	-3.88443e-163	3.10422e-163	-5.26566e-164	2.29706e-163	-3.91233e-164	-6.30291e-164	4.27874e-164	-1.5352e-164	3.11419e-163	-6.69435e-164	-1.37282e-162	0
-2.47222e-164	7.2876e-163	9.85683e-164	5.54104e-163	-5.79297e-163	1.27736e-162	-1.52032e-163	2.20348e-163	2.99835e-163	2.36862e-165	-2.48753e-164	8.65372e-166	8.73999e-165	-6.38296e-163	5.37621e-164	3.24369e-164	1.1922e-163	2.49386e-163	-2.40789e-164	-3.88443e-163	3.10422e-163	-5.26566e-164	2.29706e-163	-3.91233e-164	-6.30291e-164	4.27874e-164	-1.5352e-164	3.11419e-163	-6.69435e-164	-1.37282e-162	0
-2.47222e-164	7.2876e-163	9.85683e-164	5.54104e-163	-5.79297e-163	1.27736e-162	-1.52032e-163	2.20348e-163	2.99835e-163	2.36862e-165	-2.48753e-164	8.65372e-166	8.73999e-165	-6.38296e-163	5.37621e-164	3.24369e-164	1.1922e-163	2.49386e-163	-2.40789e-164	-3.88443e-163	3.10422e-163	-5.26566e-164	2.29706e-163	-3.91233e-164	-6.30291e-164	4.27874e-164	-1.5352e-164	3.11419e-163	-6.69435e-164	-1.37282e-162	0
-2.47222e-164	7.2876e-163	9.85683e-164	5.54104e-163	-5.79297e-163	1.27736e-162	-1.52032e-163	2.20348e-163	2.99835e-163	2.36862e-165	-2.48753e-164	8.65372e-166	8.73999e-165	-6.38296e-163	5.37621e-164	3.24369e-164	1.1922e-163	2.49386e-163	-2.40789e-164	-3.88443e-163	3.10422e-163	-5.26566e-164	2.29706e-163	-3.91233e-164	-6.30291e-164	4.27874e-164	-1.5352e-164	3.11419e-163	-6.69435e-164	-1.37282e-162	0
-2.47222e-164	7.2876e-163	9.85683e-164	5.54104e-163	-5.79297e-163	1.27736e-162	-1.52032e-163	2.20348e-163	2.99835e-163	2.36862e-165	-2.48753e-164	8.65372e-166	8.73999e-165	-6.38296e-163	5.37621e-164	3.24369e-164	1.1922e-163	2.49386e-163	-2.40789e-164	-3.88443e-163	3.10422e-163	-5.26566e-164	2.29706e-163	-3.91233e-164	-6.30291e-164	4.27874e-164	-1.5352e-164	3.11419e-163	-6.69435e-164	-1.37282e-162	0
-2.47222e-164	7.2876e-163	9.85683e-164	5.54104e-163	-5.79297e-163	1.27736e-162	-1.52032e-163	2.20348e-163	2.99835e-163	2.36862e-165	-2.48753e-164	8.65372e-166	8.73999e-165	-6.38296e-163	5.37621e-164	3.24369e-164	1.1922e-163	2.49386e-163	-2.40789e-164	-3.88443e-163	3.10422e-163	-5.26566e-164	2.29706e-163	-3.91233e-164	-6.30291e-164	4.27874e-164	-1.5352e-164	3.11419e-163	-6.69435e-164	-1.37282e-162	0
-2.47222e-164	7.2876e-163	9.85683e-164	5.54104e-163	-5.79297e-163	1.27736e-162	-1.52032e-163	2.20348e-163	2.99835e-163	2.36862e-165	-2.48753e-164	8.65372e-166	8.73999e-165	-6.38296e-163	5.37621e-164	3.24369e-164	1.1922e-163	2.49386e-163	-2.40789e-164	-3.88443e-163	3.10422e-163	-5.26566e-164	2.29706e-163	-3.91233e-164	-6.30291e-164	4.27874e-164	-1.5352e-164	3.11419e-163	-6.69435e-164	-1.37282e-162	0
-2.47222e-164	7.2876e-163	9.85683e-164	5.54104e-163	-5.79297e-163	1.27736e-162	-1.52032e-163	2.20348e-163	2.99835e-163	2.36862e-165	-2.48753e-164	8.65372e-166	8.73999e-165	-6.38296e-163	5.37621e-164	3.24369e-164	1.1922e-163	2.49386e-163	-2.40789e-164	-3.88443e-163	3.10422e-163	-5.26566e-164	2.29706e-163	-3.91233e-164	-6.30291e-164	4.27874e-164	-1.5352e-164	3.11419e-163	-6.69435e-164	-1.37282e-162	0
-2.47222e-164	7.2876e-163	9.85683e-164	5.54104e-163	-5.79297e-163	1.27736e-162	-1.52032e-163	2.20348e-163	2.99835e-163	2.36862e-165	-2.48753e-164	8.65372e-166	8.73999e-165	-6.38296e-163	5.37621e-164	3.24369e-164	1.1922e-163	2.49386e-163	-2.40789e-164	-3.88443e-163	3.10422e-163	-5.26566e-164	2.29706e-163	-3.91233e-164	-6.30291e-164	4.27874e-164	-1.5352e-164	3.11419e-163	-6.69435e-164	-1.37282e-162	0
-2.47222e-164	7.2876e-163	9.85683e-164	5.54104e-163	-5.79297e-163	1.27736e-162	-1.52032e-163	2.20348e-163	2.99835e-163	2.36862e-165	-2.48753e-164	8.65372e-166	8.73999e-165	-6.38296e-163	5.37621e-164	3.24369e-164	1.1922e-163	2.49386e-163	-2.40789e-164	-3.88443e-163	3.10422e-163	-5.26566e-164	2.29706e-163	-3.91233e-164	-6.30291e-164	4.27874e-164	-1.5352e-164	3.11419e-163	-6.69435e-164	-1.37282e-162	0
-2.47222e-164	7.2876e-163	9.85683e-164	5.54104e-163	-5.79297e-163	1.27736e-162	-1.52032e-163	2.20348e-163	2.99835e-163	2.36862e-165	-2.48753e-164	8.65372e-166	8.73999e-165	-6.38296e-163	5.37621e-164	3.24369e-164	1.1922e-163	2.49386e-163	-2.40789e-164	-3.88443e-163	3.10422e-163	-5.26566e-164	2.29706e-163	-3.91233e-164	-6.30291e-164	4.27874e-164	-1.5352e-164	3.11419e-163	-6.69435e-164	-1.37282e-162	0
-2.47222e-164	7.2876e-163	9.85683e-164	5.54104e-163	-5.79297e-163	1.27736e-162	-1.52032e-163	2.20348e-163	2.99835e-163	2.36862e-165	-2.48753e-164	8.65372e-166	8.73999e-165	-6.38296e-163	5.37621e-164	3.24369e-164	1.1922e-163	2.49386e-163	-2.40789e-164	-3.88443e-163	3.10422e-163	-5.26566e-164	2.29706e-163	-3.91233e-164	-6.30291e-164	4.27874e-164	-1.5352e-164	3.11419e-163	-6.69435e-164	-1.37282e-162	0
-2.47222e-164	7.2876e-163	9.85683e-164	5.54104e-163	-5.79297e-163	1.27736e-162	-1.52032e-163	2.20348e-163	2.99835e-163	2.36862e-165	-2.48753e-164	8.65372e-166	8.73999e-165	-6.38296e-163	5.37621e-164	3.24369e-164	1.1922e-163	2.49386e-163	-2.40789e-164	-3.88443e-163	3.10422e-163	-5.26566e-164	2.29706e-163	-3.91233e-164	-6.30291e-164	4.27874e-164	-1.5352e-164	3.11419e-163	-6.69435e-164	-1.37282e-162	0
-2.47222e-164	7.2876e-163	9.85683e-164	5.54104e-163	-5.79297e-163	1.27736e-162	-1.52032e-163	2.20348e-163	2.99835e-163	2.36862e-165	-2.48753e-164	8.65372e-166	8.73999e-165	-6.38296e-163	5.37621e-164	3.24369e-164	1.1922e-163	2.49386e-163	-2.40789e-164	-3.88443e-163	3.10422e-163	-5.26566e-164	2.29706e-163	-3.91233e-164	-6.30291e-164	4.27874e-164	-1.5352e-164	3.11419e-163	-6.69435e-164	-1.37282e-162	0
-2.47222e-164	7.2876e-163	9.85683e-164	5.54104e-163	-5.79297e-163	1.27736e-162	-1.52032e-163	2.20348e-163	2.99835e-163	2.36862e-165	-2.48753e-164	8.65372e-166	8.73999e-165	-6.38296e-163	5.37621e-164	3.24369e-164	1.1922e-163	2.49386e-163	-2.40789e-164	-3.88443e-163	3.10422e-163	-5.26566e-164	2.29706e-163	-3.91233e-164	-6.30291e-164	4.27874e-164	-1.5352e-164	3.11419e-163	-6.69435e-164	-1.37282e-162	0
-2.47222e-164	7.2876e-163	9.85683e-164	5.54104e-163	-5.79297e-163	1.27736e-162	-1.52032e-163	2.20348e-163	2.99835e-163	2.36862e-165	-2.48753e-164	8.65372e-166	8.73999e-165	-6.38296e-163	5.37621e-164	3.24369e-164	1.1922e-163	2.49386e-163	-2.40789e-164	-3.88443e-163	3.10422e-163	-5.26566e-164	2.29706e-163	-3.91233e-164	-6.30291e-164	4.27874e-164	-1.5352e-164	3.11419e-163	-6.69435e-164	-1.37282e-162	0
-2.47222e-164	7.2876e-163	9.85683e-164	5.54104e-163	-5.79297e-163	1.27736e-162	-1.52032e-163	2.20348e-163	2.99835e-163	2.36862e-165	-2.48753e-164	8.65372e-166	8.73999e-165	-6.38296e-163	5.37621e-164	3.24369e-164	1.1922e-163	2.49386e-163	-2.40789e-164	-3.88443e-163	3.10422e-163	-5.26566e-164	2.29706e-163	-3.91233e-164	-6.30291e-164	4.27874e-164	-1.5352e-164	3.11419e-163	-6.69435e-164	-1.37282e-162	0
-2.47222e-164	7.2876e-163	9.85683e-164	5.54104e-163	-5.79297e-163	1.27736e-162	-1.52032e-163	2.20348e-163	2.99835e-163	2.36862e-165	-2.48753e-164	8.65372e-166	8.73999e-165	-6.38296e-163	5.37621e-164	3.24369e-164	1.1922e-163	2.49386e-163	-2.40789e-164	-3.88443e-163	3.10422e-163	-5.26566e-164	2.29706e-163	-3.91233e-164	-6.30291e-164	4.27874e-164	-1.5352e-164	3.11419e-163	-6.69435e-164	-1.37282e-162	0
-2.47222e-164	7.2876e-163	9.85683e-164	5.54104e-163	-5.79297e-163	1.27736e-162	-1.52032e-163	2.20348e-163	2.99835e-163	2.36862e-165	-2.48753e-164	8.65372e-166	8.73999e-165	-6.38296e-163	5.37621e-164	3.24369e-164	1.1922e-163	2.49386e-163	-2.40789e-164	-3.88443e-163	3.10422e-163	-5.26566e-164	2.29706e-163	-3.91233e-164	-6.30291e-164	4.27874e-164	-1.5352e-164	3.11419e-163	-6.69435e-164	-1.37282e-162	0
-2.47222e-164	7.2876e-163	9.85683e-164	5.54104e-163	-5.79297e-163	1.27736e-162	-1.52032e-163	2.20348e-163	2.99835e-163	2.36862e-165	-2.48753e-164	8.65372e-166	8.73999e-165	-6.38296e-163	5.37621e-164	3.24369e-164	1.1922e-163	2.49386e-163	-2.40789e-164	-3.88443e-163	3.10422e-163	-5.26566e-164	2.29706e-163	-3.91233e-164	-6.30291e-164	4.27874e-164	-1.5352e-164	3.11419e-163	-6.69435e-164	-1.37282e-162	0
-2.47222e-164	7.2876e-163	9.85683e-164	5.54104e-163	-5.79297e-163	1.27736e-162	-1.52032e-163	2.20348e-163	2.99835e-163	2.36862e-165	-2.48753e-164	8.65372e-166	8.73999e-165	-6.38296e-163	5.37621e-164	3.24369e-164	1.1922e-163	2.49386e-163	-2.40789e-164	-3.88443e-163	3.10422e-163	-5.26566e-164	2.29706e-163	-3.91233e-164	-6.30291e-164	4.27874e-164	-1.5352e-164	3.11419e-163	-6.69435e-164	-1.37282e-162	0
-2.47222e-164	7.2876e-163	9.85683e-164	5.54104e-163	-5.79297e-163	1.27736e-162	-1.52032e-163	2.20348e-163	2.99835e-163	2.36862e-165	-2.48753e-164	8.65372e-166	8.73999e-165	-6.38296e-163	5.37621e-164	3.24369e-164	1.1922e-163	2.49386e-163	-2.40789e-164	-3.88443e-163	3.10422e-163	-5.26566e-164	2.29706e-163	-3.91233e-164	-6.30291e-164	4.27874e-164	-1.5352e-164	3.11419e-163	-6.69435e-164	-1.37282e-162	0
-2.47222e-164	7.2876e-163	9.85683e-164	5.54104e-163	-5.79297e-163	1.27736e-162	-1.52032e-163	2.20348e-163	2.99835e-163	2.36862e-165	-2.48753e-164	8.65372e-166	8.73999e-165	-6.38296e-163	5.37621e-164	3.24369e-164	1.1922e-163	2.49386e-163	-2.40789e-164	-3.88443e-163	3.10422e-163	-5.26566e-164	2.29706e-163	-3.91233e-164	-6.30291e-164	4.27874e-164	-1.5352e-164	3.11419e-163	-6.69435e-164	-1.37282e-162	0
-2.47222e-164	7.2876e-163	9.85683e-164	5.54104e-163	-5.79297e-163	1.27736e-162	-1.52032e-163	2.20348e-163	2.99835e-163	2.36862e-165	-2.48753e-164	8.65372e-166	8.73999e-165	-6.38296e-163	5.37621e-164	3.24369e-164	1.1922e-163	2.49386e-163	-2.40789e-164	-3.88443e-163	3.10422e-163	-5.26566e-164	2.29706e-163	-3.91233e-164	-6.30291e-164	4.27874e-164	-1.5352e-164	3.11419e-163	-6.69435e-164	-1.37282e-162	0
-2.47222e-164	7.2876e-163	9.85683e-164	5.54104e-163	-5.79297e-163	1.27736e-162	-1.52032e-163	2.20348e-163	2.99835e-163	2.36862e-165	-2.48753e-164	8.65372e-166	8.73999e-165	-6.38296e-163	5.37621e-164	3.24369e-164	1.1922e-163	2.49386e-163	-2.40789e-164	-3.88443e-163	3.10422e-163	-5.26566e-164	2.29706e-163	-3.91233e-164	-6.30291e-164	4.27874e-164	-1.5352e-164	3.11419e-163	-6.69435e-164	-1.37282e-162	0
-2.47222e-164	7.2876e-163	9.85683e-164	5.54104e-163	-5.79297e-163	1.27736e-162	-1.52032e-163	2.20348e-163	2.99835e-163	2.36862e-165	-2.48753e-164	8.65372e-166	8.73999e-165	-6.38296e-163	5.37621e-164	3.24369e-164	1.1922e-163	2.49386e-163	-2.40789e-164	-3.88443e-163	3.10422e-163	-5.26566e-164	2.29706e-163	-3.91233e-164	-6.30291e-164	4.27874e-164	-1.5352e-164	3.11419e-163	-6.69435e-164	-1.37282e-162	0
-2.47222e-164	7.2876e-163	9.85683e-164	5.54104e-163	-5.79297e-163	1.27736e-162	-1.52032e-163	2.20348e-163	2.99835e-163	2.36862e-165	-2.48753e-164	8.65372e-166	8.73999e-165	-6.38296e-163	5.37621e-164	3.24369e-164	1.1922e-163	2.49386e-163	-2.40789e-164	-3.88443e-163	3.10422e-163	-5.26566e-164	2.29706e-163	-3.91233e-164	-6.30291e-164	4.27874e-164	-1.5352e-164	3.11419e-163	-6.69435e-164	-1.37282e-162	0
-2.47222e-164	7.2876e-163	9.85683e-164	5.54104e-163	-5.79297e-163	1.27736e-162	-1.52032e-163	2.20348e-163	2.99835e-163	2.36862e-165	-2.48753e-164	8.65372e-166	8.73999e-165	-6.38296e-163	5.37621e-164	3.24369e-164	1.1922e-163	2.49386e-163	-2.40789e-164	-3.88443e-163	3.10422e-163	-5.26566e-164	2.29706e-163	-3.91233e-164	-6.30291e-164	4.27874e-164	-1.5352e-164	3.11419e-163	-6.69435e-164	-1.37282e-162	0
-2.47222e-164	7.2876e-163	9.85683e-164	5.54104e-163	-5.79297e-163	1.27736e-162	-1.52032e-163	2.20348e-163	2.99835e-163	2.36862e-165	-2.48753e-164	8.65372e-166	8.73999e-165	-6.38296e-163	5.37621e-164	3.24369e-164	1.1922e-163	2.49386e-163	-2.40789e-164	-3.88443e-163	3.10422e-163	-5.26566e-164	2.29706e-163	-3.91233e-164	-6.30291e-164	4.27874e-164	-1.5352e-164	3.11419e-163	-6.69435e-164	-1.37282e-162	0
-2.47222e-164	7.2876e-163	9.85683e-164	5.54104e-163	-5.79297e-163	1.27736e-162	-1.52032e-163	2.20348e-163	2.99835e-163	2.36862e-165	-2.48753e-164	8.65372e-166	8.73999e-165	-6.38296e-163	5.37621e-164	3.24369e-164	1.1922e-163	2.49386e-163	-2.40789e-164	-3.88443e-163	3.10422e-163	-5.26566e-164	2.29706e-163	-3.91233e-164	-6.30291e-164	4.27874e-164	-1.5352e-164	3.11419e-163	-6.69435e-164	-1.37282e-162	0
-2.47222e-164	7.2876e-163	9.85683e-164	5.54104e-163	-5.79297e-163	1.27736e-162	-1.52032e-163	2.20348e-163	2.99835e-163	2.36862e-165	-2.48753e-164	8.65372e-166	8.73999e-165	-6.38296e-163	5.37621e-164	3.24369e-164	1.1922e-163	2.49386e-163	-2.40789e-164	-3.88443e-163	3.10422e-163	-5.26566e-164	2.29706e-163	-3.91233e-164	-6.30291e-164	4.27874e-164	-1.5352e-164	3.11419e-163	-6.69435e-164	-1.37282e-162	0
-2.47222e-164	7.2876e-163	9.85683e-164	5.54104e-163	-5.79297e-163	1.27736e-162	-1.52032e-163	2.20348e-163	2.99835e-163	2.36862e-165	-2.48753e-164	8.65372e-166	8.73999e-165	-6.38296e-163	5.37621e-164	3.24369e-164	1.1922e-163	2.49386e-163	-2.40789e-164	-3.88443e-163	3.10422e-163	-5.26566e-164	2.29706e-163	-3.91233e-164	-6.30291e-164	4.27874e-164	-1.5352e-164	3.11419e-163	-6.69435e-164	-1.37282e-162	0
-2.47222e-164	7.2876e-163	9.85683e-164	5.54104e-163	-5.79297e-163	1.27736e-162	-1.52032e-163	2.20348e-163	2.99835e-163	2.36862e-165	-2.48753e-164	8.65372e-166	8.73999e-165	-6.38296e-163	5.37621e-164	3.24369e-164	1.1922e-163	2.49386e-163	-2.40789e-164	-3.88443e-163	3.10422e-163	-5.26566e-164	2.29706e-163	-3.91233e-164	-6.30291e-164	4.27874e-164	-1.5352e-164	3.11419e-163	-6.69435e-164	-1.37282e-162	0
-2.47222e-164	7.2876e-163	9.85683e-164	5.54104e-163	-5.79297e-163	1.27736e-162	-1.52032e-163	2.20348e-163	2.99835e-163	2.36862e-165	-2.48753e-164	8.65372e-166	8.73999e-165	-6.38296e-163	5.37621e-164	3.24369e-164	1.1922e-163	2.49386e-163	-2.40789e-164	-3.88443e-163	3.10422e-163	-5.26566e-164	2.29706e-163	-3.91233e-164	-6.30291e-164	4.27874e-164	-1.5352e-164	3.11419e-163	-6.69435e-164	-1.37282e-162	0
-2.47222e-164	7.2876e-163	9.85683e-164	5.54104e-163	-5.79297e-163	1.27736e-162	-1.52032e-163	2.20348e-163	2.99835e-163	2.36862e-165	-2.48753e-164	8.65372e-166	8.73999e-165	-6.38296e-163	5.37621e-164	3.24369e-164	1.1922e-163	2.49386e-163	-2.40789e-164	-3.88443e-163	3.10422e-163	-5.26566e-164	2.29706e-163	-3.91233e-164	-6.30291e-164	4.27874e-164	-1.5352e-164	3.11419e-163	-6.69435e-164	-1.37282e-162	0
-2.47222e-164	7.2876e-163	9.85683e-164	5.54104e-163	-5.79297e-163	1.27736e-162	-1.52032e-163	2.20348e-163	2.99835e-163	2.36862e-165	-2.48753e-164	8.65372e-166	8.73999e-165	-6.38296e-163	5.37621e-164	3.24369e-164	1.1922e-163	2.49386e-163	-2.40789e-164	-3.88443e-163	3.10422e-163	-5.26566e-164	2.29706e-163	-3.91233e-164	-6.30291e-164	4.27874e-164	-1.5352e-164	3.11419e-163	-6.69435e-164	-1.37282e-162	0
-2.47222e-164	7.2876e-163	9.85683e-164	5.54104e-163	-5.79297e-163	1.27736e-162	-1.52032e-163	2.20348e-163	2.99835e-163	2.36862e-165	-2.48753e-164	8.65372e-166	8.73999e-165	-6.38296e-163	5.37621e-164	3.24369e-164	1.1922e-163	2.49386e-163	-2.40789e-164	-3.88443e-163	3.10422e-163	-5.26566e-164	2.29706e-163	-3.91233e-164	-6.30291e-164	4.27874e-164	-1.5352e-164	3.11419e-163	-6.69435e-164	-1.37282e-162	0
-2.47222e-164	7.2876e-163	9.85683e-164	5.54104e-163	-5.79297e-163	1.27736e-162	-1.52032e-163	2.20348e-163	2.99835e-163	2.36862e-165	-2.48753e-164	8.65372e-166	8.73999e-165	-6.38296e-163	5.37621e-164	3.24369e-164	1.1922e-163	2.49386e-163	-2.40789e-164	-3.88443e-163	3.10422e-163	-5.26566e-164	2.29706e-163	-3.91233e-164	-6.30291e-164	4.27874e-164	-1.5352e-164	3.11419e-163	-6.69435e-164	-1.37282e-162	0
-2.47222e-164	7.2876e-163	9.85683e-164	5.54104e-163	-5.79297e-163	1.27736e-162	-1.52032e-163	2.20348e-163	2.99835e-163	2.36862e-165	-2.48753e-164	8.65372e-166	8.73999e-165	-6.38296e-163	5.37621e-164	3.24369e-164	1.1922e-163	2.49386e-163	-2.40789e-164	-3.88443e-163	3.10422e-163	-5.26566e-164	2.29706e-163	-3.91233e-164	-6.30291e-164	4.27874e-164	-1.5352e-164	3.11419e-163	-6.69435e-164	-1.37282e-162	0
-2.47222e-164	7.2876e-163	9.85683e-164	5.54104e-163	-5.79297e-163	1.27736e-162	-1.52032e-163	2.20348e-163	2.99835e-163	2.36862e-165	-2.48753e-164	8.65372e-166	8.73999e-165	-6.38296e-163	5.37621e-164	3.24369e-164	1.1922e-163	2.49386e-163	-2.40789e-164	-3.88443e-163	3.10422e-163	-5.26566e-164	2.29706e-163	-3.91233e-164	-6.30291e-164	4.27874e-164	-1.5352e-164	3.11419e-163	-6.69435e-164	-1.37282e-162	0
-2.47222e-164	7.2876e-163	9.85683e-164	5.54104e-163	-5.79297e-163	1.27736e-162	-1.52032e-163	2.20348e-163	2.99835e-163	2.36862e-165	-2.48753e-164	8.65372e-166	8.73999e-165	-6.38296e-163	5.37621e-164	3.24369e-164	1.1922e-163	2.49386e-163	-2.40789e-164	-3.88443e-163	3.10422e-163	-5.26566e-164	2.29706e-163	-3.91233e-164	-6.30291e-164	4.27874e-164	-1.5352e-164	3.11419e-163	-6.69435e-164	-1.37282e-162	0
-2.47222e-164	7.2876e-163	9.85683e-164	5.54104e-163	-5.79297e-163	1.27736e-162	-1.52032e-163	2.20348e-163	2.99835e-163	2.36862e-165	-2.48753e-164	8.65372e-166	8.73999e-165	-6.38296e-163	5.37621e-164	3.24369e-164	1.1922e-163	2.49386e-163	-2.40789e-164	-3.88443e-163	3.10422e-163	-5.26566e-164	2.29706e-163	-3.91233e-164	-6.30291e-164	4.27874e-164	-1.5352e-164	3.11419e-163	-6.69435e-164	-1.37282e-162	0
-2.47222e-164	7.2876e-163	9.85683e-164	5.54104e-163	-5.79297e-163	1.27736e-162	-1.52032e-163	2.20348e-163	2.99835e-163	2.36862e-165	-2.48753e-164	8.65372e-166	8.73999e-165	-6.38296e-163	5.37621e-164	3.24369e-164	1.1922e-163	2.49386e-163	-2.40789e-164	-3.88443e-163	3.10422e-163	-5.26566e-164	2.29706e-163	-3.91233e-164	-6.30291e-164	4.27874e-164	-1.5352e-164	3.11419e-163	-6.69435e-164	-1.37282e-162	0
-2.47222e-164	7.2876e-163	9.85683e-164	5.54104e-163	-5.79297e-163	1.27736e-162	-1.52032e-163	2.20348e-163	2.99835e-163	2.36862e-165	-2.48753e-164	8.65372e-166	8.73999e-165	-6.38296e-163	5.37621e-164	3.24369e-164	1.1922e-163	2.49386e-163	-2.40789e-164	-3.88443e-163	3.10422e-163	-5.26566e-164	2.29706e-163	-3.91233e-164	-6.30291e-164	4.27874e-164	-1.5352e-164	3.11419e-163	-6.69435e-164	-1.37282e-162	0
-2.47222e-164	7.2876e-163	9.85683e-164	5.54104e-163	-5.79297e-163	1.27736e-162	-1.52032e-163	2.20348e-163	2.99835e-163	2.36862e-165	-2.48753e-164	8.65372e-166	8.73999e-165	-6.38296e-163	5.37621e-164	3.24369e-164	1.1922e-163	2.49386e-163	-2.40789e-164	-3.88443e-163	3.10422e-163	-5.26566e-164	2.29706e-163	-3.91233e-164	-6.30291e-164	4.27874e-164	-1.5352e-164	3.11419e-163	-6.69435e-164	-1.37282e-162	0
-2.47222e-164	7.2876e-163	9.85683e-164	5.54104e-163	-5.79297e-163	1.27736e-162	-1.52032e-163	2.20348e-163	2.99835e-163	2.36862e-165	-2.48753e-164	8.65372e-166	8.73999e-165	-6.38296e-163	5.37621e-164	3.24369e-164	1.1922e-163	2.49386e-163	-2.40789e-164	-3.88443e-163	3.10422e-163	-5.26566e-164	2.29706e-163	-3.91233e-164	-6.30291e-164	4.27874e-164	-1.5352e-164	3.11419e-163	-6.69435e-164	-1.37282e-162	0
-2.47222e-164	7.2876e-163	9.85683e-164	5.54104e-163	-5.79297e-163	1.27736e-162	-1.52032e-163	2.20348e-163	2.99835e-163	2.36862e-165	-2.48753e-164	8.65372e-166	8.73999e-165	-6.38296e-163	5.37621e-164	3.24369e-164	1.1922e-163	2.49386e-163	-2.40789e-164	-3.88443e-163	3.10422e-163	-5.26566e-164	2.29706e-163	-3.91233e-164	-6.30291e-164	4.27874e-164	-1.5352e-164	3.11419e-163	-6.69435e-164	-1.37282e-162	0
-2.47222e-164	7.2876e-163	9.85683e-164	5.54104e-163	-5.79297e-163	1.27736e-162	-1.52032e-163	2.20348e-163	2.99835e-163	2.36862e-165	-2.48753e-164	8.65372e-166	8.73999e-165	-6.38296e-163	5.37621e-164	3.24369e-164	1.1922e-163	2.49386e-163	-2.40789e-164	-3.88443e-163	3.10422e-163	-5.26566e-164	2.29706e-163	-3.91233e-164	-6.30291e-164	4.27874e-164	-1.5352e-164	3.11419e-163	-6.69435e-164	-1.37282e-162	0
-2.47222e-164	7.2876e-163	9.85683e-164	5.54104e-163	-5.79297e-163	1.27736e-162	-1.52032e-163	2.20348e-163	2.99835e-163	2.36862e-165	-2.48753e-164	8.65372e-166	8.73999e-165	-6.38296e-163	5.37621e-164	3.24369e-164	1.1922e-163	2.49386e-163	-2.40789e-164	-3.88443e-163	3.10422e-163	-5.26566e-164	2.29706e-163	-3.91233e-164	-6.30291e-164	4.27874e-164	-1.5352e-164	3.11419e-163	-6.69435e-164	-1.37282e-162	0
-2.47222e-164	7.2876e-163	9.85683e-164	5.54104e-163	-5.79297e-163	1.27736e-162	-1.52032e-163	2.20348e-163	2.99835e-163	2.36862e-165	-2.48753e-164	8.65372e-166	8.73999e-165	-6.38296e-163	5.37621e-164	3.24369e-164	1.1922e-163	2.49386e-163	-2.40789e-164	-3.88443e-163	3.10422e-163	-5.26566e-164	2.29706e-163	-3.91233e-164	-6.30291e-164	4.27874e-164	-1.5352e-164	3.11419e-163	-6.69435e-164	-1.37282e-162	0
-2.47222e-164	7.2876e-163	9.85683e-164	5.54104e-163	-5.79297e-163	1.27736e-162	-1.52032e-163	2.20348e-163	2.99835e-163	2.36862e-165	-2.48753e-164	8.65372e-166	8.73999e-165	-6.38296e-163	5.37621e-164	3.24369e-164	1.1922e-163	2.49386e-163	-2.40789e-164	-3.88443e-163	3.10422e-163	-5.26566e-164	2.29706e-163	-3.91233e-164	-6.30291e-164	4.27874e-164	-1.5352e-164	3.11419e-163	-6.69435e-164	-1.37282e-162	0
-2.47222e-164	7.2876e-163	9.85683e-164	5.54104e-163	-5.79297e-163	1.27736e-162	-1.52032e-163	2.20348e-163	2.99835e-163	2.36862e-165	-2.48753e-164	8.65372e-166	8.73999e-165	-6.38296e-163	5.37621e-164	3.24369e-164	1.1922e-163	2.49386e-163	-2.40789e-164	-3.88443e-163	3.10422e-163	-5.26566e-164	2.29706e-163	-3.91233e-164	-6.30291e-164	4.27874e-164	-1.5352e-164	3.11419e-163	-6.69435e-164	-1.37282e-162	0
-2.47222e-164	7.2876e-163	9.85683e-164	5.54104e-163	-5.79297e-163	1.27736e-162	-1.52032e-163	2.20348e-163	2.99835e-163	2.36862e-165	-2.48753e-164	8.65372e-166	8.73999e-165	-6.38296e-163	5.37621e-164	3.24369e-164	1.1922e-163	2.49386e-163	-2.40789e-164	-3.88443e-163	3.10422e-163	-5.26566e-164	2.29706e-163	-3.91233e-164	-6.30291e-164	4.27874e-164	-1.5352e-164	3.11419e-163	-6.69435e-164	-1.37282e-162	0
-2.47222e-164	7.2876e-163	9.85683e-164	5.54104e-163	-5.79297e-163	1.27736e-162	-1.52032e-163	2.20348e-163	2.99835e-163	2.36862e-165	-2.48753e-164	8.65372e-166	8.73999e-165	-6.38296e-163	5.37621e-164	3.24369e-164	1.1922e-163	2.49386e-163	-2.40789e-164	-3.88443e-163	3.10422e-163	-5.26566e-164	2.29706e-163	-3.91233e-164	-6.30291e-164	4.27874e-164	-1.5352e-164	3.11419e-163	-6.69435e-164	-1.37282e-162	0
-2.47222e-164	7.2876e-163	9.85683e-164	5.54104e-163	-5.79297e-163	1.27736e-162	-1.52032e-163	2.20348e-163	2.99835e-163	2.36862e-165	-2.48753e-164	8.65372e-166	8.73999e-165	-6.38296e-163	5.37621e-164	3.24369e-164	1.1922e-163	2.49386e-163	-2.40789e-164	-3.88443e-163	3.10422e-163	-5.26566e-164	2.29706e-163	-3.91233e-164	-6.30291e-164	4.27874e-164	-1.5352e-164	3.11419e-163	-6.69435e-164	-1.37282e-162	0
-2.47222e-164	7.2876e-163	9.85683e-164	5.54104e-163	-5.79297e-163	1.27736e-162	-1.52032e-163	2.20348e-163	2.99835e-163	2.36862e-165	-2.48753e-164	8.65372e-166	8.73999e-165	-6.38296e-163	5.37621e-164	3.24369e-164	1.1922e-163	2.49386e-163	-2.40789e-164	-3.88443e-163	3.10422e-163	-5.26566e-164	2.29706e-163	-3.91233e-164	-6.30291e-164	4.27874e-164	-1.5352e-164	3.11419e-163	-6.69435e-164	-1.37282e-162	0
-2.47222e-164	7.2876e-163	9.85683e-164	5.54104e-163	-5.79297e-163	1.27736e-162	-1.52032e-163	2.20348e-163	2.99835e-163	2.36862e-165	-2.48753e-164	8.65372e-166	8.73999e-165	-6.38296e-163	5.37621e-164	3.24369e-164	1.1922e-163	2.49386e-163	-2.40789e-164	-3.88443e-163	3.10422e-163	-5.26566e-164	2.29706e-163	-3.91233e-164	-6.30291e-164	4.27874e-164	-1.5352e-164	3.11419e-163	-6.69435e-164	-1.37282e-162	0
-2.47222e-164	7.2876e-163	9.85683e-164	5.54104e-163	-5.79297e-163	1.27736e-162	-1.52032e-163	2.20348e-163	2.99835e-163	2.36862e-165	-2.48753e-164	8.65372e-166	8.73999e-165	-6.38296e-163	5.37621e-164	3.24369e-164	1.1922e-163	2.49386e-163	-2.40789e-164	-3.88443e-163	3.10422e-163	-5.26566e-164	2.29706e-163	-3.91233e-164	-6.30291e-164	4.27874e-164	-1.5352e-164	3.11419e-163	-6.69435e-164	-1.37282e-162	0
-2.47222e-164	7.2876e-163	9.85683e-164	5.54104e-163	-5.79297e-163	1.27736e-162	-1.52032e-163	2.20348e-163	2.99835e-163	2.36862e-165	-2.48753e-164	8.65372e-166	8.73999e-165	-6.38296e-163	5.37621e-164	3.24369e-164	1.1922e-163	2.49386e-163	-2.40789e-164	-3.88443e-163	3.10422e-163	-5.26566e-164	2.29706e-163	-3.91233e-164	-6.30291e-164	4.27874e-164	-1.5352e-164	3.11419e-163	-6.69435e-164	-1.37282e-162	0
-2.47222e-164	7.2876e-163	9.85683e-164	5.54104e-163	-5.79297e-163	1.27736e-162	-1.52032e-163	2.20348e-163	2.99835e-163	2.36862e-165	-2.48753e-164	8.65372e-166	8.73999e-165	-6.38296e-163	5.37621e-164	3.24369e-164	1.1922e-163	2.49386e-163	-2.40789e-164	-3.88443e-163	3.10422e-163	-5.26566e-164	2.29706e-163	-3.91233e-164	-6.30291e-164	4.27874e-164	-1.5352e-164	3.11419e-163	-6.69435e-164	-1.37282e-162	0
-2.47222e-164	7.2876e-163	9.85683e-164	5.54104e-163	-5.79297e-163	1.27736e-162	-1.52032e-163	2.20348e-163	2.99835e-163	2.36862e-165	-2.48753e-164	8.65372e-166	8.73999e-165	-6.38296e-163	5.37621e-164	3.24369e-164	1.1922e-163	2.49386e-163	-2.40789e-164	-3.88443e-163	3.10422e-163	-5.26566e-164	2.29706e-163	-3.91233e-164	-6.30291e-164	4.27874e-164	-1.5352e-164	3.11419e-163	-6.69435e-164	-1.37282e-162	0
-2.47222e-164	7.2876e-163	9.85683e-164	5.54104e-163	-5.79297e-163	1.27736e-162	-1.52032e-163	2.20348e-163	2.99835e-163	2.36862e-165	-2.48753e-164	8.65372e-166	8.73999e-165	-6.38296e-163	5.37621e-164	3.24369e-164	1.1922e-163	2.49386e-163	-2.40789e-164	-3.88443e-163	3.10422e-163	-5.26566e-164	2.29706e-163	-3.91233e-164	-6.30291e-164	4.27874e-164	-1.5352e-164	3.11419e-163	-6.69435e-164	-1.37282e-162	0
-2.47222e-164	7.2876e-163	9.85683e-164	5.54104e-163	-5.79297e-163	1.27736e-162	-1.52032e-163	2.20348e-163	2.99835e-163	2.36862e-165	-2.48753e-164	8.65372e-166	8.73999e-165	-6.38296e-163	5.37621e-164	3.24369e-164	1.1922e-163	2.49386e-163	-2.40789e-164	-3.88443e-163	3.10422e-163	-5.26566e-164	2.29706e-163	-3.91233e-164	-6.30291e-164	4.27874e-164	-1.5352e-164	3.11419e-163	-6.69435e-164	-1.37282e-162	0
-2.47222e-164	7.2876e-163	9.85683e-164	5.54104e-163	-5.79297e-163	1.27736e-162	-1.52032e-163	2.20348e-163	2.99835e-163	2.36862e-165	-2.48753e-164	8.65372e-166	8.73999e-165	-6.38296e-163	5.37621e-164	3.24369e-164	1.1922e-163	2.49386e-163	-2.40789e-164	-3.88443e-163	3.10422e-163	-5.26566e-164	2.29706e-163	-3.91233e-164	-6.30291e-164	4.27874e-164	-1.5352e-164	3.11419e-163	-6.69435e-164	-1.37282e-162	0
-2.47222e-164	7.2876e-163	9.85683e-164	5.54104e-163	-5.79297e-163	1.27736e-162	-1.52032e-163	2.20348e-163	2.99835e-163	2.36862e-165	-2.48753e-164	8.65372e-166	8.73999e-165	-6.38296e-163	5.37621e-164	3.24369e-164	1.1922e-163	2.49386e-163	-2.40789e-164	-3.88443e-163	3.10422e-163	-5.26566e-164	2.29706e-163	-3.91233e-164	-6.30291e-164	4.27874e-164	-1.5352e-164	3.11419e-163	-6.69435e-164	-1.37282e-162	0
-2.47222e-164	7.2876e-163	9.85683e-164	5.54104e-163	-5.79297e-163	1.27736e-162	-1.52032e-163	2.20348e-163	2.99835e-163	2.36862e-165	-2.48753e-164	8.65372e-166	8.73999e-165	-6.38296e-163	5.37621e-164	3.24369e-164	1.1922e-163	2.49386e-163	-2.40789e-164	-3.88443e-163	3.10422e-163	-5.26566e-164	2.29706e-163	-3.91233e-164	-6.30291e-164	4.27874e-164	-1.5352e-164	3.11419e-163	-6.69435e-164	-1.37282e-162	0
-2.47222e-164	7.2876e-163	9.85683e-164	5.54104e-163	-5.79297e-163	1.27736e-162	-1.52032e-163	2.20348e-163	2.99835e-163	2.36862e-165	-2.48753e-164	8.65372e-166	8.73999e-165	-6.38296e-163	5.37621e-164	3.24369e-164	1.1922e-163	2.49386e-163	-2.40789e-164	-3.88443e-163	3.10422e-163	-5.26566e-164	2.29706e-163	-3.91233e-164	-6.30291e-164	4.27874e-164	-1.5352e-164	3.11419e-163	-6.69435e-164	-1.37282e-162	0
-2.47222e-164	7.2876e-163	9.85683e-164	5.54104e-163	-5.79297e-163	1.27736e-162	-1.52032e-163	2.20348e-163	2.99835e-163	2.36862e-165	-2.48753e-164	8.65372e-166	8.73999e-165	-6.38296e-163	5.37621e-164	3.24369e-164	1.1922e-163	2.49386e-163	-2.40789e-164	-3.88443e-163	3.10422e-163	-5.26566e-164	2.29706e-163	-3.91233e-164	-6.30291e-164	4.27874e-164	-1.5352e-164	3.11419e-163	-6.69435e-164	-1.37282e-162	0
-2.47222e-164	7.2876e-163	9.85683e-164	5.54104e-163	-5.79297e-163	1.27736e-162	-1.52032e-163	2.20348e-163	2.99835e-163	2.36862e-165	-2.48753e-164	8.65372e-166	8.73999e-165	-6.38296e-163	5.37621e-164	3.24369e-164	1.1922e-163	2.49386e-163	-2.40789e-164	-3.88443e-163	3.10422e-163	-5.26566e-164	2.29706e-163	-3.91233e-164	-6.30291e-164	4.27874e-164	-1.5352e-164	3.11419e-163	-6.69435e-164	-1.37282e-162	0
-2.47222e-164	7.2876e-163	9.85683e-164	5.54104e-163	-5.79297e-163	1.27736e-162	-1.52032e-163	2.20348e-163	2.99835e-163	2.36862e-165	-2.48753e-164	8.65372e-166	8.73999e-165	-6.38296e-163	5.37621e-164	3.24369e-164	1.1922e-163	2.49386e-163	-2.40789e-164	-3.88443e-163	3.10422e-163	-5.26566e-164	2.29706e-163	-3.91233e-164	-6.30291e-164	4.27874e-164	-1.5352e-164	3.11419e-163	-6.69435e-164	-1.37282e-162	0
-2.47222e-164	7.2876e-163	9.85683e-164	5.54104e-163	-5.79297e-163	1.27736e-162	-1.52032e-163	2.20348e-163	2.99835e-163	2.36862e-165	-2.48753e-164	8.65372e-166	8.73999e-165	-6.38296e-163	5.37621e-164	3.24369e-164	1.1922e-163	2.49386e-163	-2.40789e-164	-3.88443e-163	3.10422e-163	-5.26566e-164	2.29706e-163	-3.91233e-164	-6.30291e-164	4.27874e-164	-1.5352e-164	3.11419e-163	-6.69435e-164	-1.37282e-162	0
-2.47222e-164	7.2876e-163	9.85683e-164	5.54104e-163	-5.79297e-163	1.27736e-162	-1.52032e-163	2.20348e-163	2.99835e-163	2.36862e-165	-2.48753e-164	8.65372e-166	8.73999e-165	-6.38296e-163	5.37621e-164	3.24369e-164	1.1922e-163	2.49386e-163	-2.40789e-164	-3.88443e-163	3.10422e-163	-5.26566e-164	2.29706e-163	-3.91233e-164	-6.30291e-164	4.27874e-164	-1.5352e-164	3.11419e-163	-6.69435e-164	-1.37282e-162	0
-2.47222e-164	7.2876e-163	9.85683e-164	5.54104e-163	-5.79297e-163	1.27736e-162	-1.52032e-163	2.20348e-163	2.99835e-163	2.36862e-165	-2.48753e-164	8.65372e-166	8.73999e-165	-6.38296e-163	5.37621e-164	3.24369e-164	1.1922e-163	2.49386e-163	-2.40789e-164	-3.88443e-163	3.10422e-163	-5.26566e-164	2.29706e-163	-3.91233e-164	-6.30291e-164	4.27874e-164	-1.5352e-164	3.11419e-163	-6.69435e-164	-1.37282e-162	0
-2.47222e-164	7.2876e-163	9.85683e-164	5.54104e-163	-5.79297e-163	1.27736e-162	-1.52032e-163	2.20348e-163	2.99835e-163	2.36862e-165	-2.48753e-164	8.65372e-166	8.73999e-165	-6.38296e-163	5.37621e-164	3.24369e-164	1.1922e-163	2.49386e-163	-2.40789e-164	-3.88443e-163	3.10422e-163	-5.26566e-164	2.29706e-163	-3.91233e-164	-6.30291e-164	4.27874e-164	-1.5352e-164	3.11419e-163	-6.69435e-164	-1.37282e-162	0
-2.47222e-164	7.2876e-163	9.85683e-164	5.54104e-163	-5.79297e-163	1.27736e-162	-1.52032e-163	2.20348e-163	2.99835e-163	2.36862e-165	-2.48753e-164	8.65372e-166	8.73999e-165	-6.38296e-163	5.37621e-164	3.24369e-164	1.1922e-163	2.49386e-163	-2.40789e-164	-3.88443e-163	3.10422e-163	-5.26566e-164	2.29706e-163	-3.91233e-164	-6.30291e-164	4.27874e-164	-1.5352e-164	3.11419e-163	-6.69435e-164	-1.37282e-162	0
-2.47222e-164	7.2876e-163	9.85683e-164	5.54104e-163	-5.79297e-163	1.27736e-162	-1.52032e-163	2.20348e-163	2.99835e-163	2.36862e-165	-2.48753e-164	8.65372e-166	8.73999e-165	-6.38296e-163	5.37621e-164	3.24369e-164	1.1922e-163	2.49386e-163	-2.40789e-164	-3.88443e-163	3.10422e-163	-5.26566e-164	2.29706e-163	-3.91233e-164	-6.30291e-164	4.27874e-164	-1.5352e-164	3.11419e-163	-6.69435e-164	-1.37282e-162	0
-2.47222e-164	7.2876e-163	9.85683e-164	5.54104e-163	-5.79297e-163	1.27736e-162	-1.52032e-163	2.20348e-163	2.99835e-163	2.36862e-165	-2.48753e-164	8.65372e-166	8.73999e-165	-6.38296e-163	5.37621e-164	3.24369e-164	1.1922e-163	2.49386e-163	-2.40789e-164	-3.88443e-163	3.10422e-163	-5.26566e-164	2.29706e-163	-3.91233e-164	-6.30291e-164	4.27874e-164	-1.5352e-164	3.11419e-163	-6.69435e-164	-1.37282e-162	0
-2.47222e-164	7.2876e-163	9.85683e-164	5.54104e-163	-5.79297e-163	1.27736e-162	-1.52032e-163	2.20348e-163	2.99835e-163	2.36862e-165	-2.48753e-164	8.65372e-166	8.73999e-165	-6.38296e-163	5.37621e-164	3.24369e-164	1.1922e-163	2.49386e-163	-2.40789e-164	-3.88443e-163	3.10422e-163	-5.26566e-164	2.29706e-163	-3.91233e-164	-6.30291e-164	4.27874e-164	-1.5352e-164	3.11419e-163	-6.69435e-164	-1.37282e-162	0
-2.47222e-164	7.2876e-163	9.85683e-164	5.54104e-163	-5.79297e-163	1.27736e-162	-1.52032e-163	2.20348e-163	2.99835e-163	2.36862e-165	-2.48753e-164	8.65372e-166	8.73999e-165	-6.38296e-163	5.37621e-164	3.24369e-164	1.1922e-163	2.49386e-163	-2.40789e-164	-3.88443e-163	3.10422e-163	-5.26566e-164	2.29706e-163	-3.91233e-164	-6.30291e-164	4.27874e-164	-1.5352e-164	3.11419e-163	-6.69435e-164	-1.37282e-162	0
-2.47222e-164	7.2876e-163	9.85683e-164	5.54104e-163	-5.79297e-163	1.27736e-162	-1.52032e-163	2.20348e-163	2.99835e-163	2.36862e-165	-2.48753e-164	8.65372e-166	8.73999e-165	-6.38296e-163	5.37621e-164	3.24369e-164	1.1922e-163	2.49386e-163	-2.40789e-164	-3.88443e-163	3.10422e-163	-5.26566e-164	2.29706e-163	-3.91233e-164	-6.30291e-164	4.27874e-164	-1.5352e-164	3.11419e-163	-6.69435e-164	-1.37282e-162	0
-2.47222e-164	7.2876e-163	9.85683e-164	5.54104e-163	-5.79297e-163	1.27736e-162	-1.52032e-163	2.20348e-163	2.99835e-163	2.36862e-165	-2.48753e-164	8.65372e-166	8.73999e-165	-6.38296e-163	5.37621e-164	3.24369e-164	1.1922e-163	2.49386e-163	-2.40789e-164	-3.88443e-163	3.10422e-163	-5.26566e-164	2.29706e-163	-3.91233e-164	-6.30291e-164	4.27874e-164	-1.5352e-164	3.11419e-163	-6.69435e-164	-1.37282e-162	0
-2.47222e-164	7.2876e-163	9.85683e-164	5.54104e-163	-5.79297e-163	1.27736e-162	-1.52032e-163	2.20348e-163	2.99835e-163	2.36862e-165	-2.48753e-164	8.65372e-166	8.73999e-165	-6.38296e-163	5.37621e-164	3.24369e-164	1.1922e-163	2.49386e-163	-2.40789e-164	-3.88443e-163	3.10422e-163	-5.26566e-164	2.29706e-163	-3.91233e-164	-6.30291e-164	4.27874e-164	-1.5352e-164	3.11419e-163	-6.69435e-164	-1.37282e-162	0
-2.47222e-164	7.2876e-163	9.85683e-164	5.54104e-163	-5.79297e-163	1.27736e-162	-1.52032e-163	2.20348e-163	2.99835e-163	2.36862e-165	-2.48753e-164	8.65372e-166	8.73999e-165	-6.38296e-163	5.37621e-164	3.24369e-164	1.1922e-163	2.49386e-163	-2.40789e-164	-3.88443e-163	3.10422e-163	-5.26566e-164	2.29706e-163	-3.91233e-164	-6.30291e-164	4.27874e-164	-1.5352e-164	3.11419e-163	-6.69435e-164	-1.37282e-162	0
-2.47222e-164	7.2876e-163	9.85683e-164	5.54104e-163	-5.79297e-163	1.27736e-162	-1.52032e-163	2.20348e-163	2.99835e-163	2.36862e-165	-2.48753e-164	8.65372e-166	8.73999e-165	-6.38296e-163	5.37621e-164	3.24369e-164	1.1922e-163	2.49386e-163	-2.40789e-164	-3.88443e-163	3.10422e-163	-5.26566e-164	2.29706e-163	-3.91233e-164	-6.30291e-164	4.27874e-164	-1.5352e-164	3.11419e-163	-6.69435e-164	-1.37282e-162	0
-2.47222e-164	7.2876e-163	9.85683e-164	5.54104e-163	-5.79297e-163	1.27736e-162	-1.52032e-163	2.20348e-163	2.99835e-163	2.36862e-165	-2.48753e-164	8.65372e-166	8.73999e-165	-6.38296e-163	5.37621e-164	3.24369e-164	1.1922e-163	2.49386e-163	-2.40789e-164	-3.88443e-163	3.10422e-163	-5.26566e-164	2.29706e-163	-3.91233e-164	-6.30291e-164	4.27874e-164	-1.5352e-164	3.11419e-163	-6.69435e-164	-1.37282e-162	0
-2.47222e-164	7.2876e-163	9.85683e-164	5.54104e-163	-5.79297e-163	1.27736e-162	-1.52032e-163	2.20348e-163	2.99835e-163	2.36862e-165	-2.48753e-164	8.65372e-166	8.73999e-165	-6.38296e-163	5.37621e-164	3.24369e-164	1.1922e-163	2.49386e-163	-2.40789e-164	-3.88443e-163	3.10422e-163	-5.26566e-164	2.29706e-163	-3.91233e-164	-6.30291e-164	4.27874e-164	-1.5352e-164	3.11419e-163	-6.69435e-164	-1.37282e-162	0
-2.47222e-164	7.2876e-163	9.85683e-164	5.54104e-163	-5.79297e-163	1.27736e-162	-1.52032e-163	2.20348e-163	2.99835e-163	2.36862e-165	-2.48753e-164	8.65372e-166	8.73999e-165	-6.38296e-163	5.37621e-164	3.24369e-164	1.1922e-163	2.49386e-163	-2.40789e-164	-3.88443e-163	3.10422e-163	-5.26566e-164	2.29706e-163	-3.91233e-164	-6.30291e-164	4.27874e-164	-1.5352e-164	3.11419e-163	-6.69435e-164	-1.37282e-162	0
-2.47222e-164	7.2876e-163	9.85683e-164	5.54104e-163	-5.79297e-163	1.27736e-162	-1.52032e-163	2.20348e-163	2.99835e-163	2.36862e-165	-2.48753e-164	8.65372e-166	8.73999e-165	-6.38296e-163	5.37621e-164	3.24369e-164	1.1922e-163	2.49386e-163	-2.40789e-164	-3.88443e-163	3.10422e-163	-5.26566e-164	2.29706e-163	-3.91233e-164	-6.30291e-164	4.27874e-164	-1.5352e-164	3.11419e-163	-6.69435e-164	-1.37282e-162	0
-2.47222e-164	7.2876e-163	9.85683e-164	5.54104e-163	-5.79297e-163	1.27736e-162	-1.52032e-163	2.20348e-163	2.99835e-163	2.36862e-165	-2.48753e-164	8.65372e-166	8.73999e-165	-6.38296e-163	5.37621e-164	3.24369e-164	1.1922e-163	2.49386e-163	-2.40789e-164	-3.88443e-163	3.10422e-163	-5.26566e-164	2.29706e-163	-3.91233e-164	-6.30291e-164	4.27874e-164	-1.5352e-164	3.11419e-163	-6.69435e-164	-1.37282e-162	0
-2.47222e-164	7.2876e-163	9.85683e-164	5.54104e-163	-5.79297e-163	1.27736e-162	-1.52032e-163	2.20348e-163	2.99835e-163	2.36862e-165	-2.48753e-164	8.65372e-166	8.73999e-165	-6.38296e-163	5.37621e-164	3.24369e-164	1.1922e-163	2.49386e-163	-2.40789e-164	-3.88443e-163	3.10422e-163	-5.26566e-164	2.29706e-163	-3.91233e-164	-6.30291e-164	4.27874e-164	-1.5352e-164	3.11419e-163	-6.69435e-164	-1.37282e-162	0
-2.47222e-164	7.2876e-163	9.85683e-164	5.54104e-163	-5.79297e-163	1.27736e-162	-1.52032e-163	2.20348e-163	2.99835e-163	2.36862e-165	-2.48753e-164	8.65372e-166	8.73999e-165	-6.38296e-163	5.37621e-164	3.24369e-164	1.1922e-163	2.49386e-163	-2.40789e-164	-3.88443e-163	3.10422e-163	-5.26566e-164	2.29706e-163	-3.91233e-164	-6.30291e-164	4.27874e-164	-1.5352e-164	3.11419e-163	-6.69435e-164	-1.37282e-162	0
-2.47222e-164	7.2876e-163	9.85683e-164	5.54104e-163	-5.79297e-163	1.27736e-162	-1.52032e-163	2.20348e-163	2.99835e-163	2.36862e-165	-2.48753e-164	8.65372e-166	8.73999e-165	-6.38296e-163	5.37621e-164	3.24369e-164	1.1922e-163	2.49386e-163	-2.40789e-164	-3.88443e-163	3.10422e-163	-5.26566e-164	2.29706e-163	-3.91233e-164	-6.30291e-164	4.27874e-164	-1.5352e-164	3.11419e-163	-6.69435e-164	-1.37282e-162	0
-2.47222e-164	7.2876e-163	9.85683e-164	5.54104e-163	-5.79297e-163	1.27736e-162	-1.52032e-163	2.20348e-163	2.99835e-163	2.36862e-165	-2.48753e-164	8.65372e-166	8.73999e-165	-6.38296e-163	5.37621e-164	3.24369e-164	1.1922e-163	2.49386e-163	-2.40789e-164	-3.88443e-163	3.10422e-163	-5.26566e-164	2.29706e-163	-3.91233e-164	-6.30291e-164	4.27874e-164	-1.5352e-164	3.11419e-163	-6.69435e-164	-1.37282e-162	0
-2.47222e-164	7.2876e-163	9.85683e-164	5.54104e-163	-5.79297e-163	1.27736e-162	-1.52032e-163	2.20348e-163	2.99835e-163	2.36862e-165	-2.48753e-164	8.65372e-166	8.73999e-165	-6.38296e-163	5.37621e-164	3.24369e-164	1.1922e-163	2.49386e-163	-2.40789e-164	-3.88443e-163	3.10422e-163	-5.26566e-164	2.29706e-163	-3.91233e-164	-6.30291e-164	4.27874e-164	-1.5352e-164	3.11419e-163	-6.69435e-164	-1.37282e-162	0
-2.47222e-164	7.2876e-163	9.85683e-164	5.54104e-163	-5.79297e-163	1.27736e-162	-1.52032e-163	2.20348e-163	2.99835e-163	2.36862e-165	-2.48753e-164	8.65372e-166	8.73999e-165	-6.38296e-163	5.37621e-164	3.24369e-164	1.1922e-163	2.49386e-163	-2.40789e-164	-3.88443e-163	3.10422e-163	-5.26566e-164	2.29706e-163	-3.91233e-164	-6.30291e-164	4.27874e-164	-1.5352e-164	3.11419e-163	-6.69435e-164	-1.37282e-162	0
-2.47222e-164	7.2876e-163	9.85683e-164	5.54104e-163	-5.79297e-163	1.27736e-162	-1.52032e-163	2.20348e-163	2.99835e-163	2.36862e-165	-2.48753e-164	8.65372e-166	8.73999e-165	-6.38296e-163	5.37621e-164	3.24369e-164	1.1922e-163	2.49386e-163	-2.40789e-164	-3.88443e-163	3.10422e-163	-5.26566e-164	2.29706e-163	-3.91233e-164	-6.30291e-164	4.27874e-164	-1.5352e-164	3.11419e-163	-6.69435e-164	-1.37282e-162	0
-2.47222e-164	7.2876e-163	9.85683e-164	5.54104e-163	-5.79297e-163	1.27736e-162	-1.52032e-163	2.20348e-163	2.99835e-163	2.36862e-165	-2.48753e-164	8.65372e-166	8.73999e-165	-6.38296e-163	5.37621e-164	3.24369e-164	1.1922e-163	2.49386e-163	-2.40789e-164	-3.88443e-163	3.10422e-163	-5.26566e-164	2.29706e-163	-3.91233e-164	-6.30291e-164	4.27874e-164	-1.5352e-164	3.11419e-163	-6.69435e-164	-1.37282e-162	0
-2.47222e-164	7.2876e-163	9.85683e-164	5.54104e-163	-5.79297e-163	1.27736e-162	-1.52032e-163	2.20348e-163	2.99835e-163	2.36862e-165	-2.48753e-164	8.65372e-166	8.73999e-165	-6.38296e-163	5.37621e-164	3.24369e-164	1.1922e-163	2.49386e-163	-2.40789e-164	-3.88443e-163	3.10422e-163	-5.26566e-164	2.29706e-163	-3.91233e-164	-6.30291e-164	4.27874e-164	-1.5352e-164	3.11419e-163	-6.69435e-164	-1.37282e-162	0
-2.47222e-164	7.2876e-163	9.85683e-164	5.54104e-163	-5.79297e-163	1.27736e-162	-1.52032e-163	2.20348e-163	2.99835e-163	2.36862e-165	-2.48753e-164	8.65372e-166	8.73999e-165	-6.38296e-163	5.37621e-164	3.24369e-164	1.1922e-163	2.49386e-163	-2.40789e-164	-3.88443e-163	3.10422e-163	-5.26566e-164	2.29706e-163	-3.91233e-164	-6.30291e-164	4.27874e-164	-1.5352e-164	3.11419e-163	-6.69435e-164	-1.37282e-162	0
-2.47222e-164	7.2876e-163	9.85683e-164	5.54104e-163	-5.79297e-163	1.27736e-162	-1.52032e-163	2.20348e-163	2.99835e-163	2.36862e-165	-2.48753e-164	8.65372e-166	8.73999e-165	-6.38296e-163	5.37621e-164	3.24369e-164	1.1922e-163	2.49386e-163	-2.40789e-164	-3.88443e-163	3.10422e-163	-5.26566e-164	2.29706e-163	-3.91233e-164	-6.30291e-164	4.27874e-164	-1.5352e-164	3.11419e-163	-6.69435e-164	-1.37282e-162	0
-2.47222e-164	7.2876e-163	9.85683e-164	5.54104e-163	-5.79297e-163	1.27736e-162	-1.52032e-163	2.20348e-163	2.99835e-163	2.36862e-165	-2.48753e-164	8.65372e-166	8.73999e-165	-6.38296e-163	5.37621e-164	3.24369e-164	1.1922e-163	2.49386e-163	-2.40789e-164	-3.88443e-163	3.10422e-163	-5.26566e-164	2.29706e-163	-3.91233e-164	-6.30291e-164	4.27874e-164	-1.5352e-164	3.11419e-163	-6.69435e-164	-1.37282e-162	0
-2.47222e-164	7.2876e-163	9.85683e-164	5.54104e-163	-5.79297e-163	1.27736e-162	-1.52032e-163	2.20348e-163	2.99835e-163	2.36862e-165	-2.48753e-164	8.65372e-166	8.73999e-165	-6.38296e-163	5.37621e-164	3.24369e-164	1.1922e-163	2.49386e-163	-2.40789e-164	-3.88443e-163	3.10422e-163	-5.26566e-164	2.29706e-163	-3.91233e-164	-6.30291e-164	4.27874e-164	-1.5352e-164	3.11419e-163	-6.69435e-164	-1.37282e-162	0
-2.47222e-164	7.2876e-163	9.85683e-164	5.54104e-163	-5.79297e-163	1.27736e-162	-1.52032e-163	2.20348e-163	2.99835e-163	2.36862e-165	-2.48753e-164	8.65372e-166	8.73999e-165	-6.38296e-163	5.37621e-164	3.24369e-164	1.1922e-163	2.49386e-163	-2.40789e-164	-3.88443e-163	3.10422e-163	-5.26566e-164	2.29706e-163	-3.91233e-164	-6.30291e-164	4.27874e-164	-1.5352e-164	3.11419e-163	-6.69435e-164	-1.37282e-162	0
-2.47222e-164	7.2876e-163	9.85683e-164	5.54104e-163	-5.79297e-163	1.27736e-162	-1.52032e-163	2.20348e-163	2.99835e-163	2.36862e-165	-2.48753e-164	8.65372e-166	8.73999e-165	-6.38296e-163	5.37621e-164	3.24369e-164	1.1922e-163	2.49386e-163	-2.40789e-164	-3.88443e-163	3.10422e-163	-5.26566e-164	2.29706e-163	-3.91233e-164	-6.30291e-164	4.27874e-164	-1.5352e-164	3.11419e-163	-6.69435e-164	-1.37282e-162	0
-2.47222e-164	7.2876e-163	9.85683e-164	5.54104e-163	-5.79297e-163	1.27736e-162	-1.52032e-163	2.20348e-163	2.99835e-163	2.36862e-165	-2.48753e-164	8.65372e-166	8.73999e-165	-6.38296e-163	5.37621e-164	3.24369e-164	1.1922e-163	2.49386e-163	-2.40789e-164	-3.88443e-163	3.10422e-163	-5.26566e-164	2.29706e-163	-3.91233e-164	-6.30291e-164	4.27874e-164	-1.5352e-164	3.11419e-163	-6.69435e-164	-1.37282e-162	0
-2.47222e-164	7.2876e-163	9.85683e-164	5.54104e-163	-5.79297e-163	1.27736e-162	-1.52032e-163	2.20348e-163	2.99835e-163	2.36862e-165	-2.48753e-164	8.65372e-166	8.73999e-165	-6.38296e-163	5.37621e-164	3.24369e-164	1.1922e-163	2.49386e-163	-2.40789e-164	-3.88443e-163	3.10422e-163	-5.26566e-164	2.29706e-163	-3.91233e-164	-6.30291e-164	4.27874e-164	-1.5352e-164	3.11419e-163	-6.69435e-164	-1.37282e-162	0
-2.47222e-164	7.2876e-163	9.85683e-164	5.54104e-163	-5.79297e-163	1.27736e-162	-1.52032e-163	2.20348e-163	2.99835e-163	2.36862e-165	-2.48753e-164	8.65372e-166	8.73999e-165	-6.38296e-163	5.37621e-164	3.24369e-164	1.1922e-163	2.49386e-163	-2.40789e-164	-3.88443e-163	3.10422e-163	-5.26566e-164	2.29706e-163	-3.91233e-164	-6.30291e-164	4.27874e-164	-1.5352e-164	3.11419e-163	-6.69435e-164	-1.37282e-162	0
-2.47222e-164	7.2876e-163	9.85683e-164	5.54104e-163	-5.79297e-163	1.27736e-162	-1.52032e-163	2.20348e-163	2.99835e-163	2.36862e-165	-2.48753e-164	8.65372e-166	8.73999e-165	-6.38296e-163	5.37621e-164	3.24369e-164	1.1922e-163	2.49386e-163	-2.40789e-164	-3.88443e-163	3.10422e-163	-5.26566e-164	2.29706e-163	-3.91233e-164	-6.30291e-164	4.27874e-164	-1.5352e-164	3.11419e-163	-6.69435e-164	-1.37282e-162	0
-2.47222e-164	7.2876e-163	9.85683e-164	5.54104e-163	-5.79297e-163	1.27736e-162	-1.52032e-163	2.20348e-163	2.99835e-163	2.36862e-165	-2.48753e-164	8.65372e-166	8.73999e-165	-6.38296e-163	5.37621e-164	3.24369e-164	1.1922e-163	2.49386e-163	-2.40789e-164	-3.88443e-163	3.10422e-163	-5.26566e-164	2.29706e-163	-3.91233e-164	-6.30291e-164	4.27874e-164	-1.5352e-164	3.11419e-163	-6.69435e-164	-1.37282e-162	0
-2.47222e-164	7.2876e-163	9.85683e-164	5.54104e-163	-5.79297e-163	1.27736e-162	-1.52032e-163	2.20348e-163	2.99835e-163	2.36862e-165	-2.48753e-164	8.65372e-166	8.73999e-165	-6.38296e-163	5.37621e-164	3.24369e-164	1.1922e-163	2.49386e-163	-2.40789e-164	-3.88443e-163	3.10422e-163	-5.26566e-164	2.29706e-163	-3.91233e-164	-6.30291e-164	4.27874e-164	-1.5352e-164	3.11419e-163	-6.69435e-164	-1.37282e-162	0
-2.47222e-164	7.2876e-163	9.85683e-164	5.54104e-163	-5.79297e-163	1.27736e-162	-1.52032e-163	2.20348e-163	2.99835e-163	2.36862e-165	-2.48753e-164	8.65372e-166	8.73999e-165	-6.38296e-163	5.37621e-164	3.24369e-164	1.1922e-163	2.49386e-163	-2.40789e-164	-3.88443e-163	3.10422e-163	-5.26566e-164	2.29706e-163	-3.91233e-164	-6.30291e-164	4.27874e-164	-1.5352e-164	3.11419e-163	-6.69435e-164	-1.37282e-162	0
-2.47222e-164	7.2876e-163	9.85683e-164	5.54104e-163	-5.79297e-163	1.27736e-162	-1.52032e-163	2.20348e-163	2.99835e-163	2.36862e-165	-2.48753e-164	8.65372e-166	8.73999e-165	-6.38296e-163	5.37621e-164	3.24369e-164	1.1922e-163	2.49386e-163	-2.40789e-164	-3.88443e-163	3.10422e-163	-5.26566e-164	2.29706e-163	-3.91233e-164	-6.30291e-164	4.27874e-164	-1.5352e-164	3.11419e-163	-6.69435e-164	-1.37282e-162	0
-2.47222e-164	7.2876e-163	9.85683e-164	5.54104e-163	-5.79297e-163	1.27736e-162	-1.52032e-163	2.20348e-163	2.99835e-163	2.36862e-165	-2.48753e-164	8.65372e-166	8.73999e-165	-6.38296e-163	5.37621e-164	3.24369e-164	1.1922e-163	2.49386e-163	-2.40789e-164	-3.88443e-163	3.10422e-163	-5.26566e-164	2.29706e-163	-3.91233e-164	-6.30291e-164	4.27874e-164	-1.5352e-164	3.11419e-163	-6.69435e-164	-1.37282e-162	0
-2.47222e-164	7.2876e-163	9.85683e-164	5.54104e-163	-5.79297e-163	1.27736e-162	-1.52032e-163	2.20348e-163	2.99835e-163	2.36862e-165	-2.48753e-164	8.65372e-166	8.73999e-165	-6.38296e-163	5.37621e-164	3.24369e-164	1.1922e-163	2.49386e-163	-2.40789e-164	-3.88443e-163	3.10422e-163	-5.26566e-164	2.29706e-163	-3.91233e-164	-6.30291e-164	4.27874e-164	-1.5352e-164	3.11419e-163	-6.69435e-164	-1.37282e-162	0
-2.47222e-164	7.2876e-163	9.85683e-164	5.54104e-163	-5.79297e-163	1.27736e-162	-1.52032e-163	2.20348e-163	2.99835e-163	2.36862e-165	-2.48753e-164	8.65372e-166	8.73999e-165	-6.38296e-163	5.37621e-164	3.24369e-164	1.1922e-163	2.49386e-163	-2.40789e-164	-3.88443e-163	3.10422e-163	-5.26566e-164	2.29706e-163	-3.91233e-164	-6.30291e-164	4.27874e-164	-1.5352e-164	3.11419e-163	-6.69435e-164	-1.37282e-162	0
-2.47222e-164	7.2876e-163	9.85683e-164	5.54104e-163	-5.79297e-163	1.27736e-162	-1.52032e-163	2.20348e-163	2.99835e-163	2.36862e-165	-2.48753e-164	8.65372e-166	8.73999e-165	-6.38296e-163	5.37621e-164	3.24369e-164	1.1922e-163	2.49386e-163	-2.40789e-164	-3.88443e-163	3.10422e-163	-5.26566e-164	2.29706e-163	-3.91233e-164	-6.30291e-164	4.27874e-164	-1.5352e-164	3.11419e-163	-6.69435e-164	-1.37282e-162	0
-2.47222e-164	7.2876e-163	9.85683e-164	5.54104e-163	-5.79297e-163	1.27736e-162	-1.52032e-163	2.20348e-163	2.99835e-163	2.36862e-165	-2.48753e-164	8.65372e-166	8.73999e-165	-6.38296e-163	5.37621e-164	3.24369e-164	1.1922e-163	2.49386e-163	-2.40789e-164	-3.88443e-163	3.10422e-163	-5.26566e-164	2.29706e-163	-3.91233e-164	-6.30291e-164	4.27874e-164	-1.5352e-164	3.11419e-163	-6.69435e-164	-1.37282e-162	0
-2.47222e-164	7.2876e-163	9.85683e-164	5.54104e-163	-5.79297e-163	1.27736e-162	-1.52032e-163	2.20348e-163	2.99835e-163	2.36862e-165	-2.48753e-164	8.65372e-166	8.73999e-165	-6.38296e-163	5.37621e-164	3.24369e-164	1.1922e-163	2.49386e-163	-2.40789e-164	-3.88443e-163	3.10422e-163	-5.26566e-164	2.29706e-163	-3.91233e-164	-6.30291e-164	4.27874e-164	-1.5352e-164	3.11419e-163	-6.69435e-164	-1.37282e-162	0
-2.47222e-164	7.2876e-163	9.85683e-164	5.54104e-163	-5.79297e-163	1.27736e-162	-1.52032e-163	2.20348e-163	2.99835e-163	2.36862e-165	-2.48753e-164	8.65372e-166	8.73999e-165	-6.38296e-163	5.37621e-164	3.24369e-164	1.1922e-163	2.49386e-163	-2.40789e-164	-3.88443e-163	3.10422e-163	-5.26566e-164	2.29706e-163	-3.91233e-164	-6.30291e-164	4.27874e-164	-1.5352e-164	3.11419e-163	-6.69435e-164	-1.37282e-162	0
-2.47222e-164	7.2876e-163	9.85683e-164	5.54104e-163	-5.79297e-163	1.27736e-162	-1.52032e-163	2.20348e-163	2.99835e-163	2.36862e-165	-2.48753e-164	8.65372e-166	8.73999e-165	-6.38296e-163	5.37621e-164	3.24369e-164	1.1922e-163	2.49386e-163	-2.40789e-164	-3.88443e-163	3.10422e-163	-5.26566e-164	2.29706e-163	-3.91233e-164	-6.30291e-164	4.27874e-164	-1.5352e-164	3.11419e-163	-6.69435e-164	-1.37282e-162	0
-2.47222e-164	7.2876e-163	9.85683e-164	5.54104e-163	-5.79297e-163	1.27736e-162	-1.52032e-163	2.20348e-163	2.99835e-163	2.36862e-165	-2.48753e-164	8.65372e-166	8.73999e-165	-6.38296e-163	5.37621e-164	3.24369e-164	1.1922e-163	2.49386e-163	-2.40789e-164	-3.88443e-163	3.10422e-163	-5.26566e-164	2.29706e-163	-3.91233e-164	-6.30291e-164	4.27874e-164	-1.5352e-164	3.11419e-163	-6.69435e-164	-1.37282e-162	0
-2.47222e-164	7.2876e-163	9.85683e-164	5.54104e-163	-5.79297e-163	1.27736e-162	-1.52032e-163	2.20348e-163	2.99835e-163	2.36862e-165	-2.48753e-164	8.65372e-166	8.73999e-165	-6.38296e-163	5.37621e-164	3.24369e-164	1.1922e-163	2.49386e-163	-2.40789e-164	-3.88443e-163	3.10422e-163	-5.26566e-164	2.29706e-163	-3.91233e-164	-6.30291e-164	4.27874e-164	-1.5352e-164	3.11419e-163	-6.69435e-164	-1.37282e-162	0
-2.47222e-164	7.2876e-163	9.85683e-164	5.54104e-163	-5.79297e-163	1.27736e-162	-1.52032e-163	2.20348e-163	2.99835e-163	2.36862e-165	-2.48753e-164	8.65372e-166	8.73999e-165	-6.38296e-163	5.37621e-164	3.24369e-164	1.1922e-163	2.49386e-163	-2.40789e-164	-3.88443e-163	3.10422e-163	-5.26566e-164	2.29706e-163	-3.91233e-164	-6.30291e-164	4.27874e-164	-1.5352e-164	3.11419e-163	-6.69435e-164	-1.37282e-162	0
-2.47222e-164	7.2876e-163	9.85683e-164	5.54104e-163	-5.79297e-163	1.27736e-162	-1.52032e-163	2.20348e-163	2.99835e-163	2.36862e-165	-2.48753e-164	8.65372e-166	8.73999e-165	-6.38296e-163	5.37621e-164	3.24369e-164	1.1922e-163	2.49386e-163	-2.40789e-164	-3.88443e-163	3.10422e-163	-5.26566e-164	2.29706e-163	-3.91233e-164	-6.30291e-164	4.27874e-164	-1.5352e-164	3.11419e-163	-6.69435e-164	-1.37282e-162	0
-2.47222e-164	7.2876e-163	9.85683e-164	5.54104e-163	-5.79297e-163	1.27736e-162	-1.52032e-163	2.20348e-163	2.99835e-163	2.36862e-165	-2.48753e-164	8.65372e-166	8.73999e-165	-6.38296e-163	5.37621e-164	3.24369e-164	1.1922e-163	2.49386e-163	-2.40789e-164	-3.88443e-163	3.10422e-163	-5.26566e-164	2.29706e-163	-3.91233e-164	-6.30291e-164	4.27874e-164	-1.5352e-164	3.11419e-163	-6.69435e-164	-1.37282e-162	0
-2.47222e-164	7.2876e-163	9.85683e-164	5.54104e-163	-5.79297e-163	1.27736e-162	-1.52032e-163	2.20348e-163	2.99835e-163	2.36862e-165	-2.48753e-164	8.65372e-166	8.73999e-165	-6.38296e-163	5.37621e-164	3.24369e-164	1.1922e-163	2.49386e-163	-2.40789e-164	-3.88443e-163	3.10422e-163	-5.26566e-164	2.29706e-163	-3.91233e-164	-6.30291e-164	4.27874e-164	-1.5352e-164	3.11419e-163	-6.69435e-164	-1.37282e-162	0
-2.47222e-164	7.2876e-163	9.85683e-164	5.54104e-163	-5.79297e-163	1.27736e-162	-1.52032e-163	2.20348e-163	2.99835e-163	2.36862e-165	-2.48753e-164	8.65372e-166	8.73999e-165	-6.38296e-163	5.37621e-164	3.24369e-164	1.1922e-163	2.49386e-163	-2.40789e-164	-3.88443e-163	3.10422e-163	-5.26566e-164	2.29706e-163	-3.91233e-164	-6.30291e-164	4.27874e-164	-1.5352e-164	3.11419e-163	-6.69435e-164	-1.37282e-162	0
-2.47222e-164	7.2876e-163	9.85683e-164	5.54104e-163	-5.79297e-163	1.27736e-162	-1.52032e-163	2.20348e-163	2.99835e-163	2.36862e-165	-2.48753e-164	8.65372e-166	8.73999e-165	-6.38296e-163	5.37621e-164	3.24369e-164	1.1922e-163	2.49386e-163	-2.40789e-164	-3.88443e-163	3.10422e-163	-5.26566e-164	2.29706e-163	-3.91233e-164	-6.30291e-164	4.27874e-164	-1.5352e-164	3.11419e-163	-6.69435e-164	-1.37282e-162	0
-2.47222e-164	7.2876e-163	9.85683e-164	5.54104e-163	-5.79297e-163	1.27736e-162	-1.52032e-163	2.20348e-163	2.99835e-163	2.36862e-165	-2.48753e-164	8.65372e-166	8.73999e-165	-6.38296e-163	5.37621e-164	3.24369e-164	1.1922e-163	2.49386e-163	-2.40789e-164	-3.88443e-163	3.10422e-163	-5.26566e-164	2.29706e-163	-3.91233e-164	-6.30291e-164	4.27874e-164	-1.5352e-164	3.11419e-163	-6.69435e-164	-1.37282e-162	0
-2.47222e-164	7.2876e-163	9.85683e-164	5.54104e-163	-5.79297e-163	1.27736e-162	-1.52032e-163	2.20348e-163	2.99835e-163	2.36862e-165	-2.48753e-164	8.65372e-166	8.73999e-165	-6.38296e-163	5.37621e-164	3.24369e-164	1.1922e-163	2.49386e-163	-2.40789e-164	-3.88443e-163	3.10422e-163	-5.26566e-164	2.29706e-163	-3.91233e-164	-6.30291e-164	4.27874e-164	-1.5352e-164	3.11419e-163	-6.69435e-164	-1.37282e-162	0
-2.47222e-164	7.2876e-163	9.85683e-164	5.54104e-163	-5.79297e-163	1.27736e-162	-1.52032e-163	2.20348e-163	2.99835e-163	2.36862e-165	-2.48753e-164	8.65372e-166	8.73999e-165	-6.38296e-163	5.37621e-164	3.24369e-164	1.1922e-163	2.49386e-163	-2.40789e-164	-3.88443e-163	3.10422e-163	-5.26566e-164	2.29706e-163	-3.91233e-164	-6.30291e-164	4.27874e-164	-1.5352e-164	3.11419e-163	-6.69435e-164	-1.37282e-162	0
-2.47222e-164	7.2876e-163	9.85683e-164	5.54104e-163	-5.79297e-163	1.27736e-162	-1.52032e-163	2.20348e-163	2.99835e-163	2.36862e-165	-2.48753e-164	8.65372e-166	8.73999e-165	-6.38296e-163	5.37621e-164	3.24369e-164	1.1922e-163	2.49386e-163	-2.40789e-164	-3.88443e-163	3.10422e-163	-5.26566e-164	2.29706e-163	-3.91233e-164	-6.30291e-164	4.27874e-164	-1.5352e-164	3.11419e-163	-6.69435e-164	-1.37282e-162	0
-2.47222e-164	7.2876e-163	9.85683e-164	5.54104e-163	-5.79297e-163	1.27736e-162	-1.52032e-163	2.20348e-163	2.99835e-163	2.36862e-165	-2.48753e-164	8.65372e-166	8.73999e-165	-6.38296e-163	5.37621e-164	3.24369e-164	1.1922e-163	2.49386e-163	-2.40789e-164	-3.88443e-163	3.10422e-163	-5.26566e-164	2.29706e-163	-3.91233e-164	-6.30291e-164	4.27874e-164	-1.5352e-164	3.11419e-163	-6.69435e-164	-1.37282e-162	0
-2.47222e-164	7.2876e-163	9.85683e-164	5.54104e-163	-5.79297e-163	1.27736e-162	-1.52032e-163	2.20348e-163	2.99835e-163	2.36862e-165	-2.48753e-164	8.65372e-166	8.73999e-165	-6.38296e-163	5.37621e-164	3.24369e-164	1.1922e-163	2.49386e-163	-2.40789e-164	-3.88443e-163	3.10422e-163	-5.26566e-164	2.29706e-163	-3.91233e-164	-6.30291e-164	4.27874e-164	-1.5352e-164	3.11419e-163	-6.69435e-164	-1.37282e-162	0
-2.47222e-164	7.2876e-163	9.85683e-164	5.54104e-163	-5.79297e-163	1.27736e-162	-1.52032e-163	2.20348e-163	2.99835e-163	2.36862e-165	-2.48753e-164	8.65372e-166	8.73999e-165	-6.38296e-163	5.37621e-164	3.24369e-164	1.1922e-163	2.49386e-163	-2.40789e-164	-3.88443e-163	3.10422e-163	-5.26566e-164	2.29706e-163	-3.91233e-164	-6.30291e-164	4.27874e-164	-1.5352e-164	3.11419e-163	-6.69435e-164	-1.37282e-162	0
-2.47222e-164	7.2876e-163	9.85683e-164	5.54104e-163	-5.79297e-163	1.27736e-162	-1.52032e-163	2.20348e-163	2.99835e-163	2.36862e-165	-2.48753e-164	8.65372e-166	8.73999e-165	-6.38296e-163	5.37621e-164	3.24369e-164	1.1922e-163	2.49386e-163	-2.40789e-164	-3.88443e-163	3.10422e-163	-5.26566e-164	2.29706e-163	-3.91233e-164	-6.30291e-164	4.27874e-164	-1.5352e-164	3.11419e-163	-6.69435e-164	-1.37282e-162	0
-2.47222e-164	7.2876e-163	9.85683e-164	5.54104e-163	-5.79297e-163	1.27736e-162	-1.52032e-163	2.20348e-163	2.99835e-163	2.36862e-165	-2.48753e-164	8.65372e-166	8.73999e-165	-6.38296e-163	5.37621e-164	3.24369e-164	1.1922e-163	2.49386e-163	-2.40789e-164	-3.88443e-163	3.10422e-163	-5.26566e-164	2.29706e-163	-3.91233e-164	-6.30291e-164	4.27874e-164	-1.5352e-164	3.11419e-163	-6.69435e-164	-1.37282e-162	0
-2.47222e-164	7.2876e-163	9.85683e-164	5.54104e-163	-5.79297e-163	1.27736e-162	-1.52032e-163	2.20348e-163	2.99835e-163	2.36862e-165	-2.48753e-164	8.65372e-166	8.73999e-165	-6.38296e-163	5.37621e-164	3.24369e-164	1.1922e-163	2.49386e-163	-2.40789e-164	-3.88443e-163	3.10422e-163	-5.26566e-164	2.29706e-163	-3.91233e-164	-6.30291e-164	4.27874e-164	-1.5352e-164	3.11419e-163	-6.69435e-164	-1.37282e-162	0
-2.47222e-164	7.2876e-163	9.85683e-164	5.54104e-163	-5.79297e-163	1.27736e-162	-1.52032e-163	2.20348e-163	2.99835e-163	2.36862e-165	-2.48753e-164	8.65372e-166	8.73999e-165	-6.38296e-163	5.37621e-164	3.24369e-164	1.1922e-163	2.49386e-163	-2.40789e-164	-3.88443e-163	3.10422e-163	-5.26566e-164	2.29706e-163	-3.91233e-164	-6.30291e-164	4.27874e-164	-1.5352e-164	3.11419e-163	-6.69435e-164	-1.37282e-162	0
-2.47222e-164	7.2876e-163	9.85683e-164	5.54104e-163	-5.79297e-163	1.27736e-162	-1.52032e-163	2.20348e-163	2.99835e-163	2.36862e-165	-2.48753e-164	8.65372e-166	8.73999e-165	-6.38296e-163	5.37621e-164	3.24369e-164	1.1922e-163	2.49386e-163	-2.40789e-164	-3.88443e-163	3.10422e-163	-5.26566e-164	2.29706e-163	-3.91233e-164	-6.30291e-164	4.27874e-164	-1.5352e-164	3.11419e-163	-6.69435e-164	-1.37282e-162	0
-2.47222e-164	7.2876e-163	9.85683e-164	5.54104e-163	-5.79297e-163	1.27736e-162	-1.52032e-163	2.20348e-163	2.99835e-163	2.36862e-165	-2.48753e-164	8.65372e-166	8.73999e-165	-6.38296e-163	5.37621e-164	3.24369e-164	1.1922e-163	2.49386e-163	-2.40789e-164	-3.88443e-163	3.10422e-163	-5.26566e-164	2.29706e-163	-3.91233e-164	-6.30291e-164	4.27874e-164	-1.5352e-164	3.11419e-163	-6.69435e-164	-1.37282e-162	0
-2.47222e-164	7.2876e-163	9.85683e-164	5.54104e-163	-5.79297e-163	1.27736e-162	-1.52032e-163	2.20348e-163	2.99835e-163	2.36862e-165	-2.48753e-164	8.65372e-166	8.73999e-165	-6.38296e-163	5.37621e-164	3.24369e-164	1.1922e-163	2.49386e-163	-2.40789e-164	-3.88443e-163	3.10422e-163	-5.26566e-164	2.29706e-163	-3.91233e-164	-6.30291e-164	4.27874e-164	-1.5352e-164	3.11419e-163	-6.69435e-164	-1.37282e-162	0
-2.47222e-164	7.2876e-163	9.85683e-164	5.54104e-163	-5.79297e-163	1.27736e-162	-1.52032e-163	2.20348e-163	2.99835e-163	2.36862e-165	-2.48753e-164	8.65372e-166	8.73999e-165	-6.38296e-163	5.37621e-164	3.24369e-164	1.1922e-163	2.49386e-163	-2.40789e-164	-3.88443e-163	3.10422e-163	-5.26566e-164	2.29706e-163	-3.91233e-164	-6.30291e-164	4.27874e-164	-1.5352e-164	3.11419e-163	-6.69435e-164	-1.37282e-162	0
-2.47222e-164	7.2876e-163	9.85683e-164	5.54104e-163	-5.79297e-163	1.27736e-162	-1.52032e-163	2.20348e-163	2.99835e-163	2.36862e-165	-2.48753e-164	8.65372e-166	8.73999e-165	-6.38296e-163	5.37621e-164	3.24369e-164	1.1922e-163	2.49386e-163	-2.40789e-164	-3.88443e-163	3.10422e-163	-5.26566e-164	2.29706e-163	-3.91233e-164	-6.30291e-164	4.27874e-164	-1.5352e-164	3.11419e-163	-6.69435e-164	-1.37282e-162	0
-2.47222e-164	7.2876e-163	9.85683e-164	5.54104e-163	-5.79297e-163	1.27736e-162	-1.52032e-163	2.20348e-163	2.99835e-163	2.36862e-165	-2.48753e-164	8.65372e-166	8.73999e-165	-6.38296e-163	5.37621e-164	3.24369e-164	1.1922e-163	2.49386e-163	-2.40789e-164	-3.88443e-163	3.10422e-163	-5.26566e-164	2.29706e-163	-3.91233e-164	-6.30291e-164	4.27874e-164	-1.5352e-164	3.11419e-163	-6.69435e-164	-1.37282e-162	0
-2.47222e-164	7.2876e-163	9.85683e-164	5.54104e-163	-5.79297e-163	1.27736e-162	-1.52032e-163	2.20348e-163	2.99835e-163	2.36862e-165	-2.48753e-164	8.65372e-166	8.73999e-165	-6.38296e-163	5.37621e-164	3.24369e-164	1.1922e-163	2.49386e-163	-2.40789e-164	-3.88443e-163	3.10422e-163	-5.26566e-164	2.29706e-163	-3.91233e-164	-6.30291e-164	4.27874e-164	-1.5352e-164	3.11419e-163	-6.69435e-164	-1.37282e-162	0
-2.47222e-164	7.2876e-163	9.85683e-164	5.54104e-163	-5.79297e-163	1.27736e-162	-1.52032e-163	2.20348e-163	2.99835e-163	2.36862e-165	-2.48753e-164	8.65372e-166	8.73999e-165	-6.38296e-163	5.37621e-164	3.24369e-164	1.1922e-163	2.49386e-163	-2.40789e-164	-3.88443e-163	3.10422e-163	-5.26566e-164	2.29706e-163	-3.91233e-164	-6.30291e-164	4.27874e-164	-1.5352e-164	3.11419e-163	-6.69435e-164	-1.37282e-162	0
-2.47222e-164	7.2876e-163	9.85683e-164	5.54104e-163	-5.79297e-163	1.27736e-162	-1.52032e-163	2.20348e-163	2.99835e-163	2.36862e-165	-2.48753e-164	8.65372e-166	8.73999e-165	-6.38296e-163	5.37621e-164	3.24369e-164	1.1922e-163	2.49386e-163	-2.40789e-164	-3.88443e-163	3.10422e-163	-5.26566e-164	2.29706e-163	-3.91233e-164	-6.30291e-164	4.27874e-164	-1.5352e-164	3.11419e-163	-6.69435e-164	-1.37282e-162	0
-2.47222e-164	7.2876e-163	9.85683e-164	5.54104e-163	-5.79297e-163	1.27736e-162	-1.52032e-163	2.20348e-163	2.99835e-163	2.36862e-165	-2.48753e-164	8.65372e-166	8.73999e-165	-6.38296e-163	5.37621e-164	3.24369e-164	1.1922e-163	2.49386e-163	-2.40789e-164	-3.88443e-163	3.10422e-163	-5.26566e-164	2.29706e-163	-3.91233e-164	-6.30291e-164	4.27874e-164	-1.5352e-164	3.11419e-163	-6.69435e-164	-1.37282e-162	0
-2.47222e-164	7.2876e-163	9.85683e-164	5.54104e-163	-5.79297e-163	1.27736e-162	-1.52032e-163	2.20348e-163	2.99835e-163	2.36862e-165	-2.48753e-164	8.65372e-166	8.73999e-165	-6.38296e-163	5.37621e-164	3.24369e-164	1.1922e-163	2.49386e-163	-2.40789e-164	-3.88443e-163	3.10422e-163	-5.26566e-164	2.29706e-163	-3.91233e-164	-6.30291e-164	4.27874e-164	-1.5352e-164	3.11419e-163	-6.69435e-164	-1.37282e-162	0
-2.47222e-164	7.2876e-163	9.85683e-164	5.54104e-163	-5.79297e-163	1.27736e-162	-1.52032e-163	2.20348e-163	2.99835e-163	2.36862e-165	-2.48753e-164	8.65372e-166	8.73999e-165	-6.38296e-163	5.37621e-164	3.24369e-164	1.1922e-163	2.49386e-163	-2.40789e-164	-3.88443e-163	3.10422e-163	-5.26566e-164	2.29706e-163	-3.91233e-164	-6.30291e-164	4.27874e-164	-1.5352e-164	3.11419e-163	-6.69435e-164	-1.37282e-162	0
-2.47222e-164	7.2876e-163	9.85683e-164	5.54104e-163	-5.79297e-163	1.27736e-162	-1.52032e-163	2.20348e-163	2.99835e-163	2.36862e-165	-2.48753e-164	8.65372e-166	8.73999e-165	-6.38296e-163	5.37621e-164	3.24369e-164	1.1922e-163	2.49386e-163	-2.40789e-164	-3.88443e-163	3.10422e-163	-5.26566e-164	2.29706e-163	-3.91233e-164	-6.30291e-164	4.27874e-164	-1.5352e-164	3.11419e-163	-6.69435e-164	-1.37282e-162	0
-2.47222e-164	7.2876e-163	9.85683e-164	5.54104e-163	-5.79297e-163	1.27736e-162	-1.52032e-163	2.20348e-163	2.99835e-163	2.36862e-165	-2.48753e-164	8.65372e-166	8.73999e-165	-6.38296e-163	5.37621e-164	3.24369e-164	1.1922e-163	2.49386e-163	-2.40789e-164	-3.88443e-163	3.10422e-163	-5.26566e-164	2.29706e-163	-3.91233e-164	-6.30291e-164	4.27874e-164	-1.5352e-164	3.11419e-163	-6.69435e-164	-1.37282e-162	0
-2.47222e-164	7.2876e-163	9.85683e-164	5.54104e-163	-5.79297e-163	1.27736e-162	-1.52032e-163	2.20348e-163	2.99835e-163	2.36862e-165	-2.48753e-164	8.65372e-166	8.73999e-165	-6.38296e-163	5.37621e-164	3.24369e-164	1.1922e-163	2.49386e-163	-2.40789e-164	-3.88443e-163	3.10422e-163	-5.26566e-164	2.29706e-163	-3.91233e-164	-6.30291e-164	4.27874e-164	-1.5352e-164	3.11419e-163	-6.69435e-164	-1.37282e-162	0
-2.47222e-164	7.2876e-163	9.85683e-164	5.54104e-163	-5.79297e-163	1.27736e-162	-1.52032e-163	2.20348e-163	2.99835e-163	2.36862e-165	-2.48753e-164	8.65372e-166	8.73999e-165	-6.38296e-163	5.37621e-164	3.24369e-164	1.1922e-163	2.49386e-163	-2.40789e-164	-3.88443e-163	3.10422e-163	-5.26566e-164	2.29706e-163	-3.91233e-164	-6.30291e-164	4.27874e-164	-1.5352e-164	3.11419e-163	-6.69435e-164	-1.37282e-162	0
-2.47222e-164	7.2876e-163	9.85683e-164	5.54104e-163	-5.79297e-163	1.27736e-162	-1.52032e-163	2.20348e-163	2.99835e-163	2.36862e-165	-2.48753e-164	8.65372e-166	8.73999e-165	-6.38296e-163	5.37621e-164	3.24369e-164	1.1922e-163	2.49386e-163	-2.40789e-164	-3.88443e-163	3.10422e-163	-5.26566e-164	2.29706e-163	-3.91233e-164	-6.30291e-164	4.27874e-164	-1.5352e-164	3.11419e-163	-6.69435e-164	-1.37282e-162	0
-2.47222e-164	7.2876e-163	9.85683e-164	5.54104e-163	-5.79297e-163	1.27736e-162	-1.52032e-163	2.20348e-163	2.99835e-163	2.36862e-165	-2.48753e-164	8.65372e-166	8.73999e-165	-6.38296e-163	5.37621e-164	3.24369e-164	1.1922e-163	2.49386e-163	-2.40789e-164	-3.88443e-163	3.10422e-163	-5.26566e-164	2.29706e-163	-3.91233e-164	-6.30291e-164	4.27874e-164	-1.5352e-164	3.11419e-163	-6.69435e-164	-1.37282e-162	0
-2.47222e-164	7.2876e-163	9.85683e-164	5.54104e-163	-5.79297e-163	1.27736e-162	-1.52032e-163	2.20348e-163	2.99835e-163	2.36862e-165	-2.48753e-164	8.65372e-166	8.73999e-165	-6.38296e-163	5.37621e-164	3.24369e-164	1.1922e-163	2.49386e-163	-2.40789e-164	-3.88443e-163	3.10422e-163	-5.26566e-164	2.29706e-163	-3.91233e-164	-6.30291e-164	4.27874e-164	-1.5352e-164	3.11419e-163	-6.69435e-164	-1.37282e-162	0
-2.47222e-164	7.2876e-163	9.85683e-164	5.54104e-163	-5.79297e-163	1.27736e-162	-1.52032e-163	2.20348e-163	2.99835e-163	2.36862e-165	-2.48753e-164	8.65372e-166	8.73999e-165	-6.38296e-163	5.37621e-164	3.24369e-164	1.1922e-163	2.49386e-163	-2.40789e-164	-3.88443e-163	3.10422e-163	-5.26566e-164	2.29706e-163	-3.91233e-164	-6.30291e-164	4.27874e-164	-1.5352e-164	3.11419e-163	-6.69435e-164	-1.37282e-162	0
-2.47222e-164	7.2876e-163	9.85683e-164	5.54104e-163	-5.79297e-163	1.27736e-162	-1.52032e-163	2.20348e-163	2.99835e-163	2.36862e-165	-2.48753e-164	8.65372e-166	8.73999e-165	-6.38296e-163	5.37621e-164	3.24369e-164	1.1922e-163	2.49386e-163	-2.40789e-164	-3.88443e-163	3.10422e-163	-5.26566e-164	2.29706e-163	-3.91233e-164	-6.30291e-164	4.27874e-164	-1.5352e-164	3.11419e-163	-6.69435e-164	-1.37282e-162	0
-2.47222e-164	7.2876e-163	9.85683e-164	5.54104e-163	-5.79297e-163	1.27736e-162	-1.52032e-163	2.20348e-163	2.99835e-163	2.36862e-165	-2.48753e-164	8.65372e-166	8.73999e-165	-6.38296e-163	5.37621e-164	3.24369e-164	1.1922e-163	2.49386e-163	-2.40789e-164	-3.88443e-163	3.10422e-163	-5.26566e-164	2.29706e-163	-3.91233e-164	-6.30291e-164	4.27874e-164	-1.5352e-164	3.11419e-163	-6.69435e-164	-1.37282e-162	0
-2.47222e-164	7.2876e-163	9.85683e-164	5.54104e-163	-5.79297e-163	1.27736e-162	-1.52032e-163	2.20348e-163	2.99835e-163	2.36862e-165	-2.48753e-164	8.65372e-166	8.73999e-165	-6.38296e-163	5.37621e-164	3.24369e-164	1.1922e-163	2.49386e-163	-2.40789e-164	-3.88443e-163	3.10422e-163	-5.26566e-164	2.29706e-163	-3.91233e-164	-6.30291e-164	4.27874e-164	-1.5352e-164	3.11419e-163	-6.69435e-164	-1.37282e-162	0
-2.47222e-164	7.2876e-163	9.85683e-164	5.54104e-163	-5.79297e-163	1.27736e-162	-1.52032e-163	2.20348e-163	2.99835e-163	2.36862e-165	-2.48753e-164	8.65372e-166	8.73999e-165	-6.38296e-163	5.37621e-164	3.24369e-164	1.1922e-163	2.49386e-163	-2.40789e-164	-3.88443e-163	3.10422e-163	-5.26566e-164	2.29706e-163	-3.91233e-164	-6.30291e-164	4.27874e-164	-1.5352e-164	3.11419e-163	-6.69435e-164	-1.37282e-162	0
-2.47222e-164	7.2876e-163	9.85683e-164	5.54104e-163	-5.79297e-163	1.27736e-162	-1.52032e-163	2.20348e-163	2.99835e-163	2.36862e-165	-2.48753e-164	8.65372e-166	8.73999e-165	-6.38296e-163	5.37621e-164	3.24369e-164	1.1922e-163	2.49386e-163	-2.40789e-164	-3.88443e-163	3.10422e-163	-5.26566e-164	2.29706e-163	-3.91233e-164	-6.30291e-164	4.27874e-164	-1.5352e-164	3.11419e-163	-6.69435e-164	-1.37282e-162	0
-2.47222e-164	7.2876e-163	9.85683e-164	5.54104e-163	-5.79297e-163	1.27736e-162	-1.52032e-163	2.20348e-163	2.99835e-163	2.36862e-165	-2.48753e-164	8.65372e-166	8.73999e-165	-6.38296e-163	5.37621e-164	3.24369e-164	1.1922e-163	2.49386e-163	-2.40789e-164	-3.88443e-163	3.10422e-163	-5.26566e-164	2.29706e-163	-3.91233e-164	-6.30291e-164	4.27874e-164	-1.5352e-164	3.11419e-163	-6.69435e-164	-1.37282e-162	0
-2.47222e-164	7.2876e-163	9.85683e-164	5.54104e-163	-5.79297e-163	1.27736e-162	-1.52032e-163	2.20348e-163	2.99835e-163	2.36862e-165	-2.48753e-164	8.65372e-166	8.73999e-165	-6.38296e-163	5.37621e-164	3.24369e-164	1.1922e-163	2.49386e-163	-2.40789e-164	-3.88443e-163	3.10422e-163	-5.26566e-164	2.29706e-163	-3.91233e-164	-6.30291e-164	4.27874e-164	-1.5352e-164	3.11419e-163	-6.69435e-164	-1.37282e-162	0
-2.47222e-164	7.2876e-163	9.85683e-164	5.54104e-163	-5.79297e-163	1.27736e-162	-1.52032e-163	2.20348e-163	2.99835e-163	2.36862e-165	-2.48753e-164	8.65372e-166	8.73999e-165	-6.38296e-163	5.37621e-164	3.24369e-164	1.1922e-163	2.49386e-163	-2.40789e-164	-3.88443e-163	3.10422e-163	-5.26566e-164	2.29706e-163	-3.91233e-164	-6.30291e-164	4.27874e-164	-1.5352e-164	3.11419e-163	-6.69435e-164	-1.37282e-162	0
-2.47222e-164	7.2876e-163	9.85683e-164	5.54104e-163	-5.79297e-163	1.27736e-162	-1.52032e-163	2.20348e-163	2.99835e-163	2.36862e-165	-2.48753e-164	8.65372e-166	8.73999e-165	-6.38296e-163	5.37621e-164	3.24369e-164	1.1922e-163	2.49386e-163	-2.40789e-164	-3.88443e-163	3.10422e-163	-5.26566e-164	2.29706e-163	-3.91233e-164	-6.30291e-164	4.27874e-164	-1.5352e-164	3.11419e-163	-6.69435e-164	-1.37282e-162	0
-2.47222e-164	7.2876e-163	9.85683e-164	5.54104e-163	-5.79297e-163	1.27736e-162	-1.52032e-163	2.20348e-163	2.99835e-163	2.36862e-165	-2.48753e-164	8.65372e-166	8.73999e-165	-6.38296e-163	5.37621e-164	3.24369e-164	1.1922e-163	2.49386e-163	-2.40789e-164	-3.88443e-163	3.10422e-163	-5.26566e-164	2.29706e-163	-3.91233e-164	-6.30291e-164	4.27874e-164	-1.5352e-164	3.11419e-163	-6.69435e-164	-1.37282e-162	0
-2.47222e-164	7.2876e-163	9.85683e-164	5.54104e-163	-5.79297e-163	1.27736e-162	-1.52032e-163	2.20348e-163	2.99835e-163	2.36862e-165	-2.48753e-164	8.65372e-166	8.73999e-165	-6.38296e-163	5.37621e-164	3.24369e-164	1.1922e-163	2.49386e-163	-2.40789e-164	-3.88443e-163	3.10422e-163	-5.26566e-164	2.29706e-163	-3.91233e-164	-6.30291e-164	4.27874e-164	-1.5352e-164	3.11419e-163	-6.69435e-164	-1.37282e-162	0
-2.47222e-164	7.2876e-163	9.85683e-164	5.54104e-163	-5.79297e-163	1.27736e-162	-1.52032e-163	2.20348e-163	2.99835e-163	2.36862e-165	-2.48753e-164	8.65372e-166	8.73999e-165	-6.38296e-163	5.37621e-164	3.24369e-164	1.1922e-163	2.49386e-163	-2.40789e-164	-3.88443e-163	3.10422e-163	-5.26566e-164	2.29706e-163	-3.91233e-164	-6.30291e-164	4.27874e-164	-1.5352e-164	3.11419e-163	-6.69435e-164	-1.37282e-162	0
-2.47222e-164	7.2876e-163	9.85683e-164	5.54104e-163	-5.79297e-163	1.27736e-162	-1.52032e-163	2.20348e-163	2.99835e-163	2.36862e-165	-2.48753e-164	8.65372e-166	8.73999e-165	-6.38296e-163	5.37621e-164	3.24369e-164	1.1922e-163	2.49386e-163	-2.40789e-164	-3.88443e-163	3.10422e-163	-5.26566e-164	2.29706e-163	-3.91233e-164	-6.30291e-164	4.27874e-164	-1.5352e-164	3.11419e-163	-6.69435e-164	-1.37282e-162	0
-2.47222e-164	7.2876e-163	9.85683e-164	5.54104e-163	-5.79297e-163	1.27736e-162	-1.52032e-163	2.20348e-163	2.99835e-163	2.36862e-165	-2.48753e-164	8.65372e-166	8.73999e-165	-6.38296e-163	5.37621e-164	3.24369e-164	1.1922e-163	2.49386e-163	-2.40789e-164	-3.88443e-163	3.10422e-163	-5.26566e-164	2.29706e-163	-3.91233e-164	-6.30291e-164	4.27874e-164	-1.5352e-164	3.11419e-163	-6.69435e-164	-1.37282e-162	0
-2.47222e-164	7.2876e-163	9.85683e-164	5.54104e-163	-5.79297e-163	1.27736e-162	-1.52032e-163	2.20348e-163	2.99835e-163	2.36862e-165	-2.48753e-164	8.65372e-166	8.73999e-165	-6.38296e-163	5.37621e-164	3.24369e-164	1.1922e-163	2.49386e-163	-2.40789e-164	-3.88443e-163	3.10422e-163	-5.26566e-164	2.29706e-163	-3.91233e-164	-6.30291e-164	4.27874e-164	-1.5352e-164	3.11419e-163	-6.69435e-164	-1.37282e-162	0
-2.47222e-164	7.2876e-163	9.85683e-164	5.54104e-163	-5.79297e-163	1.27736e-162	-1.52032e-163	2.20348e-163	2.99835e-163	2.36862e-165	-2.48753e-164	8.65372e-166	8.73999e-165	-6.38296e-163	5.37621e-164	3.24369e-164	1.1922e-163	2.49386e-163	-2.40789e-164	-3.88443e-163	3.10422e-163	-5.26566e-164	2.29706e-163	-3.91233e-164	-6.30291e-164	4.27874e-164	-1.5352e-164	3.11419e-163	-6.69435e-164	-1.37282e-162	0
-2.47222e-164	7.2876e-163	9.85683e-164	5.54104e-163	-5.79297e-163	1.27736e-162	-1.52032e-163	2.20348e-163	2.99835e-163	2.36862e-165	-2.48753e-164	8.65372e-166	8.73999e-165	-6.38296e-163	5.37621e-164	3.24369e-164	1.1922e-163	2.49386e-163	-2.40789e-164	-3.88443e-163	3.10422e-163	-5.26566e-164	2.29706e-163	-3.91233e-164	-6.30291e-164	4.27874e-164	-1.5352e-164	3.11419e-163	-6.69435e-164	-1.37282e-162	0
-2.47222e-164	7.2876e-163	9.85683e-164	5.54104e-163	-5.79297e-163	1.27736e-162	-1.52032e-163	2.20348e-163	2.99835e-163	2.36862e-165	-2.48753e-164	8.65372e-166	8.73999e-165	-6.38296e-163	5.37621e-164	3.24369e-164	1.1922e-163	2.49386e-163	-2.40789e-164	-3.88443e-163	3.10422e-163	-5.26566e-164	2.29706e-163	-3.91233e-164	-6.30291e-164	4.27874e-164	-1.5352e-164	3.11419e-163	-6.69435e-164	-1.37282e-162	0
-2.47222e-164	7.2876e-163	9.85683e-164	5.54104e-163	-5.79297e-163	1.27736e-162	-1.52032e-163	2.20348e-163	2.99835e-163	2.36862e-165	-2.48753e-164	8.65372e-166	8.73999e-165	-6.38296e-163	5.37621e-164	3.24369e-164	1.1922e-163	2.49386e-163	-2.40789e-164	-3.88443e-163	3.10422e-163	-5.26566e-164	2.29706e-163	-3.91233e-164	-6.30291e-164	4.27874e-164	-1.5352e-164	3.11419e-163	-6.69435e-164	-1.37282e-162	0
-2.47222e-164	7.2876e-163	9.85683e-164	5.54104e-163	-5.79297e-163	1.27736e-162	-1.52032e-163	2.20348e-163	2.99835e-163	2.36862e-165	-2.48753e-164	8.65372e-166	8.73999e-165	-6.38296e-163	5.37621e-164	3.24369e-164	1.1922e-163	2.49386e-163	-2.40789e-164	-3.88443e-163	3.10422e-163	-5.26566e-164	2.29706e-163	-3.91233e-164	-6.30291e-164	4.27874e-164	-1.5352e-164	3.11419e-163	-6.69435e-164	-1.37282e-162	0
-2.47222e-164	7.2876e-163	9.85683e-164	5.54104e-163	-5.79297e-163	1.27736e-162	-1.52032e-163	2.20348e-163	2.99835e-163	2.36862e-165	-2.48753e-164	8.65372e-166	8.73999e-165	-6.38296e-163	5.37621e-164	3.24369e-164	1.1922e-163	2.49386e-163	-2.40789e-164	-3.88443e-163	3.10422e-163	-5.26566e-164	2.29706e-163	-3.91233e-164	-6.30291e-164	4.27874e-164	-1.5352e-164	3.11419e-163	-6.69435e-164	-1.37282e-162	0
-2.47222e-164	7.2876e-163	9.85683e-164	5.54104e-163	-5.79297e-163	1.27736e-162	-1.52032e-163	2.20348e-163	2.99835e-163	2.36862e-165	-2.48753e-164	8.65372e-166	8.73999e-165	-6.38296e-163	5.37621e-164	3.24369e-164	1.1922e-163	2.49386e-163	-2.40789e-164	-3.88443e-163	3.10422e-163	-5.26566e-164	2.29706e-163	-3.91233e-164	-6.30291e-164	4.27874e-164	-1.5352e-164	3.11419e-163	-6.69435e-164	-1.37282e-162	0
-2.47222e-164	7.2876e-163	9.85683e-164	5.54104e-163	-5.79297e-163	1.27736e-162	-1.52032e-163	2.20348e-163	2.99835e-163	2.36862e-165	-2.48753e-164	8.65372e-166	8.73999e-165	-6.38296e-163	5.37621e-164	3.24369e-164	1.1922e-163	2.49386e-163	-2.40789e-164	-3.88443e-163	3.10422e-163	-5.26566e-164	2.29706e-163	-3.91233e-164	-6.30291e-164	4.27874e-164	-1.5352e-164	3.11419e-163	-6.69435e-164	-1.37282e-162	0
-2.47222e-164	7.2876e-163	9.85683e-164	5.54104e-163	-5.79297e-163	1.27736e-162	-1.52032e-163	2.20348e-163	2.99835e-163	2.36862e-165	-2.48753e-164	8.65372e-166	8.73999e-165	-6.38296e-163	5.37621e-164	3.24369e-164	1.1922e-163	2.49386e-163	-2.40789e-164	-3.88443e-163	3.10422e-163	-5.26566e-164	2.29706e-163	-3.91233e-164	-6.30291e-164	4.27874e-164	-1.5352e-164	3.11419e-163	-6.69435e-164	-1.37282e-162	0
-2.47222e-164	7.2876e-163	9.85683e-164	5.54104e-163	-5.79297e-163	1.27736e-162	-1.52032e-163	2.20348e-163	2.99835e-163	2.36862e-165	-2.48753e-164	8.65372e-166	8.73999e-165	-6.38296e-163	5.37621e-164	3.24369e-164	1.1922e-163	2.49386e-163	-2.40789e-164	-3.88443e-163	3.10422e-163	-5.26566e-164	2.29706e-163	-3.91233e-164	-6.30291e-164	4.27874e-164	-1.5352e-164	3.11419e-163	-6.69435e-164	-1.37282e-162	0
-2.47222e-164	7.2876e-163	9.85683e-164	5.54104e-163	-5.79297e-163	1.27736e-162	-1.52032e-163	2.20348e-163	2.99835e-163	2.36862e-165	-2.48753e-164	8.65372e-166	8.73999e-165	-6.38296e-163	5.37621e-164	3.24369e-164	1.1922e-163	2.49386e-163	-2.40789e-164	-3.88443e-163	3.10422e-163	-5.26566e-164	2.29706e-163	-3.91233e-164	-6.30291e-164	4.27874e-164	-1.5352e-164	3.11419e-163	-6.69435e-164	-1.37282e-162	0
-2.47222e-164	7.2876e-163	9.85683e-164	5.54104e-163	-5.79297e-163	1.27736e-162	-1.52032e-163	2.20348e-163	2.99835e-163	2.36862e-165	-2.48753e-164	8.65372e-166	8.73999e-165	-6.38296e-163	5.37621e-164	3.24369e-164	1.1922e-163	2.49386e-163	-2.40789e-164	-3.88443e-163	3.10422e-163	-5.26566e-164	2.29706e-163	-3.91233e-164	-6.30291e-164	4.27874e-164	-1.5352e-164	3.11419e-163	-6.69435e-164	-1.37282e-162	0
-2.47222e-164	7.2876e-163	9.85683e-164	5.54104e-163	-5.79297e-163	1.27736e-162	-1.52032e-163	2.20348e-163	2.99835e-163	2.36862e-165	-2.48753e-164	8.65372e-166	8.73999e-165	-6.38296e-163	5.37621e-164	3.24369e-164	1.1922e-163	2.49386e-163	-2.40789e-164	-3.88443e-163	3.10422e-163	-5.26566e-164	2.29706e-163	-3.91233e-164	-6.30291e-164	4.27874e-164	-1.5352e-164	3.11419e-163	-6.69435e-164	-1.37282e-162	0
-2.47222e-164	7.2876e-163	9.85683e-164	5.54104e-163	-5.79297e-163	1.27736e-162	-1.52032e-163	2.20348e-163	2.99835e-163	2.36862e-165	-2.48753e-164	8.65372e-166	8.73999e-165	-6.38296e-163	5.37621e-164	3.24369e-164	1.1922e-163	2.49386e-163	-2.40789e-164	-3.88443e-163	3.10422e-163	-5.26566e-164	2.29706e-163	-3.91233e-164	-6.30291e-164	4.27874e-164	-1.5352e-164	3.11419e-163	-6.69435e-164	-1.37282e-162	0
-2.47222e-164	7.2876e-163	9.85683e-164	5.54104e-163	-5.79297e-163	1.27736e-162	-1.52032e-163	2.20348e-163	2.99835e-163	2.36862e-165	-2.48753e-164	8.65372e-166	8.73999e-165	-6.38296e-163	5.37621e-164	3.24369e-164	1.1922e-163	2.49386e-163	-2.40789e-164	-3.88443e-163	3.10422e-163	-5.26566e-164	2.29706e-163	-3.91233e-164	-6.30291e-164	4.27874e-164	-1.5352e-164	3.11419e-163	-6.69435e-164	-1.37282e-162	0
-2.47222e-164	7.2876e-163	9.85683e-164	5.54104e-163	-5.79297e-163	1.27736e-162	-1.52032e-163	2.20348e-163	2.99835e-163	2.36862e-165	-2.48753e-164	8.65372e-166	8.73999e-165	-6.38296e-163	5.37621e-164	3.24369e-164	1.1922e-163	2.49386e-163	-2.40789e-164	-3.88443e-163	3.10422e-163	-5.26566e-164	2.29706e-163	-3.91233e-164	-6.30291e-164	4.27874e-164	-1.5352e-164	3.11419e-163	-6.69435e-164	-1.37282e-162	0
-2.47222e-164	7.2876e-163	9.85683e-164	5.54104e-163	-5.79297e-163	1.27736e-162	-1.52032e-163	2.20348e-163	2.99835e-163	2.36862e-165	-2.48753e-164	8.65372e-166	8.73999e-165	-6.38296e-163	5.37621e-164	3.24369e-164	1.1922e-163	2.49386e-163	-2.40789e-164	-3.88443e-163	3.10422e-163	-5.26566e-164	2.29706e-163	-3.91233e-164	-6.30291e-164	4.27874e-164	-1.5352e-164	3.11419e-163	-6.69435e-164	-1.37282e-162	0
-2.47222e-164	7.2876e-163	9.85683e-164	5.54104e-163	-5.79297e-163	1.27736e-162	-1.52032e-163	2.20348e-163	2.99835e-163	2.36862e-165	-2.48753e-164	8.65372e-166	8.73999e-165	-6.38296e-163	5.37621e-164	3.24369e-164	1.1922e-163	2.49386e-163	-2.40789e-164	-3.88443e-163	3.10422e-163	-5.26566e-164	2.29706e-163	-3.91233e-164	-6.30291e-164	4.27874e-164	-1.5352e-164	3.11419e-163	-6.69435e-164	-1.37282e-162	0
-2.47222e-164	7.2876e-163	9.85683e-164	5.54104e-163	-5.79297e-163	1.27736e-162	-1.52032e-163	2.20348e-163	2.99835e-163	2.36862e-165	-2.48753e-164	8.65372e-166	8.73999e-165	-6.38296e-163	5.37621e-164	3.24369e-164	1.1922e-163	2.49386e-163	-2.40789e-164	-3.88443e-163	3.10422e-163	-5.26566e-164	2.29706e-163	-3.91233e-164	-6.30291e-164	4.27874e-164	-1.5352e-164	3.11419e-163	-6.69435e-164	-1.37282e-162	0
-2.47222e-164	7.2876e-163	9.85683e-164	5.54104e-163	-5.79297e-163	1.27736e-162	-1.52032e-163	2.20348e-163	2.99835e-163	2.36862e-165	-2.48753e-164	8.65372e-166	8.73999e-165	-6.38296e-163	5.37621e-164	3.24369e-164	1.1922e-163	2.49386e-163	-2.40789e-164	-3.88443e-163	3.10422e-163	-5.26566e-164	2.29706e-163	-3.91233e-164	-6.30291e-164	4.27874e-164	-1.5352e-164	3.11419e-163	-6.69435e-164	-1.37282e-162	0
-2.47222e-164	7.2876e-163	9.85683e-164	5.54104e-163	-5.79297e-163	1.27736e-162	-1.52032e-163	2.20348e-163	2.99835e-163	2.36862e-165	-2.48753e-164	8.65372e-166	8.73999e-165	-6.38296e-163	5.37621e-164	3.24369e-164	1.1922e-163	2.49386e-163	-2.40789e-164	-3.88443e-163	3.10422e-163	-5.26566e-164	2.29706e-163	-3.91233e-164	-6.30291e-164	4.27874e-164	-1.5352e-164	3.11419e-163	-6.69435e-164	-1.37282e-162	0
-2.47222e-164	7.2876e-163	9.85683e-164	5.54104e-163	-5.79297e-163	1.27736e-162	-1.52032e-163	2.20348e-163	2.99835e-163	2.36862e-165	-2.48753e-164	8.65372e-166	8.73999e-165	-6.38296e-163	5.37621e-164	3.24369e-164	1.1922e-163	2.49386e-163	-2.40789e-164	-3.88443e-163	3.10422e-163	-5.26566e-164	2.29706e-163	-3.91233e-164	-6.30291e-164	4.27874e-164	-1.5352e-164	3.11419e-163	-6.69435e-164	-1.37282e-162	0
-2.47222e-164	7.2876e-163	9.85683e-164	5.54104e-163	-5.79297e-163	1.27736e-162	-1.52032e-163	2.20348e-163	2.99835e-163	2.36862e-165	-2.48753e-164	8.65372e-166	8.73999e-165	-6.38296e-163	5.37621e-164	3.24369e-164	1.1922e-163	2.49386e-163	-2.40789e-164	-3.88443e-163	3.10422e-163	-5.26566e-164	2.29706e-163	-3.91233e-164	-6.30291e-164	4.27874e-164	-1.5352e-164	3.11419e-163	-6.69435e-164	-1.37282e-162	0
-2.47222e-164	7.2876e-163	9.85683e-164	5.54104e-163	-5.79297e-163	1.27736e-162	-1.52032e-163	2.20348e-163	2.99835e-163	2.36862e-165	-2.48753e-164	8.65372e-166	8.73999e-165	-6.38296e-163	5.37621e-164	3.24369e-164	1.1922e-163	2.49386e-163	-2.40789e-164	-3.88443e-163	3.10422e-163	-5.26566e-164	2.29706e-163	-3.91233e-164	-6.30291e-164	4.27874e-164	-1.5352e-164	3.11419e-163	-6.69435e-164	-1.37282e-162	0
-2.47222e-164	7.2876e-163	9.85683e-164	5.54104e-163	-5.79297e-163	1.27736e-162	-1.52032e-163	2.20348e-163	2.99835e-163	2.36862e-165	-2.48753e-164	8.65372e-166	8.73999e-165	-6.38296e-163	5.37621e-164	3.24369e-164	1.1922e-163	2.49386e-163	-2.40789e-164	-3.88443e-163	3.10422e-163	-5.26566e-164	2.29706e-163	-3.91233e-164	-6.30291e-164	4.27874e-164	-1.5352e-164	3.11419e-163	-6.69435e-164	-1.37282e-162	0
-2.47222e-164	7.2876e-163	9.85683e-164	5.54104e-163	-5.79297e-163	1.27736e-162	-1.52032e-163	2.20348e-163	2.99835e-163	2.36862e-165	-2.48753e-164	8.65372e-166	8.73999e-165	-6.38296e-163	5.37621e-164	3.24369e-164	1.1922e-163	2.49386e-163	-2.40789e-164	-3.88443e-163	3.10422e-163	-5.26566e-164	2.29706e-163	-3.91233e-164	-6.30291e-164	4.27874e-164	-1.5352e-164	3.11419e-163	-6.69435e-164	-1.37282e-162	0
-2.47222e-164	7.2876e-163	9.85683e-164	5.54104e-163	-5.79297e-163	1.27736e-162	-1.52032e-163	2.20348e-163	2.99835e-163	2.36862e-165	-2.48753e-164	8.65372e-166	8.73999e-165	-6.38296e-163	5.37621e-164	3.24369e-164	1.1922e-163	2.49386e-163	-2.40789e-164	-3.88443e-163	3.10422e-163	-5.26566e-164	2.29706e-163	-3.91233e-164	-6.30291e-164	4.27874e-164	-1.5352e-164	3.11419e-163	-6.69435e-164	-1.37282e-162	0
-2.47222e-164	7.2876e-163	9.85683e-164	5.54104e-163	-5.79297e-163	1.27736e-162	-1.52032e-163	2.20348e-163	2.99835e-163	2.36862e-165	-2.48753e-164	8.65372e-166	8.73999e-165	-6.38296e-163	5.37621e-164	3.24369e-164	1.1922e-163	2.49386e-163	-2.40789e-164	-3.88443e-163	3.10422e-163	-5.26566e-164	2.29706e-163	-3.91233e-164	-6.30291e-164	4.27874e-164	-1.5352e-164	3.11419e-163	-6.69435e-164	-1.37282e-162	0
-2.47222e-164	7.2876e-163	9.85683e-164	5.54104e-163	-5.79297e-163	1.27736e-162	-1.52032e-163	2.20348e-163	2.99835e-163	2.36862e-165	-2.48753e-164	8.65372e-166	8.73999e-165	-6.38296e-163	5.37621e-164	3.24369e-164	1.1922e-163	2.49386e-163	-2.40789e-164	-3.88443e-163	3.10422e-163	-5.26566e-164	2.29706e-163	-3.91233e-164	-6.30291e-164	4.27874e-164	-1.5352e-164	3.11419e-163	-6.69435e-164	-1.37282e-162	0
-2.47222e-164	7.2876e-163	9.85683e-164	5.54104e-163	-5.79297e-163	1.27736e-162	-1.52032e-163	2.20348e-163	2.99835e-163	2.36862e-165	-2.48753e-164	8.65372e-166	8.73999e-165	-6.38296e-163	5.37621e-164	3.24369e-164	1.1922e-163	2.49386e-163	-2.40789e-164	-3.88443e-163	3.10422e-163	-5.26566e-164	2.29706e-163	-3.91233e-164	-6.30291e-164	4.27874e-164	-1.5352e-164	3.11419e-163	-6.69435e-164	-1.37282e-162	0
-2.47222e-164	7.2876e-163	9.85683e-164	5.54104e-163	-5.79297e-163	1.27736e-162	-1.52032e-163	2.20348e-163	2.99835e-163	2.36862e-165	-2.48753e-164	8.65372e-166	8.73999e-165	-6.38296e-163	5.37621e-164	3.24369e-164	1.1922e-163	2.49386e-163	-2.40789e-164	-3.88443e-163	3.10422e-163	-5.26566e-164	2.29706e-163	-3.91233e-164	-6.30291e-164	4.27874e-164	-1.5352e-164	3.11419e-163	-6.69435e-164	-1.37282e-162	0
-2.47222e-164	7.2876e-163	9.85683e-164	5.54104e-163	-5.79297e-163	1.27736e-162	-1.52032e-163	2.20348e-163	2.99835e-163	2.36862e-165	-2.48753e-164	8.65372e-166	8.73999e-165	-6.38296e-163	5.37621e-164	3.24369e-164	1.1922e-163	2.49386e-163	-2.40789e-164	-3.88443e-163	3.10422e-163	-5.26566e-164	2.29706e-163	-3.91233e-164	-6.30291e-164	4.27874e-164	-1.5352e-164	3.11419e-163	-6.69435e-164	-1.37282e-162	0
-2.47222e-164	7.2876e-163	9.85683e-164	5.54104e-163	-5.79297e-163	1.27736e-162	-1.52032e-163	2.20348e-163	2.99835e-163	2.36862e-165	-2.48753e-164	8.65372e-166	8.73999e-165	-6.38296e-163	5.37621e-164	3.24369e-164	1.1922e-163	2.49386e-163	-2.40789e-164	-3.88443e-163	3.10422e-163	-5.26566e-164	2.29706e-163	-3.91233e-164	-6.30291e-164	4.27874e-164	-1.5352e-164	3.11419e-163	-6.69435e-164	-1.37282e-162	0
-2.47222e-164	7.2876e-163	9.85683e-164	5.54104e-163	-5.79297e-163	1.27736e-162	-1.52032e-163	2.20348e-163	2.99835e-163	2.36862e-165	-2.48753e-164	8.65372e-166	8.73999e-165	-6.38296e-163	5.37621e-164	3.24369e-164	1.1922e-163	2.49386e-163	-2.40789e-164	-3.88443e-163	3.10422e-163	-5.26566e-164	2.29706e-163	-3.91233e-164	-6.30291e-164	4.27874e-164	-1.5352e-164	3.11419e-163	-6.69435e-164	-1.37282e-162	0
-2.47222e-164	7.2876e-163	9.85683e-164	5.54104e-163	-5.79297e-163	1.27736e-162	-1.52032e-163	2.20348e-163	2.99835e-163	2.36862e-165	-2.48753e-164	8.65372e-166	8.73999e-165	-6.38296e-163	5.37621e-164	3.24369e-164	1.1922e-163	2.49386e-163	-2.40789e-164	-3.88443e-163	3.10422e-163	-5.26566e-164	2.29706e-163	-3.91233e-164	-6.30291e-164	4.27874e-164	-1.5352e-164	3.11419e-163	-6.69435e-164	-1.37282e-162	0
-2.47222e-164	7.2876e-163	9.85683e-164	5.54104e-163	-5.79297e-163	1.27736e-162	-1.52032e-163	2.20348e-163	2.99835e-163	2.36862e-165	-2.48753e-164	8.65372e-166	8.73999e-165	-6.38296e-163	5.37621e-164	3.24369e-164	1.1922e-163	2.49386e-163	-2.40789e-164	-3.88443e-163	3.10422e-163	-5.26566e-164	2.29706e-163	-3.91233e-164	-6.30291e-164	4.27874e-164	-1.5352e-164	3.11419e-163	-6.69435e-164	-1.37282e-162	0
-2.47222e-164	7.2876e-163	9.85683e-164	5.54104e-163	-5.79297e-163	1.27736e-162	-1.52032e-163	2.20348e-163	2.99835e-163	2.36862e-165	-2.48753e-164	8.65372e-166	8.73999e-165	-6.38296e-163	5.37621e-164	3.24369e-164	1.1922e-163	2.49386e-163	-2.40789e-164	-3.88443e-163	3.10422e-163	-5.26566e-164	2.29706e-163	-3.91233e-164	-6.30291e-164	4.27874e-164	-1.5352e-164	3.11419e-163	-6.69435e-164	-1.37282e-162	0
-2.47222e-164	7.2876e-163	9.85683e-164	5.54104e-163	-5.79297e-163	1.27736e-162	-1.52032e-163	2.20348e-163	2.99835e-163	2.36862e-165	-2.48753e-164	8.65372e-166	8.73999e-165	-6.38296e-163	5.37621e-164	3.24369e-164	1.1922e-163	2.49386e-163	-2.40789e-164	-3.88443e-163	3.10422e-163	-5.26566e-164	2.29706e-163	-3.91233e-164	-6.30291e-164	4.27874e-164	-1.5352e-164	3.11419e-163	-6.69435e-164	-1.37282e-162	0
-2.47222e-164	7.2876e-163	9.85683e-164	5.54104e-163	-5.79297e-163	1.27736e-162	-1.52032e-163	2.20348e-163	2.99835e-163	2.36862e-165	-2.48753e-164	8.65372e-166	8.73999e-165	-6.38296e-163	5.37621e-164	3.24369e-164	1.1922e-163	2.49386e-163	-2.40789e-164	-3.88443e-163	3.10422e-163	-5.26566e-164	2.29706e-163	-3.91233e-164	-6.30291e-164	4.27874e-164	-1.5352e-164	3.11419e-163	-6.69435e-164	-1.37282e-162	0
-2.47222e-164	7.2876e-163	9.85683e-164	5.54104e-163	-5.79297e-163	1.27736e-162	-1.52032e-163	2.20348e-163	2.99835e-163	2.36862e-165	-2.48753e-164	8.65372e-166	8.73999e-165	-6.38296e-163	5.37621e-164	3.24369e-164	1.1922e-163	2.49386e-163	-2.40789e-164	-3.88443e-163	3.10422e-163	-5.26566e-164	2.29706e-163	-3.91233e-164	-6.30291e-164	4.27874e-164	-1.5352e-164	3.11419e-163	-6.69435e-164	-1.37282e-162	0
-2.47222e-164	7.2876e-163	9.85683e-164	5.54104e-163	-5.79297e-163	1.27736e-162	-1.52032e-163	2.20348e-163	2.99835e-163	2.36862e-165	-2.48753e-164	8.65372e-166	8.73999e-165	-6.38296e-163	5.37621e-164	3.24369e-164	1.1922e-163	2.49386e-163	-2.40789e-164	-3.88443e-163	3.10422e-163	-5.26566e-164	2.29706e-163	-3.91233e-164	-6.30291e-164	4.27874e-164	-1.5352e-164	3.11419e-163	-6.69435e-164	-1.37282e-162	0
-2.47222e-164	7.2876e-163	9.85683e-164	5.54104e-163	-5.79297e-163	1.27736e-162	-1.52032e-163	2.20348e-163	2.99835e-163	2.36862e-165	-2.48753e-164	8.65372e-166	8.73999e-165	-6.38296e-163	5.37621e-164	3.24369e-164	1.1922e-163	2.49386e-163	-2.40789e-164	-3.88443e-163	3.10422e-163	-5.26566e-164	2.29706e-163	-3.91233e-164	-6.30291e-164	4.27874e-164	-1.5352e-164	3.11419e-163	-6.69435e-164	-1.37282e-162	0
-2.47222e-164	7.2876e-163	9.85683e-164	5.54104e-163	-5.79297e-163	1.27736e-162	-1.52032e-163	2.20348e-163	2.99835e-163	2.36862e-165	-2.48753e-164	8.65372e-166	8.73999e-165	-6.38296e-163	5.37621e-164	3.24369e-164	1.1922e-163	2.49386e-163	-2.40789e-164	-3.88443e-163	3.10422e-163	-5.26566e-164	2.29706e-163	-3.91233e-164	-6.30291e-164	4.27874e-164	-1.5352e-164	3.11419e-163	-6.69435e-164	-1.37282e-162	0
-2.47222e-164	7.2876e-163	9.85683e-164	5.54104e-163	-5.79297e-163	1.27736e-162	-1.52032e-163	2.20348e-163	2.99835e-163	2.36862e-165	-2.48753e-164	8.65372e-166	8.73999e-165	-6.38296e-163	5.37621e-164	3.24369e-164	1.1922e-163	2.49386e-163	-2.40789e-164	-3.88443e-163	3.10422e-163	-5.26566e-164	2.29706e-163	-3.91233e-164	-6.30291e-164	4.27874e-164	-1.5352e-164	3.11419e-163	-6.69435e-164	-1.37282e-162	0
-2.47222e-164	7.2876e-163	9.85683e-164	5.54104e-163	-5.79297e-163	1.27736e-162	-1.52032e-163	2.20348e-163	2.99835e-163	2.36862e-165	-2.48753e-164	8.65372e-166	8.73999e-165	-6.38296e-163	5.37621e-164	3.24369e-164	1.1922e-163	2.49386e-163	-2.40789e-164	-3.88443e-163	3.10422e-163	-5.26566e-164	2.29706e-163	-3.91233e-164	-6.30291e-164	4.27874e-164	-1.5352e-164	3.11419e-163	-6.69435e-164	-1.37282e-162	0
-2.47222e-164	7.2876e-163	9.85683e-164	5.54104e-163	-5.79297e-163	1.27736e-162	-1.52032e-163	2.20348e-163	2.99835e-163	2.36862e-165	-2.48753e-164	8.65372e-166	8.73999e-165	-6.38296e-163	5.37621e-164	3.24369e-164	1.1922e-163	2.49386e-163	-2.40789e-164	-3.88443e-163	3.10422e-163	-5.26566e-164	2.29706e-163	-3.91233e-164	-6.30291e-164	4.27874e-164	-1.5352e-164	3.11419e-163	-6.69435e-164	-1.37282e-162	0
-2.47222e-164	7.2876e-163	9.85683e-164	5.54104e-163	-5.79297e-163	1.27736e-162	-1.52032e-163	2.20348e-163	2.99835e-163	2.36862e-165	-2.48753e-164	8.65372e-166	8.73999e-165	-6.38296e-163	5.37621e-164	3.24369e-164	1.1922e-163	2.49386e-163	-2.40789e-164	-3.88443e-163	3.10422e-163	-5.26566e-164	2.29706e-163	-3.91233e-164	-6.30291e-164	4.27874e-164	-1.5352e-164	3.11419e-163	-6.69435e-164	-1.37282e-162	0
-2.47222e-164	7.2876e-163	9.85683e-164	5.54104e-163	-5.79297e-163	1.27736e-162	-1.52032e-163	2.20348e-163	2.99835e-163	2.36862e-165	-2.48753e-164	8.65372e-166	8.73999e-165	-6.38296e-163	5.37621e-164	3.24369e-164	1.1922e-163	2.49386e-163	-2.40789e-164	-3.88443e-163	3.10422e-163	-5.26566e-164	2.29706e-163	-3.91233e-164	-6.30291e-164	4.27874e-164	-1.5352e-164	3.11419e-163	-6.69435e-164	-1.37282e-162	0
-2.47222e-164	7.2876e-163	9.85683e-164	5.54104e-163	-5.79297e-163	1.27736e-162	-1.52032e-163	2.20348e-163	2.99835e-163	2.36862e-165	-2.48753e-164	8.65372e-166	8.73999e-165	-6.38296e-163	5.37621e-164	3.24369e-164	1.1922e-163	2.49386e-163	-2.40789e-164	-3.88443e-163	3.10422e-163	-5.26566e-164	2.29706e-163	-3.91233e-164	-6.30291e-164	4.27874e-164	-1.5352e-164	3.11419e-163	-6.69435e-164	-1.37282e-162	0
-2.47222e-164	7.2876e-163	9.85683e-164	5.54104e-163	-5.79297e-163	1.27736e-162	-1.52032e-163	2.20348e-163	2.99835e-163	2.36862e-165	-2.48753e-164	8.65372e-166	8.73999e-165	-6.38296e-163	5.37621e-164	3.24369e-164	1.1922e-163	2.49386e-163	-2.40789e-164	-3.88443e-163	3.10422e-163	-5.26566e-164	2.29706e-163	-3.91233e-164	-6.30291e-164	4.27874e-164	-1.5352e-164	3.11419e-163	-6.69435e-164	-1.37282e-162	0
-2.47222e-164	7.2876e-163	9.85683e-164	5.54104e-163	-5.79297e-163	1.27736e-162	-1.52032e-163	2.20348e-163	2.99835e-163	2.36862e-165	-2.48753e-164	8.65372e-166	8.73999e-165	-6.38296e-163	5.37621e-164	3.24369e-164	1.1922e-163	2.49386e-163	-2.40789e-164	-3.88443e-163	3.10422e-163	-5.26566e-164	2.29706e-163	-3.91233e-164	-6.30291e-164	4.27874e-164	-1.5352e-164	3.11419e-163	-6.69435e-164	-1.37282e-162	0
-2.47222e-164	7.2876e-163	9.85683e-164	5.54104e-163	-5.79297e-163	1.27736e-162	-1.52032e-163	2.20348e-163	2.99835e-163	2.36862e-165	-2.48753e-164	8.65372e-166	8.73999e-165	-6.38296e-163	5.37621e-164	3.24369e-164	1.1922e-163	2.49386e-163	-2.40789e-164	-3.88443e-163	3.10422e-163	-5.26566e-164	2.29706e-163	-3.91233e-164	-6.30291e-164	4.27874e-164	-1.5352e-164	3.11419e-163	-6.69435e-164	-1.37282e-162	0
-2.47222e-164	7.2876e-163	9.85683e-164	5.54104e-163	-5.79297e-163	1.27736e-162	-1.52032e-163	2.20348e-163	2.99835e-163	2.36862e-165	-2.48753e-164	8.65372e-166	8.73999e-165	-6.38296e-163	5.37621e-164	3.24369e-164	1.1922e-163	2.49386e-163	-2.40789e-164	-3.88443e-163	3.10422e-163	-5.26566e-164	2.29706e-163	-3.91233e-164	-6.30291e-164	4.27874e-164	-1.5352e-164	3.11419e-163	-6.69435e-164	-1.37282e-162	0
-2.47222e-164	7.2876e-163	9.85683e-164	5.54104e-163	-5.79297e-163	1.27736e-162	-1.52032e-163	2.20348e-163	2.99835e-163	2.36862e-165	-2.48753e-164	8.65372e-166	8.73999e-165	-6.38296e-163	5.37621e-164	3.24369e-164	1.1922e-163	2.49386e-163	-2.40789e-164	-3.88443e-163	3.10422e-163	-5.26566e-164	2.29706e-163	-3.91233e-164	-6.30291e-164	4.27874e-164	-1.5352e-164	3.11419e-163	-6.69435e-164	-1.37282e-162	0
-2.47222e-164	7.2876e-163	9.85683e-164	5.54104e-163	-5.79297e-163	1.27736e-162	-1.52032e-163	2.20348e-163	2.99835e-163	2.36862e-165	-2.48753e-164	8.65372e-166	8.73999e-165	-6.38296e-163	5.37621e-164	3.24369e-164	1.1922e-163	2.49386e-163	-2.40789e-164	-3.88443e-163	3.10422e-163	-5.26566e-164	2.29706e-163	-3.91233e-164	-6.30291e-164	4.27874e-164	-1.5352e-164	3.11419e-163	-6.69435e-164	-1.37282e-162	0
-2.47222e-164	7.2876e-163	9.85683e-164	5.54104e-163	-5.79297e-163	1.27736e-162	-1.52032e-163	2.20348e-163	2.99835e-163	2.36862e-165	-2.48753e-164	8.65372e-166	8.73999e-165	-6.38296e-163	5.37621e-164	3.24369e-164	1.1922e-163	2.49386e-163	-2.40789e-164	-3.88443e-163	3.10422e-163	-5.26566e-164	2.29706e-163	-3.91233e-164	-6.30291e-164	4.27874e-164	-1.5352e-164	3.11419e-163	-6.69435e-164	-1.37282e-162	0
-2.47222e-164	7.2876e-163	9.85683e-164	5.54104e-163	-5.79297e-163	1.27736e-162	-1.52032e-163	2.20348e-163	2.99835e-163	2.36862e-165	-2.48753e-164	8.65372e-166	8.73999e-165	-6.38296e-163	5.37621e-164	3.24369e-164	1.1922e-163	2.49386e-163	-2.40789e-164	-3.88443e-163	3.10422e-163	-5.26566e-164	2.29706e-163	-3.91233e-164	-6.30291e-164	4.27874e-164	-1.5352e-164	3.11419e-163	-6.69435e-164	-1.37282e-162	0
-2.47222e-164	7.2876e-163	9.85683e-164	5.54104e-163	-5.79297e-163	1.27736e-162	-1.52032e-163	2.20348e-163	2.99835e-163	2.36862e-165	-2.48753e-164	8.65372e-166	8.73999e-165	-6.38296e-163	5.37621e-164	3.24369e-164	1.1922e-163	2.49386e-163	-2.40789e-164	-3.88443e-163	3.10422e-163	-5.26566e-164	2.29706e-163	-3.91233e-164	-6.30291e-164	4.27874e-164	-1.5352e-164	3.11419e-163	-6.69435e-164	-1.37282e-162	0
-2.47222e-164	7.2876e-163	9.85683e-164	5.54104e-163	-5.79297e-163	1.27736e-162	-1.52032e-163	2.20348e-163	2.99835e-163	2.36862e-165	-2.48753e-164	8.65372e-166	8.73999e-165	-6.38296e-163	5.37621e-164	3.24369e-164	1.1922e-163	2.49386e-163	-2.40789e-164	-3.88443e-163	3.10422e-163	-5.26566e-164	2.29706e-163	-3.91233e-164	-6.30291e-164	4.27874e-164	-1.5352e-164	3.11419e-163	-6.69435e-164	-1.37282e-162	0
-2.47222e-164	7.2876e-163	9.85683e-164	5.54104e-163	-5.79297e-163	1.27736e-162	-1.52032e-163	2.20348e-163	2.99835e-163	2.36862e-165	-2.48753e-164	8.65372e-166	8.73999e-165	-6.38296e-163	5.37621e-164	3.24369e-164	1.1922e-163	2.49386e-163	-2.40789e-164	-3.88443e-163	3.10422e-163	-5.26566e-164	2.29706e-163	-3.91233e-164	-6.30291e-164	4.27874e-164	-1.5352e-164	3.11419e-163	-6.69435e-164	-1.37282e-162	0
-2.47222e-164	7.2876e-163	9.85683e-164	5.54104e-163	-5.79297e-163	1.27736e-162	-1.52032e-163	2.20348e-163	2.99835e-163	2.36862e-165	-2.48753e-164	8.65372e-166	8.73999e-165	-6.38296e-163	5.37621e-164	3.24369e-164	1.1922e-163	2.49386e-163	-2.40789e-164	-3.88443e-163	3.10422e-163	-5.26566e-164	2.29706e-163	-3.91233e-164	-6.30291e-164	4.27874e-164	-1.5352e-164	3.11419e-163	-6.69435e-164	-1.37282e-162	0
-2.47222e-164	7.2876e-163	9.85683e-164	5.54104e-163	-5.79297e-163	1.27736e-162	-1.52032e-163	2.20348e-163	2.99835e-163	2.36862e-165	-2.48753e-164	8.65372e-166	8.73999e-165	-6.38296e-163	5.37621e-164	3.24369e-164	1.1922e-163	2.49386e-163	-2.40789e-164	-3.88443e-163	3.10422e-163	-5.26566e-164	2.29706e-163	-3.91233e-164	-6.30291e-164	4.27874e-164	-1.5352e-164	3.11419e-163	-6.69435e-164	-1.37282e-162	0
-2.47222e-164	7.2876e-163	9.85683e-164	5.54104e-163	-5.79297e-163	1.27736e-162	-1.52032e-163	2.20348e-163	2.99835e-163	2.36862e-165	-2.48753e-164	8.65372e-166	8.73999e-165	-6.38296e-163	5.37621e-164	3.24369e-164	1.1922e-163	2.49386e-163	-2.40789e-164	-3.88443e-163	3.10422e-163	-5.26566e-164	2.29706e-163	-3.91233e-164	-6.30291e-164	4.27874e-164	-1.5352e-164	3.11419e-163	-6.69435e-164	-1.37282e-162	0
-2.47222e-164	7.2876e-163	9.85683e-164	5.54104e-163	-5.79297e-163	1.27736e-162	-1.52032e-163	2.20348e-163	2.99835e-163	2.36862e-165	-2.48753e-164	8.65372e-166	8.73999e-165	-6.38296e-163	5.37621e-164	3.24369e-164	1.1922e-163	2.49386e-163	-2.40789e-164	-3.88443e-163	3.10422e-163	-5.26566e-164	2.29706e-163	-3.91233e-164	-6.30291e-164	4.27874e-164	-1.5352e-164	3.11419e-163	-6.69435e-164	-1.37282e-162	0
-2.47222e-164	7.2876e-163	9.85683e-164	5.54104e-163	-5.79297e-163	1.27736e-162	-1.52032e-163	2.20348e-163	2.99835e-163	2.36862e-165	-2.48753e-164	8.65372e-166	8.73999e-165	-6.38296e-163	5.37621e-164	3.24369e-164	1.1922e-163	2.49386e-163	-2.40789e-164	-3.88443e-163	3.10422e-163	-5.26566e-164	2.29706e-163	-3.91233e-164	-6.30291e-164	4.27874e-164	-1.5352e-164	3.11419e-163	-6.69435e-164	-1.37282e-162	0
-2.47222e-164	7.2876e-163	9.85683e-164	5.54104e-163	-5.79297e-163	1.27736e-162	-1.52032e-163	2.20348e-163	2.99835e-163	2.36862e-165	-2.48753e-164	8.65372e-166	8.73999e-165	-6.38296e-163	5.37621e-164	3.24369e-164	1.1922e-163	2.49386e-163	-2.40789e-164	-3.88443e-163	3.10422e-163	-5.26566e-164	2.29706e-163	-3.91233e-164	-6.30291e-164	4.27874e-164	-1.5352e-164	3.11419e-163	-6.69435e-164	-1.37282e-162	0
-2.47222e-164	7.2876e-163	9.85683e-164	5.54104e-163	-5.79297e-163	1.27736e-162	-1.52032e-163	2.20348e-163	2.99835e-163	2.36862e-165	-2.48753e-164	8.65372e-166	8.73999e-165	-6.38296e-163	5.37621e-164	3.24369e-164	1.1922e-163	2.49386e-163	-2.40789e-164	-3.88443e-163	3.10422e-163	-5.26566e-164	2.29706e-163	-3.91233e-164	-6.30291e-164	4.27874e-164	-1.5352e-164	3.11419e-163	-6.69435e-164	-1.37282e-162	0
-2.47222e-164	7.2876e-163	9.85683e-164	5.54104e-163	-5.79297e-163	1.27736e-162	-1.52032e-163	2.20348e-163	2.99835e-163	2.36862e-165	-2.48753e-164	8.65372e-166	8.73999e-165	-6.38296e-163	5.37621e-164	3.24369e-164	1.1922e-163	2.49386e-163	-2.40789e-164	-3.88443e-163	3.10422e-163	-5.26566e-164	2.29706e-163	-3.91233e-164	-6.30291e-164	4.27874e-164	-1.5352e-164	3.11419e-163	-6.69435e-164	-1.37282e-162	0
-2.47222e-164	7.2876e-163	9.85683e-164	5.54104e-163	-5.79297e-163	1.27736e-162	-1.52032e-163	2.20348e-163	2.99835e-163	2.36862e-165	-2.48753e-164	8.65372e-166	8.73999e-165	-6.38296e-163	5.37621e-164	3.24369e-164	1.1922e-163	2.49386e-163	-2.40789e-164	-3.88443e-163	3.10422e-163	-5.26566e-164	2.29706e-163	-3.91233e-164	-6.30291e-164	4.27874e-164	-1.5352e-164	3.11419e-163	-6.69435e-164	-1.37282e-162	0
-2.47222e-164	7.2876e-163	9.85683e-164	5.54104e-163	-5.79297e-163	1.27736e-162	-1.52032e-163	2.20348e-163	2.99835e-163	2.36862e-165	-2.48753e-164	8.65372e-166	8.73999e-165	-6.38296e-163	5.37621e-164	3.24369e-164	1.1922e-163	2.49386e-163	-2.40789e-164	-3.88443e-163	3.10422e-163	-5.26566e-164	2.29706e-163	-3.91233e-164	-6.30291e-164	4.27874e-164	-1.5352e-164	3.11419e-163	-6.69435e-164	-1.37282e-162	0
-2.47222e-164	7.2876e-163	9.85683e-164	5.54104e-163	-5.79297e-163	1.27736e-162	-1.52032e-163	2.20348e-163	2.99835e-163	2.36862e-165	-2.48753e-164	8.65372e-166	8.73999e-165	-6.38296e-163	5.37621e-164	3.24369e-164	1.1922e-163	2.49386e-163	-2.40789e-164	-3.88443e-163	3.10422e-163	-5.26566e-164	2.29706e-163	-3.91233e-164	-6.30291e-164	4.27874e-164	-1.5352e-164	3.11419e-163	-6.69435e-164	-1.37282e-162	0
-2.47222e-164	7.2876e-163	9.85683e-164	5.54104e-163	-5.79297e-163	1.27736e-162	-1.52032e-163	2.20348e-163	2.99835e-163	2.36862e-165	-2.48753e-164	8.65372e-166	8.73999e-165	-6.38296e-163	5.37621e-164	3.24369e-164	1.1922e-163	2.49386e-163	-2.40789e-164	-3.88443e-163	3.10422e-163	-5.26566e-164	2.29706e-163	-3.91233e-164	-6.30291e-164	4.27874e-164	-1.5352e-164	3.11419e-163	-6.69435e-164	-1.37282e-162	0
-2.47222e-164	7.2876e-163	9.85683e-164	5.54104e-163	-5.79297e-163	1.27736e-162	-1.52032e-163	2.20348e-163	2.99835e-163	2.36862e-165	-2.48753e-164	8.65372e-166	8.73999e-165	-6.38296e-163	5.37621e-164	3.24369e-164	1.1922e-163	2.49386e-163	-2.40789e-164	-3.88443e-163	3.10422e-163	-5.26566e-164	2.29706e-163	-3.91233e-164	-6.30291e-164	4.27874e-164	-1.5352e-164	3.11419e-163	-6.69435e-164	-1.37282e-162	0
-2.47222e-164	7.2876e-163	9.85683e-164	5.54104e-163	-5.79297e-163	1.27736e-162	-1.52032e-163	2.20348e-163	2.99835e-163	2.36862e-165	-2.48753e-164	8.65372e-166	8.73999e-165	-6.38296e-163	5.37621e-164	3.24369e-164	1.1922e-163	2.49386e-163	-2.40789e-164	-3.88443e-163	3.10422e-163	-5.26566e-164	2.29706e-163	-3.91233e-164	-6.30291e-164	4.27874e-164	-1.5352e-164	3.11419e-163	-6.69435e-164	-1.37282e-162	0
-2.47222e-164	7.2876e-163	9.85683e-164	5.54104e-163	-5.79297e-163	1.27736e-162	-1.52032e-163	2.20348e-163	2.99835e-163	2.36862e-165	-2.48753e-164	8.65372e-166	8.73999e-165	-6.38296e-163	5.37621e-164	3.24369e-164	1.1922e-163	2.49386e-163	-2.40789e-164	-3.88443e-163	3.10422e-163	-5.26566e-164	2.29706e-163	-3.91233e-164	-6.30291e-164	4.27874e-164	-1.5352e-164	3.11419e-163	-6.69435e-164	-1.37282e-162	0
-2.47222e-164	7.2876e-163	9.85683e-164	5.54104e-163	-5.79297e-163	1.27736e-162	-1.52032e-163	2.20348e-163	2.99835e-163	2.36862e-165	-2.48753e-164	8.65372e-166	8.73999e-165	-6.38296e-163	5.37621e-164	3.24369e-164	1.1922e-163	2.49386e-163	-2.40789e-164	-3.88443e-163	3.10422e-163	-5.26566e-164	2.29706e-163	-3.91233e-164	-6.30291e-164	4.27874e-164	-1.5352e-164	3.11419e-163	-6.69435e-164	-1.37282e-162	0
-2.47222e-164	7.2876e-163	9.85683e-164	5.54104e-163	-5.79297e-163	1.27736e-162	-1.52032e-163	2.20348e-163	2.99835e-163	2.36862e-165	-2.48753e-164	8.65372e-166	8.73999e-165	-6.38296e-163	5.37621e-164	3.24369e-164	1.1922e-163	2.49386e-163	-2.40789e-164	-3.88443e-163	3.10422e-163	-5.26566e-164	2.29706e-163	-3.91233e-164	-6.30291e-164	4.27874e-164	-1.5352e-164	3.11419e-163	-6.69435e-164	-1.37282e-162	0
-2.47222e-164	7.2876e-163	9.85683e-164	5.54104e-163	-5.79297e-163	1.27736e-162	-1.52032e-163	2.20348e-163	2.99835e-163	2.36862e-165	-2.48753e-164	8.65372e-166	8.73999e-165	-6.38296e-163	5.37621e-164	3.24369e-164	1.1922e-163	2.49386e-163	-2.40789e-164	-3.88443e-163	3.10422e-163	-5.26566e-164	2.29706e-163	-3.91233e-164	-6.30291e-164	4.27874e-164	-1.5352e-164	3.11419e-163	-6.69435e-164	-1.37282e-162	0
-2.47222e-164	7.2876e-163	9.85683e-164	5.54104e-163	-5.79297e-163	1.27736e-162	-1.52032e-163	2.20348e-163	2.99835e-163	2.36862e-165	-2.48753e-164	8.65372e-166	8.73999e-165	-6.38296e-163	5.37621e-164	3.24369e-164	1.1922e-163	2.49386e-163	-2.40789e-164	-3.88443e-163	3.10422e-163	-5.26566e-164	2.29706e-163	-3.91233e-164	-6.30291e-164	4.27874e-164	-1.5352e-164	3.11419e-163	-6.69435e-164	-1.37282e-162	0
-2.47222e-164	7.2876e-163	9.85683e-164	5.54104e-163	-5.79297e-163	1.27736e-162	-1.52032e-163	2.20348e-163	2.99835e-163	2.36862e-165	-2.48753e-164	8.65372e-166	8.73999e-165	-6.38296e-163	5.37621e-164	3.24369e-164	1.1922e-163	2.49386e-163	-2.40789e-164	-3.88443e-163	3.10422e-163	-5.26566e-164	2.29706e-163	-3.91233e-164	-6.30291e-164	4.27874e-164	-1.5352e-164	3.11419e-163	-6.69435e-164	-1.37282e-162	0
-2.47222e-164	7.2876e-163	9.85683e-164	5.54104e-163	-5.79297e-163	1.27736e-162	-1.52032e-163	2.20348e-163	2.99835e-163	2.36862e-165	-2.48753e-164	8.65372e-166	8.73999e-165	-6.38296e-163	5.37621e-164	3.24369e-164	1.1922e-163	2.49386e-163	-2.40789e-164	-3.88443e-163	3.10422e-163	-5.26566e-164	2.29706e-163	-3.91233e-164	-6.30291e-164	4.27874e-164	-1.5352e-164	3.11419e-163	-6.69435e-164	-1.37282e-162	0
-2.47222e-164	7.2876e-163	9.85683e-164	5.54104e-163	-5.79297e-163	1.27736e-162	-1.52032e-163	2.20348e-163	2.99835e-163	2.36862e-165	-2.48753e-164	8.65372e-166	8.73999e-165	-6.38296e-163	5.37621e-164	3.24369e-164	1.1922e-163	2.49386e-163	-2.40789e-164	-3.88443e-163	3.10422e-163	-5.26566e-164	2.29706e-163	-3.91233e-164	-6.30291e-164	4.27874e-164	-1.5352e-164	3.11419e-163	-6.69435e-164	-1.37282e-162	0
-2.47222e-164	7.2876e-163	9.85683e-164	5.54104e-163	-5.79297e-163	1.27736e-162	-1.52032e-163	2.20348e-163	2.99835e-163	2.36862e-165	-2.48753e-164	8.65372e-166	8.73999e-165	-6.38296e-163	5.37621e-164	3.24369e-164	1.1922e-163	2.49386e-163	-2.40789e-164	-3.88443e-163	3.10422e-163	-5.26566e-164	2.29706e-163	-3.91233e-164	-6.30291e-164	4.27874e-164	-1.5352e-164	3.11419e-163	-6.69435e-164	-1.37282e-162	0
-2.47222e-164	7.2876e-163	9.85683e-164	5.54104e-163	-5.79297e-163	1.27736e-162	-1.52032e-163	2.20348e-163	2.99835e-163	2.36862e-165	-2.48753e-164	8.65372e-166	8.73999e-165	-6.38296e-163	5.37621e-164	3.24369e-164	1.1922e-163	2.49386e-163	-2.40789e-164	-3.88443e-163	3.10422e-163	-5.26566e-164	2.29706e-163	-3.91233e-164	-6.30291e-164	4.27874e-164	-1.5352e-164	3.11419e-163	-6.69435e-164	-1.37282e-162	0
-2.47222e-164	7.2876e-163	9.85683e-164	5.54104e-163	-5.79297e-163	1.27736e-162	-1.52032e-163	2.20348e-163	2.99835e-163	2.36862e-165	-2.48753e-164	8.65372e-166	8.73999e-165	-6.38296e-163	5.37621e-164	3.24369e-164	1.1922e-163	2.49386e-163	-2.40789e-164	-3.88443e-163	3.10422e-163	-5.26566e-164	2.29706e-163	-3.91233e-164	-6.30291e-164	4.27874e-164	-1.5352e-164	3.11419e-163	-6.69435e-164	-1.37282e-162	0
-2.47222e-164	7.2876e-163	9.85683e-164	5.54104e-163	-5.79297e-163	1.27736e-162	-1.52032e-163	2.20348e-163	2.99835e-163	2.36862e-165	-2.48753e-164	8.65372e-166	8.73999e-165	-6.38296e-163	5.37621e-164	3.24369e-164	1.1922e-163	2.49386e-163	-2.40789e-164	-3.88443e-163	3.10422e-163	-5.26566e-164	2.29706e-163	-3.91233e-164	-6.30291e-164	4.27874e-164	-1.5352e-164	3.11419e-163	-6.69435e-164	-1.37282e-162	0
-2.47222e-164	7.2876e-163	9.85683e-164	5.54104e-163	-5.79297e-163	1.27736e-162	-1.52032e-163	2.20348e-163	2.99835e-163	2.36862e-165	-2.48753e-164	8.65372e-166	8.73999e-165	-6.38296e-163	5.37621e-164	3.24369e-164	1.1922e-163	2.49386e-163	-2.40789e-164	-3.88443e-163	3.10422e-163	-5.26566e-164	2.29706e-163	-3.91233e-164	-6.30291e-164	4.27874e-164	-1.5352e-164	3.11419e-163	-6.69435e-164	-1.37282e-162	0
-2.47222e-164	7.2876e-163	9.85683e-164	5.54104e-163	-5.79297e-163	1.27736e-162	-1.52032e-163	2.20348e-163	2.99835e-163	2.36862e-165	-2.48753e-164	8.65372e-166	8.73999e-165	-6.38296e-163	5.37621e-164	3.24369e-164	1.1922e-163	2.49386e-163	-2.40789e-164	-3.88443e-163	3.10422e-163	-5.26566e-164	2.29706e-163	-3.91233e-164	-6.30291e-164	4.27874e-164	-1.5352e-164	3.11419e-163	-6.69435e-164	-1.37282e-162	0
-2.47222e-164	7.2876e-163	9.85683e-164	5.54104e-163	-5.79297e-163	1.27736e-162	-1.52032e-163	2.20348e-163	2.99835e-163	2.36862e-165	-2.48753e-164	8.65372e-166	8.73999e-165	-6.38296e-163	5.37621e-164	3.24369e-164	1.1922e-163	2.49386e-163	-2.40789e-164	-3.88443e-163	3.10422e-163	-5.26566e-164	2.29706e-163	-3.91233e-164	-6.30291e-164	4.27874e-164	-1.5352e-164	3.11419e-163	-6.69435e-164	-1.37282e-162	0
-2.47222e-164	7.2876e-163	9.85683e-164	5.54104e-163	-5.79297e-163	1.27736e-162	-1.52032e-163	2.20348e-163	2.99835e-163	2.36862e-165	-2.48753e-164	8.65372e-166	8.73999e-165	-6.38296e-163	5.37621e-164	3.24369e-164	1.1922e-163	2.49386e-163	-2.40789e-164	-3.88443e-163	3.10422e-163	-5.26566e-164	2.29706e-163	-3.91233e-164	-6.30291e-164	4.27874e-164	-1.5352e-164	3.11419e-163	-6.69435e-164	-1.37282e-162	0
-2.47222e-164	7.2876e-163	9.85683e-164	5.54104e-163	-5.79297e-163	1.27736e-162	-1.52032e-163	2.20348e-163	2.99835e-163	2.36862e-165	-2.48753e-164	8.65372e-166	8.73999e-165	-6.38296e-163	5.37621e-164	3.24369e-164	1.1922e-163	2.49386e-163	-2.40789e-164	-3.88443e-163	3.10422e-163	-5.26566e-164	2.29706e-163	-3.91233e-164	-6.30291e-164	4.27874e-164	-1.5352e-164	3.11419e-163	-6.69435e-164	-1.37282e-162	0
-2.47222e-164	7.2876e-163	9.85683e-164	5.54104e-163	-5.79297e-163	1.27736e-162	-1.52032e-163	2.20348e-163	2.99835e-163	2.36862e-165	-2.48753e-164	8.65372e-166	8.73999e-165	-6.38296e-163	5.37621e-164	3.24369e-164	1.1922e-163	2.49386e-163	-2.40789e-164	-3.88443e-163	3.10422e-163	-5.26566e-164	2.29706e-163	-3.91233e-164	-6.30291e-164	4.27874e-164	-1.5352e-164	3.11419e-163	-6.69435e-164	-1.37282e-162	0
-2.47222e-164	7.2876e-163	9.85683e-164	5.54104e-163	-5.79297e-163	1.27736e-162	-1.52032e-163	2.20348e-163	2.99835e-163	2.36862e-165	-2.48753e-164	8.65372e-166	8.73999e-165	-6.38296e-163	5.37621e-164	3.24369e-164	1.1922e-163	2.49386e-163	-2.40789e-164	-3.88443e-163	3.10422e-163	-5.26566e-164	2.29706e-163	-3.91233e-164	-6.30291e-164	4.27874e-164	-1.5352e-164	3.11419e-163	-6.69435e-164	-1.37282e-162	0
-2.47222e-164	7.2876e-163	9.85683e-164	5.54104e-163	-5.79297e-163	1.27736e-162	-1.52032e-163	2.20348e-163	2.99835e-163	2.36862e-165	-2.48753e-164	8.65372e-166	8.73999e-165	-6.38296e-163	5.37621e-164	3.24369e-164	1.1922e-163	2.49386e-163	-2.40789e-164	-3.88443e-163	3.10422e-163	-5.26566e-164	2.29706e-163	-3.91233e-164	-6.30291e-164	4.27874e-164	-1.5352e-164	3.11419e-163	-6.69435e-164	-1.37282e-162	0
-2.47222e-164	7.2876e-163	9.85683e-164	5.54104e-163	-5.79297e-163	1.27736e-162	-1.52032e-163	2.20348e-163	2.99835e-163	2.36862e-165	-2.48753e-164	8.65372e-166	8.73999e-165	-6.38296e-163	5.37621e-164	3.24369e-164	1.1922e-163	2.49386e-163	-2.40789e-164	-3.88443e-163	3.10422e-163	-5.26566e-164	2.29706e-163	-3.91233e-164	-6.30291e-164	4.27874e-164	-1.5352e-164	3.11419e-163	-6.69435e-164	-1.37282e-162	0
-2.47222e-164	7.2876e-163	9.85683e-164	5.54104e-163	-5.79297e-163	1.27736e-162	-1.52032e-163	2.20348e-163	2.99835e-163	2.36862e-165	-2.48753e-164	8.65372e-166	8.73999e-165	-6.38296e-163	5.37621e-164	3.24369e-164	1.1922e-163	2.49386e-163	-2.40789e-164	-3.88443e-163	3.10422e-163	-5.26566e-164	2.29706e-163	-3.91233e-164	-6.30291e-164	4.27874e-164	-1.5352e-164	3.11419e-163	-6.69435e-164	-1.37282e-162	0
-2.47222e-164	7.2876e-163	9.85683e-164	5.54104e-163	-5.79297e-163	1.27736e-162	-1.52032e-163	2.20348e-163	2.99835e-163	2.36862e-165	-2.48753e-164	8.65372e-166	8.73999e-165	-6.38296e-163	5.37621e-164	3.24369e-164	1.1922e-163	2.49386e-163	-2.40789e-164	-3.88443e-163	3.10422e-163	-5.26566e-164	2.29706e-163	-3.91233e-164	-6.30291e-164	4.27874e-164	-1.5352e-164	3.11419e-163	-6.69435e-164	-1.37282e-162	0
-2.47222e-164	7.2876e-163	9.85683e-164	5.54104e-163	-5.79297e-163	1.27736e-162	-1.52032e-163	2.20348e-163	2.99835e-163	2.36862e-165	-2.48753e-164	8.65372e-166	8.73999e-165	-6.38296e-163	5.37621e-164	3.24369e-164	1.1922e-163	2.49386e-163	-2.40789e-164	-3.88443e-163	3.10422e-163	-5.26566e-164	2.29706e-163	-3.91233e-164	-6.30291e-164	4.27874e-164	-1.5352e-164	3.11419e-163	-6.69435e-164	-1.37282e-162	0
-2.47222e-164	7.2876e-163	9.85683e-164	5.54104e-163	-5.79297e-163	1.27736e-162	-1.52032e-163	2.20348e-163	2.99835e-163	2.36862e-165	-2.48753e-164	8.65372e-166	8.73999e-165	-6.38296e-163	5.37621e-164	3.24369e-164	1.1922e-163	2.49386e-163	-2.40789e-164	-3.88443e-163	3.10422e-163	-5.26566e-164	2.29706e-163	-3.91233e-164	-6.30291e-164	4.27874e-164	-1.5352e-164	3.11419e-163	-6.69435e-164	-1.37282e-162	0
-2.47222e-164	7.2876e-163	9.85683e-164	5.54104e-163	-5.79297e-163	1.27736e-162	-1.52032e-163	2.20348e-163	2.99835e-163	2.36862e-165	-2.48753e-164	8.65372e-166	8.73999e-165	-6.38296e-163	5.37621e-164	3.24369e-164	1.1922e-163	2.49386e-163	-2.40789e-164	-3.88443e-163	3.10422e-163	-5.26566e-164	2.29706e-163	-3.91233e-164	-6.30291e-164	4.27874e-164	-1.5352e-164	3.11419e-163	-6.69435e-164	-1.37282e-162	0
-2.47222e-164	7.2876e-163	9.85683e-164	5.54104e-163	-5.79297e-163	1.27736e-162	-1.52032e-163	2.20348e-163	2.99835e-163	2.36862e-165	-2.48753e-164	8.65372e-166	8.73999e-165	-6.38296e-163	5.37621e-164	3.24369e-164	1.1922e-163	2.49386e-163	-2.40789e-164	-3.88443e-163	3.10422e-163	-5.26566e-164	2.29706e-163	-3.91233e-164	-6.30291e-164	4.27874e-164	-1.5352e-164	3.11419e-163	-6.69435e-164	-1.37282e-162	0
-2.47222e-164	7.2876e-163	9.85683e-164	5.54104e-163	-5.79297e-163	1.27736e-162	-1.52032e-163	2.20348e-163	2.99835e-163	2.36862e-165	-2.48753e-164	8.65372e-166	8.73999e-165	-6.38296e-163	5.37621e-164	3.24369e-164	1.1922e-163	2.49386e-163	-2.40789e-164	-3.88443e-163	3.10422e-163	-5.26566e-164	2.29706e-163	-3.91233e-164	-6.30291e-164	4.27874e-164	-1.5352e-164	3.11419e-163	-6.69435e-164	-1.37282e-162	0
-2.47222e-164	7.2876e-163	9.85683e-164	5.54104e-163	-5.79297e-163	1.27736e-162	-1.52032e-163	2.20348e-163	2.99835e-163	2.36862e-165	-2.48753e-164	8.65372e-166	8.73999e-165	-6.38296e-163	5.37621e-164	3.24369e-164	1.1922e-163	2.49386e-163	-2.40789e-164	-3.88443e-163	3.10422e-163	-5.26566e-164	2.29706e-163	-3.91233e-164	-6.30291e-164	4.27874e-164	-1.5352e-164	3.11419e-163	-6.69435e-164	-1.37282e-162	0
-2.47222e-164	7.2876e-163	9.85683e-164	5.54104e-163	-5.79297e-163	1.27736e-162	-1.52032e-163	2.20348e-163	2.99835e-163	2.36862e-165	-2.48753e-164	8.65372e-166	8.73999e-165	-6.38296e-163	5.37621e-164	3.24369e-164	1.1922e-163	2.49386e-163	-2.40789e-164	-3.88443e-163	3.10422e-163	-5.26566e-164	2.29706e-163	-3.91233e-164	-6.30291e-164	4.27874e-164	-1.5352e-164	3.11419e-163	-6.69435e-164	-1.37282e-162	0
-2.47222e-164	7.2876e-163	9.85683e-164	5.54104e-163	-5.79297e-163	1.27736e-162	-1.52032e-163	2.20348e-163	2.99835e-163	2.36862e-165	-2.48753e-164	8.65372e-166	8.73999e-165	-6.38296e-163	5.37621e-164	3.24369e-164	1.1922e-163	2.49386e-163	-2.40789e-164	-3.88443e-163	3.10422e-163	-5.26566e-164	2.29706e-163	-3.91233e-164	-6.30291e-164	4.27874e-164	-1.5352e-164	3.11419e-163	-6.69435e-164	-1.37282e-162	0
-2.47222e-164	7.2876e-163	9.85683e-164	5.54104e-163	-5.79297e-163	1.27736e-162	-1.52032e-163	2.20348e-163	2.99835e-163	2.36862e-165	-2.48753e-164	8.65372e-166	8.73999e-165	-6.38296e-163	5.37621e-164	3.24369e-164	1.1922e-163	2.49386e-163	-2.40789e-164	-3.88443e-163	3.10422e-163	-5.26566e-164	2.29706e-163	-3.91233e-164	-6.30291e-164	4.27874e-164	-1.5352e-164	3.11419e-163	-6.69435e-164	-1.37282e-162	0
-2.47222e-164	7.2876e-163	9.85683e-164	5.54104e-163	-5.79297e-163	1.27736e-162	-1.52032e-163	2.20348e-163	2.99835e-163	2.36862e-165	-2.48753e-164	8.65372e-166	8.73999e-165	-6.38296e-163	5.37621e-164	3.24369e-164	1.1922e-163	2.49386e-163	-2.40789e-164	-3.88443e-163	3.10422e-163	-5.26566e-164	2.29706e-163	-3.91233e-164	-6.30291e-164	4.27874e-164	-1.5352e-164	3.11419e-163	-6.69435e-164	-1.37282e-162	0
-2.47222e-164	7.2876e-163	9.85683e-164	5.54104e-163	-5.79297e-163	1.27736e-162	-1.52032e-163	2.20348e-163	2.99835e-163	2.36862e-165	-2.48753e-164	8.65372e-166	8.73999e-165	-6.38296e-163	5.37621e-164	3.24369e-164	1.1922e-163	2.49386e-163	-2.40789e-164	-3.88443e-163	3.10422e-163	-5.26566e-164	2.29706e-163	-3.91233e-164	-6.30291e-164	4.27874e-164	-1.5352e-164	3.11419e-163	-6.69435e-164	-1.37282e-162	0
-2.47222e-164	7.2876e-163	9.85683e-164	5.54104e-163	-5.79297e-163	1.27736e-162	-1.52032e-163	2.20348e-163	2.99835e-163	2.36862e-165	-2.48753e-164	8.65372e-166	8.73999e-165	-6.38296e-163	5.37621e-164	3.24369e-164	1.1922e-163	2.49386e-163	-2.40789e-164	-3.88443e-163	3.10422e-163	-5.26566e-164	2.29706e-163	-3.91233e-164	-6.30291e-164	4.27874e-164	-1.5352e-164	3.11419e-163	-6.69435e-164	-1.37282e-162	0
-2.47222e-164	7.2876e-163	9.85683e-164	5.54104e-163	-5.79297e-163	1.27736e-162	-1.52032e-163	2.20348e-163	2.99835e-163	2.36862e-165	-2.48753e-164	8.65372e-166	8.73999e-165	-6.38296e-163	5.37621e-164	3.24369e-164	1.1922e-163	2.49386e-163	-2.40789e-164	-3.88443e-163	3.10422e-163	-5.26566e-164	2.29706e-163	-3.91233e-164	-6.30291e-164	4.27874e-164	-1.5352e-164	3.11419e-163	-6.69435e-164	-1.37282e-162	0
-2.47222e-164	7.2876e-163	9.85683e-164	5.54104e-163	-5.79297e-163	1.27736e-162	-1.52032e-163	2.20348e-163	2.99835e-163	2.36862e-165	-2.48753e-164	8.65372e-166	8.73999e-165	-6.38296e-163	5.37621e-164	3.24369e-164	1.1922e-163	2.49386e-163	-2.40789e-164	-3.88443e-163	3.10422e-163	-5.26566e-164	2.29706e-163	-3.91233e-164	-6.30291e-164	4.27874e-164	-1.5352e-164	3.11419e-163	-6.69435e-164	-1.37282e-162	0
-2.47222e-164	7.2876e-163	9.85683e-164	5.54104e-163	-5.79297e-163	1.27736e-162	-1.52032e-163	2.20348e-163	2.99835e-163	2.36862e-165	-2.48753e-164	8.65372e-166	8.73999e-165	-6.38296e-163	5.37621e-164	3.24369e-164	1.1922e-163	2.49386e-163	-2.40789e-164	-3.88443e-163	3.10422e-163	-5.26566e-164	2.29706e-163	-3.91233e-164	-6.30291e-164	4.27874e-164	-1.5352e-164	3.11419e-163	-6.69435e-164	-1.37282e-162	0
-2.47222e-164	7.2876e-163	9.85683e-164	5.54104e-163	-5.79297e-163	1.27736e-162	-1.52032e-163	2.20348e-163	2.99835e-163	2.36862e-165	-2.48753e-164	8.65372e-166	8.73999e-165	-6.38296e-163	5.37621e-164	3.24369e-164	1.1922e-163	2.49386e-163	-2.40789e-164	-3.88443e-163	3.10422e-163	-5.26566e-164	2.29706e-163	-3.91233e-164	-6.30291e-164	4.27874e-164	-1.5352e-164	3.11419e-163	-6.69435e-164	-1.37282e-162	0
-2.47222e-164	7.2876e-163	9.85683e-164	5.54104e-163	-5.79297e-163	1.27736e-162	-1.52032e-163	2.20348e-163	2.99835e-163	2.36862e-165	-2.48753e-164	8.65372e-166	8.73999e-165	-6.38296e-163	5.37621e-164	3.24369e-164	1.1922e-163	2.49386e-163	-2.40789e-164	-3.88443e-163	3.10422e-163	-5.26566e-164	2.29706e-163	-3.91233e-164	-6.30291e-164	4.27874e-164	-1.5352e-164	3.11419e-163	-6.69435e-164	-1.37282e-162	0
-2.47222e-164	7.2876e-163	9.85683e-164	5.54104e-163	-5.79297e-163	1.27736e-162	-1.52032e-163	2.20348e-163	2.99835e-163	2.36862e-165	-2.48753e-164	8.65372e-166	8.73999e-165	-6.38296e-163	5.37621e-164	3.24369e-164	1.1922e-163	2.49386e-163	-2.40789e-164	-3.88443e-163	3.10422e-163	-5.26566e-164	2.29706e-163	-3.91233e-164	-6.30291e-164	4.27874e-164	-1.5352e-164	3.11419e-163	-6.69435e-164	-1.37282e-162	0
-2.47222e-164	7.2876e-163	9.85683e-164	5.54104e-163	-5.79297e-163	1.27736e-162	-1.52032e-163	2.20348e-163	2.99835e-163	2.36862e-165	-2.48753e-164	8.65372e-166	8.73999e-165	-6.38296e-163	5.37621e-164	3.24369e-164	1.1922e-163	2.49386e-163	-2.40789e-164	-3.88443e-163	3.10422e-163	-5.26566e-164	2.29706e-163	-3.91233e-164	-6.30291e-164	4.27874e-164	-1.5352e-164	3.11419e-163	-6.69435e-164	-1.37282e-162	0
-2.47222e-164	7.2876e-163	9.85683e-164	5.54104e-163	-5.79297e-163	1.27736e-162	-1.52032e-163	2.20348e-163	2.99835e-163	2.36862e-165	-2.48753e-164	8.65372e-166	8.73999e-165	-6.38296e-163	5.37621e-164	3.24369e-164	1.1922e-163	2.49386e-163	-2.40789e-164	-3.88443e-163	3.10422e-163	-5.26566e-164	2.29706e-163	-3.91233e-164	-6.30291e-164	4.27874e-164	-1.5352e-164	3.11419e-163	-6.69435e-164	-1.37282e-162	0
-2.47222e-164	7.2876e-163	9.85683e-164	5.54104e-163	-5.79297e-163	1.27736e-162	-1.52032e-163	2.20348e-163	2.99835e-163	2.36862e-165	-2.48753e-164	8.65372e-166	8.73999e-165	-6.38296e-163	5.37621e-164	3.24369e-164	1.1922e-163	2.49386e-163	-2.40789e-164	-3.88443e-163	3.10422e-163	-5.26566e-164	2.29706e-163	-3.91233e-164	-6.30291e-164	4.27874e-164	-1.5352e-164	3.11419e-163	-6.69435e-164	-1.37282e-162	0
-2.47222e-164	7.2876e-163	9.85683e-164	5.54104e-163	-5.79297e-163	1.27736e-162	-1.52032e-163	2.20348e-163	2.99835e-163	2.36862e-165	-2.48753e-164	8.65372e-166	8.73999e-165	-6.38296e-163	5.37621e-164	3.24369e-164	1.1922e-163	2.49386e-163	-2.40789e-164	-3.88443e-163	3.10422e-163	-5.26566e-164	2.29706e-163	-3.91233e-164	-6.30291e-164	4.27874e-164	-1.5352e-164	3.11419e-163	-6.69435e-164	-1.37282e-162	0
-2.47222e-164	7.2876e-163	9.85683e-164	5.54104e-163	-5.79297e-163	1.27736e-162	-1.52032e-163	2.20348e-163	2.99835e-163	2.36862e-165	-2.48753e-164	8.65372e-166	8.73999e-165	-6.38296e-163	5.37621e-164	3.24369e-164	1.1922e-163	2.49386e-163	-2.40789e-164	-3.88443e-163	3.10422e-163	-5.26566e-164	2.29706e-163	-3.91233e-164	-6.30291e-164	4.27874e-164	-1.5352e-164	3.11419e-163	-6.69435e-164	-1.37282e-162	0
-2.47222e-164	7.2876e-163	9.85683e-164	5.54104e-163	-5.79297e-163	1.27736e-162	-1.52032e-163	2.20348e-163	2.99835e-163	2.36862e-165	-2.48753e-164	8.65372e-166	8.73999e-165	-6.38296e-163	5.37621e-164	3.24369e-164	1.1922e-163	2.49386e-163	-2.40789e-164	-3.88443e-163	3.10422e-163	-5.26566e-164	2.29706e-163	-3.91233e-164	-6.30291e-164	4.27874e-164	-1.5352e-164	3.11419e-163	-6.69435e-164	-1.37282e-162	0
-2.47222e-164	7.2876e-163	9.85683e-164	5.54104e-163	-5.79297e-163	1.27736e-162	-1.52032e-163	2.20348e-163	2.99835e-163	2.36862e-165	-2.48753e-164	8.65372e-166	8.73999e-165	-6.38296e-163	5.37621e-164	3.24369e-164	1.1922e-163	2.49386e-163	-2.40789e-164	-3.88443e-163	3.10422e-163	-5.26566e-164	2.29706e-163	-3.91233e-164	-6.30291e-164	4.27874e-164	-1.5352e-164	3.11419e-163	-6.69435e-164	-1.37282e-162	0
-2.47222e-164	7.2876e-163	9.85683e-164	5.54104e-163	-5.79297e-163	1.27736e-162	-1.52032e-163	2.20348e-163	2.99835e-163	2.36862e-165	-2.48753e-164	8.65372e-166	8.73999e-165	-6.38296e-163	5.37621e-164	3.24369e-164	1.1922e-163	2.49386e-163	-2.40789e-164	-3.88443e-163	3.10422e-163	-5.26566e-164	2.29706e-163	-3.91233e-164	-6.30291e-164	4.27874e-164	-1.5352e-164	3.11419e-163	-6.69435e-164	-1.37282e-162	0
-2.47222e-164	7.2876e-163	9.85683e-164	5.54104e-163	-5.79297e-163	1.27736e-162	-1.52032e-163	2.20348e-163	2.99835e-163	2.36862e-165	-2.48753e-164	8.65372e-166	8.73999e-165	-6.38296e-163	5.37621e-164	3.24369e-164	1.1922e-163	2.49386e-163	-2.40789e-164	-3.88443e-163	3.10422e-163	-5.26566e-164	2.29706e-163	-3.91233e-164	-6.30291e-164	4.27874e-164	-1.5352e-164	3.11419e-163	-6.69435e-164	-1.37282e-162	0
-2.47222e-164	7.2876e-163	9.85683e-164	5.54104e-163	-5.79297e-163	1.27736e-162	-1.52032e-163	2.20348e-163	2.99835e-163	2.36862e-165	-2.48753e-164	8.65372e-166	8.73999e-165	-6.38296e-163	5.37621e-164	3.24369e-164	1.1922e-163	2.49386e-163	-2.40789e-164	-3.88443e-163	3.10422e-163	-5.26566e-164	2.29706e-163	-3.91233e-164	-6.30291e-164	4.27874e-164	-1.5352e-164	3.11419e-163	-6.69435e-164	-1.37282e-162	0
-2.47222e-164	7.2876e-163	9.85683e-164	5.54104e-163	-5.79297e-163	1.27736e-162	-1.52032e-163	2.20348e-163	2.99835e-163	2.36862e-165	-2.48753e-164	8.65372e-166	8.73999e-165	-6.38296e-163	5.37621e-164	3.24369e-164	1.1922e-163	2.49386e-163	-2.40789e-164	-3.88443e-163	3.10422e-163	-5.26566e-164	2.29706e-163	-3.91233e-164	-6.30291e-164	4.27874e-164	-1.5352e-164	3.11419e-163	-6.69435e-164	-1.37282e-162	0
-2.47222e-164	7.2876e-163	9.85683e-164	5.54104e-163	-5.79297e-163	1.27736e-162	-1.52032e-163	2.20348e-163	2.99835e-163	2.36862e-165	-2.48753e-164	8.65372e-166	8.73999e-165	-6.38296e-163	5.37621e-164	3.24369e-164	1.1922e-163	2.49386e-163	-2.40789e-164	-3.88443e-163	3.10422e-163	-5.26566e-164	2.29706e-163	-3.91233e-164	-6.30291e-164	4.27874e-164	-1.5352e-164	3.11419e-163	-6.69435e-164	-1.37282e-162	0
-2.47222e-164	7.2876e-163	9.85683e-164	5.54104e-163	-5.79297e-163	1.27736e-162	-1.52032e-163	2.20348e-163	2.99835e-163	2.36862e-165	-2.48753e-164	8.65372e-166	8.73999e-165	-6.38296e-163	5.37621e-164	3.24369e-164	1.1922e-163	2.49386e-163	-2.40789e-164	-3.88443e-163	3.10422e-163	-5.26566e-164	2.29706e-163	-3.91233e-164	-6.30291e-164	4.27874e-164	-1.5352e-164	3.11419e-163	-6.69435e-164	-1.37282e-162	0
-2.47222e-164	7.2876e-163	9.85683e-164	5.54104e-163	-5.79297e-163	1.27736e-162	-1.52032e-163	2.20348e-163	2.99835e-163	2.36862e-165	-2.48753e-164	8.65372e-166	8.73999e-165	-6.38296e-163	5.37621e-164	3.24369e-164	1.1922e-163	2.49386e-163	-2.40789e-164	-3.88443e-163	3.10422e-163	-5.26566e-164	2.29706e-163	-3.91233e-164	-6.30291e-164	4.27874e-164	-1.5352e-164	3.11419e-163	-6.69435e-164	-1.37282e-162	0
-2.47222e-164	7.2876e-163	9.85683e-164	5.54104e-163	-5.79297e-163	1.27736e-162	-1.52032e-163	2.20348e-163	2.99835e-163	2.36862e-165	-2.48753e-164	8.65372e-166	8.73999e-165	-6.38296e-163	5.37621e-164	3.24369e-164	1.1922e-163	2.49386e-163	-2.40789e-164	-3.88443e-163	3.10422e-163	-5.26566e-164	2.29706e-163	-3.91233e-164	-6.30291e-164	4.27874e-164	-1.5352e-164	3.11419e-163	-6.69435e-164	-1.37282e-162	0
-2.47222e-164	7.2876e-163	9.85683e-164	5.54104e-163	-5.79297e-163	1.27736e-162	-1.52032e-163	2.20348e-163	2.99835e-163	2.36862e-165	-2.48753e-164	8.65372e-166	8.73999e-165	-6.38296e-163	5.37621e-164	3.24369e-164	1.1922e-163	2.49386e-163	-2.40789e-164	-3.88443e-163	3.10422e-163	-5.26566e-164	2.29706e-163	-3.91233e-164	-6.30291e-164	4.27874e-164	-1.5352e-164	3.11419e-163	-6.69435e-164	-1.37282e-162	0
-2.47222e-164	7.2876e-163	9.85683e-164	5.54104e-163	-5.79297e-163	1.27736e-162	-1.52032e-163	2.20348e-163	2.99835e-163	2.36862e-165	-2.48753e-164	8.65372e-166	8.73999e-165	-6.38296e-163	5.37621e-164	3.24369e-164	1.1922e-163	2.49386e-163	-2.40789e-164	-3.88443e-163	3.10422e-163	-5.26566e-164	2.29706e-163	-3.91233e-164	-6.30291e-164	4.27874e-164	-1.5352e-164	3.11419e-163	-6.69435e-164	-1.37282e-162	0
-2.47222e-164	7.2876e-163	9.85683e-164	5.54104e-163	-5.79297e-163	1.27736e-162	-1.52032e-163	2.20348e-163	2.99835e-163	2.36862e-165	-2.48753e-164	8.65372e-166	8.73999e-165	-6.38296e-163	5.37621e-164	3.24369e-164	1.1922e-163	2.49386e-163	-2.40789e-164	-3.88443e-163	3.10422e-163	-5.26566e-164	2.29706e-163	-3.91233e-164	-6.30291e-164	4.27874e-164	-1.5352e-164	3.11419e-163	-6.69435e-164	-1.37282e-162	0
-2.47222e-164	7.2876e-163	9.85683e-164	5.54104e-163	-5.79297e-163	1.27736e-162	-1.52032e-163	2.20348e-163	2.99835e-163	2.36862e-165	-2.48753e-164	8.65372e-166	8.73999e-165	-6.38296e-163	5.37621e-164	3.24369e-164	1.1922e-163	2.49386e-163	-2.40789e-164	-3.88443e-163	3.10422e-163	-5.26566e-164	2.29706e-163	-3.91233e-164	-6.30291e-164	4.27874e-164	-1.5352e-164	3.11419e-163	-6.69435e-164	-1.37282e-162	0
-2.47222e-164	7.2876e-163	9.85683e-164	5.54104e-163	-5.79297e-163	1.27736e-162	-1.52032e-163	2.20348e-163	2.99835e-163	2.36862e-165	-2.48753e-164	8.65372e-166	8.73999e-165	-6.38296e-163	5.37621e-164	3.24369e-164	1.1922e-163	2.49386e-163	-2.40789e-164	-3.88443e-163	3.10422e-163	-5.26566e-164	2.29706e-163	-3.91233e-164	-6.30291e-164	4.27874e-164	-1.5352e-164	3.11419e-163	-6.69435e-164	-1.37282e-162	0
-2.47222e-164	7.2876e-163	9.85683e-164	5.54104e-163	-5.79297e-163	1.27736e-162	-1.52032e-163	2.20348e-163	2.99835e-163	2.36862e-165	-2.48753e-164	8.65372e-166	8.73999e-165	-6.38296e-163	5.37621e-164	3.24369e-164	1.1922e-163	2.49386e-163	-2.40789e-164	-3.88443e-163	3.10422e-163	-5.26566e-164	2.29706e-163	-3.91233e-164	-6.30291e-164	4.27874e-164	-1.5352e-164	3.11419e-163	-6.69435e-164	-1.37282e-162	0
-2.47222e-164	7.2876e-163	9.85683e-164	5.54104e-163	-5.79297e-163	1.27736e-162	-1.52032e-163	2.20348e-163	2.99835e-163	2.36862e-165	-2.48753e-164	8.65372e-166	8.73999e-165	-6.38296e-163	5.37621e-164	3.24369e-164	1.1922e-163	2.49386e-163	-2.40789e-164	-3.88443e-163	3.10422e-163	-5.26566e-164	2.29706e-163	-3.91233e-164	-6.30291e-164	4.27874e-164	-1.5352e-164	3.11419e-163	-6.69435e-164	-1.37282e-162	0
-2.47222e-164	7.2876e-163	9.85683e-164	5.54104e-163	-5.79297e-163	1.27736e-162	-1.52032e-163	2.20348e-163	2.99835e-163	2.36862e-165	-2.48753e-164	8.65372e-166	8.73999e-165	-6.38296e-163	5.37621e-164	3.24369e-164	1.1922e-163	2.49386e-163	-2.40789e-164	-3.88443e-163	3.10422e-163	-5.26566e-164	2.29706e-163	-3.91233e-164	-6.30291e-164	4.27874e-164	-1.5352e-164	3.11419e-163	-6.69435e-164	-1.37282e-162	0
-2.47222e-164	7.2876e-163	9.85683e-164	5.54104e-163	-5.79297e-163	1.27736e-162	-1.52032e-163	2.20348e-163	2.99835e-163	2.36862e-165	-2.48753e-164	8.65372e-166	8.73999e-165	-6.38296e-163	5.37621e-164	3.24369e-164	1.1922e-163	2.49386e-163	-2.40789e-164	-3.88443e-163	3.10422e-163	-5.26566e-164	2.29706e-163	-3.91233e-164	-6.30291e-164	4.27874e-164	-1.5352e-164	3.11419e-163	-6.69435e-164	-1.37282e-162	0
-2.47222e-164	7.2876e-163	9.85683e-164	5.54104e-163	-5.79297e-163	1.27736e-162	-1.52032e-163	2.20348e-163	2.99835e-163	2.36862e-165	-2.48753e-164	8.65372e-166	8.73999e-165	-6.38296e-163	5.37621e-164	3.24369e-164	1.1922e-163	2.49386e-163	-2.40789e-164	-3.88443e-163	3.10422e-163	-5.26566e-164	2.29706e-163	-3.91233e-164	-6.30291e-164	4.27874e-164	-1.5352e-164	3.11419e-163	-6.69435e-164	-1.37282e-162	0
-2.47222e-164	7.2876e-163	9.85683e-164	5.54104e-163	-5.79297e-163	1.27736e-162	-1.52032e-163	2.20348e-163	2.99835e-163	2.36862e-165	-2.48753e-164	8.65372e-166	8.73999e-165	-6.38296e-163	5.37621e-164	3.24369e-164	1.1922e-163	2.49386e-163	-2.40789e-164	-3.88443e-163	3.10422e-163	-5.26566e-164	2.29706e-163	-3.91233e-164	-6.30291e-164	4.27874e-164	-1.5352e-164	3.11419e-163	-6.69435e-164	-1.37282e-162	0
-2.47222e-164	7.2876e-163	9.85683e-164	5.54104e-163	-5.79297e-163	1.27736e-162	-1.52032e-163	2.20348e-163	2.99835e-163	2.36862e-165	-2.48753e-164	8.65372e-166	8.73999e-165	-6.38296e-163	5.37621e-164	3.24369e-164	1.1922e-163	2.49386e-163	-2.40789e-164	-3.88443e-163	3.10422e-163	-5.26566e-164	2.29706e-163	-3.91233e-164	-6.30291e-164	4.27874e-164	-1.5352e-164	3.11419e-163	-6.69435e-164	-1.37282e-162	0
-2.47222e-164	7.2876e-163	9.85683e-164	5.54104e-163	-5.79297e-163	1.27736e-162	-1.52032e-163	2.20348e-163	2.99835e-163	2.36862e-165	-2.48753e-164	8.65372e-166	8.73999e-165	-6.38296e-163	5.37621e-164	3.24369e-164	1.1922e-163	2.49386e-163	-2.40789e-164	-3.88443e-163	3.10422e-163	-5.26566e-164	2.29706e-163	-3.91233e-164	-6.30291e-164	4.27874e-164	-1.5352e-164	3.11419e-163	-6.69435e-164	-1.37282e-162	0
-2.47222e-164	7.2876e-163	9.85683e-164	5.54104e-163	-5.79297e-163	1.27736e-162	-1.52032e-163	2.20348e-163	2.99835e-163	2.36862e-165	-2.48753e-164	8.65372e-166	8.73999e-165	-6.38296e-163	5.37621e-164	3.24369e-164	1.1922e-163	2.49386e-163	-2.40789e-164	-3.88443e-163	3.10422e-163	-5.26566e-164	2.29706e-163	-3.91233e-164	-6.30291e-164	4.27874e-164	-1.5352e-164	3.11419e-163	-6.69435e-164	-1.37282e-162	0
-2.47222e-164	7.2876e-163	9.85683e-164	5.54104e-163	-5.79297e-163	1.27736e-162	-1.52032e-163	2.20348e-163	2.99835e-163	2.36862e-165	-2.48753e-164	8.65372e-166	8.73999e-165	-6.38296e-163	5.37621e-164	3.24369e-164	1.1922e-163	2.49386e-163	-2.40789e-164	-3.88443e-163	3.10422e-163	-5.26566e-164	2.29706e-163	-3.91233e-164	-6.30291e-164	4.27874e-164	-1.5352e-164	3.11419e-163	-6.69435e-164	-1.37282e-162	0
-2.47222e-164	7.2876e-163	9.85683e-164	5.54104e-163	-5.79297e-163	1.27736e-162	-1.52032e-163	2.20348e-163	2.99835e-163	2.36862e-165	-2.48753e-164	8.65372e-166	8.73999e-165	-6.38296e-163	5.37621e-164	3.24369e-164	1.1922e-163	2.49386e-163	-2.40789e-164	-3.88443e-163	3.10422e-163	-5.26566e-164	2.29706e-163	-3.91233e-164	-6.30291e-164	4.27874e-164	-1.5352e-164	3.11419e-163	-6.69435e-164	-1.37282e-162	0
-2.47222e-164	7.2876e-163	9.85683e-164	5.54104e-163	-5.79297e-163	1.27736e-162	-1.52032e-163	2.20348e-163	2.99835e-163	2.36862e-165	-2.48753e-164	8.65372e-166	8.73999e-165	-6.38296e-163	5.37621e-164	3.24369e-164	1.1922e-163	2.49386e-163	-2.40789e-164	-3.88443e-163	3.10422e-163	-5.26566e-164	2.29706e-163	-3.91233e-164	-6.30291e-164	4.27874e-164	-1.5352e-164	3.11419e-163	-6.69435e-164	-1.37282e-162	0
-2.47222e-164	7.2876e-163	9.85683e-164	5.54104e-163	-5.79297e-163	1.27736e-162	-1.52032e-163	2.20348e-163	2.99835e-163	2.36862e-165	-2.48753e-164	8.65372e-166	8.73999e-165	-6.38296e-163	5.37621e-164	3.24369e-164	1.1922e-163	2.49386e-163	-2.40789e-164	-3.88443e-163	3.10422e-163	-5.26566e-164	2.29706e-163	-3.91233e-164	-6.30291e-164	4.27874e-164	-1.5352e-164	3.11419e-163	-6.69435e-164	-1.37282e-162	0
-2.47222e-164	7.2876e-163	9.85683e-164	5.54104e-163	-5.79297e-163	1.27736e-162	-1.52032e-163	2.20348e-163	2.99835e-163	2.36862e-165	-2.48753e-164	8.65372e-166	8.73999e-165	-6.38296e-163	5.37621e-164	3.24369e-164	1.1922e-163	2.49386e-163	-2.40789e-164	-3.88443e-163	3.10422e-163	-5.26566e-164	2.29706e-163	-3.91233e-164	-6.30291e-164	4.27874e-164	-1.5352e-164	3.11419e-163	-6.69435e-164	-1.37282e-162	0
-2.47222e-164	7.2876e-163	9.85683e-164	5.54104e-163	-5.79297e-163	1.27736e-162	-1.52032e-163	2.20348e-163	2.99835e-163	2.36862e-165	-2.48753e-164	8.65372e-166	8.73999e-165	-6.38296e-163	5.37621e-164	3.24369e-164	1.1922e-163	2.49386e-163	-2.40789e-164	-3.88443e-163	3.10422e-163	-5.26566e-164	2.29706e-163	-3.91233e-164	-6.30291e-164	4.27874e-164	-1.5352e-164	3.11419e-163	-6.69435e-164	-1.37282e-162	0
-2.47222e-164	7.2876e-163	9.85683e-164	5.54104e-163	-5.79297e-163	1.27736e-162	-1.52032e-163	2.20348e-163	2.99835e-163	2.36862e-165	-2.48753e-164	8.65372e-166	8.73999e-165	-6.38296e-163	5.37621e-164	3.24369e-164	1.1922e-163	2.49386e-163	-2.40789e-164	-3.88443e-163	3.10422e-163	-5.26566e-164	2.29706e-163	-3.91233e-164	-6.30291e-164	4.27874e-164	-1.5352e-164	3.11419e-163	-6.69435e-164	-1.37282e-162	0
-2.47222e-164	7.2876e-163	9.85683e-164	5.54104e-163	-5.79297e-163	1.27736e-162	-1.52032e-163	2.20348e-163	2.99835e-163	2.36862e-165	-2.48753e-164	8.65372e-166	8.73999e-165	-6.38296e-163	5.37621e-164	3.24369e-164	1.1922e-163	2.49386e-163	-2.40789e-164	-3.88443e-163	3.10422e-163	-5.26566e-164	2.29706e-163	-3.91233e-164	-6.30291e-164	4.27874e-164	-1.5352e-164	3.11419e-163	-6.69435e-164	-1.37282e-162	0
-2.47222e-164	7.2876e-163	9.85683e-164	5.54104e-163	-5.79297e-163	1.27736e-162	-1.52032e-163	2.20348e-163	2.99835e-163	2.36862e-165	-2.48753e-164	8.65372e-166	8.73999e-165	-6.38296e-163	5.37621e-164	3.24369e-164	1.1922e-163	2.49386e-163	-2.40789e-164	-3.88443e-163	3.10422e-163	-5.26566e-164	2.29706e-163	-3.91233e-164	-6.30291e-164	4.27874e-164	-1.5352e-164	3.11419e-163	-6.69435e-164	-1.37282e-162	0
-2.47222e-164	7.2876e-163	9.85683e-164	5.54104e-163	-5.79297e-163	1.27736e-162	-1.52032e-163	2.20348e-163	2.99835e-163	2.36862e-165	-2.48753e-164	8.65372e-166	8.73999e-165	-6.38296e-163	5.37621e-164	3.24369e-164	1.1922e-163	2.49386e-163	-2.40789e-164	-3.88443e-163	3.10422e-163	-5.26566e-164	2.29706e-163	-3.91233e-164	-6.30291e-164	4.27874e-164	-1.5352e-164	3.11419e-163	-6.69435e-164	-1.37282e-162	0
-2.47222e-164	7.2876e-163	9.85683e-164	5.54104e-163	-5.79297e-163	1.27736e-162	-1.52032e-163	2.20348e-163	2.99835e-163	2.36862e-165	-2.48753e-164	8.65372e-166	8.73999e-165	-6.38296e-163	5.37621e-164	3.24369e-164	1.1922e-163	2.49386e-163	-2.40789e-164	-3.88443e-163	3.10422e-163	-5.26566e-164	2.29706e-163	-3.91233e-164	-6.30291e-164	4.27874e-164	-1.5352e-164	3.11419e-163	-6.69435e-164	-1.37282e-162	0
-2.47222e-164	7.2876e-163	9.85683e-164	5.54104e-163	-5.79297e-163	1.27736e-162	-1.52032e-163	2.20348e-163	2.99835e-163	2.36862e-165	-2.48753e-164	8.65372e-166	8.73999e-165	-6.38296e-163	5.37621e-164	3.24369e-164	1.1922e-163	2.49386e-163	-2.40789e-164	-3.88443e-163	3.10422e-163	-5.26566e-164	2.29706e-163	-3.91233e-164	-6.30291e-164	4.27874e-164	-1.5352e-164	3.11419e-163	-6.69435e-164	-1.37282e-162	0
-2.47222e-164	7.2876e-163	9.85683e-164	5.54104e-163	-5.79297e-163	1.27736e-162	-1.52032e-163	2.20348e-163	2.99835e-163	2.36862e-165	-2.48753e-164	8.65372e-166	8.73999e-165	-6.38296e-163	5.37621e-164	3.24369e-164	1.1922e-163	2.49386e-163	-2.40789e-164	-3.88443e-163	3.10422e-163	-5.26566e-164	2.29706e-163	-3.91233e-164	-6.30291e-164	4.27874e-164	-1.5352e-164	3.11419e-163	-6.69435e-164	-1.37282e-162	0
-2.47222e-164	7.2876e-163	9.85683e-164	5.54104e-163	-5.79297e-163	1.27736e-162	-1.52032e-163	2.20348e-163	2.99835e-163	2.36862e-165	-2.48753e-164	8.65372e-166	8.73999e-165	-6.38296e-163	5.37621e-164	3.24369e-164	1.1922e-163	2.49386e-163	-2.40789e-164	-3.88443e-163	3.10422e-163	-5.26566e-164	2.29706e-163	-3.91233e-164	-6.30291e-164	4.27874e-164	-1.5352e-164	3.11419e-163	-6.69435e-164	-1.37282e-162	0
-2.47222e-164	7.2876e-163	9.85683e-164	5.54104e-163	-5.79297e-163	1.27736e-162	-1.52032e-163	2.20348e-163	2.99835e-163	2.36862e-165	-2.48753e-164	8.65372e-166	8.73999e-165	-6.38296e-163	5.37621e-164	3.24369e-164	1.1922e-163	2.49386e-163	-2.40789e-164	-3.88443e-163	3.10422e-163	-5.26566e-164	2.29706e-163	-3.91233e-164	-6.30291e-164	4.27874e-164	-1.5352e-164	3.11419e-163	-6.69435e-164	-1.37282e-162	0
-2.47222e-164	7.2876e-163	9.85683e-164	5.54104e-163	-5.79297e-163	1.27736e-162	-1.52032e-163	2.20348e-163	2.99835e-163	2.36862e-165	-2.48753e-164	8.65372e-166	8.73999e-165	-6.38296e-163	5.37621e-164	3.24369e-164	1.1922e-163	2.49386e-163	-2.40789e-164	-3.88443e-163	3.10422e-163	-5.26566e-164	2.29706e-163	-3.91233e-164	-6.30291e-164	4.27874e-164	-1.5352e-164	3.11419e-163	-6.69435e-164	-1.37282e-162	0
-2.47222e-164	7.2876e-163	9.85683e-164	5.54104e-163	-5.79297e-163	1.27736e-162	-1.52032e-163	2.20348e-163	2.99835e-163	2.36862e-165	-2.48753e-164	8.65372e-166	8.73999e-165	-6.38296e-163	5.37621e-164	3.24369e-164	1.1922e-163	2.49386e-163	-2.40789e-164	-3.88443e-163	3.10422e-163	-5.26566e-164	2.29706e-163	-3.91233e-164	-6.30291e-164	4.27874e-164	-1.5352e-164	3.11419e-163	-6.69435e-164	-1.37282e-162	0
-2.47222e-164	7.2876e-163	9.85683e-164	5.54104e-163	-5.79297e-163	1.27736e-162	-1.52032e-163	2.20348e-163	2.99835e-163	2.36862e-165	-2.48753e-164	8.65372e-166	8.73999e-165	-6.38296e-163	5.37621e-164	3.24369e-164	1.1922e-163	2.49386e-163	-2.40789e-164	-3.88443e-163	3.10422e-163	-5.26566e-164	2.29706e-163	-3.91233e-164	-6.30291e-164	4.27874e-164	-1.5352e-164	3.11419e-163	-6.69435e-164	-1.37282e-162	0
-2.47222e-164	7.2876e-163	9.85683e-164	5.54104e-163	-5.79297e-163	1.27736e-162	-1.52032e-163	2.20348e-163	2.99835e-163	2.36862e-165	-2.48753e-164	8.65372e-166	8.73999e-165	-6.38296e-163	5.37621e-164	3.24369e-164	1.1922e-163	2.49386e-163	-2.40789e-164	-3.88443e-163	3.10422e-163	-5.26566e-164	2.29706e-163	-3.91233e-164	-6.30291e-164	4.27874e-164	-1.5352e-164	3.11419e-163	-6.69435e-164	-1.37282e-162	0
-2.47222e-164	7.2876e-163	9.85683e-164	5.54104e-163	-5.79297e-163	1.27736e-162	-1.52032e-163	2.20348e-163	2.99835e-163	2.36862e-165	-2.48753e-164	8.65372e-166	8.73999e-165	-6.38296e-163	5.37621e-164	3.24369e-164	1.1922e-163	2.49386e-163	-2.40789e-164	-3.88443e-163	3.10422e-163	-5.26566e-164	2.29706e-163	-3.91233e-164	-6.30291e-164	4.27874e-164	-1.5352e-164	3.11419e-163	-6.69435e-164	-1.37282e-162	0
-2.47222e-164	7.2876e-163	9.85683e-164	5.54104e-163	-5.79297e-163	1.27736e-162	-1.52032e-163	2.20348e-163	2.99835e-163	2.36862e-165	-2.48753e-164	8.65372e-166	8.73999e-165	-6.38296e-163	5.37621e-164	3.24369e-164	1.1922e-163	2.49386e-163	-2.40789e-164	-3.88443e-163	3.10422e-163	-5.26566e-164	2.29706e-163	-3.91233e-164	-6.30291e-164	4.27874e-164	-1.5352e-164	3.11419e-163	-6.69435e-164	-1.37282e-162	0
-2.47222e-164	7.2876e-163	9.85683e-164	5.54104e-163	-5.79297e-163	1.27736e-162	-1.52032e-163	2.20348e-163	2.99835e-163	2.36862e-165	-2.48753e-164	8.65372e-166	8.73999e-165	-6.38296e-163	5.37621e-164	3.24369e-164	1.1922e-163	2.49386e-163	-2.40789e-164	-3.88443e-163	3.10422e-163	-5.26566e-164	2.29706e-163	-3.91233e-164	-6.30291e-164	4.27874e-164	-1.5352e-164	3.11419e-163	-6.69435e-164	-1.37282e-162	0
-2.47222e-164	7.2876e-163	9.85683e-164	5.54104e-163	-5.79297e-163	1.27736e-162	-1.52032e-163	2.20348e-163	2.99835e-163	2.36862e-165	-2.48753e-164	8.65372e-166	8.73999e-165	-6.38296e-163	5.37621e-164	3.24369e-164	1.1922e-163	2.49386e-163	-2.40789e-164	-3.88443e-163	3.10422e-163	-5.26566e-164	2.29706e-163	-3.91233e-164	-6.30291e-164	4.27874e-164	-1.5352e-164	3.11419e-163	-6.69435e-164	-1.37282e-162	0
-2.47222e-164	7.2876e-163	9.85683e-164	5.54104e-163	-5.79297e-163	1.27736e-162	-1.52032e-163	2.20348e-163	2.99835e-163	2.36862e-165	-2.48753e-164	8.65372e-166	8.73999e-165	-6.38296e-163	5.37621e-164	3.24369e-164	1.1922e-163	2.49386e-163	-2.40789e-164	-3.88443e-163	3.10422e-163	-5.26566e-164	2.29706e-163	-3.91233e-164	-6.30291e-164	4.27874e-164	-1.5352e-164	3.11419e-163	-6.69435e-164	-1.37282e-162	0
-2.47222e-164	7.2876e-163	9.85683e-164	5.54104e-163	-5.79297e-163	1.27736e-162	-1.52032e-163	2.20348e-163	2.99835e-163	2.36862e-165	-2.48753e-164	8.65372e-166	8.73999e-165	-6.38296e-163	5.37621e-164	3.24369e-164	1.1922e-163	2.49386e-163	-2.40789e-164	-3.88443e-163	3.10422e-163	-5.26566e-164	2.29706e-163	-3.91233e-164	-6.30291e-164	4.27874e-164	-1.5352e-164	3.11419e-163	-6.69435e-164	-1.37282e-162	0
-2.47222e-164	7.2876e-163	9.85683e-164	5.54104e-163	-5.79297e-163	1.27736e-162	-1.52032e-163	2.20348e-163	2.99835e-163	2.36862e-165	-2.48753e-164	8.65372e-166	8.73999e-165	-6.38296e-163	5.37621e-164	3.24369e-164	1.1922e-163	2.49386e-163	-2.40789e-164	-3.88443e-163	3.10422e-163	-5.26566e-164	2.29706e-163	-3.91233e-164	-6.30291e-164	4.27874e-164	-1.5352e-164	3.11419e-163	-6.69435e-164	-1.37282e-162	0
-2.47222e-164	7.2876e-163	9.85683e-164	5.54104e-163	-5.79297e-163	1.27736e-162	-1.52032e-163	2.20348e-163	2.99835e-163	2.36862e-165	-2.48753e-164	8.65372e-166	8.73999e-165	-6.38296e-163	5.37621e-164	3.24369e-164	1.1922e-163	2.49386e-163	-2.40789e-164	-3.88443e-163	3.10422e-163	-5.26566e-164	2.29706e-163	-3.91233e-164	-6.30291e-164	4.27874e-164	-1.5352e-164	3.11419e-163	-6.69435e-164	-1.37282e-162	0
-2.47222e-164	7.2876e-163	9.85683e-164	5.54104e-163	-5.79297e-163	1.27736e-162	-1.52032e-163	2.20348e-163	2.99835e-163	2.36862e-165	-2.48753e-164	8.65372e-166	8.73999e-165	-6.38296e-163	5.37621e-164	3.24369e-164	1.1922e-163	2.49386e-163	-2.40789e-164	-3.88443e-163	3.10422e-163	-5.26566e-164	2.29706e-163	-3.91233e-164	-6.30291e-164	4.27874e-164	-1.5352e-164	3.11419e-163	-6.69435e-164	-1.37282e-162	0
-2.47222e-164	7.2876e-163	9.85683e-164	5.54104e-163	-5.79297e-163	1.27736e-162	-1.52032e-163	2.20348e-163	2.99835e-163	2.36862e-165	-2.48753e-164	8.65372e-166	8.73999e-165	-6.38296e-163	5.37621e-164	3.24369e-164	1.1922e-163	2.49386e-163	-2.40789e-164	-3.88443e-163	3.10422e-163	-5.26566e-164	2.29706e-163	-3.91233e-164	-6.30291e-164	4.27874e-164	-1.5352e-164	3.11419e-163	-6.69435e-164	-1.37282e-162	0
-2.47222e-164	7.2876e-163	9.85683e-164	5.54104e-163	-5.79297e-163	1.27736e-162	-1.52032e-163	2.20348e-163	2.99835e-163	2.36862e-165	-2.48753e-164	8.65372e-166	8.73999e-165	-6.38296e-163	5.37621e-164	3.24369e-164	1.1922e-163	2.49386e-163	-2.40789e-164	-3.88443e-163	3.10422e-163	-5.26566e-164	2.29706e-163	-3.91233e-164	-6.30291e-164	4.27874e-164	-1.5352e-164	3.11419e-163	-6.69435e-164	-1.37282e-162	0
-2.47222e-164	7.2876e-163	9.85683e-164	5.54104e-163	-5.79297e-163	1.27736e-162	-1.52032e-163	2.20348e-163	2.99835e-163	2.36862e-165	-2.48753e-164	8.65372e-166	8.73999e-165	-6.38296e-163	5.37621e-164	3.24369e-164	1.1922e-163	2.49386e-163	-2.40789e-164	-3.88443e-163	3.10422e-163	-5.26566e-164	2.29706e-163	-3.91233e-164	-6.30291e-164	4.27874e-164	-1.5352e-164	3.11419e-163	-6.69435e-164	-1.37282e-162	0
-2.47222e-164	7.2876e-163	9.85683e-164	5.54104e-163	-5.79297e-163	1.27736e-162	-1.52032e-163	2.20348e-163	2.99835e-163	2.36862e-165	-2.48753e-164	8.65372e-166	8.73999e-165	-6.38296e-163	5.37621e-164	3.24369e-164	1.1922e-163	2.49386e-163	-2.40789e-164	-3.88443e-163	3.10422e-163	-5.26566e-164	2.29706e-163	-3.91233e-164	-6.30291e-164	4.27874e-164	-1.5352e-164	3.11419e-163	-6.69435e-164	-1.37282e-162	0
-2.47222e-164	7.2876e-163	9.85683e-164	5.54104e-163	-5.79297e-163	1.27736e-162	-1.52032e-163	2.20348e-163	2.99835e-163	2.36862e-165	-2.48753e-164	8.65372e-166	8.73999e-165	-6.38296e-163	5.37621e-164	3.24369e-164	1.1922e-163	2.49386e-163	-2.40789e-164	-3.88443e-163	3.10422e-163	-5.26566e-164	2.29706e-163	-3.91233e-164	-6.30291e-164	4.27874e-164	-1.5352e-164	3.11419e-163	-6.69435e-164	-1.37282e-162	0
-2.47222e-164	7.2876e-163	9.85683e-164	5.54104e-163	-5.79297e-163	1.27736e-162	-1.52032e-163	2.20348e-163	2.99835e-163	2.36862e-165	-2.48753e-164	8.65372e-166	8.73999e-165	-6.38296e-163	5.37621e-164	3.24369e-164	1.1922e-163	2.49386e-163	-2.40789e-164	-3.88443e-163	3.10422e-163	-5.26566e-164	2.29706e-163	-3.91233e-164	-6.30291e-164	4.27874e-164	-1.5352e-164	3.11419e-163	-6.69435e-164	-1.37282e-162	0
-2.47222e-164	7.2876e-163	9.85683e-164	5.54104e-163	-5.79297e-163	1.27736e-162	-1.52032e-163	2.20348e-163	2.99835e-163	2.36862e-165	-2.48753e-164	8.65372e-166	8.73999e-165	-6.38296e-163	5.37621e-164	3.24369e-164	1.1922e-163	2.49386e-163	-2.40789e-164	-3.88443e-163	3.10422e-163	-5.26566e-164	2.29706e-163	-3.91233e-164	-6.30291e-164	4.27874e-164	-1.5352e-164	3.11419e-163	-6.69435e-164	-1.37282e-162	0
-2.47222e-164	7.2876e-163	9.85683e-164	5.54104e-163	-5.79297e-163	1.27736e-162	-1.52032e-163	2.20348e-163	2.99835e-163	2.36862e-165	-2.48753e-164	8.65372e-166	8.73999e-165	-6.38296e-163	5.37621e-164	3.24369e-164	1.1922e-163	2.49386e-163	-2.40789e-164	-3.88443e-163	3.10422e-163	-5.26566e-164	2.29706e-163	-3.91233e-164	-6.30291e-164	4.27874e-164	-1.5352e-164	3.11419e-163	-6.69435e-164	-1.37282e-162	0
-2.47222e-164	7.2876e-163	9.85683e-164	5.54104e-163	-5.79297e-163	1.27736e-162	-1.52032e-163	2.20348e-163	2.99835e-163	2.36862e-165	-2.48753e-164	8.65372e-166	8.73999e-165	-6.38296e-163	5.37621e-164	3.24369e-164	1.1922e-163	2.49386e-163	-2.40789e-164	-3.88443e-163	3.10422e-163	-5.26566e-164	2.29706e-163	-3.91233e-164	-6.30291e-164	4.27874e-164	-1.5352e-164	3.11419e-163	-6.69435e-164	-1.37282e-162	0
-2.47222e-164	7.2876e-163	9.85683e-164	5.54104e-163	-5.79297e-163	1.27736e-162	-1.52032e-163	2.20348e-163	2.99835e-163	2.36862e-165	-2.48753e-164	8.65372e-166	8.73999e-165	-6.38296e-163	5.37621e-164	3.24369e-164	1.1922e-163	2.49386e-163	-2.40789e-164	-3.88443e-163	3.10422e-163	-5.26566e-164	2.29706e-163	-3.91233e-164	-6.30291e-164	4.27874e-164	-1.5352e-164	3.11419e-163	-6.69435e-164	-1.37282e-162	0
-2.47222e-164	7.2876e-163	9.85683e-164	5.54104e-163	-5.79297e-163	1.27736e-162	-1.52032e-163	2.20348e-163	2.99835e-163	2.36862e-165	-2.48753e-164	8.65372e-166	8.73999e-165	-6.38296e-163	5.37621e-164	3.24369e-164	1.1922e-163	2.49386e-163	-2.40789e-164	-3.88443e-163	3.10422e-163	-5.26566e-164	2.29706e-163	-3.91233e-164	-6.30291e-164	4.27874e-164	-1.5352e-164	3.11419e-163	-6.69435e-164	-1.37282e-162	0
-2.47222e-164	7.2876e-163	9.85683e-164	5.54104e-163	-5.79297e-163	1.27736e-162	-1.52032e-163	2.20348e-163	2.99835e-163	2.36862e-165	-2.48753e-164	8.65372e-166	8.73999e-165	-6.38296e-163	5.37621e-164	3.24369e-164	1.1922e-163	2.49386e-163	-2.40789e-164	-3.88443e-163	3.10422e-163	-5.26566e-164	2.29706e-163	-3.91233e-164	-6.30291e-164	4.27874e-164	-1.5352e-164	3.11419e-163	-6.69435e-164	-1.37282e-162	0
-2.47222e-164	7.2876e-163	9.85683e-164	5.54104e-163	-5.79297e-163	1.27736e-162	-1.52032e-163	2.20348e-163	2.99835e-163	2.36862e-165	-2.48753e-164	8.65372e-166	8.73999e-165	-6.38296e-163	5.37621e-164	3.24369e-164	1.1922e-163	2.49386e-163	-2.40789e-164	-3.88443e-163	3.10422e-163	-5.26566e-164	2.29706e-163	-3.91233e-164	-6.30291e-164	4.27874e-164	-1.5352e-164	3.11419e-163	-6.69435e-164	-1.37282e-162	0
-2.47222e-164	7.2876e-163	9.85683e-164	5.54104e-163	-5.79297e-163	1.27736e-162	-1.52032e-163	2.20348e-163	2.99835e-163	2.36862e-165	-2.48753e-164	8.65372e-166	8.73999e-165	-6.38296e-163	5.37621e-164	3.24369e-164	1.1922e-163	2.49386e-163	-2.40789e-164	-3.88443e-163	3.10422e-163	-5.26566e-164	2.29706e-163	-3.91233e-164	-6.30291e-164	4.27874e-164	-1.5352e-164	3.11419e-163	-6.69435e-164	-1.37282e-162	0
-2.47222e-164	7.2876e-163	9.85683e-164	5.54104e-163	-5.79297e-163	1.27736e-162	-1.52032e-163	2.20348e-163	2.99835e-163	2.36862e-165	-2.48753e-164	8.65372e-166	8.73999e-165	-6.38296e-163	5.37621e-164	3.24369e-164	1.1922e-163	2.49386e-163	-2.40789e-164	-3.88443e-163	3.10422e-163	-5.26566e-164	2.29706e-163	-3.91233e-164	-6.30291e-164	4.27874e-164	-1.5352e-164	3.11419e-163	-6.69435e-164	-1.37282e-162	0
-2.47222e-164	7.2876e-163	9.85683e-164	5.54104e-163	-5.79297e-163	1.27736e-162	-1.52032e-163	2.20348e-163	2.99835e-163	2.36862e-165	-2.48753e-164	8.65372e-166	8.73999e-165	-6.38296e-163	5.37621e-164	3.24369e-164	1.1922e-163	2.49386e-163	-2.40789e-164	-3.88443e-163	3.10422e-163	-5.26566e-164	2.29706e-163	-3.91233e-164	-6.30291e-164	4.27874e-164	-1.5352e-164	3.11419e-163	-6.69435e-164	-1.37282e-162	0
-2.47222e-164	7.2876e-163	9.85683e-164	5.54104e-163	-5.79297e-163	1.27736e-162	-1.52032e-163	2.20348e-163	2.99835e-163	2.36862e-165	-2.48753e-164	8.65372e-166	8.73999e-165	-6.38296e-163	5.37621e-164	3.24369e-164	1.1922e-163	2.49386e-163	-2.40789e-164	-3.88443e-163	3.10422e-163	-5.26566e-164	2.29706e-163	-3.91233e-164	-6.30291e-164	4.27874e-164	-1.5352e-164	3.11419e-163	-6.69435e-164	-1.37282e-162	0
-2.47222e-164	7.2876e-163	9.85683e-164	5.54104e-163	-5.79297e-163	1.27736e-162	-1.52032e-163	2.20348e-163	2.99835e-163	2.36862e-165	-2.48753e-164	8.65372e-166	8.73999e-165	-6.38296e-163	5.37621e-164	3.24369e-164	1.1922e-163	2.49386e-163	-2.40789e-164	-3.88443e-163	3.10422e-163	-5.26566e-164	2.29706e-163	-3.91233e-164	-6.30291e-164	4.27874e-164	-1.5352e-164	3.11419e-163	-6.69435e-164	-1.37282e-162	0
-2.47222e-164	7.2876e-163	9.85683e-164	5.54104e-163	-5.79297e-163	1.27736e-162	-1.52032e-163	2.20348e-163	2.99835e-163	2.36862e-165	-2.48753e-164	8.65372e-166	8.73999e-165	-6.38296e-163	5.37621e-164	3.24369e-164	1.1922e-163	2.49386e-163	-2.40789e-164	-3.88443e-163	3.10422e-163	-5.26566e-164	2.29706e-163	-3.91233e-164	-6.30291e-164	4.27874e-164	-1.5352e-164	3.11419e-163	-6.69435e-164	-1.37282e-162	0
-2.47222e-164	7.2876e-163	9.85683e-164	5.54104e-163	-5.79297e-163	1.27736e-162	-1.52032e-163	2.20348e-163	2.99835e-163	2.36862e-165	-2.48753e-164	8.65372e-166	8.73999e-165	-6.38296e-163	5.37621e-164	3.24369e-164	1.1922e-163	2.49386e-163	-2.40789e-164	-3.88443e-163	3.10422e-163	-5.26566e-164	2.29706e-163	-3.91233e-164	-6.30291e-164	4.27874e-164	-1.5352e-164	3.11419e-163	-6.69435e-164	-1.37282e-162	0
-2.47222e-164	7.2876e-163	9.85683e-164	5.54104e-163	-5.79297e-163	1.27736e-162	-1.52032e-163	2.20348e-163	2.99835e-163	2.36862e-165	-2.48753e-164	8.65372e-166	8.73999e-165	-6.38296e-163	5.37621e-164	3.24369e-164	1.1922e-163	2.49386e-163	-2.40789e-164	-3.88443e-163	3.10422e-163	-5.26566e-164	2.29706e-163	-3.91233e-164	-6.30291e-164	4.27874e-164	-1.5352e-164	3.11419e-163	-6.69435e-164	-1.37282e-162	0
-2.47222e-164	7.2876e-163	9.85683e-164	5.54104e-163	-5.79297e-163	1.27736e-162	-1.52032e-163	2.20348e-163	2.99835e-163	2.36862e-165	-2.48753e-164	8.65372e-166	8.73999e-165	-6.38296e-163	5.37621e-164	3.24369e-164	1.1922e-163	2.49386e-163	-2.40789e-164	-3.88443e-163	3.10422e-163	-5.26566e-164	2.29706e-163	-3.91233e-164	-6.30291e-164	4.27874e-164	-1.5352e-164	3.11419e-163	-6.69435e-164	-1.37282e-162	0
-2.47222e-164	7.2876e-163	9.85683e-164	5.54104e-163	-5.79297e-163	1.27736e-162	-1.52032e-163	2.20348e-163	2.99835e-163	2.36862e-165	-2.48753e-164	8.65372e-166	8.73999e-165	-6.38296e-163	5.37621e-164	3.24369e-164	1.1922e-163	2.49386e-163	-2.40789e-164	-3.88443e-163	3.10422e-163	-5.26566e-164	2.29706e-163	-3.91233e-164	-6.30291e-164	4.27874e-164	-1.5352e-164	3.11419e-163	-6.69435e-164	-1.37282e-162	0
-2.47222e-164	7.2876e-163	9.85683e-164	5.54104e-163	-5.79297e-163	1.27736e-162	-1.52032e-163	2.20348e-163	2.99835e-163	2.36862e-165	-2.48753e-164	8.65372e-166	8.73999e-165	-6.38296e-163	5.37621e-164	3.24369e-164	1.1922e-163	2.49386e-163	-2.40789e-164	-3.88443e-163	3.10422e-163	-5.26566e-164	2.29706e-163	-3.91233e-164	-6.30291e-164	4.27874e-164	-1.5352e-164	3.11419e-163	-6.69435e-164	-1.37282e-162	0
-2.47222e-164	7.2876e-163	9.85683e-164	5.54104e-163	-5.79297e-163	1.27736e-162	-1.52032e-163	2.20348e-163	2.99835e-163	2.36862e-165	-2.48753e-164	8.65372e-166	8.73999e-165	-6.38296e-163	5.37621e-164	3.24369e-164	1.1922e-163	2.49386e-163	-2.40789e-164	-3.88443e-163	3.10422e-163	-5.26566e-164	2.29706e-163	-3.91233e-164	-6.30291e-164	4.27874e-164	-1.5352e-164	3.11419e-163	-6.69435e-164	-1.37282e-162	0
-2.47222e-164	7.2876e-163	9.85683e-164	5.54104e-163	-5.79297e-163	1.27736e-162	-1.52032e-163	2.20348e-163	2.99835e-163	2.36862e-165	-2.48753e-164	8.65372e-166	8.73999e-165	-6.38296e-163	5.37621e-164	3.24369e-164	1.1922e-163	2.49386e-163	-2.40789e-164	-3.88443e-163	3.10422e-163	-5.26566e-164	2.29706e-163	-3.91233e-164	-6.30291e-164	4.27874e-164	-1.5352e-164	3.11419e-163	-6.69435e-164	-1.37282e-162	0
-2.47222e-164	7.2876e-163	9.85683e-164	5.54104e-163	-5.79297e-163	1.27736e-162	-1.52032e-163	2.20348e-163	2.99835e-163	2.36862e-165	-2.48753e-164	8.65372e-166	8.73999e-165	-6.38296e-163	5.37621e-164	3.24369e-164	1.1922e-163	2.49386e-163	-2.40789e-164	-3.88443e-163	3.10422e-163	-5.26566e-164	2.29706e-163	-3.91233e-164	-6.30291e-164	4.27874e-164	-1.5352e-164	3.11419e-163	-6.69435e-164	-1.37282e-162	0
-2.47222e-164	7.2876e-163	9.85683e-164	5.54104e-163	-5.79297e-163	1.27736e-162	-1.52032e-163	2.20348e-163	2.99835e-163	2.36862e-165	-2.48753e-164	8.65372e-166	8.73999e-165	-6.38296e-163	5.37621e-164	3.24369e-164	1.1922e-163	2.49386e-163	-2.40789e-164	-3.88443e-163	3.10422e-163	-5.26566e-164	2.29706e-163	-3.91233e-164	-6.30291e-164	4.27874e-164	-1.5352e-164	3.11419e-163	-6.69435e-164	-1.37282e-162	0
-2.47222e-164	7.2876e-163	9.85683e-164	5.54104e-163	-5.79297e-163	1.27736e-162	-1.52032e-163	2.20348e-163	2.99835e-163	2.36862e-165	-2.48753e-164	8.65372e-166	8.73999e-165	-6.38296e-163	5.37621e-164	3.24369e-164	1.1922e-163	2.49386e-163	-2.40789e-164	-3.88443e-163	3.10422e-163	-5.26566e-164	2.29706e-163	-3.91233e-164	-6.30291e-164	4.27874e-164	-1.5352e-164	3.11419e-163	-6.69435e-164	-1.37282e-162	0
-2.47222e-164	7.2876e-163	9.85683e-164	5.54104e-163	-5.79297e-163	1.27736e-162	-1.52032e-163	2.20348e-163	2.99835e-163	2.36862e-165	-2.48753e-164	8.65372e-166	8.73999e-165	-6.38296e-163	5.37621e-164	3.24369e-164	1.1922e-163	2.49386e-163	-2.40789e-164	-3.88443e-163	3.10422e-163	-5.26566e-164	2.29706e-163	-3.91233e-164	-6.30291e-164	4.27874e-164	-1.5352e-164	3.11419e-163	-6.69435e-164	-1.37282e-162	0
-2.47222e-164	7.2876e-163	9.85683e-164	5.54104e-163	-5.79297e-163	1.27736e-162	-1.52032e-163	2.20348e-163	2.99835e-163	2.36862e-165	-2.48753e-164	8.65372e-166	8.73999e-165	-6.38296e-163	5.37621e-164	3.24369e-164	1.1922e-163	2.49386e-163	-2.40789e-164	-3.88443e-163	3.10422e-163	-5.26566e-164	2.29706e-163	-3.91233e-164	-6.30291e-164	4.27874e-164	-1.5352e-164	3.11419e-163	-6.69435e-164	-1.37282e-162	0
-2.47222e-164	7.2876e-163	9.85683e-164	5.54104e-163	-5.79297e-163	1.27736e-162	-1.52032e-163	2.20348e-163	2.99835e-163	2.36862e-165	-2.48753e-164	8.65372e-166	8.73999e-165	-6.38296e-163	5.37621e-164	3.24369e-164	1.1922e-163	2.49386e-163	-2.40789e-164	-3.88443e-163	3.10422e-163	-5.26566e-164	2.29706e-163	-3.91233e-164	-6.30291e-164	4.27874e-164	-1.5352e-164	3.11419e-163	-6.69435e-164	-1.37282e-162	0
-2.47222e-164	7.2876e-163	9.85683e-164	5.54104e-163	-5.79297e-163	1.27736e-162	-1.52032e-163	2.20348e-163	2.99835e-163	2.36862e-165	-2.48753e-164	8.65372e-166	8.73999e-165	-6.38296e-163	5.37621e-164	3.24369e-164	1.1922e-163	2.49386e-163	-2.40789e-164	-3.88443e-163	3.10422e-163	-5.26566e-164	2.29706e-163	-3.91233e-164	-6.30291e-164	4.27874e-164	-1.5352e-164	3.11419e-163	-6.69435e-164	-1.37282e-162	0
-2.47222e-164	7.2876e-163	9.85683e-164	5.54104e-163	-5.79297e-163	1.27736e-162	-1.52032e-163	2.20348e-163	2.99835e-163	2.36862e-165	-2.48753e-164	8.65372e-166	8.73999e-165	-6.38296e-163	5.37621e-164	3.24369e-164	1.1922e-163	2.49386e-163	-2.40789e-164	-3.88443e-163	3.10422e-163	-5.26566e-164	2.29706e-163	-3.91233e-164	-6.30291e-164	4.27874e-164	-1.5352e-164	3.11419e-163	-6.69435e-164	-1.37282e-162	0
-2.47222e-164	7.2876e-163	9.85683e-164	5.54104e-163	-5.79297e-163	1.27736e-162	-1.52032e-163	2.20348e-163	2.99835e-163	2.36862e-165	-2.48753e-164	8.65372e-166	8.73999e-165	-6.38296e-163	5.37621e-164	3.24369e-164	1.1922e-163	2.49386e-163	-2.40789e-164	-3.88443e-163	3.10422e-163	-5.26566e-164	2.29706e-163	-3.91233e-164	-6.30291e-164	4.27874e-164	-1.5352e-164	3.11419e-163	-6.69435e-164	-1.37282e-162	0
-2.47222e-164	7.2876e-163	9.85683e-164	5.54104e-163	-5.79297e-163	1.27736e-162	-1.52032e-163	2.20348e-163	2.99835e-163	2.36862e-165	-2.48753e-164	8.65372e-166	8.73999e-165	-6.38296e-163	5.37621e-164	3.24369e-164	1.1922e-163	2.49386e-163	-2.40789e-164	-3.88443e-163	3.10422e-163	-5.26566e-164	2.29706e-163	-3.91233e-164	-6.30291e-164	4.27874e-164	-1.5352e-164	3.11419e-163	-6.69435e-164	-1.37282e-162	0
-2.47222e-164	7.2876e-163	9.85683e-164	5.54104e-163	-5.79297e-163	1.27736e-162	-1.52032e-163	2.20348e-163	2.99835e-163	2.36862e-165	-2.48753e-164	8.65372e-166	8.73999e-165	-6.38296e-163	5.37621e-164	3.24369e-164	1.1922e-163	2.49386e-163	-2.40789e-164	-3.88443e-163	3.10422e-163	-5.26566e-164	2.29706e-163	-3.91233e-164	-6.30291e-164	4.27874e-164	-1.5352e-164	3.11419e-163	-6.69435e-164	-1.37282e-162	0
-2.47222e-164	7.2876e-163	9.85683e-164	5.54104e-163	-5.79297e-163	1.27736e-162	-1.52032e-163	2.20348e-163	2.99835e-163	2.36862e-165	-2.48753e-164	8.65372e-166	8.73999e-165	-6.38296e-163	5.37621e-164	3.24369e-164	1.1922e-163	2.49386e-163	-2.40789e-164	-3.88443e-163	3.10422e-163	-5.26566e-164	2.29706e-163	-3.91233e-164	-6.30291e-164	4.27874e-164	-1.5352e-164	3.11419e-163	-6.69435e-164	-1.37282e-162	0
-2.47222e-164	7.2876e-163	9.85683e-164	5.54104e-163	-5.79297e-163	1.27736e-162	-1.52032e-163	2.20348e-163	2.99835e-163	2.36862e-165	-2.48753e-164	8.65372e-166	8.73999e-165	-6.38296e-163	5.37621e-164	3.24369e-164	1.1922e-163	2.49386e-163	-2.40789e-164	-3.88443e-163	3.10422e-163	-5.26566e-164	2.29706e-163	-3.91233e-164	-6.30291e-164	4.27874e-164	-1.5352e-164	3.11419e-163	-6.69435e-164	-1.37282e-162	0
-2.47222e-164	7.2876e-163	9.85683e-164	5.54104e-163	-5.79297e-163	1.27736e-162	-1.52032e-163	2.20348e-163	2.99835e-163	2.36862e-165	-2.48753e-164	8.65372e-166	8.73999e-165	-6.38296e-163	5.37621e-164	3.24369e-164	1.1922e-163	2.49386e-163	-2.40789e-164	-3.88443e-163	3.10422e-163	-5.26566e-164	2.29706e-163	-3.91233e-164	-6.30291e-164	4.27874e-164	-1.5352e-164	3.11419e-163	-6.69435e-164	-1.37282e-162	0
-2.47222e-164	7.2876e-163	9.85683e-164	5.54104e-163	-5.79297e-163	1.27736e-162	-1.52032e-163	2.20348e-163	2.99835e-163	2.36862e-165	-2.48753e-164	8.65372e-166	8.73999e-165	-6.38296e-163	5.37621e-164	3.24369e-164	1.1922e-163	2.49386e-163	-2.40789e-164	-3.88443e-163	3.10422e-163	-5.26566e-164	2.29706e-163	-3.91233e-164	-6.30291e-164	4.27874e-164	-1.5352e-164	3.11419e-163	-6.69435e-164	-1.37282e-162	0
-2.47222e-164	7.2876e-163	9.85683e-164	5.54104e-163	-5.79297e-163	1.27736e-162	-1.52032e-163	2.20348e-163	2.99835e-163	2.36862e-165	-2.48753e-164	8.65372e-166	8.73999e-165	-6.38296e-163	5.37621e-164	3.24369e-164	1.1922e-163	2.49386e-163	-2.40789e-164	-3.88443e-163	3.10422e-163	-5.26566e-164	2.29706e-163	-3.91233e-164	-6.30291e-164	4.27874e-164	-1.5352e-164	3.11419e-163	-6.69435e-164	-1.37282e-162	0
-2.47222e-164	7.2876e-163	9.85683e-164	5.54104e-163	-5.79297e-163	1.27736e-162	-1.52032e-163	2.20348e-163	2.99835e-163	2.36862e-165	-2.48753e-164	8.65372e-166	8.73999e-165	-6.38296e-163	5.37621e-164	3.24369e-164	1.1922e-163	2.49386e-163	-2.40789e-164	-3.88443e-163	3.10422e-163	-5.26566e-164	2.29706e-163	-3.91233e-164	-6.30291e-164	4.27874e-164	-1.5352e-164	3.11419e-163	-6.69435e-164	-1.37282e-162	0
-2.47222e-164	7.2876e-163	9.85683e-164	5.54104e-163	-5.79297e-163	1.27736e-162	-1.52032e-163	2.20348e-163	2.99835e-163	2.36862e-165	-2.48753e-164	8.65372e-166	8.73999e-165	-6.38296e-163	5.37621e-164	3.24369e-164	1.1922e-163	2.49386e-163	-2.40789e-164	-3.88443e-163	3.10422e-163	-5.26566e-164	2.29706e-163	-3.91233e-164	-6.30291e-164	4.27874e-164	-1.5352e-164	3.11419e-163	-6.69435e-164	-1.37282e-162	0
-2.47222e-164	7.2876e-163	9.85683e-164	5.54104e-163	-5.79297e-163	1.27736e-162	-1.52032e-163	2.20348e-163	2.99835e-163	2.36862e-165	-2.48753e-164	8.65372e-166	8.73999e-165	-6.38296e-163	5.37621e-164	3.24369e-164	1.1922e-163	2.49386e-163	-2.40789e-164	-3.88443e-163	3.10422e-163	-5.26566e-164	2.29706e-163	-3.91233e-164	-6.30291e-164	4.27874e-164	-1.5352e-164	3.11419e-163	-6.69435e-164	-1.37282e-162	0
-2.47222e-164	7.2876e-163	9.85683e-164	5.54104e-163	-5.79297e-163	1.27736e-162	-1.52032e-163	2.20348e-163	2.99835e-163	2.36862e-165	-2.48753e-164	8.65372e-166	8.73999e-165	-6.38296e-163	5.37621e-164	3.24369e-164	1.1922e-163	2.49386e-163	-2.40789e-164	-3.88443e-163	3.10422e-163	-5.26566e-164	2.29706e-163	-3.91233e-164	-6.30291e-164	4.27874e-164	-1.5352e-164	3.11419e-163	-6.69435e-164	-1.37282e-162	0
-2.47222e-164	7.2876e-163	9.85683e-164	5.54104e-163	-5.79297e-163	1.27736e-162	-1.52032e-163	2.20348e-163	2.99835e-163	2.36862e-165	-2.48753e-164	8.65372e-166	8.73999e-165	-6.38296e-163	5.37621e-164	3.24369e-164	1.1922e-163	2.49386e-163	-2.40789e-164	-3.88443e-163	3.10422e-163	-5.26566e-164	2.29706e-163	-3.91233e-164	-6.30291e-164	4.27874e-164	-1.5352e-164	3.11419e-163	-6.69435e-164	-1.37282e-162	0
-2.47222e-164	7.2876e-163	9.85683e-164	5.54104e-163	-5.79297e-163	1.27736e-162	-1.52032e-163	2.20348e-163	2.99835e-163	2.36862e-165	-2.48753e-164	8.65372e-166	8.73999e-165	-6.38296e-163	5.37621e-164	3.24369e-164	1.1922e-163	2.49386e-163	-2.40789e-164	-3.88443e-163	3.10422e-163	-5.26566e-164	2.29706e-163	-3.91233e-164	-6.30291e-164	4.27874e-164	-1.5352e-164	3.11419e-163	-6.69435e-164	-1.37282e-162	0
-2.47222e-164	7.2876e-163	9.85683e-164	5.54104e-163	-5.79297e-163	1.27736e-162	-1.52032e-163	2.20348e-163	2.99835e-163	2.36862e-165	-2.48753e-164	8.65372e-166	8.73999e-165	-6.38296e-163	5.37621e-164	3.24369e-164	1.1922e-163	2.49386e-163	-2.40789e-164	-3.88443e-163	3.10422e-163	-5.26566e-164	2.29706e-163	-3.91233e-164	-6.30291e-164	4.27874e-164	-1.5352e-164	3.11419e-163	-6.69435e-164	-1.37282e-162	0
-2.47222e-164	7.2876e-163	9.85683e-164	5.54104e-163	-5.79297e-163	1.27736e-162	-1.52032e-163	2.20348e-163	2.99835e-163	2.36862e-165	-2.48753e-164	8.65372e-166	8.73999e-165	-6.38296e-163	5.37621e-164	3.24369e-164	1.1922e-163	2.49386e-163	-2.40789e-164	-3.88443e-163	3.10422e-163	-5.26566e-164	2.29706e-163	-3.91233e-164	-6.30291e-164	4.27874e-164	-1.5352e-164	3.11419e-163	-6.69435e-164	-1.37282e-162	0
-2.47222e-164	7.2876e-163	9.85683e-164	5.54104e-163	-5.79297e-163	1.27736e-162	-1.52032e-163	2.20348e-163	2.99835e-163	2.36862e-165	-2.48753e-164	8.65372e-166	8.73999e-165	-6.38296e-163	5.37621e-164	3.24369e-164	1.1922e-163	2.49386e-163	-2.40789e-164	-3.88443e-163	3.10422e-163	-5.26566e-164	2.29706e-163	-3.91233e-164	-6.30291e-164	4.27874e-164	-1.5352e-164	3.11419e-163	-6.69435e-164	-1.37282e-162	0
-2.47222e-164	7.2876e-163	9.85683e-164	5.54104e-163	-5.79297e-163	1.27736e-162	-1.52032e-163	2.20348e-163	2.99835e-163	2.36862e-165	-2.48753e-164	8.65372e-166	8.73999e-165	-6.38296e-163	5.37621e-164	3.24369e-164	1.1922e-163	2.49386e-163	-2.40789e-164	-3.88443e-163	3.10422e-163	-5.26566e-164	2.29706e-163	-3.91233e-164	-6.30291e-164	4.27874e-164	-1.5352e-164	3.11419e-163	-6.69435e-164	-1.37282e-162	0
-2.47222e-164	7.2876e-163	9.85683e-164	5.54104e-163	-5.79297e-163	1.27736e-162	-1.52032e-163	2.20348e-163	2.99835e-163	2.36862e-165	-2.48753e-164	8.65372e-166	8.73999e-165	-6.38296e-163	5.37621e-164	3.24369e-164	1.1922e-163	2.49386e-163	-2.40789e-164	-3.88443e-163	3.10422e-163	-5.26566e-164	2.29706e-163	-3.91233e-164	-6.30291e-164	4.27874e-164	-1.5352e-164	3.11419e-163	-6.69435e-164	-1.37282e-162	0
-2.47222e-164	7.2876e-163	9.85683e-164	5.54104e-163	-5.79297e-163	1.27736e-162	-1.52032e-163	2.20348e-163	2.99835e-163	2.36862e-165	-2.48753e-164	8.65372e-166	8.73999e-165	-6.38296e-163	5.37621e-164	3.24369e-164	1.1922e-163	2.49386e-163	-2.40789e-164	-3.88443e-163	3.10422e-163	-5.26566e-164	2.29706e-163	-3.91233e-164	-6.30291e-164	4.27874e-164	-1.5352e-164	3.11419e-163	-6.69435e-164	-1.37282e-162	0
-2.47222e-164	7.2876e-163	9.85683e-164	5.54104e-163	-5.79297e-163	1.27736e-162	-1.52032e-163	2.20348e-163	2.99835e-163	2.36862e-165	-2.48753e-164	8.65372e-166	8.73999e-165	-6.38296e-163	5.37621e-164	3.24369e-164	1.1922e-163	2.49386e-163	-2.40789e-164	-3.88443e-163	3.10422e-163	-5.26566e-164	2.29706e-163	-3.91233e-164	-6.30291e-164	4.27874e-164	-1.5352e-164	3.11419e-163	-6.69435e-164	-1.37282e-162	0
-2.47222e-164	7.2876e-163	9.85683e-164	5.54104e-163	-5.79297e-163	1.27736e-162	-1.52032e-163	2.20348e-163	2.99835e-163	2.36862e-165	-2.48753e-164	8.65372e-166	8.73999e-165	-6.38296e-163	5.37621e-164	3.24369e-164	1.1922e-163	2.49386e-163	-2.40789e-164	-3.88443e-163	3.10422e-163	-5.26566e-164	2.29706e-163	-3.91233e-164	-6.30291e-164	4.27874e-164	-1.5352e-164	3.11419e-163	-6.69435e-164	-1.37282e-162	0
-2.47222e-164	7.2876e-163	9.85683e-164	5.54104e-163	-5.79297e-163	1.27736e-162	-1.52032e-163	2.20348e-163	2.99835e-163	2.36862e-165	-2.48753e-164	8.65372e-166	8.73999e-165	-6.38296e-163	5.37621e-164	3.24369e-164	1.1922e-163	2.49386e-163	-2.40789e-164	-3.88443e-163	3.10422e-163	-5.26566e-164	2.29706e-163	-3.91233e-164	-6.30291e-164	4.27874e-164	-1.5352e-164	3.11419e-163	-6.69435e-164	-1.37282e-162	0
-2.47222e-164	7.2876e-163	9.85683e-164	5.54104e-163	-5.79297e-163	1.27736e-162	-1.52032e-163	2.20348e-163	2.99835e-163	2.36862e-165	-2.48753e-164	8.65372e-166	8.73999e-165	-6.38296e-163	5.37621e-164	3.24369e-164	1.1922e-163	2.49386e-163	-2.40789e-164	-3.88443e-163	3.10422e-163	-5.26566e-164	2.29706e-163	-3.91233e-164	-6.30291e-164	4.27874e-164	-1.5352e-164	3.11419e-163	-6.69435e-164	-1.37282e-162	0
-2.47222e-164	7.2876e-163	9.85683e-164	5.54104e-163	-5.79297e-163	1.27736e-162	-1.52032e-163	2.20348e-163	2.99835e-163	2.36862e-165	-2.48753e-164	8.65372e-166	8.73999e-165	-6.38296e-163	5.37621e-164	3.24369e-164	1.1922e-163	2.49386e-163	-2.40789e-164	-3.88443e-163	3.10422e-163	-5.26566e-164	2.29706e-163	-3.91233e-164	-6.30291e-164	4.27874e-164	-1.5352e-164	3.11419e-163	-6.69435e-164	-1.37282e-162	0
-2.47222e-164	7.2876e-163	9.85683e-164	5.54104e-163	-5.79297e-163	1.27736e-162	-1.52032e-163	2.20348e-163	2.99835e-163	2.36862e-165	-2.48753e-164	8.65372e-166	8.73999e-165	-6.38296e-163	5.37621e-164	3.24369e-164	1.1922e-163	2.49386e-163	-2.40789e-164	-3.88443e-163	3.10422e-163	-5.26566e-164	2.29706e-163	-3.91233e-164	-6.30291e-164	4.27874e-164	-1.5352e-164	3.11419e-163	-6.69435e-164	-1.37282e-162	0
-2.47222e-164	7.2876e-163	9.85683e-164	5.54104e-163	-5.79297e-163	1.27736e-162	-1.52032e-163	2.20348e-163	2.99835e-163	2.36862e-165	-2.48753e-164	8.65372e-166	8.73999e-165	-6.38296e-163	5.37621e-164	3.24369e-164	1.1922e-163	2.49386e-163	-2.40789e-164	-3.88443e-163	3.10422e-163	-5.26566e-164	2.29706e-163	-3.91233e-164	-6.30291e-164	4.27874e-164	-1.5352e-164	3.11419e-163	-6.69435e-164	-1.37282e-162	0
-2.47222e-164	7.2876e-163	9.85683e-164	5.54104e-163	-5.79297e-163	1.27736e-162	-1.52032e-163	2.20348e-163	2.99835e-163	2.36862e-165	-2.48753e-164	8.65372e-166	8.73999e-165	-6.38296e-163	5.37621e-164	3.24369e-164	1.1922e-163	2.49386e-163	-2.40789e-164	-3.88443e-163	3.10422e-163	-5.26566e-164	2.29706e-163	-3.91233e-164	-6.30291e-164	4.27874e-164	-1.5352e-164	3.11419e-163	-6.69435e-164	-1.37282e-162	0
-2.47222e-164	7.2876e-163	9.85683e-164	5.54104e-163	-5.79297e-163	1.27736e-162	-1.52032e-163	2.20348e-163	2.99835e-163	2.36862e-165	-2.48753e-164	8.65372e-166	8.73999e-165	-6.38296e-163	5.37621e-164	3.24369e-164	1.1922e-163	2.49386e-163	-2.40789e-164	-3.88443e-163	3.10422e-163	-5.26566e-164	2.29706e-163	-3.91233e-164	-6.30291e-164	4.27874e-164	-1.5352e-164	3.11419e-163	-6.69435e-164	-1.37282e-162	0
-2.47222e-164	7.2876e-163	9.85683e-164	5.54104e-163	-5.79297e-163	1.27736e-162	-1.52032e-163	2.20348e-163	2.99835e-163	2.36862e-165	-2.48753e-164	8.65372e-166	8.73999e-165	-6.38296e-163	5.37621e-164	3.24369e-164	1.1922e-163	2.49386e-163	-2.40789e-164	-3.88443e-163	3.10422e-163	-5.26566e-164	2.29706e-163	-3.91233e-164	-6.30291e-164	4.27874e-164	-1.5352e-164	3.11419e-163	-6.69435e-164	-1.37282e-162	0
-2.47222e-164	7.2876e-163	9.85683e-164	5.54104e-163	-5.79297e-163	1.27736e-162	-1.52032e-163	2.20348e-163	2.99835e-163	2.36862e-165	-2.48753e-164	8.65372e-166	8.73999e-165	-6.38296e-163	5.37621e-164	3.24369e-164	1.1922e-163	2.49386e-163	-2.40789e-164	-3.88443e-163	3.10422e-163	-5.26566e-164	2.29706e-163	-3.91233e-164	-6.30291e-164	4.27874e-164	-1.5352e-164	3.11419e-163	-6.69435e-164	-1.37282e-162	0
-2.47222e-164	7.2876e-163	9.85683e-164	5.54104e-163	-5.79297e-163	1.27736e-162	-1.52032e-163	2.20348e-163	2.99835e-163	2.36862e-165	-2.48753e-164	8.65372e-166	8.73999e-165	-6.38296e-163	5.37621e-164	3.24369e-164	1.1922e-163	2.49386e-163	-2.40789e-164	-3.88443e-163	3.10422e-163	-5.26566e-164	2.29706e-163	-3.91233e-164	-6.30291e-164	4.27874e-164	-1.5352e-164	3.11419e-163	-6.69435e-164	-1.37282e-162	0
-2.47222e-164	7.2876e-163	9.85683e-164	5.54104e-163	-5.79297e-163	1.27736e-162	-1.52032e-163	2.20348e-163	2.99835e-163	2.36862e-165	-2.48753e-164	8.65372e-166	8.73999e-165	-6.38296e-163	5.37621e-164	3.24369e-164	1.1922e-163	2.49386e-163	-2.40789e-164	-3.88443e-163	3.10422e-163	-5.26566e-164	2.29706e-163	-3.91233e-164	-6.30291e-164	4.27874e-164	-1.5352e-164	3.11419e-163	-6.69435e-164	-1.37282e-162	0
-2.47222e-164	7.2876e-163	9.85683e-164	5.54104e-163	-5.79297e-163	1.27736e-162	-1.52032e-163	2.20348e-163	2.99835e-163	2.36862e-165	-2.48753e-164	8.65372e-166	8.73999e-165	-6.38296e-163	5.37621e-164	3.24369e-164	1.1922e-163	2.49386e-163	-2.40789e-164	-3.88443e-163	3.10422e-163	-5.26566e-164	2.29706e-163	-3.91233e-164	-6.30291e-164	4.27874e-164	-1.5352e-164	3.11419e-163	-6.69435e-164	-1.37282e-162	0
-2.47222e-164	7.2876e-163	9.85683e-164	5.54104e-163	-5.79297e-163	1.27736e-162	-1.52032e-163	2.20348e-163	2.99835e-163	2.36862e-165	-2.48753e-164	8.65372e-166	8.73999e-165	-6.38296e-163	5.37621e-164	3.24369e-164	1.1922e-163	2.49386e-163	-2.40789e-164	-3.88443e-163	3.10422e-163	-5.26566e-164	2.29706e-163	-3.91233e-164	-6.30291e-164	4.27874e-164	-1.5352e-164	3.11419e-163	-6.69435e-164	-1.37282e-162	0
-2.47222e-164	7.2876e-163	9.85683e-164	5.54104e-163	-5.79297e-163	1.27736e-162	-1.52032e-163	2.20348e-163	2.99835e-163	2.36862e-165	-2.48753e-164	8.65372e-166	8.73999e-165	-6.38296e-163	5.37621e-164	3.24369e-164	1.1922e-163	2.49386e-163	-2.40789e-164	-3.88443e-163	3.10422e-163	-5.26566e-164	2.29706e-163	-3.91233e-164	-6.30291e-164	4.27874e-164	-1.5352e-164	3.11419e-163	-6.69435e-164	-1.37282e-162	0
-2.47222e-164	7.2876e-163	9.85683e-164	5.54104e-163	-5.79297e-163	1.27736e-162	-1.52032e-163	2.20348e-163	2.99835e-163	2.36862e-165	-2.48753e-164	8.65372e-166	8.73999e-165	-6.38296e-163	5.37621e-164	3.24369e-164	1.1922e-163	2.49386e-163	-2.40789e-164	-3.88443e-163	3.10422e-163	-5.26566e-164	2.29706e-163	-3.91233e-164	-6.30291e-164	4.27874e-164	-1.5352e-164	3.11419e-163	-6.69435e-164	-1.37282e-162	0
-2.47222e-164	7.2876e-163	9.85683e-164	5.54104e-163	-5.79297e-163	1.27736e-162	-1.52032e-163	2.20348e-163	2.99835e-163	2.36862e-165	-2.48753e-164	8.65372e-166	8.73999e-165	-6.38296e-163	5.37621e-164	3.24369e-164	1.1922e-163	2.49386e-163	-2.40789e-164	-3.88443e-163	3.10422e-163	-5.26566e-164	2.29706e-163	-3.91233e-164	-6.30291e-164	4.27874e-164	-1.5352e-164	3.11419e-163	-6.69435e-164	-1.37282e-162	0
-2.47222e-164	7.2876e-163	9.85683e-164	5.54104e-163	-5.79297e-163	1.27736e-162	-1.52032e-163	2.20348e-163	2.99835e-163	2.36862e-165	-2.48753e-164	8.65372e-166	8.73999e-165	-6.38296e-163	5.37621e-164	3.24369e-164	1.1922e-163	2.49386e-163	-2.40789e-164	-3.88443e-163	3.10422e-163	-5.26566e-164	2.29706e-163	-3.91233e-164	-6.30291e-164	4.27874e-164	-1.5352e-164	3.11419e-163	-6.69435e-164	-1.37282e-162	0
-2.47222e-164	7.2876e-163	9.85683e-164	5.54104e-163	-5.79297e-163	1.27736e-162	-1.52032e-163	2.20348e-163	2.99835e-163	2.36862e-165	-2.48753e-164	8.65372e-166	8.73999e-165	-6.38296e-163	5.37621e-164	3.24369e-164	1.1922e-163	2.49386e-163	-2.40789e-164	-3.88443e-163	3.10422e-163	-5.26566e-164	2.29706e-163	-3.91233e-164	-6.30291e-164	4.27874e-164	-1.5352e-164	3.11419e-163	-6.69435e-164	-1.37282e-162	0
-2.47222e-164	7.2876e-163	9.85683e-164	5.54104e-163	-5.79297e-163	1.27736e-162	-1.52032e-163	2.20348e-163	2.99835e-163	2.36862e-165	-2.48753e-164	8.65372e-166	8.73999e-165	-6.38296e-163	5.37621e-164	3.24369e-164	1.1922e-163	2.49386e-163	-2.40789e-164	-3.88443e-163	3.10422e-163	-5.26566e-164	2.29706e-163	-3.91233e-164	-6.30291e-164	4.27874e-164	-1.5352e-164	3.11419e-163	-6.69435e-164	-1.37282e-162	0
-2.47222e-164	7.2876e-163	9.85683e-164	5.54104e-163	-5.79297e-163	1.27736e-162	-1.52032e-163	2.20348e-163	2.99835e-163	2.36862e-165	-2.48753e-164	8.65372e-166	8.73999e-165	-6.38296e-163	5.37621e-164	3.24369e-164	1.1922e-163	2.49386e-163	-2.40789e-164	-3.88443e-163	3.10422e-163	-5.26566e-164	2.29706e-163	-3.91233e-164	-6.30291e-164	4.27874e-164	-1.5352e-164	3.11419e-163	-6.69435e-164	-1.37282e-162	0
-2.47222e-164	7.2876e-163	9.85683e-164	5.54104e-163	-5.79297e-163	1.27736e-162	-1.52032e-163	2.20348e-163	2.99835e-163	2.36862e-165	-2.48753e-164	8.65372e-166	8.73999e-165	-6.38296e-163	5.37621e-164	3.24369e-164	1.1922e-163	2.49386e-163	-2.40789e-164	-3.88443e-163	3.10422e-163	-5.26566e-164	2.29706e-163	-3.91233e-164	-6.30291e-164	4.27874e-164	-1.5352e-164	3.11419e-163	-6.69435e-164	-1.37282e-162	0
-2.47222e-164	7.2876e-163	9.85683e-164	5.54104e-163	-5.79297e-163	1.27736e-162	-1.52032e-163	2.20348e-163	2.99835e-163	2.36862e-165	-2.48753e-164	8.65372e-166	8.73999e-165	-6.38296e-163	5.37621e-164	3.24369e-164	1.1922e-163	2.49386e-163	-2.40789e-164	-3.88443e-163	3.10422e-163	-5.26566e-164	2.29706e-163	-3.91233e-164	-6.30291e-164	4.27874e-164	-1.5352e-164	3.11419e-163	-6.69435e-164	-1.37282e-162	0
-2.47222e-164	7.2876e-163	9.85683e-164	5.54104e-163	-5.79297e-163	1.27736e-162	-1.52032e-163	2.20348e-163	2.99835e-163	2.36862e-165	-2.48753e-164	8.65372e-166	8.73999e-165	-6.38296e-163	5.37621e-164	3.24369e-164	1.1922e-163	2.49386e-163	-2.40789e-164	-3.88443e-163	3.10422e-163	-5.26566e-164	2.29706e-163	-3.91233e-164	-6.30291e-164	4.27874e-164	-1.5352e-164	3.11419e-163	-6.69435e-164	-1.37282e-162	0
-2.47222e-164	7.2876e-163	9.85683e-164	5.54104e-163	-5.79297e-163	1.27736e-162	-1.52032e-163	2.20348e-163	2.99835e-163	2.36862e-165	-2.48753e-164	8.65372e-166	8.73999e-165	-6.38296e-163	5.37621e-164	3.24369e-164	1.1922e-163	2.49386e-163	-2.40789e-164	-3.88443e-163	3.10422e-163	-5.26566e-164	2.29706e-163	-3.91233e-164	-6.30291e-164	4.27874e-164	-1.5352e-164	3.11419e-163	-6.69435e-164	-1.37282e-162	0
-2.47222e-164	7.2876e-163	9.85683e-164	5.54104e-163	-5.79297e-163	1.27736e-162	-1.52032e-163	2.20348e-163	2.99835e-163	2.36862e-165	-2.48753e-164	8.65372e-166	8.73999e-165	-6.38296e-163	5.37621e-164	3.24369e-164	1.1922e-163	2.49386e-163	-2.40789e-164	-3.88443e-163	3.10422e-163	-5.26566e-164	2.29706e-163	-3.91233e-164	-6.30291e-164	4.27874e-164	-1.5352e-164	3.11419e-163	-6.69435e-164	-1.37282e-162	0
-2.47222e-164	7.2876e-163	9.85683e-164	5.54104e-163	-5.79297e-163	1.27736e-162	-1.52032e-163	2.20348e-163	2.99835e-163	2.36862e-165	-2.48753e-164	8.65372e-166	8.73999e-165	-6.38296e-163	5.37621e-164	3.24369e-164	1.1922e-163	2.49386e-163	-2.40789e-164	-3.88443e-163	3.10422e-163	-5.26566e-164	2.29706e-163	-3.91233e-164	-6.30291e-164	4.27874e-164	-1.5352e-164	3.11419e-163	-6.69435e-164	-1.37282e-162	0
-2.47222e-164	7.2876e-163	9.85683e-164	5.54104e-163	-5.79297e-163	1.27736e-162	-1.52032e-163	2.20348e-163	2.99835e-163	2.36862e-165	-2.48753e-164	8.65372e-166	8.73999e-165	-6.38296e-163	5.37621e-164	3.24369e-164	1.1922e-163	2.49386e-163	-2.40789e-164	-3.88443e-163	3.10422e-163	-5.26566e-164	2.29706e-163	-3.91233e-164	-6.30291e-164	4.27874e-164	-1.5352e-164	3.11419e-163	-6.69435e-164	-1.37282e-162	0
-2.47222e-164	7.2876e-163	9.85683e-164	5.54104e-163	-5.79297e-163	1.27736e-162	-1.52032e-163	2.20348e-163	2.99835e-163	2.36862e-165	-2.48753e-164	8.65372e-166	8.73999e-165	-6.38296e-163	5.37621e-164	3.24369e-164	1.1922e-163	2.49386e-163	-2.40789e-164	-3.88443e-163	3.10422e-163	-5.26566e-164	2.29706e-163	-3.91233e-164	-6.30291e-164	4.27874e-164	-1.5352e-164	3.11419e-163	-6.69435e-164	-1.37282e-162	0
-2.47222e-164	7.2876e-163	9.85683e-164	5.54104e-163	-5.79297e-163	1.27736e-162	-1.52032e-163	2.20348e-163	2.99835e-163	2.36862e-165	-2.48753e-164	8.65372e-166	8.73999e-165	-6.38296e-163	5.37621e-164	3.24369e-164	1.1922e-163	2.49386e-163	-2.40789e-164	-3.88443e-163	3.10422e-163	-5.26566e-164	2.29706e-163	-3.91233e-164	-6.30291e-164	4.27874e-164	-1.5352e-164	3.11419e-163	-6.69435e-164	-1.37282e-162	0
-2.47222e-164	7.2876e-163	9.85683e-164	5.54104e-163	-5.79297e-163	1.27736e-162	-1.52032e-163	2.20348e-163	2.99835e-163	2.36862e-165	-2.48753e-164	8.65372e-166	8.73999e-165	-6.38296e-163	5.37621e-164	3.24369e-164	1.1922e-163	2.49386e-163	-2.40789e-164	-3.88443e-163	3.10422e-163	-5.26566e-164	2.29706e-163	-3.91233e-164	-6.30291e-164	4.27874e-164	-1.5352e-164	3.11419e-163	-6.69435e-164	-1.37282e-162	0
-2.47222e-164	7.2876e-163	9.85683e-164	5.54104e-163	-5.79297e-163	1.27736e-162	-1.52032e-163	2.20348e-163	2.99835e-163	2.36862e-165	-2.48753e-164	8.65372e-166	8.73999e-165	-6.38296e-163	5.37621e-164	3.24369e-164	1.1922e-163	2.49386e-163	-2.40789e-164	-3.88443e-163	3.10422e-163	-5.26566e-164	2.29706e-163	-3.91233e-164	-6.30291e-164	4.27874e-164	-1.5352e-164	3.11419e-163	-6.69435e-164	-1.37282e-162	0
-2.47222e-164	7.2876e-163	9.85683e-164	5.54104e-163	-5.79297e-163	1.27736e-162	-1.52032e-163	2.20348e-163	2.99835e-163	2.36862e-165	-2.48753e-164	8.65372e-166	8.73999e-165	-6.38296e-163	5.37621e-164	3.24369e-164	1.1922e-163	2.49386e-163	-2.40789e-164	-3.88443e-163	3.10422e-163	-5.26566e-164	2.29706e-163	-3.91233e-164	-6.30291e-164	4.27874e-164	-1.5352e-164	3.11419e-163	-6.69435e-164	-1.37282e-162	0
-2.47222e-164	7.2876e-163	9.85683e-164	5.54104e-163	-5.79297e-163	1.27736e-162	-1.52032e-163	2.20348e-163	2.99835e-163	2.36862e-165	-2.48753e-164	8.65372e-166	8.73999e-165	-6.38296e-163	5.37621e-164	3.24369e-164	1.1922e-163	2.49386e-163	-2.40789e-164	-3.88443e-163	3.10422e-163	-5.26566e-164	2.29706e-163	-3.91233e-164	-6.30291e-164	4.27874e-164	-1.5352e-164	3.11419e-163	-6.69435e-164	-1.37282e-162	0
-2.47222e-164	7.2876e-163	9.85683e-164	5.54104e-163	-5.79297e-163	1.27736e-162	-1.52032e-163	2.20348e-163	2.99835e-163	2.36862e-165	-2.48753e-164	8.65372e-166	8.73999e-165	-6.38296e-163	5.37621e-164	3.24369e-164	1.1922e-163	2.49386e-163	-2.40789e-164	-3.88443e-163	3.10422e-163	-5.26566e-164	2.29706e-163	-3.91233e-164	-6.30291e-164	4.27874e-164	-1.5352e-164	3.11419e-163	-6.69435e-164	-1.37282e-162	0
-2.47222e-164	7.2876e-163	9.85683e-164	5.54104e-163	-5.79297e-163	1.27736e-162	-1.52032e-163	2.20348e-163	2.99835e-163	2.36862e-165	-2.48753e-164	8.65372e-166	8.73999e-165	-6.38296e-163	5.37621e-164	3.24369e-164	1.1922e-163	2.49386e-163	-2.40789e-164	-3.88443e-163	3.10422e-163	-5.26566e-164	2.29706e-163	-3.91233e-164	-6.30291e-164	4.27874e-164	-1.5352e-164	3.11419e-163	-6.69435e-164	-1.37282e-162	0
-2.47222e-164	7.2876e-163	9.85683e-164	5.54104e-163	-5.79297e-163	1.27736e-162	-1.52032e-163	2.20348e-163	2.99835e-163	2.36862e-165	-2.48753e-164	8.65372e-166	8.73999e-165	-6.38296e-163	5.37621e-164	3.24369e-164	1.1922e-163	2.49386e-163	-2.40789e-164	-3.88443e-163	3.10422e-163	-5.26566e-164	2.29706e-163	-3.91233e-164	-6.30291e-164	4.27874e-164	-1.5352e-164	3.11419e-163	-6.69435e-164	-1.37282e-162	0
-2.47222e-164	7.2876e-163	9.85683e-164	5.54104e-163	-5.79297e-163	1.27736e-162	-1.52032e-163	2.20348e-163	2.99835e-163	2.36862e-165	-2.48753e-164	8.65372e-166	8.73999e-165	-6.38296e-163	5.37621e-164	3.24369e-164	1.1922e-163	2.49386e-163	-2.40789e-164	-3.88443e-163	3.10422e-163	-5.26566e-164	2.29706e-163	-3.91233e-164	-6.30291e-164	4.27874e-164	-1.5352e-164	3.11419e-163	-6.69435e-164	-1.37282e-162	0
-2.47222e-164	7.2876e-163	9.85683e-164	5.54104e-163	-5.79297e-163	1.27736e-162	-1.52032e-163	2.20348e-163	2.99835e-163	2.36862e-165	-2.48753e-164	8.65372e-166	8.73999e-165	-6.38296e-163	5.37621e-164	3.24369e-164	1.1922e-163	2.49386e-163	-2.40789e-164	-3.88443e-163	3.10422e-163	-5.26566e-164	2.29706e-163	-3.91233e-164	-6.30291e-164	4.27874e-164	-1.5352e-164	3.11419e-163	-6.69435e-164	-1.37282e-162	0
-2.47222e-164	7.2876e-163	9.85683e-164	5.54104e-163	-5.79297e-163	1.27736e-162	-1.52032e-163	2.20348e-163	2.99835e-163	2.36862e-165	-2.48753e-164	8.65372e-166	8.73999e-165	-6.38296e-163	5.37621e-164	3.24369e-164	1.1922e-163	2.49386e-163	-2.40789e-164	-3.88443e-163	3.10422e-163	-5.26566e-164	2.29706e-163	-3.91233e-164	-6.30291e-164	4.27874e-164	-1.5352e-164	3.11419e-163	-6.69435e-164	-1.37282e-162	0
-2.47222e-164	7.2876e-163	9.85683e-164	5.54104e-163	-5.79297e-163	1.27736e-162	-1.52032e-163	2.20348e-163	2.99835e-163	2.36862e-165	-2.48753e-164	8.65372e-166	8.73999e-165	-6.38296e-163	5.37621e-164	3.24369e-164	1.1922e-163	2.49386e-163	-2.40789e-164	-3.88443e-163	3.10422e-163	-5.26566e-164	2.29706e-163	-3.91233e-164	-6.30291e-164	4.27874e-164	-1.5352e-164	3.11419e-163	-6.69435e-164	-1.37282e-162	0
-2.47222e-164	7.2876e-163	9.85683e-164	5.54104e-163	-5.79297e-163	1.27736e-162	-1.52032e-163	2.20348e-163	2.99835e-163	2.36862e-165	-2.48753e-164	8.65372e-166	8.73999e-165	-6.38296e-163	5.37621e-164	3.24369e-164	1.1922e-163	2.49386e-163	-2.40789e-164	-3.88443e-163	3.10422e-163	-5.26566e-164	2.29706e-163	-3.91233e-164	-6.30291e-164	4.27874e-164	-1.5352e-164	3.11419e-163	-6.69435e-164	-1.37282e-162	0
-2.47222e-164	7.2876e-163	9.85683e-164	5.54104e-163	-5.79297e-163	1.27736e-162	-1.52032e-163	2.20348e-163	2.99835e-163	2.36862e-165	-2.48753e-164	8.65372e-166	8.73999e-165	-6.38296e-163	5.37621e-164	3.24369e-164	1.1922e-163	2.49386e-163	-2.40789e-164	-3.88443e-163	3.10422e-163	-5.26566e-164	2.29706e-163	-3.91233e-164	-6.30291e-164	4.27874e-164	-1.5352e-164	3.11419e-163	-6.69435e-164	-1.37282e-162	0
-2.47222e-164	7.2876e-163	9.85683e-164	5.54104e-163	-5.79297e-163	1.27736e-162	-1.52032e-163	2.20348e-163	2.99835e-163	2.36862e-165	-2.48753e-164	8.65372e-166	8.73999e-165	-6.38296e-163	5.37621e-164	3.24369e-164	1.1922e-163	2.49386e-163	-2.40789e-164	-3.88443e-163	3.10422e-163	-5.26566e-164	2.29706e-163	-3.91233e-164	-6.30291e-164	4.27874e-164	-1.5352e-164	3.11419e-163	-6.69435e-164	-1.37282e-162	0
-2.47222e-164	7.2876e-163	9.85683e-164	5.54104e-163	-5.79297e-163	1.27736e-162	-1.52032e-163	2.20348e-163	2.99835e-163	2.36862e-165	-2.48753e-164	8.65372e-166	8.73999e-165	-6.38296e-163	5.37621e-164	3.24369e-164	1.1922e-163	2.49386e-163	-2.40789e-164	-3.88443e-163	3.10422e-163	-5.26566e-164	2.29706e-163	-3.91233e-164	-6.30291e-164	4.27874e-164	-1.5352e-164	3.11419e-163	-6.69435e-164	-1.37282e-162	0
-2.47222e-164	7.2876e-163	9.85683e-164	5.54104e-163	-5.79297e-163	1.27736e-162	-1.52032e-163	2.20348e-163	2.99835e-163	2.36862e-165	-2.48753e-164	8.65372e-166	8.73999e-165	-6.38296e-163	5.37621e-164	3.24369e-164	1.1922e-163	2.49386e-163	-2.40789e-164	-3.88443e-163	3.10422e-163	-5.26566e-164	2.29706e-163	-3.91233e-164	-6.30291e-164	4.27874e-164	-1.5352e-164	3.11419e-163	-6.69435e-164	-1.37282e-162	0
-2.47222e-164	7.2876e-163	9.85683e-164	5.54104e-163	-5.79297e-163	1.27736e-162	-1.52032e-163	2.20348e-163	2.99835e-163	2.36862e-165	-2.48753e-164	8.65372e-166	8.73999e-165	-6.38296e-163	5.37621e-164	3.24369e-164	1.1922e-163	2.49386e-163	-2.40789e-164	-3.88443e-163	3.10422e-163	-5.26566e-164	2.29706e-163	-3.91233e-164	-6.30291e-164	4.27874e-164	-1.5352e-164	3.11419e-163	-6.69435e-164	-1.37282e-162	0
-2.47222e-164	7.2876e-163	9.85683e-164	5.54104e-163	-5.79297e-163	1.27736e-162	-1.52032e-163	2.20348e-163	2.99835e-163	2.36862e-165	-2.48753e-164	8.65372e-166	8.73999e-165	-6.38296e-163	5.37621e-164	3.24369e-164	1.1922e-163	2.49386e-163	-2.40789e-164	-3.88443e-163	3.10422e-163	-5.26566e-164	2.29706e-163	-3.91233e-164	-6.30291e-164	4.27874e-164	-1.5352e-164	3.11419e-163	-6.69435e-164	-1.37282e-162	0
-2.47222e-164	7.2876e-163	9.85683e-164	5.54104e-163	-5.79297e-163	1.27736e-162	-1.52032e-163	2.20348e-163	2.99835e-163	2.36862e-165	-2.48753e-164	8.65372e-166	8.73999e-165	-6.38296e-163	5.37621e-164	3.24369e-164	1.1922e-163	2.49386e-163	-2.40789e-164	-3.88443e-163	3.10422e-163	-5.26566e-164	2.29706e-163	-3.91233e-164	-6.30291e-164	4.27874e-164	-1.5352e-164	3.11419e-163	-6.69435e-164	-1.37282e-162	0
-2.47222e-164	7.2876e-163	9.85683e-164	5.54104e-163	-5.79297e-163	1.27736e-162	-1.52032e-163	2.20348e-163	2.99835e-163	2.36862e-165	-2.48753e-164	8.65372e-166	8.73999e-165	-6.38296e-163	5.37621e-164	3.24369e-164	1.1922e-163	2.49386e-163	-2.40789e-164	-3.88443e-163	3.10422e-163	-5.26566e-164	2.29706e-163	-3.91233e-164	-6.30291e-164	4.27874e-164	-1.5352e-164	3.11419e-163	-6.69435e-164	-1.37282e-162	0
-2.47222e-164	7.2876e-163	9.85683e-164	5.54104e-163	-5.79297e-163	1.27736e-162	-1.52032e-163	2.20348e-163	2.99835e-163	2.36862e-165	-2.48753e-164	8.65372e-166	8.73999e-165	-6.38296e-163	5.37621e-164	3.24369e-164	1.1922e-163	2.49386e-163	-2.40789e-164	-3.88443e-163	3.10422e-163	-5.26566e-164	2.29706e-163	-3.91233e-164	-6.30291e-164	4.27874e-164	-1.5352e-164	3.11419e-163	-6.69435e-164	-1.37282e-162	0
-2.47222e-164	7.2876e-163	9.85683e-164	5.54104e-163	-5.79297e-163	1.27736e-162	-1.52032e-163	2.20348e-163	2.99835e-163	2.36862e-165	-2.48753e-164	8.65372e-166	8.73999e-165	-6.38296e-163	5.37621e-164	3.24369e-164	1.1922e-163	2.49386e-163	-2.40789e-164	-3.88443e-163	3.10422e-163	-5.26566e-164	2.29706e-163	-3.91233e-164	-6.30291e-164	4.27874e-164	-1.5352e-164	3.11419e-163	-6.69435e-164	-1.37282e-162	0
-2.47222e-164	7.2876e-163	9.85683e-164	5.54104e-163	-5.79297e-163	1.27736e-162	-1.52032e-163	2.20348e-163	2.99835e-163	2.36862e-165	-2.48753e-164	8.65372e-166	8.73999e-165	-6.38296e-163	5.37621e-164	3.24369e-164	1.1922e-163	2.49386e-163	-2.40789e-164	-3.88443e-163	3.10422e-163	-5.26566e-164	2.29706e-163	-3.91233e-164	-6.30291e-164	4.27874e-164	-1.5352e-164	3.11419e-163	-6.69435e-164	-1.37282e-162	0
-2.47222e-164	7.2876e-163	9.85683e-164	5.54104e-163	-5.79297e-163	1.27736e-162	-1.52032e-163	2.20348e-163	2.99835e-163	2.36862e-165	-2.48753e-164	8.65372e-166	8.73999e-165	-6.38296e-163	5.37621e-164	3.24369e-164	1.1922e-163	2.49386e-163	-2.40789e-164	-3.88443e-163	3.10422e-163	-5.26566e-164	2.29706e-163	-3.91233e-164	-6.30291e-164	4.27874e-164	-1.5352e-164	3.11419e-163	-6.69435e-164	-1.37282e-162	0
-2.47222e-164	7.2876e-163	9.85683e-164	5.54104e-163	-5.79297e-163	1.27736e-162	-1.52032e-163	2.20348e-163	2.99835e-163	2.36862e-165	-2.48753e-164	8.65372e-166	8.73999e-165	-6.38296e-163	5.37621e-164	3.24369e-164	1.1922e-163	2.49386e-163	-2.40789e-164	-3.88443e-163	3.10422e-163	-5.26566e-164	2.29706e-163	-3.91233e-164	-6.30291e-164	4.27874e-164	-1.5352e-164	3.11419e-163	-6.69435e-164	-1.37282e-162	0
-2.47222e-164	7.2876e-163	9.85683e-164	5.54104e-163	-5.79297e-163	1.27736e-162	-1.52032e-163	2.20348e-163	2.99835e-163	2.36862e-165	-2.48753e-164	8.65372e-166	8.73999e-165	-6.38296e-163	5.37621e-164	3.24369e-164	1.1922e-163	2.49386e-163	-2.40789e-164	-3.88443e-163	3.10422e-163	-5.26566e-164	2.29706e-163	-3.91233e-164	-6.30291e-164	4.27874e-164	-1.5352e-164	3.11419e-163	-6.69435e-164	-1.37282e-162	0
-2.47222e-164	7.2876e-163	9.85683e-164	5.54104e-163	-5.79297e-163	1.27736e-162	-1.52032e-163	2.20348e-163	2.99835e-163	2.36862e-165	-2.48753e-164	8.65372e-166	8.73999e-165	-6.38296e-163	5.37621e-164	3.24369e-164	1.1922e-163	2.49386e-163	-2.40789e-164	-3.88443e-163	3.10422e-163	-5.26566e-164	2.29706e-163	-3.91233e-164	-6.30291e-164	4.27874e-164	-1.5352e-164	3.11419e-163	-6.69435e-164	-1.37282e-162	0
-2.47222e-164	7.2876e-163	9.85683e-164	5.54104e-163	-5.79297e-163	1.27736e-162	-1.52032e-163	2.20348e-163	2.99835e-163	2.36862e-165	-2.48753e-164	8.65372e-166	8.73999e-165	-6.38296e-163	5.37621e-164	3.24369e-164	1.1922e-163	2.49386e-163	-2.40789e-164	-3.88443e-163	3.10422e-163	-5.26566e-164	2.29706e-163	-3.91233e-164	-6.30291e-164	4.27874e-164	-1.5352e-164	3.11419e-163	-6.69435e-164	-1.37282e-162	0
-2.47222e-164	7.2876e-163	9.85683e-164	5.54104e-163	-5.79297e-163	1.27736e-162	-1.52032e-163	2.20348e-163	2.99835e-163	2.36862e-165	-2.48753e-164	8.65372e-166	8.73999e-165	-6.38296e-163	5.37621e-164	3.24369e-164	1.1922e-163	2.49386e-163	-2.40789e-164	-3.88443e-163	3.10422e-163	-5.26566e-164	2.29706e-163	-3.91233e-164	-6.30291e-164	4.27874e-164	-1.5352e-164	3.11419e-163	-6.69435e-164	-1.37282e-162	0
-2.47222e-164	7.2876e-163	9.85683e-164	5.54104e-163	-5.79297e-163	1.27736e-162	-1.52032e-163	2.20348e-163	2.99835e-163	2.36862e-165	-2.48753e-164	8.65372e-166	8.73999e-165	-6.38296e-163	5.37621e-164	3.24369e-164	1.1922e-163	2.49386e-163	-2.40789e-164	-3.88443e-163	3.10422e-163	-5.26566e-164	2.29706e-163	-3.91233e-164	-6.30291e-164	4.27874e-164	-1.5352e-164	3.11419e-163	-6.69435e-164	-1.37282e-162	0
-2.47222e-164	7.2876e-163	9.85683e-164	5.54104e-163	-5.79297e-163	1.27736e-162	-1.52032e-163	2.20348e-163	2.99835e-163	2.36862e-165	-2.48753e-164	8.65372e-166	8.73999e-165	-6.38296e-163	5.37621e-164	3.24369e-164	1.1922e-163	2.49386e-163	-2.40789e-164	-3.88443e-163	3.10422e-163	-5.26566e-164	2.29706e-163	-3.91233e-164	-6.30291e-164	4.27874e-164	-1.5352e-164	3.11419e-163	-6.69435e-164	-1.37282e-162	0
-2.47222e-164	7.2876e-163	9.85683e-164	5.54104e-163	-5.79297e-163	1.27736e-162	-1.52032e-163	2.20348e-163	2.99835e-163	2.36862e-165	-2.48753e-164	8.65372e-166	8.73999e-165	-6.38296e-163	5.37621e-164	3.24369e-164	1.1922e-163	2.49386e-163	-2.40789e-164	-3.88443e-163	3.10422e-163	-5.26566e-164	2.29706e-163	-3.91233e-164	-6.30291e-164	4.27874e-164	-1.5352e-164	3.11419e-163	-6.69435e-164	-1.37282e-162	0
-2.47222e-164	7.2876e-163	9.85683e-164	5.54104e-163	-5.79297e-163	1.27736e-162	-1.52032e-163	2.20348e-163	2.99835e-163	2.36862e-165	-2.48753e-164	8.65372e-166	8.73999e-165	-6.38296e-163	5.37621e-164	3.24369e-164	1.1922e-163	2.49386e-163	-2.40789e-164	-3.88443e-163	3.10422e-163	-5.26566e-164	2.29706e-163	-3.91233e-164	-6.30291e-164	4.27874e-164	-1.5352e-164	3.11419e-163	-6.69435e-164	-1.37282e-162	0
-2.47222e-164	7.2876e-163	9.85683e-164	5.54104e-163	-5.79297e-163	1.27736e-162	-1.52032e-163	2.20348e-163	2.99835e-163	2.36862e-165	-2.48753e-164	8.65372e-166	8.73999e-165	-6.38296e-163	5.37621e-164	3.24369e-164	1.1922e-163	2.49386e-163	-2.40789e-164	-3.88443e-163	3.10422e-163	-5.26566e-164	2.29706e-163	-3.91233e-164	-6.30291e-164	4.27874e-164	-1.5352e-164	3.11419e-163	-6.69435e-164	-1.37282e-162	0
-2.47222e-164	7.2876e-163	9.85683e-164	5.54104e-163	-5.79297e-163	1.27736e-162	-1.52032e-163	2.20348e-163	2.99835e-163	2.36862e-165	-2.48753e-164	8.65372e-166	8.73999e-165	-6.38296e-163	5.37621e-164	3.24369e-164	1.1922e-163	2.49386e-163	-2.40789e-164	-3.88443e-163	3.10422e-163	-5.26566e-164	2.29706e-163	-3.91233e-164	-6.30291e-164	4.27874e-164	-1.5352e-164	3.11419e-163	-6.69435e-164	-1.37282e-162	0
-2.47222e-164	7.2876e-163	9.85683e-164	5.54104e-163	-5.79297e-163	1.27736e-162	-1.52032e-163	2.20348e-163	2.99835e-163	2.36862e-165	-2.48753e-164	8.65372e-166	8.73999e-165	-6.38296e-163	5.37621e-164	3.24369e-164	1.1922e-163	2.49386e-163	-2.40789e-164	-3.88443e-163	3.10422e-163	-5.26566e-164	2.29706e-163	-3.91233e-164	-6.30291e-164	4.27874e-164	-1.5352e-164	3.11419e-163	-6.69435e-164	-1.37282e-162	0
-2.47222e-164	7.2876e-163	9.85683e-164	5.54104e-163	-5.79297e-163	1.27736e-162	-1.52032e-163	2.20348e-163	2.99835e-163	2.36862e-165	-2.48753e-164	8.65372e-166	8.73999e-165	-6.38296e-163	5.37621e-164	3.24369e-164	1.1922e-163	2.49386e-163	-2.40789e-164	-3.88443e-163	3.10422e-163	-5.26566e-164	2.29706e-163	-3.91233e-164	-6.30291e-164	4.27874e-164	-1.5352e-164	3.11419e-163	-6.69435e-164	-1.37282e-162	0
-2.47222e-164	7.2876e-163	9.85683e-164	5.54104e-163	-5.79297e-163	1.27736e-162	-1.52032e-163	2.20348e-163	2.99835e-163	2.36862e-165	-2.48753e-164	8.65372e-166	8.73999e-165	-6.38296e-163	5.37621e-164	3.24369e-164	1.1922e-163	2.49386e-163	-2.40789e-164	-3.88443e-163	3.10422e-163	-5.26566e-164	2.29706e-163	-3.91233e-164	-6.30291e-164	4.27874e-164	-1.5352e-164	3.11419e-163	-6.69435e-164	-1.37282e-162	0
-2.47222e-164	7.2876e-163	9.85683e-164	5.54104e-163	-5.79297e-163	1.27736e-162	-1.52032e-163	2.20348e-163	2.99835e-163	2.36862e-165	-2.48753e-164	8.65372e-166	8.73999e-165	-6.38296e-163	5.37621e-164	3.24369e-164	1.1922e-163	2.49386e-163	-2.40789e-164	-3.88443e-163	3.10422e-163	-5.26566e-164	2.29706e-163	-3.91233e-164	-6.30291e-164	4.27874e-164	-1.5352e-164	3.11419e-163	-6.69435e-164	-1.37282e-162	0
-2.47222e-164	7.2876e-163	9.85683e-164	5.54104e-163	-5.79297e-163	1.27736e-162	-1.52032e-163	2.20348e-163	2.99835e-163	2.36862e-165	-2.48753e-164	8.65372e-166	8.73999e-165	-6.38296e-163	5.37621e-164	3.24369e-164	1.1922e-163	2.49386e-163	-2.40789e-164	-3.88443e-163	3.10422e-163	-5.26566e-164	2.29706e-163	-3.91233e-164	-6.30291e-164	4.27874e-164	-1.5352e-164	3.11419e-163	-6.69435e-164	-1.37282e-162	0
-2.47222e-164	7.2876e-163	9.85683e-164	5.54104e-163	-5.79297e-163	1.27736e-162	-1.52032e-163	2.20348e-163	2.99835e-163	2.36862e-165	-2.48753e-164	8.65372e-166	8.73999e-165	-6.38296e-163	5.37621e-164	3.24369e-164	1.1922e-163	2.49386e-163	-2.40789e-164	-3.88443e-163	3.10422e-163	-5.26566e-164	2.29706e-163	-3.91233e-164	-6.30291e-164	4.27874e-164	-1.5352e-164	3.11419e-163	-6.69435e-164	-1.37282e-162	0
-2.47222e-164	7.2876e-163	9.85683e-164	5.54104e-163	-5.79297e-163	1.27736e-162	-1.52032e-163	2.20348e-163	2.99835e-163	2.36862e-165	-2.48753e-164	8.65372e-166	8.73999e-165	-6.38296e-163	5.37621e-164	3.24369e-164	1.1922e-163	2.49386e-163	-2.40789e-164	-3.88443e-163	3.10422e-163	-5.26566e-164	2.29706e-163	-3.91233e-164	-6.30291e-164	4.27874e-164	-1.5352e-164	3.11419e-163	-6.69435e-164	-1.37282e-162	0
-2.47222e-164	7.2876e-163	9.85683e-164	5.54104e-163	-5.79297e-163	1.27736e-162	-1.52032e-163	2.20348e-163	2.99835e-163	2.36862e-165	-2.48753e-164	8.65372e-166	8.73999e-165	-6.38296e-163	5.37621e-164	3.24369e-164	1.1922e-163	2.49386e-163	-2.40789e-164	-3.88443e-163	3.10422e-163	-5.26566e-164	2.29706e-163	-3.91233e-164	-6.30291e-164	4.27874e-164	-1.5352e-164	3.11419e-163	-6.69435e-164	-1.37282e-162	0
-2.47222e-164	7.2876e-163	9.85683e-164	5.54104e-163	-5.79297e-163	1.27736e-162	-1.52032e-163	2.20348e-163	2.99835e-163	2.36862e-165	-2.48753e-164	8.65372e-166	8.73999e-165	-6.38296e-163	5.37621e-164	3.24369e-164	1.1922e-163	2.49386e-163	-2.40789e-164	-3.88443e-163	3.10422e-163	-5.26566e-164	2.29706e-163	-3.91233e-164	-6.30291e-164	4.27874e-164	-1.5352e-164	3.11419e-163	-6.69435e-164	-1.37282e-162	0
-2.47222e-164	7.2876e-163	9.85683e-164	5.54104e-163	-5.79297e-163	1.27736e-162	-1.52032e-163	2.20348e-163	2.99835e-163	2.36862e-165	-2.48753e-164	8.65372e-166	8.73999e-165	-6.38296e-163	5.37621e-164	3.24369e-164	1.1922e-163	2.49386e-163	-2.40789e-164	-3.88443e-163	3.10422e-163	-5.26566e-164	2.29706e-163	-3.91233e-164	-6.30291e-164	4.27874e-164	-1.5352e-164	3.11419e-163	-6.69435e-164	-1.37282e-162	0
-2.47222e-164	7.2876e-163	9.85683e-164	5.54104e-163	-5.79297e-163	1.27736e-162	-1.52032e-163	2.20348e-163	2.99835e-163	2.36862e-165	-2.48753e-164	8.65372e-166	8.73999e-165	-6.38296e-163	5.37621e-164	3.24369e-164	1.1922e-163	2.49386e-163	-2.40789e-164	-3.88443e-163	3.10422e-163	-5.26566e-164	2.29706e-163	-3.91233e-164	-6.30291e-164	4.27874e-164	-1.5352e-164	3.11419e-163	-6.69435e-164	-1.37282e-162	0
-2.47222e-164	7.2876e-163	9.85683e-164	5.54104e-163	-5.79297e-163	1.27736e-162	-1.52032e-163	2.20348e-163	2.99835e-163	2.36862e-165	-2.48753e-164	8.65372e-166	8.73999e-165	-6.38296e-163	5.37621e-164	3.24369e-164	1.1922e-163	2.49386e-163	-2.40789e-164	-3.88443e-163	3.10422e-163	-5.26566e-164	2.29706e-163	-3.91233e-164	-6.30291e-164	4.27874e-164	-1.5352e-164	3.11419e-163	-6.69435e-164	-1.37282e-162	0
-2.47222e-164	7.2876e-163	9.85683e-164	5.54104e-163	-5.79297e-163	1.27736e-162	-1.52032e-163	2.20348e-163	2.99835e-163	2.36862e-165	-2.48753e-164	8.65372e-166	8.73999e-165	-6.38296e-163	5.37621e-164	3.24369e-164	1.1922e-163	2.49386e-163	-2.40789e-164	-3.88443e-163	3.10422e-163	-5.26566e-164	2.29706e-163	-3.91233e-164	-6.30291e-164	4.27874e-164	-1.5352e-164	3.11419e-163	-6.69435e-164	-1.37282e-162	0
-2.47222e-164	7.2876e-163	9.85683e-164	5.54104e-163	-5.79297e-163	1.27736e-162	-1.52032e-163	2.20348e-163	2.99835e-163	2.36862e-165	-2.48753e-164	8.65372e-166	8.73999e-165	-6.38296e-163	5.37621e-164	3.24369e-164	1.1922e-163	2.49386e-163	-2.40789e-164	-3.88443e-163	3.10422e-163	-5.26566e-164	2.29706e-163	-3.91233e-164	-6.30291e-164	4.27874e-164	-1.5352e-164	3.11419e-163	-6.69435e-164	-1.37282e-162	0
-2.47222e-164	7.2876e-163	9.85683e-164	5.54104e-163	-5.79297e-163	1.27736e-162	-1.52032e-163	2.20348e-163	2.99835e-163	2.36862e-165	-2.48753e-164	8.65372e-166	8.73999e-165	-6.38296e-163	5.37621e-164	3.24369e-164	1.1922e-163	2.49386e-163	-2.40789e-164	-3.88443e-163	3.10422e-163	-5.26566e-164	2.29706e-163	-3.91233e-164	-6.30291e-164	4.27874e-164	-1.5352e-164	3.11419e-163	-6.69435e-164	-1.37282e-162	0
-2.47222e-164	7.2876e-163	9.85683e-164	5.54104e-163	-5.79297e-163	1.27736e-162	-1.52032e-163	2.20348e-163	2.99835e-163	2.36862e-165	-2.48753e-164	8.65372e-166	8.73999e-165	-6.38296e-163	5.37621e-164	3.24369e-164	1.1922e-163	2.49386e-163	-2.40789e-164	-3.88443e-163	3.10422e-163	-5.26566e-164	2.29706e-163	-3.91233e-164	-6.30291e-164	4.27874e-164	-1.5352e-164	3.11419e-163	-6.69435e-164	-1.37282e-162	0
-2.47222e-164	7.2876e-163	9.85683e-164	5.54104e-163	-5.79297e-163	1.27736e-162	-1.52032e-163	2.20348e-163	2.99835e-163	2.36862e-165	-2.48753e-164	8.65372e-166	8.73999e-165	-6.38296e-163	5.37621e-164	3.24369e-164	1.1922e-163	2.49386e-163	-2.40789e-164	-3.88443e-163	3.10422e-163	-5.26566e-164	2.29706e-163	-3.91233e-164	-6.30291e-164	4.27874e-164	-1.5352e-164	3.11419e-163	-6.69435e-164	-1.37282e-162	0
-2.47222e-164	7.2876e-163	9.85683e-164	5.54104e-163	-5.79297e-163	1.27736e-162	-1.52032e-163	2.20348e-163	2.99835e-163	2.36862e-165	-2.48753e-164	8.65372e-166	8.73999e-165	-6.38296e-163	5.37621e-164	3.24369e-164	1.1922e-163	2.49386e-163	-2.40789e-164	-3.88443e-163	3.10422e-163	-5.26566e-164	2.29706e-163	-3.91233e-164	-6.30291e-164	4.27874e-164	-1.5352e-164	3.11419e-163	-6.69435e-164	-1.37282e-162	0
-2.47222e-164	7.2876e-163	9.85683e-164	5.54104e-163	-5.79297e-163	1.27736e-162	-1.52032e-163	2.20348e-163	2.99835e-163	2.36862e-165	-2.48753e-164	8.65372e-166	8.73999e-165	-6.38296e-163	5.37621e-164	3.24369e-164	1.1922e-163	2.49386e-163	-2.40789e-164	-3.88443e-163	3.10422e-163	-5.26566e-164	2.29706e-163	-3.91233e-164	-6.30291e-164	4.27874e-164	-1.5352e-164	3.11419e-163	-6.69435e-164	-1.37282e-162	0
-2.47222e-164	7.2876e-163	9.85683e-164	5.54104e-163	-5.79297e-163	1.27736e-162	-1.52032e-163	2.20348e-163	2.99835e-163	2.36862e-165	-2.48753e-164	8.65372e-166	8.73999e-165	-6.38296e-163	5.37621e-164	3.24369e-164	1.1922e-163	2.49386e-163	-2.40789e-164	-3.88443e-163	3.10422e-163	-5.26566e-164	2.29706e-163	-3.91233e-164	-6.30291e-164	4.27874e-164	-1.5352e-164	3.11419e-163	-6.69435e-164	-1.37282e-162	0
-2.47222e-164	7.2876e-163	9.85683e-164	5.54104e-163	-5.79297e-163	1.27736e-162	-1.52032e-163	2.20348e-163	2.99835e-163	2.36862e-165	-2.48753e-164	8.65372e-166	8.73999e-165	-6.38296e-163	5.37621e-164	3.24369e-164	1.1922e-163	2.49386e-163	-2.40789e-164	-3.88443e-163	3.10422e-163	-5.26566e-164	2.29706e-163	-3.91233e-164	-6.30291e-164	4.27874e-164	-1.5352e-164	3.11419e-163	-6.69435e-164	-1.37282e-162	0
-2.47222e-164	7.2876e-163	9.85683e-164	5.54104e-163	-5.79297e-163	1.27736e-162	-1.52032e-163	2.20348e-163	2.99835e-163	2.36862e-165	-2.48753e-164	8.65372e-166	8.73999e-165	-6.38296e-163	5.37621e-164	3.24369e-164	1.1922e-163	2.49386e-163	-2.40789e-164	-3.88443e-163	3.10422e-163	-5.26566e-164	2.29706e-163	-3.91233e-164	-6.30291e-164	4.27874e-164	-1.5352e-164	3.11419e-163	-6.69435e-164	-1.37282e-162	0
-2.47222e-164	7.2876e-163	9.85683e-164	5.54104e-163	-5.79297e-163	1.27736e-162	-1.52032e-163	2.20348e-163	2.99835e-163	2.36862e-165	-2.48753e-164	8.65372e-166	8.73999e-165	-6.38296e-163	5.37621e-164	3.24369e-164	1.1922e-163	2.49386e-163	-2.40789e-164	-3.88443e-163	3.10422e-163	-5.26566e-164	2.29706e-163	-3.91233e-164	-6.30291e-164	4.27874e-164	-1.5352e-164	3.11419e-163	-6.69435e-164	-1.37282e-162	0
-2.47222e-164	7.2876e-163	9.85683e-164	5.54104e-163	-5.79297e-163	1.27736e-162	-1.52032e-163	2.20348e-163	2.99835e-163	2.36862e-165	-2.48753e-164	8.65372e-166	8.73999e-165	-6.38296e-163	5.37621e-164	3.24369e-164	1.1922e-163	2.49386e-163	-2.40789e-164	-3.88443e-163	3.10422e-163	-5.26566e-164	2.29706e-163	-3.91233e-164	-6.30291e-164	4.27874e-164	-1.5352e-164	3.11419e-163	-6.69435e-164	-1.37282e-162	0
-2.47222e-164	7.2876e-163	9.85683e-164	5.54104e-163	-5.79297e-163	1.27736e-162	-1.52032e-163	2.20348e-163	2.99835e-163	2.36862e-165	-2.48753e-164	8.65372e-166	8.73999e-165	-6.38296e-163	5.37621e-164	3.24369e-164	1.1922e-163	2.49386e-163	-2.40789e-164	-3.88443e-163	3.10422e-163	-5.26566e-164	2.29706e-163	-3.91233e-164	-6.30291e-164	4.27874e-164	-1.5352e-164	3.11419e-163	-6.69435e-164	-1.37282e-162	0
-2.47222e-164	7.2876e-163	9.85683e-164	5.54104e-163	-5.79297e-163	1.27736e-162	-1.52032e-163	2.20348e-163	2.99835e-163	2.36862e-165	-2.48753e-164	8.65372e-166	8.73999e-165	-6.38296e-163	5.37621e-164	3.24369e-164	1.1922e-163	2.49386e-163	-2.40789e-164	-3.88443e-163	3.10422e-163	-5.26566e-164	2.29706e-163	-3.91233e-164	-6.30291e-164	4.27874e-164	-1.5352e-164	3.11419e-163	-6.69435e-164	-1.37282e-162	0
-2.47222e-164	7.2876e-163	9.85683e-164	5.54104e-163	-5.79297e-163	1.27736e-162	-1.52032e-163	2.20348e-163	2.99835e-163	2.36862e-165	-2.48753e-164	8.65372e-166	8.73999e-165	-6.38296e-163	5.37621e-164	3.24369e-164	1.1922e-163	2.49386e-163	-2.40789e-164	-3.88443e-163	3.10422e-163	-5.26566e-164	2.29706e-163	-3.91233e-164	-6.30291e-164	4.27874e-164	-1.5352e-164	3.11419e-163	-6.69435e-164	-1.37282e-162	0
-2.47222e-164	7.2876e-163	9.85683e-164	5.54104e-163	-5.79297e-163	1.27736e-162	-1.52032e-163	2.20348e-163	2.99835e-163	2.36862e-165	-2.48753e-164	8.65372e-166	8.73999e-165	-6.38296e-163	5.37621e-164	3.24369e-164	1.1922e-163	2.49386e-163	-2.40789e-164	-3.88443e-163	3.10422e-163	-5.26566e-164	2.29706e-163	-3.91233e-164	-6.30291e-164	4.27874e-164	-1.5352e-164	3.11419e-163	-6.69435e-164	-1.37282e-162	0
-2.47222e-164	7.2876e-163	9.85683e-164	5.54104e-163	-5.79297e-163	1.27736e-162	-1.52032e-163	2.20348e-163	2.99835e-163	2.36862e-165	-2.48753e-164	8.65372e-166	8.73999e-165	-6.38296e-163	5.37621e-164	3.24369e-164	1.1922e-163	2.49386e-163	-2.40789e-164	-3.88443e-163	3.10422e-163	-5.26566e-164	2.29706e-163	-3.91233e-164	-6.30291e-164	4.27874e-164	-1.5352e-164	3.11419e-163	-6.69435e-164	-1.37282e-162	0
-2.47222e-164	7.2876e-163	9.85683e-164	5.54104e-163	-5.79297e-163	1.27736e-162	-1.52032e-163	2.20348e-163	2.99835e-163	2.36862e-165	-2.48753e-164	8.65372e-166	8.73999e-165	-6.38296e-163	5.37621e-164	3.24369e-164	1.1922e-163	2.49386e-163	-2.40789e-164	-3.88443e-163	3.10422e-163	-5.26566e-164	2.29706e-163	-3.91233e-164	-6.30291e-164	4.27874e-164	-1.5352e-164	3.11419e-163	-6.69435e-164	-1.37282e-162	0
-2.47222e-164	7.2876e-163	9.85683e-164	5.54104e-163	-5.79297e-163	1.27736e-162	-1.52032e-163	2.20348e-163	2.99835e-163	2.36862e-165	-2.48753e-164	8.65372e-166	8.73999e-165	-6.38296e-163	5.37621e-164	3.24369e-164	1.1922e-163	2.49386e-163	-2.40789e-164	-3.88443e-163	3.10422e-163	-5.26566e-164	2.29706e-163	-3.91233e-164	-6.30291e-164	4.27874e-164	-1.5352e-164	3.11419e-163	-6.69435e-164	-1.37282e-162	0
-2.47222e-164	7.2876e-163	9.85683e-164	5.54104e-163	-5.79297e-163	1.27736e-162	-1.52032e-163	2.20348e-163	2.99835e-163	2.36862e-165	-2.48753e-164	8.65372e-166	8.73999e-165	-6.38296e-163	5.37621e-164	3.24369e-164	1.1922e-163	2.49386e-163	-2.40789e-164	-3.88443e-163	3.10422e-163	-5.26566e-164	2.29706e-163	-3.91233e-164	-6.30291e-164	4.27874e-164	-1.5352e-164	3.11419e-163	-6.69435e-164	-1.37282e-162	0
-2.47222e-164	7.2876e-163	9.85683e-164	5.54104e-163	-5.79297e-163	1.27736e-162	-1.52032e-163	2.20348e-163	2.99835e-163	2.36862e-165	-2.48753e-164	8.65372e-166	8.73999e-165	-6.38296e-163	5.37621e-164	3.24369e-164	1.1922e-163	2.49386e-163	-2.40789e-164	-3.88443e-163	3.10422e-163	-5.26566e-164	2.29706e-163	-3.91233e-164	-6.30291e-164	4.27874e-164	-1.5352e-164	3.11419e-163	-6.69435e-164	-1.37282e-162	0
-2.47222e-164	7.2876e-163	9.85683e-164	5.54104e-163	-5.79297e-163	1.27736e-162	-1.52032e-163	2.20348e-163	2.99835e-163	2.36862e-165	-2.48753e-164	8.65372e-166	8.73999e-165	-6.38296e-163	5.37621e-164	3.24369e-164	1.1922e-163	2.49386e-163	-2.40789e-164	-3.88443e-163	3.10422e-163	-5.26566e-164	2.29706e-163	-3.91233e-164	-6.30291e-164	4.27874e-164	-1.5352e-164	3.11419e-163	-6.69435e-164	-1.37282e-162	0
-2.47222e-164	7.2876e-163	9.85683e-164	5.54104e-163	-5.79297e-163	1.27736e-162	-1.52032e-163	2.20348e-163	2.99835e-163	2.36862e-165	-2.48753e-164	8.65372e-166	8.73999e-165	-6.38296e-163	5.37621e-164	3.24369e-164	1.1922e-163	2.49386e-163	-2.40789e-164	-3.88443e-163	3.10422e-163	-5.26566e-164	2.29706e-163	-3.91233e-164	-6.30291e-164	4.27874e-164	-1.5352e-164	3.11419e-163	-6.69435e-164	-1.37282e-162	0
-2.47222e-164	7.2876e-163	9.85683e-164	5.54104e-163	-5.79297e-163	1.27736e-162	-1.52032e-163	2.20348e-163	2.99835e-163	2.36862e-165	-2.48753e-164	8.65372e-166	8.73999e-165	-6.38296e-163	5.37621e-164	3.24369e-164	1.1922e-163	2.49386e-163	-2.40789e-164	-3.88443e-163	3.10422e-163	-5.26566e-164	2.29706e-163	-3.91233e-164	-6.30291e-164	4.27874e-164	-1.5352e-164	3.11419e-163	-6.69435e-164	-1.37282e-162	0
-2.47222e-164	7.2876e-163	9.85683e-164	5.54104e-163	-5.79297e-163	1.27736e-162	-1.52032e-163	2.20348e-163	2.99835e-163	2.36862e-165	-2.48753e-164	8.65372e-166	8.73999e-165	-6.38296e-163	5.37621e-164	3.24369e-164	1.1922e-163	2.49386e-163	-2.40789e-164	-3.88443e-163	3.10422e-163	-5.26566e-164	2.29706e-163	-3.91233e-164	-6.30291e-164	4.27874e-164	-1.5352e-164	3.11419e-163	-6.69435e-164	-1.37282e-162	0
-2.47222e-164	7.2876e-163	9.85683e-164	5.54104e-163	-5.79297e-163	1.27736e-162	-1.52032e-163	2.20348e-163	2.99835e-163	2.36862e-165	-2.48753e-164	8.65372e-166	8.73999e-165	-6.38296e-163	5.37621e-164	3.24369e-164	1.1922e-163	2.49386e-163	-2.40789e-164	-3.88443e-163	3.10422e-163	-5.26566e-164	2.29706e-163	-3.91233e-164	-6.30291e-164	4.27874e-164	-1.5352e-164	3.11419e-163	-6.69435e-164	-1.37282e-162	0
-2.47222e-164	7.2876e-163	9.85683e-164	5.54104e-163	-5.79297e-163	1.27736e-162	-1.52032e-163	2.20348e-163	2.99835e-163	2.36862e-165	-2.48753e-164	8.65372e-166	8.73999e-165	-6.38296e-163	5.37621e-164	3.24369e-164	1.1922e-163	2.49386e-163	-2.40789e-164	-3.88443e-163	3.10422e-163	-5.26566e-164	2.29706e-163	-3.91233e-164	-6.30291e-164	4.27874e-164	-1.5352e-164	3.11419e-163	-6.69435e-164	-1.37282e-162	0
-2.47222e-164	7.2876e-163	9.85683e-164	5.54104e-163	-5.79297e-163	1.27736e-162	-1.52032e-163	2.20348e-163	2.99835e-163	2.36862e-165	-2.48753e-164	8.65372e-166	8.73999e-165	-6.38296e-163	5.37621e-164	3.24369e-164	1.1922e-163	2.49386e-163	-2.40789e-164	-3.88443e-163	3.10422e-163	-5.26566e-164	2.29706e-163	-3.91233e-164	-6.30291e-164	4.27874e-164	-1.5352e-164	3.11419e-163	-6.69435e-164	-1.37282e-162	0
-2.47222e-164	7.2876e-163	9.85683e-164	5.54104e-163	-5.79297e-163	1.27736e-162	-1.52032e-163	2.20348e-163	2.99835e-163	2.36862e-165	-2.48753e-164	8.65372e-166	8.73999e-165	-6.38296e-163	5.37621e-164	3.24369e-164	1.1922e-163	2.49386e-163	-2.40789e-164	-3.88443e-163	3.10422e-163	-5.26566e-164	2.29706e-163	-3.91233e-164	-6.30291e-164	4.27874e-164	-1.5352e-164	3.11419e-163	-6.69435e-164	-1.37282e-162	0
-2.47222e-164	7.2876e-163	9.85683e-164	5.54104e-163	-5.79297e-163	1.27736e-162	-1.52032e-163	2.20348e-163	2.99835e-163	2.36862e-165	-2.48753e-164	8.65372e-166	8.73999e-165	-6.38296e-163	5.37621e-164	3.24369e-164	1.1922e-163	2.49386e-163	-2.40789e-164	-3.88443e-163	3.10422e-163	-5.26566e-164	2.29706e-163	-3.91233e-164	-6.30291e-164	4.27874e-164	-1.5352e-164	3.11419e-163	-6.69435e-164	-1.37282e-162	0
-2.47222e-164	7.2876e-163	9.85683e-164	5.54104e-163	-5.79297e-163	1.27736e-162	-1.52032e-163	2.20348e-163	2.99835e-163	2.36862e-165	-2.48753e-164	8.65372e-166	8.73999e-165	-6.38296e-163	5.37621e-164	3.24369e-164	1.1922e-163	2.49386e-163	-2.40789e-164	-3.88443e-163	3.10422e-163	-5.26566e-164	2.29706e-163	-3.91233e-164	-6.30291e-164	4.27874e-164	-1.5352e-164	3.11419e-163	-6.69435e-164	-1.37282e-162	0
-2.47222e-164	7.2876e-163	9.85683e-164	5.54104e-163	-5.79297e-163	1.27736e-162	-1.52032e-163	2.20348e-163	2.99835e-163	2.36862e-165	-2.48753e-164	8.65372e-166	8.73999e-165	-6.38296e-163	5.37621e-164	3.24369e-164	1.1922e-163	2.49386e-163	-2.40789e-164	-3.88443e-163	3.10422e-163	-5.26566e-164	2.29706e-163	-3.91233e-164	-6.30291e-164	4.27874e-164	-1.5352e-164	3.11419e-163	-6.69435e-164	-1.37282e-162	0
-2.47222e-164	7.2876e-163	9.85683e-164	5.54104e-163	-5.79297e-163	1.27736e-162	-1.52032e-163	2.20348e-163	2.99835e-163	2.36862e-165	-2.48753e-164	8.65372e-166	8.73999e-165	-6.38296e-163	5.37621e-164	3.24369e-164	1.1922e-163	2.49386e-163	-2.40789e-164	-3.88443e-163	3.10422e-163	-5.26566e-164	2.29706e-163	-3.91233e-164	-6.30291e-164	4.27874e-164	-1.5352e-164	3.11419e-163	-6.69435e-164	-1.37282e-162	0
-2.47222e-164	7.2876e-163	9.85683e-164	5.54104e-163	-5.79297e-163	1.27736e-162	-1.52032e-163	2.20348e-163	2.99835e-163	2.36862e-165	-2.48753e-164	8.65372e-166	8.73999e-165	-6.38296e-163	5.37621e-164	3.24369e-164	1.1922e-163	2.49386e-163	-2.40789e-164	-3.88443e-163	3.10422e-163	-5.26566e-164	2.29706e-163	-3.91233e-164	-6.30291e-164	4.27874e-164	-1.5352e-164	3.11419e-163	-6.69435e-164	-1.37282e-162	0
-2.47222e-164	7.2876e-163	9.85683e-164	5.54104e-163	-5.79297e-163	1.27736e-162	-1.52032e-163	2.20348e-163	2.99835e-163	2.36862e-165	-2.48753e-164	8.65372e-166	8.73999e-165	-6.38296e-163	5.37621e-164	3.24369e-164	1.1922e-163	2.49386e-163	-2.40789e-164	-3.88443e-163	3.10422e-163	-5.26566e-164	2.29706e-163	-3.91233e-164	-6.30291e-164	4.27874e-164	-1.5352e-164	3.11419e-163	-6.69435e-164	-1.37282e-162	0
-2.47222e-164	7.2876e-163	9.85683e-164	5.54104e-163	-5.79297e-163	1.27736e-162	-1.52032e-163	2.20348e-163	2.99835e-163	2.36862e-165	-2.48753e-164	8.65372e-166	8.73999e-165	-6.38296e-163	5.37621e-164	3.24369e-164	1.1922e-163	2.49386e-163	-2.40789e-164	-3.88443e-163	3.10422e-163	-5.26566e-164	2.29706e-163	-3.91233e-164	-6.30291e-164	4.27874e-164	-1.5352e-164	3.11419e-163	-6.69435e-164	-1.37282e-162	0
-2.47222e-164	7.2876e-163	9.85683e-164	5.54104e-163	-5.79297e-163	1.27736e-162	-1.52032e-163	2.20348e-163	2.99835e-163	2.36862e-165	-2.48753e-164	8.65372e-166	8.73999e-165	-6.38296e-163	5.37621e-164	3.24369e-164	1.1922e-163	2.49386e-163	-2.40789e-164	-3.88443e-163	3.10422e-163	-5.26566e-164	2.29706e-163	-3.91233e-164	-6.30291e-164	4.27874e-164	-1.5352e-164	3.11419e-163	-6.69435e-164	-1.37282e-162	0
-2.47222e-164	7.2876e-163	9.85683e-164	5.54104e-163	-5.79297e-163	1.27736e-162	-1.52032e-163	2.20348e-163	2.99835e-163	2.36862e-165	-2.48753e-164	8.65372e-166	8.73999e-165	-6.38296e-163	5.37621e-164	3.24369e-164	1.1922e-163	2.49386e-163	-2.40789e-164	-3.88443e-163	3.10422e-163	-5.26566e-164	2.29706e-163	-3.91233e-164	-6.30291e-164	4.27874e-164	-1.5352e-164	3.11419e-163	-6.69435e-164	-1.37282e-162	0
-2.47222e-164	7.2876e-163	9.85683e-164	5.54104e-163	-5.79297e-163	1.27736e-162	-1.52032e-163	2.20348e-163	2.99835e-163	2.36862e-165	-2.48753e-164	8.65372e-166	8.73999e-165	-6.38296e-163	5.37621e-164	3.24369e-164	1.1922e-163	2.49386e-163	-2.40789e-164	-3.88443e-163	3.10422e-163	-5.26566e-164	2.29706e-163	-3.91233e-164	-6.30291e-164	4.27874e-164	-1.5352e-164	3.11419e-163	-6.69435e-164	-1.37282e-162	0
-2.47222e-164	7.2876e-163	9.85683e-164	5.54104e-163	-5.79297e-163	1.27736e-162	-1.52032e-163	2.20348e-163	2.99835e-163	2.36862e-165	-2.48753e-164	8.65372e-166	8.73999e-165	-6.38296e-163	5.37621e-164	3.24369e-164	1.1922e-163	2.49386e-163	-2.40789e-164	-3.88443e-163	3.10422e-163	-5.26566e-164	2.29706e-163	-3.91233e-164	-6.30291e-164	4.27874e-164	-1.5352e-164	3.11419e-163	-6.69435e-164	-1.37282e-162	0
-2.47222e-164	7.2876e-163	9.85683e-164	5.54104e-163	-5.79297e-163	1.27736e-162	-1.52032e-163	2.20348e-163	2.99835e-163	2.36862e-165	-2.48753e-164	8.65372e-166	8.73999e-165	-6.38296e-163	5.37621e-164	3.24369e-164	1.1922e-163	2.49386e-163	-2.40789e-164	-3.88443e-163	3.10422e-163	-5.26566e-164	2.29706e-163	-3.91233e-164	-6.30291e-164	4.27874e-164	-1.5352e-164	3.11419e-163	-6.69435e-164	-1.37282e-162	0
-2.47222e-164	7.2876e-163	9.85683e-164	5.54104e-163	-5.79297e-163	1.27736e-162	-1.52032e-163	2.20348e-163	2.99835e-163	2.36862e-165	-2.48753e-164	8.65372e-166	8.73999e-165	-6.38296e-163	5.37621e-164	3.24369e-164	1.1922e-163	2.49386e-163	-2.40789e-164	-3.88443e-163	3.10422e-163	-5.26566e-164	2.29706e-163	-3.91233e-164	-6.30291e-164	4.27874e-164	-1.5352e-164	3.11419e-163	-6.69435e-164	-1.37282e-162	0
-2.47222e-164	7.2876e-163	9.85683e-164	5.54104e-163	-5.79297e-163	1.27736e-162	-1.52032e-163	2.20348e-163	2.99835e-163	2.36862e-165	-2.48753e-164	8.65372e-166	8.73999e-165	-6.38296e-163	5.37621e-164	3.24369e-164	1.1922e-163	2.49386e-163	-2.40789e-164	-3.88443e-163	3.10422e-163	-5.26566e-164	2.29706e-163	-3.91233e-164	-6.30291e-164	4.27874e-164	-1.5352e-164	3.11419e-163	-6.69435e-164	-1.37282e-162	0
-2.47222e-164	7.2876e-163	9.85683e-164	5.54104e-163	-5.79297e-163	1.27736e-162	-1.52032e-163	2.20348e-163	2.99835e-163	2.36862e-165	-2.48753e-164	8.65372e-166	8.73999e-165	-6.38296e-163	5.37621e-164	3.24369e-164	1.1922e-163	2.49386e-163	-2.40789e-164	-3.88443e-163	3.10422e-163	-5.26566e-164	2.29706e-163	-3.91233e-164	-6.30291e-164	4.27874e-164	-1.5352e-164	3.11419e-163	-6.69435e-164	-1.37282e-162	0
-2.47222e-164	7.2876e-163	9.85683e-164	5.54104e-163	-5.79297e-163	1.27736e-162	-1.52032e-163	2.20348e-163	2.99835e-163	2.36862e-165	-2.48753e-164	8.65372e-166	8.73999e-165	-6.38296e-163	5.37621e-164	3.24369e-164	1.1922e-163	2.49386e-163	-2.40789e-164	-3.88443e-163	3.10422e-163	-5.26566e-164	2.29706e-163	-3.91233e-164	-6.30291e-164	4.27874e-164	-1.5352e-164	3.11419e-163	-6.69435e-164	-1.37282e-162	0
-2.47222e-164	7.2876e-163	9.85683e-164	5.54104e-163	-5.79297e-163	1.27736e-162	-1.52032e-163	2.20348e-163	2.99835e-163	2.36862e-165	-2.48753e-164	8.65372e-166	8.73999e-165	-6.38296e-163	5.37621e-164	3.24369e-164	1.1922e-163	2.49386e-163	-2.40789e-164	-3.88443e-163	3.10422e-163	-5.26566e-164	2.29706e-163	-3.91233e-164	-6.30291e-164	4.27874e-164	-1.5352e-164	3.11419e-163	-6.69435e-164	-1.37282e-162	0
-2.47222e-164	7.2876e-163	9.85683e-164	5.54104e-163	-5.79297e-163	1.27736e-162	-1.52032e-163	2.20348e-163	2.99835e-163	2.36862e-165	-2.48753e-164	8.65372e-166	8.73999e-165	-6.38296e-163	5.37621e-164	3.24369e-164	1.1922e-163	2.49386e-163	-2.40789e-164	-3.88443e-163	3.10422e-163	-5.26566e-164	2.29706e-163	-3.91233e-164	-6.30291e-164	4.27874e-164	-1.5352e-164	3.11419e-163	-6.69435e-164	-1.37282e-162	0
-2.47222e-164	7.2876e-163	9.85683e-164	5.54104e-163	-5.79297e-163	1.27736e-162	-1.52032e-163	2.20348e-163	2.99835e-163	2.36862e-165	-2.48753e-164	8.65372e-166	8.73999e-165	-6.38296e-163	5.37621e-164	3.24369e-164	1.1922e-163	2.49386e-163	-2.40789e-164	-3.88443e-163	3.10422e-163	-5.26566e-164	2.29706e-163	-3.91233e-164	-6.30291e-164	4.27874e-164	-1.5352e-164	3.11419e-163	-6.69435e-164	-1.37282e-162	0
-2.47222e-164	7.2876e-163	9.85683e-164	5.54104e-163	-5.79297e-163	1.27736e-162	-1.52032e-163	2.20348e-163	2.99835e-163	2.36862e-165	-2.48753e-164	8.65372e-166	8.73999e-165	-6.38296e-163	5.37621e-164	3.24369e-164	1.1922e-163	2.49386e-163	-2.40789e-164	-3.88443e-163	3.10422e-163	-5.26566e-164	2.29706e-163	-3.91233e-164	-6.30291e-164	4.27874e-164	-1.5352e-164	3.11419e-163	-6.69435e-164	-1.37282e-162	0
-2.47222e-164	7.2876e-163	9.85683e-164	5.54104e-163	-5.79297e-163	1.27736e-162	-1.52032e-163	2.20348e-163	2.99835e-163	2.36862e-165	-2.48753e-164	8.65372e-166	8.73999e-165	-6.38296e-163	5.37621e-164	3.24369e-164	1.1922e-163	2.49386e-163	-2.40789e-164	-3.88443e-163	3.10422e-163	-5.26566e-164	2.29706e-163	-3.91233e-164	-6.30291e-164	4.27874e-164	-1.5352e-164	3.11419e-163	-6.69435e-164	-1.37282e-162	0
-2.47222e-164	7.2876e-163	9.85683e-164	5.54104e-163	-5.79297e-163	1.27736e-162	-1.52032e-163	2.20348e-163	2.99835e-163	2.36862e-165	-2.48753e-164	8.65372e-166	8.73999e-165	-6.38296e-163	5.37621e-164	3.24369e-164	1.1922e-163	2.49386e-163	-2.40789e-164	-3.88443e-163	3.10422e-163	-5.26566e-164	2.29706e-163	-3.91233e-164	-6.30291e-164	4.27874e-164	-1.5352e-164	3.11419e-163	-6.69435e-164	-1.37282e-162	0
-2.47222e-164	7.2876e-163	9.85683e-164	5.54104e-163	-5.79297e-163	1.27736e-162	-1.52032e-163	2.20348e-163	2.99835e-163	2.36862e-165	-2.48753e-164	8.65372e-166	8.73999e-165	-6.38296e-163	5.37621e-164	3.24369e-164	1.1922e-163	2.49386e-163	-2.40789e-164	-3.88443e-163	3.10422e-163	-5.26566e-164	2.29706e-163	-3.91233e-164	-6.30291e-164	4.27874e-164	-1.5352e-164	3.11419e-163	-6.69435e-164	-1.37282e-162	0
-2.47222e-164	7.2876e-163	9.85683e-164	5.54104e-163	-5.79297e-163	1.27736e-162	-1.52032e-163	2.20348e-163	2.99835e-163	2.36862e-165	-2.48753e-164	8.65372e-166	8.73999e-165	-6.38296e-163	5.37621e-164	3.24369e-164	1.1922e-163	2.49386e-163	-2.40789e-164	-3.88443e-163	3.10422e-163	-5.26566e-164	2.29706e-163	-3.91233e-164	-6.30291e-164	4.27874e-164	-1.5352e-164	3.11419e-163	-6.69435e-164	-1.37282e-162	0
-2.47222e-164	7.2876e-163	9.85683e-164	5.54104e-163	-5.79297e-163	1.27736e-162	-1.52032e-163	2.20348e-163	2.99835e-163	2.36862e-165	-2.48753e-164	8.65372e-166	8.73999e-165	-6.38296e-163	5.37621e-164	3.24369e-164	1.1922e-163	2.49386e-163	-2.40789e-164	-3.88443e-163	3.10422e-163	-5.26566e-164	2.29706e-163	-3.91233e-164	-6.30291e-164	4.27874e-164	-1.5352e-164	3.11419e-163	-6.69435e-164	-1.37282e-162	0
-2.47222e-164	7.2876e-163	9.85683e-164	5.54104e-163	-5.79297e-163	1.27736e-162	-1.52032e-163	2.20348e-163	2.99835e-163	2.36862e-165	-2.48753e-164	8.65372e-166	8.73999e-165	-6.38296e-163	5.37621e-164	3.24369e-164	1.1922e-163	2.49386e-163	-2.40789e-164	-3.88443e-163	3.10422e-163	-5.26566e-164	2.29706e-163	-3.91233e-164	-6.30291e-164	4.27874e-164	-1.5352e-164	3.11419e-163	-6.69435e-164	-1.37282e-162	0
-2.47222e-164	7.2876e-163	9.85683e-164	5.54104e-163	-5.79297e-163	1.27736e-162	-1.52032e-163	2.20348e-163	2.99835e-163	2.36862e-165	-2.48753e-164	8.65372e-166	8.73999e-165	-6.38296e-163	5.37621e-164	3.24369e-164	1.1922e-163	2.49386e-163	-2.40789e-164	-3.88443e-163	3.10422e-163	-5.26566e-164	2.29706e-163	-3.91233e-164	-6.30291e-164	4.27874e-164	-1.5352e-164	3.11419e-163	-6.69435e-164	-1.37282e-162	0
-2.47222e-164	7.2876e-163	9.85683e-164	5.54104e-163	-5.79297e-163	1.27736e-162	-1.52032e-163	2.20348e-163	2.99835e-163	2.36862e-165	-2.48753e-164	8.65372e-166	8.73999e-165	-6.38296e-163	5.37621e-164	3.24369e-164	1.1922e-163	2.49386e-163	-2.40789e-164	-3.88443e-163	3.10422e-163	-5.26566e-164	2.29706e-163	-3.91233e-164	-6.30291e-164	4.27874e-164	-1.5352e-164	3.11419e-163	-6.69435e-164	-1.37282e-162	0
-2.47222e-164	7.2876e-163	9.85683e-164	5.54104e-163	-5.79297e-163	1.27736e-162	-1.52032e-163	2.20348e-163	2.99835e-163	2.36862e-165	-2.48753e-164	8.65372e-166	8.73999e-165	-6.38296e-163	5.37621e-164	3.24369e-164	1.1922e-163	2.49386e-163	-2.40789e-164	-3.88443e-163	3.10422e-163	-5.26566e-164	2.29706e-163	-3.91233e-164	-6.30291e-164	4.27874e-164	-1.5352e-164	3.11419e-163	-6.69435e-164	-1.37282e-162	0
-2.47222e-164	7.2876e-163	9.85683e-164	5.54104e-163	-5.79297e-163	1.27736e-162	-1.52032e-163	2.20348e-163	2.99835e-163	2.36862e-165	-2.48753e-164	8.65372e-166	8.73999e-165	-6.38296e-163	5.37621e-164	3.24369e-164	1.1922e-163	2.49386e-163	-2.40789e-164	-3.88443e-163	3.10422e-163	-5.26566e-164	2.29706e-163	-3.91233e-164	-6.30291e-164	4.27874e-164	-1.5352e-164	3.11419e-163	-6.69435e-164	-1.37282e-162	0
-2.47222e-164	7.2876e-163	9.85683e-164	5.54104e-163	-5.79297e-163	1.27736e-162	-1.52032e-163	2.20348e-163	2.99835e-163	2.36862e-165	-2.48753e-164	8.65372e-166	8.73999e-165	-6.38296e-163	5.37621e-164	3.24369e-164	1.1922e-163	2.49386e-163	-2.40789e-164	-3.88443e-163	3.10422e-163	-5.26566e-164	2.29706e-163	-3.91233e-164	-6.30291e-164	4.27874e-164	-1.5352e-164	3.11419e-163	-6.69435e-164	-1.37282e-162	0
-2.47222e-164	7.2876e-163	9.85683e-164	5.54104e-163	-5.79297e-163	1.27736e-162	-1.52032e-163	2.20348e-163	2.99835e-163	2.36862e-165	-2.48753e-164	8.65372e-166	8.73999e-165	-6.38296e-163	5.37621e-164	3.24369e-164	1.1922e-163	2.49386e-163	-2.40789e-164	-3.88443e-163	3.10422e-163	-5.26566e-164	2.29706e-163	-3.91233e-164	-6.30291e-164	4.27874e-164	-1.5352e-164	3.11419e-163	-6.69435e-164	-1.37282e-162	0
-2.47222e-164	7.2876e-163	9.85683e-164	5.54104e-163	-5.79297e-163	1.27736e-162	-1.52032e-163	2.20348e-163	2.99835e-163	2.36862e-165	-2.48753e-164	8.65372e-166	8.73999e-165	-6.38296e-163	5.37621e-164	3.24369e-164	1.1922e-163	2.49386e-163	-2.40789e-164	-3.88443e-163	3.10422e-163	-5.26566e-164	2.29706e-163	-3.91233e-164	-6.30291e-164	4.27874e-164	-1.5352e-164	3.11419e-163	-6.69435e-164	-1.37282e-162	0
-2.47222e-164	7.2876e-163	9.85683e-164	5.54104e-163	-5.79297e-163	1.27736e-162	-1.52032e-163	2.20348e-163	2.99835e-163	2.36862e-165	-2.48753e-164	8.65372e-166	8.73999e-165	-6.38296e-163	5.37621e-164	3.24369e-164	1.1922e-163	2.49386e-163	-2.40789e-164	-3.88443e-163	3.10422e-163	-5.26566e-164	2.29706e-163	-3.91233e-164	-6.30291e-164	4.27874e-164	-1.5352e-164	3.11419e-163	-6.69435e-164	-1.37282e-162	0
-2.47222e-164	7.2876e-163	9.85683e-164	5.54104e-163	-5.79297e-163	1.27736e-162	-1.52032e-163	2.20348e-163	2.99835e-163	2.36862e-165	-2.48753e-164	8.65372e-166	8.73999e-165	-6.38296e-163	5.37621e-164	3.24369e-164	1.1922e-163	2.49386e-163	-2.40789e-164	-3.88443e-163	3.10422e-163	-5.26566e-164	2.29706e-163	-3.91233e-164	-6.30291e-164	4.27874e-164	-1.5352e-164	3.11419e-163	-6.69435e-164	-1.37282e-162	0
-2.47222e-164	7.2876e-163	9.85683e-164	5.54104e-163	-5.79297e-163	1.27736e-162	-1.52032e-163	2.20348e-163	2.99835e-163	2.36862e-165	-2.48753e-164	8.65372e-166	8.73999e-165	-6.38296e-163	5.37621e-164	3.24369e-164	1.1922e-163	2.49386e-163	-2.40789e-164	-3.88443e-163	3.10422e-163	-5.26566e-164	2.29706e-163	-3.91233e-164	-6.30291e-164	4.27874e-164	-1.5352e-164	3.11419e-163	-6.69435e-164	-1.37282e-162	0
-2.47222e-164	7.2876e-163	9.85683e-164	5.54104e-163	-5.79297e-163	1.27736e-162	-1.52032e-163	2.20348e-163	2.99835e-163	2.36862e-165	-2.48753e-164	8.65372e-166	8.73999e-165	-6.38296e-163	5.37621e-164	3.24369e-164	1.1922e-163	2.49386e-163	-2.40789e-164	-3.88443e-163	3.10422e-163	-5.26566e-164	2.29706e-163	-3.91233e-164	-6.30291e-164	4.27874e-164	-1.5352e-164	3.11419e-163	-6.69435e-164	-1.37282e-162	0
-2.47222e-164	7.2876e-163	9.85683e-164	5.54104e-163	-5.79297e-163	1.27736e-162	-1.52032e-163	2.20348e-163	2.99835e-163	2.36862e-165	-2.48753e-164	8.65372e-166	8.73999e-165	-6.38296e-163	5.37621e-164	3.24369e-164	1.1922e-163	2.49386e-163	-2.40789e-164	-3.88443e-163	3.10422e-163	-5.26566e-164	2.29706e-163	-3.91233e-164	-6.30291e-164	4.27874e-164	-1.5352e-164	3.11419e-163	-6.69435e-164	-1.37282e-162	0
-2.47222e-164	7.2876e-163	9.85683e-164	5.54104e-163	-5.79297e-163	1.27736e-162	-1.52032e-163	2.20348e-163	2.99835e-163	2.36862e-165	-2.48753e-164	8.65372e-166	8.73999e-165	-6.38296e-163	5.37621e-164	3.24369e-164	1.1922e-163	2.49386e-163	-2.40789e-164	-3.88443e-163	3.10422e-163	-5.26566e-164	2.29706e-163	-3.91233e-164	-6.30291e-164	4.27874e-164	-1.5352e-164	3.11419e-163	-6.69435e-164	-1.37282e-162	0
-2.47222e-164	7.2876e-163	9.85683e-164	5.54104e-163	-5.79297e-163	1.27736e-162	-1.52032e-163	2.20348e-163	2.99835e-163	2.36862e-165	-2.48753e-164	8.65372e-166	8.73999e-165	-6.38296e-163	5.37621e-164	3.24369e-164	1.1922e-163	2.49386e-163	-2.40789e-164	-3.88443e-163	3.10422e-163	-5.26566e-164	2.29706e-163	-3.91233e-164	-6.30291e-164	4.27874e-164	-1.5352e-164	3.11419e-163	-6.69435e-164	-1.37282e-162	0
-2.47222e-164	7.2876e-163	9.85683e-164	5.54104e-163	-5.79297e-163	1.27736e-162	-1.52032e-163	2.20348e-163	2.99835e-163	2.36862e-165	-2.48753e-164	8.65372e-166	8.73999e-165	-6.38296e-163	5.37621e-164	3.24369e-164	1.1922e-163	2.49386e-163	-2.40789e-164	-3.88443e-163	3.10422e-163	-5.26566e-164	2.29706e-163	-3.91233e-164	-6.30291e-164	4.27874e-164	-1.5352e-164	3.11419e-163	-6.69435e-164	-1.37282e-162	0
-2.47222e-164	7.2876e-163	9.85683e-164	5.54104e-163	-5.79297e-163	1.27736e-162	-1.52032e-163	2.20348e-163	2.99835e-163	2.36862e-165	-2.48753e-164	8.65372e-166	8.73999e-165	-6.38296e-163	5.37621e-164	3.24369e-164	1.1922e-163	2.49386e-163	-2.40789e-164	-3.88443e-163	3.10422e-163	-5.26566e-164	2.29706e-163	-3.91233e-164	-6.30291e-164	4.27874e-164	-1.5352e-164	3.11419e-163	-6.69435e-164	-1.37282e-162	0
-2.47222e-164	7.2876e-163	9.85683e-164	5.54104e-163	-5.79297e-163	1.27736e-162	-1.52032e-163	2.20348e-163	2.99835e-163	2.36862e-165	-2.48753e-164	8.65372e-166	8.73999e-165	-6.38296e-163	5.37621e-164	3.24369e-164	1.1922e-163	2.49386e-163	-2.40789e-164	-3.88443e-163	3.10422e-163	-5.26566e-164	2.29706e-163	-3.91233e-164	-6.30291e-164	4.27874e-164	-1.5352e-164	3.11419e-163	-6.69435e-164	-1.37282e-162	0
-2.47222e-164	7.2876e-163	9.85683e-164	5.54104e-163	-5.79297e-163	1.27736e-162	-1.52032e-163	2.20348e-163	2.99835e-163	2.36862e-165	-2.48753e-164	8.65372e-166	8.73999e-165	-6.38296e-163	5.37621e-164	3.24369e-164	1.1922e-163	2.49386e-163	-2.40789e-164	-3.88443e-163	3.10422e-163	-5.26566e-164	2.29706e-163	-3.91233e-164	-6.30291e-164	4.27874e-164	-1.5352e-164	3.11419e-163	-6.69435e-164	-1.37282e-162	0
-2.47222e-164	7.2876e-163	9.85683e-164	5.54104e-163	-5.79297e-163	1.27736e-162	-1.52032e-163	2.20348e-163	2.99835e-163	2.36862e-165	-2.48753e-164	8.65372e-166	8.73999e-165	-6.38296e-163	5.37621e-164	3.24369e-164	1.1922e-163	2.49386e-163	-2.40789e-164	-3.88443e-163	3.10422e-163	-5.26566e-164	2.29706e-163	-3.91233e-164	-6.30291e-164	4.27874e-164	-1.5352e-164	3.11419e-163	-6.69435e-164	-1.37282e-162	0
-2.47222e-164	7.2876e-163	9.85683e-164	5.54104e-163	-5.79297e-163	1.27736e-162	-1.52032e-163	2.20348e-163	2.99835e-163	2.36862e-165	-2.48753e-164	8.65372e-166	8.73999e-165	-6.38296e-163	5.37621e-164	3.24369e-164	1.1922e-163	2.49386e-163	-2.40789e-164	-3.88443e-163	3.10422e-163	-5.26566e-164	2.29706e-163	-3.91233e-164	-6.30291e-164	4.27874e-164	-1.5352e-164	3.11419e-163	-6.69435e-164	-1.37282e-162	0
-2.47222e-164	7.2876e-163	9.85683e-164	5.54104e-163	-5.79297e-163	1.27736e-162	-1.52032e-163	2.20348e-163	2.99835e-163	2.36862e-165	-2.48753e-164	8.65372e-166	8.73999e-165	-6.38296e-163	5.37621e-164	3.24369e-164	1.1922e-163	2.49386e-163	-2.40789e-164	-3.88443e-163	3.10422e-163	-5.26566e-164	2.29706e-163	-3.91233e-164	-6.30291e-164	4.27874e-164	-1.5352e-164	3.11419e-163	-6.69435e-164	-1.37282e-162	0
-2.47222e-164	7.2876e-163	9.85683e-164	5.54104e-163	-5.79297e-163	1.27736e-162	-1.52032e-163	2.20348e-163	2.99835e-163	2.36862e-165	-2.48753e-164	8.65372e-166	8.73999e-165	-6.38296e-163	5.37621e-164	3.24369e-164	1.1922e-163	2.49386e-163	-2.40789e-164	-3.88443e-163	3.10422e-163	-5.26566e-164	2.29706e-163	-3.91233e-164	-6.30291e-164	4.27874e-164	-1.5352e-164	3.11419e-163	-6.69435e-164	-1.37282e-162	0
-2.47222e-164	7.2876e-163	9.85683e-164	5.54104e-163	-5.79297e-163	1.27736e-162	-1.52032e-163	2.20348e-163	2.99835e-163	2.36862e-165	-2.48753e-164	8.65372e-166	8.73999e-165	-6.38296e-163	5.37621e-164	3.24369e-164	1.1922e-163	2.49386e-163	-2.40789e-164	-3.88443e-163	3.10422e-163	-5.26566e-164	2.29706e-163	-3.91233e-164	-6.30291e-164	4.27874e-164	-1.5352e-164	3.11419e-163	-6.69435e-164	-1.37282e-162	0
-2.47222e-164	7.2876e-163	9.85683e-164	5.54104e-163	-5.79297e-163	1.27736e-162	-1.52032e-163	2.20348e-163	2.99835e-163	2.36862e-165	-2.48753e-164	8.65372e-166	8.73999e-165	-6.38296e-163	5.37621e-164	3.24369e-164	1.1922e-163	2.49386e-163	-2.40789e-164	-3.88443e-163	3.10422e-163	-5.26566e-164	2.29706e-163	-3.91233e-164	-6.30291e-164	4.27874e-164	-1.5352e-164	3.11419e-163	-6.69435e-164	-1.37282e-162	0
-2.47222e-164	7.2876e-163	9.85683e-164	5.54104e-163	-5.79297e-163	1.27736e-162	-1.52032e-163	2.20348e-163	2.99835e-163	2.36862e-165	-2.48753e-164	8.65372e-166	8.73999e-165	-6.38296e-163	5.37621e-164	3.24369e-164	1.1922e-163	2.49386e-163	-2.40789e-164	-3.88443e-163	3.10422e-163	-5.26566e-164	2.29706e-163	-3.91233e-164	-6.30291e-164	4.27874e-164	-1.5352e-164	3.11419e-163	-6.69435e-164	-1.37282e-162	0
-2.47222e-164	7.2876e-163	9.85683e-164	5.54104e-163	-5.79297e-163	1.27736e-162	-1.52032e-163	2.20348e-163	2.99835e-163	2.36862e-165	-2.48753e-164	8.65372e-166	8.73999e-165	-6.38296e-163	5.37621e-164	3.24369e-164	1.1922e-163	2.49386e-163	-2.40789e-164	-3.88443e-163	3.10422e-163	-5.26566e-164	2.29706e-163	-3.91233e-164	-6.30291e-164	4.27874e-164	-1.5352e-164	3.11419e-163	-6.69435e-164	-1.37282e-162	0
-2.47222e-164	7.2876e-163	9.85683e-164	5.54104e-163	-5.79297e-163	1.27736e-162	-1.52032e-163	2.20348e-163	2.99835e-163	2.36862e-165	-2.48753e-164	8.65372e-166	8.73999e-165	-6.38296e-163	5.37621e-164	3.24369e-164	1.1922e-163	2.49386e-163	-2.40789e-164	-3.88443e-163	3.10422e-163	-5.26566e-164	2.29706e-163	-3.91233e-164	-6.30291e-164	4.27874e-164	-1.5352e-164	3.11419e-163	-6.69435e-164	-1.37282e-162	0
-2.47222e-164	7.2876e-163	9.85683e-164	5.54104e-163	-5.79297e-163	1.27736e-162	-1.52032e-163	2.20348e-163	2.99835e-163	2.36862e-165	-2.48753e-164	8.65372e-166	8.73999e-165	-6.38296e-163	5.37621e-164	3.24369e-164	1.1922e-163	2.49386e-163	-2.40789e-164	-3.88443e-163	3.10422e-163	-5.26566e-164	2.29706e-163	-3.91233e-164	-6.30291e-164	4.27874e-164	-1.5352e-164	3.11419e-163	-6.69435e-164	-1.37282e-162	0
-2.47222e-164	7.2876e-163	9.85683e-164	5.54104e-163	-5.79297e-163	1.27736e-162	-1.52032e-163	2.20348e-163	2.99835e-163	2.36862e-165	-2.48753e-164	8.65372e-166	8.73999e-165	-6.38296e-163	5.37621e-164	3.24369e-164	1.1922e-163	2.49386e-163	-2.40789e-164	-3.88443e-163	3.10422e-163	-5.26566e-164	2.29706e-163	-3.91233e-164	-6.30291e-164	4.27874e-164	-1.5352e-164	3.11419e-163	-6.69435e-164	-1.37282e-162	0
-2.47222e-164	7.2876e-163	9.85683e-164	5.54104e-163	-5.79297e-163	1.27736e-162	-1.52032e-163	2.20348e-163	2.99835e-163	2.36862e-165	-2.48753e-164	8.65372e-166	8.73999e-165	-6.38296e-163	5.37621e-164	3.24369e-164	1.1922e-163	2.49386e-163	-2.40789e-164	-3.88443e-163	3.10422e-163	-5.26566e-164	2.29706e-163	-3.91233e-164	-6.30291e-164	4.27874e-164	-1.5352e-164	3.11419e-163	-6.69435e-164	-1.37282e-162	0
-2.47222e-164	7.2876e-163	9.85683e-164	5.54104e-163	-5.79297e-163	1.27736e-162	-1.52032e-163	2.20348e-163	2.99835e-163	2.36862e-165	-2.48753e-164	8.65372e-166	8.73999e-165	-6.38296e-163	5.37621e-164	3.24369e-164	1.1922e-163	2.49386e-163	-2.40789e-164	-3.88443e-163	3.10422e-163	-5.26566e-164	2.29706e-163	-3.91233e-164	-6.30291e-164	4.27874e-164	-1.5352e-164	3.11419e-163	-6.69435e-164	-1.37282e-162	0
-2.47222e-164	7.2876e-163	9.85683e-164	5.54104e-163	-5.79297e-163	1.27736e-162	-1.52032e-163	2.20348e-163	2.99835e-163	2.36862e-165	-2.48753e-164	8.65372e-166	8.73999e-165	-6.38296e-163	5.37621e-164	3.24369e-164	1.1922e-163	2.49386e-163	-2.40789e-164	-3.88443e-163	3.10422e-163	-5.26566e-164	2.29706e-163	-3.91233e-164	-6.30291e-164	4.27874e-164	-1.5352e-164	3.11419e-163	-6.69435e-164	-1.37282e-162	0
-2.47222e-164	7.2876e-163	9.85683e-164	5.54104e-163	-5.79297e-163	1.27736e-162	-1.52032e-163	2.20348e-163	2.99835e-163	2.36862e-165	-2.48753e-164	8.65372e-166	8.73999e-165	-6.38296e-163	5.37621e-164	3.24369e-164	1.1922e-163	2.49386e-163	-2.40789e-164	-3.88443e-163	3.10422e-163	-5.26566e-164	2.29706e-163	-3.91233e-164	-6.30291e-164	4.27874e-164	-1.5352e-164	3.11419e-163	-6.69435e-164	-1.37282e-162	0
-2.47222e-164	7.2876e-163	9.85683e-164	5.54104e-163	-5.79297e-163	1.27736e-162	-1.52032e-163	2.20348e-163	2.99835e-163	2.36862e-165	-2.48753e-164	8.65372e-166	8.73999e-165	-6.38296e-163	5.37621e-164	3.24369e-164	1.1922e-163	2.49386e-163	-2.40789e-164	-3.88443e-163	3.10422e-163	-5.26566e-164	2.29706e-163	-3.91233e-164	-6.30291e-164	4.27874e-164	-1.5352e-164	3.11419e-163	-6.69435e-164	-1.37282e-162	0
-2.47222e-164	7.2876e-163	9.85683e-164	5.54104e-163	-5.79297e-163	1.27736e-162	-1.52032e-163	2.20348e-163	2.99835e-163	2.36862e-165	-2.48753e-164	8.65372e-166	8.73999e-165	-6.38296e-163	5.37621e-164	3.24369e-164	1.1922e-163	2.49386e-163	-2.40789e-164	-3.88443e-163	3.10422e-163	-5.26566e-164	2.29706e-163	-3.91233e-164	-6.30291e-164	4.27874e-164	-1.5352e-164	3.11419e-163	-6.69435e-164	-1.37282e-162	0
[truncated: 2,013 more rows]
