# Supplementary material for: A modified shuffled frog leaping algorithm with inertia weight
Source: Sci Rep. 2024 Feb 20;14:4146. doi: 10.1038/s41598-024-51306-1 (PMC11224354; doi:10.1038/s41598-024-51306-1)
Supplement: Supplementary file 1 — Supplementary Information. [file 41598_2024_51306_MOESM1_ESM.zip › data/F1/MSFLA_Q_19.xls]

## Sheet: Sheet1
-7.44731	-4.3722	-2.82777	0.869367	-0.472079	-0.972587	0.933533	-1.3452	-0.204009	-0.668737	-9.30729	-0.00962469	-1.67014	-0.831073	-3.38748	-6.71489	-2.62636	0.395593	0.0551961	-0.615897	0.516763	-0.00969849	2.34176	0.376	0.32872	0.332029	0.147317	1.15867	0.909755	-1.29855	251.765
-0.238543	-0.0225374	0.0482866	-0.0225282	-0.300089	0.0078894	-0.769175	-0.455997	0.21511	0.028282	0.0567531	0.203999	0.0752242	0.0506009	-0.0220488	0.321023	0.226664	0.464217	0.075084	-0.168201	-0.155196	0.0359599	0.343872	-0.0765029	-0.0745633	-0.649837	0.0356221	0.212536	-0.00459265	-0.0605666	2.08186
-0.014526	-0.00325317	0.00100511	0.00181931	0.0496981	0.0226168	-0.00378087	-0.0468247	0.0178327	-0.000877962	0.00177772	0.00367663	0.045388	0.00569802	-0.000106794	-0.00118109	-0.0107175	-0.0105834	-0.0582848	-0.0337667	0.0418273	0.00346292	0.0263086	-0.019527	0.0370398	-0.028873	0.015118	0.00820264	0.00944655	-0.00925741	0.0181191
-0.00150885	-0.00203548	-0.000209154	0.00254996	0.00220365	4.49152e-05	-0.000492884	0.000364466	-9.73767e-05	-0.000522743	-8.78792e-05	0.00173975	6.36764e-05	0.00200358	0.00760043	-0.00101586	0.0002603	0.000132189	0.000597673	0.000241417	0.00218379	-0.00394503	3.16648e-05	-0.0010514	-0.000267199	-0.00301544	0.00131004	-8.72067e-05	7.12737e-05	0.00115776	0.000118507
-7.54388e-05	6.89955e-05	-2.91901e-05	-8.74672e-06	7.00677e-05	5.15802e-05	-4.4545e-05	3.54412e-05	-2.47785e-05	-0.000142538	0.000112429	1.37814e-05	-9.4217e-05	-3.86602e-05	9.36498e-06	0.00046587	2.91856e-05	-1.99825e-05	-1.62924e-05	3.30906e-05	0.000605659	-8.85667e-05	0.000171332	0.000374422	9.24592e-05	-0.000302634	-0.000114031	-0.000171404	0.00012321	-5.79706e-06	9.88004e-07
-5.22065e-07	-1.7147e-05	4.26805e-06	1.16522e-06	3.45408e-07	1.8028e-05	3.52091e-06	1.28431e-06	2.23212e-05	6.53216e-06	-1.18201e-05	1.02108e-05	3.79967e-06	4.50828e-05	3.21826e-06	-5.0685e-05	1.19645e-05	8.91674e-06	1.47898e-05	2.21212e-05	3.4896e-06	-3.77197e-07	-3.09449e-05	-1.45354e-05	-8.42049e-06	1.55224e-05	5.47975e-06	5.71752e-06	1.77078e-06	-2.39622e-06	8.55952e-09
-1.07802e-06	-5.95356e-07	5.455e-07	7.00002e-07	-6.76309e-07	-1.68374e-06	6.50931e-06	-1.31773e-06	-2.70374e-07	-7.42716e-07	1.23808e-06	-4.00599e-07	4.15412e-07	-2.0984e-06	2.69222e-07	-2.24057e-07	-2.6638e-07	-5.6667e-07	1.5062e-06	3.00115e-07	5.57496e-07	1.20175e-07	1.64335e-07	4.43746e-07	6.91536e-07	6.69194e-08	2.20701e-06	-3.73201e-06	1.06555e-07	1.16026e-07	7.93269e-11
7.19841e-08	-6.93082e-08	-1.68945e-08	7.25061e-09	-8.96536e-08	8.49128e-09	-6.49053e-08	2.38896e-07	8.74138e-09	1.85851e-07	1.60344e-07	2.332e-08	6.61669e-08	1.4621e-07	-6.29708e-08	1.62551e-08	-2.15965e-08	1.20636e-07	-3.04598e-07	-5.04112e-08	2.50251e-07	-1.22499e-08	-5.29037e-08	3.10976e-07	-1.75213e-08	7.22281e-09	5.84916e-08	-2.84116e-08	-1.80909e-07	7.33584e-10	4.8051e-13
-9.16966e-09	-6.19279e-09	7.24769e-09	-3.12207e-08	-4.08934e-09	4.3136e-09	1.78904e-08	-1.54283e-08	-1.1854e-08	2.2954e-08	-8.14572e-10	1.37448e-08	2.01571e-08	-3.32859e-09	4.95524e-09	-1.2933e-08	-3.97101e-10	-1.81959e-08	2.62314e-08	3.93328e-09	3.34559e-09	7.09963e-09	-1.25242e-09	8.58998e-09	-3.44764e-09	-1.45102e-09	-3.32354e-09	-9.83776e-09	2.15188e-09	-3.75426e-10	4.50766e-15
-1.45564e-09	1.607e-10	-7.90853e-11	-6.16279e-10	-3.84358e-10	-5.52287e-10	-1.90572e-10	-6.1686e-11	1.93998e-10	-9.93642e-10	-1.91397e-10	-1.95191e-09	-6.66277e-11	2.11388e-10	8.61564e-10	-7.58055e-11	1.42354e-10	-6.62346e-10	4.30153e-10	-1.04403e-09	1.2919e-09	-7.86012e-10	2.09183e-10	-1.45696e-09	1.72974e-10	-4.18158e-09	5.86386e-10	-5.8625e-10	1.85046e-10	5.2391e-10	3.33915e-17
-3.09268e-11	-3.60675e-11	-1.40359e-10	-1.14423e-10	-2.21427e-11	2.25308e-10	1.30788e-12	-9.55651e-11	-8.08417e-11	1.05377e-11	-5.75658e-12	-1.94622e-11	9.46176e-12	-1.5074e-11	7.40672e-11	4.11637e-10	-1.39354e-10	-3.1197e-10	8.77535e-11	1.28585e-10	2.55723e-11	7.61213e-11	-6.63238e-11	-1.25601e-10	3.23353e-11	-4.73473e-11	2.02871e-11	-1.05346e-11	-6.03174e-11	-7.81565e-13	4.52796e-19
-7.11864e-12	-4.27597e-12	3.21363e-12	-3.17552e-12	-2.019e-12	1.55201e-12	2.39153e-12	1.00324e-11	-3.46759e-12	-2.8426e-12	-1.40943e-11	4.52226e-12	6.7022e-12	1.33248e-12	1.45492e-13	-1.61549e-12	1.38215e-12	7.21881e-12	9.20806e-12	3.61303e-13	-3.14125e-12	3.29593e-12	-1.63309e-12	-2.28769e-12	4.48428e-12	1.05392e-12	1.19983e-11	-3.77381e-13	1.38586e-12	1.43796e-11	1.03234e-21
-6.79715e-13	-6.73448e-13	2.56069e-13	-1.99098e-13	1.17716e-12	2.22354e-13	-6.48533e-13	5.44024e-13	-2.91059e-13	-1.08219e-12	-3.40823e-13	-1.42129e-13	5.44397e-14	6.12393e-13	2.00173e-14	-1.82569e-13	-1.273e-13	1.88745e-13	2.75147e-13	-8.06734e-13	3.43029e-13	-1.44681e-13	-1.42908e-13	-8.46362e-13	2.35254e-12	2.43824e-14	-1.3951e-14	8.17073e-14	1.28206e-13	1.28601e-13	1.2205e-23
1.93276e-15	1.55158e-14	3.76421e-15	-7.69106e-15	-3.72515e-14	-3.55549e-14	1.30721e-14	5.01729e-14	-6.99748e-14	1.65246e-13	-1.78957e-14	-4.74219e-15	2.90819e-14	-1.19424e-13	-6.87786e-15	9.98993e-14	-5.53386e-14	1.79403e-14	-1.98916e-15	-4.80118e-15	-3.6531e-15	3.3339e-14	-7.27314e-14	-4.89322e-14	-2.67175e-15	-7.10311e-15	-1.07391e-13	-3.27164e-14	-2.25514e-15	-1.0178e-13	9.85838e-26
-2.69543e-16	3.09593e-16	-1.94398e-14	1.3989e-16	-9.94542e-16	-1.18065e-15	1.90096e-14	-5.68617e-16	-7.25287e-16	-4.36485e-15	-2.07146e-15	-1.73454e-15	2.27698e-15	-5.16667e-15	-4.05248e-15	-3.48512e-17	-9.45163e-16	-1.52038e-15	2.9827e-15	-9.96217e-15	-1.67882e-14	1.25199e-15	6.07041e-16	-6.72582e-15	-5.95235e-16	2.43672e-15	8.57949e-17	-1.02022e-14	-6.53745e-16	9.02344e-17	1.36853e-27
-7.54622e-16	-3.789e-16	2.29945e-16	5.72477e-17	2.20947e-16	2.31359e-16	5.25991e-16	-3.57528e-16	1.52413e-17	8.35719e-16	-4.48328e-16	8.29721e-16	-5.56118e-17	8.65486e-16	3.24189e-17	-1.35481e-15	-9.44114e-17	-1.10066e-16	-9.56464e-17	-1.13769e-15	-3.12148e-18	-5.31089e-17	5.85511e-17	2.62152e-16	-8.63818e-16	1.27013e-15	-4.46678e-16	-8.43027e-16	-1.42126e-16	-2.07366e-17	1.01426e-29
-2.34009e-18	-1.09725e-17	-7.76099e-19	-2.77537e-17	-1.32257e-17	-1.7653e-17	-3.75069e-18	-9.65009e-18	1.90718e-17	1.88081e-17	3.04401e-18	5.12825e-18	-3.14582e-17	1.03923e-16	2.53446e-17	-5.44926e-17	1.85954e-17	1.6165e-17	1.15333e-17	-3.65704e-17	-6.44645e-17	-1.75527e-18	3.6788e-17	-1.64112e-17	3.31038e-18	5.69727e-18	1.50195e-18	-3.2958e-17	-1.51839e-17	1.05366e-17	2.69774e-32
-1.2533e-18	7.29663e-19	1.91662e-18	-1.52807e-18	-2.04692e-19	1.82885e-18	1.85921e-18	5.69051e-18	1.06227e-18	-6.34688e-19	-8.84042e-19	1.37971e-18	-5.80636e-18	1.66117e-18	-2.10374e-18	-1.88096e-19	1.63612e-18	-4.41254e-19	1.32631e-18	-6.64894e-19	-2.33416e-18	-2.36714e-18	3.76144e-18	-2.57267e-18	-6.70468e-19	4.09214e-19	4.62021e-18	-9.56284e-19	-2.75905e-18	1.20361e-18	1.61318e-34
2.19974e-19	1.55533e-20	4.2174e-19	5.91603e-21	2.90362e-20	1.20957e-19	3.05691e-20	-4.93559e-19	9.16936e-19	-1.05354e-20	-2.43818e-20	7.05468e-20	3.02401e-21	8.25099e-20	-2.88813e-19	7.41342e-20	3.39438e-19	2.7415e-19	-4.89729e-20	-8.30392e-20	-1.16195e-18	9.78913e-21	-4.10953e-20	-2.11588e-20	-8.3785e-19	-1.29296e-19	1.0693e-18	-5.70792e-20	7.603e-21	7.26686e-19	5.37425e-36
3.4817e-21	1.80789e-20	-5.51411e-20	7.39114e-22	-2.40828e-21	4.65143e-22	1.82615e-21	-6.79641e-21	-6.45119e-21	4.73367e-20	4.49421e-23	-8.74275e-21	2.0396e-20	1.72885e-20	-2.2275e-22	3.59951e-21	-8.93001e-21	-7.9903e-21	-5.59889e-21	6.1603e-21	-2.53558e-20	2.60346e-20	7.51195e-21	-3.27393e-21	-8.14962e-21	1.10597e-20	-1.30292e-20	-7.73235e-20	-9.4648e-20	-4.17063e-20	2.51581e-38
4.14597e-22	9.84409e-22	-2.85337e-22	1.14421e-21	-1.79473e-22	-3.71502e-22	-4.74856e-21	-1.61468e-22	1.36382e-21	-1.48399e-21	6.76899e-22	8.11474e-21	2.91599e-21	4.45039e-22	3.43793e-22	1.35133e-21	1.83712e-21	-6.05402e-21	-4.74095e-21	-2.60867e-21	1.64478e-21	-5.92358e-22	2.46401e-21	3.62116e-22	8.09408e-22	1.99366e-21	2.29616e-21	-8.64884e-21	1.92131e-21	-2.11086e-21	2.7771e-40
-1.7223e-22	4.52956e-22	1.07991e-23	1.14908e-22	6.68021e-22	-1.77054e-22	5.0976e-23	-2.88001e-22	-3.19029e-22	-1.11961e-22	4.13796e-22	1.77719e-22	9.61098e-24	-8.19001e-23	3.19938e-23	1.377e-22	-9.67427e-22	1.65393e-23	-1.20598e-22	5.32113e-22	-7.94994e-22	7.43212e-22	5.18189e-23	-1.26547e-22	5.96842e-23	3.01472e-22	4.95081e-23	1.82935e-22	1.43687e-24	-3.77009e-23	3.72395e-42
3.655e-23	-5.07823e-24	-8.80054e-24	2.84802e-24	1.69441e-23	-2.10049e-23	5.32707e-24	-1.76918e-23	-5.53268e-24	3.59859e-24	2.89003e-23	-5.87688e-23	-6.85267e-23	-1.33627e-23	-3.74586e-23	-3.07701e-23	-8.74277e-25	-4.70104e-24	1.3736e-24	5.43195e-23	9.42953e-23	2.02813e-23	1.66487e-23	-9.63102e-24	2.95436e-24	-4.51101e-25	9.77541e-25	2.7779e-23	-6.41617e-23	-4.05606e-23	3.32656e-44
-2.34416e-24	2.38318e-25	4.05638e-24	-6.59253e-24	-1.68838e-24	-2.05743e-24	2.55515e-24	-1.5586e-24	-3.1753e-25	2.68266e-24	-2.08167e-25	-1.46461e-24	-5.07468e-25	-4.45036e-24	-4.16903e-24	3.89727e-25	-1.08098e-25	-4.81102e-24	-3.11517e-24	-3.21084e-24	7.30608e-25	4.41234e-25	7.55873e-25	-6.73026e-25	1.18494e-24	-1.58155e-25	2.76467e-24	2.01515e-25	-5.73078e-25	1.22697e-24	1.84462e-46
-3.25621e-26	1.78234e-25	-9.78759e-26	-1.9837e-26	-8.91934e-26	-1.36986e-25	-3.16226e-26	1.23069e-25	1.25354e-26	-1.16625e-26	-9.67007e-26	-3.75235e-25	1.09951e-26	-3.77851e-26	1.20759e-25	1.21986e-27	-1.94514e-26	-4.87018e-26	4.03677e-25	3.52959e-26	-3.38178e-26	-2.1702e-25	-2.13346e-27	-1.61467e-26	1.7537e-25	-5.52413e-26	2.04747e-25	-6.02011e-26	2.18978e-25	-8.76224e-27	5.95084e-49
-6.69687e-28	6.76278e-29	-4.55849e-26	5.18494e-28	1.86767e-26	-7.31492e-27	-5.15276e-27	2.04277e-27	8.23299e-28	2.82373e-27	-1.25315e-26	-1.01949e-26	-2.8691e-26	8.54107e-27	-2.23536e-26	-3.85792e-27	-8.40633e-27	1.08711e-26	4.58424e-27	-2.15114e-27	-2.38455e-26	-3.46881e-27	8.54397e-28	-3.23626e-26	-6.67266e-26	5.41352e-26	-1.63674e-26	6.42199e-27	-2.33541e-26	-1.37887e-26	1.4463e-50
-2.76971e-29	7.62729e-28	1.98514e-27	8.29142e-28	1.03821e-28	1.63051e-28	4.37184e-28	6.74705e-28	-7.98031e-28	-4.44255e-28	-8.56388e-29	-3.73098e-28	8.23603e-29	-2.33044e-27	-8.0349e-28	-1.40504e-28	1.32178e-27	-2.52793e-28	-1.18808e-27	-2.70833e-27	-1.79729e-27	-9.17486e-28	9.31932e-28	3.89304e-27	1.40201e-27	1.36873e-28	-9.0555e-28	2.41949e-27	-2.32539e-28	3.37354e-28	5.24584e-53
-4.79206e-29	-1.96487e-29	-1.15489e-28	-8.87721e-29	-2.0758e-28	-1.4273e-28	4.27383e-32	-3.68491e-30	-4.11534e-29	-4.70175e-29	5.29514e-30	7.37346e-30	5.4016e-29	-4.22614e-28	-7.40111e-30	-1.90054e-29	3.86406e-28	1.50684e-28	-5.52116e-28	3.3783e-28	-2.03663e-28	-1.26741e-29	1.53933e-28	2.96943e-29	5.51616e-28	-1.17425e-29	2.41342e-29	-1.85438e-28	1.46884e-29	7.46501e-29	1.27567e-54
2.33746e-30	9.01244e-30	-1.84733e-31	1.2231e-29	-3.9655e-31	6.04421e-30	-1.63676e-30	2.69907e-30	2.60119e-30	2.77322e-30	4.34033e-30	5.33847e-30	1.54126e-29	5.25271e-29	-7.34066e-31	-6.7651e-32	4.19941e-30	-2.75727e-29	-2.00341e-29	4.21756e-30	9.89667e-32	-2.15657e-29	1.22773e-30	-4.15504e-29	8.27959e-30	-5.46926e-30	-2.05885e-29	3.93795e-30	-6.84216e-30	-3.79336e-30	7.33109e-57
1.36583e-31	1.16218e-30	-5.09188e-32	1.94843e-31	-9.33231e-32	-7.46758e-31	-4.44056e-31	1.56265e-30	-1.59508e-31	-1.11554e-30	-2.68436e-30	-7.14492e-31	-6.27733e-31	3.31435e-30	4.69445e-30	-2.6705e-32	1.95097e-30	-3.29309e-31	-2.19634e-31	-5.08378e-31	2.59726e-31	2.57961e-30	1.17218e-31	-7.89357e-31	-7.45303e-31	-6.08803e-31	-3.13568e-31	2.41667e-30	3.35527e-32	2.29221e-32	6.54655e-59
-1.93261e-32	-1.4615e-31	1.23956e-32	7.90259e-32	-7.48463e-32	7.20427e-33	-1.56568e-32	1.85281e-33	-1.47709e-32	-2.33891e-32	-3.97544e-32	-4.52338e-32	-2.42657e-32	1.00643e-33	3.28859e-31	-1.30349e-31	5.47811e-32	-5.26726e-32	-4.1341e-32	2.67744e-32	-4.26463e-32	9.54181e-32	-1.00349e-31	-2.47837e-33	-1.0346e-31	2.00745e-32	3.19903e-32	-1.52415e-32	7.09162e-32	-5.39134e-33	2.10776e-61
5.34778e-33	-7.0377e-34	1.38516e-33	-5.15409e-33	-8.35643e-33	2.58388e-33	1.19651e-32	2.97694e-33	-2.19827e-32	-9.69879e-34	-2.25513e-34	-4.30011e-34	3.29138e-33	-5.12269e-34	1.44184e-33	-5.32594e-33	-8.41401e-33	1.36362e-33	3.30604e-33	-7.78609e-33	-2.95754e-32	-5.14106e-34	9.14871e-33	-2.48533e-33	-8.35081e-33	-7.69413e-33	4.51011e-33	-3.29548e-34	8.97752e-33	-1.72804e-32	2.44971e-63
-1.29338e-33	-1.17374e-34	2.59753e-34	2.81607e-34	7.93208e-34	-3.49972e-34	5.65298e-34	4.17825e-34	-1.96844e-34	-9.82861e-35	-9.6176e-34	-9.62227e-34	1.04245e-33	3.2813e-34	1.35241e-34	1.26184e-34	-2.63753e-34	-2.88753e-35	-4.07718e-35	6.12488e-34	-1.86519e-33	1.66225e-35	-1.34644e-34	1.89726e-34	-1.85898e-33	-4.60528e-34	-7.98062e-35	-7.35455e-34	1.52247e-33	-1.07473e-33	1.78757e-65
1.99959e-35	-4.19073e-35	2.19966e-35	-1.715e-36	-1.35286e-34	-1.40209e-35	-9.45029e-35	5.50547e-36	1.16758e-36	5.09233e-35	4.94947e-36	8.77439e-35	6.20992e-35	1.00579e-36	1.93339e-35	-2.07779e-35	-8.04429e-35	1.32728e-35	-2.33246e-35	4.03833e-36	2.93513e-35	8.97403e-36	6.25823e-36	2.23645e-35	-9.45927e-36	-3.06462e-35	-2.74375e-35	2.54684e-35	-5.18855e-35	-1.11053e-36	5.88962e-68
4.32019e-36	-3.42984e-36	-1.06425e-37	1.17784e-36	9.26864e-36	-1.8138e-36	1.03739e-35	3.9505e-37	2.30812e-36	-9.3485e-36	-5.88809e-36	-2.68531e-36	-8.05011e-36	-3.63685e-36	1.76647e-36	6.05444e-36	5.23694e-37	5.32263e-37	8.00939e-36	9.49992e-36	-5.89108e-37	-7.72366e-36	-5.75337e-36	1.51273e-36	-1.915e-36	-5.85459e-36	-2.13787e-35	-2.8251e-37	-1.71042e-36	1.7861e-36	1.23274e-69
-3.02973e-38	-7.91929e-39	5.54147e-38	6.25287e-37	1.24291e-37	-1.56929e-37	-1.17404e-36	7.61466e-37	1.8216e-37	-5.32601e-38	-1.68392e-37	-1.36483e-37	-9.30382e-38	-7.30356e-38	-1.2541e-39	-1.02626e-37	-7.77136e-37	4.97207e-37	7.91709e-37	1.91223e-36	4.96292e-37	-9.5395e-38	5.77821e-37	-4.21641e-38	1.3076e-37	-8.55152e-37	1.94651e-36	-1.2851e-37	-1.06239e-36	1.53757e-37	1.39326e-71
8.23462e-38	8.61102e-39	-9.58491e-38	9.65788e-39	-1.74501e-39	2.83667e-39	-1.4291e-37	-5.5299e-38	-1.57413e-39	-4.89152e-38	-3.45536e-38	-5.77842e-39	8.25086e-38	-8.32935e-39	-3.83311e-38	1.08232e-38	-2.16691e-38	-3.94309e-39	2.478e-38	-2.68045e-38	2.0423e-38	-2.76913e-39	-1.01256e-37	-8.02985e-38	-7.80529e-38	9.22075e-39	3.28679e-38	-4.70144e-39	4.14854e-38	1.25076e-39	7.9659e-74
9.30296e-39	1.25883e-39	-1.80307e-39	5.98916e-39	-8.40896e-41	-5.11544e-39	-6.49772e-39	1.11937e-39	1.66734e-38	-9.95696e-39	-4.18729e-39	-3.44502e-40	-7.88584e-40	-4.60439e-39	-2.44777e-39	4.03458e-39	-3.62832e-39	-6.36483e-39	-5.63383e-39	-1.52769e-39	-9.87041e-41	7.51029e-40	-3.68236e-39	-1.45114e-39	-5.02981e-39	8.2156e-39	-1.63239e-39	-7.10693e-41	8.03199e-39	-7.30512e-40	9.00285e-76
-7.7001e-41	-3.00094e-40	-1.02786e-40	2.22007e-40	-4.06055e-41	-2.09726e-41	-1.40125e-40	-9.01438e-40	3.1304e-40	7.43715e-41	-1.56616e-40	1.71183e-40	7.05822e-40	1.17378e-39	4.95909e-40	2.24544e-40	2.62318e-40	-1.72243e-39	-5.76879e-41	-1.10912e-40	-1.5555e-40	-1.20656e-39	4.10908e-41	-2.28146e-40	-5.71546e-40	-1.25443e-40	-6.93112e-40	3.23503e-40	-1.09104e-39	-7.77135e-41	1.00286e-77
-1.2735e-41	1.98126e-41	2.47577e-41	-5.11174e-42	-6.89945e-42	-3.45323e-42	4.20004e-42	-1.74557e-41	-7.22669e-44	1.77341e-41	-6.95036e-41	4.68061e-41	-3.0212e-42	-5.9525e-42	6.79166e-41	3.47266e-42	1.51499e-41	7.7388e-42	-3.26484e-41	1.80869e-40	-2.45606e-41	4.93845e-41	1.64957e-41	1.11458e-40	5.77037e-41	8.09254e-42	1.06539e-40	-7.38115e-42	-1.53846e-41	1.58321e-41	7.86746e-80
3.1224e-43	3.88433e-42	7.85783e-43	-4.87883e-44	2.89972e-43	1.30204e-41	1.98644e-42	-1.82369e-43	3.38835e-43	1.50215e-45	-4.60724e-43	-9.32631e-44	-7.13236e-42	2.4907e-42	1.18562e-43	-1.63916e-42	-6.73901e-45	-3.09336e-43	8.28725e-44	-3.4125e-43	-9.26387e-43	1.37095e-42	1.83593e-43	1.77107e-42	-1.02677e-42	3.70092e-43	4.46498e-42	-1.29258e-41	6.10208e-42	1.97461e-43	4.81117e-82
7.83831e-44	1.18401e-42	1.42721e-43	-3.78786e-43	-8.03293e-44	3.89163e-43	7.36642e-43	6.16408e-43	-4.18203e-44	6.55384e-43	-6.04034e-44	-9.46007e-45	2.75495e-46	5.90075e-43	8.02741e-43	-1.87883e-43	-4.35225e-43	7.01009e-44	4.77865e-43	-1.30888e-43	4.53019e-43	-9.75768e-44	1.45733e-43	-3.75366e-44	-2.4179e-43	-1.54223e-43	-8.07935e-44	2.43699e-44	8.84245e-44	4.82195e-45	4.8897e-84
-6.52314e-45	-4.39276e-47	-4.25949e-45	-1.1549e-44	5.30027e-45	5.98363e-45	-5.42393e-45	-1.73391e-44	-1.57983e-45	-7.13906e-45	7.65416e-46	-8.95933e-45	3.21862e-44	-3.90674e-45	-9.56126e-44	9.94776e-46	-4.12892e-45	-2.48951e-44	-1.60353e-44	-1.73133e-45	2.89875e-44	1.64358e-45	-1.22445e-44	-3.38315e-44	1.04972e-44	2.83294e-44	3.23188e-44	-1.77983e-45	-5.67162e-44	-4.52777e-45	1.91484e-86
3.20449e-46	1.3876e-46	5.06512e-46	3.54673e-46	-8.7015e-46	-1.11643e-46	2.03951e-45	-7.83225e-46	-7.37354e-45	-7.44209e-47	9.43368e-46	-1.91486e-45	1.44645e-46	7.36696e-45	-4.70218e-46	2.62377e-45	-1.56738e-45	2.57195e-45	-6.22288e-45	1.29042e-45	-1.27539e-45	8.15927e-45	7.26161e-47	7.33902e-46	2.69738e-46	4.70755e-45	-9.39116e-46	8.47403e-46	-6.35114e-45	-2.56859e-45	3.1535e-88
-1.62724e-46	7.94387e-46	1.09367e-46	-1.15858e-47	3.77018e-47	2.32944e-46	-2.98647e-46	-1.60934e-46	1.60619e-47	3.07424e-47	4.72392e-47	-1.48328e-46	-1.56395e-46	-1.24731e-46	-3.44928e-47	-9.45551e-47	9.18046e-48	2.01406e-46	-2.20163e-47	-2.00642e-46	-5.42671e-48	-3.70825e-47	1.83167e-46	2.15264e-46	-2.64619e-46	-1.27931e-46	1.87675e-46	8.61203e-47	3.02944e-46	6.57524e-46	1.73181e-90
-2.47633e-48	-1.34797e-47	-1.13996e-47	-1.2893e-47	-8.7228e-48	-7.23586e-47	-1.93411e-47	-5.37849e-47	8.15451e-48	-9.2224e-47	-2.60057e-47	-4.06146e-47	2.31874e-47	1.82672e-47	3.0547e-48	1.60832e-47	4.20264e-48	2.32452e-48	6.22513e-48	4.50646e-49	9.34539e-48	1.80123e-47	-7.20309e-48	-1.97154e-47	1.7432e-47	-4.65722e-47	2.06242e-48	4.60151e-47	-2.89614e-47	-1.22311e-48	2.74488e-92
1.41778e-48	-8.9145e-49	1.23033e-48	-5.79158e-48	2.0832e-51	-5.75378e-49	-1.61818e-49	-4.45565e-48	-1.61486e-48	9.02764e-49	4.02933e-49	-3.76203e-49	-1.57981e-48	-5.33275e-51	9.34652e-49	2.91519e-49	-3.41905e-49	-2.67601e-49	2.32671e-48	5.72833e-49	1.97063e-50	2.10633e-49	-3.54581e-49	6.1103e-49	-5.57369e-48	-1.56144e-48	-4.90259e-49	-2.55556e-50	2.90289e-49	-1.86846e-48	1.09047e-94
3.43888e-50	2.67903e-49	-1.51164e-50	-1.24156e-50	1.29784e-50	1.99718e-49	-1.32079e-49	-2.27298e-50	-1.16065e-49	5.12078e-50	7.01148e-51	9.16532e-51	2.31323e-50	-1.86153e-51	1.32211e-50	9.97684e-50	6.23141e-50	-1.68877e-50	-4.10296e-50	2.00898e-49	-3.1746e-50	2.75433e-49	-2.19379e-49	-2.66068e-51	4.5651e-49	1.32279e-49	2.27765e-49	3.32555e-50	-4.12601e-50	-1.01291e-51	6.10051e-97
8.17311e-51	8.96325e-52	-2.63559e-50	5.55801e-51	1.16542e-50	4.05507e-51	-1.77368e-50	3.62261e-50	-4.80659e-51	-9.26884e-51	-2.73648e-50	1.38693e-50	-5.60598e-50	1.43808e-51	-3.83411e-51	1.72374e-51	-4.04508e-51	2.50223e-50	1.06762e-50	-8.02881e-52	-1.85902e-51	5.91766e-52	-2.0134e-50	-1.145e-51	3.46739e-51	-5.01103e-52	-6.7003e-51	-1.00003e-50	-1.68084e-51	-3.00842e-51	8.1216e-99
-1.61877e-52	7.75483e-52	-4.90876e-52	3.96072e-51	-8.76086e-52	-2.75704e-52	-6.29337e-52	-1.53744e-51	-7.78618e-53	7.18909e-52	-1.12077e-52	-1.66946e-52	1.07906e-51	5.13498e-52	-1.01626e-51	2.54956e-52	-5.06237e-52	-3.1951e-52	-1.03091e-51	-1.716e-52	-3.36759e-53	-2.69911e-51	-7.32357e-51	9.25903e-52	-2.2812e-51	-1.06428e-52	4.18296e-53	-2.70192e-52	9.20981e-52	-5.36792e-51	1.2143e-100
-1.80505e-53	1.53695e-52	2.68323e-52	-9.38067e-55	9.05774e-53	4.82129e-53	-4.65098e-53	-9.90201e-53	9.12786e-53	6.20287e-54	7.7992e-53	1.3942e-52	1.81394e-52	-3.91768e-53	-1.17677e-52	-7.16424e-53	3.90375e-53	-6.35506e-55	-8.8176e-53	-6.67601e-53	2.96866e-52	-7.91065e-53	-5.1828e-52	-4.38357e-53	1.7982e-53	-1.94896e-53	8.38379e-53	3.91304e-52	-5.94874e-53	3.01797e-52	8.39903e-103
2.29562e-53	-9.82237e-54	2.66651e-53	-8.44963e-55	-3.1198e-53	1.96026e-54	2.23703e-55	-3.66435e-53	-5.05282e-54	-1.71034e-55	-5.12409e-55	3.35457e-54	1.65015e-53	-1.91528e-54	7.15817e-54	-1.13797e-54	-1.55519e-53	5.43256e-54	6.0613e-54	-5.63263e-54	-7.93268e-55	1.22656e-53	-2.57185e-54	-1.04687e-53	-5.45039e-54	-3.33573e-56	-9.84934e-55	1.21237e-54	5.36228e-54	-3.6154e-54	4.70183e-105
1.38338e-54	1.47842e-55	1.54848e-56	1.87835e-55	-8.08064e-57	-8.25189e-55	-1.6868e-54	-3.10985e-55	3.75673e-55	-2.3037e-55	-2.16205e-56	-1.15954e-54	1.22612e-55	6.15773e-55	2.99494e-56	1.48349e-54	-4.2733e-54	1.97968e-55	-3.86142e-55	-2.80908e-56	3.18877e-55	5.17708e-55	1.23032e-54	2.15657e-54	1.88131e-55	2.13917e-54	9.97361e-56	9.53162e-55	-9.08621e-56	5.96903e-55	4.0608e-107
5.18314e-56	-8.71635e-57	-6.25882e-56	8.26793e-56	6.78919e-56	-1.47759e-57	-7.10008e-56	3.07841e-56	6.07383e-56	-2.36132e-56	2.06953e-56	3.87662e-58	3.02918e-56	-3.9884e-55	1.28958e-56	-2.3953e-55	4.52132e-56	-1.39104e-55	8.0718e-56	-2.49751e-56	-3.63832e-57	-5.60143e-57	1.43948e-56	-3.52541e-56	9.15994e-57	9.3778e-57	-2.74777e-56	4.06493e-58	-1.2029e-56	-4.60505e-55	4.89487e-109
7.81439e-57	6.43995e-57	4.00869e-57	-3.19742e-58	-2.1012e-57	-2.92834e-58	4.33804e-58	1.13207e-58	-1.50793e-59	1.5068e-57	1.37432e-57	2.86512e-58	-1.44587e-56	-2.73073e-58	1.27036e-57	-8.64843e-58	2.53097e-57	3.33839e-57	-3.01186e-57	-3.25645e-57	-1.39803e-57	-3.76436e-58	2.06449e-57	3.49607e-57	-3.44817e-58	-2.96805e-57	7.06509e-60	-4.55059e-57	6.2961e-57	6.09412e-58	4.64597e-112
2.14032e-58	1.57774e-57	-1.16585e-57	-3.03977e-58	9.18408e-60	-6.9433e-59	-3.14057e-58	1.09891e-58	2.67181e-58	-9.51409e-59	-4.90372e-58	-1.70531e-58	-1.74124e-57	5.15882e-58	2.80182e-58	1.60334e-58	3.60303e-59	6.34817e-59	3.56314e-59	3.19247e-58	1.74179e-58	3.3585e-58	-1.01373e-57	-1.81082e-58	-3.35487e-58	1.65449e-58	3.384e-58	7.25296e-58	-2.00591e-59	-7.83117e-59	9.95366e-114
8.7408e-60	1.58919e-58	1.14824e-59	-2.14876e-59	-3.06161e-59	-1.47927e-59	-1.95274e-58	-1.52182e-60	1.69886e-58	4.95496e-59	-3.13249e-60	1.20162e-58	-2.8454e-58	-5.42742e-59	1.83343e-58	1.07721e-58	6.99837e-59	4.96401e-60	2.23991e-59	6.17738e-59	2.52446e-59	-2.44565e-60	-1.88064e-59	2.13839e-59	-1.18964e-59	4.61418e-59	1.07287e-58	2.04111e-58	2.92992e-58	1.11052e-58	4.04421e-115
-4.68413e-60	5.72343e-60	-1.05899e-61	6.52718e-61	1.87596e-60	-1.96205e-60	7.21154e-60	-8.81813e-61	-1.60207e-59	1.81457e-60	3.53987e-60	-4.09634e-61	-2.80463e-59	-2.77594e-61	1.36069e-59	-3.17383e-60	6.6226e-60	2.38707e-60	9.19551e-61	5.74786e-61	-5.60482e-61	-8.88693e-61	1.09391e-60	2.48411e-60	-8.1562e-60	-1.44346e-60	-3.22605e-61	-5.83807e-62	7.8386e-60	-7.01902e-61	1.55969e-117
-6.6917e-62	4.37881e-62	-1.56007e-62	-2.79938e-62	-3.53855e-61	9.59252e-61	1.41519e-60	-5.58555e-62	-3.01401e-62	1.71467e-61	-2.97332e-61	4.62037e-61	4.54613e-61	-2.19862e-61	1.09925e-60	7.37783e-62	-3.67146e-61	1.37841e-61	-3.37196e-61	-6.12495e-61	1.09351e-60	-2.90801e-63	-1.9475e-61	-4.97863e-61	7.38911e-62	-3.83411e-62	-2.59103e-62	-2.59771e-62	-1.78167e-60	6.23541e-61	1.05553e-119
6.3417e-62	5.86559e-62	9.61727e-63	2.24456e-62	-1.47245e-62	-3.90635e-62	-1.58587e-63	-2.01217e-62	5.17519e-62	1.88632e-62	4.95403e-63	3.1638e-62	-3.97262e-62	7.98262e-64	-1.28024e-62	2.42229e-62	-6.5968e-63	4.09793e-62	-3.14478e-63	2.89172e-62	-4.85412e-64	5.2648e-62	-1.36305e-61	-7.30436e-64	1.37213e-62	-3.91043e-62	-3.39567e-62	1.71583e-62	8.01021e-62	-7.94298e-64	5.01001e-122
-2.36178e-64	-1.21369e-64	7.89739e-64	6.00017e-63	6.92155e-63	-4.55601e-63	2.54991e-63	-4.62886e-63	-1.00241e-62	-1.07887e-63	-1.63651e-63	5.30308e-63	-6.44941e-64	4.16483e-63	5.98353e-63	1.34005e-63	9.30182e-64	-1.62384e-62	-9.48001e-64	1.73636e-63	-1.945e-63	-1.02253e-63	4.11688e-63	-5.84002e-64	-2.87722e-63	3.47976e-64	-3.65191e-64	3.59234e-63	-1.23522e-65	-1.08356e-62	7.50527e-124
4.83346e-64	-1.26732e-66	2.11823e-64	1.52212e-64	-1.13641e-65	-3.06911e-64	-7.7827e-65	-2.4398e-64	-5.69377e-64	-9.28034e-66	-2.00733e-65	-1.19627e-64	2.56022e-65	5.63981e-65	3.90087e-65	-4.92581e-64	-4.91062e-65	-2.56557e-64	5.3278e-64	-1.01749e-63	1.17424e-63	3.31067e-64	2.6661e-64	1.01928e-64	-1.11793e-63	3.77674e-64	3.53555e-65	1.07064e-65	2.52512e-65	3.10217e-64	5.49648e-126
-2.06701e-66	-6.70706e-65	7.24041e-66	7.72333e-66	-1.11333e-65	-8.86208e-66	-2.4557e-65	3.83571e-65	3.07721e-65	2.46363e-65	-3.1009e-65	-4.98255e-65	-1.33032e-65	2.72823e-66	-7.65329e-65	4.25057e-65	9.69881e-65	2.67226e-65	1.34321e-67	-4.00228e-67	1.69057e-66	-1.50711e-66	3.31425e-66	-1.75977e-66	-9.44701e-66	-1.12306e-64	3.16198e-66	-5.01337e-65	-9.97771e-66	9.59489e-66	4.52952e-128
-4.32392e-68	2.47907e-66	5.19921e-66	1.89063e-66	8.59287e-67	-5.01291e-67	-1.49831e-68	3.14972e-66	-7.36972e-67	-3.08665e-66	-4.8549e-67	-1.0498e-66	-9.57152e-67	-3.82603e-66	-4.24533e-67	1.15015e-65	2.37667e-67	1.08239e-66	-3.26875e-66	-8.94897e-67	-8.88256e-68	-2.89263e-66	1.04993e-66	-3.88223e-67	4.76146e-68	2.01983e-66	-2.55971e-67	-3.74344e-67	1.67398e-66	-3.45372e-66	2.48453e-130
-1.03326e-67	-3.99185e-68	-1.07002e-68	-3.23381e-67	-1.38638e-66	-3.89817e-67	1.28039e-67	-5.5654e-68	1.4504e-67	-7.31035e-67	5.3573e-67	6.40979e-68	-7.64967e-69	3.52263e-67	1.70155e-68	2.7842e-67	-4.77248e-68	-2.33394e-68	5.63585e-67	-2.0227e-67	-4.73615e-68	-4.62864e-67	-9.60628e-69	3.63182e-68	-1.02018e-68	-1.41127e-69	-8.49123e-68	-1.0452e-67	-1.52249e-67	-1.30609e-68	3.87982e-132
1.30779e-69	-1.86941e-68	2.79167e-69	-3.89716e-68	5.49908e-68	4.44468e-69	-3.76506e-68	-4.25363e-69	1.6624e-69	-9.7052e-69	-4.83814e-68	8.21557e-68	-1.48268e-68	4.62147e-68	-2.64026e-68	-7.9969e-69	-1.8211e-68	-6.71101e-69	1.0679e-68	2.78649e-69	-7.95827e-69	6.98226e-69	-6.16943e-68	-2.47005e-69	2.24031e-68	-1.42136e-68	4.87687e-68	1.27493e-68	2.69891e-69	4.57519e-69	2.63571e-134
4.11475e-70	6.66157e-70	4.33498e-69	-5.15213e-70	-6.23511e-70	4.05738e-70	-2.86115e-69	1.62792e-69	-2.24425e-70	-1.12262e-71	2.32256e-70	4.94685e-69	3.1503e-69	-4.75594e-70	-7.06823e-69	1.03713e-69	2.3993e-69	-2.78706e-69	4.84255e-69	-4.17201e-70	-2.18271e-69	-1.13341e-69	-1.83129e-70	-2.14331e-69	-1.44101e-69	1.48248e-70	-5.04068e-69	-1.02758e-69	-5.3434e-70	1.42447e-69	1.95524e-136
-1.29714e-70	6.72312e-70	2.73747e-71	-7.29119e-71	1.06305e-71	2.75958e-71	-1.42016e-70	3.9985e-71	2.77926e-70	-1.45781e-70	-4.62244e-70	4.82196e-70	7.5711e-71	-5.11527e-70	-1.26281e-69	-6.36099e-71	-5.47287e-72	-2.57906e-70	4.17163e-72	7.08474e-70	-1.58752e-70	3.3106e-71	-1.58452e-70	1.12386e-70	2.24847e-71	6.055e-72	1.18062e-70	-6.22747e-70	4.30267e-71	4.84982e-70	4.18024e-138
-2.26485e-71	4.9252e-72	-9.39626e-73	8.49031e-72	1.43327e-71	6.70147e-71	1.75215e-72	6.1764e-72	2.75803e-71	9.66301e-73	7.22592e-72	-1.00533e-71	4.62431e-71	-4.20103e-71	-7.20428e-73	-5.24761e-73	-5.25712e-72	-7.76255e-73	-1.31763e-72	1.1513e-71	-2.65462e-72	-4.92165e-72	9.61021e-72	2.5894e-71	3.48686e-72	-2.13982e-72	-1.06899e-71	-1.86708e-71	5.75416e-72	9.89904e-72	1.17341e-140
-1.05378e-72	4.86755e-74	2.88441e-73	-1.50032e-72	2.32387e-73	2.78829e-72	4.02734e-74	3.61684e-73	1.34188e-72	6.66656e-72	7.76154e-73	1.04772e-71	1.52459e-72	-3.63967e-72	4.54384e-73	-1.60031e-72	4.5112e-73	-5.39141e-74	1.0828e-72	5.34638e-72	-2.42401e-72	-1.16462e-72	-2.106e-73	-7.89515e-74	-3.49431e-73	3.18221e-72	-1.13497e-73	9.8436e-73	1.77079e-72	4.00133e-74	2.37977e-142
3.46726e-74	-2.60067e-73	-2.96056e-73	2.78693e-73	-2.59218e-73	-8.49974e-75	-1.5986e-73	-2.74092e-74	-1.09001e-73	1.58451e-73	2.6061e-74	-3.89659e-73	1.0749e-73	2.00932e-74	1.13236e-74	3.6299e-74	-1.10581e-73	2.78074e-74	-5.41788e-74	-6.86989e-75	1.32501e-73	-4.99258e-76	-1.19262e-73	-7.84519e-74	-1.46661e-73	6.8303e-74	3.84724e-74	-4.00467e-74	3.03541e-74	-7.39563e-74	6.20202e-145
-6.92867e-76	-9.35469e-76	-1.37723e-74	2.76282e-74	9.51154e-75	-4.52491e-75	-7.58359e-75	-7.58963e-75	1.8947e-74	3.94413e-74	2.0474e-74	-2.01784e-74	1.56153e-75	3.3519e-75	3.10247e-75	-3.57667e-74	1.18598e-74	-1.04448e-74	7.38222e-76	-1.13422e-76	-2.08828e-75	-2.96327e-75	2.12425e-74	-2.96746e-74	-2.4574e-75	-9.61789e-75	-9.153e-76	-1.65411e-74	1.35731e-74	-1.56548e-74	7.62148e-147
-2.01883e-76	6.38266e-76	2.57588e-76	8.08977e-76	-1.19054e-75	-6.51458e-76	-2.30755e-75	1.52439e-75	-2.79478e-77	-5.26998e-77	-1.65196e-76	-2.18042e-77	-5.61148e-75	-8.3321e-76	3.63169e-77	1.09361e-75	2.01915e-75	-9.86873e-76	1.26826e-75	-1.81206e-76	-1.41466e-75	-6.36681e-77	7.34844e-76	-1.64118e-76	-1.99407e-76	-2.41664e-76	-3.87173e-76	-6.47761e-77	-1.77761e-75	-1.17843e-75	5.81361e-149
-1.66325e-77	-8.3293e-77	-2.46299e-76	-2.81974e-77	5.6579e-77	-1.62797e-76	8.74397e-78	-1.50968e-77	-4.47643e-77	9.97445e-77	-6.87413e-77	-1.41733e-77	-7.60491e-77	8.99203e-77	6.50466e-78	-1.30112e-77	1.70891e-78	6.51267e-77	1.48222e-77	-2.23158e-77	2.25947e-76	4.04098e-77	4.4146e-77	-6.14823e-77	-3.05529e-77	-1.95749e-76	4.75802e-77	-7.52277e-78	-8.1322e-78	1.24186e-76	2.50077e-151
-2.86697e-78	2.40246e-78	5.1682e-78	3.1556e-79	-3.16153e-77	6.55932e-78	1.48109e-77	5.56804e-78	-3.27546e-78	3.8983e-78	-6.13695e-78	8.97822e-78	-7.36627e-79	-6.7352e-78	-2.35298e-79	-1.72486e-78	7.22318e-78	3.13951e-78	1.75931e-78	-9.93027e-79	-1.55158e-77	-3.38873e-78	-6.47325e-78	-2.65891e-79	-3.80242e-79	-7.0546e-78	-1.11169e-77	3.94462e-78	-7.71879e-79	6.78171e-78	2.12281e-153
1.10707e-78	2.69101e-78	-7.83933e-79	1.59336e-78	2.98722e-80	5.0166e-79	1.54512e-79	9.20765e-79	-5.85114e-80	-7.74385e-79	-4.4018e-79	-1.55288e-80	2.51882e-80	-4.80212e-80	1.05432e-78	-8.00643e-79	-4.16814e-79	-1.95856e-78	1.0046e-78	7.433e-80	-1.80112e-78	1.59271e-78	3.74447e-80	-1.44614e-78	-6.35176e-79	1.19006e-79	1.76015e-79	-3.15316e-78	-1.65771e-78	5.25373e-79	4.16103e-155
1.01916e-79	2.3479e-79	-5.61898e-81	1.56172e-80	-2.73616e-79	1.69923e-81	7.81914e-80	3.01917e-80	-1.39814e-80	-1.68904e-80	-2.06585e-80	4.09899e-80	2.20614e-79	-3.28706e-79	7.99139e-80	-5.05196e-81	1.09253e-79	-1.43212e-80	-4.02495e-80	-9.75155e-81	-9.26444e-81	-1.21519e-80	-6.43263e-80	2.53833e-80	-4.23763e-80	-3.31067e-80	-5.63379e-80	6.64895e-80	5.36621e-80	-7.67329e-81	3.45698e-157
-1.44913e-80	3.08285e-81	8.08578e-82	2.44503e-81	-6.69501e-81	1.21109e-81	-1.65257e-82	7.89117e-82	1.58399e-81	7.89211e-82	1.90567e-82	-7.54443e-81	1.14301e-81	-7.17821e-82	-3.51351e-81	3.47859e-81	-5.28759e-81	2.82152e-81	-4.44036e-81	5.67051e-81	-5.07206e-81	-2.45495e-82	-1.76576e-80	2.48814e-81	2.77818e-81	3.77481e-81	1.29146e-81	-6.73553e-81	1.61564e-81	-6.55707e-82	8.63029e-160
5.62428e-82	-1.24426e-83	-1.5426e-81	-1.21267e-82	3.31246e-82	2.36372e-82	-3.91078e-82	-2.76219e-82	-6.44941e-83	-4.43967e-82	4.5606e-85	1.4996e-81	-1.12197e-81	1.45625e-82	3.26949e-83	-1.82145e-81	8.5542e-82	1.82324e-84	-2.21851e-82	8.29655e-83	2.80524e-82	3.45346e-82	6.72231e-83	2.39721e-82	-6.22849e-82	4.66492e-83	9.72551e-83	-4.24233e-82	-1.29764e-82	-6.55317e-82	1.22281e-161
-1.65292e-84	-2.66708e-84	-9.55918e-84	5.28905e-83	2.37237e-83	-4.92685e-84	-7.53467e-84	3.24601e-83	-1.55313e-85	-2.1546e-84	-2.55604e-83	-1.95132e-84	-2.5323e-83	3.29255e-83	9.70459e-84	9.32959e-84	-4.79786e-83	-4.84213e-84	-3.42809e-83	-1.59016e-84	6.64547e-83	-4.97219e-85	5.15987e-83	-5.51762e-83	1.26343e-83	5.45986e-83	-2.74473e-82	7.10402e-84	2.19497e-83	3.46402e-83	1.00999e-163
-8.99088e-85	-4.47874e-85	-4.59909e-85	4.05866e-84	4.87991e-86	-2.59927e-85	-1.82293e-85	1.11501e-84	3.69798e-84	6.41566e-84	-2.66273e-84	4.94431e-84	1.82642e-85	5.90451e-84	1.01376e-83	8.42439e-84	4.4796e-84	5.48793e-84	3.11486e-85	5.60549e-84	4.49471e-85	-7.91567e-85	-6.73617e-85	1.57957e-84	-8.16997e-85	-1.18571e-83	3.05021e-84	-6.45547e-84	4.44543e-84	-3.07865e-84	6.21005e-166
9.76228e-85	6.18164e-85	2.81544e-85	-3.36369e-86	2.15159e-85	8.69006e-85	1.26633e-85	-6.00304e-85	4.40875e-86	-2.11324e-84	5.12386e-87	-1.03169e-85	8.35664e-85	-1.23021e-85	-1.18661e-85	2.14802e-85	9.91141e-86	6.47378e-86	5.64273e-85	-2.31918e-85	3.26781e-85	-2.18862e-85	3.24016e-85	-4.70722e-85	2.6996e-85	-3.85287e-86	-4.45008e-87	-2.32018e-85	-5.28849e-86	-8.09593e-85	9.49943e-168
2.45686e-86	-3.09886e-87	1.44488e-86	3.63209e-86	1.74742e-86	1.30411e-86	-1.88158e-86	1.19071e-85	-2.9201e-86	-1.71902e-86	-1.63421e-86	-6.15552e-87	-1.59031e-86	4.75265e-86	1.03746e-86	-3.38336e-86	-1.04385e-85	-7.47569e-86	5.91149e-88	-2.0628e-85	-3.59885e-87	-4.84784e-86	-1.43511e-86	-7.94868e-87	7.77987e-87	-3.15425e-88	3.03488e-86	1.62334e-86	-4.44451e-86	-7.31204e-86	9.26019e-170
-1.01537e-86	1.40889e-88	-3.21243e-87	6.92254e-87	-1.72616e-87	2.42216e-87	1.21504e-86	3.00151e-88	-2.27418e-90	1.89319e-87	-1.02363e-87	4.63192e-89	-7.7348e-88	1.64191e-88	-2.58778e-87	1.42596e-86	-4.12113e-87	-9.1264e-88	-4.67724e-88	3.22915e-87	9.85736e-87	-1.00203e-87	5.64904e-87	-1.16824e-88	-1.05518e-87	1.87338e-88	-3.66842e-87	3.43775e-87	-1.11484e-87	-5.82929e-87	7.53425e-172
1.28244e-88	-2.22201e-88	5.07075e-89	2.60065e-88	1.30184e-88	5.10217e-88	-2.18392e-89	-1.15829e-87	-3.80806e-88	-7.0584e-89	-5.01562e-89	4.53765e-89	-8.54433e-88	-2.54083e-89	3.2997e-89	2.44748e-88	1.29591e-88	5.1947e-89	-1.7385e-88	-9.6285e-89	2.98034e-88	-7.87503e-88	1.39326e-88	4.25226e-88	1.14165e-88	-2.88176e-88	-1.10183e-87	-1.12475e-88	-2.01072e-88	-4.16625e-91	5.03307e-174
-3.1693e-89	-1.16463e-90	-1.08761e-88	5.04891e-90	-1.1654e-89	1.01319e-89	6.32015e-89	2.92802e-89	9.83536e-90	-1.58253e-89	-3.13791e-89	3.72404e-89	-2.10776e-89	-1.83573e-89	1.29459e-89	-3.07708e-90	2.90531e-89	-4.14155e-90	5.37397e-90	-1.53704e-89	1.42756e-90	3.98565e-89	-1.55537e-89	-8.70049e-90	1.27974e-89	-1.70114e-89	3.17185e-89	1.93878e-89	1.55768e-89	-5.59534e-90	2.67712e-176
-4.01256e-90	-2.50211e-91	4.51975e-90	1.9814e-91	-3.81181e-90	-1.43144e-90	1.66528e-90	-2.10606e-90	3.56967e-90	-1.2668e-89	3.54723e-90	-5.17703e-90	3.01088e-91	1.29168e-90	5.63482e-92	2.64348e-90	1.37025e-90	2.51139e-91	2.55595e-91	-6.00443e-90	-2.09547e-90	-6.24152e-91	-2.89014e-90	1.43303e-89	1.89654e-90	7.96637e-90	2.16759e-90	-2.47204e-90	-3.95692e-90	-5.2433e-91	6.32127e-178
2.88653e-92	3.40572e-92	9.66915e-92	-1.0694e-92	1.89641e-91	2.40284e-91	-1.42598e-91	-1.19247e-90	1.09458e-92	-9.72341e-92	-3.74907e-92	1.94914e-91	-1.48141e-91	2.4674e-91	1.2174e-91	-3.74848e-92	-1.00124e-91	9.65159e-92	-3.2059e-92	1.43812e-92	8.20506e-92	-5.40011e-92	-2.48162e-92	-2.73816e-91	1.37423e-91	3.83882e-92	1.4148e-91	3.09026e-91	7.65514e-92	-2.98673e-91	2.03226e-180
-1.10772e-92	-4.33005e-93	-1.02155e-92	-9.31435e-93	1.60279e-92	-3.44874e-93	5.51024e-92	1.61539e-92	2.16155e-93	-3.89373e-92	-2.42329e-92	-1.34531e-92	-8.2647e-93	-8.29712e-94	1.59232e-92	3.32658e-92	3.25932e-93	2.66498e-92	-1.46876e-92	-7.51016e-93	-1.83612e-92	-2.02843e-92	4.35758e-92	-2.11129e-93	-1.12612e-94	1.29095e-93	-4.02876e-92	-2.71481e-93	-7.47379e-93	1.50038e-92	1.31747e-182
1.02166e-94	2.37445e-93	4.31597e-95	-2.89912e-94	4.65515e-95	8.24654e-94	1.71256e-93	3.9841e-94	1.86604e-93	-7.1136e-95	5.05705e-93	-7.94579e-94	6.10563e-94	3.18989e-94	-5.49784e-94	5.96497e-95	4.22917e-94	1.11815e-92	8.28632e-93	-1.41157e-93	-2.40468e-93	-9.91243e-95	1.8743e-93	-5.72028e-94	9.49245e-95	6.44232e-93	-1.67753e-93	-1.33334e-94	-3.06912e-94	5.13571e-93	3.16288e-184
5.50991e-95	-2.23482e-94	2.54228e-95	-8.95079e-95	-1.78467e-94	1.06743e-95	3.7747e-95	-3.76198e-95	4.40471e-94	-1.96403e-94	4.38534e-95	-1.61771e-95	-3.26049e-95	-1.16255e-94	-1.491e-94	1.85278e-95	-1.16028e-94	6.60976e-95	1.1041e-94	-4.74242e-95	-3.93588e-94	-2.37847e-95	-7.68833e-95	-4.33769e-95	1.76562e-94	-2.53781e-95	-1.63764e-94	-1.61063e-96	7.3589e-96	1.94833e-95	6.22982e-187
-7.39543e-96	1.28564e-96	9.55187e-97	-2.13838e-96	8.17077e-97	1.00706e-95	-1.23351e-96	-3.42009e-96	-1.96772e-95	6.7131e-97	-2.40319e-96	-1.46018e-95	-2.06498e-96	4.13359e-96	-1.77136e-96	-1.17927e-95	1.56886e-97	-3.00854e-95	9.6221e-96	-5.97858e-95	-9.68567e-95	2.16469e-95	-1.35281e-95	-1.0641e-95	-5.61439e-97	-3.45095e-96	-2.52264e-97	1.28398e-95	3.8796e-95	4.21715e-96	1.73655e-188
3.20891e-98	3.01892e-98	2.48493e-97	-1.85203e-97	4.77073e-97	1.66788e-97	3.54278e-98	-4.71717e-97	5.66873e-97	7.7512e-98	1.10715e-97	1.25533e-98	2.41935e-96	-1.02296e-97	1.26696e-96	-1.19968e-97	-2.79502e-97	3.29644e-97	3.96713e-97	1.93185e-97	-1.34219e-97	-2.71656e-96	-8.24282e-98	5.16296e-97	4.26169e-97	1.45768e-97	1.13237e-96	-6.43856e-97	-3.06603e-97	-6.20192e-97	1.88311e-191
-1.64876e-98	4.70364e-98	-1.56325e-98	1.86865e-97	-1.84154e-97	-5.24359e-98	-1.29159e-97	1.28482e-97	-3.54855e-97	-7.64132e-98	-7.3571e-98	5.98183e-98	2.28995e-97	5.1595e-97	-3.21366e-97	-8.613e-98	-2.21986e-98	1.53561e-98	-3.06201e-99	-1.01646e-97	3.37035e-98	1.29571e-97	5.38413e-99	-3.97209e-98	5.02353e-98	-2.09894e-98	-5.64399e-98	-4.71746e-98	-3.69864e-98	5.69637e-99	7.17965e-193
-2.26814e-98	1.39452e-98	-3.0541e-99	1.61426e-98	-2.58221e-98	-2.0326e-98	-8.73033e-100	-1.29775e-99	-2.1944e-99	2.11141e-98	7.00759e-101	-1.55539e-98	-2.0242e-99	2.92093e-99	2.98423e-98	9.86349e-99	2.15758e-100	8.79329e-99	-6.41393e-99	-3.55649e-98	1.22696e-99	2.69338e-100	-3.37822e-99	8.36164e-99	-9.6998e-99	-3.04938e-99	7.43885e-99	-1.64028e-98	1.55813e-98	6.95687e-100	5.89154e-195
-1.63399e-100	-5.55131e-100	-2.0205e-99	1.34372e-99	-3.45462e-99	9.8137e-101	-1.67558e-99	1.7818e-100	2.3788e-102	-2.49644e-100	2.44436e-100	-2.38891e-100	-1.57137e-100	1.36487e-100	2.94713e-99	3.48402e-100	4.97111e-100	-4.19118e-99	1.05777e-99	3.03484e-99	2.86423e-100	1.29242e-100	-1.9869e-99	-6.45108e-100	2.85056e-100	2.41351e-100	-4.37951e-100	7.78474e-100	-3.74464e-99	7.76385e-101	7.76062e-197
7.2525e-101	2.02547e-100	3.02262e-101	-1.96453e-100	-3.54722e-101	3.31667e-101	-3.31923e-100	-1.4243e-101	6.9467e-102	-6.23637e-102	1.67848e-100	-1.21942e-100	-3.35297e-101	9.84571e-101	1.44046e-100	2.84559e-100	-3.06238e-101	3.67038e-101	-2.63469e-101	4.35439e-101	-7.41666e-101	-5.41179e-101	-4.66534e-101	-4.03188e-101	1.26914e-101	-1.57723e-100	-1.24549e-100	3.24948e-101	1.19705e-100	7.96278e-102	4.27303e-199
-7.81756e-104	1.39696e-101	7.87118e-102	-5.55215e-102	8.14578e-103	6.91332e-102	-4.11055e-102	6.87866e-103	-9.6291e-102	-5.36566e-102	-2.13708e-101	-1.67544e-102	-4.34967e-102	-3.61936e-102	-7.56784e-103	-6.27421e-102	-3.42406e-102	-3.42599e-102	7.46718e-102	7.08693e-103	-9.71439e-102	2.6332e-102	1.37688e-101	-5.28687e-103	-4.82896e-102	-3.84573e-102	-1.23359e-101	-3.9663e-104	7.94493e-102	-3.32725e-102	1.64211e-201
1.20535e-103	4.71549e-104	1.15663e-102	-1.02294e-102	-5.90075e-104	-2.27108e-103	-3.37319e-102	7.82549e-103	4.26957e-103	-1.33051e-103	-2.39525e-103	-2.03364e-102	2.95626e-103	-1.42708e-102	4.20502e-102	-1.75213e-103	4.03667e-104	5.05641e-103	-2.52278e-104	-3.4302e-104	2.31985e-102	1.86616e-104	-5.80392e-103	-1.71727e-102	-1.22963e-102	1.63123e-103	-6.43134e-103	5.81528e-104	-7.63385e-103	-1.52629e-102	5.24716e-203
-2.15457e-104	-9.65989e-104	-5.84553e-104	-2.15128e-104	7.4818e-105	9.24442e-106	-6.4507e-104	-1.91982e-103	-4.93938e-105	-2.08877e-104	-1.47305e-103	4.0216e-106	3.07699e-103	-4.39867e-104	-2.82239e-105	1.78633e-104	1.94881e-104	-1.76604e-103	-1.79144e-104	-1.99507e-103	1.57334e-104	3.28406e-104	1.09276e-103	3.25706e-103	2.52036e-105	-7.91808e-104	-1.05399e-103	-8.33165e-104	-9.50509e-106	2.5525e-103	4.54375e-205
2.5361e-106	8.92506e-106	-5.86181e-105	-1.94005e-105	-9.46747e-106	-2.55049e-106	-1.28617e-105	4.23598e-105	6.05489e-105	7.52595e-106	-7.15413e-106	-4.40587e-105	-1.92438e-105	-1.921e-105	-5.30068e-105	-1.63402e-104	-9.80091e-106	-8.14782e-106	-9.12787e-106	-7.08446e-105	7.02081e-105	4.7574e-105	-1.59559e-105	-7.68274e-107	8.44335e-105	4.59603e-105	-4.7092e-106	1.81682e-104	5.10302e-105	4.04451e-106	9.95239e-208
-5.17834e-106	-9.50521e-106	3.03963e-106	4.02115e-106	-1.74957e-105	-1.5473e-106	5.04964e-106	-2.55776e-106	4.6852e-106	2.02962e-107	2.7491e-106	1.20753e-106	1.54522e-106	-1.56819e-105	-8.57371e-108	7.04763e-106	1.12304e-106	5.42517e-106	5.68807e-106	-8.4852e-106	1.91668e-106	1.95274e-107	1.37106e-105	-1.1342e-107	1.14603e-106	-2.94627e-106	-1.72392e-106	-6.11752e-106	-7.41336e-106	3.78616e-106	1.25854e-209
6.74304e-110	-9.48784e-108	-2.27834e-107	5.64934e-108	-1.38063e-107	-4.1484e-107	-5.95198e-108	1.01719e-106	-5.83424e-107	1.15525e-108	3.44953e-107	1.38391e-106	1.28268e-107	-3.45635e-107	2.7681e-107	1.05898e-107	-4.26775e-108	5.80882e-108	-2.82983e-108	1.33598e-107	-2.74211e-107	3.47738e-107	1.7192e-107	-7.0101e-108	3.31823e-108	1.51747e-107	2.02818e-107	1.51252e-108	2.83742e-107	1.15576e-108	4.2925e-212
3.35659e-109	-8.26215e-108	-3.8747e-109	-6.98686e-109	8.73067e-109	-4.64072e-108	-1.31638e-108	-1.13409e-107	-1.34897e-107	-2.18873e-108	-3.53852e-108	-3.1373e-108	-5.03137e-108	2.03543e-108	-2.33247e-107	6.72271e-109	-1.76964e-109	-1.65888e-109	-1.49836e-108	2.17066e-108	1.93065e-108	5.90468e-108	-3.3508e-108	-8.74459e-109	-6.43693e-108	4.85218e-110	6.54858e-109	1.3559e-108	-3.42609e-108	-4.19071e-109	1.11796e-213
-3.07109e-109	-2.34819e-109	-1.18705e-109	-2.51877e-109	5.66747e-110	-1.78443e-109	2.84207e-109	3.76464e-110	1.41381e-108	-8.10753e-111	1.25242e-110	-5.83999e-109	-6.34169e-109	-2.0829e-109	1.74294e-110	-3.41495e-111	1.8793e-108	7.13677e-110	-2.91087e-109	-4.15051e-109	1.35962e-109	-1.81941e-109	-5.4759e-109	2.24199e-109	-1.06365e-109	3.08502e-109	2.86174e-110	-3.96043e-109	1.20311e-109	1.84467e-109	7.63845e-216
-8.18029e-110	-4.91413e-110	4.13472e-110	4.69087e-111	1.52723e-110	-1.11317e-110	9.59687e-111	5.54117e-111	-1.35332e-110	-4.34437e-111	-7.97802e-111	8.37177e-111	1.03919e-110	8.5179e-111	1.09911e-110	-6.80733e-110	1.76967e-110	3.39584e-110	2.25191e-111	2.7676e-110	-2.57256e-110	1.66121e-111	1.23565e-110	6.8293e-110	4.54272e-110	-2.07825e-110	7.05301e-111	-2.97887e-110	-1.28826e-110	7.12073e-111	2.79571e-218
4.26396e-111	-1.74919e-111	-8.69589e-113	-2.78461e-112	1.17696e-111	5.27061e-112	1.85482e-111	-3.20837e-112	5.16793e-112	2.42321e-112	-3.25088e-111	5.6528e-111	-3.18518e-111	-7.86485e-112	-1.05735e-111	3.84934e-111	2.04037e-112	-1.04494e-111	-4.41291e-111	2.37651e-112	-5.41436e-111	6.93983e-112	-3.28928e-111	1.28167e-111	8.77804e-112	-3.90783e-111	-8.08716e-113	1.0584e-111	-2.35207e-111	2.45449e-111	1.87728e-220
-5.78042e-114	-4.34948e-112	-1.90693e-112	-1.57768e-112	2.65374e-113	6.19564e-112	4.08053e-113	7.2863e-114	3.67062e-112	-8.87144e-112	2.19631e-112	-3.56329e-112	-2.168e-112	7.51193e-113	6.76236e-113	5.21792e-113	-3.75125e-114	3.19803e-112	1.32956e-112	1.36738e-113	9.15212e-112	-2.69995e-112	-4.41119e-112	1.00683e-112	3.05134e-112	1.86178e-112	-1.27144e-114	4.76524e-114	-1.15186e-113	7.80847e-112	3.76669e-222
-8.89858e-114	-8.59427e-114	1.29887e-113	-3.28121e-114	-4.70448e-113	2.96469e-113	2.16249e-114	1.58236e-113	1.18504e-113	4.04565e-113	-3.83093e-113	9.1981e-114	-1.4237e-112	-7.2377e-115	-2.89716e-113	-2.21581e-114	-2.01296e-113	9.77714e-114	1.55367e-113	-3.69697e-114	-2.06143e-113	1.02845e-113	4.59922e-113	-8.35339e-114	1.27602e-113	-3.67119e-113	-9.96677e-114	8.01251e-113	-1.25886e-114	-3.10821e-114	3.9636e-224
-1.43931e-115	7.60866e-115	-1.19876e-114	-4.24218e-115	-3.7746e-115	-2.06548e-114	1.8412e-114	2.85045e-114	-3.99171e-117	9.7691e-115	-2.31621e-114	-2.12744e-114	-6.81191e-115	-1.78849e-114	5.84065e-115	1.00355e-113	1.32277e-115	-8.10434e-114	-1.18955e-115	4.32386e-114	-2.27968e-114	-2.4578e-114	5.24866e-114	-4.54284e-115	2.08706e-114	-1.00187e-115	-7.31573e-115	-2.63394e-114	7.42628e-115	4.22201e-115	2.69669e-226
-6.09136e-115	1.6186e-115	-3.19003e-116	-2.69375e-115	-1.29957e-114	5.50163e-116	8.65005e-118	2.19256e-115	8.29823e-116	-1.01725e-115	-5.40681e-115	-4.4401e-116	2.96341e-117	-1.893e-116	6.38058e-115	7.69406e-116	3.93452e-116	-1.19428e-114	-6.08186e-116	2.04206e-115	-1.15023e-116	-1.58406e-116	1.18143e-115	-1.83525e-115	1.83063e-115	2.63526e-116	1.30579e-115	-5.98596e-116	1.05233e-115	-2.37536e-115	4.57937e-228
2.96643e-117	7.15807e-117	3.40815e-116	2.72273e-116	1.82688e-117	-3.31625e-117	-1.27639e-116	-2.21704e-118	4.42799e-117	-6.23465e-116	-9.45734e-118	-1.03807e-117	-2.22394e-119	-2.4803e-117	6.69244e-117	-2.05408e-116	6.30766e-117	5.07791e-117	-2.37838e-117	3.44996e-117	1.96955e-116	1.26208e-117	-4.46579e-116	2.63615e-116	-3.39126e-117	-2.11453e-118	3.96876e-116	6.68176e-116	1.30978e-116	1.47498e-117	1.59086e-230
5.26087e-117	-7.71823e-118	-1.48011e-117	-3.24203e-117	1.47366e-117	6.77506e-118	-1.71107e-118	1.28241e-118	9.63246e-118	1.11518e-117	1.10626e-118	-5.96933e-118	-1.19973e-117	3.64562e-118	-6.3356e-119	1.46206e-117	1.12554e-118	1.8001e-117	1.89012e-118	9.01898e-119	1.14301e-117	9.15815e-118	5.51758e-118	7.77103e-118	-2.61756e-117	-4.40463e-120	1.54499e-117	1.51345e-117	6.76259e-118	4.18985e-117	8.57961e-233
-3.35016e-118	3.90935e-119	-2.81185e-118	-2.94712e-119	-2.84506e-119	-1.31686e-120	2.01388e-119	-5.64014e-119	-2.12746e-118	-1.38989e-121	1.02532e-118	5.88085e-119	1.41555e-118	-3.33326e-119	2.36982e-119	-2.47906e-119	-1.118e-119	6.32944e-120	-2.81779e-118	1.92423e-118	-1.94283e-118	1.82858e-119	-1.6696e-118	-2.94412e-118	-1.75272e-118	2.18772e-118	-1.27432e-118	-7.24006e-121	4.31753e-118	3.75942e-120	8.30123e-235
-1.84894e-119	3.27064e-119	4.13266e-120	-1.91282e-120	-9.93884e-120	-2.65647e-120	-3.33726e-120	2.39739e-120	-5.61576e-120	-2.63091e-119	2.44759e-120	3.35528e-119	5.98525e-120	2.40495e-121	8.89454e-120	-1.76102e-120	1.87691e-120	-3.56397e-119	-1.1589e-119	-1.42932e-119	1.92121e-119	1.2308e-120	-3.93796e-119	-7.90764e-120	-7.40208e-121	1.67548e-120	2.4546e-120	2.18019e-119	-6.07292e-121	1.44013e-119	7.81728e-237
3.02596e-121	-2.28347e-121	8.69865e-122	-1.07117e-121	-2.42574e-121	1.41451e-122	2.54775e-120	1.96107e-120	-6.63127e-121	1.34524e-120	-1.48764e-121	2.77472e-121	7.86777e-121	-1.96189e-121	1.26106e-120	-2.98277e-121	1.41108e-121	4.21098e-121	4.77829e-120	5.3971e-122	-1.57532e-120	-4.31335e-121	-2.83318e-121	-1.77357e-122	1.05049e-121	-4.41355e-120	-2.19471e-120	3.75554e-120	-3.22466e-120	-3.50669e-122	8.98353e-239
-5.82544e-122	-2.51744e-122	-9.74749e-122	-1.01572e-121	-2.6314e-122	3.92042e-121	3.37148e-122	1.1841e-121	-2.17442e-123	-3.28997e-122	-1.2982e-121	-1.24451e-121	5.9271e-122	-1.49708e-122	-8.20033e-122	-4.78758e-122	-6.72361e-123	1.09652e-122	-2.44986e-123	-7.35888e-122	1.41347e-121	2.02194e-121	-3.00278e-123	-3.21874e-122	3.76186e-122	-8.02426e-122	-1.20543e-122	-1.92399e-122	1.47107e-121	-8.55233e-122	3.44392e-241
1.10318e-122	2.03059e-122	1.20324e-123	1.99361e-123	-6.23912e-124	3.51306e-123	6.71757e-123	-1.90123e-122	1.41378e-122	-1.05489e-123	-3.30461e-123	-2.16057e-123	-8.18812e-124	-5.9406e-124	-1.54421e-123	-4.69603e-124	-7.34797e-123	-3.30991e-123	-2.95989e-123	-2.35357e-124	2.13064e-122	-6.45734e-123	-7.47664e-125	1.44284e-122	1.46739e-122	-6.24078e-123	-2.37222e-123	-1.41955e-122	-3.93395e-124	-1.32293e-122	2.59317e-243
-1.5934e-123	-1.16341e-123	5.76732e-124	-2.8238e-125	-3.16778e-124	7.68807e-124	1.01657e-124	-3.24631e-124	3.168e-124	5.24366e-124	9.51007e-125	-7.22978e-125	1.05069e-124	-3.47507e-124	1.07796e-123	2.44736e-124	1.48833e-123	-7.20157e-124	1.60199e-124	-1.02446e-124	3.10118e-124	-1.21151e-123	-1.30976e-123	-9.79884e-124	3.90623e-124	8.2954e-124	1.74378e-124	-3.20485e-124	-1.29917e-124	1.15056e-123	1.61003e-245
1.38906e-125	-5.74421e-125	-1.42528e-125	-1.91532e-126	7.55156e-125	-1.841e-124	-3.3555e-125	-3.78273e-125	6.13923e-126	1.59327e-125	6.35032e-126	-3.59894e-125	6.41393e-125	-2.71833e-124	-3.47793e-125	6.8444e-125	1.15248e-125	1.59667e-126	-4.10045e-125	3.9059e-125	8.37155e-125	3.136e-124	-1.44167e-124	-3.35054e-126	5.91599e-126	1.78513e-126	8.58902e-125	3.68122e-126	8.38276e-125	-4.15424e-126	2.75344e-247
1.17507e-125	2.13334e-126	-4.87392e-128	-1.95451e-127	6.19384e-128	1.28233e-126	-1.76664e-126	1.09327e-125	-6.91276e-126	-1.04752e-126	2.91126e-126	1.22917e-126	6.19279e-126	5.66845e-127	1.67803e-126	-3.89298e-126	1.3958e-127	7.54271e-126	9.10596e-126	2.90563e-126	1.87232e-126	7.37636e-126	-5.85453e-126	-3.27209e-128	6.76871e-127	-5.82751e-126	9.22395e-126	2.3714e-126	-5.3007e-126	-1.02455e-125	8.81133e-250
-2.37232e-128	6.65722e-128	-3.3762e-128	1.00988e-128	1.78094e-127	-4.53698e-127	-9.02093e-128	1.27277e-127	-2.23861e-128	-1.56165e-126	-6.55448e-127	1.887e-127	-3.61601e-127	6.96355e-127	-7.50781e-128	1.0523e-126	-6.40516e-127	-5.1461e-127	6.6243e-128	2.23294e-127	1.18381e-127	-2.47449e-126	2.43735e-129	2.08051e-127	-7.44568e-127	-2.92625e-126	7.76162e-127	1.242e-126	2.17735e-126	5.04774e-127	2.8069e-251
-3.20055e-127	-3.27673e-128	1.50534e-128	1.6394e-128	-1.38762e-127	-1.06305e-127	-8.13296e-128	-3.76708e-128	2.38055e-127	-2.03763e-130	4.21991e-129	-1.62032e-128	-2.97743e-128	-1.78453e-127	-4.69278e-128	-2.23725e-127	-9.66141e-128	-6.01911e-128	-3.33638e-129	5.12643e-128	3.16657e-128	-1.05425e-128	1.2583e-128	-2.22321e-128	7.86968e-128	-1.23213e-127	-6.23683e-129	5.24436e-129	8.53733e-129	3.56876e-129	3.23421e-253
7.96752e-129	7.12173e-129	-1.23262e-129	5.5689e-129	9.47705e-129	2.32474e-128	-3.4472e-130	-1.11812e-129	5.0455e-129	6.1846e-130	-2.77059e-129	1.10387e-129	1.42727e-129	-4.04878e-131	7.89246e-129	-1.3232e-129	-3.09047e-129	-3.64287e-130	-1.17933e-128	6.30243e-130	1.596e-130	-1.38095e-128	-5.5896e-129	1.13003e-128	-8.88934e-131	3.58177e-129	-2.522e-129	-5.21031e-129	-1.43475e-128	1.02972e-130	1.63021e-255
-1.30808e-130	5.67673e-131	-4.3717e-130	-1.2067e-130	4.41162e-131	3.16962e-130	-2.57134e-131	-2.67934e-130	2.57359e-130	-3.19591e-130	-4.68363e-131	-9.86958e-131	-1.5547e-129	1.11277e-130	-3.12511e-131	-1.17069e-129	-2.30389e-130	-4.09847e-130	1.41044e-133	-6.34564e-130	3.15907e-130	9.26478e-130	-1.69169e-131	4.094e-130	-4.10131e-131	2.19857e-130	7.05386e-132	1.1278e-130	-5.12158e-131	2.25714e-130	6.24829e-258
8.96874e-132	-2.2441e-131	-1.12659e-130	-5.26665e-131	2.19644e-131	7.97425e-131	-2.55041e-131	-4.43951e-131	7.71742e-131	-6.7403e-131	-9.65918e-131	-6.41242e-131	7.09148e-132	2.26479e-131	-1.49444e-131	-9.11264e-131	-3.73491e-132	-3.10391e-132	-1.44225e-130	-3.68319e-132	-1.44183e-131	9.24823e-132	-1.50397e-132	-4.504e-131	2.26311e-131	-7.28078e-132	4.89338e-131	1.07957e-131	-9.36786e-132	6.75186e-132	8.49159e-260
2.24693e-132	-5.40584e-133	2.99721e-133	5.8863e-132	-3.44017e-132	5.65669e-132	8.62816e-132	-1.90524e-132	-7.66938e-134	-1.04565e-132	-2.06268e-132	3.09422e-132	3.15562e-133	-6.27177e-133	8.85502e-132	-3.5169e-132	8.93369e-133	1.81472e-132	1.54498e-133	-2.68488e-134	5.73687e-132	-6.0398e-132	4.91593e-133	-3.72409e-132	-1.32493e-131	-3.13617e-132	-5.97689e-133	-1.73617e-132	6.76089e-132	3.9987e-132	6.06256e-262
-1.78199e-134	1.03485e-132	6.68064e-134	-1.53179e-133	-1.09106e-133	8.1907e-134	-3.07206e-133	-3.30342e-133	-3.26268e-134	-1.96449e-133	-5.01811e-133	8.14802e-133	-4.10769e-133	-3.07724e-134	2.38056e-134	-2.15586e-133	3.48299e-133	2.50755e-133	1.14861e-134	-2.09468e-133	1.27493e-133	4.49174e-135	1.6449e-133	3.79261e-133	2.73936e-134	1.8192e-133	-5.31264e-133	-5.35359e-134	3.38494e-135	-3.83351e-134	3.22918e-264
2.04357e-134	-2.44822e-134	8.96507e-135	1.36452e-135	2.61653e-134	-2.84666e-135	-5.07738e-134	2.11469e-134	-2.32018e-134	-1.28705e-134	9.91261e-135	-4.51457e-135	3.74664e-135	1.40682e-135	-9.12007e-135	5.51727e-135	-3.68614e-135	-4.22724e-135	-3.97715e-134	1.25963e-134	-3.93233e-134	-6.72879e-135	6.48339e-135	1.03513e-134	-3.04793e-134	2.53183e-134	6.18104e-135	5.72435e-135	-1.61223e-133	-2.05219e-134	3.7337e-266
-2.53882e-135	-1.29077e-136	1.2408e-135	9.87592e-135	4.44284e-137	2.024e-135	-4.5385e-135	4.33358e-135	1.54394e-135	4.21503e-136	-8.71314e-136	-1.00285e-135	3.96832e-135	3.44678e-135	-4.55398e-135	-5.43204e-136	-4.5025e-135	1.92065e-135	-1.01265e-135	5.19012e-136	4.70471e-137	1.98437e-135	1.05365e-135	3.59128e-135	1.47166e-136	2.57985e-135	1.61299e-135	-1.05517e-134	2.49856e-136	1.92455e-135	3.69588e-268
3.14465e-138	-3.9189e-138	-4.78635e-137	-2.5931e-136	6.96614e-136	1.24992e-136	-5.81633e-137	-1.21168e-136	-7.45371e-136	2.65076e-136	-3.02075e-136	2.05322e-136	-3.45297e-137	6.35305e-137	-1.28965e-136	-3.7165e-136	-4.74336e-136	-1.92597e-137	1.17147e-137	8.35327e-137	6.75156e-138	3.37697e-136	-7.34598e-137	-1.86585e-136	3.08981e-136	4.1797e-138	2.58876e-136	-9.27259e-137	2.21408e-137	1.81107e-137	2.06645e-270
3.92411e-138	-4.66771e-138	-1.22809e-137	-6.92117e-137	2.09821e-137	-1.11479e-138	2.57584e-138	8.28333e-138	-1.77951e-137	4.74244e-139	-2.11136e-138	-2.6286e-137	-1.73802e-137	-1.34883e-139	7.4563e-138	5.69435e-138	7.61935e-137	-7.85118e-138	1.96426e-138	-1.0501e-136	3.56395e-137	-5.44394e-137	1.25995e-137	1.16402e-137	-1.57349e-138	7.21645e-138	-1.52503e-137	4.16418e-139	-1.57937e-137	5.62625e-138	2.8892e-272
1.26738e-138	5.22536e-139	7.76598e-138	7.8929e-139	7.98961e-139	-2.1544e-138	2.69777e-139	1.67668e-139	4.34589e-138	7.96046e-139	4.03152e-139	-1.68108e-138	2.77348e-139	-9.176e-139	-3.11795e-138	1.59609e-139	-1.01419e-139	-3.37244e-139	-4.59012e-139	1.68776e-138	-1.78562e-138	4.21422e-138	1.25444e-137	-1.29086e-138	2.29664e-138	-1.18256e-138	1.23105e-139	-1.82188e-138	-8.65052e-140	-1.96977e-138	2.98423e-274
1.0343e-140	-7.11374e-140	6.94792e-139	-1.29529e-139	-8.96028e-139	1.00192e-139	-4.91622e-140	-2.94433e-140	-5.11626e-139	-6.76522e-140	1.69757e-140	1.06895e-138	8.19174e-142	5.75789e-141	1.67461e-140	7.22299e-140	-3.61684e-140	-6.35141e-141	4.19719e-139	-2.95662e-139	1.5335e-139	-1.24473e-139	-5.85741e-139	-1.18253e-139	-1.55426e-139	-3.09172e-139	-1.52317e-140	-2.51171e-140	1.59748e-139	-3.57314e-140	3.54409e-276
-3.19564e-141	1.41206e-140	2.60933e-141	1.13914e-141	1.7376e-142	2.22162e-141	3.56237e-141	2.54312e-141	4.54234e-140	-2.97168e-140	-3.42796e-140	2.40598e-141	2.55008e-142	8.38322e-141	-3.77726e-141	5.48453e-141	-1.26361e-140	8.00885e-141	-1.80886e-140	1.17661e-141	-9.02042e-141	3.36113e-140	-2.49438e-141	1.59485e-141	1.18309e-140	1.8845e-141	-3.51717e-140	-3.70836e-141	-2.48069e-140	2.01182e-140	8.67046e-279
1.31195e-141	3.63018e-142	-1.89016e-142	3.31139e-142	-3.96825e-141	-2.05632e-143	2.22108e-142	-9.10119e-143	-7.07058e-142	3.24828e-142	-6.84305e-142	8.36865e-142	7.5027e-143	1.01314e-141	-1.6401e-142	1.46395e-142	5.42525e-141	-9.8879e-142	2.73115e-142	1.31011e-142	5.82013e-142	7.34607e-142	5.63993e-141	1.90893e-142	9.46437e-142	1.28905e-141	-2.20108e-142	-1.53272e-141	6.32493e-142	-7.76424e-142	8.98423e-281
5.86808e-144	1.91657e-142	-4.98604e-143	-2.13267e-142	1.01502e-143	-2.13743e-143	3.36676e-142	-2.92183e-144	-3.88333e-142	-3.87022e-142	3.23033e-142	3.14382e-142	2.13384e-143	-1.59836e-142	1.51041e-142	-2.67115e-143	-3.07909e-143	-1.91298e-143	3.46779e-143	1.85117e-143	-1.26427e-143	9.74898e-144	3.19378e-145	3.96244e-143	-6.14997e-143	5.41169e-143	-2.07929e-143	-4.62977e-144	-3.35095e-142	-3.62936e-144	8.76109e-283
-2.47603e-145	1.48095e-143	-3.9156e-143	-5.70977e-143	2.95226e-144	2.99347e-144	9.16389e-145	7.43781e-144	3.96445e-143	1.61162e-144	9.3656e-144	1.0024e-144	-2.76311e-143	3.70433e-143	5.30037e-144	-4.38084e-144	-1.53655e-144	-1.57435e-144	-1.26427e-143	2.11959e-143	8.65351e-144	3.2671e-146	2.87603e-144	-7.87799e-144	-5.86818e-144	-8.38613e-144	5.04813e-145	-1.60124e-145	1.40932e-143	-1.01993e-143	1.00994e-284
6.45516e-145	-1.03341e-145	-8.70039e-146	-1.19501e-145	-7.9408e-146	-1.25917e-145	3.22555e-144	8.09205e-146	-2.16762e-145	2.17571e-145	-1.47702e-144	2.9427e-144	2.93496e-145	1.3874e-144	-4.69961e-145	-2.19629e-144	-4.67479e-146	-4.71241e-145	9.01827e-145	2.36224e-147	-9.33014e-146	-3.73678e-144	-2.904e-146	-1.27124e-144	1.12265e-145	4.09749e-144	2.90385e-145	-2.66134e-145	1.73763e-144	8.98979e-146	6.54844e-287
1.15401e-145	5.47026e-147	-1.19034e-145	4.78361e-147	5.19013e-146	-1.66229e-147	-5.78132e-146	4.23904e-146	1.68627e-146	8.31255e-146	-4.24714e-146	1.57886e-146	-3.55321e-146	1.07086e-146	1.66057e-146	1.42151e-145	-9.06363e-146	-1.30222e-146	1.57362e-145	1.94474e-146	8.74929e-147	-3.16209e-147	-1.42214e-145	-3.53726e-145	-5.05631e-146	3.05676e-145	4.32275e-147	2.27889e-145	-1.35666e-145	7.96952e-147	4.11857e-289
-3.85995e-147	7.46296e-147	1.20308e-147	1.11328e-146	-3.44199e-147	-3.09215e-147	-9.06939e-148	4.48685e-147	-8.25462e-147	1.09518e-146	1.19626e-146	1.69392e-146	2.77154e-146	9.0476e-148	-4.49165e-148	1.7533e-147	1.09661e-146	5.27368e-147	-1.06281e-146	1.77719e-147	-2.54199e-148	2.83182e-147	6.74632e-148	2.95225e-147	-1.2755e-146	9.16097e-149	9.17794e-148	4.4722e-147	-2.1807e-148	-2.11375e-147	2.0982e-291
4.77425e-148	2.91932e-148	-1.17541e-147	-5.69991e-148	-1.64407e-148	-1.25362e-147	-9.43279e-148	-4.20197e-148	-7.27439e-148	8.99643e-148	1.97151e-148	4.48914e-148	8.16032e-148	1.76291e-148	1.07336e-148	2.31875e-150	1.26609e-147	7.76739e-148	2.38728e-148	1.39504e-147	-7.901e-148	-4.99795e-148	4.95398e-148	-9.69473e-148	1.42216e-148	1.75178e-147	-6.65205e-149	3.67379e-148	3.59299e-147	-5.96181e-149	2.93822e-293
-1.96784e-151	-1.15282e-148	2.33794e-149	2.60514e-148	-1.65879e-149	2.41601e-149	1.39224e-148	7.56197e-151	2.25833e-150	4.41955e-149	-4.41893e-150	-9.17295e-150	-1.55114e-148	-7.85151e-150	1.55072e-149	4.69016e-150	-2.03842e-149	1.5908e-148	5.66495e-150	-1.86272e-148	-1.42665e-150	-2.51328e-149	-5.86039e-149	-8.63631e-150	-2.64318e-149	4.87171e-150	2.50215e-149	-2.73701e-148	-1.36027e-150	2.37281e-148	3.25552e-295
3.70029e-150	-1.81461e-150	6.71247e-151	-1.33889e-150	2.01463e-149	-1.64015e-151	-1.83035e-150	2.26325e-149	1.75819e-150	-7.53905e-151	-2.84984e-150	4.41593e-150	-3.9337e-150	-4.61859e-151	-7.00167e-150	-1.29919e-150	-3.9735e-150	-1.51006e-151	1.48858e-151	-2.64095e-150	2.45176e-150	4.98608e-151	8.66426e-150	4.27892e-150	-5.10632e-150	-7.01079e-150	-1.91977e-149	-3.76993e-150	-5.72292e-151	8.96131e-150	1.69946e-297
-5.29127e-152	2.22139e-151	-1.0307e-150	2.06699e-151	4.87975e-152	2.14065e-153	1.80721e-151	1.07934e-151	-1.20787e-150	-8.13641e-153	3.37713e-151	1.14736e-150	-6.38021e-151	1.89747e-150	7.51021e-151	-1.10478e-150	1.25604e-151	7.00945e-154	-8.11574e-152	3.20186e-151	-4.4669e-151	-2.94574e-151	2.09615e-151	8.10519e-152	-3.12865e-153	3.49804e-153	-7.33733e-152	1.43219e-151	-1.08601e-151	-2.80739e-152	1.03856e-299
8.0376e-152	-9.7405e-152	-4.69912e-152	5.0112e-152	1.02321e-151	-4.01819e-153	-2.59007e-152	-1.68544e-152	-1.17205e-151	1.53798e-153	-1.32534e-152	7.41954e-153	-1.19744e-151	2.87086e-151	1.55793e-152	5.04599e-152	9.9665e-152	-1.65144e-153	1.66647e-152	8.35681e-152	-1.70137e-152	3.79839e-153	-1.27507e-152	-9.4326e-153	1.36874e-151	-4.68748e-153	5.45645e-152	-8.39096e-153	6.79853e-153	-3.97591e-152	1.86808e-301
6.44989e-153	1.54216e-153	-4.83773e-153	4.65558e-153	1.33088e-152	3.51913e-153	1.73911e-153	4.43851e-154	-1.41336e-153	-1.12437e-153	2.49898e-153	3.82352e-153	9.46917e-153	2.73516e-152	1.03898e-154	-2.57623e-153	5.2605e-153	1.31059e-153	-5.45062e-153	-8.14124e-154	3.62622e-153	4.13842e-153	-2.93066e-153	3.17312e-155	3.38451e-153	2.18227e-153	5.75472e-154	6.24723e-154	-3.0034e-153	-1.46379e-153	1.27707e-303
-2.53532e-153	2.98552e-154	-2.28224e-155	-1.22854e-154	7.42272e-154	5.53423e-154	5.44192e-155	1.73907e-153	6.87232e-154	1.73783e-154	9.5327e-154	1.55025e-155	2.74315e-154	9.1594e-154	9.4508e-155	4.04336e-155	-3.67648e-155	-4.45219e-155	-4.5045e-154	1.86221e-153	3.47716e-154	7.79082e-155	-2.37766e-154	-2.87736e-154	4.12505e-156	-5.05097e-154	-6.62824e-155	2.10634e-153	6.16383e-154	3.39183e-154	2.18849e-305
4.84644e-155	-1.24712e-156	6.9075e-155	5.27748e-155	-1.54455e-155	1.24769e-155	8.73175e-156	-9.85719e-155	2.37537e-156	1.00736e-154	1.48194e-155	6.43384e-156	5.63446e-155	2.36007e-155	2.10403e-155	7.77438e-155	-1.46219e-156	-1.00856e-154	-3.99955e-156	4.00676e-155	1.04175e-155	2.63392e-155	3.05866e-155	6.91136e-155	-1.4114e-155	-6.51377e-155	4.53619e-156	-1.61924e-155	8.78288e-156	-2.32408e-157	6.38386e-308
-7.91589e-157	1.53882e-156	-6.366e-156	3.88284e-157	-1.80699e-156	6.13878e-158	9.3291e-157	5.48901e-157	5.42179e-156	-1.08527e-156	3.62115e-156	-7.77157e-157	1.72857e-156	-3.59586e-156	2.30091e-157	4.06637e-157	1.48234e-156	-2.99305e-156	8.50951e-157	-1.81525e-156	-3.41626e-156	-2.00084e-156	-3.78644e-156	3.7952e-156	3.43401e-157	1.2287e-155	-1.26897e-156	-4.06492e-156	-1.67116e-156	4.08192e-157	0
-1.03481e-156	-5.12154e-157	9.36583e-158	-1.78419e-157	-4.76144e-157	-4.81824e-158	-3.66114e-158	-7.5665e-157	-6.55373e-157	6.504e-158	3.28997e-157	7.70494e-157	4.62629e-158	3.05536e-157	-1.73244e-157	1.40391e-157	1.63148e-157	-1.14752e-157	4.0316e-157	1.97768e-158	3.19418e-157	-9.67048e-158	-5.43435e-157	4.10807e-157	2.63893e-157	-4.42548e-157	-5.62961e-158	2.50015e-158	-6.63145e-157	2.37046e-157	0
-8.03993e-159	4.03881e-158	-4.25075e-160	2.64399e-158	-1.07707e-157	-3.51336e-158	1.03166e-158	-1.34672e-158	5.19911e-159	-7.24672e-158	2.95594e-158	-8.83979e-159	1.53231e-158	2.97419e-159	-5.02577e-158	5.03324e-159	-1.1777e-159	3.71076e-158	-7.78197e-159	-1.80506e-158	7.33016e-159	-4.15436e-158	-5.73989e-158	-4.02322e-158	-5.38897e-159	3.45903e-158	3.11956e-158	-6.45768e-159	4.6256e-159	-7.71233e-159	0
-3.7692e-159	9.1197e-159	-4.55848e-160	-8.3384e-160	5.82076e-160	-2.91202e-159	5.84945e-161	-1.7715e-159	1.88574e-159	-5.01354e-160	-1.08595e-159	-6.31083e-159	3.74094e-159	-2.3243e-159	5.98013e-160	-2.7982e-160	3.44316e-159	-9.32438e-159	3.90964e-159	-4.1302e-160	4.98272e-160	6.17355e-159	6.38939e-159	5.82166e-161	4.68549e-159	-4.45872e-159	3.56174e-159	7.80024e-159	7.39455e-160	3.59483e-161	0
3.43745e-161	-4.27804e-161	4.00085e-161	-3.40851e-162	-3.05134e-160	-1.19948e-160	-8.21008e-161	-6.25398e-162	3.78763e-161	1.11473e-160	5.42453e-160	1.33445e-160	-9.78869e-162	-2.08385e-160	1.10564e-160	7.27949e-160	9.94301e-161	4.51844e-160	-7.42555e-160	1.34625e-160	-6.76385e-161	5.93942e-161	1.69732e-160	3.2412e-160	-1.41773e-161	-8.25141e-160	-2.02073e-161	-1.21686e-160	-1.11805e-161	4.72221e-160	0
6.93812e-163	8.57803e-162	-4.07911e-161	-1.61844e-162	-9.7966e-162	7.71116e-162	-4.77412e-163	3.85028e-161	-1.86007e-163	-3.94096e-162	1.50974e-162	-3.77369e-163	4.76556e-161	-8.44916e-163	-1.5234e-162	-7.63725e-162	-1.2702e-161	1.42139e-162	2.57899e-162	3.64567e-162	4.90456e-161	3.52802e-161	-3.41933e-162	-9.12488e-162	2.59954e-161	1.30449e-162	-6.2498e-163	-4.78673e-162	-1.75778e-161	2.60388e-162	0
-3.99421e-162	-1.56929e-162	4.46049e-162	5.09184e-163	-1.37277e-162	-6.67089e-163	2.31531e-162	9.13681e-164	3.32578e-163	-7.36287e-162	2.87188e-163	4.96277e-164	4.38631e-163	6.9259e-163	1.65082e-163	-1.84005e-162	-2.65206e-162	6.22025e-163	-1.11071e-162	-7.28766e-163	1.9804e-164	3.40173e-163	-1.48436e-162	8.15189e-163	5.91249e-162	-4.20586e-163	6.05693e-163	-4.39064e-163	2.97522e-163	1.65216e-165	0
-2.05805e-163	8.19653e-164	-1.50667e-162	2.38736e-163	9.49707e-164	-2.90314e-163	8.48268e-163	-1.51689e-162	-1.22784e-162	6.35423e-164	-3.57724e-165	-1.43212e-162	-8.44033e-163	-6.72088e-163	2.42089e-163	-6.64019e-163	5.57831e-163	3.68501e-163	5.63735e-163	2.48315e-164	-1.45489e-162	-1.46473e-162	8.83788e-165	6.9926e-163	-1.82878e-163	-4.32369e-163	-1.33538e-163	1.81025e-164	-2.72877e-163	1.21963e-163	0
-2.05805e-163	8.19653e-164	-1.50667e-162	2.38736e-163	9.49707e-164	-2.90314e-163	8.48268e-163	-1.51689e-162	-1.22784e-162	6.35423e-164	-3.57724e-165	-1.43212e-162	-8.44033e-163	-6.72088e-163	2.42089e-163	-6.64019e-163	5.57831e-163	3.68501e-163	5.63735e-163	2.48315e-164	-1.45489e-162	-1.46473e-162	8.83788e-165	6.9926e-163	-1.82878e-163	-4.32369e-163	-1.33538e-163	1.81025e-164	-2.72877e-163	1.21963e-163	0
-2.05805e-163	8.19653e-164	-1.50667e-162	2.38736e-163	9.49707e-164	-2.90314e-163	8.48268e-163	-1.51689e-162	-1.22784e-162	6.35423e-164	-3.57724e-165	-1.43212e-162	-8.44033e-163	-6.72088e-163	2.42089e-163	-6.64019e-163	5.57831e-163	3.68501e-163	5.63735e-163	2.48315e-164	-1.45489e-162	-1.46473e-162	8.83788e-165	6.9926e-163	-1.82878e-163	-4.32369e-163	-1.33538e-163	1.81025e-164	-2.72877e-163	1.21963e-163	0
-2.05805e-163	8.19653e-164	-1.50667e-162	2.38736e-163	9.49707e-164	-2.90314e-163	8.48268e-163	-1.51689e-162	-1.22784e-162	6.35423e-164	-3.57724e-165	-1.43212e-162	-8.44033e-163	-6.72088e-163	2.42089e-163	-6.64019e-163	5.57831e-163	3.68501e-163	5.63735e-163	2.48315e-164	-1.45489e-162	-1.46473e-162	8.83788e-165	6.9926e-163	-1.82878e-163	-4.32369e-163	-1.33538e-163	1.81025e-164	-2.72877e-163	1.21963e-163	0
-2.05805e-163	8.19653e-164	-1.50667e-162	2.38736e-163	9.49707e-164	-2.90314e-163	8.48268e-163	-1.51689e-162	-1.22784e-162	6.35423e-164	-3.57724e-165	-1.43212e-162	-8.44033e-163	-6.72088e-163	2.42089e-163	-6.64019e-163	5.57831e-163	3.68501e-163	5.63735e-163	2.48315e-164	-1.45489e-162	-1.46473e-162	8.83788e-165	6.9926e-163	-1.82878e-163	-4.32369e-163	-1.33538e-163	1.81025e-164	-2.72877e-163	1.21963e-163	0
-2.05805e-163	8.19653e-164	-1.50667e-162	2.38736e-163	9.49707e-164	-2.90314e-163	8.48268e-163	-1.51689e-162	-1.22784e-162	6.35423e-164	-3.57724e-165	-1.43212e-162	-8.44033e-163	-6.72088e-163	2.42089e-163	-6.64019e-163	5.57831e-163	3.68501e-163	5.63735e-163	2.48315e-164	-1.45489e-162	-1.46473e-162	8.83788e-165	6.9926e-163	-1.82878e-163	-4.32369e-163	-1.33538e-163	1.81025e-164	-2.72877e-163	1.21963e-163	0
-2.05805e-163	8.19653e-164	-1.50667e-162	2.38736e-163	9.49707e-164	-2.90314e-163	8.48268e-163	-1.51689e-162	-1.22784e-162	6.35423e-164	-3.57724e-165	-1.43212e-162	-8.44033e-163	-6.72088e-163	2.42089e-163	-6.64019e-163	5.57831e-163	3.68501e-163	5.63735e-163	2.48315e-164	-1.45489e-162	-1.46473e-162	8.83788e-165	6.9926e-163	-1.82878e-163	-4.32369e-163	-1.33538e-163	1.81025e-164	-2.72877e-163	1.21963e-163	0
-2.05805e-163	8.19653e-164	-1.50667e-162	2.38736e-163	9.49707e-164	-2.90314e-163	8.48268e-163	-1.51689e-162	-1.22784e-162	6.35423e-164	-3.57724e-165	-1.43212e-162	-8.44033e-163	-6.72088e-163	2.42089e-163	-6.64019e-163	5.57831e-163	3.68501e-163	5.63735e-163	2.48315e-164	-1.45489e-162	-1.46473e-162	8.83788e-165	6.9926e-163	-1.82878e-163	-4.32369e-163	-1.33538e-163	1.81025e-164	-2.72877e-163	1.21963e-163	0
-2.05805e-163	8.19653e-164	-1.50667e-162	2.38736e-163	9.49707e-164	-2.90314e-163	8.48268e-163	-1.51689e-162	-1.22784e-162	6.35423e-164	-3.57724e-165	-1.43212e-162	-8.44033e-163	-6.72088e-163	2.42089e-163	-6.64019e-163	5.57831e-163	3.68501e-163	5.63735e-163	2.48315e-164	-1.45489e-162	-1.46473e-162	8.83788e-165	6.9926e-163	-1.82878e-163	-4.32369e-163	-1.33538e-163	1.81025e-164	-2.72877e-163	1.21963e-163	0
-2.05805e-163	8.19653e-164	-1.50667e-162	2.38736e-163	9.49707e-164	-2.90314e-163	8.48268e-163	-1.51689e-162	-1.22784e-162	6.35423e-164	-3.57724e-165	-1.43212e-162	-8.44033e-163	-6.72088e-163	2.42089e-163	-6.64019e-163	5.57831e-163	3.68501e-163	5.63735e-163	2.48315e-164	-1.45489e-162	-1.46473e-162	8.83788e-165	6.9926e-163	-1.82878e-163	-4.32369e-163	-1.33538e-163	1.81025e-164	-2.72877e-163	1.21963e-163	0
-2.05805e-163	8.19653e-164	-1.50667e-162	2.38736e-163	9.49707e-164	-2.90314e-163	8.48268e-163	-1.51689e-162	-1.22784e-162	6.35423e-164	-3.57724e-165	-1.43212e-162	-8.44033e-163	-6.72088e-163	2.42089e-163	-6.64019e-163	5.57831e-163	3.68501e-163	5.63735e-163	2.48315e-164	-1.45489e-162	-1.46473e-162	8.83788e-165	6.9926e-163	-1.82878e-163	-4.32369e-163	-1.33538e-163	1.81025e-164	-2.72877e-163	1.21963e-163	0
-2.05805e-163	8.19653e-164	-1.50667e-162	2.38736e-163	9.49707e-164	-2.90314e-163	8.48268e-163	-1.51689e-162	-1.22784e-162	6.35423e-164	-3.57724e-165	-1.43212e-162	-8.44033e-163	-6.72088e-163	2.42089e-163	-6.64019e-163	5.57831e-163	3.68501e-163	5.63735e-163	2.48315e-164	-1.45489e-162	-1.46473e-162	8.83788e-165	6.9926e-163	-1.82878e-163	-4.32369e-163	-1.33538e-163	1.81025e-164	-2.72877e-163	1.21963e-163	0
-2.05805e-163	8.19653e-164	-1.50667e-162	2.38736e-163	9.49707e-164	-2.90314e-163	8.48268e-163	-1.51689e-162	-1.22784e-162	6.35423e-164	-3.57724e-165	-1.43212e-162	-8.44033e-163	-6.72088e-163	2.42089e-163	-6.64019e-163	5.57831e-163	3.68501e-163	5.63735e-163	2.48315e-164	-1.45489e-162	-1.46473e-162	8.83788e-165	6.9926e-163	-1.82878e-163	-4.32369e-163	-1.33538e-163	1.81025e-164	-2.72877e-163	1.21963e-163	0
-2.05805e-163	8.19653e-164	-1.50667e-162	2.38736e-163	9.49707e-164	-2.90314e-163	8.48268e-163	-1.51689e-162	-1.22784e-162	6.35423e-164	-3.57724e-165	-1.43212e-162	-8.44033e-163	-6.72088e-163	2.42089e-163	-6.64019e-163	5.57831e-163	3.68501e-163	5.63735e-163	2.48315e-164	-1.45489e-162	-1.46473e-162	8.83788e-165	6.9926e-163	-1.82878e-163	-4.32369e-163	-1.33538e-163	1.81025e-164	-2.72877e-163	1.21963e-163	0
-2.05805e-163	8.19653e-164	-1.50667e-162	2.38736e-163	9.49707e-164	-2.90314e-163	8.48268e-163	-1.51689e-162	-1.22784e-162	6.35423e-164	-3.57724e-165	-1.43212e-162	-8.44033e-163	-6.72088e-163	2.42089e-163	-6.64019e-163	5.57831e-163	3.68501e-163	5.63735e-163	2.48315e-164	-1.45489e-162	-1.46473e-162	8.83788e-165	6.9926e-163	-1.82878e-163	-4.32369e-163	-1.33538e-163	1.81025e-164	-2.72877e-163	1.21963e-163	0
-2.05805e-163	8.19653e-164	-1.50667e-162	2.38736e-163	9.49707e-164	-2.90314e-163	8.48268e-163	-1.51689e-162	-1.22784e-162	6.35423e-164	-3.57724e-165	-1.43212e-162	-8.44033e-163	-6.72088e-163	2.42089e-163	-6.64019e-163	5.57831e-163	3.68501e-163	5.63735e-163	2.48315e-164	-1.45489e-162	-1.46473e-162	8.83788e-165	6.9926e-163	-1.82878e-163	-4.32369e-163	-1.33538e-163	1.81025e-164	-2.72877e-163	1.21963e-163	0
-2.05805e-163	8.19653e-164	-1.50667e-162	2.38736e-163	9.49707e-164	-2.90314e-163	8.48268e-163	-1.51689e-162	-1.22784e-162	6.35423e-164	-3.57724e-165	-1.43212e-162	-8.44033e-163	-6.72088e-163	2.42089e-163	-6.64019e-163	5.57831e-163	3.68501e-163	5.63735e-163	2.48315e-164	-1.45489e-162	-1.46473e-162	8.83788e-165	6.9926e-163	-1.82878e-163	-4.32369e-163	-1.33538e-163	1.81025e-164	-2.72877e-163	1.21963e-163	0
-2.05805e-163	8.19653e-164	-1.50667e-162	2.38736e-163	9.49707e-164	-2.90314e-163	8.48268e-163	-1.51689e-162	-1.22784e-162	6.35423e-164	-3.57724e-165	-1.43212e-162	-8.44033e-163	-6.72088e-163	2.42089e-163	-6.64019e-163	5.57831e-163	3.68501e-163	5.63735e-163	2.48315e-164	-1.45489e-162	-1.46473e-162	8.83788e-165	6.9926e-163	-1.82878e-163	-4.32369e-163	-1.33538e-163	1.81025e-164	-2.72877e-163	1.21963e-163	0
-2.05805e-163	8.19653e-164	-1.50667e-162	2.38736e-163	9.49707e-164	-2.90314e-163	8.48268e-163	-1.51689e-162	-1.22784e-162	6.35423e-164	-3.57724e-165	-1.43212e-162	-8.44033e-163	-6.72088e-163	2.42089e-163	-6.64019e-163	5.57831e-163	3.68501e-163	5.63735e-163	2.48315e-164	-1.45489e-162	-1.46473e-162	8.83788e-165	6.9926e-163	-1.82878e-163	-4.32369e-163	-1.33538e-163	1.81025e-164	-2.72877e-163	1.21963e-163	0
-2.05805e-163	8.19653e-164	-1.50667e-162	2.38736e-163	9.49707e-164	-2.90314e-163	8.48268e-163	-1.51689e-162	-1.22784e-162	6.35423e-164	-3.57724e-165	-1.43212e-162	-8.44033e-163	-6.72088e-163	2.42089e-163	-6.64019e-163	5.57831e-163	3.68501e-163	5.63735e-163	2.48315e-164	-1.45489e-162	-1.46473e-162	8.83788e-165	6.9926e-163	-1.82878e-163	-4.32369e-163	-1.33538e-163	1.81025e-164	-2.72877e-163	1.21963e-163	0
-2.05805e-163	8.19653e-164	-1.50667e-162	2.38736e-163	9.49707e-164	-2.90314e-163	8.48268e-163	-1.51689e-162	-1.22784e-162	6.35423e-164	-3.57724e-165	-1.43212e-162	-8.44033e-163	-6.72088e-163	2.42089e-163	-6.64019e-163	5.57831e-163	3.68501e-163	5.63735e-163	2.48315e-164	-1.45489e-162	-1.46473e-162	8.83788e-165	6.9926e-163	-1.82878e-163	-4.32369e-163	-1.33538e-163	1.81025e-164	-2.72877e-163	1.21963e-163	0
-2.05805e-163	8.19653e-164	-1.50667e-162	2.38736e-163	9.49707e-164	-2.90314e-163	8.48268e-163	-1.51689e-162	-1.22784e-162	6.35423e-164	-3.57724e-165	-1.43212e-162	-8.44033e-163	-6.72088e-163	2.42089e-163	-6.64019e-163	5.57831e-163	3.68501e-163	5.63735e-163	2.48315e-164	-1.45489e-162	-1.46473e-162	8.83788e-165	6.9926e-163	-1.82878e-163	-4.32369e-163	-1.33538e-163	1.81025e-164	-2.72877e-163	1.21963e-163	0
-2.05805e-163	8.19653e-164	-1.50667e-162	2.38736e-163	9.49707e-164	-2.90314e-163	8.48268e-163	-1.51689e-162	-1.22784e-162	6.35423e-164	-3.57724e-165	-1.43212e-162	-8.44033e-163	-6.72088e-163	2.42089e-163	-6.64019e-163	5.57831e-163	3.68501e-163	5.63735e-163	2.48315e-164	-1.45489e-162	-1.46473e-162	8.83788e-165	6.9926e-163	-1.82878e-163	-4.32369e-163	-1.33538e-163	1.81025e-164	-2.72877e-163	1.21963e-163	0
-2.05805e-163	8.19653e-164	-1.50667e-162	2.38736e-163	9.49707e-164	-2.90314e-163	8.48268e-163	-1.51689e-162	-1.22784e-162	6.35423e-164	-3.57724e-165	-1.43212e-162	-8.44033e-163	-6.72088e-163	2.42089e-163	-6.64019e-163	5.57831e-163	3.68501e-163	5.63735e-163	2.48315e-164	-1.45489e-162	-1.46473e-162	8.83788e-165	6.9926e-163	-1.82878e-163	-4.32369e-163	-1.33538e-163	1.81025e-164	-2.72877e-163	1.21963e-163	0
-2.05805e-163	8.19653e-164	-1.50667e-162	2.38736e-163	9.49707e-164	-2.90314e-163	8.48268e-163	-1.51689e-162	-1.22784e-162	6.35423e-164	-3.57724e-165	-1.43212e-162	-8.44033e-163	-6.72088e-163	2.42089e-163	-6.64019e-163	5.57831e-163	3.68501e-163	5.63735e-163	2.48315e-164	-1.45489e-162	-1.46473e-162	8.83788e-165	6.9926e-163	-1.82878e-163	-4.32369e-163	-1.33538e-163	1.81025e-164	-2.72877e-163	1.21963e-163	0
-2.05805e-163	8.19653e-164	-1.50667e-162	2.38736e-163	9.49707e-164	-2.90314e-163	8.48268e-163	-1.51689e-162	-1.22784e-162	6.35423e-164	-3.57724e-165	-1.43212e-162	-8.44033e-163	-6.72088e-163	2.42089e-163	-6.64019e-163	5.57831e-163	3.68501e-163	5.63735e-163	2.48315e-164	-1.45489e-162	-1.46473e-162	8.83788e-165	6.9926e-163	-1.82878e-163	-4.32369e-163	-1.33538e-163	1.81025e-164	-2.72877e-163	1.21963e-163	0
-2.05805e-163	8.19653e-164	-1.50667e-162	2.38736e-163	9.49707e-164	-2.90314e-163	8.48268e-163	-1.51689e-162	-1.22784e-162	6.35423e-164	-3.57724e-165	-1.43212e-162	-8.44033e-163	-6.72088e-163	2.42089e-163	-6.64019e-163	5.57831e-163	3.68501e-163	5.63735e-163	2.48315e-164	-1.45489e-162	-1.46473e-162	8.83788e-165	6.9926e-163	-1.82878e-163	-4.32369e-163	-1.33538e-163	1.81025e-164	-2.72877e-163	1.21963e-163	0
-2.05805e-163	8.19653e-164	-1.50667e-162	2.38736e-163	9.49707e-164	-2.90314e-163	8.48268e-163	-1.51689e-162	-1.22784e-162	6.35423e-164	-3.57724e-165	-1.43212e-162	-8.44033e-163	-6.72088e-163	2.42089e-163	-6.64019e-163	5.57831e-163	3.68501e-163	5.63735e-163	2.48315e-164	-1.45489e-162	-1.46473e-162	8.83788e-165	6.9926e-163	-1.82878e-163	-4.32369e-163	-1.33538e-163	1.81025e-164	-2.72877e-163	1.21963e-163	0
-2.05805e-163	8.19653e-164	-1.50667e-162	2.38736e-163	9.49707e-164	-2.90314e-163	8.48268e-163	-1.51689e-162	-1.22784e-162	6.35423e-164	-3.57724e-165	-1.43212e-162	-8.44033e-163	-6.72088e-163	2.42089e-163	-6.64019e-163	5.57831e-163	3.68501e-163	5.63735e-163	2.48315e-164	-1.45489e-162	-1.46473e-162	8.83788e-165	6.9926e-163	-1.82878e-163	-4.32369e-163	-1.33538e-163	1.81025e-164	-2.72877e-163	1.21963e-163	0
-2.05805e-163	8.19653e-164	-1.50667e-162	2.38736e-163	9.49707e-164	-2.90314e-163	8.48268e-163	-1.51689e-162	-1.22784e-162	6.35423e-164	-3.57724e-165	-1.43212e-162	-8.44033e-163	-6.72088e-163	2.42089e-163	-6.64019e-163	5.57831e-163	3.68501e-163	5.63735e-163	2.48315e-164	-1.45489e-162	-1.46473e-162	8.83788e-165	6.9926e-163	-1.82878e-163	-4.32369e-163	-1.33538e-163	1.81025e-164	-2.72877e-163	1.21963e-163	0
-2.05805e-163	8.19653e-164	-1.50667e-162	2.38736e-163	9.49707e-164	-2.90314e-163	8.48268e-163	-1.51689e-162	-1.22784e-162	6.35423e-164	-3.57724e-165	-1.43212e-162	-8.44033e-163	-6.72088e-163	2.42089e-163	-6.64019e-163	5.57831e-163	3.68501e-163	5.63735e-163	2.48315e-164	-1.45489e-162	-1.46473e-162	8.83788e-165	6.9926e-163	-1.82878e-163	-4.32369e-163	-1.33538e-163	1.81025e-164	-2.72877e-163	1.21963e-163	0
-2.05805e-163	8.19653e-164	-1.50667e-162	2.38736e-163	9.49707e-164	-2.90314e-163	8.48268e-163	-1.51689e-162	-1.22784e-162	6.35423e-164	-3.57724e-165	-1.43212e-162	-8.44033e-163	-6.72088e-163	2.42089e-163	-6.64019e-163	5.57831e-163	3.68501e-163	5.63735e-163	2.48315e-164	-1.45489e-162	-1.46473e-162	8.83788e-165	6.9926e-163	-1.82878e-163	-4.32369e-163	-1.33538e-163	1.81025e-164	-2.72877e-163	1.21963e-163	0
-2.05805e-163	8.19653e-164	-1.50667e-162	2.38736e-163	9.49707e-164	-2.90314e-163	8.48268e-163	-1.51689e-162	-1.22784e-162	6.35423e-164	-3.57724e-165	-1.43212e-162	-8.44033e-163	-6.72088e-163	2.42089e-163	-6.64019e-163	5.57831e-163	3.68501e-163	5.63735e-163	2.48315e-164	-1.45489e-162	-1.46473e-162	8.83788e-165	6.9926e-163	-1.82878e-163	-4.32369e-163	-1.33538e-163	1.81025e-164	-2.72877e-163	1.21963e-163	0
-2.05805e-163	8.19653e-164	-1.50667e-162	2.38736e-163	9.49707e-164	-2.90314e-163	8.48268e-163	-1.51689e-162	-1.22784e-162	6.35423e-164	-3.57724e-165	-1.43212e-162	-8.44033e-163	-6.72088e-163	2.42089e-163	-6.64019e-163	5.57831e-163	3.68501e-163	5.63735e-163	2.48315e-164	-1.45489e-162	-1.46473e-162	8.83788e-165	6.9926e-163	-1.82878e-163	-4.32369e-163	-1.33538e-163	1.81025e-164	-2.72877e-163	1.21963e-163	0
-2.05805e-163	8.19653e-164	-1.50667e-162	2.38736e-163	9.49707e-164	-2.90314e-163	8.48268e-163	-1.51689e-162	-1.22784e-162	6.35423e-164	-3.57724e-165	-1.43212e-162	-8.44033e-163	-6.72088e-163	2.42089e-163	-6.64019e-163	5.57831e-163	3.68501e-163	5.63735e-163	2.48315e-164	-1.45489e-162	-1.46473e-162	8.83788e-165	6.9926e-163	-1.82878e-163	-4.32369e-163	-1.33538e-163	1.81025e-164	-2.72877e-163	1.21963e-163	0
-2.05805e-163	8.19653e-164	-1.50667e-162	2.38736e-163	9.49707e-164	-2.90314e-163	8.48268e-163	-1.51689e-162	-1.22784e-162	6.35423e-164	-3.57724e-165	-1.43212e-162	-8.44033e-163	-6.72088e-163	2.42089e-163	-6.64019e-163	5.57831e-163	3.68501e-163	5.63735e-163	2.48315e-164	-1.45489e-162	-1.46473e-162	8.83788e-165	6.9926e-163	-1.82878e-163	-4.32369e-163	-1.33538e-163	1.81025e-164	-2.72877e-163	1.21963e-163	0
-2.05805e-163	8.19653e-164	-1.50667e-162	2.38736e-163	9.49707e-164	-2.90314e-163	8.48268e-163	-1.51689e-162	-1.22784e-162	6.35423e-164	-3.57724e-165	-1.43212e-162	-8.44033e-163	-6.72088e-163	2.42089e-163	-6.64019e-163	5.57831e-163	3.68501e-163	5.63735e-163	2.48315e-164	-1.45489e-162	-1.46473e-162	8.83788e-165	6.9926e-163	-1.82878e-163	-4.32369e-163	-1.33538e-163	1.81025e-164	-2.72877e-163	1.21963e-163	0
-2.05805e-163	8.19653e-164	-1.50667e-162	2.38736e-163	9.49707e-164	-2.90314e-163	8.48268e-163	-1.51689e-162	-1.22784e-162	6.35423e-164	-3.57724e-165	-1.43212e-162	-8.44033e-163	-6.72088e-163	2.42089e-163	-6.64019e-163	5.57831e-163	3.68501e-163	5.63735e-163	2.48315e-164	-1.45489e-162	-1.46473e-162	8.83788e-165	6.9926e-163	-1.82878e-163	-4.32369e-163	-1.33538e-163	1.81025e-164	-2.72877e-163	1.21963e-163	0
-2.05805e-163	8.19653e-164	-1.50667e-162	2.38736e-163	9.49707e-164	-2.90314e-163	8.48268e-163	-1.51689e-162	-1.22784e-162	6.35423e-164	-3.57724e-165	-1.43212e-162	-8.44033e-163	-6.72088e-163	2.42089e-163	-6.64019e-163	5.57831e-163	3.68501e-163	5.63735e-163	2.48315e-164	-1.45489e-162	-1.46473e-162	8.83788e-165	6.9926e-163	-1.82878e-163	-4.32369e-163	-1.33538e-163	1.81025e-164	-2.72877e-163	1.21963e-163	0
-2.05805e-163	8.19653e-164	-1.50667e-162	2.38736e-163	9.49707e-164	-2.90314e-163	8.48268e-163	-1.51689e-162	-1.22784e-162	6.35423e-164	-3.57724e-165	-1.43212e-162	-8.44033e-163	-6.72088e-163	2.42089e-163	-6.64019e-163	5.57831e-163	3.68501e-163	5.63735e-163	2.48315e-164	-1.45489e-162	-1.46473e-162	8.83788e-165	6.9926e-163	-1.82878e-163	-4.32369e-163	-1.33538e-163	1.81025e-164	-2.72877e-163	1.21963e-163	0
-2.05805e-163	8.19653e-164	-1.50667e-162	2.38736e-163	9.49707e-164	-2.90314e-163	8.48268e-163	-1.51689e-162	-1.22784e-162	6.35423e-164	-3.57724e-165	-1.43212e-162	-8.44033e-163	-6.72088e-163	2.42089e-163	-6.64019e-163	5.57831e-163	3.68501e-163	5.63735e-163	2.48315e-164	-1.45489e-162	-1.46473e-162	8.83788e-165	6.9926e-163	-1.82878e-163	-4.32369e-163	-1.33538e-163	1.81025e-164	-2.72877e-163	1.21963e-163	0
-2.05805e-163	8.19653e-164	-1.50667e-162	2.38736e-163	9.49707e-164	-2.90314e-163	8.48268e-163	-1.51689e-162	-1.22784e-162	6.35423e-164	-3.57724e-165	-1.43212e-162	-8.44033e-163	-6.72088e-163	2.42089e-163	-6.64019e-163	5.57831e-163	3.68501e-163	5.63735e-163	2.48315e-164	-1.45489e-162	-1.46473e-162	8.83788e-165	6.9926e-163	-1.82878e-163	-4.32369e-163	-1.33538e-163	1.81025e-164	-2.72877e-163	1.21963e-163	0
-2.05805e-163	8.19653e-164	-1.50667e-162	2.38736e-163	9.49707e-164	-2.90314e-163	8.48268e-163	-1.51689e-162	-1.22784e-162	6.35423e-164	-3.57724e-165	-1.43212e-162	-8.44033e-163	-6.72088e-163	2.42089e-163	-6.64019e-163	5.57831e-163	3.68501e-163	5.63735e-163	2.48315e-164	-1.45489e-162	-1.46473e-162	8.83788e-165	6.9926e-163	-1.82878e-163	-4.32369e-163	-1.33538e-163	1.81025e-164	-2.72877e-163	1.21963e-163	0
-2.05805e-163	8.19653e-164	-1.50667e-162	2.38736e-163	9.49707e-164	-2.90314e-163	8.48268e-163	-1.51689e-162	-1.22784e-162	6.35423e-164	-3.57724e-165	-1.43212e-162	-8.44033e-163	-6.72088e-163	2.42089e-163	-6.64019e-163	5.57831e-163	3.68501e-163	5.63735e-163	2.48315e-164	-1.45489e-162	-1.46473e-162	8.83788e-165	6.9926e-163	-1.82878e-163	-4.32369e-163	-1.33538e-163	1.81025e-164	-2.72877e-163	1.21963e-163	0
-2.05805e-163	8.19653e-164	-1.50667e-162	2.38736e-163	9.49707e-164	-2.90314e-163	8.48268e-163	-1.51689e-162	-1.22784e-162	6.35423e-164	-3.57724e-165	-1.43212e-162	-8.44033e-163	-6.72088e-163	2.42089e-163	-6.64019e-163	5.57831e-163	3.68501e-163	5.63735e-163	2.48315e-164	-1.45489e-162	-1.46473e-162	8.83788e-165	6.9926e-163	-1.82878e-163	-4.32369e-163	-1.33538e-163	1.81025e-164	-2.72877e-163	1.21963e-163	0
-2.05805e-163	8.19653e-164	-1.50667e-162	2.38736e-163	9.49707e-164	-2.90314e-163	8.48268e-163	-1.51689e-162	-1.22784e-162	6.35423e-164	-3.57724e-165	-1.43212e-162	-8.44033e-163	-6.72088e-163	2.42089e-163	-6.64019e-163	5.57831e-163	3.68501e-163	5.63735e-163	2.48315e-164	-1.45489e-162	-1.46473e-162	8.83788e-165	6.9926e-163	-1.82878e-163	-4.32369e-163	-1.33538e-163	1.81025e-164	-2.72877e-163	1.21963e-163	0
-2.05805e-163	8.19653e-164	-1.50667e-162	2.38736e-163	9.49707e-164	-2.90314e-163	8.48268e-163	-1.51689e-162	-1.22784e-162	6.35423e-164	-3.57724e-165	-1.43212e-162	-8.44033e-163	-6.72088e-163	2.42089e-163	-6.64019e-163	5.57831e-163	3.68501e-163	5.63735e-163	2.48315e-164	-1.45489e-162	-1.46473e-162	8.83788e-165	6.9926e-163	-1.82878e-163	-4.32369e-163	-1.33538e-163	1.81025e-164	-2.72877e-163	1.21963e-163	0
-2.05805e-163	8.19653e-164	-1.50667e-162	2.38736e-163	9.49707e-164	-2.90314e-163	8.48268e-163	-1.51689e-162	-1.22784e-162	6.35423e-164	-3.57724e-165	-1.43212e-162	-8.44033e-163	-6.72088e-163	2.42089e-163	-6.64019e-163	5.57831e-163	3.68501e-163	5.63735e-163	2.48315e-164	-1.45489e-162	-1.46473e-162	8.83788e-165	6.9926e-163	-1.82878e-163	-4.32369e-163	-1.33538e-163	1.81025e-164	-2.72877e-163	1.21963e-163	0
-2.05805e-163	8.19653e-164	-1.50667e-162	2.38736e-163	9.49707e-164	-2.90314e-163	8.48268e-163	-1.51689e-162	-1.22784e-162	6.35423e-164	-3.57724e-165	-1.43212e-162	-8.44033e-163	-6.72088e-163	2.42089e-163	-6.64019e-163	5.57831e-163	3.68501e-163	5.63735e-163	2.48315e-164	-1.45489e-162	-1.46473e-162	8.83788e-165	6.9926e-163	-1.82878e-163	-4.32369e-163	-1.33538e-163	1.81025e-164	-2.72877e-163	1.21963e-163	0
-2.05805e-163	8.19653e-164	-1.50667e-162	2.38736e-163	9.49707e-164	-2.90314e-163	8.48268e-163	-1.51689e-162	-1.22784e-162	6.35423e-164	-3.57724e-165	-1.43212e-162	-8.44033e-163	-6.72088e-163	2.42089e-163	-6.64019e-163	5.57831e-163	3.68501e-163	5.63735e-163	2.48315e-164	-1.45489e-162	-1.46473e-162	8.83788e-165	6.9926e-163	-1.82878e-163	-4.32369e-163	-1.33538e-163	1.81025e-164	-2.72877e-163	1.21963e-163	0
-2.05805e-163	8.19653e-164	-1.50667e-162	2.38736e-163	9.49707e-164	-2.90314e-163	8.48268e-163	-1.51689e-162	-1.22784e-162	6.35423e-164	-3.57724e-165	-1.43212e-162	-8.44033e-163	-6.72088e-163	2.42089e-163	-6.64019e-163	5.57831e-163	3.68501e-163	5.63735e-163	2.48315e-164	-1.45489e-162	-1.46473e-162	8.83788e-165	6.9926e-163	-1.82878e-163	-4.32369e-163	-1.33538e-163	1.81025e-164	-2.72877e-163	1.21963e-163	0
-2.05805e-163	8.19653e-164	-1.50667e-162	2.38736e-163	9.49707e-164	-2.90314e-163	8.48268e-163	-1.51689e-162	-1.22784e-162	6.35423e-164	-3.57724e-165	-1.43212e-162	-8.44033e-163	-6.72088e-163	2.42089e-163	-6.64019e-163	5.57831e-163	3.68501e-163	5.63735e-163	2.48315e-164	-1.45489e-162	-1.46473e-162	8.83788e-165	6.9926e-163	-1.82878e-163	-4.32369e-163	-1.33538e-163	1.81025e-164	-2.72877e-163	1.21963e-163	0
-2.05805e-163	8.19653e-164	-1.50667e-162	2.38736e-163	9.49707e-164	-2.90314e-163	8.48268e-163	-1.51689e-162	-1.22784e-162	6.35423e-164	-3.57724e-165	-1.43212e-162	-8.44033e-163	-6.72088e-163	2.42089e-163	-6.64019e-163	5.57831e-163	3.68501e-163	5.63735e-163	2.48315e-164	-1.45489e-162	-1.46473e-162	8.83788e-165	6.9926e-163	-1.82878e-163	-4.32369e-163	-1.33538e-163	1.81025e-164	-2.72877e-163	1.21963e-163	0
-2.05805e-163	8.19653e-164	-1.50667e-162	2.38736e-163	9.49707e-164	-2.90314e-163	8.48268e-163	-1.51689e-162	-1.22784e-162	6.35423e-164	-3.57724e-165	-1.43212e-162	-8.44033e-163	-6.72088e-163	2.42089e-163	-6.64019e-163	5.57831e-163	3.68501e-163	5.63735e-163	2.48315e-164	-1.45489e-162	-1.46473e-162	8.83788e-165	6.9926e-163	-1.82878e-163	-4.32369e-163	-1.33538e-163	1.81025e-164	-2.72877e-163	1.21963e-163	0
-2.05805e-163	8.19653e-164	-1.50667e-162	2.38736e-163	9.49707e-164	-2.90314e-163	8.48268e-163	-1.51689e-162	-1.22784e-162	6.35423e-164	-3.57724e-165	-1.43212e-162	-8.44033e-163	-6.72088e-163	2.42089e-163	-6.64019e-163	5.57831e-163	3.68501e-163	5.63735e-163	2.48315e-164	-1.45489e-162	-1.46473e-162	8.83788e-165	6.9926e-163	-1.82878e-163	-4.32369e-163	-1.33538e-163	1.81025e-164	-2.72877e-163	1.21963e-163	0
-2.05805e-163	8.19653e-164	-1.50667e-162	2.38736e-163	9.49707e-164	-2.90314e-163	8.48268e-163	-1.51689e-162	-1.22784e-162	6.35423e-164	-3.57724e-165	-1.43212e-162	-8.44033e-163	-6.72088e-163	2.42089e-163	-6.64019e-163	5.57831e-163	3.68501e-163	5.63735e-163	2.48315e-164	-1.45489e-162	-1.46473e-162	8.83788e-165	6.9926e-163	-1.82878e-163	-4.32369e-163	-1.33538e-163	1.81025e-164	-2.72877e-163	1.21963e-163	0
-2.05805e-163	8.19653e-164	-1.50667e-162	2.38736e-163	9.49707e-164	-2.90314e-163	8.48268e-163	-1.51689e-162	-1.22784e-162	6.35423e-164	-3.57724e-165	-1.43212e-162	-8.44033e-163	-6.72088e-163	2.42089e-163	-6.64019e-163	5.57831e-163	3.68501e-163	5.63735e-163	2.48315e-164	-1.45489e-162	-1.46473e-162	8.83788e-165	6.9926e-163	-1.82878e-163	-4.32369e-163	-1.33538e-163	1.81025e-164	-2.72877e-163	1.21963e-163	0
-2.05805e-163	8.19653e-164	-1.50667e-162	2.38736e-163	9.49707e-164	-2.90314e-163	8.48268e-163	-1.51689e-162	-1.22784e-162	6.35423e-164	-3.57724e-165	-1.43212e-162	-8.44033e-163	-6.72088e-163	2.42089e-163	-6.64019e-163	5.57831e-163	3.68501e-163	5.63735e-163	2.48315e-164	-1.45489e-162	-1.46473e-162	8.83788e-165	6.9926e-163	-1.82878e-163	-4.32369e-163	-1.33538e-163	1.81025e-164	-2.72877e-163	1.21963e-163	0
-2.05805e-163	8.19653e-164	-1.50667e-162	2.38736e-163	9.49707e-164	-2.90314e-163	8.48268e-163	-1.51689e-162	-1.22784e-162	6.35423e-164	-3.57724e-165	-1.43212e-162	-8.44033e-163	-6.72088e-163	2.42089e-163	-6.64019e-163	5.57831e-163	3.68501e-163	5.63735e-163	2.48315e-164	-1.45489e-162	-1.46473e-162	8.83788e-165	6.9926e-163	-1.82878e-163	-4.32369e-163	-1.33538e-163	1.81025e-164	-2.72877e-163	1.21963e-163	0
-2.05805e-163	8.19653e-164	-1.50667e-162	2.38736e-163	9.49707e-164	-2.90314e-163	8.48268e-163	-1.51689e-162	-1.22784e-162	6.35423e-164	-3.57724e-165	-1.43212e-162	-8.44033e-163	-6.72088e-163	2.42089e-163	-6.64019e-163	5.57831e-163	3.68501e-163	5.63735e-163	2.48315e-164	-1.45489e-162	-1.46473e-162	8.83788e-165	6.9926e-163	-1.82878e-163	-4.32369e-163	-1.33538e-163	1.81025e-164	-2.72877e-163	1.21963e-163	0
-2.05805e-163	8.19653e-164	-1.50667e-162	2.38736e-163	9.49707e-164	-2.90314e-163	8.48268e-163	-1.51689e-162	-1.22784e-162	6.35423e-164	-3.57724e-165	-1.43212e-162	-8.44033e-163	-6.72088e-163	2.42089e-163	-6.64019e-163	5.57831e-163	3.68501e-163	5.63735e-163	2.48315e-164	-1.45489e-162	-1.46473e-162	8.83788e-165	6.9926e-163	-1.82878e-163	-4.32369e-163	-1.33538e-163	1.81025e-164	-2.72877e-163	1.21963e-163	0
-2.05805e-163	8.19653e-164	-1.50667e-162	2.38736e-163	9.49707e-164	-2.90314e-163	8.48268e-163	-1.51689e-162	-1.22784e-162	6.35423e-164	-3.57724e-165	-1.43212e-162	-8.44033e-163	-6.72088e-163	2.42089e-163	-6.64019e-163	5.57831e-163	3.68501e-163	5.63735e-163	2.48315e-164	-1.45489e-162	-1.46473e-162	8.83788e-165	6.9926e-163	-1.82878e-163	-4.32369e-163	-1.33538e-163	1.81025e-164	-2.72877e-163	1.21963e-163	0
-2.05805e-163	8.19653e-164	-1.50667e-162	2.38736e-163	9.49707e-164	-2.90314e-163	8.48268e-163	-1.51689e-162	-1.22784e-162	6.35423e-164	-3.57724e-165	-1.43212e-162	-8.44033e-163	-6.72088e-163	2.42089e-163	-6.64019e-163	5.57831e-163	3.68501e-163	5.63735e-163	2.48315e-164	-1.45489e-162	-1.46473e-162	8.83788e-165	6.9926e-163	-1.82878e-163	-4.32369e-163	-1.33538e-163	1.81025e-164	-2.72877e-163	1.21963e-163	0
-2.05805e-163	8.19653e-164	-1.50667e-162	2.38736e-163	9.49707e-164	-2.90314e-163	8.48268e-163	-1.51689e-162	-1.22784e-162	6.35423e-164	-3.57724e-165	-1.43212e-162	-8.44033e-163	-6.72088e-163	2.42089e-163	-6.64019e-163	5.57831e-163	3.68501e-163	5.63735e-163	2.48315e-164	-1.45489e-162	-1.46473e-162	8.83788e-165	6.9926e-163	-1.82878e-163	-4.32369e-163	-1.33538e-163	1.81025e-164	-2.72877e-163	1.21963e-163	0
-2.05805e-163	8.19653e-164	-1.50667e-162	2.38736e-163	9.49707e-164	-2.90314e-163	8.48268e-163	-1.51689e-162	-1.22784e-162	6.35423e-164	-3.57724e-165	-1.43212e-162	-8.44033e-163	-6.72088e-163	2.42089e-163	-6.64019e-163	5.57831e-163	3.68501e-163	5.63735e-163	2.48315e-164	-1.45489e-162	-1.46473e-162	8.83788e-165	6.9926e-163	-1.82878e-163	-4.32369e-163	-1.33538e-163	1.81025e-164	-2.72877e-163	1.21963e-163	0
-2.05805e-163	8.19653e-164	-1.50667e-162	2.38736e-163	9.49707e-164	-2.90314e-163	8.48268e-163	-1.51689e-162	-1.22784e-162	6.35423e-164	-3.57724e-165	-1.43212e-162	-8.44033e-163	-6.72088e-163	2.42089e-163	-6.64019e-163	5.57831e-163	3.68501e-163	5.63735e-163	2.48315e-164	-1.45489e-162	-1.46473e-162	8.83788e-165	6.9926e-163	-1.82878e-163	-4.32369e-163	-1.33538e-163	1.81025e-164	-2.72877e-163	1.21963e-163	0
-2.05805e-163	8.19653e-164	-1.50667e-162	2.38736e-163	9.49707e-164	-2.90314e-163	8.48268e-163	-1.51689e-162	-1.22784e-162	6.35423e-164	-3.57724e-165	-1.43212e-162	-8.44033e-163	-6.72088e-163	2.42089e-163	-6.64019e-163	5.57831e-163	3.68501e-163	5.63735e-163	2.48315e-164	-1.45489e-162	-1.46473e-162	8.83788e-165	6.9926e-163	-1.82878e-163	-4.32369e-163	-1.33538e-163	1.81025e-164	-2.72877e-163	1.21963e-163	0
-2.05805e-163	8.19653e-164	-1.50667e-162	2.38736e-163	9.49707e-164	-2.90314e-163	8.48268e-163	-1.51689e-162	-1.22784e-162	6.35423e-164	-3.57724e-165	-1.43212e-162	-8.44033e-163	-6.72088e-163	2.42089e-163	-6.64019e-163	5.57831e-163	3.68501e-163	5.63735e-163	2.48315e-164	-1.45489e-162	-1.46473e-162	8.83788e-165	6.9926e-163	-1.82878e-163	-4.32369e-163	-1.33538e-163	1.81025e-164	-2.72877e-163	1.21963e-163	0
-2.05805e-163	8.19653e-164	-1.50667e-162	2.38736e-163	9.49707e-164	-2.90314e-163	8.48268e-163	-1.51689e-162	-1.22784e-162	6.35423e-164	-3.57724e-165	-1.43212e-162	-8.44033e-163	-6.72088e-163	2.42089e-163	-6.64019e-163	5.57831e-163	3.68501e-163	5.63735e-163	2.48315e-164	-1.45489e-162	-1.46473e-162	8.83788e-165	6.9926e-163	-1.82878e-163	-4.32369e-163	-1.33538e-163	1.81025e-164	-2.72877e-163	1.21963e-163	0
-2.05805e-163	8.19653e-164	-1.50667e-162	2.38736e-163	9.49707e-164	-2.90314e-163	8.48268e-163	-1.51689e-162	-1.22784e-162	6.35423e-164	-3.57724e-165	-1.43212e-162	-8.44033e-163	-6.72088e-163	2.42089e-163	-6.64019e-163	5.57831e-163	3.68501e-163	5.63735e-163	2.48315e-164	-1.45489e-162	-1.46473e-162	8.83788e-165	6.9926e-163	-1.82878e-163	-4.32369e-163	-1.33538e-163	1.81025e-164	-2.72877e-163	1.21963e-163	0
-2.05805e-163	8.19653e-164	-1.50667e-162	2.38736e-163	9.49707e-164	-2.90314e-163	8.48268e-163	-1.51689e-162	-1.22784e-162	6.35423e-164	-3.57724e-165	-1.43212e-162	-8.44033e-163	-6.72088e-163	2.42089e-163	-6.64019e-163	5.57831e-163	3.68501e-163	5.63735e-163	2.48315e-164	-1.45489e-162	-1.46473e-162	8.83788e-165	6.9926e-163	-1.82878e-163	-4.32369e-163	-1.33538e-163	1.81025e-164	-2.72877e-163	1.21963e-163	0
-2.05805e-163	8.19653e-164	-1.50667e-162	2.38736e-163	9.49707e-164	-2.90314e-163	8.48268e-163	-1.51689e-162	-1.22784e-162	6.35423e-164	-3.57724e-165	-1.43212e-162	-8.44033e-163	-6.72088e-163	2.42089e-163	-6.64019e-163	5.57831e-163	3.68501e-163	5.63735e-163	2.48315e-164	-1.45489e-162	-1.46473e-162	8.83788e-165	6.9926e-163	-1.82878e-163	-4.32369e-163	-1.33538e-163	1.81025e-164	-2.72877e-163	1.21963e-163	0
-2.05805e-163	8.19653e-164	-1.50667e-162	2.38736e-163	9.49707e-164	-2.90314e-163	8.48268e-163	-1.51689e-162	-1.22784e-162	6.35423e-164	-3.57724e-165	-1.43212e-162	-8.44033e-163	-6.72088e-163	2.42089e-163	-6.64019e-163	5.57831e-163	3.68501e-163	5.63735e-163	2.48315e-164	-1.45489e-162	-1.46473e-162	8.83788e-165	6.9926e-163	-1.82878e-163	-4.32369e-163	-1.33538e-163	1.81025e-164	-2.72877e-163	1.21963e-163	0
-2.05805e-163	8.19653e-164	-1.50667e-162	2.38736e-163	9.49707e-164	-2.90314e-163	8.48268e-163	-1.51689e-162	-1.22784e-162	6.35423e-164	-3.57724e-165	-1.43212e-162	-8.44033e-163	-6.72088e-163	2.42089e-163	-6.64019e-163	5.57831e-163	3.68501e-163	5.63735e-163	2.48315e-164	-1.45489e-162	-1.46473e-162	8.83788e-165	6.9926e-163	-1.82878e-163	-4.32369e-163	-1.33538e-163	1.81025e-164	-2.72877e-163	1.21963e-163	0
-2.05805e-163	8.19653e-164	-1.50667e-162	2.38736e-163	9.49707e-164	-2.90314e-163	8.48268e-163	-1.51689e-162	-1.22784e-162	6.35423e-164	-3.57724e-165	-1.43212e-162	-8.44033e-163	-6.72088e-163	2.42089e-163	-6.64019e-163	5.57831e-163	3.68501e-163	5.63735e-163	2.48315e-164	-1.45489e-162	-1.46473e-162	8.83788e-165	6.9926e-163	-1.82878e-163	-4.32369e-163	-1.33538e-163	1.81025e-164	-2.72877e-163	1.21963e-163	0
-2.05805e-163	8.19653e-164	-1.50667e-162	2.38736e-163	9.49707e-164	-2.90314e-163	8.48268e-163	-1.51689e-162	-1.22784e-162	6.35423e-164	-3.57724e-165	-1.43212e-162	-8.44033e-163	-6.72088e-163	2.42089e-163	-6.64019e-163	5.57831e-163	3.68501e-163	5.63735e-163	2.48315e-164	-1.45489e-162	-1.46473e-162	8.83788e-165	6.9926e-163	-1.82878e-163	-4.32369e-163	-1.33538e-163	1.81025e-164	-2.72877e-163	1.21963e-163	0
-2.05805e-163	8.19653e-164	-1.50667e-162	2.38736e-163	9.49707e-164	-2.90314e-163	8.48268e-163	-1.51689e-162	-1.22784e-162	6.35423e-164	-3.57724e-165	-1.43212e-162	-8.44033e-163	-6.72088e-163	2.42089e-163	-6.64019e-163	5.57831e-163	3.68501e-163	5.63735e-163	2.48315e-164	-1.45489e-162	-1.46473e-162	8.83788e-165	6.9926e-163	-1.82878e-163	-4.32369e-163	-1.33538e-163	1.81025e-164	-2.72877e-163	1.21963e-163	0
-2.05805e-163	8.19653e-164	-1.50667e-162	2.38736e-163	9.49707e-164	-2.90314e-163	8.48268e-163	-1.51689e-162	-1.22784e-162	6.35423e-164	-3.57724e-165	-1.43212e-162	-8.44033e-163	-6.72088e-163	2.42089e-163	-6.64019e-163	5.57831e-163	3.68501e-163	5.63735e-163	2.48315e-164	-1.45489e-162	-1.46473e-162	8.83788e-165	6.9926e-163	-1.82878e-163	-4.32369e-163	-1.33538e-163	1.81025e-164	-2.72877e-163	1.21963e-163	0
-2.05805e-163	8.19653e-164	-1.50667e-162	2.38736e-163	9.49707e-164	-2.90314e-163	8.48268e-163	-1.51689e-162	-1.22784e-162	6.35423e-164	-3.57724e-165	-1.43212e-162	-8.44033e-163	-6.72088e-163	2.42089e-163	-6.64019e-163	5.57831e-163	3.68501e-163	5.63735e-163	2.48315e-164	-1.45489e-162	-1.46473e-162	8.83788e-165	6.9926e-163	-1.82878e-163	-4.32369e-163	-1.33538e-163	1.81025e-164	-2.72877e-163	1.21963e-163	0
-2.05805e-163	8.19653e-164	-1.50667e-162	2.38736e-163	9.49707e-164	-2.90314e-163	8.48268e-163	-1.51689e-162	-1.22784e-162	6.35423e-164	-3.57724e-165	-1.43212e-162	-8.44033e-163	-6.72088e-163	2.42089e-163	-6.64019e-163	5.57831e-163	3.68501e-163	5.63735e-163	2.48315e-164	-1.45489e-162	-1.46473e-162	8.83788e-165	6.9926e-163	-1.82878e-163	-4.32369e-163	-1.33538e-163	1.81025e-164	-2.72877e-163	1.21963e-163	0
-2.05805e-163	8.19653e-164	-1.50667e-162	2.38736e-163	9.49707e-164	-2.90314e-163	8.48268e-163	-1.51689e-162	-1.22784e-162	6.35423e-164	-3.57724e-165	-1.43212e-162	-8.44033e-163	-6.72088e-163	2.42089e-163	-6.64019e-163	5.57831e-163	3.68501e-163	5.63735e-163	2.48315e-164	-1.45489e-162	-1.46473e-162	8.83788e-165	6.9926e-163	-1.82878e-163	-4.32369e-163	-1.33538e-163	1.81025e-164	-2.72877e-163	1.21963e-163	0
-2.05805e-163	8.19653e-164	-1.50667e-162	2.38736e-163	9.49707e-164	-2.90314e-163	8.48268e-163	-1.51689e-162	-1.22784e-162	6.35423e-164	-3.57724e-165	-1.43212e-162	-8.44033e-163	-6.72088e-163	2.42089e-163	-6.64019e-163	5.57831e-163	3.68501e-163	5.63735e-163	2.48315e-164	-1.45489e-162	-1.46473e-162	8.83788e-165	6.9926e-163	-1.82878e-163	-4.32369e-163	-1.33538e-163	1.81025e-164	-2.72877e-163	1.21963e-163	0
-2.05805e-163	8.19653e-164	-1.50667e-162	2.38736e-163	9.49707e-164	-2.90314e-163	8.48268e-163	-1.51689e-162	-1.22784e-162	6.35423e-164	-3.57724e-165	-1.43212e-162	-8.44033e-163	-6.72088e-163	2.42089e-163	-6.64019e-163	5.57831e-163	3.68501e-163	5.63735e-163	2.48315e-164	-1.45489e-162	-1.46473e-162	8.83788e-165	6.9926e-163	-1.82878e-163	-4.32369e-163	-1.33538e-163	1.81025e-164	-2.72877e-163	1.21963e-163	0
-2.05805e-163	8.19653e-164	-1.50667e-162	2.38736e-163	9.49707e-164	-2.90314e-163	8.48268e-163	-1.51689e-162	-1.22784e-162	6.35423e-164	-3.57724e-165	-1.43212e-162	-8.44033e-163	-6.72088e-163	2.42089e-163	-6.64019e-163	5.57831e-163	3.68501e-163	5.63735e-163	2.48315e-164	-1.45489e-162	-1.46473e-162	8.83788e-165	6.9926e-163	-1.82878e-163	-4.32369e-163	-1.33538e-163	1.81025e-164	-2.72877e-163	1.21963e-163	0
-2.05805e-163	8.19653e-164	-1.50667e-162	2.38736e-163	9.49707e-164	-2.90314e-163	8.48268e-163	-1.51689e-162	-1.22784e-162	6.35423e-164	-3.57724e-165	-1.43212e-162	-8.44033e-163	-6.72088e-163	2.42089e-163	-6.64019e-163	5.57831e-163	3.68501e-163	5.63735e-163	2.48315e-164	-1.45489e-162	-1.46473e-162	8.83788e-165	6.9926e-163	-1.82878e-163	-4.32369e-163	-1.33538e-163	1.81025e-164	-2.72877e-163	1.21963e-163	0
-2.05805e-163	8.19653e-164	-1.50667e-162	2.38736e-163	9.49707e-164	-2.90314e-163	8.48268e-163	-1.51689e-162	-1.22784e-162	6.35423e-164	-3.57724e-165	-1.43212e-162	-8.44033e-163	-6.72088e-163	2.42089e-163	-6.64019e-163	5.57831e-163	3.68501e-163	5.63735e-163	2.48315e-164	-1.45489e-162	-1.46473e-162	8.83788e-165	6.9926e-163	-1.82878e-163	-4.32369e-163	-1.33538e-163	1.81025e-164	-2.72877e-163	1.21963e-163	0
-2.05805e-163	8.19653e-164	-1.50667e-162	2.38736e-163	9.49707e-164	-2.90314e-163	8.48268e-163	-1.51689e-162	-1.22784e-162	6.35423e-164	-3.57724e-165	-1.43212e-162	-8.44033e-163	-6.72088e-163	2.42089e-163	-6.64019e-163	5.57831e-163	3.68501e-163	5.63735e-163	2.48315e-164	-1.45489e-162	-1.46473e-162	8.83788e-165	6.9926e-163	-1.82878e-163	-4.32369e-163	-1.33538e-163	1.81025e-164	-2.72877e-163	1.21963e-163	0
-2.05805e-163	8.19653e-164	-1.50667e-162	2.38736e-163	9.49707e-164	-2.90314e-163	8.48268e-163	-1.51689e-162	-1.22784e-162	6.35423e-164	-3.57724e-165	-1.43212e-162	-8.44033e-163	-6.72088e-163	2.42089e-163	-6.64019e-163	5.57831e-163	3.68501e-163	5.63735e-163	2.48315e-164	-1.45489e-162	-1.46473e-162	8.83788e-165	6.9926e-163	-1.82878e-163	-4.32369e-163	-1.33538e-163	1.81025e-164	-2.72877e-163	1.21963e-163	0
-2.05805e-163	8.19653e-164	-1.50667e-162	2.38736e-163	9.49707e-164	-2.90314e-163	8.48268e-163	-1.51689e-162	-1.22784e-162	6.35423e-164	-3.57724e-165	-1.43212e-162	-8.44033e-163	-6.72088e-163	2.42089e-163	-6.64019e-163	5.57831e-163	3.68501e-163	5.63735e-163	2.48315e-164	-1.45489e-162	-1.46473e-162	8.83788e-165	6.9926e-163	-1.82878e-163	-4.32369e-163	-1.33538e-163	1.81025e-164	-2.72877e-163	1.21963e-163	0
-2.05805e-163	8.19653e-164	-1.50667e-162	2.38736e-163	9.49707e-164	-2.90314e-163	8.48268e-163	-1.51689e-162	-1.22784e-162	6.35423e-164	-3.57724e-165	-1.43212e-162	-8.44033e-163	-6.72088e-163	2.42089e-163	-6.64019e-163	5.57831e-163	3.68501e-163	5.63735e-163	2.48315e-164	-1.45489e-162	-1.46473e-162	8.83788e-165	6.9926e-163	-1.82878e-163	-4.32369e-163	-1.33538e-163	1.81025e-164	-2.72877e-163	1.21963e-163	0
-2.05805e-163	8.19653e-164	-1.50667e-162	2.38736e-163	9.49707e-164	-2.90314e-163	8.48268e-163	-1.51689e-162	-1.22784e-162	6.35423e-164	-3.57724e-165	-1.43212e-162	-8.44033e-163	-6.72088e-163	2.42089e-163	-6.64019e-163	5.57831e-163	3.68501e-163	5.63735e-163	2.48315e-164	-1.45489e-162	-1.46473e-162	8.83788e-165	6.9926e-163	-1.82878e-163	-4.32369e-163	-1.33538e-163	1.81025e-164	-2.72877e-163	1.21963e-163	0
-2.05805e-163	8.19653e-164	-1.50667e-162	2.38736e-163	9.49707e-164	-2.90314e-163	8.48268e-163	-1.51689e-162	-1.22784e-162	6.35423e-164	-3.57724e-165	-1.43212e-162	-8.44033e-163	-6.72088e-163	2.42089e-163	-6.64019e-163	5.57831e-163	3.68501e-163	5.63735e-163	2.48315e-164	-1.45489e-162	-1.46473e-162	8.83788e-165	6.9926e-163	-1.82878e-163	-4.32369e-163	-1.33538e-163	1.81025e-164	-2.72877e-163	1.21963e-163	0
-2.05805e-163	8.19653e-164	-1.50667e-162	2.38736e-163	9.49707e-164	-2.90314e-163	8.48268e-163	-1.51689e-162	-1.22784e-162	6.35423e-164	-3.57724e-165	-1.43212e-162	-8.44033e-163	-6.72088e-163	2.42089e-163	-6.64019e-163	5.57831e-163	3.68501e-163	5.63735e-163	2.48315e-164	-1.45489e-162	-1.46473e-162	8.83788e-165	6.9926e-163	-1.82878e-163	-4.32369e-163	-1.33538e-163	1.81025e-164	-2.72877e-163	1.21963e-163	0
-2.05805e-163	8.19653e-164	-1.50667e-162	2.38736e-163	9.49707e-164	-2.90314e-163	8.48268e-163	-1.51689e-162	-1.22784e-162	6.35423e-164	-3.57724e-165	-1.43212e-162	-8.44033e-163	-6.72088e-163	2.42089e-163	-6.64019e-163	5.57831e-163	3.68501e-163	5.63735e-163	2.48315e-164	-1.45489e-162	-1.46473e-162	8.83788e-165	6.9926e-163	-1.82878e-163	-4.32369e-163	-1.33538e-163	1.81025e-164	-2.72877e-163	1.21963e-163	0
-2.05805e-163	8.19653e-164	-1.50667e-162	2.38736e-163	9.49707e-164	-2.90314e-163	8.48268e-163	-1.51689e-162	-1.22784e-162	6.35423e-164	-3.57724e-165	-1.43212e-162	-8.44033e-163	-6.72088e-163	2.42089e-163	-6.64019e-163	5.57831e-163	3.68501e-163	5.63735e-163	2.48315e-164	-1.45489e-162	-1.46473e-162	8.83788e-165	6.9926e-163	-1.82878e-163	-4.32369e-163	-1.33538e-163	1.81025e-164	-2.72877e-163	1.21963e-163	0
-2.05805e-163	8.19653e-164	-1.50667e-162	2.38736e-163	9.49707e-164	-2.90314e-163	8.48268e-163	-1.51689e-162	-1.22784e-162	6.35423e-164	-3.57724e-165	-1.43212e-162	-8.44033e-163	-6.72088e-163	2.42089e-163	-6.64019e-163	5.57831e-163	3.68501e-163	5.63735e-163	2.48315e-164	-1.45489e-162	-1.46473e-162	8.83788e-165	6.9926e-163	-1.82878e-163	-4.32369e-163	-1.33538e-163	1.81025e-164	-2.72877e-163	1.21963e-163	0
-2.05805e-163	8.19653e-164	-1.50667e-162	2.38736e-163	9.49707e-164	-2.90314e-163	8.48268e-163	-1.51689e-162	-1.22784e-162	6.35423e-164	-3.57724e-165	-1.43212e-162	-8.44033e-163	-6.72088e-163	2.42089e-163	-6.64019e-163	5.57831e-163	3.68501e-163	5.63735e-163	2.48315e-164	-1.45489e-162	-1.46473e-162	8.83788e-165	6.9926e-163	-1.82878e-163	-4.32369e-163	-1.33538e-163	1.81025e-164	-2.72877e-163	1.21963e-163	0
-2.05805e-163	8.19653e-164	-1.50667e-162	2.38736e-163	9.49707e-164	-2.90314e-163	8.48268e-163	-1.51689e-162	-1.22784e-162	6.35423e-164	-3.57724e-165	-1.43212e-162	-8.44033e-163	-6.72088e-163	2.42089e-163	-6.64019e-163	5.57831e-163	3.68501e-163	5.63735e-163	2.48315e-164	-1.45489e-162	-1.46473e-162	8.83788e-165	6.9926e-163	-1.82878e-163	-4.32369e-163	-1.33538e-163	1.81025e-164	-2.72877e-163	1.21963e-163	0
-2.05805e-163	8.19653e-164	-1.50667e-162	2.38736e-163	9.49707e-164	-2.90314e-163	8.48268e-163	-1.51689e-162	-1.22784e-162	6.35423e-164	-3.57724e-165	-1.43212e-162	-8.44033e-163	-6.72088e-163	2.42089e-163	-6.64019e-163	5.57831e-163	3.68501e-163	5.63735e-163	2.48315e-164	-1.45489e-162	-1.46473e-162	8.83788e-165	6.9926e-163	-1.82878e-163	-4.32369e-163	-1.33538e-163	1.81025e-164	-2.72877e-163	1.21963e-163	0
-2.05805e-163	8.19653e-164	-1.50667e-162	2.38736e-163	9.49707e-164	-2.90314e-163	8.48268e-163	-1.51689e-162	-1.22784e-162	6.35423e-164	-3.57724e-165	-1.43212e-162	-8.44033e-163	-6.72088e-163	2.42089e-163	-6.64019e-163	5.57831e-163	3.68501e-163	5.63735e-163	2.48315e-164	-1.45489e-162	-1.46473e-162	8.83788e-165	6.9926e-163	-1.82878e-163	-4.32369e-163	-1.33538e-163	1.81025e-164	-2.72877e-163	1.21963e-163	0
-2.05805e-163	8.19653e-164	-1.50667e-162	2.38736e-163	9.49707e-164	-2.90314e-163	8.48268e-163	-1.51689e-162	-1.22784e-162	6.35423e-164	-3.57724e-165	-1.43212e-162	-8.44033e-163	-6.72088e-163	2.42089e-163	-6.64019e-163	5.57831e-163	3.68501e-163	5.63735e-163	2.48315e-164	-1.45489e-162	-1.46473e-162	8.83788e-165	6.9926e-163	-1.82878e-163	-4.32369e-163	-1.33538e-163	1.81025e-164	-2.72877e-163	1.21963e-163	0
-2.05805e-163	8.19653e-164	-1.50667e-162	2.38736e-163	9.49707e-164	-2.90314e-163	8.48268e-163	-1.51689e-162	-1.22784e-162	6.35423e-164	-3.57724e-165	-1.43212e-162	-8.44033e-163	-6.72088e-163	2.42089e-163	-6.64019e-163	5.57831e-163	3.68501e-163	5.63735e-163	2.48315e-164	-1.45489e-162	-1.46473e-162	8.83788e-165	6.9926e-163	-1.82878e-163	-4.32369e-163	-1.33538e-163	1.81025e-164	-2.72877e-163	1.21963e-163	0
-2.05805e-163	8.19653e-164	-1.50667e-162	2.38736e-163	9.49707e-164	-2.90314e-163	8.48268e-163	-1.51689e-162	-1.22784e-162	6.35423e-164	-3.57724e-165	-1.43212e-162	-8.44033e-163	-6.72088e-163	2.42089e-163	-6.64019e-163	5.57831e-163	3.68501e-163	5.63735e-163	2.48315e-164	-1.45489e-162	-1.46473e-162	8.83788e-165	6.9926e-163	-1.82878e-163	-4.32369e-163	-1.33538e-163	1.81025e-164	-2.72877e-163	1.21963e-163	0
-2.05805e-163	8.19653e-164	-1.50667e-162	2.38736e-163	9.49707e-164	-2.90314e-163	8.48268e-163	-1.51689e-162	-1.22784e-162	6.35423e-164	-3.57724e-165	-1.43212e-162	-8.44033e-163	-6.72088e-163	2.42089e-163	-6.64019e-163	5.57831e-163	3.68501e-163	5.63735e-163	2.48315e-164	-1.45489e-162	-1.46473e-162	8.83788e-165	6.9926e-163	-1.82878e-163	-4.32369e-163	-1.33538e-163	1.81025e-164	-2.72877e-163	1.21963e-163	0
-2.05805e-163	8.19653e-164	-1.50667e-162	2.38736e-163	9.49707e-164	-2.90314e-163	8.48268e-163	-1.51689e-162	-1.22784e-162	6.35423e-164	-3.57724e-165	-1.43212e-162	-8.44033e-163	-6.72088e-163	2.42089e-163	-6.64019e-163	5.57831e-163	3.68501e-163	5.63735e-163	2.48315e-164	-1.45489e-162	-1.46473e-162	8.83788e-165	6.9926e-163	-1.82878e-163	-4.32369e-163	-1.33538e-163	1.81025e-164	-2.72877e-163	1.21963e-163	0
-2.05805e-163	8.19653e-164	-1.50667e-162	2.38736e-163	9.49707e-164	-2.90314e-163	8.48268e-163	-1.51689e-162	-1.22784e-162	6.35423e-164	-3.57724e-165	-1.43212e-162	-8.44033e-163	-6.72088e-163	2.42089e-163	-6.64019e-163	5.57831e-163	3.68501e-163	5.63735e-163	2.48315e-164	-1.45489e-162	-1.46473e-162	8.83788e-165	6.9926e-163	-1.82878e-163	-4.32369e-163	-1.33538e-163	1.81025e-164	-2.72877e-163	1.21963e-163	0
-2.05805e-163	8.19653e-164	-1.50667e-162	2.38736e-163	9.49707e-164	-2.90314e-163	8.48268e-163	-1.51689e-162	-1.22784e-162	6.35423e-164	-3.57724e-165	-1.43212e-162	-8.44033e-163	-6.72088e-163	2.42089e-163	-6.64019e-163	5.57831e-163	3.68501e-163	5.63735e-163	2.48315e-164	-1.45489e-162	-1.46473e-162	8.83788e-165	6.9926e-163	-1.82878e-163	-4.32369e-163	-1.33538e-163	1.81025e-164	-2.72877e-163	1.21963e-163	0
-2.05805e-163	8.19653e-164	-1.50667e-162	2.38736e-163	9.49707e-164	-2.90314e-163	8.48268e-163	-1.51689e-162	-1.22784e-162	6.35423e-164	-3.57724e-165	-1.43212e-162	-8.44033e-163	-6.72088e-163	2.42089e-163	-6.64019e-163	5.57831e-163	3.68501e-163	5.63735e-163	2.48315e-164	-1.45489e-162	-1.46473e-162	8.83788e-165	6.9926e-163	-1.82878e-163	-4.32369e-163	-1.33538e-163	1.81025e-164	-2.72877e-163	1.21963e-163	0
-2.05805e-163	8.19653e-164	-1.50667e-162	2.38736e-163	9.49707e-164	-2.90314e-163	8.48268e-163	-1.51689e-162	-1.22784e-162	6.35423e-164	-3.57724e-165	-1.43212e-162	-8.44033e-163	-6.72088e-163	2.42089e-163	-6.64019e-163	5.57831e-163	3.68501e-163	5.63735e-163	2.48315e-164	-1.45489e-162	-1.46473e-162	8.83788e-165	6.9926e-163	-1.82878e-163	-4.32369e-163	-1.33538e-163	1.81025e-164	-2.72877e-163	1.21963e-163	0
-2.05805e-163	8.19653e-164	-1.50667e-162	2.38736e-163	9.49707e-164	-2.90314e-163	8.48268e-163	-1.51689e-162	-1.22784e-162	6.35423e-164	-3.57724e-165	-1.43212e-162	-8.44033e-163	-6.72088e-163	2.42089e-163	-6.64019e-163	5.57831e-163	3.68501e-163	5.63735e-163	2.48315e-164	-1.45489e-162	-1.46473e-162	8.83788e-165	6.9926e-163	-1.82878e-163	-4.32369e-163	-1.33538e-163	1.81025e-164	-2.72877e-163	1.21963e-163	0
-2.05805e-163	8.19653e-164	-1.50667e-162	2.38736e-163	9.49707e-164	-2.90314e-163	8.48268e-163	-1.51689e-162	-1.22784e-162	6.35423e-164	-3.57724e-165	-1.43212e-162	-8.44033e-163	-6.72088e-163	2.42089e-163	-6.64019e-163	5.57831e-163	3.68501e-163	5.63735e-163	2.48315e-164	-1.45489e-162	-1.46473e-162	8.83788e-165	6.9926e-163	-1.82878e-163	-4.32369e-163	-1.33538e-163	1.81025e-164	-2.72877e-163	1.21963e-163	0
-2.05805e-163	8.19653e-164	-1.50667e-162	2.38736e-163	9.49707e-164	-2.90314e-163	8.48268e-163	-1.51689e-162	-1.22784e-162	6.35423e-164	-3.57724e-165	-1.43212e-162	-8.44033e-163	-6.72088e-163	2.42089e-163	-6.64019e-163	5.57831e-163	3.68501e-163	5.63735e-163	2.48315e-164	-1.45489e-162	-1.46473e-162	8.83788e-165	6.9926e-163	-1.82878e-163	-4.32369e-163	-1.33538e-163	1.81025e-164	-2.72877e-163	1.21963e-163	0
-2.05805e-163	8.19653e-164	-1.50667e-162	2.38736e-163	9.49707e-164	-2.90314e-163	8.48268e-163	-1.51689e-162	-1.22784e-162	6.35423e-164	-3.57724e-165	-1.43212e-162	-8.44033e-163	-6.72088e-163	2.42089e-163	-6.64019e-163	5.57831e-163	3.68501e-163	5.63735e-163	2.48315e-164	-1.45489e-162	-1.46473e-162	8.83788e-165	6.9926e-163	-1.82878e-163	-4.32369e-163	-1.33538e-163	1.81025e-164	-2.72877e-163	1.21963e-163	0
-2.05805e-163	8.19653e-164	-1.50667e-162	2.38736e-163	9.49707e-164	-2.90314e-163	8.48268e-163	-1.51689e-162	-1.22784e-162	6.35423e-164	-3.57724e-165	-1.43212e-162	-8.44033e-163	-6.72088e-163	2.42089e-163	-6.64019e-163	5.57831e-163	3.68501e-163	5.63735e-163	2.48315e-164	-1.45489e-162	-1.46473e-162	8.83788e-165	6.9926e-163	-1.82878e-163	-4.32369e-163	-1.33538e-163	1.81025e-164	-2.72877e-163	1.21963e-163	0
-2.05805e-163	8.19653e-164	-1.50667e-162	2.38736e-163	9.49707e-164	-2.90314e-163	8.48268e-163	-1.51689e-162	-1.22784e-162	6.35423e-164	-3.57724e-165	-1.43212e-162	-8.44033e-163	-6.72088e-163	2.42089e-163	-6.64019e-163	5.57831e-163	3.68501e-163	5.63735e-163	2.48315e-164	-1.45489e-162	-1.46473e-162	8.83788e-165	6.9926e-163	-1.82878e-163	-4.32369e-163	-1.33538e-163	1.81025e-164	-2.72877e-163	1.21963e-163	0
-2.05805e-163	8.19653e-164	-1.50667e-162	2.38736e-163	9.49707e-164	-2.90314e-163	8.48268e-163	-1.51689e-162	-1.22784e-162	6.35423e-164	-3.57724e-165	-1.43212e-162	-8.44033e-163	-6.72088e-163	2.42089e-163	-6.64019e-163	5.57831e-163	3.68501e-163	5.63735e-163	2.48315e-164	-1.45489e-162	-1.46473e-162	8.83788e-165	6.9926e-163	-1.82878e-163	-4.32369e-163	-1.33538e-163	1.81025e-164	-2.72877e-163	1.21963e-163	0
-2.05805e-163	8.19653e-164	-1.50667e-162	2.38736e-163	9.49707e-164	-2.90314e-163	8.48268e-163	-1.51689e-162	-1.22784e-162	6.35423e-164	-3.57724e-165	-1.43212e-162	-8.44033e-163	-6.72088e-163	2.42089e-163	-6.64019e-163	5.57831e-163	3.68501e-163	5.63735e-163	2.48315e-164	-1.45489e-162	-1.46473e-162	8.83788e-165	6.9926e-163	-1.82878e-163	-4.32369e-163	-1.33538e-163	1.81025e-164	-2.72877e-163	1.21963e-163	0
-2.05805e-163	8.19653e-164	-1.50667e-162	2.38736e-163	9.49707e-164	-2.90314e-163	8.48268e-163	-1.51689e-162	-1.22784e-162	6.35423e-164	-3.57724e-165	-1.43212e-162	-8.44033e-163	-6.72088e-163	2.42089e-163	-6.64019e-163	5.57831e-163	3.68501e-163	5.63735e-163	2.48315e-164	-1.45489e-162	-1.46473e-162	8.83788e-165	6.9926e-163	-1.82878e-163	-4.32369e-163	-1.33538e-163	1.81025e-164	-2.72877e-163	1.21963e-163	0
-2.05805e-163	8.19653e-164	-1.50667e-162	2.38736e-163	9.49707e-164	-2.90314e-163	8.48268e-163	-1.51689e-162	-1.22784e-162	6.35423e-164	-3.57724e-165	-1.43212e-162	-8.44033e-163	-6.72088e-163	2.42089e-163	-6.64019e-163	5.57831e-163	3.68501e-163	5.63735e-163	2.48315e-164	-1.45489e-162	-1.46473e-162	8.83788e-165	6.9926e-163	-1.82878e-163	-4.32369e-163	-1.33538e-163	1.81025e-164	-2.72877e-163	1.21963e-163	0
-2.05805e-163	8.19653e-164	-1.50667e-162	2.38736e-163	9.49707e-164	-2.90314e-163	8.48268e-163	-1.51689e-162	-1.22784e-162	6.35423e-164	-3.57724e-165	-1.43212e-162	-8.44033e-163	-6.72088e-163	2.42089e-163	-6.64019e-163	5.57831e-163	3.68501e-163	5.63735e-163	2.48315e-164	-1.45489e-162	-1.46473e-162	8.83788e-165	6.9926e-163	-1.82878e-163	-4.32369e-163	-1.33538e-163	1.81025e-164	-2.72877e-163	1.21963e-163	0
-2.05805e-163	8.19653e-164	-1.50667e-162	2.38736e-163	9.49707e-164	-2.90314e-163	8.48268e-163	-1.51689e-162	-1.22784e-162	6.35423e-164	-3.57724e-165	-1.43212e-162	-8.44033e-163	-6.72088e-163	2.42089e-163	-6.64019e-163	5.57831e-163	3.68501e-163	5.63735e-163	2.48315e-164	-1.45489e-162	-1.46473e-162	8.83788e-165	6.9926e-163	-1.82878e-163	-4.32369e-163	-1.33538e-163	1.81025e-164	-2.72877e-163	1.21963e-163	0
-2.05805e-163	8.19653e-164	-1.50667e-162	2.38736e-163	9.49707e-164	-2.90314e-163	8.48268e-163	-1.51689e-162	-1.22784e-162	6.35423e-164	-3.57724e-165	-1.43212e-162	-8.44033e-163	-6.72088e-163	2.42089e-163	-6.64019e-163	5.57831e-163	3.68501e-163	5.63735e-163	2.48315e-164	-1.45489e-162	-1.46473e-162	8.83788e-165	6.9926e-163	-1.82878e-163	-4.32369e-163	-1.33538e-163	1.81025e-164	-2.72877e-163	1.21963e-163	0
-2.05805e-163	8.19653e-164	-1.50667e-162	2.38736e-163	9.49707e-164	-2.90314e-163	8.48268e-163	-1.51689e-162	-1.22784e-162	6.35423e-164	-3.57724e-165	-1.43212e-162	-8.44033e-163	-6.72088e-163	2.42089e-163	-6.64019e-163	5.57831e-163	3.68501e-163	5.63735e-163	2.48315e-164	-1.45489e-162	-1.46473e-162	8.83788e-165	6.9926e-163	-1.82878e-163	-4.32369e-163	-1.33538e-163	1.81025e-164	-2.72877e-163	1.21963e-163	0
-2.05805e-163	8.19653e-164	-1.50667e-162	2.38736e-163	9.49707e-164	-2.90314e-163	8.48268e-163	-1.51689e-162	-1.22784e-162	6.35423e-164	-3.57724e-165	-1.43212e-162	-8.44033e-163	-6.72088e-163	2.42089e-163	-6.64019e-163	5.57831e-163	3.68501e-163	5.63735e-163	2.48315e-164	-1.45489e-162	-1.46473e-162	8.83788e-165	6.9926e-163	-1.82878e-163	-4.32369e-163	-1.33538e-163	1.81025e-164	-2.72877e-163	1.21963e-163	0
-2.05805e-163	8.19653e-164	-1.50667e-162	2.38736e-163	9.49707e-164	-2.90314e-163	8.48268e-163	-1.51689e-162	-1.22784e-162	6.35423e-164	-3.57724e-165	-1.43212e-162	-8.44033e-163	-6.72088e-163	2.42089e-163	-6.64019e-163	5.57831e-163	3.68501e-163	5.63735e-163	2.48315e-164	-1.45489e-162	-1.46473e-162	8.83788e-165	6.9926e-163	-1.82878e-163	-4.32369e-163	-1.33538e-163	1.81025e-164	-2.72877e-163	1.21963e-163	0
-2.05805e-163	8.19653e-164	-1.50667e-162	2.38736e-163	9.49707e-164	-2.90314e-163	8.48268e-163	-1.51689e-162	-1.22784e-162	6.35423e-164	-3.57724e-165	-1.43212e-162	-8.44033e-163	-6.72088e-163	2.42089e-163	-6.64019e-163	5.57831e-163	3.68501e-163	5.63735e-163	2.48315e-164	-1.45489e-162	-1.46473e-162	8.83788e-165	6.9926e-163	-1.82878e-163	-4.32369e-163	-1.33538e-163	1.81025e-164	-2.72877e-163	1.21963e-163	0
-2.05805e-163	8.19653e-164	-1.50667e-162	2.38736e-163	9.49707e-164	-2.90314e-163	8.48268e-163	-1.51689e-162	-1.22784e-162	6.35423e-164	-3.57724e-165	-1.43212e-162	-8.44033e-163	-6.72088e-163	2.42089e-163	-6.64019e-163	5.57831e-163	3.68501e-163	5.63735e-163	2.48315e-164	-1.45489e-162	-1.46473e-162	8.83788e-165	6.9926e-163	-1.82878e-163	-4.32369e-163	-1.33538e-163	1.81025e-164	-2.72877e-163	1.21963e-163	0
-2.05805e-163	8.19653e-164	-1.50667e-162	2.38736e-163	9.49707e-164	-2.90314e-163	8.48268e-163	-1.51689e-162	-1.22784e-162	6.35423e-164	-3.57724e-165	-1.43212e-162	-8.44033e-163	-6.72088e-163	2.42089e-163	-6.64019e-163	5.57831e-163	3.68501e-163	5.63735e-163	2.48315e-164	-1.45489e-162	-1.46473e-162	8.83788e-165	6.9926e-163	-1.82878e-163	-4.32369e-163	-1.33538e-163	1.81025e-164	-2.72877e-163	1.21963e-163	0
-2.05805e-163	8.19653e-164	-1.50667e-162	2.38736e-163	9.49707e-164	-2.90314e-163	8.48268e-163	-1.51689e-162	-1.22784e-162	6.35423e-164	-3.57724e-165	-1.43212e-162	-8.44033e-163	-6.72088e-163	2.42089e-163	-6.64019e-163	5.57831e-163	3.68501e-163	5.63735e-163	2.48315e-164	-1.45489e-162	-1.46473e-162	8.83788e-165	6.9926e-163	-1.82878e-163	-4.32369e-163	-1.33538e-163	1.81025e-164	-2.72877e-163	1.21963e-163	0
-2.05805e-163	8.19653e-164	-1.50667e-162	2.38736e-163	9.49707e-164	-2.90314e-163	8.48268e-163	-1.51689e-162	-1.22784e-162	6.35423e-164	-3.57724e-165	-1.43212e-162	-8.44033e-163	-6.72088e-163	2.42089e-163	-6.64019e-163	5.57831e-163	3.68501e-163	5.63735e-163	2.48315e-164	-1.45489e-162	-1.46473e-162	8.83788e-165	6.9926e-163	-1.82878e-163	-4.32369e-163	-1.33538e-163	1.81025e-164	-2.72877e-163	1.21963e-163	0
-2.05805e-163	8.19653e-164	-1.50667e-162	2.38736e-163	9.49707e-164	-2.90314e-163	8.48268e-163	-1.51689e-162	-1.22784e-162	6.35423e-164	-3.57724e-165	-1.43212e-162	-8.44033e-163	-6.72088e-163	2.42089e-163	-6.64019e-163	5.57831e-163	3.68501e-163	5.63735e-163	2.48315e-164	-1.45489e-162	-1.46473e-162	8.83788e-165	6.9926e-163	-1.82878e-163	-4.32369e-163	-1.33538e-163	1.81025e-164	-2.72877e-163	1.21963e-163	0
-2.05805e-163	8.19653e-164	-1.50667e-162	2.38736e-163	9.49707e-164	-2.90314e-163	8.48268e-163	-1.51689e-162	-1.22784e-162	6.35423e-164	-3.57724e-165	-1.43212e-162	-8.44033e-163	-6.72088e-163	2.42089e-163	-6.64019e-163	5.57831e-163	3.68501e-163	5.63735e-163	2.48315e-164	-1.45489e-162	-1.46473e-162	8.83788e-165	6.9926e-163	-1.82878e-163	-4.32369e-163	-1.33538e-163	1.81025e-164	-2.72877e-163	1.21963e-163	0
-2.05805e-163	8.19653e-164	-1.50667e-162	2.38736e-163	9.49707e-164	-2.90314e-163	8.48268e-163	-1.51689e-162	-1.22784e-162	6.35423e-164	-3.57724e-165	-1.43212e-162	-8.44033e-163	-6.72088e-163	2.42089e-163	-6.64019e-163	5.57831e-163	3.68501e-163	5.63735e-163	2.48315e-164	-1.45489e-162	-1.46473e-162	8.83788e-165	6.9926e-163	-1.82878e-163	-4.32369e-163	-1.33538e-163	1.81025e-164	-2.72877e-163	1.21963e-163	0
-2.05805e-163	8.19653e-164	-1.50667e-162	2.38736e-163	9.49707e-164	-2.90314e-163	8.48268e-163	-1.51689e-162	-1.22784e-162	6.35423e-164	-3.57724e-165	-1.43212e-162	-8.44033e-163	-6.72088e-163	2.42089e-163	-6.64019e-163	5.57831e-163	3.68501e-163	5.63735e-163	2.48315e-164	-1.45489e-162	-1.46473e-162	8.83788e-165	6.9926e-163	-1.82878e-163	-4.32369e-163	-1.33538e-163	1.81025e-164	-2.72877e-163	1.21963e-163	0
-2.05805e-163	8.19653e-164	-1.50667e-162	2.38736e-163	9.49707e-164	-2.90314e-163	8.48268e-163	-1.51689e-162	-1.22784e-162	6.35423e-164	-3.57724e-165	-1.43212e-162	-8.44033e-163	-6.72088e-163	2.42089e-163	-6.64019e-163	5.57831e-163	3.68501e-163	5.63735e-163	2.48315e-164	-1.45489e-162	-1.46473e-162	8.83788e-165	6.9926e-163	-1.82878e-163	-4.32369e-163	-1.33538e-163	1.81025e-164	-2.72877e-163	1.21963e-163	0
-2.05805e-163	8.19653e-164	-1.50667e-162	2.38736e-163	9.49707e-164	-2.90314e-163	8.48268e-163	-1.51689e-162	-1.22784e-162	6.35423e-164	-3.57724e-165	-1.43212e-162	-8.44033e-163	-6.72088e-163	2.42089e-163	-6.64019e-163	5.57831e-163	3.68501e-163	5.63735e-163	2.48315e-164	-1.45489e-162	-1.46473e-162	8.83788e-165	6.9926e-163	-1.82878e-163	-4.32369e-163	-1.33538e-163	1.81025e-164	-2.72877e-163	1.21963e-163	0
-2.05805e-163	8.19653e-164	-1.50667e-162	2.38736e-163	9.49707e-164	-2.90314e-163	8.48268e-163	-1.51689e-162	-1.22784e-162	6.35423e-164	-3.57724e-165	-1.43212e-162	-8.44033e-163	-6.72088e-163	2.42089e-163	-6.64019e-163	5.57831e-163	3.68501e-163	5.63735e-163	2.48315e-164	-1.45489e-162	-1.46473e-162	8.83788e-165	6.9926e-163	-1.82878e-163	-4.32369e-163	-1.33538e-163	1.81025e-164	-2.72877e-163	1.21963e-163	0
-2.05805e-163	8.19653e-164	-1.50667e-162	2.38736e-163	9.49707e-164	-2.90314e-163	8.48268e-163	-1.51689e-162	-1.22784e-162	6.35423e-164	-3.57724e-165	-1.43212e-162	-8.44033e-163	-6.72088e-163	2.42089e-163	-6.64019e-163	5.57831e-163	3.68501e-163	5.63735e-163	2.48315e-164	-1.45489e-162	-1.46473e-162	8.83788e-165	6.9926e-163	-1.82878e-163	-4.32369e-163	-1.33538e-163	1.81025e-164	-2.72877e-163	1.21963e-163	0
-2.05805e-163	8.19653e-164	-1.50667e-162	2.38736e-163	9.49707e-164	-2.90314e-163	8.48268e-163	-1.51689e-162	-1.22784e-162	6.35423e-164	-3.57724e-165	-1.43212e-162	-8.44033e-163	-6.72088e-163	2.42089e-163	-6.64019e-163	5.57831e-163	3.68501e-163	5.63735e-163	2.48315e-164	-1.45489e-162	-1.46473e-162	8.83788e-165	6.9926e-163	-1.82878e-163	-4.32369e-163	-1.33538e-163	1.81025e-164	-2.72877e-163	1.21963e-163	0
-2.05805e-163	8.19653e-164	-1.50667e-162	2.38736e-163	9.49707e-164	-2.90314e-163	8.48268e-163	-1.51689e-162	-1.22784e-162	6.35423e-164	-3.57724e-165	-1.43212e-162	-8.44033e-163	-6.72088e-163	2.42089e-163	-6.64019e-163	5.57831e-163	3.68501e-163	5.63735e-163	2.48315e-164	-1.45489e-162	-1.46473e-162	8.83788e-165	6.9926e-163	-1.82878e-163	-4.32369e-163	-1.33538e-163	1.81025e-164	-2.72877e-163	1.21963e-163	0
-2.05805e-163	8.19653e-164	-1.50667e-162	2.38736e-163	9.49707e-164	-2.90314e-163	8.48268e-163	-1.51689e-162	-1.22784e-162	6.35423e-164	-3.57724e-165	-1.43212e-162	-8.44033e-163	-6.72088e-163	2.42089e-163	-6.64019e-163	5.57831e-163	3.68501e-163	5.63735e-163	2.48315e-164	-1.45489e-162	-1.46473e-162	8.83788e-165	6.9926e-163	-1.82878e-163	-4.32369e-163	-1.33538e-163	1.81025e-164	-2.72877e-163	1.21963e-163	0
-2.05805e-163	8.19653e-164	-1.50667e-162	2.38736e-163	9.49707e-164	-2.90314e-163	8.48268e-163	-1.51689e-162	-1.22784e-162	6.35423e-164	-3.57724e-165	-1.43212e-162	-8.44033e-163	-6.72088e-163	2.42089e-163	-6.64019e-163	5.57831e-163	3.68501e-163	5.63735e-163	2.48315e-164	-1.45489e-162	-1.46473e-162	8.83788e-165	6.9926e-163	-1.82878e-163	-4.32369e-163	-1.33538e-163	1.81025e-164	-2.72877e-163	1.21963e-163	0
-2.05805e-163	8.19653e-164	-1.50667e-162	2.38736e-163	9.49707e-164	-2.90314e-163	8.48268e-163	-1.51689e-162	-1.22784e-162	6.35423e-164	-3.57724e-165	-1.43212e-162	-8.44033e-163	-6.72088e-163	2.42089e-163	-6.64019e-163	5.57831e-163	3.68501e-163	5.63735e-163	2.48315e-164	-1.45489e-162	-1.46473e-162	8.83788e-165	6.9926e-163	-1.82878e-163	-4.32369e-163	-1.33538e-163	1.81025e-164	-2.72877e-163	1.21963e-163	0
-2.05805e-163	8.19653e-164	-1.50667e-162	2.38736e-163	9.49707e-164	-2.90314e-163	8.48268e-163	-1.51689e-162	-1.22784e-162	6.35423e-164	-3.57724e-165	-1.43212e-162	-8.44033e-163	-6.72088e-163	2.42089e-163	-6.64019e-163	5.57831e-163	3.68501e-163	5.63735e-163	2.48315e-164	-1.45489e-162	-1.46473e-162	8.83788e-165	6.9926e-163	-1.82878e-163	-4.32369e-163	-1.33538e-163	1.81025e-164	-2.72877e-163	1.21963e-163	0
-2.05805e-163	8.19653e-164	-1.50667e-162	2.38736e-163	9.49707e-164	-2.90314e-163	8.48268e-163	-1.51689e-162	-1.22784e-162	6.35423e-164	-3.57724e-165	-1.43212e-162	-8.44033e-163	-6.72088e-163	2.42089e-163	-6.64019e-163	5.57831e-163	3.68501e-163	5.63735e-163	2.48315e-164	-1.45489e-162	-1.46473e-162	8.83788e-165	6.9926e-163	-1.82878e-163	-4.32369e-163	-1.33538e-163	1.81025e-164	-2.72877e-163	1.21963e-163	0
-2.05805e-163	8.19653e-164	-1.50667e-162	2.38736e-163	9.49707e-164	-2.90314e-163	8.48268e-163	-1.51689e-162	-1.22784e-162	6.35423e-164	-3.57724e-165	-1.43212e-162	-8.44033e-163	-6.72088e-163	2.42089e-163	-6.64019e-163	5.57831e-163	3.68501e-163	5.63735e-163	2.48315e-164	-1.45489e-162	-1.46473e-162	8.83788e-165	6.9926e-163	-1.82878e-163	-4.32369e-163	-1.33538e-163	1.81025e-164	-2.72877e-163	1.21963e-163	0
-2.05805e-163	8.19653e-164	-1.50667e-162	2.38736e-163	9.49707e-164	-2.90314e-163	8.48268e-163	-1.51689e-162	-1.22784e-162	6.35423e-164	-3.57724e-165	-1.43212e-162	-8.44033e-163	-6.72088e-163	2.42089e-163	-6.64019e-163	5.57831e-163	3.68501e-163	5.63735e-163	2.48315e-164	-1.45489e-162	-1.46473e-162	8.83788e-165	6.9926e-163	-1.82878e-163	-4.32369e-163	-1.33538e-163	1.81025e-164	-2.72877e-163	1.21963e-163	0
-2.05805e-163	8.19653e-164	-1.50667e-162	2.38736e-163	9.49707e-164	-2.90314e-163	8.48268e-163	-1.51689e-162	-1.22784e-162	6.35423e-164	-3.57724e-165	-1.43212e-162	-8.44033e-163	-6.72088e-163	2.42089e-163	-6.64019e-163	5.57831e-163	3.68501e-163	5.63735e-163	2.48315e-164	-1.45489e-162	-1.46473e-162	8.83788e-165	6.9926e-163	-1.82878e-163	-4.32369e-163	-1.33538e-163	1.81025e-164	-2.72877e-163	1.21963e-163	0
-2.05805e-163	8.19653e-164	-1.50667e-162	2.38736e-163	9.49707e-164	-2.90314e-163	8.48268e-163	-1.51689e-162	-1.22784e-162	6.35423e-164	-3.57724e-165	-1.43212e-162	-8.44033e-163	-6.72088e-163	2.42089e-163	-6.64019e-163	5.57831e-163	3.68501e-163	5.63735e-163	2.48315e-164	-1.45489e-162	-1.46473e-162	8.83788e-165	6.9926e-163	-1.82878e-163	-4.32369e-163	-1.33538e-163	1.81025e-164	-2.72877e-163	1.21963e-163	0
-2.05805e-163	8.19653e-164	-1.50667e-162	2.38736e-163	9.49707e-164	-2.90314e-163	8.48268e-163	-1.51689e-162	-1.22784e-162	6.35423e-164	-3.57724e-165	-1.43212e-162	-8.44033e-163	-6.72088e-163	2.42089e-163	-6.64019e-163	5.57831e-163	3.68501e-163	5.63735e-163	2.48315e-164	-1.45489e-162	-1.46473e-162	8.83788e-165	6.9926e-163	-1.82878e-163	-4.32369e-163	-1.33538e-163	1.81025e-164	-2.72877e-163	1.21963e-163	0
-2.05805e-163	8.19653e-164	-1.50667e-162	2.38736e-163	9.49707e-164	-2.90314e-163	8.48268e-163	-1.51689e-162	-1.22784e-162	6.35423e-164	-3.57724e-165	-1.43212e-162	-8.44033e-163	-6.72088e-163	2.42089e-163	-6.64019e-163	5.57831e-163	3.68501e-163	5.63735e-163	2.48315e-164	-1.45489e-162	-1.46473e-162	8.83788e-165	6.9926e-163	-1.82878e-163	-4.32369e-163	-1.33538e-163	1.81025e-164	-2.72877e-163	1.21963e-163	0
-2.05805e-163	8.19653e-164	-1.50667e-162	2.38736e-163	9.49707e-164	-2.90314e-163	8.48268e-163	-1.51689e-162	-1.22784e-162	6.35423e-164	-3.57724e-165	-1.43212e-162	-8.44033e-163	-6.72088e-163	2.42089e-163	-6.64019e-163	5.57831e-163	3.68501e-163	5.63735e-163	2.48315e-164	-1.45489e-162	-1.46473e-162	8.83788e-165	6.9926e-163	-1.82878e-163	-4.32369e-163	-1.33538e-163	1.81025e-164	-2.72877e-163	1.21963e-163	0
-2.05805e-163	8.19653e-164	-1.50667e-162	2.38736e-163	9.49707e-164	-2.90314e-163	8.48268e-163	-1.51689e-162	-1.22784e-162	6.35423e-164	-3.57724e-165	-1.43212e-162	-8.44033e-163	-6.72088e-163	2.42089e-163	-6.64019e-163	5.57831e-163	3.68501e-163	5.63735e-163	2.48315e-164	-1.45489e-162	-1.46473e-162	8.83788e-165	6.9926e-163	-1.82878e-163	-4.32369e-163	-1.33538e-163	1.81025e-164	-2.72877e-163	1.21963e-163	0
-2.05805e-163	8.19653e-164	-1.50667e-162	2.38736e-163	9.49707e-164	-2.90314e-163	8.48268e-163	-1.51689e-162	-1.22784e-162	6.35423e-164	-3.57724e-165	-1.43212e-162	-8.44033e-163	-6.72088e-163	2.42089e-163	-6.64019e-163	5.57831e-163	3.68501e-163	5.63735e-163	2.48315e-164	-1.45489e-162	-1.46473e-162	8.83788e-165	6.9926e-163	-1.82878e-163	-4.32369e-163	-1.33538e-163	1.81025e-164	-2.72877e-163	1.21963e-163	0
-2.05805e-163	8.19653e-164	-1.50667e-162	2.38736e-163	9.49707e-164	-2.90314e-163	8.48268e-163	-1.51689e-162	-1.22784e-162	6.35423e-164	-3.57724e-165	-1.43212e-162	-8.44033e-163	-6.72088e-163	2.42089e-163	-6.64019e-163	5.57831e-163	3.68501e-163	5.63735e-163	2.48315e-164	-1.45489e-162	-1.46473e-162	8.83788e-165	6.9926e-163	-1.82878e-163	-4.32369e-163	-1.33538e-163	1.81025e-164	-2.72877e-163	1.21963e-163	0
-2.05805e-163	8.19653e-164	-1.50667e-162	2.38736e-163	9.49707e-164	-2.90314e-163	8.48268e-163	-1.51689e-162	-1.22784e-162	6.35423e-164	-3.57724e-165	-1.43212e-162	-8.44033e-163	-6.72088e-163	2.42089e-163	-6.64019e-163	5.57831e-163	3.68501e-163	5.63735e-163	2.48315e-164	-1.45489e-162	-1.46473e-162	8.83788e-165	6.9926e-163	-1.82878e-163	-4.32369e-163	-1.33538e-163	1.81025e-164	-2.72877e-163	1.21963e-163	0
-2.05805e-163	8.19653e-164	-1.50667e-162	2.38736e-163	9.49707e-164	-2.90314e-163	8.48268e-163	-1.51689e-162	-1.22784e-162	6.35423e-164	-3.57724e-165	-1.43212e-162	-8.44033e-163	-6.72088e-163	2.42089e-163	-6.64019e-163	5.57831e-163	3.68501e-163	5.63735e-163	2.48315e-164	-1.45489e-162	-1.46473e-162	8.83788e-165	6.9926e-163	-1.82878e-163	-4.32369e-163	-1.33538e-163	1.81025e-164	-2.72877e-163	1.21963e-163	0
-2.05805e-163	8.19653e-164	-1.50667e-162	2.38736e-163	9.49707e-164	-2.90314e-163	8.48268e-163	-1.51689e-162	-1.22784e-162	6.35423e-164	-3.57724e-165	-1.43212e-162	-8.44033e-163	-6.72088e-163	2.42089e-163	-6.64019e-163	5.57831e-163	3.68501e-163	5.63735e-163	2.48315e-164	-1.45489e-162	-1.46473e-162	8.83788e-165	6.9926e-163	-1.82878e-163	-4.32369e-163	-1.33538e-163	1.81025e-164	-2.72877e-163	1.21963e-163	0
-2.05805e-163	8.19653e-164	-1.50667e-162	2.38736e-163	9.49707e-164	-2.90314e-163	8.48268e-163	-1.51689e-162	-1.22784e-162	6.35423e-164	-3.57724e-165	-1.43212e-162	-8.44033e-163	-6.72088e-163	2.42089e-163	-6.64019e-163	5.57831e-163	3.68501e-163	5.63735e-163	2.48315e-164	-1.45489e-162	-1.46473e-162	8.83788e-165	6.9926e-163	-1.82878e-163	-4.32369e-163	-1.33538e-163	1.81025e-164	-2.72877e-163	1.21963e-163	0
-2.05805e-163	8.19653e-164	-1.50667e-162	2.38736e-163	9.49707e-164	-2.90314e-163	8.48268e-163	-1.51689e-162	-1.22784e-162	6.35423e-164	-3.57724e-165	-1.43212e-162	-8.44033e-163	-6.72088e-163	2.42089e-163	-6.64019e-163	5.57831e-163	3.68501e-163	5.63735e-163	2.48315e-164	-1.45489e-162	-1.46473e-162	8.83788e-165	6.9926e-163	-1.82878e-163	-4.32369e-163	-1.33538e-163	1.81025e-164	-2.72877e-163	1.21963e-163	0
-2.05805e-163	8.19653e-164	-1.50667e-162	2.38736e-163	9.49707e-164	-2.90314e-163	8.48268e-163	-1.51689e-162	-1.22784e-162	6.35423e-164	-3.57724e-165	-1.43212e-162	-8.44033e-163	-6.72088e-163	2.42089e-163	-6.64019e-163	5.57831e-163	3.68501e-163	5.63735e-163	2.48315e-164	-1.45489e-162	-1.46473e-162	8.83788e-165	6.9926e-163	-1.82878e-163	-4.32369e-163	-1.33538e-163	1.81025e-164	-2.72877e-163	1.21963e-163	0
-2.05805e-163	8.19653e-164	-1.50667e-162	2.38736e-163	9.49707e-164	-2.90314e-163	8.48268e-163	-1.51689e-162	-1.22784e-162	6.35423e-164	-3.57724e-165	-1.43212e-162	-8.44033e-163	-6.72088e-163	2.42089e-163	-6.64019e-163	5.57831e-163	3.68501e-163	5.63735e-163	2.48315e-164	-1.45489e-162	-1.46473e-162	8.83788e-165	6.9926e-163	-1.82878e-163	-4.32369e-163	-1.33538e-163	1.81025e-164	-2.72877e-163	1.21963e-163	0
-2.05805e-163	8.19653e-164	-1.50667e-162	2.38736e-163	9.49707e-164	-2.90314e-163	8.48268e-163	-1.51689e-162	-1.22784e-162	6.35423e-164	-3.57724e-165	-1.43212e-162	-8.44033e-163	-6.72088e-163	2.42089e-163	-6.64019e-163	5.57831e-163	3.68501e-163	5.63735e-163	2.48315e-164	-1.45489e-162	-1.46473e-162	8.83788e-165	6.9926e-163	-1.82878e-163	-4.32369e-163	-1.33538e-163	1.81025e-164	-2.72877e-163	1.21963e-163	0
-2.05805e-163	8.19653e-164	-1.50667e-162	2.38736e-163	9.49707e-164	-2.90314e-163	8.48268e-163	-1.51689e-162	-1.22784e-162	6.35423e-164	-3.57724e-165	-1.43212e-162	-8.44033e-163	-6.72088e-163	2.42089e-163	-6.64019e-163	5.57831e-163	3.68501e-163	5.63735e-163	2.48315e-164	-1.45489e-162	-1.46473e-162	8.83788e-165	6.9926e-163	-1.82878e-163	-4.32369e-163	-1.33538e-163	1.81025e-164	-2.72877e-163	1.21963e-163	0
-2.05805e-163	8.19653e-164	-1.50667e-162	2.38736e-163	9.49707e-164	-2.90314e-163	8.48268e-163	-1.51689e-162	-1.22784e-162	6.35423e-164	-3.57724e-165	-1.43212e-162	-8.44033e-163	-6.72088e-163	2.42089e-163	-6.64019e-163	5.57831e-163	3.68501e-163	5.63735e-163	2.48315e-164	-1.45489e-162	-1.46473e-162	8.83788e-165	6.9926e-163	-1.82878e-163	-4.32369e-163	-1.33538e-163	1.81025e-164	-2.72877e-163	1.21963e-163	0
-2.05805e-163	8.19653e-164	-1.50667e-162	2.38736e-163	9.49707e-164	-2.90314e-163	8.48268e-163	-1.51689e-162	-1.22784e-162	6.35423e-164	-3.57724e-165	-1.43212e-162	-8.44033e-163	-6.72088e-163	2.42089e-163	-6.64019e-163	5.57831e-163	3.68501e-163	5.63735e-163	2.48315e-164	-1.45489e-162	-1.46473e-162	8.83788e-165	6.9926e-163	-1.82878e-163	-4.32369e-163	-1.33538e-163	1.81025e-164	-2.72877e-163	1.21963e-163	0
-2.05805e-163	8.19653e-164	-1.50667e-162	2.38736e-163	9.49707e-164	-2.90314e-163	8.48268e-163	-1.51689e-162	-1.22784e-162	6.35423e-164	-3.57724e-165	-1.43212e-162	-8.44033e-163	-6.72088e-163	2.42089e-163	-6.64019e-163	5.57831e-163	3.68501e-163	5.63735e-163	2.48315e-164	-1.45489e-162	-1.46473e-162	8.83788e-165	6.9926e-163	-1.82878e-163	-4.32369e-163	-1.33538e-163	1.81025e-164	-2.72877e-163	1.21963e-163	0
-2.05805e-163	8.19653e-164	-1.50667e-162	2.38736e-163	9.49707e-164	-2.90314e-163	8.48268e-163	-1.51689e-162	-1.22784e-162	6.35423e-164	-3.57724e-165	-1.43212e-162	-8.44033e-163	-6.72088e-163	2.42089e-163	-6.64019e-163	5.57831e-163	3.68501e-163	5.63735e-163	2.48315e-164	-1.45489e-162	-1.46473e-162	8.83788e-165	6.9926e-163	-1.82878e-163	-4.32369e-163	-1.33538e-163	1.81025e-164	-2.72877e-163	1.21963e-163	0
-2.05805e-163	8.19653e-164	-1.50667e-162	2.38736e-163	9.49707e-164	-2.90314e-163	8.48268e-163	-1.51689e-162	-1.22784e-162	6.35423e-164	-3.57724e-165	-1.43212e-162	-8.44033e-163	-6.72088e-163	2.42089e-163	-6.64019e-163	5.57831e-163	3.68501e-163	5.63735e-163	2.48315e-164	-1.45489e-162	-1.46473e-162	8.83788e-165	6.9926e-163	-1.82878e-163	-4.32369e-163	-1.33538e-163	1.81025e-164	-2.72877e-163	1.21963e-163	0
-2.05805e-163	8.19653e-164	-1.50667e-162	2.38736e-163	9.49707e-164	-2.90314e-163	8.48268e-163	-1.51689e-162	-1.22784e-162	6.35423e-164	-3.57724e-165	-1.43212e-162	-8.44033e-163	-6.72088e-163	2.42089e-163	-6.64019e-163	5.57831e-163	3.68501e-163	5.63735e-163	2.48315e-164	-1.45489e-162	-1.46473e-162	8.83788e-165	6.9926e-163	-1.82878e-163	-4.32369e-163	-1.33538e-163	1.81025e-164	-2.72877e-163	1.21963e-163	0
-2.05805e-163	8.19653e-164	-1.50667e-162	2.38736e-163	9.49707e-164	-2.90314e-163	8.48268e-163	-1.51689e-162	-1.22784e-162	6.35423e-164	-3.57724e-165	-1.43212e-162	-8.44033e-163	-6.72088e-163	2.42089e-163	-6.64019e-163	5.57831e-163	3.68501e-163	5.63735e-163	2.48315e-164	-1.45489e-162	-1.46473e-162	8.83788e-165	6.9926e-163	-1.82878e-163	-4.32369e-163	-1.33538e-163	1.81025e-164	-2.72877e-163	1.21963e-163	0
-2.05805e-163	8.19653e-164	-1.50667e-162	2.38736e-163	9.49707e-164	-2.90314e-163	8.48268e-163	-1.51689e-162	-1.22784e-162	6.35423e-164	-3.57724e-165	-1.43212e-162	-8.44033e-163	-6.72088e-163	2.42089e-163	-6.64019e-163	5.57831e-163	3.68501e-163	5.63735e-163	2.48315e-164	-1.45489e-162	-1.46473e-162	8.83788e-165	6.9926e-163	-1.82878e-163	-4.32369e-163	-1.33538e-163	1.81025e-164	-2.72877e-163	1.21963e-163	0
-2.05805e-163	8.19653e-164	-1.50667e-162	2.38736e-163	9.49707e-164	-2.90314e-163	8.48268e-163	-1.51689e-162	-1.22784e-162	6.35423e-164	-3.57724e-165	-1.43212e-162	-8.44033e-163	-6.72088e-163	2.42089e-163	-6.64019e-163	5.57831e-163	3.68501e-163	5.63735e-163	2.48315e-164	-1.45489e-162	-1.46473e-162	8.83788e-165	6.9926e-163	-1.82878e-163	-4.32369e-163	-1.33538e-163	1.81025e-164	-2.72877e-163	1.21963e-163	0
-2.05805e-163	8.19653e-164	-1.50667e-162	2.38736e-163	9.49707e-164	-2.90314e-163	8.48268e-163	-1.51689e-162	-1.22784e-162	6.35423e-164	-3.57724e-165	-1.43212e-162	-8.44033e-163	-6.72088e-163	2.42089e-163	-6.64019e-163	5.57831e-163	3.68501e-163	5.63735e-163	2.48315e-164	-1.45489e-162	-1.46473e-162	8.83788e-165	6.9926e-163	-1.82878e-163	-4.32369e-163	-1.33538e-163	1.81025e-164	-2.72877e-163	1.21963e-163	0
-2.05805e-163	8.19653e-164	-1.50667e-162	2.38736e-163	9.49707e-164	-2.90314e-163	8.48268e-163	-1.51689e-162	-1.22784e-162	6.35423e-164	-3.57724e-165	-1.43212e-162	-8.44033e-163	-6.72088e-163	2.42089e-163	-6.64019e-163	5.57831e-163	3.68501e-163	5.63735e-163	2.48315e-164	-1.45489e-162	-1.46473e-162	8.83788e-165	6.9926e-163	-1.82878e-163	-4.32369e-163	-1.33538e-163	1.81025e-164	-2.72877e-163	1.21963e-163	0
-2.05805e-163	8.19653e-164	-1.50667e-162	2.38736e-163	9.49707e-164	-2.90314e-163	8.48268e-163	-1.51689e-162	-1.22784e-162	6.35423e-164	-3.57724e-165	-1.43212e-162	-8.44033e-163	-6.72088e-163	2.42089e-163	-6.64019e-163	5.57831e-163	3.68501e-163	5.63735e-163	2.48315e-164	-1.45489e-162	-1.46473e-162	8.83788e-165	6.9926e-163	-1.82878e-163	-4.32369e-163	-1.33538e-163	1.81025e-164	-2.72877e-163	1.21963e-163	0
-2.05805e-163	8.19653e-164	-1.50667e-162	2.38736e-163	9.49707e-164	-2.90314e-163	8.48268e-163	-1.51689e-162	-1.22784e-162	6.35423e-164	-3.57724e-165	-1.43212e-162	-8.44033e-163	-6.72088e-163	2.42089e-163	-6.64019e-163	5.57831e-163	3.68501e-163	5.63735e-163	2.48315e-164	-1.45489e-162	-1.46473e-162	8.83788e-165	6.9926e-163	-1.82878e-163	-4.32369e-163	-1.33538e-163	1.81025e-164	-2.72877e-163	1.21963e-163	0
-2.05805e-163	8.19653e-164	-1.50667e-162	2.38736e-163	9.49707e-164	-2.90314e-163	8.48268e-163	-1.51689e-162	-1.22784e-162	6.35423e-164	-3.57724e-165	-1.43212e-162	-8.44033e-163	-6.72088e-163	2.42089e-163	-6.64019e-163	5.57831e-163	3.68501e-163	5.63735e-163	2.48315e-164	-1.45489e-162	-1.46473e-162	8.83788e-165	6.9926e-163	-1.82878e-163	-4.32369e-163	-1.33538e-163	1.81025e-164	-2.72877e-163	1.21963e-163	0
-2.05805e-163	8.19653e-164	-1.50667e-162	2.38736e-163	9.49707e-164	-2.90314e-163	8.48268e-163	-1.51689e-162	-1.22784e-162	6.35423e-164	-3.57724e-165	-1.43212e-162	-8.44033e-163	-6.72088e-163	2.42089e-163	-6.64019e-163	5.57831e-163	3.68501e-163	5.63735e-163	2.48315e-164	-1.45489e-162	-1.46473e-162	8.83788e-165	6.9926e-163	-1.82878e-163	-4.32369e-163	-1.33538e-163	1.81025e-164	-2.72877e-163	1.21963e-163	0
-2.05805e-163	8.19653e-164	-1.50667e-162	2.38736e-163	9.49707e-164	-2.90314e-163	8.48268e-163	-1.51689e-162	-1.22784e-162	6.35423e-164	-3.57724e-165	-1.43212e-162	-8.44033e-163	-6.72088e-163	2.42089e-163	-6.64019e-163	5.57831e-163	3.68501e-163	5.63735e-163	2.48315e-164	-1.45489e-162	-1.46473e-162	8.83788e-165	6.9926e-163	-1.82878e-163	-4.32369e-163	-1.33538e-163	1.81025e-164	-2.72877e-163	1.21963e-163	0
-2.05805e-163	8.19653e-164	-1.50667e-162	2.38736e-163	9.49707e-164	-2.90314e-163	8.48268e-163	-1.51689e-162	-1.22784e-162	6.35423e-164	-3.57724e-165	-1.43212e-162	-8.44033e-163	-6.72088e-163	2.42089e-163	-6.64019e-163	5.57831e-163	3.68501e-163	5.63735e-163	2.48315e-164	-1.45489e-162	-1.46473e-162	8.83788e-165	6.9926e-163	-1.82878e-163	-4.32369e-163	-1.33538e-163	1.81025e-164	-2.72877e-163	1.21963e-163	0
-2.05805e-163	8.19653e-164	-1.50667e-162	2.38736e-163	9.49707e-164	-2.90314e-163	8.48268e-163	-1.51689e-162	-1.22784e-162	6.35423e-164	-3.57724e-165	-1.43212e-162	-8.44033e-163	-6.72088e-163	2.42089e-163	-6.64019e-163	5.57831e-163	3.68501e-163	5.63735e-163	2.48315e-164	-1.45489e-162	-1.46473e-162	8.83788e-165	6.9926e-163	-1.82878e-163	-4.32369e-163	-1.33538e-163	1.81025e-164	-2.72877e-163	1.21963e-163	0
-2.05805e-163	8.19653e-164	-1.50667e-162	2.38736e-163	9.49707e-164	-2.90314e-163	8.48268e-163	-1.51689e-162	-1.22784e-162	6.35423e-164	-3.57724e-165	-1.43212e-162	-8.44033e-163	-6.72088e-163	2.42089e-163	-6.64019e-163	5.57831e-163	3.68501e-163	5.63735e-163	2.48315e-164	-1.45489e-162	-1.46473e-162	8.83788e-165	6.9926e-163	-1.82878e-163	-4.32369e-163	-1.33538e-163	1.81025e-164	-2.72877e-163	1.21963e-163	0
-2.05805e-163	8.19653e-164	-1.50667e-162	2.38736e-163	9.49707e-164	-2.90314e-163	8.48268e-163	-1.51689e-162	-1.22784e-162	6.35423e-164	-3.57724e-165	-1.43212e-162	-8.44033e-163	-6.72088e-163	2.42089e-163	-6.64019e-163	5.57831e-163	3.68501e-163	5.63735e-163	2.48315e-164	-1.45489e-162	-1.46473e-162	8.83788e-165	6.9926e-163	-1.82878e-163	-4.32369e-163	-1.33538e-163	1.81025e-164	-2.72877e-163	1.21963e-163	0
-2.05805e-163	8.19653e-164	-1.50667e-162	2.38736e-163	9.49707e-164	-2.90314e-163	8.48268e-163	-1.51689e-162	-1.22784e-162	6.35423e-164	-3.57724e-165	-1.43212e-162	-8.44033e-163	-6.72088e-163	2.42089e-163	-6.64019e-163	5.57831e-163	3.68501e-163	5.63735e-163	2.48315e-164	-1.45489e-162	-1.46473e-162	8.83788e-165	6.9926e-163	-1.82878e-163	-4.32369e-163	-1.33538e-163	1.81025e-164	-2.72877e-163	1.21963e-163	0
-2.05805e-163	8.19653e-164	-1.50667e-162	2.38736e-163	9.49707e-164	-2.90314e-163	8.48268e-163	-1.51689e-162	-1.22784e-162	6.35423e-164	-3.57724e-165	-1.43212e-162	-8.44033e-163	-6.72088e-163	2.42089e-163	-6.64019e-163	5.57831e-163	3.68501e-163	5.63735e-163	2.48315e-164	-1.45489e-162	-1.46473e-162	8.83788e-165	6.9926e-163	-1.82878e-163	-4.32369e-163	-1.33538e-163	1.81025e-164	-2.72877e-163	1.21963e-163	0
-2.05805e-163	8.19653e-164	-1.50667e-162	2.38736e-163	9.49707e-164	-2.90314e-163	8.48268e-163	-1.51689e-162	-1.22784e-162	6.35423e-164	-3.57724e-165	-1.43212e-162	-8.44033e-163	-6.72088e-163	2.42089e-163	-6.64019e-163	5.57831e-163	3.68501e-163	5.63735e-163	2.48315e-164	-1.45489e-162	-1.46473e-162	8.83788e-165	6.9926e-163	-1.82878e-163	-4.32369e-163	-1.33538e-163	1.81025e-164	-2.72877e-163	1.21963e-163	0
-2.05805e-163	8.19653e-164	-1.50667e-162	2.38736e-163	9.49707e-164	-2.90314e-163	8.48268e-163	-1.51689e-162	-1.22784e-162	6.35423e-164	-3.57724e-165	-1.43212e-162	-8.44033e-163	-6.72088e-163	2.42089e-163	-6.64019e-163	5.57831e-163	3.68501e-163	5.63735e-163	2.48315e-164	-1.45489e-162	-1.46473e-162	8.83788e-165	6.9926e-163	-1.82878e-163	-4.32369e-163	-1.33538e-163	1.81025e-164	-2.72877e-163	1.21963e-163	0
-2.05805e-163	8.19653e-164	-1.50667e-162	2.38736e-163	9.49707e-164	-2.90314e-163	8.48268e-163	-1.51689e-162	-1.22784e-162	6.35423e-164	-3.57724e-165	-1.43212e-162	-8.44033e-163	-6.72088e-163	2.42089e-163	-6.64019e-163	5.57831e-163	3.68501e-163	5.63735e-163	2.48315e-164	-1.45489e-162	-1.46473e-162	8.83788e-165	6.9926e-163	-1.82878e-163	-4.32369e-163	-1.33538e-163	1.81025e-164	-2.72877e-163	1.21963e-163	0
-2.05805e-163	8.19653e-164	-1.50667e-162	2.38736e-163	9.49707e-164	-2.90314e-163	8.48268e-163	-1.51689e-162	-1.22784e-162	6.35423e-164	-3.57724e-165	-1.43212e-162	-8.44033e-163	-6.72088e-163	2.42089e-163	-6.64019e-163	5.57831e-163	3.68501e-163	5.63735e-163	2.48315e-164	-1.45489e-162	-1.46473e-162	8.83788e-165	6.9926e-163	-1.82878e-163	-4.32369e-163	-1.33538e-163	1.81025e-164	-2.72877e-163	1.21963e-163	0
-2.05805e-163	8.19653e-164	-1.50667e-162	2.38736e-163	9.49707e-164	-2.90314e-163	8.48268e-163	-1.51689e-162	-1.22784e-162	6.35423e-164	-3.57724e-165	-1.43212e-162	-8.44033e-163	-6.72088e-163	2.42089e-163	-6.64019e-163	5.57831e-163	3.68501e-163	5.63735e-163	2.48315e-164	-1.45489e-162	-1.46473e-162	8.83788e-165	6.9926e-163	-1.82878e-163	-4.32369e-163	-1.33538e-163	1.81025e-164	-2.72877e-163	1.21963e-163	0
-2.05805e-163	8.19653e-164	-1.50667e-162	2.38736e-163	9.49707e-164	-2.90314e-163	8.48268e-163	-1.51689e-162	-1.22784e-162	6.35423e-164	-3.57724e-165	-1.43212e-162	-8.44033e-163	-6.72088e-163	2.42089e-163	-6.64019e-163	5.57831e-163	3.68501e-163	5.63735e-163	2.48315e-164	-1.45489e-162	-1.46473e-162	8.83788e-165	6.9926e-163	-1.82878e-163	-4.32369e-163	-1.33538e-163	1.81025e-164	-2.72877e-163	1.21963e-163	0
-2.05805e-163	8.19653e-164	-1.50667e-162	2.38736e-163	9.49707e-164	-2.90314e-163	8.48268e-163	-1.51689e-162	-1.22784e-162	6.35423e-164	-3.57724e-165	-1.43212e-162	-8.44033e-163	-6.72088e-163	2.42089e-163	-6.64019e-163	5.57831e-163	3.68501e-163	5.63735e-163	2.48315e-164	-1.45489e-162	-1.46473e-162	8.83788e-165	6.9926e-163	-1.82878e-163	-4.32369e-163	-1.33538e-163	1.81025e-164	-2.72877e-163	1.21963e-163	0
-2.05805e-163	8.19653e-164	-1.50667e-162	2.38736e-163	9.49707e-164	-2.90314e-163	8.48268e-163	-1.51689e-162	-1.22784e-162	6.35423e-164	-3.57724e-165	-1.43212e-162	-8.44033e-163	-6.72088e-163	2.42089e-163	-6.64019e-163	5.57831e-163	3.68501e-163	5.63735e-163	2.48315e-164	-1.45489e-162	-1.46473e-162	8.83788e-165	6.9926e-163	-1.82878e-163	-4.32369e-163	-1.33538e-163	1.81025e-164	-2.72877e-163	1.21963e-163	0
-2.05805e-163	8.19653e-164	-1.50667e-162	2.38736e-163	9.49707e-164	-2.90314e-163	8.48268e-163	-1.51689e-162	-1.22784e-162	6.35423e-164	-3.57724e-165	-1.43212e-162	-8.44033e-163	-6.72088e-163	2.42089e-163	-6.64019e-163	5.57831e-163	3.68501e-163	5.63735e-163	2.48315e-164	-1.45489e-162	-1.46473e-162	8.83788e-165	6.9926e-163	-1.82878e-163	-4.32369e-163	-1.33538e-163	1.81025e-164	-2.72877e-163	1.21963e-163	0
-2.05805e-163	8.19653e-164	-1.50667e-162	2.38736e-163	9.49707e-164	-2.90314e-163	8.48268e-163	-1.51689e-162	-1.22784e-162	6.35423e-164	-3.57724e-165	-1.43212e-162	-8.44033e-163	-6.72088e-163	2.42089e-163	-6.64019e-163	5.57831e-163	3.68501e-163	5.63735e-163	2.48315e-164	-1.45489e-162	-1.46473e-162	8.83788e-165	6.9926e-163	-1.82878e-163	-4.32369e-163	-1.33538e-163	1.81025e-164	-2.72877e-163	1.21963e-163	0
-2.05805e-163	8.19653e-164	-1.50667e-162	2.38736e-163	9.49707e-164	-2.90314e-163	8.48268e-163	-1.51689e-162	-1.22784e-162	6.35423e-164	-3.57724e-165	-1.43212e-162	-8.44033e-163	-6.72088e-163	2.42089e-163	-6.64019e-163	5.57831e-163	3.68501e-163	5.63735e-163	2.48315e-164	-1.45489e-162	-1.46473e-162	8.83788e-165	6.9926e-163	-1.82878e-163	-4.32369e-163	-1.33538e-163	1.81025e-164	-2.72877e-163	1.21963e-163	0
-2.05805e-163	8.19653e-164	-1.50667e-162	2.38736e-163	9.49707e-164	-2.90314e-163	8.48268e-163	-1.51689e-162	-1.22784e-162	6.35423e-164	-3.57724e-165	-1.43212e-162	-8.44033e-163	-6.72088e-163	2.42089e-163	-6.64019e-163	5.57831e-163	3.68501e-163	5.63735e-163	2.48315e-164	-1.45489e-162	-1.46473e-162	8.83788e-165	6.9926e-163	-1.82878e-163	-4.32369e-163	-1.33538e-163	1.81025e-164	-2.72877e-163	1.21963e-163	0
-2.05805e-163	8.19653e-164	-1.50667e-162	2.38736e-163	9.49707e-164	-2.90314e-163	8.48268e-163	-1.51689e-162	-1.22784e-162	6.35423e-164	-3.57724e-165	-1.43212e-162	-8.44033e-163	-6.72088e-163	2.42089e-163	-6.64019e-163	5.57831e-163	3.68501e-163	5.63735e-163	2.48315e-164	-1.45489e-162	-1.46473e-162	8.83788e-165	6.9926e-163	-1.82878e-163	-4.32369e-163	-1.33538e-163	1.81025e-164	-2.72877e-163	1.21963e-163	0
-2.05805e-163	8.19653e-164	-1.50667e-162	2.38736e-163	9.49707e-164	-2.90314e-163	8.48268e-163	-1.51689e-162	-1.22784e-162	6.35423e-164	-3.57724e-165	-1.43212e-162	-8.44033e-163	-6.72088e-163	2.42089e-163	-6.64019e-163	5.57831e-163	3.68501e-163	5.63735e-163	2.48315e-164	-1.45489e-162	-1.46473e-162	8.83788e-165	6.9926e-163	-1.82878e-163	-4.32369e-163	-1.33538e-163	1.81025e-164	-2.72877e-163	1.21963e-163	0
-2.05805e-163	8.19653e-164	-1.50667e-162	2.38736e-163	9.49707e-164	-2.90314e-163	8.48268e-163	-1.51689e-162	-1.22784e-162	6.35423e-164	-3.57724e-165	-1.43212e-162	-8.44033e-163	-6.72088e-163	2.42089e-163	-6.64019e-163	5.57831e-163	3.68501e-163	5.63735e-163	2.48315e-164	-1.45489e-162	-1.46473e-162	8.83788e-165	6.9926e-163	-1.82878e-163	-4.32369e-163	-1.33538e-163	1.81025e-164	-2.72877e-163	1.21963e-163	0
-2.05805e-163	8.19653e-164	-1.50667e-162	2.38736e-163	9.49707e-164	-2.90314e-163	8.48268e-163	-1.51689e-162	-1.22784e-162	6.35423e-164	-3.57724e-165	-1.43212e-162	-8.44033e-163	-6.72088e-163	2.42089e-163	-6.64019e-163	5.57831e-163	3.68501e-163	5.63735e-163	2.48315e-164	-1.45489e-162	-1.46473e-162	8.83788e-165	6.9926e-163	-1.82878e-163	-4.32369e-163	-1.33538e-163	1.81025e-164	-2.72877e-163	1.21963e-163	0
-2.05805e-163	8.19653e-164	-1.50667e-162	2.38736e-163	9.49707e-164	-2.90314e-163	8.48268e-163	-1.51689e-162	-1.22784e-162	6.35423e-164	-3.57724e-165	-1.43212e-162	-8.44033e-163	-6.72088e-163	2.42089e-163	-6.64019e-163	5.57831e-163	3.68501e-163	5.63735e-163	2.48315e-164	-1.45489e-162	-1.46473e-162	8.83788e-165	6.9926e-163	-1.82878e-163	-4.32369e-163	-1.33538e-163	1.81025e-164	-2.72877e-163	1.21963e-163	0
-2.05805e-163	8.19653e-164	-1.50667e-162	2.38736e-163	9.49707e-164	-2.90314e-163	8.48268e-163	-1.51689e-162	-1.22784e-162	6.35423e-164	-3.57724e-165	-1.43212e-162	-8.44033e-163	-6.72088e-163	2.42089e-163	-6.64019e-163	5.57831e-163	3.68501e-163	5.63735e-163	2.48315e-164	-1.45489e-162	-1.46473e-162	8.83788e-165	6.9926e-163	-1.82878e-163	-4.32369e-163	-1.33538e-163	1.81025e-164	-2.72877e-163	1.21963e-163	0
-2.05805e-163	8.19653e-164	-1.50667e-162	2.38736e-163	9.49707e-164	-2.90314e-163	8.48268e-163	-1.51689e-162	-1.22784e-162	6.35423e-164	-3.57724e-165	-1.43212e-162	-8.44033e-163	-6.72088e-163	2.42089e-163	-6.64019e-163	5.57831e-163	3.68501e-163	5.63735e-163	2.48315e-164	-1.45489e-162	-1.46473e-162	8.83788e-165	6.9926e-163	-1.82878e-163	-4.32369e-163	-1.33538e-163	1.81025e-164	-2.72877e-163	1.21963e-163	0
-2.05805e-163	8.19653e-164	-1.50667e-162	2.38736e-163	9.49707e-164	-2.90314e-163	8.48268e-163	-1.51689e-162	-1.22784e-162	6.35423e-164	-3.57724e-165	-1.43212e-162	-8.44033e-163	-6.72088e-163	2.42089e-163	-6.64019e-163	5.57831e-163	3.68501e-163	5.63735e-163	2.48315e-164	-1.45489e-162	-1.46473e-162	8.83788e-165	6.9926e-163	-1.82878e-163	-4.32369e-163	-1.33538e-163	1.81025e-164	-2.72877e-163	1.21963e-163	0
-2.05805e-163	8.19653e-164	-1.50667e-162	2.38736e-163	9.49707e-164	-2.90314e-163	8.48268e-163	-1.51689e-162	-1.22784e-162	6.35423e-164	-3.57724e-165	-1.43212e-162	-8.44033e-163	-6.72088e-163	2.42089e-163	-6.64019e-163	5.57831e-163	3.68501e-163	5.63735e-163	2.48315e-164	-1.45489e-162	-1.46473e-162	8.83788e-165	6.9926e-163	-1.82878e-163	-4.32369e-163	-1.33538e-163	1.81025e-164	-2.72877e-163	1.21963e-163	0
-2.05805e-163	8.19653e-164	-1.50667e-162	2.38736e-163	9.49707e-164	-2.90314e-163	8.48268e-163	-1.51689e-162	-1.22784e-162	6.35423e-164	-3.57724e-165	-1.43212e-162	-8.44033e-163	-6.72088e-163	2.42089e-163	-6.64019e-163	5.57831e-163	3.68501e-163	5.63735e-163	2.48315e-164	-1.45489e-162	-1.46473e-162	8.83788e-165	6.9926e-163	-1.82878e-163	-4.32369e-163	-1.33538e-163	1.81025e-164	-2.72877e-163	1.21963e-163	0
-2.05805e-163	8.19653e-164	-1.50667e-162	2.38736e-163	9.49707e-164	-2.90314e-163	8.48268e-163	-1.51689e-162	-1.22784e-162	6.35423e-164	-3.57724e-165	-1.43212e-162	-8.44033e-163	-6.72088e-163	2.42089e-163	-6.64019e-163	5.57831e-163	3.68501e-163	5.63735e-163	2.48315e-164	-1.45489e-162	-1.46473e-162	8.83788e-165	6.9926e-163	-1.82878e-163	-4.32369e-163	-1.33538e-163	1.81025e-164	-2.72877e-163	1.21963e-163	0
-2.05805e-163	8.19653e-164	-1.50667e-162	2.38736e-163	9.49707e-164	-2.90314e-163	8.48268e-163	-1.51689e-162	-1.22784e-162	6.35423e-164	-3.57724e-165	-1.43212e-162	-8.44033e-163	-6.72088e-163	2.42089e-163	-6.64019e-163	5.57831e-163	3.68501e-163	5.63735e-163	2.48315e-164	-1.45489e-162	-1.46473e-162	8.83788e-165	6.9926e-163	-1.82878e-163	-4.32369e-163	-1.33538e-163	1.81025e-164	-2.72877e-163	1.21963e-163	0
-2.05805e-163	8.19653e-164	-1.50667e-162	2.38736e-163	9.49707e-164	-2.90314e-163	8.48268e-163	-1.51689e-162	-1.22784e-162	6.35423e-164	-3.57724e-165	-1.43212e-162	-8.44033e-163	-6.72088e-163	2.42089e-163	-6.64019e-163	5.57831e-163	3.68501e-163	5.63735e-163	2.48315e-164	-1.45489e-162	-1.46473e-162	8.83788e-165	6.9926e-163	-1.82878e-163	-4.32369e-163	-1.33538e-163	1.81025e-164	-2.72877e-163	1.21963e-163	0
-2.05805e-163	8.19653e-164	-1.50667e-162	2.38736e-163	9.49707e-164	-2.90314e-163	8.48268e-163	-1.51689e-162	-1.22784e-162	6.35423e-164	-3.57724e-165	-1.43212e-162	-8.44033e-163	-6.72088e-163	2.42089e-163	-6.64019e-163	5.57831e-163	3.68501e-163	5.63735e-163	2.48315e-164	-1.45489e-162	-1.46473e-162	8.83788e-165	6.9926e-163	-1.82878e-163	-4.32369e-163	-1.33538e-163	1.81025e-164	-2.72877e-163	1.21963e-163	0
-2.05805e-163	8.19653e-164	-1.50667e-162	2.38736e-163	9.49707e-164	-2.90314e-163	8.48268e-163	-1.51689e-162	-1.22784e-162	6.35423e-164	-3.57724e-165	-1.43212e-162	-8.44033e-163	-6.72088e-163	2.42089e-163	-6.64019e-163	5.57831e-163	3.68501e-163	5.63735e-163	2.48315e-164	-1.45489e-162	-1.46473e-162	8.83788e-165	6.9926e-163	-1.82878e-163	-4.32369e-163	-1.33538e-163	1.81025e-164	-2.72877e-163	1.21963e-163	0
-2.05805e-163	8.19653e-164	-1.50667e-162	2.38736e-163	9.49707e-164	-2.90314e-163	8.48268e-163	-1.51689e-162	-1.22784e-162	6.35423e-164	-3.57724e-165	-1.43212e-162	-8.44033e-163	-6.72088e-163	2.42089e-163	-6.64019e-163	5.57831e-163	3.68501e-163	5.63735e-163	2.48315e-164	-1.45489e-162	-1.46473e-162	8.83788e-165	6.9926e-163	-1.82878e-163	-4.32369e-163	-1.33538e-163	1.81025e-164	-2.72877e-163	1.21963e-163	0
-2.05805e-163	8.19653e-164	-1.50667e-162	2.38736e-163	9.49707e-164	-2.90314e-163	8.48268e-163	-1.51689e-162	-1.22784e-162	6.35423e-164	-3.57724e-165	-1.43212e-162	-8.44033e-163	-6.72088e-163	2.42089e-163	-6.64019e-163	5.57831e-163	3.68501e-163	5.63735e-163	2.48315e-164	-1.45489e-162	-1.46473e-162	8.83788e-165	6.9926e-163	-1.82878e-163	-4.32369e-163	-1.33538e-163	1.81025e-164	-2.72877e-163	1.21963e-163	0
-2.05805e-163	8.19653e-164	-1.50667e-162	2.38736e-163	9.49707e-164	-2.90314e-163	8.48268e-163	-1.51689e-162	-1.22784e-162	6.35423e-164	-3.57724e-165	-1.43212e-162	-8.44033e-163	-6.72088e-163	2.42089e-163	-6.64019e-163	5.57831e-163	3.68501e-163	5.63735e-163	2.48315e-164	-1.45489e-162	-1.46473e-162	8.83788e-165	6.9926e-163	-1.82878e-163	-4.32369e-163	-1.33538e-163	1.81025e-164	-2.72877e-163	1.21963e-163	0
-2.05805e-163	8.19653e-164	-1.50667e-162	2.38736e-163	9.49707e-164	-2.90314e-163	8.48268e-163	-1.51689e-162	-1.22784e-162	6.35423e-164	-3.57724e-165	-1.43212e-162	-8.44033e-163	-6.72088e-163	2.42089e-163	-6.64019e-163	5.57831e-163	3.68501e-163	5.63735e-163	2.48315e-164	-1.45489e-162	-1.46473e-162	8.83788e-165	6.9926e-163	-1.82878e-163	-4.32369e-163	-1.33538e-163	1.81025e-164	-2.72877e-163	1.21963e-163	0
-2.05805e-163	8.19653e-164	-1.50667e-162	2.38736e-163	9.49707e-164	-2.90314e-163	8.48268e-163	-1.51689e-162	-1.22784e-162	6.35423e-164	-3.57724e-165	-1.43212e-162	-8.44033e-163	-6.72088e-163	2.42089e-163	-6.64019e-163	5.57831e-163	3.68501e-163	5.63735e-163	2.48315e-164	-1.45489e-162	-1.46473e-162	8.83788e-165	6.9926e-163	-1.82878e-163	-4.32369e-163	-1.33538e-163	1.81025e-164	-2.72877e-163	1.21963e-163	0
-2.05805e-163	8.19653e-164	-1.50667e-162	2.38736e-163	9.49707e-164	-2.90314e-163	8.48268e-163	-1.51689e-162	-1.22784e-162	6.35423e-164	-3.57724e-165	-1.43212e-162	-8.44033e-163	-6.72088e-163	2.42089e-163	-6.64019e-163	5.57831e-163	3.68501e-163	5.63735e-163	2.48315e-164	-1.45489e-162	-1.46473e-162	8.83788e-165	6.9926e-163	-1.82878e-163	-4.32369e-163	-1.33538e-163	1.81025e-164	-2.72877e-163	1.21963e-163	0
-2.05805e-163	8.19653e-164	-1.50667e-162	2.38736e-163	9.49707e-164	-2.90314e-163	8.48268e-163	-1.51689e-162	-1.22784e-162	6.35423e-164	-3.57724e-165	-1.43212e-162	-8.44033e-163	-6.72088e-163	2.42089e-163	-6.64019e-163	5.57831e-163	3.68501e-163	5.63735e-163	2.48315e-164	-1.45489e-162	-1.46473e-162	8.83788e-165	6.9926e-163	-1.82878e-163	-4.32369e-163	-1.33538e-163	1.81025e-164	-2.72877e-163	1.21963e-163	0
-2.05805e-163	8.19653e-164	-1.50667e-162	2.38736e-163	9.49707e-164	-2.90314e-163	8.48268e-163	-1.51689e-162	-1.22784e-162	6.35423e-164	-3.57724e-165	-1.43212e-162	-8.44033e-163	-6.72088e-163	2.42089e-163	-6.64019e-163	5.57831e-163	3.68501e-163	5.63735e-163	2.48315e-164	-1.45489e-162	-1.46473e-162	8.83788e-165	6.9926e-163	-1.82878e-163	-4.32369e-163	-1.33538e-163	1.81025e-164	-2.72877e-163	1.21963e-163	0
-2.05805e-163	8.19653e-164	-1.50667e-162	2.38736e-163	9.49707e-164	-2.90314e-163	8.48268e-163	-1.51689e-162	-1.22784e-162	6.35423e-164	-3.57724e-165	-1.43212e-162	-8.44033e-163	-6.72088e-163	2.42089e-163	-6.64019e-163	5.57831e-163	3.68501e-163	5.63735e-163	2.48315e-164	-1.45489e-162	-1.46473e-162	8.83788e-165	6.9926e-163	-1.82878e-163	-4.32369e-163	-1.33538e-163	1.81025e-164	-2.72877e-163	1.21963e-163	0
-2.05805e-163	8.19653e-164	-1.50667e-162	2.38736e-163	9.49707e-164	-2.90314e-163	8.48268e-163	-1.51689e-162	-1.22784e-162	6.35423e-164	-3.57724e-165	-1.43212e-162	-8.44033e-163	-6.72088e-163	2.42089e-163	-6.64019e-163	5.57831e-163	3.68501e-163	5.63735e-163	2.48315e-164	-1.45489e-162	-1.46473e-162	8.83788e-165	6.9926e-163	-1.82878e-163	-4.32369e-163	-1.33538e-163	1.81025e-164	-2.72877e-163	1.21963e-163	0
-2.05805e-163	8.19653e-164	-1.50667e-162	2.38736e-163	9.49707e-164	-2.90314e-163	8.48268e-163	-1.51689e-162	-1.22784e-162	6.35423e-164	-3.57724e-165	-1.43212e-162	-8.44033e-163	-6.72088e-163	2.42089e-163	-6.64019e-163	5.57831e-163	3.68501e-163	5.63735e-163	2.48315e-164	-1.45489e-162	-1.46473e-162	8.83788e-165	6.9926e-163	-1.82878e-163	-4.32369e-163	-1.33538e-163	1.81025e-164	-2.72877e-163	1.21963e-163	0
-2.05805e-163	8.19653e-164	-1.50667e-162	2.38736e-163	9.49707e-164	-2.90314e-163	8.48268e-163	-1.51689e-162	-1.22784e-162	6.35423e-164	-3.57724e-165	-1.43212e-162	-8.44033e-163	-6.72088e-163	2.42089e-163	-6.64019e-163	5.57831e-163	3.68501e-163	5.63735e-163	2.48315e-164	-1.45489e-162	-1.46473e-162	8.83788e-165	6.9926e-163	-1.82878e-163	-4.32369e-163	-1.33538e-163	1.81025e-164	-2.72877e-163	1.21963e-163	0
-2.05805e-163	8.19653e-164	-1.50667e-162	2.38736e-163	9.49707e-164	-2.90314e-163	8.48268e-163	-1.51689e-162	-1.22784e-162	6.35423e-164	-3.57724e-165	-1.43212e-162	-8.44033e-163	-6.72088e-163	2.42089e-163	-6.64019e-163	5.57831e-163	3.68501e-163	5.63735e-163	2.48315e-164	-1.45489e-162	-1.46473e-162	8.83788e-165	6.9926e-163	-1.82878e-163	-4.32369e-163	-1.33538e-163	1.81025e-164	-2.72877e-163	1.21963e-163	0
-2.05805e-163	8.19653e-164	-1.50667e-162	2.38736e-163	9.49707e-164	-2.90314e-163	8.48268e-163	-1.51689e-162	-1.22784e-162	6.35423e-164	-3.57724e-165	-1.43212e-162	-8.44033e-163	-6.72088e-163	2.42089e-163	-6.64019e-163	5.57831e-163	3.68501e-163	5.63735e-163	2.48315e-164	-1.45489e-162	-1.46473e-162	8.83788e-165	6.9926e-163	-1.82878e-163	-4.32369e-163	-1.33538e-163	1.81025e-164	-2.72877e-163	1.21963e-163	0
-2.05805e-163	8.19653e-164	-1.50667e-162	2.38736e-163	9.49707e-164	-2.90314e-163	8.48268e-163	-1.51689e-162	-1.22784e-162	6.35423e-164	-3.57724e-165	-1.43212e-162	-8.44033e-163	-6.72088e-163	2.42089e-163	-6.64019e-163	5.57831e-163	3.68501e-163	5.63735e-163	2.48315e-164	-1.45489e-162	-1.46473e-162	8.83788e-165	6.9926e-163	-1.82878e-163	-4.32369e-163	-1.33538e-163	1.81025e-164	-2.72877e-163	1.21963e-163	0
-2.05805e-163	8.19653e-164	-1.50667e-162	2.38736e-163	9.49707e-164	-2.90314e-163	8.48268e-163	-1.51689e-162	-1.22784e-162	6.35423e-164	-3.57724e-165	-1.43212e-162	-8.44033e-163	-6.72088e-163	2.42089e-163	-6.64019e-163	5.57831e-163	3.68501e-163	5.63735e-163	2.48315e-164	-1.45489e-162	-1.46473e-162	8.83788e-165	6.9926e-163	-1.82878e-163	-4.32369e-163	-1.33538e-163	1.81025e-164	-2.72877e-163	1.21963e-163	0
-2.05805e-163	8.19653e-164	-1.50667e-162	2.38736e-163	9.49707e-164	-2.90314e-163	8.48268e-163	-1.51689e-162	-1.22784e-162	6.35423e-164	-3.57724e-165	-1.43212e-162	-8.44033e-163	-6.72088e-163	2.42089e-163	-6.64019e-163	5.57831e-163	3.68501e-163	5.63735e-163	2.48315e-164	-1.45489e-162	-1.46473e-162	8.83788e-165	6.9926e-163	-1.82878e-163	-4.32369e-163	-1.33538e-163	1.81025e-164	-2.72877e-163	1.21963e-163	0
-2.05805e-163	8.19653e-164	-1.50667e-162	2.38736e-163	9.49707e-164	-2.90314e-163	8.48268e-163	-1.51689e-162	-1.22784e-162	6.35423e-164	-3.57724e-165	-1.43212e-162	-8.44033e-163	-6.72088e-163	2.42089e-163	-6.64019e-163	5.57831e-163	3.68501e-163	5.63735e-163	2.48315e-164	-1.45489e-162	-1.46473e-162	8.83788e-165	6.9926e-163	-1.82878e-163	-4.32369e-163	-1.33538e-163	1.81025e-164	-2.72877e-163	1.21963e-163	0
-2.05805e-163	8.19653e-164	-1.50667e-162	2.38736e-163	9.49707e-164	-2.90314e-163	8.48268e-163	-1.51689e-162	-1.22784e-162	6.35423e-164	-3.57724e-165	-1.43212e-162	-8.44033e-163	-6.72088e-163	2.42089e-163	-6.64019e-163	5.57831e-163	3.68501e-163	5.63735e-163	2.48315e-164	-1.45489e-162	-1.46473e-162	8.83788e-165	6.9926e-163	-1.82878e-163	-4.32369e-163	-1.33538e-163	1.81025e-164	-2.72877e-163	1.21963e-163	0
-2.05805e-163	8.19653e-164	-1.50667e-162	2.38736e-163	9.49707e-164	-2.90314e-163	8.48268e-163	-1.51689e-162	-1.22784e-162	6.35423e-164	-3.57724e-165	-1.43212e-162	-8.44033e-163	-6.72088e-163	2.42089e-163	-6.64019e-163	5.57831e-163	3.68501e-163	5.63735e-163	2.48315e-164	-1.45489e-162	-1.46473e-162	8.83788e-165	6.9926e-163	-1.82878e-163	-4.32369e-163	-1.33538e-163	1.81025e-164	-2.72877e-163	1.21963e-163	0
-2.05805e-163	8.19653e-164	-1.50667e-162	2.38736e-163	9.49707e-164	-2.90314e-163	8.48268e-163	-1.51689e-162	-1.22784e-162	6.35423e-164	-3.57724e-165	-1.43212e-162	-8.44033e-163	-6.72088e-163	2.42089e-163	-6.64019e-163	5.57831e-163	3.68501e-163	5.63735e-163	2.48315e-164	-1.45489e-162	-1.46473e-162	8.83788e-165	6.9926e-163	-1.82878e-163	-4.32369e-163	-1.33538e-163	1.81025e-164	-2.72877e-163	1.21963e-163	0
-2.05805e-163	8.19653e-164	-1.50667e-162	2.38736e-163	9.49707e-164	-2.90314e-163	8.48268e-163	-1.51689e-162	-1.22784e-162	6.35423e-164	-3.57724e-165	-1.43212e-162	-8.44033e-163	-6.72088e-163	2.42089e-163	-6.64019e-163	5.57831e-163	3.68501e-163	5.63735e-163	2.48315e-164	-1.45489e-162	-1.46473e-162	8.83788e-165	6.9926e-163	-1.82878e-163	-4.32369e-163	-1.33538e-163	1.81025e-164	-2.72877e-163	1.21963e-163	0
-2.05805e-163	8.19653e-164	-1.50667e-162	2.38736e-163	9.49707e-164	-2.90314e-163	8.48268e-163	-1.51689e-162	-1.22784e-162	6.35423e-164	-3.57724e-165	-1.43212e-162	-8.44033e-163	-6.72088e-163	2.42089e-163	-6.64019e-163	5.57831e-163	3.68501e-163	5.63735e-163	2.48315e-164	-1.45489e-162	-1.46473e-162	8.83788e-165	6.9926e-163	-1.82878e-163	-4.32369e-163	-1.33538e-163	1.81025e-164	-2.72877e-163	1.21963e-163	0
-2.05805e-163	8.19653e-164	-1.50667e-162	2.38736e-163	9.49707e-164	-2.90314e-163	8.48268e-163	-1.51689e-162	-1.22784e-162	6.35423e-164	-3.57724e-165	-1.43212e-162	-8.44033e-163	-6.72088e-163	2.42089e-163	-6.64019e-163	5.57831e-163	3.68501e-163	5.63735e-163	2.48315e-164	-1.45489e-162	-1.46473e-162	8.83788e-165	6.9926e-163	-1.82878e-163	-4.32369e-163	-1.33538e-163	1.81025e-164	-2.72877e-163	1.21963e-163	0
-2.05805e-163	8.19653e-164	-1.50667e-162	2.38736e-163	9.49707e-164	-2.90314e-163	8.48268e-163	-1.51689e-162	-1.22784e-162	6.35423e-164	-3.57724e-165	-1.43212e-162	-8.44033e-163	-6.72088e-163	2.42089e-163	-6.64019e-163	5.57831e-163	3.68501e-163	5.63735e-163	2.48315e-164	-1.45489e-162	-1.46473e-162	8.83788e-165	6.9926e-163	-1.82878e-163	-4.32369e-163	-1.33538e-163	1.81025e-164	-2.72877e-163	1.21963e-163	0
-2.05805e-163	8.19653e-164	-1.50667e-162	2.38736e-163	9.49707e-164	-2.90314e-163	8.48268e-163	-1.51689e-162	-1.22784e-162	6.35423e-164	-3.57724e-165	-1.43212e-162	-8.44033e-163	-6.72088e-163	2.42089e-163	-6.64019e-163	5.57831e-163	3.68501e-163	5.63735e-163	2.48315e-164	-1.45489e-162	-1.46473e-162	8.83788e-165	6.9926e-163	-1.82878e-163	-4.32369e-163	-1.33538e-163	1.81025e-164	-2.72877e-163	1.21963e-163	0
-2.05805e-163	8.19653e-164	-1.50667e-162	2.38736e-163	9.49707e-164	-2.90314e-163	8.48268e-163	-1.51689e-162	-1.22784e-162	6.35423e-164	-3.57724e-165	-1.43212e-162	-8.44033e-163	-6.72088e-163	2.42089e-163	-6.64019e-163	5.57831e-163	3.68501e-163	5.63735e-163	2.48315e-164	-1.45489e-162	-1.46473e-162	8.83788e-165	6.9926e-163	-1.82878e-163	-4.32369e-163	-1.33538e-163	1.81025e-164	-2.72877e-163	1.21963e-163	0
-2.05805e-163	8.19653e-164	-1.50667e-162	2.38736e-163	9.49707e-164	-2.90314e-163	8.48268e-163	-1.51689e-162	-1.22784e-162	6.35423e-164	-3.57724e-165	-1.43212e-162	-8.44033e-163	-6.72088e-163	2.42089e-163	-6.64019e-163	5.57831e-163	3.68501e-163	5.63735e-163	2.48315e-164	-1.45489e-162	-1.46473e-162	8.83788e-165	6.9926e-163	-1.82878e-163	-4.32369e-163	-1.33538e-163	1.81025e-164	-2.72877e-163	1.21963e-163	0
-2.05805e-163	8.19653e-164	-1.50667e-162	2.38736e-163	9.49707e-164	-2.90314e-163	8.48268e-163	-1.51689e-162	-1.22784e-162	6.35423e-164	-3.57724e-165	-1.43212e-162	-8.44033e-163	-6.72088e-163	2.42089e-163	-6.64019e-163	5.57831e-163	3.68501e-163	5.63735e-163	2.48315e-164	-1.45489e-162	-1.46473e-162	8.83788e-165	6.9926e-163	-1.82878e-163	-4.32369e-163	-1.33538e-163	1.81025e-164	-2.72877e-163	1.21963e-163	0
-2.05805e-163	8.19653e-164	-1.50667e-162	2.38736e-163	9.49707e-164	-2.90314e-163	8.48268e-163	-1.51689e-162	-1.22784e-162	6.35423e-164	-3.57724e-165	-1.43212e-162	-8.44033e-163	-6.72088e-163	2.42089e-163	-6.64019e-163	5.57831e-163	3.68501e-163	5.63735e-163	2.48315e-164	-1.45489e-162	-1.46473e-162	8.83788e-165	6.9926e-163	-1.82878e-163	-4.32369e-163	-1.33538e-163	1.81025e-164	-2.72877e-163	1.21963e-163	0
-2.05805e-163	8.19653e-164	-1.50667e-162	2.38736e-163	9.49707e-164	-2.90314e-163	8.48268e-163	-1.51689e-162	-1.22784e-162	6.35423e-164	-3.57724e-165	-1.43212e-162	-8.44033e-163	-6.72088e-163	2.42089e-163	-6.64019e-163	5.57831e-163	3.68501e-163	5.63735e-163	2.48315e-164	-1.45489e-162	-1.46473e-162	8.83788e-165	6.9926e-163	-1.82878e-163	-4.32369e-163	-1.33538e-163	1.81025e-164	-2.72877e-163	1.21963e-163	0
-2.05805e-163	8.19653e-164	-1.50667e-162	2.38736e-163	9.49707e-164	-2.90314e-163	8.48268e-163	-1.51689e-162	-1.22784e-162	6.35423e-164	-3.57724e-165	-1.43212e-162	-8.44033e-163	-6.72088e-163	2.42089e-163	-6.64019e-163	5.57831e-163	3.68501e-163	5.63735e-163	2.48315e-164	-1.45489e-162	-1.46473e-162	8.83788e-165	6.9926e-163	-1.82878e-163	-4.32369e-163	-1.33538e-163	1.81025e-164	-2.72877e-163	1.21963e-163	0
-2.05805e-163	8.19653e-164	-1.50667e-162	2.38736e-163	9.49707e-164	-2.90314e-163	8.48268e-163	-1.51689e-162	-1.22784e-162	6.35423e-164	-3.57724e-165	-1.43212e-162	-8.44033e-163	-6.72088e-163	2.42089e-163	-6.64019e-163	5.57831e-163	3.68501e-163	5.63735e-163	2.48315e-164	-1.45489e-162	-1.46473e-162	8.83788e-165	6.9926e-163	-1.82878e-163	-4.32369e-163	-1.33538e-163	1.81025e-164	-2.72877e-163	1.21963e-163	0
-2.05805e-163	8.19653e-164	-1.50667e-162	2.38736e-163	9.49707e-164	-2.90314e-163	8.48268e-163	-1.51689e-162	-1.22784e-162	6.35423e-164	-3.57724e-165	-1.43212e-162	-8.44033e-163	-6.72088e-163	2.42089e-163	-6.64019e-163	5.57831e-163	3.68501e-163	5.63735e-163	2.48315e-164	-1.45489e-162	-1.46473e-162	8.83788e-165	6.9926e-163	-1.82878e-163	-4.32369e-163	-1.33538e-163	1.81025e-164	-2.72877e-163	1.21963e-163	0
-2.05805e-163	8.19653e-164	-1.50667e-162	2.38736e-163	9.49707e-164	-2.90314e-163	8.48268e-163	-1.51689e-162	-1.22784e-162	6.35423e-164	-3.57724e-165	-1.43212e-162	-8.44033e-163	-6.72088e-163	2.42089e-163	-6.64019e-163	5.57831e-163	3.68501e-163	5.63735e-163	2.48315e-164	-1.45489e-162	-1.46473e-162	8.83788e-165	6.9926e-163	-1.82878e-163	-4.32369e-163	-1.33538e-163	1.81025e-164	-2.72877e-163	1.21963e-163	0
-2.05805e-163	8.19653e-164	-1.50667e-162	2.38736e-163	9.49707e-164	-2.90314e-163	8.48268e-163	-1.51689e-162	-1.22784e-162	6.35423e-164	-3.57724e-165	-1.43212e-162	-8.44033e-163	-6.72088e-163	2.42089e-163	-6.64019e-163	5.57831e-163	3.68501e-163	5.63735e-163	2.48315e-164	-1.45489e-162	-1.46473e-162	8.83788e-165	6.9926e-163	-1.82878e-163	-4.32369e-163	-1.33538e-163	1.81025e-164	-2.72877e-163	1.21963e-163	0
-2.05805e-163	8.19653e-164	-1.50667e-162	2.38736e-163	9.49707e-164	-2.90314e-163	8.48268e-163	-1.51689e-162	-1.22784e-162	6.35423e-164	-3.57724e-165	-1.43212e-162	-8.44033e-163	-6.72088e-163	2.42089e-163	-6.64019e-163	5.57831e-163	3.68501e-163	5.63735e-163	2.48315e-164	-1.45489e-162	-1.46473e-162	8.83788e-165	6.9926e-163	-1.82878e-163	-4.32369e-163	-1.33538e-163	1.81025e-164	-2.72877e-163	1.21963e-163	0
-2.05805e-163	8.19653e-164	-1.50667e-162	2.38736e-163	9.49707e-164	-2.90314e-163	8.48268e-163	-1.51689e-162	-1.22784e-162	6.35423e-164	-3.57724e-165	-1.43212e-162	-8.44033e-163	-6.72088e-163	2.42089e-163	-6.64019e-163	5.57831e-163	3.68501e-163	5.63735e-163	2.48315e-164	-1.45489e-162	-1.46473e-162	8.83788e-165	6.9926e-163	-1.82878e-163	-4.32369e-163	-1.33538e-163	1.81025e-164	-2.72877e-163	1.21963e-163	0
-2.05805e-163	8.19653e-164	-1.50667e-162	2.38736e-163	9.49707e-164	-2.90314e-163	8.48268e-163	-1.51689e-162	-1.22784e-162	6.35423e-164	-3.57724e-165	-1.43212e-162	-8.44033e-163	-6.72088e-163	2.42089e-163	-6.64019e-163	5.57831e-163	3.68501e-163	5.63735e-163	2.48315e-164	-1.45489e-162	-1.46473e-162	8.83788e-165	6.9926e-163	-1.82878e-163	-4.32369e-163	-1.33538e-163	1.81025e-164	-2.72877e-163	1.21963e-163	0
-2.05805e-163	8.19653e-164	-1.50667e-162	2.38736e-163	9.49707e-164	-2.90314e-163	8.48268e-163	-1.51689e-162	-1.22784e-162	6.35423e-164	-3.57724e-165	-1.43212e-162	-8.44033e-163	-6.72088e-163	2.42089e-163	-6.64019e-163	5.57831e-163	3.68501e-163	5.63735e-163	2.48315e-164	-1.45489e-162	-1.46473e-162	8.83788e-165	6.9926e-163	-1.82878e-163	-4.32369e-163	-1.33538e-163	1.81025e-164	-2.72877e-163	1.21963e-163	0
-2.05805e-163	8.19653e-164	-1.50667e-162	2.38736e-163	9.49707e-164	-2.90314e-163	8.48268e-163	-1.51689e-162	-1.22784e-162	6.35423e-164	-3.57724e-165	-1.43212e-162	-8.44033e-163	-6.72088e-163	2.42089e-163	-6.64019e-163	5.57831e-163	3.68501e-163	5.63735e-163	2.48315e-164	-1.45489e-162	-1.46473e-162	8.83788e-165	6.9926e-163	-1.82878e-163	-4.32369e-163	-1.33538e-163	1.81025e-164	-2.72877e-163	1.21963e-163	0
-2.05805e-163	8.19653e-164	-1.50667e-162	2.38736e-163	9.49707e-164	-2.90314e-163	8.48268e-163	-1.51689e-162	-1.22784e-162	6.35423e-164	-3.57724e-165	-1.43212e-162	-8.44033e-163	-6.72088e-163	2.42089e-163	-6.64019e-163	5.57831e-163	3.68501e-163	5.63735e-163	2.48315e-164	-1.45489e-162	-1.46473e-162	8.83788e-165	6.9926e-163	-1.82878e-163	-4.32369e-163	-1.33538e-163	1.81025e-164	-2.72877e-163	1.21963e-163	0
-2.05805e-163	8.19653e-164	-1.50667e-162	2.38736e-163	9.49707e-164	-2.90314e-163	8.48268e-163	-1.51689e-162	-1.22784e-162	6.35423e-164	-3.57724e-165	-1.43212e-162	-8.44033e-163	-6.72088e-163	2.42089e-163	-6.64019e-163	5.57831e-163	3.68501e-163	5.63735e-163	2.48315e-164	-1.45489e-162	-1.46473e-162	8.83788e-165	6.9926e-163	-1.82878e-163	-4.32369e-163	-1.33538e-163	1.81025e-164	-2.72877e-163	1.21963e-163	0
-2.05805e-163	8.19653e-164	-1.50667e-162	2.38736e-163	9.49707e-164	-2.90314e-163	8.48268e-163	-1.51689e-162	-1.22784e-162	6.35423e-164	-3.57724e-165	-1.43212e-162	-8.44033e-163	-6.72088e-163	2.42089e-163	-6.64019e-163	5.57831e-163	3.68501e-163	5.63735e-163	2.48315e-164	-1.45489e-162	-1.46473e-162	8.83788e-165	6.9926e-163	-1.82878e-163	-4.32369e-163	-1.33538e-163	1.81025e-164	-2.72877e-163	1.21963e-163	0
-2.05805e-163	8.19653e-164	-1.50667e-162	2.38736e-163	9.49707e-164	-2.90314e-163	8.48268e-163	-1.51689e-162	-1.22784e-162	6.35423e-164	-3.57724e-165	-1.43212e-162	-8.44033e-163	-6.72088e-163	2.42089e-163	-6.64019e-163	5.57831e-163	3.68501e-163	5.63735e-163	2.48315e-164	-1.45489e-162	-1.46473e-162	8.83788e-165	6.9926e-163	-1.82878e-163	-4.32369e-163	-1.33538e-163	1.81025e-164	-2.72877e-163	1.21963e-163	0
-2.05805e-163	8.19653e-164	-1.50667e-162	2.38736e-163	9.49707e-164	-2.90314e-163	8.48268e-163	-1.51689e-162	-1.22784e-162	6.35423e-164	-3.57724e-165	-1.43212e-162	-8.44033e-163	-6.72088e-163	2.42089e-163	-6.64019e-163	5.57831e-163	3.68501e-163	5.63735e-163	2.48315e-164	-1.45489e-162	-1.46473e-162	8.83788e-165	6.9926e-163	-1.82878e-163	-4.32369e-163	-1.33538e-163	1.81025e-164	-2.72877e-163	1.21963e-163	0
-2.05805e-163	8.19653e-164	-1.50667e-162	2.38736e-163	9.49707e-164	-2.90314e-163	8.48268e-163	-1.51689e-162	-1.22784e-162	6.35423e-164	-3.57724e-165	-1.43212e-162	-8.44033e-163	-6.72088e-163	2.42089e-163	-6.64019e-163	5.57831e-163	3.68501e-163	5.63735e-163	2.48315e-164	-1.45489e-162	-1.46473e-162	8.83788e-165	6.9926e-163	-1.82878e-163	-4.32369e-163	-1.33538e-163	1.81025e-164	-2.72877e-163	1.21963e-163	0
-2.05805e-163	8.19653e-164	-1.50667e-162	2.38736e-163	9.49707e-164	-2.90314e-163	8.48268e-163	-1.51689e-162	-1.22784e-162	6.35423e-164	-3.57724e-165	-1.43212e-162	-8.44033e-163	-6.72088e-163	2.42089e-163	-6.64019e-163	5.57831e-163	3.68501e-163	5.63735e-163	2.48315e-164	-1.45489e-162	-1.46473e-162	8.83788e-165	6.9926e-163	-1.82878e-163	-4.32369e-163	-1.33538e-163	1.81025e-164	-2.72877e-163	1.21963e-163	0
-2.05805e-163	8.19653e-164	-1.50667e-162	2.38736e-163	9.49707e-164	-2.90314e-163	8.48268e-163	-1.51689e-162	-1.22784e-162	6.35423e-164	-3.57724e-165	-1.43212e-162	-8.44033e-163	-6.72088e-163	2.42089e-163	-6.64019e-163	5.57831e-163	3.68501e-163	5.63735e-163	2.48315e-164	-1.45489e-162	-1.46473e-162	8.83788e-165	6.9926e-163	-1.82878e-163	-4.32369e-163	-1.33538e-163	1.81025e-164	-2.72877e-163	1.21963e-163	0
-2.05805e-163	8.19653e-164	-1.50667e-162	2.38736e-163	9.49707e-164	-2.90314e-163	8.48268e-163	-1.51689e-162	-1.22784e-162	6.35423e-164	-3.57724e-165	-1.43212e-162	-8.44033e-163	-6.72088e-163	2.42089e-163	-6.64019e-163	5.57831e-163	3.68501e-163	5.63735e-163	2.48315e-164	-1.45489e-162	-1.46473e-162	8.83788e-165	6.9926e-163	-1.82878e-163	-4.32369e-163	-1.33538e-163	1.81025e-164	-2.72877e-163	1.21963e-163	0
-2.05805e-163	8.19653e-164	-1.50667e-162	2.38736e-163	9.49707e-164	-2.90314e-163	8.48268e-163	-1.51689e-162	-1.22784e-162	6.35423e-164	-3.57724e-165	-1.43212e-162	-8.44033e-163	-6.72088e-163	2.42089e-163	-6.64019e-163	5.57831e-163	3.68501e-163	5.63735e-163	2.48315e-164	-1.45489e-162	-1.46473e-162	8.83788e-165	6.9926e-163	-1.82878e-163	-4.32369e-163	-1.33538e-163	1.81025e-164	-2.72877e-163	1.21963e-163	0
-2.05805e-163	8.19653e-164	-1.50667e-162	2.38736e-163	9.49707e-164	-2.90314e-163	8.48268e-163	-1.51689e-162	-1.22784e-162	6.35423e-164	-3.57724e-165	-1.43212e-162	-8.44033e-163	-6.72088e-163	2.42089e-163	-6.64019e-163	5.57831e-163	3.68501e-163	5.63735e-163	2.48315e-164	-1.45489e-162	-1.46473e-162	8.83788e-165	6.9926e-163	-1.82878e-163	-4.32369e-163	-1.33538e-163	1.81025e-164	-2.72877e-163	1.21963e-163	0
-2.05805e-163	8.19653e-164	-1.50667e-162	2.38736e-163	9.49707e-164	-2.90314e-163	8.48268e-163	-1.51689e-162	-1.22784e-162	6.35423e-164	-3.57724e-165	-1.43212e-162	-8.44033e-163	-6.72088e-163	2.42089e-163	-6.64019e-163	5.57831e-163	3.68501e-163	5.63735e-163	2.48315e-164	-1.45489e-162	-1.46473e-162	8.83788e-165	6.9926e-163	-1.82878e-163	-4.32369e-163	-1.33538e-163	1.81025e-164	-2.72877e-163	1.21963e-163	0
-2.05805e-163	8.19653e-164	-1.50667e-162	2.38736e-163	9.49707e-164	-2.90314e-163	8.48268e-163	-1.51689e-162	-1.22784e-162	6.35423e-164	-3.57724e-165	-1.43212e-162	-8.44033e-163	-6.72088e-163	2.42089e-163	-6.64019e-163	5.57831e-163	3.68501e-163	5.63735e-163	2.48315e-164	-1.45489e-162	-1.46473e-162	8.83788e-165	6.9926e-163	-1.82878e-163	-4.32369e-163	-1.33538e-163	1.81025e-164	-2.72877e-163	1.21963e-163	0
-2.05805e-163	8.19653e-164	-1.50667e-162	2.38736e-163	9.49707e-164	-2.90314e-163	8.48268e-163	-1.51689e-162	-1.22784e-162	6.35423e-164	-3.57724e-165	-1.43212e-162	-8.44033e-163	-6.72088e-163	2.42089e-163	-6.64019e-163	5.57831e-163	3.68501e-163	5.63735e-163	2.48315e-164	-1.45489e-162	-1.46473e-162	8.83788e-165	6.9926e-163	-1.82878e-163	-4.32369e-163	-1.33538e-163	1.81025e-164	-2.72877e-163	1.21963e-163	0
-2.05805e-163	8.19653e-164	-1.50667e-162	2.38736e-163	9.49707e-164	-2.90314e-163	8.48268e-163	-1.51689e-162	-1.22784e-162	6.35423e-164	-3.57724e-165	-1.43212e-162	-8.44033e-163	-6.72088e-163	2.42089e-163	-6.64019e-163	5.57831e-163	3.68501e-163	5.63735e-163	2.48315e-164	-1.45489e-162	-1.46473e-162	8.83788e-165	6.9926e-163	-1.82878e-163	-4.32369e-163	-1.33538e-163	1.81025e-164	-2.72877e-163	1.21963e-163	0
-2.05805e-163	8.19653e-164	-1.50667e-162	2.38736e-163	9.49707e-164	-2.90314e-163	8.48268e-163	-1.51689e-162	-1.22784e-162	6.35423e-164	-3.57724e-165	-1.43212e-162	-8.44033e-163	-6.72088e-163	2.42089e-163	-6.64019e-163	5.57831e-163	3.68501e-163	5.63735e-163	2.48315e-164	-1.45489e-162	-1.46473e-162	8.83788e-165	6.9926e-163	-1.82878e-163	-4.32369e-163	-1.33538e-163	1.81025e-164	-2.72877e-163	1.21963e-163	0
-2.05805e-163	8.19653e-164	-1.50667e-162	2.38736e-163	9.49707e-164	-2.90314e-163	8.48268e-163	-1.51689e-162	-1.22784e-162	6.35423e-164	-3.57724e-165	-1.43212e-162	-8.44033e-163	-6.72088e-163	2.42089e-163	-6.64019e-163	5.57831e-163	3.68501e-163	5.63735e-163	2.48315e-164	-1.45489e-162	-1.46473e-162	8.83788e-165	6.9926e-163	-1.82878e-163	-4.32369e-163	-1.33538e-163	1.81025e-164	-2.72877e-163	1.21963e-163	0
-2.05805e-163	8.19653e-164	-1.50667e-162	2.38736e-163	9.49707e-164	-2.90314e-163	8.48268e-163	-1.51689e-162	-1.22784e-162	6.35423e-164	-3.57724e-165	-1.43212e-162	-8.44033e-163	-6.72088e-163	2.42089e-163	-6.64019e-163	5.57831e-163	3.68501e-163	5.63735e-163	2.48315e-164	-1.45489e-162	-1.46473e-162	8.83788e-165	6.9926e-163	-1.82878e-163	-4.32369e-163	-1.33538e-163	1.81025e-164	-2.72877e-163	1.21963e-163	0
-2.05805e-163	8.19653e-164	-1.50667e-162	2.38736e-163	9.49707e-164	-2.90314e-163	8.48268e-163	-1.51689e-162	-1.22784e-162	6.35423e-164	-3.57724e-165	-1.43212e-162	-8.44033e-163	-6.72088e-163	2.42089e-163	-6.64019e-163	5.57831e-163	3.68501e-163	5.63735e-163	2.48315e-164	-1.45489e-162	-1.46473e-162	8.83788e-165	6.9926e-163	-1.82878e-163	-4.32369e-163	-1.33538e-163	1.81025e-164	-2.72877e-163	1.21963e-163	0
-2.05805e-163	8.19653e-164	-1.50667e-162	2.38736e-163	9.49707e-164	-2.90314e-163	8.48268e-163	-1.51689e-162	-1.22784e-162	6.35423e-164	-3.57724e-165	-1.43212e-162	-8.44033e-163	-6.72088e-163	2.42089e-163	-6.64019e-163	5.57831e-163	3.68501e-163	5.63735e-163	2.48315e-164	-1.45489e-162	-1.46473e-162	8.83788e-165	6.9926e-163	-1.82878e-163	-4.32369e-163	-1.33538e-163	1.81025e-164	-2.72877e-163	1.21963e-163	0
-2.05805e-163	8.19653e-164	-1.50667e-162	2.38736e-163	9.49707e-164	-2.90314e-163	8.48268e-163	-1.51689e-162	-1.22784e-162	6.35423e-164	-3.57724e-165	-1.43212e-162	-8.44033e-163	-6.72088e-163	2.42089e-163	-6.64019e-163	5.57831e-163	3.68501e-163	5.63735e-163	2.48315e-164	-1.45489e-162	-1.46473e-162	8.83788e-165	6.9926e-163	-1.82878e-163	-4.32369e-163	-1.33538e-163	1.81025e-164	-2.72877e-163	1.21963e-163	0
-2.05805e-163	8.19653e-164	-1.50667e-162	2.38736e-163	9.49707e-164	-2.90314e-163	8.48268e-163	-1.51689e-162	-1.22784e-162	6.35423e-164	-3.57724e-165	-1.43212e-162	-8.44033e-163	-6.72088e-163	2.42089e-163	-6.64019e-163	5.57831e-163	3.68501e-163	5.63735e-163	2.48315e-164	-1.45489e-162	-1.46473e-162	8.83788e-165	6.9926e-163	-1.82878e-163	-4.32369e-163	-1.33538e-163	1.81025e-164	-2.72877e-163	1.21963e-163	0
-2.05805e-163	8.19653e-164	-1.50667e-162	2.38736e-163	9.49707e-164	-2.90314e-163	8.48268e-163	-1.51689e-162	-1.22784e-162	6.35423e-164	-3.57724e-165	-1.43212e-162	-8.44033e-163	-6.72088e-163	2.42089e-163	-6.64019e-163	5.57831e-163	3.68501e-163	5.63735e-163	2.48315e-164	-1.45489e-162	-1.46473e-162	8.83788e-165	6.9926e-163	-1.82878e-163	-4.32369e-163	-1.33538e-163	1.81025e-164	-2.72877e-163	1.21963e-163	0
-2.05805e-163	8.19653e-164	-1.50667e-162	2.38736e-163	9.49707e-164	-2.90314e-163	8.48268e-163	-1.51689e-162	-1.22784e-162	6.35423e-164	-3.57724e-165	-1.43212e-162	-8.44033e-163	-6.72088e-163	2.42089e-163	-6.64019e-163	5.57831e-163	3.68501e-163	5.63735e-163	2.48315e-164	-1.45489e-162	-1.46473e-162	8.83788e-165	6.9926e-163	-1.82878e-163	-4.32369e-163	-1.33538e-163	1.81025e-164	-2.72877e-163	1.21963e-163	0
-2.05805e-163	8.19653e-164	-1.50667e-162	2.38736e-163	9.49707e-164	-2.90314e-163	8.48268e-163	-1.51689e-162	-1.22784e-162	6.35423e-164	-3.57724e-165	-1.43212e-162	-8.44033e-163	-6.72088e-163	2.42089e-163	-6.64019e-163	5.57831e-163	3.68501e-163	5.63735e-163	2.48315e-164	-1.45489e-162	-1.46473e-162	8.83788e-165	6.9926e-163	-1.82878e-163	-4.32369e-163	-1.33538e-163	1.81025e-164	-2.72877e-163	1.21963e-163	0
-2.05805e-163	8.19653e-164	-1.50667e-162	2.38736e-163	9.49707e-164	-2.90314e-163	8.48268e-163	-1.51689e-162	-1.22784e-162	6.35423e-164	-3.57724e-165	-1.43212e-162	-8.44033e-163	-6.72088e-163	2.42089e-163	-6.64019e-163	5.57831e-163	3.68501e-163	5.63735e-163	2.48315e-164	-1.45489e-162	-1.46473e-162	8.83788e-165	6.9926e-163	-1.82878e-163	-4.32369e-163	-1.33538e-163	1.81025e-164	-2.72877e-163	1.21963e-163	0
-2.05805e-163	8.19653e-164	-1.50667e-162	2.38736e-163	9.49707e-164	-2.90314e-163	8.48268e-163	-1.51689e-162	-1.22784e-162	6.35423e-164	-3.57724e-165	-1.43212e-162	-8.44033e-163	-6.72088e-163	2.42089e-163	-6.64019e-163	5.57831e-163	3.68501e-163	5.63735e-163	2.48315e-164	-1.45489e-162	-1.46473e-162	8.83788e-165	6.9926e-163	-1.82878e-163	-4.32369e-163	-1.33538e-163	1.81025e-164	-2.72877e-163	1.21963e-163	0
-2.05805e-163	8.19653e-164	-1.50667e-162	2.38736e-163	9.49707e-164	-2.90314e-163	8.48268e-163	-1.51689e-162	-1.22784e-162	6.35423e-164	-3.57724e-165	-1.43212e-162	-8.44033e-163	-6.72088e-163	2.42089e-163	-6.64019e-163	5.57831e-163	3.68501e-163	5.63735e-163	2.48315e-164	-1.45489e-162	-1.46473e-162	8.83788e-165	6.9926e-163	-1.82878e-163	-4.32369e-163	-1.33538e-163	1.81025e-164	-2.72877e-163	1.21963e-163	0
-2.05805e-163	8.19653e-164	-1.50667e-162	2.38736e-163	9.49707e-164	-2.90314e-163	8.48268e-163	-1.51689e-162	-1.22784e-162	6.35423e-164	-3.57724e-165	-1.43212e-162	-8.44033e-163	-6.72088e-163	2.42089e-163	-6.64019e-163	5.57831e-163	3.68501e-163	5.63735e-163	2.48315e-164	-1.45489e-162	-1.46473e-162	8.83788e-165	6.9926e-163	-1.82878e-163	-4.32369e-163	-1.33538e-163	1.81025e-164	-2.72877e-163	1.21963e-163	0
-2.05805e-163	8.19653e-164	-1.50667e-162	2.38736e-163	9.49707e-164	-2.90314e-163	8.48268e-163	-1.51689e-162	-1.22784e-162	6.35423e-164	-3.57724e-165	-1.43212e-162	-8.44033e-163	-6.72088e-163	2.42089e-163	-6.64019e-163	5.57831e-163	3.68501e-163	5.63735e-163	2.48315e-164	-1.45489e-162	-1.46473e-162	8.83788e-165	6.9926e-163	-1.82878e-163	-4.32369e-163	-1.33538e-163	1.81025e-164	-2.72877e-163	1.21963e-163	0
-2.05805e-163	8.19653e-164	-1.50667e-162	2.38736e-163	9.49707e-164	-2.90314e-163	8.48268e-163	-1.51689e-162	-1.22784e-162	6.35423e-164	-3.57724e-165	-1.43212e-162	-8.44033e-163	-6.72088e-163	2.42089e-163	-6.64019e-163	5.57831e-163	3.68501e-163	5.63735e-163	2.48315e-164	-1.45489e-162	-1.46473e-162	8.83788e-165	6.9926e-163	-1.82878e-163	-4.32369e-163	-1.33538e-163	1.81025e-164	-2.72877e-163	1.21963e-163	0
-2.05805e-163	8.19653e-164	-1.50667e-162	2.38736e-163	9.49707e-164	-2.90314e-163	8.48268e-163	-1.51689e-162	-1.22784e-162	6.35423e-164	-3.57724e-165	-1.43212e-162	-8.44033e-163	-6.72088e-163	2.42089e-163	-6.64019e-163	5.57831e-163	3.68501e-163	5.63735e-163	2.48315e-164	-1.45489e-162	-1.46473e-162	8.83788e-165	6.9926e-163	-1.82878e-163	-4.32369e-163	-1.33538e-163	1.81025e-164	-2.72877e-163	1.21963e-163	0
-2.05805e-163	8.19653e-164	-1.50667e-162	2.38736e-163	9.49707e-164	-2.90314e-163	8.48268e-163	-1.51689e-162	-1.22784e-162	6.35423e-164	-3.57724e-165	-1.43212e-162	-8.44033e-163	-6.72088e-163	2.42089e-163	-6.64019e-163	5.57831e-163	3.68501e-163	5.63735e-163	2.48315e-164	-1.45489e-162	-1.46473e-162	8.83788e-165	6.9926e-163	-1.82878e-163	-4.32369e-163	-1.33538e-163	1.81025e-164	-2.72877e-163	1.21963e-163	0
-2.05805e-163	8.19653e-164	-1.50667e-162	2.38736e-163	9.49707e-164	-2.90314e-163	8.48268e-163	-1.51689e-162	-1.22784e-162	6.35423e-164	-3.57724e-165	-1.43212e-162	-8.44033e-163	-6.72088e-163	2.42089e-163	-6.64019e-163	5.57831e-163	3.68501e-163	5.63735e-163	2.48315e-164	-1.45489e-162	-1.46473e-162	8.83788e-165	6.9926e-163	-1.82878e-163	-4.32369e-163	-1.33538e-163	1.81025e-164	-2.72877e-163	1.21963e-163	0
-2.05805e-163	8.19653e-164	-1.50667e-162	2.38736e-163	9.49707e-164	-2.90314e-163	8.48268e-163	-1.51689e-162	-1.22784e-162	6.35423e-164	-3.57724e-165	-1.43212e-162	-8.44033e-163	-6.72088e-163	2.42089e-163	-6.64019e-163	5.57831e-163	3.68501e-163	5.63735e-163	2.48315e-164	-1.45489e-162	-1.46473e-162	8.83788e-165	6.9926e-163	-1.82878e-163	-4.32369e-163	-1.33538e-163	1.81025e-164	-2.72877e-163	1.21963e-163	0
-2.05805e-163	8.19653e-164	-1.50667e-162	2.38736e-163	9.49707e-164	-2.90314e-163	8.48268e-163	-1.51689e-162	-1.22784e-162	6.35423e-164	-3.57724e-165	-1.43212e-162	-8.44033e-163	-6.72088e-163	2.42089e-163	-6.64019e-163	5.57831e-163	3.68501e-163	5.63735e-163	2.48315e-164	-1.45489e-162	-1.46473e-162	8.83788e-165	6.9926e-163	-1.82878e-163	-4.32369e-163	-1.33538e-163	1.81025e-164	-2.72877e-163	1.21963e-163	0
-2.05805e-163	8.19653e-164	-1.50667e-162	2.38736e-163	9.49707e-164	-2.90314e-163	8.48268e-163	-1.51689e-162	-1.22784e-162	6.35423e-164	-3.57724e-165	-1.43212e-162	-8.44033e-163	-6.72088e-163	2.42089e-163	-6.64019e-163	5.57831e-163	3.68501e-163	5.63735e-163	2.48315e-164	-1.45489e-162	-1.46473e-162	8.83788e-165	6.9926e-163	-1.82878e-163	-4.32369e-163	-1.33538e-163	1.81025e-164	-2.72877e-163	1.21963e-163	0
-2.05805e-163	8.19653e-164	-1.50667e-162	2.38736e-163	9.49707e-164	-2.90314e-163	8.48268e-163	-1.51689e-162	-1.22784e-162	6.35423e-164	-3.57724e-165	-1.43212e-162	-8.44033e-163	-6.72088e-163	2.42089e-163	-6.64019e-163	5.57831e-163	3.68501e-163	5.63735e-163	2.48315e-164	-1.45489e-162	-1.46473e-162	8.83788e-165	6.9926e-163	-1.82878e-163	-4.32369e-163	-1.33538e-163	1.81025e-164	-2.72877e-163	1.21963e-163	0
-2.05805e-163	8.19653e-164	-1.50667e-162	2.38736e-163	9.49707e-164	-2.90314e-163	8.48268e-163	-1.51689e-162	-1.22784e-162	6.35423e-164	-3.57724e-165	-1.43212e-162	-8.44033e-163	-6.72088e-163	2.42089e-163	-6.64019e-163	5.57831e-163	3.68501e-163	5.63735e-163	2.48315e-164	-1.45489e-162	-1.46473e-162	8.83788e-165	6.9926e-163	-1.82878e-163	-4.32369e-163	-1.33538e-163	1.81025e-164	-2.72877e-163	1.21963e-163	0
-2.05805e-163	8.19653e-164	-1.50667e-162	2.38736e-163	9.49707e-164	-2.90314e-163	8.48268e-163	-1.51689e-162	-1.22784e-162	6.35423e-164	-3.57724e-165	-1.43212e-162	-8.44033e-163	-6.72088e-163	2.42089e-163	-6.64019e-163	5.57831e-163	3.68501e-163	5.63735e-163	2.48315e-164	-1.45489e-162	-1.46473e-162	8.83788e-165	6.9926e-163	-1.82878e-163	-4.32369e-163	-1.33538e-163	1.81025e-164	-2.72877e-163	1.21963e-163	0
-2.05805e-163	8.19653e-164	-1.50667e-162	2.38736e-163	9.49707e-164	-2.90314e-163	8.48268e-163	-1.51689e-162	-1.22784e-162	6.35423e-164	-3.57724e-165	-1.43212e-162	-8.44033e-163	-6.72088e-163	2.42089e-163	-6.64019e-163	5.57831e-163	3.68501e-163	5.63735e-163	2.48315e-164	-1.45489e-162	-1.46473e-162	8.83788e-165	6.9926e-163	-1.82878e-163	-4.32369e-163	-1.33538e-163	1.81025e-164	-2.72877e-163	1.21963e-163	0
-2.05805e-163	8.19653e-164	-1.50667e-162	2.38736e-163	9.49707e-164	-2.90314e-163	8.48268e-163	-1.51689e-162	-1.22784e-162	6.35423e-164	-3.57724e-165	-1.43212e-162	-8.44033e-163	-6.72088e-163	2.42089e-163	-6.64019e-163	5.57831e-163	3.68501e-163	5.63735e-163	2.48315e-164	-1.45489e-162	-1.46473e-162	8.83788e-165	6.9926e-163	-1.82878e-163	-4.32369e-163	-1.33538e-163	1.81025e-164	-2.72877e-163	1.21963e-163	0
-2.05805e-163	8.19653e-164	-1.50667e-162	2.38736e-163	9.49707e-164	-2.90314e-163	8.48268e-163	-1.51689e-162	-1.22784e-162	6.35423e-164	-3.57724e-165	-1.43212e-162	-8.44033e-163	-6.72088e-163	2.42089e-163	-6.64019e-163	5.57831e-163	3.68501e-163	5.63735e-163	2.48315e-164	-1.45489e-162	-1.46473e-162	8.83788e-165	6.9926e-163	-1.82878e-163	-4.32369e-163	-1.33538e-163	1.81025e-164	-2.72877e-163	1.21963e-163	0
-2.05805e-163	8.19653e-164	-1.50667e-162	2.38736e-163	9.49707e-164	-2.90314e-163	8.48268e-163	-1.51689e-162	-1.22784e-162	6.35423e-164	-3.57724e-165	-1.43212e-162	-8.44033e-163	-6.72088e-163	2.42089e-163	-6.64019e-163	5.57831e-163	3.68501e-163	5.63735e-163	2.48315e-164	-1.45489e-162	-1.46473e-162	8.83788e-165	6.9926e-163	-1.82878e-163	-4.32369e-163	-1.33538e-163	1.81025e-164	-2.72877e-163	1.21963e-163	0
-2.05805e-163	8.19653e-164	-1.50667e-162	2.38736e-163	9.49707e-164	-2.90314e-163	8.48268e-163	-1.51689e-162	-1.22784e-162	6.35423e-164	-3.57724e-165	-1.43212e-162	-8.44033e-163	-6.72088e-163	2.42089e-163	-6.64019e-163	5.57831e-163	3.68501e-163	5.63735e-163	2.48315e-164	-1.45489e-162	-1.46473e-162	8.83788e-165	6.9926e-163	-1.82878e-163	-4.32369e-163	-1.33538e-163	1.81025e-164	-2.72877e-163	1.21963e-163	0
-2.05805e-163	8.19653e-164	-1.50667e-162	2.38736e-163	9.49707e-164	-2.90314e-163	8.48268e-163	-1.51689e-162	-1.22784e-162	6.35423e-164	-3.57724e-165	-1.43212e-162	-8.44033e-163	-6.72088e-163	2.42089e-163	-6.64019e-163	5.57831e-163	3.68501e-163	5.63735e-163	2.48315e-164	-1.45489e-162	-1.46473e-162	8.83788e-165	6.9926e-163	-1.82878e-163	-4.32369e-163	-1.33538e-163	1.81025e-164	-2.72877e-163	1.21963e-163	0
-2.05805e-163	8.19653e-164	-1.50667e-162	2.38736e-163	9.49707e-164	-2.90314e-163	8.48268e-163	-1.51689e-162	-1.22784e-162	6.35423e-164	-3.57724e-165	-1.43212e-162	-8.44033e-163	-6.72088e-163	2.42089e-163	-6.64019e-163	5.57831e-163	3.68501e-163	5.63735e-163	2.48315e-164	-1.45489e-162	-1.46473e-162	8.83788e-165	6.9926e-163	-1.82878e-163	-4.32369e-163	-1.33538e-163	1.81025e-164	-2.72877e-163	1.21963e-163	0
-2.05805e-163	8.19653e-164	-1.50667e-162	2.38736e-163	9.49707e-164	-2.90314e-163	8.48268e-163	-1.51689e-162	-1.22784e-162	6.35423e-164	-3.57724e-165	-1.43212e-162	-8.44033e-163	-6.72088e-163	2.42089e-163	-6.64019e-163	5.57831e-163	3.68501e-163	5.63735e-163	2.48315e-164	-1.45489e-162	-1.46473e-162	8.83788e-165	6.9926e-163	-1.82878e-163	-4.32369e-163	-1.33538e-163	1.81025e-164	-2.72877e-163	1.21963e-163	0
-2.05805e-163	8.19653e-164	-1.50667e-162	2.38736e-163	9.49707e-164	-2.90314e-163	8.48268e-163	-1.51689e-162	-1.22784e-162	6.35423e-164	-3.57724e-165	-1.43212e-162	-8.44033e-163	-6.72088e-163	2.42089e-163	-6.64019e-163	5.57831e-163	3.68501e-163	5.63735e-163	2.48315e-164	-1.45489e-162	-1.46473e-162	8.83788e-165	6.9926e-163	-1.82878e-163	-4.32369e-163	-1.33538e-163	1.81025e-164	-2.72877e-163	1.21963e-163	0
-2.05805e-163	8.19653e-164	-1.50667e-162	2.38736e-163	9.49707e-164	-2.90314e-163	8.48268e-163	-1.51689e-162	-1.22784e-162	6.35423e-164	-3.57724e-165	-1.43212e-162	-8.44033e-163	-6.72088e-163	2.42089e-163	-6.64019e-163	5.57831e-163	3.68501e-163	5.63735e-163	2.48315e-164	-1.45489e-162	-1.46473e-162	8.83788e-165	6.9926e-163	-1.82878e-163	-4.32369e-163	-1.33538e-163	1.81025e-164	-2.72877e-163	1.21963e-163	0
-2.05805e-163	8.19653e-164	-1.50667e-162	2.38736e-163	9.49707e-164	-2.90314e-163	8.48268e-163	-1.51689e-162	-1.22784e-162	6.35423e-164	-3.57724e-165	-1.43212e-162	-8.44033e-163	-6.72088e-163	2.42089e-163	-6.64019e-163	5.57831e-163	3.68501e-163	5.63735e-163	2.48315e-164	-1.45489e-162	-1.46473e-162	8.83788e-165	6.9926e-163	-1.82878e-163	-4.32369e-163	-1.33538e-163	1.81025e-164	-2.72877e-163	1.21963e-163	0
-2.05805e-163	8.19653e-164	-1.50667e-162	2.38736e-163	9.49707e-164	-2.90314e-163	8.48268e-163	-1.51689e-162	-1.22784e-162	6.35423e-164	-3.57724e-165	-1.43212e-162	-8.44033e-163	-6.72088e-163	2.42089e-163	-6.64019e-163	5.57831e-163	3.68501e-163	5.63735e-163	2.48315e-164	-1.45489e-162	-1.46473e-162	8.83788e-165	6.9926e-163	-1.82878e-163	-4.32369e-163	-1.33538e-163	1.81025e-164	-2.72877e-163	1.21963e-163	0
-2.05805e-163	8.19653e-164	-1.50667e-162	2.38736e-163	9.49707e-164	-2.90314e-163	8.48268e-163	-1.51689e-162	-1.22784e-162	6.35423e-164	-3.57724e-165	-1.43212e-162	-8.44033e-163	-6.72088e-163	2.42089e-163	-6.64019e-163	5.57831e-163	3.68501e-163	5.63735e-163	2.48315e-164	-1.45489e-162	-1.46473e-162	8.83788e-165	6.9926e-163	-1.82878e-163	-4.32369e-163	-1.33538e-163	1.81025e-164	-2.72877e-163	1.21963e-163	0
-2.05805e-163	8.19653e-164	-1.50667e-162	2.38736e-163	9.49707e-164	-2.90314e-163	8.48268e-163	-1.51689e-162	-1.22784e-162	6.35423e-164	-3.57724e-165	-1.43212e-162	-8.44033e-163	-6.72088e-163	2.42089e-163	-6.64019e-163	5.57831e-163	3.68501e-163	5.63735e-163	2.48315e-164	-1.45489e-162	-1.46473e-162	8.83788e-165	6.9926e-163	-1.82878e-163	-4.32369e-163	-1.33538e-163	1.81025e-164	-2.72877e-163	1.21963e-163	0
-2.05805e-163	8.19653e-164	-1.50667e-162	2.38736e-163	9.49707e-164	-2.90314e-163	8.48268e-163	-1.51689e-162	-1.22784e-162	6.35423e-164	-3.57724e-165	-1.43212e-162	-8.44033e-163	-6.72088e-163	2.42089e-163	-6.64019e-163	5.57831e-163	3.68501e-163	5.63735e-163	2.48315e-164	-1.45489e-162	-1.46473e-162	8.83788e-165	6.9926e-163	-1.82878e-163	-4.32369e-163	-1.33538e-163	1.81025e-164	-2.72877e-163	1.21963e-163	0
-2.05805e-163	8.19653e-164	-1.50667e-162	2.38736e-163	9.49707e-164	-2.90314e-163	8.48268e-163	-1.51689e-162	-1.22784e-162	6.35423e-164	-3.57724e-165	-1.43212e-162	-8.44033e-163	-6.72088e-163	2.42089e-163	-6.64019e-163	5.57831e-163	3.68501e-163	5.63735e-163	2.48315e-164	-1.45489e-162	-1.46473e-162	8.83788e-165	6.9926e-163	-1.82878e-163	-4.32369e-163	-1.33538e-163	1.81025e-164	-2.72877e-163	1.21963e-163	0
-2.05805e-163	8.19653e-164	-1.50667e-162	2.38736e-163	9.49707e-164	-2.90314e-163	8.48268e-163	-1.51689e-162	-1.22784e-162	6.35423e-164	-3.57724e-165	-1.43212e-162	-8.44033e-163	-6.72088e-163	2.42089e-163	-6.64019e-163	5.57831e-163	3.68501e-163	5.63735e-163	2.48315e-164	-1.45489e-162	-1.46473e-162	8.83788e-165	6.9926e-163	-1.82878e-163	-4.32369e-163	-1.33538e-163	1.81025e-164	-2.72877e-163	1.21963e-163	0
-2.05805e-163	8.19653e-164	-1.50667e-162	2.38736e-163	9.49707e-164	-2.90314e-163	8.48268e-163	-1.51689e-162	-1.22784e-162	6.35423e-164	-3.57724e-165	-1.43212e-162	-8.44033e-163	-6.72088e-163	2.42089e-163	-6.64019e-163	5.57831e-163	3.68501e-163	5.63735e-163	2.48315e-164	-1.45489e-162	-1.46473e-162	8.83788e-165	6.9926e-163	-1.82878e-163	-4.32369e-163	-1.33538e-163	1.81025e-164	-2.72877e-163	1.21963e-163	0
-2.05805e-163	8.19653e-164	-1.50667e-162	2.38736e-163	9.49707e-164	-2.90314e-163	8.48268e-163	-1.51689e-162	-1.22784e-162	6.35423e-164	-3.57724e-165	-1.43212e-162	-8.44033e-163	-6.72088e-163	2.42089e-163	-6.64019e-163	5.57831e-163	3.68501e-163	5.63735e-163	2.48315e-164	-1.45489e-162	-1.46473e-162	8.83788e-165	6.9926e-163	-1.82878e-163	-4.32369e-163	-1.33538e-163	1.81025e-164	-2.72877e-163	1.21963e-163	0
-2.05805e-163	8.19653e-164	-1.50667e-162	2.38736e-163	9.49707e-164	-2.90314e-163	8.48268e-163	-1.51689e-162	-1.22784e-162	6.35423e-164	-3.57724e-165	-1.43212e-162	-8.44033e-163	-6.72088e-163	2.42089e-163	-6.64019e-163	5.57831e-163	3.68501e-163	5.63735e-163	2.48315e-164	-1.45489e-162	-1.46473e-162	8.83788e-165	6.9926e-163	-1.82878e-163	-4.32369e-163	-1.33538e-163	1.81025e-164	-2.72877e-163	1.21963e-163	0
-2.05805e-163	8.19653e-164	-1.50667e-162	2.38736e-163	9.49707e-164	-2.90314e-163	8.48268e-163	-1.51689e-162	-1.22784e-162	6.35423e-164	-3.57724e-165	-1.43212e-162	-8.44033e-163	-6.72088e-163	2.42089e-163	-6.64019e-163	5.57831e-163	3.68501e-163	5.63735e-163	2.48315e-164	-1.45489e-162	-1.46473e-162	8.83788e-165	6.9926e-163	-1.82878e-163	-4.32369e-163	-1.33538e-163	1.81025e-164	-2.72877e-163	1.21963e-163	0
-2.05805e-163	8.19653e-164	-1.50667e-162	2.38736e-163	9.49707e-164	-2.90314e-163	8.48268e-163	-1.51689e-162	-1.22784e-162	6.35423e-164	-3.57724e-165	-1.43212e-162	-8.44033e-163	-6.72088e-163	2.42089e-163	-6.64019e-163	5.57831e-163	3.68501e-163	5.63735e-163	2.48315e-164	-1.45489e-162	-1.46473e-162	8.83788e-165	6.9926e-163	-1.82878e-163	-4.32369e-163	-1.33538e-163	1.81025e-164	-2.72877e-163	1.21963e-163	0
-2.05805e-163	8.19653e-164	-1.50667e-162	2.38736e-163	9.49707e-164	-2.90314e-163	8.48268e-163	-1.51689e-162	-1.22784e-162	6.35423e-164	-3.57724e-165	-1.43212e-162	-8.44033e-163	-6.72088e-163	2.42089e-163	-6.64019e-163	5.57831e-163	3.68501e-163	5.63735e-163	2.48315e-164	-1.45489e-162	-1.46473e-162	8.83788e-165	6.9926e-163	-1.82878e-163	-4.32369e-163	-1.33538e-163	1.81025e-164	-2.72877e-163	1.21963e-163	0
-2.05805e-163	8.19653e-164	-1.50667e-162	2.38736e-163	9.49707e-164	-2.90314e-163	8.48268e-163	-1.51689e-162	-1.22784e-162	6.35423e-164	-3.57724e-165	-1.43212e-162	-8.44033e-163	-6.72088e-163	2.42089e-163	-6.64019e-163	5.57831e-163	3.68501e-163	5.63735e-163	2.48315e-164	-1.45489e-162	-1.46473e-162	8.83788e-165	6.9926e-163	-1.82878e-163	-4.32369e-163	-1.33538e-163	1.81025e-164	-2.72877e-163	1.21963e-163	0
-2.05805e-163	8.19653e-164	-1.50667e-162	2.38736e-163	9.49707e-164	-2.90314e-163	8.48268e-163	-1.51689e-162	-1.22784e-162	6.35423e-164	-3.57724e-165	-1.43212e-162	-8.44033e-163	-6.72088e-163	2.42089e-163	-6.64019e-163	5.57831e-163	3.68501e-163	5.63735e-163	2.48315e-164	-1.45489e-162	-1.46473e-162	8.83788e-165	6.9926e-163	-1.82878e-163	-4.32369e-163	-1.33538e-163	1.81025e-164	-2.72877e-163	1.21963e-163	0
-2.05805e-163	8.19653e-164	-1.50667e-162	2.38736e-163	9.49707e-164	-2.90314e-163	8.48268e-163	-1.51689e-162	-1.22784e-162	6.35423e-164	-3.57724e-165	-1.43212e-162	-8.44033e-163	-6.72088e-163	2.42089e-163	-6.64019e-163	5.57831e-163	3.68501e-163	5.63735e-163	2.48315e-164	-1.45489e-162	-1.46473e-162	8.83788e-165	6.9926e-163	-1.82878e-163	-4.32369e-163	-1.33538e-163	1.81025e-164	-2.72877e-163	1.21963e-163	0
-2.05805e-163	8.19653e-164	-1.50667e-162	2.38736e-163	9.49707e-164	-2.90314e-163	8.48268e-163	-1.51689e-162	-1.22784e-162	6.35423e-164	-3.57724e-165	-1.43212e-162	-8.44033e-163	-6.72088e-163	2.42089e-163	-6.64019e-163	5.57831e-163	3.68501e-163	5.63735e-163	2.48315e-164	-1.45489e-162	-1.46473e-162	8.83788e-165	6.9926e-163	-1.82878e-163	-4.32369e-163	-1.33538e-163	1.81025e-164	-2.72877e-163	1.21963e-163	0
-2.05805e-163	8.19653e-164	-1.50667e-162	2.38736e-163	9.49707e-164	-2.90314e-163	8.48268e-163	-1.51689e-162	-1.22784e-162	6.35423e-164	-3.57724e-165	-1.43212e-162	-8.44033e-163	-6.72088e-163	2.42089e-163	-6.64019e-163	5.57831e-163	3.68501e-163	5.63735e-163	2.48315e-164	-1.45489e-162	-1.46473e-162	8.83788e-165	6.9926e-163	-1.82878e-163	-4.32369e-163	-1.33538e-163	1.81025e-164	-2.72877e-163	1.21963e-163	0
-2.05805e-163	8.19653e-164	-1.50667e-162	2.38736e-163	9.49707e-164	-2.90314e-163	8.48268e-163	-1.51689e-162	-1.22784e-162	6.35423e-164	-3.57724e-165	-1.43212e-162	-8.44033e-163	-6.72088e-163	2.42089e-163	-6.64019e-163	5.57831e-163	3.68501e-163	5.63735e-163	2.48315e-164	-1.45489e-162	-1.46473e-162	8.83788e-165	6.9926e-163	-1.82878e-163	-4.32369e-163	-1.33538e-163	1.81025e-164	-2.72877e-163	1.21963e-163	0
-2.05805e-163	8.19653e-164	-1.50667e-162	2.38736e-163	9.49707e-164	-2.90314e-163	8.48268e-163	-1.51689e-162	-1.22784e-162	6.35423e-164	-3.57724e-165	-1.43212e-162	-8.44033e-163	-6.72088e-163	2.42089e-163	-6.64019e-163	5.57831e-163	3.68501e-163	5.63735e-163	2.48315e-164	-1.45489e-162	-1.46473e-162	8.83788e-165	6.9926e-163	-1.82878e-163	-4.32369e-163	-1.33538e-163	1.81025e-164	-2.72877e-163	1.21963e-163	0
-2.05805e-163	8.19653e-164	-1.50667e-162	2.38736e-163	9.49707e-164	-2.90314e-163	8.48268e-163	-1.51689e-162	-1.22784e-162	6.35423e-164	-3.57724e-165	-1.43212e-162	-8.44033e-163	-6.72088e-163	2.42089e-163	-6.64019e-163	5.57831e-163	3.68501e-163	5.63735e-163	2.48315e-164	-1.45489e-162	-1.46473e-162	8.83788e-165	6.9926e-163	-1.82878e-163	-4.32369e-163	-1.33538e-163	1.81025e-164	-2.72877e-163	1.21963e-163	0
-2.05805e-163	8.19653e-164	-1.50667e-162	2.38736e-163	9.49707e-164	-2.90314e-163	8.48268e-163	-1.51689e-162	-1.22784e-162	6.35423e-164	-3.57724e-165	-1.43212e-162	-8.44033e-163	-6.72088e-163	2.42089e-163	-6.64019e-163	5.57831e-163	3.68501e-163	5.63735e-163	2.48315e-164	-1.45489e-162	-1.46473e-162	8.83788e-165	6.9926e-163	-1.82878e-163	-4.32369e-163	-1.33538e-163	1.81025e-164	-2.72877e-163	1.21963e-163	0
-2.05805e-163	8.19653e-164	-1.50667e-162	2.38736e-163	9.49707e-164	-2.90314e-163	8.48268e-163	-1.51689e-162	-1.22784e-162	6.35423e-164	-3.57724e-165	-1.43212e-162	-8.44033e-163	-6.72088e-163	2.42089e-163	-6.64019e-163	5.57831e-163	3.68501e-163	5.63735e-163	2.48315e-164	-1.45489e-162	-1.46473e-162	8.83788e-165	6.9926e-163	-1.82878e-163	-4.32369e-163	-1.33538e-163	1.81025e-164	-2.72877e-163	1.21963e-163	0
-2.05805e-163	8.19653e-164	-1.50667e-162	2.38736e-163	9.49707e-164	-2.90314e-163	8.48268e-163	-1.51689e-162	-1.22784e-162	6.35423e-164	-3.57724e-165	-1.43212e-162	-8.44033e-163	-6.72088e-163	2.42089e-163	-6.64019e-163	5.57831e-163	3.68501e-163	5.63735e-163	2.48315e-164	-1.45489e-162	-1.46473e-162	8.83788e-165	6.9926e-163	-1.82878e-163	-4.32369e-163	-1.33538e-163	1.81025e-164	-2.72877e-163	1.21963e-163	0
-2.05805e-163	8.19653e-164	-1.50667e-162	2.38736e-163	9.49707e-164	-2.90314e-163	8.48268e-163	-1.51689e-162	-1.22784e-162	6.35423e-164	-3.57724e-165	-1.43212e-162	-8.44033e-163	-6.72088e-163	2.42089e-163	-6.64019e-163	5.57831e-163	3.68501e-163	5.63735e-163	2.48315e-164	-1.45489e-162	-1.46473e-162	8.83788e-165	6.9926e-163	-1.82878e-163	-4.32369e-163	-1.33538e-163	1.81025e-164	-2.72877e-163	1.21963e-163	0
-2.05805e-163	8.19653e-164	-1.50667e-162	2.38736e-163	9.49707e-164	-2.90314e-163	8.48268e-163	-1.51689e-162	-1.22784e-162	6.35423e-164	-3.57724e-165	-1.43212e-162	-8.44033e-163	-6.72088e-163	2.42089e-163	-6.64019e-163	5.57831e-163	3.68501e-163	5.63735e-163	2.48315e-164	-1.45489e-162	-1.46473e-162	8.83788e-165	6.9926e-163	-1.82878e-163	-4.32369e-163	-1.33538e-163	1.81025e-164	-2.72877e-163	1.21963e-163	0
-2.05805e-163	8.19653e-164	-1.50667e-162	2.38736e-163	9.49707e-164	-2.90314e-163	8.48268e-163	-1.51689e-162	-1.22784e-162	6.35423e-164	-3.57724e-165	-1.43212e-162	-8.44033e-163	-6.72088e-163	2.42089e-163	-6.64019e-163	5.57831e-163	3.68501e-163	5.63735e-163	2.48315e-164	-1.45489e-162	-1.46473e-162	8.83788e-165	6.9926e-163	-1.82878e-163	-4.32369e-163	-1.33538e-163	1.81025e-164	-2.72877e-163	1.21963e-163	0
-2.05805e-163	8.19653e-164	-1.50667e-162	2.38736e-163	9.49707e-164	-2.90314e-163	8.48268e-163	-1.51689e-162	-1.22784e-162	6.35423e-164	-3.57724e-165	-1.43212e-162	-8.44033e-163	-6.72088e-163	2.42089e-163	-6.64019e-163	5.57831e-163	3.68501e-163	5.63735e-163	2.48315e-164	-1.45489e-162	-1.46473e-162	8.83788e-165	6.9926e-163	-1.82878e-163	-4.32369e-163	-1.33538e-163	1.81025e-164	-2.72877e-163	1.21963e-163	0
-2.05805e-163	8.19653e-164	-1.50667e-162	2.38736e-163	9.49707e-164	-2.90314e-163	8.48268e-163	-1.51689e-162	-1.22784e-162	6.35423e-164	-3.57724e-165	-1.43212e-162	-8.44033e-163	-6.72088e-163	2.42089e-163	-6.64019e-163	5.57831e-163	3.68501e-163	5.63735e-163	2.48315e-164	-1.45489e-162	-1.46473e-162	8.83788e-165	6.9926e-163	-1.82878e-163	-4.32369e-163	-1.33538e-163	1.81025e-164	-2.72877e-163	1.21963e-163	0
-2.05805e-163	8.19653e-164	-1.50667e-162	2.38736e-163	9.49707e-164	-2.90314e-163	8.48268e-163	-1.51689e-162	-1.22784e-162	6.35423e-164	-3.57724e-165	-1.43212e-162	-8.44033e-163	-6.72088e-163	2.42089e-163	-6.64019e-163	5.57831e-163	3.68501e-163	5.63735e-163	2.48315e-164	-1.45489e-162	-1.46473e-162	8.83788e-165	6.9926e-163	-1.82878e-163	-4.32369e-163	-1.33538e-163	1.81025e-164	-2.72877e-163	1.21963e-163	0
-2.05805e-163	8.19653e-164	-1.50667e-162	2.38736e-163	9.49707e-164	-2.90314e-163	8.48268e-163	-1.51689e-162	-1.22784e-162	6.35423e-164	-3.57724e-165	-1.43212e-162	-8.44033e-163	-6.72088e-163	2.42089e-163	-6.64019e-163	5.57831e-163	3.68501e-163	5.63735e-163	2.48315e-164	-1.45489e-162	-1.46473e-162	8.83788e-165	6.9926e-163	-1.82878e-163	-4.32369e-163	-1.33538e-163	1.81025e-164	-2.72877e-163	1.21963e-163	0
-2.05805e-163	8.19653e-164	-1.50667e-162	2.38736e-163	9.49707e-164	-2.90314e-163	8.48268e-163	-1.51689e-162	-1.22784e-162	6.35423e-164	-3.57724e-165	-1.43212e-162	-8.44033e-163	-6.72088e-163	2.42089e-163	-6.64019e-163	5.57831e-163	3.68501e-163	5.63735e-163	2.48315e-164	-1.45489e-162	-1.46473e-162	8.83788e-165	6.9926e-163	-1.82878e-163	-4.32369e-163	-1.33538e-163	1.81025e-164	-2.72877e-163	1.21963e-163	0
-2.05805e-163	8.19653e-164	-1.50667e-162	2.38736e-163	9.49707e-164	-2.90314e-163	8.48268e-163	-1.51689e-162	-1.22784e-162	6.35423e-164	-3.57724e-165	-1.43212e-162	-8.44033e-163	-6.72088e-163	2.42089e-163	-6.64019e-163	5.57831e-163	3.68501e-163	5.63735e-163	2.48315e-164	-1.45489e-162	-1.46473e-162	8.83788e-165	6.9926e-163	-1.82878e-163	-4.32369e-163	-1.33538e-163	1.81025e-164	-2.72877e-163	1.21963e-163	0
-2.05805e-163	8.19653e-164	-1.50667e-162	2.38736e-163	9.49707e-164	-2.90314e-163	8.48268e-163	-1.51689e-162	-1.22784e-162	6.35423e-164	-3.57724e-165	-1.43212e-162	-8.44033e-163	-6.72088e-163	2.42089e-163	-6.64019e-163	5.57831e-163	3.68501e-163	5.63735e-163	2.48315e-164	-1.45489e-162	-1.46473e-162	8.83788e-165	6.9926e-163	-1.82878e-163	-4.32369e-163	-1.33538e-163	1.81025e-164	-2.72877e-163	1.21963e-163	0
-2.05805e-163	8.19653e-164	-1.50667e-162	2.38736e-163	9.49707e-164	-2.90314e-163	8.48268e-163	-1.51689e-162	-1.22784e-162	6.35423e-164	-3.57724e-165	-1.43212e-162	-8.44033e-163	-6.72088e-163	2.42089e-163	-6.64019e-163	5.57831e-163	3.68501e-163	5.63735e-163	2.48315e-164	-1.45489e-162	-1.46473e-162	8.83788e-165	6.9926e-163	-1.82878e-163	-4.32369e-163	-1.33538e-163	1.81025e-164	-2.72877e-163	1.21963e-163	0
-2.05805e-163	8.19653e-164	-1.50667e-162	2.38736e-163	9.49707e-164	-2.90314e-163	8.48268e-163	-1.51689e-162	-1.22784e-162	6.35423e-164	-3.57724e-165	-1.43212e-162	-8.44033e-163	-6.72088e-163	2.42089e-163	-6.64019e-163	5.57831e-163	3.68501e-163	5.63735e-163	2.48315e-164	-1.45489e-162	-1.46473e-162	8.83788e-165	6.9926e-163	-1.82878e-163	-4.32369e-163	-1.33538e-163	1.81025e-164	-2.72877e-163	1.21963e-163	0
-2.05805e-163	8.19653e-164	-1.50667e-162	2.38736e-163	9.49707e-164	-2.90314e-163	8.48268e-163	-1.51689e-162	-1.22784e-162	6.35423e-164	-3.57724e-165	-1.43212e-162	-8.44033e-163	-6.72088e-163	2.42089e-163	-6.64019e-163	5.57831e-163	3.68501e-163	5.63735e-163	2.48315e-164	-1.45489e-162	-1.46473e-162	8.83788e-165	6.9926e-163	-1.82878e-163	-4.32369e-163	-1.33538e-163	1.81025e-164	-2.72877e-163	1.21963e-163	0
-2.05805e-163	8.19653e-164	-1.50667e-162	2.38736e-163	9.49707e-164	-2.90314e-163	8.48268e-163	-1.51689e-162	-1.22784e-162	6.35423e-164	-3.57724e-165	-1.43212e-162	-8.44033e-163	-6.72088e-163	2.42089e-163	-6.64019e-163	5.57831e-163	3.68501e-163	5.63735e-163	2.48315e-164	-1.45489e-162	-1.46473e-162	8.83788e-165	6.9926e-163	-1.82878e-163	-4.32369e-163	-1.33538e-163	1.81025e-164	-2.72877e-163	1.21963e-163	0
-2.05805e-163	8.19653e-164	-1.50667e-162	2.38736e-163	9.49707e-164	-2.90314e-163	8.48268e-163	-1.51689e-162	-1.22784e-162	6.35423e-164	-3.57724e-165	-1.43212e-162	-8.44033e-163	-6.72088e-163	2.42089e-163	-6.64019e-163	5.57831e-163	3.68501e-163	5.63735e-163	2.48315e-164	-1.45489e-162	-1.46473e-162	8.83788e-165	6.9926e-163	-1.82878e-163	-4.32369e-163	-1.33538e-163	1.81025e-164	-2.72877e-163	1.21963e-163	0
-2.05805e-163	8.19653e-164	-1.50667e-162	2.38736e-163	9.49707e-164	-2.90314e-163	8.48268e-163	-1.51689e-162	-1.22784e-162	6.35423e-164	-3.57724e-165	-1.43212e-162	-8.44033e-163	-6.72088e-163	2.42089e-163	-6.64019e-163	5.57831e-163	3.68501e-163	5.63735e-163	2.48315e-164	-1.45489e-162	-1.46473e-162	8.83788e-165	6.9926e-163	-1.82878e-163	-4.32369e-163	-1.33538e-163	1.81025e-164	-2.72877e-163	1.21963e-163	0
-2.05805e-163	8.19653e-164	-1.50667e-162	2.38736e-163	9.49707e-164	-2.90314e-163	8.48268e-163	-1.51689e-162	-1.22784e-162	6.35423e-164	-3.57724e-165	-1.43212e-162	-8.44033e-163	-6.72088e-163	2.42089e-163	-6.64019e-163	5.57831e-163	3.68501e-163	5.63735e-163	2.48315e-164	-1.45489e-162	-1.46473e-162	8.83788e-165	6.9926e-163	-1.82878e-163	-4.32369e-163	-1.33538e-163	1.81025e-164	-2.72877e-163	1.21963e-163	0
-2.05805e-163	8.19653e-164	-1.50667e-162	2.38736e-163	9.49707e-164	-2.90314e-163	8.48268e-163	-1.51689e-162	-1.22784e-162	6.35423e-164	-3.57724e-165	-1.43212e-162	-8.44033e-163	-6.72088e-163	2.42089e-163	-6.64019e-163	5.57831e-163	3.68501e-163	5.63735e-163	2.48315e-164	-1.45489e-162	-1.46473e-162	8.83788e-165	6.9926e-163	-1.82878e-163	-4.32369e-163	-1.33538e-163	1.81025e-164	-2.72877e-163	1.21963e-163	0
-2.05805e-163	8.19653e-164	-1.50667e-162	2.38736e-163	9.49707e-164	-2.90314e-163	8.48268e-163	-1.51689e-162	-1.22784e-162	6.35423e-164	-3.57724e-165	-1.43212e-162	-8.44033e-163	-6.72088e-163	2.42089e-163	-6.64019e-163	5.57831e-163	3.68501e-163	5.63735e-163	2.48315e-164	-1.45489e-162	-1.46473e-162	8.83788e-165	6.9926e-163	-1.82878e-163	-4.32369e-163	-1.33538e-163	1.81025e-164	-2.72877e-163	1.21963e-163	0
-2.05805e-163	8.19653e-164	-1.50667e-162	2.38736e-163	9.49707e-164	-2.90314e-163	8.48268e-163	-1.51689e-162	-1.22784e-162	6.35423e-164	-3.57724e-165	-1.43212e-162	-8.44033e-163	-6.72088e-163	2.42089e-163	-6.64019e-163	5.57831e-163	3.68501e-163	5.63735e-163	2.48315e-164	-1.45489e-162	-1.46473e-162	8.83788e-165	6.9926e-163	-1.82878e-163	-4.32369e-163	-1.33538e-163	1.81025e-164	-2.72877e-163	1.21963e-163	0
-2.05805e-163	8.19653e-164	-1.50667e-162	2.38736e-163	9.49707e-164	-2.90314e-163	8.48268e-163	-1.51689e-162	-1.22784e-162	6.35423e-164	-3.57724e-165	-1.43212e-162	-8.44033e-163	-6.72088e-163	2.42089e-163	-6.64019e-163	5.57831e-163	3.68501e-163	5.63735e-163	2.48315e-164	-1.45489e-162	-1.46473e-162	8.83788e-165	6.9926e-163	-1.82878e-163	-4.32369e-163	-1.33538e-163	1.81025e-164	-2.72877e-163	1.21963e-163	0
-2.05805e-163	8.19653e-164	-1.50667e-162	2.38736e-163	9.49707e-164	-2.90314e-163	8.48268e-163	-1.51689e-162	-1.22784e-162	6.35423e-164	-3.57724e-165	-1.43212e-162	-8.44033e-163	-6.72088e-163	2.42089e-163	-6.64019e-163	5.57831e-163	3.68501e-163	5.63735e-163	2.48315e-164	-1.45489e-162	-1.46473e-162	8.83788e-165	6.9926e-163	-1.82878e-163	-4.32369e-163	-1.33538e-163	1.81025e-164	-2.72877e-163	1.21963e-163	0
-2.05805e-163	8.19653e-164	-1.50667e-162	2.38736e-163	9.49707e-164	-2.90314e-163	8.48268e-163	-1.51689e-162	-1.22784e-162	6.35423e-164	-3.57724e-165	-1.43212e-162	-8.44033e-163	-6.72088e-163	2.42089e-163	-6.64019e-163	5.57831e-163	3.68501e-163	5.63735e-163	2.48315e-164	-1.45489e-162	-1.46473e-162	8.83788e-165	6.9926e-163	-1.82878e-163	-4.32369e-163	-1.33538e-163	1.81025e-164	-2.72877e-163	1.21963e-163	0
-2.05805e-163	8.19653e-164	-1.50667e-162	2.38736e-163	9.49707e-164	-2.90314e-163	8.48268e-163	-1.51689e-162	-1.22784e-162	6.35423e-164	-3.57724e-165	-1.43212e-162	-8.44033e-163	-6.72088e-163	2.42089e-163	-6.64019e-163	5.57831e-163	3.68501e-163	5.63735e-163	2.48315e-164	-1.45489e-162	-1.46473e-162	8.83788e-165	6.9926e-163	-1.82878e-163	-4.32369e-163	-1.33538e-163	1.81025e-164	-2.72877e-163	1.21963e-163	0
-2.05805e-163	8.19653e-164	-1.50667e-162	2.38736e-163	9.49707e-164	-2.90314e-163	8.48268e-163	-1.51689e-162	-1.22784e-162	6.35423e-164	-3.57724e-165	-1.43212e-162	-8.44033e-163	-6.72088e-163	2.42089e-163	-6.64019e-163	5.57831e-163	3.68501e-163	5.63735e-163	2.48315e-164	-1.45489e-162	-1.46473e-162	8.83788e-165	6.9926e-163	-1.82878e-163	-4.32369e-163	-1.33538e-163	1.81025e-164	-2.72877e-163	1.21963e-163	0
-2.05805e-163	8.19653e-164	-1.50667e-162	2.38736e-163	9.49707e-164	-2.90314e-163	8.48268e-163	-1.51689e-162	-1.22784e-162	6.35423e-164	-3.57724e-165	-1.43212e-162	-8.44033e-163	-6.72088e-163	2.42089e-163	-6.64019e-163	5.57831e-163	3.68501e-163	5.63735e-163	2.48315e-164	-1.45489e-162	-1.46473e-162	8.83788e-165	6.9926e-163	-1.82878e-163	-4.32369e-163	-1.33538e-163	1.81025e-164	-2.72877e-163	1.21963e-163	0
-2.05805e-163	8.19653e-164	-1.50667e-162	2.38736e-163	9.49707e-164	-2.90314e-163	8.48268e-163	-1.51689e-162	-1.22784e-162	6.35423e-164	-3.57724e-165	-1.43212e-162	-8.44033e-163	-6.72088e-163	2.42089e-163	-6.64019e-163	5.57831e-163	3.68501e-163	5.63735e-163	2.48315e-164	-1.45489e-162	-1.46473e-162	8.83788e-165	6.9926e-163	-1.82878e-163	-4.32369e-163	-1.33538e-163	1.81025e-164	-2.72877e-163	1.21963e-163	0
-2.05805e-163	8.19653e-164	-1.50667e-162	2.38736e-163	9.49707e-164	-2.90314e-163	8.48268e-163	-1.51689e-162	-1.22784e-162	6.35423e-164	-3.57724e-165	-1.43212e-162	-8.44033e-163	-6.72088e-163	2.42089e-163	-6.64019e-163	5.57831e-163	3.68501e-163	5.63735e-163	2.48315e-164	-1.45489e-162	-1.46473e-162	8.83788e-165	6.9926e-163	-1.82878e-163	-4.32369e-163	-1.33538e-163	1.81025e-164	-2.72877e-163	1.21963e-163	0
-2.05805e-163	8.19653e-164	-1.50667e-162	2.38736e-163	9.49707e-164	-2.90314e-163	8.48268e-163	-1.51689e-162	-1.22784e-162	6.35423e-164	-3.57724e-165	-1.43212e-162	-8.44033e-163	-6.72088e-163	2.42089e-163	-6.64019e-163	5.57831e-163	3.68501e-163	5.63735e-163	2.48315e-164	-1.45489e-162	-1.46473e-162	8.83788e-165	6.9926e-163	-1.82878e-163	-4.32369e-163	-1.33538e-163	1.81025e-164	-2.72877e-163	1.21963e-163	0
-2.05805e-163	8.19653e-164	-1.50667e-162	2.38736e-163	9.49707e-164	-2.90314e-163	8.48268e-163	-1.51689e-162	-1.22784e-162	6.35423e-164	-3.57724e-165	-1.43212e-162	-8.44033e-163	-6.72088e-163	2.42089e-163	-6.64019e-163	5.57831e-163	3.68501e-163	5.63735e-163	2.48315e-164	-1.45489e-162	-1.46473e-162	8.83788e-165	6.9926e-163	-1.82878e-163	-4.32369e-163	-1.33538e-163	1.81025e-164	-2.72877e-163	1.21963e-163	0
-2.05805e-163	8.19653e-164	-1.50667e-162	2.38736e-163	9.49707e-164	-2.90314e-163	8.48268e-163	-1.51689e-162	-1.22784e-162	6.35423e-164	-3.57724e-165	-1.43212e-162	-8.44033e-163	-6.72088e-163	2.42089e-163	-6.64019e-163	5.57831e-163	3.68501e-163	5.63735e-163	2.48315e-164	-1.45489e-162	-1.46473e-162	8.83788e-165	6.9926e-163	-1.82878e-163	-4.32369e-163	-1.33538e-163	1.81025e-164	-2.72877e-163	1.21963e-163	0
-2.05805e-163	8.19653e-164	-1.50667e-162	2.38736e-163	9.49707e-164	-2.90314e-163	8.48268e-163	-1.51689e-162	-1.22784e-162	6.35423e-164	-3.57724e-165	-1.43212e-162	-8.44033e-163	-6.72088e-163	2.42089e-163	-6.64019e-163	5.57831e-163	3.68501e-163	5.63735e-163	2.48315e-164	-1.45489e-162	-1.46473e-162	8.83788e-165	6.9926e-163	-1.82878e-163	-4.32369e-163	-1.33538e-163	1.81025e-164	-2.72877e-163	1.21963e-163	0
-2.05805e-163	8.19653e-164	-1.50667e-162	2.38736e-163	9.49707e-164	-2.90314e-163	8.48268e-163	-1.51689e-162	-1.22784e-162	6.35423e-164	-3.57724e-165	-1.43212e-162	-8.44033e-163	-6.72088e-163	2.42089e-163	-6.64019e-163	5.57831e-163	3.68501e-163	5.63735e-163	2.48315e-164	-1.45489e-162	-1.46473e-162	8.83788e-165	6.9926e-163	-1.82878e-163	-4.32369e-163	-1.33538e-163	1.81025e-164	-2.72877e-163	1.21963e-163	0
-2.05805e-163	8.19653e-164	-1.50667e-162	2.38736e-163	9.49707e-164	-2.90314e-163	8.48268e-163	-1.51689e-162	-1.22784e-162	6.35423e-164	-3.57724e-165	-1.43212e-162	-8.44033e-163	-6.72088e-163	2.42089e-163	-6.64019e-163	5.57831e-163	3.68501e-163	5.63735e-163	2.48315e-164	-1.45489e-162	-1.46473e-162	8.83788e-165	6.9926e-163	-1.82878e-163	-4.32369e-163	-1.33538e-163	1.81025e-164	-2.72877e-163	1.21963e-163	0
-2.05805e-163	8.19653e-164	-1.50667e-162	2.38736e-163	9.49707e-164	-2.90314e-163	8.48268e-163	-1.51689e-162	-1.22784e-162	6.35423e-164	-3.57724e-165	-1.43212e-162	-8.44033e-163	-6.72088e-163	2.42089e-163	-6.64019e-163	5.57831e-163	3.68501e-163	5.63735e-163	2.48315e-164	-1.45489e-162	-1.46473e-162	8.83788e-165	6.9926e-163	-1.82878e-163	-4.32369e-163	-1.33538e-163	1.81025e-164	-2.72877e-163	1.21963e-163	0
-2.05805e-163	8.19653e-164	-1.50667e-162	2.38736e-163	9.49707e-164	-2.90314e-163	8.48268e-163	-1.51689e-162	-1.22784e-162	6.35423e-164	-3.57724e-165	-1.43212e-162	-8.44033e-163	-6.72088e-163	2.42089e-163	-6.64019e-163	5.57831e-163	3.68501e-163	5.63735e-163	2.48315e-164	-1.45489e-162	-1.46473e-162	8.83788e-165	6.9926e-163	-1.82878e-163	-4.32369e-163	-1.33538e-163	1.81025e-164	-2.72877e-163	1.21963e-163	0
-2.05805e-163	8.19653e-164	-1.50667e-162	2.38736e-163	9.49707e-164	-2.90314e-163	8.48268e-163	-1.51689e-162	-1.22784e-162	6.35423e-164	-3.57724e-165	-1.43212e-162	-8.44033e-163	-6.72088e-163	2.42089e-163	-6.64019e-163	5.57831e-163	3.68501e-163	5.63735e-163	2.48315e-164	-1.45489e-162	-1.46473e-162	8.83788e-165	6.9926e-163	-1.82878e-163	-4.32369e-163	-1.33538e-163	1.81025e-164	-2.72877e-163	1.21963e-163	0
-2.05805e-163	8.19653e-164	-1.50667e-162	2.38736e-163	9.49707e-164	-2.90314e-163	8.48268e-163	-1.51689e-162	-1.22784e-162	6.35423e-164	-3.57724e-165	-1.43212e-162	-8.44033e-163	-6.72088e-163	2.42089e-163	-6.64019e-163	5.57831e-163	3.68501e-163	5.63735e-163	2.48315e-164	-1.45489e-162	-1.46473e-162	8.83788e-165	6.9926e-163	-1.82878e-163	-4.32369e-163	-1.33538e-163	1.81025e-164	-2.72877e-163	1.21963e-163	0
-2.05805e-163	8.19653e-164	-1.50667e-162	2.38736e-163	9.49707e-164	-2.90314e-163	8.48268e-163	-1.51689e-162	-1.22784e-162	6.35423e-164	-3.57724e-165	-1.43212e-162	-8.44033e-163	-6.72088e-163	2.42089e-163	-6.64019e-163	5.57831e-163	3.68501e-163	5.63735e-163	2.48315e-164	-1.45489e-162	-1.46473e-162	8.83788e-165	6.9926e-163	-1.82878e-163	-4.32369e-163	-1.33538e-163	1.81025e-164	-2.72877e-163	1.21963e-163	0
-2.05805e-163	8.19653e-164	-1.50667e-162	2.38736e-163	9.49707e-164	-2.90314e-163	8.48268e-163	-1.51689e-162	-1.22784e-162	6.35423e-164	-3.57724e-165	-1.43212e-162	-8.44033e-163	-6.72088e-163	2.42089e-163	-6.64019e-163	5.57831e-163	3.68501e-163	5.63735e-163	2.48315e-164	-1.45489e-162	-1.46473e-162	8.83788e-165	6.9926e-163	-1.82878e-163	-4.32369e-163	-1.33538e-163	1.81025e-164	-2.72877e-163	1.21963e-163	0
-2.05805e-163	8.19653e-164	-1.50667e-162	2.38736e-163	9.49707e-164	-2.90314e-163	8.48268e-163	-1.51689e-162	-1.22784e-162	6.35423e-164	-3.57724e-165	-1.43212e-162	-8.44033e-163	-6.72088e-163	2.42089e-163	-6.64019e-163	5.57831e-163	3.68501e-163	5.63735e-163	2.48315e-164	-1.45489e-162	-1.46473e-162	8.83788e-165	6.9926e-163	-1.82878e-163	-4.32369e-163	-1.33538e-163	1.81025e-164	-2.72877e-163	1.21963e-163	0
-2.05805e-163	8.19653e-164	-1.50667e-162	2.38736e-163	9.49707e-164	-2.90314e-163	8.48268e-163	-1.51689e-162	-1.22784e-162	6.35423e-164	-3.57724e-165	-1.43212e-162	-8.44033e-163	-6.72088e-163	2.42089e-163	-6.64019e-163	5.57831e-163	3.68501e-163	5.63735e-163	2.48315e-164	-1.45489e-162	-1.46473e-162	8.83788e-165	6.9926e-163	-1.82878e-163	-4.32369e-163	-1.33538e-163	1.81025e-164	-2.72877e-163	1.21963e-163	0
-2.05805e-163	8.19653e-164	-1.50667e-162	2.38736e-163	9.49707e-164	-2.90314e-163	8.48268e-163	-1.51689e-162	-1.22784e-162	6.35423e-164	-3.57724e-165	-1.43212e-162	-8.44033e-163	-6.72088e-163	2.42089e-163	-6.64019e-163	5.57831e-163	3.68501e-163	5.63735e-163	2.48315e-164	-1.45489e-162	-1.46473e-162	8.83788e-165	6.9926e-163	-1.82878e-163	-4.32369e-163	-1.33538e-163	1.81025e-164	-2.72877e-163	1.21963e-163	0
-2.05805e-163	8.19653e-164	-1.50667e-162	2.38736e-163	9.49707e-164	-2.90314e-163	8.48268e-163	-1.51689e-162	-1.22784e-162	6.35423e-164	-3.57724e-165	-1.43212e-162	-8.44033e-163	-6.72088e-163	2.42089e-163	-6.64019e-163	5.57831e-163	3.68501e-163	5.63735e-163	2.48315e-164	-1.45489e-162	-1.46473e-162	8.83788e-165	6.9926e-163	-1.82878e-163	-4.32369e-163	-1.33538e-163	1.81025e-164	-2.72877e-163	1.21963e-163	0
-2.05805e-163	8.19653e-164	-1.50667e-162	2.38736e-163	9.49707e-164	-2.90314e-163	8.48268e-163	-1.51689e-162	-1.22784e-162	6.35423e-164	-3.57724e-165	-1.43212e-162	-8.44033e-163	-6.72088e-163	2.42089e-163	-6.64019e-163	5.57831e-163	3.68501e-163	5.63735e-163	2.48315e-164	-1.45489e-162	-1.46473e-162	8.83788e-165	6.9926e-163	-1.82878e-163	-4.32369e-163	-1.33538e-163	1.81025e-164	-2.72877e-163	1.21963e-163	0
-2.05805e-163	8.19653e-164	-1.50667e-162	2.38736e-163	9.49707e-164	-2.90314e-163	8.48268e-163	-1.51689e-162	-1.22784e-162	6.35423e-164	-3.57724e-165	-1.43212e-162	-8.44033e-163	-6.72088e-163	2.42089e-163	-6.64019e-163	5.57831e-163	3.68501e-163	5.63735e-163	2.48315e-164	-1.45489e-162	-1.46473e-162	8.83788e-165	6.9926e-163	-1.82878e-163	-4.32369e-163	-1.33538e-163	1.81025e-164	-2.72877e-163	1.21963e-163	0
-2.05805e-163	8.19653e-164	-1.50667e-162	2.38736e-163	9.49707e-164	-2.90314e-163	8.48268e-163	-1.51689e-162	-1.22784e-162	6.35423e-164	-3.57724e-165	-1.43212e-162	-8.44033e-163	-6.72088e-163	2.42089e-163	-6.64019e-163	5.57831e-163	3.68501e-163	5.63735e-163	2.48315e-164	-1.45489e-162	-1.46473e-162	8.83788e-165	6.9926e-163	-1.82878e-163	-4.32369e-163	-1.33538e-163	1.81025e-164	-2.72877e-163	1.21963e-163	0
-2.05805e-163	8.19653e-164	-1.50667e-162	2.38736e-163	9.49707e-164	-2.90314e-163	8.48268e-163	-1.51689e-162	-1.22784e-162	6.35423e-164	-3.57724e-165	-1.43212e-162	-8.44033e-163	-6.72088e-163	2.42089e-163	-6.64019e-163	5.57831e-163	3.68501e-163	5.63735e-163	2.48315e-164	-1.45489e-162	-1.46473e-162	8.83788e-165	6.9926e-163	-1.82878e-163	-4.32369e-163	-1.33538e-163	1.81025e-164	-2.72877e-163	1.21963e-163	0
-2.05805e-163	8.19653e-164	-1.50667e-162	2.38736e-163	9.49707e-164	-2.90314e-163	8.48268e-163	-1.51689e-162	-1.22784e-162	6.35423e-164	-3.57724e-165	-1.43212e-162	-8.44033e-163	-6.72088e-163	2.42089e-163	-6.64019e-163	5.57831e-163	3.68501e-163	5.63735e-163	2.48315e-164	-1.45489e-162	-1.46473e-162	8.83788e-165	6.9926e-163	-1.82878e-163	-4.32369e-163	-1.33538e-163	1.81025e-164	-2.72877e-163	1.21963e-163	0
-2.05805e-163	8.19653e-164	-1.50667e-162	2.38736e-163	9.49707e-164	-2.90314e-163	8.48268e-163	-1.51689e-162	-1.22784e-162	6.35423e-164	-3.57724e-165	-1.43212e-162	-8.44033e-163	-6.72088e-163	2.42089e-163	-6.64019e-163	5.57831e-163	3.68501e-163	5.63735e-163	2.48315e-164	-1.45489e-162	-1.46473e-162	8.83788e-165	6.9926e-163	-1.82878e-163	-4.32369e-163	-1.33538e-163	1.81025e-164	-2.72877e-163	1.21963e-163	0
-2.05805e-163	8.19653e-164	-1.50667e-162	2.38736e-163	9.49707e-164	-2.90314e-163	8.48268e-163	-1.51689e-162	-1.22784e-162	6.35423e-164	-3.57724e-165	-1.43212e-162	-8.44033e-163	-6.72088e-163	2.42089e-163	-6.64019e-163	5.57831e-163	3.68501e-163	5.63735e-163	2.48315e-164	-1.45489e-162	-1.46473e-162	8.83788e-165	6.9926e-163	-1.82878e-163	-4.32369e-163	-1.33538e-163	1.81025e-164	-2.72877e-163	1.21963e-163	0
-2.05805e-163	8.19653e-164	-1.50667e-162	2.38736e-163	9.49707e-164	-2.90314e-163	8.48268e-163	-1.51689e-162	-1.22784e-162	6.35423e-164	-3.57724e-165	-1.43212e-162	-8.44033e-163	-6.72088e-163	2.42089e-163	-6.64019e-163	5.57831e-163	3.68501e-163	5.63735e-163	2.48315e-164	-1.45489e-162	-1.46473e-162	8.83788e-165	6.9926e-163	-1.82878e-163	-4.32369e-163	-1.33538e-163	1.81025e-164	-2.72877e-163	1.21963e-163	0
-2.05805e-163	8.19653e-164	-1.50667e-162	2.38736e-163	9.49707e-164	-2.90314e-163	8.48268e-163	-1.51689e-162	-1.22784e-162	6.35423e-164	-3.57724e-165	-1.43212e-162	-8.44033e-163	-6.72088e-163	2.42089e-163	-6.64019e-163	5.57831e-163	3.68501e-163	5.63735e-163	2.48315e-164	-1.45489e-162	-1.46473e-162	8.83788e-165	6.9926e-163	-1.82878e-163	-4.32369e-163	-1.33538e-163	1.81025e-164	-2.72877e-163	1.21963e-163	0
-2.05805e-163	8.19653e-164	-1.50667e-162	2.38736e-163	9.49707e-164	-2.90314e-163	8.48268e-163	-1.51689e-162	-1.22784e-162	6.35423e-164	-3.57724e-165	-1.43212e-162	-8.44033e-163	-6.72088e-163	2.42089e-163	-6.64019e-163	5.57831e-163	3.68501e-163	5.63735e-163	2.48315e-164	-1.45489e-162	-1.46473e-162	8.83788e-165	6.9926e-163	-1.82878e-163	-4.32369e-163	-1.33538e-163	1.81025e-164	-2.72877e-163	1.21963e-163	0
-2.05805e-163	8.19653e-164	-1.50667e-162	2.38736e-163	9.49707e-164	-2.90314e-163	8.48268e-163	-1.51689e-162	-1.22784e-162	6.35423e-164	-3.57724e-165	-1.43212e-162	-8.44033e-163	-6.72088e-163	2.42089e-163	-6.64019e-163	5.57831e-163	3.68501e-163	5.63735e-163	2.48315e-164	-1.45489e-162	-1.46473e-162	8.83788e-165	6.9926e-163	-1.82878e-163	-4.32369e-163	-1.33538e-163	1.81025e-164	-2.72877e-163	1.21963e-163	0
-2.05805e-163	8.19653e-164	-1.50667e-162	2.38736e-163	9.49707e-164	-2.90314e-163	8.48268e-163	-1.51689e-162	-1.22784e-162	6.35423e-164	-3.57724e-165	-1.43212e-162	-8.44033e-163	-6.72088e-163	2.42089e-163	-6.64019e-163	5.57831e-163	3.68501e-163	5.63735e-163	2.48315e-164	-1.45489e-162	-1.46473e-162	8.83788e-165	6.9926e-163	-1.82878e-163	-4.32369e-163	-1.33538e-163	1.81025e-164	-2.72877e-163	1.21963e-163	0
-2.05805e-163	8.19653e-164	-1.50667e-162	2.38736e-163	9.49707e-164	-2.90314e-163	8.48268e-163	-1.51689e-162	-1.22784e-162	6.35423e-164	-3.57724e-165	-1.43212e-162	-8.44033e-163	-6.72088e-163	2.42089e-163	-6.64019e-163	5.57831e-163	3.68501e-163	5.63735e-163	2.48315e-164	-1.45489e-162	-1.46473e-162	8.83788e-165	6.9926e-163	-1.82878e-163	-4.32369e-163	-1.33538e-163	1.81025e-164	-2.72877e-163	1.21963e-163	0
-2.05805e-163	8.19653e-164	-1.50667e-162	2.38736e-163	9.49707e-164	-2.90314e-163	8.48268e-163	-1.51689e-162	-1.22784e-162	6.35423e-164	-3.57724e-165	-1.43212e-162	-8.44033e-163	-6.72088e-163	2.42089e-163	-6.64019e-163	5.57831e-163	3.68501e-163	5.63735e-163	2.48315e-164	-1.45489e-162	-1.46473e-162	8.83788e-165	6.9926e-163	-1.82878e-163	-4.32369e-163	-1.33538e-163	1.81025e-164	-2.72877e-163	1.21963e-163	0
-2.05805e-163	8.19653e-164	-1.50667e-162	2.38736e-163	9.49707e-164	-2.90314e-163	8.48268e-163	-1.51689e-162	-1.22784e-162	6.35423e-164	-3.57724e-165	-1.43212e-162	-8.44033e-163	-6.72088e-163	2.42089e-163	-6.64019e-163	5.57831e-163	3.68501e-163	5.63735e-163	2.48315e-164	-1.45489e-162	-1.46473e-162	8.83788e-165	6.9926e-163	-1.82878e-163	-4.32369e-163	-1.33538e-163	1.81025e-164	-2.72877e-163	1.21963e-163	0
-2.05805e-163	8.19653e-164	-1.50667e-162	2.38736e-163	9.49707e-164	-2.90314e-163	8.48268e-163	-1.51689e-162	-1.22784e-162	6.35423e-164	-3.57724e-165	-1.43212e-162	-8.44033e-163	-6.72088e-163	2.42089e-163	-6.64019e-163	5.57831e-163	3.68501e-163	5.63735e-163	2.48315e-164	-1.45489e-162	-1.46473e-162	8.83788e-165	6.9926e-163	-1.82878e-163	-4.32369e-163	-1.33538e-163	1.81025e-164	-2.72877e-163	1.21963e-163	0
-2.05805e-163	8.19653e-164	-1.50667e-162	2.38736e-163	9.49707e-164	-2.90314e-163	8.48268e-163	-1.51689e-162	-1.22784e-162	6.35423e-164	-3.57724e-165	-1.43212e-162	-8.44033e-163	-6.72088e-163	2.42089e-163	-6.64019e-163	5.57831e-163	3.68501e-163	5.63735e-163	2.48315e-164	-1.45489e-162	-1.46473e-162	8.83788e-165	6.9926e-163	-1.82878e-163	-4.32369e-163	-1.33538e-163	1.81025e-164	-2.72877e-163	1.21963e-163	0
-2.05805e-163	8.19653e-164	-1.50667e-162	2.38736e-163	9.49707e-164	-2.90314e-163	8.48268e-163	-1.51689e-162	-1.22784e-162	6.35423e-164	-3.57724e-165	-1.43212e-162	-8.44033e-163	-6.72088e-163	2.42089e-163	-6.64019e-163	5.57831e-163	3.68501e-163	5.63735e-163	2.48315e-164	-1.45489e-162	-1.46473e-162	8.83788e-165	6.9926e-163	-1.82878e-163	-4.32369e-163	-1.33538e-163	1.81025e-164	-2.72877e-163	1.21963e-163	0
-2.05805e-163	8.19653e-164	-1.50667e-162	2.38736e-163	9.49707e-164	-2.90314e-163	8.48268e-163	-1.51689e-162	-1.22784e-162	6.35423e-164	-3.57724e-165	-1.43212e-162	-8.44033e-163	-6.72088e-163	2.42089e-163	-6.64019e-163	5.57831e-163	3.68501e-163	5.63735e-163	2.48315e-164	-1.45489e-162	-1.46473e-162	8.83788e-165	6.9926e-163	-1.82878e-163	-4.32369e-163	-1.33538e-163	1.81025e-164	-2.72877e-163	1.21963e-163	0
-2.05805e-163	8.19653e-164	-1.50667e-162	2.38736e-163	9.49707e-164	-2.90314e-163	8.48268e-163	-1.51689e-162	-1.22784e-162	6.35423e-164	-3.57724e-165	-1.43212e-162	-8.44033e-163	-6.72088e-163	2.42089e-163	-6.64019e-163	5.57831e-163	3.68501e-163	5.63735e-163	2.48315e-164	-1.45489e-162	-1.46473e-162	8.83788e-165	6.9926e-163	-1.82878e-163	-4.32369e-163	-1.33538e-163	1.81025e-164	-2.72877e-163	1.21963e-163	0
-2.05805e-163	8.19653e-164	-1.50667e-162	2.38736e-163	9.49707e-164	-2.90314e-163	8.48268e-163	-1.51689e-162	-1.22784e-162	6.35423e-164	-3.57724e-165	-1.43212e-162	-8.44033e-163	-6.72088e-163	2.42089e-163	-6.64019e-163	5.57831e-163	3.68501e-163	5.63735e-163	2.48315e-164	-1.45489e-162	-1.46473e-162	8.83788e-165	6.9926e-163	-1.82878e-163	-4.32369e-163	-1.33538e-163	1.81025e-164	-2.72877e-163	1.21963e-163	0
-2.05805e-163	8.19653e-164	-1.50667e-162	2.38736e-163	9.49707e-164	-2.90314e-163	8.48268e-163	-1.51689e-162	-1.22784e-162	6.35423e-164	-3.57724e-165	-1.43212e-162	-8.44033e-163	-6.72088e-163	2.42089e-163	-6.64019e-163	5.57831e-163	3.68501e-163	5.63735e-163	2.48315e-164	-1.45489e-162	-1.46473e-162	8.83788e-165	6.9926e-163	-1.82878e-163	-4.32369e-163	-1.33538e-163	1.81025e-164	-2.72877e-163	1.21963e-163	0
-2.05805e-163	8.19653e-164	-1.50667e-162	2.38736e-163	9.49707e-164	-2.90314e-163	8.48268e-163	-1.51689e-162	-1.22784e-162	6.35423e-164	-3.57724e-165	-1.43212e-162	-8.44033e-163	-6.72088e-163	2.42089e-163	-6.64019e-163	5.57831e-163	3.68501e-163	5.63735e-163	2.48315e-164	-1.45489e-162	-1.46473e-162	8.83788e-165	6.9926e-163	-1.82878e-163	-4.32369e-163	-1.33538e-163	1.81025e-164	-2.72877e-163	1.21963e-163	0
-2.05805e-163	8.19653e-164	-1.50667e-162	2.38736e-163	9.49707e-164	-2.90314e-163	8.48268e-163	-1.51689e-162	-1.22784e-162	6.35423e-164	-3.57724e-165	-1.43212e-162	-8.44033e-163	-6.72088e-163	2.42089e-163	-6.64019e-163	5.57831e-163	3.68501e-163	5.63735e-163	2.48315e-164	-1.45489e-162	-1.46473e-162	8.83788e-165	6.9926e-163	-1.82878e-163	-4.32369e-163	-1.33538e-163	1.81025e-164	-2.72877e-163	1.21963e-163	0
-2.05805e-163	8.19653e-164	-1.50667e-162	2.38736e-163	9.49707e-164	-2.90314e-163	8.48268e-163	-1.51689e-162	-1.22784e-162	6.35423e-164	-3.57724e-165	-1.43212e-162	-8.44033e-163	-6.72088e-163	2.42089e-163	-6.64019e-163	5.57831e-163	3.68501e-163	5.63735e-163	2.48315e-164	-1.45489e-162	-1.46473e-162	8.83788e-165	6.9926e-163	-1.82878e-163	-4.32369e-163	-1.33538e-163	1.81025e-164	-2.72877e-163	1.21963e-163	0
-2.05805e-163	8.19653e-164	-1.50667e-162	2.38736e-163	9.49707e-164	-2.90314e-163	8.48268e-163	-1.51689e-162	-1.22784e-162	6.35423e-164	-3.57724e-165	-1.43212e-162	-8.44033e-163	-6.72088e-163	2.42089e-163	-6.64019e-163	5.57831e-163	3.68501e-163	5.63735e-163	2.48315e-164	-1.45489e-162	-1.46473e-162	8.83788e-165	6.9926e-163	-1.82878e-163	-4.32369e-163	-1.33538e-163	1.81025e-164	-2.72877e-163	1.21963e-163	0
-2.05805e-163	8.19653e-164	-1.50667e-162	2.38736e-163	9.49707e-164	-2.90314e-163	8.48268e-163	-1.51689e-162	-1.22784e-162	6.35423e-164	-3.57724e-165	-1.43212e-162	-8.44033e-163	-6.72088e-163	2.42089e-163	-6.64019e-163	5.57831e-163	3.68501e-163	5.63735e-163	2.48315e-164	-1.45489e-162	-1.46473e-162	8.83788e-165	6.9926e-163	-1.82878e-163	-4.32369e-163	-1.33538e-163	1.81025e-164	-2.72877e-163	1.21963e-163	0
-2.05805e-163	8.19653e-164	-1.50667e-162	2.38736e-163	9.49707e-164	-2.90314e-163	8.48268e-163	-1.51689e-162	-1.22784e-162	6.35423e-164	-3.57724e-165	-1.43212e-162	-8.44033e-163	-6.72088e-163	2.42089e-163	-6.64019e-163	5.57831e-163	3.68501e-163	5.63735e-163	2.48315e-164	-1.45489e-162	-1.46473e-162	8.83788e-165	6.9926e-163	-1.82878e-163	-4.32369e-163	-1.33538e-163	1.81025e-164	-2.72877e-163	1.21963e-163	0
-2.05805e-163	8.19653e-164	-1.50667e-162	2.38736e-163	9.49707e-164	-2.90314e-163	8.48268e-163	-1.51689e-162	-1.22784e-162	6.35423e-164	-3.57724e-165	-1.43212e-162	-8.44033e-163	-6.72088e-163	2.42089e-163	-6.64019e-163	5.57831e-163	3.68501e-163	5.63735e-163	2.48315e-164	-1.45489e-162	-1.46473e-162	8.83788e-165	6.9926e-163	-1.82878e-163	-4.32369e-163	-1.33538e-163	1.81025e-164	-2.72877e-163	1.21963e-163	0
-2.05805e-163	8.19653e-164	-1.50667e-162	2.38736e-163	9.49707e-164	-2.90314e-163	8.48268e-163	-1.51689e-162	-1.22784e-162	6.35423e-164	-3.57724e-165	-1.43212e-162	-8.44033e-163	-6.72088e-163	2.42089e-163	-6.64019e-163	5.57831e-163	3.68501e-163	5.63735e-163	2.48315e-164	-1.45489e-162	-1.46473e-162	8.83788e-165	6.9926e-163	-1.82878e-163	-4.32369e-163	-1.33538e-163	1.81025e-164	-2.72877e-163	1.21963e-163	0
-2.05805e-163	8.19653e-164	-1.50667e-162	2.38736e-163	9.49707e-164	-2.90314e-163	8.48268e-163	-1.51689e-162	-1.22784e-162	6.35423e-164	-3.57724e-165	-1.43212e-162	-8.44033e-163	-6.72088e-163	2.42089e-163	-6.64019e-163	5.57831e-163	3.68501e-163	5.63735e-163	2.48315e-164	-1.45489e-162	-1.46473e-162	8.83788e-165	6.9926e-163	-1.82878e-163	-4.32369e-163	-1.33538e-163	1.81025e-164	-2.72877e-163	1.21963e-163	0
-2.05805e-163	8.19653e-164	-1.50667e-162	2.38736e-163	9.49707e-164	-2.90314e-163	8.48268e-163	-1.51689e-162	-1.22784e-162	6.35423e-164	-3.57724e-165	-1.43212e-162	-8.44033e-163	-6.72088e-163	2.42089e-163	-6.64019e-163	5.57831e-163	3.68501e-163	5.63735e-163	2.48315e-164	-1.45489e-162	-1.46473e-162	8.83788e-165	6.9926e-163	-1.82878e-163	-4.32369e-163	-1.33538e-163	1.81025e-164	-2.72877e-163	1.21963e-163	0
-2.05805e-163	8.19653e-164	-1.50667e-162	2.38736e-163	9.49707e-164	-2.90314e-163	8.48268e-163	-1.51689e-162	-1.22784e-162	6.35423e-164	-3.57724e-165	-1.43212e-162	-8.44033e-163	-6.72088e-163	2.42089e-163	-6.64019e-163	5.57831e-163	3.68501e-163	5.63735e-163	2.48315e-164	-1.45489e-162	-1.46473e-162	8.83788e-165	6.9926e-163	-1.82878e-163	-4.32369e-163	-1.33538e-163	1.81025e-164	-2.72877e-163	1.21963e-163	0
-2.05805e-163	8.19653e-164	-1.50667e-162	2.38736e-163	9.49707e-164	-2.90314e-163	8.48268e-163	-1.51689e-162	-1.22784e-162	6.35423e-164	-3.57724e-165	-1.43212e-162	-8.44033e-163	-6.72088e-163	2.42089e-163	-6.64019e-163	5.57831e-163	3.68501e-163	5.63735e-163	2.48315e-164	-1.45489e-162	-1.46473e-162	8.83788e-165	6.9926e-163	-1.82878e-163	-4.32369e-163	-1.33538e-163	1.81025e-164	-2.72877e-163	1.21963e-163	0
-2.05805e-163	8.19653e-164	-1.50667e-162	2.38736e-163	9.49707e-164	-2.90314e-163	8.48268e-163	-1.51689e-162	-1.22784e-162	6.35423e-164	-3.57724e-165	-1.43212e-162	-8.44033e-163	-6.72088e-163	2.42089e-163	-6.64019e-163	5.57831e-163	3.68501e-163	5.63735e-163	2.48315e-164	-1.45489e-162	-1.46473e-162	8.83788e-165	6.9926e-163	-1.82878e-163	-4.32369e-163	-1.33538e-163	1.81025e-164	-2.72877e-163	1.21963e-163	0
-2.05805e-163	8.19653e-164	-1.50667e-162	2.38736e-163	9.49707e-164	-2.90314e-163	8.48268e-163	-1.51689e-162	-1.22784e-162	6.35423e-164	-3.57724e-165	-1.43212e-162	-8.44033e-163	-6.72088e-163	2.42089e-163	-6.64019e-163	5.57831e-163	3.68501e-163	5.63735e-163	2.48315e-164	-1.45489e-162	-1.46473e-162	8.83788e-165	6.9926e-163	-1.82878e-163	-4.32369e-163	-1.33538e-163	1.81025e-164	-2.72877e-163	1.21963e-163	0
-2.05805e-163	8.19653e-164	-1.50667e-162	2.38736e-163	9.49707e-164	-2.90314e-163	8.48268e-163	-1.51689e-162	-1.22784e-162	6.35423e-164	-3.57724e-165	-1.43212e-162	-8.44033e-163	-6.72088e-163	2.42089e-163	-6.64019e-163	5.57831e-163	3.68501e-163	5.63735e-163	2.48315e-164	-1.45489e-162	-1.46473e-162	8.83788e-165	6.9926e-163	-1.82878e-163	-4.32369e-163	-1.33538e-163	1.81025e-164	-2.72877e-163	1.21963e-163	0
-2.05805e-163	8.19653e-164	-1.50667e-162	2.38736e-163	9.49707e-164	-2.90314e-163	8.48268e-163	-1.51689e-162	-1.22784e-162	6.35423e-164	-3.57724e-165	-1.43212e-162	-8.44033e-163	-6.72088e-163	2.42089e-163	-6.64019e-163	5.57831e-163	3.68501e-163	5.63735e-163	2.48315e-164	-1.45489e-162	-1.46473e-162	8.83788e-165	6.9926e-163	-1.82878e-163	-4.32369e-163	-1.33538e-163	1.81025e-164	-2.72877e-163	1.21963e-163	0
-2.05805e-163	8.19653e-164	-1.50667e-162	2.38736e-163	9.49707e-164	-2.90314e-163	8.48268e-163	-1.51689e-162	-1.22784e-162	6.35423e-164	-3.57724e-165	-1.43212e-162	-8.44033e-163	-6.72088e-163	2.42089e-163	-6.64019e-163	5.57831e-163	3.68501e-163	5.63735e-163	2.48315e-164	-1.45489e-162	-1.46473e-162	8.83788e-165	6.9926e-163	-1.82878e-163	-4.32369e-163	-1.33538e-163	1.81025e-164	-2.72877e-163	1.21963e-163	0
-2.05805e-163	8.19653e-164	-1.50667e-162	2.38736e-163	9.49707e-164	-2.90314e-163	8.48268e-163	-1.51689e-162	-1.22784e-162	6.35423e-164	-3.57724e-165	-1.43212e-162	-8.44033e-163	-6.72088e-163	2.42089e-163	-6.64019e-163	5.57831e-163	3.68501e-163	5.63735e-163	2.48315e-164	-1.45489e-162	-1.46473e-162	8.83788e-165	6.9926e-163	-1.82878e-163	-4.32369e-163	-1.33538e-163	1.81025e-164	-2.72877e-163	1.21963e-163	0
-2.05805e-163	8.19653e-164	-1.50667e-162	2.38736e-163	9.49707e-164	-2.90314e-163	8.48268e-163	-1.51689e-162	-1.22784e-162	6.35423e-164	-3.57724e-165	-1.43212e-162	-8.44033e-163	-6.72088e-163	2.42089e-163	-6.64019e-163	5.57831e-163	3.68501e-163	5.63735e-163	2.48315e-164	-1.45489e-162	-1.46473e-162	8.83788e-165	6.9926e-163	-1.82878e-163	-4.32369e-163	-1.33538e-163	1.81025e-164	-2.72877e-163	1.21963e-163	0
-2.05805e-163	8.19653e-164	-1.50667e-162	2.38736e-163	9.49707e-164	-2.90314e-163	8.48268e-163	-1.51689e-162	-1.22784e-162	6.35423e-164	-3.57724e-165	-1.43212e-162	-8.44033e-163	-6.72088e-163	2.42089e-163	-6.64019e-163	5.57831e-163	3.68501e-163	5.63735e-163	2.48315e-164	-1.45489e-162	-1.46473e-162	8.83788e-165	6.9926e-163	-1.82878e-163	-4.32369e-163	-1.33538e-163	1.81025e-164	-2.72877e-163	1.21963e-163	0
-2.05805e-163	8.19653e-164	-1.50667e-162	2.38736e-163	9.49707e-164	-2.90314e-163	8.48268e-163	-1.51689e-162	-1.22784e-162	6.35423e-164	-3.57724e-165	-1.43212e-162	-8.44033e-163	-6.72088e-163	2.42089e-163	-6.64019e-163	5.57831e-163	3.68501e-163	5.63735e-163	2.48315e-164	-1.45489e-162	-1.46473e-162	8.83788e-165	6.9926e-163	-1.82878e-163	-4.32369e-163	-1.33538e-163	1.81025e-164	-2.72877e-163	1.21963e-163	0
-2.05805e-163	8.19653e-164	-1.50667e-162	2.38736e-163	9.49707e-164	-2.90314e-163	8.48268e-163	-1.51689e-162	-1.22784e-162	6.35423e-164	-3.57724e-165	-1.43212e-162	-8.44033e-163	-6.72088e-163	2.42089e-163	-6.64019e-163	5.57831e-163	3.68501e-163	5.63735e-163	2.48315e-164	-1.45489e-162	-1.46473e-162	8.83788e-165	6.9926e-163	-1.82878e-163	-4.32369e-163	-1.33538e-163	1.81025e-164	-2.72877e-163	1.21963e-163	0
-2.05805e-163	8.19653e-164	-1.50667e-162	2.38736e-163	9.49707e-164	-2.90314e-163	8.48268e-163	-1.51689e-162	-1.22784e-162	6.35423e-164	-3.57724e-165	-1.43212e-162	-8.44033e-163	-6.72088e-163	2.42089e-163	-6.64019e-163	5.57831e-163	3.68501e-163	5.63735e-163	2.48315e-164	-1.45489e-162	-1.46473e-162	8.83788e-165	6.9926e-163	-1.82878e-163	-4.32369e-163	-1.33538e-163	1.81025e-164	-2.72877e-163	1.21963e-163	0
-2.05805e-163	8.19653e-164	-1.50667e-162	2.38736e-163	9.49707e-164	-2.90314e-163	8.48268e-163	-1.51689e-162	-1.22784e-162	6.35423e-164	-3.57724e-165	-1.43212e-162	-8.44033e-163	-6.72088e-163	2.42089e-163	-6.64019e-163	5.57831e-163	3.68501e-163	5.63735e-163	2.48315e-164	-1.45489e-162	-1.46473e-162	8.83788e-165	6.9926e-163	-1.82878e-163	-4.32369e-163	-1.33538e-163	1.81025e-164	-2.72877e-163	1.21963e-163	0
-2.05805e-163	8.19653e-164	-1.50667e-162	2.38736e-163	9.49707e-164	-2.90314e-163	8.48268e-163	-1.51689e-162	-1.22784e-162	6.35423e-164	-3.57724e-165	-1.43212e-162	-8.44033e-163	-6.72088e-163	2.42089e-163	-6.64019e-163	5.57831e-163	3.68501e-163	5.63735e-163	2.48315e-164	-1.45489e-162	-1.46473e-162	8.83788e-165	6.9926e-163	-1.82878e-163	-4.32369e-163	-1.33538e-163	1.81025e-164	-2.72877e-163	1.21963e-163	0
-2.05805e-163	8.19653e-164	-1.50667e-162	2.38736e-163	9.49707e-164	-2.90314e-163	8.48268e-163	-1.51689e-162	-1.22784e-162	6.35423e-164	-3.57724e-165	-1.43212e-162	-8.44033e-163	-6.72088e-163	2.42089e-163	-6.64019e-163	5.57831e-163	3.68501e-163	5.63735e-163	2.48315e-164	-1.45489e-162	-1.46473e-162	8.83788e-165	6.9926e-163	-1.82878e-163	-4.32369e-163	-1.33538e-163	1.81025e-164	-2.72877e-163	1.21963e-163	0
-2.05805e-163	8.19653e-164	-1.50667e-162	2.38736e-163	9.49707e-164	-2.90314e-163	8.48268e-163	-1.51689e-162	-1.22784e-162	6.35423e-164	-3.57724e-165	-1.43212e-162	-8.44033e-163	-6.72088e-163	2.42089e-163	-6.64019e-163	5.57831e-163	3.68501e-163	5.63735e-163	2.48315e-164	-1.45489e-162	-1.46473e-162	8.83788e-165	6.9926e-163	-1.82878e-163	-4.32369e-163	-1.33538e-163	1.81025e-164	-2.72877e-163	1.21963e-163	0
-2.05805e-163	8.19653e-164	-1.50667e-162	2.38736e-163	9.49707e-164	-2.90314e-163	8.48268e-163	-1.51689e-162	-1.22784e-162	6.35423e-164	-3.57724e-165	-1.43212e-162	-8.44033e-163	-6.72088e-163	2.42089e-163	-6.64019e-163	5.57831e-163	3.68501e-163	5.63735e-163	2.48315e-164	-1.45489e-162	-1.46473e-162	8.83788e-165	6.9926e-163	-1.82878e-163	-4.32369e-163	-1.33538e-163	1.81025e-164	-2.72877e-163	1.21963e-163	0
-2.05805e-163	8.19653e-164	-1.50667e-162	2.38736e-163	9.49707e-164	-2.90314e-163	8.48268e-163	-1.51689e-162	-1.22784e-162	6.35423e-164	-3.57724e-165	-1.43212e-162	-8.44033e-163	-6.72088e-163	2.42089e-163	-6.64019e-163	5.57831e-163	3.68501e-163	5.63735e-163	2.48315e-164	-1.45489e-162	-1.46473e-162	8.83788e-165	6.9926e-163	-1.82878e-163	-4.32369e-163	-1.33538e-163	1.81025e-164	-2.72877e-163	1.21963e-163	0
-2.05805e-163	8.19653e-164	-1.50667e-162	2.38736e-163	9.49707e-164	-2.90314e-163	8.48268e-163	-1.51689e-162	-1.22784e-162	6.35423e-164	-3.57724e-165	-1.43212e-162	-8.44033e-163	-6.72088e-163	2.42089e-163	-6.64019e-163	5.57831e-163	3.68501e-163	5.63735e-163	2.48315e-164	-1.45489e-162	-1.46473e-162	8.83788e-165	6.9926e-163	-1.82878e-163	-4.32369e-163	-1.33538e-163	1.81025e-164	-2.72877e-163	1.21963e-163	0
-2.05805e-163	8.19653e-164	-1.50667e-162	2.38736e-163	9.49707e-164	-2.90314e-163	8.48268e-163	-1.51689e-162	-1.22784e-162	6.35423e-164	-3.57724e-165	-1.43212e-162	-8.44033e-163	-6.72088e-163	2.42089e-163	-6.64019e-163	5.57831e-163	3.68501e-163	5.63735e-163	2.48315e-164	-1.45489e-162	-1.46473e-162	8.83788e-165	6.9926e-163	-1.82878e-163	-4.32369e-163	-1.33538e-163	1.81025e-164	-2.72877e-163	1.21963e-163	0
-2.05805e-163	8.19653e-164	-1.50667e-162	2.38736e-163	9.49707e-164	-2.90314e-163	8.48268e-163	-1.51689e-162	-1.22784e-162	6.35423e-164	-3.57724e-165	-1.43212e-162	-8.44033e-163	-6.72088e-163	2.42089e-163	-6.64019e-163	5.57831e-163	3.68501e-163	5.63735e-163	2.48315e-164	-1.45489e-162	-1.46473e-162	8.83788e-165	6.9926e-163	-1.82878e-163	-4.32369e-163	-1.33538e-163	1.81025e-164	-2.72877e-163	1.21963e-163	0
-2.05805e-163	8.19653e-164	-1.50667e-162	2.38736e-163	9.49707e-164	-2.90314e-163	8.48268e-163	-1.51689e-162	-1.22784e-162	6.35423e-164	-3.57724e-165	-1.43212e-162	-8.44033e-163	-6.72088e-163	2.42089e-163	-6.64019e-163	5.57831e-163	3.68501e-163	5.63735e-163	2.48315e-164	-1.45489e-162	-1.46473e-162	8.83788e-165	6.9926e-163	-1.82878e-163	-4.32369e-163	-1.33538e-163	1.81025e-164	-2.72877e-163	1.21963e-163	0
-2.05805e-163	8.19653e-164	-1.50667e-162	2.38736e-163	9.49707e-164	-2.90314e-163	8.48268e-163	-1.51689e-162	-1.22784e-162	6.35423e-164	-3.57724e-165	-1.43212e-162	-8.44033e-163	-6.72088e-163	2.42089e-163	-6.64019e-163	5.57831e-163	3.68501e-163	5.63735e-163	2.48315e-164	-1.45489e-162	-1.46473e-162	8.83788e-165	6.9926e-163	-1.82878e-163	-4.32369e-163	-1.33538e-163	1.81025e-164	-2.72877e-163	1.21963e-163	0
-2.05805e-163	8.19653e-164	-1.50667e-162	2.38736e-163	9.49707e-164	-2.90314e-163	8.48268e-163	-1.51689e-162	-1.22784e-162	6.35423e-164	-3.57724e-165	-1.43212e-162	-8.44033e-163	-6.72088e-163	2.42089e-163	-6.64019e-163	5.57831e-163	3.68501e-163	5.63735e-163	2.48315e-164	-1.45489e-162	-1.46473e-162	8.83788e-165	6.9926e-163	-1.82878e-163	-4.32369e-163	-1.33538e-163	1.81025e-164	-2.72877e-163	1.21963e-163	0
-2.05805e-163	8.19653e-164	-1.50667e-162	2.38736e-163	9.49707e-164	-2.90314e-163	8.48268e-163	-1.51689e-162	-1.22784e-162	6.35423e-164	-3.57724e-165	-1.43212e-162	-8.44033e-163	-6.72088e-163	2.42089e-163	-6.64019e-163	5.57831e-163	3.68501e-163	5.63735e-163	2.48315e-164	-1.45489e-162	-1.46473e-162	8.83788e-165	6.9926e-163	-1.82878e-163	-4.32369e-163	-1.33538e-163	1.81025e-164	-2.72877e-163	1.21963e-163	0
-2.05805e-163	8.19653e-164	-1.50667e-162	2.38736e-163	9.49707e-164	-2.90314e-163	8.48268e-163	-1.51689e-162	-1.22784e-162	6.35423e-164	-3.57724e-165	-1.43212e-162	-8.44033e-163	-6.72088e-163	2.42089e-163	-6.64019e-163	5.57831e-163	3.68501e-163	5.63735e-163	2.48315e-164	-1.45489e-162	-1.46473e-162	8.83788e-165	6.9926e-163	-1.82878e-163	-4.32369e-163	-1.33538e-163	1.81025e-164	-2.72877e-163	1.21963e-163	0
-2.05805e-163	8.19653e-164	-1.50667e-162	2.38736e-163	9.49707e-164	-2.90314e-163	8.48268e-163	-1.51689e-162	-1.22784e-162	6.35423e-164	-3.57724e-165	-1.43212e-162	-8.44033e-163	-6.72088e-163	2.42089e-163	-6.64019e-163	5.57831e-163	3.68501e-163	5.63735e-163	2.48315e-164	-1.45489e-162	-1.46473e-162	8.83788e-165	6.9926e-163	-1.82878e-163	-4.32369e-163	-1.33538e-163	1.81025e-164	-2.72877e-163	1.21963e-163	0
-2.05805e-163	8.19653e-164	-1.50667e-162	2.38736e-163	9.49707e-164	-2.90314e-163	8.48268e-163	-1.51689e-162	-1.22784e-162	6.35423e-164	-3.57724e-165	-1.43212e-162	-8.44033e-163	-6.72088e-163	2.42089e-163	-6.64019e-163	5.57831e-163	3.68501e-163	5.63735e-163	2.48315e-164	-1.45489e-162	-1.46473e-162	8.83788e-165	6.9926e-163	-1.82878e-163	-4.32369e-163	-1.33538e-163	1.81025e-164	-2.72877e-163	1.21963e-163	0
-2.05805e-163	8.19653e-164	-1.50667e-162	2.38736e-163	9.49707e-164	-2.90314e-163	8.48268e-163	-1.51689e-162	-1.22784e-162	6.35423e-164	-3.57724e-165	-1.43212e-162	-8.44033e-163	-6.72088e-163	2.42089e-163	-6.64019e-163	5.57831e-163	3.68501e-163	5.63735e-163	2.48315e-164	-1.45489e-162	-1.46473e-162	8.83788e-165	6.9926e-163	-1.82878e-163	-4.32369e-163	-1.33538e-163	1.81025e-164	-2.72877e-163	1.21963e-163	0
-2.05805e-163	8.19653e-164	-1.50667e-162	2.38736e-163	9.49707e-164	-2.90314e-163	8.48268e-163	-1.51689e-162	-1.22784e-162	6.35423e-164	-3.57724e-165	-1.43212e-162	-8.44033e-163	-6.72088e-163	2.42089e-163	-6.64019e-163	5.57831e-163	3.68501e-163	5.63735e-163	2.48315e-164	-1.45489e-162	-1.46473e-162	8.83788e-165	6.9926e-163	-1.82878e-163	-4.32369e-163	-1.33538e-163	1.81025e-164	-2.72877e-163	1.21963e-163	0
-2.05805e-163	8.19653e-164	-1.50667e-162	2.38736e-163	9.49707e-164	-2.90314e-163	8.48268e-163	-1.51689e-162	-1.22784e-162	6.35423e-164	-3.57724e-165	-1.43212e-162	-8.44033e-163	-6.72088e-163	2.42089e-163	-6.64019e-163	5.57831e-163	3.68501e-163	5.63735e-163	2.48315e-164	-1.45489e-162	-1.46473e-162	8.83788e-165	6.9926e-163	-1.82878e-163	-4.32369e-163	-1.33538e-163	1.81025e-164	-2.72877e-163	1.21963e-163	0
-2.05805e-163	8.19653e-164	-1.50667e-162	2.38736e-163	9.49707e-164	-2.90314e-163	8.48268e-163	-1.51689e-162	-1.22784e-162	6.35423e-164	-3.57724e-165	-1.43212e-162	-8.44033e-163	-6.72088e-163	2.42089e-163	-6.64019e-163	5.57831e-163	3.68501e-163	5.63735e-163	2.48315e-164	-1.45489e-162	-1.46473e-162	8.83788e-165	6.9926e-163	-1.82878e-163	-4.32369e-163	-1.33538e-163	1.81025e-164	-2.72877e-163	1.21963e-163	0
-2.05805e-163	8.19653e-164	-1.50667e-162	2.38736e-163	9.49707e-164	-2.90314e-163	8.48268e-163	-1.51689e-162	-1.22784e-162	6.35423e-164	-3.57724e-165	-1.43212e-162	-8.44033e-163	-6.72088e-163	2.42089e-163	-6.64019e-163	5.57831e-163	3.68501e-163	5.63735e-163	2.48315e-164	-1.45489e-162	-1.46473e-162	8.83788e-165	6.9926e-163	-1.82878e-163	-4.32369e-163	-1.33538e-163	1.81025e-164	-2.72877e-163	1.21963e-163	0
-2.05805e-163	8.19653e-164	-1.50667e-162	2.38736e-163	9.49707e-164	-2.90314e-163	8.48268e-163	-1.51689e-162	-1.22784e-162	6.35423e-164	-3.57724e-165	-1.43212e-162	-8.44033e-163	-6.72088e-163	2.42089e-163	-6.64019e-163	5.57831e-163	3.68501e-163	5.63735e-163	2.48315e-164	-1.45489e-162	-1.46473e-162	8.83788e-165	6.9926e-163	-1.82878e-163	-4.32369e-163	-1.33538e-163	1.81025e-164	-2.72877e-163	1.21963e-163	0
-2.05805e-163	8.19653e-164	-1.50667e-162	2.38736e-163	9.49707e-164	-2.90314e-163	8.48268e-163	-1.51689e-162	-1.22784e-162	6.35423e-164	-3.57724e-165	-1.43212e-162	-8.44033e-163	-6.72088e-163	2.42089e-163	-6.64019e-163	5.57831e-163	3.68501e-163	5.63735e-163	2.48315e-164	-1.45489e-162	-1.46473e-162	8.83788e-165	6.9926e-163	-1.82878e-163	-4.32369e-163	-1.33538e-163	1.81025e-164	-2.72877e-163	1.21963e-163	0
-2.05805e-163	8.19653e-164	-1.50667e-162	2.38736e-163	9.49707e-164	-2.90314e-163	8.48268e-163	-1.51689e-162	-1.22784e-162	6.35423e-164	-3.57724e-165	-1.43212e-162	-8.44033e-163	-6.72088e-163	2.42089e-163	-6.64019e-163	5.57831e-163	3.68501e-163	5.63735e-163	2.48315e-164	-1.45489e-162	-1.46473e-162	8.83788e-165	6.9926e-163	-1.82878e-163	-4.32369e-163	-1.33538e-163	1.81025e-164	-2.72877e-163	1.21963e-163	0
-2.05805e-163	8.19653e-164	-1.50667e-162	2.38736e-163	9.49707e-164	-2.90314e-163	8.48268e-163	-1.51689e-162	-1.22784e-162	6.35423e-164	-3.57724e-165	-1.43212e-162	-8.44033e-163	-6.72088e-163	2.42089e-163	-6.64019e-163	5.57831e-163	3.68501e-163	5.63735e-163	2.48315e-164	-1.45489e-162	-1.46473e-162	8.83788e-165	6.9926e-163	-1.82878e-163	-4.32369e-163	-1.33538e-163	1.81025e-164	-2.72877e-163	1.21963e-163	0
-2.05805e-163	8.19653e-164	-1.50667e-162	2.38736e-163	9.49707e-164	-2.90314e-163	8.48268e-163	-1.51689e-162	-1.22784e-162	6.35423e-164	-3.57724e-165	-1.43212e-162	-8.44033e-163	-6.72088e-163	2.42089e-163	-6.64019e-163	5.57831e-163	3.68501e-163	5.63735e-163	2.48315e-164	-1.45489e-162	-1.46473e-162	8.83788e-165	6.9926e-163	-1.82878e-163	-4.32369e-163	-1.33538e-163	1.81025e-164	-2.72877e-163	1.21963e-163	0
-2.05805e-163	8.19653e-164	-1.50667e-162	2.38736e-163	9.49707e-164	-2.90314e-163	8.48268e-163	-1.51689e-162	-1.22784e-162	6.35423e-164	-3.57724e-165	-1.43212e-162	-8.44033e-163	-6.72088e-163	2.42089e-163	-6.64019e-163	5.57831e-163	3.68501e-163	5.63735e-163	2.48315e-164	-1.45489e-162	-1.46473e-162	8.83788e-165	6.9926e-163	-1.82878e-163	-4.32369e-163	-1.33538e-163	1.81025e-164	-2.72877e-163	1.21963e-163	0
-2.05805e-163	8.19653e-164	-1.50667e-162	2.38736e-163	9.49707e-164	-2.90314e-163	8.48268e-163	-1.51689e-162	-1.22784e-162	6.35423e-164	-3.57724e-165	-1.43212e-162	-8.44033e-163	-6.72088e-163	2.42089e-163	-6.64019e-163	5.57831e-163	3.68501e-163	5.63735e-163	2.48315e-164	-1.45489e-162	-1.46473e-162	8.83788e-165	6.9926e-163	-1.82878e-163	-4.32369e-163	-1.33538e-163	1.81025e-164	-2.72877e-163	1.21963e-163	0
-2.05805e-163	8.19653e-164	-1.50667e-162	2.38736e-163	9.49707e-164	-2.90314e-163	8.48268e-163	-1.51689e-162	-1.22784e-162	6.35423e-164	-3.57724e-165	-1.43212e-162	-8.44033e-163	-6.72088e-163	2.42089e-163	-6.64019e-163	5.57831e-163	3.68501e-163	5.63735e-163	2.48315e-164	-1.45489e-162	-1.46473e-162	8.83788e-165	6.9926e-163	-1.82878e-163	-4.32369e-163	-1.33538e-163	1.81025e-164	-2.72877e-163	1.21963e-163	0
-2.05805e-163	8.19653e-164	-1.50667e-162	2.38736e-163	9.49707e-164	-2.90314e-163	8.48268e-163	-1.51689e-162	-1.22784e-162	6.35423e-164	-3.57724e-165	-1.43212e-162	-8.44033e-163	-6.72088e-163	2.42089e-163	-6.64019e-163	5.57831e-163	3.68501e-163	5.63735e-163	2.48315e-164	-1.45489e-162	-1.46473e-162	8.83788e-165	6.9926e-163	-1.82878e-163	-4.32369e-163	-1.33538e-163	1.81025e-164	-2.72877e-163	1.21963e-163	0
-2.05805e-163	8.19653e-164	-1.50667e-162	2.38736e-163	9.49707e-164	-2.90314e-163	8.48268e-163	-1.51689e-162	-1.22784e-162	6.35423e-164	-3.57724e-165	-1.43212e-162	-8.44033e-163	-6.72088e-163	2.42089e-163	-6.64019e-163	5.57831e-163	3.68501e-163	5.63735e-163	2.48315e-164	-1.45489e-162	-1.46473e-162	8.83788e-165	6.9926e-163	-1.82878e-163	-4.32369e-163	-1.33538e-163	1.81025e-164	-2.72877e-163	1.21963e-163	0
-2.05805e-163	8.19653e-164	-1.50667e-162	2.38736e-163	9.49707e-164	-2.90314e-163	8.48268e-163	-1.51689e-162	-1.22784e-162	6.35423e-164	-3.57724e-165	-1.43212e-162	-8.44033e-163	-6.72088e-163	2.42089e-163	-6.64019e-163	5.57831e-163	3.68501e-163	5.63735e-163	2.48315e-164	-1.45489e-162	-1.46473e-162	8.83788e-165	6.9926e-163	-1.82878e-163	-4.32369e-163	-1.33538e-163	1.81025e-164	-2.72877e-163	1.21963e-163	0
-2.05805e-163	8.19653e-164	-1.50667e-162	2.38736e-163	9.49707e-164	-2.90314e-163	8.48268e-163	-1.51689e-162	-1.22784e-162	6.35423e-164	-3.57724e-165	-1.43212e-162	-8.44033e-163	-6.72088e-163	2.42089e-163	-6.64019e-163	5.57831e-163	3.68501e-163	5.63735e-163	2.48315e-164	-1.45489e-162	-1.46473e-162	8.83788e-165	6.9926e-163	-1.82878e-163	-4.32369e-163	-1.33538e-163	1.81025e-164	-2.72877e-163	1.21963e-163	0
-2.05805e-163	8.19653e-164	-1.50667e-162	2.38736e-163	9.49707e-164	-2.90314e-163	8.48268e-163	-1.51689e-162	-1.22784e-162	6.35423e-164	-3.57724e-165	-1.43212e-162	-8.44033e-163	-6.72088e-163	2.42089e-163	-6.64019e-163	5.57831e-163	3.68501e-163	5.63735e-163	2.48315e-164	-1.45489e-162	-1.46473e-162	8.83788e-165	6.9926e-163	-1.82878e-163	-4.32369e-163	-1.33538e-163	1.81025e-164	-2.72877e-163	1.21963e-163	0
-2.05805e-163	8.19653e-164	-1.50667e-162	2.38736e-163	9.49707e-164	-2.90314e-163	8.48268e-163	-1.51689e-162	-1.22784e-162	6.35423e-164	-3.57724e-165	-1.43212e-162	-8.44033e-163	-6.72088e-163	2.42089e-163	-6.64019e-163	5.57831e-163	3.68501e-163	5.63735e-163	2.48315e-164	-1.45489e-162	-1.46473e-162	8.83788e-165	6.9926e-163	-1.82878e-163	-4.32369e-163	-1.33538e-163	1.81025e-164	-2.72877e-163	1.21963e-163	0
-2.05805e-163	8.19653e-164	-1.50667e-162	2.38736e-163	9.49707e-164	-2.90314e-163	8.48268e-163	-1.51689e-162	-1.22784e-162	6.35423e-164	-3.57724e-165	-1.43212e-162	-8.44033e-163	-6.72088e-163	2.42089e-163	-6.64019e-163	5.57831e-163	3.68501e-163	5.63735e-163	2.48315e-164	-1.45489e-162	-1.46473e-162	8.83788e-165	6.9926e-163	-1.82878e-163	-4.32369e-163	-1.33538e-163	1.81025e-164	-2.72877e-163	1.21963e-163	0
-2.05805e-163	8.19653e-164	-1.50667e-162	2.38736e-163	9.49707e-164	-2.90314e-163	8.48268e-163	-1.51689e-162	-1.22784e-162	6.35423e-164	-3.57724e-165	-1.43212e-162	-8.44033e-163	-6.72088e-163	2.42089e-163	-6.64019e-163	5.57831e-163	3.68501e-163	5.63735e-163	2.48315e-164	-1.45489e-162	-1.46473e-162	8.83788e-165	6.9926e-163	-1.82878e-163	-4.32369e-163	-1.33538e-163	1.81025e-164	-2.72877e-163	1.21963e-163	0
-2.05805e-163	8.19653e-164	-1.50667e-162	2.38736e-163	9.49707e-164	-2.90314e-163	8.48268e-163	-1.51689e-162	-1.22784e-162	6.35423e-164	-3.57724e-165	-1.43212e-162	-8.44033e-163	-6.72088e-163	2.42089e-163	-6.64019e-163	5.57831e-163	3.68501e-163	5.63735e-163	2.48315e-164	-1.45489e-162	-1.46473e-162	8.83788e-165	6.9926e-163	-1.82878e-163	-4.32369e-163	-1.33538e-163	1.81025e-164	-2.72877e-163	1.21963e-163	0
-2.05805e-163	8.19653e-164	-1.50667e-162	2.38736e-163	9.49707e-164	-2.90314e-163	8.48268e-163	-1.51689e-162	-1.22784e-162	6.35423e-164	-3.57724e-165	-1.43212e-162	-8.44033e-163	-6.72088e-163	2.42089e-163	-6.64019e-163	5.57831e-163	3.68501e-163	5.63735e-163	2.48315e-164	-1.45489e-162	-1.46473e-162	8.83788e-165	6.9926e-163	-1.82878e-163	-4.32369e-163	-1.33538e-163	1.81025e-164	-2.72877e-163	1.21963e-163	0
-2.05805e-163	8.19653e-164	-1.50667e-162	2.38736e-163	9.49707e-164	-2.90314e-163	8.48268e-163	-1.51689e-162	-1.22784e-162	6.35423e-164	-3.57724e-165	-1.43212e-162	-8.44033e-163	-6.72088e-163	2.42089e-163	-6.64019e-163	5.57831e-163	3.68501e-163	5.63735e-163	2.48315e-164	-1.45489e-162	-1.46473e-162	8.83788e-165	6.9926e-163	-1.82878e-163	-4.32369e-163	-1.33538e-163	1.81025e-164	-2.72877e-163	1.21963e-163	0
-2.05805e-163	8.19653e-164	-1.50667e-162	2.38736e-163	9.49707e-164	-2.90314e-163	8.48268e-163	-1.51689e-162	-1.22784e-162	6.35423e-164	-3.57724e-165	-1.43212e-162	-8.44033e-163	-6.72088e-163	2.42089e-163	-6.64019e-163	5.57831e-163	3.68501e-163	5.63735e-163	2.48315e-164	-1.45489e-162	-1.46473e-162	8.83788e-165	6.9926e-163	-1.82878e-163	-4.32369e-163	-1.33538e-163	1.81025e-164	-2.72877e-163	1.21963e-163	0
-2.05805e-163	8.19653e-164	-1.50667e-162	2.38736e-163	9.49707e-164	-2.90314e-163	8.48268e-163	-1.51689e-162	-1.22784e-162	6.35423e-164	-3.57724e-165	-1.43212e-162	-8.44033e-163	-6.72088e-163	2.42089e-163	-6.64019e-163	5.57831e-163	3.68501e-163	5.63735e-163	2.48315e-164	-1.45489e-162	-1.46473e-162	8.83788e-165	6.9926e-163	-1.82878e-163	-4.32369e-163	-1.33538e-163	1.81025e-164	-2.72877e-163	1.21963e-163	0
-2.05805e-163	8.19653e-164	-1.50667e-162	2.38736e-163	9.49707e-164	-2.90314e-163	8.48268e-163	-1.51689e-162	-1.22784e-162	6.35423e-164	-3.57724e-165	-1.43212e-162	-8.44033e-163	-6.72088e-163	2.42089e-163	-6.64019e-163	5.57831e-163	3.68501e-163	5.63735e-163	2.48315e-164	-1.45489e-162	-1.46473e-162	8.83788e-165	6.9926e-163	-1.82878e-163	-4.32369e-163	-1.33538e-163	1.81025e-164	-2.72877e-163	1.21963e-163	0
-2.05805e-163	8.19653e-164	-1.50667e-162	2.38736e-163	9.49707e-164	-2.90314e-163	8.48268e-163	-1.51689e-162	-1.22784e-162	6.35423e-164	-3.57724e-165	-1.43212e-162	-8.44033e-163	-6.72088e-163	2.42089e-163	-6.64019e-163	5.57831e-163	3.68501e-163	5.63735e-163	2.48315e-164	-1.45489e-162	-1.46473e-162	8.83788e-165	6.9926e-163	-1.82878e-163	-4.32369e-163	-1.33538e-163	1.81025e-164	-2.72877e-163	1.21963e-163	0
-2.05805e-163	8.19653e-164	-1.50667e-162	2.38736e-163	9.49707e-164	-2.90314e-163	8.48268e-163	-1.51689e-162	-1.22784e-162	6.35423e-164	-3.57724e-165	-1.43212e-162	-8.44033e-163	-6.72088e-163	2.42089e-163	-6.64019e-163	5.57831e-163	3.68501e-163	5.63735e-163	2.48315e-164	-1.45489e-162	-1.46473e-162	8.83788e-165	6.9926e-163	-1.82878e-163	-4.32369e-163	-1.33538e-163	1.81025e-164	-2.72877e-163	1.21963e-163	0
-2.05805e-163	8.19653e-164	-1.50667e-162	2.38736e-163	9.49707e-164	-2.90314e-163	8.48268e-163	-1.51689e-162	-1.22784e-162	6.35423e-164	-3.57724e-165	-1.43212e-162	-8.44033e-163	-6.72088e-163	2.42089e-163	-6.64019e-163	5.57831e-163	3.68501e-163	5.63735e-163	2.48315e-164	-1.45489e-162	-1.46473e-162	8.83788e-165	6.9926e-163	-1.82878e-163	-4.32369e-163	-1.33538e-163	1.81025e-164	-2.72877e-163	1.21963e-163	0
-2.05805e-163	8.19653e-164	-1.50667e-162	2.38736e-163	9.49707e-164	-2.90314e-163	8.48268e-163	-1.51689e-162	-1.22784e-162	6.35423e-164	-3.57724e-165	-1.43212e-162	-8.44033e-163	-6.72088e-163	2.42089e-163	-6.64019e-163	5.57831e-163	3.68501e-163	5.63735e-163	2.48315e-164	-1.45489e-162	-1.46473e-162	8.83788e-165	6.9926e-163	-1.82878e-163	-4.32369e-163	-1.33538e-163	1.81025e-164	-2.72877e-163	1.21963e-163	0
-2.05805e-163	8.19653e-164	-1.50667e-162	2.38736e-163	9.49707e-164	-2.90314e-163	8.48268e-163	-1.51689e-162	-1.22784e-162	6.35423e-164	-3.57724e-165	-1.43212e-162	-8.44033e-163	-6.72088e-163	2.42089e-163	-6.64019e-163	5.57831e-163	3.68501e-163	5.63735e-163	2.48315e-164	-1.45489e-162	-1.46473e-162	8.83788e-165	6.9926e-163	-1.82878e-163	-4.32369e-163	-1.33538e-163	1.81025e-164	-2.72877e-163	1.21963e-163	0
-2.05805e-163	8.19653e-164	-1.50667e-162	2.38736e-163	9.49707e-164	-2.90314e-163	8.48268e-163	-1.51689e-162	-1.22784e-162	6.35423e-164	-3.57724e-165	-1.43212e-162	-8.44033e-163	-6.72088e-163	2.42089e-163	-6.64019e-163	5.57831e-163	3.68501e-163	5.63735e-163	2.48315e-164	-1.45489e-162	-1.46473e-162	8.83788e-165	6.9926e-163	-1.82878e-163	-4.32369e-163	-1.33538e-163	1.81025e-164	-2.72877e-163	1.21963e-163	0
-2.05805e-163	8.19653e-164	-1.50667e-162	2.38736e-163	9.49707e-164	-2.90314e-163	8.48268e-163	-1.51689e-162	-1.22784e-162	6.35423e-164	-3.57724e-165	-1.43212e-162	-8.44033e-163	-6.72088e-163	2.42089e-163	-6.64019e-163	5.57831e-163	3.68501e-163	5.63735e-163	2.48315e-164	-1.45489e-162	-1.46473e-162	8.83788e-165	6.9926e-163	-1.82878e-163	-4.32369e-163	-1.33538e-163	1.81025e-164	-2.72877e-163	1.21963e-163	0
-2.05805e-163	8.19653e-164	-1.50667e-162	2.38736e-163	9.49707e-164	-2.90314e-163	8.48268e-163	-1.51689e-162	-1.22784e-162	6.35423e-164	-3.57724e-165	-1.43212e-162	-8.44033e-163	-6.72088e-163	2.42089e-163	-6.64019e-163	5.57831e-163	3.68501e-163	5.63735e-163	2.48315e-164	-1.45489e-162	-1.46473e-162	8.83788e-165	6.9926e-163	-1.82878e-163	-4.32369e-163	-1.33538e-163	1.81025e-164	-2.72877e-163	1.21963e-163	0
-2.05805e-163	8.19653e-164	-1.50667e-162	2.38736e-163	9.49707e-164	-2.90314e-163	8.48268e-163	-1.51689e-162	-1.22784e-162	6.35423e-164	-3.57724e-165	-1.43212e-162	-8.44033e-163	-6.72088e-163	2.42089e-163	-6.64019e-163	5.57831e-163	3.68501e-163	5.63735e-163	2.48315e-164	-1.45489e-162	-1.46473e-162	8.83788e-165	6.9926e-163	-1.82878e-163	-4.32369e-163	-1.33538e-163	1.81025e-164	-2.72877e-163	1.21963e-163	0
-2.05805e-163	8.19653e-164	-1.50667e-162	2.38736e-163	9.49707e-164	-2.90314e-163	8.48268e-163	-1.51689e-162	-1.22784e-162	6.35423e-164	-3.57724e-165	-1.43212e-162	-8.44033e-163	-6.72088e-163	2.42089e-163	-6.64019e-163	5.57831e-163	3.68501e-163	5.63735e-163	2.48315e-164	-1.45489e-162	-1.46473e-162	8.83788e-165	6.9926e-163	-1.82878e-163	-4.32369e-163	-1.33538e-163	1.81025e-164	-2.72877e-163	1.21963e-163	0
-2.05805e-163	8.19653e-164	-1.50667e-162	2.38736e-163	9.49707e-164	-2.90314e-163	8.48268e-163	-1.51689e-162	-1.22784e-162	6.35423e-164	-3.57724e-165	-1.43212e-162	-8.44033e-163	-6.72088e-163	2.42089e-163	-6.64019e-163	5.57831e-163	3.68501e-163	5.63735e-163	2.48315e-164	-1.45489e-162	-1.46473e-162	8.83788e-165	6.9926e-163	-1.82878e-163	-4.32369e-163	-1.33538e-163	1.81025e-164	-2.72877e-163	1.21963e-163	0
-2.05805e-163	8.19653e-164	-1.50667e-162	2.38736e-163	9.49707e-164	-2.90314e-163	8.48268e-163	-1.51689e-162	-1.22784e-162	6.35423e-164	-3.57724e-165	-1.43212e-162	-8.44033e-163	-6.72088e-163	2.42089e-163	-6.64019e-163	5.57831e-163	3.68501e-163	5.63735e-163	2.48315e-164	-1.45489e-162	-1.46473e-162	8.83788e-165	6.9926e-163	-1.82878e-163	-4.32369e-163	-1.33538e-163	1.81025e-164	-2.72877e-163	1.21963e-163	0
-2.05805e-163	8.19653e-164	-1.50667e-162	2.38736e-163	9.49707e-164	-2.90314e-163	8.48268e-163	-1.51689e-162	-1.22784e-162	6.35423e-164	-3.57724e-165	-1.43212e-162	-8.44033e-163	-6.72088e-163	2.42089e-163	-6.64019e-163	5.57831e-163	3.68501e-163	5.63735e-163	2.48315e-164	-1.45489e-162	-1.46473e-162	8.83788e-165	6.9926e-163	-1.82878e-163	-4.32369e-163	-1.33538e-163	1.81025e-164	-2.72877e-163	1.21963e-163	0
-2.05805e-163	8.19653e-164	-1.50667e-162	2.38736e-163	9.49707e-164	-2.90314e-163	8.48268e-163	-1.51689e-162	-1.22784e-162	6.35423e-164	-3.57724e-165	-1.43212e-162	-8.44033e-163	-6.72088e-163	2.42089e-163	-6.64019e-163	5.57831e-163	3.68501e-163	5.63735e-163	2.48315e-164	-1.45489e-162	-1.46473e-162	8.83788e-165	6.9926e-163	-1.82878e-163	-4.32369e-163	-1.33538e-163	1.81025e-164	-2.72877e-163	1.21963e-163	0
-2.05805e-163	8.19653e-164	-1.50667e-162	2.38736e-163	9.49707e-164	-2.90314e-163	8.48268e-163	-1.51689e-162	-1.22784e-162	6.35423e-164	-3.57724e-165	-1.43212e-162	-8.44033e-163	-6.72088e-163	2.42089e-163	-6.64019e-163	5.57831e-163	3.68501e-163	5.63735e-163	2.48315e-164	-1.45489e-162	-1.46473e-162	8.83788e-165	6.9926e-163	-1.82878e-163	-4.32369e-163	-1.33538e-163	1.81025e-164	-2.72877e-163	1.21963e-163	0
-2.05805e-163	8.19653e-164	-1.50667e-162	2.38736e-163	9.49707e-164	-2.90314e-163	8.48268e-163	-1.51689e-162	-1.22784e-162	6.35423e-164	-3.57724e-165	-1.43212e-162	-8.44033e-163	-6.72088e-163	2.42089e-163	-6.64019e-163	5.57831e-163	3.68501e-163	5.63735e-163	2.48315e-164	-1.45489e-162	-1.46473e-162	8.83788e-165	6.9926e-163	-1.82878e-163	-4.32369e-163	-1.33538e-163	1.81025e-164	-2.72877e-163	1.21963e-163	0
-2.05805e-163	8.19653e-164	-1.50667e-162	2.38736e-163	9.49707e-164	-2.90314e-163	8.48268e-163	-1.51689e-162	-1.22784e-162	6.35423e-164	-3.57724e-165	-1.43212e-162	-8.44033e-163	-6.72088e-163	2.42089e-163	-6.64019e-163	5.57831e-163	3.68501e-163	5.63735e-163	2.48315e-164	-1.45489e-162	-1.46473e-162	8.83788e-165	6.9926e-163	-1.82878e-163	-4.32369e-163	-1.33538e-163	1.81025e-164	-2.72877e-163	1.21963e-163	0
-2.05805e-163	8.19653e-164	-1.50667e-162	2.38736e-163	9.49707e-164	-2.90314e-163	8.48268e-163	-1.51689e-162	-1.22784e-162	6.35423e-164	-3.57724e-165	-1.43212e-162	-8.44033e-163	-6.72088e-163	2.42089e-163	-6.64019e-163	5.57831e-163	3.68501e-163	5.63735e-163	2.48315e-164	-1.45489e-162	-1.46473e-162	8.83788e-165	6.9926e-163	-1.82878e-163	-4.32369e-163	-1.33538e-163	1.81025e-164	-2.72877e-163	1.21963e-163	0
-2.05805e-163	8.19653e-164	-1.50667e-162	2.38736e-163	9.49707e-164	-2.90314e-163	8.48268e-163	-1.51689e-162	-1.22784e-162	6.35423e-164	-3.57724e-165	-1.43212e-162	-8.44033e-163	-6.72088e-163	2.42089e-163	-6.64019e-163	5.57831e-163	3.68501e-163	5.63735e-163	2.48315e-164	-1.45489e-162	-1.46473e-162	8.83788e-165	6.9926e-163	-1.82878e-163	-4.32369e-163	-1.33538e-163	1.81025e-164	-2.72877e-163	1.21963e-163	0
-2.05805e-163	8.19653e-164	-1.50667e-162	2.38736e-163	9.49707e-164	-2.90314e-163	8.48268e-163	-1.51689e-162	-1.22784e-162	6.35423e-164	-3.57724e-165	-1.43212e-162	-8.44033e-163	-6.72088e-163	2.42089e-163	-6.64019e-163	5.57831e-163	3.68501e-163	5.63735e-163	2.48315e-164	-1.45489e-162	-1.46473e-162	8.83788e-165	6.9926e-163	-1.82878e-163	-4.32369e-163	-1.33538e-163	1.81025e-164	-2.72877e-163	1.21963e-163	0
-2.05805e-163	8.19653e-164	-1.50667e-162	2.38736e-163	9.49707e-164	-2.90314e-163	8.48268e-163	-1.51689e-162	-1.22784e-162	6.35423e-164	-3.57724e-165	-1.43212e-162	-8.44033e-163	-6.72088e-163	2.42089e-163	-6.64019e-163	5.57831e-163	3.68501e-163	5.63735e-163	2.48315e-164	-1.45489e-162	-1.46473e-162	8.83788e-165	6.9926e-163	-1.82878e-163	-4.32369e-163	-1.33538e-163	1.81025e-164	-2.72877e-163	1.21963e-163	0
-2.05805e-163	8.19653e-164	-1.50667e-162	2.38736e-163	9.49707e-164	-2.90314e-163	8.48268e-163	-1.51689e-162	-1.22784e-162	6.35423e-164	-3.57724e-165	-1.43212e-162	-8.44033e-163	-6.72088e-163	2.42089e-163	-6.64019e-163	5.57831e-163	3.68501e-163	5.63735e-163	2.48315e-164	-1.45489e-162	-1.46473e-162	8.83788e-165	6.9926e-163	-1.82878e-163	-4.32369e-163	-1.33538e-163	1.81025e-164	-2.72877e-163	1.21963e-163	0
-2.05805e-163	8.19653e-164	-1.50667e-162	2.38736e-163	9.49707e-164	-2.90314e-163	8.48268e-163	-1.51689e-162	-1.22784e-162	6.35423e-164	-3.57724e-165	-1.43212e-162	-8.44033e-163	-6.72088e-163	2.42089e-163	-6.64019e-163	5.57831e-163	3.68501e-163	5.63735e-163	2.48315e-164	-1.45489e-162	-1.46473e-162	8.83788e-165	6.9926e-163	-1.82878e-163	-4.32369e-163	-1.33538e-163	1.81025e-164	-2.72877e-163	1.21963e-163	0
-2.05805e-163	8.19653e-164	-1.50667e-162	2.38736e-163	9.49707e-164	-2.90314e-163	8.48268e-163	-1.51689e-162	-1.22784e-162	6.35423e-164	-3.57724e-165	-1.43212e-162	-8.44033e-163	-6.72088e-163	2.42089e-163	-6.64019e-163	5.57831e-163	3.68501e-163	5.63735e-163	2.48315e-164	-1.45489e-162	-1.46473e-162	8.83788e-165	6.9926e-163	-1.82878e-163	-4.32369e-163	-1.33538e-163	1.81025e-164	-2.72877e-163	1.21963e-163	0
-2.05805e-163	8.19653e-164	-1.50667e-162	2.38736e-163	9.49707e-164	-2.90314e-163	8.48268e-163	-1.51689e-162	-1.22784e-162	6.35423e-164	-3.57724e-165	-1.43212e-162	-8.44033e-163	-6.72088e-163	2.42089e-163	-6.64019e-163	5.57831e-163	3.68501e-163	5.63735e-163	2.48315e-164	-1.45489e-162	-1.46473e-162	8.83788e-165	6.9926e-163	-1.82878e-163	-4.32369e-163	-1.33538e-163	1.81025e-164	-2.72877e-163	1.21963e-163	0
-2.05805e-163	8.19653e-164	-1.50667e-162	2.38736e-163	9.49707e-164	-2.90314e-163	8.48268e-163	-1.51689e-162	-1.22784e-162	6.35423e-164	-3.57724e-165	-1.43212e-162	-8.44033e-163	-6.72088e-163	2.42089e-163	-6.64019e-163	5.57831e-163	3.68501e-163	5.63735e-163	2.48315e-164	-1.45489e-162	-1.46473e-162	8.83788e-165	6.9926e-163	-1.82878e-163	-4.32369e-163	-1.33538e-163	1.81025e-164	-2.72877e-163	1.21963e-163	0
-2.05805e-163	8.19653e-164	-1.50667e-162	2.38736e-163	9.49707e-164	-2.90314e-163	8.48268e-163	-1.51689e-162	-1.22784e-162	6.35423e-164	-3.57724e-165	-1.43212e-162	-8.44033e-163	-6.72088e-163	2.42089e-163	-6.64019e-163	5.57831e-163	3.68501e-163	5.63735e-163	2.48315e-164	-1.45489e-162	-1.46473e-162	8.83788e-165	6.9926e-163	-1.82878e-163	-4.32369e-163	-1.33538e-163	1.81025e-164	-2.72877e-163	1.21963e-163	0
-2.05805e-163	8.19653e-164	-1.50667e-162	2.38736e-163	9.49707e-164	-2.90314e-163	8.48268e-163	-1.51689e-162	-1.22784e-162	6.35423e-164	-3.57724e-165	-1.43212e-162	-8.44033e-163	-6.72088e-163	2.42089e-163	-6.64019e-163	5.57831e-163	3.68501e-163	5.63735e-163	2.48315e-164	-1.45489e-162	-1.46473e-162	8.83788e-165	6.9926e-163	-1.82878e-163	-4.32369e-163	-1.33538e-163	1.81025e-164	-2.72877e-163	1.21963e-163	0
-2.05805e-163	8.19653e-164	-1.50667e-162	2.38736e-163	9.49707e-164	-2.90314e-163	8.48268e-163	-1.51689e-162	-1.22784e-162	6.35423e-164	-3.57724e-165	-1.43212e-162	-8.44033e-163	-6.72088e-163	2.42089e-163	-6.64019e-163	5.57831e-163	3.68501e-163	5.63735e-163	2.48315e-164	-1.45489e-162	-1.46473e-162	8.83788e-165	6.9926e-163	-1.82878e-163	-4.32369e-163	-1.33538e-163	1.81025e-164	-2.72877e-163	1.21963e-163	0
-2.05805e-163	8.19653e-164	-1.50667e-162	2.38736e-163	9.49707e-164	-2.90314e-163	8.48268e-163	-1.51689e-162	-1.22784e-162	6.35423e-164	-3.57724e-165	-1.43212e-162	-8.44033e-163	-6.72088e-163	2.42089e-163	-6.64019e-163	5.57831e-163	3.68501e-163	5.63735e-163	2.48315e-164	-1.45489e-162	-1.46473e-162	8.83788e-165	6.9926e-163	-1.82878e-163	-4.32369e-163	-1.33538e-163	1.81025e-164	-2.72877e-163	1.21963e-163	0
-2.05805e-163	8.19653e-164	-1.50667e-162	2.38736e-163	9.49707e-164	-2.90314e-163	8.48268e-163	-1.51689e-162	-1.22784e-162	6.35423e-164	-3.57724e-165	-1.43212e-162	-8.44033e-163	-6.72088e-163	2.42089e-163	-6.64019e-163	5.57831e-163	3.68501e-163	5.63735e-163	2.48315e-164	-1.45489e-162	-1.46473e-162	8.83788e-165	6.9926e-163	-1.82878e-163	-4.32369e-163	-1.33538e-163	1.81025e-164	-2.72877e-163	1.21963e-163	0
-2.05805e-163	8.19653e-164	-1.50667e-162	2.38736e-163	9.49707e-164	-2.90314e-163	8.48268e-163	-1.51689e-162	-1.22784e-162	6.35423e-164	-3.57724e-165	-1.43212e-162	-8.44033e-163	-6.72088e-163	2.42089e-163	-6.64019e-163	5.57831e-163	3.68501e-163	5.63735e-163	2.48315e-164	-1.45489e-162	-1.46473e-162	8.83788e-165	6.9926e-163	-1.82878e-163	-4.32369e-163	-1.33538e-163	1.81025e-164	-2.72877e-163	1.21963e-163	0
-2.05805e-163	8.19653e-164	-1.50667e-162	2.38736e-163	9.49707e-164	-2.90314e-163	8.48268e-163	-1.51689e-162	-1.22784e-162	6.35423e-164	-3.57724e-165	-1.43212e-162	-8.44033e-163	-6.72088e-163	2.42089e-163	-6.64019e-163	5.57831e-163	3.68501e-163	5.63735e-163	2.48315e-164	-1.45489e-162	-1.46473e-162	8.83788e-165	6.9926e-163	-1.82878e-163	-4.32369e-163	-1.33538e-163	1.81025e-164	-2.72877e-163	1.21963e-163	0
-2.05805e-163	8.19653e-164	-1.50667e-162	2.38736e-163	9.49707e-164	-2.90314e-163	8.48268e-163	-1.51689e-162	-1.22784e-162	6.35423e-164	-3.57724e-165	-1.43212e-162	-8.44033e-163	-6.72088e-163	2.42089e-163	-6.64019e-163	5.57831e-163	3.68501e-163	5.63735e-163	2.48315e-164	-1.45489e-162	-1.46473e-162	8.83788e-165	6.9926e-163	-1.82878e-163	-4.32369e-163	-1.33538e-163	1.81025e-164	-2.72877e-163	1.21963e-163	0
-2.05805e-163	8.19653e-164	-1.50667e-162	2.38736e-163	9.49707e-164	-2.90314e-163	8.48268e-163	-1.51689e-162	-1.22784e-162	6.35423e-164	-3.57724e-165	-1.43212e-162	-8.44033e-163	-6.72088e-163	2.42089e-163	-6.64019e-163	5.57831e-163	3.68501e-163	5.63735e-163	2.48315e-164	-1.45489e-162	-1.46473e-162	8.83788e-165	6.9926e-163	-1.82878e-163	-4.32369e-163	-1.33538e-163	1.81025e-164	-2.72877e-163	1.21963e-163	0
-2.05805e-163	8.19653e-164	-1.50667e-162	2.38736e-163	9.49707e-164	-2.90314e-163	8.48268e-163	-1.51689e-162	-1.22784e-162	6.35423e-164	-3.57724e-165	-1.43212e-162	-8.44033e-163	-6.72088e-163	2.42089e-163	-6.64019e-163	5.57831e-163	3.68501e-163	5.63735e-163	2.48315e-164	-1.45489e-162	-1.46473e-162	8.83788e-165	6.9926e-163	-1.82878e-163	-4.32369e-163	-1.33538e-163	1.81025e-164	-2.72877e-163	1.21963e-163	0
-2.05805e-163	8.19653e-164	-1.50667e-162	2.38736e-163	9.49707e-164	-2.90314e-163	8.48268e-163	-1.51689e-162	-1.22784e-162	6.35423e-164	-3.57724e-165	-1.43212e-162	-8.44033e-163	-6.72088e-163	2.42089e-163	-6.64019e-163	5.57831e-163	3.68501e-163	5.63735e-163	2.48315e-164	-1.45489e-162	-1.46473e-162	8.83788e-165	6.9926e-163	-1.82878e-163	-4.32369e-163	-1.33538e-163	1.81025e-164	-2.72877e-163	1.21963e-163	0
-2.05805e-163	8.19653e-164	-1.50667e-162	2.38736e-163	9.49707e-164	-2.90314e-163	8.48268e-163	-1.51689e-162	-1.22784e-162	6.35423e-164	-3.57724e-165	-1.43212e-162	-8.44033e-163	-6.72088e-163	2.42089e-163	-6.64019e-163	5.57831e-163	3.68501e-163	5.63735e-163	2.48315e-164	-1.45489e-162	-1.46473e-162	8.83788e-165	6.9926e-163	-1.82878e-163	-4.32369e-163	-1.33538e-163	1.81025e-164	-2.72877e-163	1.21963e-163	0
-2.05805e-163	8.19653e-164	-1.50667e-162	2.38736e-163	9.49707e-164	-2.90314e-163	8.48268e-163	-1.51689e-162	-1.22784e-162	6.35423e-164	-3.57724e-165	-1.43212e-162	-8.44033e-163	-6.72088e-163	2.42089e-163	-6.64019e-163	5.57831e-163	3.68501e-163	5.63735e-163	2.48315e-164	-1.45489e-162	-1.46473e-162	8.83788e-165	6.9926e-163	-1.82878e-163	-4.32369e-163	-1.33538e-163	1.81025e-164	-2.72877e-163	1.21963e-163	0
-2.05805e-163	8.19653e-164	-1.50667e-162	2.38736e-163	9.49707e-164	-2.90314e-163	8.48268e-163	-1.51689e-162	-1.22784e-162	6.35423e-164	-3.57724e-165	-1.43212e-162	-8.44033e-163	-6.72088e-163	2.42089e-163	-6.64019e-163	5.57831e-163	3.68501e-163	5.63735e-163	2.48315e-164	-1.45489e-162	-1.46473e-162	8.83788e-165	6.9926e-163	-1.82878e-163	-4.32369e-163	-1.33538e-163	1.81025e-164	-2.72877e-163	1.21963e-163	0
-2.05805e-163	8.19653e-164	-1.50667e-162	2.38736e-163	9.49707e-164	-2.90314e-163	8.48268e-163	-1.51689e-162	-1.22784e-162	6.35423e-164	-3.57724e-165	-1.43212e-162	-8.44033e-163	-6.72088e-163	2.42089e-163	-6.64019e-163	5.57831e-163	3.68501e-163	5.63735e-163	2.48315e-164	-1.45489e-162	-1.46473e-162	8.83788e-165	6.9926e-163	-1.82878e-163	-4.32369e-163	-1.33538e-163	1.81025e-164	-2.72877e-163	1.21963e-163	0
-2.05805e-163	8.19653e-164	-1.50667e-162	2.38736e-163	9.49707e-164	-2.90314e-163	8.48268e-163	-1.51689e-162	-1.22784e-162	6.35423e-164	-3.57724e-165	-1.43212e-162	-8.44033e-163	-6.72088e-163	2.42089e-163	-6.64019e-163	5.57831e-163	3.68501e-163	5.63735e-163	2.48315e-164	-1.45489e-162	-1.46473e-162	8.83788e-165	6.9926e-163	-1.82878e-163	-4.32369e-163	-1.33538e-163	1.81025e-164	-2.72877e-163	1.21963e-163	0
-2.05805e-163	8.19653e-164	-1.50667e-162	2.38736e-163	9.49707e-164	-2.90314e-163	8.48268e-163	-1.51689e-162	-1.22784e-162	6.35423e-164	-3.57724e-165	-1.43212e-162	-8.44033e-163	-6.72088e-163	2.42089e-163	-6.64019e-163	5.57831e-163	3.68501e-163	5.63735e-163	2.48315e-164	-1.45489e-162	-1.46473e-162	8.83788e-165	6.9926e-163	-1.82878e-163	-4.32369e-163	-1.33538e-163	1.81025e-164	-2.72877e-163	1.21963e-163	0
-2.05805e-163	8.19653e-164	-1.50667e-162	2.38736e-163	9.49707e-164	-2.90314e-163	8.48268e-163	-1.51689e-162	-1.22784e-162	6.35423e-164	-3.57724e-165	-1.43212e-162	-8.44033e-163	-6.72088e-163	2.42089e-163	-6.64019e-163	5.57831e-163	3.68501e-163	5.63735e-163	2.48315e-164	-1.45489e-162	-1.46473e-162	8.83788e-165	6.9926e-163	-1.82878e-163	-4.32369e-163	-1.33538e-163	1.81025e-164	-2.72877e-163	1.21963e-163	0
-2.05805e-163	8.19653e-164	-1.50667e-162	2.38736e-163	9.49707e-164	-2.90314e-163	8.48268e-163	-1.51689e-162	-1.22784e-162	6.35423e-164	-3.57724e-165	-1.43212e-162	-8.44033e-163	-6.72088e-163	2.42089e-163	-6.64019e-163	5.57831e-163	3.68501e-163	5.63735e-163	2.48315e-164	-1.45489e-162	-1.46473e-162	8.83788e-165	6.9926e-163	-1.82878e-163	-4.32369e-163	-1.33538e-163	1.81025e-164	-2.72877e-163	1.21963e-163	0
-2.05805e-163	8.19653e-164	-1.50667e-162	2.38736e-163	9.49707e-164	-2.90314e-163	8.48268e-163	-1.51689e-162	-1.22784e-162	6.35423e-164	-3.57724e-165	-1.43212e-162	-8.44033e-163	-6.72088e-163	2.42089e-163	-6.64019e-163	5.57831e-163	3.68501e-163	5.63735e-163	2.48315e-164	-1.45489e-162	-1.46473e-162	8.83788e-165	6.9926e-163	-1.82878e-163	-4.32369e-163	-1.33538e-163	1.81025e-164	-2.72877e-163	1.21963e-163	0
-2.05805e-163	8.19653e-164	-1.50667e-162	2.38736e-163	9.49707e-164	-2.90314e-163	8.48268e-163	-1.51689e-162	-1.22784e-162	6.35423e-164	-3.57724e-165	-1.43212e-162	-8.44033e-163	-6.72088e-163	2.42089e-163	-6.64019e-163	5.57831e-163	3.68501e-163	5.63735e-163	2.48315e-164	-1.45489e-162	-1.46473e-162	8.83788e-165	6.9926e-163	-1.82878e-163	-4.32369e-163	-1.33538e-163	1.81025e-164	-2.72877e-163	1.21963e-163	0
-2.05805e-163	8.19653e-164	-1.50667e-162	2.38736e-163	9.49707e-164	-2.90314e-163	8.48268e-163	-1.51689e-162	-1.22784e-162	6.35423e-164	-3.57724e-165	-1.43212e-162	-8.44033e-163	-6.72088e-163	2.42089e-163	-6.64019e-163	5.57831e-163	3.68501e-163	5.63735e-163	2.48315e-164	-1.45489e-162	-1.46473e-162	8.83788e-165	6.9926e-163	-1.82878e-163	-4.32369e-163	-1.33538e-163	1.81025e-164	-2.72877e-163	1.21963e-163	0
-2.05805e-163	8.19653e-164	-1.50667e-162	2.38736e-163	9.49707e-164	-2.90314e-163	8.48268e-163	-1.51689e-162	-1.22784e-162	6.35423e-164	-3.57724e-165	-1.43212e-162	-8.44033e-163	-6.72088e-163	2.42089e-163	-6.64019e-163	5.57831e-163	3.68501e-163	5.63735e-163	2.48315e-164	-1.45489e-162	-1.46473e-162	8.83788e-165	6.9926e-163	-1.82878e-163	-4.32369e-163	-1.33538e-163	1.81025e-164	-2.72877e-163	1.21963e-163	0
-2.05805e-163	8.19653e-164	-1.50667e-162	2.38736e-163	9.49707e-164	-2.90314e-163	8.48268e-163	-1.51689e-162	-1.22784e-162	6.35423e-164	-3.57724e-165	-1.43212e-162	-8.44033e-163	-6.72088e-163	2.42089e-163	-6.64019e-163	5.57831e-163	3.68501e-163	5.63735e-163	2.48315e-164	-1.45489e-162	-1.46473e-162	8.83788e-165	6.9926e-163	-1.82878e-163	-4.32369e-163	-1.33538e-163	1.81025e-164	-2.72877e-163	1.21963e-163	0
-2.05805e-163	8.19653e-164	-1.50667e-162	2.38736e-163	9.49707e-164	-2.90314e-163	8.48268e-163	-1.51689e-162	-1.22784e-162	6.35423e-164	-3.57724e-165	-1.43212e-162	-8.44033e-163	-6.72088e-163	2.42089e-163	-6.64019e-163	5.57831e-163	3.68501e-163	5.63735e-163	2.48315e-164	-1.45489e-162	-1.46473e-162	8.83788e-165	6.9926e-163	-1.82878e-163	-4.32369e-163	-1.33538e-163	1.81025e-164	-2.72877e-163	1.21963e-163	0
-2.05805e-163	8.19653e-164	-1.50667e-162	2.38736e-163	9.49707e-164	-2.90314e-163	8.48268e-163	-1.51689e-162	-1.22784e-162	6.35423e-164	-3.57724e-165	-1.43212e-162	-8.44033e-163	-6.72088e-163	2.42089e-163	-6.64019e-163	5.57831e-163	3.68501e-163	5.63735e-163	2.48315e-164	-1.45489e-162	-1.46473e-162	8.83788e-165	6.9926e-163	-1.82878e-163	-4.32369e-163	-1.33538e-163	1.81025e-164	-2.72877e-163	1.21963e-163	0
-2.05805e-163	8.19653e-164	-1.50667e-162	2.38736e-163	9.49707e-164	-2.90314e-163	8.48268e-163	-1.51689e-162	-1.22784e-162	6.35423e-164	-3.57724e-165	-1.43212e-162	-8.44033e-163	-6.72088e-163	2.42089e-163	-6.64019e-163	5.57831e-163	3.68501e-163	5.63735e-163	2.48315e-164	-1.45489e-162	-1.46473e-162	8.83788e-165	6.9926e-163	-1.82878e-163	-4.32369e-163	-1.33538e-163	1.81025e-164	-2.72877e-163	1.21963e-163	0
-2.05805e-163	8.19653e-164	-1.50667e-162	2.38736e-163	9.49707e-164	-2.90314e-163	8.48268e-163	-1.51689e-162	-1.22784e-162	6.35423e-164	-3.57724e-165	-1.43212e-162	-8.44033e-163	-6.72088e-163	2.42089e-163	-6.64019e-163	5.57831e-163	3.68501e-163	5.63735e-163	2.48315e-164	-1.45489e-162	-1.46473e-162	8.83788e-165	6.9926e-163	-1.82878e-163	-4.32369e-163	-1.33538e-163	1.81025e-164	-2.72877e-163	1.21963e-163	0
-2.05805e-163	8.19653e-164	-1.50667e-162	2.38736e-163	9.49707e-164	-2.90314e-163	8.48268e-163	-1.51689e-162	-1.22784e-162	6.35423e-164	-3.57724e-165	-1.43212e-162	-8.44033e-163	-6.72088e-163	2.42089e-163	-6.64019e-163	5.57831e-163	3.68501e-163	5.63735e-163	2.48315e-164	-1.45489e-162	-1.46473e-162	8.83788e-165	6.9926e-163	-1.82878e-163	-4.32369e-163	-1.33538e-163	1.81025e-164	-2.72877e-163	1.21963e-163	0
-2.05805e-163	8.19653e-164	-1.50667e-162	2.38736e-163	9.49707e-164	-2.90314e-163	8.48268e-163	-1.51689e-162	-1.22784e-162	6.35423e-164	-3.57724e-165	-1.43212e-162	-8.44033e-163	-6.72088e-163	2.42089e-163	-6.64019e-163	5.57831e-163	3.68501e-163	5.63735e-163	2.48315e-164	-1.45489e-162	-1.46473e-162	8.83788e-165	6.9926e-163	-1.82878e-163	-4.32369e-163	-1.33538e-163	1.81025e-164	-2.72877e-163	1.21963e-163	0
-2.05805e-163	8.19653e-164	-1.50667e-162	2.38736e-163	9.49707e-164	-2.90314e-163	8.48268e-163	-1.51689e-162	-1.22784e-162	6.35423e-164	-3.57724e-165	-1.43212e-162	-8.44033e-163	-6.72088e-163	2.42089e-163	-6.64019e-163	5.57831e-163	3.68501e-163	5.63735e-163	2.48315e-164	-1.45489e-162	-1.46473e-162	8.83788e-165	6.9926e-163	-1.82878e-163	-4.32369e-163	-1.33538e-163	1.81025e-164	-2.72877e-163	1.21963e-163	0
-2.05805e-163	8.19653e-164	-1.50667e-162	2.38736e-163	9.49707e-164	-2.90314e-163	8.48268e-163	-1.51689e-162	-1.22784e-162	6.35423e-164	-3.57724e-165	-1.43212e-162	-8.44033e-163	-6.72088e-163	2.42089e-163	-6.64019e-163	5.57831e-163	3.68501e-163	5.63735e-163	2.48315e-164	-1.45489e-162	-1.46473e-162	8.83788e-165	6.9926e-163	-1.82878e-163	-4.32369e-163	-1.33538e-163	1.81025e-164	-2.72877e-163	1.21963e-163	0
-2.05805e-163	8.19653e-164	-1.50667e-162	2.38736e-163	9.49707e-164	-2.90314e-163	8.48268e-163	-1.51689e-162	-1.22784e-162	6.35423e-164	-3.57724e-165	-1.43212e-162	-8.44033e-163	-6.72088e-163	2.42089e-163	-6.64019e-163	5.57831e-163	3.68501e-163	5.63735e-163	2.48315e-164	-1.45489e-162	-1.46473e-162	8.83788e-165	6.9926e-163	-1.82878e-163	-4.32369e-163	-1.33538e-163	1.81025e-164	-2.72877e-163	1.21963e-163	0
-2.05805e-163	8.19653e-164	-1.50667e-162	2.38736e-163	9.49707e-164	-2.90314e-163	8.48268e-163	-1.51689e-162	-1.22784e-162	6.35423e-164	-3.57724e-165	-1.43212e-162	-8.44033e-163	-6.72088e-163	2.42089e-163	-6.64019e-163	5.57831e-163	3.68501e-163	5.63735e-163	2.48315e-164	-1.45489e-162	-1.46473e-162	8.83788e-165	6.9926e-163	-1.82878e-163	-4.32369e-163	-1.33538e-163	1.81025e-164	-2.72877e-163	1.21963e-163	0
-2.05805e-163	8.19653e-164	-1.50667e-162	2.38736e-163	9.49707e-164	-2.90314e-163	8.48268e-163	-1.51689e-162	-1.22784e-162	6.35423e-164	-3.57724e-165	-1.43212e-162	-8.44033e-163	-6.72088e-163	2.42089e-163	-6.64019e-163	5.57831e-163	3.68501e-163	5.63735e-163	2.48315e-164	-1.45489e-162	-1.46473e-162	8.83788e-165	6.9926e-163	-1.82878e-163	-4.32369e-163	-1.33538e-163	1.81025e-164	-2.72877e-163	1.21963e-163	0
-2.05805e-163	8.19653e-164	-1.50667e-162	2.38736e-163	9.49707e-164	-2.90314e-163	8.48268e-163	-1.51689e-162	-1.22784e-162	6.35423e-164	-3.57724e-165	-1.43212e-162	-8.44033e-163	-6.72088e-163	2.42089e-163	-6.64019e-163	5.57831e-163	3.68501e-163	5.63735e-163	2.48315e-164	-1.45489e-162	-1.46473e-162	8.83788e-165	6.9926e-163	-1.82878e-163	-4.32369e-163	-1.33538e-163	1.81025e-164	-2.72877e-163	1.21963e-163	0
-2.05805e-163	8.19653e-164	-1.50667e-162	2.38736e-163	9.49707e-164	-2.90314e-163	8.48268e-163	-1.51689e-162	-1.22784e-162	6.35423e-164	-3.57724e-165	-1.43212e-162	-8.44033e-163	-6.72088e-163	2.42089e-163	-6.64019e-163	5.57831e-163	3.68501e-163	5.63735e-163	2.48315e-164	-1.45489e-162	-1.46473e-162	8.83788e-165	6.9926e-163	-1.82878e-163	-4.32369e-163	-1.33538e-163	1.81025e-164	-2.72877e-163	1.21963e-163	0
-2.05805e-163	8.19653e-164	-1.50667e-162	2.38736e-163	9.49707e-164	-2.90314e-163	8.48268e-163	-1.51689e-162	-1.22784e-162	6.35423e-164	-3.57724e-165	-1.43212e-162	-8.44033e-163	-6.72088e-163	2.42089e-163	-6.64019e-163	5.57831e-163	3.68501e-163	5.63735e-163	2.48315e-164	-1.45489e-162	-1.46473e-162	8.83788e-165	6.9926e-163	-1.82878e-163	-4.32369e-163	-1.33538e-163	1.81025e-164	-2.72877e-163	1.21963e-163	0
-2.05805e-163	8.19653e-164	-1.50667e-162	2.38736e-163	9.49707e-164	-2.90314e-163	8.48268e-163	-1.51689e-162	-1.22784e-162	6.35423e-164	-3.57724e-165	-1.43212e-162	-8.44033e-163	-6.72088e-163	2.42089e-163	-6.64019e-163	5.57831e-163	3.68501e-163	5.63735e-163	2.48315e-164	-1.45489e-162	-1.46473e-162	8.83788e-165	6.9926e-163	-1.82878e-163	-4.32369e-163	-1.33538e-163	1.81025e-164	-2.72877e-163	1.21963e-163	0
-2.05805e-163	8.19653e-164	-1.50667e-162	2.38736e-163	9.49707e-164	-2.90314e-163	8.48268e-163	-1.51689e-162	-1.22784e-162	6.35423e-164	-3.57724e-165	-1.43212e-162	-8.44033e-163	-6.72088e-163	2.42089e-163	-6.64019e-163	5.57831e-163	3.68501e-163	5.63735e-163	2.48315e-164	-1.45489e-162	-1.46473e-162	8.83788e-165	6.9926e-163	-1.82878e-163	-4.32369e-163	-1.33538e-163	1.81025e-164	-2.72877e-163	1.21963e-163	0
-2.05805e-163	8.19653e-164	-1.50667e-162	2.38736e-163	9.49707e-164	-2.90314e-163	8.48268e-163	-1.51689e-162	-1.22784e-162	6.35423e-164	-3.57724e-165	-1.43212e-162	-8.44033e-163	-6.72088e-163	2.42089e-163	-6.64019e-163	5.57831e-163	3.68501e-163	5.63735e-163	2.48315e-164	-1.45489e-162	-1.46473e-162	8.83788e-165	6.9926e-163	-1.82878e-163	-4.32369e-163	-1.33538e-163	1.81025e-164	-2.72877e-163	1.21963e-163	0
-2.05805e-163	8.19653e-164	-1.50667e-162	2.38736e-163	9.49707e-164	-2.90314e-163	8.48268e-163	-1.51689e-162	-1.22784e-162	6.35423e-164	-3.57724e-165	-1.43212e-162	-8.44033e-163	-6.72088e-163	2.42089e-163	-6.64019e-163	5.57831e-163	3.68501e-163	5.63735e-163	2.48315e-164	-1.45489e-162	-1.46473e-162	8.83788e-165	6.9926e-163	-1.82878e-163	-4.32369e-163	-1.33538e-163	1.81025e-164	-2.72877e-163	1.21963e-163	0
-2.05805e-163	8.19653e-164	-1.50667e-162	2.38736e-163	9.49707e-164	-2.90314e-163	8.48268e-163	-1.51689e-162	-1.22784e-162	6.35423e-164	-3.57724e-165	-1.43212e-162	-8.44033e-163	-6.72088e-163	2.42089e-163	-6.64019e-163	5.57831e-163	3.68501e-163	5.63735e-163	2.48315e-164	-1.45489e-162	-1.46473e-162	8.83788e-165	6.9926e-163	-1.82878e-163	-4.32369e-163	-1.33538e-163	1.81025e-164	-2.72877e-163	1.21963e-163	0
-2.05805e-163	8.19653e-164	-1.50667e-162	2.38736e-163	9.49707e-164	-2.90314e-163	8.48268e-163	-1.51689e-162	-1.22784e-162	6.35423e-164	-3.57724e-165	-1.43212e-162	-8.44033e-163	-6.72088e-163	2.42089e-163	-6.64019e-163	5.57831e-163	3.68501e-163	5.63735e-163	2.48315e-164	-1.45489e-162	-1.46473e-162	8.83788e-165	6.9926e-163	-1.82878e-163	-4.32369e-163	-1.33538e-163	1.81025e-164	-2.72877e-163	1.21963e-163	0
-2.05805e-163	8.19653e-164	-1.50667e-162	2.38736e-163	9.49707e-164	-2.90314e-163	8.48268e-163	-1.51689e-162	-1.22784e-162	6.35423e-164	-3.57724e-165	-1.43212e-162	-8.44033e-163	-6.72088e-163	2.42089e-163	-6.64019e-163	5.57831e-163	3.68501e-163	5.63735e-163	2.48315e-164	-1.45489e-162	-1.46473e-162	8.83788e-165	6.9926e-163	-1.82878e-163	-4.32369e-163	-1.33538e-163	1.81025e-164	-2.72877e-163	1.21963e-163	0
-2.05805e-163	8.19653e-164	-1.50667e-162	2.38736e-163	9.49707e-164	-2.90314e-163	8.48268e-163	-1.51689e-162	-1.22784e-162	6.35423e-164	-3.57724e-165	-1.43212e-162	-8.44033e-163	-6.72088e-163	2.42089e-163	-6.64019e-163	5.57831e-163	3.68501e-163	5.63735e-163	2.48315e-164	-1.45489e-162	-1.46473e-162	8.83788e-165	6.9926e-163	-1.82878e-163	-4.32369e-163	-1.33538e-163	1.81025e-164	-2.72877e-163	1.21963e-163	0
-2.05805e-163	8.19653e-164	-1.50667e-162	2.38736e-163	9.49707e-164	-2.90314e-163	8.48268e-163	-1.51689e-162	-1.22784e-162	6.35423e-164	-3.57724e-165	-1.43212e-162	-8.44033e-163	-6.72088e-163	2.42089e-163	-6.64019e-163	5.57831e-163	3.68501e-163	5.63735e-163	2.48315e-164	-1.45489e-162	-1.46473e-162	8.83788e-165	6.9926e-163	-1.82878e-163	-4.32369e-163	-1.33538e-163	1.81025e-164	-2.72877e-163	1.21963e-163	0
-2.05805e-163	8.19653e-164	-1.50667e-162	2.38736e-163	9.49707e-164	-2.90314e-163	8.48268e-163	-1.51689e-162	-1.22784e-162	6.35423e-164	-3.57724e-165	-1.43212e-162	-8.44033e-163	-6.72088e-163	2.42089e-163	-6.64019e-163	5.57831e-163	3.68501e-163	5.63735e-163	2.48315e-164	-1.45489e-162	-1.46473e-162	8.83788e-165	6.9926e-163	-1.82878e-163	-4.32369e-163	-1.33538e-163	1.81025e-164	-2.72877e-163	1.21963e-163	0
-2.05805e-163	8.19653e-164	-1.50667e-162	2.38736e-163	9.49707e-164	-2.90314e-163	8.48268e-163	-1.51689e-162	-1.22784e-162	6.35423e-164	-3.57724e-165	-1.43212e-162	-8.44033e-163	-6.72088e-163	2.42089e-163	-6.64019e-163	5.57831e-163	3.68501e-163	5.63735e-163	2.48315e-164	-1.45489e-162	-1.46473e-162	8.83788e-165	6.9926e-163	-1.82878e-163	-4.32369e-163	-1.33538e-163	1.81025e-164	-2.72877e-163	1.21963e-163	0
-2.05805e-163	8.19653e-164	-1.50667e-162	2.38736e-163	9.49707e-164	-2.90314e-163	8.48268e-163	-1.51689e-162	-1.22784e-162	6.35423e-164	-3.57724e-165	-1.43212e-162	-8.44033e-163	-6.72088e-163	2.42089e-163	-6.64019e-163	5.57831e-163	3.68501e-163	5.63735e-163	2.48315e-164	-1.45489e-162	-1.46473e-162	8.83788e-165	6.9926e-163	-1.82878e-163	-4.32369e-163	-1.33538e-163	1.81025e-164	-2.72877e-163	1.21963e-163	0
-2.05805e-163	8.19653e-164	-1.50667e-162	2.38736e-163	9.49707e-164	-2.90314e-163	8.48268e-163	-1.51689e-162	-1.22784e-162	6.35423e-164	-3.57724e-165	-1.43212e-162	-8.44033e-163	-6.72088e-163	2.42089e-163	-6.64019e-163	5.57831e-163	3.68501e-163	5.63735e-163	2.48315e-164	-1.45489e-162	-1.46473e-162	8.83788e-165	6.9926e-163	-1.82878e-163	-4.32369e-163	-1.33538e-163	1.81025e-164	-2.72877e-163	1.21963e-163	0
-2.05805e-163	8.19653e-164	-1.50667e-162	2.38736e-163	9.49707e-164	-2.90314e-163	8.48268e-163	-1.51689e-162	-1.22784e-162	6.35423e-164	-3.57724e-165	-1.43212e-162	-8.44033e-163	-6.72088e-163	2.42089e-163	-6.64019e-163	5.57831e-163	3.68501e-163	5.63735e-163	2.48315e-164	-1.45489e-162	-1.46473e-162	8.83788e-165	6.9926e-163	-1.82878e-163	-4.32369e-163	-1.33538e-163	1.81025e-164	-2.72877e-163	1.21963e-163	0
-2.05805e-163	8.19653e-164	-1.50667e-162	2.38736e-163	9.49707e-164	-2.90314e-163	8.48268e-163	-1.51689e-162	-1.22784e-162	6.35423e-164	-3.57724e-165	-1.43212e-162	-8.44033e-163	-6.72088e-163	2.42089e-163	-6.64019e-163	5.57831e-163	3.68501e-163	5.63735e-163	2.48315e-164	-1.45489e-162	-1.46473e-162	8.83788e-165	6.9926e-163	-1.82878e-163	-4.32369e-163	-1.33538e-163	1.81025e-164	-2.72877e-163	1.21963e-163	0
-2.05805e-163	8.19653e-164	-1.50667e-162	2.38736e-163	9.49707e-164	-2.90314e-163	8.48268e-163	-1.51689e-162	-1.22784e-162	6.35423e-164	-3.57724e-165	-1.43212e-162	-8.44033e-163	-6.72088e-163	2.42089e-163	-6.64019e-163	5.57831e-163	3.68501e-163	5.63735e-163	2.48315e-164	-1.45489e-162	-1.46473e-162	8.83788e-165	6.9926e-163	-1.82878e-163	-4.32369e-163	-1.33538e-163	1.81025e-164	-2.72877e-163	1.21963e-163	0
-2.05805e-163	8.19653e-164	-1.50667e-162	2.38736e-163	9.49707e-164	-2.90314e-163	8.48268e-163	-1.51689e-162	-1.22784e-162	6.35423e-164	-3.57724e-165	-1.43212e-162	-8.44033e-163	-6.72088e-163	2.42089e-163	-6.64019e-163	5.57831e-163	3.68501e-163	5.63735e-163	2.48315e-164	-1.45489e-162	-1.46473e-162	8.83788e-165	6.9926e-163	-1.82878e-163	-4.32369e-163	-1.33538e-163	1.81025e-164	-2.72877e-163	1.21963e-163	0
-2.05805e-163	8.19653e-164	-1.50667e-162	2.38736e-163	9.49707e-164	-2.90314e-163	8.48268e-163	-1.51689e-162	-1.22784e-162	6.35423e-164	-3.57724e-165	-1.43212e-162	-8.44033e-163	-6.72088e-163	2.42089e-163	-6.64019e-163	5.57831e-163	3.68501e-163	5.63735e-163	2.48315e-164	-1.45489e-162	-1.46473e-162	8.83788e-165	6.9926e-163	-1.82878e-163	-4.32369e-163	-1.33538e-163	1.81025e-164	-2.72877e-163	1.21963e-163	0
-2.05805e-163	8.19653e-164	-1.50667e-162	2.38736e-163	9.49707e-164	-2.90314e-163	8.48268e-163	-1.51689e-162	-1.22784e-162	6.35423e-164	-3.57724e-165	-1.43212e-162	-8.44033e-163	-6.72088e-163	2.42089e-163	-6.64019e-163	5.57831e-163	3.68501e-163	5.63735e-163	2.48315e-164	-1.45489e-162	-1.46473e-162	8.83788e-165	6.9926e-163	-1.82878e-163	-4.32369e-163	-1.33538e-163	1.81025e-164	-2.72877e-163	1.21963e-163	0
-2.05805e-163	8.19653e-164	-1.50667e-162	2.38736e-163	9.49707e-164	-2.90314e-163	8.48268e-163	-1.51689e-162	-1.22784e-162	6.35423e-164	-3.57724e-165	-1.43212e-162	-8.44033e-163	-6.72088e-163	2.42089e-163	-6.64019e-163	5.57831e-163	3.68501e-163	5.63735e-163	2.48315e-164	-1.45489e-162	-1.46473e-162	8.83788e-165	6.9926e-163	-1.82878e-163	-4.32369e-163	-1.33538e-163	1.81025e-164	-2.72877e-163	1.21963e-163	0
-2.05805e-163	8.19653e-164	-1.50667e-162	2.38736e-163	9.49707e-164	-2.90314e-163	8.48268e-163	-1.51689e-162	-1.22784e-162	6.35423e-164	-3.57724e-165	-1.43212e-162	-8.44033e-163	-6.72088e-163	2.42089e-163	-6.64019e-163	5.57831e-163	3.68501e-163	5.63735e-163	2.48315e-164	-1.45489e-162	-1.46473e-162	8.83788e-165	6.9926e-163	-1.82878e-163	-4.32369e-163	-1.33538e-163	1.81025e-164	-2.72877e-163	1.21963e-163	0
-2.05805e-163	8.19653e-164	-1.50667e-162	2.38736e-163	9.49707e-164	-2.90314e-163	8.48268e-163	-1.51689e-162	-1.22784e-162	6.35423e-164	-3.57724e-165	-1.43212e-162	-8.44033e-163	-6.72088e-163	2.42089e-163	-6.64019e-163	5.57831e-163	3.68501e-163	5.63735e-163	2.48315e-164	-1.45489e-162	-1.46473e-162	8.83788e-165	6.9926e-163	-1.82878e-163	-4.32369e-163	-1.33538e-163	1.81025e-164	-2.72877e-163	1.21963e-163	0
-2.05805e-163	8.19653e-164	-1.50667e-162	2.38736e-163	9.49707e-164	-2.90314e-163	8.48268e-163	-1.51689e-162	-1.22784e-162	6.35423e-164	-3.57724e-165	-1.43212e-162	-8.44033e-163	-6.72088e-163	2.42089e-163	-6.64019e-163	5.57831e-163	3.68501e-163	5.63735e-163	2.48315e-164	-1.45489e-162	-1.46473e-162	8.83788e-165	6.9926e-163	-1.82878e-163	-4.32369e-163	-1.33538e-163	1.81025e-164	-2.72877e-163	1.21963e-163	0
-2.05805e-163	8.19653e-164	-1.50667e-162	2.38736e-163	9.49707e-164	-2.90314e-163	8.48268e-163	-1.51689e-162	-1.22784e-162	6.35423e-164	-3.57724e-165	-1.43212e-162	-8.44033e-163	-6.72088e-163	2.42089e-163	-6.64019e-163	5.57831e-163	3.68501e-163	5.63735e-163	2.48315e-164	-1.45489e-162	-1.46473e-162	8.83788e-165	6.9926e-163	-1.82878e-163	-4.32369e-163	-1.33538e-163	1.81025e-164	-2.72877e-163	1.21963e-163	0
-2.05805e-163	8.19653e-164	-1.50667e-162	2.38736e-163	9.49707e-164	-2.90314e-163	8.48268e-163	-1.51689e-162	-1.22784e-162	6.35423e-164	-3.57724e-165	-1.43212e-162	-8.44033e-163	-6.72088e-163	2.42089e-163	-6.64019e-163	5.57831e-163	3.68501e-163	5.63735e-163	2.48315e-164	-1.45489e-162	-1.46473e-162	8.83788e-165	6.9926e-163	-1.82878e-163	-4.32369e-163	-1.33538e-163	1.81025e-164	-2.72877e-163	1.21963e-163	0
-2.05805e-163	8.19653e-164	-1.50667e-162	2.38736e-163	9.49707e-164	-2.90314e-163	8.48268e-163	-1.51689e-162	-1.22784e-162	6.35423e-164	-3.57724e-165	-1.43212e-162	-8.44033e-163	-6.72088e-163	2.42089e-163	-6.64019e-163	5.57831e-163	3.68501e-163	5.63735e-163	2.48315e-164	-1.45489e-162	-1.46473e-162	8.83788e-165	6.9926e-163	-1.82878e-163	-4.32369e-163	-1.33538e-163	1.81025e-164	-2.72877e-163	1.21963e-163	0
-2.05805e-163	8.19653e-164	-1.50667e-162	2.38736e-163	9.49707e-164	-2.90314e-163	8.48268e-163	-1.51689e-162	-1.22784e-162	6.35423e-164	-3.57724e-165	-1.43212e-162	-8.44033e-163	-6.72088e-163	2.42089e-163	-6.64019e-163	5.57831e-163	3.68501e-163	5.63735e-163	2.48315e-164	-1.45489e-162	-1.46473e-162	8.83788e-165	6.9926e-163	-1.82878e-163	-4.32369e-163	-1.33538e-163	1.81025e-164	-2.72877e-163	1.21963e-163	0
-2.05805e-163	8.19653e-164	-1.50667e-162	2.38736e-163	9.49707e-164	-2.90314e-163	8.48268e-163	-1.51689e-162	-1.22784e-162	6.35423e-164	-3.57724e-165	-1.43212e-162	-8.44033e-163	-6.72088e-163	2.42089e-163	-6.64019e-163	5.57831e-163	3.68501e-163	5.63735e-163	2.48315e-164	-1.45489e-162	-1.46473e-162	8.83788e-165	6.9926e-163	-1.82878e-163	-4.32369e-163	-1.33538e-163	1.81025e-164	-2.72877e-163	1.21963e-163	0
-2.05805e-163	8.19653e-164	-1.50667e-162	2.38736e-163	9.49707e-164	-2.90314e-163	8.48268e-163	-1.51689e-162	-1.22784e-162	6.35423e-164	-3.57724e-165	-1.43212e-162	-8.44033e-163	-6.72088e-163	2.42089e-163	-6.64019e-163	5.57831e-163	3.68501e-163	5.63735e-163	2.48315e-164	-1.45489e-162	-1.46473e-162	8.83788e-165	6.9926e-163	-1.82878e-163	-4.32369e-163	-1.33538e-163	1.81025e-164	-2.72877e-163	1.21963e-163	0
-2.05805e-163	8.19653e-164	-1.50667e-162	2.38736e-163	9.49707e-164	-2.90314e-163	8.48268e-163	-1.51689e-162	-1.22784e-162	6.35423e-164	-3.57724e-165	-1.43212e-162	-8.44033e-163	-6.72088e-163	2.42089e-163	-6.64019e-163	5.57831e-163	3.68501e-163	5.63735e-163	2.48315e-164	-1.45489e-162	-1.46473e-162	8.83788e-165	6.9926e-163	-1.82878e-163	-4.32369e-163	-1.33538e-163	1.81025e-164	-2.72877e-163	1.21963e-163	0
-2.05805e-163	8.19653e-164	-1.50667e-162	2.38736e-163	9.49707e-164	-2.90314e-163	8.48268e-163	-1.51689e-162	-1.22784e-162	6.35423e-164	-3.57724e-165	-1.43212e-162	-8.44033e-163	-6.72088e-163	2.42089e-163	-6.64019e-163	5.57831e-163	3.68501e-163	5.63735e-163	2.48315e-164	-1.45489e-162	-1.46473e-162	8.83788e-165	6.9926e-163	-1.82878e-163	-4.32369e-163	-1.33538e-163	1.81025e-164	-2.72877e-163	1.21963e-163	0
-2.05805e-163	8.19653e-164	-1.50667e-162	2.38736e-163	9.49707e-164	-2.90314e-163	8.48268e-163	-1.51689e-162	-1.22784e-162	6.35423e-164	-3.57724e-165	-1.43212e-162	-8.44033e-163	-6.72088e-163	2.42089e-163	-6.64019e-163	5.57831e-163	3.68501e-163	5.63735e-163	2.48315e-164	-1.45489e-162	-1.46473e-162	8.83788e-165	6.9926e-163	-1.82878e-163	-4.32369e-163	-1.33538e-163	1.81025e-164	-2.72877e-163	1.21963e-163	0
-2.05805e-163	8.19653e-164	-1.50667e-162	2.38736e-163	9.49707e-164	-2.90314e-163	8.48268e-163	-1.51689e-162	-1.22784e-162	6.35423e-164	-3.57724e-165	-1.43212e-162	-8.44033e-163	-6.72088e-163	2.42089e-163	-6.64019e-163	5.57831e-163	3.68501e-163	5.63735e-163	2.48315e-164	-1.45489e-162	-1.46473e-162	8.83788e-165	6.9926e-163	-1.82878e-163	-4.32369e-163	-1.33538e-163	1.81025e-164	-2.72877e-163	1.21963e-163	0
-2.05805e-163	8.19653e-164	-1.50667e-162	2.38736e-163	9.49707e-164	-2.90314e-163	8.48268e-163	-1.51689e-162	-1.22784e-162	6.35423e-164	-3.57724e-165	-1.43212e-162	-8.44033e-163	-6.72088e-163	2.42089e-163	-6.64019e-163	5.57831e-163	3.68501e-163	5.63735e-163	2.48315e-164	-1.45489e-162	-1.46473e-162	8.83788e-165	6.9926e-163	-1.82878e-163	-4.32369e-163	-1.33538e-163	1.81025e-164	-2.72877e-163	1.21963e-163	0
-2.05805e-163	8.19653e-164	-1.50667e-162	2.38736e-163	9.49707e-164	-2.90314e-163	8.48268e-163	-1.51689e-162	-1.22784e-162	6.35423e-164	-3.57724e-165	-1.43212e-162	-8.44033e-163	-6.72088e-163	2.42089e-163	-6.64019e-163	5.57831e-163	3.68501e-163	5.63735e-163	2.48315e-164	-1.45489e-162	-1.46473e-162	8.83788e-165	6.9926e-163	-1.82878e-163	-4.32369e-163	-1.33538e-163	1.81025e-164	-2.72877e-163	1.21963e-163	0
-2.05805e-163	8.19653e-164	-1.50667e-162	2.38736e-163	9.49707e-164	-2.90314e-163	8.48268e-163	-1.51689e-162	-1.22784e-162	6.35423e-164	-3.57724e-165	-1.43212e-162	-8.44033e-163	-6.72088e-163	2.42089e-163	-6.64019e-163	5.57831e-163	3.68501e-163	5.63735e-163	2.48315e-164	-1.45489e-162	-1.46473e-162	8.83788e-165	6.9926e-163	-1.82878e-163	-4.32369e-163	-1.33538e-163	1.81025e-164	-2.72877e-163	1.21963e-163	0
-2.05805e-163	8.19653e-164	-1.50667e-162	2.38736e-163	9.49707e-164	-2.90314e-163	8.48268e-163	-1.51689e-162	-1.22784e-162	6.35423e-164	-3.57724e-165	-1.43212e-162	-8.44033e-163	-6.72088e-163	2.42089e-163	-6.64019e-163	5.57831e-163	3.68501e-163	5.63735e-163	2.48315e-164	-1.45489e-162	-1.46473e-162	8.83788e-165	6.9926e-163	-1.82878e-163	-4.32369e-163	-1.33538e-163	1.81025e-164	-2.72877e-163	1.21963e-163	0
-2.05805e-163	8.19653e-164	-1.50667e-162	2.38736e-163	9.49707e-164	-2.90314e-163	8.48268e-163	-1.51689e-162	-1.22784e-162	6.35423e-164	-3.57724e-165	-1.43212e-162	-8.44033e-163	-6.72088e-163	2.42089e-163	-6.64019e-163	5.57831e-163	3.68501e-163	5.63735e-163	2.48315e-164	-1.45489e-162	-1.46473e-162	8.83788e-165	6.9926e-163	-1.82878e-163	-4.32369e-163	-1.33538e-163	1.81025e-164	-2.72877e-163	1.21963e-163	0
-2.05805e-163	8.19653e-164	-1.50667e-162	2.38736e-163	9.49707e-164	-2.90314e-163	8.48268e-163	-1.51689e-162	-1.22784e-162	6.35423e-164	-3.57724e-165	-1.43212e-162	-8.44033e-163	-6.72088e-163	2.42089e-163	-6.64019e-163	5.57831e-163	3.68501e-163	5.63735e-163	2.48315e-164	-1.45489e-162	-1.46473e-162	8.83788e-165	6.9926e-163	-1.82878e-163	-4.32369e-163	-1.33538e-163	1.81025e-164	-2.72877e-163	1.21963e-163	0
-2.05805e-163	8.19653e-164	-1.50667e-162	2.38736e-163	9.49707e-164	-2.90314e-163	8.48268e-163	-1.51689e-162	-1.22784e-162	6.35423e-164	-3.57724e-165	-1.43212e-162	-8.44033e-163	-6.72088e-163	2.42089e-163	-6.64019e-163	5.57831e-163	3.68501e-163	5.63735e-163	2.48315e-164	-1.45489e-162	-1.46473e-162	8.83788e-165	6.9926e-163	-1.82878e-163	-4.32369e-163	-1.33538e-163	1.81025e-164	-2.72877e-163	1.21963e-163	0
-2.05805e-163	8.19653e-164	-1.50667e-162	2.38736e-163	9.49707e-164	-2.90314e-163	8.48268e-163	-1.51689e-162	-1.22784e-162	6.35423e-164	-3.57724e-165	-1.43212e-162	-8.44033e-163	-6.72088e-163	2.42089e-163	-6.64019e-163	5.57831e-163	3.68501e-163	5.63735e-163	2.48315e-164	-1.45489e-162	-1.46473e-162	8.83788e-165	6.9926e-163	-1.82878e-163	-4.32369e-163	-1.33538e-163	1.81025e-164	-2.72877e-163	1.21963e-163	0
-2.05805e-163	8.19653e-164	-1.50667e-162	2.38736e-163	9.49707e-164	-2.90314e-163	8.48268e-163	-1.51689e-162	-1.22784e-162	6.35423e-164	-3.57724e-165	-1.43212e-162	-8.44033e-163	-6.72088e-163	2.42089e-163	-6.64019e-163	5.57831e-163	3.68501e-163	5.63735e-163	2.48315e-164	-1.45489e-162	-1.46473e-162	8.83788e-165	6.9926e-163	-1.82878e-163	-4.32369e-163	-1.33538e-163	1.81025e-164	-2.72877e-163	1.21963e-163	0
-2.05805e-163	8.19653e-164	-1.50667e-162	2.38736e-163	9.49707e-164	-2.90314e-163	8.48268e-163	-1.51689e-162	-1.22784e-162	6.35423e-164	-3.57724e-165	-1.43212e-162	-8.44033e-163	-6.72088e-163	2.42089e-163	-6.64019e-163	5.57831e-163	3.68501e-163	5.63735e-163	2.48315e-164	-1.45489e-162	-1.46473e-162	8.83788e-165	6.9926e-163	-1.82878e-163	-4.32369e-163	-1.33538e-163	1.81025e-164	-2.72877e-163	1.21963e-163	0
-2.05805e-163	8.19653e-164	-1.50667e-162	2.38736e-163	9.49707e-164	-2.90314e-163	8.48268e-163	-1.51689e-162	-1.22784e-162	6.35423e-164	-3.57724e-165	-1.43212e-162	-8.44033e-163	-6.72088e-163	2.42089e-163	-6.64019e-163	5.57831e-163	3.68501e-163	5.63735e-163	2.48315e-164	-1.45489e-162	-1.46473e-162	8.83788e-165	6.9926e-163	-1.82878e-163	-4.32369e-163	-1.33538e-163	1.81025e-164	-2.72877e-163	1.21963e-163	0
-2.05805e-163	8.19653e-164	-1.50667e-162	2.38736e-163	9.49707e-164	-2.90314e-163	8.48268e-163	-1.51689e-162	-1.22784e-162	6.35423e-164	-3.57724e-165	-1.43212e-162	-8.44033e-163	-6.72088e-163	2.42089e-163	-6.64019e-163	5.57831e-163	3.68501e-163	5.63735e-163	2.48315e-164	-1.45489e-162	-1.46473e-162	8.83788e-165	6.9926e-163	-1.82878e-163	-4.32369e-163	-1.33538e-163	1.81025e-164	-2.72877e-163	1.21963e-163	0
-2.05805e-163	8.19653e-164	-1.50667e-162	2.38736e-163	9.49707e-164	-2.90314e-163	8.48268e-163	-1.51689e-162	-1.22784e-162	6.35423e-164	-3.57724e-165	-1.43212e-162	-8.44033e-163	-6.72088e-163	2.42089e-163	-6.64019e-163	5.57831e-163	3.68501e-163	5.63735e-163	2.48315e-164	-1.45489e-162	-1.46473e-162	8.83788e-165	6.9926e-163	-1.82878e-163	-4.32369e-163	-1.33538e-163	1.81025e-164	-2.72877e-163	1.21963e-163	0
-2.05805e-163	8.19653e-164	-1.50667e-162	2.38736e-163	9.49707e-164	-2.90314e-163	8.48268e-163	-1.51689e-162	-1.22784e-162	6.35423e-164	-3.57724e-165	-1.43212e-162	-8.44033e-163	-6.72088e-163	2.42089e-163	-6.64019e-163	5.57831e-163	3.68501e-163	5.63735e-163	2.48315e-164	-1.45489e-162	-1.46473e-162	8.83788e-165	6.9926e-163	-1.82878e-163	-4.32369e-163	-1.33538e-163	1.81025e-164	-2.72877e-163	1.21963e-163	0
-2.05805e-163	8.19653e-164	-1.50667e-162	2.38736e-163	9.49707e-164	-2.90314e-163	8.48268e-163	-1.51689e-162	-1.22784e-162	6.35423e-164	-3.57724e-165	-1.43212e-162	-8.44033e-163	-6.72088e-163	2.42089e-163	-6.64019e-163	5.57831e-163	3.68501e-163	5.63735e-163	2.48315e-164	-1.45489e-162	-1.46473e-162	8.83788e-165	6.9926e-163	-1.82878e-163	-4.32369e-163	-1.33538e-163	1.81025e-164	-2.72877e-163	1.21963e-163	0
-2.05805e-163	8.19653e-164	-1.50667e-162	2.38736e-163	9.49707e-164	-2.90314e-163	8.48268e-163	-1.51689e-162	-1.22784e-162	6.35423e-164	-3.57724e-165	-1.43212e-162	-8.44033e-163	-6.72088e-163	2.42089e-163	-6.64019e-163	5.57831e-163	3.68501e-163	5.63735e-163	2.48315e-164	-1.45489e-162	-1.46473e-162	8.83788e-165	6.9926e-163	-1.82878e-163	-4.32369e-163	-1.33538e-163	1.81025e-164	-2.72877e-163	1.21963e-163	0
-2.05805e-163	8.19653e-164	-1.50667e-162	2.38736e-163	9.49707e-164	-2.90314e-163	8.48268e-163	-1.51689e-162	-1.22784e-162	6.35423e-164	-3.57724e-165	-1.43212e-162	-8.44033e-163	-6.72088e-163	2.42089e-163	-6.64019e-163	5.57831e-163	3.68501e-163	5.63735e-163	2.48315e-164	-1.45489e-162	-1.46473e-162	8.83788e-165	6.9926e-163	-1.82878e-163	-4.32369e-163	-1.33538e-163	1.81025e-164	-2.72877e-163	1.21963e-163	0
-2.05805e-163	8.19653e-164	-1.50667e-162	2.38736e-163	9.49707e-164	-2.90314e-163	8.48268e-163	-1.51689e-162	-1.22784e-162	6.35423e-164	-3.57724e-165	-1.43212e-162	-8.44033e-163	-6.72088e-163	2.42089e-163	-6.64019e-163	5.57831e-163	3.68501e-163	5.63735e-163	2.48315e-164	-1.45489e-162	-1.46473e-162	8.83788e-165	6.9926e-163	-1.82878e-163	-4.32369e-163	-1.33538e-163	1.81025e-164	-2.72877e-163	1.21963e-163	0
-2.05805e-163	8.19653e-164	-1.50667e-162	2.38736e-163	9.49707e-164	-2.90314e-163	8.48268e-163	-1.51689e-162	-1.22784e-162	6.35423e-164	-3.57724e-165	-1.43212e-162	-8.44033e-163	-6.72088e-163	2.42089e-163	-6.64019e-163	5.57831e-163	3.68501e-163	5.63735e-163	2.48315e-164	-1.45489e-162	-1.46473e-162	8.83788e-165	6.9926e-163	-1.82878e-163	-4.32369e-163	-1.33538e-163	1.81025e-164	-2.72877e-163	1.21963e-163	0
-2.05805e-163	8.19653e-164	-1.50667e-162	2.38736e-163	9.49707e-164	-2.90314e-163	8.48268e-163	-1.51689e-162	-1.22784e-162	6.35423e-164	-3.57724e-165	-1.43212e-162	-8.44033e-163	-6.72088e-163	2.42089e-163	-6.64019e-163	5.57831e-163	3.68501e-163	5.63735e-163	2.48315e-164	-1.45489e-162	-1.46473e-162	8.83788e-165	6.9926e-163	-1.82878e-163	-4.32369e-163	-1.33538e-163	1.81025e-164	-2.72877e-163	1.21963e-163	0
-2.05805e-163	8.19653e-164	-1.50667e-162	2.38736e-163	9.49707e-164	-2.90314e-163	8.48268e-163	-1.51689e-162	-1.22784e-162	6.35423e-164	-3.57724e-165	-1.43212e-162	-8.44033e-163	-6.72088e-163	2.42089e-163	-6.64019e-163	5.57831e-163	3.68501e-163	5.63735e-163	2.48315e-164	-1.45489e-162	-1.46473e-162	8.83788e-165	6.9926e-163	-1.82878e-163	-4.32369e-163	-1.33538e-163	1.81025e-164	-2.72877e-163	1.21963e-163	0
-2.05805e-163	8.19653e-164	-1.50667e-162	2.38736e-163	9.49707e-164	-2.90314e-163	8.48268e-163	-1.51689e-162	-1.22784e-162	6.35423e-164	-3.57724e-165	-1.43212e-162	-8.44033e-163	-6.72088e-163	2.42089e-163	-6.64019e-163	5.57831e-163	3.68501e-163	5.63735e-163	2.48315e-164	-1.45489e-162	-1.46473e-162	8.83788e-165	6.9926e-163	-1.82878e-163	-4.32369e-163	-1.33538e-163	1.81025e-164	-2.72877e-163	1.21963e-163	0
-2.05805e-163	8.19653e-164	-1.50667e-162	2.38736e-163	9.49707e-164	-2.90314e-163	8.48268e-163	-1.51689e-162	-1.22784e-162	6.35423e-164	-3.57724e-165	-1.43212e-162	-8.44033e-163	-6.72088e-163	2.42089e-163	-6.64019e-163	5.57831e-163	3.68501e-163	5.63735e-163	2.48315e-164	-1.45489e-162	-1.46473e-162	8.83788e-165	6.9926e-163	-1.82878e-163	-4.32369e-163	-1.33538e-163	1.81025e-164	-2.72877e-163	1.21963e-163	0
-2.05805e-163	8.19653e-164	-1.50667e-162	2.38736e-163	9.49707e-164	-2.90314e-163	8.48268e-163	-1.51689e-162	-1.22784e-162	6.35423e-164	-3.57724e-165	-1.43212e-162	-8.44033e-163	-6.72088e-163	2.42089e-163	-6.64019e-163	5.57831e-163	3.68501e-163	5.63735e-163	2.48315e-164	-1.45489e-162	-1.46473e-162	8.83788e-165	6.9926e-163	-1.82878e-163	-4.32369e-163	-1.33538e-163	1.81025e-164	-2.72877e-163	1.21963e-163	0
-2.05805e-163	8.19653e-164	-1.50667e-162	2.38736e-163	9.49707e-164	-2.90314e-163	8.48268e-163	-1.51689e-162	-1.22784e-162	6.35423e-164	-3.57724e-165	-1.43212e-162	-8.44033e-163	-6.72088e-163	2.42089e-163	-6.64019e-163	5.57831e-163	3.68501e-163	5.63735e-163	2.48315e-164	-1.45489e-162	-1.46473e-162	8.83788e-165	6.9926e-163	-1.82878e-163	-4.32369e-163	-1.33538e-163	1.81025e-164	-2.72877e-163	1.21963e-163	0
-2.05805e-163	8.19653e-164	-1.50667e-162	2.38736e-163	9.49707e-164	-2.90314e-163	8.48268e-163	-1.51689e-162	-1.22784e-162	6.35423e-164	-3.57724e-165	-1.43212e-162	-8.44033e-163	-6.72088e-163	2.42089e-163	-6.64019e-163	5.57831e-163	3.68501e-163	5.63735e-163	2.48315e-164	-1.45489e-162	-1.46473e-162	8.83788e-165	6.9926e-163	-1.82878e-163	-4.32369e-163	-1.33538e-163	1.81025e-164	-2.72877e-163	1.21963e-163	0
-2.05805e-163	8.19653e-164	-1.50667e-162	2.38736e-163	9.49707e-164	-2.90314e-163	8.48268e-163	-1.51689e-162	-1.22784e-162	6.35423e-164	-3.57724e-165	-1.43212e-162	-8.44033e-163	-6.72088e-163	2.42089e-163	-6.64019e-163	5.57831e-163	3.68501e-163	5.63735e-163	2.48315e-164	-1.45489e-162	-1.46473e-162	8.83788e-165	6.9926e-163	-1.82878e-163	-4.32369e-163	-1.33538e-163	1.81025e-164	-2.72877e-163	1.21963e-163	0
-2.05805e-163	8.19653e-164	-1.50667e-162	2.38736e-163	9.49707e-164	-2.90314e-163	8.48268e-163	-1.51689e-162	-1.22784e-162	6.35423e-164	-3.57724e-165	-1.43212e-162	-8.44033e-163	-6.72088e-163	2.42089e-163	-6.64019e-163	5.57831e-163	3.68501e-163	5.63735e-163	2.48315e-164	-1.45489e-162	-1.46473e-162	8.83788e-165	6.9926e-163	-1.82878e-163	-4.32369e-163	-1.33538e-163	1.81025e-164	-2.72877e-163	1.21963e-163	0
-2.05805e-163	8.19653e-164	-1.50667e-162	2.38736e-163	9.49707e-164	-2.90314e-163	8.48268e-163	-1.51689e-162	-1.22784e-162	6.35423e-164	-3.57724e-165	-1.43212e-162	-8.44033e-163	-6.72088e-163	2.42089e-163	-6.64019e-163	5.57831e-163	3.68501e-163	5.63735e-163	2.48315e-164	-1.45489e-162	-1.46473e-162	8.83788e-165	6.9926e-163	-1.82878e-163	-4.32369e-163	-1.33538e-163	1.81025e-164	-2.72877e-163	1.21963e-163	0
-2.05805e-163	8.19653e-164	-1.50667e-162	2.38736e-163	9.49707e-164	-2.90314e-163	8.48268e-163	-1.51689e-162	-1.22784e-162	6.35423e-164	-3.57724e-165	-1.43212e-162	-8.44033e-163	-6.72088e-163	2.42089e-163	-6.64019e-163	5.57831e-163	3.68501e-163	5.63735e-163	2.48315e-164	-1.45489e-162	-1.46473e-162	8.83788e-165	6.9926e-163	-1.82878e-163	-4.32369e-163	-1.33538e-163	1.81025e-164	-2.72877e-163	1.21963e-163	0
-2.05805e-163	8.19653e-164	-1.50667e-162	2.38736e-163	9.49707e-164	-2.90314e-163	8.48268e-163	-1.51689e-162	-1.22784e-162	6.35423e-164	-3.57724e-165	-1.43212e-162	-8.44033e-163	-6.72088e-163	2.42089e-163	-6.64019e-163	5.57831e-163	3.68501e-163	5.63735e-163	2.48315e-164	-1.45489e-162	-1.46473e-162	8.83788e-165	6.9926e-163	-1.82878e-163	-4.32369e-163	-1.33538e-163	1.81025e-164	-2.72877e-163	1.21963e-163	0
-2.05805e-163	8.19653e-164	-1.50667e-162	2.38736e-163	9.49707e-164	-2.90314e-163	8.48268e-163	-1.51689e-162	-1.22784e-162	6.35423e-164	-3.57724e-165	-1.43212e-162	-8.44033e-163	-6.72088e-163	2.42089e-163	-6.64019e-163	5.57831e-163	3.68501e-163	5.63735e-163	2.48315e-164	-1.45489e-162	-1.46473e-162	8.83788e-165	6.9926e-163	-1.82878e-163	-4.32369e-163	-1.33538e-163	1.81025e-164	-2.72877e-163	1.21963e-163	0
-2.05805e-163	8.19653e-164	-1.50667e-162	2.38736e-163	9.49707e-164	-2.90314e-163	8.48268e-163	-1.51689e-162	-1.22784e-162	6.35423e-164	-3.57724e-165	-1.43212e-162	-8.44033e-163	-6.72088e-163	2.42089e-163	-6.64019e-163	5.57831e-163	3.68501e-163	5.63735e-163	2.48315e-164	-1.45489e-162	-1.46473e-162	8.83788e-165	6.9926e-163	-1.82878e-163	-4.32369e-163	-1.33538e-163	1.81025e-164	-2.72877e-163	1.21963e-163	0
-2.05805e-163	8.19653e-164	-1.50667e-162	2.38736e-163	9.49707e-164	-2.90314e-163	8.48268e-163	-1.51689e-162	-1.22784e-162	6.35423e-164	-3.57724e-165	-1.43212e-162	-8.44033e-163	-6.72088e-163	2.42089e-163	-6.64019e-163	5.57831e-163	3.68501e-163	5.63735e-163	2.48315e-164	-1.45489e-162	-1.46473e-162	8.83788e-165	6.9926e-163	-1.82878e-163	-4.32369e-163	-1.33538e-163	1.81025e-164	-2.72877e-163	1.21963e-163	0
-2.05805e-163	8.19653e-164	-1.50667e-162	2.38736e-163	9.49707e-164	-2.90314e-163	8.48268e-163	-1.51689e-162	-1.22784e-162	6.35423e-164	-3.57724e-165	-1.43212e-162	-8.44033e-163	-6.72088e-163	2.42089e-163	-6.64019e-163	5.57831e-163	3.68501e-163	5.63735e-163	2.48315e-164	-1.45489e-162	-1.46473e-162	8.83788e-165	6.9926e-163	-1.82878e-163	-4.32369e-163	-1.33538e-163	1.81025e-164	-2.72877e-163	1.21963e-163	0
-2.05805e-163	8.19653e-164	-1.50667e-162	2.38736e-163	9.49707e-164	-2.90314e-163	8.48268e-163	-1.51689e-162	-1.22784e-162	6.35423e-164	-3.57724e-165	-1.43212e-162	-8.44033e-163	-6.72088e-163	2.42089e-163	-6.64019e-163	5.57831e-163	3.68501e-163	5.63735e-163	2.48315e-164	-1.45489e-162	-1.46473e-162	8.83788e-165	6.9926e-163	-1.82878e-163	-4.32369e-163	-1.33538e-163	1.81025e-164	-2.72877e-163	1.21963e-163	0
-2.05805e-163	8.19653e-164	-1.50667e-162	2.38736e-163	9.49707e-164	-2.90314e-163	8.48268e-163	-1.51689e-162	-1.22784e-162	6.35423e-164	-3.57724e-165	-1.43212e-162	-8.44033e-163	-6.72088e-163	2.42089e-163	-6.64019e-163	5.57831e-163	3.68501e-163	5.63735e-163	2.48315e-164	-1.45489e-162	-1.46473e-162	8.83788e-165	6.9926e-163	-1.82878e-163	-4.32369e-163	-1.33538e-163	1.81025e-164	-2.72877e-163	1.21963e-163	0
-2.05805e-163	8.19653e-164	-1.50667e-162	2.38736e-163	9.49707e-164	-2.90314e-163	8.48268e-163	-1.51689e-162	-1.22784e-162	6.35423e-164	-3.57724e-165	-1.43212e-162	-8.44033e-163	-6.72088e-163	2.42089e-163	-6.64019e-163	5.57831e-163	3.68501e-163	5.63735e-163	2.48315e-164	-1.45489e-162	-1.46473e-162	8.83788e-165	6.9926e-163	-1.82878e-163	-4.32369e-163	-1.33538e-163	1.81025e-164	-2.72877e-163	1.21963e-163	0
-2.05805e-163	8.19653e-164	-1.50667e-162	2.38736e-163	9.49707e-164	-2.90314e-163	8.48268e-163	-1.51689e-162	-1.22784e-162	6.35423e-164	-3.57724e-165	-1.43212e-162	-8.44033e-163	-6.72088e-163	2.42089e-163	-6.64019e-163	5.57831e-163	3.68501e-163	5.63735e-163	2.48315e-164	-1.45489e-162	-1.46473e-162	8.83788e-165	6.9926e-163	-1.82878e-163	-4.32369e-163	-1.33538e-163	1.81025e-164	-2.72877e-163	1.21963e-163	0
-2.05805e-163	8.19653e-164	-1.50667e-162	2.38736e-163	9.49707e-164	-2.90314e-163	8.48268e-163	-1.51689e-162	-1.22784e-162	6.35423e-164	-3.57724e-165	-1.43212e-162	-8.44033e-163	-6.72088e-163	2.42089e-163	-6.64019e-163	5.57831e-163	3.68501e-163	5.63735e-163	2.48315e-164	-1.45489e-162	-1.46473e-162	8.83788e-165	6.9926e-163	-1.82878e-163	-4.32369e-163	-1.33538e-163	1.81025e-164	-2.72877e-163	1.21963e-163	0
-2.05805e-163	8.19653e-164	-1.50667e-162	2.38736e-163	9.49707e-164	-2.90314e-163	8.48268e-163	-1.51689e-162	-1.22784e-162	6.35423e-164	-3.57724e-165	-1.43212e-162	-8.44033e-163	-6.72088e-163	2.42089e-163	-6.64019e-163	5.57831e-163	3.68501e-163	5.63735e-163	2.48315e-164	-1.45489e-162	-1.46473e-162	8.83788e-165	6.9926e-163	-1.82878e-163	-4.32369e-163	-1.33538e-163	1.81025e-164	-2.72877e-163	1.21963e-163	0
-2.05805e-163	8.19653e-164	-1.50667e-162	2.38736e-163	9.49707e-164	-2.90314e-163	8.48268e-163	-1.51689e-162	-1.22784e-162	6.35423e-164	-3.57724e-165	-1.43212e-162	-8.44033e-163	-6.72088e-163	2.42089e-163	-6.64019e-163	5.57831e-163	3.68501e-163	5.63735e-163	2.48315e-164	-1.45489e-162	-1.46473e-162	8.83788e-165	6.9926e-163	-1.82878e-163	-4.32369e-163	-1.33538e-163	1.81025e-164	-2.72877e-163	1.21963e-163	0
-2.05805e-163	8.19653e-164	-1.50667e-162	2.38736e-163	9.49707e-164	-2.90314e-163	8.48268e-163	-1.51689e-162	-1.22784e-162	6.35423e-164	-3.57724e-165	-1.43212e-162	-8.44033e-163	-6.72088e-163	2.42089e-163	-6.64019e-163	5.57831e-163	3.68501e-163	5.63735e-163	2.48315e-164	-1.45489e-162	-1.46473e-162	8.83788e-165	6.9926e-163	-1.82878e-163	-4.32369e-163	-1.33538e-163	1.81025e-164	-2.72877e-163	1.21963e-163	0
-2.05805e-163	8.19653e-164	-1.50667e-162	2.38736e-163	9.49707e-164	-2.90314e-163	8.48268e-163	-1.51689e-162	-1.22784e-162	6.35423e-164	-3.57724e-165	-1.43212e-162	-8.44033e-163	-6.72088e-163	2.42089e-163	-6.64019e-163	5.57831e-163	3.68501e-163	5.63735e-163	2.48315e-164	-1.45489e-162	-1.46473e-162	8.83788e-165	6.9926e-163	-1.82878e-163	-4.32369e-163	-1.33538e-163	1.81025e-164	-2.72877e-163	1.21963e-163	0
-2.05805e-163	8.19653e-164	-1.50667e-162	2.38736e-163	9.49707e-164	-2.90314e-163	8.48268e-163	-1.51689e-162	-1.22784e-162	6.35423e-164	-3.57724e-165	-1.43212e-162	-8.44033e-163	-6.72088e-163	2.42089e-163	-6.64019e-163	5.57831e-163	3.68501e-163	5.63735e-163	2.48315e-164	-1.45489e-162	-1.46473e-162	8.83788e-165	6.9926e-163	-1.82878e-163	-4.32369e-163	-1.33538e-163	1.81025e-164	-2.72877e-163	1.21963e-163	0
-2.05805e-163	8.19653e-164	-1.50667e-162	2.38736e-163	9.49707e-164	-2.90314e-163	8.48268e-163	-1.51689e-162	-1.22784e-162	6.35423e-164	-3.57724e-165	-1.43212e-162	-8.44033e-163	-6.72088e-163	2.42089e-163	-6.64019e-163	5.57831e-163	3.68501e-163	5.63735e-163	2.48315e-164	-1.45489e-162	-1.46473e-162	8.83788e-165	6.9926e-163	-1.82878e-163	-4.32369e-163	-1.33538e-163	1.81025e-164	-2.72877e-163	1.21963e-163	0
-2.05805e-163	8.19653e-164	-1.50667e-162	2.38736e-163	9.49707e-164	-2.90314e-163	8.48268e-163	-1.51689e-162	-1.22784e-162	6.35423e-164	-3.57724e-165	-1.43212e-162	-8.44033e-163	-6.72088e-163	2.42089e-163	-6.64019e-163	5.57831e-163	3.68501e-163	5.63735e-163	2.48315e-164	-1.45489e-162	-1.46473e-162	8.83788e-165	6.9926e-163	-1.82878e-163	-4.32369e-163	-1.33538e-163	1.81025e-164	-2.72877e-163	1.21963e-163	0
-2.05805e-163	8.19653e-164	-1.50667e-162	2.38736e-163	9.49707e-164	-2.90314e-163	8.48268e-163	-1.51689e-162	-1.22784e-162	6.35423e-164	-3.57724e-165	-1.43212e-162	-8.44033e-163	-6.72088e-163	2.42089e-163	-6.64019e-163	5.57831e-163	3.68501e-163	5.63735e-163	2.48315e-164	-1.45489e-162	-1.46473e-162	8.83788e-165	6.9926e-163	-1.82878e-163	-4.32369e-163	-1.33538e-163	1.81025e-164	-2.72877e-163	1.21963e-163	0
-2.05805e-163	8.19653e-164	-1.50667e-162	2.38736e-163	9.49707e-164	-2.90314e-163	8.48268e-163	-1.51689e-162	-1.22784e-162	6.35423e-164	-3.57724e-165	-1.43212e-162	-8.44033e-163	-6.72088e-163	2.42089e-163	-6.64019e-163	5.57831e-163	3.68501e-163	5.63735e-163	2.48315e-164	-1.45489e-162	-1.46473e-162	8.83788e-165	6.9926e-163	-1.82878e-163	-4.32369e-163	-1.33538e-163	1.81025e-164	-2.72877e-163	1.21963e-163	0
-2.05805e-163	8.19653e-164	-1.50667e-162	2.38736e-163	9.49707e-164	-2.90314e-163	8.48268e-163	-1.51689e-162	-1.22784e-162	6.35423e-164	-3.57724e-165	-1.43212e-162	-8.44033e-163	-6.72088e-163	2.42089e-163	-6.64019e-163	5.57831e-163	3.68501e-163	5.63735e-163	2.48315e-164	-1.45489e-162	-1.46473e-162	8.83788e-165	6.9926e-163	-1.82878e-163	-4.32369e-163	-1.33538e-163	1.81025e-164	-2.72877e-163	1.21963e-163	0
-2.05805e-163	8.19653e-164	-1.50667e-162	2.38736e-163	9.49707e-164	-2.90314e-163	8.48268e-163	-1.51689e-162	-1.22784e-162	6.35423e-164	-3.57724e-165	-1.43212e-162	-8.44033e-163	-6.72088e-163	2.42089e-163	-6.64019e-163	5.57831e-163	3.68501e-163	5.63735e-163	2.48315e-164	-1.45489e-162	-1.46473e-162	8.83788e-165	6.9926e-163	-1.82878e-163	-4.32369e-163	-1.33538e-163	1.81025e-164	-2.72877e-163	1.21963e-163	0
-2.05805e-163	8.19653e-164	-1.50667e-162	2.38736e-163	9.49707e-164	-2.90314e-163	8.48268e-163	-1.51689e-162	-1.22784e-162	6.35423e-164	-3.57724e-165	-1.43212e-162	-8.44033e-163	-6.72088e-163	2.42089e-163	-6.64019e-163	5.57831e-163	3.68501e-163	5.63735e-163	2.48315e-164	-1.45489e-162	-1.46473e-162	8.83788e-165	6.9926e-163	-1.82878e-163	-4.32369e-163	-1.33538e-163	1.81025e-164	-2.72877e-163	1.21963e-163	0
-2.05805e-163	8.19653e-164	-1.50667e-162	2.38736e-163	9.49707e-164	-2.90314e-163	8.48268e-163	-1.51689e-162	-1.22784e-162	6.35423e-164	-3.57724e-165	-1.43212e-162	-8.44033e-163	-6.72088e-163	2.42089e-163	-6.64019e-163	5.57831e-163	3.68501e-163	5.63735e-163	2.48315e-164	-1.45489e-162	-1.46473e-162	8.83788e-165	6.9926e-163	-1.82878e-163	-4.32369e-163	-1.33538e-163	1.81025e-164	-2.72877e-163	1.21963e-163	0
-2.05805e-163	8.19653e-164	-1.50667e-162	2.38736e-163	9.49707e-164	-2.90314e-163	8.48268e-163	-1.51689e-162	-1.22784e-162	6.35423e-164	-3.57724e-165	-1.43212e-162	-8.44033e-163	-6.72088e-163	2.42089e-163	-6.64019e-163	5.57831e-163	3.68501e-163	5.63735e-163	2.48315e-164	-1.45489e-162	-1.46473e-162	8.83788e-165	6.9926e-163	-1.82878e-163	-4.32369e-163	-1.33538e-163	1.81025e-164	-2.72877e-163	1.21963e-163	0
-2.05805e-163	8.19653e-164	-1.50667e-162	2.38736e-163	9.49707e-164	-2.90314e-163	8.48268e-163	-1.51689e-162	-1.22784e-162	6.35423e-164	-3.57724e-165	-1.43212e-162	-8.44033e-163	-6.72088e-163	2.42089e-163	-6.64019e-163	5.57831e-163	3.68501e-163	5.63735e-163	2.48315e-164	-1.45489e-162	-1.46473e-162	8.83788e-165	6.9926e-163	-1.82878e-163	-4.32369e-163	-1.33538e-163	1.81025e-164	-2.72877e-163	1.21963e-163	0
-2.05805e-163	8.19653e-164	-1.50667e-162	2.38736e-163	9.49707e-164	-2.90314e-163	8.48268e-163	-1.51689e-162	-1.22784e-162	6.35423e-164	-3.57724e-165	-1.43212e-162	-8.44033e-163	-6.72088e-163	2.42089e-163	-6.64019e-163	5.57831e-163	3.68501e-163	5.63735e-163	2.48315e-164	-1.45489e-162	-1.46473e-162	8.83788e-165	6.9926e-163	-1.82878e-163	-4.32369e-163	-1.33538e-163	1.81025e-164	-2.72877e-163	1.21963e-163	0
-2.05805e-163	8.19653e-164	-1.50667e-162	2.38736e-163	9.49707e-164	-2.90314e-163	8.48268e-163	-1.51689e-162	-1.22784e-162	6.35423e-164	-3.57724e-165	-1.43212e-162	-8.44033e-163	-6.72088e-163	2.42089e-163	-6.64019e-163	5.57831e-163	3.68501e-163	5.63735e-163	2.48315e-164	-1.45489e-162	-1.46473e-162	8.83788e-165	6.9926e-163	-1.82878e-163	-4.32369e-163	-1.33538e-163	1.81025e-164	-2.72877e-163	1.21963e-163	0
-2.05805e-163	8.19653e-164	-1.50667e-162	2.38736e-163	9.49707e-164	-2.90314e-163	8.48268e-163	-1.51689e-162	-1.22784e-162	6.35423e-164	-3.57724e-165	-1.43212e-162	-8.44033e-163	-6.72088e-163	2.42089e-163	-6.64019e-163	5.57831e-163	3.68501e-163	5.63735e-163	2.48315e-164	-1.45489e-162	-1.46473e-162	8.83788e-165	6.9926e-163	-1.82878e-163	-4.32369e-163	-1.33538e-163	1.81025e-164	-2.72877e-163	1.21963e-163	0
-2.05805e-163	8.19653e-164	-1.50667e-162	2.38736e-163	9.49707e-164	-2.90314e-163	8.48268e-163	-1.51689e-162	-1.22784e-162	6.35423e-164	-3.57724e-165	-1.43212e-162	-8.44033e-163	-6.72088e-163	2.42089e-163	-6.64019e-163	5.57831e-163	3.68501e-163	5.63735e-163	2.48315e-164	-1.45489e-162	-1.46473e-162	8.83788e-165	6.9926e-163	-1.82878e-163	-4.32369e-163	-1.33538e-163	1.81025e-164	-2.72877e-163	1.21963e-163	0
-2.05805e-163	8.19653e-164	-1.50667e-162	2.38736e-163	9.49707e-164	-2.90314e-163	8.48268e-163	-1.51689e-162	-1.22784e-162	6.35423e-164	-3.57724e-165	-1.43212e-162	-8.44033e-163	-6.72088e-163	2.42089e-163	-6.64019e-163	5.57831e-163	3.68501e-163	5.63735e-163	2.48315e-164	-1.45489e-162	-1.46473e-162	8.83788e-165	6.9926e-163	-1.82878e-163	-4.32369e-163	-1.33538e-163	1.81025e-164	-2.72877e-163	1.21963e-163	0
-2.05805e-163	8.19653e-164	-1.50667e-162	2.38736e-163	9.49707e-164	-2.90314e-163	8.48268e-163	-1.51689e-162	-1.22784e-162	6.35423e-164	-3.57724e-165	-1.43212e-162	-8.44033e-163	-6.72088e-163	2.42089e-163	-6.64019e-163	5.57831e-163	3.68501e-163	5.63735e-163	2.48315e-164	-1.45489e-162	-1.46473e-162	8.83788e-165	6.9926e-163	-1.82878e-163	-4.32369e-163	-1.33538e-163	1.81025e-164	-2.72877e-163	1.21963e-163	0
-2.05805e-163	8.19653e-164	-1.50667e-162	2.38736e-163	9.49707e-164	-2.90314e-163	8.48268e-163	-1.51689e-162	-1.22784e-162	6.35423e-164	-3.57724e-165	-1.43212e-162	-8.44033e-163	-6.72088e-163	2.42089e-163	-6.64019e-163	5.57831e-163	3.68501e-163	5.63735e-163	2.48315e-164	-1.45489e-162	-1.46473e-162	8.83788e-165	6.9926e-163	-1.82878e-163	-4.32369e-163	-1.33538e-163	1.81025e-164	-2.72877e-163	1.21963e-163	0
-2.05805e-163	8.19653e-164	-1.50667e-162	2.38736e-163	9.49707e-164	-2.90314e-163	8.48268e-163	-1.51689e-162	-1.22784e-162	6.35423e-164	-3.57724e-165	-1.43212e-162	-8.44033e-163	-6.72088e-163	2.42089e-163	-6.64019e-163	5.57831e-163	3.68501e-163	5.63735e-163	2.48315e-164	-1.45489e-162	-1.46473e-162	8.83788e-165	6.9926e-163	-1.82878e-163	-4.32369e-163	-1.33538e-163	1.81025e-164	-2.72877e-163	1.21963e-163	0
-2.05805e-163	8.19653e-164	-1.50667e-162	2.38736e-163	9.49707e-164	-2.90314e-163	8.48268e-163	-1.51689e-162	-1.22784e-162	6.35423e-164	-3.57724e-165	-1.43212e-162	-8.44033e-163	-6.72088e-163	2.42089e-163	-6.64019e-163	5.57831e-163	3.68501e-163	5.63735e-163	2.48315e-164	-1.45489e-162	-1.46473e-162	8.83788e-165	6.9926e-163	-1.82878e-163	-4.32369e-163	-1.33538e-163	1.81025e-164	-2.72877e-163	1.21963e-163	0
-2.05805e-163	8.19653e-164	-1.50667e-162	2.38736e-163	9.49707e-164	-2.90314e-163	8.48268e-163	-1.51689e-162	-1.22784e-162	6.35423e-164	-3.57724e-165	-1.43212e-162	-8.44033e-163	-6.72088e-163	2.42089e-163	-6.64019e-163	5.57831e-163	3.68501e-163	5.63735e-163	2.48315e-164	-1.45489e-162	-1.46473e-162	8.83788e-165	6.9926e-163	-1.82878e-163	-4.32369e-163	-1.33538e-163	1.81025e-164	-2.72877e-163	1.21963e-163	0
-2.05805e-163	8.19653e-164	-1.50667e-162	2.38736e-163	9.49707e-164	-2.90314e-163	8.48268e-163	-1.51689e-162	-1.22784e-162	6.35423e-164	-3.57724e-165	-1.43212e-162	-8.44033e-163	-6.72088e-163	2.42089e-163	-6.64019e-163	5.57831e-163	3.68501e-163	5.63735e-163	2.48315e-164	-1.45489e-162	-1.46473e-162	8.83788e-165	6.9926e-163	-1.82878e-163	-4.32369e-163	-1.33538e-163	1.81025e-164	-2.72877e-163	1.21963e-163	0
-2.05805e-163	8.19653e-164	-1.50667e-162	2.38736e-163	9.49707e-164	-2.90314e-163	8.48268e-163	-1.51689e-162	-1.22784e-162	6.35423e-164	-3.57724e-165	-1.43212e-162	-8.44033e-163	-6.72088e-163	2.42089e-163	-6.64019e-163	5.57831e-163	3.68501e-163	5.63735e-163	2.48315e-164	-1.45489e-162	-1.46473e-162	8.83788e-165	6.9926e-163	-1.82878e-163	-4.32369e-163	-1.33538e-163	1.81025e-164	-2.72877e-163	1.21963e-163	0
-2.05805e-163	8.19653e-164	-1.50667e-162	2.38736e-163	9.49707e-164	-2.90314e-163	8.48268e-163	-1.51689e-162	-1.22784e-162	6.35423e-164	-3.57724e-165	-1.43212e-162	-8.44033e-163	-6.72088e-163	2.42089e-163	-6.64019e-163	5.57831e-163	3.68501e-163	5.63735e-163	2.48315e-164	-1.45489e-162	-1.46473e-162	8.83788e-165	6.9926e-163	-1.82878e-163	-4.32369e-163	-1.33538e-163	1.81025e-164	-2.72877e-163	1.21963e-163	0
-2.05805e-163	8.19653e-164	-1.50667e-162	2.38736e-163	9.49707e-164	-2.90314e-163	8.48268e-163	-1.51689e-162	-1.22784e-162	6.35423e-164	-3.57724e-165	-1.43212e-162	-8.44033e-163	-6.72088e-163	2.42089e-163	-6.64019e-163	5.57831e-163	3.68501e-163	5.63735e-163	2.48315e-164	-1.45489e-162	-1.46473e-162	8.83788e-165	6.9926e-163	-1.82878e-163	-4.32369e-163	-1.33538e-163	1.81025e-164	-2.72877e-163	1.21963e-163	0
-2.05805e-163	8.19653e-164	-1.50667e-162	2.38736e-163	9.49707e-164	-2.90314e-163	8.48268e-163	-1.51689e-162	-1.22784e-162	6.35423e-164	-3.57724e-165	-1.43212e-162	-8.44033e-163	-6.72088e-163	2.42089e-163	-6.64019e-163	5.57831e-163	3.68501e-163	5.63735e-163	2.48315e-164	-1.45489e-162	-1.46473e-162	8.83788e-165	6.9926e-163	-1.82878e-163	-4.32369e-163	-1.33538e-163	1.81025e-164	-2.72877e-163	1.21963e-163	0
-2.05805e-163	8.19653e-164	-1.50667e-162	2.38736e-163	9.49707e-164	-2.90314e-163	8.48268e-163	-1.51689e-162	-1.22784e-162	6.35423e-164	-3.57724e-165	-1.43212e-162	-8.44033e-163	-6.72088e-163	2.42089e-163	-6.64019e-163	5.57831e-163	3.68501e-163	5.63735e-163	2.48315e-164	-1.45489e-162	-1.46473e-162	8.83788e-165	6.9926e-163	-1.82878e-163	-4.32369e-163	-1.33538e-163	1.81025e-164	-2.72877e-163	1.21963e-163	0
-2.05805e-163	8.19653e-164	-1.50667e-162	2.38736e-163	9.49707e-164	-2.90314e-163	8.48268e-163	-1.51689e-162	-1.22784e-162	6.35423e-164	-3.57724e-165	-1.43212e-162	-8.44033e-163	-6.72088e-163	2.42089e-163	-6.64019e-163	5.57831e-163	3.68501e-163	5.63735e-163	2.48315e-164	-1.45489e-162	-1.46473e-162	8.83788e-165	6.9926e-163	-1.82878e-163	-4.32369e-163	-1.33538e-163	1.81025e-164	-2.72877e-163	1.21963e-163	0
-2.05805e-163	8.19653e-164	-1.50667e-162	2.38736e-163	9.49707e-164	-2.90314e-163	8.48268e-163	-1.51689e-162	-1.22784e-162	6.35423e-164	-3.57724e-165	-1.43212e-162	-8.44033e-163	-6.72088e-163	2.42089e-163	-6.64019e-163	5.57831e-163	3.68501e-163	5.63735e-163	2.48315e-164	-1.45489e-162	-1.46473e-162	8.83788e-165	6.9926e-163	-1.82878e-163	-4.32369e-163	-1.33538e-163	1.81025e-164	-2.72877e-163	1.21963e-163	0
-2.05805e-163	8.19653e-164	-1.50667e-162	2.38736e-163	9.49707e-164	-2.90314e-163	8.48268e-163	-1.51689e-162	-1.22784e-162	6.35423e-164	-3.57724e-165	-1.43212e-162	-8.44033e-163	-6.72088e-163	2.42089e-163	-6.64019e-163	5.57831e-163	3.68501e-163	5.63735e-163	2.48315e-164	-1.45489e-162	-1.46473e-162	8.83788e-165	6.9926e-163	-1.82878e-163	-4.32369e-163	-1.33538e-163	1.81025e-164	-2.72877e-163	1.21963e-163	0
-2.05805e-163	8.19653e-164	-1.50667e-162	2.38736e-163	9.49707e-164	-2.90314e-163	8.48268e-163	-1.51689e-162	-1.22784e-162	6.35423e-164	-3.57724e-165	-1.43212e-162	-8.44033e-163	-6.72088e-163	2.42089e-163	-6.64019e-163	5.57831e-163	3.68501e-163	5.63735e-163	2.48315e-164	-1.45489e-162	-1.46473e-162	8.83788e-165	6.9926e-163	-1.82878e-163	-4.32369e-163	-1.33538e-163	1.81025e-164	-2.72877e-163	1.21963e-163	0
-2.05805e-163	8.19653e-164	-1.50667e-162	2.38736e-163	9.49707e-164	-2.90314e-163	8.48268e-163	-1.51689e-162	-1.22784e-162	6.35423e-164	-3.57724e-165	-1.43212e-162	-8.44033e-163	-6.72088e-163	2.42089e-163	-6.64019e-163	5.57831e-163	3.68501e-163	5.63735e-163	2.48315e-164	-1.45489e-162	-1.46473e-162	8.83788e-165	6.9926e-163	-1.82878e-163	-4.32369e-163	-1.33538e-163	1.81025e-164	-2.72877e-163	1.21963e-163	0
-2.05805e-163	8.19653e-164	-1.50667e-162	2.38736e-163	9.49707e-164	-2.90314e-163	8.48268e-163	-1.51689e-162	-1.22784e-162	6.35423e-164	-3.57724e-165	-1.43212e-162	-8.44033e-163	-6.72088e-163	2.42089e-163	-6.64019e-163	5.57831e-163	3.68501e-163	5.63735e-163	2.48315e-164	-1.45489e-162	-1.46473e-162	8.83788e-165	6.9926e-163	-1.82878e-163	-4.32369e-163	-1.33538e-163	1.81025e-164	-2.72877e-163	1.21963e-163	0
-2.05805e-163	8.19653e-164	-1.50667e-162	2.38736e-163	9.49707e-164	-2.90314e-163	8.48268e-163	-1.51689e-162	-1.22784e-162	6.35423e-164	-3.57724e-165	-1.43212e-162	-8.44033e-163	-6.72088e-163	2.42089e-163	-6.64019e-163	5.57831e-163	3.68501e-163	5.63735e-163	2.48315e-164	-1.45489e-162	-1.46473e-162	8.83788e-165	6.9926e-163	-1.82878e-163	-4.32369e-163	-1.33538e-163	1.81025e-164	-2.72877e-163	1.21963e-163	0
-2.05805e-163	8.19653e-164	-1.50667e-162	2.38736e-163	9.49707e-164	-2.90314e-163	8.48268e-163	-1.51689e-162	-1.22784e-162	6.35423e-164	-3.57724e-165	-1.43212e-162	-8.44033e-163	-6.72088e-163	2.42089e-163	-6.64019e-163	5.57831e-163	3.68501e-163	5.63735e-163	2.48315e-164	-1.45489e-162	-1.46473e-162	8.83788e-165	6.9926e-163	-1.82878e-163	-4.32369e-163	-1.33538e-163	1.81025e-164	-2.72877e-163	1.21963e-163	0
-2.05805e-163	8.19653e-164	-1.50667e-162	2.38736e-163	9.49707e-164	-2.90314e-163	8.48268e-163	-1.51689e-162	-1.22784e-162	6.35423e-164	-3.57724e-165	-1.43212e-162	-8.44033e-163	-6.72088e-163	2.42089e-163	-6.64019e-163	5.57831e-163	3.68501e-163	5.63735e-163	2.48315e-164	-1.45489e-162	-1.46473e-162	8.83788e-165	6.9926e-163	-1.82878e-163	-4.32369e-163	-1.33538e-163	1.81025e-164	-2.72877e-163	1.21963e-163	0
-2.05805e-163	8.19653e-164	-1.50667e-162	2.38736e-163	9.49707e-164	-2.90314e-163	8.48268e-163	-1.51689e-162	-1.22784e-162	6.35423e-164	-3.57724e-165	-1.43212e-162	-8.44033e-163	-6.72088e-163	2.42089e-163	-6.64019e-163	5.57831e-163	3.68501e-163	5.63735e-163	2.48315e-164	-1.45489e-162	-1.46473e-162	8.83788e-165	6.9926e-163	-1.82878e-163	-4.32369e-163	-1.33538e-163	1.81025e-164	-2.72877e-163	1.21963e-163	0
-2.05805e-163	8.19653e-164	-1.50667e-162	2.38736e-163	9.49707e-164	-2.90314e-163	8.48268e-163	-1.51689e-162	-1.22784e-162	6.35423e-164	-3.57724e-165	-1.43212e-162	-8.44033e-163	-6.72088e-163	2.42089e-163	-6.64019e-163	5.57831e-163	3.68501e-163	5.63735e-163	2.48315e-164	-1.45489e-162	-1.46473e-162	8.83788e-165	6.9926e-163	-1.82878e-163	-4.32369e-163	-1.33538e-163	1.81025e-164	-2.72877e-163	1.21963e-163	0
-2.05805e-163	8.19653e-164	-1.50667e-162	2.38736e-163	9.49707e-164	-2.90314e-163	8.48268e-163	-1.51689e-162	-1.22784e-162	6.35423e-164	-3.57724e-165	-1.43212e-162	-8.44033e-163	-6.72088e-163	2.42089e-163	-6.64019e-163	5.57831e-163	3.68501e-163	5.63735e-163	2.48315e-164	-1.45489e-162	-1.46473e-162	8.83788e-165	6.9926e-163	-1.82878e-163	-4.32369e-163	-1.33538e-163	1.81025e-164	-2.72877e-163	1.21963e-163	0
-2.05805e-163	8.19653e-164	-1.50667e-162	2.38736e-163	9.49707e-164	-2.90314e-163	8.48268e-163	-1.51689e-162	-1.22784e-162	6.35423e-164	-3.57724e-165	-1.43212e-162	-8.44033e-163	-6.72088e-163	2.42089e-163	-6.64019e-163	5.57831e-163	3.68501e-163	5.63735e-163	2.48315e-164	-1.45489e-162	-1.46473e-162	8.83788e-165	6.9926e-163	-1.82878e-163	-4.32369e-163	-1.33538e-163	1.81025e-164	-2.72877e-163	1.21963e-163	0
-2.05805e-163	8.19653e-164	-1.50667e-162	2.38736e-163	9.49707e-164	-2.90314e-163	8.48268e-163	-1.51689e-162	-1.22784e-162	6.35423e-164	-3.57724e-165	-1.43212e-162	-8.44033e-163	-6.72088e-163	2.42089e-163	-6.64019e-163	5.57831e-163	3.68501e-163	5.63735e-163	2.48315e-164	-1.45489e-162	-1.46473e-162	8.83788e-165	6.9926e-163	-1.82878e-163	-4.32369e-163	-1.33538e-163	1.81025e-164	-2.72877e-163	1.21963e-163	0
-2.05805e-163	8.19653e-164	-1.50667e-162	2.38736e-163	9.49707e-164	-2.90314e-163	8.48268e-163	-1.51689e-162	-1.22784e-162	6.35423e-164	-3.57724e-165	-1.43212e-162	-8.44033e-163	-6.72088e-163	2.42089e-163	-6.64019e-163	5.57831e-163	3.68501e-163	5.63735e-163	2.48315e-164	-1.45489e-162	-1.46473e-162	8.83788e-165	6.9926e-163	-1.82878e-163	-4.32369e-163	-1.33538e-163	1.81025e-164	-2.72877e-163	1.21963e-163	0
-2.05805e-163	8.19653e-164	-1.50667e-162	2.38736e-163	9.49707e-164	-2.90314e-163	8.48268e-163	-1.51689e-162	-1.22784e-162	6.35423e-164	-3.57724e-165	-1.43212e-162	-8.44033e-163	-6.72088e-163	2.42089e-163	-6.64019e-163	5.57831e-163	3.68501e-163	5.63735e-163	2.48315e-164	-1.45489e-162	-1.46473e-162	8.83788e-165	6.9926e-163	-1.82878e-163	-4.32369e-163	-1.33538e-163	1.81025e-164	-2.72877e-163	1.21963e-163	0
-2.05805e-163	8.19653e-164	-1.50667e-162	2.38736e-163	9.49707e-164	-2.90314e-163	8.48268e-163	-1.51689e-162	-1.22784e-162	6.35423e-164	-3.57724e-165	-1.43212e-162	-8.44033e-163	-6.72088e-163	2.42089e-163	-6.64019e-163	5.57831e-163	3.68501e-163	5.63735e-163	2.48315e-164	-1.45489e-162	-1.46473e-162	8.83788e-165	6.9926e-163	-1.82878e-163	-4.32369e-163	-1.33538e-163	1.81025e-164	-2.72877e-163	1.21963e-163	0
-2.05805e-163	8.19653e-164	-1.50667e-162	2.38736e-163	9.49707e-164	-2.90314e-163	8.48268e-163	-1.51689e-162	-1.22784e-162	6.35423e-164	-3.57724e-165	-1.43212e-162	-8.44033e-163	-6.72088e-163	2.42089e-163	-6.64019e-163	5.57831e-163	3.68501e-163	5.63735e-163	2.48315e-164	-1.45489e-162	-1.46473e-162	8.83788e-165	6.9926e-163	-1.82878e-163	-4.32369e-163	-1.33538e-163	1.81025e-164	-2.72877e-163	1.21963e-163	0
-2.05805e-163	8.19653e-164	-1.50667e-162	2.38736e-163	9.49707e-164	-2.90314e-163	8.48268e-163	-1.51689e-162	-1.22784e-162	6.35423e-164	-3.57724e-165	-1.43212e-162	-8.44033e-163	-6.72088e-163	2.42089e-163	-6.64019e-163	5.57831e-163	3.68501e-163	5.63735e-163	2.48315e-164	-1.45489e-162	-1.46473e-162	8.83788e-165	6.9926e-163	-1.82878e-163	-4.32369e-163	-1.33538e-163	1.81025e-164	-2.72877e-163	1.21963e-163	0
-2.05805e-163	8.19653e-164	-1.50667e-162	2.38736e-163	9.49707e-164	-2.90314e-163	8.48268e-163	-1.51689e-162	-1.22784e-162	6.35423e-164	-3.57724e-165	-1.43212e-162	-8.44033e-163	-6.72088e-163	2.42089e-163	-6.64019e-163	5.57831e-163	3.68501e-163	5.63735e-163	2.48315e-164	-1.45489e-162	-1.46473e-162	8.83788e-165	6.9926e-163	-1.82878e-163	-4.32369e-163	-1.33538e-163	1.81025e-164	-2.72877e-163	1.21963e-163	0
-2.05805e-163	8.19653e-164	-1.50667e-162	2.38736e-163	9.49707e-164	-2.90314e-163	8.48268e-163	-1.51689e-162	-1.22784e-162	6.35423e-164	-3.57724e-165	-1.43212e-162	-8.44033e-163	-6.72088e-163	2.42089e-163	-6.64019e-163	5.57831e-163	3.68501e-163	5.63735e-163	2.48315e-164	-1.45489e-162	-1.46473e-162	8.83788e-165	6.9926e-163	-1.82878e-163	-4.32369e-163	-1.33538e-163	1.81025e-164	-2.72877e-163	1.21963e-163	0
-2.05805e-163	8.19653e-164	-1.50667e-162	2.38736e-163	9.49707e-164	-2.90314e-163	8.48268e-163	-1.51689e-162	-1.22784e-162	6.35423e-164	-3.57724e-165	-1.43212e-162	-8.44033e-163	-6.72088e-163	2.42089e-163	-6.64019e-163	5.57831e-163	3.68501e-163	5.63735e-163	2.48315e-164	-1.45489e-162	-1.46473e-162	8.83788e-165	6.9926e-163	-1.82878e-163	-4.32369e-163	-1.33538e-163	1.81025e-164	-2.72877e-163	1.21963e-163	0
-2.05805e-163	8.19653e-164	-1.50667e-162	2.38736e-163	9.49707e-164	-2.90314e-163	8.48268e-163	-1.51689e-162	-1.22784e-162	6.35423e-164	-3.57724e-165	-1.43212e-162	-8.44033e-163	-6.72088e-163	2.42089e-163	-6.64019e-163	5.57831e-163	3.68501e-163	5.63735e-163	2.48315e-164	-1.45489e-162	-1.46473e-162	8.83788e-165	6.9926e-163	-1.82878e-163	-4.32369e-163	-1.33538e-163	1.81025e-164	-2.72877e-163	1.21963e-163	0
-2.05805e-163	8.19653e-164	-1.50667e-162	2.38736e-163	9.49707e-164	-2.90314e-163	8.48268e-163	-1.51689e-162	-1.22784e-162	6.35423e-164	-3.57724e-165	-1.43212e-162	-8.44033e-163	-6.72088e-163	2.42089e-163	-6.64019e-163	5.57831e-163	3.68501e-163	5.63735e-163	2.48315e-164	-1.45489e-162	-1.46473e-162	8.83788e-165	6.9926e-163	-1.82878e-163	-4.32369e-163	-1.33538e-163	1.81025e-164	-2.72877e-163	1.21963e-163	0
-2.05805e-163	8.19653e-164	-1.50667e-162	2.38736e-163	9.49707e-164	-2.90314e-163	8.48268e-163	-1.51689e-162	-1.22784e-162	6.35423e-164	-3.57724e-165	-1.43212e-162	-8.44033e-163	-6.72088e-163	2.42089e-163	-6.64019e-163	5.57831e-163	3.68501e-163	5.63735e-163	2.48315e-164	-1.45489e-162	-1.46473e-162	8.83788e-165	6.9926e-163	-1.82878e-163	-4.32369e-163	-1.33538e-163	1.81025e-164	-2.72877e-163	1.21963e-163	0
-2.05805e-163	8.19653e-164	-1.50667e-162	2.38736e-163	9.49707e-164	-2.90314e-163	8.48268e-163	-1.51689e-162	-1.22784e-162	6.35423e-164	-3.57724e-165	-1.43212e-162	-8.44033e-163	-6.72088e-163	2.42089e-163	-6.64019e-163	5.57831e-163	3.68501e-163	5.63735e-163	2.48315e-164	-1.45489e-162	-1.46473e-162	8.83788e-165	6.9926e-163	-1.82878e-163	-4.32369e-163	-1.33538e-163	1.81025e-164	-2.72877e-163	1.21963e-163	0
-2.05805e-163	8.19653e-164	-1.50667e-162	2.38736e-163	9.49707e-164	-2.90314e-163	8.48268e-163	-1.51689e-162	-1.22784e-162	6.35423e-164	-3.57724e-165	-1.43212e-162	-8.44033e-163	-6.72088e-163	2.42089e-163	-6.64019e-163	5.57831e-163	3.68501e-163	5.63735e-163	2.48315e-164	-1.45489e-162	-1.46473e-162	8.83788e-165	6.9926e-163	-1.82878e-163	-4.32369e-163	-1.33538e-163	1.81025e-164	-2.72877e-163	1.21963e-163	0
-2.05805e-163	8.19653e-164	-1.50667e-162	2.38736e-163	9.49707e-164	-2.90314e-163	8.48268e-163	-1.51689e-162	-1.22784e-162	6.35423e-164	-3.57724e-165	-1.43212e-162	-8.44033e-163	-6.72088e-163	2.42089e-163	-6.64019e-163	5.57831e-163	3.68501e-163	5.63735e-163	2.48315e-164	-1.45489e-162	-1.46473e-162	8.83788e-165	6.9926e-163	-1.82878e-163	-4.32369e-163	-1.33538e-163	1.81025e-164	-2.72877e-163	1.21963e-163	0
-2.05805e-163	8.19653e-164	-1.50667e-162	2.38736e-163	9.49707e-164	-2.90314e-163	8.48268e-163	-1.51689e-162	-1.22784e-162	6.35423e-164	-3.57724e-165	-1.43212e-162	-8.44033e-163	-6.72088e-163	2.42089e-163	-6.64019e-163	5.57831e-163	3.68501e-163	5.63735e-163	2.48315e-164	-1.45489e-162	-1.46473e-162	8.83788e-165	6.9926e-163	-1.82878e-163	-4.32369e-163	-1.33538e-163	1.81025e-164	-2.72877e-163	1.21963e-163	0
-2.05805e-163	8.19653e-164	-1.50667e-162	2.38736e-163	9.49707e-164	-2.90314e-163	8.48268e-163	-1.51689e-162	-1.22784e-162	6.35423e-164	-3.57724e-165	-1.43212e-162	-8.44033e-163	-6.72088e-163	2.42089e-163	-6.64019e-163	5.57831e-163	3.68501e-163	5.63735e-163	2.48315e-164	-1.45489e-162	-1.46473e-162	8.83788e-165	6.9926e-163	-1.82878e-163	-4.32369e-163	-1.33538e-163	1.81025e-164	-2.72877e-163	1.21963e-163	0
-2.05805e-163	8.19653e-164	-1.50667e-162	2.38736e-163	9.49707e-164	-2.90314e-163	8.48268e-163	-1.51689e-162	-1.22784e-162	6.35423e-164	-3.57724e-165	-1.43212e-162	-8.44033e-163	-6.72088e-163	2.42089e-163	-6.64019e-163	5.57831e-163	3.68501e-163	5.63735e-163	2.48315e-164	-1.45489e-162	-1.46473e-162	8.83788e-165	6.9926e-163	-1.82878e-163	-4.32369e-163	-1.33538e-163	1.81025e-164	-2.72877e-163	1.21963e-163	0
-2.05805e-163	8.19653e-164	-1.50667e-162	2.38736e-163	9.49707e-164	-2.90314e-163	8.48268e-163	-1.51689e-162	-1.22784e-162	6.35423e-164	-3.57724e-165	-1.43212e-162	-8.44033e-163	-6.72088e-163	2.42089e-163	-6.64019e-163	5.57831e-163	3.68501e-163	5.63735e-163	2.48315e-164	-1.45489e-162	-1.46473e-162	8.83788e-165	6.9926e-163	-1.82878e-163	-4.32369e-163	-1.33538e-163	1.81025e-164	-2.72877e-163	1.21963e-163	0
-2.05805e-163	8.19653e-164	-1.50667e-162	2.38736e-163	9.49707e-164	-2.90314e-163	8.48268e-163	-1.51689e-162	-1.22784e-162	6.35423e-164	-3.57724e-165	-1.43212e-162	-8.44033e-163	-6.72088e-163	2.42089e-163	-6.64019e-163	5.57831e-163	3.68501e-163	5.63735e-163	2.48315e-164	-1.45489e-162	-1.46473e-162	8.83788e-165	6.9926e-163	-1.82878e-163	-4.32369e-163	-1.33538e-163	1.81025e-164	-2.72877e-163	1.21963e-163	0
-2.05805e-163	8.19653e-164	-1.50667e-162	2.38736e-163	9.49707e-164	-2.90314e-163	8.48268e-163	-1.51689e-162	-1.22784e-162	6.35423e-164	-3.57724e-165	-1.43212e-162	-8.44033e-163	-6.72088e-163	2.42089e-163	-6.64019e-163	5.57831e-163	3.68501e-163	5.63735e-163	2.48315e-164	-1.45489e-162	-1.46473e-162	8.83788e-165	6.9926e-163	-1.82878e-163	-4.32369e-163	-1.33538e-163	1.81025e-164	-2.72877e-163	1.21963e-163	0
-2.05805e-163	8.19653e-164	-1.50667e-162	2.38736e-163	9.49707e-164	-2.90314e-163	8.48268e-163	-1.51689e-162	-1.22784e-162	6.35423e-164	-3.57724e-165	-1.43212e-162	-8.44033e-163	-6.72088e-163	2.42089e-163	-6.64019e-163	5.57831e-163	3.68501e-163	5.63735e-163	2.48315e-164	-1.45489e-162	-1.46473e-162	8.83788e-165	6.9926e-163	-1.82878e-163	-4.32369e-163	-1.33538e-163	1.81025e-164	-2.72877e-163	1.21963e-163	0
-2.05805e-163	8.19653e-164	-1.50667e-162	2.38736e-163	9.49707e-164	-2.90314e-163	8.48268e-163	-1.51689e-162	-1.22784e-162	6.35423e-164	-3.57724e-165	-1.43212e-162	-8.44033e-163	-6.72088e-163	2.42089e-163	-6.64019e-163	5.57831e-163	3.68501e-163	5.63735e-163	2.48315e-164	-1.45489e-162	-1.46473e-162	8.83788e-165	6.9926e-163	-1.82878e-163	-4.32369e-163	-1.33538e-163	1.81025e-164	-2.72877e-163	1.21963e-163	0
-2.05805e-163	8.19653e-164	-1.50667e-162	2.38736e-163	9.49707e-164	-2.90314e-163	8.48268e-163	-1.51689e-162	-1.22784e-162	6.35423e-164	-3.57724e-165	-1.43212e-162	-8.44033e-163	-6.72088e-163	2.42089e-163	-6.64019e-163	5.57831e-163	3.68501e-163	5.63735e-163	2.48315e-164	-1.45489e-162	-1.46473e-162	8.83788e-165	6.9926e-163	-1.82878e-163	-4.32369e-163	-1.33538e-163	1.81025e-164	-2.72877e-163	1.21963e-163	0
-2.05805e-163	8.19653e-164	-1.50667e-162	2.38736e-163	9.49707e-164	-2.90314e-163	8.48268e-163	-1.51689e-162	-1.22784e-162	6.35423e-164	-3.57724e-165	-1.43212e-162	-8.44033e-163	-6.72088e-163	2.42089e-163	-6.64019e-163	5.57831e-163	3.68501e-163	5.63735e-163	2.48315e-164	-1.45489e-162	-1.46473e-162	8.83788e-165	6.9926e-163	-1.82878e-163	-4.32369e-163	-1.33538e-163	1.81025e-164	-2.72877e-163	1.21963e-163	0
-2.05805e-163	8.19653e-164	-1.50667e-162	2.38736e-163	9.49707e-164	-2.90314e-163	8.48268e-163	-1.51689e-162	-1.22784e-162	6.35423e-164	-3.57724e-165	-1.43212e-162	-8.44033e-163	-6.72088e-163	2.42089e-163	-6.64019e-163	5.57831e-163	3.68501e-163	5.63735e-163	2.48315e-164	-1.45489e-162	-1.46473e-162	8.83788e-165	6.9926e-163	-1.82878e-163	-4.32369e-163	-1.33538e-163	1.81025e-164	-2.72877e-163	1.21963e-163	0
-2.05805e-163	8.19653e-164	-1.50667e-162	2.38736e-163	9.49707e-164	-2.90314e-163	8.48268e-163	-1.51689e-162	-1.22784e-162	6.35423e-164	-3.57724e-165	-1.43212e-162	-8.44033e-163	-6.72088e-163	2.42089e-163	-6.64019e-163	5.57831e-163	3.68501e-163	5.63735e-163	2.48315e-164	-1.45489e-162	-1.46473e-162	8.83788e-165	6.9926e-163	-1.82878e-163	-4.32369e-163	-1.33538e-163	1.81025e-164	-2.72877e-163	1.21963e-163	0
-2.05805e-163	8.19653e-164	-1.50667e-162	2.38736e-163	9.49707e-164	-2.90314e-163	8.48268e-163	-1.51689e-162	-1.22784e-162	6.35423e-164	-3.57724e-165	-1.43212e-162	-8.44033e-163	-6.72088e-163	2.42089e-163	-6.64019e-163	5.57831e-163	3.68501e-163	5.63735e-163	2.48315e-164	-1.45489e-162	-1.46473e-162	8.83788e-165	6.9926e-163	-1.82878e-163	-4.32369e-163	-1.33538e-163	1.81025e-164	-2.72877e-163	1.21963e-163	0
-2.05805e-163	8.19653e-164	-1.50667e-162	2.38736e-163	9.49707e-164	-2.90314e-163	8.48268e-163	-1.51689e-162	-1.22784e-162	6.35423e-164	-3.57724e-165	-1.43212e-162	-8.44033e-163	-6.72088e-163	2.42089e-163	-6.64019e-163	5.57831e-163	3.68501e-163	5.63735e-163	2.48315e-164	-1.45489e-162	-1.46473e-162	8.83788e-165	6.9926e-163	-1.82878e-163	-4.32369e-163	-1.33538e-163	1.81025e-164	-2.72877e-163	1.21963e-163	0
-2.05805e-163	8.19653e-164	-1.50667e-162	2.38736e-163	9.49707e-164	-2.90314e-163	8.48268e-163	-1.51689e-162	-1.22784e-162	6.35423e-164	-3.57724e-165	-1.43212e-162	-8.44033e-163	-6.72088e-163	2.42089e-163	-6.64019e-163	5.57831e-163	3.68501e-163	5.63735e-163	2.48315e-164	-1.45489e-162	-1.46473e-162	8.83788e-165	6.9926e-163	-1.82878e-163	-4.32369e-163	-1.33538e-163	1.81025e-164	-2.72877e-163	1.21963e-163	0
-2.05805e-163	8.19653e-164	-1.50667e-162	2.38736e-163	9.49707e-164	-2.90314e-163	8.48268e-163	-1.51689e-162	-1.22784e-162	6.35423e-164	-3.57724e-165	-1.43212e-162	-8.44033e-163	-6.72088e-163	2.42089e-163	-6.64019e-163	5.57831e-163	3.68501e-163	5.63735e-163	2.48315e-164	-1.45489e-162	-1.46473e-162	8.83788e-165	6.9926e-163	-1.82878e-163	-4.32369e-163	-1.33538e-163	1.81025e-164	-2.72877e-163	1.21963e-163	0
-2.05805e-163	8.19653e-164	-1.50667e-162	2.38736e-163	9.49707e-164	-2.90314e-163	8.48268e-163	-1.51689e-162	-1.22784e-162	6.35423e-164	-3.57724e-165	-1.43212e-162	-8.44033e-163	-6.72088e-163	2.42089e-163	-6.64019e-163	5.57831e-163	3.68501e-163	5.63735e-163	2.48315e-164	-1.45489e-162	-1.46473e-162	8.83788e-165	6.9926e-163	-1.82878e-163	-4.32369e-163	-1.33538e-163	1.81025e-164	-2.72877e-163	1.21963e-163	0
-2.05805e-163	8.19653e-164	-1.50667e-162	2.38736e-163	9.49707e-164	-2.90314e-163	8.48268e-163	-1.51689e-162	-1.22784e-162	6.35423e-164	-3.57724e-165	-1.43212e-162	-8.44033e-163	-6.72088e-163	2.42089e-163	-6.64019e-163	5.57831e-163	3.68501e-163	5.63735e-163	2.48315e-164	-1.45489e-162	-1.46473e-162	8.83788e-165	6.9926e-163	-1.82878e-163	-4.32369e-163	-1.33538e-163	1.81025e-164	-2.72877e-163	1.21963e-163	0
-2.05805e-163	8.19653e-164	-1.50667e-162	2.38736e-163	9.49707e-164	-2.90314e-163	8.48268e-163	-1.51689e-162	-1.22784e-162	6.35423e-164	-3.57724e-165	-1.43212e-162	-8.44033e-163	-6.72088e-163	2.42089e-163	-6.64019e-163	5.57831e-163	3.68501e-163	5.63735e-163	2.48315e-164	-1.45489e-162	-1.46473e-162	8.83788e-165	6.9926e-163	-1.82878e-163	-4.32369e-163	-1.33538e-163	1.81025e-164	-2.72877e-163	1.21963e-163	0
-2.05805e-163	8.19653e-164	-1.50667e-162	2.38736e-163	9.49707e-164	-2.90314e-163	8.48268e-163	-1.51689e-162	-1.22784e-162	6.35423e-164	-3.57724e-165	-1.43212e-162	-8.44033e-163	-6.72088e-163	2.42089e-163	-6.64019e-163	5.57831e-163	3.68501e-163	5.63735e-163	2.48315e-164	-1.45489e-162	-1.46473e-162	8.83788e-165	6.9926e-163	-1.82878e-163	-4.32369e-163	-1.33538e-163	1.81025e-164	-2.72877e-163	1.21963e-163	0
-2.05805e-163	8.19653e-164	-1.50667e-162	2.38736e-163	9.49707e-164	-2.90314e-163	8.48268e-163	-1.51689e-162	-1.22784e-162	6.35423e-164	-3.57724e-165	-1.43212e-162	-8.44033e-163	-6.72088e-163	2.42089e-163	-6.64019e-163	5.57831e-163	3.68501e-163	5.63735e-163	2.48315e-164	-1.45489e-162	-1.46473e-162	8.83788e-165	6.9926e-163	-1.82878e-163	-4.32369e-163	-1.33538e-163	1.81025e-164	-2.72877e-163	1.21963e-163	0
-2.05805e-163	8.19653e-164	-1.50667e-162	2.38736e-163	9.49707e-164	-2.90314e-163	8.48268e-163	-1.51689e-162	-1.22784e-162	6.35423e-164	-3.57724e-165	-1.43212e-162	-8.44033e-163	-6.72088e-163	2.42089e-163	-6.64019e-163	5.57831e-163	3.68501e-163	5.63735e-163	2.48315e-164	-1.45489e-162	-1.46473e-162	8.83788e-165	6.9926e-163	-1.82878e-163	-4.32369e-163	-1.33538e-163	1.81025e-164	-2.72877e-163	1.21963e-163	0
-2.05805e-163	8.19653e-164	-1.50667e-162	2.38736e-163	9.49707e-164	-2.90314e-163	8.48268e-163	-1.51689e-162	-1.22784e-162	6.35423e-164	-3.57724e-165	-1.43212e-162	-8.44033e-163	-6.72088e-163	2.42089e-163	-6.64019e-163	5.57831e-163	3.68501e-163	5.63735e-163	2.48315e-164	-1.45489e-162	-1.46473e-162	8.83788e-165	6.9926e-163	-1.82878e-163	-4.32369e-163	-1.33538e-163	1.81025e-164	-2.72877e-163	1.21963e-163	0
-2.05805e-163	8.19653e-164	-1.50667e-162	2.38736e-163	9.49707e-164	-2.90314e-163	8.48268e-163	-1.51689e-162	-1.22784e-162	6.35423e-164	-3.57724e-165	-1.43212e-162	-8.44033e-163	-6.72088e-163	2.42089e-163	-6.64019e-163	5.57831e-163	3.68501e-163	5.63735e-163	2.48315e-164	-1.45489e-162	-1.46473e-162	8.83788e-165	6.9926e-163	-1.82878e-163	-4.32369e-163	-1.33538e-163	1.81025e-164	-2.72877e-163	1.21963e-163	0
-2.05805e-163	8.19653e-164	-1.50667e-162	2.38736e-163	9.49707e-164	-2.90314e-163	8.48268e-163	-1.51689e-162	-1.22784e-162	6.35423e-164	-3.57724e-165	-1.43212e-162	-8.44033e-163	-6.72088e-163	2.42089e-163	-6.64019e-163	5.57831e-163	3.68501e-163	5.63735e-163	2.48315e-164	-1.45489e-162	-1.46473e-162	8.83788e-165	6.9926e-163	-1.82878e-163	-4.32369e-163	-1.33538e-163	1.81025e-164	-2.72877e-163	1.21963e-163	0
-2.05805e-163	8.19653e-164	-1.50667e-162	2.38736e-163	9.49707e-164	-2.90314e-163	8.48268e-163	-1.51689e-162	-1.22784e-162	6.35423e-164	-3.57724e-165	-1.43212e-162	-8.44033e-163	-6.72088e-163	2.42089e-163	-6.64019e-163	5.57831e-163	3.68501e-163	5.63735e-163	2.48315e-164	-1.45489e-162	-1.46473e-162	8.83788e-165	6.9926e-163	-1.82878e-163	-4.32369e-163	-1.33538e-163	1.81025e-164	-2.72877e-163	1.21963e-163	0
-2.05805e-163	8.19653e-164	-1.50667e-162	2.38736e-163	9.49707e-164	-2.90314e-163	8.48268e-163	-1.51689e-162	-1.22784e-162	6.35423e-164	-3.57724e-165	-1.43212e-162	-8.44033e-163	-6.72088e-163	2.42089e-163	-6.64019e-163	5.57831e-163	3.68501e-163	5.63735e-163	2.48315e-164	-1.45489e-162	-1.46473e-162	8.83788e-165	6.9926e-163	-1.82878e-163	-4.32369e-163	-1.33538e-163	1.81025e-164	-2.72877e-163	1.21963e-163	0
-2.05805e-163	8.19653e-164	-1.50667e-162	2.38736e-163	9.49707e-164	-2.90314e-163	8.48268e-163	-1.51689e-162	-1.22784e-162	6.35423e-164	-3.57724e-165	-1.43212e-162	-8.44033e-163	-6.72088e-163	2.42089e-163	-6.64019e-163	5.57831e-163	3.68501e-163	5.63735e-163	2.48315e-164	-1.45489e-162	-1.46473e-162	8.83788e-165	6.9926e-163	-1.82878e-163	-4.32369e-163	-1.33538e-163	1.81025e-164	-2.72877e-163	1.21963e-163	0
-2.05805e-163	8.19653e-164	-1.50667e-162	2.38736e-163	9.49707e-164	-2.90314e-163	8.48268e-163	-1.51689e-162	-1.22784e-162	6.35423e-164	-3.57724e-165	-1.43212e-162	-8.44033e-163	-6.72088e-163	2.42089e-163	-6.64019e-163	5.57831e-163	3.68501e-163	5.63735e-163	2.48315e-164	-1.45489e-162	-1.46473e-162	8.83788e-165	6.9926e-163	-1.82878e-163	-4.32369e-163	-1.33538e-163	1.81025e-164	-2.72877e-163	1.21963e-163	0
-2.05805e-163	8.19653e-164	-1.50667e-162	2.38736e-163	9.49707e-164	-2.90314e-163	8.48268e-163	-1.51689e-162	-1.22784e-162	6.35423e-164	-3.57724e-165	-1.43212e-162	-8.44033e-163	-6.72088e-163	2.42089e-163	-6.64019e-163	5.57831e-163	3.68501e-163	5.63735e-163	2.48315e-164	-1.45489e-162	-1.46473e-162	8.83788e-165	6.9926e-163	-1.82878e-163	-4.32369e-163	-1.33538e-163	1.81025e-164	-2.72877e-163	1.21963e-163	0
-2.05805e-163	8.19653e-164	-1.50667e-162	2.38736e-163	9.49707e-164	-2.90314e-163	8.48268e-163	-1.51689e-162	-1.22784e-162	6.35423e-164	-3.57724e-165	-1.43212e-162	-8.44033e-163	-6.72088e-163	2.42089e-163	-6.64019e-163	5.57831e-163	3.68501e-163	5.63735e-163	2.48315e-164	-1.45489e-162	-1.46473e-162	8.83788e-165	6.9926e-163	-1.82878e-163	-4.32369e-163	-1.33538e-163	1.81025e-164	-2.72877e-163	1.21963e-163	0
-2.05805e-163	8.19653e-164	-1.50667e-162	2.38736e-163	9.49707e-164	-2.90314e-163	8.48268e-163	-1.51689e-162	-1.22784e-162	6.35423e-164	-3.57724e-165	-1.43212e-162	-8.44033e-163	-6.72088e-163	2.42089e-163	-6.64019e-163	5.57831e-163	3.68501e-163	5.63735e-163	2.48315e-164	-1.45489e-162	-1.46473e-162	8.83788e-165	6.9926e-163	-1.82878e-163	-4.32369e-163	-1.33538e-163	1.81025e-164	-2.72877e-163	1.21963e-163	0
-2.05805e-163	8.19653e-164	-1.50667e-162	2.38736e-163	9.49707e-164	-2.90314e-163	8.48268e-163	-1.51689e-162	-1.22784e-162	6.35423e-164	-3.57724e-165	-1.43212e-162	-8.44033e-163	-6.72088e-163	2.42089e-163	-6.64019e-163	5.57831e-163	3.68501e-163	5.63735e-163	2.48315e-164	-1.45489e-162	-1.46473e-162	8.83788e-165	6.9926e-163	-1.82878e-163	-4.32369e-163	-1.33538e-163	1.81025e-164	-2.72877e-163	1.21963e-163	0
-2.05805e-163	8.19653e-164	-1.50667e-162	2.38736e-163	9.49707e-164	-2.90314e-163	8.48268e-163	-1.51689e-162	-1.22784e-162	6.35423e-164	-3.57724e-165	-1.43212e-162	-8.44033e-163	-6.72088e-163	2.42089e-163	-6.64019e-163	5.57831e-163	3.68501e-163	5.63735e-163	2.48315e-164	-1.45489e-162	-1.46473e-162	8.83788e-165	6.9926e-163	-1.82878e-163	-4.32369e-163	-1.33538e-163	1.81025e-164	-2.72877e-163	1.21963e-163	0
-2.05805e-163	8.19653e-164	-1.50667e-162	2.38736e-163	9.49707e-164	-2.90314e-163	8.48268e-163	-1.51689e-162	-1.22784e-162	6.35423e-164	-3.57724e-165	-1.43212e-162	-8.44033e-163	-6.72088e-163	2.42089e-163	-6.64019e-163	5.57831e-163	3.68501e-163	5.63735e-163	2.48315e-164	-1.45489e-162	-1.46473e-162	8.83788e-165	6.9926e-163	-1.82878e-163	-4.32369e-163	-1.33538e-163	1.81025e-164	-2.72877e-163	1.21963e-163	0
-2.05805e-163	8.19653e-164	-1.50667e-162	2.38736e-163	9.49707e-164	-2.90314e-163	8.48268e-163	-1.51689e-162	-1.22784e-162	6.35423e-164	-3.57724e-165	-1.43212e-162	-8.44033e-163	-6.72088e-163	2.42089e-163	-6.64019e-163	5.57831e-163	3.68501e-163	5.63735e-163	2.48315e-164	-1.45489e-162	-1.46473e-162	8.83788e-165	6.9926e-163	-1.82878e-163	-4.32369e-163	-1.33538e-163	1.81025e-164	-2.72877e-163	1.21963e-163	0
-2.05805e-163	8.19653e-164	-1.50667e-162	2.38736e-163	9.49707e-164	-2.90314e-163	8.48268e-163	-1.51689e-162	-1.22784e-162	6.35423e-164	-3.57724e-165	-1.43212e-162	-8.44033e-163	-6.72088e-163	2.42089e-163	-6.64019e-163	5.57831e-163	3.68501e-163	5.63735e-163	2.48315e-164	-1.45489e-162	-1.46473e-162	8.83788e-165	6.9926e-163	-1.82878e-163	-4.32369e-163	-1.33538e-163	1.81025e-164	-2.72877e-163	1.21963e-163	0
-2.05805e-163	8.19653e-164	-1.50667e-162	2.38736e-163	9.49707e-164	-2.90314e-163	8.48268e-163	-1.51689e-162	-1.22784e-162	6.35423e-164	-3.57724e-165	-1.43212e-162	-8.44033e-163	-6.72088e-163	2.42089e-163	-6.64019e-163	5.57831e-163	3.68501e-163	5.63735e-163	2.48315e-164	-1.45489e-162	-1.46473e-162	8.83788e-165	6.9926e-163	-1.82878e-163	-4.32369e-163	-1.33538e-163	1.81025e-164	-2.72877e-163	1.21963e-163	0
-2.05805e-163	8.19653e-164	-1.50667e-162	2.38736e-163	9.49707e-164	-2.90314e-163	8.48268e-163	-1.51689e-162	-1.22784e-162	6.35423e-164	-3.57724e-165	-1.43212e-162	-8.44033e-163	-6.72088e-163	2.42089e-163	-6.64019e-163	5.57831e-163	3.68501e-163	5.63735e-163	2.48315e-164	-1.45489e-162	-1.46473e-162	8.83788e-165	6.9926e-163	-1.82878e-163	-4.32369e-163	-1.33538e-163	1.81025e-164	-2.72877e-163	1.21963e-163	0
-2.05805e-163	8.19653e-164	-1.50667e-162	2.38736e-163	9.49707e-164	-2.90314e-163	8.48268e-163	-1.51689e-162	-1.22784e-162	6.35423e-164	-3.57724e-165	-1.43212e-162	-8.44033e-163	-6.72088e-163	2.42089e-163	-6.64019e-163	5.57831e-163	3.68501e-163	5.63735e-163	2.48315e-164	-1.45489e-162	-1.46473e-162	8.83788e-165	6.9926e-163	-1.82878e-163	-4.32369e-163	-1.33538e-163	1.81025e-164	-2.72877e-163	1.21963e-163	0
-2.05805e-163	8.19653e-164	-1.50667e-162	2.38736e-163	9.49707e-164	-2.90314e-163	8.48268e-163	-1.51689e-162	-1.22784e-162	6.35423e-164	-3.57724e-165	-1.43212e-162	-8.44033e-163	-6.72088e-163	2.42089e-163	-6.64019e-163	5.57831e-163	3.68501e-163	5.63735e-163	2.48315e-164	-1.45489e-162	-1.46473e-162	8.83788e-165	6.9926e-163	-1.82878e-163	-4.32369e-163	-1.33538e-163	1.81025e-164	-2.72877e-163	1.21963e-163	0
-2.05805e-163	8.19653e-164	-1.50667e-162	2.38736e-163	9.49707e-164	-2.90314e-163	8.48268e-163	-1.51689e-162	-1.22784e-162	6.35423e-164	-3.57724e-165	-1.43212e-162	-8.44033e-163	-6.72088e-163	2.42089e-163	-6.64019e-163	5.57831e-163	3.68501e-163	5.63735e-163	2.48315e-164	-1.45489e-162	-1.46473e-162	8.83788e-165	6.9926e-163	-1.82878e-163	-4.32369e-163	-1.33538e-163	1.81025e-164	-2.72877e-163	1.21963e-163	0
-2.05805e-163	8.19653e-164	-1.50667e-162	2.38736e-163	9.49707e-164	-2.90314e-163	8.48268e-163	-1.51689e-162	-1.22784e-162	6.35423e-164	-3.57724e-165	-1.43212e-162	-8.44033e-163	-6.72088e-163	2.42089e-163	-6.64019e-163	5.57831e-163	3.68501e-163	5.63735e-163	2.48315e-164	-1.45489e-162	-1.46473e-162	8.83788e-165	6.9926e-163	-1.82878e-163	-4.32369e-163	-1.33538e-163	1.81025e-164	-2.72877e-163	1.21963e-163	0
-2.05805e-163	8.19653e-164	-1.50667e-162	2.38736e-163	9.49707e-164	-2.90314e-163	8.48268e-163	-1.51689e-162	-1.22784e-162	6.35423e-164	-3.57724e-165	-1.43212e-162	-8.44033e-163	-6.72088e-163	2.42089e-163	-6.64019e-163	5.57831e-163	3.68501e-163	5.63735e-163	2.48315e-164	-1.45489e-162	-1.46473e-162	8.83788e-165	6.9926e-163	-1.82878e-163	-4.32369e-163	-1.33538e-163	1.81025e-164	-2.72877e-163	1.21963e-163	0
-2.05805e-163	8.19653e-164	-1.50667e-162	2.38736e-163	9.49707e-164	-2.90314e-163	8.48268e-163	-1.51689e-162	-1.22784e-162	6.35423e-164	-3.57724e-165	-1.43212e-162	-8.44033e-163	-6.72088e-163	2.42089e-163	-6.64019e-163	5.57831e-163	3.68501e-163	5.63735e-163	2.48315e-164	-1.45489e-162	-1.46473e-162	8.83788e-165	6.9926e-163	-1.82878e-163	-4.32369e-163	-1.33538e-163	1.81025e-164	-2.72877e-163	1.21963e-163	0
-2.05805e-163	8.19653e-164	-1.50667e-162	2.38736e-163	9.49707e-164	-2.90314e-163	8.48268e-163	-1.51689e-162	-1.22784e-162	6.35423e-164	-3.57724e-165	-1.43212e-162	-8.44033e-163	-6.72088e-163	2.42089e-163	-6.64019e-163	5.57831e-163	3.68501e-163	5.63735e-163	2.48315e-164	-1.45489e-162	-1.46473e-162	8.83788e-165	6.9926e-163	-1.82878e-163	-4.32369e-163	-1.33538e-163	1.81025e-164	-2.72877e-163	1.21963e-163	0
-2.05805e-163	8.19653e-164	-1.50667e-162	2.38736e-163	9.49707e-164	-2.90314e-163	8.48268e-163	-1.51689e-162	-1.22784e-162	6.35423e-164	-3.57724e-165	-1.43212e-162	-8.44033e-163	-6.72088e-163	2.42089e-163	-6.64019e-163	5.57831e-163	3.68501e-163	5.63735e-163	2.48315e-164	-1.45489e-162	-1.46473e-162	8.83788e-165	6.9926e-163	-1.82878e-163	-4.32369e-163	-1.33538e-163	1.81025e-164	-2.72877e-163	1.21963e-163	0
-2.05805e-163	8.19653e-164	-1.50667e-162	2.38736e-163	9.49707e-164	-2.90314e-163	8.48268e-163	-1.51689e-162	-1.22784e-162	6.35423e-164	-3.57724e-165	-1.43212e-162	-8.44033e-163	-6.72088e-163	2.42089e-163	-6.64019e-163	5.57831e-163	3.68501e-163	5.63735e-163	2.48315e-164	-1.45489e-162	-1.46473e-162	8.83788e-165	6.9926e-163	-1.82878e-163	-4.32369e-163	-1.33538e-163	1.81025e-164	-2.72877e-163	1.21963e-163	0
-2.05805e-163	8.19653e-164	-1.50667e-162	2.38736e-163	9.49707e-164	-2.90314e-163	8.48268e-163	-1.51689e-162	-1.22784e-162	6.35423e-164	-3.57724e-165	-1.43212e-162	-8.44033e-163	-6.72088e-163	2.42089e-163	-6.64019e-163	5.57831e-163	3.68501e-163	5.63735e-163	2.48315e-164	-1.45489e-162	-1.46473e-162	8.83788e-165	6.9926e-163	-1.82878e-163	-4.32369e-163	-1.33538e-163	1.81025e-164	-2.72877e-163	1.21963e-163	0
-2.05805e-163	8.19653e-164	-1.50667e-162	2.38736e-163	9.49707e-164	-2.90314e-163	8.48268e-163	-1.51689e-162	-1.22784e-162	6.35423e-164	-3.57724e-165	-1.43212e-162	-8.44033e-163	-6.72088e-163	2.42089e-163	-6.64019e-163	5.57831e-163	3.68501e-163	5.63735e-163	2.48315e-164	-1.45489e-162	-1.46473e-162	8.83788e-165	6.9926e-163	-1.82878e-163	-4.32369e-163	-1.33538e-163	1.81025e-164	-2.72877e-163	1.21963e-163	0
-2.05805e-163	8.19653e-164	-1.50667e-162	2.38736e-163	9.49707e-164	-2.90314e-163	8.48268e-163	-1.51689e-162	-1.22784e-162	6.35423e-164	-3.57724e-165	-1.43212e-162	-8.44033e-163	-6.72088e-163	2.42089e-163	-6.64019e-163	5.57831e-163	3.68501e-163	5.63735e-163	2.48315e-164	-1.45489e-162	-1.46473e-162	8.83788e-165	6.9926e-163	-1.82878e-163	-4.32369e-163	-1.33538e-163	1.81025e-164	-2.72877e-163	1.21963e-163	0
-2.05805e-163	8.19653e-164	-1.50667e-162	2.38736e-163	9.49707e-164	-2.90314e-163	8.48268e-163	-1.51689e-162	-1.22784e-162	6.35423e-164	-3.57724e-165	-1.43212e-162	-8.44033e-163	-6.72088e-163	2.42089e-163	-6.64019e-163	5.57831e-163	3.68501e-163	5.63735e-163	2.48315e-164	-1.45489e-162	-1.46473e-162	8.83788e-165	6.9926e-163	-1.82878e-163	-4.32369e-163	-1.33538e-163	1.81025e-164	-2.72877e-163	1.21963e-163	0
-2.05805e-163	8.19653e-164	-1.50667e-162	2.38736e-163	9.49707e-164	-2.90314e-163	8.48268e-163	-1.51689e-162	-1.22784e-162	6.35423e-164	-3.57724e-165	-1.43212e-162	-8.44033e-163	-6.72088e-163	2.42089e-163	-6.64019e-163	5.57831e-163	3.68501e-163	5.63735e-163	2.48315e-164	-1.45489e-162	-1.46473e-162	8.83788e-165	6.9926e-163	-1.82878e-163	-4.32369e-163	-1.33538e-163	1.81025e-164	-2.72877e-163	1.21963e-163	0
-2.05805e-163	8.19653e-164	-1.50667e-162	2.38736e-163	9.49707e-164	-2.90314e-163	8.48268e-163	-1.51689e-162	-1.22784e-162	6.35423e-164	-3.57724e-165	-1.43212e-162	-8.44033e-163	-6.72088e-163	2.42089e-163	-6.64019e-163	5.57831e-163	3.68501e-163	5.63735e-163	2.48315e-164	-1.45489e-162	-1.46473e-162	8.83788e-165	6.9926e-163	-1.82878e-163	-4.32369e-163	-1.33538e-163	1.81025e-164	-2.72877e-163	1.21963e-163	0
-2.05805e-163	8.19653e-164	-1.50667e-162	2.38736e-163	9.49707e-164	-2.90314e-163	8.48268e-163	-1.51689e-162	-1.22784e-162	6.35423e-164	-3.57724e-165	-1.43212e-162	-8.44033e-163	-6.72088e-163	2.42089e-163	-6.64019e-163	5.57831e-163	3.68501e-163	5.63735e-163	2.48315e-164	-1.45489e-162	-1.46473e-162	8.83788e-165	6.9926e-163	-1.82878e-163	-4.32369e-163	-1.33538e-163	1.81025e-164	-2.72877e-163	1.21963e-163	0
-2.05805e-163	8.19653e-164	-1.50667e-162	2.38736e-163	9.49707e-164	-2.90314e-163	8.48268e-163	-1.51689e-162	-1.22784e-162	6.35423e-164	-3.57724e-165	-1.43212e-162	-8.44033e-163	-6.72088e-163	2.42089e-163	-6.64019e-163	5.57831e-163	3.68501e-163	5.63735e-163	2.48315e-164	-1.45489e-162	-1.46473e-162	8.83788e-165	6.9926e-163	-1.82878e-163	-4.32369e-163	-1.33538e-163	1.81025e-164	-2.72877e-163	1.21963e-163	0
-2.05805e-163	8.19653e-164	-1.50667e-162	2.38736e-163	9.49707e-164	-2.90314e-163	8.48268e-163	-1.51689e-162	-1.22784e-162	6.35423e-164	-3.57724e-165	-1.43212e-162	-8.44033e-163	-6.72088e-163	2.42089e-163	-6.64019e-163	5.57831e-163	3.68501e-163	5.63735e-163	2.48315e-164	-1.45489e-162	-1.46473e-162	8.83788e-165	6.9926e-163	-1.82878e-163	-4.32369e-163	-1.33538e-163	1.81025e-164	-2.72877e-163	1.21963e-163	0
-2.05805e-163	8.19653e-164	-1.50667e-162	2.38736e-163	9.49707e-164	-2.90314e-163	8.48268e-163	-1.51689e-162	-1.22784e-162	6.35423e-164	-3.57724e-165	-1.43212e-162	-8.44033e-163	-6.72088e-163	2.42089e-163	-6.64019e-163	5.57831e-163	3.68501e-163	5.63735e-163	2.48315e-164	-1.45489e-162	-1.46473e-162	8.83788e-165	6.9926e-163	-1.82878e-163	-4.32369e-163	-1.33538e-163	1.81025e-164	-2.72877e-163	1.21963e-163	0
-2.05805e-163	8.19653e-164	-1.50667e-162	2.38736e-163	9.49707e-164	-2.90314e-163	8.48268e-163	-1.51689e-162	-1.22784e-162	6.35423e-164	-3.57724e-165	-1.43212e-162	-8.44033e-163	-6.72088e-163	2.42089e-163	-6.64019e-163	5.57831e-163	3.68501e-163	5.63735e-163	2.48315e-164	-1.45489e-162	-1.46473e-162	8.83788e-165	6.9926e-163	-1.82878e-163	-4.32369e-163	-1.33538e-163	1.81025e-164	-2.72877e-163	1.21963e-163	0
-2.05805e-163	8.19653e-164	-1.50667e-162	2.38736e-163	9.49707e-164	-2.90314e-163	8.48268e-163	-1.51689e-162	-1.22784e-162	6.35423e-164	-3.57724e-165	-1.43212e-162	-8.44033e-163	-6.72088e-163	2.42089e-163	-6.64019e-163	5.57831e-163	3.68501e-163	5.63735e-163	2.48315e-164	-1.45489e-162	-1.46473e-162	8.83788e-165	6.9926e-163	-1.82878e-163	-4.32369e-163	-1.33538e-163	1.81025e-164	-2.72877e-163	1.21963e-163	0
-2.05805e-163	8.19653e-164	-1.50667e-162	2.38736e-163	9.49707e-164	-2.90314e-163	8.48268e-163	-1.51689e-162	-1.22784e-162	6.35423e-164	-3.57724e-165	-1.43212e-162	-8.44033e-163	-6.72088e-163	2.42089e-163	-6.64019e-163	5.57831e-163	3.68501e-163	5.63735e-163	2.48315e-164	-1.45489e-162	-1.46473e-162	8.83788e-165	6.9926e-163	-1.82878e-163	-4.32369e-163	-1.33538e-163	1.81025e-164	-2.72877e-163	1.21963e-163	0
-2.05805e-163	8.19653e-164	-1.50667e-162	2.38736e-163	9.49707e-164	-2.90314e-163	8.48268e-163	-1.51689e-162	-1.22784e-162	6.35423e-164	-3.57724e-165	-1.43212e-162	-8.44033e-163	-6.72088e-163	2.42089e-163	-6.64019e-163	5.57831e-163	3.68501e-163	5.63735e-163	2.48315e-164	-1.45489e-162	-1.46473e-162	8.83788e-165	6.9926e-163	-1.82878e-163	-4.32369e-163	-1.33538e-163	1.81025e-164	-2.72877e-163	1.21963e-163	0
-2.05805e-163	8.19653e-164	-1.50667e-162	2.38736e-163	9.49707e-164	-2.90314e-163	8.48268e-163	-1.51689e-162	-1.22784e-162	6.35423e-164	-3.57724e-165	-1.43212e-162	-8.44033e-163	-6.72088e-163	2.42089e-163	-6.64019e-163	5.57831e-163	3.68501e-163	5.63735e-163	2.48315e-164	-1.45489e-162	-1.46473e-162	8.83788e-165	6.9926e-163	-1.82878e-163	-4.32369e-163	-1.33538e-163	1.81025e-164	-2.72877e-163	1.21963e-163	0
-2.05805e-163	8.19653e-164	-1.50667e-162	2.38736e-163	9.49707e-164	-2.90314e-163	8.48268e-163	-1.51689e-162	-1.22784e-162	6.35423e-164	-3.57724e-165	-1.43212e-162	-8.44033e-163	-6.72088e-163	2.42089e-163	-6.64019e-163	5.57831e-163	3.68501e-163	5.63735e-163	2.48315e-164	-1.45489e-162	-1.46473e-162	8.83788e-165	6.9926e-163	-1.82878e-163	-4.32369e-163	-1.33538e-163	1.81025e-164	-2.72877e-163	1.21963e-163	0
-2.05805e-163	8.19653e-164	-1.50667e-162	2.38736e-163	9.49707e-164	-2.90314e-163	8.48268e-163	-1.51689e-162	-1.22784e-162	6.35423e-164	-3.57724e-165	-1.43212e-162	-8.44033e-163	-6.72088e-163	2.42089e-163	-6.64019e-163	5.57831e-163	3.68501e-163	5.63735e-163	2.48315e-164	-1.45489e-162	-1.46473e-162	8.83788e-165	6.9926e-163	-1.82878e-163	-4.32369e-163	-1.33538e-163	1.81025e-164	-2.72877e-163	1.21963e-163	0
-2.05805e-163	8.19653e-164	-1.50667e-162	2.38736e-163	9.49707e-164	-2.90314e-163	8.48268e-163	-1.51689e-162	-1.22784e-162	6.35423e-164	-3.57724e-165	-1.43212e-162	-8.44033e-163	-6.72088e-163	2.42089e-163	-6.64019e-163	5.57831e-163	3.68501e-163	5.63735e-163	2.48315e-164	-1.45489e-162	-1.46473e-162	8.83788e-165	6.9926e-163	-1.82878e-163	-4.32369e-163	-1.33538e-163	1.81025e-164	-2.72877e-163	1.21963e-163	0
-2.05805e-163	8.19653e-164	-1.50667e-162	2.38736e-163	9.49707e-164	-2.90314e-163	8.48268e-163	-1.51689e-162	-1.22784e-162	6.35423e-164	-3.57724e-165	-1.43212e-162	-8.44033e-163	-6.72088e-163	2.42089e-163	-6.64019e-163	5.57831e-163	3.68501e-163	5.63735e-163	2.48315e-164	-1.45489e-162	-1.46473e-162	8.83788e-165	6.9926e-163	-1.82878e-163	-4.32369e-163	-1.33538e-163	1.81025e-164	-2.72877e-163	1.21963e-163	0
-2.05805e-163	8.19653e-164	-1.50667e-162	2.38736e-163	9.49707e-164	-2.90314e-163	8.48268e-163	-1.51689e-162	-1.22784e-162	6.35423e-164	-3.57724e-165	-1.43212e-162	-8.44033e-163	-6.72088e-163	2.42089e-163	-6.64019e-163	5.57831e-163	3.68501e-163	5.63735e-163	2.48315e-164	-1.45489e-162	-1.46473e-162	8.83788e-165	6.9926e-163	-1.82878e-163	-4.32369e-163	-1.33538e-163	1.81025e-164	-2.72877e-163	1.21963e-163	0
-2.05805e-163	8.19653e-164	-1.50667e-162	2.38736e-163	9.49707e-164	-2.90314e-163	8.48268e-163	-1.51689e-162	-1.22784e-162	6.35423e-164	-3.57724e-165	-1.43212e-162	-8.44033e-163	-6.72088e-163	2.42089e-163	-6.64019e-163	5.57831e-163	3.68501e-163	5.63735e-163	2.48315e-164	-1.45489e-162	-1.46473e-162	8.83788e-165	6.9926e-163	-1.82878e-163	-4.32369e-163	-1.33538e-163	1.81025e-164	-2.72877e-163	1.21963e-163	0
-2.05805e-163	8.19653e-164	-1.50667e-162	2.38736e-163	9.49707e-164	-2.90314e-163	8.48268e-163	-1.51689e-162	-1.22784e-162	6.35423e-164	-3.57724e-165	-1.43212e-162	-8.44033e-163	-6.72088e-163	2.42089e-163	-6.64019e-163	5.57831e-163	3.68501e-163	5.63735e-163	2.48315e-164	-1.45489e-162	-1.46473e-162	8.83788e-165	6.9926e-163	-1.82878e-163	-4.32369e-163	-1.33538e-163	1.81025e-164	-2.72877e-163	1.21963e-163	0
-2.05805e-163	8.19653e-164	-1.50667e-162	2.38736e-163	9.49707e-164	-2.90314e-163	8.48268e-163	-1.51689e-162	-1.22784e-162	6.35423e-164	-3.57724e-165	-1.43212e-162	-8.44033e-163	-6.72088e-163	2.42089e-163	-6.64019e-163	5.57831e-163	3.68501e-163	5.63735e-163	2.48315e-164	-1.45489e-162	-1.46473e-162	8.83788e-165	6.9926e-163	-1.82878e-163	-4.32369e-163	-1.33538e-163	1.81025e-164	-2.72877e-163	1.21963e-163	0
-2.05805e-163	8.19653e-164	-1.50667e-162	2.38736e-163	9.49707e-164	-2.90314e-163	8.48268e-163	-1.51689e-162	-1.22784e-162	6.35423e-164	-3.57724e-165	-1.43212e-162	-8.44033e-163	-6.72088e-163	2.42089e-163	-6.64019e-163	5.57831e-163	3.68501e-163	5.63735e-163	2.48315e-164	-1.45489e-162	-1.46473e-162	8.83788e-165	6.9926e-163	-1.82878e-163	-4.32369e-163	-1.33538e-163	1.81025e-164	-2.72877e-163	1.21963e-163	0
-2.05805e-163	8.19653e-164	-1.50667e-162	2.38736e-163	9.49707e-164	-2.90314e-163	8.48268e-163	-1.51689e-162	-1.22784e-162	6.35423e-164	-3.57724e-165	-1.43212e-162	-8.44033e-163	-6.72088e-163	2.42089e-163	-6.64019e-163	5.57831e-163	3.68501e-163	5.63735e-163	2.48315e-164	-1.45489e-162	-1.46473e-162	8.83788e-165	6.9926e-163	-1.82878e-163	-4.32369e-163	-1.33538e-163	1.81025e-164	-2.72877e-163	1.21963e-163	0
-2.05805e-163	8.19653e-164	-1.50667e-162	2.38736e-163	9.49707e-164	-2.90314e-163	8.48268e-163	-1.51689e-162	-1.22784e-162	6.35423e-164	-3.57724e-165	-1.43212e-162	-8.44033e-163	-6.72088e-163	2.42089e-163	-6.64019e-163	5.57831e-163	3.68501e-163	5.63735e-163	2.48315e-164	-1.45489e-162	-1.46473e-162	8.83788e-165	6.9926e-163	-1.82878e-163	-4.32369e-163	-1.33538e-163	1.81025e-164	-2.72877e-163	1.21963e-163	0
-2.05805e-163	8.19653e-164	-1.50667e-162	2.38736e-163	9.49707e-164	-2.90314e-163	8.48268e-163	-1.51689e-162	-1.22784e-162	6.35423e-164	-3.57724e-165	-1.43212e-162	-8.44033e-163	-6.72088e-163	2.42089e-163	-6.64019e-163	5.57831e-163	3.68501e-163	5.63735e-163	2.48315e-164	-1.45489e-162	-1.46473e-162	8.83788e-165	6.9926e-163	-1.82878e-163	-4.32369e-163	-1.33538e-163	1.81025e-164	-2.72877e-163	1.21963e-163	0
-2.05805e-163	8.19653e-164	-1.50667e-162	2.38736e-163	9.49707e-164	-2.90314e-163	8.48268e-163	-1.51689e-162	-1.22784e-162	6.35423e-164	-3.57724e-165	-1.43212e-162	-8.44033e-163	-6.72088e-163	2.42089e-163	-6.64019e-163	5.57831e-163	3.68501e-163	5.63735e-163	2.48315e-164	-1.45489e-162	-1.46473e-162	8.83788e-165	6.9926e-163	-1.82878e-163	-4.32369e-163	-1.33538e-163	1.81025e-164	-2.72877e-163	1.21963e-163	0
-2.05805e-163	8.19653e-164	-1.50667e-162	2.38736e-163	9.49707e-164	-2.90314e-163	8.48268e-163	-1.51689e-162	-1.22784e-162	6.35423e-164	-3.57724e-165	-1.43212e-162	-8.44033e-163	-6.72088e-163	2.42089e-163	-6.64019e-163	5.57831e-163	3.68501e-163	5.63735e-163	2.48315e-164	-1.45489e-162	-1.46473e-162	8.83788e-165	6.9926e-163	-1.82878e-163	-4.32369e-163	-1.33538e-163	1.81025e-164	-2.72877e-163	1.21963e-163	0
-2.05805e-163	8.19653e-164	-1.50667e-162	2.38736e-163	9.49707e-164	-2.90314e-163	8.48268e-163	-1.51689e-162	-1.22784e-162	6.35423e-164	-3.57724e-165	-1.43212e-162	-8.44033e-163	-6.72088e-163	2.42089e-163	-6.64019e-163	5.57831e-163	3.68501e-163	5.63735e-163	2.48315e-164	-1.45489e-162	-1.46473e-162	8.83788e-165	6.9926e-163	-1.82878e-163	-4.32369e-163	-1.33538e-163	1.81025e-164	-2.72877e-163	1.21963e-163	0
-2.05805e-163	8.19653e-164	-1.50667e-162	2.38736e-163	9.49707e-164	-2.90314e-163	8.48268e-163	-1.51689e-162	-1.22784e-162	6.35423e-164	-3.57724e-165	-1.43212e-162	-8.44033e-163	-6.72088e-163	2.42089e-163	-6.64019e-163	5.57831e-163	3.68501e-163	5.63735e-163	2.48315e-164	-1.45489e-162	-1.46473e-162	8.83788e-165	6.9926e-163	-1.82878e-163	-4.32369e-163	-1.33538e-163	1.81025e-164	-2.72877e-163	1.21963e-163	0
-2.05805e-163	8.19653e-164	-1.50667e-162	2.38736e-163	9.49707e-164	-2.90314e-163	8.48268e-163	-1.51689e-162	-1.22784e-162	6.35423e-164	-3.57724e-165	-1.43212e-162	-8.44033e-163	-6.72088e-163	2.42089e-163	-6.64019e-163	5.57831e-163	3.68501e-163	5.63735e-163	2.48315e-164	-1.45489e-162	-1.46473e-162	8.83788e-165	6.9926e-163	-1.82878e-163	-4.32369e-163	-1.33538e-163	1.81025e-164	-2.72877e-163	1.21963e-163	0
-2.05805e-163	8.19653e-164	-1.50667e-162	2.38736e-163	9.49707e-164	-2.90314e-163	8.48268e-163	-1.51689e-162	-1.22784e-162	6.35423e-164	-3.57724e-165	-1.43212e-162	-8.44033e-163	-6.72088e-163	2.42089e-163	-6.64019e-163	5.57831e-163	3.68501e-163	5.63735e-163	2.48315e-164	-1.45489e-162	-1.46473e-162	8.83788e-165	6.9926e-163	-1.82878e-163	-4.32369e-163	-1.33538e-163	1.81025e-164	-2.72877e-163	1.21963e-163	0
-2.05805e-163	8.19653e-164	-1.50667e-162	2.38736e-163	9.49707e-164	-2.90314e-163	8.48268e-163	-1.51689e-162	-1.22784e-162	6.35423e-164	-3.57724e-165	-1.43212e-162	-8.44033e-163	-6.72088e-163	2.42089e-163	-6.64019e-163	5.57831e-163	3.68501e-163	5.63735e-163	2.48315e-164	-1.45489e-162	-1.46473e-162	8.83788e-165	6.9926e-163	-1.82878e-163	-4.32369e-163	-1.33538e-163	1.81025e-164	-2.72877e-163	1.21963e-163	0
-2.05805e-163	8.19653e-164	-1.50667e-162	2.38736e-163	9.49707e-164	-2.90314e-163	8.48268e-163	-1.51689e-162	-1.22784e-162	6.35423e-164	-3.57724e-165	-1.43212e-162	-8.44033e-163	-6.72088e-163	2.42089e-163	-6.64019e-163	5.57831e-163	3.68501e-163	5.63735e-163	2.48315e-164	-1.45489e-162	-1.46473e-162	8.83788e-165	6.9926e-163	-1.82878e-163	-4.32369e-163	-1.33538e-163	1.81025e-164	-2.72877e-163	1.21963e-163	0
-2.05805e-163	8.19653e-164	-1.50667e-162	2.38736e-163	9.49707e-164	-2.90314e-163	8.48268e-163	-1.51689e-162	-1.22784e-162	6.35423e-164	-3.57724e-165	-1.43212e-162	-8.44033e-163	-6.72088e-163	2.42089e-163	-6.64019e-163	5.57831e-163	3.68501e-163	5.63735e-163	2.48315e-164	-1.45489e-162	-1.46473e-162	8.83788e-165	6.9926e-163	-1.82878e-163	-4.32369e-163	-1.33538e-163	1.81025e-164	-2.72877e-163	1.21963e-163	0
-2.05805e-163	8.19653e-164	-1.50667e-162	2.38736e-163	9.49707e-164	-2.90314e-163	8.48268e-163	-1.51689e-162	-1.22784e-162	6.35423e-164	-3.57724e-165	-1.43212e-162	-8.44033e-163	-6.72088e-163	2.42089e-163	-6.64019e-163	5.57831e-163	3.68501e-163	5.63735e-163	2.48315e-164	-1.45489e-162	-1.46473e-162	8.83788e-165	6.9926e-163	-1.82878e-163	-4.32369e-163	-1.33538e-163	1.81025e-164	-2.72877e-163	1.21963e-163	0
-2.05805e-163	8.19653e-164	-1.50667e-162	2.38736e-163	9.49707e-164	-2.90314e-163	8.48268e-163	-1.51689e-162	-1.22784e-162	6.35423e-164	-3.57724e-165	-1.43212e-162	-8.44033e-163	-6.72088e-163	2.42089e-163	-6.64019e-163	5.57831e-163	3.68501e-163	5.63735e-163	2.48315e-164	-1.45489e-162	-1.46473e-162	8.83788e-165	6.9926e-163	-1.82878e-163	-4.32369e-163	-1.33538e-163	1.81025e-164	-2.72877e-163	1.21963e-163	0
-2.05805e-163	8.19653e-164	-1.50667e-162	2.38736e-163	9.49707e-164	-2.90314e-163	8.48268e-163	-1.51689e-162	-1.22784e-162	6.35423e-164	-3.57724e-165	-1.43212e-162	-8.44033e-163	-6.72088e-163	2.42089e-163	-6.64019e-163	5.57831e-163	3.68501e-163	5.63735e-163	2.48315e-164	-1.45489e-162	-1.46473e-162	8.83788e-165	6.9926e-163	-1.82878e-163	-4.32369e-163	-1.33538e-163	1.81025e-164	-2.72877e-163	1.21963e-163	0
-2.05805e-163	8.19653e-164	-1.50667e-162	2.38736e-163	9.49707e-164	-2.90314e-163	8.48268e-163	-1.51689e-162	-1.22784e-162	6.35423e-164	-3.57724e-165	-1.43212e-162	-8.44033e-163	-6.72088e-163	2.42089e-163	-6.64019e-163	5.57831e-163	3.68501e-163	5.63735e-163	2.48315e-164	-1.45489e-162	-1.46473e-162	8.83788e-165	6.9926e-163	-1.82878e-163	-4.32369e-163	-1.33538e-163	1.81025e-164	-2.72877e-163	1.21963e-163	0
-2.05805e-163	8.19653e-164	-1.50667e-162	2.38736e-163	9.49707e-164	-2.90314e-163	8.48268e-163	-1.51689e-162	-1.22784e-162	6.35423e-164	-3.57724e-165	-1.43212e-162	-8.44033e-163	-6.72088e-163	2.42089e-163	-6.64019e-163	5.57831e-163	3.68501e-163	5.63735e-163	2.48315e-164	-1.45489e-162	-1.46473e-162	8.83788e-165	6.9926e-163	-1.82878e-163	-4.32369e-163	-1.33538e-163	1.81025e-164	-2.72877e-163	1.21963e-163	0
-2.05805e-163	8.19653e-164	-1.50667e-162	2.38736e-163	9.49707e-164	-2.90314e-163	8.48268e-163	-1.51689e-162	-1.22784e-162	6.35423e-164	-3.57724e-165	-1.43212e-162	-8.44033e-163	-6.72088e-163	2.42089e-163	-6.64019e-163	5.57831e-163	3.68501e-163	5.63735e-163	2.48315e-164	-1.45489e-162	-1.46473e-162	8.83788e-165	6.9926e-163	-1.82878e-163	-4.32369e-163	-1.33538e-163	1.81025e-164	-2.72877e-163	1.21963e-163	0
-2.05805e-163	8.19653e-164	-1.50667e-162	2.38736e-163	9.49707e-164	-2.90314e-163	8.48268e-163	-1.51689e-162	-1.22784e-162	6.35423e-164	-3.57724e-165	-1.43212e-162	-8.44033e-163	-6.72088e-163	2.42089e-163	-6.64019e-163	5.57831e-163	3.68501e-163	5.63735e-163	2.48315e-164	-1.45489e-162	-1.46473e-162	8.83788e-165	6.9926e-163	-1.82878e-163	-4.32369e-163	-1.33538e-163	1.81025e-164	-2.72877e-163	1.21963e-163	0
-2.05805e-163	8.19653e-164	-1.50667e-162	2.38736e-163	9.49707e-164	-2.90314e-163	8.48268e-163	-1.51689e-162	-1.22784e-162	6.35423e-164	-3.57724e-165	-1.43212e-162	-8.44033e-163	-6.72088e-163	2.42089e-163	-6.64019e-163	5.57831e-163	3.68501e-163	5.63735e-163	2.48315e-164	-1.45489e-162	-1.46473e-162	8.83788e-165	6.9926e-163	-1.82878e-163	-4.32369e-163	-1.33538e-163	1.81025e-164	-2.72877e-163	1.21963e-163	0
-2.05805e-163	8.19653e-164	-1.50667e-162	2.38736e-163	9.49707e-164	-2.90314e-163	8.48268e-163	-1.51689e-162	-1.22784e-162	6.35423e-164	-3.57724e-165	-1.43212e-162	-8.44033e-163	-6.72088e-163	2.42089e-163	-6.64019e-163	5.57831e-163	3.68501e-163	5.63735e-163	2.48315e-164	-1.45489e-162	-1.46473e-162	8.83788e-165	6.9926e-163	-1.82878e-163	-4.32369e-163	-1.33538e-163	1.81025e-164	-2.72877e-163	1.21963e-163	0
-2.05805e-163	8.19653e-164	-1.50667e-162	2.38736e-163	9.49707e-164	-2.90314e-163	8.48268e-163	-1.51689e-162	-1.22784e-162	6.35423e-164	-3.57724e-165	-1.43212e-162	-8.44033e-163	-6.72088e-163	2.42089e-163	-6.64019e-163	5.57831e-163	3.68501e-163	5.63735e-163	2.48315e-164	-1.45489e-162	-1.46473e-162	8.83788e-165	6.9926e-163	-1.82878e-163	-4.32369e-163	-1.33538e-163	1.81025e-164	-2.72877e-163	1.21963e-163	0
-2.05805e-163	8.19653e-164	-1.50667e-162	2.38736e-163	9.49707e-164	-2.90314e-163	8.48268e-163	-1.51689e-162	-1.22784e-162	6.35423e-164	-3.57724e-165	-1.43212e-162	-8.44033e-163	-6.72088e-163	2.42089e-163	-6.64019e-163	5.57831e-163	3.68501e-163	5.63735e-163	2.48315e-164	-1.45489e-162	-1.46473e-162	8.83788e-165	6.9926e-163	-1.82878e-163	-4.32369e-163	-1.33538e-163	1.81025e-164	-2.72877e-163	1.21963e-163	0
-2.05805e-163	8.19653e-164	-1.50667e-162	2.38736e-163	9.49707e-164	-2.90314e-163	8.48268e-163	-1.51689e-162	-1.22784e-162	6.35423e-164	-3.57724e-165	-1.43212e-162	-8.44033e-163	-6.72088e-163	2.42089e-163	-6.64019e-163	5.57831e-163	3.68501e-163	5.63735e-163	2.48315e-164	-1.45489e-162	-1.46473e-162	8.83788e-165	6.9926e-163	-1.82878e-163	-4.32369e-163	-1.33538e-163	1.81025e-164	-2.72877e-163	1.21963e-163	0
-2.05805e-163	8.19653e-164	-1.50667e-162	2.38736e-163	9.49707e-164	-2.90314e-163	8.48268e-163	-1.51689e-162	-1.22784e-162	6.35423e-164	-3.57724e-165	-1.43212e-162	-8.44033e-163	-6.72088e-163	2.42089e-163	-6.64019e-163	5.57831e-163	3.68501e-163	5.63735e-163	2.48315e-164	-1.45489e-162	-1.46473e-162	8.83788e-165	6.9926e-163	-1.82878e-163	-4.32369e-163	-1.33538e-163	1.81025e-164	-2.72877e-163	1.21963e-163	0
-2.05805e-163	8.19653e-164	-1.50667e-162	2.38736e-163	9.49707e-164	-2.90314e-163	8.48268e-163	-1.51689e-162	-1.22784e-162	6.35423e-164	-3.57724e-165	-1.43212e-162	-8.44033e-163	-6.72088e-163	2.42089e-163	-6.64019e-163	5.57831e-163	3.68501e-163	5.63735e-163	2.48315e-164	-1.45489e-162	-1.46473e-162	8.83788e-165	6.9926e-163	-1.82878e-163	-4.32369e-163	-1.33538e-163	1.81025e-164	-2.72877e-163	1.21963e-163	0
-2.05805e-163	8.19653e-164	-1.50667e-162	2.38736e-163	9.49707e-164	-2.90314e-163	8.48268e-163	-1.51689e-162	-1.22784e-162	6.35423e-164	-3.57724e-165	-1.43212e-162	-8.44033e-163	-6.72088e-163	2.42089e-163	-6.64019e-163	5.57831e-163	3.68501e-163	5.63735e-163	2.48315e-164	-1.45489e-162	-1.46473e-162	8.83788e-165	6.9926e-163	-1.82878e-163	-4.32369e-163	-1.33538e-163	1.81025e-164	-2.72877e-163	1.21963e-163	0
-2.05805e-163	8.19653e-164	-1.50667e-162	2.38736e-163	9.49707e-164	-2.90314e-163	8.48268e-163	-1.51689e-162	-1.22784e-162	6.35423e-164	-3.57724e-165	-1.43212e-162	-8.44033e-163	-6.72088e-163	2.42089e-163	-6.64019e-163	5.57831e-163	3.68501e-163	5.63735e-163	2.48315e-164	-1.45489e-162	-1.46473e-162	8.83788e-165	6.9926e-163	-1.82878e-163	-4.32369e-163	-1.33538e-163	1.81025e-164	-2.72877e-163	1.21963e-163	0
-2.05805e-163	8.19653e-164	-1.50667e-162	2.38736e-163	9.49707e-164	-2.90314e-163	8.48268e-163	-1.51689e-162	-1.22784e-162	6.35423e-164	-3.57724e-165	-1.43212e-162	-8.44033e-163	-6.72088e-163	2.42089e-163	-6.64019e-163	5.57831e-163	3.68501e-163	5.63735e-163	2.48315e-164	-1.45489e-162	-1.46473e-162	8.83788e-165	6.9926e-163	-1.82878e-163	-4.32369e-163	-1.33538e-163	1.81025e-164	-2.72877e-163	1.21963e-163	0
-2.05805e-163	8.19653e-164	-1.50667e-162	2.38736e-163	9.49707e-164	-2.90314e-163	8.48268e-163	-1.51689e-162	-1.22784e-162	6.35423e-164	-3.57724e-165	-1.43212e-162	-8.44033e-163	-6.72088e-163	2.42089e-163	-6.64019e-163	5.57831e-163	3.68501e-163	5.63735e-163	2.48315e-164	-1.45489e-162	-1.46473e-162	8.83788e-165	6.9926e-163	-1.82878e-163	-4.32369e-163	-1.33538e-163	1.81025e-164	-2.72877e-163	1.21963e-163	0
-2.05805e-163	8.19653e-164	-1.50667e-162	2.38736e-163	9.49707e-164	-2.90314e-163	8.48268e-163	-1.51689e-162	-1.22784e-162	6.35423e-164	-3.57724e-165	-1.43212e-162	-8.44033e-163	-6.72088e-163	2.42089e-163	-6.64019e-163	5.57831e-163	3.68501e-163	5.63735e-163	2.48315e-164	-1.45489e-162	-1.46473e-162	8.83788e-165	6.9926e-163	-1.82878e-163	-4.32369e-163	-1.33538e-163	1.81025e-164	-2.72877e-163	1.21963e-163	0
-2.05805e-163	8.19653e-164	-1.50667e-162	2.38736e-163	9.49707e-164	-2.90314e-163	8.48268e-163	-1.51689e-162	-1.22784e-162	6.35423e-164	-3.57724e-165	-1.43212e-162	-8.44033e-163	-6.72088e-163	2.42089e-163	-6.64019e-163	5.57831e-163	3.68501e-163	5.63735e-163	2.48315e-164	-1.45489e-162	-1.46473e-162	8.83788e-165	6.9926e-163	-1.82878e-163	-4.32369e-163	-1.33538e-163	1.81025e-164	-2.72877e-163	1.21963e-163	0
-2.05805e-163	8.19653e-164	-1.50667e-162	2.38736e-163	9.49707e-164	-2.90314e-163	8.48268e-163	-1.51689e-162	-1.22784e-162	6.35423e-164	-3.57724e-165	-1.43212e-162	-8.44033e-163	-6.72088e-163	2.42089e-163	-6.64019e-163	5.57831e-163	3.68501e-163	5.63735e-163	2.48315e-164	-1.45489e-162	-1.46473e-162	8.83788e-165	6.9926e-163	-1.82878e-163	-4.32369e-163	-1.33538e-163	1.81025e-164	-2.72877e-163	1.21963e-163	0
-2.05805e-163	8.19653e-164	-1.50667e-162	2.38736e-163	9.49707e-164	-2.90314e-163	8.48268e-163	-1.51689e-162	-1.22784e-162	6.35423e-164	-3.57724e-165	-1.43212e-162	-8.44033e-163	-6.72088e-163	2.42089e-163	-6.64019e-163	5.57831e-163	3.68501e-163	5.63735e-163	2.48315e-164	-1.45489e-162	-1.46473e-162	8.83788e-165	6.9926e-163	-1.82878e-163	-4.32369e-163	-1.33538e-163	1.81025e-164	-2.72877e-163	1.21963e-163	0
-2.05805e-163	8.19653e-164	-1.50667e-162	2.38736e-163	9.49707e-164	-2.90314e-163	8.48268e-163	-1.51689e-162	-1.22784e-162	6.35423e-164	-3.57724e-165	-1.43212e-162	-8.44033e-163	-6.72088e-163	2.42089e-163	-6.64019e-163	5.57831e-163	3.68501e-163	5.63735e-163	2.48315e-164	-1.45489e-162	-1.46473e-162	8.83788e-165	6.9926e-163	-1.82878e-163	-4.32369e-163	-1.33538e-163	1.81025e-164	-2.72877e-163	1.21963e-163	0
-2.05805e-163	8.19653e-164	-1.50667e-162	2.38736e-163	9.49707e-164	-2.90314e-163	8.48268e-163	-1.51689e-162	-1.22784e-162	6.35423e-164	-3.57724e-165	-1.43212e-162	-8.44033e-163	-6.72088e-163	2.42089e-163	-6.64019e-163	5.57831e-163	3.68501e-163	5.63735e-163	2.48315e-164	-1.45489e-162	-1.46473e-162	8.83788e-165	6.9926e-163	-1.82878e-163	-4.32369e-163	-1.33538e-163	1.81025e-164	-2.72877e-163	1.21963e-163	0
-2.05805e-163	8.19653e-164	-1.50667e-162	2.38736e-163	9.49707e-164	-2.90314e-163	8.48268e-163	-1.51689e-162	-1.22784e-162	6.35423e-164	-3.57724e-165	-1.43212e-162	-8.44033e-163	-6.72088e-163	2.42089e-163	-6.64019e-163	5.57831e-163	3.68501e-163	5.63735e-163	2.48315e-164	-1.45489e-162	-1.46473e-162	8.83788e-165	6.9926e-163	-1.82878e-163	-4.32369e-163	-1.33538e-163	1.81025e-164	-2.72877e-163	1.21963e-163	0
-2.05805e-163	8.19653e-164	-1.50667e-162	2.38736e-163	9.49707e-164	-2.90314e-163	8.48268e-163	-1.51689e-162	-1.22784e-162	6.35423e-164	-3.57724e-165	-1.43212e-162	-8.44033e-163	-6.72088e-163	2.42089e-163	-6.64019e-163	5.57831e-163	3.68501e-163	5.63735e-163	2.48315e-164	-1.45489e-162	-1.46473e-162	8.83788e-165	6.9926e-163	-1.82878e-163	-4.32369e-163	-1.33538e-163	1.81025e-164	-2.72877e-163	1.21963e-163	0
-2.05805e-163	8.19653e-164	-1.50667e-162	2.38736e-163	9.49707e-164	-2.90314e-163	8.48268e-163	-1.51689e-162	-1.22784e-162	6.35423e-164	-3.57724e-165	-1.43212e-162	-8.44033e-163	-6.72088e-163	2.42089e-163	-6.64019e-163	5.57831e-163	3.68501e-163	5.63735e-163	2.48315e-164	-1.45489e-162	-1.46473e-162	8.83788e-165	6.9926e-163	-1.82878e-163	-4.32369e-163	-1.33538e-163	1.81025e-164	-2.72877e-163	1.21963e-163	0
-2.05805e-163	8.19653e-164	-1.50667e-162	2.38736e-163	9.49707e-164	-2.90314e-163	8.48268e-163	-1.51689e-162	-1.22784e-162	6.35423e-164	-3.57724e-165	-1.43212e-162	-8.44033e-163	-6.72088e-163	2.42089e-163	-6.64019e-163	5.57831e-163	3.68501e-163	5.63735e-163	2.48315e-164	-1.45489e-162	-1.46473e-162	8.83788e-165	6.9926e-163	-1.82878e-163	-4.32369e-163	-1.33538e-163	1.81025e-164	-2.72877e-163	1.21963e-163	0
-2.05805e-163	8.19653e-164	-1.50667e-162	2.38736e-163	9.49707e-164	-2.90314e-163	8.48268e-163	-1.51689e-162	-1.22784e-162	6.35423e-164	-3.57724e-165	-1.43212e-162	-8.44033e-163	-6.72088e-163	2.42089e-163	-6.64019e-163	5.57831e-163	3.68501e-163	5.63735e-163	2.48315e-164	-1.45489e-162	-1.46473e-162	8.83788e-165	6.9926e-163	-1.82878e-163	-4.32369e-163	-1.33538e-163	1.81025e-164	-2.72877e-163	1.21963e-163	0
-2.05805e-163	8.19653e-164	-1.50667e-162	2.38736e-163	9.49707e-164	-2.90314e-163	8.48268e-163	-1.51689e-162	-1.22784e-162	6.35423e-164	-3.57724e-165	-1.43212e-162	-8.44033e-163	-6.72088e-163	2.42089e-163	-6.64019e-163	5.57831e-163	3.68501e-163	5.63735e-163	2.48315e-164	-1.45489e-162	-1.46473e-162	8.83788e-165	6.9926e-163	-1.82878e-163	-4.32369e-163	-1.33538e-163	1.81025e-164	-2.72877e-163	1.21963e-163	0
-2.05805e-163	8.19653e-164	-1.50667e-162	2.38736e-163	9.49707e-164	-2.90314e-163	8.48268e-163	-1.51689e-162	-1.22784e-162	6.35423e-164	-3.57724e-165	-1.43212e-162	-8.44033e-163	-6.72088e-163	2.42089e-163	-6.64019e-163	5.57831e-163	3.68501e-163	5.63735e-163	2.48315e-164	-1.45489e-162	-1.46473e-162	8.83788e-165	6.9926e-163	-1.82878e-163	-4.32369e-163	-1.33538e-163	1.81025e-164	-2.72877e-163	1.21963e-163	0
-2.05805e-163	8.19653e-164	-1.50667e-162	2.38736e-163	9.49707e-164	-2.90314e-163	8.48268e-163	-1.51689e-162	-1.22784e-162	6.35423e-164	-3.57724e-165	-1.43212e-162	-8.44033e-163	-6.72088e-163	2.42089e-163	-6.64019e-163	5.57831e-163	3.68501e-163	5.63735e-163	2.48315e-164	-1.45489e-162	-1.46473e-162	8.83788e-165	6.9926e-163	-1.82878e-163	-4.32369e-163	-1.33538e-163	1.81025e-164	-2.72877e-163	1.21963e-163	0
-2.05805e-163	8.19653e-164	-1.50667e-162	2.38736e-163	9.49707e-164	-2.90314e-163	8.48268e-163	-1.51689e-162	-1.22784e-162	6.35423e-164	-3.57724e-165	-1.43212e-162	-8.44033e-163	-6.72088e-163	2.42089e-163	-6.64019e-163	5.57831e-163	3.68501e-163	5.63735e-163	2.48315e-164	-1.45489e-162	-1.46473e-162	8.83788e-165	6.9926e-163	-1.82878e-163	-4.32369e-163	-1.33538e-163	1.81025e-164	-2.72877e-163	1.21963e-163	0
-2.05805e-163	8.19653e-164	-1.50667e-162	2.38736e-163	9.49707e-164	-2.90314e-163	8.48268e-163	-1.51689e-162	-1.22784e-162	6.35423e-164	-3.57724e-165	-1.43212e-162	-8.44033e-163	-6.72088e-163	2.42089e-163	-6.64019e-163	5.57831e-163	3.68501e-163	5.63735e-163	2.48315e-164	-1.45489e-162	-1.46473e-162	8.83788e-165	6.9926e-163	-1.82878e-163	-4.32369e-163	-1.33538e-163	1.81025e-164	-2.72877e-163	1.21963e-163	0
-2.05805e-163	8.19653e-164	-1.50667e-162	2.38736e-163	9.49707e-164	-2.90314e-163	8.48268e-163	-1.51689e-162	-1.22784e-162	6.35423e-164	-3.57724e-165	-1.43212e-162	-8.44033e-163	-6.72088e-163	2.42089e-163	-6.64019e-163	5.57831e-163	3.68501e-163	5.63735e-163	2.48315e-164	-1.45489e-162	-1.46473e-162	8.83788e-165	6.9926e-163	-1.82878e-163	-4.32369e-163	-1.33538e-163	1.81025e-164	-2.72877e-163	1.21963e-163	0
-2.05805e-163	8.19653e-164	-1.50667e-162	2.38736e-163	9.49707e-164	-2.90314e-163	8.48268e-163	-1.51689e-162	-1.22784e-162	6.35423e-164	-3.57724e-165	-1.43212e-162	-8.44033e-163	-6.72088e-163	2.42089e-163	-6.64019e-163	5.57831e-163	3.68501e-163	5.63735e-163	2.48315e-164	-1.45489e-162	-1.46473e-162	8.83788e-165	6.9926e-163	-1.82878e-163	-4.32369e-163	-1.33538e-163	1.81025e-164	-2.72877e-163	1.21963e-163	0
-2.05805e-163	8.19653e-164	-1.50667e-162	2.38736e-163	9.49707e-164	-2.90314e-163	8.48268e-163	-1.51689e-162	-1.22784e-162	6.35423e-164	-3.57724e-165	-1.43212e-162	-8.44033e-163	-6.72088e-163	2.42089e-163	-6.64019e-163	5.57831e-163	3.68501e-163	5.63735e-163	2.48315e-164	-1.45489e-162	-1.46473e-162	8.83788e-165	6.9926e-163	-1.82878e-163	-4.32369e-163	-1.33538e-163	1.81025e-164	-2.72877e-163	1.21963e-163	0
-2.05805e-163	8.19653e-164	-1.50667e-162	2.38736e-163	9.49707e-164	-2.90314e-163	8.48268e-163	-1.51689e-162	-1.22784e-162	6.35423e-164	-3.57724e-165	-1.43212e-162	-8.44033e-163	-6.72088e-163	2.42089e-163	-6.64019e-163	5.57831e-163	3.68501e-163	5.63735e-163	2.48315e-164	-1.45489e-162	-1.46473e-162	8.83788e-165	6.9926e-163	-1.82878e-163	-4.32369e-163	-1.33538e-163	1.81025e-164	-2.72877e-163	1.21963e-163	0
-2.05805e-163	8.19653e-164	-1.50667e-162	2.38736e-163	9.49707e-164	-2.90314e-163	8.48268e-163	-1.51689e-162	-1.22784e-162	6.35423e-164	-3.57724e-165	-1.43212e-162	-8.44033e-163	-6.72088e-163	2.42089e-163	-6.64019e-163	5.57831e-163	3.68501e-163	5.63735e-163	2.48315e-164	-1.45489e-162	-1.46473e-162	8.83788e-165	6.9926e-163	-1.82878e-163	-4.32369e-163	-1.33538e-163	1.81025e-164	-2.72877e-163	1.21963e-163	0
-2.05805e-163	8.19653e-164	-1.50667e-162	2.38736e-163	9.49707e-164	-2.90314e-163	8.48268e-163	-1.51689e-162	-1.22784e-162	6.35423e-164	-3.57724e-165	-1.43212e-162	-8.44033e-163	-6.72088e-163	2.42089e-163	-6.64019e-163	5.57831e-163	3.68501e-163	5.63735e-163	2.48315e-164	-1.45489e-162	-1.46473e-162	8.83788e-165	6.9926e-163	-1.82878e-163	-4.32369e-163	-1.33538e-163	1.81025e-164	-2.72877e-163	1.21963e-163	0
-2.05805e-163	8.19653e-164	-1.50667e-162	2.38736e-163	9.49707e-164	-2.90314e-163	8.48268e-163	-1.51689e-162	-1.22784e-162	6.35423e-164	-3.57724e-165	-1.43212e-162	-8.44033e-163	-6.72088e-163	2.42089e-163	-6.64019e-163	5.57831e-163	3.68501e-163	5.63735e-163	2.48315e-164	-1.45489e-162	-1.46473e-162	8.83788e-165	6.9926e-163	-1.82878e-163	-4.32369e-163	-1.33538e-163	1.81025e-164	-2.72877e-163	1.21963e-163	0
-2.05805e-163	8.19653e-164	-1.50667e-162	2.38736e-163	9.49707e-164	-2.90314e-163	8.48268e-163	-1.51689e-162	-1.22784e-162	6.35423e-164	-3.57724e-165	-1.43212e-162	-8.44033e-163	-6.72088e-163	2.42089e-163	-6.64019e-163	5.57831e-163	3.68501e-163	5.63735e-163	2.48315e-164	-1.45489e-162	-1.46473e-162	8.83788e-165	6.9926e-163	-1.82878e-163	-4.32369e-163	-1.33538e-163	1.81025e-164	-2.72877e-163	1.21963e-163	0
-2.05805e-163	8.19653e-164	-1.50667e-162	2.38736e-163	9.49707e-164	-2.90314e-163	8.48268e-163	-1.51689e-162	-1.22784e-162	6.35423e-164	-3.57724e-165	-1.43212e-162	-8.44033e-163	-6.72088e-163	2.42089e-163	-6.64019e-163	5.57831e-163	3.68501e-163	5.63735e-163	2.48315e-164	-1.45489e-162	-1.46473e-162	8.83788e-165	6.9926e-163	-1.82878e-163	-4.32369e-163	-1.33538e-163	1.81025e-164	-2.72877e-163	1.21963e-163	0
-2.05805e-163	8.19653e-164	-1.50667e-162	2.38736e-163	9.49707e-164	-2.90314e-163	8.48268e-163	-1.51689e-162	-1.22784e-162	6.35423e-164	-3.57724e-165	-1.43212e-162	-8.44033e-163	-6.72088e-163	2.42089e-163	-6.64019e-163	5.57831e-163	3.68501e-163	5.63735e-163	2.48315e-164	-1.45489e-162	-1.46473e-162	8.83788e-165	6.9926e-163	-1.82878e-163	-4.32369e-163	-1.33538e-163	1.81025e-164	-2.72877e-163	1.21963e-163	0
-2.05805e-163	8.19653e-164	-1.50667e-162	2.38736e-163	9.49707e-164	-2.90314e-163	8.48268e-163	-1.51689e-162	-1.22784e-162	6.35423e-164	-3.57724e-165	-1.43212e-162	-8.44033e-163	-6.72088e-163	2.42089e-163	-6.64019e-163	5.57831e-163	3.68501e-163	5.63735e-163	2.48315e-164	-1.45489e-162	-1.46473e-162	8.83788e-165	6.9926e-163	-1.82878e-163	-4.32369e-163	-1.33538e-163	1.81025e-164	-2.72877e-163	1.21963e-163	0
-2.05805e-163	8.19653e-164	-1.50667e-162	2.38736e-163	9.49707e-164	-2.90314e-163	8.48268e-163	-1.51689e-162	-1.22784e-162	6.35423e-164	-3.57724e-165	-1.43212e-162	-8.44033e-163	-6.72088e-163	2.42089e-163	-6.64019e-163	5.57831e-163	3.68501e-163	5.63735e-163	2.48315e-164	-1.45489e-162	-1.46473e-162	8.83788e-165	6.9926e-163	-1.82878e-163	-4.32369e-163	-1.33538e-163	1.81025e-164	-2.72877e-163	1.21963e-163	0
-2.05805e-163	8.19653e-164	-1.50667e-162	2.38736e-163	9.49707e-164	-2.90314e-163	8.48268e-163	-1.51689e-162	-1.22784e-162	6.35423e-164	-3.57724e-165	-1.43212e-162	-8.44033e-163	-6.72088e-163	2.42089e-163	-6.64019e-163	5.57831e-163	3.68501e-163	5.63735e-163	2.48315e-164	-1.45489e-162	-1.46473e-162	8.83788e-165	6.9926e-163	-1.82878e-163	-4.32369e-163	-1.33538e-163	1.81025e-164	-2.72877e-163	1.21963e-163	0
-2.05805e-163	8.19653e-164	-1.50667e-162	2.38736e-163	9.49707e-164	-2.90314e-163	8.48268e-163	-1.51689e-162	-1.22784e-162	6.35423e-164	-3.57724e-165	-1.43212e-162	-8.44033e-163	-6.72088e-163	2.42089e-163	-6.64019e-163	5.57831e-163	3.68501e-163	5.63735e-163	2.48315e-164	-1.45489e-162	-1.46473e-162	8.83788e-165	6.9926e-163	-1.82878e-163	-4.32369e-163	-1.33538e-163	1.81025e-164	-2.72877e-163	1.21963e-163	0
-2.05805e-163	8.19653e-164	-1.50667e-162	2.38736e-163	9.49707e-164	-2.90314e-163	8.48268e-163	-1.51689e-162	-1.22784e-162	6.35423e-164	-3.57724e-165	-1.43212e-162	-8.44033e-163	-6.72088e-163	2.42089e-163	-6.64019e-163	5.57831e-163	3.68501e-163	5.63735e-163	2.48315e-164	-1.45489e-162	-1.46473e-162	8.83788e-165	6.9926e-163	-1.82878e-163	-4.32369e-163	-1.33538e-163	1.81025e-164	-2.72877e-163	1.21963e-163	0
-2.05805e-163	8.19653e-164	-1.50667e-162	2.38736e-163	9.49707e-164	-2.90314e-163	8.48268e-163	-1.51689e-162	-1.22784e-162	6.35423e-164	-3.57724e-165	-1.43212e-162	-8.44033e-163	-6.72088e-163	2.42089e-163	-6.64019e-163	5.57831e-163	3.68501e-163	5.63735e-163	2.48315e-164	-1.45489e-162	-1.46473e-162	8.83788e-165	6.9926e-163	-1.82878e-163	-4.32369e-163	-1.33538e-163	1.81025e-164	-2.72877e-163	1.21963e-163	0
-2.05805e-163	8.19653e-164	-1.50667e-162	2.38736e-163	9.49707e-164	-2.90314e-163	8.48268e-163	-1.51689e-162	-1.22784e-162	6.35423e-164	-3.57724e-165	-1.43212e-162	-8.44033e-163	-6.72088e-163	2.42089e-163	-6.64019e-163	5.57831e-163	3.68501e-163	5.63735e-163	2.48315e-164	-1.45489e-162	-1.46473e-162	8.83788e-165	6.9926e-163	-1.82878e-163	-4.32369e-163	-1.33538e-163	1.81025e-164	-2.72877e-163	1.21963e-163	0
-2.05805e-163	8.19653e-164	-1.50667e-162	2.38736e-163	9.49707e-164	-2.90314e-163	8.48268e-163	-1.51689e-162	-1.22784e-162	6.35423e-164	-3.57724e-165	-1.43212e-162	-8.44033e-163	-6.72088e-163	2.42089e-163	-6.64019e-163	5.57831e-163	3.68501e-163	5.63735e-163	2.48315e-164	-1.45489e-162	-1.46473e-162	8.83788e-165	6.9926e-163	-1.82878e-163	-4.32369e-163	-1.33538e-163	1.81025e-164	-2.72877e-163	1.21963e-163	0
-2.05805e-163	8.19653e-164	-1.50667e-162	2.38736e-163	9.49707e-164	-2.90314e-163	8.48268e-163	-1.51689e-162	-1.22784e-162	6.35423e-164	-3.57724e-165	-1.43212e-162	-8.44033e-163	-6.72088e-163	2.42089e-163	-6.64019e-163	5.57831e-163	3.68501e-163	5.63735e-163	2.48315e-164	-1.45489e-162	-1.46473e-162	8.83788e-165	6.9926e-163	-1.82878e-163	-4.32369e-163	-1.33538e-163	1.81025e-164	-2.72877e-163	1.21963e-163	0
-2.05805e-163	8.19653e-164	-1.50667e-162	2.38736e-163	9.49707e-164	-2.90314e-163	8.48268e-163	-1.51689e-162	-1.22784e-162	6.35423e-164	-3.57724e-165	-1.43212e-162	-8.44033e-163	-6.72088e-163	2.42089e-163	-6.64019e-163	5.57831e-163	3.68501e-163	5.63735e-163	2.48315e-164	-1.45489e-162	-1.46473e-162	8.83788e-165	6.9926e-163	-1.82878e-163	-4.32369e-163	-1.33538e-163	1.81025e-164	-2.72877e-163	1.21963e-163	0
-2.05805e-163	8.19653e-164	-1.50667e-162	2.38736e-163	9.49707e-164	-2.90314e-163	8.48268e-163	-1.51689e-162	-1.22784e-162	6.35423e-164	-3.57724e-165	-1.43212e-162	-8.44033e-163	-6.72088e-163	2.42089e-163	-6.64019e-163	5.57831e-163	3.68501e-163	5.63735e-163	2.48315e-164	-1.45489e-162	-1.46473e-162	8.83788e-165	6.9926e-163	-1.82878e-163	-4.32369e-163	-1.33538e-163	1.81025e-164	-2.72877e-163	1.21963e-163	0
-2.05805e-163	8.19653e-164	-1.50667e-162	2.38736e-163	9.49707e-164	-2.90314e-163	8.48268e-163	-1.51689e-162	-1.22784e-162	6.35423e-164	-3.57724e-165	-1.43212e-162	-8.44033e-163	-6.72088e-163	2.42089e-163	-6.64019e-163	5.57831e-163	3.68501e-163	5.63735e-163	2.48315e-164	-1.45489e-162	-1.46473e-162	8.83788e-165	6.9926e-163	-1.82878e-163	-4.32369e-163	-1.33538e-163	1.81025e-164	-2.72877e-163	1.21963e-163	0
-2.05805e-163	8.19653e-164	-1.50667e-162	2.38736e-163	9.49707e-164	-2.90314e-163	8.48268e-163	-1.51689e-162	-1.22784e-162	6.35423e-164	-3.57724e-165	-1.43212e-162	-8.44033e-163	-6.72088e-163	2.42089e-163	-6.64019e-163	5.57831e-163	3.68501e-163	5.63735e-163	2.48315e-164	-1.45489e-162	-1.46473e-162	8.83788e-165	6.9926e-163	-1.82878e-163	-4.32369e-163	-1.33538e-163	1.81025e-164	-2.72877e-163	1.21963e-163	0
-2.05805e-163	8.19653e-164	-1.50667e-162	2.38736e-163	9.49707e-164	-2.90314e-163	8.48268e-163	-1.51689e-162	-1.22784e-162	6.35423e-164	-3.57724e-165	-1.43212e-162	-8.44033e-163	-6.72088e-163	2.42089e-163	-6.64019e-163	5.57831e-163	3.68501e-163	5.63735e-163	2.48315e-164	-1.45489e-162	-1.46473e-162	8.83788e-165	6.9926e-163	-1.82878e-163	-4.32369e-163	-1.33538e-163	1.81025e-164	-2.72877e-163	1.21963e-163	0
-2.05805e-163	8.19653e-164	-1.50667e-162	2.38736e-163	9.49707e-164	-2.90314e-163	8.48268e-163	-1.51689e-162	-1.22784e-162	6.35423e-164	-3.57724e-165	-1.43212e-162	-8.44033e-163	-6.72088e-163	2.42089e-163	-6.64019e-163	5.57831e-163	3.68501e-163	5.63735e-163	2.48315e-164	-1.45489e-162	-1.46473e-162	8.83788e-165	6.9926e-163	-1.82878e-163	-4.32369e-163	-1.33538e-163	1.81025e-164	-2.72877e-163	1.21963e-163	0
-2.05805e-163	8.19653e-164	-1.50667e-162	2.38736e-163	9.49707e-164	-2.90314e-163	8.48268e-163	-1.51689e-162	-1.22784e-162	6.35423e-164	-3.57724e-165	-1.43212e-162	-8.44033e-163	-6.72088e-163	2.42089e-163	-6.64019e-163	5.57831e-163	3.68501e-163	5.63735e-163	2.48315e-164	-1.45489e-162	-1.46473e-162	8.83788e-165	6.9926e-163	-1.82878e-163	-4.32369e-163	-1.33538e-163	1.81025e-164	-2.72877e-163	1.21963e-163	0
-2.05805e-163	8.19653e-164	-1.50667e-162	2.38736e-163	9.49707e-164	-2.90314e-163	8.48268e-163	-1.51689e-162	-1.22784e-162	6.35423e-164	-3.57724e-165	-1.43212e-162	-8.44033e-163	-6.72088e-163	2.42089e-163	-6.64019e-163	5.57831e-163	3.68501e-163	5.63735e-163	2.48315e-164	-1.45489e-162	-1.46473e-162	8.83788e-165	6.9926e-163	-1.82878e-163	-4.32369e-163	-1.33538e-163	1.81025e-164	-2.72877e-163	1.21963e-163	0
-2.05805e-163	8.19653e-164	-1.50667e-162	2.38736e-163	9.49707e-164	-2.90314e-163	8.48268e-163	-1.51689e-162	-1.22784e-162	6.35423e-164	-3.57724e-165	-1.43212e-162	-8.44033e-163	-6.72088e-163	2.42089e-163	-6.64019e-163	5.57831e-163	3.68501e-163	5.63735e-163	2.48315e-164	-1.45489e-162	-1.46473e-162	8.83788e-165	6.9926e-163	-1.82878e-163	-4.32369e-163	-1.33538e-163	1.81025e-164	-2.72877e-163	1.21963e-163	0
-2.05805e-163	8.19653e-164	-1.50667e-162	2.38736e-163	9.49707e-164	-2.90314e-163	8.48268e-163	-1.51689e-162	-1.22784e-162	6.35423e-164	-3.57724e-165	-1.43212e-162	-8.44033e-163	-6.72088e-163	2.42089e-163	-6.64019e-163	5.57831e-163	3.68501e-163	5.63735e-163	2.48315e-164	-1.45489e-162	-1.46473e-162	8.83788e-165	6.9926e-163	-1.82878e-163	-4.32369e-163	-1.33538e-163	1.81025e-164	-2.72877e-163	1.21963e-163	0
-2.05805e-163	8.19653e-164	-1.50667e-162	2.38736e-163	9.49707e-164	-2.90314e-163	8.48268e-163	-1.51689e-162	-1.22784e-162	6.35423e-164	-3.57724e-165	-1.43212e-162	-8.44033e-163	-6.72088e-163	2.42089e-163	-6.64019e-163	5.57831e-163	3.68501e-163	5.63735e-163	2.48315e-164	-1.45489e-162	-1.46473e-162	8.83788e-165	6.9926e-163	-1.82878e-163	-4.32369e-163	-1.33538e-163	1.81025e-164	-2.72877e-163	1.21963e-163	0
-2.05805e-163	8.19653e-164	-1.50667e-162	2.38736e-163	9.49707e-164	-2.90314e-163	8.48268e-163	-1.51689e-162	-1.22784e-162	6.35423e-164	-3.57724e-165	-1.43212e-162	-8.44033e-163	-6.72088e-163	2.42089e-163	-6.64019e-163	5.57831e-163	3.68501e-163	5.63735e-163	2.48315e-164	-1.45489e-162	-1.46473e-162	8.83788e-165	6.9926e-163	-1.82878e-163	-4.32369e-163	-1.33538e-163	1.81025e-164	-2.72877e-163	1.21963e-163	0
-2.05805e-163	8.19653e-164	-1.50667e-162	2.38736e-163	9.49707e-164	-2.90314e-163	8.48268e-163	-1.51689e-162	-1.22784e-162	6.35423e-164	-3.57724e-165	-1.43212e-162	-8.44033e-163	-6.72088e-163	2.42089e-163	-6.64019e-163	5.57831e-163	3.68501e-163	5.63735e-163	2.48315e-164	-1.45489e-162	-1.46473e-162	8.83788e-165	6.9926e-163	-1.82878e-163	-4.32369e-163	-1.33538e-163	1.81025e-164	-2.72877e-163	1.21963e-163	0
-2.05805e-163	8.19653e-164	-1.50667e-162	2.38736e-163	9.49707e-164	-2.90314e-163	8.48268e-163	-1.51689e-162	-1.22784e-162	6.35423e-164	-3.57724e-165	-1.43212e-162	-8.44033e-163	-6.72088e-163	2.42089e-163	-6.64019e-163	5.57831e-163	3.68501e-163	5.63735e-163	2.48315e-164	-1.45489e-162	-1.46473e-162	8.83788e-165	6.9926e-163	-1.82878e-163	-4.32369e-163	-1.33538e-163	1.81025e-164	-2.72877e-163	1.21963e-163	0
-2.05805e-163	8.19653e-164	-1.50667e-162	2.38736e-163	9.49707e-164	-2.90314e-163	8.48268e-163	-1.51689e-162	-1.22784e-162	6.35423e-164	-3.57724e-165	-1.43212e-162	-8.44033e-163	-6.72088e-163	2.42089e-163	-6.64019e-163	5.57831e-163	3.68501e-163	5.63735e-163	2.48315e-164	-1.45489e-162	-1.46473e-162	8.83788e-165	6.9926e-163	-1.82878e-163	-4.32369e-163	-1.33538e-163	1.81025e-164	-2.72877e-163	1.21963e-163	0
-2.05805e-163	8.19653e-164	-1.50667e-162	2.38736e-163	9.49707e-164	-2.90314e-163	8.48268e-163	-1.51689e-162	-1.22784e-162	6.35423e-164	-3.57724e-165	-1.43212e-162	-8.44033e-163	-6.72088e-163	2.42089e-163	-6.64019e-163	5.57831e-163	3.68501e-163	5.63735e-163	2.48315e-164	-1.45489e-162	-1.46473e-162	8.83788e-165	6.9926e-163	-1.82878e-163	-4.32369e-163	-1.33538e-163	1.81025e-164	-2.72877e-163	1.21963e-163	0
-2.05805e-163	8.19653e-164	-1.50667e-162	2.38736e-163	9.49707e-164	-2.90314e-163	8.48268e-163	-1.51689e-162	-1.22784e-162	6.35423e-164	-3.57724e-165	-1.43212e-162	-8.44033e-163	-6.72088e-163	2.42089e-163	-6.64019e-163	5.57831e-163	3.68501e-163	5.63735e-163	2.48315e-164	-1.45489e-162	-1.46473e-162	8.83788e-165	6.9926e-163	-1.82878e-163	-4.32369e-163	-1.33538e-163	1.81025e-164	-2.72877e-163	1.21963e-163	0
-2.05805e-163	8.19653e-164	-1.50667e-162	2.38736e-163	9.49707e-164	-2.90314e-163	8.48268e-163	-1.51689e-162	-1.22784e-162	6.35423e-164	-3.57724e-165	-1.43212e-162	-8.44033e-163	-6.72088e-163	2.42089e-163	-6.64019e-163	5.57831e-163	3.68501e-163	5.63735e-163	2.48315e-164	-1.45489e-162	-1.46473e-162	8.83788e-165	6.9926e-163	-1.82878e-163	-4.32369e-163	-1.33538e-163	1.81025e-164	-2.72877e-163	1.21963e-163	0
-2.05805e-163	8.19653e-164	-1.50667e-162	2.38736e-163	9.49707e-164	-2.90314e-163	8.48268e-163	-1.51689e-162	-1.22784e-162	6.35423e-164	-3.57724e-165	-1.43212e-162	-8.44033e-163	-6.72088e-163	2.42089e-163	-6.64019e-163	5.57831e-163	3.68501e-163	5.63735e-163	2.48315e-164	-1.45489e-162	-1.46473e-162	8.83788e-165	6.9926e-163	-1.82878e-163	-4.32369e-163	-1.33538e-163	1.81025e-164	-2.72877e-163	1.21963e-163	0
-2.05805e-163	8.19653e-164	-1.50667e-162	2.38736e-163	9.49707e-164	-2.90314e-163	8.48268e-163	-1.51689e-162	-1.22784e-162	6.35423e-164	-3.57724e-165	-1.43212e-162	-8.44033e-163	-6.72088e-163	2.42089e-163	-6.64019e-163	5.57831e-163	3.68501e-163	5.63735e-163	2.48315e-164	-1.45489e-162	-1.46473e-162	8.83788e-165	6.9926e-163	-1.82878e-163	-4.32369e-163	-1.33538e-163	1.81025e-164	-2.72877e-163	1.21963e-163	0
-2.05805e-163	8.19653e-164	-1.50667e-162	2.38736e-163	9.49707e-164	-2.90314e-163	8.48268e-163	-1.51689e-162	-1.22784e-162	6.35423e-164	-3.57724e-165	-1.43212e-162	-8.44033e-163	-6.72088e-163	2.42089e-163	-6.64019e-163	5.57831e-163	3.68501e-163	5.63735e-163	2.48315e-164	-1.45489e-162	-1.46473e-162	8.83788e-165	6.9926e-163	-1.82878e-163	-4.32369e-163	-1.33538e-163	1.81025e-164	-2.72877e-163	1.21963e-163	0
-2.05805e-163	8.19653e-164	-1.50667e-162	2.38736e-163	9.49707e-164	-2.90314e-163	8.48268e-163	-1.51689e-162	-1.22784e-162	6.35423e-164	-3.57724e-165	-1.43212e-162	-8.44033e-163	-6.72088e-163	2.42089e-163	-6.64019e-163	5.57831e-163	3.68501e-163	5.63735e-163	2.48315e-164	-1.45489e-162	-1.46473e-162	8.83788e-165	6.9926e-163	-1.82878e-163	-4.32369e-163	-1.33538e-163	1.81025e-164	-2.72877e-163	1.21963e-163	0
-2.05805e-163	8.19653e-164	-1.50667e-162	2.38736e-163	9.49707e-164	-2.90314e-163	8.48268e-163	-1.51689e-162	-1.22784e-162	6.35423e-164	-3.57724e-165	-1.43212e-162	-8.44033e-163	-6.72088e-163	2.42089e-163	-6.64019e-163	5.57831e-163	3.68501e-163	5.63735e-163	2.48315e-164	-1.45489e-162	-1.46473e-162	8.83788e-165	6.9926e-163	-1.82878e-163	-4.32369e-163	-1.33538e-163	1.81025e-164	-2.72877e-163	1.21963e-163	0
-2.05805e-163	8.19653e-164	-1.50667e-162	2.38736e-163	9.49707e-164	-2.90314e-163	8.48268e-163	-1.51689e-162	-1.22784e-162	6.35423e-164	-3.57724e-165	-1.43212e-162	-8.44033e-163	-6.72088e-163	2.42089e-163	-6.64019e-163	5.57831e-163	3.68501e-163	5.63735e-163	2.48315e-164	-1.45489e-162	-1.46473e-162	8.83788e-165	6.9926e-163	-1.82878e-163	-4.32369e-163	-1.33538e-163	1.81025e-164	-2.72877e-163	1.21963e-163	0
-2.05805e-163	8.19653e-164	-1.50667e-162	2.38736e-163	9.49707e-164	-2.90314e-163	8.48268e-163	-1.51689e-162	-1.22784e-162	6.35423e-164	-3.57724e-165	-1.43212e-162	-8.44033e-163	-6.72088e-163	2.42089e-163	-6.64019e-163	5.57831e-163	3.68501e-163	5.63735e-163	2.48315e-164	-1.45489e-162	-1.46473e-162	8.83788e-165	6.9926e-163	-1.82878e-163	-4.32369e-163	-1.33538e-163	1.81025e-164	-2.72877e-163	1.21963e-163	0
-2.05805e-163	8.19653e-164	-1.50667e-162	2.38736e-163	9.49707e-164	-2.90314e-163	8.48268e-163	-1.51689e-162	-1.22784e-162	6.35423e-164	-3.57724e-165	-1.43212e-162	-8.44033e-163	-6.72088e-163	2.42089e-163	-6.64019e-163	5.57831e-163	3.68501e-163	5.63735e-163	2.48315e-164	-1.45489e-162	-1.46473e-162	8.83788e-165	6.9926e-163	-1.82878e-163	-4.32369e-163	-1.33538e-163	1.81025e-164	-2.72877e-163	1.21963e-163	0
-2.05805e-163	8.19653e-164	-1.50667e-162	2.38736e-163	9.49707e-164	-2.90314e-163	8.48268e-163	-1.51689e-162	-1.22784e-162	6.35423e-164	-3.57724e-165	-1.43212e-162	-8.44033e-163	-6.72088e-163	2.42089e-163	-6.64019e-163	5.57831e-163	3.68501e-163	5.63735e-163	2.48315e-164	-1.45489e-162	-1.46473e-162	8.83788e-165	6.9926e-163	-1.82878e-163	-4.32369e-163	-1.33538e-163	1.81025e-164	-2.72877e-163	1.21963e-163	0
-2.05805e-163	8.19653e-164	-1.50667e-162	2.38736e-163	9.49707e-164	-2.90314e-163	8.48268e-163	-1.51689e-162	-1.22784e-162	6.35423e-164	-3.57724e-165	-1.43212e-162	-8.44033e-163	-6.72088e-163	2.42089e-163	-6.64019e-163	5.57831e-163	3.68501e-163	5.63735e-163	2.48315e-164	-1.45489e-162	-1.46473e-162	8.83788e-165	6.9926e-163	-1.82878e-163	-4.32369e-163	-1.33538e-163	1.81025e-164	-2.72877e-163	1.21963e-163	0
[truncated: 2,023 more rows]
