# Supplementary material for: A modified shuffled frog leaping algorithm with inertia weight
Source: Sci Rep. 2024 Feb 20;14:4146. doi: 10.1038/s41598-024-51306-1 (PMC11224354; doi:10.1038/s41598-024-51306-1)
Supplement: Supplementary file 1 — Supplementary Information. [file 41598_2024_51306_MOESM1_ESM.zip › data/F1/MSFLA_Q_2.xls]

## Sheet: Sheet1
-0.523165	-5.94783	-1.6356	-3.71573	-0.0844523	0.472613	-1.98423	-1.18493	-0.637262	-0.94915	-2.59417	0.455549	-0.919404	-0.119828	1.86723	-0.0172679	-0.41352	1.74615	-0.384981	0.443849	1.01399	-0.902241	1.93406	-0.115505	1.71253	2.57714	0.752622	-0.265516	6.57935	-0.949858	133.858
-0.136755	0.312336	0.114532	-0.012	-0.155506	-0.154548	-0.117413	-0.00607634	0.000792413	0.294068	0.344883	-0.119419	0.0117068	0.0217411	-0.212884	-0.0162186	-0.00140066	-0.00331413	-0.0905802	0.0076581	0.0088865	-0.248452	-0.023915	-0.34174	0.0427295	-0.0231455	-0.583265	-0.0935661	-0.00384877	0.0827841	1.0029
-0.0080294	0.00184837	-0.0470322	0.0512034	-0.0133138	-0.0264035	-0.017138	0.00650484	0.0897195	4.67327e-05	0.0113882	-0.0093396	-0.0435664	0.00173326	0.00122769	-0.000271344	0.00170628	-0.0173197	-0.0424875	-0.0216567	0.00992535	0.0330615	-0.0255421	-0.0015943	0.048169	-0.00708838	-0.000401362	0.0431591	-0.0327457	0.0107173	0.0261254
0.00417996	0.00357883	0.000144553	0.000913313	3.69593e-06	-0.000502311	-0.000133008	1.57236e-05	-0.00152916	0.00337856	-0.00067865	-2.59573e-05	-0.000346973	3.7029e-05	-0.00324281	0.000102783	-0.00110978	0.000207974	0.000146174	0.00325789	0.000216512	-0.00381876	0.000457298	-0.0014709	2.14253e-05	-0.00118763	0.00379168	-0.000915472	-1.97271e-05	5.66971e-06	0.000101807
2.92103e-05	-0.000102105	0.000258361	1.40038e-05	-7.01995e-05	0.000142574	-0.000487541	6.48166e-05	-3.21324e-05	0.00012036	-4.9024e-05	0.000313978	4.49561e-05	-3.49648e-05	4.12715e-05	1.99456e-06	-8.36879e-05	-1.02815e-06	1.60832e-06	-0.000123577	5.90213e-05	1.22588e-05	5.12925e-05	0.00013009	-0.000375823	9.30234e-06	-0.00012888	-0.000230212	-3.1498e-05	7.72056e-05	7.30191e-07
7.96984e-07	2.60536e-06	-2.92867e-06	6.55375e-06	-4.77936e-06	-4.64934e-06	-4.37856e-06	2.64898e-05	-2.93896e-05	6.8906e-06	2.03475e-05	-6.12541e-05	4.99114e-07	-2.48976e-05	8.18014e-06	-6.72018e-06	-3.43912e-06	-5.12647e-06	-2.07162e-05	4.02726e-06	5.55191e-06	-5.29932e-06	-2.19362e-05	2.00838e-06	-1.07486e-06	1.38281e-08	2.70154e-05	-4.80012e-06	1.0419e-05	-6.07058e-06	8.56088e-09
4.48934e-07	-3.26762e-06	-1.33698e-06	2.04502e-08	3.76036e-07	-2.12104e-06	-3.22531e-07	-1.96695e-07	1.00282e-06	-8.79506e-07	-2.31039e-06	8.12456e-08	8.57454e-07	-8.71496e-07	-5.21275e-08	-2.46054e-07	4.32287e-07	9.00469e-08	-1.69197e-06	-2.24267e-06	3.41338e-07	-6.54511e-08	5.23089e-09	-1.24355e-06	2.53659e-06	2.0367e-07	1.03435e-07	7.8136e-07	3.61037e-06	8.58265e-07	5.67544e-11
-9.76587e-09	8.085e-08	-6.15031e-09	-5.25689e-08	-4.32454e-09	-1.30314e-08	1.87023e-08	2.06056e-08	-1.38493e-07	7.91303e-08	5.90908e-08	-4.91684e-08	6.20085e-08	-2.62025e-07	2.84054e-08	2.6921e-07	-4.45514e-08	7.18169e-09	9.60454e-09	1.51935e-07	-1.84926e-07	6.06496e-08	-7.93147e-08	-5.08512e-08	8.19635e-09	1.95745e-08	-7.04117e-08	-1.58937e-09	-6.23063e-07	2.07325e-08	6.53544e-13
-9.67388e-09	-9.532e-09	1.58929e-10	-2.25066e-09	-2.76548e-08	-2.70594e-10	-8.06186e-10	-1.10993e-09	-3.17899e-10	3.88877e-09	-3.10703e-09	-1.10013e-09	2.23686e-09	-7.03226e-09	-5.54221e-10	1.55846e-08	-2.69064e-09	1.00982e-09	-3.60782e-08	1.42567e-08	1.26546e-08	-5.88194e-09	-6.597e-10	-8.53196e-10	-1.01014e-08	1.28502e-08	3.38207e-09	4.36464e-09	3.83964e-09	2.77659e-10	3.30153e-15
-1.09181e-09	-1.42978e-11	-3.85872e-09	1.63648e-11	5.69043e-10	-1.60729e-09	1.84629e-10	7.50053e-11	3.33142e-10	3.07027e-10	-2.67372e-09	-2.70409e-10	-5.97246e-10	4.81626e-10	-2.37981e-10	2.20324e-10	-2.68579e-11	2.78641e-10	1.86311e-10	-2.25068e-09	1.28664e-09	-1.65767e-10	8.89043e-10	-4.02949e-10	-5.71557e-11	-3.54998e-11	1.73563e-10	-1.63387e-09	-2.93215e-09	5.00214e-10	4.65163e-17
-7.40731e-11	-2.68591e-11	-3.90056e-11	-4.03154e-11	-2.75496e-10	8.9566e-11	4.61482e-12	1.23333e-10	6.1859e-11	-5.67615e-11	1.1485e-10	3.52529e-11	2.18127e-11	3.1162e-12	-1.72566e-11	-2.46701e-11	-3.12613e-11	1.10414e-10	1.50481e-12	-1.32677e-10	2.75185e-11	3.44377e-13	3.67556e-13	-4.01406e-12	2.16034e-11	3.4372e-12	1.52194e-11	-1.63502e-10	-4.93973e-12	-2.36148e-11	1.90953e-19
-3.828e-12	1.7834e-12	2.30265e-12	-6.38128e-13	-6.0967e-13	-5.19416e-13	-1.65235e-12	7.76554e-13	2.22245e-12	-5.18197e-12	2.53996e-12	-5.29785e-13	1.16934e-11	6.14967e-12	-5.08467e-12	7.17166e-12	-3.44945e-12	1.07291e-11	2.03431e-12	-6.4738e-12	-1.14288e-12	-4.98282e-12	-1.40634e-11	1.70979e-11	-1.49147e-13	-5.18907e-12	1.11185e-11	5.85663e-12	1.21007e-12	2.89976e-12	1.20194e-21
2.41906e-13	-4.08321e-13	1.6626e-12	1.25977e-14	-3.08793e-13	-2.2803e-12	-5.70916e-15	-3.4268e-13	-3.8624e-13	-5.50353e-13	2.08371e-14	-7.4528e-14	-6.86341e-14	-2.04407e-12	-2.36912e-13	-1.33397e-12	4.37482e-13	-2.72032e-12	-6.55636e-15	-1.37628e-13	-5.10071e-13	4.14279e-13	-3.89289e-14	-1.96456e-13	-3.36989e-15	3.6911e-13	-2.7438e-14	2.05918e-13	-3.55263e-13	1.63623e-14	2.32671e-23
3.95587e-14	2.42142e-14	-2.62762e-14	-1.60542e-13	8.67266e-14	8.43122e-15	-2.64901e-14	-7.76511e-14	-2.45364e-14	-1.7931e-15	-1.02056e-14	1.82282e-13	-7.73453e-15	8.96097e-14	3.7472e-14	-2.06679e-16	-1.36814e-14	-1.28285e-13	1.18422e-14	2.21287e-14	-3.36888e-14	-2.84704e-14	2.09574e-13	8.53473e-14	-3.87902e-14	-6.52908e-15	-5.52075e-14	-3.21785e-14	-3.34547e-15	-6.57863e-15	1.6248e-25
7.65535e-16	-1.19694e-15	-5.58973e-16	-1.55777e-15	2.11824e-15	3.17984e-15	5.41728e-17	-8.6956e-16	9.73352e-16	6.63089e-15	8.35626e-15	7.71452e-15	1.48582e-14	-4.56612e-15	-1.8134e-15	4.29261e-15	2.60019e-15	-1.3258e-15	6.95834e-15	2.44303e-14	5.05066e-16	4.02409e-15	1.44712e-14	-5.56635e-15	-1.53279e-15	-2.10289e-15	1.96276e-16	2.54693e-16	-3.23678e-15	2.47653e-15	1.39181e-27
1.26009e-16	-1.76625e-15	-1.58009e-16	6.57576e-16	-6.47655e-16	8.86779e-16	-9.1889e-16	2.37719e-16	5.67603e-17	-4.08411e-16	-5.62954e-16	1.60839e-15	9.94304e-18	1.66759e-17	3.98586e-17	-4.10809e-17	9.28841e-16	-2.66467e-17	2.20938e-16	-2.91396e-16	-3.6119e-16	-6.82068e-16	1.20698e-16	-6.61754e-16	-2.63979e-16	-1.22324e-16	-2.64843e-16	-1.79615e-16	-9.20658e-16	1.14084e-15	1.31586e-29
9.98902e-17	4.28602e-17	-6.8296e-18	-3.47986e-17	3.26034e-17	5.86916e-18	1.2931e-17	1.47259e-17	9.57028e-17	8.34779e-17	-1.70705e-17	7.63579e-17	-1.01438e-16	-1.45585e-16	8.4411e-17	2.54722e-17	-6.70552e-17	3.46514e-17	1.45333e-16	-4.4099e-18	9.36703e-18	2.31547e-17	-5.47733e-17	-2.23162e-17	1.0264e-16	-1.79025e-17	1.08859e-17	-1.73117e-17	2.27462e-17	4.39114e-17	1.20742e-31
1.03904e-18	2.46597e-18	-6.84145e-18	-9.11387e-19	6.47854e-19	3.77088e-18	-1.2537e-18	5.03778e-18	-2.29315e-18	-8.57862e-19	-1.6833e-18	-6.16354e-19	-1.69375e-18	6.62664e-18	1.44547e-18	-2.16418e-19	3.74463e-18	-4.03349e-18	2.00295e-18	2.31403e-18	1.54516e-18	8.37497e-19	1.68017e-20	-2.77419e-18	-8.1323e-19	-5.03809e-19	2.40279e-18	1.32029e-18	1.77638e-18	5.59032e-19	2.16855e-34
3.398e-20	1.19246e-19	3.80797e-19	-7.76328e-19	-4.14268e-19	-2.14316e-19	-6.63213e-20	-8.87667e-19	-2.5254e-19	-3.34526e-19	7.16639e-19	-2.61808e-21	-1.16648e-19	1.2052e-18	1.46479e-19	-1.50665e-19	1.55457e-18	-4.8874e-19	-1.47659e-19	1.15524e-19	-1.91293e-20	-1.9053e-19	-3.09974e-19	-4.03315e-19	-8.95117e-20	-4.88449e-20	5.58367e-20	-2.28859e-20	2.44478e-19	-2.0635e-19	7.075e-36
-4.51612e-20	-2.569e-20	-4.11233e-21	2.01253e-20	-4.63058e-21	2.02309e-20	-6.91599e-21	2.33932e-21	-1.45766e-20	2.75347e-20	2.20048e-20	-6.79373e-20	-1.67349e-21	-2.33266e-20	1.23315e-21	-2.92928e-20	8.1887e-21	-1.42612e-20	5.6299e-21	-1.94341e-20	1.26798e-22	1.74299e-20	-1.32327e-20	-1.49068e-20	-1.74434e-20	-1.18041e-19	-3.36907e-21	-2.29027e-21	-1.82749e-21	2.79632e-20	2.7503e-38
-8.21864e-22	-3.69766e-22	8.81676e-22	-5.55093e-21	-6.44415e-21	5.27925e-21	9.67673e-22	-1.29759e-22	1.18889e-21	-1.37039e-22	-2.36741e-22	-4.38762e-22	-6.6769e-22	7.28741e-22	5.1231e-22	-1.87362e-22	4.52915e-21	5.92358e-21	-8.20255e-22	-1.1205e-21	-3.33961e-21	-1.06814e-21	8.94596e-22	-4.78582e-22	-2.9112e-21	7.26128e-22	-1.48825e-22	1.66337e-21	2.87424e-22	-2.05576e-22	1.88478e-40
1.56891e-22	-3.03713e-22	-2.24658e-22	8.67729e-23	2.70448e-23	2.4966e-23	-1.53568e-23	8.73089e-22	-2.00549e-23	1.94218e-22	3.21104e-23	-2.4644e-24	-2.70296e-23	2.90126e-22	1.49275e-22	-2.23857e-23	4.3058e-23	2.00378e-22	6.46928e-24	4.66879e-22	1.70868e-25	1.31995e-22	-1.02597e-22	5.59374e-23	5.13217e-22	9.50169e-23	-1.69711e-22	-3.86748e-22	1.82181e-22	-1.06662e-23	1.86078e-42
-4.84206e-25	-6.96187e-23	1.42151e-23	8.952e-24	-7.11907e-24	-4.05205e-24	-6.51181e-24	-1.19096e-24	6.60311e-23	2.77467e-23	-1.038e-23	-5.51285e-24	-6.44501e-24	1.66313e-23	1.0475e-24	-3.62721e-24	2.05542e-23	-1.56461e-24	1.77674e-23	2.88192e-23	-2.58255e-24	-2.12261e-25	1.62154e-24	-1.07624e-23	9.95945e-25	-1.75555e-24	-1.06014e-23	-5.24722e-24	3.03385e-24	7.75946e-24	1.27504e-44
7.81418e-25	-2.10863e-25	1.62094e-25	-3.13997e-25	6.45883e-27	-2.6073e-24	-4.55877e-24	-1.32667e-24	9.06288e-25	2.75675e-24	-5.9912e-25	1.81697e-25	1.33328e-24	7.53586e-25	-2.62138e-24	8.72061e-25	-1.23993e-26	4.11345e-26	3.82735e-25	-1.76737e-25	-1.21382e-24	2.98599e-25	-7.9319e-24	-1.22757e-24	2.65582e-26	8.63763e-25	-3.95944e-25	-4.06561e-24	1.42939e-24	4.63053e-25	1.34765e-46
-3.17633e-25	-1.19902e-26	4.73693e-26	1.35893e-25	-6.08535e-25	4.97456e-25	-4.76971e-26	-4.23569e-26	-4.45623e-26	1.91428e-25	-1.30784e-25	4.0865e-25	-5.71052e-26	-3.14838e-25	-8.35136e-27	-3.79369e-26	9.94484e-27	-9.05225e-26	9.93643e-27	-3.29391e-26	-2.15051e-25	-2.12669e-25	-5.613e-27	-3.01921e-25	-1.7628e-25	2.79852e-26	4.26716e-25	-9.4269e-26	5.65521e-25	-1.7649e-25	1.83615e-48
3.26021e-27	1.01777e-27	6.15888e-28	2.35553e-27	5.27618e-27	-3.23714e-26	-3.97881e-26	5.57354e-27	3.25224e-28	3.33321e-27	-2.77146e-26	4.39488e-27	1.83786e-26	2.81784e-26	1.64338e-26	5.16142e-27	-4.31686e-26	4.316e-28	-1.97177e-26	1.31785e-26	2.51255e-26	1.04228e-26	1.08033e-26	3.22057e-26	-8.47327e-27	-6.05912e-28	3.25193e-27	1.07676e-26	4.36216e-26	-4.66291e-27	1.13779e-50
1.40665e-27	2.31992e-28	-4.9442e-28	2.85562e-27	-7.93192e-28	-2.78552e-28	-8.60477e-29	-1.93126e-28	2.03086e-27	-5.02052e-29	-7.91906e-28	5.43567e-29	8.58349e-28	1.83787e-27	-5.44508e-28	6.58467e-28	-6.88687e-28	-1.71182e-28	1.68768e-28	-2.01024e-27	9.51331e-28	8.90564e-29	-1.95501e-27	-3.36385e-28	-3.96012e-28	-8.50183e-28	-6.16216e-29	-3.86926e-27	-2.11284e-27	-1.24451e-27	5.20733e-53
-1.17793e-29	-4.56676e-29	2.88565e-29	1.69996e-28	-3.55884e-29	-1.63855e-28	-1.47079e-29	2.1651e-30	1.14027e-28	5.03787e-28	3.02768e-28	8.9665e-29	-1.57116e-30	1.11976e-29	1.96597e-29	2.66893e-29	3.91699e-29	2.57918e-28	4.46931e-29	-2.04431e-28	8.72042e-29	2.44436e-29	1.31813e-28	2.26495e-29	2.13674e-28	-1.87561e-29	-1.51898e-29	3.82906e-30	3.79684e-29	2.43083e-28	6.72749e-55
1.53933e-30	9.5098e-31	-1.75707e-29	-2.53949e-30	-8.41526e-30	6.89285e-30	-1.95102e-31	1.75672e-31	1.80213e-30	8.7479e-32	9.91196e-31	2.815e-30	-8.23414e-30	-1.32586e-30	-1.02937e-29	5.56403e-29	-1.15676e-29	8.59503e-30	-2.58929e-29	4.19237e-31	1.51492e-31	5.84147e-30	4.04964e-30	7.68531e-30	4.84244e-30	-2.27702e-30	7.10958e-30	-6.60398e-31	-5.18971e-29	-1.25304e-30	7.48277e-57
-2.18853e-31	-1.16653e-30	-2.17348e-31	-9.33918e-32	3.31548e-34	4.52269e-32	-6.48515e-31	4.27996e-31	1.58676e-32	8.06538e-31	-2.31424e-31	6.62474e-32	3.32421e-31	-6.69222e-31	-6.08123e-31	3.91911e-31	1.09202e-31	7.2154e-32	-2.58007e-31	4.21633e-31	3.89331e-31	1.8178e-31	-8.48168e-32	-1.31612e-30	-5.54703e-31	2.78145e-32	-4.972e-32	-7.2793e-32	-2.26165e-31	-1.2713e-31	6.42992e-60
-8.30954e-33	2.4254e-32	1.59243e-32	-3.1846e-32	-1.21261e-32	-9.73867e-32	-5.79981e-33	3.95099e-32	1.30388e-31	-2.54272e-33	-1.70976e-32	-2.51214e-32	2.39916e-32	1.98348e-31	9.79975e-33	-2.07081e-33	1.40388e-32	3.07054e-32	-2.029e-32	-4.39372e-31	4.3363e-33	-1.48264e-31	-9.25325e-33	-4.90101e-32	-2.89717e-31	-4.14893e-32	-1.07291e-32	-2.33254e-32	-5.50316e-32	-3.68075e-32	3.80888e-61
1.16542e-33	-2.5673e-33	1.80353e-35	2.26629e-33	5.01487e-33	3.49496e-33	-2.83328e-33	-2.62038e-32	1.40894e-32	1.12953e-32	1.01453e-32	-1.44084e-35	1.26834e-32	4.01597e-34	-1.52459e-33	3.38721e-33	-1.0657e-33	4.56674e-33	-1.40772e-33	5.3108e-33	4.80515e-34	-1.13653e-33	-3.02682e-32	3.76339e-33	1.51301e-32	4.31696e-33	6.23111e-33	3.07565e-33	1.04123e-32	6.02857e-33	2.77359e-63
-4.80474e-34	-2.67015e-34	-2.62933e-34	5.71081e-34	-7.31462e-35	2.23057e-33	1.21749e-34	1.12541e-34	4.36072e-34	-1.8822e-34	-1.36928e-33	-7.14274e-34	1.72621e-34	-1.88014e-33	1.19135e-34	-1.04639e-33	-4.26249e-34	-1.20618e-33	-5.49239e-34	-1.09942e-33	-1.05244e-34	3.18646e-34	4.48621e-36	2.58611e-35	-7.17011e-34	-1.29779e-33	-5.72278e-34	4.80605e-34	1.05869e-34	7.38844e-35	1.9024e-65
3.30287e-34	-5.89722e-36	3.28242e-37	2.18056e-35	-4.04409e-35	-1.88955e-35	-5.89725e-35	6.06518e-35	-3.12476e-36	2.24471e-34	-1.36136e-36	-7.09067e-36	-1.55139e-35	-5.99351e-35	3.67143e-36	-8.5917e-36	2.62405e-36	1.04541e-34	3.37605e-34	-1.47272e-34	2.59504e-35	5.94091e-36	1.95342e-36	-9.96057e-35	-2.05321e-35	-2.00792e-36	-5.54584e-36	-3.01825e-35	6.80671e-36	2.38695e-35	3.32337e-67
1.37046e-36	-1.65852e-37	1.72528e-36	-4.93139e-36	2.41217e-36	-4.61915e-36	-4.49006e-36	-3.86059e-36	-3.19009e-36	-1.46906e-36	2.0692e-35	-1.10132e-36	1.47876e-36	-4.83187e-36	-8.67645e-36	2.34085e-37	-1.07171e-35	-3.14188e-36	7.38016e-37	-7.23076e-37	-8.18797e-37	-2.9951e-37	-9.11385e-37	-1.82069e-37	3.27063e-37	3.04593e-36	-1.12253e-35	-1.59594e-36	1.92669e-36	-1.09418e-36	9.04262e-70
-1.47323e-36	-1.78397e-38	2.00266e-38	1.27473e-37	8.03137e-38	-3.25546e-37	6.07555e-38	-5.1205e-39	9.88816e-37	-2.70458e-37	6.42057e-37	2.74997e-37	6.50412e-37	-3.87824e-37	-3.52178e-37	5.11242e-37	7.4215e-38	2.29003e-37	-3.51346e-38	4.8635e-38	8.33173e-37	5.3267e-37	-3.66339e-38	6.74583e-38	-3.36137e-39	2.64845e-37	-4.96695e-38	3.69603e-37	3.87569e-37	5.63044e-37	6.52293e-72
-1.28095e-37	-1.2459e-38	1.79753e-38	-2.16508e-38	-2.57448e-37	-1.85092e-39	-1.65726e-39	-5.87738e-38	-4.35176e-40	1.29353e-38	-3.0741e-38	1.66375e-38	-1.49963e-37	-3.92744e-38	7.06326e-39	-1.80476e-37	-2.25081e-38	3.87138e-38	-7.43537e-39	1.1452e-38	1.09297e-38	1.22132e-39	7.71287e-39	-3.07158e-39	-1.79025e-38	9.71236e-39	-5.98078e-39	3.02415e-39	9.02172e-38	2.75372e-38	1.56876e-73
-2.52076e-39	1.43499e-39	2.69075e-39	-8.8185e-40	-4.13986e-39	3.0684e-38	1.90968e-39	1.34685e-38	-8.78266e-39	-4.75786e-40	-8.77339e-40	2.61914e-39	-1.83233e-38	-5.01747e-39	3.32836e-40	-1.6385e-39	-3.40323e-39	5.74044e-40	-1.70705e-39	6.32268e-40	-6.65585e-41	6.09261e-39	1.39613e-39	-4.74955e-40	1.85817e-39	1.5607e-39	4.46149e-39	5.73712e-40	3.16769e-40	4.79031e-39	1.71252e-75
-1.80163e-40	-8.24538e-41	-1.48103e-41	-2.14472e-40	-1.41378e-41	-2.16604e-40	-7.69006e-41	-3.63886e-40	2.74718e-40	-2.72317e-40	-4.72412e-42	5.49777e-40	2.52954e-40	-1.3438e-39	8.09566e-42	-1.80813e-39	6.10119e-41	-5.77683e-41	-3.81486e-40	-4.39978e-41	-1.44291e-40	9.73781e-41	-4.67421e-40	-2.32202e-41	-3.14161e-40	-1.27358e-39	6.25575e-40	-2.64573e-40	-5.60158e-40	-5.93968e-41	8.76523e-78
-2.73633e-41	1.14871e-40	-4.52973e-41	-1.71903e-41	-3.39327e-42	-3.05246e-41	-1.28417e-41	-6.74871e-43	2.1558e-41	-4.70837e-42	-1.10649e-41	-5.14097e-41	1.9972e-42	2.81812e-42	2.71692e-41	-2.11507e-41	-4.09602e-42	9.4577e-43	-3.838e-41	-8.14977e-41	-1.40917e-40	3.0073e-41	2.01446e-41	-1.94315e-41	3.88647e-42	-4.63187e-42	-4.33238e-41	-4.12896e-42	4.96172e-42	-1.56653e-41	5.37282e-80
-1.37153e-42	3.85104e-42	5.98165e-43	7.29904e-42	4.96888e-42	2.4257e-42	6.84704e-42	1.15003e-42	-5.01295e-42	7.93824e-43	-1.90451e-42	-4.85365e-42	-1.72638e-42	-6.32734e-42	1.81936e-43	4.97684e-43	1.33871e-42	-3.16475e-42	2.68754e-42	-1.90659e-43	-2.33479e-42	-5.18331e-42	-5.51234e-43	-2.85838e-42	-1.32567e-41	-1.2754e-42	-1.72587e-44	1.65473e-42	8.07685e-42	2.5808e-42	5.57224e-82
-3.69371e-44	9.95332e-45	-3.75778e-43	1.09268e-44	1.3003e-43	-2.84867e-43	5.8491e-44	-2.60334e-44	6.36209e-44	-9.33557e-44	8.97438e-43	-4.40046e-44	3.11017e-44	-2.37477e-44	-1.792e-45	1.33088e-42	6.97087e-44	-8.98403e-44	-3.50279e-43	1.38986e-43	-2.89731e-44	-3.86614e-43	1.2297e-42	1.64338e-43	-1.28296e-43	-2.12398e-43	1.19528e-42	6.09533e-44	-3.21573e-44	1.77047e-44	6.17757e-84
-7.73788e-45	-1.41442e-44	-5.57731e-46	-5.51185e-44	-4.16079e-44	4.67082e-44	8.80192e-44	-2.42693e-45	-1.7238e-45	-1.84173e-44	-5.60382e-45	-4.78928e-45	1.81173e-45	-1.56992e-44	3.0636e-44	9.63489e-45	3.09285e-46	-4.87614e-45	2.80617e-44	-1.43774e-44	1.19414e-43	-5.99787e-45	-2.99612e-45	1.73587e-44	1.09001e-44	4.90541e-44	-6.86532e-46	1.24249e-45	6.72674e-45	-2.1213e-45	3.48431e-86
2.60451e-45	2.32004e-45	6.86768e-45	4.64583e-46	-1.3559e-46	2.56512e-45	-4.22289e-45	-9.59801e-46	-3.05497e-47	3.22585e-47	1.32299e-45	8.32866e-45	6.75961e-46	-3.26339e-45	-6.38001e-47	-1.83601e-45	3.30073e-45	-1.4898e-45	-1.54296e-46	4.86778e-46	1.54702e-45	1.89501e-46	6.59968e-45	7.43087e-45	-3.00521e-46	4.67909e-48	-7.61026e-47	5.23336e-45	-4.77827e-47	6.78118e-46	3.13024e-88
-2.8195e-47	-8.74371e-47	6.61672e-46	4.60856e-47	6.04944e-46	2.31656e-46	1.52933e-46	-4.03208e-46	-3.13976e-47	-2.19561e-47	-3.27243e-47	3.32946e-47	1.27521e-45	9.22646e-48	-7.64323e-47	1.39923e-46	-1.84988e-48	1.56947e-46	5.64185e-47	-4.01267e-47	-1.66188e-47	-3.03419e-46	2.51093e-47	-8.47534e-46	-3.05614e-47	-1.01981e-46	-7.29174e-47	-1.4966e-46	-9.34176e-47	-2.45803e-47	3.59837e-90
9.53786e-47	5.81991e-47	1.74621e-48	-4.23577e-48	-1.43524e-47	1.08051e-47	1.18276e-47	-1.43923e-47	9.47408e-48	-2.93626e-47	1.72493e-47	3.73562e-48	1.28357e-47	9.5137e-48	1.92234e-47	1.2942e-47	-2.19724e-47	5.00909e-47	-4.5318e-48	6.74167e-47	1.67802e-47	1.12682e-47	-9.14345e-47	-2.86386e-47	-2.62031e-48	-5.11865e-48	2.19791e-47	1.47246e-48	1.19021e-47	3.68258e-48	3.30506e-92
-8.23061e-50	-1.34142e-48	-5.89978e-50	-3.80301e-48	-1.94537e-49	-1.80031e-48	-6.42624e-49	1.62087e-48	2.31973e-51	9.44295e-49	7.41316e-49	-1.81696e-49	2.64338e-49	5.84856e-48	-9.96362e-49	3.67596e-49	-2.96658e-48	-1.40333e-49	8.48856e-49	-1.54046e-48	-3.5435e-49	-2.723e-49	-6.02739e-48	1.66433e-48	4.54712e-48	9.27362e-50	-3.071e-48	-6.43557e-49	4.2104e-48	-3.81731e-50	1.58941e-94
-3.20067e-50	2.09992e-49	-5.10642e-49	1.36549e-50	1.14992e-51	3.38253e-50	8.66397e-50	3.81392e-50	1.89321e-49	-1.06864e-49	3.68893e-50	2.33837e-50	2.387e-49	1.93708e-49	-2.80593e-50	-3.79337e-50	-5.4301e-50	-4.03456e-49	3.77431e-50	4.55564e-50	3.20006e-52	-1.40672e-50	8.0012e-50	-2.69995e-50	-6.9698e-50	-1.2499e-49	1.09247e-50	1.36658e-50	1.2521e-49	-1.2739e-49	6.91313e-97
-1.96926e-51	2.29545e-51	4.65408e-51	2.13024e-50	-9.79103e-51	-1.36694e-50	1.77063e-50	2.34532e-50	-1.35512e-51	-1.70616e-50	3.22116e-51	3.62543e-50	1.2743e-51	-3.05485e-52	6.52695e-53	9.96323e-51	2.9857e-51	1.2814e-52	-2.34481e-51	5.34706e-51	5.78508e-51	1.82936e-50	7.55819e-52	-4.58982e-51	-8.58189e-51	-1.82801e-50	-1.65803e-51	-1.07331e-52	-1.51727e-50	-1.01152e-51	4.42414e-99
4.23576e-52	1.98541e-51	7.59146e-52	3.36923e-54	3.41785e-51	1.19782e-51	2.75168e-53	-5.16655e-51	-2.50321e-52	6.61469e-52	-1.97285e-51	5.36673e-52	2.87184e-51	-2.77071e-52	-2.82979e-52	-1.49775e-52	1.14846e-51	4.23616e-52	-1.94812e-51	-6.39666e-52	-6.7273e-52	6.22906e-52	1.02866e-51	4.67997e-52	5.41173e-52	-5.38079e-51	5.13676e-52	3.08499e-52	-3.12673e-51	-1.53079e-52	1.0484e-100
-4.20115e-53	1.47532e-53	-3.06537e-53	7.66103e-53	7.84801e-53	4.81925e-53	2.17025e-53	-2.54094e-53	1.04632e-52	-2.49404e-53	-5.54589e-54	-2.76141e-52	2.4783e-53	-3.01397e-55	-8.86661e-53	6.60854e-53	-1.01444e-52	-2.48531e-53	6.01495e-52	6.13857e-54	2.68235e-52	-1.36571e-54	-4.1308e-53	-5.37614e-53	4.89982e-52	9.87885e-53	-1.59264e-52	1.75082e-52	-1.48534e-53	3.5349e-53	8.75709e-103
9.72366e-54	-1.39199e-54	1.09156e-53	1.88272e-53	4.18882e-54	-3.18179e-55	-6.15962e-54	8.11309e-54	-1.03592e-54	5.95346e-54	-3.89372e-54	-6.64143e-54	3.34194e-54	-2.43732e-55	1.53808e-54	5.24039e-55	2.49457e-53	7.64999e-55	4.95955e-54	-3.17564e-55	-1.28238e-54	2.80128e-53	1.43967e-53	-1.12187e-55	2.66328e-53	3.91764e-53	4.81646e-54	4.07118e-54	6.43102e-54	-1.08319e-54	4.76877e-105
-8.69204e-55	1.38758e-55	-7.91441e-57	-1.0598e-54	1.66849e-54	7.06628e-55	-3.73634e-55	-6.60549e-56	-8.19015e-56	1.18905e-54	-7.87547e-55	2.98983e-56	-6.90831e-55	-1.45304e-55	1.10033e-55	-2.56823e-55	1.88095e-55	6.43932e-56	-8.31306e-55	-6.59555e-56	-9.23459e-56	-7.43134e-56	1.83601e-54	-1.02191e-54	1.30201e-55	9.94007e-55	-2.3105e-56	4.35114e-55	-1.25874e-54	1.38466e-54	1.78041e-107
-2.03566e-56	4.03104e-56	-8.86127e-56	-4.25219e-56	1.23627e-56	3.06319e-56	3.1124e-57	-1.97862e-55	6.32897e-56	-1.45262e-56	6.63727e-56	2.60563e-56	2.00874e-55	-1.24305e-55	2.90583e-56	4.78779e-56	-5.91415e-56	-8.23724e-57	1.3482e-55	1.22661e-55	-1.23724e-56	3.21206e-57	-1.1465e-56	1.8063e-55	1.94058e-56	1.4114e-56	-3.65612e-57	8.66558e-57	4.80768e-56	-3.01436e-56	1.93783e-109
-4.65767e-58	-2.22376e-57	1.41518e-56	-2.08783e-56	1.22765e-56	1.64799e-56	-1.62475e-56	3.18916e-58	2.91212e-56	-6.26908e-57	3.21276e-57	-2.69169e-56	-2.35929e-56	-1.34854e-57	2.4231e-56	5.74873e-58	2.72868e-57	3.37571e-58	-1.42579e-56	4.85618e-57	-1.146e-56	6.12761e-57	6.38134e-58	1.58039e-56	-8.26156e-57	2.11985e-56	9.23729e-57	6.07286e-57	-1.17018e-56	-7.58819e-57	5.58366e-111
-1.77774e-58	9.24951e-60	-5.28693e-58	1.83201e-57	-1.7214e-60	4.63564e-58	1.60709e-57	3.34327e-59	3.41315e-58	9.8116e-58	-7.84802e-58	-1.20383e-58	7.489e-59	4.01841e-58	1.0219e-57	-1.83839e-59	-2.66686e-57	2.25972e-58	-1.58345e-57	-5.33902e-58	-1.01808e-58	8.80489e-59	6.26551e-58	3.98622e-58	1.61973e-58	-2.41415e-58	3.39382e-57	5.79885e-58	2.13541e-60	1.94134e-57	3.56202e-113
1.70007e-59	1.4985e-59	-6.00973e-60	-4.48292e-60	3.78292e-59	-5.63492e-60	-1.49827e-59	-1.36928e-59	-2.89157e-60	-2.13175e-58	1.72082e-59	-2.25167e-59	9.14878e-60	-7.00911e-59	-4.97977e-60	-4.49004e-59	3.0872e-59	2.06023e-61	-1.25303e-58	4.0331e-59	1.31105e-58	-7.18043e-59	-2.48407e-61	3.85169e-59	-2.19431e-59	-1.75935e-59	2.05353e-60	-1.65111e-58	3.27276e-60	2.18785e-59	1.26392e-115
-1.47674e-60	5.4814e-60	-4.48576e-62	4.87541e-60	-5.65956e-60	1.69339e-59	-4.47132e-60	-4.23257e-60	-1.032e-60	-8.13155e-61	4.37772e-60	4.3466e-60	-6.65097e-60	-1.00535e-60	8.51289e-60	2.69325e-60	-1.48193e-59	-8.21957e-60	3.40054e-61	-5.19319e-60	6.23954e-60	-4.74398e-60	-1.05801e-60	-8.51407e-60	-2.22602e-60	-5.52801e-61	-9.00769e-60	2.12049e-60	-1.14688e-61	-5.99882e-60	1.15364e-117
1.28507e-61	-1.43024e-61	-1.06679e-61	-2.11526e-60	4.93753e-61	-5.63307e-61	1.21412e-62	4.20865e-61	8.20394e-61	-1.49597e-61	-2.2971e-62	2.90853e-61	6.62953e-62	-8.80844e-62	-1.49783e-61	8.64902e-63	7.52571e-62	2.08281e-60	-4.96008e-61	4.3396e-61	-2.5514e-61	-5.5986e-61	-2.39459e-62	2.04004e-61	-2.55425e-61	6.64333e-62	-1.42559e-61	-5.03097e-62	-1.29781e-60	-1.52708e-61	1.30753e-119
8.08348e-63	-1.00107e-61	2.74799e-62	-6.01222e-62	-1.0187e-62	8.39238e-62	2.22708e-63	8.37276e-63	4.78001e-62	3.38559e-62	-9.66293e-62	-1.10355e-61	-1.09715e-62	-7.85583e-63	-2.27685e-61	1.86019e-62	-1.74558e-63	-4.686e-63	2.40271e-62	-7.40992e-63	-6.93609e-63	-1.97935e-62	3.95207e-63	-1.9194e-64	7.06333e-62	-1.78866e-62	6.65086e-63	6.36906e-62	4.72431e-62	-1.05074e-62	1.11859e-121
-6.2365e-64	4.35459e-63	4.63383e-65	2.17048e-63	2.29335e-64	8.85047e-64	-8.75789e-64	1.62193e-63	-6.6488e-64	5.18089e-65	1.64592e-63	-9.28211e-63	-1.12456e-63	-2.35038e-63	-2.27273e-64	4.51779e-64	-1.80106e-62	2.51974e-63	-7.86412e-64	-1.30634e-63	1.37934e-62	6.89376e-63	1.82242e-63	-6.65768e-64	4.66643e-63	1.65945e-64	-2.57381e-63	3.46303e-63	-9.37604e-63	4.10151e-63	8.44407e-124
2.43692e-64	-9.87828e-64	4.17585e-65	-1.85257e-63	-4.12271e-66	2.03444e-65	2.48433e-64	-1.97665e-64	5.03599e-64	-1.47099e-64	2.75366e-64	-1.01252e-63	1.03076e-64	5.95524e-64	-3.66233e-64	5.19408e-64	-3.26571e-64	2.67556e-64	-1.23147e-65	-4.58429e-64	-1.497e-64	-1.00316e-64	3.97388e-64	-1.10212e-64	1.89705e-65	-1.58391e-64	-7.90795e-64	1.63808e-63	7.47941e-65	5.93217e-66	1.06465e-125
8.43868e-66	1.9235e-65	-2.56882e-65	1.69075e-65	2.80743e-65	1.34603e-65	8.94944e-67	-1.08966e-64	6.32909e-65	-4.40227e-67	-2.19781e-65	2.74097e-66	1.99338e-66	-2.27982e-66	-2.38542e-65	-4.85519e-66	5.72345e-65	-8.17866e-66	-4.61872e-66	2.04284e-66	3.01733e-66	1.38269e-65	3.94934e-65	2.26664e-65	-1.17505e-65	6.89317e-66	-3.17185e-65	1.9819e-65	-9.72693e-66	-1.50602e-65	2.68767e-128
-4.11188e-66	2.86215e-67	2.22728e-67	-4.14613e-67	-2.594e-66	-1.78143e-67	-9.60445e-67	-4.71555e-66	3.16593e-66	5.38063e-67	4.78997e-67	4.47957e-67	1.15011e-66	-2.61977e-67	-8.56771e-66	-3.53408e-66	3.92541e-66	2.42149e-67	-5.76844e-67	-4.19467e-66	-1.21658e-66	-1.09077e-65	1.60562e-66	3.1581e-67	8.39779e-68	1.18206e-66	6.53571e-68	-2.82406e-66	2.00634e-66	6.94944e-67	3.15584e-130
7.24972e-68	1.37886e-67	-7.18472e-69	-5.39034e-67	5.8482e-67	1.43417e-67	-4.45137e-67	2.60921e-67	-1.10424e-67	-7.88028e-67	-8.06671e-68	2.7298e-68	-5.87925e-67	-1.03652e-67	-2.94752e-67	-1.58617e-67	6.61069e-68	-3.66122e-68	-1.97378e-68	5.76202e-67	-2.41374e-67	-1.07526e-67	-2.30039e-67	-2.64221e-67	9.75131e-68	-1.92283e-68	-1.04623e-67	-4.06752e-69	-3.75094e-67	-9.80657e-67	3.70645e-132
8.06475e-70	-2.74957e-69	3.02249e-69	-9.34792e-69	1.13868e-67	-3.33901e-69	1.48166e-67	-4.1145e-68	1.96889e-69	-6.95857e-70	6.53789e-68	8.61775e-70	2.05338e-68	-9.17022e-68	-3.29039e-69	1.61148e-69	3.91851e-68	7.79738e-68	3.12533e-69	3.60004e-69	1.2317e-68	2.25092e-68	7.14795e-70	2.78261e-69	1.33543e-69	2.18988e-69	-4.53577e-68	-1.16988e-68	6.53069e-68	2.45626e-68	6.52255e-134
-8.56005e-69	-4.44653e-70	-4.04383e-69	3.76672e-70	8.53213e-70	9.3053e-70	-2.44921e-70	-1.77871e-69	-1.64706e-69	-1.26747e-70	-5.14577e-70	5.24528e-69	-1.09811e-69	2.7202e-69	-3.10173e-69	-5.53723e-72	-2.06249e-70	2.58476e-69	8.15432e-70	-2.69012e-69	-3.64197e-69	-4.24234e-69	3.48181e-71	-1.6742e-69	1.36193e-69	-1.23732e-69	-2.73232e-69	7.80681e-70	-9.32436e-70	3.99439e-70	2.04697e-136
-6.5612e-71	3.04358e-70	-7.9443e-71	-1.959e-70	-2.33922e-70	-2.9605e-71	4.05655e-71	-1.11527e-70	3.03634e-71	-1.0368e-71	7.14116e-70	-3.56093e-70	2.79556e-71	-6.90313e-71	-2.36831e-70	-1.39197e-71	1.9342e-70	2.25398e-70	-4.04185e-70	6.74753e-71	-5.60433e-71	4.53508e-71	-9.61176e-71	7.1222e-70	-2.03992e-71	1.72253e-70	1.56649e-71	4.06992e-71	1.84273e-70	1.51376e-70	1.77762e-138
-2.04966e-73	5.3243e-71	2.79143e-71	-4.47261e-71	7.9467e-73	4.84207e-72	2.22301e-71	1.12657e-71	1.08527e-71	3.73377e-72	-9.45517e-73	-5.78789e-72	-9.46406e-72	-2.24175e-71	2.12962e-73	6.31421e-72	-2.3752e-72	-1.17342e-71	4.05314e-71	-8.13288e-72	4.07066e-73	1.54148e-71	-2.72474e-72	7.11749e-72	1.46371e-71	7.30587e-73	-1.85827e-71	-2.67157e-72	-1.39538e-71	5.52401e-71	1.30193e-140
-2.97167e-72	1.29252e-72	1.19784e-72	1.37814e-74	9.7338e-74	1.56871e-72	9.95095e-73	-1.61177e-72	1.65288e-72	6.56e-73	3.65096e-73	1.53421e-72	-1.35423e-72	7.00804e-73	1.07479e-72	8.94028e-73	6.07708e-73	-3.97933e-73	8.18225e-73	3.54883e-73	1.08429e-72	-4.78321e-72	6.86255e-74	-9.28553e-73	-9.55365e-74	4.38836e-73	-3.59399e-73	-2.13441e-73	8.016e-73	-5.25135e-74	5.51903e-143
-5.59622e-73	1.85535e-74	5.71831e-74	5.87666e-73	-2.36947e-74	-3.60205e-73	-9.77362e-74	7.82414e-73	3.97358e-74	-1.98609e-73	-1.92381e-73	-1.0967e-73	-1.41816e-73	2.7292e-74	-1.52156e-73	-2.66393e-73	2.62366e-74	1.20321e-74	1.55414e-73	5.97238e-73	5.6885e-74	-2.94821e-73	2.22236e-73	-1.68171e-74	1.10314e-73	-3.60517e-73	-3.94278e-73	-7.0736e-73	-1.42121e-73	-7.76933e-74	2.96491e-144
3.11775e-74	3.57051e-75	4.3115e-75	5.95744e-75	2.43539e-74	3.35583e-74	2.3047e-74	-4.29941e-76	-5.24773e-75	2.09135e-74	-4.16568e-74	-1.30692e-74	1.88352e-74	7.83244e-75	1.13133e-74	-6.30263e-75	-1.11843e-75	-8.14543e-75	-2.02945e-74	2.66224e-74	2.21505e-74	-2.59529e-75	1.11094e-75	4.91116e-74	-3.09048e-75	1.74172e-74	1.54645e-74	2.0248e-75	-6.75224e-75	-4.21215e-75	1.09626e-146
-4.73429e-76	8.64835e-76	5.16323e-77	1.73183e-75	1.33726e-77	-4.70736e-76	-1.31395e-75	-2.25478e-75	-4.17931e-76	-1.00195e-75	-3.6658e-76	-4.71364e-76	-5.81341e-76	-6.97155e-76	-1.38645e-79	4.76703e-76	-1.16201e-76	2.06514e-76	7.85795e-76	-1.43955e-75	1.28939e-77	-1.22902e-76	-3.4037e-76	-1.48658e-75	3.10995e-75	-8.91719e-77	-1.19688e-76	3.94599e-75	-3.19571e-75	-4.16036e-76	5.43301e-149
-9.85143e-77	1.81785e-76	5.09317e-76	-3.16111e-77	-2.89684e-76	1.05647e-76	1.89977e-76	2.12693e-77	-1.57567e-77	3.27762e-76	1.25366e-77	-5.84292e-77	-1.03469e-76	-8.11594e-77	2.21648e-77	-9.22615e-77	4.16663e-77	-1.82986e-76	-2.58154e-77	7.25528e-76	-7.45512e-77	-6.92595e-77	6.10262e-77	-3.79712e-77	2.1725e-77	-8.9276e-77	9.99328e-78	-1.59082e-77	-1.08884e-76	-6.91523e-77	1.17555e-150
-1.25924e-78	1.92931e-77	6.27814e-78	6.2992e-78	2.29341e-78	1.41584e-78	3.46411e-77	-2.29349e-78	-1.99391e-80	3.47576e-78	7.9406e-79	2.8709e-77	-2.90965e-78	7.14334e-79	-5.7049e-78	-1.08039e-77	-3.57896e-79	1.53652e-78	3.82966e-78	1.07004e-77	-7.58028e-78	-3.66023e-78	-7.57511e-78	-7.79421e-78	-2.16668e-78	-4.25377e-79	-8.71845e-79	2.15898e-78	1.62058e-77	-2.73229e-78	3.26164e-153
3.43113e-82	-9.37903e-79	-2.24656e-79	-1.08397e-79	7.82954e-79	3.14279e-79	-3.58877e-81	2.00383e-80	6.12956e-79	-2.05994e-80	2.44916e-79	-5.13544e-79	-6.30559e-81	-1.42156e-81	-1.70277e-80	-5.71772e-79	-7.50828e-79	8.76856e-80	-1.24851e-79	3.72331e-80	-2.56167e-79	-1.31655e-79	-1.47853e-80	3.00074e-80	-5.71609e-79	3.20489e-78	-1.68582e-78	-9.79612e-79	-1.72322e-79	-4.54667e-79	1.79897e-155
7.50532e-81	-8.44788e-81	-5.98646e-81	-1.11877e-79	1.30108e-79	-1.2989e-80	6.15013e-80	-2.43411e-81	5.35284e-80	9.59248e-81	-1.4546e-80	-2.33081e-81	-4.56437e-80	-2.47954e-80	-6.95036e-80	-3.76039e-80	-1.58726e-80	-1.87867e-79	-6.05168e-80	-3.81433e-80	-2.43095e-79	9.54322e-81	-2.36508e-79	2.83281e-80	2.31494e-80	-3.15046e-80	-1.57904e-79	4.13627e-81	3.44737e-79	1.05754e-79	3.58776e-157
2.33686e-80	3.36605e-81	5.19646e-81	1.95475e-81	-1.05396e-81	-8.44738e-81	3.66606e-81	4.82346e-82	-5.96898e-81	-2.15671e-82	1.44937e-81	-9.05695e-81	3.86705e-83	2.39124e-80	-6.32136e-82	6.70091e-81	4.04403e-81	-1.54975e-81	-2.34163e-81	-2.04599e-82	-7.71045e-81	9.41331e-83	-2.54905e-82	-1.43593e-81	-3.33038e-80	6.58804e-81	9.2467e-82	-8.88668e-82	-6.34812e-81	5.75198e-82	2.69199e-159
8.30353e-83	-1.60571e-81	-6.95405e-82	-9.88732e-82	-3.15837e-81	-5.77183e-82	3.21197e-82	-2.73774e-82	8.58323e-82	-8.30988e-83	7.30295e-82	5.29421e-82	-1.32853e-81	-6.20191e-82	-4.37559e-82	5.2027e-82	5.33265e-82	-1.43982e-81	-1.95563e-82	9.74194e-82	-7.52307e-82	-8.84874e-84	2.25869e-82	2.85356e-82	-9.79248e-83	-3.90649e-82	1.24673e-82	2.47913e-81	-1.36427e-81	-2.63172e-82	3.09995e-161
-3.28537e-84	-1.00866e-83	1.0957e-82	-1.95973e-83	-2.34237e-83	9.21691e-83	-1.03687e-83	-8.20099e-83	-1.93099e-85	1.06553e-84	7.18174e-84	-1.75317e-82	6.54229e-84	-2.09138e-84	-6.93641e-83	-7.21731e-84	-1.07493e-82	-2.67883e-83	9.86621e-83	-1.04088e-82	9.63781e-85	9.02255e-83	-1.00623e-83	-9.26083e-83	9.69333e-83	-6.43211e-83	9.43457e-84	6.30252e-84	1.26304e-82	4.66775e-83	1.45532e-163
7.21124e-84	-1.33171e-83	1.21372e-84	-1.96443e-84	3.21788e-84	-1.19836e-84	2.88998e-84	1.95056e-84	7.79447e-85	3.04044e-85	-9.94654e-85	1.31361e-84	-1.68876e-85	2.10354e-84	2.43224e-83	-1.25433e-84	-9.75753e-85	5.31059e-85	3.84253e-85	-9.04626e-84	-1.54795e-85	-6.28941e-84	-5.35293e-84	-1.65747e-84	1.44081e-84	8.45991e-85	1.70862e-84	4.65208e-84	-8.65454e-84	9.6058e-84	1.20837e-165
1.65641e-85	3.05914e-86	6.53263e-87	5.52376e-85	-1.67734e-84	9.89153e-86	-4.06909e-88	7.68239e-86	-8.72341e-86	1.37611e-84	1.85135e-85	-1.70677e-84	-3.36514e-85	-9.11897e-86	1.74019e-86	9.55185e-85	-1.71112e-87	7.49858e-87	-5.12618e-86	1.49263e-85	-1.52752e-85	4.63032e-86	5.52398e-86	-6.06953e-86	-2.05118e-85	1.42966e-85	1.3436e-85	1.99706e-85	-2.78258e-85	-1.73584e-85	9.33077e-168
8.7614e-86	1.60089e-86	-3.66564e-86	1.9309e-86	4.14219e-86	4.1892e-86	2.6766e-86	-7.24283e-87	2.28589e-86	-2.574e-86	-1.39037e-86	7.75538e-87	1.2833e-85	-5.93358e-86	-4.68641e-86	9.24126e-86	-1.3303e-86	-2.75128e-86	-9.20355e-86	6.81723e-86	2.34501e-86	-1.13921e-86	4.69667e-86	-7.63687e-87	-1.57257e-85	-7.5409e-87	-5.18547e-86	-1.2826e-85	-2.017e-86	5.28425e-87	1.0741e-169
9.67058e-88	-9.54017e-88	-2.83717e-87	-2.90598e-87	-2.10625e-87	8.38968e-88	9.46985e-90	-5.37234e-88	4.21982e-87	3.32124e-87	-1.3541e-86	9.4153e-87	1.41738e-87	-3.24116e-87	-5.81281e-88	6.78115e-87	2.9206e-87	1.2679e-86	1.18077e-87	2.52455e-87	2.21705e-87	1.23804e-87	1.9747e-87	4.3047e-87	-8.52284e-88	2.29376e-86	4.08397e-87	-4.71478e-87	-4.18375e-87	1.17516e-86	1.31075e-171
-1.07358e-89	1.57421e-88	-2.03863e-89	-1.42475e-90	4.8361e-88	-1.30307e-88	-4.35687e-89	2.42491e-88	7.66636e-89	-7.05197e-89	-8.84315e-88	-1.12988e-88	8.62538e-88	2.26307e-89	4.99164e-88	-2.38329e-89	-7.17817e-88	-1.05475e-88	-3.73194e-88	1.46388e-87	-6.16527e-89	-6.05466e-88	-1.73866e-88	-1.93699e-88	3.32127e-89	-6.53299e-90	-1.57501e-88	-3.07495e-88	-6.10333e-88	-9.42896e-89	5.88537e-174
1.86254e-89	1.66759e-89	1.29591e-91	3.54806e-91	-1.0005e-89	8.17007e-89	9.08189e-90	1.83188e-90	1.0644e-89	-3.08659e-90	-1.6868e-90	-1.85006e-89	8.20782e-89	-9.03452e-89	-4.59638e-89	2.00367e-91	1.4499e-90	2.61195e-89	-2.83759e-89	1.09383e-89	1.21902e-89	4.07865e-90	-7.99423e-89	4.05615e-91	2.35296e-89	4.39237e-89	4.11878e-89	5.29456e-91	-1.01538e-89	5.77539e-90	3.74473e-176
-3.223e-90	4.61386e-90	-3.61961e-90	1.87168e-90	-8.93111e-90	-2.62637e-90	-4.05438e-90	2.73832e-90	1.3149e-89	5.19193e-91	4.50124e-90	7.0762e-90	-4.80665e-91	-1.14301e-89	8.08178e-91	-2.89627e-90	-1.3929e-90	-9.96452e-91	-4.05069e-90	6.78523e-93	2.09905e-90	1.90885e-90	-1.72773e-91	-9.6668e-91	-3.84253e-91	1.16934e-89	8.74848e-91	-1.40369e-90	2.76598e-90	1.34815e-90	7.19741e-178
8.86153e-91	-3.61964e-92	1.35578e-91	-4.45771e-91	1.34524e-90	7.85145e-92	-2.88873e-91	-1.11683e-92	7.925e-91	-1.4759e-92	-8.47533e-91	-8.81917e-92	2.29522e-92	-1.32979e-91	-2.11119e-92	-4.64436e-92	2.04319e-91	1.6747e-91	1.90494e-91	-2.98934e-92	-1.08871e-91	-3.20122e-92	-1.70833e-91	-2.28933e-91	7.15865e-91	-1.68291e-92	3.42842e-92	7.19961e-92	-3.35911e-92	1.90516e-91	5.03622e-180
-1.5986e-92	2.80374e-93	2.24841e-93	9.94795e-93	6.64328e-93	1.30762e-92	9.10496e-92	6.06224e-94	-7.80331e-93	7.08596e-93	-6.63431e-93	8.51955e-93	-3.41073e-92	-1.69754e-92	1.4131e-92	-4.44437e-92	1.30997e-93	-3.35319e-92	-1.08565e-92	-1.3411e-92	-6.38394e-93	-1.23978e-92	6.3574e-93	-6.83851e-93	6.39432e-93	2.83764e-93	1.97057e-92	-1.70845e-92	-6.46944e-93	2.99729e-92	1.61019e-182
3.68157e-94	-8.98585e-96	-3.33449e-94	1.87421e-93	2.88846e-93	1.44157e-93	4.59031e-93	7.81488e-94	-1.6736e-92	4.06697e-93	4.3099e-94	-4.49498e-94	-6.81051e-93	2.16453e-93	7.82647e-93	1.71342e-93	-3.01215e-94	-7.67942e-94	-6.89185e-93	-2.26979e-93	2.90569e-95	-4.44487e-94	-7.96385e-95	9.83751e-94	-2.13363e-93	-1.12478e-95	1.22609e-93	-8.15153e-94	1.11971e-93	-1.32899e-93	5.12386e-184
4.6132e-94	2.75294e-94	1.41822e-94	-1.80596e-94	1.21044e-94	-3.0085e-94	7.0277e-95	-2.20535e-94	4.67867e-94	-2.01671e-94	-6.50306e-95	7.42218e-95	-1.74672e-96	-2.34904e-95	-2.87932e-94	-1.71032e-94	-1.70613e-94	-7.63003e-95	-4.90764e-95	9.17859e-95	-3.00147e-94	-1.84941e-95	9.21453e-94	-3.53463e-94	1.56724e-94	-1.52313e-94	-2.42584e-94	1.59187e-94	-5.04134e-94	-1.55627e-95	2.37864e-186
-2.70547e-96	3.0452e-95	1.16783e-96	1.46887e-95	-4.77648e-95	-2.07405e-95	1.66486e-95	-1.00548e-97	-1.21302e-96	1.12164e-94	-4.4526e-96	-6.35503e-96	-2.17065e-95	3.24329e-96	-1.02071e-95	-2.77341e-96	1.25753e-95	9.7849e-96	-1.09839e-95	7.14782e-95	-5.85483e-96	-9.80771e-95	-1.71241e-95	4.40963e-96	1.80659e-95	-9.39555e-96	1.2198e-95	-8.4712e-96	-4.55649e-95	-1.87081e-95	3.58877e-188
-1.51134e-96	-1.6436e-96	2.36984e-96	5.21931e-96	-1.03794e-96	-4.67943e-96	-1.16452e-96	-2.30008e-97	-8.60986e-97	2.96825e-96	5.21253e-97	-1.52703e-96	-4.12233e-97	1.12788e-96	-2.13179e-96	3.44922e-97	6.60555e-98	-1.80166e-97	2.16294e-98	-3.82388e-97	-9.24887e-97	-6.00327e-97	4.50598e-96	3.96448e-97	-7.5482e-97	2.50793e-96	1.36722e-96	1.16526e-96	3.28155e-96	2.94905e-97	1.2329e-190
-1.20671e-97	5.65542e-98	-1.31649e-98	-5.86782e-98	9.59397e-98	1.51598e-97	3.45569e-98	2.87748e-98	-1.75904e-97	8.97618e-98	7.79709e-99	2.08022e-97	-2.47582e-97	-1.05999e-97	4.01503e-97	-4.40966e-97	-2.55646e-98	2.79199e-98	-5.87923e-99	4.44572e-99	9.81343e-98	-4.12719e-99	6.31096e-98	-5.62814e-99	4.17583e-99	9.37981e-98	-2.50143e-98	-6.44449e-98	-4.02339e-98	4.6786e-98	5.98657e-193
-2.13293e-99	-6.79686e-99	-7.71953e-98	-5.51688e-98	2.17541e-98	-5.67555e-98	-3.18201e-99	-1.34838e-98	3.87471e-98	-6.87173e-99	-9.53756e-99	5.62602e-99	6.61102e-98	-3.54442e-98	-3.47165e-99	4.83686e-98	3.52607e-98	-9.63736e-99	3.37047e-98	-4.31225e-98	4.70901e-98	1.34045e-98	3.44073e-98	-1.22628e-100	2.8908e-99	-2.28393e-98	-1.81819e-98	-3.99579e-99	1.09966e-98	-1.71939e-98	3.17953e-194
2.59714e-100	-1.70304e-99	-5.95487e-99	3.63364e-100	-3.59975e-101	-1.21478e-100	-1.33108e-99	2.20565e-102	-2.47063e-101	-3.33156e-100	-2.22738e-99	1.84686e-101	-2.27124e-100	-1.2774e-99	4.1439e-99	-1.63581e-99	-2.09364e-99	1.27551e-99	-1.46084e-100	1.96277e-100	1.51384e-99	-1.85304e-100	9.70664e-101	7.0592e-101	9.1461e-102	1.99881e-100	5.66935e-99	-1.58743e-99	9.44217e-99	-2.47946e-99	2.05367e-196
-1.93078e-102	1.72784e-100	-9.40633e-103	3.99984e-101	-1.80751e-100	-1.86279e-102	8.36065e-100	-6.62518e-101	-2.45699e-101	1.02634e-100	4.83516e-101	-7.63317e-101	-1.00444e-100	-1.72183e-101	-1.81381e-100	7.36438e-101	1.6127e-100	-1.92568e-100	3.39272e-101	-2.52374e-100	1.26686e-100	7.86239e-101	-2.2691e-100	8.742e-101	-4.08994e-100	1.11065e-100	1.76336e-101	1.05047e-101	4.00114e-101	4.33098e-101	1.22834e-198
-3.05551e-102	2.89584e-102	1.22445e-101	1.36827e-101	1.34257e-101	1.00034e-103	-1.09462e-101	-3.50463e-102	2.172e-101	-3.30665e-103	7.92219e-102	-1.07744e-102	3.39136e-101	-7.32336e-102	-8.19418e-102	2.03453e-102	-1.90208e-101	-4.22124e-102	-5.71478e-102	1.0078e-101	-4.25822e-101	3.8756e-101	-6.52235e-102	-5.42648e-103	-2.19511e-102	2.04535e-101	-4.33175e-102	7.83323e-102	-1.16978e-101	-6.87203e-102	7.03736e-201
-6.08023e-103	1.36174e-102	-1.09787e-103	7.17589e-102	-6.44948e-103	-6.6878e-103	1.01857e-103	-1.23051e-103	-1.38424e-103	-1.54231e-102	3.25118e-103	2.69947e-102	9.64811e-105	-4.36622e-103	2.40715e-102	-1.70265e-102	3.99504e-102	2.79047e-104	-3.78844e-103	5.09539e-102	-6.01603e-103	4.01646e-103	2.89339e-102	-1.97329e-102	8.05179e-105	2.32721e-102	1.92771e-103	1.91859e-104	1.81709e-102	1.3528e-103	1.36923e-202
3.2268e-104	1.01193e-103	-8.16e-105	1.37595e-103	-7.03812e-105	-9.02876e-104	-2.13874e-104	3.64599e-104	1.41105e-103	6.82843e-105	-5.66828e-105	2.41406e-104	8.74815e-104	-1.71621e-103	1.23518e-104	-3.93789e-104	1.46599e-103	1.96546e-103	-8.08792e-104	-1.6402e-104	4.62356e-104	-1.03834e-103	-2.1429e-105	2.58347e-104	1.76605e-104	5.19694e-104	5.63643e-105	1.52196e-103	-1.14272e-104	-2.26973e-104	2.07028e-205
-1.12169e-105	2.98784e-104	4.49752e-105	5.80549e-105	-1.04023e-104	1.38288e-104	8.81195e-106	-1.97774e-105	-2.3612e-105	-2.26534e-106	5.50844e-107	-1.62571e-105	-3.30366e-105	6.02117e-105	-1.8265e-104	-1.04432e-104	3.5044e-104	-2.03034e-104	8.05022e-105	-3.90938e-106	-4.49871e-105	-2.80833e-105	8.57318e-105	1.09348e-105	-6.14866e-106	1.82948e-105	-4.19188e-106	-4.06735e-105	-3.27343e-105	-1.84407e-107	3.58941e-207
-1.32578e-106	-2.07146e-106	-1.80576e-106	2.60542e-106	2.10771e-105	1.31148e-105	5.17905e-106	-4.57302e-106	1.19745e-106	-5.19263e-107	-2.31551e-108	-1.2867e-105	-9.2125e-106	1.58197e-106	9.86336e-107	-2.01403e-105	6.40298e-107	-7.71408e-106	-4.37475e-106	1.06722e-106	3.30299e-106	2.29784e-106	-7.59375e-106	-1.6771e-105	-6.04523e-106	-4.59289e-106	1.39102e-106	5.17305e-106	-4.28231e-106	-1.04861e-106	1.88241e-209
-4.76512e-108	-1.53731e-108	5.54607e-108	-6.87095e-109	6.84626e-107	-1.73254e-108	-4.50083e-108	-1.16064e-106	9.6736e-107	-1.65437e-108	2.30424e-107	9.99976e-107	-9.78605e-107	8.28951e-107	-1.91657e-107	4.14123e-107	-1.51092e-107	-1.60418e-107	4.30404e-109	-2.04467e-107	7.45722e-109	2.08041e-107	-1.00491e-107	-1.03028e-106	-2.31932e-106	2.27184e-107	9.57661e-109	-4.73133e-108	2.13313e-108	-8.53632e-108	1.23122e-211
1.15879e-112	1.60899e-107	4.70189e-108	4.72492e-108	-6.48739e-109	-1.82398e-108	-5.27264e-109	-8.29393e-108	5.87612e-108	6.91979e-108	6.38863e-108	1.42416e-108	2.76391e-109	-2.06828e-108	-2.20864e-108	4.09512e-108	2.09712e-107	3.72086e-108	4.69025e-108	1.76053e-107	1.46485e-109	5.93107e-108	7.62968e-109	2.67095e-108	8.18203e-108	-6.20154e-108	2.5213e-108	1.1706e-108	-7.71871e-108	4.43079e-108	1.54823e-213
-3.71956e-110	-5.9053e-109	1.02282e-109	-2.22085e-108	2.56537e-109	-4.78235e-109	8.56168e-109	4.14787e-110	1.01629e-110	-1.65048e-109	2.59865e-108	6.36937e-109	-5.45525e-109	-5.26417e-109	3.7229e-110	-2.96326e-109	-9.02267e-110	9.12062e-109	-1.61443e-108	2.8884e-109	8.17586e-109	-8.85606e-109	3.74284e-110	1.01995e-109	-1.61928e-109	-1.10801e-109	4.24069e-109	4.438e-110	-4.70346e-110	-5.60108e-109	1.97025e-215
4.7007e-112	-6.18939e-110	-5.73382e-110	6.05968e-110	2.82967e-111	5.94254e-110	-3.36161e-110	2.90421e-110	-3.08132e-110	-2.48766e-110	8.00012e-111	8.29723e-111	-3.63666e-111	6.10793e-112	-1.02922e-109	-7.05328e-110	1.1764e-112	1.03071e-109	5.26224e-112	-1.07835e-109	5.66845e-110	-2.7795e-110	2.21397e-109	-3.45929e-110	1.34886e-110	-5.525e-110	-3.10375e-111	-5.50159e-110	-2.62592e-109	7.90784e-111	1.85326e-217
-6.87557e-112	-1.13807e-110	2.24103e-112	-4.13328e-112	3.15033e-112	-1.28812e-111	1.1556e-111	2.23179e-110	9.64189e-112	-1.41168e-111	-4.21818e-111	-1.2456e-111	-3.56164e-111	-1.20282e-110	1.31288e-111	-6.42643e-112	1.95582e-111	-1.81169e-111	-5.71558e-111	2.49064e-111	-2.34362e-112	-3.75911e-112	1.12174e-110	-2.06726e-111	-7.38099e-112	1.26672e-111	1.17612e-111	-1.6781e-112	1.46501e-112	-2.98985e-112	9.93113e-220
6.14143e-113	1.51266e-112	-6.50427e-113	-8.81043e-113	1.28698e-111	-3.96524e-112	-2.10853e-112	7.86946e-112	8.99628e-112	1.40947e-112	7.42566e-112	1.2459e-112	-4.80844e-112	4.9844e-113	3.31553e-113	7.79256e-113	-1.1987e-112	1.22032e-112	5.54429e-112	-4.36031e-112	1.11386e-111	-3.20247e-112	3.83185e-112	1.13222e-111	9.2218e-112	1.55175e-112	-3.59616e-112	1.12338e-111	8.0346e-113	-1.12227e-111	1.09834e-221
-1.09733e-113	-1.31082e-114	-7.65615e-113	-5.61107e-115	7.866e-114	-6.23212e-114	3.29703e-114	2.18024e-114	3.40962e-113	-4.61837e-114	-4.07227e-114	-1.31237e-114	-5.09184e-115	-1.0082e-113	1.12534e-114	-2.26204e-113	3.95055e-113	-4.90172e-113	-7.63266e-114	6.8542e-114	2.27261e-112	1.65802e-114	-2.03856e-113	1.21279e-112	5.08534e-113	1.17686e-112	2.18175e-114	-2.47952e-113	-8.11163e-113	-7.15903e-114	1.02447e-223
-1.07224e-114	9.80143e-116	6.06198e-115	2.52938e-115	-2.16909e-114	-5.74175e-116	1.81245e-115	-1.1473e-114	1.02573e-113	2.4589e-114	-4.80107e-114	-1.00588e-113	4.26532e-114	9.08813e-114	7.27531e-116	6.67321e-114	2.71149e-114	4.20939e-115	-2.8902e-114	2.40149e-115	-1.49716e-114	-1.19648e-114	-1.51889e-113	8.08892e-116	8.74547e-115	3.62055e-114	2.25156e-114	4.18785e-114	3.37519e-115	-6.74012e-115	6.75831e-226
-2.80352e-115	-1.04591e-115	-2.59059e-115	1.16243e-114	-7.18755e-115	-5.623e-115	6.33114e-116	-2.97352e-115	-7.88409e-116	-2.8469e-115	-4.29242e-115	1.08883e-115	8.81749e-115	3.03028e-116	2.47921e-115	3.92707e-116	1.08639e-115	-7.79389e-115	5.71865e-115	-2.13126e-117	-1.41932e-114	-1.30786e-115	9.91926e-116	1.51193e-115	4.45748e-116	4.27438e-115	-7.46912e-116	-2.91775e-115	3.86396e-115	4.26751e-115	7.17528e-228
-5.28491e-116	2.27789e-116	-1.37832e-116	-2.39841e-117	-3.6734e-117	6.35177e-118	1.73196e-116	1.42307e-115	-6.8281e-117	-3.98174e-116	-4.42952e-116	1.3966e-118	7.1262e-116	4.15962e-116	5.00559e-117	6.91092e-118	-1.40993e-116	2.81003e-116	-5.94969e-117	-6.09882e-117	8.40992e-116	-2.5349e-117	8.11461e-118	-2.01813e-116	-4.41059e-117	1.19612e-116	3.64082e-117	1.16819e-116	-1.30211e-116	3.40688e-118	4.35308e-230
3.05612e-117	4.80786e-117	-5.86858e-119	1.54384e-117	-3.19533e-117	2.62756e-117	1.76611e-117	-5.01906e-117	3.94085e-117	-1.28835e-117	2.15263e-117	-2.52222e-118	2.73067e-117	4.06037e-117	-2.13022e-118	-1.54641e-117	-3.28809e-118	1.40904e-117	6.86419e-117	-3.87226e-118	3.16232e-117	-2.26507e-118	-1.33028e-117	1.1835e-117	8.58548e-118	-4.25852e-118	7.01604e-117	-5.62015e-118	-3.79097e-118	-1.03041e-118	2.4173e-232
-1.1713e-119	-1.01004e-118	5.95417e-118	-2.81023e-121	4.99987e-119	2.19092e-118	2.20127e-118	2.06332e-119	-4.90584e-119	-7.79594e-119	-2.8964e-119	-4.38842e-119	2.51513e-118	-5.7209e-119	1.56039e-118	1.12413e-119	-8.62012e-118	-2.38284e-119	-8.21644e-120	1.48722e-118	3.29118e-118	1.04752e-119	-1.44135e-118	-2.54055e-118	5.90657e-120	-1.78991e-118	-2.58988e-118	-2.29587e-120	-4.60977e-118	1.15982e-119	1.83785e-234
-4.76209e-119	7.93544e-120	6.02774e-120	1.46502e-120	-4.30154e-119	3.84818e-120	5.71468e-120	-8.06496e-120	2.13096e-122	4.05004e-119	-1.48415e-119	-7.14652e-120	-2.59604e-120	-4.17245e-121	4.08533e-120	-1.0687e-120	-4.85878e-120	-2.35695e-120	4.9214e-120	-3.5313e-119	-3.41542e-119	3.14943e-121	-5.54736e-120	2.35426e-120	-5.93244e-119	8.9184e-120	-1.13072e-119	-5.25937e-119	8.92132e-120	3.53368e-120	1.53567e-236
-5.26062e-121	-8.49501e-120	3.09109e-120	2.84161e-121	5.62306e-123	1.33046e-120	-5.95441e-121	-2.70865e-120	-3.70326e-121	-6.11808e-121	2.88616e-120	3.14141e-122	-6.29244e-121	-1.97367e-120	-3.05783e-120	5.74622e-121	-1.30633e-120	-4.51126e-120	1.13309e-121	7.20585e-120	-1.12364e-121	-7.86349e-122	6.25125e-121	-2.83389e-121	-2.71019e-121	-2.17e-120	-5.35264e-122	4.24887e-121	2.73972e-120	-8.54971e-121	2.02041e-238
-2.23622e-122	3.26708e-121	-4.19178e-123	-2.78102e-121	9.91211e-122	1.14826e-121	-3.04063e-122	-1.20972e-121	-8.12974e-122	1.41843e-121	5.93684e-122	-1.71855e-122	-3.01687e-121	-4.28653e-122	-8.0103e-122	-7.04584e-122	3.21876e-122	-2.61352e-121	6.70084e-122	1.19767e-122	7.23927e-122	4.1185e-121	-4.15617e-122	-1.35284e-121	-5.02743e-121	-1.51071e-121	9.21085e-123	-1.54968e-121	3.96695e-121	-8.86428e-122	1.09171e-240
-1.54129e-122	1.08627e-122	1.04049e-122	1.19459e-122	1.33943e-122	1.08798e-123	5.2483e-123	1.11668e-121	3.58315e-122	1.06502e-123	1.2672e-123	3.88222e-123	1.98981e-123	-1.43118e-122	3.18473e-122	3.32705e-123	-3.21929e-123	-1.13788e-123	9.97019e-123	3.77542e-122	-3.79265e-123	6.1224e-122	-1.75926e-122	1.01895e-123	-5.53395e-123	-3.89255e-122	-1.94276e-122	-1.56774e-122	1.82579e-122	-1.41262e-122	2.41319e-242
-7.02966e-124	1.34059e-123	3.61711e-125	3.29631e-124	-8.35335e-124	-1.8524e-123	-9.59563e-125	-3.56219e-123	5.46355e-124	1.28138e-124	-3.64325e-124	2.78963e-123	-1.12314e-123	-6.14106e-123	-9.99358e-125	-3.61959e-124	-1.18103e-123	-3.17982e-124	-3.02557e-123	9.90513e-124	4.62016e-123	5.15779e-124	-3.95293e-123	-1.7343e-123	1.54459e-124	2.00018e-123	-4.75907e-124	4.73128e-124	-5.40488e-123	2.95882e-124	1.52225e-244
-1.74064e-124	-2.2299e-125	1.07194e-125	-1.80917e-125	-5.33318e-125	2.90355e-126	-9.43786e-125	4.45556e-124	-3.27757e-125	-1.57004e-124	-1.08517e-124	5.91892e-126	-7.98924e-125	6.69611e-125	-2.10603e-125	-2.16832e-124	-1.5405e-126	3.82958e-125	-7.72359e-125	-1.99534e-124	2.1713e-125	-3.1558e-124	4.04295e-125	-5.08302e-126	9.94673e-126	5.8743e-126	-2.87793e-124	7.90204e-126	7.95062e-127	-1.57981e-124	5.9433e-247
1.30891e-126	-5.34018e-126	6.68748e-126	1.60929e-125	-2.29067e-126	1.65994e-126	-1.56058e-126	-6.3045e-126	1.27554e-125	6.73119e-127	-1.83371e-125	-4.77723e-127	4.03432e-126	-2.04405e-127	9.78657e-127	-4.39293e-126	-4.28302e-125	-1.16077e-125	-1.5452e-125	-6.75523e-126	-2.03194e-125	2.84185e-126	-8.54593e-126	2.35428e-126	8.57278e-126	-6.35485e-126	7.35548e-127	4.10936e-126	7.14968e-126	-1.05036e-124	1.48883e-248
2.74791e-127	-3.12795e-126	3.55273e-126	3.4282e-126	3.19148e-127	1.38792e-126	-9.82052e-127	3.00441e-126	-4.28114e-126	2.89805e-126	-1.08876e-126	5.4375e-127	-7.6456e-127	-1.06336e-126	-8.74105e-128	-1.91377e-127	-4.17704e-127	2.05196e-127	-2.89552e-127	6.0676e-126	6.3598e-127	-5.64487e-127	-1.15304e-126	-5.01804e-127	-1.06696e-128	1.99639e-128	1.21088e-127	6.39589e-127	5.54909e-128	-1.48035e-127	1.1609e-250
1.24067e-127	4.42309e-127	7.54701e-128	1.62855e-128	8.69251e-131	4.09488e-128	-3.26347e-128	1.86834e-127	-1.91946e-127	3.43334e-128	4.94116e-129	1.18852e-128	1.26179e-127	6.56885e-128	2.44645e-127	-8.5886e-129	-3.19656e-128	-5.53797e-128	-1.0527e-127	1.07796e-128	3.24961e-128	-1.54489e-129	-7.67313e-128	4.61464e-128	-4.09236e-129	1.07504e-128	3.67883e-127	1.78287e-128	-3.95361e-127	-7.99812e-128	6.95846e-253
4.11514e-131	-2.93627e-129	-2.20855e-129	-3.36597e-129	1.74319e-129	-2.39392e-128	-1.58457e-130	-4.16686e-129	1.27431e-128	-2.53071e-129	1.52582e-128	-1.55418e-129	-2.27138e-128	-5.52492e-129	9.28481e-129	1.33303e-129	1.42265e-130	3.81485e-129	1.61598e-128	-1.20887e-128	1.82056e-129	3.87389e-128	-7.21651e-129	2.93677e-128	-2.14961e-128	5.64499e-130	-8.22335e-130	1.43908e-128	9.85752e-130	3.33346e-129	5.17944e-255
9.84795e-131	3.31705e-131	7.84774e-130	4.85017e-130	-2.83287e-129	4.17326e-132	-5.236e-131	1.1257e-130	3.03997e-130	-2.08912e-130	5.47562e-131	1.89702e-131	3.74075e-131	-5.13043e-130	4.13321e-130	-7.38804e-130	7.85678e-130	1.44018e-129	-6.62658e-130	2.79182e-129	-2.37894e-130	1.11526e-129	1.00185e-129	-2.80896e-130	2.06956e-130	2.92374e-130	-8.30843e-130	-2.41516e-130	6.01791e-131	3.58659e-131	2.42128e-257
-7.96979e-132	-9.50533e-131	1.79877e-130	-6.40203e-132	3.70682e-131	9.13811e-132	1.33831e-131	-3.0863e-131	-1.48033e-131	-2.84365e-132	5.70229e-131	1.07446e-132	-3.97463e-131	1.62485e-131	4.65501e-131	-1.31617e-130	1.9127e-131	1.35695e-131	1.81331e-130	3.76972e-131	-3.0285e-133	-1.43862e-131	8.48243e-132	1.43203e-134	4.07294e-132	-4.40186e-131	-7.30381e-132	-2.43575e-131	2.61176e-131	-8.48008e-131	1.14503e-259
-1.45384e-131	-2.84677e-132	-4.15537e-132	-3.59605e-133	-2.5933e-132	9.69103e-132	5.49475e-132	8.30305e-133	1.31193e-131	-6.78259e-133	-9.7386e-135	-2.32823e-133	3.52223e-132	1.83466e-132	-1.99597e-132	-5.26607e-132	-5.85216e-131	2.89424e-132	1.05041e-131	3.75272e-133	2.61869e-132	8.76209e-132	2.95649e-132	2.62075e-132	-1.69263e-132	1.25918e-132	3.69441e-132	-2.92609e-132	-3.57024e-132	-2.20371e-131	4.75642e-261
5.73211e-134	-1.71048e-133	-1.56895e-132	-4.89301e-134	-5.79087e-133	-8.15921e-134	1.81136e-133	2.32326e-133	-5.90971e-134	7.78352e-133	-7.39166e-134	-1.29846e-132	1.17843e-133	4.43349e-133	2.16185e-132	4.31475e-133	6.60134e-133	-2.65933e-133	-1.32494e-133	-5.3095e-134	-1.46096e-133	-3.90206e-133	1.04017e-133	1.67078e-132	3.64823e-133	-5.53381e-133	-3.73165e-133	7.12806e-134	1.46568e-133	6.41144e-133	1.48153e-263
1.26195e-133	8.76408e-135	2.58334e-134	7.24509e-135	-1.27281e-134	-8.62128e-135	8.34564e-135	2.13877e-135	-6.2009e-135	3.99398e-134	-7.53785e-134	-1.03171e-134	2.41027e-134	2.91829e-134	-2.97542e-134	-6.58936e-134	3.57931e-134	-5.08221e-135	-6.22793e-134	-2.57005e-134	-4.59548e-134	-1.38044e-134	1.16871e-133	2.21173e-133	7.96332e-134	-3.8717e-134	1.47104e-134	-2.8282e-135	-9.04555e-134	-1.18694e-134	1.18227e-265
-1.29583e-135	-1.06111e-135	-9.78374e-136	-7.12925e-135	8.07076e-135	-8.52573e-136	-1.40846e-135	1.07631e-134	-1.47658e-138	6.62861e-136	-1.86188e-135	-1.31069e-135	3.34088e-135	-1.98218e-135	3.35589e-135	-5.33664e-136	-7.76981e-135	-6.11433e-136	-1.68904e-134	3.91756e-135	1.3358e-135	-3.35864e-135	2.02299e-136	4.10146e-135	6.26529e-135	1.91316e-137	3.78521e-135	-1.7991e-135	1.2496e-134	4.86452e-135	8.9848e-268
9.96261e-136	-6.46097e-137	5.18064e-137	-2.00797e-136	-3.17165e-137	-2.99091e-136	-7.19324e-137	-4.39896e-138	6.28639e-136	-1.71297e-136	-3.33143e-136	4.39597e-136	-4.06613e-137	-4.61549e-136	-3.36096e-137	8.93834e-138	-6.62865e-136	-1.62607e-137	-7.20857e-137	1.25159e-135	-4.55312e-136	-2.89555e-136	2.219e-136	-3.25401e-136	2.15151e-136	-3.30376e-136	-6.80603e-137	-6.0225e-138	-4.43562e-136	-1.16308e-136	4.90799e-270
-2.9266e-138	-4.93104e-139	5.66335e-137	2.23542e-137	-2.82456e-137	-2.3097e-137	-5.86804e-138	-9.98007e-137	1.80542e-138	-1.6323e-137	3.47801e-138	6.88572e-138	6.62649e-139	-5.72272e-137	6.86756e-138	4.25282e-138	1.35952e-138	2.46941e-137	4.45727e-137	-2.08983e-137	3.52081e-137	4.81984e-137	-1.01102e-138	1.19929e-137	-8.23035e-139	1.44682e-137	4.72158e-137	-8.94195e-138	1.02272e-137	1.43043e-137	2.82828e-272
-1.33091e-138	1.57777e-138	2.49052e-139	4.86151e-138	1.0914e-138	-1.05443e-138	-2.13112e-138	2.92924e-139	-2.74069e-138	-5.43328e-139	-1.77717e-140	-6.58358e-139	-5.17772e-139	5.36837e-139	-3.94398e-140	-5.6536e-138	-2.87229e-139	7.26055e-139	4.05399e-139	1.2558e-138	-8.1915e-139	4.47548e-138	3.36987e-138	4.28157e-139	-2.95203e-139	-4.39903e-138	3.84456e-138	-1.23244e-137	-3.23397e-138	3.56338e-139	3.06936e-274
-9.15639e-141	4.32055e-140	-5.10301e-139	-2.11938e-141	3.42529e-139	-2.01905e-139	1.39647e-139	-2.15348e-139	-9.96397e-141	-1.00662e-140	1.16845e-138	-3.32172e-140	1.10496e-139	1.19245e-139	2.31028e-139	6.26869e-139	-3.74927e-140	-2.92497e-140	-2.18532e-140	9.09062e-140	5.32889e-140	5.44959e-141	-1.73252e-140	3.00701e-139	-3.88669e-140	9.12188e-139	-5.07497e-139	1.74075e-139	1.66901e-139	-8.59968e-140	3.58697e-276
4.19789e-140	-8.06095e-141	-7.70546e-141	-2.19094e-141	-5.92938e-141	1.51521e-140	7.86846e-140	2.89819e-140	6.97229e-141	-8.68898e-141	1.98834e-141	-7.55081e-141	-9.7862e-142	-2.47079e-140	-1.62465e-140	9.17327e-140	8.96561e-142	5.00442e-141	2.66211e-140	2.99195e-141	1.24707e-140	-9.09396e-142	-7.9609e-141	-1.68269e-140	-1.03195e-139	2.51718e-141	-7.44952e-141	4.99798e-141	-1.65102e-140	-2.29116e-140	3.14426e-278
1.31362e-142	7.3871e-142	-2.5148e-141	-1.50449e-141	-1.30146e-141	-4.89828e-142	1.78818e-141	1.07675e-141	-1.07904e-141	-7.62866e-142	-7.29404e-142	2.7472e-141	6.54358e-142	-5.08362e-141	2.06642e-141	3.44614e-143	8.23244e-143	-9.43765e-142	1.81456e-142	6.35751e-141	-1.75865e-141	7.43198e-141	-2.02739e-141	2.98745e-141	-2.08831e-141	1.906e-142	3.78046e-142	-7.30284e-142	1.06108e-142	4.7552e-142	1.73831e-280
-4.77185e-142	8.67414e-142	-1.00809e-142	-6.29556e-143	-1.81956e-142	-1.03969e-142	-4.99258e-144	-6.98646e-144	1.18566e-142	1.65543e-142	1.32766e-142	-1.3209e-142	-1.30298e-143	5.02521e-144	1.28608e-143	-6.61996e-142	-3.13323e-142	5.58213e-143	-7.5978e-142	1.81265e-142	-6.24842e-142	-9.74341e-143	8.79418e-143	2.01069e-143	-7.24767e-142	-3.0008e-143	-1.45908e-143	-1.61965e-142	-2.70809e-142	-8.48103e-143	3.306e-282
4.09887e-146	8.25684e-143	2.05509e-145	-4.88392e-144	-3.41765e-143	6.84559e-144	9.70531e-144	3.3193e-143	9.67588e-144	-1.8215e-143	-1.80444e-143	6.87824e-144	-1.63925e-144	2.60913e-143	-1.84676e-143	1.72932e-143	1.33197e-143	-4.45651e-143	1.62862e-143	-5.44976e-145	-2.48518e-143	-2.4396e-143	7.42787e-145	3.71925e-144	5.82699e-145	2.28992e-143	3.28096e-143	1.03344e-143	8.26887e-144	-2.85931e-143	1.76243e-284
6.35791e-145	1.23252e-144	-6.43745e-145	-7.38698e-145	-1.42631e-144	-7.38351e-146	-2.3318e-145	5.01699e-145	-1.09471e-145	3.39407e-144	9.13224e-145	-1.97072e-144	-3.05722e-144	-1.30818e-144	4.7634e-145	1.94395e-144	3.52165e-145	1.02538e-145	-1.29133e-144	1.1409e-146	3.21375e-145	-1.1787e-144	1.1059e-144	3.13508e-145	-4.7373e-145	-6.06554e-146	-9.87006e-145	3.00361e-144	1.63472e-144	6.75136e-146	5.40595e-287
2.25201e-145	8.22058e-146	-9.56835e-146	-5.44943e-145	1.2119e-145	1.73216e-146	4.79134e-146	-1.86298e-146	1.97355e-146	-1.79238e-145	-1.3094e-146	6.25864e-146	6.80767e-146	-8.96191e-146	-1.03392e-146	1.11539e-146	-3.37341e-146	-1.23706e-145	2.05503e-146	3.30172e-145	8.95103e-146	-1.22163e-146	1.00145e-144	-1.61161e-147	-4.69337e-147	-3.38592e-146	-1.25831e-145	1.19336e-146	9.54299e-146	-1.11395e-147	1.59392e-288
-4.91535e-147	-2.14329e-148	-8.44508e-147	1.23409e-146	1.20022e-146	-6.93854e-148	2.2375e-146	-4.88095e-147	-2.35459e-146	-8.05317e-147	2.05865e-147	-8.82662e-148	5.74132e-147	9.83833e-147	1.05942e-146	1.99549e-146	-7.62215e-148	8.07126e-147	9.00162e-147	1.68773e-146	4.40012e-146	-3.99331e-147	-3.12308e-147	-2.15677e-147	-1.51811e-146	-1.64718e-146	-3.73063e-148	-1.29473e-146	-1.46473e-146	3.92641e-147	5.47887e-291
-1.13404e-150	-1.81988e-147	1.58806e-147	-7.30538e-149	-5.82769e-149	1.50748e-148	1.44041e-147	-4.32703e-148	4.80501e-148	-4.1675e-147	1.82135e-148	-1.06129e-147	1.92814e-147	5.9901e-148	9.70866e-149	-4.62868e-149	-1.99852e-147	7.64207e-148	-9.33989e-149	5.16142e-150	-6.29418e-149	-4.27936e-147	-6.89261e-148	-1.87253e-148	-8.49387e-148	6.2018e-148	-6.01593e-148	-5.65755e-149	-7.84288e-148	-5.92203e-148	5.68248e-293
-1.02539e-148	2.10595e-148	4.91569e-149	5.45428e-149	-3.73601e-149	3.23311e-149	2.5964e-149	-5.25968e-149	1.36796e-148	6.21901e-149	-3.97671e-150	-1.10227e-148	-3.03135e-149	1.81206e-148	-2.65229e-149	3.84054e-149	8.6789e-150	-2.98104e-149	-1.43966e-149	2.29493e-148	2.71633e-149	-2.23257e-148	-2.74345e-148	-4.33851e-149	-1.00149e-148	-2.72013e-149	2.27082e-149	2.71294e-149	-1.67517e-149	-9.5774e-150	3.30778e-295
-1.96818e-149	2.15148e-149	5.18114e-150	-7.6412e-150	-1.11921e-150	-8.13244e-150	3.53868e-150	1.39004e-149	-1.57648e-149	-8.02536e-151	-4.05811e-149	-3.53825e-150	-5.57141e-150	-7.90531e-152	3.79355e-149	-1.11603e-149	-5.05029e-151	1.97301e-149	-4.519e-149	2.36129e-149	-8.0157e-150	-2.68245e-149	-1.08748e-149	-1.81057e-149	7.28399e-152	-2.34227e-151	-6.24222e-150	-8.16045e-150	-5.22297e-150	4.33459e-150	9.08265e-297
9.38539e-152	-3.63054e-150	-3.67829e-151	2.35248e-151	-1.91553e-151	5.38986e-151	4.43167e-152	-3.45028e-152	1.34947e-151	-1.47046e-150	2.66622e-150	3.21511e-150	1.13324e-151	2.30666e-151	1.44251e-152	-3.34094e-150	8.58229e-151	-1.90702e-150	-3.88893e-151	1.41409e-150	4.07921e-151	-7.38229e-151	-3.84867e-151	-3.23116e-151	1.48067e-152	7.01539e-152	-1.5652e-151	-1.63771e-151	2.02684e-152	-2.95212e-151	5.2197e-299
-9.97317e-152	-5.3598e-154	4.43686e-152	1.09238e-152	-6.56141e-152	-1.2648e-152	-5.1722e-152	-1.54028e-153	1.02024e-151	1.28556e-152	5.64265e-152	-8.22587e-152	3.75726e-153	1.30424e-151	3.39054e-152	4.74779e-152	1.1603e-151	-2.34301e-152	1.77247e-152	1.2599e-153	4.31099e-152	-2.26409e-152	4.42626e-153	1.02884e-151	4.36174e-152	1.91296e-152	6.18705e-152	-1.44107e-151	-6.94561e-152	1.0846e-152	1.19239e-301
-9.27678e-153	-1.91639e-153	2.59144e-154	1.09745e-153	-2.68503e-152	-1.03494e-152	3.0609e-153	-7.79589e-153	9.85399e-153	-1.22756e-153	3.18997e-154	-5.92107e-153	-5.58842e-153	-2.64103e-152	1.15522e-153	2.17756e-154	6.17061e-154	5.33511e-154	-3.27314e-153	-2.90432e-154	8.5378e-153	-1.98786e-153	-5.94567e-154	-2.88019e-154	1.1996e-152	-3.05002e-153	-2.60317e-153	1.76981e-152	-4.20521e-153	1.8987e-153	2.43632e-303
1.65013e-153	2.49008e-155	3.36703e-154	1.06749e-153	-7.48511e-155	1.77468e-154	-4.92908e-155	2.43072e-155	-1.96798e-154	-1.61435e-154	-4.4893e-155	1.78698e-153	-3.06826e-154	-1.96532e-154	-1.42534e-154	-5.76266e-155	1.47144e-154	3.48603e-153	9.08046e-154	1.26303e-153	-1.12602e-154	-1.63947e-154	-1.56654e-153	3.18794e-154	1.47666e-154	1.0024e-153	1.23276e-155	-3.67027e-155	1.96739e-154	1.16596e-154	2.57026e-305
1.23893e-155	3.28385e-155	3.83115e-156	5.57807e-156	-8.56425e-155	-4.29804e-155	1.801e-155	-8.07861e-156	2.96189e-154	-3.81732e-155	-2.4559e-155	-1.63793e-154	2.66213e-154	-3.32311e-155	-2.1769e-155	-5.66196e-155	-1.49279e-155	2.13061e-155	5.81331e-157	-1.05969e-154	-2.08044e-155	-3.6865e-155	-4.85595e-155	1.4872e-154	1.75905e-155	6.86118e-156	-9.0358e-155	-1.44196e-155	6.46528e-155	2.05703e-155	2.54625e-307
3.05347e-157	-3.55228e-157	-2.6425e-156	-1.752e-155	3.69434e-156	2.75058e-155	-1.20686e-155	-3.0041e-156	2.69978e-157	-3.69442e-156	-1.53533e-156	3.3083e-157	1.60324e-158	1.28338e-155	-1.30115e-156	6.04883e-156	-2.32369e-156	-4.40764e-156	-7.47544e-156	4.34852e-157	-5.93344e-156	-1.14249e-155	-8.81377e-156	1.16014e-156	5.89659e-156	1.37872e-156	4.93543e-157	-1.22939e-156	6.48723e-156	1.727e-158	0
1.6727e-156	2.38248e-156	8.90908e-157	-2.72741e-157	-5.65715e-157	-4.54548e-157	5.16598e-157	1.23219e-157	2.97753e-157	-1.78901e-157	4.1104e-157	-2.81347e-157	2.29431e-156	7.52346e-157	-1.11102e-156	-3.25203e-157	3.9863e-158	7.57285e-159	-4.63948e-157	6.16346e-157	-2.10405e-157	1.12572e-157	1.29532e-157	2.43113e-157	1.80224e-157	2.93421e-157	1.44057e-157	3.40989e-157	2.9197e-158	3.02566e-158	0
9.70364e-158	4.64234e-158	8.58377e-159	-2.91255e-157	-4.80416e-161	-3.1891e-158	-2.25582e-158	1.2684e-158	-4.33207e-159	-9.89821e-158	1.07401e-159	-7.2943e-159	5.67378e-158	2.02623e-158	-3.09909e-159	6.09902e-158	-9.69791e-158	-1.42699e-158	-4.2398e-158	2.69011e-159	4.14084e-159	-5.25618e-158	-1.05247e-157	6.13642e-159	7.51546e-159	-5.64696e-159	-2.13731e-159	-1.14834e-160	-5.98044e-158	-3.15878e-159	0
3.68223e-159	-1.28949e-159	1.72383e-159	5.78163e-160	4.18659e-159	7.80004e-161	-1.29272e-159	-1.47054e-159	-1.58077e-159	9.34708e-160	-1.47034e-159	-1.23541e-159	9.4601e-161	3.87917e-159	-2.90445e-158	-1.0448e-158	1.31037e-159	-8.44614e-160	-6.20889e-159	4.70304e-159	-3.80738e-159	-3.02946e-160	-6.26601e-159	3.04048e-159	-1.33143e-158	2.53615e-159	3.3576e-159	6.05243e-160	2.42045e-159	2.0118e-159	0
5.31786e-160	4.42702e-160	-4.45162e-162	3.30783e-160	-5.73627e-160	1.65123e-160	-5.09598e-160	3.62955e-160	2.20873e-160	8.74956e-160	7.40521e-161	-3.37335e-160	1.70879e-161	-5.13354e-161	-2.39748e-160	7.56938e-161	-1.31789e-160	-8.48816e-161	-3.79568e-160	-2.0591e-160	-1.19278e-160	-1.49844e-160	7.54495e-160	1.66048e-159	-4.55365e-160	1.45801e-160	-3.39578e-160	2.39667e-161	-2.60013e-160	5.7261e-161	0
5.71887e-163	3.20282e-161	1.00766e-162	2.05383e-161	1.5774e-161	6.05067e-161	1.59607e-161	1.19748e-161	2.43025e-161	-1.45121e-161	1.6342e-161	1.43921e-161	1.48579e-161	-1.21629e-161	2.30952e-161	-8.30604e-162	2.95258e-162	1.89058e-161	1.45039e-161	-1.18035e-160	1.30917e-161	-1.44016e-161	-4.27472e-162	-5.03493e-162	-2.40331e-161	-7.32203e-161	8.34103e-162	-1.10176e-161	-3.03214e-161	-1.25456e-162	0
-3.1435e-162	-2.64237e-162	-3.23511e-163	-6.63715e-163	-6.75133e-162	-2.56182e-163	-7.01939e-163	-1.9936e-161	-1.27152e-162	5.58547e-162	-2.547e-163	-5.09505e-163	4.45115e-162	9.24755e-164	-3.93932e-163	1.24107e-162	1.01024e-162	-2.69521e-163	1.0264e-161	-1.11317e-161	-4.8932e-162	-1.10154e-162	-1.00632e-162	-9.49251e-162	-1.15633e-161	-1.56554e-161	1.49657e-162	5.63899e-162	-8.6305e-162	1.5754e-162	0
-1.16314e-163	-1.01353e-163	4.18271e-163	3.68363e-164	-4.75442e-163	-7.15162e-164	1.36096e-163	3.59819e-165	-3.37067e-163	-1.22509e-162	-7.92958e-163	3.92282e-163	2.35165e-163	1.01167e-163	-1.55843e-163	4.15401e-165	-1.35304e-162	2.39266e-165	-7.01461e-164	-4.49892e-163	9.36055e-164	4.2228e-163	8.1306e-163	-1.08831e-162	6.24323e-164	-4.33724e-163	-1.11301e-163	-4.41981e-163	-3.14701e-163	4.4212e-163	0
-1.16314e-163	-1.01353e-163	4.18271e-163	3.68363e-164	-4.75442e-163	-7.15162e-164	1.36096e-163	3.59819e-165	-3.37067e-163	-1.22509e-162	-7.92958e-163	3.92282e-163	2.35165e-163	1.01167e-163	-1.55843e-163	4.15401e-165	-1.35304e-162	2.39266e-165	-7.01461e-164	-4.49892e-163	9.36055e-164	4.2228e-163	8.1306e-163	-1.08831e-162	6.24323e-164	-4.33724e-163	-1.11301e-163	-4.41981e-163	-3.14701e-163	4.4212e-163	0
-1.16314e-163	-1.01353e-163	4.18271e-163	3.68363e-164	-4.75442e-163	-7.15162e-164	1.36096e-163	3.59819e-165	-3.37067e-163	-1.22509e-162	-7.92958e-163	3.92282e-163	2.35165e-163	1.01167e-163	-1.55843e-163	4.15401e-165	-1.35304e-162	2.39266e-165	-7.01461e-164	-4.49892e-163	9.36055e-164	4.2228e-163	8.1306e-163	-1.08831e-162	6.24323e-164	-4.33724e-163	-1.11301e-163	-4.41981e-163	-3.14701e-163	4.4212e-163	0
-1.16314e-163	-1.01353e-163	4.18271e-163	3.68363e-164	-4.75442e-163	-7.15162e-164	1.36096e-163	3.59819e-165	-3.37067e-163	-1.22509e-162	-7.92958e-163	3.92282e-163	2.35165e-163	1.01167e-163	-1.55843e-163	4.15401e-165	-1.35304e-162	2.39266e-165	-7.01461e-164	-4.49892e-163	9.36055e-164	4.2228e-163	8.1306e-163	-1.08831e-162	6.24323e-164	-4.33724e-163	-1.11301e-163	-4.41981e-163	-3.14701e-163	4.4212e-163	0
-1.16314e-163	-1.01353e-163	4.18271e-163	3.68363e-164	-4.75442e-163	-7.15162e-164	1.36096e-163	3.59819e-165	-3.37067e-163	-1.22509e-162	-7.92958e-163	3.92282e-163	2.35165e-163	1.01167e-163	-1.55843e-163	4.15401e-165	-1.35304e-162	2.39266e-165	-7.01461e-164	-4.49892e-163	9.36055e-164	4.2228e-163	8.1306e-163	-1.08831e-162	6.24323e-164	-4.33724e-163	-1.11301e-163	-4.41981e-163	-3.14701e-163	4.4212e-163	0
-1.16314e-163	-1.01353e-163	4.18271e-163	3.68363e-164	-4.75442e-163	-7.15162e-164	1.36096e-163	3.59819e-165	-3.37067e-163	-1.22509e-162	-7.92958e-163	3.92282e-163	2.35165e-163	1.01167e-163	-1.55843e-163	4.15401e-165	-1.35304e-162	2.39266e-165	-7.01461e-164	-4.49892e-163	9.36055e-164	4.2228e-163	8.1306e-163	-1.08831e-162	6.24323e-164	-4.33724e-163	-1.11301e-163	-4.41981e-163	-3.14701e-163	4.4212e-163	0
-1.16314e-163	-1.01353e-163	4.18271e-163	3.68363e-164	-4.75442e-163	-7.15162e-164	1.36096e-163	3.59819e-165	-3.37067e-163	-1.22509e-162	-7.92958e-163	3.92282e-163	2.35165e-163	1.01167e-163	-1.55843e-163	4.15401e-165	-1.35304e-162	2.39266e-165	-7.01461e-164	-4.49892e-163	9.36055e-164	4.2228e-163	8.1306e-163	-1.08831e-162	6.24323e-164	-4.33724e-163	-1.11301e-163	-4.41981e-163	-3.14701e-163	4.4212e-163	0
-1.16314e-163	-1.01353e-163	4.18271e-163	3.68363e-164	-4.75442e-163	-7.15162e-164	1.36096e-163	3.59819e-165	-3.37067e-163	-1.22509e-162	-7.92958e-163	3.92282e-163	2.35165e-163	1.01167e-163	-1.55843e-163	4.15401e-165	-1.35304e-162	2.39266e-165	-7.01461e-164	-4.49892e-163	9.36055e-164	4.2228e-163	8.1306e-163	-1.08831e-162	6.24323e-164	-4.33724e-163	-1.11301e-163	-4.41981e-163	-3.14701e-163	4.4212e-163	0
-1.16314e-163	-1.01353e-163	4.18271e-163	3.68363e-164	-4.75442e-163	-7.15162e-164	1.36096e-163	3.59819e-165	-3.37067e-163	-1.22509e-162	-7.92958e-163	3.92282e-163	2.35165e-163	1.01167e-163	-1.55843e-163	4.15401e-165	-1.35304e-162	2.39266e-165	-7.01461e-164	-4.49892e-163	9.36055e-164	4.2228e-163	8.1306e-163	-1.08831e-162	6.24323e-164	-4.33724e-163	-1.11301e-163	-4.41981e-163	-3.14701e-163	4.4212e-163	0
-1.16314e-163	-1.01353e-163	4.18271e-163	3.68363e-164	-4.75442e-163	-7.15162e-164	1.36096e-163	3.59819e-165	-3.37067e-163	-1.22509e-162	-7.92958e-163	3.92282e-163	2.35165e-163	1.01167e-163	-1.55843e-163	4.15401e-165	-1.35304e-162	2.39266e-165	-7.01461e-164	-4.49892e-163	9.36055e-164	4.2228e-163	8.1306e-163	-1.08831e-162	6.24323e-164	-4.33724e-163	-1.11301e-163	-4.41981e-163	-3.14701e-163	4.4212e-163	0
-1.16314e-163	-1.01353e-163	4.18271e-163	3.68363e-164	-4.75442e-163	-7.15162e-164	1.36096e-163	3.59819e-165	-3.37067e-163	-1.22509e-162	-7.92958e-163	3.92282e-163	2.35165e-163	1.01167e-163	-1.55843e-163	4.15401e-165	-1.35304e-162	2.39266e-165	-7.01461e-164	-4.49892e-163	9.36055e-164	4.2228e-163	8.1306e-163	-1.08831e-162	6.24323e-164	-4.33724e-163	-1.11301e-163	-4.41981e-163	-3.14701e-163	4.4212e-163	0
-1.16314e-163	-1.01353e-163	4.18271e-163	3.68363e-164	-4.75442e-163	-7.15162e-164	1.36096e-163	3.59819e-165	-3.37067e-163	-1.22509e-162	-7.92958e-163	3.92282e-163	2.35165e-163	1.01167e-163	-1.55843e-163	4.15401e-165	-1.35304e-162	2.39266e-165	-7.01461e-164	-4.49892e-163	9.36055e-164	4.2228e-163	8.1306e-163	-1.08831e-162	6.24323e-164	-4.33724e-163	-1.11301e-163	-4.41981e-163	-3.14701e-163	4.4212e-163	0
-1.16314e-163	-1.01353e-163	4.18271e-163	3.68363e-164	-4.75442e-163	-7.15162e-164	1.36096e-163	3.59819e-165	-3.37067e-163	-1.22509e-162	-7.92958e-163	3.92282e-163	2.35165e-163	1.01167e-163	-1.55843e-163	4.15401e-165	-1.35304e-162	2.39266e-165	-7.01461e-164	-4.49892e-163	9.36055e-164	4.2228e-163	8.1306e-163	-1.08831e-162	6.24323e-164	-4.33724e-163	-1.11301e-163	-4.41981e-163	-3.14701e-163	4.4212e-163	0
-1.16314e-163	-1.01353e-163	4.18271e-163	3.68363e-164	-4.75442e-163	-7.15162e-164	1.36096e-163	3.59819e-165	-3.37067e-163	-1.22509e-162	-7.92958e-163	3.92282e-163	2.35165e-163	1.01167e-163	-1.55843e-163	4.15401e-165	-1.35304e-162	2.39266e-165	-7.01461e-164	-4.49892e-163	9.36055e-164	4.2228e-163	8.1306e-163	-1.08831e-162	6.24323e-164	-4.33724e-163	-1.11301e-163	-4.41981e-163	-3.14701e-163	4.4212e-163	0
-1.16314e-163	-1.01353e-163	4.18271e-163	3.68363e-164	-4.75442e-163	-7.15162e-164	1.36096e-163	3.59819e-165	-3.37067e-163	-1.22509e-162	-7.92958e-163	3.92282e-163	2.35165e-163	1.01167e-163	-1.55843e-163	4.15401e-165	-1.35304e-162	2.39266e-165	-7.01461e-164	-4.49892e-163	9.36055e-164	4.2228e-163	8.1306e-163	-1.08831e-162	6.24323e-164	-4.33724e-163	-1.11301e-163	-4.41981e-163	-3.14701e-163	4.4212e-163	0
-1.16314e-163	-1.01353e-163	4.18271e-163	3.68363e-164	-4.75442e-163	-7.15162e-164	1.36096e-163	3.59819e-165	-3.37067e-163	-1.22509e-162	-7.92958e-163	3.92282e-163	2.35165e-163	1.01167e-163	-1.55843e-163	4.15401e-165	-1.35304e-162	2.39266e-165	-7.01461e-164	-4.49892e-163	9.36055e-164	4.2228e-163	8.1306e-163	-1.08831e-162	6.24323e-164	-4.33724e-163	-1.11301e-163	-4.41981e-163	-3.14701e-163	4.4212e-163	0
-1.16314e-163	-1.01353e-163	4.18271e-163	3.68363e-164	-4.75442e-163	-7.15162e-164	1.36096e-163	3.59819e-165	-3.37067e-163	-1.22509e-162	-7.92958e-163	3.92282e-163	2.35165e-163	1.01167e-163	-1.55843e-163	4.15401e-165	-1.35304e-162	2.39266e-165	-7.01461e-164	-4.49892e-163	9.36055e-164	4.2228e-163	8.1306e-163	-1.08831e-162	6.24323e-164	-4.33724e-163	-1.11301e-163	-4.41981e-163	-3.14701e-163	4.4212e-163	0
-1.16314e-163	-1.01353e-163	4.18271e-163	3.68363e-164	-4.75442e-163	-7.15162e-164	1.36096e-163	3.59819e-165	-3.37067e-163	-1.22509e-162	-7.92958e-163	3.92282e-163	2.35165e-163	1.01167e-163	-1.55843e-163	4.15401e-165	-1.35304e-162	2.39266e-165	-7.01461e-164	-4.49892e-163	9.36055e-164	4.2228e-163	8.1306e-163	-1.08831e-162	6.24323e-164	-4.33724e-163	-1.11301e-163	-4.41981e-163	-3.14701e-163	4.4212e-163	0
-1.16314e-163	-1.01353e-163	4.18271e-163	3.68363e-164	-4.75442e-163	-7.15162e-164	1.36096e-163	3.59819e-165	-3.37067e-163	-1.22509e-162	-7.92958e-163	3.92282e-163	2.35165e-163	1.01167e-163	-1.55843e-163	4.15401e-165	-1.35304e-162	2.39266e-165	-7.01461e-164	-4.49892e-163	9.36055e-164	4.2228e-163	8.1306e-163	-1.08831e-162	6.24323e-164	-4.33724e-163	-1.11301e-163	-4.41981e-163	-3.14701e-163	4.4212e-163	0
-1.16314e-163	-1.01353e-163	4.18271e-163	3.68363e-164	-4.75442e-163	-7.15162e-164	1.36096e-163	3.59819e-165	-3.37067e-163	-1.22509e-162	-7.92958e-163	3.92282e-163	2.35165e-163	1.01167e-163	-1.55843e-163	4.15401e-165	-1.35304e-162	2.39266e-165	-7.01461e-164	-4.49892e-163	9.36055e-164	4.2228e-163	8.1306e-163	-1.08831e-162	6.24323e-164	-4.33724e-163	-1.11301e-163	-4.41981e-163	-3.14701e-163	4.4212e-163	0
-1.16314e-163	-1.01353e-163	4.18271e-163	3.68363e-164	-4.75442e-163	-7.15162e-164	1.36096e-163	3.59819e-165	-3.37067e-163	-1.22509e-162	-7.92958e-163	3.92282e-163	2.35165e-163	1.01167e-163	-1.55843e-163	4.15401e-165	-1.35304e-162	2.39266e-165	-7.01461e-164	-4.49892e-163	9.36055e-164	4.2228e-163	8.1306e-163	-1.08831e-162	6.24323e-164	-4.33724e-163	-1.11301e-163	-4.41981e-163	-3.14701e-163	4.4212e-163	0
-1.16314e-163	-1.01353e-163	4.18271e-163	3.68363e-164	-4.75442e-163	-7.15162e-164	1.36096e-163	3.59819e-165	-3.37067e-163	-1.22509e-162	-7.92958e-163	3.92282e-163	2.35165e-163	1.01167e-163	-1.55843e-163	4.15401e-165	-1.35304e-162	2.39266e-165	-7.01461e-164	-4.49892e-163	9.36055e-164	4.2228e-163	8.1306e-163	-1.08831e-162	6.24323e-164	-4.33724e-163	-1.11301e-163	-4.41981e-163	-3.14701e-163	4.4212e-163	0
-1.16314e-163	-1.01353e-163	4.18271e-163	3.68363e-164	-4.75442e-163	-7.15162e-164	1.36096e-163	3.59819e-165	-3.37067e-163	-1.22509e-162	-7.92958e-163	3.92282e-163	2.35165e-163	1.01167e-163	-1.55843e-163	4.15401e-165	-1.35304e-162	2.39266e-165	-7.01461e-164	-4.49892e-163	9.36055e-164	4.2228e-163	8.1306e-163	-1.08831e-162	6.24323e-164	-4.33724e-163	-1.11301e-163	-4.41981e-163	-3.14701e-163	4.4212e-163	0
-1.16314e-163	-1.01353e-163	4.18271e-163	3.68363e-164	-4.75442e-163	-7.15162e-164	1.36096e-163	3.59819e-165	-3.37067e-163	-1.22509e-162	-7.92958e-163	3.92282e-163	2.35165e-163	1.01167e-163	-1.55843e-163	4.15401e-165	-1.35304e-162	2.39266e-165	-7.01461e-164	-4.49892e-163	9.36055e-164	4.2228e-163	8.1306e-163	-1.08831e-162	6.24323e-164	-4.33724e-163	-1.11301e-163	-4.41981e-163	-3.14701e-163	4.4212e-163	0
-1.16314e-163	-1.01353e-163	4.18271e-163	3.68363e-164	-4.75442e-163	-7.15162e-164	1.36096e-163	3.59819e-165	-3.37067e-163	-1.22509e-162	-7.92958e-163	3.92282e-163	2.35165e-163	1.01167e-163	-1.55843e-163	4.15401e-165	-1.35304e-162	2.39266e-165	-7.01461e-164	-4.49892e-163	9.36055e-164	4.2228e-163	8.1306e-163	-1.08831e-162	6.24323e-164	-4.33724e-163	-1.11301e-163	-4.41981e-163	-3.14701e-163	4.4212e-163	0
-1.16314e-163	-1.01353e-163	4.18271e-163	3.68363e-164	-4.75442e-163	-7.15162e-164	1.36096e-163	3.59819e-165	-3.37067e-163	-1.22509e-162	-7.92958e-163	3.92282e-163	2.35165e-163	1.01167e-163	-1.55843e-163	4.15401e-165	-1.35304e-162	2.39266e-165	-7.01461e-164	-4.49892e-163	9.36055e-164	4.2228e-163	8.1306e-163	-1.08831e-162	6.24323e-164	-4.33724e-163	-1.11301e-163	-4.41981e-163	-3.14701e-163	4.4212e-163	0
-1.16314e-163	-1.01353e-163	4.18271e-163	3.68363e-164	-4.75442e-163	-7.15162e-164	1.36096e-163	3.59819e-165	-3.37067e-163	-1.22509e-162	-7.92958e-163	3.92282e-163	2.35165e-163	1.01167e-163	-1.55843e-163	4.15401e-165	-1.35304e-162	2.39266e-165	-7.01461e-164	-4.49892e-163	9.36055e-164	4.2228e-163	8.1306e-163	-1.08831e-162	6.24323e-164	-4.33724e-163	-1.11301e-163	-4.41981e-163	-3.14701e-163	4.4212e-163	0
-1.16314e-163	-1.01353e-163	4.18271e-163	3.68363e-164	-4.75442e-163	-7.15162e-164	1.36096e-163	3.59819e-165	-3.37067e-163	-1.22509e-162	-7.92958e-163	3.92282e-163	2.35165e-163	1.01167e-163	-1.55843e-163	4.15401e-165	-1.35304e-162	2.39266e-165	-7.01461e-164	-4.49892e-163	9.36055e-164	4.2228e-163	8.1306e-163	-1.08831e-162	6.24323e-164	-4.33724e-163	-1.11301e-163	-4.41981e-163	-3.14701e-163	4.4212e-163	0
-1.16314e-163	-1.01353e-163	4.18271e-163	3.68363e-164	-4.75442e-163	-7.15162e-164	1.36096e-163	3.59819e-165	-3.37067e-163	-1.22509e-162	-7.92958e-163	3.92282e-163	2.35165e-163	1.01167e-163	-1.55843e-163	4.15401e-165	-1.35304e-162	2.39266e-165	-7.01461e-164	-4.49892e-163	9.36055e-164	4.2228e-163	8.1306e-163	-1.08831e-162	6.24323e-164	-4.33724e-163	-1.11301e-163	-4.41981e-163	-3.14701e-163	4.4212e-163	0
-1.16314e-163	-1.01353e-163	4.18271e-163	3.68363e-164	-4.75442e-163	-7.15162e-164	1.36096e-163	3.59819e-165	-3.37067e-163	-1.22509e-162	-7.92958e-163	3.92282e-163	2.35165e-163	1.01167e-163	-1.55843e-163	4.15401e-165	-1.35304e-162	2.39266e-165	-7.01461e-164	-4.49892e-163	9.36055e-164	4.2228e-163	8.1306e-163	-1.08831e-162	6.24323e-164	-4.33724e-163	-1.11301e-163	-4.41981e-163	-3.14701e-163	4.4212e-163	0
-1.16314e-163	-1.01353e-163	4.18271e-163	3.68363e-164	-4.75442e-163	-7.15162e-164	1.36096e-163	3.59819e-165	-3.37067e-163	-1.22509e-162	-7.92958e-163	3.92282e-163	2.35165e-163	1.01167e-163	-1.55843e-163	4.15401e-165	-1.35304e-162	2.39266e-165	-7.01461e-164	-4.49892e-163	9.36055e-164	4.2228e-163	8.1306e-163	-1.08831e-162	6.24323e-164	-4.33724e-163	-1.11301e-163	-4.41981e-163	-3.14701e-163	4.4212e-163	0
-1.16314e-163	-1.01353e-163	4.18271e-163	3.68363e-164	-4.75442e-163	-7.15162e-164	1.36096e-163	3.59819e-165	-3.37067e-163	-1.22509e-162	-7.92958e-163	3.92282e-163	2.35165e-163	1.01167e-163	-1.55843e-163	4.15401e-165	-1.35304e-162	2.39266e-165	-7.01461e-164	-4.49892e-163	9.36055e-164	4.2228e-163	8.1306e-163	-1.08831e-162	6.24323e-164	-4.33724e-163	-1.11301e-163	-4.41981e-163	-3.14701e-163	4.4212e-163	0
-1.16314e-163	-1.01353e-163	4.18271e-163	3.68363e-164	-4.75442e-163	-7.15162e-164	1.36096e-163	3.59819e-165	-3.37067e-163	-1.22509e-162	-7.92958e-163	3.92282e-163	2.35165e-163	1.01167e-163	-1.55843e-163	4.15401e-165	-1.35304e-162	2.39266e-165	-7.01461e-164	-4.49892e-163	9.36055e-164	4.2228e-163	8.1306e-163	-1.08831e-162	6.24323e-164	-4.33724e-163	-1.11301e-163	-4.41981e-163	-3.14701e-163	4.4212e-163	0
-1.16314e-163	-1.01353e-163	4.18271e-163	3.68363e-164	-4.75442e-163	-7.15162e-164	1.36096e-163	3.59819e-165	-3.37067e-163	-1.22509e-162	-7.92958e-163	3.92282e-163	2.35165e-163	1.01167e-163	-1.55843e-163	4.15401e-165	-1.35304e-162	2.39266e-165	-7.01461e-164	-4.49892e-163	9.36055e-164	4.2228e-163	8.1306e-163	-1.08831e-162	6.24323e-164	-4.33724e-163	-1.11301e-163	-4.41981e-163	-3.14701e-163	4.4212e-163	0
-1.16314e-163	-1.01353e-163	4.18271e-163	3.68363e-164	-4.75442e-163	-7.15162e-164	1.36096e-163	3.59819e-165	-3.37067e-163	-1.22509e-162	-7.92958e-163	3.92282e-163	2.35165e-163	1.01167e-163	-1.55843e-163	4.15401e-165	-1.35304e-162	2.39266e-165	-7.01461e-164	-4.49892e-163	9.36055e-164	4.2228e-163	8.1306e-163	-1.08831e-162	6.24323e-164	-4.33724e-163	-1.11301e-163	-4.41981e-163	-3.14701e-163	4.4212e-163	0
-1.16314e-163	-1.01353e-163	4.18271e-163	3.68363e-164	-4.75442e-163	-7.15162e-164	1.36096e-163	3.59819e-165	-3.37067e-163	-1.22509e-162	-7.92958e-163	3.92282e-163	2.35165e-163	1.01167e-163	-1.55843e-163	4.15401e-165	-1.35304e-162	2.39266e-165	-7.01461e-164	-4.49892e-163	9.36055e-164	4.2228e-163	8.1306e-163	-1.08831e-162	6.24323e-164	-4.33724e-163	-1.11301e-163	-4.41981e-163	-3.14701e-163	4.4212e-163	0
-1.16314e-163	-1.01353e-163	4.18271e-163	3.68363e-164	-4.75442e-163	-7.15162e-164	1.36096e-163	3.59819e-165	-3.37067e-163	-1.22509e-162	-7.92958e-163	3.92282e-163	2.35165e-163	1.01167e-163	-1.55843e-163	4.15401e-165	-1.35304e-162	2.39266e-165	-7.01461e-164	-4.49892e-163	9.36055e-164	4.2228e-163	8.1306e-163	-1.08831e-162	6.24323e-164	-4.33724e-163	-1.11301e-163	-4.41981e-163	-3.14701e-163	4.4212e-163	0
-1.16314e-163	-1.01353e-163	4.18271e-163	3.68363e-164	-4.75442e-163	-7.15162e-164	1.36096e-163	3.59819e-165	-3.37067e-163	-1.22509e-162	-7.92958e-163	3.92282e-163	2.35165e-163	1.01167e-163	-1.55843e-163	4.15401e-165	-1.35304e-162	2.39266e-165	-7.01461e-164	-4.49892e-163	9.36055e-164	4.2228e-163	8.1306e-163	-1.08831e-162	6.24323e-164	-4.33724e-163	-1.11301e-163	-4.41981e-163	-3.14701e-163	4.4212e-163	0
-1.16314e-163	-1.01353e-163	4.18271e-163	3.68363e-164	-4.75442e-163	-7.15162e-164	1.36096e-163	3.59819e-165	-3.37067e-163	-1.22509e-162	-7.92958e-163	3.92282e-163	2.35165e-163	1.01167e-163	-1.55843e-163	4.15401e-165	-1.35304e-162	2.39266e-165	-7.01461e-164	-4.49892e-163	9.36055e-164	4.2228e-163	8.1306e-163	-1.08831e-162	6.24323e-164	-4.33724e-163	-1.11301e-163	-4.41981e-163	-3.14701e-163	4.4212e-163	0
-1.16314e-163	-1.01353e-163	4.18271e-163	3.68363e-164	-4.75442e-163	-7.15162e-164	1.36096e-163	3.59819e-165	-3.37067e-163	-1.22509e-162	-7.92958e-163	3.92282e-163	2.35165e-163	1.01167e-163	-1.55843e-163	4.15401e-165	-1.35304e-162	2.39266e-165	-7.01461e-164	-4.49892e-163	9.36055e-164	4.2228e-163	8.1306e-163	-1.08831e-162	6.24323e-164	-4.33724e-163	-1.11301e-163	-4.41981e-163	-3.14701e-163	4.4212e-163	0
-1.16314e-163	-1.01353e-163	4.18271e-163	3.68363e-164	-4.75442e-163	-7.15162e-164	1.36096e-163	3.59819e-165	-3.37067e-163	-1.22509e-162	-7.92958e-163	3.92282e-163	2.35165e-163	1.01167e-163	-1.55843e-163	4.15401e-165	-1.35304e-162	2.39266e-165	-7.01461e-164	-4.49892e-163	9.36055e-164	4.2228e-163	8.1306e-163	-1.08831e-162	6.24323e-164	-4.33724e-163	-1.11301e-163	-4.41981e-163	-3.14701e-163	4.4212e-163	0
-1.16314e-163	-1.01353e-163	4.18271e-163	3.68363e-164	-4.75442e-163	-7.15162e-164	1.36096e-163	3.59819e-165	-3.37067e-163	-1.22509e-162	-7.92958e-163	3.92282e-163	2.35165e-163	1.01167e-163	-1.55843e-163	4.15401e-165	-1.35304e-162	2.39266e-165	-7.01461e-164	-4.49892e-163	9.36055e-164	4.2228e-163	8.1306e-163	-1.08831e-162	6.24323e-164	-4.33724e-163	-1.11301e-163	-4.41981e-163	-3.14701e-163	4.4212e-163	0
-1.16314e-163	-1.01353e-163	4.18271e-163	3.68363e-164	-4.75442e-163	-7.15162e-164	1.36096e-163	3.59819e-165	-3.37067e-163	-1.22509e-162	-7.92958e-163	3.92282e-163	2.35165e-163	1.01167e-163	-1.55843e-163	4.15401e-165	-1.35304e-162	2.39266e-165	-7.01461e-164	-4.49892e-163	9.36055e-164	4.2228e-163	8.1306e-163	-1.08831e-162	6.24323e-164	-4.33724e-163	-1.11301e-163	-4.41981e-163	-3.14701e-163	4.4212e-163	0
-1.16314e-163	-1.01353e-163	4.18271e-163	3.68363e-164	-4.75442e-163	-7.15162e-164	1.36096e-163	3.59819e-165	-3.37067e-163	-1.22509e-162	-7.92958e-163	3.92282e-163	2.35165e-163	1.01167e-163	-1.55843e-163	4.15401e-165	-1.35304e-162	2.39266e-165	-7.01461e-164	-4.49892e-163	9.36055e-164	4.2228e-163	8.1306e-163	-1.08831e-162	6.24323e-164	-4.33724e-163	-1.11301e-163	-4.41981e-163	-3.14701e-163	4.4212e-163	0
-1.16314e-163	-1.01353e-163	4.18271e-163	3.68363e-164	-4.75442e-163	-7.15162e-164	1.36096e-163	3.59819e-165	-3.37067e-163	-1.22509e-162	-7.92958e-163	3.92282e-163	2.35165e-163	1.01167e-163	-1.55843e-163	4.15401e-165	-1.35304e-162	2.39266e-165	-7.01461e-164	-4.49892e-163	9.36055e-164	4.2228e-163	8.1306e-163	-1.08831e-162	6.24323e-164	-4.33724e-163	-1.11301e-163	-4.41981e-163	-3.14701e-163	4.4212e-163	0
-1.16314e-163	-1.01353e-163	4.18271e-163	3.68363e-164	-4.75442e-163	-7.15162e-164	1.36096e-163	3.59819e-165	-3.37067e-163	-1.22509e-162	-7.92958e-163	3.92282e-163	2.35165e-163	1.01167e-163	-1.55843e-163	4.15401e-165	-1.35304e-162	2.39266e-165	-7.01461e-164	-4.49892e-163	9.36055e-164	4.2228e-163	8.1306e-163	-1.08831e-162	6.24323e-164	-4.33724e-163	-1.11301e-163	-4.41981e-163	-3.14701e-163	4.4212e-163	0
-1.16314e-163	-1.01353e-163	4.18271e-163	3.68363e-164	-4.75442e-163	-7.15162e-164	1.36096e-163	3.59819e-165	-3.37067e-163	-1.22509e-162	-7.92958e-163	3.92282e-163	2.35165e-163	1.01167e-163	-1.55843e-163	4.15401e-165	-1.35304e-162	2.39266e-165	-7.01461e-164	-4.49892e-163	9.36055e-164	4.2228e-163	8.1306e-163	-1.08831e-162	6.24323e-164	-4.33724e-163	-1.11301e-163	-4.41981e-163	-3.14701e-163	4.4212e-163	0
-1.16314e-163	-1.01353e-163	4.18271e-163	3.68363e-164	-4.75442e-163	-7.15162e-164	1.36096e-163	3.59819e-165	-3.37067e-163	-1.22509e-162	-7.92958e-163	3.92282e-163	2.35165e-163	1.01167e-163	-1.55843e-163	4.15401e-165	-1.35304e-162	2.39266e-165	-7.01461e-164	-4.49892e-163	9.36055e-164	4.2228e-163	8.1306e-163	-1.08831e-162	6.24323e-164	-4.33724e-163	-1.11301e-163	-4.41981e-163	-3.14701e-163	4.4212e-163	0
-1.16314e-163	-1.01353e-163	4.18271e-163	3.68363e-164	-4.75442e-163	-7.15162e-164	1.36096e-163	3.59819e-165	-3.37067e-163	-1.22509e-162	-7.92958e-163	3.92282e-163	2.35165e-163	1.01167e-163	-1.55843e-163	4.15401e-165	-1.35304e-162	2.39266e-165	-7.01461e-164	-4.49892e-163	9.36055e-164	4.2228e-163	8.1306e-163	-1.08831e-162	6.24323e-164	-4.33724e-163	-1.11301e-163	-4.41981e-163	-3.14701e-163	4.4212e-163	0
-1.16314e-163	-1.01353e-163	4.18271e-163	3.68363e-164	-4.75442e-163	-7.15162e-164	1.36096e-163	3.59819e-165	-3.37067e-163	-1.22509e-162	-7.92958e-163	3.92282e-163	2.35165e-163	1.01167e-163	-1.55843e-163	4.15401e-165	-1.35304e-162	2.39266e-165	-7.01461e-164	-4.49892e-163	9.36055e-164	4.2228e-163	8.1306e-163	-1.08831e-162	6.24323e-164	-4.33724e-163	-1.11301e-163	-4.41981e-163	-3.14701e-163	4.4212e-163	0
-1.16314e-163	-1.01353e-163	4.18271e-163	3.68363e-164	-4.75442e-163	-7.15162e-164	1.36096e-163	3.59819e-165	-3.37067e-163	-1.22509e-162	-7.92958e-163	3.92282e-163	2.35165e-163	1.01167e-163	-1.55843e-163	4.15401e-165	-1.35304e-162	2.39266e-165	-7.01461e-164	-4.49892e-163	9.36055e-164	4.2228e-163	8.1306e-163	-1.08831e-162	6.24323e-164	-4.33724e-163	-1.11301e-163	-4.41981e-163	-3.14701e-163	4.4212e-163	0
-1.16314e-163	-1.01353e-163	4.18271e-163	3.68363e-164	-4.75442e-163	-7.15162e-164	1.36096e-163	3.59819e-165	-3.37067e-163	-1.22509e-162	-7.92958e-163	3.92282e-163	2.35165e-163	1.01167e-163	-1.55843e-163	4.15401e-165	-1.35304e-162	2.39266e-165	-7.01461e-164	-4.49892e-163	9.36055e-164	4.2228e-163	8.1306e-163	-1.08831e-162	6.24323e-164	-4.33724e-163	-1.11301e-163	-4.41981e-163	-3.14701e-163	4.4212e-163	0
-1.16314e-163	-1.01353e-163	4.18271e-163	3.68363e-164	-4.75442e-163	-7.15162e-164	1.36096e-163	3.59819e-165	-3.37067e-163	-1.22509e-162	-7.92958e-163	3.92282e-163	2.35165e-163	1.01167e-163	-1.55843e-163	4.15401e-165	-1.35304e-162	2.39266e-165	-7.01461e-164	-4.49892e-163	9.36055e-164	4.2228e-163	8.1306e-163	-1.08831e-162	6.24323e-164	-4.33724e-163	-1.11301e-163	-4.41981e-163	-3.14701e-163	4.4212e-163	0
-1.16314e-163	-1.01353e-163	4.18271e-163	3.68363e-164	-4.75442e-163	-7.15162e-164	1.36096e-163	3.59819e-165	-3.37067e-163	-1.22509e-162	-7.92958e-163	3.92282e-163	2.35165e-163	1.01167e-163	-1.55843e-163	4.15401e-165	-1.35304e-162	2.39266e-165	-7.01461e-164	-4.49892e-163	9.36055e-164	4.2228e-163	8.1306e-163	-1.08831e-162	6.24323e-164	-4.33724e-163	-1.11301e-163	-4.41981e-163	-3.14701e-163	4.4212e-163	0
-1.16314e-163	-1.01353e-163	4.18271e-163	3.68363e-164	-4.75442e-163	-7.15162e-164	1.36096e-163	3.59819e-165	-3.37067e-163	-1.22509e-162	-7.92958e-163	3.92282e-163	2.35165e-163	1.01167e-163	-1.55843e-163	4.15401e-165	-1.35304e-162	2.39266e-165	-7.01461e-164	-4.49892e-163	9.36055e-164	4.2228e-163	8.1306e-163	-1.08831e-162	6.24323e-164	-4.33724e-163	-1.11301e-163	-4.41981e-163	-3.14701e-163	4.4212e-163	0
-1.16314e-163	-1.01353e-163	4.18271e-163	3.68363e-164	-4.75442e-163	-7.15162e-164	1.36096e-163	3.59819e-165	-3.37067e-163	-1.22509e-162	-7.92958e-163	3.92282e-163	2.35165e-163	1.01167e-163	-1.55843e-163	4.15401e-165	-1.35304e-162	2.39266e-165	-7.01461e-164	-4.49892e-163	9.36055e-164	4.2228e-163	8.1306e-163	-1.08831e-162	6.24323e-164	-4.33724e-163	-1.11301e-163	-4.41981e-163	-3.14701e-163	4.4212e-163	0
-1.16314e-163	-1.01353e-163	4.18271e-163	3.68363e-164	-4.75442e-163	-7.15162e-164	1.36096e-163	3.59819e-165	-3.37067e-163	-1.22509e-162	-7.92958e-163	3.92282e-163	2.35165e-163	1.01167e-163	-1.55843e-163	4.15401e-165	-1.35304e-162	2.39266e-165	-7.01461e-164	-4.49892e-163	9.36055e-164	4.2228e-163	8.1306e-163	-1.08831e-162	6.24323e-164	-4.33724e-163	-1.11301e-163	-4.41981e-163	-3.14701e-163	4.4212e-163	0
-1.16314e-163	-1.01353e-163	4.18271e-163	3.68363e-164	-4.75442e-163	-7.15162e-164	1.36096e-163	3.59819e-165	-3.37067e-163	-1.22509e-162	-7.92958e-163	3.92282e-163	2.35165e-163	1.01167e-163	-1.55843e-163	4.15401e-165	-1.35304e-162	2.39266e-165	-7.01461e-164	-4.49892e-163	9.36055e-164	4.2228e-163	8.1306e-163	-1.08831e-162	6.24323e-164	-4.33724e-163	-1.11301e-163	-4.41981e-163	-3.14701e-163	4.4212e-163	0
-1.16314e-163	-1.01353e-163	4.18271e-163	3.68363e-164	-4.75442e-163	-7.15162e-164	1.36096e-163	3.59819e-165	-3.37067e-163	-1.22509e-162	-7.92958e-163	3.92282e-163	2.35165e-163	1.01167e-163	-1.55843e-163	4.15401e-165	-1.35304e-162	2.39266e-165	-7.01461e-164	-4.49892e-163	9.36055e-164	4.2228e-163	8.1306e-163	-1.08831e-162	6.24323e-164	-4.33724e-163	-1.11301e-163	-4.41981e-163	-3.14701e-163	4.4212e-163	0
-1.16314e-163	-1.01353e-163	4.18271e-163	3.68363e-164	-4.75442e-163	-7.15162e-164	1.36096e-163	3.59819e-165	-3.37067e-163	-1.22509e-162	-7.92958e-163	3.92282e-163	2.35165e-163	1.01167e-163	-1.55843e-163	4.15401e-165	-1.35304e-162	2.39266e-165	-7.01461e-164	-4.49892e-163	9.36055e-164	4.2228e-163	8.1306e-163	-1.08831e-162	6.24323e-164	-4.33724e-163	-1.11301e-163	-4.41981e-163	-3.14701e-163	4.4212e-163	0
-1.16314e-163	-1.01353e-163	4.18271e-163	3.68363e-164	-4.75442e-163	-7.15162e-164	1.36096e-163	3.59819e-165	-3.37067e-163	-1.22509e-162	-7.92958e-163	3.92282e-163	2.35165e-163	1.01167e-163	-1.55843e-163	4.15401e-165	-1.35304e-162	2.39266e-165	-7.01461e-164	-4.49892e-163	9.36055e-164	4.2228e-163	8.1306e-163	-1.08831e-162	6.24323e-164	-4.33724e-163	-1.11301e-163	-4.41981e-163	-3.14701e-163	4.4212e-163	0
-1.16314e-163	-1.01353e-163	4.18271e-163	3.68363e-164	-4.75442e-163	-7.15162e-164	1.36096e-163	3.59819e-165	-3.37067e-163	-1.22509e-162	-7.92958e-163	3.92282e-163	2.35165e-163	1.01167e-163	-1.55843e-163	4.15401e-165	-1.35304e-162	2.39266e-165	-7.01461e-164	-4.49892e-163	9.36055e-164	4.2228e-163	8.1306e-163	-1.08831e-162	6.24323e-164	-4.33724e-163	-1.11301e-163	-4.41981e-163	-3.14701e-163	4.4212e-163	0
-1.16314e-163	-1.01353e-163	4.18271e-163	3.68363e-164	-4.75442e-163	-7.15162e-164	1.36096e-163	3.59819e-165	-3.37067e-163	-1.22509e-162	-7.92958e-163	3.92282e-163	2.35165e-163	1.01167e-163	-1.55843e-163	4.15401e-165	-1.35304e-162	2.39266e-165	-7.01461e-164	-4.49892e-163	9.36055e-164	4.2228e-163	8.1306e-163	-1.08831e-162	6.24323e-164	-4.33724e-163	-1.11301e-163	-4.41981e-163	-3.14701e-163	4.4212e-163	0
-1.16314e-163	-1.01353e-163	4.18271e-163	3.68363e-164	-4.75442e-163	-7.15162e-164	1.36096e-163	3.59819e-165	-3.37067e-163	-1.22509e-162	-7.92958e-163	3.92282e-163	2.35165e-163	1.01167e-163	-1.55843e-163	4.15401e-165	-1.35304e-162	2.39266e-165	-7.01461e-164	-4.49892e-163	9.36055e-164	4.2228e-163	8.1306e-163	-1.08831e-162	6.24323e-164	-4.33724e-163	-1.11301e-163	-4.41981e-163	-3.14701e-163	4.4212e-163	0
-1.16314e-163	-1.01353e-163	4.18271e-163	3.68363e-164	-4.75442e-163	-7.15162e-164	1.36096e-163	3.59819e-165	-3.37067e-163	-1.22509e-162	-7.92958e-163	3.92282e-163	2.35165e-163	1.01167e-163	-1.55843e-163	4.15401e-165	-1.35304e-162	2.39266e-165	-7.01461e-164	-4.49892e-163	9.36055e-164	4.2228e-163	8.1306e-163	-1.08831e-162	6.24323e-164	-4.33724e-163	-1.11301e-163	-4.41981e-163	-3.14701e-163	4.4212e-163	0
-1.16314e-163	-1.01353e-163	4.18271e-163	3.68363e-164	-4.75442e-163	-7.15162e-164	1.36096e-163	3.59819e-165	-3.37067e-163	-1.22509e-162	-7.92958e-163	3.92282e-163	2.35165e-163	1.01167e-163	-1.55843e-163	4.15401e-165	-1.35304e-162	2.39266e-165	-7.01461e-164	-4.49892e-163	9.36055e-164	4.2228e-163	8.1306e-163	-1.08831e-162	6.24323e-164	-4.33724e-163	-1.11301e-163	-4.41981e-163	-3.14701e-163	4.4212e-163	0
-1.16314e-163	-1.01353e-163	4.18271e-163	3.68363e-164	-4.75442e-163	-7.15162e-164	1.36096e-163	3.59819e-165	-3.37067e-163	-1.22509e-162	-7.92958e-163	3.92282e-163	2.35165e-163	1.01167e-163	-1.55843e-163	4.15401e-165	-1.35304e-162	2.39266e-165	-7.01461e-164	-4.49892e-163	9.36055e-164	4.2228e-163	8.1306e-163	-1.08831e-162	6.24323e-164	-4.33724e-163	-1.11301e-163	-4.41981e-163	-3.14701e-163	4.4212e-163	0
-1.16314e-163	-1.01353e-163	4.18271e-163	3.68363e-164	-4.75442e-163	-7.15162e-164	1.36096e-163	3.59819e-165	-3.37067e-163	-1.22509e-162	-7.92958e-163	3.92282e-163	2.35165e-163	1.01167e-163	-1.55843e-163	4.15401e-165	-1.35304e-162	2.39266e-165	-7.01461e-164	-4.49892e-163	9.36055e-164	4.2228e-163	8.1306e-163	-1.08831e-162	6.24323e-164	-4.33724e-163	-1.11301e-163	-4.41981e-163	-3.14701e-163	4.4212e-163	0
-1.16314e-163	-1.01353e-163	4.18271e-163	3.68363e-164	-4.75442e-163	-7.15162e-164	1.36096e-163	3.59819e-165	-3.37067e-163	-1.22509e-162	-7.92958e-163	3.92282e-163	2.35165e-163	1.01167e-163	-1.55843e-163	4.15401e-165	-1.35304e-162	2.39266e-165	-7.01461e-164	-4.49892e-163	9.36055e-164	4.2228e-163	8.1306e-163	-1.08831e-162	6.24323e-164	-4.33724e-163	-1.11301e-163	-4.41981e-163	-3.14701e-163	4.4212e-163	0
-1.16314e-163	-1.01353e-163	4.18271e-163	3.68363e-164	-4.75442e-163	-7.15162e-164	1.36096e-163	3.59819e-165	-3.37067e-163	-1.22509e-162	-7.92958e-163	3.92282e-163	2.35165e-163	1.01167e-163	-1.55843e-163	4.15401e-165	-1.35304e-162	2.39266e-165	-7.01461e-164	-4.49892e-163	9.36055e-164	4.2228e-163	8.1306e-163	-1.08831e-162	6.24323e-164	-4.33724e-163	-1.11301e-163	-4.41981e-163	-3.14701e-163	4.4212e-163	0
-1.16314e-163	-1.01353e-163	4.18271e-163	3.68363e-164	-4.75442e-163	-7.15162e-164	1.36096e-163	3.59819e-165	-3.37067e-163	-1.22509e-162	-7.92958e-163	3.92282e-163	2.35165e-163	1.01167e-163	-1.55843e-163	4.15401e-165	-1.35304e-162	2.39266e-165	-7.01461e-164	-4.49892e-163	9.36055e-164	4.2228e-163	8.1306e-163	-1.08831e-162	6.24323e-164	-4.33724e-163	-1.11301e-163	-4.41981e-163	-3.14701e-163	4.4212e-163	0
-1.16314e-163	-1.01353e-163	4.18271e-163	3.68363e-164	-4.75442e-163	-7.15162e-164	1.36096e-163	3.59819e-165	-3.37067e-163	-1.22509e-162	-7.92958e-163	3.92282e-163	2.35165e-163	1.01167e-163	-1.55843e-163	4.15401e-165	-1.35304e-162	2.39266e-165	-7.01461e-164	-4.49892e-163	9.36055e-164	4.2228e-163	8.1306e-163	-1.08831e-162	6.24323e-164	-4.33724e-163	-1.11301e-163	-4.41981e-163	-3.14701e-163	4.4212e-163	0
-1.16314e-163	-1.01353e-163	4.18271e-163	3.68363e-164	-4.75442e-163	-7.15162e-164	1.36096e-163	3.59819e-165	-3.37067e-163	-1.22509e-162	-7.92958e-163	3.92282e-163	2.35165e-163	1.01167e-163	-1.55843e-163	4.15401e-165	-1.35304e-162	2.39266e-165	-7.01461e-164	-4.49892e-163	9.36055e-164	4.2228e-163	8.1306e-163	-1.08831e-162	6.24323e-164	-4.33724e-163	-1.11301e-163	-4.41981e-163	-3.14701e-163	4.4212e-163	0
-1.16314e-163	-1.01353e-163	4.18271e-163	3.68363e-164	-4.75442e-163	-7.15162e-164	1.36096e-163	3.59819e-165	-3.37067e-163	-1.22509e-162	-7.92958e-163	3.92282e-163	2.35165e-163	1.01167e-163	-1.55843e-163	4.15401e-165	-1.35304e-162	2.39266e-165	-7.01461e-164	-4.49892e-163	9.36055e-164	4.2228e-163	8.1306e-163	-1.08831e-162	6.24323e-164	-4.33724e-163	-1.11301e-163	-4.41981e-163	-3.14701e-163	4.4212e-163	0
-1.16314e-163	-1.01353e-163	4.18271e-163	3.68363e-164	-4.75442e-163	-7.15162e-164	1.36096e-163	3.59819e-165	-3.37067e-163	-1.22509e-162	-7.92958e-163	3.92282e-163	2.35165e-163	1.01167e-163	-1.55843e-163	4.15401e-165	-1.35304e-162	2.39266e-165	-7.01461e-164	-4.49892e-163	9.36055e-164	4.2228e-163	8.1306e-163	-1.08831e-162	6.24323e-164	-4.33724e-163	-1.11301e-163	-4.41981e-163	-3.14701e-163	4.4212e-163	0
-1.16314e-163	-1.01353e-163	4.18271e-163	3.68363e-164	-4.75442e-163	-7.15162e-164	1.36096e-163	3.59819e-165	-3.37067e-163	-1.22509e-162	-7.92958e-163	3.92282e-163	2.35165e-163	1.01167e-163	-1.55843e-163	4.15401e-165	-1.35304e-162	2.39266e-165	-7.01461e-164	-4.49892e-163	9.36055e-164	4.2228e-163	8.1306e-163	-1.08831e-162	6.24323e-164	-4.33724e-163	-1.11301e-163	-4.41981e-163	-3.14701e-163	4.4212e-163	0
-1.16314e-163	-1.01353e-163	4.18271e-163	3.68363e-164	-4.75442e-163	-7.15162e-164	1.36096e-163	3.59819e-165	-3.37067e-163	-1.22509e-162	-7.92958e-163	3.92282e-163	2.35165e-163	1.01167e-163	-1.55843e-163	4.15401e-165	-1.35304e-162	2.39266e-165	-7.01461e-164	-4.49892e-163	9.36055e-164	4.2228e-163	8.1306e-163	-1.08831e-162	6.24323e-164	-4.33724e-163	-1.11301e-163	-4.41981e-163	-3.14701e-163	4.4212e-163	0
-1.16314e-163	-1.01353e-163	4.18271e-163	3.68363e-164	-4.75442e-163	-7.15162e-164	1.36096e-163	3.59819e-165	-3.37067e-163	-1.22509e-162	-7.92958e-163	3.92282e-163	2.35165e-163	1.01167e-163	-1.55843e-163	4.15401e-165	-1.35304e-162	2.39266e-165	-7.01461e-164	-4.49892e-163	9.36055e-164	4.2228e-163	8.1306e-163	-1.08831e-162	6.24323e-164	-4.33724e-163	-1.11301e-163	-4.41981e-163	-3.14701e-163	4.4212e-163	0
-1.16314e-163	-1.01353e-163	4.18271e-163	3.68363e-164	-4.75442e-163	-7.15162e-164	1.36096e-163	3.59819e-165	-3.37067e-163	-1.22509e-162	-7.92958e-163	3.92282e-163	2.35165e-163	1.01167e-163	-1.55843e-163	4.15401e-165	-1.35304e-162	2.39266e-165	-7.01461e-164	-4.49892e-163	9.36055e-164	4.2228e-163	8.1306e-163	-1.08831e-162	6.24323e-164	-4.33724e-163	-1.11301e-163	-4.41981e-163	-3.14701e-163	4.4212e-163	0
-1.16314e-163	-1.01353e-163	4.18271e-163	3.68363e-164	-4.75442e-163	-7.15162e-164	1.36096e-163	3.59819e-165	-3.37067e-163	-1.22509e-162	-7.92958e-163	3.92282e-163	2.35165e-163	1.01167e-163	-1.55843e-163	4.15401e-165	-1.35304e-162	2.39266e-165	-7.01461e-164	-4.49892e-163	9.36055e-164	4.2228e-163	8.1306e-163	-1.08831e-162	6.24323e-164	-4.33724e-163	-1.11301e-163	-4.41981e-163	-3.14701e-163	4.4212e-163	0
-1.16314e-163	-1.01353e-163	4.18271e-163	3.68363e-164	-4.75442e-163	-7.15162e-164	1.36096e-163	3.59819e-165	-3.37067e-163	-1.22509e-162	-7.92958e-163	3.92282e-163	2.35165e-163	1.01167e-163	-1.55843e-163	4.15401e-165	-1.35304e-162	2.39266e-165	-7.01461e-164	-4.49892e-163	9.36055e-164	4.2228e-163	8.1306e-163	-1.08831e-162	6.24323e-164	-4.33724e-163	-1.11301e-163	-4.41981e-163	-3.14701e-163	4.4212e-163	0
-1.16314e-163	-1.01353e-163	4.18271e-163	3.68363e-164	-4.75442e-163	-7.15162e-164	1.36096e-163	3.59819e-165	-3.37067e-163	-1.22509e-162	-7.92958e-163	3.92282e-163	2.35165e-163	1.01167e-163	-1.55843e-163	4.15401e-165	-1.35304e-162	2.39266e-165	-7.01461e-164	-4.49892e-163	9.36055e-164	4.2228e-163	8.1306e-163	-1.08831e-162	6.24323e-164	-4.33724e-163	-1.11301e-163	-4.41981e-163	-3.14701e-163	4.4212e-163	0
-1.16314e-163	-1.01353e-163	4.18271e-163	3.68363e-164	-4.75442e-163	-7.15162e-164	1.36096e-163	3.59819e-165	-3.37067e-163	-1.22509e-162	-7.92958e-163	3.92282e-163	2.35165e-163	1.01167e-163	-1.55843e-163	4.15401e-165	-1.35304e-162	2.39266e-165	-7.01461e-164	-4.49892e-163	9.36055e-164	4.2228e-163	8.1306e-163	-1.08831e-162	6.24323e-164	-4.33724e-163	-1.11301e-163	-4.41981e-163	-3.14701e-163	4.4212e-163	0
-1.16314e-163	-1.01353e-163	4.18271e-163	3.68363e-164	-4.75442e-163	-7.15162e-164	1.36096e-163	3.59819e-165	-3.37067e-163	-1.22509e-162	-7.92958e-163	3.92282e-163	2.35165e-163	1.01167e-163	-1.55843e-163	4.15401e-165	-1.35304e-162	2.39266e-165	-7.01461e-164	-4.49892e-163	9.36055e-164	4.2228e-163	8.1306e-163	-1.08831e-162	6.24323e-164	-4.33724e-163	-1.11301e-163	-4.41981e-163	-3.14701e-163	4.4212e-163	0
-1.16314e-163	-1.01353e-163	4.18271e-163	3.68363e-164	-4.75442e-163	-7.15162e-164	1.36096e-163	3.59819e-165	-3.37067e-163	-1.22509e-162	-7.92958e-163	3.92282e-163	2.35165e-163	1.01167e-163	-1.55843e-163	4.15401e-165	-1.35304e-162	2.39266e-165	-7.01461e-164	-4.49892e-163	9.36055e-164	4.2228e-163	8.1306e-163	-1.08831e-162	6.24323e-164	-4.33724e-163	-1.11301e-163	-4.41981e-163	-3.14701e-163	4.4212e-163	0
-1.16314e-163	-1.01353e-163	4.18271e-163	3.68363e-164	-4.75442e-163	-7.15162e-164	1.36096e-163	3.59819e-165	-3.37067e-163	-1.22509e-162	-7.92958e-163	3.92282e-163	2.35165e-163	1.01167e-163	-1.55843e-163	4.15401e-165	-1.35304e-162	2.39266e-165	-7.01461e-164	-4.49892e-163	9.36055e-164	4.2228e-163	8.1306e-163	-1.08831e-162	6.24323e-164	-4.33724e-163	-1.11301e-163	-4.41981e-163	-3.14701e-163	4.4212e-163	0
-1.16314e-163	-1.01353e-163	4.18271e-163	3.68363e-164	-4.75442e-163	-7.15162e-164	1.36096e-163	3.59819e-165	-3.37067e-163	-1.22509e-162	-7.92958e-163	3.92282e-163	2.35165e-163	1.01167e-163	-1.55843e-163	4.15401e-165	-1.35304e-162	2.39266e-165	-7.01461e-164	-4.49892e-163	9.36055e-164	4.2228e-163	8.1306e-163	-1.08831e-162	6.24323e-164	-4.33724e-163	-1.11301e-163	-4.41981e-163	-3.14701e-163	4.4212e-163	0
-1.16314e-163	-1.01353e-163	4.18271e-163	3.68363e-164	-4.75442e-163	-7.15162e-164	1.36096e-163	3.59819e-165	-3.37067e-163	-1.22509e-162	-7.92958e-163	3.92282e-163	2.35165e-163	1.01167e-163	-1.55843e-163	4.15401e-165	-1.35304e-162	2.39266e-165	-7.01461e-164	-4.49892e-163	9.36055e-164	4.2228e-163	8.1306e-163	-1.08831e-162	6.24323e-164	-4.33724e-163	-1.11301e-163	-4.41981e-163	-3.14701e-163	4.4212e-163	0
-1.16314e-163	-1.01353e-163	4.18271e-163	3.68363e-164	-4.75442e-163	-7.15162e-164	1.36096e-163	3.59819e-165	-3.37067e-163	-1.22509e-162	-7.92958e-163	3.92282e-163	2.35165e-163	1.01167e-163	-1.55843e-163	4.15401e-165	-1.35304e-162	2.39266e-165	-7.01461e-164	-4.49892e-163	9.36055e-164	4.2228e-163	8.1306e-163	-1.08831e-162	6.24323e-164	-4.33724e-163	-1.11301e-163	-4.41981e-163	-3.14701e-163	4.4212e-163	0
-1.16314e-163	-1.01353e-163	4.18271e-163	3.68363e-164	-4.75442e-163	-7.15162e-164	1.36096e-163	3.59819e-165	-3.37067e-163	-1.22509e-162	-7.92958e-163	3.92282e-163	2.35165e-163	1.01167e-163	-1.55843e-163	4.15401e-165	-1.35304e-162	2.39266e-165	-7.01461e-164	-4.49892e-163	9.36055e-164	4.2228e-163	8.1306e-163	-1.08831e-162	6.24323e-164	-4.33724e-163	-1.11301e-163	-4.41981e-163	-3.14701e-163	4.4212e-163	0
-1.16314e-163	-1.01353e-163	4.18271e-163	3.68363e-164	-4.75442e-163	-7.15162e-164	1.36096e-163	3.59819e-165	-3.37067e-163	-1.22509e-162	-7.92958e-163	3.92282e-163	2.35165e-163	1.01167e-163	-1.55843e-163	4.15401e-165	-1.35304e-162	2.39266e-165	-7.01461e-164	-4.49892e-163	9.36055e-164	4.2228e-163	8.1306e-163	-1.08831e-162	6.24323e-164	-4.33724e-163	-1.11301e-163	-4.41981e-163	-3.14701e-163	4.4212e-163	0
-1.16314e-163	-1.01353e-163	4.18271e-163	3.68363e-164	-4.75442e-163	-7.15162e-164	1.36096e-163	3.59819e-165	-3.37067e-163	-1.22509e-162	-7.92958e-163	3.92282e-163	2.35165e-163	1.01167e-163	-1.55843e-163	4.15401e-165	-1.35304e-162	2.39266e-165	-7.01461e-164	-4.49892e-163	9.36055e-164	4.2228e-163	8.1306e-163	-1.08831e-162	6.24323e-164	-4.33724e-163	-1.11301e-163	-4.41981e-163	-3.14701e-163	4.4212e-163	0
-1.16314e-163	-1.01353e-163	4.18271e-163	3.68363e-164	-4.75442e-163	-7.15162e-164	1.36096e-163	3.59819e-165	-3.37067e-163	-1.22509e-162	-7.92958e-163	3.92282e-163	2.35165e-163	1.01167e-163	-1.55843e-163	4.15401e-165	-1.35304e-162	2.39266e-165	-7.01461e-164	-4.49892e-163	9.36055e-164	4.2228e-163	8.1306e-163	-1.08831e-162	6.24323e-164	-4.33724e-163	-1.11301e-163	-4.41981e-163	-3.14701e-163	4.4212e-163	0
-1.16314e-163	-1.01353e-163	4.18271e-163	3.68363e-164	-4.75442e-163	-7.15162e-164	1.36096e-163	3.59819e-165	-3.37067e-163	-1.22509e-162	-7.92958e-163	3.92282e-163	2.35165e-163	1.01167e-163	-1.55843e-163	4.15401e-165	-1.35304e-162	2.39266e-165	-7.01461e-164	-4.49892e-163	9.36055e-164	4.2228e-163	8.1306e-163	-1.08831e-162	6.24323e-164	-4.33724e-163	-1.11301e-163	-4.41981e-163	-3.14701e-163	4.4212e-163	0
-1.16314e-163	-1.01353e-163	4.18271e-163	3.68363e-164	-4.75442e-163	-7.15162e-164	1.36096e-163	3.59819e-165	-3.37067e-163	-1.22509e-162	-7.92958e-163	3.92282e-163	2.35165e-163	1.01167e-163	-1.55843e-163	4.15401e-165	-1.35304e-162	2.39266e-165	-7.01461e-164	-4.49892e-163	9.36055e-164	4.2228e-163	8.1306e-163	-1.08831e-162	6.24323e-164	-4.33724e-163	-1.11301e-163	-4.41981e-163	-3.14701e-163	4.4212e-163	0
-1.16314e-163	-1.01353e-163	4.18271e-163	3.68363e-164	-4.75442e-163	-7.15162e-164	1.36096e-163	3.59819e-165	-3.37067e-163	-1.22509e-162	-7.92958e-163	3.92282e-163	2.35165e-163	1.01167e-163	-1.55843e-163	4.15401e-165	-1.35304e-162	2.39266e-165	-7.01461e-164	-4.49892e-163	9.36055e-164	4.2228e-163	8.1306e-163	-1.08831e-162	6.24323e-164	-4.33724e-163	-1.11301e-163	-4.41981e-163	-3.14701e-163	4.4212e-163	0
-1.16314e-163	-1.01353e-163	4.18271e-163	3.68363e-164	-4.75442e-163	-7.15162e-164	1.36096e-163	3.59819e-165	-3.37067e-163	-1.22509e-162	-7.92958e-163	3.92282e-163	2.35165e-163	1.01167e-163	-1.55843e-163	4.15401e-165	-1.35304e-162	2.39266e-165	-7.01461e-164	-4.49892e-163	9.36055e-164	4.2228e-163	8.1306e-163	-1.08831e-162	6.24323e-164	-4.33724e-163	-1.11301e-163	-4.41981e-163	-3.14701e-163	4.4212e-163	0
-1.16314e-163	-1.01353e-163	4.18271e-163	3.68363e-164	-4.75442e-163	-7.15162e-164	1.36096e-163	3.59819e-165	-3.37067e-163	-1.22509e-162	-7.92958e-163	3.92282e-163	2.35165e-163	1.01167e-163	-1.55843e-163	4.15401e-165	-1.35304e-162	2.39266e-165	-7.01461e-164	-4.49892e-163	9.36055e-164	4.2228e-163	8.1306e-163	-1.08831e-162	6.24323e-164	-4.33724e-163	-1.11301e-163	-4.41981e-163	-3.14701e-163	4.4212e-163	0
-1.16314e-163	-1.01353e-163	4.18271e-163	3.68363e-164	-4.75442e-163	-7.15162e-164	1.36096e-163	3.59819e-165	-3.37067e-163	-1.22509e-162	-7.92958e-163	3.92282e-163	2.35165e-163	1.01167e-163	-1.55843e-163	4.15401e-165	-1.35304e-162	2.39266e-165	-7.01461e-164	-4.49892e-163	9.36055e-164	4.2228e-163	8.1306e-163	-1.08831e-162	6.24323e-164	-4.33724e-163	-1.11301e-163	-4.41981e-163	-3.14701e-163	4.4212e-163	0
-1.16314e-163	-1.01353e-163	4.18271e-163	3.68363e-164	-4.75442e-163	-7.15162e-164	1.36096e-163	3.59819e-165	-3.37067e-163	-1.22509e-162	-7.92958e-163	3.92282e-163	2.35165e-163	1.01167e-163	-1.55843e-163	4.15401e-165	-1.35304e-162	2.39266e-165	-7.01461e-164	-4.49892e-163	9.36055e-164	4.2228e-163	8.1306e-163	-1.08831e-162	6.24323e-164	-4.33724e-163	-1.11301e-163	-4.41981e-163	-3.14701e-163	4.4212e-163	0
-1.16314e-163	-1.01353e-163	4.18271e-163	3.68363e-164	-4.75442e-163	-7.15162e-164	1.36096e-163	3.59819e-165	-3.37067e-163	-1.22509e-162	-7.92958e-163	3.92282e-163	2.35165e-163	1.01167e-163	-1.55843e-163	4.15401e-165	-1.35304e-162	2.39266e-165	-7.01461e-164	-4.49892e-163	9.36055e-164	4.2228e-163	8.1306e-163	-1.08831e-162	6.24323e-164	-4.33724e-163	-1.11301e-163	-4.41981e-163	-3.14701e-163	4.4212e-163	0
-1.16314e-163	-1.01353e-163	4.18271e-163	3.68363e-164	-4.75442e-163	-7.15162e-164	1.36096e-163	3.59819e-165	-3.37067e-163	-1.22509e-162	-7.92958e-163	3.92282e-163	2.35165e-163	1.01167e-163	-1.55843e-163	4.15401e-165	-1.35304e-162	2.39266e-165	-7.01461e-164	-4.49892e-163	9.36055e-164	4.2228e-163	8.1306e-163	-1.08831e-162	6.24323e-164	-4.33724e-163	-1.11301e-163	-4.41981e-163	-3.14701e-163	4.4212e-163	0
-1.16314e-163	-1.01353e-163	4.18271e-163	3.68363e-164	-4.75442e-163	-7.15162e-164	1.36096e-163	3.59819e-165	-3.37067e-163	-1.22509e-162	-7.92958e-163	3.92282e-163	2.35165e-163	1.01167e-163	-1.55843e-163	4.15401e-165	-1.35304e-162	2.39266e-165	-7.01461e-164	-4.49892e-163	9.36055e-164	4.2228e-163	8.1306e-163	-1.08831e-162	6.24323e-164	-4.33724e-163	-1.11301e-163	-4.41981e-163	-3.14701e-163	4.4212e-163	0
-1.16314e-163	-1.01353e-163	4.18271e-163	3.68363e-164	-4.75442e-163	-7.15162e-164	1.36096e-163	3.59819e-165	-3.37067e-163	-1.22509e-162	-7.92958e-163	3.92282e-163	2.35165e-163	1.01167e-163	-1.55843e-163	4.15401e-165	-1.35304e-162	2.39266e-165	-7.01461e-164	-4.49892e-163	9.36055e-164	4.2228e-163	8.1306e-163	-1.08831e-162	6.24323e-164	-4.33724e-163	-1.11301e-163	-4.41981e-163	-3.14701e-163	4.4212e-163	0
-1.16314e-163	-1.01353e-163	4.18271e-163	3.68363e-164	-4.75442e-163	-7.15162e-164	1.36096e-163	3.59819e-165	-3.37067e-163	-1.22509e-162	-7.92958e-163	3.92282e-163	2.35165e-163	1.01167e-163	-1.55843e-163	4.15401e-165	-1.35304e-162	2.39266e-165	-7.01461e-164	-4.49892e-163	9.36055e-164	4.2228e-163	8.1306e-163	-1.08831e-162	6.24323e-164	-4.33724e-163	-1.11301e-163	-4.41981e-163	-3.14701e-163	4.4212e-163	0
-1.16314e-163	-1.01353e-163	4.18271e-163	3.68363e-164	-4.75442e-163	-7.15162e-164	1.36096e-163	3.59819e-165	-3.37067e-163	-1.22509e-162	-7.92958e-163	3.92282e-163	2.35165e-163	1.01167e-163	-1.55843e-163	4.15401e-165	-1.35304e-162	2.39266e-165	-7.01461e-164	-4.49892e-163	9.36055e-164	4.2228e-163	8.1306e-163	-1.08831e-162	6.24323e-164	-4.33724e-163	-1.11301e-163	-4.41981e-163	-3.14701e-163	4.4212e-163	0
-1.16314e-163	-1.01353e-163	4.18271e-163	3.68363e-164	-4.75442e-163	-7.15162e-164	1.36096e-163	3.59819e-165	-3.37067e-163	-1.22509e-162	-7.92958e-163	3.92282e-163	2.35165e-163	1.01167e-163	-1.55843e-163	4.15401e-165	-1.35304e-162	2.39266e-165	-7.01461e-164	-4.49892e-163	9.36055e-164	4.2228e-163	8.1306e-163	-1.08831e-162	6.24323e-164	-4.33724e-163	-1.11301e-163	-4.41981e-163	-3.14701e-163	4.4212e-163	0
-1.16314e-163	-1.01353e-163	4.18271e-163	3.68363e-164	-4.75442e-163	-7.15162e-164	1.36096e-163	3.59819e-165	-3.37067e-163	-1.22509e-162	-7.92958e-163	3.92282e-163	2.35165e-163	1.01167e-163	-1.55843e-163	4.15401e-165	-1.35304e-162	2.39266e-165	-7.01461e-164	-4.49892e-163	9.36055e-164	4.2228e-163	8.1306e-163	-1.08831e-162	6.24323e-164	-4.33724e-163	-1.11301e-163	-4.41981e-163	-3.14701e-163	4.4212e-163	0
-1.16314e-163	-1.01353e-163	4.18271e-163	3.68363e-164	-4.75442e-163	-7.15162e-164	1.36096e-163	3.59819e-165	-3.37067e-163	-1.22509e-162	-7.92958e-163	3.92282e-163	2.35165e-163	1.01167e-163	-1.55843e-163	4.15401e-165	-1.35304e-162	2.39266e-165	-7.01461e-164	-4.49892e-163	9.36055e-164	4.2228e-163	8.1306e-163	-1.08831e-162	6.24323e-164	-4.33724e-163	-1.11301e-163	-4.41981e-163	-3.14701e-163	4.4212e-163	0
-1.16314e-163	-1.01353e-163	4.18271e-163	3.68363e-164	-4.75442e-163	-7.15162e-164	1.36096e-163	3.59819e-165	-3.37067e-163	-1.22509e-162	-7.92958e-163	3.92282e-163	2.35165e-163	1.01167e-163	-1.55843e-163	4.15401e-165	-1.35304e-162	2.39266e-165	-7.01461e-164	-4.49892e-163	9.36055e-164	4.2228e-163	8.1306e-163	-1.08831e-162	6.24323e-164	-4.33724e-163	-1.11301e-163	-4.41981e-163	-3.14701e-163	4.4212e-163	0
-1.16314e-163	-1.01353e-163	4.18271e-163	3.68363e-164	-4.75442e-163	-7.15162e-164	1.36096e-163	3.59819e-165	-3.37067e-163	-1.22509e-162	-7.92958e-163	3.92282e-163	2.35165e-163	1.01167e-163	-1.55843e-163	4.15401e-165	-1.35304e-162	2.39266e-165	-7.01461e-164	-4.49892e-163	9.36055e-164	4.2228e-163	8.1306e-163	-1.08831e-162	6.24323e-164	-4.33724e-163	-1.11301e-163	-4.41981e-163	-3.14701e-163	4.4212e-163	0
-1.16314e-163	-1.01353e-163	4.18271e-163	3.68363e-164	-4.75442e-163	-7.15162e-164	1.36096e-163	3.59819e-165	-3.37067e-163	-1.22509e-162	-7.92958e-163	3.92282e-163	2.35165e-163	1.01167e-163	-1.55843e-163	4.15401e-165	-1.35304e-162	2.39266e-165	-7.01461e-164	-4.49892e-163	9.36055e-164	4.2228e-163	8.1306e-163	-1.08831e-162	6.24323e-164	-4.33724e-163	-1.11301e-163	-4.41981e-163	-3.14701e-163	4.4212e-163	0
-1.16314e-163	-1.01353e-163	4.18271e-163	3.68363e-164	-4.75442e-163	-7.15162e-164	1.36096e-163	3.59819e-165	-3.37067e-163	-1.22509e-162	-7.92958e-163	3.92282e-163	2.35165e-163	1.01167e-163	-1.55843e-163	4.15401e-165	-1.35304e-162	2.39266e-165	-7.01461e-164	-4.49892e-163	9.36055e-164	4.2228e-163	8.1306e-163	-1.08831e-162	6.24323e-164	-4.33724e-163	-1.11301e-163	-4.41981e-163	-3.14701e-163	4.4212e-163	0
-1.16314e-163	-1.01353e-163	4.18271e-163	3.68363e-164	-4.75442e-163	-7.15162e-164	1.36096e-163	3.59819e-165	-3.37067e-163	-1.22509e-162	-7.92958e-163	3.92282e-163	2.35165e-163	1.01167e-163	-1.55843e-163	4.15401e-165	-1.35304e-162	2.39266e-165	-7.01461e-164	-4.49892e-163	9.36055e-164	4.2228e-163	8.1306e-163	-1.08831e-162	6.24323e-164	-4.33724e-163	-1.11301e-163	-4.41981e-163	-3.14701e-163	4.4212e-163	0
-1.16314e-163	-1.01353e-163	4.18271e-163	3.68363e-164	-4.75442e-163	-7.15162e-164	1.36096e-163	3.59819e-165	-3.37067e-163	-1.22509e-162	-7.92958e-163	3.92282e-163	2.35165e-163	1.01167e-163	-1.55843e-163	4.15401e-165	-1.35304e-162	2.39266e-165	-7.01461e-164	-4.49892e-163	9.36055e-164	4.2228e-163	8.1306e-163	-1.08831e-162	6.24323e-164	-4.33724e-163	-1.11301e-163	-4.41981e-163	-3.14701e-163	4.4212e-163	0
-1.16314e-163	-1.01353e-163	4.18271e-163	3.68363e-164	-4.75442e-163	-7.15162e-164	1.36096e-163	3.59819e-165	-3.37067e-163	-1.22509e-162	-7.92958e-163	3.92282e-163	2.35165e-163	1.01167e-163	-1.55843e-163	4.15401e-165	-1.35304e-162	2.39266e-165	-7.01461e-164	-4.49892e-163	9.36055e-164	4.2228e-163	8.1306e-163	-1.08831e-162	6.24323e-164	-4.33724e-163	-1.11301e-163	-4.41981e-163	-3.14701e-163	4.4212e-163	0
-1.16314e-163	-1.01353e-163	4.18271e-163	3.68363e-164	-4.75442e-163	-7.15162e-164	1.36096e-163	3.59819e-165	-3.37067e-163	-1.22509e-162	-7.92958e-163	3.92282e-163	2.35165e-163	1.01167e-163	-1.55843e-163	4.15401e-165	-1.35304e-162	2.39266e-165	-7.01461e-164	-4.49892e-163	9.36055e-164	4.2228e-163	8.1306e-163	-1.08831e-162	6.24323e-164	-4.33724e-163	-1.11301e-163	-4.41981e-163	-3.14701e-163	4.4212e-163	0
-1.16314e-163	-1.01353e-163	4.18271e-163	3.68363e-164	-4.75442e-163	-7.15162e-164	1.36096e-163	3.59819e-165	-3.37067e-163	-1.22509e-162	-7.92958e-163	3.92282e-163	2.35165e-163	1.01167e-163	-1.55843e-163	4.15401e-165	-1.35304e-162	2.39266e-165	-7.01461e-164	-4.49892e-163	9.36055e-164	4.2228e-163	8.1306e-163	-1.08831e-162	6.24323e-164	-4.33724e-163	-1.11301e-163	-4.41981e-163	-3.14701e-163	4.4212e-163	0
-1.16314e-163	-1.01353e-163	4.18271e-163	3.68363e-164	-4.75442e-163	-7.15162e-164	1.36096e-163	3.59819e-165	-3.37067e-163	-1.22509e-162	-7.92958e-163	3.92282e-163	2.35165e-163	1.01167e-163	-1.55843e-163	4.15401e-165	-1.35304e-162	2.39266e-165	-7.01461e-164	-4.49892e-163	9.36055e-164	4.2228e-163	8.1306e-163	-1.08831e-162	6.24323e-164	-4.33724e-163	-1.11301e-163	-4.41981e-163	-3.14701e-163	4.4212e-163	0
-1.16314e-163	-1.01353e-163	4.18271e-163	3.68363e-164	-4.75442e-163	-7.15162e-164	1.36096e-163	3.59819e-165	-3.37067e-163	-1.22509e-162	-7.92958e-163	3.92282e-163	2.35165e-163	1.01167e-163	-1.55843e-163	4.15401e-165	-1.35304e-162	2.39266e-165	-7.01461e-164	-4.49892e-163	9.36055e-164	4.2228e-163	8.1306e-163	-1.08831e-162	6.24323e-164	-4.33724e-163	-1.11301e-163	-4.41981e-163	-3.14701e-163	4.4212e-163	0
-1.16314e-163	-1.01353e-163	4.18271e-163	3.68363e-164	-4.75442e-163	-7.15162e-164	1.36096e-163	3.59819e-165	-3.37067e-163	-1.22509e-162	-7.92958e-163	3.92282e-163	2.35165e-163	1.01167e-163	-1.55843e-163	4.15401e-165	-1.35304e-162	2.39266e-165	-7.01461e-164	-4.49892e-163	9.36055e-164	4.2228e-163	8.1306e-163	-1.08831e-162	6.24323e-164	-4.33724e-163	-1.11301e-163	-4.41981e-163	-3.14701e-163	4.4212e-163	0
-1.16314e-163	-1.01353e-163	4.18271e-163	3.68363e-164	-4.75442e-163	-7.15162e-164	1.36096e-163	3.59819e-165	-3.37067e-163	-1.22509e-162	-7.92958e-163	3.92282e-163	2.35165e-163	1.01167e-163	-1.55843e-163	4.15401e-165	-1.35304e-162	2.39266e-165	-7.01461e-164	-4.49892e-163	9.36055e-164	4.2228e-163	8.1306e-163	-1.08831e-162	6.24323e-164	-4.33724e-163	-1.11301e-163	-4.41981e-163	-3.14701e-163	4.4212e-163	0
-1.16314e-163	-1.01353e-163	4.18271e-163	3.68363e-164	-4.75442e-163	-7.15162e-164	1.36096e-163	3.59819e-165	-3.37067e-163	-1.22509e-162	-7.92958e-163	3.92282e-163	2.35165e-163	1.01167e-163	-1.55843e-163	4.15401e-165	-1.35304e-162	2.39266e-165	-7.01461e-164	-4.49892e-163	9.36055e-164	4.2228e-163	8.1306e-163	-1.08831e-162	6.24323e-164	-4.33724e-163	-1.11301e-163	-4.41981e-163	-3.14701e-163	4.4212e-163	0
-1.16314e-163	-1.01353e-163	4.18271e-163	3.68363e-164	-4.75442e-163	-7.15162e-164	1.36096e-163	3.59819e-165	-3.37067e-163	-1.22509e-162	-7.92958e-163	3.92282e-163	2.35165e-163	1.01167e-163	-1.55843e-163	4.15401e-165	-1.35304e-162	2.39266e-165	-7.01461e-164	-4.49892e-163	9.36055e-164	4.2228e-163	8.1306e-163	-1.08831e-162	6.24323e-164	-4.33724e-163	-1.11301e-163	-4.41981e-163	-3.14701e-163	4.4212e-163	0
-1.16314e-163	-1.01353e-163	4.18271e-163	3.68363e-164	-4.75442e-163	-7.15162e-164	1.36096e-163	3.59819e-165	-3.37067e-163	-1.22509e-162	-7.92958e-163	3.92282e-163	2.35165e-163	1.01167e-163	-1.55843e-163	4.15401e-165	-1.35304e-162	2.39266e-165	-7.01461e-164	-4.49892e-163	9.36055e-164	4.2228e-163	8.1306e-163	-1.08831e-162	6.24323e-164	-4.33724e-163	-1.11301e-163	-4.41981e-163	-3.14701e-163	4.4212e-163	0
-1.16314e-163	-1.01353e-163	4.18271e-163	3.68363e-164	-4.75442e-163	-7.15162e-164	1.36096e-163	3.59819e-165	-3.37067e-163	-1.22509e-162	-7.92958e-163	3.92282e-163	2.35165e-163	1.01167e-163	-1.55843e-163	4.15401e-165	-1.35304e-162	2.39266e-165	-7.01461e-164	-4.49892e-163	9.36055e-164	4.2228e-163	8.1306e-163	-1.08831e-162	6.24323e-164	-4.33724e-163	-1.11301e-163	-4.41981e-163	-3.14701e-163	4.4212e-163	0
-1.16314e-163	-1.01353e-163	4.18271e-163	3.68363e-164	-4.75442e-163	-7.15162e-164	1.36096e-163	3.59819e-165	-3.37067e-163	-1.22509e-162	-7.92958e-163	3.92282e-163	2.35165e-163	1.01167e-163	-1.55843e-163	4.15401e-165	-1.35304e-162	2.39266e-165	-7.01461e-164	-4.49892e-163	9.36055e-164	4.2228e-163	8.1306e-163	-1.08831e-162	6.24323e-164	-4.33724e-163	-1.11301e-163	-4.41981e-163	-3.14701e-163	4.4212e-163	0
-1.16314e-163	-1.01353e-163	4.18271e-163	3.68363e-164	-4.75442e-163	-7.15162e-164	1.36096e-163	3.59819e-165	-3.37067e-163	-1.22509e-162	-7.92958e-163	3.92282e-163	2.35165e-163	1.01167e-163	-1.55843e-163	4.15401e-165	-1.35304e-162	2.39266e-165	-7.01461e-164	-4.49892e-163	9.36055e-164	4.2228e-163	8.1306e-163	-1.08831e-162	6.24323e-164	-4.33724e-163	-1.11301e-163	-4.41981e-163	-3.14701e-163	4.4212e-163	0
-1.16314e-163	-1.01353e-163	4.18271e-163	3.68363e-164	-4.75442e-163	-7.15162e-164	1.36096e-163	3.59819e-165	-3.37067e-163	-1.22509e-162	-7.92958e-163	3.92282e-163	2.35165e-163	1.01167e-163	-1.55843e-163	4.15401e-165	-1.35304e-162	2.39266e-165	-7.01461e-164	-4.49892e-163	9.36055e-164	4.2228e-163	8.1306e-163	-1.08831e-162	6.24323e-164	-4.33724e-163	-1.11301e-163	-4.41981e-163	-3.14701e-163	4.4212e-163	0
-1.16314e-163	-1.01353e-163	4.18271e-163	3.68363e-164	-4.75442e-163	-7.15162e-164	1.36096e-163	3.59819e-165	-3.37067e-163	-1.22509e-162	-7.92958e-163	3.92282e-163	2.35165e-163	1.01167e-163	-1.55843e-163	4.15401e-165	-1.35304e-162	2.39266e-165	-7.01461e-164	-4.49892e-163	9.36055e-164	4.2228e-163	8.1306e-163	-1.08831e-162	6.24323e-164	-4.33724e-163	-1.11301e-163	-4.41981e-163	-3.14701e-163	4.4212e-163	0
-1.16314e-163	-1.01353e-163	4.18271e-163	3.68363e-164	-4.75442e-163	-7.15162e-164	1.36096e-163	3.59819e-165	-3.37067e-163	-1.22509e-162	-7.92958e-163	3.92282e-163	2.35165e-163	1.01167e-163	-1.55843e-163	4.15401e-165	-1.35304e-162	2.39266e-165	-7.01461e-164	-4.49892e-163	9.36055e-164	4.2228e-163	8.1306e-163	-1.08831e-162	6.24323e-164	-4.33724e-163	-1.11301e-163	-4.41981e-163	-3.14701e-163	4.4212e-163	0
-1.16314e-163	-1.01353e-163	4.18271e-163	3.68363e-164	-4.75442e-163	-7.15162e-164	1.36096e-163	3.59819e-165	-3.37067e-163	-1.22509e-162	-7.92958e-163	3.92282e-163	2.35165e-163	1.01167e-163	-1.55843e-163	4.15401e-165	-1.35304e-162	2.39266e-165	-7.01461e-164	-4.49892e-163	9.36055e-164	4.2228e-163	8.1306e-163	-1.08831e-162	6.24323e-164	-4.33724e-163	-1.11301e-163	-4.41981e-163	-3.14701e-163	4.4212e-163	0
-1.16314e-163	-1.01353e-163	4.18271e-163	3.68363e-164	-4.75442e-163	-7.15162e-164	1.36096e-163	3.59819e-165	-3.37067e-163	-1.22509e-162	-7.92958e-163	3.92282e-163	2.35165e-163	1.01167e-163	-1.55843e-163	4.15401e-165	-1.35304e-162	2.39266e-165	-7.01461e-164	-4.49892e-163	9.36055e-164	4.2228e-163	8.1306e-163	-1.08831e-162	6.24323e-164	-4.33724e-163	-1.11301e-163	-4.41981e-163	-3.14701e-163	4.4212e-163	0
-1.16314e-163	-1.01353e-163	4.18271e-163	3.68363e-164	-4.75442e-163	-7.15162e-164	1.36096e-163	3.59819e-165	-3.37067e-163	-1.22509e-162	-7.92958e-163	3.92282e-163	2.35165e-163	1.01167e-163	-1.55843e-163	4.15401e-165	-1.35304e-162	2.39266e-165	-7.01461e-164	-4.49892e-163	9.36055e-164	4.2228e-163	8.1306e-163	-1.08831e-162	6.24323e-164	-4.33724e-163	-1.11301e-163	-4.41981e-163	-3.14701e-163	4.4212e-163	0
-1.16314e-163	-1.01353e-163	4.18271e-163	3.68363e-164	-4.75442e-163	-7.15162e-164	1.36096e-163	3.59819e-165	-3.37067e-163	-1.22509e-162	-7.92958e-163	3.92282e-163	2.35165e-163	1.01167e-163	-1.55843e-163	4.15401e-165	-1.35304e-162	2.39266e-165	-7.01461e-164	-4.49892e-163	9.36055e-164	4.2228e-163	8.1306e-163	-1.08831e-162	6.24323e-164	-4.33724e-163	-1.11301e-163	-4.41981e-163	-3.14701e-163	4.4212e-163	0
-1.16314e-163	-1.01353e-163	4.18271e-163	3.68363e-164	-4.75442e-163	-7.15162e-164	1.36096e-163	3.59819e-165	-3.37067e-163	-1.22509e-162	-7.92958e-163	3.92282e-163	2.35165e-163	1.01167e-163	-1.55843e-163	4.15401e-165	-1.35304e-162	2.39266e-165	-7.01461e-164	-4.49892e-163	9.36055e-164	4.2228e-163	8.1306e-163	-1.08831e-162	6.24323e-164	-4.33724e-163	-1.11301e-163	-4.41981e-163	-3.14701e-163	4.4212e-163	0
-1.16314e-163	-1.01353e-163	4.18271e-163	3.68363e-164	-4.75442e-163	-7.15162e-164	1.36096e-163	3.59819e-165	-3.37067e-163	-1.22509e-162	-7.92958e-163	3.92282e-163	2.35165e-163	1.01167e-163	-1.55843e-163	4.15401e-165	-1.35304e-162	2.39266e-165	-7.01461e-164	-4.49892e-163	9.36055e-164	4.2228e-163	8.1306e-163	-1.08831e-162	6.24323e-164	-4.33724e-163	-1.11301e-163	-4.41981e-163	-3.14701e-163	4.4212e-163	0
-1.16314e-163	-1.01353e-163	4.18271e-163	3.68363e-164	-4.75442e-163	-7.15162e-164	1.36096e-163	3.59819e-165	-3.37067e-163	-1.22509e-162	-7.92958e-163	3.92282e-163	2.35165e-163	1.01167e-163	-1.55843e-163	4.15401e-165	-1.35304e-162	2.39266e-165	-7.01461e-164	-4.49892e-163	9.36055e-164	4.2228e-163	8.1306e-163	-1.08831e-162	6.24323e-164	-4.33724e-163	-1.11301e-163	-4.41981e-163	-3.14701e-163	4.4212e-163	0
-1.16314e-163	-1.01353e-163	4.18271e-163	3.68363e-164	-4.75442e-163	-7.15162e-164	1.36096e-163	3.59819e-165	-3.37067e-163	-1.22509e-162	-7.92958e-163	3.92282e-163	2.35165e-163	1.01167e-163	-1.55843e-163	4.15401e-165	-1.35304e-162	2.39266e-165	-7.01461e-164	-4.49892e-163	9.36055e-164	4.2228e-163	8.1306e-163	-1.08831e-162	6.24323e-164	-4.33724e-163	-1.11301e-163	-4.41981e-163	-3.14701e-163	4.4212e-163	0
-1.16314e-163	-1.01353e-163	4.18271e-163	3.68363e-164	-4.75442e-163	-7.15162e-164	1.36096e-163	3.59819e-165	-3.37067e-163	-1.22509e-162	-7.92958e-163	3.92282e-163	2.35165e-163	1.01167e-163	-1.55843e-163	4.15401e-165	-1.35304e-162	2.39266e-165	-7.01461e-164	-4.49892e-163	9.36055e-164	4.2228e-163	8.1306e-163	-1.08831e-162	6.24323e-164	-4.33724e-163	-1.11301e-163	-4.41981e-163	-3.14701e-163	4.4212e-163	0
-1.16314e-163	-1.01353e-163	4.18271e-163	3.68363e-164	-4.75442e-163	-7.15162e-164	1.36096e-163	3.59819e-165	-3.37067e-163	-1.22509e-162	-7.92958e-163	3.92282e-163	2.35165e-163	1.01167e-163	-1.55843e-163	4.15401e-165	-1.35304e-162	2.39266e-165	-7.01461e-164	-4.49892e-163	9.36055e-164	4.2228e-163	8.1306e-163	-1.08831e-162	6.24323e-164	-4.33724e-163	-1.11301e-163	-4.41981e-163	-3.14701e-163	4.4212e-163	0
-1.16314e-163	-1.01353e-163	4.18271e-163	3.68363e-164	-4.75442e-163	-7.15162e-164	1.36096e-163	3.59819e-165	-3.37067e-163	-1.22509e-162	-7.92958e-163	3.92282e-163	2.35165e-163	1.01167e-163	-1.55843e-163	4.15401e-165	-1.35304e-162	2.39266e-165	-7.01461e-164	-4.49892e-163	9.36055e-164	4.2228e-163	8.1306e-163	-1.08831e-162	6.24323e-164	-4.33724e-163	-1.11301e-163	-4.41981e-163	-3.14701e-163	4.4212e-163	0
-1.16314e-163	-1.01353e-163	4.18271e-163	3.68363e-164	-4.75442e-163	-7.15162e-164	1.36096e-163	3.59819e-165	-3.37067e-163	-1.22509e-162	-7.92958e-163	3.92282e-163	2.35165e-163	1.01167e-163	-1.55843e-163	4.15401e-165	-1.35304e-162	2.39266e-165	-7.01461e-164	-4.49892e-163	9.36055e-164	4.2228e-163	8.1306e-163	-1.08831e-162	6.24323e-164	-4.33724e-163	-1.11301e-163	-4.41981e-163	-3.14701e-163	4.4212e-163	0
-1.16314e-163	-1.01353e-163	4.18271e-163	3.68363e-164	-4.75442e-163	-7.15162e-164	1.36096e-163	3.59819e-165	-3.37067e-163	-1.22509e-162	-7.92958e-163	3.92282e-163	2.35165e-163	1.01167e-163	-1.55843e-163	4.15401e-165	-1.35304e-162	2.39266e-165	-7.01461e-164	-4.49892e-163	9.36055e-164	4.2228e-163	8.1306e-163	-1.08831e-162	6.24323e-164	-4.33724e-163	-1.11301e-163	-4.41981e-163	-3.14701e-163	4.4212e-163	0
-1.16314e-163	-1.01353e-163	4.18271e-163	3.68363e-164	-4.75442e-163	-7.15162e-164	1.36096e-163	3.59819e-165	-3.37067e-163	-1.22509e-162	-7.92958e-163	3.92282e-163	2.35165e-163	1.01167e-163	-1.55843e-163	4.15401e-165	-1.35304e-162	2.39266e-165	-7.01461e-164	-4.49892e-163	9.36055e-164	4.2228e-163	8.1306e-163	-1.08831e-162	6.24323e-164	-4.33724e-163	-1.11301e-163	-4.41981e-163	-3.14701e-163	4.4212e-163	0
-1.16314e-163	-1.01353e-163	4.18271e-163	3.68363e-164	-4.75442e-163	-7.15162e-164	1.36096e-163	3.59819e-165	-3.37067e-163	-1.22509e-162	-7.92958e-163	3.92282e-163	2.35165e-163	1.01167e-163	-1.55843e-163	4.15401e-165	-1.35304e-162	2.39266e-165	-7.01461e-164	-4.49892e-163	9.36055e-164	4.2228e-163	8.1306e-163	-1.08831e-162	6.24323e-164	-4.33724e-163	-1.11301e-163	-4.41981e-163	-3.14701e-163	4.4212e-163	0
-1.16314e-163	-1.01353e-163	4.18271e-163	3.68363e-164	-4.75442e-163	-7.15162e-164	1.36096e-163	3.59819e-165	-3.37067e-163	-1.22509e-162	-7.92958e-163	3.92282e-163	2.35165e-163	1.01167e-163	-1.55843e-163	4.15401e-165	-1.35304e-162	2.39266e-165	-7.01461e-164	-4.49892e-163	9.36055e-164	4.2228e-163	8.1306e-163	-1.08831e-162	6.24323e-164	-4.33724e-163	-1.11301e-163	-4.41981e-163	-3.14701e-163	4.4212e-163	0
-1.16314e-163	-1.01353e-163	4.18271e-163	3.68363e-164	-4.75442e-163	-7.15162e-164	1.36096e-163	3.59819e-165	-3.37067e-163	-1.22509e-162	-7.92958e-163	3.92282e-163	2.35165e-163	1.01167e-163	-1.55843e-163	4.15401e-165	-1.35304e-162	2.39266e-165	-7.01461e-164	-4.49892e-163	9.36055e-164	4.2228e-163	8.1306e-163	-1.08831e-162	6.24323e-164	-4.33724e-163	-1.11301e-163	-4.41981e-163	-3.14701e-163	4.4212e-163	0
-1.16314e-163	-1.01353e-163	4.18271e-163	3.68363e-164	-4.75442e-163	-7.15162e-164	1.36096e-163	3.59819e-165	-3.37067e-163	-1.22509e-162	-7.92958e-163	3.92282e-163	2.35165e-163	1.01167e-163	-1.55843e-163	4.15401e-165	-1.35304e-162	2.39266e-165	-7.01461e-164	-4.49892e-163	9.36055e-164	4.2228e-163	8.1306e-163	-1.08831e-162	6.24323e-164	-4.33724e-163	-1.11301e-163	-4.41981e-163	-3.14701e-163	4.4212e-163	0
-1.16314e-163	-1.01353e-163	4.18271e-163	3.68363e-164	-4.75442e-163	-7.15162e-164	1.36096e-163	3.59819e-165	-3.37067e-163	-1.22509e-162	-7.92958e-163	3.92282e-163	2.35165e-163	1.01167e-163	-1.55843e-163	4.15401e-165	-1.35304e-162	2.39266e-165	-7.01461e-164	-4.49892e-163	9.36055e-164	4.2228e-163	8.1306e-163	-1.08831e-162	6.24323e-164	-4.33724e-163	-1.11301e-163	-4.41981e-163	-3.14701e-163	4.4212e-163	0
-1.16314e-163	-1.01353e-163	4.18271e-163	3.68363e-164	-4.75442e-163	-7.15162e-164	1.36096e-163	3.59819e-165	-3.37067e-163	-1.22509e-162	-7.92958e-163	3.92282e-163	2.35165e-163	1.01167e-163	-1.55843e-163	4.15401e-165	-1.35304e-162	2.39266e-165	-7.01461e-164	-4.49892e-163	9.36055e-164	4.2228e-163	8.1306e-163	-1.08831e-162	6.24323e-164	-4.33724e-163	-1.11301e-163	-4.41981e-163	-3.14701e-163	4.4212e-163	0
-1.16314e-163	-1.01353e-163	4.18271e-163	3.68363e-164	-4.75442e-163	-7.15162e-164	1.36096e-163	3.59819e-165	-3.37067e-163	-1.22509e-162	-7.92958e-163	3.92282e-163	2.35165e-163	1.01167e-163	-1.55843e-163	4.15401e-165	-1.35304e-162	2.39266e-165	-7.01461e-164	-4.49892e-163	9.36055e-164	4.2228e-163	8.1306e-163	-1.08831e-162	6.24323e-164	-4.33724e-163	-1.11301e-163	-4.41981e-163	-3.14701e-163	4.4212e-163	0
-1.16314e-163	-1.01353e-163	4.18271e-163	3.68363e-164	-4.75442e-163	-7.15162e-164	1.36096e-163	3.59819e-165	-3.37067e-163	-1.22509e-162	-7.92958e-163	3.92282e-163	2.35165e-163	1.01167e-163	-1.55843e-163	4.15401e-165	-1.35304e-162	2.39266e-165	-7.01461e-164	-4.49892e-163	9.36055e-164	4.2228e-163	8.1306e-163	-1.08831e-162	6.24323e-164	-4.33724e-163	-1.11301e-163	-4.41981e-163	-3.14701e-163	4.4212e-163	0
-1.16314e-163	-1.01353e-163	4.18271e-163	3.68363e-164	-4.75442e-163	-7.15162e-164	1.36096e-163	3.59819e-165	-3.37067e-163	-1.22509e-162	-7.92958e-163	3.92282e-163	2.35165e-163	1.01167e-163	-1.55843e-163	4.15401e-165	-1.35304e-162	2.39266e-165	-7.01461e-164	-4.49892e-163	9.36055e-164	4.2228e-163	8.1306e-163	-1.08831e-162	6.24323e-164	-4.33724e-163	-1.11301e-163	-4.41981e-163	-3.14701e-163	4.4212e-163	0
-1.16314e-163	-1.01353e-163	4.18271e-163	3.68363e-164	-4.75442e-163	-7.15162e-164	1.36096e-163	3.59819e-165	-3.37067e-163	-1.22509e-162	-7.92958e-163	3.92282e-163	2.35165e-163	1.01167e-163	-1.55843e-163	4.15401e-165	-1.35304e-162	2.39266e-165	-7.01461e-164	-4.49892e-163	9.36055e-164	4.2228e-163	8.1306e-163	-1.08831e-162	6.24323e-164	-4.33724e-163	-1.11301e-163	-4.41981e-163	-3.14701e-163	4.4212e-163	0
-1.16314e-163	-1.01353e-163	4.18271e-163	3.68363e-164	-4.75442e-163	-7.15162e-164	1.36096e-163	3.59819e-165	-3.37067e-163	-1.22509e-162	-7.92958e-163	3.92282e-163	2.35165e-163	1.01167e-163	-1.55843e-163	4.15401e-165	-1.35304e-162	2.39266e-165	-7.01461e-164	-4.49892e-163	9.36055e-164	4.2228e-163	8.1306e-163	-1.08831e-162	6.24323e-164	-4.33724e-163	-1.11301e-163	-4.41981e-163	-3.14701e-163	4.4212e-163	0
-1.16314e-163	-1.01353e-163	4.18271e-163	3.68363e-164	-4.75442e-163	-7.15162e-164	1.36096e-163	3.59819e-165	-3.37067e-163	-1.22509e-162	-7.92958e-163	3.92282e-163	2.35165e-163	1.01167e-163	-1.55843e-163	4.15401e-165	-1.35304e-162	2.39266e-165	-7.01461e-164	-4.49892e-163	9.36055e-164	4.2228e-163	8.1306e-163	-1.08831e-162	6.24323e-164	-4.33724e-163	-1.11301e-163	-4.41981e-163	-3.14701e-163	4.4212e-163	0
-1.16314e-163	-1.01353e-163	4.18271e-163	3.68363e-164	-4.75442e-163	-7.15162e-164	1.36096e-163	3.59819e-165	-3.37067e-163	-1.22509e-162	-7.92958e-163	3.92282e-163	2.35165e-163	1.01167e-163	-1.55843e-163	4.15401e-165	-1.35304e-162	2.39266e-165	-7.01461e-164	-4.49892e-163	9.36055e-164	4.2228e-163	8.1306e-163	-1.08831e-162	6.24323e-164	-4.33724e-163	-1.11301e-163	-4.41981e-163	-3.14701e-163	4.4212e-163	0
-1.16314e-163	-1.01353e-163	4.18271e-163	3.68363e-164	-4.75442e-163	-7.15162e-164	1.36096e-163	3.59819e-165	-3.37067e-163	-1.22509e-162	-7.92958e-163	3.92282e-163	2.35165e-163	1.01167e-163	-1.55843e-163	4.15401e-165	-1.35304e-162	2.39266e-165	-7.01461e-164	-4.49892e-163	9.36055e-164	4.2228e-163	8.1306e-163	-1.08831e-162	6.24323e-164	-4.33724e-163	-1.11301e-163	-4.41981e-163	-3.14701e-163	4.4212e-163	0
-1.16314e-163	-1.01353e-163	4.18271e-163	3.68363e-164	-4.75442e-163	-7.15162e-164	1.36096e-163	3.59819e-165	-3.37067e-163	-1.22509e-162	-7.92958e-163	3.92282e-163	2.35165e-163	1.01167e-163	-1.55843e-163	4.15401e-165	-1.35304e-162	2.39266e-165	-7.01461e-164	-4.49892e-163	9.36055e-164	4.2228e-163	8.1306e-163	-1.08831e-162	6.24323e-164	-4.33724e-163	-1.11301e-163	-4.41981e-163	-3.14701e-163	4.4212e-163	0
-1.16314e-163	-1.01353e-163	4.18271e-163	3.68363e-164	-4.75442e-163	-7.15162e-164	1.36096e-163	3.59819e-165	-3.37067e-163	-1.22509e-162	-7.92958e-163	3.92282e-163	2.35165e-163	1.01167e-163	-1.55843e-163	4.15401e-165	-1.35304e-162	2.39266e-165	-7.01461e-164	-4.49892e-163	9.36055e-164	4.2228e-163	8.1306e-163	-1.08831e-162	6.24323e-164	-4.33724e-163	-1.11301e-163	-4.41981e-163	-3.14701e-163	4.4212e-163	0
-1.16314e-163	-1.01353e-163	4.18271e-163	3.68363e-164	-4.75442e-163	-7.15162e-164	1.36096e-163	3.59819e-165	-3.37067e-163	-1.22509e-162	-7.92958e-163	3.92282e-163	2.35165e-163	1.01167e-163	-1.55843e-163	4.15401e-165	-1.35304e-162	2.39266e-165	-7.01461e-164	-4.49892e-163	9.36055e-164	4.2228e-163	8.1306e-163	-1.08831e-162	6.24323e-164	-4.33724e-163	-1.11301e-163	-4.41981e-163	-3.14701e-163	4.4212e-163	0
-1.16314e-163	-1.01353e-163	4.18271e-163	3.68363e-164	-4.75442e-163	-7.15162e-164	1.36096e-163	3.59819e-165	-3.37067e-163	-1.22509e-162	-7.92958e-163	3.92282e-163	2.35165e-163	1.01167e-163	-1.55843e-163	4.15401e-165	-1.35304e-162	2.39266e-165	-7.01461e-164	-4.49892e-163	9.36055e-164	4.2228e-163	8.1306e-163	-1.08831e-162	6.24323e-164	-4.33724e-163	-1.11301e-163	-4.41981e-163	-3.14701e-163	4.4212e-163	0
-1.16314e-163	-1.01353e-163	4.18271e-163	3.68363e-164	-4.75442e-163	-7.15162e-164	1.36096e-163	3.59819e-165	-3.37067e-163	-1.22509e-162	-7.92958e-163	3.92282e-163	2.35165e-163	1.01167e-163	-1.55843e-163	4.15401e-165	-1.35304e-162	2.39266e-165	-7.01461e-164	-4.49892e-163	9.36055e-164	4.2228e-163	8.1306e-163	-1.08831e-162	6.24323e-164	-4.33724e-163	-1.11301e-163	-4.41981e-163	-3.14701e-163	4.4212e-163	0
-1.16314e-163	-1.01353e-163	4.18271e-163	3.68363e-164	-4.75442e-163	-7.15162e-164	1.36096e-163	3.59819e-165	-3.37067e-163	-1.22509e-162	-7.92958e-163	3.92282e-163	2.35165e-163	1.01167e-163	-1.55843e-163	4.15401e-165	-1.35304e-162	2.39266e-165	-7.01461e-164	-4.49892e-163	9.36055e-164	4.2228e-163	8.1306e-163	-1.08831e-162	6.24323e-164	-4.33724e-163	-1.11301e-163	-4.41981e-163	-3.14701e-163	4.4212e-163	0
-1.16314e-163	-1.01353e-163	4.18271e-163	3.68363e-164	-4.75442e-163	-7.15162e-164	1.36096e-163	3.59819e-165	-3.37067e-163	-1.22509e-162	-7.92958e-163	3.92282e-163	2.35165e-163	1.01167e-163	-1.55843e-163	4.15401e-165	-1.35304e-162	2.39266e-165	-7.01461e-164	-4.49892e-163	9.36055e-164	4.2228e-163	8.1306e-163	-1.08831e-162	6.24323e-164	-4.33724e-163	-1.11301e-163	-4.41981e-163	-3.14701e-163	4.4212e-163	0
-1.16314e-163	-1.01353e-163	4.18271e-163	3.68363e-164	-4.75442e-163	-7.15162e-164	1.36096e-163	3.59819e-165	-3.37067e-163	-1.22509e-162	-7.92958e-163	3.92282e-163	2.35165e-163	1.01167e-163	-1.55843e-163	4.15401e-165	-1.35304e-162	2.39266e-165	-7.01461e-164	-4.49892e-163	9.36055e-164	4.2228e-163	8.1306e-163	-1.08831e-162	6.24323e-164	-4.33724e-163	-1.11301e-163	-4.41981e-163	-3.14701e-163	4.4212e-163	0
-1.16314e-163	-1.01353e-163	4.18271e-163	3.68363e-164	-4.75442e-163	-7.15162e-164	1.36096e-163	3.59819e-165	-3.37067e-163	-1.22509e-162	-7.92958e-163	3.92282e-163	2.35165e-163	1.01167e-163	-1.55843e-163	4.15401e-165	-1.35304e-162	2.39266e-165	-7.01461e-164	-4.49892e-163	9.36055e-164	4.2228e-163	8.1306e-163	-1.08831e-162	6.24323e-164	-4.33724e-163	-1.11301e-163	-4.41981e-163	-3.14701e-163	4.4212e-163	0
-1.16314e-163	-1.01353e-163	4.18271e-163	3.68363e-164	-4.75442e-163	-7.15162e-164	1.36096e-163	3.59819e-165	-3.37067e-163	-1.22509e-162	-7.92958e-163	3.92282e-163	2.35165e-163	1.01167e-163	-1.55843e-163	4.15401e-165	-1.35304e-162	2.39266e-165	-7.01461e-164	-4.49892e-163	9.36055e-164	4.2228e-163	8.1306e-163	-1.08831e-162	6.24323e-164	-4.33724e-163	-1.11301e-163	-4.41981e-163	-3.14701e-163	4.4212e-163	0
-1.16314e-163	-1.01353e-163	4.18271e-163	3.68363e-164	-4.75442e-163	-7.15162e-164	1.36096e-163	3.59819e-165	-3.37067e-163	-1.22509e-162	-7.92958e-163	3.92282e-163	2.35165e-163	1.01167e-163	-1.55843e-163	4.15401e-165	-1.35304e-162	2.39266e-165	-7.01461e-164	-4.49892e-163	9.36055e-164	4.2228e-163	8.1306e-163	-1.08831e-162	6.24323e-164	-4.33724e-163	-1.11301e-163	-4.41981e-163	-3.14701e-163	4.4212e-163	0
-1.16314e-163	-1.01353e-163	4.18271e-163	3.68363e-164	-4.75442e-163	-7.15162e-164	1.36096e-163	3.59819e-165	-3.37067e-163	-1.22509e-162	-7.92958e-163	3.92282e-163	2.35165e-163	1.01167e-163	-1.55843e-163	4.15401e-165	-1.35304e-162	2.39266e-165	-7.01461e-164	-4.49892e-163	9.36055e-164	4.2228e-163	8.1306e-163	-1.08831e-162	6.24323e-164	-4.33724e-163	-1.11301e-163	-4.41981e-163	-3.14701e-163	4.4212e-163	0
-1.16314e-163	-1.01353e-163	4.18271e-163	3.68363e-164	-4.75442e-163	-7.15162e-164	1.36096e-163	3.59819e-165	-3.37067e-163	-1.22509e-162	-7.92958e-163	3.92282e-163	2.35165e-163	1.01167e-163	-1.55843e-163	4.15401e-165	-1.35304e-162	2.39266e-165	-7.01461e-164	-4.49892e-163	9.36055e-164	4.2228e-163	8.1306e-163	-1.08831e-162	6.24323e-164	-4.33724e-163	-1.11301e-163	-4.41981e-163	-3.14701e-163	4.4212e-163	0
-1.16314e-163	-1.01353e-163	4.18271e-163	3.68363e-164	-4.75442e-163	-7.15162e-164	1.36096e-163	3.59819e-165	-3.37067e-163	-1.22509e-162	-7.92958e-163	3.92282e-163	2.35165e-163	1.01167e-163	-1.55843e-163	4.15401e-165	-1.35304e-162	2.39266e-165	-7.01461e-164	-4.49892e-163	9.36055e-164	4.2228e-163	8.1306e-163	-1.08831e-162	6.24323e-164	-4.33724e-163	-1.11301e-163	-4.41981e-163	-3.14701e-163	4.4212e-163	0
-1.16314e-163	-1.01353e-163	4.18271e-163	3.68363e-164	-4.75442e-163	-7.15162e-164	1.36096e-163	3.59819e-165	-3.37067e-163	-1.22509e-162	-7.92958e-163	3.92282e-163	2.35165e-163	1.01167e-163	-1.55843e-163	4.15401e-165	-1.35304e-162	2.39266e-165	-7.01461e-164	-4.49892e-163	9.36055e-164	4.2228e-163	8.1306e-163	-1.08831e-162	6.24323e-164	-4.33724e-163	-1.11301e-163	-4.41981e-163	-3.14701e-163	4.4212e-163	0
-1.16314e-163	-1.01353e-163	4.18271e-163	3.68363e-164	-4.75442e-163	-7.15162e-164	1.36096e-163	3.59819e-165	-3.37067e-163	-1.22509e-162	-7.92958e-163	3.92282e-163	2.35165e-163	1.01167e-163	-1.55843e-163	4.15401e-165	-1.35304e-162	2.39266e-165	-7.01461e-164	-4.49892e-163	9.36055e-164	4.2228e-163	8.1306e-163	-1.08831e-162	6.24323e-164	-4.33724e-163	-1.11301e-163	-4.41981e-163	-3.14701e-163	4.4212e-163	0
-1.16314e-163	-1.01353e-163	4.18271e-163	3.68363e-164	-4.75442e-163	-7.15162e-164	1.36096e-163	3.59819e-165	-3.37067e-163	-1.22509e-162	-7.92958e-163	3.92282e-163	2.35165e-163	1.01167e-163	-1.55843e-163	4.15401e-165	-1.35304e-162	2.39266e-165	-7.01461e-164	-4.49892e-163	9.36055e-164	4.2228e-163	8.1306e-163	-1.08831e-162	6.24323e-164	-4.33724e-163	-1.11301e-163	-4.41981e-163	-3.14701e-163	4.4212e-163	0
-1.16314e-163	-1.01353e-163	4.18271e-163	3.68363e-164	-4.75442e-163	-7.15162e-164	1.36096e-163	3.59819e-165	-3.37067e-163	-1.22509e-162	-7.92958e-163	3.92282e-163	2.35165e-163	1.01167e-163	-1.55843e-163	4.15401e-165	-1.35304e-162	2.39266e-165	-7.01461e-164	-4.49892e-163	9.36055e-164	4.2228e-163	8.1306e-163	-1.08831e-162	6.24323e-164	-4.33724e-163	-1.11301e-163	-4.41981e-163	-3.14701e-163	4.4212e-163	0
-1.16314e-163	-1.01353e-163	4.18271e-163	3.68363e-164	-4.75442e-163	-7.15162e-164	1.36096e-163	3.59819e-165	-3.37067e-163	-1.22509e-162	-7.92958e-163	3.92282e-163	2.35165e-163	1.01167e-163	-1.55843e-163	4.15401e-165	-1.35304e-162	2.39266e-165	-7.01461e-164	-4.49892e-163	9.36055e-164	4.2228e-163	8.1306e-163	-1.08831e-162	6.24323e-164	-4.33724e-163	-1.11301e-163	-4.41981e-163	-3.14701e-163	4.4212e-163	0
-1.16314e-163	-1.01353e-163	4.18271e-163	3.68363e-164	-4.75442e-163	-7.15162e-164	1.36096e-163	3.59819e-165	-3.37067e-163	-1.22509e-162	-7.92958e-163	3.92282e-163	2.35165e-163	1.01167e-163	-1.55843e-163	4.15401e-165	-1.35304e-162	2.39266e-165	-7.01461e-164	-4.49892e-163	9.36055e-164	4.2228e-163	8.1306e-163	-1.08831e-162	6.24323e-164	-4.33724e-163	-1.11301e-163	-4.41981e-163	-3.14701e-163	4.4212e-163	0
-1.16314e-163	-1.01353e-163	4.18271e-163	3.68363e-164	-4.75442e-163	-7.15162e-164	1.36096e-163	3.59819e-165	-3.37067e-163	-1.22509e-162	-7.92958e-163	3.92282e-163	2.35165e-163	1.01167e-163	-1.55843e-163	4.15401e-165	-1.35304e-162	2.39266e-165	-7.01461e-164	-4.49892e-163	9.36055e-164	4.2228e-163	8.1306e-163	-1.08831e-162	6.24323e-164	-4.33724e-163	-1.11301e-163	-4.41981e-163	-3.14701e-163	4.4212e-163	0
-1.16314e-163	-1.01353e-163	4.18271e-163	3.68363e-164	-4.75442e-163	-7.15162e-164	1.36096e-163	3.59819e-165	-3.37067e-163	-1.22509e-162	-7.92958e-163	3.92282e-163	2.35165e-163	1.01167e-163	-1.55843e-163	4.15401e-165	-1.35304e-162	2.39266e-165	-7.01461e-164	-4.49892e-163	9.36055e-164	4.2228e-163	8.1306e-163	-1.08831e-162	6.24323e-164	-4.33724e-163	-1.11301e-163	-4.41981e-163	-3.14701e-163	4.4212e-163	0
-1.16314e-163	-1.01353e-163	4.18271e-163	3.68363e-164	-4.75442e-163	-7.15162e-164	1.36096e-163	3.59819e-165	-3.37067e-163	-1.22509e-162	-7.92958e-163	3.92282e-163	2.35165e-163	1.01167e-163	-1.55843e-163	4.15401e-165	-1.35304e-162	2.39266e-165	-7.01461e-164	-4.49892e-163	9.36055e-164	4.2228e-163	8.1306e-163	-1.08831e-162	6.24323e-164	-4.33724e-163	-1.11301e-163	-4.41981e-163	-3.14701e-163	4.4212e-163	0
-1.16314e-163	-1.01353e-163	4.18271e-163	3.68363e-164	-4.75442e-163	-7.15162e-164	1.36096e-163	3.59819e-165	-3.37067e-163	-1.22509e-162	-7.92958e-163	3.92282e-163	2.35165e-163	1.01167e-163	-1.55843e-163	4.15401e-165	-1.35304e-162	2.39266e-165	-7.01461e-164	-4.49892e-163	9.36055e-164	4.2228e-163	8.1306e-163	-1.08831e-162	6.24323e-164	-4.33724e-163	-1.11301e-163	-4.41981e-163	-3.14701e-163	4.4212e-163	0
-1.16314e-163	-1.01353e-163	4.18271e-163	3.68363e-164	-4.75442e-163	-7.15162e-164	1.36096e-163	3.59819e-165	-3.37067e-163	-1.22509e-162	-7.92958e-163	3.92282e-163	2.35165e-163	1.01167e-163	-1.55843e-163	4.15401e-165	-1.35304e-162	2.39266e-165	-7.01461e-164	-4.49892e-163	9.36055e-164	4.2228e-163	8.1306e-163	-1.08831e-162	6.24323e-164	-4.33724e-163	-1.11301e-163	-4.41981e-163	-3.14701e-163	4.4212e-163	0
-1.16314e-163	-1.01353e-163	4.18271e-163	3.68363e-164	-4.75442e-163	-7.15162e-164	1.36096e-163	3.59819e-165	-3.37067e-163	-1.22509e-162	-7.92958e-163	3.92282e-163	2.35165e-163	1.01167e-163	-1.55843e-163	4.15401e-165	-1.35304e-162	2.39266e-165	-7.01461e-164	-4.49892e-163	9.36055e-164	4.2228e-163	8.1306e-163	-1.08831e-162	6.24323e-164	-4.33724e-163	-1.11301e-163	-4.41981e-163	-3.14701e-163	4.4212e-163	0
-1.16314e-163	-1.01353e-163	4.18271e-163	3.68363e-164	-4.75442e-163	-7.15162e-164	1.36096e-163	3.59819e-165	-3.37067e-163	-1.22509e-162	-7.92958e-163	3.92282e-163	2.35165e-163	1.01167e-163	-1.55843e-163	4.15401e-165	-1.35304e-162	2.39266e-165	-7.01461e-164	-4.49892e-163	9.36055e-164	4.2228e-163	8.1306e-163	-1.08831e-162	6.24323e-164	-4.33724e-163	-1.11301e-163	-4.41981e-163	-3.14701e-163	4.4212e-163	0
-1.16314e-163	-1.01353e-163	4.18271e-163	3.68363e-164	-4.75442e-163	-7.15162e-164	1.36096e-163	3.59819e-165	-3.37067e-163	-1.22509e-162	-7.92958e-163	3.92282e-163	2.35165e-163	1.01167e-163	-1.55843e-163	4.15401e-165	-1.35304e-162	2.39266e-165	-7.01461e-164	-4.49892e-163	9.36055e-164	4.2228e-163	8.1306e-163	-1.08831e-162	6.24323e-164	-4.33724e-163	-1.11301e-163	-4.41981e-163	-3.14701e-163	4.4212e-163	0
-1.16314e-163	-1.01353e-163	4.18271e-163	3.68363e-164	-4.75442e-163	-7.15162e-164	1.36096e-163	3.59819e-165	-3.37067e-163	-1.22509e-162	-7.92958e-163	3.92282e-163	2.35165e-163	1.01167e-163	-1.55843e-163	4.15401e-165	-1.35304e-162	2.39266e-165	-7.01461e-164	-4.49892e-163	9.36055e-164	4.2228e-163	8.1306e-163	-1.08831e-162	6.24323e-164	-4.33724e-163	-1.11301e-163	-4.41981e-163	-3.14701e-163	4.4212e-163	0
-1.16314e-163	-1.01353e-163	4.18271e-163	3.68363e-164	-4.75442e-163	-7.15162e-164	1.36096e-163	3.59819e-165	-3.37067e-163	-1.22509e-162	-7.92958e-163	3.92282e-163	2.35165e-163	1.01167e-163	-1.55843e-163	4.15401e-165	-1.35304e-162	2.39266e-165	-7.01461e-164	-4.49892e-163	9.36055e-164	4.2228e-163	8.1306e-163	-1.08831e-162	6.24323e-164	-4.33724e-163	-1.11301e-163	-4.41981e-163	-3.14701e-163	4.4212e-163	0
-1.16314e-163	-1.01353e-163	4.18271e-163	3.68363e-164	-4.75442e-163	-7.15162e-164	1.36096e-163	3.59819e-165	-3.37067e-163	-1.22509e-162	-7.92958e-163	3.92282e-163	2.35165e-163	1.01167e-163	-1.55843e-163	4.15401e-165	-1.35304e-162	2.39266e-165	-7.01461e-164	-4.49892e-163	9.36055e-164	4.2228e-163	8.1306e-163	-1.08831e-162	6.24323e-164	-4.33724e-163	-1.11301e-163	-4.41981e-163	-3.14701e-163	4.4212e-163	0
-1.16314e-163	-1.01353e-163	4.18271e-163	3.68363e-164	-4.75442e-163	-7.15162e-164	1.36096e-163	3.59819e-165	-3.37067e-163	-1.22509e-162	-7.92958e-163	3.92282e-163	2.35165e-163	1.01167e-163	-1.55843e-163	4.15401e-165	-1.35304e-162	2.39266e-165	-7.01461e-164	-4.49892e-163	9.36055e-164	4.2228e-163	8.1306e-163	-1.08831e-162	6.24323e-164	-4.33724e-163	-1.11301e-163	-4.41981e-163	-3.14701e-163	4.4212e-163	0
-1.16314e-163	-1.01353e-163	4.18271e-163	3.68363e-164	-4.75442e-163	-7.15162e-164	1.36096e-163	3.59819e-165	-3.37067e-163	-1.22509e-162	-7.92958e-163	3.92282e-163	2.35165e-163	1.01167e-163	-1.55843e-163	4.15401e-165	-1.35304e-162	2.39266e-165	-7.01461e-164	-4.49892e-163	9.36055e-164	4.2228e-163	8.1306e-163	-1.08831e-162	6.24323e-164	-4.33724e-163	-1.11301e-163	-4.41981e-163	-3.14701e-163	4.4212e-163	0
-1.16314e-163	-1.01353e-163	4.18271e-163	3.68363e-164	-4.75442e-163	-7.15162e-164	1.36096e-163	3.59819e-165	-3.37067e-163	-1.22509e-162	-7.92958e-163	3.92282e-163	2.35165e-163	1.01167e-163	-1.55843e-163	4.15401e-165	-1.35304e-162	2.39266e-165	-7.01461e-164	-4.49892e-163	9.36055e-164	4.2228e-163	8.1306e-163	-1.08831e-162	6.24323e-164	-4.33724e-163	-1.11301e-163	-4.41981e-163	-3.14701e-163	4.4212e-163	0
-1.16314e-163	-1.01353e-163	4.18271e-163	3.68363e-164	-4.75442e-163	-7.15162e-164	1.36096e-163	3.59819e-165	-3.37067e-163	-1.22509e-162	-7.92958e-163	3.92282e-163	2.35165e-163	1.01167e-163	-1.55843e-163	4.15401e-165	-1.35304e-162	2.39266e-165	-7.01461e-164	-4.49892e-163	9.36055e-164	4.2228e-163	8.1306e-163	-1.08831e-162	6.24323e-164	-4.33724e-163	-1.11301e-163	-4.41981e-163	-3.14701e-163	4.4212e-163	0
-1.16314e-163	-1.01353e-163	4.18271e-163	3.68363e-164	-4.75442e-163	-7.15162e-164	1.36096e-163	3.59819e-165	-3.37067e-163	-1.22509e-162	-7.92958e-163	3.92282e-163	2.35165e-163	1.01167e-163	-1.55843e-163	4.15401e-165	-1.35304e-162	2.39266e-165	-7.01461e-164	-4.49892e-163	9.36055e-164	4.2228e-163	8.1306e-163	-1.08831e-162	6.24323e-164	-4.33724e-163	-1.11301e-163	-4.41981e-163	-3.14701e-163	4.4212e-163	0
-1.16314e-163	-1.01353e-163	4.18271e-163	3.68363e-164	-4.75442e-163	-7.15162e-164	1.36096e-163	3.59819e-165	-3.37067e-163	-1.22509e-162	-7.92958e-163	3.92282e-163	2.35165e-163	1.01167e-163	-1.55843e-163	4.15401e-165	-1.35304e-162	2.39266e-165	-7.01461e-164	-4.49892e-163	9.36055e-164	4.2228e-163	8.1306e-163	-1.08831e-162	6.24323e-164	-4.33724e-163	-1.11301e-163	-4.41981e-163	-3.14701e-163	4.4212e-163	0
-1.16314e-163	-1.01353e-163	4.18271e-163	3.68363e-164	-4.75442e-163	-7.15162e-164	1.36096e-163	3.59819e-165	-3.37067e-163	-1.22509e-162	-7.92958e-163	3.92282e-163	2.35165e-163	1.01167e-163	-1.55843e-163	4.15401e-165	-1.35304e-162	2.39266e-165	-7.01461e-164	-4.49892e-163	9.36055e-164	4.2228e-163	8.1306e-163	-1.08831e-162	6.24323e-164	-4.33724e-163	-1.11301e-163	-4.41981e-163	-3.14701e-163	4.4212e-163	0
-1.16314e-163	-1.01353e-163	4.18271e-163	3.68363e-164	-4.75442e-163	-7.15162e-164	1.36096e-163	3.59819e-165	-3.37067e-163	-1.22509e-162	-7.92958e-163	3.92282e-163	2.35165e-163	1.01167e-163	-1.55843e-163	4.15401e-165	-1.35304e-162	2.39266e-165	-7.01461e-164	-4.49892e-163	9.36055e-164	4.2228e-163	8.1306e-163	-1.08831e-162	6.24323e-164	-4.33724e-163	-1.11301e-163	-4.41981e-163	-3.14701e-163	4.4212e-163	0
-1.16314e-163	-1.01353e-163	4.18271e-163	3.68363e-164	-4.75442e-163	-7.15162e-164	1.36096e-163	3.59819e-165	-3.37067e-163	-1.22509e-162	-7.92958e-163	3.92282e-163	2.35165e-163	1.01167e-163	-1.55843e-163	4.15401e-165	-1.35304e-162	2.39266e-165	-7.01461e-164	-4.49892e-163	9.36055e-164	4.2228e-163	8.1306e-163	-1.08831e-162	6.24323e-164	-4.33724e-163	-1.11301e-163	-4.41981e-163	-3.14701e-163	4.4212e-163	0
-1.16314e-163	-1.01353e-163	4.18271e-163	3.68363e-164	-4.75442e-163	-7.15162e-164	1.36096e-163	3.59819e-165	-3.37067e-163	-1.22509e-162	-7.92958e-163	3.92282e-163	2.35165e-163	1.01167e-163	-1.55843e-163	4.15401e-165	-1.35304e-162	2.39266e-165	-7.01461e-164	-4.49892e-163	9.36055e-164	4.2228e-163	8.1306e-163	-1.08831e-162	6.24323e-164	-4.33724e-163	-1.11301e-163	-4.41981e-163	-3.14701e-163	4.4212e-163	0
-1.16314e-163	-1.01353e-163	4.18271e-163	3.68363e-164	-4.75442e-163	-7.15162e-164	1.36096e-163	3.59819e-165	-3.37067e-163	-1.22509e-162	-7.92958e-163	3.92282e-163	2.35165e-163	1.01167e-163	-1.55843e-163	4.15401e-165	-1.35304e-162	2.39266e-165	-7.01461e-164	-4.49892e-163	9.36055e-164	4.2228e-163	8.1306e-163	-1.08831e-162	6.24323e-164	-4.33724e-163	-1.11301e-163	-4.41981e-163	-3.14701e-163	4.4212e-163	0
-1.16314e-163	-1.01353e-163	4.18271e-163	3.68363e-164	-4.75442e-163	-7.15162e-164	1.36096e-163	3.59819e-165	-3.37067e-163	-1.22509e-162	-7.92958e-163	3.92282e-163	2.35165e-163	1.01167e-163	-1.55843e-163	4.15401e-165	-1.35304e-162	2.39266e-165	-7.01461e-164	-4.49892e-163	9.36055e-164	4.2228e-163	8.1306e-163	-1.08831e-162	6.24323e-164	-4.33724e-163	-1.11301e-163	-4.41981e-163	-3.14701e-163	4.4212e-163	0
-1.16314e-163	-1.01353e-163	4.18271e-163	3.68363e-164	-4.75442e-163	-7.15162e-164	1.36096e-163	3.59819e-165	-3.37067e-163	-1.22509e-162	-7.92958e-163	3.92282e-163	2.35165e-163	1.01167e-163	-1.55843e-163	4.15401e-165	-1.35304e-162	2.39266e-165	-7.01461e-164	-4.49892e-163	9.36055e-164	4.2228e-163	8.1306e-163	-1.08831e-162	6.24323e-164	-4.33724e-163	-1.11301e-163	-4.41981e-163	-3.14701e-163	4.4212e-163	0
-1.16314e-163	-1.01353e-163	4.18271e-163	3.68363e-164	-4.75442e-163	-7.15162e-164	1.36096e-163	3.59819e-165	-3.37067e-163	-1.22509e-162	-7.92958e-163	3.92282e-163	2.35165e-163	1.01167e-163	-1.55843e-163	4.15401e-165	-1.35304e-162	2.39266e-165	-7.01461e-164	-4.49892e-163	9.36055e-164	4.2228e-163	8.1306e-163	-1.08831e-162	6.24323e-164	-4.33724e-163	-1.11301e-163	-4.41981e-163	-3.14701e-163	4.4212e-163	0
-1.16314e-163	-1.01353e-163	4.18271e-163	3.68363e-164	-4.75442e-163	-7.15162e-164	1.36096e-163	3.59819e-165	-3.37067e-163	-1.22509e-162	-7.92958e-163	3.92282e-163	2.35165e-163	1.01167e-163	-1.55843e-163	4.15401e-165	-1.35304e-162	2.39266e-165	-7.01461e-164	-4.49892e-163	9.36055e-164	4.2228e-163	8.1306e-163	-1.08831e-162	6.24323e-164	-4.33724e-163	-1.11301e-163	-4.41981e-163	-3.14701e-163	4.4212e-163	0
-1.16314e-163	-1.01353e-163	4.18271e-163	3.68363e-164	-4.75442e-163	-7.15162e-164	1.36096e-163	3.59819e-165	-3.37067e-163	-1.22509e-162	-7.92958e-163	3.92282e-163	2.35165e-163	1.01167e-163	-1.55843e-163	4.15401e-165	-1.35304e-162	2.39266e-165	-7.01461e-164	-4.49892e-163	9.36055e-164	4.2228e-163	8.1306e-163	-1.08831e-162	6.24323e-164	-4.33724e-163	-1.11301e-163	-4.41981e-163	-3.14701e-163	4.4212e-163	0
-1.16314e-163	-1.01353e-163	4.18271e-163	3.68363e-164	-4.75442e-163	-7.15162e-164	1.36096e-163	3.59819e-165	-3.37067e-163	-1.22509e-162	-7.92958e-163	3.92282e-163	2.35165e-163	1.01167e-163	-1.55843e-163	4.15401e-165	-1.35304e-162	2.39266e-165	-7.01461e-164	-4.49892e-163	9.36055e-164	4.2228e-163	8.1306e-163	-1.08831e-162	6.24323e-164	-4.33724e-163	-1.11301e-163	-4.41981e-163	-3.14701e-163	4.4212e-163	0
-1.16314e-163	-1.01353e-163	4.18271e-163	3.68363e-164	-4.75442e-163	-7.15162e-164	1.36096e-163	3.59819e-165	-3.37067e-163	-1.22509e-162	-7.92958e-163	3.92282e-163	2.35165e-163	1.01167e-163	-1.55843e-163	4.15401e-165	-1.35304e-162	2.39266e-165	-7.01461e-164	-4.49892e-163	9.36055e-164	4.2228e-163	8.1306e-163	-1.08831e-162	6.24323e-164	-4.33724e-163	-1.11301e-163	-4.41981e-163	-3.14701e-163	4.4212e-163	0
-1.16314e-163	-1.01353e-163	4.18271e-163	3.68363e-164	-4.75442e-163	-7.15162e-164	1.36096e-163	3.59819e-165	-3.37067e-163	-1.22509e-162	-7.92958e-163	3.92282e-163	2.35165e-163	1.01167e-163	-1.55843e-163	4.15401e-165	-1.35304e-162	2.39266e-165	-7.01461e-164	-4.49892e-163	9.36055e-164	4.2228e-163	8.1306e-163	-1.08831e-162	6.24323e-164	-4.33724e-163	-1.11301e-163	-4.41981e-163	-3.14701e-163	4.4212e-163	0
-1.16314e-163	-1.01353e-163	4.18271e-163	3.68363e-164	-4.75442e-163	-7.15162e-164	1.36096e-163	3.59819e-165	-3.37067e-163	-1.22509e-162	-7.92958e-163	3.92282e-163	2.35165e-163	1.01167e-163	-1.55843e-163	4.15401e-165	-1.35304e-162	2.39266e-165	-7.01461e-164	-4.49892e-163	9.36055e-164	4.2228e-163	8.1306e-163	-1.08831e-162	6.24323e-164	-4.33724e-163	-1.11301e-163	-4.41981e-163	-3.14701e-163	4.4212e-163	0
-1.16314e-163	-1.01353e-163	4.18271e-163	3.68363e-164	-4.75442e-163	-7.15162e-164	1.36096e-163	3.59819e-165	-3.37067e-163	-1.22509e-162	-7.92958e-163	3.92282e-163	2.35165e-163	1.01167e-163	-1.55843e-163	4.15401e-165	-1.35304e-162	2.39266e-165	-7.01461e-164	-4.49892e-163	9.36055e-164	4.2228e-163	8.1306e-163	-1.08831e-162	6.24323e-164	-4.33724e-163	-1.11301e-163	-4.41981e-163	-3.14701e-163	4.4212e-163	0
-1.16314e-163	-1.01353e-163	4.18271e-163	3.68363e-164	-4.75442e-163	-7.15162e-164	1.36096e-163	3.59819e-165	-3.37067e-163	-1.22509e-162	-7.92958e-163	3.92282e-163	2.35165e-163	1.01167e-163	-1.55843e-163	4.15401e-165	-1.35304e-162	2.39266e-165	-7.01461e-164	-4.49892e-163	9.36055e-164	4.2228e-163	8.1306e-163	-1.08831e-162	6.24323e-164	-4.33724e-163	-1.11301e-163	-4.41981e-163	-3.14701e-163	4.4212e-163	0
-1.16314e-163	-1.01353e-163	4.18271e-163	3.68363e-164	-4.75442e-163	-7.15162e-164	1.36096e-163	3.59819e-165	-3.37067e-163	-1.22509e-162	-7.92958e-163	3.92282e-163	2.35165e-163	1.01167e-163	-1.55843e-163	4.15401e-165	-1.35304e-162	2.39266e-165	-7.01461e-164	-4.49892e-163	9.36055e-164	4.2228e-163	8.1306e-163	-1.08831e-162	6.24323e-164	-4.33724e-163	-1.11301e-163	-4.41981e-163	-3.14701e-163	4.4212e-163	0
-1.16314e-163	-1.01353e-163	4.18271e-163	3.68363e-164	-4.75442e-163	-7.15162e-164	1.36096e-163	3.59819e-165	-3.37067e-163	-1.22509e-162	-7.92958e-163	3.92282e-163	2.35165e-163	1.01167e-163	-1.55843e-163	4.15401e-165	-1.35304e-162	2.39266e-165	-7.01461e-164	-4.49892e-163	9.36055e-164	4.2228e-163	8.1306e-163	-1.08831e-162	6.24323e-164	-4.33724e-163	-1.11301e-163	-4.41981e-163	-3.14701e-163	4.4212e-163	0
-1.16314e-163	-1.01353e-163	4.18271e-163	3.68363e-164	-4.75442e-163	-7.15162e-164	1.36096e-163	3.59819e-165	-3.37067e-163	-1.22509e-162	-7.92958e-163	3.92282e-163	2.35165e-163	1.01167e-163	-1.55843e-163	4.15401e-165	-1.35304e-162	2.39266e-165	-7.01461e-164	-4.49892e-163	9.36055e-164	4.2228e-163	8.1306e-163	-1.08831e-162	6.24323e-164	-4.33724e-163	-1.11301e-163	-4.41981e-163	-3.14701e-163	4.4212e-163	0
-1.16314e-163	-1.01353e-163	4.18271e-163	3.68363e-164	-4.75442e-163	-7.15162e-164	1.36096e-163	3.59819e-165	-3.37067e-163	-1.22509e-162	-7.92958e-163	3.92282e-163	2.35165e-163	1.01167e-163	-1.55843e-163	4.15401e-165	-1.35304e-162	2.39266e-165	-7.01461e-164	-4.49892e-163	9.36055e-164	4.2228e-163	8.1306e-163	-1.08831e-162	6.24323e-164	-4.33724e-163	-1.11301e-163	-4.41981e-163	-3.14701e-163	4.4212e-163	0
-1.16314e-163	-1.01353e-163	4.18271e-163	3.68363e-164	-4.75442e-163	-7.15162e-164	1.36096e-163	3.59819e-165	-3.37067e-163	-1.22509e-162	-7.92958e-163	3.92282e-163	2.35165e-163	1.01167e-163	-1.55843e-163	4.15401e-165	-1.35304e-162	2.39266e-165	-7.01461e-164	-4.49892e-163	9.36055e-164	4.2228e-163	8.1306e-163	-1.08831e-162	6.24323e-164	-4.33724e-163	-1.11301e-163	-4.41981e-163	-3.14701e-163	4.4212e-163	0
-1.16314e-163	-1.01353e-163	4.18271e-163	3.68363e-164	-4.75442e-163	-7.15162e-164	1.36096e-163	3.59819e-165	-3.37067e-163	-1.22509e-162	-7.92958e-163	3.92282e-163	2.35165e-163	1.01167e-163	-1.55843e-163	4.15401e-165	-1.35304e-162	2.39266e-165	-7.01461e-164	-4.49892e-163	9.36055e-164	4.2228e-163	8.1306e-163	-1.08831e-162	6.24323e-164	-4.33724e-163	-1.11301e-163	-4.41981e-163	-3.14701e-163	4.4212e-163	0
-1.16314e-163	-1.01353e-163	4.18271e-163	3.68363e-164	-4.75442e-163	-7.15162e-164	1.36096e-163	3.59819e-165	-3.37067e-163	-1.22509e-162	-7.92958e-163	3.92282e-163	2.35165e-163	1.01167e-163	-1.55843e-163	4.15401e-165	-1.35304e-162	2.39266e-165	-7.01461e-164	-4.49892e-163	9.36055e-164	4.2228e-163	8.1306e-163	-1.08831e-162	6.24323e-164	-4.33724e-163	-1.11301e-163	-4.41981e-163	-3.14701e-163	4.4212e-163	0
-1.16314e-163	-1.01353e-163	4.18271e-163	3.68363e-164	-4.75442e-163	-7.15162e-164	1.36096e-163	3.59819e-165	-3.37067e-163	-1.22509e-162	-7.92958e-163	3.92282e-163	2.35165e-163	1.01167e-163	-1.55843e-163	4.15401e-165	-1.35304e-162	2.39266e-165	-7.01461e-164	-4.49892e-163	9.36055e-164	4.2228e-163	8.1306e-163	-1.08831e-162	6.24323e-164	-4.33724e-163	-1.11301e-163	-4.41981e-163	-3.14701e-163	4.4212e-163	0
-1.16314e-163	-1.01353e-163	4.18271e-163	3.68363e-164	-4.75442e-163	-7.15162e-164	1.36096e-163	3.59819e-165	-3.37067e-163	-1.22509e-162	-7.92958e-163	3.92282e-163	2.35165e-163	1.01167e-163	-1.55843e-163	4.15401e-165	-1.35304e-162	2.39266e-165	-7.01461e-164	-4.49892e-163	9.36055e-164	4.2228e-163	8.1306e-163	-1.08831e-162	6.24323e-164	-4.33724e-163	-1.11301e-163	-4.41981e-163	-3.14701e-163	4.4212e-163	0
-1.16314e-163	-1.01353e-163	4.18271e-163	3.68363e-164	-4.75442e-163	-7.15162e-164	1.36096e-163	3.59819e-165	-3.37067e-163	-1.22509e-162	-7.92958e-163	3.92282e-163	2.35165e-163	1.01167e-163	-1.55843e-163	4.15401e-165	-1.35304e-162	2.39266e-165	-7.01461e-164	-4.49892e-163	9.36055e-164	4.2228e-163	8.1306e-163	-1.08831e-162	6.24323e-164	-4.33724e-163	-1.11301e-163	-4.41981e-163	-3.14701e-163	4.4212e-163	0
-1.16314e-163	-1.01353e-163	4.18271e-163	3.68363e-164	-4.75442e-163	-7.15162e-164	1.36096e-163	3.59819e-165	-3.37067e-163	-1.22509e-162	-7.92958e-163	3.92282e-163	2.35165e-163	1.01167e-163	-1.55843e-163	4.15401e-165	-1.35304e-162	2.39266e-165	-7.01461e-164	-4.49892e-163	9.36055e-164	4.2228e-163	8.1306e-163	-1.08831e-162	6.24323e-164	-4.33724e-163	-1.11301e-163	-4.41981e-163	-3.14701e-163	4.4212e-163	0
-1.16314e-163	-1.01353e-163	4.18271e-163	3.68363e-164	-4.75442e-163	-7.15162e-164	1.36096e-163	3.59819e-165	-3.37067e-163	-1.22509e-162	-7.92958e-163	3.92282e-163	2.35165e-163	1.01167e-163	-1.55843e-163	4.15401e-165	-1.35304e-162	2.39266e-165	-7.01461e-164	-4.49892e-163	9.36055e-164	4.2228e-163	8.1306e-163	-1.08831e-162	6.24323e-164	-4.33724e-163	-1.11301e-163	-4.41981e-163	-3.14701e-163	4.4212e-163	0
-1.16314e-163	-1.01353e-163	4.18271e-163	3.68363e-164	-4.75442e-163	-7.15162e-164	1.36096e-163	3.59819e-165	-3.37067e-163	-1.22509e-162	-7.92958e-163	3.92282e-163	2.35165e-163	1.01167e-163	-1.55843e-163	4.15401e-165	-1.35304e-162	2.39266e-165	-7.01461e-164	-4.49892e-163	9.36055e-164	4.2228e-163	8.1306e-163	-1.08831e-162	6.24323e-164	-4.33724e-163	-1.11301e-163	-4.41981e-163	-3.14701e-163	4.4212e-163	0
-1.16314e-163	-1.01353e-163	4.18271e-163	3.68363e-164	-4.75442e-163	-7.15162e-164	1.36096e-163	3.59819e-165	-3.37067e-163	-1.22509e-162	-7.92958e-163	3.92282e-163	2.35165e-163	1.01167e-163	-1.55843e-163	4.15401e-165	-1.35304e-162	2.39266e-165	-7.01461e-164	-4.49892e-163	9.36055e-164	4.2228e-163	8.1306e-163	-1.08831e-162	6.24323e-164	-4.33724e-163	-1.11301e-163	-4.41981e-163	-3.14701e-163	4.4212e-163	0
-1.16314e-163	-1.01353e-163	4.18271e-163	3.68363e-164	-4.75442e-163	-7.15162e-164	1.36096e-163	3.59819e-165	-3.37067e-163	-1.22509e-162	-7.92958e-163	3.92282e-163	2.35165e-163	1.01167e-163	-1.55843e-163	4.15401e-165	-1.35304e-162	2.39266e-165	-7.01461e-164	-4.49892e-163	9.36055e-164	4.2228e-163	8.1306e-163	-1.08831e-162	6.24323e-164	-4.33724e-163	-1.11301e-163	-4.41981e-163	-3.14701e-163	4.4212e-163	0
-1.16314e-163	-1.01353e-163	4.18271e-163	3.68363e-164	-4.75442e-163	-7.15162e-164	1.36096e-163	3.59819e-165	-3.37067e-163	-1.22509e-162	-7.92958e-163	3.92282e-163	2.35165e-163	1.01167e-163	-1.55843e-163	4.15401e-165	-1.35304e-162	2.39266e-165	-7.01461e-164	-4.49892e-163	9.36055e-164	4.2228e-163	8.1306e-163	-1.08831e-162	6.24323e-164	-4.33724e-163	-1.11301e-163	-4.41981e-163	-3.14701e-163	4.4212e-163	0
-1.16314e-163	-1.01353e-163	4.18271e-163	3.68363e-164	-4.75442e-163	-7.15162e-164	1.36096e-163	3.59819e-165	-3.37067e-163	-1.22509e-162	-7.92958e-163	3.92282e-163	2.35165e-163	1.01167e-163	-1.55843e-163	4.15401e-165	-1.35304e-162	2.39266e-165	-7.01461e-164	-4.49892e-163	9.36055e-164	4.2228e-163	8.1306e-163	-1.08831e-162	6.24323e-164	-4.33724e-163	-1.11301e-163	-4.41981e-163	-3.14701e-163	4.4212e-163	0
-1.16314e-163	-1.01353e-163	4.18271e-163	3.68363e-164	-4.75442e-163	-7.15162e-164	1.36096e-163	3.59819e-165	-3.37067e-163	-1.22509e-162	-7.92958e-163	3.92282e-163	2.35165e-163	1.01167e-163	-1.55843e-163	4.15401e-165	-1.35304e-162	2.39266e-165	-7.01461e-164	-4.49892e-163	9.36055e-164	4.2228e-163	8.1306e-163	-1.08831e-162	6.24323e-164	-4.33724e-163	-1.11301e-163	-4.41981e-163	-3.14701e-163	4.4212e-163	0
-1.16314e-163	-1.01353e-163	4.18271e-163	3.68363e-164	-4.75442e-163	-7.15162e-164	1.36096e-163	3.59819e-165	-3.37067e-163	-1.22509e-162	-7.92958e-163	3.92282e-163	2.35165e-163	1.01167e-163	-1.55843e-163	4.15401e-165	-1.35304e-162	2.39266e-165	-7.01461e-164	-4.49892e-163	9.36055e-164	4.2228e-163	8.1306e-163	-1.08831e-162	6.24323e-164	-4.33724e-163	-1.11301e-163	-4.41981e-163	-3.14701e-163	4.4212e-163	0
-1.16314e-163	-1.01353e-163	4.18271e-163	3.68363e-164	-4.75442e-163	-7.15162e-164	1.36096e-163	3.59819e-165	-3.37067e-163	-1.22509e-162	-7.92958e-163	3.92282e-163	2.35165e-163	1.01167e-163	-1.55843e-163	4.15401e-165	-1.35304e-162	2.39266e-165	-7.01461e-164	-4.49892e-163	9.36055e-164	4.2228e-163	8.1306e-163	-1.08831e-162	6.24323e-164	-4.33724e-163	-1.11301e-163	-4.41981e-163	-3.14701e-163	4.4212e-163	0
-1.16314e-163	-1.01353e-163	4.18271e-163	3.68363e-164	-4.75442e-163	-7.15162e-164	1.36096e-163	3.59819e-165	-3.37067e-163	-1.22509e-162	-7.92958e-163	3.92282e-163	2.35165e-163	1.01167e-163	-1.55843e-163	4.15401e-165	-1.35304e-162	2.39266e-165	-7.01461e-164	-4.49892e-163	9.36055e-164	4.2228e-163	8.1306e-163	-1.08831e-162	6.24323e-164	-4.33724e-163	-1.11301e-163	-4.41981e-163	-3.14701e-163	4.4212e-163	0
-1.16314e-163	-1.01353e-163	4.18271e-163	3.68363e-164	-4.75442e-163	-7.15162e-164	1.36096e-163	3.59819e-165	-3.37067e-163	-1.22509e-162	-7.92958e-163	3.92282e-163	2.35165e-163	1.01167e-163	-1.55843e-163	4.15401e-165	-1.35304e-162	2.39266e-165	-7.01461e-164	-4.49892e-163	9.36055e-164	4.2228e-163	8.1306e-163	-1.08831e-162	6.24323e-164	-4.33724e-163	-1.11301e-163	-4.41981e-163	-3.14701e-163	4.4212e-163	0
-1.16314e-163	-1.01353e-163	4.18271e-163	3.68363e-164	-4.75442e-163	-7.15162e-164	1.36096e-163	3.59819e-165	-3.37067e-163	-1.22509e-162	-7.92958e-163	3.92282e-163	2.35165e-163	1.01167e-163	-1.55843e-163	4.15401e-165	-1.35304e-162	2.39266e-165	-7.01461e-164	-4.49892e-163	9.36055e-164	4.2228e-163	8.1306e-163	-1.08831e-162	6.24323e-164	-4.33724e-163	-1.11301e-163	-4.41981e-163	-3.14701e-163	4.4212e-163	0
-1.16314e-163	-1.01353e-163	4.18271e-163	3.68363e-164	-4.75442e-163	-7.15162e-164	1.36096e-163	3.59819e-165	-3.37067e-163	-1.22509e-162	-7.92958e-163	3.92282e-163	2.35165e-163	1.01167e-163	-1.55843e-163	4.15401e-165	-1.35304e-162	2.39266e-165	-7.01461e-164	-4.49892e-163	9.36055e-164	4.2228e-163	8.1306e-163	-1.08831e-162	6.24323e-164	-4.33724e-163	-1.11301e-163	-4.41981e-163	-3.14701e-163	4.4212e-163	0
-1.16314e-163	-1.01353e-163	4.18271e-163	3.68363e-164	-4.75442e-163	-7.15162e-164	1.36096e-163	3.59819e-165	-3.37067e-163	-1.22509e-162	-7.92958e-163	3.92282e-163	2.35165e-163	1.01167e-163	-1.55843e-163	4.15401e-165	-1.35304e-162	2.39266e-165	-7.01461e-164	-4.49892e-163	9.36055e-164	4.2228e-163	8.1306e-163	-1.08831e-162	6.24323e-164	-4.33724e-163	-1.11301e-163	-4.41981e-163	-3.14701e-163	4.4212e-163	0
-1.16314e-163	-1.01353e-163	4.18271e-163	3.68363e-164	-4.75442e-163	-7.15162e-164	1.36096e-163	3.59819e-165	-3.37067e-163	-1.22509e-162	-7.92958e-163	3.92282e-163	2.35165e-163	1.01167e-163	-1.55843e-163	4.15401e-165	-1.35304e-162	2.39266e-165	-7.01461e-164	-4.49892e-163	9.36055e-164	4.2228e-163	8.1306e-163	-1.08831e-162	6.24323e-164	-4.33724e-163	-1.11301e-163	-4.41981e-163	-3.14701e-163	4.4212e-163	0
-1.16314e-163	-1.01353e-163	4.18271e-163	3.68363e-164	-4.75442e-163	-7.15162e-164	1.36096e-163	3.59819e-165	-3.37067e-163	-1.22509e-162	-7.92958e-163	3.92282e-163	2.35165e-163	1.01167e-163	-1.55843e-163	4.15401e-165	-1.35304e-162	2.39266e-165	-7.01461e-164	-4.49892e-163	9.36055e-164	4.2228e-163	8.1306e-163	-1.08831e-162	6.24323e-164	-4.33724e-163	-1.11301e-163	-4.41981e-163	-3.14701e-163	4.4212e-163	0
-1.16314e-163	-1.01353e-163	4.18271e-163	3.68363e-164	-4.75442e-163	-7.15162e-164	1.36096e-163	3.59819e-165	-3.37067e-163	-1.22509e-162	-7.92958e-163	3.92282e-163	2.35165e-163	1.01167e-163	-1.55843e-163	4.15401e-165	-1.35304e-162	2.39266e-165	-7.01461e-164	-4.49892e-163	9.36055e-164	4.2228e-163	8.1306e-163	-1.08831e-162	6.24323e-164	-4.33724e-163	-1.11301e-163	-4.41981e-163	-3.14701e-163	4.4212e-163	0
-1.16314e-163	-1.01353e-163	4.18271e-163	3.68363e-164	-4.75442e-163	-7.15162e-164	1.36096e-163	3.59819e-165	-3.37067e-163	-1.22509e-162	-7.92958e-163	3.92282e-163	2.35165e-163	1.01167e-163	-1.55843e-163	4.15401e-165	-1.35304e-162	2.39266e-165	-7.01461e-164	-4.49892e-163	9.36055e-164	4.2228e-163	8.1306e-163	-1.08831e-162	6.24323e-164	-4.33724e-163	-1.11301e-163	-4.41981e-163	-3.14701e-163	4.4212e-163	0
-1.16314e-163	-1.01353e-163	4.18271e-163	3.68363e-164	-4.75442e-163	-7.15162e-164	1.36096e-163	3.59819e-165	-3.37067e-163	-1.22509e-162	-7.92958e-163	3.92282e-163	2.35165e-163	1.01167e-163	-1.55843e-163	4.15401e-165	-1.35304e-162	2.39266e-165	-7.01461e-164	-4.49892e-163	9.36055e-164	4.2228e-163	8.1306e-163	-1.08831e-162	6.24323e-164	-4.33724e-163	-1.11301e-163	-4.41981e-163	-3.14701e-163	4.4212e-163	0
-1.16314e-163	-1.01353e-163	4.18271e-163	3.68363e-164	-4.75442e-163	-7.15162e-164	1.36096e-163	3.59819e-165	-3.37067e-163	-1.22509e-162	-7.92958e-163	3.92282e-163	2.35165e-163	1.01167e-163	-1.55843e-163	4.15401e-165	-1.35304e-162	2.39266e-165	-7.01461e-164	-4.49892e-163	9.36055e-164	4.2228e-163	8.1306e-163	-1.08831e-162	6.24323e-164	-4.33724e-163	-1.11301e-163	-4.41981e-163	-3.14701e-163	4.4212e-163	0
-1.16314e-163	-1.01353e-163	4.18271e-163	3.68363e-164	-4.75442e-163	-7.15162e-164	1.36096e-163	3.59819e-165	-3.37067e-163	-1.22509e-162	-7.92958e-163	3.92282e-163	2.35165e-163	1.01167e-163	-1.55843e-163	4.15401e-165	-1.35304e-162	2.39266e-165	-7.01461e-164	-4.49892e-163	9.36055e-164	4.2228e-163	8.1306e-163	-1.08831e-162	6.24323e-164	-4.33724e-163	-1.11301e-163	-4.41981e-163	-3.14701e-163	4.4212e-163	0
-1.16314e-163	-1.01353e-163	4.18271e-163	3.68363e-164	-4.75442e-163	-7.15162e-164	1.36096e-163	3.59819e-165	-3.37067e-163	-1.22509e-162	-7.92958e-163	3.92282e-163	2.35165e-163	1.01167e-163	-1.55843e-163	4.15401e-165	-1.35304e-162	2.39266e-165	-7.01461e-164	-4.49892e-163	9.36055e-164	4.2228e-163	8.1306e-163	-1.08831e-162	6.24323e-164	-4.33724e-163	-1.11301e-163	-4.41981e-163	-3.14701e-163	4.4212e-163	0
-1.16314e-163	-1.01353e-163	4.18271e-163	3.68363e-164	-4.75442e-163	-7.15162e-164	1.36096e-163	3.59819e-165	-3.37067e-163	-1.22509e-162	-7.92958e-163	3.92282e-163	2.35165e-163	1.01167e-163	-1.55843e-163	4.15401e-165	-1.35304e-162	2.39266e-165	-7.01461e-164	-4.49892e-163	9.36055e-164	4.2228e-163	8.1306e-163	-1.08831e-162	6.24323e-164	-4.33724e-163	-1.11301e-163	-4.41981e-163	-3.14701e-163	4.4212e-163	0
-1.16314e-163	-1.01353e-163	4.18271e-163	3.68363e-164	-4.75442e-163	-7.15162e-164	1.36096e-163	3.59819e-165	-3.37067e-163	-1.22509e-162	-7.92958e-163	3.92282e-163	2.35165e-163	1.01167e-163	-1.55843e-163	4.15401e-165	-1.35304e-162	2.39266e-165	-7.01461e-164	-4.49892e-163	9.36055e-164	4.2228e-163	8.1306e-163	-1.08831e-162	6.24323e-164	-4.33724e-163	-1.11301e-163	-4.41981e-163	-3.14701e-163	4.4212e-163	0
-1.16314e-163	-1.01353e-163	4.18271e-163	3.68363e-164	-4.75442e-163	-7.15162e-164	1.36096e-163	3.59819e-165	-3.37067e-163	-1.22509e-162	-7.92958e-163	3.92282e-163	2.35165e-163	1.01167e-163	-1.55843e-163	4.15401e-165	-1.35304e-162	2.39266e-165	-7.01461e-164	-4.49892e-163	9.36055e-164	4.2228e-163	8.1306e-163	-1.08831e-162	6.24323e-164	-4.33724e-163	-1.11301e-163	-4.41981e-163	-3.14701e-163	4.4212e-163	0
-1.16314e-163	-1.01353e-163	4.18271e-163	3.68363e-164	-4.75442e-163	-7.15162e-164	1.36096e-163	3.59819e-165	-3.37067e-163	-1.22509e-162	-7.92958e-163	3.92282e-163	2.35165e-163	1.01167e-163	-1.55843e-163	4.15401e-165	-1.35304e-162	2.39266e-165	-7.01461e-164	-4.49892e-163	9.36055e-164	4.2228e-163	8.1306e-163	-1.08831e-162	6.24323e-164	-4.33724e-163	-1.11301e-163	-4.41981e-163	-3.14701e-163	4.4212e-163	0
-1.16314e-163	-1.01353e-163	4.18271e-163	3.68363e-164	-4.75442e-163	-7.15162e-164	1.36096e-163	3.59819e-165	-3.37067e-163	-1.22509e-162	-7.92958e-163	3.92282e-163	2.35165e-163	1.01167e-163	-1.55843e-163	4.15401e-165	-1.35304e-162	2.39266e-165	-7.01461e-164	-4.49892e-163	9.36055e-164	4.2228e-163	8.1306e-163	-1.08831e-162	6.24323e-164	-4.33724e-163	-1.11301e-163	-4.41981e-163	-3.14701e-163	4.4212e-163	0
-1.16314e-163	-1.01353e-163	4.18271e-163	3.68363e-164	-4.75442e-163	-7.15162e-164	1.36096e-163	3.59819e-165	-3.37067e-163	-1.22509e-162	-7.92958e-163	3.92282e-163	2.35165e-163	1.01167e-163	-1.55843e-163	4.15401e-165	-1.35304e-162	2.39266e-165	-7.01461e-164	-4.49892e-163	9.36055e-164	4.2228e-163	8.1306e-163	-1.08831e-162	6.24323e-164	-4.33724e-163	-1.11301e-163	-4.41981e-163	-3.14701e-163	4.4212e-163	0
-1.16314e-163	-1.01353e-163	4.18271e-163	3.68363e-164	-4.75442e-163	-7.15162e-164	1.36096e-163	3.59819e-165	-3.37067e-163	-1.22509e-162	-7.92958e-163	3.92282e-163	2.35165e-163	1.01167e-163	-1.55843e-163	4.15401e-165	-1.35304e-162	2.39266e-165	-7.01461e-164	-4.49892e-163	9.36055e-164	4.2228e-163	8.1306e-163	-1.08831e-162	6.24323e-164	-4.33724e-163	-1.11301e-163	-4.41981e-163	-3.14701e-163	4.4212e-163	0
-1.16314e-163	-1.01353e-163	4.18271e-163	3.68363e-164	-4.75442e-163	-7.15162e-164	1.36096e-163	3.59819e-165	-3.37067e-163	-1.22509e-162	-7.92958e-163	3.92282e-163	2.35165e-163	1.01167e-163	-1.55843e-163	4.15401e-165	-1.35304e-162	2.39266e-165	-7.01461e-164	-4.49892e-163	9.36055e-164	4.2228e-163	8.1306e-163	-1.08831e-162	6.24323e-164	-4.33724e-163	-1.11301e-163	-4.41981e-163	-3.14701e-163	4.4212e-163	0
-1.16314e-163	-1.01353e-163	4.18271e-163	3.68363e-164	-4.75442e-163	-7.15162e-164	1.36096e-163	3.59819e-165	-3.37067e-163	-1.22509e-162	-7.92958e-163	3.92282e-163	2.35165e-163	1.01167e-163	-1.55843e-163	4.15401e-165	-1.35304e-162	2.39266e-165	-7.01461e-164	-4.49892e-163	9.36055e-164	4.2228e-163	8.1306e-163	-1.08831e-162	6.24323e-164	-4.33724e-163	-1.11301e-163	-4.41981e-163	-3.14701e-163	4.4212e-163	0
-1.16314e-163	-1.01353e-163	4.18271e-163	3.68363e-164	-4.75442e-163	-7.15162e-164	1.36096e-163	3.59819e-165	-3.37067e-163	-1.22509e-162	-7.92958e-163	3.92282e-163	2.35165e-163	1.01167e-163	-1.55843e-163	4.15401e-165	-1.35304e-162	2.39266e-165	-7.01461e-164	-4.49892e-163	9.36055e-164	4.2228e-163	8.1306e-163	-1.08831e-162	6.24323e-164	-4.33724e-163	-1.11301e-163	-4.41981e-163	-3.14701e-163	4.4212e-163	0
-1.16314e-163	-1.01353e-163	4.18271e-163	3.68363e-164	-4.75442e-163	-7.15162e-164	1.36096e-163	3.59819e-165	-3.37067e-163	-1.22509e-162	-7.92958e-163	3.92282e-163	2.35165e-163	1.01167e-163	-1.55843e-163	4.15401e-165	-1.35304e-162	2.39266e-165	-7.01461e-164	-4.49892e-163	9.36055e-164	4.2228e-163	8.1306e-163	-1.08831e-162	6.24323e-164	-4.33724e-163	-1.11301e-163	-4.41981e-163	-3.14701e-163	4.4212e-163	0
-1.16314e-163	-1.01353e-163	4.18271e-163	3.68363e-164	-4.75442e-163	-7.15162e-164	1.36096e-163	3.59819e-165	-3.37067e-163	-1.22509e-162	-7.92958e-163	3.92282e-163	2.35165e-163	1.01167e-163	-1.55843e-163	4.15401e-165	-1.35304e-162	2.39266e-165	-7.01461e-164	-4.49892e-163	9.36055e-164	4.2228e-163	8.1306e-163	-1.08831e-162	6.24323e-164	-4.33724e-163	-1.11301e-163	-4.41981e-163	-3.14701e-163	4.4212e-163	0
-1.16314e-163	-1.01353e-163	4.18271e-163	3.68363e-164	-4.75442e-163	-7.15162e-164	1.36096e-163	3.59819e-165	-3.37067e-163	-1.22509e-162	-7.92958e-163	3.92282e-163	2.35165e-163	1.01167e-163	-1.55843e-163	4.15401e-165	-1.35304e-162	2.39266e-165	-7.01461e-164	-4.49892e-163	9.36055e-164	4.2228e-163	8.1306e-163	-1.08831e-162	6.24323e-164	-4.33724e-163	-1.11301e-163	-4.41981e-163	-3.14701e-163	4.4212e-163	0
-1.16314e-163	-1.01353e-163	4.18271e-163	3.68363e-164	-4.75442e-163	-7.15162e-164	1.36096e-163	3.59819e-165	-3.37067e-163	-1.22509e-162	-7.92958e-163	3.92282e-163	2.35165e-163	1.01167e-163	-1.55843e-163	4.15401e-165	-1.35304e-162	2.39266e-165	-7.01461e-164	-4.49892e-163	9.36055e-164	4.2228e-163	8.1306e-163	-1.08831e-162	6.24323e-164	-4.33724e-163	-1.11301e-163	-4.41981e-163	-3.14701e-163	4.4212e-163	0
-1.16314e-163	-1.01353e-163	4.18271e-163	3.68363e-164	-4.75442e-163	-7.15162e-164	1.36096e-163	3.59819e-165	-3.37067e-163	-1.22509e-162	-7.92958e-163	3.92282e-163	2.35165e-163	1.01167e-163	-1.55843e-163	4.15401e-165	-1.35304e-162	2.39266e-165	-7.01461e-164	-4.49892e-163	9.36055e-164	4.2228e-163	8.1306e-163	-1.08831e-162	6.24323e-164	-4.33724e-163	-1.11301e-163	-4.41981e-163	-3.14701e-163	4.4212e-163	0
-1.16314e-163	-1.01353e-163	4.18271e-163	3.68363e-164	-4.75442e-163	-7.15162e-164	1.36096e-163	3.59819e-165	-3.37067e-163	-1.22509e-162	-7.92958e-163	3.92282e-163	2.35165e-163	1.01167e-163	-1.55843e-163	4.15401e-165	-1.35304e-162	2.39266e-165	-7.01461e-164	-4.49892e-163	9.36055e-164	4.2228e-163	8.1306e-163	-1.08831e-162	6.24323e-164	-4.33724e-163	-1.11301e-163	-4.41981e-163	-3.14701e-163	4.4212e-163	0
-1.16314e-163	-1.01353e-163	4.18271e-163	3.68363e-164	-4.75442e-163	-7.15162e-164	1.36096e-163	3.59819e-165	-3.37067e-163	-1.22509e-162	-7.92958e-163	3.92282e-163	2.35165e-163	1.01167e-163	-1.55843e-163	4.15401e-165	-1.35304e-162	2.39266e-165	-7.01461e-164	-4.49892e-163	9.36055e-164	4.2228e-163	8.1306e-163	-1.08831e-162	6.24323e-164	-4.33724e-163	-1.11301e-163	-4.41981e-163	-3.14701e-163	4.4212e-163	0
-1.16314e-163	-1.01353e-163	4.18271e-163	3.68363e-164	-4.75442e-163	-7.15162e-164	1.36096e-163	3.59819e-165	-3.37067e-163	-1.22509e-162	-7.92958e-163	3.92282e-163	2.35165e-163	1.01167e-163	-1.55843e-163	4.15401e-165	-1.35304e-162	2.39266e-165	-7.01461e-164	-4.49892e-163	9.36055e-164	4.2228e-163	8.1306e-163	-1.08831e-162	6.24323e-164	-4.33724e-163	-1.11301e-163	-4.41981e-163	-3.14701e-163	4.4212e-163	0
-1.16314e-163	-1.01353e-163	4.18271e-163	3.68363e-164	-4.75442e-163	-7.15162e-164	1.36096e-163	3.59819e-165	-3.37067e-163	-1.22509e-162	-7.92958e-163	3.92282e-163	2.35165e-163	1.01167e-163	-1.55843e-163	4.15401e-165	-1.35304e-162	2.39266e-165	-7.01461e-164	-4.49892e-163	9.36055e-164	4.2228e-163	8.1306e-163	-1.08831e-162	6.24323e-164	-4.33724e-163	-1.11301e-163	-4.41981e-163	-3.14701e-163	4.4212e-163	0
-1.16314e-163	-1.01353e-163	4.18271e-163	3.68363e-164	-4.75442e-163	-7.15162e-164	1.36096e-163	3.59819e-165	-3.37067e-163	-1.22509e-162	-7.92958e-163	3.92282e-163	2.35165e-163	1.01167e-163	-1.55843e-163	4.15401e-165	-1.35304e-162	2.39266e-165	-7.01461e-164	-4.49892e-163	9.36055e-164	4.2228e-163	8.1306e-163	-1.08831e-162	6.24323e-164	-4.33724e-163	-1.11301e-163	-4.41981e-163	-3.14701e-163	4.4212e-163	0
-1.16314e-163	-1.01353e-163	4.18271e-163	3.68363e-164	-4.75442e-163	-7.15162e-164	1.36096e-163	3.59819e-165	-3.37067e-163	-1.22509e-162	-7.92958e-163	3.92282e-163	2.35165e-163	1.01167e-163	-1.55843e-163	4.15401e-165	-1.35304e-162	2.39266e-165	-7.01461e-164	-4.49892e-163	9.36055e-164	4.2228e-163	8.1306e-163	-1.08831e-162	6.24323e-164	-4.33724e-163	-1.11301e-163	-4.41981e-163	-3.14701e-163	4.4212e-163	0
-1.16314e-163	-1.01353e-163	4.18271e-163	3.68363e-164	-4.75442e-163	-7.15162e-164	1.36096e-163	3.59819e-165	-3.37067e-163	-1.22509e-162	-7.92958e-163	3.92282e-163	2.35165e-163	1.01167e-163	-1.55843e-163	4.15401e-165	-1.35304e-162	2.39266e-165	-7.01461e-164	-4.49892e-163	9.36055e-164	4.2228e-163	8.1306e-163	-1.08831e-162	6.24323e-164	-4.33724e-163	-1.11301e-163	-4.41981e-163	-3.14701e-163	4.4212e-163	0
-1.16314e-163	-1.01353e-163	4.18271e-163	3.68363e-164	-4.75442e-163	-7.15162e-164	1.36096e-163	3.59819e-165	-3.37067e-163	-1.22509e-162	-7.92958e-163	3.92282e-163	2.35165e-163	1.01167e-163	-1.55843e-163	4.15401e-165	-1.35304e-162	2.39266e-165	-7.01461e-164	-4.49892e-163	9.36055e-164	4.2228e-163	8.1306e-163	-1.08831e-162	6.24323e-164	-4.33724e-163	-1.11301e-163	-4.41981e-163	-3.14701e-163	4.4212e-163	0
-1.16314e-163	-1.01353e-163	4.18271e-163	3.68363e-164	-4.75442e-163	-7.15162e-164	1.36096e-163	3.59819e-165	-3.37067e-163	-1.22509e-162	-7.92958e-163	3.92282e-163	2.35165e-163	1.01167e-163	-1.55843e-163	4.15401e-165	-1.35304e-162	2.39266e-165	-7.01461e-164	-4.49892e-163	9.36055e-164	4.2228e-163	8.1306e-163	-1.08831e-162	6.24323e-164	-4.33724e-163	-1.11301e-163	-4.41981e-163	-3.14701e-163	4.4212e-163	0
-1.16314e-163	-1.01353e-163	4.18271e-163	3.68363e-164	-4.75442e-163	-7.15162e-164	1.36096e-163	3.59819e-165	-3.37067e-163	-1.22509e-162	-7.92958e-163	3.92282e-163	2.35165e-163	1.01167e-163	-1.55843e-163	4.15401e-165	-1.35304e-162	2.39266e-165	-7.01461e-164	-4.49892e-163	9.36055e-164	4.2228e-163	8.1306e-163	-1.08831e-162	6.24323e-164	-4.33724e-163	-1.11301e-163	-4.41981e-163	-3.14701e-163	4.4212e-163	0
-1.16314e-163	-1.01353e-163	4.18271e-163	3.68363e-164	-4.75442e-163	-7.15162e-164	1.36096e-163	3.59819e-165	-3.37067e-163	-1.22509e-162	-7.92958e-163	3.92282e-163	2.35165e-163	1.01167e-163	-1.55843e-163	4.15401e-165	-1.35304e-162	2.39266e-165	-7.01461e-164	-4.49892e-163	9.36055e-164	4.2228e-163	8.1306e-163	-1.08831e-162	6.24323e-164	-4.33724e-163	-1.11301e-163	-4.41981e-163	-3.14701e-163	4.4212e-163	0
-1.16314e-163	-1.01353e-163	4.18271e-163	3.68363e-164	-4.75442e-163	-7.15162e-164	1.36096e-163	3.59819e-165	-3.37067e-163	-1.22509e-162	-7.92958e-163	3.92282e-163	2.35165e-163	1.01167e-163	-1.55843e-163	4.15401e-165	-1.35304e-162	2.39266e-165	-7.01461e-164	-4.49892e-163	9.36055e-164	4.2228e-163	8.1306e-163	-1.08831e-162	6.24323e-164	-4.33724e-163	-1.11301e-163	-4.41981e-163	-3.14701e-163	4.4212e-163	0
-1.16314e-163	-1.01353e-163	4.18271e-163	3.68363e-164	-4.75442e-163	-7.15162e-164	1.36096e-163	3.59819e-165	-3.37067e-163	-1.22509e-162	-7.92958e-163	3.92282e-163	2.35165e-163	1.01167e-163	-1.55843e-163	4.15401e-165	-1.35304e-162	2.39266e-165	-7.01461e-164	-4.49892e-163	9.36055e-164	4.2228e-163	8.1306e-163	-1.08831e-162	6.24323e-164	-4.33724e-163	-1.11301e-163	-4.41981e-163	-3.14701e-163	4.4212e-163	0
-1.16314e-163	-1.01353e-163	4.18271e-163	3.68363e-164	-4.75442e-163	-7.15162e-164	1.36096e-163	3.59819e-165	-3.37067e-163	-1.22509e-162	-7.92958e-163	3.92282e-163	2.35165e-163	1.01167e-163	-1.55843e-163	4.15401e-165	-1.35304e-162	2.39266e-165	-7.01461e-164	-4.49892e-163	9.36055e-164	4.2228e-163	8.1306e-163	-1.08831e-162	6.24323e-164	-4.33724e-163	-1.11301e-163	-4.41981e-163	-3.14701e-163	4.4212e-163	0
-1.16314e-163	-1.01353e-163	4.18271e-163	3.68363e-164	-4.75442e-163	-7.15162e-164	1.36096e-163	3.59819e-165	-3.37067e-163	-1.22509e-162	-7.92958e-163	3.92282e-163	2.35165e-163	1.01167e-163	-1.55843e-163	4.15401e-165	-1.35304e-162	2.39266e-165	-7.01461e-164	-4.49892e-163	9.36055e-164	4.2228e-163	8.1306e-163	-1.08831e-162	6.24323e-164	-4.33724e-163	-1.11301e-163	-4.41981e-163	-3.14701e-163	4.4212e-163	0
-1.16314e-163	-1.01353e-163	4.18271e-163	3.68363e-164	-4.75442e-163	-7.15162e-164	1.36096e-163	3.59819e-165	-3.37067e-163	-1.22509e-162	-7.92958e-163	3.92282e-163	2.35165e-163	1.01167e-163	-1.55843e-163	4.15401e-165	-1.35304e-162	2.39266e-165	-7.01461e-164	-4.49892e-163	9.36055e-164	4.2228e-163	8.1306e-163	-1.08831e-162	6.24323e-164	-4.33724e-163	-1.11301e-163	-4.41981e-163	-3.14701e-163	4.4212e-163	0
-1.16314e-163	-1.01353e-163	4.18271e-163	3.68363e-164	-4.75442e-163	-7.15162e-164	1.36096e-163	3.59819e-165	-3.37067e-163	-1.22509e-162	-7.92958e-163	3.92282e-163	2.35165e-163	1.01167e-163	-1.55843e-163	4.15401e-165	-1.35304e-162	2.39266e-165	-7.01461e-164	-4.49892e-163	9.36055e-164	4.2228e-163	8.1306e-163	-1.08831e-162	6.24323e-164	-4.33724e-163	-1.11301e-163	-4.41981e-163	-3.14701e-163	4.4212e-163	0
-1.16314e-163	-1.01353e-163	4.18271e-163	3.68363e-164	-4.75442e-163	-7.15162e-164	1.36096e-163	3.59819e-165	-3.37067e-163	-1.22509e-162	-7.92958e-163	3.92282e-163	2.35165e-163	1.01167e-163	-1.55843e-163	4.15401e-165	-1.35304e-162	2.39266e-165	-7.01461e-164	-4.49892e-163	9.36055e-164	4.2228e-163	8.1306e-163	-1.08831e-162	6.24323e-164	-4.33724e-163	-1.11301e-163	-4.41981e-163	-3.14701e-163	4.4212e-163	0
-1.16314e-163	-1.01353e-163	4.18271e-163	3.68363e-164	-4.75442e-163	-7.15162e-164	1.36096e-163	3.59819e-165	-3.37067e-163	-1.22509e-162	-7.92958e-163	3.92282e-163	2.35165e-163	1.01167e-163	-1.55843e-163	4.15401e-165	-1.35304e-162	2.39266e-165	-7.01461e-164	-4.49892e-163	9.36055e-164	4.2228e-163	8.1306e-163	-1.08831e-162	6.24323e-164	-4.33724e-163	-1.11301e-163	-4.41981e-163	-3.14701e-163	4.4212e-163	0
-1.16314e-163	-1.01353e-163	4.18271e-163	3.68363e-164	-4.75442e-163	-7.15162e-164	1.36096e-163	3.59819e-165	-3.37067e-163	-1.22509e-162	-7.92958e-163	3.92282e-163	2.35165e-163	1.01167e-163	-1.55843e-163	4.15401e-165	-1.35304e-162	2.39266e-165	-7.01461e-164	-4.49892e-163	9.36055e-164	4.2228e-163	8.1306e-163	-1.08831e-162	6.24323e-164	-4.33724e-163	-1.11301e-163	-4.41981e-163	-3.14701e-163	4.4212e-163	0
-1.16314e-163	-1.01353e-163	4.18271e-163	3.68363e-164	-4.75442e-163	-7.15162e-164	1.36096e-163	3.59819e-165	-3.37067e-163	-1.22509e-162	-7.92958e-163	3.92282e-163	2.35165e-163	1.01167e-163	-1.55843e-163	4.15401e-165	-1.35304e-162	2.39266e-165	-7.01461e-164	-4.49892e-163	9.36055e-164	4.2228e-163	8.1306e-163	-1.08831e-162	6.24323e-164	-4.33724e-163	-1.11301e-163	-4.41981e-163	-3.14701e-163	4.4212e-163	0
-1.16314e-163	-1.01353e-163	4.18271e-163	3.68363e-164	-4.75442e-163	-7.15162e-164	1.36096e-163	3.59819e-165	-3.37067e-163	-1.22509e-162	-7.92958e-163	3.92282e-163	2.35165e-163	1.01167e-163	-1.55843e-163	4.15401e-165	-1.35304e-162	2.39266e-165	-7.01461e-164	-4.49892e-163	9.36055e-164	4.2228e-163	8.1306e-163	-1.08831e-162	6.24323e-164	-4.33724e-163	-1.11301e-163	-4.41981e-163	-3.14701e-163	4.4212e-163	0
-1.16314e-163	-1.01353e-163	4.18271e-163	3.68363e-164	-4.75442e-163	-7.15162e-164	1.36096e-163	3.59819e-165	-3.37067e-163	-1.22509e-162	-7.92958e-163	3.92282e-163	2.35165e-163	1.01167e-163	-1.55843e-163	4.15401e-165	-1.35304e-162	2.39266e-165	-7.01461e-164	-4.49892e-163	9.36055e-164	4.2228e-163	8.1306e-163	-1.08831e-162	6.24323e-164	-4.33724e-163	-1.11301e-163	-4.41981e-163	-3.14701e-163	4.4212e-163	0
-1.16314e-163	-1.01353e-163	4.18271e-163	3.68363e-164	-4.75442e-163	-7.15162e-164	1.36096e-163	3.59819e-165	-3.37067e-163	-1.22509e-162	-7.92958e-163	3.92282e-163	2.35165e-163	1.01167e-163	-1.55843e-163	4.15401e-165	-1.35304e-162	2.39266e-165	-7.01461e-164	-4.49892e-163	9.36055e-164	4.2228e-163	8.1306e-163	-1.08831e-162	6.24323e-164	-4.33724e-163	-1.11301e-163	-4.41981e-163	-3.14701e-163	4.4212e-163	0
-1.16314e-163	-1.01353e-163	4.18271e-163	3.68363e-164	-4.75442e-163	-7.15162e-164	1.36096e-163	3.59819e-165	-3.37067e-163	-1.22509e-162	-7.92958e-163	3.92282e-163	2.35165e-163	1.01167e-163	-1.55843e-163	4.15401e-165	-1.35304e-162	2.39266e-165	-7.01461e-164	-4.49892e-163	9.36055e-164	4.2228e-163	8.1306e-163	-1.08831e-162	6.24323e-164	-4.33724e-163	-1.11301e-163	-4.41981e-163	-3.14701e-163	4.4212e-163	0
-1.16314e-163	-1.01353e-163	4.18271e-163	3.68363e-164	-4.75442e-163	-7.15162e-164	1.36096e-163	3.59819e-165	-3.37067e-163	-1.22509e-162	-7.92958e-163	3.92282e-163	2.35165e-163	1.01167e-163	-1.55843e-163	4.15401e-165	-1.35304e-162	2.39266e-165	-7.01461e-164	-4.49892e-163	9.36055e-164	4.2228e-163	8.1306e-163	-1.08831e-162	6.24323e-164	-4.33724e-163	-1.11301e-163	-4.41981e-163	-3.14701e-163	4.4212e-163	0
-1.16314e-163	-1.01353e-163	4.18271e-163	3.68363e-164	-4.75442e-163	-7.15162e-164	1.36096e-163	3.59819e-165	-3.37067e-163	-1.22509e-162	-7.92958e-163	3.92282e-163	2.35165e-163	1.01167e-163	-1.55843e-163	4.15401e-165	-1.35304e-162	2.39266e-165	-7.01461e-164	-4.49892e-163	9.36055e-164	4.2228e-163	8.1306e-163	-1.08831e-162	6.24323e-164	-4.33724e-163	-1.11301e-163	-4.41981e-163	-3.14701e-163	4.4212e-163	0
-1.16314e-163	-1.01353e-163	4.18271e-163	3.68363e-164	-4.75442e-163	-7.15162e-164	1.36096e-163	3.59819e-165	-3.37067e-163	-1.22509e-162	-7.92958e-163	3.92282e-163	2.35165e-163	1.01167e-163	-1.55843e-163	4.15401e-165	-1.35304e-162	2.39266e-165	-7.01461e-164	-4.49892e-163	9.36055e-164	4.2228e-163	8.1306e-163	-1.08831e-162	6.24323e-164	-4.33724e-163	-1.11301e-163	-4.41981e-163	-3.14701e-163	4.4212e-163	0
-1.16314e-163	-1.01353e-163	4.18271e-163	3.68363e-164	-4.75442e-163	-7.15162e-164	1.36096e-163	3.59819e-165	-3.37067e-163	-1.22509e-162	-7.92958e-163	3.92282e-163	2.35165e-163	1.01167e-163	-1.55843e-163	4.15401e-165	-1.35304e-162	2.39266e-165	-7.01461e-164	-4.49892e-163	9.36055e-164	4.2228e-163	8.1306e-163	-1.08831e-162	6.24323e-164	-4.33724e-163	-1.11301e-163	-4.41981e-163	-3.14701e-163	4.4212e-163	0
-1.16314e-163	-1.01353e-163	4.18271e-163	3.68363e-164	-4.75442e-163	-7.15162e-164	1.36096e-163	3.59819e-165	-3.37067e-163	-1.22509e-162	-7.92958e-163	3.92282e-163	2.35165e-163	1.01167e-163	-1.55843e-163	4.15401e-165	-1.35304e-162	2.39266e-165	-7.01461e-164	-4.49892e-163	9.36055e-164	4.2228e-163	8.1306e-163	-1.08831e-162	6.24323e-164	-4.33724e-163	-1.11301e-163	-4.41981e-163	-3.14701e-163	4.4212e-163	0
-1.16314e-163	-1.01353e-163	4.18271e-163	3.68363e-164	-4.75442e-163	-7.15162e-164	1.36096e-163	3.59819e-165	-3.37067e-163	-1.22509e-162	-7.92958e-163	3.92282e-163	2.35165e-163	1.01167e-163	-1.55843e-163	4.15401e-165	-1.35304e-162	2.39266e-165	-7.01461e-164	-4.49892e-163	9.36055e-164	4.2228e-163	8.1306e-163	-1.08831e-162	6.24323e-164	-4.33724e-163	-1.11301e-163	-4.41981e-163	-3.14701e-163	4.4212e-163	0
-1.16314e-163	-1.01353e-163	4.18271e-163	3.68363e-164	-4.75442e-163	-7.15162e-164	1.36096e-163	3.59819e-165	-3.37067e-163	-1.22509e-162	-7.92958e-163	3.92282e-163	2.35165e-163	1.01167e-163	-1.55843e-163	4.15401e-165	-1.35304e-162	2.39266e-165	-7.01461e-164	-4.49892e-163	9.36055e-164	4.2228e-163	8.1306e-163	-1.08831e-162	6.24323e-164	-4.33724e-163	-1.11301e-163	-4.41981e-163	-3.14701e-163	4.4212e-163	0
-1.16314e-163	-1.01353e-163	4.18271e-163	3.68363e-164	-4.75442e-163	-7.15162e-164	1.36096e-163	3.59819e-165	-3.37067e-163	-1.22509e-162	-7.92958e-163	3.92282e-163	2.35165e-163	1.01167e-163	-1.55843e-163	4.15401e-165	-1.35304e-162	2.39266e-165	-7.01461e-164	-4.49892e-163	9.36055e-164	4.2228e-163	8.1306e-163	-1.08831e-162	6.24323e-164	-4.33724e-163	-1.11301e-163	-4.41981e-163	-3.14701e-163	4.4212e-163	0
-1.16314e-163	-1.01353e-163	4.18271e-163	3.68363e-164	-4.75442e-163	-7.15162e-164	1.36096e-163	3.59819e-165	-3.37067e-163	-1.22509e-162	-7.92958e-163	3.92282e-163	2.35165e-163	1.01167e-163	-1.55843e-163	4.15401e-165	-1.35304e-162	2.39266e-165	-7.01461e-164	-4.49892e-163	9.36055e-164	4.2228e-163	8.1306e-163	-1.08831e-162	6.24323e-164	-4.33724e-163	-1.11301e-163	-4.41981e-163	-3.14701e-163	4.4212e-163	0
-1.16314e-163	-1.01353e-163	4.18271e-163	3.68363e-164	-4.75442e-163	-7.15162e-164	1.36096e-163	3.59819e-165	-3.37067e-163	-1.22509e-162	-7.92958e-163	3.92282e-163	2.35165e-163	1.01167e-163	-1.55843e-163	4.15401e-165	-1.35304e-162	2.39266e-165	-7.01461e-164	-4.49892e-163	9.36055e-164	4.2228e-163	8.1306e-163	-1.08831e-162	6.24323e-164	-4.33724e-163	-1.11301e-163	-4.41981e-163	-3.14701e-163	4.4212e-163	0
-1.16314e-163	-1.01353e-163	4.18271e-163	3.68363e-164	-4.75442e-163	-7.15162e-164	1.36096e-163	3.59819e-165	-3.37067e-163	-1.22509e-162	-7.92958e-163	3.92282e-163	2.35165e-163	1.01167e-163	-1.55843e-163	4.15401e-165	-1.35304e-162	2.39266e-165	-7.01461e-164	-4.49892e-163	9.36055e-164	4.2228e-163	8.1306e-163	-1.08831e-162	6.24323e-164	-4.33724e-163	-1.11301e-163	-4.41981e-163	-3.14701e-163	4.4212e-163	0
-1.16314e-163	-1.01353e-163	4.18271e-163	3.68363e-164	-4.75442e-163	-7.15162e-164	1.36096e-163	3.59819e-165	-3.37067e-163	-1.22509e-162	-7.92958e-163	3.92282e-163	2.35165e-163	1.01167e-163	-1.55843e-163	4.15401e-165	-1.35304e-162	2.39266e-165	-7.01461e-164	-4.49892e-163	9.36055e-164	4.2228e-163	8.1306e-163	-1.08831e-162	6.24323e-164	-4.33724e-163	-1.11301e-163	-4.41981e-163	-3.14701e-163	4.4212e-163	0
-1.16314e-163	-1.01353e-163	4.18271e-163	3.68363e-164	-4.75442e-163	-7.15162e-164	1.36096e-163	3.59819e-165	-3.37067e-163	-1.22509e-162	-7.92958e-163	3.92282e-163	2.35165e-163	1.01167e-163	-1.55843e-163	4.15401e-165	-1.35304e-162	2.39266e-165	-7.01461e-164	-4.49892e-163	9.36055e-164	4.2228e-163	8.1306e-163	-1.08831e-162	6.24323e-164	-4.33724e-163	-1.11301e-163	-4.41981e-163	-3.14701e-163	4.4212e-163	0
-1.16314e-163	-1.01353e-163	4.18271e-163	3.68363e-164	-4.75442e-163	-7.15162e-164	1.36096e-163	3.59819e-165	-3.37067e-163	-1.22509e-162	-7.92958e-163	3.92282e-163	2.35165e-163	1.01167e-163	-1.55843e-163	4.15401e-165	-1.35304e-162	2.39266e-165	-7.01461e-164	-4.49892e-163	9.36055e-164	4.2228e-163	8.1306e-163	-1.08831e-162	6.24323e-164	-4.33724e-163	-1.11301e-163	-4.41981e-163	-3.14701e-163	4.4212e-163	0
-1.16314e-163	-1.01353e-163	4.18271e-163	3.68363e-164	-4.75442e-163	-7.15162e-164	1.36096e-163	3.59819e-165	-3.37067e-163	-1.22509e-162	-7.92958e-163	3.92282e-163	2.35165e-163	1.01167e-163	-1.55843e-163	4.15401e-165	-1.35304e-162	2.39266e-165	-7.01461e-164	-4.49892e-163	9.36055e-164	4.2228e-163	8.1306e-163	-1.08831e-162	6.24323e-164	-4.33724e-163	-1.11301e-163	-4.41981e-163	-3.14701e-163	4.4212e-163	0
-1.16314e-163	-1.01353e-163	4.18271e-163	3.68363e-164	-4.75442e-163	-7.15162e-164	1.36096e-163	3.59819e-165	-3.37067e-163	-1.22509e-162	-7.92958e-163	3.92282e-163	2.35165e-163	1.01167e-163	-1.55843e-163	4.15401e-165	-1.35304e-162	2.39266e-165	-7.01461e-164	-4.49892e-163	9.36055e-164	4.2228e-163	8.1306e-163	-1.08831e-162	6.24323e-164	-4.33724e-163	-1.11301e-163	-4.41981e-163	-3.14701e-163	4.4212e-163	0
-1.16314e-163	-1.01353e-163	4.18271e-163	3.68363e-164	-4.75442e-163	-7.15162e-164	1.36096e-163	3.59819e-165	-3.37067e-163	-1.22509e-162	-7.92958e-163	3.92282e-163	2.35165e-163	1.01167e-163	-1.55843e-163	4.15401e-165	-1.35304e-162	2.39266e-165	-7.01461e-164	-4.49892e-163	9.36055e-164	4.2228e-163	8.1306e-163	-1.08831e-162	6.24323e-164	-4.33724e-163	-1.11301e-163	-4.41981e-163	-3.14701e-163	4.4212e-163	0
-1.16314e-163	-1.01353e-163	4.18271e-163	3.68363e-164	-4.75442e-163	-7.15162e-164	1.36096e-163	3.59819e-165	-3.37067e-163	-1.22509e-162	-7.92958e-163	3.92282e-163	2.35165e-163	1.01167e-163	-1.55843e-163	4.15401e-165	-1.35304e-162	2.39266e-165	-7.01461e-164	-4.49892e-163	9.36055e-164	4.2228e-163	8.1306e-163	-1.08831e-162	6.24323e-164	-4.33724e-163	-1.11301e-163	-4.41981e-163	-3.14701e-163	4.4212e-163	0
-1.16314e-163	-1.01353e-163	4.18271e-163	3.68363e-164	-4.75442e-163	-7.15162e-164	1.36096e-163	3.59819e-165	-3.37067e-163	-1.22509e-162	-7.92958e-163	3.92282e-163	2.35165e-163	1.01167e-163	-1.55843e-163	4.15401e-165	-1.35304e-162	2.39266e-165	-7.01461e-164	-4.49892e-163	9.36055e-164	4.2228e-163	8.1306e-163	-1.08831e-162	6.24323e-164	-4.33724e-163	-1.11301e-163	-4.41981e-163	-3.14701e-163	4.4212e-163	0
-1.16314e-163	-1.01353e-163	4.18271e-163	3.68363e-164	-4.75442e-163	-7.15162e-164	1.36096e-163	3.59819e-165	-3.37067e-163	-1.22509e-162	-7.92958e-163	3.92282e-163	2.35165e-163	1.01167e-163	-1.55843e-163	4.15401e-165	-1.35304e-162	2.39266e-165	-7.01461e-164	-4.49892e-163	9.36055e-164	4.2228e-163	8.1306e-163	-1.08831e-162	6.24323e-164	-4.33724e-163	-1.11301e-163	-4.41981e-163	-3.14701e-163	4.4212e-163	0
-1.16314e-163	-1.01353e-163	4.18271e-163	3.68363e-164	-4.75442e-163	-7.15162e-164	1.36096e-163	3.59819e-165	-3.37067e-163	-1.22509e-162	-7.92958e-163	3.92282e-163	2.35165e-163	1.01167e-163	-1.55843e-163	4.15401e-165	-1.35304e-162	2.39266e-165	-7.01461e-164	-4.49892e-163	9.36055e-164	4.2228e-163	8.1306e-163	-1.08831e-162	6.24323e-164	-4.33724e-163	-1.11301e-163	-4.41981e-163	-3.14701e-163	4.4212e-163	0
-1.16314e-163	-1.01353e-163	4.18271e-163	3.68363e-164	-4.75442e-163	-7.15162e-164	1.36096e-163	3.59819e-165	-3.37067e-163	-1.22509e-162	-7.92958e-163	3.92282e-163	2.35165e-163	1.01167e-163	-1.55843e-163	4.15401e-165	-1.35304e-162	2.39266e-165	-7.01461e-164	-4.49892e-163	9.36055e-164	4.2228e-163	8.1306e-163	-1.08831e-162	6.24323e-164	-4.33724e-163	-1.11301e-163	-4.41981e-163	-3.14701e-163	4.4212e-163	0
-1.16314e-163	-1.01353e-163	4.18271e-163	3.68363e-164	-4.75442e-163	-7.15162e-164	1.36096e-163	3.59819e-165	-3.37067e-163	-1.22509e-162	-7.92958e-163	3.92282e-163	2.35165e-163	1.01167e-163	-1.55843e-163	4.15401e-165	-1.35304e-162	2.39266e-165	-7.01461e-164	-4.49892e-163	9.36055e-164	4.2228e-163	8.1306e-163	-1.08831e-162	6.24323e-164	-4.33724e-163	-1.11301e-163	-4.41981e-163	-3.14701e-163	4.4212e-163	0
-1.16314e-163	-1.01353e-163	4.18271e-163	3.68363e-164	-4.75442e-163	-7.15162e-164	1.36096e-163	3.59819e-165	-3.37067e-163	-1.22509e-162	-7.92958e-163	3.92282e-163	2.35165e-163	1.01167e-163	-1.55843e-163	4.15401e-165	-1.35304e-162	2.39266e-165	-7.01461e-164	-4.49892e-163	9.36055e-164	4.2228e-163	8.1306e-163	-1.08831e-162	6.24323e-164	-4.33724e-163	-1.11301e-163	-4.41981e-163	-3.14701e-163	4.4212e-163	0
-1.16314e-163	-1.01353e-163	4.18271e-163	3.68363e-164	-4.75442e-163	-7.15162e-164	1.36096e-163	3.59819e-165	-3.37067e-163	-1.22509e-162	-7.92958e-163	3.92282e-163	2.35165e-163	1.01167e-163	-1.55843e-163	4.15401e-165	-1.35304e-162	2.39266e-165	-7.01461e-164	-4.49892e-163	9.36055e-164	4.2228e-163	8.1306e-163	-1.08831e-162	6.24323e-164	-4.33724e-163	-1.11301e-163	-4.41981e-163	-3.14701e-163	4.4212e-163	0
-1.16314e-163	-1.01353e-163	4.18271e-163	3.68363e-164	-4.75442e-163	-7.15162e-164	1.36096e-163	3.59819e-165	-3.37067e-163	-1.22509e-162	-7.92958e-163	3.92282e-163	2.35165e-163	1.01167e-163	-1.55843e-163	4.15401e-165	-1.35304e-162	2.39266e-165	-7.01461e-164	-4.49892e-163	9.36055e-164	4.2228e-163	8.1306e-163	-1.08831e-162	6.24323e-164	-4.33724e-163	-1.11301e-163	-4.41981e-163	-3.14701e-163	4.4212e-163	0
-1.16314e-163	-1.01353e-163	4.18271e-163	3.68363e-164	-4.75442e-163	-7.15162e-164	1.36096e-163	3.59819e-165	-3.37067e-163	-1.22509e-162	-7.92958e-163	3.92282e-163	2.35165e-163	1.01167e-163	-1.55843e-163	4.15401e-165	-1.35304e-162	2.39266e-165	-7.01461e-164	-4.49892e-163	9.36055e-164	4.2228e-163	8.1306e-163	-1.08831e-162	6.24323e-164	-4.33724e-163	-1.11301e-163	-4.41981e-163	-3.14701e-163	4.4212e-163	0
-1.16314e-163	-1.01353e-163	4.18271e-163	3.68363e-164	-4.75442e-163	-7.15162e-164	1.36096e-163	3.59819e-165	-3.37067e-163	-1.22509e-162	-7.92958e-163	3.92282e-163	2.35165e-163	1.01167e-163	-1.55843e-163	4.15401e-165	-1.35304e-162	2.39266e-165	-7.01461e-164	-4.49892e-163	9.36055e-164	4.2228e-163	8.1306e-163	-1.08831e-162	6.24323e-164	-4.33724e-163	-1.11301e-163	-4.41981e-163	-3.14701e-163	4.4212e-163	0
-1.16314e-163	-1.01353e-163	4.18271e-163	3.68363e-164	-4.75442e-163	-7.15162e-164	1.36096e-163	3.59819e-165	-3.37067e-163	-1.22509e-162	-7.92958e-163	3.92282e-163	2.35165e-163	1.01167e-163	-1.55843e-163	4.15401e-165	-1.35304e-162	2.39266e-165	-7.01461e-164	-4.49892e-163	9.36055e-164	4.2228e-163	8.1306e-163	-1.08831e-162	6.24323e-164	-4.33724e-163	-1.11301e-163	-4.41981e-163	-3.14701e-163	4.4212e-163	0
-1.16314e-163	-1.01353e-163	4.18271e-163	3.68363e-164	-4.75442e-163	-7.15162e-164	1.36096e-163	3.59819e-165	-3.37067e-163	-1.22509e-162	-7.92958e-163	3.92282e-163	2.35165e-163	1.01167e-163	-1.55843e-163	4.15401e-165	-1.35304e-162	2.39266e-165	-7.01461e-164	-4.49892e-163	9.36055e-164	4.2228e-163	8.1306e-163	-1.08831e-162	6.24323e-164	-4.33724e-163	-1.11301e-163	-4.41981e-163	-3.14701e-163	4.4212e-163	0
-1.16314e-163	-1.01353e-163	4.18271e-163	3.68363e-164	-4.75442e-163	-7.15162e-164	1.36096e-163	3.59819e-165	-3.37067e-163	-1.22509e-162	-7.92958e-163	3.92282e-163	2.35165e-163	1.01167e-163	-1.55843e-163	4.15401e-165	-1.35304e-162	2.39266e-165	-7.01461e-164	-4.49892e-163	9.36055e-164	4.2228e-163	8.1306e-163	-1.08831e-162	6.24323e-164	-4.33724e-163	-1.11301e-163	-4.41981e-163	-3.14701e-163	4.4212e-163	0
-1.16314e-163	-1.01353e-163	4.18271e-163	3.68363e-164	-4.75442e-163	-7.15162e-164	1.36096e-163	3.59819e-165	-3.37067e-163	-1.22509e-162	-7.92958e-163	3.92282e-163	2.35165e-163	1.01167e-163	-1.55843e-163	4.15401e-165	-1.35304e-162	2.39266e-165	-7.01461e-164	-4.49892e-163	9.36055e-164	4.2228e-163	8.1306e-163	-1.08831e-162	6.24323e-164	-4.33724e-163	-1.11301e-163	-4.41981e-163	-3.14701e-163	4.4212e-163	0
-1.16314e-163	-1.01353e-163	4.18271e-163	3.68363e-164	-4.75442e-163	-7.15162e-164	1.36096e-163	3.59819e-165	-3.37067e-163	-1.22509e-162	-7.92958e-163	3.92282e-163	2.35165e-163	1.01167e-163	-1.55843e-163	4.15401e-165	-1.35304e-162	2.39266e-165	-7.01461e-164	-4.49892e-163	9.36055e-164	4.2228e-163	8.1306e-163	-1.08831e-162	6.24323e-164	-4.33724e-163	-1.11301e-163	-4.41981e-163	-3.14701e-163	4.4212e-163	0
-1.16314e-163	-1.01353e-163	4.18271e-163	3.68363e-164	-4.75442e-163	-7.15162e-164	1.36096e-163	3.59819e-165	-3.37067e-163	-1.22509e-162	-7.92958e-163	3.92282e-163	2.35165e-163	1.01167e-163	-1.55843e-163	4.15401e-165	-1.35304e-162	2.39266e-165	-7.01461e-164	-4.49892e-163	9.36055e-164	4.2228e-163	8.1306e-163	-1.08831e-162	6.24323e-164	-4.33724e-163	-1.11301e-163	-4.41981e-163	-3.14701e-163	4.4212e-163	0
-1.16314e-163	-1.01353e-163	4.18271e-163	3.68363e-164	-4.75442e-163	-7.15162e-164	1.36096e-163	3.59819e-165	-3.37067e-163	-1.22509e-162	-7.92958e-163	3.92282e-163	2.35165e-163	1.01167e-163	-1.55843e-163	4.15401e-165	-1.35304e-162	2.39266e-165	-7.01461e-164	-4.49892e-163	9.36055e-164	4.2228e-163	8.1306e-163	-1.08831e-162	6.24323e-164	-4.33724e-163	-1.11301e-163	-4.41981e-163	-3.14701e-163	4.4212e-163	0
-1.16314e-163	-1.01353e-163	4.18271e-163	3.68363e-164	-4.75442e-163	-7.15162e-164	1.36096e-163	3.59819e-165	-3.37067e-163	-1.22509e-162	-7.92958e-163	3.92282e-163	2.35165e-163	1.01167e-163	-1.55843e-163	4.15401e-165	-1.35304e-162	2.39266e-165	-7.01461e-164	-4.49892e-163	9.36055e-164	4.2228e-163	8.1306e-163	-1.08831e-162	6.24323e-164	-4.33724e-163	-1.11301e-163	-4.41981e-163	-3.14701e-163	4.4212e-163	0
-1.16314e-163	-1.01353e-163	4.18271e-163	3.68363e-164	-4.75442e-163	-7.15162e-164	1.36096e-163	3.59819e-165	-3.37067e-163	-1.22509e-162	-7.92958e-163	3.92282e-163	2.35165e-163	1.01167e-163	-1.55843e-163	4.15401e-165	-1.35304e-162	2.39266e-165	-7.01461e-164	-4.49892e-163	9.36055e-164	4.2228e-163	8.1306e-163	-1.08831e-162	6.24323e-164	-4.33724e-163	-1.11301e-163	-4.41981e-163	-3.14701e-163	4.4212e-163	0
-1.16314e-163	-1.01353e-163	4.18271e-163	3.68363e-164	-4.75442e-163	-7.15162e-164	1.36096e-163	3.59819e-165	-3.37067e-163	-1.22509e-162	-7.92958e-163	3.92282e-163	2.35165e-163	1.01167e-163	-1.55843e-163	4.15401e-165	-1.35304e-162	2.39266e-165	-7.01461e-164	-4.49892e-163	9.36055e-164	4.2228e-163	8.1306e-163	-1.08831e-162	6.24323e-164	-4.33724e-163	-1.11301e-163	-4.41981e-163	-3.14701e-163	4.4212e-163	0
-1.16314e-163	-1.01353e-163	4.18271e-163	3.68363e-164	-4.75442e-163	-7.15162e-164	1.36096e-163	3.59819e-165	-3.37067e-163	-1.22509e-162	-7.92958e-163	3.92282e-163	2.35165e-163	1.01167e-163	-1.55843e-163	4.15401e-165	-1.35304e-162	2.39266e-165	-7.01461e-164	-4.49892e-163	9.36055e-164	4.2228e-163	8.1306e-163	-1.08831e-162	6.24323e-164	-4.33724e-163	-1.11301e-163	-4.41981e-163	-3.14701e-163	4.4212e-163	0
-1.16314e-163	-1.01353e-163	4.18271e-163	3.68363e-164	-4.75442e-163	-7.15162e-164	1.36096e-163	3.59819e-165	-3.37067e-163	-1.22509e-162	-7.92958e-163	3.92282e-163	2.35165e-163	1.01167e-163	-1.55843e-163	4.15401e-165	-1.35304e-162	2.39266e-165	-7.01461e-164	-4.49892e-163	9.36055e-164	4.2228e-163	8.1306e-163	-1.08831e-162	6.24323e-164	-4.33724e-163	-1.11301e-163	-4.41981e-163	-3.14701e-163	4.4212e-163	0
-1.16314e-163	-1.01353e-163	4.18271e-163	3.68363e-164	-4.75442e-163	-7.15162e-164	1.36096e-163	3.59819e-165	-3.37067e-163	-1.22509e-162	-7.92958e-163	3.92282e-163	2.35165e-163	1.01167e-163	-1.55843e-163	4.15401e-165	-1.35304e-162	2.39266e-165	-7.01461e-164	-4.49892e-163	9.36055e-164	4.2228e-163	8.1306e-163	-1.08831e-162	6.24323e-164	-4.33724e-163	-1.11301e-163	-4.41981e-163	-3.14701e-163	4.4212e-163	0
-1.16314e-163	-1.01353e-163	4.18271e-163	3.68363e-164	-4.75442e-163	-7.15162e-164	1.36096e-163	3.59819e-165	-3.37067e-163	-1.22509e-162	-7.92958e-163	3.92282e-163	2.35165e-163	1.01167e-163	-1.55843e-163	4.15401e-165	-1.35304e-162	2.39266e-165	-7.01461e-164	-4.49892e-163	9.36055e-164	4.2228e-163	8.1306e-163	-1.08831e-162	6.24323e-164	-4.33724e-163	-1.11301e-163	-4.41981e-163	-3.14701e-163	4.4212e-163	0
-1.16314e-163	-1.01353e-163	4.18271e-163	3.68363e-164	-4.75442e-163	-7.15162e-164	1.36096e-163	3.59819e-165	-3.37067e-163	-1.22509e-162	-7.92958e-163	3.92282e-163	2.35165e-163	1.01167e-163	-1.55843e-163	4.15401e-165	-1.35304e-162	2.39266e-165	-7.01461e-164	-4.49892e-163	9.36055e-164	4.2228e-163	8.1306e-163	-1.08831e-162	6.24323e-164	-4.33724e-163	-1.11301e-163	-4.41981e-163	-3.14701e-163	4.4212e-163	0
-1.16314e-163	-1.01353e-163	4.18271e-163	3.68363e-164	-4.75442e-163	-7.15162e-164	1.36096e-163	3.59819e-165	-3.37067e-163	-1.22509e-162	-7.92958e-163	3.92282e-163	2.35165e-163	1.01167e-163	-1.55843e-163	4.15401e-165	-1.35304e-162	2.39266e-165	-7.01461e-164	-4.49892e-163	9.36055e-164	4.2228e-163	8.1306e-163	-1.08831e-162	6.24323e-164	-4.33724e-163	-1.11301e-163	-4.41981e-163	-3.14701e-163	4.4212e-163	0
-1.16314e-163	-1.01353e-163	4.18271e-163	3.68363e-164	-4.75442e-163	-7.15162e-164	1.36096e-163	3.59819e-165	-3.37067e-163	-1.22509e-162	-7.92958e-163	3.92282e-163	2.35165e-163	1.01167e-163	-1.55843e-163	4.15401e-165	-1.35304e-162	2.39266e-165	-7.01461e-164	-4.49892e-163	9.36055e-164	4.2228e-163	8.1306e-163	-1.08831e-162	6.24323e-164	-4.33724e-163	-1.11301e-163	-4.41981e-163	-3.14701e-163	4.4212e-163	0
-1.16314e-163	-1.01353e-163	4.18271e-163	3.68363e-164	-4.75442e-163	-7.15162e-164	1.36096e-163	3.59819e-165	-3.37067e-163	-1.22509e-162	-7.92958e-163	3.92282e-163	2.35165e-163	1.01167e-163	-1.55843e-163	4.15401e-165	-1.35304e-162	2.39266e-165	-7.01461e-164	-4.49892e-163	9.36055e-164	4.2228e-163	8.1306e-163	-1.08831e-162	6.24323e-164	-4.33724e-163	-1.11301e-163	-4.41981e-163	-3.14701e-163	4.4212e-163	0
-1.16314e-163	-1.01353e-163	4.18271e-163	3.68363e-164	-4.75442e-163	-7.15162e-164	1.36096e-163	3.59819e-165	-3.37067e-163	-1.22509e-162	-7.92958e-163	3.92282e-163	2.35165e-163	1.01167e-163	-1.55843e-163	4.15401e-165	-1.35304e-162	2.39266e-165	-7.01461e-164	-4.49892e-163	9.36055e-164	4.2228e-163	8.1306e-163	-1.08831e-162	6.24323e-164	-4.33724e-163	-1.11301e-163	-4.41981e-163	-3.14701e-163	4.4212e-163	0
-1.16314e-163	-1.01353e-163	4.18271e-163	3.68363e-164	-4.75442e-163	-7.15162e-164	1.36096e-163	3.59819e-165	-3.37067e-163	-1.22509e-162	-7.92958e-163	3.92282e-163	2.35165e-163	1.01167e-163	-1.55843e-163	4.15401e-165	-1.35304e-162	2.39266e-165	-7.01461e-164	-4.49892e-163	9.36055e-164	4.2228e-163	8.1306e-163	-1.08831e-162	6.24323e-164	-4.33724e-163	-1.11301e-163	-4.41981e-163	-3.14701e-163	4.4212e-163	0
-1.16314e-163	-1.01353e-163	4.18271e-163	3.68363e-164	-4.75442e-163	-7.15162e-164	1.36096e-163	3.59819e-165	-3.37067e-163	-1.22509e-162	-7.92958e-163	3.92282e-163	2.35165e-163	1.01167e-163	-1.55843e-163	4.15401e-165	-1.35304e-162	2.39266e-165	-7.01461e-164	-4.49892e-163	9.36055e-164	4.2228e-163	8.1306e-163	-1.08831e-162	6.24323e-164	-4.33724e-163	-1.11301e-163	-4.41981e-163	-3.14701e-163	4.4212e-163	0
-1.16314e-163	-1.01353e-163	4.18271e-163	3.68363e-164	-4.75442e-163	-7.15162e-164	1.36096e-163	3.59819e-165	-3.37067e-163	-1.22509e-162	-7.92958e-163	3.92282e-163	2.35165e-163	1.01167e-163	-1.55843e-163	4.15401e-165	-1.35304e-162	2.39266e-165	-7.01461e-164	-4.49892e-163	9.36055e-164	4.2228e-163	8.1306e-163	-1.08831e-162	6.24323e-164	-4.33724e-163	-1.11301e-163	-4.41981e-163	-3.14701e-163	4.4212e-163	0
-1.16314e-163	-1.01353e-163	4.18271e-163	3.68363e-164	-4.75442e-163	-7.15162e-164	1.36096e-163	3.59819e-165	-3.37067e-163	-1.22509e-162	-7.92958e-163	3.92282e-163	2.35165e-163	1.01167e-163	-1.55843e-163	4.15401e-165	-1.35304e-162	2.39266e-165	-7.01461e-164	-4.49892e-163	9.36055e-164	4.2228e-163	8.1306e-163	-1.08831e-162	6.24323e-164	-4.33724e-163	-1.11301e-163	-4.41981e-163	-3.14701e-163	4.4212e-163	0
-1.16314e-163	-1.01353e-163	4.18271e-163	3.68363e-164	-4.75442e-163	-7.15162e-164	1.36096e-163	3.59819e-165	-3.37067e-163	-1.22509e-162	-7.92958e-163	3.92282e-163	2.35165e-163	1.01167e-163	-1.55843e-163	4.15401e-165	-1.35304e-162	2.39266e-165	-7.01461e-164	-4.49892e-163	9.36055e-164	4.2228e-163	8.1306e-163	-1.08831e-162	6.24323e-164	-4.33724e-163	-1.11301e-163	-4.41981e-163	-3.14701e-163	4.4212e-163	0
-1.16314e-163	-1.01353e-163	4.18271e-163	3.68363e-164	-4.75442e-163	-7.15162e-164	1.36096e-163	3.59819e-165	-3.37067e-163	-1.22509e-162	-7.92958e-163	3.92282e-163	2.35165e-163	1.01167e-163	-1.55843e-163	4.15401e-165	-1.35304e-162	2.39266e-165	-7.01461e-164	-4.49892e-163	9.36055e-164	4.2228e-163	8.1306e-163	-1.08831e-162	6.24323e-164	-4.33724e-163	-1.11301e-163	-4.41981e-163	-3.14701e-163	4.4212e-163	0
-1.16314e-163	-1.01353e-163	4.18271e-163	3.68363e-164	-4.75442e-163	-7.15162e-164	1.36096e-163	3.59819e-165	-3.37067e-163	-1.22509e-162	-7.92958e-163	3.92282e-163	2.35165e-163	1.01167e-163	-1.55843e-163	4.15401e-165	-1.35304e-162	2.39266e-165	-7.01461e-164	-4.49892e-163	9.36055e-164	4.2228e-163	8.1306e-163	-1.08831e-162	6.24323e-164	-4.33724e-163	-1.11301e-163	-4.41981e-163	-3.14701e-163	4.4212e-163	0
-1.16314e-163	-1.01353e-163	4.18271e-163	3.68363e-164	-4.75442e-163	-7.15162e-164	1.36096e-163	3.59819e-165	-3.37067e-163	-1.22509e-162	-7.92958e-163	3.92282e-163	2.35165e-163	1.01167e-163	-1.55843e-163	4.15401e-165	-1.35304e-162	2.39266e-165	-7.01461e-164	-4.49892e-163	9.36055e-164	4.2228e-163	8.1306e-163	-1.08831e-162	6.24323e-164	-4.33724e-163	-1.11301e-163	-4.41981e-163	-3.14701e-163	4.4212e-163	0
-1.16314e-163	-1.01353e-163	4.18271e-163	3.68363e-164	-4.75442e-163	-7.15162e-164	1.36096e-163	3.59819e-165	-3.37067e-163	-1.22509e-162	-7.92958e-163	3.92282e-163	2.35165e-163	1.01167e-163	-1.55843e-163	4.15401e-165	-1.35304e-162	2.39266e-165	-7.01461e-164	-4.49892e-163	9.36055e-164	4.2228e-163	8.1306e-163	-1.08831e-162	6.24323e-164	-4.33724e-163	-1.11301e-163	-4.41981e-163	-3.14701e-163	4.4212e-163	0
-1.16314e-163	-1.01353e-163	4.18271e-163	3.68363e-164	-4.75442e-163	-7.15162e-164	1.36096e-163	3.59819e-165	-3.37067e-163	-1.22509e-162	-7.92958e-163	3.92282e-163	2.35165e-163	1.01167e-163	-1.55843e-163	4.15401e-165	-1.35304e-162	2.39266e-165	-7.01461e-164	-4.49892e-163	9.36055e-164	4.2228e-163	8.1306e-163	-1.08831e-162	6.24323e-164	-4.33724e-163	-1.11301e-163	-4.41981e-163	-3.14701e-163	4.4212e-163	0
-1.16314e-163	-1.01353e-163	4.18271e-163	3.68363e-164	-4.75442e-163	-7.15162e-164	1.36096e-163	3.59819e-165	-3.37067e-163	-1.22509e-162	-7.92958e-163	3.92282e-163	2.35165e-163	1.01167e-163	-1.55843e-163	4.15401e-165	-1.35304e-162	2.39266e-165	-7.01461e-164	-4.49892e-163	9.36055e-164	4.2228e-163	8.1306e-163	-1.08831e-162	6.24323e-164	-4.33724e-163	-1.11301e-163	-4.41981e-163	-3.14701e-163	4.4212e-163	0
-1.16314e-163	-1.01353e-163	4.18271e-163	3.68363e-164	-4.75442e-163	-7.15162e-164	1.36096e-163	3.59819e-165	-3.37067e-163	-1.22509e-162	-7.92958e-163	3.92282e-163	2.35165e-163	1.01167e-163	-1.55843e-163	4.15401e-165	-1.35304e-162	2.39266e-165	-7.01461e-164	-4.49892e-163	9.36055e-164	4.2228e-163	8.1306e-163	-1.08831e-162	6.24323e-164	-4.33724e-163	-1.11301e-163	-4.41981e-163	-3.14701e-163	4.4212e-163	0
-1.16314e-163	-1.01353e-163	4.18271e-163	3.68363e-164	-4.75442e-163	-7.15162e-164	1.36096e-163	3.59819e-165	-3.37067e-163	-1.22509e-162	-7.92958e-163	3.92282e-163	2.35165e-163	1.01167e-163	-1.55843e-163	4.15401e-165	-1.35304e-162	2.39266e-165	-7.01461e-164	-4.49892e-163	9.36055e-164	4.2228e-163	8.1306e-163	-1.08831e-162	6.24323e-164	-4.33724e-163	-1.11301e-163	-4.41981e-163	-3.14701e-163	4.4212e-163	0
-1.16314e-163	-1.01353e-163	4.18271e-163	3.68363e-164	-4.75442e-163	-7.15162e-164	1.36096e-163	3.59819e-165	-3.37067e-163	-1.22509e-162	-7.92958e-163	3.92282e-163	2.35165e-163	1.01167e-163	-1.55843e-163	4.15401e-165	-1.35304e-162	2.39266e-165	-7.01461e-164	-4.49892e-163	9.36055e-164	4.2228e-163	8.1306e-163	-1.08831e-162	6.24323e-164	-4.33724e-163	-1.11301e-163	-4.41981e-163	-3.14701e-163	4.4212e-163	0
-1.16314e-163	-1.01353e-163	4.18271e-163	3.68363e-164	-4.75442e-163	-7.15162e-164	1.36096e-163	3.59819e-165	-3.37067e-163	-1.22509e-162	-7.92958e-163	3.92282e-163	2.35165e-163	1.01167e-163	-1.55843e-163	4.15401e-165	-1.35304e-162	2.39266e-165	-7.01461e-164	-4.49892e-163	9.36055e-164	4.2228e-163	8.1306e-163	-1.08831e-162	6.24323e-164	-4.33724e-163	-1.11301e-163	-4.41981e-163	-3.14701e-163	4.4212e-163	0
-1.16314e-163	-1.01353e-163	4.18271e-163	3.68363e-164	-4.75442e-163	-7.15162e-164	1.36096e-163	3.59819e-165	-3.37067e-163	-1.22509e-162	-7.92958e-163	3.92282e-163	2.35165e-163	1.01167e-163	-1.55843e-163	4.15401e-165	-1.35304e-162	2.39266e-165	-7.01461e-164	-4.49892e-163	9.36055e-164	4.2228e-163	8.1306e-163	-1.08831e-162	6.24323e-164	-4.33724e-163	-1.11301e-163	-4.41981e-163	-3.14701e-163	4.4212e-163	0
-1.16314e-163	-1.01353e-163	4.18271e-163	3.68363e-164	-4.75442e-163	-7.15162e-164	1.36096e-163	3.59819e-165	-3.37067e-163	-1.22509e-162	-7.92958e-163	3.92282e-163	2.35165e-163	1.01167e-163	-1.55843e-163	4.15401e-165	-1.35304e-162	2.39266e-165	-7.01461e-164	-4.49892e-163	9.36055e-164	4.2228e-163	8.1306e-163	-1.08831e-162	6.24323e-164	-4.33724e-163	-1.11301e-163	-4.41981e-163	-3.14701e-163	4.4212e-163	0
-1.16314e-163	-1.01353e-163	4.18271e-163	3.68363e-164	-4.75442e-163	-7.15162e-164	1.36096e-163	3.59819e-165	-3.37067e-163	-1.22509e-162	-7.92958e-163	3.92282e-163	2.35165e-163	1.01167e-163	-1.55843e-163	4.15401e-165	-1.35304e-162	2.39266e-165	-7.01461e-164	-4.49892e-163	9.36055e-164	4.2228e-163	8.1306e-163	-1.08831e-162	6.24323e-164	-4.33724e-163	-1.11301e-163	-4.41981e-163	-3.14701e-163	4.4212e-163	0
-1.16314e-163	-1.01353e-163	4.18271e-163	3.68363e-164	-4.75442e-163	-7.15162e-164	1.36096e-163	3.59819e-165	-3.37067e-163	-1.22509e-162	-7.92958e-163	3.92282e-163	2.35165e-163	1.01167e-163	-1.55843e-163	4.15401e-165	-1.35304e-162	2.39266e-165	-7.01461e-164	-4.49892e-163	9.36055e-164	4.2228e-163	8.1306e-163	-1.08831e-162	6.24323e-164	-4.33724e-163	-1.11301e-163	-4.41981e-163	-3.14701e-163	4.4212e-163	0
-1.16314e-163	-1.01353e-163	4.18271e-163	3.68363e-164	-4.75442e-163	-7.15162e-164	1.36096e-163	3.59819e-165	-3.37067e-163	-1.22509e-162	-7.92958e-163	3.92282e-163	2.35165e-163	1.01167e-163	-1.55843e-163	4.15401e-165	-1.35304e-162	2.39266e-165	-7.01461e-164	-4.49892e-163	9.36055e-164	4.2228e-163	8.1306e-163	-1.08831e-162	6.24323e-164	-4.33724e-163	-1.11301e-163	-4.41981e-163	-3.14701e-163	4.4212e-163	0
-1.16314e-163	-1.01353e-163	4.18271e-163	3.68363e-164	-4.75442e-163	-7.15162e-164	1.36096e-163	3.59819e-165	-3.37067e-163	-1.22509e-162	-7.92958e-163	3.92282e-163	2.35165e-163	1.01167e-163	-1.55843e-163	4.15401e-165	-1.35304e-162	2.39266e-165	-7.01461e-164	-4.49892e-163	9.36055e-164	4.2228e-163	8.1306e-163	-1.08831e-162	6.24323e-164	-4.33724e-163	-1.11301e-163	-4.41981e-163	-3.14701e-163	4.4212e-163	0
-1.16314e-163	-1.01353e-163	4.18271e-163	3.68363e-164	-4.75442e-163	-7.15162e-164	1.36096e-163	3.59819e-165	-3.37067e-163	-1.22509e-162	-7.92958e-163	3.92282e-163	2.35165e-163	1.01167e-163	-1.55843e-163	4.15401e-165	-1.35304e-162	2.39266e-165	-7.01461e-164	-4.49892e-163	9.36055e-164	4.2228e-163	8.1306e-163	-1.08831e-162	6.24323e-164	-4.33724e-163	-1.11301e-163	-4.41981e-163	-3.14701e-163	4.4212e-163	0
-1.16314e-163	-1.01353e-163	4.18271e-163	3.68363e-164	-4.75442e-163	-7.15162e-164	1.36096e-163	3.59819e-165	-3.37067e-163	-1.22509e-162	-7.92958e-163	3.92282e-163	2.35165e-163	1.01167e-163	-1.55843e-163	4.15401e-165	-1.35304e-162	2.39266e-165	-7.01461e-164	-4.49892e-163	9.36055e-164	4.2228e-163	8.1306e-163	-1.08831e-162	6.24323e-164	-4.33724e-163	-1.11301e-163	-4.41981e-163	-3.14701e-163	4.4212e-163	0
-1.16314e-163	-1.01353e-163	4.18271e-163	3.68363e-164	-4.75442e-163	-7.15162e-164	1.36096e-163	3.59819e-165	-3.37067e-163	-1.22509e-162	-7.92958e-163	3.92282e-163	2.35165e-163	1.01167e-163	-1.55843e-163	4.15401e-165	-1.35304e-162	2.39266e-165	-7.01461e-164	-4.49892e-163	9.36055e-164	4.2228e-163	8.1306e-163	-1.08831e-162	6.24323e-164	-4.33724e-163	-1.11301e-163	-4.41981e-163	-3.14701e-163	4.4212e-163	0
-1.16314e-163	-1.01353e-163	4.18271e-163	3.68363e-164	-4.75442e-163	-7.15162e-164	1.36096e-163	3.59819e-165	-3.37067e-163	-1.22509e-162	-7.92958e-163	3.92282e-163	2.35165e-163	1.01167e-163	-1.55843e-163	4.15401e-165	-1.35304e-162	2.39266e-165	-7.01461e-164	-4.49892e-163	9.36055e-164	4.2228e-163	8.1306e-163	-1.08831e-162	6.24323e-164	-4.33724e-163	-1.11301e-163	-4.41981e-163	-3.14701e-163	4.4212e-163	0
-1.16314e-163	-1.01353e-163	4.18271e-163	3.68363e-164	-4.75442e-163	-7.15162e-164	1.36096e-163	3.59819e-165	-3.37067e-163	-1.22509e-162	-7.92958e-163	3.92282e-163	2.35165e-163	1.01167e-163	-1.55843e-163	4.15401e-165	-1.35304e-162	2.39266e-165	-7.01461e-164	-4.49892e-163	9.36055e-164	4.2228e-163	8.1306e-163	-1.08831e-162	6.24323e-164	-4.33724e-163	-1.11301e-163	-4.41981e-163	-3.14701e-163	4.4212e-163	0
-1.16314e-163	-1.01353e-163	4.18271e-163	3.68363e-164	-4.75442e-163	-7.15162e-164	1.36096e-163	3.59819e-165	-3.37067e-163	-1.22509e-162	-7.92958e-163	3.92282e-163	2.35165e-163	1.01167e-163	-1.55843e-163	4.15401e-165	-1.35304e-162	2.39266e-165	-7.01461e-164	-4.49892e-163	9.36055e-164	4.2228e-163	8.1306e-163	-1.08831e-162	6.24323e-164	-4.33724e-163	-1.11301e-163	-4.41981e-163	-3.14701e-163	4.4212e-163	0
-1.16314e-163	-1.01353e-163	4.18271e-163	3.68363e-164	-4.75442e-163	-7.15162e-164	1.36096e-163	3.59819e-165	-3.37067e-163	-1.22509e-162	-7.92958e-163	3.92282e-163	2.35165e-163	1.01167e-163	-1.55843e-163	4.15401e-165	-1.35304e-162	2.39266e-165	-7.01461e-164	-4.49892e-163	9.36055e-164	4.2228e-163	8.1306e-163	-1.08831e-162	6.24323e-164	-4.33724e-163	-1.11301e-163	-4.41981e-163	-3.14701e-163	4.4212e-163	0
-1.16314e-163	-1.01353e-163	4.18271e-163	3.68363e-164	-4.75442e-163	-7.15162e-164	1.36096e-163	3.59819e-165	-3.37067e-163	-1.22509e-162	-7.92958e-163	3.92282e-163	2.35165e-163	1.01167e-163	-1.55843e-163	4.15401e-165	-1.35304e-162	2.39266e-165	-7.01461e-164	-4.49892e-163	9.36055e-164	4.2228e-163	8.1306e-163	-1.08831e-162	6.24323e-164	-4.33724e-163	-1.11301e-163	-4.41981e-163	-3.14701e-163	4.4212e-163	0
-1.16314e-163	-1.01353e-163	4.18271e-163	3.68363e-164	-4.75442e-163	-7.15162e-164	1.36096e-163	3.59819e-165	-3.37067e-163	-1.22509e-162	-7.92958e-163	3.92282e-163	2.35165e-163	1.01167e-163	-1.55843e-163	4.15401e-165	-1.35304e-162	2.39266e-165	-7.01461e-164	-4.49892e-163	9.36055e-164	4.2228e-163	8.1306e-163	-1.08831e-162	6.24323e-164	-4.33724e-163	-1.11301e-163	-4.41981e-163	-3.14701e-163	4.4212e-163	0
-1.16314e-163	-1.01353e-163	4.18271e-163	3.68363e-164	-4.75442e-163	-7.15162e-164	1.36096e-163	3.59819e-165	-3.37067e-163	-1.22509e-162	-7.92958e-163	3.92282e-163	2.35165e-163	1.01167e-163	-1.55843e-163	4.15401e-165	-1.35304e-162	2.39266e-165	-7.01461e-164	-4.49892e-163	9.36055e-164	4.2228e-163	8.1306e-163	-1.08831e-162	6.24323e-164	-4.33724e-163	-1.11301e-163	-4.41981e-163	-3.14701e-163	4.4212e-163	0
-1.16314e-163	-1.01353e-163	4.18271e-163	3.68363e-164	-4.75442e-163	-7.15162e-164	1.36096e-163	3.59819e-165	-3.37067e-163	-1.22509e-162	-7.92958e-163	3.92282e-163	2.35165e-163	1.01167e-163	-1.55843e-163	4.15401e-165	-1.35304e-162	2.39266e-165	-7.01461e-164	-4.49892e-163	9.36055e-164	4.2228e-163	8.1306e-163	-1.08831e-162	6.24323e-164	-4.33724e-163	-1.11301e-163	-4.41981e-163	-3.14701e-163	4.4212e-163	0
-1.16314e-163	-1.01353e-163	4.18271e-163	3.68363e-164	-4.75442e-163	-7.15162e-164	1.36096e-163	3.59819e-165	-3.37067e-163	-1.22509e-162	-7.92958e-163	3.92282e-163	2.35165e-163	1.01167e-163	-1.55843e-163	4.15401e-165	-1.35304e-162	2.39266e-165	-7.01461e-164	-4.49892e-163	9.36055e-164	4.2228e-163	8.1306e-163	-1.08831e-162	6.24323e-164	-4.33724e-163	-1.11301e-163	-4.41981e-163	-3.14701e-163	4.4212e-163	0
-1.16314e-163	-1.01353e-163	4.18271e-163	3.68363e-164	-4.75442e-163	-7.15162e-164	1.36096e-163	3.59819e-165	-3.37067e-163	-1.22509e-162	-7.92958e-163	3.92282e-163	2.35165e-163	1.01167e-163	-1.55843e-163	4.15401e-165	-1.35304e-162	2.39266e-165	-7.01461e-164	-4.49892e-163	9.36055e-164	4.2228e-163	8.1306e-163	-1.08831e-162	6.24323e-164	-4.33724e-163	-1.11301e-163	-4.41981e-163	-3.14701e-163	4.4212e-163	0
-1.16314e-163	-1.01353e-163	4.18271e-163	3.68363e-164	-4.75442e-163	-7.15162e-164	1.36096e-163	3.59819e-165	-3.37067e-163	-1.22509e-162	-7.92958e-163	3.92282e-163	2.35165e-163	1.01167e-163	-1.55843e-163	4.15401e-165	-1.35304e-162	2.39266e-165	-7.01461e-164	-4.49892e-163	9.36055e-164	4.2228e-163	8.1306e-163	-1.08831e-162	6.24323e-164	-4.33724e-163	-1.11301e-163	-4.41981e-163	-3.14701e-163	4.4212e-163	0
-1.16314e-163	-1.01353e-163	4.18271e-163	3.68363e-164	-4.75442e-163	-7.15162e-164	1.36096e-163	3.59819e-165	-3.37067e-163	-1.22509e-162	-7.92958e-163	3.92282e-163	2.35165e-163	1.01167e-163	-1.55843e-163	4.15401e-165	-1.35304e-162	2.39266e-165	-7.01461e-164	-4.49892e-163	9.36055e-164	4.2228e-163	8.1306e-163	-1.08831e-162	6.24323e-164	-4.33724e-163	-1.11301e-163	-4.41981e-163	-3.14701e-163	4.4212e-163	0
-1.16314e-163	-1.01353e-163	4.18271e-163	3.68363e-164	-4.75442e-163	-7.15162e-164	1.36096e-163	3.59819e-165	-3.37067e-163	-1.22509e-162	-7.92958e-163	3.92282e-163	2.35165e-163	1.01167e-163	-1.55843e-163	4.15401e-165	-1.35304e-162	2.39266e-165	-7.01461e-164	-4.49892e-163	9.36055e-164	4.2228e-163	8.1306e-163	-1.08831e-162	6.24323e-164	-4.33724e-163	-1.11301e-163	-4.41981e-163	-3.14701e-163	4.4212e-163	0
-1.16314e-163	-1.01353e-163	4.18271e-163	3.68363e-164	-4.75442e-163	-7.15162e-164	1.36096e-163	3.59819e-165	-3.37067e-163	-1.22509e-162	-7.92958e-163	3.92282e-163	2.35165e-163	1.01167e-163	-1.55843e-163	4.15401e-165	-1.35304e-162	2.39266e-165	-7.01461e-164	-4.49892e-163	9.36055e-164	4.2228e-163	8.1306e-163	-1.08831e-162	6.24323e-164	-4.33724e-163	-1.11301e-163	-4.41981e-163	-3.14701e-163	4.4212e-163	0
-1.16314e-163	-1.01353e-163	4.18271e-163	3.68363e-164	-4.75442e-163	-7.15162e-164	1.36096e-163	3.59819e-165	-3.37067e-163	-1.22509e-162	-7.92958e-163	3.92282e-163	2.35165e-163	1.01167e-163	-1.55843e-163	4.15401e-165	-1.35304e-162	2.39266e-165	-7.01461e-164	-4.49892e-163	9.36055e-164	4.2228e-163	8.1306e-163	-1.08831e-162	6.24323e-164	-4.33724e-163	-1.11301e-163	-4.41981e-163	-3.14701e-163	4.4212e-163	0
-1.16314e-163	-1.01353e-163	4.18271e-163	3.68363e-164	-4.75442e-163	-7.15162e-164	1.36096e-163	3.59819e-165	-3.37067e-163	-1.22509e-162	-7.92958e-163	3.92282e-163	2.35165e-163	1.01167e-163	-1.55843e-163	4.15401e-165	-1.35304e-162	2.39266e-165	-7.01461e-164	-4.49892e-163	9.36055e-164	4.2228e-163	8.1306e-163	-1.08831e-162	6.24323e-164	-4.33724e-163	-1.11301e-163	-4.41981e-163	-3.14701e-163	4.4212e-163	0
-1.16314e-163	-1.01353e-163	4.18271e-163	3.68363e-164	-4.75442e-163	-7.15162e-164	1.36096e-163	3.59819e-165	-3.37067e-163	-1.22509e-162	-7.92958e-163	3.92282e-163	2.35165e-163	1.01167e-163	-1.55843e-163	4.15401e-165	-1.35304e-162	2.39266e-165	-7.01461e-164	-4.49892e-163	9.36055e-164	4.2228e-163	8.1306e-163	-1.08831e-162	6.24323e-164	-4.33724e-163	-1.11301e-163	-4.41981e-163	-3.14701e-163	4.4212e-163	0
-1.16314e-163	-1.01353e-163	4.18271e-163	3.68363e-164	-4.75442e-163	-7.15162e-164	1.36096e-163	3.59819e-165	-3.37067e-163	-1.22509e-162	-7.92958e-163	3.92282e-163	2.35165e-163	1.01167e-163	-1.55843e-163	4.15401e-165	-1.35304e-162	2.39266e-165	-7.01461e-164	-4.49892e-163	9.36055e-164	4.2228e-163	8.1306e-163	-1.08831e-162	6.24323e-164	-4.33724e-163	-1.11301e-163	-4.41981e-163	-3.14701e-163	4.4212e-163	0
-1.16314e-163	-1.01353e-163	4.18271e-163	3.68363e-164	-4.75442e-163	-7.15162e-164	1.36096e-163	3.59819e-165	-3.37067e-163	-1.22509e-162	-7.92958e-163	3.92282e-163	2.35165e-163	1.01167e-163	-1.55843e-163	4.15401e-165	-1.35304e-162	2.39266e-165	-7.01461e-164	-4.49892e-163	9.36055e-164	4.2228e-163	8.1306e-163	-1.08831e-162	6.24323e-164	-4.33724e-163	-1.11301e-163	-4.41981e-163	-3.14701e-163	4.4212e-163	0
-1.16314e-163	-1.01353e-163	4.18271e-163	3.68363e-164	-4.75442e-163	-7.15162e-164	1.36096e-163	3.59819e-165	-3.37067e-163	-1.22509e-162	-7.92958e-163	3.92282e-163	2.35165e-163	1.01167e-163	-1.55843e-163	4.15401e-165	-1.35304e-162	2.39266e-165	-7.01461e-164	-4.49892e-163	9.36055e-164	4.2228e-163	8.1306e-163	-1.08831e-162	6.24323e-164	-4.33724e-163	-1.11301e-163	-4.41981e-163	-3.14701e-163	4.4212e-163	0
-1.16314e-163	-1.01353e-163	4.18271e-163	3.68363e-164	-4.75442e-163	-7.15162e-164	1.36096e-163	3.59819e-165	-3.37067e-163	-1.22509e-162	-7.92958e-163	3.92282e-163	2.35165e-163	1.01167e-163	-1.55843e-163	4.15401e-165	-1.35304e-162	2.39266e-165	-7.01461e-164	-4.49892e-163	9.36055e-164	4.2228e-163	8.1306e-163	-1.08831e-162	6.24323e-164	-4.33724e-163	-1.11301e-163	-4.41981e-163	-3.14701e-163	4.4212e-163	0
-1.16314e-163	-1.01353e-163	4.18271e-163	3.68363e-164	-4.75442e-163	-7.15162e-164	1.36096e-163	3.59819e-165	-3.37067e-163	-1.22509e-162	-7.92958e-163	3.92282e-163	2.35165e-163	1.01167e-163	-1.55843e-163	4.15401e-165	-1.35304e-162	2.39266e-165	-7.01461e-164	-4.49892e-163	9.36055e-164	4.2228e-163	8.1306e-163	-1.08831e-162	6.24323e-164	-4.33724e-163	-1.11301e-163	-4.41981e-163	-3.14701e-163	4.4212e-163	0
-1.16314e-163	-1.01353e-163	4.18271e-163	3.68363e-164	-4.75442e-163	-7.15162e-164	1.36096e-163	3.59819e-165	-3.37067e-163	-1.22509e-162	-7.92958e-163	3.92282e-163	2.35165e-163	1.01167e-163	-1.55843e-163	4.15401e-165	-1.35304e-162	2.39266e-165	-7.01461e-164	-4.49892e-163	9.36055e-164	4.2228e-163	8.1306e-163	-1.08831e-162	6.24323e-164	-4.33724e-163	-1.11301e-163	-4.41981e-163	-3.14701e-163	4.4212e-163	0
-1.16314e-163	-1.01353e-163	4.18271e-163	3.68363e-164	-4.75442e-163	-7.15162e-164	1.36096e-163	3.59819e-165	-3.37067e-163	-1.22509e-162	-7.92958e-163	3.92282e-163	2.35165e-163	1.01167e-163	-1.55843e-163	4.15401e-165	-1.35304e-162	2.39266e-165	-7.01461e-164	-4.49892e-163	9.36055e-164	4.2228e-163	8.1306e-163	-1.08831e-162	6.24323e-164	-4.33724e-163	-1.11301e-163	-4.41981e-163	-3.14701e-163	4.4212e-163	0
-1.16314e-163	-1.01353e-163	4.18271e-163	3.68363e-164	-4.75442e-163	-7.15162e-164	1.36096e-163	3.59819e-165	-3.37067e-163	-1.22509e-162	-7.92958e-163	3.92282e-163	2.35165e-163	1.01167e-163	-1.55843e-163	4.15401e-165	-1.35304e-162	2.39266e-165	-7.01461e-164	-4.49892e-163	9.36055e-164	4.2228e-163	8.1306e-163	-1.08831e-162	6.24323e-164	-4.33724e-163	-1.11301e-163	-4.41981e-163	-3.14701e-163	4.4212e-163	0
-1.16314e-163	-1.01353e-163	4.18271e-163	3.68363e-164	-4.75442e-163	-7.15162e-164	1.36096e-163	3.59819e-165	-3.37067e-163	-1.22509e-162	-7.92958e-163	3.92282e-163	2.35165e-163	1.01167e-163	-1.55843e-163	4.15401e-165	-1.35304e-162	2.39266e-165	-7.01461e-164	-4.49892e-163	9.36055e-164	4.2228e-163	8.1306e-163	-1.08831e-162	6.24323e-164	-4.33724e-163	-1.11301e-163	-4.41981e-163	-3.14701e-163	4.4212e-163	0
-1.16314e-163	-1.01353e-163	4.18271e-163	3.68363e-164	-4.75442e-163	-7.15162e-164	1.36096e-163	3.59819e-165	-3.37067e-163	-1.22509e-162	-7.92958e-163	3.92282e-163	2.35165e-163	1.01167e-163	-1.55843e-163	4.15401e-165	-1.35304e-162	2.39266e-165	-7.01461e-164	-4.49892e-163	9.36055e-164	4.2228e-163	8.1306e-163	-1.08831e-162	6.24323e-164	-4.33724e-163	-1.11301e-163	-4.41981e-163	-3.14701e-163	4.4212e-163	0
-1.16314e-163	-1.01353e-163	4.18271e-163	3.68363e-164	-4.75442e-163	-7.15162e-164	1.36096e-163	3.59819e-165	-3.37067e-163	-1.22509e-162	-7.92958e-163	3.92282e-163	2.35165e-163	1.01167e-163	-1.55843e-163	4.15401e-165	-1.35304e-162	2.39266e-165	-7.01461e-164	-4.49892e-163	9.36055e-164	4.2228e-163	8.1306e-163	-1.08831e-162	6.24323e-164	-4.33724e-163	-1.11301e-163	-4.41981e-163	-3.14701e-163	4.4212e-163	0
-1.16314e-163	-1.01353e-163	4.18271e-163	3.68363e-164	-4.75442e-163	-7.15162e-164	1.36096e-163	3.59819e-165	-3.37067e-163	-1.22509e-162	-7.92958e-163	3.92282e-163	2.35165e-163	1.01167e-163	-1.55843e-163	4.15401e-165	-1.35304e-162	2.39266e-165	-7.01461e-164	-4.49892e-163	9.36055e-164	4.2228e-163	8.1306e-163	-1.08831e-162	6.24323e-164	-4.33724e-163	-1.11301e-163	-4.41981e-163	-3.14701e-163	4.4212e-163	0
-1.16314e-163	-1.01353e-163	4.18271e-163	3.68363e-164	-4.75442e-163	-7.15162e-164	1.36096e-163	3.59819e-165	-3.37067e-163	-1.22509e-162	-7.92958e-163	3.92282e-163	2.35165e-163	1.01167e-163	-1.55843e-163	4.15401e-165	-1.35304e-162	2.39266e-165	-7.01461e-164	-4.49892e-163	9.36055e-164	4.2228e-163	8.1306e-163	-1.08831e-162	6.24323e-164	-4.33724e-163	-1.11301e-163	-4.41981e-163	-3.14701e-163	4.4212e-163	0
-1.16314e-163	-1.01353e-163	4.18271e-163	3.68363e-164	-4.75442e-163	-7.15162e-164	1.36096e-163	3.59819e-165	-3.37067e-163	-1.22509e-162	-7.92958e-163	3.92282e-163	2.35165e-163	1.01167e-163	-1.55843e-163	4.15401e-165	-1.35304e-162	2.39266e-165	-7.01461e-164	-4.49892e-163	9.36055e-164	4.2228e-163	8.1306e-163	-1.08831e-162	6.24323e-164	-4.33724e-163	-1.11301e-163	-4.41981e-163	-3.14701e-163	4.4212e-163	0
-1.16314e-163	-1.01353e-163	4.18271e-163	3.68363e-164	-4.75442e-163	-7.15162e-164	1.36096e-163	3.59819e-165	-3.37067e-163	-1.22509e-162	-7.92958e-163	3.92282e-163	2.35165e-163	1.01167e-163	-1.55843e-163	4.15401e-165	-1.35304e-162	2.39266e-165	-7.01461e-164	-4.49892e-163	9.36055e-164	4.2228e-163	8.1306e-163	-1.08831e-162	6.24323e-164	-4.33724e-163	-1.11301e-163	-4.41981e-163	-3.14701e-163	4.4212e-163	0
-1.16314e-163	-1.01353e-163	4.18271e-163	3.68363e-164	-4.75442e-163	-7.15162e-164	1.36096e-163	3.59819e-165	-3.37067e-163	-1.22509e-162	-7.92958e-163	3.92282e-163	2.35165e-163	1.01167e-163	-1.55843e-163	4.15401e-165	-1.35304e-162	2.39266e-165	-7.01461e-164	-4.49892e-163	9.36055e-164	4.2228e-163	8.1306e-163	-1.08831e-162	6.24323e-164	-4.33724e-163	-1.11301e-163	-4.41981e-163	-3.14701e-163	4.4212e-163	0
-1.16314e-163	-1.01353e-163	4.18271e-163	3.68363e-164	-4.75442e-163	-7.15162e-164	1.36096e-163	3.59819e-165	-3.37067e-163	-1.22509e-162	-7.92958e-163	3.92282e-163	2.35165e-163	1.01167e-163	-1.55843e-163	4.15401e-165	-1.35304e-162	2.39266e-165	-7.01461e-164	-4.49892e-163	9.36055e-164	4.2228e-163	8.1306e-163	-1.08831e-162	6.24323e-164	-4.33724e-163	-1.11301e-163	-4.41981e-163	-3.14701e-163	4.4212e-163	0
-1.16314e-163	-1.01353e-163	4.18271e-163	3.68363e-164	-4.75442e-163	-7.15162e-164	1.36096e-163	3.59819e-165	-3.37067e-163	-1.22509e-162	-7.92958e-163	3.92282e-163	2.35165e-163	1.01167e-163	-1.55843e-163	4.15401e-165	-1.35304e-162	2.39266e-165	-7.01461e-164	-4.49892e-163	9.36055e-164	4.2228e-163	8.1306e-163	-1.08831e-162	6.24323e-164	-4.33724e-163	-1.11301e-163	-4.41981e-163	-3.14701e-163	4.4212e-163	0
-1.16314e-163	-1.01353e-163	4.18271e-163	3.68363e-164	-4.75442e-163	-7.15162e-164	1.36096e-163	3.59819e-165	-3.37067e-163	-1.22509e-162	-7.92958e-163	3.92282e-163	2.35165e-163	1.01167e-163	-1.55843e-163	4.15401e-165	-1.35304e-162	2.39266e-165	-7.01461e-164	-4.49892e-163	9.36055e-164	4.2228e-163	8.1306e-163	-1.08831e-162	6.24323e-164	-4.33724e-163	-1.11301e-163	-4.41981e-163	-3.14701e-163	4.4212e-163	0
-1.16314e-163	-1.01353e-163	4.18271e-163	3.68363e-164	-4.75442e-163	-7.15162e-164	1.36096e-163	3.59819e-165	-3.37067e-163	-1.22509e-162	-7.92958e-163	3.92282e-163	2.35165e-163	1.01167e-163	-1.55843e-163	4.15401e-165	-1.35304e-162	2.39266e-165	-7.01461e-164	-4.49892e-163	9.36055e-164	4.2228e-163	8.1306e-163	-1.08831e-162	6.24323e-164	-4.33724e-163	-1.11301e-163	-4.41981e-163	-3.14701e-163	4.4212e-163	0
-1.16314e-163	-1.01353e-163	4.18271e-163	3.68363e-164	-4.75442e-163	-7.15162e-164	1.36096e-163	3.59819e-165	-3.37067e-163	-1.22509e-162	-7.92958e-163	3.92282e-163	2.35165e-163	1.01167e-163	-1.55843e-163	4.15401e-165	-1.35304e-162	2.39266e-165	-7.01461e-164	-4.49892e-163	9.36055e-164	4.2228e-163	8.1306e-163	-1.08831e-162	6.24323e-164	-4.33724e-163	-1.11301e-163	-4.41981e-163	-3.14701e-163	4.4212e-163	0
-1.16314e-163	-1.01353e-163	4.18271e-163	3.68363e-164	-4.75442e-163	-7.15162e-164	1.36096e-163	3.59819e-165	-3.37067e-163	-1.22509e-162	-7.92958e-163	3.92282e-163	2.35165e-163	1.01167e-163	-1.55843e-163	4.15401e-165	-1.35304e-162	2.39266e-165	-7.01461e-164	-4.49892e-163	9.36055e-164	4.2228e-163	8.1306e-163	-1.08831e-162	6.24323e-164	-4.33724e-163	-1.11301e-163	-4.41981e-163	-3.14701e-163	4.4212e-163	0
-1.16314e-163	-1.01353e-163	4.18271e-163	3.68363e-164	-4.75442e-163	-7.15162e-164	1.36096e-163	3.59819e-165	-3.37067e-163	-1.22509e-162	-7.92958e-163	3.92282e-163	2.35165e-163	1.01167e-163	-1.55843e-163	4.15401e-165	-1.35304e-162	2.39266e-165	-7.01461e-164	-4.49892e-163	9.36055e-164	4.2228e-163	8.1306e-163	-1.08831e-162	6.24323e-164	-4.33724e-163	-1.11301e-163	-4.41981e-163	-3.14701e-163	4.4212e-163	0
-1.16314e-163	-1.01353e-163	4.18271e-163	3.68363e-164	-4.75442e-163	-7.15162e-164	1.36096e-163	3.59819e-165	-3.37067e-163	-1.22509e-162	-7.92958e-163	3.92282e-163	2.35165e-163	1.01167e-163	-1.55843e-163	4.15401e-165	-1.35304e-162	2.39266e-165	-7.01461e-164	-4.49892e-163	9.36055e-164	4.2228e-163	8.1306e-163	-1.08831e-162	6.24323e-164	-4.33724e-163	-1.11301e-163	-4.41981e-163	-3.14701e-163	4.4212e-163	0
-1.16314e-163	-1.01353e-163	4.18271e-163	3.68363e-164	-4.75442e-163	-7.15162e-164	1.36096e-163	3.59819e-165	-3.37067e-163	-1.22509e-162	-7.92958e-163	3.92282e-163	2.35165e-163	1.01167e-163	-1.55843e-163	4.15401e-165	-1.35304e-162	2.39266e-165	-7.01461e-164	-4.49892e-163	9.36055e-164	4.2228e-163	8.1306e-163	-1.08831e-162	6.24323e-164	-4.33724e-163	-1.11301e-163	-4.41981e-163	-3.14701e-163	4.4212e-163	0
-1.16314e-163	-1.01353e-163	4.18271e-163	3.68363e-164	-4.75442e-163	-7.15162e-164	1.36096e-163	3.59819e-165	-3.37067e-163	-1.22509e-162	-7.92958e-163	3.92282e-163	2.35165e-163	1.01167e-163	-1.55843e-163	4.15401e-165	-1.35304e-162	2.39266e-165	-7.01461e-164	-4.49892e-163	9.36055e-164	4.2228e-163	8.1306e-163	-1.08831e-162	6.24323e-164	-4.33724e-163	-1.11301e-163	-4.41981e-163	-3.14701e-163	4.4212e-163	0
-1.16314e-163	-1.01353e-163	4.18271e-163	3.68363e-164	-4.75442e-163	-7.15162e-164	1.36096e-163	3.59819e-165	-3.37067e-163	-1.22509e-162	-7.92958e-163	3.92282e-163	2.35165e-163	1.01167e-163	-1.55843e-163	4.15401e-165	-1.35304e-162	2.39266e-165	-7.01461e-164	-4.49892e-163	9.36055e-164	4.2228e-163	8.1306e-163	-1.08831e-162	6.24323e-164	-4.33724e-163	-1.11301e-163	-4.41981e-163	-3.14701e-163	4.4212e-163	0
-1.16314e-163	-1.01353e-163	4.18271e-163	3.68363e-164	-4.75442e-163	-7.15162e-164	1.36096e-163	3.59819e-165	-3.37067e-163	-1.22509e-162	-7.92958e-163	3.92282e-163	2.35165e-163	1.01167e-163	-1.55843e-163	4.15401e-165	-1.35304e-162	2.39266e-165	-7.01461e-164	-4.49892e-163	9.36055e-164	4.2228e-163	8.1306e-163	-1.08831e-162	6.24323e-164	-4.33724e-163	-1.11301e-163	-4.41981e-163	-3.14701e-163	4.4212e-163	0
-1.16314e-163	-1.01353e-163	4.18271e-163	3.68363e-164	-4.75442e-163	-7.15162e-164	1.36096e-163	3.59819e-165	-3.37067e-163	-1.22509e-162	-7.92958e-163	3.92282e-163	2.35165e-163	1.01167e-163	-1.55843e-163	4.15401e-165	-1.35304e-162	2.39266e-165	-7.01461e-164	-4.49892e-163	9.36055e-164	4.2228e-163	8.1306e-163	-1.08831e-162	6.24323e-164	-4.33724e-163	-1.11301e-163	-4.41981e-163	-3.14701e-163	4.4212e-163	0
-1.16314e-163	-1.01353e-163	4.18271e-163	3.68363e-164	-4.75442e-163	-7.15162e-164	1.36096e-163	3.59819e-165	-3.37067e-163	-1.22509e-162	-7.92958e-163	3.92282e-163	2.35165e-163	1.01167e-163	-1.55843e-163	4.15401e-165	-1.35304e-162	2.39266e-165	-7.01461e-164	-4.49892e-163	9.36055e-164	4.2228e-163	8.1306e-163	-1.08831e-162	6.24323e-164	-4.33724e-163	-1.11301e-163	-4.41981e-163	-3.14701e-163	4.4212e-163	0
-1.16314e-163	-1.01353e-163	4.18271e-163	3.68363e-164	-4.75442e-163	-7.15162e-164	1.36096e-163	3.59819e-165	-3.37067e-163	-1.22509e-162	-7.92958e-163	3.92282e-163	2.35165e-163	1.01167e-163	-1.55843e-163	4.15401e-165	-1.35304e-162	2.39266e-165	-7.01461e-164	-4.49892e-163	9.36055e-164	4.2228e-163	8.1306e-163	-1.08831e-162	6.24323e-164	-4.33724e-163	-1.11301e-163	-4.41981e-163	-3.14701e-163	4.4212e-163	0
-1.16314e-163	-1.01353e-163	4.18271e-163	3.68363e-164	-4.75442e-163	-7.15162e-164	1.36096e-163	3.59819e-165	-3.37067e-163	-1.22509e-162	-7.92958e-163	3.92282e-163	2.35165e-163	1.01167e-163	-1.55843e-163	4.15401e-165	-1.35304e-162	2.39266e-165	-7.01461e-164	-4.49892e-163	9.36055e-164	4.2228e-163	8.1306e-163	-1.08831e-162	6.24323e-164	-4.33724e-163	-1.11301e-163	-4.41981e-163	-3.14701e-163	4.4212e-163	0
-1.16314e-163	-1.01353e-163	4.18271e-163	3.68363e-164	-4.75442e-163	-7.15162e-164	1.36096e-163	3.59819e-165	-3.37067e-163	-1.22509e-162	-7.92958e-163	3.92282e-163	2.35165e-163	1.01167e-163	-1.55843e-163	4.15401e-165	-1.35304e-162	2.39266e-165	-7.01461e-164	-4.49892e-163	9.36055e-164	4.2228e-163	8.1306e-163	-1.08831e-162	6.24323e-164	-4.33724e-163	-1.11301e-163	-4.41981e-163	-3.14701e-163	4.4212e-163	0
-1.16314e-163	-1.01353e-163	4.18271e-163	3.68363e-164	-4.75442e-163	-7.15162e-164	1.36096e-163	3.59819e-165	-3.37067e-163	-1.22509e-162	-7.92958e-163	3.92282e-163	2.35165e-163	1.01167e-163	-1.55843e-163	4.15401e-165	-1.35304e-162	2.39266e-165	-7.01461e-164	-4.49892e-163	9.36055e-164	4.2228e-163	8.1306e-163	-1.08831e-162	6.24323e-164	-4.33724e-163	-1.11301e-163	-4.41981e-163	-3.14701e-163	4.4212e-163	0
-1.16314e-163	-1.01353e-163	4.18271e-163	3.68363e-164	-4.75442e-163	-7.15162e-164	1.36096e-163	3.59819e-165	-3.37067e-163	-1.22509e-162	-7.92958e-163	3.92282e-163	2.35165e-163	1.01167e-163	-1.55843e-163	4.15401e-165	-1.35304e-162	2.39266e-165	-7.01461e-164	-4.49892e-163	9.36055e-164	4.2228e-163	8.1306e-163	-1.08831e-162	6.24323e-164	-4.33724e-163	-1.11301e-163	-4.41981e-163	-3.14701e-163	4.4212e-163	0
-1.16314e-163	-1.01353e-163	4.18271e-163	3.68363e-164	-4.75442e-163	-7.15162e-164	1.36096e-163	3.59819e-165	-3.37067e-163	-1.22509e-162	-7.92958e-163	3.92282e-163	2.35165e-163	1.01167e-163	-1.55843e-163	4.15401e-165	-1.35304e-162	2.39266e-165	-7.01461e-164	-4.49892e-163	9.36055e-164	4.2228e-163	8.1306e-163	-1.08831e-162	6.24323e-164	-4.33724e-163	-1.11301e-163	-4.41981e-163	-3.14701e-163	4.4212e-163	0
-1.16314e-163	-1.01353e-163	4.18271e-163	3.68363e-164	-4.75442e-163	-7.15162e-164	1.36096e-163	3.59819e-165	-3.37067e-163	-1.22509e-162	-7.92958e-163	3.92282e-163	2.35165e-163	1.01167e-163	-1.55843e-163	4.15401e-165	-1.35304e-162	2.39266e-165	-7.01461e-164	-4.49892e-163	9.36055e-164	4.2228e-163	8.1306e-163	-1.08831e-162	6.24323e-164	-4.33724e-163	-1.11301e-163	-4.41981e-163	-3.14701e-163	4.4212e-163	0
-1.16314e-163	-1.01353e-163	4.18271e-163	3.68363e-164	-4.75442e-163	-7.15162e-164	1.36096e-163	3.59819e-165	-3.37067e-163	-1.22509e-162	-7.92958e-163	3.92282e-163	2.35165e-163	1.01167e-163	-1.55843e-163	4.15401e-165	-1.35304e-162	2.39266e-165	-7.01461e-164	-4.49892e-163	9.36055e-164	4.2228e-163	8.1306e-163	-1.08831e-162	6.24323e-164	-4.33724e-163	-1.11301e-163	-4.41981e-163	-3.14701e-163	4.4212e-163	0
-1.16314e-163	-1.01353e-163	4.18271e-163	3.68363e-164	-4.75442e-163	-7.15162e-164	1.36096e-163	3.59819e-165	-3.37067e-163	-1.22509e-162	-7.92958e-163	3.92282e-163	2.35165e-163	1.01167e-163	-1.55843e-163	4.15401e-165	-1.35304e-162	2.39266e-165	-7.01461e-164	-4.49892e-163	9.36055e-164	4.2228e-163	8.1306e-163	-1.08831e-162	6.24323e-164	-4.33724e-163	-1.11301e-163	-4.41981e-163	-3.14701e-163	4.4212e-163	0
-1.16314e-163	-1.01353e-163	4.18271e-163	3.68363e-164	-4.75442e-163	-7.15162e-164	1.36096e-163	3.59819e-165	-3.37067e-163	-1.22509e-162	-7.92958e-163	3.92282e-163	2.35165e-163	1.01167e-163	-1.55843e-163	4.15401e-165	-1.35304e-162	2.39266e-165	-7.01461e-164	-4.49892e-163	9.36055e-164	4.2228e-163	8.1306e-163	-1.08831e-162	6.24323e-164	-4.33724e-163	-1.11301e-163	-4.41981e-163	-3.14701e-163	4.4212e-163	0
-1.16314e-163	-1.01353e-163	4.18271e-163	3.68363e-164	-4.75442e-163	-7.15162e-164	1.36096e-163	3.59819e-165	-3.37067e-163	-1.22509e-162	-7.92958e-163	3.92282e-163	2.35165e-163	1.01167e-163	-1.55843e-163	4.15401e-165	-1.35304e-162	2.39266e-165	-7.01461e-164	-4.49892e-163	9.36055e-164	4.2228e-163	8.1306e-163	-1.08831e-162	6.24323e-164	-4.33724e-163	-1.11301e-163	-4.41981e-163	-3.14701e-163	4.4212e-163	0
-1.16314e-163	-1.01353e-163	4.18271e-163	3.68363e-164	-4.75442e-163	-7.15162e-164	1.36096e-163	3.59819e-165	-3.37067e-163	-1.22509e-162	-7.92958e-163	3.92282e-163	2.35165e-163	1.01167e-163	-1.55843e-163	4.15401e-165	-1.35304e-162	2.39266e-165	-7.01461e-164	-4.49892e-163	9.36055e-164	4.2228e-163	8.1306e-163	-1.08831e-162	6.24323e-164	-4.33724e-163	-1.11301e-163	-4.41981e-163	-3.14701e-163	4.4212e-163	0
-1.16314e-163	-1.01353e-163	4.18271e-163	3.68363e-164	-4.75442e-163	-7.15162e-164	1.36096e-163	3.59819e-165	-3.37067e-163	-1.22509e-162	-7.92958e-163	3.92282e-163	2.35165e-163	1.01167e-163	-1.55843e-163	4.15401e-165	-1.35304e-162	2.39266e-165	-7.01461e-164	-4.49892e-163	9.36055e-164	4.2228e-163	8.1306e-163	-1.08831e-162	6.24323e-164	-4.33724e-163	-1.11301e-163	-4.41981e-163	-3.14701e-163	4.4212e-163	0
-1.16314e-163	-1.01353e-163	4.18271e-163	3.68363e-164	-4.75442e-163	-7.15162e-164	1.36096e-163	3.59819e-165	-3.37067e-163	-1.22509e-162	-7.92958e-163	3.92282e-163	2.35165e-163	1.01167e-163	-1.55843e-163	4.15401e-165	-1.35304e-162	2.39266e-165	-7.01461e-164	-4.49892e-163	9.36055e-164	4.2228e-163	8.1306e-163	-1.08831e-162	6.24323e-164	-4.33724e-163	-1.11301e-163	-4.41981e-163	-3.14701e-163	4.4212e-163	0
-1.16314e-163	-1.01353e-163	4.18271e-163	3.68363e-164	-4.75442e-163	-7.15162e-164	1.36096e-163	3.59819e-165	-3.37067e-163	-1.22509e-162	-7.92958e-163	3.92282e-163	2.35165e-163	1.01167e-163	-1.55843e-163	4.15401e-165	-1.35304e-162	2.39266e-165	-7.01461e-164	-4.49892e-163	9.36055e-164	4.2228e-163	8.1306e-163	-1.08831e-162	6.24323e-164	-4.33724e-163	-1.11301e-163	-4.41981e-163	-3.14701e-163	4.4212e-163	0
-1.16314e-163	-1.01353e-163	4.18271e-163	3.68363e-164	-4.75442e-163	-7.15162e-164	1.36096e-163	3.59819e-165	-3.37067e-163	-1.22509e-162	-7.92958e-163	3.92282e-163	2.35165e-163	1.01167e-163	-1.55843e-163	4.15401e-165	-1.35304e-162	2.39266e-165	-7.01461e-164	-4.49892e-163	9.36055e-164	4.2228e-163	8.1306e-163	-1.08831e-162	6.24323e-164	-4.33724e-163	-1.11301e-163	-4.41981e-163	-3.14701e-163	4.4212e-163	0
-1.16314e-163	-1.01353e-163	4.18271e-163	3.68363e-164	-4.75442e-163	-7.15162e-164	1.36096e-163	3.59819e-165	-3.37067e-163	-1.22509e-162	-7.92958e-163	3.92282e-163	2.35165e-163	1.01167e-163	-1.55843e-163	4.15401e-165	-1.35304e-162	2.39266e-165	-7.01461e-164	-4.49892e-163	9.36055e-164	4.2228e-163	8.1306e-163	-1.08831e-162	6.24323e-164	-4.33724e-163	-1.11301e-163	-4.41981e-163	-3.14701e-163	4.4212e-163	0
-1.16314e-163	-1.01353e-163	4.18271e-163	3.68363e-164	-4.75442e-163	-7.15162e-164	1.36096e-163	3.59819e-165	-3.37067e-163	-1.22509e-162	-7.92958e-163	3.92282e-163	2.35165e-163	1.01167e-163	-1.55843e-163	4.15401e-165	-1.35304e-162	2.39266e-165	-7.01461e-164	-4.49892e-163	9.36055e-164	4.2228e-163	8.1306e-163	-1.08831e-162	6.24323e-164	-4.33724e-163	-1.11301e-163	-4.41981e-163	-3.14701e-163	4.4212e-163	0
-1.16314e-163	-1.01353e-163	4.18271e-163	3.68363e-164	-4.75442e-163	-7.15162e-164	1.36096e-163	3.59819e-165	-3.37067e-163	-1.22509e-162	-7.92958e-163	3.92282e-163	2.35165e-163	1.01167e-163	-1.55843e-163	4.15401e-165	-1.35304e-162	2.39266e-165	-7.01461e-164	-4.49892e-163	9.36055e-164	4.2228e-163	8.1306e-163	-1.08831e-162	6.24323e-164	-4.33724e-163	-1.11301e-163	-4.41981e-163	-3.14701e-163	4.4212e-163	0
-1.16314e-163	-1.01353e-163	4.18271e-163	3.68363e-164	-4.75442e-163	-7.15162e-164	1.36096e-163	3.59819e-165	-3.37067e-163	-1.22509e-162	-7.92958e-163	3.92282e-163	2.35165e-163	1.01167e-163	-1.55843e-163	4.15401e-165	-1.35304e-162	2.39266e-165	-7.01461e-164	-4.49892e-163	9.36055e-164	4.2228e-163	8.1306e-163	-1.08831e-162	6.24323e-164	-4.33724e-163	-1.11301e-163	-4.41981e-163	-3.14701e-163	4.4212e-163	0
-1.16314e-163	-1.01353e-163	4.18271e-163	3.68363e-164	-4.75442e-163	-7.15162e-164	1.36096e-163	3.59819e-165	-3.37067e-163	-1.22509e-162	-7.92958e-163	3.92282e-163	2.35165e-163	1.01167e-163	-1.55843e-163	4.15401e-165	-1.35304e-162	2.39266e-165	-7.01461e-164	-4.49892e-163	9.36055e-164	4.2228e-163	8.1306e-163	-1.08831e-162	6.24323e-164	-4.33724e-163	-1.11301e-163	-4.41981e-163	-3.14701e-163	4.4212e-163	0
-1.16314e-163	-1.01353e-163	4.18271e-163	3.68363e-164	-4.75442e-163	-7.15162e-164	1.36096e-163	3.59819e-165	-3.37067e-163	-1.22509e-162	-7.92958e-163	3.92282e-163	2.35165e-163	1.01167e-163	-1.55843e-163	4.15401e-165	-1.35304e-162	2.39266e-165	-7.01461e-164	-4.49892e-163	9.36055e-164	4.2228e-163	8.1306e-163	-1.08831e-162	6.24323e-164	-4.33724e-163	-1.11301e-163	-4.41981e-163	-3.14701e-163	4.4212e-163	0
-1.16314e-163	-1.01353e-163	4.18271e-163	3.68363e-164	-4.75442e-163	-7.15162e-164	1.36096e-163	3.59819e-165	-3.37067e-163	-1.22509e-162	-7.92958e-163	3.92282e-163	2.35165e-163	1.01167e-163	-1.55843e-163	4.15401e-165	-1.35304e-162	2.39266e-165	-7.01461e-164	-4.49892e-163	9.36055e-164	4.2228e-163	8.1306e-163	-1.08831e-162	6.24323e-164	-4.33724e-163	-1.11301e-163	-4.41981e-163	-3.14701e-163	4.4212e-163	0
-1.16314e-163	-1.01353e-163	4.18271e-163	3.68363e-164	-4.75442e-163	-7.15162e-164	1.36096e-163	3.59819e-165	-3.37067e-163	-1.22509e-162	-7.92958e-163	3.92282e-163	2.35165e-163	1.01167e-163	-1.55843e-163	4.15401e-165	-1.35304e-162	2.39266e-165	-7.01461e-164	-4.49892e-163	9.36055e-164	4.2228e-163	8.1306e-163	-1.08831e-162	6.24323e-164	-4.33724e-163	-1.11301e-163	-4.41981e-163	-3.14701e-163	4.4212e-163	0
-1.16314e-163	-1.01353e-163	4.18271e-163	3.68363e-164	-4.75442e-163	-7.15162e-164	1.36096e-163	3.59819e-165	-3.37067e-163	-1.22509e-162	-7.92958e-163	3.92282e-163	2.35165e-163	1.01167e-163	-1.55843e-163	4.15401e-165	-1.35304e-162	2.39266e-165	-7.01461e-164	-4.49892e-163	9.36055e-164	4.2228e-163	8.1306e-163	-1.08831e-162	6.24323e-164	-4.33724e-163	-1.11301e-163	-4.41981e-163	-3.14701e-163	4.4212e-163	0
-1.16314e-163	-1.01353e-163	4.18271e-163	3.68363e-164	-4.75442e-163	-7.15162e-164	1.36096e-163	3.59819e-165	-3.37067e-163	-1.22509e-162	-7.92958e-163	3.92282e-163	2.35165e-163	1.01167e-163	-1.55843e-163	4.15401e-165	-1.35304e-162	2.39266e-165	-7.01461e-164	-4.49892e-163	9.36055e-164	4.2228e-163	8.1306e-163	-1.08831e-162	6.24323e-164	-4.33724e-163	-1.11301e-163	-4.41981e-163	-3.14701e-163	4.4212e-163	0
-1.16314e-163	-1.01353e-163	4.18271e-163	3.68363e-164	-4.75442e-163	-7.15162e-164	1.36096e-163	3.59819e-165	-3.37067e-163	-1.22509e-162	-7.92958e-163	3.92282e-163	2.35165e-163	1.01167e-163	-1.55843e-163	4.15401e-165	-1.35304e-162	2.39266e-165	-7.01461e-164	-4.49892e-163	9.36055e-164	4.2228e-163	8.1306e-163	-1.08831e-162	6.24323e-164	-4.33724e-163	-1.11301e-163	-4.41981e-163	-3.14701e-163	4.4212e-163	0
-1.16314e-163	-1.01353e-163	4.18271e-163	3.68363e-164	-4.75442e-163	-7.15162e-164	1.36096e-163	3.59819e-165	-3.37067e-163	-1.22509e-162	-7.92958e-163	3.92282e-163	2.35165e-163	1.01167e-163	-1.55843e-163	4.15401e-165	-1.35304e-162	2.39266e-165	-7.01461e-164	-4.49892e-163	9.36055e-164	4.2228e-163	8.1306e-163	-1.08831e-162	6.24323e-164	-4.33724e-163	-1.11301e-163	-4.41981e-163	-3.14701e-163	4.4212e-163	0
-1.16314e-163	-1.01353e-163	4.18271e-163	3.68363e-164	-4.75442e-163	-7.15162e-164	1.36096e-163	3.59819e-165	-3.37067e-163	-1.22509e-162	-7.92958e-163	3.92282e-163	2.35165e-163	1.01167e-163	-1.55843e-163	4.15401e-165	-1.35304e-162	2.39266e-165	-7.01461e-164	-4.49892e-163	9.36055e-164	4.2228e-163	8.1306e-163	-1.08831e-162	6.24323e-164	-4.33724e-163	-1.11301e-163	-4.41981e-163	-3.14701e-163	4.4212e-163	0
-1.16314e-163	-1.01353e-163	4.18271e-163	3.68363e-164	-4.75442e-163	-7.15162e-164	1.36096e-163	3.59819e-165	-3.37067e-163	-1.22509e-162	-7.92958e-163	3.92282e-163	2.35165e-163	1.01167e-163	-1.55843e-163	4.15401e-165	-1.35304e-162	2.39266e-165	-7.01461e-164	-4.49892e-163	9.36055e-164	4.2228e-163	8.1306e-163	-1.08831e-162	6.24323e-164	-4.33724e-163	-1.11301e-163	-4.41981e-163	-3.14701e-163	4.4212e-163	0
-1.16314e-163	-1.01353e-163	4.18271e-163	3.68363e-164	-4.75442e-163	-7.15162e-164	1.36096e-163	3.59819e-165	-3.37067e-163	-1.22509e-162	-7.92958e-163	3.92282e-163	2.35165e-163	1.01167e-163	-1.55843e-163	4.15401e-165	-1.35304e-162	2.39266e-165	-7.01461e-164	-4.49892e-163	9.36055e-164	4.2228e-163	8.1306e-163	-1.08831e-162	6.24323e-164	-4.33724e-163	-1.11301e-163	-4.41981e-163	-3.14701e-163	4.4212e-163	0
-1.16314e-163	-1.01353e-163	4.18271e-163	3.68363e-164	-4.75442e-163	-7.15162e-164	1.36096e-163	3.59819e-165	-3.37067e-163	-1.22509e-162	-7.92958e-163	3.92282e-163	2.35165e-163	1.01167e-163	-1.55843e-163	4.15401e-165	-1.35304e-162	2.39266e-165	-7.01461e-164	-4.49892e-163	9.36055e-164	4.2228e-163	8.1306e-163	-1.08831e-162	6.24323e-164	-4.33724e-163	-1.11301e-163	-4.41981e-163	-3.14701e-163	4.4212e-163	0
-1.16314e-163	-1.01353e-163	4.18271e-163	3.68363e-164	-4.75442e-163	-7.15162e-164	1.36096e-163	3.59819e-165	-3.37067e-163	-1.22509e-162	-7.92958e-163	3.92282e-163	2.35165e-163	1.01167e-163	-1.55843e-163	4.15401e-165	-1.35304e-162	2.39266e-165	-7.01461e-164	-4.49892e-163	9.36055e-164	4.2228e-163	8.1306e-163	-1.08831e-162	6.24323e-164	-4.33724e-163	-1.11301e-163	-4.41981e-163	-3.14701e-163	4.4212e-163	0
-1.16314e-163	-1.01353e-163	4.18271e-163	3.68363e-164	-4.75442e-163	-7.15162e-164	1.36096e-163	3.59819e-165	-3.37067e-163	-1.22509e-162	-7.92958e-163	3.92282e-163	2.35165e-163	1.01167e-163	-1.55843e-163	4.15401e-165	-1.35304e-162	2.39266e-165	-7.01461e-164	-4.49892e-163	9.36055e-164	4.2228e-163	8.1306e-163	-1.08831e-162	6.24323e-164	-4.33724e-163	-1.11301e-163	-4.41981e-163	-3.14701e-163	4.4212e-163	0
-1.16314e-163	-1.01353e-163	4.18271e-163	3.68363e-164	-4.75442e-163	-7.15162e-164	1.36096e-163	3.59819e-165	-3.37067e-163	-1.22509e-162	-7.92958e-163	3.92282e-163	2.35165e-163	1.01167e-163	-1.55843e-163	4.15401e-165	-1.35304e-162	2.39266e-165	-7.01461e-164	-4.49892e-163	9.36055e-164	4.2228e-163	8.1306e-163	-1.08831e-162	6.24323e-164	-4.33724e-163	-1.11301e-163	-4.41981e-163	-3.14701e-163	4.4212e-163	0
-1.16314e-163	-1.01353e-163	4.18271e-163	3.68363e-164	-4.75442e-163	-7.15162e-164	1.36096e-163	3.59819e-165	-3.37067e-163	-1.22509e-162	-7.92958e-163	3.92282e-163	2.35165e-163	1.01167e-163	-1.55843e-163	4.15401e-165	-1.35304e-162	2.39266e-165	-7.01461e-164	-4.49892e-163	9.36055e-164	4.2228e-163	8.1306e-163	-1.08831e-162	6.24323e-164	-4.33724e-163	-1.11301e-163	-4.41981e-163	-3.14701e-163	4.4212e-163	0
-1.16314e-163	-1.01353e-163	4.18271e-163	3.68363e-164	-4.75442e-163	-7.15162e-164	1.36096e-163	3.59819e-165	-3.37067e-163	-1.22509e-162	-7.92958e-163	3.92282e-163	2.35165e-163	1.01167e-163	-1.55843e-163	4.15401e-165	-1.35304e-162	2.39266e-165	-7.01461e-164	-4.49892e-163	9.36055e-164	4.2228e-163	8.1306e-163	-1.08831e-162	6.24323e-164	-4.33724e-163	-1.11301e-163	-4.41981e-163	-3.14701e-163	4.4212e-163	0
-1.16314e-163	-1.01353e-163	4.18271e-163	3.68363e-164	-4.75442e-163	-7.15162e-164	1.36096e-163	3.59819e-165	-3.37067e-163	-1.22509e-162	-7.92958e-163	3.92282e-163	2.35165e-163	1.01167e-163	-1.55843e-163	4.15401e-165	-1.35304e-162	2.39266e-165	-7.01461e-164	-4.49892e-163	9.36055e-164	4.2228e-163	8.1306e-163	-1.08831e-162	6.24323e-164	-4.33724e-163	-1.11301e-163	-4.41981e-163	-3.14701e-163	4.4212e-163	0
-1.16314e-163	-1.01353e-163	4.18271e-163	3.68363e-164	-4.75442e-163	-7.15162e-164	1.36096e-163	3.59819e-165	-3.37067e-163	-1.22509e-162	-7.92958e-163	3.92282e-163	2.35165e-163	1.01167e-163	-1.55843e-163	4.15401e-165	-1.35304e-162	2.39266e-165	-7.01461e-164	-4.49892e-163	9.36055e-164	4.2228e-163	8.1306e-163	-1.08831e-162	6.24323e-164	-4.33724e-163	-1.11301e-163	-4.41981e-163	-3.14701e-163	4.4212e-163	0
-1.16314e-163	-1.01353e-163	4.18271e-163	3.68363e-164	-4.75442e-163	-7.15162e-164	1.36096e-163	3.59819e-165	-3.37067e-163	-1.22509e-162	-7.92958e-163	3.92282e-163	2.35165e-163	1.01167e-163	-1.55843e-163	4.15401e-165	-1.35304e-162	2.39266e-165	-7.01461e-164	-4.49892e-163	9.36055e-164	4.2228e-163	8.1306e-163	-1.08831e-162	6.24323e-164	-4.33724e-163	-1.11301e-163	-4.41981e-163	-3.14701e-163	4.4212e-163	0
-1.16314e-163	-1.01353e-163	4.18271e-163	3.68363e-164	-4.75442e-163	-7.15162e-164	1.36096e-163	3.59819e-165	-3.37067e-163	-1.22509e-162	-7.92958e-163	3.92282e-163	2.35165e-163	1.01167e-163	-1.55843e-163	4.15401e-165	-1.35304e-162	2.39266e-165	-7.01461e-164	-4.49892e-163	9.36055e-164	4.2228e-163	8.1306e-163	-1.08831e-162	6.24323e-164	-4.33724e-163	-1.11301e-163	-4.41981e-163	-3.14701e-163	4.4212e-163	0
-1.16314e-163	-1.01353e-163	4.18271e-163	3.68363e-164	-4.75442e-163	-7.15162e-164	1.36096e-163	3.59819e-165	-3.37067e-163	-1.22509e-162	-7.92958e-163	3.92282e-163	2.35165e-163	1.01167e-163	-1.55843e-163	4.15401e-165	-1.35304e-162	2.39266e-165	-7.01461e-164	-4.49892e-163	9.36055e-164	4.2228e-163	8.1306e-163	-1.08831e-162	6.24323e-164	-4.33724e-163	-1.11301e-163	-4.41981e-163	-3.14701e-163	4.4212e-163	0
-1.16314e-163	-1.01353e-163	4.18271e-163	3.68363e-164	-4.75442e-163	-7.15162e-164	1.36096e-163	3.59819e-165	-3.37067e-163	-1.22509e-162	-7.92958e-163	3.92282e-163	2.35165e-163	1.01167e-163	-1.55843e-163	4.15401e-165	-1.35304e-162	2.39266e-165	-7.01461e-164	-4.49892e-163	9.36055e-164	4.2228e-163	8.1306e-163	-1.08831e-162	6.24323e-164	-4.33724e-163	-1.11301e-163	-4.41981e-163	-3.14701e-163	4.4212e-163	0
-1.16314e-163	-1.01353e-163	4.18271e-163	3.68363e-164	-4.75442e-163	-7.15162e-164	1.36096e-163	3.59819e-165	-3.37067e-163	-1.22509e-162	-7.92958e-163	3.92282e-163	2.35165e-163	1.01167e-163	-1.55843e-163	4.15401e-165	-1.35304e-162	2.39266e-165	-7.01461e-164	-4.49892e-163	9.36055e-164	4.2228e-163	8.1306e-163	-1.08831e-162	6.24323e-164	-4.33724e-163	-1.11301e-163	-4.41981e-163	-3.14701e-163	4.4212e-163	0
-1.16314e-163	-1.01353e-163	4.18271e-163	3.68363e-164	-4.75442e-163	-7.15162e-164	1.36096e-163	3.59819e-165	-3.37067e-163	-1.22509e-162	-7.92958e-163	3.92282e-163	2.35165e-163	1.01167e-163	-1.55843e-163	4.15401e-165	-1.35304e-162	2.39266e-165	-7.01461e-164	-4.49892e-163	9.36055e-164	4.2228e-163	8.1306e-163	-1.08831e-162	6.24323e-164	-4.33724e-163	-1.11301e-163	-4.41981e-163	-3.14701e-163	4.4212e-163	0
-1.16314e-163	-1.01353e-163	4.18271e-163	3.68363e-164	-4.75442e-163	-7.15162e-164	1.36096e-163	3.59819e-165	-3.37067e-163	-1.22509e-162	-7.92958e-163	3.92282e-163	2.35165e-163	1.01167e-163	-1.55843e-163	4.15401e-165	-1.35304e-162	2.39266e-165	-7.01461e-164	-4.49892e-163	9.36055e-164	4.2228e-163	8.1306e-163	-1.08831e-162	6.24323e-164	-4.33724e-163	-1.11301e-163	-4.41981e-163	-3.14701e-163	4.4212e-163	0
-1.16314e-163	-1.01353e-163	4.18271e-163	3.68363e-164	-4.75442e-163	-7.15162e-164	1.36096e-163	3.59819e-165	-3.37067e-163	-1.22509e-162	-7.92958e-163	3.92282e-163	2.35165e-163	1.01167e-163	-1.55843e-163	4.15401e-165	-1.35304e-162	2.39266e-165	-7.01461e-164	-4.49892e-163	9.36055e-164	4.2228e-163	8.1306e-163	-1.08831e-162	6.24323e-164	-4.33724e-163	-1.11301e-163	-4.41981e-163	-3.14701e-163	4.4212e-163	0
-1.16314e-163	-1.01353e-163	4.18271e-163	3.68363e-164	-4.75442e-163	-7.15162e-164	1.36096e-163	3.59819e-165	-3.37067e-163	-1.22509e-162	-7.92958e-163	3.92282e-163	2.35165e-163	1.01167e-163	-1.55843e-163	4.15401e-165	-1.35304e-162	2.39266e-165	-7.01461e-164	-4.49892e-163	9.36055e-164	4.2228e-163	8.1306e-163	-1.08831e-162	6.24323e-164	-4.33724e-163	-1.11301e-163	-4.41981e-163	-3.14701e-163	4.4212e-163	0
-1.16314e-163	-1.01353e-163	4.18271e-163	3.68363e-164	-4.75442e-163	-7.15162e-164	1.36096e-163	3.59819e-165	-3.37067e-163	-1.22509e-162	-7.92958e-163	3.92282e-163	2.35165e-163	1.01167e-163	-1.55843e-163	4.15401e-165	-1.35304e-162	2.39266e-165	-7.01461e-164	-4.49892e-163	9.36055e-164	4.2228e-163	8.1306e-163	-1.08831e-162	6.24323e-164	-4.33724e-163	-1.11301e-163	-4.41981e-163	-3.14701e-163	4.4212e-163	0
-1.16314e-163	-1.01353e-163	4.18271e-163	3.68363e-164	-4.75442e-163	-7.15162e-164	1.36096e-163	3.59819e-165	-3.37067e-163	-1.22509e-162	-7.92958e-163	3.92282e-163	2.35165e-163	1.01167e-163	-1.55843e-163	4.15401e-165	-1.35304e-162	2.39266e-165	-7.01461e-164	-4.49892e-163	9.36055e-164	4.2228e-163	8.1306e-163	-1.08831e-162	6.24323e-164	-4.33724e-163	-1.11301e-163	-4.41981e-163	-3.14701e-163	4.4212e-163	0
-1.16314e-163	-1.01353e-163	4.18271e-163	3.68363e-164	-4.75442e-163	-7.15162e-164	1.36096e-163	3.59819e-165	-3.37067e-163	-1.22509e-162	-7.92958e-163	3.92282e-163	2.35165e-163	1.01167e-163	-1.55843e-163	4.15401e-165	-1.35304e-162	2.39266e-165	-7.01461e-164	-4.49892e-163	9.36055e-164	4.2228e-163	8.1306e-163	-1.08831e-162	6.24323e-164	-4.33724e-163	-1.11301e-163	-4.41981e-163	-3.14701e-163	4.4212e-163	0
-1.16314e-163	-1.01353e-163	4.18271e-163	3.68363e-164	-4.75442e-163	-7.15162e-164	1.36096e-163	3.59819e-165	-3.37067e-163	-1.22509e-162	-7.92958e-163	3.92282e-163	2.35165e-163	1.01167e-163	-1.55843e-163	4.15401e-165	-1.35304e-162	2.39266e-165	-7.01461e-164	-4.49892e-163	9.36055e-164	4.2228e-163	8.1306e-163	-1.08831e-162	6.24323e-164	-4.33724e-163	-1.11301e-163	-4.41981e-163	-3.14701e-163	4.4212e-163	0
-1.16314e-163	-1.01353e-163	4.18271e-163	3.68363e-164	-4.75442e-163	-7.15162e-164	1.36096e-163	3.59819e-165	-3.37067e-163	-1.22509e-162	-7.92958e-163	3.92282e-163	2.35165e-163	1.01167e-163	-1.55843e-163	4.15401e-165	-1.35304e-162	2.39266e-165	-7.01461e-164	-4.49892e-163	9.36055e-164	4.2228e-163	8.1306e-163	-1.08831e-162	6.24323e-164	-4.33724e-163	-1.11301e-163	-4.41981e-163	-3.14701e-163	4.4212e-163	0
-1.16314e-163	-1.01353e-163	4.18271e-163	3.68363e-164	-4.75442e-163	-7.15162e-164	1.36096e-163	3.59819e-165	-3.37067e-163	-1.22509e-162	-7.92958e-163	3.92282e-163	2.35165e-163	1.01167e-163	-1.55843e-163	4.15401e-165	-1.35304e-162	2.39266e-165	-7.01461e-164	-4.49892e-163	9.36055e-164	4.2228e-163	8.1306e-163	-1.08831e-162	6.24323e-164	-4.33724e-163	-1.11301e-163	-4.41981e-163	-3.14701e-163	4.4212e-163	0
-1.16314e-163	-1.01353e-163	4.18271e-163	3.68363e-164	-4.75442e-163	-7.15162e-164	1.36096e-163	3.59819e-165	-3.37067e-163	-1.22509e-162	-7.92958e-163	3.92282e-163	2.35165e-163	1.01167e-163	-1.55843e-163	4.15401e-165	-1.35304e-162	2.39266e-165	-7.01461e-164	-4.49892e-163	9.36055e-164	4.2228e-163	8.1306e-163	-1.08831e-162	6.24323e-164	-4.33724e-163	-1.11301e-163	-4.41981e-163	-3.14701e-163	4.4212e-163	0
-1.16314e-163	-1.01353e-163	4.18271e-163	3.68363e-164	-4.75442e-163	-7.15162e-164	1.36096e-163	3.59819e-165	-3.37067e-163	-1.22509e-162	-7.92958e-163	3.92282e-163	2.35165e-163	1.01167e-163	-1.55843e-163	4.15401e-165	-1.35304e-162	2.39266e-165	-7.01461e-164	-4.49892e-163	9.36055e-164	4.2228e-163	8.1306e-163	-1.08831e-162	6.24323e-164	-4.33724e-163	-1.11301e-163	-4.41981e-163	-3.14701e-163	4.4212e-163	0
-1.16314e-163	-1.01353e-163	4.18271e-163	3.68363e-164	-4.75442e-163	-7.15162e-164	1.36096e-163	3.59819e-165	-3.37067e-163	-1.22509e-162	-7.92958e-163	3.92282e-163	2.35165e-163	1.01167e-163	-1.55843e-163	4.15401e-165	-1.35304e-162	2.39266e-165	-7.01461e-164	-4.49892e-163	9.36055e-164	4.2228e-163	8.1306e-163	-1.08831e-162	6.24323e-164	-4.33724e-163	-1.11301e-163	-4.41981e-163	-3.14701e-163	4.4212e-163	0
-1.16314e-163	-1.01353e-163	4.18271e-163	3.68363e-164	-4.75442e-163	-7.15162e-164	1.36096e-163	3.59819e-165	-3.37067e-163	-1.22509e-162	-7.92958e-163	3.92282e-163	2.35165e-163	1.01167e-163	-1.55843e-163	4.15401e-165	-1.35304e-162	2.39266e-165	-7.01461e-164	-4.49892e-163	9.36055e-164	4.2228e-163	8.1306e-163	-1.08831e-162	6.24323e-164	-4.33724e-163	-1.11301e-163	-4.41981e-163	-3.14701e-163	4.4212e-163	0
-1.16314e-163	-1.01353e-163	4.18271e-163	3.68363e-164	-4.75442e-163	-7.15162e-164	1.36096e-163	3.59819e-165	-3.37067e-163	-1.22509e-162	-7.92958e-163	3.92282e-163	2.35165e-163	1.01167e-163	-1.55843e-163	4.15401e-165	-1.35304e-162	2.39266e-165	-7.01461e-164	-4.49892e-163	9.36055e-164	4.2228e-163	8.1306e-163	-1.08831e-162	6.24323e-164	-4.33724e-163	-1.11301e-163	-4.41981e-163	-3.14701e-163	4.4212e-163	0
-1.16314e-163	-1.01353e-163	4.18271e-163	3.68363e-164	-4.75442e-163	-7.15162e-164	1.36096e-163	3.59819e-165	-3.37067e-163	-1.22509e-162	-7.92958e-163	3.92282e-163	2.35165e-163	1.01167e-163	-1.55843e-163	4.15401e-165	-1.35304e-162	2.39266e-165	-7.01461e-164	-4.49892e-163	9.36055e-164	4.2228e-163	8.1306e-163	-1.08831e-162	6.24323e-164	-4.33724e-163	-1.11301e-163	-4.41981e-163	-3.14701e-163	4.4212e-163	0
-1.16314e-163	-1.01353e-163	4.18271e-163	3.68363e-164	-4.75442e-163	-7.15162e-164	1.36096e-163	3.59819e-165	-3.37067e-163	-1.22509e-162	-7.92958e-163	3.92282e-163	2.35165e-163	1.01167e-163	-1.55843e-163	4.15401e-165	-1.35304e-162	2.39266e-165	-7.01461e-164	-4.49892e-163	9.36055e-164	4.2228e-163	8.1306e-163	-1.08831e-162	6.24323e-164	-4.33724e-163	-1.11301e-163	-4.41981e-163	-3.14701e-163	4.4212e-163	0
-1.16314e-163	-1.01353e-163	4.18271e-163	3.68363e-164	-4.75442e-163	-7.15162e-164	1.36096e-163	3.59819e-165	-3.37067e-163	-1.22509e-162	-7.92958e-163	3.92282e-163	2.35165e-163	1.01167e-163	-1.55843e-163	4.15401e-165	-1.35304e-162	2.39266e-165	-7.01461e-164	-4.49892e-163	9.36055e-164	4.2228e-163	8.1306e-163	-1.08831e-162	6.24323e-164	-4.33724e-163	-1.11301e-163	-4.41981e-163	-3.14701e-163	4.4212e-163	0
-1.16314e-163	-1.01353e-163	4.18271e-163	3.68363e-164	-4.75442e-163	-7.15162e-164	1.36096e-163	3.59819e-165	-3.37067e-163	-1.22509e-162	-7.92958e-163	3.92282e-163	2.35165e-163	1.01167e-163	-1.55843e-163	4.15401e-165	-1.35304e-162	2.39266e-165	-7.01461e-164	-4.49892e-163	9.36055e-164	4.2228e-163	8.1306e-163	-1.08831e-162	6.24323e-164	-4.33724e-163	-1.11301e-163	-4.41981e-163	-3.14701e-163	4.4212e-163	0
-1.16314e-163	-1.01353e-163	4.18271e-163	3.68363e-164	-4.75442e-163	-7.15162e-164	1.36096e-163	3.59819e-165	-3.37067e-163	-1.22509e-162	-7.92958e-163	3.92282e-163	2.35165e-163	1.01167e-163	-1.55843e-163	4.15401e-165	-1.35304e-162	2.39266e-165	-7.01461e-164	-4.49892e-163	9.36055e-164	4.2228e-163	8.1306e-163	-1.08831e-162	6.24323e-164	-4.33724e-163	-1.11301e-163	-4.41981e-163	-3.14701e-163	4.4212e-163	0
-1.16314e-163	-1.01353e-163	4.18271e-163	3.68363e-164	-4.75442e-163	-7.15162e-164	1.36096e-163	3.59819e-165	-3.37067e-163	-1.22509e-162	-7.92958e-163	3.92282e-163	2.35165e-163	1.01167e-163	-1.55843e-163	4.15401e-165	-1.35304e-162	2.39266e-165	-7.01461e-164	-4.49892e-163	9.36055e-164	4.2228e-163	8.1306e-163	-1.08831e-162	6.24323e-164	-4.33724e-163	-1.11301e-163	-4.41981e-163	-3.14701e-163	4.4212e-163	0
-1.16314e-163	-1.01353e-163	4.18271e-163	3.68363e-164	-4.75442e-163	-7.15162e-164	1.36096e-163	3.59819e-165	-3.37067e-163	-1.22509e-162	-7.92958e-163	3.92282e-163	2.35165e-163	1.01167e-163	-1.55843e-163	4.15401e-165	-1.35304e-162	2.39266e-165	-7.01461e-164	-4.49892e-163	9.36055e-164	4.2228e-163	8.1306e-163	-1.08831e-162	6.24323e-164	-4.33724e-163	-1.11301e-163	-4.41981e-163	-3.14701e-163	4.4212e-163	0
-1.16314e-163	-1.01353e-163	4.18271e-163	3.68363e-164	-4.75442e-163	-7.15162e-164	1.36096e-163	3.59819e-165	-3.37067e-163	-1.22509e-162	-7.92958e-163	3.92282e-163	2.35165e-163	1.01167e-163	-1.55843e-163	4.15401e-165	-1.35304e-162	2.39266e-165	-7.01461e-164	-4.49892e-163	9.36055e-164	4.2228e-163	8.1306e-163	-1.08831e-162	6.24323e-164	-4.33724e-163	-1.11301e-163	-4.41981e-163	-3.14701e-163	4.4212e-163	0
-1.16314e-163	-1.01353e-163	4.18271e-163	3.68363e-164	-4.75442e-163	-7.15162e-164	1.36096e-163	3.59819e-165	-3.37067e-163	-1.22509e-162	-7.92958e-163	3.92282e-163	2.35165e-163	1.01167e-163	-1.55843e-163	4.15401e-165	-1.35304e-162	2.39266e-165	-7.01461e-164	-4.49892e-163	9.36055e-164	4.2228e-163	8.1306e-163	-1.08831e-162	6.24323e-164	-4.33724e-163	-1.11301e-163	-4.41981e-163	-3.14701e-163	4.4212e-163	0
-1.16314e-163	-1.01353e-163	4.18271e-163	3.68363e-164	-4.75442e-163	-7.15162e-164	1.36096e-163	3.59819e-165	-3.37067e-163	-1.22509e-162	-7.92958e-163	3.92282e-163	2.35165e-163	1.01167e-163	-1.55843e-163	4.15401e-165	-1.35304e-162	2.39266e-165	-7.01461e-164	-4.49892e-163	9.36055e-164	4.2228e-163	8.1306e-163	-1.08831e-162	6.24323e-164	-4.33724e-163	-1.11301e-163	-4.41981e-163	-3.14701e-163	4.4212e-163	0
-1.16314e-163	-1.01353e-163	4.18271e-163	3.68363e-164	-4.75442e-163	-7.15162e-164	1.36096e-163	3.59819e-165	-3.37067e-163	-1.22509e-162	-7.92958e-163	3.92282e-163	2.35165e-163	1.01167e-163	-1.55843e-163	4.15401e-165	-1.35304e-162	2.39266e-165	-7.01461e-164	-4.49892e-163	9.36055e-164	4.2228e-163	8.1306e-163	-1.08831e-162	6.24323e-164	-4.33724e-163	-1.11301e-163	-4.41981e-163	-3.14701e-163	4.4212e-163	0
-1.16314e-163	-1.01353e-163	4.18271e-163	3.68363e-164	-4.75442e-163	-7.15162e-164	1.36096e-163	3.59819e-165	-3.37067e-163	-1.22509e-162	-7.92958e-163	3.92282e-163	2.35165e-163	1.01167e-163	-1.55843e-163	4.15401e-165	-1.35304e-162	2.39266e-165	-7.01461e-164	-4.49892e-163	9.36055e-164	4.2228e-163	8.1306e-163	-1.08831e-162	6.24323e-164	-4.33724e-163	-1.11301e-163	-4.41981e-163	-3.14701e-163	4.4212e-163	0
-1.16314e-163	-1.01353e-163	4.18271e-163	3.68363e-164	-4.75442e-163	-7.15162e-164	1.36096e-163	3.59819e-165	-3.37067e-163	-1.22509e-162	-7.92958e-163	3.92282e-163	2.35165e-163	1.01167e-163	-1.55843e-163	4.15401e-165	-1.35304e-162	2.39266e-165	-7.01461e-164	-4.49892e-163	9.36055e-164	4.2228e-163	8.1306e-163	-1.08831e-162	6.24323e-164	-4.33724e-163	-1.11301e-163	-4.41981e-163	-3.14701e-163	4.4212e-163	0
-1.16314e-163	-1.01353e-163	4.18271e-163	3.68363e-164	-4.75442e-163	-7.15162e-164	1.36096e-163	3.59819e-165	-3.37067e-163	-1.22509e-162	-7.92958e-163	3.92282e-163	2.35165e-163	1.01167e-163	-1.55843e-163	4.15401e-165	-1.35304e-162	2.39266e-165	-7.01461e-164	-4.49892e-163	9.36055e-164	4.2228e-163	8.1306e-163	-1.08831e-162	6.24323e-164	-4.33724e-163	-1.11301e-163	-4.41981e-163	-3.14701e-163	4.4212e-163	0
-1.16314e-163	-1.01353e-163	4.18271e-163	3.68363e-164	-4.75442e-163	-7.15162e-164	1.36096e-163	3.59819e-165	-3.37067e-163	-1.22509e-162	-7.92958e-163	3.92282e-163	2.35165e-163	1.01167e-163	-1.55843e-163	4.15401e-165	-1.35304e-162	2.39266e-165	-7.01461e-164	-4.49892e-163	9.36055e-164	4.2228e-163	8.1306e-163	-1.08831e-162	6.24323e-164	-4.33724e-163	-1.11301e-163	-4.41981e-163	-3.14701e-163	4.4212e-163	0
-1.16314e-163	-1.01353e-163	4.18271e-163	3.68363e-164	-4.75442e-163	-7.15162e-164	1.36096e-163	3.59819e-165	-3.37067e-163	-1.22509e-162	-7.92958e-163	3.92282e-163	2.35165e-163	1.01167e-163	-1.55843e-163	4.15401e-165	-1.35304e-162	2.39266e-165	-7.01461e-164	-4.49892e-163	9.36055e-164	4.2228e-163	8.1306e-163	-1.08831e-162	6.24323e-164	-4.33724e-163	-1.11301e-163	-4.41981e-163	-3.14701e-163	4.4212e-163	0
-1.16314e-163	-1.01353e-163	4.18271e-163	3.68363e-164	-4.75442e-163	-7.15162e-164	1.36096e-163	3.59819e-165	-3.37067e-163	-1.22509e-162	-7.92958e-163	3.92282e-163	2.35165e-163	1.01167e-163	-1.55843e-163	4.15401e-165	-1.35304e-162	2.39266e-165	-7.01461e-164	-4.49892e-163	9.36055e-164	4.2228e-163	8.1306e-163	-1.08831e-162	6.24323e-164	-4.33724e-163	-1.11301e-163	-4.41981e-163	-3.14701e-163	4.4212e-163	0
-1.16314e-163	-1.01353e-163	4.18271e-163	3.68363e-164	-4.75442e-163	-7.15162e-164	1.36096e-163	3.59819e-165	-3.37067e-163	-1.22509e-162	-7.92958e-163	3.92282e-163	2.35165e-163	1.01167e-163	-1.55843e-163	4.15401e-165	-1.35304e-162	2.39266e-165	-7.01461e-164	-4.49892e-163	9.36055e-164	4.2228e-163	8.1306e-163	-1.08831e-162	6.24323e-164	-4.33724e-163	-1.11301e-163	-4.41981e-163	-3.14701e-163	4.4212e-163	0
-1.16314e-163	-1.01353e-163	4.18271e-163	3.68363e-164	-4.75442e-163	-7.15162e-164	1.36096e-163	3.59819e-165	-3.37067e-163	-1.22509e-162	-7.92958e-163	3.92282e-163	2.35165e-163	1.01167e-163	-1.55843e-163	4.15401e-165	-1.35304e-162	2.39266e-165	-7.01461e-164	-4.49892e-163	9.36055e-164	4.2228e-163	8.1306e-163	-1.08831e-162	6.24323e-164	-4.33724e-163	-1.11301e-163	-4.41981e-163	-3.14701e-163	4.4212e-163	0
-1.16314e-163	-1.01353e-163	4.18271e-163	3.68363e-164	-4.75442e-163	-7.15162e-164	1.36096e-163	3.59819e-165	-3.37067e-163	-1.22509e-162	-7.92958e-163	3.92282e-163	2.35165e-163	1.01167e-163	-1.55843e-163	4.15401e-165	-1.35304e-162	2.39266e-165	-7.01461e-164	-4.49892e-163	9.36055e-164	4.2228e-163	8.1306e-163	-1.08831e-162	6.24323e-164	-4.33724e-163	-1.11301e-163	-4.41981e-163	-3.14701e-163	4.4212e-163	0
-1.16314e-163	-1.01353e-163	4.18271e-163	3.68363e-164	-4.75442e-163	-7.15162e-164	1.36096e-163	3.59819e-165	-3.37067e-163	-1.22509e-162	-7.92958e-163	3.92282e-163	2.35165e-163	1.01167e-163	-1.55843e-163	4.15401e-165	-1.35304e-162	2.39266e-165	-7.01461e-164	-4.49892e-163	9.36055e-164	4.2228e-163	8.1306e-163	-1.08831e-162	6.24323e-164	-4.33724e-163	-1.11301e-163	-4.41981e-163	-3.14701e-163	4.4212e-163	0
-1.16314e-163	-1.01353e-163	4.18271e-163	3.68363e-164	-4.75442e-163	-7.15162e-164	1.36096e-163	3.59819e-165	-3.37067e-163	-1.22509e-162	-7.92958e-163	3.92282e-163	2.35165e-163	1.01167e-163	-1.55843e-163	4.15401e-165	-1.35304e-162	2.39266e-165	-7.01461e-164	-4.49892e-163	9.36055e-164	4.2228e-163	8.1306e-163	-1.08831e-162	6.24323e-164	-4.33724e-163	-1.11301e-163	-4.41981e-163	-3.14701e-163	4.4212e-163	0
-1.16314e-163	-1.01353e-163	4.18271e-163	3.68363e-164	-4.75442e-163	-7.15162e-164	1.36096e-163	3.59819e-165	-3.37067e-163	-1.22509e-162	-7.92958e-163	3.92282e-163	2.35165e-163	1.01167e-163	-1.55843e-163	4.15401e-165	-1.35304e-162	2.39266e-165	-7.01461e-164	-4.49892e-163	9.36055e-164	4.2228e-163	8.1306e-163	-1.08831e-162	6.24323e-164	-4.33724e-163	-1.11301e-163	-4.41981e-163	-3.14701e-163	4.4212e-163	0
-1.16314e-163	-1.01353e-163	4.18271e-163	3.68363e-164	-4.75442e-163	-7.15162e-164	1.36096e-163	3.59819e-165	-3.37067e-163	-1.22509e-162	-7.92958e-163	3.92282e-163	2.35165e-163	1.01167e-163	-1.55843e-163	4.15401e-165	-1.35304e-162	2.39266e-165	-7.01461e-164	-4.49892e-163	9.36055e-164	4.2228e-163	8.1306e-163	-1.08831e-162	6.24323e-164	-4.33724e-163	-1.11301e-163	-4.41981e-163	-3.14701e-163	4.4212e-163	0
-1.16314e-163	-1.01353e-163	4.18271e-163	3.68363e-164	-4.75442e-163	-7.15162e-164	1.36096e-163	3.59819e-165	-3.37067e-163	-1.22509e-162	-7.92958e-163	3.92282e-163	2.35165e-163	1.01167e-163	-1.55843e-163	4.15401e-165	-1.35304e-162	2.39266e-165	-7.01461e-164	-4.49892e-163	9.36055e-164	4.2228e-163	8.1306e-163	-1.08831e-162	6.24323e-164	-4.33724e-163	-1.11301e-163	-4.41981e-163	-3.14701e-163	4.4212e-163	0
-1.16314e-163	-1.01353e-163	4.18271e-163	3.68363e-164	-4.75442e-163	-7.15162e-164	1.36096e-163	3.59819e-165	-3.37067e-163	-1.22509e-162	-7.92958e-163	3.92282e-163	2.35165e-163	1.01167e-163	-1.55843e-163	4.15401e-165	-1.35304e-162	2.39266e-165	-7.01461e-164	-4.49892e-163	9.36055e-164	4.2228e-163	8.1306e-163	-1.08831e-162	6.24323e-164	-4.33724e-163	-1.11301e-163	-4.41981e-163	-3.14701e-163	4.4212e-163	0
-1.16314e-163	-1.01353e-163	4.18271e-163	3.68363e-164	-4.75442e-163	-7.15162e-164	1.36096e-163	3.59819e-165	-3.37067e-163	-1.22509e-162	-7.92958e-163	3.92282e-163	2.35165e-163	1.01167e-163	-1.55843e-163	4.15401e-165	-1.35304e-162	2.39266e-165	-7.01461e-164	-4.49892e-163	9.36055e-164	4.2228e-163	8.1306e-163	-1.08831e-162	6.24323e-164	-4.33724e-163	-1.11301e-163	-4.41981e-163	-3.14701e-163	4.4212e-163	0
-1.16314e-163	-1.01353e-163	4.18271e-163	3.68363e-164	-4.75442e-163	-7.15162e-164	1.36096e-163	3.59819e-165	-3.37067e-163	-1.22509e-162	-7.92958e-163	3.92282e-163	2.35165e-163	1.01167e-163	-1.55843e-163	4.15401e-165	-1.35304e-162	2.39266e-165	-7.01461e-164	-4.49892e-163	9.36055e-164	4.2228e-163	8.1306e-163	-1.08831e-162	6.24323e-164	-4.33724e-163	-1.11301e-163	-4.41981e-163	-3.14701e-163	4.4212e-163	0
-1.16314e-163	-1.01353e-163	4.18271e-163	3.68363e-164	-4.75442e-163	-7.15162e-164	1.36096e-163	3.59819e-165	-3.37067e-163	-1.22509e-162	-7.92958e-163	3.92282e-163	2.35165e-163	1.01167e-163	-1.55843e-163	4.15401e-165	-1.35304e-162	2.39266e-165	-7.01461e-164	-4.49892e-163	9.36055e-164	4.2228e-163	8.1306e-163	-1.08831e-162	6.24323e-164	-4.33724e-163	-1.11301e-163	-4.41981e-163	-3.14701e-163	4.4212e-163	0
-1.16314e-163	-1.01353e-163	4.18271e-163	3.68363e-164	-4.75442e-163	-7.15162e-164	1.36096e-163	3.59819e-165	-3.37067e-163	-1.22509e-162	-7.92958e-163	3.92282e-163	2.35165e-163	1.01167e-163	-1.55843e-163	4.15401e-165	-1.35304e-162	2.39266e-165	-7.01461e-164	-4.49892e-163	9.36055e-164	4.2228e-163	8.1306e-163	-1.08831e-162	6.24323e-164	-4.33724e-163	-1.11301e-163	-4.41981e-163	-3.14701e-163	4.4212e-163	0
-1.16314e-163	-1.01353e-163	4.18271e-163	3.68363e-164	-4.75442e-163	-7.15162e-164	1.36096e-163	3.59819e-165	-3.37067e-163	-1.22509e-162	-7.92958e-163	3.92282e-163	2.35165e-163	1.01167e-163	-1.55843e-163	4.15401e-165	-1.35304e-162	2.39266e-165	-7.01461e-164	-4.49892e-163	9.36055e-164	4.2228e-163	8.1306e-163	-1.08831e-162	6.24323e-164	-4.33724e-163	-1.11301e-163	-4.41981e-163	-3.14701e-163	4.4212e-163	0
-1.16314e-163	-1.01353e-163	4.18271e-163	3.68363e-164	-4.75442e-163	-7.15162e-164	1.36096e-163	3.59819e-165	-3.37067e-163	-1.22509e-162	-7.92958e-163	3.92282e-163	2.35165e-163	1.01167e-163	-1.55843e-163	4.15401e-165	-1.35304e-162	2.39266e-165	-7.01461e-164	-4.49892e-163	9.36055e-164	4.2228e-163	8.1306e-163	-1.08831e-162	6.24323e-164	-4.33724e-163	-1.11301e-163	-4.41981e-163	-3.14701e-163	4.4212e-163	0
-1.16314e-163	-1.01353e-163	4.18271e-163	3.68363e-164	-4.75442e-163	-7.15162e-164	1.36096e-163	3.59819e-165	-3.37067e-163	-1.22509e-162	-7.92958e-163	3.92282e-163	2.35165e-163	1.01167e-163	-1.55843e-163	4.15401e-165	-1.35304e-162	2.39266e-165	-7.01461e-164	-4.49892e-163	9.36055e-164	4.2228e-163	8.1306e-163	-1.08831e-162	6.24323e-164	-4.33724e-163	-1.11301e-163	-4.41981e-163	-3.14701e-163	4.4212e-163	0
-1.16314e-163	-1.01353e-163	4.18271e-163	3.68363e-164	-4.75442e-163	-7.15162e-164	1.36096e-163	3.59819e-165	-3.37067e-163	-1.22509e-162	-7.92958e-163	3.92282e-163	2.35165e-163	1.01167e-163	-1.55843e-163	4.15401e-165	-1.35304e-162	2.39266e-165	-7.01461e-164	-4.49892e-163	9.36055e-164	4.2228e-163	8.1306e-163	-1.08831e-162	6.24323e-164	-4.33724e-163	-1.11301e-163	-4.41981e-163	-3.14701e-163	4.4212e-163	0
-1.16314e-163	-1.01353e-163	4.18271e-163	3.68363e-164	-4.75442e-163	-7.15162e-164	1.36096e-163	3.59819e-165	-3.37067e-163	-1.22509e-162	-7.92958e-163	3.92282e-163	2.35165e-163	1.01167e-163	-1.55843e-163	4.15401e-165	-1.35304e-162	2.39266e-165	-7.01461e-164	-4.49892e-163	9.36055e-164	4.2228e-163	8.1306e-163	-1.08831e-162	6.24323e-164	-4.33724e-163	-1.11301e-163	-4.41981e-163	-3.14701e-163	4.4212e-163	0
-1.16314e-163	-1.01353e-163	4.18271e-163	3.68363e-164	-4.75442e-163	-7.15162e-164	1.36096e-163	3.59819e-165	-3.37067e-163	-1.22509e-162	-7.92958e-163	3.92282e-163	2.35165e-163	1.01167e-163	-1.55843e-163	4.15401e-165	-1.35304e-162	2.39266e-165	-7.01461e-164	-4.49892e-163	9.36055e-164	4.2228e-163	8.1306e-163	-1.08831e-162	6.24323e-164	-4.33724e-163	-1.11301e-163	-4.41981e-163	-3.14701e-163	4.4212e-163	0
-1.16314e-163	-1.01353e-163	4.18271e-163	3.68363e-164	-4.75442e-163	-7.15162e-164	1.36096e-163	3.59819e-165	-3.37067e-163	-1.22509e-162	-7.92958e-163	3.92282e-163	2.35165e-163	1.01167e-163	-1.55843e-163	4.15401e-165	-1.35304e-162	2.39266e-165	-7.01461e-164	-4.49892e-163	9.36055e-164	4.2228e-163	8.1306e-163	-1.08831e-162	6.24323e-164	-4.33724e-163	-1.11301e-163	-4.41981e-163	-3.14701e-163	4.4212e-163	0
-1.16314e-163	-1.01353e-163	4.18271e-163	3.68363e-164	-4.75442e-163	-7.15162e-164	1.36096e-163	3.59819e-165	-3.37067e-163	-1.22509e-162	-7.92958e-163	3.92282e-163	2.35165e-163	1.01167e-163	-1.55843e-163	4.15401e-165	-1.35304e-162	2.39266e-165	-7.01461e-164	-4.49892e-163	9.36055e-164	4.2228e-163	8.1306e-163	-1.08831e-162	6.24323e-164	-4.33724e-163	-1.11301e-163	-4.41981e-163	-3.14701e-163	4.4212e-163	0
-1.16314e-163	-1.01353e-163	4.18271e-163	3.68363e-164	-4.75442e-163	-7.15162e-164	1.36096e-163	3.59819e-165	-3.37067e-163	-1.22509e-162	-7.92958e-163	3.92282e-163	2.35165e-163	1.01167e-163	-1.55843e-163	4.15401e-165	-1.35304e-162	2.39266e-165	-7.01461e-164	-4.49892e-163	9.36055e-164	4.2228e-163	8.1306e-163	-1.08831e-162	6.24323e-164	-4.33724e-163	-1.11301e-163	-4.41981e-163	-3.14701e-163	4.4212e-163	0
-1.16314e-163	-1.01353e-163	4.18271e-163	3.68363e-164	-4.75442e-163	-7.15162e-164	1.36096e-163	3.59819e-165	-3.37067e-163	-1.22509e-162	-7.92958e-163	3.92282e-163	2.35165e-163	1.01167e-163	-1.55843e-163	4.15401e-165	-1.35304e-162	2.39266e-165	-7.01461e-164	-4.49892e-163	9.36055e-164	4.2228e-163	8.1306e-163	-1.08831e-162	6.24323e-164	-4.33724e-163	-1.11301e-163	-4.41981e-163	-3.14701e-163	4.4212e-163	0
-1.16314e-163	-1.01353e-163	4.18271e-163	3.68363e-164	-4.75442e-163	-7.15162e-164	1.36096e-163	3.59819e-165	-3.37067e-163	-1.22509e-162	-7.92958e-163	3.92282e-163	2.35165e-163	1.01167e-163	-1.55843e-163	4.15401e-165	-1.35304e-162	2.39266e-165	-7.01461e-164	-4.49892e-163	9.36055e-164	4.2228e-163	8.1306e-163	-1.08831e-162	6.24323e-164	-4.33724e-163	-1.11301e-163	-4.41981e-163	-3.14701e-163	4.4212e-163	0
-1.16314e-163	-1.01353e-163	4.18271e-163	3.68363e-164	-4.75442e-163	-7.15162e-164	1.36096e-163	3.59819e-165	-3.37067e-163	-1.22509e-162	-7.92958e-163	3.92282e-163	2.35165e-163	1.01167e-163	-1.55843e-163	4.15401e-165	-1.35304e-162	2.39266e-165	-7.01461e-164	-4.49892e-163	9.36055e-164	4.2228e-163	8.1306e-163	-1.08831e-162	6.24323e-164	-4.33724e-163	-1.11301e-163	-4.41981e-163	-3.14701e-163	4.4212e-163	0
-1.16314e-163	-1.01353e-163	4.18271e-163	3.68363e-164	-4.75442e-163	-7.15162e-164	1.36096e-163	3.59819e-165	-3.37067e-163	-1.22509e-162	-7.92958e-163	3.92282e-163	2.35165e-163	1.01167e-163	-1.55843e-163	4.15401e-165	-1.35304e-162	2.39266e-165	-7.01461e-164	-4.49892e-163	9.36055e-164	4.2228e-163	8.1306e-163	-1.08831e-162	6.24323e-164	-4.33724e-163	-1.11301e-163	-4.41981e-163	-3.14701e-163	4.4212e-163	0
-1.16314e-163	-1.01353e-163	4.18271e-163	3.68363e-164	-4.75442e-163	-7.15162e-164	1.36096e-163	3.59819e-165	-3.37067e-163	-1.22509e-162	-7.92958e-163	3.92282e-163	2.35165e-163	1.01167e-163	-1.55843e-163	4.15401e-165	-1.35304e-162	2.39266e-165	-7.01461e-164	-4.49892e-163	9.36055e-164	4.2228e-163	8.1306e-163	-1.08831e-162	6.24323e-164	-4.33724e-163	-1.11301e-163	-4.41981e-163	-3.14701e-163	4.4212e-163	0
-1.16314e-163	-1.01353e-163	4.18271e-163	3.68363e-164	-4.75442e-163	-7.15162e-164	1.36096e-163	3.59819e-165	-3.37067e-163	-1.22509e-162	-7.92958e-163	3.92282e-163	2.35165e-163	1.01167e-163	-1.55843e-163	4.15401e-165	-1.35304e-162	2.39266e-165	-7.01461e-164	-4.49892e-163	9.36055e-164	4.2228e-163	8.1306e-163	-1.08831e-162	6.24323e-164	-4.33724e-163	-1.11301e-163	-4.41981e-163	-3.14701e-163	4.4212e-163	0
-1.16314e-163	-1.01353e-163	4.18271e-163	3.68363e-164	-4.75442e-163	-7.15162e-164	1.36096e-163	3.59819e-165	-3.37067e-163	-1.22509e-162	-7.92958e-163	3.92282e-163	2.35165e-163	1.01167e-163	-1.55843e-163	4.15401e-165	-1.35304e-162	2.39266e-165	-7.01461e-164	-4.49892e-163	9.36055e-164	4.2228e-163	8.1306e-163	-1.08831e-162	6.24323e-164	-4.33724e-163	-1.11301e-163	-4.41981e-163	-3.14701e-163	4.4212e-163	0
-1.16314e-163	-1.01353e-163	4.18271e-163	3.68363e-164	-4.75442e-163	-7.15162e-164	1.36096e-163	3.59819e-165	-3.37067e-163	-1.22509e-162	-7.92958e-163	3.92282e-163	2.35165e-163	1.01167e-163	-1.55843e-163	4.15401e-165	-1.35304e-162	2.39266e-165	-7.01461e-164	-4.49892e-163	9.36055e-164	4.2228e-163	8.1306e-163	-1.08831e-162	6.24323e-164	-4.33724e-163	-1.11301e-163	-4.41981e-163	-3.14701e-163	4.4212e-163	0
-1.16314e-163	-1.01353e-163	4.18271e-163	3.68363e-164	-4.75442e-163	-7.15162e-164	1.36096e-163	3.59819e-165	-3.37067e-163	-1.22509e-162	-7.92958e-163	3.92282e-163	2.35165e-163	1.01167e-163	-1.55843e-163	4.15401e-165	-1.35304e-162	2.39266e-165	-7.01461e-164	-4.49892e-163	9.36055e-164	4.2228e-163	8.1306e-163	-1.08831e-162	6.24323e-164	-4.33724e-163	-1.11301e-163	-4.41981e-163	-3.14701e-163	4.4212e-163	0
-1.16314e-163	-1.01353e-163	4.18271e-163	3.68363e-164	-4.75442e-163	-7.15162e-164	1.36096e-163	3.59819e-165	-3.37067e-163	-1.22509e-162	-7.92958e-163	3.92282e-163	2.35165e-163	1.01167e-163	-1.55843e-163	4.15401e-165	-1.35304e-162	2.39266e-165	-7.01461e-164	-4.49892e-163	9.36055e-164	4.2228e-163	8.1306e-163	-1.08831e-162	6.24323e-164	-4.33724e-163	-1.11301e-163	-4.41981e-163	-3.14701e-163	4.4212e-163	0
-1.16314e-163	-1.01353e-163	4.18271e-163	3.68363e-164	-4.75442e-163	-7.15162e-164	1.36096e-163	3.59819e-165	-3.37067e-163	-1.22509e-162	-7.92958e-163	3.92282e-163	2.35165e-163	1.01167e-163	-1.55843e-163	4.15401e-165	-1.35304e-162	2.39266e-165	-7.01461e-164	-4.49892e-163	9.36055e-164	4.2228e-163	8.1306e-163	-1.08831e-162	6.24323e-164	-4.33724e-163	-1.11301e-163	-4.41981e-163	-3.14701e-163	4.4212e-163	0
-1.16314e-163	-1.01353e-163	4.18271e-163	3.68363e-164	-4.75442e-163	-7.15162e-164	1.36096e-163	3.59819e-165	-3.37067e-163	-1.22509e-162	-7.92958e-163	3.92282e-163	2.35165e-163	1.01167e-163	-1.55843e-163	4.15401e-165	-1.35304e-162	2.39266e-165	-7.01461e-164	-4.49892e-163	9.36055e-164	4.2228e-163	8.1306e-163	-1.08831e-162	6.24323e-164	-4.33724e-163	-1.11301e-163	-4.41981e-163	-3.14701e-163	4.4212e-163	0
-1.16314e-163	-1.01353e-163	4.18271e-163	3.68363e-164	-4.75442e-163	-7.15162e-164	1.36096e-163	3.59819e-165	-3.37067e-163	-1.22509e-162	-7.92958e-163	3.92282e-163	2.35165e-163	1.01167e-163	-1.55843e-163	4.15401e-165	-1.35304e-162	2.39266e-165	-7.01461e-164	-4.49892e-163	9.36055e-164	4.2228e-163	8.1306e-163	-1.08831e-162	6.24323e-164	-4.33724e-163	-1.11301e-163	-4.41981e-163	-3.14701e-163	4.4212e-163	0
-1.16314e-163	-1.01353e-163	4.18271e-163	3.68363e-164	-4.75442e-163	-7.15162e-164	1.36096e-163	3.59819e-165	-3.37067e-163	-1.22509e-162	-7.92958e-163	3.92282e-163	2.35165e-163	1.01167e-163	-1.55843e-163	4.15401e-165	-1.35304e-162	2.39266e-165	-7.01461e-164	-4.49892e-163	9.36055e-164	4.2228e-163	8.1306e-163	-1.08831e-162	6.24323e-164	-4.33724e-163	-1.11301e-163	-4.41981e-163	-3.14701e-163	4.4212e-163	0
-1.16314e-163	-1.01353e-163	4.18271e-163	3.68363e-164	-4.75442e-163	-7.15162e-164	1.36096e-163	3.59819e-165	-3.37067e-163	-1.22509e-162	-7.92958e-163	3.92282e-163	2.35165e-163	1.01167e-163	-1.55843e-163	4.15401e-165	-1.35304e-162	2.39266e-165	-7.01461e-164	-4.49892e-163	9.36055e-164	4.2228e-163	8.1306e-163	-1.08831e-162	6.24323e-164	-4.33724e-163	-1.11301e-163	-4.41981e-163	-3.14701e-163	4.4212e-163	0
-1.16314e-163	-1.01353e-163	4.18271e-163	3.68363e-164	-4.75442e-163	-7.15162e-164	1.36096e-163	3.59819e-165	-3.37067e-163	-1.22509e-162	-7.92958e-163	3.92282e-163	2.35165e-163	1.01167e-163	-1.55843e-163	4.15401e-165	-1.35304e-162	2.39266e-165	-7.01461e-164	-4.49892e-163	9.36055e-164	4.2228e-163	8.1306e-163	-1.08831e-162	6.24323e-164	-4.33724e-163	-1.11301e-163	-4.41981e-163	-3.14701e-163	4.4212e-163	0
-1.16314e-163	-1.01353e-163	4.18271e-163	3.68363e-164	-4.75442e-163	-7.15162e-164	1.36096e-163	3.59819e-165	-3.37067e-163	-1.22509e-162	-7.92958e-163	3.92282e-163	2.35165e-163	1.01167e-163	-1.55843e-163	4.15401e-165	-1.35304e-162	2.39266e-165	-7.01461e-164	-4.49892e-163	9.36055e-164	4.2228e-163	8.1306e-163	-1.08831e-162	6.24323e-164	-4.33724e-163	-1.11301e-163	-4.41981e-163	-3.14701e-163	4.4212e-163	0
-1.16314e-163	-1.01353e-163	4.18271e-163	3.68363e-164	-4.75442e-163	-7.15162e-164	1.36096e-163	3.59819e-165	-3.37067e-163	-1.22509e-162	-7.92958e-163	3.92282e-163	2.35165e-163	1.01167e-163	-1.55843e-163	4.15401e-165	-1.35304e-162	2.39266e-165	-7.01461e-164	-4.49892e-163	9.36055e-164	4.2228e-163	8.1306e-163	-1.08831e-162	6.24323e-164	-4.33724e-163	-1.11301e-163	-4.41981e-163	-3.14701e-163	4.4212e-163	0
-1.16314e-163	-1.01353e-163	4.18271e-163	3.68363e-164	-4.75442e-163	-7.15162e-164	1.36096e-163	3.59819e-165	-3.37067e-163	-1.22509e-162	-7.92958e-163	3.92282e-163	2.35165e-163	1.01167e-163	-1.55843e-163	4.15401e-165	-1.35304e-162	2.39266e-165	-7.01461e-164	-4.49892e-163	9.36055e-164	4.2228e-163	8.1306e-163	-1.08831e-162	6.24323e-164	-4.33724e-163	-1.11301e-163	-4.41981e-163	-3.14701e-163	4.4212e-163	0
-1.16314e-163	-1.01353e-163	4.18271e-163	3.68363e-164	-4.75442e-163	-7.15162e-164	1.36096e-163	3.59819e-165	-3.37067e-163	-1.22509e-162	-7.92958e-163	3.92282e-163	2.35165e-163	1.01167e-163	-1.55843e-163	4.15401e-165	-1.35304e-162	2.39266e-165	-7.01461e-164	-4.49892e-163	9.36055e-164	4.2228e-163	8.1306e-163	-1.08831e-162	6.24323e-164	-4.33724e-163	-1.11301e-163	-4.41981e-163	-3.14701e-163	4.4212e-163	0
-1.16314e-163	-1.01353e-163	4.18271e-163	3.68363e-164	-4.75442e-163	-7.15162e-164	1.36096e-163	3.59819e-165	-3.37067e-163	-1.22509e-162	-7.92958e-163	3.92282e-163	2.35165e-163	1.01167e-163	-1.55843e-163	4.15401e-165	-1.35304e-162	2.39266e-165	-7.01461e-164	-4.49892e-163	9.36055e-164	4.2228e-163	8.1306e-163	-1.08831e-162	6.24323e-164	-4.33724e-163	-1.11301e-163	-4.41981e-163	-3.14701e-163	4.4212e-163	0
-1.16314e-163	-1.01353e-163	4.18271e-163	3.68363e-164	-4.75442e-163	-7.15162e-164	1.36096e-163	3.59819e-165	-3.37067e-163	-1.22509e-162	-7.92958e-163	3.92282e-163	2.35165e-163	1.01167e-163	-1.55843e-163	4.15401e-165	-1.35304e-162	2.39266e-165	-7.01461e-164	-4.49892e-163	9.36055e-164	4.2228e-163	8.1306e-163	-1.08831e-162	6.24323e-164	-4.33724e-163	-1.11301e-163	-4.41981e-163	-3.14701e-163	4.4212e-163	0
-1.16314e-163	-1.01353e-163	4.18271e-163	3.68363e-164	-4.75442e-163	-7.15162e-164	1.36096e-163	3.59819e-165	-3.37067e-163	-1.22509e-162	-7.92958e-163	3.92282e-163	2.35165e-163	1.01167e-163	-1.55843e-163	4.15401e-165	-1.35304e-162	2.39266e-165	-7.01461e-164	-4.49892e-163	9.36055e-164	4.2228e-163	8.1306e-163	-1.08831e-162	6.24323e-164	-4.33724e-163	-1.11301e-163	-4.41981e-163	-3.14701e-163	4.4212e-163	0
-1.16314e-163	-1.01353e-163	4.18271e-163	3.68363e-164	-4.75442e-163	-7.15162e-164	1.36096e-163	3.59819e-165	-3.37067e-163	-1.22509e-162	-7.92958e-163	3.92282e-163	2.35165e-163	1.01167e-163	-1.55843e-163	4.15401e-165	-1.35304e-162	2.39266e-165	-7.01461e-164	-4.49892e-163	9.36055e-164	4.2228e-163	8.1306e-163	-1.08831e-162	6.24323e-164	-4.33724e-163	-1.11301e-163	-4.41981e-163	-3.14701e-163	4.4212e-163	0
-1.16314e-163	-1.01353e-163	4.18271e-163	3.68363e-164	-4.75442e-163	-7.15162e-164	1.36096e-163	3.59819e-165	-3.37067e-163	-1.22509e-162	-7.92958e-163	3.92282e-163	2.35165e-163	1.01167e-163	-1.55843e-163	4.15401e-165	-1.35304e-162	2.39266e-165	-7.01461e-164	-4.49892e-163	9.36055e-164	4.2228e-163	8.1306e-163	-1.08831e-162	6.24323e-164	-4.33724e-163	-1.11301e-163	-4.41981e-163	-3.14701e-163	4.4212e-163	0
-1.16314e-163	-1.01353e-163	4.18271e-163	3.68363e-164	-4.75442e-163	-7.15162e-164	1.36096e-163	3.59819e-165	-3.37067e-163	-1.22509e-162	-7.92958e-163	3.92282e-163	2.35165e-163	1.01167e-163	-1.55843e-163	4.15401e-165	-1.35304e-162	2.39266e-165	-7.01461e-164	-4.49892e-163	9.36055e-164	4.2228e-163	8.1306e-163	-1.08831e-162	6.24323e-164	-4.33724e-163	-1.11301e-163	-4.41981e-163	-3.14701e-163	4.4212e-163	0
-1.16314e-163	-1.01353e-163	4.18271e-163	3.68363e-164	-4.75442e-163	-7.15162e-164	1.36096e-163	3.59819e-165	-3.37067e-163	-1.22509e-162	-7.92958e-163	3.92282e-163	2.35165e-163	1.01167e-163	-1.55843e-163	4.15401e-165	-1.35304e-162	2.39266e-165	-7.01461e-164	-4.49892e-163	9.36055e-164	4.2228e-163	8.1306e-163	-1.08831e-162	6.24323e-164	-4.33724e-163	-1.11301e-163	-4.41981e-163	-3.14701e-163	4.4212e-163	0
-1.16314e-163	-1.01353e-163	4.18271e-163	3.68363e-164	-4.75442e-163	-7.15162e-164	1.36096e-163	3.59819e-165	-3.37067e-163	-1.22509e-162	-7.92958e-163	3.92282e-163	2.35165e-163	1.01167e-163	-1.55843e-163	4.15401e-165	-1.35304e-162	2.39266e-165	-7.01461e-164	-4.49892e-163	9.36055e-164	4.2228e-163	8.1306e-163	-1.08831e-162	6.24323e-164	-4.33724e-163	-1.11301e-163	-4.41981e-163	-3.14701e-163	4.4212e-163	0
-1.16314e-163	-1.01353e-163	4.18271e-163	3.68363e-164	-4.75442e-163	-7.15162e-164	1.36096e-163	3.59819e-165	-3.37067e-163	-1.22509e-162	-7.92958e-163	3.92282e-163	2.35165e-163	1.01167e-163	-1.55843e-163	4.15401e-165	-1.35304e-162	2.39266e-165	-7.01461e-164	-4.49892e-163	9.36055e-164	4.2228e-163	8.1306e-163	-1.08831e-162	6.24323e-164	-4.33724e-163	-1.11301e-163	-4.41981e-163	-3.14701e-163	4.4212e-163	0
-1.16314e-163	-1.01353e-163	4.18271e-163	3.68363e-164	-4.75442e-163	-7.15162e-164	1.36096e-163	3.59819e-165	-3.37067e-163	-1.22509e-162	-7.92958e-163	3.92282e-163	2.35165e-163	1.01167e-163	-1.55843e-163	4.15401e-165	-1.35304e-162	2.39266e-165	-7.01461e-164	-4.49892e-163	9.36055e-164	4.2228e-163	8.1306e-163	-1.08831e-162	6.24323e-164	-4.33724e-163	-1.11301e-163	-4.41981e-163	-3.14701e-163	4.4212e-163	0
-1.16314e-163	-1.01353e-163	4.18271e-163	3.68363e-164	-4.75442e-163	-7.15162e-164	1.36096e-163	3.59819e-165	-3.37067e-163	-1.22509e-162	-7.92958e-163	3.92282e-163	2.35165e-163	1.01167e-163	-1.55843e-163	4.15401e-165	-1.35304e-162	2.39266e-165	-7.01461e-164	-4.49892e-163	9.36055e-164	4.2228e-163	8.1306e-163	-1.08831e-162	6.24323e-164	-4.33724e-163	-1.11301e-163	-4.41981e-163	-3.14701e-163	4.4212e-163	0
-1.16314e-163	-1.01353e-163	4.18271e-163	3.68363e-164	-4.75442e-163	-7.15162e-164	1.36096e-163	3.59819e-165	-3.37067e-163	-1.22509e-162	-7.92958e-163	3.92282e-163	2.35165e-163	1.01167e-163	-1.55843e-163	4.15401e-165	-1.35304e-162	2.39266e-165	-7.01461e-164	-4.49892e-163	9.36055e-164	4.2228e-163	8.1306e-163	-1.08831e-162	6.24323e-164	-4.33724e-163	-1.11301e-163	-4.41981e-163	-3.14701e-163	4.4212e-163	0
-1.16314e-163	-1.01353e-163	4.18271e-163	3.68363e-164	-4.75442e-163	-7.15162e-164	1.36096e-163	3.59819e-165	-3.37067e-163	-1.22509e-162	-7.92958e-163	3.92282e-163	2.35165e-163	1.01167e-163	-1.55843e-163	4.15401e-165	-1.35304e-162	2.39266e-165	-7.01461e-164	-4.49892e-163	9.36055e-164	4.2228e-163	8.1306e-163	-1.08831e-162	6.24323e-164	-4.33724e-163	-1.11301e-163	-4.41981e-163	-3.14701e-163	4.4212e-163	0
-1.16314e-163	-1.01353e-163	4.18271e-163	3.68363e-164	-4.75442e-163	-7.15162e-164	1.36096e-163	3.59819e-165	-3.37067e-163	-1.22509e-162	-7.92958e-163	3.92282e-163	2.35165e-163	1.01167e-163	-1.55843e-163	4.15401e-165	-1.35304e-162	2.39266e-165	-7.01461e-164	-4.49892e-163	9.36055e-164	4.2228e-163	8.1306e-163	-1.08831e-162	6.24323e-164	-4.33724e-163	-1.11301e-163	-4.41981e-163	-3.14701e-163	4.4212e-163	0
-1.16314e-163	-1.01353e-163	4.18271e-163	3.68363e-164	-4.75442e-163	-7.15162e-164	1.36096e-163	3.59819e-165	-3.37067e-163	-1.22509e-162	-7.92958e-163	3.92282e-163	2.35165e-163	1.01167e-163	-1.55843e-163	4.15401e-165	-1.35304e-162	2.39266e-165	-7.01461e-164	-4.49892e-163	9.36055e-164	4.2228e-163	8.1306e-163	-1.08831e-162	6.24323e-164	-4.33724e-163	-1.11301e-163	-4.41981e-163	-3.14701e-163	4.4212e-163	0
-1.16314e-163	-1.01353e-163	4.18271e-163	3.68363e-164	-4.75442e-163	-7.15162e-164	1.36096e-163	3.59819e-165	-3.37067e-163	-1.22509e-162	-7.92958e-163	3.92282e-163	2.35165e-163	1.01167e-163	-1.55843e-163	4.15401e-165	-1.35304e-162	2.39266e-165	-7.01461e-164	-4.49892e-163	9.36055e-164	4.2228e-163	8.1306e-163	-1.08831e-162	6.24323e-164	-4.33724e-163	-1.11301e-163	-4.41981e-163	-3.14701e-163	4.4212e-163	0
-1.16314e-163	-1.01353e-163	4.18271e-163	3.68363e-164	-4.75442e-163	-7.15162e-164	1.36096e-163	3.59819e-165	-3.37067e-163	-1.22509e-162	-7.92958e-163	3.92282e-163	2.35165e-163	1.01167e-163	-1.55843e-163	4.15401e-165	-1.35304e-162	2.39266e-165	-7.01461e-164	-4.49892e-163	9.36055e-164	4.2228e-163	8.1306e-163	-1.08831e-162	6.24323e-164	-4.33724e-163	-1.11301e-163	-4.41981e-163	-3.14701e-163	4.4212e-163	0
-1.16314e-163	-1.01353e-163	4.18271e-163	3.68363e-164	-4.75442e-163	-7.15162e-164	1.36096e-163	3.59819e-165	-3.37067e-163	-1.22509e-162	-7.92958e-163	3.92282e-163	2.35165e-163	1.01167e-163	-1.55843e-163	4.15401e-165	-1.35304e-162	2.39266e-165	-7.01461e-164	-4.49892e-163	9.36055e-164	4.2228e-163	8.1306e-163	-1.08831e-162	6.24323e-164	-4.33724e-163	-1.11301e-163	-4.41981e-163	-3.14701e-163	4.4212e-163	0
-1.16314e-163	-1.01353e-163	4.18271e-163	3.68363e-164	-4.75442e-163	-7.15162e-164	1.36096e-163	3.59819e-165	-3.37067e-163	-1.22509e-162	-7.92958e-163	3.92282e-163	2.35165e-163	1.01167e-163	-1.55843e-163	4.15401e-165	-1.35304e-162	2.39266e-165	-7.01461e-164	-4.49892e-163	9.36055e-164	4.2228e-163	8.1306e-163	-1.08831e-162	6.24323e-164	-4.33724e-163	-1.11301e-163	-4.41981e-163	-3.14701e-163	4.4212e-163	0
-1.16314e-163	-1.01353e-163	4.18271e-163	3.68363e-164	-4.75442e-163	-7.15162e-164	1.36096e-163	3.59819e-165	-3.37067e-163	-1.22509e-162	-7.92958e-163	3.92282e-163	2.35165e-163	1.01167e-163	-1.55843e-163	4.15401e-165	-1.35304e-162	2.39266e-165	-7.01461e-164	-4.49892e-163	9.36055e-164	4.2228e-163	8.1306e-163	-1.08831e-162	6.24323e-164	-4.33724e-163	-1.11301e-163	-4.41981e-163	-3.14701e-163	4.4212e-163	0
-1.16314e-163	-1.01353e-163	4.18271e-163	3.68363e-164	-4.75442e-163	-7.15162e-164	1.36096e-163	3.59819e-165	-3.37067e-163	-1.22509e-162	-7.92958e-163	3.92282e-163	2.35165e-163	1.01167e-163	-1.55843e-163	4.15401e-165	-1.35304e-162	2.39266e-165	-7.01461e-164	-4.49892e-163	9.36055e-164	4.2228e-163	8.1306e-163	-1.08831e-162	6.24323e-164	-4.33724e-163	-1.11301e-163	-4.41981e-163	-3.14701e-163	4.4212e-163	0
-1.16314e-163	-1.01353e-163	4.18271e-163	3.68363e-164	-4.75442e-163	-7.15162e-164	1.36096e-163	3.59819e-165	-3.37067e-163	-1.22509e-162	-7.92958e-163	3.92282e-163	2.35165e-163	1.01167e-163	-1.55843e-163	4.15401e-165	-1.35304e-162	2.39266e-165	-7.01461e-164	-4.49892e-163	9.36055e-164	4.2228e-163	8.1306e-163	-1.08831e-162	6.24323e-164	-4.33724e-163	-1.11301e-163	-4.41981e-163	-3.14701e-163	4.4212e-163	0
-1.16314e-163	-1.01353e-163	4.18271e-163	3.68363e-164	-4.75442e-163	-7.15162e-164	1.36096e-163	3.59819e-165	-3.37067e-163	-1.22509e-162	-7.92958e-163	3.92282e-163	2.35165e-163	1.01167e-163	-1.55843e-163	4.15401e-165	-1.35304e-162	2.39266e-165	-7.01461e-164	-4.49892e-163	9.36055e-164	4.2228e-163	8.1306e-163	-1.08831e-162	6.24323e-164	-4.33724e-163	-1.11301e-163	-4.41981e-163	-3.14701e-163	4.4212e-163	0
-1.16314e-163	-1.01353e-163	4.18271e-163	3.68363e-164	-4.75442e-163	-7.15162e-164	1.36096e-163	3.59819e-165	-3.37067e-163	-1.22509e-162	-7.92958e-163	3.92282e-163	2.35165e-163	1.01167e-163	-1.55843e-163	4.15401e-165	-1.35304e-162	2.39266e-165	-7.01461e-164	-4.49892e-163	9.36055e-164	4.2228e-163	8.1306e-163	-1.08831e-162	6.24323e-164	-4.33724e-163	-1.11301e-163	-4.41981e-163	-3.14701e-163	4.4212e-163	0
-1.16314e-163	-1.01353e-163	4.18271e-163	3.68363e-164	-4.75442e-163	-7.15162e-164	1.36096e-163	3.59819e-165	-3.37067e-163	-1.22509e-162	-7.92958e-163	3.92282e-163	2.35165e-163	1.01167e-163	-1.55843e-163	4.15401e-165	-1.35304e-162	2.39266e-165	-7.01461e-164	-4.49892e-163	9.36055e-164	4.2228e-163	8.1306e-163	-1.08831e-162	6.24323e-164	-4.33724e-163	-1.11301e-163	-4.41981e-163	-3.14701e-163	4.4212e-163	0
-1.16314e-163	-1.01353e-163	4.18271e-163	3.68363e-164	-4.75442e-163	-7.15162e-164	1.36096e-163	3.59819e-165	-3.37067e-163	-1.22509e-162	-7.92958e-163	3.92282e-163	2.35165e-163	1.01167e-163	-1.55843e-163	4.15401e-165	-1.35304e-162	2.39266e-165	-7.01461e-164	-4.49892e-163	9.36055e-164	4.2228e-163	8.1306e-163	-1.08831e-162	6.24323e-164	-4.33724e-163	-1.11301e-163	-4.41981e-163	-3.14701e-163	4.4212e-163	0
-1.16314e-163	-1.01353e-163	4.18271e-163	3.68363e-164	-4.75442e-163	-7.15162e-164	1.36096e-163	3.59819e-165	-3.37067e-163	-1.22509e-162	-7.92958e-163	3.92282e-163	2.35165e-163	1.01167e-163	-1.55843e-163	4.15401e-165	-1.35304e-162	2.39266e-165	-7.01461e-164	-4.49892e-163	9.36055e-164	4.2228e-163	8.1306e-163	-1.08831e-162	6.24323e-164	-4.33724e-163	-1.11301e-163	-4.41981e-163	-3.14701e-163	4.4212e-163	0
-1.16314e-163	-1.01353e-163	4.18271e-163	3.68363e-164	-4.75442e-163	-7.15162e-164	1.36096e-163	3.59819e-165	-3.37067e-163	-1.22509e-162	-7.92958e-163	3.92282e-163	2.35165e-163	1.01167e-163	-1.55843e-163	4.15401e-165	-1.35304e-162	2.39266e-165	-7.01461e-164	-4.49892e-163	9.36055e-164	4.2228e-163	8.1306e-163	-1.08831e-162	6.24323e-164	-4.33724e-163	-1.11301e-163	-4.41981e-163	-3.14701e-163	4.4212e-163	0
-1.16314e-163	-1.01353e-163	4.18271e-163	3.68363e-164	-4.75442e-163	-7.15162e-164	1.36096e-163	3.59819e-165	-3.37067e-163	-1.22509e-162	-7.92958e-163	3.92282e-163	2.35165e-163	1.01167e-163	-1.55843e-163	4.15401e-165	-1.35304e-162	2.39266e-165	-7.01461e-164	-4.49892e-163	9.36055e-164	4.2228e-163	8.1306e-163	-1.08831e-162	6.24323e-164	-4.33724e-163	-1.11301e-163	-4.41981e-163	-3.14701e-163	4.4212e-163	0
-1.16314e-163	-1.01353e-163	4.18271e-163	3.68363e-164	-4.75442e-163	-7.15162e-164	1.36096e-163	3.59819e-165	-3.37067e-163	-1.22509e-162	-7.92958e-163	3.92282e-163	2.35165e-163	1.01167e-163	-1.55843e-163	4.15401e-165	-1.35304e-162	2.39266e-165	-7.01461e-164	-4.49892e-163	9.36055e-164	4.2228e-163	8.1306e-163	-1.08831e-162	6.24323e-164	-4.33724e-163	-1.11301e-163	-4.41981e-163	-3.14701e-163	4.4212e-163	0
-1.16314e-163	-1.01353e-163	4.18271e-163	3.68363e-164	-4.75442e-163	-7.15162e-164	1.36096e-163	3.59819e-165	-3.37067e-163	-1.22509e-162	-7.92958e-163	3.92282e-163	2.35165e-163	1.01167e-163	-1.55843e-163	4.15401e-165	-1.35304e-162	2.39266e-165	-7.01461e-164	-4.49892e-163	9.36055e-164	4.2228e-163	8.1306e-163	-1.08831e-162	6.24323e-164	-4.33724e-163	-1.11301e-163	-4.41981e-163	-3.14701e-163	4.4212e-163	0
-1.16314e-163	-1.01353e-163	4.18271e-163	3.68363e-164	-4.75442e-163	-7.15162e-164	1.36096e-163	3.59819e-165	-3.37067e-163	-1.22509e-162	-7.92958e-163	3.92282e-163	2.35165e-163	1.01167e-163	-1.55843e-163	4.15401e-165	-1.35304e-162	2.39266e-165	-7.01461e-164	-4.49892e-163	9.36055e-164	4.2228e-163	8.1306e-163	-1.08831e-162	6.24323e-164	-4.33724e-163	-1.11301e-163	-4.41981e-163	-3.14701e-163	4.4212e-163	0
-1.16314e-163	-1.01353e-163	4.18271e-163	3.68363e-164	-4.75442e-163	-7.15162e-164	1.36096e-163	3.59819e-165	-3.37067e-163	-1.22509e-162	-7.92958e-163	3.92282e-163	2.35165e-163	1.01167e-163	-1.55843e-163	4.15401e-165	-1.35304e-162	2.39266e-165	-7.01461e-164	-4.49892e-163	9.36055e-164	4.2228e-163	8.1306e-163	-1.08831e-162	6.24323e-164	-4.33724e-163	-1.11301e-163	-4.41981e-163	-3.14701e-163	4.4212e-163	0
-1.16314e-163	-1.01353e-163	4.18271e-163	3.68363e-164	-4.75442e-163	-7.15162e-164	1.36096e-163	3.59819e-165	-3.37067e-163	-1.22509e-162	-7.92958e-163	3.92282e-163	2.35165e-163	1.01167e-163	-1.55843e-163	4.15401e-165	-1.35304e-162	2.39266e-165	-7.01461e-164	-4.49892e-163	9.36055e-164	4.2228e-163	8.1306e-163	-1.08831e-162	6.24323e-164	-4.33724e-163	-1.11301e-163	-4.41981e-163	-3.14701e-163	4.4212e-163	0
-1.16314e-163	-1.01353e-163	4.18271e-163	3.68363e-164	-4.75442e-163	-7.15162e-164	1.36096e-163	3.59819e-165	-3.37067e-163	-1.22509e-162	-7.92958e-163	3.92282e-163	2.35165e-163	1.01167e-163	-1.55843e-163	4.15401e-165	-1.35304e-162	2.39266e-165	-7.01461e-164	-4.49892e-163	9.36055e-164	4.2228e-163	8.1306e-163	-1.08831e-162	6.24323e-164	-4.33724e-163	-1.11301e-163	-4.41981e-163	-3.14701e-163	4.4212e-163	0
-1.16314e-163	-1.01353e-163	4.18271e-163	3.68363e-164	-4.75442e-163	-7.15162e-164	1.36096e-163	3.59819e-165	-3.37067e-163	-1.22509e-162	-7.92958e-163	3.92282e-163	2.35165e-163	1.01167e-163	-1.55843e-163	4.15401e-165	-1.35304e-162	2.39266e-165	-7.01461e-164	-4.49892e-163	9.36055e-164	4.2228e-163	8.1306e-163	-1.08831e-162	6.24323e-164	-4.33724e-163	-1.11301e-163	-4.41981e-163	-3.14701e-163	4.4212e-163	0
-1.16314e-163	-1.01353e-163	4.18271e-163	3.68363e-164	-4.75442e-163	-7.15162e-164	1.36096e-163	3.59819e-165	-3.37067e-163	-1.22509e-162	-7.92958e-163	3.92282e-163	2.35165e-163	1.01167e-163	-1.55843e-163	4.15401e-165	-1.35304e-162	2.39266e-165	-7.01461e-164	-4.49892e-163	9.36055e-164	4.2228e-163	8.1306e-163	-1.08831e-162	6.24323e-164	-4.33724e-163	-1.11301e-163	-4.41981e-163	-3.14701e-163	4.4212e-163	0
-1.16314e-163	-1.01353e-163	4.18271e-163	3.68363e-164	-4.75442e-163	-7.15162e-164	1.36096e-163	3.59819e-165	-3.37067e-163	-1.22509e-162	-7.92958e-163	3.92282e-163	2.35165e-163	1.01167e-163	-1.55843e-163	4.15401e-165	-1.35304e-162	2.39266e-165	-7.01461e-164	-4.49892e-163	9.36055e-164	4.2228e-163	8.1306e-163	-1.08831e-162	6.24323e-164	-4.33724e-163	-1.11301e-163	-4.41981e-163	-3.14701e-163	4.4212e-163	0
-1.16314e-163	-1.01353e-163	4.18271e-163	3.68363e-164	-4.75442e-163	-7.15162e-164	1.36096e-163	3.59819e-165	-3.37067e-163	-1.22509e-162	-7.92958e-163	3.92282e-163	2.35165e-163	1.01167e-163	-1.55843e-163	4.15401e-165	-1.35304e-162	2.39266e-165	-7.01461e-164	-4.49892e-163	9.36055e-164	4.2228e-163	8.1306e-163	-1.08831e-162	6.24323e-164	-4.33724e-163	-1.11301e-163	-4.41981e-163	-3.14701e-163	4.4212e-163	0
-1.16314e-163	-1.01353e-163	4.18271e-163	3.68363e-164	-4.75442e-163	-7.15162e-164	1.36096e-163	3.59819e-165	-3.37067e-163	-1.22509e-162	-7.92958e-163	3.92282e-163	2.35165e-163	1.01167e-163	-1.55843e-163	4.15401e-165	-1.35304e-162	2.39266e-165	-7.01461e-164	-4.49892e-163	9.36055e-164	4.2228e-163	8.1306e-163	-1.08831e-162	6.24323e-164	-4.33724e-163	-1.11301e-163	-4.41981e-163	-3.14701e-163	4.4212e-163	0
-1.16314e-163	-1.01353e-163	4.18271e-163	3.68363e-164	-4.75442e-163	-7.15162e-164	1.36096e-163	3.59819e-165	-3.37067e-163	-1.22509e-162	-7.92958e-163	3.92282e-163	2.35165e-163	1.01167e-163	-1.55843e-163	4.15401e-165	-1.35304e-162	2.39266e-165	-7.01461e-164	-4.49892e-163	9.36055e-164	4.2228e-163	8.1306e-163	-1.08831e-162	6.24323e-164	-4.33724e-163	-1.11301e-163	-4.41981e-163	-3.14701e-163	4.4212e-163	0
-1.16314e-163	-1.01353e-163	4.18271e-163	3.68363e-164	-4.75442e-163	-7.15162e-164	1.36096e-163	3.59819e-165	-3.37067e-163	-1.22509e-162	-7.92958e-163	3.92282e-163	2.35165e-163	1.01167e-163	-1.55843e-163	4.15401e-165	-1.35304e-162	2.39266e-165	-7.01461e-164	-4.49892e-163	9.36055e-164	4.2228e-163	8.1306e-163	-1.08831e-162	6.24323e-164	-4.33724e-163	-1.11301e-163	-4.41981e-163	-3.14701e-163	4.4212e-163	0
-1.16314e-163	-1.01353e-163	4.18271e-163	3.68363e-164	-4.75442e-163	-7.15162e-164	1.36096e-163	3.59819e-165	-3.37067e-163	-1.22509e-162	-7.92958e-163	3.92282e-163	2.35165e-163	1.01167e-163	-1.55843e-163	4.15401e-165	-1.35304e-162	2.39266e-165	-7.01461e-164	-4.49892e-163	9.36055e-164	4.2228e-163	8.1306e-163	-1.08831e-162	6.24323e-164	-4.33724e-163	-1.11301e-163	-4.41981e-163	-3.14701e-163	4.4212e-163	0
-1.16314e-163	-1.01353e-163	4.18271e-163	3.68363e-164	-4.75442e-163	-7.15162e-164	1.36096e-163	3.59819e-165	-3.37067e-163	-1.22509e-162	-7.92958e-163	3.92282e-163	2.35165e-163	1.01167e-163	-1.55843e-163	4.15401e-165	-1.35304e-162	2.39266e-165	-7.01461e-164	-4.49892e-163	9.36055e-164	4.2228e-163	8.1306e-163	-1.08831e-162	6.24323e-164	-4.33724e-163	-1.11301e-163	-4.41981e-163	-3.14701e-163	4.4212e-163	0
-1.16314e-163	-1.01353e-163	4.18271e-163	3.68363e-164	-4.75442e-163	-7.15162e-164	1.36096e-163	3.59819e-165	-3.37067e-163	-1.22509e-162	-7.92958e-163	3.92282e-163	2.35165e-163	1.01167e-163	-1.55843e-163	4.15401e-165	-1.35304e-162	2.39266e-165	-7.01461e-164	-4.49892e-163	9.36055e-164	4.2228e-163	8.1306e-163	-1.08831e-162	6.24323e-164	-4.33724e-163	-1.11301e-163	-4.41981e-163	-3.14701e-163	4.4212e-163	0
-1.16314e-163	-1.01353e-163	4.18271e-163	3.68363e-164	-4.75442e-163	-7.15162e-164	1.36096e-163	3.59819e-165	-3.37067e-163	-1.22509e-162	-7.92958e-163	3.92282e-163	2.35165e-163	1.01167e-163	-1.55843e-163	4.15401e-165	-1.35304e-162	2.39266e-165	-7.01461e-164	-4.49892e-163	9.36055e-164	4.2228e-163	8.1306e-163	-1.08831e-162	6.24323e-164	-4.33724e-163	-1.11301e-163	-4.41981e-163	-3.14701e-163	4.4212e-163	0
-1.16314e-163	-1.01353e-163	4.18271e-163	3.68363e-164	-4.75442e-163	-7.15162e-164	1.36096e-163	3.59819e-165	-3.37067e-163	-1.22509e-162	-7.92958e-163	3.92282e-163	2.35165e-163	1.01167e-163	-1.55843e-163	4.15401e-165	-1.35304e-162	2.39266e-165	-7.01461e-164	-4.49892e-163	9.36055e-164	4.2228e-163	8.1306e-163	-1.08831e-162	6.24323e-164	-4.33724e-163	-1.11301e-163	-4.41981e-163	-3.14701e-163	4.4212e-163	0
-1.16314e-163	-1.01353e-163	4.18271e-163	3.68363e-164	-4.75442e-163	-7.15162e-164	1.36096e-163	3.59819e-165	-3.37067e-163	-1.22509e-162	-7.92958e-163	3.92282e-163	2.35165e-163	1.01167e-163	-1.55843e-163	4.15401e-165	-1.35304e-162	2.39266e-165	-7.01461e-164	-4.49892e-163	9.36055e-164	4.2228e-163	8.1306e-163	-1.08831e-162	6.24323e-164	-4.33724e-163	-1.11301e-163	-4.41981e-163	-3.14701e-163	4.4212e-163	0
-1.16314e-163	-1.01353e-163	4.18271e-163	3.68363e-164	-4.75442e-163	-7.15162e-164	1.36096e-163	3.59819e-165	-3.37067e-163	-1.22509e-162	-7.92958e-163	3.92282e-163	2.35165e-163	1.01167e-163	-1.55843e-163	4.15401e-165	-1.35304e-162	2.39266e-165	-7.01461e-164	-4.49892e-163	9.36055e-164	4.2228e-163	8.1306e-163	-1.08831e-162	6.24323e-164	-4.33724e-163	-1.11301e-163	-4.41981e-163	-3.14701e-163	4.4212e-163	0
-1.16314e-163	-1.01353e-163	4.18271e-163	3.68363e-164	-4.75442e-163	-7.15162e-164	1.36096e-163	3.59819e-165	-3.37067e-163	-1.22509e-162	-7.92958e-163	3.92282e-163	2.35165e-163	1.01167e-163	-1.55843e-163	4.15401e-165	-1.35304e-162	2.39266e-165	-7.01461e-164	-4.49892e-163	9.36055e-164	4.2228e-163	8.1306e-163	-1.08831e-162	6.24323e-164	-4.33724e-163	-1.11301e-163	-4.41981e-163	-3.14701e-163	4.4212e-163	0
-1.16314e-163	-1.01353e-163	4.18271e-163	3.68363e-164	-4.75442e-163	-7.15162e-164	1.36096e-163	3.59819e-165	-3.37067e-163	-1.22509e-162	-7.92958e-163	3.92282e-163	2.35165e-163	1.01167e-163	-1.55843e-163	4.15401e-165	-1.35304e-162	2.39266e-165	-7.01461e-164	-4.49892e-163	9.36055e-164	4.2228e-163	8.1306e-163	-1.08831e-162	6.24323e-164	-4.33724e-163	-1.11301e-163	-4.41981e-163	-3.14701e-163	4.4212e-163	0
-1.16314e-163	-1.01353e-163	4.18271e-163	3.68363e-164	-4.75442e-163	-7.15162e-164	1.36096e-163	3.59819e-165	-3.37067e-163	-1.22509e-162	-7.92958e-163	3.92282e-163	2.35165e-163	1.01167e-163	-1.55843e-163	4.15401e-165	-1.35304e-162	2.39266e-165	-7.01461e-164	-4.49892e-163	9.36055e-164	4.2228e-163	8.1306e-163	-1.08831e-162	6.24323e-164	-4.33724e-163	-1.11301e-163	-4.41981e-163	-3.14701e-163	4.4212e-163	0
-1.16314e-163	-1.01353e-163	4.18271e-163	3.68363e-164	-4.75442e-163	-7.15162e-164	1.36096e-163	3.59819e-165	-3.37067e-163	-1.22509e-162	-7.92958e-163	3.92282e-163	2.35165e-163	1.01167e-163	-1.55843e-163	4.15401e-165	-1.35304e-162	2.39266e-165	-7.01461e-164	-4.49892e-163	9.36055e-164	4.2228e-163	8.1306e-163	-1.08831e-162	6.24323e-164	-4.33724e-163	-1.11301e-163	-4.41981e-163	-3.14701e-163	4.4212e-163	0
-1.16314e-163	-1.01353e-163	4.18271e-163	3.68363e-164	-4.75442e-163	-7.15162e-164	1.36096e-163	3.59819e-165	-3.37067e-163	-1.22509e-162	-7.92958e-163	3.92282e-163	2.35165e-163	1.01167e-163	-1.55843e-163	4.15401e-165	-1.35304e-162	2.39266e-165	-7.01461e-164	-4.49892e-163	9.36055e-164	4.2228e-163	8.1306e-163	-1.08831e-162	6.24323e-164	-4.33724e-163	-1.11301e-163	-4.41981e-163	-3.14701e-163	4.4212e-163	0
-1.16314e-163	-1.01353e-163	4.18271e-163	3.68363e-164	-4.75442e-163	-7.15162e-164	1.36096e-163	3.59819e-165	-3.37067e-163	-1.22509e-162	-7.92958e-163	3.92282e-163	2.35165e-163	1.01167e-163	-1.55843e-163	4.15401e-165	-1.35304e-162	2.39266e-165	-7.01461e-164	-4.49892e-163	9.36055e-164	4.2228e-163	8.1306e-163	-1.08831e-162	6.24323e-164	-4.33724e-163	-1.11301e-163	-4.41981e-163	-3.14701e-163	4.4212e-163	0
-1.16314e-163	-1.01353e-163	4.18271e-163	3.68363e-164	-4.75442e-163	-7.15162e-164	1.36096e-163	3.59819e-165	-3.37067e-163	-1.22509e-162	-7.92958e-163	3.92282e-163	2.35165e-163	1.01167e-163	-1.55843e-163	4.15401e-165	-1.35304e-162	2.39266e-165	-7.01461e-164	-4.49892e-163	9.36055e-164	4.2228e-163	8.1306e-163	-1.08831e-162	6.24323e-164	-4.33724e-163	-1.11301e-163	-4.41981e-163	-3.14701e-163	4.4212e-163	0
-1.16314e-163	-1.01353e-163	4.18271e-163	3.68363e-164	-4.75442e-163	-7.15162e-164	1.36096e-163	3.59819e-165	-3.37067e-163	-1.22509e-162	-7.92958e-163	3.92282e-163	2.35165e-163	1.01167e-163	-1.55843e-163	4.15401e-165	-1.35304e-162	2.39266e-165	-7.01461e-164	-4.49892e-163	9.36055e-164	4.2228e-163	8.1306e-163	-1.08831e-162	6.24323e-164	-4.33724e-163	-1.11301e-163	-4.41981e-163	-3.14701e-163	4.4212e-163	0
-1.16314e-163	-1.01353e-163	4.18271e-163	3.68363e-164	-4.75442e-163	-7.15162e-164	1.36096e-163	3.59819e-165	-3.37067e-163	-1.22509e-162	-7.92958e-163	3.92282e-163	2.35165e-163	1.01167e-163	-1.55843e-163	4.15401e-165	-1.35304e-162	2.39266e-165	-7.01461e-164	-4.49892e-163	9.36055e-164	4.2228e-163	8.1306e-163	-1.08831e-162	6.24323e-164	-4.33724e-163	-1.11301e-163	-4.41981e-163	-3.14701e-163	4.4212e-163	0
-1.16314e-163	-1.01353e-163	4.18271e-163	3.68363e-164	-4.75442e-163	-7.15162e-164	1.36096e-163	3.59819e-165	-3.37067e-163	-1.22509e-162	-7.92958e-163	3.92282e-163	2.35165e-163	1.01167e-163	-1.55843e-163	4.15401e-165	-1.35304e-162	2.39266e-165	-7.01461e-164	-4.49892e-163	9.36055e-164	4.2228e-163	8.1306e-163	-1.08831e-162	6.24323e-164	-4.33724e-163	-1.11301e-163	-4.41981e-163	-3.14701e-163	4.4212e-163	0
-1.16314e-163	-1.01353e-163	4.18271e-163	3.68363e-164	-4.75442e-163	-7.15162e-164	1.36096e-163	3.59819e-165	-3.37067e-163	-1.22509e-162	-7.92958e-163	3.92282e-163	2.35165e-163	1.01167e-163	-1.55843e-163	4.15401e-165	-1.35304e-162	2.39266e-165	-7.01461e-164	-4.49892e-163	9.36055e-164	4.2228e-163	8.1306e-163	-1.08831e-162	6.24323e-164	-4.33724e-163	-1.11301e-163	-4.41981e-163	-3.14701e-163	4.4212e-163	0
-1.16314e-163	-1.01353e-163	4.18271e-163	3.68363e-164	-4.75442e-163	-7.15162e-164	1.36096e-163	3.59819e-165	-3.37067e-163	-1.22509e-162	-7.92958e-163	3.92282e-163	2.35165e-163	1.01167e-163	-1.55843e-163	4.15401e-165	-1.35304e-162	2.39266e-165	-7.01461e-164	-4.49892e-163	9.36055e-164	4.2228e-163	8.1306e-163	-1.08831e-162	6.24323e-164	-4.33724e-163	-1.11301e-163	-4.41981e-163	-3.14701e-163	4.4212e-163	0
-1.16314e-163	-1.01353e-163	4.18271e-163	3.68363e-164	-4.75442e-163	-7.15162e-164	1.36096e-163	3.59819e-165	-3.37067e-163	-1.22509e-162	-7.92958e-163	3.92282e-163	2.35165e-163	1.01167e-163	-1.55843e-163	4.15401e-165	-1.35304e-162	2.39266e-165	-7.01461e-164	-4.49892e-163	9.36055e-164	4.2228e-163	8.1306e-163	-1.08831e-162	6.24323e-164	-4.33724e-163	-1.11301e-163	-4.41981e-163	-3.14701e-163	4.4212e-163	0
-1.16314e-163	-1.01353e-163	4.18271e-163	3.68363e-164	-4.75442e-163	-7.15162e-164	1.36096e-163	3.59819e-165	-3.37067e-163	-1.22509e-162	-7.92958e-163	3.92282e-163	2.35165e-163	1.01167e-163	-1.55843e-163	4.15401e-165	-1.35304e-162	2.39266e-165	-7.01461e-164	-4.49892e-163	9.36055e-164	4.2228e-163	8.1306e-163	-1.08831e-162	6.24323e-164	-4.33724e-163	-1.11301e-163	-4.41981e-163	-3.14701e-163	4.4212e-163	0
-1.16314e-163	-1.01353e-163	4.18271e-163	3.68363e-164	-4.75442e-163	-7.15162e-164	1.36096e-163	3.59819e-165	-3.37067e-163	-1.22509e-162	-7.92958e-163	3.92282e-163	2.35165e-163	1.01167e-163	-1.55843e-163	4.15401e-165	-1.35304e-162	2.39266e-165	-7.01461e-164	-4.49892e-163	9.36055e-164	4.2228e-163	8.1306e-163	-1.08831e-162	6.24323e-164	-4.33724e-163	-1.11301e-163	-4.41981e-163	-3.14701e-163	4.4212e-163	0
-1.16314e-163	-1.01353e-163	4.18271e-163	3.68363e-164	-4.75442e-163	-7.15162e-164	1.36096e-163	3.59819e-165	-3.37067e-163	-1.22509e-162	-7.92958e-163	3.92282e-163	2.35165e-163	1.01167e-163	-1.55843e-163	4.15401e-165	-1.35304e-162	2.39266e-165	-7.01461e-164	-4.49892e-163	9.36055e-164	4.2228e-163	8.1306e-163	-1.08831e-162	6.24323e-164	-4.33724e-163	-1.11301e-163	-4.41981e-163	-3.14701e-163	4.4212e-163	0
-1.16314e-163	-1.01353e-163	4.18271e-163	3.68363e-164	-4.75442e-163	-7.15162e-164	1.36096e-163	3.59819e-165	-3.37067e-163	-1.22509e-162	-7.92958e-163	3.92282e-163	2.35165e-163	1.01167e-163	-1.55843e-163	4.15401e-165	-1.35304e-162	2.39266e-165	-7.01461e-164	-4.49892e-163	9.36055e-164	4.2228e-163	8.1306e-163	-1.08831e-162	6.24323e-164	-4.33724e-163	-1.11301e-163	-4.41981e-163	-3.14701e-163	4.4212e-163	0
-1.16314e-163	-1.01353e-163	4.18271e-163	3.68363e-164	-4.75442e-163	-7.15162e-164	1.36096e-163	3.59819e-165	-3.37067e-163	-1.22509e-162	-7.92958e-163	3.92282e-163	2.35165e-163	1.01167e-163	-1.55843e-163	4.15401e-165	-1.35304e-162	2.39266e-165	-7.01461e-164	-4.49892e-163	9.36055e-164	4.2228e-163	8.1306e-163	-1.08831e-162	6.24323e-164	-4.33724e-163	-1.11301e-163	-4.41981e-163	-3.14701e-163	4.4212e-163	0
-1.16314e-163	-1.01353e-163	4.18271e-163	3.68363e-164	-4.75442e-163	-7.15162e-164	1.36096e-163	3.59819e-165	-3.37067e-163	-1.22509e-162	-7.92958e-163	3.92282e-163	2.35165e-163	1.01167e-163	-1.55843e-163	4.15401e-165	-1.35304e-162	2.39266e-165	-7.01461e-164	-4.49892e-163	9.36055e-164	4.2228e-163	8.1306e-163	-1.08831e-162	6.24323e-164	-4.33724e-163	-1.11301e-163	-4.41981e-163	-3.14701e-163	4.4212e-163	0
-1.16314e-163	-1.01353e-163	4.18271e-163	3.68363e-164	-4.75442e-163	-7.15162e-164	1.36096e-163	3.59819e-165	-3.37067e-163	-1.22509e-162	-7.92958e-163	3.92282e-163	2.35165e-163	1.01167e-163	-1.55843e-163	4.15401e-165	-1.35304e-162	2.39266e-165	-7.01461e-164	-4.49892e-163	9.36055e-164	4.2228e-163	8.1306e-163	-1.08831e-162	6.24323e-164	-4.33724e-163	-1.11301e-163	-4.41981e-163	-3.14701e-163	4.4212e-163	0
-1.16314e-163	-1.01353e-163	4.18271e-163	3.68363e-164	-4.75442e-163	-7.15162e-164	1.36096e-163	3.59819e-165	-3.37067e-163	-1.22509e-162	-7.92958e-163	3.92282e-163	2.35165e-163	1.01167e-163	-1.55843e-163	4.15401e-165	-1.35304e-162	2.39266e-165	-7.01461e-164	-4.49892e-163	9.36055e-164	4.2228e-163	8.1306e-163	-1.08831e-162	6.24323e-164	-4.33724e-163	-1.11301e-163	-4.41981e-163	-3.14701e-163	4.4212e-163	0
-1.16314e-163	-1.01353e-163	4.18271e-163	3.68363e-164	-4.75442e-163	-7.15162e-164	1.36096e-163	3.59819e-165	-3.37067e-163	-1.22509e-162	-7.92958e-163	3.92282e-163	2.35165e-163	1.01167e-163	-1.55843e-163	4.15401e-165	-1.35304e-162	2.39266e-165	-7.01461e-164	-4.49892e-163	9.36055e-164	4.2228e-163	8.1306e-163	-1.08831e-162	6.24323e-164	-4.33724e-163	-1.11301e-163	-4.41981e-163	-3.14701e-163	4.4212e-163	0
-1.16314e-163	-1.01353e-163	4.18271e-163	3.68363e-164	-4.75442e-163	-7.15162e-164	1.36096e-163	3.59819e-165	-3.37067e-163	-1.22509e-162	-7.92958e-163	3.92282e-163	2.35165e-163	1.01167e-163	-1.55843e-163	4.15401e-165	-1.35304e-162	2.39266e-165	-7.01461e-164	-4.49892e-163	9.36055e-164	4.2228e-163	8.1306e-163	-1.08831e-162	6.24323e-164	-4.33724e-163	-1.11301e-163	-4.41981e-163	-3.14701e-163	4.4212e-163	0
-1.16314e-163	-1.01353e-163	4.18271e-163	3.68363e-164	-4.75442e-163	-7.15162e-164	1.36096e-163	3.59819e-165	-3.37067e-163	-1.22509e-162	-7.92958e-163	3.92282e-163	2.35165e-163	1.01167e-163	-1.55843e-163	4.15401e-165	-1.35304e-162	2.39266e-165	-7.01461e-164	-4.49892e-163	9.36055e-164	4.2228e-163	8.1306e-163	-1.08831e-162	6.24323e-164	-4.33724e-163	-1.11301e-163	-4.41981e-163	-3.14701e-163	4.4212e-163	0
-1.16314e-163	-1.01353e-163	4.18271e-163	3.68363e-164	-4.75442e-163	-7.15162e-164	1.36096e-163	3.59819e-165	-3.37067e-163	-1.22509e-162	-7.92958e-163	3.92282e-163	2.35165e-163	1.01167e-163	-1.55843e-163	4.15401e-165	-1.35304e-162	2.39266e-165	-7.01461e-164	-4.49892e-163	9.36055e-164	4.2228e-163	8.1306e-163	-1.08831e-162	6.24323e-164	-4.33724e-163	-1.11301e-163	-4.41981e-163	-3.14701e-163	4.4212e-163	0
-1.16314e-163	-1.01353e-163	4.18271e-163	3.68363e-164	-4.75442e-163	-7.15162e-164	1.36096e-163	3.59819e-165	-3.37067e-163	-1.22509e-162	-7.92958e-163	3.92282e-163	2.35165e-163	1.01167e-163	-1.55843e-163	4.15401e-165	-1.35304e-162	2.39266e-165	-7.01461e-164	-4.49892e-163	9.36055e-164	4.2228e-163	8.1306e-163	-1.08831e-162	6.24323e-164	-4.33724e-163	-1.11301e-163	-4.41981e-163	-3.14701e-163	4.4212e-163	0
-1.16314e-163	-1.01353e-163	4.18271e-163	3.68363e-164	-4.75442e-163	-7.15162e-164	1.36096e-163	3.59819e-165	-3.37067e-163	-1.22509e-162	-7.92958e-163	3.92282e-163	2.35165e-163	1.01167e-163	-1.55843e-163	4.15401e-165	-1.35304e-162	2.39266e-165	-7.01461e-164	-4.49892e-163	9.36055e-164	4.2228e-163	8.1306e-163	-1.08831e-162	6.24323e-164	-4.33724e-163	-1.11301e-163	-4.41981e-163	-3.14701e-163	4.4212e-163	0
-1.16314e-163	-1.01353e-163	4.18271e-163	3.68363e-164	-4.75442e-163	-7.15162e-164	1.36096e-163	3.59819e-165	-3.37067e-163	-1.22509e-162	-7.92958e-163	3.92282e-163	2.35165e-163	1.01167e-163	-1.55843e-163	4.15401e-165	-1.35304e-162	2.39266e-165	-7.01461e-164	-4.49892e-163	9.36055e-164	4.2228e-163	8.1306e-163	-1.08831e-162	6.24323e-164	-4.33724e-163	-1.11301e-163	-4.41981e-163	-3.14701e-163	4.4212e-163	0
-1.16314e-163	-1.01353e-163	4.18271e-163	3.68363e-164	-4.75442e-163	-7.15162e-164	1.36096e-163	3.59819e-165	-3.37067e-163	-1.22509e-162	-7.92958e-163	3.92282e-163	2.35165e-163	1.01167e-163	-1.55843e-163	4.15401e-165	-1.35304e-162	2.39266e-165	-7.01461e-164	-4.49892e-163	9.36055e-164	4.2228e-163	8.1306e-163	-1.08831e-162	6.24323e-164	-4.33724e-163	-1.11301e-163	-4.41981e-163	-3.14701e-163	4.4212e-163	0
-1.16314e-163	-1.01353e-163	4.18271e-163	3.68363e-164	-4.75442e-163	-7.15162e-164	1.36096e-163	3.59819e-165	-3.37067e-163	-1.22509e-162	-7.92958e-163	3.92282e-163	2.35165e-163	1.01167e-163	-1.55843e-163	4.15401e-165	-1.35304e-162	2.39266e-165	-7.01461e-164	-4.49892e-163	9.36055e-164	4.2228e-163	8.1306e-163	-1.08831e-162	6.24323e-164	-4.33724e-163	-1.11301e-163	-4.41981e-163	-3.14701e-163	4.4212e-163	0
-1.16314e-163	-1.01353e-163	4.18271e-163	3.68363e-164	-4.75442e-163	-7.15162e-164	1.36096e-163	3.59819e-165	-3.37067e-163	-1.22509e-162	-7.92958e-163	3.92282e-163	2.35165e-163	1.01167e-163	-1.55843e-163	4.15401e-165	-1.35304e-162	2.39266e-165	-7.01461e-164	-4.49892e-163	9.36055e-164	4.2228e-163	8.1306e-163	-1.08831e-162	6.24323e-164	-4.33724e-163	-1.11301e-163	-4.41981e-163	-3.14701e-163	4.4212e-163	0
-1.16314e-163	-1.01353e-163	4.18271e-163	3.68363e-164	-4.75442e-163	-7.15162e-164	1.36096e-163	3.59819e-165	-3.37067e-163	-1.22509e-162	-7.92958e-163	3.92282e-163	2.35165e-163	1.01167e-163	-1.55843e-163	4.15401e-165	-1.35304e-162	2.39266e-165	-7.01461e-164	-4.49892e-163	9.36055e-164	4.2228e-163	8.1306e-163	-1.08831e-162	6.24323e-164	-4.33724e-163	-1.11301e-163	-4.41981e-163	-3.14701e-163	4.4212e-163	0
-1.16314e-163	-1.01353e-163	4.18271e-163	3.68363e-164	-4.75442e-163	-7.15162e-164	1.36096e-163	3.59819e-165	-3.37067e-163	-1.22509e-162	-7.92958e-163	3.92282e-163	2.35165e-163	1.01167e-163	-1.55843e-163	4.15401e-165	-1.35304e-162	2.39266e-165	-7.01461e-164	-4.49892e-163	9.36055e-164	4.2228e-163	8.1306e-163	-1.08831e-162	6.24323e-164	-4.33724e-163	-1.11301e-163	-4.41981e-163	-3.14701e-163	4.4212e-163	0
-1.16314e-163	-1.01353e-163	4.18271e-163	3.68363e-164	-4.75442e-163	-7.15162e-164	1.36096e-163	3.59819e-165	-3.37067e-163	-1.22509e-162	-7.92958e-163	3.92282e-163	2.35165e-163	1.01167e-163	-1.55843e-163	4.15401e-165	-1.35304e-162	2.39266e-165	-7.01461e-164	-4.49892e-163	9.36055e-164	4.2228e-163	8.1306e-163	-1.08831e-162	6.24323e-164	-4.33724e-163	-1.11301e-163	-4.41981e-163	-3.14701e-163	4.4212e-163	0
-1.16314e-163	-1.01353e-163	4.18271e-163	3.68363e-164	-4.75442e-163	-7.15162e-164	1.36096e-163	3.59819e-165	-3.37067e-163	-1.22509e-162	-7.92958e-163	3.92282e-163	2.35165e-163	1.01167e-163	-1.55843e-163	4.15401e-165	-1.35304e-162	2.39266e-165	-7.01461e-164	-4.49892e-163	9.36055e-164	4.2228e-163	8.1306e-163	-1.08831e-162	6.24323e-164	-4.33724e-163	-1.11301e-163	-4.41981e-163	-3.14701e-163	4.4212e-163	0
-1.16314e-163	-1.01353e-163	4.18271e-163	3.68363e-164	-4.75442e-163	-7.15162e-164	1.36096e-163	3.59819e-165	-3.37067e-163	-1.22509e-162	-7.92958e-163	3.92282e-163	2.35165e-163	1.01167e-163	-1.55843e-163	4.15401e-165	-1.35304e-162	2.39266e-165	-7.01461e-164	-4.49892e-163	9.36055e-164	4.2228e-163	8.1306e-163	-1.08831e-162	6.24323e-164	-4.33724e-163	-1.11301e-163	-4.41981e-163	-3.14701e-163	4.4212e-163	0
-1.16314e-163	-1.01353e-163	4.18271e-163	3.68363e-164	-4.75442e-163	-7.15162e-164	1.36096e-163	3.59819e-165	-3.37067e-163	-1.22509e-162	-7.92958e-163	3.92282e-163	2.35165e-163	1.01167e-163	-1.55843e-163	4.15401e-165	-1.35304e-162	2.39266e-165	-7.01461e-164	-4.49892e-163	9.36055e-164	4.2228e-163	8.1306e-163	-1.08831e-162	6.24323e-164	-4.33724e-163	-1.11301e-163	-4.41981e-163	-3.14701e-163	4.4212e-163	0
-1.16314e-163	-1.01353e-163	4.18271e-163	3.68363e-164	-4.75442e-163	-7.15162e-164	1.36096e-163	3.59819e-165	-3.37067e-163	-1.22509e-162	-7.92958e-163	3.92282e-163	2.35165e-163	1.01167e-163	-1.55843e-163	4.15401e-165	-1.35304e-162	2.39266e-165	-7.01461e-164	-4.49892e-163	9.36055e-164	4.2228e-163	8.1306e-163	-1.08831e-162	6.24323e-164	-4.33724e-163	-1.11301e-163	-4.41981e-163	-3.14701e-163	4.4212e-163	0
-1.16314e-163	-1.01353e-163	4.18271e-163	3.68363e-164	-4.75442e-163	-7.15162e-164	1.36096e-163	3.59819e-165	-3.37067e-163	-1.22509e-162	-7.92958e-163	3.92282e-163	2.35165e-163	1.01167e-163	-1.55843e-163	4.15401e-165	-1.35304e-162	2.39266e-165	-7.01461e-164	-4.49892e-163	9.36055e-164	4.2228e-163	8.1306e-163	-1.08831e-162	6.24323e-164	-4.33724e-163	-1.11301e-163	-4.41981e-163	-3.14701e-163	4.4212e-163	0
-1.16314e-163	-1.01353e-163	4.18271e-163	3.68363e-164	-4.75442e-163	-7.15162e-164	1.36096e-163	3.59819e-165	-3.37067e-163	-1.22509e-162	-7.92958e-163	3.92282e-163	2.35165e-163	1.01167e-163	-1.55843e-163	4.15401e-165	-1.35304e-162	2.39266e-165	-7.01461e-164	-4.49892e-163	9.36055e-164	4.2228e-163	8.1306e-163	-1.08831e-162	6.24323e-164	-4.33724e-163	-1.11301e-163	-4.41981e-163	-3.14701e-163	4.4212e-163	0
-1.16314e-163	-1.01353e-163	4.18271e-163	3.68363e-164	-4.75442e-163	-7.15162e-164	1.36096e-163	3.59819e-165	-3.37067e-163	-1.22509e-162	-7.92958e-163	3.92282e-163	2.35165e-163	1.01167e-163	-1.55843e-163	4.15401e-165	-1.35304e-162	2.39266e-165	-7.01461e-164	-4.49892e-163	9.36055e-164	4.2228e-163	8.1306e-163	-1.08831e-162	6.24323e-164	-4.33724e-163	-1.11301e-163	-4.41981e-163	-3.14701e-163	4.4212e-163	0
-1.16314e-163	-1.01353e-163	4.18271e-163	3.68363e-164	-4.75442e-163	-7.15162e-164	1.36096e-163	3.59819e-165	-3.37067e-163	-1.22509e-162	-7.92958e-163	3.92282e-163	2.35165e-163	1.01167e-163	-1.55843e-163	4.15401e-165	-1.35304e-162	2.39266e-165	-7.01461e-164	-4.49892e-163	9.36055e-164	4.2228e-163	8.1306e-163	-1.08831e-162	6.24323e-164	-4.33724e-163	-1.11301e-163	-4.41981e-163	-3.14701e-163	4.4212e-163	0
-1.16314e-163	-1.01353e-163	4.18271e-163	3.68363e-164	-4.75442e-163	-7.15162e-164	1.36096e-163	3.59819e-165	-3.37067e-163	-1.22509e-162	-7.92958e-163	3.92282e-163	2.35165e-163	1.01167e-163	-1.55843e-163	4.15401e-165	-1.35304e-162	2.39266e-165	-7.01461e-164	-4.49892e-163	9.36055e-164	4.2228e-163	8.1306e-163	-1.08831e-162	6.24323e-164	-4.33724e-163	-1.11301e-163	-4.41981e-163	-3.14701e-163	4.4212e-163	0
-1.16314e-163	-1.01353e-163	4.18271e-163	3.68363e-164	-4.75442e-163	-7.15162e-164	1.36096e-163	3.59819e-165	-3.37067e-163	-1.22509e-162	-7.92958e-163	3.92282e-163	2.35165e-163	1.01167e-163	-1.55843e-163	4.15401e-165	-1.35304e-162	2.39266e-165	-7.01461e-164	-4.49892e-163	9.36055e-164	4.2228e-163	8.1306e-163	-1.08831e-162	6.24323e-164	-4.33724e-163	-1.11301e-163	-4.41981e-163	-3.14701e-163	4.4212e-163	0
-1.16314e-163	-1.01353e-163	4.18271e-163	3.68363e-164	-4.75442e-163	-7.15162e-164	1.36096e-163	3.59819e-165	-3.37067e-163	-1.22509e-162	-7.92958e-163	3.92282e-163	2.35165e-163	1.01167e-163	-1.55843e-163	4.15401e-165	-1.35304e-162	2.39266e-165	-7.01461e-164	-4.49892e-163	9.36055e-164	4.2228e-163	8.1306e-163	-1.08831e-162	6.24323e-164	-4.33724e-163	-1.11301e-163	-4.41981e-163	-3.14701e-163	4.4212e-163	0
-1.16314e-163	-1.01353e-163	4.18271e-163	3.68363e-164	-4.75442e-163	-7.15162e-164	1.36096e-163	3.59819e-165	-3.37067e-163	-1.22509e-162	-7.92958e-163	3.92282e-163	2.35165e-163	1.01167e-163	-1.55843e-163	4.15401e-165	-1.35304e-162	2.39266e-165	-7.01461e-164	-4.49892e-163	9.36055e-164	4.2228e-163	8.1306e-163	-1.08831e-162	6.24323e-164	-4.33724e-163	-1.11301e-163	-4.41981e-163	-3.14701e-163	4.4212e-163	0
-1.16314e-163	-1.01353e-163	4.18271e-163	3.68363e-164	-4.75442e-163	-7.15162e-164	1.36096e-163	3.59819e-165	-3.37067e-163	-1.22509e-162	-7.92958e-163	3.92282e-163	2.35165e-163	1.01167e-163	-1.55843e-163	4.15401e-165	-1.35304e-162	2.39266e-165	-7.01461e-164	-4.49892e-163	9.36055e-164	4.2228e-163	8.1306e-163	-1.08831e-162	6.24323e-164	-4.33724e-163	-1.11301e-163	-4.41981e-163	-3.14701e-163	4.4212e-163	0
-1.16314e-163	-1.01353e-163	4.18271e-163	3.68363e-164	-4.75442e-163	-7.15162e-164	1.36096e-163	3.59819e-165	-3.37067e-163	-1.22509e-162	-7.92958e-163	3.92282e-163	2.35165e-163	1.01167e-163	-1.55843e-163	4.15401e-165	-1.35304e-162	2.39266e-165	-7.01461e-164	-4.49892e-163	9.36055e-164	4.2228e-163	8.1306e-163	-1.08831e-162	6.24323e-164	-4.33724e-163	-1.11301e-163	-4.41981e-163	-3.14701e-163	4.4212e-163	0
-1.16314e-163	-1.01353e-163	4.18271e-163	3.68363e-164	-4.75442e-163	-7.15162e-164	1.36096e-163	3.59819e-165	-3.37067e-163	-1.22509e-162	-7.92958e-163	3.92282e-163	2.35165e-163	1.01167e-163	-1.55843e-163	4.15401e-165	-1.35304e-162	2.39266e-165	-7.01461e-164	-4.49892e-163	9.36055e-164	4.2228e-163	8.1306e-163	-1.08831e-162	6.24323e-164	-4.33724e-163	-1.11301e-163	-4.41981e-163	-3.14701e-163	4.4212e-163	0
-1.16314e-163	-1.01353e-163	4.18271e-163	3.68363e-164	-4.75442e-163	-7.15162e-164	1.36096e-163	3.59819e-165	-3.37067e-163	-1.22509e-162	-7.92958e-163	3.92282e-163	2.35165e-163	1.01167e-163	-1.55843e-163	4.15401e-165	-1.35304e-162	2.39266e-165	-7.01461e-164	-4.49892e-163	9.36055e-164	4.2228e-163	8.1306e-163	-1.08831e-162	6.24323e-164	-4.33724e-163	-1.11301e-163	-4.41981e-163	-3.14701e-163	4.4212e-163	0
-1.16314e-163	-1.01353e-163	4.18271e-163	3.68363e-164	-4.75442e-163	-7.15162e-164	1.36096e-163	3.59819e-165	-3.37067e-163	-1.22509e-162	-7.92958e-163	3.92282e-163	2.35165e-163	1.01167e-163	-1.55843e-163	4.15401e-165	-1.35304e-162	2.39266e-165	-7.01461e-164	-4.49892e-163	9.36055e-164	4.2228e-163	8.1306e-163	-1.08831e-162	6.24323e-164	-4.33724e-163	-1.11301e-163	-4.41981e-163	-3.14701e-163	4.4212e-163	0
-1.16314e-163	-1.01353e-163	4.18271e-163	3.68363e-164	-4.75442e-163	-7.15162e-164	1.36096e-163	3.59819e-165	-3.37067e-163	-1.22509e-162	-7.92958e-163	3.92282e-163	2.35165e-163	1.01167e-163	-1.55843e-163	4.15401e-165	-1.35304e-162	2.39266e-165	-7.01461e-164	-4.49892e-163	9.36055e-164	4.2228e-163	8.1306e-163	-1.08831e-162	6.24323e-164	-4.33724e-163	-1.11301e-163	-4.41981e-163	-3.14701e-163	4.4212e-163	0
-1.16314e-163	-1.01353e-163	4.18271e-163	3.68363e-164	-4.75442e-163	-7.15162e-164	1.36096e-163	3.59819e-165	-3.37067e-163	-1.22509e-162	-7.92958e-163	3.92282e-163	2.35165e-163	1.01167e-163	-1.55843e-163	4.15401e-165	-1.35304e-162	2.39266e-165	-7.01461e-164	-4.49892e-163	9.36055e-164	4.2228e-163	8.1306e-163	-1.08831e-162	6.24323e-164	-4.33724e-163	-1.11301e-163	-4.41981e-163	-3.14701e-163	4.4212e-163	0
-1.16314e-163	-1.01353e-163	4.18271e-163	3.68363e-164	-4.75442e-163	-7.15162e-164	1.36096e-163	3.59819e-165	-3.37067e-163	-1.22509e-162	-7.92958e-163	3.92282e-163	2.35165e-163	1.01167e-163	-1.55843e-163	4.15401e-165	-1.35304e-162	2.39266e-165	-7.01461e-164	-4.49892e-163	9.36055e-164	4.2228e-163	8.1306e-163	-1.08831e-162	6.24323e-164	-4.33724e-163	-1.11301e-163	-4.41981e-163	-3.14701e-163	4.4212e-163	0
-1.16314e-163	-1.01353e-163	4.18271e-163	3.68363e-164	-4.75442e-163	-7.15162e-164	1.36096e-163	3.59819e-165	-3.37067e-163	-1.22509e-162	-7.92958e-163	3.92282e-163	2.35165e-163	1.01167e-163	-1.55843e-163	4.15401e-165	-1.35304e-162	2.39266e-165	-7.01461e-164	-4.49892e-163	9.36055e-164	4.2228e-163	8.1306e-163	-1.08831e-162	6.24323e-164	-4.33724e-163	-1.11301e-163	-4.41981e-163	-3.14701e-163	4.4212e-163	0
-1.16314e-163	-1.01353e-163	4.18271e-163	3.68363e-164	-4.75442e-163	-7.15162e-164	1.36096e-163	3.59819e-165	-3.37067e-163	-1.22509e-162	-7.92958e-163	3.92282e-163	2.35165e-163	1.01167e-163	-1.55843e-163	4.15401e-165	-1.35304e-162	2.39266e-165	-7.01461e-164	-4.49892e-163	9.36055e-164	4.2228e-163	8.1306e-163	-1.08831e-162	6.24323e-164	-4.33724e-163	-1.11301e-163	-4.41981e-163	-3.14701e-163	4.4212e-163	0
-1.16314e-163	-1.01353e-163	4.18271e-163	3.68363e-164	-4.75442e-163	-7.15162e-164	1.36096e-163	3.59819e-165	-3.37067e-163	-1.22509e-162	-7.92958e-163	3.92282e-163	2.35165e-163	1.01167e-163	-1.55843e-163	4.15401e-165	-1.35304e-162	2.39266e-165	-7.01461e-164	-4.49892e-163	9.36055e-164	4.2228e-163	8.1306e-163	-1.08831e-162	6.24323e-164	-4.33724e-163	-1.11301e-163	-4.41981e-163	-3.14701e-163	4.4212e-163	0
-1.16314e-163	-1.01353e-163	4.18271e-163	3.68363e-164	-4.75442e-163	-7.15162e-164	1.36096e-163	3.59819e-165	-3.37067e-163	-1.22509e-162	-7.92958e-163	3.92282e-163	2.35165e-163	1.01167e-163	-1.55843e-163	4.15401e-165	-1.35304e-162	2.39266e-165	-7.01461e-164	-4.49892e-163	9.36055e-164	4.2228e-163	8.1306e-163	-1.08831e-162	6.24323e-164	-4.33724e-163	-1.11301e-163	-4.41981e-163	-3.14701e-163	4.4212e-163	0
-1.16314e-163	-1.01353e-163	4.18271e-163	3.68363e-164	-4.75442e-163	-7.15162e-164	1.36096e-163	3.59819e-165	-3.37067e-163	-1.22509e-162	-7.92958e-163	3.92282e-163	2.35165e-163	1.01167e-163	-1.55843e-163	4.15401e-165	-1.35304e-162	2.39266e-165	-7.01461e-164	-4.49892e-163	9.36055e-164	4.2228e-163	8.1306e-163	-1.08831e-162	6.24323e-164	-4.33724e-163	-1.11301e-163	-4.41981e-163	-3.14701e-163	4.4212e-163	0
-1.16314e-163	-1.01353e-163	4.18271e-163	3.68363e-164	-4.75442e-163	-7.15162e-164	1.36096e-163	3.59819e-165	-3.37067e-163	-1.22509e-162	-7.92958e-163	3.92282e-163	2.35165e-163	1.01167e-163	-1.55843e-163	4.15401e-165	-1.35304e-162	2.39266e-165	-7.01461e-164	-4.49892e-163	9.36055e-164	4.2228e-163	8.1306e-163	-1.08831e-162	6.24323e-164	-4.33724e-163	-1.11301e-163	-4.41981e-163	-3.14701e-163	4.4212e-163	0
-1.16314e-163	-1.01353e-163	4.18271e-163	3.68363e-164	-4.75442e-163	-7.15162e-164	1.36096e-163	3.59819e-165	-3.37067e-163	-1.22509e-162	-7.92958e-163	3.92282e-163	2.35165e-163	1.01167e-163	-1.55843e-163	4.15401e-165	-1.35304e-162	2.39266e-165	-7.01461e-164	-4.49892e-163	9.36055e-164	4.2228e-163	8.1306e-163	-1.08831e-162	6.24323e-164	-4.33724e-163	-1.11301e-163	-4.41981e-163	-3.14701e-163	4.4212e-163	0
-1.16314e-163	-1.01353e-163	4.18271e-163	3.68363e-164	-4.75442e-163	-7.15162e-164	1.36096e-163	3.59819e-165	-3.37067e-163	-1.22509e-162	-7.92958e-163	3.92282e-163	2.35165e-163	1.01167e-163	-1.55843e-163	4.15401e-165	-1.35304e-162	2.39266e-165	-7.01461e-164	-4.49892e-163	9.36055e-164	4.2228e-163	8.1306e-163	-1.08831e-162	6.24323e-164	-4.33724e-163	-1.11301e-163	-4.41981e-163	-3.14701e-163	4.4212e-163	0
-1.16314e-163	-1.01353e-163	4.18271e-163	3.68363e-164	-4.75442e-163	-7.15162e-164	1.36096e-163	3.59819e-165	-3.37067e-163	-1.22509e-162	-7.92958e-163	3.92282e-163	2.35165e-163	1.01167e-163	-1.55843e-163	4.15401e-165	-1.35304e-162	2.39266e-165	-7.01461e-164	-4.49892e-163	9.36055e-164	4.2228e-163	8.1306e-163	-1.08831e-162	6.24323e-164	-4.33724e-163	-1.11301e-163	-4.41981e-163	-3.14701e-163	4.4212e-163	0
-1.16314e-163	-1.01353e-163	4.18271e-163	3.68363e-164	-4.75442e-163	-7.15162e-164	1.36096e-163	3.59819e-165	-3.37067e-163	-1.22509e-162	-7.92958e-163	3.92282e-163	2.35165e-163	1.01167e-163	-1.55843e-163	4.15401e-165	-1.35304e-162	2.39266e-165	-7.01461e-164	-4.49892e-163	9.36055e-164	4.2228e-163	8.1306e-163	-1.08831e-162	6.24323e-164	-4.33724e-163	-1.11301e-163	-4.41981e-163	-3.14701e-163	4.4212e-163	0
-1.16314e-163	-1.01353e-163	4.18271e-163	3.68363e-164	-4.75442e-163	-7.15162e-164	1.36096e-163	3.59819e-165	-3.37067e-163	-1.22509e-162	-7.92958e-163	3.92282e-163	2.35165e-163	1.01167e-163	-1.55843e-163	4.15401e-165	-1.35304e-162	2.39266e-165	-7.01461e-164	-4.49892e-163	9.36055e-164	4.2228e-163	8.1306e-163	-1.08831e-162	6.24323e-164	-4.33724e-163	-1.11301e-163	-4.41981e-163	-3.14701e-163	4.4212e-163	0
-1.16314e-163	-1.01353e-163	4.18271e-163	3.68363e-164	-4.75442e-163	-7.15162e-164	1.36096e-163	3.59819e-165	-3.37067e-163	-1.22509e-162	-7.92958e-163	3.92282e-163	2.35165e-163	1.01167e-163	-1.55843e-163	4.15401e-165	-1.35304e-162	2.39266e-165	-7.01461e-164	-4.49892e-163	9.36055e-164	4.2228e-163	8.1306e-163	-1.08831e-162	6.24323e-164	-4.33724e-163	-1.11301e-163	-4.41981e-163	-3.14701e-163	4.4212e-163	0
-1.16314e-163	-1.01353e-163	4.18271e-163	3.68363e-164	-4.75442e-163	-7.15162e-164	1.36096e-163	3.59819e-165	-3.37067e-163	-1.22509e-162	-7.92958e-163	3.92282e-163	2.35165e-163	1.01167e-163	-1.55843e-163	4.15401e-165	-1.35304e-162	2.39266e-165	-7.01461e-164	-4.49892e-163	9.36055e-164	4.2228e-163	8.1306e-163	-1.08831e-162	6.24323e-164	-4.33724e-163	-1.11301e-163	-4.41981e-163	-3.14701e-163	4.4212e-163	0
-1.16314e-163	-1.01353e-163	4.18271e-163	3.68363e-164	-4.75442e-163	-7.15162e-164	1.36096e-163	3.59819e-165	-3.37067e-163	-1.22509e-162	-7.92958e-163	3.92282e-163	2.35165e-163	1.01167e-163	-1.55843e-163	4.15401e-165	-1.35304e-162	2.39266e-165	-7.01461e-164	-4.49892e-163	9.36055e-164	4.2228e-163	8.1306e-163	-1.08831e-162	6.24323e-164	-4.33724e-163	-1.11301e-163	-4.41981e-163	-3.14701e-163	4.4212e-163	0
-1.16314e-163	-1.01353e-163	4.18271e-163	3.68363e-164	-4.75442e-163	-7.15162e-164	1.36096e-163	3.59819e-165	-3.37067e-163	-1.22509e-162	-7.92958e-163	3.92282e-163	2.35165e-163	1.01167e-163	-1.55843e-163	4.15401e-165	-1.35304e-162	2.39266e-165	-7.01461e-164	-4.49892e-163	9.36055e-164	4.2228e-163	8.1306e-163	-1.08831e-162	6.24323e-164	-4.33724e-163	-1.11301e-163	-4.41981e-163	-3.14701e-163	4.4212e-163	0
-1.16314e-163	-1.01353e-163	4.18271e-163	3.68363e-164	-4.75442e-163	-7.15162e-164	1.36096e-163	3.59819e-165	-3.37067e-163	-1.22509e-162	-7.92958e-163	3.92282e-163	2.35165e-163	1.01167e-163	-1.55843e-163	4.15401e-165	-1.35304e-162	2.39266e-165	-7.01461e-164	-4.49892e-163	9.36055e-164	4.2228e-163	8.1306e-163	-1.08831e-162	6.24323e-164	-4.33724e-163	-1.11301e-163	-4.41981e-163	-3.14701e-163	4.4212e-163	0
-1.16314e-163	-1.01353e-163	4.18271e-163	3.68363e-164	-4.75442e-163	-7.15162e-164	1.36096e-163	3.59819e-165	-3.37067e-163	-1.22509e-162	-7.92958e-163	3.92282e-163	2.35165e-163	1.01167e-163	-1.55843e-163	4.15401e-165	-1.35304e-162	2.39266e-165	-7.01461e-164	-4.49892e-163	9.36055e-164	4.2228e-163	8.1306e-163	-1.08831e-162	6.24323e-164	-4.33724e-163	-1.11301e-163	-4.41981e-163	-3.14701e-163	4.4212e-163	0
-1.16314e-163	-1.01353e-163	4.18271e-163	3.68363e-164	-4.75442e-163	-7.15162e-164	1.36096e-163	3.59819e-165	-3.37067e-163	-1.22509e-162	-7.92958e-163	3.92282e-163	2.35165e-163	1.01167e-163	-1.55843e-163	4.15401e-165	-1.35304e-162	2.39266e-165	-7.01461e-164	-4.49892e-163	9.36055e-164	4.2228e-163	8.1306e-163	-1.08831e-162	6.24323e-164	-4.33724e-163	-1.11301e-163	-4.41981e-163	-3.14701e-163	4.4212e-163	0
-1.16314e-163	-1.01353e-163	4.18271e-163	3.68363e-164	-4.75442e-163	-7.15162e-164	1.36096e-163	3.59819e-165	-3.37067e-163	-1.22509e-162	-7.92958e-163	3.92282e-163	2.35165e-163	1.01167e-163	-1.55843e-163	4.15401e-165	-1.35304e-162	2.39266e-165	-7.01461e-164	-4.49892e-163	9.36055e-164	4.2228e-163	8.1306e-163	-1.08831e-162	6.24323e-164	-4.33724e-163	-1.11301e-163	-4.41981e-163	-3.14701e-163	4.4212e-163	0
-1.16314e-163	-1.01353e-163	4.18271e-163	3.68363e-164	-4.75442e-163	-7.15162e-164	1.36096e-163	3.59819e-165	-3.37067e-163	-1.22509e-162	-7.92958e-163	3.92282e-163	2.35165e-163	1.01167e-163	-1.55843e-163	4.15401e-165	-1.35304e-162	2.39266e-165	-7.01461e-164	-4.49892e-163	9.36055e-164	4.2228e-163	8.1306e-163	-1.08831e-162	6.24323e-164	-4.33724e-163	-1.11301e-163	-4.41981e-163	-3.14701e-163	4.4212e-163	0
-1.16314e-163	-1.01353e-163	4.18271e-163	3.68363e-164	-4.75442e-163	-7.15162e-164	1.36096e-163	3.59819e-165	-3.37067e-163	-1.22509e-162	-7.92958e-163	3.92282e-163	2.35165e-163	1.01167e-163	-1.55843e-163	4.15401e-165	-1.35304e-162	2.39266e-165	-7.01461e-164	-4.49892e-163	9.36055e-164	4.2228e-163	8.1306e-163	-1.08831e-162	6.24323e-164	-4.33724e-163	-1.11301e-163	-4.41981e-163	-3.14701e-163	4.4212e-163	0
-1.16314e-163	-1.01353e-163	4.18271e-163	3.68363e-164	-4.75442e-163	-7.15162e-164	1.36096e-163	3.59819e-165	-3.37067e-163	-1.22509e-162	-7.92958e-163	3.92282e-163	2.35165e-163	1.01167e-163	-1.55843e-163	4.15401e-165	-1.35304e-162	2.39266e-165	-7.01461e-164	-4.49892e-163	9.36055e-164	4.2228e-163	8.1306e-163	-1.08831e-162	6.24323e-164	-4.33724e-163	-1.11301e-163	-4.41981e-163	-3.14701e-163	4.4212e-163	0
-1.16314e-163	-1.01353e-163	4.18271e-163	3.68363e-164	-4.75442e-163	-7.15162e-164	1.36096e-163	3.59819e-165	-3.37067e-163	-1.22509e-162	-7.92958e-163	3.92282e-163	2.35165e-163	1.01167e-163	-1.55843e-163	4.15401e-165	-1.35304e-162	2.39266e-165	-7.01461e-164	-4.49892e-163	9.36055e-164	4.2228e-163	8.1306e-163	-1.08831e-162	6.24323e-164	-4.33724e-163	-1.11301e-163	-4.41981e-163	-3.14701e-163	4.4212e-163	0
-1.16314e-163	-1.01353e-163	4.18271e-163	3.68363e-164	-4.75442e-163	-7.15162e-164	1.36096e-163	3.59819e-165	-3.37067e-163	-1.22509e-162	-7.92958e-163	3.92282e-163	2.35165e-163	1.01167e-163	-1.55843e-163	4.15401e-165	-1.35304e-162	2.39266e-165	-7.01461e-164	-4.49892e-163	9.36055e-164	4.2228e-163	8.1306e-163	-1.08831e-162	6.24323e-164	-4.33724e-163	-1.11301e-163	-4.41981e-163	-3.14701e-163	4.4212e-163	0
-1.16314e-163	-1.01353e-163	4.18271e-163	3.68363e-164	-4.75442e-163	-7.15162e-164	1.36096e-163	3.59819e-165	-3.37067e-163	-1.22509e-162	-7.92958e-163	3.92282e-163	2.35165e-163	1.01167e-163	-1.55843e-163	4.15401e-165	-1.35304e-162	2.39266e-165	-7.01461e-164	-4.49892e-163	9.36055e-164	4.2228e-163	8.1306e-163	-1.08831e-162	6.24323e-164	-4.33724e-163	-1.11301e-163	-4.41981e-163	-3.14701e-163	4.4212e-163	0
-1.16314e-163	-1.01353e-163	4.18271e-163	3.68363e-164	-4.75442e-163	-7.15162e-164	1.36096e-163	3.59819e-165	-3.37067e-163	-1.22509e-162	-7.92958e-163	3.92282e-163	2.35165e-163	1.01167e-163	-1.55843e-163	4.15401e-165	-1.35304e-162	2.39266e-165	-7.01461e-164	-4.49892e-163	9.36055e-164	4.2228e-163	8.1306e-163	-1.08831e-162	6.24323e-164	-4.33724e-163	-1.11301e-163	-4.41981e-163	-3.14701e-163	4.4212e-163	0
-1.16314e-163	-1.01353e-163	4.18271e-163	3.68363e-164	-4.75442e-163	-7.15162e-164	1.36096e-163	3.59819e-165	-3.37067e-163	-1.22509e-162	-7.92958e-163	3.92282e-163	2.35165e-163	1.01167e-163	-1.55843e-163	4.15401e-165	-1.35304e-162	2.39266e-165	-7.01461e-164	-4.49892e-163	9.36055e-164	4.2228e-163	8.1306e-163	-1.08831e-162	6.24323e-164	-4.33724e-163	-1.11301e-163	-4.41981e-163	-3.14701e-163	4.4212e-163	0
-1.16314e-163	-1.01353e-163	4.18271e-163	3.68363e-164	-4.75442e-163	-7.15162e-164	1.36096e-163	3.59819e-165	-3.37067e-163	-1.22509e-162	-7.92958e-163	3.92282e-163	2.35165e-163	1.01167e-163	-1.55843e-163	4.15401e-165	-1.35304e-162	2.39266e-165	-7.01461e-164	-4.49892e-163	9.36055e-164	4.2228e-163	8.1306e-163	-1.08831e-162	6.24323e-164	-4.33724e-163	-1.11301e-163	-4.41981e-163	-3.14701e-163	4.4212e-163	0
-1.16314e-163	-1.01353e-163	4.18271e-163	3.68363e-164	-4.75442e-163	-7.15162e-164	1.36096e-163	3.59819e-165	-3.37067e-163	-1.22509e-162	-7.92958e-163	3.92282e-163	2.35165e-163	1.01167e-163	-1.55843e-163	4.15401e-165	-1.35304e-162	2.39266e-165	-7.01461e-164	-4.49892e-163	9.36055e-164	4.2228e-163	8.1306e-163	-1.08831e-162	6.24323e-164	-4.33724e-163	-1.11301e-163	-4.41981e-163	-3.14701e-163	4.4212e-163	0
-1.16314e-163	-1.01353e-163	4.18271e-163	3.68363e-164	-4.75442e-163	-7.15162e-164	1.36096e-163	3.59819e-165	-3.37067e-163	-1.22509e-162	-7.92958e-163	3.92282e-163	2.35165e-163	1.01167e-163	-1.55843e-163	4.15401e-165	-1.35304e-162	2.39266e-165	-7.01461e-164	-4.49892e-163	9.36055e-164	4.2228e-163	8.1306e-163	-1.08831e-162	6.24323e-164	-4.33724e-163	-1.11301e-163	-4.41981e-163	-3.14701e-163	4.4212e-163	0
-1.16314e-163	-1.01353e-163	4.18271e-163	3.68363e-164	-4.75442e-163	-7.15162e-164	1.36096e-163	3.59819e-165	-3.37067e-163	-1.22509e-162	-7.92958e-163	3.92282e-163	2.35165e-163	1.01167e-163	-1.55843e-163	4.15401e-165	-1.35304e-162	2.39266e-165	-7.01461e-164	-4.49892e-163	9.36055e-164	4.2228e-163	8.1306e-163	-1.08831e-162	6.24323e-164	-4.33724e-163	-1.11301e-163	-4.41981e-163	-3.14701e-163	4.4212e-163	0
-1.16314e-163	-1.01353e-163	4.18271e-163	3.68363e-164	-4.75442e-163	-7.15162e-164	1.36096e-163	3.59819e-165	-3.37067e-163	-1.22509e-162	-7.92958e-163	3.92282e-163	2.35165e-163	1.01167e-163	-1.55843e-163	4.15401e-165	-1.35304e-162	2.39266e-165	-7.01461e-164	-4.49892e-163	9.36055e-164	4.2228e-163	8.1306e-163	-1.08831e-162	6.24323e-164	-4.33724e-163	-1.11301e-163	-4.41981e-163	-3.14701e-163	4.4212e-163	0
-1.16314e-163	-1.01353e-163	4.18271e-163	3.68363e-164	-4.75442e-163	-7.15162e-164	1.36096e-163	3.59819e-165	-3.37067e-163	-1.22509e-162	-7.92958e-163	3.92282e-163	2.35165e-163	1.01167e-163	-1.55843e-163	4.15401e-165	-1.35304e-162	2.39266e-165	-7.01461e-164	-4.49892e-163	9.36055e-164	4.2228e-163	8.1306e-163	-1.08831e-162	6.24323e-164	-4.33724e-163	-1.11301e-163	-4.41981e-163	-3.14701e-163	4.4212e-163	0
-1.16314e-163	-1.01353e-163	4.18271e-163	3.68363e-164	-4.75442e-163	-7.15162e-164	1.36096e-163	3.59819e-165	-3.37067e-163	-1.22509e-162	-7.92958e-163	3.92282e-163	2.35165e-163	1.01167e-163	-1.55843e-163	4.15401e-165	-1.35304e-162	2.39266e-165	-7.01461e-164	-4.49892e-163	9.36055e-164	4.2228e-163	8.1306e-163	-1.08831e-162	6.24323e-164	-4.33724e-163	-1.11301e-163	-4.41981e-163	-3.14701e-163	4.4212e-163	0
-1.16314e-163	-1.01353e-163	4.18271e-163	3.68363e-164	-4.75442e-163	-7.15162e-164	1.36096e-163	3.59819e-165	-3.37067e-163	-1.22509e-162	-7.92958e-163	3.92282e-163	2.35165e-163	1.01167e-163	-1.55843e-163	4.15401e-165	-1.35304e-162	2.39266e-165	-7.01461e-164	-4.49892e-163	9.36055e-164	4.2228e-163	8.1306e-163	-1.08831e-162	6.24323e-164	-4.33724e-163	-1.11301e-163	-4.41981e-163	-3.14701e-163	4.4212e-163	0
-1.16314e-163	-1.01353e-163	4.18271e-163	3.68363e-164	-4.75442e-163	-7.15162e-164	1.36096e-163	3.59819e-165	-3.37067e-163	-1.22509e-162	-7.92958e-163	3.92282e-163	2.35165e-163	1.01167e-163	-1.55843e-163	4.15401e-165	-1.35304e-162	2.39266e-165	-7.01461e-164	-4.49892e-163	9.36055e-164	4.2228e-163	8.1306e-163	-1.08831e-162	6.24323e-164	-4.33724e-163	-1.11301e-163	-4.41981e-163	-3.14701e-163	4.4212e-163	0
-1.16314e-163	-1.01353e-163	4.18271e-163	3.68363e-164	-4.75442e-163	-7.15162e-164	1.36096e-163	3.59819e-165	-3.37067e-163	-1.22509e-162	-7.92958e-163	3.92282e-163	2.35165e-163	1.01167e-163	-1.55843e-163	4.15401e-165	-1.35304e-162	2.39266e-165	-7.01461e-164	-4.49892e-163	9.36055e-164	4.2228e-163	8.1306e-163	-1.08831e-162	6.24323e-164	-4.33724e-163	-1.11301e-163	-4.41981e-163	-3.14701e-163	4.4212e-163	0
-1.16314e-163	-1.01353e-163	4.18271e-163	3.68363e-164	-4.75442e-163	-7.15162e-164	1.36096e-163	3.59819e-165	-3.37067e-163	-1.22509e-162	-7.92958e-163	3.92282e-163	2.35165e-163	1.01167e-163	-1.55843e-163	4.15401e-165	-1.35304e-162	2.39266e-165	-7.01461e-164	-4.49892e-163	9.36055e-164	4.2228e-163	8.1306e-163	-1.08831e-162	6.24323e-164	-4.33724e-163	-1.11301e-163	-4.41981e-163	-3.14701e-163	4.4212e-163	0
-1.16314e-163	-1.01353e-163	4.18271e-163	3.68363e-164	-4.75442e-163	-7.15162e-164	1.36096e-163	3.59819e-165	-3.37067e-163	-1.22509e-162	-7.92958e-163	3.92282e-163	2.35165e-163	1.01167e-163	-1.55843e-163	4.15401e-165	-1.35304e-162	2.39266e-165	-7.01461e-164	-4.49892e-163	9.36055e-164	4.2228e-163	8.1306e-163	-1.08831e-162	6.24323e-164	-4.33724e-163	-1.11301e-163	-4.41981e-163	-3.14701e-163	4.4212e-163	0
-1.16314e-163	-1.01353e-163	4.18271e-163	3.68363e-164	-4.75442e-163	-7.15162e-164	1.36096e-163	3.59819e-165	-3.37067e-163	-1.22509e-162	-7.92958e-163	3.92282e-163	2.35165e-163	1.01167e-163	-1.55843e-163	4.15401e-165	-1.35304e-162	2.39266e-165	-7.01461e-164	-4.49892e-163	9.36055e-164	4.2228e-163	8.1306e-163	-1.08831e-162	6.24323e-164	-4.33724e-163	-1.11301e-163	-4.41981e-163	-3.14701e-163	4.4212e-163	0
-1.16314e-163	-1.01353e-163	4.18271e-163	3.68363e-164	-4.75442e-163	-7.15162e-164	1.36096e-163	3.59819e-165	-3.37067e-163	-1.22509e-162	-7.92958e-163	3.92282e-163	2.35165e-163	1.01167e-163	-1.55843e-163	4.15401e-165	-1.35304e-162	2.39266e-165	-7.01461e-164	-4.49892e-163	9.36055e-164	4.2228e-163	8.1306e-163	-1.08831e-162	6.24323e-164	-4.33724e-163	-1.11301e-163	-4.41981e-163	-3.14701e-163	4.4212e-163	0
-1.16314e-163	-1.01353e-163	4.18271e-163	3.68363e-164	-4.75442e-163	-7.15162e-164	1.36096e-163	3.59819e-165	-3.37067e-163	-1.22509e-162	-7.92958e-163	3.92282e-163	2.35165e-163	1.01167e-163	-1.55843e-163	4.15401e-165	-1.35304e-162	2.39266e-165	-7.01461e-164	-4.49892e-163	9.36055e-164	4.2228e-163	8.1306e-163	-1.08831e-162	6.24323e-164	-4.33724e-163	-1.11301e-163	-4.41981e-163	-3.14701e-163	4.4212e-163	0
-1.16314e-163	-1.01353e-163	4.18271e-163	3.68363e-164	-4.75442e-163	-7.15162e-164	1.36096e-163	3.59819e-165	-3.37067e-163	-1.22509e-162	-7.92958e-163	3.92282e-163	2.35165e-163	1.01167e-163	-1.55843e-163	4.15401e-165	-1.35304e-162	2.39266e-165	-7.01461e-164	-4.49892e-163	9.36055e-164	4.2228e-163	8.1306e-163	-1.08831e-162	6.24323e-164	-4.33724e-163	-1.11301e-163	-4.41981e-163	-3.14701e-163	4.4212e-163	0
-1.16314e-163	-1.01353e-163	4.18271e-163	3.68363e-164	-4.75442e-163	-7.15162e-164	1.36096e-163	3.59819e-165	-3.37067e-163	-1.22509e-162	-7.92958e-163	3.92282e-163	2.35165e-163	1.01167e-163	-1.55843e-163	4.15401e-165	-1.35304e-162	2.39266e-165	-7.01461e-164	-4.49892e-163	9.36055e-164	4.2228e-163	8.1306e-163	-1.08831e-162	6.24323e-164	-4.33724e-163	-1.11301e-163	-4.41981e-163	-3.14701e-163	4.4212e-163	0
-1.16314e-163	-1.01353e-163	4.18271e-163	3.68363e-164	-4.75442e-163	-7.15162e-164	1.36096e-163	3.59819e-165	-3.37067e-163	-1.22509e-162	-7.92958e-163	3.92282e-163	2.35165e-163	1.01167e-163	-1.55843e-163	4.15401e-165	-1.35304e-162	2.39266e-165	-7.01461e-164	-4.49892e-163	9.36055e-164	4.2228e-163	8.1306e-163	-1.08831e-162	6.24323e-164	-4.33724e-163	-1.11301e-163	-4.41981e-163	-3.14701e-163	4.4212e-163	0
-1.16314e-163	-1.01353e-163	4.18271e-163	3.68363e-164	-4.75442e-163	-7.15162e-164	1.36096e-163	3.59819e-165	-3.37067e-163	-1.22509e-162	-7.92958e-163	3.92282e-163	2.35165e-163	1.01167e-163	-1.55843e-163	4.15401e-165	-1.35304e-162	2.39266e-165	-7.01461e-164	-4.49892e-163	9.36055e-164	4.2228e-163	8.1306e-163	-1.08831e-162	6.24323e-164	-4.33724e-163	-1.11301e-163	-4.41981e-163	-3.14701e-163	4.4212e-163	0
-1.16314e-163	-1.01353e-163	4.18271e-163	3.68363e-164	-4.75442e-163	-7.15162e-164	1.36096e-163	3.59819e-165	-3.37067e-163	-1.22509e-162	-7.92958e-163	3.92282e-163	2.35165e-163	1.01167e-163	-1.55843e-163	4.15401e-165	-1.35304e-162	2.39266e-165	-7.01461e-164	-4.49892e-163	9.36055e-164	4.2228e-163	8.1306e-163	-1.08831e-162	6.24323e-164	-4.33724e-163	-1.11301e-163	-4.41981e-163	-3.14701e-163	4.4212e-163	0
-1.16314e-163	-1.01353e-163	4.18271e-163	3.68363e-164	-4.75442e-163	-7.15162e-164	1.36096e-163	3.59819e-165	-3.37067e-163	-1.22509e-162	-7.92958e-163	3.92282e-163	2.35165e-163	1.01167e-163	-1.55843e-163	4.15401e-165	-1.35304e-162	2.39266e-165	-7.01461e-164	-4.49892e-163	9.36055e-164	4.2228e-163	8.1306e-163	-1.08831e-162	6.24323e-164	-4.33724e-163	-1.11301e-163	-4.41981e-163	-3.14701e-163	4.4212e-163	0
-1.16314e-163	-1.01353e-163	4.18271e-163	3.68363e-164	-4.75442e-163	-7.15162e-164	1.36096e-163	3.59819e-165	-3.37067e-163	-1.22509e-162	-7.92958e-163	3.92282e-163	2.35165e-163	1.01167e-163	-1.55843e-163	4.15401e-165	-1.35304e-162	2.39266e-165	-7.01461e-164	-4.49892e-163	9.36055e-164	4.2228e-163	8.1306e-163	-1.08831e-162	6.24323e-164	-4.33724e-163	-1.11301e-163	-4.41981e-163	-3.14701e-163	4.4212e-163	0
-1.16314e-163	-1.01353e-163	4.18271e-163	3.68363e-164	-4.75442e-163	-7.15162e-164	1.36096e-163	3.59819e-165	-3.37067e-163	-1.22509e-162	-7.92958e-163	3.92282e-163	2.35165e-163	1.01167e-163	-1.55843e-163	4.15401e-165	-1.35304e-162	2.39266e-165	-7.01461e-164	-4.49892e-163	9.36055e-164	4.2228e-163	8.1306e-163	-1.08831e-162	6.24323e-164	-4.33724e-163	-1.11301e-163	-4.41981e-163	-3.14701e-163	4.4212e-163	0
-1.16314e-163	-1.01353e-163	4.18271e-163	3.68363e-164	-4.75442e-163	-7.15162e-164	1.36096e-163	3.59819e-165	-3.37067e-163	-1.22509e-162	-7.92958e-163	3.92282e-163	2.35165e-163	1.01167e-163	-1.55843e-163	4.15401e-165	-1.35304e-162	2.39266e-165	-7.01461e-164	-4.49892e-163	9.36055e-164	4.2228e-163	8.1306e-163	-1.08831e-162	6.24323e-164	-4.33724e-163	-1.11301e-163	-4.41981e-163	-3.14701e-163	4.4212e-163	0
-1.16314e-163	-1.01353e-163	4.18271e-163	3.68363e-164	-4.75442e-163	-7.15162e-164	1.36096e-163	3.59819e-165	-3.37067e-163	-1.22509e-162	-7.92958e-163	3.92282e-163	2.35165e-163	1.01167e-163	-1.55843e-163	4.15401e-165	-1.35304e-162	2.39266e-165	-7.01461e-164	-4.49892e-163	9.36055e-164	4.2228e-163	8.1306e-163	-1.08831e-162	6.24323e-164	-4.33724e-163	-1.11301e-163	-4.41981e-163	-3.14701e-163	4.4212e-163	0
-1.16314e-163	-1.01353e-163	4.18271e-163	3.68363e-164	-4.75442e-163	-7.15162e-164	1.36096e-163	3.59819e-165	-3.37067e-163	-1.22509e-162	-7.92958e-163	3.92282e-163	2.35165e-163	1.01167e-163	-1.55843e-163	4.15401e-165	-1.35304e-162	2.39266e-165	-7.01461e-164	-4.49892e-163	9.36055e-164	4.2228e-163	8.1306e-163	-1.08831e-162	6.24323e-164	-4.33724e-163	-1.11301e-163	-4.41981e-163	-3.14701e-163	4.4212e-163	0
-1.16314e-163	-1.01353e-163	4.18271e-163	3.68363e-164	-4.75442e-163	-7.15162e-164	1.36096e-163	3.59819e-165	-3.37067e-163	-1.22509e-162	-7.92958e-163	3.92282e-163	2.35165e-163	1.01167e-163	-1.55843e-163	4.15401e-165	-1.35304e-162	2.39266e-165	-7.01461e-164	-4.49892e-163	9.36055e-164	4.2228e-163	8.1306e-163	-1.08831e-162	6.24323e-164	-4.33724e-163	-1.11301e-163	-4.41981e-163	-3.14701e-163	4.4212e-163	0
-1.16314e-163	-1.01353e-163	4.18271e-163	3.68363e-164	-4.75442e-163	-7.15162e-164	1.36096e-163	3.59819e-165	-3.37067e-163	-1.22509e-162	-7.92958e-163	3.92282e-163	2.35165e-163	1.01167e-163	-1.55843e-163	4.15401e-165	-1.35304e-162	2.39266e-165	-7.01461e-164	-4.49892e-163	9.36055e-164	4.2228e-163	8.1306e-163	-1.08831e-162	6.24323e-164	-4.33724e-163	-1.11301e-163	-4.41981e-163	-3.14701e-163	4.4212e-163	0
-1.16314e-163	-1.01353e-163	4.18271e-163	3.68363e-164	-4.75442e-163	-7.15162e-164	1.36096e-163	3.59819e-165	-3.37067e-163	-1.22509e-162	-7.92958e-163	3.92282e-163	2.35165e-163	1.01167e-163	-1.55843e-163	4.15401e-165	-1.35304e-162	2.39266e-165	-7.01461e-164	-4.49892e-163	9.36055e-164	4.2228e-163	8.1306e-163	-1.08831e-162	6.24323e-164	-4.33724e-163	-1.11301e-163	-4.41981e-163	-3.14701e-163	4.4212e-163	0
-1.16314e-163	-1.01353e-163	4.18271e-163	3.68363e-164	-4.75442e-163	-7.15162e-164	1.36096e-163	3.59819e-165	-3.37067e-163	-1.22509e-162	-7.92958e-163	3.92282e-163	2.35165e-163	1.01167e-163	-1.55843e-163	4.15401e-165	-1.35304e-162	2.39266e-165	-7.01461e-164	-4.49892e-163	9.36055e-164	4.2228e-163	8.1306e-163	-1.08831e-162	6.24323e-164	-4.33724e-163	-1.11301e-163	-4.41981e-163	-3.14701e-163	4.4212e-163	0
-1.16314e-163	-1.01353e-163	4.18271e-163	3.68363e-164	-4.75442e-163	-7.15162e-164	1.36096e-163	3.59819e-165	-3.37067e-163	-1.22509e-162	-7.92958e-163	3.92282e-163	2.35165e-163	1.01167e-163	-1.55843e-163	4.15401e-165	-1.35304e-162	2.39266e-165	-7.01461e-164	-4.49892e-163	9.36055e-164	4.2228e-163	8.1306e-163	-1.08831e-162	6.24323e-164	-4.33724e-163	-1.11301e-163	-4.41981e-163	-3.14701e-163	4.4212e-163	0
-1.16314e-163	-1.01353e-163	4.18271e-163	3.68363e-164	-4.75442e-163	-7.15162e-164	1.36096e-163	3.59819e-165	-3.37067e-163	-1.22509e-162	-7.92958e-163	3.92282e-163	2.35165e-163	1.01167e-163	-1.55843e-163	4.15401e-165	-1.35304e-162	2.39266e-165	-7.01461e-164	-4.49892e-163	9.36055e-164	4.2228e-163	8.1306e-163	-1.08831e-162	6.24323e-164	-4.33724e-163	-1.11301e-163	-4.41981e-163	-3.14701e-163	4.4212e-163	0
-1.16314e-163	-1.01353e-163	4.18271e-163	3.68363e-164	-4.75442e-163	-7.15162e-164	1.36096e-163	3.59819e-165	-3.37067e-163	-1.22509e-162	-7.92958e-163	3.92282e-163	2.35165e-163	1.01167e-163	-1.55843e-163	4.15401e-165	-1.35304e-162	2.39266e-165	-7.01461e-164	-4.49892e-163	9.36055e-164	4.2228e-163	8.1306e-163	-1.08831e-162	6.24323e-164	-4.33724e-163	-1.11301e-163	-4.41981e-163	-3.14701e-163	4.4212e-163	0
-1.16314e-163	-1.01353e-163	4.18271e-163	3.68363e-164	-4.75442e-163	-7.15162e-164	1.36096e-163	3.59819e-165	-3.37067e-163	-1.22509e-162	-7.92958e-163	3.92282e-163	2.35165e-163	1.01167e-163	-1.55843e-163	4.15401e-165	-1.35304e-162	2.39266e-165	-7.01461e-164	-4.49892e-163	9.36055e-164	4.2228e-163	8.1306e-163	-1.08831e-162	6.24323e-164	-4.33724e-163	-1.11301e-163	-4.41981e-163	-3.14701e-163	4.4212e-163	0
-1.16314e-163	-1.01353e-163	4.18271e-163	3.68363e-164	-4.75442e-163	-7.15162e-164	1.36096e-163	3.59819e-165	-3.37067e-163	-1.22509e-162	-7.92958e-163	3.92282e-163	2.35165e-163	1.01167e-163	-1.55843e-163	4.15401e-165	-1.35304e-162	2.39266e-165	-7.01461e-164	-4.49892e-163	9.36055e-164	4.2228e-163	8.1306e-163	-1.08831e-162	6.24323e-164	-4.33724e-163	-1.11301e-163	-4.41981e-163	-3.14701e-163	4.4212e-163	0
-1.16314e-163	-1.01353e-163	4.18271e-163	3.68363e-164	-4.75442e-163	-7.15162e-164	1.36096e-163	3.59819e-165	-3.37067e-163	-1.22509e-162	-7.92958e-163	3.92282e-163	2.35165e-163	1.01167e-163	-1.55843e-163	4.15401e-165	-1.35304e-162	2.39266e-165	-7.01461e-164	-4.49892e-163	9.36055e-164	4.2228e-163	8.1306e-163	-1.08831e-162	6.24323e-164	-4.33724e-163	-1.11301e-163	-4.41981e-163	-3.14701e-163	4.4212e-163	0
-1.16314e-163	-1.01353e-163	4.18271e-163	3.68363e-164	-4.75442e-163	-7.15162e-164	1.36096e-163	3.59819e-165	-3.37067e-163	-1.22509e-162	-7.92958e-163	3.92282e-163	2.35165e-163	1.01167e-163	-1.55843e-163	4.15401e-165	-1.35304e-162	2.39266e-165	-7.01461e-164	-4.49892e-163	9.36055e-164	4.2228e-163	8.1306e-163	-1.08831e-162	6.24323e-164	-4.33724e-163	-1.11301e-163	-4.41981e-163	-3.14701e-163	4.4212e-163	0
-1.16314e-163	-1.01353e-163	4.18271e-163	3.68363e-164	-4.75442e-163	-7.15162e-164	1.36096e-163	3.59819e-165	-3.37067e-163	-1.22509e-162	-7.92958e-163	3.92282e-163	2.35165e-163	1.01167e-163	-1.55843e-163	4.15401e-165	-1.35304e-162	2.39266e-165	-7.01461e-164	-4.49892e-163	9.36055e-164	4.2228e-163	8.1306e-163	-1.08831e-162	6.24323e-164	-4.33724e-163	-1.11301e-163	-4.41981e-163	-3.14701e-163	4.4212e-163	0
-1.16314e-163	-1.01353e-163	4.18271e-163	3.68363e-164	-4.75442e-163	-7.15162e-164	1.36096e-163	3.59819e-165	-3.37067e-163	-1.22509e-162	-7.92958e-163	3.92282e-163	2.35165e-163	1.01167e-163	-1.55843e-163	4.15401e-165	-1.35304e-162	2.39266e-165	-7.01461e-164	-4.49892e-163	9.36055e-164	4.2228e-163	8.1306e-163	-1.08831e-162	6.24323e-164	-4.33724e-163	-1.11301e-163	-4.41981e-163	-3.14701e-163	4.4212e-163	0
-1.16314e-163	-1.01353e-163	4.18271e-163	3.68363e-164	-4.75442e-163	-7.15162e-164	1.36096e-163	3.59819e-165	-3.37067e-163	-1.22509e-162	-7.92958e-163	3.92282e-163	2.35165e-163	1.01167e-163	-1.55843e-163	4.15401e-165	-1.35304e-162	2.39266e-165	-7.01461e-164	-4.49892e-163	9.36055e-164	4.2228e-163	8.1306e-163	-1.08831e-162	6.24323e-164	-4.33724e-163	-1.11301e-163	-4.41981e-163	-3.14701e-163	4.4212e-163	0
-1.16314e-163	-1.01353e-163	4.18271e-163	3.68363e-164	-4.75442e-163	-7.15162e-164	1.36096e-163	3.59819e-165	-3.37067e-163	-1.22509e-162	-7.92958e-163	3.92282e-163	2.35165e-163	1.01167e-163	-1.55843e-163	4.15401e-165	-1.35304e-162	2.39266e-165	-7.01461e-164	-4.49892e-163	9.36055e-164	4.2228e-163	8.1306e-163	-1.08831e-162	6.24323e-164	-4.33724e-163	-1.11301e-163	-4.41981e-163	-3.14701e-163	4.4212e-163	0
-1.16314e-163	-1.01353e-163	4.18271e-163	3.68363e-164	-4.75442e-163	-7.15162e-164	1.36096e-163	3.59819e-165	-3.37067e-163	-1.22509e-162	-7.92958e-163	3.92282e-163	2.35165e-163	1.01167e-163	-1.55843e-163	4.15401e-165	-1.35304e-162	2.39266e-165	-7.01461e-164	-4.49892e-163	9.36055e-164	4.2228e-163	8.1306e-163	-1.08831e-162	6.24323e-164	-4.33724e-163	-1.11301e-163	-4.41981e-163	-3.14701e-163	4.4212e-163	0
-1.16314e-163	-1.01353e-163	4.18271e-163	3.68363e-164	-4.75442e-163	-7.15162e-164	1.36096e-163	3.59819e-165	-3.37067e-163	-1.22509e-162	-7.92958e-163	3.92282e-163	2.35165e-163	1.01167e-163	-1.55843e-163	4.15401e-165	-1.35304e-162	2.39266e-165	-7.01461e-164	-4.49892e-163	9.36055e-164	4.2228e-163	8.1306e-163	-1.08831e-162	6.24323e-164	-4.33724e-163	-1.11301e-163	-4.41981e-163	-3.14701e-163	4.4212e-163	0
-1.16314e-163	-1.01353e-163	4.18271e-163	3.68363e-164	-4.75442e-163	-7.15162e-164	1.36096e-163	3.59819e-165	-3.37067e-163	-1.22509e-162	-7.92958e-163	3.92282e-163	2.35165e-163	1.01167e-163	-1.55843e-163	4.15401e-165	-1.35304e-162	2.39266e-165	-7.01461e-164	-4.49892e-163	9.36055e-164	4.2228e-163	8.1306e-163	-1.08831e-162	6.24323e-164	-4.33724e-163	-1.11301e-163	-4.41981e-163	-3.14701e-163	4.4212e-163	0
-1.16314e-163	-1.01353e-163	4.18271e-163	3.68363e-164	-4.75442e-163	-7.15162e-164	1.36096e-163	3.59819e-165	-3.37067e-163	-1.22509e-162	-7.92958e-163	3.92282e-163	2.35165e-163	1.01167e-163	-1.55843e-163	4.15401e-165	-1.35304e-162	2.39266e-165	-7.01461e-164	-4.49892e-163	9.36055e-164	4.2228e-163	8.1306e-163	-1.08831e-162	6.24323e-164	-4.33724e-163	-1.11301e-163	-4.41981e-163	-3.14701e-163	4.4212e-163	0
-1.16314e-163	-1.01353e-163	4.18271e-163	3.68363e-164	-4.75442e-163	-7.15162e-164	1.36096e-163	3.59819e-165	-3.37067e-163	-1.22509e-162	-7.92958e-163	3.92282e-163	2.35165e-163	1.01167e-163	-1.55843e-163	4.15401e-165	-1.35304e-162	2.39266e-165	-7.01461e-164	-4.49892e-163	9.36055e-164	4.2228e-163	8.1306e-163	-1.08831e-162	6.24323e-164	-4.33724e-163	-1.11301e-163	-4.41981e-163	-3.14701e-163	4.4212e-163	0
-1.16314e-163	-1.01353e-163	4.18271e-163	3.68363e-164	-4.75442e-163	-7.15162e-164	1.36096e-163	3.59819e-165	-3.37067e-163	-1.22509e-162	-7.92958e-163	3.92282e-163	2.35165e-163	1.01167e-163	-1.55843e-163	4.15401e-165	-1.35304e-162	2.39266e-165	-7.01461e-164	-4.49892e-163	9.36055e-164	4.2228e-163	8.1306e-163	-1.08831e-162	6.24323e-164	-4.33724e-163	-1.11301e-163	-4.41981e-163	-3.14701e-163	4.4212e-163	0
-1.16314e-163	-1.01353e-163	4.18271e-163	3.68363e-164	-4.75442e-163	-7.15162e-164	1.36096e-163	3.59819e-165	-3.37067e-163	-1.22509e-162	-7.92958e-163	3.92282e-163	2.35165e-163	1.01167e-163	-1.55843e-163	4.15401e-165	-1.35304e-162	2.39266e-165	-7.01461e-164	-4.49892e-163	9.36055e-164	4.2228e-163	8.1306e-163	-1.08831e-162	6.24323e-164	-4.33724e-163	-1.11301e-163	-4.41981e-163	-3.14701e-163	4.4212e-163	0
-1.16314e-163	-1.01353e-163	4.18271e-163	3.68363e-164	-4.75442e-163	-7.15162e-164	1.36096e-163	3.59819e-165	-3.37067e-163	-1.22509e-162	-7.92958e-163	3.92282e-163	2.35165e-163	1.01167e-163	-1.55843e-163	4.15401e-165	-1.35304e-162	2.39266e-165	-7.01461e-164	-4.49892e-163	9.36055e-164	4.2228e-163	8.1306e-163	-1.08831e-162	6.24323e-164	-4.33724e-163	-1.11301e-163	-4.41981e-163	-3.14701e-163	4.4212e-163	0
-1.16314e-163	-1.01353e-163	4.18271e-163	3.68363e-164	-4.75442e-163	-7.15162e-164	1.36096e-163	3.59819e-165	-3.37067e-163	-1.22509e-162	-7.92958e-163	3.92282e-163	2.35165e-163	1.01167e-163	-1.55843e-163	4.15401e-165	-1.35304e-162	2.39266e-165	-7.01461e-164	-4.49892e-163	9.36055e-164	4.2228e-163	8.1306e-163	-1.08831e-162	6.24323e-164	-4.33724e-163	-1.11301e-163	-4.41981e-163	-3.14701e-163	4.4212e-163	0
-1.16314e-163	-1.01353e-163	4.18271e-163	3.68363e-164	-4.75442e-163	-7.15162e-164	1.36096e-163	3.59819e-165	-3.37067e-163	-1.22509e-162	-7.92958e-163	3.92282e-163	2.35165e-163	1.01167e-163	-1.55843e-163	4.15401e-165	-1.35304e-162	2.39266e-165	-7.01461e-164	-4.49892e-163	9.36055e-164	4.2228e-163	8.1306e-163	-1.08831e-162	6.24323e-164	-4.33724e-163	-1.11301e-163	-4.41981e-163	-3.14701e-163	4.4212e-163	0
-1.16314e-163	-1.01353e-163	4.18271e-163	3.68363e-164	-4.75442e-163	-7.15162e-164	1.36096e-163	3.59819e-165	-3.37067e-163	-1.22509e-162	-7.92958e-163	3.92282e-163	2.35165e-163	1.01167e-163	-1.55843e-163	4.15401e-165	-1.35304e-162	2.39266e-165	-7.01461e-164	-4.49892e-163	9.36055e-164	4.2228e-163	8.1306e-163	-1.08831e-162	6.24323e-164	-4.33724e-163	-1.11301e-163	-4.41981e-163	-3.14701e-163	4.4212e-163	0
-1.16314e-163	-1.01353e-163	4.18271e-163	3.68363e-164	-4.75442e-163	-7.15162e-164	1.36096e-163	3.59819e-165	-3.37067e-163	-1.22509e-162	-7.92958e-163	3.92282e-163	2.35165e-163	1.01167e-163	-1.55843e-163	4.15401e-165	-1.35304e-162	2.39266e-165	-7.01461e-164	-4.49892e-163	9.36055e-164	4.2228e-163	8.1306e-163	-1.08831e-162	6.24323e-164	-4.33724e-163	-1.11301e-163	-4.41981e-163	-3.14701e-163	4.4212e-163	0
-1.16314e-163	-1.01353e-163	4.18271e-163	3.68363e-164	-4.75442e-163	-7.15162e-164	1.36096e-163	3.59819e-165	-3.37067e-163	-1.22509e-162	-7.92958e-163	3.92282e-163	2.35165e-163	1.01167e-163	-1.55843e-163	4.15401e-165	-1.35304e-162	2.39266e-165	-7.01461e-164	-4.49892e-163	9.36055e-164	4.2228e-163	8.1306e-163	-1.08831e-162	6.24323e-164	-4.33724e-163	-1.11301e-163	-4.41981e-163	-3.14701e-163	4.4212e-163	0
-1.16314e-163	-1.01353e-163	4.18271e-163	3.68363e-164	-4.75442e-163	-7.15162e-164	1.36096e-163	3.59819e-165	-3.37067e-163	-1.22509e-162	-7.92958e-163	3.92282e-163	2.35165e-163	1.01167e-163	-1.55843e-163	4.15401e-165	-1.35304e-162	2.39266e-165	-7.01461e-164	-4.49892e-163	9.36055e-164	4.2228e-163	8.1306e-163	-1.08831e-162	6.24323e-164	-4.33724e-163	-1.11301e-163	-4.41981e-163	-3.14701e-163	4.4212e-163	0
-1.16314e-163	-1.01353e-163	4.18271e-163	3.68363e-164	-4.75442e-163	-7.15162e-164	1.36096e-163	3.59819e-165	-3.37067e-163	-1.22509e-162	-7.92958e-163	3.92282e-163	2.35165e-163	1.01167e-163	-1.55843e-163	4.15401e-165	-1.35304e-162	2.39266e-165	-7.01461e-164	-4.49892e-163	9.36055e-164	4.2228e-163	8.1306e-163	-1.08831e-162	6.24323e-164	-4.33724e-163	-1.11301e-163	-4.41981e-163	-3.14701e-163	4.4212e-163	0
-1.16314e-163	-1.01353e-163	4.18271e-163	3.68363e-164	-4.75442e-163	-7.15162e-164	1.36096e-163	3.59819e-165	-3.37067e-163	-1.22509e-162	-7.92958e-163	3.92282e-163	2.35165e-163	1.01167e-163	-1.55843e-163	4.15401e-165	-1.35304e-162	2.39266e-165	-7.01461e-164	-4.49892e-163	9.36055e-164	4.2228e-163	8.1306e-163	-1.08831e-162	6.24323e-164	-4.33724e-163	-1.11301e-163	-4.41981e-163	-3.14701e-163	4.4212e-163	0
-1.16314e-163	-1.01353e-163	4.18271e-163	3.68363e-164	-4.75442e-163	-7.15162e-164	1.36096e-163	3.59819e-165	-3.37067e-163	-1.22509e-162	-7.92958e-163	3.92282e-163	2.35165e-163	1.01167e-163	-1.55843e-163	4.15401e-165	-1.35304e-162	2.39266e-165	-7.01461e-164	-4.49892e-163	9.36055e-164	4.2228e-163	8.1306e-163	-1.08831e-162	6.24323e-164	-4.33724e-163	-1.11301e-163	-4.41981e-163	-3.14701e-163	4.4212e-163	0
-1.16314e-163	-1.01353e-163	4.18271e-163	3.68363e-164	-4.75442e-163	-7.15162e-164	1.36096e-163	3.59819e-165	-3.37067e-163	-1.22509e-162	-7.92958e-163	3.92282e-163	2.35165e-163	1.01167e-163	-1.55843e-163	4.15401e-165	-1.35304e-162	2.39266e-165	-7.01461e-164	-4.49892e-163	9.36055e-164	4.2228e-163	8.1306e-163	-1.08831e-162	6.24323e-164	-4.33724e-163	-1.11301e-163	-4.41981e-163	-3.14701e-163	4.4212e-163	0
-1.16314e-163	-1.01353e-163	4.18271e-163	3.68363e-164	-4.75442e-163	-7.15162e-164	1.36096e-163	3.59819e-165	-3.37067e-163	-1.22509e-162	-7.92958e-163	3.92282e-163	2.35165e-163	1.01167e-163	-1.55843e-163	4.15401e-165	-1.35304e-162	2.39266e-165	-7.01461e-164	-4.49892e-163	9.36055e-164	4.2228e-163	8.1306e-163	-1.08831e-162	6.24323e-164	-4.33724e-163	-1.11301e-163	-4.41981e-163	-3.14701e-163	4.4212e-163	0
-1.16314e-163	-1.01353e-163	4.18271e-163	3.68363e-164	-4.75442e-163	-7.15162e-164	1.36096e-163	3.59819e-165	-3.37067e-163	-1.22509e-162	-7.92958e-163	3.92282e-163	2.35165e-163	1.01167e-163	-1.55843e-163	4.15401e-165	-1.35304e-162	2.39266e-165	-7.01461e-164	-4.49892e-163	9.36055e-164	4.2228e-163	8.1306e-163	-1.08831e-162	6.24323e-164	-4.33724e-163	-1.11301e-163	-4.41981e-163	-3.14701e-163	4.4212e-163	0
-1.16314e-163	-1.01353e-163	4.18271e-163	3.68363e-164	-4.75442e-163	-7.15162e-164	1.36096e-163	3.59819e-165	-3.37067e-163	-1.22509e-162	-7.92958e-163	3.92282e-163	2.35165e-163	1.01167e-163	-1.55843e-163	4.15401e-165	-1.35304e-162	2.39266e-165	-7.01461e-164	-4.49892e-163	9.36055e-164	4.2228e-163	8.1306e-163	-1.08831e-162	6.24323e-164	-4.33724e-163	-1.11301e-163	-4.41981e-163	-3.14701e-163	4.4212e-163	0
-1.16314e-163	-1.01353e-163	4.18271e-163	3.68363e-164	-4.75442e-163	-7.15162e-164	1.36096e-163	3.59819e-165	-3.37067e-163	-1.22509e-162	-7.92958e-163	3.92282e-163	2.35165e-163	1.01167e-163	-1.55843e-163	4.15401e-165	-1.35304e-162	2.39266e-165	-7.01461e-164	-4.49892e-163	9.36055e-164	4.2228e-163	8.1306e-163	-1.08831e-162	6.24323e-164	-4.33724e-163	-1.11301e-163	-4.41981e-163	-3.14701e-163	4.4212e-163	0
-1.16314e-163	-1.01353e-163	4.18271e-163	3.68363e-164	-4.75442e-163	-7.15162e-164	1.36096e-163	3.59819e-165	-3.37067e-163	-1.22509e-162	-7.92958e-163	3.92282e-163	2.35165e-163	1.01167e-163	-1.55843e-163	4.15401e-165	-1.35304e-162	2.39266e-165	-7.01461e-164	-4.49892e-163	9.36055e-164	4.2228e-163	8.1306e-163	-1.08831e-162	6.24323e-164	-4.33724e-163	-1.11301e-163	-4.41981e-163	-3.14701e-163	4.4212e-163	0
-1.16314e-163	-1.01353e-163	4.18271e-163	3.68363e-164	-4.75442e-163	-7.15162e-164	1.36096e-163	3.59819e-165	-3.37067e-163	-1.22509e-162	-7.92958e-163	3.92282e-163	2.35165e-163	1.01167e-163	-1.55843e-163	4.15401e-165	-1.35304e-162	2.39266e-165	-7.01461e-164	-4.49892e-163	9.36055e-164	4.2228e-163	8.1306e-163	-1.08831e-162	6.24323e-164	-4.33724e-163	-1.11301e-163	-4.41981e-163	-3.14701e-163	4.4212e-163	0
-1.16314e-163	-1.01353e-163	4.18271e-163	3.68363e-164	-4.75442e-163	-7.15162e-164	1.36096e-163	3.59819e-165	-3.37067e-163	-1.22509e-162	-7.92958e-163	3.92282e-163	2.35165e-163	1.01167e-163	-1.55843e-163	4.15401e-165	-1.35304e-162	2.39266e-165	-7.01461e-164	-4.49892e-163	9.36055e-164	4.2228e-163	8.1306e-163	-1.08831e-162	6.24323e-164	-4.33724e-163	-1.11301e-163	-4.41981e-163	-3.14701e-163	4.4212e-163	0
-1.16314e-163	-1.01353e-163	4.18271e-163	3.68363e-164	-4.75442e-163	-7.15162e-164	1.36096e-163	3.59819e-165	-3.37067e-163	-1.22509e-162	-7.92958e-163	3.92282e-163	2.35165e-163	1.01167e-163	-1.55843e-163	4.15401e-165	-1.35304e-162	2.39266e-165	-7.01461e-164	-4.49892e-163	9.36055e-164	4.2228e-163	8.1306e-163	-1.08831e-162	6.24323e-164	-4.33724e-163	-1.11301e-163	-4.41981e-163	-3.14701e-163	4.4212e-163	0
-1.16314e-163	-1.01353e-163	4.18271e-163	3.68363e-164	-4.75442e-163	-7.15162e-164	1.36096e-163	3.59819e-165	-3.37067e-163	-1.22509e-162	-7.92958e-163	3.92282e-163	2.35165e-163	1.01167e-163	-1.55843e-163	4.15401e-165	-1.35304e-162	2.39266e-165	-7.01461e-164	-4.49892e-163	9.36055e-164	4.2228e-163	8.1306e-163	-1.08831e-162	6.24323e-164	-4.33724e-163	-1.11301e-163	-4.41981e-163	-3.14701e-163	4.4212e-163	0
-1.16314e-163	-1.01353e-163	4.18271e-163	3.68363e-164	-4.75442e-163	-7.15162e-164	1.36096e-163	3.59819e-165	-3.37067e-163	-1.22509e-162	-7.92958e-163	3.92282e-163	2.35165e-163	1.01167e-163	-1.55843e-163	4.15401e-165	-1.35304e-162	2.39266e-165	-7.01461e-164	-4.49892e-163	9.36055e-164	4.2228e-163	8.1306e-163	-1.08831e-162	6.24323e-164	-4.33724e-163	-1.11301e-163	-4.41981e-163	-3.14701e-163	4.4212e-163	0
-1.16314e-163	-1.01353e-163	4.18271e-163	3.68363e-164	-4.75442e-163	-7.15162e-164	1.36096e-163	3.59819e-165	-3.37067e-163	-1.22509e-162	-7.92958e-163	3.92282e-163	2.35165e-163	1.01167e-163	-1.55843e-163	4.15401e-165	-1.35304e-162	2.39266e-165	-7.01461e-164	-4.49892e-163	9.36055e-164	4.2228e-163	8.1306e-163	-1.08831e-162	6.24323e-164	-4.33724e-163	-1.11301e-163	-4.41981e-163	-3.14701e-163	4.4212e-163	0
-1.16314e-163	-1.01353e-163	4.18271e-163	3.68363e-164	-4.75442e-163	-7.15162e-164	1.36096e-163	3.59819e-165	-3.37067e-163	-1.22509e-162	-7.92958e-163	3.92282e-163	2.35165e-163	1.01167e-163	-1.55843e-163	4.15401e-165	-1.35304e-162	2.39266e-165	-7.01461e-164	-4.49892e-163	9.36055e-164	4.2228e-163	8.1306e-163	-1.08831e-162	6.24323e-164	-4.33724e-163	-1.11301e-163	-4.41981e-163	-3.14701e-163	4.4212e-163	0
-1.16314e-163	-1.01353e-163	4.18271e-163	3.68363e-164	-4.75442e-163	-7.15162e-164	1.36096e-163	3.59819e-165	-3.37067e-163	-1.22509e-162	-7.92958e-163	3.92282e-163	2.35165e-163	1.01167e-163	-1.55843e-163	4.15401e-165	-1.35304e-162	2.39266e-165	-7.01461e-164	-4.49892e-163	9.36055e-164	4.2228e-163	8.1306e-163	-1.08831e-162	6.24323e-164	-4.33724e-163	-1.11301e-163	-4.41981e-163	-3.14701e-163	4.4212e-163	0
-1.16314e-163	-1.01353e-163	4.18271e-163	3.68363e-164	-4.75442e-163	-7.15162e-164	1.36096e-163	3.59819e-165	-3.37067e-163	-1.22509e-162	-7.92958e-163	3.92282e-163	2.35165e-163	1.01167e-163	-1.55843e-163	4.15401e-165	-1.35304e-162	2.39266e-165	-7.01461e-164	-4.49892e-163	9.36055e-164	4.2228e-163	8.1306e-163	-1.08831e-162	6.24323e-164	-4.33724e-163	-1.11301e-163	-4.41981e-163	-3.14701e-163	4.4212e-163	0
-1.16314e-163	-1.01353e-163	4.18271e-163	3.68363e-164	-4.75442e-163	-7.15162e-164	1.36096e-163	3.59819e-165	-3.37067e-163	-1.22509e-162	-7.92958e-163	3.92282e-163	2.35165e-163	1.01167e-163	-1.55843e-163	4.15401e-165	-1.35304e-162	2.39266e-165	-7.01461e-164	-4.49892e-163	9.36055e-164	4.2228e-163	8.1306e-163	-1.08831e-162	6.24323e-164	-4.33724e-163	-1.11301e-163	-4.41981e-163	-3.14701e-163	4.4212e-163	0
-1.16314e-163	-1.01353e-163	4.18271e-163	3.68363e-164	-4.75442e-163	-7.15162e-164	1.36096e-163	3.59819e-165	-3.37067e-163	-1.22509e-162	-7.92958e-163	3.92282e-163	2.35165e-163	1.01167e-163	-1.55843e-163	4.15401e-165	-1.35304e-162	2.39266e-165	-7.01461e-164	-4.49892e-163	9.36055e-164	4.2228e-163	8.1306e-163	-1.08831e-162	6.24323e-164	-4.33724e-163	-1.11301e-163	-4.41981e-163	-3.14701e-163	4.4212e-163	0
-1.16314e-163	-1.01353e-163	4.18271e-163	3.68363e-164	-4.75442e-163	-7.15162e-164	1.36096e-163	3.59819e-165	-3.37067e-163	-1.22509e-162	-7.92958e-163	3.92282e-163	2.35165e-163	1.01167e-163	-1.55843e-163	4.15401e-165	-1.35304e-162	2.39266e-165	-7.01461e-164	-4.49892e-163	9.36055e-164	4.2228e-163	8.1306e-163	-1.08831e-162	6.24323e-164	-4.33724e-163	-1.11301e-163	-4.41981e-163	-3.14701e-163	4.4212e-163	0
-1.16314e-163	-1.01353e-163	4.18271e-163	3.68363e-164	-4.75442e-163	-7.15162e-164	1.36096e-163	3.59819e-165	-3.37067e-163	-1.22509e-162	-7.92958e-163	3.92282e-163	2.35165e-163	1.01167e-163	-1.55843e-163	4.15401e-165	-1.35304e-162	2.39266e-165	-7.01461e-164	-4.49892e-163	9.36055e-164	4.2228e-163	8.1306e-163	-1.08831e-162	6.24323e-164	-4.33724e-163	-1.11301e-163	-4.41981e-163	-3.14701e-163	4.4212e-163	0
-1.16314e-163	-1.01353e-163	4.18271e-163	3.68363e-164	-4.75442e-163	-7.15162e-164	1.36096e-163	3.59819e-165	-3.37067e-163	-1.22509e-162	-7.92958e-163	3.92282e-163	2.35165e-163	1.01167e-163	-1.55843e-163	4.15401e-165	-1.35304e-162	2.39266e-165	-7.01461e-164	-4.49892e-163	9.36055e-164	4.2228e-163	8.1306e-163	-1.08831e-162	6.24323e-164	-4.33724e-163	-1.11301e-163	-4.41981e-163	-3.14701e-163	4.4212e-163	0
-1.16314e-163	-1.01353e-163	4.18271e-163	3.68363e-164	-4.75442e-163	-7.15162e-164	1.36096e-163	3.59819e-165	-3.37067e-163	-1.22509e-162	-7.92958e-163	3.92282e-163	2.35165e-163	1.01167e-163	-1.55843e-163	4.15401e-165	-1.35304e-162	2.39266e-165	-7.01461e-164	-4.49892e-163	9.36055e-164	4.2228e-163	8.1306e-163	-1.08831e-162	6.24323e-164	-4.33724e-163	-1.11301e-163	-4.41981e-163	-3.14701e-163	4.4212e-163	0
-1.16314e-163	-1.01353e-163	4.18271e-163	3.68363e-164	-4.75442e-163	-7.15162e-164	1.36096e-163	3.59819e-165	-3.37067e-163	-1.22509e-162	-7.92958e-163	3.92282e-163	2.35165e-163	1.01167e-163	-1.55843e-163	4.15401e-165	-1.35304e-162	2.39266e-165	-7.01461e-164	-4.49892e-163	9.36055e-164	4.2228e-163	8.1306e-163	-1.08831e-162	6.24323e-164	-4.33724e-163	-1.11301e-163	-4.41981e-163	-3.14701e-163	4.4212e-163	0
-1.16314e-163	-1.01353e-163	4.18271e-163	3.68363e-164	-4.75442e-163	-7.15162e-164	1.36096e-163	3.59819e-165	-3.37067e-163	-1.22509e-162	-7.92958e-163	3.92282e-163	2.35165e-163	1.01167e-163	-1.55843e-163	4.15401e-165	-1.35304e-162	2.39266e-165	-7.01461e-164	-4.49892e-163	9.36055e-164	4.2228e-163	8.1306e-163	-1.08831e-162	6.24323e-164	-4.33724e-163	-1.11301e-163	-4.41981e-163	-3.14701e-163	4.4212e-163	0
-1.16314e-163	-1.01353e-163	4.18271e-163	3.68363e-164	-4.75442e-163	-7.15162e-164	1.36096e-163	3.59819e-165	-3.37067e-163	-1.22509e-162	-7.92958e-163	3.92282e-163	2.35165e-163	1.01167e-163	-1.55843e-163	4.15401e-165	-1.35304e-162	2.39266e-165	-7.01461e-164	-4.49892e-163	9.36055e-164	4.2228e-163	8.1306e-163	-1.08831e-162	6.24323e-164	-4.33724e-163	-1.11301e-163	-4.41981e-163	-3.14701e-163	4.4212e-163	0
-1.16314e-163	-1.01353e-163	4.18271e-163	3.68363e-164	-4.75442e-163	-7.15162e-164	1.36096e-163	3.59819e-165	-3.37067e-163	-1.22509e-162	-7.92958e-163	3.92282e-163	2.35165e-163	1.01167e-163	-1.55843e-163	4.15401e-165	-1.35304e-162	2.39266e-165	-7.01461e-164	-4.49892e-163	9.36055e-164	4.2228e-163	8.1306e-163	-1.08831e-162	6.24323e-164	-4.33724e-163	-1.11301e-163	-4.41981e-163	-3.14701e-163	4.4212e-163	0
-1.16314e-163	-1.01353e-163	4.18271e-163	3.68363e-164	-4.75442e-163	-7.15162e-164	1.36096e-163	3.59819e-165	-3.37067e-163	-1.22509e-162	-7.92958e-163	3.92282e-163	2.35165e-163	1.01167e-163	-1.55843e-163	4.15401e-165	-1.35304e-162	2.39266e-165	-7.01461e-164	-4.49892e-163	9.36055e-164	4.2228e-163	8.1306e-163	-1.08831e-162	6.24323e-164	-4.33724e-163	-1.11301e-163	-4.41981e-163	-3.14701e-163	4.4212e-163	0
-1.16314e-163	-1.01353e-163	4.18271e-163	3.68363e-164	-4.75442e-163	-7.15162e-164	1.36096e-163	3.59819e-165	-3.37067e-163	-1.22509e-162	-7.92958e-163	3.92282e-163	2.35165e-163	1.01167e-163	-1.55843e-163	4.15401e-165	-1.35304e-162	2.39266e-165	-7.01461e-164	-4.49892e-163	9.36055e-164	4.2228e-163	8.1306e-163	-1.08831e-162	6.24323e-164	-4.33724e-163	-1.11301e-163	-4.41981e-163	-3.14701e-163	4.4212e-163	0
-1.16314e-163	-1.01353e-163	4.18271e-163	3.68363e-164	-4.75442e-163	-7.15162e-164	1.36096e-163	3.59819e-165	-3.37067e-163	-1.22509e-162	-7.92958e-163	3.92282e-163	2.35165e-163	1.01167e-163	-1.55843e-163	4.15401e-165	-1.35304e-162	2.39266e-165	-7.01461e-164	-4.49892e-163	9.36055e-164	4.2228e-163	8.1306e-163	-1.08831e-162	6.24323e-164	-4.33724e-163	-1.11301e-163	-4.41981e-163	-3.14701e-163	4.4212e-163	0
-1.16314e-163	-1.01353e-163	4.18271e-163	3.68363e-164	-4.75442e-163	-7.15162e-164	1.36096e-163	3.59819e-165	-3.37067e-163	-1.22509e-162	-7.92958e-163	3.92282e-163	2.35165e-163	1.01167e-163	-1.55843e-163	4.15401e-165	-1.35304e-162	2.39266e-165	-7.01461e-164	-4.49892e-163	9.36055e-164	4.2228e-163	8.1306e-163	-1.08831e-162	6.24323e-164	-4.33724e-163	-1.11301e-163	-4.41981e-163	-3.14701e-163	4.4212e-163	0
-1.16314e-163	-1.01353e-163	4.18271e-163	3.68363e-164	-4.75442e-163	-7.15162e-164	1.36096e-163	3.59819e-165	-3.37067e-163	-1.22509e-162	-7.92958e-163	3.92282e-163	2.35165e-163	1.01167e-163	-1.55843e-163	4.15401e-165	-1.35304e-162	2.39266e-165	-7.01461e-164	-4.49892e-163	9.36055e-164	4.2228e-163	8.1306e-163	-1.08831e-162	6.24323e-164	-4.33724e-163	-1.11301e-163	-4.41981e-163	-3.14701e-163	4.4212e-163	0
-1.16314e-163	-1.01353e-163	4.18271e-163	3.68363e-164	-4.75442e-163	-7.15162e-164	1.36096e-163	3.59819e-165	-3.37067e-163	-1.22509e-162	-7.92958e-163	3.92282e-163	2.35165e-163	1.01167e-163	-1.55843e-163	4.15401e-165	-1.35304e-162	2.39266e-165	-7.01461e-164	-4.49892e-163	9.36055e-164	4.2228e-163	8.1306e-163	-1.08831e-162	6.24323e-164	-4.33724e-163	-1.11301e-163	-4.41981e-163	-3.14701e-163	4.4212e-163	0
-1.16314e-163	-1.01353e-163	4.18271e-163	3.68363e-164	-4.75442e-163	-7.15162e-164	1.36096e-163	3.59819e-165	-3.37067e-163	-1.22509e-162	-7.92958e-163	3.92282e-163	2.35165e-163	1.01167e-163	-1.55843e-163	4.15401e-165	-1.35304e-162	2.39266e-165	-7.01461e-164	-4.49892e-163	9.36055e-164	4.2228e-163	8.1306e-163	-1.08831e-162	6.24323e-164	-4.33724e-163	-1.11301e-163	-4.41981e-163	-3.14701e-163	4.4212e-163	0
-1.16314e-163	-1.01353e-163	4.18271e-163	3.68363e-164	-4.75442e-163	-7.15162e-164	1.36096e-163	3.59819e-165	-3.37067e-163	-1.22509e-162	-7.92958e-163	3.92282e-163	2.35165e-163	1.01167e-163	-1.55843e-163	4.15401e-165	-1.35304e-162	2.39266e-165	-7.01461e-164	-4.49892e-163	9.36055e-164	4.2228e-163	8.1306e-163	-1.08831e-162	6.24323e-164	-4.33724e-163	-1.11301e-163	-4.41981e-163	-3.14701e-163	4.4212e-163	0
-1.16314e-163	-1.01353e-163	4.18271e-163	3.68363e-164	-4.75442e-163	-7.15162e-164	1.36096e-163	3.59819e-165	-3.37067e-163	-1.22509e-162	-7.92958e-163	3.92282e-163	2.35165e-163	1.01167e-163	-1.55843e-163	4.15401e-165	-1.35304e-162	2.39266e-165	-7.01461e-164	-4.49892e-163	9.36055e-164	4.2228e-163	8.1306e-163	-1.08831e-162	6.24323e-164	-4.33724e-163	-1.11301e-163	-4.41981e-163	-3.14701e-163	4.4212e-163	0
-1.16314e-163	-1.01353e-163	4.18271e-163	3.68363e-164	-4.75442e-163	-7.15162e-164	1.36096e-163	3.59819e-165	-3.37067e-163	-1.22509e-162	-7.92958e-163	3.92282e-163	2.35165e-163	1.01167e-163	-1.55843e-163	4.15401e-165	-1.35304e-162	2.39266e-165	-7.01461e-164	-4.49892e-163	9.36055e-164	4.2228e-163	8.1306e-163	-1.08831e-162	6.24323e-164	-4.33724e-163	-1.11301e-163	-4.41981e-163	-3.14701e-163	4.4212e-163	0
-1.16314e-163	-1.01353e-163	4.18271e-163	3.68363e-164	-4.75442e-163	-7.15162e-164	1.36096e-163	3.59819e-165	-3.37067e-163	-1.22509e-162	-7.92958e-163	3.92282e-163	2.35165e-163	1.01167e-163	-1.55843e-163	4.15401e-165	-1.35304e-162	2.39266e-165	-7.01461e-164	-4.49892e-163	9.36055e-164	4.2228e-163	8.1306e-163	-1.08831e-162	6.24323e-164	-4.33724e-163	-1.11301e-163	-4.41981e-163	-3.14701e-163	4.4212e-163	0
-1.16314e-163	-1.01353e-163	4.18271e-163	3.68363e-164	-4.75442e-163	-7.15162e-164	1.36096e-163	3.59819e-165	-3.37067e-163	-1.22509e-162	-7.92958e-163	3.92282e-163	2.35165e-163	1.01167e-163	-1.55843e-163	4.15401e-165	-1.35304e-162	2.39266e-165	-7.01461e-164	-4.49892e-163	9.36055e-164	4.2228e-163	8.1306e-163	-1.08831e-162	6.24323e-164	-4.33724e-163	-1.11301e-163	-4.41981e-163	-3.14701e-163	4.4212e-163	0
-1.16314e-163	-1.01353e-163	4.18271e-163	3.68363e-164	-4.75442e-163	-7.15162e-164	1.36096e-163	3.59819e-165	-3.37067e-163	-1.22509e-162	-7.92958e-163	3.92282e-163	2.35165e-163	1.01167e-163	-1.55843e-163	4.15401e-165	-1.35304e-162	2.39266e-165	-7.01461e-164	-4.49892e-163	9.36055e-164	4.2228e-163	8.1306e-163	-1.08831e-162	6.24323e-164	-4.33724e-163	-1.11301e-163	-4.41981e-163	-3.14701e-163	4.4212e-163	0
-1.16314e-163	-1.01353e-163	4.18271e-163	3.68363e-164	-4.75442e-163	-7.15162e-164	1.36096e-163	3.59819e-165	-3.37067e-163	-1.22509e-162	-7.92958e-163	3.92282e-163	2.35165e-163	1.01167e-163	-1.55843e-163	4.15401e-165	-1.35304e-162	2.39266e-165	-7.01461e-164	-4.49892e-163	9.36055e-164	4.2228e-163	8.1306e-163	-1.08831e-162	6.24323e-164	-4.33724e-163	-1.11301e-163	-4.41981e-163	-3.14701e-163	4.4212e-163	0
-1.16314e-163	-1.01353e-163	4.18271e-163	3.68363e-164	-4.75442e-163	-7.15162e-164	1.36096e-163	3.59819e-165	-3.37067e-163	-1.22509e-162	-7.92958e-163	3.92282e-163	2.35165e-163	1.01167e-163	-1.55843e-163	4.15401e-165	-1.35304e-162	2.39266e-165	-7.01461e-164	-4.49892e-163	9.36055e-164	4.2228e-163	8.1306e-163	-1.08831e-162	6.24323e-164	-4.33724e-163	-1.11301e-163	-4.41981e-163	-3.14701e-163	4.4212e-163	0
-1.16314e-163	-1.01353e-163	4.18271e-163	3.68363e-164	-4.75442e-163	-7.15162e-164	1.36096e-163	3.59819e-165	-3.37067e-163	-1.22509e-162	-7.92958e-163	3.92282e-163	2.35165e-163	1.01167e-163	-1.55843e-163	4.15401e-165	-1.35304e-162	2.39266e-165	-7.01461e-164	-4.49892e-163	9.36055e-164	4.2228e-163	8.1306e-163	-1.08831e-162	6.24323e-164	-4.33724e-163	-1.11301e-163	-4.41981e-163	-3.14701e-163	4.4212e-163	0
-1.16314e-163	-1.01353e-163	4.18271e-163	3.68363e-164	-4.75442e-163	-7.15162e-164	1.36096e-163	3.59819e-165	-3.37067e-163	-1.22509e-162	-7.92958e-163	3.92282e-163	2.35165e-163	1.01167e-163	-1.55843e-163	4.15401e-165	-1.35304e-162	2.39266e-165	-7.01461e-164	-4.49892e-163	9.36055e-164	4.2228e-163	8.1306e-163	-1.08831e-162	6.24323e-164	-4.33724e-163	-1.11301e-163	-4.41981e-163	-3.14701e-163	4.4212e-163	0
-1.16314e-163	-1.01353e-163	4.18271e-163	3.68363e-164	-4.75442e-163	-7.15162e-164	1.36096e-163	3.59819e-165	-3.37067e-163	-1.22509e-162	-7.92958e-163	3.92282e-163	2.35165e-163	1.01167e-163	-1.55843e-163	4.15401e-165	-1.35304e-162	2.39266e-165	-7.01461e-164	-4.49892e-163	9.36055e-164	4.2228e-163	8.1306e-163	-1.08831e-162	6.24323e-164	-4.33724e-163	-1.11301e-163	-4.41981e-163	-3.14701e-163	4.4212e-163	0
-1.16314e-163	-1.01353e-163	4.18271e-163	3.68363e-164	-4.75442e-163	-7.15162e-164	1.36096e-163	3.59819e-165	-3.37067e-163	-1.22509e-162	-7.92958e-163	3.92282e-163	2.35165e-163	1.01167e-163	-1.55843e-163	4.15401e-165	-1.35304e-162	2.39266e-165	-7.01461e-164	-4.49892e-163	9.36055e-164	4.2228e-163	8.1306e-163	-1.08831e-162	6.24323e-164	-4.33724e-163	-1.11301e-163	-4.41981e-163	-3.14701e-163	4.4212e-163	0
-1.16314e-163	-1.01353e-163	4.18271e-163	3.68363e-164	-4.75442e-163	-7.15162e-164	1.36096e-163	3.59819e-165	-3.37067e-163	-1.22509e-162	-7.92958e-163	3.92282e-163	2.35165e-163	1.01167e-163	-1.55843e-163	4.15401e-165	-1.35304e-162	2.39266e-165	-7.01461e-164	-4.49892e-163	9.36055e-164	4.2228e-163	8.1306e-163	-1.08831e-162	6.24323e-164	-4.33724e-163	-1.11301e-163	-4.41981e-163	-3.14701e-163	4.4212e-163	0
-1.16314e-163	-1.01353e-163	4.18271e-163	3.68363e-164	-4.75442e-163	-7.15162e-164	1.36096e-163	3.59819e-165	-3.37067e-163	-1.22509e-162	-7.92958e-163	3.92282e-163	2.35165e-163	1.01167e-163	-1.55843e-163	4.15401e-165	-1.35304e-162	2.39266e-165	-7.01461e-164	-4.49892e-163	9.36055e-164	4.2228e-163	8.1306e-163	-1.08831e-162	6.24323e-164	-4.33724e-163	-1.11301e-163	-4.41981e-163	-3.14701e-163	4.4212e-163	0
-1.16314e-163	-1.01353e-163	4.18271e-163	3.68363e-164	-4.75442e-163	-7.15162e-164	1.36096e-163	3.59819e-165	-3.37067e-163	-1.22509e-162	-7.92958e-163	3.92282e-163	2.35165e-163	1.01167e-163	-1.55843e-163	4.15401e-165	-1.35304e-162	2.39266e-165	-7.01461e-164	-4.49892e-163	9.36055e-164	4.2228e-163	8.1306e-163	-1.08831e-162	6.24323e-164	-4.33724e-163	-1.11301e-163	-4.41981e-163	-3.14701e-163	4.4212e-163	0
-1.16314e-163	-1.01353e-163	4.18271e-163	3.68363e-164	-4.75442e-163	-7.15162e-164	1.36096e-163	3.59819e-165	-3.37067e-163	-1.22509e-162	-7.92958e-163	3.92282e-163	2.35165e-163	1.01167e-163	-1.55843e-163	4.15401e-165	-1.35304e-162	2.39266e-165	-7.01461e-164	-4.49892e-163	9.36055e-164	4.2228e-163	8.1306e-163	-1.08831e-162	6.24323e-164	-4.33724e-163	-1.11301e-163	-4.41981e-163	-3.14701e-163	4.4212e-163	0
-1.16314e-163	-1.01353e-163	4.18271e-163	3.68363e-164	-4.75442e-163	-7.15162e-164	1.36096e-163	3.59819e-165	-3.37067e-163	-1.22509e-162	-7.92958e-163	3.92282e-163	2.35165e-163	1.01167e-163	-1.55843e-163	4.15401e-165	-1.35304e-162	2.39266e-165	-7.01461e-164	-4.49892e-163	9.36055e-164	4.2228e-163	8.1306e-163	-1.08831e-162	6.24323e-164	-4.33724e-163	-1.11301e-163	-4.41981e-163	-3.14701e-163	4.4212e-163	0
-1.16314e-163	-1.01353e-163	4.18271e-163	3.68363e-164	-4.75442e-163	-7.15162e-164	1.36096e-163	3.59819e-165	-3.37067e-163	-1.22509e-162	-7.92958e-163	3.92282e-163	2.35165e-163	1.01167e-163	-1.55843e-163	4.15401e-165	-1.35304e-162	2.39266e-165	-7.01461e-164	-4.49892e-163	9.36055e-164	4.2228e-163	8.1306e-163	-1.08831e-162	6.24323e-164	-4.33724e-163	-1.11301e-163	-4.41981e-163	-3.14701e-163	4.4212e-163	0
-1.16314e-163	-1.01353e-163	4.18271e-163	3.68363e-164	-4.75442e-163	-7.15162e-164	1.36096e-163	3.59819e-165	-3.37067e-163	-1.22509e-162	-7.92958e-163	3.92282e-163	2.35165e-163	1.01167e-163	-1.55843e-163	4.15401e-165	-1.35304e-162	2.39266e-165	-7.01461e-164	-4.49892e-163	9.36055e-164	4.2228e-163	8.1306e-163	-1.08831e-162	6.24323e-164	-4.33724e-163	-1.11301e-163	-4.41981e-163	-3.14701e-163	4.4212e-163	0
-1.16314e-163	-1.01353e-163	4.18271e-163	3.68363e-164	-4.75442e-163	-7.15162e-164	1.36096e-163	3.59819e-165	-3.37067e-163	-1.22509e-162	-7.92958e-163	3.92282e-163	2.35165e-163	1.01167e-163	-1.55843e-163	4.15401e-165	-1.35304e-162	2.39266e-165	-7.01461e-164	-4.49892e-163	9.36055e-164	4.2228e-163	8.1306e-163	-1.08831e-162	6.24323e-164	-4.33724e-163	-1.11301e-163	-4.41981e-163	-3.14701e-163	4.4212e-163	0
-1.16314e-163	-1.01353e-163	4.18271e-163	3.68363e-164	-4.75442e-163	-7.15162e-164	1.36096e-163	3.59819e-165	-3.37067e-163	-1.22509e-162	-7.92958e-163	3.92282e-163	2.35165e-163	1.01167e-163	-1.55843e-163	4.15401e-165	-1.35304e-162	2.39266e-165	-7.01461e-164	-4.49892e-163	9.36055e-164	4.2228e-163	8.1306e-163	-1.08831e-162	6.24323e-164	-4.33724e-163	-1.11301e-163	-4.41981e-163	-3.14701e-163	4.4212e-163	0
-1.16314e-163	-1.01353e-163	4.18271e-163	3.68363e-164	-4.75442e-163	-7.15162e-164	1.36096e-163	3.59819e-165	-3.37067e-163	-1.22509e-162	-7.92958e-163	3.92282e-163	2.35165e-163	1.01167e-163	-1.55843e-163	4.15401e-165	-1.35304e-162	2.39266e-165	-7.01461e-164	-4.49892e-163	9.36055e-164	4.2228e-163	8.1306e-163	-1.08831e-162	6.24323e-164	-4.33724e-163	-1.11301e-163	-4.41981e-163	-3.14701e-163	4.4212e-163	0
-1.16314e-163	-1.01353e-163	4.18271e-163	3.68363e-164	-4.75442e-163	-7.15162e-164	1.36096e-163	3.59819e-165	-3.37067e-163	-1.22509e-162	-7.92958e-163	3.92282e-163	2.35165e-163	1.01167e-163	-1.55843e-163	4.15401e-165	-1.35304e-162	2.39266e-165	-7.01461e-164	-4.49892e-163	9.36055e-164	4.2228e-163	8.1306e-163	-1.08831e-162	6.24323e-164	-4.33724e-163	-1.11301e-163	-4.41981e-163	-3.14701e-163	4.4212e-163	0
-1.16314e-163	-1.01353e-163	4.18271e-163	3.68363e-164	-4.75442e-163	-7.15162e-164	1.36096e-163	3.59819e-165	-3.37067e-163	-1.22509e-162	-7.92958e-163	3.92282e-163	2.35165e-163	1.01167e-163	-1.55843e-163	4.15401e-165	-1.35304e-162	2.39266e-165	-7.01461e-164	-4.49892e-163	9.36055e-164	4.2228e-163	8.1306e-163	-1.08831e-162	6.24323e-164	-4.33724e-163	-1.11301e-163	-4.41981e-163	-3.14701e-163	4.4212e-163	0
-1.16314e-163	-1.01353e-163	4.18271e-163	3.68363e-164	-4.75442e-163	-7.15162e-164	1.36096e-163	3.59819e-165	-3.37067e-163	-1.22509e-162	-7.92958e-163	3.92282e-163	2.35165e-163	1.01167e-163	-1.55843e-163	4.15401e-165	-1.35304e-162	2.39266e-165	-7.01461e-164	-4.49892e-163	9.36055e-164	4.2228e-163	8.1306e-163	-1.08831e-162	6.24323e-164	-4.33724e-163	-1.11301e-163	-4.41981e-163	-3.14701e-163	4.4212e-163	0
-1.16314e-163	-1.01353e-163	4.18271e-163	3.68363e-164	-4.75442e-163	-7.15162e-164	1.36096e-163	3.59819e-165	-3.37067e-163	-1.22509e-162	-7.92958e-163	3.92282e-163	2.35165e-163	1.01167e-163	-1.55843e-163	4.15401e-165	-1.35304e-162	2.39266e-165	-7.01461e-164	-4.49892e-163	9.36055e-164	4.2228e-163	8.1306e-163	-1.08831e-162	6.24323e-164	-4.33724e-163	-1.11301e-163	-4.41981e-163	-3.14701e-163	4.4212e-163	0
-1.16314e-163	-1.01353e-163	4.18271e-163	3.68363e-164	-4.75442e-163	-7.15162e-164	1.36096e-163	3.59819e-165	-3.37067e-163	-1.22509e-162	-7.92958e-163	3.92282e-163	2.35165e-163	1.01167e-163	-1.55843e-163	4.15401e-165	-1.35304e-162	2.39266e-165	-7.01461e-164	-4.49892e-163	9.36055e-164	4.2228e-163	8.1306e-163	-1.08831e-162	6.24323e-164	-4.33724e-163	-1.11301e-163	-4.41981e-163	-3.14701e-163	4.4212e-163	0
-1.16314e-163	-1.01353e-163	4.18271e-163	3.68363e-164	-4.75442e-163	-7.15162e-164	1.36096e-163	3.59819e-165	-3.37067e-163	-1.22509e-162	-7.92958e-163	3.92282e-163	2.35165e-163	1.01167e-163	-1.55843e-163	4.15401e-165	-1.35304e-162	2.39266e-165	-7.01461e-164	-4.49892e-163	9.36055e-164	4.2228e-163	8.1306e-163	-1.08831e-162	6.24323e-164	-4.33724e-163	-1.11301e-163	-4.41981e-163	-3.14701e-163	4.4212e-163	0
-1.16314e-163	-1.01353e-163	4.18271e-163	3.68363e-164	-4.75442e-163	-7.15162e-164	1.36096e-163	3.59819e-165	-3.37067e-163	-1.22509e-162	-7.92958e-163	3.92282e-163	2.35165e-163	1.01167e-163	-1.55843e-163	4.15401e-165	-1.35304e-162	2.39266e-165	-7.01461e-164	-4.49892e-163	9.36055e-164	4.2228e-163	8.1306e-163	-1.08831e-162	6.24323e-164	-4.33724e-163	-1.11301e-163	-4.41981e-163	-3.14701e-163	4.4212e-163	0
-1.16314e-163	-1.01353e-163	4.18271e-163	3.68363e-164	-4.75442e-163	-7.15162e-164	1.36096e-163	3.59819e-165	-3.37067e-163	-1.22509e-162	-7.92958e-163	3.92282e-163	2.35165e-163	1.01167e-163	-1.55843e-163	4.15401e-165	-1.35304e-162	2.39266e-165	-7.01461e-164	-4.49892e-163	9.36055e-164	4.2228e-163	8.1306e-163	-1.08831e-162	6.24323e-164	-4.33724e-163	-1.11301e-163	-4.41981e-163	-3.14701e-163	4.4212e-163	0
-1.16314e-163	-1.01353e-163	4.18271e-163	3.68363e-164	-4.75442e-163	-7.15162e-164	1.36096e-163	3.59819e-165	-3.37067e-163	-1.22509e-162	-7.92958e-163	3.92282e-163	2.35165e-163	1.01167e-163	-1.55843e-163	4.15401e-165	-1.35304e-162	2.39266e-165	-7.01461e-164	-4.49892e-163	9.36055e-164	4.2228e-163	8.1306e-163	-1.08831e-162	6.24323e-164	-4.33724e-163	-1.11301e-163	-4.41981e-163	-3.14701e-163	4.4212e-163	0
-1.16314e-163	-1.01353e-163	4.18271e-163	3.68363e-164	-4.75442e-163	-7.15162e-164	1.36096e-163	3.59819e-165	-3.37067e-163	-1.22509e-162	-7.92958e-163	3.92282e-163	2.35165e-163	1.01167e-163	-1.55843e-163	4.15401e-165	-1.35304e-162	2.39266e-165	-7.01461e-164	-4.49892e-163	9.36055e-164	4.2228e-163	8.1306e-163	-1.08831e-162	6.24323e-164	-4.33724e-163	-1.11301e-163	-4.41981e-163	-3.14701e-163	4.4212e-163	0
-1.16314e-163	-1.01353e-163	4.18271e-163	3.68363e-164	-4.75442e-163	-7.15162e-164	1.36096e-163	3.59819e-165	-3.37067e-163	-1.22509e-162	-7.92958e-163	3.92282e-163	2.35165e-163	1.01167e-163	-1.55843e-163	4.15401e-165	-1.35304e-162	2.39266e-165	-7.01461e-164	-4.49892e-163	9.36055e-164	4.2228e-163	8.1306e-163	-1.08831e-162	6.24323e-164	-4.33724e-163	-1.11301e-163	-4.41981e-163	-3.14701e-163	4.4212e-163	0
-1.16314e-163	-1.01353e-163	4.18271e-163	3.68363e-164	-4.75442e-163	-7.15162e-164	1.36096e-163	3.59819e-165	-3.37067e-163	-1.22509e-162	-7.92958e-163	3.92282e-163	2.35165e-163	1.01167e-163	-1.55843e-163	4.15401e-165	-1.35304e-162	2.39266e-165	-7.01461e-164	-4.49892e-163	9.36055e-164	4.2228e-163	8.1306e-163	-1.08831e-162	6.24323e-164	-4.33724e-163	-1.11301e-163	-4.41981e-163	-3.14701e-163	4.4212e-163	0
-1.16314e-163	-1.01353e-163	4.18271e-163	3.68363e-164	-4.75442e-163	-7.15162e-164	1.36096e-163	3.59819e-165	-3.37067e-163	-1.22509e-162	-7.92958e-163	3.92282e-163	2.35165e-163	1.01167e-163	-1.55843e-163	4.15401e-165	-1.35304e-162	2.39266e-165	-7.01461e-164	-4.49892e-163	9.36055e-164	4.2228e-163	8.1306e-163	-1.08831e-162	6.24323e-164	-4.33724e-163	-1.11301e-163	-4.41981e-163	-3.14701e-163	4.4212e-163	0
-1.16314e-163	-1.01353e-163	4.18271e-163	3.68363e-164	-4.75442e-163	-7.15162e-164	1.36096e-163	3.59819e-165	-3.37067e-163	-1.22509e-162	-7.92958e-163	3.92282e-163	2.35165e-163	1.01167e-163	-1.55843e-163	4.15401e-165	-1.35304e-162	2.39266e-165	-7.01461e-164	-4.49892e-163	9.36055e-164	4.2228e-163	8.1306e-163	-1.08831e-162	6.24323e-164	-4.33724e-163	-1.11301e-163	-4.41981e-163	-3.14701e-163	4.4212e-163	0
-1.16314e-163	-1.01353e-163	4.18271e-163	3.68363e-164	-4.75442e-163	-7.15162e-164	1.36096e-163	3.59819e-165	-3.37067e-163	-1.22509e-162	-7.92958e-163	3.92282e-163	2.35165e-163	1.01167e-163	-1.55843e-163	4.15401e-165	-1.35304e-162	2.39266e-165	-7.01461e-164	-4.49892e-163	9.36055e-164	4.2228e-163	8.1306e-163	-1.08831e-162	6.24323e-164	-4.33724e-163	-1.11301e-163	-4.41981e-163	-3.14701e-163	4.4212e-163	0
-1.16314e-163	-1.01353e-163	4.18271e-163	3.68363e-164	-4.75442e-163	-7.15162e-164	1.36096e-163	3.59819e-165	-3.37067e-163	-1.22509e-162	-7.92958e-163	3.92282e-163	2.35165e-163	1.01167e-163	-1.55843e-163	4.15401e-165	-1.35304e-162	2.39266e-165	-7.01461e-164	-4.49892e-163	9.36055e-164	4.2228e-163	8.1306e-163	-1.08831e-162	6.24323e-164	-4.33724e-163	-1.11301e-163	-4.41981e-163	-3.14701e-163	4.4212e-163	0
-1.16314e-163	-1.01353e-163	4.18271e-163	3.68363e-164	-4.75442e-163	-7.15162e-164	1.36096e-163	3.59819e-165	-3.37067e-163	-1.22509e-162	-7.92958e-163	3.92282e-163	2.35165e-163	1.01167e-163	-1.55843e-163	4.15401e-165	-1.35304e-162	2.39266e-165	-7.01461e-164	-4.49892e-163	9.36055e-164	4.2228e-163	8.1306e-163	-1.08831e-162	6.24323e-164	-4.33724e-163	-1.11301e-163	-4.41981e-163	-3.14701e-163	4.4212e-163	0
-1.16314e-163	-1.01353e-163	4.18271e-163	3.68363e-164	-4.75442e-163	-7.15162e-164	1.36096e-163	3.59819e-165	-3.37067e-163	-1.22509e-162	-7.92958e-163	3.92282e-163	2.35165e-163	1.01167e-163	-1.55843e-163	4.15401e-165	-1.35304e-162	2.39266e-165	-7.01461e-164	-4.49892e-163	9.36055e-164	4.2228e-163	8.1306e-163	-1.08831e-162	6.24323e-164	-4.33724e-163	-1.11301e-163	-4.41981e-163	-3.14701e-163	4.4212e-163	0
-1.16314e-163	-1.01353e-163	4.18271e-163	3.68363e-164	-4.75442e-163	-7.15162e-164	1.36096e-163	3.59819e-165	-3.37067e-163	-1.22509e-162	-7.92958e-163	3.92282e-163	2.35165e-163	1.01167e-163	-1.55843e-163	4.15401e-165	-1.35304e-162	2.39266e-165	-7.01461e-164	-4.49892e-163	9.36055e-164	4.2228e-163	8.1306e-163	-1.08831e-162	6.24323e-164	-4.33724e-163	-1.11301e-163	-4.41981e-163	-3.14701e-163	4.4212e-163	0
-1.16314e-163	-1.01353e-163	4.18271e-163	3.68363e-164	-4.75442e-163	-7.15162e-164	1.36096e-163	3.59819e-165	-3.37067e-163	-1.22509e-162	-7.92958e-163	3.92282e-163	2.35165e-163	1.01167e-163	-1.55843e-163	4.15401e-165	-1.35304e-162	2.39266e-165	-7.01461e-164	-4.49892e-163	9.36055e-164	4.2228e-163	8.1306e-163	-1.08831e-162	6.24323e-164	-4.33724e-163	-1.11301e-163	-4.41981e-163	-3.14701e-163	4.4212e-163	0
-1.16314e-163	-1.01353e-163	4.18271e-163	3.68363e-164	-4.75442e-163	-7.15162e-164	1.36096e-163	3.59819e-165	-3.37067e-163	-1.22509e-162	-7.92958e-163	3.92282e-163	2.35165e-163	1.01167e-163	-1.55843e-163	4.15401e-165	-1.35304e-162	2.39266e-165	-7.01461e-164	-4.49892e-163	9.36055e-164	4.2228e-163	8.1306e-163	-1.08831e-162	6.24323e-164	-4.33724e-163	-1.11301e-163	-4.41981e-163	-3.14701e-163	4.4212e-163	0
-1.16314e-163	-1.01353e-163	4.18271e-163	3.68363e-164	-4.75442e-163	-7.15162e-164	1.36096e-163	3.59819e-165	-3.37067e-163	-1.22509e-162	-7.92958e-163	3.92282e-163	2.35165e-163	1.01167e-163	-1.55843e-163	4.15401e-165	-1.35304e-162	2.39266e-165	-7.01461e-164	-4.49892e-163	9.36055e-164	4.2228e-163	8.1306e-163	-1.08831e-162	6.24323e-164	-4.33724e-163	-1.11301e-163	-4.41981e-163	-3.14701e-163	4.4212e-163	0
-1.16314e-163	-1.01353e-163	4.18271e-163	3.68363e-164	-4.75442e-163	-7.15162e-164	1.36096e-163	3.59819e-165	-3.37067e-163	-1.22509e-162	-7.92958e-163	3.92282e-163	2.35165e-163	1.01167e-163	-1.55843e-163	4.15401e-165	-1.35304e-162	2.39266e-165	-7.01461e-164	-4.49892e-163	9.36055e-164	4.2228e-163	8.1306e-163	-1.08831e-162	6.24323e-164	-4.33724e-163	-1.11301e-163	-4.41981e-163	-3.14701e-163	4.4212e-163	0
-1.16314e-163	-1.01353e-163	4.18271e-163	3.68363e-164	-4.75442e-163	-7.15162e-164	1.36096e-163	3.59819e-165	-3.37067e-163	-1.22509e-162	-7.92958e-163	3.92282e-163	2.35165e-163	1.01167e-163	-1.55843e-163	4.15401e-165	-1.35304e-162	2.39266e-165	-7.01461e-164	-4.49892e-163	9.36055e-164	4.2228e-163	8.1306e-163	-1.08831e-162	6.24323e-164	-4.33724e-163	-1.11301e-163	-4.41981e-163	-3.14701e-163	4.4212e-163	0
-1.16314e-163	-1.01353e-163	4.18271e-163	3.68363e-164	-4.75442e-163	-7.15162e-164	1.36096e-163	3.59819e-165	-3.37067e-163	-1.22509e-162	-7.92958e-163	3.92282e-163	2.35165e-163	1.01167e-163	-1.55843e-163	4.15401e-165	-1.35304e-162	2.39266e-165	-7.01461e-164	-4.49892e-163	9.36055e-164	4.2228e-163	8.1306e-163	-1.08831e-162	6.24323e-164	-4.33724e-163	-1.11301e-163	-4.41981e-163	-3.14701e-163	4.4212e-163	0
-1.16314e-163	-1.01353e-163	4.18271e-163	3.68363e-164	-4.75442e-163	-7.15162e-164	1.36096e-163	3.59819e-165	-3.37067e-163	-1.22509e-162	-7.92958e-163	3.92282e-163	2.35165e-163	1.01167e-163	-1.55843e-163	4.15401e-165	-1.35304e-162	2.39266e-165	-7.01461e-164	-4.49892e-163	9.36055e-164	4.2228e-163	8.1306e-163	-1.08831e-162	6.24323e-164	-4.33724e-163	-1.11301e-163	-4.41981e-163	-3.14701e-163	4.4212e-163	0
-1.16314e-163	-1.01353e-163	4.18271e-163	3.68363e-164	-4.75442e-163	-7.15162e-164	1.36096e-163	3.59819e-165	-3.37067e-163	-1.22509e-162	-7.92958e-163	3.92282e-163	2.35165e-163	1.01167e-163	-1.55843e-163	4.15401e-165	-1.35304e-162	2.39266e-165	-7.01461e-164	-4.49892e-163	9.36055e-164	4.2228e-163	8.1306e-163	-1.08831e-162	6.24323e-164	-4.33724e-163	-1.11301e-163	-4.41981e-163	-3.14701e-163	4.4212e-163	0
-1.16314e-163	-1.01353e-163	4.18271e-163	3.68363e-164	-4.75442e-163	-7.15162e-164	1.36096e-163	3.59819e-165	-3.37067e-163	-1.22509e-162	-7.92958e-163	3.92282e-163	2.35165e-163	1.01167e-163	-1.55843e-163	4.15401e-165	-1.35304e-162	2.39266e-165	-7.01461e-164	-4.49892e-163	9.36055e-164	4.2228e-163	8.1306e-163	-1.08831e-162	6.24323e-164	-4.33724e-163	-1.11301e-163	-4.41981e-163	-3.14701e-163	4.4212e-163	0
-1.16314e-163	-1.01353e-163	4.18271e-163	3.68363e-164	-4.75442e-163	-7.15162e-164	1.36096e-163	3.59819e-165	-3.37067e-163	-1.22509e-162	-7.92958e-163	3.92282e-163	2.35165e-163	1.01167e-163	-1.55843e-163	4.15401e-165	-1.35304e-162	2.39266e-165	-7.01461e-164	-4.49892e-163	9.36055e-164	4.2228e-163	8.1306e-163	-1.08831e-162	6.24323e-164	-4.33724e-163	-1.11301e-163	-4.41981e-163	-3.14701e-163	4.4212e-163	0
-1.16314e-163	-1.01353e-163	4.18271e-163	3.68363e-164	-4.75442e-163	-7.15162e-164	1.36096e-163	3.59819e-165	-3.37067e-163	-1.22509e-162	-7.92958e-163	3.92282e-163	2.35165e-163	1.01167e-163	-1.55843e-163	4.15401e-165	-1.35304e-162	2.39266e-165	-7.01461e-164	-4.49892e-163	9.36055e-164	4.2228e-163	8.1306e-163	-1.08831e-162	6.24323e-164	-4.33724e-163	-1.11301e-163	-4.41981e-163	-3.14701e-163	4.4212e-163	0
-1.16314e-163	-1.01353e-163	4.18271e-163	3.68363e-164	-4.75442e-163	-7.15162e-164	1.36096e-163	3.59819e-165	-3.37067e-163	-1.22509e-162	-7.92958e-163	3.92282e-163	2.35165e-163	1.01167e-163	-1.55843e-163	4.15401e-165	-1.35304e-162	2.39266e-165	-7.01461e-164	-4.49892e-163	9.36055e-164	4.2228e-163	8.1306e-163	-1.08831e-162	6.24323e-164	-4.33724e-163	-1.11301e-163	-4.41981e-163	-3.14701e-163	4.4212e-163	0
-1.16314e-163	-1.01353e-163	4.18271e-163	3.68363e-164	-4.75442e-163	-7.15162e-164	1.36096e-163	3.59819e-165	-3.37067e-163	-1.22509e-162	-7.92958e-163	3.92282e-163	2.35165e-163	1.01167e-163	-1.55843e-163	4.15401e-165	-1.35304e-162	2.39266e-165	-7.01461e-164	-4.49892e-163	9.36055e-164	4.2228e-163	8.1306e-163	-1.08831e-162	6.24323e-164	-4.33724e-163	-1.11301e-163	-4.41981e-163	-3.14701e-163	4.4212e-163	0
-1.16314e-163	-1.01353e-163	4.18271e-163	3.68363e-164	-4.75442e-163	-7.15162e-164	1.36096e-163	3.59819e-165	-3.37067e-163	-1.22509e-162	-7.92958e-163	3.92282e-163	2.35165e-163	1.01167e-163	-1.55843e-163	4.15401e-165	-1.35304e-162	2.39266e-165	-7.01461e-164	-4.49892e-163	9.36055e-164	4.2228e-163	8.1306e-163	-1.08831e-162	6.24323e-164	-4.33724e-163	-1.11301e-163	-4.41981e-163	-3.14701e-163	4.4212e-163	0
-1.16314e-163	-1.01353e-163	4.18271e-163	3.68363e-164	-4.75442e-163	-7.15162e-164	1.36096e-163	3.59819e-165	-3.37067e-163	-1.22509e-162	-7.92958e-163	3.92282e-163	2.35165e-163	1.01167e-163	-1.55843e-163	4.15401e-165	-1.35304e-162	2.39266e-165	-7.01461e-164	-4.49892e-163	9.36055e-164	4.2228e-163	8.1306e-163	-1.08831e-162	6.24323e-164	-4.33724e-163	-1.11301e-163	-4.41981e-163	-3.14701e-163	4.4212e-163	0
-1.16314e-163	-1.01353e-163	4.18271e-163	3.68363e-164	-4.75442e-163	-7.15162e-164	1.36096e-163	3.59819e-165	-3.37067e-163	-1.22509e-162	-7.92958e-163	3.92282e-163	2.35165e-163	1.01167e-163	-1.55843e-163	4.15401e-165	-1.35304e-162	2.39266e-165	-7.01461e-164	-4.49892e-163	9.36055e-164	4.2228e-163	8.1306e-163	-1.08831e-162	6.24323e-164	-4.33724e-163	-1.11301e-163	-4.41981e-163	-3.14701e-163	4.4212e-163	0
-1.16314e-163	-1.01353e-163	4.18271e-163	3.68363e-164	-4.75442e-163	-7.15162e-164	1.36096e-163	3.59819e-165	-3.37067e-163	-1.22509e-162	-7.92958e-163	3.92282e-163	2.35165e-163	1.01167e-163	-1.55843e-163	4.15401e-165	-1.35304e-162	2.39266e-165	-7.01461e-164	-4.49892e-163	9.36055e-164	4.2228e-163	8.1306e-163	-1.08831e-162	6.24323e-164	-4.33724e-163	-1.11301e-163	-4.41981e-163	-3.14701e-163	4.4212e-163	0
-1.16314e-163	-1.01353e-163	4.18271e-163	3.68363e-164	-4.75442e-163	-7.15162e-164	1.36096e-163	3.59819e-165	-3.37067e-163	-1.22509e-162	-7.92958e-163	3.92282e-163	2.35165e-163	1.01167e-163	-1.55843e-163	4.15401e-165	-1.35304e-162	2.39266e-165	-7.01461e-164	-4.49892e-163	9.36055e-164	4.2228e-163	8.1306e-163	-1.08831e-162	6.24323e-164	-4.33724e-163	-1.11301e-163	-4.41981e-163	-3.14701e-163	4.4212e-163	0
-1.16314e-163	-1.01353e-163	4.18271e-163	3.68363e-164	-4.75442e-163	-7.15162e-164	1.36096e-163	3.59819e-165	-3.37067e-163	-1.22509e-162	-7.92958e-163	3.92282e-163	2.35165e-163	1.01167e-163	-1.55843e-163	4.15401e-165	-1.35304e-162	2.39266e-165	-7.01461e-164	-4.49892e-163	9.36055e-164	4.2228e-163	8.1306e-163	-1.08831e-162	6.24323e-164	-4.33724e-163	-1.11301e-163	-4.41981e-163	-3.14701e-163	4.4212e-163	0
-1.16314e-163	-1.01353e-163	4.18271e-163	3.68363e-164	-4.75442e-163	-7.15162e-164	1.36096e-163	3.59819e-165	-3.37067e-163	-1.22509e-162	-7.92958e-163	3.92282e-163	2.35165e-163	1.01167e-163	-1.55843e-163	4.15401e-165	-1.35304e-162	2.39266e-165	-7.01461e-164	-4.49892e-163	9.36055e-164	4.2228e-163	8.1306e-163	-1.08831e-162	6.24323e-164	-4.33724e-163	-1.11301e-163	-4.41981e-163	-3.14701e-163	4.4212e-163	0
-1.16314e-163	-1.01353e-163	4.18271e-163	3.68363e-164	-4.75442e-163	-7.15162e-164	1.36096e-163	3.59819e-165	-3.37067e-163	-1.22509e-162	-7.92958e-163	3.92282e-163	2.35165e-163	1.01167e-163	-1.55843e-163	4.15401e-165	-1.35304e-162	2.39266e-165	-7.01461e-164	-4.49892e-163	9.36055e-164	4.2228e-163	8.1306e-163	-1.08831e-162	6.24323e-164	-4.33724e-163	-1.11301e-163	-4.41981e-163	-3.14701e-163	4.4212e-163	0
-1.16314e-163	-1.01353e-163	4.18271e-163	3.68363e-164	-4.75442e-163	-7.15162e-164	1.36096e-163	3.59819e-165	-3.37067e-163	-1.22509e-162	-7.92958e-163	3.92282e-163	2.35165e-163	1.01167e-163	-1.55843e-163	4.15401e-165	-1.35304e-162	2.39266e-165	-7.01461e-164	-4.49892e-163	9.36055e-164	4.2228e-163	8.1306e-163	-1.08831e-162	6.24323e-164	-4.33724e-163	-1.11301e-163	-4.41981e-163	-3.14701e-163	4.4212e-163	0
-1.16314e-163	-1.01353e-163	4.18271e-163	3.68363e-164	-4.75442e-163	-7.15162e-164	1.36096e-163	3.59819e-165	-3.37067e-163	-1.22509e-162	-7.92958e-163	3.92282e-163	2.35165e-163	1.01167e-163	-1.55843e-163	4.15401e-165	-1.35304e-162	2.39266e-165	-7.01461e-164	-4.49892e-163	9.36055e-164	4.2228e-163	8.1306e-163	-1.08831e-162	6.24323e-164	-4.33724e-163	-1.11301e-163	-4.41981e-163	-3.14701e-163	4.4212e-163	0
-1.16314e-163	-1.01353e-163	4.18271e-163	3.68363e-164	-4.75442e-163	-7.15162e-164	1.36096e-163	3.59819e-165	-3.37067e-163	-1.22509e-162	-7.92958e-163	3.92282e-163	2.35165e-163	1.01167e-163	-1.55843e-163	4.15401e-165	-1.35304e-162	2.39266e-165	-7.01461e-164	-4.49892e-163	9.36055e-164	4.2228e-163	8.1306e-163	-1.08831e-162	6.24323e-164	-4.33724e-163	-1.11301e-163	-4.41981e-163	-3.14701e-163	4.4212e-163	0
-1.16314e-163	-1.01353e-163	4.18271e-163	3.68363e-164	-4.75442e-163	-7.15162e-164	1.36096e-163	3.59819e-165	-3.37067e-163	-1.22509e-162	-7.92958e-163	3.92282e-163	2.35165e-163	1.01167e-163	-1.55843e-163	4.15401e-165	-1.35304e-162	2.39266e-165	-7.01461e-164	-4.49892e-163	9.36055e-164	4.2228e-163	8.1306e-163	-1.08831e-162	6.24323e-164	-4.33724e-163	-1.11301e-163	-4.41981e-163	-3.14701e-163	4.4212e-163	0
-1.16314e-163	-1.01353e-163	4.18271e-163	3.68363e-164	-4.75442e-163	-7.15162e-164	1.36096e-163	3.59819e-165	-3.37067e-163	-1.22509e-162	-7.92958e-163	3.92282e-163	2.35165e-163	1.01167e-163	-1.55843e-163	4.15401e-165	-1.35304e-162	2.39266e-165	-7.01461e-164	-4.49892e-163	9.36055e-164	4.2228e-163	8.1306e-163	-1.08831e-162	6.24323e-164	-4.33724e-163	-1.11301e-163	-4.41981e-163	-3.14701e-163	4.4212e-163	0
-1.16314e-163	-1.01353e-163	4.18271e-163	3.68363e-164	-4.75442e-163	-7.15162e-164	1.36096e-163	3.59819e-165	-3.37067e-163	-1.22509e-162	-7.92958e-163	3.92282e-163	2.35165e-163	1.01167e-163	-1.55843e-163	4.15401e-165	-1.35304e-162	2.39266e-165	-7.01461e-164	-4.49892e-163	9.36055e-164	4.2228e-163	8.1306e-163	-1.08831e-162	6.24323e-164	-4.33724e-163	-1.11301e-163	-4.41981e-163	-3.14701e-163	4.4212e-163	0
-1.16314e-163	-1.01353e-163	4.18271e-163	3.68363e-164	-4.75442e-163	-7.15162e-164	1.36096e-163	3.59819e-165	-3.37067e-163	-1.22509e-162	-7.92958e-163	3.92282e-163	2.35165e-163	1.01167e-163	-1.55843e-163	4.15401e-165	-1.35304e-162	2.39266e-165	-7.01461e-164	-4.49892e-163	9.36055e-164	4.2228e-163	8.1306e-163	-1.08831e-162	6.24323e-164	-4.33724e-163	-1.11301e-163	-4.41981e-163	-3.14701e-163	4.4212e-163	0
-1.16314e-163	-1.01353e-163	4.18271e-163	3.68363e-164	-4.75442e-163	-7.15162e-164	1.36096e-163	3.59819e-165	-3.37067e-163	-1.22509e-162	-7.92958e-163	3.92282e-163	2.35165e-163	1.01167e-163	-1.55843e-163	4.15401e-165	-1.35304e-162	2.39266e-165	-7.01461e-164	-4.49892e-163	9.36055e-164	4.2228e-163	8.1306e-163	-1.08831e-162	6.24323e-164	-4.33724e-163	-1.11301e-163	-4.41981e-163	-3.14701e-163	4.4212e-163	0
-1.16314e-163	-1.01353e-163	4.18271e-163	3.68363e-164	-4.75442e-163	-7.15162e-164	1.36096e-163	3.59819e-165	-3.37067e-163	-1.22509e-162	-7.92958e-163	3.92282e-163	2.35165e-163	1.01167e-163	-1.55843e-163	4.15401e-165	-1.35304e-162	2.39266e-165	-7.01461e-164	-4.49892e-163	9.36055e-164	4.2228e-163	8.1306e-163	-1.08831e-162	6.24323e-164	-4.33724e-163	-1.11301e-163	-4.41981e-163	-3.14701e-163	4.4212e-163	0
-1.16314e-163	-1.01353e-163	4.18271e-163	3.68363e-164	-4.75442e-163	-7.15162e-164	1.36096e-163	3.59819e-165	-3.37067e-163	-1.22509e-162	-7.92958e-163	3.92282e-163	2.35165e-163	1.01167e-163	-1.55843e-163	4.15401e-165	-1.35304e-162	2.39266e-165	-7.01461e-164	-4.49892e-163	9.36055e-164	4.2228e-163	8.1306e-163	-1.08831e-162	6.24323e-164	-4.33724e-163	-1.11301e-163	-4.41981e-163	-3.14701e-163	4.4212e-163	0
-1.16314e-163	-1.01353e-163	4.18271e-163	3.68363e-164	-4.75442e-163	-7.15162e-164	1.36096e-163	3.59819e-165	-3.37067e-163	-1.22509e-162	-7.92958e-163	3.92282e-163	2.35165e-163	1.01167e-163	-1.55843e-163	4.15401e-165	-1.35304e-162	2.39266e-165	-7.01461e-164	-4.49892e-163	9.36055e-164	4.2228e-163	8.1306e-163	-1.08831e-162	6.24323e-164	-4.33724e-163	-1.11301e-163	-4.41981e-163	-3.14701e-163	4.4212e-163	0
-1.16314e-163	-1.01353e-163	4.18271e-163	3.68363e-164	-4.75442e-163	-7.15162e-164	1.36096e-163	3.59819e-165	-3.37067e-163	-1.22509e-162	-7.92958e-163	3.92282e-163	2.35165e-163	1.01167e-163	-1.55843e-163	4.15401e-165	-1.35304e-162	2.39266e-165	-7.01461e-164	-4.49892e-163	9.36055e-164	4.2228e-163	8.1306e-163	-1.08831e-162	6.24323e-164	-4.33724e-163	-1.11301e-163	-4.41981e-163	-3.14701e-163	4.4212e-163	0
-1.16314e-163	-1.01353e-163	4.18271e-163	3.68363e-164	-4.75442e-163	-7.15162e-164	1.36096e-163	3.59819e-165	-3.37067e-163	-1.22509e-162	-7.92958e-163	3.92282e-163	2.35165e-163	1.01167e-163	-1.55843e-163	4.15401e-165	-1.35304e-162	2.39266e-165	-7.01461e-164	-4.49892e-163	9.36055e-164	4.2228e-163	8.1306e-163	-1.08831e-162	6.24323e-164	-4.33724e-163	-1.11301e-163	-4.41981e-163	-3.14701e-163	4.4212e-163	0
-1.16314e-163	-1.01353e-163	4.18271e-163	3.68363e-164	-4.75442e-163	-7.15162e-164	1.36096e-163	3.59819e-165	-3.37067e-163	-1.22509e-162	-7.92958e-163	3.92282e-163	2.35165e-163	1.01167e-163	-1.55843e-163	4.15401e-165	-1.35304e-162	2.39266e-165	-7.01461e-164	-4.49892e-163	9.36055e-164	4.2228e-163	8.1306e-163	-1.08831e-162	6.24323e-164	-4.33724e-163	-1.11301e-163	-4.41981e-163	-3.14701e-163	4.4212e-163	0
-1.16314e-163	-1.01353e-163	4.18271e-163	3.68363e-164	-4.75442e-163	-7.15162e-164	1.36096e-163	3.59819e-165	-3.37067e-163	-1.22509e-162	-7.92958e-163	3.92282e-163	2.35165e-163	1.01167e-163	-1.55843e-163	4.15401e-165	-1.35304e-162	2.39266e-165	-7.01461e-164	-4.49892e-163	9.36055e-164	4.2228e-163	8.1306e-163	-1.08831e-162	6.24323e-164	-4.33724e-163	-1.11301e-163	-4.41981e-163	-3.14701e-163	4.4212e-163	0
-1.16314e-163	-1.01353e-163	4.18271e-163	3.68363e-164	-4.75442e-163	-7.15162e-164	1.36096e-163	3.59819e-165	-3.37067e-163	-1.22509e-162	-7.92958e-163	3.92282e-163	2.35165e-163	1.01167e-163	-1.55843e-163	4.15401e-165	-1.35304e-162	2.39266e-165	-7.01461e-164	-4.49892e-163	9.36055e-164	4.2228e-163	8.1306e-163	-1.08831e-162	6.24323e-164	-4.33724e-163	-1.11301e-163	-4.41981e-163	-3.14701e-163	4.4212e-163	0
-1.16314e-163	-1.01353e-163	4.18271e-163	3.68363e-164	-4.75442e-163	-7.15162e-164	1.36096e-163	3.59819e-165	-3.37067e-163	-1.22509e-162	-7.92958e-163	3.92282e-163	2.35165e-163	1.01167e-163	-1.55843e-163	4.15401e-165	-1.35304e-162	2.39266e-165	-7.01461e-164	-4.49892e-163	9.36055e-164	4.2228e-163	8.1306e-163	-1.08831e-162	6.24323e-164	-4.33724e-163	-1.11301e-163	-4.41981e-163	-3.14701e-163	4.4212e-163	0
-1.16314e-163	-1.01353e-163	4.18271e-163	3.68363e-164	-4.75442e-163	-7.15162e-164	1.36096e-163	3.59819e-165	-3.37067e-163	-1.22509e-162	-7.92958e-163	3.92282e-163	2.35165e-163	1.01167e-163	-1.55843e-163	4.15401e-165	-1.35304e-162	2.39266e-165	-7.01461e-164	-4.49892e-163	9.36055e-164	4.2228e-163	8.1306e-163	-1.08831e-162	6.24323e-164	-4.33724e-163	-1.11301e-163	-4.41981e-163	-3.14701e-163	4.4212e-163	0
-1.16314e-163	-1.01353e-163	4.18271e-163	3.68363e-164	-4.75442e-163	-7.15162e-164	1.36096e-163	3.59819e-165	-3.37067e-163	-1.22509e-162	-7.92958e-163	3.92282e-163	2.35165e-163	1.01167e-163	-1.55843e-163	4.15401e-165	-1.35304e-162	2.39266e-165	-7.01461e-164	-4.49892e-163	9.36055e-164	4.2228e-163	8.1306e-163	-1.08831e-162	6.24323e-164	-4.33724e-163	-1.11301e-163	-4.41981e-163	-3.14701e-163	4.4212e-163	0
-1.16314e-163	-1.01353e-163	4.18271e-163	3.68363e-164	-4.75442e-163	-7.15162e-164	1.36096e-163	3.59819e-165	-3.37067e-163	-1.22509e-162	-7.92958e-163	3.92282e-163	2.35165e-163	1.01167e-163	-1.55843e-163	4.15401e-165	-1.35304e-162	2.39266e-165	-7.01461e-164	-4.49892e-163	9.36055e-164	4.2228e-163	8.1306e-163	-1.08831e-162	6.24323e-164	-4.33724e-163	-1.11301e-163	-4.41981e-163	-3.14701e-163	4.4212e-163	0
-1.16314e-163	-1.01353e-163	4.18271e-163	3.68363e-164	-4.75442e-163	-7.15162e-164	1.36096e-163	3.59819e-165	-3.37067e-163	-1.22509e-162	-7.92958e-163	3.92282e-163	2.35165e-163	1.01167e-163	-1.55843e-163	4.15401e-165	-1.35304e-162	2.39266e-165	-7.01461e-164	-4.49892e-163	9.36055e-164	4.2228e-163	8.1306e-163	-1.08831e-162	6.24323e-164	-4.33724e-163	-1.11301e-163	-4.41981e-163	-3.14701e-163	4.4212e-163	0
-1.16314e-163	-1.01353e-163	4.18271e-163	3.68363e-164	-4.75442e-163	-7.15162e-164	1.36096e-163	3.59819e-165	-3.37067e-163	-1.22509e-162	-7.92958e-163	3.92282e-163	2.35165e-163	1.01167e-163	-1.55843e-163	4.15401e-165	-1.35304e-162	2.39266e-165	-7.01461e-164	-4.49892e-163	9.36055e-164	4.2228e-163	8.1306e-163	-1.08831e-162	6.24323e-164	-4.33724e-163	-1.11301e-163	-4.41981e-163	-3.14701e-163	4.4212e-163	0
[truncated: 2,019 more rows]
