# Supplementary material for: A modified shuffled frog leaping algorithm with inertia weight
Source: Sci Rep. 2024 Feb 20;14:4146. doi: 10.1038/s41598-024-51306-1 (PMC11224354; doi:10.1038/s41598-024-51306-1)
Supplement: Supplementary file 1 — Supplementary Information. [file 41598_2024_51306_MOESM1_ESM.zip › data/F1/MSFLA_Q_20.xls]

## Sheet: Sheet1
-1.36788	-0.310116	-2.67803	4.73319	-0.121608	2.61463	2.77256	4.47334	0.054585	-9.67082	-1.91703	4.11713	0.125023	-0.435537	-0.315731	0.493851	-1.85217	0.504013	0.0898504	-0.107941	-0.464766	-4.09141	9.78178	-5.82329	0.0102332	-9.09808	1.01444	0.0327211	-3.09359	1.10362	425.641
0.0814445	-0.0493044	0.050451	-0.804931	0.185159	0.240244	-0.0180511	-0.043471	0.123104	0.106339	0.0344589	-0.045285	-0.0916646	-0.582901	-0.0456608	-0.0186552	-0.0944113	0.0854272	-0.111233	-0.0427762	-0.031407	0.0693466	0.558526	0.0758545	-0.146563	-0.280461	0.0341416	0.093377	0.308669	0.24448	1.75304
7.50735e-05	0.0469701	-0.00272321	-0.0380907	-0.00579504	0.00267958	-0.00715768	-0.00813566	0.0101158	-0.00376823	-0.00818571	-0.00112643	0.0378446	-0.00682406	0.000992318	-0.0271467	-0.00463916	0.022705	-0.0131008	-0.0476212	0.0301541	0.00422382	-0.00413458	0.00172402	-0.0110304	-0.121102	0.00339991	0.0166352	-0.0128867	0.000515442	0.0253899
0.000286031	-0.00202565	-0.000403344	-0.000101706	0.000692348	-4.11685e-05	0.0012891	0.000240524	0.00163495	-0.00398092	3.11479e-06	-0.000171532	0.00201205	-0.000259617	0.000970369	0.00034886	0.000999182	-0.00053698	-0.00286225	-4.62614e-05	-0.000770359	0.00438295	-0.00448506	-0.00120796	0.000765218	-0.000188943	0.000871252	-0.000341195	-0.000848825	-0.0043562	0.000102342
-3.65679e-05	-7.13581e-06	-0.000240071	4.95925e-05	0.000313154	-1.2997e-06	3.69496e-05	-8.0624e-06	-3.61749e-05	0.000129841	-9.93708e-06	-3.0786e-05	2.70814e-05	-0.000292756	-6.10159e-05	0.000110375	-5.16593e-06	-4.31318e-06	7.94655e-05	-0.000319723	5.00556e-05	-0.000139159	-0.000102224	9.0039e-06	3.761e-05	-2.08642e-05	2.00579e-05	-4.52765e-06	0.0003469	0.000166498	5.73855e-07
8.5002e-06	-1.82898e-10	4.62064e-06	-1.8064e-06	-2.15688e-05	4.91463e-05	-5.44708e-06	2.7119e-06	-8.88782e-06	-1.94747e-06	8.5479e-06	-3.46467e-06	3.60595e-05	1.47616e-05	-6.47068e-06	1.01118e-05	-7.03384e-06	-8.20818e-07	-8.87745e-06	2.66167e-05	5.2069e-06	1.51992e-06	5.39715e-05	1.86703e-05	1.10067e-05	-1.60408e-06	-1.41007e-06	-5.23372e-06	2.34393e-05	9.91184e-06	9.77371e-09
-2.20959e-07	-1.56028e-07	7.02988e-08	-1.24567e-06	2.46751e-09	-3.15986e-07	-2.24608e-07	-6.4757e-09	-1.12794e-07	-1.44906e-06	1.60538e-06	5.03463e-07	1.42034e-06	8.27695e-07	-2.43076e-06	5.67237e-06	-1.25484e-07	4.24887e-07	1.30307e-06	1.30097e-06	-4.09767e-08	-4.01921e-08	-5.69583e-07	-4.21643e-07	1.26904e-07	-4.78298e-08	-1.85503e-06	-9.21813e-07	-2.19925e-06	-2.87433e-07	6.08311e-11
3.20266e-07	1.40635e-07	-4.43838e-08	1.57521e-08	1.72029e-08	1.28583e-08	2.91756e-08	4.18039e-09	-9.53934e-08	1.44377e-07	-1.15175e-08	-1.17436e-08	4.31145e-08	1.76189e-09	-7.50159e-08	-2.86695e-07	-1.96397e-07	-1.91286e-08	3.90609e-08	-6.16246e-08	-2.18352e-08	6.05951e-08	-1.04479e-07	-1.06081e-07	7.65089e-10	1.53118e-08	-6.45417e-09	1.47523e-07	2.6428e-07	1.37311e-07	4.27111e-13
-8.68222e-09	-1.55205e-09	-7.52475e-09	2.07497e-08	1.84417e-10	5.74502e-09	7.08777e-09	5.24527e-10	2.2581e-10	5.92786e-09	-1.18921e-09	-1.03136e-08	1.3519e-08	2.1139e-10	-5.28429e-09	-3.62757e-09	2.57281e-08	6.6826e-10	4.3214e-09	1.47678e-08	-5.23354e-09	6.53014e-10	-8.37109e-09	3.71943e-09	-9.998e-09	2.54019e-09	2.6571e-08	-4.29178e-09	-2.66036e-09	-5.17643e-08	5.54371e-15
-7.53687e-10	-1.46752e-09	1.02439e-09	3.99715e-10	-1.1761e-10	-4.52856e-11	1.72308e-10	-6.75628e-10	1.09e-09	3.1472e-10	-9.33903e-10	6.04702e-12	6.03328e-10	-1.9358e-09	-1.15996e-09	-1.18574e-10	-8.76318e-11	7.77636e-11	-1.64501e-11	9.64364e-10	3.70585e-10	9.27191e-10	6.5151e-10	-3.26318e-09	-1.22346e-09	2.80673e-09	7.83284e-10	-7.27977e-10	2.38336e-09	-3.23192e-10	4.13798e-17
-3.88441e-11	-1.34949e-10	3.28759e-11	-5.73664e-11	-1.85197e-11	5.51058e-12	-2.24336e-10	1.7782e-11	-5.1068e-11	1.97564e-10	-3.57114e-12	-1.07457e-10	-3.78086e-11	2.91688e-12	-5.26597e-11	2.57826e-11	5.51589e-11	1.11802e-11	-2.47992e-11	-3.48111e-12	-7.12074e-12	3.07378e-11	7.21238e-11	-1.02962e-11	3.13429e-12	4.93553e-12	-8.55302e-11	-1.68633e-11	1.188e-10	4.16027e-11	1.66759e-19
-9.47123e-12	-8.12616e-12	-1.17103e-12	2.07168e-11	-5.99148e-13	1.18924e-11	-9.29186e-13	-1.87703e-12	-1.04955e-12	-2.80665e-13	-2.08447e-11	-1.08126e-11	-1.62716e-12	-5.88404e-12	6.94057e-12	-2.02851e-12	3.62857e-12	1.3569e-11	-8.07993e-12	5.20559e-12	7.04839e-12	1.90481e-11	2.07744e-12	-2.0716e-12	1.81055e-12	-1.16001e-12	-6.70575e-12	-2.38653e-11	-2.16354e-12	-1.09261e-11	2.82861e-21
-9.38038e-13	-1.38466e-12	3.11112e-13	-1.40507e-12	-6.53991e-14	-9.61396e-14	-1.1377e-12	1.80231e-13	-7.96743e-14	5.97348e-13	-8.67504e-13	-2.70522e-12	-2.16455e-13	-4.22108e-13	-1.39099e-13	-1.09014e-13	4.72325e-13	1.78389e-14	9.97782e-13	-7.40274e-15	-1.74805e-13	-6.18631e-13	-1.34242e-13	-5.85616e-13	1.21465e-12	-1.29035e-13	1.00748e-13	-1.28262e-13	8.93012e-13	6.5488e-13	1.9637e-23
-1.11733e-14	1.21293e-14	1.69039e-14	-2.42087e-14	-8.32672e-15	1.01296e-15	1.33992e-13	1.47417e-14	-8.44241e-14	-2.90485e-14	-2.95281e-14	-9.93699e-15	8.13932e-14	3.80809e-14	-1.54724e-14	5.02213e-14	2.59148e-16	-6.69242e-14	-2.72247e-13	1.51698e-14	-9.42457e-14	-1.34288e-14	6.92084e-14	1.12285e-13	-5.12243e-15	-3.21487e-15	-4.31251e-14	8.69071e-14	9.49597e-15	-3.47994e-15	1.54003e-25
-2.49209e-17	-7.31828e-17	3.7846e-15	2.36459e-16	-7.25192e-16	2.96932e-15	1.29616e-14	-3.3707e-16	1.00367e-15	-4.45915e-15	2.29355e-15	5.77948e-15	8.50437e-16	8.79785e-15	-3.71051e-16	-6.97918e-15	1.39683e-15	5.69672e-15	-7.39993e-15	1.92771e-15	-1.5024e-15	-3.0591e-15	-2.08683e-15	-2.93484e-15	5.28852e-18	7.19132e-15	-7.65095e-16	1.33782e-15	3.26561e-15	-2.31147e-15	5.6593e-28
-1.01896e-15	8.66236e-17	-9.72313e-16	-3.9802e-18	-1.22329e-15	-1.6448e-16	3.43099e-16	-2.06606e-16	-1.69005e-16	-2.20617e-17	-1.3077e-16	9.37875e-17	-7.12652e-16	8.30399e-16	3.30376e-16	3.07652e-16	1.17282e-16	-3.90228e-16	5.98293e-17	-5.21144e-16	3.61763e-16	-5.3455e-17	-1.36545e-15	6.91753e-16	1.80733e-17	-7.67536e-16	6.301e-16	1.69752e-16	-5.406e-17	-1.07764e-15	1.02287e-29
1.8548e-17	-4.93228e-18	-3.3516e-17	-1.45106e-17	1.2987e-16	2.40291e-16	1.31754e-18	-4.87855e-18	-1.34299e-16	-5.08701e-18	-5.83239e-18	4.23265e-18	-2.09846e-17	8.53441e-18	7.31755e-18	7.07859e-17	2.96355e-17	-8.06946e-18	2.96541e-18	9.05822e-17	6.70571e-18	-2.69908e-17	-5.61378e-17	-4.97584e-17	-3.02109e-17	-5.95307e-19	-5.22283e-17	-5.21214e-18	-3.87951e-17	1.67134e-17	1.21036e-31
3.54818e-19	-9.72404e-19	-7.11136e-18	-3.20011e-19	1.49512e-19	3.65439e-20	2.55854e-18	2.82888e-19	-9.01823e-19	5.29297e-19	-1.33805e-18	-6.59491e-19	3.64934e-18	1.77063e-18	-1.21971e-17	1.70633e-18	-2.28583e-18	8.1702e-18	1.26035e-18	3.15084e-18	6.08088e-18	2.10152e-18	-2.19658e-18	7.01229e-19	-1.17879e-18	-7.91383e-18	1.55514e-17	-2.12229e-18	2.76526e-18	2.98168e-19	6.78154e-34
-5.08896e-19	7.94712e-20	-2.48218e-19	-4.20521e-19	-3.38611e-20	-5.82894e-19	4.82376e-19	1.67214e-20	1.19965e-18	-5.23174e-20	2.50709e-20	1.05725e-19	1.55378e-18	1.44044e-20	-9.20248e-20	-1.2849e-19	-1.84849e-19	-8.87688e-19	-1.91588e-19	-4.40107e-19	-6.53119e-19	-3.78323e-19	2.91261e-19	1.38768e-19	4.33662e-19	-6.17192e-19	-4.05581e-20	1.69717e-20	-2.11554e-19	-6.35271e-20	7.31678e-36
-2.94583e-20	1.61551e-21	3.99524e-20	-8.99471e-21	-6.16683e-20	2.3472e-21	-1.38396e-20	1.06208e-20	1.35259e-19	-1.15114e-20	1.84264e-21	1.90097e-20	-1.31615e-20	-1.49313e-20	7.2139e-22	-1.68626e-20	5.82037e-22	3.21601e-20	5.44862e-21	-3.4164e-22	-7.49663e-21	-2.14931e-20	1.0635e-21	1.24432e-21	-6.13705e-20	2.55271e-21	3.05973e-20	2.94268e-21	3.25059e-21	-3.13297e-20	3.34286e-38
-7.79563e-22	1.72356e-21	1.22339e-21	1.10841e-21	-3.33629e-22	-7.27953e-22	7.60776e-23	3.14619e-21	6.96762e-21	3.80573e-21	-2.68891e-21	7.76734e-21	3.66346e-24	3.17146e-21	4.09443e-21	-8.0677e-21	-1.86186e-22	1.3924e-21	1.82747e-21	-1.56608e-22	-1.93249e-21	4.32269e-21	-6.26933e-22	-4.94526e-21	-2.84926e-22	3.05857e-21	-3.92886e-21	-2.80576e-21	1.70384e-21	5.70933e-21	3.60203e-40
-5.78003e-23	4.29239e-22	1.52863e-22	-1.84205e-22	-2.78698e-22	2.95284e-24	9.82584e-23	-9.60863e-23	-2.62517e-23	-2.40483e-22	2.35646e-22	1.87469e-23	6.32428e-23	6.28399e-22	-5.9832e-23	6.53032e-22	1.26114e-23	4.03304e-22	-2.28367e-22	-3.4167e-22	-2.545e-24	-2.87794e-23	7.85777e-25	6.94894e-23	-7.92154e-23	3.77366e-22	9.38414e-23	9.17882e-23	2.5508e-22	8.32881e-22	2.54681e-42
4.0971e-24	1.96685e-23	2.22613e-23	-2.08771e-25	-6.78143e-24	-2.3004e-23	-5.38444e-24	1.14961e-23	1.31818e-23	-2.56929e-24	6.17149e-23	-1.88077e-24	5.8813e-24	9.44454e-24	1.79897e-24	4.86122e-24	-9.91822e-23	7.15375e-24	-1.10959e-22	1.32266e-24	4.75583e-24	-2.20027e-23	-3.41406e-24	-1.11951e-23	-5.29862e-25	-1.69861e-23	3.19564e-23	3.7972e-23	-8.09644e-24	5.16284e-24	3.14685e-44
9.98873e-25	-2.2591e-24	2.42343e-24	2.82663e-24	-9.62768e-25	5.93115e-25	-4.26421e-24	2.20682e-24	-4.66475e-25	5.29926e-25	5.99298e-25	-1.43985e-25	-6.15472e-24	-3.15679e-25	-2.26686e-25	5.87393e-24	8.98413e-25	-1.79757e-25	-2.95767e-24	-5.5799e-25	-1.81006e-24	1.12519e-24	-1.56003e-24	7.11137e-25	-6.09736e-25	-1.23126e-24	-3.65557e-24	5.71378e-24	-1.50773e-24	-1.4063e-25	1.85281e-46
2.11908e-25	-1.88161e-25	-5.20422e-26	-2.23874e-25	1.03741e-25	1.71296e-26	-5.70098e-27	-8.33315e-25	-7.33209e-25	3.76996e-26	1.84023e-26	-2.92482e-26	-2.49358e-27	1.5409e-25	-1.01682e-25	7.73737e-26	-1.34624e-26	5.24554e-27	-1.91813e-26	-8.34767e-26	-8.83205e-26	3.63284e-26	-1.19257e-26	1.26171e-26	-8.2939e-25	2.93606e-25	-2.24374e-25	-4.10362e-26	5.31369e-25	1.63391e-25	2.57106e-48
1.55602e-27	-9.3979e-27	2.02207e-26	-2.15969e-26	4.37833e-27	4.5952e-26	4.32363e-27	-2.29176e-26	4.57936e-27	2.27993e-26	1.67155e-26	-5.72598e-27	-3.78952e-26	3.81463e-26	1.83868e-27	2.24641e-26	2.64722e-27	-7.23156e-27	6.48764e-29	7.99721e-28	2.19887e-29	-4.53059e-27	-2.45257e-26	3.79573e-27	5.08441e-28	-3.6228e-27	3.32855e-26	-6.87002e-27	3.4537e-28	-4.70267e-27	9.78002e-51
-1.39032e-28	-1.09396e-27	3.83124e-29	-1.41403e-27	-4.66274e-27	-6.75892e-28	2.29046e-28	2.10243e-29	-7.66872e-28	-1.64089e-28	1.03716e-27	7.91665e-28	2.41016e-28	-1.20236e-28	-1.18712e-27	-6.50678e-28	-4.54057e-28	7.35184e-28	2.68404e-28	-2.54169e-27	-2.63367e-27	3.31293e-28	4.56973e-27	2.48806e-27	-7.2537e-28	-1.42221e-27	-6.982e-28	1.19483e-27	-8.3809e-30	4.72434e-28	7.57755e-53
-6.59129e-29	8.72948e-29	1.05477e-29	7.29573e-29	-1.08036e-28	2.12383e-28	2.70878e-28	-3.92779e-28	1.29619e-29	-2.7966e-29	-1.60463e-29	3.3457e-29	2.92762e-29	-1.48461e-29	2.45861e-29	-1.97803e-29	2.55709e-29	6.26309e-29	-3.19872e-30	5.37327e-29	-4.35627e-29	1.42151e-28	1.99308e-29	8.19082e-30	-1.7542e-28	5.71895e-28	5.47177e-30	9.39136e-29	5.03045e-29	6.79132e-30	7.05533e-55
-2.69055e-30	1.03932e-29	8.67726e-31	-4.60593e-29	-2.83924e-30	1.2409e-29	3.07287e-29	4.3404e-30	-7.37087e-30	1.21757e-29	9.77476e-30	3.29152e-30	-1.05845e-29	1.3212e-29	-2.97367e-29	-7.16943e-30	3.35876e-29	4.10203e-30	3.66661e-30	1.24632e-29	-5.38812e-32	5.95291e-30	-3.74198e-30	-1.14557e-30	7.62627e-31	-1.05677e-29	1.11523e-31	-5.0351e-30	-2.37931e-31	1.65441e-29	6.6697e-57
-2.93658e-32	-1.37031e-31	9.21196e-31	-5.82775e-33	1.04313e-30	-1.91866e-31	-1.23146e-30	3.31535e-30	-3.43295e-31	-2.2104e-30	-1.62742e-30	1.21166e-31	7.84765e-31	-2.55634e-30	3.06625e-30	-1.47404e-30	-8.2881e-31	2.20712e-31	-4.64426e-32	2.08057e-31	2.56622e-30	2.31602e-30	-2.27727e-30	-1.20158e-30	-1.0224e-30	1.058e-30	-1.7877e-30	-1.20528e-31	2.51759e-30	-3.47884e-31	7.20881e-59
-3.38713e-32	-3.52861e-32	-1.63212e-31	-1.75137e-31	1.09537e-32	1.5597e-31	-1.32218e-32	1.61877e-31	2.06954e-31	-1.38273e-33	3.81005e-32	1.70843e-32	1.62511e-32	-3.70906e-32	-1.17282e-31	-2.23897e-32	-2.77891e-34	6.13687e-32	-6.45561e-33	-5.24409e-34	-1.74819e-32	2.84644e-33	-4.83225e-31	-4.20393e-32	3.06973e-31	1.53391e-32	-2.59694e-31	-1.90409e-32	1.6788e-31	-2.48141e-31	6.62426e-61
6.42994e-34	1.23364e-32	7.32289e-33	-1.54452e-33	-5.70631e-34	4.40947e-34	1.95276e-34	-7.87902e-33	9.06106e-33	-2.52053e-33	-1.30495e-32	-2.20312e-33	6.83751e-33	-9.10408e-33	5.2624e-33	-1.76418e-33	-7.02434e-33	-3.79288e-33	-1.84807e-33	-1.62532e-33	2.35558e-33	-2.05495e-33	1.14447e-32	-1.45334e-32	2.23401e-32	1.54126e-32	-4.47453e-33	1.4987e-32	-4.18328e-33	1.37134e-32	2.30386e-63
9.52672e-35	-1.1454e-33	2.40138e-33	-9.84538e-34	-2.35713e-34	-5.19554e-34	-3.07408e-35	2.81981e-35	-4.88196e-35	6.22396e-35	4.228e-34	-2.71653e-34	1.53978e-34	1.99155e-33	1.96585e-33	3.27955e-35	-6.45987e-35	-1.18982e-33	1.12509e-33	1.07422e-34	-1.4289e-33	8.42746e-34	-5.35789e-34	-1.32129e-33	-3.64331e-34	-1.01052e-34	1.73467e-33	-2.54221e-35	8.05077e-35	-8.05426e-35	2.71463e-65
-1.23941e-35	-1.19734e-35	1.46683e-35	1.57504e-34	1.60714e-35	-1.70157e-34	2.84499e-36	6.80097e-36	-5.16356e-35	2.61439e-35	1.35902e-35	-7.57988e-35	-7.04229e-35	5.2962e-35	-5.9778e-35	-8.69738e-36	-7.5061e-35	-3.52223e-35	-6.49201e-36	-1.7945e-35	-1.41229e-34	-1.64352e-36	3.05659e-34	-2.07075e-36	-2.90555e-34	5.13449e-35	-2.09762e-35	-8.61362e-35	1.02539e-34	-1.26161e-34	3.17247e-67
2.91494e-36	-5.54349e-37	-6.85698e-36	-1.71031e-36	8.93697e-36	-1.29252e-36	-1.80023e-37	3.829e-36	-9.79912e-36	-3.13371e-36	-5.15135e-36	-2.53227e-35	2.62863e-36	4.12829e-36	-3.50427e-37	4.0612e-36	-2.47732e-36	6.24482e-36	2.08524e-35	-1.14803e-36	2.06873e-35	1.39329e-36	-9.29783e-37	-5.81354e-36	4.95449e-37	-4.04304e-38	-1.00667e-36	-2.78339e-35	-9.08825e-36	-2.02333e-36	2.77769e-69
8.37569e-37	1.29077e-37	9.52257e-38	5.74669e-37	2.82154e-36	4.85293e-38	-6.5238e-39	-1.30238e-36	1.04888e-36	1.61949e-37	-5.43459e-38	-8.31202e-37	-2.50637e-36	2.39164e-36	-1.12055e-38	-3.75517e-37	3.3126e-37	-1.55961e-37	-2.2126e-36	2.61244e-37	5.50777e-37	1.27455e-36	-4.2635e-37	1.44479e-36	-7.11386e-37	-9.19535e-38	-6.17181e-37	-1.92736e-37	7.65752e-37	-1.53708e-37	3.55178e-71
-1.29745e-37	-2.79075e-38	4.4772e-39	-2.51915e-38	1.53978e-39	-2.15222e-38	9.90837e-38	5.25812e-38	1.07094e-37	-1.92891e-39	7.15381e-39	1.69704e-38	-3.09986e-38	6.65018e-39	3.73812e-38	4.42034e-38	6.60646e-38	1.58732e-37	-4.54012e-39	-7.68803e-39	1.35491e-37	-4.86586e-39	-1.87561e-38	-5.72689e-39	8.52529e-38	8.72865e-38	1.2964e-40	5.54162e-38	-1.60569e-37	-3.63962e-39	1.39643e-73
-9.16366e-40	2.53838e-40	1.85921e-38	-7.16225e-39	-1.10244e-39	-3.6556e-38	-5.96261e-40	5.6137e-39	-9.04482e-39	2.68767e-39	-7.86377e-40	-4.25778e-40	6.68626e-40	-4.00543e-40	2.48783e-39	-1.48833e-40	-2.08817e-39	-3.49584e-39	7.52409e-40	-5.86647e-39	-6.28822e-40	-2.01951e-39	1.07346e-38	1.29967e-39	-1.99823e-39	6.99939e-39	1.40627e-40	2.57134e-39	1.04394e-39	2.52592e-39	2.10398e-75
5.60297e-41	3.33903e-40	-1.00489e-40	-5.96877e-41	1.41291e-39	4.10258e-40	4.64539e-41	1.07627e-40	3.37239e-41	5.08728e-41	-1.58884e-39	2.49278e-40	-9.06355e-41	-9.95532e-41	1.43656e-41	-4.30533e-41	2.60128e-39	5.36755e-40	3.56862e-40	-9.3894e-41	-3.07351e-40	5.53813e-41	2.95482e-40	-3.38434e-41	-2.14725e-39	-8.28696e-41	-1.94461e-40	1.50907e-40	-5.65434e-41	-6.14031e-41	1.69791e-77
9.7002e-41	-1.01651e-41	-1.48043e-41	1.51883e-40	-6.99299e-41	3.70805e-41	-1.25184e-40	-1.29492e-40	3.4525e-41	-6.30561e-41	7.25175e-41	-1.28738e-42	-6.01647e-42	-6.90212e-42	1.632e-40	3.03996e-42	1.03641e-41	-8.89576e-42	1.54611e-41	-9.31175e-41	-2.3743e-40	-2.21768e-40	3.89117e-42	-6.15385e-41	2.54736e-41	4.49491e-41	1.20509e-41	2.62544e-41	1.8586e-41	-2.11541e-41	2.3141e-79
9.76135e-43	2.38081e-42	-5.42028e-43	-2.65693e-42	9.83164e-44	4.19346e-42	2.79361e-43	5.5263e-42	1.10314e-42	7.77769e-42	-3.30835e-43	1.53999e-42	-1.90726e-43	-8.18178e-42	1.11026e-42	-8.24296e-44	-1.52892e-41	-3.09821e-42	-5.45777e-42	-1.88567e-42	1.50397e-42	8.44184e-42	-3.92228e-43	1.97728e-42	1.34358e-42	3.44116e-42	1.24703e-42	-1.04289e-42	-1.35431e-42	1.34637e-42	5.68822e-82
4.6267e-43	1.65947e-43	-3.27523e-43	3.6469e-43	-5.31651e-44	-4.99066e-43	-3.44924e-43	-3.5934e-43	3.81175e-43	2.0394e-43	-6.89073e-43	-2.42679e-42	3.13812e-44	1.232e-42	2.30391e-43	-1.99869e-43	-1.83198e-43	3.12747e-44	4.19946e-44	1.85218e-44	2.67609e-43	3.41472e-43	5.62739e-44	-7.58138e-44	1.75944e-43	1.8121e-42	-4.51672e-43	8.20346e-43	-2.32021e-43	7.24768e-44	1.36292e-83
-8.25437e-44	-6.97016e-45	-3.28241e-44	-2.39533e-44	8.07311e-46	-2.64846e-45	-6.47325e-44	2.29337e-44	4.4748e-44	2.92069e-45	2.6247e-45	8.54755e-45	2.23419e-44	-2.89591e-44	-3.8238e-45	9.83871e-45	9.35259e-45	-4.18687e-46	2.26602e-44	2.25741e-44	-6.63308e-45	3.51414e-45	1.54675e-44	-1.36349e-44	4.68131e-45	7.15448e-45	-4.70034e-44	-4.60736e-45	-1.9018e-44	-1.30179e-45	2.10365e-86
-2.23198e-45	-3.67919e-45	-1.87383e-45	-8.95053e-45	-4.37043e-47	1.22427e-45	-8.52389e-45	-1.17567e-46	-4.1751e-45	-7.72967e-46	8.57284e-45	-2.01845e-45	-4.32301e-45	-2.12956e-45	-1.10105e-44	-1.89274e-45	-4.71244e-46	2.29155e-46	-5.70722e-46	-5.28645e-46	-3.57945e-46	2.22062e-45	6.87804e-45	2.77527e-45	1.15118e-45	2.79465e-45	8.19329e-45	-9.84914e-46	1.38126e-45	-9.96694e-45	6.59378e-88
6.47794e-48	-2.97233e-47	2.91023e-46	7.48735e-46	3.01196e-46	1.28101e-46	-1.94723e-46	-6.10533e-47	-8.85473e-47	-1.07458e-46	5.0668e-46	4.85438e-47	3.07832e-46	-9.88684e-47	-1.3125e-45	-1.32311e-47	-1.40554e-47	5.6115e-46	-5.91971e-49	-1.87601e-47	-2.44391e-46	-4.36651e-46	-1.5821e-47	6.2694e-47	3.62281e-47	-1.60044e-47	1.05242e-46	-1.60469e-46	1.74143e-47	2.32751e-46	3.56371e-90
8.27818e-47	-1.38645e-47	1.27382e-49	-1.01657e-46	1.32562e-48	5.44974e-47	9.62731e-48	-4.63772e-48	-5.18733e-48	-2.39963e-49	-7.09597e-47	-9.93491e-48	-7.61883e-49	-1.58403e-47	-2.29429e-47	5.00849e-47	5.05554e-47	6.79712e-47	-2.86873e-47	-4.61721e-48	2.46917e-48	-1.23778e-47	-8.60162e-48	-5.17843e-48	-2.39732e-47	-8.30356e-48	4.10703e-47	-4.56305e-47	-1.98158e-47	3.60095e-47	4.32948e-92
1.48333e-48	-2.49579e-48	-3.47966e-48	-1.53348e-48	-5.29119e-49	-1.24298e-48	1.41464e-48	7.86236e-48	6.91702e-49	-3.38765e-49	2.2019e-49	-9.78162e-49	-6.48281e-48	-6.35606e-49	-4.61242e-48	-1.00937e-48	-1.5516e-49	8.95244e-49	3.82497e-48	-2.16142e-49	3.88451e-49	3.32459e-49	-2.95266e-49	1.59681e-48	2.50343e-49	1.04758e-48	9.03074e-50	-2.51029e-49	3.56471e-49	-1.33129e-49	1.74631e-94
3.22168e-50	3.96579e-49	9.39258e-50	-3.08827e-50	1.91453e-50	-5.14324e-50	-2.23593e-50	-2.13709e-50	-4.19691e-49	1.11934e-49	-8.72945e-50	4.63348e-49	-1.85311e-49	4.75689e-50	-1.7001e-49	4.22235e-50	1.40791e-50	-3.76754e-49	-4.70561e-51	2.40651e-49	-8.08351e-51	1.48032e-49	-3.46169e-49	2.12393e-50	-6.1037e-50	-1.75225e-51	5.45216e-50	5.17785e-50	4.53763e-49	-7.57834e-50	1.21369e-96
-5.36218e-51	-1.22112e-51	6.36114e-51	-2.61276e-52	-2.79976e-51	-1.5203e-50	5.10044e-50	2.99196e-50	-3.69104e-50	7.95379e-53	-5.91888e-51	3.91874e-50	5.77867e-50	-5.96204e-51	1.3219e-50	5.05317e-50	-4.61441e-50	1.63297e-50	-1.70012e-50	6.46233e-52	-3.55552e-52	-4.88301e-51	-1.70286e-50	-9.29462e-51	-4.58885e-52	3.96412e-51	-2.86882e-50	8.43688e-52	-2.30535e-50	8.83079e-51	1.73773e-98
-2.60665e-52	3.32265e-53	2.33396e-52	5.35192e-52	2.57961e-51	6.65188e-52	-1.43472e-51	3.73029e-52	-9.84913e-54	-9.54755e-52	7.58942e-52	3.32563e-52	-8.51262e-52	3.29582e-51	1.13074e-51	1.31633e-51	-6.44891e-53	-1.06389e-51	-2.34018e-52	5.82344e-52	8.48275e-52	-1.10127e-51	-3.57676e-51	-1.06215e-51	6.09259e-52	-4.23744e-51	-2.93195e-52	6.11734e-52	-4.67564e-52	4.49869e-52	6.2493e-101
8.10035e-54	1.25934e-52	9.79959e-54	2.0536e-52	2.11653e-53	-3.75918e-53	-9.00788e-53	7.79724e-54	-5.78121e-53	1.93265e-53	4.98648e-53	-3.19888e-54	2.57364e-52	8.05954e-53	-9.2982e-53	-3.04419e-52	-4.31316e-53	2.25075e-52	2.15499e-53	-4.14922e-52	-8.08343e-53	-4.08547e-52	4.29026e-53	1.42171e-52	7.415e-54	2.73632e-53	-4.68745e-53	2.45888e-53	-3.19806e-52	-3.78693e-53	7.76449e-103
-2.23267e-54	-2.03684e-54	3.15537e-55	-4.31846e-55	3.70707e-54	-2.60798e-54	2.03939e-54	2.27264e-53	1.30299e-53	1.16645e-54	-9.67387e-55	-1.15461e-55	-3.51764e-54	1.31093e-53	-1.47603e-53	-1.05817e-53	1.89612e-53	-2.35187e-53	-9.37595e-53	-2.63002e-54	3.21927e-54	4.45577e-54	-1.32642e-53	4.55522e-54	-1.24326e-54	8.72525e-55	-9.62334e-56	4.42744e-54	1.78126e-53	-7.05458e-55	1.15138e-104
-5.51076e-54	-1.04542e-54	-2.59644e-56	1.25131e-55	-8.69582e-54	-6.56376e-56	-2.50107e-56	-5.81358e-55	1.27364e-54	2.54167e-56	6.42223e-56	-4.92328e-56	1.05284e-56	8.51218e-55	2.85828e-56	-1.11354e-54	1.50997e-55	-1.96851e-57	-4.4302e-56	-2.33324e-56	-1.83805e-54	2.14946e-54	-2.46946e-55	-3.39088e-55	-5.08794e-55	-6.09243e-55	-2.44966e-54	1.59296e-55	4.77355e-54	1.53389e-54	1.51028e-106
8.79396e-58	8.08718e-56	-4.64274e-57	1.63165e-56	4.14287e-57	-4.00391e-57	-7.44799e-56	1.17815e-57	-2.10667e-56	2.21276e-56	-6.4157e-56	-2.09555e-57	-4.51961e-56	-1.22975e-55	3.82244e-56	1.15924e-57	6.42548e-57	-9.49595e-56	5.60703e-56	1.13644e-57	7.16031e-57	1.49628e-55	1.6688e-55	-1.88527e-56	-2.92713e-57	-1.1499e-56	5.70803e-57	-2.26875e-57	5.7458e-57	1.83954e-56	9.94905e-110
1.04076e-56	-1.63682e-57	-2.39047e-57	-1.06659e-56	3.39297e-57	4.53186e-57	-9.95537e-58	9.29343e-57	-2.09756e-56	1.87245e-58	-6.63282e-57	5.49953e-57	-5.85437e-57	1.5354e-56	-3.70786e-57	-1.16907e-57	2.65282e-58	-7.81575e-58	1.87508e-57	3.58935e-57	-1.08848e-56	-1.23261e-57	-2.96443e-56	1.52201e-56	-2.7861e-58	-2.70065e-57	-2.08196e-56	-2.36015e-57	-3.83209e-57	-7.17008e-58	2.85838e-111
-4.13639e-57	-1.14446e-58	2.0162e-57	-1.52468e-58	-2.61548e-58	3.72118e-58	4.68226e-60	-1.08017e-57	-2.26232e-57	-6.89654e-59	-4.56146e-58	3.14464e-59	-6.96509e-59	-2.42757e-58	-8.6271e-59	-5.53877e-58	-3.78802e-59	-1.0834e-58	-5.68371e-58	-1.82395e-57	-2.28581e-58	-6.35153e-58	5.60643e-58	-6.61873e-59	-1.85598e-58	-1.07727e-57	6.89471e-58	-2.58685e-58	5.73346e-59	-2.99818e-57	4.34616e-113
2.04016e-58	8.58089e-59	2.32778e-58	-6.14795e-59	-8.68527e-60	1.25777e-59	-4.99907e-60	-4.63607e-60	-2.33604e-59	-8.63758e-60	5.02965e-59	-7.4017e-59	5.2937e-59	4.86284e-59	3.41881e-59	1.25899e-58	-3.46945e-60	2.65113e-58	7.29683e-61	-2.79372e-60	1.11294e-58	-2.88262e-60	-3.67602e-59	7.33003e-59	3.25983e-61	3.95082e-59	8.42803e-59	-5.98036e-62	-2.22526e-59	-1.64351e-59	2.369e-115
-6.61451e-60	2.49477e-59	4.35241e-60	-1.14321e-60	5.83549e-61	-6.69324e-60	4.71936e-62	-4.67069e-60	1.92167e-61	1.64502e-59	-5.97054e-60	-3.59612e-60	1.55964e-59	-3.46523e-61	4.27223e-61	-1.0234e-59	-4.09923e-60	-8.02286e-60	2.75392e-60	2.6552e-60	1.2406e-59	7.6491e-61	1.90635e-60	5.93275e-60	3.07222e-60	3.29391e-60	3.25312e-61	5.43464e-60	-9.88931e-61	7.60636e-60	1.81875e-117
-8.07557e-61	5.35689e-62	5.23519e-61	1.44759e-60	-1.33466e-61	-6.4754e-63	6.96668e-61	3.17878e-62	-3.7827e-61	-1.24331e-62	-3.21124e-62	-1.59297e-60	-6.91053e-62	8.74224e-62	9.88191e-62	-2.76521e-61	-5.67025e-61	3.6828e-61	-7.16045e-62	7.9514e-62	2.32409e-61	-2.56661e-60	-7.28097e-61	-8.89511e-62	2.42426e-61	2.19784e-61	7.42324e-63	-1.80366e-61	-2.18794e-62	2.36497e-61	1.41535e-119
5.83681e-62	4.18813e-63	-9.46072e-62	4.33134e-63	-1.75692e-63	1.08711e-62	-1.90724e-62	-5.12502e-62	-7.25188e-62	2.50183e-62	1.81065e-62	-2.3397e-63	-2.33758e-63	-4.43332e-62	-9.47191e-63	2.45519e-61	-2.41732e-62	-9.59653e-63	3.69726e-62	1.43266e-61	-2.16516e-62	-1.11515e-62	-7.11029e-62	2.06976e-62	6.08755e-62	-3.00739e-62	7.53219e-63	-3.0795e-63	3.16143e-64	-2.68434e-62	1.18106e-121
1.79453e-62	-1.40123e-63	2.06282e-63	5.72389e-64	-6.92532e-63	-7.17084e-63	3.13575e-63	-1.89458e-63	2.35091e-64	-5.2587e-64	-2.63955e-63	1.59802e-63	7.04975e-64	-6.17004e-63	-3.00863e-63	9.38057e-64	2.55608e-63	-6.43027e-63	2.58602e-64	1.82481e-63	4.5002e-64	4.02044e-64	-5.22988e-63	2.73968e-64	-1.68241e-63	7.28732e-64	7.93841e-64	9.84372e-63	1.02258e-63	-1.04011e-62	7.88925e-124
1.23554e-63	-2.87207e-65	2.35976e-64	2.66349e-65	2.83176e-64	5.09768e-64	9.34328e-64	1.01312e-64	-5.06127e-65	-2.03065e-64	-1.20136e-64	-7.6583e-64	-3.42322e-65	-1.67938e-64	-4.30856e-65	5.58282e-64	7.34596e-65	3.71264e-64	3.09963e-64	2.55546e-64	-9.75735e-66	5.98959e-65	-3.66061e-64	-1.49523e-64	1.6951e-64	1.03618e-66	-5.91108e-65	-2.57658e-64	-2.61295e-64	1.48177e-64	4.44821e-126
-2.5214e-66	-7.3219e-66	7.36648e-67	-8.84776e-65	-4.31691e-66	2.68397e-66	-2.59463e-65	-2.5341e-65	-2.33578e-66	-4.68129e-66	-6.49795e-66	6.49817e-66	2.99561e-65	9.62941e-66	-8.17277e-66	2.48586e-65	-7.18503e-66	-1.84508e-64	-8.63744e-66	3.21852e-66	-2.19204e-65	-2.2915e-65	1.35333e-65	7.31212e-69	5.22533e-66	2.24644e-65	2.17061e-65	-3.20544e-65	-1.55724e-65	-1.02078e-66	4.86593e-128
-6.38379e-66	3.92521e-67	1.4807e-66	6.17727e-67	1.88268e-66	2.97821e-66	-1.06166e-65	-1.84769e-65	6.19598e-67	-2.47799e-66	-1.67697e-66	-1.8517e-66	6.53594e-67	2.76995e-67	-2.94591e-66	-4.96944e-66	5.49378e-67	1.74874e-67	3.34687e-67	-1.2719e-67	5.66886e-68	-1.061e-65	-2.53968e-66	-2.65855e-66	-3.43618e-66	6.27838e-67	-7.56741e-67	3.90014e-67	2.78608e-67	5.65988e-68	6.96206e-130
-1.98761e-68	5.71514e-67	-4.32854e-68	1.73125e-67	7.07001e-68	-1.45757e-67	7.51061e-68	-4.61721e-68	9.69986e-67	9.77907e-67	2.3481e-67	-3.42881e-67	-1.03352e-67	-2.08561e-68	1.17472e-67	-2.26783e-67	4.27316e-67	2.90471e-68	-3.74685e-67	-2.70159e-67	1.34001e-68	-1.16788e-67	-8.88246e-68	2.78556e-68	-2.53763e-67	4.47123e-68	-4.48913e-68	-1.26651e-67	3.11927e-69	1.62991e-67	3.06944e-132
5.71612e-69	-3.08502e-69	7.15645e-68	1.27096e-68	1.44014e-68	-3.67558e-69	1.25765e-68	-2.75278e-68	8.28501e-69	1.73509e-68	-6.43669e-69	3.63993e-68	3.8836e-68	1.03362e-67	1.24539e-68	5.06615e-69	-3.40676e-68	2.45036e-68	-1.49333e-68	3.2792e-70	-2.13988e-68	-4.43634e-69	4.87798e-69	-5.33784e-69	-8.95512e-69	-1.04847e-67	-7.19118e-68	5.53771e-69	-7.64263e-68	-1.26201e-67	6.11276e-134
-1.31561e-69	-9.72366e-71	-2.18402e-71	-8.98774e-70	1.79032e-70	1.47443e-69	1.90767e-70	-4.29354e-70	1.75044e-70	-1.08241e-69	-1.45521e-70	-3.73748e-70	-7.16491e-70	-7.00378e-69	-1.29715e-69	-1.44183e-69	3.38948e-69	-1.54337e-69	-1.18549e-68	-6.53075e-69	-1.01376e-69	-7.79278e-72	1.58165e-69	1.56144e-69	4.52192e-70	-9.71841e-70	-3.1121e-70	1.72041e-69	-8.12654e-70	-4.16401e-70	2.67733e-136
3.39699e-71	-9.07617e-71	-2.68208e-73	-6.347e-71	5.43296e-71	-2.55647e-70	-6.15909e-70	3.48871e-70	-1.26677e-70	-1.06411e-70	-2.05652e-70	-3.0532e-70	-2.02103e-70	1.4921e-70	1.77333e-71	-3.32468e-70	7.66003e-70	-1.03887e-71	-1.90708e-70	-3.56709e-70	3.6986e-70	-2.77408e-70	-2.5802e-72	8.98728e-71	5.48787e-70	1.14797e-70	-2.25055e-70	-6.13367e-70	-2.87382e-71	4.83702e-71	2.63632e-138
-6.54894e-71	1.7224e-72	-3.10939e-72	-9.59773e-72	2.04514e-71	-1.60092e-74	-1.4789e-72	1.54706e-72	-5.81478e-72	-3.94593e-72	7.8345e-74	-7.18638e-71	-1.29268e-71	-2.42117e-74	1.85226e-72	-2.60593e-72	-8.55086e-73	4.62118e-72	4.56732e-71	5.34205e-71	-3.28612e-72	3.37738e-71	-4.49206e-71	-1.26936e-71	-1.2583e-71	-1.43279e-71	-5.42229e-71	-5.61158e-71	-3.21978e-72	1.59862e-71	2.52186e-140
1.5362e-73	1.32001e-72	-3.07819e-72	-1.1135e-72	3.66996e-74	1.26822e-72	7.29325e-74	7.07814e-73	2.88476e-73	3.57982e-73	-7.71415e-73	1.27895e-73	-1.9655e-72	-5.73939e-73	3.50895e-73	1.31251e-72	1.04806e-73	-1.21545e-72	4.42438e-74	-1.87015e-73	-1.22172e-72	2.71914e-72	3.51096e-73	6.21554e-73	9.28213e-74	6.04176e-72	2.07849e-73	-2.09993e-72	-4.30358e-72	1.08077e-72	9.30329e-143
-5.46783e-74	-1.90745e-73	1.36859e-73	5.54079e-74	5.52462e-74	-2.79703e-74	-3.61494e-75	-9.44603e-75	5.7516e-74	-8.90727e-75	5.91606e-73	1.99438e-74	4.40913e-75	1.30053e-73	1.20163e-73	1.49387e-74	-1.9527e-73	1.6854e-73	-1.20437e-74	1.95967e-73	1.45535e-73	1.44085e-73	-3.6377e-73	1.42703e-72	-4.91378e-73	-5.47748e-75	-7.83952e-74	-1.48018e-74	5.78418e-74	-3.36462e-74	3.0186e-144
-3.82118e-75	3.66866e-74	-2.48251e-74	-1.27226e-74	-9.95796e-76	2.90948e-75	1.27006e-74	-2.46188e-74	-1.73629e-74	-1.85284e-74	1.1678e-74	1.10859e-75	-3.60433e-75	-1.60547e-74	-1.16541e-74	2.21001e-75	7.9737e-76	3.40839e-75	-3.4476e-74	3.09183e-74	1.23994e-74	-4.91098e-75	-1.76157e-75	-4.35623e-75	6.78721e-74	-3.68061e-75	-2.66159e-74	3.25428e-74	1.67176e-75	-4.38526e-75	1.28757e-146
1.25358e-75	1.18342e-75	4.5509e-76	-9.47561e-76	-1.33472e-75	-1.53618e-76	2.47141e-75	-7.50909e-76	3.68357e-75	-3.00484e-76	-3.21645e-75	1.81311e-76	1.30793e-75	1.35562e-75	-1.77381e-75	-6.68901e-76	3.3313e-76	-8.35392e-76	-6.34125e-76	2.21222e-75	-5.36644e-76	6.80394e-75	-2.20861e-75	-2.70881e-75	-9.4755e-76	-8.73369e-76	-5.67708e-76	1.8898e-77	2.96275e-77	9.153e-76	1.11457e-148
1.95079e-76	-8.76991e-77	-1.85765e-77	-2.92364e-76	-2.03615e-77	9.16697e-77	-2.62573e-77	3.80786e-77	4.52596e-77	1.31204e-78	-1.16417e-76	-2.49943e-76	-3.09346e-77	-2.35102e-77	-1.2837e-77	-2.15556e-77	4.47297e-77	2.26998e-76	-5.8755e-77	7.40163e-78	3.83726e-76	3.51904e-77	-5.62372e-77	-2.08436e-77	4.82916e-77	-2.65871e-77	9.92696e-77	-1.55808e-77	1.48514e-76	-2.51481e-78	4.67055e-151
2.96611e-77	8.77874e-78	-5.82911e-78	1.20183e-77	-2.5112e-78	3.84952e-78	4.85178e-78	4.92664e-77	-6.23436e-79	2.26165e-77	2.52836e-78	1.27285e-79	-4.93692e-79	-5.09773e-78	5.21729e-78	1.72971e-77	-1.22815e-77	-2.57082e-78	-2.85975e-78	-9.02601e-78	1.97989e-77	-1.26599e-79	5.15887e-78	-2.36584e-78	-5.44267e-78	1.51363e-77	4.08502e-78	1.82763e-78	1.56038e-78	-7.7756e-78	5.49102e-153
2.73846e-78	4.5587e-80	-1.0038e-78	3.26278e-79	-4.15584e-79	-5.36766e-79	-6.40714e-80	3.29376e-78	-1.29292e-79	-7.51486e-79	9.20025e-79	-1.95405e-79	-1.62245e-78	2.0909e-78	1.22063e-79	4.06264e-78	5.31337e-79	-3.43747e-79	-4.11043e-79	5.15628e-79	5.40364e-79	2.03767e-78	-1.15743e-78	-2.15599e-78	-5.45908e-79	8.05e-80	4.41397e-79	-8.52644e-80	-1.0521e-78	2.04669e-78	6.19891e-155
3.57763e-80	-2.90571e-80	-7.41248e-80	-1.01614e-79	9.11982e-80	-4.59358e-81	-4.06247e-81	4.06784e-80	9.94112e-82	-3.3612e-80	2.7907e-80	2.69871e-79	2.51229e-81	1.30992e-79	-9.85319e-81	-1.77801e-80	1.75846e-80	5.89214e-80	-1.56006e-79	2.48129e-80	-1.69451e-79	-3.55709e-80	-4.42861e-80	-2.69438e-79	-9.33797e-81	-1.38611e-79	3.3261e-80	3.44471e-79	1.40868e-79	3.70106e-80	4.13824e-157
7.38196e-81	1.09146e-81	-1.78636e-81	-4.10637e-80	-1.63878e-80	3.37634e-82	1.21819e-82	1.99143e-80	6.11814e-81	-4.06447e-81	-7.72172e-81	-8.86505e-81	-8.7704e-81	4.64142e-81	7.0817e-81	1.88316e-81	3.10164e-82	-3.71101e-81	-2.77001e-82	-7.00546e-84	-5.83212e-81	-4.36885e-82	-1.29207e-81	-1.49555e-80	-7.14364e-81	-1.97555e-82	1.47651e-81	1.11328e-80	-1.4095e-80	-9.90747e-82	3.40502e-159
-7.4097e-82	-1.17955e-81	-1.62988e-82	-5.65423e-82	-1.70822e-82	-1.72931e-81	3.67164e-82	-2.45072e-82	1.90692e-81	-3.12986e-83	-6.29775e-85	-4.06132e-82	-4.51936e-83	-3.42218e-82	1.40554e-82	-1.48929e-81	-2.33603e-82	7.20815e-84	-7.94358e-82	6.32502e-83	7.56847e-83	3.95274e-82	7.68637e-83	-5.35309e-82	1.30381e-82	-1.18489e-82	-1.11756e-82	-4.04714e-82	-2.51774e-81	1.76343e-82	1.93819e-161
-2.75822e-84	-3.19372e-83	-9.21365e-83	-8.30936e-83	-9.5281e-84	-3.21789e-82	1.04774e-82	-1.23799e-82	7.02714e-83	-8.12695e-83	-3.16739e-83	7.3186e-83	1.74585e-83	3.35964e-83	3.33295e-82	-5.74036e-83	6.08055e-83	-3.60151e-83	6.83592e-84	-3.14572e-83	-5.46046e-83	-8.17372e-83	4.53399e-84	-5.06551e-83	-4.66998e-83	-2.29534e-83	1.11543e-82	1.78992e-82	-1.91657e-82	4.75399e-83	3.8454e-163
3.07317e-84	8.98734e-84	-1.68589e-84	-4.37672e-84	4.56081e-84	4.89118e-85	-4.55364e-84	1.7423e-83	9.19414e-85	1.45503e-83	-4.61588e-84	-4.58999e-85	9.84508e-84	-4.67312e-85	-2.93223e-84	-5.77719e-85	5.91944e-85	1.13626e-83	9.48285e-84	-3.98904e-84	1.51711e-83	8.16642e-86	-7.59718e-84	2.83641e-84	1.34856e-84	-5.32645e-84	1.50291e-84	-4.71826e-84	8.70448e-84	1.61026e-84	1.462e-165
-2.41869e-86	-1.92823e-84	3.83724e-86	-2.06668e-85	7.07072e-86	4.52857e-85	1.29675e-85	-6.43882e-85	-6.21267e-87	5.01187e-85	4.58851e-86	1.53868e-86	1.29692e-84	-1.93455e-85	7.31811e-87	-2.79728e-85	5.00022e-85	-1.8762e-85	-1.05899e-84	-9.92106e-86	8.05845e-85	8.87647e-85	3.84593e-85	-4.80477e-85	2.09257e-85	2.01356e-84	-1.60442e-85	2.30873e-84	-1.77748e-84	-7.99916e-85	2.29417e-167
-5.01089e-87	2.68151e-86	-1.422e-85	-5.22398e-87	-4.43232e-86	1.11017e-86	-8.32647e-87	-7.8912e-87	1.49543e-85	6.23021e-86	-6.14987e-86	-2.03735e-86	-1.69021e-86	3.17714e-86	1.01361e-86	-1.78177e-85	-1.6295e-86	-4.51739e-87	-2.12355e-86	-2.4955e-86	-6.71005e-87	-8.4411e-86	-4.22274e-86	-1.26266e-86	1.44173e-87	1.08454e-85	1.69499e-87	-1.00097e-86	2.74657e-85	-2.50061e-87	1.84581e-169
1.31256e-87	5.50247e-88	-8.31968e-87	-1.28656e-86	-4.17428e-88	-1.01839e-86	6.57407e-87	-7.47782e-88	5.28375e-87	-7.31908e-88	-1.88005e-87	1.55458e-87	2.06146e-87	3.89567e-87	-9.60764e-87	1.85931e-86	-2.60943e-87	1.19751e-87	-5.63642e-87	-9.65212e-87	7.09844e-87	3.81519e-87	-2.24483e-87	1.47424e-87	1.16194e-86	-4.55302e-88	-1.11962e-87	9.61879e-88	1.76545e-87	8.36953e-88	1.22281e-171
-1.94778e-90	1.6956e-88	-1.67754e-88	2.80747e-88	6.87969e-88	1.36669e-88	1.29541e-87	-5.40045e-88	1.0384e-88	7.85748e-89	-4.13889e-88	-6.92294e-88	3.05849e-89	-8.5705e-88	-3.49357e-88	-1.13743e-88	-2.11249e-88	7.14164e-88	2.67627e-88	-4.88465e-90	5.54515e-88	-7.16768e-89	-1.11161e-88	-9.03238e-88	1.33252e-87	4.77876e-89	-1.05578e-87	5.35754e-88	-1.12032e-88	-7.10044e-89	9.09973e-174
-1.87742e-89	1.14218e-90	-1.37016e-89	-7.32782e-89	-4.68204e-89	4.49858e-89	-4.84862e-90	-1.09027e-89	-6.9779e-89	1.97979e-90	3.82798e-89	-2.58319e-89	-1.61051e-89	2.23947e-88	1.64273e-89	-1.49586e-89	7.58084e-89	-2.39927e-89	1.31886e-90	-4.7403e-90	-6.83718e-89	-5.32268e-89	7.07156e-89	-8.38044e-90	6.79034e-89	-2.53588e-91	6.32546e-89	-1.89059e-89	3.59246e-89	9.3015e-90	9.74526e-176
-5.52205e-91	3.73429e-91	-3.93672e-91	3.82831e-91	-4.15163e-91	4.10263e-92	4.44728e-90	7.43229e-90	-3.40137e-91	-2.87433e-90	-5.21566e-90	4.04971e-91	2.25759e-91	5.73395e-91	-6.54769e-91	-2.47851e-90	-3.30259e-90	-1.45726e-90	-3.47204e-91	6.28073e-90	4.62619e-91	7.8907e-91	-1.34365e-91	2.00499e-90	-5.9417e-91	2.84708e-90	-5.15414e-90	2.07158e-90	-6.04627e-91	-2.3554e-90	2.21336e-178
3.58187e-93	3.87477e-92	-2.66565e-91	-1.0531e-91	8.65678e-92	-9.65733e-93	1.45835e-90	1.07516e-90	-1.58223e-92	1.89439e-91	-4.0935e-91	2.89682e-91	-9.22789e-93	-2.73362e-91	-5.99251e-91	-5.2831e-91	-5.8617e-93	-2.85858e-91	-1.37269e-91	5.74879e-91	-7.84512e-92	-1.82137e-91	-2.07228e-92	-1.28283e-92	1.96889e-91	-1.20935e-91	-3.79994e-92	-8.43628e-92	-2.44772e-92	-2.31773e-92	4.90872e-180
-1.08829e-92	2.97671e-93	-3.30643e-94	-1.18181e-92	3.71932e-92	-6.20087e-92	4.19996e-92	-2.5764e-93	8.34173e-93	-2.07924e-92	-9.45992e-93	4.58394e-92	-4.72376e-93	1.48161e-92	4.84245e-92	-6.02505e-92	2.88555e-93	-2.32517e-92	-3.52913e-92	-4.57105e-92	-9.54596e-94	4.61796e-93	1.29242e-92	8.18076e-92	-2.74492e-92	-3.74536e-92	5.05594e-92	2.00487e-92	-2.15374e-92	-1.46342e-93	3.25217e-182
2.14815e-93	-5.56775e-94	8.54016e-94	6.52232e-93	-6.76309e-93	7.37482e-94	2.29774e-93	1.98273e-93	-8.22345e-94	-1.91643e-93	1.9212e-93	-1.22889e-94	2.23598e-93	6.2638e-94	-3.51234e-93	-1.26062e-94	1.62584e-93	-3.92211e-94	-2.21916e-94	1.66528e-93	-2.98926e-94	-1.09894e-95	-7.70019e-94	7.46578e-93	6.37988e-95	2.169e-93	-5.38393e-94	-1.47574e-93	-4.55347e-94	1.08009e-92	3.1557e-184
9.09672e-95	2.28089e-94	6.4128e-95	1.46618e-94	-1.17332e-94	-5.35411e-95	4.33175e-94	-5.74018e-94	-1.25401e-95	1.50723e-93	9.93811e-95	1.18684e-94	-7.15393e-96	3.14574e-95	1.16116e-94	-5.5889e-94	3.50182e-94	7.50202e-95	3.67104e-94	2.60412e-96	-1.52966e-95	-2.52929e-94	-7.0385e-96	1.07355e-94	3.26211e-95	1.51005e-93	4.17487e-94	-7.60547e-95	1.50555e-94	1.0385e-94	6.07609e-186
1.9075e-96	4.13824e-95	1.53021e-96	-8.50989e-96	4.5988e-98	-3.37538e-96	1.60129e-95	4.9705e-95	-7.42447e-95	-3.58278e-95	1.33311e-96	-3.30289e-96	-1.16124e-95	8.75063e-95	-1.63422e-95	-2.15249e-96	-1.53049e-95	-1.57316e-95	3.50824e-95	-2.45981e-95	1.63672e-95	1.11526e-95	1.45327e-96	1.18737e-95	-5.49178e-96	2.83919e-95	-1.71707e-96	3.24461e-95	-2.37429e-96	5.7801e-95	2.74933e-188
2.71676e-96	-4.72284e-97	2.45582e-97	1.07993e-96	-1.54723e-96	-3.92329e-96	-2.03435e-96	1.41118e-96	5.94595e-96	-2.32166e-96	1.66024e-96	-6.40088e-97	5.45192e-96	2.92615e-97	2.26599e-96	1.82339e-96	1.20901e-96	-1.20051e-96	-4.51168e-97	7.13706e-96	-6.24071e-96	-3.24325e-97	-1.78312e-96	1.2934e-96	5.82675e-97	1.2599e-97	-4.20412e-97	3.24208e-96	-1.54746e-97	8.57879e-97	2.24677e-190
2.63918e-98	3.98934e-98	1.15138e-98	2.47219e-98	-1.65715e-97	2.37616e-97	1.8429e-98	-2.62514e-98	1.77251e-97	5.41537e-99	-9.10188e-98	-2.05729e-97	-1.53764e-97	1.66819e-97	3.97576e-98	-1.65593e-98	6.16541e-98	-4.74343e-98	3.87912e-98	6.58882e-98	-1.60001e-97	-1.05633e-97	-5.37385e-98	2.22578e-97	8.92299e-101	6.70837e-97	8.03495e-100	-7.19902e-100	8.87803e-98	-6.19414e-98	7.86193e-193
7.45638e-99	-3.87733e-98	-1.26345e-99	-2.43485e-99	-2.45495e-99	-3.77077e-98	2.09517e-100	1.66986e-98	1.11911e-98	-3.32486e-99	-2.57494e-98	-7.45913e-99	-7.9991e-99	-3.75589e-98	-6.25491e-99	-6.52315e-99	-2.59286e-98	2.31918e-99	-3.5999e-99	2.51764e-98	9.15021e-99	1.83503e-98	6.36646e-99	2.78877e-99	1.22211e-99	-9.32275e-100	-4.70449e-100	1.50936e-98	-2.47449e-99	1.21794e-98	7.86268e-195
-7.82324e-101	1.48601e-99	7.97095e-100	3.151e-100	-2.47783e-100	3.45495e-100	-3.44761e-99	1.58423e-99	6.17171e-100	3.0616e-101	-5.76726e-99	3.30684e-100	-1.27981e-99	2.82055e-99	1.33841e-99	-4.06358e-99	-5.7086e-100	1.69211e-100	-7.22749e-100	5.19211e-100	2.29762e-100	-1.07762e-99	-3.79809e-99	-4.944e-99	-1.48475e-99	-8.07e-100	-3.04904e-100	1.60216e-99	-1.50528e-99	3.14133e-100	1.28285e-196
2.96148e-101	-1.04474e-101	-6.66776e-101	-5.92955e-102	2.00257e-100	9.34691e-101	-3.40162e-102	9.77526e-102	-8.04072e-101	2.37922e-102	6.6625e-101	-6.9481e-101	1.43682e-101	-1.24317e-100	-4.13394e-100	-2.0405e-101	4.33411e-101	1.05192e-100	-5.34941e-101	2.03721e-102	1.92109e-101	3.04411e-100	-2.50123e-101	9.26974e-102	-1.64294e-100	-1.49268e-101	-1.94782e-101	-1.22881e-100	-2.17094e-101	1.51951e-100	4.32935e-199
4.01391e-102	-6.13776e-103	-1.14146e-101	-6.83153e-102	-3.71156e-101	4.08614e-101	-8.93958e-102	1.22354e-101	-9.60771e-103	4.80268e-101	8.12867e-102	1.27944e-101	-1.07791e-101	-2.94484e-102	2.01906e-103	-2.02187e-101	3.68617e-103	-6.8391e-103	-5.42472e-103	-7.64215e-102	-1.8644e-102	-2.71931e-102	-7.08164e-102	-1.08707e-101	-5.18093e-102	-5.58774e-101	-1.45659e-101	3.52504e-103	2.35515e-101	-1.8106e-101	1.10237e-200
5.86908e-102	-7.91126e-103	-2.74037e-105	-2.51347e-103	-8.87903e-103	-7.80254e-103	-8.918e-104	1.88506e-102	-2.15618e-104	-1.354e-102	2.15491e-103	-5.95631e-103	2.45043e-103	6.77135e-103	2.92852e-103	2.11749e-103	3.04882e-102	1.8013e-102	-2.07516e-104	-2.37821e-103	-9.71283e-104	5.21495e-103	-6.10203e-104	9.46712e-103	4.2536e-103	1.56967e-103	-2.61062e-103	-6.66692e-104	-2.60689e-103	6.25114e-104	5.71063e-203
-7.58726e-104	6.58949e-105	-2.07514e-104	1.00366e-106	-2.56877e-105	-2.1487e-104	3.91151e-104	-3.32039e-104	1.29321e-103	7.51409e-104	-3.08611e-103	4.13558e-104	6.13622e-104	1.72667e-104	1.16802e-103	3.39625e-104	-1.17168e-103	3.56433e-103	4.38004e-104	1.11473e-104	3.15719e-104	-2.21859e-104	-3.36009e-104	1.07032e-103	-4.86617e-104	-1.13247e-103	1.5336e-104	-1.02507e-103	-3.95322e-104	-6.51268e-106	3.31901e-205
2.33653e-106	-1.13239e-105	-4.88912e-106	-6.49866e-105	1.87174e-105	3.70435e-106	-2.03831e-105	2.54788e-105	2.57557e-104	-2.35556e-105	-1.06659e-105	-2.22044e-105	-5.94515e-105	3.11624e-105	4.4772e-106	1.91283e-105	4.94954e-106	3.05678e-105	2.77466e-105	-2.59503e-105	9.52605e-106	7.84025e-106	3.36011e-105	-2.27109e-105	-1.4515e-105	3.62272e-105	1.7762e-104	6.70664e-106	-4.01109e-105	-1.89728e-104	1.5312e-207
-5.72504e-106	3.70079e-105	-2.22404e-105	-4.85225e-106	1.58434e-106	-6.93803e-106	6.04584e-106	6.89714e-106	-4.84933e-106	-3.84923e-106	1.31089e-105	-5.0236e-106	-1.98766e-106	6.57963e-107	-6.43325e-106	4.41325e-106	1.19131e-106	7.74044e-107	-2.97183e-106	1.61887e-105	8.40656e-106	-5.85062e-106	5.29934e-107	-9.72056e-108	6.73227e-106	1.41902e-105	4.13696e-106	-3.56923e-107	8.90629e-106	2.54723e-105	3.72617e-209
-2.74809e-107	-2.61994e-107	-2.73617e-107	1.49893e-107	-9.54646e-107	-1.31549e-106	-1.02687e-107	1.01285e-107	2.90237e-107	-6.69104e-107	1.94717e-107	2.10925e-107	-2.07728e-107	1.8578e-107	-4.08749e-107	1.69465e-106	-1.33127e-108	-1.22052e-106	-8.58336e-107	-1.10427e-107	3.77475e-107	6.89735e-107	-4.18267e-107	-5.95764e-107	2.32215e-106	-1.6463e-107	3.08012e-107	-8.41293e-107	-8.0238e-107	6.11944e-107	1.72624e-211
-1.48229e-108	1.04229e-108	2.44925e-107	2.04461e-107	6.53889e-108	4.69887e-110	-2.54863e-107	-5.62877e-109	8.53824e-110	4.00299e-108	5.77943e-109	-8.01746e-108	-2.59627e-108	4.83328e-109	1.46437e-108	-3.61033e-108	-4.75397e-108	-2.5717e-109	-3.31931e-108	1.48596e-107	-2.36281e-108	-6.46893e-108	8.23678e-108	4.44481e-108	1.58621e-109	4.44094e-108	1.96846e-107	-6.64263e-108	-6.82159e-109	5.62127e-108	2.68958e-213
5.90823e-109	6.70552e-110	1.35532e-108	9.77502e-110	1.5638e-110	3.84907e-109	7.91104e-110	-2.38449e-109	1.9415e-108	-4.61097e-109	1.57377e-109	-2.28988e-108	-9.07724e-110	-3.50058e-109	-4.31048e-110	7.63176e-110	-1.01079e-109	-2.07016e-109	3.36999e-109	1.92685e-109	4.99434e-109	2.31299e-109	-8.90189e-109	-1.5694e-108	6.83911e-109	-1.32002e-109	-3.30427e-109	-8.87273e-109	6.52038e-109	-5.03168e-110	1.73718e-215
-2.92303e-110	6.33153e-111	3.81036e-111	-1.72492e-110	4.28173e-110	1.28761e-111	-9.1205e-110	-1.08047e-110	8.15579e-111	1.01815e-110	-1.09402e-109	5.45662e-111	-9.13354e-110	-4.53441e-111	-4.63195e-111	-7.76179e-112	4.40423e-110	7.08376e-111	-9.31941e-112	-6.02022e-110	-3.95392e-110	-4.30167e-110	-7.62024e-110	1.02322e-109	4.2834e-110	7.35114e-111	-1.24129e-109	5.4188e-110	-1.27631e-110	-8.61618e-111	7.78058e-218
4.32156e-111	-2.72157e-111	-1.13808e-110	2.3593e-112	1.35967e-110	9.08257e-111	8.25939e-111	-3.60603e-112	-2.70634e-112	-3.43933e-112	6.62492e-111	-3.77642e-112	-5.73419e-113	-4.94994e-111	5.81462e-111	-3.07842e-112	1.07013e-110	1.40388e-111	5.32925e-111	3.47413e-112	1.68683e-111	-6.32471e-111	-3.30114e-111	-1.63598e-110	8.95133e-111	-2.72468e-112	-8.17131e-112	1.47378e-110	-3.85939e-110	1.33416e-111	2.84974e-219
8.68758e-113	-3.64982e-113	6.96076e-112	-1.63446e-111	4.23509e-112	2.15269e-113	7.80281e-113	6.58007e-112	-5.18903e-112	9.53717e-113	-1.21772e-111	7.27862e-114	-1.03103e-111	-2.32622e-113	-1.68764e-111	-2.65949e-112	1.63454e-112	-9.83832e-112	6.22538e-113	2.60455e-112	8.41215e-112	-1.75598e-113	5.09138e-113	5.68965e-112	7.232e-112	-1.35008e-113	-1.01324e-112	-1.71883e-112	6.42848e-113	3.17973e-115	1.21952e-221
6.30316e-114	-1.79072e-113	5.51977e-113	6.49071e-113	4.96427e-113	2.31533e-113	-2.54188e-114	1.63593e-113	-8.73204e-113	2.46334e-113	-1.29622e-112	-6.90969e-114	5.19453e-114	-1.32546e-115	-4.90137e-113	7.76286e-113	-2.27507e-113	8.67798e-113	-4.82881e-113	4.03223e-113	-5.8719e-113	-2.29639e-113	6.59978e-113	-4.99091e-113	-8.08029e-114	-1.02574e-113	-5.75059e-116	-6.35855e-115	-1.64107e-112	-3.32146e-113	9.54647e-224
-3.40153e-115	5.19841e-116	6.29077e-115	-9.68216e-115	2.85112e-114	2.75161e-115	1.04185e-114	-1.1168e-114	1.25539e-114	1.03048e-113	-5.27082e-115	-3.77269e-115	-3.21246e-114	-2.64828e-115	1.10959e-113	-1.94573e-114	-6.25525e-114	4.41704e-114	2.23845e-115	3.68238e-114	1.81146e-114	-9.64815e-115	5.32562e-114	-1.37732e-114	1.07321e-115	4.42465e-115	9.86682e-114	-2.64779e-115	9.82528e-116	1.81594e-114	4.65128e-226
5.05105e-116	-1.02336e-115	-1.15808e-115	-1.11824e-115	-9.06575e-116	-5.87822e-115	-7.93145e-115	5.81268e-115	1.91384e-115	3.62578e-116	1.62865e-115	-1.79988e-115	-1.83325e-115	1.00973e-114	1.19636e-116	-2.20833e-115	-5.30633e-115	-7.8315e-116	5.91158e-116	-6.03419e-117	-8.45564e-115	5.80038e-116	2.18065e-115	2.56193e-115	-1.40491e-115	-1.96286e-116	1.20466e-115	-2.36603e-116	6.0617e-115	4.11635e-116	4.08568e-228
-1.33823e-116	-2.14728e-117	3.17686e-116	-3.31653e-116	3.18478e-116	-2.53978e-116	-4.32592e-116	1.26835e-116	7.42389e-116	2.03883e-116	-5.47094e-116	-3.95777e-118	4.28293e-118	-1.58288e-116	-5.65115e-117	-4.28681e-116	-2.06406e-116	-1.34172e-116	-5.23988e-116	-1.56508e-116	2.92208e-117	2.94944e-117	1.08098e-116	-7.62522e-116	2.24453e-118	5.86278e-117	1.55338e-116	1.84141e-117	1.07478e-115	-1.4987e-116	3.86255e-230
5.51952e-117	1.27692e-117	1.43723e-118	-1.05606e-116	-7.9253e-117	-2.49701e-117	-3.12476e-118	-5.32986e-117	1.28487e-117	-1.35696e-117	8.32997e-118	1.2465e-117	-1.10994e-118	-4.50389e-117	-3.23357e-118	-1.03426e-117	-5.69106e-119	-1.96578e-117	-6.5696e-117	-1.11671e-117	-3.80423e-117	2.80244e-118	-6.26145e-117	2.62316e-117	9.77019e-118	4.22638e-118	-8.57579e-119	5.02581e-119	-2.54467e-117	-4.07466e-117	4.01537e-232
5.39612e-119	-1.26317e-117	1.91583e-119	-4.02503e-119	-4.39443e-118	1.50349e-118	-7.23207e-119	4.14302e-118	6.57518e-118	3.41955e-120	-1.17965e-118	2.93617e-119	2.82966e-118	3.4679e-118	4.16199e-119	3.74382e-120	3.78596e-118	4.03634e-118	3.84413e-119	8.42028e-119	-1.91393e-118	3.84804e-118	5.61768e-120	-1.08993e-119	-5.29199e-119	1.61787e-118	-4.9602e-119	6.46635e-118	-2.57102e-118	5.27782e-120	3.65768e-234
9.61326e-120	-7.38506e-119	1.47458e-119	-2.90089e-119	-1.91483e-119	-1.06241e-118	1.62859e-121	-4.1546e-119	1.79515e-121	-8.6234e-120	2.60354e-119	9.2623e-120	6.27233e-120	5.45369e-120	-2.83127e-119	-5.39644e-120	2.26424e-119	-1.20174e-119	-1.55374e-121	3.12242e-119	-5.10406e-120	2.42793e-119	6.96409e-119	7.04984e-119	3.68037e-120	-1.88624e-119	3.15603e-120	-7.60331e-119	8.00927e-121	-2.56697e-119	4.06104e-236
4.46442e-120	8.87335e-122	-7.28303e-121	-6.61569e-120	-3.99698e-120	-1.74516e-120	-1.39562e-121	-8.29502e-121	1.35346e-121	7.36477e-122	-4.63606e-122	-4.99117e-122	-1.05394e-120	-2.74219e-120	1.71266e-120	3.90161e-120	-9.14143e-122	-7.6465e-122	-4.06079e-121	-1.78554e-120	-1.27121e-121	-3.51217e-121	-1.98957e-121	2.45053e-120	-3.20584e-122	2.40986e-120	-1.01299e-120	4.8032e-121	2.08202e-121	-7.34476e-122	1.27446e-238
-1.67221e-121	8.5831e-122	-4.29373e-122	-4.52525e-122	-1.53827e-121	-1.59539e-122	2.63813e-123	-3.87548e-121	-3.67363e-121	2.22919e-123	-1.12004e-121	-1.02239e-122	1.09905e-122	-4.35428e-122	-3.13517e-121	1.65043e-122	-1.11914e-121	-1.85619e-122	1.06769e-121	-9.53134e-123	5.89862e-122	1.66332e-121	-6.20006e-122	5.24126e-122	3.09572e-121	-4.174e-121	-1.864e-121	-9.45523e-122	9.00333e-122	-5.59114e-122	8.48603e-241
3.60041e-123	-1.00439e-123	-4.69097e-123	5.20387e-122	-2.09967e-123	-9.54798e-124	-2.41339e-122	6.20777e-123	-2.3121e-122	-8.08013e-123	2.86319e-122	-5.90883e-123	-4.77336e-123	1.44935e-123	-3.70573e-123	-1.80545e-123	-1.67976e-122	9.59163e-123	1.03141e-124	2.16989e-124	1.73355e-123	2.34365e-122	-1.63974e-122	2.9513e-122	9.6251e-124	-5.41249e-124	2.25942e-122	-4.00238e-122	1.53579e-123	-9.18257e-124	9.04996e-243
1.49549e-124	-5.71076e-124	-4.01418e-126	2.58739e-124	2.17413e-123	-1.14933e-123	5.75465e-124	-1.83181e-124	2.11955e-124	-2.03832e-124	-1.58116e-123	1.84378e-123	-2.27837e-124	8.27665e-124	-7.95804e-124	-2.73812e-123	-4.19886e-124	1.05531e-123	-4.90652e-123	-1.64451e-123	4.84615e-124	-2.98996e-123	-2.86741e-123	1.20979e-124	-7.81749e-125	-3.99528e-123	2.54446e-124	5.88465e-124	-9.29257e-124	6.74376e-124	8.4859e-245
-1.86537e-124	-1.16439e-124	5.2703e-126	-1.28668e-124	4.48696e-125	1.37942e-124	-1.98635e-125	-4.31363e-124	6.86533e-126	7.63193e-125	5.56655e-125	-6.33697e-125	1.66128e-124	2.61398e-124	-3.49718e-124	-2.56105e-124	-3.53551e-125	1.37224e-125	9.57566e-125	3.03488e-124	2.20266e-124	-8.61495e-126	3.7248e-125	-1.40211e-124	-6.98965e-125	-1.19996e-124	-2.98173e-126	-5.09028e-125	-2.48298e-129	2.16108e-125	7.63955e-247
1.13092e-125	-3.06553e-126	-5.98216e-126	1.01929e-126	-9.9265e-127	7.21861e-126	-4.02558e-126	-1.45457e-125	5.2019e-125	-1.223e-126	1.91733e-125	-1.884e-126	-3.28951e-126	-2.73762e-126	6.06235e-125	3.97678e-127	1.97037e-127	-1.18948e-126	6.67831e-126	-3.5624e-126	1.17219e-126	2.16591e-126	3.476e-125	-7.74606e-126	-1.34397e-126	-2.21756e-126	8.36439e-128	2.01652e-126	-1.49336e-125	6.06561e-126	8.83099e-249
1.57931e-127	4.88385e-127	-1.56518e-127	-4.60978e-126	-5.02065e-128	-2.19333e-127	-2.22274e-127	-4.28245e-127	-1.16711e-127	-3.64071e-126	1.08425e-126	-1.88766e-127	-1.31337e-127	1.93692e-126	-3.63868e-126	3.26507e-128	-3.11102e-127	4.09081e-127	-1.05432e-126	2.63156e-127	-4.60864e-129	1.90456e-127	-3.91729e-128	5.34857e-127	-1.96528e-128	9.46198e-128	-7.48918e-127	2.02705e-126	-1.74269e-127	1.00992e-126	6.08093e-251
1.9101e-128	8.07716e-128	-1.48998e-127	-1.28863e-127	2.85427e-128	2.79465e-128	-9.36019e-128	2.45367e-128	-4.52429e-129	6.07401e-128	1.90587e-128	5.80259e-128	-2.08861e-127	2.53061e-127	2.33933e-128	-9.29788e-128	1.15507e-128	-1.46623e-128	2.01118e-128	1.75394e-127	-2.06382e-128	-2.67987e-127	2.37742e-127	3.11864e-128	-4.0703e-128	5.99174e-129	8.6804e-128	-2.06865e-128	-1.60249e-128	-1.69812e-128	3.52402e-253
-5.76891e-129	-1.22909e-130	1.94822e-130	-2.1299e-128	-1.44533e-128	4.27768e-130	-3.93626e-129	-3.01986e-129	-1.07378e-129	-4.96652e-130	4.85123e-129	3.76093e-129	-2.99559e-128	2.05384e-129	2.86516e-130	-1.99193e-128	-1.04433e-128	-3.62284e-129	-2.77746e-130	-7.69353e-130	-2.21297e-131	-3.09296e-129	5.9256e-129	-1.01834e-129	-3.78979e-130	3.36084e-129	1.03645e-128	1.69668e-129	-1.09975e-128	1.03313e-128	2.57619e-255
-1.03498e-129	3.19072e-132	4.45548e-130	-9.85037e-130	-1.2536e-130	1.40806e-130	6.10127e-130	-8.68013e-131	-6.08402e-130	-5.60172e-130	2.073e-129	-1.99609e-132	8.81629e-130	-1.11044e-129	-5.35215e-130	1.69669e-130	4.68856e-132	-8.1927e-130	3.13381e-130	-6.96217e-130	-8.03744e-132	-5.4978e-131	-3.02675e-130	-4.52918e-130	-3.9621e-131	1.81616e-130	-1.08687e-129	-1.34721e-129	3.64273e-130	-7.1998e-130	1.51981e-257
2.0627e-131	-5.06463e-131	-1.4043e-130	-2.23859e-132	-2.9869e-131	-1.60621e-131	-5.30325e-131	-4.39319e-131	-2.06502e-131	6.52095e-131	-4.03674e-131	-5.33413e-131	1.57954e-131	-1.16976e-131	1.53523e-130	2.24523e-131	4.48608e-131	1.4187e-131	-6.62931e-132	5.92735e-131	3.43726e-131	5.31299e-132	-2.61471e-131	8.60304e-131	4.28472e-130	-1.98389e-131	7.94579e-131	1.5979e-131	-1.16715e-130	5.48228e-131	2.84467e-259
1.11323e-132	-5.19683e-133	-5.55245e-135	7.19836e-133	-1.92478e-132	-4.20799e-132	-4.70821e-132	2.15663e-131	1.70221e-132	-2.46072e-132	-2.92448e-132	3.82786e-132	-1.14785e-133	-7.41565e-132	6.61135e-132	1.40687e-133	6.2087e-133	3.53321e-132	4.76303e-132	-2.46543e-131	1.18637e-131	3.31135e-132	-4.90883e-132	8.19533e-133	5.14864e-132	-6.6012e-133	2.60779e-134	-7.97604e-132	-7.25537e-132	1.89232e-133	1.60471e-261
-1.26657e-133	-1.14143e-132	-3.10722e-133	-5.41171e-133	-9.45077e-133	4.87438e-133	1.59145e-133	9.17739e-133	-4.2708e-133	3.21089e-133	3.11401e-133	-1.62472e-134	-4.59629e-134	-5.00196e-136	-9.31533e-134	1.01379e-132	2.5568e-135	-3.70307e-133	1.47678e-134	9.14014e-133	3.09089e-133	6.25377e-134	-9.22382e-133	-1.61913e-134	4.05509e-133	7.70429e-134	-2.20973e-133	2.30426e-134	-1.13997e-133	-6.43403e-133	7.69793e-264
5.87639e-135	-1.41303e-133	-4.15894e-134	1.30483e-135	-3.32624e-136	1.2314e-134	-4.44685e-134	-3.08704e-134	-4.63164e-134	-2.30293e-134	1.75947e-134	2.42529e-134	-1.16186e-133	1.41958e-133	1.57915e-133	-1.45351e-133	1.81552e-134	-2.57016e-134	1.28665e-135	-2.25514e-134	6.90984e-135	-5.05031e-136	1.88249e-134	-2.59015e-134	-1.01254e-134	5.72127e-134	4.34963e-134	-2.66828e-135	1.50875e-134	1.92905e-134	1.16552e-265
-7.3454e-136	-4.18868e-136	3.31525e-135	-2.6385e-135	-1.68521e-135	-4.08686e-137	-1.32386e-135	1.31889e-134	5.36732e-135	9.16081e-136	-2.08403e-135	-7.52989e-136	-1.02321e-136	2.0839e-136	-3.33081e-137	-1.65084e-136	-3.23434e-136	-2.81377e-135	-2.21248e-135	-9.55293e-136	-8.05622e-136	-6.11535e-136	-2.6398e-135	4.65841e-135	-3.28455e-135	-2.74451e-135	6.86775e-137	1.2707e-134	6.41583e-135	2.85204e-135	5.04459e-268
-1.32196e-136	5.95902e-137	-2.77441e-137	-1.82326e-136	-5.11824e-137	-8.42566e-137	-2.77236e-138	-1.75182e-136	1.22722e-135	-2.69096e-136	-7.12958e-136	1.16924e-136	3.01819e-136	-2.32822e-137	-4.63551e-136	1.15266e-135	-1.28063e-135	-2.1949e-136	-4.65236e-136	-7.13676e-136	-4.69835e-136	3.81406e-136	1.7435e-135	1.84103e-136	-1.50918e-136	1.27416e-136	-7.54963e-136	-4.74989e-136	1.06452e-136	-2.4038e-136	1.05886e-269
3.55896e-137	-8.42397e-138	-6.10062e-138	2.41421e-139	-9.36888e-138	2.08761e-137	3.66364e-137	5.39205e-138	-8.942e-137	-3.75396e-138	5.16613e-138	-1.47136e-137	2.35378e-137	-2.22273e-138	-1.24592e-139	-1.64942e-137	-2.61053e-137	-2.73976e-138	9.35789e-139	1.69657e-137	-5.04853e-138	-7.05151e-137	3.32452e-137	-9.39591e-137	1.51043e-137	-2.40396e-137	-1.04821e-137	4.85496e-137	6.11002e-137	-2.04959e-137	3.56894e-272
-3.48199e-139	-7.67282e-138	1.9281e-139	3.72029e-138	-2.05727e-138	9.25526e-139	1.78139e-138	-3.30054e-140	2.03856e-138	-1.11931e-138	-1.8014e-139	-2.38377e-138	-8.06717e-139	-2.81112e-139	-1.60867e-138	-7.0763e-139	-2.32283e-139	4.42522e-138	-2.44843e-139	-4.89333e-139	4.44391e-141	2.63806e-138	-3.38584e-139	-7.12802e-139	-6.49203e-139	-2.82016e-138	4.23853e-138	-2.27666e-138	2.49922e-138	2.57428e-139	1.6143e-274
-2.01145e-139	1.81958e-140	-6.05166e-140	4.35615e-140	1.65118e-139	-1.53475e-139	1.37918e-139	3.50964e-139	-1.39202e-139	-3.39512e-139	5.06934e-139	3.39451e-139	1.29022e-139	3.99501e-139	-4.40821e-139	-1.12035e-139	-2.62021e-140	1.05542e-138	-1.15383e-139	3.20434e-139	-5.35803e-139	2.12533e-139	8.23865e-140	-8.69586e-139	-2.42227e-139	-6.60917e-139	-3.36353e-139	3.8074e-139	-7.0514e-139	-6.15171e-139	5.0844e-276
-2.31813e-141	1.54345e-140	-6.21227e-140	-1.62454e-141	7.85939e-142	9.82523e-142	1.82655e-140	-6.83826e-140	3.54171e-140	-1.49084e-140	-7.2446e-141	4.42517e-141	-3.55754e-141	-1.22353e-140	-1.47763e-140	-2.91702e-141	8.8895e-142	-6.02878e-140	6.42226e-140	-2.48015e-140	-2.27901e-140	1.08426e-140	-5.00393e-142	-9.54796e-141	-7.54957e-142	2.73242e-140	-5.28305e-140	9.67705e-141	2.84424e-140	2.90666e-141	2.46075e-278
1.01891e-141	-2.37411e-142	-1.47267e-141	1.56648e-141	-1.38218e-142	7.56534e-142	5.02757e-142	-4.0852e-142	-8.56247e-142	1.61649e-141	7.86189e-142	3.57239e-142	5.22992e-141	-5.34029e-141	1.77247e-142	4.47524e-142	-4.36364e-142	-4.6221e-142	-2.41569e-141	1.02785e-142	-2.78597e-141	-4.35001e-143	3.61782e-141	-2.74331e-142	-3.07186e-142	3.45963e-141	-9.28783e-142	4.21561e-142	-1.90821e-141	3.39764e-142	1.10961e-280
2.20244e-142	1.1568e-142	3.65401e-142	8.35486e-144	2.65558e-144	-8.71258e-143	-2.89095e-143	-1.76858e-143	-6.90933e-143	2.08274e-142	-1.21599e-142	4.81001e-142	3.9988e-142	4.7138e-143	-1.43427e-143	-2.00767e-143	-2.63115e-142	-1.46242e-142	-6.23672e-144	5.36824e-142	-9.26585e-143	1.94258e-142	1.99048e-143	-2.84681e-142	4.23179e-143	-5.70992e-142	2.74159e-143	-8.20697e-144	-2.70779e-143	-4.84652e-144	1.49725e-282
-1.31209e-143	-4.86325e-144	-1.66253e-143	-2.53659e-143	9.73234e-143	1.26491e-145	3.43513e-144	7.77438e-144	8.21464e-144	-3.27874e-144	1.04512e-143	-1.96781e-143	1.46079e-144	-1.57837e-143	-4.07172e-144	2.46954e-144	-1.5778e-143	2.16016e-144	-9.08385e-144	-5.61862e-144	2.66752e-144	-2.18073e-144	-2.45377e-143	-3.49255e-143	5.4492e-144	-1.99646e-143	-1.27135e-143	-2.16667e-143	-2.13743e-144	3.94718e-143	1.63318e-284
-2.79137e-144	-5.54036e-145	-3.11281e-144	-5.66083e-144	-1.17574e-145	3.43946e-145	-5.54152e-145	8.72996e-145	-1.34856e-146	-4.64678e-144	2.19882e-146	-4.85461e-146	-2.65963e-144	2.21244e-144	2.21184e-144	5.40782e-145	-9.53494e-145	7.93161e-145	-3.28461e-144	-4.63095e-146	2.67289e-145	6.9052e-145	1.23813e-144	-4.10037e-145	-4.07619e-145	1.63374e-144	-3.34629e-144	-5.52231e-145	-3.76735e-145	-8.03516e-145	1.19487e-286
6.46909e-145	1.65874e-145	1.5229e-145	-2.96702e-146	2.04086e-146	-8.55786e-147	7.78316e-147	-2.5482e-145	2.3567e-146	2.68956e-145	5.08687e-147	-1.65605e-145	2.21247e-146	-6.95017e-147	2.49174e-146	5.96763e-146	-2.77669e-146	4.66397e-146	3.59612e-145	2.89765e-146	-1.37215e-146	-5.88496e-146	1.29139e-145	-9.18107e-148	-1.14462e-145	-2.56761e-145	-5.99464e-145	3.23615e-145	-5.16305e-146	1.97646e-145	1.3789e-288
-1.59944e-146	-6.73497e-146	1.56852e-146	3.9928e-148	9.80955e-148	-1.27146e-146	1.17205e-147	-6.57465e-147	6.78578e-147	7.74763e-147	-2.82609e-147	1.41033e-147	-1.03856e-146	3.91643e-146	1.95572e-146	-3.02354e-147	-1.73077e-147	-4.54732e-148	1.08294e-147	-1.57299e-147	-5.37027e-147	1.19656e-146	-1.7021e-146	-1.45824e-147	-2.74233e-146	-4.55174e-147	9.93923e-147	5.95156e-147	-1.11043e-147	-2.78431e-146	9.54873e-291
3.72153e-150	2.3549e-148	-4.33904e-148	-1.23194e-147	4.13422e-148	-4.71246e-149	-6.07078e-148	1.02661e-147	1.17187e-147	2.58565e-148	2.57615e-149	-1.40962e-148	-1.45421e-148	3.3966e-149	1.02786e-147	7.91782e-148	-1.08124e-147	1.58738e-148	5.39256e-147	-4.2652e-148	8.17864e-148	-2.06701e-149	2.87592e-148	7.58191e-148	1.81262e-147	-2.40926e-147	-2.62742e-147	1.13384e-148	1.22493e-147	1.12797e-147	5.70852e-293
-1.44509e-148	1.37382e-148	6.75337e-150	5.56626e-150	-1.19456e-148	1.46436e-149	5.41994e-149	8.07707e-150	-2.65485e-148	1.01328e-149	-2.1331e-148	-1.09526e-148	-3.09235e-149	-7.17983e-150	-1.77198e-149	2.46515e-148	7.1783e-149	-3.61846e-149	-4.3227e-149	-3.30095e-149	2.17641e-150	1.42825e-148	8.42528e-150	-1.76845e-149	-8.42542e-149	-1.63999e-148	3.32783e-149	-7.37706e-149	-5.02734e-149	-7.72454e-149	3.2674e-295
-1.44967e-150	-2.43986e-150	3.45004e-150	-1.91135e-149	-2.47432e-149	-3.26174e-150	9.97191e-150	3.15558e-151	-1.68747e-150	-1.88159e-149	-1.13727e-150	-2.36253e-149	-9.82398e-150	8.89398e-151	-4.79267e-151	1.71589e-151	-2.68554e-151	7.02491e-152	-1.31904e-149	-9.92591e-151	-2.93497e-149	-3.63214e-150	-2.44353e-150	3.16701e-149	2.54624e-150	1.02337e-150	-7.2147e-150	6.20808e-150	-8.56374e-151	1.08295e-150	4.28022e-297
1.5897e-151	5.88586e-152	-4.51523e-151	-1.01172e-151	-2.93953e-152	-7.03375e-151	5.36267e-151	1.04735e-150	4.37333e-151	3.95953e-152	-1.54699e-151	5.30219e-152	-8.75438e-151	-7.11737e-152	4.87312e-152	5.70343e-151	6.11927e-152	-4.04302e-151	7.30046e-151	6.7395e-152	-7.48712e-152	8.784e-152	7.33176e-151	6.60137e-151	1.56845e-151	7.12213e-151	1.84062e-152	3.33204e-151	6.8404e-152	-5.09526e-151	6.04054e-300
1.35464e-152	-1.33184e-152	-3.52093e-152	-4.86482e-154	2.248e-152	2.05924e-152	-7.05859e-152	2.25152e-153	-1.33612e-152	-2.50018e-153	6.20955e-152	-8.43244e-153	5.69266e-152	4.91045e-152	-4.63453e-152	-1.83447e-152	3.43901e-151	1.52075e-151	5.71981e-152	2.59476e-151	-3.70108e-151	4.7183e-152	-6.89655e-152	1.64891e-152	-2.66315e-152	-1.12439e-152	-9.28888e-152	-2.4387e-152	-4.61858e-153	1.79428e-152	3.86397e-301
-2.44786e-153	-7.61226e-153	-4.96601e-153	2.16108e-153	-1.64262e-153	9.74013e-153	-6.90836e-153	-9.63123e-154	-3.22075e-153	-6.80647e-155	-4.09667e-153	9.46968e-153	6.82182e-153	-2.87041e-153	-5.84419e-154	1.26849e-153	7.07511e-153	-7.23722e-153	-1.44629e-153	1.41697e-152	-6.74449e-153	-4.24406e-154	-6.57926e-154	-2.28495e-153	-1.22558e-152	4.36084e-154	7.61516e-155	1.23892e-152	-5.52552e-153	-3.8894e-153	1.11924e-303
1.12782e-154	-1.8447e-154	3.6342e-155	-2.19154e-153	4.85208e-154	-7.94332e-155	-2.14018e-153	2.86521e-155	-1.92e-154	5.57408e-154	1.59114e-154	1.24157e-154	-1.2869e-153	1.11183e-153	-1.78404e-154	-1.96142e-155	2.70945e-154	1.11311e-153	-1.12208e-154	-9.19523e-154	-2.56676e-155	-3.55468e-155	-1.38447e-155	-2.14535e-154	-1.39678e-153	5.78885e-155	2.63244e-155	4.66332e-154	-9.59265e-155	3.38762e-154	1.75018e-305
-7.32361e-156	-6.89953e-157	-1.58954e-154	2.55089e-155	1.18639e-155	2.08887e-156	-4.61998e-155	-3.03371e-155	9.74257e-157	4.79905e-155	-3.59922e-155	-2.61834e-156	1.52299e-155	9.63917e-156	3.84768e-155	1.39049e-154	2.03186e-155	1.13194e-154	-1.61216e-154	-1.79994e-159	-3.65429e-156	-1.06981e-155	-1.82743e-155	-5.09413e-155	5.45327e-157	1.20877e-154	-1.60037e-155	-1.55415e-155	-8.8371e-155	-1.69508e-154	1.47842e-307
-1.86557e-155	-6.0553e-158	6.41788e-156	3.06823e-156	4.54518e-156	5.1515e-156	-3.74571e-157	9.12197e-156	1.97398e-156	-2.90813e-157	-1.83011e-155	1.71715e-156	4.93865e-156	9.18692e-157	-1.79775e-156	5.03289e-157	-2.10574e-156	3.978e-156	2.99662e-157	-1.7876e-156	9.38295e-156	-1.67941e-156	1.03832e-156	-5.6164e-156	1.4734e-156	-8.51457e-157	-4.93321e-156	-2.82553e-156	-4.09146e-159	-1.02837e-157	0
6.14199e-158	-6.88431e-158	5.86231e-158	-6.10472e-157	-2.05088e-158	-2.15286e-157	1.88433e-157	7.0549e-157	2.42573e-157	1.92057e-157	-7.94147e-157	-6.10984e-158	-2.82957e-157	-7.11986e-157	-4.5399e-158	-2.61675e-157	-2.79992e-157	3.58819e-157	4.59289e-157	2.71815e-160	-4.94389e-158	-2.12609e-157	-8.30857e-158	-8.62064e-158	-4.72492e-158	-3.50413e-159	2.00922e-157	-1.42373e-160	-1.67771e-157	-7.86339e-157	0
1.55464e-158	1.51986e-158	6.13555e-158	7.06608e-158	5.62896e-159	8.77801e-159	8.11204e-159	-1.65712e-159	-3.73934e-159	7.7635e-160	-6.40786e-158	1.13868e-158	3.85542e-158	6.67053e-159	-5.63295e-160	7.22358e-160	-3.7411e-158	1.11656e-160	7.77425e-159	2.18858e-158	-1.01148e-157	-1.55975e-158	-1.51375e-158	1.58758e-158	-1.99266e-159	-6.20585e-159	-1.19041e-158	1.17384e-158	6.71834e-159	-2.34889e-159	0
7.25394e-160	-9.49488e-159	-7.88935e-161	7.43304e-160	-3.14745e-160	1.77085e-159	-8.27534e-160	1.88908e-159	-1.6802e-159	3.60333e-161	-1.21307e-158	5.96596e-160	7.87704e-160	8.16001e-160	4.41791e-160	3.11222e-159	1.80868e-159	1.35904e-161	-1.69826e-159	2.4165e-159	1.10183e-160	1.16064e-160	-1.57963e-159	3.45917e-159	-2.37292e-159	-3.22233e-159	3.22334e-159	-1.14413e-160	1.62384e-159	-2.19162e-160	0
-9.28507e-160	1.60877e-160	-4.95479e-161	-3.88654e-160	-4.8803e-160	-2.01277e-160	-1.0379e-160	7.30868e-160	-7.39661e-160	3.60035e-161	4.85021e-161	-4.60898e-161	1.41576e-161	1.46801e-160	4.46837e-160	6.19502e-161	-8.52464e-161	-9.54098e-160	-1.20565e-160	-1.15698e-160	-1.2433e-160	1.0447e-160	-6.1651e-160	4.65061e-160	-1.04496e-160	-1.02299e-161	6.95557e-161	-4.47685e-161	2.67016e-161	-4.46376e-160	0
-8.478e-162	1.17143e-161	-1.18298e-160	9.26384e-161	3.33184e-161	-4.8121e-162	8.04523e-163	-1.37031e-161	2.3191e-162	4.62551e-161	-9.08978e-161	3.97522e-161	4.33333e-162	-3.4571e-161	-3.48521e-161	9.19782e-163	-3.09232e-161	5.84269e-161	7.17025e-162	2.04638e-163	5.00856e-162	-1.95734e-162	-3.03666e-161	-2.35313e-161	-9.90299e-162	2.8527e-161	5.05417e-162	6.59221e-161	-9.11428e-162	-4.75988e-161	0
7.30228e-163	-9.14071e-163	-8.67498e-163	4.92795e-162	-2.11592e-162	-5.43811e-162	7.94735e-162	-2.34366e-163	-1.37834e-162	1.62186e-163	-4.13683e-162	-2.32519e-164	-4.38161e-164	5.88389e-163	-1.46913e-163	-1.82161e-163	2.26863e-162	-2.89451e-162	-4.32509e-162	-2.25828e-162	-1.83352e-161	-1.8077e-162	-3.85308e-163	4.78e-162	-2.37052e-162	5.92618e-163	6.70791e-164	-3.46816e-162	2.43999e-163	-5.92314e-162	0
1.39735e-162	1.07664e-163	-1.36853e-162	6.98608e-163	-1.82532e-163	-8.20453e-163	1.50886e-164	-2.02766e-164	-1.76175e-163	5.61805e-163	3.67453e-163	-2.80863e-163	-2.08697e-164	2.73552e-164	-7.52099e-164	-6.52303e-163	2.11481e-163	2.94829e-163	-1.37224e-163	3.13643e-163	-1.74029e-164	-1.54688e-162	1.36998e-163	-6.20363e-164	-1.21281e-162	3.73578e-163	-2.47202e-163	-3.72252e-163	-2.39307e-163	8.08579e-165	0
1.39735e-162	1.07664e-163	-1.36853e-162	6.98608e-163	-1.82532e-163	-8.20453e-163	1.50886e-164	-2.02766e-164	-1.76175e-163	5.61805e-163	3.67453e-163	-2.80863e-163	-2.08697e-164	2.73552e-164	-7.52099e-164	-6.52303e-163	2.11481e-163	2.94829e-163	-1.37224e-163	3.13643e-163	-1.74029e-164	-1.54688e-162	1.36998e-163	-6.20363e-164	-1.21281e-162	3.73578e-163	-2.47202e-163	-3.72252e-163	-2.39307e-163	8.08579e-165	0
1.39735e-162	1.07664e-163	-1.36853e-162	6.98608e-163	-1.82532e-163	-8.20453e-163	1.50886e-164	-2.02766e-164	-1.76175e-163	5.61805e-163	3.67453e-163	-2.80863e-163	-2.08697e-164	2.73552e-164	-7.52099e-164	-6.52303e-163	2.11481e-163	2.94829e-163	-1.37224e-163	3.13643e-163	-1.74029e-164	-1.54688e-162	1.36998e-163	-6.20363e-164	-1.21281e-162	3.73578e-163	-2.47202e-163	-3.72252e-163	-2.39307e-163	8.08579e-165	0
1.39735e-162	1.07664e-163	-1.36853e-162	6.98608e-163	-1.82532e-163	-8.20453e-163	1.50886e-164	-2.02766e-164	-1.76175e-163	5.61805e-163	3.67453e-163	-2.80863e-163	-2.08697e-164	2.73552e-164	-7.52099e-164	-6.52303e-163	2.11481e-163	2.94829e-163	-1.37224e-163	3.13643e-163	-1.74029e-164	-1.54688e-162	1.36998e-163	-6.20363e-164	-1.21281e-162	3.73578e-163	-2.47202e-163	-3.72252e-163	-2.39307e-163	8.08579e-165	0
1.39735e-162	1.07664e-163	-1.36853e-162	6.98608e-163	-1.82532e-163	-8.20453e-163	1.50886e-164	-2.02766e-164	-1.76175e-163	5.61805e-163	3.67453e-163	-2.80863e-163	-2.08697e-164	2.73552e-164	-7.52099e-164	-6.52303e-163	2.11481e-163	2.94829e-163	-1.37224e-163	3.13643e-163	-1.74029e-164	-1.54688e-162	1.36998e-163	-6.20363e-164	-1.21281e-162	3.73578e-163	-2.47202e-163	-3.72252e-163	-2.39307e-163	8.08579e-165	0
1.39735e-162	1.07664e-163	-1.36853e-162	6.98608e-163	-1.82532e-163	-8.20453e-163	1.50886e-164	-2.02766e-164	-1.76175e-163	5.61805e-163	3.67453e-163	-2.80863e-163	-2.08697e-164	2.73552e-164	-7.52099e-164	-6.52303e-163	2.11481e-163	2.94829e-163	-1.37224e-163	3.13643e-163	-1.74029e-164	-1.54688e-162	1.36998e-163	-6.20363e-164	-1.21281e-162	3.73578e-163	-2.47202e-163	-3.72252e-163	-2.39307e-163	8.08579e-165	0
1.39735e-162	1.07664e-163	-1.36853e-162	6.98608e-163	-1.82532e-163	-8.20453e-163	1.50886e-164	-2.02766e-164	-1.76175e-163	5.61805e-163	3.67453e-163	-2.80863e-163	-2.08697e-164	2.73552e-164	-7.52099e-164	-6.52303e-163	2.11481e-163	2.94829e-163	-1.37224e-163	3.13643e-163	-1.74029e-164	-1.54688e-162	1.36998e-163	-6.20363e-164	-1.21281e-162	3.73578e-163	-2.47202e-163	-3.72252e-163	-2.39307e-163	8.08579e-165	0
1.39735e-162	1.07664e-163	-1.36853e-162	6.98608e-163	-1.82532e-163	-8.20453e-163	1.50886e-164	-2.02766e-164	-1.76175e-163	5.61805e-163	3.67453e-163	-2.80863e-163	-2.08697e-164	2.73552e-164	-7.52099e-164	-6.52303e-163	2.11481e-163	2.94829e-163	-1.37224e-163	3.13643e-163	-1.74029e-164	-1.54688e-162	1.36998e-163	-6.20363e-164	-1.21281e-162	3.73578e-163	-2.47202e-163	-3.72252e-163	-2.39307e-163	8.08579e-165	0
1.39735e-162	1.07664e-163	-1.36853e-162	6.98608e-163	-1.82532e-163	-8.20453e-163	1.50886e-164	-2.02766e-164	-1.76175e-163	5.61805e-163	3.67453e-163	-2.80863e-163	-2.08697e-164	2.73552e-164	-7.52099e-164	-6.52303e-163	2.11481e-163	2.94829e-163	-1.37224e-163	3.13643e-163	-1.74029e-164	-1.54688e-162	1.36998e-163	-6.20363e-164	-1.21281e-162	3.73578e-163	-2.47202e-163	-3.72252e-163	-2.39307e-163	8.08579e-165	0
1.39735e-162	1.07664e-163	-1.36853e-162	6.98608e-163	-1.82532e-163	-8.20453e-163	1.50886e-164	-2.02766e-164	-1.76175e-163	5.61805e-163	3.67453e-163	-2.80863e-163	-2.08697e-164	2.73552e-164	-7.52099e-164	-6.52303e-163	2.11481e-163	2.94829e-163	-1.37224e-163	3.13643e-163	-1.74029e-164	-1.54688e-162	1.36998e-163	-6.20363e-164	-1.21281e-162	3.73578e-163	-2.47202e-163	-3.72252e-163	-2.39307e-163	8.08579e-165	0
1.39735e-162	1.07664e-163	-1.36853e-162	6.98608e-163	-1.82532e-163	-8.20453e-163	1.50886e-164	-2.02766e-164	-1.76175e-163	5.61805e-163	3.67453e-163	-2.80863e-163	-2.08697e-164	2.73552e-164	-7.52099e-164	-6.52303e-163	2.11481e-163	2.94829e-163	-1.37224e-163	3.13643e-163	-1.74029e-164	-1.54688e-162	1.36998e-163	-6.20363e-164	-1.21281e-162	3.73578e-163	-2.47202e-163	-3.72252e-163	-2.39307e-163	8.08579e-165	0
1.39735e-162	1.07664e-163	-1.36853e-162	6.98608e-163	-1.82532e-163	-8.20453e-163	1.50886e-164	-2.02766e-164	-1.76175e-163	5.61805e-163	3.67453e-163	-2.80863e-163	-2.08697e-164	2.73552e-164	-7.52099e-164	-6.52303e-163	2.11481e-163	2.94829e-163	-1.37224e-163	3.13643e-163	-1.74029e-164	-1.54688e-162	1.36998e-163	-6.20363e-164	-1.21281e-162	3.73578e-163	-2.47202e-163	-3.72252e-163	-2.39307e-163	8.08579e-165	0
1.39735e-162	1.07664e-163	-1.36853e-162	6.98608e-163	-1.82532e-163	-8.20453e-163	1.50886e-164	-2.02766e-164	-1.76175e-163	5.61805e-163	3.67453e-163	-2.80863e-163	-2.08697e-164	2.73552e-164	-7.52099e-164	-6.52303e-163	2.11481e-163	2.94829e-163	-1.37224e-163	3.13643e-163	-1.74029e-164	-1.54688e-162	1.36998e-163	-6.20363e-164	-1.21281e-162	3.73578e-163	-2.47202e-163	-3.72252e-163	-2.39307e-163	8.08579e-165	0
1.39735e-162	1.07664e-163	-1.36853e-162	6.98608e-163	-1.82532e-163	-8.20453e-163	1.50886e-164	-2.02766e-164	-1.76175e-163	5.61805e-163	3.67453e-163	-2.80863e-163	-2.08697e-164	2.73552e-164	-7.52099e-164	-6.52303e-163	2.11481e-163	2.94829e-163	-1.37224e-163	3.13643e-163	-1.74029e-164	-1.54688e-162	1.36998e-163	-6.20363e-164	-1.21281e-162	3.73578e-163	-2.47202e-163	-3.72252e-163	-2.39307e-163	8.08579e-165	0
1.39735e-162	1.07664e-163	-1.36853e-162	6.98608e-163	-1.82532e-163	-8.20453e-163	1.50886e-164	-2.02766e-164	-1.76175e-163	5.61805e-163	3.67453e-163	-2.80863e-163	-2.08697e-164	2.73552e-164	-7.52099e-164	-6.52303e-163	2.11481e-163	2.94829e-163	-1.37224e-163	3.13643e-163	-1.74029e-164	-1.54688e-162	1.36998e-163	-6.20363e-164	-1.21281e-162	3.73578e-163	-2.47202e-163	-3.72252e-163	-2.39307e-163	8.08579e-165	0
1.39735e-162	1.07664e-163	-1.36853e-162	6.98608e-163	-1.82532e-163	-8.20453e-163	1.50886e-164	-2.02766e-164	-1.76175e-163	5.61805e-163	3.67453e-163	-2.80863e-163	-2.08697e-164	2.73552e-164	-7.52099e-164	-6.52303e-163	2.11481e-163	2.94829e-163	-1.37224e-163	3.13643e-163	-1.74029e-164	-1.54688e-162	1.36998e-163	-6.20363e-164	-1.21281e-162	3.73578e-163	-2.47202e-163	-3.72252e-163	-2.39307e-163	8.08579e-165	0
1.39735e-162	1.07664e-163	-1.36853e-162	6.98608e-163	-1.82532e-163	-8.20453e-163	1.50886e-164	-2.02766e-164	-1.76175e-163	5.61805e-163	3.67453e-163	-2.80863e-163	-2.08697e-164	2.73552e-164	-7.52099e-164	-6.52303e-163	2.11481e-163	2.94829e-163	-1.37224e-163	3.13643e-163	-1.74029e-164	-1.54688e-162	1.36998e-163	-6.20363e-164	-1.21281e-162	3.73578e-163	-2.47202e-163	-3.72252e-163	-2.39307e-163	8.08579e-165	0
1.39735e-162	1.07664e-163	-1.36853e-162	6.98608e-163	-1.82532e-163	-8.20453e-163	1.50886e-164	-2.02766e-164	-1.76175e-163	5.61805e-163	3.67453e-163	-2.80863e-163	-2.08697e-164	2.73552e-164	-7.52099e-164	-6.52303e-163	2.11481e-163	2.94829e-163	-1.37224e-163	3.13643e-163	-1.74029e-164	-1.54688e-162	1.36998e-163	-6.20363e-164	-1.21281e-162	3.73578e-163	-2.47202e-163	-3.72252e-163	-2.39307e-163	8.08579e-165	0
1.39735e-162	1.07664e-163	-1.36853e-162	6.98608e-163	-1.82532e-163	-8.20453e-163	1.50886e-164	-2.02766e-164	-1.76175e-163	5.61805e-163	3.67453e-163	-2.80863e-163	-2.08697e-164	2.73552e-164	-7.52099e-164	-6.52303e-163	2.11481e-163	2.94829e-163	-1.37224e-163	3.13643e-163	-1.74029e-164	-1.54688e-162	1.36998e-163	-6.20363e-164	-1.21281e-162	3.73578e-163	-2.47202e-163	-3.72252e-163	-2.39307e-163	8.08579e-165	0
1.39735e-162	1.07664e-163	-1.36853e-162	6.98608e-163	-1.82532e-163	-8.20453e-163	1.50886e-164	-2.02766e-164	-1.76175e-163	5.61805e-163	3.67453e-163	-2.80863e-163	-2.08697e-164	2.73552e-164	-7.52099e-164	-6.52303e-163	2.11481e-163	2.94829e-163	-1.37224e-163	3.13643e-163	-1.74029e-164	-1.54688e-162	1.36998e-163	-6.20363e-164	-1.21281e-162	3.73578e-163	-2.47202e-163	-3.72252e-163	-2.39307e-163	8.08579e-165	0
1.39735e-162	1.07664e-163	-1.36853e-162	6.98608e-163	-1.82532e-163	-8.20453e-163	1.50886e-164	-2.02766e-164	-1.76175e-163	5.61805e-163	3.67453e-163	-2.80863e-163	-2.08697e-164	2.73552e-164	-7.52099e-164	-6.52303e-163	2.11481e-163	2.94829e-163	-1.37224e-163	3.13643e-163	-1.74029e-164	-1.54688e-162	1.36998e-163	-6.20363e-164	-1.21281e-162	3.73578e-163	-2.47202e-163	-3.72252e-163	-2.39307e-163	8.08579e-165	0
1.39735e-162	1.07664e-163	-1.36853e-162	6.98608e-163	-1.82532e-163	-8.20453e-163	1.50886e-164	-2.02766e-164	-1.76175e-163	5.61805e-163	3.67453e-163	-2.80863e-163	-2.08697e-164	2.73552e-164	-7.52099e-164	-6.52303e-163	2.11481e-163	2.94829e-163	-1.37224e-163	3.13643e-163	-1.74029e-164	-1.54688e-162	1.36998e-163	-6.20363e-164	-1.21281e-162	3.73578e-163	-2.47202e-163	-3.72252e-163	-2.39307e-163	8.08579e-165	0
1.39735e-162	1.07664e-163	-1.36853e-162	6.98608e-163	-1.82532e-163	-8.20453e-163	1.50886e-164	-2.02766e-164	-1.76175e-163	5.61805e-163	3.67453e-163	-2.80863e-163	-2.08697e-164	2.73552e-164	-7.52099e-164	-6.52303e-163	2.11481e-163	2.94829e-163	-1.37224e-163	3.13643e-163	-1.74029e-164	-1.54688e-162	1.36998e-163	-6.20363e-164	-1.21281e-162	3.73578e-163	-2.47202e-163	-3.72252e-163	-2.39307e-163	8.08579e-165	0
1.39735e-162	1.07664e-163	-1.36853e-162	6.98608e-163	-1.82532e-163	-8.20453e-163	1.50886e-164	-2.02766e-164	-1.76175e-163	5.61805e-163	3.67453e-163	-2.80863e-163	-2.08697e-164	2.73552e-164	-7.52099e-164	-6.52303e-163	2.11481e-163	2.94829e-163	-1.37224e-163	3.13643e-163	-1.74029e-164	-1.54688e-162	1.36998e-163	-6.20363e-164	-1.21281e-162	3.73578e-163	-2.47202e-163	-3.72252e-163	-2.39307e-163	8.08579e-165	0
1.39735e-162	1.07664e-163	-1.36853e-162	6.98608e-163	-1.82532e-163	-8.20453e-163	1.50886e-164	-2.02766e-164	-1.76175e-163	5.61805e-163	3.67453e-163	-2.80863e-163	-2.08697e-164	2.73552e-164	-7.52099e-164	-6.52303e-163	2.11481e-163	2.94829e-163	-1.37224e-163	3.13643e-163	-1.74029e-164	-1.54688e-162	1.36998e-163	-6.20363e-164	-1.21281e-162	3.73578e-163	-2.47202e-163	-3.72252e-163	-2.39307e-163	8.08579e-165	0
1.39735e-162	1.07664e-163	-1.36853e-162	6.98608e-163	-1.82532e-163	-8.20453e-163	1.50886e-164	-2.02766e-164	-1.76175e-163	5.61805e-163	3.67453e-163	-2.80863e-163	-2.08697e-164	2.73552e-164	-7.52099e-164	-6.52303e-163	2.11481e-163	2.94829e-163	-1.37224e-163	3.13643e-163	-1.74029e-164	-1.54688e-162	1.36998e-163	-6.20363e-164	-1.21281e-162	3.73578e-163	-2.47202e-163	-3.72252e-163	-2.39307e-163	8.08579e-165	0
1.39735e-162	1.07664e-163	-1.36853e-162	6.98608e-163	-1.82532e-163	-8.20453e-163	1.50886e-164	-2.02766e-164	-1.76175e-163	5.61805e-163	3.67453e-163	-2.80863e-163	-2.08697e-164	2.73552e-164	-7.52099e-164	-6.52303e-163	2.11481e-163	2.94829e-163	-1.37224e-163	3.13643e-163	-1.74029e-164	-1.54688e-162	1.36998e-163	-6.20363e-164	-1.21281e-162	3.73578e-163	-2.47202e-163	-3.72252e-163	-2.39307e-163	8.08579e-165	0
1.39735e-162	1.07664e-163	-1.36853e-162	6.98608e-163	-1.82532e-163	-8.20453e-163	1.50886e-164	-2.02766e-164	-1.76175e-163	5.61805e-163	3.67453e-163	-2.80863e-163	-2.08697e-164	2.73552e-164	-7.52099e-164	-6.52303e-163	2.11481e-163	2.94829e-163	-1.37224e-163	3.13643e-163	-1.74029e-164	-1.54688e-162	1.36998e-163	-6.20363e-164	-1.21281e-162	3.73578e-163	-2.47202e-163	-3.72252e-163	-2.39307e-163	8.08579e-165	0
1.39735e-162	1.07664e-163	-1.36853e-162	6.98608e-163	-1.82532e-163	-8.20453e-163	1.50886e-164	-2.02766e-164	-1.76175e-163	5.61805e-163	3.67453e-163	-2.80863e-163	-2.08697e-164	2.73552e-164	-7.52099e-164	-6.52303e-163	2.11481e-163	2.94829e-163	-1.37224e-163	3.13643e-163	-1.74029e-164	-1.54688e-162	1.36998e-163	-6.20363e-164	-1.21281e-162	3.73578e-163	-2.47202e-163	-3.72252e-163	-2.39307e-163	8.08579e-165	0
1.39735e-162	1.07664e-163	-1.36853e-162	6.98608e-163	-1.82532e-163	-8.20453e-163	1.50886e-164	-2.02766e-164	-1.76175e-163	5.61805e-163	3.67453e-163	-2.80863e-163	-2.08697e-164	2.73552e-164	-7.52099e-164	-6.52303e-163	2.11481e-163	2.94829e-163	-1.37224e-163	3.13643e-163	-1.74029e-164	-1.54688e-162	1.36998e-163	-6.20363e-164	-1.21281e-162	3.73578e-163	-2.47202e-163	-3.72252e-163	-2.39307e-163	8.08579e-165	0
1.39735e-162	1.07664e-163	-1.36853e-162	6.98608e-163	-1.82532e-163	-8.20453e-163	1.50886e-164	-2.02766e-164	-1.76175e-163	5.61805e-163	3.67453e-163	-2.80863e-163	-2.08697e-164	2.73552e-164	-7.52099e-164	-6.52303e-163	2.11481e-163	2.94829e-163	-1.37224e-163	3.13643e-163	-1.74029e-164	-1.54688e-162	1.36998e-163	-6.20363e-164	-1.21281e-162	3.73578e-163	-2.47202e-163	-3.72252e-163	-2.39307e-163	8.08579e-165	0
1.39735e-162	1.07664e-163	-1.36853e-162	6.98608e-163	-1.82532e-163	-8.20453e-163	1.50886e-164	-2.02766e-164	-1.76175e-163	5.61805e-163	3.67453e-163	-2.80863e-163	-2.08697e-164	2.73552e-164	-7.52099e-164	-6.52303e-163	2.11481e-163	2.94829e-163	-1.37224e-163	3.13643e-163	-1.74029e-164	-1.54688e-162	1.36998e-163	-6.20363e-164	-1.21281e-162	3.73578e-163	-2.47202e-163	-3.72252e-163	-2.39307e-163	8.08579e-165	0
1.39735e-162	1.07664e-163	-1.36853e-162	6.98608e-163	-1.82532e-163	-8.20453e-163	1.50886e-164	-2.02766e-164	-1.76175e-163	5.61805e-163	3.67453e-163	-2.80863e-163	-2.08697e-164	2.73552e-164	-7.52099e-164	-6.52303e-163	2.11481e-163	2.94829e-163	-1.37224e-163	3.13643e-163	-1.74029e-164	-1.54688e-162	1.36998e-163	-6.20363e-164	-1.21281e-162	3.73578e-163	-2.47202e-163	-3.72252e-163	-2.39307e-163	8.08579e-165	0
1.39735e-162	1.07664e-163	-1.36853e-162	6.98608e-163	-1.82532e-163	-8.20453e-163	1.50886e-164	-2.02766e-164	-1.76175e-163	5.61805e-163	3.67453e-163	-2.80863e-163	-2.08697e-164	2.73552e-164	-7.52099e-164	-6.52303e-163	2.11481e-163	2.94829e-163	-1.37224e-163	3.13643e-163	-1.74029e-164	-1.54688e-162	1.36998e-163	-6.20363e-164	-1.21281e-162	3.73578e-163	-2.47202e-163	-3.72252e-163	-2.39307e-163	8.08579e-165	0
1.39735e-162	1.07664e-163	-1.36853e-162	6.98608e-163	-1.82532e-163	-8.20453e-163	1.50886e-164	-2.02766e-164	-1.76175e-163	5.61805e-163	3.67453e-163	-2.80863e-163	-2.08697e-164	2.73552e-164	-7.52099e-164	-6.52303e-163	2.11481e-163	2.94829e-163	-1.37224e-163	3.13643e-163	-1.74029e-164	-1.54688e-162	1.36998e-163	-6.20363e-164	-1.21281e-162	3.73578e-163	-2.47202e-163	-3.72252e-163	-2.39307e-163	8.08579e-165	0
1.39735e-162	1.07664e-163	-1.36853e-162	6.98608e-163	-1.82532e-163	-8.20453e-163	1.50886e-164	-2.02766e-164	-1.76175e-163	5.61805e-163	3.67453e-163	-2.80863e-163	-2.08697e-164	2.73552e-164	-7.52099e-164	-6.52303e-163	2.11481e-163	2.94829e-163	-1.37224e-163	3.13643e-163	-1.74029e-164	-1.54688e-162	1.36998e-163	-6.20363e-164	-1.21281e-162	3.73578e-163	-2.47202e-163	-3.72252e-163	-2.39307e-163	8.08579e-165	0
1.39735e-162	1.07664e-163	-1.36853e-162	6.98608e-163	-1.82532e-163	-8.20453e-163	1.50886e-164	-2.02766e-164	-1.76175e-163	5.61805e-163	3.67453e-163	-2.80863e-163	-2.08697e-164	2.73552e-164	-7.52099e-164	-6.52303e-163	2.11481e-163	2.94829e-163	-1.37224e-163	3.13643e-163	-1.74029e-164	-1.54688e-162	1.36998e-163	-6.20363e-164	-1.21281e-162	3.73578e-163	-2.47202e-163	-3.72252e-163	-2.39307e-163	8.08579e-165	0
1.39735e-162	1.07664e-163	-1.36853e-162	6.98608e-163	-1.82532e-163	-8.20453e-163	1.50886e-164	-2.02766e-164	-1.76175e-163	5.61805e-163	3.67453e-163	-2.80863e-163	-2.08697e-164	2.73552e-164	-7.52099e-164	-6.52303e-163	2.11481e-163	2.94829e-163	-1.37224e-163	3.13643e-163	-1.74029e-164	-1.54688e-162	1.36998e-163	-6.20363e-164	-1.21281e-162	3.73578e-163	-2.47202e-163	-3.72252e-163	-2.39307e-163	8.08579e-165	0
1.39735e-162	1.07664e-163	-1.36853e-162	6.98608e-163	-1.82532e-163	-8.20453e-163	1.50886e-164	-2.02766e-164	-1.76175e-163	5.61805e-163	3.67453e-163	-2.80863e-163	-2.08697e-164	2.73552e-164	-7.52099e-164	-6.52303e-163	2.11481e-163	2.94829e-163	-1.37224e-163	3.13643e-163	-1.74029e-164	-1.54688e-162	1.36998e-163	-6.20363e-164	-1.21281e-162	3.73578e-163	-2.47202e-163	-3.72252e-163	-2.39307e-163	8.08579e-165	0
1.39735e-162	1.07664e-163	-1.36853e-162	6.98608e-163	-1.82532e-163	-8.20453e-163	1.50886e-164	-2.02766e-164	-1.76175e-163	5.61805e-163	3.67453e-163	-2.80863e-163	-2.08697e-164	2.73552e-164	-7.52099e-164	-6.52303e-163	2.11481e-163	2.94829e-163	-1.37224e-163	3.13643e-163	-1.74029e-164	-1.54688e-162	1.36998e-163	-6.20363e-164	-1.21281e-162	3.73578e-163	-2.47202e-163	-3.72252e-163	-2.39307e-163	8.08579e-165	0
1.39735e-162	1.07664e-163	-1.36853e-162	6.98608e-163	-1.82532e-163	-8.20453e-163	1.50886e-164	-2.02766e-164	-1.76175e-163	5.61805e-163	3.67453e-163	-2.80863e-163	-2.08697e-164	2.73552e-164	-7.52099e-164	-6.52303e-163	2.11481e-163	2.94829e-163	-1.37224e-163	3.13643e-163	-1.74029e-164	-1.54688e-162	1.36998e-163	-6.20363e-164	-1.21281e-162	3.73578e-163	-2.47202e-163	-3.72252e-163	-2.39307e-163	8.08579e-165	0
1.39735e-162	1.07664e-163	-1.36853e-162	6.98608e-163	-1.82532e-163	-8.20453e-163	1.50886e-164	-2.02766e-164	-1.76175e-163	5.61805e-163	3.67453e-163	-2.80863e-163	-2.08697e-164	2.73552e-164	-7.52099e-164	-6.52303e-163	2.11481e-163	2.94829e-163	-1.37224e-163	3.13643e-163	-1.74029e-164	-1.54688e-162	1.36998e-163	-6.20363e-164	-1.21281e-162	3.73578e-163	-2.47202e-163	-3.72252e-163	-2.39307e-163	8.08579e-165	0
1.39735e-162	1.07664e-163	-1.36853e-162	6.98608e-163	-1.82532e-163	-8.20453e-163	1.50886e-164	-2.02766e-164	-1.76175e-163	5.61805e-163	3.67453e-163	-2.80863e-163	-2.08697e-164	2.73552e-164	-7.52099e-164	-6.52303e-163	2.11481e-163	2.94829e-163	-1.37224e-163	3.13643e-163	-1.74029e-164	-1.54688e-162	1.36998e-163	-6.20363e-164	-1.21281e-162	3.73578e-163	-2.47202e-163	-3.72252e-163	-2.39307e-163	8.08579e-165	0
1.39735e-162	1.07664e-163	-1.36853e-162	6.98608e-163	-1.82532e-163	-8.20453e-163	1.50886e-164	-2.02766e-164	-1.76175e-163	5.61805e-163	3.67453e-163	-2.80863e-163	-2.08697e-164	2.73552e-164	-7.52099e-164	-6.52303e-163	2.11481e-163	2.94829e-163	-1.37224e-163	3.13643e-163	-1.74029e-164	-1.54688e-162	1.36998e-163	-6.20363e-164	-1.21281e-162	3.73578e-163	-2.47202e-163	-3.72252e-163	-2.39307e-163	8.08579e-165	0
1.39735e-162	1.07664e-163	-1.36853e-162	6.98608e-163	-1.82532e-163	-8.20453e-163	1.50886e-164	-2.02766e-164	-1.76175e-163	5.61805e-163	3.67453e-163	-2.80863e-163	-2.08697e-164	2.73552e-164	-7.52099e-164	-6.52303e-163	2.11481e-163	2.94829e-163	-1.37224e-163	3.13643e-163	-1.74029e-164	-1.54688e-162	1.36998e-163	-6.20363e-164	-1.21281e-162	3.73578e-163	-2.47202e-163	-3.72252e-163	-2.39307e-163	8.08579e-165	0
1.39735e-162	1.07664e-163	-1.36853e-162	6.98608e-163	-1.82532e-163	-8.20453e-163	1.50886e-164	-2.02766e-164	-1.76175e-163	5.61805e-163	3.67453e-163	-2.80863e-163	-2.08697e-164	2.73552e-164	-7.52099e-164	-6.52303e-163	2.11481e-163	2.94829e-163	-1.37224e-163	3.13643e-163	-1.74029e-164	-1.54688e-162	1.36998e-163	-6.20363e-164	-1.21281e-162	3.73578e-163	-2.47202e-163	-3.72252e-163	-2.39307e-163	8.08579e-165	0
1.39735e-162	1.07664e-163	-1.36853e-162	6.98608e-163	-1.82532e-163	-8.20453e-163	1.50886e-164	-2.02766e-164	-1.76175e-163	5.61805e-163	3.67453e-163	-2.80863e-163	-2.08697e-164	2.73552e-164	-7.52099e-164	-6.52303e-163	2.11481e-163	2.94829e-163	-1.37224e-163	3.13643e-163	-1.74029e-164	-1.54688e-162	1.36998e-163	-6.20363e-164	-1.21281e-162	3.73578e-163	-2.47202e-163	-3.72252e-163	-2.39307e-163	8.08579e-165	0
1.39735e-162	1.07664e-163	-1.36853e-162	6.98608e-163	-1.82532e-163	-8.20453e-163	1.50886e-164	-2.02766e-164	-1.76175e-163	5.61805e-163	3.67453e-163	-2.80863e-163	-2.08697e-164	2.73552e-164	-7.52099e-164	-6.52303e-163	2.11481e-163	2.94829e-163	-1.37224e-163	3.13643e-163	-1.74029e-164	-1.54688e-162	1.36998e-163	-6.20363e-164	-1.21281e-162	3.73578e-163	-2.47202e-163	-3.72252e-163	-2.39307e-163	8.08579e-165	0
1.39735e-162	1.07664e-163	-1.36853e-162	6.98608e-163	-1.82532e-163	-8.20453e-163	1.50886e-164	-2.02766e-164	-1.76175e-163	5.61805e-163	3.67453e-163	-2.80863e-163	-2.08697e-164	2.73552e-164	-7.52099e-164	-6.52303e-163	2.11481e-163	2.94829e-163	-1.37224e-163	3.13643e-163	-1.74029e-164	-1.54688e-162	1.36998e-163	-6.20363e-164	-1.21281e-162	3.73578e-163	-2.47202e-163	-3.72252e-163	-2.39307e-163	8.08579e-165	0
1.39735e-162	1.07664e-163	-1.36853e-162	6.98608e-163	-1.82532e-163	-8.20453e-163	1.50886e-164	-2.02766e-164	-1.76175e-163	5.61805e-163	3.67453e-163	-2.80863e-163	-2.08697e-164	2.73552e-164	-7.52099e-164	-6.52303e-163	2.11481e-163	2.94829e-163	-1.37224e-163	3.13643e-163	-1.74029e-164	-1.54688e-162	1.36998e-163	-6.20363e-164	-1.21281e-162	3.73578e-163	-2.47202e-163	-3.72252e-163	-2.39307e-163	8.08579e-165	0
1.39735e-162	1.07664e-163	-1.36853e-162	6.98608e-163	-1.82532e-163	-8.20453e-163	1.50886e-164	-2.02766e-164	-1.76175e-163	5.61805e-163	3.67453e-163	-2.80863e-163	-2.08697e-164	2.73552e-164	-7.52099e-164	-6.52303e-163	2.11481e-163	2.94829e-163	-1.37224e-163	3.13643e-163	-1.74029e-164	-1.54688e-162	1.36998e-163	-6.20363e-164	-1.21281e-162	3.73578e-163	-2.47202e-163	-3.72252e-163	-2.39307e-163	8.08579e-165	0
1.39735e-162	1.07664e-163	-1.36853e-162	6.98608e-163	-1.82532e-163	-8.20453e-163	1.50886e-164	-2.02766e-164	-1.76175e-163	5.61805e-163	3.67453e-163	-2.80863e-163	-2.08697e-164	2.73552e-164	-7.52099e-164	-6.52303e-163	2.11481e-163	2.94829e-163	-1.37224e-163	3.13643e-163	-1.74029e-164	-1.54688e-162	1.36998e-163	-6.20363e-164	-1.21281e-162	3.73578e-163	-2.47202e-163	-3.72252e-163	-2.39307e-163	8.08579e-165	0
1.39735e-162	1.07664e-163	-1.36853e-162	6.98608e-163	-1.82532e-163	-8.20453e-163	1.50886e-164	-2.02766e-164	-1.76175e-163	5.61805e-163	3.67453e-163	-2.80863e-163	-2.08697e-164	2.73552e-164	-7.52099e-164	-6.52303e-163	2.11481e-163	2.94829e-163	-1.37224e-163	3.13643e-163	-1.74029e-164	-1.54688e-162	1.36998e-163	-6.20363e-164	-1.21281e-162	3.73578e-163	-2.47202e-163	-3.72252e-163	-2.39307e-163	8.08579e-165	0
1.39735e-162	1.07664e-163	-1.36853e-162	6.98608e-163	-1.82532e-163	-8.20453e-163	1.50886e-164	-2.02766e-164	-1.76175e-163	5.61805e-163	3.67453e-163	-2.80863e-163	-2.08697e-164	2.73552e-164	-7.52099e-164	-6.52303e-163	2.11481e-163	2.94829e-163	-1.37224e-163	3.13643e-163	-1.74029e-164	-1.54688e-162	1.36998e-163	-6.20363e-164	-1.21281e-162	3.73578e-163	-2.47202e-163	-3.72252e-163	-2.39307e-163	8.08579e-165	0
1.39735e-162	1.07664e-163	-1.36853e-162	6.98608e-163	-1.82532e-163	-8.20453e-163	1.50886e-164	-2.02766e-164	-1.76175e-163	5.61805e-163	3.67453e-163	-2.80863e-163	-2.08697e-164	2.73552e-164	-7.52099e-164	-6.52303e-163	2.11481e-163	2.94829e-163	-1.37224e-163	3.13643e-163	-1.74029e-164	-1.54688e-162	1.36998e-163	-6.20363e-164	-1.21281e-162	3.73578e-163	-2.47202e-163	-3.72252e-163	-2.39307e-163	8.08579e-165	0
1.39735e-162	1.07664e-163	-1.36853e-162	6.98608e-163	-1.82532e-163	-8.20453e-163	1.50886e-164	-2.02766e-164	-1.76175e-163	5.61805e-163	3.67453e-163	-2.80863e-163	-2.08697e-164	2.73552e-164	-7.52099e-164	-6.52303e-163	2.11481e-163	2.94829e-163	-1.37224e-163	3.13643e-163	-1.74029e-164	-1.54688e-162	1.36998e-163	-6.20363e-164	-1.21281e-162	3.73578e-163	-2.47202e-163	-3.72252e-163	-2.39307e-163	8.08579e-165	0
1.39735e-162	1.07664e-163	-1.36853e-162	6.98608e-163	-1.82532e-163	-8.20453e-163	1.50886e-164	-2.02766e-164	-1.76175e-163	5.61805e-163	3.67453e-163	-2.80863e-163	-2.08697e-164	2.73552e-164	-7.52099e-164	-6.52303e-163	2.11481e-163	2.94829e-163	-1.37224e-163	3.13643e-163	-1.74029e-164	-1.54688e-162	1.36998e-163	-6.20363e-164	-1.21281e-162	3.73578e-163	-2.47202e-163	-3.72252e-163	-2.39307e-163	8.08579e-165	0
1.39735e-162	1.07664e-163	-1.36853e-162	6.98608e-163	-1.82532e-163	-8.20453e-163	1.50886e-164	-2.02766e-164	-1.76175e-163	5.61805e-163	3.67453e-163	-2.80863e-163	-2.08697e-164	2.73552e-164	-7.52099e-164	-6.52303e-163	2.11481e-163	2.94829e-163	-1.37224e-163	3.13643e-163	-1.74029e-164	-1.54688e-162	1.36998e-163	-6.20363e-164	-1.21281e-162	3.73578e-163	-2.47202e-163	-3.72252e-163	-2.39307e-163	8.08579e-165	0
1.39735e-162	1.07664e-163	-1.36853e-162	6.98608e-163	-1.82532e-163	-8.20453e-163	1.50886e-164	-2.02766e-164	-1.76175e-163	5.61805e-163	3.67453e-163	-2.80863e-163	-2.08697e-164	2.73552e-164	-7.52099e-164	-6.52303e-163	2.11481e-163	2.94829e-163	-1.37224e-163	3.13643e-163	-1.74029e-164	-1.54688e-162	1.36998e-163	-6.20363e-164	-1.21281e-162	3.73578e-163	-2.47202e-163	-3.72252e-163	-2.39307e-163	8.08579e-165	0
1.39735e-162	1.07664e-163	-1.36853e-162	6.98608e-163	-1.82532e-163	-8.20453e-163	1.50886e-164	-2.02766e-164	-1.76175e-163	5.61805e-163	3.67453e-163	-2.80863e-163	-2.08697e-164	2.73552e-164	-7.52099e-164	-6.52303e-163	2.11481e-163	2.94829e-163	-1.37224e-163	3.13643e-163	-1.74029e-164	-1.54688e-162	1.36998e-163	-6.20363e-164	-1.21281e-162	3.73578e-163	-2.47202e-163	-3.72252e-163	-2.39307e-163	8.08579e-165	0
1.39735e-162	1.07664e-163	-1.36853e-162	6.98608e-163	-1.82532e-163	-8.20453e-163	1.50886e-164	-2.02766e-164	-1.76175e-163	5.61805e-163	3.67453e-163	-2.80863e-163	-2.08697e-164	2.73552e-164	-7.52099e-164	-6.52303e-163	2.11481e-163	2.94829e-163	-1.37224e-163	3.13643e-163	-1.74029e-164	-1.54688e-162	1.36998e-163	-6.20363e-164	-1.21281e-162	3.73578e-163	-2.47202e-163	-3.72252e-163	-2.39307e-163	8.08579e-165	0
1.39735e-162	1.07664e-163	-1.36853e-162	6.98608e-163	-1.82532e-163	-8.20453e-163	1.50886e-164	-2.02766e-164	-1.76175e-163	5.61805e-163	3.67453e-163	-2.80863e-163	-2.08697e-164	2.73552e-164	-7.52099e-164	-6.52303e-163	2.11481e-163	2.94829e-163	-1.37224e-163	3.13643e-163	-1.74029e-164	-1.54688e-162	1.36998e-163	-6.20363e-164	-1.21281e-162	3.73578e-163	-2.47202e-163	-3.72252e-163	-2.39307e-163	8.08579e-165	0
1.39735e-162	1.07664e-163	-1.36853e-162	6.98608e-163	-1.82532e-163	-8.20453e-163	1.50886e-164	-2.02766e-164	-1.76175e-163	5.61805e-163	3.67453e-163	-2.80863e-163	-2.08697e-164	2.73552e-164	-7.52099e-164	-6.52303e-163	2.11481e-163	2.94829e-163	-1.37224e-163	3.13643e-163	-1.74029e-164	-1.54688e-162	1.36998e-163	-6.20363e-164	-1.21281e-162	3.73578e-163	-2.47202e-163	-3.72252e-163	-2.39307e-163	8.08579e-165	0
1.39735e-162	1.07664e-163	-1.36853e-162	6.98608e-163	-1.82532e-163	-8.20453e-163	1.50886e-164	-2.02766e-164	-1.76175e-163	5.61805e-163	3.67453e-163	-2.80863e-163	-2.08697e-164	2.73552e-164	-7.52099e-164	-6.52303e-163	2.11481e-163	2.94829e-163	-1.37224e-163	3.13643e-163	-1.74029e-164	-1.54688e-162	1.36998e-163	-6.20363e-164	-1.21281e-162	3.73578e-163	-2.47202e-163	-3.72252e-163	-2.39307e-163	8.08579e-165	0
1.39735e-162	1.07664e-163	-1.36853e-162	6.98608e-163	-1.82532e-163	-8.20453e-163	1.50886e-164	-2.02766e-164	-1.76175e-163	5.61805e-163	3.67453e-163	-2.80863e-163	-2.08697e-164	2.73552e-164	-7.52099e-164	-6.52303e-163	2.11481e-163	2.94829e-163	-1.37224e-163	3.13643e-163	-1.74029e-164	-1.54688e-162	1.36998e-163	-6.20363e-164	-1.21281e-162	3.73578e-163	-2.47202e-163	-3.72252e-163	-2.39307e-163	8.08579e-165	0
1.39735e-162	1.07664e-163	-1.36853e-162	6.98608e-163	-1.82532e-163	-8.20453e-163	1.50886e-164	-2.02766e-164	-1.76175e-163	5.61805e-163	3.67453e-163	-2.80863e-163	-2.08697e-164	2.73552e-164	-7.52099e-164	-6.52303e-163	2.11481e-163	2.94829e-163	-1.37224e-163	3.13643e-163	-1.74029e-164	-1.54688e-162	1.36998e-163	-6.20363e-164	-1.21281e-162	3.73578e-163	-2.47202e-163	-3.72252e-163	-2.39307e-163	8.08579e-165	0
1.39735e-162	1.07664e-163	-1.36853e-162	6.98608e-163	-1.82532e-163	-8.20453e-163	1.50886e-164	-2.02766e-164	-1.76175e-163	5.61805e-163	3.67453e-163	-2.80863e-163	-2.08697e-164	2.73552e-164	-7.52099e-164	-6.52303e-163	2.11481e-163	2.94829e-163	-1.37224e-163	3.13643e-163	-1.74029e-164	-1.54688e-162	1.36998e-163	-6.20363e-164	-1.21281e-162	3.73578e-163	-2.47202e-163	-3.72252e-163	-2.39307e-163	8.08579e-165	0
1.39735e-162	1.07664e-163	-1.36853e-162	6.98608e-163	-1.82532e-163	-8.20453e-163	1.50886e-164	-2.02766e-164	-1.76175e-163	5.61805e-163	3.67453e-163	-2.80863e-163	-2.08697e-164	2.73552e-164	-7.52099e-164	-6.52303e-163	2.11481e-163	2.94829e-163	-1.37224e-163	3.13643e-163	-1.74029e-164	-1.54688e-162	1.36998e-163	-6.20363e-164	-1.21281e-162	3.73578e-163	-2.47202e-163	-3.72252e-163	-2.39307e-163	8.08579e-165	0
1.39735e-162	1.07664e-163	-1.36853e-162	6.98608e-163	-1.82532e-163	-8.20453e-163	1.50886e-164	-2.02766e-164	-1.76175e-163	5.61805e-163	3.67453e-163	-2.80863e-163	-2.08697e-164	2.73552e-164	-7.52099e-164	-6.52303e-163	2.11481e-163	2.94829e-163	-1.37224e-163	3.13643e-163	-1.74029e-164	-1.54688e-162	1.36998e-163	-6.20363e-164	-1.21281e-162	3.73578e-163	-2.47202e-163	-3.72252e-163	-2.39307e-163	8.08579e-165	0
1.39735e-162	1.07664e-163	-1.36853e-162	6.98608e-163	-1.82532e-163	-8.20453e-163	1.50886e-164	-2.02766e-164	-1.76175e-163	5.61805e-163	3.67453e-163	-2.80863e-163	-2.08697e-164	2.73552e-164	-7.52099e-164	-6.52303e-163	2.11481e-163	2.94829e-163	-1.37224e-163	3.13643e-163	-1.74029e-164	-1.54688e-162	1.36998e-163	-6.20363e-164	-1.21281e-162	3.73578e-163	-2.47202e-163	-3.72252e-163	-2.39307e-163	8.08579e-165	0
1.39735e-162	1.07664e-163	-1.36853e-162	6.98608e-163	-1.82532e-163	-8.20453e-163	1.50886e-164	-2.02766e-164	-1.76175e-163	5.61805e-163	3.67453e-163	-2.80863e-163	-2.08697e-164	2.73552e-164	-7.52099e-164	-6.52303e-163	2.11481e-163	2.94829e-163	-1.37224e-163	3.13643e-163	-1.74029e-164	-1.54688e-162	1.36998e-163	-6.20363e-164	-1.21281e-162	3.73578e-163	-2.47202e-163	-3.72252e-163	-2.39307e-163	8.08579e-165	0
1.39735e-162	1.07664e-163	-1.36853e-162	6.98608e-163	-1.82532e-163	-8.20453e-163	1.50886e-164	-2.02766e-164	-1.76175e-163	5.61805e-163	3.67453e-163	-2.80863e-163	-2.08697e-164	2.73552e-164	-7.52099e-164	-6.52303e-163	2.11481e-163	2.94829e-163	-1.37224e-163	3.13643e-163	-1.74029e-164	-1.54688e-162	1.36998e-163	-6.20363e-164	-1.21281e-162	3.73578e-163	-2.47202e-163	-3.72252e-163	-2.39307e-163	8.08579e-165	0
1.39735e-162	1.07664e-163	-1.36853e-162	6.98608e-163	-1.82532e-163	-8.20453e-163	1.50886e-164	-2.02766e-164	-1.76175e-163	5.61805e-163	3.67453e-163	-2.80863e-163	-2.08697e-164	2.73552e-164	-7.52099e-164	-6.52303e-163	2.11481e-163	2.94829e-163	-1.37224e-163	3.13643e-163	-1.74029e-164	-1.54688e-162	1.36998e-163	-6.20363e-164	-1.21281e-162	3.73578e-163	-2.47202e-163	-3.72252e-163	-2.39307e-163	8.08579e-165	0
1.39735e-162	1.07664e-163	-1.36853e-162	6.98608e-163	-1.82532e-163	-8.20453e-163	1.50886e-164	-2.02766e-164	-1.76175e-163	5.61805e-163	3.67453e-163	-2.80863e-163	-2.08697e-164	2.73552e-164	-7.52099e-164	-6.52303e-163	2.11481e-163	2.94829e-163	-1.37224e-163	3.13643e-163	-1.74029e-164	-1.54688e-162	1.36998e-163	-6.20363e-164	-1.21281e-162	3.73578e-163	-2.47202e-163	-3.72252e-163	-2.39307e-163	8.08579e-165	0
1.39735e-162	1.07664e-163	-1.36853e-162	6.98608e-163	-1.82532e-163	-8.20453e-163	1.50886e-164	-2.02766e-164	-1.76175e-163	5.61805e-163	3.67453e-163	-2.80863e-163	-2.08697e-164	2.73552e-164	-7.52099e-164	-6.52303e-163	2.11481e-163	2.94829e-163	-1.37224e-163	3.13643e-163	-1.74029e-164	-1.54688e-162	1.36998e-163	-6.20363e-164	-1.21281e-162	3.73578e-163	-2.47202e-163	-3.72252e-163	-2.39307e-163	8.08579e-165	0
1.39735e-162	1.07664e-163	-1.36853e-162	6.98608e-163	-1.82532e-163	-8.20453e-163	1.50886e-164	-2.02766e-164	-1.76175e-163	5.61805e-163	3.67453e-163	-2.80863e-163	-2.08697e-164	2.73552e-164	-7.52099e-164	-6.52303e-163	2.11481e-163	2.94829e-163	-1.37224e-163	3.13643e-163	-1.74029e-164	-1.54688e-162	1.36998e-163	-6.20363e-164	-1.21281e-162	3.73578e-163	-2.47202e-163	-3.72252e-163	-2.39307e-163	8.08579e-165	0
1.39735e-162	1.07664e-163	-1.36853e-162	6.98608e-163	-1.82532e-163	-8.20453e-163	1.50886e-164	-2.02766e-164	-1.76175e-163	5.61805e-163	3.67453e-163	-2.80863e-163	-2.08697e-164	2.73552e-164	-7.52099e-164	-6.52303e-163	2.11481e-163	2.94829e-163	-1.37224e-163	3.13643e-163	-1.74029e-164	-1.54688e-162	1.36998e-163	-6.20363e-164	-1.21281e-162	3.73578e-163	-2.47202e-163	-3.72252e-163	-2.39307e-163	8.08579e-165	0
1.39735e-162	1.07664e-163	-1.36853e-162	6.98608e-163	-1.82532e-163	-8.20453e-163	1.50886e-164	-2.02766e-164	-1.76175e-163	5.61805e-163	3.67453e-163	-2.80863e-163	-2.08697e-164	2.73552e-164	-7.52099e-164	-6.52303e-163	2.11481e-163	2.94829e-163	-1.37224e-163	3.13643e-163	-1.74029e-164	-1.54688e-162	1.36998e-163	-6.20363e-164	-1.21281e-162	3.73578e-163	-2.47202e-163	-3.72252e-163	-2.39307e-163	8.08579e-165	0
1.39735e-162	1.07664e-163	-1.36853e-162	6.98608e-163	-1.82532e-163	-8.20453e-163	1.50886e-164	-2.02766e-164	-1.76175e-163	5.61805e-163	3.67453e-163	-2.80863e-163	-2.08697e-164	2.73552e-164	-7.52099e-164	-6.52303e-163	2.11481e-163	2.94829e-163	-1.37224e-163	3.13643e-163	-1.74029e-164	-1.54688e-162	1.36998e-163	-6.20363e-164	-1.21281e-162	3.73578e-163	-2.47202e-163	-3.72252e-163	-2.39307e-163	8.08579e-165	0
1.39735e-162	1.07664e-163	-1.36853e-162	6.98608e-163	-1.82532e-163	-8.20453e-163	1.50886e-164	-2.02766e-164	-1.76175e-163	5.61805e-163	3.67453e-163	-2.80863e-163	-2.08697e-164	2.73552e-164	-7.52099e-164	-6.52303e-163	2.11481e-163	2.94829e-163	-1.37224e-163	3.13643e-163	-1.74029e-164	-1.54688e-162	1.36998e-163	-6.20363e-164	-1.21281e-162	3.73578e-163	-2.47202e-163	-3.72252e-163	-2.39307e-163	8.08579e-165	0
1.39735e-162	1.07664e-163	-1.36853e-162	6.98608e-163	-1.82532e-163	-8.20453e-163	1.50886e-164	-2.02766e-164	-1.76175e-163	5.61805e-163	3.67453e-163	-2.80863e-163	-2.08697e-164	2.73552e-164	-7.52099e-164	-6.52303e-163	2.11481e-163	2.94829e-163	-1.37224e-163	3.13643e-163	-1.74029e-164	-1.54688e-162	1.36998e-163	-6.20363e-164	-1.21281e-162	3.73578e-163	-2.47202e-163	-3.72252e-163	-2.39307e-163	8.08579e-165	0
1.39735e-162	1.07664e-163	-1.36853e-162	6.98608e-163	-1.82532e-163	-8.20453e-163	1.50886e-164	-2.02766e-164	-1.76175e-163	5.61805e-163	3.67453e-163	-2.80863e-163	-2.08697e-164	2.73552e-164	-7.52099e-164	-6.52303e-163	2.11481e-163	2.94829e-163	-1.37224e-163	3.13643e-163	-1.74029e-164	-1.54688e-162	1.36998e-163	-6.20363e-164	-1.21281e-162	3.73578e-163	-2.47202e-163	-3.72252e-163	-2.39307e-163	8.08579e-165	0
1.39735e-162	1.07664e-163	-1.36853e-162	6.98608e-163	-1.82532e-163	-8.20453e-163	1.50886e-164	-2.02766e-164	-1.76175e-163	5.61805e-163	3.67453e-163	-2.80863e-163	-2.08697e-164	2.73552e-164	-7.52099e-164	-6.52303e-163	2.11481e-163	2.94829e-163	-1.37224e-163	3.13643e-163	-1.74029e-164	-1.54688e-162	1.36998e-163	-6.20363e-164	-1.21281e-162	3.73578e-163	-2.47202e-163	-3.72252e-163	-2.39307e-163	8.08579e-165	0
1.39735e-162	1.07664e-163	-1.36853e-162	6.98608e-163	-1.82532e-163	-8.20453e-163	1.50886e-164	-2.02766e-164	-1.76175e-163	5.61805e-163	3.67453e-163	-2.80863e-163	-2.08697e-164	2.73552e-164	-7.52099e-164	-6.52303e-163	2.11481e-163	2.94829e-163	-1.37224e-163	3.13643e-163	-1.74029e-164	-1.54688e-162	1.36998e-163	-6.20363e-164	-1.21281e-162	3.73578e-163	-2.47202e-163	-3.72252e-163	-2.39307e-163	8.08579e-165	0
1.39735e-162	1.07664e-163	-1.36853e-162	6.98608e-163	-1.82532e-163	-8.20453e-163	1.50886e-164	-2.02766e-164	-1.76175e-163	5.61805e-163	3.67453e-163	-2.80863e-163	-2.08697e-164	2.73552e-164	-7.52099e-164	-6.52303e-163	2.11481e-163	2.94829e-163	-1.37224e-163	3.13643e-163	-1.74029e-164	-1.54688e-162	1.36998e-163	-6.20363e-164	-1.21281e-162	3.73578e-163	-2.47202e-163	-3.72252e-163	-2.39307e-163	8.08579e-165	0
1.39735e-162	1.07664e-163	-1.36853e-162	6.98608e-163	-1.82532e-163	-8.20453e-163	1.50886e-164	-2.02766e-164	-1.76175e-163	5.61805e-163	3.67453e-163	-2.80863e-163	-2.08697e-164	2.73552e-164	-7.52099e-164	-6.52303e-163	2.11481e-163	2.94829e-163	-1.37224e-163	3.13643e-163	-1.74029e-164	-1.54688e-162	1.36998e-163	-6.20363e-164	-1.21281e-162	3.73578e-163	-2.47202e-163	-3.72252e-163	-2.39307e-163	8.08579e-165	0
1.39735e-162	1.07664e-163	-1.36853e-162	6.98608e-163	-1.82532e-163	-8.20453e-163	1.50886e-164	-2.02766e-164	-1.76175e-163	5.61805e-163	3.67453e-163	-2.80863e-163	-2.08697e-164	2.73552e-164	-7.52099e-164	-6.52303e-163	2.11481e-163	2.94829e-163	-1.37224e-163	3.13643e-163	-1.74029e-164	-1.54688e-162	1.36998e-163	-6.20363e-164	-1.21281e-162	3.73578e-163	-2.47202e-163	-3.72252e-163	-2.39307e-163	8.08579e-165	0
1.39735e-162	1.07664e-163	-1.36853e-162	6.98608e-163	-1.82532e-163	-8.20453e-163	1.50886e-164	-2.02766e-164	-1.76175e-163	5.61805e-163	3.67453e-163	-2.80863e-163	-2.08697e-164	2.73552e-164	-7.52099e-164	-6.52303e-163	2.11481e-163	2.94829e-163	-1.37224e-163	3.13643e-163	-1.74029e-164	-1.54688e-162	1.36998e-163	-6.20363e-164	-1.21281e-162	3.73578e-163	-2.47202e-163	-3.72252e-163	-2.39307e-163	8.08579e-165	0
1.39735e-162	1.07664e-163	-1.36853e-162	6.98608e-163	-1.82532e-163	-8.20453e-163	1.50886e-164	-2.02766e-164	-1.76175e-163	5.61805e-163	3.67453e-163	-2.80863e-163	-2.08697e-164	2.73552e-164	-7.52099e-164	-6.52303e-163	2.11481e-163	2.94829e-163	-1.37224e-163	3.13643e-163	-1.74029e-164	-1.54688e-162	1.36998e-163	-6.20363e-164	-1.21281e-162	3.73578e-163	-2.47202e-163	-3.72252e-163	-2.39307e-163	8.08579e-165	0
1.39735e-162	1.07664e-163	-1.36853e-162	6.98608e-163	-1.82532e-163	-8.20453e-163	1.50886e-164	-2.02766e-164	-1.76175e-163	5.61805e-163	3.67453e-163	-2.80863e-163	-2.08697e-164	2.73552e-164	-7.52099e-164	-6.52303e-163	2.11481e-163	2.94829e-163	-1.37224e-163	3.13643e-163	-1.74029e-164	-1.54688e-162	1.36998e-163	-6.20363e-164	-1.21281e-162	3.73578e-163	-2.47202e-163	-3.72252e-163	-2.39307e-163	8.08579e-165	0
1.39735e-162	1.07664e-163	-1.36853e-162	6.98608e-163	-1.82532e-163	-8.20453e-163	1.50886e-164	-2.02766e-164	-1.76175e-163	5.61805e-163	3.67453e-163	-2.80863e-163	-2.08697e-164	2.73552e-164	-7.52099e-164	-6.52303e-163	2.11481e-163	2.94829e-163	-1.37224e-163	3.13643e-163	-1.74029e-164	-1.54688e-162	1.36998e-163	-6.20363e-164	-1.21281e-162	3.73578e-163	-2.47202e-163	-3.72252e-163	-2.39307e-163	8.08579e-165	0
1.39735e-162	1.07664e-163	-1.36853e-162	6.98608e-163	-1.82532e-163	-8.20453e-163	1.50886e-164	-2.02766e-164	-1.76175e-163	5.61805e-163	3.67453e-163	-2.80863e-163	-2.08697e-164	2.73552e-164	-7.52099e-164	-6.52303e-163	2.11481e-163	2.94829e-163	-1.37224e-163	3.13643e-163	-1.74029e-164	-1.54688e-162	1.36998e-163	-6.20363e-164	-1.21281e-162	3.73578e-163	-2.47202e-163	-3.72252e-163	-2.39307e-163	8.08579e-165	0
1.39735e-162	1.07664e-163	-1.36853e-162	6.98608e-163	-1.82532e-163	-8.20453e-163	1.50886e-164	-2.02766e-164	-1.76175e-163	5.61805e-163	3.67453e-163	-2.80863e-163	-2.08697e-164	2.73552e-164	-7.52099e-164	-6.52303e-163	2.11481e-163	2.94829e-163	-1.37224e-163	3.13643e-163	-1.74029e-164	-1.54688e-162	1.36998e-163	-6.20363e-164	-1.21281e-162	3.73578e-163	-2.47202e-163	-3.72252e-163	-2.39307e-163	8.08579e-165	0
1.39735e-162	1.07664e-163	-1.36853e-162	6.98608e-163	-1.82532e-163	-8.20453e-163	1.50886e-164	-2.02766e-164	-1.76175e-163	5.61805e-163	3.67453e-163	-2.80863e-163	-2.08697e-164	2.73552e-164	-7.52099e-164	-6.52303e-163	2.11481e-163	2.94829e-163	-1.37224e-163	3.13643e-163	-1.74029e-164	-1.54688e-162	1.36998e-163	-6.20363e-164	-1.21281e-162	3.73578e-163	-2.47202e-163	-3.72252e-163	-2.39307e-163	8.08579e-165	0
1.39735e-162	1.07664e-163	-1.36853e-162	6.98608e-163	-1.82532e-163	-8.20453e-163	1.50886e-164	-2.02766e-164	-1.76175e-163	5.61805e-163	3.67453e-163	-2.80863e-163	-2.08697e-164	2.73552e-164	-7.52099e-164	-6.52303e-163	2.11481e-163	2.94829e-163	-1.37224e-163	3.13643e-163	-1.74029e-164	-1.54688e-162	1.36998e-163	-6.20363e-164	-1.21281e-162	3.73578e-163	-2.47202e-163	-3.72252e-163	-2.39307e-163	8.08579e-165	0
1.39735e-162	1.07664e-163	-1.36853e-162	6.98608e-163	-1.82532e-163	-8.20453e-163	1.50886e-164	-2.02766e-164	-1.76175e-163	5.61805e-163	3.67453e-163	-2.80863e-163	-2.08697e-164	2.73552e-164	-7.52099e-164	-6.52303e-163	2.11481e-163	2.94829e-163	-1.37224e-163	3.13643e-163	-1.74029e-164	-1.54688e-162	1.36998e-163	-6.20363e-164	-1.21281e-162	3.73578e-163	-2.47202e-163	-3.72252e-163	-2.39307e-163	8.08579e-165	0
1.39735e-162	1.07664e-163	-1.36853e-162	6.98608e-163	-1.82532e-163	-8.20453e-163	1.50886e-164	-2.02766e-164	-1.76175e-163	5.61805e-163	3.67453e-163	-2.80863e-163	-2.08697e-164	2.73552e-164	-7.52099e-164	-6.52303e-163	2.11481e-163	2.94829e-163	-1.37224e-163	3.13643e-163	-1.74029e-164	-1.54688e-162	1.36998e-163	-6.20363e-164	-1.21281e-162	3.73578e-163	-2.47202e-163	-3.72252e-163	-2.39307e-163	8.08579e-165	0
1.39735e-162	1.07664e-163	-1.36853e-162	6.98608e-163	-1.82532e-163	-8.20453e-163	1.50886e-164	-2.02766e-164	-1.76175e-163	5.61805e-163	3.67453e-163	-2.80863e-163	-2.08697e-164	2.73552e-164	-7.52099e-164	-6.52303e-163	2.11481e-163	2.94829e-163	-1.37224e-163	3.13643e-163	-1.74029e-164	-1.54688e-162	1.36998e-163	-6.20363e-164	-1.21281e-162	3.73578e-163	-2.47202e-163	-3.72252e-163	-2.39307e-163	8.08579e-165	0
1.39735e-162	1.07664e-163	-1.36853e-162	6.98608e-163	-1.82532e-163	-8.20453e-163	1.50886e-164	-2.02766e-164	-1.76175e-163	5.61805e-163	3.67453e-163	-2.80863e-163	-2.08697e-164	2.73552e-164	-7.52099e-164	-6.52303e-163	2.11481e-163	2.94829e-163	-1.37224e-163	3.13643e-163	-1.74029e-164	-1.54688e-162	1.36998e-163	-6.20363e-164	-1.21281e-162	3.73578e-163	-2.47202e-163	-3.72252e-163	-2.39307e-163	8.08579e-165	0
1.39735e-162	1.07664e-163	-1.36853e-162	6.98608e-163	-1.82532e-163	-8.20453e-163	1.50886e-164	-2.02766e-164	-1.76175e-163	5.61805e-163	3.67453e-163	-2.80863e-163	-2.08697e-164	2.73552e-164	-7.52099e-164	-6.52303e-163	2.11481e-163	2.94829e-163	-1.37224e-163	3.13643e-163	-1.74029e-164	-1.54688e-162	1.36998e-163	-6.20363e-164	-1.21281e-162	3.73578e-163	-2.47202e-163	-3.72252e-163	-2.39307e-163	8.08579e-165	0
1.39735e-162	1.07664e-163	-1.36853e-162	6.98608e-163	-1.82532e-163	-8.20453e-163	1.50886e-164	-2.02766e-164	-1.76175e-163	5.61805e-163	3.67453e-163	-2.80863e-163	-2.08697e-164	2.73552e-164	-7.52099e-164	-6.52303e-163	2.11481e-163	2.94829e-163	-1.37224e-163	3.13643e-163	-1.74029e-164	-1.54688e-162	1.36998e-163	-6.20363e-164	-1.21281e-162	3.73578e-163	-2.47202e-163	-3.72252e-163	-2.39307e-163	8.08579e-165	0
1.39735e-162	1.07664e-163	-1.36853e-162	6.98608e-163	-1.82532e-163	-8.20453e-163	1.50886e-164	-2.02766e-164	-1.76175e-163	5.61805e-163	3.67453e-163	-2.80863e-163	-2.08697e-164	2.73552e-164	-7.52099e-164	-6.52303e-163	2.11481e-163	2.94829e-163	-1.37224e-163	3.13643e-163	-1.74029e-164	-1.54688e-162	1.36998e-163	-6.20363e-164	-1.21281e-162	3.73578e-163	-2.47202e-163	-3.72252e-163	-2.39307e-163	8.08579e-165	0
1.39735e-162	1.07664e-163	-1.36853e-162	6.98608e-163	-1.82532e-163	-8.20453e-163	1.50886e-164	-2.02766e-164	-1.76175e-163	5.61805e-163	3.67453e-163	-2.80863e-163	-2.08697e-164	2.73552e-164	-7.52099e-164	-6.52303e-163	2.11481e-163	2.94829e-163	-1.37224e-163	3.13643e-163	-1.74029e-164	-1.54688e-162	1.36998e-163	-6.20363e-164	-1.21281e-162	3.73578e-163	-2.47202e-163	-3.72252e-163	-2.39307e-163	8.08579e-165	0
1.39735e-162	1.07664e-163	-1.36853e-162	6.98608e-163	-1.82532e-163	-8.20453e-163	1.50886e-164	-2.02766e-164	-1.76175e-163	5.61805e-163	3.67453e-163	-2.80863e-163	-2.08697e-164	2.73552e-164	-7.52099e-164	-6.52303e-163	2.11481e-163	2.94829e-163	-1.37224e-163	3.13643e-163	-1.74029e-164	-1.54688e-162	1.36998e-163	-6.20363e-164	-1.21281e-162	3.73578e-163	-2.47202e-163	-3.72252e-163	-2.39307e-163	8.08579e-165	0
1.39735e-162	1.07664e-163	-1.36853e-162	6.98608e-163	-1.82532e-163	-8.20453e-163	1.50886e-164	-2.02766e-164	-1.76175e-163	5.61805e-163	3.67453e-163	-2.80863e-163	-2.08697e-164	2.73552e-164	-7.52099e-164	-6.52303e-163	2.11481e-163	2.94829e-163	-1.37224e-163	3.13643e-163	-1.74029e-164	-1.54688e-162	1.36998e-163	-6.20363e-164	-1.21281e-162	3.73578e-163	-2.47202e-163	-3.72252e-163	-2.39307e-163	8.08579e-165	0
1.39735e-162	1.07664e-163	-1.36853e-162	6.98608e-163	-1.82532e-163	-8.20453e-163	1.50886e-164	-2.02766e-164	-1.76175e-163	5.61805e-163	3.67453e-163	-2.80863e-163	-2.08697e-164	2.73552e-164	-7.52099e-164	-6.52303e-163	2.11481e-163	2.94829e-163	-1.37224e-163	3.13643e-163	-1.74029e-164	-1.54688e-162	1.36998e-163	-6.20363e-164	-1.21281e-162	3.73578e-163	-2.47202e-163	-3.72252e-163	-2.39307e-163	8.08579e-165	0
1.39735e-162	1.07664e-163	-1.36853e-162	6.98608e-163	-1.82532e-163	-8.20453e-163	1.50886e-164	-2.02766e-164	-1.76175e-163	5.61805e-163	3.67453e-163	-2.80863e-163	-2.08697e-164	2.73552e-164	-7.52099e-164	-6.52303e-163	2.11481e-163	2.94829e-163	-1.37224e-163	3.13643e-163	-1.74029e-164	-1.54688e-162	1.36998e-163	-6.20363e-164	-1.21281e-162	3.73578e-163	-2.47202e-163	-3.72252e-163	-2.39307e-163	8.08579e-165	0
1.39735e-162	1.07664e-163	-1.36853e-162	6.98608e-163	-1.82532e-163	-8.20453e-163	1.50886e-164	-2.02766e-164	-1.76175e-163	5.61805e-163	3.67453e-163	-2.80863e-163	-2.08697e-164	2.73552e-164	-7.52099e-164	-6.52303e-163	2.11481e-163	2.94829e-163	-1.37224e-163	3.13643e-163	-1.74029e-164	-1.54688e-162	1.36998e-163	-6.20363e-164	-1.21281e-162	3.73578e-163	-2.47202e-163	-3.72252e-163	-2.39307e-163	8.08579e-165	0
1.39735e-162	1.07664e-163	-1.36853e-162	6.98608e-163	-1.82532e-163	-8.20453e-163	1.50886e-164	-2.02766e-164	-1.76175e-163	5.61805e-163	3.67453e-163	-2.80863e-163	-2.08697e-164	2.73552e-164	-7.52099e-164	-6.52303e-163	2.11481e-163	2.94829e-163	-1.37224e-163	3.13643e-163	-1.74029e-164	-1.54688e-162	1.36998e-163	-6.20363e-164	-1.21281e-162	3.73578e-163	-2.47202e-163	-3.72252e-163	-2.39307e-163	8.08579e-165	0
1.39735e-162	1.07664e-163	-1.36853e-162	6.98608e-163	-1.82532e-163	-8.20453e-163	1.50886e-164	-2.02766e-164	-1.76175e-163	5.61805e-163	3.67453e-163	-2.80863e-163	-2.08697e-164	2.73552e-164	-7.52099e-164	-6.52303e-163	2.11481e-163	2.94829e-163	-1.37224e-163	3.13643e-163	-1.74029e-164	-1.54688e-162	1.36998e-163	-6.20363e-164	-1.21281e-162	3.73578e-163	-2.47202e-163	-3.72252e-163	-2.39307e-163	8.08579e-165	0
1.39735e-162	1.07664e-163	-1.36853e-162	6.98608e-163	-1.82532e-163	-8.20453e-163	1.50886e-164	-2.02766e-164	-1.76175e-163	5.61805e-163	3.67453e-163	-2.80863e-163	-2.08697e-164	2.73552e-164	-7.52099e-164	-6.52303e-163	2.11481e-163	2.94829e-163	-1.37224e-163	3.13643e-163	-1.74029e-164	-1.54688e-162	1.36998e-163	-6.20363e-164	-1.21281e-162	3.73578e-163	-2.47202e-163	-3.72252e-163	-2.39307e-163	8.08579e-165	0
1.39735e-162	1.07664e-163	-1.36853e-162	6.98608e-163	-1.82532e-163	-8.20453e-163	1.50886e-164	-2.02766e-164	-1.76175e-163	5.61805e-163	3.67453e-163	-2.80863e-163	-2.08697e-164	2.73552e-164	-7.52099e-164	-6.52303e-163	2.11481e-163	2.94829e-163	-1.37224e-163	3.13643e-163	-1.74029e-164	-1.54688e-162	1.36998e-163	-6.20363e-164	-1.21281e-162	3.73578e-163	-2.47202e-163	-3.72252e-163	-2.39307e-163	8.08579e-165	0
1.39735e-162	1.07664e-163	-1.36853e-162	6.98608e-163	-1.82532e-163	-8.20453e-163	1.50886e-164	-2.02766e-164	-1.76175e-163	5.61805e-163	3.67453e-163	-2.80863e-163	-2.08697e-164	2.73552e-164	-7.52099e-164	-6.52303e-163	2.11481e-163	2.94829e-163	-1.37224e-163	3.13643e-163	-1.74029e-164	-1.54688e-162	1.36998e-163	-6.20363e-164	-1.21281e-162	3.73578e-163	-2.47202e-163	-3.72252e-163	-2.39307e-163	8.08579e-165	0
1.39735e-162	1.07664e-163	-1.36853e-162	6.98608e-163	-1.82532e-163	-8.20453e-163	1.50886e-164	-2.02766e-164	-1.76175e-163	5.61805e-163	3.67453e-163	-2.80863e-163	-2.08697e-164	2.73552e-164	-7.52099e-164	-6.52303e-163	2.11481e-163	2.94829e-163	-1.37224e-163	3.13643e-163	-1.74029e-164	-1.54688e-162	1.36998e-163	-6.20363e-164	-1.21281e-162	3.73578e-163	-2.47202e-163	-3.72252e-163	-2.39307e-163	8.08579e-165	0
1.39735e-162	1.07664e-163	-1.36853e-162	6.98608e-163	-1.82532e-163	-8.20453e-163	1.50886e-164	-2.02766e-164	-1.76175e-163	5.61805e-163	3.67453e-163	-2.80863e-163	-2.08697e-164	2.73552e-164	-7.52099e-164	-6.52303e-163	2.11481e-163	2.94829e-163	-1.37224e-163	3.13643e-163	-1.74029e-164	-1.54688e-162	1.36998e-163	-6.20363e-164	-1.21281e-162	3.73578e-163	-2.47202e-163	-3.72252e-163	-2.39307e-163	8.08579e-165	0
1.39735e-162	1.07664e-163	-1.36853e-162	6.98608e-163	-1.82532e-163	-8.20453e-163	1.50886e-164	-2.02766e-164	-1.76175e-163	5.61805e-163	3.67453e-163	-2.80863e-163	-2.08697e-164	2.73552e-164	-7.52099e-164	-6.52303e-163	2.11481e-163	2.94829e-163	-1.37224e-163	3.13643e-163	-1.74029e-164	-1.54688e-162	1.36998e-163	-6.20363e-164	-1.21281e-162	3.73578e-163	-2.47202e-163	-3.72252e-163	-2.39307e-163	8.08579e-165	0
1.39735e-162	1.07664e-163	-1.36853e-162	6.98608e-163	-1.82532e-163	-8.20453e-163	1.50886e-164	-2.02766e-164	-1.76175e-163	5.61805e-163	3.67453e-163	-2.80863e-163	-2.08697e-164	2.73552e-164	-7.52099e-164	-6.52303e-163	2.11481e-163	2.94829e-163	-1.37224e-163	3.13643e-163	-1.74029e-164	-1.54688e-162	1.36998e-163	-6.20363e-164	-1.21281e-162	3.73578e-163	-2.47202e-163	-3.72252e-163	-2.39307e-163	8.08579e-165	0
1.39735e-162	1.07664e-163	-1.36853e-162	6.98608e-163	-1.82532e-163	-8.20453e-163	1.50886e-164	-2.02766e-164	-1.76175e-163	5.61805e-163	3.67453e-163	-2.80863e-163	-2.08697e-164	2.73552e-164	-7.52099e-164	-6.52303e-163	2.11481e-163	2.94829e-163	-1.37224e-163	3.13643e-163	-1.74029e-164	-1.54688e-162	1.36998e-163	-6.20363e-164	-1.21281e-162	3.73578e-163	-2.47202e-163	-3.72252e-163	-2.39307e-163	8.08579e-165	0
1.39735e-162	1.07664e-163	-1.36853e-162	6.98608e-163	-1.82532e-163	-8.20453e-163	1.50886e-164	-2.02766e-164	-1.76175e-163	5.61805e-163	3.67453e-163	-2.80863e-163	-2.08697e-164	2.73552e-164	-7.52099e-164	-6.52303e-163	2.11481e-163	2.94829e-163	-1.37224e-163	3.13643e-163	-1.74029e-164	-1.54688e-162	1.36998e-163	-6.20363e-164	-1.21281e-162	3.73578e-163	-2.47202e-163	-3.72252e-163	-2.39307e-163	8.08579e-165	0
1.39735e-162	1.07664e-163	-1.36853e-162	6.98608e-163	-1.82532e-163	-8.20453e-163	1.50886e-164	-2.02766e-164	-1.76175e-163	5.61805e-163	3.67453e-163	-2.80863e-163	-2.08697e-164	2.73552e-164	-7.52099e-164	-6.52303e-163	2.11481e-163	2.94829e-163	-1.37224e-163	3.13643e-163	-1.74029e-164	-1.54688e-162	1.36998e-163	-6.20363e-164	-1.21281e-162	3.73578e-163	-2.47202e-163	-3.72252e-163	-2.39307e-163	8.08579e-165	0
1.39735e-162	1.07664e-163	-1.36853e-162	6.98608e-163	-1.82532e-163	-8.20453e-163	1.50886e-164	-2.02766e-164	-1.76175e-163	5.61805e-163	3.67453e-163	-2.80863e-163	-2.08697e-164	2.73552e-164	-7.52099e-164	-6.52303e-163	2.11481e-163	2.94829e-163	-1.37224e-163	3.13643e-163	-1.74029e-164	-1.54688e-162	1.36998e-163	-6.20363e-164	-1.21281e-162	3.73578e-163	-2.47202e-163	-3.72252e-163	-2.39307e-163	8.08579e-165	0
1.39735e-162	1.07664e-163	-1.36853e-162	6.98608e-163	-1.82532e-163	-8.20453e-163	1.50886e-164	-2.02766e-164	-1.76175e-163	5.61805e-163	3.67453e-163	-2.80863e-163	-2.08697e-164	2.73552e-164	-7.52099e-164	-6.52303e-163	2.11481e-163	2.94829e-163	-1.37224e-163	3.13643e-163	-1.74029e-164	-1.54688e-162	1.36998e-163	-6.20363e-164	-1.21281e-162	3.73578e-163	-2.47202e-163	-3.72252e-163	-2.39307e-163	8.08579e-165	0
1.39735e-162	1.07664e-163	-1.36853e-162	6.98608e-163	-1.82532e-163	-8.20453e-163	1.50886e-164	-2.02766e-164	-1.76175e-163	5.61805e-163	3.67453e-163	-2.80863e-163	-2.08697e-164	2.73552e-164	-7.52099e-164	-6.52303e-163	2.11481e-163	2.94829e-163	-1.37224e-163	3.13643e-163	-1.74029e-164	-1.54688e-162	1.36998e-163	-6.20363e-164	-1.21281e-162	3.73578e-163	-2.47202e-163	-3.72252e-163	-2.39307e-163	8.08579e-165	0
1.39735e-162	1.07664e-163	-1.36853e-162	6.98608e-163	-1.82532e-163	-8.20453e-163	1.50886e-164	-2.02766e-164	-1.76175e-163	5.61805e-163	3.67453e-163	-2.80863e-163	-2.08697e-164	2.73552e-164	-7.52099e-164	-6.52303e-163	2.11481e-163	2.94829e-163	-1.37224e-163	3.13643e-163	-1.74029e-164	-1.54688e-162	1.36998e-163	-6.20363e-164	-1.21281e-162	3.73578e-163	-2.47202e-163	-3.72252e-163	-2.39307e-163	8.08579e-165	0
1.39735e-162	1.07664e-163	-1.36853e-162	6.98608e-163	-1.82532e-163	-8.20453e-163	1.50886e-164	-2.02766e-164	-1.76175e-163	5.61805e-163	3.67453e-163	-2.80863e-163	-2.08697e-164	2.73552e-164	-7.52099e-164	-6.52303e-163	2.11481e-163	2.94829e-163	-1.37224e-163	3.13643e-163	-1.74029e-164	-1.54688e-162	1.36998e-163	-6.20363e-164	-1.21281e-162	3.73578e-163	-2.47202e-163	-3.72252e-163	-2.39307e-163	8.08579e-165	0
1.39735e-162	1.07664e-163	-1.36853e-162	6.98608e-163	-1.82532e-163	-8.20453e-163	1.50886e-164	-2.02766e-164	-1.76175e-163	5.61805e-163	3.67453e-163	-2.80863e-163	-2.08697e-164	2.73552e-164	-7.52099e-164	-6.52303e-163	2.11481e-163	2.94829e-163	-1.37224e-163	3.13643e-163	-1.74029e-164	-1.54688e-162	1.36998e-163	-6.20363e-164	-1.21281e-162	3.73578e-163	-2.47202e-163	-3.72252e-163	-2.39307e-163	8.08579e-165	0
1.39735e-162	1.07664e-163	-1.36853e-162	6.98608e-163	-1.82532e-163	-8.20453e-163	1.50886e-164	-2.02766e-164	-1.76175e-163	5.61805e-163	3.67453e-163	-2.80863e-163	-2.08697e-164	2.73552e-164	-7.52099e-164	-6.52303e-163	2.11481e-163	2.94829e-163	-1.37224e-163	3.13643e-163	-1.74029e-164	-1.54688e-162	1.36998e-163	-6.20363e-164	-1.21281e-162	3.73578e-163	-2.47202e-163	-3.72252e-163	-2.39307e-163	8.08579e-165	0
1.39735e-162	1.07664e-163	-1.36853e-162	6.98608e-163	-1.82532e-163	-8.20453e-163	1.50886e-164	-2.02766e-164	-1.76175e-163	5.61805e-163	3.67453e-163	-2.80863e-163	-2.08697e-164	2.73552e-164	-7.52099e-164	-6.52303e-163	2.11481e-163	2.94829e-163	-1.37224e-163	3.13643e-163	-1.74029e-164	-1.54688e-162	1.36998e-163	-6.20363e-164	-1.21281e-162	3.73578e-163	-2.47202e-163	-3.72252e-163	-2.39307e-163	8.08579e-165	0
1.39735e-162	1.07664e-163	-1.36853e-162	6.98608e-163	-1.82532e-163	-8.20453e-163	1.50886e-164	-2.02766e-164	-1.76175e-163	5.61805e-163	3.67453e-163	-2.80863e-163	-2.08697e-164	2.73552e-164	-7.52099e-164	-6.52303e-163	2.11481e-163	2.94829e-163	-1.37224e-163	3.13643e-163	-1.74029e-164	-1.54688e-162	1.36998e-163	-6.20363e-164	-1.21281e-162	3.73578e-163	-2.47202e-163	-3.72252e-163	-2.39307e-163	8.08579e-165	0
1.39735e-162	1.07664e-163	-1.36853e-162	6.98608e-163	-1.82532e-163	-8.20453e-163	1.50886e-164	-2.02766e-164	-1.76175e-163	5.61805e-163	3.67453e-163	-2.80863e-163	-2.08697e-164	2.73552e-164	-7.52099e-164	-6.52303e-163	2.11481e-163	2.94829e-163	-1.37224e-163	3.13643e-163	-1.74029e-164	-1.54688e-162	1.36998e-163	-6.20363e-164	-1.21281e-162	3.73578e-163	-2.47202e-163	-3.72252e-163	-2.39307e-163	8.08579e-165	0
1.39735e-162	1.07664e-163	-1.36853e-162	6.98608e-163	-1.82532e-163	-8.20453e-163	1.50886e-164	-2.02766e-164	-1.76175e-163	5.61805e-163	3.67453e-163	-2.80863e-163	-2.08697e-164	2.73552e-164	-7.52099e-164	-6.52303e-163	2.11481e-163	2.94829e-163	-1.37224e-163	3.13643e-163	-1.74029e-164	-1.54688e-162	1.36998e-163	-6.20363e-164	-1.21281e-162	3.73578e-163	-2.47202e-163	-3.72252e-163	-2.39307e-163	8.08579e-165	0
1.39735e-162	1.07664e-163	-1.36853e-162	6.98608e-163	-1.82532e-163	-8.20453e-163	1.50886e-164	-2.02766e-164	-1.76175e-163	5.61805e-163	3.67453e-163	-2.80863e-163	-2.08697e-164	2.73552e-164	-7.52099e-164	-6.52303e-163	2.11481e-163	2.94829e-163	-1.37224e-163	3.13643e-163	-1.74029e-164	-1.54688e-162	1.36998e-163	-6.20363e-164	-1.21281e-162	3.73578e-163	-2.47202e-163	-3.72252e-163	-2.39307e-163	8.08579e-165	0
1.39735e-162	1.07664e-163	-1.36853e-162	6.98608e-163	-1.82532e-163	-8.20453e-163	1.50886e-164	-2.02766e-164	-1.76175e-163	5.61805e-163	3.67453e-163	-2.80863e-163	-2.08697e-164	2.73552e-164	-7.52099e-164	-6.52303e-163	2.11481e-163	2.94829e-163	-1.37224e-163	3.13643e-163	-1.74029e-164	-1.54688e-162	1.36998e-163	-6.20363e-164	-1.21281e-162	3.73578e-163	-2.47202e-163	-3.72252e-163	-2.39307e-163	8.08579e-165	0
1.39735e-162	1.07664e-163	-1.36853e-162	6.98608e-163	-1.82532e-163	-8.20453e-163	1.50886e-164	-2.02766e-164	-1.76175e-163	5.61805e-163	3.67453e-163	-2.80863e-163	-2.08697e-164	2.73552e-164	-7.52099e-164	-6.52303e-163	2.11481e-163	2.94829e-163	-1.37224e-163	3.13643e-163	-1.74029e-164	-1.54688e-162	1.36998e-163	-6.20363e-164	-1.21281e-162	3.73578e-163	-2.47202e-163	-3.72252e-163	-2.39307e-163	8.08579e-165	0
1.39735e-162	1.07664e-163	-1.36853e-162	6.98608e-163	-1.82532e-163	-8.20453e-163	1.50886e-164	-2.02766e-164	-1.76175e-163	5.61805e-163	3.67453e-163	-2.80863e-163	-2.08697e-164	2.73552e-164	-7.52099e-164	-6.52303e-163	2.11481e-163	2.94829e-163	-1.37224e-163	3.13643e-163	-1.74029e-164	-1.54688e-162	1.36998e-163	-6.20363e-164	-1.21281e-162	3.73578e-163	-2.47202e-163	-3.72252e-163	-2.39307e-163	8.08579e-165	0
1.39735e-162	1.07664e-163	-1.36853e-162	6.98608e-163	-1.82532e-163	-8.20453e-163	1.50886e-164	-2.02766e-164	-1.76175e-163	5.61805e-163	3.67453e-163	-2.80863e-163	-2.08697e-164	2.73552e-164	-7.52099e-164	-6.52303e-163	2.11481e-163	2.94829e-163	-1.37224e-163	3.13643e-163	-1.74029e-164	-1.54688e-162	1.36998e-163	-6.20363e-164	-1.21281e-162	3.73578e-163	-2.47202e-163	-3.72252e-163	-2.39307e-163	8.08579e-165	0
1.39735e-162	1.07664e-163	-1.36853e-162	6.98608e-163	-1.82532e-163	-8.20453e-163	1.50886e-164	-2.02766e-164	-1.76175e-163	5.61805e-163	3.67453e-163	-2.80863e-163	-2.08697e-164	2.73552e-164	-7.52099e-164	-6.52303e-163	2.11481e-163	2.94829e-163	-1.37224e-163	3.13643e-163	-1.74029e-164	-1.54688e-162	1.36998e-163	-6.20363e-164	-1.21281e-162	3.73578e-163	-2.47202e-163	-3.72252e-163	-2.39307e-163	8.08579e-165	0
1.39735e-162	1.07664e-163	-1.36853e-162	6.98608e-163	-1.82532e-163	-8.20453e-163	1.50886e-164	-2.02766e-164	-1.76175e-163	5.61805e-163	3.67453e-163	-2.80863e-163	-2.08697e-164	2.73552e-164	-7.52099e-164	-6.52303e-163	2.11481e-163	2.94829e-163	-1.37224e-163	3.13643e-163	-1.74029e-164	-1.54688e-162	1.36998e-163	-6.20363e-164	-1.21281e-162	3.73578e-163	-2.47202e-163	-3.72252e-163	-2.39307e-163	8.08579e-165	0
1.39735e-162	1.07664e-163	-1.36853e-162	6.98608e-163	-1.82532e-163	-8.20453e-163	1.50886e-164	-2.02766e-164	-1.76175e-163	5.61805e-163	3.67453e-163	-2.80863e-163	-2.08697e-164	2.73552e-164	-7.52099e-164	-6.52303e-163	2.11481e-163	2.94829e-163	-1.37224e-163	3.13643e-163	-1.74029e-164	-1.54688e-162	1.36998e-163	-6.20363e-164	-1.21281e-162	3.73578e-163	-2.47202e-163	-3.72252e-163	-2.39307e-163	8.08579e-165	0
1.39735e-162	1.07664e-163	-1.36853e-162	6.98608e-163	-1.82532e-163	-8.20453e-163	1.50886e-164	-2.02766e-164	-1.76175e-163	5.61805e-163	3.67453e-163	-2.80863e-163	-2.08697e-164	2.73552e-164	-7.52099e-164	-6.52303e-163	2.11481e-163	2.94829e-163	-1.37224e-163	3.13643e-163	-1.74029e-164	-1.54688e-162	1.36998e-163	-6.20363e-164	-1.21281e-162	3.73578e-163	-2.47202e-163	-3.72252e-163	-2.39307e-163	8.08579e-165	0
1.39735e-162	1.07664e-163	-1.36853e-162	6.98608e-163	-1.82532e-163	-8.20453e-163	1.50886e-164	-2.02766e-164	-1.76175e-163	5.61805e-163	3.67453e-163	-2.80863e-163	-2.08697e-164	2.73552e-164	-7.52099e-164	-6.52303e-163	2.11481e-163	2.94829e-163	-1.37224e-163	3.13643e-163	-1.74029e-164	-1.54688e-162	1.36998e-163	-6.20363e-164	-1.21281e-162	3.73578e-163	-2.47202e-163	-3.72252e-163	-2.39307e-163	8.08579e-165	0
1.39735e-162	1.07664e-163	-1.36853e-162	6.98608e-163	-1.82532e-163	-8.20453e-163	1.50886e-164	-2.02766e-164	-1.76175e-163	5.61805e-163	3.67453e-163	-2.80863e-163	-2.08697e-164	2.73552e-164	-7.52099e-164	-6.52303e-163	2.11481e-163	2.94829e-163	-1.37224e-163	3.13643e-163	-1.74029e-164	-1.54688e-162	1.36998e-163	-6.20363e-164	-1.21281e-162	3.73578e-163	-2.47202e-163	-3.72252e-163	-2.39307e-163	8.08579e-165	0
1.39735e-162	1.07664e-163	-1.36853e-162	6.98608e-163	-1.82532e-163	-8.20453e-163	1.50886e-164	-2.02766e-164	-1.76175e-163	5.61805e-163	3.67453e-163	-2.80863e-163	-2.08697e-164	2.73552e-164	-7.52099e-164	-6.52303e-163	2.11481e-163	2.94829e-163	-1.37224e-163	3.13643e-163	-1.74029e-164	-1.54688e-162	1.36998e-163	-6.20363e-164	-1.21281e-162	3.73578e-163	-2.47202e-163	-3.72252e-163	-2.39307e-163	8.08579e-165	0
1.39735e-162	1.07664e-163	-1.36853e-162	6.98608e-163	-1.82532e-163	-8.20453e-163	1.50886e-164	-2.02766e-164	-1.76175e-163	5.61805e-163	3.67453e-163	-2.80863e-163	-2.08697e-164	2.73552e-164	-7.52099e-164	-6.52303e-163	2.11481e-163	2.94829e-163	-1.37224e-163	3.13643e-163	-1.74029e-164	-1.54688e-162	1.36998e-163	-6.20363e-164	-1.21281e-162	3.73578e-163	-2.47202e-163	-3.72252e-163	-2.39307e-163	8.08579e-165	0
1.39735e-162	1.07664e-163	-1.36853e-162	6.98608e-163	-1.82532e-163	-8.20453e-163	1.50886e-164	-2.02766e-164	-1.76175e-163	5.61805e-163	3.67453e-163	-2.80863e-163	-2.08697e-164	2.73552e-164	-7.52099e-164	-6.52303e-163	2.11481e-163	2.94829e-163	-1.37224e-163	3.13643e-163	-1.74029e-164	-1.54688e-162	1.36998e-163	-6.20363e-164	-1.21281e-162	3.73578e-163	-2.47202e-163	-3.72252e-163	-2.39307e-163	8.08579e-165	0
1.39735e-162	1.07664e-163	-1.36853e-162	6.98608e-163	-1.82532e-163	-8.20453e-163	1.50886e-164	-2.02766e-164	-1.76175e-163	5.61805e-163	3.67453e-163	-2.80863e-163	-2.08697e-164	2.73552e-164	-7.52099e-164	-6.52303e-163	2.11481e-163	2.94829e-163	-1.37224e-163	3.13643e-163	-1.74029e-164	-1.54688e-162	1.36998e-163	-6.20363e-164	-1.21281e-162	3.73578e-163	-2.47202e-163	-3.72252e-163	-2.39307e-163	8.08579e-165	0
1.39735e-162	1.07664e-163	-1.36853e-162	6.98608e-163	-1.82532e-163	-8.20453e-163	1.50886e-164	-2.02766e-164	-1.76175e-163	5.61805e-163	3.67453e-163	-2.80863e-163	-2.08697e-164	2.73552e-164	-7.52099e-164	-6.52303e-163	2.11481e-163	2.94829e-163	-1.37224e-163	3.13643e-163	-1.74029e-164	-1.54688e-162	1.36998e-163	-6.20363e-164	-1.21281e-162	3.73578e-163	-2.47202e-163	-3.72252e-163	-2.39307e-163	8.08579e-165	0
1.39735e-162	1.07664e-163	-1.36853e-162	6.98608e-163	-1.82532e-163	-8.20453e-163	1.50886e-164	-2.02766e-164	-1.76175e-163	5.61805e-163	3.67453e-163	-2.80863e-163	-2.08697e-164	2.73552e-164	-7.52099e-164	-6.52303e-163	2.11481e-163	2.94829e-163	-1.37224e-163	3.13643e-163	-1.74029e-164	-1.54688e-162	1.36998e-163	-6.20363e-164	-1.21281e-162	3.73578e-163	-2.47202e-163	-3.72252e-163	-2.39307e-163	8.08579e-165	0
1.39735e-162	1.07664e-163	-1.36853e-162	6.98608e-163	-1.82532e-163	-8.20453e-163	1.50886e-164	-2.02766e-164	-1.76175e-163	5.61805e-163	3.67453e-163	-2.80863e-163	-2.08697e-164	2.73552e-164	-7.52099e-164	-6.52303e-163	2.11481e-163	2.94829e-163	-1.37224e-163	3.13643e-163	-1.74029e-164	-1.54688e-162	1.36998e-163	-6.20363e-164	-1.21281e-162	3.73578e-163	-2.47202e-163	-3.72252e-163	-2.39307e-163	8.08579e-165	0
1.39735e-162	1.07664e-163	-1.36853e-162	6.98608e-163	-1.82532e-163	-8.20453e-163	1.50886e-164	-2.02766e-164	-1.76175e-163	5.61805e-163	3.67453e-163	-2.80863e-163	-2.08697e-164	2.73552e-164	-7.52099e-164	-6.52303e-163	2.11481e-163	2.94829e-163	-1.37224e-163	3.13643e-163	-1.74029e-164	-1.54688e-162	1.36998e-163	-6.20363e-164	-1.21281e-162	3.73578e-163	-2.47202e-163	-3.72252e-163	-2.39307e-163	8.08579e-165	0
1.39735e-162	1.07664e-163	-1.36853e-162	6.98608e-163	-1.82532e-163	-8.20453e-163	1.50886e-164	-2.02766e-164	-1.76175e-163	5.61805e-163	3.67453e-163	-2.80863e-163	-2.08697e-164	2.73552e-164	-7.52099e-164	-6.52303e-163	2.11481e-163	2.94829e-163	-1.37224e-163	3.13643e-163	-1.74029e-164	-1.54688e-162	1.36998e-163	-6.20363e-164	-1.21281e-162	3.73578e-163	-2.47202e-163	-3.72252e-163	-2.39307e-163	8.08579e-165	0
1.39735e-162	1.07664e-163	-1.36853e-162	6.98608e-163	-1.82532e-163	-8.20453e-163	1.50886e-164	-2.02766e-164	-1.76175e-163	5.61805e-163	3.67453e-163	-2.80863e-163	-2.08697e-164	2.73552e-164	-7.52099e-164	-6.52303e-163	2.11481e-163	2.94829e-163	-1.37224e-163	3.13643e-163	-1.74029e-164	-1.54688e-162	1.36998e-163	-6.20363e-164	-1.21281e-162	3.73578e-163	-2.47202e-163	-3.72252e-163	-2.39307e-163	8.08579e-165	0
1.39735e-162	1.07664e-163	-1.36853e-162	6.98608e-163	-1.82532e-163	-8.20453e-163	1.50886e-164	-2.02766e-164	-1.76175e-163	5.61805e-163	3.67453e-163	-2.80863e-163	-2.08697e-164	2.73552e-164	-7.52099e-164	-6.52303e-163	2.11481e-163	2.94829e-163	-1.37224e-163	3.13643e-163	-1.74029e-164	-1.54688e-162	1.36998e-163	-6.20363e-164	-1.21281e-162	3.73578e-163	-2.47202e-163	-3.72252e-163	-2.39307e-163	8.08579e-165	0
1.39735e-162	1.07664e-163	-1.36853e-162	6.98608e-163	-1.82532e-163	-8.20453e-163	1.50886e-164	-2.02766e-164	-1.76175e-163	5.61805e-163	3.67453e-163	-2.80863e-163	-2.08697e-164	2.73552e-164	-7.52099e-164	-6.52303e-163	2.11481e-163	2.94829e-163	-1.37224e-163	3.13643e-163	-1.74029e-164	-1.54688e-162	1.36998e-163	-6.20363e-164	-1.21281e-162	3.73578e-163	-2.47202e-163	-3.72252e-163	-2.39307e-163	8.08579e-165	0
1.39735e-162	1.07664e-163	-1.36853e-162	6.98608e-163	-1.82532e-163	-8.20453e-163	1.50886e-164	-2.02766e-164	-1.76175e-163	5.61805e-163	3.67453e-163	-2.80863e-163	-2.08697e-164	2.73552e-164	-7.52099e-164	-6.52303e-163	2.11481e-163	2.94829e-163	-1.37224e-163	3.13643e-163	-1.74029e-164	-1.54688e-162	1.36998e-163	-6.20363e-164	-1.21281e-162	3.73578e-163	-2.47202e-163	-3.72252e-163	-2.39307e-163	8.08579e-165	0
1.39735e-162	1.07664e-163	-1.36853e-162	6.98608e-163	-1.82532e-163	-8.20453e-163	1.50886e-164	-2.02766e-164	-1.76175e-163	5.61805e-163	3.67453e-163	-2.80863e-163	-2.08697e-164	2.73552e-164	-7.52099e-164	-6.52303e-163	2.11481e-163	2.94829e-163	-1.37224e-163	3.13643e-163	-1.74029e-164	-1.54688e-162	1.36998e-163	-6.20363e-164	-1.21281e-162	3.73578e-163	-2.47202e-163	-3.72252e-163	-2.39307e-163	8.08579e-165	0
1.39735e-162	1.07664e-163	-1.36853e-162	6.98608e-163	-1.82532e-163	-8.20453e-163	1.50886e-164	-2.02766e-164	-1.76175e-163	5.61805e-163	3.67453e-163	-2.80863e-163	-2.08697e-164	2.73552e-164	-7.52099e-164	-6.52303e-163	2.11481e-163	2.94829e-163	-1.37224e-163	3.13643e-163	-1.74029e-164	-1.54688e-162	1.36998e-163	-6.20363e-164	-1.21281e-162	3.73578e-163	-2.47202e-163	-3.72252e-163	-2.39307e-163	8.08579e-165	0
1.39735e-162	1.07664e-163	-1.36853e-162	6.98608e-163	-1.82532e-163	-8.20453e-163	1.50886e-164	-2.02766e-164	-1.76175e-163	5.61805e-163	3.67453e-163	-2.80863e-163	-2.08697e-164	2.73552e-164	-7.52099e-164	-6.52303e-163	2.11481e-163	2.94829e-163	-1.37224e-163	3.13643e-163	-1.74029e-164	-1.54688e-162	1.36998e-163	-6.20363e-164	-1.21281e-162	3.73578e-163	-2.47202e-163	-3.72252e-163	-2.39307e-163	8.08579e-165	0
1.39735e-162	1.07664e-163	-1.36853e-162	6.98608e-163	-1.82532e-163	-8.20453e-163	1.50886e-164	-2.02766e-164	-1.76175e-163	5.61805e-163	3.67453e-163	-2.80863e-163	-2.08697e-164	2.73552e-164	-7.52099e-164	-6.52303e-163	2.11481e-163	2.94829e-163	-1.37224e-163	3.13643e-163	-1.74029e-164	-1.54688e-162	1.36998e-163	-6.20363e-164	-1.21281e-162	3.73578e-163	-2.47202e-163	-3.72252e-163	-2.39307e-163	8.08579e-165	0
1.39735e-162	1.07664e-163	-1.36853e-162	6.98608e-163	-1.82532e-163	-8.20453e-163	1.50886e-164	-2.02766e-164	-1.76175e-163	5.61805e-163	3.67453e-163	-2.80863e-163	-2.08697e-164	2.73552e-164	-7.52099e-164	-6.52303e-163	2.11481e-163	2.94829e-163	-1.37224e-163	3.13643e-163	-1.74029e-164	-1.54688e-162	1.36998e-163	-6.20363e-164	-1.21281e-162	3.73578e-163	-2.47202e-163	-3.72252e-163	-2.39307e-163	8.08579e-165	0
1.39735e-162	1.07664e-163	-1.36853e-162	6.98608e-163	-1.82532e-163	-8.20453e-163	1.50886e-164	-2.02766e-164	-1.76175e-163	5.61805e-163	3.67453e-163	-2.80863e-163	-2.08697e-164	2.73552e-164	-7.52099e-164	-6.52303e-163	2.11481e-163	2.94829e-163	-1.37224e-163	3.13643e-163	-1.74029e-164	-1.54688e-162	1.36998e-163	-6.20363e-164	-1.21281e-162	3.73578e-163	-2.47202e-163	-3.72252e-163	-2.39307e-163	8.08579e-165	0
1.39735e-162	1.07664e-163	-1.36853e-162	6.98608e-163	-1.82532e-163	-8.20453e-163	1.50886e-164	-2.02766e-164	-1.76175e-163	5.61805e-163	3.67453e-163	-2.80863e-163	-2.08697e-164	2.73552e-164	-7.52099e-164	-6.52303e-163	2.11481e-163	2.94829e-163	-1.37224e-163	3.13643e-163	-1.74029e-164	-1.54688e-162	1.36998e-163	-6.20363e-164	-1.21281e-162	3.73578e-163	-2.47202e-163	-3.72252e-163	-2.39307e-163	8.08579e-165	0
1.39735e-162	1.07664e-163	-1.36853e-162	6.98608e-163	-1.82532e-163	-8.20453e-163	1.50886e-164	-2.02766e-164	-1.76175e-163	5.61805e-163	3.67453e-163	-2.80863e-163	-2.08697e-164	2.73552e-164	-7.52099e-164	-6.52303e-163	2.11481e-163	2.94829e-163	-1.37224e-163	3.13643e-163	-1.74029e-164	-1.54688e-162	1.36998e-163	-6.20363e-164	-1.21281e-162	3.73578e-163	-2.47202e-163	-3.72252e-163	-2.39307e-163	8.08579e-165	0
1.39735e-162	1.07664e-163	-1.36853e-162	6.98608e-163	-1.82532e-163	-8.20453e-163	1.50886e-164	-2.02766e-164	-1.76175e-163	5.61805e-163	3.67453e-163	-2.80863e-163	-2.08697e-164	2.73552e-164	-7.52099e-164	-6.52303e-163	2.11481e-163	2.94829e-163	-1.37224e-163	3.13643e-163	-1.74029e-164	-1.54688e-162	1.36998e-163	-6.20363e-164	-1.21281e-162	3.73578e-163	-2.47202e-163	-3.72252e-163	-2.39307e-163	8.08579e-165	0
1.39735e-162	1.07664e-163	-1.36853e-162	6.98608e-163	-1.82532e-163	-8.20453e-163	1.50886e-164	-2.02766e-164	-1.76175e-163	5.61805e-163	3.67453e-163	-2.80863e-163	-2.08697e-164	2.73552e-164	-7.52099e-164	-6.52303e-163	2.11481e-163	2.94829e-163	-1.37224e-163	3.13643e-163	-1.74029e-164	-1.54688e-162	1.36998e-163	-6.20363e-164	-1.21281e-162	3.73578e-163	-2.47202e-163	-3.72252e-163	-2.39307e-163	8.08579e-165	0
1.39735e-162	1.07664e-163	-1.36853e-162	6.98608e-163	-1.82532e-163	-8.20453e-163	1.50886e-164	-2.02766e-164	-1.76175e-163	5.61805e-163	3.67453e-163	-2.80863e-163	-2.08697e-164	2.73552e-164	-7.52099e-164	-6.52303e-163	2.11481e-163	2.94829e-163	-1.37224e-163	3.13643e-163	-1.74029e-164	-1.54688e-162	1.36998e-163	-6.20363e-164	-1.21281e-162	3.73578e-163	-2.47202e-163	-3.72252e-163	-2.39307e-163	8.08579e-165	0
1.39735e-162	1.07664e-163	-1.36853e-162	6.98608e-163	-1.82532e-163	-8.20453e-163	1.50886e-164	-2.02766e-164	-1.76175e-163	5.61805e-163	3.67453e-163	-2.80863e-163	-2.08697e-164	2.73552e-164	-7.52099e-164	-6.52303e-163	2.11481e-163	2.94829e-163	-1.37224e-163	3.13643e-163	-1.74029e-164	-1.54688e-162	1.36998e-163	-6.20363e-164	-1.21281e-162	3.73578e-163	-2.47202e-163	-3.72252e-163	-2.39307e-163	8.08579e-165	0
1.39735e-162	1.07664e-163	-1.36853e-162	6.98608e-163	-1.82532e-163	-8.20453e-163	1.50886e-164	-2.02766e-164	-1.76175e-163	5.61805e-163	3.67453e-163	-2.80863e-163	-2.08697e-164	2.73552e-164	-7.52099e-164	-6.52303e-163	2.11481e-163	2.94829e-163	-1.37224e-163	3.13643e-163	-1.74029e-164	-1.54688e-162	1.36998e-163	-6.20363e-164	-1.21281e-162	3.73578e-163	-2.47202e-163	-3.72252e-163	-2.39307e-163	8.08579e-165	0
1.39735e-162	1.07664e-163	-1.36853e-162	6.98608e-163	-1.82532e-163	-8.20453e-163	1.50886e-164	-2.02766e-164	-1.76175e-163	5.61805e-163	3.67453e-163	-2.80863e-163	-2.08697e-164	2.73552e-164	-7.52099e-164	-6.52303e-163	2.11481e-163	2.94829e-163	-1.37224e-163	3.13643e-163	-1.74029e-164	-1.54688e-162	1.36998e-163	-6.20363e-164	-1.21281e-162	3.73578e-163	-2.47202e-163	-3.72252e-163	-2.39307e-163	8.08579e-165	0
1.39735e-162	1.07664e-163	-1.36853e-162	6.98608e-163	-1.82532e-163	-8.20453e-163	1.50886e-164	-2.02766e-164	-1.76175e-163	5.61805e-163	3.67453e-163	-2.80863e-163	-2.08697e-164	2.73552e-164	-7.52099e-164	-6.52303e-163	2.11481e-163	2.94829e-163	-1.37224e-163	3.13643e-163	-1.74029e-164	-1.54688e-162	1.36998e-163	-6.20363e-164	-1.21281e-162	3.73578e-163	-2.47202e-163	-3.72252e-163	-2.39307e-163	8.08579e-165	0
1.39735e-162	1.07664e-163	-1.36853e-162	6.98608e-163	-1.82532e-163	-8.20453e-163	1.50886e-164	-2.02766e-164	-1.76175e-163	5.61805e-163	3.67453e-163	-2.80863e-163	-2.08697e-164	2.73552e-164	-7.52099e-164	-6.52303e-163	2.11481e-163	2.94829e-163	-1.37224e-163	3.13643e-163	-1.74029e-164	-1.54688e-162	1.36998e-163	-6.20363e-164	-1.21281e-162	3.73578e-163	-2.47202e-163	-3.72252e-163	-2.39307e-163	8.08579e-165	0
1.39735e-162	1.07664e-163	-1.36853e-162	6.98608e-163	-1.82532e-163	-8.20453e-163	1.50886e-164	-2.02766e-164	-1.76175e-163	5.61805e-163	3.67453e-163	-2.80863e-163	-2.08697e-164	2.73552e-164	-7.52099e-164	-6.52303e-163	2.11481e-163	2.94829e-163	-1.37224e-163	3.13643e-163	-1.74029e-164	-1.54688e-162	1.36998e-163	-6.20363e-164	-1.21281e-162	3.73578e-163	-2.47202e-163	-3.72252e-163	-2.39307e-163	8.08579e-165	0
1.39735e-162	1.07664e-163	-1.36853e-162	6.98608e-163	-1.82532e-163	-8.20453e-163	1.50886e-164	-2.02766e-164	-1.76175e-163	5.61805e-163	3.67453e-163	-2.80863e-163	-2.08697e-164	2.73552e-164	-7.52099e-164	-6.52303e-163	2.11481e-163	2.94829e-163	-1.37224e-163	3.13643e-163	-1.74029e-164	-1.54688e-162	1.36998e-163	-6.20363e-164	-1.21281e-162	3.73578e-163	-2.47202e-163	-3.72252e-163	-2.39307e-163	8.08579e-165	0
1.39735e-162	1.07664e-163	-1.36853e-162	6.98608e-163	-1.82532e-163	-8.20453e-163	1.50886e-164	-2.02766e-164	-1.76175e-163	5.61805e-163	3.67453e-163	-2.80863e-163	-2.08697e-164	2.73552e-164	-7.52099e-164	-6.52303e-163	2.11481e-163	2.94829e-163	-1.37224e-163	3.13643e-163	-1.74029e-164	-1.54688e-162	1.36998e-163	-6.20363e-164	-1.21281e-162	3.73578e-163	-2.47202e-163	-3.72252e-163	-2.39307e-163	8.08579e-165	0
1.39735e-162	1.07664e-163	-1.36853e-162	6.98608e-163	-1.82532e-163	-8.20453e-163	1.50886e-164	-2.02766e-164	-1.76175e-163	5.61805e-163	3.67453e-163	-2.80863e-163	-2.08697e-164	2.73552e-164	-7.52099e-164	-6.52303e-163	2.11481e-163	2.94829e-163	-1.37224e-163	3.13643e-163	-1.74029e-164	-1.54688e-162	1.36998e-163	-6.20363e-164	-1.21281e-162	3.73578e-163	-2.47202e-163	-3.72252e-163	-2.39307e-163	8.08579e-165	0
1.39735e-162	1.07664e-163	-1.36853e-162	6.98608e-163	-1.82532e-163	-8.20453e-163	1.50886e-164	-2.02766e-164	-1.76175e-163	5.61805e-163	3.67453e-163	-2.80863e-163	-2.08697e-164	2.73552e-164	-7.52099e-164	-6.52303e-163	2.11481e-163	2.94829e-163	-1.37224e-163	3.13643e-163	-1.74029e-164	-1.54688e-162	1.36998e-163	-6.20363e-164	-1.21281e-162	3.73578e-163	-2.47202e-163	-3.72252e-163	-2.39307e-163	8.08579e-165	0
1.39735e-162	1.07664e-163	-1.36853e-162	6.98608e-163	-1.82532e-163	-8.20453e-163	1.50886e-164	-2.02766e-164	-1.76175e-163	5.61805e-163	3.67453e-163	-2.80863e-163	-2.08697e-164	2.73552e-164	-7.52099e-164	-6.52303e-163	2.11481e-163	2.94829e-163	-1.37224e-163	3.13643e-163	-1.74029e-164	-1.54688e-162	1.36998e-163	-6.20363e-164	-1.21281e-162	3.73578e-163	-2.47202e-163	-3.72252e-163	-2.39307e-163	8.08579e-165	0
1.39735e-162	1.07664e-163	-1.36853e-162	6.98608e-163	-1.82532e-163	-8.20453e-163	1.50886e-164	-2.02766e-164	-1.76175e-163	5.61805e-163	3.67453e-163	-2.80863e-163	-2.08697e-164	2.73552e-164	-7.52099e-164	-6.52303e-163	2.11481e-163	2.94829e-163	-1.37224e-163	3.13643e-163	-1.74029e-164	-1.54688e-162	1.36998e-163	-6.20363e-164	-1.21281e-162	3.73578e-163	-2.47202e-163	-3.72252e-163	-2.39307e-163	8.08579e-165	0
1.39735e-162	1.07664e-163	-1.36853e-162	6.98608e-163	-1.82532e-163	-8.20453e-163	1.50886e-164	-2.02766e-164	-1.76175e-163	5.61805e-163	3.67453e-163	-2.80863e-163	-2.08697e-164	2.73552e-164	-7.52099e-164	-6.52303e-163	2.11481e-163	2.94829e-163	-1.37224e-163	3.13643e-163	-1.74029e-164	-1.54688e-162	1.36998e-163	-6.20363e-164	-1.21281e-162	3.73578e-163	-2.47202e-163	-3.72252e-163	-2.39307e-163	8.08579e-165	0
1.39735e-162	1.07664e-163	-1.36853e-162	6.98608e-163	-1.82532e-163	-8.20453e-163	1.50886e-164	-2.02766e-164	-1.76175e-163	5.61805e-163	3.67453e-163	-2.80863e-163	-2.08697e-164	2.73552e-164	-7.52099e-164	-6.52303e-163	2.11481e-163	2.94829e-163	-1.37224e-163	3.13643e-163	-1.74029e-164	-1.54688e-162	1.36998e-163	-6.20363e-164	-1.21281e-162	3.73578e-163	-2.47202e-163	-3.72252e-163	-2.39307e-163	8.08579e-165	0
1.39735e-162	1.07664e-163	-1.36853e-162	6.98608e-163	-1.82532e-163	-8.20453e-163	1.50886e-164	-2.02766e-164	-1.76175e-163	5.61805e-163	3.67453e-163	-2.80863e-163	-2.08697e-164	2.73552e-164	-7.52099e-164	-6.52303e-163	2.11481e-163	2.94829e-163	-1.37224e-163	3.13643e-163	-1.74029e-164	-1.54688e-162	1.36998e-163	-6.20363e-164	-1.21281e-162	3.73578e-163	-2.47202e-163	-3.72252e-163	-2.39307e-163	8.08579e-165	0
1.39735e-162	1.07664e-163	-1.36853e-162	6.98608e-163	-1.82532e-163	-8.20453e-163	1.50886e-164	-2.02766e-164	-1.76175e-163	5.61805e-163	3.67453e-163	-2.80863e-163	-2.08697e-164	2.73552e-164	-7.52099e-164	-6.52303e-163	2.11481e-163	2.94829e-163	-1.37224e-163	3.13643e-163	-1.74029e-164	-1.54688e-162	1.36998e-163	-6.20363e-164	-1.21281e-162	3.73578e-163	-2.47202e-163	-3.72252e-163	-2.39307e-163	8.08579e-165	0
1.39735e-162	1.07664e-163	-1.36853e-162	6.98608e-163	-1.82532e-163	-8.20453e-163	1.50886e-164	-2.02766e-164	-1.76175e-163	5.61805e-163	3.67453e-163	-2.80863e-163	-2.08697e-164	2.73552e-164	-7.52099e-164	-6.52303e-163	2.11481e-163	2.94829e-163	-1.37224e-163	3.13643e-163	-1.74029e-164	-1.54688e-162	1.36998e-163	-6.20363e-164	-1.21281e-162	3.73578e-163	-2.47202e-163	-3.72252e-163	-2.39307e-163	8.08579e-165	0
1.39735e-162	1.07664e-163	-1.36853e-162	6.98608e-163	-1.82532e-163	-8.20453e-163	1.50886e-164	-2.02766e-164	-1.76175e-163	5.61805e-163	3.67453e-163	-2.80863e-163	-2.08697e-164	2.73552e-164	-7.52099e-164	-6.52303e-163	2.11481e-163	2.94829e-163	-1.37224e-163	3.13643e-163	-1.74029e-164	-1.54688e-162	1.36998e-163	-6.20363e-164	-1.21281e-162	3.73578e-163	-2.47202e-163	-3.72252e-163	-2.39307e-163	8.08579e-165	0
1.39735e-162	1.07664e-163	-1.36853e-162	6.98608e-163	-1.82532e-163	-8.20453e-163	1.50886e-164	-2.02766e-164	-1.76175e-163	5.61805e-163	3.67453e-163	-2.80863e-163	-2.08697e-164	2.73552e-164	-7.52099e-164	-6.52303e-163	2.11481e-163	2.94829e-163	-1.37224e-163	3.13643e-163	-1.74029e-164	-1.54688e-162	1.36998e-163	-6.20363e-164	-1.21281e-162	3.73578e-163	-2.47202e-163	-3.72252e-163	-2.39307e-163	8.08579e-165	0
1.39735e-162	1.07664e-163	-1.36853e-162	6.98608e-163	-1.82532e-163	-8.20453e-163	1.50886e-164	-2.02766e-164	-1.76175e-163	5.61805e-163	3.67453e-163	-2.80863e-163	-2.08697e-164	2.73552e-164	-7.52099e-164	-6.52303e-163	2.11481e-163	2.94829e-163	-1.37224e-163	3.13643e-163	-1.74029e-164	-1.54688e-162	1.36998e-163	-6.20363e-164	-1.21281e-162	3.73578e-163	-2.47202e-163	-3.72252e-163	-2.39307e-163	8.08579e-165	0
1.39735e-162	1.07664e-163	-1.36853e-162	6.98608e-163	-1.82532e-163	-8.20453e-163	1.50886e-164	-2.02766e-164	-1.76175e-163	5.61805e-163	3.67453e-163	-2.80863e-163	-2.08697e-164	2.73552e-164	-7.52099e-164	-6.52303e-163	2.11481e-163	2.94829e-163	-1.37224e-163	3.13643e-163	-1.74029e-164	-1.54688e-162	1.36998e-163	-6.20363e-164	-1.21281e-162	3.73578e-163	-2.47202e-163	-3.72252e-163	-2.39307e-163	8.08579e-165	0
1.39735e-162	1.07664e-163	-1.36853e-162	6.98608e-163	-1.82532e-163	-8.20453e-163	1.50886e-164	-2.02766e-164	-1.76175e-163	5.61805e-163	3.67453e-163	-2.80863e-163	-2.08697e-164	2.73552e-164	-7.52099e-164	-6.52303e-163	2.11481e-163	2.94829e-163	-1.37224e-163	3.13643e-163	-1.74029e-164	-1.54688e-162	1.36998e-163	-6.20363e-164	-1.21281e-162	3.73578e-163	-2.47202e-163	-3.72252e-163	-2.39307e-163	8.08579e-165	0
1.39735e-162	1.07664e-163	-1.36853e-162	6.98608e-163	-1.82532e-163	-8.20453e-163	1.50886e-164	-2.02766e-164	-1.76175e-163	5.61805e-163	3.67453e-163	-2.80863e-163	-2.08697e-164	2.73552e-164	-7.52099e-164	-6.52303e-163	2.11481e-163	2.94829e-163	-1.37224e-163	3.13643e-163	-1.74029e-164	-1.54688e-162	1.36998e-163	-6.20363e-164	-1.21281e-162	3.73578e-163	-2.47202e-163	-3.72252e-163	-2.39307e-163	8.08579e-165	0
1.39735e-162	1.07664e-163	-1.36853e-162	6.98608e-163	-1.82532e-163	-8.20453e-163	1.50886e-164	-2.02766e-164	-1.76175e-163	5.61805e-163	3.67453e-163	-2.80863e-163	-2.08697e-164	2.73552e-164	-7.52099e-164	-6.52303e-163	2.11481e-163	2.94829e-163	-1.37224e-163	3.13643e-163	-1.74029e-164	-1.54688e-162	1.36998e-163	-6.20363e-164	-1.21281e-162	3.73578e-163	-2.47202e-163	-3.72252e-163	-2.39307e-163	8.08579e-165	0
1.39735e-162	1.07664e-163	-1.36853e-162	6.98608e-163	-1.82532e-163	-8.20453e-163	1.50886e-164	-2.02766e-164	-1.76175e-163	5.61805e-163	3.67453e-163	-2.80863e-163	-2.08697e-164	2.73552e-164	-7.52099e-164	-6.52303e-163	2.11481e-163	2.94829e-163	-1.37224e-163	3.13643e-163	-1.74029e-164	-1.54688e-162	1.36998e-163	-6.20363e-164	-1.21281e-162	3.73578e-163	-2.47202e-163	-3.72252e-163	-2.39307e-163	8.08579e-165	0
1.39735e-162	1.07664e-163	-1.36853e-162	6.98608e-163	-1.82532e-163	-8.20453e-163	1.50886e-164	-2.02766e-164	-1.76175e-163	5.61805e-163	3.67453e-163	-2.80863e-163	-2.08697e-164	2.73552e-164	-7.52099e-164	-6.52303e-163	2.11481e-163	2.94829e-163	-1.37224e-163	3.13643e-163	-1.74029e-164	-1.54688e-162	1.36998e-163	-6.20363e-164	-1.21281e-162	3.73578e-163	-2.47202e-163	-3.72252e-163	-2.39307e-163	8.08579e-165	0
1.39735e-162	1.07664e-163	-1.36853e-162	6.98608e-163	-1.82532e-163	-8.20453e-163	1.50886e-164	-2.02766e-164	-1.76175e-163	5.61805e-163	3.67453e-163	-2.80863e-163	-2.08697e-164	2.73552e-164	-7.52099e-164	-6.52303e-163	2.11481e-163	2.94829e-163	-1.37224e-163	3.13643e-163	-1.74029e-164	-1.54688e-162	1.36998e-163	-6.20363e-164	-1.21281e-162	3.73578e-163	-2.47202e-163	-3.72252e-163	-2.39307e-163	8.08579e-165	0
1.39735e-162	1.07664e-163	-1.36853e-162	6.98608e-163	-1.82532e-163	-8.20453e-163	1.50886e-164	-2.02766e-164	-1.76175e-163	5.61805e-163	3.67453e-163	-2.80863e-163	-2.08697e-164	2.73552e-164	-7.52099e-164	-6.52303e-163	2.11481e-163	2.94829e-163	-1.37224e-163	3.13643e-163	-1.74029e-164	-1.54688e-162	1.36998e-163	-6.20363e-164	-1.21281e-162	3.73578e-163	-2.47202e-163	-3.72252e-163	-2.39307e-163	8.08579e-165	0
1.39735e-162	1.07664e-163	-1.36853e-162	6.98608e-163	-1.82532e-163	-8.20453e-163	1.50886e-164	-2.02766e-164	-1.76175e-163	5.61805e-163	3.67453e-163	-2.80863e-163	-2.08697e-164	2.73552e-164	-7.52099e-164	-6.52303e-163	2.11481e-163	2.94829e-163	-1.37224e-163	3.13643e-163	-1.74029e-164	-1.54688e-162	1.36998e-163	-6.20363e-164	-1.21281e-162	3.73578e-163	-2.47202e-163	-3.72252e-163	-2.39307e-163	8.08579e-165	0
1.39735e-162	1.07664e-163	-1.36853e-162	6.98608e-163	-1.82532e-163	-8.20453e-163	1.50886e-164	-2.02766e-164	-1.76175e-163	5.61805e-163	3.67453e-163	-2.80863e-163	-2.08697e-164	2.73552e-164	-7.52099e-164	-6.52303e-163	2.11481e-163	2.94829e-163	-1.37224e-163	3.13643e-163	-1.74029e-164	-1.54688e-162	1.36998e-163	-6.20363e-164	-1.21281e-162	3.73578e-163	-2.47202e-163	-3.72252e-163	-2.39307e-163	8.08579e-165	0
1.39735e-162	1.07664e-163	-1.36853e-162	6.98608e-163	-1.82532e-163	-8.20453e-163	1.50886e-164	-2.02766e-164	-1.76175e-163	5.61805e-163	3.67453e-163	-2.80863e-163	-2.08697e-164	2.73552e-164	-7.52099e-164	-6.52303e-163	2.11481e-163	2.94829e-163	-1.37224e-163	3.13643e-163	-1.74029e-164	-1.54688e-162	1.36998e-163	-6.20363e-164	-1.21281e-162	3.73578e-163	-2.47202e-163	-3.72252e-163	-2.39307e-163	8.08579e-165	0
1.39735e-162	1.07664e-163	-1.36853e-162	6.98608e-163	-1.82532e-163	-8.20453e-163	1.50886e-164	-2.02766e-164	-1.76175e-163	5.61805e-163	3.67453e-163	-2.80863e-163	-2.08697e-164	2.73552e-164	-7.52099e-164	-6.52303e-163	2.11481e-163	2.94829e-163	-1.37224e-163	3.13643e-163	-1.74029e-164	-1.54688e-162	1.36998e-163	-6.20363e-164	-1.21281e-162	3.73578e-163	-2.47202e-163	-3.72252e-163	-2.39307e-163	8.08579e-165	0
1.39735e-162	1.07664e-163	-1.36853e-162	6.98608e-163	-1.82532e-163	-8.20453e-163	1.50886e-164	-2.02766e-164	-1.76175e-163	5.61805e-163	3.67453e-163	-2.80863e-163	-2.08697e-164	2.73552e-164	-7.52099e-164	-6.52303e-163	2.11481e-163	2.94829e-163	-1.37224e-163	3.13643e-163	-1.74029e-164	-1.54688e-162	1.36998e-163	-6.20363e-164	-1.21281e-162	3.73578e-163	-2.47202e-163	-3.72252e-163	-2.39307e-163	8.08579e-165	0
1.39735e-162	1.07664e-163	-1.36853e-162	6.98608e-163	-1.82532e-163	-8.20453e-163	1.50886e-164	-2.02766e-164	-1.76175e-163	5.61805e-163	3.67453e-163	-2.80863e-163	-2.08697e-164	2.73552e-164	-7.52099e-164	-6.52303e-163	2.11481e-163	2.94829e-163	-1.37224e-163	3.13643e-163	-1.74029e-164	-1.54688e-162	1.36998e-163	-6.20363e-164	-1.21281e-162	3.73578e-163	-2.47202e-163	-3.72252e-163	-2.39307e-163	8.08579e-165	0
1.39735e-162	1.07664e-163	-1.36853e-162	6.98608e-163	-1.82532e-163	-8.20453e-163	1.50886e-164	-2.02766e-164	-1.76175e-163	5.61805e-163	3.67453e-163	-2.80863e-163	-2.08697e-164	2.73552e-164	-7.52099e-164	-6.52303e-163	2.11481e-163	2.94829e-163	-1.37224e-163	3.13643e-163	-1.74029e-164	-1.54688e-162	1.36998e-163	-6.20363e-164	-1.21281e-162	3.73578e-163	-2.47202e-163	-3.72252e-163	-2.39307e-163	8.08579e-165	0
1.39735e-162	1.07664e-163	-1.36853e-162	6.98608e-163	-1.82532e-163	-8.20453e-163	1.50886e-164	-2.02766e-164	-1.76175e-163	5.61805e-163	3.67453e-163	-2.80863e-163	-2.08697e-164	2.73552e-164	-7.52099e-164	-6.52303e-163	2.11481e-163	2.94829e-163	-1.37224e-163	3.13643e-163	-1.74029e-164	-1.54688e-162	1.36998e-163	-6.20363e-164	-1.21281e-162	3.73578e-163	-2.47202e-163	-3.72252e-163	-2.39307e-163	8.08579e-165	0
1.39735e-162	1.07664e-163	-1.36853e-162	6.98608e-163	-1.82532e-163	-8.20453e-163	1.50886e-164	-2.02766e-164	-1.76175e-163	5.61805e-163	3.67453e-163	-2.80863e-163	-2.08697e-164	2.73552e-164	-7.52099e-164	-6.52303e-163	2.11481e-163	2.94829e-163	-1.37224e-163	3.13643e-163	-1.74029e-164	-1.54688e-162	1.36998e-163	-6.20363e-164	-1.21281e-162	3.73578e-163	-2.47202e-163	-3.72252e-163	-2.39307e-163	8.08579e-165	0
1.39735e-162	1.07664e-163	-1.36853e-162	6.98608e-163	-1.82532e-163	-8.20453e-163	1.50886e-164	-2.02766e-164	-1.76175e-163	5.61805e-163	3.67453e-163	-2.80863e-163	-2.08697e-164	2.73552e-164	-7.52099e-164	-6.52303e-163	2.11481e-163	2.94829e-163	-1.37224e-163	3.13643e-163	-1.74029e-164	-1.54688e-162	1.36998e-163	-6.20363e-164	-1.21281e-162	3.73578e-163	-2.47202e-163	-3.72252e-163	-2.39307e-163	8.08579e-165	0
1.39735e-162	1.07664e-163	-1.36853e-162	6.98608e-163	-1.82532e-163	-8.20453e-163	1.50886e-164	-2.02766e-164	-1.76175e-163	5.61805e-163	3.67453e-163	-2.80863e-163	-2.08697e-164	2.73552e-164	-7.52099e-164	-6.52303e-163	2.11481e-163	2.94829e-163	-1.37224e-163	3.13643e-163	-1.74029e-164	-1.54688e-162	1.36998e-163	-6.20363e-164	-1.21281e-162	3.73578e-163	-2.47202e-163	-3.72252e-163	-2.39307e-163	8.08579e-165	0
1.39735e-162	1.07664e-163	-1.36853e-162	6.98608e-163	-1.82532e-163	-8.20453e-163	1.50886e-164	-2.02766e-164	-1.76175e-163	5.61805e-163	3.67453e-163	-2.80863e-163	-2.08697e-164	2.73552e-164	-7.52099e-164	-6.52303e-163	2.11481e-163	2.94829e-163	-1.37224e-163	3.13643e-163	-1.74029e-164	-1.54688e-162	1.36998e-163	-6.20363e-164	-1.21281e-162	3.73578e-163	-2.47202e-163	-3.72252e-163	-2.39307e-163	8.08579e-165	0
1.39735e-162	1.07664e-163	-1.36853e-162	6.98608e-163	-1.82532e-163	-8.20453e-163	1.50886e-164	-2.02766e-164	-1.76175e-163	5.61805e-163	3.67453e-163	-2.80863e-163	-2.08697e-164	2.73552e-164	-7.52099e-164	-6.52303e-163	2.11481e-163	2.94829e-163	-1.37224e-163	3.13643e-163	-1.74029e-164	-1.54688e-162	1.36998e-163	-6.20363e-164	-1.21281e-162	3.73578e-163	-2.47202e-163	-3.72252e-163	-2.39307e-163	8.08579e-165	0
1.39735e-162	1.07664e-163	-1.36853e-162	6.98608e-163	-1.82532e-163	-8.20453e-163	1.50886e-164	-2.02766e-164	-1.76175e-163	5.61805e-163	3.67453e-163	-2.80863e-163	-2.08697e-164	2.73552e-164	-7.52099e-164	-6.52303e-163	2.11481e-163	2.94829e-163	-1.37224e-163	3.13643e-163	-1.74029e-164	-1.54688e-162	1.36998e-163	-6.20363e-164	-1.21281e-162	3.73578e-163	-2.47202e-163	-3.72252e-163	-2.39307e-163	8.08579e-165	0
1.39735e-162	1.07664e-163	-1.36853e-162	6.98608e-163	-1.82532e-163	-8.20453e-163	1.50886e-164	-2.02766e-164	-1.76175e-163	5.61805e-163	3.67453e-163	-2.80863e-163	-2.08697e-164	2.73552e-164	-7.52099e-164	-6.52303e-163	2.11481e-163	2.94829e-163	-1.37224e-163	3.13643e-163	-1.74029e-164	-1.54688e-162	1.36998e-163	-6.20363e-164	-1.21281e-162	3.73578e-163	-2.47202e-163	-3.72252e-163	-2.39307e-163	8.08579e-165	0
1.39735e-162	1.07664e-163	-1.36853e-162	6.98608e-163	-1.82532e-163	-8.20453e-163	1.50886e-164	-2.02766e-164	-1.76175e-163	5.61805e-163	3.67453e-163	-2.80863e-163	-2.08697e-164	2.73552e-164	-7.52099e-164	-6.52303e-163	2.11481e-163	2.94829e-163	-1.37224e-163	3.13643e-163	-1.74029e-164	-1.54688e-162	1.36998e-163	-6.20363e-164	-1.21281e-162	3.73578e-163	-2.47202e-163	-3.72252e-163	-2.39307e-163	8.08579e-165	0
1.39735e-162	1.07664e-163	-1.36853e-162	6.98608e-163	-1.82532e-163	-8.20453e-163	1.50886e-164	-2.02766e-164	-1.76175e-163	5.61805e-163	3.67453e-163	-2.80863e-163	-2.08697e-164	2.73552e-164	-7.52099e-164	-6.52303e-163	2.11481e-163	2.94829e-163	-1.37224e-163	3.13643e-163	-1.74029e-164	-1.54688e-162	1.36998e-163	-6.20363e-164	-1.21281e-162	3.73578e-163	-2.47202e-163	-3.72252e-163	-2.39307e-163	8.08579e-165	0
1.39735e-162	1.07664e-163	-1.36853e-162	6.98608e-163	-1.82532e-163	-8.20453e-163	1.50886e-164	-2.02766e-164	-1.76175e-163	5.61805e-163	3.67453e-163	-2.80863e-163	-2.08697e-164	2.73552e-164	-7.52099e-164	-6.52303e-163	2.11481e-163	2.94829e-163	-1.37224e-163	3.13643e-163	-1.74029e-164	-1.54688e-162	1.36998e-163	-6.20363e-164	-1.21281e-162	3.73578e-163	-2.47202e-163	-3.72252e-163	-2.39307e-163	8.08579e-165	0
1.39735e-162	1.07664e-163	-1.36853e-162	6.98608e-163	-1.82532e-163	-8.20453e-163	1.50886e-164	-2.02766e-164	-1.76175e-163	5.61805e-163	3.67453e-163	-2.80863e-163	-2.08697e-164	2.73552e-164	-7.52099e-164	-6.52303e-163	2.11481e-163	2.94829e-163	-1.37224e-163	3.13643e-163	-1.74029e-164	-1.54688e-162	1.36998e-163	-6.20363e-164	-1.21281e-162	3.73578e-163	-2.47202e-163	-3.72252e-163	-2.39307e-163	8.08579e-165	0
1.39735e-162	1.07664e-163	-1.36853e-162	6.98608e-163	-1.82532e-163	-8.20453e-163	1.50886e-164	-2.02766e-164	-1.76175e-163	5.61805e-163	3.67453e-163	-2.80863e-163	-2.08697e-164	2.73552e-164	-7.52099e-164	-6.52303e-163	2.11481e-163	2.94829e-163	-1.37224e-163	3.13643e-163	-1.74029e-164	-1.54688e-162	1.36998e-163	-6.20363e-164	-1.21281e-162	3.73578e-163	-2.47202e-163	-3.72252e-163	-2.39307e-163	8.08579e-165	0
1.39735e-162	1.07664e-163	-1.36853e-162	6.98608e-163	-1.82532e-163	-8.20453e-163	1.50886e-164	-2.02766e-164	-1.76175e-163	5.61805e-163	3.67453e-163	-2.80863e-163	-2.08697e-164	2.73552e-164	-7.52099e-164	-6.52303e-163	2.11481e-163	2.94829e-163	-1.37224e-163	3.13643e-163	-1.74029e-164	-1.54688e-162	1.36998e-163	-6.20363e-164	-1.21281e-162	3.73578e-163	-2.47202e-163	-3.72252e-163	-2.39307e-163	8.08579e-165	0
1.39735e-162	1.07664e-163	-1.36853e-162	6.98608e-163	-1.82532e-163	-8.20453e-163	1.50886e-164	-2.02766e-164	-1.76175e-163	5.61805e-163	3.67453e-163	-2.80863e-163	-2.08697e-164	2.73552e-164	-7.52099e-164	-6.52303e-163	2.11481e-163	2.94829e-163	-1.37224e-163	3.13643e-163	-1.74029e-164	-1.54688e-162	1.36998e-163	-6.20363e-164	-1.21281e-162	3.73578e-163	-2.47202e-163	-3.72252e-163	-2.39307e-163	8.08579e-165	0
1.39735e-162	1.07664e-163	-1.36853e-162	6.98608e-163	-1.82532e-163	-8.20453e-163	1.50886e-164	-2.02766e-164	-1.76175e-163	5.61805e-163	3.67453e-163	-2.80863e-163	-2.08697e-164	2.73552e-164	-7.52099e-164	-6.52303e-163	2.11481e-163	2.94829e-163	-1.37224e-163	3.13643e-163	-1.74029e-164	-1.54688e-162	1.36998e-163	-6.20363e-164	-1.21281e-162	3.73578e-163	-2.47202e-163	-3.72252e-163	-2.39307e-163	8.08579e-165	0
1.39735e-162	1.07664e-163	-1.36853e-162	6.98608e-163	-1.82532e-163	-8.20453e-163	1.50886e-164	-2.02766e-164	-1.76175e-163	5.61805e-163	3.67453e-163	-2.80863e-163	-2.08697e-164	2.73552e-164	-7.52099e-164	-6.52303e-163	2.11481e-163	2.94829e-163	-1.37224e-163	3.13643e-163	-1.74029e-164	-1.54688e-162	1.36998e-163	-6.20363e-164	-1.21281e-162	3.73578e-163	-2.47202e-163	-3.72252e-163	-2.39307e-163	8.08579e-165	0
1.39735e-162	1.07664e-163	-1.36853e-162	6.98608e-163	-1.82532e-163	-8.20453e-163	1.50886e-164	-2.02766e-164	-1.76175e-163	5.61805e-163	3.67453e-163	-2.80863e-163	-2.08697e-164	2.73552e-164	-7.52099e-164	-6.52303e-163	2.11481e-163	2.94829e-163	-1.37224e-163	3.13643e-163	-1.74029e-164	-1.54688e-162	1.36998e-163	-6.20363e-164	-1.21281e-162	3.73578e-163	-2.47202e-163	-3.72252e-163	-2.39307e-163	8.08579e-165	0
1.39735e-162	1.07664e-163	-1.36853e-162	6.98608e-163	-1.82532e-163	-8.20453e-163	1.50886e-164	-2.02766e-164	-1.76175e-163	5.61805e-163	3.67453e-163	-2.80863e-163	-2.08697e-164	2.73552e-164	-7.52099e-164	-6.52303e-163	2.11481e-163	2.94829e-163	-1.37224e-163	3.13643e-163	-1.74029e-164	-1.54688e-162	1.36998e-163	-6.20363e-164	-1.21281e-162	3.73578e-163	-2.47202e-163	-3.72252e-163	-2.39307e-163	8.08579e-165	0
1.39735e-162	1.07664e-163	-1.36853e-162	6.98608e-163	-1.82532e-163	-8.20453e-163	1.50886e-164	-2.02766e-164	-1.76175e-163	5.61805e-163	3.67453e-163	-2.80863e-163	-2.08697e-164	2.73552e-164	-7.52099e-164	-6.52303e-163	2.11481e-163	2.94829e-163	-1.37224e-163	3.13643e-163	-1.74029e-164	-1.54688e-162	1.36998e-163	-6.20363e-164	-1.21281e-162	3.73578e-163	-2.47202e-163	-3.72252e-163	-2.39307e-163	8.08579e-165	0
1.39735e-162	1.07664e-163	-1.36853e-162	6.98608e-163	-1.82532e-163	-8.20453e-163	1.50886e-164	-2.02766e-164	-1.76175e-163	5.61805e-163	3.67453e-163	-2.80863e-163	-2.08697e-164	2.73552e-164	-7.52099e-164	-6.52303e-163	2.11481e-163	2.94829e-163	-1.37224e-163	3.13643e-163	-1.74029e-164	-1.54688e-162	1.36998e-163	-6.20363e-164	-1.21281e-162	3.73578e-163	-2.47202e-163	-3.72252e-163	-2.39307e-163	8.08579e-165	0
1.39735e-162	1.07664e-163	-1.36853e-162	6.98608e-163	-1.82532e-163	-8.20453e-163	1.50886e-164	-2.02766e-164	-1.76175e-163	5.61805e-163	3.67453e-163	-2.80863e-163	-2.08697e-164	2.73552e-164	-7.52099e-164	-6.52303e-163	2.11481e-163	2.94829e-163	-1.37224e-163	3.13643e-163	-1.74029e-164	-1.54688e-162	1.36998e-163	-6.20363e-164	-1.21281e-162	3.73578e-163	-2.47202e-163	-3.72252e-163	-2.39307e-163	8.08579e-165	0
1.39735e-162	1.07664e-163	-1.36853e-162	6.98608e-163	-1.82532e-163	-8.20453e-163	1.50886e-164	-2.02766e-164	-1.76175e-163	5.61805e-163	3.67453e-163	-2.80863e-163	-2.08697e-164	2.73552e-164	-7.52099e-164	-6.52303e-163	2.11481e-163	2.94829e-163	-1.37224e-163	3.13643e-163	-1.74029e-164	-1.54688e-162	1.36998e-163	-6.20363e-164	-1.21281e-162	3.73578e-163	-2.47202e-163	-3.72252e-163	-2.39307e-163	8.08579e-165	0
1.39735e-162	1.07664e-163	-1.36853e-162	6.98608e-163	-1.82532e-163	-8.20453e-163	1.50886e-164	-2.02766e-164	-1.76175e-163	5.61805e-163	3.67453e-163	-2.80863e-163	-2.08697e-164	2.73552e-164	-7.52099e-164	-6.52303e-163	2.11481e-163	2.94829e-163	-1.37224e-163	3.13643e-163	-1.74029e-164	-1.54688e-162	1.36998e-163	-6.20363e-164	-1.21281e-162	3.73578e-163	-2.47202e-163	-3.72252e-163	-2.39307e-163	8.08579e-165	0
1.39735e-162	1.07664e-163	-1.36853e-162	6.98608e-163	-1.82532e-163	-8.20453e-163	1.50886e-164	-2.02766e-164	-1.76175e-163	5.61805e-163	3.67453e-163	-2.80863e-163	-2.08697e-164	2.73552e-164	-7.52099e-164	-6.52303e-163	2.11481e-163	2.94829e-163	-1.37224e-163	3.13643e-163	-1.74029e-164	-1.54688e-162	1.36998e-163	-6.20363e-164	-1.21281e-162	3.73578e-163	-2.47202e-163	-3.72252e-163	-2.39307e-163	8.08579e-165	0
1.39735e-162	1.07664e-163	-1.36853e-162	6.98608e-163	-1.82532e-163	-8.20453e-163	1.50886e-164	-2.02766e-164	-1.76175e-163	5.61805e-163	3.67453e-163	-2.80863e-163	-2.08697e-164	2.73552e-164	-7.52099e-164	-6.52303e-163	2.11481e-163	2.94829e-163	-1.37224e-163	3.13643e-163	-1.74029e-164	-1.54688e-162	1.36998e-163	-6.20363e-164	-1.21281e-162	3.73578e-163	-2.47202e-163	-3.72252e-163	-2.39307e-163	8.08579e-165	0
1.39735e-162	1.07664e-163	-1.36853e-162	6.98608e-163	-1.82532e-163	-8.20453e-163	1.50886e-164	-2.02766e-164	-1.76175e-163	5.61805e-163	3.67453e-163	-2.80863e-163	-2.08697e-164	2.73552e-164	-7.52099e-164	-6.52303e-163	2.11481e-163	2.94829e-163	-1.37224e-163	3.13643e-163	-1.74029e-164	-1.54688e-162	1.36998e-163	-6.20363e-164	-1.21281e-162	3.73578e-163	-2.47202e-163	-3.72252e-163	-2.39307e-163	8.08579e-165	0
1.39735e-162	1.07664e-163	-1.36853e-162	6.98608e-163	-1.82532e-163	-8.20453e-163	1.50886e-164	-2.02766e-164	-1.76175e-163	5.61805e-163	3.67453e-163	-2.80863e-163	-2.08697e-164	2.73552e-164	-7.52099e-164	-6.52303e-163	2.11481e-163	2.94829e-163	-1.37224e-163	3.13643e-163	-1.74029e-164	-1.54688e-162	1.36998e-163	-6.20363e-164	-1.21281e-162	3.73578e-163	-2.47202e-163	-3.72252e-163	-2.39307e-163	8.08579e-165	0
1.39735e-162	1.07664e-163	-1.36853e-162	6.98608e-163	-1.82532e-163	-8.20453e-163	1.50886e-164	-2.02766e-164	-1.76175e-163	5.61805e-163	3.67453e-163	-2.80863e-163	-2.08697e-164	2.73552e-164	-7.52099e-164	-6.52303e-163	2.11481e-163	2.94829e-163	-1.37224e-163	3.13643e-163	-1.74029e-164	-1.54688e-162	1.36998e-163	-6.20363e-164	-1.21281e-162	3.73578e-163	-2.47202e-163	-3.72252e-163	-2.39307e-163	8.08579e-165	0
1.39735e-162	1.07664e-163	-1.36853e-162	6.98608e-163	-1.82532e-163	-8.20453e-163	1.50886e-164	-2.02766e-164	-1.76175e-163	5.61805e-163	3.67453e-163	-2.80863e-163	-2.08697e-164	2.73552e-164	-7.52099e-164	-6.52303e-163	2.11481e-163	2.94829e-163	-1.37224e-163	3.13643e-163	-1.74029e-164	-1.54688e-162	1.36998e-163	-6.20363e-164	-1.21281e-162	3.73578e-163	-2.47202e-163	-3.72252e-163	-2.39307e-163	8.08579e-165	0
1.39735e-162	1.07664e-163	-1.36853e-162	6.98608e-163	-1.82532e-163	-8.20453e-163	1.50886e-164	-2.02766e-164	-1.76175e-163	5.61805e-163	3.67453e-163	-2.80863e-163	-2.08697e-164	2.73552e-164	-7.52099e-164	-6.52303e-163	2.11481e-163	2.94829e-163	-1.37224e-163	3.13643e-163	-1.74029e-164	-1.54688e-162	1.36998e-163	-6.20363e-164	-1.21281e-162	3.73578e-163	-2.47202e-163	-3.72252e-163	-2.39307e-163	8.08579e-165	0
1.39735e-162	1.07664e-163	-1.36853e-162	6.98608e-163	-1.82532e-163	-8.20453e-163	1.50886e-164	-2.02766e-164	-1.76175e-163	5.61805e-163	3.67453e-163	-2.80863e-163	-2.08697e-164	2.73552e-164	-7.52099e-164	-6.52303e-163	2.11481e-163	2.94829e-163	-1.37224e-163	3.13643e-163	-1.74029e-164	-1.54688e-162	1.36998e-163	-6.20363e-164	-1.21281e-162	3.73578e-163	-2.47202e-163	-3.72252e-163	-2.39307e-163	8.08579e-165	0
1.39735e-162	1.07664e-163	-1.36853e-162	6.98608e-163	-1.82532e-163	-8.20453e-163	1.50886e-164	-2.02766e-164	-1.76175e-163	5.61805e-163	3.67453e-163	-2.80863e-163	-2.08697e-164	2.73552e-164	-7.52099e-164	-6.52303e-163	2.11481e-163	2.94829e-163	-1.37224e-163	3.13643e-163	-1.74029e-164	-1.54688e-162	1.36998e-163	-6.20363e-164	-1.21281e-162	3.73578e-163	-2.47202e-163	-3.72252e-163	-2.39307e-163	8.08579e-165	0
1.39735e-162	1.07664e-163	-1.36853e-162	6.98608e-163	-1.82532e-163	-8.20453e-163	1.50886e-164	-2.02766e-164	-1.76175e-163	5.61805e-163	3.67453e-163	-2.80863e-163	-2.08697e-164	2.73552e-164	-7.52099e-164	-6.52303e-163	2.11481e-163	2.94829e-163	-1.37224e-163	3.13643e-163	-1.74029e-164	-1.54688e-162	1.36998e-163	-6.20363e-164	-1.21281e-162	3.73578e-163	-2.47202e-163	-3.72252e-163	-2.39307e-163	8.08579e-165	0
1.39735e-162	1.07664e-163	-1.36853e-162	6.98608e-163	-1.82532e-163	-8.20453e-163	1.50886e-164	-2.02766e-164	-1.76175e-163	5.61805e-163	3.67453e-163	-2.80863e-163	-2.08697e-164	2.73552e-164	-7.52099e-164	-6.52303e-163	2.11481e-163	2.94829e-163	-1.37224e-163	3.13643e-163	-1.74029e-164	-1.54688e-162	1.36998e-163	-6.20363e-164	-1.21281e-162	3.73578e-163	-2.47202e-163	-3.72252e-163	-2.39307e-163	8.08579e-165	0
1.39735e-162	1.07664e-163	-1.36853e-162	6.98608e-163	-1.82532e-163	-8.20453e-163	1.50886e-164	-2.02766e-164	-1.76175e-163	5.61805e-163	3.67453e-163	-2.80863e-163	-2.08697e-164	2.73552e-164	-7.52099e-164	-6.52303e-163	2.11481e-163	2.94829e-163	-1.37224e-163	3.13643e-163	-1.74029e-164	-1.54688e-162	1.36998e-163	-6.20363e-164	-1.21281e-162	3.73578e-163	-2.47202e-163	-3.72252e-163	-2.39307e-163	8.08579e-165	0
1.39735e-162	1.07664e-163	-1.36853e-162	6.98608e-163	-1.82532e-163	-8.20453e-163	1.50886e-164	-2.02766e-164	-1.76175e-163	5.61805e-163	3.67453e-163	-2.80863e-163	-2.08697e-164	2.73552e-164	-7.52099e-164	-6.52303e-163	2.11481e-163	2.94829e-163	-1.37224e-163	3.13643e-163	-1.74029e-164	-1.54688e-162	1.36998e-163	-6.20363e-164	-1.21281e-162	3.73578e-163	-2.47202e-163	-3.72252e-163	-2.39307e-163	8.08579e-165	0
1.39735e-162	1.07664e-163	-1.36853e-162	6.98608e-163	-1.82532e-163	-8.20453e-163	1.50886e-164	-2.02766e-164	-1.76175e-163	5.61805e-163	3.67453e-163	-2.80863e-163	-2.08697e-164	2.73552e-164	-7.52099e-164	-6.52303e-163	2.11481e-163	2.94829e-163	-1.37224e-163	3.13643e-163	-1.74029e-164	-1.54688e-162	1.36998e-163	-6.20363e-164	-1.21281e-162	3.73578e-163	-2.47202e-163	-3.72252e-163	-2.39307e-163	8.08579e-165	0
1.39735e-162	1.07664e-163	-1.36853e-162	6.98608e-163	-1.82532e-163	-8.20453e-163	1.50886e-164	-2.02766e-164	-1.76175e-163	5.61805e-163	3.67453e-163	-2.80863e-163	-2.08697e-164	2.73552e-164	-7.52099e-164	-6.52303e-163	2.11481e-163	2.94829e-163	-1.37224e-163	3.13643e-163	-1.74029e-164	-1.54688e-162	1.36998e-163	-6.20363e-164	-1.21281e-162	3.73578e-163	-2.47202e-163	-3.72252e-163	-2.39307e-163	8.08579e-165	0
1.39735e-162	1.07664e-163	-1.36853e-162	6.98608e-163	-1.82532e-163	-8.20453e-163	1.50886e-164	-2.02766e-164	-1.76175e-163	5.61805e-163	3.67453e-163	-2.80863e-163	-2.08697e-164	2.73552e-164	-7.52099e-164	-6.52303e-163	2.11481e-163	2.94829e-163	-1.37224e-163	3.13643e-163	-1.74029e-164	-1.54688e-162	1.36998e-163	-6.20363e-164	-1.21281e-162	3.73578e-163	-2.47202e-163	-3.72252e-163	-2.39307e-163	8.08579e-165	0
1.39735e-162	1.07664e-163	-1.36853e-162	6.98608e-163	-1.82532e-163	-8.20453e-163	1.50886e-164	-2.02766e-164	-1.76175e-163	5.61805e-163	3.67453e-163	-2.80863e-163	-2.08697e-164	2.73552e-164	-7.52099e-164	-6.52303e-163	2.11481e-163	2.94829e-163	-1.37224e-163	3.13643e-163	-1.74029e-164	-1.54688e-162	1.36998e-163	-6.20363e-164	-1.21281e-162	3.73578e-163	-2.47202e-163	-3.72252e-163	-2.39307e-163	8.08579e-165	0
1.39735e-162	1.07664e-163	-1.36853e-162	6.98608e-163	-1.82532e-163	-8.20453e-163	1.50886e-164	-2.02766e-164	-1.76175e-163	5.61805e-163	3.67453e-163	-2.80863e-163	-2.08697e-164	2.73552e-164	-7.52099e-164	-6.52303e-163	2.11481e-163	2.94829e-163	-1.37224e-163	3.13643e-163	-1.74029e-164	-1.54688e-162	1.36998e-163	-6.20363e-164	-1.21281e-162	3.73578e-163	-2.47202e-163	-3.72252e-163	-2.39307e-163	8.08579e-165	0
1.39735e-162	1.07664e-163	-1.36853e-162	6.98608e-163	-1.82532e-163	-8.20453e-163	1.50886e-164	-2.02766e-164	-1.76175e-163	5.61805e-163	3.67453e-163	-2.80863e-163	-2.08697e-164	2.73552e-164	-7.52099e-164	-6.52303e-163	2.11481e-163	2.94829e-163	-1.37224e-163	3.13643e-163	-1.74029e-164	-1.54688e-162	1.36998e-163	-6.20363e-164	-1.21281e-162	3.73578e-163	-2.47202e-163	-3.72252e-163	-2.39307e-163	8.08579e-165	0
1.39735e-162	1.07664e-163	-1.36853e-162	6.98608e-163	-1.82532e-163	-8.20453e-163	1.50886e-164	-2.02766e-164	-1.76175e-163	5.61805e-163	3.67453e-163	-2.80863e-163	-2.08697e-164	2.73552e-164	-7.52099e-164	-6.52303e-163	2.11481e-163	2.94829e-163	-1.37224e-163	3.13643e-163	-1.74029e-164	-1.54688e-162	1.36998e-163	-6.20363e-164	-1.21281e-162	3.73578e-163	-2.47202e-163	-3.72252e-163	-2.39307e-163	8.08579e-165	0
1.39735e-162	1.07664e-163	-1.36853e-162	6.98608e-163	-1.82532e-163	-8.20453e-163	1.50886e-164	-2.02766e-164	-1.76175e-163	5.61805e-163	3.67453e-163	-2.80863e-163	-2.08697e-164	2.73552e-164	-7.52099e-164	-6.52303e-163	2.11481e-163	2.94829e-163	-1.37224e-163	3.13643e-163	-1.74029e-164	-1.54688e-162	1.36998e-163	-6.20363e-164	-1.21281e-162	3.73578e-163	-2.47202e-163	-3.72252e-163	-2.39307e-163	8.08579e-165	0
1.39735e-162	1.07664e-163	-1.36853e-162	6.98608e-163	-1.82532e-163	-8.20453e-163	1.50886e-164	-2.02766e-164	-1.76175e-163	5.61805e-163	3.67453e-163	-2.80863e-163	-2.08697e-164	2.73552e-164	-7.52099e-164	-6.52303e-163	2.11481e-163	2.94829e-163	-1.37224e-163	3.13643e-163	-1.74029e-164	-1.54688e-162	1.36998e-163	-6.20363e-164	-1.21281e-162	3.73578e-163	-2.47202e-163	-3.72252e-163	-2.39307e-163	8.08579e-165	0
1.39735e-162	1.07664e-163	-1.36853e-162	6.98608e-163	-1.82532e-163	-8.20453e-163	1.50886e-164	-2.02766e-164	-1.76175e-163	5.61805e-163	3.67453e-163	-2.80863e-163	-2.08697e-164	2.73552e-164	-7.52099e-164	-6.52303e-163	2.11481e-163	2.94829e-163	-1.37224e-163	3.13643e-163	-1.74029e-164	-1.54688e-162	1.36998e-163	-6.20363e-164	-1.21281e-162	3.73578e-163	-2.47202e-163	-3.72252e-163	-2.39307e-163	8.08579e-165	0
1.39735e-162	1.07664e-163	-1.36853e-162	6.98608e-163	-1.82532e-163	-8.20453e-163	1.50886e-164	-2.02766e-164	-1.76175e-163	5.61805e-163	3.67453e-163	-2.80863e-163	-2.08697e-164	2.73552e-164	-7.52099e-164	-6.52303e-163	2.11481e-163	2.94829e-163	-1.37224e-163	3.13643e-163	-1.74029e-164	-1.54688e-162	1.36998e-163	-6.20363e-164	-1.21281e-162	3.73578e-163	-2.47202e-163	-3.72252e-163	-2.39307e-163	8.08579e-165	0
1.39735e-162	1.07664e-163	-1.36853e-162	6.98608e-163	-1.82532e-163	-8.20453e-163	1.50886e-164	-2.02766e-164	-1.76175e-163	5.61805e-163	3.67453e-163	-2.80863e-163	-2.08697e-164	2.73552e-164	-7.52099e-164	-6.52303e-163	2.11481e-163	2.94829e-163	-1.37224e-163	3.13643e-163	-1.74029e-164	-1.54688e-162	1.36998e-163	-6.20363e-164	-1.21281e-162	3.73578e-163	-2.47202e-163	-3.72252e-163	-2.39307e-163	8.08579e-165	0
1.39735e-162	1.07664e-163	-1.36853e-162	6.98608e-163	-1.82532e-163	-8.20453e-163	1.50886e-164	-2.02766e-164	-1.76175e-163	5.61805e-163	3.67453e-163	-2.80863e-163	-2.08697e-164	2.73552e-164	-7.52099e-164	-6.52303e-163	2.11481e-163	2.94829e-163	-1.37224e-163	3.13643e-163	-1.74029e-164	-1.54688e-162	1.36998e-163	-6.20363e-164	-1.21281e-162	3.73578e-163	-2.47202e-163	-3.72252e-163	-2.39307e-163	8.08579e-165	0
1.39735e-162	1.07664e-163	-1.36853e-162	6.98608e-163	-1.82532e-163	-8.20453e-163	1.50886e-164	-2.02766e-164	-1.76175e-163	5.61805e-163	3.67453e-163	-2.80863e-163	-2.08697e-164	2.73552e-164	-7.52099e-164	-6.52303e-163	2.11481e-163	2.94829e-163	-1.37224e-163	3.13643e-163	-1.74029e-164	-1.54688e-162	1.36998e-163	-6.20363e-164	-1.21281e-162	3.73578e-163	-2.47202e-163	-3.72252e-163	-2.39307e-163	8.08579e-165	0
1.39735e-162	1.07664e-163	-1.36853e-162	6.98608e-163	-1.82532e-163	-8.20453e-163	1.50886e-164	-2.02766e-164	-1.76175e-163	5.61805e-163	3.67453e-163	-2.80863e-163	-2.08697e-164	2.73552e-164	-7.52099e-164	-6.52303e-163	2.11481e-163	2.94829e-163	-1.37224e-163	3.13643e-163	-1.74029e-164	-1.54688e-162	1.36998e-163	-6.20363e-164	-1.21281e-162	3.73578e-163	-2.47202e-163	-3.72252e-163	-2.39307e-163	8.08579e-165	0
1.39735e-162	1.07664e-163	-1.36853e-162	6.98608e-163	-1.82532e-163	-8.20453e-163	1.50886e-164	-2.02766e-164	-1.76175e-163	5.61805e-163	3.67453e-163	-2.80863e-163	-2.08697e-164	2.73552e-164	-7.52099e-164	-6.52303e-163	2.11481e-163	2.94829e-163	-1.37224e-163	3.13643e-163	-1.74029e-164	-1.54688e-162	1.36998e-163	-6.20363e-164	-1.21281e-162	3.73578e-163	-2.47202e-163	-3.72252e-163	-2.39307e-163	8.08579e-165	0
1.39735e-162	1.07664e-163	-1.36853e-162	6.98608e-163	-1.82532e-163	-8.20453e-163	1.50886e-164	-2.02766e-164	-1.76175e-163	5.61805e-163	3.67453e-163	-2.80863e-163	-2.08697e-164	2.73552e-164	-7.52099e-164	-6.52303e-163	2.11481e-163	2.94829e-163	-1.37224e-163	3.13643e-163	-1.74029e-164	-1.54688e-162	1.36998e-163	-6.20363e-164	-1.21281e-162	3.73578e-163	-2.47202e-163	-3.72252e-163	-2.39307e-163	8.08579e-165	0
1.39735e-162	1.07664e-163	-1.36853e-162	6.98608e-163	-1.82532e-163	-8.20453e-163	1.50886e-164	-2.02766e-164	-1.76175e-163	5.61805e-163	3.67453e-163	-2.80863e-163	-2.08697e-164	2.73552e-164	-7.52099e-164	-6.52303e-163	2.11481e-163	2.94829e-163	-1.37224e-163	3.13643e-163	-1.74029e-164	-1.54688e-162	1.36998e-163	-6.20363e-164	-1.21281e-162	3.73578e-163	-2.47202e-163	-3.72252e-163	-2.39307e-163	8.08579e-165	0
1.39735e-162	1.07664e-163	-1.36853e-162	6.98608e-163	-1.82532e-163	-8.20453e-163	1.50886e-164	-2.02766e-164	-1.76175e-163	5.61805e-163	3.67453e-163	-2.80863e-163	-2.08697e-164	2.73552e-164	-7.52099e-164	-6.52303e-163	2.11481e-163	2.94829e-163	-1.37224e-163	3.13643e-163	-1.74029e-164	-1.54688e-162	1.36998e-163	-6.20363e-164	-1.21281e-162	3.73578e-163	-2.47202e-163	-3.72252e-163	-2.39307e-163	8.08579e-165	0
1.39735e-162	1.07664e-163	-1.36853e-162	6.98608e-163	-1.82532e-163	-8.20453e-163	1.50886e-164	-2.02766e-164	-1.76175e-163	5.61805e-163	3.67453e-163	-2.80863e-163	-2.08697e-164	2.73552e-164	-7.52099e-164	-6.52303e-163	2.11481e-163	2.94829e-163	-1.37224e-163	3.13643e-163	-1.74029e-164	-1.54688e-162	1.36998e-163	-6.20363e-164	-1.21281e-162	3.73578e-163	-2.47202e-163	-3.72252e-163	-2.39307e-163	8.08579e-165	0
1.39735e-162	1.07664e-163	-1.36853e-162	6.98608e-163	-1.82532e-163	-8.20453e-163	1.50886e-164	-2.02766e-164	-1.76175e-163	5.61805e-163	3.67453e-163	-2.80863e-163	-2.08697e-164	2.73552e-164	-7.52099e-164	-6.52303e-163	2.11481e-163	2.94829e-163	-1.37224e-163	3.13643e-163	-1.74029e-164	-1.54688e-162	1.36998e-163	-6.20363e-164	-1.21281e-162	3.73578e-163	-2.47202e-163	-3.72252e-163	-2.39307e-163	8.08579e-165	0
1.39735e-162	1.07664e-163	-1.36853e-162	6.98608e-163	-1.82532e-163	-8.20453e-163	1.50886e-164	-2.02766e-164	-1.76175e-163	5.61805e-163	3.67453e-163	-2.80863e-163	-2.08697e-164	2.73552e-164	-7.52099e-164	-6.52303e-163	2.11481e-163	2.94829e-163	-1.37224e-163	3.13643e-163	-1.74029e-164	-1.54688e-162	1.36998e-163	-6.20363e-164	-1.21281e-162	3.73578e-163	-2.47202e-163	-3.72252e-163	-2.39307e-163	8.08579e-165	0
1.39735e-162	1.07664e-163	-1.36853e-162	6.98608e-163	-1.82532e-163	-8.20453e-163	1.50886e-164	-2.02766e-164	-1.76175e-163	5.61805e-163	3.67453e-163	-2.80863e-163	-2.08697e-164	2.73552e-164	-7.52099e-164	-6.52303e-163	2.11481e-163	2.94829e-163	-1.37224e-163	3.13643e-163	-1.74029e-164	-1.54688e-162	1.36998e-163	-6.20363e-164	-1.21281e-162	3.73578e-163	-2.47202e-163	-3.72252e-163	-2.39307e-163	8.08579e-165	0
1.39735e-162	1.07664e-163	-1.36853e-162	6.98608e-163	-1.82532e-163	-8.20453e-163	1.50886e-164	-2.02766e-164	-1.76175e-163	5.61805e-163	3.67453e-163	-2.80863e-163	-2.08697e-164	2.73552e-164	-7.52099e-164	-6.52303e-163	2.11481e-163	2.94829e-163	-1.37224e-163	3.13643e-163	-1.74029e-164	-1.54688e-162	1.36998e-163	-6.20363e-164	-1.21281e-162	3.73578e-163	-2.47202e-163	-3.72252e-163	-2.39307e-163	8.08579e-165	0
1.39735e-162	1.07664e-163	-1.36853e-162	6.98608e-163	-1.82532e-163	-8.20453e-163	1.50886e-164	-2.02766e-164	-1.76175e-163	5.61805e-163	3.67453e-163	-2.80863e-163	-2.08697e-164	2.73552e-164	-7.52099e-164	-6.52303e-163	2.11481e-163	2.94829e-163	-1.37224e-163	3.13643e-163	-1.74029e-164	-1.54688e-162	1.36998e-163	-6.20363e-164	-1.21281e-162	3.73578e-163	-2.47202e-163	-3.72252e-163	-2.39307e-163	8.08579e-165	0
1.39735e-162	1.07664e-163	-1.36853e-162	6.98608e-163	-1.82532e-163	-8.20453e-163	1.50886e-164	-2.02766e-164	-1.76175e-163	5.61805e-163	3.67453e-163	-2.80863e-163	-2.08697e-164	2.73552e-164	-7.52099e-164	-6.52303e-163	2.11481e-163	2.94829e-163	-1.37224e-163	3.13643e-163	-1.74029e-164	-1.54688e-162	1.36998e-163	-6.20363e-164	-1.21281e-162	3.73578e-163	-2.47202e-163	-3.72252e-163	-2.39307e-163	8.08579e-165	0
1.39735e-162	1.07664e-163	-1.36853e-162	6.98608e-163	-1.82532e-163	-8.20453e-163	1.50886e-164	-2.02766e-164	-1.76175e-163	5.61805e-163	3.67453e-163	-2.80863e-163	-2.08697e-164	2.73552e-164	-7.52099e-164	-6.52303e-163	2.11481e-163	2.94829e-163	-1.37224e-163	3.13643e-163	-1.74029e-164	-1.54688e-162	1.36998e-163	-6.20363e-164	-1.21281e-162	3.73578e-163	-2.47202e-163	-3.72252e-163	-2.39307e-163	8.08579e-165	0
1.39735e-162	1.07664e-163	-1.36853e-162	6.98608e-163	-1.82532e-163	-8.20453e-163	1.50886e-164	-2.02766e-164	-1.76175e-163	5.61805e-163	3.67453e-163	-2.80863e-163	-2.08697e-164	2.73552e-164	-7.52099e-164	-6.52303e-163	2.11481e-163	2.94829e-163	-1.37224e-163	3.13643e-163	-1.74029e-164	-1.54688e-162	1.36998e-163	-6.20363e-164	-1.21281e-162	3.73578e-163	-2.47202e-163	-3.72252e-163	-2.39307e-163	8.08579e-165	0
1.39735e-162	1.07664e-163	-1.36853e-162	6.98608e-163	-1.82532e-163	-8.20453e-163	1.50886e-164	-2.02766e-164	-1.76175e-163	5.61805e-163	3.67453e-163	-2.80863e-163	-2.08697e-164	2.73552e-164	-7.52099e-164	-6.52303e-163	2.11481e-163	2.94829e-163	-1.37224e-163	3.13643e-163	-1.74029e-164	-1.54688e-162	1.36998e-163	-6.20363e-164	-1.21281e-162	3.73578e-163	-2.47202e-163	-3.72252e-163	-2.39307e-163	8.08579e-165	0
1.39735e-162	1.07664e-163	-1.36853e-162	6.98608e-163	-1.82532e-163	-8.20453e-163	1.50886e-164	-2.02766e-164	-1.76175e-163	5.61805e-163	3.67453e-163	-2.80863e-163	-2.08697e-164	2.73552e-164	-7.52099e-164	-6.52303e-163	2.11481e-163	2.94829e-163	-1.37224e-163	3.13643e-163	-1.74029e-164	-1.54688e-162	1.36998e-163	-6.20363e-164	-1.21281e-162	3.73578e-163	-2.47202e-163	-3.72252e-163	-2.39307e-163	8.08579e-165	0
1.39735e-162	1.07664e-163	-1.36853e-162	6.98608e-163	-1.82532e-163	-8.20453e-163	1.50886e-164	-2.02766e-164	-1.76175e-163	5.61805e-163	3.67453e-163	-2.80863e-163	-2.08697e-164	2.73552e-164	-7.52099e-164	-6.52303e-163	2.11481e-163	2.94829e-163	-1.37224e-163	3.13643e-163	-1.74029e-164	-1.54688e-162	1.36998e-163	-6.20363e-164	-1.21281e-162	3.73578e-163	-2.47202e-163	-3.72252e-163	-2.39307e-163	8.08579e-165	0
1.39735e-162	1.07664e-163	-1.36853e-162	6.98608e-163	-1.82532e-163	-8.20453e-163	1.50886e-164	-2.02766e-164	-1.76175e-163	5.61805e-163	3.67453e-163	-2.80863e-163	-2.08697e-164	2.73552e-164	-7.52099e-164	-6.52303e-163	2.11481e-163	2.94829e-163	-1.37224e-163	3.13643e-163	-1.74029e-164	-1.54688e-162	1.36998e-163	-6.20363e-164	-1.21281e-162	3.73578e-163	-2.47202e-163	-3.72252e-163	-2.39307e-163	8.08579e-165	0
1.39735e-162	1.07664e-163	-1.36853e-162	6.98608e-163	-1.82532e-163	-8.20453e-163	1.50886e-164	-2.02766e-164	-1.76175e-163	5.61805e-163	3.67453e-163	-2.80863e-163	-2.08697e-164	2.73552e-164	-7.52099e-164	-6.52303e-163	2.11481e-163	2.94829e-163	-1.37224e-163	3.13643e-163	-1.74029e-164	-1.54688e-162	1.36998e-163	-6.20363e-164	-1.21281e-162	3.73578e-163	-2.47202e-163	-3.72252e-163	-2.39307e-163	8.08579e-165	0
1.39735e-162	1.07664e-163	-1.36853e-162	6.98608e-163	-1.82532e-163	-8.20453e-163	1.50886e-164	-2.02766e-164	-1.76175e-163	5.61805e-163	3.67453e-163	-2.80863e-163	-2.08697e-164	2.73552e-164	-7.52099e-164	-6.52303e-163	2.11481e-163	2.94829e-163	-1.37224e-163	3.13643e-163	-1.74029e-164	-1.54688e-162	1.36998e-163	-6.20363e-164	-1.21281e-162	3.73578e-163	-2.47202e-163	-3.72252e-163	-2.39307e-163	8.08579e-165	0
1.39735e-162	1.07664e-163	-1.36853e-162	6.98608e-163	-1.82532e-163	-8.20453e-163	1.50886e-164	-2.02766e-164	-1.76175e-163	5.61805e-163	3.67453e-163	-2.80863e-163	-2.08697e-164	2.73552e-164	-7.52099e-164	-6.52303e-163	2.11481e-163	2.94829e-163	-1.37224e-163	3.13643e-163	-1.74029e-164	-1.54688e-162	1.36998e-163	-6.20363e-164	-1.21281e-162	3.73578e-163	-2.47202e-163	-3.72252e-163	-2.39307e-163	8.08579e-165	0
1.39735e-162	1.07664e-163	-1.36853e-162	6.98608e-163	-1.82532e-163	-8.20453e-163	1.50886e-164	-2.02766e-164	-1.76175e-163	5.61805e-163	3.67453e-163	-2.80863e-163	-2.08697e-164	2.73552e-164	-7.52099e-164	-6.52303e-163	2.11481e-163	2.94829e-163	-1.37224e-163	3.13643e-163	-1.74029e-164	-1.54688e-162	1.36998e-163	-6.20363e-164	-1.21281e-162	3.73578e-163	-2.47202e-163	-3.72252e-163	-2.39307e-163	8.08579e-165	0
1.39735e-162	1.07664e-163	-1.36853e-162	6.98608e-163	-1.82532e-163	-8.20453e-163	1.50886e-164	-2.02766e-164	-1.76175e-163	5.61805e-163	3.67453e-163	-2.80863e-163	-2.08697e-164	2.73552e-164	-7.52099e-164	-6.52303e-163	2.11481e-163	2.94829e-163	-1.37224e-163	3.13643e-163	-1.74029e-164	-1.54688e-162	1.36998e-163	-6.20363e-164	-1.21281e-162	3.73578e-163	-2.47202e-163	-3.72252e-163	-2.39307e-163	8.08579e-165	0
1.39735e-162	1.07664e-163	-1.36853e-162	6.98608e-163	-1.82532e-163	-8.20453e-163	1.50886e-164	-2.02766e-164	-1.76175e-163	5.61805e-163	3.67453e-163	-2.80863e-163	-2.08697e-164	2.73552e-164	-7.52099e-164	-6.52303e-163	2.11481e-163	2.94829e-163	-1.37224e-163	3.13643e-163	-1.74029e-164	-1.54688e-162	1.36998e-163	-6.20363e-164	-1.21281e-162	3.73578e-163	-2.47202e-163	-3.72252e-163	-2.39307e-163	8.08579e-165	0
1.39735e-162	1.07664e-163	-1.36853e-162	6.98608e-163	-1.82532e-163	-8.20453e-163	1.50886e-164	-2.02766e-164	-1.76175e-163	5.61805e-163	3.67453e-163	-2.80863e-163	-2.08697e-164	2.73552e-164	-7.52099e-164	-6.52303e-163	2.11481e-163	2.94829e-163	-1.37224e-163	3.13643e-163	-1.74029e-164	-1.54688e-162	1.36998e-163	-6.20363e-164	-1.21281e-162	3.73578e-163	-2.47202e-163	-3.72252e-163	-2.39307e-163	8.08579e-165	0
1.39735e-162	1.07664e-163	-1.36853e-162	6.98608e-163	-1.82532e-163	-8.20453e-163	1.50886e-164	-2.02766e-164	-1.76175e-163	5.61805e-163	3.67453e-163	-2.80863e-163	-2.08697e-164	2.73552e-164	-7.52099e-164	-6.52303e-163	2.11481e-163	2.94829e-163	-1.37224e-163	3.13643e-163	-1.74029e-164	-1.54688e-162	1.36998e-163	-6.20363e-164	-1.21281e-162	3.73578e-163	-2.47202e-163	-3.72252e-163	-2.39307e-163	8.08579e-165	0
1.39735e-162	1.07664e-163	-1.36853e-162	6.98608e-163	-1.82532e-163	-8.20453e-163	1.50886e-164	-2.02766e-164	-1.76175e-163	5.61805e-163	3.67453e-163	-2.80863e-163	-2.08697e-164	2.73552e-164	-7.52099e-164	-6.52303e-163	2.11481e-163	2.94829e-163	-1.37224e-163	3.13643e-163	-1.74029e-164	-1.54688e-162	1.36998e-163	-6.20363e-164	-1.21281e-162	3.73578e-163	-2.47202e-163	-3.72252e-163	-2.39307e-163	8.08579e-165	0
1.39735e-162	1.07664e-163	-1.36853e-162	6.98608e-163	-1.82532e-163	-8.20453e-163	1.50886e-164	-2.02766e-164	-1.76175e-163	5.61805e-163	3.67453e-163	-2.80863e-163	-2.08697e-164	2.73552e-164	-7.52099e-164	-6.52303e-163	2.11481e-163	2.94829e-163	-1.37224e-163	3.13643e-163	-1.74029e-164	-1.54688e-162	1.36998e-163	-6.20363e-164	-1.21281e-162	3.73578e-163	-2.47202e-163	-3.72252e-163	-2.39307e-163	8.08579e-165	0
1.39735e-162	1.07664e-163	-1.36853e-162	6.98608e-163	-1.82532e-163	-8.20453e-163	1.50886e-164	-2.02766e-164	-1.76175e-163	5.61805e-163	3.67453e-163	-2.80863e-163	-2.08697e-164	2.73552e-164	-7.52099e-164	-6.52303e-163	2.11481e-163	2.94829e-163	-1.37224e-163	3.13643e-163	-1.74029e-164	-1.54688e-162	1.36998e-163	-6.20363e-164	-1.21281e-162	3.73578e-163	-2.47202e-163	-3.72252e-163	-2.39307e-163	8.08579e-165	0
1.39735e-162	1.07664e-163	-1.36853e-162	6.98608e-163	-1.82532e-163	-8.20453e-163	1.50886e-164	-2.02766e-164	-1.76175e-163	5.61805e-163	3.67453e-163	-2.80863e-163	-2.08697e-164	2.73552e-164	-7.52099e-164	-6.52303e-163	2.11481e-163	2.94829e-163	-1.37224e-163	3.13643e-163	-1.74029e-164	-1.54688e-162	1.36998e-163	-6.20363e-164	-1.21281e-162	3.73578e-163	-2.47202e-163	-3.72252e-163	-2.39307e-163	8.08579e-165	0
1.39735e-162	1.07664e-163	-1.36853e-162	6.98608e-163	-1.82532e-163	-8.20453e-163	1.50886e-164	-2.02766e-164	-1.76175e-163	5.61805e-163	3.67453e-163	-2.80863e-163	-2.08697e-164	2.73552e-164	-7.52099e-164	-6.52303e-163	2.11481e-163	2.94829e-163	-1.37224e-163	3.13643e-163	-1.74029e-164	-1.54688e-162	1.36998e-163	-6.20363e-164	-1.21281e-162	3.73578e-163	-2.47202e-163	-3.72252e-163	-2.39307e-163	8.08579e-165	0
1.39735e-162	1.07664e-163	-1.36853e-162	6.98608e-163	-1.82532e-163	-8.20453e-163	1.50886e-164	-2.02766e-164	-1.76175e-163	5.61805e-163	3.67453e-163	-2.80863e-163	-2.08697e-164	2.73552e-164	-7.52099e-164	-6.52303e-163	2.11481e-163	2.94829e-163	-1.37224e-163	3.13643e-163	-1.74029e-164	-1.54688e-162	1.36998e-163	-6.20363e-164	-1.21281e-162	3.73578e-163	-2.47202e-163	-3.72252e-163	-2.39307e-163	8.08579e-165	0
1.39735e-162	1.07664e-163	-1.36853e-162	6.98608e-163	-1.82532e-163	-8.20453e-163	1.50886e-164	-2.02766e-164	-1.76175e-163	5.61805e-163	3.67453e-163	-2.80863e-163	-2.08697e-164	2.73552e-164	-7.52099e-164	-6.52303e-163	2.11481e-163	2.94829e-163	-1.37224e-163	3.13643e-163	-1.74029e-164	-1.54688e-162	1.36998e-163	-6.20363e-164	-1.21281e-162	3.73578e-163	-2.47202e-163	-3.72252e-163	-2.39307e-163	8.08579e-165	0
1.39735e-162	1.07664e-163	-1.36853e-162	6.98608e-163	-1.82532e-163	-8.20453e-163	1.50886e-164	-2.02766e-164	-1.76175e-163	5.61805e-163	3.67453e-163	-2.80863e-163	-2.08697e-164	2.73552e-164	-7.52099e-164	-6.52303e-163	2.11481e-163	2.94829e-163	-1.37224e-163	3.13643e-163	-1.74029e-164	-1.54688e-162	1.36998e-163	-6.20363e-164	-1.21281e-162	3.73578e-163	-2.47202e-163	-3.72252e-163	-2.39307e-163	8.08579e-165	0
1.39735e-162	1.07664e-163	-1.36853e-162	6.98608e-163	-1.82532e-163	-8.20453e-163	1.50886e-164	-2.02766e-164	-1.76175e-163	5.61805e-163	3.67453e-163	-2.80863e-163	-2.08697e-164	2.73552e-164	-7.52099e-164	-6.52303e-163	2.11481e-163	2.94829e-163	-1.37224e-163	3.13643e-163	-1.74029e-164	-1.54688e-162	1.36998e-163	-6.20363e-164	-1.21281e-162	3.73578e-163	-2.47202e-163	-3.72252e-163	-2.39307e-163	8.08579e-165	0
1.39735e-162	1.07664e-163	-1.36853e-162	6.98608e-163	-1.82532e-163	-8.20453e-163	1.50886e-164	-2.02766e-164	-1.76175e-163	5.61805e-163	3.67453e-163	-2.80863e-163	-2.08697e-164	2.73552e-164	-7.52099e-164	-6.52303e-163	2.11481e-163	2.94829e-163	-1.37224e-163	3.13643e-163	-1.74029e-164	-1.54688e-162	1.36998e-163	-6.20363e-164	-1.21281e-162	3.73578e-163	-2.47202e-163	-3.72252e-163	-2.39307e-163	8.08579e-165	0
1.39735e-162	1.07664e-163	-1.36853e-162	6.98608e-163	-1.82532e-163	-8.20453e-163	1.50886e-164	-2.02766e-164	-1.76175e-163	5.61805e-163	3.67453e-163	-2.80863e-163	-2.08697e-164	2.73552e-164	-7.52099e-164	-6.52303e-163	2.11481e-163	2.94829e-163	-1.37224e-163	3.13643e-163	-1.74029e-164	-1.54688e-162	1.36998e-163	-6.20363e-164	-1.21281e-162	3.73578e-163	-2.47202e-163	-3.72252e-163	-2.39307e-163	8.08579e-165	0
1.39735e-162	1.07664e-163	-1.36853e-162	6.98608e-163	-1.82532e-163	-8.20453e-163	1.50886e-164	-2.02766e-164	-1.76175e-163	5.61805e-163	3.67453e-163	-2.80863e-163	-2.08697e-164	2.73552e-164	-7.52099e-164	-6.52303e-163	2.11481e-163	2.94829e-163	-1.37224e-163	3.13643e-163	-1.74029e-164	-1.54688e-162	1.36998e-163	-6.20363e-164	-1.21281e-162	3.73578e-163	-2.47202e-163	-3.72252e-163	-2.39307e-163	8.08579e-165	0
1.39735e-162	1.07664e-163	-1.36853e-162	6.98608e-163	-1.82532e-163	-8.20453e-163	1.50886e-164	-2.02766e-164	-1.76175e-163	5.61805e-163	3.67453e-163	-2.80863e-163	-2.08697e-164	2.73552e-164	-7.52099e-164	-6.52303e-163	2.11481e-163	2.94829e-163	-1.37224e-163	3.13643e-163	-1.74029e-164	-1.54688e-162	1.36998e-163	-6.20363e-164	-1.21281e-162	3.73578e-163	-2.47202e-163	-3.72252e-163	-2.39307e-163	8.08579e-165	0
1.39735e-162	1.07664e-163	-1.36853e-162	6.98608e-163	-1.82532e-163	-8.20453e-163	1.50886e-164	-2.02766e-164	-1.76175e-163	5.61805e-163	3.67453e-163	-2.80863e-163	-2.08697e-164	2.73552e-164	-7.52099e-164	-6.52303e-163	2.11481e-163	2.94829e-163	-1.37224e-163	3.13643e-163	-1.74029e-164	-1.54688e-162	1.36998e-163	-6.20363e-164	-1.21281e-162	3.73578e-163	-2.47202e-163	-3.72252e-163	-2.39307e-163	8.08579e-165	0
1.39735e-162	1.07664e-163	-1.36853e-162	6.98608e-163	-1.82532e-163	-8.20453e-163	1.50886e-164	-2.02766e-164	-1.76175e-163	5.61805e-163	3.67453e-163	-2.80863e-163	-2.08697e-164	2.73552e-164	-7.52099e-164	-6.52303e-163	2.11481e-163	2.94829e-163	-1.37224e-163	3.13643e-163	-1.74029e-164	-1.54688e-162	1.36998e-163	-6.20363e-164	-1.21281e-162	3.73578e-163	-2.47202e-163	-3.72252e-163	-2.39307e-163	8.08579e-165	0
1.39735e-162	1.07664e-163	-1.36853e-162	6.98608e-163	-1.82532e-163	-8.20453e-163	1.50886e-164	-2.02766e-164	-1.76175e-163	5.61805e-163	3.67453e-163	-2.80863e-163	-2.08697e-164	2.73552e-164	-7.52099e-164	-6.52303e-163	2.11481e-163	2.94829e-163	-1.37224e-163	3.13643e-163	-1.74029e-164	-1.54688e-162	1.36998e-163	-6.20363e-164	-1.21281e-162	3.73578e-163	-2.47202e-163	-3.72252e-163	-2.39307e-163	8.08579e-165	0
1.39735e-162	1.07664e-163	-1.36853e-162	6.98608e-163	-1.82532e-163	-8.20453e-163	1.50886e-164	-2.02766e-164	-1.76175e-163	5.61805e-163	3.67453e-163	-2.80863e-163	-2.08697e-164	2.73552e-164	-7.52099e-164	-6.52303e-163	2.11481e-163	2.94829e-163	-1.37224e-163	3.13643e-163	-1.74029e-164	-1.54688e-162	1.36998e-163	-6.20363e-164	-1.21281e-162	3.73578e-163	-2.47202e-163	-3.72252e-163	-2.39307e-163	8.08579e-165	0
1.39735e-162	1.07664e-163	-1.36853e-162	6.98608e-163	-1.82532e-163	-8.20453e-163	1.50886e-164	-2.02766e-164	-1.76175e-163	5.61805e-163	3.67453e-163	-2.80863e-163	-2.08697e-164	2.73552e-164	-7.52099e-164	-6.52303e-163	2.11481e-163	2.94829e-163	-1.37224e-163	3.13643e-163	-1.74029e-164	-1.54688e-162	1.36998e-163	-6.20363e-164	-1.21281e-162	3.73578e-163	-2.47202e-163	-3.72252e-163	-2.39307e-163	8.08579e-165	0
1.39735e-162	1.07664e-163	-1.36853e-162	6.98608e-163	-1.82532e-163	-8.20453e-163	1.50886e-164	-2.02766e-164	-1.76175e-163	5.61805e-163	3.67453e-163	-2.80863e-163	-2.08697e-164	2.73552e-164	-7.52099e-164	-6.52303e-163	2.11481e-163	2.94829e-163	-1.37224e-163	3.13643e-163	-1.74029e-164	-1.54688e-162	1.36998e-163	-6.20363e-164	-1.21281e-162	3.73578e-163	-2.47202e-163	-3.72252e-163	-2.39307e-163	8.08579e-165	0
1.39735e-162	1.07664e-163	-1.36853e-162	6.98608e-163	-1.82532e-163	-8.20453e-163	1.50886e-164	-2.02766e-164	-1.76175e-163	5.61805e-163	3.67453e-163	-2.80863e-163	-2.08697e-164	2.73552e-164	-7.52099e-164	-6.52303e-163	2.11481e-163	2.94829e-163	-1.37224e-163	3.13643e-163	-1.74029e-164	-1.54688e-162	1.36998e-163	-6.20363e-164	-1.21281e-162	3.73578e-163	-2.47202e-163	-3.72252e-163	-2.39307e-163	8.08579e-165	0
1.39735e-162	1.07664e-163	-1.36853e-162	6.98608e-163	-1.82532e-163	-8.20453e-163	1.50886e-164	-2.02766e-164	-1.76175e-163	5.61805e-163	3.67453e-163	-2.80863e-163	-2.08697e-164	2.73552e-164	-7.52099e-164	-6.52303e-163	2.11481e-163	2.94829e-163	-1.37224e-163	3.13643e-163	-1.74029e-164	-1.54688e-162	1.36998e-163	-6.20363e-164	-1.21281e-162	3.73578e-163	-2.47202e-163	-3.72252e-163	-2.39307e-163	8.08579e-165	0
1.39735e-162	1.07664e-163	-1.36853e-162	6.98608e-163	-1.82532e-163	-8.20453e-163	1.50886e-164	-2.02766e-164	-1.76175e-163	5.61805e-163	3.67453e-163	-2.80863e-163	-2.08697e-164	2.73552e-164	-7.52099e-164	-6.52303e-163	2.11481e-163	2.94829e-163	-1.37224e-163	3.13643e-163	-1.74029e-164	-1.54688e-162	1.36998e-163	-6.20363e-164	-1.21281e-162	3.73578e-163	-2.47202e-163	-3.72252e-163	-2.39307e-163	8.08579e-165	0
1.39735e-162	1.07664e-163	-1.36853e-162	6.98608e-163	-1.82532e-163	-8.20453e-163	1.50886e-164	-2.02766e-164	-1.76175e-163	5.61805e-163	3.67453e-163	-2.80863e-163	-2.08697e-164	2.73552e-164	-7.52099e-164	-6.52303e-163	2.11481e-163	2.94829e-163	-1.37224e-163	3.13643e-163	-1.74029e-164	-1.54688e-162	1.36998e-163	-6.20363e-164	-1.21281e-162	3.73578e-163	-2.47202e-163	-3.72252e-163	-2.39307e-163	8.08579e-165	0
1.39735e-162	1.07664e-163	-1.36853e-162	6.98608e-163	-1.82532e-163	-8.20453e-163	1.50886e-164	-2.02766e-164	-1.76175e-163	5.61805e-163	3.67453e-163	-2.80863e-163	-2.08697e-164	2.73552e-164	-7.52099e-164	-6.52303e-163	2.11481e-163	2.94829e-163	-1.37224e-163	3.13643e-163	-1.74029e-164	-1.54688e-162	1.36998e-163	-6.20363e-164	-1.21281e-162	3.73578e-163	-2.47202e-163	-3.72252e-163	-2.39307e-163	8.08579e-165	0
1.39735e-162	1.07664e-163	-1.36853e-162	6.98608e-163	-1.82532e-163	-8.20453e-163	1.50886e-164	-2.02766e-164	-1.76175e-163	5.61805e-163	3.67453e-163	-2.80863e-163	-2.08697e-164	2.73552e-164	-7.52099e-164	-6.52303e-163	2.11481e-163	2.94829e-163	-1.37224e-163	3.13643e-163	-1.74029e-164	-1.54688e-162	1.36998e-163	-6.20363e-164	-1.21281e-162	3.73578e-163	-2.47202e-163	-3.72252e-163	-2.39307e-163	8.08579e-165	0
1.39735e-162	1.07664e-163	-1.36853e-162	6.98608e-163	-1.82532e-163	-8.20453e-163	1.50886e-164	-2.02766e-164	-1.76175e-163	5.61805e-163	3.67453e-163	-2.80863e-163	-2.08697e-164	2.73552e-164	-7.52099e-164	-6.52303e-163	2.11481e-163	2.94829e-163	-1.37224e-163	3.13643e-163	-1.74029e-164	-1.54688e-162	1.36998e-163	-6.20363e-164	-1.21281e-162	3.73578e-163	-2.47202e-163	-3.72252e-163	-2.39307e-163	8.08579e-165	0
1.39735e-162	1.07664e-163	-1.36853e-162	6.98608e-163	-1.82532e-163	-8.20453e-163	1.50886e-164	-2.02766e-164	-1.76175e-163	5.61805e-163	3.67453e-163	-2.80863e-163	-2.08697e-164	2.73552e-164	-7.52099e-164	-6.52303e-163	2.11481e-163	2.94829e-163	-1.37224e-163	3.13643e-163	-1.74029e-164	-1.54688e-162	1.36998e-163	-6.20363e-164	-1.21281e-162	3.73578e-163	-2.47202e-163	-3.72252e-163	-2.39307e-163	8.08579e-165	0
1.39735e-162	1.07664e-163	-1.36853e-162	6.98608e-163	-1.82532e-163	-8.20453e-163	1.50886e-164	-2.02766e-164	-1.76175e-163	5.61805e-163	3.67453e-163	-2.80863e-163	-2.08697e-164	2.73552e-164	-7.52099e-164	-6.52303e-163	2.11481e-163	2.94829e-163	-1.37224e-163	3.13643e-163	-1.74029e-164	-1.54688e-162	1.36998e-163	-6.20363e-164	-1.21281e-162	3.73578e-163	-2.47202e-163	-3.72252e-163	-2.39307e-163	8.08579e-165	0
1.39735e-162	1.07664e-163	-1.36853e-162	6.98608e-163	-1.82532e-163	-8.20453e-163	1.50886e-164	-2.02766e-164	-1.76175e-163	5.61805e-163	3.67453e-163	-2.80863e-163	-2.08697e-164	2.73552e-164	-7.52099e-164	-6.52303e-163	2.11481e-163	2.94829e-163	-1.37224e-163	3.13643e-163	-1.74029e-164	-1.54688e-162	1.36998e-163	-6.20363e-164	-1.21281e-162	3.73578e-163	-2.47202e-163	-3.72252e-163	-2.39307e-163	8.08579e-165	0
1.39735e-162	1.07664e-163	-1.36853e-162	6.98608e-163	-1.82532e-163	-8.20453e-163	1.50886e-164	-2.02766e-164	-1.76175e-163	5.61805e-163	3.67453e-163	-2.80863e-163	-2.08697e-164	2.73552e-164	-7.52099e-164	-6.52303e-163	2.11481e-163	2.94829e-163	-1.37224e-163	3.13643e-163	-1.74029e-164	-1.54688e-162	1.36998e-163	-6.20363e-164	-1.21281e-162	3.73578e-163	-2.47202e-163	-3.72252e-163	-2.39307e-163	8.08579e-165	0
1.39735e-162	1.07664e-163	-1.36853e-162	6.98608e-163	-1.82532e-163	-8.20453e-163	1.50886e-164	-2.02766e-164	-1.76175e-163	5.61805e-163	3.67453e-163	-2.80863e-163	-2.08697e-164	2.73552e-164	-7.52099e-164	-6.52303e-163	2.11481e-163	2.94829e-163	-1.37224e-163	3.13643e-163	-1.74029e-164	-1.54688e-162	1.36998e-163	-6.20363e-164	-1.21281e-162	3.73578e-163	-2.47202e-163	-3.72252e-163	-2.39307e-163	8.08579e-165	0
1.39735e-162	1.07664e-163	-1.36853e-162	6.98608e-163	-1.82532e-163	-8.20453e-163	1.50886e-164	-2.02766e-164	-1.76175e-163	5.61805e-163	3.67453e-163	-2.80863e-163	-2.08697e-164	2.73552e-164	-7.52099e-164	-6.52303e-163	2.11481e-163	2.94829e-163	-1.37224e-163	3.13643e-163	-1.74029e-164	-1.54688e-162	1.36998e-163	-6.20363e-164	-1.21281e-162	3.73578e-163	-2.47202e-163	-3.72252e-163	-2.39307e-163	8.08579e-165	0
1.39735e-162	1.07664e-163	-1.36853e-162	6.98608e-163	-1.82532e-163	-8.20453e-163	1.50886e-164	-2.02766e-164	-1.76175e-163	5.61805e-163	3.67453e-163	-2.80863e-163	-2.08697e-164	2.73552e-164	-7.52099e-164	-6.52303e-163	2.11481e-163	2.94829e-163	-1.37224e-163	3.13643e-163	-1.74029e-164	-1.54688e-162	1.36998e-163	-6.20363e-164	-1.21281e-162	3.73578e-163	-2.47202e-163	-3.72252e-163	-2.39307e-163	8.08579e-165	0
1.39735e-162	1.07664e-163	-1.36853e-162	6.98608e-163	-1.82532e-163	-8.20453e-163	1.50886e-164	-2.02766e-164	-1.76175e-163	5.61805e-163	3.67453e-163	-2.80863e-163	-2.08697e-164	2.73552e-164	-7.52099e-164	-6.52303e-163	2.11481e-163	2.94829e-163	-1.37224e-163	3.13643e-163	-1.74029e-164	-1.54688e-162	1.36998e-163	-6.20363e-164	-1.21281e-162	3.73578e-163	-2.47202e-163	-3.72252e-163	-2.39307e-163	8.08579e-165	0
1.39735e-162	1.07664e-163	-1.36853e-162	6.98608e-163	-1.82532e-163	-8.20453e-163	1.50886e-164	-2.02766e-164	-1.76175e-163	5.61805e-163	3.67453e-163	-2.80863e-163	-2.08697e-164	2.73552e-164	-7.52099e-164	-6.52303e-163	2.11481e-163	2.94829e-163	-1.37224e-163	3.13643e-163	-1.74029e-164	-1.54688e-162	1.36998e-163	-6.20363e-164	-1.21281e-162	3.73578e-163	-2.47202e-163	-3.72252e-163	-2.39307e-163	8.08579e-165	0
1.39735e-162	1.07664e-163	-1.36853e-162	6.98608e-163	-1.82532e-163	-8.20453e-163	1.50886e-164	-2.02766e-164	-1.76175e-163	5.61805e-163	3.67453e-163	-2.80863e-163	-2.08697e-164	2.73552e-164	-7.52099e-164	-6.52303e-163	2.11481e-163	2.94829e-163	-1.37224e-163	3.13643e-163	-1.74029e-164	-1.54688e-162	1.36998e-163	-6.20363e-164	-1.21281e-162	3.73578e-163	-2.47202e-163	-3.72252e-163	-2.39307e-163	8.08579e-165	0
1.39735e-162	1.07664e-163	-1.36853e-162	6.98608e-163	-1.82532e-163	-8.20453e-163	1.50886e-164	-2.02766e-164	-1.76175e-163	5.61805e-163	3.67453e-163	-2.80863e-163	-2.08697e-164	2.73552e-164	-7.52099e-164	-6.52303e-163	2.11481e-163	2.94829e-163	-1.37224e-163	3.13643e-163	-1.74029e-164	-1.54688e-162	1.36998e-163	-6.20363e-164	-1.21281e-162	3.73578e-163	-2.47202e-163	-3.72252e-163	-2.39307e-163	8.08579e-165	0
1.39735e-162	1.07664e-163	-1.36853e-162	6.98608e-163	-1.82532e-163	-8.20453e-163	1.50886e-164	-2.02766e-164	-1.76175e-163	5.61805e-163	3.67453e-163	-2.80863e-163	-2.08697e-164	2.73552e-164	-7.52099e-164	-6.52303e-163	2.11481e-163	2.94829e-163	-1.37224e-163	3.13643e-163	-1.74029e-164	-1.54688e-162	1.36998e-163	-6.20363e-164	-1.21281e-162	3.73578e-163	-2.47202e-163	-3.72252e-163	-2.39307e-163	8.08579e-165	0
1.39735e-162	1.07664e-163	-1.36853e-162	6.98608e-163	-1.82532e-163	-8.20453e-163	1.50886e-164	-2.02766e-164	-1.76175e-163	5.61805e-163	3.67453e-163	-2.80863e-163	-2.08697e-164	2.73552e-164	-7.52099e-164	-6.52303e-163	2.11481e-163	2.94829e-163	-1.37224e-163	3.13643e-163	-1.74029e-164	-1.54688e-162	1.36998e-163	-6.20363e-164	-1.21281e-162	3.73578e-163	-2.47202e-163	-3.72252e-163	-2.39307e-163	8.08579e-165	0
1.39735e-162	1.07664e-163	-1.36853e-162	6.98608e-163	-1.82532e-163	-8.20453e-163	1.50886e-164	-2.02766e-164	-1.76175e-163	5.61805e-163	3.67453e-163	-2.80863e-163	-2.08697e-164	2.73552e-164	-7.52099e-164	-6.52303e-163	2.11481e-163	2.94829e-163	-1.37224e-163	3.13643e-163	-1.74029e-164	-1.54688e-162	1.36998e-163	-6.20363e-164	-1.21281e-162	3.73578e-163	-2.47202e-163	-3.72252e-163	-2.39307e-163	8.08579e-165	0
1.39735e-162	1.07664e-163	-1.36853e-162	6.98608e-163	-1.82532e-163	-8.20453e-163	1.50886e-164	-2.02766e-164	-1.76175e-163	5.61805e-163	3.67453e-163	-2.80863e-163	-2.08697e-164	2.73552e-164	-7.52099e-164	-6.52303e-163	2.11481e-163	2.94829e-163	-1.37224e-163	3.13643e-163	-1.74029e-164	-1.54688e-162	1.36998e-163	-6.20363e-164	-1.21281e-162	3.73578e-163	-2.47202e-163	-3.72252e-163	-2.39307e-163	8.08579e-165	0
1.39735e-162	1.07664e-163	-1.36853e-162	6.98608e-163	-1.82532e-163	-8.20453e-163	1.50886e-164	-2.02766e-164	-1.76175e-163	5.61805e-163	3.67453e-163	-2.80863e-163	-2.08697e-164	2.73552e-164	-7.52099e-164	-6.52303e-163	2.11481e-163	2.94829e-163	-1.37224e-163	3.13643e-163	-1.74029e-164	-1.54688e-162	1.36998e-163	-6.20363e-164	-1.21281e-162	3.73578e-163	-2.47202e-163	-3.72252e-163	-2.39307e-163	8.08579e-165	0
1.39735e-162	1.07664e-163	-1.36853e-162	6.98608e-163	-1.82532e-163	-8.20453e-163	1.50886e-164	-2.02766e-164	-1.76175e-163	5.61805e-163	3.67453e-163	-2.80863e-163	-2.08697e-164	2.73552e-164	-7.52099e-164	-6.52303e-163	2.11481e-163	2.94829e-163	-1.37224e-163	3.13643e-163	-1.74029e-164	-1.54688e-162	1.36998e-163	-6.20363e-164	-1.21281e-162	3.73578e-163	-2.47202e-163	-3.72252e-163	-2.39307e-163	8.08579e-165	0
1.39735e-162	1.07664e-163	-1.36853e-162	6.98608e-163	-1.82532e-163	-8.20453e-163	1.50886e-164	-2.02766e-164	-1.76175e-163	5.61805e-163	3.67453e-163	-2.80863e-163	-2.08697e-164	2.73552e-164	-7.52099e-164	-6.52303e-163	2.11481e-163	2.94829e-163	-1.37224e-163	3.13643e-163	-1.74029e-164	-1.54688e-162	1.36998e-163	-6.20363e-164	-1.21281e-162	3.73578e-163	-2.47202e-163	-3.72252e-163	-2.39307e-163	8.08579e-165	0
1.39735e-162	1.07664e-163	-1.36853e-162	6.98608e-163	-1.82532e-163	-8.20453e-163	1.50886e-164	-2.02766e-164	-1.76175e-163	5.61805e-163	3.67453e-163	-2.80863e-163	-2.08697e-164	2.73552e-164	-7.52099e-164	-6.52303e-163	2.11481e-163	2.94829e-163	-1.37224e-163	3.13643e-163	-1.74029e-164	-1.54688e-162	1.36998e-163	-6.20363e-164	-1.21281e-162	3.73578e-163	-2.47202e-163	-3.72252e-163	-2.39307e-163	8.08579e-165	0
1.39735e-162	1.07664e-163	-1.36853e-162	6.98608e-163	-1.82532e-163	-8.20453e-163	1.50886e-164	-2.02766e-164	-1.76175e-163	5.61805e-163	3.67453e-163	-2.80863e-163	-2.08697e-164	2.73552e-164	-7.52099e-164	-6.52303e-163	2.11481e-163	2.94829e-163	-1.37224e-163	3.13643e-163	-1.74029e-164	-1.54688e-162	1.36998e-163	-6.20363e-164	-1.21281e-162	3.73578e-163	-2.47202e-163	-3.72252e-163	-2.39307e-163	8.08579e-165	0
1.39735e-162	1.07664e-163	-1.36853e-162	6.98608e-163	-1.82532e-163	-8.20453e-163	1.50886e-164	-2.02766e-164	-1.76175e-163	5.61805e-163	3.67453e-163	-2.80863e-163	-2.08697e-164	2.73552e-164	-7.52099e-164	-6.52303e-163	2.11481e-163	2.94829e-163	-1.37224e-163	3.13643e-163	-1.74029e-164	-1.54688e-162	1.36998e-163	-6.20363e-164	-1.21281e-162	3.73578e-163	-2.47202e-163	-3.72252e-163	-2.39307e-163	8.08579e-165	0
1.39735e-162	1.07664e-163	-1.36853e-162	6.98608e-163	-1.82532e-163	-8.20453e-163	1.50886e-164	-2.02766e-164	-1.76175e-163	5.61805e-163	3.67453e-163	-2.80863e-163	-2.08697e-164	2.73552e-164	-7.52099e-164	-6.52303e-163	2.11481e-163	2.94829e-163	-1.37224e-163	3.13643e-163	-1.74029e-164	-1.54688e-162	1.36998e-163	-6.20363e-164	-1.21281e-162	3.73578e-163	-2.47202e-163	-3.72252e-163	-2.39307e-163	8.08579e-165	0
1.39735e-162	1.07664e-163	-1.36853e-162	6.98608e-163	-1.82532e-163	-8.20453e-163	1.50886e-164	-2.02766e-164	-1.76175e-163	5.61805e-163	3.67453e-163	-2.80863e-163	-2.08697e-164	2.73552e-164	-7.52099e-164	-6.52303e-163	2.11481e-163	2.94829e-163	-1.37224e-163	3.13643e-163	-1.74029e-164	-1.54688e-162	1.36998e-163	-6.20363e-164	-1.21281e-162	3.73578e-163	-2.47202e-163	-3.72252e-163	-2.39307e-163	8.08579e-165	0
1.39735e-162	1.07664e-163	-1.36853e-162	6.98608e-163	-1.82532e-163	-8.20453e-163	1.50886e-164	-2.02766e-164	-1.76175e-163	5.61805e-163	3.67453e-163	-2.80863e-163	-2.08697e-164	2.73552e-164	-7.52099e-164	-6.52303e-163	2.11481e-163	2.94829e-163	-1.37224e-163	3.13643e-163	-1.74029e-164	-1.54688e-162	1.36998e-163	-6.20363e-164	-1.21281e-162	3.73578e-163	-2.47202e-163	-3.72252e-163	-2.39307e-163	8.08579e-165	0
1.39735e-162	1.07664e-163	-1.36853e-162	6.98608e-163	-1.82532e-163	-8.20453e-163	1.50886e-164	-2.02766e-164	-1.76175e-163	5.61805e-163	3.67453e-163	-2.80863e-163	-2.08697e-164	2.73552e-164	-7.52099e-164	-6.52303e-163	2.11481e-163	2.94829e-163	-1.37224e-163	3.13643e-163	-1.74029e-164	-1.54688e-162	1.36998e-163	-6.20363e-164	-1.21281e-162	3.73578e-163	-2.47202e-163	-3.72252e-163	-2.39307e-163	8.08579e-165	0
1.39735e-162	1.07664e-163	-1.36853e-162	6.98608e-163	-1.82532e-163	-8.20453e-163	1.50886e-164	-2.02766e-164	-1.76175e-163	5.61805e-163	3.67453e-163	-2.80863e-163	-2.08697e-164	2.73552e-164	-7.52099e-164	-6.52303e-163	2.11481e-163	2.94829e-163	-1.37224e-163	3.13643e-163	-1.74029e-164	-1.54688e-162	1.36998e-163	-6.20363e-164	-1.21281e-162	3.73578e-163	-2.47202e-163	-3.72252e-163	-2.39307e-163	8.08579e-165	0
1.39735e-162	1.07664e-163	-1.36853e-162	6.98608e-163	-1.82532e-163	-8.20453e-163	1.50886e-164	-2.02766e-164	-1.76175e-163	5.61805e-163	3.67453e-163	-2.80863e-163	-2.08697e-164	2.73552e-164	-7.52099e-164	-6.52303e-163	2.11481e-163	2.94829e-163	-1.37224e-163	3.13643e-163	-1.74029e-164	-1.54688e-162	1.36998e-163	-6.20363e-164	-1.21281e-162	3.73578e-163	-2.47202e-163	-3.72252e-163	-2.39307e-163	8.08579e-165	0
1.39735e-162	1.07664e-163	-1.36853e-162	6.98608e-163	-1.82532e-163	-8.20453e-163	1.50886e-164	-2.02766e-164	-1.76175e-163	5.61805e-163	3.67453e-163	-2.80863e-163	-2.08697e-164	2.73552e-164	-7.52099e-164	-6.52303e-163	2.11481e-163	2.94829e-163	-1.37224e-163	3.13643e-163	-1.74029e-164	-1.54688e-162	1.36998e-163	-6.20363e-164	-1.21281e-162	3.73578e-163	-2.47202e-163	-3.72252e-163	-2.39307e-163	8.08579e-165	0
1.39735e-162	1.07664e-163	-1.36853e-162	6.98608e-163	-1.82532e-163	-8.20453e-163	1.50886e-164	-2.02766e-164	-1.76175e-163	5.61805e-163	3.67453e-163	-2.80863e-163	-2.08697e-164	2.73552e-164	-7.52099e-164	-6.52303e-163	2.11481e-163	2.94829e-163	-1.37224e-163	3.13643e-163	-1.74029e-164	-1.54688e-162	1.36998e-163	-6.20363e-164	-1.21281e-162	3.73578e-163	-2.47202e-163	-3.72252e-163	-2.39307e-163	8.08579e-165	0
1.39735e-162	1.07664e-163	-1.36853e-162	6.98608e-163	-1.82532e-163	-8.20453e-163	1.50886e-164	-2.02766e-164	-1.76175e-163	5.61805e-163	3.67453e-163	-2.80863e-163	-2.08697e-164	2.73552e-164	-7.52099e-164	-6.52303e-163	2.11481e-163	2.94829e-163	-1.37224e-163	3.13643e-163	-1.74029e-164	-1.54688e-162	1.36998e-163	-6.20363e-164	-1.21281e-162	3.73578e-163	-2.47202e-163	-3.72252e-163	-2.39307e-163	8.08579e-165	0
1.39735e-162	1.07664e-163	-1.36853e-162	6.98608e-163	-1.82532e-163	-8.20453e-163	1.50886e-164	-2.02766e-164	-1.76175e-163	5.61805e-163	3.67453e-163	-2.80863e-163	-2.08697e-164	2.73552e-164	-7.52099e-164	-6.52303e-163	2.11481e-163	2.94829e-163	-1.37224e-163	3.13643e-163	-1.74029e-164	-1.54688e-162	1.36998e-163	-6.20363e-164	-1.21281e-162	3.73578e-163	-2.47202e-163	-3.72252e-163	-2.39307e-163	8.08579e-165	0
1.39735e-162	1.07664e-163	-1.36853e-162	6.98608e-163	-1.82532e-163	-8.20453e-163	1.50886e-164	-2.02766e-164	-1.76175e-163	5.61805e-163	3.67453e-163	-2.80863e-163	-2.08697e-164	2.73552e-164	-7.52099e-164	-6.52303e-163	2.11481e-163	2.94829e-163	-1.37224e-163	3.13643e-163	-1.74029e-164	-1.54688e-162	1.36998e-163	-6.20363e-164	-1.21281e-162	3.73578e-163	-2.47202e-163	-3.72252e-163	-2.39307e-163	8.08579e-165	0
1.39735e-162	1.07664e-163	-1.36853e-162	6.98608e-163	-1.82532e-163	-8.20453e-163	1.50886e-164	-2.02766e-164	-1.76175e-163	5.61805e-163	3.67453e-163	-2.80863e-163	-2.08697e-164	2.73552e-164	-7.52099e-164	-6.52303e-163	2.11481e-163	2.94829e-163	-1.37224e-163	3.13643e-163	-1.74029e-164	-1.54688e-162	1.36998e-163	-6.20363e-164	-1.21281e-162	3.73578e-163	-2.47202e-163	-3.72252e-163	-2.39307e-163	8.08579e-165	0
1.39735e-162	1.07664e-163	-1.36853e-162	6.98608e-163	-1.82532e-163	-8.20453e-163	1.50886e-164	-2.02766e-164	-1.76175e-163	5.61805e-163	3.67453e-163	-2.80863e-163	-2.08697e-164	2.73552e-164	-7.52099e-164	-6.52303e-163	2.11481e-163	2.94829e-163	-1.37224e-163	3.13643e-163	-1.74029e-164	-1.54688e-162	1.36998e-163	-6.20363e-164	-1.21281e-162	3.73578e-163	-2.47202e-163	-3.72252e-163	-2.39307e-163	8.08579e-165	0
1.39735e-162	1.07664e-163	-1.36853e-162	6.98608e-163	-1.82532e-163	-8.20453e-163	1.50886e-164	-2.02766e-164	-1.76175e-163	5.61805e-163	3.67453e-163	-2.80863e-163	-2.08697e-164	2.73552e-164	-7.52099e-164	-6.52303e-163	2.11481e-163	2.94829e-163	-1.37224e-163	3.13643e-163	-1.74029e-164	-1.54688e-162	1.36998e-163	-6.20363e-164	-1.21281e-162	3.73578e-163	-2.47202e-163	-3.72252e-163	-2.39307e-163	8.08579e-165	0
1.39735e-162	1.07664e-163	-1.36853e-162	6.98608e-163	-1.82532e-163	-8.20453e-163	1.50886e-164	-2.02766e-164	-1.76175e-163	5.61805e-163	3.67453e-163	-2.80863e-163	-2.08697e-164	2.73552e-164	-7.52099e-164	-6.52303e-163	2.11481e-163	2.94829e-163	-1.37224e-163	3.13643e-163	-1.74029e-164	-1.54688e-162	1.36998e-163	-6.20363e-164	-1.21281e-162	3.73578e-163	-2.47202e-163	-3.72252e-163	-2.39307e-163	8.08579e-165	0
1.39735e-162	1.07664e-163	-1.36853e-162	6.98608e-163	-1.82532e-163	-8.20453e-163	1.50886e-164	-2.02766e-164	-1.76175e-163	5.61805e-163	3.67453e-163	-2.80863e-163	-2.08697e-164	2.73552e-164	-7.52099e-164	-6.52303e-163	2.11481e-163	2.94829e-163	-1.37224e-163	3.13643e-163	-1.74029e-164	-1.54688e-162	1.36998e-163	-6.20363e-164	-1.21281e-162	3.73578e-163	-2.47202e-163	-3.72252e-163	-2.39307e-163	8.08579e-165	0
1.39735e-162	1.07664e-163	-1.36853e-162	6.98608e-163	-1.82532e-163	-8.20453e-163	1.50886e-164	-2.02766e-164	-1.76175e-163	5.61805e-163	3.67453e-163	-2.80863e-163	-2.08697e-164	2.73552e-164	-7.52099e-164	-6.52303e-163	2.11481e-163	2.94829e-163	-1.37224e-163	3.13643e-163	-1.74029e-164	-1.54688e-162	1.36998e-163	-6.20363e-164	-1.21281e-162	3.73578e-163	-2.47202e-163	-3.72252e-163	-2.39307e-163	8.08579e-165	0
1.39735e-162	1.07664e-163	-1.36853e-162	6.98608e-163	-1.82532e-163	-8.20453e-163	1.50886e-164	-2.02766e-164	-1.76175e-163	5.61805e-163	3.67453e-163	-2.80863e-163	-2.08697e-164	2.73552e-164	-7.52099e-164	-6.52303e-163	2.11481e-163	2.94829e-163	-1.37224e-163	3.13643e-163	-1.74029e-164	-1.54688e-162	1.36998e-163	-6.20363e-164	-1.21281e-162	3.73578e-163	-2.47202e-163	-3.72252e-163	-2.39307e-163	8.08579e-165	0
1.39735e-162	1.07664e-163	-1.36853e-162	6.98608e-163	-1.82532e-163	-8.20453e-163	1.50886e-164	-2.02766e-164	-1.76175e-163	5.61805e-163	3.67453e-163	-2.80863e-163	-2.08697e-164	2.73552e-164	-7.52099e-164	-6.52303e-163	2.11481e-163	2.94829e-163	-1.37224e-163	3.13643e-163	-1.74029e-164	-1.54688e-162	1.36998e-163	-6.20363e-164	-1.21281e-162	3.73578e-163	-2.47202e-163	-3.72252e-163	-2.39307e-163	8.08579e-165	0
1.39735e-162	1.07664e-163	-1.36853e-162	6.98608e-163	-1.82532e-163	-8.20453e-163	1.50886e-164	-2.02766e-164	-1.76175e-163	5.61805e-163	3.67453e-163	-2.80863e-163	-2.08697e-164	2.73552e-164	-7.52099e-164	-6.52303e-163	2.11481e-163	2.94829e-163	-1.37224e-163	3.13643e-163	-1.74029e-164	-1.54688e-162	1.36998e-163	-6.20363e-164	-1.21281e-162	3.73578e-163	-2.47202e-163	-3.72252e-163	-2.39307e-163	8.08579e-165	0
1.39735e-162	1.07664e-163	-1.36853e-162	6.98608e-163	-1.82532e-163	-8.20453e-163	1.50886e-164	-2.02766e-164	-1.76175e-163	5.61805e-163	3.67453e-163	-2.80863e-163	-2.08697e-164	2.73552e-164	-7.52099e-164	-6.52303e-163	2.11481e-163	2.94829e-163	-1.37224e-163	3.13643e-163	-1.74029e-164	-1.54688e-162	1.36998e-163	-6.20363e-164	-1.21281e-162	3.73578e-163	-2.47202e-163	-3.72252e-163	-2.39307e-163	8.08579e-165	0
1.39735e-162	1.07664e-163	-1.36853e-162	6.98608e-163	-1.82532e-163	-8.20453e-163	1.50886e-164	-2.02766e-164	-1.76175e-163	5.61805e-163	3.67453e-163	-2.80863e-163	-2.08697e-164	2.73552e-164	-7.52099e-164	-6.52303e-163	2.11481e-163	2.94829e-163	-1.37224e-163	3.13643e-163	-1.74029e-164	-1.54688e-162	1.36998e-163	-6.20363e-164	-1.21281e-162	3.73578e-163	-2.47202e-163	-3.72252e-163	-2.39307e-163	8.08579e-165	0
1.39735e-162	1.07664e-163	-1.36853e-162	6.98608e-163	-1.82532e-163	-8.20453e-163	1.50886e-164	-2.02766e-164	-1.76175e-163	5.61805e-163	3.67453e-163	-2.80863e-163	-2.08697e-164	2.73552e-164	-7.52099e-164	-6.52303e-163	2.11481e-163	2.94829e-163	-1.37224e-163	3.13643e-163	-1.74029e-164	-1.54688e-162	1.36998e-163	-6.20363e-164	-1.21281e-162	3.73578e-163	-2.47202e-163	-3.72252e-163	-2.39307e-163	8.08579e-165	0
1.39735e-162	1.07664e-163	-1.36853e-162	6.98608e-163	-1.82532e-163	-8.20453e-163	1.50886e-164	-2.02766e-164	-1.76175e-163	5.61805e-163	3.67453e-163	-2.80863e-163	-2.08697e-164	2.73552e-164	-7.52099e-164	-6.52303e-163	2.11481e-163	2.94829e-163	-1.37224e-163	3.13643e-163	-1.74029e-164	-1.54688e-162	1.36998e-163	-6.20363e-164	-1.21281e-162	3.73578e-163	-2.47202e-163	-3.72252e-163	-2.39307e-163	8.08579e-165	0
1.39735e-162	1.07664e-163	-1.36853e-162	6.98608e-163	-1.82532e-163	-8.20453e-163	1.50886e-164	-2.02766e-164	-1.76175e-163	5.61805e-163	3.67453e-163	-2.80863e-163	-2.08697e-164	2.73552e-164	-7.52099e-164	-6.52303e-163	2.11481e-163	2.94829e-163	-1.37224e-163	3.13643e-163	-1.74029e-164	-1.54688e-162	1.36998e-163	-6.20363e-164	-1.21281e-162	3.73578e-163	-2.47202e-163	-3.72252e-163	-2.39307e-163	8.08579e-165	0
1.39735e-162	1.07664e-163	-1.36853e-162	6.98608e-163	-1.82532e-163	-8.20453e-163	1.50886e-164	-2.02766e-164	-1.76175e-163	5.61805e-163	3.67453e-163	-2.80863e-163	-2.08697e-164	2.73552e-164	-7.52099e-164	-6.52303e-163	2.11481e-163	2.94829e-163	-1.37224e-163	3.13643e-163	-1.74029e-164	-1.54688e-162	1.36998e-163	-6.20363e-164	-1.21281e-162	3.73578e-163	-2.47202e-163	-3.72252e-163	-2.39307e-163	8.08579e-165	0
1.39735e-162	1.07664e-163	-1.36853e-162	6.98608e-163	-1.82532e-163	-8.20453e-163	1.50886e-164	-2.02766e-164	-1.76175e-163	5.61805e-163	3.67453e-163	-2.80863e-163	-2.08697e-164	2.73552e-164	-7.52099e-164	-6.52303e-163	2.11481e-163	2.94829e-163	-1.37224e-163	3.13643e-163	-1.74029e-164	-1.54688e-162	1.36998e-163	-6.20363e-164	-1.21281e-162	3.73578e-163	-2.47202e-163	-3.72252e-163	-2.39307e-163	8.08579e-165	0
1.39735e-162	1.07664e-163	-1.36853e-162	6.98608e-163	-1.82532e-163	-8.20453e-163	1.50886e-164	-2.02766e-164	-1.76175e-163	5.61805e-163	3.67453e-163	-2.80863e-163	-2.08697e-164	2.73552e-164	-7.52099e-164	-6.52303e-163	2.11481e-163	2.94829e-163	-1.37224e-163	3.13643e-163	-1.74029e-164	-1.54688e-162	1.36998e-163	-6.20363e-164	-1.21281e-162	3.73578e-163	-2.47202e-163	-3.72252e-163	-2.39307e-163	8.08579e-165	0
1.39735e-162	1.07664e-163	-1.36853e-162	6.98608e-163	-1.82532e-163	-8.20453e-163	1.50886e-164	-2.02766e-164	-1.76175e-163	5.61805e-163	3.67453e-163	-2.80863e-163	-2.08697e-164	2.73552e-164	-7.52099e-164	-6.52303e-163	2.11481e-163	2.94829e-163	-1.37224e-163	3.13643e-163	-1.74029e-164	-1.54688e-162	1.36998e-163	-6.20363e-164	-1.21281e-162	3.73578e-163	-2.47202e-163	-3.72252e-163	-2.39307e-163	8.08579e-165	0
1.39735e-162	1.07664e-163	-1.36853e-162	6.98608e-163	-1.82532e-163	-8.20453e-163	1.50886e-164	-2.02766e-164	-1.76175e-163	5.61805e-163	3.67453e-163	-2.80863e-163	-2.08697e-164	2.73552e-164	-7.52099e-164	-6.52303e-163	2.11481e-163	2.94829e-163	-1.37224e-163	3.13643e-163	-1.74029e-164	-1.54688e-162	1.36998e-163	-6.20363e-164	-1.21281e-162	3.73578e-163	-2.47202e-163	-3.72252e-163	-2.39307e-163	8.08579e-165	0
1.39735e-162	1.07664e-163	-1.36853e-162	6.98608e-163	-1.82532e-163	-8.20453e-163	1.50886e-164	-2.02766e-164	-1.76175e-163	5.61805e-163	3.67453e-163	-2.80863e-163	-2.08697e-164	2.73552e-164	-7.52099e-164	-6.52303e-163	2.11481e-163	2.94829e-163	-1.37224e-163	3.13643e-163	-1.74029e-164	-1.54688e-162	1.36998e-163	-6.20363e-164	-1.21281e-162	3.73578e-163	-2.47202e-163	-3.72252e-163	-2.39307e-163	8.08579e-165	0
1.39735e-162	1.07664e-163	-1.36853e-162	6.98608e-163	-1.82532e-163	-8.20453e-163	1.50886e-164	-2.02766e-164	-1.76175e-163	5.61805e-163	3.67453e-163	-2.80863e-163	-2.08697e-164	2.73552e-164	-7.52099e-164	-6.52303e-163	2.11481e-163	2.94829e-163	-1.37224e-163	3.13643e-163	-1.74029e-164	-1.54688e-162	1.36998e-163	-6.20363e-164	-1.21281e-162	3.73578e-163	-2.47202e-163	-3.72252e-163	-2.39307e-163	8.08579e-165	0
1.39735e-162	1.07664e-163	-1.36853e-162	6.98608e-163	-1.82532e-163	-8.20453e-163	1.50886e-164	-2.02766e-164	-1.76175e-163	5.61805e-163	3.67453e-163	-2.80863e-163	-2.08697e-164	2.73552e-164	-7.52099e-164	-6.52303e-163	2.11481e-163	2.94829e-163	-1.37224e-163	3.13643e-163	-1.74029e-164	-1.54688e-162	1.36998e-163	-6.20363e-164	-1.21281e-162	3.73578e-163	-2.47202e-163	-3.72252e-163	-2.39307e-163	8.08579e-165	0
1.39735e-162	1.07664e-163	-1.36853e-162	6.98608e-163	-1.82532e-163	-8.20453e-163	1.50886e-164	-2.02766e-164	-1.76175e-163	5.61805e-163	3.67453e-163	-2.80863e-163	-2.08697e-164	2.73552e-164	-7.52099e-164	-6.52303e-163	2.11481e-163	2.94829e-163	-1.37224e-163	3.13643e-163	-1.74029e-164	-1.54688e-162	1.36998e-163	-6.20363e-164	-1.21281e-162	3.73578e-163	-2.47202e-163	-3.72252e-163	-2.39307e-163	8.08579e-165	0
1.39735e-162	1.07664e-163	-1.36853e-162	6.98608e-163	-1.82532e-163	-8.20453e-163	1.50886e-164	-2.02766e-164	-1.76175e-163	5.61805e-163	3.67453e-163	-2.80863e-163	-2.08697e-164	2.73552e-164	-7.52099e-164	-6.52303e-163	2.11481e-163	2.94829e-163	-1.37224e-163	3.13643e-163	-1.74029e-164	-1.54688e-162	1.36998e-163	-6.20363e-164	-1.21281e-162	3.73578e-163	-2.47202e-163	-3.72252e-163	-2.39307e-163	8.08579e-165	0
1.39735e-162	1.07664e-163	-1.36853e-162	6.98608e-163	-1.82532e-163	-8.20453e-163	1.50886e-164	-2.02766e-164	-1.76175e-163	5.61805e-163	3.67453e-163	-2.80863e-163	-2.08697e-164	2.73552e-164	-7.52099e-164	-6.52303e-163	2.11481e-163	2.94829e-163	-1.37224e-163	3.13643e-163	-1.74029e-164	-1.54688e-162	1.36998e-163	-6.20363e-164	-1.21281e-162	3.73578e-163	-2.47202e-163	-3.72252e-163	-2.39307e-163	8.08579e-165	0
1.39735e-162	1.07664e-163	-1.36853e-162	6.98608e-163	-1.82532e-163	-8.20453e-163	1.50886e-164	-2.02766e-164	-1.76175e-163	5.61805e-163	3.67453e-163	-2.80863e-163	-2.08697e-164	2.73552e-164	-7.52099e-164	-6.52303e-163	2.11481e-163	2.94829e-163	-1.37224e-163	3.13643e-163	-1.74029e-164	-1.54688e-162	1.36998e-163	-6.20363e-164	-1.21281e-162	3.73578e-163	-2.47202e-163	-3.72252e-163	-2.39307e-163	8.08579e-165	0
1.39735e-162	1.07664e-163	-1.36853e-162	6.98608e-163	-1.82532e-163	-8.20453e-163	1.50886e-164	-2.02766e-164	-1.76175e-163	5.61805e-163	3.67453e-163	-2.80863e-163	-2.08697e-164	2.73552e-164	-7.52099e-164	-6.52303e-163	2.11481e-163	2.94829e-163	-1.37224e-163	3.13643e-163	-1.74029e-164	-1.54688e-162	1.36998e-163	-6.20363e-164	-1.21281e-162	3.73578e-163	-2.47202e-163	-3.72252e-163	-2.39307e-163	8.08579e-165	0
1.39735e-162	1.07664e-163	-1.36853e-162	6.98608e-163	-1.82532e-163	-8.20453e-163	1.50886e-164	-2.02766e-164	-1.76175e-163	5.61805e-163	3.67453e-163	-2.80863e-163	-2.08697e-164	2.73552e-164	-7.52099e-164	-6.52303e-163	2.11481e-163	2.94829e-163	-1.37224e-163	3.13643e-163	-1.74029e-164	-1.54688e-162	1.36998e-163	-6.20363e-164	-1.21281e-162	3.73578e-163	-2.47202e-163	-3.72252e-163	-2.39307e-163	8.08579e-165	0
1.39735e-162	1.07664e-163	-1.36853e-162	6.98608e-163	-1.82532e-163	-8.20453e-163	1.50886e-164	-2.02766e-164	-1.76175e-163	5.61805e-163	3.67453e-163	-2.80863e-163	-2.08697e-164	2.73552e-164	-7.52099e-164	-6.52303e-163	2.11481e-163	2.94829e-163	-1.37224e-163	3.13643e-163	-1.74029e-164	-1.54688e-162	1.36998e-163	-6.20363e-164	-1.21281e-162	3.73578e-163	-2.47202e-163	-3.72252e-163	-2.39307e-163	8.08579e-165	0
1.39735e-162	1.07664e-163	-1.36853e-162	6.98608e-163	-1.82532e-163	-8.20453e-163	1.50886e-164	-2.02766e-164	-1.76175e-163	5.61805e-163	3.67453e-163	-2.80863e-163	-2.08697e-164	2.73552e-164	-7.52099e-164	-6.52303e-163	2.11481e-163	2.94829e-163	-1.37224e-163	3.13643e-163	-1.74029e-164	-1.54688e-162	1.36998e-163	-6.20363e-164	-1.21281e-162	3.73578e-163	-2.47202e-163	-3.72252e-163	-2.39307e-163	8.08579e-165	0
1.39735e-162	1.07664e-163	-1.36853e-162	6.98608e-163	-1.82532e-163	-8.20453e-163	1.50886e-164	-2.02766e-164	-1.76175e-163	5.61805e-163	3.67453e-163	-2.80863e-163	-2.08697e-164	2.73552e-164	-7.52099e-164	-6.52303e-163	2.11481e-163	2.94829e-163	-1.37224e-163	3.13643e-163	-1.74029e-164	-1.54688e-162	1.36998e-163	-6.20363e-164	-1.21281e-162	3.73578e-163	-2.47202e-163	-3.72252e-163	-2.39307e-163	8.08579e-165	0
1.39735e-162	1.07664e-163	-1.36853e-162	6.98608e-163	-1.82532e-163	-8.20453e-163	1.50886e-164	-2.02766e-164	-1.76175e-163	5.61805e-163	3.67453e-163	-2.80863e-163	-2.08697e-164	2.73552e-164	-7.52099e-164	-6.52303e-163	2.11481e-163	2.94829e-163	-1.37224e-163	3.13643e-163	-1.74029e-164	-1.54688e-162	1.36998e-163	-6.20363e-164	-1.21281e-162	3.73578e-163	-2.47202e-163	-3.72252e-163	-2.39307e-163	8.08579e-165	0
1.39735e-162	1.07664e-163	-1.36853e-162	6.98608e-163	-1.82532e-163	-8.20453e-163	1.50886e-164	-2.02766e-164	-1.76175e-163	5.61805e-163	3.67453e-163	-2.80863e-163	-2.08697e-164	2.73552e-164	-7.52099e-164	-6.52303e-163	2.11481e-163	2.94829e-163	-1.37224e-163	3.13643e-163	-1.74029e-164	-1.54688e-162	1.36998e-163	-6.20363e-164	-1.21281e-162	3.73578e-163	-2.47202e-163	-3.72252e-163	-2.39307e-163	8.08579e-165	0
1.39735e-162	1.07664e-163	-1.36853e-162	6.98608e-163	-1.82532e-163	-8.20453e-163	1.50886e-164	-2.02766e-164	-1.76175e-163	5.61805e-163	3.67453e-163	-2.80863e-163	-2.08697e-164	2.73552e-164	-7.52099e-164	-6.52303e-163	2.11481e-163	2.94829e-163	-1.37224e-163	3.13643e-163	-1.74029e-164	-1.54688e-162	1.36998e-163	-6.20363e-164	-1.21281e-162	3.73578e-163	-2.47202e-163	-3.72252e-163	-2.39307e-163	8.08579e-165	0
1.39735e-162	1.07664e-163	-1.36853e-162	6.98608e-163	-1.82532e-163	-8.20453e-163	1.50886e-164	-2.02766e-164	-1.76175e-163	5.61805e-163	3.67453e-163	-2.80863e-163	-2.08697e-164	2.73552e-164	-7.52099e-164	-6.52303e-163	2.11481e-163	2.94829e-163	-1.37224e-163	3.13643e-163	-1.74029e-164	-1.54688e-162	1.36998e-163	-6.20363e-164	-1.21281e-162	3.73578e-163	-2.47202e-163	-3.72252e-163	-2.39307e-163	8.08579e-165	0
1.39735e-162	1.07664e-163	-1.36853e-162	6.98608e-163	-1.82532e-163	-8.20453e-163	1.50886e-164	-2.02766e-164	-1.76175e-163	5.61805e-163	3.67453e-163	-2.80863e-163	-2.08697e-164	2.73552e-164	-7.52099e-164	-6.52303e-163	2.11481e-163	2.94829e-163	-1.37224e-163	3.13643e-163	-1.74029e-164	-1.54688e-162	1.36998e-163	-6.20363e-164	-1.21281e-162	3.73578e-163	-2.47202e-163	-3.72252e-163	-2.39307e-163	8.08579e-165	0
1.39735e-162	1.07664e-163	-1.36853e-162	6.98608e-163	-1.82532e-163	-8.20453e-163	1.50886e-164	-2.02766e-164	-1.76175e-163	5.61805e-163	3.67453e-163	-2.80863e-163	-2.08697e-164	2.73552e-164	-7.52099e-164	-6.52303e-163	2.11481e-163	2.94829e-163	-1.37224e-163	3.13643e-163	-1.74029e-164	-1.54688e-162	1.36998e-163	-6.20363e-164	-1.21281e-162	3.73578e-163	-2.47202e-163	-3.72252e-163	-2.39307e-163	8.08579e-165	0
1.39735e-162	1.07664e-163	-1.36853e-162	6.98608e-163	-1.82532e-163	-8.20453e-163	1.50886e-164	-2.02766e-164	-1.76175e-163	5.61805e-163	3.67453e-163	-2.80863e-163	-2.08697e-164	2.73552e-164	-7.52099e-164	-6.52303e-163	2.11481e-163	2.94829e-163	-1.37224e-163	3.13643e-163	-1.74029e-164	-1.54688e-162	1.36998e-163	-6.20363e-164	-1.21281e-162	3.73578e-163	-2.47202e-163	-3.72252e-163	-2.39307e-163	8.08579e-165	0
1.39735e-162	1.07664e-163	-1.36853e-162	6.98608e-163	-1.82532e-163	-8.20453e-163	1.50886e-164	-2.02766e-164	-1.76175e-163	5.61805e-163	3.67453e-163	-2.80863e-163	-2.08697e-164	2.73552e-164	-7.52099e-164	-6.52303e-163	2.11481e-163	2.94829e-163	-1.37224e-163	3.13643e-163	-1.74029e-164	-1.54688e-162	1.36998e-163	-6.20363e-164	-1.21281e-162	3.73578e-163	-2.47202e-163	-3.72252e-163	-2.39307e-163	8.08579e-165	0
1.39735e-162	1.07664e-163	-1.36853e-162	6.98608e-163	-1.82532e-163	-8.20453e-163	1.50886e-164	-2.02766e-164	-1.76175e-163	5.61805e-163	3.67453e-163	-2.80863e-163	-2.08697e-164	2.73552e-164	-7.52099e-164	-6.52303e-163	2.11481e-163	2.94829e-163	-1.37224e-163	3.13643e-163	-1.74029e-164	-1.54688e-162	1.36998e-163	-6.20363e-164	-1.21281e-162	3.73578e-163	-2.47202e-163	-3.72252e-163	-2.39307e-163	8.08579e-165	0
1.39735e-162	1.07664e-163	-1.36853e-162	6.98608e-163	-1.82532e-163	-8.20453e-163	1.50886e-164	-2.02766e-164	-1.76175e-163	5.61805e-163	3.67453e-163	-2.80863e-163	-2.08697e-164	2.73552e-164	-7.52099e-164	-6.52303e-163	2.11481e-163	2.94829e-163	-1.37224e-163	3.13643e-163	-1.74029e-164	-1.54688e-162	1.36998e-163	-6.20363e-164	-1.21281e-162	3.73578e-163	-2.47202e-163	-3.72252e-163	-2.39307e-163	8.08579e-165	0
1.39735e-162	1.07664e-163	-1.36853e-162	6.98608e-163	-1.82532e-163	-8.20453e-163	1.50886e-164	-2.02766e-164	-1.76175e-163	5.61805e-163	3.67453e-163	-2.80863e-163	-2.08697e-164	2.73552e-164	-7.52099e-164	-6.52303e-163	2.11481e-163	2.94829e-163	-1.37224e-163	3.13643e-163	-1.74029e-164	-1.54688e-162	1.36998e-163	-6.20363e-164	-1.21281e-162	3.73578e-163	-2.47202e-163	-3.72252e-163	-2.39307e-163	8.08579e-165	0
1.39735e-162	1.07664e-163	-1.36853e-162	6.98608e-163	-1.82532e-163	-8.20453e-163	1.50886e-164	-2.02766e-164	-1.76175e-163	5.61805e-163	3.67453e-163	-2.80863e-163	-2.08697e-164	2.73552e-164	-7.52099e-164	-6.52303e-163	2.11481e-163	2.94829e-163	-1.37224e-163	3.13643e-163	-1.74029e-164	-1.54688e-162	1.36998e-163	-6.20363e-164	-1.21281e-162	3.73578e-163	-2.47202e-163	-3.72252e-163	-2.39307e-163	8.08579e-165	0
1.39735e-162	1.07664e-163	-1.36853e-162	6.98608e-163	-1.82532e-163	-8.20453e-163	1.50886e-164	-2.02766e-164	-1.76175e-163	5.61805e-163	3.67453e-163	-2.80863e-163	-2.08697e-164	2.73552e-164	-7.52099e-164	-6.52303e-163	2.11481e-163	2.94829e-163	-1.37224e-163	3.13643e-163	-1.74029e-164	-1.54688e-162	1.36998e-163	-6.20363e-164	-1.21281e-162	3.73578e-163	-2.47202e-163	-3.72252e-163	-2.39307e-163	8.08579e-165	0
1.39735e-162	1.07664e-163	-1.36853e-162	6.98608e-163	-1.82532e-163	-8.20453e-163	1.50886e-164	-2.02766e-164	-1.76175e-163	5.61805e-163	3.67453e-163	-2.80863e-163	-2.08697e-164	2.73552e-164	-7.52099e-164	-6.52303e-163	2.11481e-163	2.94829e-163	-1.37224e-163	3.13643e-163	-1.74029e-164	-1.54688e-162	1.36998e-163	-6.20363e-164	-1.21281e-162	3.73578e-163	-2.47202e-163	-3.72252e-163	-2.39307e-163	8.08579e-165	0
1.39735e-162	1.07664e-163	-1.36853e-162	6.98608e-163	-1.82532e-163	-8.20453e-163	1.50886e-164	-2.02766e-164	-1.76175e-163	5.61805e-163	3.67453e-163	-2.80863e-163	-2.08697e-164	2.73552e-164	-7.52099e-164	-6.52303e-163	2.11481e-163	2.94829e-163	-1.37224e-163	3.13643e-163	-1.74029e-164	-1.54688e-162	1.36998e-163	-6.20363e-164	-1.21281e-162	3.73578e-163	-2.47202e-163	-3.72252e-163	-2.39307e-163	8.08579e-165	0
1.39735e-162	1.07664e-163	-1.36853e-162	6.98608e-163	-1.82532e-163	-8.20453e-163	1.50886e-164	-2.02766e-164	-1.76175e-163	5.61805e-163	3.67453e-163	-2.80863e-163	-2.08697e-164	2.73552e-164	-7.52099e-164	-6.52303e-163	2.11481e-163	2.94829e-163	-1.37224e-163	3.13643e-163	-1.74029e-164	-1.54688e-162	1.36998e-163	-6.20363e-164	-1.21281e-162	3.73578e-163	-2.47202e-163	-3.72252e-163	-2.39307e-163	8.08579e-165	0
1.39735e-162	1.07664e-163	-1.36853e-162	6.98608e-163	-1.82532e-163	-8.20453e-163	1.50886e-164	-2.02766e-164	-1.76175e-163	5.61805e-163	3.67453e-163	-2.80863e-163	-2.08697e-164	2.73552e-164	-7.52099e-164	-6.52303e-163	2.11481e-163	2.94829e-163	-1.37224e-163	3.13643e-163	-1.74029e-164	-1.54688e-162	1.36998e-163	-6.20363e-164	-1.21281e-162	3.73578e-163	-2.47202e-163	-3.72252e-163	-2.39307e-163	8.08579e-165	0
1.39735e-162	1.07664e-163	-1.36853e-162	6.98608e-163	-1.82532e-163	-8.20453e-163	1.50886e-164	-2.02766e-164	-1.76175e-163	5.61805e-163	3.67453e-163	-2.80863e-163	-2.08697e-164	2.73552e-164	-7.52099e-164	-6.52303e-163	2.11481e-163	2.94829e-163	-1.37224e-163	3.13643e-163	-1.74029e-164	-1.54688e-162	1.36998e-163	-6.20363e-164	-1.21281e-162	3.73578e-163	-2.47202e-163	-3.72252e-163	-2.39307e-163	8.08579e-165	0
1.39735e-162	1.07664e-163	-1.36853e-162	6.98608e-163	-1.82532e-163	-8.20453e-163	1.50886e-164	-2.02766e-164	-1.76175e-163	5.61805e-163	3.67453e-163	-2.80863e-163	-2.08697e-164	2.73552e-164	-7.52099e-164	-6.52303e-163	2.11481e-163	2.94829e-163	-1.37224e-163	3.13643e-163	-1.74029e-164	-1.54688e-162	1.36998e-163	-6.20363e-164	-1.21281e-162	3.73578e-163	-2.47202e-163	-3.72252e-163	-2.39307e-163	8.08579e-165	0
1.39735e-162	1.07664e-163	-1.36853e-162	6.98608e-163	-1.82532e-163	-8.20453e-163	1.50886e-164	-2.02766e-164	-1.76175e-163	5.61805e-163	3.67453e-163	-2.80863e-163	-2.08697e-164	2.73552e-164	-7.52099e-164	-6.52303e-163	2.11481e-163	2.94829e-163	-1.37224e-163	3.13643e-163	-1.74029e-164	-1.54688e-162	1.36998e-163	-6.20363e-164	-1.21281e-162	3.73578e-163	-2.47202e-163	-3.72252e-163	-2.39307e-163	8.08579e-165	0
1.39735e-162	1.07664e-163	-1.36853e-162	6.98608e-163	-1.82532e-163	-8.20453e-163	1.50886e-164	-2.02766e-164	-1.76175e-163	5.61805e-163	3.67453e-163	-2.80863e-163	-2.08697e-164	2.73552e-164	-7.52099e-164	-6.52303e-163	2.11481e-163	2.94829e-163	-1.37224e-163	3.13643e-163	-1.74029e-164	-1.54688e-162	1.36998e-163	-6.20363e-164	-1.21281e-162	3.73578e-163	-2.47202e-163	-3.72252e-163	-2.39307e-163	8.08579e-165	0
1.39735e-162	1.07664e-163	-1.36853e-162	6.98608e-163	-1.82532e-163	-8.20453e-163	1.50886e-164	-2.02766e-164	-1.76175e-163	5.61805e-163	3.67453e-163	-2.80863e-163	-2.08697e-164	2.73552e-164	-7.52099e-164	-6.52303e-163	2.11481e-163	2.94829e-163	-1.37224e-163	3.13643e-163	-1.74029e-164	-1.54688e-162	1.36998e-163	-6.20363e-164	-1.21281e-162	3.73578e-163	-2.47202e-163	-3.72252e-163	-2.39307e-163	8.08579e-165	0
1.39735e-162	1.07664e-163	-1.36853e-162	6.98608e-163	-1.82532e-163	-8.20453e-163	1.50886e-164	-2.02766e-164	-1.76175e-163	5.61805e-163	3.67453e-163	-2.80863e-163	-2.08697e-164	2.73552e-164	-7.52099e-164	-6.52303e-163	2.11481e-163	2.94829e-163	-1.37224e-163	3.13643e-163	-1.74029e-164	-1.54688e-162	1.36998e-163	-6.20363e-164	-1.21281e-162	3.73578e-163	-2.47202e-163	-3.72252e-163	-2.39307e-163	8.08579e-165	0
1.39735e-162	1.07664e-163	-1.36853e-162	6.98608e-163	-1.82532e-163	-8.20453e-163	1.50886e-164	-2.02766e-164	-1.76175e-163	5.61805e-163	3.67453e-163	-2.80863e-163	-2.08697e-164	2.73552e-164	-7.52099e-164	-6.52303e-163	2.11481e-163	2.94829e-163	-1.37224e-163	3.13643e-163	-1.74029e-164	-1.54688e-162	1.36998e-163	-6.20363e-164	-1.21281e-162	3.73578e-163	-2.47202e-163	-3.72252e-163	-2.39307e-163	8.08579e-165	0
1.39735e-162	1.07664e-163	-1.36853e-162	6.98608e-163	-1.82532e-163	-8.20453e-163	1.50886e-164	-2.02766e-164	-1.76175e-163	5.61805e-163	3.67453e-163	-2.80863e-163	-2.08697e-164	2.73552e-164	-7.52099e-164	-6.52303e-163	2.11481e-163	2.94829e-163	-1.37224e-163	3.13643e-163	-1.74029e-164	-1.54688e-162	1.36998e-163	-6.20363e-164	-1.21281e-162	3.73578e-163	-2.47202e-163	-3.72252e-163	-2.39307e-163	8.08579e-165	0
1.39735e-162	1.07664e-163	-1.36853e-162	6.98608e-163	-1.82532e-163	-8.20453e-163	1.50886e-164	-2.02766e-164	-1.76175e-163	5.61805e-163	3.67453e-163	-2.80863e-163	-2.08697e-164	2.73552e-164	-7.52099e-164	-6.52303e-163	2.11481e-163	2.94829e-163	-1.37224e-163	3.13643e-163	-1.74029e-164	-1.54688e-162	1.36998e-163	-6.20363e-164	-1.21281e-162	3.73578e-163	-2.47202e-163	-3.72252e-163	-2.39307e-163	8.08579e-165	0
1.39735e-162	1.07664e-163	-1.36853e-162	6.98608e-163	-1.82532e-163	-8.20453e-163	1.50886e-164	-2.02766e-164	-1.76175e-163	5.61805e-163	3.67453e-163	-2.80863e-163	-2.08697e-164	2.73552e-164	-7.52099e-164	-6.52303e-163	2.11481e-163	2.94829e-163	-1.37224e-163	3.13643e-163	-1.74029e-164	-1.54688e-162	1.36998e-163	-6.20363e-164	-1.21281e-162	3.73578e-163	-2.47202e-163	-3.72252e-163	-2.39307e-163	8.08579e-165	0
1.39735e-162	1.07664e-163	-1.36853e-162	6.98608e-163	-1.82532e-163	-8.20453e-163	1.50886e-164	-2.02766e-164	-1.76175e-163	5.61805e-163	3.67453e-163	-2.80863e-163	-2.08697e-164	2.73552e-164	-7.52099e-164	-6.52303e-163	2.11481e-163	2.94829e-163	-1.37224e-163	3.13643e-163	-1.74029e-164	-1.54688e-162	1.36998e-163	-6.20363e-164	-1.21281e-162	3.73578e-163	-2.47202e-163	-3.72252e-163	-2.39307e-163	8.08579e-165	0
1.39735e-162	1.07664e-163	-1.36853e-162	6.98608e-163	-1.82532e-163	-8.20453e-163	1.50886e-164	-2.02766e-164	-1.76175e-163	5.61805e-163	3.67453e-163	-2.80863e-163	-2.08697e-164	2.73552e-164	-7.52099e-164	-6.52303e-163	2.11481e-163	2.94829e-163	-1.37224e-163	3.13643e-163	-1.74029e-164	-1.54688e-162	1.36998e-163	-6.20363e-164	-1.21281e-162	3.73578e-163	-2.47202e-163	-3.72252e-163	-2.39307e-163	8.08579e-165	0
1.39735e-162	1.07664e-163	-1.36853e-162	6.98608e-163	-1.82532e-163	-8.20453e-163	1.50886e-164	-2.02766e-164	-1.76175e-163	5.61805e-163	3.67453e-163	-2.80863e-163	-2.08697e-164	2.73552e-164	-7.52099e-164	-6.52303e-163	2.11481e-163	2.94829e-163	-1.37224e-163	3.13643e-163	-1.74029e-164	-1.54688e-162	1.36998e-163	-6.20363e-164	-1.21281e-162	3.73578e-163	-2.47202e-163	-3.72252e-163	-2.39307e-163	8.08579e-165	0
1.39735e-162	1.07664e-163	-1.36853e-162	6.98608e-163	-1.82532e-163	-8.20453e-163	1.50886e-164	-2.02766e-164	-1.76175e-163	5.61805e-163	3.67453e-163	-2.80863e-163	-2.08697e-164	2.73552e-164	-7.52099e-164	-6.52303e-163	2.11481e-163	2.94829e-163	-1.37224e-163	3.13643e-163	-1.74029e-164	-1.54688e-162	1.36998e-163	-6.20363e-164	-1.21281e-162	3.73578e-163	-2.47202e-163	-3.72252e-163	-2.39307e-163	8.08579e-165	0
1.39735e-162	1.07664e-163	-1.36853e-162	6.98608e-163	-1.82532e-163	-8.20453e-163	1.50886e-164	-2.02766e-164	-1.76175e-163	5.61805e-163	3.67453e-163	-2.80863e-163	-2.08697e-164	2.73552e-164	-7.52099e-164	-6.52303e-163	2.11481e-163	2.94829e-163	-1.37224e-163	3.13643e-163	-1.74029e-164	-1.54688e-162	1.36998e-163	-6.20363e-164	-1.21281e-162	3.73578e-163	-2.47202e-163	-3.72252e-163	-2.39307e-163	8.08579e-165	0
1.39735e-162	1.07664e-163	-1.36853e-162	6.98608e-163	-1.82532e-163	-8.20453e-163	1.50886e-164	-2.02766e-164	-1.76175e-163	5.61805e-163	3.67453e-163	-2.80863e-163	-2.08697e-164	2.73552e-164	-7.52099e-164	-6.52303e-163	2.11481e-163	2.94829e-163	-1.37224e-163	3.13643e-163	-1.74029e-164	-1.54688e-162	1.36998e-163	-6.20363e-164	-1.21281e-162	3.73578e-163	-2.47202e-163	-3.72252e-163	-2.39307e-163	8.08579e-165	0
1.39735e-162	1.07664e-163	-1.36853e-162	6.98608e-163	-1.82532e-163	-8.20453e-163	1.50886e-164	-2.02766e-164	-1.76175e-163	5.61805e-163	3.67453e-163	-2.80863e-163	-2.08697e-164	2.73552e-164	-7.52099e-164	-6.52303e-163	2.11481e-163	2.94829e-163	-1.37224e-163	3.13643e-163	-1.74029e-164	-1.54688e-162	1.36998e-163	-6.20363e-164	-1.21281e-162	3.73578e-163	-2.47202e-163	-3.72252e-163	-2.39307e-163	8.08579e-165	0
1.39735e-162	1.07664e-163	-1.36853e-162	6.98608e-163	-1.82532e-163	-8.20453e-163	1.50886e-164	-2.02766e-164	-1.76175e-163	5.61805e-163	3.67453e-163	-2.80863e-163	-2.08697e-164	2.73552e-164	-7.52099e-164	-6.52303e-163	2.11481e-163	2.94829e-163	-1.37224e-163	3.13643e-163	-1.74029e-164	-1.54688e-162	1.36998e-163	-6.20363e-164	-1.21281e-162	3.73578e-163	-2.47202e-163	-3.72252e-163	-2.39307e-163	8.08579e-165	0
1.39735e-162	1.07664e-163	-1.36853e-162	6.98608e-163	-1.82532e-163	-8.20453e-163	1.50886e-164	-2.02766e-164	-1.76175e-163	5.61805e-163	3.67453e-163	-2.80863e-163	-2.08697e-164	2.73552e-164	-7.52099e-164	-6.52303e-163	2.11481e-163	2.94829e-163	-1.37224e-163	3.13643e-163	-1.74029e-164	-1.54688e-162	1.36998e-163	-6.20363e-164	-1.21281e-162	3.73578e-163	-2.47202e-163	-3.72252e-163	-2.39307e-163	8.08579e-165	0
1.39735e-162	1.07664e-163	-1.36853e-162	6.98608e-163	-1.82532e-163	-8.20453e-163	1.50886e-164	-2.02766e-164	-1.76175e-163	5.61805e-163	3.67453e-163	-2.80863e-163	-2.08697e-164	2.73552e-164	-7.52099e-164	-6.52303e-163	2.11481e-163	2.94829e-163	-1.37224e-163	3.13643e-163	-1.74029e-164	-1.54688e-162	1.36998e-163	-6.20363e-164	-1.21281e-162	3.73578e-163	-2.47202e-163	-3.72252e-163	-2.39307e-163	8.08579e-165	0
1.39735e-162	1.07664e-163	-1.36853e-162	6.98608e-163	-1.82532e-163	-8.20453e-163	1.50886e-164	-2.02766e-164	-1.76175e-163	5.61805e-163	3.67453e-163	-2.80863e-163	-2.08697e-164	2.73552e-164	-7.52099e-164	-6.52303e-163	2.11481e-163	2.94829e-163	-1.37224e-163	3.13643e-163	-1.74029e-164	-1.54688e-162	1.36998e-163	-6.20363e-164	-1.21281e-162	3.73578e-163	-2.47202e-163	-3.72252e-163	-2.39307e-163	8.08579e-165	0
1.39735e-162	1.07664e-163	-1.36853e-162	6.98608e-163	-1.82532e-163	-8.20453e-163	1.50886e-164	-2.02766e-164	-1.76175e-163	5.61805e-163	3.67453e-163	-2.80863e-163	-2.08697e-164	2.73552e-164	-7.52099e-164	-6.52303e-163	2.11481e-163	2.94829e-163	-1.37224e-163	3.13643e-163	-1.74029e-164	-1.54688e-162	1.36998e-163	-6.20363e-164	-1.21281e-162	3.73578e-163	-2.47202e-163	-3.72252e-163	-2.39307e-163	8.08579e-165	0
1.39735e-162	1.07664e-163	-1.36853e-162	6.98608e-163	-1.82532e-163	-8.20453e-163	1.50886e-164	-2.02766e-164	-1.76175e-163	5.61805e-163	3.67453e-163	-2.80863e-163	-2.08697e-164	2.73552e-164	-7.52099e-164	-6.52303e-163	2.11481e-163	2.94829e-163	-1.37224e-163	3.13643e-163	-1.74029e-164	-1.54688e-162	1.36998e-163	-6.20363e-164	-1.21281e-162	3.73578e-163	-2.47202e-163	-3.72252e-163	-2.39307e-163	8.08579e-165	0
1.39735e-162	1.07664e-163	-1.36853e-162	6.98608e-163	-1.82532e-163	-8.20453e-163	1.50886e-164	-2.02766e-164	-1.76175e-163	5.61805e-163	3.67453e-163	-2.80863e-163	-2.08697e-164	2.73552e-164	-7.52099e-164	-6.52303e-163	2.11481e-163	2.94829e-163	-1.37224e-163	3.13643e-163	-1.74029e-164	-1.54688e-162	1.36998e-163	-6.20363e-164	-1.21281e-162	3.73578e-163	-2.47202e-163	-3.72252e-163	-2.39307e-163	8.08579e-165	0
1.39735e-162	1.07664e-163	-1.36853e-162	6.98608e-163	-1.82532e-163	-8.20453e-163	1.50886e-164	-2.02766e-164	-1.76175e-163	5.61805e-163	3.67453e-163	-2.80863e-163	-2.08697e-164	2.73552e-164	-7.52099e-164	-6.52303e-163	2.11481e-163	2.94829e-163	-1.37224e-163	3.13643e-163	-1.74029e-164	-1.54688e-162	1.36998e-163	-6.20363e-164	-1.21281e-162	3.73578e-163	-2.47202e-163	-3.72252e-163	-2.39307e-163	8.08579e-165	0
1.39735e-162	1.07664e-163	-1.36853e-162	6.98608e-163	-1.82532e-163	-8.20453e-163	1.50886e-164	-2.02766e-164	-1.76175e-163	5.61805e-163	3.67453e-163	-2.80863e-163	-2.08697e-164	2.73552e-164	-7.52099e-164	-6.52303e-163	2.11481e-163	2.94829e-163	-1.37224e-163	3.13643e-163	-1.74029e-164	-1.54688e-162	1.36998e-163	-6.20363e-164	-1.21281e-162	3.73578e-163	-2.47202e-163	-3.72252e-163	-2.39307e-163	8.08579e-165	0
1.39735e-162	1.07664e-163	-1.36853e-162	6.98608e-163	-1.82532e-163	-8.20453e-163	1.50886e-164	-2.02766e-164	-1.76175e-163	5.61805e-163	3.67453e-163	-2.80863e-163	-2.08697e-164	2.73552e-164	-7.52099e-164	-6.52303e-163	2.11481e-163	2.94829e-163	-1.37224e-163	3.13643e-163	-1.74029e-164	-1.54688e-162	1.36998e-163	-6.20363e-164	-1.21281e-162	3.73578e-163	-2.47202e-163	-3.72252e-163	-2.39307e-163	8.08579e-165	0
1.39735e-162	1.07664e-163	-1.36853e-162	6.98608e-163	-1.82532e-163	-8.20453e-163	1.50886e-164	-2.02766e-164	-1.76175e-163	5.61805e-163	3.67453e-163	-2.80863e-163	-2.08697e-164	2.73552e-164	-7.52099e-164	-6.52303e-163	2.11481e-163	2.94829e-163	-1.37224e-163	3.13643e-163	-1.74029e-164	-1.54688e-162	1.36998e-163	-6.20363e-164	-1.21281e-162	3.73578e-163	-2.47202e-163	-3.72252e-163	-2.39307e-163	8.08579e-165	0
1.39735e-162	1.07664e-163	-1.36853e-162	6.98608e-163	-1.82532e-163	-8.20453e-163	1.50886e-164	-2.02766e-164	-1.76175e-163	5.61805e-163	3.67453e-163	-2.80863e-163	-2.08697e-164	2.73552e-164	-7.52099e-164	-6.52303e-163	2.11481e-163	2.94829e-163	-1.37224e-163	3.13643e-163	-1.74029e-164	-1.54688e-162	1.36998e-163	-6.20363e-164	-1.21281e-162	3.73578e-163	-2.47202e-163	-3.72252e-163	-2.39307e-163	8.08579e-165	0
1.39735e-162	1.07664e-163	-1.36853e-162	6.98608e-163	-1.82532e-163	-8.20453e-163	1.50886e-164	-2.02766e-164	-1.76175e-163	5.61805e-163	3.67453e-163	-2.80863e-163	-2.08697e-164	2.73552e-164	-7.52099e-164	-6.52303e-163	2.11481e-163	2.94829e-163	-1.37224e-163	3.13643e-163	-1.74029e-164	-1.54688e-162	1.36998e-163	-6.20363e-164	-1.21281e-162	3.73578e-163	-2.47202e-163	-3.72252e-163	-2.39307e-163	8.08579e-165	0
1.39735e-162	1.07664e-163	-1.36853e-162	6.98608e-163	-1.82532e-163	-8.20453e-163	1.50886e-164	-2.02766e-164	-1.76175e-163	5.61805e-163	3.67453e-163	-2.80863e-163	-2.08697e-164	2.73552e-164	-7.52099e-164	-6.52303e-163	2.11481e-163	2.94829e-163	-1.37224e-163	3.13643e-163	-1.74029e-164	-1.54688e-162	1.36998e-163	-6.20363e-164	-1.21281e-162	3.73578e-163	-2.47202e-163	-3.72252e-163	-2.39307e-163	8.08579e-165	0
1.39735e-162	1.07664e-163	-1.36853e-162	6.98608e-163	-1.82532e-163	-8.20453e-163	1.50886e-164	-2.02766e-164	-1.76175e-163	5.61805e-163	3.67453e-163	-2.80863e-163	-2.08697e-164	2.73552e-164	-7.52099e-164	-6.52303e-163	2.11481e-163	2.94829e-163	-1.37224e-163	3.13643e-163	-1.74029e-164	-1.54688e-162	1.36998e-163	-6.20363e-164	-1.21281e-162	3.73578e-163	-2.47202e-163	-3.72252e-163	-2.39307e-163	8.08579e-165	0
1.39735e-162	1.07664e-163	-1.36853e-162	6.98608e-163	-1.82532e-163	-8.20453e-163	1.50886e-164	-2.02766e-164	-1.76175e-163	5.61805e-163	3.67453e-163	-2.80863e-163	-2.08697e-164	2.73552e-164	-7.52099e-164	-6.52303e-163	2.11481e-163	2.94829e-163	-1.37224e-163	3.13643e-163	-1.74029e-164	-1.54688e-162	1.36998e-163	-6.20363e-164	-1.21281e-162	3.73578e-163	-2.47202e-163	-3.72252e-163	-2.39307e-163	8.08579e-165	0
1.39735e-162	1.07664e-163	-1.36853e-162	6.98608e-163	-1.82532e-163	-8.20453e-163	1.50886e-164	-2.02766e-164	-1.76175e-163	5.61805e-163	3.67453e-163	-2.80863e-163	-2.08697e-164	2.73552e-164	-7.52099e-164	-6.52303e-163	2.11481e-163	2.94829e-163	-1.37224e-163	3.13643e-163	-1.74029e-164	-1.54688e-162	1.36998e-163	-6.20363e-164	-1.21281e-162	3.73578e-163	-2.47202e-163	-3.72252e-163	-2.39307e-163	8.08579e-165	0
1.39735e-162	1.07664e-163	-1.36853e-162	6.98608e-163	-1.82532e-163	-8.20453e-163	1.50886e-164	-2.02766e-164	-1.76175e-163	5.61805e-163	3.67453e-163	-2.80863e-163	-2.08697e-164	2.73552e-164	-7.52099e-164	-6.52303e-163	2.11481e-163	2.94829e-163	-1.37224e-163	3.13643e-163	-1.74029e-164	-1.54688e-162	1.36998e-163	-6.20363e-164	-1.21281e-162	3.73578e-163	-2.47202e-163	-3.72252e-163	-2.39307e-163	8.08579e-165	0
1.39735e-162	1.07664e-163	-1.36853e-162	6.98608e-163	-1.82532e-163	-8.20453e-163	1.50886e-164	-2.02766e-164	-1.76175e-163	5.61805e-163	3.67453e-163	-2.80863e-163	-2.08697e-164	2.73552e-164	-7.52099e-164	-6.52303e-163	2.11481e-163	2.94829e-163	-1.37224e-163	3.13643e-163	-1.74029e-164	-1.54688e-162	1.36998e-163	-6.20363e-164	-1.21281e-162	3.73578e-163	-2.47202e-163	-3.72252e-163	-2.39307e-163	8.08579e-165	0
1.39735e-162	1.07664e-163	-1.36853e-162	6.98608e-163	-1.82532e-163	-8.20453e-163	1.50886e-164	-2.02766e-164	-1.76175e-163	5.61805e-163	3.67453e-163	-2.80863e-163	-2.08697e-164	2.73552e-164	-7.52099e-164	-6.52303e-163	2.11481e-163	2.94829e-163	-1.37224e-163	3.13643e-163	-1.74029e-164	-1.54688e-162	1.36998e-163	-6.20363e-164	-1.21281e-162	3.73578e-163	-2.47202e-163	-3.72252e-163	-2.39307e-163	8.08579e-165	0
1.39735e-162	1.07664e-163	-1.36853e-162	6.98608e-163	-1.82532e-163	-8.20453e-163	1.50886e-164	-2.02766e-164	-1.76175e-163	5.61805e-163	3.67453e-163	-2.80863e-163	-2.08697e-164	2.73552e-164	-7.52099e-164	-6.52303e-163	2.11481e-163	2.94829e-163	-1.37224e-163	3.13643e-163	-1.74029e-164	-1.54688e-162	1.36998e-163	-6.20363e-164	-1.21281e-162	3.73578e-163	-2.47202e-163	-3.72252e-163	-2.39307e-163	8.08579e-165	0
1.39735e-162	1.07664e-163	-1.36853e-162	6.98608e-163	-1.82532e-163	-8.20453e-163	1.50886e-164	-2.02766e-164	-1.76175e-163	5.61805e-163	3.67453e-163	-2.80863e-163	-2.08697e-164	2.73552e-164	-7.52099e-164	-6.52303e-163	2.11481e-163	2.94829e-163	-1.37224e-163	3.13643e-163	-1.74029e-164	-1.54688e-162	1.36998e-163	-6.20363e-164	-1.21281e-162	3.73578e-163	-2.47202e-163	-3.72252e-163	-2.39307e-163	8.08579e-165	0
1.39735e-162	1.07664e-163	-1.36853e-162	6.98608e-163	-1.82532e-163	-8.20453e-163	1.50886e-164	-2.02766e-164	-1.76175e-163	5.61805e-163	3.67453e-163	-2.80863e-163	-2.08697e-164	2.73552e-164	-7.52099e-164	-6.52303e-163	2.11481e-163	2.94829e-163	-1.37224e-163	3.13643e-163	-1.74029e-164	-1.54688e-162	1.36998e-163	-6.20363e-164	-1.21281e-162	3.73578e-163	-2.47202e-163	-3.72252e-163	-2.39307e-163	8.08579e-165	0
1.39735e-162	1.07664e-163	-1.36853e-162	6.98608e-163	-1.82532e-163	-8.20453e-163	1.50886e-164	-2.02766e-164	-1.76175e-163	5.61805e-163	3.67453e-163	-2.80863e-163	-2.08697e-164	2.73552e-164	-7.52099e-164	-6.52303e-163	2.11481e-163	2.94829e-163	-1.37224e-163	3.13643e-163	-1.74029e-164	-1.54688e-162	1.36998e-163	-6.20363e-164	-1.21281e-162	3.73578e-163	-2.47202e-163	-3.72252e-163	-2.39307e-163	8.08579e-165	0
1.39735e-162	1.07664e-163	-1.36853e-162	6.98608e-163	-1.82532e-163	-8.20453e-163	1.50886e-164	-2.02766e-164	-1.76175e-163	5.61805e-163	3.67453e-163	-2.80863e-163	-2.08697e-164	2.73552e-164	-7.52099e-164	-6.52303e-163	2.11481e-163	2.94829e-163	-1.37224e-163	3.13643e-163	-1.74029e-164	-1.54688e-162	1.36998e-163	-6.20363e-164	-1.21281e-162	3.73578e-163	-2.47202e-163	-3.72252e-163	-2.39307e-163	8.08579e-165	0
1.39735e-162	1.07664e-163	-1.36853e-162	6.98608e-163	-1.82532e-163	-8.20453e-163	1.50886e-164	-2.02766e-164	-1.76175e-163	5.61805e-163	3.67453e-163	-2.80863e-163	-2.08697e-164	2.73552e-164	-7.52099e-164	-6.52303e-163	2.11481e-163	2.94829e-163	-1.37224e-163	3.13643e-163	-1.74029e-164	-1.54688e-162	1.36998e-163	-6.20363e-164	-1.21281e-162	3.73578e-163	-2.47202e-163	-3.72252e-163	-2.39307e-163	8.08579e-165	0
1.39735e-162	1.07664e-163	-1.36853e-162	6.98608e-163	-1.82532e-163	-8.20453e-163	1.50886e-164	-2.02766e-164	-1.76175e-163	5.61805e-163	3.67453e-163	-2.80863e-163	-2.08697e-164	2.73552e-164	-7.52099e-164	-6.52303e-163	2.11481e-163	2.94829e-163	-1.37224e-163	3.13643e-163	-1.74029e-164	-1.54688e-162	1.36998e-163	-6.20363e-164	-1.21281e-162	3.73578e-163	-2.47202e-163	-3.72252e-163	-2.39307e-163	8.08579e-165	0
1.39735e-162	1.07664e-163	-1.36853e-162	6.98608e-163	-1.82532e-163	-8.20453e-163	1.50886e-164	-2.02766e-164	-1.76175e-163	5.61805e-163	3.67453e-163	-2.80863e-163	-2.08697e-164	2.73552e-164	-7.52099e-164	-6.52303e-163	2.11481e-163	2.94829e-163	-1.37224e-163	3.13643e-163	-1.74029e-164	-1.54688e-162	1.36998e-163	-6.20363e-164	-1.21281e-162	3.73578e-163	-2.47202e-163	-3.72252e-163	-2.39307e-163	8.08579e-165	0
1.39735e-162	1.07664e-163	-1.36853e-162	6.98608e-163	-1.82532e-163	-8.20453e-163	1.50886e-164	-2.02766e-164	-1.76175e-163	5.61805e-163	3.67453e-163	-2.80863e-163	-2.08697e-164	2.73552e-164	-7.52099e-164	-6.52303e-163	2.11481e-163	2.94829e-163	-1.37224e-163	3.13643e-163	-1.74029e-164	-1.54688e-162	1.36998e-163	-6.20363e-164	-1.21281e-162	3.73578e-163	-2.47202e-163	-3.72252e-163	-2.39307e-163	8.08579e-165	0
1.39735e-162	1.07664e-163	-1.36853e-162	6.98608e-163	-1.82532e-163	-8.20453e-163	1.50886e-164	-2.02766e-164	-1.76175e-163	5.61805e-163	3.67453e-163	-2.80863e-163	-2.08697e-164	2.73552e-164	-7.52099e-164	-6.52303e-163	2.11481e-163	2.94829e-163	-1.37224e-163	3.13643e-163	-1.74029e-164	-1.54688e-162	1.36998e-163	-6.20363e-164	-1.21281e-162	3.73578e-163	-2.47202e-163	-3.72252e-163	-2.39307e-163	8.08579e-165	0
1.39735e-162	1.07664e-163	-1.36853e-162	6.98608e-163	-1.82532e-163	-8.20453e-163	1.50886e-164	-2.02766e-164	-1.76175e-163	5.61805e-163	3.67453e-163	-2.80863e-163	-2.08697e-164	2.73552e-164	-7.52099e-164	-6.52303e-163	2.11481e-163	2.94829e-163	-1.37224e-163	3.13643e-163	-1.74029e-164	-1.54688e-162	1.36998e-163	-6.20363e-164	-1.21281e-162	3.73578e-163	-2.47202e-163	-3.72252e-163	-2.39307e-163	8.08579e-165	0
1.39735e-162	1.07664e-163	-1.36853e-162	6.98608e-163	-1.82532e-163	-8.20453e-163	1.50886e-164	-2.02766e-164	-1.76175e-163	5.61805e-163	3.67453e-163	-2.80863e-163	-2.08697e-164	2.73552e-164	-7.52099e-164	-6.52303e-163	2.11481e-163	2.94829e-163	-1.37224e-163	3.13643e-163	-1.74029e-164	-1.54688e-162	1.36998e-163	-6.20363e-164	-1.21281e-162	3.73578e-163	-2.47202e-163	-3.72252e-163	-2.39307e-163	8.08579e-165	0
1.39735e-162	1.07664e-163	-1.36853e-162	6.98608e-163	-1.82532e-163	-8.20453e-163	1.50886e-164	-2.02766e-164	-1.76175e-163	5.61805e-163	3.67453e-163	-2.80863e-163	-2.08697e-164	2.73552e-164	-7.52099e-164	-6.52303e-163	2.11481e-163	2.94829e-163	-1.37224e-163	3.13643e-163	-1.74029e-164	-1.54688e-162	1.36998e-163	-6.20363e-164	-1.21281e-162	3.73578e-163	-2.47202e-163	-3.72252e-163	-2.39307e-163	8.08579e-165	0
1.39735e-162	1.07664e-163	-1.36853e-162	6.98608e-163	-1.82532e-163	-8.20453e-163	1.50886e-164	-2.02766e-164	-1.76175e-163	5.61805e-163	3.67453e-163	-2.80863e-163	-2.08697e-164	2.73552e-164	-7.52099e-164	-6.52303e-163	2.11481e-163	2.94829e-163	-1.37224e-163	3.13643e-163	-1.74029e-164	-1.54688e-162	1.36998e-163	-6.20363e-164	-1.21281e-162	3.73578e-163	-2.47202e-163	-3.72252e-163	-2.39307e-163	8.08579e-165	0
1.39735e-162	1.07664e-163	-1.36853e-162	6.98608e-163	-1.82532e-163	-8.20453e-163	1.50886e-164	-2.02766e-164	-1.76175e-163	5.61805e-163	3.67453e-163	-2.80863e-163	-2.08697e-164	2.73552e-164	-7.52099e-164	-6.52303e-163	2.11481e-163	2.94829e-163	-1.37224e-163	3.13643e-163	-1.74029e-164	-1.54688e-162	1.36998e-163	-6.20363e-164	-1.21281e-162	3.73578e-163	-2.47202e-163	-3.72252e-163	-2.39307e-163	8.08579e-165	0
1.39735e-162	1.07664e-163	-1.36853e-162	6.98608e-163	-1.82532e-163	-8.20453e-163	1.50886e-164	-2.02766e-164	-1.76175e-163	5.61805e-163	3.67453e-163	-2.80863e-163	-2.08697e-164	2.73552e-164	-7.52099e-164	-6.52303e-163	2.11481e-163	2.94829e-163	-1.37224e-163	3.13643e-163	-1.74029e-164	-1.54688e-162	1.36998e-163	-6.20363e-164	-1.21281e-162	3.73578e-163	-2.47202e-163	-3.72252e-163	-2.39307e-163	8.08579e-165	0
1.39735e-162	1.07664e-163	-1.36853e-162	6.98608e-163	-1.82532e-163	-8.20453e-163	1.50886e-164	-2.02766e-164	-1.76175e-163	5.61805e-163	3.67453e-163	-2.80863e-163	-2.08697e-164	2.73552e-164	-7.52099e-164	-6.52303e-163	2.11481e-163	2.94829e-163	-1.37224e-163	3.13643e-163	-1.74029e-164	-1.54688e-162	1.36998e-163	-6.20363e-164	-1.21281e-162	3.73578e-163	-2.47202e-163	-3.72252e-163	-2.39307e-163	8.08579e-165	0
1.39735e-162	1.07664e-163	-1.36853e-162	6.98608e-163	-1.82532e-163	-8.20453e-163	1.50886e-164	-2.02766e-164	-1.76175e-163	5.61805e-163	3.67453e-163	-2.80863e-163	-2.08697e-164	2.73552e-164	-7.52099e-164	-6.52303e-163	2.11481e-163	2.94829e-163	-1.37224e-163	3.13643e-163	-1.74029e-164	-1.54688e-162	1.36998e-163	-6.20363e-164	-1.21281e-162	3.73578e-163	-2.47202e-163	-3.72252e-163	-2.39307e-163	8.08579e-165	0
1.39735e-162	1.07664e-163	-1.36853e-162	6.98608e-163	-1.82532e-163	-8.20453e-163	1.50886e-164	-2.02766e-164	-1.76175e-163	5.61805e-163	3.67453e-163	-2.80863e-163	-2.08697e-164	2.73552e-164	-7.52099e-164	-6.52303e-163	2.11481e-163	2.94829e-163	-1.37224e-163	3.13643e-163	-1.74029e-164	-1.54688e-162	1.36998e-163	-6.20363e-164	-1.21281e-162	3.73578e-163	-2.47202e-163	-3.72252e-163	-2.39307e-163	8.08579e-165	0
1.39735e-162	1.07664e-163	-1.36853e-162	6.98608e-163	-1.82532e-163	-8.20453e-163	1.50886e-164	-2.02766e-164	-1.76175e-163	5.61805e-163	3.67453e-163	-2.80863e-163	-2.08697e-164	2.73552e-164	-7.52099e-164	-6.52303e-163	2.11481e-163	2.94829e-163	-1.37224e-163	3.13643e-163	-1.74029e-164	-1.54688e-162	1.36998e-163	-6.20363e-164	-1.21281e-162	3.73578e-163	-2.47202e-163	-3.72252e-163	-2.39307e-163	8.08579e-165	0
1.39735e-162	1.07664e-163	-1.36853e-162	6.98608e-163	-1.82532e-163	-8.20453e-163	1.50886e-164	-2.02766e-164	-1.76175e-163	5.61805e-163	3.67453e-163	-2.80863e-163	-2.08697e-164	2.73552e-164	-7.52099e-164	-6.52303e-163	2.11481e-163	2.94829e-163	-1.37224e-163	3.13643e-163	-1.74029e-164	-1.54688e-162	1.36998e-163	-6.20363e-164	-1.21281e-162	3.73578e-163	-2.47202e-163	-3.72252e-163	-2.39307e-163	8.08579e-165	0
1.39735e-162	1.07664e-163	-1.36853e-162	6.98608e-163	-1.82532e-163	-8.20453e-163	1.50886e-164	-2.02766e-164	-1.76175e-163	5.61805e-163	3.67453e-163	-2.80863e-163	-2.08697e-164	2.73552e-164	-7.52099e-164	-6.52303e-163	2.11481e-163	2.94829e-163	-1.37224e-163	3.13643e-163	-1.74029e-164	-1.54688e-162	1.36998e-163	-6.20363e-164	-1.21281e-162	3.73578e-163	-2.47202e-163	-3.72252e-163	-2.39307e-163	8.08579e-165	0
1.39735e-162	1.07664e-163	-1.36853e-162	6.98608e-163	-1.82532e-163	-8.20453e-163	1.50886e-164	-2.02766e-164	-1.76175e-163	5.61805e-163	3.67453e-163	-2.80863e-163	-2.08697e-164	2.73552e-164	-7.52099e-164	-6.52303e-163	2.11481e-163	2.94829e-163	-1.37224e-163	3.13643e-163	-1.74029e-164	-1.54688e-162	1.36998e-163	-6.20363e-164	-1.21281e-162	3.73578e-163	-2.47202e-163	-3.72252e-163	-2.39307e-163	8.08579e-165	0
1.39735e-162	1.07664e-163	-1.36853e-162	6.98608e-163	-1.82532e-163	-8.20453e-163	1.50886e-164	-2.02766e-164	-1.76175e-163	5.61805e-163	3.67453e-163	-2.80863e-163	-2.08697e-164	2.73552e-164	-7.52099e-164	-6.52303e-163	2.11481e-163	2.94829e-163	-1.37224e-163	3.13643e-163	-1.74029e-164	-1.54688e-162	1.36998e-163	-6.20363e-164	-1.21281e-162	3.73578e-163	-2.47202e-163	-3.72252e-163	-2.39307e-163	8.08579e-165	0
1.39735e-162	1.07664e-163	-1.36853e-162	6.98608e-163	-1.82532e-163	-8.20453e-163	1.50886e-164	-2.02766e-164	-1.76175e-163	5.61805e-163	3.67453e-163	-2.80863e-163	-2.08697e-164	2.73552e-164	-7.52099e-164	-6.52303e-163	2.11481e-163	2.94829e-163	-1.37224e-163	3.13643e-163	-1.74029e-164	-1.54688e-162	1.36998e-163	-6.20363e-164	-1.21281e-162	3.73578e-163	-2.47202e-163	-3.72252e-163	-2.39307e-163	8.08579e-165	0
1.39735e-162	1.07664e-163	-1.36853e-162	6.98608e-163	-1.82532e-163	-8.20453e-163	1.50886e-164	-2.02766e-164	-1.76175e-163	5.61805e-163	3.67453e-163	-2.80863e-163	-2.08697e-164	2.73552e-164	-7.52099e-164	-6.52303e-163	2.11481e-163	2.94829e-163	-1.37224e-163	3.13643e-163	-1.74029e-164	-1.54688e-162	1.36998e-163	-6.20363e-164	-1.21281e-162	3.73578e-163	-2.47202e-163	-3.72252e-163	-2.39307e-163	8.08579e-165	0
1.39735e-162	1.07664e-163	-1.36853e-162	6.98608e-163	-1.82532e-163	-8.20453e-163	1.50886e-164	-2.02766e-164	-1.76175e-163	5.61805e-163	3.67453e-163	-2.80863e-163	-2.08697e-164	2.73552e-164	-7.52099e-164	-6.52303e-163	2.11481e-163	2.94829e-163	-1.37224e-163	3.13643e-163	-1.74029e-164	-1.54688e-162	1.36998e-163	-6.20363e-164	-1.21281e-162	3.73578e-163	-2.47202e-163	-3.72252e-163	-2.39307e-163	8.08579e-165	0
1.39735e-162	1.07664e-163	-1.36853e-162	6.98608e-163	-1.82532e-163	-8.20453e-163	1.50886e-164	-2.02766e-164	-1.76175e-163	5.61805e-163	3.67453e-163	-2.80863e-163	-2.08697e-164	2.73552e-164	-7.52099e-164	-6.52303e-163	2.11481e-163	2.94829e-163	-1.37224e-163	3.13643e-163	-1.74029e-164	-1.54688e-162	1.36998e-163	-6.20363e-164	-1.21281e-162	3.73578e-163	-2.47202e-163	-3.72252e-163	-2.39307e-163	8.08579e-165	0
1.39735e-162	1.07664e-163	-1.36853e-162	6.98608e-163	-1.82532e-163	-8.20453e-163	1.50886e-164	-2.02766e-164	-1.76175e-163	5.61805e-163	3.67453e-163	-2.80863e-163	-2.08697e-164	2.73552e-164	-7.52099e-164	-6.52303e-163	2.11481e-163	2.94829e-163	-1.37224e-163	3.13643e-163	-1.74029e-164	-1.54688e-162	1.36998e-163	-6.20363e-164	-1.21281e-162	3.73578e-163	-2.47202e-163	-3.72252e-163	-2.39307e-163	8.08579e-165	0
1.39735e-162	1.07664e-163	-1.36853e-162	6.98608e-163	-1.82532e-163	-8.20453e-163	1.50886e-164	-2.02766e-164	-1.76175e-163	5.61805e-163	3.67453e-163	-2.80863e-163	-2.08697e-164	2.73552e-164	-7.52099e-164	-6.52303e-163	2.11481e-163	2.94829e-163	-1.37224e-163	3.13643e-163	-1.74029e-164	-1.54688e-162	1.36998e-163	-6.20363e-164	-1.21281e-162	3.73578e-163	-2.47202e-163	-3.72252e-163	-2.39307e-163	8.08579e-165	0
1.39735e-162	1.07664e-163	-1.36853e-162	6.98608e-163	-1.82532e-163	-8.20453e-163	1.50886e-164	-2.02766e-164	-1.76175e-163	5.61805e-163	3.67453e-163	-2.80863e-163	-2.08697e-164	2.73552e-164	-7.52099e-164	-6.52303e-163	2.11481e-163	2.94829e-163	-1.37224e-163	3.13643e-163	-1.74029e-164	-1.54688e-162	1.36998e-163	-6.20363e-164	-1.21281e-162	3.73578e-163	-2.47202e-163	-3.72252e-163	-2.39307e-163	8.08579e-165	0
1.39735e-162	1.07664e-163	-1.36853e-162	6.98608e-163	-1.82532e-163	-8.20453e-163	1.50886e-164	-2.02766e-164	-1.76175e-163	5.61805e-163	3.67453e-163	-2.80863e-163	-2.08697e-164	2.73552e-164	-7.52099e-164	-6.52303e-163	2.11481e-163	2.94829e-163	-1.37224e-163	3.13643e-163	-1.74029e-164	-1.54688e-162	1.36998e-163	-6.20363e-164	-1.21281e-162	3.73578e-163	-2.47202e-163	-3.72252e-163	-2.39307e-163	8.08579e-165	0
1.39735e-162	1.07664e-163	-1.36853e-162	6.98608e-163	-1.82532e-163	-8.20453e-163	1.50886e-164	-2.02766e-164	-1.76175e-163	5.61805e-163	3.67453e-163	-2.80863e-163	-2.08697e-164	2.73552e-164	-7.52099e-164	-6.52303e-163	2.11481e-163	2.94829e-163	-1.37224e-163	3.13643e-163	-1.74029e-164	-1.54688e-162	1.36998e-163	-6.20363e-164	-1.21281e-162	3.73578e-163	-2.47202e-163	-3.72252e-163	-2.39307e-163	8.08579e-165	0
1.39735e-162	1.07664e-163	-1.36853e-162	6.98608e-163	-1.82532e-163	-8.20453e-163	1.50886e-164	-2.02766e-164	-1.76175e-163	5.61805e-163	3.67453e-163	-2.80863e-163	-2.08697e-164	2.73552e-164	-7.52099e-164	-6.52303e-163	2.11481e-163	2.94829e-163	-1.37224e-163	3.13643e-163	-1.74029e-164	-1.54688e-162	1.36998e-163	-6.20363e-164	-1.21281e-162	3.73578e-163	-2.47202e-163	-3.72252e-163	-2.39307e-163	8.08579e-165	0
1.39735e-162	1.07664e-163	-1.36853e-162	6.98608e-163	-1.82532e-163	-8.20453e-163	1.50886e-164	-2.02766e-164	-1.76175e-163	5.61805e-163	3.67453e-163	-2.80863e-163	-2.08697e-164	2.73552e-164	-7.52099e-164	-6.52303e-163	2.11481e-163	2.94829e-163	-1.37224e-163	3.13643e-163	-1.74029e-164	-1.54688e-162	1.36998e-163	-6.20363e-164	-1.21281e-162	3.73578e-163	-2.47202e-163	-3.72252e-163	-2.39307e-163	8.08579e-165	0
1.39735e-162	1.07664e-163	-1.36853e-162	6.98608e-163	-1.82532e-163	-8.20453e-163	1.50886e-164	-2.02766e-164	-1.76175e-163	5.61805e-163	3.67453e-163	-2.80863e-163	-2.08697e-164	2.73552e-164	-7.52099e-164	-6.52303e-163	2.11481e-163	2.94829e-163	-1.37224e-163	3.13643e-163	-1.74029e-164	-1.54688e-162	1.36998e-163	-6.20363e-164	-1.21281e-162	3.73578e-163	-2.47202e-163	-3.72252e-163	-2.39307e-163	8.08579e-165	0
1.39735e-162	1.07664e-163	-1.36853e-162	6.98608e-163	-1.82532e-163	-8.20453e-163	1.50886e-164	-2.02766e-164	-1.76175e-163	5.61805e-163	3.67453e-163	-2.80863e-163	-2.08697e-164	2.73552e-164	-7.52099e-164	-6.52303e-163	2.11481e-163	2.94829e-163	-1.37224e-163	3.13643e-163	-1.74029e-164	-1.54688e-162	1.36998e-163	-6.20363e-164	-1.21281e-162	3.73578e-163	-2.47202e-163	-3.72252e-163	-2.39307e-163	8.08579e-165	0
1.39735e-162	1.07664e-163	-1.36853e-162	6.98608e-163	-1.82532e-163	-8.20453e-163	1.50886e-164	-2.02766e-164	-1.76175e-163	5.61805e-163	3.67453e-163	-2.80863e-163	-2.08697e-164	2.73552e-164	-7.52099e-164	-6.52303e-163	2.11481e-163	2.94829e-163	-1.37224e-163	3.13643e-163	-1.74029e-164	-1.54688e-162	1.36998e-163	-6.20363e-164	-1.21281e-162	3.73578e-163	-2.47202e-163	-3.72252e-163	-2.39307e-163	8.08579e-165	0
1.39735e-162	1.07664e-163	-1.36853e-162	6.98608e-163	-1.82532e-163	-8.20453e-163	1.50886e-164	-2.02766e-164	-1.76175e-163	5.61805e-163	3.67453e-163	-2.80863e-163	-2.08697e-164	2.73552e-164	-7.52099e-164	-6.52303e-163	2.11481e-163	2.94829e-163	-1.37224e-163	3.13643e-163	-1.74029e-164	-1.54688e-162	1.36998e-163	-6.20363e-164	-1.21281e-162	3.73578e-163	-2.47202e-163	-3.72252e-163	-2.39307e-163	8.08579e-165	0
1.39735e-162	1.07664e-163	-1.36853e-162	6.98608e-163	-1.82532e-163	-8.20453e-163	1.50886e-164	-2.02766e-164	-1.76175e-163	5.61805e-163	3.67453e-163	-2.80863e-163	-2.08697e-164	2.73552e-164	-7.52099e-164	-6.52303e-163	2.11481e-163	2.94829e-163	-1.37224e-163	3.13643e-163	-1.74029e-164	-1.54688e-162	1.36998e-163	-6.20363e-164	-1.21281e-162	3.73578e-163	-2.47202e-163	-3.72252e-163	-2.39307e-163	8.08579e-165	0
1.39735e-162	1.07664e-163	-1.36853e-162	6.98608e-163	-1.82532e-163	-8.20453e-163	1.50886e-164	-2.02766e-164	-1.76175e-163	5.61805e-163	3.67453e-163	-2.80863e-163	-2.08697e-164	2.73552e-164	-7.52099e-164	-6.52303e-163	2.11481e-163	2.94829e-163	-1.37224e-163	3.13643e-163	-1.74029e-164	-1.54688e-162	1.36998e-163	-6.20363e-164	-1.21281e-162	3.73578e-163	-2.47202e-163	-3.72252e-163	-2.39307e-163	8.08579e-165	0
1.39735e-162	1.07664e-163	-1.36853e-162	6.98608e-163	-1.82532e-163	-8.20453e-163	1.50886e-164	-2.02766e-164	-1.76175e-163	5.61805e-163	3.67453e-163	-2.80863e-163	-2.08697e-164	2.73552e-164	-7.52099e-164	-6.52303e-163	2.11481e-163	2.94829e-163	-1.37224e-163	3.13643e-163	-1.74029e-164	-1.54688e-162	1.36998e-163	-6.20363e-164	-1.21281e-162	3.73578e-163	-2.47202e-163	-3.72252e-163	-2.39307e-163	8.08579e-165	0
1.39735e-162	1.07664e-163	-1.36853e-162	6.98608e-163	-1.82532e-163	-8.20453e-163	1.50886e-164	-2.02766e-164	-1.76175e-163	5.61805e-163	3.67453e-163	-2.80863e-163	-2.08697e-164	2.73552e-164	-7.52099e-164	-6.52303e-163	2.11481e-163	2.94829e-163	-1.37224e-163	3.13643e-163	-1.74029e-164	-1.54688e-162	1.36998e-163	-6.20363e-164	-1.21281e-162	3.73578e-163	-2.47202e-163	-3.72252e-163	-2.39307e-163	8.08579e-165	0
1.39735e-162	1.07664e-163	-1.36853e-162	6.98608e-163	-1.82532e-163	-8.20453e-163	1.50886e-164	-2.02766e-164	-1.76175e-163	5.61805e-163	3.67453e-163	-2.80863e-163	-2.08697e-164	2.73552e-164	-7.52099e-164	-6.52303e-163	2.11481e-163	2.94829e-163	-1.37224e-163	3.13643e-163	-1.74029e-164	-1.54688e-162	1.36998e-163	-6.20363e-164	-1.21281e-162	3.73578e-163	-2.47202e-163	-3.72252e-163	-2.39307e-163	8.08579e-165	0
1.39735e-162	1.07664e-163	-1.36853e-162	6.98608e-163	-1.82532e-163	-8.20453e-163	1.50886e-164	-2.02766e-164	-1.76175e-163	5.61805e-163	3.67453e-163	-2.80863e-163	-2.08697e-164	2.73552e-164	-7.52099e-164	-6.52303e-163	2.11481e-163	2.94829e-163	-1.37224e-163	3.13643e-163	-1.74029e-164	-1.54688e-162	1.36998e-163	-6.20363e-164	-1.21281e-162	3.73578e-163	-2.47202e-163	-3.72252e-163	-2.39307e-163	8.08579e-165	0
1.39735e-162	1.07664e-163	-1.36853e-162	6.98608e-163	-1.82532e-163	-8.20453e-163	1.50886e-164	-2.02766e-164	-1.76175e-163	5.61805e-163	3.67453e-163	-2.80863e-163	-2.08697e-164	2.73552e-164	-7.52099e-164	-6.52303e-163	2.11481e-163	2.94829e-163	-1.37224e-163	3.13643e-163	-1.74029e-164	-1.54688e-162	1.36998e-163	-6.20363e-164	-1.21281e-162	3.73578e-163	-2.47202e-163	-3.72252e-163	-2.39307e-163	8.08579e-165	0
1.39735e-162	1.07664e-163	-1.36853e-162	6.98608e-163	-1.82532e-163	-8.20453e-163	1.50886e-164	-2.02766e-164	-1.76175e-163	5.61805e-163	3.67453e-163	-2.80863e-163	-2.08697e-164	2.73552e-164	-7.52099e-164	-6.52303e-163	2.11481e-163	2.94829e-163	-1.37224e-163	3.13643e-163	-1.74029e-164	-1.54688e-162	1.36998e-163	-6.20363e-164	-1.21281e-162	3.73578e-163	-2.47202e-163	-3.72252e-163	-2.39307e-163	8.08579e-165	0
1.39735e-162	1.07664e-163	-1.36853e-162	6.98608e-163	-1.82532e-163	-8.20453e-163	1.50886e-164	-2.02766e-164	-1.76175e-163	5.61805e-163	3.67453e-163	-2.80863e-163	-2.08697e-164	2.73552e-164	-7.52099e-164	-6.52303e-163	2.11481e-163	2.94829e-163	-1.37224e-163	3.13643e-163	-1.74029e-164	-1.54688e-162	1.36998e-163	-6.20363e-164	-1.21281e-162	3.73578e-163	-2.47202e-163	-3.72252e-163	-2.39307e-163	8.08579e-165	0
1.39735e-162	1.07664e-163	-1.36853e-162	6.98608e-163	-1.82532e-163	-8.20453e-163	1.50886e-164	-2.02766e-164	-1.76175e-163	5.61805e-163	3.67453e-163	-2.80863e-163	-2.08697e-164	2.73552e-164	-7.52099e-164	-6.52303e-163	2.11481e-163	2.94829e-163	-1.37224e-163	3.13643e-163	-1.74029e-164	-1.54688e-162	1.36998e-163	-6.20363e-164	-1.21281e-162	3.73578e-163	-2.47202e-163	-3.72252e-163	-2.39307e-163	8.08579e-165	0
1.39735e-162	1.07664e-163	-1.36853e-162	6.98608e-163	-1.82532e-163	-8.20453e-163	1.50886e-164	-2.02766e-164	-1.76175e-163	5.61805e-163	3.67453e-163	-2.80863e-163	-2.08697e-164	2.73552e-164	-7.52099e-164	-6.52303e-163	2.11481e-163	2.94829e-163	-1.37224e-163	3.13643e-163	-1.74029e-164	-1.54688e-162	1.36998e-163	-6.20363e-164	-1.21281e-162	3.73578e-163	-2.47202e-163	-3.72252e-163	-2.39307e-163	8.08579e-165	0
1.39735e-162	1.07664e-163	-1.36853e-162	6.98608e-163	-1.82532e-163	-8.20453e-163	1.50886e-164	-2.02766e-164	-1.76175e-163	5.61805e-163	3.67453e-163	-2.80863e-163	-2.08697e-164	2.73552e-164	-7.52099e-164	-6.52303e-163	2.11481e-163	2.94829e-163	-1.37224e-163	3.13643e-163	-1.74029e-164	-1.54688e-162	1.36998e-163	-6.20363e-164	-1.21281e-162	3.73578e-163	-2.47202e-163	-3.72252e-163	-2.39307e-163	8.08579e-165	0
1.39735e-162	1.07664e-163	-1.36853e-162	6.98608e-163	-1.82532e-163	-8.20453e-163	1.50886e-164	-2.02766e-164	-1.76175e-163	5.61805e-163	3.67453e-163	-2.80863e-163	-2.08697e-164	2.73552e-164	-7.52099e-164	-6.52303e-163	2.11481e-163	2.94829e-163	-1.37224e-163	3.13643e-163	-1.74029e-164	-1.54688e-162	1.36998e-163	-6.20363e-164	-1.21281e-162	3.73578e-163	-2.47202e-163	-3.72252e-163	-2.39307e-163	8.08579e-165	0
1.39735e-162	1.07664e-163	-1.36853e-162	6.98608e-163	-1.82532e-163	-8.20453e-163	1.50886e-164	-2.02766e-164	-1.76175e-163	5.61805e-163	3.67453e-163	-2.80863e-163	-2.08697e-164	2.73552e-164	-7.52099e-164	-6.52303e-163	2.11481e-163	2.94829e-163	-1.37224e-163	3.13643e-163	-1.74029e-164	-1.54688e-162	1.36998e-163	-6.20363e-164	-1.21281e-162	3.73578e-163	-2.47202e-163	-3.72252e-163	-2.39307e-163	8.08579e-165	0
1.39735e-162	1.07664e-163	-1.36853e-162	6.98608e-163	-1.82532e-163	-8.20453e-163	1.50886e-164	-2.02766e-164	-1.76175e-163	5.61805e-163	3.67453e-163	-2.80863e-163	-2.08697e-164	2.73552e-164	-7.52099e-164	-6.52303e-163	2.11481e-163	2.94829e-163	-1.37224e-163	3.13643e-163	-1.74029e-164	-1.54688e-162	1.36998e-163	-6.20363e-164	-1.21281e-162	3.73578e-163	-2.47202e-163	-3.72252e-163	-2.39307e-163	8.08579e-165	0
1.39735e-162	1.07664e-163	-1.36853e-162	6.98608e-163	-1.82532e-163	-8.20453e-163	1.50886e-164	-2.02766e-164	-1.76175e-163	5.61805e-163	3.67453e-163	-2.80863e-163	-2.08697e-164	2.73552e-164	-7.52099e-164	-6.52303e-163	2.11481e-163	2.94829e-163	-1.37224e-163	3.13643e-163	-1.74029e-164	-1.54688e-162	1.36998e-163	-6.20363e-164	-1.21281e-162	3.73578e-163	-2.47202e-163	-3.72252e-163	-2.39307e-163	8.08579e-165	0
1.39735e-162	1.07664e-163	-1.36853e-162	6.98608e-163	-1.82532e-163	-8.20453e-163	1.50886e-164	-2.02766e-164	-1.76175e-163	5.61805e-163	3.67453e-163	-2.80863e-163	-2.08697e-164	2.73552e-164	-7.52099e-164	-6.52303e-163	2.11481e-163	2.94829e-163	-1.37224e-163	3.13643e-163	-1.74029e-164	-1.54688e-162	1.36998e-163	-6.20363e-164	-1.21281e-162	3.73578e-163	-2.47202e-163	-3.72252e-163	-2.39307e-163	8.08579e-165	0
1.39735e-162	1.07664e-163	-1.36853e-162	6.98608e-163	-1.82532e-163	-8.20453e-163	1.50886e-164	-2.02766e-164	-1.76175e-163	5.61805e-163	3.67453e-163	-2.80863e-163	-2.08697e-164	2.73552e-164	-7.52099e-164	-6.52303e-163	2.11481e-163	2.94829e-163	-1.37224e-163	3.13643e-163	-1.74029e-164	-1.54688e-162	1.36998e-163	-6.20363e-164	-1.21281e-162	3.73578e-163	-2.47202e-163	-3.72252e-163	-2.39307e-163	8.08579e-165	0
1.39735e-162	1.07664e-163	-1.36853e-162	6.98608e-163	-1.82532e-163	-8.20453e-163	1.50886e-164	-2.02766e-164	-1.76175e-163	5.61805e-163	3.67453e-163	-2.80863e-163	-2.08697e-164	2.73552e-164	-7.52099e-164	-6.52303e-163	2.11481e-163	2.94829e-163	-1.37224e-163	3.13643e-163	-1.74029e-164	-1.54688e-162	1.36998e-163	-6.20363e-164	-1.21281e-162	3.73578e-163	-2.47202e-163	-3.72252e-163	-2.39307e-163	8.08579e-165	0
1.39735e-162	1.07664e-163	-1.36853e-162	6.98608e-163	-1.82532e-163	-8.20453e-163	1.50886e-164	-2.02766e-164	-1.76175e-163	5.61805e-163	3.67453e-163	-2.80863e-163	-2.08697e-164	2.73552e-164	-7.52099e-164	-6.52303e-163	2.11481e-163	2.94829e-163	-1.37224e-163	3.13643e-163	-1.74029e-164	-1.54688e-162	1.36998e-163	-6.20363e-164	-1.21281e-162	3.73578e-163	-2.47202e-163	-3.72252e-163	-2.39307e-163	8.08579e-165	0
1.39735e-162	1.07664e-163	-1.36853e-162	6.98608e-163	-1.82532e-163	-8.20453e-163	1.50886e-164	-2.02766e-164	-1.76175e-163	5.61805e-163	3.67453e-163	-2.80863e-163	-2.08697e-164	2.73552e-164	-7.52099e-164	-6.52303e-163	2.11481e-163	2.94829e-163	-1.37224e-163	3.13643e-163	-1.74029e-164	-1.54688e-162	1.36998e-163	-6.20363e-164	-1.21281e-162	3.73578e-163	-2.47202e-163	-3.72252e-163	-2.39307e-163	8.08579e-165	0
1.39735e-162	1.07664e-163	-1.36853e-162	6.98608e-163	-1.82532e-163	-8.20453e-163	1.50886e-164	-2.02766e-164	-1.76175e-163	5.61805e-163	3.67453e-163	-2.80863e-163	-2.08697e-164	2.73552e-164	-7.52099e-164	-6.52303e-163	2.11481e-163	2.94829e-163	-1.37224e-163	3.13643e-163	-1.74029e-164	-1.54688e-162	1.36998e-163	-6.20363e-164	-1.21281e-162	3.73578e-163	-2.47202e-163	-3.72252e-163	-2.39307e-163	8.08579e-165	0
1.39735e-162	1.07664e-163	-1.36853e-162	6.98608e-163	-1.82532e-163	-8.20453e-163	1.50886e-164	-2.02766e-164	-1.76175e-163	5.61805e-163	3.67453e-163	-2.80863e-163	-2.08697e-164	2.73552e-164	-7.52099e-164	-6.52303e-163	2.11481e-163	2.94829e-163	-1.37224e-163	3.13643e-163	-1.74029e-164	-1.54688e-162	1.36998e-163	-6.20363e-164	-1.21281e-162	3.73578e-163	-2.47202e-163	-3.72252e-163	-2.39307e-163	8.08579e-165	0
1.39735e-162	1.07664e-163	-1.36853e-162	6.98608e-163	-1.82532e-163	-8.20453e-163	1.50886e-164	-2.02766e-164	-1.76175e-163	5.61805e-163	3.67453e-163	-2.80863e-163	-2.08697e-164	2.73552e-164	-7.52099e-164	-6.52303e-163	2.11481e-163	2.94829e-163	-1.37224e-163	3.13643e-163	-1.74029e-164	-1.54688e-162	1.36998e-163	-6.20363e-164	-1.21281e-162	3.73578e-163	-2.47202e-163	-3.72252e-163	-2.39307e-163	8.08579e-165	0
1.39735e-162	1.07664e-163	-1.36853e-162	6.98608e-163	-1.82532e-163	-8.20453e-163	1.50886e-164	-2.02766e-164	-1.76175e-163	5.61805e-163	3.67453e-163	-2.80863e-163	-2.08697e-164	2.73552e-164	-7.52099e-164	-6.52303e-163	2.11481e-163	2.94829e-163	-1.37224e-163	3.13643e-163	-1.74029e-164	-1.54688e-162	1.36998e-163	-6.20363e-164	-1.21281e-162	3.73578e-163	-2.47202e-163	-3.72252e-163	-2.39307e-163	8.08579e-165	0
1.39735e-162	1.07664e-163	-1.36853e-162	6.98608e-163	-1.82532e-163	-8.20453e-163	1.50886e-164	-2.02766e-164	-1.76175e-163	5.61805e-163	3.67453e-163	-2.80863e-163	-2.08697e-164	2.73552e-164	-7.52099e-164	-6.52303e-163	2.11481e-163	2.94829e-163	-1.37224e-163	3.13643e-163	-1.74029e-164	-1.54688e-162	1.36998e-163	-6.20363e-164	-1.21281e-162	3.73578e-163	-2.47202e-163	-3.72252e-163	-2.39307e-163	8.08579e-165	0
1.39735e-162	1.07664e-163	-1.36853e-162	6.98608e-163	-1.82532e-163	-8.20453e-163	1.50886e-164	-2.02766e-164	-1.76175e-163	5.61805e-163	3.67453e-163	-2.80863e-163	-2.08697e-164	2.73552e-164	-7.52099e-164	-6.52303e-163	2.11481e-163	2.94829e-163	-1.37224e-163	3.13643e-163	-1.74029e-164	-1.54688e-162	1.36998e-163	-6.20363e-164	-1.21281e-162	3.73578e-163	-2.47202e-163	-3.72252e-163	-2.39307e-163	8.08579e-165	0
1.39735e-162	1.07664e-163	-1.36853e-162	6.98608e-163	-1.82532e-163	-8.20453e-163	1.50886e-164	-2.02766e-164	-1.76175e-163	5.61805e-163	3.67453e-163	-2.80863e-163	-2.08697e-164	2.73552e-164	-7.52099e-164	-6.52303e-163	2.11481e-163	2.94829e-163	-1.37224e-163	3.13643e-163	-1.74029e-164	-1.54688e-162	1.36998e-163	-6.20363e-164	-1.21281e-162	3.73578e-163	-2.47202e-163	-3.72252e-163	-2.39307e-163	8.08579e-165	0
1.39735e-162	1.07664e-163	-1.36853e-162	6.98608e-163	-1.82532e-163	-8.20453e-163	1.50886e-164	-2.02766e-164	-1.76175e-163	5.61805e-163	3.67453e-163	-2.80863e-163	-2.08697e-164	2.73552e-164	-7.52099e-164	-6.52303e-163	2.11481e-163	2.94829e-163	-1.37224e-163	3.13643e-163	-1.74029e-164	-1.54688e-162	1.36998e-163	-6.20363e-164	-1.21281e-162	3.73578e-163	-2.47202e-163	-3.72252e-163	-2.39307e-163	8.08579e-165	0
1.39735e-162	1.07664e-163	-1.36853e-162	6.98608e-163	-1.82532e-163	-8.20453e-163	1.50886e-164	-2.02766e-164	-1.76175e-163	5.61805e-163	3.67453e-163	-2.80863e-163	-2.08697e-164	2.73552e-164	-7.52099e-164	-6.52303e-163	2.11481e-163	2.94829e-163	-1.37224e-163	3.13643e-163	-1.74029e-164	-1.54688e-162	1.36998e-163	-6.20363e-164	-1.21281e-162	3.73578e-163	-2.47202e-163	-3.72252e-163	-2.39307e-163	8.08579e-165	0
1.39735e-162	1.07664e-163	-1.36853e-162	6.98608e-163	-1.82532e-163	-8.20453e-163	1.50886e-164	-2.02766e-164	-1.76175e-163	5.61805e-163	3.67453e-163	-2.80863e-163	-2.08697e-164	2.73552e-164	-7.52099e-164	-6.52303e-163	2.11481e-163	2.94829e-163	-1.37224e-163	3.13643e-163	-1.74029e-164	-1.54688e-162	1.36998e-163	-6.20363e-164	-1.21281e-162	3.73578e-163	-2.47202e-163	-3.72252e-163	-2.39307e-163	8.08579e-165	0
1.39735e-162	1.07664e-163	-1.36853e-162	6.98608e-163	-1.82532e-163	-8.20453e-163	1.50886e-164	-2.02766e-164	-1.76175e-163	5.61805e-163	3.67453e-163	-2.80863e-163	-2.08697e-164	2.73552e-164	-7.52099e-164	-6.52303e-163	2.11481e-163	2.94829e-163	-1.37224e-163	3.13643e-163	-1.74029e-164	-1.54688e-162	1.36998e-163	-6.20363e-164	-1.21281e-162	3.73578e-163	-2.47202e-163	-3.72252e-163	-2.39307e-163	8.08579e-165	0
1.39735e-162	1.07664e-163	-1.36853e-162	6.98608e-163	-1.82532e-163	-8.20453e-163	1.50886e-164	-2.02766e-164	-1.76175e-163	5.61805e-163	3.67453e-163	-2.80863e-163	-2.08697e-164	2.73552e-164	-7.52099e-164	-6.52303e-163	2.11481e-163	2.94829e-163	-1.37224e-163	3.13643e-163	-1.74029e-164	-1.54688e-162	1.36998e-163	-6.20363e-164	-1.21281e-162	3.73578e-163	-2.47202e-163	-3.72252e-163	-2.39307e-163	8.08579e-165	0
1.39735e-162	1.07664e-163	-1.36853e-162	6.98608e-163	-1.82532e-163	-8.20453e-163	1.50886e-164	-2.02766e-164	-1.76175e-163	5.61805e-163	3.67453e-163	-2.80863e-163	-2.08697e-164	2.73552e-164	-7.52099e-164	-6.52303e-163	2.11481e-163	2.94829e-163	-1.37224e-163	3.13643e-163	-1.74029e-164	-1.54688e-162	1.36998e-163	-6.20363e-164	-1.21281e-162	3.73578e-163	-2.47202e-163	-3.72252e-163	-2.39307e-163	8.08579e-165	0
1.39735e-162	1.07664e-163	-1.36853e-162	6.98608e-163	-1.82532e-163	-8.20453e-163	1.50886e-164	-2.02766e-164	-1.76175e-163	5.61805e-163	3.67453e-163	-2.80863e-163	-2.08697e-164	2.73552e-164	-7.52099e-164	-6.52303e-163	2.11481e-163	2.94829e-163	-1.37224e-163	3.13643e-163	-1.74029e-164	-1.54688e-162	1.36998e-163	-6.20363e-164	-1.21281e-162	3.73578e-163	-2.47202e-163	-3.72252e-163	-2.39307e-163	8.08579e-165	0
1.39735e-162	1.07664e-163	-1.36853e-162	6.98608e-163	-1.82532e-163	-8.20453e-163	1.50886e-164	-2.02766e-164	-1.76175e-163	5.61805e-163	3.67453e-163	-2.80863e-163	-2.08697e-164	2.73552e-164	-7.52099e-164	-6.52303e-163	2.11481e-163	2.94829e-163	-1.37224e-163	3.13643e-163	-1.74029e-164	-1.54688e-162	1.36998e-163	-6.20363e-164	-1.21281e-162	3.73578e-163	-2.47202e-163	-3.72252e-163	-2.39307e-163	8.08579e-165	0
1.39735e-162	1.07664e-163	-1.36853e-162	6.98608e-163	-1.82532e-163	-8.20453e-163	1.50886e-164	-2.02766e-164	-1.76175e-163	5.61805e-163	3.67453e-163	-2.80863e-163	-2.08697e-164	2.73552e-164	-7.52099e-164	-6.52303e-163	2.11481e-163	2.94829e-163	-1.37224e-163	3.13643e-163	-1.74029e-164	-1.54688e-162	1.36998e-163	-6.20363e-164	-1.21281e-162	3.73578e-163	-2.47202e-163	-3.72252e-163	-2.39307e-163	8.08579e-165	0
1.39735e-162	1.07664e-163	-1.36853e-162	6.98608e-163	-1.82532e-163	-8.20453e-163	1.50886e-164	-2.02766e-164	-1.76175e-163	5.61805e-163	3.67453e-163	-2.80863e-163	-2.08697e-164	2.73552e-164	-7.52099e-164	-6.52303e-163	2.11481e-163	2.94829e-163	-1.37224e-163	3.13643e-163	-1.74029e-164	-1.54688e-162	1.36998e-163	-6.20363e-164	-1.21281e-162	3.73578e-163	-2.47202e-163	-3.72252e-163	-2.39307e-163	8.08579e-165	0
1.39735e-162	1.07664e-163	-1.36853e-162	6.98608e-163	-1.82532e-163	-8.20453e-163	1.50886e-164	-2.02766e-164	-1.76175e-163	5.61805e-163	3.67453e-163	-2.80863e-163	-2.08697e-164	2.73552e-164	-7.52099e-164	-6.52303e-163	2.11481e-163	2.94829e-163	-1.37224e-163	3.13643e-163	-1.74029e-164	-1.54688e-162	1.36998e-163	-6.20363e-164	-1.21281e-162	3.73578e-163	-2.47202e-163	-3.72252e-163	-2.39307e-163	8.08579e-165	0
1.39735e-162	1.07664e-163	-1.36853e-162	6.98608e-163	-1.82532e-163	-8.20453e-163	1.50886e-164	-2.02766e-164	-1.76175e-163	5.61805e-163	3.67453e-163	-2.80863e-163	-2.08697e-164	2.73552e-164	-7.52099e-164	-6.52303e-163	2.11481e-163	2.94829e-163	-1.37224e-163	3.13643e-163	-1.74029e-164	-1.54688e-162	1.36998e-163	-6.20363e-164	-1.21281e-162	3.73578e-163	-2.47202e-163	-3.72252e-163	-2.39307e-163	8.08579e-165	0
1.39735e-162	1.07664e-163	-1.36853e-162	6.98608e-163	-1.82532e-163	-8.20453e-163	1.50886e-164	-2.02766e-164	-1.76175e-163	5.61805e-163	3.67453e-163	-2.80863e-163	-2.08697e-164	2.73552e-164	-7.52099e-164	-6.52303e-163	2.11481e-163	2.94829e-163	-1.37224e-163	3.13643e-163	-1.74029e-164	-1.54688e-162	1.36998e-163	-6.20363e-164	-1.21281e-162	3.73578e-163	-2.47202e-163	-3.72252e-163	-2.39307e-163	8.08579e-165	0
1.39735e-162	1.07664e-163	-1.36853e-162	6.98608e-163	-1.82532e-163	-8.20453e-163	1.50886e-164	-2.02766e-164	-1.76175e-163	5.61805e-163	3.67453e-163	-2.80863e-163	-2.08697e-164	2.73552e-164	-7.52099e-164	-6.52303e-163	2.11481e-163	2.94829e-163	-1.37224e-163	3.13643e-163	-1.74029e-164	-1.54688e-162	1.36998e-163	-6.20363e-164	-1.21281e-162	3.73578e-163	-2.47202e-163	-3.72252e-163	-2.39307e-163	8.08579e-165	0
1.39735e-162	1.07664e-163	-1.36853e-162	6.98608e-163	-1.82532e-163	-8.20453e-163	1.50886e-164	-2.02766e-164	-1.76175e-163	5.61805e-163	3.67453e-163	-2.80863e-163	-2.08697e-164	2.73552e-164	-7.52099e-164	-6.52303e-163	2.11481e-163	2.94829e-163	-1.37224e-163	3.13643e-163	-1.74029e-164	-1.54688e-162	1.36998e-163	-6.20363e-164	-1.21281e-162	3.73578e-163	-2.47202e-163	-3.72252e-163	-2.39307e-163	8.08579e-165	0
1.39735e-162	1.07664e-163	-1.36853e-162	6.98608e-163	-1.82532e-163	-8.20453e-163	1.50886e-164	-2.02766e-164	-1.76175e-163	5.61805e-163	3.67453e-163	-2.80863e-163	-2.08697e-164	2.73552e-164	-7.52099e-164	-6.52303e-163	2.11481e-163	2.94829e-163	-1.37224e-163	3.13643e-163	-1.74029e-164	-1.54688e-162	1.36998e-163	-6.20363e-164	-1.21281e-162	3.73578e-163	-2.47202e-163	-3.72252e-163	-2.39307e-163	8.08579e-165	0
1.39735e-162	1.07664e-163	-1.36853e-162	6.98608e-163	-1.82532e-163	-8.20453e-163	1.50886e-164	-2.02766e-164	-1.76175e-163	5.61805e-163	3.67453e-163	-2.80863e-163	-2.08697e-164	2.73552e-164	-7.52099e-164	-6.52303e-163	2.11481e-163	2.94829e-163	-1.37224e-163	3.13643e-163	-1.74029e-164	-1.54688e-162	1.36998e-163	-6.20363e-164	-1.21281e-162	3.73578e-163	-2.47202e-163	-3.72252e-163	-2.39307e-163	8.08579e-165	0
1.39735e-162	1.07664e-163	-1.36853e-162	6.98608e-163	-1.82532e-163	-8.20453e-163	1.50886e-164	-2.02766e-164	-1.76175e-163	5.61805e-163	3.67453e-163	-2.80863e-163	-2.08697e-164	2.73552e-164	-7.52099e-164	-6.52303e-163	2.11481e-163	2.94829e-163	-1.37224e-163	3.13643e-163	-1.74029e-164	-1.54688e-162	1.36998e-163	-6.20363e-164	-1.21281e-162	3.73578e-163	-2.47202e-163	-3.72252e-163	-2.39307e-163	8.08579e-165	0
1.39735e-162	1.07664e-163	-1.36853e-162	6.98608e-163	-1.82532e-163	-8.20453e-163	1.50886e-164	-2.02766e-164	-1.76175e-163	5.61805e-163	3.67453e-163	-2.80863e-163	-2.08697e-164	2.73552e-164	-7.52099e-164	-6.52303e-163	2.11481e-163	2.94829e-163	-1.37224e-163	3.13643e-163	-1.74029e-164	-1.54688e-162	1.36998e-163	-6.20363e-164	-1.21281e-162	3.73578e-163	-2.47202e-163	-3.72252e-163	-2.39307e-163	8.08579e-165	0
1.39735e-162	1.07664e-163	-1.36853e-162	6.98608e-163	-1.82532e-163	-8.20453e-163	1.50886e-164	-2.02766e-164	-1.76175e-163	5.61805e-163	3.67453e-163	-2.80863e-163	-2.08697e-164	2.73552e-164	-7.52099e-164	-6.52303e-163	2.11481e-163	2.94829e-163	-1.37224e-163	3.13643e-163	-1.74029e-164	-1.54688e-162	1.36998e-163	-6.20363e-164	-1.21281e-162	3.73578e-163	-2.47202e-163	-3.72252e-163	-2.39307e-163	8.08579e-165	0
1.39735e-162	1.07664e-163	-1.36853e-162	6.98608e-163	-1.82532e-163	-8.20453e-163	1.50886e-164	-2.02766e-164	-1.76175e-163	5.61805e-163	3.67453e-163	-2.80863e-163	-2.08697e-164	2.73552e-164	-7.52099e-164	-6.52303e-163	2.11481e-163	2.94829e-163	-1.37224e-163	3.13643e-163	-1.74029e-164	-1.54688e-162	1.36998e-163	-6.20363e-164	-1.21281e-162	3.73578e-163	-2.47202e-163	-3.72252e-163	-2.39307e-163	8.08579e-165	0
1.39735e-162	1.07664e-163	-1.36853e-162	6.98608e-163	-1.82532e-163	-8.20453e-163	1.50886e-164	-2.02766e-164	-1.76175e-163	5.61805e-163	3.67453e-163	-2.80863e-163	-2.08697e-164	2.73552e-164	-7.52099e-164	-6.52303e-163	2.11481e-163	2.94829e-163	-1.37224e-163	3.13643e-163	-1.74029e-164	-1.54688e-162	1.36998e-163	-6.20363e-164	-1.21281e-162	3.73578e-163	-2.47202e-163	-3.72252e-163	-2.39307e-163	8.08579e-165	0
1.39735e-162	1.07664e-163	-1.36853e-162	6.98608e-163	-1.82532e-163	-8.20453e-163	1.50886e-164	-2.02766e-164	-1.76175e-163	5.61805e-163	3.67453e-163	-2.80863e-163	-2.08697e-164	2.73552e-164	-7.52099e-164	-6.52303e-163	2.11481e-163	2.94829e-163	-1.37224e-163	3.13643e-163	-1.74029e-164	-1.54688e-162	1.36998e-163	-6.20363e-164	-1.21281e-162	3.73578e-163	-2.47202e-163	-3.72252e-163	-2.39307e-163	8.08579e-165	0
1.39735e-162	1.07664e-163	-1.36853e-162	6.98608e-163	-1.82532e-163	-8.20453e-163	1.50886e-164	-2.02766e-164	-1.76175e-163	5.61805e-163	3.67453e-163	-2.80863e-163	-2.08697e-164	2.73552e-164	-7.52099e-164	-6.52303e-163	2.11481e-163	2.94829e-163	-1.37224e-163	3.13643e-163	-1.74029e-164	-1.54688e-162	1.36998e-163	-6.20363e-164	-1.21281e-162	3.73578e-163	-2.47202e-163	-3.72252e-163	-2.39307e-163	8.08579e-165	0
1.39735e-162	1.07664e-163	-1.36853e-162	6.98608e-163	-1.82532e-163	-8.20453e-163	1.50886e-164	-2.02766e-164	-1.76175e-163	5.61805e-163	3.67453e-163	-2.80863e-163	-2.08697e-164	2.73552e-164	-7.52099e-164	-6.52303e-163	2.11481e-163	2.94829e-163	-1.37224e-163	3.13643e-163	-1.74029e-164	-1.54688e-162	1.36998e-163	-6.20363e-164	-1.21281e-162	3.73578e-163	-2.47202e-163	-3.72252e-163	-2.39307e-163	8.08579e-165	0
1.39735e-162	1.07664e-163	-1.36853e-162	6.98608e-163	-1.82532e-163	-8.20453e-163	1.50886e-164	-2.02766e-164	-1.76175e-163	5.61805e-163	3.67453e-163	-2.80863e-163	-2.08697e-164	2.73552e-164	-7.52099e-164	-6.52303e-163	2.11481e-163	2.94829e-163	-1.37224e-163	3.13643e-163	-1.74029e-164	-1.54688e-162	1.36998e-163	-6.20363e-164	-1.21281e-162	3.73578e-163	-2.47202e-163	-3.72252e-163	-2.39307e-163	8.08579e-165	0
1.39735e-162	1.07664e-163	-1.36853e-162	6.98608e-163	-1.82532e-163	-8.20453e-163	1.50886e-164	-2.02766e-164	-1.76175e-163	5.61805e-163	3.67453e-163	-2.80863e-163	-2.08697e-164	2.73552e-164	-7.52099e-164	-6.52303e-163	2.11481e-163	2.94829e-163	-1.37224e-163	3.13643e-163	-1.74029e-164	-1.54688e-162	1.36998e-163	-6.20363e-164	-1.21281e-162	3.73578e-163	-2.47202e-163	-3.72252e-163	-2.39307e-163	8.08579e-165	0
1.39735e-162	1.07664e-163	-1.36853e-162	6.98608e-163	-1.82532e-163	-8.20453e-163	1.50886e-164	-2.02766e-164	-1.76175e-163	5.61805e-163	3.67453e-163	-2.80863e-163	-2.08697e-164	2.73552e-164	-7.52099e-164	-6.52303e-163	2.11481e-163	2.94829e-163	-1.37224e-163	3.13643e-163	-1.74029e-164	-1.54688e-162	1.36998e-163	-6.20363e-164	-1.21281e-162	3.73578e-163	-2.47202e-163	-3.72252e-163	-2.39307e-163	8.08579e-165	0
1.39735e-162	1.07664e-163	-1.36853e-162	6.98608e-163	-1.82532e-163	-8.20453e-163	1.50886e-164	-2.02766e-164	-1.76175e-163	5.61805e-163	3.67453e-163	-2.80863e-163	-2.08697e-164	2.73552e-164	-7.52099e-164	-6.52303e-163	2.11481e-163	2.94829e-163	-1.37224e-163	3.13643e-163	-1.74029e-164	-1.54688e-162	1.36998e-163	-6.20363e-164	-1.21281e-162	3.73578e-163	-2.47202e-163	-3.72252e-163	-2.39307e-163	8.08579e-165	0
1.39735e-162	1.07664e-163	-1.36853e-162	6.98608e-163	-1.82532e-163	-8.20453e-163	1.50886e-164	-2.02766e-164	-1.76175e-163	5.61805e-163	3.67453e-163	-2.80863e-163	-2.08697e-164	2.73552e-164	-7.52099e-164	-6.52303e-163	2.11481e-163	2.94829e-163	-1.37224e-163	3.13643e-163	-1.74029e-164	-1.54688e-162	1.36998e-163	-6.20363e-164	-1.21281e-162	3.73578e-163	-2.47202e-163	-3.72252e-163	-2.39307e-163	8.08579e-165	0
1.39735e-162	1.07664e-163	-1.36853e-162	6.98608e-163	-1.82532e-163	-8.20453e-163	1.50886e-164	-2.02766e-164	-1.76175e-163	5.61805e-163	3.67453e-163	-2.80863e-163	-2.08697e-164	2.73552e-164	-7.52099e-164	-6.52303e-163	2.11481e-163	2.94829e-163	-1.37224e-163	3.13643e-163	-1.74029e-164	-1.54688e-162	1.36998e-163	-6.20363e-164	-1.21281e-162	3.73578e-163	-2.47202e-163	-3.72252e-163	-2.39307e-163	8.08579e-165	0
1.39735e-162	1.07664e-163	-1.36853e-162	6.98608e-163	-1.82532e-163	-8.20453e-163	1.50886e-164	-2.02766e-164	-1.76175e-163	5.61805e-163	3.67453e-163	-2.80863e-163	-2.08697e-164	2.73552e-164	-7.52099e-164	-6.52303e-163	2.11481e-163	2.94829e-163	-1.37224e-163	3.13643e-163	-1.74029e-164	-1.54688e-162	1.36998e-163	-6.20363e-164	-1.21281e-162	3.73578e-163	-2.47202e-163	-3.72252e-163	-2.39307e-163	8.08579e-165	0
1.39735e-162	1.07664e-163	-1.36853e-162	6.98608e-163	-1.82532e-163	-8.20453e-163	1.50886e-164	-2.02766e-164	-1.76175e-163	5.61805e-163	3.67453e-163	-2.80863e-163	-2.08697e-164	2.73552e-164	-7.52099e-164	-6.52303e-163	2.11481e-163	2.94829e-163	-1.37224e-163	3.13643e-163	-1.74029e-164	-1.54688e-162	1.36998e-163	-6.20363e-164	-1.21281e-162	3.73578e-163	-2.47202e-163	-3.72252e-163	-2.39307e-163	8.08579e-165	0
1.39735e-162	1.07664e-163	-1.36853e-162	6.98608e-163	-1.82532e-163	-8.20453e-163	1.50886e-164	-2.02766e-164	-1.76175e-163	5.61805e-163	3.67453e-163	-2.80863e-163	-2.08697e-164	2.73552e-164	-7.52099e-164	-6.52303e-163	2.11481e-163	2.94829e-163	-1.37224e-163	3.13643e-163	-1.74029e-164	-1.54688e-162	1.36998e-163	-6.20363e-164	-1.21281e-162	3.73578e-163	-2.47202e-163	-3.72252e-163	-2.39307e-163	8.08579e-165	0
1.39735e-162	1.07664e-163	-1.36853e-162	6.98608e-163	-1.82532e-163	-8.20453e-163	1.50886e-164	-2.02766e-164	-1.76175e-163	5.61805e-163	3.67453e-163	-2.80863e-163	-2.08697e-164	2.73552e-164	-7.52099e-164	-6.52303e-163	2.11481e-163	2.94829e-163	-1.37224e-163	3.13643e-163	-1.74029e-164	-1.54688e-162	1.36998e-163	-6.20363e-164	-1.21281e-162	3.73578e-163	-2.47202e-163	-3.72252e-163	-2.39307e-163	8.08579e-165	0
1.39735e-162	1.07664e-163	-1.36853e-162	6.98608e-163	-1.82532e-163	-8.20453e-163	1.50886e-164	-2.02766e-164	-1.76175e-163	5.61805e-163	3.67453e-163	-2.80863e-163	-2.08697e-164	2.73552e-164	-7.52099e-164	-6.52303e-163	2.11481e-163	2.94829e-163	-1.37224e-163	3.13643e-163	-1.74029e-164	-1.54688e-162	1.36998e-163	-6.20363e-164	-1.21281e-162	3.73578e-163	-2.47202e-163	-3.72252e-163	-2.39307e-163	8.08579e-165	0
1.39735e-162	1.07664e-163	-1.36853e-162	6.98608e-163	-1.82532e-163	-8.20453e-163	1.50886e-164	-2.02766e-164	-1.76175e-163	5.61805e-163	3.67453e-163	-2.80863e-163	-2.08697e-164	2.73552e-164	-7.52099e-164	-6.52303e-163	2.11481e-163	2.94829e-163	-1.37224e-163	3.13643e-163	-1.74029e-164	-1.54688e-162	1.36998e-163	-6.20363e-164	-1.21281e-162	3.73578e-163	-2.47202e-163	-3.72252e-163	-2.39307e-163	8.08579e-165	0
1.39735e-162	1.07664e-163	-1.36853e-162	6.98608e-163	-1.82532e-163	-8.20453e-163	1.50886e-164	-2.02766e-164	-1.76175e-163	5.61805e-163	3.67453e-163	-2.80863e-163	-2.08697e-164	2.73552e-164	-7.52099e-164	-6.52303e-163	2.11481e-163	2.94829e-163	-1.37224e-163	3.13643e-163	-1.74029e-164	-1.54688e-162	1.36998e-163	-6.20363e-164	-1.21281e-162	3.73578e-163	-2.47202e-163	-3.72252e-163	-2.39307e-163	8.08579e-165	0
1.39735e-162	1.07664e-163	-1.36853e-162	6.98608e-163	-1.82532e-163	-8.20453e-163	1.50886e-164	-2.02766e-164	-1.76175e-163	5.61805e-163	3.67453e-163	-2.80863e-163	-2.08697e-164	2.73552e-164	-7.52099e-164	-6.52303e-163	2.11481e-163	2.94829e-163	-1.37224e-163	3.13643e-163	-1.74029e-164	-1.54688e-162	1.36998e-163	-6.20363e-164	-1.21281e-162	3.73578e-163	-2.47202e-163	-3.72252e-163	-2.39307e-163	8.08579e-165	0
1.39735e-162	1.07664e-163	-1.36853e-162	6.98608e-163	-1.82532e-163	-8.20453e-163	1.50886e-164	-2.02766e-164	-1.76175e-163	5.61805e-163	3.67453e-163	-2.80863e-163	-2.08697e-164	2.73552e-164	-7.52099e-164	-6.52303e-163	2.11481e-163	2.94829e-163	-1.37224e-163	3.13643e-163	-1.74029e-164	-1.54688e-162	1.36998e-163	-6.20363e-164	-1.21281e-162	3.73578e-163	-2.47202e-163	-3.72252e-163	-2.39307e-163	8.08579e-165	0
1.39735e-162	1.07664e-163	-1.36853e-162	6.98608e-163	-1.82532e-163	-8.20453e-163	1.50886e-164	-2.02766e-164	-1.76175e-163	5.61805e-163	3.67453e-163	-2.80863e-163	-2.08697e-164	2.73552e-164	-7.52099e-164	-6.52303e-163	2.11481e-163	2.94829e-163	-1.37224e-163	3.13643e-163	-1.74029e-164	-1.54688e-162	1.36998e-163	-6.20363e-164	-1.21281e-162	3.73578e-163	-2.47202e-163	-3.72252e-163	-2.39307e-163	8.08579e-165	0
1.39735e-162	1.07664e-163	-1.36853e-162	6.98608e-163	-1.82532e-163	-8.20453e-163	1.50886e-164	-2.02766e-164	-1.76175e-163	5.61805e-163	3.67453e-163	-2.80863e-163	-2.08697e-164	2.73552e-164	-7.52099e-164	-6.52303e-163	2.11481e-163	2.94829e-163	-1.37224e-163	3.13643e-163	-1.74029e-164	-1.54688e-162	1.36998e-163	-6.20363e-164	-1.21281e-162	3.73578e-163	-2.47202e-163	-3.72252e-163	-2.39307e-163	8.08579e-165	0
1.39735e-162	1.07664e-163	-1.36853e-162	6.98608e-163	-1.82532e-163	-8.20453e-163	1.50886e-164	-2.02766e-164	-1.76175e-163	5.61805e-163	3.67453e-163	-2.80863e-163	-2.08697e-164	2.73552e-164	-7.52099e-164	-6.52303e-163	2.11481e-163	2.94829e-163	-1.37224e-163	3.13643e-163	-1.74029e-164	-1.54688e-162	1.36998e-163	-6.20363e-164	-1.21281e-162	3.73578e-163	-2.47202e-163	-3.72252e-163	-2.39307e-163	8.08579e-165	0
1.39735e-162	1.07664e-163	-1.36853e-162	6.98608e-163	-1.82532e-163	-8.20453e-163	1.50886e-164	-2.02766e-164	-1.76175e-163	5.61805e-163	3.67453e-163	-2.80863e-163	-2.08697e-164	2.73552e-164	-7.52099e-164	-6.52303e-163	2.11481e-163	2.94829e-163	-1.37224e-163	3.13643e-163	-1.74029e-164	-1.54688e-162	1.36998e-163	-6.20363e-164	-1.21281e-162	3.73578e-163	-2.47202e-163	-3.72252e-163	-2.39307e-163	8.08579e-165	0
1.39735e-162	1.07664e-163	-1.36853e-162	6.98608e-163	-1.82532e-163	-8.20453e-163	1.50886e-164	-2.02766e-164	-1.76175e-163	5.61805e-163	3.67453e-163	-2.80863e-163	-2.08697e-164	2.73552e-164	-7.52099e-164	-6.52303e-163	2.11481e-163	2.94829e-163	-1.37224e-163	3.13643e-163	-1.74029e-164	-1.54688e-162	1.36998e-163	-6.20363e-164	-1.21281e-162	3.73578e-163	-2.47202e-163	-3.72252e-163	-2.39307e-163	8.08579e-165	0
1.39735e-162	1.07664e-163	-1.36853e-162	6.98608e-163	-1.82532e-163	-8.20453e-163	1.50886e-164	-2.02766e-164	-1.76175e-163	5.61805e-163	3.67453e-163	-2.80863e-163	-2.08697e-164	2.73552e-164	-7.52099e-164	-6.52303e-163	2.11481e-163	2.94829e-163	-1.37224e-163	3.13643e-163	-1.74029e-164	-1.54688e-162	1.36998e-163	-6.20363e-164	-1.21281e-162	3.73578e-163	-2.47202e-163	-3.72252e-163	-2.39307e-163	8.08579e-165	0
1.39735e-162	1.07664e-163	-1.36853e-162	6.98608e-163	-1.82532e-163	-8.20453e-163	1.50886e-164	-2.02766e-164	-1.76175e-163	5.61805e-163	3.67453e-163	-2.80863e-163	-2.08697e-164	2.73552e-164	-7.52099e-164	-6.52303e-163	2.11481e-163	2.94829e-163	-1.37224e-163	3.13643e-163	-1.74029e-164	-1.54688e-162	1.36998e-163	-6.20363e-164	-1.21281e-162	3.73578e-163	-2.47202e-163	-3.72252e-163	-2.39307e-163	8.08579e-165	0
1.39735e-162	1.07664e-163	-1.36853e-162	6.98608e-163	-1.82532e-163	-8.20453e-163	1.50886e-164	-2.02766e-164	-1.76175e-163	5.61805e-163	3.67453e-163	-2.80863e-163	-2.08697e-164	2.73552e-164	-7.52099e-164	-6.52303e-163	2.11481e-163	2.94829e-163	-1.37224e-163	3.13643e-163	-1.74029e-164	-1.54688e-162	1.36998e-163	-6.20363e-164	-1.21281e-162	3.73578e-163	-2.47202e-163	-3.72252e-163	-2.39307e-163	8.08579e-165	0
1.39735e-162	1.07664e-163	-1.36853e-162	6.98608e-163	-1.82532e-163	-8.20453e-163	1.50886e-164	-2.02766e-164	-1.76175e-163	5.61805e-163	3.67453e-163	-2.80863e-163	-2.08697e-164	2.73552e-164	-7.52099e-164	-6.52303e-163	2.11481e-163	2.94829e-163	-1.37224e-163	3.13643e-163	-1.74029e-164	-1.54688e-162	1.36998e-163	-6.20363e-164	-1.21281e-162	3.73578e-163	-2.47202e-163	-3.72252e-163	-2.39307e-163	8.08579e-165	0
1.39735e-162	1.07664e-163	-1.36853e-162	6.98608e-163	-1.82532e-163	-8.20453e-163	1.50886e-164	-2.02766e-164	-1.76175e-163	5.61805e-163	3.67453e-163	-2.80863e-163	-2.08697e-164	2.73552e-164	-7.52099e-164	-6.52303e-163	2.11481e-163	2.94829e-163	-1.37224e-163	3.13643e-163	-1.74029e-164	-1.54688e-162	1.36998e-163	-6.20363e-164	-1.21281e-162	3.73578e-163	-2.47202e-163	-3.72252e-163	-2.39307e-163	8.08579e-165	0
1.39735e-162	1.07664e-163	-1.36853e-162	6.98608e-163	-1.82532e-163	-8.20453e-163	1.50886e-164	-2.02766e-164	-1.76175e-163	5.61805e-163	3.67453e-163	-2.80863e-163	-2.08697e-164	2.73552e-164	-7.52099e-164	-6.52303e-163	2.11481e-163	2.94829e-163	-1.37224e-163	3.13643e-163	-1.74029e-164	-1.54688e-162	1.36998e-163	-6.20363e-164	-1.21281e-162	3.73578e-163	-2.47202e-163	-3.72252e-163	-2.39307e-163	8.08579e-165	0
1.39735e-162	1.07664e-163	-1.36853e-162	6.98608e-163	-1.82532e-163	-8.20453e-163	1.50886e-164	-2.02766e-164	-1.76175e-163	5.61805e-163	3.67453e-163	-2.80863e-163	-2.08697e-164	2.73552e-164	-7.52099e-164	-6.52303e-163	2.11481e-163	2.94829e-163	-1.37224e-163	3.13643e-163	-1.74029e-164	-1.54688e-162	1.36998e-163	-6.20363e-164	-1.21281e-162	3.73578e-163	-2.47202e-163	-3.72252e-163	-2.39307e-163	8.08579e-165	0
1.39735e-162	1.07664e-163	-1.36853e-162	6.98608e-163	-1.82532e-163	-8.20453e-163	1.50886e-164	-2.02766e-164	-1.76175e-163	5.61805e-163	3.67453e-163	-2.80863e-163	-2.08697e-164	2.73552e-164	-7.52099e-164	-6.52303e-163	2.11481e-163	2.94829e-163	-1.37224e-163	3.13643e-163	-1.74029e-164	-1.54688e-162	1.36998e-163	-6.20363e-164	-1.21281e-162	3.73578e-163	-2.47202e-163	-3.72252e-163	-2.39307e-163	8.08579e-165	0
1.39735e-162	1.07664e-163	-1.36853e-162	6.98608e-163	-1.82532e-163	-8.20453e-163	1.50886e-164	-2.02766e-164	-1.76175e-163	5.61805e-163	3.67453e-163	-2.80863e-163	-2.08697e-164	2.73552e-164	-7.52099e-164	-6.52303e-163	2.11481e-163	2.94829e-163	-1.37224e-163	3.13643e-163	-1.74029e-164	-1.54688e-162	1.36998e-163	-6.20363e-164	-1.21281e-162	3.73578e-163	-2.47202e-163	-3.72252e-163	-2.39307e-163	8.08579e-165	0
1.39735e-162	1.07664e-163	-1.36853e-162	6.98608e-163	-1.82532e-163	-8.20453e-163	1.50886e-164	-2.02766e-164	-1.76175e-163	5.61805e-163	3.67453e-163	-2.80863e-163	-2.08697e-164	2.73552e-164	-7.52099e-164	-6.52303e-163	2.11481e-163	2.94829e-163	-1.37224e-163	3.13643e-163	-1.74029e-164	-1.54688e-162	1.36998e-163	-6.20363e-164	-1.21281e-162	3.73578e-163	-2.47202e-163	-3.72252e-163	-2.39307e-163	8.08579e-165	0
1.39735e-162	1.07664e-163	-1.36853e-162	6.98608e-163	-1.82532e-163	-8.20453e-163	1.50886e-164	-2.02766e-164	-1.76175e-163	5.61805e-163	3.67453e-163	-2.80863e-163	-2.08697e-164	2.73552e-164	-7.52099e-164	-6.52303e-163	2.11481e-163	2.94829e-163	-1.37224e-163	3.13643e-163	-1.74029e-164	-1.54688e-162	1.36998e-163	-6.20363e-164	-1.21281e-162	3.73578e-163	-2.47202e-163	-3.72252e-163	-2.39307e-163	8.08579e-165	0
1.39735e-162	1.07664e-163	-1.36853e-162	6.98608e-163	-1.82532e-163	-8.20453e-163	1.50886e-164	-2.02766e-164	-1.76175e-163	5.61805e-163	3.67453e-163	-2.80863e-163	-2.08697e-164	2.73552e-164	-7.52099e-164	-6.52303e-163	2.11481e-163	2.94829e-163	-1.37224e-163	3.13643e-163	-1.74029e-164	-1.54688e-162	1.36998e-163	-6.20363e-164	-1.21281e-162	3.73578e-163	-2.47202e-163	-3.72252e-163	-2.39307e-163	8.08579e-165	0
1.39735e-162	1.07664e-163	-1.36853e-162	6.98608e-163	-1.82532e-163	-8.20453e-163	1.50886e-164	-2.02766e-164	-1.76175e-163	5.61805e-163	3.67453e-163	-2.80863e-163	-2.08697e-164	2.73552e-164	-7.52099e-164	-6.52303e-163	2.11481e-163	2.94829e-163	-1.37224e-163	3.13643e-163	-1.74029e-164	-1.54688e-162	1.36998e-163	-6.20363e-164	-1.21281e-162	3.73578e-163	-2.47202e-163	-3.72252e-163	-2.39307e-163	8.08579e-165	0
1.39735e-162	1.07664e-163	-1.36853e-162	6.98608e-163	-1.82532e-163	-8.20453e-163	1.50886e-164	-2.02766e-164	-1.76175e-163	5.61805e-163	3.67453e-163	-2.80863e-163	-2.08697e-164	2.73552e-164	-7.52099e-164	-6.52303e-163	2.11481e-163	2.94829e-163	-1.37224e-163	3.13643e-163	-1.74029e-164	-1.54688e-162	1.36998e-163	-6.20363e-164	-1.21281e-162	3.73578e-163	-2.47202e-163	-3.72252e-163	-2.39307e-163	8.08579e-165	0
1.39735e-162	1.07664e-163	-1.36853e-162	6.98608e-163	-1.82532e-163	-8.20453e-163	1.50886e-164	-2.02766e-164	-1.76175e-163	5.61805e-163	3.67453e-163	-2.80863e-163	-2.08697e-164	2.73552e-164	-7.52099e-164	-6.52303e-163	2.11481e-163	2.94829e-163	-1.37224e-163	3.13643e-163	-1.74029e-164	-1.54688e-162	1.36998e-163	-6.20363e-164	-1.21281e-162	3.73578e-163	-2.47202e-163	-3.72252e-163	-2.39307e-163	8.08579e-165	0
1.39735e-162	1.07664e-163	-1.36853e-162	6.98608e-163	-1.82532e-163	-8.20453e-163	1.50886e-164	-2.02766e-164	-1.76175e-163	5.61805e-163	3.67453e-163	-2.80863e-163	-2.08697e-164	2.73552e-164	-7.52099e-164	-6.52303e-163	2.11481e-163	2.94829e-163	-1.37224e-163	3.13643e-163	-1.74029e-164	-1.54688e-162	1.36998e-163	-6.20363e-164	-1.21281e-162	3.73578e-163	-2.47202e-163	-3.72252e-163	-2.39307e-163	8.08579e-165	0
1.39735e-162	1.07664e-163	-1.36853e-162	6.98608e-163	-1.82532e-163	-8.20453e-163	1.50886e-164	-2.02766e-164	-1.76175e-163	5.61805e-163	3.67453e-163	-2.80863e-163	-2.08697e-164	2.73552e-164	-7.52099e-164	-6.52303e-163	2.11481e-163	2.94829e-163	-1.37224e-163	3.13643e-163	-1.74029e-164	-1.54688e-162	1.36998e-163	-6.20363e-164	-1.21281e-162	3.73578e-163	-2.47202e-163	-3.72252e-163	-2.39307e-163	8.08579e-165	0
1.39735e-162	1.07664e-163	-1.36853e-162	6.98608e-163	-1.82532e-163	-8.20453e-163	1.50886e-164	-2.02766e-164	-1.76175e-163	5.61805e-163	3.67453e-163	-2.80863e-163	-2.08697e-164	2.73552e-164	-7.52099e-164	-6.52303e-163	2.11481e-163	2.94829e-163	-1.37224e-163	3.13643e-163	-1.74029e-164	-1.54688e-162	1.36998e-163	-6.20363e-164	-1.21281e-162	3.73578e-163	-2.47202e-163	-3.72252e-163	-2.39307e-163	8.08579e-165	0
1.39735e-162	1.07664e-163	-1.36853e-162	6.98608e-163	-1.82532e-163	-8.20453e-163	1.50886e-164	-2.02766e-164	-1.76175e-163	5.61805e-163	3.67453e-163	-2.80863e-163	-2.08697e-164	2.73552e-164	-7.52099e-164	-6.52303e-163	2.11481e-163	2.94829e-163	-1.37224e-163	3.13643e-163	-1.74029e-164	-1.54688e-162	1.36998e-163	-6.20363e-164	-1.21281e-162	3.73578e-163	-2.47202e-163	-3.72252e-163	-2.39307e-163	8.08579e-165	0
1.39735e-162	1.07664e-163	-1.36853e-162	6.98608e-163	-1.82532e-163	-8.20453e-163	1.50886e-164	-2.02766e-164	-1.76175e-163	5.61805e-163	3.67453e-163	-2.80863e-163	-2.08697e-164	2.73552e-164	-7.52099e-164	-6.52303e-163	2.11481e-163	2.94829e-163	-1.37224e-163	3.13643e-163	-1.74029e-164	-1.54688e-162	1.36998e-163	-6.20363e-164	-1.21281e-162	3.73578e-163	-2.47202e-163	-3.72252e-163	-2.39307e-163	8.08579e-165	0
1.39735e-162	1.07664e-163	-1.36853e-162	6.98608e-163	-1.82532e-163	-8.20453e-163	1.50886e-164	-2.02766e-164	-1.76175e-163	5.61805e-163	3.67453e-163	-2.80863e-163	-2.08697e-164	2.73552e-164	-7.52099e-164	-6.52303e-163	2.11481e-163	2.94829e-163	-1.37224e-163	3.13643e-163	-1.74029e-164	-1.54688e-162	1.36998e-163	-6.20363e-164	-1.21281e-162	3.73578e-163	-2.47202e-163	-3.72252e-163	-2.39307e-163	8.08579e-165	0
1.39735e-162	1.07664e-163	-1.36853e-162	6.98608e-163	-1.82532e-163	-8.20453e-163	1.50886e-164	-2.02766e-164	-1.76175e-163	5.61805e-163	3.67453e-163	-2.80863e-163	-2.08697e-164	2.73552e-164	-7.52099e-164	-6.52303e-163	2.11481e-163	2.94829e-163	-1.37224e-163	3.13643e-163	-1.74029e-164	-1.54688e-162	1.36998e-163	-6.20363e-164	-1.21281e-162	3.73578e-163	-2.47202e-163	-3.72252e-163	-2.39307e-163	8.08579e-165	0
1.39735e-162	1.07664e-163	-1.36853e-162	6.98608e-163	-1.82532e-163	-8.20453e-163	1.50886e-164	-2.02766e-164	-1.76175e-163	5.61805e-163	3.67453e-163	-2.80863e-163	-2.08697e-164	2.73552e-164	-7.52099e-164	-6.52303e-163	2.11481e-163	2.94829e-163	-1.37224e-163	3.13643e-163	-1.74029e-164	-1.54688e-162	1.36998e-163	-6.20363e-164	-1.21281e-162	3.73578e-163	-2.47202e-163	-3.72252e-163	-2.39307e-163	8.08579e-165	0
1.39735e-162	1.07664e-163	-1.36853e-162	6.98608e-163	-1.82532e-163	-8.20453e-163	1.50886e-164	-2.02766e-164	-1.76175e-163	5.61805e-163	3.67453e-163	-2.80863e-163	-2.08697e-164	2.73552e-164	-7.52099e-164	-6.52303e-163	2.11481e-163	2.94829e-163	-1.37224e-163	3.13643e-163	-1.74029e-164	-1.54688e-162	1.36998e-163	-6.20363e-164	-1.21281e-162	3.73578e-163	-2.47202e-163	-3.72252e-163	-2.39307e-163	8.08579e-165	0
1.39735e-162	1.07664e-163	-1.36853e-162	6.98608e-163	-1.82532e-163	-8.20453e-163	1.50886e-164	-2.02766e-164	-1.76175e-163	5.61805e-163	3.67453e-163	-2.80863e-163	-2.08697e-164	2.73552e-164	-7.52099e-164	-6.52303e-163	2.11481e-163	2.94829e-163	-1.37224e-163	3.13643e-163	-1.74029e-164	-1.54688e-162	1.36998e-163	-6.20363e-164	-1.21281e-162	3.73578e-163	-2.47202e-163	-3.72252e-163	-2.39307e-163	8.08579e-165	0
1.39735e-162	1.07664e-163	-1.36853e-162	6.98608e-163	-1.82532e-163	-8.20453e-163	1.50886e-164	-2.02766e-164	-1.76175e-163	5.61805e-163	3.67453e-163	-2.80863e-163	-2.08697e-164	2.73552e-164	-7.52099e-164	-6.52303e-163	2.11481e-163	2.94829e-163	-1.37224e-163	3.13643e-163	-1.74029e-164	-1.54688e-162	1.36998e-163	-6.20363e-164	-1.21281e-162	3.73578e-163	-2.47202e-163	-3.72252e-163	-2.39307e-163	8.08579e-165	0
1.39735e-162	1.07664e-163	-1.36853e-162	6.98608e-163	-1.82532e-163	-8.20453e-163	1.50886e-164	-2.02766e-164	-1.76175e-163	5.61805e-163	3.67453e-163	-2.80863e-163	-2.08697e-164	2.73552e-164	-7.52099e-164	-6.52303e-163	2.11481e-163	2.94829e-163	-1.37224e-163	3.13643e-163	-1.74029e-164	-1.54688e-162	1.36998e-163	-6.20363e-164	-1.21281e-162	3.73578e-163	-2.47202e-163	-3.72252e-163	-2.39307e-163	8.08579e-165	0
1.39735e-162	1.07664e-163	-1.36853e-162	6.98608e-163	-1.82532e-163	-8.20453e-163	1.50886e-164	-2.02766e-164	-1.76175e-163	5.61805e-163	3.67453e-163	-2.80863e-163	-2.08697e-164	2.73552e-164	-7.52099e-164	-6.52303e-163	2.11481e-163	2.94829e-163	-1.37224e-163	3.13643e-163	-1.74029e-164	-1.54688e-162	1.36998e-163	-6.20363e-164	-1.21281e-162	3.73578e-163	-2.47202e-163	-3.72252e-163	-2.39307e-163	8.08579e-165	0
1.39735e-162	1.07664e-163	-1.36853e-162	6.98608e-163	-1.82532e-163	-8.20453e-163	1.50886e-164	-2.02766e-164	-1.76175e-163	5.61805e-163	3.67453e-163	-2.80863e-163	-2.08697e-164	2.73552e-164	-7.52099e-164	-6.52303e-163	2.11481e-163	2.94829e-163	-1.37224e-163	3.13643e-163	-1.74029e-164	-1.54688e-162	1.36998e-163	-6.20363e-164	-1.21281e-162	3.73578e-163	-2.47202e-163	-3.72252e-163	-2.39307e-163	8.08579e-165	0
1.39735e-162	1.07664e-163	-1.36853e-162	6.98608e-163	-1.82532e-163	-8.20453e-163	1.50886e-164	-2.02766e-164	-1.76175e-163	5.61805e-163	3.67453e-163	-2.80863e-163	-2.08697e-164	2.73552e-164	-7.52099e-164	-6.52303e-163	2.11481e-163	2.94829e-163	-1.37224e-163	3.13643e-163	-1.74029e-164	-1.54688e-162	1.36998e-163	-6.20363e-164	-1.21281e-162	3.73578e-163	-2.47202e-163	-3.72252e-163	-2.39307e-163	8.08579e-165	0
1.39735e-162	1.07664e-163	-1.36853e-162	6.98608e-163	-1.82532e-163	-8.20453e-163	1.50886e-164	-2.02766e-164	-1.76175e-163	5.61805e-163	3.67453e-163	-2.80863e-163	-2.08697e-164	2.73552e-164	-7.52099e-164	-6.52303e-163	2.11481e-163	2.94829e-163	-1.37224e-163	3.13643e-163	-1.74029e-164	-1.54688e-162	1.36998e-163	-6.20363e-164	-1.21281e-162	3.73578e-163	-2.47202e-163	-3.72252e-163	-2.39307e-163	8.08579e-165	0
1.39735e-162	1.07664e-163	-1.36853e-162	6.98608e-163	-1.82532e-163	-8.20453e-163	1.50886e-164	-2.02766e-164	-1.76175e-163	5.61805e-163	3.67453e-163	-2.80863e-163	-2.08697e-164	2.73552e-164	-7.52099e-164	-6.52303e-163	2.11481e-163	2.94829e-163	-1.37224e-163	3.13643e-163	-1.74029e-164	-1.54688e-162	1.36998e-163	-6.20363e-164	-1.21281e-162	3.73578e-163	-2.47202e-163	-3.72252e-163	-2.39307e-163	8.08579e-165	0
1.39735e-162	1.07664e-163	-1.36853e-162	6.98608e-163	-1.82532e-163	-8.20453e-163	1.50886e-164	-2.02766e-164	-1.76175e-163	5.61805e-163	3.67453e-163	-2.80863e-163	-2.08697e-164	2.73552e-164	-7.52099e-164	-6.52303e-163	2.11481e-163	2.94829e-163	-1.37224e-163	3.13643e-163	-1.74029e-164	-1.54688e-162	1.36998e-163	-6.20363e-164	-1.21281e-162	3.73578e-163	-2.47202e-163	-3.72252e-163	-2.39307e-163	8.08579e-165	0
1.39735e-162	1.07664e-163	-1.36853e-162	6.98608e-163	-1.82532e-163	-8.20453e-163	1.50886e-164	-2.02766e-164	-1.76175e-163	5.61805e-163	3.67453e-163	-2.80863e-163	-2.08697e-164	2.73552e-164	-7.52099e-164	-6.52303e-163	2.11481e-163	2.94829e-163	-1.37224e-163	3.13643e-163	-1.74029e-164	-1.54688e-162	1.36998e-163	-6.20363e-164	-1.21281e-162	3.73578e-163	-2.47202e-163	-3.72252e-163	-2.39307e-163	8.08579e-165	0
1.39735e-162	1.07664e-163	-1.36853e-162	6.98608e-163	-1.82532e-163	-8.20453e-163	1.50886e-164	-2.02766e-164	-1.76175e-163	5.61805e-163	3.67453e-163	-2.80863e-163	-2.08697e-164	2.73552e-164	-7.52099e-164	-6.52303e-163	2.11481e-163	2.94829e-163	-1.37224e-163	3.13643e-163	-1.74029e-164	-1.54688e-162	1.36998e-163	-6.20363e-164	-1.21281e-162	3.73578e-163	-2.47202e-163	-3.72252e-163	-2.39307e-163	8.08579e-165	0
1.39735e-162	1.07664e-163	-1.36853e-162	6.98608e-163	-1.82532e-163	-8.20453e-163	1.50886e-164	-2.02766e-164	-1.76175e-163	5.61805e-163	3.67453e-163	-2.80863e-163	-2.08697e-164	2.73552e-164	-7.52099e-164	-6.52303e-163	2.11481e-163	2.94829e-163	-1.37224e-163	3.13643e-163	-1.74029e-164	-1.54688e-162	1.36998e-163	-6.20363e-164	-1.21281e-162	3.73578e-163	-2.47202e-163	-3.72252e-163	-2.39307e-163	8.08579e-165	0
1.39735e-162	1.07664e-163	-1.36853e-162	6.98608e-163	-1.82532e-163	-8.20453e-163	1.50886e-164	-2.02766e-164	-1.76175e-163	5.61805e-163	3.67453e-163	-2.80863e-163	-2.08697e-164	2.73552e-164	-7.52099e-164	-6.52303e-163	2.11481e-163	2.94829e-163	-1.37224e-163	3.13643e-163	-1.74029e-164	-1.54688e-162	1.36998e-163	-6.20363e-164	-1.21281e-162	3.73578e-163	-2.47202e-163	-3.72252e-163	-2.39307e-163	8.08579e-165	0
1.39735e-162	1.07664e-163	-1.36853e-162	6.98608e-163	-1.82532e-163	-8.20453e-163	1.50886e-164	-2.02766e-164	-1.76175e-163	5.61805e-163	3.67453e-163	-2.80863e-163	-2.08697e-164	2.73552e-164	-7.52099e-164	-6.52303e-163	2.11481e-163	2.94829e-163	-1.37224e-163	3.13643e-163	-1.74029e-164	-1.54688e-162	1.36998e-163	-6.20363e-164	-1.21281e-162	3.73578e-163	-2.47202e-163	-3.72252e-163	-2.39307e-163	8.08579e-165	0
1.39735e-162	1.07664e-163	-1.36853e-162	6.98608e-163	-1.82532e-163	-8.20453e-163	1.50886e-164	-2.02766e-164	-1.76175e-163	5.61805e-163	3.67453e-163	-2.80863e-163	-2.08697e-164	2.73552e-164	-7.52099e-164	-6.52303e-163	2.11481e-163	2.94829e-163	-1.37224e-163	3.13643e-163	-1.74029e-164	-1.54688e-162	1.36998e-163	-6.20363e-164	-1.21281e-162	3.73578e-163	-2.47202e-163	-3.72252e-163	-2.39307e-163	8.08579e-165	0
1.39735e-162	1.07664e-163	-1.36853e-162	6.98608e-163	-1.82532e-163	-8.20453e-163	1.50886e-164	-2.02766e-164	-1.76175e-163	5.61805e-163	3.67453e-163	-2.80863e-163	-2.08697e-164	2.73552e-164	-7.52099e-164	-6.52303e-163	2.11481e-163	2.94829e-163	-1.37224e-163	3.13643e-163	-1.74029e-164	-1.54688e-162	1.36998e-163	-6.20363e-164	-1.21281e-162	3.73578e-163	-2.47202e-163	-3.72252e-163	-2.39307e-163	8.08579e-165	0
1.39735e-162	1.07664e-163	-1.36853e-162	6.98608e-163	-1.82532e-163	-8.20453e-163	1.50886e-164	-2.02766e-164	-1.76175e-163	5.61805e-163	3.67453e-163	-2.80863e-163	-2.08697e-164	2.73552e-164	-7.52099e-164	-6.52303e-163	2.11481e-163	2.94829e-163	-1.37224e-163	3.13643e-163	-1.74029e-164	-1.54688e-162	1.36998e-163	-6.20363e-164	-1.21281e-162	3.73578e-163	-2.47202e-163	-3.72252e-163	-2.39307e-163	8.08579e-165	0
1.39735e-162	1.07664e-163	-1.36853e-162	6.98608e-163	-1.82532e-163	-8.20453e-163	1.50886e-164	-2.02766e-164	-1.76175e-163	5.61805e-163	3.67453e-163	-2.80863e-163	-2.08697e-164	2.73552e-164	-7.52099e-164	-6.52303e-163	2.11481e-163	2.94829e-163	-1.37224e-163	3.13643e-163	-1.74029e-164	-1.54688e-162	1.36998e-163	-6.20363e-164	-1.21281e-162	3.73578e-163	-2.47202e-163	-3.72252e-163	-2.39307e-163	8.08579e-165	0
1.39735e-162	1.07664e-163	-1.36853e-162	6.98608e-163	-1.82532e-163	-8.20453e-163	1.50886e-164	-2.02766e-164	-1.76175e-163	5.61805e-163	3.67453e-163	-2.80863e-163	-2.08697e-164	2.73552e-164	-7.52099e-164	-6.52303e-163	2.11481e-163	2.94829e-163	-1.37224e-163	3.13643e-163	-1.74029e-164	-1.54688e-162	1.36998e-163	-6.20363e-164	-1.21281e-162	3.73578e-163	-2.47202e-163	-3.72252e-163	-2.39307e-163	8.08579e-165	0
1.39735e-162	1.07664e-163	-1.36853e-162	6.98608e-163	-1.82532e-163	-8.20453e-163	1.50886e-164	-2.02766e-164	-1.76175e-163	5.61805e-163	3.67453e-163	-2.80863e-163	-2.08697e-164	2.73552e-164	-7.52099e-164	-6.52303e-163	2.11481e-163	2.94829e-163	-1.37224e-163	3.13643e-163	-1.74029e-164	-1.54688e-162	1.36998e-163	-6.20363e-164	-1.21281e-162	3.73578e-163	-2.47202e-163	-3.72252e-163	-2.39307e-163	8.08579e-165	0
1.39735e-162	1.07664e-163	-1.36853e-162	6.98608e-163	-1.82532e-163	-8.20453e-163	1.50886e-164	-2.02766e-164	-1.76175e-163	5.61805e-163	3.67453e-163	-2.80863e-163	-2.08697e-164	2.73552e-164	-7.52099e-164	-6.52303e-163	2.11481e-163	2.94829e-163	-1.37224e-163	3.13643e-163	-1.74029e-164	-1.54688e-162	1.36998e-163	-6.20363e-164	-1.21281e-162	3.73578e-163	-2.47202e-163	-3.72252e-163	-2.39307e-163	8.08579e-165	0
1.39735e-162	1.07664e-163	-1.36853e-162	6.98608e-163	-1.82532e-163	-8.20453e-163	1.50886e-164	-2.02766e-164	-1.76175e-163	5.61805e-163	3.67453e-163	-2.80863e-163	-2.08697e-164	2.73552e-164	-7.52099e-164	-6.52303e-163	2.11481e-163	2.94829e-163	-1.37224e-163	3.13643e-163	-1.74029e-164	-1.54688e-162	1.36998e-163	-6.20363e-164	-1.21281e-162	3.73578e-163	-2.47202e-163	-3.72252e-163	-2.39307e-163	8.08579e-165	0
1.39735e-162	1.07664e-163	-1.36853e-162	6.98608e-163	-1.82532e-163	-8.20453e-163	1.50886e-164	-2.02766e-164	-1.76175e-163	5.61805e-163	3.67453e-163	-2.80863e-163	-2.08697e-164	2.73552e-164	-7.52099e-164	-6.52303e-163	2.11481e-163	2.94829e-163	-1.37224e-163	3.13643e-163	-1.74029e-164	-1.54688e-162	1.36998e-163	-6.20363e-164	-1.21281e-162	3.73578e-163	-2.47202e-163	-3.72252e-163	-2.39307e-163	8.08579e-165	0
1.39735e-162	1.07664e-163	-1.36853e-162	6.98608e-163	-1.82532e-163	-8.20453e-163	1.50886e-164	-2.02766e-164	-1.76175e-163	5.61805e-163	3.67453e-163	-2.80863e-163	-2.08697e-164	2.73552e-164	-7.52099e-164	-6.52303e-163	2.11481e-163	2.94829e-163	-1.37224e-163	3.13643e-163	-1.74029e-164	-1.54688e-162	1.36998e-163	-6.20363e-164	-1.21281e-162	3.73578e-163	-2.47202e-163	-3.72252e-163	-2.39307e-163	8.08579e-165	0
1.39735e-162	1.07664e-163	-1.36853e-162	6.98608e-163	-1.82532e-163	-8.20453e-163	1.50886e-164	-2.02766e-164	-1.76175e-163	5.61805e-163	3.67453e-163	-2.80863e-163	-2.08697e-164	2.73552e-164	-7.52099e-164	-6.52303e-163	2.11481e-163	2.94829e-163	-1.37224e-163	3.13643e-163	-1.74029e-164	-1.54688e-162	1.36998e-163	-6.20363e-164	-1.21281e-162	3.73578e-163	-2.47202e-163	-3.72252e-163	-2.39307e-163	8.08579e-165	0
1.39735e-162	1.07664e-163	-1.36853e-162	6.98608e-163	-1.82532e-163	-8.20453e-163	1.50886e-164	-2.02766e-164	-1.76175e-163	5.61805e-163	3.67453e-163	-2.80863e-163	-2.08697e-164	2.73552e-164	-7.52099e-164	-6.52303e-163	2.11481e-163	2.94829e-163	-1.37224e-163	3.13643e-163	-1.74029e-164	-1.54688e-162	1.36998e-163	-6.20363e-164	-1.21281e-162	3.73578e-163	-2.47202e-163	-3.72252e-163	-2.39307e-163	8.08579e-165	0
1.39735e-162	1.07664e-163	-1.36853e-162	6.98608e-163	-1.82532e-163	-8.20453e-163	1.50886e-164	-2.02766e-164	-1.76175e-163	5.61805e-163	3.67453e-163	-2.80863e-163	-2.08697e-164	2.73552e-164	-7.52099e-164	-6.52303e-163	2.11481e-163	2.94829e-163	-1.37224e-163	3.13643e-163	-1.74029e-164	-1.54688e-162	1.36998e-163	-6.20363e-164	-1.21281e-162	3.73578e-163	-2.47202e-163	-3.72252e-163	-2.39307e-163	8.08579e-165	0
1.39735e-162	1.07664e-163	-1.36853e-162	6.98608e-163	-1.82532e-163	-8.20453e-163	1.50886e-164	-2.02766e-164	-1.76175e-163	5.61805e-163	3.67453e-163	-2.80863e-163	-2.08697e-164	2.73552e-164	-7.52099e-164	-6.52303e-163	2.11481e-163	2.94829e-163	-1.37224e-163	3.13643e-163	-1.74029e-164	-1.54688e-162	1.36998e-163	-6.20363e-164	-1.21281e-162	3.73578e-163	-2.47202e-163	-3.72252e-163	-2.39307e-163	8.08579e-165	0
1.39735e-162	1.07664e-163	-1.36853e-162	6.98608e-163	-1.82532e-163	-8.20453e-163	1.50886e-164	-2.02766e-164	-1.76175e-163	5.61805e-163	3.67453e-163	-2.80863e-163	-2.08697e-164	2.73552e-164	-7.52099e-164	-6.52303e-163	2.11481e-163	2.94829e-163	-1.37224e-163	3.13643e-163	-1.74029e-164	-1.54688e-162	1.36998e-163	-6.20363e-164	-1.21281e-162	3.73578e-163	-2.47202e-163	-3.72252e-163	-2.39307e-163	8.08579e-165	0
1.39735e-162	1.07664e-163	-1.36853e-162	6.98608e-163	-1.82532e-163	-8.20453e-163	1.50886e-164	-2.02766e-164	-1.76175e-163	5.61805e-163	3.67453e-163	-2.80863e-163	-2.08697e-164	2.73552e-164	-7.52099e-164	-6.52303e-163	2.11481e-163	2.94829e-163	-1.37224e-163	3.13643e-163	-1.74029e-164	-1.54688e-162	1.36998e-163	-6.20363e-164	-1.21281e-162	3.73578e-163	-2.47202e-163	-3.72252e-163	-2.39307e-163	8.08579e-165	0
1.39735e-162	1.07664e-163	-1.36853e-162	6.98608e-163	-1.82532e-163	-8.20453e-163	1.50886e-164	-2.02766e-164	-1.76175e-163	5.61805e-163	3.67453e-163	-2.80863e-163	-2.08697e-164	2.73552e-164	-7.52099e-164	-6.52303e-163	2.11481e-163	2.94829e-163	-1.37224e-163	3.13643e-163	-1.74029e-164	-1.54688e-162	1.36998e-163	-6.20363e-164	-1.21281e-162	3.73578e-163	-2.47202e-163	-3.72252e-163	-2.39307e-163	8.08579e-165	0
1.39735e-162	1.07664e-163	-1.36853e-162	6.98608e-163	-1.82532e-163	-8.20453e-163	1.50886e-164	-2.02766e-164	-1.76175e-163	5.61805e-163	3.67453e-163	-2.80863e-163	-2.08697e-164	2.73552e-164	-7.52099e-164	-6.52303e-163	2.11481e-163	2.94829e-163	-1.37224e-163	3.13643e-163	-1.74029e-164	-1.54688e-162	1.36998e-163	-6.20363e-164	-1.21281e-162	3.73578e-163	-2.47202e-163	-3.72252e-163	-2.39307e-163	8.08579e-165	0
1.39735e-162	1.07664e-163	-1.36853e-162	6.98608e-163	-1.82532e-163	-8.20453e-163	1.50886e-164	-2.02766e-164	-1.76175e-163	5.61805e-163	3.67453e-163	-2.80863e-163	-2.08697e-164	2.73552e-164	-7.52099e-164	-6.52303e-163	2.11481e-163	2.94829e-163	-1.37224e-163	3.13643e-163	-1.74029e-164	-1.54688e-162	1.36998e-163	-6.20363e-164	-1.21281e-162	3.73578e-163	-2.47202e-163	-3.72252e-163	-2.39307e-163	8.08579e-165	0
1.39735e-162	1.07664e-163	-1.36853e-162	6.98608e-163	-1.82532e-163	-8.20453e-163	1.50886e-164	-2.02766e-164	-1.76175e-163	5.61805e-163	3.67453e-163	-2.80863e-163	-2.08697e-164	2.73552e-164	-7.52099e-164	-6.52303e-163	2.11481e-163	2.94829e-163	-1.37224e-163	3.13643e-163	-1.74029e-164	-1.54688e-162	1.36998e-163	-6.20363e-164	-1.21281e-162	3.73578e-163	-2.47202e-163	-3.72252e-163	-2.39307e-163	8.08579e-165	0
1.39735e-162	1.07664e-163	-1.36853e-162	6.98608e-163	-1.82532e-163	-8.20453e-163	1.50886e-164	-2.02766e-164	-1.76175e-163	5.61805e-163	3.67453e-163	-2.80863e-163	-2.08697e-164	2.73552e-164	-7.52099e-164	-6.52303e-163	2.11481e-163	2.94829e-163	-1.37224e-163	3.13643e-163	-1.74029e-164	-1.54688e-162	1.36998e-163	-6.20363e-164	-1.21281e-162	3.73578e-163	-2.47202e-163	-3.72252e-163	-2.39307e-163	8.08579e-165	0
1.39735e-162	1.07664e-163	-1.36853e-162	6.98608e-163	-1.82532e-163	-8.20453e-163	1.50886e-164	-2.02766e-164	-1.76175e-163	5.61805e-163	3.67453e-163	-2.80863e-163	-2.08697e-164	2.73552e-164	-7.52099e-164	-6.52303e-163	2.11481e-163	2.94829e-163	-1.37224e-163	3.13643e-163	-1.74029e-164	-1.54688e-162	1.36998e-163	-6.20363e-164	-1.21281e-162	3.73578e-163	-2.47202e-163	-3.72252e-163	-2.39307e-163	8.08579e-165	0
1.39735e-162	1.07664e-163	-1.36853e-162	6.98608e-163	-1.82532e-163	-8.20453e-163	1.50886e-164	-2.02766e-164	-1.76175e-163	5.61805e-163	3.67453e-163	-2.80863e-163	-2.08697e-164	2.73552e-164	-7.52099e-164	-6.52303e-163	2.11481e-163	2.94829e-163	-1.37224e-163	3.13643e-163	-1.74029e-164	-1.54688e-162	1.36998e-163	-6.20363e-164	-1.21281e-162	3.73578e-163	-2.47202e-163	-3.72252e-163	-2.39307e-163	8.08579e-165	0
1.39735e-162	1.07664e-163	-1.36853e-162	6.98608e-163	-1.82532e-163	-8.20453e-163	1.50886e-164	-2.02766e-164	-1.76175e-163	5.61805e-163	3.67453e-163	-2.80863e-163	-2.08697e-164	2.73552e-164	-7.52099e-164	-6.52303e-163	2.11481e-163	2.94829e-163	-1.37224e-163	3.13643e-163	-1.74029e-164	-1.54688e-162	1.36998e-163	-6.20363e-164	-1.21281e-162	3.73578e-163	-2.47202e-163	-3.72252e-163	-2.39307e-163	8.08579e-165	0
1.39735e-162	1.07664e-163	-1.36853e-162	6.98608e-163	-1.82532e-163	-8.20453e-163	1.50886e-164	-2.02766e-164	-1.76175e-163	5.61805e-163	3.67453e-163	-2.80863e-163	-2.08697e-164	2.73552e-164	-7.52099e-164	-6.52303e-163	2.11481e-163	2.94829e-163	-1.37224e-163	3.13643e-163	-1.74029e-164	-1.54688e-162	1.36998e-163	-6.20363e-164	-1.21281e-162	3.73578e-163	-2.47202e-163	-3.72252e-163	-2.39307e-163	8.08579e-165	0
1.39735e-162	1.07664e-163	-1.36853e-162	6.98608e-163	-1.82532e-163	-8.20453e-163	1.50886e-164	-2.02766e-164	-1.76175e-163	5.61805e-163	3.67453e-163	-2.80863e-163	-2.08697e-164	2.73552e-164	-7.52099e-164	-6.52303e-163	2.11481e-163	2.94829e-163	-1.37224e-163	3.13643e-163	-1.74029e-164	-1.54688e-162	1.36998e-163	-6.20363e-164	-1.21281e-162	3.73578e-163	-2.47202e-163	-3.72252e-163	-2.39307e-163	8.08579e-165	0
1.39735e-162	1.07664e-163	-1.36853e-162	6.98608e-163	-1.82532e-163	-8.20453e-163	1.50886e-164	-2.02766e-164	-1.76175e-163	5.61805e-163	3.67453e-163	-2.80863e-163	-2.08697e-164	2.73552e-164	-7.52099e-164	-6.52303e-163	2.11481e-163	2.94829e-163	-1.37224e-163	3.13643e-163	-1.74029e-164	-1.54688e-162	1.36998e-163	-6.20363e-164	-1.21281e-162	3.73578e-163	-2.47202e-163	-3.72252e-163	-2.39307e-163	8.08579e-165	0
1.39735e-162	1.07664e-163	-1.36853e-162	6.98608e-163	-1.82532e-163	-8.20453e-163	1.50886e-164	-2.02766e-164	-1.76175e-163	5.61805e-163	3.67453e-163	-2.80863e-163	-2.08697e-164	2.73552e-164	-7.52099e-164	-6.52303e-163	2.11481e-163	2.94829e-163	-1.37224e-163	3.13643e-163	-1.74029e-164	-1.54688e-162	1.36998e-163	-6.20363e-164	-1.21281e-162	3.73578e-163	-2.47202e-163	-3.72252e-163	-2.39307e-163	8.08579e-165	0
1.39735e-162	1.07664e-163	-1.36853e-162	6.98608e-163	-1.82532e-163	-8.20453e-163	1.50886e-164	-2.02766e-164	-1.76175e-163	5.61805e-163	3.67453e-163	-2.80863e-163	-2.08697e-164	2.73552e-164	-7.52099e-164	-6.52303e-163	2.11481e-163	2.94829e-163	-1.37224e-163	3.13643e-163	-1.74029e-164	-1.54688e-162	1.36998e-163	-6.20363e-164	-1.21281e-162	3.73578e-163	-2.47202e-163	-3.72252e-163	-2.39307e-163	8.08579e-165	0
1.39735e-162	1.07664e-163	-1.36853e-162	6.98608e-163	-1.82532e-163	-8.20453e-163	1.50886e-164	-2.02766e-164	-1.76175e-163	5.61805e-163	3.67453e-163	-2.80863e-163	-2.08697e-164	2.73552e-164	-7.52099e-164	-6.52303e-163	2.11481e-163	2.94829e-163	-1.37224e-163	3.13643e-163	-1.74029e-164	-1.54688e-162	1.36998e-163	-6.20363e-164	-1.21281e-162	3.73578e-163	-2.47202e-163	-3.72252e-163	-2.39307e-163	8.08579e-165	0
1.39735e-162	1.07664e-163	-1.36853e-162	6.98608e-163	-1.82532e-163	-8.20453e-163	1.50886e-164	-2.02766e-164	-1.76175e-163	5.61805e-163	3.67453e-163	-2.80863e-163	-2.08697e-164	2.73552e-164	-7.52099e-164	-6.52303e-163	2.11481e-163	2.94829e-163	-1.37224e-163	3.13643e-163	-1.74029e-164	-1.54688e-162	1.36998e-163	-6.20363e-164	-1.21281e-162	3.73578e-163	-2.47202e-163	-3.72252e-163	-2.39307e-163	8.08579e-165	0
1.39735e-162	1.07664e-163	-1.36853e-162	6.98608e-163	-1.82532e-163	-8.20453e-163	1.50886e-164	-2.02766e-164	-1.76175e-163	5.61805e-163	3.67453e-163	-2.80863e-163	-2.08697e-164	2.73552e-164	-7.52099e-164	-6.52303e-163	2.11481e-163	2.94829e-163	-1.37224e-163	3.13643e-163	-1.74029e-164	-1.54688e-162	1.36998e-163	-6.20363e-164	-1.21281e-162	3.73578e-163	-2.47202e-163	-3.72252e-163	-2.39307e-163	8.08579e-165	0
1.39735e-162	1.07664e-163	-1.36853e-162	6.98608e-163	-1.82532e-163	-8.20453e-163	1.50886e-164	-2.02766e-164	-1.76175e-163	5.61805e-163	3.67453e-163	-2.80863e-163	-2.08697e-164	2.73552e-164	-7.52099e-164	-6.52303e-163	2.11481e-163	2.94829e-163	-1.37224e-163	3.13643e-163	-1.74029e-164	-1.54688e-162	1.36998e-163	-6.20363e-164	-1.21281e-162	3.73578e-163	-2.47202e-163	-3.72252e-163	-2.39307e-163	8.08579e-165	0
1.39735e-162	1.07664e-163	-1.36853e-162	6.98608e-163	-1.82532e-163	-8.20453e-163	1.50886e-164	-2.02766e-164	-1.76175e-163	5.61805e-163	3.67453e-163	-2.80863e-163	-2.08697e-164	2.73552e-164	-7.52099e-164	-6.52303e-163	2.11481e-163	2.94829e-163	-1.37224e-163	3.13643e-163	-1.74029e-164	-1.54688e-162	1.36998e-163	-6.20363e-164	-1.21281e-162	3.73578e-163	-2.47202e-163	-3.72252e-163	-2.39307e-163	8.08579e-165	0
1.39735e-162	1.07664e-163	-1.36853e-162	6.98608e-163	-1.82532e-163	-8.20453e-163	1.50886e-164	-2.02766e-164	-1.76175e-163	5.61805e-163	3.67453e-163	-2.80863e-163	-2.08697e-164	2.73552e-164	-7.52099e-164	-6.52303e-163	2.11481e-163	2.94829e-163	-1.37224e-163	3.13643e-163	-1.74029e-164	-1.54688e-162	1.36998e-163	-6.20363e-164	-1.21281e-162	3.73578e-163	-2.47202e-163	-3.72252e-163	-2.39307e-163	8.08579e-165	0
1.39735e-162	1.07664e-163	-1.36853e-162	6.98608e-163	-1.82532e-163	-8.20453e-163	1.50886e-164	-2.02766e-164	-1.76175e-163	5.61805e-163	3.67453e-163	-2.80863e-163	-2.08697e-164	2.73552e-164	-7.52099e-164	-6.52303e-163	2.11481e-163	2.94829e-163	-1.37224e-163	3.13643e-163	-1.74029e-164	-1.54688e-162	1.36998e-163	-6.20363e-164	-1.21281e-162	3.73578e-163	-2.47202e-163	-3.72252e-163	-2.39307e-163	8.08579e-165	0
1.39735e-162	1.07664e-163	-1.36853e-162	6.98608e-163	-1.82532e-163	-8.20453e-163	1.50886e-164	-2.02766e-164	-1.76175e-163	5.61805e-163	3.67453e-163	-2.80863e-163	-2.08697e-164	2.73552e-164	-7.52099e-164	-6.52303e-163	2.11481e-163	2.94829e-163	-1.37224e-163	3.13643e-163	-1.74029e-164	-1.54688e-162	1.36998e-163	-6.20363e-164	-1.21281e-162	3.73578e-163	-2.47202e-163	-3.72252e-163	-2.39307e-163	8.08579e-165	0
1.39735e-162	1.07664e-163	-1.36853e-162	6.98608e-163	-1.82532e-163	-8.20453e-163	1.50886e-164	-2.02766e-164	-1.76175e-163	5.61805e-163	3.67453e-163	-2.80863e-163	-2.08697e-164	2.73552e-164	-7.52099e-164	-6.52303e-163	2.11481e-163	2.94829e-163	-1.37224e-163	3.13643e-163	-1.74029e-164	-1.54688e-162	1.36998e-163	-6.20363e-164	-1.21281e-162	3.73578e-163	-2.47202e-163	-3.72252e-163	-2.39307e-163	8.08579e-165	0
1.39735e-162	1.07664e-163	-1.36853e-162	6.98608e-163	-1.82532e-163	-8.20453e-163	1.50886e-164	-2.02766e-164	-1.76175e-163	5.61805e-163	3.67453e-163	-2.80863e-163	-2.08697e-164	2.73552e-164	-7.52099e-164	-6.52303e-163	2.11481e-163	2.94829e-163	-1.37224e-163	3.13643e-163	-1.74029e-164	-1.54688e-162	1.36998e-163	-6.20363e-164	-1.21281e-162	3.73578e-163	-2.47202e-163	-3.72252e-163	-2.39307e-163	8.08579e-165	0
1.39735e-162	1.07664e-163	-1.36853e-162	6.98608e-163	-1.82532e-163	-8.20453e-163	1.50886e-164	-2.02766e-164	-1.76175e-163	5.61805e-163	3.67453e-163	-2.80863e-163	-2.08697e-164	2.73552e-164	-7.52099e-164	-6.52303e-163	2.11481e-163	2.94829e-163	-1.37224e-163	3.13643e-163	-1.74029e-164	-1.54688e-162	1.36998e-163	-6.20363e-164	-1.21281e-162	3.73578e-163	-2.47202e-163	-3.72252e-163	-2.39307e-163	8.08579e-165	0
1.39735e-162	1.07664e-163	-1.36853e-162	6.98608e-163	-1.82532e-163	-8.20453e-163	1.50886e-164	-2.02766e-164	-1.76175e-163	5.61805e-163	3.67453e-163	-2.80863e-163	-2.08697e-164	2.73552e-164	-7.52099e-164	-6.52303e-163	2.11481e-163	2.94829e-163	-1.37224e-163	3.13643e-163	-1.74029e-164	-1.54688e-162	1.36998e-163	-6.20363e-164	-1.21281e-162	3.73578e-163	-2.47202e-163	-3.72252e-163	-2.39307e-163	8.08579e-165	0
1.39735e-162	1.07664e-163	-1.36853e-162	6.98608e-163	-1.82532e-163	-8.20453e-163	1.50886e-164	-2.02766e-164	-1.76175e-163	5.61805e-163	3.67453e-163	-2.80863e-163	-2.08697e-164	2.73552e-164	-7.52099e-164	-6.52303e-163	2.11481e-163	2.94829e-163	-1.37224e-163	3.13643e-163	-1.74029e-164	-1.54688e-162	1.36998e-163	-6.20363e-164	-1.21281e-162	3.73578e-163	-2.47202e-163	-3.72252e-163	-2.39307e-163	8.08579e-165	0
1.39735e-162	1.07664e-163	-1.36853e-162	6.98608e-163	-1.82532e-163	-8.20453e-163	1.50886e-164	-2.02766e-164	-1.76175e-163	5.61805e-163	3.67453e-163	-2.80863e-163	-2.08697e-164	2.73552e-164	-7.52099e-164	-6.52303e-163	2.11481e-163	2.94829e-163	-1.37224e-163	3.13643e-163	-1.74029e-164	-1.54688e-162	1.36998e-163	-6.20363e-164	-1.21281e-162	3.73578e-163	-2.47202e-163	-3.72252e-163	-2.39307e-163	8.08579e-165	0
1.39735e-162	1.07664e-163	-1.36853e-162	6.98608e-163	-1.82532e-163	-8.20453e-163	1.50886e-164	-2.02766e-164	-1.76175e-163	5.61805e-163	3.67453e-163	-2.80863e-163	-2.08697e-164	2.73552e-164	-7.52099e-164	-6.52303e-163	2.11481e-163	2.94829e-163	-1.37224e-163	3.13643e-163	-1.74029e-164	-1.54688e-162	1.36998e-163	-6.20363e-164	-1.21281e-162	3.73578e-163	-2.47202e-163	-3.72252e-163	-2.39307e-163	8.08579e-165	0
1.39735e-162	1.07664e-163	-1.36853e-162	6.98608e-163	-1.82532e-163	-8.20453e-163	1.50886e-164	-2.02766e-164	-1.76175e-163	5.61805e-163	3.67453e-163	-2.80863e-163	-2.08697e-164	2.73552e-164	-7.52099e-164	-6.52303e-163	2.11481e-163	2.94829e-163	-1.37224e-163	3.13643e-163	-1.74029e-164	-1.54688e-162	1.36998e-163	-6.20363e-164	-1.21281e-162	3.73578e-163	-2.47202e-163	-3.72252e-163	-2.39307e-163	8.08579e-165	0
1.39735e-162	1.07664e-163	-1.36853e-162	6.98608e-163	-1.82532e-163	-8.20453e-163	1.50886e-164	-2.02766e-164	-1.76175e-163	5.61805e-163	3.67453e-163	-2.80863e-163	-2.08697e-164	2.73552e-164	-7.52099e-164	-6.52303e-163	2.11481e-163	2.94829e-163	-1.37224e-163	3.13643e-163	-1.74029e-164	-1.54688e-162	1.36998e-163	-6.20363e-164	-1.21281e-162	3.73578e-163	-2.47202e-163	-3.72252e-163	-2.39307e-163	8.08579e-165	0
1.39735e-162	1.07664e-163	-1.36853e-162	6.98608e-163	-1.82532e-163	-8.20453e-163	1.50886e-164	-2.02766e-164	-1.76175e-163	5.61805e-163	3.67453e-163	-2.80863e-163	-2.08697e-164	2.73552e-164	-7.52099e-164	-6.52303e-163	2.11481e-163	2.94829e-163	-1.37224e-163	3.13643e-163	-1.74029e-164	-1.54688e-162	1.36998e-163	-6.20363e-164	-1.21281e-162	3.73578e-163	-2.47202e-163	-3.72252e-163	-2.39307e-163	8.08579e-165	0
1.39735e-162	1.07664e-163	-1.36853e-162	6.98608e-163	-1.82532e-163	-8.20453e-163	1.50886e-164	-2.02766e-164	-1.76175e-163	5.61805e-163	3.67453e-163	-2.80863e-163	-2.08697e-164	2.73552e-164	-7.52099e-164	-6.52303e-163	2.11481e-163	2.94829e-163	-1.37224e-163	3.13643e-163	-1.74029e-164	-1.54688e-162	1.36998e-163	-6.20363e-164	-1.21281e-162	3.73578e-163	-2.47202e-163	-3.72252e-163	-2.39307e-163	8.08579e-165	0
1.39735e-162	1.07664e-163	-1.36853e-162	6.98608e-163	-1.82532e-163	-8.20453e-163	1.50886e-164	-2.02766e-164	-1.76175e-163	5.61805e-163	3.67453e-163	-2.80863e-163	-2.08697e-164	2.73552e-164	-7.52099e-164	-6.52303e-163	2.11481e-163	2.94829e-163	-1.37224e-163	3.13643e-163	-1.74029e-164	-1.54688e-162	1.36998e-163	-6.20363e-164	-1.21281e-162	3.73578e-163	-2.47202e-163	-3.72252e-163	-2.39307e-163	8.08579e-165	0
1.39735e-162	1.07664e-163	-1.36853e-162	6.98608e-163	-1.82532e-163	-8.20453e-163	1.50886e-164	-2.02766e-164	-1.76175e-163	5.61805e-163	3.67453e-163	-2.80863e-163	-2.08697e-164	2.73552e-164	-7.52099e-164	-6.52303e-163	2.11481e-163	2.94829e-163	-1.37224e-163	3.13643e-163	-1.74029e-164	-1.54688e-162	1.36998e-163	-6.20363e-164	-1.21281e-162	3.73578e-163	-2.47202e-163	-3.72252e-163	-2.39307e-163	8.08579e-165	0
1.39735e-162	1.07664e-163	-1.36853e-162	6.98608e-163	-1.82532e-163	-8.20453e-163	1.50886e-164	-2.02766e-164	-1.76175e-163	5.61805e-163	3.67453e-163	-2.80863e-163	-2.08697e-164	2.73552e-164	-7.52099e-164	-6.52303e-163	2.11481e-163	2.94829e-163	-1.37224e-163	3.13643e-163	-1.74029e-164	-1.54688e-162	1.36998e-163	-6.20363e-164	-1.21281e-162	3.73578e-163	-2.47202e-163	-3.72252e-163	-2.39307e-163	8.08579e-165	0
1.39735e-162	1.07664e-163	-1.36853e-162	6.98608e-163	-1.82532e-163	-8.20453e-163	1.50886e-164	-2.02766e-164	-1.76175e-163	5.61805e-163	3.67453e-163	-2.80863e-163	-2.08697e-164	2.73552e-164	-7.52099e-164	-6.52303e-163	2.11481e-163	2.94829e-163	-1.37224e-163	3.13643e-163	-1.74029e-164	-1.54688e-162	1.36998e-163	-6.20363e-164	-1.21281e-162	3.73578e-163	-2.47202e-163	-3.72252e-163	-2.39307e-163	8.08579e-165	0
1.39735e-162	1.07664e-163	-1.36853e-162	6.98608e-163	-1.82532e-163	-8.20453e-163	1.50886e-164	-2.02766e-164	-1.76175e-163	5.61805e-163	3.67453e-163	-2.80863e-163	-2.08697e-164	2.73552e-164	-7.52099e-164	-6.52303e-163	2.11481e-163	2.94829e-163	-1.37224e-163	3.13643e-163	-1.74029e-164	-1.54688e-162	1.36998e-163	-6.20363e-164	-1.21281e-162	3.73578e-163	-2.47202e-163	-3.72252e-163	-2.39307e-163	8.08579e-165	0
1.39735e-162	1.07664e-163	-1.36853e-162	6.98608e-163	-1.82532e-163	-8.20453e-163	1.50886e-164	-2.02766e-164	-1.76175e-163	5.61805e-163	3.67453e-163	-2.80863e-163	-2.08697e-164	2.73552e-164	-7.52099e-164	-6.52303e-163	2.11481e-163	2.94829e-163	-1.37224e-163	3.13643e-163	-1.74029e-164	-1.54688e-162	1.36998e-163	-6.20363e-164	-1.21281e-162	3.73578e-163	-2.47202e-163	-3.72252e-163	-2.39307e-163	8.08579e-165	0
1.39735e-162	1.07664e-163	-1.36853e-162	6.98608e-163	-1.82532e-163	-8.20453e-163	1.50886e-164	-2.02766e-164	-1.76175e-163	5.61805e-163	3.67453e-163	-2.80863e-163	-2.08697e-164	2.73552e-164	-7.52099e-164	-6.52303e-163	2.11481e-163	2.94829e-163	-1.37224e-163	3.13643e-163	-1.74029e-164	-1.54688e-162	1.36998e-163	-6.20363e-164	-1.21281e-162	3.73578e-163	-2.47202e-163	-3.72252e-163	-2.39307e-163	8.08579e-165	0
1.39735e-162	1.07664e-163	-1.36853e-162	6.98608e-163	-1.82532e-163	-8.20453e-163	1.50886e-164	-2.02766e-164	-1.76175e-163	5.61805e-163	3.67453e-163	-2.80863e-163	-2.08697e-164	2.73552e-164	-7.52099e-164	-6.52303e-163	2.11481e-163	2.94829e-163	-1.37224e-163	3.13643e-163	-1.74029e-164	-1.54688e-162	1.36998e-163	-6.20363e-164	-1.21281e-162	3.73578e-163	-2.47202e-163	-3.72252e-163	-2.39307e-163	8.08579e-165	0
1.39735e-162	1.07664e-163	-1.36853e-162	6.98608e-163	-1.82532e-163	-8.20453e-163	1.50886e-164	-2.02766e-164	-1.76175e-163	5.61805e-163	3.67453e-163	-2.80863e-163	-2.08697e-164	2.73552e-164	-7.52099e-164	-6.52303e-163	2.11481e-163	2.94829e-163	-1.37224e-163	3.13643e-163	-1.74029e-164	-1.54688e-162	1.36998e-163	-6.20363e-164	-1.21281e-162	3.73578e-163	-2.47202e-163	-3.72252e-163	-2.39307e-163	8.08579e-165	0
1.39735e-162	1.07664e-163	-1.36853e-162	6.98608e-163	-1.82532e-163	-8.20453e-163	1.50886e-164	-2.02766e-164	-1.76175e-163	5.61805e-163	3.67453e-163	-2.80863e-163	-2.08697e-164	2.73552e-164	-7.52099e-164	-6.52303e-163	2.11481e-163	2.94829e-163	-1.37224e-163	3.13643e-163	-1.74029e-164	-1.54688e-162	1.36998e-163	-6.20363e-164	-1.21281e-162	3.73578e-163	-2.47202e-163	-3.72252e-163	-2.39307e-163	8.08579e-165	0
1.39735e-162	1.07664e-163	-1.36853e-162	6.98608e-163	-1.82532e-163	-8.20453e-163	1.50886e-164	-2.02766e-164	-1.76175e-163	5.61805e-163	3.67453e-163	-2.80863e-163	-2.08697e-164	2.73552e-164	-7.52099e-164	-6.52303e-163	2.11481e-163	2.94829e-163	-1.37224e-163	3.13643e-163	-1.74029e-164	-1.54688e-162	1.36998e-163	-6.20363e-164	-1.21281e-162	3.73578e-163	-2.47202e-163	-3.72252e-163	-2.39307e-163	8.08579e-165	0
1.39735e-162	1.07664e-163	-1.36853e-162	6.98608e-163	-1.82532e-163	-8.20453e-163	1.50886e-164	-2.02766e-164	-1.76175e-163	5.61805e-163	3.67453e-163	-2.80863e-163	-2.08697e-164	2.73552e-164	-7.52099e-164	-6.52303e-163	2.11481e-163	2.94829e-163	-1.37224e-163	3.13643e-163	-1.74029e-164	-1.54688e-162	1.36998e-163	-6.20363e-164	-1.21281e-162	3.73578e-163	-2.47202e-163	-3.72252e-163	-2.39307e-163	8.08579e-165	0
1.39735e-162	1.07664e-163	-1.36853e-162	6.98608e-163	-1.82532e-163	-8.20453e-163	1.50886e-164	-2.02766e-164	-1.76175e-163	5.61805e-163	3.67453e-163	-2.80863e-163	-2.08697e-164	2.73552e-164	-7.52099e-164	-6.52303e-163	2.11481e-163	2.94829e-163	-1.37224e-163	3.13643e-163	-1.74029e-164	-1.54688e-162	1.36998e-163	-6.20363e-164	-1.21281e-162	3.73578e-163	-2.47202e-163	-3.72252e-163	-2.39307e-163	8.08579e-165	0
1.39735e-162	1.07664e-163	-1.36853e-162	6.98608e-163	-1.82532e-163	-8.20453e-163	1.50886e-164	-2.02766e-164	-1.76175e-163	5.61805e-163	3.67453e-163	-2.80863e-163	-2.08697e-164	2.73552e-164	-7.52099e-164	-6.52303e-163	2.11481e-163	2.94829e-163	-1.37224e-163	3.13643e-163	-1.74029e-164	-1.54688e-162	1.36998e-163	-6.20363e-164	-1.21281e-162	3.73578e-163	-2.47202e-163	-3.72252e-163	-2.39307e-163	8.08579e-165	0
1.39735e-162	1.07664e-163	-1.36853e-162	6.98608e-163	-1.82532e-163	-8.20453e-163	1.50886e-164	-2.02766e-164	-1.76175e-163	5.61805e-163	3.67453e-163	-2.80863e-163	-2.08697e-164	2.73552e-164	-7.52099e-164	-6.52303e-163	2.11481e-163	2.94829e-163	-1.37224e-163	3.13643e-163	-1.74029e-164	-1.54688e-162	1.36998e-163	-6.20363e-164	-1.21281e-162	3.73578e-163	-2.47202e-163	-3.72252e-163	-2.39307e-163	8.08579e-165	0
1.39735e-162	1.07664e-163	-1.36853e-162	6.98608e-163	-1.82532e-163	-8.20453e-163	1.50886e-164	-2.02766e-164	-1.76175e-163	5.61805e-163	3.67453e-163	-2.80863e-163	-2.08697e-164	2.73552e-164	-7.52099e-164	-6.52303e-163	2.11481e-163	2.94829e-163	-1.37224e-163	3.13643e-163	-1.74029e-164	-1.54688e-162	1.36998e-163	-6.20363e-164	-1.21281e-162	3.73578e-163	-2.47202e-163	-3.72252e-163	-2.39307e-163	8.08579e-165	0
1.39735e-162	1.07664e-163	-1.36853e-162	6.98608e-163	-1.82532e-163	-8.20453e-163	1.50886e-164	-2.02766e-164	-1.76175e-163	5.61805e-163	3.67453e-163	-2.80863e-163	-2.08697e-164	2.73552e-164	-7.52099e-164	-6.52303e-163	2.11481e-163	2.94829e-163	-1.37224e-163	3.13643e-163	-1.74029e-164	-1.54688e-162	1.36998e-163	-6.20363e-164	-1.21281e-162	3.73578e-163	-2.47202e-163	-3.72252e-163	-2.39307e-163	8.08579e-165	0
1.39735e-162	1.07664e-163	-1.36853e-162	6.98608e-163	-1.82532e-163	-8.20453e-163	1.50886e-164	-2.02766e-164	-1.76175e-163	5.61805e-163	3.67453e-163	-2.80863e-163	-2.08697e-164	2.73552e-164	-7.52099e-164	-6.52303e-163	2.11481e-163	2.94829e-163	-1.37224e-163	3.13643e-163	-1.74029e-164	-1.54688e-162	1.36998e-163	-6.20363e-164	-1.21281e-162	3.73578e-163	-2.47202e-163	-3.72252e-163	-2.39307e-163	8.08579e-165	0
1.39735e-162	1.07664e-163	-1.36853e-162	6.98608e-163	-1.82532e-163	-8.20453e-163	1.50886e-164	-2.02766e-164	-1.76175e-163	5.61805e-163	3.67453e-163	-2.80863e-163	-2.08697e-164	2.73552e-164	-7.52099e-164	-6.52303e-163	2.11481e-163	2.94829e-163	-1.37224e-163	3.13643e-163	-1.74029e-164	-1.54688e-162	1.36998e-163	-6.20363e-164	-1.21281e-162	3.73578e-163	-2.47202e-163	-3.72252e-163	-2.39307e-163	8.08579e-165	0
1.39735e-162	1.07664e-163	-1.36853e-162	6.98608e-163	-1.82532e-163	-8.20453e-163	1.50886e-164	-2.02766e-164	-1.76175e-163	5.61805e-163	3.67453e-163	-2.80863e-163	-2.08697e-164	2.73552e-164	-7.52099e-164	-6.52303e-163	2.11481e-163	2.94829e-163	-1.37224e-163	3.13643e-163	-1.74029e-164	-1.54688e-162	1.36998e-163	-6.20363e-164	-1.21281e-162	3.73578e-163	-2.47202e-163	-3.72252e-163	-2.39307e-163	8.08579e-165	0
1.39735e-162	1.07664e-163	-1.36853e-162	6.98608e-163	-1.82532e-163	-8.20453e-163	1.50886e-164	-2.02766e-164	-1.76175e-163	5.61805e-163	3.67453e-163	-2.80863e-163	-2.08697e-164	2.73552e-164	-7.52099e-164	-6.52303e-163	2.11481e-163	2.94829e-163	-1.37224e-163	3.13643e-163	-1.74029e-164	-1.54688e-162	1.36998e-163	-6.20363e-164	-1.21281e-162	3.73578e-163	-2.47202e-163	-3.72252e-163	-2.39307e-163	8.08579e-165	0
1.39735e-162	1.07664e-163	-1.36853e-162	6.98608e-163	-1.82532e-163	-8.20453e-163	1.50886e-164	-2.02766e-164	-1.76175e-163	5.61805e-163	3.67453e-163	-2.80863e-163	-2.08697e-164	2.73552e-164	-7.52099e-164	-6.52303e-163	2.11481e-163	2.94829e-163	-1.37224e-163	3.13643e-163	-1.74029e-164	-1.54688e-162	1.36998e-163	-6.20363e-164	-1.21281e-162	3.73578e-163	-2.47202e-163	-3.72252e-163	-2.39307e-163	8.08579e-165	0
1.39735e-162	1.07664e-163	-1.36853e-162	6.98608e-163	-1.82532e-163	-8.20453e-163	1.50886e-164	-2.02766e-164	-1.76175e-163	5.61805e-163	3.67453e-163	-2.80863e-163	-2.08697e-164	2.73552e-164	-7.52099e-164	-6.52303e-163	2.11481e-163	2.94829e-163	-1.37224e-163	3.13643e-163	-1.74029e-164	-1.54688e-162	1.36998e-163	-6.20363e-164	-1.21281e-162	3.73578e-163	-2.47202e-163	-3.72252e-163	-2.39307e-163	8.08579e-165	0
1.39735e-162	1.07664e-163	-1.36853e-162	6.98608e-163	-1.82532e-163	-8.20453e-163	1.50886e-164	-2.02766e-164	-1.76175e-163	5.61805e-163	3.67453e-163	-2.80863e-163	-2.08697e-164	2.73552e-164	-7.52099e-164	-6.52303e-163	2.11481e-163	2.94829e-163	-1.37224e-163	3.13643e-163	-1.74029e-164	-1.54688e-162	1.36998e-163	-6.20363e-164	-1.21281e-162	3.73578e-163	-2.47202e-163	-3.72252e-163	-2.39307e-163	8.08579e-165	0
1.39735e-162	1.07664e-163	-1.36853e-162	6.98608e-163	-1.82532e-163	-8.20453e-163	1.50886e-164	-2.02766e-164	-1.76175e-163	5.61805e-163	3.67453e-163	-2.80863e-163	-2.08697e-164	2.73552e-164	-7.52099e-164	-6.52303e-163	2.11481e-163	2.94829e-163	-1.37224e-163	3.13643e-163	-1.74029e-164	-1.54688e-162	1.36998e-163	-6.20363e-164	-1.21281e-162	3.73578e-163	-2.47202e-163	-3.72252e-163	-2.39307e-163	8.08579e-165	0
1.39735e-162	1.07664e-163	-1.36853e-162	6.98608e-163	-1.82532e-163	-8.20453e-163	1.50886e-164	-2.02766e-164	-1.76175e-163	5.61805e-163	3.67453e-163	-2.80863e-163	-2.08697e-164	2.73552e-164	-7.52099e-164	-6.52303e-163	2.11481e-163	2.94829e-163	-1.37224e-163	3.13643e-163	-1.74029e-164	-1.54688e-162	1.36998e-163	-6.20363e-164	-1.21281e-162	3.73578e-163	-2.47202e-163	-3.72252e-163	-2.39307e-163	8.08579e-165	0
1.39735e-162	1.07664e-163	-1.36853e-162	6.98608e-163	-1.82532e-163	-8.20453e-163	1.50886e-164	-2.02766e-164	-1.76175e-163	5.61805e-163	3.67453e-163	-2.80863e-163	-2.08697e-164	2.73552e-164	-7.52099e-164	-6.52303e-163	2.11481e-163	2.94829e-163	-1.37224e-163	3.13643e-163	-1.74029e-164	-1.54688e-162	1.36998e-163	-6.20363e-164	-1.21281e-162	3.73578e-163	-2.47202e-163	-3.72252e-163	-2.39307e-163	8.08579e-165	0
1.39735e-162	1.07664e-163	-1.36853e-162	6.98608e-163	-1.82532e-163	-8.20453e-163	1.50886e-164	-2.02766e-164	-1.76175e-163	5.61805e-163	3.67453e-163	-2.80863e-163	-2.08697e-164	2.73552e-164	-7.52099e-164	-6.52303e-163	2.11481e-163	2.94829e-163	-1.37224e-163	3.13643e-163	-1.74029e-164	-1.54688e-162	1.36998e-163	-6.20363e-164	-1.21281e-162	3.73578e-163	-2.47202e-163	-3.72252e-163	-2.39307e-163	8.08579e-165	0
1.39735e-162	1.07664e-163	-1.36853e-162	6.98608e-163	-1.82532e-163	-8.20453e-163	1.50886e-164	-2.02766e-164	-1.76175e-163	5.61805e-163	3.67453e-163	-2.80863e-163	-2.08697e-164	2.73552e-164	-7.52099e-164	-6.52303e-163	2.11481e-163	2.94829e-163	-1.37224e-163	3.13643e-163	-1.74029e-164	-1.54688e-162	1.36998e-163	-6.20363e-164	-1.21281e-162	3.73578e-163	-2.47202e-163	-3.72252e-163	-2.39307e-163	8.08579e-165	0
1.39735e-162	1.07664e-163	-1.36853e-162	6.98608e-163	-1.82532e-163	-8.20453e-163	1.50886e-164	-2.02766e-164	-1.76175e-163	5.61805e-163	3.67453e-163	-2.80863e-163	-2.08697e-164	2.73552e-164	-7.52099e-164	-6.52303e-163	2.11481e-163	2.94829e-163	-1.37224e-163	3.13643e-163	-1.74029e-164	-1.54688e-162	1.36998e-163	-6.20363e-164	-1.21281e-162	3.73578e-163	-2.47202e-163	-3.72252e-163	-2.39307e-163	8.08579e-165	0
1.39735e-162	1.07664e-163	-1.36853e-162	6.98608e-163	-1.82532e-163	-8.20453e-163	1.50886e-164	-2.02766e-164	-1.76175e-163	5.61805e-163	3.67453e-163	-2.80863e-163	-2.08697e-164	2.73552e-164	-7.52099e-164	-6.52303e-163	2.11481e-163	2.94829e-163	-1.37224e-163	3.13643e-163	-1.74029e-164	-1.54688e-162	1.36998e-163	-6.20363e-164	-1.21281e-162	3.73578e-163	-2.47202e-163	-3.72252e-163	-2.39307e-163	8.08579e-165	0
1.39735e-162	1.07664e-163	-1.36853e-162	6.98608e-163	-1.82532e-163	-8.20453e-163	1.50886e-164	-2.02766e-164	-1.76175e-163	5.61805e-163	3.67453e-163	-2.80863e-163	-2.08697e-164	2.73552e-164	-7.52099e-164	-6.52303e-163	2.11481e-163	2.94829e-163	-1.37224e-163	3.13643e-163	-1.74029e-164	-1.54688e-162	1.36998e-163	-6.20363e-164	-1.21281e-162	3.73578e-163	-2.47202e-163	-3.72252e-163	-2.39307e-163	8.08579e-165	0
1.39735e-162	1.07664e-163	-1.36853e-162	6.98608e-163	-1.82532e-163	-8.20453e-163	1.50886e-164	-2.02766e-164	-1.76175e-163	5.61805e-163	3.67453e-163	-2.80863e-163	-2.08697e-164	2.73552e-164	-7.52099e-164	-6.52303e-163	2.11481e-163	2.94829e-163	-1.37224e-163	3.13643e-163	-1.74029e-164	-1.54688e-162	1.36998e-163	-6.20363e-164	-1.21281e-162	3.73578e-163	-2.47202e-163	-3.72252e-163	-2.39307e-163	8.08579e-165	0
1.39735e-162	1.07664e-163	-1.36853e-162	6.98608e-163	-1.82532e-163	-8.20453e-163	1.50886e-164	-2.02766e-164	-1.76175e-163	5.61805e-163	3.67453e-163	-2.80863e-163	-2.08697e-164	2.73552e-164	-7.52099e-164	-6.52303e-163	2.11481e-163	2.94829e-163	-1.37224e-163	3.13643e-163	-1.74029e-164	-1.54688e-162	1.36998e-163	-6.20363e-164	-1.21281e-162	3.73578e-163	-2.47202e-163	-3.72252e-163	-2.39307e-163	8.08579e-165	0
1.39735e-162	1.07664e-163	-1.36853e-162	6.98608e-163	-1.82532e-163	-8.20453e-163	1.50886e-164	-2.02766e-164	-1.76175e-163	5.61805e-163	3.67453e-163	-2.80863e-163	-2.08697e-164	2.73552e-164	-7.52099e-164	-6.52303e-163	2.11481e-163	2.94829e-163	-1.37224e-163	3.13643e-163	-1.74029e-164	-1.54688e-162	1.36998e-163	-6.20363e-164	-1.21281e-162	3.73578e-163	-2.47202e-163	-3.72252e-163	-2.39307e-163	8.08579e-165	0
1.39735e-162	1.07664e-163	-1.36853e-162	6.98608e-163	-1.82532e-163	-8.20453e-163	1.50886e-164	-2.02766e-164	-1.76175e-163	5.61805e-163	3.67453e-163	-2.80863e-163	-2.08697e-164	2.73552e-164	-7.52099e-164	-6.52303e-163	2.11481e-163	2.94829e-163	-1.37224e-163	3.13643e-163	-1.74029e-164	-1.54688e-162	1.36998e-163	-6.20363e-164	-1.21281e-162	3.73578e-163	-2.47202e-163	-3.72252e-163	-2.39307e-163	8.08579e-165	0
1.39735e-162	1.07664e-163	-1.36853e-162	6.98608e-163	-1.82532e-163	-8.20453e-163	1.50886e-164	-2.02766e-164	-1.76175e-163	5.61805e-163	3.67453e-163	-2.80863e-163	-2.08697e-164	2.73552e-164	-7.52099e-164	-6.52303e-163	2.11481e-163	2.94829e-163	-1.37224e-163	3.13643e-163	-1.74029e-164	-1.54688e-162	1.36998e-163	-6.20363e-164	-1.21281e-162	3.73578e-163	-2.47202e-163	-3.72252e-163	-2.39307e-163	8.08579e-165	0
1.39735e-162	1.07664e-163	-1.36853e-162	6.98608e-163	-1.82532e-163	-8.20453e-163	1.50886e-164	-2.02766e-164	-1.76175e-163	5.61805e-163	3.67453e-163	-2.80863e-163	-2.08697e-164	2.73552e-164	-7.52099e-164	-6.52303e-163	2.11481e-163	2.94829e-163	-1.37224e-163	3.13643e-163	-1.74029e-164	-1.54688e-162	1.36998e-163	-6.20363e-164	-1.21281e-162	3.73578e-163	-2.47202e-163	-3.72252e-163	-2.39307e-163	8.08579e-165	0
1.39735e-162	1.07664e-163	-1.36853e-162	6.98608e-163	-1.82532e-163	-8.20453e-163	1.50886e-164	-2.02766e-164	-1.76175e-163	5.61805e-163	3.67453e-163	-2.80863e-163	-2.08697e-164	2.73552e-164	-7.52099e-164	-6.52303e-163	2.11481e-163	2.94829e-163	-1.37224e-163	3.13643e-163	-1.74029e-164	-1.54688e-162	1.36998e-163	-6.20363e-164	-1.21281e-162	3.73578e-163	-2.47202e-163	-3.72252e-163	-2.39307e-163	8.08579e-165	0
1.39735e-162	1.07664e-163	-1.36853e-162	6.98608e-163	-1.82532e-163	-8.20453e-163	1.50886e-164	-2.02766e-164	-1.76175e-163	5.61805e-163	3.67453e-163	-2.80863e-163	-2.08697e-164	2.73552e-164	-7.52099e-164	-6.52303e-163	2.11481e-163	2.94829e-163	-1.37224e-163	3.13643e-163	-1.74029e-164	-1.54688e-162	1.36998e-163	-6.20363e-164	-1.21281e-162	3.73578e-163	-2.47202e-163	-3.72252e-163	-2.39307e-163	8.08579e-165	0
1.39735e-162	1.07664e-163	-1.36853e-162	6.98608e-163	-1.82532e-163	-8.20453e-163	1.50886e-164	-2.02766e-164	-1.76175e-163	5.61805e-163	3.67453e-163	-2.80863e-163	-2.08697e-164	2.73552e-164	-7.52099e-164	-6.52303e-163	2.11481e-163	2.94829e-163	-1.37224e-163	3.13643e-163	-1.74029e-164	-1.54688e-162	1.36998e-163	-6.20363e-164	-1.21281e-162	3.73578e-163	-2.47202e-163	-3.72252e-163	-2.39307e-163	8.08579e-165	0
1.39735e-162	1.07664e-163	-1.36853e-162	6.98608e-163	-1.82532e-163	-8.20453e-163	1.50886e-164	-2.02766e-164	-1.76175e-163	5.61805e-163	3.67453e-163	-2.80863e-163	-2.08697e-164	2.73552e-164	-7.52099e-164	-6.52303e-163	2.11481e-163	2.94829e-163	-1.37224e-163	3.13643e-163	-1.74029e-164	-1.54688e-162	1.36998e-163	-6.20363e-164	-1.21281e-162	3.73578e-163	-2.47202e-163	-3.72252e-163	-2.39307e-163	8.08579e-165	0
1.39735e-162	1.07664e-163	-1.36853e-162	6.98608e-163	-1.82532e-163	-8.20453e-163	1.50886e-164	-2.02766e-164	-1.76175e-163	5.61805e-163	3.67453e-163	-2.80863e-163	-2.08697e-164	2.73552e-164	-7.52099e-164	-6.52303e-163	2.11481e-163	2.94829e-163	-1.37224e-163	3.13643e-163	-1.74029e-164	-1.54688e-162	1.36998e-163	-6.20363e-164	-1.21281e-162	3.73578e-163	-2.47202e-163	-3.72252e-163	-2.39307e-163	8.08579e-165	0
1.39735e-162	1.07664e-163	-1.36853e-162	6.98608e-163	-1.82532e-163	-8.20453e-163	1.50886e-164	-2.02766e-164	-1.76175e-163	5.61805e-163	3.67453e-163	-2.80863e-163	-2.08697e-164	2.73552e-164	-7.52099e-164	-6.52303e-163	2.11481e-163	2.94829e-163	-1.37224e-163	3.13643e-163	-1.74029e-164	-1.54688e-162	1.36998e-163	-6.20363e-164	-1.21281e-162	3.73578e-163	-2.47202e-163	-3.72252e-163	-2.39307e-163	8.08579e-165	0
1.39735e-162	1.07664e-163	-1.36853e-162	6.98608e-163	-1.82532e-163	-8.20453e-163	1.50886e-164	-2.02766e-164	-1.76175e-163	5.61805e-163	3.67453e-163	-2.80863e-163	-2.08697e-164	2.73552e-164	-7.52099e-164	-6.52303e-163	2.11481e-163	2.94829e-163	-1.37224e-163	3.13643e-163	-1.74029e-164	-1.54688e-162	1.36998e-163	-6.20363e-164	-1.21281e-162	3.73578e-163	-2.47202e-163	-3.72252e-163	-2.39307e-163	8.08579e-165	0
1.39735e-162	1.07664e-163	-1.36853e-162	6.98608e-163	-1.82532e-163	-8.20453e-163	1.50886e-164	-2.02766e-164	-1.76175e-163	5.61805e-163	3.67453e-163	-2.80863e-163	-2.08697e-164	2.73552e-164	-7.52099e-164	-6.52303e-163	2.11481e-163	2.94829e-163	-1.37224e-163	3.13643e-163	-1.74029e-164	-1.54688e-162	1.36998e-163	-6.20363e-164	-1.21281e-162	3.73578e-163	-2.47202e-163	-3.72252e-163	-2.39307e-163	8.08579e-165	0
1.39735e-162	1.07664e-163	-1.36853e-162	6.98608e-163	-1.82532e-163	-8.20453e-163	1.50886e-164	-2.02766e-164	-1.76175e-163	5.61805e-163	3.67453e-163	-2.80863e-163	-2.08697e-164	2.73552e-164	-7.52099e-164	-6.52303e-163	2.11481e-163	2.94829e-163	-1.37224e-163	3.13643e-163	-1.74029e-164	-1.54688e-162	1.36998e-163	-6.20363e-164	-1.21281e-162	3.73578e-163	-2.47202e-163	-3.72252e-163	-2.39307e-163	8.08579e-165	0
1.39735e-162	1.07664e-163	-1.36853e-162	6.98608e-163	-1.82532e-163	-8.20453e-163	1.50886e-164	-2.02766e-164	-1.76175e-163	5.61805e-163	3.67453e-163	-2.80863e-163	-2.08697e-164	2.73552e-164	-7.52099e-164	-6.52303e-163	2.11481e-163	2.94829e-163	-1.37224e-163	3.13643e-163	-1.74029e-164	-1.54688e-162	1.36998e-163	-6.20363e-164	-1.21281e-162	3.73578e-163	-2.47202e-163	-3.72252e-163	-2.39307e-163	8.08579e-165	0
1.39735e-162	1.07664e-163	-1.36853e-162	6.98608e-163	-1.82532e-163	-8.20453e-163	1.50886e-164	-2.02766e-164	-1.76175e-163	5.61805e-163	3.67453e-163	-2.80863e-163	-2.08697e-164	2.73552e-164	-7.52099e-164	-6.52303e-163	2.11481e-163	2.94829e-163	-1.37224e-163	3.13643e-163	-1.74029e-164	-1.54688e-162	1.36998e-163	-6.20363e-164	-1.21281e-162	3.73578e-163	-2.47202e-163	-3.72252e-163	-2.39307e-163	8.08579e-165	0
1.39735e-162	1.07664e-163	-1.36853e-162	6.98608e-163	-1.82532e-163	-8.20453e-163	1.50886e-164	-2.02766e-164	-1.76175e-163	5.61805e-163	3.67453e-163	-2.80863e-163	-2.08697e-164	2.73552e-164	-7.52099e-164	-6.52303e-163	2.11481e-163	2.94829e-163	-1.37224e-163	3.13643e-163	-1.74029e-164	-1.54688e-162	1.36998e-163	-6.20363e-164	-1.21281e-162	3.73578e-163	-2.47202e-163	-3.72252e-163	-2.39307e-163	8.08579e-165	0
1.39735e-162	1.07664e-163	-1.36853e-162	6.98608e-163	-1.82532e-163	-8.20453e-163	1.50886e-164	-2.02766e-164	-1.76175e-163	5.61805e-163	3.67453e-163	-2.80863e-163	-2.08697e-164	2.73552e-164	-7.52099e-164	-6.52303e-163	2.11481e-163	2.94829e-163	-1.37224e-163	3.13643e-163	-1.74029e-164	-1.54688e-162	1.36998e-163	-6.20363e-164	-1.21281e-162	3.73578e-163	-2.47202e-163	-3.72252e-163	-2.39307e-163	8.08579e-165	0
1.39735e-162	1.07664e-163	-1.36853e-162	6.98608e-163	-1.82532e-163	-8.20453e-163	1.50886e-164	-2.02766e-164	-1.76175e-163	5.61805e-163	3.67453e-163	-2.80863e-163	-2.08697e-164	2.73552e-164	-7.52099e-164	-6.52303e-163	2.11481e-163	2.94829e-163	-1.37224e-163	3.13643e-163	-1.74029e-164	-1.54688e-162	1.36998e-163	-6.20363e-164	-1.21281e-162	3.73578e-163	-2.47202e-163	-3.72252e-163	-2.39307e-163	8.08579e-165	0
1.39735e-162	1.07664e-163	-1.36853e-162	6.98608e-163	-1.82532e-163	-8.20453e-163	1.50886e-164	-2.02766e-164	-1.76175e-163	5.61805e-163	3.67453e-163	-2.80863e-163	-2.08697e-164	2.73552e-164	-7.52099e-164	-6.52303e-163	2.11481e-163	2.94829e-163	-1.37224e-163	3.13643e-163	-1.74029e-164	-1.54688e-162	1.36998e-163	-6.20363e-164	-1.21281e-162	3.73578e-163	-2.47202e-163	-3.72252e-163	-2.39307e-163	8.08579e-165	0
1.39735e-162	1.07664e-163	-1.36853e-162	6.98608e-163	-1.82532e-163	-8.20453e-163	1.50886e-164	-2.02766e-164	-1.76175e-163	5.61805e-163	3.67453e-163	-2.80863e-163	-2.08697e-164	2.73552e-164	-7.52099e-164	-6.52303e-163	2.11481e-163	2.94829e-163	-1.37224e-163	3.13643e-163	-1.74029e-164	-1.54688e-162	1.36998e-163	-6.20363e-164	-1.21281e-162	3.73578e-163	-2.47202e-163	-3.72252e-163	-2.39307e-163	8.08579e-165	0
1.39735e-162	1.07664e-163	-1.36853e-162	6.98608e-163	-1.82532e-163	-8.20453e-163	1.50886e-164	-2.02766e-164	-1.76175e-163	5.61805e-163	3.67453e-163	-2.80863e-163	-2.08697e-164	2.73552e-164	-7.52099e-164	-6.52303e-163	2.11481e-163	2.94829e-163	-1.37224e-163	3.13643e-163	-1.74029e-164	-1.54688e-162	1.36998e-163	-6.20363e-164	-1.21281e-162	3.73578e-163	-2.47202e-163	-3.72252e-163	-2.39307e-163	8.08579e-165	0
1.39735e-162	1.07664e-163	-1.36853e-162	6.98608e-163	-1.82532e-163	-8.20453e-163	1.50886e-164	-2.02766e-164	-1.76175e-163	5.61805e-163	3.67453e-163	-2.80863e-163	-2.08697e-164	2.73552e-164	-7.52099e-164	-6.52303e-163	2.11481e-163	2.94829e-163	-1.37224e-163	3.13643e-163	-1.74029e-164	-1.54688e-162	1.36998e-163	-6.20363e-164	-1.21281e-162	3.73578e-163	-2.47202e-163	-3.72252e-163	-2.39307e-163	8.08579e-165	0
1.39735e-162	1.07664e-163	-1.36853e-162	6.98608e-163	-1.82532e-163	-8.20453e-163	1.50886e-164	-2.02766e-164	-1.76175e-163	5.61805e-163	3.67453e-163	-2.80863e-163	-2.08697e-164	2.73552e-164	-7.52099e-164	-6.52303e-163	2.11481e-163	2.94829e-163	-1.37224e-163	3.13643e-163	-1.74029e-164	-1.54688e-162	1.36998e-163	-6.20363e-164	-1.21281e-162	3.73578e-163	-2.47202e-163	-3.72252e-163	-2.39307e-163	8.08579e-165	0
1.39735e-162	1.07664e-163	-1.36853e-162	6.98608e-163	-1.82532e-163	-8.20453e-163	1.50886e-164	-2.02766e-164	-1.76175e-163	5.61805e-163	3.67453e-163	-2.80863e-163	-2.08697e-164	2.73552e-164	-7.52099e-164	-6.52303e-163	2.11481e-163	2.94829e-163	-1.37224e-163	3.13643e-163	-1.74029e-164	-1.54688e-162	1.36998e-163	-6.20363e-164	-1.21281e-162	3.73578e-163	-2.47202e-163	-3.72252e-163	-2.39307e-163	8.08579e-165	0
1.39735e-162	1.07664e-163	-1.36853e-162	6.98608e-163	-1.82532e-163	-8.20453e-163	1.50886e-164	-2.02766e-164	-1.76175e-163	5.61805e-163	3.67453e-163	-2.80863e-163	-2.08697e-164	2.73552e-164	-7.52099e-164	-6.52303e-163	2.11481e-163	2.94829e-163	-1.37224e-163	3.13643e-163	-1.74029e-164	-1.54688e-162	1.36998e-163	-6.20363e-164	-1.21281e-162	3.73578e-163	-2.47202e-163	-3.72252e-163	-2.39307e-163	8.08579e-165	0
1.39735e-162	1.07664e-163	-1.36853e-162	6.98608e-163	-1.82532e-163	-8.20453e-163	1.50886e-164	-2.02766e-164	-1.76175e-163	5.61805e-163	3.67453e-163	-2.80863e-163	-2.08697e-164	2.73552e-164	-7.52099e-164	-6.52303e-163	2.11481e-163	2.94829e-163	-1.37224e-163	3.13643e-163	-1.74029e-164	-1.54688e-162	1.36998e-163	-6.20363e-164	-1.21281e-162	3.73578e-163	-2.47202e-163	-3.72252e-163	-2.39307e-163	8.08579e-165	0
1.39735e-162	1.07664e-163	-1.36853e-162	6.98608e-163	-1.82532e-163	-8.20453e-163	1.50886e-164	-2.02766e-164	-1.76175e-163	5.61805e-163	3.67453e-163	-2.80863e-163	-2.08697e-164	2.73552e-164	-7.52099e-164	-6.52303e-163	2.11481e-163	2.94829e-163	-1.37224e-163	3.13643e-163	-1.74029e-164	-1.54688e-162	1.36998e-163	-6.20363e-164	-1.21281e-162	3.73578e-163	-2.47202e-163	-3.72252e-163	-2.39307e-163	8.08579e-165	0
1.39735e-162	1.07664e-163	-1.36853e-162	6.98608e-163	-1.82532e-163	-8.20453e-163	1.50886e-164	-2.02766e-164	-1.76175e-163	5.61805e-163	3.67453e-163	-2.80863e-163	-2.08697e-164	2.73552e-164	-7.52099e-164	-6.52303e-163	2.11481e-163	2.94829e-163	-1.37224e-163	3.13643e-163	-1.74029e-164	-1.54688e-162	1.36998e-163	-6.20363e-164	-1.21281e-162	3.73578e-163	-2.47202e-163	-3.72252e-163	-2.39307e-163	8.08579e-165	0
1.39735e-162	1.07664e-163	-1.36853e-162	6.98608e-163	-1.82532e-163	-8.20453e-163	1.50886e-164	-2.02766e-164	-1.76175e-163	5.61805e-163	3.67453e-163	-2.80863e-163	-2.08697e-164	2.73552e-164	-7.52099e-164	-6.52303e-163	2.11481e-163	2.94829e-163	-1.37224e-163	3.13643e-163	-1.74029e-164	-1.54688e-162	1.36998e-163	-6.20363e-164	-1.21281e-162	3.73578e-163	-2.47202e-163	-3.72252e-163	-2.39307e-163	8.08579e-165	0
1.39735e-162	1.07664e-163	-1.36853e-162	6.98608e-163	-1.82532e-163	-8.20453e-163	1.50886e-164	-2.02766e-164	-1.76175e-163	5.61805e-163	3.67453e-163	-2.80863e-163	-2.08697e-164	2.73552e-164	-7.52099e-164	-6.52303e-163	2.11481e-163	2.94829e-163	-1.37224e-163	3.13643e-163	-1.74029e-164	-1.54688e-162	1.36998e-163	-6.20363e-164	-1.21281e-162	3.73578e-163	-2.47202e-163	-3.72252e-163	-2.39307e-163	8.08579e-165	0
1.39735e-162	1.07664e-163	-1.36853e-162	6.98608e-163	-1.82532e-163	-8.20453e-163	1.50886e-164	-2.02766e-164	-1.76175e-163	5.61805e-163	3.67453e-163	-2.80863e-163	-2.08697e-164	2.73552e-164	-7.52099e-164	-6.52303e-163	2.11481e-163	2.94829e-163	-1.37224e-163	3.13643e-163	-1.74029e-164	-1.54688e-162	1.36998e-163	-6.20363e-164	-1.21281e-162	3.73578e-163	-2.47202e-163	-3.72252e-163	-2.39307e-163	8.08579e-165	0
1.39735e-162	1.07664e-163	-1.36853e-162	6.98608e-163	-1.82532e-163	-8.20453e-163	1.50886e-164	-2.02766e-164	-1.76175e-163	5.61805e-163	3.67453e-163	-2.80863e-163	-2.08697e-164	2.73552e-164	-7.52099e-164	-6.52303e-163	2.11481e-163	2.94829e-163	-1.37224e-163	3.13643e-163	-1.74029e-164	-1.54688e-162	1.36998e-163	-6.20363e-164	-1.21281e-162	3.73578e-163	-2.47202e-163	-3.72252e-163	-2.39307e-163	8.08579e-165	0
1.39735e-162	1.07664e-163	-1.36853e-162	6.98608e-163	-1.82532e-163	-8.20453e-163	1.50886e-164	-2.02766e-164	-1.76175e-163	5.61805e-163	3.67453e-163	-2.80863e-163	-2.08697e-164	2.73552e-164	-7.52099e-164	-6.52303e-163	2.11481e-163	2.94829e-163	-1.37224e-163	3.13643e-163	-1.74029e-164	-1.54688e-162	1.36998e-163	-6.20363e-164	-1.21281e-162	3.73578e-163	-2.47202e-163	-3.72252e-163	-2.39307e-163	8.08579e-165	0
1.39735e-162	1.07664e-163	-1.36853e-162	6.98608e-163	-1.82532e-163	-8.20453e-163	1.50886e-164	-2.02766e-164	-1.76175e-163	5.61805e-163	3.67453e-163	-2.80863e-163	-2.08697e-164	2.73552e-164	-7.52099e-164	-6.52303e-163	2.11481e-163	2.94829e-163	-1.37224e-163	3.13643e-163	-1.74029e-164	-1.54688e-162	1.36998e-163	-6.20363e-164	-1.21281e-162	3.73578e-163	-2.47202e-163	-3.72252e-163	-2.39307e-163	8.08579e-165	0
1.39735e-162	1.07664e-163	-1.36853e-162	6.98608e-163	-1.82532e-163	-8.20453e-163	1.50886e-164	-2.02766e-164	-1.76175e-163	5.61805e-163	3.67453e-163	-2.80863e-163	-2.08697e-164	2.73552e-164	-7.52099e-164	-6.52303e-163	2.11481e-163	2.94829e-163	-1.37224e-163	3.13643e-163	-1.74029e-164	-1.54688e-162	1.36998e-163	-6.20363e-164	-1.21281e-162	3.73578e-163	-2.47202e-163	-3.72252e-163	-2.39307e-163	8.08579e-165	0
1.39735e-162	1.07664e-163	-1.36853e-162	6.98608e-163	-1.82532e-163	-8.20453e-163	1.50886e-164	-2.02766e-164	-1.76175e-163	5.61805e-163	3.67453e-163	-2.80863e-163	-2.08697e-164	2.73552e-164	-7.52099e-164	-6.52303e-163	2.11481e-163	2.94829e-163	-1.37224e-163	3.13643e-163	-1.74029e-164	-1.54688e-162	1.36998e-163	-6.20363e-164	-1.21281e-162	3.73578e-163	-2.47202e-163	-3.72252e-163	-2.39307e-163	8.08579e-165	0
1.39735e-162	1.07664e-163	-1.36853e-162	6.98608e-163	-1.82532e-163	-8.20453e-163	1.50886e-164	-2.02766e-164	-1.76175e-163	5.61805e-163	3.67453e-163	-2.80863e-163	-2.08697e-164	2.73552e-164	-7.52099e-164	-6.52303e-163	2.11481e-163	2.94829e-163	-1.37224e-163	3.13643e-163	-1.74029e-164	-1.54688e-162	1.36998e-163	-6.20363e-164	-1.21281e-162	3.73578e-163	-2.47202e-163	-3.72252e-163	-2.39307e-163	8.08579e-165	0
1.39735e-162	1.07664e-163	-1.36853e-162	6.98608e-163	-1.82532e-163	-8.20453e-163	1.50886e-164	-2.02766e-164	-1.76175e-163	5.61805e-163	3.67453e-163	-2.80863e-163	-2.08697e-164	2.73552e-164	-7.52099e-164	-6.52303e-163	2.11481e-163	2.94829e-163	-1.37224e-163	3.13643e-163	-1.74029e-164	-1.54688e-162	1.36998e-163	-6.20363e-164	-1.21281e-162	3.73578e-163	-2.47202e-163	-3.72252e-163	-2.39307e-163	8.08579e-165	0
1.39735e-162	1.07664e-163	-1.36853e-162	6.98608e-163	-1.82532e-163	-8.20453e-163	1.50886e-164	-2.02766e-164	-1.76175e-163	5.61805e-163	3.67453e-163	-2.80863e-163	-2.08697e-164	2.73552e-164	-7.52099e-164	-6.52303e-163	2.11481e-163	2.94829e-163	-1.37224e-163	3.13643e-163	-1.74029e-164	-1.54688e-162	1.36998e-163	-6.20363e-164	-1.21281e-162	3.73578e-163	-2.47202e-163	-3.72252e-163	-2.39307e-163	8.08579e-165	0
1.39735e-162	1.07664e-163	-1.36853e-162	6.98608e-163	-1.82532e-163	-8.20453e-163	1.50886e-164	-2.02766e-164	-1.76175e-163	5.61805e-163	3.67453e-163	-2.80863e-163	-2.08697e-164	2.73552e-164	-7.52099e-164	-6.52303e-163	2.11481e-163	2.94829e-163	-1.37224e-163	3.13643e-163	-1.74029e-164	-1.54688e-162	1.36998e-163	-6.20363e-164	-1.21281e-162	3.73578e-163	-2.47202e-163	-3.72252e-163	-2.39307e-163	8.08579e-165	0
1.39735e-162	1.07664e-163	-1.36853e-162	6.98608e-163	-1.82532e-163	-8.20453e-163	1.50886e-164	-2.02766e-164	-1.76175e-163	5.61805e-163	3.67453e-163	-2.80863e-163	-2.08697e-164	2.73552e-164	-7.52099e-164	-6.52303e-163	2.11481e-163	2.94829e-163	-1.37224e-163	3.13643e-163	-1.74029e-164	-1.54688e-162	1.36998e-163	-6.20363e-164	-1.21281e-162	3.73578e-163	-2.47202e-163	-3.72252e-163	-2.39307e-163	8.08579e-165	0
1.39735e-162	1.07664e-163	-1.36853e-162	6.98608e-163	-1.82532e-163	-8.20453e-163	1.50886e-164	-2.02766e-164	-1.76175e-163	5.61805e-163	3.67453e-163	-2.80863e-163	-2.08697e-164	2.73552e-164	-7.52099e-164	-6.52303e-163	2.11481e-163	2.94829e-163	-1.37224e-163	3.13643e-163	-1.74029e-164	-1.54688e-162	1.36998e-163	-6.20363e-164	-1.21281e-162	3.73578e-163	-2.47202e-163	-3.72252e-163	-2.39307e-163	8.08579e-165	0
1.39735e-162	1.07664e-163	-1.36853e-162	6.98608e-163	-1.82532e-163	-8.20453e-163	1.50886e-164	-2.02766e-164	-1.76175e-163	5.61805e-163	3.67453e-163	-2.80863e-163	-2.08697e-164	2.73552e-164	-7.52099e-164	-6.52303e-163	2.11481e-163	2.94829e-163	-1.37224e-163	3.13643e-163	-1.74029e-164	-1.54688e-162	1.36998e-163	-6.20363e-164	-1.21281e-162	3.73578e-163	-2.47202e-163	-3.72252e-163	-2.39307e-163	8.08579e-165	0
1.39735e-162	1.07664e-163	-1.36853e-162	6.98608e-163	-1.82532e-163	-8.20453e-163	1.50886e-164	-2.02766e-164	-1.76175e-163	5.61805e-163	3.67453e-163	-2.80863e-163	-2.08697e-164	2.73552e-164	-7.52099e-164	-6.52303e-163	2.11481e-163	2.94829e-163	-1.37224e-163	3.13643e-163	-1.74029e-164	-1.54688e-162	1.36998e-163	-6.20363e-164	-1.21281e-162	3.73578e-163	-2.47202e-163	-3.72252e-163	-2.39307e-163	8.08579e-165	0
1.39735e-162	1.07664e-163	-1.36853e-162	6.98608e-163	-1.82532e-163	-8.20453e-163	1.50886e-164	-2.02766e-164	-1.76175e-163	5.61805e-163	3.67453e-163	-2.80863e-163	-2.08697e-164	2.73552e-164	-7.52099e-164	-6.52303e-163	2.11481e-163	2.94829e-163	-1.37224e-163	3.13643e-163	-1.74029e-164	-1.54688e-162	1.36998e-163	-6.20363e-164	-1.21281e-162	3.73578e-163	-2.47202e-163	-3.72252e-163	-2.39307e-163	8.08579e-165	0
1.39735e-162	1.07664e-163	-1.36853e-162	6.98608e-163	-1.82532e-163	-8.20453e-163	1.50886e-164	-2.02766e-164	-1.76175e-163	5.61805e-163	3.67453e-163	-2.80863e-163	-2.08697e-164	2.73552e-164	-7.52099e-164	-6.52303e-163	2.11481e-163	2.94829e-163	-1.37224e-163	3.13643e-163	-1.74029e-164	-1.54688e-162	1.36998e-163	-6.20363e-164	-1.21281e-162	3.73578e-163	-2.47202e-163	-3.72252e-163	-2.39307e-163	8.08579e-165	0
1.39735e-162	1.07664e-163	-1.36853e-162	6.98608e-163	-1.82532e-163	-8.20453e-163	1.50886e-164	-2.02766e-164	-1.76175e-163	5.61805e-163	3.67453e-163	-2.80863e-163	-2.08697e-164	2.73552e-164	-7.52099e-164	-6.52303e-163	2.11481e-163	2.94829e-163	-1.37224e-163	3.13643e-163	-1.74029e-164	-1.54688e-162	1.36998e-163	-6.20363e-164	-1.21281e-162	3.73578e-163	-2.47202e-163	-3.72252e-163	-2.39307e-163	8.08579e-165	0
1.39735e-162	1.07664e-163	-1.36853e-162	6.98608e-163	-1.82532e-163	-8.20453e-163	1.50886e-164	-2.02766e-164	-1.76175e-163	5.61805e-163	3.67453e-163	-2.80863e-163	-2.08697e-164	2.73552e-164	-7.52099e-164	-6.52303e-163	2.11481e-163	2.94829e-163	-1.37224e-163	3.13643e-163	-1.74029e-164	-1.54688e-162	1.36998e-163	-6.20363e-164	-1.21281e-162	3.73578e-163	-2.47202e-163	-3.72252e-163	-2.39307e-163	8.08579e-165	0
1.39735e-162	1.07664e-163	-1.36853e-162	6.98608e-163	-1.82532e-163	-8.20453e-163	1.50886e-164	-2.02766e-164	-1.76175e-163	5.61805e-163	3.67453e-163	-2.80863e-163	-2.08697e-164	2.73552e-164	-7.52099e-164	-6.52303e-163	2.11481e-163	2.94829e-163	-1.37224e-163	3.13643e-163	-1.74029e-164	-1.54688e-162	1.36998e-163	-6.20363e-164	-1.21281e-162	3.73578e-163	-2.47202e-163	-3.72252e-163	-2.39307e-163	8.08579e-165	0
1.39735e-162	1.07664e-163	-1.36853e-162	6.98608e-163	-1.82532e-163	-8.20453e-163	1.50886e-164	-2.02766e-164	-1.76175e-163	5.61805e-163	3.67453e-163	-2.80863e-163	-2.08697e-164	2.73552e-164	-7.52099e-164	-6.52303e-163	2.11481e-163	2.94829e-163	-1.37224e-163	3.13643e-163	-1.74029e-164	-1.54688e-162	1.36998e-163	-6.20363e-164	-1.21281e-162	3.73578e-163	-2.47202e-163	-3.72252e-163	-2.39307e-163	8.08579e-165	0
1.39735e-162	1.07664e-163	-1.36853e-162	6.98608e-163	-1.82532e-163	-8.20453e-163	1.50886e-164	-2.02766e-164	-1.76175e-163	5.61805e-163	3.67453e-163	-2.80863e-163	-2.08697e-164	2.73552e-164	-7.52099e-164	-6.52303e-163	2.11481e-163	2.94829e-163	-1.37224e-163	3.13643e-163	-1.74029e-164	-1.54688e-162	1.36998e-163	-6.20363e-164	-1.21281e-162	3.73578e-163	-2.47202e-163	-3.72252e-163	-2.39307e-163	8.08579e-165	0
1.39735e-162	1.07664e-163	-1.36853e-162	6.98608e-163	-1.82532e-163	-8.20453e-163	1.50886e-164	-2.02766e-164	-1.76175e-163	5.61805e-163	3.67453e-163	-2.80863e-163	-2.08697e-164	2.73552e-164	-7.52099e-164	-6.52303e-163	2.11481e-163	2.94829e-163	-1.37224e-163	3.13643e-163	-1.74029e-164	-1.54688e-162	1.36998e-163	-6.20363e-164	-1.21281e-162	3.73578e-163	-2.47202e-163	-3.72252e-163	-2.39307e-163	8.08579e-165	0
1.39735e-162	1.07664e-163	-1.36853e-162	6.98608e-163	-1.82532e-163	-8.20453e-163	1.50886e-164	-2.02766e-164	-1.76175e-163	5.61805e-163	3.67453e-163	-2.80863e-163	-2.08697e-164	2.73552e-164	-7.52099e-164	-6.52303e-163	2.11481e-163	2.94829e-163	-1.37224e-163	3.13643e-163	-1.74029e-164	-1.54688e-162	1.36998e-163	-6.20363e-164	-1.21281e-162	3.73578e-163	-2.47202e-163	-3.72252e-163	-2.39307e-163	8.08579e-165	0
1.39735e-162	1.07664e-163	-1.36853e-162	6.98608e-163	-1.82532e-163	-8.20453e-163	1.50886e-164	-2.02766e-164	-1.76175e-163	5.61805e-163	3.67453e-163	-2.80863e-163	-2.08697e-164	2.73552e-164	-7.52099e-164	-6.52303e-163	2.11481e-163	2.94829e-163	-1.37224e-163	3.13643e-163	-1.74029e-164	-1.54688e-162	1.36998e-163	-6.20363e-164	-1.21281e-162	3.73578e-163	-2.47202e-163	-3.72252e-163	-2.39307e-163	8.08579e-165	0
1.39735e-162	1.07664e-163	-1.36853e-162	6.98608e-163	-1.82532e-163	-8.20453e-163	1.50886e-164	-2.02766e-164	-1.76175e-163	5.61805e-163	3.67453e-163	-2.80863e-163	-2.08697e-164	2.73552e-164	-7.52099e-164	-6.52303e-163	2.11481e-163	2.94829e-163	-1.37224e-163	3.13643e-163	-1.74029e-164	-1.54688e-162	1.36998e-163	-6.20363e-164	-1.21281e-162	3.73578e-163	-2.47202e-163	-3.72252e-163	-2.39307e-163	8.08579e-165	0
1.39735e-162	1.07664e-163	-1.36853e-162	6.98608e-163	-1.82532e-163	-8.20453e-163	1.50886e-164	-2.02766e-164	-1.76175e-163	5.61805e-163	3.67453e-163	-2.80863e-163	-2.08697e-164	2.73552e-164	-7.52099e-164	-6.52303e-163	2.11481e-163	2.94829e-163	-1.37224e-163	3.13643e-163	-1.74029e-164	-1.54688e-162	1.36998e-163	-6.20363e-164	-1.21281e-162	3.73578e-163	-2.47202e-163	-3.72252e-163	-2.39307e-163	8.08579e-165	0
1.39735e-162	1.07664e-163	-1.36853e-162	6.98608e-163	-1.82532e-163	-8.20453e-163	1.50886e-164	-2.02766e-164	-1.76175e-163	5.61805e-163	3.67453e-163	-2.80863e-163	-2.08697e-164	2.73552e-164	-7.52099e-164	-6.52303e-163	2.11481e-163	2.94829e-163	-1.37224e-163	3.13643e-163	-1.74029e-164	-1.54688e-162	1.36998e-163	-6.20363e-164	-1.21281e-162	3.73578e-163	-2.47202e-163	-3.72252e-163	-2.39307e-163	8.08579e-165	0
1.39735e-162	1.07664e-163	-1.36853e-162	6.98608e-163	-1.82532e-163	-8.20453e-163	1.50886e-164	-2.02766e-164	-1.76175e-163	5.61805e-163	3.67453e-163	-2.80863e-163	-2.08697e-164	2.73552e-164	-7.52099e-164	-6.52303e-163	2.11481e-163	2.94829e-163	-1.37224e-163	3.13643e-163	-1.74029e-164	-1.54688e-162	1.36998e-163	-6.20363e-164	-1.21281e-162	3.73578e-163	-2.47202e-163	-3.72252e-163	-2.39307e-163	8.08579e-165	0
1.39735e-162	1.07664e-163	-1.36853e-162	6.98608e-163	-1.82532e-163	-8.20453e-163	1.50886e-164	-2.02766e-164	-1.76175e-163	5.61805e-163	3.67453e-163	-2.80863e-163	-2.08697e-164	2.73552e-164	-7.52099e-164	-6.52303e-163	2.11481e-163	2.94829e-163	-1.37224e-163	3.13643e-163	-1.74029e-164	-1.54688e-162	1.36998e-163	-6.20363e-164	-1.21281e-162	3.73578e-163	-2.47202e-163	-3.72252e-163	-2.39307e-163	8.08579e-165	0
1.39735e-162	1.07664e-163	-1.36853e-162	6.98608e-163	-1.82532e-163	-8.20453e-163	1.50886e-164	-2.02766e-164	-1.76175e-163	5.61805e-163	3.67453e-163	-2.80863e-163	-2.08697e-164	2.73552e-164	-7.52099e-164	-6.52303e-163	2.11481e-163	2.94829e-163	-1.37224e-163	3.13643e-163	-1.74029e-164	-1.54688e-162	1.36998e-163	-6.20363e-164	-1.21281e-162	3.73578e-163	-2.47202e-163	-3.72252e-163	-2.39307e-163	8.08579e-165	0
1.39735e-162	1.07664e-163	-1.36853e-162	6.98608e-163	-1.82532e-163	-8.20453e-163	1.50886e-164	-2.02766e-164	-1.76175e-163	5.61805e-163	3.67453e-163	-2.80863e-163	-2.08697e-164	2.73552e-164	-7.52099e-164	-6.52303e-163	2.11481e-163	2.94829e-163	-1.37224e-163	3.13643e-163	-1.74029e-164	-1.54688e-162	1.36998e-163	-6.20363e-164	-1.21281e-162	3.73578e-163	-2.47202e-163	-3.72252e-163	-2.39307e-163	8.08579e-165	0
1.39735e-162	1.07664e-163	-1.36853e-162	6.98608e-163	-1.82532e-163	-8.20453e-163	1.50886e-164	-2.02766e-164	-1.76175e-163	5.61805e-163	3.67453e-163	-2.80863e-163	-2.08697e-164	2.73552e-164	-7.52099e-164	-6.52303e-163	2.11481e-163	2.94829e-163	-1.37224e-163	3.13643e-163	-1.74029e-164	-1.54688e-162	1.36998e-163	-6.20363e-164	-1.21281e-162	3.73578e-163	-2.47202e-163	-3.72252e-163	-2.39307e-163	8.08579e-165	0
1.39735e-162	1.07664e-163	-1.36853e-162	6.98608e-163	-1.82532e-163	-8.20453e-163	1.50886e-164	-2.02766e-164	-1.76175e-163	5.61805e-163	3.67453e-163	-2.80863e-163	-2.08697e-164	2.73552e-164	-7.52099e-164	-6.52303e-163	2.11481e-163	2.94829e-163	-1.37224e-163	3.13643e-163	-1.74029e-164	-1.54688e-162	1.36998e-163	-6.20363e-164	-1.21281e-162	3.73578e-163	-2.47202e-163	-3.72252e-163	-2.39307e-163	8.08579e-165	0
1.39735e-162	1.07664e-163	-1.36853e-162	6.98608e-163	-1.82532e-163	-8.20453e-163	1.50886e-164	-2.02766e-164	-1.76175e-163	5.61805e-163	3.67453e-163	-2.80863e-163	-2.08697e-164	2.73552e-164	-7.52099e-164	-6.52303e-163	2.11481e-163	2.94829e-163	-1.37224e-163	3.13643e-163	-1.74029e-164	-1.54688e-162	1.36998e-163	-6.20363e-164	-1.21281e-162	3.73578e-163	-2.47202e-163	-3.72252e-163	-2.39307e-163	8.08579e-165	0
1.39735e-162	1.07664e-163	-1.36853e-162	6.98608e-163	-1.82532e-163	-8.20453e-163	1.50886e-164	-2.02766e-164	-1.76175e-163	5.61805e-163	3.67453e-163	-2.80863e-163	-2.08697e-164	2.73552e-164	-7.52099e-164	-6.52303e-163	2.11481e-163	2.94829e-163	-1.37224e-163	3.13643e-163	-1.74029e-164	-1.54688e-162	1.36998e-163	-6.20363e-164	-1.21281e-162	3.73578e-163	-2.47202e-163	-3.72252e-163	-2.39307e-163	8.08579e-165	0
1.39735e-162	1.07664e-163	-1.36853e-162	6.98608e-163	-1.82532e-163	-8.20453e-163	1.50886e-164	-2.02766e-164	-1.76175e-163	5.61805e-163	3.67453e-163	-2.80863e-163	-2.08697e-164	2.73552e-164	-7.52099e-164	-6.52303e-163	2.11481e-163	2.94829e-163	-1.37224e-163	3.13643e-163	-1.74029e-164	-1.54688e-162	1.36998e-163	-6.20363e-164	-1.21281e-162	3.73578e-163	-2.47202e-163	-3.72252e-163	-2.39307e-163	8.08579e-165	0
1.39735e-162	1.07664e-163	-1.36853e-162	6.98608e-163	-1.82532e-163	-8.20453e-163	1.50886e-164	-2.02766e-164	-1.76175e-163	5.61805e-163	3.67453e-163	-2.80863e-163	-2.08697e-164	2.73552e-164	-7.52099e-164	-6.52303e-163	2.11481e-163	2.94829e-163	-1.37224e-163	3.13643e-163	-1.74029e-164	-1.54688e-162	1.36998e-163	-6.20363e-164	-1.21281e-162	3.73578e-163	-2.47202e-163	-3.72252e-163	-2.39307e-163	8.08579e-165	0
1.39735e-162	1.07664e-163	-1.36853e-162	6.98608e-163	-1.82532e-163	-8.20453e-163	1.50886e-164	-2.02766e-164	-1.76175e-163	5.61805e-163	3.67453e-163	-2.80863e-163	-2.08697e-164	2.73552e-164	-7.52099e-164	-6.52303e-163	2.11481e-163	2.94829e-163	-1.37224e-163	3.13643e-163	-1.74029e-164	-1.54688e-162	1.36998e-163	-6.20363e-164	-1.21281e-162	3.73578e-163	-2.47202e-163	-3.72252e-163	-2.39307e-163	8.08579e-165	0
1.39735e-162	1.07664e-163	-1.36853e-162	6.98608e-163	-1.82532e-163	-8.20453e-163	1.50886e-164	-2.02766e-164	-1.76175e-163	5.61805e-163	3.67453e-163	-2.80863e-163	-2.08697e-164	2.73552e-164	-7.52099e-164	-6.52303e-163	2.11481e-163	2.94829e-163	-1.37224e-163	3.13643e-163	-1.74029e-164	-1.54688e-162	1.36998e-163	-6.20363e-164	-1.21281e-162	3.73578e-163	-2.47202e-163	-3.72252e-163	-2.39307e-163	8.08579e-165	0
1.39735e-162	1.07664e-163	-1.36853e-162	6.98608e-163	-1.82532e-163	-8.20453e-163	1.50886e-164	-2.02766e-164	-1.76175e-163	5.61805e-163	3.67453e-163	-2.80863e-163	-2.08697e-164	2.73552e-164	-7.52099e-164	-6.52303e-163	2.11481e-163	2.94829e-163	-1.37224e-163	3.13643e-163	-1.74029e-164	-1.54688e-162	1.36998e-163	-6.20363e-164	-1.21281e-162	3.73578e-163	-2.47202e-163	-3.72252e-163	-2.39307e-163	8.08579e-165	0
1.39735e-162	1.07664e-163	-1.36853e-162	6.98608e-163	-1.82532e-163	-8.20453e-163	1.50886e-164	-2.02766e-164	-1.76175e-163	5.61805e-163	3.67453e-163	-2.80863e-163	-2.08697e-164	2.73552e-164	-7.52099e-164	-6.52303e-163	2.11481e-163	2.94829e-163	-1.37224e-163	3.13643e-163	-1.74029e-164	-1.54688e-162	1.36998e-163	-6.20363e-164	-1.21281e-162	3.73578e-163	-2.47202e-163	-3.72252e-163	-2.39307e-163	8.08579e-165	0
1.39735e-162	1.07664e-163	-1.36853e-162	6.98608e-163	-1.82532e-163	-8.20453e-163	1.50886e-164	-2.02766e-164	-1.76175e-163	5.61805e-163	3.67453e-163	-2.80863e-163	-2.08697e-164	2.73552e-164	-7.52099e-164	-6.52303e-163	2.11481e-163	2.94829e-163	-1.37224e-163	3.13643e-163	-1.74029e-164	-1.54688e-162	1.36998e-163	-6.20363e-164	-1.21281e-162	3.73578e-163	-2.47202e-163	-3.72252e-163	-2.39307e-163	8.08579e-165	0
1.39735e-162	1.07664e-163	-1.36853e-162	6.98608e-163	-1.82532e-163	-8.20453e-163	1.50886e-164	-2.02766e-164	-1.76175e-163	5.61805e-163	3.67453e-163	-2.80863e-163	-2.08697e-164	2.73552e-164	-7.52099e-164	-6.52303e-163	2.11481e-163	2.94829e-163	-1.37224e-163	3.13643e-163	-1.74029e-164	-1.54688e-162	1.36998e-163	-6.20363e-164	-1.21281e-162	3.73578e-163	-2.47202e-163	-3.72252e-163	-2.39307e-163	8.08579e-165	0
1.39735e-162	1.07664e-163	-1.36853e-162	6.98608e-163	-1.82532e-163	-8.20453e-163	1.50886e-164	-2.02766e-164	-1.76175e-163	5.61805e-163	3.67453e-163	-2.80863e-163	-2.08697e-164	2.73552e-164	-7.52099e-164	-6.52303e-163	2.11481e-163	2.94829e-163	-1.37224e-163	3.13643e-163	-1.74029e-164	-1.54688e-162	1.36998e-163	-6.20363e-164	-1.21281e-162	3.73578e-163	-2.47202e-163	-3.72252e-163	-2.39307e-163	8.08579e-165	0
1.39735e-162	1.07664e-163	-1.36853e-162	6.98608e-163	-1.82532e-163	-8.20453e-163	1.50886e-164	-2.02766e-164	-1.76175e-163	5.61805e-163	3.67453e-163	-2.80863e-163	-2.08697e-164	2.73552e-164	-7.52099e-164	-6.52303e-163	2.11481e-163	2.94829e-163	-1.37224e-163	3.13643e-163	-1.74029e-164	-1.54688e-162	1.36998e-163	-6.20363e-164	-1.21281e-162	3.73578e-163	-2.47202e-163	-3.72252e-163	-2.39307e-163	8.08579e-165	0
1.39735e-162	1.07664e-163	-1.36853e-162	6.98608e-163	-1.82532e-163	-8.20453e-163	1.50886e-164	-2.02766e-164	-1.76175e-163	5.61805e-163	3.67453e-163	-2.80863e-163	-2.08697e-164	2.73552e-164	-7.52099e-164	-6.52303e-163	2.11481e-163	2.94829e-163	-1.37224e-163	3.13643e-163	-1.74029e-164	-1.54688e-162	1.36998e-163	-6.20363e-164	-1.21281e-162	3.73578e-163	-2.47202e-163	-3.72252e-163	-2.39307e-163	8.08579e-165	0
1.39735e-162	1.07664e-163	-1.36853e-162	6.98608e-163	-1.82532e-163	-8.20453e-163	1.50886e-164	-2.02766e-164	-1.76175e-163	5.61805e-163	3.67453e-163	-2.80863e-163	-2.08697e-164	2.73552e-164	-7.52099e-164	-6.52303e-163	2.11481e-163	2.94829e-163	-1.37224e-163	3.13643e-163	-1.74029e-164	-1.54688e-162	1.36998e-163	-6.20363e-164	-1.21281e-162	3.73578e-163	-2.47202e-163	-3.72252e-163	-2.39307e-163	8.08579e-165	0
1.39735e-162	1.07664e-163	-1.36853e-162	6.98608e-163	-1.82532e-163	-8.20453e-163	1.50886e-164	-2.02766e-164	-1.76175e-163	5.61805e-163	3.67453e-163	-2.80863e-163	-2.08697e-164	2.73552e-164	-7.52099e-164	-6.52303e-163	2.11481e-163	2.94829e-163	-1.37224e-163	3.13643e-163	-1.74029e-164	-1.54688e-162	1.36998e-163	-6.20363e-164	-1.21281e-162	3.73578e-163	-2.47202e-163	-3.72252e-163	-2.39307e-163	8.08579e-165	0
1.39735e-162	1.07664e-163	-1.36853e-162	6.98608e-163	-1.82532e-163	-8.20453e-163	1.50886e-164	-2.02766e-164	-1.76175e-163	5.61805e-163	3.67453e-163	-2.80863e-163	-2.08697e-164	2.73552e-164	-7.52099e-164	-6.52303e-163	2.11481e-163	2.94829e-163	-1.37224e-163	3.13643e-163	-1.74029e-164	-1.54688e-162	1.36998e-163	-6.20363e-164	-1.21281e-162	3.73578e-163	-2.47202e-163	-3.72252e-163	-2.39307e-163	8.08579e-165	0
1.39735e-162	1.07664e-163	-1.36853e-162	6.98608e-163	-1.82532e-163	-8.20453e-163	1.50886e-164	-2.02766e-164	-1.76175e-163	5.61805e-163	3.67453e-163	-2.80863e-163	-2.08697e-164	2.73552e-164	-7.52099e-164	-6.52303e-163	2.11481e-163	2.94829e-163	-1.37224e-163	3.13643e-163	-1.74029e-164	-1.54688e-162	1.36998e-163	-6.20363e-164	-1.21281e-162	3.73578e-163	-2.47202e-163	-3.72252e-163	-2.39307e-163	8.08579e-165	0
1.39735e-162	1.07664e-163	-1.36853e-162	6.98608e-163	-1.82532e-163	-8.20453e-163	1.50886e-164	-2.02766e-164	-1.76175e-163	5.61805e-163	3.67453e-163	-2.80863e-163	-2.08697e-164	2.73552e-164	-7.52099e-164	-6.52303e-163	2.11481e-163	2.94829e-163	-1.37224e-163	3.13643e-163	-1.74029e-164	-1.54688e-162	1.36998e-163	-6.20363e-164	-1.21281e-162	3.73578e-163	-2.47202e-163	-3.72252e-163	-2.39307e-163	8.08579e-165	0
1.39735e-162	1.07664e-163	-1.36853e-162	6.98608e-163	-1.82532e-163	-8.20453e-163	1.50886e-164	-2.02766e-164	-1.76175e-163	5.61805e-163	3.67453e-163	-2.80863e-163	-2.08697e-164	2.73552e-164	-7.52099e-164	-6.52303e-163	2.11481e-163	2.94829e-163	-1.37224e-163	3.13643e-163	-1.74029e-164	-1.54688e-162	1.36998e-163	-6.20363e-164	-1.21281e-162	3.73578e-163	-2.47202e-163	-3.72252e-163	-2.39307e-163	8.08579e-165	0
1.39735e-162	1.07664e-163	-1.36853e-162	6.98608e-163	-1.82532e-163	-8.20453e-163	1.50886e-164	-2.02766e-164	-1.76175e-163	5.61805e-163	3.67453e-163	-2.80863e-163	-2.08697e-164	2.73552e-164	-7.52099e-164	-6.52303e-163	2.11481e-163	2.94829e-163	-1.37224e-163	3.13643e-163	-1.74029e-164	-1.54688e-162	1.36998e-163	-6.20363e-164	-1.21281e-162	3.73578e-163	-2.47202e-163	-3.72252e-163	-2.39307e-163	8.08579e-165	0
1.39735e-162	1.07664e-163	-1.36853e-162	6.98608e-163	-1.82532e-163	-8.20453e-163	1.50886e-164	-2.02766e-164	-1.76175e-163	5.61805e-163	3.67453e-163	-2.80863e-163	-2.08697e-164	2.73552e-164	-7.52099e-164	-6.52303e-163	2.11481e-163	2.94829e-163	-1.37224e-163	3.13643e-163	-1.74029e-164	-1.54688e-162	1.36998e-163	-6.20363e-164	-1.21281e-162	3.73578e-163	-2.47202e-163	-3.72252e-163	-2.39307e-163	8.08579e-165	0
1.39735e-162	1.07664e-163	-1.36853e-162	6.98608e-163	-1.82532e-163	-8.20453e-163	1.50886e-164	-2.02766e-164	-1.76175e-163	5.61805e-163	3.67453e-163	-2.80863e-163	-2.08697e-164	2.73552e-164	-7.52099e-164	-6.52303e-163	2.11481e-163	2.94829e-163	-1.37224e-163	3.13643e-163	-1.74029e-164	-1.54688e-162	1.36998e-163	-6.20363e-164	-1.21281e-162	3.73578e-163	-2.47202e-163	-3.72252e-163	-2.39307e-163	8.08579e-165	0
1.39735e-162	1.07664e-163	-1.36853e-162	6.98608e-163	-1.82532e-163	-8.20453e-163	1.50886e-164	-2.02766e-164	-1.76175e-163	5.61805e-163	3.67453e-163	-2.80863e-163	-2.08697e-164	2.73552e-164	-7.52099e-164	-6.52303e-163	2.11481e-163	2.94829e-163	-1.37224e-163	3.13643e-163	-1.74029e-164	-1.54688e-162	1.36998e-163	-6.20363e-164	-1.21281e-162	3.73578e-163	-2.47202e-163	-3.72252e-163	-2.39307e-163	8.08579e-165	0
1.39735e-162	1.07664e-163	-1.36853e-162	6.98608e-163	-1.82532e-163	-8.20453e-163	1.50886e-164	-2.02766e-164	-1.76175e-163	5.61805e-163	3.67453e-163	-2.80863e-163	-2.08697e-164	2.73552e-164	-7.52099e-164	-6.52303e-163	2.11481e-163	2.94829e-163	-1.37224e-163	3.13643e-163	-1.74029e-164	-1.54688e-162	1.36998e-163	-6.20363e-164	-1.21281e-162	3.73578e-163	-2.47202e-163	-3.72252e-163	-2.39307e-163	8.08579e-165	0
1.39735e-162	1.07664e-163	-1.36853e-162	6.98608e-163	-1.82532e-163	-8.20453e-163	1.50886e-164	-2.02766e-164	-1.76175e-163	5.61805e-163	3.67453e-163	-2.80863e-163	-2.08697e-164	2.73552e-164	-7.52099e-164	-6.52303e-163	2.11481e-163	2.94829e-163	-1.37224e-163	3.13643e-163	-1.74029e-164	-1.54688e-162	1.36998e-163	-6.20363e-164	-1.21281e-162	3.73578e-163	-2.47202e-163	-3.72252e-163	-2.39307e-163	8.08579e-165	0
1.39735e-162	1.07664e-163	-1.36853e-162	6.98608e-163	-1.82532e-163	-8.20453e-163	1.50886e-164	-2.02766e-164	-1.76175e-163	5.61805e-163	3.67453e-163	-2.80863e-163	-2.08697e-164	2.73552e-164	-7.52099e-164	-6.52303e-163	2.11481e-163	2.94829e-163	-1.37224e-163	3.13643e-163	-1.74029e-164	-1.54688e-162	1.36998e-163	-6.20363e-164	-1.21281e-162	3.73578e-163	-2.47202e-163	-3.72252e-163	-2.39307e-163	8.08579e-165	0
1.39735e-162	1.07664e-163	-1.36853e-162	6.98608e-163	-1.82532e-163	-8.20453e-163	1.50886e-164	-2.02766e-164	-1.76175e-163	5.61805e-163	3.67453e-163	-2.80863e-163	-2.08697e-164	2.73552e-164	-7.52099e-164	-6.52303e-163	2.11481e-163	2.94829e-163	-1.37224e-163	3.13643e-163	-1.74029e-164	-1.54688e-162	1.36998e-163	-6.20363e-164	-1.21281e-162	3.73578e-163	-2.47202e-163	-3.72252e-163	-2.39307e-163	8.08579e-165	0
1.39735e-162	1.07664e-163	-1.36853e-162	6.98608e-163	-1.82532e-163	-8.20453e-163	1.50886e-164	-2.02766e-164	-1.76175e-163	5.61805e-163	3.67453e-163	-2.80863e-163	-2.08697e-164	2.73552e-164	-7.52099e-164	-6.52303e-163	2.11481e-163	2.94829e-163	-1.37224e-163	3.13643e-163	-1.74029e-164	-1.54688e-162	1.36998e-163	-6.20363e-164	-1.21281e-162	3.73578e-163	-2.47202e-163	-3.72252e-163	-2.39307e-163	8.08579e-165	0
1.39735e-162	1.07664e-163	-1.36853e-162	6.98608e-163	-1.82532e-163	-8.20453e-163	1.50886e-164	-2.02766e-164	-1.76175e-163	5.61805e-163	3.67453e-163	-2.80863e-163	-2.08697e-164	2.73552e-164	-7.52099e-164	-6.52303e-163	2.11481e-163	2.94829e-163	-1.37224e-163	3.13643e-163	-1.74029e-164	-1.54688e-162	1.36998e-163	-6.20363e-164	-1.21281e-162	3.73578e-163	-2.47202e-163	-3.72252e-163	-2.39307e-163	8.08579e-165	0
1.39735e-162	1.07664e-163	-1.36853e-162	6.98608e-163	-1.82532e-163	-8.20453e-163	1.50886e-164	-2.02766e-164	-1.76175e-163	5.61805e-163	3.67453e-163	-2.80863e-163	-2.08697e-164	2.73552e-164	-7.52099e-164	-6.52303e-163	2.11481e-163	2.94829e-163	-1.37224e-163	3.13643e-163	-1.74029e-164	-1.54688e-162	1.36998e-163	-6.20363e-164	-1.21281e-162	3.73578e-163	-2.47202e-163	-3.72252e-163	-2.39307e-163	8.08579e-165	0
1.39735e-162	1.07664e-163	-1.36853e-162	6.98608e-163	-1.82532e-163	-8.20453e-163	1.50886e-164	-2.02766e-164	-1.76175e-163	5.61805e-163	3.67453e-163	-2.80863e-163	-2.08697e-164	2.73552e-164	-7.52099e-164	-6.52303e-163	2.11481e-163	2.94829e-163	-1.37224e-163	3.13643e-163	-1.74029e-164	-1.54688e-162	1.36998e-163	-6.20363e-164	-1.21281e-162	3.73578e-163	-2.47202e-163	-3.72252e-163	-2.39307e-163	8.08579e-165	0
1.39735e-162	1.07664e-163	-1.36853e-162	6.98608e-163	-1.82532e-163	-8.20453e-163	1.50886e-164	-2.02766e-164	-1.76175e-163	5.61805e-163	3.67453e-163	-2.80863e-163	-2.08697e-164	2.73552e-164	-7.52099e-164	-6.52303e-163	2.11481e-163	2.94829e-163	-1.37224e-163	3.13643e-163	-1.74029e-164	-1.54688e-162	1.36998e-163	-6.20363e-164	-1.21281e-162	3.73578e-163	-2.47202e-163	-3.72252e-163	-2.39307e-163	8.08579e-165	0
1.39735e-162	1.07664e-163	-1.36853e-162	6.98608e-163	-1.82532e-163	-8.20453e-163	1.50886e-164	-2.02766e-164	-1.76175e-163	5.61805e-163	3.67453e-163	-2.80863e-163	-2.08697e-164	2.73552e-164	-7.52099e-164	-6.52303e-163	2.11481e-163	2.94829e-163	-1.37224e-163	3.13643e-163	-1.74029e-164	-1.54688e-162	1.36998e-163	-6.20363e-164	-1.21281e-162	3.73578e-163	-2.47202e-163	-3.72252e-163	-2.39307e-163	8.08579e-165	0
1.39735e-162	1.07664e-163	-1.36853e-162	6.98608e-163	-1.82532e-163	-8.20453e-163	1.50886e-164	-2.02766e-164	-1.76175e-163	5.61805e-163	3.67453e-163	-2.80863e-163	-2.08697e-164	2.73552e-164	-7.52099e-164	-6.52303e-163	2.11481e-163	2.94829e-163	-1.37224e-163	3.13643e-163	-1.74029e-164	-1.54688e-162	1.36998e-163	-6.20363e-164	-1.21281e-162	3.73578e-163	-2.47202e-163	-3.72252e-163	-2.39307e-163	8.08579e-165	0
1.39735e-162	1.07664e-163	-1.36853e-162	6.98608e-163	-1.82532e-163	-8.20453e-163	1.50886e-164	-2.02766e-164	-1.76175e-163	5.61805e-163	3.67453e-163	-2.80863e-163	-2.08697e-164	2.73552e-164	-7.52099e-164	-6.52303e-163	2.11481e-163	2.94829e-163	-1.37224e-163	3.13643e-163	-1.74029e-164	-1.54688e-162	1.36998e-163	-6.20363e-164	-1.21281e-162	3.73578e-163	-2.47202e-163	-3.72252e-163	-2.39307e-163	8.08579e-165	0
1.39735e-162	1.07664e-163	-1.36853e-162	6.98608e-163	-1.82532e-163	-8.20453e-163	1.50886e-164	-2.02766e-164	-1.76175e-163	5.61805e-163	3.67453e-163	-2.80863e-163	-2.08697e-164	2.73552e-164	-7.52099e-164	-6.52303e-163	2.11481e-163	2.94829e-163	-1.37224e-163	3.13643e-163	-1.74029e-164	-1.54688e-162	1.36998e-163	-6.20363e-164	-1.21281e-162	3.73578e-163	-2.47202e-163	-3.72252e-163	-2.39307e-163	8.08579e-165	0
1.39735e-162	1.07664e-163	-1.36853e-162	6.98608e-163	-1.82532e-163	-8.20453e-163	1.50886e-164	-2.02766e-164	-1.76175e-163	5.61805e-163	3.67453e-163	-2.80863e-163	-2.08697e-164	2.73552e-164	-7.52099e-164	-6.52303e-163	2.11481e-163	2.94829e-163	-1.37224e-163	3.13643e-163	-1.74029e-164	-1.54688e-162	1.36998e-163	-6.20363e-164	-1.21281e-162	3.73578e-163	-2.47202e-163	-3.72252e-163	-2.39307e-163	8.08579e-165	0
1.39735e-162	1.07664e-163	-1.36853e-162	6.98608e-163	-1.82532e-163	-8.20453e-163	1.50886e-164	-2.02766e-164	-1.76175e-163	5.61805e-163	3.67453e-163	-2.80863e-163	-2.08697e-164	2.73552e-164	-7.52099e-164	-6.52303e-163	2.11481e-163	2.94829e-163	-1.37224e-163	3.13643e-163	-1.74029e-164	-1.54688e-162	1.36998e-163	-6.20363e-164	-1.21281e-162	3.73578e-163	-2.47202e-163	-3.72252e-163	-2.39307e-163	8.08579e-165	0
1.39735e-162	1.07664e-163	-1.36853e-162	6.98608e-163	-1.82532e-163	-8.20453e-163	1.50886e-164	-2.02766e-164	-1.76175e-163	5.61805e-163	3.67453e-163	-2.80863e-163	-2.08697e-164	2.73552e-164	-7.52099e-164	-6.52303e-163	2.11481e-163	2.94829e-163	-1.37224e-163	3.13643e-163	-1.74029e-164	-1.54688e-162	1.36998e-163	-6.20363e-164	-1.21281e-162	3.73578e-163	-2.47202e-163	-3.72252e-163	-2.39307e-163	8.08579e-165	0
1.39735e-162	1.07664e-163	-1.36853e-162	6.98608e-163	-1.82532e-163	-8.20453e-163	1.50886e-164	-2.02766e-164	-1.76175e-163	5.61805e-163	3.67453e-163	-2.80863e-163	-2.08697e-164	2.73552e-164	-7.52099e-164	-6.52303e-163	2.11481e-163	2.94829e-163	-1.37224e-163	3.13643e-163	-1.74029e-164	-1.54688e-162	1.36998e-163	-6.20363e-164	-1.21281e-162	3.73578e-163	-2.47202e-163	-3.72252e-163	-2.39307e-163	8.08579e-165	0
1.39735e-162	1.07664e-163	-1.36853e-162	6.98608e-163	-1.82532e-163	-8.20453e-163	1.50886e-164	-2.02766e-164	-1.76175e-163	5.61805e-163	3.67453e-163	-2.80863e-163	-2.08697e-164	2.73552e-164	-7.52099e-164	-6.52303e-163	2.11481e-163	2.94829e-163	-1.37224e-163	3.13643e-163	-1.74029e-164	-1.54688e-162	1.36998e-163	-6.20363e-164	-1.21281e-162	3.73578e-163	-2.47202e-163	-3.72252e-163	-2.39307e-163	8.08579e-165	0
1.39735e-162	1.07664e-163	-1.36853e-162	6.98608e-163	-1.82532e-163	-8.20453e-163	1.50886e-164	-2.02766e-164	-1.76175e-163	5.61805e-163	3.67453e-163	-2.80863e-163	-2.08697e-164	2.73552e-164	-7.52099e-164	-6.52303e-163	2.11481e-163	2.94829e-163	-1.37224e-163	3.13643e-163	-1.74029e-164	-1.54688e-162	1.36998e-163	-6.20363e-164	-1.21281e-162	3.73578e-163	-2.47202e-163	-3.72252e-163	-2.39307e-163	8.08579e-165	0
1.39735e-162	1.07664e-163	-1.36853e-162	6.98608e-163	-1.82532e-163	-8.20453e-163	1.50886e-164	-2.02766e-164	-1.76175e-163	5.61805e-163	3.67453e-163	-2.80863e-163	-2.08697e-164	2.73552e-164	-7.52099e-164	-6.52303e-163	2.11481e-163	2.94829e-163	-1.37224e-163	3.13643e-163	-1.74029e-164	-1.54688e-162	1.36998e-163	-6.20363e-164	-1.21281e-162	3.73578e-163	-2.47202e-163	-3.72252e-163	-2.39307e-163	8.08579e-165	0
1.39735e-162	1.07664e-163	-1.36853e-162	6.98608e-163	-1.82532e-163	-8.20453e-163	1.50886e-164	-2.02766e-164	-1.76175e-163	5.61805e-163	3.67453e-163	-2.80863e-163	-2.08697e-164	2.73552e-164	-7.52099e-164	-6.52303e-163	2.11481e-163	2.94829e-163	-1.37224e-163	3.13643e-163	-1.74029e-164	-1.54688e-162	1.36998e-163	-6.20363e-164	-1.21281e-162	3.73578e-163	-2.47202e-163	-3.72252e-163	-2.39307e-163	8.08579e-165	0
1.39735e-162	1.07664e-163	-1.36853e-162	6.98608e-163	-1.82532e-163	-8.20453e-163	1.50886e-164	-2.02766e-164	-1.76175e-163	5.61805e-163	3.67453e-163	-2.80863e-163	-2.08697e-164	2.73552e-164	-7.52099e-164	-6.52303e-163	2.11481e-163	2.94829e-163	-1.37224e-163	3.13643e-163	-1.74029e-164	-1.54688e-162	1.36998e-163	-6.20363e-164	-1.21281e-162	3.73578e-163	-2.47202e-163	-3.72252e-163	-2.39307e-163	8.08579e-165	0
1.39735e-162	1.07664e-163	-1.36853e-162	6.98608e-163	-1.82532e-163	-8.20453e-163	1.50886e-164	-2.02766e-164	-1.76175e-163	5.61805e-163	3.67453e-163	-2.80863e-163	-2.08697e-164	2.73552e-164	-7.52099e-164	-6.52303e-163	2.11481e-163	2.94829e-163	-1.37224e-163	3.13643e-163	-1.74029e-164	-1.54688e-162	1.36998e-163	-6.20363e-164	-1.21281e-162	3.73578e-163	-2.47202e-163	-3.72252e-163	-2.39307e-163	8.08579e-165	0
1.39735e-162	1.07664e-163	-1.36853e-162	6.98608e-163	-1.82532e-163	-8.20453e-163	1.50886e-164	-2.02766e-164	-1.76175e-163	5.61805e-163	3.67453e-163	-2.80863e-163	-2.08697e-164	2.73552e-164	-7.52099e-164	-6.52303e-163	2.11481e-163	2.94829e-163	-1.37224e-163	3.13643e-163	-1.74029e-164	-1.54688e-162	1.36998e-163	-6.20363e-164	-1.21281e-162	3.73578e-163	-2.47202e-163	-3.72252e-163	-2.39307e-163	8.08579e-165	0
1.39735e-162	1.07664e-163	-1.36853e-162	6.98608e-163	-1.82532e-163	-8.20453e-163	1.50886e-164	-2.02766e-164	-1.76175e-163	5.61805e-163	3.67453e-163	-2.80863e-163	-2.08697e-164	2.73552e-164	-7.52099e-164	-6.52303e-163	2.11481e-163	2.94829e-163	-1.37224e-163	3.13643e-163	-1.74029e-164	-1.54688e-162	1.36998e-163	-6.20363e-164	-1.21281e-162	3.73578e-163	-2.47202e-163	-3.72252e-163	-2.39307e-163	8.08579e-165	0
1.39735e-162	1.07664e-163	-1.36853e-162	6.98608e-163	-1.82532e-163	-8.20453e-163	1.50886e-164	-2.02766e-164	-1.76175e-163	5.61805e-163	3.67453e-163	-2.80863e-163	-2.08697e-164	2.73552e-164	-7.52099e-164	-6.52303e-163	2.11481e-163	2.94829e-163	-1.37224e-163	3.13643e-163	-1.74029e-164	-1.54688e-162	1.36998e-163	-6.20363e-164	-1.21281e-162	3.73578e-163	-2.47202e-163	-3.72252e-163	-2.39307e-163	8.08579e-165	0
1.39735e-162	1.07664e-163	-1.36853e-162	6.98608e-163	-1.82532e-163	-8.20453e-163	1.50886e-164	-2.02766e-164	-1.76175e-163	5.61805e-163	3.67453e-163	-2.80863e-163	-2.08697e-164	2.73552e-164	-7.52099e-164	-6.52303e-163	2.11481e-163	2.94829e-163	-1.37224e-163	3.13643e-163	-1.74029e-164	-1.54688e-162	1.36998e-163	-6.20363e-164	-1.21281e-162	3.73578e-163	-2.47202e-163	-3.72252e-163	-2.39307e-163	8.08579e-165	0
1.39735e-162	1.07664e-163	-1.36853e-162	6.98608e-163	-1.82532e-163	-8.20453e-163	1.50886e-164	-2.02766e-164	-1.76175e-163	5.61805e-163	3.67453e-163	-2.80863e-163	-2.08697e-164	2.73552e-164	-7.52099e-164	-6.52303e-163	2.11481e-163	2.94829e-163	-1.37224e-163	3.13643e-163	-1.74029e-164	-1.54688e-162	1.36998e-163	-6.20363e-164	-1.21281e-162	3.73578e-163	-2.47202e-163	-3.72252e-163	-2.39307e-163	8.08579e-165	0
1.39735e-162	1.07664e-163	-1.36853e-162	6.98608e-163	-1.82532e-163	-8.20453e-163	1.50886e-164	-2.02766e-164	-1.76175e-163	5.61805e-163	3.67453e-163	-2.80863e-163	-2.08697e-164	2.73552e-164	-7.52099e-164	-6.52303e-163	2.11481e-163	2.94829e-163	-1.37224e-163	3.13643e-163	-1.74029e-164	-1.54688e-162	1.36998e-163	-6.20363e-164	-1.21281e-162	3.73578e-163	-2.47202e-163	-3.72252e-163	-2.39307e-163	8.08579e-165	0
1.39735e-162	1.07664e-163	-1.36853e-162	6.98608e-163	-1.82532e-163	-8.20453e-163	1.50886e-164	-2.02766e-164	-1.76175e-163	5.61805e-163	3.67453e-163	-2.80863e-163	-2.08697e-164	2.73552e-164	-7.52099e-164	-6.52303e-163	2.11481e-163	2.94829e-163	-1.37224e-163	3.13643e-163	-1.74029e-164	-1.54688e-162	1.36998e-163	-6.20363e-164	-1.21281e-162	3.73578e-163	-2.47202e-163	-3.72252e-163	-2.39307e-163	8.08579e-165	0
1.39735e-162	1.07664e-163	-1.36853e-162	6.98608e-163	-1.82532e-163	-8.20453e-163	1.50886e-164	-2.02766e-164	-1.76175e-163	5.61805e-163	3.67453e-163	-2.80863e-163	-2.08697e-164	2.73552e-164	-7.52099e-164	-6.52303e-163	2.11481e-163	2.94829e-163	-1.37224e-163	3.13643e-163	-1.74029e-164	-1.54688e-162	1.36998e-163	-6.20363e-164	-1.21281e-162	3.73578e-163	-2.47202e-163	-3.72252e-163	-2.39307e-163	8.08579e-165	0
1.39735e-162	1.07664e-163	-1.36853e-162	6.98608e-163	-1.82532e-163	-8.20453e-163	1.50886e-164	-2.02766e-164	-1.76175e-163	5.61805e-163	3.67453e-163	-2.80863e-163	-2.08697e-164	2.73552e-164	-7.52099e-164	-6.52303e-163	2.11481e-163	2.94829e-163	-1.37224e-163	3.13643e-163	-1.74029e-164	-1.54688e-162	1.36998e-163	-6.20363e-164	-1.21281e-162	3.73578e-163	-2.47202e-163	-3.72252e-163	-2.39307e-163	8.08579e-165	0
1.39735e-162	1.07664e-163	-1.36853e-162	6.98608e-163	-1.82532e-163	-8.20453e-163	1.50886e-164	-2.02766e-164	-1.76175e-163	5.61805e-163	3.67453e-163	-2.80863e-163	-2.08697e-164	2.73552e-164	-7.52099e-164	-6.52303e-163	2.11481e-163	2.94829e-163	-1.37224e-163	3.13643e-163	-1.74029e-164	-1.54688e-162	1.36998e-163	-6.20363e-164	-1.21281e-162	3.73578e-163	-2.47202e-163	-3.72252e-163	-2.39307e-163	8.08579e-165	0
1.39735e-162	1.07664e-163	-1.36853e-162	6.98608e-163	-1.82532e-163	-8.20453e-163	1.50886e-164	-2.02766e-164	-1.76175e-163	5.61805e-163	3.67453e-163	-2.80863e-163	-2.08697e-164	2.73552e-164	-7.52099e-164	-6.52303e-163	2.11481e-163	2.94829e-163	-1.37224e-163	3.13643e-163	-1.74029e-164	-1.54688e-162	1.36998e-163	-6.20363e-164	-1.21281e-162	3.73578e-163	-2.47202e-163	-3.72252e-163	-2.39307e-163	8.08579e-165	0
1.39735e-162	1.07664e-163	-1.36853e-162	6.98608e-163	-1.82532e-163	-8.20453e-163	1.50886e-164	-2.02766e-164	-1.76175e-163	5.61805e-163	3.67453e-163	-2.80863e-163	-2.08697e-164	2.73552e-164	-7.52099e-164	-6.52303e-163	2.11481e-163	2.94829e-163	-1.37224e-163	3.13643e-163	-1.74029e-164	-1.54688e-162	1.36998e-163	-6.20363e-164	-1.21281e-162	3.73578e-163	-2.47202e-163	-3.72252e-163	-2.39307e-163	8.08579e-165	0
1.39735e-162	1.07664e-163	-1.36853e-162	6.98608e-163	-1.82532e-163	-8.20453e-163	1.50886e-164	-2.02766e-164	-1.76175e-163	5.61805e-163	3.67453e-163	-2.80863e-163	-2.08697e-164	2.73552e-164	-7.52099e-164	-6.52303e-163	2.11481e-163	2.94829e-163	-1.37224e-163	3.13643e-163	-1.74029e-164	-1.54688e-162	1.36998e-163	-6.20363e-164	-1.21281e-162	3.73578e-163	-2.47202e-163	-3.72252e-163	-2.39307e-163	8.08579e-165	0
1.39735e-162	1.07664e-163	-1.36853e-162	6.98608e-163	-1.82532e-163	-8.20453e-163	1.50886e-164	-2.02766e-164	-1.76175e-163	5.61805e-163	3.67453e-163	-2.80863e-163	-2.08697e-164	2.73552e-164	-7.52099e-164	-6.52303e-163	2.11481e-163	2.94829e-163	-1.37224e-163	3.13643e-163	-1.74029e-164	-1.54688e-162	1.36998e-163	-6.20363e-164	-1.21281e-162	3.73578e-163	-2.47202e-163	-3.72252e-163	-2.39307e-163	8.08579e-165	0
1.39735e-162	1.07664e-163	-1.36853e-162	6.98608e-163	-1.82532e-163	-8.20453e-163	1.50886e-164	-2.02766e-164	-1.76175e-163	5.61805e-163	3.67453e-163	-2.80863e-163	-2.08697e-164	2.73552e-164	-7.52099e-164	-6.52303e-163	2.11481e-163	2.94829e-163	-1.37224e-163	3.13643e-163	-1.74029e-164	-1.54688e-162	1.36998e-163	-6.20363e-164	-1.21281e-162	3.73578e-163	-2.47202e-163	-3.72252e-163	-2.39307e-163	8.08579e-165	0
1.39735e-162	1.07664e-163	-1.36853e-162	6.98608e-163	-1.82532e-163	-8.20453e-163	1.50886e-164	-2.02766e-164	-1.76175e-163	5.61805e-163	3.67453e-163	-2.80863e-163	-2.08697e-164	2.73552e-164	-7.52099e-164	-6.52303e-163	2.11481e-163	2.94829e-163	-1.37224e-163	3.13643e-163	-1.74029e-164	-1.54688e-162	1.36998e-163	-6.20363e-164	-1.21281e-162	3.73578e-163	-2.47202e-163	-3.72252e-163	-2.39307e-163	8.08579e-165	0
1.39735e-162	1.07664e-163	-1.36853e-162	6.98608e-163	-1.82532e-163	-8.20453e-163	1.50886e-164	-2.02766e-164	-1.76175e-163	5.61805e-163	3.67453e-163	-2.80863e-163	-2.08697e-164	2.73552e-164	-7.52099e-164	-6.52303e-163	2.11481e-163	2.94829e-163	-1.37224e-163	3.13643e-163	-1.74029e-164	-1.54688e-162	1.36998e-163	-6.20363e-164	-1.21281e-162	3.73578e-163	-2.47202e-163	-3.72252e-163	-2.39307e-163	8.08579e-165	0
1.39735e-162	1.07664e-163	-1.36853e-162	6.98608e-163	-1.82532e-163	-8.20453e-163	1.50886e-164	-2.02766e-164	-1.76175e-163	5.61805e-163	3.67453e-163	-2.80863e-163	-2.08697e-164	2.73552e-164	-7.52099e-164	-6.52303e-163	2.11481e-163	2.94829e-163	-1.37224e-163	3.13643e-163	-1.74029e-164	-1.54688e-162	1.36998e-163	-6.20363e-164	-1.21281e-162	3.73578e-163	-2.47202e-163	-3.72252e-163	-2.39307e-163	8.08579e-165	0
1.39735e-162	1.07664e-163	-1.36853e-162	6.98608e-163	-1.82532e-163	-8.20453e-163	1.50886e-164	-2.02766e-164	-1.76175e-163	5.61805e-163	3.67453e-163	-2.80863e-163	-2.08697e-164	2.73552e-164	-7.52099e-164	-6.52303e-163	2.11481e-163	2.94829e-163	-1.37224e-163	3.13643e-163	-1.74029e-164	-1.54688e-162	1.36998e-163	-6.20363e-164	-1.21281e-162	3.73578e-163	-2.47202e-163	-3.72252e-163	-2.39307e-163	8.08579e-165	0
1.39735e-162	1.07664e-163	-1.36853e-162	6.98608e-163	-1.82532e-163	-8.20453e-163	1.50886e-164	-2.02766e-164	-1.76175e-163	5.61805e-163	3.67453e-163	-2.80863e-163	-2.08697e-164	2.73552e-164	-7.52099e-164	-6.52303e-163	2.11481e-163	2.94829e-163	-1.37224e-163	3.13643e-163	-1.74029e-164	-1.54688e-162	1.36998e-163	-6.20363e-164	-1.21281e-162	3.73578e-163	-2.47202e-163	-3.72252e-163	-2.39307e-163	8.08579e-165	0
1.39735e-162	1.07664e-163	-1.36853e-162	6.98608e-163	-1.82532e-163	-8.20453e-163	1.50886e-164	-2.02766e-164	-1.76175e-163	5.61805e-163	3.67453e-163	-2.80863e-163	-2.08697e-164	2.73552e-164	-7.52099e-164	-6.52303e-163	2.11481e-163	2.94829e-163	-1.37224e-163	3.13643e-163	-1.74029e-164	-1.54688e-162	1.36998e-163	-6.20363e-164	-1.21281e-162	3.73578e-163	-2.47202e-163	-3.72252e-163	-2.39307e-163	8.08579e-165	0
1.39735e-162	1.07664e-163	-1.36853e-162	6.98608e-163	-1.82532e-163	-8.20453e-163	1.50886e-164	-2.02766e-164	-1.76175e-163	5.61805e-163	3.67453e-163	-2.80863e-163	-2.08697e-164	2.73552e-164	-7.52099e-164	-6.52303e-163	2.11481e-163	2.94829e-163	-1.37224e-163	3.13643e-163	-1.74029e-164	-1.54688e-162	1.36998e-163	-6.20363e-164	-1.21281e-162	3.73578e-163	-2.47202e-163	-3.72252e-163	-2.39307e-163	8.08579e-165	0
1.39735e-162	1.07664e-163	-1.36853e-162	6.98608e-163	-1.82532e-163	-8.20453e-163	1.50886e-164	-2.02766e-164	-1.76175e-163	5.61805e-163	3.67453e-163	-2.80863e-163	-2.08697e-164	2.73552e-164	-7.52099e-164	-6.52303e-163	2.11481e-163	2.94829e-163	-1.37224e-163	3.13643e-163	-1.74029e-164	-1.54688e-162	1.36998e-163	-6.20363e-164	-1.21281e-162	3.73578e-163	-2.47202e-163	-3.72252e-163	-2.39307e-163	8.08579e-165	0
1.39735e-162	1.07664e-163	-1.36853e-162	6.98608e-163	-1.82532e-163	-8.20453e-163	1.50886e-164	-2.02766e-164	-1.76175e-163	5.61805e-163	3.67453e-163	-2.80863e-163	-2.08697e-164	2.73552e-164	-7.52099e-164	-6.52303e-163	2.11481e-163	2.94829e-163	-1.37224e-163	3.13643e-163	-1.74029e-164	-1.54688e-162	1.36998e-163	-6.20363e-164	-1.21281e-162	3.73578e-163	-2.47202e-163	-3.72252e-163	-2.39307e-163	8.08579e-165	0
1.39735e-162	1.07664e-163	-1.36853e-162	6.98608e-163	-1.82532e-163	-8.20453e-163	1.50886e-164	-2.02766e-164	-1.76175e-163	5.61805e-163	3.67453e-163	-2.80863e-163	-2.08697e-164	2.73552e-164	-7.52099e-164	-6.52303e-163	2.11481e-163	2.94829e-163	-1.37224e-163	3.13643e-163	-1.74029e-164	-1.54688e-162	1.36998e-163	-6.20363e-164	-1.21281e-162	3.73578e-163	-2.47202e-163	-3.72252e-163	-2.39307e-163	8.08579e-165	0
1.39735e-162	1.07664e-163	-1.36853e-162	6.98608e-163	-1.82532e-163	-8.20453e-163	1.50886e-164	-2.02766e-164	-1.76175e-163	5.61805e-163	3.67453e-163	-2.80863e-163	-2.08697e-164	2.73552e-164	-7.52099e-164	-6.52303e-163	2.11481e-163	2.94829e-163	-1.37224e-163	3.13643e-163	-1.74029e-164	-1.54688e-162	1.36998e-163	-6.20363e-164	-1.21281e-162	3.73578e-163	-2.47202e-163	-3.72252e-163	-2.39307e-163	8.08579e-165	0
1.39735e-162	1.07664e-163	-1.36853e-162	6.98608e-163	-1.82532e-163	-8.20453e-163	1.50886e-164	-2.02766e-164	-1.76175e-163	5.61805e-163	3.67453e-163	-2.80863e-163	-2.08697e-164	2.73552e-164	-7.52099e-164	-6.52303e-163	2.11481e-163	2.94829e-163	-1.37224e-163	3.13643e-163	-1.74029e-164	-1.54688e-162	1.36998e-163	-6.20363e-164	-1.21281e-162	3.73578e-163	-2.47202e-163	-3.72252e-163	-2.39307e-163	8.08579e-165	0
1.39735e-162	1.07664e-163	-1.36853e-162	6.98608e-163	-1.82532e-163	-8.20453e-163	1.50886e-164	-2.02766e-164	-1.76175e-163	5.61805e-163	3.67453e-163	-2.80863e-163	-2.08697e-164	2.73552e-164	-7.52099e-164	-6.52303e-163	2.11481e-163	2.94829e-163	-1.37224e-163	3.13643e-163	-1.74029e-164	-1.54688e-162	1.36998e-163	-6.20363e-164	-1.21281e-162	3.73578e-163	-2.47202e-163	-3.72252e-163	-2.39307e-163	8.08579e-165	0
1.39735e-162	1.07664e-163	-1.36853e-162	6.98608e-163	-1.82532e-163	-8.20453e-163	1.50886e-164	-2.02766e-164	-1.76175e-163	5.61805e-163	3.67453e-163	-2.80863e-163	-2.08697e-164	2.73552e-164	-7.52099e-164	-6.52303e-163	2.11481e-163	2.94829e-163	-1.37224e-163	3.13643e-163	-1.74029e-164	-1.54688e-162	1.36998e-163	-6.20363e-164	-1.21281e-162	3.73578e-163	-2.47202e-163	-3.72252e-163	-2.39307e-163	8.08579e-165	0
1.39735e-162	1.07664e-163	-1.36853e-162	6.98608e-163	-1.82532e-163	-8.20453e-163	1.50886e-164	-2.02766e-164	-1.76175e-163	5.61805e-163	3.67453e-163	-2.80863e-163	-2.08697e-164	2.73552e-164	-7.52099e-164	-6.52303e-163	2.11481e-163	2.94829e-163	-1.37224e-163	3.13643e-163	-1.74029e-164	-1.54688e-162	1.36998e-163	-6.20363e-164	-1.21281e-162	3.73578e-163	-2.47202e-163	-3.72252e-163	-2.39307e-163	8.08579e-165	0
1.39735e-162	1.07664e-163	-1.36853e-162	6.98608e-163	-1.82532e-163	-8.20453e-163	1.50886e-164	-2.02766e-164	-1.76175e-163	5.61805e-163	3.67453e-163	-2.80863e-163	-2.08697e-164	2.73552e-164	-7.52099e-164	-6.52303e-163	2.11481e-163	2.94829e-163	-1.37224e-163	3.13643e-163	-1.74029e-164	-1.54688e-162	1.36998e-163	-6.20363e-164	-1.21281e-162	3.73578e-163	-2.47202e-163	-3.72252e-163	-2.39307e-163	8.08579e-165	0
1.39735e-162	1.07664e-163	-1.36853e-162	6.98608e-163	-1.82532e-163	-8.20453e-163	1.50886e-164	-2.02766e-164	-1.76175e-163	5.61805e-163	3.67453e-163	-2.80863e-163	-2.08697e-164	2.73552e-164	-7.52099e-164	-6.52303e-163	2.11481e-163	2.94829e-163	-1.37224e-163	3.13643e-163	-1.74029e-164	-1.54688e-162	1.36998e-163	-6.20363e-164	-1.21281e-162	3.73578e-163	-2.47202e-163	-3.72252e-163	-2.39307e-163	8.08579e-165	0
1.39735e-162	1.07664e-163	-1.36853e-162	6.98608e-163	-1.82532e-163	-8.20453e-163	1.50886e-164	-2.02766e-164	-1.76175e-163	5.61805e-163	3.67453e-163	-2.80863e-163	-2.08697e-164	2.73552e-164	-7.52099e-164	-6.52303e-163	2.11481e-163	2.94829e-163	-1.37224e-163	3.13643e-163	-1.74029e-164	-1.54688e-162	1.36998e-163	-6.20363e-164	-1.21281e-162	3.73578e-163	-2.47202e-163	-3.72252e-163	-2.39307e-163	8.08579e-165	0
1.39735e-162	1.07664e-163	-1.36853e-162	6.98608e-163	-1.82532e-163	-8.20453e-163	1.50886e-164	-2.02766e-164	-1.76175e-163	5.61805e-163	3.67453e-163	-2.80863e-163	-2.08697e-164	2.73552e-164	-7.52099e-164	-6.52303e-163	2.11481e-163	2.94829e-163	-1.37224e-163	3.13643e-163	-1.74029e-164	-1.54688e-162	1.36998e-163	-6.20363e-164	-1.21281e-162	3.73578e-163	-2.47202e-163	-3.72252e-163	-2.39307e-163	8.08579e-165	0
1.39735e-162	1.07664e-163	-1.36853e-162	6.98608e-163	-1.82532e-163	-8.20453e-163	1.50886e-164	-2.02766e-164	-1.76175e-163	5.61805e-163	3.67453e-163	-2.80863e-163	-2.08697e-164	2.73552e-164	-7.52099e-164	-6.52303e-163	2.11481e-163	2.94829e-163	-1.37224e-163	3.13643e-163	-1.74029e-164	-1.54688e-162	1.36998e-163	-6.20363e-164	-1.21281e-162	3.73578e-163	-2.47202e-163	-3.72252e-163	-2.39307e-163	8.08579e-165	0
1.39735e-162	1.07664e-163	-1.36853e-162	6.98608e-163	-1.82532e-163	-8.20453e-163	1.50886e-164	-2.02766e-164	-1.76175e-163	5.61805e-163	3.67453e-163	-2.80863e-163	-2.08697e-164	2.73552e-164	-7.52099e-164	-6.52303e-163	2.11481e-163	2.94829e-163	-1.37224e-163	3.13643e-163	-1.74029e-164	-1.54688e-162	1.36998e-163	-6.20363e-164	-1.21281e-162	3.73578e-163	-2.47202e-163	-3.72252e-163	-2.39307e-163	8.08579e-165	0
1.39735e-162	1.07664e-163	-1.36853e-162	6.98608e-163	-1.82532e-163	-8.20453e-163	1.50886e-164	-2.02766e-164	-1.76175e-163	5.61805e-163	3.67453e-163	-2.80863e-163	-2.08697e-164	2.73552e-164	-7.52099e-164	-6.52303e-163	2.11481e-163	2.94829e-163	-1.37224e-163	3.13643e-163	-1.74029e-164	-1.54688e-162	1.36998e-163	-6.20363e-164	-1.21281e-162	3.73578e-163	-2.47202e-163	-3.72252e-163	-2.39307e-163	8.08579e-165	0
1.39735e-162	1.07664e-163	-1.36853e-162	6.98608e-163	-1.82532e-163	-8.20453e-163	1.50886e-164	-2.02766e-164	-1.76175e-163	5.61805e-163	3.67453e-163	-2.80863e-163	-2.08697e-164	2.73552e-164	-7.52099e-164	-6.52303e-163	2.11481e-163	2.94829e-163	-1.37224e-163	3.13643e-163	-1.74029e-164	-1.54688e-162	1.36998e-163	-6.20363e-164	-1.21281e-162	3.73578e-163	-2.47202e-163	-3.72252e-163	-2.39307e-163	8.08579e-165	0
1.39735e-162	1.07664e-163	-1.36853e-162	6.98608e-163	-1.82532e-163	-8.20453e-163	1.50886e-164	-2.02766e-164	-1.76175e-163	5.61805e-163	3.67453e-163	-2.80863e-163	-2.08697e-164	2.73552e-164	-7.52099e-164	-6.52303e-163	2.11481e-163	2.94829e-163	-1.37224e-163	3.13643e-163	-1.74029e-164	-1.54688e-162	1.36998e-163	-6.20363e-164	-1.21281e-162	3.73578e-163	-2.47202e-163	-3.72252e-163	-2.39307e-163	8.08579e-165	0
1.39735e-162	1.07664e-163	-1.36853e-162	6.98608e-163	-1.82532e-163	-8.20453e-163	1.50886e-164	-2.02766e-164	-1.76175e-163	5.61805e-163	3.67453e-163	-2.80863e-163	-2.08697e-164	2.73552e-164	-7.52099e-164	-6.52303e-163	2.11481e-163	2.94829e-163	-1.37224e-163	3.13643e-163	-1.74029e-164	-1.54688e-162	1.36998e-163	-6.20363e-164	-1.21281e-162	3.73578e-163	-2.47202e-163	-3.72252e-163	-2.39307e-163	8.08579e-165	0
1.39735e-162	1.07664e-163	-1.36853e-162	6.98608e-163	-1.82532e-163	-8.20453e-163	1.50886e-164	-2.02766e-164	-1.76175e-163	5.61805e-163	3.67453e-163	-2.80863e-163	-2.08697e-164	2.73552e-164	-7.52099e-164	-6.52303e-163	2.11481e-163	2.94829e-163	-1.37224e-163	3.13643e-163	-1.74029e-164	-1.54688e-162	1.36998e-163	-6.20363e-164	-1.21281e-162	3.73578e-163	-2.47202e-163	-3.72252e-163	-2.39307e-163	8.08579e-165	0
1.39735e-162	1.07664e-163	-1.36853e-162	6.98608e-163	-1.82532e-163	-8.20453e-163	1.50886e-164	-2.02766e-164	-1.76175e-163	5.61805e-163	3.67453e-163	-2.80863e-163	-2.08697e-164	2.73552e-164	-7.52099e-164	-6.52303e-163	2.11481e-163	2.94829e-163	-1.37224e-163	3.13643e-163	-1.74029e-164	-1.54688e-162	1.36998e-163	-6.20363e-164	-1.21281e-162	3.73578e-163	-2.47202e-163	-3.72252e-163	-2.39307e-163	8.08579e-165	0
1.39735e-162	1.07664e-163	-1.36853e-162	6.98608e-163	-1.82532e-163	-8.20453e-163	1.50886e-164	-2.02766e-164	-1.76175e-163	5.61805e-163	3.67453e-163	-2.80863e-163	-2.08697e-164	2.73552e-164	-7.52099e-164	-6.52303e-163	2.11481e-163	2.94829e-163	-1.37224e-163	3.13643e-163	-1.74029e-164	-1.54688e-162	1.36998e-163	-6.20363e-164	-1.21281e-162	3.73578e-163	-2.47202e-163	-3.72252e-163	-2.39307e-163	8.08579e-165	0
1.39735e-162	1.07664e-163	-1.36853e-162	6.98608e-163	-1.82532e-163	-8.20453e-163	1.50886e-164	-2.02766e-164	-1.76175e-163	5.61805e-163	3.67453e-163	-2.80863e-163	-2.08697e-164	2.73552e-164	-7.52099e-164	-6.52303e-163	2.11481e-163	2.94829e-163	-1.37224e-163	3.13643e-163	-1.74029e-164	-1.54688e-162	1.36998e-163	-6.20363e-164	-1.21281e-162	3.73578e-163	-2.47202e-163	-3.72252e-163	-2.39307e-163	8.08579e-165	0
1.39735e-162	1.07664e-163	-1.36853e-162	6.98608e-163	-1.82532e-163	-8.20453e-163	1.50886e-164	-2.02766e-164	-1.76175e-163	5.61805e-163	3.67453e-163	-2.80863e-163	-2.08697e-164	2.73552e-164	-7.52099e-164	-6.52303e-163	2.11481e-163	2.94829e-163	-1.37224e-163	3.13643e-163	-1.74029e-164	-1.54688e-162	1.36998e-163	-6.20363e-164	-1.21281e-162	3.73578e-163	-2.47202e-163	-3.72252e-163	-2.39307e-163	8.08579e-165	0
1.39735e-162	1.07664e-163	-1.36853e-162	6.98608e-163	-1.82532e-163	-8.20453e-163	1.50886e-164	-2.02766e-164	-1.76175e-163	5.61805e-163	3.67453e-163	-2.80863e-163	-2.08697e-164	2.73552e-164	-7.52099e-164	-6.52303e-163	2.11481e-163	2.94829e-163	-1.37224e-163	3.13643e-163	-1.74029e-164	-1.54688e-162	1.36998e-163	-6.20363e-164	-1.21281e-162	3.73578e-163	-2.47202e-163	-3.72252e-163	-2.39307e-163	8.08579e-165	0
1.39735e-162	1.07664e-163	-1.36853e-162	6.98608e-163	-1.82532e-163	-8.20453e-163	1.50886e-164	-2.02766e-164	-1.76175e-163	5.61805e-163	3.67453e-163	-2.80863e-163	-2.08697e-164	2.73552e-164	-7.52099e-164	-6.52303e-163	2.11481e-163	2.94829e-163	-1.37224e-163	3.13643e-163	-1.74029e-164	-1.54688e-162	1.36998e-163	-6.20363e-164	-1.21281e-162	3.73578e-163	-2.47202e-163	-3.72252e-163	-2.39307e-163	8.08579e-165	0
1.39735e-162	1.07664e-163	-1.36853e-162	6.98608e-163	-1.82532e-163	-8.20453e-163	1.50886e-164	-2.02766e-164	-1.76175e-163	5.61805e-163	3.67453e-163	-2.80863e-163	-2.08697e-164	2.73552e-164	-7.52099e-164	-6.52303e-163	2.11481e-163	2.94829e-163	-1.37224e-163	3.13643e-163	-1.74029e-164	-1.54688e-162	1.36998e-163	-6.20363e-164	-1.21281e-162	3.73578e-163	-2.47202e-163	-3.72252e-163	-2.39307e-163	8.08579e-165	0
1.39735e-162	1.07664e-163	-1.36853e-162	6.98608e-163	-1.82532e-163	-8.20453e-163	1.50886e-164	-2.02766e-164	-1.76175e-163	5.61805e-163	3.67453e-163	-2.80863e-163	-2.08697e-164	2.73552e-164	-7.52099e-164	-6.52303e-163	2.11481e-163	2.94829e-163	-1.37224e-163	3.13643e-163	-1.74029e-164	-1.54688e-162	1.36998e-163	-6.20363e-164	-1.21281e-162	3.73578e-163	-2.47202e-163	-3.72252e-163	-2.39307e-163	8.08579e-165	0
1.39735e-162	1.07664e-163	-1.36853e-162	6.98608e-163	-1.82532e-163	-8.20453e-163	1.50886e-164	-2.02766e-164	-1.76175e-163	5.61805e-163	3.67453e-163	-2.80863e-163	-2.08697e-164	2.73552e-164	-7.52099e-164	-6.52303e-163	2.11481e-163	2.94829e-163	-1.37224e-163	3.13643e-163	-1.74029e-164	-1.54688e-162	1.36998e-163	-6.20363e-164	-1.21281e-162	3.73578e-163	-2.47202e-163	-3.72252e-163	-2.39307e-163	8.08579e-165	0
1.39735e-162	1.07664e-163	-1.36853e-162	6.98608e-163	-1.82532e-163	-8.20453e-163	1.50886e-164	-2.02766e-164	-1.76175e-163	5.61805e-163	3.67453e-163	-2.80863e-163	-2.08697e-164	2.73552e-164	-7.52099e-164	-6.52303e-163	2.11481e-163	2.94829e-163	-1.37224e-163	3.13643e-163	-1.74029e-164	-1.54688e-162	1.36998e-163	-6.20363e-164	-1.21281e-162	3.73578e-163	-2.47202e-163	-3.72252e-163	-2.39307e-163	8.08579e-165	0
1.39735e-162	1.07664e-163	-1.36853e-162	6.98608e-163	-1.82532e-163	-8.20453e-163	1.50886e-164	-2.02766e-164	-1.76175e-163	5.61805e-163	3.67453e-163	-2.80863e-163	-2.08697e-164	2.73552e-164	-7.52099e-164	-6.52303e-163	2.11481e-163	2.94829e-163	-1.37224e-163	3.13643e-163	-1.74029e-164	-1.54688e-162	1.36998e-163	-6.20363e-164	-1.21281e-162	3.73578e-163	-2.47202e-163	-3.72252e-163	-2.39307e-163	8.08579e-165	0
1.39735e-162	1.07664e-163	-1.36853e-162	6.98608e-163	-1.82532e-163	-8.20453e-163	1.50886e-164	-2.02766e-164	-1.76175e-163	5.61805e-163	3.67453e-163	-2.80863e-163	-2.08697e-164	2.73552e-164	-7.52099e-164	-6.52303e-163	2.11481e-163	2.94829e-163	-1.37224e-163	3.13643e-163	-1.74029e-164	-1.54688e-162	1.36998e-163	-6.20363e-164	-1.21281e-162	3.73578e-163	-2.47202e-163	-3.72252e-163	-2.39307e-163	8.08579e-165	0
1.39735e-162	1.07664e-163	-1.36853e-162	6.98608e-163	-1.82532e-163	-8.20453e-163	1.50886e-164	-2.02766e-164	-1.76175e-163	5.61805e-163	3.67453e-163	-2.80863e-163	-2.08697e-164	2.73552e-164	-7.52099e-164	-6.52303e-163	2.11481e-163	2.94829e-163	-1.37224e-163	3.13643e-163	-1.74029e-164	-1.54688e-162	1.36998e-163	-6.20363e-164	-1.21281e-162	3.73578e-163	-2.47202e-163	-3.72252e-163	-2.39307e-163	8.08579e-165	0
1.39735e-162	1.07664e-163	-1.36853e-162	6.98608e-163	-1.82532e-163	-8.20453e-163	1.50886e-164	-2.02766e-164	-1.76175e-163	5.61805e-163	3.67453e-163	-2.80863e-163	-2.08697e-164	2.73552e-164	-7.52099e-164	-6.52303e-163	2.11481e-163	2.94829e-163	-1.37224e-163	3.13643e-163	-1.74029e-164	-1.54688e-162	1.36998e-163	-6.20363e-164	-1.21281e-162	3.73578e-163	-2.47202e-163	-3.72252e-163	-2.39307e-163	8.08579e-165	0
[truncated: 2,027 more rows]
