# Supplementary material for: A modified shuffled frog leaping algorithm with inertia weight
Source: Sci Rep. 2024 Feb 20;14:4146. doi: 10.1038/s41598-024-51306-1 (PMC11224354; doi:10.1038/s41598-024-51306-1)
Supplement: Supplementary file 1 — Supplementary Information. [file 41598_2024_51306_MOESM1_ESM.zip › data/F1/MSFLA_Q_21.xls]

## Sheet: Sheet1
-0.14682	-10.2286	-1.18613	0.0266216	0.408453	-0.0335636	-0.411743	0.00359276	-1.68129	1.73204	-1.22784	-3.60304	6.11264	1.30675	-2.26249	-1.64651	-2.10097	-0.294348	-1.45015	1.09171	4.40464	-0.0202723	8.91245	-0.50683	0.758217	1.51777	-0.469023	-1.56468	0.592116	0.620627	286.776
-0.12739	-0.405295	-0.0411501	-0.0337678	0.30955	0.0198183	-0.113367	-0.0105376	-0.00261807	-0.00315314	0.289682	-0.120438	0.385741	0.61797	0.23174	-0.0317488	-0.118247	0.0111954	0.0108422	0.0266075	0.661225	-0.289799	-0.039204	0.0133761	-0.156267	0.263295	1.05579	-0.0454025	0.00776219	-0.377261	2.86708
0.00788647	0.0700791	0.00511776	-0.0267762	-8.06842e-05	0.0221838	0.0298639	-0.00585269	-0.0117737	-0.0279402	-0.00534476	-0.0513743	-0.00570152	-0.00891655	-0.00833095	0.00956777	0.0233813	0.00465864	0.00315732	0.00731228	0.0710454	0.00614617	-0.0237853	0.00241619	0.0152181	-0.00591896	0.00792523	-0.00226053	-0.0014073	0.00671236	0.017665
-0.000870128	0.00112429	0.00200008	-0.000433454	0.00235178	5.73164e-05	-0.00477174	0.00684851	-1.97137e-05	-0.000328407	-3.99055e-05	0.00375963	0.00067068	-0.0011373	0.000293223	0.000388847	0.00138245	-0.00133777	0.00103612	-0.00179687	-0.000124599	-0.00138362	0.00535476	2.90958e-05	-0.00136946	0.000910982	0.00143116	0.000896317	-0.000481319	0.000109786	0.000142048
-5.35432e-05	7.77452e-06	-2.89233e-05	0.0002547	0.000230136	2.3081e-05	4.29324e-05	9.41002e-05	-2.48513e-05	-0.000436277	5.26991e-06	-5.67973e-06	4.03089e-05	-0.000123757	1.16094e-05	-4.75322e-05	-5.85926e-05	-0.000151551	3.2172e-05	0.000162503	0.000248065	0.000284315	1.23436e-05	-0.000130447	-7.46764e-05	4.35073e-05	0.000144346	1.36059e-05	0.000123031	0.000110209	6.12336e-07
-3.47876e-07	1.16488e-05	-3.61282e-05	4.23214e-07	1.11529e-05	-3.68024e-08	-6.48582e-05	-5.48074e-06	1.3877e-05	1.58999e-06	4.33966e-06	-6.35994e-07	2.7616e-06	8.18132e-07	1.22656e-06	8.4027e-07	2.75788e-07	1.9073e-05	2.6979e-06	3.88984e-06	1.93469e-08	-2.13889e-06	4.56315e-06	3.25288e-07	7.02215e-06	2.14534e-06	1.58251e-05	-2.96261e-06	4.80153e-06	4.41935e-06	6.79458e-09
-1.77351e-07	-9.77156e-07	2.40152e-07	-2.19515e-08	-5.18834e-08	5.80792e-07	2.13267e-06	-3.97268e-08	-8.87646e-07	-3.35436e-06	4.42885e-07	1.18329e-06	-1.74408e-08	1.62901e-08	-5.81954e-07	-3.48223e-07	6.87346e-07	-4.20345e-06	7.1989e-08	2.72213e-07	8.72574e-08	-1.84712e-06	-7.72758e-08	2.69032e-07	1.61432e-06	7.00293e-08	-4.25999e-06	-2.76151e-07	-3.96545e-07	-3.99864e-07	6.29012e-11
2.6038e-08	9.21211e-09	-1.42222e-09	-3.11343e-08	-2.37453e-09	-2.32024e-07	3.24552e-07	-5.66808e-08	-2.23139e-07	-5.79773e-09	-3.3025e-07	2.69279e-08	3.46833e-08	1.4606e-07	1.55962e-07	2.088e-07	6.4944e-09	1.4881e-07	-1.99297e-08	-1.54362e-07	-4.18814e-08	-2.47022e-07	-2.40492e-09	1.17617e-07	-4.1042e-08	1.72851e-07	-2.36601e-09	2.05429e-09	1.64398e-07	-6.81379e-09	5.95864e-13
-6.13183e-09	-7.29822e-09	4.20724e-09	3.76433e-09	1.14609e-09	-1.88869e-09	7.61672e-09	7.49833e-11	4.87033e-09	2.09159e-08	-1.44305e-09	1.85037e-08	-2.14686e-09	-2.28456e-09	1.4765e-08	2.13046e-08	1.13012e-08	-4.79496e-09	-3.94999e-08	-8.28163e-10	-5.84016e-09	-5.04293e-09	-2.63831e-09	-2.51092e-08	-5.61714e-09	-8.41258e-09	2.92744e-10	-7.26267e-10	-1.49719e-10	1.1883e-08	4.32579e-15
1.12276e-10	-3.49557e-10	5.92858e-10	-2.2157e-10	-3.33321e-11	2.10231e-10	1.08689e-11	5.75602e-10	1.10397e-09	8.45013e-10	7.83087e-12	1.88324e-09	6.92667e-10	3.45086e-10	2.56886e-09	1.4545e-09	1.62134e-09	-6.65042e-10	-9.04031e-10	2.40226e-10	9.78738e-10	2.06476e-10	-2.82777e-10	-6.07447e-10	4.12746e-09	6.51299e-13	7.14952e-11	-4.42045e-10	-2.78415e-10	3.00284e-11	3.84155e-17
3.83327e-11	-4.4032e-11	-1.46728e-10	-2.13715e-11	-7.52243e-11	-1.42465e-13	-3.97362e-11	-1.20333e-10	-1.23047e-10	3.08692e-11	9.56323e-11	-7.42348e-11	6.7564e-11	-2.97496e-11	-4.54253e-10	5.2385e-11	-1.41633e-11	-7.17043e-12	4.56313e-11	-5.78219e-11	1.40369e-10	1.23447e-10	1.85744e-11	-3.67065e-12	1.35723e-11	7.00935e-11	-8.32428e-11	-3.45509e-11	5.39832e-11	-1.04358e-11	3.49624e-19
-1.45903e-13	-6.3518e-13	3.12108e-12	-8.36589e-12	-2.91501e-12	1.41316e-11	-4.74718e-12	3.71862e-12	1.22994e-11	-6.67476e-13	1.1699e-11	-5.89413e-12	-6.00285e-12	3.04025e-12	-1.64606e-11	5.32787e-12	2.28127e-12	-3.78517e-13	-1.34028e-11	5.67072e-12	-1.13027e-11	-8.83063e-12	-4.37152e-13	-8.75124e-12	-1.55394e-12	3.02042e-13	1.64073e-12	3.40448e-12	2.50843e-12	3.64259e-12	1.52865e-21
3.86237e-13	3.77319e-14	2.79102e-13	5.45814e-13	1.56964e-13	-2.57563e-13	-9.30736e-13	-5.00241e-14	-5.65499e-14	9.82692e-13	3.25502e-13	3.18715e-13	-6.06159e-14	5.96532e-13	-4.904e-14	3.46912e-13	-1.8627e-13	3.38946e-13	6.41884e-13	-1.11962e-13	-1.5185e-13	-1.78178e-13	1.95871e-13	1.08382e-13	-5.97579e-14	1.37135e-13	2.0922e-12	3.33852e-13	5.62911e-13	1.15345e-12	9.98235e-24
-5.03652e-15	-3.78656e-15	5.4005e-15	-5.42122e-15	7.53509e-15	3.61831e-14	1.55976e-14	-1.0741e-13	-3.47654e-14	2.01585e-14	7.78047e-14	3.78608e-15	7.09248e-14	-7.5559e-15	4.22205e-14	-2.60028e-14	-4.14422e-15	8.2608e-15	3.97841e-14	1.06348e-13	-2.14284e-14	-2.04437e-15	2.87417e-15	3.12481e-14	-3.24149e-15	1.03933e-13	-3.34611e-16	-1.35239e-13	-8.80207e-16	-7.10214e-15	7.20532e-26
1.18132e-15	9.30794e-15	3.8886e-16	2.99834e-15	3.30619e-16	-6.19186e-16	-2.90884e-16	3.33741e-15	5.61944e-15	5.66442e-16	-5.88647e-16	-3.63866e-16	2.43608e-17	-1.70264e-14	6.09918e-17	2.38376e-15	-9.49213e-15	6.13262e-16	-3.77839e-16	1.19862e-16	-1.62316e-15	-1.09192e-15	-1.42671e-14	3.96269e-16	5.67501e-15	1.69517e-15	7.09812e-15	1.29665e-15	-1.99163e-14	-6.25621e-16	1.21922e-27
4.61178e-16	2.05187e-16	-1.81733e-16	-3.03454e-16	-2.52439e-17	1.52925e-17	6.88781e-16	-2.75717e-17	1.53165e-16	-4.78845e-16	8.79047e-16	1.62296e-17	-2.60206e-16	4.34339e-17	1.54996e-16	6.39605e-16	1.53818e-18	-4.21737e-17	1.52909e-17	2.96602e-17	5.2437e-16	-7.05038e-18	2.83758e-17	-2.14803e-16	-1.30907e-15	-1.16482e-16	-3.55361e-16	-6.18874e-18	1.12313e-16	4.66856e-16	4.79336e-30
-2.39765e-17	1.21981e-16	2.26502e-17	2.74591e-16	5.6383e-18	5.11435e-18	-2.54034e-17	-1.69251e-17	1.45193e-18	4.83598e-17	2.28945e-17	-1.60731e-19	-1.22893e-17	5.60941e-18	1.80671e-17	2.92449e-17	2.40963e-18	1.60221e-17	8.05922e-18	-3.22304e-17	7.48214e-17	1.95912e-18	-7.23744e-17	-1.37038e-17	-1.05585e-16	1.94058e-18	3.73468e-17	-4.01973e-18	6.035e-18	-2.80233e-17	1.22365e-31
4.80167e-19	-9.60215e-20	-1.59357e-19	5.43846e-19	1.01011e-17	-1.00879e-18	2.16186e-19	1.07789e-18	-1.92662e-18	1.6429e-17	-1.12792e-19	-5.79657e-18	-3.52912e-18	5.80446e-18	-5.40687e-19	-3.17204e-18	1.73344e-18	-1.13908e-19	-9.90378e-20	-1.5681e-18	2.99765e-18	3.05347e-18	1.51061e-18	1.01662e-17	-1.55353e-17	-3.39166e-19	-8.63772e-19	-1.42598e-18	-3.00242e-19	4.08221e-18	8.58982e-34
-1.99112e-21	5.26879e-20	9.87274e-20	-5.56535e-19	-2.57937e-19	1.14191e-18	-3.20184e-20	2.9908e-20	2.68651e-19	-3.47089e-19	-1.2084e-19	1.54463e-19	3.16451e-20	7.07319e-20	4.31912e-19	4.64332e-21	-1.44743e-19	-2.85073e-19	-1.31114e-19	1.74766e-18	3.43881e-19	-2.03932e-19	4.64501e-20	6.49754e-20	2.9279e-19	8.06043e-19	-1.11889e-20	-1.3823e-20	1.90457e-19	-5.65218e-19	6.54978e-36
-5.21307e-22	-1.11873e-19	1.43651e-19	-1.32334e-20	3.79273e-20	1.20901e-20	-2.97301e-20	1.32989e-21	2.17501e-20	1.48903e-19	1.413e-20	1.78627e-20	3.12624e-21	1.17421e-20	1.84479e-20	-3.41576e-20	5.15543e-21	-2.6964e-20	1.25684e-21	7.5181e-20	3.97182e-21	-1.44353e-21	1.16273e-21	6.99974e-21	4.65089e-21	1.40509e-20	-4.86075e-21	6.95803e-20	1.02453e-20	-2.04232e-20	7.26972e-38
8.4484e-23	-1.98406e-22	1.54922e-21	-2.49749e-21	3.67816e-21	1.24101e-21	-8.70495e-22	-2.89231e-21	5.85177e-21	-2.46763e-21	2.99197e-21	-9.75599e-22	-7.16433e-21	-6.86635e-22	2.53576e-23	-1.00918e-20	-7.46931e-21	-1.10631e-21	5.54231e-23	-6.72963e-22	4.10567e-21	4.1592e-21	1.58873e-22	-5.84477e-21	-3.93103e-21	-6.3125e-22	2.80636e-21	1.63556e-21	-8.2634e-22	-9.42221e-22	3.90542e-40
6.59944e-23	-3.24015e-22	-1.46457e-23	9.44894e-22	5.47191e-23	-7.41442e-22	-8.52116e-24	8.77617e-22	-3.5605e-23	-3.42155e-22	-4.48795e-22	9.44958e-23	-8.45815e-23	-1.26675e-24	-1.86057e-22	-4.62095e-22	-1.25521e-22	-1.0261e-22	5.69839e-25	-2.11375e-22	-2.27606e-22	-4.52355e-22	-2.43774e-22	-4.0903e-22	-4.90376e-22	6.7824e-22	-1.54005e-22	7.27946e-23	1.73632e-22	-9.85894e-23	4.23287e-42
7.67755e-24	-7.0428e-23	-4.99255e-24	-6.27028e-24	-2.13838e-23	-2.76583e-23	1.53741e-23	-7.00126e-25	-2.66808e-23	3.57249e-24	1.89092e-23	1.72499e-23	1.16225e-23	-4.41802e-25	-9.85756e-24	3.0685e-23	-1.69078e-23	1.34277e-23	-2.61444e-24	6.47987e-24	-7.71092e-24	7.99575e-23	4.00541e-23	-4.3438e-23	-8.56475e-24	-6.47812e-23	-2.68148e-23	1.91732e-23	-2.00357e-24	6.985e-23	2.97946e-44
-1.38024e-24	3.66281e-24	1.6658e-24	-4.90509e-24	5.41814e-25	1.77544e-25	1.50853e-24	5.81693e-24	-2.04416e-24	2.26201e-25	-1.86658e-24	-1.61483e-25	-8.36706e-25	-2.8438e-24	-3.70134e-24	-6.8308e-26	2.17244e-25	3.41479e-24	2.22172e-25	-2.40469e-25	3.34229e-25	-1.92428e-25	-8.82744e-25	1.76047e-25	2.09374e-25	1.41633e-24	2.34393e-24	-3.65289e-24	-2.8036e-24	3.9721e-24	1.66125e-46
-3.54924e-26	-1.46639e-25	-2.13515e-25	-1.92077e-25	-4.73336e-25	-6.97286e-26	-7.7773e-26	1.99319e-26	-4.88274e-25	-9.552e-26	3.97206e-26	-7.61283e-26	-2.25852e-25	3.65865e-25	7.10115e-26	1.88046e-25	1.41934e-26	4.09945e-26	1.16065e-25	-1.49727e-25	-1.26028e-25	1.97324e-25	-9.36311e-28	-3.06491e-25	-2.67662e-26	1.31093e-25	-6.52245e-26	-6.46081e-26	-1.92348e-25	-1.21518e-28	1.07063e-48
-1.23466e-26	-7.43999e-27	1.30007e-27	4.72516e-26	8.41513e-27	9.13415e-27	-6.12681e-26	1.10079e-26	1.30771e-26	1.93644e-26	6.92198e-27	6.47226e-26	4.36848e-26	-9.94541e-27	-1.82888e-27	3.36888e-26	6.55414e-27	-4.67651e-26	-6.99889e-28	-5.1652e-27	3.7586e-26	-3.54966e-26	2.96929e-27	-8.0817e-27	-7.00123e-28	-1.10119e-26	-1.43887e-26	1.08088e-26	-1.98878e-26	-6.90047e-28	2.02454e-50
6.01539e-27	-1.64353e-27	1.95524e-28	3.98489e-28	-8.03305e-29	-9.98501e-27	9.36174e-28	2.37583e-27	-9.37011e-29	1.21949e-28	-3.06621e-28	1.08912e-27	-5.81541e-28	-1.04081e-29	-1.99392e-28	-6.63492e-28	2.92614e-28	-1.40087e-28	-7.03512e-28	-4.13363e-27	5.27441e-28	-2.64047e-27	2.03218e-27	7.93219e-27	2.73343e-27	-6.6796e-28	-1.83044e-28	2.27329e-28	1.65645e-27	-1.87186e-27	2.53671e-52
8.08584e-30	1.42235e-29	1.85194e-28	-2.94343e-28	-7.19715e-29	3.81901e-28	-7.86701e-29	-9.86808e-30	-9.83701e-30	1.7397e-28	2.32189e-28	-3.79624e-30	-1.12559e-28	7.30514e-30	7.52719e-29	8.48605e-30	6.34649e-29	-4.86208e-29	-3.02168e-28	4.66075e-29	6.35512e-29	5.32876e-29	2.45905e-28	-1.03549e-28	1.52307e-28	-1.49315e-28	1.63061e-28	-1.44406e-28	7.15492e-30	-8.09274e-29	6.58741e-55
5.12523e-30	5.86366e-30	-3.54937e-29	-4.50546e-30	-2.65757e-30	-5.40734e-31	6.84046e-30	-8.65296e-30	2.89224e-31	-1.4286e-30	4.82996e-30	-9.06356e-30	-2.56338e-29	8.39425e-31	7.28921e-30	-7.70724e-30	2.03367e-29	2.49446e-30	-9.45348e-31	-4.37509e-30	-3.7279e-30	4.69366e-29	1.61521e-30	1.08128e-29	3.13671e-31	-4.89302e-30	-2.78064e-30	1.95065e-29	3.22335e-29	-1.93123e-29	6.94825e-57
-4.05918e-31	-2.02144e-30	-5.57376e-31	-8.28182e-32	-4.9918e-31	1.01778e-30	2.45586e-33	-3.84712e-31	-1.21994e-31	1.43949e-31	-2.88515e-30	1.56392e-31	-1.9316e-30	-2.2431e-30	-2.3632e-31	-7.03392e-31	-3.86117e-30	6.25906e-32	1.24493e-30	-1.19568e-30	-1.17505e-30	1.71346e-30	8.3252e-31	-6.20915e-31	1.11097e-30	-2.22629e-32	2.25652e-30	5.53125e-31	-5.30492e-31	4.83581e-31	5.41342e-59
3.0853e-31	2.14998e-31	-2.35129e-31	-5.74308e-32	-3.1904e-31	-2.85134e-31	-8.5839e-32	-5.83124e-32	1.16285e-32	-1.65906e-33	4.91167e-32	2.07076e-32	-3.45903e-32	8.37481e-33	1.15751e-31	-1.44262e-33	-6.85339e-32	1.01199e-31	9.20692e-32	-2.28598e-32	-2.7705e-32	3.92012e-32	7.14212e-32	2.58793e-31	3.27797e-31	5.12583e-32	-9.96524e-32	-5.14856e-33	4.77786e-31	-4.49347e-32	8.60153e-61
1.17157e-32	-1.46266e-33	1.27717e-34	3.9181e-34	-5.79184e-33	-8.48862e-33	-1.98874e-33	1.59347e-32	2.78812e-33	-1.53859e-33	5.85955e-34	1.3274e-32	-5.84149e-33	-3.95144e-33	-8.95521e-34	-2.57745e-33	2.71278e-32	-3.64719e-33	-2.96446e-33	-4.2881e-33	-1.73894e-33	3.08517e-32	-1.48815e-33	1.64129e-33	7.49716e-34	-1.67038e-35	1.18514e-32	-3.40619e-33	2.30562e-35	1.40838e-32	2.83404e-63
1.45348e-34	7.80583e-35	-1.16435e-33	-5.917e-35	2.15879e-36	-1.10359e-34	1.83152e-34	-7.30805e-34	1.13395e-33	4.76933e-33	1.87175e-34	-1.22079e-33	1.44511e-34	1.66698e-33	1.35945e-34	3.04602e-35	-3.05219e-33	-4.72223e-35	9.64074e-35	7.27642e-34	-6.19295e-34	3.69783e-34	2.06312e-33	8.68658e-36	2.44032e-34	-1.10861e-34	1.53255e-33	2.32635e-34	-8.84395e-34	1.14905e-33	4.95539e-65
-1.15901e-34	-3.749e-35	2.75251e-35	5.40617e-36	-2.86166e-36	2.90387e-36	-9.07986e-36	-1.53317e-34	5.01464e-36	-3.43749e-35	6.10031e-35	-9.13316e-35	-1.0358e-35	-1.16617e-35	2.42418e-34	7.03871e-36	1.93407e-35	6.48331e-35	-3.72955e-35	-2.70448e-35	-5.59469e-36	-6.23673e-35	4.82104e-35	-1.98023e-36	-5.91459e-35	4.33907e-36	4.33637e-35	-1.66005e-35	1.52554e-34	-1.25585e-35	1.53612e-67
-3.79788e-36	4.65168e-36	7.54638e-36	9.75285e-37	6.64196e-36	-5.20484e-37	-1.23929e-35	2.22852e-36	-9.94292e-36	1.14443e-35	-1.05878e-36	-2.39879e-36	-1.58121e-36	-1.62083e-36	3.31736e-36	-6.78332e-36	7.59567e-36	-6.18852e-37	1.61528e-36	1.84812e-36	-7.75126e-36	3.07077e-36	-2.06549e-37	-2.00117e-36	-3.34857e-36	3.08095e-37	-5.64793e-36	-2.8206e-36	2.08668e-36	5.84142e-37	7.89271e-70
-3.64069e-37	-9.49043e-38	2.8988e-36	-3.24333e-37	-4.2217e-38	-1.185e-36	2.68457e-37	-9.63506e-38	-2.07085e-37	1.75782e-37	-1.36598e-37	1.77215e-37	7.80839e-37	-1.84816e-38	-4.34253e-37	1.01615e-36	-1.74693e-40	7.64462e-37	5.97101e-37	-1.00483e-37	2.59097e-37	1.3027e-37	-5.38385e-38	-3.07811e-37	-2.96434e-37	1.7879e-37	1.19777e-36	1.02984e-37	-5.17045e-37	-2.3183e-37	1.51112e-71
-3.81045e-38	-3.91568e-38	2.49517e-39	1.98512e-39	-3.51358e-37	9.27188e-38	2.53517e-38	1.6471e-37	2.38189e-37	8.37207e-39	-6.81026e-38	-4.19676e-38	-1.47892e-38	-5.53348e-39	-9.60673e-38	-2.06516e-37	3.23553e-37	2.95019e-38	-1.31018e-38	3.88438e-38	-2.15143e-38	4.94388e-38	-1.8252e-39	-4.05747e-38	5.07805e-38	4.69875e-40	-4.10472e-38	2.30664e-38	-7.04058e-39	1.21944e-37	4.09657e-73
-6.24526e-39	-1.83581e-40	1.06957e-39	7.92708e-41	1.41974e-39	1.74586e-39	-3.5132e-39	-3.24819e-40	8.54368e-40	-1.89975e-39	4.86824e-40	-5.12791e-40	3.0285e-41	7.13337e-40	3.61154e-40	-8.18129e-39	-8.7342e-39	-1.64182e-39	2.51359e-39	1.58804e-40	-9.53381e-40	6.48191e-39	2.6413e-39	-6.195e-39	6.06459e-40	-4.95236e-39	-3.39758e-39	2.19712e-39	5.7525e-40	6.79518e-39	3.91486e-76
-5.96783e-40	-4.61649e-40	1.51603e-39	-5.43766e-43	-3.13942e-41	1.24564e-39	-9.2068e-42	3.23076e-40	-1.00911e-39	4.17208e-40	2.12224e-41	-2.72831e-40	-1.10723e-39	2.35953e-40	-9.40181e-41	-6.96986e-40	-1.96761e-40	-6.99251e-40	4.97808e-40	-2.22228e-41	-5.94447e-40	-1.30602e-39	2.41058e-40	4.63867e-40	7.44098e-40	4.37715e-40	1.35816e-40	-6.46246e-41	-5.70061e-41	-8.27653e-40	1.21327e-77
1.26746e-41	-5.68302e-41	-2.27519e-41	2.48741e-41	3.15851e-41	9.19281e-42	-2.0628e-41	-1.18905e-41	-8.14868e-42	-2.55518e-41	5.16034e-42	6.81188e-42	-7.6826e-42	7.85285e-42	-1.47814e-41	3.03542e-41	2.11587e-42	-4.53431e-41	-1.56249e-41	5.69655e-41	-1.00386e-40	-4.31688e-42	1.59648e-42	8.77014e-41	7.5353e-42	-4.28843e-42	3.54746e-41	-7.0054e-42	-6.54624e-43	-2.54343e-41	3.35984e-80
1.47472e-42	1.24521e-42	1.20575e-42	1.69544e-43	-4.33568e-44	-1.04858e-42	4.82332e-43	3.2279e-42	7.15242e-42	-1.63681e-42	1.73939e-43	-1.36834e-43	2.38112e-42	3.67565e-43	-2.10718e-42	-1.06928e-41	3.59447e-42	-1.4099e-42	1.46067e-43	-1.59912e-42	4.96115e-42	-4.87922e-42	-5.1427e-42	-2.04675e-42	-8.46645e-42	1.84327e-42	-1.12459e-42	-1.80609e-42	-1.24035e-42	-1.12512e-42	3.7438e-82
-1.15156e-43	-2.04427e-43	-7.18307e-43	5.71269e-44	3.94014e-44	9.06468e-45	3.55664e-45	2.41812e-43	-1.09753e-43	7.92374e-44	2.65424e-43	-5.75913e-43	1.53921e-43	-9.93257e-43	-4.26502e-43	2.33639e-43	2.6047e-43	1.60158e-44	4.24624e-45	-1.97822e-44	3.27288e-44	5.23475e-43	-6.27404e-45	2.21217e-44	-5.25415e-44	1.05226e-43	-1.94728e-43	-2.15416e-43	-1.41376e-43	7.39045e-43	3.31006e-84
-7.22672e-45	1.21001e-44	-2.12372e-44	-1.75693e-44	-4.15047e-45	-1.87741e-44	1.52611e-45	-1.56179e-44	8.60709e-45	-9.30945e-45	1.50813e-45	-2.62602e-45	-9.09799e-45	9.53048e-44	6.15689e-46	8.81429e-45	-2.94041e-44	-1.0139e-44	-4.95211e-45	-8.31566e-45	-5.69051e-44	2.19588e-44	4.46684e-45	-1.68636e-44	5.06166e-44	-9.87449e-45	-1.69706e-44	5.17948e-44	-2.55876e-46	-1.15996e-44	2.18387e-86
-4.72888e-45	3.99315e-46	7.07939e-47	-2.32352e-45	-4.35578e-46	4.15403e-45	4.10389e-45	-7.18653e-45	5.76376e-47	2.26205e-46	2.00812e-45	-1.24902e-45	-9.16185e-47	-4.94226e-46	3.13173e-45	2.23456e-46	-2.5325e-45	1.47426e-45	-5.92458e-45	-2.90351e-46	8.72764e-46	6.06414e-46	-3.10069e-45	3.39655e-46	1.01213e-45	8.18375e-46	6.18412e-46	1.20133e-45	3.74291e-46	-1.09635e-45	1.8911e-88
2.93351e-47	-7.60447e-47	-6.39258e-48	-1.02682e-47	-8.24361e-47	-1.43284e-46	7.68561e-46	-1.80007e-46	-5.59962e-46	2.09251e-47	4.38099e-46	-1.68813e-46	5.52065e-47	1.3487e-47	6.11378e-47	1.3146e-46	1.92409e-46	1.67726e-47	-1.4158e-47	4.48832e-46	-1.86783e-46	1.25573e-47	-1.52901e-46	-1.0623e-47	8.55806e-46	7.10286e-46	-6.46657e-48	2.24673e-46	4.05075e-48	-3.45451e-47	2.802e-90
3.26631e-47	-6.44246e-48	5.28022e-48	1.73363e-48	1.27468e-48	1.3073e-47	4.02935e-48	-3.39691e-47	-2.94016e-47	-1.42483e-47	-5.3262e-47	3.4757e-48	-2.99451e-47	-2.31126e-47	-5.49489e-48	-2.20328e-48	4.32914e-48	-9.67744e-48	-3.95746e-47	1.38196e-48	3.30975e-47	-9.38171e-49	2.70609e-47	-1.79642e-48	1.9573e-48	-5.4111e-48	-2.65128e-48	-6.94735e-48	4.84838e-48	-5.16369e-48	1.15151e-92
-3.31475e-48	8.04888e-49	-1.9347e-48	-1.20973e-49	-2.60543e-49	3.04548e-48	2.05546e-49	-1.52373e-48	-1.10464e-48	7.43026e-49	-4.02006e-48	-1.10751e-48	-1.89181e-48	-3.35715e-49	-2.94493e-48	8.05244e-49	-1.07688e-48	-7.86106e-49	-2.05756e-48	-4.04736e-49	1.34728e-48	3.64644e-49	1.48606e-49	-3.73804e-48	-1.25108e-47	-1.94148e-48	-8.61769e-49	5.32631e-49	-1.2279e-48	-2.7097e-48	2.51556e-94
-1.26581e-49	-1.38515e-51	-1.01371e-49	-1.09002e-49	-1.3729e-49	-5.21261e-49	-7.17242e-54	-2.46847e-50	6.93654e-50	5.57205e-50	-9.28961e-50	-2.32617e-50	9.42636e-51	-3.3395e-51	-9.62539e-50	-2.0068e-49	3.72237e-50	-2.11445e-50	-2.50114e-49	2.04237e-50	-8.0272e-50	6.31095e-50	-5.41818e-51	8.43806e-50	-1.02432e-49	-4.79498e-50	6.7638e-50	-1.98908e-49	1.07964e-50	-6.78397e-51	5.35554e-97
-8.91492e-51	-3.89229e-51	-1.56147e-51	1.91772e-50	1.21635e-50	-6.65361e-51	6.76814e-51	3.43041e-50	-1.03184e-50	9.1063e-51	9.14135e-52	1.58377e-50	-1.42449e-50	-9.62719e-51	1.40744e-50	-1.00904e-50	-3.33168e-51	2.27879e-50	-3.00178e-50	-5.08197e-50	-5.52525e-51	-1.27888e-50	-4.59602e-51	-1.25678e-50	1.83644e-50	-1.12081e-50	1.06474e-50	-5.14723e-50	4.73733e-51	7.39357e-52	1.05521e-98
4.01055e-52	-1.11346e-51	1.09563e-52	-3.47069e-53	-4.56973e-53	2.34114e-52	1.39327e-53	5.0507e-53	9.10666e-52	4.59055e-52	2.46068e-51	-5.91057e-52	1.90945e-52	-7.76762e-53	-5.97226e-53	-4.31391e-52	8.42705e-53	-4.05214e-52	-2.12844e-52	4.19284e-51	5.54666e-53	3.02534e-52	-4.68177e-52	-1.69084e-51	3.5175e-51	1.14438e-54	5.04174e-53	9.12517e-52	3.73254e-52	-1.32535e-52	4.34842e-101
-1.26779e-52	-3.17605e-52	6.77039e-53	-6.53994e-54	-3.31362e-53	-1.22063e-54	1.89272e-52	-1.57428e-52	1.10184e-52	-5.10255e-53	-8.37096e-53	-4.89653e-53	1.95652e-52	9.21346e-53	-7.96962e-53	-2.19401e-53	-8.67005e-53	5.12351e-53	2.45768e-53	2.06294e-53	-6.83301e-52	1.47156e-52	-3.18799e-53	7.57699e-53	7.30579e-53	1.17395e-52	1.6212e-52	7.40595e-53	1.23707e-52	-3.60118e-52	9.6339e-103
1.07255e-54	-1.34319e-53	-8.49454e-54	-2.39897e-54	7.92402e-54	-2.91662e-54	3.20044e-55	-6.82708e-55	3.82326e-55	-4.58701e-54	1.29985e-54	5.6469e-54	6.59524e-54	2.25227e-54	9.31088e-55	-3.54364e-55	-2.66814e-55	-2.60059e-55	4.03216e-54	-1.09558e-53	-1.29082e-53	-7.27863e-55	2.54176e-54	-1.65522e-53	-1.07924e-53	1.31069e-54	-3.81647e-53	3.376e-54	-6.78535e-54	4.4016e-54	2.67123e-105
-3.32032e-55	-7.88758e-55	1.88839e-54	1.22108e-54	-1.30598e-55	-1.27884e-54	2.52174e-55	1.98884e-55	-1.79213e-55	4.34967e-55	-2.82579e-54	-2.87751e-55	7.83883e-55	-4.04586e-56	-3.77309e-55	-1.586e-55	3.11747e-55	-2.32918e-55	6.99376e-55	-3.59848e-55	5.55682e-55	1.43359e-56	1.27597e-55	-2.2579e-55	-3.83944e-56	-3.34903e-54	-1.93194e-55	2.19593e-55	7.44524e-55	1.70576e-54	3.25312e-107
2.10438e-55	1.89388e-56	1.26721e-56	-2.58979e-56	-1.82376e-55	9.73468e-57	2.5735e-56	4.3069e-56	2.36082e-55	-1.33112e-56	8.36748e-56	5.80366e-58	-1.62769e-55	1.17416e-56	2.26825e-55	5.7807e-57	3.00448e-56	4.65169e-57	-1.09852e-55	-1.41694e-55	4.52017e-56	1.04572e-57	-4.27891e-57	-5.98422e-56	-1.21564e-56	-4.38766e-56	-2.187e-55	3.32501e-55	1.53031e-55	1.56897e-56	4.45212e-109
2.38734e-57	1.14969e-56	1.82987e-57	1.91212e-57	-3.97097e-58	2.9182e-57	2.92013e-57	-4.73961e-57	-4.53402e-58	1.77056e-58	5.34238e-57	3.17741e-58	-1.75984e-57	3.89218e-57	6.67172e-57	-1.71232e-57	-2.48493e-57	-1.03908e-57	-2.57377e-57	-2.94919e-57	4.28699e-58	2.81462e-57	1.84695e-57	-4.9358e-57	-2.67624e-57	2.83191e-56	-2.64026e-56	1.97211e-56	-1.95001e-56	-1.80763e-57	2.61625e-111
-1.22865e-59	-1.74913e-57	1.15398e-57	-1.28762e-57	-1.42183e-59	-3.90826e-58	6.25313e-58	1.76969e-58	4.18963e-60	5.52436e-58	-6.8959e-58	2.55717e-59	-1.94611e-58	6.72648e-59	-2.38472e-59	-1.31543e-59	-3.62152e-58	-9.05406e-60	-1.52933e-57	-3.31882e-59	5.09798e-59	2.34629e-59	8.53741e-58	5.70205e-60	-6.4766e-59	4.44567e-58	-1.4044e-58	1.3248e-57	-4.71079e-58	-4.09083e-58	1.30182e-113
-1.30324e-59	-7.7719e-59	-3.893e-59	1.08945e-58	6.51778e-59	-1.8279e-59	-5.57035e-59	-4.07534e-61	-1.16655e-58	3.80523e-59	-7.04559e-59	8.44603e-59	2.75917e-61	-1.37864e-58	2.89965e-60	-4.54911e-59	-2.6362e-59	2.23688e-59	1.36335e-58	1.73589e-59	-1.70312e-58	1.30243e-58	4.75762e-59	-2.06511e-59	6.88152e-59	1.04136e-58	-1.04686e-58	2.01881e-59	2.62399e-58	3.29219e-59	2.41145e-115
-2.20263e-60	4.81561e-60	-4.71559e-61	1.93802e-61	-2.39103e-61	5.45062e-60	-1.56772e-59	7.88078e-61	-4.14668e-63	-8.67126e-62	-5.75096e-61	1.37453e-59	6.15631e-60	1.29941e-60	1.51115e-59	-9.78925e-60	-1.1978e-60	-8.52822e-61	-4.71428e-61	-5.06273e-60	-1.83478e-61	4.82721e-62	5.29597e-60	2.15053e-61	7.56155e-61	9.21342e-61	-6.54152e-60	1.30089e-60	7.07787e-60	3.17829e-60	1.01976e-117
1.44115e-61	2.66849e-61	-2.70214e-61	5.19958e-62	-2.6937e-61	5.88642e-61	5.96724e-62	-4.27692e-61	-7.60744e-61	-6.59174e-61	-2.61004e-61	-1.62125e-60	-4.53837e-63	8.97947e-62	1.21825e-62	-1.26763e-60	-2.31287e-61	-1.81189e-61	-3.63242e-61	-1.94493e-62	9.40941e-62	-6.88204e-61	-1.33251e-60	8.81323e-62	-1.60219e-61	2.28437e-60	-2.40935e-61	-4.63166e-62	-1.79565e-61	5.35219e-61	1.42056e-119
-4.04028e-62	-2.46297e-63	1.20646e-61	-7.35894e-62	1.33679e-62	4.09277e-62	-3.36146e-62	1.08313e-62	4.96156e-62	-4.57512e-62	2.90971e-62	-1.23996e-62	-1.13221e-62	-7.51718e-63	-7.16015e-63	-2.38262e-62	1.84872e-62	4.67227e-63	-2.0829e-62	1.97328e-62	8.31783e-63	-3.07202e-62	-6.94791e-62	-1.50621e-62	-5.76368e-62	-5.80789e-64	-9.24479e-62	1.96481e-62	-8.08166e-62	3.06043e-62	5.80463e-122
1.44467e-63	-1.85936e-65	-1.39774e-64	9.52081e-64	-1.0751e-63	-1.34173e-63	-1.21792e-62	-1.04474e-63	1.06015e-62	1.04872e-63	1.50309e-63	-3.70022e-64	2.4901e-63	9.8934e-64	-2.84655e-63	4.66198e-64	2.01897e-63	3.79691e-63	3.6905e-63	-1.78119e-63	1.16672e-63	-1.08454e-62	1.24154e-65	1.80615e-64	4.15483e-65	2.49836e-63	-2.02653e-62	8.32299e-64	2.84811e-64	2.09501e-63	8.63173e-124
-7.52749e-67	-3.76856e-64	-8.23215e-64	-3.15802e-64	7.68542e-64	1.61127e-64	-2.58995e-64	1.62462e-65	6.30708e-65	-1.78253e-65	2.8726e-65	-3.35599e-64	1.59625e-64	3.63691e-65	-1.4512e-65	-9.72009e-65	6.88891e-65	-1.5256e-64	3.73255e-64	2.12591e-65	-7.83116e-64	1.46877e-64	-1.0276e-64	1.62278e-64	-2.04953e-65	-3.18598e-66	-2.87953e-64	6.62535e-64	1.06192e-64	-7.37099e-66	3.13076e-126
2.9842e-65	-2.17385e-66	8.73571e-66	-3.01902e-65	-2.15317e-66	-4.39448e-65	4.75328e-66	3.53604e-66	-9.15007e-65	-2.23924e-65	-9.28579e-66	-2.448e-66	2.17716e-66	7.68339e-66	-5.70886e-66	-6.12082e-67	8.46312e-66	1.34438e-65	1.05957e-64	5.01992e-65	-2.07686e-65	1.57256e-65	-9.17921e-66	-2.05056e-65	-2.46608e-66	3.4226e-66	2.83945e-65	-1.22546e-65	-3.79813e-65	6.73291e-65	3.50493e-128
8.62914e-67	1.00898e-65	8.705e-67	7.321e-66	-1.01464e-66	-2.02863e-68	-2.33004e-67	1.70968e-66	1.15539e-67	-1.01697e-68	-1.57289e-66	-1.17021e-66	-7.41069e-68	-4.6059e-66	9.03894e-68	7.35884e-66	1.16982e-66	-6.17137e-67	-5.91543e-67	-6.94718e-66	7.77187e-66	8.9111e-67	1.37502e-68	-1.38581e-66	-1.74756e-67	-1.89594e-66	3.32877e-66	4.97153e-66	-1.93209e-67	8.28161e-66	4.61671e-130
-1.14367e-67	-3.10855e-67	7.07396e-67	-5.91463e-69	9.5555e-67	-1.83762e-67	-1.46605e-67	-1.58261e-69	-9.67326e-68	2.25828e-67	-1.44378e-68	8.9094e-67	-1.54669e-68	-3.84478e-67	1.11223e-67	-1.96636e-67	4.5503e-67	2.87523e-68	1.40853e-67	-1.22465e-66	-4.96725e-67	-1.55722e-67	1.52516e-67	-2.57853e-67	1.20237e-67	6.51692e-68	1.03775e-66	-4.42867e-67	-7.1836e-68	2.4024e-68	6.01763e-132
-2.10528e-68	1.76918e-68	-8.9233e-68	-1.20461e-68	1.36097e-68	1.07124e-69	-1.14283e-68	1.7321e-68	2.93361e-68	9.27666e-68	-6.87011e-69	-1.80733e-69	1.96176e-69	-1.38862e-68	3.17989e-69	-7.56305e-68	4.13466e-68	-1.97172e-69	8.07295e-69	-1.46504e-68	-5.85691e-69	-3.38208e-69	2.97839e-68	1.91612e-68	-2.70865e-68	1.22935e-67	1.92402e-68	-4.78187e-68	-7.01931e-68	-1.04344e-68	5.1757e-134
-2.52329e-69	-6.96888e-70	-1.67708e-72	5.48669e-69	-1.9921e-70	-5.29667e-69	-4.76234e-70	1.00247e-69	-1.3361e-69	1.77527e-71	-1.86374e-70	3.08422e-70	-3.79528e-69	1.12314e-69	-4.55207e-69	-7.11111e-70	4.72483e-70	2.50208e-69	-2.77191e-69	-3.48643e-70	1.16476e-69	-9.14809e-70	-9.08791e-70	-1.30301e-71	2.41079e-69	-1.22913e-69	1.70715e-69	-5.37604e-69	-2.70824e-69	-2.74305e-70	1.68947e-136
2.27065e-71	1.81258e-70	-6.93395e-71	-7.65393e-70	5.34007e-71	4.92067e-71	3.22315e-70	1.01161e-71	-2.99785e-70	-1.43337e-70	-3.00056e-71	6.79209e-71	1.28558e-71	-1.41907e-71	-3.45247e-71	-5.65074e-70	-2.81299e-70	2.15733e-71	-7.26082e-71	8.45688e-71	-8.37223e-71	2.51241e-70	7.93979e-71	1.83228e-70	1.5048e-72	2.52773e-71	-5.56515e-70	-3.58904e-71	-4.82657e-71	-2.71211e-70	1.75961e-138
-8.33448e-72	4.38562e-72	5.364e-72	-5.21065e-72	4.08917e-72	1.40864e-71	-6.55586e-72	1.77982e-73	-8.35874e-73	-4.57565e-72	-2.5301e-72	-1.97614e-71	-2.23538e-71	-2.04375e-71	-7.46699e-72	6.35e-72	1.29128e-71	-1.27142e-71	1.5748e-72	4.82168e-72	3.92376e-72	-1.0077e-71	3.41547e-73	-6.13966e-72	-1.49455e-71	2.41159e-72	-7.15723e-72	-7.36387e-72	-4.04414e-71	3.49376e-71	5.53445e-141
-7.08411e-73	-3.53788e-72	4.31402e-73	1.69197e-72	1.3657e-73	-2.54952e-73	4.16725e-72	6.83414e-73	1.87528e-73	4.08912e-72	-5.04017e-73	-2.03276e-72	1.51752e-72	-8.86087e-74	-4.15411e-75	-1.86403e-73	7.83761e-74	1.15171e-72	-1.67589e-73	5.78455e-73	1.58192e-73	-3.59794e-73	8.63752e-73	1.31767e-72	-4.93161e-74	-4.11786e-73	2.03987e-73	-7.59591e-73	2.64293e-73	-5.95632e-72	9.8142e-143
1.56188e-74	-1.74088e-73	-1.25144e-74	1.34388e-73	-2.0767e-74	-4.20022e-74	5.71283e-75	-2.54812e-73	-8.19983e-74	-1.95125e-74	-4.9227e-74	1.27352e-74	7.62451e-74	9.71325e-74	6.41926e-74	-1.2956e-73	-6.8015e-75	1.17354e-73	-4.59372e-74	1.68153e-73	-1.36419e-74	-2.09324e-73	6.88418e-74	1.27551e-74	-6.50845e-75	-1.0352e-73	-3.69392e-74	-2.70582e-74	-4.21342e-73	-2.51837e-74	4.45896e-145
-1.86253e-74	8.82064e-76	2.11548e-74	-4.85239e-76	1.70629e-75	4.12208e-75	-1.04568e-75	7.33601e-77	-1.92251e-74	-2.05479e-74	-6.11416e-75	6.62184e-75	-4.28572e-76	2.51493e-74	-1.26864e-75	1.10901e-75	2.65037e-75	4.79246e-75	1.62917e-74	-2.00988e-74	2.04226e-74	4.156e-75	-1.44251e-74	1.64882e-75	-1.90698e-74	-1.93263e-75	-3.51978e-75	-3.32581e-75	1.5335e-75	7.14456e-75	4.11378e-147
-2.04164e-75	-1.52639e-75	1.90964e-75	-4.85564e-75	-2.34882e-75	-1.95255e-76	8.34307e-76	4.76872e-77	-6.09489e-77	-8.46286e-76	2.51937e-76	-1.04736e-76	-1.32452e-75	1.40345e-76	-6.2421e-76	-3.84652e-76	7.32688e-76	-5.81894e-76	5.99096e-76	1.21236e-75	4.47357e-76	1.85062e-75	-9.62472e-76	2.46237e-75	-2.57912e-76	6.09056e-76	3.30164e-76	-1.32104e-75	1.87244e-76	-4.45526e-75	7.85763e-149
5.61363e-77	-1.48806e-76	-3.59787e-78	7.26249e-78	1.62639e-77	-7.22699e-77	-1.75486e-76	1.0681e-77	3.64336e-76	-1.45045e-78	-2.63095e-76	-4.41837e-77	9.01873e-77	1.49199e-77	-4.61959e-77	1.02701e-76	8.86025e-78	8.16543e-77	-3.62776e-77	-9.53466e-77	1.09923e-78	-2.1217e-76	1.37052e-77	1.23675e-76	7.26077e-78	1.16431e-77	8.64276e-77	1.41722e-78	-3.9693e-77	2.3276e-77	3.7414e-151
-2.237e-79	-4.60743e-77	8.23571e-79	2.11863e-78	1.17743e-77	-8.34516e-78	7.57237e-78	-3.45057e-79	-3.13441e-78	-3.883e-79	1.70124e-78	9.7701e-78	8.91669e-78	-3.53232e-80	-4.83782e-78	-7.29901e-78	-1.89026e-78	-2.43349e-80	-3.30058e-78	-4.41315e-78	-2.86476e-78	-2.42607e-78	-8.83593e-79	1.63886e-78	-2.10303e-77	-3.11081e-78	3.7317e-78	-9.14847e-79	-4.23932e-78	-1.37849e-78	3.1964e-153
-4.47355e-79	2.54291e-80	-4.07106e-79	-4.60219e-79	1.19017e-78	2.99923e-79	2.5589e-78	-1.06662e-79	7.9378e-79	1.49666e-79	-8.35853e-81	8.07266e-80	-8.26104e-82	9.01115e-79	-5.93008e-80	-1.13498e-79	1.13987e-78	-1.07604e-78	1.26158e-80	-1.54101e-79	-2.52035e-79	1.526e-79	6.2836e-79	-2.86659e-79	5.49872e-80	-3.08984e-79	9.66416e-81	3.45004e-80	3.82322e-81	-4.2646e-80	1.32781e-155
-4.88676e-81	3.58325e-80	2.18989e-79	-6.56011e-80	-1.29175e-80	-7.73e-80	4.93094e-80	1.14723e-79	-3.91329e-81	3.00256e-80	6.91504e-80	-4.22597e-80	1.03895e-79	1.24907e-81	8.75323e-81	-2.11096e-80	6.1877e-81	3.16106e-80	-8.47459e-80	-1.49733e-79	-2.83108e-80	-5.50723e-80	1.13826e-79	-1.21262e-80	-3.6501e-80	-9.21251e-80	-1.03849e-80	9.95987e-80	9.93365e-81	6.31641e-81	1.61668e-157
3.108e-82	-2.96004e-81	-3.66739e-81	-1.0778e-80	-4.29874e-81	-6.88666e-81	6.4657e-82	3.71473e-81	-6.21791e-82	-2.62084e-81	-8.28525e-81	-2.621e-81	1.86353e-81	-3.30182e-81	6.20405e-81	7.26818e-81	1.1597e-80	-2.0513e-80	-2.51549e-81	-1.66599e-81	-2.55305e-80	1.25872e-80	-4.8386e-81	-1.63645e-80	-7.87727e-81	1.22449e-80	-3.94361e-81	8.13573e-81	-5.43135e-82	5.5495e-81	2.39772e-159
-5.29382e-82	1.1659e-81	3.27362e-82	-4.15671e-82	-1.39503e-83	1.54033e-81	1.24266e-82	4.49596e-83	1.55367e-82	1.33743e-82	1.15562e-82	-1.62057e-81	4.19767e-82	-4.13235e-83	1.15423e-81	-2.98717e-82	2.1876e-82	4.35864e-85	4.63786e-82	-3.41695e-82	7.04904e-83	1.65774e-81	2.72729e-82	-1.74948e-82	-1.29011e-81	2.24164e-82	1.52937e-82	5.98794e-83	-1.08422e-82	-2.89773e-83	1.35828e-161
-6.13428e-84	-3.22329e-83	-4.91277e-83	-2.95094e-82	1.47626e-83	3.17808e-84	2.91112e-83	2.87609e-83	2.78534e-84	7.84216e-84	1.71067e-82	9.31506e-84	-1.18184e-83	7.89566e-85	1.86208e-82	-2.61049e-83	2.6243e-82	-4.39398e-83	5.14314e-84	-2.45415e-83	-1.86655e-82	-7.25447e-83	4.39272e-83	5.05335e-84	2.74065e-83	2.26206e-83	-4.24161e-83	9.53225e-84	-1.38543e-82	-9.13133e-83	3.0156e-163
-3.51394e-83	3.23185e-84	-7.74167e-86	-4.09709e-84	-6.92499e-84	1.78299e-87	-7.05092e-84	5.26742e-85	-6.1801e-85	-1.33014e-83	2.13956e-83	2.98206e-85	-2.00847e-84	8.84057e-87	-8.52759e-85	-5.13256e-85	-4.25413e-84	-7.84516e-84	2.14246e-84	3.17047e-85	-7.24859e-84	1.22195e-83	7.30711e-84	7.86661e-84	1.05e-83	-4.24544e-85	6.25242e-84	-2.47396e-84	9.74514e-84	-6.69539e-85	2.65269e-165
2.53589e-86	-4.43473e-86	-7.4464e-85	-5.98823e-86	4.04825e-85	1.15665e-84	-1.00122e-86	-1.17443e-84	-3.7044e-85	-3.95354e-85	6.68357e-85	-6.18627e-85	-2.36919e-85	-4.41383e-85	-4.83138e-85	9.6032e-85	-2.97561e-86	-4.87946e-85	7.51616e-86	-2.37803e-85	1.49595e-84	-3.73275e-85	-4.42711e-85	1.41682e-85	1.55229e-85	-6.05249e-85	-6.78547e-86	-5.12992e-86	3.4888e-85	-5.50958e-85	9.68871e-168
-2.47686e-85	3.00782e-87	-3.92458e-87	-7.41563e-86	-3.31645e-87	8.16412e-86	2.50887e-86	-1.63295e-86	-2.10089e-86	1.44379e-86	-6.55187e-86	7.7073e-87	6.6491e-87	-6.63745e-87	-6.17359e-86	-3.26523e-86	7.2672e-86	4.52957e-86	1.51329e-86	4.81331e-86	-1.16225e-85	-5.18116e-87	8.73312e-86	2.79791e-86	2.23109e-86	3.19376e-87	5.81536e-87	1.35392e-86	1.269e-85	5.89964e-86	1.36544e-169
-3.0434e-87	2.31939e-87	-1.00945e-87	-4.00137e-87	-1.54602e-87	8.60697e-88	-2.44026e-87	4.48979e-87	-4.5605e-88	9.73943e-87	1.45735e-87	-2.80384e-88	2.66922e-88	-1.72589e-86	-3.56715e-87	7.8272e-88	1.03353e-87	7.88099e-88	-7.74332e-88	4.92665e-87	-1.39903e-87	-1.35885e-86	-6.38626e-87	-8.04823e-87	-8.14151e-89	-1.99946e-87	4.28726e-87	-5.42628e-87	2.47652e-87	2.12651e-88	8.46191e-172
-2.38131e-88	3.04978e-88	9.86702e-88	3.52128e-89	2.56591e-88	7.10746e-89	-1.77956e-87	-9.01906e-88	-4.01292e-89	-2.57113e-88	-1.16863e-87	7.90457e-91	9.5534e-89	1.87955e-88	7.60624e-90	1.99858e-88	1.14344e-88	5.91001e-90	-6.10515e-88	6.01926e-88	2.0854e-89	-6.70437e-89	8.2551e-88	-9.17102e-91	-1.43407e-88	7.96564e-88	9.06796e-89	-5.03574e-88	-2.17911e-88	-9.3744e-89	9.10128e-174
-2.91119e-89	-4.83094e-91	7.48234e-89	3.09024e-90	6.28599e-89	-1.0447e-89	5.38829e-90	-3.79315e-89	1.83022e-89	-5.87326e-89	-8.08214e-91	-3.94763e-90	-5.92357e-90	-6.11719e-90	8.10001e-90	2.29282e-89	-2.65015e-91	2.32956e-88	1.02515e-89	2.45907e-90	-1.4895e-90	-1.04493e-90	4.50075e-90	3.15433e-89	-1.83483e-90	2.74845e-89	6.49744e-89	5.62393e-90	3.70028e-90	1.27185e-90	7.68742e-176
-1.28709e-90	-1.94766e-91	-2.17369e-90	2.49775e-91	-6.38724e-91	-1.1679e-91	1.99174e-90	2.51396e-91	-1.01165e-89	6.18421e-91	-2.03756e-90	-1.77775e-91	1.46272e-91	2.44916e-90	4.47744e-90	-1.18989e-90	1.67598e-90	-1.31073e-90	-1.10323e-90	1.2809e-91	3.65421e-90	3.18751e-93	-7.05157e-91	-2.34504e-90	-9.90792e-92	-6.84589e-90	8.19607e-90	-2.35852e-90	-3.33153e-90	8.49222e-91	3.0187e-178
3.05229e-92	4.66636e-91	-2.51076e-92	7.36339e-91	-6.36071e-91	-3.69555e-91	-1.03625e-91	-3.79311e-91	7.24552e-91	5.89369e-93	-1.06415e-91	1.2709e-92	-7.03021e-92	-5.27784e-91	2.25763e-91	-2.21732e-91	4.11603e-91	-1.43494e-92	3.12121e-92	-1.42061e-91	1.27727e-91	-2.52718e-92	5.15169e-92	2.09372e-91	8.77698e-92	7.43667e-92	-4.94136e-92	2.164e-91	-7.23279e-91	5.86225e-91	3.56093e-180
9.4706e-94	-3.40759e-93	2.14294e-92	-3.46293e-92	6.17599e-93	6.77288e-94	2.40113e-92	2.64587e-93	1.24802e-92	5.56014e-92	4.97361e-92	-8.00371e-92	1.88748e-93	7.19617e-94	-1.69414e-93	-4.23983e-93	-3.81761e-93	-2.13763e-92	-4.47789e-93	-1.29987e-92	1.33946e-92	8.55653e-95	6.09188e-92	-1.63424e-93	-1.39987e-93	1.19363e-92	1.8663e-93	2.03089e-92	3.48598e-92	2.66701e-92	2.14855e-182
8.73335e-94	-1.82536e-93	-8.6077e-94	1.36972e-93	-3.88915e-95	-7.72433e-95	4.58462e-93	1.54625e-93	1.61587e-94	-3.21382e-93	2.71515e-93	-6.01586e-94	2.20666e-93	1.22019e-93	5.02831e-94	2.21534e-94	-6.49744e-94	-1.50841e-93	-2.63259e-94	6.85158e-95	1.64535e-93	-7.96623e-94	-1.84122e-93	1.42432e-93	-4.20029e-94	-3.97779e-93	3.31543e-94	-1.49723e-94	1.06532e-93	-1.94059e-93	8.74421e-185
-1.61203e-94	-5.69075e-97	6.04088e-96	-3.84158e-95	3.08364e-94	1.17663e-94	-1.70021e-94	5.01882e-96	-3.45487e-94	-3.75935e-94	1.62751e-95	-1.11364e-95	3.54964e-96	-4.1683e-95	6.73749e-94	-4.82323e-95	-1.22581e-94	7.02614e-95	1.91092e-94	-7.59557e-94	1.86027e-94	-1.03356e-94	-5.74686e-95	2.79452e-94	-1.58967e-95	-1.81675e-95	-7.99814e-94	-3.05676e-94	-2.06825e-94	2.8785e-95	2.42187e-186
-6.73207e-96	4.63922e-95	5.86648e-95	-2.83893e-96	-3.38202e-96	2.02771e-95	5.53385e-96	1.22485e-96	1.86631e-95	3.93596e-96	-2.74167e-95	1.87294e-96	-1.0207e-95	-1.15584e-95	-1.28599e-95	7.91565e-96	8.23487e-97	4.39746e-95	-6.67042e-96	-2.37544e-96	-7.82077e-96	-7.92106e-96	-1.69591e-96	2.58784e-96	-5.04013e-96	6.08041e-97	4.20979e-95	4.62596e-96	1.9754e-95	-8.56375e-96	1.20877e-188
4.90683e-99	1.93905e-97	-1.18598e-97	2.14925e-97	1.80002e-97	1.46292e-97	7.73701e-97	6.89406e-96	-2.32256e-97	1.38329e-97	-5.90119e-97	7.58935e-96	-2.65958e-98	2.84579e-96	-3.21425e-97	-3.93911e-98	-6.30773e-97	-1.92181e-96	9.62303e-97	2.6492e-97	-1.37918e-96	-3.53052e-96	8.77031e-98	1.97933e-96	-2.77252e-97	-3.92738e-96	8.83405e-97	-2.01496e-97	-5.01411e-96	1.82994e-97	1.79379e-190
7.84851e-98	1.57819e-97	-6.42181e-98	-2.15591e-98	-1.70792e-97	-1.13145e-97	2.71864e-97	5.55802e-98	7.68858e-99	-1.21764e-97	2.67047e-97	-9.12533e-98	-9.27144e-99	1.564e-98	3.81669e-97	-2.05705e-97	-9.60565e-99	-1.48568e-97	-1.60637e-98	2.16468e-97	4.24159e-99	-2.63371e-97	-2.02265e-97	-6.65084e-98	-5.55844e-98	8.14858e-98	-2.65401e-97	1.38413e-97	7.44668e-99	-1.28581e-98	7.21014e-193
1.78669e-98	1.02767e-98	8.13451e-100	1.22821e-98	6.50848e-99	1.4111e-98	2.26236e-98	-2.64157e-100	-6.61403e-99	2.00964e-99	1.16504e-98	-1.26816e-99	2.06419e-98	1.87635e-99	8.13015e-98	2.60697e-101	4.0145e-99	-4.77152e-99	-5.44595e-100	1.80392e-99	7.91143e-99	-2.32144e-98	2.80113e-98	-1.83128e-98	3.58689e-98	2.06613e-98	9.02374e-101	1.05502e-98	1.52642e-98	-2.86159e-99	1.23843e-194
-1.74125e-99	-7.56819e-100	-5.50082e-99	-2.60718e-100	-1.30196e-99	1.15894e-100	1.02334e-99	-2.07257e-99	-2.82059e-99	9.83037e-101	6.40724e-100	-1.52694e-99	2.18488e-100	-7.1884e-101	-1.16494e-99	-2.24776e-100	-2.08493e-100	1.27776e-99	8.21205e-101	7.54408e-101	9.1869e-101	-7.58185e-100	2.77801e-100	1.12117e-100	-6.06937e-100	-1.93746e-99	-1.62806e-100	7.67024e-100	-3.54799e-99	2.70215e-100	7.29108e-197
-9.93197e-101	3.61544e-100	-5.75249e-101	1.73652e-101	9.92495e-101	1.85035e-100	-1.36531e-100	1.24821e-100	1.86358e-101	6.47932e-101	3.48445e-102	1.81772e-101	2.43221e-100	3.23611e-101	-3.64855e-101	-2.27577e-101	3.56312e-101	8.01276e-101	2.30493e-100	2.91195e-101	2.76258e-101	1.04771e-102	1.56248e-100	6.36943e-102	4.18046e-102	-2.09759e-100	6.46695e-101	-1.99255e-100	3.32526e-101	4.30325e-102	4.65348e-199
1.57384e-101	-1.85371e-102	-3.94945e-103	-4.38594e-102	3.84183e-103	-2.68032e-101	-2.08306e-102	1.72614e-102	6.85039e-102	7.02644e-103	1.18764e-101	6.01176e-102	-1.21214e-101	1.1632e-101	-1.03685e-102	-9.04661e-102	-5.63932e-102	-4.18633e-101	5.75632e-102	2.19447e-102	5.70347e-102	2.4876e-101	4.04477e-101	1.92649e-102	-3.03043e-103	-5.27267e-102	-2.4742e-102	3.03732e-103	1.4499e-102	-3.53203e-101	6.98325e-201
-1.68176e-103	-1.70319e-102	-4.36548e-105	1.54882e-104	1.51083e-103	3.65449e-103	-1.83054e-102	3.44197e-103	1.37601e-103	1.53484e-102	-8.4488e-103	-1.1665e-103	-1.47474e-103	4.29907e-104	-2.10791e-102	7.35079e-105	2.21382e-102	-3.59754e-103	-6.84863e-103	-5.84535e-102	-1.73354e-103	-4.60471e-104	7.79025e-103	1.23478e-102	7.18421e-103	6.76712e-103	-5.21397e-103	-1.00476e-102	-1.99028e-102	4.35805e-104	6.21741e-203
-2.26838e-104	-4.57349e-104	4.96525e-105	-2.66179e-103	-4.35319e-105	1.35665e-104	-5.16192e-105	1.22262e-104	4.21909e-104	7.11696e-105	2.40184e-103	1.18355e-104	2.97866e-104	2.31879e-104	-2.39218e-105	-5.91415e-104	1.1278e-103	-6.18243e-104	9.96435e-105	-2.37175e-104	-7.99783e-105	1.33401e-103	2.15577e-103	1.59427e-103	5.02859e-105	-1.06039e-103	4.91763e-104	-1.8867e-104	8.76877e-104	-8.87444e-104	2.7501e-205
-2.24077e-105	-9.76258e-106	1.24371e-105	1.27438e-105	1.82941e-105	7.25709e-106	3.17897e-105	3.68203e-106	-1.53126e-104	-4.56726e-106	-1.67768e-105	-3.66788e-105	-1.89822e-105	5.5358e-105	2.04112e-105	-6.54259e-105	-1.15876e-104	-1.74078e-105	-2.29911e-104	2.917e-105	-2.82202e-105	3.7938e-105	-4.23852e-105	3.09619e-105	-4.25804e-105	1.34144e-105	2.60943e-106	1.45392e-105	5.33845e-106	7.70569e-106	1.10273e-207
1.40902e-105	1.13848e-106	1.81978e-105	-5.31179e-108	5.87036e-106	1.73187e-105	-5.96551e-107	-4.76465e-106	1.97707e-106	3.6748e-106	-5.62834e-107	-1.38618e-106	-1.95466e-106	4.70042e-106	-5.32002e-108	-1.39176e-107	8.13214e-107	-1.0995e-105	-1.68696e-105	-4.92248e-106	1.28721e-105	4.96791e-106	1.91145e-106	-2.49218e-106	-3.75752e-106	6.2077e-106	7.05095e-107	-8.4475e-106	-2.90388e-108	1.90022e-106	1.69276e-209
-3.13824e-107	-4.63396e-109	1.04431e-107	7.0128e-107	1.58351e-107	4.32532e-107	-1.69657e-107	-2.87095e-108	1.04267e-107	-4.7992e-107	7.70572e-107	4.75787e-108	-4.60377e-108	-5.93402e-108	1.94074e-107	4.61442e-108	-1.58041e-107	-1.59902e-106	-4.06728e-109	-3.76914e-108	1.55724e-109	6.79595e-107	-1.26741e-106	-1.79352e-107	1.70044e-107	7.60422e-107	-6.47092e-108	1.6781e-108	-2.57291e-106	4.45819e-108	1.36428e-211
2.34907e-108	-1.16813e-108	-3.59502e-109	-1.69742e-108	-1.49323e-107	3.85106e-109	5.65417e-108	-7.19498e-109	3.3516e-109	-2.18709e-108	1.39885e-108	-1.73506e-107	4.57312e-108	1.87309e-107	3.51024e-108	-7.70612e-108	-2.63369e-109	2.51389e-108	3.44908e-110	5.41751e-108	1.70572e-109	-3.104e-108	3.9251e-108	1.85799e-107	3.5573e-108	-2.9707e-109	4.32898e-108	1.3891e-107	-6.63501e-108	1.42224e-108	1.69337e-213
3.83033e-110	-6.08754e-109	-5.82856e-109	3.46093e-109	-1.40612e-108	1.55998e-109	-5.07562e-110	-1.85063e-109	2.65169e-109	1.06468e-108	2.7603e-109	2.0848e-108	5.33391e-110	7.25909e-109	1.74269e-109	2.01885e-108	-2.32055e-110	1.73302e-109	-5.87923e-109	2.44617e-109	-2.16169e-109	1.16488e-108	2.85466e-109	-8.38337e-109	-1.2486e-108	-3.17531e-109	-3.21821e-109	1.90419e-109	-1.01331e-108	-3.57673e-109	1.87107e-215
1.58073e-110	1.19873e-109	6.07709e-110	-1.10511e-110	-3.38049e-110	-4.00593e-111	3.99451e-110	-1.08941e-111	4.84831e-110	-1.18008e-110	6.02356e-110	-8.2417e-111	7.48035e-110	-2.4268e-111	-1.28294e-110	1.57182e-109	3.7344e-110	9.47553e-113	-1.54292e-109	4.96409e-110	-3.95509e-111	9.62509e-111	-9.74694e-112	2.62944e-110	4.95308e-110	5.96589e-110	1.54559e-110	1.64631e-110	1.15527e-111	-3.78741e-111	9.28521e-218
9.0961e-113	-1.79953e-111	7.32766e-112	5.29406e-111	5.55339e-111	-1.29228e-110	3.59716e-111	9.66662e-111	-7.06309e-112	3.84595e-112	-9.69597e-111	-3.82325e-111	6.24259e-111	1.81381e-111	-1.63153e-111	4.13583e-111	-1.73444e-111	3.42281e-112	-3.77373e-111	-2.38153e-111	2.29424e-112	2.23216e-111	1.12784e-110	7.08697e-111	-1.55959e-111	5.23007e-111	-8.00467e-112	3.7192e-112	3.65703e-112	-1.66061e-111	7.46292e-220
1.9123e-112	4.49923e-112	-1.17491e-112	2.12439e-112	-1.24606e-112	3.17519e-113	-2.44237e-113	1.5271e-112	1.00138e-113	-1.40788e-112	-2.29607e-112	1.5354e-112	4.16601e-113	-3.18397e-112	-5.99287e-112	2.14046e-112	5.65536e-113	-8.97611e-115	-1.63318e-113	3.80389e-113	2.18954e-113	7.23394e-114	-1.21558e-112	3.03318e-113	-1.76314e-112	-1.52306e-112	7.27244e-113	1.76818e-113	1.934e-113	2.35575e-112	1.07957e-222
-3.60327e-113	4.65287e-113	-1.9569e-113	-2.08465e-114	1.12351e-112	-7.57964e-114	1.06099e-114	3.71785e-114	-1.95187e-114	2.04751e-113	1.71568e-114	5.3127e-114	-1.23715e-113	-4.2819e-114	2.37538e-113	-5.9793e-114	-5.95043e-113	2.94606e-114	6.27174e-114	5.09016e-114	-8.977e-114	-1.07733e-114	1.47275e-113	-2.12022e-113	-5.67512e-113	6.74234e-114	-6.8577e-114	7.08869e-113	1.28134e-113	5.12856e-114	3.06629e-224
6.05974e-114	2.84051e-115	-5.00369e-115	-6.55383e-115	-1.79469e-115	3.30635e-114	-3.67829e-115	-2.40943e-115	5.47116e-114	-1.37074e-114	3.83369e-114	3.52197e-115	-1.36798e-115	-3.35261e-114	-1.99914e-114	7.69689e-115	3.00306e-114	-6.83455e-116	-2.78934e-114	-9.15985e-115	9.96063e-116	-5.11574e-116	-2.3242e-115	-5.09361e-115	5.69495e-115	5.56305e-114	-4.82123e-114	-1.64119e-115	8.81955e-115	-3.50633e-114	1.96704e-226
-6.47445e-116	-1.0773e-116	1.5148e-116	-1.73782e-115	-5.6638e-117	-2.96246e-115	8.02429e-117	-6.79817e-115	8.35512e-116	-3.06818e-116	3.04407e-115	-4.83319e-116	-2.4356e-115	5.80651e-117	2.76726e-117	-3.07948e-115	4.95485e-115	5.66955e-115	-1.06662e-115	-3.41984e-115	-9.67458e-115	-3.24797e-116	2.28893e-116	-4.36784e-115	4.70957e-115	-5.62959e-115	-1.62445e-115	1.23186e-115	1.73711e-114	-3.12452e-115	6.36093e-228
2.61688e-116	-1.38181e-116	-4.16201e-117	-8.18015e-117	1.83557e-117	2.69268e-116	-2.94711e-116	-2.54879e-117	-4.31127e-117	-3.39719e-118	3.21476e-116	-2.05841e-117	-2.82641e-117	1.6455e-117	1.13374e-116	-1.05648e-117	2.44322e-116	9.35846e-116	5.4441e-117	-3.37607e-116	3.77396e-116	-1.17957e-116	-2.43051e-117	3.60268e-116	1.52596e-116	1.4477e-117	4.45577e-116	8.75021e-116	2.70906e-117	-1.81389e-116	2.73652e-230
-6.88918e-118	-1.09099e-118	-2.32816e-117	3.14788e-117	-2.73608e-117	3.11209e-117	-4.69688e-117	-8.55484e-117	-6.0636e-118	9.81701e-118	-6.87334e-119	3.64584e-118	2.77677e-117	1.48465e-118	-3.6179e-118	-4.56518e-118	1.63112e-117	1.95821e-117	1.55176e-117	4.1652e-117	2.51524e-118	-8.95018e-118	-4.47312e-117	2.99025e-117	-1.43893e-117	-1.36884e-117	-2.25424e-117	-2.4037e-117	5.65542e-117	-7.34045e-118	2.41167e-232
-3.4486e-118	-2.17751e-120	-3.73785e-119	-1.5403e-117	-8.53813e-119	-7.22751e-120	3.45417e-118	1.69169e-118	-6.29273e-119	-5.66453e-121	-1.53518e-119	-3.26139e-119	-2.30023e-118	-6.02408e-118	-4.72064e-118	-6.19588e-120	2.92129e-118	-2.28907e-118	-3.23127e-120	-7.33553e-119	1.98709e-118	3.37702e-118	-7.56159e-119	-1.51108e-120	-1.68428e-119	-4.00562e-118	4.91176e-119	-1.22947e-118	5.27669e-119	1.40298e-118	3.7952e-234
-2.27981e-119	-2.06223e-119	5.19173e-120	1.65083e-120	2.33214e-119	-2.23562e-119	-5.10874e-119	6.89524e-120	-1.32887e-119	1.45092e-119	1.20171e-120	6.24e-119	5.16494e-119	-3.88763e-119	-2.12672e-119	-3.34056e-120	5.67779e-120	-1.38957e-119	-2.95525e-119	8.03104e-120	1.69008e-120	-2.30515e-120	-1.78894e-120	2.67315e-120	-6.73548e-120	-1.2668e-119	2.22974e-119	2.58827e-120	1.49401e-119	1.56451e-119	1.596e-236
9.22499e-121	-6.41909e-121	-4.20735e-120	-4.23082e-121	-1.01438e-120	3.5006e-121	-5.00529e-122	4.84982e-120	-5.7363e-121	5.66433e-121	3.63479e-121	-1.50382e-120	-3.87661e-121	-1.88788e-121	1.86155e-120	4.19686e-122	2.17166e-121	-4.41465e-122	1.37606e-120	-7.06963e-121	-1.64296e-120	1.10726e-121	1.7283e-120	5.72397e-121	7.16886e-121	-1.30846e-121	7.39585e-121	-1.44428e-120	2.19552e-120	6.36216e-121	6.73729e-239
2.93074e-122	-9.71637e-123	2.14597e-122	-9.55592e-122	-5.17168e-122	1.31145e-121	6.53034e-122	-1.67548e-122	4.21805e-121	-2.67082e-122	2.05936e-122	2.5767e-122	2.18682e-121	6.45196e-122	4.93215e-122	3.66585e-121	-3.13812e-122	4.47707e-122	1.0108e-122	-3.96023e-122	5.18705e-122	2.15335e-122	2.00957e-121	-1.90804e-121	-6.44864e-122	-5.82399e-122	7.86358e-122	1.15358e-121	1.57562e-122	3.06572e-122	5.16321e-241
-3.69601e-124	5.36183e-123	4.37458e-122	-5.1302e-124	-1.498e-123	-2.21564e-123	-2.57752e-123	-3.06997e-122	-8.57365e-123	-2.52774e-124	-4.22594e-123	-8.14969e-124	3.166e-123	3.89566e-122	-7.19627e-123	7.99224e-123	-1.79219e-123	-4.26265e-124	5.71939e-123	-1.18883e-122	2.26802e-122	1.36708e-123	7.42475e-123	-1.27336e-123	-2.09879e-122	-3.08403e-124	1.10103e-123	-7.18393e-124	2.61517e-124	8.49063e-123	5.89943e-243
3.15951e-124	-1.2785e-124	1.06067e-123	-9.63731e-124	-2.87026e-123	-1.65079e-124	2.80592e-124	-1.24717e-124	-1.69331e-124	-2.82844e-124	-4.87885e-126	1.39605e-123	-1.69248e-123	-6.53568e-125	-6.13563e-124	-5.68298e-124	-7.14294e-123	-2.66103e-124	-9.97446e-124	1.59854e-123	1.44194e-123	4.85657e-124	2.60817e-124	-4.35679e-124	1.26286e-123	-5.08838e-124	8.06056e-124	1.87198e-123	-1.25645e-123	3.17019e-125	8.09587e-245
-1.37202e-125	-5.39672e-125	-2.05452e-124	-4.38484e-125	6.04635e-126	1.73109e-124	5.76573e-125	-3.10879e-124	-3.91094e-124	-2.20299e-124	-3.68846e-126	6.26067e-125	-1.44276e-126	2.55958e-124	-1.41032e-125	8.91714e-126	1.8047e-124	1.04989e-125	-8.33547e-125	4.74183e-126	-6.40391e-125	5.58021e-125	-7.82659e-125	1.96271e-124	-5.92615e-126	1.12489e-124	-1.00933e-124	4.4182e-125	-1.87647e-124	-2.10465e-124	6.44269e-247
1.64702e-126	1.38606e-125	-6.89647e-126	-2.25062e-127	-6.44785e-127	-9.41488e-126	-8.41809e-127	-4.39688e-126	4.59748e-126	-2.95672e-126	-5.46105e-126	2.11767e-127	3.713e-126	-1.38956e-126	3.13927e-126	3.62401e-125	2.30488e-125	7.49468e-126	-4.47149e-127	-2.78843e-126	1.29773e-125	4.08212e-126	1.22502e-125	-2.40262e-125	-4.02379e-126	-1.00816e-125	1.04946e-126	4.92035e-126	9.49242e-126	-7.23526e-126	3.54359e-249
7.63965e-127	-5.54872e-128	-3.85638e-127	-7.49646e-128	-4.03779e-128	6.26518e-128	-1.92447e-127	1.13169e-126	7.81801e-127	-4.1535e-128	-6.98211e-129	5.26784e-127	-1.41771e-127	-4.97488e-127	6.5602e-128	2.40179e-128	1.90242e-126	-1.00027e-127	-5.95909e-127	2.395e-127	2.86123e-128	-1.59414e-127	-3.06065e-127	-6.6932e-128	-7.49591e-127	6.08845e-128	6.74478e-129	1.614e-126	4.15955e-127	-1.44168e-127	1.07579e-251
7.47093e-128	9.28071e-128	2.27706e-128	-1.94462e-129	-1.35064e-128	-1.96824e-128	-3.72105e-129	-1.45192e-128	-2.61886e-127	1.30891e-128	8.77208e-129	6.999e-128	2.26678e-128	2.34792e-128	6.98848e-128	-1.85664e-128	1.06145e-128	1.18572e-127	-1.15548e-128	-1.46972e-128	-1.96522e-128	4.79052e-129	-2.29047e-129	5.69425e-128	-7.61174e-129	-2.674e-128	2.16526e-127	6.40268e-129	-1.30913e-127	-1.15355e-128	1.78683e-253
-2.78279e-129	1.43501e-128	3.13888e-129	-5.9877e-131	-2.72302e-129	3.16958e-128	1.95612e-128	5.66789e-129	9.35943e-130	-1.22941e-128	6.10619e-129	-1.68089e-129	-7.12198e-130	-8.7163e-130	3.15463e-129	-1.01426e-128	-3.64937e-129	5.23377e-129	3.37769e-129	-1.03216e-128	4.58335e-129	1.78947e-128	7.10698e-129	1.70841e-128	2.46603e-128	-1.25744e-129	-2.68674e-130	-2.59564e-129	1.66565e-128	-9.04601e-131	3.69278e-255
1.13446e-129	-3.83652e-130	-1.13036e-129	4.18502e-130	1.97184e-129	9.42244e-131	9.58812e-131	-7.52783e-130	-1.36628e-131	2.11441e-130	1.2509e-129	6.17035e-130	1.66376e-129	2.43841e-130	-2.36757e-130	7.11819e-130	-4.26881e-130	3.5522e-131	-2.572e-132	-9.33198e-130	9.80843e-131	4.90432e-131	-2.05304e-129	-1.37433e-129	2.69341e-131	-8.84428e-130	-1.96694e-130	-3.84938e-131	2.17404e-130	-9.22117e-131	2.07896e-257
-4.66093e-132	1.93568e-131	-3.81382e-131	6.96346e-131	1.51402e-131	-1.99401e-131	-3.08494e-132	-3.62721e-131	1.16219e-130	-2.05039e-131	5.23313e-131	8.4147e-131	-3.37306e-131	2.16758e-131	-1.30626e-131	6.4738e-134	-3.02973e-131	6.90906e-131	-1.13431e-131	-1.0656e-130	-3.3928e-131	2.12886e-131	-3.97381e-132	-6.25167e-134	1.34771e-131	1.10827e-132	3.11886e-131	2.90113e-131	-4.39637e-132	-1.7878e-132	5.49916e-260
-9.66652e-133	-4.81586e-133	1.23987e-131	4.97525e-132	-7.28505e-132	8.57638e-133	7.20555e-132	3.25856e-132	-2.79081e-132	1.81989e-132	-6.51195e-134	-3.57404e-132	9.17848e-132	-5.2474e-133	8.82653e-133	-8.27185e-132	9.52179e-133	-2.44298e-132	7.80526e-133	-2.14638e-132	2.41114e-132	-1.65156e-132	4.50694e-132	-4.38002e-132	1.85764e-131	-1.13271e-132	1.05575e-133	1.39773e-131	-5.7011e-133	1.31492e-133	1.07581e-261
1.35613e-133	-1.77437e-133	1.6425e-134	5.53256e-134	-4.11639e-133	-1.23073e-133	2.10084e-133	4.42757e-134	9.71274e-133	6.11397e-133	1.48229e-133	-3.09261e-133	-6.3539e-133	4.80995e-133	3.33567e-133	-2.2213e-133	-7.66982e-134	5.19941e-133	-1.55068e-133	2.46374e-133	6.24254e-134	-5.03843e-133	4.06209e-134	8.68593e-134	-6.95506e-134	-2.83028e-133	-1.07543e-132	-5.38693e-133	-7.67918e-133	-4.65489e-133	5.48036e-264
1.48571e-134	6.86732e-134	-2.52661e-136	7.28186e-135	-5.83407e-134	2.07098e-134	3.2656e-134	-8.18703e-135	-2.75269e-134	-4.79697e-135	1.21551e-134	-1.4029e-134	2.62345e-134	8.08759e-134	1.09781e-133	-1.64653e-134	9.19948e-136	-3.24673e-134	-8.12685e-135	-3.26041e-134	-2.46518e-134	2.41865e-134	-1.77383e-134	-4.9117e-135	9.49203e-135	-3.96409e-134	-1.0637e-133	-9.98526e-135	-1.59742e-135	-1.78602e-134	4.77462e-266
-2.68375e-135	1.0943e-135	-7.20504e-136	-1.33475e-134	1.16783e-136	-1.87554e-136	5.10352e-135	-3.13137e-136	-3.53516e-136	-7.02021e-139	2.92662e-136	4.31672e-135	-1.09998e-135	-5.40786e-135	8.03024e-136	3.65131e-137	3.55646e-135	-2.24777e-135	-1.04843e-135	6.93548e-136	1.27315e-134	-8.01905e-137	1.69835e-134	-5.22794e-138	4.03234e-136	3.95248e-136	-4.08383e-135	1.28017e-135	2.01782e-135	9.43816e-136	7.56627e-268
-5.41421e-137	-2.54108e-136	4.21454e-136	-4.43845e-136	2.73564e-136	-3.87134e-136	2.69728e-136	1.29147e-136	-3.35997e-136	2.54686e-136	-8.84861e-136	4.60789e-136	2.75969e-137	-1.19853e-136	-2.71117e-136	-9.07243e-137	1.11695e-135	-2.81061e-136	4.45764e-136	4.50156e-136	4.28524e-136	5.19335e-137	-2.34599e-136	4.95692e-137	5.60533e-136	-2.72134e-136	-7.50371e-137	3.32147e-136	6.23896e-138	9.76622e-137	4.51172e-270
8.45226e-138	4.41843e-137	2.96582e-137	3.44927e-137	-8.68919e-137	-4.11884e-137	1.28844e-137	2.00516e-137	-5.91662e-137	-9.51183e-139	-8.9147e-139	5.75217e-137	-3.54489e-138	7.66596e-138	7.2102e-137	1.64856e-137	-5.91675e-137	-7.34424e-137	-2.56305e-137	4.75222e-138	-2.73636e-137	9.30304e-138	1.7118e-137	1.26599e-137	4.18456e-138	-2.42873e-138	-5.83165e-138	2.41512e-138	-3.268e-137	-2.00765e-138	3.82587e-272
-1.42627e-138	-3.20349e-138	1.37377e-138	9.79316e-139	5.23622e-138	-2.42733e-139	5.84148e-138	-1.03224e-138	4.91016e-138	-1.09494e-138	-2.50274e-138	8.15266e-139	1.8508e-139	-5.69612e-139	-1.77434e-138	-2.25127e-138	-3.32388e-138	-1.97366e-138	1.2605e-138	-8.17125e-139	7.9638e-138	-7.52348e-139	1.08684e-138	-1.19136e-139	7.86484e-139	4.83329e-139	1.06636e-137	2.15908e-138	-2.69782e-138	-6.06947e-138	3.64346e-274
-1.13193e-140	7.71751e-139	1.54027e-140	4.83092e-139	-7.62318e-139	3.33261e-140	-5.59097e-140	1.28273e-139	2.80077e-139	-1.04869e-139	3.97328e-140	-4.09801e-139	-2.17604e-139	1.24929e-140	4.30994e-140	1.01e-139	5.75883e-140	1.34419e-139	-4.55087e-140	-9.47355e-140	4.03487e-140	7.43559e-140	1.03154e-139	-1.73063e-139	-8.08365e-142	1.0234e-139	-2.78348e-140	4.03051e-139	4.21276e-140	3.5499e-139	2.13136e-276
-1.04814e-141	3.16634e-140	-1.17276e-141	1.34635e-140	-9.09984e-140	-5.71762e-141	-1.23291e-142	-1.80484e-140	-7.3639e-141	2.16649e-142	4.36073e-142	-7.31498e-141	1.78185e-141	-8.43765e-141	-7.64696e-141	-4.48179e-141	8.90799e-141	3.17081e-141	9.16366e-141	-2.78686e-140	-1.08968e-141	-6.61048e-141	7.38472e-141	-1.1531e-140	-9.91674e-141	2.79362e-141	-9.13361e-142	1.05069e-140	-4.0087e-141	1.90334e-141	1.15059e-278
4.12526e-141	1.80499e-142	-2.05761e-143	2.12144e-141	1.24511e-141	3.64308e-141	2.00614e-141	-2.24068e-141	-5.78411e-141	6.45698e-143	-2.53993e-141	3.21105e-143	-1.49466e-141	3.62865e-141	4.27426e-142	1.59463e-141	1.77795e-141	-1.72218e-141	-4.51711e-141	-3.10239e-142	-2.70625e-141	2.09286e-142	1.78578e-141	3.31602e-142	-3.1387e-141	-3.20331e-142	4.26001e-141	6.63339e-142	8.53801e-143	2.94984e-142	1.69388e-280
-4.4238e-142	1.57473e-143	5.85196e-143	-1.0347e-143	-1.31758e-142	1.30214e-142	7.66612e-144	3.40541e-142	9.99718e-143	8.28511e-144	5.95557e-143	-6.38652e-143	-3.95949e-143	4.66386e-143	5.07212e-142	3.9475e-143	5.00644e-142	-2.7407e-143	1.02758e-143	-2.09404e-143	6.18063e-143	6.85738e-143	1.8831e-142	-1.90181e-142	3.64542e-143	1.03724e-143	8.86724e-143	2.31093e-142	3.70864e-142	1.28221e-143	1.16258e-282
1.66221e-144	1.05155e-144	2.3797e-144	7.14367e-144	4.92333e-144	5.28545e-144	4.6942e-143	3.34633e-143	2.10415e-143	2.84478e-143	3.43075e-143	1.54095e-144	-1.75789e-144	3.06361e-144	-1.4371e-144	4.59811e-145	7.1105e-145	1.24083e-143	-3.31539e-145	-8.30903e-144	1.60441e-145	8.75713e-144	1.78099e-143	-1.51764e-143	-1.0253e-145	3.92776e-144	1.14513e-144	8.6176e-145	2.19203e-143	1.44931e-144	7.23018e-285
4.59285e-145	-2.71113e-145	-3.42282e-144	4.53776e-145	3.53674e-146	2.64399e-145	3.15196e-145	-4.63814e-144	-2.2777e-145	-1.20211e-145	8.27063e-145	2.08416e-145	4.53557e-145	5.09779e-145	-1.11706e-145	-1.10643e-144	-2.23593e-145	1.42556e-144	1.71909e-144	-6.96185e-145	2.31521e-144	-2.78678e-146	5.59289e-145	-8.9117e-146	5.76003e-145	-3.13144e-144	1.58662e-145	-2.40129e-144	7.57035e-145	-3.64052e-145	6.42235e-287
-1.5572e-146	-9.41511e-146	-8.67233e-147	1.12316e-147	3.02347e-147	-4.352e-146	-2.42841e-147	-3.68208e-145	-1.06703e-146	-1.66549e-145	1.59548e-146	2.0034e-145	1.05391e-145	1.12165e-146	4.00637e-146	6.7987e-147	2.21004e-145	3.61215e-146	-9.02353e-146	9.55777e-146	4.62127e-145	8.34379e-146	-6.49755e-147	-1.88473e-145	-3.72859e-145	-5.81221e-146	1.34168e-145	2.46143e-148	4.55418e-146	2.00355e-145	7.53929e-289
-1.27208e-146	-3.8826e-147	-4.57672e-147	-1.35528e-147	9.0491e-147	1.00455e-146	-2.00705e-147	-6.31069e-147	-3.1676e-146	-7.1436e-147	7.96898e-147	-2.62584e-147	-2.59918e-147	2.02036e-147	-1.86952e-149	-1.89938e-147	2.17045e-147	1.22867e-146	3.53966e-147	-1.14118e-147	4.71827e-147	-2.51553e-146	2.14827e-147	-2.56e-147	9.80132e-147	2.72005e-147	2.14449e-147	-1.79223e-146	1.47663e-146	-4.69862e-147	3.07069e-291
1.41181e-148	4.50751e-149	2.87496e-147	6.49407e-148	-5.68738e-149	-2.59166e-148	-1.31887e-148	3.51742e-147	1.89422e-148	6.22556e-149	5.16428e-148	-9.3604e-148	6.23624e-148	2.68486e-148	-3.71007e-150	-6.05575e-148	2.45002e-147	4.63451e-148	-1.08467e-148	7.01935e-148	1.7458e-148	-8.51691e-148	1.61041e-147	1.11853e-147	-3.92899e-148	-1.56711e-148	-8.1272e-148	-3.75907e-149	-2.6132e-148	3.75779e-147	4.95319e-293
-1.555e-149	-9.82083e-149	-8.72165e-149	-7.14014e-150	8.44897e-149	-2.88004e-148	-1.03225e-148	-1.50358e-149	-1.16874e-148	-9.05081e-149	-6.10591e-150	-4.93453e-149	-1.0098e-148	1.65625e-149	-1.57685e-149	1.16444e-148	-7.158e-150	-4.0684e-149	-6.14536e-149	-8.65663e-149	-3.8718e-149	-5.77843e-149	9.23249e-149	4.99083e-149	3.02654e-148	1.45844e-148	1.21362e-149	-5.52875e-149	2.50071e-149	-1.78371e-149	3.1296e-295
3.14456e-150	-3.47931e-150	3.18818e-150	-9.76882e-150	-7.55422e-151	4.8641e-151	-1.45032e-149	-3.04572e-150	-1.04367e-149	3.47403e-151	8.83232e-151	-5.34677e-149	1.6631e-150	1.80859e-150	-1.13331e-150	2.23502e-150	-1.0306e-151	4.37996e-150	6.75911e-150	-1.68323e-149	-7.14851e-150	1.0977e-151	-1.152e-150	8.84099e-150	-4.32971e-149	1.4647e-149	1.77737e-149	2.34269e-149	-2.05162e-150	1.3106e-149	6.93764e-297
2.10923e-151	3.37569e-151	-1.87189e-151	-1.7233e-152	-5.73855e-152	-6.3751e-151	-1.73318e-151	2.41803e-150	-4.00646e-151	2.63193e-151	4.88381e-151	-2.27729e-151	-3.50519e-152	6.63115e-151	-2.9073e-152	9.48225e-152	-1.45433e-150	-2.40502e-151	3.11025e-152	-1.74839e-151	2.91806e-151	-1.42135e-151	3.67313e-152	-6.56859e-154	-3.5208e-151	5.62914e-151	5.14791e-152	9.13972e-151	2.21246e-150	1.32791e-150	1.76997e-299
-6.6907e-152	7.13687e-153	3.00274e-152	8.89447e-153	-1.66534e-152	5.50252e-152	2.4404e-152	-2.54232e-151	-4.20804e-152	1.78268e-151	-2.25086e-152	1.47739e-152	4.74271e-152	4.61376e-153	-1.07473e-152	3.96881e-153	1.9357e-151	-3.00994e-154	-1.84452e-152	1.68448e-152	-1.35601e-153	6.45978e-152	1.15629e-151	2.45444e-152	-1.60607e-151	1.9073e-152	-3.37996e-152	2.45683e-152	7.42249e-153	-2.35398e-153	1.94926e-301
5.22941e-153	-3.18761e-153	-4.39262e-153	7.17742e-154	3.04006e-155	-1.15592e-154	9.2225e-155	9.55917e-154	-6.42259e-154	-1.16728e-153	4.87348e-154	1.1543e-153	7.48297e-154	1.84353e-152	-4.17438e-153	5.71535e-154	4.66109e-153	7.57983e-154	5.12937e-153	-5.92788e-153	-3.20335e-153	-1.65719e-154	-5.90326e-155	4.7809e-153	-5.33985e-153	-1.96093e-152	7.43626e-154	3.29588e-154	-6.79005e-154	-8.37245e-153	1.02093e-303
1.1053e-154	-1.6555e-153	-1.89216e-155	-1.75705e-156	-6.70216e-155	4.8636e-154	-1.45948e-154	1.48539e-155	-3.5867e-155	-1.78925e-153	1.53667e-155	-4.7701e-156	1.73695e-153	-7.70173e-155	-7.92286e-154	-1.47922e-154	3.0838e-155	-1.55919e-154	8.63624e-154	-6.30843e-154	-2.1879e-154	8.52782e-155	-1.93169e-155	-3.40359e-154	4.21498e-154	-5.77592e-154	-9.04903e-156	1.14774e-155	-5.07332e-154	5.23237e-154	1.22744e-305
-9.55371e-156	2.8311e-155	1.00324e-154	8.97094e-155	-5.56544e-155	4.30912e-155	-4.01631e-155	2.90073e-156	-7.68985e-155	-9.61097e-156	1.05647e-154	-1.82335e-155	5.236e-155	-4.30707e-155	5.67676e-155	6.64763e-157	-7.13313e-155	-1.09443e-154	1.6239e-155	1.56454e-155	1.09722e-156	-1.01897e-155	-7.60129e-155	5.12966e-156	1.68539e-155	1.70036e-156	-5.7671e-155	-1.56332e-155	-5.79714e-155	-2.61761e-155	8.22872e-308
-8.06427e-156	-6.88976e-156	-3.99364e-157	-1.62531e-156	7.64984e-156	3.90986e-157	1.00569e-156	3.95524e-156	6.65157e-156	-1.37428e-155	1.06091e-155	3.41339e-156	2.04674e-156	4.3116e-156	6.9929e-157	-2.51353e-156	1.96975e-156	7.61051e-157	5.04216e-156	-5.88886e-157	1.30318e-157	2.90988e-156	2.62573e-157	-2.30517e-156	2.88697e-156	9.21551e-156	-1.39692e-156	1.29842e-156	1.18642e-156	-2.02465e-156	0
4.48708e-157	1.83277e-157	-5.94009e-157	-2.57381e-157	1.53778e-157	6.75626e-157	6.75725e-157	-1.15422e-157	1.59396e-157	6.60903e-158	9.02062e-158	-2.17791e-157	-4.02876e-157	-2.4365e-157	6.4468e-157	-3.68075e-157	6.02593e-158	3.49712e-157	5.46914e-157	-1.86196e-157	1.57707e-157	6.14635e-158	2.25947e-157	-7.3886e-158	-1.0164e-158	1.04043e-159	1.46233e-157	-2.27056e-157	-1.79263e-157	1.98069e-157	0
2.56488e-158	-4.52073e-159	-1.17356e-158	-3.13709e-159	2.55542e-158	-1.22389e-157	-5.94233e-158	-1.65025e-158	6.55319e-159	-1.32984e-158	5.87372e-159	-3.29748e-159	-2.30439e-159	-6.193e-160	-3.04065e-158	5.65253e-158	-5.66856e-159	-9.54806e-159	-1.19197e-159	-5.34554e-158	6.75294e-159	2.64899e-158	-3.99192e-158	6.78459e-159	-8.84212e-159	-4.20082e-158	-9.05237e-158	1.71576e-158	6.28125e-159	-6.63287e-159	0
-3.98338e-159	-1.79962e-159	4.87011e-161	5.1555e-161	3.63839e-160	1.49029e-159	6.16518e-160	3.88856e-159	-3.14489e-159	-1.99368e-160	-1.85958e-160	-3.64146e-159	-1.22239e-160	-2.91467e-159	-3.48762e-160	5.55928e-160	-4.86883e-160	5.41259e-159	3.07786e-159	-2.20721e-161	-1.67841e-159	9.08237e-161	-3.82703e-160	1.92607e-158	-4.92756e-161	-1.47969e-159	4.65381e-160	1.22058e-160	-5.57419e-159	-5.28227e-159	0
-5.97368e-161	2.50997e-160	1.61376e-160	5.32693e-160	-2.21875e-160	8.14838e-161	1.86699e-161	5.57228e-161	-5.89069e-160	7.87551e-161	4.06135e-163	1.38316e-160	1.55609e-160	4.31579e-161	4.2329e-160	2.39414e-160	3.84955e-161	1.68317e-159	-1.15081e-160	-1.12019e-161	-4.18103e-161	8.06335e-161	7.21851e-161	-1.72798e-160	-6.70637e-161	4.94216e-161	-3.70772e-160	-9.54041e-161	5.80528e-161	2.35088e-161	0
-1.47915e-161	-2.88191e-161	1.14976e-160	1.28209e-161	-5.4971e-162	-1.00837e-161	-1.71834e-162	-1.03658e-161	8.15447e-161	-1.48814e-162	-3.72432e-161	1.7509e-161	-1.40127e-162	2.46562e-162	3.05333e-161	7.47731e-162	-9.5157e-162	3.37894e-161	-7.60715e-161	-3.00378e-162	5.07412e-161	7.06548e-161	-6.8849e-161	-1.01051e-161	-8.3803e-161	7.8493e-162	1.81748e-161	3.64765e-162	-6.42898e-162	-7.67421e-161	0
-8.18824e-163	6.77224e-163	-4.76946e-162	6.39845e-164	-3.85159e-163	4.86012e-162	2.65315e-162	-1.72742e-162	1.64167e-162	3.83948e-162	6.75424e-163	1.23192e-162	-4.31955e-162	1.27465e-163	1.75234e-162	6.48263e-163	1.65757e-162	1.28247e-162	-3.04891e-163	2.52628e-162	1.60187e-162	8.60416e-163	2.93185e-163	-7.62489e-162	-1.19498e-162	-8.38023e-162	-3.21185e-162	-5.29418e-163	-7.54964e-162	-3.02724e-163	0
-1.01456e-163	4.03613e-163	-2.19423e-163	2.52065e-163	8.57644e-164	-9.39366e-164	-1.55703e-163	3.39133e-163	-5.8937e-163	4.18818e-164	7.23528e-164	-2.49799e-163	9.89952e-164	-1.08405e-163	2.65558e-163	8.71937e-163	3.25972e-163	1.15258e-163	2.11909e-163	-1.05342e-164	2.96952e-164	5.12397e-163	2.58412e-163	7.38912e-163	4.08044e-164	-1.30678e-164	1.98012e-163	9.31156e-163	-1.06643e-162	1.01415e-162	0
-1.01456e-163	4.03613e-163	-2.19423e-163	2.52065e-163	8.57644e-164	-9.39366e-164	-1.55703e-163	3.39133e-163	-5.8937e-163	4.18818e-164	7.23528e-164	-2.49799e-163	9.89952e-164	-1.08405e-163	2.65558e-163	8.71937e-163	3.25972e-163	1.15258e-163	2.11909e-163	-1.05342e-164	2.96952e-164	5.12397e-163	2.58412e-163	7.38912e-163	4.08044e-164	-1.30678e-164	1.98012e-163	9.31156e-163	-1.06643e-162	1.01415e-162	0
-1.01456e-163	4.03613e-163	-2.19423e-163	2.52065e-163	8.57644e-164	-9.39366e-164	-1.55703e-163	3.39133e-163	-5.8937e-163	4.18818e-164	7.23528e-164	-2.49799e-163	9.89952e-164	-1.08405e-163	2.65558e-163	8.71937e-163	3.25972e-163	1.15258e-163	2.11909e-163	-1.05342e-164	2.96952e-164	5.12397e-163	2.58412e-163	7.38912e-163	4.08044e-164	-1.30678e-164	1.98012e-163	9.31156e-163	-1.06643e-162	1.01415e-162	0
-1.01456e-163	4.03613e-163	-2.19423e-163	2.52065e-163	8.57644e-164	-9.39366e-164	-1.55703e-163	3.39133e-163	-5.8937e-163	4.18818e-164	7.23528e-164	-2.49799e-163	9.89952e-164	-1.08405e-163	2.65558e-163	8.71937e-163	3.25972e-163	1.15258e-163	2.11909e-163	-1.05342e-164	2.96952e-164	5.12397e-163	2.58412e-163	7.38912e-163	4.08044e-164	-1.30678e-164	1.98012e-163	9.31156e-163	-1.06643e-162	1.01415e-162	0
-1.01456e-163	4.03613e-163	-2.19423e-163	2.52065e-163	8.57644e-164	-9.39366e-164	-1.55703e-163	3.39133e-163	-5.8937e-163	4.18818e-164	7.23528e-164	-2.49799e-163	9.89952e-164	-1.08405e-163	2.65558e-163	8.71937e-163	3.25972e-163	1.15258e-163	2.11909e-163	-1.05342e-164	2.96952e-164	5.12397e-163	2.58412e-163	7.38912e-163	4.08044e-164	-1.30678e-164	1.98012e-163	9.31156e-163	-1.06643e-162	1.01415e-162	0
-1.01456e-163	4.03613e-163	-2.19423e-163	2.52065e-163	8.57644e-164	-9.39366e-164	-1.55703e-163	3.39133e-163	-5.8937e-163	4.18818e-164	7.23528e-164	-2.49799e-163	9.89952e-164	-1.08405e-163	2.65558e-163	8.71937e-163	3.25972e-163	1.15258e-163	2.11909e-163	-1.05342e-164	2.96952e-164	5.12397e-163	2.58412e-163	7.38912e-163	4.08044e-164	-1.30678e-164	1.98012e-163	9.31156e-163	-1.06643e-162	1.01415e-162	0
-1.01456e-163	4.03613e-163	-2.19423e-163	2.52065e-163	8.57644e-164	-9.39366e-164	-1.55703e-163	3.39133e-163	-5.8937e-163	4.18818e-164	7.23528e-164	-2.49799e-163	9.89952e-164	-1.08405e-163	2.65558e-163	8.71937e-163	3.25972e-163	1.15258e-163	2.11909e-163	-1.05342e-164	2.96952e-164	5.12397e-163	2.58412e-163	7.38912e-163	4.08044e-164	-1.30678e-164	1.98012e-163	9.31156e-163	-1.06643e-162	1.01415e-162	0
-1.01456e-163	4.03613e-163	-2.19423e-163	2.52065e-163	8.57644e-164	-9.39366e-164	-1.55703e-163	3.39133e-163	-5.8937e-163	4.18818e-164	7.23528e-164	-2.49799e-163	9.89952e-164	-1.08405e-163	2.65558e-163	8.71937e-163	3.25972e-163	1.15258e-163	2.11909e-163	-1.05342e-164	2.96952e-164	5.12397e-163	2.58412e-163	7.38912e-163	4.08044e-164	-1.30678e-164	1.98012e-163	9.31156e-163	-1.06643e-162	1.01415e-162	0
-1.01456e-163	4.03613e-163	-2.19423e-163	2.52065e-163	8.57644e-164	-9.39366e-164	-1.55703e-163	3.39133e-163	-5.8937e-163	4.18818e-164	7.23528e-164	-2.49799e-163	9.89952e-164	-1.08405e-163	2.65558e-163	8.71937e-163	3.25972e-163	1.15258e-163	2.11909e-163	-1.05342e-164	2.96952e-164	5.12397e-163	2.58412e-163	7.38912e-163	4.08044e-164	-1.30678e-164	1.98012e-163	9.31156e-163	-1.06643e-162	1.01415e-162	0
-1.01456e-163	4.03613e-163	-2.19423e-163	2.52065e-163	8.57644e-164	-9.39366e-164	-1.55703e-163	3.39133e-163	-5.8937e-163	4.18818e-164	7.23528e-164	-2.49799e-163	9.89952e-164	-1.08405e-163	2.65558e-163	8.71937e-163	3.25972e-163	1.15258e-163	2.11909e-163	-1.05342e-164	2.96952e-164	5.12397e-163	2.58412e-163	7.38912e-163	4.08044e-164	-1.30678e-164	1.98012e-163	9.31156e-163	-1.06643e-162	1.01415e-162	0
-1.01456e-163	4.03613e-163	-2.19423e-163	2.52065e-163	8.57644e-164	-9.39366e-164	-1.55703e-163	3.39133e-163	-5.8937e-163	4.18818e-164	7.23528e-164	-2.49799e-163	9.89952e-164	-1.08405e-163	2.65558e-163	8.71937e-163	3.25972e-163	1.15258e-163	2.11909e-163	-1.05342e-164	2.96952e-164	5.12397e-163	2.58412e-163	7.38912e-163	4.08044e-164	-1.30678e-164	1.98012e-163	9.31156e-163	-1.06643e-162	1.01415e-162	0
-1.01456e-163	4.03613e-163	-2.19423e-163	2.52065e-163	8.57644e-164	-9.39366e-164	-1.55703e-163	3.39133e-163	-5.8937e-163	4.18818e-164	7.23528e-164	-2.49799e-163	9.89952e-164	-1.08405e-163	2.65558e-163	8.71937e-163	3.25972e-163	1.15258e-163	2.11909e-163	-1.05342e-164	2.96952e-164	5.12397e-163	2.58412e-163	7.38912e-163	4.08044e-164	-1.30678e-164	1.98012e-163	9.31156e-163	-1.06643e-162	1.01415e-162	0
-1.01456e-163	4.03613e-163	-2.19423e-163	2.52065e-163	8.57644e-164	-9.39366e-164	-1.55703e-163	3.39133e-163	-5.8937e-163	4.18818e-164	7.23528e-164	-2.49799e-163	9.89952e-164	-1.08405e-163	2.65558e-163	8.71937e-163	3.25972e-163	1.15258e-163	2.11909e-163	-1.05342e-164	2.96952e-164	5.12397e-163	2.58412e-163	7.38912e-163	4.08044e-164	-1.30678e-164	1.98012e-163	9.31156e-163	-1.06643e-162	1.01415e-162	0
-1.01456e-163	4.03613e-163	-2.19423e-163	2.52065e-163	8.57644e-164	-9.39366e-164	-1.55703e-163	3.39133e-163	-5.8937e-163	4.18818e-164	7.23528e-164	-2.49799e-163	9.89952e-164	-1.08405e-163	2.65558e-163	8.71937e-163	3.25972e-163	1.15258e-163	2.11909e-163	-1.05342e-164	2.96952e-164	5.12397e-163	2.58412e-163	7.38912e-163	4.08044e-164	-1.30678e-164	1.98012e-163	9.31156e-163	-1.06643e-162	1.01415e-162	0
-1.01456e-163	4.03613e-163	-2.19423e-163	2.52065e-163	8.57644e-164	-9.39366e-164	-1.55703e-163	3.39133e-163	-5.8937e-163	4.18818e-164	7.23528e-164	-2.49799e-163	9.89952e-164	-1.08405e-163	2.65558e-163	8.71937e-163	3.25972e-163	1.15258e-163	2.11909e-163	-1.05342e-164	2.96952e-164	5.12397e-163	2.58412e-163	7.38912e-163	4.08044e-164	-1.30678e-164	1.98012e-163	9.31156e-163	-1.06643e-162	1.01415e-162	0
-1.01456e-163	4.03613e-163	-2.19423e-163	2.52065e-163	8.57644e-164	-9.39366e-164	-1.55703e-163	3.39133e-163	-5.8937e-163	4.18818e-164	7.23528e-164	-2.49799e-163	9.89952e-164	-1.08405e-163	2.65558e-163	8.71937e-163	3.25972e-163	1.15258e-163	2.11909e-163	-1.05342e-164	2.96952e-164	5.12397e-163	2.58412e-163	7.38912e-163	4.08044e-164	-1.30678e-164	1.98012e-163	9.31156e-163	-1.06643e-162	1.01415e-162	0
-1.01456e-163	4.03613e-163	-2.19423e-163	2.52065e-163	8.57644e-164	-9.39366e-164	-1.55703e-163	3.39133e-163	-5.8937e-163	4.18818e-164	7.23528e-164	-2.49799e-163	9.89952e-164	-1.08405e-163	2.65558e-163	8.71937e-163	3.25972e-163	1.15258e-163	2.11909e-163	-1.05342e-164	2.96952e-164	5.12397e-163	2.58412e-163	7.38912e-163	4.08044e-164	-1.30678e-164	1.98012e-163	9.31156e-163	-1.06643e-162	1.01415e-162	0
-1.01456e-163	4.03613e-163	-2.19423e-163	2.52065e-163	8.57644e-164	-9.39366e-164	-1.55703e-163	3.39133e-163	-5.8937e-163	4.18818e-164	7.23528e-164	-2.49799e-163	9.89952e-164	-1.08405e-163	2.65558e-163	8.71937e-163	3.25972e-163	1.15258e-163	2.11909e-163	-1.05342e-164	2.96952e-164	5.12397e-163	2.58412e-163	7.38912e-163	4.08044e-164	-1.30678e-164	1.98012e-163	9.31156e-163	-1.06643e-162	1.01415e-162	0
-1.01456e-163	4.03613e-163	-2.19423e-163	2.52065e-163	8.57644e-164	-9.39366e-164	-1.55703e-163	3.39133e-163	-5.8937e-163	4.18818e-164	7.23528e-164	-2.49799e-163	9.89952e-164	-1.08405e-163	2.65558e-163	8.71937e-163	3.25972e-163	1.15258e-163	2.11909e-163	-1.05342e-164	2.96952e-164	5.12397e-163	2.58412e-163	7.38912e-163	4.08044e-164	-1.30678e-164	1.98012e-163	9.31156e-163	-1.06643e-162	1.01415e-162	0
-1.01456e-163	4.03613e-163	-2.19423e-163	2.52065e-163	8.57644e-164	-9.39366e-164	-1.55703e-163	3.39133e-163	-5.8937e-163	4.18818e-164	7.23528e-164	-2.49799e-163	9.89952e-164	-1.08405e-163	2.65558e-163	8.71937e-163	3.25972e-163	1.15258e-163	2.11909e-163	-1.05342e-164	2.96952e-164	5.12397e-163	2.58412e-163	7.38912e-163	4.08044e-164	-1.30678e-164	1.98012e-163	9.31156e-163	-1.06643e-162	1.01415e-162	0
-1.01456e-163	4.03613e-163	-2.19423e-163	2.52065e-163	8.57644e-164	-9.39366e-164	-1.55703e-163	3.39133e-163	-5.8937e-163	4.18818e-164	7.23528e-164	-2.49799e-163	9.89952e-164	-1.08405e-163	2.65558e-163	8.71937e-163	3.25972e-163	1.15258e-163	2.11909e-163	-1.05342e-164	2.96952e-164	5.12397e-163	2.58412e-163	7.38912e-163	4.08044e-164	-1.30678e-164	1.98012e-163	9.31156e-163	-1.06643e-162	1.01415e-162	0
-1.01456e-163	4.03613e-163	-2.19423e-163	2.52065e-163	8.57644e-164	-9.39366e-164	-1.55703e-163	3.39133e-163	-5.8937e-163	4.18818e-164	7.23528e-164	-2.49799e-163	9.89952e-164	-1.08405e-163	2.65558e-163	8.71937e-163	3.25972e-163	1.15258e-163	2.11909e-163	-1.05342e-164	2.96952e-164	5.12397e-163	2.58412e-163	7.38912e-163	4.08044e-164	-1.30678e-164	1.98012e-163	9.31156e-163	-1.06643e-162	1.01415e-162	0
-1.01456e-163	4.03613e-163	-2.19423e-163	2.52065e-163	8.57644e-164	-9.39366e-164	-1.55703e-163	3.39133e-163	-5.8937e-163	4.18818e-164	7.23528e-164	-2.49799e-163	9.89952e-164	-1.08405e-163	2.65558e-163	8.71937e-163	3.25972e-163	1.15258e-163	2.11909e-163	-1.05342e-164	2.96952e-164	5.12397e-163	2.58412e-163	7.38912e-163	4.08044e-164	-1.30678e-164	1.98012e-163	9.31156e-163	-1.06643e-162	1.01415e-162	0
-1.01456e-163	4.03613e-163	-2.19423e-163	2.52065e-163	8.57644e-164	-9.39366e-164	-1.55703e-163	3.39133e-163	-5.8937e-163	4.18818e-164	7.23528e-164	-2.49799e-163	9.89952e-164	-1.08405e-163	2.65558e-163	8.71937e-163	3.25972e-163	1.15258e-163	2.11909e-163	-1.05342e-164	2.96952e-164	5.12397e-163	2.58412e-163	7.38912e-163	4.08044e-164	-1.30678e-164	1.98012e-163	9.31156e-163	-1.06643e-162	1.01415e-162	0
-1.01456e-163	4.03613e-163	-2.19423e-163	2.52065e-163	8.57644e-164	-9.39366e-164	-1.55703e-163	3.39133e-163	-5.8937e-163	4.18818e-164	7.23528e-164	-2.49799e-163	9.89952e-164	-1.08405e-163	2.65558e-163	8.71937e-163	3.25972e-163	1.15258e-163	2.11909e-163	-1.05342e-164	2.96952e-164	5.12397e-163	2.58412e-163	7.38912e-163	4.08044e-164	-1.30678e-164	1.98012e-163	9.31156e-163	-1.06643e-162	1.01415e-162	0
-1.01456e-163	4.03613e-163	-2.19423e-163	2.52065e-163	8.57644e-164	-9.39366e-164	-1.55703e-163	3.39133e-163	-5.8937e-163	4.18818e-164	7.23528e-164	-2.49799e-163	9.89952e-164	-1.08405e-163	2.65558e-163	8.71937e-163	3.25972e-163	1.15258e-163	2.11909e-163	-1.05342e-164	2.96952e-164	5.12397e-163	2.58412e-163	7.38912e-163	4.08044e-164	-1.30678e-164	1.98012e-163	9.31156e-163	-1.06643e-162	1.01415e-162	0
-1.01456e-163	4.03613e-163	-2.19423e-163	2.52065e-163	8.57644e-164	-9.39366e-164	-1.55703e-163	3.39133e-163	-5.8937e-163	4.18818e-164	7.23528e-164	-2.49799e-163	9.89952e-164	-1.08405e-163	2.65558e-163	8.71937e-163	3.25972e-163	1.15258e-163	2.11909e-163	-1.05342e-164	2.96952e-164	5.12397e-163	2.58412e-163	7.38912e-163	4.08044e-164	-1.30678e-164	1.98012e-163	9.31156e-163	-1.06643e-162	1.01415e-162	0
-1.01456e-163	4.03613e-163	-2.19423e-163	2.52065e-163	8.57644e-164	-9.39366e-164	-1.55703e-163	3.39133e-163	-5.8937e-163	4.18818e-164	7.23528e-164	-2.49799e-163	9.89952e-164	-1.08405e-163	2.65558e-163	8.71937e-163	3.25972e-163	1.15258e-163	2.11909e-163	-1.05342e-164	2.96952e-164	5.12397e-163	2.58412e-163	7.38912e-163	4.08044e-164	-1.30678e-164	1.98012e-163	9.31156e-163	-1.06643e-162	1.01415e-162	0
-1.01456e-163	4.03613e-163	-2.19423e-163	2.52065e-163	8.57644e-164	-9.39366e-164	-1.55703e-163	3.39133e-163	-5.8937e-163	4.18818e-164	7.23528e-164	-2.49799e-163	9.89952e-164	-1.08405e-163	2.65558e-163	8.71937e-163	3.25972e-163	1.15258e-163	2.11909e-163	-1.05342e-164	2.96952e-164	5.12397e-163	2.58412e-163	7.38912e-163	4.08044e-164	-1.30678e-164	1.98012e-163	9.31156e-163	-1.06643e-162	1.01415e-162	0
-1.01456e-163	4.03613e-163	-2.19423e-163	2.52065e-163	8.57644e-164	-9.39366e-164	-1.55703e-163	3.39133e-163	-5.8937e-163	4.18818e-164	7.23528e-164	-2.49799e-163	9.89952e-164	-1.08405e-163	2.65558e-163	8.71937e-163	3.25972e-163	1.15258e-163	2.11909e-163	-1.05342e-164	2.96952e-164	5.12397e-163	2.58412e-163	7.38912e-163	4.08044e-164	-1.30678e-164	1.98012e-163	9.31156e-163	-1.06643e-162	1.01415e-162	0
-1.01456e-163	4.03613e-163	-2.19423e-163	2.52065e-163	8.57644e-164	-9.39366e-164	-1.55703e-163	3.39133e-163	-5.8937e-163	4.18818e-164	7.23528e-164	-2.49799e-163	9.89952e-164	-1.08405e-163	2.65558e-163	8.71937e-163	3.25972e-163	1.15258e-163	2.11909e-163	-1.05342e-164	2.96952e-164	5.12397e-163	2.58412e-163	7.38912e-163	4.08044e-164	-1.30678e-164	1.98012e-163	9.31156e-163	-1.06643e-162	1.01415e-162	0
-1.01456e-163	4.03613e-163	-2.19423e-163	2.52065e-163	8.57644e-164	-9.39366e-164	-1.55703e-163	3.39133e-163	-5.8937e-163	4.18818e-164	7.23528e-164	-2.49799e-163	9.89952e-164	-1.08405e-163	2.65558e-163	8.71937e-163	3.25972e-163	1.15258e-163	2.11909e-163	-1.05342e-164	2.96952e-164	5.12397e-163	2.58412e-163	7.38912e-163	4.08044e-164	-1.30678e-164	1.98012e-163	9.31156e-163	-1.06643e-162	1.01415e-162	0
-1.01456e-163	4.03613e-163	-2.19423e-163	2.52065e-163	8.57644e-164	-9.39366e-164	-1.55703e-163	3.39133e-163	-5.8937e-163	4.18818e-164	7.23528e-164	-2.49799e-163	9.89952e-164	-1.08405e-163	2.65558e-163	8.71937e-163	3.25972e-163	1.15258e-163	2.11909e-163	-1.05342e-164	2.96952e-164	5.12397e-163	2.58412e-163	7.38912e-163	4.08044e-164	-1.30678e-164	1.98012e-163	9.31156e-163	-1.06643e-162	1.01415e-162	0
-1.01456e-163	4.03613e-163	-2.19423e-163	2.52065e-163	8.57644e-164	-9.39366e-164	-1.55703e-163	3.39133e-163	-5.8937e-163	4.18818e-164	7.23528e-164	-2.49799e-163	9.89952e-164	-1.08405e-163	2.65558e-163	8.71937e-163	3.25972e-163	1.15258e-163	2.11909e-163	-1.05342e-164	2.96952e-164	5.12397e-163	2.58412e-163	7.38912e-163	4.08044e-164	-1.30678e-164	1.98012e-163	9.31156e-163	-1.06643e-162	1.01415e-162	0
-1.01456e-163	4.03613e-163	-2.19423e-163	2.52065e-163	8.57644e-164	-9.39366e-164	-1.55703e-163	3.39133e-163	-5.8937e-163	4.18818e-164	7.23528e-164	-2.49799e-163	9.89952e-164	-1.08405e-163	2.65558e-163	8.71937e-163	3.25972e-163	1.15258e-163	2.11909e-163	-1.05342e-164	2.96952e-164	5.12397e-163	2.58412e-163	7.38912e-163	4.08044e-164	-1.30678e-164	1.98012e-163	9.31156e-163	-1.06643e-162	1.01415e-162	0
-1.01456e-163	4.03613e-163	-2.19423e-163	2.52065e-163	8.57644e-164	-9.39366e-164	-1.55703e-163	3.39133e-163	-5.8937e-163	4.18818e-164	7.23528e-164	-2.49799e-163	9.89952e-164	-1.08405e-163	2.65558e-163	8.71937e-163	3.25972e-163	1.15258e-163	2.11909e-163	-1.05342e-164	2.96952e-164	5.12397e-163	2.58412e-163	7.38912e-163	4.08044e-164	-1.30678e-164	1.98012e-163	9.31156e-163	-1.06643e-162	1.01415e-162	0
-1.01456e-163	4.03613e-163	-2.19423e-163	2.52065e-163	8.57644e-164	-9.39366e-164	-1.55703e-163	3.39133e-163	-5.8937e-163	4.18818e-164	7.23528e-164	-2.49799e-163	9.89952e-164	-1.08405e-163	2.65558e-163	8.71937e-163	3.25972e-163	1.15258e-163	2.11909e-163	-1.05342e-164	2.96952e-164	5.12397e-163	2.58412e-163	7.38912e-163	4.08044e-164	-1.30678e-164	1.98012e-163	9.31156e-163	-1.06643e-162	1.01415e-162	0
-1.01456e-163	4.03613e-163	-2.19423e-163	2.52065e-163	8.57644e-164	-9.39366e-164	-1.55703e-163	3.39133e-163	-5.8937e-163	4.18818e-164	7.23528e-164	-2.49799e-163	9.89952e-164	-1.08405e-163	2.65558e-163	8.71937e-163	3.25972e-163	1.15258e-163	2.11909e-163	-1.05342e-164	2.96952e-164	5.12397e-163	2.58412e-163	7.38912e-163	4.08044e-164	-1.30678e-164	1.98012e-163	9.31156e-163	-1.06643e-162	1.01415e-162	0
-1.01456e-163	4.03613e-163	-2.19423e-163	2.52065e-163	8.57644e-164	-9.39366e-164	-1.55703e-163	3.39133e-163	-5.8937e-163	4.18818e-164	7.23528e-164	-2.49799e-163	9.89952e-164	-1.08405e-163	2.65558e-163	8.71937e-163	3.25972e-163	1.15258e-163	2.11909e-163	-1.05342e-164	2.96952e-164	5.12397e-163	2.58412e-163	7.38912e-163	4.08044e-164	-1.30678e-164	1.98012e-163	9.31156e-163	-1.06643e-162	1.01415e-162	0
-1.01456e-163	4.03613e-163	-2.19423e-163	2.52065e-163	8.57644e-164	-9.39366e-164	-1.55703e-163	3.39133e-163	-5.8937e-163	4.18818e-164	7.23528e-164	-2.49799e-163	9.89952e-164	-1.08405e-163	2.65558e-163	8.71937e-163	3.25972e-163	1.15258e-163	2.11909e-163	-1.05342e-164	2.96952e-164	5.12397e-163	2.58412e-163	7.38912e-163	4.08044e-164	-1.30678e-164	1.98012e-163	9.31156e-163	-1.06643e-162	1.01415e-162	0
-1.01456e-163	4.03613e-163	-2.19423e-163	2.52065e-163	8.57644e-164	-9.39366e-164	-1.55703e-163	3.39133e-163	-5.8937e-163	4.18818e-164	7.23528e-164	-2.49799e-163	9.89952e-164	-1.08405e-163	2.65558e-163	8.71937e-163	3.25972e-163	1.15258e-163	2.11909e-163	-1.05342e-164	2.96952e-164	5.12397e-163	2.58412e-163	7.38912e-163	4.08044e-164	-1.30678e-164	1.98012e-163	9.31156e-163	-1.06643e-162	1.01415e-162	0
-1.01456e-163	4.03613e-163	-2.19423e-163	2.52065e-163	8.57644e-164	-9.39366e-164	-1.55703e-163	3.39133e-163	-5.8937e-163	4.18818e-164	7.23528e-164	-2.49799e-163	9.89952e-164	-1.08405e-163	2.65558e-163	8.71937e-163	3.25972e-163	1.15258e-163	2.11909e-163	-1.05342e-164	2.96952e-164	5.12397e-163	2.58412e-163	7.38912e-163	4.08044e-164	-1.30678e-164	1.98012e-163	9.31156e-163	-1.06643e-162	1.01415e-162	0
-1.01456e-163	4.03613e-163	-2.19423e-163	2.52065e-163	8.57644e-164	-9.39366e-164	-1.55703e-163	3.39133e-163	-5.8937e-163	4.18818e-164	7.23528e-164	-2.49799e-163	9.89952e-164	-1.08405e-163	2.65558e-163	8.71937e-163	3.25972e-163	1.15258e-163	2.11909e-163	-1.05342e-164	2.96952e-164	5.12397e-163	2.58412e-163	7.38912e-163	4.08044e-164	-1.30678e-164	1.98012e-163	9.31156e-163	-1.06643e-162	1.01415e-162	0
-1.01456e-163	4.03613e-163	-2.19423e-163	2.52065e-163	8.57644e-164	-9.39366e-164	-1.55703e-163	3.39133e-163	-5.8937e-163	4.18818e-164	7.23528e-164	-2.49799e-163	9.89952e-164	-1.08405e-163	2.65558e-163	8.71937e-163	3.25972e-163	1.15258e-163	2.11909e-163	-1.05342e-164	2.96952e-164	5.12397e-163	2.58412e-163	7.38912e-163	4.08044e-164	-1.30678e-164	1.98012e-163	9.31156e-163	-1.06643e-162	1.01415e-162	0
-1.01456e-163	4.03613e-163	-2.19423e-163	2.52065e-163	8.57644e-164	-9.39366e-164	-1.55703e-163	3.39133e-163	-5.8937e-163	4.18818e-164	7.23528e-164	-2.49799e-163	9.89952e-164	-1.08405e-163	2.65558e-163	8.71937e-163	3.25972e-163	1.15258e-163	2.11909e-163	-1.05342e-164	2.96952e-164	5.12397e-163	2.58412e-163	7.38912e-163	4.08044e-164	-1.30678e-164	1.98012e-163	9.31156e-163	-1.06643e-162	1.01415e-162	0
-1.01456e-163	4.03613e-163	-2.19423e-163	2.52065e-163	8.57644e-164	-9.39366e-164	-1.55703e-163	3.39133e-163	-5.8937e-163	4.18818e-164	7.23528e-164	-2.49799e-163	9.89952e-164	-1.08405e-163	2.65558e-163	8.71937e-163	3.25972e-163	1.15258e-163	2.11909e-163	-1.05342e-164	2.96952e-164	5.12397e-163	2.58412e-163	7.38912e-163	4.08044e-164	-1.30678e-164	1.98012e-163	9.31156e-163	-1.06643e-162	1.01415e-162	0
-1.01456e-163	4.03613e-163	-2.19423e-163	2.52065e-163	8.57644e-164	-9.39366e-164	-1.55703e-163	3.39133e-163	-5.8937e-163	4.18818e-164	7.23528e-164	-2.49799e-163	9.89952e-164	-1.08405e-163	2.65558e-163	8.71937e-163	3.25972e-163	1.15258e-163	2.11909e-163	-1.05342e-164	2.96952e-164	5.12397e-163	2.58412e-163	7.38912e-163	4.08044e-164	-1.30678e-164	1.98012e-163	9.31156e-163	-1.06643e-162	1.01415e-162	0
-1.01456e-163	4.03613e-163	-2.19423e-163	2.52065e-163	8.57644e-164	-9.39366e-164	-1.55703e-163	3.39133e-163	-5.8937e-163	4.18818e-164	7.23528e-164	-2.49799e-163	9.89952e-164	-1.08405e-163	2.65558e-163	8.71937e-163	3.25972e-163	1.15258e-163	2.11909e-163	-1.05342e-164	2.96952e-164	5.12397e-163	2.58412e-163	7.38912e-163	4.08044e-164	-1.30678e-164	1.98012e-163	9.31156e-163	-1.06643e-162	1.01415e-162	0
-1.01456e-163	4.03613e-163	-2.19423e-163	2.52065e-163	8.57644e-164	-9.39366e-164	-1.55703e-163	3.39133e-163	-5.8937e-163	4.18818e-164	7.23528e-164	-2.49799e-163	9.89952e-164	-1.08405e-163	2.65558e-163	8.71937e-163	3.25972e-163	1.15258e-163	2.11909e-163	-1.05342e-164	2.96952e-164	5.12397e-163	2.58412e-163	7.38912e-163	4.08044e-164	-1.30678e-164	1.98012e-163	9.31156e-163	-1.06643e-162	1.01415e-162	0
-1.01456e-163	4.03613e-163	-2.19423e-163	2.52065e-163	8.57644e-164	-9.39366e-164	-1.55703e-163	3.39133e-163	-5.8937e-163	4.18818e-164	7.23528e-164	-2.49799e-163	9.89952e-164	-1.08405e-163	2.65558e-163	8.71937e-163	3.25972e-163	1.15258e-163	2.11909e-163	-1.05342e-164	2.96952e-164	5.12397e-163	2.58412e-163	7.38912e-163	4.08044e-164	-1.30678e-164	1.98012e-163	9.31156e-163	-1.06643e-162	1.01415e-162	0
-1.01456e-163	4.03613e-163	-2.19423e-163	2.52065e-163	8.57644e-164	-9.39366e-164	-1.55703e-163	3.39133e-163	-5.8937e-163	4.18818e-164	7.23528e-164	-2.49799e-163	9.89952e-164	-1.08405e-163	2.65558e-163	8.71937e-163	3.25972e-163	1.15258e-163	2.11909e-163	-1.05342e-164	2.96952e-164	5.12397e-163	2.58412e-163	7.38912e-163	4.08044e-164	-1.30678e-164	1.98012e-163	9.31156e-163	-1.06643e-162	1.01415e-162	0
-1.01456e-163	4.03613e-163	-2.19423e-163	2.52065e-163	8.57644e-164	-9.39366e-164	-1.55703e-163	3.39133e-163	-5.8937e-163	4.18818e-164	7.23528e-164	-2.49799e-163	9.89952e-164	-1.08405e-163	2.65558e-163	8.71937e-163	3.25972e-163	1.15258e-163	2.11909e-163	-1.05342e-164	2.96952e-164	5.12397e-163	2.58412e-163	7.38912e-163	4.08044e-164	-1.30678e-164	1.98012e-163	9.31156e-163	-1.06643e-162	1.01415e-162	0
-1.01456e-163	4.03613e-163	-2.19423e-163	2.52065e-163	8.57644e-164	-9.39366e-164	-1.55703e-163	3.39133e-163	-5.8937e-163	4.18818e-164	7.23528e-164	-2.49799e-163	9.89952e-164	-1.08405e-163	2.65558e-163	8.71937e-163	3.25972e-163	1.15258e-163	2.11909e-163	-1.05342e-164	2.96952e-164	5.12397e-163	2.58412e-163	7.38912e-163	4.08044e-164	-1.30678e-164	1.98012e-163	9.31156e-163	-1.06643e-162	1.01415e-162	0
-1.01456e-163	4.03613e-163	-2.19423e-163	2.52065e-163	8.57644e-164	-9.39366e-164	-1.55703e-163	3.39133e-163	-5.8937e-163	4.18818e-164	7.23528e-164	-2.49799e-163	9.89952e-164	-1.08405e-163	2.65558e-163	8.71937e-163	3.25972e-163	1.15258e-163	2.11909e-163	-1.05342e-164	2.96952e-164	5.12397e-163	2.58412e-163	7.38912e-163	4.08044e-164	-1.30678e-164	1.98012e-163	9.31156e-163	-1.06643e-162	1.01415e-162	0
-1.01456e-163	4.03613e-163	-2.19423e-163	2.52065e-163	8.57644e-164	-9.39366e-164	-1.55703e-163	3.39133e-163	-5.8937e-163	4.18818e-164	7.23528e-164	-2.49799e-163	9.89952e-164	-1.08405e-163	2.65558e-163	8.71937e-163	3.25972e-163	1.15258e-163	2.11909e-163	-1.05342e-164	2.96952e-164	5.12397e-163	2.58412e-163	7.38912e-163	4.08044e-164	-1.30678e-164	1.98012e-163	9.31156e-163	-1.06643e-162	1.01415e-162	0
-1.01456e-163	4.03613e-163	-2.19423e-163	2.52065e-163	8.57644e-164	-9.39366e-164	-1.55703e-163	3.39133e-163	-5.8937e-163	4.18818e-164	7.23528e-164	-2.49799e-163	9.89952e-164	-1.08405e-163	2.65558e-163	8.71937e-163	3.25972e-163	1.15258e-163	2.11909e-163	-1.05342e-164	2.96952e-164	5.12397e-163	2.58412e-163	7.38912e-163	4.08044e-164	-1.30678e-164	1.98012e-163	9.31156e-163	-1.06643e-162	1.01415e-162	0
-1.01456e-163	4.03613e-163	-2.19423e-163	2.52065e-163	8.57644e-164	-9.39366e-164	-1.55703e-163	3.39133e-163	-5.8937e-163	4.18818e-164	7.23528e-164	-2.49799e-163	9.89952e-164	-1.08405e-163	2.65558e-163	8.71937e-163	3.25972e-163	1.15258e-163	2.11909e-163	-1.05342e-164	2.96952e-164	5.12397e-163	2.58412e-163	7.38912e-163	4.08044e-164	-1.30678e-164	1.98012e-163	9.31156e-163	-1.06643e-162	1.01415e-162	0
-1.01456e-163	4.03613e-163	-2.19423e-163	2.52065e-163	8.57644e-164	-9.39366e-164	-1.55703e-163	3.39133e-163	-5.8937e-163	4.18818e-164	7.23528e-164	-2.49799e-163	9.89952e-164	-1.08405e-163	2.65558e-163	8.71937e-163	3.25972e-163	1.15258e-163	2.11909e-163	-1.05342e-164	2.96952e-164	5.12397e-163	2.58412e-163	7.38912e-163	4.08044e-164	-1.30678e-164	1.98012e-163	9.31156e-163	-1.06643e-162	1.01415e-162	0
-1.01456e-163	4.03613e-163	-2.19423e-163	2.52065e-163	8.57644e-164	-9.39366e-164	-1.55703e-163	3.39133e-163	-5.8937e-163	4.18818e-164	7.23528e-164	-2.49799e-163	9.89952e-164	-1.08405e-163	2.65558e-163	8.71937e-163	3.25972e-163	1.15258e-163	2.11909e-163	-1.05342e-164	2.96952e-164	5.12397e-163	2.58412e-163	7.38912e-163	4.08044e-164	-1.30678e-164	1.98012e-163	9.31156e-163	-1.06643e-162	1.01415e-162	0
-1.01456e-163	4.03613e-163	-2.19423e-163	2.52065e-163	8.57644e-164	-9.39366e-164	-1.55703e-163	3.39133e-163	-5.8937e-163	4.18818e-164	7.23528e-164	-2.49799e-163	9.89952e-164	-1.08405e-163	2.65558e-163	8.71937e-163	3.25972e-163	1.15258e-163	2.11909e-163	-1.05342e-164	2.96952e-164	5.12397e-163	2.58412e-163	7.38912e-163	4.08044e-164	-1.30678e-164	1.98012e-163	9.31156e-163	-1.06643e-162	1.01415e-162	0
-1.01456e-163	4.03613e-163	-2.19423e-163	2.52065e-163	8.57644e-164	-9.39366e-164	-1.55703e-163	3.39133e-163	-5.8937e-163	4.18818e-164	7.23528e-164	-2.49799e-163	9.89952e-164	-1.08405e-163	2.65558e-163	8.71937e-163	3.25972e-163	1.15258e-163	2.11909e-163	-1.05342e-164	2.96952e-164	5.12397e-163	2.58412e-163	7.38912e-163	4.08044e-164	-1.30678e-164	1.98012e-163	9.31156e-163	-1.06643e-162	1.01415e-162	0
-1.01456e-163	4.03613e-163	-2.19423e-163	2.52065e-163	8.57644e-164	-9.39366e-164	-1.55703e-163	3.39133e-163	-5.8937e-163	4.18818e-164	7.23528e-164	-2.49799e-163	9.89952e-164	-1.08405e-163	2.65558e-163	8.71937e-163	3.25972e-163	1.15258e-163	2.11909e-163	-1.05342e-164	2.96952e-164	5.12397e-163	2.58412e-163	7.38912e-163	4.08044e-164	-1.30678e-164	1.98012e-163	9.31156e-163	-1.06643e-162	1.01415e-162	0
-1.01456e-163	4.03613e-163	-2.19423e-163	2.52065e-163	8.57644e-164	-9.39366e-164	-1.55703e-163	3.39133e-163	-5.8937e-163	4.18818e-164	7.23528e-164	-2.49799e-163	9.89952e-164	-1.08405e-163	2.65558e-163	8.71937e-163	3.25972e-163	1.15258e-163	2.11909e-163	-1.05342e-164	2.96952e-164	5.12397e-163	2.58412e-163	7.38912e-163	4.08044e-164	-1.30678e-164	1.98012e-163	9.31156e-163	-1.06643e-162	1.01415e-162	0
-1.01456e-163	4.03613e-163	-2.19423e-163	2.52065e-163	8.57644e-164	-9.39366e-164	-1.55703e-163	3.39133e-163	-5.8937e-163	4.18818e-164	7.23528e-164	-2.49799e-163	9.89952e-164	-1.08405e-163	2.65558e-163	8.71937e-163	3.25972e-163	1.15258e-163	2.11909e-163	-1.05342e-164	2.96952e-164	5.12397e-163	2.58412e-163	7.38912e-163	4.08044e-164	-1.30678e-164	1.98012e-163	9.31156e-163	-1.06643e-162	1.01415e-162	0
-1.01456e-163	4.03613e-163	-2.19423e-163	2.52065e-163	8.57644e-164	-9.39366e-164	-1.55703e-163	3.39133e-163	-5.8937e-163	4.18818e-164	7.23528e-164	-2.49799e-163	9.89952e-164	-1.08405e-163	2.65558e-163	8.71937e-163	3.25972e-163	1.15258e-163	2.11909e-163	-1.05342e-164	2.96952e-164	5.12397e-163	2.58412e-163	7.38912e-163	4.08044e-164	-1.30678e-164	1.98012e-163	9.31156e-163	-1.06643e-162	1.01415e-162	0
-1.01456e-163	4.03613e-163	-2.19423e-163	2.52065e-163	8.57644e-164	-9.39366e-164	-1.55703e-163	3.39133e-163	-5.8937e-163	4.18818e-164	7.23528e-164	-2.49799e-163	9.89952e-164	-1.08405e-163	2.65558e-163	8.71937e-163	3.25972e-163	1.15258e-163	2.11909e-163	-1.05342e-164	2.96952e-164	5.12397e-163	2.58412e-163	7.38912e-163	4.08044e-164	-1.30678e-164	1.98012e-163	9.31156e-163	-1.06643e-162	1.01415e-162	0
-1.01456e-163	4.03613e-163	-2.19423e-163	2.52065e-163	8.57644e-164	-9.39366e-164	-1.55703e-163	3.39133e-163	-5.8937e-163	4.18818e-164	7.23528e-164	-2.49799e-163	9.89952e-164	-1.08405e-163	2.65558e-163	8.71937e-163	3.25972e-163	1.15258e-163	2.11909e-163	-1.05342e-164	2.96952e-164	5.12397e-163	2.58412e-163	7.38912e-163	4.08044e-164	-1.30678e-164	1.98012e-163	9.31156e-163	-1.06643e-162	1.01415e-162	0
-1.01456e-163	4.03613e-163	-2.19423e-163	2.52065e-163	8.57644e-164	-9.39366e-164	-1.55703e-163	3.39133e-163	-5.8937e-163	4.18818e-164	7.23528e-164	-2.49799e-163	9.89952e-164	-1.08405e-163	2.65558e-163	8.71937e-163	3.25972e-163	1.15258e-163	2.11909e-163	-1.05342e-164	2.96952e-164	5.12397e-163	2.58412e-163	7.38912e-163	4.08044e-164	-1.30678e-164	1.98012e-163	9.31156e-163	-1.06643e-162	1.01415e-162	0
-1.01456e-163	4.03613e-163	-2.19423e-163	2.52065e-163	8.57644e-164	-9.39366e-164	-1.55703e-163	3.39133e-163	-5.8937e-163	4.18818e-164	7.23528e-164	-2.49799e-163	9.89952e-164	-1.08405e-163	2.65558e-163	8.71937e-163	3.25972e-163	1.15258e-163	2.11909e-163	-1.05342e-164	2.96952e-164	5.12397e-163	2.58412e-163	7.38912e-163	4.08044e-164	-1.30678e-164	1.98012e-163	9.31156e-163	-1.06643e-162	1.01415e-162	0
-1.01456e-163	4.03613e-163	-2.19423e-163	2.52065e-163	8.57644e-164	-9.39366e-164	-1.55703e-163	3.39133e-163	-5.8937e-163	4.18818e-164	7.23528e-164	-2.49799e-163	9.89952e-164	-1.08405e-163	2.65558e-163	8.71937e-163	3.25972e-163	1.15258e-163	2.11909e-163	-1.05342e-164	2.96952e-164	5.12397e-163	2.58412e-163	7.38912e-163	4.08044e-164	-1.30678e-164	1.98012e-163	9.31156e-163	-1.06643e-162	1.01415e-162	0
-1.01456e-163	4.03613e-163	-2.19423e-163	2.52065e-163	8.57644e-164	-9.39366e-164	-1.55703e-163	3.39133e-163	-5.8937e-163	4.18818e-164	7.23528e-164	-2.49799e-163	9.89952e-164	-1.08405e-163	2.65558e-163	8.71937e-163	3.25972e-163	1.15258e-163	2.11909e-163	-1.05342e-164	2.96952e-164	5.12397e-163	2.58412e-163	7.38912e-163	4.08044e-164	-1.30678e-164	1.98012e-163	9.31156e-163	-1.06643e-162	1.01415e-162	0
-1.01456e-163	4.03613e-163	-2.19423e-163	2.52065e-163	8.57644e-164	-9.39366e-164	-1.55703e-163	3.39133e-163	-5.8937e-163	4.18818e-164	7.23528e-164	-2.49799e-163	9.89952e-164	-1.08405e-163	2.65558e-163	8.71937e-163	3.25972e-163	1.15258e-163	2.11909e-163	-1.05342e-164	2.96952e-164	5.12397e-163	2.58412e-163	7.38912e-163	4.08044e-164	-1.30678e-164	1.98012e-163	9.31156e-163	-1.06643e-162	1.01415e-162	0
-1.01456e-163	4.03613e-163	-2.19423e-163	2.52065e-163	8.57644e-164	-9.39366e-164	-1.55703e-163	3.39133e-163	-5.8937e-163	4.18818e-164	7.23528e-164	-2.49799e-163	9.89952e-164	-1.08405e-163	2.65558e-163	8.71937e-163	3.25972e-163	1.15258e-163	2.11909e-163	-1.05342e-164	2.96952e-164	5.12397e-163	2.58412e-163	7.38912e-163	4.08044e-164	-1.30678e-164	1.98012e-163	9.31156e-163	-1.06643e-162	1.01415e-162	0
-1.01456e-163	4.03613e-163	-2.19423e-163	2.52065e-163	8.57644e-164	-9.39366e-164	-1.55703e-163	3.39133e-163	-5.8937e-163	4.18818e-164	7.23528e-164	-2.49799e-163	9.89952e-164	-1.08405e-163	2.65558e-163	8.71937e-163	3.25972e-163	1.15258e-163	2.11909e-163	-1.05342e-164	2.96952e-164	5.12397e-163	2.58412e-163	7.38912e-163	4.08044e-164	-1.30678e-164	1.98012e-163	9.31156e-163	-1.06643e-162	1.01415e-162	0
-1.01456e-163	4.03613e-163	-2.19423e-163	2.52065e-163	8.57644e-164	-9.39366e-164	-1.55703e-163	3.39133e-163	-5.8937e-163	4.18818e-164	7.23528e-164	-2.49799e-163	9.89952e-164	-1.08405e-163	2.65558e-163	8.71937e-163	3.25972e-163	1.15258e-163	2.11909e-163	-1.05342e-164	2.96952e-164	5.12397e-163	2.58412e-163	7.38912e-163	4.08044e-164	-1.30678e-164	1.98012e-163	9.31156e-163	-1.06643e-162	1.01415e-162	0
-1.01456e-163	4.03613e-163	-2.19423e-163	2.52065e-163	8.57644e-164	-9.39366e-164	-1.55703e-163	3.39133e-163	-5.8937e-163	4.18818e-164	7.23528e-164	-2.49799e-163	9.89952e-164	-1.08405e-163	2.65558e-163	8.71937e-163	3.25972e-163	1.15258e-163	2.11909e-163	-1.05342e-164	2.96952e-164	5.12397e-163	2.58412e-163	7.38912e-163	4.08044e-164	-1.30678e-164	1.98012e-163	9.31156e-163	-1.06643e-162	1.01415e-162	0
-1.01456e-163	4.03613e-163	-2.19423e-163	2.52065e-163	8.57644e-164	-9.39366e-164	-1.55703e-163	3.39133e-163	-5.8937e-163	4.18818e-164	7.23528e-164	-2.49799e-163	9.89952e-164	-1.08405e-163	2.65558e-163	8.71937e-163	3.25972e-163	1.15258e-163	2.11909e-163	-1.05342e-164	2.96952e-164	5.12397e-163	2.58412e-163	7.38912e-163	4.08044e-164	-1.30678e-164	1.98012e-163	9.31156e-163	-1.06643e-162	1.01415e-162	0
-1.01456e-163	4.03613e-163	-2.19423e-163	2.52065e-163	8.57644e-164	-9.39366e-164	-1.55703e-163	3.39133e-163	-5.8937e-163	4.18818e-164	7.23528e-164	-2.49799e-163	9.89952e-164	-1.08405e-163	2.65558e-163	8.71937e-163	3.25972e-163	1.15258e-163	2.11909e-163	-1.05342e-164	2.96952e-164	5.12397e-163	2.58412e-163	7.38912e-163	4.08044e-164	-1.30678e-164	1.98012e-163	9.31156e-163	-1.06643e-162	1.01415e-162	0
-1.01456e-163	4.03613e-163	-2.19423e-163	2.52065e-163	8.57644e-164	-9.39366e-164	-1.55703e-163	3.39133e-163	-5.8937e-163	4.18818e-164	7.23528e-164	-2.49799e-163	9.89952e-164	-1.08405e-163	2.65558e-163	8.71937e-163	3.25972e-163	1.15258e-163	2.11909e-163	-1.05342e-164	2.96952e-164	5.12397e-163	2.58412e-163	7.38912e-163	4.08044e-164	-1.30678e-164	1.98012e-163	9.31156e-163	-1.06643e-162	1.01415e-162	0
-1.01456e-163	4.03613e-163	-2.19423e-163	2.52065e-163	8.57644e-164	-9.39366e-164	-1.55703e-163	3.39133e-163	-5.8937e-163	4.18818e-164	7.23528e-164	-2.49799e-163	9.89952e-164	-1.08405e-163	2.65558e-163	8.71937e-163	3.25972e-163	1.15258e-163	2.11909e-163	-1.05342e-164	2.96952e-164	5.12397e-163	2.58412e-163	7.38912e-163	4.08044e-164	-1.30678e-164	1.98012e-163	9.31156e-163	-1.06643e-162	1.01415e-162	0
-1.01456e-163	4.03613e-163	-2.19423e-163	2.52065e-163	8.57644e-164	-9.39366e-164	-1.55703e-163	3.39133e-163	-5.8937e-163	4.18818e-164	7.23528e-164	-2.49799e-163	9.89952e-164	-1.08405e-163	2.65558e-163	8.71937e-163	3.25972e-163	1.15258e-163	2.11909e-163	-1.05342e-164	2.96952e-164	5.12397e-163	2.58412e-163	7.38912e-163	4.08044e-164	-1.30678e-164	1.98012e-163	9.31156e-163	-1.06643e-162	1.01415e-162	0
-1.01456e-163	4.03613e-163	-2.19423e-163	2.52065e-163	8.57644e-164	-9.39366e-164	-1.55703e-163	3.39133e-163	-5.8937e-163	4.18818e-164	7.23528e-164	-2.49799e-163	9.89952e-164	-1.08405e-163	2.65558e-163	8.71937e-163	3.25972e-163	1.15258e-163	2.11909e-163	-1.05342e-164	2.96952e-164	5.12397e-163	2.58412e-163	7.38912e-163	4.08044e-164	-1.30678e-164	1.98012e-163	9.31156e-163	-1.06643e-162	1.01415e-162	0
-1.01456e-163	4.03613e-163	-2.19423e-163	2.52065e-163	8.57644e-164	-9.39366e-164	-1.55703e-163	3.39133e-163	-5.8937e-163	4.18818e-164	7.23528e-164	-2.49799e-163	9.89952e-164	-1.08405e-163	2.65558e-163	8.71937e-163	3.25972e-163	1.15258e-163	2.11909e-163	-1.05342e-164	2.96952e-164	5.12397e-163	2.58412e-163	7.38912e-163	4.08044e-164	-1.30678e-164	1.98012e-163	9.31156e-163	-1.06643e-162	1.01415e-162	0
-1.01456e-163	4.03613e-163	-2.19423e-163	2.52065e-163	8.57644e-164	-9.39366e-164	-1.55703e-163	3.39133e-163	-5.8937e-163	4.18818e-164	7.23528e-164	-2.49799e-163	9.89952e-164	-1.08405e-163	2.65558e-163	8.71937e-163	3.25972e-163	1.15258e-163	2.11909e-163	-1.05342e-164	2.96952e-164	5.12397e-163	2.58412e-163	7.38912e-163	4.08044e-164	-1.30678e-164	1.98012e-163	9.31156e-163	-1.06643e-162	1.01415e-162	0
-1.01456e-163	4.03613e-163	-2.19423e-163	2.52065e-163	8.57644e-164	-9.39366e-164	-1.55703e-163	3.39133e-163	-5.8937e-163	4.18818e-164	7.23528e-164	-2.49799e-163	9.89952e-164	-1.08405e-163	2.65558e-163	8.71937e-163	3.25972e-163	1.15258e-163	2.11909e-163	-1.05342e-164	2.96952e-164	5.12397e-163	2.58412e-163	7.38912e-163	4.08044e-164	-1.30678e-164	1.98012e-163	9.31156e-163	-1.06643e-162	1.01415e-162	0
-1.01456e-163	4.03613e-163	-2.19423e-163	2.52065e-163	8.57644e-164	-9.39366e-164	-1.55703e-163	3.39133e-163	-5.8937e-163	4.18818e-164	7.23528e-164	-2.49799e-163	9.89952e-164	-1.08405e-163	2.65558e-163	8.71937e-163	3.25972e-163	1.15258e-163	2.11909e-163	-1.05342e-164	2.96952e-164	5.12397e-163	2.58412e-163	7.38912e-163	4.08044e-164	-1.30678e-164	1.98012e-163	9.31156e-163	-1.06643e-162	1.01415e-162	0
-1.01456e-163	4.03613e-163	-2.19423e-163	2.52065e-163	8.57644e-164	-9.39366e-164	-1.55703e-163	3.39133e-163	-5.8937e-163	4.18818e-164	7.23528e-164	-2.49799e-163	9.89952e-164	-1.08405e-163	2.65558e-163	8.71937e-163	3.25972e-163	1.15258e-163	2.11909e-163	-1.05342e-164	2.96952e-164	5.12397e-163	2.58412e-163	7.38912e-163	4.08044e-164	-1.30678e-164	1.98012e-163	9.31156e-163	-1.06643e-162	1.01415e-162	0
-1.01456e-163	4.03613e-163	-2.19423e-163	2.52065e-163	8.57644e-164	-9.39366e-164	-1.55703e-163	3.39133e-163	-5.8937e-163	4.18818e-164	7.23528e-164	-2.49799e-163	9.89952e-164	-1.08405e-163	2.65558e-163	8.71937e-163	3.25972e-163	1.15258e-163	2.11909e-163	-1.05342e-164	2.96952e-164	5.12397e-163	2.58412e-163	7.38912e-163	4.08044e-164	-1.30678e-164	1.98012e-163	9.31156e-163	-1.06643e-162	1.01415e-162	0
-1.01456e-163	4.03613e-163	-2.19423e-163	2.52065e-163	8.57644e-164	-9.39366e-164	-1.55703e-163	3.39133e-163	-5.8937e-163	4.18818e-164	7.23528e-164	-2.49799e-163	9.89952e-164	-1.08405e-163	2.65558e-163	8.71937e-163	3.25972e-163	1.15258e-163	2.11909e-163	-1.05342e-164	2.96952e-164	5.12397e-163	2.58412e-163	7.38912e-163	4.08044e-164	-1.30678e-164	1.98012e-163	9.31156e-163	-1.06643e-162	1.01415e-162	0
-1.01456e-163	4.03613e-163	-2.19423e-163	2.52065e-163	8.57644e-164	-9.39366e-164	-1.55703e-163	3.39133e-163	-5.8937e-163	4.18818e-164	7.23528e-164	-2.49799e-163	9.89952e-164	-1.08405e-163	2.65558e-163	8.71937e-163	3.25972e-163	1.15258e-163	2.11909e-163	-1.05342e-164	2.96952e-164	5.12397e-163	2.58412e-163	7.38912e-163	4.08044e-164	-1.30678e-164	1.98012e-163	9.31156e-163	-1.06643e-162	1.01415e-162	0
-1.01456e-163	4.03613e-163	-2.19423e-163	2.52065e-163	8.57644e-164	-9.39366e-164	-1.55703e-163	3.39133e-163	-5.8937e-163	4.18818e-164	7.23528e-164	-2.49799e-163	9.89952e-164	-1.08405e-163	2.65558e-163	8.71937e-163	3.25972e-163	1.15258e-163	2.11909e-163	-1.05342e-164	2.96952e-164	5.12397e-163	2.58412e-163	7.38912e-163	4.08044e-164	-1.30678e-164	1.98012e-163	9.31156e-163	-1.06643e-162	1.01415e-162	0
-1.01456e-163	4.03613e-163	-2.19423e-163	2.52065e-163	8.57644e-164	-9.39366e-164	-1.55703e-163	3.39133e-163	-5.8937e-163	4.18818e-164	7.23528e-164	-2.49799e-163	9.89952e-164	-1.08405e-163	2.65558e-163	8.71937e-163	3.25972e-163	1.15258e-163	2.11909e-163	-1.05342e-164	2.96952e-164	5.12397e-163	2.58412e-163	7.38912e-163	4.08044e-164	-1.30678e-164	1.98012e-163	9.31156e-163	-1.06643e-162	1.01415e-162	0
-1.01456e-163	4.03613e-163	-2.19423e-163	2.52065e-163	8.57644e-164	-9.39366e-164	-1.55703e-163	3.39133e-163	-5.8937e-163	4.18818e-164	7.23528e-164	-2.49799e-163	9.89952e-164	-1.08405e-163	2.65558e-163	8.71937e-163	3.25972e-163	1.15258e-163	2.11909e-163	-1.05342e-164	2.96952e-164	5.12397e-163	2.58412e-163	7.38912e-163	4.08044e-164	-1.30678e-164	1.98012e-163	9.31156e-163	-1.06643e-162	1.01415e-162	0
-1.01456e-163	4.03613e-163	-2.19423e-163	2.52065e-163	8.57644e-164	-9.39366e-164	-1.55703e-163	3.39133e-163	-5.8937e-163	4.18818e-164	7.23528e-164	-2.49799e-163	9.89952e-164	-1.08405e-163	2.65558e-163	8.71937e-163	3.25972e-163	1.15258e-163	2.11909e-163	-1.05342e-164	2.96952e-164	5.12397e-163	2.58412e-163	7.38912e-163	4.08044e-164	-1.30678e-164	1.98012e-163	9.31156e-163	-1.06643e-162	1.01415e-162	0
-1.01456e-163	4.03613e-163	-2.19423e-163	2.52065e-163	8.57644e-164	-9.39366e-164	-1.55703e-163	3.39133e-163	-5.8937e-163	4.18818e-164	7.23528e-164	-2.49799e-163	9.89952e-164	-1.08405e-163	2.65558e-163	8.71937e-163	3.25972e-163	1.15258e-163	2.11909e-163	-1.05342e-164	2.96952e-164	5.12397e-163	2.58412e-163	7.38912e-163	4.08044e-164	-1.30678e-164	1.98012e-163	9.31156e-163	-1.06643e-162	1.01415e-162	0
-1.01456e-163	4.03613e-163	-2.19423e-163	2.52065e-163	8.57644e-164	-9.39366e-164	-1.55703e-163	3.39133e-163	-5.8937e-163	4.18818e-164	7.23528e-164	-2.49799e-163	9.89952e-164	-1.08405e-163	2.65558e-163	8.71937e-163	3.25972e-163	1.15258e-163	2.11909e-163	-1.05342e-164	2.96952e-164	5.12397e-163	2.58412e-163	7.38912e-163	4.08044e-164	-1.30678e-164	1.98012e-163	9.31156e-163	-1.06643e-162	1.01415e-162	0
-1.01456e-163	4.03613e-163	-2.19423e-163	2.52065e-163	8.57644e-164	-9.39366e-164	-1.55703e-163	3.39133e-163	-5.8937e-163	4.18818e-164	7.23528e-164	-2.49799e-163	9.89952e-164	-1.08405e-163	2.65558e-163	8.71937e-163	3.25972e-163	1.15258e-163	2.11909e-163	-1.05342e-164	2.96952e-164	5.12397e-163	2.58412e-163	7.38912e-163	4.08044e-164	-1.30678e-164	1.98012e-163	9.31156e-163	-1.06643e-162	1.01415e-162	0
-1.01456e-163	4.03613e-163	-2.19423e-163	2.52065e-163	8.57644e-164	-9.39366e-164	-1.55703e-163	3.39133e-163	-5.8937e-163	4.18818e-164	7.23528e-164	-2.49799e-163	9.89952e-164	-1.08405e-163	2.65558e-163	8.71937e-163	3.25972e-163	1.15258e-163	2.11909e-163	-1.05342e-164	2.96952e-164	5.12397e-163	2.58412e-163	7.38912e-163	4.08044e-164	-1.30678e-164	1.98012e-163	9.31156e-163	-1.06643e-162	1.01415e-162	0
-1.01456e-163	4.03613e-163	-2.19423e-163	2.52065e-163	8.57644e-164	-9.39366e-164	-1.55703e-163	3.39133e-163	-5.8937e-163	4.18818e-164	7.23528e-164	-2.49799e-163	9.89952e-164	-1.08405e-163	2.65558e-163	8.71937e-163	3.25972e-163	1.15258e-163	2.11909e-163	-1.05342e-164	2.96952e-164	5.12397e-163	2.58412e-163	7.38912e-163	4.08044e-164	-1.30678e-164	1.98012e-163	9.31156e-163	-1.06643e-162	1.01415e-162	0
-1.01456e-163	4.03613e-163	-2.19423e-163	2.52065e-163	8.57644e-164	-9.39366e-164	-1.55703e-163	3.39133e-163	-5.8937e-163	4.18818e-164	7.23528e-164	-2.49799e-163	9.89952e-164	-1.08405e-163	2.65558e-163	8.71937e-163	3.25972e-163	1.15258e-163	2.11909e-163	-1.05342e-164	2.96952e-164	5.12397e-163	2.58412e-163	7.38912e-163	4.08044e-164	-1.30678e-164	1.98012e-163	9.31156e-163	-1.06643e-162	1.01415e-162	0
-1.01456e-163	4.03613e-163	-2.19423e-163	2.52065e-163	8.57644e-164	-9.39366e-164	-1.55703e-163	3.39133e-163	-5.8937e-163	4.18818e-164	7.23528e-164	-2.49799e-163	9.89952e-164	-1.08405e-163	2.65558e-163	8.71937e-163	3.25972e-163	1.15258e-163	2.11909e-163	-1.05342e-164	2.96952e-164	5.12397e-163	2.58412e-163	7.38912e-163	4.08044e-164	-1.30678e-164	1.98012e-163	9.31156e-163	-1.06643e-162	1.01415e-162	0
-1.01456e-163	4.03613e-163	-2.19423e-163	2.52065e-163	8.57644e-164	-9.39366e-164	-1.55703e-163	3.39133e-163	-5.8937e-163	4.18818e-164	7.23528e-164	-2.49799e-163	9.89952e-164	-1.08405e-163	2.65558e-163	8.71937e-163	3.25972e-163	1.15258e-163	2.11909e-163	-1.05342e-164	2.96952e-164	5.12397e-163	2.58412e-163	7.38912e-163	4.08044e-164	-1.30678e-164	1.98012e-163	9.31156e-163	-1.06643e-162	1.01415e-162	0
-1.01456e-163	4.03613e-163	-2.19423e-163	2.52065e-163	8.57644e-164	-9.39366e-164	-1.55703e-163	3.39133e-163	-5.8937e-163	4.18818e-164	7.23528e-164	-2.49799e-163	9.89952e-164	-1.08405e-163	2.65558e-163	8.71937e-163	3.25972e-163	1.15258e-163	2.11909e-163	-1.05342e-164	2.96952e-164	5.12397e-163	2.58412e-163	7.38912e-163	4.08044e-164	-1.30678e-164	1.98012e-163	9.31156e-163	-1.06643e-162	1.01415e-162	0
-1.01456e-163	4.03613e-163	-2.19423e-163	2.52065e-163	8.57644e-164	-9.39366e-164	-1.55703e-163	3.39133e-163	-5.8937e-163	4.18818e-164	7.23528e-164	-2.49799e-163	9.89952e-164	-1.08405e-163	2.65558e-163	8.71937e-163	3.25972e-163	1.15258e-163	2.11909e-163	-1.05342e-164	2.96952e-164	5.12397e-163	2.58412e-163	7.38912e-163	4.08044e-164	-1.30678e-164	1.98012e-163	9.31156e-163	-1.06643e-162	1.01415e-162	0
-1.01456e-163	4.03613e-163	-2.19423e-163	2.52065e-163	8.57644e-164	-9.39366e-164	-1.55703e-163	3.39133e-163	-5.8937e-163	4.18818e-164	7.23528e-164	-2.49799e-163	9.89952e-164	-1.08405e-163	2.65558e-163	8.71937e-163	3.25972e-163	1.15258e-163	2.11909e-163	-1.05342e-164	2.96952e-164	5.12397e-163	2.58412e-163	7.38912e-163	4.08044e-164	-1.30678e-164	1.98012e-163	9.31156e-163	-1.06643e-162	1.01415e-162	0
-1.01456e-163	4.03613e-163	-2.19423e-163	2.52065e-163	8.57644e-164	-9.39366e-164	-1.55703e-163	3.39133e-163	-5.8937e-163	4.18818e-164	7.23528e-164	-2.49799e-163	9.89952e-164	-1.08405e-163	2.65558e-163	8.71937e-163	3.25972e-163	1.15258e-163	2.11909e-163	-1.05342e-164	2.96952e-164	5.12397e-163	2.58412e-163	7.38912e-163	4.08044e-164	-1.30678e-164	1.98012e-163	9.31156e-163	-1.06643e-162	1.01415e-162	0
-1.01456e-163	4.03613e-163	-2.19423e-163	2.52065e-163	8.57644e-164	-9.39366e-164	-1.55703e-163	3.39133e-163	-5.8937e-163	4.18818e-164	7.23528e-164	-2.49799e-163	9.89952e-164	-1.08405e-163	2.65558e-163	8.71937e-163	3.25972e-163	1.15258e-163	2.11909e-163	-1.05342e-164	2.96952e-164	5.12397e-163	2.58412e-163	7.38912e-163	4.08044e-164	-1.30678e-164	1.98012e-163	9.31156e-163	-1.06643e-162	1.01415e-162	0
-1.01456e-163	4.03613e-163	-2.19423e-163	2.52065e-163	8.57644e-164	-9.39366e-164	-1.55703e-163	3.39133e-163	-5.8937e-163	4.18818e-164	7.23528e-164	-2.49799e-163	9.89952e-164	-1.08405e-163	2.65558e-163	8.71937e-163	3.25972e-163	1.15258e-163	2.11909e-163	-1.05342e-164	2.96952e-164	5.12397e-163	2.58412e-163	7.38912e-163	4.08044e-164	-1.30678e-164	1.98012e-163	9.31156e-163	-1.06643e-162	1.01415e-162	0
-1.01456e-163	4.03613e-163	-2.19423e-163	2.52065e-163	8.57644e-164	-9.39366e-164	-1.55703e-163	3.39133e-163	-5.8937e-163	4.18818e-164	7.23528e-164	-2.49799e-163	9.89952e-164	-1.08405e-163	2.65558e-163	8.71937e-163	3.25972e-163	1.15258e-163	2.11909e-163	-1.05342e-164	2.96952e-164	5.12397e-163	2.58412e-163	7.38912e-163	4.08044e-164	-1.30678e-164	1.98012e-163	9.31156e-163	-1.06643e-162	1.01415e-162	0
-1.01456e-163	4.03613e-163	-2.19423e-163	2.52065e-163	8.57644e-164	-9.39366e-164	-1.55703e-163	3.39133e-163	-5.8937e-163	4.18818e-164	7.23528e-164	-2.49799e-163	9.89952e-164	-1.08405e-163	2.65558e-163	8.71937e-163	3.25972e-163	1.15258e-163	2.11909e-163	-1.05342e-164	2.96952e-164	5.12397e-163	2.58412e-163	7.38912e-163	4.08044e-164	-1.30678e-164	1.98012e-163	9.31156e-163	-1.06643e-162	1.01415e-162	0
-1.01456e-163	4.03613e-163	-2.19423e-163	2.52065e-163	8.57644e-164	-9.39366e-164	-1.55703e-163	3.39133e-163	-5.8937e-163	4.18818e-164	7.23528e-164	-2.49799e-163	9.89952e-164	-1.08405e-163	2.65558e-163	8.71937e-163	3.25972e-163	1.15258e-163	2.11909e-163	-1.05342e-164	2.96952e-164	5.12397e-163	2.58412e-163	7.38912e-163	4.08044e-164	-1.30678e-164	1.98012e-163	9.31156e-163	-1.06643e-162	1.01415e-162	0
-1.01456e-163	4.03613e-163	-2.19423e-163	2.52065e-163	8.57644e-164	-9.39366e-164	-1.55703e-163	3.39133e-163	-5.8937e-163	4.18818e-164	7.23528e-164	-2.49799e-163	9.89952e-164	-1.08405e-163	2.65558e-163	8.71937e-163	3.25972e-163	1.15258e-163	2.11909e-163	-1.05342e-164	2.96952e-164	5.12397e-163	2.58412e-163	7.38912e-163	4.08044e-164	-1.30678e-164	1.98012e-163	9.31156e-163	-1.06643e-162	1.01415e-162	0
-1.01456e-163	4.03613e-163	-2.19423e-163	2.52065e-163	8.57644e-164	-9.39366e-164	-1.55703e-163	3.39133e-163	-5.8937e-163	4.18818e-164	7.23528e-164	-2.49799e-163	9.89952e-164	-1.08405e-163	2.65558e-163	8.71937e-163	3.25972e-163	1.15258e-163	2.11909e-163	-1.05342e-164	2.96952e-164	5.12397e-163	2.58412e-163	7.38912e-163	4.08044e-164	-1.30678e-164	1.98012e-163	9.31156e-163	-1.06643e-162	1.01415e-162	0
-1.01456e-163	4.03613e-163	-2.19423e-163	2.52065e-163	8.57644e-164	-9.39366e-164	-1.55703e-163	3.39133e-163	-5.8937e-163	4.18818e-164	7.23528e-164	-2.49799e-163	9.89952e-164	-1.08405e-163	2.65558e-163	8.71937e-163	3.25972e-163	1.15258e-163	2.11909e-163	-1.05342e-164	2.96952e-164	5.12397e-163	2.58412e-163	7.38912e-163	4.08044e-164	-1.30678e-164	1.98012e-163	9.31156e-163	-1.06643e-162	1.01415e-162	0
-1.01456e-163	4.03613e-163	-2.19423e-163	2.52065e-163	8.57644e-164	-9.39366e-164	-1.55703e-163	3.39133e-163	-5.8937e-163	4.18818e-164	7.23528e-164	-2.49799e-163	9.89952e-164	-1.08405e-163	2.65558e-163	8.71937e-163	3.25972e-163	1.15258e-163	2.11909e-163	-1.05342e-164	2.96952e-164	5.12397e-163	2.58412e-163	7.38912e-163	4.08044e-164	-1.30678e-164	1.98012e-163	9.31156e-163	-1.06643e-162	1.01415e-162	0
-1.01456e-163	4.03613e-163	-2.19423e-163	2.52065e-163	8.57644e-164	-9.39366e-164	-1.55703e-163	3.39133e-163	-5.8937e-163	4.18818e-164	7.23528e-164	-2.49799e-163	9.89952e-164	-1.08405e-163	2.65558e-163	8.71937e-163	3.25972e-163	1.15258e-163	2.11909e-163	-1.05342e-164	2.96952e-164	5.12397e-163	2.58412e-163	7.38912e-163	4.08044e-164	-1.30678e-164	1.98012e-163	9.31156e-163	-1.06643e-162	1.01415e-162	0
-1.01456e-163	4.03613e-163	-2.19423e-163	2.52065e-163	8.57644e-164	-9.39366e-164	-1.55703e-163	3.39133e-163	-5.8937e-163	4.18818e-164	7.23528e-164	-2.49799e-163	9.89952e-164	-1.08405e-163	2.65558e-163	8.71937e-163	3.25972e-163	1.15258e-163	2.11909e-163	-1.05342e-164	2.96952e-164	5.12397e-163	2.58412e-163	7.38912e-163	4.08044e-164	-1.30678e-164	1.98012e-163	9.31156e-163	-1.06643e-162	1.01415e-162	0
-1.01456e-163	4.03613e-163	-2.19423e-163	2.52065e-163	8.57644e-164	-9.39366e-164	-1.55703e-163	3.39133e-163	-5.8937e-163	4.18818e-164	7.23528e-164	-2.49799e-163	9.89952e-164	-1.08405e-163	2.65558e-163	8.71937e-163	3.25972e-163	1.15258e-163	2.11909e-163	-1.05342e-164	2.96952e-164	5.12397e-163	2.58412e-163	7.38912e-163	4.08044e-164	-1.30678e-164	1.98012e-163	9.31156e-163	-1.06643e-162	1.01415e-162	0
-1.01456e-163	4.03613e-163	-2.19423e-163	2.52065e-163	8.57644e-164	-9.39366e-164	-1.55703e-163	3.39133e-163	-5.8937e-163	4.18818e-164	7.23528e-164	-2.49799e-163	9.89952e-164	-1.08405e-163	2.65558e-163	8.71937e-163	3.25972e-163	1.15258e-163	2.11909e-163	-1.05342e-164	2.96952e-164	5.12397e-163	2.58412e-163	7.38912e-163	4.08044e-164	-1.30678e-164	1.98012e-163	9.31156e-163	-1.06643e-162	1.01415e-162	0
-1.01456e-163	4.03613e-163	-2.19423e-163	2.52065e-163	8.57644e-164	-9.39366e-164	-1.55703e-163	3.39133e-163	-5.8937e-163	4.18818e-164	7.23528e-164	-2.49799e-163	9.89952e-164	-1.08405e-163	2.65558e-163	8.71937e-163	3.25972e-163	1.15258e-163	2.11909e-163	-1.05342e-164	2.96952e-164	5.12397e-163	2.58412e-163	7.38912e-163	4.08044e-164	-1.30678e-164	1.98012e-163	9.31156e-163	-1.06643e-162	1.01415e-162	0
-1.01456e-163	4.03613e-163	-2.19423e-163	2.52065e-163	8.57644e-164	-9.39366e-164	-1.55703e-163	3.39133e-163	-5.8937e-163	4.18818e-164	7.23528e-164	-2.49799e-163	9.89952e-164	-1.08405e-163	2.65558e-163	8.71937e-163	3.25972e-163	1.15258e-163	2.11909e-163	-1.05342e-164	2.96952e-164	5.12397e-163	2.58412e-163	7.38912e-163	4.08044e-164	-1.30678e-164	1.98012e-163	9.31156e-163	-1.06643e-162	1.01415e-162	0
-1.01456e-163	4.03613e-163	-2.19423e-163	2.52065e-163	8.57644e-164	-9.39366e-164	-1.55703e-163	3.39133e-163	-5.8937e-163	4.18818e-164	7.23528e-164	-2.49799e-163	9.89952e-164	-1.08405e-163	2.65558e-163	8.71937e-163	3.25972e-163	1.15258e-163	2.11909e-163	-1.05342e-164	2.96952e-164	5.12397e-163	2.58412e-163	7.38912e-163	4.08044e-164	-1.30678e-164	1.98012e-163	9.31156e-163	-1.06643e-162	1.01415e-162	0
-1.01456e-163	4.03613e-163	-2.19423e-163	2.52065e-163	8.57644e-164	-9.39366e-164	-1.55703e-163	3.39133e-163	-5.8937e-163	4.18818e-164	7.23528e-164	-2.49799e-163	9.89952e-164	-1.08405e-163	2.65558e-163	8.71937e-163	3.25972e-163	1.15258e-163	2.11909e-163	-1.05342e-164	2.96952e-164	5.12397e-163	2.58412e-163	7.38912e-163	4.08044e-164	-1.30678e-164	1.98012e-163	9.31156e-163	-1.06643e-162	1.01415e-162	0
-1.01456e-163	4.03613e-163	-2.19423e-163	2.52065e-163	8.57644e-164	-9.39366e-164	-1.55703e-163	3.39133e-163	-5.8937e-163	4.18818e-164	7.23528e-164	-2.49799e-163	9.89952e-164	-1.08405e-163	2.65558e-163	8.71937e-163	3.25972e-163	1.15258e-163	2.11909e-163	-1.05342e-164	2.96952e-164	5.12397e-163	2.58412e-163	7.38912e-163	4.08044e-164	-1.30678e-164	1.98012e-163	9.31156e-163	-1.06643e-162	1.01415e-162	0
-1.01456e-163	4.03613e-163	-2.19423e-163	2.52065e-163	8.57644e-164	-9.39366e-164	-1.55703e-163	3.39133e-163	-5.8937e-163	4.18818e-164	7.23528e-164	-2.49799e-163	9.89952e-164	-1.08405e-163	2.65558e-163	8.71937e-163	3.25972e-163	1.15258e-163	2.11909e-163	-1.05342e-164	2.96952e-164	5.12397e-163	2.58412e-163	7.38912e-163	4.08044e-164	-1.30678e-164	1.98012e-163	9.31156e-163	-1.06643e-162	1.01415e-162	0
-1.01456e-163	4.03613e-163	-2.19423e-163	2.52065e-163	8.57644e-164	-9.39366e-164	-1.55703e-163	3.39133e-163	-5.8937e-163	4.18818e-164	7.23528e-164	-2.49799e-163	9.89952e-164	-1.08405e-163	2.65558e-163	8.71937e-163	3.25972e-163	1.15258e-163	2.11909e-163	-1.05342e-164	2.96952e-164	5.12397e-163	2.58412e-163	7.38912e-163	4.08044e-164	-1.30678e-164	1.98012e-163	9.31156e-163	-1.06643e-162	1.01415e-162	0
-1.01456e-163	4.03613e-163	-2.19423e-163	2.52065e-163	8.57644e-164	-9.39366e-164	-1.55703e-163	3.39133e-163	-5.8937e-163	4.18818e-164	7.23528e-164	-2.49799e-163	9.89952e-164	-1.08405e-163	2.65558e-163	8.71937e-163	3.25972e-163	1.15258e-163	2.11909e-163	-1.05342e-164	2.96952e-164	5.12397e-163	2.58412e-163	7.38912e-163	4.08044e-164	-1.30678e-164	1.98012e-163	9.31156e-163	-1.06643e-162	1.01415e-162	0
-1.01456e-163	4.03613e-163	-2.19423e-163	2.52065e-163	8.57644e-164	-9.39366e-164	-1.55703e-163	3.39133e-163	-5.8937e-163	4.18818e-164	7.23528e-164	-2.49799e-163	9.89952e-164	-1.08405e-163	2.65558e-163	8.71937e-163	3.25972e-163	1.15258e-163	2.11909e-163	-1.05342e-164	2.96952e-164	5.12397e-163	2.58412e-163	7.38912e-163	4.08044e-164	-1.30678e-164	1.98012e-163	9.31156e-163	-1.06643e-162	1.01415e-162	0
-1.01456e-163	4.03613e-163	-2.19423e-163	2.52065e-163	8.57644e-164	-9.39366e-164	-1.55703e-163	3.39133e-163	-5.8937e-163	4.18818e-164	7.23528e-164	-2.49799e-163	9.89952e-164	-1.08405e-163	2.65558e-163	8.71937e-163	3.25972e-163	1.15258e-163	2.11909e-163	-1.05342e-164	2.96952e-164	5.12397e-163	2.58412e-163	7.38912e-163	4.08044e-164	-1.30678e-164	1.98012e-163	9.31156e-163	-1.06643e-162	1.01415e-162	0
-1.01456e-163	4.03613e-163	-2.19423e-163	2.52065e-163	8.57644e-164	-9.39366e-164	-1.55703e-163	3.39133e-163	-5.8937e-163	4.18818e-164	7.23528e-164	-2.49799e-163	9.89952e-164	-1.08405e-163	2.65558e-163	8.71937e-163	3.25972e-163	1.15258e-163	2.11909e-163	-1.05342e-164	2.96952e-164	5.12397e-163	2.58412e-163	7.38912e-163	4.08044e-164	-1.30678e-164	1.98012e-163	9.31156e-163	-1.06643e-162	1.01415e-162	0
-1.01456e-163	4.03613e-163	-2.19423e-163	2.52065e-163	8.57644e-164	-9.39366e-164	-1.55703e-163	3.39133e-163	-5.8937e-163	4.18818e-164	7.23528e-164	-2.49799e-163	9.89952e-164	-1.08405e-163	2.65558e-163	8.71937e-163	3.25972e-163	1.15258e-163	2.11909e-163	-1.05342e-164	2.96952e-164	5.12397e-163	2.58412e-163	7.38912e-163	4.08044e-164	-1.30678e-164	1.98012e-163	9.31156e-163	-1.06643e-162	1.01415e-162	0
-1.01456e-163	4.03613e-163	-2.19423e-163	2.52065e-163	8.57644e-164	-9.39366e-164	-1.55703e-163	3.39133e-163	-5.8937e-163	4.18818e-164	7.23528e-164	-2.49799e-163	9.89952e-164	-1.08405e-163	2.65558e-163	8.71937e-163	3.25972e-163	1.15258e-163	2.11909e-163	-1.05342e-164	2.96952e-164	5.12397e-163	2.58412e-163	7.38912e-163	4.08044e-164	-1.30678e-164	1.98012e-163	9.31156e-163	-1.06643e-162	1.01415e-162	0
-1.01456e-163	4.03613e-163	-2.19423e-163	2.52065e-163	8.57644e-164	-9.39366e-164	-1.55703e-163	3.39133e-163	-5.8937e-163	4.18818e-164	7.23528e-164	-2.49799e-163	9.89952e-164	-1.08405e-163	2.65558e-163	8.71937e-163	3.25972e-163	1.15258e-163	2.11909e-163	-1.05342e-164	2.96952e-164	5.12397e-163	2.58412e-163	7.38912e-163	4.08044e-164	-1.30678e-164	1.98012e-163	9.31156e-163	-1.06643e-162	1.01415e-162	0
-1.01456e-163	4.03613e-163	-2.19423e-163	2.52065e-163	8.57644e-164	-9.39366e-164	-1.55703e-163	3.39133e-163	-5.8937e-163	4.18818e-164	7.23528e-164	-2.49799e-163	9.89952e-164	-1.08405e-163	2.65558e-163	8.71937e-163	3.25972e-163	1.15258e-163	2.11909e-163	-1.05342e-164	2.96952e-164	5.12397e-163	2.58412e-163	7.38912e-163	4.08044e-164	-1.30678e-164	1.98012e-163	9.31156e-163	-1.06643e-162	1.01415e-162	0
-1.01456e-163	4.03613e-163	-2.19423e-163	2.52065e-163	8.57644e-164	-9.39366e-164	-1.55703e-163	3.39133e-163	-5.8937e-163	4.18818e-164	7.23528e-164	-2.49799e-163	9.89952e-164	-1.08405e-163	2.65558e-163	8.71937e-163	3.25972e-163	1.15258e-163	2.11909e-163	-1.05342e-164	2.96952e-164	5.12397e-163	2.58412e-163	7.38912e-163	4.08044e-164	-1.30678e-164	1.98012e-163	9.31156e-163	-1.06643e-162	1.01415e-162	0
-1.01456e-163	4.03613e-163	-2.19423e-163	2.52065e-163	8.57644e-164	-9.39366e-164	-1.55703e-163	3.39133e-163	-5.8937e-163	4.18818e-164	7.23528e-164	-2.49799e-163	9.89952e-164	-1.08405e-163	2.65558e-163	8.71937e-163	3.25972e-163	1.15258e-163	2.11909e-163	-1.05342e-164	2.96952e-164	5.12397e-163	2.58412e-163	7.38912e-163	4.08044e-164	-1.30678e-164	1.98012e-163	9.31156e-163	-1.06643e-162	1.01415e-162	0
-1.01456e-163	4.03613e-163	-2.19423e-163	2.52065e-163	8.57644e-164	-9.39366e-164	-1.55703e-163	3.39133e-163	-5.8937e-163	4.18818e-164	7.23528e-164	-2.49799e-163	9.89952e-164	-1.08405e-163	2.65558e-163	8.71937e-163	3.25972e-163	1.15258e-163	2.11909e-163	-1.05342e-164	2.96952e-164	5.12397e-163	2.58412e-163	7.38912e-163	4.08044e-164	-1.30678e-164	1.98012e-163	9.31156e-163	-1.06643e-162	1.01415e-162	0
-1.01456e-163	4.03613e-163	-2.19423e-163	2.52065e-163	8.57644e-164	-9.39366e-164	-1.55703e-163	3.39133e-163	-5.8937e-163	4.18818e-164	7.23528e-164	-2.49799e-163	9.89952e-164	-1.08405e-163	2.65558e-163	8.71937e-163	3.25972e-163	1.15258e-163	2.11909e-163	-1.05342e-164	2.96952e-164	5.12397e-163	2.58412e-163	7.38912e-163	4.08044e-164	-1.30678e-164	1.98012e-163	9.31156e-163	-1.06643e-162	1.01415e-162	0
-1.01456e-163	4.03613e-163	-2.19423e-163	2.52065e-163	8.57644e-164	-9.39366e-164	-1.55703e-163	3.39133e-163	-5.8937e-163	4.18818e-164	7.23528e-164	-2.49799e-163	9.89952e-164	-1.08405e-163	2.65558e-163	8.71937e-163	3.25972e-163	1.15258e-163	2.11909e-163	-1.05342e-164	2.96952e-164	5.12397e-163	2.58412e-163	7.38912e-163	4.08044e-164	-1.30678e-164	1.98012e-163	9.31156e-163	-1.06643e-162	1.01415e-162	0
-1.01456e-163	4.03613e-163	-2.19423e-163	2.52065e-163	8.57644e-164	-9.39366e-164	-1.55703e-163	3.39133e-163	-5.8937e-163	4.18818e-164	7.23528e-164	-2.49799e-163	9.89952e-164	-1.08405e-163	2.65558e-163	8.71937e-163	3.25972e-163	1.15258e-163	2.11909e-163	-1.05342e-164	2.96952e-164	5.12397e-163	2.58412e-163	7.38912e-163	4.08044e-164	-1.30678e-164	1.98012e-163	9.31156e-163	-1.06643e-162	1.01415e-162	0
-1.01456e-163	4.03613e-163	-2.19423e-163	2.52065e-163	8.57644e-164	-9.39366e-164	-1.55703e-163	3.39133e-163	-5.8937e-163	4.18818e-164	7.23528e-164	-2.49799e-163	9.89952e-164	-1.08405e-163	2.65558e-163	8.71937e-163	3.25972e-163	1.15258e-163	2.11909e-163	-1.05342e-164	2.96952e-164	5.12397e-163	2.58412e-163	7.38912e-163	4.08044e-164	-1.30678e-164	1.98012e-163	9.31156e-163	-1.06643e-162	1.01415e-162	0
-1.01456e-163	4.03613e-163	-2.19423e-163	2.52065e-163	8.57644e-164	-9.39366e-164	-1.55703e-163	3.39133e-163	-5.8937e-163	4.18818e-164	7.23528e-164	-2.49799e-163	9.89952e-164	-1.08405e-163	2.65558e-163	8.71937e-163	3.25972e-163	1.15258e-163	2.11909e-163	-1.05342e-164	2.96952e-164	5.12397e-163	2.58412e-163	7.38912e-163	4.08044e-164	-1.30678e-164	1.98012e-163	9.31156e-163	-1.06643e-162	1.01415e-162	0
-1.01456e-163	4.03613e-163	-2.19423e-163	2.52065e-163	8.57644e-164	-9.39366e-164	-1.55703e-163	3.39133e-163	-5.8937e-163	4.18818e-164	7.23528e-164	-2.49799e-163	9.89952e-164	-1.08405e-163	2.65558e-163	8.71937e-163	3.25972e-163	1.15258e-163	2.11909e-163	-1.05342e-164	2.96952e-164	5.12397e-163	2.58412e-163	7.38912e-163	4.08044e-164	-1.30678e-164	1.98012e-163	9.31156e-163	-1.06643e-162	1.01415e-162	0
-1.01456e-163	4.03613e-163	-2.19423e-163	2.52065e-163	8.57644e-164	-9.39366e-164	-1.55703e-163	3.39133e-163	-5.8937e-163	4.18818e-164	7.23528e-164	-2.49799e-163	9.89952e-164	-1.08405e-163	2.65558e-163	8.71937e-163	3.25972e-163	1.15258e-163	2.11909e-163	-1.05342e-164	2.96952e-164	5.12397e-163	2.58412e-163	7.38912e-163	4.08044e-164	-1.30678e-164	1.98012e-163	9.31156e-163	-1.06643e-162	1.01415e-162	0
-1.01456e-163	4.03613e-163	-2.19423e-163	2.52065e-163	8.57644e-164	-9.39366e-164	-1.55703e-163	3.39133e-163	-5.8937e-163	4.18818e-164	7.23528e-164	-2.49799e-163	9.89952e-164	-1.08405e-163	2.65558e-163	8.71937e-163	3.25972e-163	1.15258e-163	2.11909e-163	-1.05342e-164	2.96952e-164	5.12397e-163	2.58412e-163	7.38912e-163	4.08044e-164	-1.30678e-164	1.98012e-163	9.31156e-163	-1.06643e-162	1.01415e-162	0
-1.01456e-163	4.03613e-163	-2.19423e-163	2.52065e-163	8.57644e-164	-9.39366e-164	-1.55703e-163	3.39133e-163	-5.8937e-163	4.18818e-164	7.23528e-164	-2.49799e-163	9.89952e-164	-1.08405e-163	2.65558e-163	8.71937e-163	3.25972e-163	1.15258e-163	2.11909e-163	-1.05342e-164	2.96952e-164	5.12397e-163	2.58412e-163	7.38912e-163	4.08044e-164	-1.30678e-164	1.98012e-163	9.31156e-163	-1.06643e-162	1.01415e-162	0
-1.01456e-163	4.03613e-163	-2.19423e-163	2.52065e-163	8.57644e-164	-9.39366e-164	-1.55703e-163	3.39133e-163	-5.8937e-163	4.18818e-164	7.23528e-164	-2.49799e-163	9.89952e-164	-1.08405e-163	2.65558e-163	8.71937e-163	3.25972e-163	1.15258e-163	2.11909e-163	-1.05342e-164	2.96952e-164	5.12397e-163	2.58412e-163	7.38912e-163	4.08044e-164	-1.30678e-164	1.98012e-163	9.31156e-163	-1.06643e-162	1.01415e-162	0
-1.01456e-163	4.03613e-163	-2.19423e-163	2.52065e-163	8.57644e-164	-9.39366e-164	-1.55703e-163	3.39133e-163	-5.8937e-163	4.18818e-164	7.23528e-164	-2.49799e-163	9.89952e-164	-1.08405e-163	2.65558e-163	8.71937e-163	3.25972e-163	1.15258e-163	2.11909e-163	-1.05342e-164	2.96952e-164	5.12397e-163	2.58412e-163	7.38912e-163	4.08044e-164	-1.30678e-164	1.98012e-163	9.31156e-163	-1.06643e-162	1.01415e-162	0
-1.01456e-163	4.03613e-163	-2.19423e-163	2.52065e-163	8.57644e-164	-9.39366e-164	-1.55703e-163	3.39133e-163	-5.8937e-163	4.18818e-164	7.23528e-164	-2.49799e-163	9.89952e-164	-1.08405e-163	2.65558e-163	8.71937e-163	3.25972e-163	1.15258e-163	2.11909e-163	-1.05342e-164	2.96952e-164	5.12397e-163	2.58412e-163	7.38912e-163	4.08044e-164	-1.30678e-164	1.98012e-163	9.31156e-163	-1.06643e-162	1.01415e-162	0
-1.01456e-163	4.03613e-163	-2.19423e-163	2.52065e-163	8.57644e-164	-9.39366e-164	-1.55703e-163	3.39133e-163	-5.8937e-163	4.18818e-164	7.23528e-164	-2.49799e-163	9.89952e-164	-1.08405e-163	2.65558e-163	8.71937e-163	3.25972e-163	1.15258e-163	2.11909e-163	-1.05342e-164	2.96952e-164	5.12397e-163	2.58412e-163	7.38912e-163	4.08044e-164	-1.30678e-164	1.98012e-163	9.31156e-163	-1.06643e-162	1.01415e-162	0
-1.01456e-163	4.03613e-163	-2.19423e-163	2.52065e-163	8.57644e-164	-9.39366e-164	-1.55703e-163	3.39133e-163	-5.8937e-163	4.18818e-164	7.23528e-164	-2.49799e-163	9.89952e-164	-1.08405e-163	2.65558e-163	8.71937e-163	3.25972e-163	1.15258e-163	2.11909e-163	-1.05342e-164	2.96952e-164	5.12397e-163	2.58412e-163	7.38912e-163	4.08044e-164	-1.30678e-164	1.98012e-163	9.31156e-163	-1.06643e-162	1.01415e-162	0
-1.01456e-163	4.03613e-163	-2.19423e-163	2.52065e-163	8.57644e-164	-9.39366e-164	-1.55703e-163	3.39133e-163	-5.8937e-163	4.18818e-164	7.23528e-164	-2.49799e-163	9.89952e-164	-1.08405e-163	2.65558e-163	8.71937e-163	3.25972e-163	1.15258e-163	2.11909e-163	-1.05342e-164	2.96952e-164	5.12397e-163	2.58412e-163	7.38912e-163	4.08044e-164	-1.30678e-164	1.98012e-163	9.31156e-163	-1.06643e-162	1.01415e-162	0
-1.01456e-163	4.03613e-163	-2.19423e-163	2.52065e-163	8.57644e-164	-9.39366e-164	-1.55703e-163	3.39133e-163	-5.8937e-163	4.18818e-164	7.23528e-164	-2.49799e-163	9.89952e-164	-1.08405e-163	2.65558e-163	8.71937e-163	3.25972e-163	1.15258e-163	2.11909e-163	-1.05342e-164	2.96952e-164	5.12397e-163	2.58412e-163	7.38912e-163	4.08044e-164	-1.30678e-164	1.98012e-163	9.31156e-163	-1.06643e-162	1.01415e-162	0
-1.01456e-163	4.03613e-163	-2.19423e-163	2.52065e-163	8.57644e-164	-9.39366e-164	-1.55703e-163	3.39133e-163	-5.8937e-163	4.18818e-164	7.23528e-164	-2.49799e-163	9.89952e-164	-1.08405e-163	2.65558e-163	8.71937e-163	3.25972e-163	1.15258e-163	2.11909e-163	-1.05342e-164	2.96952e-164	5.12397e-163	2.58412e-163	7.38912e-163	4.08044e-164	-1.30678e-164	1.98012e-163	9.31156e-163	-1.06643e-162	1.01415e-162	0
-1.01456e-163	4.03613e-163	-2.19423e-163	2.52065e-163	8.57644e-164	-9.39366e-164	-1.55703e-163	3.39133e-163	-5.8937e-163	4.18818e-164	7.23528e-164	-2.49799e-163	9.89952e-164	-1.08405e-163	2.65558e-163	8.71937e-163	3.25972e-163	1.15258e-163	2.11909e-163	-1.05342e-164	2.96952e-164	5.12397e-163	2.58412e-163	7.38912e-163	4.08044e-164	-1.30678e-164	1.98012e-163	9.31156e-163	-1.06643e-162	1.01415e-162	0
-1.01456e-163	4.03613e-163	-2.19423e-163	2.52065e-163	8.57644e-164	-9.39366e-164	-1.55703e-163	3.39133e-163	-5.8937e-163	4.18818e-164	7.23528e-164	-2.49799e-163	9.89952e-164	-1.08405e-163	2.65558e-163	8.71937e-163	3.25972e-163	1.15258e-163	2.11909e-163	-1.05342e-164	2.96952e-164	5.12397e-163	2.58412e-163	7.38912e-163	4.08044e-164	-1.30678e-164	1.98012e-163	9.31156e-163	-1.06643e-162	1.01415e-162	0
-1.01456e-163	4.03613e-163	-2.19423e-163	2.52065e-163	8.57644e-164	-9.39366e-164	-1.55703e-163	3.39133e-163	-5.8937e-163	4.18818e-164	7.23528e-164	-2.49799e-163	9.89952e-164	-1.08405e-163	2.65558e-163	8.71937e-163	3.25972e-163	1.15258e-163	2.11909e-163	-1.05342e-164	2.96952e-164	5.12397e-163	2.58412e-163	7.38912e-163	4.08044e-164	-1.30678e-164	1.98012e-163	9.31156e-163	-1.06643e-162	1.01415e-162	0
-1.01456e-163	4.03613e-163	-2.19423e-163	2.52065e-163	8.57644e-164	-9.39366e-164	-1.55703e-163	3.39133e-163	-5.8937e-163	4.18818e-164	7.23528e-164	-2.49799e-163	9.89952e-164	-1.08405e-163	2.65558e-163	8.71937e-163	3.25972e-163	1.15258e-163	2.11909e-163	-1.05342e-164	2.96952e-164	5.12397e-163	2.58412e-163	7.38912e-163	4.08044e-164	-1.30678e-164	1.98012e-163	9.31156e-163	-1.06643e-162	1.01415e-162	0
-1.01456e-163	4.03613e-163	-2.19423e-163	2.52065e-163	8.57644e-164	-9.39366e-164	-1.55703e-163	3.39133e-163	-5.8937e-163	4.18818e-164	7.23528e-164	-2.49799e-163	9.89952e-164	-1.08405e-163	2.65558e-163	8.71937e-163	3.25972e-163	1.15258e-163	2.11909e-163	-1.05342e-164	2.96952e-164	5.12397e-163	2.58412e-163	7.38912e-163	4.08044e-164	-1.30678e-164	1.98012e-163	9.31156e-163	-1.06643e-162	1.01415e-162	0
-1.01456e-163	4.03613e-163	-2.19423e-163	2.52065e-163	8.57644e-164	-9.39366e-164	-1.55703e-163	3.39133e-163	-5.8937e-163	4.18818e-164	7.23528e-164	-2.49799e-163	9.89952e-164	-1.08405e-163	2.65558e-163	8.71937e-163	3.25972e-163	1.15258e-163	2.11909e-163	-1.05342e-164	2.96952e-164	5.12397e-163	2.58412e-163	7.38912e-163	4.08044e-164	-1.30678e-164	1.98012e-163	9.31156e-163	-1.06643e-162	1.01415e-162	0
-1.01456e-163	4.03613e-163	-2.19423e-163	2.52065e-163	8.57644e-164	-9.39366e-164	-1.55703e-163	3.39133e-163	-5.8937e-163	4.18818e-164	7.23528e-164	-2.49799e-163	9.89952e-164	-1.08405e-163	2.65558e-163	8.71937e-163	3.25972e-163	1.15258e-163	2.11909e-163	-1.05342e-164	2.96952e-164	5.12397e-163	2.58412e-163	7.38912e-163	4.08044e-164	-1.30678e-164	1.98012e-163	9.31156e-163	-1.06643e-162	1.01415e-162	0
-1.01456e-163	4.03613e-163	-2.19423e-163	2.52065e-163	8.57644e-164	-9.39366e-164	-1.55703e-163	3.39133e-163	-5.8937e-163	4.18818e-164	7.23528e-164	-2.49799e-163	9.89952e-164	-1.08405e-163	2.65558e-163	8.71937e-163	3.25972e-163	1.15258e-163	2.11909e-163	-1.05342e-164	2.96952e-164	5.12397e-163	2.58412e-163	7.38912e-163	4.08044e-164	-1.30678e-164	1.98012e-163	9.31156e-163	-1.06643e-162	1.01415e-162	0
-1.01456e-163	4.03613e-163	-2.19423e-163	2.52065e-163	8.57644e-164	-9.39366e-164	-1.55703e-163	3.39133e-163	-5.8937e-163	4.18818e-164	7.23528e-164	-2.49799e-163	9.89952e-164	-1.08405e-163	2.65558e-163	8.71937e-163	3.25972e-163	1.15258e-163	2.11909e-163	-1.05342e-164	2.96952e-164	5.12397e-163	2.58412e-163	7.38912e-163	4.08044e-164	-1.30678e-164	1.98012e-163	9.31156e-163	-1.06643e-162	1.01415e-162	0
-1.01456e-163	4.03613e-163	-2.19423e-163	2.52065e-163	8.57644e-164	-9.39366e-164	-1.55703e-163	3.39133e-163	-5.8937e-163	4.18818e-164	7.23528e-164	-2.49799e-163	9.89952e-164	-1.08405e-163	2.65558e-163	8.71937e-163	3.25972e-163	1.15258e-163	2.11909e-163	-1.05342e-164	2.96952e-164	5.12397e-163	2.58412e-163	7.38912e-163	4.08044e-164	-1.30678e-164	1.98012e-163	9.31156e-163	-1.06643e-162	1.01415e-162	0
-1.01456e-163	4.03613e-163	-2.19423e-163	2.52065e-163	8.57644e-164	-9.39366e-164	-1.55703e-163	3.39133e-163	-5.8937e-163	4.18818e-164	7.23528e-164	-2.49799e-163	9.89952e-164	-1.08405e-163	2.65558e-163	8.71937e-163	3.25972e-163	1.15258e-163	2.11909e-163	-1.05342e-164	2.96952e-164	5.12397e-163	2.58412e-163	7.38912e-163	4.08044e-164	-1.30678e-164	1.98012e-163	9.31156e-163	-1.06643e-162	1.01415e-162	0
-1.01456e-163	4.03613e-163	-2.19423e-163	2.52065e-163	8.57644e-164	-9.39366e-164	-1.55703e-163	3.39133e-163	-5.8937e-163	4.18818e-164	7.23528e-164	-2.49799e-163	9.89952e-164	-1.08405e-163	2.65558e-163	8.71937e-163	3.25972e-163	1.15258e-163	2.11909e-163	-1.05342e-164	2.96952e-164	5.12397e-163	2.58412e-163	7.38912e-163	4.08044e-164	-1.30678e-164	1.98012e-163	9.31156e-163	-1.06643e-162	1.01415e-162	0
-1.01456e-163	4.03613e-163	-2.19423e-163	2.52065e-163	8.57644e-164	-9.39366e-164	-1.55703e-163	3.39133e-163	-5.8937e-163	4.18818e-164	7.23528e-164	-2.49799e-163	9.89952e-164	-1.08405e-163	2.65558e-163	8.71937e-163	3.25972e-163	1.15258e-163	2.11909e-163	-1.05342e-164	2.96952e-164	5.12397e-163	2.58412e-163	7.38912e-163	4.08044e-164	-1.30678e-164	1.98012e-163	9.31156e-163	-1.06643e-162	1.01415e-162	0
-1.01456e-163	4.03613e-163	-2.19423e-163	2.52065e-163	8.57644e-164	-9.39366e-164	-1.55703e-163	3.39133e-163	-5.8937e-163	4.18818e-164	7.23528e-164	-2.49799e-163	9.89952e-164	-1.08405e-163	2.65558e-163	8.71937e-163	3.25972e-163	1.15258e-163	2.11909e-163	-1.05342e-164	2.96952e-164	5.12397e-163	2.58412e-163	7.38912e-163	4.08044e-164	-1.30678e-164	1.98012e-163	9.31156e-163	-1.06643e-162	1.01415e-162	0
-1.01456e-163	4.03613e-163	-2.19423e-163	2.52065e-163	8.57644e-164	-9.39366e-164	-1.55703e-163	3.39133e-163	-5.8937e-163	4.18818e-164	7.23528e-164	-2.49799e-163	9.89952e-164	-1.08405e-163	2.65558e-163	8.71937e-163	3.25972e-163	1.15258e-163	2.11909e-163	-1.05342e-164	2.96952e-164	5.12397e-163	2.58412e-163	7.38912e-163	4.08044e-164	-1.30678e-164	1.98012e-163	9.31156e-163	-1.06643e-162	1.01415e-162	0
-1.01456e-163	4.03613e-163	-2.19423e-163	2.52065e-163	8.57644e-164	-9.39366e-164	-1.55703e-163	3.39133e-163	-5.8937e-163	4.18818e-164	7.23528e-164	-2.49799e-163	9.89952e-164	-1.08405e-163	2.65558e-163	8.71937e-163	3.25972e-163	1.15258e-163	2.11909e-163	-1.05342e-164	2.96952e-164	5.12397e-163	2.58412e-163	7.38912e-163	4.08044e-164	-1.30678e-164	1.98012e-163	9.31156e-163	-1.06643e-162	1.01415e-162	0
-1.01456e-163	4.03613e-163	-2.19423e-163	2.52065e-163	8.57644e-164	-9.39366e-164	-1.55703e-163	3.39133e-163	-5.8937e-163	4.18818e-164	7.23528e-164	-2.49799e-163	9.89952e-164	-1.08405e-163	2.65558e-163	8.71937e-163	3.25972e-163	1.15258e-163	2.11909e-163	-1.05342e-164	2.96952e-164	5.12397e-163	2.58412e-163	7.38912e-163	4.08044e-164	-1.30678e-164	1.98012e-163	9.31156e-163	-1.06643e-162	1.01415e-162	0
-1.01456e-163	4.03613e-163	-2.19423e-163	2.52065e-163	8.57644e-164	-9.39366e-164	-1.55703e-163	3.39133e-163	-5.8937e-163	4.18818e-164	7.23528e-164	-2.49799e-163	9.89952e-164	-1.08405e-163	2.65558e-163	8.71937e-163	3.25972e-163	1.15258e-163	2.11909e-163	-1.05342e-164	2.96952e-164	5.12397e-163	2.58412e-163	7.38912e-163	4.08044e-164	-1.30678e-164	1.98012e-163	9.31156e-163	-1.06643e-162	1.01415e-162	0
-1.01456e-163	4.03613e-163	-2.19423e-163	2.52065e-163	8.57644e-164	-9.39366e-164	-1.55703e-163	3.39133e-163	-5.8937e-163	4.18818e-164	7.23528e-164	-2.49799e-163	9.89952e-164	-1.08405e-163	2.65558e-163	8.71937e-163	3.25972e-163	1.15258e-163	2.11909e-163	-1.05342e-164	2.96952e-164	5.12397e-163	2.58412e-163	7.38912e-163	4.08044e-164	-1.30678e-164	1.98012e-163	9.31156e-163	-1.06643e-162	1.01415e-162	0
-1.01456e-163	4.03613e-163	-2.19423e-163	2.52065e-163	8.57644e-164	-9.39366e-164	-1.55703e-163	3.39133e-163	-5.8937e-163	4.18818e-164	7.23528e-164	-2.49799e-163	9.89952e-164	-1.08405e-163	2.65558e-163	8.71937e-163	3.25972e-163	1.15258e-163	2.11909e-163	-1.05342e-164	2.96952e-164	5.12397e-163	2.58412e-163	7.38912e-163	4.08044e-164	-1.30678e-164	1.98012e-163	9.31156e-163	-1.06643e-162	1.01415e-162	0
-1.01456e-163	4.03613e-163	-2.19423e-163	2.52065e-163	8.57644e-164	-9.39366e-164	-1.55703e-163	3.39133e-163	-5.8937e-163	4.18818e-164	7.23528e-164	-2.49799e-163	9.89952e-164	-1.08405e-163	2.65558e-163	8.71937e-163	3.25972e-163	1.15258e-163	2.11909e-163	-1.05342e-164	2.96952e-164	5.12397e-163	2.58412e-163	7.38912e-163	4.08044e-164	-1.30678e-164	1.98012e-163	9.31156e-163	-1.06643e-162	1.01415e-162	0
-1.01456e-163	4.03613e-163	-2.19423e-163	2.52065e-163	8.57644e-164	-9.39366e-164	-1.55703e-163	3.39133e-163	-5.8937e-163	4.18818e-164	7.23528e-164	-2.49799e-163	9.89952e-164	-1.08405e-163	2.65558e-163	8.71937e-163	3.25972e-163	1.15258e-163	2.11909e-163	-1.05342e-164	2.96952e-164	5.12397e-163	2.58412e-163	7.38912e-163	4.08044e-164	-1.30678e-164	1.98012e-163	9.31156e-163	-1.06643e-162	1.01415e-162	0
-1.01456e-163	4.03613e-163	-2.19423e-163	2.52065e-163	8.57644e-164	-9.39366e-164	-1.55703e-163	3.39133e-163	-5.8937e-163	4.18818e-164	7.23528e-164	-2.49799e-163	9.89952e-164	-1.08405e-163	2.65558e-163	8.71937e-163	3.25972e-163	1.15258e-163	2.11909e-163	-1.05342e-164	2.96952e-164	5.12397e-163	2.58412e-163	7.38912e-163	4.08044e-164	-1.30678e-164	1.98012e-163	9.31156e-163	-1.06643e-162	1.01415e-162	0
-1.01456e-163	4.03613e-163	-2.19423e-163	2.52065e-163	8.57644e-164	-9.39366e-164	-1.55703e-163	3.39133e-163	-5.8937e-163	4.18818e-164	7.23528e-164	-2.49799e-163	9.89952e-164	-1.08405e-163	2.65558e-163	8.71937e-163	3.25972e-163	1.15258e-163	2.11909e-163	-1.05342e-164	2.96952e-164	5.12397e-163	2.58412e-163	7.38912e-163	4.08044e-164	-1.30678e-164	1.98012e-163	9.31156e-163	-1.06643e-162	1.01415e-162	0
-1.01456e-163	4.03613e-163	-2.19423e-163	2.52065e-163	8.57644e-164	-9.39366e-164	-1.55703e-163	3.39133e-163	-5.8937e-163	4.18818e-164	7.23528e-164	-2.49799e-163	9.89952e-164	-1.08405e-163	2.65558e-163	8.71937e-163	3.25972e-163	1.15258e-163	2.11909e-163	-1.05342e-164	2.96952e-164	5.12397e-163	2.58412e-163	7.38912e-163	4.08044e-164	-1.30678e-164	1.98012e-163	9.31156e-163	-1.06643e-162	1.01415e-162	0
-1.01456e-163	4.03613e-163	-2.19423e-163	2.52065e-163	8.57644e-164	-9.39366e-164	-1.55703e-163	3.39133e-163	-5.8937e-163	4.18818e-164	7.23528e-164	-2.49799e-163	9.89952e-164	-1.08405e-163	2.65558e-163	8.71937e-163	3.25972e-163	1.15258e-163	2.11909e-163	-1.05342e-164	2.96952e-164	5.12397e-163	2.58412e-163	7.38912e-163	4.08044e-164	-1.30678e-164	1.98012e-163	9.31156e-163	-1.06643e-162	1.01415e-162	0
-1.01456e-163	4.03613e-163	-2.19423e-163	2.52065e-163	8.57644e-164	-9.39366e-164	-1.55703e-163	3.39133e-163	-5.8937e-163	4.18818e-164	7.23528e-164	-2.49799e-163	9.89952e-164	-1.08405e-163	2.65558e-163	8.71937e-163	3.25972e-163	1.15258e-163	2.11909e-163	-1.05342e-164	2.96952e-164	5.12397e-163	2.58412e-163	7.38912e-163	4.08044e-164	-1.30678e-164	1.98012e-163	9.31156e-163	-1.06643e-162	1.01415e-162	0
-1.01456e-163	4.03613e-163	-2.19423e-163	2.52065e-163	8.57644e-164	-9.39366e-164	-1.55703e-163	3.39133e-163	-5.8937e-163	4.18818e-164	7.23528e-164	-2.49799e-163	9.89952e-164	-1.08405e-163	2.65558e-163	8.71937e-163	3.25972e-163	1.15258e-163	2.11909e-163	-1.05342e-164	2.96952e-164	5.12397e-163	2.58412e-163	7.38912e-163	4.08044e-164	-1.30678e-164	1.98012e-163	9.31156e-163	-1.06643e-162	1.01415e-162	0
-1.01456e-163	4.03613e-163	-2.19423e-163	2.52065e-163	8.57644e-164	-9.39366e-164	-1.55703e-163	3.39133e-163	-5.8937e-163	4.18818e-164	7.23528e-164	-2.49799e-163	9.89952e-164	-1.08405e-163	2.65558e-163	8.71937e-163	3.25972e-163	1.15258e-163	2.11909e-163	-1.05342e-164	2.96952e-164	5.12397e-163	2.58412e-163	7.38912e-163	4.08044e-164	-1.30678e-164	1.98012e-163	9.31156e-163	-1.06643e-162	1.01415e-162	0
-1.01456e-163	4.03613e-163	-2.19423e-163	2.52065e-163	8.57644e-164	-9.39366e-164	-1.55703e-163	3.39133e-163	-5.8937e-163	4.18818e-164	7.23528e-164	-2.49799e-163	9.89952e-164	-1.08405e-163	2.65558e-163	8.71937e-163	3.25972e-163	1.15258e-163	2.11909e-163	-1.05342e-164	2.96952e-164	5.12397e-163	2.58412e-163	7.38912e-163	4.08044e-164	-1.30678e-164	1.98012e-163	9.31156e-163	-1.06643e-162	1.01415e-162	0
-1.01456e-163	4.03613e-163	-2.19423e-163	2.52065e-163	8.57644e-164	-9.39366e-164	-1.55703e-163	3.39133e-163	-5.8937e-163	4.18818e-164	7.23528e-164	-2.49799e-163	9.89952e-164	-1.08405e-163	2.65558e-163	8.71937e-163	3.25972e-163	1.15258e-163	2.11909e-163	-1.05342e-164	2.96952e-164	5.12397e-163	2.58412e-163	7.38912e-163	4.08044e-164	-1.30678e-164	1.98012e-163	9.31156e-163	-1.06643e-162	1.01415e-162	0
-1.01456e-163	4.03613e-163	-2.19423e-163	2.52065e-163	8.57644e-164	-9.39366e-164	-1.55703e-163	3.39133e-163	-5.8937e-163	4.18818e-164	7.23528e-164	-2.49799e-163	9.89952e-164	-1.08405e-163	2.65558e-163	8.71937e-163	3.25972e-163	1.15258e-163	2.11909e-163	-1.05342e-164	2.96952e-164	5.12397e-163	2.58412e-163	7.38912e-163	4.08044e-164	-1.30678e-164	1.98012e-163	9.31156e-163	-1.06643e-162	1.01415e-162	0
-1.01456e-163	4.03613e-163	-2.19423e-163	2.52065e-163	8.57644e-164	-9.39366e-164	-1.55703e-163	3.39133e-163	-5.8937e-163	4.18818e-164	7.23528e-164	-2.49799e-163	9.89952e-164	-1.08405e-163	2.65558e-163	8.71937e-163	3.25972e-163	1.15258e-163	2.11909e-163	-1.05342e-164	2.96952e-164	5.12397e-163	2.58412e-163	7.38912e-163	4.08044e-164	-1.30678e-164	1.98012e-163	9.31156e-163	-1.06643e-162	1.01415e-162	0
-1.01456e-163	4.03613e-163	-2.19423e-163	2.52065e-163	8.57644e-164	-9.39366e-164	-1.55703e-163	3.39133e-163	-5.8937e-163	4.18818e-164	7.23528e-164	-2.49799e-163	9.89952e-164	-1.08405e-163	2.65558e-163	8.71937e-163	3.25972e-163	1.15258e-163	2.11909e-163	-1.05342e-164	2.96952e-164	5.12397e-163	2.58412e-163	7.38912e-163	4.08044e-164	-1.30678e-164	1.98012e-163	9.31156e-163	-1.06643e-162	1.01415e-162	0
-1.01456e-163	4.03613e-163	-2.19423e-163	2.52065e-163	8.57644e-164	-9.39366e-164	-1.55703e-163	3.39133e-163	-5.8937e-163	4.18818e-164	7.23528e-164	-2.49799e-163	9.89952e-164	-1.08405e-163	2.65558e-163	8.71937e-163	3.25972e-163	1.15258e-163	2.11909e-163	-1.05342e-164	2.96952e-164	5.12397e-163	2.58412e-163	7.38912e-163	4.08044e-164	-1.30678e-164	1.98012e-163	9.31156e-163	-1.06643e-162	1.01415e-162	0
-1.01456e-163	4.03613e-163	-2.19423e-163	2.52065e-163	8.57644e-164	-9.39366e-164	-1.55703e-163	3.39133e-163	-5.8937e-163	4.18818e-164	7.23528e-164	-2.49799e-163	9.89952e-164	-1.08405e-163	2.65558e-163	8.71937e-163	3.25972e-163	1.15258e-163	2.11909e-163	-1.05342e-164	2.96952e-164	5.12397e-163	2.58412e-163	7.38912e-163	4.08044e-164	-1.30678e-164	1.98012e-163	9.31156e-163	-1.06643e-162	1.01415e-162	0
-1.01456e-163	4.03613e-163	-2.19423e-163	2.52065e-163	8.57644e-164	-9.39366e-164	-1.55703e-163	3.39133e-163	-5.8937e-163	4.18818e-164	7.23528e-164	-2.49799e-163	9.89952e-164	-1.08405e-163	2.65558e-163	8.71937e-163	3.25972e-163	1.15258e-163	2.11909e-163	-1.05342e-164	2.96952e-164	5.12397e-163	2.58412e-163	7.38912e-163	4.08044e-164	-1.30678e-164	1.98012e-163	9.31156e-163	-1.06643e-162	1.01415e-162	0
-1.01456e-163	4.03613e-163	-2.19423e-163	2.52065e-163	8.57644e-164	-9.39366e-164	-1.55703e-163	3.39133e-163	-5.8937e-163	4.18818e-164	7.23528e-164	-2.49799e-163	9.89952e-164	-1.08405e-163	2.65558e-163	8.71937e-163	3.25972e-163	1.15258e-163	2.11909e-163	-1.05342e-164	2.96952e-164	5.12397e-163	2.58412e-163	7.38912e-163	4.08044e-164	-1.30678e-164	1.98012e-163	9.31156e-163	-1.06643e-162	1.01415e-162	0
-1.01456e-163	4.03613e-163	-2.19423e-163	2.52065e-163	8.57644e-164	-9.39366e-164	-1.55703e-163	3.39133e-163	-5.8937e-163	4.18818e-164	7.23528e-164	-2.49799e-163	9.89952e-164	-1.08405e-163	2.65558e-163	8.71937e-163	3.25972e-163	1.15258e-163	2.11909e-163	-1.05342e-164	2.96952e-164	5.12397e-163	2.58412e-163	7.38912e-163	4.08044e-164	-1.30678e-164	1.98012e-163	9.31156e-163	-1.06643e-162	1.01415e-162	0
-1.01456e-163	4.03613e-163	-2.19423e-163	2.52065e-163	8.57644e-164	-9.39366e-164	-1.55703e-163	3.39133e-163	-5.8937e-163	4.18818e-164	7.23528e-164	-2.49799e-163	9.89952e-164	-1.08405e-163	2.65558e-163	8.71937e-163	3.25972e-163	1.15258e-163	2.11909e-163	-1.05342e-164	2.96952e-164	5.12397e-163	2.58412e-163	7.38912e-163	4.08044e-164	-1.30678e-164	1.98012e-163	9.31156e-163	-1.06643e-162	1.01415e-162	0
-1.01456e-163	4.03613e-163	-2.19423e-163	2.52065e-163	8.57644e-164	-9.39366e-164	-1.55703e-163	3.39133e-163	-5.8937e-163	4.18818e-164	7.23528e-164	-2.49799e-163	9.89952e-164	-1.08405e-163	2.65558e-163	8.71937e-163	3.25972e-163	1.15258e-163	2.11909e-163	-1.05342e-164	2.96952e-164	5.12397e-163	2.58412e-163	7.38912e-163	4.08044e-164	-1.30678e-164	1.98012e-163	9.31156e-163	-1.06643e-162	1.01415e-162	0
-1.01456e-163	4.03613e-163	-2.19423e-163	2.52065e-163	8.57644e-164	-9.39366e-164	-1.55703e-163	3.39133e-163	-5.8937e-163	4.18818e-164	7.23528e-164	-2.49799e-163	9.89952e-164	-1.08405e-163	2.65558e-163	8.71937e-163	3.25972e-163	1.15258e-163	2.11909e-163	-1.05342e-164	2.96952e-164	5.12397e-163	2.58412e-163	7.38912e-163	4.08044e-164	-1.30678e-164	1.98012e-163	9.31156e-163	-1.06643e-162	1.01415e-162	0
-1.01456e-163	4.03613e-163	-2.19423e-163	2.52065e-163	8.57644e-164	-9.39366e-164	-1.55703e-163	3.39133e-163	-5.8937e-163	4.18818e-164	7.23528e-164	-2.49799e-163	9.89952e-164	-1.08405e-163	2.65558e-163	8.71937e-163	3.25972e-163	1.15258e-163	2.11909e-163	-1.05342e-164	2.96952e-164	5.12397e-163	2.58412e-163	7.38912e-163	4.08044e-164	-1.30678e-164	1.98012e-163	9.31156e-163	-1.06643e-162	1.01415e-162	0
-1.01456e-163	4.03613e-163	-2.19423e-163	2.52065e-163	8.57644e-164	-9.39366e-164	-1.55703e-163	3.39133e-163	-5.8937e-163	4.18818e-164	7.23528e-164	-2.49799e-163	9.89952e-164	-1.08405e-163	2.65558e-163	8.71937e-163	3.25972e-163	1.15258e-163	2.11909e-163	-1.05342e-164	2.96952e-164	5.12397e-163	2.58412e-163	7.38912e-163	4.08044e-164	-1.30678e-164	1.98012e-163	9.31156e-163	-1.06643e-162	1.01415e-162	0
-1.01456e-163	4.03613e-163	-2.19423e-163	2.52065e-163	8.57644e-164	-9.39366e-164	-1.55703e-163	3.39133e-163	-5.8937e-163	4.18818e-164	7.23528e-164	-2.49799e-163	9.89952e-164	-1.08405e-163	2.65558e-163	8.71937e-163	3.25972e-163	1.15258e-163	2.11909e-163	-1.05342e-164	2.96952e-164	5.12397e-163	2.58412e-163	7.38912e-163	4.08044e-164	-1.30678e-164	1.98012e-163	9.31156e-163	-1.06643e-162	1.01415e-162	0
-1.01456e-163	4.03613e-163	-2.19423e-163	2.52065e-163	8.57644e-164	-9.39366e-164	-1.55703e-163	3.39133e-163	-5.8937e-163	4.18818e-164	7.23528e-164	-2.49799e-163	9.89952e-164	-1.08405e-163	2.65558e-163	8.71937e-163	3.25972e-163	1.15258e-163	2.11909e-163	-1.05342e-164	2.96952e-164	5.12397e-163	2.58412e-163	7.38912e-163	4.08044e-164	-1.30678e-164	1.98012e-163	9.31156e-163	-1.06643e-162	1.01415e-162	0
-1.01456e-163	4.03613e-163	-2.19423e-163	2.52065e-163	8.57644e-164	-9.39366e-164	-1.55703e-163	3.39133e-163	-5.8937e-163	4.18818e-164	7.23528e-164	-2.49799e-163	9.89952e-164	-1.08405e-163	2.65558e-163	8.71937e-163	3.25972e-163	1.15258e-163	2.11909e-163	-1.05342e-164	2.96952e-164	5.12397e-163	2.58412e-163	7.38912e-163	4.08044e-164	-1.30678e-164	1.98012e-163	9.31156e-163	-1.06643e-162	1.01415e-162	0
-1.01456e-163	4.03613e-163	-2.19423e-163	2.52065e-163	8.57644e-164	-9.39366e-164	-1.55703e-163	3.39133e-163	-5.8937e-163	4.18818e-164	7.23528e-164	-2.49799e-163	9.89952e-164	-1.08405e-163	2.65558e-163	8.71937e-163	3.25972e-163	1.15258e-163	2.11909e-163	-1.05342e-164	2.96952e-164	5.12397e-163	2.58412e-163	7.38912e-163	4.08044e-164	-1.30678e-164	1.98012e-163	9.31156e-163	-1.06643e-162	1.01415e-162	0
-1.01456e-163	4.03613e-163	-2.19423e-163	2.52065e-163	8.57644e-164	-9.39366e-164	-1.55703e-163	3.39133e-163	-5.8937e-163	4.18818e-164	7.23528e-164	-2.49799e-163	9.89952e-164	-1.08405e-163	2.65558e-163	8.71937e-163	3.25972e-163	1.15258e-163	2.11909e-163	-1.05342e-164	2.96952e-164	5.12397e-163	2.58412e-163	7.38912e-163	4.08044e-164	-1.30678e-164	1.98012e-163	9.31156e-163	-1.06643e-162	1.01415e-162	0
-1.01456e-163	4.03613e-163	-2.19423e-163	2.52065e-163	8.57644e-164	-9.39366e-164	-1.55703e-163	3.39133e-163	-5.8937e-163	4.18818e-164	7.23528e-164	-2.49799e-163	9.89952e-164	-1.08405e-163	2.65558e-163	8.71937e-163	3.25972e-163	1.15258e-163	2.11909e-163	-1.05342e-164	2.96952e-164	5.12397e-163	2.58412e-163	7.38912e-163	4.08044e-164	-1.30678e-164	1.98012e-163	9.31156e-163	-1.06643e-162	1.01415e-162	0
-1.01456e-163	4.03613e-163	-2.19423e-163	2.52065e-163	8.57644e-164	-9.39366e-164	-1.55703e-163	3.39133e-163	-5.8937e-163	4.18818e-164	7.23528e-164	-2.49799e-163	9.89952e-164	-1.08405e-163	2.65558e-163	8.71937e-163	3.25972e-163	1.15258e-163	2.11909e-163	-1.05342e-164	2.96952e-164	5.12397e-163	2.58412e-163	7.38912e-163	4.08044e-164	-1.30678e-164	1.98012e-163	9.31156e-163	-1.06643e-162	1.01415e-162	0
-1.01456e-163	4.03613e-163	-2.19423e-163	2.52065e-163	8.57644e-164	-9.39366e-164	-1.55703e-163	3.39133e-163	-5.8937e-163	4.18818e-164	7.23528e-164	-2.49799e-163	9.89952e-164	-1.08405e-163	2.65558e-163	8.71937e-163	3.25972e-163	1.15258e-163	2.11909e-163	-1.05342e-164	2.96952e-164	5.12397e-163	2.58412e-163	7.38912e-163	4.08044e-164	-1.30678e-164	1.98012e-163	9.31156e-163	-1.06643e-162	1.01415e-162	0
-1.01456e-163	4.03613e-163	-2.19423e-163	2.52065e-163	8.57644e-164	-9.39366e-164	-1.55703e-163	3.39133e-163	-5.8937e-163	4.18818e-164	7.23528e-164	-2.49799e-163	9.89952e-164	-1.08405e-163	2.65558e-163	8.71937e-163	3.25972e-163	1.15258e-163	2.11909e-163	-1.05342e-164	2.96952e-164	5.12397e-163	2.58412e-163	7.38912e-163	4.08044e-164	-1.30678e-164	1.98012e-163	9.31156e-163	-1.06643e-162	1.01415e-162	0
-1.01456e-163	4.03613e-163	-2.19423e-163	2.52065e-163	8.57644e-164	-9.39366e-164	-1.55703e-163	3.39133e-163	-5.8937e-163	4.18818e-164	7.23528e-164	-2.49799e-163	9.89952e-164	-1.08405e-163	2.65558e-163	8.71937e-163	3.25972e-163	1.15258e-163	2.11909e-163	-1.05342e-164	2.96952e-164	5.12397e-163	2.58412e-163	7.38912e-163	4.08044e-164	-1.30678e-164	1.98012e-163	9.31156e-163	-1.06643e-162	1.01415e-162	0
-1.01456e-163	4.03613e-163	-2.19423e-163	2.52065e-163	8.57644e-164	-9.39366e-164	-1.55703e-163	3.39133e-163	-5.8937e-163	4.18818e-164	7.23528e-164	-2.49799e-163	9.89952e-164	-1.08405e-163	2.65558e-163	8.71937e-163	3.25972e-163	1.15258e-163	2.11909e-163	-1.05342e-164	2.96952e-164	5.12397e-163	2.58412e-163	7.38912e-163	4.08044e-164	-1.30678e-164	1.98012e-163	9.31156e-163	-1.06643e-162	1.01415e-162	0
-1.01456e-163	4.03613e-163	-2.19423e-163	2.52065e-163	8.57644e-164	-9.39366e-164	-1.55703e-163	3.39133e-163	-5.8937e-163	4.18818e-164	7.23528e-164	-2.49799e-163	9.89952e-164	-1.08405e-163	2.65558e-163	8.71937e-163	3.25972e-163	1.15258e-163	2.11909e-163	-1.05342e-164	2.96952e-164	5.12397e-163	2.58412e-163	7.38912e-163	4.08044e-164	-1.30678e-164	1.98012e-163	9.31156e-163	-1.06643e-162	1.01415e-162	0
-1.01456e-163	4.03613e-163	-2.19423e-163	2.52065e-163	8.57644e-164	-9.39366e-164	-1.55703e-163	3.39133e-163	-5.8937e-163	4.18818e-164	7.23528e-164	-2.49799e-163	9.89952e-164	-1.08405e-163	2.65558e-163	8.71937e-163	3.25972e-163	1.15258e-163	2.11909e-163	-1.05342e-164	2.96952e-164	5.12397e-163	2.58412e-163	7.38912e-163	4.08044e-164	-1.30678e-164	1.98012e-163	9.31156e-163	-1.06643e-162	1.01415e-162	0
-1.01456e-163	4.03613e-163	-2.19423e-163	2.52065e-163	8.57644e-164	-9.39366e-164	-1.55703e-163	3.39133e-163	-5.8937e-163	4.18818e-164	7.23528e-164	-2.49799e-163	9.89952e-164	-1.08405e-163	2.65558e-163	8.71937e-163	3.25972e-163	1.15258e-163	2.11909e-163	-1.05342e-164	2.96952e-164	5.12397e-163	2.58412e-163	7.38912e-163	4.08044e-164	-1.30678e-164	1.98012e-163	9.31156e-163	-1.06643e-162	1.01415e-162	0
-1.01456e-163	4.03613e-163	-2.19423e-163	2.52065e-163	8.57644e-164	-9.39366e-164	-1.55703e-163	3.39133e-163	-5.8937e-163	4.18818e-164	7.23528e-164	-2.49799e-163	9.89952e-164	-1.08405e-163	2.65558e-163	8.71937e-163	3.25972e-163	1.15258e-163	2.11909e-163	-1.05342e-164	2.96952e-164	5.12397e-163	2.58412e-163	7.38912e-163	4.08044e-164	-1.30678e-164	1.98012e-163	9.31156e-163	-1.06643e-162	1.01415e-162	0
-1.01456e-163	4.03613e-163	-2.19423e-163	2.52065e-163	8.57644e-164	-9.39366e-164	-1.55703e-163	3.39133e-163	-5.8937e-163	4.18818e-164	7.23528e-164	-2.49799e-163	9.89952e-164	-1.08405e-163	2.65558e-163	8.71937e-163	3.25972e-163	1.15258e-163	2.11909e-163	-1.05342e-164	2.96952e-164	5.12397e-163	2.58412e-163	7.38912e-163	4.08044e-164	-1.30678e-164	1.98012e-163	9.31156e-163	-1.06643e-162	1.01415e-162	0
-1.01456e-163	4.03613e-163	-2.19423e-163	2.52065e-163	8.57644e-164	-9.39366e-164	-1.55703e-163	3.39133e-163	-5.8937e-163	4.18818e-164	7.23528e-164	-2.49799e-163	9.89952e-164	-1.08405e-163	2.65558e-163	8.71937e-163	3.25972e-163	1.15258e-163	2.11909e-163	-1.05342e-164	2.96952e-164	5.12397e-163	2.58412e-163	7.38912e-163	4.08044e-164	-1.30678e-164	1.98012e-163	9.31156e-163	-1.06643e-162	1.01415e-162	0
-1.01456e-163	4.03613e-163	-2.19423e-163	2.52065e-163	8.57644e-164	-9.39366e-164	-1.55703e-163	3.39133e-163	-5.8937e-163	4.18818e-164	7.23528e-164	-2.49799e-163	9.89952e-164	-1.08405e-163	2.65558e-163	8.71937e-163	3.25972e-163	1.15258e-163	2.11909e-163	-1.05342e-164	2.96952e-164	5.12397e-163	2.58412e-163	7.38912e-163	4.08044e-164	-1.30678e-164	1.98012e-163	9.31156e-163	-1.06643e-162	1.01415e-162	0
-1.01456e-163	4.03613e-163	-2.19423e-163	2.52065e-163	8.57644e-164	-9.39366e-164	-1.55703e-163	3.39133e-163	-5.8937e-163	4.18818e-164	7.23528e-164	-2.49799e-163	9.89952e-164	-1.08405e-163	2.65558e-163	8.71937e-163	3.25972e-163	1.15258e-163	2.11909e-163	-1.05342e-164	2.96952e-164	5.12397e-163	2.58412e-163	7.38912e-163	4.08044e-164	-1.30678e-164	1.98012e-163	9.31156e-163	-1.06643e-162	1.01415e-162	0
-1.01456e-163	4.03613e-163	-2.19423e-163	2.52065e-163	8.57644e-164	-9.39366e-164	-1.55703e-163	3.39133e-163	-5.8937e-163	4.18818e-164	7.23528e-164	-2.49799e-163	9.89952e-164	-1.08405e-163	2.65558e-163	8.71937e-163	3.25972e-163	1.15258e-163	2.11909e-163	-1.05342e-164	2.96952e-164	5.12397e-163	2.58412e-163	7.38912e-163	4.08044e-164	-1.30678e-164	1.98012e-163	9.31156e-163	-1.06643e-162	1.01415e-162	0
-1.01456e-163	4.03613e-163	-2.19423e-163	2.52065e-163	8.57644e-164	-9.39366e-164	-1.55703e-163	3.39133e-163	-5.8937e-163	4.18818e-164	7.23528e-164	-2.49799e-163	9.89952e-164	-1.08405e-163	2.65558e-163	8.71937e-163	3.25972e-163	1.15258e-163	2.11909e-163	-1.05342e-164	2.96952e-164	5.12397e-163	2.58412e-163	7.38912e-163	4.08044e-164	-1.30678e-164	1.98012e-163	9.31156e-163	-1.06643e-162	1.01415e-162	0
-1.01456e-163	4.03613e-163	-2.19423e-163	2.52065e-163	8.57644e-164	-9.39366e-164	-1.55703e-163	3.39133e-163	-5.8937e-163	4.18818e-164	7.23528e-164	-2.49799e-163	9.89952e-164	-1.08405e-163	2.65558e-163	8.71937e-163	3.25972e-163	1.15258e-163	2.11909e-163	-1.05342e-164	2.96952e-164	5.12397e-163	2.58412e-163	7.38912e-163	4.08044e-164	-1.30678e-164	1.98012e-163	9.31156e-163	-1.06643e-162	1.01415e-162	0
-1.01456e-163	4.03613e-163	-2.19423e-163	2.52065e-163	8.57644e-164	-9.39366e-164	-1.55703e-163	3.39133e-163	-5.8937e-163	4.18818e-164	7.23528e-164	-2.49799e-163	9.89952e-164	-1.08405e-163	2.65558e-163	8.71937e-163	3.25972e-163	1.15258e-163	2.11909e-163	-1.05342e-164	2.96952e-164	5.12397e-163	2.58412e-163	7.38912e-163	4.08044e-164	-1.30678e-164	1.98012e-163	9.31156e-163	-1.06643e-162	1.01415e-162	0
-1.01456e-163	4.03613e-163	-2.19423e-163	2.52065e-163	8.57644e-164	-9.39366e-164	-1.55703e-163	3.39133e-163	-5.8937e-163	4.18818e-164	7.23528e-164	-2.49799e-163	9.89952e-164	-1.08405e-163	2.65558e-163	8.71937e-163	3.25972e-163	1.15258e-163	2.11909e-163	-1.05342e-164	2.96952e-164	5.12397e-163	2.58412e-163	7.38912e-163	4.08044e-164	-1.30678e-164	1.98012e-163	9.31156e-163	-1.06643e-162	1.01415e-162	0
-1.01456e-163	4.03613e-163	-2.19423e-163	2.52065e-163	8.57644e-164	-9.39366e-164	-1.55703e-163	3.39133e-163	-5.8937e-163	4.18818e-164	7.23528e-164	-2.49799e-163	9.89952e-164	-1.08405e-163	2.65558e-163	8.71937e-163	3.25972e-163	1.15258e-163	2.11909e-163	-1.05342e-164	2.96952e-164	5.12397e-163	2.58412e-163	7.38912e-163	4.08044e-164	-1.30678e-164	1.98012e-163	9.31156e-163	-1.06643e-162	1.01415e-162	0
-1.01456e-163	4.03613e-163	-2.19423e-163	2.52065e-163	8.57644e-164	-9.39366e-164	-1.55703e-163	3.39133e-163	-5.8937e-163	4.18818e-164	7.23528e-164	-2.49799e-163	9.89952e-164	-1.08405e-163	2.65558e-163	8.71937e-163	3.25972e-163	1.15258e-163	2.11909e-163	-1.05342e-164	2.96952e-164	5.12397e-163	2.58412e-163	7.38912e-163	4.08044e-164	-1.30678e-164	1.98012e-163	9.31156e-163	-1.06643e-162	1.01415e-162	0
-1.01456e-163	4.03613e-163	-2.19423e-163	2.52065e-163	8.57644e-164	-9.39366e-164	-1.55703e-163	3.39133e-163	-5.8937e-163	4.18818e-164	7.23528e-164	-2.49799e-163	9.89952e-164	-1.08405e-163	2.65558e-163	8.71937e-163	3.25972e-163	1.15258e-163	2.11909e-163	-1.05342e-164	2.96952e-164	5.12397e-163	2.58412e-163	7.38912e-163	4.08044e-164	-1.30678e-164	1.98012e-163	9.31156e-163	-1.06643e-162	1.01415e-162	0
-1.01456e-163	4.03613e-163	-2.19423e-163	2.52065e-163	8.57644e-164	-9.39366e-164	-1.55703e-163	3.39133e-163	-5.8937e-163	4.18818e-164	7.23528e-164	-2.49799e-163	9.89952e-164	-1.08405e-163	2.65558e-163	8.71937e-163	3.25972e-163	1.15258e-163	2.11909e-163	-1.05342e-164	2.96952e-164	5.12397e-163	2.58412e-163	7.38912e-163	4.08044e-164	-1.30678e-164	1.98012e-163	9.31156e-163	-1.06643e-162	1.01415e-162	0
-1.01456e-163	4.03613e-163	-2.19423e-163	2.52065e-163	8.57644e-164	-9.39366e-164	-1.55703e-163	3.39133e-163	-5.8937e-163	4.18818e-164	7.23528e-164	-2.49799e-163	9.89952e-164	-1.08405e-163	2.65558e-163	8.71937e-163	3.25972e-163	1.15258e-163	2.11909e-163	-1.05342e-164	2.96952e-164	5.12397e-163	2.58412e-163	7.38912e-163	4.08044e-164	-1.30678e-164	1.98012e-163	9.31156e-163	-1.06643e-162	1.01415e-162	0
-1.01456e-163	4.03613e-163	-2.19423e-163	2.52065e-163	8.57644e-164	-9.39366e-164	-1.55703e-163	3.39133e-163	-5.8937e-163	4.18818e-164	7.23528e-164	-2.49799e-163	9.89952e-164	-1.08405e-163	2.65558e-163	8.71937e-163	3.25972e-163	1.15258e-163	2.11909e-163	-1.05342e-164	2.96952e-164	5.12397e-163	2.58412e-163	7.38912e-163	4.08044e-164	-1.30678e-164	1.98012e-163	9.31156e-163	-1.06643e-162	1.01415e-162	0
-1.01456e-163	4.03613e-163	-2.19423e-163	2.52065e-163	8.57644e-164	-9.39366e-164	-1.55703e-163	3.39133e-163	-5.8937e-163	4.18818e-164	7.23528e-164	-2.49799e-163	9.89952e-164	-1.08405e-163	2.65558e-163	8.71937e-163	3.25972e-163	1.15258e-163	2.11909e-163	-1.05342e-164	2.96952e-164	5.12397e-163	2.58412e-163	7.38912e-163	4.08044e-164	-1.30678e-164	1.98012e-163	9.31156e-163	-1.06643e-162	1.01415e-162	0
-1.01456e-163	4.03613e-163	-2.19423e-163	2.52065e-163	8.57644e-164	-9.39366e-164	-1.55703e-163	3.39133e-163	-5.8937e-163	4.18818e-164	7.23528e-164	-2.49799e-163	9.89952e-164	-1.08405e-163	2.65558e-163	8.71937e-163	3.25972e-163	1.15258e-163	2.11909e-163	-1.05342e-164	2.96952e-164	5.12397e-163	2.58412e-163	7.38912e-163	4.08044e-164	-1.30678e-164	1.98012e-163	9.31156e-163	-1.06643e-162	1.01415e-162	0
-1.01456e-163	4.03613e-163	-2.19423e-163	2.52065e-163	8.57644e-164	-9.39366e-164	-1.55703e-163	3.39133e-163	-5.8937e-163	4.18818e-164	7.23528e-164	-2.49799e-163	9.89952e-164	-1.08405e-163	2.65558e-163	8.71937e-163	3.25972e-163	1.15258e-163	2.11909e-163	-1.05342e-164	2.96952e-164	5.12397e-163	2.58412e-163	7.38912e-163	4.08044e-164	-1.30678e-164	1.98012e-163	9.31156e-163	-1.06643e-162	1.01415e-162	0
-1.01456e-163	4.03613e-163	-2.19423e-163	2.52065e-163	8.57644e-164	-9.39366e-164	-1.55703e-163	3.39133e-163	-5.8937e-163	4.18818e-164	7.23528e-164	-2.49799e-163	9.89952e-164	-1.08405e-163	2.65558e-163	8.71937e-163	3.25972e-163	1.15258e-163	2.11909e-163	-1.05342e-164	2.96952e-164	5.12397e-163	2.58412e-163	7.38912e-163	4.08044e-164	-1.30678e-164	1.98012e-163	9.31156e-163	-1.06643e-162	1.01415e-162	0
-1.01456e-163	4.03613e-163	-2.19423e-163	2.52065e-163	8.57644e-164	-9.39366e-164	-1.55703e-163	3.39133e-163	-5.8937e-163	4.18818e-164	7.23528e-164	-2.49799e-163	9.89952e-164	-1.08405e-163	2.65558e-163	8.71937e-163	3.25972e-163	1.15258e-163	2.11909e-163	-1.05342e-164	2.96952e-164	5.12397e-163	2.58412e-163	7.38912e-163	4.08044e-164	-1.30678e-164	1.98012e-163	9.31156e-163	-1.06643e-162	1.01415e-162	0
-1.01456e-163	4.03613e-163	-2.19423e-163	2.52065e-163	8.57644e-164	-9.39366e-164	-1.55703e-163	3.39133e-163	-5.8937e-163	4.18818e-164	7.23528e-164	-2.49799e-163	9.89952e-164	-1.08405e-163	2.65558e-163	8.71937e-163	3.25972e-163	1.15258e-163	2.11909e-163	-1.05342e-164	2.96952e-164	5.12397e-163	2.58412e-163	7.38912e-163	4.08044e-164	-1.30678e-164	1.98012e-163	9.31156e-163	-1.06643e-162	1.01415e-162	0
-1.01456e-163	4.03613e-163	-2.19423e-163	2.52065e-163	8.57644e-164	-9.39366e-164	-1.55703e-163	3.39133e-163	-5.8937e-163	4.18818e-164	7.23528e-164	-2.49799e-163	9.89952e-164	-1.08405e-163	2.65558e-163	8.71937e-163	3.25972e-163	1.15258e-163	2.11909e-163	-1.05342e-164	2.96952e-164	5.12397e-163	2.58412e-163	7.38912e-163	4.08044e-164	-1.30678e-164	1.98012e-163	9.31156e-163	-1.06643e-162	1.01415e-162	0
-1.01456e-163	4.03613e-163	-2.19423e-163	2.52065e-163	8.57644e-164	-9.39366e-164	-1.55703e-163	3.39133e-163	-5.8937e-163	4.18818e-164	7.23528e-164	-2.49799e-163	9.89952e-164	-1.08405e-163	2.65558e-163	8.71937e-163	3.25972e-163	1.15258e-163	2.11909e-163	-1.05342e-164	2.96952e-164	5.12397e-163	2.58412e-163	7.38912e-163	4.08044e-164	-1.30678e-164	1.98012e-163	9.31156e-163	-1.06643e-162	1.01415e-162	0
-1.01456e-163	4.03613e-163	-2.19423e-163	2.52065e-163	8.57644e-164	-9.39366e-164	-1.55703e-163	3.39133e-163	-5.8937e-163	4.18818e-164	7.23528e-164	-2.49799e-163	9.89952e-164	-1.08405e-163	2.65558e-163	8.71937e-163	3.25972e-163	1.15258e-163	2.11909e-163	-1.05342e-164	2.96952e-164	5.12397e-163	2.58412e-163	7.38912e-163	4.08044e-164	-1.30678e-164	1.98012e-163	9.31156e-163	-1.06643e-162	1.01415e-162	0
-1.01456e-163	4.03613e-163	-2.19423e-163	2.52065e-163	8.57644e-164	-9.39366e-164	-1.55703e-163	3.39133e-163	-5.8937e-163	4.18818e-164	7.23528e-164	-2.49799e-163	9.89952e-164	-1.08405e-163	2.65558e-163	8.71937e-163	3.25972e-163	1.15258e-163	2.11909e-163	-1.05342e-164	2.96952e-164	5.12397e-163	2.58412e-163	7.38912e-163	4.08044e-164	-1.30678e-164	1.98012e-163	9.31156e-163	-1.06643e-162	1.01415e-162	0
-1.01456e-163	4.03613e-163	-2.19423e-163	2.52065e-163	8.57644e-164	-9.39366e-164	-1.55703e-163	3.39133e-163	-5.8937e-163	4.18818e-164	7.23528e-164	-2.49799e-163	9.89952e-164	-1.08405e-163	2.65558e-163	8.71937e-163	3.25972e-163	1.15258e-163	2.11909e-163	-1.05342e-164	2.96952e-164	5.12397e-163	2.58412e-163	7.38912e-163	4.08044e-164	-1.30678e-164	1.98012e-163	9.31156e-163	-1.06643e-162	1.01415e-162	0
-1.01456e-163	4.03613e-163	-2.19423e-163	2.52065e-163	8.57644e-164	-9.39366e-164	-1.55703e-163	3.39133e-163	-5.8937e-163	4.18818e-164	7.23528e-164	-2.49799e-163	9.89952e-164	-1.08405e-163	2.65558e-163	8.71937e-163	3.25972e-163	1.15258e-163	2.11909e-163	-1.05342e-164	2.96952e-164	5.12397e-163	2.58412e-163	7.38912e-163	4.08044e-164	-1.30678e-164	1.98012e-163	9.31156e-163	-1.06643e-162	1.01415e-162	0
-1.01456e-163	4.03613e-163	-2.19423e-163	2.52065e-163	8.57644e-164	-9.39366e-164	-1.55703e-163	3.39133e-163	-5.8937e-163	4.18818e-164	7.23528e-164	-2.49799e-163	9.89952e-164	-1.08405e-163	2.65558e-163	8.71937e-163	3.25972e-163	1.15258e-163	2.11909e-163	-1.05342e-164	2.96952e-164	5.12397e-163	2.58412e-163	7.38912e-163	4.08044e-164	-1.30678e-164	1.98012e-163	9.31156e-163	-1.06643e-162	1.01415e-162	0
-1.01456e-163	4.03613e-163	-2.19423e-163	2.52065e-163	8.57644e-164	-9.39366e-164	-1.55703e-163	3.39133e-163	-5.8937e-163	4.18818e-164	7.23528e-164	-2.49799e-163	9.89952e-164	-1.08405e-163	2.65558e-163	8.71937e-163	3.25972e-163	1.15258e-163	2.11909e-163	-1.05342e-164	2.96952e-164	5.12397e-163	2.58412e-163	7.38912e-163	4.08044e-164	-1.30678e-164	1.98012e-163	9.31156e-163	-1.06643e-162	1.01415e-162	0
-1.01456e-163	4.03613e-163	-2.19423e-163	2.52065e-163	8.57644e-164	-9.39366e-164	-1.55703e-163	3.39133e-163	-5.8937e-163	4.18818e-164	7.23528e-164	-2.49799e-163	9.89952e-164	-1.08405e-163	2.65558e-163	8.71937e-163	3.25972e-163	1.15258e-163	2.11909e-163	-1.05342e-164	2.96952e-164	5.12397e-163	2.58412e-163	7.38912e-163	4.08044e-164	-1.30678e-164	1.98012e-163	9.31156e-163	-1.06643e-162	1.01415e-162	0
-1.01456e-163	4.03613e-163	-2.19423e-163	2.52065e-163	8.57644e-164	-9.39366e-164	-1.55703e-163	3.39133e-163	-5.8937e-163	4.18818e-164	7.23528e-164	-2.49799e-163	9.89952e-164	-1.08405e-163	2.65558e-163	8.71937e-163	3.25972e-163	1.15258e-163	2.11909e-163	-1.05342e-164	2.96952e-164	5.12397e-163	2.58412e-163	7.38912e-163	4.08044e-164	-1.30678e-164	1.98012e-163	9.31156e-163	-1.06643e-162	1.01415e-162	0
-1.01456e-163	4.03613e-163	-2.19423e-163	2.52065e-163	8.57644e-164	-9.39366e-164	-1.55703e-163	3.39133e-163	-5.8937e-163	4.18818e-164	7.23528e-164	-2.49799e-163	9.89952e-164	-1.08405e-163	2.65558e-163	8.71937e-163	3.25972e-163	1.15258e-163	2.11909e-163	-1.05342e-164	2.96952e-164	5.12397e-163	2.58412e-163	7.38912e-163	4.08044e-164	-1.30678e-164	1.98012e-163	9.31156e-163	-1.06643e-162	1.01415e-162	0
-1.01456e-163	4.03613e-163	-2.19423e-163	2.52065e-163	8.57644e-164	-9.39366e-164	-1.55703e-163	3.39133e-163	-5.8937e-163	4.18818e-164	7.23528e-164	-2.49799e-163	9.89952e-164	-1.08405e-163	2.65558e-163	8.71937e-163	3.25972e-163	1.15258e-163	2.11909e-163	-1.05342e-164	2.96952e-164	5.12397e-163	2.58412e-163	7.38912e-163	4.08044e-164	-1.30678e-164	1.98012e-163	9.31156e-163	-1.06643e-162	1.01415e-162	0
-1.01456e-163	4.03613e-163	-2.19423e-163	2.52065e-163	8.57644e-164	-9.39366e-164	-1.55703e-163	3.39133e-163	-5.8937e-163	4.18818e-164	7.23528e-164	-2.49799e-163	9.89952e-164	-1.08405e-163	2.65558e-163	8.71937e-163	3.25972e-163	1.15258e-163	2.11909e-163	-1.05342e-164	2.96952e-164	5.12397e-163	2.58412e-163	7.38912e-163	4.08044e-164	-1.30678e-164	1.98012e-163	9.31156e-163	-1.06643e-162	1.01415e-162	0
-1.01456e-163	4.03613e-163	-2.19423e-163	2.52065e-163	8.57644e-164	-9.39366e-164	-1.55703e-163	3.39133e-163	-5.8937e-163	4.18818e-164	7.23528e-164	-2.49799e-163	9.89952e-164	-1.08405e-163	2.65558e-163	8.71937e-163	3.25972e-163	1.15258e-163	2.11909e-163	-1.05342e-164	2.96952e-164	5.12397e-163	2.58412e-163	7.38912e-163	4.08044e-164	-1.30678e-164	1.98012e-163	9.31156e-163	-1.06643e-162	1.01415e-162	0
-1.01456e-163	4.03613e-163	-2.19423e-163	2.52065e-163	8.57644e-164	-9.39366e-164	-1.55703e-163	3.39133e-163	-5.8937e-163	4.18818e-164	7.23528e-164	-2.49799e-163	9.89952e-164	-1.08405e-163	2.65558e-163	8.71937e-163	3.25972e-163	1.15258e-163	2.11909e-163	-1.05342e-164	2.96952e-164	5.12397e-163	2.58412e-163	7.38912e-163	4.08044e-164	-1.30678e-164	1.98012e-163	9.31156e-163	-1.06643e-162	1.01415e-162	0
-1.01456e-163	4.03613e-163	-2.19423e-163	2.52065e-163	8.57644e-164	-9.39366e-164	-1.55703e-163	3.39133e-163	-5.8937e-163	4.18818e-164	7.23528e-164	-2.49799e-163	9.89952e-164	-1.08405e-163	2.65558e-163	8.71937e-163	3.25972e-163	1.15258e-163	2.11909e-163	-1.05342e-164	2.96952e-164	5.12397e-163	2.58412e-163	7.38912e-163	4.08044e-164	-1.30678e-164	1.98012e-163	9.31156e-163	-1.06643e-162	1.01415e-162	0
-1.01456e-163	4.03613e-163	-2.19423e-163	2.52065e-163	8.57644e-164	-9.39366e-164	-1.55703e-163	3.39133e-163	-5.8937e-163	4.18818e-164	7.23528e-164	-2.49799e-163	9.89952e-164	-1.08405e-163	2.65558e-163	8.71937e-163	3.25972e-163	1.15258e-163	2.11909e-163	-1.05342e-164	2.96952e-164	5.12397e-163	2.58412e-163	7.38912e-163	4.08044e-164	-1.30678e-164	1.98012e-163	9.31156e-163	-1.06643e-162	1.01415e-162	0
-1.01456e-163	4.03613e-163	-2.19423e-163	2.52065e-163	8.57644e-164	-9.39366e-164	-1.55703e-163	3.39133e-163	-5.8937e-163	4.18818e-164	7.23528e-164	-2.49799e-163	9.89952e-164	-1.08405e-163	2.65558e-163	8.71937e-163	3.25972e-163	1.15258e-163	2.11909e-163	-1.05342e-164	2.96952e-164	5.12397e-163	2.58412e-163	7.38912e-163	4.08044e-164	-1.30678e-164	1.98012e-163	9.31156e-163	-1.06643e-162	1.01415e-162	0
-1.01456e-163	4.03613e-163	-2.19423e-163	2.52065e-163	8.57644e-164	-9.39366e-164	-1.55703e-163	3.39133e-163	-5.8937e-163	4.18818e-164	7.23528e-164	-2.49799e-163	9.89952e-164	-1.08405e-163	2.65558e-163	8.71937e-163	3.25972e-163	1.15258e-163	2.11909e-163	-1.05342e-164	2.96952e-164	5.12397e-163	2.58412e-163	7.38912e-163	4.08044e-164	-1.30678e-164	1.98012e-163	9.31156e-163	-1.06643e-162	1.01415e-162	0
-1.01456e-163	4.03613e-163	-2.19423e-163	2.52065e-163	8.57644e-164	-9.39366e-164	-1.55703e-163	3.39133e-163	-5.8937e-163	4.18818e-164	7.23528e-164	-2.49799e-163	9.89952e-164	-1.08405e-163	2.65558e-163	8.71937e-163	3.25972e-163	1.15258e-163	2.11909e-163	-1.05342e-164	2.96952e-164	5.12397e-163	2.58412e-163	7.38912e-163	4.08044e-164	-1.30678e-164	1.98012e-163	9.31156e-163	-1.06643e-162	1.01415e-162	0
-1.01456e-163	4.03613e-163	-2.19423e-163	2.52065e-163	8.57644e-164	-9.39366e-164	-1.55703e-163	3.39133e-163	-5.8937e-163	4.18818e-164	7.23528e-164	-2.49799e-163	9.89952e-164	-1.08405e-163	2.65558e-163	8.71937e-163	3.25972e-163	1.15258e-163	2.11909e-163	-1.05342e-164	2.96952e-164	5.12397e-163	2.58412e-163	7.38912e-163	4.08044e-164	-1.30678e-164	1.98012e-163	9.31156e-163	-1.06643e-162	1.01415e-162	0
-1.01456e-163	4.03613e-163	-2.19423e-163	2.52065e-163	8.57644e-164	-9.39366e-164	-1.55703e-163	3.39133e-163	-5.8937e-163	4.18818e-164	7.23528e-164	-2.49799e-163	9.89952e-164	-1.08405e-163	2.65558e-163	8.71937e-163	3.25972e-163	1.15258e-163	2.11909e-163	-1.05342e-164	2.96952e-164	5.12397e-163	2.58412e-163	7.38912e-163	4.08044e-164	-1.30678e-164	1.98012e-163	9.31156e-163	-1.06643e-162	1.01415e-162	0
-1.01456e-163	4.03613e-163	-2.19423e-163	2.52065e-163	8.57644e-164	-9.39366e-164	-1.55703e-163	3.39133e-163	-5.8937e-163	4.18818e-164	7.23528e-164	-2.49799e-163	9.89952e-164	-1.08405e-163	2.65558e-163	8.71937e-163	3.25972e-163	1.15258e-163	2.11909e-163	-1.05342e-164	2.96952e-164	5.12397e-163	2.58412e-163	7.38912e-163	4.08044e-164	-1.30678e-164	1.98012e-163	9.31156e-163	-1.06643e-162	1.01415e-162	0
-1.01456e-163	4.03613e-163	-2.19423e-163	2.52065e-163	8.57644e-164	-9.39366e-164	-1.55703e-163	3.39133e-163	-5.8937e-163	4.18818e-164	7.23528e-164	-2.49799e-163	9.89952e-164	-1.08405e-163	2.65558e-163	8.71937e-163	3.25972e-163	1.15258e-163	2.11909e-163	-1.05342e-164	2.96952e-164	5.12397e-163	2.58412e-163	7.38912e-163	4.08044e-164	-1.30678e-164	1.98012e-163	9.31156e-163	-1.06643e-162	1.01415e-162	0
-1.01456e-163	4.03613e-163	-2.19423e-163	2.52065e-163	8.57644e-164	-9.39366e-164	-1.55703e-163	3.39133e-163	-5.8937e-163	4.18818e-164	7.23528e-164	-2.49799e-163	9.89952e-164	-1.08405e-163	2.65558e-163	8.71937e-163	3.25972e-163	1.15258e-163	2.11909e-163	-1.05342e-164	2.96952e-164	5.12397e-163	2.58412e-163	7.38912e-163	4.08044e-164	-1.30678e-164	1.98012e-163	9.31156e-163	-1.06643e-162	1.01415e-162	0
-1.01456e-163	4.03613e-163	-2.19423e-163	2.52065e-163	8.57644e-164	-9.39366e-164	-1.55703e-163	3.39133e-163	-5.8937e-163	4.18818e-164	7.23528e-164	-2.49799e-163	9.89952e-164	-1.08405e-163	2.65558e-163	8.71937e-163	3.25972e-163	1.15258e-163	2.11909e-163	-1.05342e-164	2.96952e-164	5.12397e-163	2.58412e-163	7.38912e-163	4.08044e-164	-1.30678e-164	1.98012e-163	9.31156e-163	-1.06643e-162	1.01415e-162	0
-1.01456e-163	4.03613e-163	-2.19423e-163	2.52065e-163	8.57644e-164	-9.39366e-164	-1.55703e-163	3.39133e-163	-5.8937e-163	4.18818e-164	7.23528e-164	-2.49799e-163	9.89952e-164	-1.08405e-163	2.65558e-163	8.71937e-163	3.25972e-163	1.15258e-163	2.11909e-163	-1.05342e-164	2.96952e-164	5.12397e-163	2.58412e-163	7.38912e-163	4.08044e-164	-1.30678e-164	1.98012e-163	9.31156e-163	-1.06643e-162	1.01415e-162	0
-1.01456e-163	4.03613e-163	-2.19423e-163	2.52065e-163	8.57644e-164	-9.39366e-164	-1.55703e-163	3.39133e-163	-5.8937e-163	4.18818e-164	7.23528e-164	-2.49799e-163	9.89952e-164	-1.08405e-163	2.65558e-163	8.71937e-163	3.25972e-163	1.15258e-163	2.11909e-163	-1.05342e-164	2.96952e-164	5.12397e-163	2.58412e-163	7.38912e-163	4.08044e-164	-1.30678e-164	1.98012e-163	9.31156e-163	-1.06643e-162	1.01415e-162	0
-1.01456e-163	4.03613e-163	-2.19423e-163	2.52065e-163	8.57644e-164	-9.39366e-164	-1.55703e-163	3.39133e-163	-5.8937e-163	4.18818e-164	7.23528e-164	-2.49799e-163	9.89952e-164	-1.08405e-163	2.65558e-163	8.71937e-163	3.25972e-163	1.15258e-163	2.11909e-163	-1.05342e-164	2.96952e-164	5.12397e-163	2.58412e-163	7.38912e-163	4.08044e-164	-1.30678e-164	1.98012e-163	9.31156e-163	-1.06643e-162	1.01415e-162	0
-1.01456e-163	4.03613e-163	-2.19423e-163	2.52065e-163	8.57644e-164	-9.39366e-164	-1.55703e-163	3.39133e-163	-5.8937e-163	4.18818e-164	7.23528e-164	-2.49799e-163	9.89952e-164	-1.08405e-163	2.65558e-163	8.71937e-163	3.25972e-163	1.15258e-163	2.11909e-163	-1.05342e-164	2.96952e-164	5.12397e-163	2.58412e-163	7.38912e-163	4.08044e-164	-1.30678e-164	1.98012e-163	9.31156e-163	-1.06643e-162	1.01415e-162	0
-1.01456e-163	4.03613e-163	-2.19423e-163	2.52065e-163	8.57644e-164	-9.39366e-164	-1.55703e-163	3.39133e-163	-5.8937e-163	4.18818e-164	7.23528e-164	-2.49799e-163	9.89952e-164	-1.08405e-163	2.65558e-163	8.71937e-163	3.25972e-163	1.15258e-163	2.11909e-163	-1.05342e-164	2.96952e-164	5.12397e-163	2.58412e-163	7.38912e-163	4.08044e-164	-1.30678e-164	1.98012e-163	9.31156e-163	-1.06643e-162	1.01415e-162	0
-1.01456e-163	4.03613e-163	-2.19423e-163	2.52065e-163	8.57644e-164	-9.39366e-164	-1.55703e-163	3.39133e-163	-5.8937e-163	4.18818e-164	7.23528e-164	-2.49799e-163	9.89952e-164	-1.08405e-163	2.65558e-163	8.71937e-163	3.25972e-163	1.15258e-163	2.11909e-163	-1.05342e-164	2.96952e-164	5.12397e-163	2.58412e-163	7.38912e-163	4.08044e-164	-1.30678e-164	1.98012e-163	9.31156e-163	-1.06643e-162	1.01415e-162	0
-1.01456e-163	4.03613e-163	-2.19423e-163	2.52065e-163	8.57644e-164	-9.39366e-164	-1.55703e-163	3.39133e-163	-5.8937e-163	4.18818e-164	7.23528e-164	-2.49799e-163	9.89952e-164	-1.08405e-163	2.65558e-163	8.71937e-163	3.25972e-163	1.15258e-163	2.11909e-163	-1.05342e-164	2.96952e-164	5.12397e-163	2.58412e-163	7.38912e-163	4.08044e-164	-1.30678e-164	1.98012e-163	9.31156e-163	-1.06643e-162	1.01415e-162	0
-1.01456e-163	4.03613e-163	-2.19423e-163	2.52065e-163	8.57644e-164	-9.39366e-164	-1.55703e-163	3.39133e-163	-5.8937e-163	4.18818e-164	7.23528e-164	-2.49799e-163	9.89952e-164	-1.08405e-163	2.65558e-163	8.71937e-163	3.25972e-163	1.15258e-163	2.11909e-163	-1.05342e-164	2.96952e-164	5.12397e-163	2.58412e-163	7.38912e-163	4.08044e-164	-1.30678e-164	1.98012e-163	9.31156e-163	-1.06643e-162	1.01415e-162	0
-1.01456e-163	4.03613e-163	-2.19423e-163	2.52065e-163	8.57644e-164	-9.39366e-164	-1.55703e-163	3.39133e-163	-5.8937e-163	4.18818e-164	7.23528e-164	-2.49799e-163	9.89952e-164	-1.08405e-163	2.65558e-163	8.71937e-163	3.25972e-163	1.15258e-163	2.11909e-163	-1.05342e-164	2.96952e-164	5.12397e-163	2.58412e-163	7.38912e-163	4.08044e-164	-1.30678e-164	1.98012e-163	9.31156e-163	-1.06643e-162	1.01415e-162	0
-1.01456e-163	4.03613e-163	-2.19423e-163	2.52065e-163	8.57644e-164	-9.39366e-164	-1.55703e-163	3.39133e-163	-5.8937e-163	4.18818e-164	7.23528e-164	-2.49799e-163	9.89952e-164	-1.08405e-163	2.65558e-163	8.71937e-163	3.25972e-163	1.15258e-163	2.11909e-163	-1.05342e-164	2.96952e-164	5.12397e-163	2.58412e-163	7.38912e-163	4.08044e-164	-1.30678e-164	1.98012e-163	9.31156e-163	-1.06643e-162	1.01415e-162	0
-1.01456e-163	4.03613e-163	-2.19423e-163	2.52065e-163	8.57644e-164	-9.39366e-164	-1.55703e-163	3.39133e-163	-5.8937e-163	4.18818e-164	7.23528e-164	-2.49799e-163	9.89952e-164	-1.08405e-163	2.65558e-163	8.71937e-163	3.25972e-163	1.15258e-163	2.11909e-163	-1.05342e-164	2.96952e-164	5.12397e-163	2.58412e-163	7.38912e-163	4.08044e-164	-1.30678e-164	1.98012e-163	9.31156e-163	-1.06643e-162	1.01415e-162	0
-1.01456e-163	4.03613e-163	-2.19423e-163	2.52065e-163	8.57644e-164	-9.39366e-164	-1.55703e-163	3.39133e-163	-5.8937e-163	4.18818e-164	7.23528e-164	-2.49799e-163	9.89952e-164	-1.08405e-163	2.65558e-163	8.71937e-163	3.25972e-163	1.15258e-163	2.11909e-163	-1.05342e-164	2.96952e-164	5.12397e-163	2.58412e-163	7.38912e-163	4.08044e-164	-1.30678e-164	1.98012e-163	9.31156e-163	-1.06643e-162	1.01415e-162	0
-1.01456e-163	4.03613e-163	-2.19423e-163	2.52065e-163	8.57644e-164	-9.39366e-164	-1.55703e-163	3.39133e-163	-5.8937e-163	4.18818e-164	7.23528e-164	-2.49799e-163	9.89952e-164	-1.08405e-163	2.65558e-163	8.71937e-163	3.25972e-163	1.15258e-163	2.11909e-163	-1.05342e-164	2.96952e-164	5.12397e-163	2.58412e-163	7.38912e-163	4.08044e-164	-1.30678e-164	1.98012e-163	9.31156e-163	-1.06643e-162	1.01415e-162	0
-1.01456e-163	4.03613e-163	-2.19423e-163	2.52065e-163	8.57644e-164	-9.39366e-164	-1.55703e-163	3.39133e-163	-5.8937e-163	4.18818e-164	7.23528e-164	-2.49799e-163	9.89952e-164	-1.08405e-163	2.65558e-163	8.71937e-163	3.25972e-163	1.15258e-163	2.11909e-163	-1.05342e-164	2.96952e-164	5.12397e-163	2.58412e-163	7.38912e-163	4.08044e-164	-1.30678e-164	1.98012e-163	9.31156e-163	-1.06643e-162	1.01415e-162	0
-1.01456e-163	4.03613e-163	-2.19423e-163	2.52065e-163	8.57644e-164	-9.39366e-164	-1.55703e-163	3.39133e-163	-5.8937e-163	4.18818e-164	7.23528e-164	-2.49799e-163	9.89952e-164	-1.08405e-163	2.65558e-163	8.71937e-163	3.25972e-163	1.15258e-163	2.11909e-163	-1.05342e-164	2.96952e-164	5.12397e-163	2.58412e-163	7.38912e-163	4.08044e-164	-1.30678e-164	1.98012e-163	9.31156e-163	-1.06643e-162	1.01415e-162	0
-1.01456e-163	4.03613e-163	-2.19423e-163	2.52065e-163	8.57644e-164	-9.39366e-164	-1.55703e-163	3.39133e-163	-5.8937e-163	4.18818e-164	7.23528e-164	-2.49799e-163	9.89952e-164	-1.08405e-163	2.65558e-163	8.71937e-163	3.25972e-163	1.15258e-163	2.11909e-163	-1.05342e-164	2.96952e-164	5.12397e-163	2.58412e-163	7.38912e-163	4.08044e-164	-1.30678e-164	1.98012e-163	9.31156e-163	-1.06643e-162	1.01415e-162	0
-1.01456e-163	4.03613e-163	-2.19423e-163	2.52065e-163	8.57644e-164	-9.39366e-164	-1.55703e-163	3.39133e-163	-5.8937e-163	4.18818e-164	7.23528e-164	-2.49799e-163	9.89952e-164	-1.08405e-163	2.65558e-163	8.71937e-163	3.25972e-163	1.15258e-163	2.11909e-163	-1.05342e-164	2.96952e-164	5.12397e-163	2.58412e-163	7.38912e-163	4.08044e-164	-1.30678e-164	1.98012e-163	9.31156e-163	-1.06643e-162	1.01415e-162	0
-1.01456e-163	4.03613e-163	-2.19423e-163	2.52065e-163	8.57644e-164	-9.39366e-164	-1.55703e-163	3.39133e-163	-5.8937e-163	4.18818e-164	7.23528e-164	-2.49799e-163	9.89952e-164	-1.08405e-163	2.65558e-163	8.71937e-163	3.25972e-163	1.15258e-163	2.11909e-163	-1.05342e-164	2.96952e-164	5.12397e-163	2.58412e-163	7.38912e-163	4.08044e-164	-1.30678e-164	1.98012e-163	9.31156e-163	-1.06643e-162	1.01415e-162	0
-1.01456e-163	4.03613e-163	-2.19423e-163	2.52065e-163	8.57644e-164	-9.39366e-164	-1.55703e-163	3.39133e-163	-5.8937e-163	4.18818e-164	7.23528e-164	-2.49799e-163	9.89952e-164	-1.08405e-163	2.65558e-163	8.71937e-163	3.25972e-163	1.15258e-163	2.11909e-163	-1.05342e-164	2.96952e-164	5.12397e-163	2.58412e-163	7.38912e-163	4.08044e-164	-1.30678e-164	1.98012e-163	9.31156e-163	-1.06643e-162	1.01415e-162	0
-1.01456e-163	4.03613e-163	-2.19423e-163	2.52065e-163	8.57644e-164	-9.39366e-164	-1.55703e-163	3.39133e-163	-5.8937e-163	4.18818e-164	7.23528e-164	-2.49799e-163	9.89952e-164	-1.08405e-163	2.65558e-163	8.71937e-163	3.25972e-163	1.15258e-163	2.11909e-163	-1.05342e-164	2.96952e-164	5.12397e-163	2.58412e-163	7.38912e-163	4.08044e-164	-1.30678e-164	1.98012e-163	9.31156e-163	-1.06643e-162	1.01415e-162	0
-1.01456e-163	4.03613e-163	-2.19423e-163	2.52065e-163	8.57644e-164	-9.39366e-164	-1.55703e-163	3.39133e-163	-5.8937e-163	4.18818e-164	7.23528e-164	-2.49799e-163	9.89952e-164	-1.08405e-163	2.65558e-163	8.71937e-163	3.25972e-163	1.15258e-163	2.11909e-163	-1.05342e-164	2.96952e-164	5.12397e-163	2.58412e-163	7.38912e-163	4.08044e-164	-1.30678e-164	1.98012e-163	9.31156e-163	-1.06643e-162	1.01415e-162	0
-1.01456e-163	4.03613e-163	-2.19423e-163	2.52065e-163	8.57644e-164	-9.39366e-164	-1.55703e-163	3.39133e-163	-5.8937e-163	4.18818e-164	7.23528e-164	-2.49799e-163	9.89952e-164	-1.08405e-163	2.65558e-163	8.71937e-163	3.25972e-163	1.15258e-163	2.11909e-163	-1.05342e-164	2.96952e-164	5.12397e-163	2.58412e-163	7.38912e-163	4.08044e-164	-1.30678e-164	1.98012e-163	9.31156e-163	-1.06643e-162	1.01415e-162	0
-1.01456e-163	4.03613e-163	-2.19423e-163	2.52065e-163	8.57644e-164	-9.39366e-164	-1.55703e-163	3.39133e-163	-5.8937e-163	4.18818e-164	7.23528e-164	-2.49799e-163	9.89952e-164	-1.08405e-163	2.65558e-163	8.71937e-163	3.25972e-163	1.15258e-163	2.11909e-163	-1.05342e-164	2.96952e-164	5.12397e-163	2.58412e-163	7.38912e-163	4.08044e-164	-1.30678e-164	1.98012e-163	9.31156e-163	-1.06643e-162	1.01415e-162	0
-1.01456e-163	4.03613e-163	-2.19423e-163	2.52065e-163	8.57644e-164	-9.39366e-164	-1.55703e-163	3.39133e-163	-5.8937e-163	4.18818e-164	7.23528e-164	-2.49799e-163	9.89952e-164	-1.08405e-163	2.65558e-163	8.71937e-163	3.25972e-163	1.15258e-163	2.11909e-163	-1.05342e-164	2.96952e-164	5.12397e-163	2.58412e-163	7.38912e-163	4.08044e-164	-1.30678e-164	1.98012e-163	9.31156e-163	-1.06643e-162	1.01415e-162	0
-1.01456e-163	4.03613e-163	-2.19423e-163	2.52065e-163	8.57644e-164	-9.39366e-164	-1.55703e-163	3.39133e-163	-5.8937e-163	4.18818e-164	7.23528e-164	-2.49799e-163	9.89952e-164	-1.08405e-163	2.65558e-163	8.71937e-163	3.25972e-163	1.15258e-163	2.11909e-163	-1.05342e-164	2.96952e-164	5.12397e-163	2.58412e-163	7.38912e-163	4.08044e-164	-1.30678e-164	1.98012e-163	9.31156e-163	-1.06643e-162	1.01415e-162	0
-1.01456e-163	4.03613e-163	-2.19423e-163	2.52065e-163	8.57644e-164	-9.39366e-164	-1.55703e-163	3.39133e-163	-5.8937e-163	4.18818e-164	7.23528e-164	-2.49799e-163	9.89952e-164	-1.08405e-163	2.65558e-163	8.71937e-163	3.25972e-163	1.15258e-163	2.11909e-163	-1.05342e-164	2.96952e-164	5.12397e-163	2.58412e-163	7.38912e-163	4.08044e-164	-1.30678e-164	1.98012e-163	9.31156e-163	-1.06643e-162	1.01415e-162	0
-1.01456e-163	4.03613e-163	-2.19423e-163	2.52065e-163	8.57644e-164	-9.39366e-164	-1.55703e-163	3.39133e-163	-5.8937e-163	4.18818e-164	7.23528e-164	-2.49799e-163	9.89952e-164	-1.08405e-163	2.65558e-163	8.71937e-163	3.25972e-163	1.15258e-163	2.11909e-163	-1.05342e-164	2.96952e-164	5.12397e-163	2.58412e-163	7.38912e-163	4.08044e-164	-1.30678e-164	1.98012e-163	9.31156e-163	-1.06643e-162	1.01415e-162	0
-1.01456e-163	4.03613e-163	-2.19423e-163	2.52065e-163	8.57644e-164	-9.39366e-164	-1.55703e-163	3.39133e-163	-5.8937e-163	4.18818e-164	7.23528e-164	-2.49799e-163	9.89952e-164	-1.08405e-163	2.65558e-163	8.71937e-163	3.25972e-163	1.15258e-163	2.11909e-163	-1.05342e-164	2.96952e-164	5.12397e-163	2.58412e-163	7.38912e-163	4.08044e-164	-1.30678e-164	1.98012e-163	9.31156e-163	-1.06643e-162	1.01415e-162	0
-1.01456e-163	4.03613e-163	-2.19423e-163	2.52065e-163	8.57644e-164	-9.39366e-164	-1.55703e-163	3.39133e-163	-5.8937e-163	4.18818e-164	7.23528e-164	-2.49799e-163	9.89952e-164	-1.08405e-163	2.65558e-163	8.71937e-163	3.25972e-163	1.15258e-163	2.11909e-163	-1.05342e-164	2.96952e-164	5.12397e-163	2.58412e-163	7.38912e-163	4.08044e-164	-1.30678e-164	1.98012e-163	9.31156e-163	-1.06643e-162	1.01415e-162	0
-1.01456e-163	4.03613e-163	-2.19423e-163	2.52065e-163	8.57644e-164	-9.39366e-164	-1.55703e-163	3.39133e-163	-5.8937e-163	4.18818e-164	7.23528e-164	-2.49799e-163	9.89952e-164	-1.08405e-163	2.65558e-163	8.71937e-163	3.25972e-163	1.15258e-163	2.11909e-163	-1.05342e-164	2.96952e-164	5.12397e-163	2.58412e-163	7.38912e-163	4.08044e-164	-1.30678e-164	1.98012e-163	9.31156e-163	-1.06643e-162	1.01415e-162	0
-1.01456e-163	4.03613e-163	-2.19423e-163	2.52065e-163	8.57644e-164	-9.39366e-164	-1.55703e-163	3.39133e-163	-5.8937e-163	4.18818e-164	7.23528e-164	-2.49799e-163	9.89952e-164	-1.08405e-163	2.65558e-163	8.71937e-163	3.25972e-163	1.15258e-163	2.11909e-163	-1.05342e-164	2.96952e-164	5.12397e-163	2.58412e-163	7.38912e-163	4.08044e-164	-1.30678e-164	1.98012e-163	9.31156e-163	-1.06643e-162	1.01415e-162	0
-1.01456e-163	4.03613e-163	-2.19423e-163	2.52065e-163	8.57644e-164	-9.39366e-164	-1.55703e-163	3.39133e-163	-5.8937e-163	4.18818e-164	7.23528e-164	-2.49799e-163	9.89952e-164	-1.08405e-163	2.65558e-163	8.71937e-163	3.25972e-163	1.15258e-163	2.11909e-163	-1.05342e-164	2.96952e-164	5.12397e-163	2.58412e-163	7.38912e-163	4.08044e-164	-1.30678e-164	1.98012e-163	9.31156e-163	-1.06643e-162	1.01415e-162	0
-1.01456e-163	4.03613e-163	-2.19423e-163	2.52065e-163	8.57644e-164	-9.39366e-164	-1.55703e-163	3.39133e-163	-5.8937e-163	4.18818e-164	7.23528e-164	-2.49799e-163	9.89952e-164	-1.08405e-163	2.65558e-163	8.71937e-163	3.25972e-163	1.15258e-163	2.11909e-163	-1.05342e-164	2.96952e-164	5.12397e-163	2.58412e-163	7.38912e-163	4.08044e-164	-1.30678e-164	1.98012e-163	9.31156e-163	-1.06643e-162	1.01415e-162	0
-1.01456e-163	4.03613e-163	-2.19423e-163	2.52065e-163	8.57644e-164	-9.39366e-164	-1.55703e-163	3.39133e-163	-5.8937e-163	4.18818e-164	7.23528e-164	-2.49799e-163	9.89952e-164	-1.08405e-163	2.65558e-163	8.71937e-163	3.25972e-163	1.15258e-163	2.11909e-163	-1.05342e-164	2.96952e-164	5.12397e-163	2.58412e-163	7.38912e-163	4.08044e-164	-1.30678e-164	1.98012e-163	9.31156e-163	-1.06643e-162	1.01415e-162	0
-1.01456e-163	4.03613e-163	-2.19423e-163	2.52065e-163	8.57644e-164	-9.39366e-164	-1.55703e-163	3.39133e-163	-5.8937e-163	4.18818e-164	7.23528e-164	-2.49799e-163	9.89952e-164	-1.08405e-163	2.65558e-163	8.71937e-163	3.25972e-163	1.15258e-163	2.11909e-163	-1.05342e-164	2.96952e-164	5.12397e-163	2.58412e-163	7.38912e-163	4.08044e-164	-1.30678e-164	1.98012e-163	9.31156e-163	-1.06643e-162	1.01415e-162	0
-1.01456e-163	4.03613e-163	-2.19423e-163	2.52065e-163	8.57644e-164	-9.39366e-164	-1.55703e-163	3.39133e-163	-5.8937e-163	4.18818e-164	7.23528e-164	-2.49799e-163	9.89952e-164	-1.08405e-163	2.65558e-163	8.71937e-163	3.25972e-163	1.15258e-163	2.11909e-163	-1.05342e-164	2.96952e-164	5.12397e-163	2.58412e-163	7.38912e-163	4.08044e-164	-1.30678e-164	1.98012e-163	9.31156e-163	-1.06643e-162	1.01415e-162	0
-1.01456e-163	4.03613e-163	-2.19423e-163	2.52065e-163	8.57644e-164	-9.39366e-164	-1.55703e-163	3.39133e-163	-5.8937e-163	4.18818e-164	7.23528e-164	-2.49799e-163	9.89952e-164	-1.08405e-163	2.65558e-163	8.71937e-163	3.25972e-163	1.15258e-163	2.11909e-163	-1.05342e-164	2.96952e-164	5.12397e-163	2.58412e-163	7.38912e-163	4.08044e-164	-1.30678e-164	1.98012e-163	9.31156e-163	-1.06643e-162	1.01415e-162	0
-1.01456e-163	4.03613e-163	-2.19423e-163	2.52065e-163	8.57644e-164	-9.39366e-164	-1.55703e-163	3.39133e-163	-5.8937e-163	4.18818e-164	7.23528e-164	-2.49799e-163	9.89952e-164	-1.08405e-163	2.65558e-163	8.71937e-163	3.25972e-163	1.15258e-163	2.11909e-163	-1.05342e-164	2.96952e-164	5.12397e-163	2.58412e-163	7.38912e-163	4.08044e-164	-1.30678e-164	1.98012e-163	9.31156e-163	-1.06643e-162	1.01415e-162	0
-1.01456e-163	4.03613e-163	-2.19423e-163	2.52065e-163	8.57644e-164	-9.39366e-164	-1.55703e-163	3.39133e-163	-5.8937e-163	4.18818e-164	7.23528e-164	-2.49799e-163	9.89952e-164	-1.08405e-163	2.65558e-163	8.71937e-163	3.25972e-163	1.15258e-163	2.11909e-163	-1.05342e-164	2.96952e-164	5.12397e-163	2.58412e-163	7.38912e-163	4.08044e-164	-1.30678e-164	1.98012e-163	9.31156e-163	-1.06643e-162	1.01415e-162	0
-1.01456e-163	4.03613e-163	-2.19423e-163	2.52065e-163	8.57644e-164	-9.39366e-164	-1.55703e-163	3.39133e-163	-5.8937e-163	4.18818e-164	7.23528e-164	-2.49799e-163	9.89952e-164	-1.08405e-163	2.65558e-163	8.71937e-163	3.25972e-163	1.15258e-163	2.11909e-163	-1.05342e-164	2.96952e-164	5.12397e-163	2.58412e-163	7.38912e-163	4.08044e-164	-1.30678e-164	1.98012e-163	9.31156e-163	-1.06643e-162	1.01415e-162	0
-1.01456e-163	4.03613e-163	-2.19423e-163	2.52065e-163	8.57644e-164	-9.39366e-164	-1.55703e-163	3.39133e-163	-5.8937e-163	4.18818e-164	7.23528e-164	-2.49799e-163	9.89952e-164	-1.08405e-163	2.65558e-163	8.71937e-163	3.25972e-163	1.15258e-163	2.11909e-163	-1.05342e-164	2.96952e-164	5.12397e-163	2.58412e-163	7.38912e-163	4.08044e-164	-1.30678e-164	1.98012e-163	9.31156e-163	-1.06643e-162	1.01415e-162	0
-1.01456e-163	4.03613e-163	-2.19423e-163	2.52065e-163	8.57644e-164	-9.39366e-164	-1.55703e-163	3.39133e-163	-5.8937e-163	4.18818e-164	7.23528e-164	-2.49799e-163	9.89952e-164	-1.08405e-163	2.65558e-163	8.71937e-163	3.25972e-163	1.15258e-163	2.11909e-163	-1.05342e-164	2.96952e-164	5.12397e-163	2.58412e-163	7.38912e-163	4.08044e-164	-1.30678e-164	1.98012e-163	9.31156e-163	-1.06643e-162	1.01415e-162	0
-1.01456e-163	4.03613e-163	-2.19423e-163	2.52065e-163	8.57644e-164	-9.39366e-164	-1.55703e-163	3.39133e-163	-5.8937e-163	4.18818e-164	7.23528e-164	-2.49799e-163	9.89952e-164	-1.08405e-163	2.65558e-163	8.71937e-163	3.25972e-163	1.15258e-163	2.11909e-163	-1.05342e-164	2.96952e-164	5.12397e-163	2.58412e-163	7.38912e-163	4.08044e-164	-1.30678e-164	1.98012e-163	9.31156e-163	-1.06643e-162	1.01415e-162	0
-1.01456e-163	4.03613e-163	-2.19423e-163	2.52065e-163	8.57644e-164	-9.39366e-164	-1.55703e-163	3.39133e-163	-5.8937e-163	4.18818e-164	7.23528e-164	-2.49799e-163	9.89952e-164	-1.08405e-163	2.65558e-163	8.71937e-163	3.25972e-163	1.15258e-163	2.11909e-163	-1.05342e-164	2.96952e-164	5.12397e-163	2.58412e-163	7.38912e-163	4.08044e-164	-1.30678e-164	1.98012e-163	9.31156e-163	-1.06643e-162	1.01415e-162	0
-1.01456e-163	4.03613e-163	-2.19423e-163	2.52065e-163	8.57644e-164	-9.39366e-164	-1.55703e-163	3.39133e-163	-5.8937e-163	4.18818e-164	7.23528e-164	-2.49799e-163	9.89952e-164	-1.08405e-163	2.65558e-163	8.71937e-163	3.25972e-163	1.15258e-163	2.11909e-163	-1.05342e-164	2.96952e-164	5.12397e-163	2.58412e-163	7.38912e-163	4.08044e-164	-1.30678e-164	1.98012e-163	9.31156e-163	-1.06643e-162	1.01415e-162	0
-1.01456e-163	4.03613e-163	-2.19423e-163	2.52065e-163	8.57644e-164	-9.39366e-164	-1.55703e-163	3.39133e-163	-5.8937e-163	4.18818e-164	7.23528e-164	-2.49799e-163	9.89952e-164	-1.08405e-163	2.65558e-163	8.71937e-163	3.25972e-163	1.15258e-163	2.11909e-163	-1.05342e-164	2.96952e-164	5.12397e-163	2.58412e-163	7.38912e-163	4.08044e-164	-1.30678e-164	1.98012e-163	9.31156e-163	-1.06643e-162	1.01415e-162	0
-1.01456e-163	4.03613e-163	-2.19423e-163	2.52065e-163	8.57644e-164	-9.39366e-164	-1.55703e-163	3.39133e-163	-5.8937e-163	4.18818e-164	7.23528e-164	-2.49799e-163	9.89952e-164	-1.08405e-163	2.65558e-163	8.71937e-163	3.25972e-163	1.15258e-163	2.11909e-163	-1.05342e-164	2.96952e-164	5.12397e-163	2.58412e-163	7.38912e-163	4.08044e-164	-1.30678e-164	1.98012e-163	9.31156e-163	-1.06643e-162	1.01415e-162	0
-1.01456e-163	4.03613e-163	-2.19423e-163	2.52065e-163	8.57644e-164	-9.39366e-164	-1.55703e-163	3.39133e-163	-5.8937e-163	4.18818e-164	7.23528e-164	-2.49799e-163	9.89952e-164	-1.08405e-163	2.65558e-163	8.71937e-163	3.25972e-163	1.15258e-163	2.11909e-163	-1.05342e-164	2.96952e-164	5.12397e-163	2.58412e-163	7.38912e-163	4.08044e-164	-1.30678e-164	1.98012e-163	9.31156e-163	-1.06643e-162	1.01415e-162	0
-1.01456e-163	4.03613e-163	-2.19423e-163	2.52065e-163	8.57644e-164	-9.39366e-164	-1.55703e-163	3.39133e-163	-5.8937e-163	4.18818e-164	7.23528e-164	-2.49799e-163	9.89952e-164	-1.08405e-163	2.65558e-163	8.71937e-163	3.25972e-163	1.15258e-163	2.11909e-163	-1.05342e-164	2.96952e-164	5.12397e-163	2.58412e-163	7.38912e-163	4.08044e-164	-1.30678e-164	1.98012e-163	9.31156e-163	-1.06643e-162	1.01415e-162	0
-1.01456e-163	4.03613e-163	-2.19423e-163	2.52065e-163	8.57644e-164	-9.39366e-164	-1.55703e-163	3.39133e-163	-5.8937e-163	4.18818e-164	7.23528e-164	-2.49799e-163	9.89952e-164	-1.08405e-163	2.65558e-163	8.71937e-163	3.25972e-163	1.15258e-163	2.11909e-163	-1.05342e-164	2.96952e-164	5.12397e-163	2.58412e-163	7.38912e-163	4.08044e-164	-1.30678e-164	1.98012e-163	9.31156e-163	-1.06643e-162	1.01415e-162	0
-1.01456e-163	4.03613e-163	-2.19423e-163	2.52065e-163	8.57644e-164	-9.39366e-164	-1.55703e-163	3.39133e-163	-5.8937e-163	4.18818e-164	7.23528e-164	-2.49799e-163	9.89952e-164	-1.08405e-163	2.65558e-163	8.71937e-163	3.25972e-163	1.15258e-163	2.11909e-163	-1.05342e-164	2.96952e-164	5.12397e-163	2.58412e-163	7.38912e-163	4.08044e-164	-1.30678e-164	1.98012e-163	9.31156e-163	-1.06643e-162	1.01415e-162	0
-1.01456e-163	4.03613e-163	-2.19423e-163	2.52065e-163	8.57644e-164	-9.39366e-164	-1.55703e-163	3.39133e-163	-5.8937e-163	4.18818e-164	7.23528e-164	-2.49799e-163	9.89952e-164	-1.08405e-163	2.65558e-163	8.71937e-163	3.25972e-163	1.15258e-163	2.11909e-163	-1.05342e-164	2.96952e-164	5.12397e-163	2.58412e-163	7.38912e-163	4.08044e-164	-1.30678e-164	1.98012e-163	9.31156e-163	-1.06643e-162	1.01415e-162	0
-1.01456e-163	4.03613e-163	-2.19423e-163	2.52065e-163	8.57644e-164	-9.39366e-164	-1.55703e-163	3.39133e-163	-5.8937e-163	4.18818e-164	7.23528e-164	-2.49799e-163	9.89952e-164	-1.08405e-163	2.65558e-163	8.71937e-163	3.25972e-163	1.15258e-163	2.11909e-163	-1.05342e-164	2.96952e-164	5.12397e-163	2.58412e-163	7.38912e-163	4.08044e-164	-1.30678e-164	1.98012e-163	9.31156e-163	-1.06643e-162	1.01415e-162	0
-1.01456e-163	4.03613e-163	-2.19423e-163	2.52065e-163	8.57644e-164	-9.39366e-164	-1.55703e-163	3.39133e-163	-5.8937e-163	4.18818e-164	7.23528e-164	-2.49799e-163	9.89952e-164	-1.08405e-163	2.65558e-163	8.71937e-163	3.25972e-163	1.15258e-163	2.11909e-163	-1.05342e-164	2.96952e-164	5.12397e-163	2.58412e-163	7.38912e-163	4.08044e-164	-1.30678e-164	1.98012e-163	9.31156e-163	-1.06643e-162	1.01415e-162	0
-1.01456e-163	4.03613e-163	-2.19423e-163	2.52065e-163	8.57644e-164	-9.39366e-164	-1.55703e-163	3.39133e-163	-5.8937e-163	4.18818e-164	7.23528e-164	-2.49799e-163	9.89952e-164	-1.08405e-163	2.65558e-163	8.71937e-163	3.25972e-163	1.15258e-163	2.11909e-163	-1.05342e-164	2.96952e-164	5.12397e-163	2.58412e-163	7.38912e-163	4.08044e-164	-1.30678e-164	1.98012e-163	9.31156e-163	-1.06643e-162	1.01415e-162	0
-1.01456e-163	4.03613e-163	-2.19423e-163	2.52065e-163	8.57644e-164	-9.39366e-164	-1.55703e-163	3.39133e-163	-5.8937e-163	4.18818e-164	7.23528e-164	-2.49799e-163	9.89952e-164	-1.08405e-163	2.65558e-163	8.71937e-163	3.25972e-163	1.15258e-163	2.11909e-163	-1.05342e-164	2.96952e-164	5.12397e-163	2.58412e-163	7.38912e-163	4.08044e-164	-1.30678e-164	1.98012e-163	9.31156e-163	-1.06643e-162	1.01415e-162	0
-1.01456e-163	4.03613e-163	-2.19423e-163	2.52065e-163	8.57644e-164	-9.39366e-164	-1.55703e-163	3.39133e-163	-5.8937e-163	4.18818e-164	7.23528e-164	-2.49799e-163	9.89952e-164	-1.08405e-163	2.65558e-163	8.71937e-163	3.25972e-163	1.15258e-163	2.11909e-163	-1.05342e-164	2.96952e-164	5.12397e-163	2.58412e-163	7.38912e-163	4.08044e-164	-1.30678e-164	1.98012e-163	9.31156e-163	-1.06643e-162	1.01415e-162	0
-1.01456e-163	4.03613e-163	-2.19423e-163	2.52065e-163	8.57644e-164	-9.39366e-164	-1.55703e-163	3.39133e-163	-5.8937e-163	4.18818e-164	7.23528e-164	-2.49799e-163	9.89952e-164	-1.08405e-163	2.65558e-163	8.71937e-163	3.25972e-163	1.15258e-163	2.11909e-163	-1.05342e-164	2.96952e-164	5.12397e-163	2.58412e-163	7.38912e-163	4.08044e-164	-1.30678e-164	1.98012e-163	9.31156e-163	-1.06643e-162	1.01415e-162	0
-1.01456e-163	4.03613e-163	-2.19423e-163	2.52065e-163	8.57644e-164	-9.39366e-164	-1.55703e-163	3.39133e-163	-5.8937e-163	4.18818e-164	7.23528e-164	-2.49799e-163	9.89952e-164	-1.08405e-163	2.65558e-163	8.71937e-163	3.25972e-163	1.15258e-163	2.11909e-163	-1.05342e-164	2.96952e-164	5.12397e-163	2.58412e-163	7.38912e-163	4.08044e-164	-1.30678e-164	1.98012e-163	9.31156e-163	-1.06643e-162	1.01415e-162	0
-1.01456e-163	4.03613e-163	-2.19423e-163	2.52065e-163	8.57644e-164	-9.39366e-164	-1.55703e-163	3.39133e-163	-5.8937e-163	4.18818e-164	7.23528e-164	-2.49799e-163	9.89952e-164	-1.08405e-163	2.65558e-163	8.71937e-163	3.25972e-163	1.15258e-163	2.11909e-163	-1.05342e-164	2.96952e-164	5.12397e-163	2.58412e-163	7.38912e-163	4.08044e-164	-1.30678e-164	1.98012e-163	9.31156e-163	-1.06643e-162	1.01415e-162	0
-1.01456e-163	4.03613e-163	-2.19423e-163	2.52065e-163	8.57644e-164	-9.39366e-164	-1.55703e-163	3.39133e-163	-5.8937e-163	4.18818e-164	7.23528e-164	-2.49799e-163	9.89952e-164	-1.08405e-163	2.65558e-163	8.71937e-163	3.25972e-163	1.15258e-163	2.11909e-163	-1.05342e-164	2.96952e-164	5.12397e-163	2.58412e-163	7.38912e-163	4.08044e-164	-1.30678e-164	1.98012e-163	9.31156e-163	-1.06643e-162	1.01415e-162	0
-1.01456e-163	4.03613e-163	-2.19423e-163	2.52065e-163	8.57644e-164	-9.39366e-164	-1.55703e-163	3.39133e-163	-5.8937e-163	4.18818e-164	7.23528e-164	-2.49799e-163	9.89952e-164	-1.08405e-163	2.65558e-163	8.71937e-163	3.25972e-163	1.15258e-163	2.11909e-163	-1.05342e-164	2.96952e-164	5.12397e-163	2.58412e-163	7.38912e-163	4.08044e-164	-1.30678e-164	1.98012e-163	9.31156e-163	-1.06643e-162	1.01415e-162	0
-1.01456e-163	4.03613e-163	-2.19423e-163	2.52065e-163	8.57644e-164	-9.39366e-164	-1.55703e-163	3.39133e-163	-5.8937e-163	4.18818e-164	7.23528e-164	-2.49799e-163	9.89952e-164	-1.08405e-163	2.65558e-163	8.71937e-163	3.25972e-163	1.15258e-163	2.11909e-163	-1.05342e-164	2.96952e-164	5.12397e-163	2.58412e-163	7.38912e-163	4.08044e-164	-1.30678e-164	1.98012e-163	9.31156e-163	-1.06643e-162	1.01415e-162	0
-1.01456e-163	4.03613e-163	-2.19423e-163	2.52065e-163	8.57644e-164	-9.39366e-164	-1.55703e-163	3.39133e-163	-5.8937e-163	4.18818e-164	7.23528e-164	-2.49799e-163	9.89952e-164	-1.08405e-163	2.65558e-163	8.71937e-163	3.25972e-163	1.15258e-163	2.11909e-163	-1.05342e-164	2.96952e-164	5.12397e-163	2.58412e-163	7.38912e-163	4.08044e-164	-1.30678e-164	1.98012e-163	9.31156e-163	-1.06643e-162	1.01415e-162	0
-1.01456e-163	4.03613e-163	-2.19423e-163	2.52065e-163	8.57644e-164	-9.39366e-164	-1.55703e-163	3.39133e-163	-5.8937e-163	4.18818e-164	7.23528e-164	-2.49799e-163	9.89952e-164	-1.08405e-163	2.65558e-163	8.71937e-163	3.25972e-163	1.15258e-163	2.11909e-163	-1.05342e-164	2.96952e-164	5.12397e-163	2.58412e-163	7.38912e-163	4.08044e-164	-1.30678e-164	1.98012e-163	9.31156e-163	-1.06643e-162	1.01415e-162	0
-1.01456e-163	4.03613e-163	-2.19423e-163	2.52065e-163	8.57644e-164	-9.39366e-164	-1.55703e-163	3.39133e-163	-5.8937e-163	4.18818e-164	7.23528e-164	-2.49799e-163	9.89952e-164	-1.08405e-163	2.65558e-163	8.71937e-163	3.25972e-163	1.15258e-163	2.11909e-163	-1.05342e-164	2.96952e-164	5.12397e-163	2.58412e-163	7.38912e-163	4.08044e-164	-1.30678e-164	1.98012e-163	9.31156e-163	-1.06643e-162	1.01415e-162	0
-1.01456e-163	4.03613e-163	-2.19423e-163	2.52065e-163	8.57644e-164	-9.39366e-164	-1.55703e-163	3.39133e-163	-5.8937e-163	4.18818e-164	7.23528e-164	-2.49799e-163	9.89952e-164	-1.08405e-163	2.65558e-163	8.71937e-163	3.25972e-163	1.15258e-163	2.11909e-163	-1.05342e-164	2.96952e-164	5.12397e-163	2.58412e-163	7.38912e-163	4.08044e-164	-1.30678e-164	1.98012e-163	9.31156e-163	-1.06643e-162	1.01415e-162	0
-1.01456e-163	4.03613e-163	-2.19423e-163	2.52065e-163	8.57644e-164	-9.39366e-164	-1.55703e-163	3.39133e-163	-5.8937e-163	4.18818e-164	7.23528e-164	-2.49799e-163	9.89952e-164	-1.08405e-163	2.65558e-163	8.71937e-163	3.25972e-163	1.15258e-163	2.11909e-163	-1.05342e-164	2.96952e-164	5.12397e-163	2.58412e-163	7.38912e-163	4.08044e-164	-1.30678e-164	1.98012e-163	9.31156e-163	-1.06643e-162	1.01415e-162	0
-1.01456e-163	4.03613e-163	-2.19423e-163	2.52065e-163	8.57644e-164	-9.39366e-164	-1.55703e-163	3.39133e-163	-5.8937e-163	4.18818e-164	7.23528e-164	-2.49799e-163	9.89952e-164	-1.08405e-163	2.65558e-163	8.71937e-163	3.25972e-163	1.15258e-163	2.11909e-163	-1.05342e-164	2.96952e-164	5.12397e-163	2.58412e-163	7.38912e-163	4.08044e-164	-1.30678e-164	1.98012e-163	9.31156e-163	-1.06643e-162	1.01415e-162	0
-1.01456e-163	4.03613e-163	-2.19423e-163	2.52065e-163	8.57644e-164	-9.39366e-164	-1.55703e-163	3.39133e-163	-5.8937e-163	4.18818e-164	7.23528e-164	-2.49799e-163	9.89952e-164	-1.08405e-163	2.65558e-163	8.71937e-163	3.25972e-163	1.15258e-163	2.11909e-163	-1.05342e-164	2.96952e-164	5.12397e-163	2.58412e-163	7.38912e-163	4.08044e-164	-1.30678e-164	1.98012e-163	9.31156e-163	-1.06643e-162	1.01415e-162	0
-1.01456e-163	4.03613e-163	-2.19423e-163	2.52065e-163	8.57644e-164	-9.39366e-164	-1.55703e-163	3.39133e-163	-5.8937e-163	4.18818e-164	7.23528e-164	-2.49799e-163	9.89952e-164	-1.08405e-163	2.65558e-163	8.71937e-163	3.25972e-163	1.15258e-163	2.11909e-163	-1.05342e-164	2.96952e-164	5.12397e-163	2.58412e-163	7.38912e-163	4.08044e-164	-1.30678e-164	1.98012e-163	9.31156e-163	-1.06643e-162	1.01415e-162	0
-1.01456e-163	4.03613e-163	-2.19423e-163	2.52065e-163	8.57644e-164	-9.39366e-164	-1.55703e-163	3.39133e-163	-5.8937e-163	4.18818e-164	7.23528e-164	-2.49799e-163	9.89952e-164	-1.08405e-163	2.65558e-163	8.71937e-163	3.25972e-163	1.15258e-163	2.11909e-163	-1.05342e-164	2.96952e-164	5.12397e-163	2.58412e-163	7.38912e-163	4.08044e-164	-1.30678e-164	1.98012e-163	9.31156e-163	-1.06643e-162	1.01415e-162	0
-1.01456e-163	4.03613e-163	-2.19423e-163	2.52065e-163	8.57644e-164	-9.39366e-164	-1.55703e-163	3.39133e-163	-5.8937e-163	4.18818e-164	7.23528e-164	-2.49799e-163	9.89952e-164	-1.08405e-163	2.65558e-163	8.71937e-163	3.25972e-163	1.15258e-163	2.11909e-163	-1.05342e-164	2.96952e-164	5.12397e-163	2.58412e-163	7.38912e-163	4.08044e-164	-1.30678e-164	1.98012e-163	9.31156e-163	-1.06643e-162	1.01415e-162	0
-1.01456e-163	4.03613e-163	-2.19423e-163	2.52065e-163	8.57644e-164	-9.39366e-164	-1.55703e-163	3.39133e-163	-5.8937e-163	4.18818e-164	7.23528e-164	-2.49799e-163	9.89952e-164	-1.08405e-163	2.65558e-163	8.71937e-163	3.25972e-163	1.15258e-163	2.11909e-163	-1.05342e-164	2.96952e-164	5.12397e-163	2.58412e-163	7.38912e-163	4.08044e-164	-1.30678e-164	1.98012e-163	9.31156e-163	-1.06643e-162	1.01415e-162	0
-1.01456e-163	4.03613e-163	-2.19423e-163	2.52065e-163	8.57644e-164	-9.39366e-164	-1.55703e-163	3.39133e-163	-5.8937e-163	4.18818e-164	7.23528e-164	-2.49799e-163	9.89952e-164	-1.08405e-163	2.65558e-163	8.71937e-163	3.25972e-163	1.15258e-163	2.11909e-163	-1.05342e-164	2.96952e-164	5.12397e-163	2.58412e-163	7.38912e-163	4.08044e-164	-1.30678e-164	1.98012e-163	9.31156e-163	-1.06643e-162	1.01415e-162	0
-1.01456e-163	4.03613e-163	-2.19423e-163	2.52065e-163	8.57644e-164	-9.39366e-164	-1.55703e-163	3.39133e-163	-5.8937e-163	4.18818e-164	7.23528e-164	-2.49799e-163	9.89952e-164	-1.08405e-163	2.65558e-163	8.71937e-163	3.25972e-163	1.15258e-163	2.11909e-163	-1.05342e-164	2.96952e-164	5.12397e-163	2.58412e-163	7.38912e-163	4.08044e-164	-1.30678e-164	1.98012e-163	9.31156e-163	-1.06643e-162	1.01415e-162	0
-1.01456e-163	4.03613e-163	-2.19423e-163	2.52065e-163	8.57644e-164	-9.39366e-164	-1.55703e-163	3.39133e-163	-5.8937e-163	4.18818e-164	7.23528e-164	-2.49799e-163	9.89952e-164	-1.08405e-163	2.65558e-163	8.71937e-163	3.25972e-163	1.15258e-163	2.11909e-163	-1.05342e-164	2.96952e-164	5.12397e-163	2.58412e-163	7.38912e-163	4.08044e-164	-1.30678e-164	1.98012e-163	9.31156e-163	-1.06643e-162	1.01415e-162	0
-1.01456e-163	4.03613e-163	-2.19423e-163	2.52065e-163	8.57644e-164	-9.39366e-164	-1.55703e-163	3.39133e-163	-5.8937e-163	4.18818e-164	7.23528e-164	-2.49799e-163	9.89952e-164	-1.08405e-163	2.65558e-163	8.71937e-163	3.25972e-163	1.15258e-163	2.11909e-163	-1.05342e-164	2.96952e-164	5.12397e-163	2.58412e-163	7.38912e-163	4.08044e-164	-1.30678e-164	1.98012e-163	9.31156e-163	-1.06643e-162	1.01415e-162	0
-1.01456e-163	4.03613e-163	-2.19423e-163	2.52065e-163	8.57644e-164	-9.39366e-164	-1.55703e-163	3.39133e-163	-5.8937e-163	4.18818e-164	7.23528e-164	-2.49799e-163	9.89952e-164	-1.08405e-163	2.65558e-163	8.71937e-163	3.25972e-163	1.15258e-163	2.11909e-163	-1.05342e-164	2.96952e-164	5.12397e-163	2.58412e-163	7.38912e-163	4.08044e-164	-1.30678e-164	1.98012e-163	9.31156e-163	-1.06643e-162	1.01415e-162	0
-1.01456e-163	4.03613e-163	-2.19423e-163	2.52065e-163	8.57644e-164	-9.39366e-164	-1.55703e-163	3.39133e-163	-5.8937e-163	4.18818e-164	7.23528e-164	-2.49799e-163	9.89952e-164	-1.08405e-163	2.65558e-163	8.71937e-163	3.25972e-163	1.15258e-163	2.11909e-163	-1.05342e-164	2.96952e-164	5.12397e-163	2.58412e-163	7.38912e-163	4.08044e-164	-1.30678e-164	1.98012e-163	9.31156e-163	-1.06643e-162	1.01415e-162	0
-1.01456e-163	4.03613e-163	-2.19423e-163	2.52065e-163	8.57644e-164	-9.39366e-164	-1.55703e-163	3.39133e-163	-5.8937e-163	4.18818e-164	7.23528e-164	-2.49799e-163	9.89952e-164	-1.08405e-163	2.65558e-163	8.71937e-163	3.25972e-163	1.15258e-163	2.11909e-163	-1.05342e-164	2.96952e-164	5.12397e-163	2.58412e-163	7.38912e-163	4.08044e-164	-1.30678e-164	1.98012e-163	9.31156e-163	-1.06643e-162	1.01415e-162	0
-1.01456e-163	4.03613e-163	-2.19423e-163	2.52065e-163	8.57644e-164	-9.39366e-164	-1.55703e-163	3.39133e-163	-5.8937e-163	4.18818e-164	7.23528e-164	-2.49799e-163	9.89952e-164	-1.08405e-163	2.65558e-163	8.71937e-163	3.25972e-163	1.15258e-163	2.11909e-163	-1.05342e-164	2.96952e-164	5.12397e-163	2.58412e-163	7.38912e-163	4.08044e-164	-1.30678e-164	1.98012e-163	9.31156e-163	-1.06643e-162	1.01415e-162	0
-1.01456e-163	4.03613e-163	-2.19423e-163	2.52065e-163	8.57644e-164	-9.39366e-164	-1.55703e-163	3.39133e-163	-5.8937e-163	4.18818e-164	7.23528e-164	-2.49799e-163	9.89952e-164	-1.08405e-163	2.65558e-163	8.71937e-163	3.25972e-163	1.15258e-163	2.11909e-163	-1.05342e-164	2.96952e-164	5.12397e-163	2.58412e-163	7.38912e-163	4.08044e-164	-1.30678e-164	1.98012e-163	9.31156e-163	-1.06643e-162	1.01415e-162	0
-1.01456e-163	4.03613e-163	-2.19423e-163	2.52065e-163	8.57644e-164	-9.39366e-164	-1.55703e-163	3.39133e-163	-5.8937e-163	4.18818e-164	7.23528e-164	-2.49799e-163	9.89952e-164	-1.08405e-163	2.65558e-163	8.71937e-163	3.25972e-163	1.15258e-163	2.11909e-163	-1.05342e-164	2.96952e-164	5.12397e-163	2.58412e-163	7.38912e-163	4.08044e-164	-1.30678e-164	1.98012e-163	9.31156e-163	-1.06643e-162	1.01415e-162	0
-1.01456e-163	4.03613e-163	-2.19423e-163	2.52065e-163	8.57644e-164	-9.39366e-164	-1.55703e-163	3.39133e-163	-5.8937e-163	4.18818e-164	7.23528e-164	-2.49799e-163	9.89952e-164	-1.08405e-163	2.65558e-163	8.71937e-163	3.25972e-163	1.15258e-163	2.11909e-163	-1.05342e-164	2.96952e-164	5.12397e-163	2.58412e-163	7.38912e-163	4.08044e-164	-1.30678e-164	1.98012e-163	9.31156e-163	-1.06643e-162	1.01415e-162	0
-1.01456e-163	4.03613e-163	-2.19423e-163	2.52065e-163	8.57644e-164	-9.39366e-164	-1.55703e-163	3.39133e-163	-5.8937e-163	4.18818e-164	7.23528e-164	-2.49799e-163	9.89952e-164	-1.08405e-163	2.65558e-163	8.71937e-163	3.25972e-163	1.15258e-163	2.11909e-163	-1.05342e-164	2.96952e-164	5.12397e-163	2.58412e-163	7.38912e-163	4.08044e-164	-1.30678e-164	1.98012e-163	9.31156e-163	-1.06643e-162	1.01415e-162	0
-1.01456e-163	4.03613e-163	-2.19423e-163	2.52065e-163	8.57644e-164	-9.39366e-164	-1.55703e-163	3.39133e-163	-5.8937e-163	4.18818e-164	7.23528e-164	-2.49799e-163	9.89952e-164	-1.08405e-163	2.65558e-163	8.71937e-163	3.25972e-163	1.15258e-163	2.11909e-163	-1.05342e-164	2.96952e-164	5.12397e-163	2.58412e-163	7.38912e-163	4.08044e-164	-1.30678e-164	1.98012e-163	9.31156e-163	-1.06643e-162	1.01415e-162	0
-1.01456e-163	4.03613e-163	-2.19423e-163	2.52065e-163	8.57644e-164	-9.39366e-164	-1.55703e-163	3.39133e-163	-5.8937e-163	4.18818e-164	7.23528e-164	-2.49799e-163	9.89952e-164	-1.08405e-163	2.65558e-163	8.71937e-163	3.25972e-163	1.15258e-163	2.11909e-163	-1.05342e-164	2.96952e-164	5.12397e-163	2.58412e-163	7.38912e-163	4.08044e-164	-1.30678e-164	1.98012e-163	9.31156e-163	-1.06643e-162	1.01415e-162	0
-1.01456e-163	4.03613e-163	-2.19423e-163	2.52065e-163	8.57644e-164	-9.39366e-164	-1.55703e-163	3.39133e-163	-5.8937e-163	4.18818e-164	7.23528e-164	-2.49799e-163	9.89952e-164	-1.08405e-163	2.65558e-163	8.71937e-163	3.25972e-163	1.15258e-163	2.11909e-163	-1.05342e-164	2.96952e-164	5.12397e-163	2.58412e-163	7.38912e-163	4.08044e-164	-1.30678e-164	1.98012e-163	9.31156e-163	-1.06643e-162	1.01415e-162	0
-1.01456e-163	4.03613e-163	-2.19423e-163	2.52065e-163	8.57644e-164	-9.39366e-164	-1.55703e-163	3.39133e-163	-5.8937e-163	4.18818e-164	7.23528e-164	-2.49799e-163	9.89952e-164	-1.08405e-163	2.65558e-163	8.71937e-163	3.25972e-163	1.15258e-163	2.11909e-163	-1.05342e-164	2.96952e-164	5.12397e-163	2.58412e-163	7.38912e-163	4.08044e-164	-1.30678e-164	1.98012e-163	9.31156e-163	-1.06643e-162	1.01415e-162	0
-1.01456e-163	4.03613e-163	-2.19423e-163	2.52065e-163	8.57644e-164	-9.39366e-164	-1.55703e-163	3.39133e-163	-5.8937e-163	4.18818e-164	7.23528e-164	-2.49799e-163	9.89952e-164	-1.08405e-163	2.65558e-163	8.71937e-163	3.25972e-163	1.15258e-163	2.11909e-163	-1.05342e-164	2.96952e-164	5.12397e-163	2.58412e-163	7.38912e-163	4.08044e-164	-1.30678e-164	1.98012e-163	9.31156e-163	-1.06643e-162	1.01415e-162	0
-1.01456e-163	4.03613e-163	-2.19423e-163	2.52065e-163	8.57644e-164	-9.39366e-164	-1.55703e-163	3.39133e-163	-5.8937e-163	4.18818e-164	7.23528e-164	-2.49799e-163	9.89952e-164	-1.08405e-163	2.65558e-163	8.71937e-163	3.25972e-163	1.15258e-163	2.11909e-163	-1.05342e-164	2.96952e-164	5.12397e-163	2.58412e-163	7.38912e-163	4.08044e-164	-1.30678e-164	1.98012e-163	9.31156e-163	-1.06643e-162	1.01415e-162	0
-1.01456e-163	4.03613e-163	-2.19423e-163	2.52065e-163	8.57644e-164	-9.39366e-164	-1.55703e-163	3.39133e-163	-5.8937e-163	4.18818e-164	7.23528e-164	-2.49799e-163	9.89952e-164	-1.08405e-163	2.65558e-163	8.71937e-163	3.25972e-163	1.15258e-163	2.11909e-163	-1.05342e-164	2.96952e-164	5.12397e-163	2.58412e-163	7.38912e-163	4.08044e-164	-1.30678e-164	1.98012e-163	9.31156e-163	-1.06643e-162	1.01415e-162	0
-1.01456e-163	4.03613e-163	-2.19423e-163	2.52065e-163	8.57644e-164	-9.39366e-164	-1.55703e-163	3.39133e-163	-5.8937e-163	4.18818e-164	7.23528e-164	-2.49799e-163	9.89952e-164	-1.08405e-163	2.65558e-163	8.71937e-163	3.25972e-163	1.15258e-163	2.11909e-163	-1.05342e-164	2.96952e-164	5.12397e-163	2.58412e-163	7.38912e-163	4.08044e-164	-1.30678e-164	1.98012e-163	9.31156e-163	-1.06643e-162	1.01415e-162	0
-1.01456e-163	4.03613e-163	-2.19423e-163	2.52065e-163	8.57644e-164	-9.39366e-164	-1.55703e-163	3.39133e-163	-5.8937e-163	4.18818e-164	7.23528e-164	-2.49799e-163	9.89952e-164	-1.08405e-163	2.65558e-163	8.71937e-163	3.25972e-163	1.15258e-163	2.11909e-163	-1.05342e-164	2.96952e-164	5.12397e-163	2.58412e-163	7.38912e-163	4.08044e-164	-1.30678e-164	1.98012e-163	9.31156e-163	-1.06643e-162	1.01415e-162	0
-1.01456e-163	4.03613e-163	-2.19423e-163	2.52065e-163	8.57644e-164	-9.39366e-164	-1.55703e-163	3.39133e-163	-5.8937e-163	4.18818e-164	7.23528e-164	-2.49799e-163	9.89952e-164	-1.08405e-163	2.65558e-163	8.71937e-163	3.25972e-163	1.15258e-163	2.11909e-163	-1.05342e-164	2.96952e-164	5.12397e-163	2.58412e-163	7.38912e-163	4.08044e-164	-1.30678e-164	1.98012e-163	9.31156e-163	-1.06643e-162	1.01415e-162	0
-1.01456e-163	4.03613e-163	-2.19423e-163	2.52065e-163	8.57644e-164	-9.39366e-164	-1.55703e-163	3.39133e-163	-5.8937e-163	4.18818e-164	7.23528e-164	-2.49799e-163	9.89952e-164	-1.08405e-163	2.65558e-163	8.71937e-163	3.25972e-163	1.15258e-163	2.11909e-163	-1.05342e-164	2.96952e-164	5.12397e-163	2.58412e-163	7.38912e-163	4.08044e-164	-1.30678e-164	1.98012e-163	9.31156e-163	-1.06643e-162	1.01415e-162	0
-1.01456e-163	4.03613e-163	-2.19423e-163	2.52065e-163	8.57644e-164	-9.39366e-164	-1.55703e-163	3.39133e-163	-5.8937e-163	4.18818e-164	7.23528e-164	-2.49799e-163	9.89952e-164	-1.08405e-163	2.65558e-163	8.71937e-163	3.25972e-163	1.15258e-163	2.11909e-163	-1.05342e-164	2.96952e-164	5.12397e-163	2.58412e-163	7.38912e-163	4.08044e-164	-1.30678e-164	1.98012e-163	9.31156e-163	-1.06643e-162	1.01415e-162	0
-1.01456e-163	4.03613e-163	-2.19423e-163	2.52065e-163	8.57644e-164	-9.39366e-164	-1.55703e-163	3.39133e-163	-5.8937e-163	4.18818e-164	7.23528e-164	-2.49799e-163	9.89952e-164	-1.08405e-163	2.65558e-163	8.71937e-163	3.25972e-163	1.15258e-163	2.11909e-163	-1.05342e-164	2.96952e-164	5.12397e-163	2.58412e-163	7.38912e-163	4.08044e-164	-1.30678e-164	1.98012e-163	9.31156e-163	-1.06643e-162	1.01415e-162	0
-1.01456e-163	4.03613e-163	-2.19423e-163	2.52065e-163	8.57644e-164	-9.39366e-164	-1.55703e-163	3.39133e-163	-5.8937e-163	4.18818e-164	7.23528e-164	-2.49799e-163	9.89952e-164	-1.08405e-163	2.65558e-163	8.71937e-163	3.25972e-163	1.15258e-163	2.11909e-163	-1.05342e-164	2.96952e-164	5.12397e-163	2.58412e-163	7.38912e-163	4.08044e-164	-1.30678e-164	1.98012e-163	9.31156e-163	-1.06643e-162	1.01415e-162	0
-1.01456e-163	4.03613e-163	-2.19423e-163	2.52065e-163	8.57644e-164	-9.39366e-164	-1.55703e-163	3.39133e-163	-5.8937e-163	4.18818e-164	7.23528e-164	-2.49799e-163	9.89952e-164	-1.08405e-163	2.65558e-163	8.71937e-163	3.25972e-163	1.15258e-163	2.11909e-163	-1.05342e-164	2.96952e-164	5.12397e-163	2.58412e-163	7.38912e-163	4.08044e-164	-1.30678e-164	1.98012e-163	9.31156e-163	-1.06643e-162	1.01415e-162	0
-1.01456e-163	4.03613e-163	-2.19423e-163	2.52065e-163	8.57644e-164	-9.39366e-164	-1.55703e-163	3.39133e-163	-5.8937e-163	4.18818e-164	7.23528e-164	-2.49799e-163	9.89952e-164	-1.08405e-163	2.65558e-163	8.71937e-163	3.25972e-163	1.15258e-163	2.11909e-163	-1.05342e-164	2.96952e-164	5.12397e-163	2.58412e-163	7.38912e-163	4.08044e-164	-1.30678e-164	1.98012e-163	9.31156e-163	-1.06643e-162	1.01415e-162	0
-1.01456e-163	4.03613e-163	-2.19423e-163	2.52065e-163	8.57644e-164	-9.39366e-164	-1.55703e-163	3.39133e-163	-5.8937e-163	4.18818e-164	7.23528e-164	-2.49799e-163	9.89952e-164	-1.08405e-163	2.65558e-163	8.71937e-163	3.25972e-163	1.15258e-163	2.11909e-163	-1.05342e-164	2.96952e-164	5.12397e-163	2.58412e-163	7.38912e-163	4.08044e-164	-1.30678e-164	1.98012e-163	9.31156e-163	-1.06643e-162	1.01415e-162	0
-1.01456e-163	4.03613e-163	-2.19423e-163	2.52065e-163	8.57644e-164	-9.39366e-164	-1.55703e-163	3.39133e-163	-5.8937e-163	4.18818e-164	7.23528e-164	-2.49799e-163	9.89952e-164	-1.08405e-163	2.65558e-163	8.71937e-163	3.25972e-163	1.15258e-163	2.11909e-163	-1.05342e-164	2.96952e-164	5.12397e-163	2.58412e-163	7.38912e-163	4.08044e-164	-1.30678e-164	1.98012e-163	9.31156e-163	-1.06643e-162	1.01415e-162	0
-1.01456e-163	4.03613e-163	-2.19423e-163	2.52065e-163	8.57644e-164	-9.39366e-164	-1.55703e-163	3.39133e-163	-5.8937e-163	4.18818e-164	7.23528e-164	-2.49799e-163	9.89952e-164	-1.08405e-163	2.65558e-163	8.71937e-163	3.25972e-163	1.15258e-163	2.11909e-163	-1.05342e-164	2.96952e-164	5.12397e-163	2.58412e-163	7.38912e-163	4.08044e-164	-1.30678e-164	1.98012e-163	9.31156e-163	-1.06643e-162	1.01415e-162	0
-1.01456e-163	4.03613e-163	-2.19423e-163	2.52065e-163	8.57644e-164	-9.39366e-164	-1.55703e-163	3.39133e-163	-5.8937e-163	4.18818e-164	7.23528e-164	-2.49799e-163	9.89952e-164	-1.08405e-163	2.65558e-163	8.71937e-163	3.25972e-163	1.15258e-163	2.11909e-163	-1.05342e-164	2.96952e-164	5.12397e-163	2.58412e-163	7.38912e-163	4.08044e-164	-1.30678e-164	1.98012e-163	9.31156e-163	-1.06643e-162	1.01415e-162	0
-1.01456e-163	4.03613e-163	-2.19423e-163	2.52065e-163	8.57644e-164	-9.39366e-164	-1.55703e-163	3.39133e-163	-5.8937e-163	4.18818e-164	7.23528e-164	-2.49799e-163	9.89952e-164	-1.08405e-163	2.65558e-163	8.71937e-163	3.25972e-163	1.15258e-163	2.11909e-163	-1.05342e-164	2.96952e-164	5.12397e-163	2.58412e-163	7.38912e-163	4.08044e-164	-1.30678e-164	1.98012e-163	9.31156e-163	-1.06643e-162	1.01415e-162	0
-1.01456e-163	4.03613e-163	-2.19423e-163	2.52065e-163	8.57644e-164	-9.39366e-164	-1.55703e-163	3.39133e-163	-5.8937e-163	4.18818e-164	7.23528e-164	-2.49799e-163	9.89952e-164	-1.08405e-163	2.65558e-163	8.71937e-163	3.25972e-163	1.15258e-163	2.11909e-163	-1.05342e-164	2.96952e-164	5.12397e-163	2.58412e-163	7.38912e-163	4.08044e-164	-1.30678e-164	1.98012e-163	9.31156e-163	-1.06643e-162	1.01415e-162	0
-1.01456e-163	4.03613e-163	-2.19423e-163	2.52065e-163	8.57644e-164	-9.39366e-164	-1.55703e-163	3.39133e-163	-5.8937e-163	4.18818e-164	7.23528e-164	-2.49799e-163	9.89952e-164	-1.08405e-163	2.65558e-163	8.71937e-163	3.25972e-163	1.15258e-163	2.11909e-163	-1.05342e-164	2.96952e-164	5.12397e-163	2.58412e-163	7.38912e-163	4.08044e-164	-1.30678e-164	1.98012e-163	9.31156e-163	-1.06643e-162	1.01415e-162	0
-1.01456e-163	4.03613e-163	-2.19423e-163	2.52065e-163	8.57644e-164	-9.39366e-164	-1.55703e-163	3.39133e-163	-5.8937e-163	4.18818e-164	7.23528e-164	-2.49799e-163	9.89952e-164	-1.08405e-163	2.65558e-163	8.71937e-163	3.25972e-163	1.15258e-163	2.11909e-163	-1.05342e-164	2.96952e-164	5.12397e-163	2.58412e-163	7.38912e-163	4.08044e-164	-1.30678e-164	1.98012e-163	9.31156e-163	-1.06643e-162	1.01415e-162	0
-1.01456e-163	4.03613e-163	-2.19423e-163	2.52065e-163	8.57644e-164	-9.39366e-164	-1.55703e-163	3.39133e-163	-5.8937e-163	4.18818e-164	7.23528e-164	-2.49799e-163	9.89952e-164	-1.08405e-163	2.65558e-163	8.71937e-163	3.25972e-163	1.15258e-163	2.11909e-163	-1.05342e-164	2.96952e-164	5.12397e-163	2.58412e-163	7.38912e-163	4.08044e-164	-1.30678e-164	1.98012e-163	9.31156e-163	-1.06643e-162	1.01415e-162	0
-1.01456e-163	4.03613e-163	-2.19423e-163	2.52065e-163	8.57644e-164	-9.39366e-164	-1.55703e-163	3.39133e-163	-5.8937e-163	4.18818e-164	7.23528e-164	-2.49799e-163	9.89952e-164	-1.08405e-163	2.65558e-163	8.71937e-163	3.25972e-163	1.15258e-163	2.11909e-163	-1.05342e-164	2.96952e-164	5.12397e-163	2.58412e-163	7.38912e-163	4.08044e-164	-1.30678e-164	1.98012e-163	9.31156e-163	-1.06643e-162	1.01415e-162	0
-1.01456e-163	4.03613e-163	-2.19423e-163	2.52065e-163	8.57644e-164	-9.39366e-164	-1.55703e-163	3.39133e-163	-5.8937e-163	4.18818e-164	7.23528e-164	-2.49799e-163	9.89952e-164	-1.08405e-163	2.65558e-163	8.71937e-163	3.25972e-163	1.15258e-163	2.11909e-163	-1.05342e-164	2.96952e-164	5.12397e-163	2.58412e-163	7.38912e-163	4.08044e-164	-1.30678e-164	1.98012e-163	9.31156e-163	-1.06643e-162	1.01415e-162	0
-1.01456e-163	4.03613e-163	-2.19423e-163	2.52065e-163	8.57644e-164	-9.39366e-164	-1.55703e-163	3.39133e-163	-5.8937e-163	4.18818e-164	7.23528e-164	-2.49799e-163	9.89952e-164	-1.08405e-163	2.65558e-163	8.71937e-163	3.25972e-163	1.15258e-163	2.11909e-163	-1.05342e-164	2.96952e-164	5.12397e-163	2.58412e-163	7.38912e-163	4.08044e-164	-1.30678e-164	1.98012e-163	9.31156e-163	-1.06643e-162	1.01415e-162	0
-1.01456e-163	4.03613e-163	-2.19423e-163	2.52065e-163	8.57644e-164	-9.39366e-164	-1.55703e-163	3.39133e-163	-5.8937e-163	4.18818e-164	7.23528e-164	-2.49799e-163	9.89952e-164	-1.08405e-163	2.65558e-163	8.71937e-163	3.25972e-163	1.15258e-163	2.11909e-163	-1.05342e-164	2.96952e-164	5.12397e-163	2.58412e-163	7.38912e-163	4.08044e-164	-1.30678e-164	1.98012e-163	9.31156e-163	-1.06643e-162	1.01415e-162	0
-1.01456e-163	4.03613e-163	-2.19423e-163	2.52065e-163	8.57644e-164	-9.39366e-164	-1.55703e-163	3.39133e-163	-5.8937e-163	4.18818e-164	7.23528e-164	-2.49799e-163	9.89952e-164	-1.08405e-163	2.65558e-163	8.71937e-163	3.25972e-163	1.15258e-163	2.11909e-163	-1.05342e-164	2.96952e-164	5.12397e-163	2.58412e-163	7.38912e-163	4.08044e-164	-1.30678e-164	1.98012e-163	9.31156e-163	-1.06643e-162	1.01415e-162	0
-1.01456e-163	4.03613e-163	-2.19423e-163	2.52065e-163	8.57644e-164	-9.39366e-164	-1.55703e-163	3.39133e-163	-5.8937e-163	4.18818e-164	7.23528e-164	-2.49799e-163	9.89952e-164	-1.08405e-163	2.65558e-163	8.71937e-163	3.25972e-163	1.15258e-163	2.11909e-163	-1.05342e-164	2.96952e-164	5.12397e-163	2.58412e-163	7.38912e-163	4.08044e-164	-1.30678e-164	1.98012e-163	9.31156e-163	-1.06643e-162	1.01415e-162	0
-1.01456e-163	4.03613e-163	-2.19423e-163	2.52065e-163	8.57644e-164	-9.39366e-164	-1.55703e-163	3.39133e-163	-5.8937e-163	4.18818e-164	7.23528e-164	-2.49799e-163	9.89952e-164	-1.08405e-163	2.65558e-163	8.71937e-163	3.25972e-163	1.15258e-163	2.11909e-163	-1.05342e-164	2.96952e-164	5.12397e-163	2.58412e-163	7.38912e-163	4.08044e-164	-1.30678e-164	1.98012e-163	9.31156e-163	-1.06643e-162	1.01415e-162	0
-1.01456e-163	4.03613e-163	-2.19423e-163	2.52065e-163	8.57644e-164	-9.39366e-164	-1.55703e-163	3.39133e-163	-5.8937e-163	4.18818e-164	7.23528e-164	-2.49799e-163	9.89952e-164	-1.08405e-163	2.65558e-163	8.71937e-163	3.25972e-163	1.15258e-163	2.11909e-163	-1.05342e-164	2.96952e-164	5.12397e-163	2.58412e-163	7.38912e-163	4.08044e-164	-1.30678e-164	1.98012e-163	9.31156e-163	-1.06643e-162	1.01415e-162	0
-1.01456e-163	4.03613e-163	-2.19423e-163	2.52065e-163	8.57644e-164	-9.39366e-164	-1.55703e-163	3.39133e-163	-5.8937e-163	4.18818e-164	7.23528e-164	-2.49799e-163	9.89952e-164	-1.08405e-163	2.65558e-163	8.71937e-163	3.25972e-163	1.15258e-163	2.11909e-163	-1.05342e-164	2.96952e-164	5.12397e-163	2.58412e-163	7.38912e-163	4.08044e-164	-1.30678e-164	1.98012e-163	9.31156e-163	-1.06643e-162	1.01415e-162	0
-1.01456e-163	4.03613e-163	-2.19423e-163	2.52065e-163	8.57644e-164	-9.39366e-164	-1.55703e-163	3.39133e-163	-5.8937e-163	4.18818e-164	7.23528e-164	-2.49799e-163	9.89952e-164	-1.08405e-163	2.65558e-163	8.71937e-163	3.25972e-163	1.15258e-163	2.11909e-163	-1.05342e-164	2.96952e-164	5.12397e-163	2.58412e-163	7.38912e-163	4.08044e-164	-1.30678e-164	1.98012e-163	9.31156e-163	-1.06643e-162	1.01415e-162	0
-1.01456e-163	4.03613e-163	-2.19423e-163	2.52065e-163	8.57644e-164	-9.39366e-164	-1.55703e-163	3.39133e-163	-5.8937e-163	4.18818e-164	7.23528e-164	-2.49799e-163	9.89952e-164	-1.08405e-163	2.65558e-163	8.71937e-163	3.25972e-163	1.15258e-163	2.11909e-163	-1.05342e-164	2.96952e-164	5.12397e-163	2.58412e-163	7.38912e-163	4.08044e-164	-1.30678e-164	1.98012e-163	9.31156e-163	-1.06643e-162	1.01415e-162	0
-1.01456e-163	4.03613e-163	-2.19423e-163	2.52065e-163	8.57644e-164	-9.39366e-164	-1.55703e-163	3.39133e-163	-5.8937e-163	4.18818e-164	7.23528e-164	-2.49799e-163	9.89952e-164	-1.08405e-163	2.65558e-163	8.71937e-163	3.25972e-163	1.15258e-163	2.11909e-163	-1.05342e-164	2.96952e-164	5.12397e-163	2.58412e-163	7.38912e-163	4.08044e-164	-1.30678e-164	1.98012e-163	9.31156e-163	-1.06643e-162	1.01415e-162	0
-1.01456e-163	4.03613e-163	-2.19423e-163	2.52065e-163	8.57644e-164	-9.39366e-164	-1.55703e-163	3.39133e-163	-5.8937e-163	4.18818e-164	7.23528e-164	-2.49799e-163	9.89952e-164	-1.08405e-163	2.65558e-163	8.71937e-163	3.25972e-163	1.15258e-163	2.11909e-163	-1.05342e-164	2.96952e-164	5.12397e-163	2.58412e-163	7.38912e-163	4.08044e-164	-1.30678e-164	1.98012e-163	9.31156e-163	-1.06643e-162	1.01415e-162	0
-1.01456e-163	4.03613e-163	-2.19423e-163	2.52065e-163	8.57644e-164	-9.39366e-164	-1.55703e-163	3.39133e-163	-5.8937e-163	4.18818e-164	7.23528e-164	-2.49799e-163	9.89952e-164	-1.08405e-163	2.65558e-163	8.71937e-163	3.25972e-163	1.15258e-163	2.11909e-163	-1.05342e-164	2.96952e-164	5.12397e-163	2.58412e-163	7.38912e-163	4.08044e-164	-1.30678e-164	1.98012e-163	9.31156e-163	-1.06643e-162	1.01415e-162	0
-1.01456e-163	4.03613e-163	-2.19423e-163	2.52065e-163	8.57644e-164	-9.39366e-164	-1.55703e-163	3.39133e-163	-5.8937e-163	4.18818e-164	7.23528e-164	-2.49799e-163	9.89952e-164	-1.08405e-163	2.65558e-163	8.71937e-163	3.25972e-163	1.15258e-163	2.11909e-163	-1.05342e-164	2.96952e-164	5.12397e-163	2.58412e-163	7.38912e-163	4.08044e-164	-1.30678e-164	1.98012e-163	9.31156e-163	-1.06643e-162	1.01415e-162	0
-1.01456e-163	4.03613e-163	-2.19423e-163	2.52065e-163	8.57644e-164	-9.39366e-164	-1.55703e-163	3.39133e-163	-5.8937e-163	4.18818e-164	7.23528e-164	-2.49799e-163	9.89952e-164	-1.08405e-163	2.65558e-163	8.71937e-163	3.25972e-163	1.15258e-163	2.11909e-163	-1.05342e-164	2.96952e-164	5.12397e-163	2.58412e-163	7.38912e-163	4.08044e-164	-1.30678e-164	1.98012e-163	9.31156e-163	-1.06643e-162	1.01415e-162	0
-1.01456e-163	4.03613e-163	-2.19423e-163	2.52065e-163	8.57644e-164	-9.39366e-164	-1.55703e-163	3.39133e-163	-5.8937e-163	4.18818e-164	7.23528e-164	-2.49799e-163	9.89952e-164	-1.08405e-163	2.65558e-163	8.71937e-163	3.25972e-163	1.15258e-163	2.11909e-163	-1.05342e-164	2.96952e-164	5.12397e-163	2.58412e-163	7.38912e-163	4.08044e-164	-1.30678e-164	1.98012e-163	9.31156e-163	-1.06643e-162	1.01415e-162	0
-1.01456e-163	4.03613e-163	-2.19423e-163	2.52065e-163	8.57644e-164	-9.39366e-164	-1.55703e-163	3.39133e-163	-5.8937e-163	4.18818e-164	7.23528e-164	-2.49799e-163	9.89952e-164	-1.08405e-163	2.65558e-163	8.71937e-163	3.25972e-163	1.15258e-163	2.11909e-163	-1.05342e-164	2.96952e-164	5.12397e-163	2.58412e-163	7.38912e-163	4.08044e-164	-1.30678e-164	1.98012e-163	9.31156e-163	-1.06643e-162	1.01415e-162	0
-1.01456e-163	4.03613e-163	-2.19423e-163	2.52065e-163	8.57644e-164	-9.39366e-164	-1.55703e-163	3.39133e-163	-5.8937e-163	4.18818e-164	7.23528e-164	-2.49799e-163	9.89952e-164	-1.08405e-163	2.65558e-163	8.71937e-163	3.25972e-163	1.15258e-163	2.11909e-163	-1.05342e-164	2.96952e-164	5.12397e-163	2.58412e-163	7.38912e-163	4.08044e-164	-1.30678e-164	1.98012e-163	9.31156e-163	-1.06643e-162	1.01415e-162	0
-1.01456e-163	4.03613e-163	-2.19423e-163	2.52065e-163	8.57644e-164	-9.39366e-164	-1.55703e-163	3.39133e-163	-5.8937e-163	4.18818e-164	7.23528e-164	-2.49799e-163	9.89952e-164	-1.08405e-163	2.65558e-163	8.71937e-163	3.25972e-163	1.15258e-163	2.11909e-163	-1.05342e-164	2.96952e-164	5.12397e-163	2.58412e-163	7.38912e-163	4.08044e-164	-1.30678e-164	1.98012e-163	9.31156e-163	-1.06643e-162	1.01415e-162	0
-1.01456e-163	4.03613e-163	-2.19423e-163	2.52065e-163	8.57644e-164	-9.39366e-164	-1.55703e-163	3.39133e-163	-5.8937e-163	4.18818e-164	7.23528e-164	-2.49799e-163	9.89952e-164	-1.08405e-163	2.65558e-163	8.71937e-163	3.25972e-163	1.15258e-163	2.11909e-163	-1.05342e-164	2.96952e-164	5.12397e-163	2.58412e-163	7.38912e-163	4.08044e-164	-1.30678e-164	1.98012e-163	9.31156e-163	-1.06643e-162	1.01415e-162	0
-1.01456e-163	4.03613e-163	-2.19423e-163	2.52065e-163	8.57644e-164	-9.39366e-164	-1.55703e-163	3.39133e-163	-5.8937e-163	4.18818e-164	7.23528e-164	-2.49799e-163	9.89952e-164	-1.08405e-163	2.65558e-163	8.71937e-163	3.25972e-163	1.15258e-163	2.11909e-163	-1.05342e-164	2.96952e-164	5.12397e-163	2.58412e-163	7.38912e-163	4.08044e-164	-1.30678e-164	1.98012e-163	9.31156e-163	-1.06643e-162	1.01415e-162	0
-1.01456e-163	4.03613e-163	-2.19423e-163	2.52065e-163	8.57644e-164	-9.39366e-164	-1.55703e-163	3.39133e-163	-5.8937e-163	4.18818e-164	7.23528e-164	-2.49799e-163	9.89952e-164	-1.08405e-163	2.65558e-163	8.71937e-163	3.25972e-163	1.15258e-163	2.11909e-163	-1.05342e-164	2.96952e-164	5.12397e-163	2.58412e-163	7.38912e-163	4.08044e-164	-1.30678e-164	1.98012e-163	9.31156e-163	-1.06643e-162	1.01415e-162	0
-1.01456e-163	4.03613e-163	-2.19423e-163	2.52065e-163	8.57644e-164	-9.39366e-164	-1.55703e-163	3.39133e-163	-5.8937e-163	4.18818e-164	7.23528e-164	-2.49799e-163	9.89952e-164	-1.08405e-163	2.65558e-163	8.71937e-163	3.25972e-163	1.15258e-163	2.11909e-163	-1.05342e-164	2.96952e-164	5.12397e-163	2.58412e-163	7.38912e-163	4.08044e-164	-1.30678e-164	1.98012e-163	9.31156e-163	-1.06643e-162	1.01415e-162	0
-1.01456e-163	4.03613e-163	-2.19423e-163	2.52065e-163	8.57644e-164	-9.39366e-164	-1.55703e-163	3.39133e-163	-5.8937e-163	4.18818e-164	7.23528e-164	-2.49799e-163	9.89952e-164	-1.08405e-163	2.65558e-163	8.71937e-163	3.25972e-163	1.15258e-163	2.11909e-163	-1.05342e-164	2.96952e-164	5.12397e-163	2.58412e-163	7.38912e-163	4.08044e-164	-1.30678e-164	1.98012e-163	9.31156e-163	-1.06643e-162	1.01415e-162	0
-1.01456e-163	4.03613e-163	-2.19423e-163	2.52065e-163	8.57644e-164	-9.39366e-164	-1.55703e-163	3.39133e-163	-5.8937e-163	4.18818e-164	7.23528e-164	-2.49799e-163	9.89952e-164	-1.08405e-163	2.65558e-163	8.71937e-163	3.25972e-163	1.15258e-163	2.11909e-163	-1.05342e-164	2.96952e-164	5.12397e-163	2.58412e-163	7.38912e-163	4.08044e-164	-1.30678e-164	1.98012e-163	9.31156e-163	-1.06643e-162	1.01415e-162	0
-1.01456e-163	4.03613e-163	-2.19423e-163	2.52065e-163	8.57644e-164	-9.39366e-164	-1.55703e-163	3.39133e-163	-5.8937e-163	4.18818e-164	7.23528e-164	-2.49799e-163	9.89952e-164	-1.08405e-163	2.65558e-163	8.71937e-163	3.25972e-163	1.15258e-163	2.11909e-163	-1.05342e-164	2.96952e-164	5.12397e-163	2.58412e-163	7.38912e-163	4.08044e-164	-1.30678e-164	1.98012e-163	9.31156e-163	-1.06643e-162	1.01415e-162	0
-1.01456e-163	4.03613e-163	-2.19423e-163	2.52065e-163	8.57644e-164	-9.39366e-164	-1.55703e-163	3.39133e-163	-5.8937e-163	4.18818e-164	7.23528e-164	-2.49799e-163	9.89952e-164	-1.08405e-163	2.65558e-163	8.71937e-163	3.25972e-163	1.15258e-163	2.11909e-163	-1.05342e-164	2.96952e-164	5.12397e-163	2.58412e-163	7.38912e-163	4.08044e-164	-1.30678e-164	1.98012e-163	9.31156e-163	-1.06643e-162	1.01415e-162	0
-1.01456e-163	4.03613e-163	-2.19423e-163	2.52065e-163	8.57644e-164	-9.39366e-164	-1.55703e-163	3.39133e-163	-5.8937e-163	4.18818e-164	7.23528e-164	-2.49799e-163	9.89952e-164	-1.08405e-163	2.65558e-163	8.71937e-163	3.25972e-163	1.15258e-163	2.11909e-163	-1.05342e-164	2.96952e-164	5.12397e-163	2.58412e-163	7.38912e-163	4.08044e-164	-1.30678e-164	1.98012e-163	9.31156e-163	-1.06643e-162	1.01415e-162	0
-1.01456e-163	4.03613e-163	-2.19423e-163	2.52065e-163	8.57644e-164	-9.39366e-164	-1.55703e-163	3.39133e-163	-5.8937e-163	4.18818e-164	7.23528e-164	-2.49799e-163	9.89952e-164	-1.08405e-163	2.65558e-163	8.71937e-163	3.25972e-163	1.15258e-163	2.11909e-163	-1.05342e-164	2.96952e-164	5.12397e-163	2.58412e-163	7.38912e-163	4.08044e-164	-1.30678e-164	1.98012e-163	9.31156e-163	-1.06643e-162	1.01415e-162	0
-1.01456e-163	4.03613e-163	-2.19423e-163	2.52065e-163	8.57644e-164	-9.39366e-164	-1.55703e-163	3.39133e-163	-5.8937e-163	4.18818e-164	7.23528e-164	-2.49799e-163	9.89952e-164	-1.08405e-163	2.65558e-163	8.71937e-163	3.25972e-163	1.15258e-163	2.11909e-163	-1.05342e-164	2.96952e-164	5.12397e-163	2.58412e-163	7.38912e-163	4.08044e-164	-1.30678e-164	1.98012e-163	9.31156e-163	-1.06643e-162	1.01415e-162	0
-1.01456e-163	4.03613e-163	-2.19423e-163	2.52065e-163	8.57644e-164	-9.39366e-164	-1.55703e-163	3.39133e-163	-5.8937e-163	4.18818e-164	7.23528e-164	-2.49799e-163	9.89952e-164	-1.08405e-163	2.65558e-163	8.71937e-163	3.25972e-163	1.15258e-163	2.11909e-163	-1.05342e-164	2.96952e-164	5.12397e-163	2.58412e-163	7.38912e-163	4.08044e-164	-1.30678e-164	1.98012e-163	9.31156e-163	-1.06643e-162	1.01415e-162	0
-1.01456e-163	4.03613e-163	-2.19423e-163	2.52065e-163	8.57644e-164	-9.39366e-164	-1.55703e-163	3.39133e-163	-5.8937e-163	4.18818e-164	7.23528e-164	-2.49799e-163	9.89952e-164	-1.08405e-163	2.65558e-163	8.71937e-163	3.25972e-163	1.15258e-163	2.11909e-163	-1.05342e-164	2.96952e-164	5.12397e-163	2.58412e-163	7.38912e-163	4.08044e-164	-1.30678e-164	1.98012e-163	9.31156e-163	-1.06643e-162	1.01415e-162	0
-1.01456e-163	4.03613e-163	-2.19423e-163	2.52065e-163	8.57644e-164	-9.39366e-164	-1.55703e-163	3.39133e-163	-5.8937e-163	4.18818e-164	7.23528e-164	-2.49799e-163	9.89952e-164	-1.08405e-163	2.65558e-163	8.71937e-163	3.25972e-163	1.15258e-163	2.11909e-163	-1.05342e-164	2.96952e-164	5.12397e-163	2.58412e-163	7.38912e-163	4.08044e-164	-1.30678e-164	1.98012e-163	9.31156e-163	-1.06643e-162	1.01415e-162	0
-1.01456e-163	4.03613e-163	-2.19423e-163	2.52065e-163	8.57644e-164	-9.39366e-164	-1.55703e-163	3.39133e-163	-5.8937e-163	4.18818e-164	7.23528e-164	-2.49799e-163	9.89952e-164	-1.08405e-163	2.65558e-163	8.71937e-163	3.25972e-163	1.15258e-163	2.11909e-163	-1.05342e-164	2.96952e-164	5.12397e-163	2.58412e-163	7.38912e-163	4.08044e-164	-1.30678e-164	1.98012e-163	9.31156e-163	-1.06643e-162	1.01415e-162	0
-1.01456e-163	4.03613e-163	-2.19423e-163	2.52065e-163	8.57644e-164	-9.39366e-164	-1.55703e-163	3.39133e-163	-5.8937e-163	4.18818e-164	7.23528e-164	-2.49799e-163	9.89952e-164	-1.08405e-163	2.65558e-163	8.71937e-163	3.25972e-163	1.15258e-163	2.11909e-163	-1.05342e-164	2.96952e-164	5.12397e-163	2.58412e-163	7.38912e-163	4.08044e-164	-1.30678e-164	1.98012e-163	9.31156e-163	-1.06643e-162	1.01415e-162	0
-1.01456e-163	4.03613e-163	-2.19423e-163	2.52065e-163	8.57644e-164	-9.39366e-164	-1.55703e-163	3.39133e-163	-5.8937e-163	4.18818e-164	7.23528e-164	-2.49799e-163	9.89952e-164	-1.08405e-163	2.65558e-163	8.71937e-163	3.25972e-163	1.15258e-163	2.11909e-163	-1.05342e-164	2.96952e-164	5.12397e-163	2.58412e-163	7.38912e-163	4.08044e-164	-1.30678e-164	1.98012e-163	9.31156e-163	-1.06643e-162	1.01415e-162	0
-1.01456e-163	4.03613e-163	-2.19423e-163	2.52065e-163	8.57644e-164	-9.39366e-164	-1.55703e-163	3.39133e-163	-5.8937e-163	4.18818e-164	7.23528e-164	-2.49799e-163	9.89952e-164	-1.08405e-163	2.65558e-163	8.71937e-163	3.25972e-163	1.15258e-163	2.11909e-163	-1.05342e-164	2.96952e-164	5.12397e-163	2.58412e-163	7.38912e-163	4.08044e-164	-1.30678e-164	1.98012e-163	9.31156e-163	-1.06643e-162	1.01415e-162	0
-1.01456e-163	4.03613e-163	-2.19423e-163	2.52065e-163	8.57644e-164	-9.39366e-164	-1.55703e-163	3.39133e-163	-5.8937e-163	4.18818e-164	7.23528e-164	-2.49799e-163	9.89952e-164	-1.08405e-163	2.65558e-163	8.71937e-163	3.25972e-163	1.15258e-163	2.11909e-163	-1.05342e-164	2.96952e-164	5.12397e-163	2.58412e-163	7.38912e-163	4.08044e-164	-1.30678e-164	1.98012e-163	9.31156e-163	-1.06643e-162	1.01415e-162	0
-1.01456e-163	4.03613e-163	-2.19423e-163	2.52065e-163	8.57644e-164	-9.39366e-164	-1.55703e-163	3.39133e-163	-5.8937e-163	4.18818e-164	7.23528e-164	-2.49799e-163	9.89952e-164	-1.08405e-163	2.65558e-163	8.71937e-163	3.25972e-163	1.15258e-163	2.11909e-163	-1.05342e-164	2.96952e-164	5.12397e-163	2.58412e-163	7.38912e-163	4.08044e-164	-1.30678e-164	1.98012e-163	9.31156e-163	-1.06643e-162	1.01415e-162	0
-1.01456e-163	4.03613e-163	-2.19423e-163	2.52065e-163	8.57644e-164	-9.39366e-164	-1.55703e-163	3.39133e-163	-5.8937e-163	4.18818e-164	7.23528e-164	-2.49799e-163	9.89952e-164	-1.08405e-163	2.65558e-163	8.71937e-163	3.25972e-163	1.15258e-163	2.11909e-163	-1.05342e-164	2.96952e-164	5.12397e-163	2.58412e-163	7.38912e-163	4.08044e-164	-1.30678e-164	1.98012e-163	9.31156e-163	-1.06643e-162	1.01415e-162	0
-1.01456e-163	4.03613e-163	-2.19423e-163	2.52065e-163	8.57644e-164	-9.39366e-164	-1.55703e-163	3.39133e-163	-5.8937e-163	4.18818e-164	7.23528e-164	-2.49799e-163	9.89952e-164	-1.08405e-163	2.65558e-163	8.71937e-163	3.25972e-163	1.15258e-163	2.11909e-163	-1.05342e-164	2.96952e-164	5.12397e-163	2.58412e-163	7.38912e-163	4.08044e-164	-1.30678e-164	1.98012e-163	9.31156e-163	-1.06643e-162	1.01415e-162	0
-1.01456e-163	4.03613e-163	-2.19423e-163	2.52065e-163	8.57644e-164	-9.39366e-164	-1.55703e-163	3.39133e-163	-5.8937e-163	4.18818e-164	7.23528e-164	-2.49799e-163	9.89952e-164	-1.08405e-163	2.65558e-163	8.71937e-163	3.25972e-163	1.15258e-163	2.11909e-163	-1.05342e-164	2.96952e-164	5.12397e-163	2.58412e-163	7.38912e-163	4.08044e-164	-1.30678e-164	1.98012e-163	9.31156e-163	-1.06643e-162	1.01415e-162	0
-1.01456e-163	4.03613e-163	-2.19423e-163	2.52065e-163	8.57644e-164	-9.39366e-164	-1.55703e-163	3.39133e-163	-5.8937e-163	4.18818e-164	7.23528e-164	-2.49799e-163	9.89952e-164	-1.08405e-163	2.65558e-163	8.71937e-163	3.25972e-163	1.15258e-163	2.11909e-163	-1.05342e-164	2.96952e-164	5.12397e-163	2.58412e-163	7.38912e-163	4.08044e-164	-1.30678e-164	1.98012e-163	9.31156e-163	-1.06643e-162	1.01415e-162	0
-1.01456e-163	4.03613e-163	-2.19423e-163	2.52065e-163	8.57644e-164	-9.39366e-164	-1.55703e-163	3.39133e-163	-5.8937e-163	4.18818e-164	7.23528e-164	-2.49799e-163	9.89952e-164	-1.08405e-163	2.65558e-163	8.71937e-163	3.25972e-163	1.15258e-163	2.11909e-163	-1.05342e-164	2.96952e-164	5.12397e-163	2.58412e-163	7.38912e-163	4.08044e-164	-1.30678e-164	1.98012e-163	9.31156e-163	-1.06643e-162	1.01415e-162	0
-1.01456e-163	4.03613e-163	-2.19423e-163	2.52065e-163	8.57644e-164	-9.39366e-164	-1.55703e-163	3.39133e-163	-5.8937e-163	4.18818e-164	7.23528e-164	-2.49799e-163	9.89952e-164	-1.08405e-163	2.65558e-163	8.71937e-163	3.25972e-163	1.15258e-163	2.11909e-163	-1.05342e-164	2.96952e-164	5.12397e-163	2.58412e-163	7.38912e-163	4.08044e-164	-1.30678e-164	1.98012e-163	9.31156e-163	-1.06643e-162	1.01415e-162	0
-1.01456e-163	4.03613e-163	-2.19423e-163	2.52065e-163	8.57644e-164	-9.39366e-164	-1.55703e-163	3.39133e-163	-5.8937e-163	4.18818e-164	7.23528e-164	-2.49799e-163	9.89952e-164	-1.08405e-163	2.65558e-163	8.71937e-163	3.25972e-163	1.15258e-163	2.11909e-163	-1.05342e-164	2.96952e-164	5.12397e-163	2.58412e-163	7.38912e-163	4.08044e-164	-1.30678e-164	1.98012e-163	9.31156e-163	-1.06643e-162	1.01415e-162	0
-1.01456e-163	4.03613e-163	-2.19423e-163	2.52065e-163	8.57644e-164	-9.39366e-164	-1.55703e-163	3.39133e-163	-5.8937e-163	4.18818e-164	7.23528e-164	-2.49799e-163	9.89952e-164	-1.08405e-163	2.65558e-163	8.71937e-163	3.25972e-163	1.15258e-163	2.11909e-163	-1.05342e-164	2.96952e-164	5.12397e-163	2.58412e-163	7.38912e-163	4.08044e-164	-1.30678e-164	1.98012e-163	9.31156e-163	-1.06643e-162	1.01415e-162	0
-1.01456e-163	4.03613e-163	-2.19423e-163	2.52065e-163	8.57644e-164	-9.39366e-164	-1.55703e-163	3.39133e-163	-5.8937e-163	4.18818e-164	7.23528e-164	-2.49799e-163	9.89952e-164	-1.08405e-163	2.65558e-163	8.71937e-163	3.25972e-163	1.15258e-163	2.11909e-163	-1.05342e-164	2.96952e-164	5.12397e-163	2.58412e-163	7.38912e-163	4.08044e-164	-1.30678e-164	1.98012e-163	9.31156e-163	-1.06643e-162	1.01415e-162	0
-1.01456e-163	4.03613e-163	-2.19423e-163	2.52065e-163	8.57644e-164	-9.39366e-164	-1.55703e-163	3.39133e-163	-5.8937e-163	4.18818e-164	7.23528e-164	-2.49799e-163	9.89952e-164	-1.08405e-163	2.65558e-163	8.71937e-163	3.25972e-163	1.15258e-163	2.11909e-163	-1.05342e-164	2.96952e-164	5.12397e-163	2.58412e-163	7.38912e-163	4.08044e-164	-1.30678e-164	1.98012e-163	9.31156e-163	-1.06643e-162	1.01415e-162	0
-1.01456e-163	4.03613e-163	-2.19423e-163	2.52065e-163	8.57644e-164	-9.39366e-164	-1.55703e-163	3.39133e-163	-5.8937e-163	4.18818e-164	7.23528e-164	-2.49799e-163	9.89952e-164	-1.08405e-163	2.65558e-163	8.71937e-163	3.25972e-163	1.15258e-163	2.11909e-163	-1.05342e-164	2.96952e-164	5.12397e-163	2.58412e-163	7.38912e-163	4.08044e-164	-1.30678e-164	1.98012e-163	9.31156e-163	-1.06643e-162	1.01415e-162	0
-1.01456e-163	4.03613e-163	-2.19423e-163	2.52065e-163	8.57644e-164	-9.39366e-164	-1.55703e-163	3.39133e-163	-5.8937e-163	4.18818e-164	7.23528e-164	-2.49799e-163	9.89952e-164	-1.08405e-163	2.65558e-163	8.71937e-163	3.25972e-163	1.15258e-163	2.11909e-163	-1.05342e-164	2.96952e-164	5.12397e-163	2.58412e-163	7.38912e-163	4.08044e-164	-1.30678e-164	1.98012e-163	9.31156e-163	-1.06643e-162	1.01415e-162	0
-1.01456e-163	4.03613e-163	-2.19423e-163	2.52065e-163	8.57644e-164	-9.39366e-164	-1.55703e-163	3.39133e-163	-5.8937e-163	4.18818e-164	7.23528e-164	-2.49799e-163	9.89952e-164	-1.08405e-163	2.65558e-163	8.71937e-163	3.25972e-163	1.15258e-163	2.11909e-163	-1.05342e-164	2.96952e-164	5.12397e-163	2.58412e-163	7.38912e-163	4.08044e-164	-1.30678e-164	1.98012e-163	9.31156e-163	-1.06643e-162	1.01415e-162	0
-1.01456e-163	4.03613e-163	-2.19423e-163	2.52065e-163	8.57644e-164	-9.39366e-164	-1.55703e-163	3.39133e-163	-5.8937e-163	4.18818e-164	7.23528e-164	-2.49799e-163	9.89952e-164	-1.08405e-163	2.65558e-163	8.71937e-163	3.25972e-163	1.15258e-163	2.11909e-163	-1.05342e-164	2.96952e-164	5.12397e-163	2.58412e-163	7.38912e-163	4.08044e-164	-1.30678e-164	1.98012e-163	9.31156e-163	-1.06643e-162	1.01415e-162	0
-1.01456e-163	4.03613e-163	-2.19423e-163	2.52065e-163	8.57644e-164	-9.39366e-164	-1.55703e-163	3.39133e-163	-5.8937e-163	4.18818e-164	7.23528e-164	-2.49799e-163	9.89952e-164	-1.08405e-163	2.65558e-163	8.71937e-163	3.25972e-163	1.15258e-163	2.11909e-163	-1.05342e-164	2.96952e-164	5.12397e-163	2.58412e-163	7.38912e-163	4.08044e-164	-1.30678e-164	1.98012e-163	9.31156e-163	-1.06643e-162	1.01415e-162	0
-1.01456e-163	4.03613e-163	-2.19423e-163	2.52065e-163	8.57644e-164	-9.39366e-164	-1.55703e-163	3.39133e-163	-5.8937e-163	4.18818e-164	7.23528e-164	-2.49799e-163	9.89952e-164	-1.08405e-163	2.65558e-163	8.71937e-163	3.25972e-163	1.15258e-163	2.11909e-163	-1.05342e-164	2.96952e-164	5.12397e-163	2.58412e-163	7.38912e-163	4.08044e-164	-1.30678e-164	1.98012e-163	9.31156e-163	-1.06643e-162	1.01415e-162	0
-1.01456e-163	4.03613e-163	-2.19423e-163	2.52065e-163	8.57644e-164	-9.39366e-164	-1.55703e-163	3.39133e-163	-5.8937e-163	4.18818e-164	7.23528e-164	-2.49799e-163	9.89952e-164	-1.08405e-163	2.65558e-163	8.71937e-163	3.25972e-163	1.15258e-163	2.11909e-163	-1.05342e-164	2.96952e-164	5.12397e-163	2.58412e-163	7.38912e-163	4.08044e-164	-1.30678e-164	1.98012e-163	9.31156e-163	-1.06643e-162	1.01415e-162	0
-1.01456e-163	4.03613e-163	-2.19423e-163	2.52065e-163	8.57644e-164	-9.39366e-164	-1.55703e-163	3.39133e-163	-5.8937e-163	4.18818e-164	7.23528e-164	-2.49799e-163	9.89952e-164	-1.08405e-163	2.65558e-163	8.71937e-163	3.25972e-163	1.15258e-163	2.11909e-163	-1.05342e-164	2.96952e-164	5.12397e-163	2.58412e-163	7.38912e-163	4.08044e-164	-1.30678e-164	1.98012e-163	9.31156e-163	-1.06643e-162	1.01415e-162	0
-1.01456e-163	4.03613e-163	-2.19423e-163	2.52065e-163	8.57644e-164	-9.39366e-164	-1.55703e-163	3.39133e-163	-5.8937e-163	4.18818e-164	7.23528e-164	-2.49799e-163	9.89952e-164	-1.08405e-163	2.65558e-163	8.71937e-163	3.25972e-163	1.15258e-163	2.11909e-163	-1.05342e-164	2.96952e-164	5.12397e-163	2.58412e-163	7.38912e-163	4.08044e-164	-1.30678e-164	1.98012e-163	9.31156e-163	-1.06643e-162	1.01415e-162	0
-1.01456e-163	4.03613e-163	-2.19423e-163	2.52065e-163	8.57644e-164	-9.39366e-164	-1.55703e-163	3.39133e-163	-5.8937e-163	4.18818e-164	7.23528e-164	-2.49799e-163	9.89952e-164	-1.08405e-163	2.65558e-163	8.71937e-163	3.25972e-163	1.15258e-163	2.11909e-163	-1.05342e-164	2.96952e-164	5.12397e-163	2.58412e-163	7.38912e-163	4.08044e-164	-1.30678e-164	1.98012e-163	9.31156e-163	-1.06643e-162	1.01415e-162	0
-1.01456e-163	4.03613e-163	-2.19423e-163	2.52065e-163	8.57644e-164	-9.39366e-164	-1.55703e-163	3.39133e-163	-5.8937e-163	4.18818e-164	7.23528e-164	-2.49799e-163	9.89952e-164	-1.08405e-163	2.65558e-163	8.71937e-163	3.25972e-163	1.15258e-163	2.11909e-163	-1.05342e-164	2.96952e-164	5.12397e-163	2.58412e-163	7.38912e-163	4.08044e-164	-1.30678e-164	1.98012e-163	9.31156e-163	-1.06643e-162	1.01415e-162	0
-1.01456e-163	4.03613e-163	-2.19423e-163	2.52065e-163	8.57644e-164	-9.39366e-164	-1.55703e-163	3.39133e-163	-5.8937e-163	4.18818e-164	7.23528e-164	-2.49799e-163	9.89952e-164	-1.08405e-163	2.65558e-163	8.71937e-163	3.25972e-163	1.15258e-163	2.11909e-163	-1.05342e-164	2.96952e-164	5.12397e-163	2.58412e-163	7.38912e-163	4.08044e-164	-1.30678e-164	1.98012e-163	9.31156e-163	-1.06643e-162	1.01415e-162	0
-1.01456e-163	4.03613e-163	-2.19423e-163	2.52065e-163	8.57644e-164	-9.39366e-164	-1.55703e-163	3.39133e-163	-5.8937e-163	4.18818e-164	7.23528e-164	-2.49799e-163	9.89952e-164	-1.08405e-163	2.65558e-163	8.71937e-163	3.25972e-163	1.15258e-163	2.11909e-163	-1.05342e-164	2.96952e-164	5.12397e-163	2.58412e-163	7.38912e-163	4.08044e-164	-1.30678e-164	1.98012e-163	9.31156e-163	-1.06643e-162	1.01415e-162	0
-1.01456e-163	4.03613e-163	-2.19423e-163	2.52065e-163	8.57644e-164	-9.39366e-164	-1.55703e-163	3.39133e-163	-5.8937e-163	4.18818e-164	7.23528e-164	-2.49799e-163	9.89952e-164	-1.08405e-163	2.65558e-163	8.71937e-163	3.25972e-163	1.15258e-163	2.11909e-163	-1.05342e-164	2.96952e-164	5.12397e-163	2.58412e-163	7.38912e-163	4.08044e-164	-1.30678e-164	1.98012e-163	9.31156e-163	-1.06643e-162	1.01415e-162	0
-1.01456e-163	4.03613e-163	-2.19423e-163	2.52065e-163	8.57644e-164	-9.39366e-164	-1.55703e-163	3.39133e-163	-5.8937e-163	4.18818e-164	7.23528e-164	-2.49799e-163	9.89952e-164	-1.08405e-163	2.65558e-163	8.71937e-163	3.25972e-163	1.15258e-163	2.11909e-163	-1.05342e-164	2.96952e-164	5.12397e-163	2.58412e-163	7.38912e-163	4.08044e-164	-1.30678e-164	1.98012e-163	9.31156e-163	-1.06643e-162	1.01415e-162	0
-1.01456e-163	4.03613e-163	-2.19423e-163	2.52065e-163	8.57644e-164	-9.39366e-164	-1.55703e-163	3.39133e-163	-5.8937e-163	4.18818e-164	7.23528e-164	-2.49799e-163	9.89952e-164	-1.08405e-163	2.65558e-163	8.71937e-163	3.25972e-163	1.15258e-163	2.11909e-163	-1.05342e-164	2.96952e-164	5.12397e-163	2.58412e-163	7.38912e-163	4.08044e-164	-1.30678e-164	1.98012e-163	9.31156e-163	-1.06643e-162	1.01415e-162	0
-1.01456e-163	4.03613e-163	-2.19423e-163	2.52065e-163	8.57644e-164	-9.39366e-164	-1.55703e-163	3.39133e-163	-5.8937e-163	4.18818e-164	7.23528e-164	-2.49799e-163	9.89952e-164	-1.08405e-163	2.65558e-163	8.71937e-163	3.25972e-163	1.15258e-163	2.11909e-163	-1.05342e-164	2.96952e-164	5.12397e-163	2.58412e-163	7.38912e-163	4.08044e-164	-1.30678e-164	1.98012e-163	9.31156e-163	-1.06643e-162	1.01415e-162	0
-1.01456e-163	4.03613e-163	-2.19423e-163	2.52065e-163	8.57644e-164	-9.39366e-164	-1.55703e-163	3.39133e-163	-5.8937e-163	4.18818e-164	7.23528e-164	-2.49799e-163	9.89952e-164	-1.08405e-163	2.65558e-163	8.71937e-163	3.25972e-163	1.15258e-163	2.11909e-163	-1.05342e-164	2.96952e-164	5.12397e-163	2.58412e-163	7.38912e-163	4.08044e-164	-1.30678e-164	1.98012e-163	9.31156e-163	-1.06643e-162	1.01415e-162	0
-1.01456e-163	4.03613e-163	-2.19423e-163	2.52065e-163	8.57644e-164	-9.39366e-164	-1.55703e-163	3.39133e-163	-5.8937e-163	4.18818e-164	7.23528e-164	-2.49799e-163	9.89952e-164	-1.08405e-163	2.65558e-163	8.71937e-163	3.25972e-163	1.15258e-163	2.11909e-163	-1.05342e-164	2.96952e-164	5.12397e-163	2.58412e-163	7.38912e-163	4.08044e-164	-1.30678e-164	1.98012e-163	9.31156e-163	-1.06643e-162	1.01415e-162	0
-1.01456e-163	4.03613e-163	-2.19423e-163	2.52065e-163	8.57644e-164	-9.39366e-164	-1.55703e-163	3.39133e-163	-5.8937e-163	4.18818e-164	7.23528e-164	-2.49799e-163	9.89952e-164	-1.08405e-163	2.65558e-163	8.71937e-163	3.25972e-163	1.15258e-163	2.11909e-163	-1.05342e-164	2.96952e-164	5.12397e-163	2.58412e-163	7.38912e-163	4.08044e-164	-1.30678e-164	1.98012e-163	9.31156e-163	-1.06643e-162	1.01415e-162	0
-1.01456e-163	4.03613e-163	-2.19423e-163	2.52065e-163	8.57644e-164	-9.39366e-164	-1.55703e-163	3.39133e-163	-5.8937e-163	4.18818e-164	7.23528e-164	-2.49799e-163	9.89952e-164	-1.08405e-163	2.65558e-163	8.71937e-163	3.25972e-163	1.15258e-163	2.11909e-163	-1.05342e-164	2.96952e-164	5.12397e-163	2.58412e-163	7.38912e-163	4.08044e-164	-1.30678e-164	1.98012e-163	9.31156e-163	-1.06643e-162	1.01415e-162	0
-1.01456e-163	4.03613e-163	-2.19423e-163	2.52065e-163	8.57644e-164	-9.39366e-164	-1.55703e-163	3.39133e-163	-5.8937e-163	4.18818e-164	7.23528e-164	-2.49799e-163	9.89952e-164	-1.08405e-163	2.65558e-163	8.71937e-163	3.25972e-163	1.15258e-163	2.11909e-163	-1.05342e-164	2.96952e-164	5.12397e-163	2.58412e-163	7.38912e-163	4.08044e-164	-1.30678e-164	1.98012e-163	9.31156e-163	-1.06643e-162	1.01415e-162	0
-1.01456e-163	4.03613e-163	-2.19423e-163	2.52065e-163	8.57644e-164	-9.39366e-164	-1.55703e-163	3.39133e-163	-5.8937e-163	4.18818e-164	7.23528e-164	-2.49799e-163	9.89952e-164	-1.08405e-163	2.65558e-163	8.71937e-163	3.25972e-163	1.15258e-163	2.11909e-163	-1.05342e-164	2.96952e-164	5.12397e-163	2.58412e-163	7.38912e-163	4.08044e-164	-1.30678e-164	1.98012e-163	9.31156e-163	-1.06643e-162	1.01415e-162	0
-1.01456e-163	4.03613e-163	-2.19423e-163	2.52065e-163	8.57644e-164	-9.39366e-164	-1.55703e-163	3.39133e-163	-5.8937e-163	4.18818e-164	7.23528e-164	-2.49799e-163	9.89952e-164	-1.08405e-163	2.65558e-163	8.71937e-163	3.25972e-163	1.15258e-163	2.11909e-163	-1.05342e-164	2.96952e-164	5.12397e-163	2.58412e-163	7.38912e-163	4.08044e-164	-1.30678e-164	1.98012e-163	9.31156e-163	-1.06643e-162	1.01415e-162	0
-1.01456e-163	4.03613e-163	-2.19423e-163	2.52065e-163	8.57644e-164	-9.39366e-164	-1.55703e-163	3.39133e-163	-5.8937e-163	4.18818e-164	7.23528e-164	-2.49799e-163	9.89952e-164	-1.08405e-163	2.65558e-163	8.71937e-163	3.25972e-163	1.15258e-163	2.11909e-163	-1.05342e-164	2.96952e-164	5.12397e-163	2.58412e-163	7.38912e-163	4.08044e-164	-1.30678e-164	1.98012e-163	9.31156e-163	-1.06643e-162	1.01415e-162	0
-1.01456e-163	4.03613e-163	-2.19423e-163	2.52065e-163	8.57644e-164	-9.39366e-164	-1.55703e-163	3.39133e-163	-5.8937e-163	4.18818e-164	7.23528e-164	-2.49799e-163	9.89952e-164	-1.08405e-163	2.65558e-163	8.71937e-163	3.25972e-163	1.15258e-163	2.11909e-163	-1.05342e-164	2.96952e-164	5.12397e-163	2.58412e-163	7.38912e-163	4.08044e-164	-1.30678e-164	1.98012e-163	9.31156e-163	-1.06643e-162	1.01415e-162	0
-1.01456e-163	4.03613e-163	-2.19423e-163	2.52065e-163	8.57644e-164	-9.39366e-164	-1.55703e-163	3.39133e-163	-5.8937e-163	4.18818e-164	7.23528e-164	-2.49799e-163	9.89952e-164	-1.08405e-163	2.65558e-163	8.71937e-163	3.25972e-163	1.15258e-163	2.11909e-163	-1.05342e-164	2.96952e-164	5.12397e-163	2.58412e-163	7.38912e-163	4.08044e-164	-1.30678e-164	1.98012e-163	9.31156e-163	-1.06643e-162	1.01415e-162	0
-1.01456e-163	4.03613e-163	-2.19423e-163	2.52065e-163	8.57644e-164	-9.39366e-164	-1.55703e-163	3.39133e-163	-5.8937e-163	4.18818e-164	7.23528e-164	-2.49799e-163	9.89952e-164	-1.08405e-163	2.65558e-163	8.71937e-163	3.25972e-163	1.15258e-163	2.11909e-163	-1.05342e-164	2.96952e-164	5.12397e-163	2.58412e-163	7.38912e-163	4.08044e-164	-1.30678e-164	1.98012e-163	9.31156e-163	-1.06643e-162	1.01415e-162	0
-1.01456e-163	4.03613e-163	-2.19423e-163	2.52065e-163	8.57644e-164	-9.39366e-164	-1.55703e-163	3.39133e-163	-5.8937e-163	4.18818e-164	7.23528e-164	-2.49799e-163	9.89952e-164	-1.08405e-163	2.65558e-163	8.71937e-163	3.25972e-163	1.15258e-163	2.11909e-163	-1.05342e-164	2.96952e-164	5.12397e-163	2.58412e-163	7.38912e-163	4.08044e-164	-1.30678e-164	1.98012e-163	9.31156e-163	-1.06643e-162	1.01415e-162	0
-1.01456e-163	4.03613e-163	-2.19423e-163	2.52065e-163	8.57644e-164	-9.39366e-164	-1.55703e-163	3.39133e-163	-5.8937e-163	4.18818e-164	7.23528e-164	-2.49799e-163	9.89952e-164	-1.08405e-163	2.65558e-163	8.71937e-163	3.25972e-163	1.15258e-163	2.11909e-163	-1.05342e-164	2.96952e-164	5.12397e-163	2.58412e-163	7.38912e-163	4.08044e-164	-1.30678e-164	1.98012e-163	9.31156e-163	-1.06643e-162	1.01415e-162	0
-1.01456e-163	4.03613e-163	-2.19423e-163	2.52065e-163	8.57644e-164	-9.39366e-164	-1.55703e-163	3.39133e-163	-5.8937e-163	4.18818e-164	7.23528e-164	-2.49799e-163	9.89952e-164	-1.08405e-163	2.65558e-163	8.71937e-163	3.25972e-163	1.15258e-163	2.11909e-163	-1.05342e-164	2.96952e-164	5.12397e-163	2.58412e-163	7.38912e-163	4.08044e-164	-1.30678e-164	1.98012e-163	9.31156e-163	-1.06643e-162	1.01415e-162	0
-1.01456e-163	4.03613e-163	-2.19423e-163	2.52065e-163	8.57644e-164	-9.39366e-164	-1.55703e-163	3.39133e-163	-5.8937e-163	4.18818e-164	7.23528e-164	-2.49799e-163	9.89952e-164	-1.08405e-163	2.65558e-163	8.71937e-163	3.25972e-163	1.15258e-163	2.11909e-163	-1.05342e-164	2.96952e-164	5.12397e-163	2.58412e-163	7.38912e-163	4.08044e-164	-1.30678e-164	1.98012e-163	9.31156e-163	-1.06643e-162	1.01415e-162	0
-1.01456e-163	4.03613e-163	-2.19423e-163	2.52065e-163	8.57644e-164	-9.39366e-164	-1.55703e-163	3.39133e-163	-5.8937e-163	4.18818e-164	7.23528e-164	-2.49799e-163	9.89952e-164	-1.08405e-163	2.65558e-163	8.71937e-163	3.25972e-163	1.15258e-163	2.11909e-163	-1.05342e-164	2.96952e-164	5.12397e-163	2.58412e-163	7.38912e-163	4.08044e-164	-1.30678e-164	1.98012e-163	9.31156e-163	-1.06643e-162	1.01415e-162	0
-1.01456e-163	4.03613e-163	-2.19423e-163	2.52065e-163	8.57644e-164	-9.39366e-164	-1.55703e-163	3.39133e-163	-5.8937e-163	4.18818e-164	7.23528e-164	-2.49799e-163	9.89952e-164	-1.08405e-163	2.65558e-163	8.71937e-163	3.25972e-163	1.15258e-163	2.11909e-163	-1.05342e-164	2.96952e-164	5.12397e-163	2.58412e-163	7.38912e-163	4.08044e-164	-1.30678e-164	1.98012e-163	9.31156e-163	-1.06643e-162	1.01415e-162	0
-1.01456e-163	4.03613e-163	-2.19423e-163	2.52065e-163	8.57644e-164	-9.39366e-164	-1.55703e-163	3.39133e-163	-5.8937e-163	4.18818e-164	7.23528e-164	-2.49799e-163	9.89952e-164	-1.08405e-163	2.65558e-163	8.71937e-163	3.25972e-163	1.15258e-163	2.11909e-163	-1.05342e-164	2.96952e-164	5.12397e-163	2.58412e-163	7.38912e-163	4.08044e-164	-1.30678e-164	1.98012e-163	9.31156e-163	-1.06643e-162	1.01415e-162	0
-1.01456e-163	4.03613e-163	-2.19423e-163	2.52065e-163	8.57644e-164	-9.39366e-164	-1.55703e-163	3.39133e-163	-5.8937e-163	4.18818e-164	7.23528e-164	-2.49799e-163	9.89952e-164	-1.08405e-163	2.65558e-163	8.71937e-163	3.25972e-163	1.15258e-163	2.11909e-163	-1.05342e-164	2.96952e-164	5.12397e-163	2.58412e-163	7.38912e-163	4.08044e-164	-1.30678e-164	1.98012e-163	9.31156e-163	-1.06643e-162	1.01415e-162	0
-1.01456e-163	4.03613e-163	-2.19423e-163	2.52065e-163	8.57644e-164	-9.39366e-164	-1.55703e-163	3.39133e-163	-5.8937e-163	4.18818e-164	7.23528e-164	-2.49799e-163	9.89952e-164	-1.08405e-163	2.65558e-163	8.71937e-163	3.25972e-163	1.15258e-163	2.11909e-163	-1.05342e-164	2.96952e-164	5.12397e-163	2.58412e-163	7.38912e-163	4.08044e-164	-1.30678e-164	1.98012e-163	9.31156e-163	-1.06643e-162	1.01415e-162	0
-1.01456e-163	4.03613e-163	-2.19423e-163	2.52065e-163	8.57644e-164	-9.39366e-164	-1.55703e-163	3.39133e-163	-5.8937e-163	4.18818e-164	7.23528e-164	-2.49799e-163	9.89952e-164	-1.08405e-163	2.65558e-163	8.71937e-163	3.25972e-163	1.15258e-163	2.11909e-163	-1.05342e-164	2.96952e-164	5.12397e-163	2.58412e-163	7.38912e-163	4.08044e-164	-1.30678e-164	1.98012e-163	9.31156e-163	-1.06643e-162	1.01415e-162	0
-1.01456e-163	4.03613e-163	-2.19423e-163	2.52065e-163	8.57644e-164	-9.39366e-164	-1.55703e-163	3.39133e-163	-5.8937e-163	4.18818e-164	7.23528e-164	-2.49799e-163	9.89952e-164	-1.08405e-163	2.65558e-163	8.71937e-163	3.25972e-163	1.15258e-163	2.11909e-163	-1.05342e-164	2.96952e-164	5.12397e-163	2.58412e-163	7.38912e-163	4.08044e-164	-1.30678e-164	1.98012e-163	9.31156e-163	-1.06643e-162	1.01415e-162	0
-1.01456e-163	4.03613e-163	-2.19423e-163	2.52065e-163	8.57644e-164	-9.39366e-164	-1.55703e-163	3.39133e-163	-5.8937e-163	4.18818e-164	7.23528e-164	-2.49799e-163	9.89952e-164	-1.08405e-163	2.65558e-163	8.71937e-163	3.25972e-163	1.15258e-163	2.11909e-163	-1.05342e-164	2.96952e-164	5.12397e-163	2.58412e-163	7.38912e-163	4.08044e-164	-1.30678e-164	1.98012e-163	9.31156e-163	-1.06643e-162	1.01415e-162	0
-1.01456e-163	4.03613e-163	-2.19423e-163	2.52065e-163	8.57644e-164	-9.39366e-164	-1.55703e-163	3.39133e-163	-5.8937e-163	4.18818e-164	7.23528e-164	-2.49799e-163	9.89952e-164	-1.08405e-163	2.65558e-163	8.71937e-163	3.25972e-163	1.15258e-163	2.11909e-163	-1.05342e-164	2.96952e-164	5.12397e-163	2.58412e-163	7.38912e-163	4.08044e-164	-1.30678e-164	1.98012e-163	9.31156e-163	-1.06643e-162	1.01415e-162	0
-1.01456e-163	4.03613e-163	-2.19423e-163	2.52065e-163	8.57644e-164	-9.39366e-164	-1.55703e-163	3.39133e-163	-5.8937e-163	4.18818e-164	7.23528e-164	-2.49799e-163	9.89952e-164	-1.08405e-163	2.65558e-163	8.71937e-163	3.25972e-163	1.15258e-163	2.11909e-163	-1.05342e-164	2.96952e-164	5.12397e-163	2.58412e-163	7.38912e-163	4.08044e-164	-1.30678e-164	1.98012e-163	9.31156e-163	-1.06643e-162	1.01415e-162	0
-1.01456e-163	4.03613e-163	-2.19423e-163	2.52065e-163	8.57644e-164	-9.39366e-164	-1.55703e-163	3.39133e-163	-5.8937e-163	4.18818e-164	7.23528e-164	-2.49799e-163	9.89952e-164	-1.08405e-163	2.65558e-163	8.71937e-163	3.25972e-163	1.15258e-163	2.11909e-163	-1.05342e-164	2.96952e-164	5.12397e-163	2.58412e-163	7.38912e-163	4.08044e-164	-1.30678e-164	1.98012e-163	9.31156e-163	-1.06643e-162	1.01415e-162	0
-1.01456e-163	4.03613e-163	-2.19423e-163	2.52065e-163	8.57644e-164	-9.39366e-164	-1.55703e-163	3.39133e-163	-5.8937e-163	4.18818e-164	7.23528e-164	-2.49799e-163	9.89952e-164	-1.08405e-163	2.65558e-163	8.71937e-163	3.25972e-163	1.15258e-163	2.11909e-163	-1.05342e-164	2.96952e-164	5.12397e-163	2.58412e-163	7.38912e-163	4.08044e-164	-1.30678e-164	1.98012e-163	9.31156e-163	-1.06643e-162	1.01415e-162	0
-1.01456e-163	4.03613e-163	-2.19423e-163	2.52065e-163	8.57644e-164	-9.39366e-164	-1.55703e-163	3.39133e-163	-5.8937e-163	4.18818e-164	7.23528e-164	-2.49799e-163	9.89952e-164	-1.08405e-163	2.65558e-163	8.71937e-163	3.25972e-163	1.15258e-163	2.11909e-163	-1.05342e-164	2.96952e-164	5.12397e-163	2.58412e-163	7.38912e-163	4.08044e-164	-1.30678e-164	1.98012e-163	9.31156e-163	-1.06643e-162	1.01415e-162	0
-1.01456e-163	4.03613e-163	-2.19423e-163	2.52065e-163	8.57644e-164	-9.39366e-164	-1.55703e-163	3.39133e-163	-5.8937e-163	4.18818e-164	7.23528e-164	-2.49799e-163	9.89952e-164	-1.08405e-163	2.65558e-163	8.71937e-163	3.25972e-163	1.15258e-163	2.11909e-163	-1.05342e-164	2.96952e-164	5.12397e-163	2.58412e-163	7.38912e-163	4.08044e-164	-1.30678e-164	1.98012e-163	9.31156e-163	-1.06643e-162	1.01415e-162	0
-1.01456e-163	4.03613e-163	-2.19423e-163	2.52065e-163	8.57644e-164	-9.39366e-164	-1.55703e-163	3.39133e-163	-5.8937e-163	4.18818e-164	7.23528e-164	-2.49799e-163	9.89952e-164	-1.08405e-163	2.65558e-163	8.71937e-163	3.25972e-163	1.15258e-163	2.11909e-163	-1.05342e-164	2.96952e-164	5.12397e-163	2.58412e-163	7.38912e-163	4.08044e-164	-1.30678e-164	1.98012e-163	9.31156e-163	-1.06643e-162	1.01415e-162	0
-1.01456e-163	4.03613e-163	-2.19423e-163	2.52065e-163	8.57644e-164	-9.39366e-164	-1.55703e-163	3.39133e-163	-5.8937e-163	4.18818e-164	7.23528e-164	-2.49799e-163	9.89952e-164	-1.08405e-163	2.65558e-163	8.71937e-163	3.25972e-163	1.15258e-163	2.11909e-163	-1.05342e-164	2.96952e-164	5.12397e-163	2.58412e-163	7.38912e-163	4.08044e-164	-1.30678e-164	1.98012e-163	9.31156e-163	-1.06643e-162	1.01415e-162	0
-1.01456e-163	4.03613e-163	-2.19423e-163	2.52065e-163	8.57644e-164	-9.39366e-164	-1.55703e-163	3.39133e-163	-5.8937e-163	4.18818e-164	7.23528e-164	-2.49799e-163	9.89952e-164	-1.08405e-163	2.65558e-163	8.71937e-163	3.25972e-163	1.15258e-163	2.11909e-163	-1.05342e-164	2.96952e-164	5.12397e-163	2.58412e-163	7.38912e-163	4.08044e-164	-1.30678e-164	1.98012e-163	9.31156e-163	-1.06643e-162	1.01415e-162	0
-1.01456e-163	4.03613e-163	-2.19423e-163	2.52065e-163	8.57644e-164	-9.39366e-164	-1.55703e-163	3.39133e-163	-5.8937e-163	4.18818e-164	7.23528e-164	-2.49799e-163	9.89952e-164	-1.08405e-163	2.65558e-163	8.71937e-163	3.25972e-163	1.15258e-163	2.11909e-163	-1.05342e-164	2.96952e-164	5.12397e-163	2.58412e-163	7.38912e-163	4.08044e-164	-1.30678e-164	1.98012e-163	9.31156e-163	-1.06643e-162	1.01415e-162	0
-1.01456e-163	4.03613e-163	-2.19423e-163	2.52065e-163	8.57644e-164	-9.39366e-164	-1.55703e-163	3.39133e-163	-5.8937e-163	4.18818e-164	7.23528e-164	-2.49799e-163	9.89952e-164	-1.08405e-163	2.65558e-163	8.71937e-163	3.25972e-163	1.15258e-163	2.11909e-163	-1.05342e-164	2.96952e-164	5.12397e-163	2.58412e-163	7.38912e-163	4.08044e-164	-1.30678e-164	1.98012e-163	9.31156e-163	-1.06643e-162	1.01415e-162	0
-1.01456e-163	4.03613e-163	-2.19423e-163	2.52065e-163	8.57644e-164	-9.39366e-164	-1.55703e-163	3.39133e-163	-5.8937e-163	4.18818e-164	7.23528e-164	-2.49799e-163	9.89952e-164	-1.08405e-163	2.65558e-163	8.71937e-163	3.25972e-163	1.15258e-163	2.11909e-163	-1.05342e-164	2.96952e-164	5.12397e-163	2.58412e-163	7.38912e-163	4.08044e-164	-1.30678e-164	1.98012e-163	9.31156e-163	-1.06643e-162	1.01415e-162	0
-1.01456e-163	4.03613e-163	-2.19423e-163	2.52065e-163	8.57644e-164	-9.39366e-164	-1.55703e-163	3.39133e-163	-5.8937e-163	4.18818e-164	7.23528e-164	-2.49799e-163	9.89952e-164	-1.08405e-163	2.65558e-163	8.71937e-163	3.25972e-163	1.15258e-163	2.11909e-163	-1.05342e-164	2.96952e-164	5.12397e-163	2.58412e-163	7.38912e-163	4.08044e-164	-1.30678e-164	1.98012e-163	9.31156e-163	-1.06643e-162	1.01415e-162	0
-1.01456e-163	4.03613e-163	-2.19423e-163	2.52065e-163	8.57644e-164	-9.39366e-164	-1.55703e-163	3.39133e-163	-5.8937e-163	4.18818e-164	7.23528e-164	-2.49799e-163	9.89952e-164	-1.08405e-163	2.65558e-163	8.71937e-163	3.25972e-163	1.15258e-163	2.11909e-163	-1.05342e-164	2.96952e-164	5.12397e-163	2.58412e-163	7.38912e-163	4.08044e-164	-1.30678e-164	1.98012e-163	9.31156e-163	-1.06643e-162	1.01415e-162	0
-1.01456e-163	4.03613e-163	-2.19423e-163	2.52065e-163	8.57644e-164	-9.39366e-164	-1.55703e-163	3.39133e-163	-5.8937e-163	4.18818e-164	7.23528e-164	-2.49799e-163	9.89952e-164	-1.08405e-163	2.65558e-163	8.71937e-163	3.25972e-163	1.15258e-163	2.11909e-163	-1.05342e-164	2.96952e-164	5.12397e-163	2.58412e-163	7.38912e-163	4.08044e-164	-1.30678e-164	1.98012e-163	9.31156e-163	-1.06643e-162	1.01415e-162	0
-1.01456e-163	4.03613e-163	-2.19423e-163	2.52065e-163	8.57644e-164	-9.39366e-164	-1.55703e-163	3.39133e-163	-5.8937e-163	4.18818e-164	7.23528e-164	-2.49799e-163	9.89952e-164	-1.08405e-163	2.65558e-163	8.71937e-163	3.25972e-163	1.15258e-163	2.11909e-163	-1.05342e-164	2.96952e-164	5.12397e-163	2.58412e-163	7.38912e-163	4.08044e-164	-1.30678e-164	1.98012e-163	9.31156e-163	-1.06643e-162	1.01415e-162	0
-1.01456e-163	4.03613e-163	-2.19423e-163	2.52065e-163	8.57644e-164	-9.39366e-164	-1.55703e-163	3.39133e-163	-5.8937e-163	4.18818e-164	7.23528e-164	-2.49799e-163	9.89952e-164	-1.08405e-163	2.65558e-163	8.71937e-163	3.25972e-163	1.15258e-163	2.11909e-163	-1.05342e-164	2.96952e-164	5.12397e-163	2.58412e-163	7.38912e-163	4.08044e-164	-1.30678e-164	1.98012e-163	9.31156e-163	-1.06643e-162	1.01415e-162	0
-1.01456e-163	4.03613e-163	-2.19423e-163	2.52065e-163	8.57644e-164	-9.39366e-164	-1.55703e-163	3.39133e-163	-5.8937e-163	4.18818e-164	7.23528e-164	-2.49799e-163	9.89952e-164	-1.08405e-163	2.65558e-163	8.71937e-163	3.25972e-163	1.15258e-163	2.11909e-163	-1.05342e-164	2.96952e-164	5.12397e-163	2.58412e-163	7.38912e-163	4.08044e-164	-1.30678e-164	1.98012e-163	9.31156e-163	-1.06643e-162	1.01415e-162	0
-1.01456e-163	4.03613e-163	-2.19423e-163	2.52065e-163	8.57644e-164	-9.39366e-164	-1.55703e-163	3.39133e-163	-5.8937e-163	4.18818e-164	7.23528e-164	-2.49799e-163	9.89952e-164	-1.08405e-163	2.65558e-163	8.71937e-163	3.25972e-163	1.15258e-163	2.11909e-163	-1.05342e-164	2.96952e-164	5.12397e-163	2.58412e-163	7.38912e-163	4.08044e-164	-1.30678e-164	1.98012e-163	9.31156e-163	-1.06643e-162	1.01415e-162	0
-1.01456e-163	4.03613e-163	-2.19423e-163	2.52065e-163	8.57644e-164	-9.39366e-164	-1.55703e-163	3.39133e-163	-5.8937e-163	4.18818e-164	7.23528e-164	-2.49799e-163	9.89952e-164	-1.08405e-163	2.65558e-163	8.71937e-163	3.25972e-163	1.15258e-163	2.11909e-163	-1.05342e-164	2.96952e-164	5.12397e-163	2.58412e-163	7.38912e-163	4.08044e-164	-1.30678e-164	1.98012e-163	9.31156e-163	-1.06643e-162	1.01415e-162	0
-1.01456e-163	4.03613e-163	-2.19423e-163	2.52065e-163	8.57644e-164	-9.39366e-164	-1.55703e-163	3.39133e-163	-5.8937e-163	4.18818e-164	7.23528e-164	-2.49799e-163	9.89952e-164	-1.08405e-163	2.65558e-163	8.71937e-163	3.25972e-163	1.15258e-163	2.11909e-163	-1.05342e-164	2.96952e-164	5.12397e-163	2.58412e-163	7.38912e-163	4.08044e-164	-1.30678e-164	1.98012e-163	9.31156e-163	-1.06643e-162	1.01415e-162	0
-1.01456e-163	4.03613e-163	-2.19423e-163	2.52065e-163	8.57644e-164	-9.39366e-164	-1.55703e-163	3.39133e-163	-5.8937e-163	4.18818e-164	7.23528e-164	-2.49799e-163	9.89952e-164	-1.08405e-163	2.65558e-163	8.71937e-163	3.25972e-163	1.15258e-163	2.11909e-163	-1.05342e-164	2.96952e-164	5.12397e-163	2.58412e-163	7.38912e-163	4.08044e-164	-1.30678e-164	1.98012e-163	9.31156e-163	-1.06643e-162	1.01415e-162	0
-1.01456e-163	4.03613e-163	-2.19423e-163	2.52065e-163	8.57644e-164	-9.39366e-164	-1.55703e-163	3.39133e-163	-5.8937e-163	4.18818e-164	7.23528e-164	-2.49799e-163	9.89952e-164	-1.08405e-163	2.65558e-163	8.71937e-163	3.25972e-163	1.15258e-163	2.11909e-163	-1.05342e-164	2.96952e-164	5.12397e-163	2.58412e-163	7.38912e-163	4.08044e-164	-1.30678e-164	1.98012e-163	9.31156e-163	-1.06643e-162	1.01415e-162	0
-1.01456e-163	4.03613e-163	-2.19423e-163	2.52065e-163	8.57644e-164	-9.39366e-164	-1.55703e-163	3.39133e-163	-5.8937e-163	4.18818e-164	7.23528e-164	-2.49799e-163	9.89952e-164	-1.08405e-163	2.65558e-163	8.71937e-163	3.25972e-163	1.15258e-163	2.11909e-163	-1.05342e-164	2.96952e-164	5.12397e-163	2.58412e-163	7.38912e-163	4.08044e-164	-1.30678e-164	1.98012e-163	9.31156e-163	-1.06643e-162	1.01415e-162	0
-1.01456e-163	4.03613e-163	-2.19423e-163	2.52065e-163	8.57644e-164	-9.39366e-164	-1.55703e-163	3.39133e-163	-5.8937e-163	4.18818e-164	7.23528e-164	-2.49799e-163	9.89952e-164	-1.08405e-163	2.65558e-163	8.71937e-163	3.25972e-163	1.15258e-163	2.11909e-163	-1.05342e-164	2.96952e-164	5.12397e-163	2.58412e-163	7.38912e-163	4.08044e-164	-1.30678e-164	1.98012e-163	9.31156e-163	-1.06643e-162	1.01415e-162	0
-1.01456e-163	4.03613e-163	-2.19423e-163	2.52065e-163	8.57644e-164	-9.39366e-164	-1.55703e-163	3.39133e-163	-5.8937e-163	4.18818e-164	7.23528e-164	-2.49799e-163	9.89952e-164	-1.08405e-163	2.65558e-163	8.71937e-163	3.25972e-163	1.15258e-163	2.11909e-163	-1.05342e-164	2.96952e-164	5.12397e-163	2.58412e-163	7.38912e-163	4.08044e-164	-1.30678e-164	1.98012e-163	9.31156e-163	-1.06643e-162	1.01415e-162	0
-1.01456e-163	4.03613e-163	-2.19423e-163	2.52065e-163	8.57644e-164	-9.39366e-164	-1.55703e-163	3.39133e-163	-5.8937e-163	4.18818e-164	7.23528e-164	-2.49799e-163	9.89952e-164	-1.08405e-163	2.65558e-163	8.71937e-163	3.25972e-163	1.15258e-163	2.11909e-163	-1.05342e-164	2.96952e-164	5.12397e-163	2.58412e-163	7.38912e-163	4.08044e-164	-1.30678e-164	1.98012e-163	9.31156e-163	-1.06643e-162	1.01415e-162	0
-1.01456e-163	4.03613e-163	-2.19423e-163	2.52065e-163	8.57644e-164	-9.39366e-164	-1.55703e-163	3.39133e-163	-5.8937e-163	4.18818e-164	7.23528e-164	-2.49799e-163	9.89952e-164	-1.08405e-163	2.65558e-163	8.71937e-163	3.25972e-163	1.15258e-163	2.11909e-163	-1.05342e-164	2.96952e-164	5.12397e-163	2.58412e-163	7.38912e-163	4.08044e-164	-1.30678e-164	1.98012e-163	9.31156e-163	-1.06643e-162	1.01415e-162	0
-1.01456e-163	4.03613e-163	-2.19423e-163	2.52065e-163	8.57644e-164	-9.39366e-164	-1.55703e-163	3.39133e-163	-5.8937e-163	4.18818e-164	7.23528e-164	-2.49799e-163	9.89952e-164	-1.08405e-163	2.65558e-163	8.71937e-163	3.25972e-163	1.15258e-163	2.11909e-163	-1.05342e-164	2.96952e-164	5.12397e-163	2.58412e-163	7.38912e-163	4.08044e-164	-1.30678e-164	1.98012e-163	9.31156e-163	-1.06643e-162	1.01415e-162	0
-1.01456e-163	4.03613e-163	-2.19423e-163	2.52065e-163	8.57644e-164	-9.39366e-164	-1.55703e-163	3.39133e-163	-5.8937e-163	4.18818e-164	7.23528e-164	-2.49799e-163	9.89952e-164	-1.08405e-163	2.65558e-163	8.71937e-163	3.25972e-163	1.15258e-163	2.11909e-163	-1.05342e-164	2.96952e-164	5.12397e-163	2.58412e-163	7.38912e-163	4.08044e-164	-1.30678e-164	1.98012e-163	9.31156e-163	-1.06643e-162	1.01415e-162	0
-1.01456e-163	4.03613e-163	-2.19423e-163	2.52065e-163	8.57644e-164	-9.39366e-164	-1.55703e-163	3.39133e-163	-5.8937e-163	4.18818e-164	7.23528e-164	-2.49799e-163	9.89952e-164	-1.08405e-163	2.65558e-163	8.71937e-163	3.25972e-163	1.15258e-163	2.11909e-163	-1.05342e-164	2.96952e-164	5.12397e-163	2.58412e-163	7.38912e-163	4.08044e-164	-1.30678e-164	1.98012e-163	9.31156e-163	-1.06643e-162	1.01415e-162	0
-1.01456e-163	4.03613e-163	-2.19423e-163	2.52065e-163	8.57644e-164	-9.39366e-164	-1.55703e-163	3.39133e-163	-5.8937e-163	4.18818e-164	7.23528e-164	-2.49799e-163	9.89952e-164	-1.08405e-163	2.65558e-163	8.71937e-163	3.25972e-163	1.15258e-163	2.11909e-163	-1.05342e-164	2.96952e-164	5.12397e-163	2.58412e-163	7.38912e-163	4.08044e-164	-1.30678e-164	1.98012e-163	9.31156e-163	-1.06643e-162	1.01415e-162	0
-1.01456e-163	4.03613e-163	-2.19423e-163	2.52065e-163	8.57644e-164	-9.39366e-164	-1.55703e-163	3.39133e-163	-5.8937e-163	4.18818e-164	7.23528e-164	-2.49799e-163	9.89952e-164	-1.08405e-163	2.65558e-163	8.71937e-163	3.25972e-163	1.15258e-163	2.11909e-163	-1.05342e-164	2.96952e-164	5.12397e-163	2.58412e-163	7.38912e-163	4.08044e-164	-1.30678e-164	1.98012e-163	9.31156e-163	-1.06643e-162	1.01415e-162	0
-1.01456e-163	4.03613e-163	-2.19423e-163	2.52065e-163	8.57644e-164	-9.39366e-164	-1.55703e-163	3.39133e-163	-5.8937e-163	4.18818e-164	7.23528e-164	-2.49799e-163	9.89952e-164	-1.08405e-163	2.65558e-163	8.71937e-163	3.25972e-163	1.15258e-163	2.11909e-163	-1.05342e-164	2.96952e-164	5.12397e-163	2.58412e-163	7.38912e-163	4.08044e-164	-1.30678e-164	1.98012e-163	9.31156e-163	-1.06643e-162	1.01415e-162	0
-1.01456e-163	4.03613e-163	-2.19423e-163	2.52065e-163	8.57644e-164	-9.39366e-164	-1.55703e-163	3.39133e-163	-5.8937e-163	4.18818e-164	7.23528e-164	-2.49799e-163	9.89952e-164	-1.08405e-163	2.65558e-163	8.71937e-163	3.25972e-163	1.15258e-163	2.11909e-163	-1.05342e-164	2.96952e-164	5.12397e-163	2.58412e-163	7.38912e-163	4.08044e-164	-1.30678e-164	1.98012e-163	9.31156e-163	-1.06643e-162	1.01415e-162	0
-1.01456e-163	4.03613e-163	-2.19423e-163	2.52065e-163	8.57644e-164	-9.39366e-164	-1.55703e-163	3.39133e-163	-5.8937e-163	4.18818e-164	7.23528e-164	-2.49799e-163	9.89952e-164	-1.08405e-163	2.65558e-163	8.71937e-163	3.25972e-163	1.15258e-163	2.11909e-163	-1.05342e-164	2.96952e-164	5.12397e-163	2.58412e-163	7.38912e-163	4.08044e-164	-1.30678e-164	1.98012e-163	9.31156e-163	-1.06643e-162	1.01415e-162	0
-1.01456e-163	4.03613e-163	-2.19423e-163	2.52065e-163	8.57644e-164	-9.39366e-164	-1.55703e-163	3.39133e-163	-5.8937e-163	4.18818e-164	7.23528e-164	-2.49799e-163	9.89952e-164	-1.08405e-163	2.65558e-163	8.71937e-163	3.25972e-163	1.15258e-163	2.11909e-163	-1.05342e-164	2.96952e-164	5.12397e-163	2.58412e-163	7.38912e-163	4.08044e-164	-1.30678e-164	1.98012e-163	9.31156e-163	-1.06643e-162	1.01415e-162	0
-1.01456e-163	4.03613e-163	-2.19423e-163	2.52065e-163	8.57644e-164	-9.39366e-164	-1.55703e-163	3.39133e-163	-5.8937e-163	4.18818e-164	7.23528e-164	-2.49799e-163	9.89952e-164	-1.08405e-163	2.65558e-163	8.71937e-163	3.25972e-163	1.15258e-163	2.11909e-163	-1.05342e-164	2.96952e-164	5.12397e-163	2.58412e-163	7.38912e-163	4.08044e-164	-1.30678e-164	1.98012e-163	9.31156e-163	-1.06643e-162	1.01415e-162	0
-1.01456e-163	4.03613e-163	-2.19423e-163	2.52065e-163	8.57644e-164	-9.39366e-164	-1.55703e-163	3.39133e-163	-5.8937e-163	4.18818e-164	7.23528e-164	-2.49799e-163	9.89952e-164	-1.08405e-163	2.65558e-163	8.71937e-163	3.25972e-163	1.15258e-163	2.11909e-163	-1.05342e-164	2.96952e-164	5.12397e-163	2.58412e-163	7.38912e-163	4.08044e-164	-1.30678e-164	1.98012e-163	9.31156e-163	-1.06643e-162	1.01415e-162	0
-1.01456e-163	4.03613e-163	-2.19423e-163	2.52065e-163	8.57644e-164	-9.39366e-164	-1.55703e-163	3.39133e-163	-5.8937e-163	4.18818e-164	7.23528e-164	-2.49799e-163	9.89952e-164	-1.08405e-163	2.65558e-163	8.71937e-163	3.25972e-163	1.15258e-163	2.11909e-163	-1.05342e-164	2.96952e-164	5.12397e-163	2.58412e-163	7.38912e-163	4.08044e-164	-1.30678e-164	1.98012e-163	9.31156e-163	-1.06643e-162	1.01415e-162	0
-1.01456e-163	4.03613e-163	-2.19423e-163	2.52065e-163	8.57644e-164	-9.39366e-164	-1.55703e-163	3.39133e-163	-5.8937e-163	4.18818e-164	7.23528e-164	-2.49799e-163	9.89952e-164	-1.08405e-163	2.65558e-163	8.71937e-163	3.25972e-163	1.15258e-163	2.11909e-163	-1.05342e-164	2.96952e-164	5.12397e-163	2.58412e-163	7.38912e-163	4.08044e-164	-1.30678e-164	1.98012e-163	9.31156e-163	-1.06643e-162	1.01415e-162	0
-1.01456e-163	4.03613e-163	-2.19423e-163	2.52065e-163	8.57644e-164	-9.39366e-164	-1.55703e-163	3.39133e-163	-5.8937e-163	4.18818e-164	7.23528e-164	-2.49799e-163	9.89952e-164	-1.08405e-163	2.65558e-163	8.71937e-163	3.25972e-163	1.15258e-163	2.11909e-163	-1.05342e-164	2.96952e-164	5.12397e-163	2.58412e-163	7.38912e-163	4.08044e-164	-1.30678e-164	1.98012e-163	9.31156e-163	-1.06643e-162	1.01415e-162	0
-1.01456e-163	4.03613e-163	-2.19423e-163	2.52065e-163	8.57644e-164	-9.39366e-164	-1.55703e-163	3.39133e-163	-5.8937e-163	4.18818e-164	7.23528e-164	-2.49799e-163	9.89952e-164	-1.08405e-163	2.65558e-163	8.71937e-163	3.25972e-163	1.15258e-163	2.11909e-163	-1.05342e-164	2.96952e-164	5.12397e-163	2.58412e-163	7.38912e-163	4.08044e-164	-1.30678e-164	1.98012e-163	9.31156e-163	-1.06643e-162	1.01415e-162	0
-1.01456e-163	4.03613e-163	-2.19423e-163	2.52065e-163	8.57644e-164	-9.39366e-164	-1.55703e-163	3.39133e-163	-5.8937e-163	4.18818e-164	7.23528e-164	-2.49799e-163	9.89952e-164	-1.08405e-163	2.65558e-163	8.71937e-163	3.25972e-163	1.15258e-163	2.11909e-163	-1.05342e-164	2.96952e-164	5.12397e-163	2.58412e-163	7.38912e-163	4.08044e-164	-1.30678e-164	1.98012e-163	9.31156e-163	-1.06643e-162	1.01415e-162	0
-1.01456e-163	4.03613e-163	-2.19423e-163	2.52065e-163	8.57644e-164	-9.39366e-164	-1.55703e-163	3.39133e-163	-5.8937e-163	4.18818e-164	7.23528e-164	-2.49799e-163	9.89952e-164	-1.08405e-163	2.65558e-163	8.71937e-163	3.25972e-163	1.15258e-163	2.11909e-163	-1.05342e-164	2.96952e-164	5.12397e-163	2.58412e-163	7.38912e-163	4.08044e-164	-1.30678e-164	1.98012e-163	9.31156e-163	-1.06643e-162	1.01415e-162	0
-1.01456e-163	4.03613e-163	-2.19423e-163	2.52065e-163	8.57644e-164	-9.39366e-164	-1.55703e-163	3.39133e-163	-5.8937e-163	4.18818e-164	7.23528e-164	-2.49799e-163	9.89952e-164	-1.08405e-163	2.65558e-163	8.71937e-163	3.25972e-163	1.15258e-163	2.11909e-163	-1.05342e-164	2.96952e-164	5.12397e-163	2.58412e-163	7.38912e-163	4.08044e-164	-1.30678e-164	1.98012e-163	9.31156e-163	-1.06643e-162	1.01415e-162	0
-1.01456e-163	4.03613e-163	-2.19423e-163	2.52065e-163	8.57644e-164	-9.39366e-164	-1.55703e-163	3.39133e-163	-5.8937e-163	4.18818e-164	7.23528e-164	-2.49799e-163	9.89952e-164	-1.08405e-163	2.65558e-163	8.71937e-163	3.25972e-163	1.15258e-163	2.11909e-163	-1.05342e-164	2.96952e-164	5.12397e-163	2.58412e-163	7.38912e-163	4.08044e-164	-1.30678e-164	1.98012e-163	9.31156e-163	-1.06643e-162	1.01415e-162	0
-1.01456e-163	4.03613e-163	-2.19423e-163	2.52065e-163	8.57644e-164	-9.39366e-164	-1.55703e-163	3.39133e-163	-5.8937e-163	4.18818e-164	7.23528e-164	-2.49799e-163	9.89952e-164	-1.08405e-163	2.65558e-163	8.71937e-163	3.25972e-163	1.15258e-163	2.11909e-163	-1.05342e-164	2.96952e-164	5.12397e-163	2.58412e-163	7.38912e-163	4.08044e-164	-1.30678e-164	1.98012e-163	9.31156e-163	-1.06643e-162	1.01415e-162	0
-1.01456e-163	4.03613e-163	-2.19423e-163	2.52065e-163	8.57644e-164	-9.39366e-164	-1.55703e-163	3.39133e-163	-5.8937e-163	4.18818e-164	7.23528e-164	-2.49799e-163	9.89952e-164	-1.08405e-163	2.65558e-163	8.71937e-163	3.25972e-163	1.15258e-163	2.11909e-163	-1.05342e-164	2.96952e-164	5.12397e-163	2.58412e-163	7.38912e-163	4.08044e-164	-1.30678e-164	1.98012e-163	9.31156e-163	-1.06643e-162	1.01415e-162	0
-1.01456e-163	4.03613e-163	-2.19423e-163	2.52065e-163	8.57644e-164	-9.39366e-164	-1.55703e-163	3.39133e-163	-5.8937e-163	4.18818e-164	7.23528e-164	-2.49799e-163	9.89952e-164	-1.08405e-163	2.65558e-163	8.71937e-163	3.25972e-163	1.15258e-163	2.11909e-163	-1.05342e-164	2.96952e-164	5.12397e-163	2.58412e-163	7.38912e-163	4.08044e-164	-1.30678e-164	1.98012e-163	9.31156e-163	-1.06643e-162	1.01415e-162	0
-1.01456e-163	4.03613e-163	-2.19423e-163	2.52065e-163	8.57644e-164	-9.39366e-164	-1.55703e-163	3.39133e-163	-5.8937e-163	4.18818e-164	7.23528e-164	-2.49799e-163	9.89952e-164	-1.08405e-163	2.65558e-163	8.71937e-163	3.25972e-163	1.15258e-163	2.11909e-163	-1.05342e-164	2.96952e-164	5.12397e-163	2.58412e-163	7.38912e-163	4.08044e-164	-1.30678e-164	1.98012e-163	9.31156e-163	-1.06643e-162	1.01415e-162	0
-1.01456e-163	4.03613e-163	-2.19423e-163	2.52065e-163	8.57644e-164	-9.39366e-164	-1.55703e-163	3.39133e-163	-5.8937e-163	4.18818e-164	7.23528e-164	-2.49799e-163	9.89952e-164	-1.08405e-163	2.65558e-163	8.71937e-163	3.25972e-163	1.15258e-163	2.11909e-163	-1.05342e-164	2.96952e-164	5.12397e-163	2.58412e-163	7.38912e-163	4.08044e-164	-1.30678e-164	1.98012e-163	9.31156e-163	-1.06643e-162	1.01415e-162	0
-1.01456e-163	4.03613e-163	-2.19423e-163	2.52065e-163	8.57644e-164	-9.39366e-164	-1.55703e-163	3.39133e-163	-5.8937e-163	4.18818e-164	7.23528e-164	-2.49799e-163	9.89952e-164	-1.08405e-163	2.65558e-163	8.71937e-163	3.25972e-163	1.15258e-163	2.11909e-163	-1.05342e-164	2.96952e-164	5.12397e-163	2.58412e-163	7.38912e-163	4.08044e-164	-1.30678e-164	1.98012e-163	9.31156e-163	-1.06643e-162	1.01415e-162	0
-1.01456e-163	4.03613e-163	-2.19423e-163	2.52065e-163	8.57644e-164	-9.39366e-164	-1.55703e-163	3.39133e-163	-5.8937e-163	4.18818e-164	7.23528e-164	-2.49799e-163	9.89952e-164	-1.08405e-163	2.65558e-163	8.71937e-163	3.25972e-163	1.15258e-163	2.11909e-163	-1.05342e-164	2.96952e-164	5.12397e-163	2.58412e-163	7.38912e-163	4.08044e-164	-1.30678e-164	1.98012e-163	9.31156e-163	-1.06643e-162	1.01415e-162	0
-1.01456e-163	4.03613e-163	-2.19423e-163	2.52065e-163	8.57644e-164	-9.39366e-164	-1.55703e-163	3.39133e-163	-5.8937e-163	4.18818e-164	7.23528e-164	-2.49799e-163	9.89952e-164	-1.08405e-163	2.65558e-163	8.71937e-163	3.25972e-163	1.15258e-163	2.11909e-163	-1.05342e-164	2.96952e-164	5.12397e-163	2.58412e-163	7.38912e-163	4.08044e-164	-1.30678e-164	1.98012e-163	9.31156e-163	-1.06643e-162	1.01415e-162	0
-1.01456e-163	4.03613e-163	-2.19423e-163	2.52065e-163	8.57644e-164	-9.39366e-164	-1.55703e-163	3.39133e-163	-5.8937e-163	4.18818e-164	7.23528e-164	-2.49799e-163	9.89952e-164	-1.08405e-163	2.65558e-163	8.71937e-163	3.25972e-163	1.15258e-163	2.11909e-163	-1.05342e-164	2.96952e-164	5.12397e-163	2.58412e-163	7.38912e-163	4.08044e-164	-1.30678e-164	1.98012e-163	9.31156e-163	-1.06643e-162	1.01415e-162	0
-1.01456e-163	4.03613e-163	-2.19423e-163	2.52065e-163	8.57644e-164	-9.39366e-164	-1.55703e-163	3.39133e-163	-5.8937e-163	4.18818e-164	7.23528e-164	-2.49799e-163	9.89952e-164	-1.08405e-163	2.65558e-163	8.71937e-163	3.25972e-163	1.15258e-163	2.11909e-163	-1.05342e-164	2.96952e-164	5.12397e-163	2.58412e-163	7.38912e-163	4.08044e-164	-1.30678e-164	1.98012e-163	9.31156e-163	-1.06643e-162	1.01415e-162	0
-1.01456e-163	4.03613e-163	-2.19423e-163	2.52065e-163	8.57644e-164	-9.39366e-164	-1.55703e-163	3.39133e-163	-5.8937e-163	4.18818e-164	7.23528e-164	-2.49799e-163	9.89952e-164	-1.08405e-163	2.65558e-163	8.71937e-163	3.25972e-163	1.15258e-163	2.11909e-163	-1.05342e-164	2.96952e-164	5.12397e-163	2.58412e-163	7.38912e-163	4.08044e-164	-1.30678e-164	1.98012e-163	9.31156e-163	-1.06643e-162	1.01415e-162	0
-1.01456e-163	4.03613e-163	-2.19423e-163	2.52065e-163	8.57644e-164	-9.39366e-164	-1.55703e-163	3.39133e-163	-5.8937e-163	4.18818e-164	7.23528e-164	-2.49799e-163	9.89952e-164	-1.08405e-163	2.65558e-163	8.71937e-163	3.25972e-163	1.15258e-163	2.11909e-163	-1.05342e-164	2.96952e-164	5.12397e-163	2.58412e-163	7.38912e-163	4.08044e-164	-1.30678e-164	1.98012e-163	9.31156e-163	-1.06643e-162	1.01415e-162	0
-1.01456e-163	4.03613e-163	-2.19423e-163	2.52065e-163	8.57644e-164	-9.39366e-164	-1.55703e-163	3.39133e-163	-5.8937e-163	4.18818e-164	7.23528e-164	-2.49799e-163	9.89952e-164	-1.08405e-163	2.65558e-163	8.71937e-163	3.25972e-163	1.15258e-163	2.11909e-163	-1.05342e-164	2.96952e-164	5.12397e-163	2.58412e-163	7.38912e-163	4.08044e-164	-1.30678e-164	1.98012e-163	9.31156e-163	-1.06643e-162	1.01415e-162	0
-1.01456e-163	4.03613e-163	-2.19423e-163	2.52065e-163	8.57644e-164	-9.39366e-164	-1.55703e-163	3.39133e-163	-5.8937e-163	4.18818e-164	7.23528e-164	-2.49799e-163	9.89952e-164	-1.08405e-163	2.65558e-163	8.71937e-163	3.25972e-163	1.15258e-163	2.11909e-163	-1.05342e-164	2.96952e-164	5.12397e-163	2.58412e-163	7.38912e-163	4.08044e-164	-1.30678e-164	1.98012e-163	9.31156e-163	-1.06643e-162	1.01415e-162	0
-1.01456e-163	4.03613e-163	-2.19423e-163	2.52065e-163	8.57644e-164	-9.39366e-164	-1.55703e-163	3.39133e-163	-5.8937e-163	4.18818e-164	7.23528e-164	-2.49799e-163	9.89952e-164	-1.08405e-163	2.65558e-163	8.71937e-163	3.25972e-163	1.15258e-163	2.11909e-163	-1.05342e-164	2.96952e-164	5.12397e-163	2.58412e-163	7.38912e-163	4.08044e-164	-1.30678e-164	1.98012e-163	9.31156e-163	-1.06643e-162	1.01415e-162	0
-1.01456e-163	4.03613e-163	-2.19423e-163	2.52065e-163	8.57644e-164	-9.39366e-164	-1.55703e-163	3.39133e-163	-5.8937e-163	4.18818e-164	7.23528e-164	-2.49799e-163	9.89952e-164	-1.08405e-163	2.65558e-163	8.71937e-163	3.25972e-163	1.15258e-163	2.11909e-163	-1.05342e-164	2.96952e-164	5.12397e-163	2.58412e-163	7.38912e-163	4.08044e-164	-1.30678e-164	1.98012e-163	9.31156e-163	-1.06643e-162	1.01415e-162	0
-1.01456e-163	4.03613e-163	-2.19423e-163	2.52065e-163	8.57644e-164	-9.39366e-164	-1.55703e-163	3.39133e-163	-5.8937e-163	4.18818e-164	7.23528e-164	-2.49799e-163	9.89952e-164	-1.08405e-163	2.65558e-163	8.71937e-163	3.25972e-163	1.15258e-163	2.11909e-163	-1.05342e-164	2.96952e-164	5.12397e-163	2.58412e-163	7.38912e-163	4.08044e-164	-1.30678e-164	1.98012e-163	9.31156e-163	-1.06643e-162	1.01415e-162	0
-1.01456e-163	4.03613e-163	-2.19423e-163	2.52065e-163	8.57644e-164	-9.39366e-164	-1.55703e-163	3.39133e-163	-5.8937e-163	4.18818e-164	7.23528e-164	-2.49799e-163	9.89952e-164	-1.08405e-163	2.65558e-163	8.71937e-163	3.25972e-163	1.15258e-163	2.11909e-163	-1.05342e-164	2.96952e-164	5.12397e-163	2.58412e-163	7.38912e-163	4.08044e-164	-1.30678e-164	1.98012e-163	9.31156e-163	-1.06643e-162	1.01415e-162	0
-1.01456e-163	4.03613e-163	-2.19423e-163	2.52065e-163	8.57644e-164	-9.39366e-164	-1.55703e-163	3.39133e-163	-5.8937e-163	4.18818e-164	7.23528e-164	-2.49799e-163	9.89952e-164	-1.08405e-163	2.65558e-163	8.71937e-163	3.25972e-163	1.15258e-163	2.11909e-163	-1.05342e-164	2.96952e-164	5.12397e-163	2.58412e-163	7.38912e-163	4.08044e-164	-1.30678e-164	1.98012e-163	9.31156e-163	-1.06643e-162	1.01415e-162	0
-1.01456e-163	4.03613e-163	-2.19423e-163	2.52065e-163	8.57644e-164	-9.39366e-164	-1.55703e-163	3.39133e-163	-5.8937e-163	4.18818e-164	7.23528e-164	-2.49799e-163	9.89952e-164	-1.08405e-163	2.65558e-163	8.71937e-163	3.25972e-163	1.15258e-163	2.11909e-163	-1.05342e-164	2.96952e-164	5.12397e-163	2.58412e-163	7.38912e-163	4.08044e-164	-1.30678e-164	1.98012e-163	9.31156e-163	-1.06643e-162	1.01415e-162	0
-1.01456e-163	4.03613e-163	-2.19423e-163	2.52065e-163	8.57644e-164	-9.39366e-164	-1.55703e-163	3.39133e-163	-5.8937e-163	4.18818e-164	7.23528e-164	-2.49799e-163	9.89952e-164	-1.08405e-163	2.65558e-163	8.71937e-163	3.25972e-163	1.15258e-163	2.11909e-163	-1.05342e-164	2.96952e-164	5.12397e-163	2.58412e-163	7.38912e-163	4.08044e-164	-1.30678e-164	1.98012e-163	9.31156e-163	-1.06643e-162	1.01415e-162	0
-1.01456e-163	4.03613e-163	-2.19423e-163	2.52065e-163	8.57644e-164	-9.39366e-164	-1.55703e-163	3.39133e-163	-5.8937e-163	4.18818e-164	7.23528e-164	-2.49799e-163	9.89952e-164	-1.08405e-163	2.65558e-163	8.71937e-163	3.25972e-163	1.15258e-163	2.11909e-163	-1.05342e-164	2.96952e-164	5.12397e-163	2.58412e-163	7.38912e-163	4.08044e-164	-1.30678e-164	1.98012e-163	9.31156e-163	-1.06643e-162	1.01415e-162	0
-1.01456e-163	4.03613e-163	-2.19423e-163	2.52065e-163	8.57644e-164	-9.39366e-164	-1.55703e-163	3.39133e-163	-5.8937e-163	4.18818e-164	7.23528e-164	-2.49799e-163	9.89952e-164	-1.08405e-163	2.65558e-163	8.71937e-163	3.25972e-163	1.15258e-163	2.11909e-163	-1.05342e-164	2.96952e-164	5.12397e-163	2.58412e-163	7.38912e-163	4.08044e-164	-1.30678e-164	1.98012e-163	9.31156e-163	-1.06643e-162	1.01415e-162	0
-1.01456e-163	4.03613e-163	-2.19423e-163	2.52065e-163	8.57644e-164	-9.39366e-164	-1.55703e-163	3.39133e-163	-5.8937e-163	4.18818e-164	7.23528e-164	-2.49799e-163	9.89952e-164	-1.08405e-163	2.65558e-163	8.71937e-163	3.25972e-163	1.15258e-163	2.11909e-163	-1.05342e-164	2.96952e-164	5.12397e-163	2.58412e-163	7.38912e-163	4.08044e-164	-1.30678e-164	1.98012e-163	9.31156e-163	-1.06643e-162	1.01415e-162	0
-1.01456e-163	4.03613e-163	-2.19423e-163	2.52065e-163	8.57644e-164	-9.39366e-164	-1.55703e-163	3.39133e-163	-5.8937e-163	4.18818e-164	7.23528e-164	-2.49799e-163	9.89952e-164	-1.08405e-163	2.65558e-163	8.71937e-163	3.25972e-163	1.15258e-163	2.11909e-163	-1.05342e-164	2.96952e-164	5.12397e-163	2.58412e-163	7.38912e-163	4.08044e-164	-1.30678e-164	1.98012e-163	9.31156e-163	-1.06643e-162	1.01415e-162	0
-1.01456e-163	4.03613e-163	-2.19423e-163	2.52065e-163	8.57644e-164	-9.39366e-164	-1.55703e-163	3.39133e-163	-5.8937e-163	4.18818e-164	7.23528e-164	-2.49799e-163	9.89952e-164	-1.08405e-163	2.65558e-163	8.71937e-163	3.25972e-163	1.15258e-163	2.11909e-163	-1.05342e-164	2.96952e-164	5.12397e-163	2.58412e-163	7.38912e-163	4.08044e-164	-1.30678e-164	1.98012e-163	9.31156e-163	-1.06643e-162	1.01415e-162	0
-1.01456e-163	4.03613e-163	-2.19423e-163	2.52065e-163	8.57644e-164	-9.39366e-164	-1.55703e-163	3.39133e-163	-5.8937e-163	4.18818e-164	7.23528e-164	-2.49799e-163	9.89952e-164	-1.08405e-163	2.65558e-163	8.71937e-163	3.25972e-163	1.15258e-163	2.11909e-163	-1.05342e-164	2.96952e-164	5.12397e-163	2.58412e-163	7.38912e-163	4.08044e-164	-1.30678e-164	1.98012e-163	9.31156e-163	-1.06643e-162	1.01415e-162	0
-1.01456e-163	4.03613e-163	-2.19423e-163	2.52065e-163	8.57644e-164	-9.39366e-164	-1.55703e-163	3.39133e-163	-5.8937e-163	4.18818e-164	7.23528e-164	-2.49799e-163	9.89952e-164	-1.08405e-163	2.65558e-163	8.71937e-163	3.25972e-163	1.15258e-163	2.11909e-163	-1.05342e-164	2.96952e-164	5.12397e-163	2.58412e-163	7.38912e-163	4.08044e-164	-1.30678e-164	1.98012e-163	9.31156e-163	-1.06643e-162	1.01415e-162	0
-1.01456e-163	4.03613e-163	-2.19423e-163	2.52065e-163	8.57644e-164	-9.39366e-164	-1.55703e-163	3.39133e-163	-5.8937e-163	4.18818e-164	7.23528e-164	-2.49799e-163	9.89952e-164	-1.08405e-163	2.65558e-163	8.71937e-163	3.25972e-163	1.15258e-163	2.11909e-163	-1.05342e-164	2.96952e-164	5.12397e-163	2.58412e-163	7.38912e-163	4.08044e-164	-1.30678e-164	1.98012e-163	9.31156e-163	-1.06643e-162	1.01415e-162	0
-1.01456e-163	4.03613e-163	-2.19423e-163	2.52065e-163	8.57644e-164	-9.39366e-164	-1.55703e-163	3.39133e-163	-5.8937e-163	4.18818e-164	7.23528e-164	-2.49799e-163	9.89952e-164	-1.08405e-163	2.65558e-163	8.71937e-163	3.25972e-163	1.15258e-163	2.11909e-163	-1.05342e-164	2.96952e-164	5.12397e-163	2.58412e-163	7.38912e-163	4.08044e-164	-1.30678e-164	1.98012e-163	9.31156e-163	-1.06643e-162	1.01415e-162	0
-1.01456e-163	4.03613e-163	-2.19423e-163	2.52065e-163	8.57644e-164	-9.39366e-164	-1.55703e-163	3.39133e-163	-5.8937e-163	4.18818e-164	7.23528e-164	-2.49799e-163	9.89952e-164	-1.08405e-163	2.65558e-163	8.71937e-163	3.25972e-163	1.15258e-163	2.11909e-163	-1.05342e-164	2.96952e-164	5.12397e-163	2.58412e-163	7.38912e-163	4.08044e-164	-1.30678e-164	1.98012e-163	9.31156e-163	-1.06643e-162	1.01415e-162	0
-1.01456e-163	4.03613e-163	-2.19423e-163	2.52065e-163	8.57644e-164	-9.39366e-164	-1.55703e-163	3.39133e-163	-5.8937e-163	4.18818e-164	7.23528e-164	-2.49799e-163	9.89952e-164	-1.08405e-163	2.65558e-163	8.71937e-163	3.25972e-163	1.15258e-163	2.11909e-163	-1.05342e-164	2.96952e-164	5.12397e-163	2.58412e-163	7.38912e-163	4.08044e-164	-1.30678e-164	1.98012e-163	9.31156e-163	-1.06643e-162	1.01415e-162	0
-1.01456e-163	4.03613e-163	-2.19423e-163	2.52065e-163	8.57644e-164	-9.39366e-164	-1.55703e-163	3.39133e-163	-5.8937e-163	4.18818e-164	7.23528e-164	-2.49799e-163	9.89952e-164	-1.08405e-163	2.65558e-163	8.71937e-163	3.25972e-163	1.15258e-163	2.11909e-163	-1.05342e-164	2.96952e-164	5.12397e-163	2.58412e-163	7.38912e-163	4.08044e-164	-1.30678e-164	1.98012e-163	9.31156e-163	-1.06643e-162	1.01415e-162	0
-1.01456e-163	4.03613e-163	-2.19423e-163	2.52065e-163	8.57644e-164	-9.39366e-164	-1.55703e-163	3.39133e-163	-5.8937e-163	4.18818e-164	7.23528e-164	-2.49799e-163	9.89952e-164	-1.08405e-163	2.65558e-163	8.71937e-163	3.25972e-163	1.15258e-163	2.11909e-163	-1.05342e-164	2.96952e-164	5.12397e-163	2.58412e-163	7.38912e-163	4.08044e-164	-1.30678e-164	1.98012e-163	9.31156e-163	-1.06643e-162	1.01415e-162	0
-1.01456e-163	4.03613e-163	-2.19423e-163	2.52065e-163	8.57644e-164	-9.39366e-164	-1.55703e-163	3.39133e-163	-5.8937e-163	4.18818e-164	7.23528e-164	-2.49799e-163	9.89952e-164	-1.08405e-163	2.65558e-163	8.71937e-163	3.25972e-163	1.15258e-163	2.11909e-163	-1.05342e-164	2.96952e-164	5.12397e-163	2.58412e-163	7.38912e-163	4.08044e-164	-1.30678e-164	1.98012e-163	9.31156e-163	-1.06643e-162	1.01415e-162	0
-1.01456e-163	4.03613e-163	-2.19423e-163	2.52065e-163	8.57644e-164	-9.39366e-164	-1.55703e-163	3.39133e-163	-5.8937e-163	4.18818e-164	7.23528e-164	-2.49799e-163	9.89952e-164	-1.08405e-163	2.65558e-163	8.71937e-163	3.25972e-163	1.15258e-163	2.11909e-163	-1.05342e-164	2.96952e-164	5.12397e-163	2.58412e-163	7.38912e-163	4.08044e-164	-1.30678e-164	1.98012e-163	9.31156e-163	-1.06643e-162	1.01415e-162	0
-1.01456e-163	4.03613e-163	-2.19423e-163	2.52065e-163	8.57644e-164	-9.39366e-164	-1.55703e-163	3.39133e-163	-5.8937e-163	4.18818e-164	7.23528e-164	-2.49799e-163	9.89952e-164	-1.08405e-163	2.65558e-163	8.71937e-163	3.25972e-163	1.15258e-163	2.11909e-163	-1.05342e-164	2.96952e-164	5.12397e-163	2.58412e-163	7.38912e-163	4.08044e-164	-1.30678e-164	1.98012e-163	9.31156e-163	-1.06643e-162	1.01415e-162	0
-1.01456e-163	4.03613e-163	-2.19423e-163	2.52065e-163	8.57644e-164	-9.39366e-164	-1.55703e-163	3.39133e-163	-5.8937e-163	4.18818e-164	7.23528e-164	-2.49799e-163	9.89952e-164	-1.08405e-163	2.65558e-163	8.71937e-163	3.25972e-163	1.15258e-163	2.11909e-163	-1.05342e-164	2.96952e-164	5.12397e-163	2.58412e-163	7.38912e-163	4.08044e-164	-1.30678e-164	1.98012e-163	9.31156e-163	-1.06643e-162	1.01415e-162	0
-1.01456e-163	4.03613e-163	-2.19423e-163	2.52065e-163	8.57644e-164	-9.39366e-164	-1.55703e-163	3.39133e-163	-5.8937e-163	4.18818e-164	7.23528e-164	-2.49799e-163	9.89952e-164	-1.08405e-163	2.65558e-163	8.71937e-163	3.25972e-163	1.15258e-163	2.11909e-163	-1.05342e-164	2.96952e-164	5.12397e-163	2.58412e-163	7.38912e-163	4.08044e-164	-1.30678e-164	1.98012e-163	9.31156e-163	-1.06643e-162	1.01415e-162	0
-1.01456e-163	4.03613e-163	-2.19423e-163	2.52065e-163	8.57644e-164	-9.39366e-164	-1.55703e-163	3.39133e-163	-5.8937e-163	4.18818e-164	7.23528e-164	-2.49799e-163	9.89952e-164	-1.08405e-163	2.65558e-163	8.71937e-163	3.25972e-163	1.15258e-163	2.11909e-163	-1.05342e-164	2.96952e-164	5.12397e-163	2.58412e-163	7.38912e-163	4.08044e-164	-1.30678e-164	1.98012e-163	9.31156e-163	-1.06643e-162	1.01415e-162	0
-1.01456e-163	4.03613e-163	-2.19423e-163	2.52065e-163	8.57644e-164	-9.39366e-164	-1.55703e-163	3.39133e-163	-5.8937e-163	4.18818e-164	7.23528e-164	-2.49799e-163	9.89952e-164	-1.08405e-163	2.65558e-163	8.71937e-163	3.25972e-163	1.15258e-163	2.11909e-163	-1.05342e-164	2.96952e-164	5.12397e-163	2.58412e-163	7.38912e-163	4.08044e-164	-1.30678e-164	1.98012e-163	9.31156e-163	-1.06643e-162	1.01415e-162	0
-1.01456e-163	4.03613e-163	-2.19423e-163	2.52065e-163	8.57644e-164	-9.39366e-164	-1.55703e-163	3.39133e-163	-5.8937e-163	4.18818e-164	7.23528e-164	-2.49799e-163	9.89952e-164	-1.08405e-163	2.65558e-163	8.71937e-163	3.25972e-163	1.15258e-163	2.11909e-163	-1.05342e-164	2.96952e-164	5.12397e-163	2.58412e-163	7.38912e-163	4.08044e-164	-1.30678e-164	1.98012e-163	9.31156e-163	-1.06643e-162	1.01415e-162	0
-1.01456e-163	4.03613e-163	-2.19423e-163	2.52065e-163	8.57644e-164	-9.39366e-164	-1.55703e-163	3.39133e-163	-5.8937e-163	4.18818e-164	7.23528e-164	-2.49799e-163	9.89952e-164	-1.08405e-163	2.65558e-163	8.71937e-163	3.25972e-163	1.15258e-163	2.11909e-163	-1.05342e-164	2.96952e-164	5.12397e-163	2.58412e-163	7.38912e-163	4.08044e-164	-1.30678e-164	1.98012e-163	9.31156e-163	-1.06643e-162	1.01415e-162	0
-1.01456e-163	4.03613e-163	-2.19423e-163	2.52065e-163	8.57644e-164	-9.39366e-164	-1.55703e-163	3.39133e-163	-5.8937e-163	4.18818e-164	7.23528e-164	-2.49799e-163	9.89952e-164	-1.08405e-163	2.65558e-163	8.71937e-163	3.25972e-163	1.15258e-163	2.11909e-163	-1.05342e-164	2.96952e-164	5.12397e-163	2.58412e-163	7.38912e-163	4.08044e-164	-1.30678e-164	1.98012e-163	9.31156e-163	-1.06643e-162	1.01415e-162	0
-1.01456e-163	4.03613e-163	-2.19423e-163	2.52065e-163	8.57644e-164	-9.39366e-164	-1.55703e-163	3.39133e-163	-5.8937e-163	4.18818e-164	7.23528e-164	-2.49799e-163	9.89952e-164	-1.08405e-163	2.65558e-163	8.71937e-163	3.25972e-163	1.15258e-163	2.11909e-163	-1.05342e-164	2.96952e-164	5.12397e-163	2.58412e-163	7.38912e-163	4.08044e-164	-1.30678e-164	1.98012e-163	9.31156e-163	-1.06643e-162	1.01415e-162	0
-1.01456e-163	4.03613e-163	-2.19423e-163	2.52065e-163	8.57644e-164	-9.39366e-164	-1.55703e-163	3.39133e-163	-5.8937e-163	4.18818e-164	7.23528e-164	-2.49799e-163	9.89952e-164	-1.08405e-163	2.65558e-163	8.71937e-163	3.25972e-163	1.15258e-163	2.11909e-163	-1.05342e-164	2.96952e-164	5.12397e-163	2.58412e-163	7.38912e-163	4.08044e-164	-1.30678e-164	1.98012e-163	9.31156e-163	-1.06643e-162	1.01415e-162	0
-1.01456e-163	4.03613e-163	-2.19423e-163	2.52065e-163	8.57644e-164	-9.39366e-164	-1.55703e-163	3.39133e-163	-5.8937e-163	4.18818e-164	7.23528e-164	-2.49799e-163	9.89952e-164	-1.08405e-163	2.65558e-163	8.71937e-163	3.25972e-163	1.15258e-163	2.11909e-163	-1.05342e-164	2.96952e-164	5.12397e-163	2.58412e-163	7.38912e-163	4.08044e-164	-1.30678e-164	1.98012e-163	9.31156e-163	-1.06643e-162	1.01415e-162	0
-1.01456e-163	4.03613e-163	-2.19423e-163	2.52065e-163	8.57644e-164	-9.39366e-164	-1.55703e-163	3.39133e-163	-5.8937e-163	4.18818e-164	7.23528e-164	-2.49799e-163	9.89952e-164	-1.08405e-163	2.65558e-163	8.71937e-163	3.25972e-163	1.15258e-163	2.11909e-163	-1.05342e-164	2.96952e-164	5.12397e-163	2.58412e-163	7.38912e-163	4.08044e-164	-1.30678e-164	1.98012e-163	9.31156e-163	-1.06643e-162	1.01415e-162	0
-1.01456e-163	4.03613e-163	-2.19423e-163	2.52065e-163	8.57644e-164	-9.39366e-164	-1.55703e-163	3.39133e-163	-5.8937e-163	4.18818e-164	7.23528e-164	-2.49799e-163	9.89952e-164	-1.08405e-163	2.65558e-163	8.71937e-163	3.25972e-163	1.15258e-163	2.11909e-163	-1.05342e-164	2.96952e-164	5.12397e-163	2.58412e-163	7.38912e-163	4.08044e-164	-1.30678e-164	1.98012e-163	9.31156e-163	-1.06643e-162	1.01415e-162	0
-1.01456e-163	4.03613e-163	-2.19423e-163	2.52065e-163	8.57644e-164	-9.39366e-164	-1.55703e-163	3.39133e-163	-5.8937e-163	4.18818e-164	7.23528e-164	-2.49799e-163	9.89952e-164	-1.08405e-163	2.65558e-163	8.71937e-163	3.25972e-163	1.15258e-163	2.11909e-163	-1.05342e-164	2.96952e-164	5.12397e-163	2.58412e-163	7.38912e-163	4.08044e-164	-1.30678e-164	1.98012e-163	9.31156e-163	-1.06643e-162	1.01415e-162	0
-1.01456e-163	4.03613e-163	-2.19423e-163	2.52065e-163	8.57644e-164	-9.39366e-164	-1.55703e-163	3.39133e-163	-5.8937e-163	4.18818e-164	7.23528e-164	-2.49799e-163	9.89952e-164	-1.08405e-163	2.65558e-163	8.71937e-163	3.25972e-163	1.15258e-163	2.11909e-163	-1.05342e-164	2.96952e-164	5.12397e-163	2.58412e-163	7.38912e-163	4.08044e-164	-1.30678e-164	1.98012e-163	9.31156e-163	-1.06643e-162	1.01415e-162	0
-1.01456e-163	4.03613e-163	-2.19423e-163	2.52065e-163	8.57644e-164	-9.39366e-164	-1.55703e-163	3.39133e-163	-5.8937e-163	4.18818e-164	7.23528e-164	-2.49799e-163	9.89952e-164	-1.08405e-163	2.65558e-163	8.71937e-163	3.25972e-163	1.15258e-163	2.11909e-163	-1.05342e-164	2.96952e-164	5.12397e-163	2.58412e-163	7.38912e-163	4.08044e-164	-1.30678e-164	1.98012e-163	9.31156e-163	-1.06643e-162	1.01415e-162	0
-1.01456e-163	4.03613e-163	-2.19423e-163	2.52065e-163	8.57644e-164	-9.39366e-164	-1.55703e-163	3.39133e-163	-5.8937e-163	4.18818e-164	7.23528e-164	-2.49799e-163	9.89952e-164	-1.08405e-163	2.65558e-163	8.71937e-163	3.25972e-163	1.15258e-163	2.11909e-163	-1.05342e-164	2.96952e-164	5.12397e-163	2.58412e-163	7.38912e-163	4.08044e-164	-1.30678e-164	1.98012e-163	9.31156e-163	-1.06643e-162	1.01415e-162	0
-1.01456e-163	4.03613e-163	-2.19423e-163	2.52065e-163	8.57644e-164	-9.39366e-164	-1.55703e-163	3.39133e-163	-5.8937e-163	4.18818e-164	7.23528e-164	-2.49799e-163	9.89952e-164	-1.08405e-163	2.65558e-163	8.71937e-163	3.25972e-163	1.15258e-163	2.11909e-163	-1.05342e-164	2.96952e-164	5.12397e-163	2.58412e-163	7.38912e-163	4.08044e-164	-1.30678e-164	1.98012e-163	9.31156e-163	-1.06643e-162	1.01415e-162	0
-1.01456e-163	4.03613e-163	-2.19423e-163	2.52065e-163	8.57644e-164	-9.39366e-164	-1.55703e-163	3.39133e-163	-5.8937e-163	4.18818e-164	7.23528e-164	-2.49799e-163	9.89952e-164	-1.08405e-163	2.65558e-163	8.71937e-163	3.25972e-163	1.15258e-163	2.11909e-163	-1.05342e-164	2.96952e-164	5.12397e-163	2.58412e-163	7.38912e-163	4.08044e-164	-1.30678e-164	1.98012e-163	9.31156e-163	-1.06643e-162	1.01415e-162	0
-1.01456e-163	4.03613e-163	-2.19423e-163	2.52065e-163	8.57644e-164	-9.39366e-164	-1.55703e-163	3.39133e-163	-5.8937e-163	4.18818e-164	7.23528e-164	-2.49799e-163	9.89952e-164	-1.08405e-163	2.65558e-163	8.71937e-163	3.25972e-163	1.15258e-163	2.11909e-163	-1.05342e-164	2.96952e-164	5.12397e-163	2.58412e-163	7.38912e-163	4.08044e-164	-1.30678e-164	1.98012e-163	9.31156e-163	-1.06643e-162	1.01415e-162	0
-1.01456e-163	4.03613e-163	-2.19423e-163	2.52065e-163	8.57644e-164	-9.39366e-164	-1.55703e-163	3.39133e-163	-5.8937e-163	4.18818e-164	7.23528e-164	-2.49799e-163	9.89952e-164	-1.08405e-163	2.65558e-163	8.71937e-163	3.25972e-163	1.15258e-163	2.11909e-163	-1.05342e-164	2.96952e-164	5.12397e-163	2.58412e-163	7.38912e-163	4.08044e-164	-1.30678e-164	1.98012e-163	9.31156e-163	-1.06643e-162	1.01415e-162	0
-1.01456e-163	4.03613e-163	-2.19423e-163	2.52065e-163	8.57644e-164	-9.39366e-164	-1.55703e-163	3.39133e-163	-5.8937e-163	4.18818e-164	7.23528e-164	-2.49799e-163	9.89952e-164	-1.08405e-163	2.65558e-163	8.71937e-163	3.25972e-163	1.15258e-163	2.11909e-163	-1.05342e-164	2.96952e-164	5.12397e-163	2.58412e-163	7.38912e-163	4.08044e-164	-1.30678e-164	1.98012e-163	9.31156e-163	-1.06643e-162	1.01415e-162	0
-1.01456e-163	4.03613e-163	-2.19423e-163	2.52065e-163	8.57644e-164	-9.39366e-164	-1.55703e-163	3.39133e-163	-5.8937e-163	4.18818e-164	7.23528e-164	-2.49799e-163	9.89952e-164	-1.08405e-163	2.65558e-163	8.71937e-163	3.25972e-163	1.15258e-163	2.11909e-163	-1.05342e-164	2.96952e-164	5.12397e-163	2.58412e-163	7.38912e-163	4.08044e-164	-1.30678e-164	1.98012e-163	9.31156e-163	-1.06643e-162	1.01415e-162	0
-1.01456e-163	4.03613e-163	-2.19423e-163	2.52065e-163	8.57644e-164	-9.39366e-164	-1.55703e-163	3.39133e-163	-5.8937e-163	4.18818e-164	7.23528e-164	-2.49799e-163	9.89952e-164	-1.08405e-163	2.65558e-163	8.71937e-163	3.25972e-163	1.15258e-163	2.11909e-163	-1.05342e-164	2.96952e-164	5.12397e-163	2.58412e-163	7.38912e-163	4.08044e-164	-1.30678e-164	1.98012e-163	9.31156e-163	-1.06643e-162	1.01415e-162	0
-1.01456e-163	4.03613e-163	-2.19423e-163	2.52065e-163	8.57644e-164	-9.39366e-164	-1.55703e-163	3.39133e-163	-5.8937e-163	4.18818e-164	7.23528e-164	-2.49799e-163	9.89952e-164	-1.08405e-163	2.65558e-163	8.71937e-163	3.25972e-163	1.15258e-163	2.11909e-163	-1.05342e-164	2.96952e-164	5.12397e-163	2.58412e-163	7.38912e-163	4.08044e-164	-1.30678e-164	1.98012e-163	9.31156e-163	-1.06643e-162	1.01415e-162	0
-1.01456e-163	4.03613e-163	-2.19423e-163	2.52065e-163	8.57644e-164	-9.39366e-164	-1.55703e-163	3.39133e-163	-5.8937e-163	4.18818e-164	7.23528e-164	-2.49799e-163	9.89952e-164	-1.08405e-163	2.65558e-163	8.71937e-163	3.25972e-163	1.15258e-163	2.11909e-163	-1.05342e-164	2.96952e-164	5.12397e-163	2.58412e-163	7.38912e-163	4.08044e-164	-1.30678e-164	1.98012e-163	9.31156e-163	-1.06643e-162	1.01415e-162	0
-1.01456e-163	4.03613e-163	-2.19423e-163	2.52065e-163	8.57644e-164	-9.39366e-164	-1.55703e-163	3.39133e-163	-5.8937e-163	4.18818e-164	7.23528e-164	-2.49799e-163	9.89952e-164	-1.08405e-163	2.65558e-163	8.71937e-163	3.25972e-163	1.15258e-163	2.11909e-163	-1.05342e-164	2.96952e-164	5.12397e-163	2.58412e-163	7.38912e-163	4.08044e-164	-1.30678e-164	1.98012e-163	9.31156e-163	-1.06643e-162	1.01415e-162	0
-1.01456e-163	4.03613e-163	-2.19423e-163	2.52065e-163	8.57644e-164	-9.39366e-164	-1.55703e-163	3.39133e-163	-5.8937e-163	4.18818e-164	7.23528e-164	-2.49799e-163	9.89952e-164	-1.08405e-163	2.65558e-163	8.71937e-163	3.25972e-163	1.15258e-163	2.11909e-163	-1.05342e-164	2.96952e-164	5.12397e-163	2.58412e-163	7.38912e-163	4.08044e-164	-1.30678e-164	1.98012e-163	9.31156e-163	-1.06643e-162	1.01415e-162	0
-1.01456e-163	4.03613e-163	-2.19423e-163	2.52065e-163	8.57644e-164	-9.39366e-164	-1.55703e-163	3.39133e-163	-5.8937e-163	4.18818e-164	7.23528e-164	-2.49799e-163	9.89952e-164	-1.08405e-163	2.65558e-163	8.71937e-163	3.25972e-163	1.15258e-163	2.11909e-163	-1.05342e-164	2.96952e-164	5.12397e-163	2.58412e-163	7.38912e-163	4.08044e-164	-1.30678e-164	1.98012e-163	9.31156e-163	-1.06643e-162	1.01415e-162	0
-1.01456e-163	4.03613e-163	-2.19423e-163	2.52065e-163	8.57644e-164	-9.39366e-164	-1.55703e-163	3.39133e-163	-5.8937e-163	4.18818e-164	7.23528e-164	-2.49799e-163	9.89952e-164	-1.08405e-163	2.65558e-163	8.71937e-163	3.25972e-163	1.15258e-163	2.11909e-163	-1.05342e-164	2.96952e-164	5.12397e-163	2.58412e-163	7.38912e-163	4.08044e-164	-1.30678e-164	1.98012e-163	9.31156e-163	-1.06643e-162	1.01415e-162	0
-1.01456e-163	4.03613e-163	-2.19423e-163	2.52065e-163	8.57644e-164	-9.39366e-164	-1.55703e-163	3.39133e-163	-5.8937e-163	4.18818e-164	7.23528e-164	-2.49799e-163	9.89952e-164	-1.08405e-163	2.65558e-163	8.71937e-163	3.25972e-163	1.15258e-163	2.11909e-163	-1.05342e-164	2.96952e-164	5.12397e-163	2.58412e-163	7.38912e-163	4.08044e-164	-1.30678e-164	1.98012e-163	9.31156e-163	-1.06643e-162	1.01415e-162	0
-1.01456e-163	4.03613e-163	-2.19423e-163	2.52065e-163	8.57644e-164	-9.39366e-164	-1.55703e-163	3.39133e-163	-5.8937e-163	4.18818e-164	7.23528e-164	-2.49799e-163	9.89952e-164	-1.08405e-163	2.65558e-163	8.71937e-163	3.25972e-163	1.15258e-163	2.11909e-163	-1.05342e-164	2.96952e-164	5.12397e-163	2.58412e-163	7.38912e-163	4.08044e-164	-1.30678e-164	1.98012e-163	9.31156e-163	-1.06643e-162	1.01415e-162	0
-1.01456e-163	4.03613e-163	-2.19423e-163	2.52065e-163	8.57644e-164	-9.39366e-164	-1.55703e-163	3.39133e-163	-5.8937e-163	4.18818e-164	7.23528e-164	-2.49799e-163	9.89952e-164	-1.08405e-163	2.65558e-163	8.71937e-163	3.25972e-163	1.15258e-163	2.11909e-163	-1.05342e-164	2.96952e-164	5.12397e-163	2.58412e-163	7.38912e-163	4.08044e-164	-1.30678e-164	1.98012e-163	9.31156e-163	-1.06643e-162	1.01415e-162	0
-1.01456e-163	4.03613e-163	-2.19423e-163	2.52065e-163	8.57644e-164	-9.39366e-164	-1.55703e-163	3.39133e-163	-5.8937e-163	4.18818e-164	7.23528e-164	-2.49799e-163	9.89952e-164	-1.08405e-163	2.65558e-163	8.71937e-163	3.25972e-163	1.15258e-163	2.11909e-163	-1.05342e-164	2.96952e-164	5.12397e-163	2.58412e-163	7.38912e-163	4.08044e-164	-1.30678e-164	1.98012e-163	9.31156e-163	-1.06643e-162	1.01415e-162	0
-1.01456e-163	4.03613e-163	-2.19423e-163	2.52065e-163	8.57644e-164	-9.39366e-164	-1.55703e-163	3.39133e-163	-5.8937e-163	4.18818e-164	7.23528e-164	-2.49799e-163	9.89952e-164	-1.08405e-163	2.65558e-163	8.71937e-163	3.25972e-163	1.15258e-163	2.11909e-163	-1.05342e-164	2.96952e-164	5.12397e-163	2.58412e-163	7.38912e-163	4.08044e-164	-1.30678e-164	1.98012e-163	9.31156e-163	-1.06643e-162	1.01415e-162	0
-1.01456e-163	4.03613e-163	-2.19423e-163	2.52065e-163	8.57644e-164	-9.39366e-164	-1.55703e-163	3.39133e-163	-5.8937e-163	4.18818e-164	7.23528e-164	-2.49799e-163	9.89952e-164	-1.08405e-163	2.65558e-163	8.71937e-163	3.25972e-163	1.15258e-163	2.11909e-163	-1.05342e-164	2.96952e-164	5.12397e-163	2.58412e-163	7.38912e-163	4.08044e-164	-1.30678e-164	1.98012e-163	9.31156e-163	-1.06643e-162	1.01415e-162	0
-1.01456e-163	4.03613e-163	-2.19423e-163	2.52065e-163	8.57644e-164	-9.39366e-164	-1.55703e-163	3.39133e-163	-5.8937e-163	4.18818e-164	7.23528e-164	-2.49799e-163	9.89952e-164	-1.08405e-163	2.65558e-163	8.71937e-163	3.25972e-163	1.15258e-163	2.11909e-163	-1.05342e-164	2.96952e-164	5.12397e-163	2.58412e-163	7.38912e-163	4.08044e-164	-1.30678e-164	1.98012e-163	9.31156e-163	-1.06643e-162	1.01415e-162	0
-1.01456e-163	4.03613e-163	-2.19423e-163	2.52065e-163	8.57644e-164	-9.39366e-164	-1.55703e-163	3.39133e-163	-5.8937e-163	4.18818e-164	7.23528e-164	-2.49799e-163	9.89952e-164	-1.08405e-163	2.65558e-163	8.71937e-163	3.25972e-163	1.15258e-163	2.11909e-163	-1.05342e-164	2.96952e-164	5.12397e-163	2.58412e-163	7.38912e-163	4.08044e-164	-1.30678e-164	1.98012e-163	9.31156e-163	-1.06643e-162	1.01415e-162	0
-1.01456e-163	4.03613e-163	-2.19423e-163	2.52065e-163	8.57644e-164	-9.39366e-164	-1.55703e-163	3.39133e-163	-5.8937e-163	4.18818e-164	7.23528e-164	-2.49799e-163	9.89952e-164	-1.08405e-163	2.65558e-163	8.71937e-163	3.25972e-163	1.15258e-163	2.11909e-163	-1.05342e-164	2.96952e-164	5.12397e-163	2.58412e-163	7.38912e-163	4.08044e-164	-1.30678e-164	1.98012e-163	9.31156e-163	-1.06643e-162	1.01415e-162	0
-1.01456e-163	4.03613e-163	-2.19423e-163	2.52065e-163	8.57644e-164	-9.39366e-164	-1.55703e-163	3.39133e-163	-5.8937e-163	4.18818e-164	7.23528e-164	-2.49799e-163	9.89952e-164	-1.08405e-163	2.65558e-163	8.71937e-163	3.25972e-163	1.15258e-163	2.11909e-163	-1.05342e-164	2.96952e-164	5.12397e-163	2.58412e-163	7.38912e-163	4.08044e-164	-1.30678e-164	1.98012e-163	9.31156e-163	-1.06643e-162	1.01415e-162	0
-1.01456e-163	4.03613e-163	-2.19423e-163	2.52065e-163	8.57644e-164	-9.39366e-164	-1.55703e-163	3.39133e-163	-5.8937e-163	4.18818e-164	7.23528e-164	-2.49799e-163	9.89952e-164	-1.08405e-163	2.65558e-163	8.71937e-163	3.25972e-163	1.15258e-163	2.11909e-163	-1.05342e-164	2.96952e-164	5.12397e-163	2.58412e-163	7.38912e-163	4.08044e-164	-1.30678e-164	1.98012e-163	9.31156e-163	-1.06643e-162	1.01415e-162	0
-1.01456e-163	4.03613e-163	-2.19423e-163	2.52065e-163	8.57644e-164	-9.39366e-164	-1.55703e-163	3.39133e-163	-5.8937e-163	4.18818e-164	7.23528e-164	-2.49799e-163	9.89952e-164	-1.08405e-163	2.65558e-163	8.71937e-163	3.25972e-163	1.15258e-163	2.11909e-163	-1.05342e-164	2.96952e-164	5.12397e-163	2.58412e-163	7.38912e-163	4.08044e-164	-1.30678e-164	1.98012e-163	9.31156e-163	-1.06643e-162	1.01415e-162	0
-1.01456e-163	4.03613e-163	-2.19423e-163	2.52065e-163	8.57644e-164	-9.39366e-164	-1.55703e-163	3.39133e-163	-5.8937e-163	4.18818e-164	7.23528e-164	-2.49799e-163	9.89952e-164	-1.08405e-163	2.65558e-163	8.71937e-163	3.25972e-163	1.15258e-163	2.11909e-163	-1.05342e-164	2.96952e-164	5.12397e-163	2.58412e-163	7.38912e-163	4.08044e-164	-1.30678e-164	1.98012e-163	9.31156e-163	-1.06643e-162	1.01415e-162	0
-1.01456e-163	4.03613e-163	-2.19423e-163	2.52065e-163	8.57644e-164	-9.39366e-164	-1.55703e-163	3.39133e-163	-5.8937e-163	4.18818e-164	7.23528e-164	-2.49799e-163	9.89952e-164	-1.08405e-163	2.65558e-163	8.71937e-163	3.25972e-163	1.15258e-163	2.11909e-163	-1.05342e-164	2.96952e-164	5.12397e-163	2.58412e-163	7.38912e-163	4.08044e-164	-1.30678e-164	1.98012e-163	9.31156e-163	-1.06643e-162	1.01415e-162	0
-1.01456e-163	4.03613e-163	-2.19423e-163	2.52065e-163	8.57644e-164	-9.39366e-164	-1.55703e-163	3.39133e-163	-5.8937e-163	4.18818e-164	7.23528e-164	-2.49799e-163	9.89952e-164	-1.08405e-163	2.65558e-163	8.71937e-163	3.25972e-163	1.15258e-163	2.11909e-163	-1.05342e-164	2.96952e-164	5.12397e-163	2.58412e-163	7.38912e-163	4.08044e-164	-1.30678e-164	1.98012e-163	9.31156e-163	-1.06643e-162	1.01415e-162	0
-1.01456e-163	4.03613e-163	-2.19423e-163	2.52065e-163	8.57644e-164	-9.39366e-164	-1.55703e-163	3.39133e-163	-5.8937e-163	4.18818e-164	7.23528e-164	-2.49799e-163	9.89952e-164	-1.08405e-163	2.65558e-163	8.71937e-163	3.25972e-163	1.15258e-163	2.11909e-163	-1.05342e-164	2.96952e-164	5.12397e-163	2.58412e-163	7.38912e-163	4.08044e-164	-1.30678e-164	1.98012e-163	9.31156e-163	-1.06643e-162	1.01415e-162	0
-1.01456e-163	4.03613e-163	-2.19423e-163	2.52065e-163	8.57644e-164	-9.39366e-164	-1.55703e-163	3.39133e-163	-5.8937e-163	4.18818e-164	7.23528e-164	-2.49799e-163	9.89952e-164	-1.08405e-163	2.65558e-163	8.71937e-163	3.25972e-163	1.15258e-163	2.11909e-163	-1.05342e-164	2.96952e-164	5.12397e-163	2.58412e-163	7.38912e-163	4.08044e-164	-1.30678e-164	1.98012e-163	9.31156e-163	-1.06643e-162	1.01415e-162	0
-1.01456e-163	4.03613e-163	-2.19423e-163	2.52065e-163	8.57644e-164	-9.39366e-164	-1.55703e-163	3.39133e-163	-5.8937e-163	4.18818e-164	7.23528e-164	-2.49799e-163	9.89952e-164	-1.08405e-163	2.65558e-163	8.71937e-163	3.25972e-163	1.15258e-163	2.11909e-163	-1.05342e-164	2.96952e-164	5.12397e-163	2.58412e-163	7.38912e-163	4.08044e-164	-1.30678e-164	1.98012e-163	9.31156e-163	-1.06643e-162	1.01415e-162	0
-1.01456e-163	4.03613e-163	-2.19423e-163	2.52065e-163	8.57644e-164	-9.39366e-164	-1.55703e-163	3.39133e-163	-5.8937e-163	4.18818e-164	7.23528e-164	-2.49799e-163	9.89952e-164	-1.08405e-163	2.65558e-163	8.71937e-163	3.25972e-163	1.15258e-163	2.11909e-163	-1.05342e-164	2.96952e-164	5.12397e-163	2.58412e-163	7.38912e-163	4.08044e-164	-1.30678e-164	1.98012e-163	9.31156e-163	-1.06643e-162	1.01415e-162	0
-1.01456e-163	4.03613e-163	-2.19423e-163	2.52065e-163	8.57644e-164	-9.39366e-164	-1.55703e-163	3.39133e-163	-5.8937e-163	4.18818e-164	7.23528e-164	-2.49799e-163	9.89952e-164	-1.08405e-163	2.65558e-163	8.71937e-163	3.25972e-163	1.15258e-163	2.11909e-163	-1.05342e-164	2.96952e-164	5.12397e-163	2.58412e-163	7.38912e-163	4.08044e-164	-1.30678e-164	1.98012e-163	9.31156e-163	-1.06643e-162	1.01415e-162	0
-1.01456e-163	4.03613e-163	-2.19423e-163	2.52065e-163	8.57644e-164	-9.39366e-164	-1.55703e-163	3.39133e-163	-5.8937e-163	4.18818e-164	7.23528e-164	-2.49799e-163	9.89952e-164	-1.08405e-163	2.65558e-163	8.71937e-163	3.25972e-163	1.15258e-163	2.11909e-163	-1.05342e-164	2.96952e-164	5.12397e-163	2.58412e-163	7.38912e-163	4.08044e-164	-1.30678e-164	1.98012e-163	9.31156e-163	-1.06643e-162	1.01415e-162	0
-1.01456e-163	4.03613e-163	-2.19423e-163	2.52065e-163	8.57644e-164	-9.39366e-164	-1.55703e-163	3.39133e-163	-5.8937e-163	4.18818e-164	7.23528e-164	-2.49799e-163	9.89952e-164	-1.08405e-163	2.65558e-163	8.71937e-163	3.25972e-163	1.15258e-163	2.11909e-163	-1.05342e-164	2.96952e-164	5.12397e-163	2.58412e-163	7.38912e-163	4.08044e-164	-1.30678e-164	1.98012e-163	9.31156e-163	-1.06643e-162	1.01415e-162	0
-1.01456e-163	4.03613e-163	-2.19423e-163	2.52065e-163	8.57644e-164	-9.39366e-164	-1.55703e-163	3.39133e-163	-5.8937e-163	4.18818e-164	7.23528e-164	-2.49799e-163	9.89952e-164	-1.08405e-163	2.65558e-163	8.71937e-163	3.25972e-163	1.15258e-163	2.11909e-163	-1.05342e-164	2.96952e-164	5.12397e-163	2.58412e-163	7.38912e-163	4.08044e-164	-1.30678e-164	1.98012e-163	9.31156e-163	-1.06643e-162	1.01415e-162	0
-1.01456e-163	4.03613e-163	-2.19423e-163	2.52065e-163	8.57644e-164	-9.39366e-164	-1.55703e-163	3.39133e-163	-5.8937e-163	4.18818e-164	7.23528e-164	-2.49799e-163	9.89952e-164	-1.08405e-163	2.65558e-163	8.71937e-163	3.25972e-163	1.15258e-163	2.11909e-163	-1.05342e-164	2.96952e-164	5.12397e-163	2.58412e-163	7.38912e-163	4.08044e-164	-1.30678e-164	1.98012e-163	9.31156e-163	-1.06643e-162	1.01415e-162	0
-1.01456e-163	4.03613e-163	-2.19423e-163	2.52065e-163	8.57644e-164	-9.39366e-164	-1.55703e-163	3.39133e-163	-5.8937e-163	4.18818e-164	7.23528e-164	-2.49799e-163	9.89952e-164	-1.08405e-163	2.65558e-163	8.71937e-163	3.25972e-163	1.15258e-163	2.11909e-163	-1.05342e-164	2.96952e-164	5.12397e-163	2.58412e-163	7.38912e-163	4.08044e-164	-1.30678e-164	1.98012e-163	9.31156e-163	-1.06643e-162	1.01415e-162	0
-1.01456e-163	4.03613e-163	-2.19423e-163	2.52065e-163	8.57644e-164	-9.39366e-164	-1.55703e-163	3.39133e-163	-5.8937e-163	4.18818e-164	7.23528e-164	-2.49799e-163	9.89952e-164	-1.08405e-163	2.65558e-163	8.71937e-163	3.25972e-163	1.15258e-163	2.11909e-163	-1.05342e-164	2.96952e-164	5.12397e-163	2.58412e-163	7.38912e-163	4.08044e-164	-1.30678e-164	1.98012e-163	9.31156e-163	-1.06643e-162	1.01415e-162	0
-1.01456e-163	4.03613e-163	-2.19423e-163	2.52065e-163	8.57644e-164	-9.39366e-164	-1.55703e-163	3.39133e-163	-5.8937e-163	4.18818e-164	7.23528e-164	-2.49799e-163	9.89952e-164	-1.08405e-163	2.65558e-163	8.71937e-163	3.25972e-163	1.15258e-163	2.11909e-163	-1.05342e-164	2.96952e-164	5.12397e-163	2.58412e-163	7.38912e-163	4.08044e-164	-1.30678e-164	1.98012e-163	9.31156e-163	-1.06643e-162	1.01415e-162	0
-1.01456e-163	4.03613e-163	-2.19423e-163	2.52065e-163	8.57644e-164	-9.39366e-164	-1.55703e-163	3.39133e-163	-5.8937e-163	4.18818e-164	7.23528e-164	-2.49799e-163	9.89952e-164	-1.08405e-163	2.65558e-163	8.71937e-163	3.25972e-163	1.15258e-163	2.11909e-163	-1.05342e-164	2.96952e-164	5.12397e-163	2.58412e-163	7.38912e-163	4.08044e-164	-1.30678e-164	1.98012e-163	9.31156e-163	-1.06643e-162	1.01415e-162	0
-1.01456e-163	4.03613e-163	-2.19423e-163	2.52065e-163	8.57644e-164	-9.39366e-164	-1.55703e-163	3.39133e-163	-5.8937e-163	4.18818e-164	7.23528e-164	-2.49799e-163	9.89952e-164	-1.08405e-163	2.65558e-163	8.71937e-163	3.25972e-163	1.15258e-163	2.11909e-163	-1.05342e-164	2.96952e-164	5.12397e-163	2.58412e-163	7.38912e-163	4.08044e-164	-1.30678e-164	1.98012e-163	9.31156e-163	-1.06643e-162	1.01415e-162	0
-1.01456e-163	4.03613e-163	-2.19423e-163	2.52065e-163	8.57644e-164	-9.39366e-164	-1.55703e-163	3.39133e-163	-5.8937e-163	4.18818e-164	7.23528e-164	-2.49799e-163	9.89952e-164	-1.08405e-163	2.65558e-163	8.71937e-163	3.25972e-163	1.15258e-163	2.11909e-163	-1.05342e-164	2.96952e-164	5.12397e-163	2.58412e-163	7.38912e-163	4.08044e-164	-1.30678e-164	1.98012e-163	9.31156e-163	-1.06643e-162	1.01415e-162	0
-1.01456e-163	4.03613e-163	-2.19423e-163	2.52065e-163	8.57644e-164	-9.39366e-164	-1.55703e-163	3.39133e-163	-5.8937e-163	4.18818e-164	7.23528e-164	-2.49799e-163	9.89952e-164	-1.08405e-163	2.65558e-163	8.71937e-163	3.25972e-163	1.15258e-163	2.11909e-163	-1.05342e-164	2.96952e-164	5.12397e-163	2.58412e-163	7.38912e-163	4.08044e-164	-1.30678e-164	1.98012e-163	9.31156e-163	-1.06643e-162	1.01415e-162	0
-1.01456e-163	4.03613e-163	-2.19423e-163	2.52065e-163	8.57644e-164	-9.39366e-164	-1.55703e-163	3.39133e-163	-5.8937e-163	4.18818e-164	7.23528e-164	-2.49799e-163	9.89952e-164	-1.08405e-163	2.65558e-163	8.71937e-163	3.25972e-163	1.15258e-163	2.11909e-163	-1.05342e-164	2.96952e-164	5.12397e-163	2.58412e-163	7.38912e-163	4.08044e-164	-1.30678e-164	1.98012e-163	9.31156e-163	-1.06643e-162	1.01415e-162	0
-1.01456e-163	4.03613e-163	-2.19423e-163	2.52065e-163	8.57644e-164	-9.39366e-164	-1.55703e-163	3.39133e-163	-5.8937e-163	4.18818e-164	7.23528e-164	-2.49799e-163	9.89952e-164	-1.08405e-163	2.65558e-163	8.71937e-163	3.25972e-163	1.15258e-163	2.11909e-163	-1.05342e-164	2.96952e-164	5.12397e-163	2.58412e-163	7.38912e-163	4.08044e-164	-1.30678e-164	1.98012e-163	9.31156e-163	-1.06643e-162	1.01415e-162	0
-1.01456e-163	4.03613e-163	-2.19423e-163	2.52065e-163	8.57644e-164	-9.39366e-164	-1.55703e-163	3.39133e-163	-5.8937e-163	4.18818e-164	7.23528e-164	-2.49799e-163	9.89952e-164	-1.08405e-163	2.65558e-163	8.71937e-163	3.25972e-163	1.15258e-163	2.11909e-163	-1.05342e-164	2.96952e-164	5.12397e-163	2.58412e-163	7.38912e-163	4.08044e-164	-1.30678e-164	1.98012e-163	9.31156e-163	-1.06643e-162	1.01415e-162	0
-1.01456e-163	4.03613e-163	-2.19423e-163	2.52065e-163	8.57644e-164	-9.39366e-164	-1.55703e-163	3.39133e-163	-5.8937e-163	4.18818e-164	7.23528e-164	-2.49799e-163	9.89952e-164	-1.08405e-163	2.65558e-163	8.71937e-163	3.25972e-163	1.15258e-163	2.11909e-163	-1.05342e-164	2.96952e-164	5.12397e-163	2.58412e-163	7.38912e-163	4.08044e-164	-1.30678e-164	1.98012e-163	9.31156e-163	-1.06643e-162	1.01415e-162	0
-1.01456e-163	4.03613e-163	-2.19423e-163	2.52065e-163	8.57644e-164	-9.39366e-164	-1.55703e-163	3.39133e-163	-5.8937e-163	4.18818e-164	7.23528e-164	-2.49799e-163	9.89952e-164	-1.08405e-163	2.65558e-163	8.71937e-163	3.25972e-163	1.15258e-163	2.11909e-163	-1.05342e-164	2.96952e-164	5.12397e-163	2.58412e-163	7.38912e-163	4.08044e-164	-1.30678e-164	1.98012e-163	9.31156e-163	-1.06643e-162	1.01415e-162	0
-1.01456e-163	4.03613e-163	-2.19423e-163	2.52065e-163	8.57644e-164	-9.39366e-164	-1.55703e-163	3.39133e-163	-5.8937e-163	4.18818e-164	7.23528e-164	-2.49799e-163	9.89952e-164	-1.08405e-163	2.65558e-163	8.71937e-163	3.25972e-163	1.15258e-163	2.11909e-163	-1.05342e-164	2.96952e-164	5.12397e-163	2.58412e-163	7.38912e-163	4.08044e-164	-1.30678e-164	1.98012e-163	9.31156e-163	-1.06643e-162	1.01415e-162	0
-1.01456e-163	4.03613e-163	-2.19423e-163	2.52065e-163	8.57644e-164	-9.39366e-164	-1.55703e-163	3.39133e-163	-5.8937e-163	4.18818e-164	7.23528e-164	-2.49799e-163	9.89952e-164	-1.08405e-163	2.65558e-163	8.71937e-163	3.25972e-163	1.15258e-163	2.11909e-163	-1.05342e-164	2.96952e-164	5.12397e-163	2.58412e-163	7.38912e-163	4.08044e-164	-1.30678e-164	1.98012e-163	9.31156e-163	-1.06643e-162	1.01415e-162	0
-1.01456e-163	4.03613e-163	-2.19423e-163	2.52065e-163	8.57644e-164	-9.39366e-164	-1.55703e-163	3.39133e-163	-5.8937e-163	4.18818e-164	7.23528e-164	-2.49799e-163	9.89952e-164	-1.08405e-163	2.65558e-163	8.71937e-163	3.25972e-163	1.15258e-163	2.11909e-163	-1.05342e-164	2.96952e-164	5.12397e-163	2.58412e-163	7.38912e-163	4.08044e-164	-1.30678e-164	1.98012e-163	9.31156e-163	-1.06643e-162	1.01415e-162	0
-1.01456e-163	4.03613e-163	-2.19423e-163	2.52065e-163	8.57644e-164	-9.39366e-164	-1.55703e-163	3.39133e-163	-5.8937e-163	4.18818e-164	7.23528e-164	-2.49799e-163	9.89952e-164	-1.08405e-163	2.65558e-163	8.71937e-163	3.25972e-163	1.15258e-163	2.11909e-163	-1.05342e-164	2.96952e-164	5.12397e-163	2.58412e-163	7.38912e-163	4.08044e-164	-1.30678e-164	1.98012e-163	9.31156e-163	-1.06643e-162	1.01415e-162	0
-1.01456e-163	4.03613e-163	-2.19423e-163	2.52065e-163	8.57644e-164	-9.39366e-164	-1.55703e-163	3.39133e-163	-5.8937e-163	4.18818e-164	7.23528e-164	-2.49799e-163	9.89952e-164	-1.08405e-163	2.65558e-163	8.71937e-163	3.25972e-163	1.15258e-163	2.11909e-163	-1.05342e-164	2.96952e-164	5.12397e-163	2.58412e-163	7.38912e-163	4.08044e-164	-1.30678e-164	1.98012e-163	9.31156e-163	-1.06643e-162	1.01415e-162	0
-1.01456e-163	4.03613e-163	-2.19423e-163	2.52065e-163	8.57644e-164	-9.39366e-164	-1.55703e-163	3.39133e-163	-5.8937e-163	4.18818e-164	7.23528e-164	-2.49799e-163	9.89952e-164	-1.08405e-163	2.65558e-163	8.71937e-163	3.25972e-163	1.15258e-163	2.11909e-163	-1.05342e-164	2.96952e-164	5.12397e-163	2.58412e-163	7.38912e-163	4.08044e-164	-1.30678e-164	1.98012e-163	9.31156e-163	-1.06643e-162	1.01415e-162	0
-1.01456e-163	4.03613e-163	-2.19423e-163	2.52065e-163	8.57644e-164	-9.39366e-164	-1.55703e-163	3.39133e-163	-5.8937e-163	4.18818e-164	7.23528e-164	-2.49799e-163	9.89952e-164	-1.08405e-163	2.65558e-163	8.71937e-163	3.25972e-163	1.15258e-163	2.11909e-163	-1.05342e-164	2.96952e-164	5.12397e-163	2.58412e-163	7.38912e-163	4.08044e-164	-1.30678e-164	1.98012e-163	9.31156e-163	-1.06643e-162	1.01415e-162	0
-1.01456e-163	4.03613e-163	-2.19423e-163	2.52065e-163	8.57644e-164	-9.39366e-164	-1.55703e-163	3.39133e-163	-5.8937e-163	4.18818e-164	7.23528e-164	-2.49799e-163	9.89952e-164	-1.08405e-163	2.65558e-163	8.71937e-163	3.25972e-163	1.15258e-163	2.11909e-163	-1.05342e-164	2.96952e-164	5.12397e-163	2.58412e-163	7.38912e-163	4.08044e-164	-1.30678e-164	1.98012e-163	9.31156e-163	-1.06643e-162	1.01415e-162	0
-1.01456e-163	4.03613e-163	-2.19423e-163	2.52065e-163	8.57644e-164	-9.39366e-164	-1.55703e-163	3.39133e-163	-5.8937e-163	4.18818e-164	7.23528e-164	-2.49799e-163	9.89952e-164	-1.08405e-163	2.65558e-163	8.71937e-163	3.25972e-163	1.15258e-163	2.11909e-163	-1.05342e-164	2.96952e-164	5.12397e-163	2.58412e-163	7.38912e-163	4.08044e-164	-1.30678e-164	1.98012e-163	9.31156e-163	-1.06643e-162	1.01415e-162	0
-1.01456e-163	4.03613e-163	-2.19423e-163	2.52065e-163	8.57644e-164	-9.39366e-164	-1.55703e-163	3.39133e-163	-5.8937e-163	4.18818e-164	7.23528e-164	-2.49799e-163	9.89952e-164	-1.08405e-163	2.65558e-163	8.71937e-163	3.25972e-163	1.15258e-163	2.11909e-163	-1.05342e-164	2.96952e-164	5.12397e-163	2.58412e-163	7.38912e-163	4.08044e-164	-1.30678e-164	1.98012e-163	9.31156e-163	-1.06643e-162	1.01415e-162	0
-1.01456e-163	4.03613e-163	-2.19423e-163	2.52065e-163	8.57644e-164	-9.39366e-164	-1.55703e-163	3.39133e-163	-5.8937e-163	4.18818e-164	7.23528e-164	-2.49799e-163	9.89952e-164	-1.08405e-163	2.65558e-163	8.71937e-163	3.25972e-163	1.15258e-163	2.11909e-163	-1.05342e-164	2.96952e-164	5.12397e-163	2.58412e-163	7.38912e-163	4.08044e-164	-1.30678e-164	1.98012e-163	9.31156e-163	-1.06643e-162	1.01415e-162	0
-1.01456e-163	4.03613e-163	-2.19423e-163	2.52065e-163	8.57644e-164	-9.39366e-164	-1.55703e-163	3.39133e-163	-5.8937e-163	4.18818e-164	7.23528e-164	-2.49799e-163	9.89952e-164	-1.08405e-163	2.65558e-163	8.71937e-163	3.25972e-163	1.15258e-163	2.11909e-163	-1.05342e-164	2.96952e-164	5.12397e-163	2.58412e-163	7.38912e-163	4.08044e-164	-1.30678e-164	1.98012e-163	9.31156e-163	-1.06643e-162	1.01415e-162	0
-1.01456e-163	4.03613e-163	-2.19423e-163	2.52065e-163	8.57644e-164	-9.39366e-164	-1.55703e-163	3.39133e-163	-5.8937e-163	4.18818e-164	7.23528e-164	-2.49799e-163	9.89952e-164	-1.08405e-163	2.65558e-163	8.71937e-163	3.25972e-163	1.15258e-163	2.11909e-163	-1.05342e-164	2.96952e-164	5.12397e-163	2.58412e-163	7.38912e-163	4.08044e-164	-1.30678e-164	1.98012e-163	9.31156e-163	-1.06643e-162	1.01415e-162	0
-1.01456e-163	4.03613e-163	-2.19423e-163	2.52065e-163	8.57644e-164	-9.39366e-164	-1.55703e-163	3.39133e-163	-5.8937e-163	4.18818e-164	7.23528e-164	-2.49799e-163	9.89952e-164	-1.08405e-163	2.65558e-163	8.71937e-163	3.25972e-163	1.15258e-163	2.11909e-163	-1.05342e-164	2.96952e-164	5.12397e-163	2.58412e-163	7.38912e-163	4.08044e-164	-1.30678e-164	1.98012e-163	9.31156e-163	-1.06643e-162	1.01415e-162	0
-1.01456e-163	4.03613e-163	-2.19423e-163	2.52065e-163	8.57644e-164	-9.39366e-164	-1.55703e-163	3.39133e-163	-5.8937e-163	4.18818e-164	7.23528e-164	-2.49799e-163	9.89952e-164	-1.08405e-163	2.65558e-163	8.71937e-163	3.25972e-163	1.15258e-163	2.11909e-163	-1.05342e-164	2.96952e-164	5.12397e-163	2.58412e-163	7.38912e-163	4.08044e-164	-1.30678e-164	1.98012e-163	9.31156e-163	-1.06643e-162	1.01415e-162	0
-1.01456e-163	4.03613e-163	-2.19423e-163	2.52065e-163	8.57644e-164	-9.39366e-164	-1.55703e-163	3.39133e-163	-5.8937e-163	4.18818e-164	7.23528e-164	-2.49799e-163	9.89952e-164	-1.08405e-163	2.65558e-163	8.71937e-163	3.25972e-163	1.15258e-163	2.11909e-163	-1.05342e-164	2.96952e-164	5.12397e-163	2.58412e-163	7.38912e-163	4.08044e-164	-1.30678e-164	1.98012e-163	9.31156e-163	-1.06643e-162	1.01415e-162	0
-1.01456e-163	4.03613e-163	-2.19423e-163	2.52065e-163	8.57644e-164	-9.39366e-164	-1.55703e-163	3.39133e-163	-5.8937e-163	4.18818e-164	7.23528e-164	-2.49799e-163	9.89952e-164	-1.08405e-163	2.65558e-163	8.71937e-163	3.25972e-163	1.15258e-163	2.11909e-163	-1.05342e-164	2.96952e-164	5.12397e-163	2.58412e-163	7.38912e-163	4.08044e-164	-1.30678e-164	1.98012e-163	9.31156e-163	-1.06643e-162	1.01415e-162	0
-1.01456e-163	4.03613e-163	-2.19423e-163	2.52065e-163	8.57644e-164	-9.39366e-164	-1.55703e-163	3.39133e-163	-5.8937e-163	4.18818e-164	7.23528e-164	-2.49799e-163	9.89952e-164	-1.08405e-163	2.65558e-163	8.71937e-163	3.25972e-163	1.15258e-163	2.11909e-163	-1.05342e-164	2.96952e-164	5.12397e-163	2.58412e-163	7.38912e-163	4.08044e-164	-1.30678e-164	1.98012e-163	9.31156e-163	-1.06643e-162	1.01415e-162	0
-1.01456e-163	4.03613e-163	-2.19423e-163	2.52065e-163	8.57644e-164	-9.39366e-164	-1.55703e-163	3.39133e-163	-5.8937e-163	4.18818e-164	7.23528e-164	-2.49799e-163	9.89952e-164	-1.08405e-163	2.65558e-163	8.71937e-163	3.25972e-163	1.15258e-163	2.11909e-163	-1.05342e-164	2.96952e-164	5.12397e-163	2.58412e-163	7.38912e-163	4.08044e-164	-1.30678e-164	1.98012e-163	9.31156e-163	-1.06643e-162	1.01415e-162	0
-1.01456e-163	4.03613e-163	-2.19423e-163	2.52065e-163	8.57644e-164	-9.39366e-164	-1.55703e-163	3.39133e-163	-5.8937e-163	4.18818e-164	7.23528e-164	-2.49799e-163	9.89952e-164	-1.08405e-163	2.65558e-163	8.71937e-163	3.25972e-163	1.15258e-163	2.11909e-163	-1.05342e-164	2.96952e-164	5.12397e-163	2.58412e-163	7.38912e-163	4.08044e-164	-1.30678e-164	1.98012e-163	9.31156e-163	-1.06643e-162	1.01415e-162	0
-1.01456e-163	4.03613e-163	-2.19423e-163	2.52065e-163	8.57644e-164	-9.39366e-164	-1.55703e-163	3.39133e-163	-5.8937e-163	4.18818e-164	7.23528e-164	-2.49799e-163	9.89952e-164	-1.08405e-163	2.65558e-163	8.71937e-163	3.25972e-163	1.15258e-163	2.11909e-163	-1.05342e-164	2.96952e-164	5.12397e-163	2.58412e-163	7.38912e-163	4.08044e-164	-1.30678e-164	1.98012e-163	9.31156e-163	-1.06643e-162	1.01415e-162	0
-1.01456e-163	4.03613e-163	-2.19423e-163	2.52065e-163	8.57644e-164	-9.39366e-164	-1.55703e-163	3.39133e-163	-5.8937e-163	4.18818e-164	7.23528e-164	-2.49799e-163	9.89952e-164	-1.08405e-163	2.65558e-163	8.71937e-163	3.25972e-163	1.15258e-163	2.11909e-163	-1.05342e-164	2.96952e-164	5.12397e-163	2.58412e-163	7.38912e-163	4.08044e-164	-1.30678e-164	1.98012e-163	9.31156e-163	-1.06643e-162	1.01415e-162	0
-1.01456e-163	4.03613e-163	-2.19423e-163	2.52065e-163	8.57644e-164	-9.39366e-164	-1.55703e-163	3.39133e-163	-5.8937e-163	4.18818e-164	7.23528e-164	-2.49799e-163	9.89952e-164	-1.08405e-163	2.65558e-163	8.71937e-163	3.25972e-163	1.15258e-163	2.11909e-163	-1.05342e-164	2.96952e-164	5.12397e-163	2.58412e-163	7.38912e-163	4.08044e-164	-1.30678e-164	1.98012e-163	9.31156e-163	-1.06643e-162	1.01415e-162	0
-1.01456e-163	4.03613e-163	-2.19423e-163	2.52065e-163	8.57644e-164	-9.39366e-164	-1.55703e-163	3.39133e-163	-5.8937e-163	4.18818e-164	7.23528e-164	-2.49799e-163	9.89952e-164	-1.08405e-163	2.65558e-163	8.71937e-163	3.25972e-163	1.15258e-163	2.11909e-163	-1.05342e-164	2.96952e-164	5.12397e-163	2.58412e-163	7.38912e-163	4.08044e-164	-1.30678e-164	1.98012e-163	9.31156e-163	-1.06643e-162	1.01415e-162	0
-1.01456e-163	4.03613e-163	-2.19423e-163	2.52065e-163	8.57644e-164	-9.39366e-164	-1.55703e-163	3.39133e-163	-5.8937e-163	4.18818e-164	7.23528e-164	-2.49799e-163	9.89952e-164	-1.08405e-163	2.65558e-163	8.71937e-163	3.25972e-163	1.15258e-163	2.11909e-163	-1.05342e-164	2.96952e-164	5.12397e-163	2.58412e-163	7.38912e-163	4.08044e-164	-1.30678e-164	1.98012e-163	9.31156e-163	-1.06643e-162	1.01415e-162	0
-1.01456e-163	4.03613e-163	-2.19423e-163	2.52065e-163	8.57644e-164	-9.39366e-164	-1.55703e-163	3.39133e-163	-5.8937e-163	4.18818e-164	7.23528e-164	-2.49799e-163	9.89952e-164	-1.08405e-163	2.65558e-163	8.71937e-163	3.25972e-163	1.15258e-163	2.11909e-163	-1.05342e-164	2.96952e-164	5.12397e-163	2.58412e-163	7.38912e-163	4.08044e-164	-1.30678e-164	1.98012e-163	9.31156e-163	-1.06643e-162	1.01415e-162	0
-1.01456e-163	4.03613e-163	-2.19423e-163	2.52065e-163	8.57644e-164	-9.39366e-164	-1.55703e-163	3.39133e-163	-5.8937e-163	4.18818e-164	7.23528e-164	-2.49799e-163	9.89952e-164	-1.08405e-163	2.65558e-163	8.71937e-163	3.25972e-163	1.15258e-163	2.11909e-163	-1.05342e-164	2.96952e-164	5.12397e-163	2.58412e-163	7.38912e-163	4.08044e-164	-1.30678e-164	1.98012e-163	9.31156e-163	-1.06643e-162	1.01415e-162	0
-1.01456e-163	4.03613e-163	-2.19423e-163	2.52065e-163	8.57644e-164	-9.39366e-164	-1.55703e-163	3.39133e-163	-5.8937e-163	4.18818e-164	7.23528e-164	-2.49799e-163	9.89952e-164	-1.08405e-163	2.65558e-163	8.71937e-163	3.25972e-163	1.15258e-163	2.11909e-163	-1.05342e-164	2.96952e-164	5.12397e-163	2.58412e-163	7.38912e-163	4.08044e-164	-1.30678e-164	1.98012e-163	9.31156e-163	-1.06643e-162	1.01415e-162	0
-1.01456e-163	4.03613e-163	-2.19423e-163	2.52065e-163	8.57644e-164	-9.39366e-164	-1.55703e-163	3.39133e-163	-5.8937e-163	4.18818e-164	7.23528e-164	-2.49799e-163	9.89952e-164	-1.08405e-163	2.65558e-163	8.71937e-163	3.25972e-163	1.15258e-163	2.11909e-163	-1.05342e-164	2.96952e-164	5.12397e-163	2.58412e-163	7.38912e-163	4.08044e-164	-1.30678e-164	1.98012e-163	9.31156e-163	-1.06643e-162	1.01415e-162	0
-1.01456e-163	4.03613e-163	-2.19423e-163	2.52065e-163	8.57644e-164	-9.39366e-164	-1.55703e-163	3.39133e-163	-5.8937e-163	4.18818e-164	7.23528e-164	-2.49799e-163	9.89952e-164	-1.08405e-163	2.65558e-163	8.71937e-163	3.25972e-163	1.15258e-163	2.11909e-163	-1.05342e-164	2.96952e-164	5.12397e-163	2.58412e-163	7.38912e-163	4.08044e-164	-1.30678e-164	1.98012e-163	9.31156e-163	-1.06643e-162	1.01415e-162	0
-1.01456e-163	4.03613e-163	-2.19423e-163	2.52065e-163	8.57644e-164	-9.39366e-164	-1.55703e-163	3.39133e-163	-5.8937e-163	4.18818e-164	7.23528e-164	-2.49799e-163	9.89952e-164	-1.08405e-163	2.65558e-163	8.71937e-163	3.25972e-163	1.15258e-163	2.11909e-163	-1.05342e-164	2.96952e-164	5.12397e-163	2.58412e-163	7.38912e-163	4.08044e-164	-1.30678e-164	1.98012e-163	9.31156e-163	-1.06643e-162	1.01415e-162	0
-1.01456e-163	4.03613e-163	-2.19423e-163	2.52065e-163	8.57644e-164	-9.39366e-164	-1.55703e-163	3.39133e-163	-5.8937e-163	4.18818e-164	7.23528e-164	-2.49799e-163	9.89952e-164	-1.08405e-163	2.65558e-163	8.71937e-163	3.25972e-163	1.15258e-163	2.11909e-163	-1.05342e-164	2.96952e-164	5.12397e-163	2.58412e-163	7.38912e-163	4.08044e-164	-1.30678e-164	1.98012e-163	9.31156e-163	-1.06643e-162	1.01415e-162	0
-1.01456e-163	4.03613e-163	-2.19423e-163	2.52065e-163	8.57644e-164	-9.39366e-164	-1.55703e-163	3.39133e-163	-5.8937e-163	4.18818e-164	7.23528e-164	-2.49799e-163	9.89952e-164	-1.08405e-163	2.65558e-163	8.71937e-163	3.25972e-163	1.15258e-163	2.11909e-163	-1.05342e-164	2.96952e-164	5.12397e-163	2.58412e-163	7.38912e-163	4.08044e-164	-1.30678e-164	1.98012e-163	9.31156e-163	-1.06643e-162	1.01415e-162	0
-1.01456e-163	4.03613e-163	-2.19423e-163	2.52065e-163	8.57644e-164	-9.39366e-164	-1.55703e-163	3.39133e-163	-5.8937e-163	4.18818e-164	7.23528e-164	-2.49799e-163	9.89952e-164	-1.08405e-163	2.65558e-163	8.71937e-163	3.25972e-163	1.15258e-163	2.11909e-163	-1.05342e-164	2.96952e-164	5.12397e-163	2.58412e-163	7.38912e-163	4.08044e-164	-1.30678e-164	1.98012e-163	9.31156e-163	-1.06643e-162	1.01415e-162	0
-1.01456e-163	4.03613e-163	-2.19423e-163	2.52065e-163	8.57644e-164	-9.39366e-164	-1.55703e-163	3.39133e-163	-5.8937e-163	4.18818e-164	7.23528e-164	-2.49799e-163	9.89952e-164	-1.08405e-163	2.65558e-163	8.71937e-163	3.25972e-163	1.15258e-163	2.11909e-163	-1.05342e-164	2.96952e-164	5.12397e-163	2.58412e-163	7.38912e-163	4.08044e-164	-1.30678e-164	1.98012e-163	9.31156e-163	-1.06643e-162	1.01415e-162	0
-1.01456e-163	4.03613e-163	-2.19423e-163	2.52065e-163	8.57644e-164	-9.39366e-164	-1.55703e-163	3.39133e-163	-5.8937e-163	4.18818e-164	7.23528e-164	-2.49799e-163	9.89952e-164	-1.08405e-163	2.65558e-163	8.71937e-163	3.25972e-163	1.15258e-163	2.11909e-163	-1.05342e-164	2.96952e-164	5.12397e-163	2.58412e-163	7.38912e-163	4.08044e-164	-1.30678e-164	1.98012e-163	9.31156e-163	-1.06643e-162	1.01415e-162	0
-1.01456e-163	4.03613e-163	-2.19423e-163	2.52065e-163	8.57644e-164	-9.39366e-164	-1.55703e-163	3.39133e-163	-5.8937e-163	4.18818e-164	7.23528e-164	-2.49799e-163	9.89952e-164	-1.08405e-163	2.65558e-163	8.71937e-163	3.25972e-163	1.15258e-163	2.11909e-163	-1.05342e-164	2.96952e-164	5.12397e-163	2.58412e-163	7.38912e-163	4.08044e-164	-1.30678e-164	1.98012e-163	9.31156e-163	-1.06643e-162	1.01415e-162	0
-1.01456e-163	4.03613e-163	-2.19423e-163	2.52065e-163	8.57644e-164	-9.39366e-164	-1.55703e-163	3.39133e-163	-5.8937e-163	4.18818e-164	7.23528e-164	-2.49799e-163	9.89952e-164	-1.08405e-163	2.65558e-163	8.71937e-163	3.25972e-163	1.15258e-163	2.11909e-163	-1.05342e-164	2.96952e-164	5.12397e-163	2.58412e-163	7.38912e-163	4.08044e-164	-1.30678e-164	1.98012e-163	9.31156e-163	-1.06643e-162	1.01415e-162	0
-1.01456e-163	4.03613e-163	-2.19423e-163	2.52065e-163	8.57644e-164	-9.39366e-164	-1.55703e-163	3.39133e-163	-5.8937e-163	4.18818e-164	7.23528e-164	-2.49799e-163	9.89952e-164	-1.08405e-163	2.65558e-163	8.71937e-163	3.25972e-163	1.15258e-163	2.11909e-163	-1.05342e-164	2.96952e-164	5.12397e-163	2.58412e-163	7.38912e-163	4.08044e-164	-1.30678e-164	1.98012e-163	9.31156e-163	-1.06643e-162	1.01415e-162	0
-1.01456e-163	4.03613e-163	-2.19423e-163	2.52065e-163	8.57644e-164	-9.39366e-164	-1.55703e-163	3.39133e-163	-5.8937e-163	4.18818e-164	7.23528e-164	-2.49799e-163	9.89952e-164	-1.08405e-163	2.65558e-163	8.71937e-163	3.25972e-163	1.15258e-163	2.11909e-163	-1.05342e-164	2.96952e-164	5.12397e-163	2.58412e-163	7.38912e-163	4.08044e-164	-1.30678e-164	1.98012e-163	9.31156e-163	-1.06643e-162	1.01415e-162	0
-1.01456e-163	4.03613e-163	-2.19423e-163	2.52065e-163	8.57644e-164	-9.39366e-164	-1.55703e-163	3.39133e-163	-5.8937e-163	4.18818e-164	7.23528e-164	-2.49799e-163	9.89952e-164	-1.08405e-163	2.65558e-163	8.71937e-163	3.25972e-163	1.15258e-163	2.11909e-163	-1.05342e-164	2.96952e-164	5.12397e-163	2.58412e-163	7.38912e-163	4.08044e-164	-1.30678e-164	1.98012e-163	9.31156e-163	-1.06643e-162	1.01415e-162	0
-1.01456e-163	4.03613e-163	-2.19423e-163	2.52065e-163	8.57644e-164	-9.39366e-164	-1.55703e-163	3.39133e-163	-5.8937e-163	4.18818e-164	7.23528e-164	-2.49799e-163	9.89952e-164	-1.08405e-163	2.65558e-163	8.71937e-163	3.25972e-163	1.15258e-163	2.11909e-163	-1.05342e-164	2.96952e-164	5.12397e-163	2.58412e-163	7.38912e-163	4.08044e-164	-1.30678e-164	1.98012e-163	9.31156e-163	-1.06643e-162	1.01415e-162	0
-1.01456e-163	4.03613e-163	-2.19423e-163	2.52065e-163	8.57644e-164	-9.39366e-164	-1.55703e-163	3.39133e-163	-5.8937e-163	4.18818e-164	7.23528e-164	-2.49799e-163	9.89952e-164	-1.08405e-163	2.65558e-163	8.71937e-163	3.25972e-163	1.15258e-163	2.11909e-163	-1.05342e-164	2.96952e-164	5.12397e-163	2.58412e-163	7.38912e-163	4.08044e-164	-1.30678e-164	1.98012e-163	9.31156e-163	-1.06643e-162	1.01415e-162	0
-1.01456e-163	4.03613e-163	-2.19423e-163	2.52065e-163	8.57644e-164	-9.39366e-164	-1.55703e-163	3.39133e-163	-5.8937e-163	4.18818e-164	7.23528e-164	-2.49799e-163	9.89952e-164	-1.08405e-163	2.65558e-163	8.71937e-163	3.25972e-163	1.15258e-163	2.11909e-163	-1.05342e-164	2.96952e-164	5.12397e-163	2.58412e-163	7.38912e-163	4.08044e-164	-1.30678e-164	1.98012e-163	9.31156e-163	-1.06643e-162	1.01415e-162	0
-1.01456e-163	4.03613e-163	-2.19423e-163	2.52065e-163	8.57644e-164	-9.39366e-164	-1.55703e-163	3.39133e-163	-5.8937e-163	4.18818e-164	7.23528e-164	-2.49799e-163	9.89952e-164	-1.08405e-163	2.65558e-163	8.71937e-163	3.25972e-163	1.15258e-163	2.11909e-163	-1.05342e-164	2.96952e-164	5.12397e-163	2.58412e-163	7.38912e-163	4.08044e-164	-1.30678e-164	1.98012e-163	9.31156e-163	-1.06643e-162	1.01415e-162	0
-1.01456e-163	4.03613e-163	-2.19423e-163	2.52065e-163	8.57644e-164	-9.39366e-164	-1.55703e-163	3.39133e-163	-5.8937e-163	4.18818e-164	7.23528e-164	-2.49799e-163	9.89952e-164	-1.08405e-163	2.65558e-163	8.71937e-163	3.25972e-163	1.15258e-163	2.11909e-163	-1.05342e-164	2.96952e-164	5.12397e-163	2.58412e-163	7.38912e-163	4.08044e-164	-1.30678e-164	1.98012e-163	9.31156e-163	-1.06643e-162	1.01415e-162	0
-1.01456e-163	4.03613e-163	-2.19423e-163	2.52065e-163	8.57644e-164	-9.39366e-164	-1.55703e-163	3.39133e-163	-5.8937e-163	4.18818e-164	7.23528e-164	-2.49799e-163	9.89952e-164	-1.08405e-163	2.65558e-163	8.71937e-163	3.25972e-163	1.15258e-163	2.11909e-163	-1.05342e-164	2.96952e-164	5.12397e-163	2.58412e-163	7.38912e-163	4.08044e-164	-1.30678e-164	1.98012e-163	9.31156e-163	-1.06643e-162	1.01415e-162	0
-1.01456e-163	4.03613e-163	-2.19423e-163	2.52065e-163	8.57644e-164	-9.39366e-164	-1.55703e-163	3.39133e-163	-5.8937e-163	4.18818e-164	7.23528e-164	-2.49799e-163	9.89952e-164	-1.08405e-163	2.65558e-163	8.71937e-163	3.25972e-163	1.15258e-163	2.11909e-163	-1.05342e-164	2.96952e-164	5.12397e-163	2.58412e-163	7.38912e-163	4.08044e-164	-1.30678e-164	1.98012e-163	9.31156e-163	-1.06643e-162	1.01415e-162	0
-1.01456e-163	4.03613e-163	-2.19423e-163	2.52065e-163	8.57644e-164	-9.39366e-164	-1.55703e-163	3.39133e-163	-5.8937e-163	4.18818e-164	7.23528e-164	-2.49799e-163	9.89952e-164	-1.08405e-163	2.65558e-163	8.71937e-163	3.25972e-163	1.15258e-163	2.11909e-163	-1.05342e-164	2.96952e-164	5.12397e-163	2.58412e-163	7.38912e-163	4.08044e-164	-1.30678e-164	1.98012e-163	9.31156e-163	-1.06643e-162	1.01415e-162	0
-1.01456e-163	4.03613e-163	-2.19423e-163	2.52065e-163	8.57644e-164	-9.39366e-164	-1.55703e-163	3.39133e-163	-5.8937e-163	4.18818e-164	7.23528e-164	-2.49799e-163	9.89952e-164	-1.08405e-163	2.65558e-163	8.71937e-163	3.25972e-163	1.15258e-163	2.11909e-163	-1.05342e-164	2.96952e-164	5.12397e-163	2.58412e-163	7.38912e-163	4.08044e-164	-1.30678e-164	1.98012e-163	9.31156e-163	-1.06643e-162	1.01415e-162	0
-1.01456e-163	4.03613e-163	-2.19423e-163	2.52065e-163	8.57644e-164	-9.39366e-164	-1.55703e-163	3.39133e-163	-5.8937e-163	4.18818e-164	7.23528e-164	-2.49799e-163	9.89952e-164	-1.08405e-163	2.65558e-163	8.71937e-163	3.25972e-163	1.15258e-163	2.11909e-163	-1.05342e-164	2.96952e-164	5.12397e-163	2.58412e-163	7.38912e-163	4.08044e-164	-1.30678e-164	1.98012e-163	9.31156e-163	-1.06643e-162	1.01415e-162	0
-1.01456e-163	4.03613e-163	-2.19423e-163	2.52065e-163	8.57644e-164	-9.39366e-164	-1.55703e-163	3.39133e-163	-5.8937e-163	4.18818e-164	7.23528e-164	-2.49799e-163	9.89952e-164	-1.08405e-163	2.65558e-163	8.71937e-163	3.25972e-163	1.15258e-163	2.11909e-163	-1.05342e-164	2.96952e-164	5.12397e-163	2.58412e-163	7.38912e-163	4.08044e-164	-1.30678e-164	1.98012e-163	9.31156e-163	-1.06643e-162	1.01415e-162	0
-1.01456e-163	4.03613e-163	-2.19423e-163	2.52065e-163	8.57644e-164	-9.39366e-164	-1.55703e-163	3.39133e-163	-5.8937e-163	4.18818e-164	7.23528e-164	-2.49799e-163	9.89952e-164	-1.08405e-163	2.65558e-163	8.71937e-163	3.25972e-163	1.15258e-163	2.11909e-163	-1.05342e-164	2.96952e-164	5.12397e-163	2.58412e-163	7.38912e-163	4.08044e-164	-1.30678e-164	1.98012e-163	9.31156e-163	-1.06643e-162	1.01415e-162	0
-1.01456e-163	4.03613e-163	-2.19423e-163	2.52065e-163	8.57644e-164	-9.39366e-164	-1.55703e-163	3.39133e-163	-5.8937e-163	4.18818e-164	7.23528e-164	-2.49799e-163	9.89952e-164	-1.08405e-163	2.65558e-163	8.71937e-163	3.25972e-163	1.15258e-163	2.11909e-163	-1.05342e-164	2.96952e-164	5.12397e-163	2.58412e-163	7.38912e-163	4.08044e-164	-1.30678e-164	1.98012e-163	9.31156e-163	-1.06643e-162	1.01415e-162	0
-1.01456e-163	4.03613e-163	-2.19423e-163	2.52065e-163	8.57644e-164	-9.39366e-164	-1.55703e-163	3.39133e-163	-5.8937e-163	4.18818e-164	7.23528e-164	-2.49799e-163	9.89952e-164	-1.08405e-163	2.65558e-163	8.71937e-163	3.25972e-163	1.15258e-163	2.11909e-163	-1.05342e-164	2.96952e-164	5.12397e-163	2.58412e-163	7.38912e-163	4.08044e-164	-1.30678e-164	1.98012e-163	9.31156e-163	-1.06643e-162	1.01415e-162	0
-1.01456e-163	4.03613e-163	-2.19423e-163	2.52065e-163	8.57644e-164	-9.39366e-164	-1.55703e-163	3.39133e-163	-5.8937e-163	4.18818e-164	7.23528e-164	-2.49799e-163	9.89952e-164	-1.08405e-163	2.65558e-163	8.71937e-163	3.25972e-163	1.15258e-163	2.11909e-163	-1.05342e-164	2.96952e-164	5.12397e-163	2.58412e-163	7.38912e-163	4.08044e-164	-1.30678e-164	1.98012e-163	9.31156e-163	-1.06643e-162	1.01415e-162	0
-1.01456e-163	4.03613e-163	-2.19423e-163	2.52065e-163	8.57644e-164	-9.39366e-164	-1.55703e-163	3.39133e-163	-5.8937e-163	4.18818e-164	7.23528e-164	-2.49799e-163	9.89952e-164	-1.08405e-163	2.65558e-163	8.71937e-163	3.25972e-163	1.15258e-163	2.11909e-163	-1.05342e-164	2.96952e-164	5.12397e-163	2.58412e-163	7.38912e-163	4.08044e-164	-1.30678e-164	1.98012e-163	9.31156e-163	-1.06643e-162	1.01415e-162	0
-1.01456e-163	4.03613e-163	-2.19423e-163	2.52065e-163	8.57644e-164	-9.39366e-164	-1.55703e-163	3.39133e-163	-5.8937e-163	4.18818e-164	7.23528e-164	-2.49799e-163	9.89952e-164	-1.08405e-163	2.65558e-163	8.71937e-163	3.25972e-163	1.15258e-163	2.11909e-163	-1.05342e-164	2.96952e-164	5.12397e-163	2.58412e-163	7.38912e-163	4.08044e-164	-1.30678e-164	1.98012e-163	9.31156e-163	-1.06643e-162	1.01415e-162	0
-1.01456e-163	4.03613e-163	-2.19423e-163	2.52065e-163	8.57644e-164	-9.39366e-164	-1.55703e-163	3.39133e-163	-5.8937e-163	4.18818e-164	7.23528e-164	-2.49799e-163	9.89952e-164	-1.08405e-163	2.65558e-163	8.71937e-163	3.25972e-163	1.15258e-163	2.11909e-163	-1.05342e-164	2.96952e-164	5.12397e-163	2.58412e-163	7.38912e-163	4.08044e-164	-1.30678e-164	1.98012e-163	9.31156e-163	-1.06643e-162	1.01415e-162	0
-1.01456e-163	4.03613e-163	-2.19423e-163	2.52065e-163	8.57644e-164	-9.39366e-164	-1.55703e-163	3.39133e-163	-5.8937e-163	4.18818e-164	7.23528e-164	-2.49799e-163	9.89952e-164	-1.08405e-163	2.65558e-163	8.71937e-163	3.25972e-163	1.15258e-163	2.11909e-163	-1.05342e-164	2.96952e-164	5.12397e-163	2.58412e-163	7.38912e-163	4.08044e-164	-1.30678e-164	1.98012e-163	9.31156e-163	-1.06643e-162	1.01415e-162	0
-1.01456e-163	4.03613e-163	-2.19423e-163	2.52065e-163	8.57644e-164	-9.39366e-164	-1.55703e-163	3.39133e-163	-5.8937e-163	4.18818e-164	7.23528e-164	-2.49799e-163	9.89952e-164	-1.08405e-163	2.65558e-163	8.71937e-163	3.25972e-163	1.15258e-163	2.11909e-163	-1.05342e-164	2.96952e-164	5.12397e-163	2.58412e-163	7.38912e-163	4.08044e-164	-1.30678e-164	1.98012e-163	9.31156e-163	-1.06643e-162	1.01415e-162	0
-1.01456e-163	4.03613e-163	-2.19423e-163	2.52065e-163	8.57644e-164	-9.39366e-164	-1.55703e-163	3.39133e-163	-5.8937e-163	4.18818e-164	7.23528e-164	-2.49799e-163	9.89952e-164	-1.08405e-163	2.65558e-163	8.71937e-163	3.25972e-163	1.15258e-163	2.11909e-163	-1.05342e-164	2.96952e-164	5.12397e-163	2.58412e-163	7.38912e-163	4.08044e-164	-1.30678e-164	1.98012e-163	9.31156e-163	-1.06643e-162	1.01415e-162	0
-1.01456e-163	4.03613e-163	-2.19423e-163	2.52065e-163	8.57644e-164	-9.39366e-164	-1.55703e-163	3.39133e-163	-5.8937e-163	4.18818e-164	7.23528e-164	-2.49799e-163	9.89952e-164	-1.08405e-163	2.65558e-163	8.71937e-163	3.25972e-163	1.15258e-163	2.11909e-163	-1.05342e-164	2.96952e-164	5.12397e-163	2.58412e-163	7.38912e-163	4.08044e-164	-1.30678e-164	1.98012e-163	9.31156e-163	-1.06643e-162	1.01415e-162	0
-1.01456e-163	4.03613e-163	-2.19423e-163	2.52065e-163	8.57644e-164	-9.39366e-164	-1.55703e-163	3.39133e-163	-5.8937e-163	4.18818e-164	7.23528e-164	-2.49799e-163	9.89952e-164	-1.08405e-163	2.65558e-163	8.71937e-163	3.25972e-163	1.15258e-163	2.11909e-163	-1.05342e-164	2.96952e-164	5.12397e-163	2.58412e-163	7.38912e-163	4.08044e-164	-1.30678e-164	1.98012e-163	9.31156e-163	-1.06643e-162	1.01415e-162	0
-1.01456e-163	4.03613e-163	-2.19423e-163	2.52065e-163	8.57644e-164	-9.39366e-164	-1.55703e-163	3.39133e-163	-5.8937e-163	4.18818e-164	7.23528e-164	-2.49799e-163	9.89952e-164	-1.08405e-163	2.65558e-163	8.71937e-163	3.25972e-163	1.15258e-163	2.11909e-163	-1.05342e-164	2.96952e-164	5.12397e-163	2.58412e-163	7.38912e-163	4.08044e-164	-1.30678e-164	1.98012e-163	9.31156e-163	-1.06643e-162	1.01415e-162	0
-1.01456e-163	4.03613e-163	-2.19423e-163	2.52065e-163	8.57644e-164	-9.39366e-164	-1.55703e-163	3.39133e-163	-5.8937e-163	4.18818e-164	7.23528e-164	-2.49799e-163	9.89952e-164	-1.08405e-163	2.65558e-163	8.71937e-163	3.25972e-163	1.15258e-163	2.11909e-163	-1.05342e-164	2.96952e-164	5.12397e-163	2.58412e-163	7.38912e-163	4.08044e-164	-1.30678e-164	1.98012e-163	9.31156e-163	-1.06643e-162	1.01415e-162	0
-1.01456e-163	4.03613e-163	-2.19423e-163	2.52065e-163	8.57644e-164	-9.39366e-164	-1.55703e-163	3.39133e-163	-5.8937e-163	4.18818e-164	7.23528e-164	-2.49799e-163	9.89952e-164	-1.08405e-163	2.65558e-163	8.71937e-163	3.25972e-163	1.15258e-163	2.11909e-163	-1.05342e-164	2.96952e-164	5.12397e-163	2.58412e-163	7.38912e-163	4.08044e-164	-1.30678e-164	1.98012e-163	9.31156e-163	-1.06643e-162	1.01415e-162	0
-1.01456e-163	4.03613e-163	-2.19423e-163	2.52065e-163	8.57644e-164	-9.39366e-164	-1.55703e-163	3.39133e-163	-5.8937e-163	4.18818e-164	7.23528e-164	-2.49799e-163	9.89952e-164	-1.08405e-163	2.65558e-163	8.71937e-163	3.25972e-163	1.15258e-163	2.11909e-163	-1.05342e-164	2.96952e-164	5.12397e-163	2.58412e-163	7.38912e-163	4.08044e-164	-1.30678e-164	1.98012e-163	9.31156e-163	-1.06643e-162	1.01415e-162	0
-1.01456e-163	4.03613e-163	-2.19423e-163	2.52065e-163	8.57644e-164	-9.39366e-164	-1.55703e-163	3.39133e-163	-5.8937e-163	4.18818e-164	7.23528e-164	-2.49799e-163	9.89952e-164	-1.08405e-163	2.65558e-163	8.71937e-163	3.25972e-163	1.15258e-163	2.11909e-163	-1.05342e-164	2.96952e-164	5.12397e-163	2.58412e-163	7.38912e-163	4.08044e-164	-1.30678e-164	1.98012e-163	9.31156e-163	-1.06643e-162	1.01415e-162	0
-1.01456e-163	4.03613e-163	-2.19423e-163	2.52065e-163	8.57644e-164	-9.39366e-164	-1.55703e-163	3.39133e-163	-5.8937e-163	4.18818e-164	7.23528e-164	-2.49799e-163	9.89952e-164	-1.08405e-163	2.65558e-163	8.71937e-163	3.25972e-163	1.15258e-163	2.11909e-163	-1.05342e-164	2.96952e-164	5.12397e-163	2.58412e-163	7.38912e-163	4.08044e-164	-1.30678e-164	1.98012e-163	9.31156e-163	-1.06643e-162	1.01415e-162	0
-1.01456e-163	4.03613e-163	-2.19423e-163	2.52065e-163	8.57644e-164	-9.39366e-164	-1.55703e-163	3.39133e-163	-5.8937e-163	4.18818e-164	7.23528e-164	-2.49799e-163	9.89952e-164	-1.08405e-163	2.65558e-163	8.71937e-163	3.25972e-163	1.15258e-163	2.11909e-163	-1.05342e-164	2.96952e-164	5.12397e-163	2.58412e-163	7.38912e-163	4.08044e-164	-1.30678e-164	1.98012e-163	9.31156e-163	-1.06643e-162	1.01415e-162	0
-1.01456e-163	4.03613e-163	-2.19423e-163	2.52065e-163	8.57644e-164	-9.39366e-164	-1.55703e-163	3.39133e-163	-5.8937e-163	4.18818e-164	7.23528e-164	-2.49799e-163	9.89952e-164	-1.08405e-163	2.65558e-163	8.71937e-163	3.25972e-163	1.15258e-163	2.11909e-163	-1.05342e-164	2.96952e-164	5.12397e-163	2.58412e-163	7.38912e-163	4.08044e-164	-1.30678e-164	1.98012e-163	9.31156e-163	-1.06643e-162	1.01415e-162	0
-1.01456e-163	4.03613e-163	-2.19423e-163	2.52065e-163	8.57644e-164	-9.39366e-164	-1.55703e-163	3.39133e-163	-5.8937e-163	4.18818e-164	7.23528e-164	-2.49799e-163	9.89952e-164	-1.08405e-163	2.65558e-163	8.71937e-163	3.25972e-163	1.15258e-163	2.11909e-163	-1.05342e-164	2.96952e-164	5.12397e-163	2.58412e-163	7.38912e-163	4.08044e-164	-1.30678e-164	1.98012e-163	9.31156e-163	-1.06643e-162	1.01415e-162	0
-1.01456e-163	4.03613e-163	-2.19423e-163	2.52065e-163	8.57644e-164	-9.39366e-164	-1.55703e-163	3.39133e-163	-5.8937e-163	4.18818e-164	7.23528e-164	-2.49799e-163	9.89952e-164	-1.08405e-163	2.65558e-163	8.71937e-163	3.25972e-163	1.15258e-163	2.11909e-163	-1.05342e-164	2.96952e-164	5.12397e-163	2.58412e-163	7.38912e-163	4.08044e-164	-1.30678e-164	1.98012e-163	9.31156e-163	-1.06643e-162	1.01415e-162	0
-1.01456e-163	4.03613e-163	-2.19423e-163	2.52065e-163	8.57644e-164	-9.39366e-164	-1.55703e-163	3.39133e-163	-5.8937e-163	4.18818e-164	7.23528e-164	-2.49799e-163	9.89952e-164	-1.08405e-163	2.65558e-163	8.71937e-163	3.25972e-163	1.15258e-163	2.11909e-163	-1.05342e-164	2.96952e-164	5.12397e-163	2.58412e-163	7.38912e-163	4.08044e-164	-1.30678e-164	1.98012e-163	9.31156e-163	-1.06643e-162	1.01415e-162	0
-1.01456e-163	4.03613e-163	-2.19423e-163	2.52065e-163	8.57644e-164	-9.39366e-164	-1.55703e-163	3.39133e-163	-5.8937e-163	4.18818e-164	7.23528e-164	-2.49799e-163	9.89952e-164	-1.08405e-163	2.65558e-163	8.71937e-163	3.25972e-163	1.15258e-163	2.11909e-163	-1.05342e-164	2.96952e-164	5.12397e-163	2.58412e-163	7.38912e-163	4.08044e-164	-1.30678e-164	1.98012e-163	9.31156e-163	-1.06643e-162	1.01415e-162	0
-1.01456e-163	4.03613e-163	-2.19423e-163	2.52065e-163	8.57644e-164	-9.39366e-164	-1.55703e-163	3.39133e-163	-5.8937e-163	4.18818e-164	7.23528e-164	-2.49799e-163	9.89952e-164	-1.08405e-163	2.65558e-163	8.71937e-163	3.25972e-163	1.15258e-163	2.11909e-163	-1.05342e-164	2.96952e-164	5.12397e-163	2.58412e-163	7.38912e-163	4.08044e-164	-1.30678e-164	1.98012e-163	9.31156e-163	-1.06643e-162	1.01415e-162	0
-1.01456e-163	4.03613e-163	-2.19423e-163	2.52065e-163	8.57644e-164	-9.39366e-164	-1.55703e-163	3.39133e-163	-5.8937e-163	4.18818e-164	7.23528e-164	-2.49799e-163	9.89952e-164	-1.08405e-163	2.65558e-163	8.71937e-163	3.25972e-163	1.15258e-163	2.11909e-163	-1.05342e-164	2.96952e-164	5.12397e-163	2.58412e-163	7.38912e-163	4.08044e-164	-1.30678e-164	1.98012e-163	9.31156e-163	-1.06643e-162	1.01415e-162	0
-1.01456e-163	4.03613e-163	-2.19423e-163	2.52065e-163	8.57644e-164	-9.39366e-164	-1.55703e-163	3.39133e-163	-5.8937e-163	4.18818e-164	7.23528e-164	-2.49799e-163	9.89952e-164	-1.08405e-163	2.65558e-163	8.71937e-163	3.25972e-163	1.15258e-163	2.11909e-163	-1.05342e-164	2.96952e-164	5.12397e-163	2.58412e-163	7.38912e-163	4.08044e-164	-1.30678e-164	1.98012e-163	9.31156e-163	-1.06643e-162	1.01415e-162	0
-1.01456e-163	4.03613e-163	-2.19423e-163	2.52065e-163	8.57644e-164	-9.39366e-164	-1.55703e-163	3.39133e-163	-5.8937e-163	4.18818e-164	7.23528e-164	-2.49799e-163	9.89952e-164	-1.08405e-163	2.65558e-163	8.71937e-163	3.25972e-163	1.15258e-163	2.11909e-163	-1.05342e-164	2.96952e-164	5.12397e-163	2.58412e-163	7.38912e-163	4.08044e-164	-1.30678e-164	1.98012e-163	9.31156e-163	-1.06643e-162	1.01415e-162	0
-1.01456e-163	4.03613e-163	-2.19423e-163	2.52065e-163	8.57644e-164	-9.39366e-164	-1.55703e-163	3.39133e-163	-5.8937e-163	4.18818e-164	7.23528e-164	-2.49799e-163	9.89952e-164	-1.08405e-163	2.65558e-163	8.71937e-163	3.25972e-163	1.15258e-163	2.11909e-163	-1.05342e-164	2.96952e-164	5.12397e-163	2.58412e-163	7.38912e-163	4.08044e-164	-1.30678e-164	1.98012e-163	9.31156e-163	-1.06643e-162	1.01415e-162	0
-1.01456e-163	4.03613e-163	-2.19423e-163	2.52065e-163	8.57644e-164	-9.39366e-164	-1.55703e-163	3.39133e-163	-5.8937e-163	4.18818e-164	7.23528e-164	-2.49799e-163	9.89952e-164	-1.08405e-163	2.65558e-163	8.71937e-163	3.25972e-163	1.15258e-163	2.11909e-163	-1.05342e-164	2.96952e-164	5.12397e-163	2.58412e-163	7.38912e-163	4.08044e-164	-1.30678e-164	1.98012e-163	9.31156e-163	-1.06643e-162	1.01415e-162	0
-1.01456e-163	4.03613e-163	-2.19423e-163	2.52065e-163	8.57644e-164	-9.39366e-164	-1.55703e-163	3.39133e-163	-5.8937e-163	4.18818e-164	7.23528e-164	-2.49799e-163	9.89952e-164	-1.08405e-163	2.65558e-163	8.71937e-163	3.25972e-163	1.15258e-163	2.11909e-163	-1.05342e-164	2.96952e-164	5.12397e-163	2.58412e-163	7.38912e-163	4.08044e-164	-1.30678e-164	1.98012e-163	9.31156e-163	-1.06643e-162	1.01415e-162	0
-1.01456e-163	4.03613e-163	-2.19423e-163	2.52065e-163	8.57644e-164	-9.39366e-164	-1.55703e-163	3.39133e-163	-5.8937e-163	4.18818e-164	7.23528e-164	-2.49799e-163	9.89952e-164	-1.08405e-163	2.65558e-163	8.71937e-163	3.25972e-163	1.15258e-163	2.11909e-163	-1.05342e-164	2.96952e-164	5.12397e-163	2.58412e-163	7.38912e-163	4.08044e-164	-1.30678e-164	1.98012e-163	9.31156e-163	-1.06643e-162	1.01415e-162	0
-1.01456e-163	4.03613e-163	-2.19423e-163	2.52065e-163	8.57644e-164	-9.39366e-164	-1.55703e-163	3.39133e-163	-5.8937e-163	4.18818e-164	7.23528e-164	-2.49799e-163	9.89952e-164	-1.08405e-163	2.65558e-163	8.71937e-163	3.25972e-163	1.15258e-163	2.11909e-163	-1.05342e-164	2.96952e-164	5.12397e-163	2.58412e-163	7.38912e-163	4.08044e-164	-1.30678e-164	1.98012e-163	9.31156e-163	-1.06643e-162	1.01415e-162	0
-1.01456e-163	4.03613e-163	-2.19423e-163	2.52065e-163	8.57644e-164	-9.39366e-164	-1.55703e-163	3.39133e-163	-5.8937e-163	4.18818e-164	7.23528e-164	-2.49799e-163	9.89952e-164	-1.08405e-163	2.65558e-163	8.71937e-163	3.25972e-163	1.15258e-163	2.11909e-163	-1.05342e-164	2.96952e-164	5.12397e-163	2.58412e-163	7.38912e-163	4.08044e-164	-1.30678e-164	1.98012e-163	9.31156e-163	-1.06643e-162	1.01415e-162	0
-1.01456e-163	4.03613e-163	-2.19423e-163	2.52065e-163	8.57644e-164	-9.39366e-164	-1.55703e-163	3.39133e-163	-5.8937e-163	4.18818e-164	7.23528e-164	-2.49799e-163	9.89952e-164	-1.08405e-163	2.65558e-163	8.71937e-163	3.25972e-163	1.15258e-163	2.11909e-163	-1.05342e-164	2.96952e-164	5.12397e-163	2.58412e-163	7.38912e-163	4.08044e-164	-1.30678e-164	1.98012e-163	9.31156e-163	-1.06643e-162	1.01415e-162	0
-1.01456e-163	4.03613e-163	-2.19423e-163	2.52065e-163	8.57644e-164	-9.39366e-164	-1.55703e-163	3.39133e-163	-5.8937e-163	4.18818e-164	7.23528e-164	-2.49799e-163	9.89952e-164	-1.08405e-163	2.65558e-163	8.71937e-163	3.25972e-163	1.15258e-163	2.11909e-163	-1.05342e-164	2.96952e-164	5.12397e-163	2.58412e-163	7.38912e-163	4.08044e-164	-1.30678e-164	1.98012e-163	9.31156e-163	-1.06643e-162	1.01415e-162	0
-1.01456e-163	4.03613e-163	-2.19423e-163	2.52065e-163	8.57644e-164	-9.39366e-164	-1.55703e-163	3.39133e-163	-5.8937e-163	4.18818e-164	7.23528e-164	-2.49799e-163	9.89952e-164	-1.08405e-163	2.65558e-163	8.71937e-163	3.25972e-163	1.15258e-163	2.11909e-163	-1.05342e-164	2.96952e-164	5.12397e-163	2.58412e-163	7.38912e-163	4.08044e-164	-1.30678e-164	1.98012e-163	9.31156e-163	-1.06643e-162	1.01415e-162	0
-1.01456e-163	4.03613e-163	-2.19423e-163	2.52065e-163	8.57644e-164	-9.39366e-164	-1.55703e-163	3.39133e-163	-5.8937e-163	4.18818e-164	7.23528e-164	-2.49799e-163	9.89952e-164	-1.08405e-163	2.65558e-163	8.71937e-163	3.25972e-163	1.15258e-163	2.11909e-163	-1.05342e-164	2.96952e-164	5.12397e-163	2.58412e-163	7.38912e-163	4.08044e-164	-1.30678e-164	1.98012e-163	9.31156e-163	-1.06643e-162	1.01415e-162	0
-1.01456e-163	4.03613e-163	-2.19423e-163	2.52065e-163	8.57644e-164	-9.39366e-164	-1.55703e-163	3.39133e-163	-5.8937e-163	4.18818e-164	7.23528e-164	-2.49799e-163	9.89952e-164	-1.08405e-163	2.65558e-163	8.71937e-163	3.25972e-163	1.15258e-163	2.11909e-163	-1.05342e-164	2.96952e-164	5.12397e-163	2.58412e-163	7.38912e-163	4.08044e-164	-1.30678e-164	1.98012e-163	9.31156e-163	-1.06643e-162	1.01415e-162	0
-1.01456e-163	4.03613e-163	-2.19423e-163	2.52065e-163	8.57644e-164	-9.39366e-164	-1.55703e-163	3.39133e-163	-5.8937e-163	4.18818e-164	7.23528e-164	-2.49799e-163	9.89952e-164	-1.08405e-163	2.65558e-163	8.71937e-163	3.25972e-163	1.15258e-163	2.11909e-163	-1.05342e-164	2.96952e-164	5.12397e-163	2.58412e-163	7.38912e-163	4.08044e-164	-1.30678e-164	1.98012e-163	9.31156e-163	-1.06643e-162	1.01415e-162	0
-1.01456e-163	4.03613e-163	-2.19423e-163	2.52065e-163	8.57644e-164	-9.39366e-164	-1.55703e-163	3.39133e-163	-5.8937e-163	4.18818e-164	7.23528e-164	-2.49799e-163	9.89952e-164	-1.08405e-163	2.65558e-163	8.71937e-163	3.25972e-163	1.15258e-163	2.11909e-163	-1.05342e-164	2.96952e-164	5.12397e-163	2.58412e-163	7.38912e-163	4.08044e-164	-1.30678e-164	1.98012e-163	9.31156e-163	-1.06643e-162	1.01415e-162	0
-1.01456e-163	4.03613e-163	-2.19423e-163	2.52065e-163	8.57644e-164	-9.39366e-164	-1.55703e-163	3.39133e-163	-5.8937e-163	4.18818e-164	7.23528e-164	-2.49799e-163	9.89952e-164	-1.08405e-163	2.65558e-163	8.71937e-163	3.25972e-163	1.15258e-163	2.11909e-163	-1.05342e-164	2.96952e-164	5.12397e-163	2.58412e-163	7.38912e-163	4.08044e-164	-1.30678e-164	1.98012e-163	9.31156e-163	-1.06643e-162	1.01415e-162	0
-1.01456e-163	4.03613e-163	-2.19423e-163	2.52065e-163	8.57644e-164	-9.39366e-164	-1.55703e-163	3.39133e-163	-5.8937e-163	4.18818e-164	7.23528e-164	-2.49799e-163	9.89952e-164	-1.08405e-163	2.65558e-163	8.71937e-163	3.25972e-163	1.15258e-163	2.11909e-163	-1.05342e-164	2.96952e-164	5.12397e-163	2.58412e-163	7.38912e-163	4.08044e-164	-1.30678e-164	1.98012e-163	9.31156e-163	-1.06643e-162	1.01415e-162	0
-1.01456e-163	4.03613e-163	-2.19423e-163	2.52065e-163	8.57644e-164	-9.39366e-164	-1.55703e-163	3.39133e-163	-5.8937e-163	4.18818e-164	7.23528e-164	-2.49799e-163	9.89952e-164	-1.08405e-163	2.65558e-163	8.71937e-163	3.25972e-163	1.15258e-163	2.11909e-163	-1.05342e-164	2.96952e-164	5.12397e-163	2.58412e-163	7.38912e-163	4.08044e-164	-1.30678e-164	1.98012e-163	9.31156e-163	-1.06643e-162	1.01415e-162	0
-1.01456e-163	4.03613e-163	-2.19423e-163	2.52065e-163	8.57644e-164	-9.39366e-164	-1.55703e-163	3.39133e-163	-5.8937e-163	4.18818e-164	7.23528e-164	-2.49799e-163	9.89952e-164	-1.08405e-163	2.65558e-163	8.71937e-163	3.25972e-163	1.15258e-163	2.11909e-163	-1.05342e-164	2.96952e-164	5.12397e-163	2.58412e-163	7.38912e-163	4.08044e-164	-1.30678e-164	1.98012e-163	9.31156e-163	-1.06643e-162	1.01415e-162	0
-1.01456e-163	4.03613e-163	-2.19423e-163	2.52065e-163	8.57644e-164	-9.39366e-164	-1.55703e-163	3.39133e-163	-5.8937e-163	4.18818e-164	7.23528e-164	-2.49799e-163	9.89952e-164	-1.08405e-163	2.65558e-163	8.71937e-163	3.25972e-163	1.15258e-163	2.11909e-163	-1.05342e-164	2.96952e-164	5.12397e-163	2.58412e-163	7.38912e-163	4.08044e-164	-1.30678e-164	1.98012e-163	9.31156e-163	-1.06643e-162	1.01415e-162	0
-1.01456e-163	4.03613e-163	-2.19423e-163	2.52065e-163	8.57644e-164	-9.39366e-164	-1.55703e-163	3.39133e-163	-5.8937e-163	4.18818e-164	7.23528e-164	-2.49799e-163	9.89952e-164	-1.08405e-163	2.65558e-163	8.71937e-163	3.25972e-163	1.15258e-163	2.11909e-163	-1.05342e-164	2.96952e-164	5.12397e-163	2.58412e-163	7.38912e-163	4.08044e-164	-1.30678e-164	1.98012e-163	9.31156e-163	-1.06643e-162	1.01415e-162	0
-1.01456e-163	4.03613e-163	-2.19423e-163	2.52065e-163	8.57644e-164	-9.39366e-164	-1.55703e-163	3.39133e-163	-5.8937e-163	4.18818e-164	7.23528e-164	-2.49799e-163	9.89952e-164	-1.08405e-163	2.65558e-163	8.71937e-163	3.25972e-163	1.15258e-163	2.11909e-163	-1.05342e-164	2.96952e-164	5.12397e-163	2.58412e-163	7.38912e-163	4.08044e-164	-1.30678e-164	1.98012e-163	9.31156e-163	-1.06643e-162	1.01415e-162	0
-1.01456e-163	4.03613e-163	-2.19423e-163	2.52065e-163	8.57644e-164	-9.39366e-164	-1.55703e-163	3.39133e-163	-5.8937e-163	4.18818e-164	7.23528e-164	-2.49799e-163	9.89952e-164	-1.08405e-163	2.65558e-163	8.71937e-163	3.25972e-163	1.15258e-163	2.11909e-163	-1.05342e-164	2.96952e-164	5.12397e-163	2.58412e-163	7.38912e-163	4.08044e-164	-1.30678e-164	1.98012e-163	9.31156e-163	-1.06643e-162	1.01415e-162	0
-1.01456e-163	4.03613e-163	-2.19423e-163	2.52065e-163	8.57644e-164	-9.39366e-164	-1.55703e-163	3.39133e-163	-5.8937e-163	4.18818e-164	7.23528e-164	-2.49799e-163	9.89952e-164	-1.08405e-163	2.65558e-163	8.71937e-163	3.25972e-163	1.15258e-163	2.11909e-163	-1.05342e-164	2.96952e-164	5.12397e-163	2.58412e-163	7.38912e-163	4.08044e-164	-1.30678e-164	1.98012e-163	9.31156e-163	-1.06643e-162	1.01415e-162	0
-1.01456e-163	4.03613e-163	-2.19423e-163	2.52065e-163	8.57644e-164	-9.39366e-164	-1.55703e-163	3.39133e-163	-5.8937e-163	4.18818e-164	7.23528e-164	-2.49799e-163	9.89952e-164	-1.08405e-163	2.65558e-163	8.71937e-163	3.25972e-163	1.15258e-163	2.11909e-163	-1.05342e-164	2.96952e-164	5.12397e-163	2.58412e-163	7.38912e-163	4.08044e-164	-1.30678e-164	1.98012e-163	9.31156e-163	-1.06643e-162	1.01415e-162	0
-1.01456e-163	4.03613e-163	-2.19423e-163	2.52065e-163	8.57644e-164	-9.39366e-164	-1.55703e-163	3.39133e-163	-5.8937e-163	4.18818e-164	7.23528e-164	-2.49799e-163	9.89952e-164	-1.08405e-163	2.65558e-163	8.71937e-163	3.25972e-163	1.15258e-163	2.11909e-163	-1.05342e-164	2.96952e-164	5.12397e-163	2.58412e-163	7.38912e-163	4.08044e-164	-1.30678e-164	1.98012e-163	9.31156e-163	-1.06643e-162	1.01415e-162	0
-1.01456e-163	4.03613e-163	-2.19423e-163	2.52065e-163	8.57644e-164	-9.39366e-164	-1.55703e-163	3.39133e-163	-5.8937e-163	4.18818e-164	7.23528e-164	-2.49799e-163	9.89952e-164	-1.08405e-163	2.65558e-163	8.71937e-163	3.25972e-163	1.15258e-163	2.11909e-163	-1.05342e-164	2.96952e-164	5.12397e-163	2.58412e-163	7.38912e-163	4.08044e-164	-1.30678e-164	1.98012e-163	9.31156e-163	-1.06643e-162	1.01415e-162	0
-1.01456e-163	4.03613e-163	-2.19423e-163	2.52065e-163	8.57644e-164	-9.39366e-164	-1.55703e-163	3.39133e-163	-5.8937e-163	4.18818e-164	7.23528e-164	-2.49799e-163	9.89952e-164	-1.08405e-163	2.65558e-163	8.71937e-163	3.25972e-163	1.15258e-163	2.11909e-163	-1.05342e-164	2.96952e-164	5.12397e-163	2.58412e-163	7.38912e-163	4.08044e-164	-1.30678e-164	1.98012e-163	9.31156e-163	-1.06643e-162	1.01415e-162	0
-1.01456e-163	4.03613e-163	-2.19423e-163	2.52065e-163	8.57644e-164	-9.39366e-164	-1.55703e-163	3.39133e-163	-5.8937e-163	4.18818e-164	7.23528e-164	-2.49799e-163	9.89952e-164	-1.08405e-163	2.65558e-163	8.71937e-163	3.25972e-163	1.15258e-163	2.11909e-163	-1.05342e-164	2.96952e-164	5.12397e-163	2.58412e-163	7.38912e-163	4.08044e-164	-1.30678e-164	1.98012e-163	9.31156e-163	-1.06643e-162	1.01415e-162	0
-1.01456e-163	4.03613e-163	-2.19423e-163	2.52065e-163	8.57644e-164	-9.39366e-164	-1.55703e-163	3.39133e-163	-5.8937e-163	4.18818e-164	7.23528e-164	-2.49799e-163	9.89952e-164	-1.08405e-163	2.65558e-163	8.71937e-163	3.25972e-163	1.15258e-163	2.11909e-163	-1.05342e-164	2.96952e-164	5.12397e-163	2.58412e-163	7.38912e-163	4.08044e-164	-1.30678e-164	1.98012e-163	9.31156e-163	-1.06643e-162	1.01415e-162	0
-1.01456e-163	4.03613e-163	-2.19423e-163	2.52065e-163	8.57644e-164	-9.39366e-164	-1.55703e-163	3.39133e-163	-5.8937e-163	4.18818e-164	7.23528e-164	-2.49799e-163	9.89952e-164	-1.08405e-163	2.65558e-163	8.71937e-163	3.25972e-163	1.15258e-163	2.11909e-163	-1.05342e-164	2.96952e-164	5.12397e-163	2.58412e-163	7.38912e-163	4.08044e-164	-1.30678e-164	1.98012e-163	9.31156e-163	-1.06643e-162	1.01415e-162	0
-1.01456e-163	4.03613e-163	-2.19423e-163	2.52065e-163	8.57644e-164	-9.39366e-164	-1.55703e-163	3.39133e-163	-5.8937e-163	4.18818e-164	7.23528e-164	-2.49799e-163	9.89952e-164	-1.08405e-163	2.65558e-163	8.71937e-163	3.25972e-163	1.15258e-163	2.11909e-163	-1.05342e-164	2.96952e-164	5.12397e-163	2.58412e-163	7.38912e-163	4.08044e-164	-1.30678e-164	1.98012e-163	9.31156e-163	-1.06643e-162	1.01415e-162	0
-1.01456e-163	4.03613e-163	-2.19423e-163	2.52065e-163	8.57644e-164	-9.39366e-164	-1.55703e-163	3.39133e-163	-5.8937e-163	4.18818e-164	7.23528e-164	-2.49799e-163	9.89952e-164	-1.08405e-163	2.65558e-163	8.71937e-163	3.25972e-163	1.15258e-163	2.11909e-163	-1.05342e-164	2.96952e-164	5.12397e-163	2.58412e-163	7.38912e-163	4.08044e-164	-1.30678e-164	1.98012e-163	9.31156e-163	-1.06643e-162	1.01415e-162	0
-1.01456e-163	4.03613e-163	-2.19423e-163	2.52065e-163	8.57644e-164	-9.39366e-164	-1.55703e-163	3.39133e-163	-5.8937e-163	4.18818e-164	7.23528e-164	-2.49799e-163	9.89952e-164	-1.08405e-163	2.65558e-163	8.71937e-163	3.25972e-163	1.15258e-163	2.11909e-163	-1.05342e-164	2.96952e-164	5.12397e-163	2.58412e-163	7.38912e-163	4.08044e-164	-1.30678e-164	1.98012e-163	9.31156e-163	-1.06643e-162	1.01415e-162	0
-1.01456e-163	4.03613e-163	-2.19423e-163	2.52065e-163	8.57644e-164	-9.39366e-164	-1.55703e-163	3.39133e-163	-5.8937e-163	4.18818e-164	7.23528e-164	-2.49799e-163	9.89952e-164	-1.08405e-163	2.65558e-163	8.71937e-163	3.25972e-163	1.15258e-163	2.11909e-163	-1.05342e-164	2.96952e-164	5.12397e-163	2.58412e-163	7.38912e-163	4.08044e-164	-1.30678e-164	1.98012e-163	9.31156e-163	-1.06643e-162	1.01415e-162	0
-1.01456e-163	4.03613e-163	-2.19423e-163	2.52065e-163	8.57644e-164	-9.39366e-164	-1.55703e-163	3.39133e-163	-5.8937e-163	4.18818e-164	7.23528e-164	-2.49799e-163	9.89952e-164	-1.08405e-163	2.65558e-163	8.71937e-163	3.25972e-163	1.15258e-163	2.11909e-163	-1.05342e-164	2.96952e-164	5.12397e-163	2.58412e-163	7.38912e-163	4.08044e-164	-1.30678e-164	1.98012e-163	9.31156e-163	-1.06643e-162	1.01415e-162	0
-1.01456e-163	4.03613e-163	-2.19423e-163	2.52065e-163	8.57644e-164	-9.39366e-164	-1.55703e-163	3.39133e-163	-5.8937e-163	4.18818e-164	7.23528e-164	-2.49799e-163	9.89952e-164	-1.08405e-163	2.65558e-163	8.71937e-163	3.25972e-163	1.15258e-163	2.11909e-163	-1.05342e-164	2.96952e-164	5.12397e-163	2.58412e-163	7.38912e-163	4.08044e-164	-1.30678e-164	1.98012e-163	9.31156e-163	-1.06643e-162	1.01415e-162	0
-1.01456e-163	4.03613e-163	-2.19423e-163	2.52065e-163	8.57644e-164	-9.39366e-164	-1.55703e-163	3.39133e-163	-5.8937e-163	4.18818e-164	7.23528e-164	-2.49799e-163	9.89952e-164	-1.08405e-163	2.65558e-163	8.71937e-163	3.25972e-163	1.15258e-163	2.11909e-163	-1.05342e-164	2.96952e-164	5.12397e-163	2.58412e-163	7.38912e-163	4.08044e-164	-1.30678e-164	1.98012e-163	9.31156e-163	-1.06643e-162	1.01415e-162	0
-1.01456e-163	4.03613e-163	-2.19423e-163	2.52065e-163	8.57644e-164	-9.39366e-164	-1.55703e-163	3.39133e-163	-5.8937e-163	4.18818e-164	7.23528e-164	-2.49799e-163	9.89952e-164	-1.08405e-163	2.65558e-163	8.71937e-163	3.25972e-163	1.15258e-163	2.11909e-163	-1.05342e-164	2.96952e-164	5.12397e-163	2.58412e-163	7.38912e-163	4.08044e-164	-1.30678e-164	1.98012e-163	9.31156e-163	-1.06643e-162	1.01415e-162	0
-1.01456e-163	4.03613e-163	-2.19423e-163	2.52065e-163	8.57644e-164	-9.39366e-164	-1.55703e-163	3.39133e-163	-5.8937e-163	4.18818e-164	7.23528e-164	-2.49799e-163	9.89952e-164	-1.08405e-163	2.65558e-163	8.71937e-163	3.25972e-163	1.15258e-163	2.11909e-163	-1.05342e-164	2.96952e-164	5.12397e-163	2.58412e-163	7.38912e-163	4.08044e-164	-1.30678e-164	1.98012e-163	9.31156e-163	-1.06643e-162	1.01415e-162	0
-1.01456e-163	4.03613e-163	-2.19423e-163	2.52065e-163	8.57644e-164	-9.39366e-164	-1.55703e-163	3.39133e-163	-5.8937e-163	4.18818e-164	7.23528e-164	-2.49799e-163	9.89952e-164	-1.08405e-163	2.65558e-163	8.71937e-163	3.25972e-163	1.15258e-163	2.11909e-163	-1.05342e-164	2.96952e-164	5.12397e-163	2.58412e-163	7.38912e-163	4.08044e-164	-1.30678e-164	1.98012e-163	9.31156e-163	-1.06643e-162	1.01415e-162	0
-1.01456e-163	4.03613e-163	-2.19423e-163	2.52065e-163	8.57644e-164	-9.39366e-164	-1.55703e-163	3.39133e-163	-5.8937e-163	4.18818e-164	7.23528e-164	-2.49799e-163	9.89952e-164	-1.08405e-163	2.65558e-163	8.71937e-163	3.25972e-163	1.15258e-163	2.11909e-163	-1.05342e-164	2.96952e-164	5.12397e-163	2.58412e-163	7.38912e-163	4.08044e-164	-1.30678e-164	1.98012e-163	9.31156e-163	-1.06643e-162	1.01415e-162	0
-1.01456e-163	4.03613e-163	-2.19423e-163	2.52065e-163	8.57644e-164	-9.39366e-164	-1.55703e-163	3.39133e-163	-5.8937e-163	4.18818e-164	7.23528e-164	-2.49799e-163	9.89952e-164	-1.08405e-163	2.65558e-163	8.71937e-163	3.25972e-163	1.15258e-163	2.11909e-163	-1.05342e-164	2.96952e-164	5.12397e-163	2.58412e-163	7.38912e-163	4.08044e-164	-1.30678e-164	1.98012e-163	9.31156e-163	-1.06643e-162	1.01415e-162	0
-1.01456e-163	4.03613e-163	-2.19423e-163	2.52065e-163	8.57644e-164	-9.39366e-164	-1.55703e-163	3.39133e-163	-5.8937e-163	4.18818e-164	7.23528e-164	-2.49799e-163	9.89952e-164	-1.08405e-163	2.65558e-163	8.71937e-163	3.25972e-163	1.15258e-163	2.11909e-163	-1.05342e-164	2.96952e-164	5.12397e-163	2.58412e-163	7.38912e-163	4.08044e-164	-1.30678e-164	1.98012e-163	9.31156e-163	-1.06643e-162	1.01415e-162	0
-1.01456e-163	4.03613e-163	-2.19423e-163	2.52065e-163	8.57644e-164	-9.39366e-164	-1.55703e-163	3.39133e-163	-5.8937e-163	4.18818e-164	7.23528e-164	-2.49799e-163	9.89952e-164	-1.08405e-163	2.65558e-163	8.71937e-163	3.25972e-163	1.15258e-163	2.11909e-163	-1.05342e-164	2.96952e-164	5.12397e-163	2.58412e-163	7.38912e-163	4.08044e-164	-1.30678e-164	1.98012e-163	9.31156e-163	-1.06643e-162	1.01415e-162	0
-1.01456e-163	4.03613e-163	-2.19423e-163	2.52065e-163	8.57644e-164	-9.39366e-164	-1.55703e-163	3.39133e-163	-5.8937e-163	4.18818e-164	7.23528e-164	-2.49799e-163	9.89952e-164	-1.08405e-163	2.65558e-163	8.71937e-163	3.25972e-163	1.15258e-163	2.11909e-163	-1.05342e-164	2.96952e-164	5.12397e-163	2.58412e-163	7.38912e-163	4.08044e-164	-1.30678e-164	1.98012e-163	9.31156e-163	-1.06643e-162	1.01415e-162	0
-1.01456e-163	4.03613e-163	-2.19423e-163	2.52065e-163	8.57644e-164	-9.39366e-164	-1.55703e-163	3.39133e-163	-5.8937e-163	4.18818e-164	7.23528e-164	-2.49799e-163	9.89952e-164	-1.08405e-163	2.65558e-163	8.71937e-163	3.25972e-163	1.15258e-163	2.11909e-163	-1.05342e-164	2.96952e-164	5.12397e-163	2.58412e-163	7.38912e-163	4.08044e-164	-1.30678e-164	1.98012e-163	9.31156e-163	-1.06643e-162	1.01415e-162	0
-1.01456e-163	4.03613e-163	-2.19423e-163	2.52065e-163	8.57644e-164	-9.39366e-164	-1.55703e-163	3.39133e-163	-5.8937e-163	4.18818e-164	7.23528e-164	-2.49799e-163	9.89952e-164	-1.08405e-163	2.65558e-163	8.71937e-163	3.25972e-163	1.15258e-163	2.11909e-163	-1.05342e-164	2.96952e-164	5.12397e-163	2.58412e-163	7.38912e-163	4.08044e-164	-1.30678e-164	1.98012e-163	9.31156e-163	-1.06643e-162	1.01415e-162	0
-1.01456e-163	4.03613e-163	-2.19423e-163	2.52065e-163	8.57644e-164	-9.39366e-164	-1.55703e-163	3.39133e-163	-5.8937e-163	4.18818e-164	7.23528e-164	-2.49799e-163	9.89952e-164	-1.08405e-163	2.65558e-163	8.71937e-163	3.25972e-163	1.15258e-163	2.11909e-163	-1.05342e-164	2.96952e-164	5.12397e-163	2.58412e-163	7.38912e-163	4.08044e-164	-1.30678e-164	1.98012e-163	9.31156e-163	-1.06643e-162	1.01415e-162	0
-1.01456e-163	4.03613e-163	-2.19423e-163	2.52065e-163	8.57644e-164	-9.39366e-164	-1.55703e-163	3.39133e-163	-5.8937e-163	4.18818e-164	7.23528e-164	-2.49799e-163	9.89952e-164	-1.08405e-163	2.65558e-163	8.71937e-163	3.25972e-163	1.15258e-163	2.11909e-163	-1.05342e-164	2.96952e-164	5.12397e-163	2.58412e-163	7.38912e-163	4.08044e-164	-1.30678e-164	1.98012e-163	9.31156e-163	-1.06643e-162	1.01415e-162	0
-1.01456e-163	4.03613e-163	-2.19423e-163	2.52065e-163	8.57644e-164	-9.39366e-164	-1.55703e-163	3.39133e-163	-5.8937e-163	4.18818e-164	7.23528e-164	-2.49799e-163	9.89952e-164	-1.08405e-163	2.65558e-163	8.71937e-163	3.25972e-163	1.15258e-163	2.11909e-163	-1.05342e-164	2.96952e-164	5.12397e-163	2.58412e-163	7.38912e-163	4.08044e-164	-1.30678e-164	1.98012e-163	9.31156e-163	-1.06643e-162	1.01415e-162	0
-1.01456e-163	4.03613e-163	-2.19423e-163	2.52065e-163	8.57644e-164	-9.39366e-164	-1.55703e-163	3.39133e-163	-5.8937e-163	4.18818e-164	7.23528e-164	-2.49799e-163	9.89952e-164	-1.08405e-163	2.65558e-163	8.71937e-163	3.25972e-163	1.15258e-163	2.11909e-163	-1.05342e-164	2.96952e-164	5.12397e-163	2.58412e-163	7.38912e-163	4.08044e-164	-1.30678e-164	1.98012e-163	9.31156e-163	-1.06643e-162	1.01415e-162	0
-1.01456e-163	4.03613e-163	-2.19423e-163	2.52065e-163	8.57644e-164	-9.39366e-164	-1.55703e-163	3.39133e-163	-5.8937e-163	4.18818e-164	7.23528e-164	-2.49799e-163	9.89952e-164	-1.08405e-163	2.65558e-163	8.71937e-163	3.25972e-163	1.15258e-163	2.11909e-163	-1.05342e-164	2.96952e-164	5.12397e-163	2.58412e-163	7.38912e-163	4.08044e-164	-1.30678e-164	1.98012e-163	9.31156e-163	-1.06643e-162	1.01415e-162	0
-1.01456e-163	4.03613e-163	-2.19423e-163	2.52065e-163	8.57644e-164	-9.39366e-164	-1.55703e-163	3.39133e-163	-5.8937e-163	4.18818e-164	7.23528e-164	-2.49799e-163	9.89952e-164	-1.08405e-163	2.65558e-163	8.71937e-163	3.25972e-163	1.15258e-163	2.11909e-163	-1.05342e-164	2.96952e-164	5.12397e-163	2.58412e-163	7.38912e-163	4.08044e-164	-1.30678e-164	1.98012e-163	9.31156e-163	-1.06643e-162	1.01415e-162	0
-1.01456e-163	4.03613e-163	-2.19423e-163	2.52065e-163	8.57644e-164	-9.39366e-164	-1.55703e-163	3.39133e-163	-5.8937e-163	4.18818e-164	7.23528e-164	-2.49799e-163	9.89952e-164	-1.08405e-163	2.65558e-163	8.71937e-163	3.25972e-163	1.15258e-163	2.11909e-163	-1.05342e-164	2.96952e-164	5.12397e-163	2.58412e-163	7.38912e-163	4.08044e-164	-1.30678e-164	1.98012e-163	9.31156e-163	-1.06643e-162	1.01415e-162	0
-1.01456e-163	4.03613e-163	-2.19423e-163	2.52065e-163	8.57644e-164	-9.39366e-164	-1.55703e-163	3.39133e-163	-5.8937e-163	4.18818e-164	7.23528e-164	-2.49799e-163	9.89952e-164	-1.08405e-163	2.65558e-163	8.71937e-163	3.25972e-163	1.15258e-163	2.11909e-163	-1.05342e-164	2.96952e-164	5.12397e-163	2.58412e-163	7.38912e-163	4.08044e-164	-1.30678e-164	1.98012e-163	9.31156e-163	-1.06643e-162	1.01415e-162	0
-1.01456e-163	4.03613e-163	-2.19423e-163	2.52065e-163	8.57644e-164	-9.39366e-164	-1.55703e-163	3.39133e-163	-5.8937e-163	4.18818e-164	7.23528e-164	-2.49799e-163	9.89952e-164	-1.08405e-163	2.65558e-163	8.71937e-163	3.25972e-163	1.15258e-163	2.11909e-163	-1.05342e-164	2.96952e-164	5.12397e-163	2.58412e-163	7.38912e-163	4.08044e-164	-1.30678e-164	1.98012e-163	9.31156e-163	-1.06643e-162	1.01415e-162	0
-1.01456e-163	4.03613e-163	-2.19423e-163	2.52065e-163	8.57644e-164	-9.39366e-164	-1.55703e-163	3.39133e-163	-5.8937e-163	4.18818e-164	7.23528e-164	-2.49799e-163	9.89952e-164	-1.08405e-163	2.65558e-163	8.71937e-163	3.25972e-163	1.15258e-163	2.11909e-163	-1.05342e-164	2.96952e-164	5.12397e-163	2.58412e-163	7.38912e-163	4.08044e-164	-1.30678e-164	1.98012e-163	9.31156e-163	-1.06643e-162	1.01415e-162	0
-1.01456e-163	4.03613e-163	-2.19423e-163	2.52065e-163	8.57644e-164	-9.39366e-164	-1.55703e-163	3.39133e-163	-5.8937e-163	4.18818e-164	7.23528e-164	-2.49799e-163	9.89952e-164	-1.08405e-163	2.65558e-163	8.71937e-163	3.25972e-163	1.15258e-163	2.11909e-163	-1.05342e-164	2.96952e-164	5.12397e-163	2.58412e-163	7.38912e-163	4.08044e-164	-1.30678e-164	1.98012e-163	9.31156e-163	-1.06643e-162	1.01415e-162	0
-1.01456e-163	4.03613e-163	-2.19423e-163	2.52065e-163	8.57644e-164	-9.39366e-164	-1.55703e-163	3.39133e-163	-5.8937e-163	4.18818e-164	7.23528e-164	-2.49799e-163	9.89952e-164	-1.08405e-163	2.65558e-163	8.71937e-163	3.25972e-163	1.15258e-163	2.11909e-163	-1.05342e-164	2.96952e-164	5.12397e-163	2.58412e-163	7.38912e-163	4.08044e-164	-1.30678e-164	1.98012e-163	9.31156e-163	-1.06643e-162	1.01415e-162	0
-1.01456e-163	4.03613e-163	-2.19423e-163	2.52065e-163	8.57644e-164	-9.39366e-164	-1.55703e-163	3.39133e-163	-5.8937e-163	4.18818e-164	7.23528e-164	-2.49799e-163	9.89952e-164	-1.08405e-163	2.65558e-163	8.71937e-163	3.25972e-163	1.15258e-163	2.11909e-163	-1.05342e-164	2.96952e-164	5.12397e-163	2.58412e-163	7.38912e-163	4.08044e-164	-1.30678e-164	1.98012e-163	9.31156e-163	-1.06643e-162	1.01415e-162	0
-1.01456e-163	4.03613e-163	-2.19423e-163	2.52065e-163	8.57644e-164	-9.39366e-164	-1.55703e-163	3.39133e-163	-5.8937e-163	4.18818e-164	7.23528e-164	-2.49799e-163	9.89952e-164	-1.08405e-163	2.65558e-163	8.71937e-163	3.25972e-163	1.15258e-163	2.11909e-163	-1.05342e-164	2.96952e-164	5.12397e-163	2.58412e-163	7.38912e-163	4.08044e-164	-1.30678e-164	1.98012e-163	9.31156e-163	-1.06643e-162	1.01415e-162	0
-1.01456e-163	4.03613e-163	-2.19423e-163	2.52065e-163	8.57644e-164	-9.39366e-164	-1.55703e-163	3.39133e-163	-5.8937e-163	4.18818e-164	7.23528e-164	-2.49799e-163	9.89952e-164	-1.08405e-163	2.65558e-163	8.71937e-163	3.25972e-163	1.15258e-163	2.11909e-163	-1.05342e-164	2.96952e-164	5.12397e-163	2.58412e-163	7.38912e-163	4.08044e-164	-1.30678e-164	1.98012e-163	9.31156e-163	-1.06643e-162	1.01415e-162	0
-1.01456e-163	4.03613e-163	-2.19423e-163	2.52065e-163	8.57644e-164	-9.39366e-164	-1.55703e-163	3.39133e-163	-5.8937e-163	4.18818e-164	7.23528e-164	-2.49799e-163	9.89952e-164	-1.08405e-163	2.65558e-163	8.71937e-163	3.25972e-163	1.15258e-163	2.11909e-163	-1.05342e-164	2.96952e-164	5.12397e-163	2.58412e-163	7.38912e-163	4.08044e-164	-1.30678e-164	1.98012e-163	9.31156e-163	-1.06643e-162	1.01415e-162	0
-1.01456e-163	4.03613e-163	-2.19423e-163	2.52065e-163	8.57644e-164	-9.39366e-164	-1.55703e-163	3.39133e-163	-5.8937e-163	4.18818e-164	7.23528e-164	-2.49799e-163	9.89952e-164	-1.08405e-163	2.65558e-163	8.71937e-163	3.25972e-163	1.15258e-163	2.11909e-163	-1.05342e-164	2.96952e-164	5.12397e-163	2.58412e-163	7.38912e-163	4.08044e-164	-1.30678e-164	1.98012e-163	9.31156e-163	-1.06643e-162	1.01415e-162	0
-1.01456e-163	4.03613e-163	-2.19423e-163	2.52065e-163	8.57644e-164	-9.39366e-164	-1.55703e-163	3.39133e-163	-5.8937e-163	4.18818e-164	7.23528e-164	-2.49799e-163	9.89952e-164	-1.08405e-163	2.65558e-163	8.71937e-163	3.25972e-163	1.15258e-163	2.11909e-163	-1.05342e-164	2.96952e-164	5.12397e-163	2.58412e-163	7.38912e-163	4.08044e-164	-1.30678e-164	1.98012e-163	9.31156e-163	-1.06643e-162	1.01415e-162	0
-1.01456e-163	4.03613e-163	-2.19423e-163	2.52065e-163	8.57644e-164	-9.39366e-164	-1.55703e-163	3.39133e-163	-5.8937e-163	4.18818e-164	7.23528e-164	-2.49799e-163	9.89952e-164	-1.08405e-163	2.65558e-163	8.71937e-163	3.25972e-163	1.15258e-163	2.11909e-163	-1.05342e-164	2.96952e-164	5.12397e-163	2.58412e-163	7.38912e-163	4.08044e-164	-1.30678e-164	1.98012e-163	9.31156e-163	-1.06643e-162	1.01415e-162	0
-1.01456e-163	4.03613e-163	-2.19423e-163	2.52065e-163	8.57644e-164	-9.39366e-164	-1.55703e-163	3.39133e-163	-5.8937e-163	4.18818e-164	7.23528e-164	-2.49799e-163	9.89952e-164	-1.08405e-163	2.65558e-163	8.71937e-163	3.25972e-163	1.15258e-163	2.11909e-163	-1.05342e-164	2.96952e-164	5.12397e-163	2.58412e-163	7.38912e-163	4.08044e-164	-1.30678e-164	1.98012e-163	9.31156e-163	-1.06643e-162	1.01415e-162	0
-1.01456e-163	4.03613e-163	-2.19423e-163	2.52065e-163	8.57644e-164	-9.39366e-164	-1.55703e-163	3.39133e-163	-5.8937e-163	4.18818e-164	7.23528e-164	-2.49799e-163	9.89952e-164	-1.08405e-163	2.65558e-163	8.71937e-163	3.25972e-163	1.15258e-163	2.11909e-163	-1.05342e-164	2.96952e-164	5.12397e-163	2.58412e-163	7.38912e-163	4.08044e-164	-1.30678e-164	1.98012e-163	9.31156e-163	-1.06643e-162	1.01415e-162	0
-1.01456e-163	4.03613e-163	-2.19423e-163	2.52065e-163	8.57644e-164	-9.39366e-164	-1.55703e-163	3.39133e-163	-5.8937e-163	4.18818e-164	7.23528e-164	-2.49799e-163	9.89952e-164	-1.08405e-163	2.65558e-163	8.71937e-163	3.25972e-163	1.15258e-163	2.11909e-163	-1.05342e-164	2.96952e-164	5.12397e-163	2.58412e-163	7.38912e-163	4.08044e-164	-1.30678e-164	1.98012e-163	9.31156e-163	-1.06643e-162	1.01415e-162	0
-1.01456e-163	4.03613e-163	-2.19423e-163	2.52065e-163	8.57644e-164	-9.39366e-164	-1.55703e-163	3.39133e-163	-5.8937e-163	4.18818e-164	7.23528e-164	-2.49799e-163	9.89952e-164	-1.08405e-163	2.65558e-163	8.71937e-163	3.25972e-163	1.15258e-163	2.11909e-163	-1.05342e-164	2.96952e-164	5.12397e-163	2.58412e-163	7.38912e-163	4.08044e-164	-1.30678e-164	1.98012e-163	9.31156e-163	-1.06643e-162	1.01415e-162	0
-1.01456e-163	4.03613e-163	-2.19423e-163	2.52065e-163	8.57644e-164	-9.39366e-164	-1.55703e-163	3.39133e-163	-5.8937e-163	4.18818e-164	7.23528e-164	-2.49799e-163	9.89952e-164	-1.08405e-163	2.65558e-163	8.71937e-163	3.25972e-163	1.15258e-163	2.11909e-163	-1.05342e-164	2.96952e-164	5.12397e-163	2.58412e-163	7.38912e-163	4.08044e-164	-1.30678e-164	1.98012e-163	9.31156e-163	-1.06643e-162	1.01415e-162	0
-1.01456e-163	4.03613e-163	-2.19423e-163	2.52065e-163	8.57644e-164	-9.39366e-164	-1.55703e-163	3.39133e-163	-5.8937e-163	4.18818e-164	7.23528e-164	-2.49799e-163	9.89952e-164	-1.08405e-163	2.65558e-163	8.71937e-163	3.25972e-163	1.15258e-163	2.11909e-163	-1.05342e-164	2.96952e-164	5.12397e-163	2.58412e-163	7.38912e-163	4.08044e-164	-1.30678e-164	1.98012e-163	9.31156e-163	-1.06643e-162	1.01415e-162	0
-1.01456e-163	4.03613e-163	-2.19423e-163	2.52065e-163	8.57644e-164	-9.39366e-164	-1.55703e-163	3.39133e-163	-5.8937e-163	4.18818e-164	7.23528e-164	-2.49799e-163	9.89952e-164	-1.08405e-163	2.65558e-163	8.71937e-163	3.25972e-163	1.15258e-163	2.11909e-163	-1.05342e-164	2.96952e-164	5.12397e-163	2.58412e-163	7.38912e-163	4.08044e-164	-1.30678e-164	1.98012e-163	9.31156e-163	-1.06643e-162	1.01415e-162	0
-1.01456e-163	4.03613e-163	-2.19423e-163	2.52065e-163	8.57644e-164	-9.39366e-164	-1.55703e-163	3.39133e-163	-5.8937e-163	4.18818e-164	7.23528e-164	-2.49799e-163	9.89952e-164	-1.08405e-163	2.65558e-163	8.71937e-163	3.25972e-163	1.15258e-163	2.11909e-163	-1.05342e-164	2.96952e-164	5.12397e-163	2.58412e-163	7.38912e-163	4.08044e-164	-1.30678e-164	1.98012e-163	9.31156e-163	-1.06643e-162	1.01415e-162	0
-1.01456e-163	4.03613e-163	-2.19423e-163	2.52065e-163	8.57644e-164	-9.39366e-164	-1.55703e-163	3.39133e-163	-5.8937e-163	4.18818e-164	7.23528e-164	-2.49799e-163	9.89952e-164	-1.08405e-163	2.65558e-163	8.71937e-163	3.25972e-163	1.15258e-163	2.11909e-163	-1.05342e-164	2.96952e-164	5.12397e-163	2.58412e-163	7.38912e-163	4.08044e-164	-1.30678e-164	1.98012e-163	9.31156e-163	-1.06643e-162	1.01415e-162	0
-1.01456e-163	4.03613e-163	-2.19423e-163	2.52065e-163	8.57644e-164	-9.39366e-164	-1.55703e-163	3.39133e-163	-5.8937e-163	4.18818e-164	7.23528e-164	-2.49799e-163	9.89952e-164	-1.08405e-163	2.65558e-163	8.71937e-163	3.25972e-163	1.15258e-163	2.11909e-163	-1.05342e-164	2.96952e-164	5.12397e-163	2.58412e-163	7.38912e-163	4.08044e-164	-1.30678e-164	1.98012e-163	9.31156e-163	-1.06643e-162	1.01415e-162	0
-1.01456e-163	4.03613e-163	-2.19423e-163	2.52065e-163	8.57644e-164	-9.39366e-164	-1.55703e-163	3.39133e-163	-5.8937e-163	4.18818e-164	7.23528e-164	-2.49799e-163	9.89952e-164	-1.08405e-163	2.65558e-163	8.71937e-163	3.25972e-163	1.15258e-163	2.11909e-163	-1.05342e-164	2.96952e-164	5.12397e-163	2.58412e-163	7.38912e-163	4.08044e-164	-1.30678e-164	1.98012e-163	9.31156e-163	-1.06643e-162	1.01415e-162	0
-1.01456e-163	4.03613e-163	-2.19423e-163	2.52065e-163	8.57644e-164	-9.39366e-164	-1.55703e-163	3.39133e-163	-5.8937e-163	4.18818e-164	7.23528e-164	-2.49799e-163	9.89952e-164	-1.08405e-163	2.65558e-163	8.71937e-163	3.25972e-163	1.15258e-163	2.11909e-163	-1.05342e-164	2.96952e-164	5.12397e-163	2.58412e-163	7.38912e-163	4.08044e-164	-1.30678e-164	1.98012e-163	9.31156e-163	-1.06643e-162	1.01415e-162	0
-1.01456e-163	4.03613e-163	-2.19423e-163	2.52065e-163	8.57644e-164	-9.39366e-164	-1.55703e-163	3.39133e-163	-5.8937e-163	4.18818e-164	7.23528e-164	-2.49799e-163	9.89952e-164	-1.08405e-163	2.65558e-163	8.71937e-163	3.25972e-163	1.15258e-163	2.11909e-163	-1.05342e-164	2.96952e-164	5.12397e-163	2.58412e-163	7.38912e-163	4.08044e-164	-1.30678e-164	1.98012e-163	9.31156e-163	-1.06643e-162	1.01415e-162	0
-1.01456e-163	4.03613e-163	-2.19423e-163	2.52065e-163	8.57644e-164	-9.39366e-164	-1.55703e-163	3.39133e-163	-5.8937e-163	4.18818e-164	7.23528e-164	-2.49799e-163	9.89952e-164	-1.08405e-163	2.65558e-163	8.71937e-163	3.25972e-163	1.15258e-163	2.11909e-163	-1.05342e-164	2.96952e-164	5.12397e-163	2.58412e-163	7.38912e-163	4.08044e-164	-1.30678e-164	1.98012e-163	9.31156e-163	-1.06643e-162	1.01415e-162	0
-1.01456e-163	4.03613e-163	-2.19423e-163	2.52065e-163	8.57644e-164	-9.39366e-164	-1.55703e-163	3.39133e-163	-5.8937e-163	4.18818e-164	7.23528e-164	-2.49799e-163	9.89952e-164	-1.08405e-163	2.65558e-163	8.71937e-163	3.25972e-163	1.15258e-163	2.11909e-163	-1.05342e-164	2.96952e-164	5.12397e-163	2.58412e-163	7.38912e-163	4.08044e-164	-1.30678e-164	1.98012e-163	9.31156e-163	-1.06643e-162	1.01415e-162	0
-1.01456e-163	4.03613e-163	-2.19423e-163	2.52065e-163	8.57644e-164	-9.39366e-164	-1.55703e-163	3.39133e-163	-5.8937e-163	4.18818e-164	7.23528e-164	-2.49799e-163	9.89952e-164	-1.08405e-163	2.65558e-163	8.71937e-163	3.25972e-163	1.15258e-163	2.11909e-163	-1.05342e-164	2.96952e-164	5.12397e-163	2.58412e-163	7.38912e-163	4.08044e-164	-1.30678e-164	1.98012e-163	9.31156e-163	-1.06643e-162	1.01415e-162	0
-1.01456e-163	4.03613e-163	-2.19423e-163	2.52065e-163	8.57644e-164	-9.39366e-164	-1.55703e-163	3.39133e-163	-5.8937e-163	4.18818e-164	7.23528e-164	-2.49799e-163	9.89952e-164	-1.08405e-163	2.65558e-163	8.71937e-163	3.25972e-163	1.15258e-163	2.11909e-163	-1.05342e-164	2.96952e-164	5.12397e-163	2.58412e-163	7.38912e-163	4.08044e-164	-1.30678e-164	1.98012e-163	9.31156e-163	-1.06643e-162	1.01415e-162	0
-1.01456e-163	4.03613e-163	-2.19423e-163	2.52065e-163	8.57644e-164	-9.39366e-164	-1.55703e-163	3.39133e-163	-5.8937e-163	4.18818e-164	7.23528e-164	-2.49799e-163	9.89952e-164	-1.08405e-163	2.65558e-163	8.71937e-163	3.25972e-163	1.15258e-163	2.11909e-163	-1.05342e-164	2.96952e-164	5.12397e-163	2.58412e-163	7.38912e-163	4.08044e-164	-1.30678e-164	1.98012e-163	9.31156e-163	-1.06643e-162	1.01415e-162	0
-1.01456e-163	4.03613e-163	-2.19423e-163	2.52065e-163	8.57644e-164	-9.39366e-164	-1.55703e-163	3.39133e-163	-5.8937e-163	4.18818e-164	7.23528e-164	-2.49799e-163	9.89952e-164	-1.08405e-163	2.65558e-163	8.71937e-163	3.25972e-163	1.15258e-163	2.11909e-163	-1.05342e-164	2.96952e-164	5.12397e-163	2.58412e-163	7.38912e-163	4.08044e-164	-1.30678e-164	1.98012e-163	9.31156e-163	-1.06643e-162	1.01415e-162	0
-1.01456e-163	4.03613e-163	-2.19423e-163	2.52065e-163	8.57644e-164	-9.39366e-164	-1.55703e-163	3.39133e-163	-5.8937e-163	4.18818e-164	7.23528e-164	-2.49799e-163	9.89952e-164	-1.08405e-163	2.65558e-163	8.71937e-163	3.25972e-163	1.15258e-163	2.11909e-163	-1.05342e-164	2.96952e-164	5.12397e-163	2.58412e-163	7.38912e-163	4.08044e-164	-1.30678e-164	1.98012e-163	9.31156e-163	-1.06643e-162	1.01415e-162	0
-1.01456e-163	4.03613e-163	-2.19423e-163	2.52065e-163	8.57644e-164	-9.39366e-164	-1.55703e-163	3.39133e-163	-5.8937e-163	4.18818e-164	7.23528e-164	-2.49799e-163	9.89952e-164	-1.08405e-163	2.65558e-163	8.71937e-163	3.25972e-163	1.15258e-163	2.11909e-163	-1.05342e-164	2.96952e-164	5.12397e-163	2.58412e-163	7.38912e-163	4.08044e-164	-1.30678e-164	1.98012e-163	9.31156e-163	-1.06643e-162	1.01415e-162	0
-1.01456e-163	4.03613e-163	-2.19423e-163	2.52065e-163	8.57644e-164	-9.39366e-164	-1.55703e-163	3.39133e-163	-5.8937e-163	4.18818e-164	7.23528e-164	-2.49799e-163	9.89952e-164	-1.08405e-163	2.65558e-163	8.71937e-163	3.25972e-163	1.15258e-163	2.11909e-163	-1.05342e-164	2.96952e-164	5.12397e-163	2.58412e-163	7.38912e-163	4.08044e-164	-1.30678e-164	1.98012e-163	9.31156e-163	-1.06643e-162	1.01415e-162	0
-1.01456e-163	4.03613e-163	-2.19423e-163	2.52065e-163	8.57644e-164	-9.39366e-164	-1.55703e-163	3.39133e-163	-5.8937e-163	4.18818e-164	7.23528e-164	-2.49799e-163	9.89952e-164	-1.08405e-163	2.65558e-163	8.71937e-163	3.25972e-163	1.15258e-163	2.11909e-163	-1.05342e-164	2.96952e-164	5.12397e-163	2.58412e-163	7.38912e-163	4.08044e-164	-1.30678e-164	1.98012e-163	9.31156e-163	-1.06643e-162	1.01415e-162	0
-1.01456e-163	4.03613e-163	-2.19423e-163	2.52065e-163	8.57644e-164	-9.39366e-164	-1.55703e-163	3.39133e-163	-5.8937e-163	4.18818e-164	7.23528e-164	-2.49799e-163	9.89952e-164	-1.08405e-163	2.65558e-163	8.71937e-163	3.25972e-163	1.15258e-163	2.11909e-163	-1.05342e-164	2.96952e-164	5.12397e-163	2.58412e-163	7.38912e-163	4.08044e-164	-1.30678e-164	1.98012e-163	9.31156e-163	-1.06643e-162	1.01415e-162	0
-1.01456e-163	4.03613e-163	-2.19423e-163	2.52065e-163	8.57644e-164	-9.39366e-164	-1.55703e-163	3.39133e-163	-5.8937e-163	4.18818e-164	7.23528e-164	-2.49799e-163	9.89952e-164	-1.08405e-163	2.65558e-163	8.71937e-163	3.25972e-163	1.15258e-163	2.11909e-163	-1.05342e-164	2.96952e-164	5.12397e-163	2.58412e-163	7.38912e-163	4.08044e-164	-1.30678e-164	1.98012e-163	9.31156e-163	-1.06643e-162	1.01415e-162	0
-1.01456e-163	4.03613e-163	-2.19423e-163	2.52065e-163	8.57644e-164	-9.39366e-164	-1.55703e-163	3.39133e-163	-5.8937e-163	4.18818e-164	7.23528e-164	-2.49799e-163	9.89952e-164	-1.08405e-163	2.65558e-163	8.71937e-163	3.25972e-163	1.15258e-163	2.11909e-163	-1.05342e-164	2.96952e-164	5.12397e-163	2.58412e-163	7.38912e-163	4.08044e-164	-1.30678e-164	1.98012e-163	9.31156e-163	-1.06643e-162	1.01415e-162	0
-1.01456e-163	4.03613e-163	-2.19423e-163	2.52065e-163	8.57644e-164	-9.39366e-164	-1.55703e-163	3.39133e-163	-5.8937e-163	4.18818e-164	7.23528e-164	-2.49799e-163	9.89952e-164	-1.08405e-163	2.65558e-163	8.71937e-163	3.25972e-163	1.15258e-163	2.11909e-163	-1.05342e-164	2.96952e-164	5.12397e-163	2.58412e-163	7.38912e-163	4.08044e-164	-1.30678e-164	1.98012e-163	9.31156e-163	-1.06643e-162	1.01415e-162	0
-1.01456e-163	4.03613e-163	-2.19423e-163	2.52065e-163	8.57644e-164	-9.39366e-164	-1.55703e-163	3.39133e-163	-5.8937e-163	4.18818e-164	7.23528e-164	-2.49799e-163	9.89952e-164	-1.08405e-163	2.65558e-163	8.71937e-163	3.25972e-163	1.15258e-163	2.11909e-163	-1.05342e-164	2.96952e-164	5.12397e-163	2.58412e-163	7.38912e-163	4.08044e-164	-1.30678e-164	1.98012e-163	9.31156e-163	-1.06643e-162	1.01415e-162	0
-1.01456e-163	4.03613e-163	-2.19423e-163	2.52065e-163	8.57644e-164	-9.39366e-164	-1.55703e-163	3.39133e-163	-5.8937e-163	4.18818e-164	7.23528e-164	-2.49799e-163	9.89952e-164	-1.08405e-163	2.65558e-163	8.71937e-163	3.25972e-163	1.15258e-163	2.11909e-163	-1.05342e-164	2.96952e-164	5.12397e-163	2.58412e-163	7.38912e-163	4.08044e-164	-1.30678e-164	1.98012e-163	9.31156e-163	-1.06643e-162	1.01415e-162	0
-1.01456e-163	4.03613e-163	-2.19423e-163	2.52065e-163	8.57644e-164	-9.39366e-164	-1.55703e-163	3.39133e-163	-5.8937e-163	4.18818e-164	7.23528e-164	-2.49799e-163	9.89952e-164	-1.08405e-163	2.65558e-163	8.71937e-163	3.25972e-163	1.15258e-163	2.11909e-163	-1.05342e-164	2.96952e-164	5.12397e-163	2.58412e-163	7.38912e-163	4.08044e-164	-1.30678e-164	1.98012e-163	9.31156e-163	-1.06643e-162	1.01415e-162	0
-1.01456e-163	4.03613e-163	-2.19423e-163	2.52065e-163	8.57644e-164	-9.39366e-164	-1.55703e-163	3.39133e-163	-5.8937e-163	4.18818e-164	7.23528e-164	-2.49799e-163	9.89952e-164	-1.08405e-163	2.65558e-163	8.71937e-163	3.25972e-163	1.15258e-163	2.11909e-163	-1.05342e-164	2.96952e-164	5.12397e-163	2.58412e-163	7.38912e-163	4.08044e-164	-1.30678e-164	1.98012e-163	9.31156e-163	-1.06643e-162	1.01415e-162	0
-1.01456e-163	4.03613e-163	-2.19423e-163	2.52065e-163	8.57644e-164	-9.39366e-164	-1.55703e-163	3.39133e-163	-5.8937e-163	4.18818e-164	7.23528e-164	-2.49799e-163	9.89952e-164	-1.08405e-163	2.65558e-163	8.71937e-163	3.25972e-163	1.15258e-163	2.11909e-163	-1.05342e-164	2.96952e-164	5.12397e-163	2.58412e-163	7.38912e-163	4.08044e-164	-1.30678e-164	1.98012e-163	9.31156e-163	-1.06643e-162	1.01415e-162	0
-1.01456e-163	4.03613e-163	-2.19423e-163	2.52065e-163	8.57644e-164	-9.39366e-164	-1.55703e-163	3.39133e-163	-5.8937e-163	4.18818e-164	7.23528e-164	-2.49799e-163	9.89952e-164	-1.08405e-163	2.65558e-163	8.71937e-163	3.25972e-163	1.15258e-163	2.11909e-163	-1.05342e-164	2.96952e-164	5.12397e-163	2.58412e-163	7.38912e-163	4.08044e-164	-1.30678e-164	1.98012e-163	9.31156e-163	-1.06643e-162	1.01415e-162	0
-1.01456e-163	4.03613e-163	-2.19423e-163	2.52065e-163	8.57644e-164	-9.39366e-164	-1.55703e-163	3.39133e-163	-5.8937e-163	4.18818e-164	7.23528e-164	-2.49799e-163	9.89952e-164	-1.08405e-163	2.65558e-163	8.71937e-163	3.25972e-163	1.15258e-163	2.11909e-163	-1.05342e-164	2.96952e-164	5.12397e-163	2.58412e-163	7.38912e-163	4.08044e-164	-1.30678e-164	1.98012e-163	9.31156e-163	-1.06643e-162	1.01415e-162	0
-1.01456e-163	4.03613e-163	-2.19423e-163	2.52065e-163	8.57644e-164	-9.39366e-164	-1.55703e-163	3.39133e-163	-5.8937e-163	4.18818e-164	7.23528e-164	-2.49799e-163	9.89952e-164	-1.08405e-163	2.65558e-163	8.71937e-163	3.25972e-163	1.15258e-163	2.11909e-163	-1.05342e-164	2.96952e-164	5.12397e-163	2.58412e-163	7.38912e-163	4.08044e-164	-1.30678e-164	1.98012e-163	9.31156e-163	-1.06643e-162	1.01415e-162	0
-1.01456e-163	4.03613e-163	-2.19423e-163	2.52065e-163	8.57644e-164	-9.39366e-164	-1.55703e-163	3.39133e-163	-5.8937e-163	4.18818e-164	7.23528e-164	-2.49799e-163	9.89952e-164	-1.08405e-163	2.65558e-163	8.71937e-163	3.25972e-163	1.15258e-163	2.11909e-163	-1.05342e-164	2.96952e-164	5.12397e-163	2.58412e-163	7.38912e-163	4.08044e-164	-1.30678e-164	1.98012e-163	9.31156e-163	-1.06643e-162	1.01415e-162	0
-1.01456e-163	4.03613e-163	-2.19423e-163	2.52065e-163	8.57644e-164	-9.39366e-164	-1.55703e-163	3.39133e-163	-5.8937e-163	4.18818e-164	7.23528e-164	-2.49799e-163	9.89952e-164	-1.08405e-163	2.65558e-163	8.71937e-163	3.25972e-163	1.15258e-163	2.11909e-163	-1.05342e-164	2.96952e-164	5.12397e-163	2.58412e-163	7.38912e-163	4.08044e-164	-1.30678e-164	1.98012e-163	9.31156e-163	-1.06643e-162	1.01415e-162	0
-1.01456e-163	4.03613e-163	-2.19423e-163	2.52065e-163	8.57644e-164	-9.39366e-164	-1.55703e-163	3.39133e-163	-5.8937e-163	4.18818e-164	7.23528e-164	-2.49799e-163	9.89952e-164	-1.08405e-163	2.65558e-163	8.71937e-163	3.25972e-163	1.15258e-163	2.11909e-163	-1.05342e-164	2.96952e-164	5.12397e-163	2.58412e-163	7.38912e-163	4.08044e-164	-1.30678e-164	1.98012e-163	9.31156e-163	-1.06643e-162	1.01415e-162	0
-1.01456e-163	4.03613e-163	-2.19423e-163	2.52065e-163	8.57644e-164	-9.39366e-164	-1.55703e-163	3.39133e-163	-5.8937e-163	4.18818e-164	7.23528e-164	-2.49799e-163	9.89952e-164	-1.08405e-163	2.65558e-163	8.71937e-163	3.25972e-163	1.15258e-163	2.11909e-163	-1.05342e-164	2.96952e-164	5.12397e-163	2.58412e-163	7.38912e-163	4.08044e-164	-1.30678e-164	1.98012e-163	9.31156e-163	-1.06643e-162	1.01415e-162	0
-1.01456e-163	4.03613e-163	-2.19423e-163	2.52065e-163	8.57644e-164	-9.39366e-164	-1.55703e-163	3.39133e-163	-5.8937e-163	4.18818e-164	7.23528e-164	-2.49799e-163	9.89952e-164	-1.08405e-163	2.65558e-163	8.71937e-163	3.25972e-163	1.15258e-163	2.11909e-163	-1.05342e-164	2.96952e-164	5.12397e-163	2.58412e-163	7.38912e-163	4.08044e-164	-1.30678e-164	1.98012e-163	9.31156e-163	-1.06643e-162	1.01415e-162	0
-1.01456e-163	4.03613e-163	-2.19423e-163	2.52065e-163	8.57644e-164	-9.39366e-164	-1.55703e-163	3.39133e-163	-5.8937e-163	4.18818e-164	7.23528e-164	-2.49799e-163	9.89952e-164	-1.08405e-163	2.65558e-163	8.71937e-163	3.25972e-163	1.15258e-163	2.11909e-163	-1.05342e-164	2.96952e-164	5.12397e-163	2.58412e-163	7.38912e-163	4.08044e-164	-1.30678e-164	1.98012e-163	9.31156e-163	-1.06643e-162	1.01415e-162	0
-1.01456e-163	4.03613e-163	-2.19423e-163	2.52065e-163	8.57644e-164	-9.39366e-164	-1.55703e-163	3.39133e-163	-5.8937e-163	4.18818e-164	7.23528e-164	-2.49799e-163	9.89952e-164	-1.08405e-163	2.65558e-163	8.71937e-163	3.25972e-163	1.15258e-163	2.11909e-163	-1.05342e-164	2.96952e-164	5.12397e-163	2.58412e-163	7.38912e-163	4.08044e-164	-1.30678e-164	1.98012e-163	9.31156e-163	-1.06643e-162	1.01415e-162	0
-1.01456e-163	4.03613e-163	-2.19423e-163	2.52065e-163	8.57644e-164	-9.39366e-164	-1.55703e-163	3.39133e-163	-5.8937e-163	4.18818e-164	7.23528e-164	-2.49799e-163	9.89952e-164	-1.08405e-163	2.65558e-163	8.71937e-163	3.25972e-163	1.15258e-163	2.11909e-163	-1.05342e-164	2.96952e-164	5.12397e-163	2.58412e-163	7.38912e-163	4.08044e-164	-1.30678e-164	1.98012e-163	9.31156e-163	-1.06643e-162	1.01415e-162	0
-1.01456e-163	4.03613e-163	-2.19423e-163	2.52065e-163	8.57644e-164	-9.39366e-164	-1.55703e-163	3.39133e-163	-5.8937e-163	4.18818e-164	7.23528e-164	-2.49799e-163	9.89952e-164	-1.08405e-163	2.65558e-163	8.71937e-163	3.25972e-163	1.15258e-163	2.11909e-163	-1.05342e-164	2.96952e-164	5.12397e-163	2.58412e-163	7.38912e-163	4.08044e-164	-1.30678e-164	1.98012e-163	9.31156e-163	-1.06643e-162	1.01415e-162	0
-1.01456e-163	4.03613e-163	-2.19423e-163	2.52065e-163	8.57644e-164	-9.39366e-164	-1.55703e-163	3.39133e-163	-5.8937e-163	4.18818e-164	7.23528e-164	-2.49799e-163	9.89952e-164	-1.08405e-163	2.65558e-163	8.71937e-163	3.25972e-163	1.15258e-163	2.11909e-163	-1.05342e-164	2.96952e-164	5.12397e-163	2.58412e-163	7.38912e-163	4.08044e-164	-1.30678e-164	1.98012e-163	9.31156e-163	-1.06643e-162	1.01415e-162	0
-1.01456e-163	4.03613e-163	-2.19423e-163	2.52065e-163	8.57644e-164	-9.39366e-164	-1.55703e-163	3.39133e-163	-5.8937e-163	4.18818e-164	7.23528e-164	-2.49799e-163	9.89952e-164	-1.08405e-163	2.65558e-163	8.71937e-163	3.25972e-163	1.15258e-163	2.11909e-163	-1.05342e-164	2.96952e-164	5.12397e-163	2.58412e-163	7.38912e-163	4.08044e-164	-1.30678e-164	1.98012e-163	9.31156e-163	-1.06643e-162	1.01415e-162	0
-1.01456e-163	4.03613e-163	-2.19423e-163	2.52065e-163	8.57644e-164	-9.39366e-164	-1.55703e-163	3.39133e-163	-5.8937e-163	4.18818e-164	7.23528e-164	-2.49799e-163	9.89952e-164	-1.08405e-163	2.65558e-163	8.71937e-163	3.25972e-163	1.15258e-163	2.11909e-163	-1.05342e-164	2.96952e-164	5.12397e-163	2.58412e-163	7.38912e-163	4.08044e-164	-1.30678e-164	1.98012e-163	9.31156e-163	-1.06643e-162	1.01415e-162	0
-1.01456e-163	4.03613e-163	-2.19423e-163	2.52065e-163	8.57644e-164	-9.39366e-164	-1.55703e-163	3.39133e-163	-5.8937e-163	4.18818e-164	7.23528e-164	-2.49799e-163	9.89952e-164	-1.08405e-163	2.65558e-163	8.71937e-163	3.25972e-163	1.15258e-163	2.11909e-163	-1.05342e-164	2.96952e-164	5.12397e-163	2.58412e-163	7.38912e-163	4.08044e-164	-1.30678e-164	1.98012e-163	9.31156e-163	-1.06643e-162	1.01415e-162	0
-1.01456e-163	4.03613e-163	-2.19423e-163	2.52065e-163	8.57644e-164	-9.39366e-164	-1.55703e-163	3.39133e-163	-5.8937e-163	4.18818e-164	7.23528e-164	-2.49799e-163	9.89952e-164	-1.08405e-163	2.65558e-163	8.71937e-163	3.25972e-163	1.15258e-163	2.11909e-163	-1.05342e-164	2.96952e-164	5.12397e-163	2.58412e-163	7.38912e-163	4.08044e-164	-1.30678e-164	1.98012e-163	9.31156e-163	-1.06643e-162	1.01415e-162	0
-1.01456e-163	4.03613e-163	-2.19423e-163	2.52065e-163	8.57644e-164	-9.39366e-164	-1.55703e-163	3.39133e-163	-5.8937e-163	4.18818e-164	7.23528e-164	-2.49799e-163	9.89952e-164	-1.08405e-163	2.65558e-163	8.71937e-163	3.25972e-163	1.15258e-163	2.11909e-163	-1.05342e-164	2.96952e-164	5.12397e-163	2.58412e-163	7.38912e-163	4.08044e-164	-1.30678e-164	1.98012e-163	9.31156e-163	-1.06643e-162	1.01415e-162	0
-1.01456e-163	4.03613e-163	-2.19423e-163	2.52065e-163	8.57644e-164	-9.39366e-164	-1.55703e-163	3.39133e-163	-5.8937e-163	4.18818e-164	7.23528e-164	-2.49799e-163	9.89952e-164	-1.08405e-163	2.65558e-163	8.71937e-163	3.25972e-163	1.15258e-163	2.11909e-163	-1.05342e-164	2.96952e-164	5.12397e-163	2.58412e-163	7.38912e-163	4.08044e-164	-1.30678e-164	1.98012e-163	9.31156e-163	-1.06643e-162	1.01415e-162	0
-1.01456e-163	4.03613e-163	-2.19423e-163	2.52065e-163	8.57644e-164	-9.39366e-164	-1.55703e-163	3.39133e-163	-5.8937e-163	4.18818e-164	7.23528e-164	-2.49799e-163	9.89952e-164	-1.08405e-163	2.65558e-163	8.71937e-163	3.25972e-163	1.15258e-163	2.11909e-163	-1.05342e-164	2.96952e-164	5.12397e-163	2.58412e-163	7.38912e-163	4.08044e-164	-1.30678e-164	1.98012e-163	9.31156e-163	-1.06643e-162	1.01415e-162	0
-1.01456e-163	4.03613e-163	-2.19423e-163	2.52065e-163	8.57644e-164	-9.39366e-164	-1.55703e-163	3.39133e-163	-5.8937e-163	4.18818e-164	7.23528e-164	-2.49799e-163	9.89952e-164	-1.08405e-163	2.65558e-163	8.71937e-163	3.25972e-163	1.15258e-163	2.11909e-163	-1.05342e-164	2.96952e-164	5.12397e-163	2.58412e-163	7.38912e-163	4.08044e-164	-1.30678e-164	1.98012e-163	9.31156e-163	-1.06643e-162	1.01415e-162	0
-1.01456e-163	4.03613e-163	-2.19423e-163	2.52065e-163	8.57644e-164	-9.39366e-164	-1.55703e-163	3.39133e-163	-5.8937e-163	4.18818e-164	7.23528e-164	-2.49799e-163	9.89952e-164	-1.08405e-163	2.65558e-163	8.71937e-163	3.25972e-163	1.15258e-163	2.11909e-163	-1.05342e-164	2.96952e-164	5.12397e-163	2.58412e-163	7.38912e-163	4.08044e-164	-1.30678e-164	1.98012e-163	9.31156e-163	-1.06643e-162	1.01415e-162	0
-1.01456e-163	4.03613e-163	-2.19423e-163	2.52065e-163	8.57644e-164	-9.39366e-164	-1.55703e-163	3.39133e-163	-5.8937e-163	4.18818e-164	7.23528e-164	-2.49799e-163	9.89952e-164	-1.08405e-163	2.65558e-163	8.71937e-163	3.25972e-163	1.15258e-163	2.11909e-163	-1.05342e-164	2.96952e-164	5.12397e-163	2.58412e-163	7.38912e-163	4.08044e-164	-1.30678e-164	1.98012e-163	9.31156e-163	-1.06643e-162	1.01415e-162	0
-1.01456e-163	4.03613e-163	-2.19423e-163	2.52065e-163	8.57644e-164	-9.39366e-164	-1.55703e-163	3.39133e-163	-5.8937e-163	4.18818e-164	7.23528e-164	-2.49799e-163	9.89952e-164	-1.08405e-163	2.65558e-163	8.71937e-163	3.25972e-163	1.15258e-163	2.11909e-163	-1.05342e-164	2.96952e-164	5.12397e-163	2.58412e-163	7.38912e-163	4.08044e-164	-1.30678e-164	1.98012e-163	9.31156e-163	-1.06643e-162	1.01415e-162	0
-1.01456e-163	4.03613e-163	-2.19423e-163	2.52065e-163	8.57644e-164	-9.39366e-164	-1.55703e-163	3.39133e-163	-5.8937e-163	4.18818e-164	7.23528e-164	-2.49799e-163	9.89952e-164	-1.08405e-163	2.65558e-163	8.71937e-163	3.25972e-163	1.15258e-163	2.11909e-163	-1.05342e-164	2.96952e-164	5.12397e-163	2.58412e-163	7.38912e-163	4.08044e-164	-1.30678e-164	1.98012e-163	9.31156e-163	-1.06643e-162	1.01415e-162	0
-1.01456e-163	4.03613e-163	-2.19423e-163	2.52065e-163	8.57644e-164	-9.39366e-164	-1.55703e-163	3.39133e-163	-5.8937e-163	4.18818e-164	7.23528e-164	-2.49799e-163	9.89952e-164	-1.08405e-163	2.65558e-163	8.71937e-163	3.25972e-163	1.15258e-163	2.11909e-163	-1.05342e-164	2.96952e-164	5.12397e-163	2.58412e-163	7.38912e-163	4.08044e-164	-1.30678e-164	1.98012e-163	9.31156e-163	-1.06643e-162	1.01415e-162	0
-1.01456e-163	4.03613e-163	-2.19423e-163	2.52065e-163	8.57644e-164	-9.39366e-164	-1.55703e-163	3.39133e-163	-5.8937e-163	4.18818e-164	7.23528e-164	-2.49799e-163	9.89952e-164	-1.08405e-163	2.65558e-163	8.71937e-163	3.25972e-163	1.15258e-163	2.11909e-163	-1.05342e-164	2.96952e-164	5.12397e-163	2.58412e-163	7.38912e-163	4.08044e-164	-1.30678e-164	1.98012e-163	9.31156e-163	-1.06643e-162	1.01415e-162	0
-1.01456e-163	4.03613e-163	-2.19423e-163	2.52065e-163	8.57644e-164	-9.39366e-164	-1.55703e-163	3.39133e-163	-5.8937e-163	4.18818e-164	7.23528e-164	-2.49799e-163	9.89952e-164	-1.08405e-163	2.65558e-163	8.71937e-163	3.25972e-163	1.15258e-163	2.11909e-163	-1.05342e-164	2.96952e-164	5.12397e-163	2.58412e-163	7.38912e-163	4.08044e-164	-1.30678e-164	1.98012e-163	9.31156e-163	-1.06643e-162	1.01415e-162	0
-1.01456e-163	4.03613e-163	-2.19423e-163	2.52065e-163	8.57644e-164	-9.39366e-164	-1.55703e-163	3.39133e-163	-5.8937e-163	4.18818e-164	7.23528e-164	-2.49799e-163	9.89952e-164	-1.08405e-163	2.65558e-163	8.71937e-163	3.25972e-163	1.15258e-163	2.11909e-163	-1.05342e-164	2.96952e-164	5.12397e-163	2.58412e-163	7.38912e-163	4.08044e-164	-1.30678e-164	1.98012e-163	9.31156e-163	-1.06643e-162	1.01415e-162	0
-1.01456e-163	4.03613e-163	-2.19423e-163	2.52065e-163	8.57644e-164	-9.39366e-164	-1.55703e-163	3.39133e-163	-5.8937e-163	4.18818e-164	7.23528e-164	-2.49799e-163	9.89952e-164	-1.08405e-163	2.65558e-163	8.71937e-163	3.25972e-163	1.15258e-163	2.11909e-163	-1.05342e-164	2.96952e-164	5.12397e-163	2.58412e-163	7.38912e-163	4.08044e-164	-1.30678e-164	1.98012e-163	9.31156e-163	-1.06643e-162	1.01415e-162	0
-1.01456e-163	4.03613e-163	-2.19423e-163	2.52065e-163	8.57644e-164	-9.39366e-164	-1.55703e-163	3.39133e-163	-5.8937e-163	4.18818e-164	7.23528e-164	-2.49799e-163	9.89952e-164	-1.08405e-163	2.65558e-163	8.71937e-163	3.25972e-163	1.15258e-163	2.11909e-163	-1.05342e-164	2.96952e-164	5.12397e-163	2.58412e-163	7.38912e-163	4.08044e-164	-1.30678e-164	1.98012e-163	9.31156e-163	-1.06643e-162	1.01415e-162	0
-1.01456e-163	4.03613e-163	-2.19423e-163	2.52065e-163	8.57644e-164	-9.39366e-164	-1.55703e-163	3.39133e-163	-5.8937e-163	4.18818e-164	7.23528e-164	-2.49799e-163	9.89952e-164	-1.08405e-163	2.65558e-163	8.71937e-163	3.25972e-163	1.15258e-163	2.11909e-163	-1.05342e-164	2.96952e-164	5.12397e-163	2.58412e-163	7.38912e-163	4.08044e-164	-1.30678e-164	1.98012e-163	9.31156e-163	-1.06643e-162	1.01415e-162	0
-1.01456e-163	4.03613e-163	-2.19423e-163	2.52065e-163	8.57644e-164	-9.39366e-164	-1.55703e-163	3.39133e-163	-5.8937e-163	4.18818e-164	7.23528e-164	-2.49799e-163	9.89952e-164	-1.08405e-163	2.65558e-163	8.71937e-163	3.25972e-163	1.15258e-163	2.11909e-163	-1.05342e-164	2.96952e-164	5.12397e-163	2.58412e-163	7.38912e-163	4.08044e-164	-1.30678e-164	1.98012e-163	9.31156e-163	-1.06643e-162	1.01415e-162	0
-1.01456e-163	4.03613e-163	-2.19423e-163	2.52065e-163	8.57644e-164	-9.39366e-164	-1.55703e-163	3.39133e-163	-5.8937e-163	4.18818e-164	7.23528e-164	-2.49799e-163	9.89952e-164	-1.08405e-163	2.65558e-163	8.71937e-163	3.25972e-163	1.15258e-163	2.11909e-163	-1.05342e-164	2.96952e-164	5.12397e-163	2.58412e-163	7.38912e-163	4.08044e-164	-1.30678e-164	1.98012e-163	9.31156e-163	-1.06643e-162	1.01415e-162	0
-1.01456e-163	4.03613e-163	-2.19423e-163	2.52065e-163	8.57644e-164	-9.39366e-164	-1.55703e-163	3.39133e-163	-5.8937e-163	4.18818e-164	7.23528e-164	-2.49799e-163	9.89952e-164	-1.08405e-163	2.65558e-163	8.71937e-163	3.25972e-163	1.15258e-163	2.11909e-163	-1.05342e-164	2.96952e-164	5.12397e-163	2.58412e-163	7.38912e-163	4.08044e-164	-1.30678e-164	1.98012e-163	9.31156e-163	-1.06643e-162	1.01415e-162	0
-1.01456e-163	4.03613e-163	-2.19423e-163	2.52065e-163	8.57644e-164	-9.39366e-164	-1.55703e-163	3.39133e-163	-5.8937e-163	4.18818e-164	7.23528e-164	-2.49799e-163	9.89952e-164	-1.08405e-163	2.65558e-163	8.71937e-163	3.25972e-163	1.15258e-163	2.11909e-163	-1.05342e-164	2.96952e-164	5.12397e-163	2.58412e-163	7.38912e-163	4.08044e-164	-1.30678e-164	1.98012e-163	9.31156e-163	-1.06643e-162	1.01415e-162	0
-1.01456e-163	4.03613e-163	-2.19423e-163	2.52065e-163	8.57644e-164	-9.39366e-164	-1.55703e-163	3.39133e-163	-5.8937e-163	4.18818e-164	7.23528e-164	-2.49799e-163	9.89952e-164	-1.08405e-163	2.65558e-163	8.71937e-163	3.25972e-163	1.15258e-163	2.11909e-163	-1.05342e-164	2.96952e-164	5.12397e-163	2.58412e-163	7.38912e-163	4.08044e-164	-1.30678e-164	1.98012e-163	9.31156e-163	-1.06643e-162	1.01415e-162	0
-1.01456e-163	4.03613e-163	-2.19423e-163	2.52065e-163	8.57644e-164	-9.39366e-164	-1.55703e-163	3.39133e-163	-5.8937e-163	4.18818e-164	7.23528e-164	-2.49799e-163	9.89952e-164	-1.08405e-163	2.65558e-163	8.71937e-163	3.25972e-163	1.15258e-163	2.11909e-163	-1.05342e-164	2.96952e-164	5.12397e-163	2.58412e-163	7.38912e-163	4.08044e-164	-1.30678e-164	1.98012e-163	9.31156e-163	-1.06643e-162	1.01415e-162	0
-1.01456e-163	4.03613e-163	-2.19423e-163	2.52065e-163	8.57644e-164	-9.39366e-164	-1.55703e-163	3.39133e-163	-5.8937e-163	4.18818e-164	7.23528e-164	-2.49799e-163	9.89952e-164	-1.08405e-163	2.65558e-163	8.71937e-163	3.25972e-163	1.15258e-163	2.11909e-163	-1.05342e-164	2.96952e-164	5.12397e-163	2.58412e-163	7.38912e-163	4.08044e-164	-1.30678e-164	1.98012e-163	9.31156e-163	-1.06643e-162	1.01415e-162	0
-1.01456e-163	4.03613e-163	-2.19423e-163	2.52065e-163	8.57644e-164	-9.39366e-164	-1.55703e-163	3.39133e-163	-5.8937e-163	4.18818e-164	7.23528e-164	-2.49799e-163	9.89952e-164	-1.08405e-163	2.65558e-163	8.71937e-163	3.25972e-163	1.15258e-163	2.11909e-163	-1.05342e-164	2.96952e-164	5.12397e-163	2.58412e-163	7.38912e-163	4.08044e-164	-1.30678e-164	1.98012e-163	9.31156e-163	-1.06643e-162	1.01415e-162	0
-1.01456e-163	4.03613e-163	-2.19423e-163	2.52065e-163	8.57644e-164	-9.39366e-164	-1.55703e-163	3.39133e-163	-5.8937e-163	4.18818e-164	7.23528e-164	-2.49799e-163	9.89952e-164	-1.08405e-163	2.65558e-163	8.71937e-163	3.25972e-163	1.15258e-163	2.11909e-163	-1.05342e-164	2.96952e-164	5.12397e-163	2.58412e-163	7.38912e-163	4.08044e-164	-1.30678e-164	1.98012e-163	9.31156e-163	-1.06643e-162	1.01415e-162	0
-1.01456e-163	4.03613e-163	-2.19423e-163	2.52065e-163	8.57644e-164	-9.39366e-164	-1.55703e-163	3.39133e-163	-5.8937e-163	4.18818e-164	7.23528e-164	-2.49799e-163	9.89952e-164	-1.08405e-163	2.65558e-163	8.71937e-163	3.25972e-163	1.15258e-163	2.11909e-163	-1.05342e-164	2.96952e-164	5.12397e-163	2.58412e-163	7.38912e-163	4.08044e-164	-1.30678e-164	1.98012e-163	9.31156e-163	-1.06643e-162	1.01415e-162	0
-1.01456e-163	4.03613e-163	-2.19423e-163	2.52065e-163	8.57644e-164	-9.39366e-164	-1.55703e-163	3.39133e-163	-5.8937e-163	4.18818e-164	7.23528e-164	-2.49799e-163	9.89952e-164	-1.08405e-163	2.65558e-163	8.71937e-163	3.25972e-163	1.15258e-163	2.11909e-163	-1.05342e-164	2.96952e-164	5.12397e-163	2.58412e-163	7.38912e-163	4.08044e-164	-1.30678e-164	1.98012e-163	9.31156e-163	-1.06643e-162	1.01415e-162	0
-1.01456e-163	4.03613e-163	-2.19423e-163	2.52065e-163	8.57644e-164	-9.39366e-164	-1.55703e-163	3.39133e-163	-5.8937e-163	4.18818e-164	7.23528e-164	-2.49799e-163	9.89952e-164	-1.08405e-163	2.65558e-163	8.71937e-163	3.25972e-163	1.15258e-163	2.11909e-163	-1.05342e-164	2.96952e-164	5.12397e-163	2.58412e-163	7.38912e-163	4.08044e-164	-1.30678e-164	1.98012e-163	9.31156e-163	-1.06643e-162	1.01415e-162	0
-1.01456e-163	4.03613e-163	-2.19423e-163	2.52065e-163	8.57644e-164	-9.39366e-164	-1.55703e-163	3.39133e-163	-5.8937e-163	4.18818e-164	7.23528e-164	-2.49799e-163	9.89952e-164	-1.08405e-163	2.65558e-163	8.71937e-163	3.25972e-163	1.15258e-163	2.11909e-163	-1.05342e-164	2.96952e-164	5.12397e-163	2.58412e-163	7.38912e-163	4.08044e-164	-1.30678e-164	1.98012e-163	9.31156e-163	-1.06643e-162	1.01415e-162	0
-1.01456e-163	4.03613e-163	-2.19423e-163	2.52065e-163	8.57644e-164	-9.39366e-164	-1.55703e-163	3.39133e-163	-5.8937e-163	4.18818e-164	7.23528e-164	-2.49799e-163	9.89952e-164	-1.08405e-163	2.65558e-163	8.71937e-163	3.25972e-163	1.15258e-163	2.11909e-163	-1.05342e-164	2.96952e-164	5.12397e-163	2.58412e-163	7.38912e-163	4.08044e-164	-1.30678e-164	1.98012e-163	9.31156e-163	-1.06643e-162	1.01415e-162	0
-1.01456e-163	4.03613e-163	-2.19423e-163	2.52065e-163	8.57644e-164	-9.39366e-164	-1.55703e-163	3.39133e-163	-5.8937e-163	4.18818e-164	7.23528e-164	-2.49799e-163	9.89952e-164	-1.08405e-163	2.65558e-163	8.71937e-163	3.25972e-163	1.15258e-163	2.11909e-163	-1.05342e-164	2.96952e-164	5.12397e-163	2.58412e-163	7.38912e-163	4.08044e-164	-1.30678e-164	1.98012e-163	9.31156e-163	-1.06643e-162	1.01415e-162	0
[truncated: 2,010 more rows]
