# Supplementary material for: A modified shuffled frog leaping algorithm with inertia weight
Source: Sci Rep. 2024 Feb 20;14:4146. doi: 10.1038/s41598-024-51306-1 (PMC11224354; doi:10.1038/s41598-024-51306-1)
Supplement: Supplementary file 1 — Supplementary Information. [file 41598_2024_51306_MOESM1_ESM.zip › data/F1/MSFLA_Q_22.xls]

## Sheet: Sheet1
3.5984	-0.928481	-0.63537	-2.2804	2.58875	-0.484189	6.03912	-3.00731	-1.20409	-0.268919	-0.136789	-0.858153	-3.57298	-1.13846	11.9057	-3.66178	-0.235997	-3.34012	0.106117	-1.84081	0.744534	4.30395	-0.807238	-1.096	0.392769	0.4062	0.135983	-3.09962	-2.67898	7.92286	358.796
0.17605	-0.0250804	-0.349955	-0.0731774	0.0266439	-0.046092	-0.186481	0.0254878	-0.1315	-0.117477	0.201542	-0.00982806	0.277323	0.0370061	0.446082	-0.0161405	0.195107	0.177287	-0.0596358	0.335612	-0.00614566	-0.12043	0.514329	0.13188	-0.0400123	0.0378433	0.60166	0.131095	0.264493	0.10243	1.49186
-0.0136438	0.00955011	0.0100507	0.00061556	0.00989708	0.00332605	-0.000302847	0.0181216	-0.00400194	-0.03875	0.0128276	0.000320902	0.0148103	-0.00109428	0.0439384	-0.00710291	0.0073374	-0.000808888	-0.004086	0.00169738	-0.000742701	-0.0157614	0.00614322	0.0026247	0.0138224	-0.00317826	-0.0123682	-0.0931666	-0.00395671	0.0527885	0.0169042
0.000828268	-0.000221214	0.00605586	0.0016781	0.00245438	0.000872551	-0.000378351	-0.00351782	-0.000274818	-4.28894e-05	0.00216906	-0.000164298	0.000422756	-0.0017142	-0.00232453	-0.000160785	0.00503563	-0.000442399	-0.000474778	0.000216573	-0.00195802	-0.000651052	-0.00211189	0.00225431	-0.00176358	-1.17949e-05	1.05429e-06	-0.00109658	-0.000210146	-4.33647e-05	0.000116868
-0.000106586	-2.88819e-05	-0.000342102	0.00042677	-0.000281045	4.80826e-05	-8.47621e-05	0.000606479	3.14295e-05	9.37626e-06	4.28201e-06	0.000104788	-3.43688e-05	-2.3684e-05	9.9926e-06	0.000259108	6.97099e-05	-4.02837e-05	0.000126967	3.0889e-05	-6.89263e-05	1.1761e-05	-0.000547484	-0.000173327	-4.30067e-05	4.22724e-05	-1.60827e-05	-8.82429e-05	-0.000215105	0.000214369	1.31085e-06
-8.24302e-06	-1.82932e-07	-3.49497e-05	2.3761e-06	2.14976e-06	-6.14586e-06	-2.33008e-06	-1.36124e-06	-3.92469e-06	-1.91901e-06	3.73072e-05	-1.03834e-05	5.63126e-06	-4.67475e-06	1.17438e-05	1.40523e-05	4.47862e-06	-5.41215e-05	-1.71134e-06	2.98389e-06	4.60987e-06	-5.49776e-06	-1.91267e-05	6.19619e-07	-2.43819e-05	5.5098e-06	-1.82229e-05	1.32113e-05	-5.96809e-08	5.24111e-06	7.79009e-09
-5.3442e-07	-1.17907e-07	1.49211e-08	-9.92271e-07	1.28598e-08	1.71202e-07	1.34793e-07	1.01859e-06	-1.35472e-07	-4.73707e-07	-6.92619e-08	3.55039e-07	-2.11974e-07	-4.08963e-07	5.08926e-07	4.98783e-07	-6.1284e-07	-1.19557e-06	-4.85444e-07	2.94613e-07	-1.33878e-06	8.72238e-07	-1.37139e-06	-1.80628e-07	-7.71913e-07	7.66831e-07	9.0642e-08	-4.79926e-07	-2.42677e-06	2.88304e-06	2.56805e-11
2.51786e-08	-5.1773e-08	-2.5548e-07	9.31889e-08	-2.6495e-07	2.28834e-07	-1.15294e-07	1.26157e-08	5.23111e-09	7.03828e-08	-2.50353e-07	-1.15353e-07	5.31894e-08	-5.07174e-08	4.98122e-08	-1.60552e-07	3.41841e-07	1.96429e-08	-2.70181e-08	1.96917e-07	-9.79879e-08	-4.81421e-09	1.21004e-07	2.34231e-08	3.05195e-07	-1.23382e-09	-1.15452e-08	1.56973e-07	2.64806e-07	-1.27085e-07	7.13663e-13
-4.54391e-09	-3.98226e-08	-6.12645e-09	2.32791e-09	-2.08116e-09	-1.44276e-09	-2.66652e-08	2.65012e-09	2.4267e-09	-7.5107e-09	3.12664e-09	1.41349e-08	3.19389e-09	1.43448e-09	-1.03022e-08	-2.09887e-08	1.5939e-08	-2.48837e-09	6.04816e-09	-1.45822e-09	-1.11505e-08	-9.52953e-09	3.77693e-09	-8.67975e-09	2.75919e-08	-8.43058e-09	9.54618e-11	-7.24658e-09	3.56776e-09	2.6242e-09	4.71292e-15
-1.226e-10	3.34866e-09	5.98351e-11	7.56182e-12	1.42849e-10	-2.06452e-11	-5.59291e-09	1.02538e-10	-3.07627e-10	-2.59485e-09	8.2264e-10	3.44539e-10	-5.34805e-10	2.90807e-10	6.31903e-10	-2.6719e-09	-1.22024e-10	4.07883e-10	-3.7307e-10	1.80576e-10	1.90646e-10	-1.89216e-09	-2.15105e-10	5.05454e-10	1.63885e-09	-1.09011e-09	-1.83656e-10	2.90936e-10	-8.77241e-11	1.69893e-09	6.92345e-17
2.17631e-11	7.63535e-12	-7.88995e-13	-2.4186e-11	-7.46271e-12	2.99644e-11	8.41363e-12	4.57274e-12	6.66974e-11	-1.20838e-11	1.10784e-11	-3.01909e-11	3.43759e-11	-1.051e-11	3.01334e-11	1.01369e-12	1.52832e-10	1.44555e-10	-1.97897e-12	1.60036e-10	-3.26667e-11	-2.58227e-10	4.27343e-12	1.08964e-11	-5.41453e-12	8.7998e-11	1.15991e-10	2.41674e-11	-2.41474e-12	8.98744e-11	1.77642e-19
-8.08503e-12	-6.96857e-12	-2.83328e-12	-5.65034e-13	-1.48695e-11	-9.14298e-12	1.65525e-11	-1.22259e-11	9.19157e-13	3.94518e-12	-1.36366e-12	5.99736e-13	1.51641e-12	-7.06351e-13	-1.37661e-11	-4.63263e-13	-4.62086e-12	-9.19791e-13	3.44567e-13	2.49187e-12	-2.94101e-12	-5.6833e-13	-8.71459e-12	1.58575e-12	8.14773e-12	-5.28693e-13	7.71269e-12	-2.06679e-11	4.30362e-12	-1.22692e-12	1.75087e-21
-6.42875e-14	4.20132e-13	9.82061e-14	1.62981e-13	-1.92793e-12	-3.48593e-13	-6.37471e-13	3.38407e-13	1.14824e-12	-1.22194e-12	-9.94821e-15	-3.18384e-14	-1.07707e-12	3.96657e-13	-6.20833e-14	1.12503e-13	-1.6761e-13	-8.48386e-14	2.92291e-13	8.39836e-13	-2.12668e-13	7.04591e-13	-1.54319e-13	-1.2791e-13	9.82067e-14	1.1827e-13	-2.44654e-13	4.41981e-13	-4.11606e-13	-1.53802e-13	1.06026e-23
-4.78309e-14	1.63294e-13	-2.49056e-14	1.33806e-13	2.47869e-14	-8.28355e-15	2.15118e-13	2.96712e-14	5.49448e-15	-2.43224e-14	-3.16395e-14	4.57929e-15	-2.81909e-14	4.2959e-16	2.61068e-14	-4.54515e-15	9.9225e-15	4.59336e-14	-4.42328e-14	-2.19001e-14	-4.91307e-15	-5.19198e-14	6.12539e-15	1.06461e-13	-6.75999e-15	-4.31438e-14	-8.9248e-15	1.85779e-13	5.21439e-14	-1.84441e-13	1.90431e-25
-3.27441e-16	-5.26267e-16	1.40338e-15	-4.6837e-16	-4.95856e-15	1.77085e-16	9.67553e-16	2.45586e-15	-1.06178e-15	6.6824e-15	-1.86143e-15	-4.01886e-16	-2.57835e-16	1.0592e-16	2.43096e-15	-4.26488e-15	1.40773e-15	7.84754e-16	3.45185e-15	-2.57795e-15	-1.61205e-15	1.35005e-14	-2.30277e-15	3.11329e-15	-4.53242e-15	2.14375e-15	-1.43327e-15	-1.60153e-15	-1.7641e-14	1.35994e-14	8.54665e-28
1.67551e-16	6.26074e-16	8.85291e-16	-1.06742e-15	-6.90193e-16	1.19445e-17	-1.35577e-17	-3.75555e-16	-1.28131e-16	-9.16415e-16	-6.98335e-16	-2.54378e-17	3.67981e-17	-2.25273e-15	7.1606e-17	1.22887e-15	7.74992e-18	-1.41057e-16	9.90899e-17	1.13641e-16	2.99072e-16	-1.77799e-16	-7.11608e-18	8.3946e-17	-5.6601e-17	2.63315e-16	1.16244e-17	-2.24592e-16	8.24097e-16	-1.81062e-15	1.51483e-29
-5.81982e-18	-5.05303e-17	1.52197e-18	-5.01709e-17	-1.77142e-18	7.9488e-17	-4.42046e-18	-1.21354e-16	-5.56226e-17	-1.67761e-17	4.15243e-17	-3.53563e-17	1.0148e-17	1.31439e-18	-3.17057e-17	-3.99362e-17	3.64124e-18	3.74772e-17	-1.17802e-17	3.90823e-17	1.12188e-17	5.83429e-17	-1.76637e-18	7.05816e-17	-1.51106e-17	-4.09715e-18	4.82262e-17	1.68892e-17	4.90327e-17	7.48606e-17	5.76921e-32
-2.01929e-19	2.09444e-18	-5.58308e-20	-6.36339e-18	4.1038e-19	-1.39118e-17	-1.16598e-18	-3.57313e-19	-3.0051e-19	-6.90715e-18	-4.76316e-18	1.6283e-19	9.86045e-19	-2.35881e-19	2.91455e-18	9.21307e-20	8.01425e-20	3.01375e-18	7.35388e-19	-1.00676e-18	1.56011e-17	2.41856e-18	-1.41301e-18	2.10553e-19	-8.33433e-19	-2.31528e-19	-2.5183e-18	-2.12858e-19	-5.31558e-19	-9.32465e-19	5.90376e-34
-1.17041e-18	1.19801e-19	6.11417e-20	-2.6067e-19	1.70109e-19	2.25854e-20	4.79884e-19	1.30961e-19	4.2349e-19	1.6029e-19	-8.46791e-20	-2.16746e-20	-3.53056e-20	-2.66667e-19	3.95157e-20	-3.26767e-20	-9.75722e-21	-2.3272e-19	2.69133e-20	-4.8623e-19	1.62265e-19	-9.11468e-21	-1.22069e-19	3.16169e-20	-1.57074e-19	-1.7469e-20	5.25938e-19	-2.71594e-21	-1.19667e-19	1.21828e-21	2.67008e-36
1.83827e-20	-1.9598e-20	-1.88125e-20	3.0128e-20	4.04031e-20	1.47365e-20	-2.47041e-20	-3.14841e-21	1.74892e-19	6.35076e-21	3.84283e-20	-4.49806e-20	4.72445e-21	1.50445e-19	-7.27811e-22	3.38457e-21	-1.14817e-21	-7.23369e-20	-4.0878e-20	4.01884e-21	-3.15691e-21	-3.79479e-21	2.10108e-21	-3.80486e-21	1.43524e-20	1.80697e-20	5.69618e-20	6.51005e-20	1.38613e-20	5.34187e-20	7.92743e-38
1.20337e-21	3.00524e-21	1.13276e-21	-2.66383e-21	-2.26424e-22	-9.51296e-22	1.52276e-22	6.1398e-24	-3.60993e-22	3.6989e-23	1.8961e-22	2.50211e-21	-2.57761e-22	-1.2601e-21	-1.63756e-21	-1.88462e-21	1.39062e-21	1.60561e-21	-1.89283e-21	-1.19676e-21	3.12763e-22	-5.17204e-22	9.52642e-22	1.01232e-21	9.29073e-22	8.706e-22	-8.43336e-22	7.53535e-22	4.4697e-22	8.93638e-22	4.9877e-41
1.29545e-22	1.94871e-22	-5.60588e-24	8.74876e-23	3.86214e-22	8.98874e-24	-7.0746e-22	-5.02583e-22	-8.30545e-23	-2.70727e-23	6.55177e-23	-6.38326e-22	3.93996e-24	-2.2394e-22	2.75724e-22	8.99745e-22	-1.35093e-23	-6.3944e-22	1.43793e-22	1.25121e-22	-2.72822e-22	-7.99221e-23	8.63665e-23	1.68807e-23	3.94006e-22	-5.69385e-23	-1.57767e-22	-1.17478e-22	-1.38823e-23	1.32145e-23	3.05139e-42
-5.06009e-24	7.57713e-24	-6.5824e-24	-2.07463e-24	3.24386e-24	-2.32396e-23	-1.20964e-24	-3.56621e-23	-1.07472e-22	-2.51923e-25	-5.93472e-24	-9.27594e-24	1.24277e-26	9.21944e-25	-3.11823e-24	-1.1189e-23	-9.14459e-23	1.2534e-22	4.32649e-23	4.24779e-23	2.4509e-23	-1.83874e-23	-1.73649e-23	2.22945e-23	4.62841e-24	-9.6377e-24	-1.38732e-23	-2.48033e-23	-1.67134e-23	4.46988e-24	4.44692e-44
-1.72238e-25	6.97291e-25	-8.22126e-26	5.27069e-24	1.51649e-25	2.17864e-24	-5.09331e-25	3.15473e-25	6.67367e-25	2.99888e-24	-9.20745e-25	-1.21936e-24	6.28931e-25	2.94674e-25	-8.59316e-26	-2.60668e-25	2.9689e-24	1.25194e-24	-5.35519e-26	-2.63763e-24	3.31833e-25	-2.93962e-25	1.6833e-25	1.17204e-24	-4.19941e-24	-1.40509e-24	-1.66803e-24	6.03689e-25	5.6669e-24	7.00355e-25	1.20063e-46
-3.15766e-25	-1.08896e-25	-3.25785e-26	-2.41123e-25	-7.07089e-26	-3.75872e-25	-1.26674e-25	4.21344e-26	1.00263e-25	3.38259e-25	-9.08096e-26	-5.37028e-26	2.16273e-26	1.283e-25	1.70531e-25	2.51594e-26	-9.21643e-26	-7.95812e-26	7.55765e-26	-1.39568e-26	2.50294e-26	9.17556e-26	4.39512e-26	-6.68547e-27	-1.58749e-25	3.68697e-26	-5.99705e-26	1.9297e-25	-7.87046e-27	-6.14059e-26	6.20096e-49
1.39968e-26	-6.09588e-28	-1.79105e-26	-7.45907e-27	-2.57957e-26	8.82949e-27	3.07403e-27	9.34313e-27	-2.44654e-27	-5.74321e-27	4.91622e-27	5.43178e-27	9.82204e-28	-1.26632e-26	-3.65906e-27	-1.38533e-27	1.83626e-28	-3.12119e-26	4.86418e-28	-1.88134e-26	-1.51475e-26	-8.06795e-27	-9.33408e-27	-1.10371e-26	4.28199e-28	8.28383e-27	2.81173e-26	3.5946e-26	-3.3505e-26	5.04737e-26	9.33566e-51
1.60741e-28	-6.37171e-30	4.80826e-28	-5.18796e-28	2.67087e-28	2.22027e-27	2.09568e-28	-7.90602e-29	8.03726e-28	2.05655e-28	4.34697e-28	-2.31256e-27	5.56821e-28	3.85238e-27	-2.6643e-27	6.19728e-28	-1.71254e-28	-4.36277e-27	-2.34281e-27	8.45953e-28	9.88027e-28	7.86169e-27	3.33623e-27	7.35904e-28	2.73138e-27	2.98033e-29	1.2561e-28	1.66596e-27	4.28676e-27	-9.37693e-28	1.63666e-52
1.67546e-29	3.61354e-28	-8.35099e-29	-2.20096e-28	2.17726e-28	7.08561e-29	-1.11303e-29	6.87471e-29	2.21282e-29	6.28185e-31	-2.92798e-30	-5.23925e-29	-5.26857e-30	1.01827e-28	-5.85653e-28	3.85169e-28	1.50259e-30	8.14056e-29	-1.95951e-29	1.79571e-28	-1.21159e-28	-6.61803e-30	7.29071e-29	8.75592e-29	1.91976e-28	7.69737e-29	1.50924e-30	-5.62174e-30	-1.52109e-29	-4.34559e-29	8.60431e-55
8.08796e-32	4.95716e-29	-1.55715e-29	1.24587e-29	9.59287e-30	1.29614e-29	-8.93495e-30	-6.45261e-30	3.17867e-29	-1.56543e-30	-6.84453e-30	-4.22079e-31	2.37575e-31	4.1544e-29	-1.01475e-29	5.65903e-31	-1.89172e-30	1.14798e-30	1.05778e-29	-1.19428e-29	9.23679e-31	3.49663e-29	-2.02041e-29	1.9532e-32	-3.08269e-30	1.92738e-30	-1.74684e-29	-2.45652e-30	5.41782e-31	-3.48074e-31	8.34158e-57
-3.39959e-31	-3.13824e-31	3.28831e-31	-5.34637e-31	-1.76799e-31	-9.50956e-31	-9.99998e-31	-2.30627e-30	-3.02083e-31	3.41302e-32	-2.55927e-32	1.75655e-32	3.2963e-32	-7.45534e-31	2.12639e-31	8.75474e-31	1.35806e-30	1.38001e-30	-2.21959e-31	1.10712e-30	-1.71411e-31	-2.15009e-30	2.48957e-31	4.52001e-31	-1.16202e-31	3.24768e-31	1.2461e-30	-1.24095e-31	-1.95039e-31	-2.73746e-30	2.84856e-59
-2.15199e-31	8.74396e-32	-2.1664e-32	-5.99025e-32	8.26864e-32	-1.89309e-31	-4.97509e-32	2.32216e-31	-2.93324e-32	-8.15182e-32	5.31749e-33	-1.71981e-32	-6.74178e-33	4.95842e-32	8.70764e-33	1.89657e-31	-8.7219e-32	-1.09097e-31	1.53197e-32	6.52423e-31	4.21827e-32	-8.00278e-32	-8.3154e-33	4.76212e-33	-5.13096e-32	1.3835e-31	-1.40862e-31	-2.99164e-31	1.54593e-31	-2.14669e-32	8.12617e-61
-5.36759e-33	-7.18552e-34	-4.28493e-34	-2.29175e-33	4.25176e-33	-2.158e-33	6.832e-35	1.68473e-33	8.15069e-33	1.83702e-32	-3.50643e-33	1.18547e-35	-1.21623e-32	6.40119e-34	-2.91581e-33	-1.42122e-33	8.23719e-33	-1.51939e-32	-9.47273e-33	2.64526e-33	8.81025e-33	2.07769e-32	4.38429e-33	-1.07568e-33	-4.67676e-33	-1.11761e-32	-1.49859e-33	1.63118e-34	-2.57803e-33	2.27962e-33	1.72139e-63
4.52933e-35	-7.24271e-34	-6.64041e-34	3.4999e-35	2.87775e-35	1.5631e-33	-7.24872e-34	1.1809e-33	1.18217e-34	8.20777e-36	-1.53577e-34	-5.80479e-34	8.88577e-35	-3.01556e-33	1.144e-33	-4.70329e-34	-2.90355e-34	6.64049e-36	3.26437e-35	-1.49263e-34	-3.02601e-34	-2.36906e-34	3.1051e-34	-4.18374e-34	2.61502e-34	-1.24193e-34	-9.90633e-35	-1.11438e-33	-4.89621e-35	-6.16494e-34	1.85837e-65
-2.04635e-35	2.59929e-35	8.54079e-36	-4.2227e-36	-5.88824e-36	-9.0015e-35	-4.89516e-36	1.50929e-35	4.1684e-36	5.46897e-35	1.84221e-34	1.45974e-35	-2.50289e-35	-1.03267e-35	1.84927e-35	3.07668e-35	1.75972e-34	2.11313e-35	-6.3999e-36	4.0616e-36	9.95489e-35	-2.34562e-34	-1.33537e-35	1.99618e-37	9.85397e-36	-1.19494e-35	2.12575e-35	1.26984e-35	1.50906e-35	1.54813e-34	1.7038e-67
2.57392e-36	-4.37355e-36	6.43003e-37	-6.24044e-36	8.03047e-36	-4.55722e-36	2.15466e-35	1.19868e-35	3.23014e-36	-9.8021e-37	9.45113e-37	1.59194e-36	3.87407e-36	3.99367e-36	-1.34744e-36	-9.84294e-37	-3.52206e-35	-3.2971e-36	5.99131e-36	2.52087e-36	-4.65823e-36	-2.43088e-36	1.20461e-35	8.0285e-36	1.85272e-36	2.10202e-36	4.13362e-36	3.00867e-37	-7.01002e-37	-2.83477e-36	2.37121e-69
-2.48822e-37	1.30287e-36	-2.19457e-37	5.70089e-38	7.82832e-37	1.47069e-37	8.64019e-38	-1.60493e-36	1.99024e-37	-3.14445e-37	1.27972e-37	1.0746e-36	4.10772e-37	1.41414e-36	-5.26849e-38	-5.09247e-38	-8.35728e-38	-4.92438e-38	2.67203e-37	6.15859e-39	-6.27704e-38	9.8046e-38	-2.43973e-38	6.51339e-37	5.13155e-37	-3.77806e-37	-2.18805e-37	4.64249e-37	6.80662e-37	-6.21828e-39	1.01641e-71
-1.96455e-38	-1.43633e-37	-3.04238e-39	1.27197e-38	5.95762e-38	3.39397e-39	-5.02135e-38	-3.63812e-38	-2.02079e-38	1.83685e-37	-9.24839e-38	1.80624e-38	2.18e-38	3.54866e-38	-3.4561e-39	-6.89894e-38	-7.35362e-38	1.65058e-39	-1.31128e-38	2.55675e-37	-3.09197e-39	2.93955e-39	-4.06393e-41	1.7479e-39	-2.95216e-38	-5.75342e-38	-1.18697e-38	8.14658e-39	4.63235e-39	-2.35795e-38	1.54067e-73
1.12938e-40	1.0788e-39	-7.60358e-40	8.572e-40	-1.63464e-39	2.89963e-39	2.34693e-39	2.01628e-39	-1.5928e-39	2.26395e-40	1.04379e-40	-4.88689e-40	-1.07589e-38	-2.65895e-40	-6.13671e-39	-1.12624e-39	-5.807e-40	-9.30279e-42	-1.13863e-38	2.12024e-40	-3.17158e-39	2.15248e-39	2.84773e-39	5.8443e-39	-2.62075e-39	1.90868e-38	-1.30511e-38	1.05778e-38	2.65617e-39	2.09725e-40	1.02821e-75
3.20346e-41	6.17918e-41	9.13129e-41	1.05015e-39	3.3707e-40	-8.19599e-41	8.56098e-40	1.18997e-39	5.3092e-40	-3.28338e-40	-6.00458e-40	-3.58691e-40	-2.8727e-41	3.13566e-40	5.04458e-40	-8.0337e-41	-6.25586e-41	3.46155e-40	5.84029e-41	-1.47367e-39	1.51889e-42	-5.04249e-42	2.40389e-40	-7.21648e-41	-2.97882e-40	-1.13357e-41	-1.37322e-39	-8.47888e-41	-6.94222e-40	-1.4e-40	9.46943e-78
1.03922e-40	-2.62677e-41	-2.73668e-41	-3.12467e-42	1.08746e-42	8.53887e-41	-4.80734e-41	7.60528e-41	4.9354e-42	-2.05478e-41	4.04434e-41	1.88024e-41	6.30003e-42	6.96587e-42	3.05872e-41	-1.96125e-41	7.41631e-42	2.93591e-41	1.33353e-42	-1.07137e-42	2.67598e-41	5.30667e-41	1.2341e-41	-2.25823e-41	3.32525e-41	1.8274e-41	8.09369e-41	-9.47868e-42	5.88595e-42	-1.87992e-45	4.47094e-80
-6.7743e-42	-3.9739e-42	9.90159e-42	1.78608e-42	-2.2544e-42	-5.58818e-43	-2.60254e-42	-6.6973e-42	1.5157e-42	5.18052e-43	3.83239e-42	1.46771e-42	-1.55547e-42	-2.47017e-43	-1.47894e-41	-1.10774e-42	-9.79404e-43	1.06297e-41	-7.64321e-44	5.0696e-42	6.47728e-42	-2.47692e-42	-7.09917e-42	1.33203e-42	-1.85166e-43	1.12546e-41	-3.48957e-42	1.25289e-42	-4.20243e-42	1.08626e-42	8.60982e-82
-7.81529e-43	-2.06359e-44	6.95769e-45	-6.00239e-44	-5.68949e-43	-3.33046e-44	1.58088e-43	2.42657e-44	1.25242e-44	1.59728e-43	-1.03452e-43	1.74306e-43	6.04881e-44	-9.85988e-44	1.39461e-43	-3.08193e-43	-6.54257e-44	-6.72637e-43	2.01742e-43	-1.0138e-44	3.60217e-43	-6.19759e-44	-3.12096e-45	1.01112e-43	3.65255e-45	-8.03906e-43	-1.07818e-44	2.87837e-43	-2.23718e-43	3.52119e-43	2.70446e-84
1.53364e-45	8.08622e-44	-3.30744e-45	-1.69966e-45	-1.54611e-44	1.10094e-44	1.37308e-44	1.25793e-44	-2.12403e-45	-7.60217e-44	-6.25958e-44	-4.24889e-44	-2.61339e-44	-2.73704e-44	3.88304e-44	-1.19874e-46	-4.42115e-44	1.47548e-44	5.27947e-44	5.36076e-44	-1.44051e-44	1.21974e-44	1.08036e-44	-4.67302e-44	-1.81565e-44	9.45402e-45	-6.53689e-45	3.16507e-44	-2.32677e-45	-8.65847e-44	4.11652e-86
3.26544e-46	2.15589e-45	-3.58881e-47	3.13717e-47	-4.14609e-47	-3.49864e-45	-1.66852e-45	6.18677e-47	-9.31767e-45	3.97471e-46	9.5326e-46	-5.88975e-47	-9.19059e-46	-1.47716e-45	8.10915e-46	-6.75618e-45	-7.94015e-45	-6.41879e-45	-6.71693e-46	-1.44282e-45	-2.08165e-45	8.27648e-46	9.42188e-45	-1.12804e-45	1.36261e-45	-9.53709e-46	1.09801e-45	-3.03739e-46	6.3226e-45	2.4878e-45	4.09077e-88
7.006e-47	-1.07673e-46	-4.35744e-48	9.37956e-47	-2.48224e-46	-1.50609e-46	-3.05482e-46	2.08841e-47	7.60653e-47	-9.30236e-48	1.7701e-47	4.53819e-46	-7.51833e-47	6.92003e-48	-1.4152e-46	1.04336e-47	-5.28397e-46	-2.16271e-47	-1.29613e-46	-3.10656e-46	2.88719e-46	-4.24858e-47	-3.94629e-46	1.65009e-46	-2.96454e-46	-1.72609e-46	7.27866e-46	-9.76205e-47	-1.99794e-46	2.8055e-48	1.79937e-90
-5.76016e-48	-7.42852e-48	-4.38705e-47	1.14669e-47	1.50449e-47	-3.36516e-47	-1.43356e-47	4.5637e-48	-4.73286e-47	1.54549e-47	-6.91143e-49	-3.19732e-47	1.86087e-47	2.36535e-47	3.21224e-49	2.14732e-47	-2.62297e-48	1.4642e-47	1.29209e-47	4.07169e-47	1.1422e-48	-1.30207e-47	-1.13277e-47	5.018e-47	1.64356e-47	4.60431e-48	-2.03965e-48	2.66916e-47	6.34495e-48	-6.30553e-48	1.45494e-92
2.75739e-48	-6.06901e-50	1.04678e-48	-1.13251e-48	3.29144e-49	-1.27845e-49	2.75407e-48	-1.56424e-48	6.96559e-49	-2.24335e-48	1.40095e-48	1.43265e-48	4.68909e-48	7.3397e-49	1.28649e-48	4.74478e-49	3.30719e-48	-7.30599e-49	-1.79143e-49	-1.09509e-48	2.57478e-48	-2.85202e-48	5.49674e-48	-3.52197e-49	-3.96181e-48	-1.21245e-47	1.25647e-48	-1.83152e-49	3.98951e-49	1.84369e-49	2.7639e-94
2.16648e-49	-1.59006e-49	-1.06852e-50	1.28898e-49	-4.65034e-49	4.00878e-50	2.10828e-49	-1.67256e-50	-3.49572e-49	2.3404e-49	-8.63367e-50	7.5537e-50	8.09224e-50	1.81865e-49	2.17207e-49	1.23511e-49	-1.40917e-50	-1.98866e-49	-1.15756e-49	-5.81294e-50	-1.69722e-50	-4.90059e-50	-1.90501e-50	1.00049e-49	-4.38688e-50	3.81524e-49	-1.63164e-49	6.25527e-51	5.72455e-51	1.30186e-49	9.04448e-97
4.22331e-51	-2.49393e-51	1.77909e-51	1.19927e-51	3.82164e-51	-3.53704e-50	-1.95183e-50	1.38289e-51	-8.50655e-51	1.0832e-50	-5.37896e-51	-3.63211e-50	-8.5942e-51	-1.4716e-50	9.34416e-51	4.08423e-51	2.0855e-50	-7.01422e-51	5.41352e-52	-6.04243e-52	7.15534e-53	-2.13635e-50	5.1574e-51	-1.00636e-50	5.13216e-50	2.41857e-50	-2.68876e-51	1.06154e-50	4.51279e-51	5.59036e-51	8.06893e-99
-3.82606e-52	-2.76679e-51	-4.1985e-53	1.17147e-52	-1.13455e-52	4.33662e-52	-5.82661e-52	-1.40262e-52	5.79458e-52	3.06492e-53	6.87601e-52	3.96729e-53	2.80249e-52	-1.13318e-51	-2.1217e-52	2.7169e-52	-6.9811e-52	-5.97492e-52	-4.36327e-52	3.35202e-52	-5.99978e-52	1.58861e-51	1.20493e-51	8.93844e-52	-1.988e-52	-3.22112e-51	5.96205e-53	-5.19195e-52	1.34511e-51	-7.0654e-52	2.9948e-101
-3.93448e-53	1.18316e-52	-3.51353e-53	-7.08964e-53	-3.51856e-55	-1.51497e-53	-9.00769e-55	-1.97479e-53	5.69977e-53	-1.51726e-53	-6.61903e-53	1.69913e-53	3.09769e-53	4.70926e-54	2.38797e-53	-3.33153e-54	-8.58996e-53	-7.84831e-53	-1.22601e-53	2.21189e-54	-6.32308e-53	-6.42074e-53	1.52356e-53	-1.24061e-53	-2.409e-54	-6.39269e-54	1.79882e-52	4.9185e-53	7.93332e-53	-9.67979e-54	9.55508e-104
-6.33493e-54	3.08092e-53	-2.48018e-53	7.58206e-54	5.60564e-54	6.04037e-54	-2.08421e-54	-2.64943e-53	2.01001e-54	-2.8862e-53	1.37248e-53	-1.996e-54	-3.30558e-53	2.468e-54	-1.07272e-53	2.3747e-55	9.26867e-54	-3.92646e-54	-7.72761e-54	-6.7542e-54	1.43226e-55	-3.78609e-55	-2.1769e-54	3.7236e-55	-4.98488e-54	-1.03492e-54	8.76521e-54	1.79792e-54	-6.19041e-54	1.23172e-53	5.18719e-105
-2.50597e-54	1.49307e-54	-5.71788e-56	-2.4346e-54	-9.87598e-55	4.064e-54	-1.86989e-54	-6.45327e-55	1.03672e-54	-1.06778e-54	-2.4819e-55	6.57115e-55	1.49037e-54	-1.01915e-55	-7.14619e-55	2.12823e-56	1.0526e-54	5.44219e-55	-6.52251e-56	-6.96051e-56	5.21743e-55	-2.25942e-55	-5.71686e-56	1.70503e-55	-7.56183e-56	8.89045e-55	7.3619e-55	1.89035e-55	1.14469e-54	2.14299e-54	5.03406e-107
-3.12483e-56	2.11988e-56	2.20922e-57	5.21985e-56	-1.00577e-55	9.25317e-57	7.50224e-56	5.67594e-56	-7.34236e-56	2.0894e-56	-2.31128e-56	3.3039e-56	-2.14682e-56	-1.56001e-56	-2.62192e-56	1.0413e-55	5.98917e-56	-2.11745e-56	2.04726e-56	-1.4018e-56	-4.36222e-56	3.40107e-55	-1.95643e-55	-4.27848e-57	-1.26947e-56	-2.15037e-55	5.09224e-58	2.97343e-55	-9.18999e-56	7.66027e-56	3.52545e-109
-1.65318e-56	-5.26333e-57	8.05116e-57	-1.02717e-57	-1.17366e-56	-4.34436e-57	1.73396e-57	1.2316e-56	-6.54328e-57	-1.53628e-56	2.90603e-57	8.14339e-58	8.30855e-58	-1.43055e-56	-2.55295e-57	-8.75887e-58	-2.91206e-57	-5.99408e-57	-1.00231e-57	-2.34074e-57	-7.99573e-60	-6.51063e-58	2.04708e-56	-2.13641e-56	-1.03866e-56	-6.86022e-57	-3.97973e-58	3.1772e-57	-2.04817e-57	-2.98253e-57	2.28383e-111
1.06815e-57	8.49732e-58	-9.26065e-59	4.23815e-58	3.55982e-58	-3.3537e-58	2.37316e-58	-3.43459e-58	1.92084e-59	7.05822e-58	-2.81263e-58	2.26325e-58	-8.16269e-58	3.79251e-59	6.95393e-58	-3.4997e-59	-6.37205e-58	2.4893e-58	-2.02973e-58	-6.09965e-58	-1.21589e-57	-2.13623e-59	-3.88825e-58	9.26105e-58	-6.33154e-58	-3.21059e-58	-2.5377e-59	1.22637e-57	-1.67813e-58	4.93256e-58	9.89508e-114
3.37148e-59	2.91991e-59	1.32407e-59	-2.99274e-59	2.93815e-59	-8.66627e-60	-8.23128e-60	2.12838e-59	-1.47955e-59	8.12131e-60	-6.7344e-60	1.16445e-58	-1.85899e-59	-1.47545e-59	6.43513e-59	1.01171e-58	2.97299e-59	4.72454e-59	-1.69131e-59	8.52768e-60	-1.33385e-59	-2.68524e-59	-2.31177e-59	-4.88968e-60	6.88536e-59	6.10248e-60	-2.42135e-59	-2.54884e-60	-3.74675e-59	-1.73747e-59	4.53577e-116
-1.19023e-59	-5.79745e-60	-9.86124e-61	3.28244e-60	8.26402e-61	9.46063e-60	-2.88757e-60	1.02127e-61	-4.9185e-61	-2.93604e-60	3.19943e-60	1.31176e-60	-8.54872e-61	3.01205e-60	-6.93934e-60	-1.30462e-60	-6.90077e-60	-5.5434e-60	4.96046e-60	6.86554e-60	2.80277e-61	-7.84123e-60	-5.81996e-60	-5.55263e-61	-7.53881e-60	1.46592e-60	-3.92974e-60	3.80215e-61	3.86555e-62	1.16297e-60	6.87795e-118
1.84975e-62	5.52651e-61	8.1121e-61	7.24319e-61	2.2971e-62	7.18524e-61	1.81726e-61	7.73194e-63	2.18201e-61	5.09601e-63	-3.11376e-61	-6.32875e-61	3.44906e-61	4.24275e-61	4.20413e-62	-5.32734e-61	4.90033e-61	5.18166e-62	-9.90142e-62	4.10549e-62	1.29261e-61	-1.6603e-62	-2.67431e-61	3.13827e-61	-1.73039e-61	-2.41778e-62	1.03481e-61	-1.01296e-60	2.0716e-62	-1.06683e-60	5.81519e-120
2.98585e-63	1.52899e-61	-1.11133e-61	2.98389e-62	7.02728e-63	-1.63777e-62	4.09657e-62	-1.39303e-62	1.76521e-62	-4.32699e-62	5.5292e-63	4.29133e-63	-1.01776e-62	5.78593e-62	3.07915e-62	2.44117e-63	2.19263e-62	-5.19882e-62	-2.45506e-62	7.76315e-62	7.61961e-62	6.9054e-63	3.05611e-62	5.75063e-63	-1.38188e-62	-1.24186e-62	1.28962e-62	-7.53229e-63	-1.89315e-62	-5.39461e-62	6.59264e-122
4.20061e-64	-4.86756e-63	-4.16618e-64	1.26581e-63	-2.07293e-64	3.47493e-63	-1.85715e-63	-1.35706e-62	2.42406e-64	3.62794e-65	9.01789e-63	-1.03367e-63	3.17723e-63	1.60165e-63	3.23068e-64	-8.64008e-64	-4.98043e-63	-3.64518e-63	3.66425e-63	5.96682e-63	-2.3064e-63	3.3325e-63	-1.19107e-63	-1.43024e-63	6.18694e-64	3.57557e-63	2.19704e-63	-4.46445e-65	4.80523e-64	1.13078e-63	4.47852e-124
6.33216e-64	-6.61947e-65	-9.35489e-64	6.09672e-65	1.40372e-63	1.37427e-64	2.81527e-65	4.3194e-64	-6.55301e-65	8.68141e-65	-3.94424e-64	2.5895e-64	7.95661e-65	-1.62279e-65	-1.71696e-64	-3.42695e-64	-1.80735e-64	1.74438e-65	-2.60919e-66	3.23101e-64	-5.0411e-65	1.27333e-64	-2.18093e-65	-9.22094e-65	1.33036e-63	2.60032e-64	-1.6382e-64	-2.36008e-64	9.16556e-64	2.22568e-64	6.82357e-126
-1.93486e-65	-1.85642e-65	-4.87579e-66	4.2503e-66	1.69561e-65	4.07675e-65	1.2019e-66	-6.15259e-65	3.06356e-65	-5.53657e-65	-2.678e-65	-1.34477e-65	1.44063e-65	3.98308e-67	-6.88587e-66	4.94977e-65	7.26435e-66	-6.52112e-66	-1.2576e-65	-6.45791e-66	6.08639e-65	2.60879e-65	9.10553e-66	3.4644e-66	4.97498e-66	-2.15306e-65	-2.89029e-66	-1.3183e-69	9.6575e-66	-4.0256e-66	1.94855e-128
9.94501e-68	1.81684e-67	1.30734e-66	-1.22973e-66	-7.17402e-67	3.05034e-67	3.86125e-67	5.88267e-66	-6.29012e-69	4.84673e-67	1.02934e-66	3.84051e-66	2.95022e-66	5.6897e-66	-6.11775e-68	-1.6778e-66	-2.83196e-66	1.05836e-66	-5.67334e-66	-2.60739e-66	1.52985e-66	8.4663e-67	-2.86637e-66	-1.19293e-66	-4.89376e-67	4.89047e-67	8.84929e-68	1.07611e-66	3.45453e-66	-1.80337e-68	1.72967e-130
6.54148e-68	2.28124e-67	5.83659e-68	1.29319e-68	4.89012e-67	8.85166e-68	4.19409e-67	-1.12279e-67	1.97082e-67	-9.99809e-69	-7.48354e-68	-1.49159e-67	-1.816e-67	1.3938e-68	-9.66316e-68	1.90501e-67	-2.73896e-68	-4.10208e-67	2.33804e-68	1.58224e-67	-4.89699e-68	1.39232e-67	2.34472e-68	-5.50234e-68	-6.63793e-67	-1.27872e-68	2.77728e-68	1.99864e-67	-3.22327e-68	3.11294e-68	1.34444e-132
4.64594e-68	-4.06875e-69	-8.77304e-70	1.13769e-69	1.84431e-69	-5.98886e-69	-4.75906e-68	2.27915e-68	-2.10347e-69	2.22356e-68	-5.58883e-68	1.01086e-69	2.97531e-69	3.52862e-69	8.80241e-69	-1.15053e-68	1.30601e-69	-4.27283e-70	6.48792e-69	-6.75812e-70	-7.68653e-69	-4.09562e-70	-2.19471e-69	3.01964e-68	-1.12426e-69	3.80497e-68	-8.25075e-68	-1.68043e-69	1.03638e-68	-7.05882e-69	1.82921e-134
-1.41283e-69	2.3647e-69	-2.61841e-69	3.07066e-70	-8.11977e-71	-3.01846e-71	2.30074e-70	7.35515e-70	1.60889e-70	6.56538e-74	-2.64869e-70	7.03569e-69	-3.87936e-70	-5.69482e-70	7.90176e-70	9.26397e-71	5.24793e-70	1.81859e-70	1.01041e-69	-9.95223e-71	-1.35546e-69	-7.688e-70	1.73845e-69	2.76399e-69	3.16843e-71	-4.82918e-69	-1.76628e-69	2.072e-70	5.52433e-70	-7.31556e-70	1.07599e-136
2.24146e-71	7.11595e-71	-2.6561e-71	-7.16342e-71	-1.88492e-70	3.72845e-70	-1.50691e-71	1.15443e-70	1.8382e-70	2.25079e-70	-3.35269e-70	2.63611e-70	-7.81843e-71	5.46018e-71	-3.57032e-71	1.23475e-70	7.23698e-71	-3.9387e-70	-2.74222e-70	6.15735e-71	-1.54402e-70	-3.21794e-71	4.88386e-70	-2.4078e-71	-4.55438e-71	2.03491e-70	8.48936e-71	-3.52936e-70	2.98348e-71	4.18786e-70	1.34632e-138
1.21202e-71	8.58311e-72	4.05295e-71	1.89688e-72	-9.75864e-72	1.54515e-73	-2.65539e-72	9.34094e-72	4.3234e-72	5.10341e-71	8.96082e-72	-2.57223e-71	2.75313e-72	-2.15267e-72	-1.18984e-72	4.48053e-71	-8.3572e-73	-4.2021e-72	3.41078e-74	-1.7559e-71	6.93467e-72	-9.55943e-74	-4.69841e-71	-1.68404e-72	9.08061e-72	-8.35095e-72	-5.78852e-72	3.27917e-71	-5.4883e-72	7.43555e-73	1.13194e-140
5.75579e-73	-5.37286e-73	3.55474e-73	-6.38784e-74	7.05312e-73	-4.46358e-73	6.47585e-73	3.93983e-73	-9.70336e-74	-1.00307e-73	-8.74307e-74	2.88178e-73	9.3753e-72	-1.82456e-72	-4.55041e-72	-2.93027e-72	1.54218e-72	-7.51781e-75	-4.11551e-72	-6.5797e-73	8.25445e-73	2.45958e-73	-8.99364e-74	-1.02429e-72	-4.40883e-73	-2.85909e-73	3.97202e-72	-1.17082e-72	4.67779e-72	-2.54164e-73	1.83568e-142
1.81975e-73	-8.23957e-75	-6.48566e-74	3.11436e-74	1.09614e-73	-1.03003e-73	-1.97511e-74	-2.38349e-74	-1.15288e-74	-3.36545e-74	1.98156e-73	7.9057e-74	-1.26512e-73	5.79739e-74	-2.05547e-74	-1.87261e-74	2.02706e-74	-3.20831e-74	2.42649e-74	1.99202e-74	2.53766e-73	-7.40959e-74	-9.95576e-74	8.86841e-74	-3.09306e-73	-2.30355e-73	-1.57219e-74	8.19953e-74	5.44317e-74	-2.86067e-74	3.78438e-145
6.21273e-76	3.1919e-74	-2.49119e-75	-1.62423e-74	2.71525e-75	1.2878e-74	2.25786e-74	-1.24021e-75	-7.60574e-75	-1.50624e-74	1.22586e-76	6.02926e-75	-7.20911e-75	9.02903e-76	-2.60389e-74	3.82154e-75	5.26582e-76	6.25505e-75	2.95778e-74	5.4257e-75	3.15618e-76	1.89437e-74	-2.27646e-75	-4.89628e-75	3.55546e-75	-3.38866e-75	-5.007e-75	2.00643e-74	-1.45409e-75	1.62355e-74	5.08956e-147
-3.17008e-76	-7.9574e-77	-1.23774e-76	1.99345e-76	1.47276e-76	-5.11216e-76	2.70437e-76	2.13226e-76	-5.40088e-77	-5.83065e-76	-1.33837e-76	-1.37764e-76	2.41636e-77	-2.29852e-76	-1.24257e-77	1.14337e-76	-2.93406e-76	-1.66763e-76	3.76622e-76	-1.66865e-76	2.84476e-75	1.3143e-75	-7.86028e-78	1.72823e-77	-2.08564e-75	-1.1438e-75	1.13385e-76	-4.73117e-76	-1.01234e-76	-4.60571e-77	1.70212e-149
1.26072e-77	-6.1826e-77	2.11177e-77	8.045e-77	-1.76549e-77	6.00043e-78	1.25643e-77	-1.15984e-76	-1.44232e-77	4.7958e-77	2.32882e-77	-1.37943e-76	5.20098e-78	1.51735e-77	-6.83254e-77	5.52798e-77	2.91131e-77	2.90814e-77	1.07048e-77	-8.25437e-77	9.04457e-78	2.59719e-76	1.71613e-77	3.45071e-78	-3.38079e-77	-3.14598e-78	-1.98647e-77	9.60961e-77	-1.86819e-77	-3.71749e-77	1.43894e-151
-2.30025e-77	-3.8768e-78	8.78323e-78	-1.70528e-78	-3.81417e-77	3.35566e-77	5.90705e-78	2.56579e-78	2.18434e-78	1.82316e-78	-9.98943e-80	-6.65235e-79	-2.94338e-77	-1.1108e-77	-1.50153e-78	1.99415e-78	-8.25294e-79	1.07434e-78	1.80806e-78	-2.24815e-78	1.24066e-77	1.52098e-77	-3.43509e-78	5.96495e-78	-9.41048e-78	1.26781e-78	6.94935e-78	-5.76353e-78	1.24464e-77	5.22191e-78	5.04768e-153
-2.0198e-78	-3.76033e-78	3.30861e-79	-2.85965e-79	1.01486e-79	-1.57454e-79	-1.20168e-80	1.35376e-79	2.286e-79	-1.45279e-79	-8.72833e-80	4.62031e-81	2.15588e-79	3.85592e-79	7.88423e-79	-1.2887e-79	5.53266e-83	2.22918e-79	-5.52551e-79	8.59767e-79	1.04622e-78	3.7878e-79	2.72742e-80	-2.62533e-79	8.02156e-79	1.52362e-78	-1.67132e-79	1.35298e-79	-9.44834e-79	-6.0235e-80	2.56882e-155
1.61212e-81	4.06161e-80	-6.63074e-80	-1.14868e-80	-8.92406e-80	-1.80622e-80	9.28016e-81	-3.86507e-80	7.10234e-80	-6.82776e-81	1.74433e-80	7.43767e-81	-3.00724e-80	3.27117e-81	1.62707e-79	-1.72887e-79	-8.60987e-80	4.12035e-81	-2.84345e-80	2.591e-79	-4.76084e-80	-2.55183e-80	2.49897e-80	-1.62409e-81	1.40743e-80	6.03314e-80	7.52462e-80	2.35104e-79	1.02579e-80	3.3653e-80	2.23708e-157
-2.72762e-82	5.73358e-81	-5.97867e-82	-1.2922e-80	-4.11387e-81	1.50736e-80	-4.34187e-80	-8.46714e-81	-1.15516e-81	2.01979e-80	-1.40105e-82	-2.99433e-81	1.54126e-80	-2.74042e-83	-9.17537e-81	2.62558e-81	1.37851e-81	1.21073e-81	6.87879e-82	-6.98204e-83	1.28474e-80	8.74344e-81	6.6915e-81	-3.80992e-82	2.47774e-81	-5.88262e-82	4.77305e-82	-5.14676e-82	2.20771e-81	-9.99688e-83	3.45033e-159
2.58728e-81	-5.68651e-83	2.66358e-83	9.70286e-83	-1.49917e-82	-1.15134e-82	-8.35243e-82	1.37838e-83	-1.24811e-82	9.80342e-83	4.03168e-82	-2.2804e-84	-4.22729e-82	-1.21174e-82	-2.6147e-83	-4.44726e-82	1.37439e-82	-5.48795e-84	-5.767e-82	-5.91165e-84	6.37862e-83	-1.96326e-82	2.11583e-84	-5.44161e-83	1.93233e-83	-2.54943e-82	-2.10101e-82	-4.88726e-83	-9.17728e-82	-1.22205e-83	9.3719e-162
8.54462e-83	4.45145e-83	2.1066e-84	-5.41882e-84	-7.53202e-85	-4.62466e-83	1.82161e-83	-5.38034e-84	-5.59376e-83	7.22784e-84	1.18429e-83	9.28617e-83	7.31166e-84	3.00203e-85	-8.07077e-83	1.8387e-82	3.09929e-83	1.0041e-83	-1.46171e-82	-2.13965e-83	1.20137e-83	5.68146e-83	-5.12566e-83	-8.52732e-84	-4.46428e-84	8.21209e-84	3.89481e-83	-6.42099e-84	3.09132e-83	-3.12986e-83	9.6675e-164
5.11377e-84	-1.12331e-83	4.86103e-85	-9.50182e-85	3.38743e-84	4.00859e-85	6.5411e-84	1.06168e-83	6.21833e-85	5.04799e-84	-1.84065e-84	8.49156e-85	1.45993e-84	5.49264e-84	-9.53405e-85	-8.25906e-85	5.1659e-85	6.47961e-84	-5.68966e-84	6.28674e-85	9.34311e-86	-1.81057e-84	2.39556e-84	1.03956e-84	1.48659e-85	1.62533e-84	4.63878e-85	4.50418e-85	-9.55098e-84	-3.45687e-84	5.75859e-166
-4.20389e-85	1.761e-85	5.53132e-85	1.09043e-85	5.33298e-85	1.28615e-86	7.94573e-86	3.54024e-86	1.19651e-84	6.06013e-85	-3.48064e-86	1.92148e-85	6.47567e-85	9.35685e-86	1.87744e-85	-4.71518e-85	2.20232e-86	-1.11546e-85	3.89984e-85	4.7198e-85	2.05258e-86	-3.30156e-85	-1.59228e-85	-7.00739e-85	3.35936e-86	8.06251e-85	-1.87622e-85	7.98375e-85	3.59842e-86	-1.76879e-85	5.71037e-168
1.30471e-86	2.12606e-86	-1.7556e-86	-2.71462e-86	7.39133e-87	1.84446e-87	6.33219e-86	-4.40339e-87	-8.9661e-87	-6.79363e-86	-4.11033e-87	-7.39349e-86	6.43475e-86	4.51078e-86	2.71995e-86	6.45059e-86	1.39591e-85	-1.80236e-87	8.02347e-87	-5.62413e-89	-1.13185e-86	-3.81662e-86	-6.267e-87	-4.98064e-87	8.65742e-86	-1.01982e-86	9.00545e-87	-3.74909e-86	3.68956e-86	7.64397e-86	6.45019e-170
-5.19308e-88	-1.61469e-88	-1.38367e-88	-6.20261e-87	6.62031e-87	1.55261e-87	2.45228e-87	-7.65039e-88	-4.51361e-88	8.28648e-89	4.71592e-88	1.06371e-86	8.88889e-88	-1.50537e-88	-7.95828e-87	-1.92228e-87	-4.45588e-87	-9.42865e-88	2.40766e-87	5.19187e-87	-6.00974e-87	-1.40422e-87	-2.32273e-87	-1.88749e-88	-1.07231e-87	-1.62995e-87	3.65159e-87	-1.58832e-88	-7.30287e-88	-8.06249e-88	3.88414e-172
-2.33354e-90	-6.80437e-90	-9.58229e-88	4.41681e-89	-3.02029e-89	-4.43946e-88	-7.62223e-89	3.76706e-88	-2.6194e-89	1.78e-88	9.39478e-89	2.04924e-89	-2.76919e-90	6.40119e-88	1.39249e-88	-1.40988e-89	-1.80333e-89	8.20496e-88	7.98873e-89	-4.36835e-90	-9.27822e-89	5.40669e-88	4.52513e-88	1.36223e-88	3.02338e-89	-5.31081e-88	1.91017e-88	-1.74308e-87	2.1411e-89	1.63038e-89	6.29958e-174
-1.01333e-88	-1.86934e-89	-1.06661e-89	3.00508e-89	-9.75587e-90	4.66474e-89	2.90683e-90	5.35627e-90	4.45144e-90	-2.73922e-89	2.7995e-91	-4.64038e-90	-3.94541e-89	-1.06496e-90	1.41728e-89	2.02548e-90	-4.28984e-89	-6.61489e-89	-6.05753e-90	1.46912e-89	-1.06267e-88	-4.08445e-89	5.81953e-90	2.83929e-89	6.40263e-90	-2.40941e-90	5.83986e-90	-1.51168e-88	-1.19509e-88	1.52455e-89	7.42144e-176
-2.55791e-90	-1.30169e-91	-1.48243e-90	4.18207e-90	1.2485e-90	2.26962e-92	6.53563e-90	-2.17735e-91	-1.89081e-90	-5.97622e-90	1.04516e-90	-2.01277e-90	-3.84054e-90	4.6218e-90	-2.88571e-90	-6.59641e-90	5.16718e-92	1.52347e-91	-6.40841e-90	5.10851e-91	9.82136e-91	7.12194e-91	5.95667e-91	7.51988e-91	-2.25772e-90	-3.0429e-91	-1.23269e-91	1.5036e-90	1.32176e-91	-1.06012e-91	2.54194e-178
2.67516e-92	7.39707e-91	1.10461e-92	6.72492e-92	1.056e-91	-4.38918e-92	2.99571e-91	-1.78882e-91	-1.04338e-93	-8.42664e-92	3.7146e-92	6.25373e-93	-6.98337e-92	6.16214e-92	1.36144e-91	-4.8721e-92	-6.48697e-92	6.92544e-92	-2.88426e-91	-1.52559e-91	-9.03639e-91	1.2099e-91	4.13088e-92	-1.2643e-91	-1.40401e-92	5.62164e-92	-1.39822e-91	2.78981e-92	-1.37428e-91	2.30493e-93	1.73239e-180
-9.54722e-95	-4.95581e-93	-3.35992e-93	-2.60986e-92	-1.27599e-92	-4.65288e-93	-3.53042e-93	-3.31431e-93	-1.78332e-92	1.01815e-92	-9.98822e-93	-2.94365e-92	-8.19213e-92	6.73128e-93	-2.52688e-92	-1.02534e-92	2.3256e-92	-3.56999e-93	-8.81943e-93	-2.26472e-92	7.13614e-92	-9.41337e-93	-9.69655e-94	-1.85635e-92	-3.84617e-92	5.83852e-92	2.23711e-92	-4.88663e-92	1.99871e-92	-1.12073e-92	2.47854e-182
1.27665e-93	-1.33365e-94	2.7503e-94	-4.72078e-93	-1.98052e-94	-3.55969e-95	4.40621e-95	-2.68325e-94	6.87677e-94	-9.75018e-95	4.36563e-94	-5.57536e-93	7.48165e-94	-8.55128e-95	-2.29993e-94	-3.3891e-94	1.88868e-94	7.69092e-94	-1.10873e-94	-7.53984e-93	-4.6204e-94	1.2762e-93	-4.60567e-93	-1.10146e-93	-1.00724e-96	6.07615e-94	1.05451e-93	-7.91559e-94	-1.003e-94	3.23191e-94	1.40594e-184
3.56062e-94	-3.14108e-94	-2.86723e-95	1.58945e-94	-3.6669e-94	-3.947e-95	4.37537e-95	-1.07693e-94	-1.46572e-95	2.59463e-96	2.25074e-94	-9.24894e-95	1.48483e-94	-1.4762e-94	-5.20334e-95	2.0036e-95	1.90715e-94	4.58292e-94	-3.42893e-95	3.36277e-95	-3.11933e-95	-3.91047e-95	-1.66062e-94	5.43644e-95	8.86868e-96	1.3863e-95	-1.32086e-95	8.03016e-95	5.31607e-94	4.79712e-95	1.08099e-186
-3.05918e-96	-1.5448e-95	-4.42716e-95	-9.35135e-97	-2.32858e-96	1.27249e-95	-3.01573e-97	-6.7442e-97	1.10561e-95	-1.13673e-97	-9.77216e-96	-2.99692e-96	1.45637e-95	1.70517e-95	8.14831e-97	-1.29511e-96	-9.71942e-97	-1.13913e-95	2.23353e-95	-2.42555e-96	7.47402e-95	5.89395e-96	1.31889e-96	-2.07289e-95	3.6682e-95	-3.47748e-95	7.45581e-96	8.27576e-98	-2.08208e-96	-7.32765e-97	1.24117e-188
2.88241e-98	1.43822e-98	-5.71508e-98	8.05294e-97	-2.53229e-97	1.32564e-96	-1.94822e-96	8.39217e-97	-6.55196e-98	3.76929e-97	-7.31255e-97	-7.40675e-97	1.7338e-97	2.17748e-97	-1.56067e-97	-1.25453e-96	-3.11719e-97	3.37098e-96	-1.60432e-96	-1.99323e-98	3.89055e-96	-5.44312e-97	7.5727e-97	-1.4624e-96	-1.56869e-97	-3.0341e-97	-8.94347e-97	1.78184e-96	-2.21852e-97	6.84184e-98	4.62045e-191
-1.13465e-98	1.97869e-98	-1.93401e-97	1.2538e-97	2.16733e-98	-5.4317e-99	1.18353e-97	2.69693e-97	1.20823e-97	-2.84711e-98	-6.05991e-98	-6.37431e-100	2.81338e-98	1.07682e-97	-1.17452e-98	-6.34245e-98	-4.62395e-98	-2.05452e-98	5.83298e-98	8.52244e-98	-1.68511e-98	-1.72048e-99	9.06901e-98	1.5334e-98	2.41964e-99	8.80836e-98	1.44054e-98	3.28844e-99	-9.62299e-99	-1.97805e-97	2.45689e-193
-5.36857e-99	3.30567e-98	-4.7629e-99	6.61353e-100	-7.40565e-99	-1.00247e-99	1.62102e-98	-2.94777e-99	2.7985e-99	1.18201e-98	4.24916e-98	1.83144e-98	-1.23251e-98	1.10309e-99	1.06832e-99	-7.87846e-99	3.99849e-99	-1.45476e-99	3.05382e-98	-1.00432e-98	-1.11147e-99	-1.19798e-98	-7.67462e-100	-7.2741e-100	-2.06092e-100	9.47219e-99	-3.40459e-98	-2.08788e-98	-4.70592e-99	-3.43768e-99	6.89303e-195
1.73545e-101	-2.80959e-99	3.67532e-100	-9.30477e-100	-1.8832e-100	4.50134e-100	-6.19302e-100	-1.31174e-99	-2.27319e-100	-9.06857e-101	-1.21246e-99	-1.9686e-100	1.11556e-99	-2.07958e-100	3.52992e-100	7.74339e-100	-1.09359e-99	-1.45274e-100	1.58395e-100	3.82177e-101	4.11298e-99	-6.33252e-99	-2.18872e-99	2.27316e-100	-1.76848e-99	1.80184e-99	-4.28984e-100	2.70986e-99	-1.80244e-100	-7.09995e-101	9.18602e-197
-5.39802e-102	1.90045e-101	2.8525e-101	-4.8196e-101	-1.52858e-103	5.42049e-101	-7.83059e-101	-2.3735e-102	8.33416e-101	9.15823e-101	-1.36153e-100	1.15319e-101	-7.24717e-102	7.13935e-101	7.94622e-101	2.18727e-101	-5.56167e-101	2.07731e-102	-3.62969e-102	-2.09463e-100	3.28792e-101	5.8059e-102	1.17189e-100	-5.70299e-101	8.58372e-101	8.74749e-101	2.08123e-101	-2.82994e-102	3.24205e-102	3.82108e-100	2.85112e-199
-1.88293e-103	-2.90222e-102	-4.48672e-102	3.90891e-102	-2.333e-103	-1.18388e-101	-2.14191e-102	-9.77766e-102	7.9033e-102	-2.75481e-102	-1.09035e-102	1.3006e-101	-6.54515e-102	-3.19785e-103	2.9122e-103	-9.56708e-103	-4.14358e-103	7.97496e-102	-8.6471e-102	2.82288e-102	7.05927e-102	3.3101e-102	-1.26988e-102	-3.72688e-102	-1.03428e-101	4.98972e-103	-5.89171e-104	-1.35948e-101	2.84475e-102	5.07038e-103	1.09181e-201
-6.29694e-103	-8.89369e-103	-3.70719e-103	3.91891e-103	-4.42628e-104	2.19164e-102	2.63242e-103	9.73446e-103	8.71567e-103	5.11742e-103	-1.01093e-102	-2.55344e-103	3.63401e-103	-3.43766e-103	-2.38408e-103	1.77661e-102	-2.36834e-103	-1.63938e-102	-3.98195e-104	-1.21665e-102	2.1194e-103	-4.66228e-103	-6.70186e-103	2.0575e-102	-2.61234e-103	-9.02406e-105	-3.25133e-103	2.96707e-102	8.11301e-106	3.4013e-103	3.11362e-203
-6.26062e-104	-6.24886e-105	-1.67336e-103	1.00423e-104	-3.94655e-104	-9.95723e-105	2.75029e-103	4.95531e-104	-1.18373e-103	-1.15616e-103	-1.26102e-103	1.14852e-103	-9.67591e-104	1.43188e-103	-1.35699e-104	-3.86854e-105	-2.07241e-103	2.00099e-104	5.74849e-105	-2.90655e-104	-1.31776e-104	-6.43138e-104	8.36777e-105	3.39903e-104	-1.0374e-104	1.07643e-105	-1.83395e-104	-7.22904e-106	-6.10736e-104	-4.32326e-104	2.54157e-205
-1.1312e-106	3.18891e-105	7.75364e-105	-6.41951e-105	6.99438e-106	-1.95795e-105	-1.15879e-104	4.92686e-105	-1.37012e-106	-1.02932e-104	9.35569e-106	-1.1531e-105	3.60289e-104	5.0694e-105	1.40634e-105	-2.10976e-105	-1.57573e-105	2.94864e-105	1.44837e-105	1.28894e-106	7.33499e-105	1.32267e-105	-4.45162e-105	-9.78756e-106	5.83645e-105	1.22388e-106	3.64016e-106	-6.97099e-105	-3.24431e-105	-3.02505e-106	1.89581e-207
6.37933e-107	1.87448e-106	-1.50288e-105	2.81439e-106	2.10599e-105	2.46914e-106	1.83825e-105	2.73908e-106	-1.26246e-105	6.95516e-107	-8.38572e-106	-1.85326e-105	2.40893e-106	-2.81103e-107	2.63037e-107	5.64678e-106	-4.96021e-106	1.05451e-107	-2.58338e-107	-4.30046e-106	-2.86174e-106	3.9622e-107	2.31881e-106	7.90483e-107	-7.80469e-107	-8.31936e-106	1.41444e-106	1.11128e-106	-4.62377e-106	1.78028e-105	2.11312e-209
1.65334e-107	-1.20333e-106	-3.21622e-107	1.81249e-107	1.33205e-108	-1.40595e-107	-1.20523e-106	-2.68083e-108	-1.43056e-106	6.79519e-107	4.01769e-107	-8.10041e-107	-1.76461e-108	4.80364e-107	4.39756e-108	4.31546e-107	-2.93386e-111	-1.37044e-107	-3.14623e-108	-1.20585e-107	4.46262e-107	1.54042e-107	1.22143e-107	8.81797e-107	-4.74181e-108	6.57921e-108	1.93974e-107	2.04248e-107	1.59058e-106	2.88023e-108	1.04963e-211
-7.95582e-108	1.23133e-108	9.10839e-109	2.32738e-109	-1.15515e-109	1.45948e-108	6.04412e-110	-1.57346e-108	5.66699e-108	-1.5755e-108	-1.58488e-108	-5.31747e-108	-4.68865e-108	2.17293e-108	3.04784e-108	1.10404e-108	-1.80939e-110	-1.59228e-108	-2.12715e-108	-6.33119e-109	2.09395e-108	4.5451e-108	6.48721e-109	-1.93311e-108	7.30009e-108	-1.39603e-108	-2.10833e-107	1.70939e-109	6.92246e-109	-9.92604e-109	7.10816e-214
-1.12941e-109	6.16395e-109	3.86052e-109	3.94137e-109	4.15586e-109	-4.89715e-110	3.56983e-110	-8.61195e-110	-3.86254e-109	-9.83433e-111	-1.70018e-110	-1.36119e-109	-2.38621e-110	1.12662e-109	6.0425e-109	-5.97362e-110	-4.56541e-109	-1.27562e-109	1.4417e-109	4.42458e-109	-3.64265e-109	8.25887e-110	7.87492e-109	1.18795e-110	-7.08054e-109	-8.43084e-110	-4.37465e-109	8.23382e-110	-9.23094e-110	4.94576e-109	3.59171e-216
2.5825e-111	1.96952e-111	3.1259e-111	2.18706e-110	-6.40101e-110	-1.20489e-111	-1.79118e-110	-6.60252e-110	-3.137e-111	-2.36482e-111	4.03174e-111	-2.18827e-111	-4.98921e-111	-1.01356e-110	-8.2169e-110	-1.16557e-110	-9.12144e-111	-6.26784e-110	1.38187e-111	8.83448e-111	-1.02652e-109	-4.75762e-110	1.91644e-110	-9.31608e-112	-4.99945e-111	7.14013e-111	3.3941e-110	-2.8666e-111	-1.60984e-110	1.65462e-110	3.53591e-218
3.17245e-112	1.2252e-111	1.57463e-111	1.05173e-111	7.61122e-113	4.71453e-111	8.59677e-112	4.87227e-111	1.01902e-111	1.44535e-111	-3.38095e-111	-1.02335e-111	-6.58018e-113	-7.81797e-112	-3.80494e-111	1.17375e-113	-1.19599e-110	4.7872e-111	3.55353e-112	-1.56626e-111	4.90813e-111	7.51126e-112	-1.86583e-111	2.67707e-111	-2.51805e-111	-7.23033e-113	-3.38047e-112	1.35339e-111	1.28828e-113	-1.19738e-111	2.9616e-220
-4.68198e-113	-5.71405e-114	-1.92954e-113	6.01689e-113	1.91198e-112	1.80276e-114	-8.95743e-113	-4.8909e-114	-2.82951e-113	-9.86819e-112	-2.06617e-113	2.08007e-112	-8.76094e-112	-7.94525e-114	5.18774e-112	1.15471e-112	-6.69244e-112	4.24487e-113	-1.2664e-112	6.9454e-114	-1.54544e-112	1.6683e-112	-7.32022e-113	-1.2334e-112	8.8985e-113	-9.91164e-113	5.42081e-113	1.36152e-112	-1.08072e-113	1.21333e-114	2.69659e-222
-1.14317e-114	3.39543e-113	-2.4457e-113	2.58769e-113	-1.36211e-113	7.02291e-116	-1.46252e-113	-1.71919e-113	-7.45832e-113	-9.03594e-115	-1.12776e-113	1.26985e-113	-1.26683e-113	-1.00244e-113	-1.24025e-113	1.52363e-113	2.95875e-113	1.82668e-113	-7.51625e-115	3.39202e-114	9.65884e-116	-4.8897e-114	-2.05224e-113	-1.03426e-113	3.82824e-113	5.76384e-114	-2.92451e-115	-7.33534e-114	5.17443e-114	-4.4814e-114	1.29885e-224
-1.18205e-114	2.55948e-114	2.26705e-114	9.84665e-115	5.17113e-115	3.27079e-114	-2.49927e-114	-1.62195e-115	9.05047e-115	-2.28835e-114	-6.7891e-116	-6.60117e-115	-2.75507e-114	-3.12514e-115	5.23001e-115	-1.0857e-114	-5.15694e-116	-8.76856e-115	5.28175e-114	-2.88965e-115	7.04985e-115	5.36081e-115	-1.12135e-113	-1.08234e-113	2.44986e-115	-5.31442e-115	5.73879e-115	-2.07964e-114	-5.25354e-115	-6.12517e-114	3.62149e-226
-9.77067e-117	2.82518e-115	-2.22932e-115	-1.18504e-115	-7.519e-117	1.33013e-115	-4.45859e-116	-9.76844e-116	1.58265e-116	-9.59558e-116	2.98448e-117	-2.33461e-115	-9.59964e-116	-1.05312e-115	-6.31328e-116	4.0255e-117	1.55094e-115	6.78132e-117	-3.23617e-115	1.77219e-115	7.6589e-116	1.20029e-115	1.82776e-115	-1.9251e-116	-3.83962e-116	3.8528e-116	-2.40938e-116	7.60121e-116	-6.74751e-115	4.31212e-115	1.12605e-228
-5.76605e-116	2.92148e-116	-9.36979e-118	-2.00653e-117	6.8328e-117	-9.89503e-117	1.95993e-116	2.73225e-116	2.2596e-116	-2.41672e-116	3.09446e-117	1.86555e-117	-8.08356e-116	-2.84956e-117	2.36054e-116	-7.58372e-117	-1.72405e-117	-1.91472e-117	-2.06853e-116	-1.31673e-116	-4.91166e-118	1.66768e-116	-9.80565e-117	-9.72196e-117	-4.29994e-116	-1.47828e-117	1.12825e-116	3.58123e-116	-7.44526e-116	2.43482e-117	2.36103e-230
1.8712e-117	-4.87674e-117	-4.17694e-118	2.36911e-117	2.98429e-118	-6.51802e-118	8.13662e-119	-4.01197e-118	-2.24534e-118	4.25554e-117	-1.15107e-117	1.12265e-117	-1.86975e-118	1.96619e-118	-3.82396e-119	4.92902e-117	1.53568e-117	-2.232e-117	-2.73344e-118	-6.10599e-118	2.64629e-118	6.71037e-118	-8.6049e-117	6.08355e-117	1.72503e-117	2.84564e-117	-8.9952e-118	-7.52258e-118	3.29623e-117	1.16798e-117	2.22908e-232
1.29117e-118	1.29333e-119	1.36567e-118	-1.06103e-119	-5.59337e-119	-7.38467e-119	-1.2084e-119	3.53983e-118	2.21761e-119	1.35269e-118	-2.79118e-119	3.26488e-118	6.92098e-119	-2.12672e-118	-6.42701e-119	-8.30967e-119	3.1112e-119	2.82458e-119	-1.96184e-120	-3.38051e-119	-9.90583e-118	8.20729e-119	-2.04049e-119	-7.41873e-119	8.28428e-120	6.85893e-120	2.36243e-119	-3.87477e-119	-2.07823e-119	-1.77765e-119	1.3566e-234
3.09725e-120	-5.81947e-120	2.56821e-120	-1.92603e-120	-3.8444e-119	1.203e-120	5.4026e-119	5.17537e-120	-3.72262e-120	1.0997e-119	-3.67417e-119	-4.53331e-120	2.32238e-120	-3.62437e-119	-1.02283e-119	-4.95262e-119	-3.75225e-120	1.29711e-119	-7.38167e-121	9.16675e-120	-9.09535e-120	-6.24752e-120	1.94075e-119	4.75514e-120	5.69754e-120	3.82643e-119	-1.70603e-119	-1.42948e-119	6.17365e-120	-3.45065e-119	1.38693e-236
-1.65665e-120	-8.36083e-120	5.14545e-121	-2.4092e-120	-6.81318e-122	1.15672e-120	4.20472e-121	2.25555e-121	-1.58173e-121	3.16944e-121	-2.05027e-120	2.43767e-120	-4.69837e-121	-3.33943e-120	-2.97236e-121	-4.5024e-121	4.33447e-120	-1.60402e-121	5.67966e-121	-3.58624e-121	1.67874e-120	-3.46982e-120	4.81054e-120	5.11457e-121	-6.6267e-121	-5.41065e-121	4.04992e-120	1.76661e-120	-5.21537e-121	1.18606e-120	1.81681e-238
-9.7085e-122	1.26666e-122	9.02632e-122	-1.97658e-122	1.06073e-120	9.31304e-122	4.02807e-122	1.68835e-121	-1.97509e-121	-3.51311e-122	-2.73509e-121	-7.86826e-123	-8.90567e-122	1.85111e-123	4.93585e-122	-2.68967e-121	1.57841e-121	-2.71479e-122	-2.00538e-121	5.37574e-122	1.06079e-122	1.09898e-121	3.58712e-122	-2.73952e-122	-2.91788e-121	9.10382e-122	-1.73881e-121	-1.8671e-121	3.06688e-121	-3.85421e-122	1.71695e-240
-1.22546e-122	2.0346e-123	2.08811e-123	1.40541e-123	-5.30972e-123	-1.02156e-123	-5.01387e-124	-5.97992e-122	2.718e-123	-1.62413e-122	7.05242e-124	-9.70209e-124	-4.90426e-123	-8.92938e-123	-6.09378e-123	2.57321e-123	-2.19823e-124	-9.29657e-123	1.48924e-122	2.45185e-122	-2.82833e-122	-5.59534e-123	2.6997e-123	1.94105e-122	2.18894e-122	-5.12744e-122	1.07644e-122	-2.16388e-122	-2.70434e-122	-3.21248e-122	1.17666e-242
5.45424e-124	1.28617e-124	1.38269e-123	-2.41603e-124	5.54581e-124	1.21349e-123	5.07343e-124	-5.00344e-125	2.55787e-125	-1.67094e-123	-1.41447e-123	-1.40786e-124	-1.25012e-123	-6.43195e-123	-3.53713e-123	1.34066e-126	7.52647e-125	-4.80879e-123	-1.46083e-124	7.68539e-124	3.21891e-124	-4.55243e-125	1.64588e-123	1.24278e-123	7.92569e-124	4.71063e-124	-4.07515e-124	1.64705e-124	5.36246e-124	-4.03755e-124	9.41767e-245
1.42741e-124	1.42298e-125	1.03597e-124	-1.07954e-124	1.2312e-125	-1.13187e-124	-1.09177e-124	9.67687e-126	-8.22012e-126	-4.46347e-124	1.94734e-125	2.82165e-124	-1.89211e-126	-3.56345e-125	-1.09641e-124	9.00629e-125	2.22165e-125	-2.16571e-124	3.57712e-126	2.52319e-124	4.83602e-125	-2.55766e-124	-8.15228e-125	3.42691e-125	3.4194e-124	3.20597e-124	4.55731e-125	1.10497e-125	-1.65146e-125	2.75763e-125	7.78222e-247
-7.32515e-126	-5.59653e-126	-2.72739e-127	4.94899e-125	-8.95316e-126	1.68003e-125	-4.18208e-126	4.63507e-126	3.80777e-125	-1.50915e-125	-4.04024e-126	-3.65067e-127	-4.6605e-126	1.5562e-126	1.56568e-125	-2.07309e-125	-1.21184e-126	-4.47467e-126	-3.49549e-126	-1.81629e-125	1.11086e-125	-4.90154e-126	3.40852e-126	-3.2824e-126	-2.25606e-127	2.55263e-126	2.7381e-126	5.12792e-126	-2.81975e-126	1.52302e-127	5.91061e-249
-5.1252e-127	-1.47788e-126	5.33195e-127	3.62936e-129	-4.03619e-127	2.16252e-126	-1.56183e-128	5.16758e-127	-4.28648e-127	-4.62609e-128	-5.09324e-128	-4.32651e-127	5.70654e-127	9.29421e-128	8.59177e-127	1.52665e-127	-5.79159e-127	-2.23993e-127	-5.612e-127	7.9011e-128	5.9588e-128	1.74074e-127	-2.06215e-126	9.75986e-128	1.78306e-128	9.87682e-127	1.80313e-127	-5.68292e-127	-2.48862e-127	-7.23961e-128	1.57103e-251
-1.25854e-128	1.40003e-129	4.00468e-128	1.67532e-128	-3.0224e-128	-2.51407e-129	4.40056e-128	-1.46793e-127	8.19383e-129	1.38764e-128	3.99793e-127	3.7041e-128	6.30549e-128	-8.60315e-128	-9.09816e-129	1.5139e-129	3.44707e-127	2.60292e-129	-3.25597e-128	-5.7548e-128	-1.54507e-127	-9.36499e-129	-4.02259e-130	-7.94652e-128	-7.50112e-128	-3.60674e-128	9.37395e-128	-2.46185e-128	6.89665e-128	3.6849e-128	3.7529e-253
4.3301e-130	-4.99573e-129	1.64477e-128	3.74413e-129	-2.47501e-129	2.75352e-129	6.63563e-129	2.21125e-129	2.27755e-129	3.97742e-130	3.09275e-129	1.23921e-128	6.71335e-129	4.47888e-128	-7.06198e-129	6.04459e-129	-1.18491e-128	8.54923e-129	1.54667e-128	-3.76732e-130	8.93408e-130	-8.01344e-129	-2.64456e-130	1.55407e-128	1.07767e-129	-6.6458e-129	-2.96301e-129	-8.23029e-130	-8.47285e-129	-1.66929e-129	3.56712e-255
-1.54912e-130	-4.59793e-131	-1.78792e-129	1.24203e-129	-2.04606e-130	-1.06859e-130	6.86893e-130	7.43455e-131	9.98977e-130	3.51657e-130	4.61061e-130	-3.06117e-131	-2.38783e-130	-9.50077e-130	-9.44358e-131	2.96505e-130	-1.881e-129	-1.34246e-130	-2.03078e-129	-9.28241e-131	-1.0714e-129	-1.49653e-129	-1.79113e-129	-5.81396e-130	-2.95218e-130	8.49222e-130	9.00367e-130	1.51183e-130	-2.66403e-130	1.05989e-130	2.40343e-257
1.33347e-131	6.27197e-132	-3.58285e-132	2.47779e-130	4.93294e-131	-6.53205e-133	6.66681e-131	-4.17403e-132	9.61914e-133	1.92753e-131	1.86408e-131	9.17508e-132	7.33902e-133	1.13248e-131	-2.40398e-131	1.66331e-131	1.12569e-132	-9.29759e-131	4.61741e-131	1.904e-130	-1.50244e-130	3.83739e-132	1.13641e-131	1.50568e-132	2.27666e-131	-6.82936e-131	-1.28036e-131	6.38775e-132	7.96648e-132	2.42286e-131	1.46094e-259
-6.09915e-133	3.26621e-133	2.52711e-133	4.04286e-134	-2.51159e-133	-2.50724e-132	-2.9844e-133	9.79278e-132	1.70172e-132	7.62316e-133	-1.45696e-132	1.0057e-131	2.50445e-132	-5.79549e-133	-1.38237e-132	3.37557e-132	-3.57153e-134	-3.29871e-134	-6.30475e-132	-3.2058e-133	-7.65517e-133	-1.66764e-132	5.18445e-132	-3.19762e-133	-4.26205e-132	1.61703e-132	-5.64877e-133	-3.59141e-132	-8.4172e-133	-2.97985e-132	3.43325e-262
3.13576e-133	2.01169e-134	-1.35104e-133	-2.28478e-132	8.34001e-134	-7.16717e-134	-3.30452e-134	7.87787e-134	5.05398e-134	-2.25355e-134	3.09184e-133	4.82009e-133	-7.68968e-133	9.32452e-133	5.22312e-134	1.94499e-133	-1.14545e-133	-3.40565e-133	-6.82245e-133	-6.51079e-134	1.19984e-133	-2.88981e-134	-4.80103e-134	-3.37675e-134	-6.44963e-133	-7.29927e-133	3.21801e-134	9.67766e-134	1.50579e-133	-6.3527e-134	8.79228e-264
-4.3943e-134	-1.21886e-135	1.5268e-135	-1.1122e-134	3.75718e-135	1.75442e-134	-3.99575e-134	-4.425e-135	6.36823e-136	-9.42407e-136	1.08882e-134	2.85071e-136	4.03585e-135	1.13618e-133	7.25166e-134	1.31348e-134	-1.39274e-133	5.86256e-134	-5.48532e-134	-4.98185e-135	-1.47779e-134	9.9238e-134	1.7096e-134	-1.02475e-134	1.40899e-134	-1.13688e-133	-9.69659e-134	3.03914e-135	3.33435e-134	1.37593e-134	8.2641e-266
2.26614e-135	-1.16092e-134	5.23982e-135	-7.07777e-137	8.27941e-135	-5.7931e-135	2.39314e-135	-7.22288e-136	7.54474e-135	-1.19036e-134	-8.66999e-135	-1.48135e-135	5.32914e-135	-1.12304e-135	-7.9994e-136	-1.33203e-136	5.68029e-135	2.88085e-137	2.0601e-134	-1.63445e-135	-6.83803e-135	5.05924e-135	1.14598e-134	8.09769e-136	-8.1942e-135	3.35963e-136	2.82586e-135	1.56013e-135	-5.9203e-135	-4.22777e-135	1.37631e-267
5.30998e-136	2.64894e-136	3.06926e-136	1.43624e-136	-2.1189e-137	-1.23421e-136	-2.52749e-136	-6.59119e-136	8.06129e-137	-8.09186e-138	-1.45342e-136	-4.71992e-137	1.82566e-137	-7.19317e-137	-4.38605e-137	2.24457e-136	-5.93803e-136	1.41686e-137	-6.7043e-136	-1.94495e-136	-3.05782e-136	-6.17615e-137	1.83507e-136	1.72632e-137	6.65673e-136	1.80154e-136	-1.15228e-137	2.03893e-136	2.42107e-136	-5.37125e-136	2.90449e-270
3.28517e-138	1.86106e-137	-5.96637e-138	-1.95996e-137	-2.31336e-138	-1.13774e-137	2.51774e-138	-7.1613e-138	-3.02715e-138	2.82439e-137	4.45095e-138	7.10442e-138	1.08094e-137	-3.36706e-137	8.39448e-138	-8.97836e-137	6.58808e-139	-3.73926e-139	-6.02266e-138	1.85576e-137	-5.83118e-137	2.58923e-137	-4.14976e-137	-6.8563e-138	-1.02077e-136	2.52755e-139	5.75672e-137	-4.54437e-137	8.5689e-137	-5.40911e-137	4.35168e-272
2.31649e-138	-5.92287e-139	-5.37129e-139	1.26091e-138	-3.10455e-139	1.81315e-139	-2.41083e-138	-2.64947e-139	-9.55549e-139	2.67966e-140	9.84089e-141	1.40985e-138	2.65466e-138	5.58659e-140	5.58328e-138	1.81159e-138	1.26328e-138	1.87766e-138	-6.70183e-139	5.23442e-139	-5.25277e-139	7.41264e-139	4.47019e-139	1.0286e-138	1.84706e-138	-4.89584e-138	1.56862e-138	-1.72267e-138	-1.07549e-139	-3.17917e-138	1.08869e-274
3.37341e-139	-6.45372e-139	5.30735e-140	-1.41955e-140	-5.06853e-140	-1.46866e-140	1.44909e-139	1.02902e-139	4.34425e-139	-8.38128e-139	-7.64614e-140	4.36578e-140	-1.3952e-139	1.14362e-140	-1.46284e-140	-1.44761e-139	1.72984e-139	8.22231e-140	2.58142e-139	-1.61025e-139	-5.40737e-139	-3.35511e-139	-4.95774e-140	-6.81043e-140	-9.84485e-140	2.49246e-140	2.75799e-140	-8.8561e-140	-3.81049e-139	1.16381e-139	2.22637e-276
-1.21898e-141	7.76592e-140	-2.27183e-140	-9.77286e-142	8.0194e-142	-9.86164e-141	2.94344e-140	-1.00295e-141	2.15035e-140	4.37238e-142	2.08609e-140	3.20629e-141	1.94644e-140	-2.27776e-140	8.55154e-141	1.30769e-140	-5.26351e-141	-5.91261e-141	5.47056e-140	2.52695e-141	-3.60812e-140	3.56421e-140	-5.80187e-140	8.57802e-141	2.49526e-140	1.56362e-140	1.41037e-139	-7.60338e-141	-6.71185e-141	1.65302e-140	3.9773e-278
-1.70527e-142	2.52851e-141	-4.2426e-141	1.5058e-142	7.93198e-143	-5.11484e-142	1.27359e-142	1.55154e-141	-6.96715e-142	-5.07001e-141	4.87162e-142	-2.28955e-141	2.88589e-141	-4.35669e-141	-3.4895e-141	-1.59356e-142	6.22915e-143	-1.03959e-141	-6.68006e-141	-3.96757e-142	-5.67739e-142	4.4326e-143	-4.4223e-142	-1.57242e-141	-1.34088e-141	6.45248e-142	2.80142e-141	-4.53155e-142	-2.66665e-141	-3.72418e-141	1.78423e-280
-5.67594e-143	-2.00842e-142	3.02798e-142	-1.49986e-142	-4.33541e-142	6.33321e-142	1.0419e-142	-3.26802e-142	6.88218e-144	-4.18761e-142	9.09321e-143	-7.51454e-143	3.12207e-142	9.63389e-144	-7.70566e-143	-4.31122e-143	2.06486e-143	-5.09401e-143	1.83256e-143	2.11022e-142	1.03928e-142	1.45688e-142	-1.82321e-145	-1.16133e-143	-3.87294e-143	9.76321e-143	8.86575e-143	2.06081e-143	6.70554e-143	-1.94551e-143	1.26338e-282
9.31022e-144	-1.14897e-143	-5.74668e-144	1.94386e-144	-4.17405e-143	-7.81229e-144	2.21877e-145	3.33873e-143	-5.09455e-143	2.57978e-145	-1.24725e-143	1.0401e-143	-1.56933e-144	2.00237e-143	-1.79692e-143	2.95776e-145	2.26527e-143	-8.75232e-144	1.03318e-143	1.01307e-143	1.42822e-143	1.17037e-144	-1.33835e-144	2.91955e-143	-4.20044e-143	1.76593e-143	3.9571e-143	-5.86291e-144	-1.68611e-144	1.2644e-145	1.22972e-284
1.95213e-145	3.1527e-145	-5.23172e-145	9.54004e-146	2.9689e-146	-3.36631e-145	3.60316e-145	-1.65532e-145	1.37004e-144	7.61175e-145	7.99471e-145	4.65809e-144	3.25549e-146	1.44126e-144	-1.10688e-144	-3.3538e-144	-5.33385e-145	1.4988e-145	7.38283e-146	-1.86155e-145	2.49729e-144	1.47127e-144	-7.1362e-145	1.18958e-145	-5.93346e-146	7.48056e-146	2.28418e-145	-1.98332e-144	5.84879e-144	-1.80555e-144	9.07714e-287
-4.83915e-145	2.7757e-146	-1.33025e-145	-5.77367e-146	-1.98192e-146	1.37418e-145	-1.98597e-146	2.37143e-145	-3.08576e-146	3.93676e-146	1.14653e-145	4.84416e-145	7.53611e-147	-9.07829e-146	-3.60616e-145	5.90999e-146	2.05189e-147	-5.25098e-146	-7.05995e-146	9.39737e-146	-1.65212e-146	-1.27131e-146	1.05057e-146	6.63585e-147	3.79166e-147	-6.68812e-146	-6.65109e-146	-3.4816e-145	1.53651e-145	5.11017e-146	8.97534e-289
8.4747e-147	-6.60665e-147	-1.28748e-147	-1.62785e-146	6.6797e-147	3.68962e-147	4.12722e-148	-2.3589e-147	-9.55494e-148	1.85684e-147	1.33365e-146	-7.16581e-147	7.51202e-147	2.64755e-147	-4.18537e-146	2.21686e-146	3.86468e-147	8.98421e-148	-6.85149e-147	-1.03989e-146	2.29859e-146	2.41483e-147	8.69116e-147	2.12538e-146	-1.45406e-146	2.05848e-147	2.76366e-148	-6.95513e-147	1.8164e-146	4.50383e-146	6.84104e-291
-2.18475e-148	2.88499e-149	-1.17205e-148	-4.13686e-148	-2.78468e-148	-1.07208e-148	-2.61342e-148	5.49955e-148	-5.53103e-149	4.1175e-147	4.2519e-148	5.83543e-148	-8.7304e-149	4.24742e-148	-1.75401e-148	-4.49094e-149	1.90835e-147	-8.79145e-148	2.59208e-147	1.72725e-148	6.64607e-148	-1.35297e-148	3.65052e-148	6.08506e-148	-2.36169e-148	5.54039e-148	-6.83157e-148	2.92012e-148	-1.17441e-147	-2.39682e-148	3.28706e-293
9.6038e-150	2.2086e-150	-3.86769e-148	-1.81408e-149	-5.8043e-149	1.06273e-148	-1.14788e-148	3.00958e-148	-6.96382e-150	-1.04086e-148	-2.59255e-149	2.05963e-149	-3.24628e-149	-1.48744e-149	1.54133e-148	2.30482e-149	1.88178e-148	6.63567e-149	-2.73876e-148	2.03489e-149	8.88575e-149	1.04945e-149	-5.19171e-149	-4.76405e-148	-1.77986e-148	-2.62007e-150	2.01114e-151	-2.13845e-148	-3.15317e-149	2.12559e-148	7.82463e-295
-1.01834e-149	9.75375e-150	-1.54669e-150	2.44159e-149	3.35868e-150	-1.55614e-149	-2.9364e-150	7.81661e-150	-3.8866e-150	-8.19723e-150	-5.26448e-150	-2.75243e-150	-2.06778e-150	-1.07644e-151	1.60519e-150	1.90096e-151	2.28248e-151	-2.29031e-150	6.71166e-150	1.09074e-150	-2.89089e-151	3.30475e-151	-1.03309e-150	-8.72387e-151	4.09314e-150	1.33251e-149	-1.0402e-149	2.11646e-150	5.46557e-150	-8.98749e-151	1.63625e-297
7.36619e-151	2.8634e-151	-2.20795e-150	-3.32098e-151	6.2648e-152	-4.11325e-152	2.06639e-150	1.00905e-151	6.45355e-151	-1.80268e-150	3.78837e-151	-1.02485e-151	-3.63785e-151	-1.70699e-151	2.16606e-151	-6.90922e-151	2.04839e-151	-6.12964e-152	-1.72366e-151	1.5121e-153	2.66756e-151	1.38378e-151	-3.26903e-151	8.07868e-152	-1.89917e-150	-6.06698e-151	-2.0245e-151	1.16056e-151	-1.51935e-150	4.0967e-151	2.11863e-299
-2.9974e-152	-2.58804e-152	2.39103e-152	-1.13417e-151	-4.98913e-152	-2.09399e-151	7.55904e-152	1.41987e-151	4.17044e-152	-2.40614e-152	1.07183e-151	6.12597e-152	1.99014e-152	5.92685e-152	5.7457e-152	5.52307e-152	-1.0061e-151	-3.01875e-152	-5.57715e-152	1.12117e-151	3.07319e-153	-1.35707e-152	-7.71627e-152	1.65135e-151	-5.62198e-152	4.11656e-152	1.35292e-152	4.28515e-152	2.14504e-153	9.42546e-152	1.90929e-301
-4.91872e-154	1.84402e-152	-4.63571e-153	-2.95407e-152	-3.95757e-153	-4.47522e-153	2.5578e-153	-8.24603e-154	-6.76326e-154	2.93942e-153	-1.59765e-154	-4.17017e-154	8.83712e-153	-1.44484e-153	5.96652e-153	1.25227e-152	-7.54658e-153	-5.23367e-153	-1.14676e-152	5.99126e-153	7.3062e-154	4.5177e-153	2.65575e-154	1.34967e-153	1.12666e-152	4.42168e-154	8.66704e-154	-1.56738e-153	-1.16541e-152	-4.14071e-153	2.11712e-303
-4.05144e-155	-1.57341e-154	1.35308e-154	-1.4274e-154	3.20208e-155	-6.20803e-155	-3.1253e-154	3.25963e-155	-4.57649e-154	-5.35394e-154	8.06944e-155	3.83073e-154	-2.88857e-155	-1.15677e-154	7.0747e-155	-2.5215e-154	-7.33446e-154	3.65683e-154	-8.13398e-154	-2.5456e-154	2.33571e-154	-3.09863e-155	-3.3716e-154	2.41216e-153	3.83986e-155	5.76446e-154	-2.88076e-153	-4.23735e-154	-1.51324e-153	5.33018e-155	1.93915e-305
3.96352e-155	6.87362e-156	-6.71118e-157	1.09279e-155	7.06592e-156	2.43708e-155	3.38944e-155	2.2402e-155	6.62008e-156	-4.2498e-155	-3.54433e-155	3.02031e-156	-1.08697e-154	-6.90529e-157	-7.6888e-156	-1.2908e-154	-1.00339e-154	5.55558e-155	-1.3598e-154	5.40446e-156	1.07804e-156	1.58956e-155	-3.88714e-157	-5.8144e-156	8.4871e-156	5.42647e-155	-6.758e-155	3.33678e-155	-2.05261e-155	-1.34877e-157	7.67645e-308
1.41521e-157	-1.61497e-156	1.04149e-156	-4.10406e-156	-3.33537e-156	5.38456e-156	-6.60101e-157	6.87412e-156	-1.50625e-156	-1.15854e-157	-1.46806e-156	3.00774e-156	-2.42867e-156	-1.83307e-156	2.36879e-156	2.07496e-157	-1.01306e-157	1.71184e-155	-1.10557e-155	-8.58907e-156	6.02231e-156	1.79071e-158	6.89579e-156	-8.64933e-157	-1.454e-155	1.28574e-155	2.51135e-157	4.25836e-156	-1.43695e-156	1.33177e-155	0
-3.02645e-157	9.80481e-157	-4.19003e-157	6.94754e-157	-3.26403e-157	-1.05906e-157	1.43916e-157	-1.21274e-158	3.31095e-157	2.32575e-157	5.06451e-157	-2.21682e-156	-8.75982e-158	1.37258e-157	7.65918e-159	3.74331e-157	8.88313e-159	-1.12498e-157	5.47542e-158	7.86835e-158	-3.82865e-158	-6.65381e-159	3.37008e-157	-2.11989e-157	5.23203e-157	-2.49547e-157	-5.61807e-157	3.1191e-158	-5.00691e-157	6.25632e-158	0
-2.61783e-158	-1.5772e-158	-7.96381e-158	3.12899e-158	2.79689e-159	-7.41815e-158	-1.10755e-158	-2.08348e-158	2.00449e-157	-3.89743e-160	-2.23846e-159	1.7615e-159	1.11131e-160	5.46266e-159	2.11888e-159	-4.4826e-158	-1.75664e-158	1.10215e-158	2.84018e-159	-7.34211e-160	1.26378e-157	5.39205e-159	1.00359e-158	-3.15697e-158	-4.61892e-160	-1.93333e-158	-1.90692e-158	-9.6283e-159	8.19732e-159	-1.82489e-158	0
-1.71077e-160	-1.57975e-159	3.35511e-159	-1.07465e-158	1.96585e-159	1.43183e-159	-1.03674e-159	-2.53704e-160	-1.84508e-160	-1.27902e-160	-3.50591e-160	-2.22403e-161	1.11296e-160	9.95677e-159	8.70116e-160	-4.8488e-159	1.28252e-160	2.04594e-159	-3.78967e-160	-3.54079e-159	9.03213e-160	-4.15121e-160	-6.07273e-160	1.27662e-159	-4.91256e-160	-5.1763e-160	-2.77104e-159	7.35342e-160	-2.28778e-159	-3.27815e-159	0
-2.53884e-160	-1.4262e-162	-8.73296e-162	7.43516e-160	6.57673e-161	5.92002e-161	-1.22929e-160	-3.91894e-161	1.49788e-159	3.45766e-160	-1.02902e-160	9.15228e-161	5.1441e-160	-5.29203e-160	4.7861e-161	9.00158e-161	-4.15305e-161	1.34467e-160	-2.62156e-160	-5.38926e-160	1.33891e-160	-9.57915e-162	1.16114e-161	-2.6424e-160	-8.25923e-161	2.16608e-162	-7.2095e-161	5.25976e-161	1.49918e-160	-5.4961e-160	0
2.38507e-162	-1.30081e-160	-6.50076e-161	4.29815e-162	-4.03052e-162	-2.24994e-162	-1.46946e-161	2.59611e-162	8.95243e-162	-1.88508e-161	2.92336e-162	9.09115e-162	1.94779e-162	-3.71434e-161	6.28812e-162	-1.5607e-162	-2.01729e-161	1.17551e-161	-8.72117e-162	4.10981e-162	1.6748e-161	3.4571e-162	2.09264e-162	-8.85579e-162	5.2035e-162	1.84035e-161	6.6652e-162	-5.97364e-161	-1.08671e-162	8.63517e-161	0
2.34738e-162	-1.50662e-162	-5.93236e-163	1.0059e-161	5.74162e-162	5.54114e-164	8.85867e-163	1.17152e-162	-4.66001e-162	2.26232e-163	4.08178e-162	1.14295e-162	6.523e-162	1.59484e-162	1.81188e-162	1.65681e-162	-9.08101e-163	2.72411e-162	-5.30968e-163	2.47102e-162	2.34156e-162	1.07709e-162	3.37165e-164	8.56551e-164	5.27841e-162	7.61316e-162	8.77229e-163	-1.28315e-162	4.54072e-162	5.97645e-163	0
5.12064e-163	2.01967e-163	-9.59673e-163	1.38672e-162	-3.58561e-163	-8.26434e-163	-9.17486e-163	-1.41429e-163	-1.04156e-162	-1.31596e-163	-1.18556e-162	5.59147e-163	-1.35383e-162	-4.24384e-163	1.35207e-162	-1.25032e-162	-2.20917e-164	2.67391e-163	3.92082e-164	1.53526e-162	1.13425e-162	-1.25205e-162	5.59381e-163	-6.9329e-164	-2.95095e-163	2.30127e-163	6.15195e-163	4.50432e-164	-5.88248e-163	6.71015e-164	0
5.12064e-163	2.01967e-163	-9.59673e-163	1.38672e-162	-3.58561e-163	-8.26434e-163	-9.17486e-163	-1.41429e-163	-1.04156e-162	-1.31596e-163	-1.18556e-162	5.59147e-163	-1.35383e-162	-4.24384e-163	1.35207e-162	-1.25032e-162	-2.20917e-164	2.67391e-163	3.92082e-164	1.53526e-162	1.13425e-162	-1.25205e-162	5.59381e-163	-6.9329e-164	-2.95095e-163	2.30127e-163	6.15195e-163	4.50432e-164	-5.88248e-163	6.71015e-164	0
5.12064e-163	2.01967e-163	-9.59673e-163	1.38672e-162	-3.58561e-163	-8.26434e-163	-9.17486e-163	-1.41429e-163	-1.04156e-162	-1.31596e-163	-1.18556e-162	5.59147e-163	-1.35383e-162	-4.24384e-163	1.35207e-162	-1.25032e-162	-2.20917e-164	2.67391e-163	3.92082e-164	1.53526e-162	1.13425e-162	-1.25205e-162	5.59381e-163	-6.9329e-164	-2.95095e-163	2.30127e-163	6.15195e-163	4.50432e-164	-5.88248e-163	6.71015e-164	0
5.12064e-163	2.01967e-163	-9.59673e-163	1.38672e-162	-3.58561e-163	-8.26434e-163	-9.17486e-163	-1.41429e-163	-1.04156e-162	-1.31596e-163	-1.18556e-162	5.59147e-163	-1.35383e-162	-4.24384e-163	1.35207e-162	-1.25032e-162	-2.20917e-164	2.67391e-163	3.92082e-164	1.53526e-162	1.13425e-162	-1.25205e-162	5.59381e-163	-6.9329e-164	-2.95095e-163	2.30127e-163	6.15195e-163	4.50432e-164	-5.88248e-163	6.71015e-164	0
5.12064e-163	2.01967e-163	-9.59673e-163	1.38672e-162	-3.58561e-163	-8.26434e-163	-9.17486e-163	-1.41429e-163	-1.04156e-162	-1.31596e-163	-1.18556e-162	5.59147e-163	-1.35383e-162	-4.24384e-163	1.35207e-162	-1.25032e-162	-2.20917e-164	2.67391e-163	3.92082e-164	1.53526e-162	1.13425e-162	-1.25205e-162	5.59381e-163	-6.9329e-164	-2.95095e-163	2.30127e-163	6.15195e-163	4.50432e-164	-5.88248e-163	6.71015e-164	0
5.12064e-163	2.01967e-163	-9.59673e-163	1.38672e-162	-3.58561e-163	-8.26434e-163	-9.17486e-163	-1.41429e-163	-1.04156e-162	-1.31596e-163	-1.18556e-162	5.59147e-163	-1.35383e-162	-4.24384e-163	1.35207e-162	-1.25032e-162	-2.20917e-164	2.67391e-163	3.92082e-164	1.53526e-162	1.13425e-162	-1.25205e-162	5.59381e-163	-6.9329e-164	-2.95095e-163	2.30127e-163	6.15195e-163	4.50432e-164	-5.88248e-163	6.71015e-164	0
5.12064e-163	2.01967e-163	-9.59673e-163	1.38672e-162	-3.58561e-163	-8.26434e-163	-9.17486e-163	-1.41429e-163	-1.04156e-162	-1.31596e-163	-1.18556e-162	5.59147e-163	-1.35383e-162	-4.24384e-163	1.35207e-162	-1.25032e-162	-2.20917e-164	2.67391e-163	3.92082e-164	1.53526e-162	1.13425e-162	-1.25205e-162	5.59381e-163	-6.9329e-164	-2.95095e-163	2.30127e-163	6.15195e-163	4.50432e-164	-5.88248e-163	6.71015e-164	0
5.12064e-163	2.01967e-163	-9.59673e-163	1.38672e-162	-3.58561e-163	-8.26434e-163	-9.17486e-163	-1.41429e-163	-1.04156e-162	-1.31596e-163	-1.18556e-162	5.59147e-163	-1.35383e-162	-4.24384e-163	1.35207e-162	-1.25032e-162	-2.20917e-164	2.67391e-163	3.92082e-164	1.53526e-162	1.13425e-162	-1.25205e-162	5.59381e-163	-6.9329e-164	-2.95095e-163	2.30127e-163	6.15195e-163	4.50432e-164	-5.88248e-163	6.71015e-164	0
5.12064e-163	2.01967e-163	-9.59673e-163	1.38672e-162	-3.58561e-163	-8.26434e-163	-9.17486e-163	-1.41429e-163	-1.04156e-162	-1.31596e-163	-1.18556e-162	5.59147e-163	-1.35383e-162	-4.24384e-163	1.35207e-162	-1.25032e-162	-2.20917e-164	2.67391e-163	3.92082e-164	1.53526e-162	1.13425e-162	-1.25205e-162	5.59381e-163	-6.9329e-164	-2.95095e-163	2.30127e-163	6.15195e-163	4.50432e-164	-5.88248e-163	6.71015e-164	0
5.12064e-163	2.01967e-163	-9.59673e-163	1.38672e-162	-3.58561e-163	-8.26434e-163	-9.17486e-163	-1.41429e-163	-1.04156e-162	-1.31596e-163	-1.18556e-162	5.59147e-163	-1.35383e-162	-4.24384e-163	1.35207e-162	-1.25032e-162	-2.20917e-164	2.67391e-163	3.92082e-164	1.53526e-162	1.13425e-162	-1.25205e-162	5.59381e-163	-6.9329e-164	-2.95095e-163	2.30127e-163	6.15195e-163	4.50432e-164	-5.88248e-163	6.71015e-164	0
5.12064e-163	2.01967e-163	-9.59673e-163	1.38672e-162	-3.58561e-163	-8.26434e-163	-9.17486e-163	-1.41429e-163	-1.04156e-162	-1.31596e-163	-1.18556e-162	5.59147e-163	-1.35383e-162	-4.24384e-163	1.35207e-162	-1.25032e-162	-2.20917e-164	2.67391e-163	3.92082e-164	1.53526e-162	1.13425e-162	-1.25205e-162	5.59381e-163	-6.9329e-164	-2.95095e-163	2.30127e-163	6.15195e-163	4.50432e-164	-5.88248e-163	6.71015e-164	0
5.12064e-163	2.01967e-163	-9.59673e-163	1.38672e-162	-3.58561e-163	-8.26434e-163	-9.17486e-163	-1.41429e-163	-1.04156e-162	-1.31596e-163	-1.18556e-162	5.59147e-163	-1.35383e-162	-4.24384e-163	1.35207e-162	-1.25032e-162	-2.20917e-164	2.67391e-163	3.92082e-164	1.53526e-162	1.13425e-162	-1.25205e-162	5.59381e-163	-6.9329e-164	-2.95095e-163	2.30127e-163	6.15195e-163	4.50432e-164	-5.88248e-163	6.71015e-164	0
5.12064e-163	2.01967e-163	-9.59673e-163	1.38672e-162	-3.58561e-163	-8.26434e-163	-9.17486e-163	-1.41429e-163	-1.04156e-162	-1.31596e-163	-1.18556e-162	5.59147e-163	-1.35383e-162	-4.24384e-163	1.35207e-162	-1.25032e-162	-2.20917e-164	2.67391e-163	3.92082e-164	1.53526e-162	1.13425e-162	-1.25205e-162	5.59381e-163	-6.9329e-164	-2.95095e-163	2.30127e-163	6.15195e-163	4.50432e-164	-5.88248e-163	6.71015e-164	0
5.12064e-163	2.01967e-163	-9.59673e-163	1.38672e-162	-3.58561e-163	-8.26434e-163	-9.17486e-163	-1.41429e-163	-1.04156e-162	-1.31596e-163	-1.18556e-162	5.59147e-163	-1.35383e-162	-4.24384e-163	1.35207e-162	-1.25032e-162	-2.20917e-164	2.67391e-163	3.92082e-164	1.53526e-162	1.13425e-162	-1.25205e-162	5.59381e-163	-6.9329e-164	-2.95095e-163	2.30127e-163	6.15195e-163	4.50432e-164	-5.88248e-163	6.71015e-164	0
5.12064e-163	2.01967e-163	-9.59673e-163	1.38672e-162	-3.58561e-163	-8.26434e-163	-9.17486e-163	-1.41429e-163	-1.04156e-162	-1.31596e-163	-1.18556e-162	5.59147e-163	-1.35383e-162	-4.24384e-163	1.35207e-162	-1.25032e-162	-2.20917e-164	2.67391e-163	3.92082e-164	1.53526e-162	1.13425e-162	-1.25205e-162	5.59381e-163	-6.9329e-164	-2.95095e-163	2.30127e-163	6.15195e-163	4.50432e-164	-5.88248e-163	6.71015e-164	0
5.12064e-163	2.01967e-163	-9.59673e-163	1.38672e-162	-3.58561e-163	-8.26434e-163	-9.17486e-163	-1.41429e-163	-1.04156e-162	-1.31596e-163	-1.18556e-162	5.59147e-163	-1.35383e-162	-4.24384e-163	1.35207e-162	-1.25032e-162	-2.20917e-164	2.67391e-163	3.92082e-164	1.53526e-162	1.13425e-162	-1.25205e-162	5.59381e-163	-6.9329e-164	-2.95095e-163	2.30127e-163	6.15195e-163	4.50432e-164	-5.88248e-163	6.71015e-164	0
5.12064e-163	2.01967e-163	-9.59673e-163	1.38672e-162	-3.58561e-163	-8.26434e-163	-9.17486e-163	-1.41429e-163	-1.04156e-162	-1.31596e-163	-1.18556e-162	5.59147e-163	-1.35383e-162	-4.24384e-163	1.35207e-162	-1.25032e-162	-2.20917e-164	2.67391e-163	3.92082e-164	1.53526e-162	1.13425e-162	-1.25205e-162	5.59381e-163	-6.9329e-164	-2.95095e-163	2.30127e-163	6.15195e-163	4.50432e-164	-5.88248e-163	6.71015e-164	0
5.12064e-163	2.01967e-163	-9.59673e-163	1.38672e-162	-3.58561e-163	-8.26434e-163	-9.17486e-163	-1.41429e-163	-1.04156e-162	-1.31596e-163	-1.18556e-162	5.59147e-163	-1.35383e-162	-4.24384e-163	1.35207e-162	-1.25032e-162	-2.20917e-164	2.67391e-163	3.92082e-164	1.53526e-162	1.13425e-162	-1.25205e-162	5.59381e-163	-6.9329e-164	-2.95095e-163	2.30127e-163	6.15195e-163	4.50432e-164	-5.88248e-163	6.71015e-164	0
5.12064e-163	2.01967e-163	-9.59673e-163	1.38672e-162	-3.58561e-163	-8.26434e-163	-9.17486e-163	-1.41429e-163	-1.04156e-162	-1.31596e-163	-1.18556e-162	5.59147e-163	-1.35383e-162	-4.24384e-163	1.35207e-162	-1.25032e-162	-2.20917e-164	2.67391e-163	3.92082e-164	1.53526e-162	1.13425e-162	-1.25205e-162	5.59381e-163	-6.9329e-164	-2.95095e-163	2.30127e-163	6.15195e-163	4.50432e-164	-5.88248e-163	6.71015e-164	0
5.12064e-163	2.01967e-163	-9.59673e-163	1.38672e-162	-3.58561e-163	-8.26434e-163	-9.17486e-163	-1.41429e-163	-1.04156e-162	-1.31596e-163	-1.18556e-162	5.59147e-163	-1.35383e-162	-4.24384e-163	1.35207e-162	-1.25032e-162	-2.20917e-164	2.67391e-163	3.92082e-164	1.53526e-162	1.13425e-162	-1.25205e-162	5.59381e-163	-6.9329e-164	-2.95095e-163	2.30127e-163	6.15195e-163	4.50432e-164	-5.88248e-163	6.71015e-164	0
5.12064e-163	2.01967e-163	-9.59673e-163	1.38672e-162	-3.58561e-163	-8.26434e-163	-9.17486e-163	-1.41429e-163	-1.04156e-162	-1.31596e-163	-1.18556e-162	5.59147e-163	-1.35383e-162	-4.24384e-163	1.35207e-162	-1.25032e-162	-2.20917e-164	2.67391e-163	3.92082e-164	1.53526e-162	1.13425e-162	-1.25205e-162	5.59381e-163	-6.9329e-164	-2.95095e-163	2.30127e-163	6.15195e-163	4.50432e-164	-5.88248e-163	6.71015e-164	0
5.12064e-163	2.01967e-163	-9.59673e-163	1.38672e-162	-3.58561e-163	-8.26434e-163	-9.17486e-163	-1.41429e-163	-1.04156e-162	-1.31596e-163	-1.18556e-162	5.59147e-163	-1.35383e-162	-4.24384e-163	1.35207e-162	-1.25032e-162	-2.20917e-164	2.67391e-163	3.92082e-164	1.53526e-162	1.13425e-162	-1.25205e-162	5.59381e-163	-6.9329e-164	-2.95095e-163	2.30127e-163	6.15195e-163	4.50432e-164	-5.88248e-163	6.71015e-164	0
5.12064e-163	2.01967e-163	-9.59673e-163	1.38672e-162	-3.58561e-163	-8.26434e-163	-9.17486e-163	-1.41429e-163	-1.04156e-162	-1.31596e-163	-1.18556e-162	5.59147e-163	-1.35383e-162	-4.24384e-163	1.35207e-162	-1.25032e-162	-2.20917e-164	2.67391e-163	3.92082e-164	1.53526e-162	1.13425e-162	-1.25205e-162	5.59381e-163	-6.9329e-164	-2.95095e-163	2.30127e-163	6.15195e-163	4.50432e-164	-5.88248e-163	6.71015e-164	0
5.12064e-163	2.01967e-163	-9.59673e-163	1.38672e-162	-3.58561e-163	-8.26434e-163	-9.17486e-163	-1.41429e-163	-1.04156e-162	-1.31596e-163	-1.18556e-162	5.59147e-163	-1.35383e-162	-4.24384e-163	1.35207e-162	-1.25032e-162	-2.20917e-164	2.67391e-163	3.92082e-164	1.53526e-162	1.13425e-162	-1.25205e-162	5.59381e-163	-6.9329e-164	-2.95095e-163	2.30127e-163	6.15195e-163	4.50432e-164	-5.88248e-163	6.71015e-164	0
5.12064e-163	2.01967e-163	-9.59673e-163	1.38672e-162	-3.58561e-163	-8.26434e-163	-9.17486e-163	-1.41429e-163	-1.04156e-162	-1.31596e-163	-1.18556e-162	5.59147e-163	-1.35383e-162	-4.24384e-163	1.35207e-162	-1.25032e-162	-2.20917e-164	2.67391e-163	3.92082e-164	1.53526e-162	1.13425e-162	-1.25205e-162	5.59381e-163	-6.9329e-164	-2.95095e-163	2.30127e-163	6.15195e-163	4.50432e-164	-5.88248e-163	6.71015e-164	0
5.12064e-163	2.01967e-163	-9.59673e-163	1.38672e-162	-3.58561e-163	-8.26434e-163	-9.17486e-163	-1.41429e-163	-1.04156e-162	-1.31596e-163	-1.18556e-162	5.59147e-163	-1.35383e-162	-4.24384e-163	1.35207e-162	-1.25032e-162	-2.20917e-164	2.67391e-163	3.92082e-164	1.53526e-162	1.13425e-162	-1.25205e-162	5.59381e-163	-6.9329e-164	-2.95095e-163	2.30127e-163	6.15195e-163	4.50432e-164	-5.88248e-163	6.71015e-164	0
5.12064e-163	2.01967e-163	-9.59673e-163	1.38672e-162	-3.58561e-163	-8.26434e-163	-9.17486e-163	-1.41429e-163	-1.04156e-162	-1.31596e-163	-1.18556e-162	5.59147e-163	-1.35383e-162	-4.24384e-163	1.35207e-162	-1.25032e-162	-2.20917e-164	2.67391e-163	3.92082e-164	1.53526e-162	1.13425e-162	-1.25205e-162	5.59381e-163	-6.9329e-164	-2.95095e-163	2.30127e-163	6.15195e-163	4.50432e-164	-5.88248e-163	6.71015e-164	0
5.12064e-163	2.01967e-163	-9.59673e-163	1.38672e-162	-3.58561e-163	-8.26434e-163	-9.17486e-163	-1.41429e-163	-1.04156e-162	-1.31596e-163	-1.18556e-162	5.59147e-163	-1.35383e-162	-4.24384e-163	1.35207e-162	-1.25032e-162	-2.20917e-164	2.67391e-163	3.92082e-164	1.53526e-162	1.13425e-162	-1.25205e-162	5.59381e-163	-6.9329e-164	-2.95095e-163	2.30127e-163	6.15195e-163	4.50432e-164	-5.88248e-163	6.71015e-164	0
5.12064e-163	2.01967e-163	-9.59673e-163	1.38672e-162	-3.58561e-163	-8.26434e-163	-9.17486e-163	-1.41429e-163	-1.04156e-162	-1.31596e-163	-1.18556e-162	5.59147e-163	-1.35383e-162	-4.24384e-163	1.35207e-162	-1.25032e-162	-2.20917e-164	2.67391e-163	3.92082e-164	1.53526e-162	1.13425e-162	-1.25205e-162	5.59381e-163	-6.9329e-164	-2.95095e-163	2.30127e-163	6.15195e-163	4.50432e-164	-5.88248e-163	6.71015e-164	0
5.12064e-163	2.01967e-163	-9.59673e-163	1.38672e-162	-3.58561e-163	-8.26434e-163	-9.17486e-163	-1.41429e-163	-1.04156e-162	-1.31596e-163	-1.18556e-162	5.59147e-163	-1.35383e-162	-4.24384e-163	1.35207e-162	-1.25032e-162	-2.20917e-164	2.67391e-163	3.92082e-164	1.53526e-162	1.13425e-162	-1.25205e-162	5.59381e-163	-6.9329e-164	-2.95095e-163	2.30127e-163	6.15195e-163	4.50432e-164	-5.88248e-163	6.71015e-164	0
5.12064e-163	2.01967e-163	-9.59673e-163	1.38672e-162	-3.58561e-163	-8.26434e-163	-9.17486e-163	-1.41429e-163	-1.04156e-162	-1.31596e-163	-1.18556e-162	5.59147e-163	-1.35383e-162	-4.24384e-163	1.35207e-162	-1.25032e-162	-2.20917e-164	2.67391e-163	3.92082e-164	1.53526e-162	1.13425e-162	-1.25205e-162	5.59381e-163	-6.9329e-164	-2.95095e-163	2.30127e-163	6.15195e-163	4.50432e-164	-5.88248e-163	6.71015e-164	0
5.12064e-163	2.01967e-163	-9.59673e-163	1.38672e-162	-3.58561e-163	-8.26434e-163	-9.17486e-163	-1.41429e-163	-1.04156e-162	-1.31596e-163	-1.18556e-162	5.59147e-163	-1.35383e-162	-4.24384e-163	1.35207e-162	-1.25032e-162	-2.20917e-164	2.67391e-163	3.92082e-164	1.53526e-162	1.13425e-162	-1.25205e-162	5.59381e-163	-6.9329e-164	-2.95095e-163	2.30127e-163	6.15195e-163	4.50432e-164	-5.88248e-163	6.71015e-164	0
5.12064e-163	2.01967e-163	-9.59673e-163	1.38672e-162	-3.58561e-163	-8.26434e-163	-9.17486e-163	-1.41429e-163	-1.04156e-162	-1.31596e-163	-1.18556e-162	5.59147e-163	-1.35383e-162	-4.24384e-163	1.35207e-162	-1.25032e-162	-2.20917e-164	2.67391e-163	3.92082e-164	1.53526e-162	1.13425e-162	-1.25205e-162	5.59381e-163	-6.9329e-164	-2.95095e-163	2.30127e-163	6.15195e-163	4.50432e-164	-5.88248e-163	6.71015e-164	0
5.12064e-163	2.01967e-163	-9.59673e-163	1.38672e-162	-3.58561e-163	-8.26434e-163	-9.17486e-163	-1.41429e-163	-1.04156e-162	-1.31596e-163	-1.18556e-162	5.59147e-163	-1.35383e-162	-4.24384e-163	1.35207e-162	-1.25032e-162	-2.20917e-164	2.67391e-163	3.92082e-164	1.53526e-162	1.13425e-162	-1.25205e-162	5.59381e-163	-6.9329e-164	-2.95095e-163	2.30127e-163	6.15195e-163	4.50432e-164	-5.88248e-163	6.71015e-164	0
5.12064e-163	2.01967e-163	-9.59673e-163	1.38672e-162	-3.58561e-163	-8.26434e-163	-9.17486e-163	-1.41429e-163	-1.04156e-162	-1.31596e-163	-1.18556e-162	5.59147e-163	-1.35383e-162	-4.24384e-163	1.35207e-162	-1.25032e-162	-2.20917e-164	2.67391e-163	3.92082e-164	1.53526e-162	1.13425e-162	-1.25205e-162	5.59381e-163	-6.9329e-164	-2.95095e-163	2.30127e-163	6.15195e-163	4.50432e-164	-5.88248e-163	6.71015e-164	0
5.12064e-163	2.01967e-163	-9.59673e-163	1.38672e-162	-3.58561e-163	-8.26434e-163	-9.17486e-163	-1.41429e-163	-1.04156e-162	-1.31596e-163	-1.18556e-162	5.59147e-163	-1.35383e-162	-4.24384e-163	1.35207e-162	-1.25032e-162	-2.20917e-164	2.67391e-163	3.92082e-164	1.53526e-162	1.13425e-162	-1.25205e-162	5.59381e-163	-6.9329e-164	-2.95095e-163	2.30127e-163	6.15195e-163	4.50432e-164	-5.88248e-163	6.71015e-164	0
5.12064e-163	2.01967e-163	-9.59673e-163	1.38672e-162	-3.58561e-163	-8.26434e-163	-9.17486e-163	-1.41429e-163	-1.04156e-162	-1.31596e-163	-1.18556e-162	5.59147e-163	-1.35383e-162	-4.24384e-163	1.35207e-162	-1.25032e-162	-2.20917e-164	2.67391e-163	3.92082e-164	1.53526e-162	1.13425e-162	-1.25205e-162	5.59381e-163	-6.9329e-164	-2.95095e-163	2.30127e-163	6.15195e-163	4.50432e-164	-5.88248e-163	6.71015e-164	0
5.12064e-163	2.01967e-163	-9.59673e-163	1.38672e-162	-3.58561e-163	-8.26434e-163	-9.17486e-163	-1.41429e-163	-1.04156e-162	-1.31596e-163	-1.18556e-162	5.59147e-163	-1.35383e-162	-4.24384e-163	1.35207e-162	-1.25032e-162	-2.20917e-164	2.67391e-163	3.92082e-164	1.53526e-162	1.13425e-162	-1.25205e-162	5.59381e-163	-6.9329e-164	-2.95095e-163	2.30127e-163	6.15195e-163	4.50432e-164	-5.88248e-163	6.71015e-164	0
5.12064e-163	2.01967e-163	-9.59673e-163	1.38672e-162	-3.58561e-163	-8.26434e-163	-9.17486e-163	-1.41429e-163	-1.04156e-162	-1.31596e-163	-1.18556e-162	5.59147e-163	-1.35383e-162	-4.24384e-163	1.35207e-162	-1.25032e-162	-2.20917e-164	2.67391e-163	3.92082e-164	1.53526e-162	1.13425e-162	-1.25205e-162	5.59381e-163	-6.9329e-164	-2.95095e-163	2.30127e-163	6.15195e-163	4.50432e-164	-5.88248e-163	6.71015e-164	0
5.12064e-163	2.01967e-163	-9.59673e-163	1.38672e-162	-3.58561e-163	-8.26434e-163	-9.17486e-163	-1.41429e-163	-1.04156e-162	-1.31596e-163	-1.18556e-162	5.59147e-163	-1.35383e-162	-4.24384e-163	1.35207e-162	-1.25032e-162	-2.20917e-164	2.67391e-163	3.92082e-164	1.53526e-162	1.13425e-162	-1.25205e-162	5.59381e-163	-6.9329e-164	-2.95095e-163	2.30127e-163	6.15195e-163	4.50432e-164	-5.88248e-163	6.71015e-164	0
5.12064e-163	2.01967e-163	-9.59673e-163	1.38672e-162	-3.58561e-163	-8.26434e-163	-9.17486e-163	-1.41429e-163	-1.04156e-162	-1.31596e-163	-1.18556e-162	5.59147e-163	-1.35383e-162	-4.24384e-163	1.35207e-162	-1.25032e-162	-2.20917e-164	2.67391e-163	3.92082e-164	1.53526e-162	1.13425e-162	-1.25205e-162	5.59381e-163	-6.9329e-164	-2.95095e-163	2.30127e-163	6.15195e-163	4.50432e-164	-5.88248e-163	6.71015e-164	0
5.12064e-163	2.01967e-163	-9.59673e-163	1.38672e-162	-3.58561e-163	-8.26434e-163	-9.17486e-163	-1.41429e-163	-1.04156e-162	-1.31596e-163	-1.18556e-162	5.59147e-163	-1.35383e-162	-4.24384e-163	1.35207e-162	-1.25032e-162	-2.20917e-164	2.67391e-163	3.92082e-164	1.53526e-162	1.13425e-162	-1.25205e-162	5.59381e-163	-6.9329e-164	-2.95095e-163	2.30127e-163	6.15195e-163	4.50432e-164	-5.88248e-163	6.71015e-164	0
5.12064e-163	2.01967e-163	-9.59673e-163	1.38672e-162	-3.58561e-163	-8.26434e-163	-9.17486e-163	-1.41429e-163	-1.04156e-162	-1.31596e-163	-1.18556e-162	5.59147e-163	-1.35383e-162	-4.24384e-163	1.35207e-162	-1.25032e-162	-2.20917e-164	2.67391e-163	3.92082e-164	1.53526e-162	1.13425e-162	-1.25205e-162	5.59381e-163	-6.9329e-164	-2.95095e-163	2.30127e-163	6.15195e-163	4.50432e-164	-5.88248e-163	6.71015e-164	0
5.12064e-163	2.01967e-163	-9.59673e-163	1.38672e-162	-3.58561e-163	-8.26434e-163	-9.17486e-163	-1.41429e-163	-1.04156e-162	-1.31596e-163	-1.18556e-162	5.59147e-163	-1.35383e-162	-4.24384e-163	1.35207e-162	-1.25032e-162	-2.20917e-164	2.67391e-163	3.92082e-164	1.53526e-162	1.13425e-162	-1.25205e-162	5.59381e-163	-6.9329e-164	-2.95095e-163	2.30127e-163	6.15195e-163	4.50432e-164	-5.88248e-163	6.71015e-164	0
5.12064e-163	2.01967e-163	-9.59673e-163	1.38672e-162	-3.58561e-163	-8.26434e-163	-9.17486e-163	-1.41429e-163	-1.04156e-162	-1.31596e-163	-1.18556e-162	5.59147e-163	-1.35383e-162	-4.24384e-163	1.35207e-162	-1.25032e-162	-2.20917e-164	2.67391e-163	3.92082e-164	1.53526e-162	1.13425e-162	-1.25205e-162	5.59381e-163	-6.9329e-164	-2.95095e-163	2.30127e-163	6.15195e-163	4.50432e-164	-5.88248e-163	6.71015e-164	0
5.12064e-163	2.01967e-163	-9.59673e-163	1.38672e-162	-3.58561e-163	-8.26434e-163	-9.17486e-163	-1.41429e-163	-1.04156e-162	-1.31596e-163	-1.18556e-162	5.59147e-163	-1.35383e-162	-4.24384e-163	1.35207e-162	-1.25032e-162	-2.20917e-164	2.67391e-163	3.92082e-164	1.53526e-162	1.13425e-162	-1.25205e-162	5.59381e-163	-6.9329e-164	-2.95095e-163	2.30127e-163	6.15195e-163	4.50432e-164	-5.88248e-163	6.71015e-164	0
5.12064e-163	2.01967e-163	-9.59673e-163	1.38672e-162	-3.58561e-163	-8.26434e-163	-9.17486e-163	-1.41429e-163	-1.04156e-162	-1.31596e-163	-1.18556e-162	5.59147e-163	-1.35383e-162	-4.24384e-163	1.35207e-162	-1.25032e-162	-2.20917e-164	2.67391e-163	3.92082e-164	1.53526e-162	1.13425e-162	-1.25205e-162	5.59381e-163	-6.9329e-164	-2.95095e-163	2.30127e-163	6.15195e-163	4.50432e-164	-5.88248e-163	6.71015e-164	0
5.12064e-163	2.01967e-163	-9.59673e-163	1.38672e-162	-3.58561e-163	-8.26434e-163	-9.17486e-163	-1.41429e-163	-1.04156e-162	-1.31596e-163	-1.18556e-162	5.59147e-163	-1.35383e-162	-4.24384e-163	1.35207e-162	-1.25032e-162	-2.20917e-164	2.67391e-163	3.92082e-164	1.53526e-162	1.13425e-162	-1.25205e-162	5.59381e-163	-6.9329e-164	-2.95095e-163	2.30127e-163	6.15195e-163	4.50432e-164	-5.88248e-163	6.71015e-164	0
5.12064e-163	2.01967e-163	-9.59673e-163	1.38672e-162	-3.58561e-163	-8.26434e-163	-9.17486e-163	-1.41429e-163	-1.04156e-162	-1.31596e-163	-1.18556e-162	5.59147e-163	-1.35383e-162	-4.24384e-163	1.35207e-162	-1.25032e-162	-2.20917e-164	2.67391e-163	3.92082e-164	1.53526e-162	1.13425e-162	-1.25205e-162	5.59381e-163	-6.9329e-164	-2.95095e-163	2.30127e-163	6.15195e-163	4.50432e-164	-5.88248e-163	6.71015e-164	0
5.12064e-163	2.01967e-163	-9.59673e-163	1.38672e-162	-3.58561e-163	-8.26434e-163	-9.17486e-163	-1.41429e-163	-1.04156e-162	-1.31596e-163	-1.18556e-162	5.59147e-163	-1.35383e-162	-4.24384e-163	1.35207e-162	-1.25032e-162	-2.20917e-164	2.67391e-163	3.92082e-164	1.53526e-162	1.13425e-162	-1.25205e-162	5.59381e-163	-6.9329e-164	-2.95095e-163	2.30127e-163	6.15195e-163	4.50432e-164	-5.88248e-163	6.71015e-164	0
5.12064e-163	2.01967e-163	-9.59673e-163	1.38672e-162	-3.58561e-163	-8.26434e-163	-9.17486e-163	-1.41429e-163	-1.04156e-162	-1.31596e-163	-1.18556e-162	5.59147e-163	-1.35383e-162	-4.24384e-163	1.35207e-162	-1.25032e-162	-2.20917e-164	2.67391e-163	3.92082e-164	1.53526e-162	1.13425e-162	-1.25205e-162	5.59381e-163	-6.9329e-164	-2.95095e-163	2.30127e-163	6.15195e-163	4.50432e-164	-5.88248e-163	6.71015e-164	0
5.12064e-163	2.01967e-163	-9.59673e-163	1.38672e-162	-3.58561e-163	-8.26434e-163	-9.17486e-163	-1.41429e-163	-1.04156e-162	-1.31596e-163	-1.18556e-162	5.59147e-163	-1.35383e-162	-4.24384e-163	1.35207e-162	-1.25032e-162	-2.20917e-164	2.67391e-163	3.92082e-164	1.53526e-162	1.13425e-162	-1.25205e-162	5.59381e-163	-6.9329e-164	-2.95095e-163	2.30127e-163	6.15195e-163	4.50432e-164	-5.88248e-163	6.71015e-164	0
5.12064e-163	2.01967e-163	-9.59673e-163	1.38672e-162	-3.58561e-163	-8.26434e-163	-9.17486e-163	-1.41429e-163	-1.04156e-162	-1.31596e-163	-1.18556e-162	5.59147e-163	-1.35383e-162	-4.24384e-163	1.35207e-162	-1.25032e-162	-2.20917e-164	2.67391e-163	3.92082e-164	1.53526e-162	1.13425e-162	-1.25205e-162	5.59381e-163	-6.9329e-164	-2.95095e-163	2.30127e-163	6.15195e-163	4.50432e-164	-5.88248e-163	6.71015e-164	0
5.12064e-163	2.01967e-163	-9.59673e-163	1.38672e-162	-3.58561e-163	-8.26434e-163	-9.17486e-163	-1.41429e-163	-1.04156e-162	-1.31596e-163	-1.18556e-162	5.59147e-163	-1.35383e-162	-4.24384e-163	1.35207e-162	-1.25032e-162	-2.20917e-164	2.67391e-163	3.92082e-164	1.53526e-162	1.13425e-162	-1.25205e-162	5.59381e-163	-6.9329e-164	-2.95095e-163	2.30127e-163	6.15195e-163	4.50432e-164	-5.88248e-163	6.71015e-164	0
5.12064e-163	2.01967e-163	-9.59673e-163	1.38672e-162	-3.58561e-163	-8.26434e-163	-9.17486e-163	-1.41429e-163	-1.04156e-162	-1.31596e-163	-1.18556e-162	5.59147e-163	-1.35383e-162	-4.24384e-163	1.35207e-162	-1.25032e-162	-2.20917e-164	2.67391e-163	3.92082e-164	1.53526e-162	1.13425e-162	-1.25205e-162	5.59381e-163	-6.9329e-164	-2.95095e-163	2.30127e-163	6.15195e-163	4.50432e-164	-5.88248e-163	6.71015e-164	0
5.12064e-163	2.01967e-163	-9.59673e-163	1.38672e-162	-3.58561e-163	-8.26434e-163	-9.17486e-163	-1.41429e-163	-1.04156e-162	-1.31596e-163	-1.18556e-162	5.59147e-163	-1.35383e-162	-4.24384e-163	1.35207e-162	-1.25032e-162	-2.20917e-164	2.67391e-163	3.92082e-164	1.53526e-162	1.13425e-162	-1.25205e-162	5.59381e-163	-6.9329e-164	-2.95095e-163	2.30127e-163	6.15195e-163	4.50432e-164	-5.88248e-163	6.71015e-164	0
5.12064e-163	2.01967e-163	-9.59673e-163	1.38672e-162	-3.58561e-163	-8.26434e-163	-9.17486e-163	-1.41429e-163	-1.04156e-162	-1.31596e-163	-1.18556e-162	5.59147e-163	-1.35383e-162	-4.24384e-163	1.35207e-162	-1.25032e-162	-2.20917e-164	2.67391e-163	3.92082e-164	1.53526e-162	1.13425e-162	-1.25205e-162	5.59381e-163	-6.9329e-164	-2.95095e-163	2.30127e-163	6.15195e-163	4.50432e-164	-5.88248e-163	6.71015e-164	0
5.12064e-163	2.01967e-163	-9.59673e-163	1.38672e-162	-3.58561e-163	-8.26434e-163	-9.17486e-163	-1.41429e-163	-1.04156e-162	-1.31596e-163	-1.18556e-162	5.59147e-163	-1.35383e-162	-4.24384e-163	1.35207e-162	-1.25032e-162	-2.20917e-164	2.67391e-163	3.92082e-164	1.53526e-162	1.13425e-162	-1.25205e-162	5.59381e-163	-6.9329e-164	-2.95095e-163	2.30127e-163	6.15195e-163	4.50432e-164	-5.88248e-163	6.71015e-164	0
5.12064e-163	2.01967e-163	-9.59673e-163	1.38672e-162	-3.58561e-163	-8.26434e-163	-9.17486e-163	-1.41429e-163	-1.04156e-162	-1.31596e-163	-1.18556e-162	5.59147e-163	-1.35383e-162	-4.24384e-163	1.35207e-162	-1.25032e-162	-2.20917e-164	2.67391e-163	3.92082e-164	1.53526e-162	1.13425e-162	-1.25205e-162	5.59381e-163	-6.9329e-164	-2.95095e-163	2.30127e-163	6.15195e-163	4.50432e-164	-5.88248e-163	6.71015e-164	0
5.12064e-163	2.01967e-163	-9.59673e-163	1.38672e-162	-3.58561e-163	-8.26434e-163	-9.17486e-163	-1.41429e-163	-1.04156e-162	-1.31596e-163	-1.18556e-162	5.59147e-163	-1.35383e-162	-4.24384e-163	1.35207e-162	-1.25032e-162	-2.20917e-164	2.67391e-163	3.92082e-164	1.53526e-162	1.13425e-162	-1.25205e-162	5.59381e-163	-6.9329e-164	-2.95095e-163	2.30127e-163	6.15195e-163	4.50432e-164	-5.88248e-163	6.71015e-164	0
5.12064e-163	2.01967e-163	-9.59673e-163	1.38672e-162	-3.58561e-163	-8.26434e-163	-9.17486e-163	-1.41429e-163	-1.04156e-162	-1.31596e-163	-1.18556e-162	5.59147e-163	-1.35383e-162	-4.24384e-163	1.35207e-162	-1.25032e-162	-2.20917e-164	2.67391e-163	3.92082e-164	1.53526e-162	1.13425e-162	-1.25205e-162	5.59381e-163	-6.9329e-164	-2.95095e-163	2.30127e-163	6.15195e-163	4.50432e-164	-5.88248e-163	6.71015e-164	0
5.12064e-163	2.01967e-163	-9.59673e-163	1.38672e-162	-3.58561e-163	-8.26434e-163	-9.17486e-163	-1.41429e-163	-1.04156e-162	-1.31596e-163	-1.18556e-162	5.59147e-163	-1.35383e-162	-4.24384e-163	1.35207e-162	-1.25032e-162	-2.20917e-164	2.67391e-163	3.92082e-164	1.53526e-162	1.13425e-162	-1.25205e-162	5.59381e-163	-6.9329e-164	-2.95095e-163	2.30127e-163	6.15195e-163	4.50432e-164	-5.88248e-163	6.71015e-164	0
5.12064e-163	2.01967e-163	-9.59673e-163	1.38672e-162	-3.58561e-163	-8.26434e-163	-9.17486e-163	-1.41429e-163	-1.04156e-162	-1.31596e-163	-1.18556e-162	5.59147e-163	-1.35383e-162	-4.24384e-163	1.35207e-162	-1.25032e-162	-2.20917e-164	2.67391e-163	3.92082e-164	1.53526e-162	1.13425e-162	-1.25205e-162	5.59381e-163	-6.9329e-164	-2.95095e-163	2.30127e-163	6.15195e-163	4.50432e-164	-5.88248e-163	6.71015e-164	0
5.12064e-163	2.01967e-163	-9.59673e-163	1.38672e-162	-3.58561e-163	-8.26434e-163	-9.17486e-163	-1.41429e-163	-1.04156e-162	-1.31596e-163	-1.18556e-162	5.59147e-163	-1.35383e-162	-4.24384e-163	1.35207e-162	-1.25032e-162	-2.20917e-164	2.67391e-163	3.92082e-164	1.53526e-162	1.13425e-162	-1.25205e-162	5.59381e-163	-6.9329e-164	-2.95095e-163	2.30127e-163	6.15195e-163	4.50432e-164	-5.88248e-163	6.71015e-164	0
5.12064e-163	2.01967e-163	-9.59673e-163	1.38672e-162	-3.58561e-163	-8.26434e-163	-9.17486e-163	-1.41429e-163	-1.04156e-162	-1.31596e-163	-1.18556e-162	5.59147e-163	-1.35383e-162	-4.24384e-163	1.35207e-162	-1.25032e-162	-2.20917e-164	2.67391e-163	3.92082e-164	1.53526e-162	1.13425e-162	-1.25205e-162	5.59381e-163	-6.9329e-164	-2.95095e-163	2.30127e-163	6.15195e-163	4.50432e-164	-5.88248e-163	6.71015e-164	0
5.12064e-163	2.01967e-163	-9.59673e-163	1.38672e-162	-3.58561e-163	-8.26434e-163	-9.17486e-163	-1.41429e-163	-1.04156e-162	-1.31596e-163	-1.18556e-162	5.59147e-163	-1.35383e-162	-4.24384e-163	1.35207e-162	-1.25032e-162	-2.20917e-164	2.67391e-163	3.92082e-164	1.53526e-162	1.13425e-162	-1.25205e-162	5.59381e-163	-6.9329e-164	-2.95095e-163	2.30127e-163	6.15195e-163	4.50432e-164	-5.88248e-163	6.71015e-164	0
5.12064e-163	2.01967e-163	-9.59673e-163	1.38672e-162	-3.58561e-163	-8.26434e-163	-9.17486e-163	-1.41429e-163	-1.04156e-162	-1.31596e-163	-1.18556e-162	5.59147e-163	-1.35383e-162	-4.24384e-163	1.35207e-162	-1.25032e-162	-2.20917e-164	2.67391e-163	3.92082e-164	1.53526e-162	1.13425e-162	-1.25205e-162	5.59381e-163	-6.9329e-164	-2.95095e-163	2.30127e-163	6.15195e-163	4.50432e-164	-5.88248e-163	6.71015e-164	0
5.12064e-163	2.01967e-163	-9.59673e-163	1.38672e-162	-3.58561e-163	-8.26434e-163	-9.17486e-163	-1.41429e-163	-1.04156e-162	-1.31596e-163	-1.18556e-162	5.59147e-163	-1.35383e-162	-4.24384e-163	1.35207e-162	-1.25032e-162	-2.20917e-164	2.67391e-163	3.92082e-164	1.53526e-162	1.13425e-162	-1.25205e-162	5.59381e-163	-6.9329e-164	-2.95095e-163	2.30127e-163	6.15195e-163	4.50432e-164	-5.88248e-163	6.71015e-164	0
5.12064e-163	2.01967e-163	-9.59673e-163	1.38672e-162	-3.58561e-163	-8.26434e-163	-9.17486e-163	-1.41429e-163	-1.04156e-162	-1.31596e-163	-1.18556e-162	5.59147e-163	-1.35383e-162	-4.24384e-163	1.35207e-162	-1.25032e-162	-2.20917e-164	2.67391e-163	3.92082e-164	1.53526e-162	1.13425e-162	-1.25205e-162	5.59381e-163	-6.9329e-164	-2.95095e-163	2.30127e-163	6.15195e-163	4.50432e-164	-5.88248e-163	6.71015e-164	0
5.12064e-163	2.01967e-163	-9.59673e-163	1.38672e-162	-3.58561e-163	-8.26434e-163	-9.17486e-163	-1.41429e-163	-1.04156e-162	-1.31596e-163	-1.18556e-162	5.59147e-163	-1.35383e-162	-4.24384e-163	1.35207e-162	-1.25032e-162	-2.20917e-164	2.67391e-163	3.92082e-164	1.53526e-162	1.13425e-162	-1.25205e-162	5.59381e-163	-6.9329e-164	-2.95095e-163	2.30127e-163	6.15195e-163	4.50432e-164	-5.88248e-163	6.71015e-164	0
5.12064e-163	2.01967e-163	-9.59673e-163	1.38672e-162	-3.58561e-163	-8.26434e-163	-9.17486e-163	-1.41429e-163	-1.04156e-162	-1.31596e-163	-1.18556e-162	5.59147e-163	-1.35383e-162	-4.24384e-163	1.35207e-162	-1.25032e-162	-2.20917e-164	2.67391e-163	3.92082e-164	1.53526e-162	1.13425e-162	-1.25205e-162	5.59381e-163	-6.9329e-164	-2.95095e-163	2.30127e-163	6.15195e-163	4.50432e-164	-5.88248e-163	6.71015e-164	0
5.12064e-163	2.01967e-163	-9.59673e-163	1.38672e-162	-3.58561e-163	-8.26434e-163	-9.17486e-163	-1.41429e-163	-1.04156e-162	-1.31596e-163	-1.18556e-162	5.59147e-163	-1.35383e-162	-4.24384e-163	1.35207e-162	-1.25032e-162	-2.20917e-164	2.67391e-163	3.92082e-164	1.53526e-162	1.13425e-162	-1.25205e-162	5.59381e-163	-6.9329e-164	-2.95095e-163	2.30127e-163	6.15195e-163	4.50432e-164	-5.88248e-163	6.71015e-164	0
5.12064e-163	2.01967e-163	-9.59673e-163	1.38672e-162	-3.58561e-163	-8.26434e-163	-9.17486e-163	-1.41429e-163	-1.04156e-162	-1.31596e-163	-1.18556e-162	5.59147e-163	-1.35383e-162	-4.24384e-163	1.35207e-162	-1.25032e-162	-2.20917e-164	2.67391e-163	3.92082e-164	1.53526e-162	1.13425e-162	-1.25205e-162	5.59381e-163	-6.9329e-164	-2.95095e-163	2.30127e-163	6.15195e-163	4.50432e-164	-5.88248e-163	6.71015e-164	0
5.12064e-163	2.01967e-163	-9.59673e-163	1.38672e-162	-3.58561e-163	-8.26434e-163	-9.17486e-163	-1.41429e-163	-1.04156e-162	-1.31596e-163	-1.18556e-162	5.59147e-163	-1.35383e-162	-4.24384e-163	1.35207e-162	-1.25032e-162	-2.20917e-164	2.67391e-163	3.92082e-164	1.53526e-162	1.13425e-162	-1.25205e-162	5.59381e-163	-6.9329e-164	-2.95095e-163	2.30127e-163	6.15195e-163	4.50432e-164	-5.88248e-163	6.71015e-164	0
5.12064e-163	2.01967e-163	-9.59673e-163	1.38672e-162	-3.58561e-163	-8.26434e-163	-9.17486e-163	-1.41429e-163	-1.04156e-162	-1.31596e-163	-1.18556e-162	5.59147e-163	-1.35383e-162	-4.24384e-163	1.35207e-162	-1.25032e-162	-2.20917e-164	2.67391e-163	3.92082e-164	1.53526e-162	1.13425e-162	-1.25205e-162	5.59381e-163	-6.9329e-164	-2.95095e-163	2.30127e-163	6.15195e-163	4.50432e-164	-5.88248e-163	6.71015e-164	0
5.12064e-163	2.01967e-163	-9.59673e-163	1.38672e-162	-3.58561e-163	-8.26434e-163	-9.17486e-163	-1.41429e-163	-1.04156e-162	-1.31596e-163	-1.18556e-162	5.59147e-163	-1.35383e-162	-4.24384e-163	1.35207e-162	-1.25032e-162	-2.20917e-164	2.67391e-163	3.92082e-164	1.53526e-162	1.13425e-162	-1.25205e-162	5.59381e-163	-6.9329e-164	-2.95095e-163	2.30127e-163	6.15195e-163	4.50432e-164	-5.88248e-163	6.71015e-164	0
5.12064e-163	2.01967e-163	-9.59673e-163	1.38672e-162	-3.58561e-163	-8.26434e-163	-9.17486e-163	-1.41429e-163	-1.04156e-162	-1.31596e-163	-1.18556e-162	5.59147e-163	-1.35383e-162	-4.24384e-163	1.35207e-162	-1.25032e-162	-2.20917e-164	2.67391e-163	3.92082e-164	1.53526e-162	1.13425e-162	-1.25205e-162	5.59381e-163	-6.9329e-164	-2.95095e-163	2.30127e-163	6.15195e-163	4.50432e-164	-5.88248e-163	6.71015e-164	0
5.12064e-163	2.01967e-163	-9.59673e-163	1.38672e-162	-3.58561e-163	-8.26434e-163	-9.17486e-163	-1.41429e-163	-1.04156e-162	-1.31596e-163	-1.18556e-162	5.59147e-163	-1.35383e-162	-4.24384e-163	1.35207e-162	-1.25032e-162	-2.20917e-164	2.67391e-163	3.92082e-164	1.53526e-162	1.13425e-162	-1.25205e-162	5.59381e-163	-6.9329e-164	-2.95095e-163	2.30127e-163	6.15195e-163	4.50432e-164	-5.88248e-163	6.71015e-164	0
5.12064e-163	2.01967e-163	-9.59673e-163	1.38672e-162	-3.58561e-163	-8.26434e-163	-9.17486e-163	-1.41429e-163	-1.04156e-162	-1.31596e-163	-1.18556e-162	5.59147e-163	-1.35383e-162	-4.24384e-163	1.35207e-162	-1.25032e-162	-2.20917e-164	2.67391e-163	3.92082e-164	1.53526e-162	1.13425e-162	-1.25205e-162	5.59381e-163	-6.9329e-164	-2.95095e-163	2.30127e-163	6.15195e-163	4.50432e-164	-5.88248e-163	6.71015e-164	0
5.12064e-163	2.01967e-163	-9.59673e-163	1.38672e-162	-3.58561e-163	-8.26434e-163	-9.17486e-163	-1.41429e-163	-1.04156e-162	-1.31596e-163	-1.18556e-162	5.59147e-163	-1.35383e-162	-4.24384e-163	1.35207e-162	-1.25032e-162	-2.20917e-164	2.67391e-163	3.92082e-164	1.53526e-162	1.13425e-162	-1.25205e-162	5.59381e-163	-6.9329e-164	-2.95095e-163	2.30127e-163	6.15195e-163	4.50432e-164	-5.88248e-163	6.71015e-164	0
5.12064e-163	2.01967e-163	-9.59673e-163	1.38672e-162	-3.58561e-163	-8.26434e-163	-9.17486e-163	-1.41429e-163	-1.04156e-162	-1.31596e-163	-1.18556e-162	5.59147e-163	-1.35383e-162	-4.24384e-163	1.35207e-162	-1.25032e-162	-2.20917e-164	2.67391e-163	3.92082e-164	1.53526e-162	1.13425e-162	-1.25205e-162	5.59381e-163	-6.9329e-164	-2.95095e-163	2.30127e-163	6.15195e-163	4.50432e-164	-5.88248e-163	6.71015e-164	0
5.12064e-163	2.01967e-163	-9.59673e-163	1.38672e-162	-3.58561e-163	-8.26434e-163	-9.17486e-163	-1.41429e-163	-1.04156e-162	-1.31596e-163	-1.18556e-162	5.59147e-163	-1.35383e-162	-4.24384e-163	1.35207e-162	-1.25032e-162	-2.20917e-164	2.67391e-163	3.92082e-164	1.53526e-162	1.13425e-162	-1.25205e-162	5.59381e-163	-6.9329e-164	-2.95095e-163	2.30127e-163	6.15195e-163	4.50432e-164	-5.88248e-163	6.71015e-164	0
5.12064e-163	2.01967e-163	-9.59673e-163	1.38672e-162	-3.58561e-163	-8.26434e-163	-9.17486e-163	-1.41429e-163	-1.04156e-162	-1.31596e-163	-1.18556e-162	5.59147e-163	-1.35383e-162	-4.24384e-163	1.35207e-162	-1.25032e-162	-2.20917e-164	2.67391e-163	3.92082e-164	1.53526e-162	1.13425e-162	-1.25205e-162	5.59381e-163	-6.9329e-164	-2.95095e-163	2.30127e-163	6.15195e-163	4.50432e-164	-5.88248e-163	6.71015e-164	0
5.12064e-163	2.01967e-163	-9.59673e-163	1.38672e-162	-3.58561e-163	-8.26434e-163	-9.17486e-163	-1.41429e-163	-1.04156e-162	-1.31596e-163	-1.18556e-162	5.59147e-163	-1.35383e-162	-4.24384e-163	1.35207e-162	-1.25032e-162	-2.20917e-164	2.67391e-163	3.92082e-164	1.53526e-162	1.13425e-162	-1.25205e-162	5.59381e-163	-6.9329e-164	-2.95095e-163	2.30127e-163	6.15195e-163	4.50432e-164	-5.88248e-163	6.71015e-164	0
5.12064e-163	2.01967e-163	-9.59673e-163	1.38672e-162	-3.58561e-163	-8.26434e-163	-9.17486e-163	-1.41429e-163	-1.04156e-162	-1.31596e-163	-1.18556e-162	5.59147e-163	-1.35383e-162	-4.24384e-163	1.35207e-162	-1.25032e-162	-2.20917e-164	2.67391e-163	3.92082e-164	1.53526e-162	1.13425e-162	-1.25205e-162	5.59381e-163	-6.9329e-164	-2.95095e-163	2.30127e-163	6.15195e-163	4.50432e-164	-5.88248e-163	6.71015e-164	0
5.12064e-163	2.01967e-163	-9.59673e-163	1.38672e-162	-3.58561e-163	-8.26434e-163	-9.17486e-163	-1.41429e-163	-1.04156e-162	-1.31596e-163	-1.18556e-162	5.59147e-163	-1.35383e-162	-4.24384e-163	1.35207e-162	-1.25032e-162	-2.20917e-164	2.67391e-163	3.92082e-164	1.53526e-162	1.13425e-162	-1.25205e-162	5.59381e-163	-6.9329e-164	-2.95095e-163	2.30127e-163	6.15195e-163	4.50432e-164	-5.88248e-163	6.71015e-164	0
5.12064e-163	2.01967e-163	-9.59673e-163	1.38672e-162	-3.58561e-163	-8.26434e-163	-9.17486e-163	-1.41429e-163	-1.04156e-162	-1.31596e-163	-1.18556e-162	5.59147e-163	-1.35383e-162	-4.24384e-163	1.35207e-162	-1.25032e-162	-2.20917e-164	2.67391e-163	3.92082e-164	1.53526e-162	1.13425e-162	-1.25205e-162	5.59381e-163	-6.9329e-164	-2.95095e-163	2.30127e-163	6.15195e-163	4.50432e-164	-5.88248e-163	6.71015e-164	0
5.12064e-163	2.01967e-163	-9.59673e-163	1.38672e-162	-3.58561e-163	-8.26434e-163	-9.17486e-163	-1.41429e-163	-1.04156e-162	-1.31596e-163	-1.18556e-162	5.59147e-163	-1.35383e-162	-4.24384e-163	1.35207e-162	-1.25032e-162	-2.20917e-164	2.67391e-163	3.92082e-164	1.53526e-162	1.13425e-162	-1.25205e-162	5.59381e-163	-6.9329e-164	-2.95095e-163	2.30127e-163	6.15195e-163	4.50432e-164	-5.88248e-163	6.71015e-164	0
5.12064e-163	2.01967e-163	-9.59673e-163	1.38672e-162	-3.58561e-163	-8.26434e-163	-9.17486e-163	-1.41429e-163	-1.04156e-162	-1.31596e-163	-1.18556e-162	5.59147e-163	-1.35383e-162	-4.24384e-163	1.35207e-162	-1.25032e-162	-2.20917e-164	2.67391e-163	3.92082e-164	1.53526e-162	1.13425e-162	-1.25205e-162	5.59381e-163	-6.9329e-164	-2.95095e-163	2.30127e-163	6.15195e-163	4.50432e-164	-5.88248e-163	6.71015e-164	0
5.12064e-163	2.01967e-163	-9.59673e-163	1.38672e-162	-3.58561e-163	-8.26434e-163	-9.17486e-163	-1.41429e-163	-1.04156e-162	-1.31596e-163	-1.18556e-162	5.59147e-163	-1.35383e-162	-4.24384e-163	1.35207e-162	-1.25032e-162	-2.20917e-164	2.67391e-163	3.92082e-164	1.53526e-162	1.13425e-162	-1.25205e-162	5.59381e-163	-6.9329e-164	-2.95095e-163	2.30127e-163	6.15195e-163	4.50432e-164	-5.88248e-163	6.71015e-164	0
5.12064e-163	2.01967e-163	-9.59673e-163	1.38672e-162	-3.58561e-163	-8.26434e-163	-9.17486e-163	-1.41429e-163	-1.04156e-162	-1.31596e-163	-1.18556e-162	5.59147e-163	-1.35383e-162	-4.24384e-163	1.35207e-162	-1.25032e-162	-2.20917e-164	2.67391e-163	3.92082e-164	1.53526e-162	1.13425e-162	-1.25205e-162	5.59381e-163	-6.9329e-164	-2.95095e-163	2.30127e-163	6.15195e-163	4.50432e-164	-5.88248e-163	6.71015e-164	0
5.12064e-163	2.01967e-163	-9.59673e-163	1.38672e-162	-3.58561e-163	-8.26434e-163	-9.17486e-163	-1.41429e-163	-1.04156e-162	-1.31596e-163	-1.18556e-162	5.59147e-163	-1.35383e-162	-4.24384e-163	1.35207e-162	-1.25032e-162	-2.20917e-164	2.67391e-163	3.92082e-164	1.53526e-162	1.13425e-162	-1.25205e-162	5.59381e-163	-6.9329e-164	-2.95095e-163	2.30127e-163	6.15195e-163	4.50432e-164	-5.88248e-163	6.71015e-164	0
5.12064e-163	2.01967e-163	-9.59673e-163	1.38672e-162	-3.58561e-163	-8.26434e-163	-9.17486e-163	-1.41429e-163	-1.04156e-162	-1.31596e-163	-1.18556e-162	5.59147e-163	-1.35383e-162	-4.24384e-163	1.35207e-162	-1.25032e-162	-2.20917e-164	2.67391e-163	3.92082e-164	1.53526e-162	1.13425e-162	-1.25205e-162	5.59381e-163	-6.9329e-164	-2.95095e-163	2.30127e-163	6.15195e-163	4.50432e-164	-5.88248e-163	6.71015e-164	0
5.12064e-163	2.01967e-163	-9.59673e-163	1.38672e-162	-3.58561e-163	-8.26434e-163	-9.17486e-163	-1.41429e-163	-1.04156e-162	-1.31596e-163	-1.18556e-162	5.59147e-163	-1.35383e-162	-4.24384e-163	1.35207e-162	-1.25032e-162	-2.20917e-164	2.67391e-163	3.92082e-164	1.53526e-162	1.13425e-162	-1.25205e-162	5.59381e-163	-6.9329e-164	-2.95095e-163	2.30127e-163	6.15195e-163	4.50432e-164	-5.88248e-163	6.71015e-164	0
5.12064e-163	2.01967e-163	-9.59673e-163	1.38672e-162	-3.58561e-163	-8.26434e-163	-9.17486e-163	-1.41429e-163	-1.04156e-162	-1.31596e-163	-1.18556e-162	5.59147e-163	-1.35383e-162	-4.24384e-163	1.35207e-162	-1.25032e-162	-2.20917e-164	2.67391e-163	3.92082e-164	1.53526e-162	1.13425e-162	-1.25205e-162	5.59381e-163	-6.9329e-164	-2.95095e-163	2.30127e-163	6.15195e-163	4.50432e-164	-5.88248e-163	6.71015e-164	0
5.12064e-163	2.01967e-163	-9.59673e-163	1.38672e-162	-3.58561e-163	-8.26434e-163	-9.17486e-163	-1.41429e-163	-1.04156e-162	-1.31596e-163	-1.18556e-162	5.59147e-163	-1.35383e-162	-4.24384e-163	1.35207e-162	-1.25032e-162	-2.20917e-164	2.67391e-163	3.92082e-164	1.53526e-162	1.13425e-162	-1.25205e-162	5.59381e-163	-6.9329e-164	-2.95095e-163	2.30127e-163	6.15195e-163	4.50432e-164	-5.88248e-163	6.71015e-164	0
5.12064e-163	2.01967e-163	-9.59673e-163	1.38672e-162	-3.58561e-163	-8.26434e-163	-9.17486e-163	-1.41429e-163	-1.04156e-162	-1.31596e-163	-1.18556e-162	5.59147e-163	-1.35383e-162	-4.24384e-163	1.35207e-162	-1.25032e-162	-2.20917e-164	2.67391e-163	3.92082e-164	1.53526e-162	1.13425e-162	-1.25205e-162	5.59381e-163	-6.9329e-164	-2.95095e-163	2.30127e-163	6.15195e-163	4.50432e-164	-5.88248e-163	6.71015e-164	0
5.12064e-163	2.01967e-163	-9.59673e-163	1.38672e-162	-3.58561e-163	-8.26434e-163	-9.17486e-163	-1.41429e-163	-1.04156e-162	-1.31596e-163	-1.18556e-162	5.59147e-163	-1.35383e-162	-4.24384e-163	1.35207e-162	-1.25032e-162	-2.20917e-164	2.67391e-163	3.92082e-164	1.53526e-162	1.13425e-162	-1.25205e-162	5.59381e-163	-6.9329e-164	-2.95095e-163	2.30127e-163	6.15195e-163	4.50432e-164	-5.88248e-163	6.71015e-164	0
5.12064e-163	2.01967e-163	-9.59673e-163	1.38672e-162	-3.58561e-163	-8.26434e-163	-9.17486e-163	-1.41429e-163	-1.04156e-162	-1.31596e-163	-1.18556e-162	5.59147e-163	-1.35383e-162	-4.24384e-163	1.35207e-162	-1.25032e-162	-2.20917e-164	2.67391e-163	3.92082e-164	1.53526e-162	1.13425e-162	-1.25205e-162	5.59381e-163	-6.9329e-164	-2.95095e-163	2.30127e-163	6.15195e-163	4.50432e-164	-5.88248e-163	6.71015e-164	0
5.12064e-163	2.01967e-163	-9.59673e-163	1.38672e-162	-3.58561e-163	-8.26434e-163	-9.17486e-163	-1.41429e-163	-1.04156e-162	-1.31596e-163	-1.18556e-162	5.59147e-163	-1.35383e-162	-4.24384e-163	1.35207e-162	-1.25032e-162	-2.20917e-164	2.67391e-163	3.92082e-164	1.53526e-162	1.13425e-162	-1.25205e-162	5.59381e-163	-6.9329e-164	-2.95095e-163	2.30127e-163	6.15195e-163	4.50432e-164	-5.88248e-163	6.71015e-164	0
5.12064e-163	2.01967e-163	-9.59673e-163	1.38672e-162	-3.58561e-163	-8.26434e-163	-9.17486e-163	-1.41429e-163	-1.04156e-162	-1.31596e-163	-1.18556e-162	5.59147e-163	-1.35383e-162	-4.24384e-163	1.35207e-162	-1.25032e-162	-2.20917e-164	2.67391e-163	3.92082e-164	1.53526e-162	1.13425e-162	-1.25205e-162	5.59381e-163	-6.9329e-164	-2.95095e-163	2.30127e-163	6.15195e-163	4.50432e-164	-5.88248e-163	6.71015e-164	0
5.12064e-163	2.01967e-163	-9.59673e-163	1.38672e-162	-3.58561e-163	-8.26434e-163	-9.17486e-163	-1.41429e-163	-1.04156e-162	-1.31596e-163	-1.18556e-162	5.59147e-163	-1.35383e-162	-4.24384e-163	1.35207e-162	-1.25032e-162	-2.20917e-164	2.67391e-163	3.92082e-164	1.53526e-162	1.13425e-162	-1.25205e-162	5.59381e-163	-6.9329e-164	-2.95095e-163	2.30127e-163	6.15195e-163	4.50432e-164	-5.88248e-163	6.71015e-164	0
5.12064e-163	2.01967e-163	-9.59673e-163	1.38672e-162	-3.58561e-163	-8.26434e-163	-9.17486e-163	-1.41429e-163	-1.04156e-162	-1.31596e-163	-1.18556e-162	5.59147e-163	-1.35383e-162	-4.24384e-163	1.35207e-162	-1.25032e-162	-2.20917e-164	2.67391e-163	3.92082e-164	1.53526e-162	1.13425e-162	-1.25205e-162	5.59381e-163	-6.9329e-164	-2.95095e-163	2.30127e-163	6.15195e-163	4.50432e-164	-5.88248e-163	6.71015e-164	0
5.12064e-163	2.01967e-163	-9.59673e-163	1.38672e-162	-3.58561e-163	-8.26434e-163	-9.17486e-163	-1.41429e-163	-1.04156e-162	-1.31596e-163	-1.18556e-162	5.59147e-163	-1.35383e-162	-4.24384e-163	1.35207e-162	-1.25032e-162	-2.20917e-164	2.67391e-163	3.92082e-164	1.53526e-162	1.13425e-162	-1.25205e-162	5.59381e-163	-6.9329e-164	-2.95095e-163	2.30127e-163	6.15195e-163	4.50432e-164	-5.88248e-163	6.71015e-164	0
5.12064e-163	2.01967e-163	-9.59673e-163	1.38672e-162	-3.58561e-163	-8.26434e-163	-9.17486e-163	-1.41429e-163	-1.04156e-162	-1.31596e-163	-1.18556e-162	5.59147e-163	-1.35383e-162	-4.24384e-163	1.35207e-162	-1.25032e-162	-2.20917e-164	2.67391e-163	3.92082e-164	1.53526e-162	1.13425e-162	-1.25205e-162	5.59381e-163	-6.9329e-164	-2.95095e-163	2.30127e-163	6.15195e-163	4.50432e-164	-5.88248e-163	6.71015e-164	0
5.12064e-163	2.01967e-163	-9.59673e-163	1.38672e-162	-3.58561e-163	-8.26434e-163	-9.17486e-163	-1.41429e-163	-1.04156e-162	-1.31596e-163	-1.18556e-162	5.59147e-163	-1.35383e-162	-4.24384e-163	1.35207e-162	-1.25032e-162	-2.20917e-164	2.67391e-163	3.92082e-164	1.53526e-162	1.13425e-162	-1.25205e-162	5.59381e-163	-6.9329e-164	-2.95095e-163	2.30127e-163	6.15195e-163	4.50432e-164	-5.88248e-163	6.71015e-164	0
5.12064e-163	2.01967e-163	-9.59673e-163	1.38672e-162	-3.58561e-163	-8.26434e-163	-9.17486e-163	-1.41429e-163	-1.04156e-162	-1.31596e-163	-1.18556e-162	5.59147e-163	-1.35383e-162	-4.24384e-163	1.35207e-162	-1.25032e-162	-2.20917e-164	2.67391e-163	3.92082e-164	1.53526e-162	1.13425e-162	-1.25205e-162	5.59381e-163	-6.9329e-164	-2.95095e-163	2.30127e-163	6.15195e-163	4.50432e-164	-5.88248e-163	6.71015e-164	0
5.12064e-163	2.01967e-163	-9.59673e-163	1.38672e-162	-3.58561e-163	-8.26434e-163	-9.17486e-163	-1.41429e-163	-1.04156e-162	-1.31596e-163	-1.18556e-162	5.59147e-163	-1.35383e-162	-4.24384e-163	1.35207e-162	-1.25032e-162	-2.20917e-164	2.67391e-163	3.92082e-164	1.53526e-162	1.13425e-162	-1.25205e-162	5.59381e-163	-6.9329e-164	-2.95095e-163	2.30127e-163	6.15195e-163	4.50432e-164	-5.88248e-163	6.71015e-164	0
5.12064e-163	2.01967e-163	-9.59673e-163	1.38672e-162	-3.58561e-163	-8.26434e-163	-9.17486e-163	-1.41429e-163	-1.04156e-162	-1.31596e-163	-1.18556e-162	5.59147e-163	-1.35383e-162	-4.24384e-163	1.35207e-162	-1.25032e-162	-2.20917e-164	2.67391e-163	3.92082e-164	1.53526e-162	1.13425e-162	-1.25205e-162	5.59381e-163	-6.9329e-164	-2.95095e-163	2.30127e-163	6.15195e-163	4.50432e-164	-5.88248e-163	6.71015e-164	0
5.12064e-163	2.01967e-163	-9.59673e-163	1.38672e-162	-3.58561e-163	-8.26434e-163	-9.17486e-163	-1.41429e-163	-1.04156e-162	-1.31596e-163	-1.18556e-162	5.59147e-163	-1.35383e-162	-4.24384e-163	1.35207e-162	-1.25032e-162	-2.20917e-164	2.67391e-163	3.92082e-164	1.53526e-162	1.13425e-162	-1.25205e-162	5.59381e-163	-6.9329e-164	-2.95095e-163	2.30127e-163	6.15195e-163	4.50432e-164	-5.88248e-163	6.71015e-164	0
5.12064e-163	2.01967e-163	-9.59673e-163	1.38672e-162	-3.58561e-163	-8.26434e-163	-9.17486e-163	-1.41429e-163	-1.04156e-162	-1.31596e-163	-1.18556e-162	5.59147e-163	-1.35383e-162	-4.24384e-163	1.35207e-162	-1.25032e-162	-2.20917e-164	2.67391e-163	3.92082e-164	1.53526e-162	1.13425e-162	-1.25205e-162	5.59381e-163	-6.9329e-164	-2.95095e-163	2.30127e-163	6.15195e-163	4.50432e-164	-5.88248e-163	6.71015e-164	0
5.12064e-163	2.01967e-163	-9.59673e-163	1.38672e-162	-3.58561e-163	-8.26434e-163	-9.17486e-163	-1.41429e-163	-1.04156e-162	-1.31596e-163	-1.18556e-162	5.59147e-163	-1.35383e-162	-4.24384e-163	1.35207e-162	-1.25032e-162	-2.20917e-164	2.67391e-163	3.92082e-164	1.53526e-162	1.13425e-162	-1.25205e-162	5.59381e-163	-6.9329e-164	-2.95095e-163	2.30127e-163	6.15195e-163	4.50432e-164	-5.88248e-163	6.71015e-164	0
5.12064e-163	2.01967e-163	-9.59673e-163	1.38672e-162	-3.58561e-163	-8.26434e-163	-9.17486e-163	-1.41429e-163	-1.04156e-162	-1.31596e-163	-1.18556e-162	5.59147e-163	-1.35383e-162	-4.24384e-163	1.35207e-162	-1.25032e-162	-2.20917e-164	2.67391e-163	3.92082e-164	1.53526e-162	1.13425e-162	-1.25205e-162	5.59381e-163	-6.9329e-164	-2.95095e-163	2.30127e-163	6.15195e-163	4.50432e-164	-5.88248e-163	6.71015e-164	0
5.12064e-163	2.01967e-163	-9.59673e-163	1.38672e-162	-3.58561e-163	-8.26434e-163	-9.17486e-163	-1.41429e-163	-1.04156e-162	-1.31596e-163	-1.18556e-162	5.59147e-163	-1.35383e-162	-4.24384e-163	1.35207e-162	-1.25032e-162	-2.20917e-164	2.67391e-163	3.92082e-164	1.53526e-162	1.13425e-162	-1.25205e-162	5.59381e-163	-6.9329e-164	-2.95095e-163	2.30127e-163	6.15195e-163	4.50432e-164	-5.88248e-163	6.71015e-164	0
5.12064e-163	2.01967e-163	-9.59673e-163	1.38672e-162	-3.58561e-163	-8.26434e-163	-9.17486e-163	-1.41429e-163	-1.04156e-162	-1.31596e-163	-1.18556e-162	5.59147e-163	-1.35383e-162	-4.24384e-163	1.35207e-162	-1.25032e-162	-2.20917e-164	2.67391e-163	3.92082e-164	1.53526e-162	1.13425e-162	-1.25205e-162	5.59381e-163	-6.9329e-164	-2.95095e-163	2.30127e-163	6.15195e-163	4.50432e-164	-5.88248e-163	6.71015e-164	0
5.12064e-163	2.01967e-163	-9.59673e-163	1.38672e-162	-3.58561e-163	-8.26434e-163	-9.17486e-163	-1.41429e-163	-1.04156e-162	-1.31596e-163	-1.18556e-162	5.59147e-163	-1.35383e-162	-4.24384e-163	1.35207e-162	-1.25032e-162	-2.20917e-164	2.67391e-163	3.92082e-164	1.53526e-162	1.13425e-162	-1.25205e-162	5.59381e-163	-6.9329e-164	-2.95095e-163	2.30127e-163	6.15195e-163	4.50432e-164	-5.88248e-163	6.71015e-164	0
5.12064e-163	2.01967e-163	-9.59673e-163	1.38672e-162	-3.58561e-163	-8.26434e-163	-9.17486e-163	-1.41429e-163	-1.04156e-162	-1.31596e-163	-1.18556e-162	5.59147e-163	-1.35383e-162	-4.24384e-163	1.35207e-162	-1.25032e-162	-2.20917e-164	2.67391e-163	3.92082e-164	1.53526e-162	1.13425e-162	-1.25205e-162	5.59381e-163	-6.9329e-164	-2.95095e-163	2.30127e-163	6.15195e-163	4.50432e-164	-5.88248e-163	6.71015e-164	0
5.12064e-163	2.01967e-163	-9.59673e-163	1.38672e-162	-3.58561e-163	-8.26434e-163	-9.17486e-163	-1.41429e-163	-1.04156e-162	-1.31596e-163	-1.18556e-162	5.59147e-163	-1.35383e-162	-4.24384e-163	1.35207e-162	-1.25032e-162	-2.20917e-164	2.67391e-163	3.92082e-164	1.53526e-162	1.13425e-162	-1.25205e-162	5.59381e-163	-6.9329e-164	-2.95095e-163	2.30127e-163	6.15195e-163	4.50432e-164	-5.88248e-163	6.71015e-164	0
5.12064e-163	2.01967e-163	-9.59673e-163	1.38672e-162	-3.58561e-163	-8.26434e-163	-9.17486e-163	-1.41429e-163	-1.04156e-162	-1.31596e-163	-1.18556e-162	5.59147e-163	-1.35383e-162	-4.24384e-163	1.35207e-162	-1.25032e-162	-2.20917e-164	2.67391e-163	3.92082e-164	1.53526e-162	1.13425e-162	-1.25205e-162	5.59381e-163	-6.9329e-164	-2.95095e-163	2.30127e-163	6.15195e-163	4.50432e-164	-5.88248e-163	6.71015e-164	0
5.12064e-163	2.01967e-163	-9.59673e-163	1.38672e-162	-3.58561e-163	-8.26434e-163	-9.17486e-163	-1.41429e-163	-1.04156e-162	-1.31596e-163	-1.18556e-162	5.59147e-163	-1.35383e-162	-4.24384e-163	1.35207e-162	-1.25032e-162	-2.20917e-164	2.67391e-163	3.92082e-164	1.53526e-162	1.13425e-162	-1.25205e-162	5.59381e-163	-6.9329e-164	-2.95095e-163	2.30127e-163	6.15195e-163	4.50432e-164	-5.88248e-163	6.71015e-164	0
5.12064e-163	2.01967e-163	-9.59673e-163	1.38672e-162	-3.58561e-163	-8.26434e-163	-9.17486e-163	-1.41429e-163	-1.04156e-162	-1.31596e-163	-1.18556e-162	5.59147e-163	-1.35383e-162	-4.24384e-163	1.35207e-162	-1.25032e-162	-2.20917e-164	2.67391e-163	3.92082e-164	1.53526e-162	1.13425e-162	-1.25205e-162	5.59381e-163	-6.9329e-164	-2.95095e-163	2.30127e-163	6.15195e-163	4.50432e-164	-5.88248e-163	6.71015e-164	0
5.12064e-163	2.01967e-163	-9.59673e-163	1.38672e-162	-3.58561e-163	-8.26434e-163	-9.17486e-163	-1.41429e-163	-1.04156e-162	-1.31596e-163	-1.18556e-162	5.59147e-163	-1.35383e-162	-4.24384e-163	1.35207e-162	-1.25032e-162	-2.20917e-164	2.67391e-163	3.92082e-164	1.53526e-162	1.13425e-162	-1.25205e-162	5.59381e-163	-6.9329e-164	-2.95095e-163	2.30127e-163	6.15195e-163	4.50432e-164	-5.88248e-163	6.71015e-164	0
5.12064e-163	2.01967e-163	-9.59673e-163	1.38672e-162	-3.58561e-163	-8.26434e-163	-9.17486e-163	-1.41429e-163	-1.04156e-162	-1.31596e-163	-1.18556e-162	5.59147e-163	-1.35383e-162	-4.24384e-163	1.35207e-162	-1.25032e-162	-2.20917e-164	2.67391e-163	3.92082e-164	1.53526e-162	1.13425e-162	-1.25205e-162	5.59381e-163	-6.9329e-164	-2.95095e-163	2.30127e-163	6.15195e-163	4.50432e-164	-5.88248e-163	6.71015e-164	0
5.12064e-163	2.01967e-163	-9.59673e-163	1.38672e-162	-3.58561e-163	-8.26434e-163	-9.17486e-163	-1.41429e-163	-1.04156e-162	-1.31596e-163	-1.18556e-162	5.59147e-163	-1.35383e-162	-4.24384e-163	1.35207e-162	-1.25032e-162	-2.20917e-164	2.67391e-163	3.92082e-164	1.53526e-162	1.13425e-162	-1.25205e-162	5.59381e-163	-6.9329e-164	-2.95095e-163	2.30127e-163	6.15195e-163	4.50432e-164	-5.88248e-163	6.71015e-164	0
5.12064e-163	2.01967e-163	-9.59673e-163	1.38672e-162	-3.58561e-163	-8.26434e-163	-9.17486e-163	-1.41429e-163	-1.04156e-162	-1.31596e-163	-1.18556e-162	5.59147e-163	-1.35383e-162	-4.24384e-163	1.35207e-162	-1.25032e-162	-2.20917e-164	2.67391e-163	3.92082e-164	1.53526e-162	1.13425e-162	-1.25205e-162	5.59381e-163	-6.9329e-164	-2.95095e-163	2.30127e-163	6.15195e-163	4.50432e-164	-5.88248e-163	6.71015e-164	0
5.12064e-163	2.01967e-163	-9.59673e-163	1.38672e-162	-3.58561e-163	-8.26434e-163	-9.17486e-163	-1.41429e-163	-1.04156e-162	-1.31596e-163	-1.18556e-162	5.59147e-163	-1.35383e-162	-4.24384e-163	1.35207e-162	-1.25032e-162	-2.20917e-164	2.67391e-163	3.92082e-164	1.53526e-162	1.13425e-162	-1.25205e-162	5.59381e-163	-6.9329e-164	-2.95095e-163	2.30127e-163	6.15195e-163	4.50432e-164	-5.88248e-163	6.71015e-164	0
5.12064e-163	2.01967e-163	-9.59673e-163	1.38672e-162	-3.58561e-163	-8.26434e-163	-9.17486e-163	-1.41429e-163	-1.04156e-162	-1.31596e-163	-1.18556e-162	5.59147e-163	-1.35383e-162	-4.24384e-163	1.35207e-162	-1.25032e-162	-2.20917e-164	2.67391e-163	3.92082e-164	1.53526e-162	1.13425e-162	-1.25205e-162	5.59381e-163	-6.9329e-164	-2.95095e-163	2.30127e-163	6.15195e-163	4.50432e-164	-5.88248e-163	6.71015e-164	0
5.12064e-163	2.01967e-163	-9.59673e-163	1.38672e-162	-3.58561e-163	-8.26434e-163	-9.17486e-163	-1.41429e-163	-1.04156e-162	-1.31596e-163	-1.18556e-162	5.59147e-163	-1.35383e-162	-4.24384e-163	1.35207e-162	-1.25032e-162	-2.20917e-164	2.67391e-163	3.92082e-164	1.53526e-162	1.13425e-162	-1.25205e-162	5.59381e-163	-6.9329e-164	-2.95095e-163	2.30127e-163	6.15195e-163	4.50432e-164	-5.88248e-163	6.71015e-164	0
5.12064e-163	2.01967e-163	-9.59673e-163	1.38672e-162	-3.58561e-163	-8.26434e-163	-9.17486e-163	-1.41429e-163	-1.04156e-162	-1.31596e-163	-1.18556e-162	5.59147e-163	-1.35383e-162	-4.24384e-163	1.35207e-162	-1.25032e-162	-2.20917e-164	2.67391e-163	3.92082e-164	1.53526e-162	1.13425e-162	-1.25205e-162	5.59381e-163	-6.9329e-164	-2.95095e-163	2.30127e-163	6.15195e-163	4.50432e-164	-5.88248e-163	6.71015e-164	0
5.12064e-163	2.01967e-163	-9.59673e-163	1.38672e-162	-3.58561e-163	-8.26434e-163	-9.17486e-163	-1.41429e-163	-1.04156e-162	-1.31596e-163	-1.18556e-162	5.59147e-163	-1.35383e-162	-4.24384e-163	1.35207e-162	-1.25032e-162	-2.20917e-164	2.67391e-163	3.92082e-164	1.53526e-162	1.13425e-162	-1.25205e-162	5.59381e-163	-6.9329e-164	-2.95095e-163	2.30127e-163	6.15195e-163	4.50432e-164	-5.88248e-163	6.71015e-164	0
5.12064e-163	2.01967e-163	-9.59673e-163	1.38672e-162	-3.58561e-163	-8.26434e-163	-9.17486e-163	-1.41429e-163	-1.04156e-162	-1.31596e-163	-1.18556e-162	5.59147e-163	-1.35383e-162	-4.24384e-163	1.35207e-162	-1.25032e-162	-2.20917e-164	2.67391e-163	3.92082e-164	1.53526e-162	1.13425e-162	-1.25205e-162	5.59381e-163	-6.9329e-164	-2.95095e-163	2.30127e-163	6.15195e-163	4.50432e-164	-5.88248e-163	6.71015e-164	0
5.12064e-163	2.01967e-163	-9.59673e-163	1.38672e-162	-3.58561e-163	-8.26434e-163	-9.17486e-163	-1.41429e-163	-1.04156e-162	-1.31596e-163	-1.18556e-162	5.59147e-163	-1.35383e-162	-4.24384e-163	1.35207e-162	-1.25032e-162	-2.20917e-164	2.67391e-163	3.92082e-164	1.53526e-162	1.13425e-162	-1.25205e-162	5.59381e-163	-6.9329e-164	-2.95095e-163	2.30127e-163	6.15195e-163	4.50432e-164	-5.88248e-163	6.71015e-164	0
5.12064e-163	2.01967e-163	-9.59673e-163	1.38672e-162	-3.58561e-163	-8.26434e-163	-9.17486e-163	-1.41429e-163	-1.04156e-162	-1.31596e-163	-1.18556e-162	5.59147e-163	-1.35383e-162	-4.24384e-163	1.35207e-162	-1.25032e-162	-2.20917e-164	2.67391e-163	3.92082e-164	1.53526e-162	1.13425e-162	-1.25205e-162	5.59381e-163	-6.9329e-164	-2.95095e-163	2.30127e-163	6.15195e-163	4.50432e-164	-5.88248e-163	6.71015e-164	0
5.12064e-163	2.01967e-163	-9.59673e-163	1.38672e-162	-3.58561e-163	-8.26434e-163	-9.17486e-163	-1.41429e-163	-1.04156e-162	-1.31596e-163	-1.18556e-162	5.59147e-163	-1.35383e-162	-4.24384e-163	1.35207e-162	-1.25032e-162	-2.20917e-164	2.67391e-163	3.92082e-164	1.53526e-162	1.13425e-162	-1.25205e-162	5.59381e-163	-6.9329e-164	-2.95095e-163	2.30127e-163	6.15195e-163	4.50432e-164	-5.88248e-163	6.71015e-164	0
5.12064e-163	2.01967e-163	-9.59673e-163	1.38672e-162	-3.58561e-163	-8.26434e-163	-9.17486e-163	-1.41429e-163	-1.04156e-162	-1.31596e-163	-1.18556e-162	5.59147e-163	-1.35383e-162	-4.24384e-163	1.35207e-162	-1.25032e-162	-2.20917e-164	2.67391e-163	3.92082e-164	1.53526e-162	1.13425e-162	-1.25205e-162	5.59381e-163	-6.9329e-164	-2.95095e-163	2.30127e-163	6.15195e-163	4.50432e-164	-5.88248e-163	6.71015e-164	0
5.12064e-163	2.01967e-163	-9.59673e-163	1.38672e-162	-3.58561e-163	-8.26434e-163	-9.17486e-163	-1.41429e-163	-1.04156e-162	-1.31596e-163	-1.18556e-162	5.59147e-163	-1.35383e-162	-4.24384e-163	1.35207e-162	-1.25032e-162	-2.20917e-164	2.67391e-163	3.92082e-164	1.53526e-162	1.13425e-162	-1.25205e-162	5.59381e-163	-6.9329e-164	-2.95095e-163	2.30127e-163	6.15195e-163	4.50432e-164	-5.88248e-163	6.71015e-164	0
5.12064e-163	2.01967e-163	-9.59673e-163	1.38672e-162	-3.58561e-163	-8.26434e-163	-9.17486e-163	-1.41429e-163	-1.04156e-162	-1.31596e-163	-1.18556e-162	5.59147e-163	-1.35383e-162	-4.24384e-163	1.35207e-162	-1.25032e-162	-2.20917e-164	2.67391e-163	3.92082e-164	1.53526e-162	1.13425e-162	-1.25205e-162	5.59381e-163	-6.9329e-164	-2.95095e-163	2.30127e-163	6.15195e-163	4.50432e-164	-5.88248e-163	6.71015e-164	0
5.12064e-163	2.01967e-163	-9.59673e-163	1.38672e-162	-3.58561e-163	-8.26434e-163	-9.17486e-163	-1.41429e-163	-1.04156e-162	-1.31596e-163	-1.18556e-162	5.59147e-163	-1.35383e-162	-4.24384e-163	1.35207e-162	-1.25032e-162	-2.20917e-164	2.67391e-163	3.92082e-164	1.53526e-162	1.13425e-162	-1.25205e-162	5.59381e-163	-6.9329e-164	-2.95095e-163	2.30127e-163	6.15195e-163	4.50432e-164	-5.88248e-163	6.71015e-164	0
5.12064e-163	2.01967e-163	-9.59673e-163	1.38672e-162	-3.58561e-163	-8.26434e-163	-9.17486e-163	-1.41429e-163	-1.04156e-162	-1.31596e-163	-1.18556e-162	5.59147e-163	-1.35383e-162	-4.24384e-163	1.35207e-162	-1.25032e-162	-2.20917e-164	2.67391e-163	3.92082e-164	1.53526e-162	1.13425e-162	-1.25205e-162	5.59381e-163	-6.9329e-164	-2.95095e-163	2.30127e-163	6.15195e-163	4.50432e-164	-5.88248e-163	6.71015e-164	0
5.12064e-163	2.01967e-163	-9.59673e-163	1.38672e-162	-3.58561e-163	-8.26434e-163	-9.17486e-163	-1.41429e-163	-1.04156e-162	-1.31596e-163	-1.18556e-162	5.59147e-163	-1.35383e-162	-4.24384e-163	1.35207e-162	-1.25032e-162	-2.20917e-164	2.67391e-163	3.92082e-164	1.53526e-162	1.13425e-162	-1.25205e-162	5.59381e-163	-6.9329e-164	-2.95095e-163	2.30127e-163	6.15195e-163	4.50432e-164	-5.88248e-163	6.71015e-164	0
5.12064e-163	2.01967e-163	-9.59673e-163	1.38672e-162	-3.58561e-163	-8.26434e-163	-9.17486e-163	-1.41429e-163	-1.04156e-162	-1.31596e-163	-1.18556e-162	5.59147e-163	-1.35383e-162	-4.24384e-163	1.35207e-162	-1.25032e-162	-2.20917e-164	2.67391e-163	3.92082e-164	1.53526e-162	1.13425e-162	-1.25205e-162	5.59381e-163	-6.9329e-164	-2.95095e-163	2.30127e-163	6.15195e-163	4.50432e-164	-5.88248e-163	6.71015e-164	0
5.12064e-163	2.01967e-163	-9.59673e-163	1.38672e-162	-3.58561e-163	-8.26434e-163	-9.17486e-163	-1.41429e-163	-1.04156e-162	-1.31596e-163	-1.18556e-162	5.59147e-163	-1.35383e-162	-4.24384e-163	1.35207e-162	-1.25032e-162	-2.20917e-164	2.67391e-163	3.92082e-164	1.53526e-162	1.13425e-162	-1.25205e-162	5.59381e-163	-6.9329e-164	-2.95095e-163	2.30127e-163	6.15195e-163	4.50432e-164	-5.88248e-163	6.71015e-164	0
5.12064e-163	2.01967e-163	-9.59673e-163	1.38672e-162	-3.58561e-163	-8.26434e-163	-9.17486e-163	-1.41429e-163	-1.04156e-162	-1.31596e-163	-1.18556e-162	5.59147e-163	-1.35383e-162	-4.24384e-163	1.35207e-162	-1.25032e-162	-2.20917e-164	2.67391e-163	3.92082e-164	1.53526e-162	1.13425e-162	-1.25205e-162	5.59381e-163	-6.9329e-164	-2.95095e-163	2.30127e-163	6.15195e-163	4.50432e-164	-5.88248e-163	6.71015e-164	0
5.12064e-163	2.01967e-163	-9.59673e-163	1.38672e-162	-3.58561e-163	-8.26434e-163	-9.17486e-163	-1.41429e-163	-1.04156e-162	-1.31596e-163	-1.18556e-162	5.59147e-163	-1.35383e-162	-4.24384e-163	1.35207e-162	-1.25032e-162	-2.20917e-164	2.67391e-163	3.92082e-164	1.53526e-162	1.13425e-162	-1.25205e-162	5.59381e-163	-6.9329e-164	-2.95095e-163	2.30127e-163	6.15195e-163	4.50432e-164	-5.88248e-163	6.71015e-164	0
5.12064e-163	2.01967e-163	-9.59673e-163	1.38672e-162	-3.58561e-163	-8.26434e-163	-9.17486e-163	-1.41429e-163	-1.04156e-162	-1.31596e-163	-1.18556e-162	5.59147e-163	-1.35383e-162	-4.24384e-163	1.35207e-162	-1.25032e-162	-2.20917e-164	2.67391e-163	3.92082e-164	1.53526e-162	1.13425e-162	-1.25205e-162	5.59381e-163	-6.9329e-164	-2.95095e-163	2.30127e-163	6.15195e-163	4.50432e-164	-5.88248e-163	6.71015e-164	0
5.12064e-163	2.01967e-163	-9.59673e-163	1.38672e-162	-3.58561e-163	-8.26434e-163	-9.17486e-163	-1.41429e-163	-1.04156e-162	-1.31596e-163	-1.18556e-162	5.59147e-163	-1.35383e-162	-4.24384e-163	1.35207e-162	-1.25032e-162	-2.20917e-164	2.67391e-163	3.92082e-164	1.53526e-162	1.13425e-162	-1.25205e-162	5.59381e-163	-6.9329e-164	-2.95095e-163	2.30127e-163	6.15195e-163	4.50432e-164	-5.88248e-163	6.71015e-164	0
5.12064e-163	2.01967e-163	-9.59673e-163	1.38672e-162	-3.58561e-163	-8.26434e-163	-9.17486e-163	-1.41429e-163	-1.04156e-162	-1.31596e-163	-1.18556e-162	5.59147e-163	-1.35383e-162	-4.24384e-163	1.35207e-162	-1.25032e-162	-2.20917e-164	2.67391e-163	3.92082e-164	1.53526e-162	1.13425e-162	-1.25205e-162	5.59381e-163	-6.9329e-164	-2.95095e-163	2.30127e-163	6.15195e-163	4.50432e-164	-5.88248e-163	6.71015e-164	0
5.12064e-163	2.01967e-163	-9.59673e-163	1.38672e-162	-3.58561e-163	-8.26434e-163	-9.17486e-163	-1.41429e-163	-1.04156e-162	-1.31596e-163	-1.18556e-162	5.59147e-163	-1.35383e-162	-4.24384e-163	1.35207e-162	-1.25032e-162	-2.20917e-164	2.67391e-163	3.92082e-164	1.53526e-162	1.13425e-162	-1.25205e-162	5.59381e-163	-6.9329e-164	-2.95095e-163	2.30127e-163	6.15195e-163	4.50432e-164	-5.88248e-163	6.71015e-164	0
5.12064e-163	2.01967e-163	-9.59673e-163	1.38672e-162	-3.58561e-163	-8.26434e-163	-9.17486e-163	-1.41429e-163	-1.04156e-162	-1.31596e-163	-1.18556e-162	5.59147e-163	-1.35383e-162	-4.24384e-163	1.35207e-162	-1.25032e-162	-2.20917e-164	2.67391e-163	3.92082e-164	1.53526e-162	1.13425e-162	-1.25205e-162	5.59381e-163	-6.9329e-164	-2.95095e-163	2.30127e-163	6.15195e-163	4.50432e-164	-5.88248e-163	6.71015e-164	0
5.12064e-163	2.01967e-163	-9.59673e-163	1.38672e-162	-3.58561e-163	-8.26434e-163	-9.17486e-163	-1.41429e-163	-1.04156e-162	-1.31596e-163	-1.18556e-162	5.59147e-163	-1.35383e-162	-4.24384e-163	1.35207e-162	-1.25032e-162	-2.20917e-164	2.67391e-163	3.92082e-164	1.53526e-162	1.13425e-162	-1.25205e-162	5.59381e-163	-6.9329e-164	-2.95095e-163	2.30127e-163	6.15195e-163	4.50432e-164	-5.88248e-163	6.71015e-164	0
5.12064e-163	2.01967e-163	-9.59673e-163	1.38672e-162	-3.58561e-163	-8.26434e-163	-9.17486e-163	-1.41429e-163	-1.04156e-162	-1.31596e-163	-1.18556e-162	5.59147e-163	-1.35383e-162	-4.24384e-163	1.35207e-162	-1.25032e-162	-2.20917e-164	2.67391e-163	3.92082e-164	1.53526e-162	1.13425e-162	-1.25205e-162	5.59381e-163	-6.9329e-164	-2.95095e-163	2.30127e-163	6.15195e-163	4.50432e-164	-5.88248e-163	6.71015e-164	0
5.12064e-163	2.01967e-163	-9.59673e-163	1.38672e-162	-3.58561e-163	-8.26434e-163	-9.17486e-163	-1.41429e-163	-1.04156e-162	-1.31596e-163	-1.18556e-162	5.59147e-163	-1.35383e-162	-4.24384e-163	1.35207e-162	-1.25032e-162	-2.20917e-164	2.67391e-163	3.92082e-164	1.53526e-162	1.13425e-162	-1.25205e-162	5.59381e-163	-6.9329e-164	-2.95095e-163	2.30127e-163	6.15195e-163	4.50432e-164	-5.88248e-163	6.71015e-164	0
5.12064e-163	2.01967e-163	-9.59673e-163	1.38672e-162	-3.58561e-163	-8.26434e-163	-9.17486e-163	-1.41429e-163	-1.04156e-162	-1.31596e-163	-1.18556e-162	5.59147e-163	-1.35383e-162	-4.24384e-163	1.35207e-162	-1.25032e-162	-2.20917e-164	2.67391e-163	3.92082e-164	1.53526e-162	1.13425e-162	-1.25205e-162	5.59381e-163	-6.9329e-164	-2.95095e-163	2.30127e-163	6.15195e-163	4.50432e-164	-5.88248e-163	6.71015e-164	0
5.12064e-163	2.01967e-163	-9.59673e-163	1.38672e-162	-3.58561e-163	-8.26434e-163	-9.17486e-163	-1.41429e-163	-1.04156e-162	-1.31596e-163	-1.18556e-162	5.59147e-163	-1.35383e-162	-4.24384e-163	1.35207e-162	-1.25032e-162	-2.20917e-164	2.67391e-163	3.92082e-164	1.53526e-162	1.13425e-162	-1.25205e-162	5.59381e-163	-6.9329e-164	-2.95095e-163	2.30127e-163	6.15195e-163	4.50432e-164	-5.88248e-163	6.71015e-164	0
5.12064e-163	2.01967e-163	-9.59673e-163	1.38672e-162	-3.58561e-163	-8.26434e-163	-9.17486e-163	-1.41429e-163	-1.04156e-162	-1.31596e-163	-1.18556e-162	5.59147e-163	-1.35383e-162	-4.24384e-163	1.35207e-162	-1.25032e-162	-2.20917e-164	2.67391e-163	3.92082e-164	1.53526e-162	1.13425e-162	-1.25205e-162	5.59381e-163	-6.9329e-164	-2.95095e-163	2.30127e-163	6.15195e-163	4.50432e-164	-5.88248e-163	6.71015e-164	0
5.12064e-163	2.01967e-163	-9.59673e-163	1.38672e-162	-3.58561e-163	-8.26434e-163	-9.17486e-163	-1.41429e-163	-1.04156e-162	-1.31596e-163	-1.18556e-162	5.59147e-163	-1.35383e-162	-4.24384e-163	1.35207e-162	-1.25032e-162	-2.20917e-164	2.67391e-163	3.92082e-164	1.53526e-162	1.13425e-162	-1.25205e-162	5.59381e-163	-6.9329e-164	-2.95095e-163	2.30127e-163	6.15195e-163	4.50432e-164	-5.88248e-163	6.71015e-164	0
5.12064e-163	2.01967e-163	-9.59673e-163	1.38672e-162	-3.58561e-163	-8.26434e-163	-9.17486e-163	-1.41429e-163	-1.04156e-162	-1.31596e-163	-1.18556e-162	5.59147e-163	-1.35383e-162	-4.24384e-163	1.35207e-162	-1.25032e-162	-2.20917e-164	2.67391e-163	3.92082e-164	1.53526e-162	1.13425e-162	-1.25205e-162	5.59381e-163	-6.9329e-164	-2.95095e-163	2.30127e-163	6.15195e-163	4.50432e-164	-5.88248e-163	6.71015e-164	0
5.12064e-163	2.01967e-163	-9.59673e-163	1.38672e-162	-3.58561e-163	-8.26434e-163	-9.17486e-163	-1.41429e-163	-1.04156e-162	-1.31596e-163	-1.18556e-162	5.59147e-163	-1.35383e-162	-4.24384e-163	1.35207e-162	-1.25032e-162	-2.20917e-164	2.67391e-163	3.92082e-164	1.53526e-162	1.13425e-162	-1.25205e-162	5.59381e-163	-6.9329e-164	-2.95095e-163	2.30127e-163	6.15195e-163	4.50432e-164	-5.88248e-163	6.71015e-164	0
5.12064e-163	2.01967e-163	-9.59673e-163	1.38672e-162	-3.58561e-163	-8.26434e-163	-9.17486e-163	-1.41429e-163	-1.04156e-162	-1.31596e-163	-1.18556e-162	5.59147e-163	-1.35383e-162	-4.24384e-163	1.35207e-162	-1.25032e-162	-2.20917e-164	2.67391e-163	3.92082e-164	1.53526e-162	1.13425e-162	-1.25205e-162	5.59381e-163	-6.9329e-164	-2.95095e-163	2.30127e-163	6.15195e-163	4.50432e-164	-5.88248e-163	6.71015e-164	0
5.12064e-163	2.01967e-163	-9.59673e-163	1.38672e-162	-3.58561e-163	-8.26434e-163	-9.17486e-163	-1.41429e-163	-1.04156e-162	-1.31596e-163	-1.18556e-162	5.59147e-163	-1.35383e-162	-4.24384e-163	1.35207e-162	-1.25032e-162	-2.20917e-164	2.67391e-163	3.92082e-164	1.53526e-162	1.13425e-162	-1.25205e-162	5.59381e-163	-6.9329e-164	-2.95095e-163	2.30127e-163	6.15195e-163	4.50432e-164	-5.88248e-163	6.71015e-164	0
5.12064e-163	2.01967e-163	-9.59673e-163	1.38672e-162	-3.58561e-163	-8.26434e-163	-9.17486e-163	-1.41429e-163	-1.04156e-162	-1.31596e-163	-1.18556e-162	5.59147e-163	-1.35383e-162	-4.24384e-163	1.35207e-162	-1.25032e-162	-2.20917e-164	2.67391e-163	3.92082e-164	1.53526e-162	1.13425e-162	-1.25205e-162	5.59381e-163	-6.9329e-164	-2.95095e-163	2.30127e-163	6.15195e-163	4.50432e-164	-5.88248e-163	6.71015e-164	0
5.12064e-163	2.01967e-163	-9.59673e-163	1.38672e-162	-3.58561e-163	-8.26434e-163	-9.17486e-163	-1.41429e-163	-1.04156e-162	-1.31596e-163	-1.18556e-162	5.59147e-163	-1.35383e-162	-4.24384e-163	1.35207e-162	-1.25032e-162	-2.20917e-164	2.67391e-163	3.92082e-164	1.53526e-162	1.13425e-162	-1.25205e-162	5.59381e-163	-6.9329e-164	-2.95095e-163	2.30127e-163	6.15195e-163	4.50432e-164	-5.88248e-163	6.71015e-164	0
5.12064e-163	2.01967e-163	-9.59673e-163	1.38672e-162	-3.58561e-163	-8.26434e-163	-9.17486e-163	-1.41429e-163	-1.04156e-162	-1.31596e-163	-1.18556e-162	5.59147e-163	-1.35383e-162	-4.24384e-163	1.35207e-162	-1.25032e-162	-2.20917e-164	2.67391e-163	3.92082e-164	1.53526e-162	1.13425e-162	-1.25205e-162	5.59381e-163	-6.9329e-164	-2.95095e-163	2.30127e-163	6.15195e-163	4.50432e-164	-5.88248e-163	6.71015e-164	0
5.12064e-163	2.01967e-163	-9.59673e-163	1.38672e-162	-3.58561e-163	-8.26434e-163	-9.17486e-163	-1.41429e-163	-1.04156e-162	-1.31596e-163	-1.18556e-162	5.59147e-163	-1.35383e-162	-4.24384e-163	1.35207e-162	-1.25032e-162	-2.20917e-164	2.67391e-163	3.92082e-164	1.53526e-162	1.13425e-162	-1.25205e-162	5.59381e-163	-6.9329e-164	-2.95095e-163	2.30127e-163	6.15195e-163	4.50432e-164	-5.88248e-163	6.71015e-164	0
5.12064e-163	2.01967e-163	-9.59673e-163	1.38672e-162	-3.58561e-163	-8.26434e-163	-9.17486e-163	-1.41429e-163	-1.04156e-162	-1.31596e-163	-1.18556e-162	5.59147e-163	-1.35383e-162	-4.24384e-163	1.35207e-162	-1.25032e-162	-2.20917e-164	2.67391e-163	3.92082e-164	1.53526e-162	1.13425e-162	-1.25205e-162	5.59381e-163	-6.9329e-164	-2.95095e-163	2.30127e-163	6.15195e-163	4.50432e-164	-5.88248e-163	6.71015e-164	0
5.12064e-163	2.01967e-163	-9.59673e-163	1.38672e-162	-3.58561e-163	-8.26434e-163	-9.17486e-163	-1.41429e-163	-1.04156e-162	-1.31596e-163	-1.18556e-162	5.59147e-163	-1.35383e-162	-4.24384e-163	1.35207e-162	-1.25032e-162	-2.20917e-164	2.67391e-163	3.92082e-164	1.53526e-162	1.13425e-162	-1.25205e-162	5.59381e-163	-6.9329e-164	-2.95095e-163	2.30127e-163	6.15195e-163	4.50432e-164	-5.88248e-163	6.71015e-164	0
5.12064e-163	2.01967e-163	-9.59673e-163	1.38672e-162	-3.58561e-163	-8.26434e-163	-9.17486e-163	-1.41429e-163	-1.04156e-162	-1.31596e-163	-1.18556e-162	5.59147e-163	-1.35383e-162	-4.24384e-163	1.35207e-162	-1.25032e-162	-2.20917e-164	2.67391e-163	3.92082e-164	1.53526e-162	1.13425e-162	-1.25205e-162	5.59381e-163	-6.9329e-164	-2.95095e-163	2.30127e-163	6.15195e-163	4.50432e-164	-5.88248e-163	6.71015e-164	0
5.12064e-163	2.01967e-163	-9.59673e-163	1.38672e-162	-3.58561e-163	-8.26434e-163	-9.17486e-163	-1.41429e-163	-1.04156e-162	-1.31596e-163	-1.18556e-162	5.59147e-163	-1.35383e-162	-4.24384e-163	1.35207e-162	-1.25032e-162	-2.20917e-164	2.67391e-163	3.92082e-164	1.53526e-162	1.13425e-162	-1.25205e-162	5.59381e-163	-6.9329e-164	-2.95095e-163	2.30127e-163	6.15195e-163	4.50432e-164	-5.88248e-163	6.71015e-164	0
5.12064e-163	2.01967e-163	-9.59673e-163	1.38672e-162	-3.58561e-163	-8.26434e-163	-9.17486e-163	-1.41429e-163	-1.04156e-162	-1.31596e-163	-1.18556e-162	5.59147e-163	-1.35383e-162	-4.24384e-163	1.35207e-162	-1.25032e-162	-2.20917e-164	2.67391e-163	3.92082e-164	1.53526e-162	1.13425e-162	-1.25205e-162	5.59381e-163	-6.9329e-164	-2.95095e-163	2.30127e-163	6.15195e-163	4.50432e-164	-5.88248e-163	6.71015e-164	0
5.12064e-163	2.01967e-163	-9.59673e-163	1.38672e-162	-3.58561e-163	-8.26434e-163	-9.17486e-163	-1.41429e-163	-1.04156e-162	-1.31596e-163	-1.18556e-162	5.59147e-163	-1.35383e-162	-4.24384e-163	1.35207e-162	-1.25032e-162	-2.20917e-164	2.67391e-163	3.92082e-164	1.53526e-162	1.13425e-162	-1.25205e-162	5.59381e-163	-6.9329e-164	-2.95095e-163	2.30127e-163	6.15195e-163	4.50432e-164	-5.88248e-163	6.71015e-164	0
5.12064e-163	2.01967e-163	-9.59673e-163	1.38672e-162	-3.58561e-163	-8.26434e-163	-9.17486e-163	-1.41429e-163	-1.04156e-162	-1.31596e-163	-1.18556e-162	5.59147e-163	-1.35383e-162	-4.24384e-163	1.35207e-162	-1.25032e-162	-2.20917e-164	2.67391e-163	3.92082e-164	1.53526e-162	1.13425e-162	-1.25205e-162	5.59381e-163	-6.9329e-164	-2.95095e-163	2.30127e-163	6.15195e-163	4.50432e-164	-5.88248e-163	6.71015e-164	0
5.12064e-163	2.01967e-163	-9.59673e-163	1.38672e-162	-3.58561e-163	-8.26434e-163	-9.17486e-163	-1.41429e-163	-1.04156e-162	-1.31596e-163	-1.18556e-162	5.59147e-163	-1.35383e-162	-4.24384e-163	1.35207e-162	-1.25032e-162	-2.20917e-164	2.67391e-163	3.92082e-164	1.53526e-162	1.13425e-162	-1.25205e-162	5.59381e-163	-6.9329e-164	-2.95095e-163	2.30127e-163	6.15195e-163	4.50432e-164	-5.88248e-163	6.71015e-164	0
5.12064e-163	2.01967e-163	-9.59673e-163	1.38672e-162	-3.58561e-163	-8.26434e-163	-9.17486e-163	-1.41429e-163	-1.04156e-162	-1.31596e-163	-1.18556e-162	5.59147e-163	-1.35383e-162	-4.24384e-163	1.35207e-162	-1.25032e-162	-2.20917e-164	2.67391e-163	3.92082e-164	1.53526e-162	1.13425e-162	-1.25205e-162	5.59381e-163	-6.9329e-164	-2.95095e-163	2.30127e-163	6.15195e-163	4.50432e-164	-5.88248e-163	6.71015e-164	0
5.12064e-163	2.01967e-163	-9.59673e-163	1.38672e-162	-3.58561e-163	-8.26434e-163	-9.17486e-163	-1.41429e-163	-1.04156e-162	-1.31596e-163	-1.18556e-162	5.59147e-163	-1.35383e-162	-4.24384e-163	1.35207e-162	-1.25032e-162	-2.20917e-164	2.67391e-163	3.92082e-164	1.53526e-162	1.13425e-162	-1.25205e-162	5.59381e-163	-6.9329e-164	-2.95095e-163	2.30127e-163	6.15195e-163	4.50432e-164	-5.88248e-163	6.71015e-164	0
5.12064e-163	2.01967e-163	-9.59673e-163	1.38672e-162	-3.58561e-163	-8.26434e-163	-9.17486e-163	-1.41429e-163	-1.04156e-162	-1.31596e-163	-1.18556e-162	5.59147e-163	-1.35383e-162	-4.24384e-163	1.35207e-162	-1.25032e-162	-2.20917e-164	2.67391e-163	3.92082e-164	1.53526e-162	1.13425e-162	-1.25205e-162	5.59381e-163	-6.9329e-164	-2.95095e-163	2.30127e-163	6.15195e-163	4.50432e-164	-5.88248e-163	6.71015e-164	0
5.12064e-163	2.01967e-163	-9.59673e-163	1.38672e-162	-3.58561e-163	-8.26434e-163	-9.17486e-163	-1.41429e-163	-1.04156e-162	-1.31596e-163	-1.18556e-162	5.59147e-163	-1.35383e-162	-4.24384e-163	1.35207e-162	-1.25032e-162	-2.20917e-164	2.67391e-163	3.92082e-164	1.53526e-162	1.13425e-162	-1.25205e-162	5.59381e-163	-6.9329e-164	-2.95095e-163	2.30127e-163	6.15195e-163	4.50432e-164	-5.88248e-163	6.71015e-164	0
5.12064e-163	2.01967e-163	-9.59673e-163	1.38672e-162	-3.58561e-163	-8.26434e-163	-9.17486e-163	-1.41429e-163	-1.04156e-162	-1.31596e-163	-1.18556e-162	5.59147e-163	-1.35383e-162	-4.24384e-163	1.35207e-162	-1.25032e-162	-2.20917e-164	2.67391e-163	3.92082e-164	1.53526e-162	1.13425e-162	-1.25205e-162	5.59381e-163	-6.9329e-164	-2.95095e-163	2.30127e-163	6.15195e-163	4.50432e-164	-5.88248e-163	6.71015e-164	0
5.12064e-163	2.01967e-163	-9.59673e-163	1.38672e-162	-3.58561e-163	-8.26434e-163	-9.17486e-163	-1.41429e-163	-1.04156e-162	-1.31596e-163	-1.18556e-162	5.59147e-163	-1.35383e-162	-4.24384e-163	1.35207e-162	-1.25032e-162	-2.20917e-164	2.67391e-163	3.92082e-164	1.53526e-162	1.13425e-162	-1.25205e-162	5.59381e-163	-6.9329e-164	-2.95095e-163	2.30127e-163	6.15195e-163	4.50432e-164	-5.88248e-163	6.71015e-164	0
5.12064e-163	2.01967e-163	-9.59673e-163	1.38672e-162	-3.58561e-163	-8.26434e-163	-9.17486e-163	-1.41429e-163	-1.04156e-162	-1.31596e-163	-1.18556e-162	5.59147e-163	-1.35383e-162	-4.24384e-163	1.35207e-162	-1.25032e-162	-2.20917e-164	2.67391e-163	3.92082e-164	1.53526e-162	1.13425e-162	-1.25205e-162	5.59381e-163	-6.9329e-164	-2.95095e-163	2.30127e-163	6.15195e-163	4.50432e-164	-5.88248e-163	6.71015e-164	0
5.12064e-163	2.01967e-163	-9.59673e-163	1.38672e-162	-3.58561e-163	-8.26434e-163	-9.17486e-163	-1.41429e-163	-1.04156e-162	-1.31596e-163	-1.18556e-162	5.59147e-163	-1.35383e-162	-4.24384e-163	1.35207e-162	-1.25032e-162	-2.20917e-164	2.67391e-163	3.92082e-164	1.53526e-162	1.13425e-162	-1.25205e-162	5.59381e-163	-6.9329e-164	-2.95095e-163	2.30127e-163	6.15195e-163	4.50432e-164	-5.88248e-163	6.71015e-164	0
5.12064e-163	2.01967e-163	-9.59673e-163	1.38672e-162	-3.58561e-163	-8.26434e-163	-9.17486e-163	-1.41429e-163	-1.04156e-162	-1.31596e-163	-1.18556e-162	5.59147e-163	-1.35383e-162	-4.24384e-163	1.35207e-162	-1.25032e-162	-2.20917e-164	2.67391e-163	3.92082e-164	1.53526e-162	1.13425e-162	-1.25205e-162	5.59381e-163	-6.9329e-164	-2.95095e-163	2.30127e-163	6.15195e-163	4.50432e-164	-5.88248e-163	6.71015e-164	0
5.12064e-163	2.01967e-163	-9.59673e-163	1.38672e-162	-3.58561e-163	-8.26434e-163	-9.17486e-163	-1.41429e-163	-1.04156e-162	-1.31596e-163	-1.18556e-162	5.59147e-163	-1.35383e-162	-4.24384e-163	1.35207e-162	-1.25032e-162	-2.20917e-164	2.67391e-163	3.92082e-164	1.53526e-162	1.13425e-162	-1.25205e-162	5.59381e-163	-6.9329e-164	-2.95095e-163	2.30127e-163	6.15195e-163	4.50432e-164	-5.88248e-163	6.71015e-164	0
5.12064e-163	2.01967e-163	-9.59673e-163	1.38672e-162	-3.58561e-163	-8.26434e-163	-9.17486e-163	-1.41429e-163	-1.04156e-162	-1.31596e-163	-1.18556e-162	5.59147e-163	-1.35383e-162	-4.24384e-163	1.35207e-162	-1.25032e-162	-2.20917e-164	2.67391e-163	3.92082e-164	1.53526e-162	1.13425e-162	-1.25205e-162	5.59381e-163	-6.9329e-164	-2.95095e-163	2.30127e-163	6.15195e-163	4.50432e-164	-5.88248e-163	6.71015e-164	0
5.12064e-163	2.01967e-163	-9.59673e-163	1.38672e-162	-3.58561e-163	-8.26434e-163	-9.17486e-163	-1.41429e-163	-1.04156e-162	-1.31596e-163	-1.18556e-162	5.59147e-163	-1.35383e-162	-4.24384e-163	1.35207e-162	-1.25032e-162	-2.20917e-164	2.67391e-163	3.92082e-164	1.53526e-162	1.13425e-162	-1.25205e-162	5.59381e-163	-6.9329e-164	-2.95095e-163	2.30127e-163	6.15195e-163	4.50432e-164	-5.88248e-163	6.71015e-164	0
5.12064e-163	2.01967e-163	-9.59673e-163	1.38672e-162	-3.58561e-163	-8.26434e-163	-9.17486e-163	-1.41429e-163	-1.04156e-162	-1.31596e-163	-1.18556e-162	5.59147e-163	-1.35383e-162	-4.24384e-163	1.35207e-162	-1.25032e-162	-2.20917e-164	2.67391e-163	3.92082e-164	1.53526e-162	1.13425e-162	-1.25205e-162	5.59381e-163	-6.9329e-164	-2.95095e-163	2.30127e-163	6.15195e-163	4.50432e-164	-5.88248e-163	6.71015e-164	0
5.12064e-163	2.01967e-163	-9.59673e-163	1.38672e-162	-3.58561e-163	-8.26434e-163	-9.17486e-163	-1.41429e-163	-1.04156e-162	-1.31596e-163	-1.18556e-162	5.59147e-163	-1.35383e-162	-4.24384e-163	1.35207e-162	-1.25032e-162	-2.20917e-164	2.67391e-163	3.92082e-164	1.53526e-162	1.13425e-162	-1.25205e-162	5.59381e-163	-6.9329e-164	-2.95095e-163	2.30127e-163	6.15195e-163	4.50432e-164	-5.88248e-163	6.71015e-164	0
5.12064e-163	2.01967e-163	-9.59673e-163	1.38672e-162	-3.58561e-163	-8.26434e-163	-9.17486e-163	-1.41429e-163	-1.04156e-162	-1.31596e-163	-1.18556e-162	5.59147e-163	-1.35383e-162	-4.24384e-163	1.35207e-162	-1.25032e-162	-2.20917e-164	2.67391e-163	3.92082e-164	1.53526e-162	1.13425e-162	-1.25205e-162	5.59381e-163	-6.9329e-164	-2.95095e-163	2.30127e-163	6.15195e-163	4.50432e-164	-5.88248e-163	6.71015e-164	0
5.12064e-163	2.01967e-163	-9.59673e-163	1.38672e-162	-3.58561e-163	-8.26434e-163	-9.17486e-163	-1.41429e-163	-1.04156e-162	-1.31596e-163	-1.18556e-162	5.59147e-163	-1.35383e-162	-4.24384e-163	1.35207e-162	-1.25032e-162	-2.20917e-164	2.67391e-163	3.92082e-164	1.53526e-162	1.13425e-162	-1.25205e-162	5.59381e-163	-6.9329e-164	-2.95095e-163	2.30127e-163	6.15195e-163	4.50432e-164	-5.88248e-163	6.71015e-164	0
5.12064e-163	2.01967e-163	-9.59673e-163	1.38672e-162	-3.58561e-163	-8.26434e-163	-9.17486e-163	-1.41429e-163	-1.04156e-162	-1.31596e-163	-1.18556e-162	5.59147e-163	-1.35383e-162	-4.24384e-163	1.35207e-162	-1.25032e-162	-2.20917e-164	2.67391e-163	3.92082e-164	1.53526e-162	1.13425e-162	-1.25205e-162	5.59381e-163	-6.9329e-164	-2.95095e-163	2.30127e-163	6.15195e-163	4.50432e-164	-5.88248e-163	6.71015e-164	0
5.12064e-163	2.01967e-163	-9.59673e-163	1.38672e-162	-3.58561e-163	-8.26434e-163	-9.17486e-163	-1.41429e-163	-1.04156e-162	-1.31596e-163	-1.18556e-162	5.59147e-163	-1.35383e-162	-4.24384e-163	1.35207e-162	-1.25032e-162	-2.20917e-164	2.67391e-163	3.92082e-164	1.53526e-162	1.13425e-162	-1.25205e-162	5.59381e-163	-6.9329e-164	-2.95095e-163	2.30127e-163	6.15195e-163	4.50432e-164	-5.88248e-163	6.71015e-164	0
5.12064e-163	2.01967e-163	-9.59673e-163	1.38672e-162	-3.58561e-163	-8.26434e-163	-9.17486e-163	-1.41429e-163	-1.04156e-162	-1.31596e-163	-1.18556e-162	5.59147e-163	-1.35383e-162	-4.24384e-163	1.35207e-162	-1.25032e-162	-2.20917e-164	2.67391e-163	3.92082e-164	1.53526e-162	1.13425e-162	-1.25205e-162	5.59381e-163	-6.9329e-164	-2.95095e-163	2.30127e-163	6.15195e-163	4.50432e-164	-5.88248e-163	6.71015e-164	0
5.12064e-163	2.01967e-163	-9.59673e-163	1.38672e-162	-3.58561e-163	-8.26434e-163	-9.17486e-163	-1.41429e-163	-1.04156e-162	-1.31596e-163	-1.18556e-162	5.59147e-163	-1.35383e-162	-4.24384e-163	1.35207e-162	-1.25032e-162	-2.20917e-164	2.67391e-163	3.92082e-164	1.53526e-162	1.13425e-162	-1.25205e-162	5.59381e-163	-6.9329e-164	-2.95095e-163	2.30127e-163	6.15195e-163	4.50432e-164	-5.88248e-163	6.71015e-164	0
5.12064e-163	2.01967e-163	-9.59673e-163	1.38672e-162	-3.58561e-163	-8.26434e-163	-9.17486e-163	-1.41429e-163	-1.04156e-162	-1.31596e-163	-1.18556e-162	5.59147e-163	-1.35383e-162	-4.24384e-163	1.35207e-162	-1.25032e-162	-2.20917e-164	2.67391e-163	3.92082e-164	1.53526e-162	1.13425e-162	-1.25205e-162	5.59381e-163	-6.9329e-164	-2.95095e-163	2.30127e-163	6.15195e-163	4.50432e-164	-5.88248e-163	6.71015e-164	0
5.12064e-163	2.01967e-163	-9.59673e-163	1.38672e-162	-3.58561e-163	-8.26434e-163	-9.17486e-163	-1.41429e-163	-1.04156e-162	-1.31596e-163	-1.18556e-162	5.59147e-163	-1.35383e-162	-4.24384e-163	1.35207e-162	-1.25032e-162	-2.20917e-164	2.67391e-163	3.92082e-164	1.53526e-162	1.13425e-162	-1.25205e-162	5.59381e-163	-6.9329e-164	-2.95095e-163	2.30127e-163	6.15195e-163	4.50432e-164	-5.88248e-163	6.71015e-164	0
5.12064e-163	2.01967e-163	-9.59673e-163	1.38672e-162	-3.58561e-163	-8.26434e-163	-9.17486e-163	-1.41429e-163	-1.04156e-162	-1.31596e-163	-1.18556e-162	5.59147e-163	-1.35383e-162	-4.24384e-163	1.35207e-162	-1.25032e-162	-2.20917e-164	2.67391e-163	3.92082e-164	1.53526e-162	1.13425e-162	-1.25205e-162	5.59381e-163	-6.9329e-164	-2.95095e-163	2.30127e-163	6.15195e-163	4.50432e-164	-5.88248e-163	6.71015e-164	0
5.12064e-163	2.01967e-163	-9.59673e-163	1.38672e-162	-3.58561e-163	-8.26434e-163	-9.17486e-163	-1.41429e-163	-1.04156e-162	-1.31596e-163	-1.18556e-162	5.59147e-163	-1.35383e-162	-4.24384e-163	1.35207e-162	-1.25032e-162	-2.20917e-164	2.67391e-163	3.92082e-164	1.53526e-162	1.13425e-162	-1.25205e-162	5.59381e-163	-6.9329e-164	-2.95095e-163	2.30127e-163	6.15195e-163	4.50432e-164	-5.88248e-163	6.71015e-164	0
5.12064e-163	2.01967e-163	-9.59673e-163	1.38672e-162	-3.58561e-163	-8.26434e-163	-9.17486e-163	-1.41429e-163	-1.04156e-162	-1.31596e-163	-1.18556e-162	5.59147e-163	-1.35383e-162	-4.24384e-163	1.35207e-162	-1.25032e-162	-2.20917e-164	2.67391e-163	3.92082e-164	1.53526e-162	1.13425e-162	-1.25205e-162	5.59381e-163	-6.9329e-164	-2.95095e-163	2.30127e-163	6.15195e-163	4.50432e-164	-5.88248e-163	6.71015e-164	0
5.12064e-163	2.01967e-163	-9.59673e-163	1.38672e-162	-3.58561e-163	-8.26434e-163	-9.17486e-163	-1.41429e-163	-1.04156e-162	-1.31596e-163	-1.18556e-162	5.59147e-163	-1.35383e-162	-4.24384e-163	1.35207e-162	-1.25032e-162	-2.20917e-164	2.67391e-163	3.92082e-164	1.53526e-162	1.13425e-162	-1.25205e-162	5.59381e-163	-6.9329e-164	-2.95095e-163	2.30127e-163	6.15195e-163	4.50432e-164	-5.88248e-163	6.71015e-164	0
5.12064e-163	2.01967e-163	-9.59673e-163	1.38672e-162	-3.58561e-163	-8.26434e-163	-9.17486e-163	-1.41429e-163	-1.04156e-162	-1.31596e-163	-1.18556e-162	5.59147e-163	-1.35383e-162	-4.24384e-163	1.35207e-162	-1.25032e-162	-2.20917e-164	2.67391e-163	3.92082e-164	1.53526e-162	1.13425e-162	-1.25205e-162	5.59381e-163	-6.9329e-164	-2.95095e-163	2.30127e-163	6.15195e-163	4.50432e-164	-5.88248e-163	6.71015e-164	0
5.12064e-163	2.01967e-163	-9.59673e-163	1.38672e-162	-3.58561e-163	-8.26434e-163	-9.17486e-163	-1.41429e-163	-1.04156e-162	-1.31596e-163	-1.18556e-162	5.59147e-163	-1.35383e-162	-4.24384e-163	1.35207e-162	-1.25032e-162	-2.20917e-164	2.67391e-163	3.92082e-164	1.53526e-162	1.13425e-162	-1.25205e-162	5.59381e-163	-6.9329e-164	-2.95095e-163	2.30127e-163	6.15195e-163	4.50432e-164	-5.88248e-163	6.71015e-164	0
5.12064e-163	2.01967e-163	-9.59673e-163	1.38672e-162	-3.58561e-163	-8.26434e-163	-9.17486e-163	-1.41429e-163	-1.04156e-162	-1.31596e-163	-1.18556e-162	5.59147e-163	-1.35383e-162	-4.24384e-163	1.35207e-162	-1.25032e-162	-2.20917e-164	2.67391e-163	3.92082e-164	1.53526e-162	1.13425e-162	-1.25205e-162	5.59381e-163	-6.9329e-164	-2.95095e-163	2.30127e-163	6.15195e-163	4.50432e-164	-5.88248e-163	6.71015e-164	0
5.12064e-163	2.01967e-163	-9.59673e-163	1.38672e-162	-3.58561e-163	-8.26434e-163	-9.17486e-163	-1.41429e-163	-1.04156e-162	-1.31596e-163	-1.18556e-162	5.59147e-163	-1.35383e-162	-4.24384e-163	1.35207e-162	-1.25032e-162	-2.20917e-164	2.67391e-163	3.92082e-164	1.53526e-162	1.13425e-162	-1.25205e-162	5.59381e-163	-6.9329e-164	-2.95095e-163	2.30127e-163	6.15195e-163	4.50432e-164	-5.88248e-163	6.71015e-164	0
5.12064e-163	2.01967e-163	-9.59673e-163	1.38672e-162	-3.58561e-163	-8.26434e-163	-9.17486e-163	-1.41429e-163	-1.04156e-162	-1.31596e-163	-1.18556e-162	5.59147e-163	-1.35383e-162	-4.24384e-163	1.35207e-162	-1.25032e-162	-2.20917e-164	2.67391e-163	3.92082e-164	1.53526e-162	1.13425e-162	-1.25205e-162	5.59381e-163	-6.9329e-164	-2.95095e-163	2.30127e-163	6.15195e-163	4.50432e-164	-5.88248e-163	6.71015e-164	0
5.12064e-163	2.01967e-163	-9.59673e-163	1.38672e-162	-3.58561e-163	-8.26434e-163	-9.17486e-163	-1.41429e-163	-1.04156e-162	-1.31596e-163	-1.18556e-162	5.59147e-163	-1.35383e-162	-4.24384e-163	1.35207e-162	-1.25032e-162	-2.20917e-164	2.67391e-163	3.92082e-164	1.53526e-162	1.13425e-162	-1.25205e-162	5.59381e-163	-6.9329e-164	-2.95095e-163	2.30127e-163	6.15195e-163	4.50432e-164	-5.88248e-163	6.71015e-164	0
5.12064e-163	2.01967e-163	-9.59673e-163	1.38672e-162	-3.58561e-163	-8.26434e-163	-9.17486e-163	-1.41429e-163	-1.04156e-162	-1.31596e-163	-1.18556e-162	5.59147e-163	-1.35383e-162	-4.24384e-163	1.35207e-162	-1.25032e-162	-2.20917e-164	2.67391e-163	3.92082e-164	1.53526e-162	1.13425e-162	-1.25205e-162	5.59381e-163	-6.9329e-164	-2.95095e-163	2.30127e-163	6.15195e-163	4.50432e-164	-5.88248e-163	6.71015e-164	0
5.12064e-163	2.01967e-163	-9.59673e-163	1.38672e-162	-3.58561e-163	-8.26434e-163	-9.17486e-163	-1.41429e-163	-1.04156e-162	-1.31596e-163	-1.18556e-162	5.59147e-163	-1.35383e-162	-4.24384e-163	1.35207e-162	-1.25032e-162	-2.20917e-164	2.67391e-163	3.92082e-164	1.53526e-162	1.13425e-162	-1.25205e-162	5.59381e-163	-6.9329e-164	-2.95095e-163	2.30127e-163	6.15195e-163	4.50432e-164	-5.88248e-163	6.71015e-164	0
5.12064e-163	2.01967e-163	-9.59673e-163	1.38672e-162	-3.58561e-163	-8.26434e-163	-9.17486e-163	-1.41429e-163	-1.04156e-162	-1.31596e-163	-1.18556e-162	5.59147e-163	-1.35383e-162	-4.24384e-163	1.35207e-162	-1.25032e-162	-2.20917e-164	2.67391e-163	3.92082e-164	1.53526e-162	1.13425e-162	-1.25205e-162	5.59381e-163	-6.9329e-164	-2.95095e-163	2.30127e-163	6.15195e-163	4.50432e-164	-5.88248e-163	6.71015e-164	0
5.12064e-163	2.01967e-163	-9.59673e-163	1.38672e-162	-3.58561e-163	-8.26434e-163	-9.17486e-163	-1.41429e-163	-1.04156e-162	-1.31596e-163	-1.18556e-162	5.59147e-163	-1.35383e-162	-4.24384e-163	1.35207e-162	-1.25032e-162	-2.20917e-164	2.67391e-163	3.92082e-164	1.53526e-162	1.13425e-162	-1.25205e-162	5.59381e-163	-6.9329e-164	-2.95095e-163	2.30127e-163	6.15195e-163	4.50432e-164	-5.88248e-163	6.71015e-164	0
5.12064e-163	2.01967e-163	-9.59673e-163	1.38672e-162	-3.58561e-163	-8.26434e-163	-9.17486e-163	-1.41429e-163	-1.04156e-162	-1.31596e-163	-1.18556e-162	5.59147e-163	-1.35383e-162	-4.24384e-163	1.35207e-162	-1.25032e-162	-2.20917e-164	2.67391e-163	3.92082e-164	1.53526e-162	1.13425e-162	-1.25205e-162	5.59381e-163	-6.9329e-164	-2.95095e-163	2.30127e-163	6.15195e-163	4.50432e-164	-5.88248e-163	6.71015e-164	0
5.12064e-163	2.01967e-163	-9.59673e-163	1.38672e-162	-3.58561e-163	-8.26434e-163	-9.17486e-163	-1.41429e-163	-1.04156e-162	-1.31596e-163	-1.18556e-162	5.59147e-163	-1.35383e-162	-4.24384e-163	1.35207e-162	-1.25032e-162	-2.20917e-164	2.67391e-163	3.92082e-164	1.53526e-162	1.13425e-162	-1.25205e-162	5.59381e-163	-6.9329e-164	-2.95095e-163	2.30127e-163	6.15195e-163	4.50432e-164	-5.88248e-163	6.71015e-164	0
5.12064e-163	2.01967e-163	-9.59673e-163	1.38672e-162	-3.58561e-163	-8.26434e-163	-9.17486e-163	-1.41429e-163	-1.04156e-162	-1.31596e-163	-1.18556e-162	5.59147e-163	-1.35383e-162	-4.24384e-163	1.35207e-162	-1.25032e-162	-2.20917e-164	2.67391e-163	3.92082e-164	1.53526e-162	1.13425e-162	-1.25205e-162	5.59381e-163	-6.9329e-164	-2.95095e-163	2.30127e-163	6.15195e-163	4.50432e-164	-5.88248e-163	6.71015e-164	0
5.12064e-163	2.01967e-163	-9.59673e-163	1.38672e-162	-3.58561e-163	-8.26434e-163	-9.17486e-163	-1.41429e-163	-1.04156e-162	-1.31596e-163	-1.18556e-162	5.59147e-163	-1.35383e-162	-4.24384e-163	1.35207e-162	-1.25032e-162	-2.20917e-164	2.67391e-163	3.92082e-164	1.53526e-162	1.13425e-162	-1.25205e-162	5.59381e-163	-6.9329e-164	-2.95095e-163	2.30127e-163	6.15195e-163	4.50432e-164	-5.88248e-163	6.71015e-164	0
5.12064e-163	2.01967e-163	-9.59673e-163	1.38672e-162	-3.58561e-163	-8.26434e-163	-9.17486e-163	-1.41429e-163	-1.04156e-162	-1.31596e-163	-1.18556e-162	5.59147e-163	-1.35383e-162	-4.24384e-163	1.35207e-162	-1.25032e-162	-2.20917e-164	2.67391e-163	3.92082e-164	1.53526e-162	1.13425e-162	-1.25205e-162	5.59381e-163	-6.9329e-164	-2.95095e-163	2.30127e-163	6.15195e-163	4.50432e-164	-5.88248e-163	6.71015e-164	0
5.12064e-163	2.01967e-163	-9.59673e-163	1.38672e-162	-3.58561e-163	-8.26434e-163	-9.17486e-163	-1.41429e-163	-1.04156e-162	-1.31596e-163	-1.18556e-162	5.59147e-163	-1.35383e-162	-4.24384e-163	1.35207e-162	-1.25032e-162	-2.20917e-164	2.67391e-163	3.92082e-164	1.53526e-162	1.13425e-162	-1.25205e-162	5.59381e-163	-6.9329e-164	-2.95095e-163	2.30127e-163	6.15195e-163	4.50432e-164	-5.88248e-163	6.71015e-164	0
5.12064e-163	2.01967e-163	-9.59673e-163	1.38672e-162	-3.58561e-163	-8.26434e-163	-9.17486e-163	-1.41429e-163	-1.04156e-162	-1.31596e-163	-1.18556e-162	5.59147e-163	-1.35383e-162	-4.24384e-163	1.35207e-162	-1.25032e-162	-2.20917e-164	2.67391e-163	3.92082e-164	1.53526e-162	1.13425e-162	-1.25205e-162	5.59381e-163	-6.9329e-164	-2.95095e-163	2.30127e-163	6.15195e-163	4.50432e-164	-5.88248e-163	6.71015e-164	0
5.12064e-163	2.01967e-163	-9.59673e-163	1.38672e-162	-3.58561e-163	-8.26434e-163	-9.17486e-163	-1.41429e-163	-1.04156e-162	-1.31596e-163	-1.18556e-162	5.59147e-163	-1.35383e-162	-4.24384e-163	1.35207e-162	-1.25032e-162	-2.20917e-164	2.67391e-163	3.92082e-164	1.53526e-162	1.13425e-162	-1.25205e-162	5.59381e-163	-6.9329e-164	-2.95095e-163	2.30127e-163	6.15195e-163	4.50432e-164	-5.88248e-163	6.71015e-164	0
5.12064e-163	2.01967e-163	-9.59673e-163	1.38672e-162	-3.58561e-163	-8.26434e-163	-9.17486e-163	-1.41429e-163	-1.04156e-162	-1.31596e-163	-1.18556e-162	5.59147e-163	-1.35383e-162	-4.24384e-163	1.35207e-162	-1.25032e-162	-2.20917e-164	2.67391e-163	3.92082e-164	1.53526e-162	1.13425e-162	-1.25205e-162	5.59381e-163	-6.9329e-164	-2.95095e-163	2.30127e-163	6.15195e-163	4.50432e-164	-5.88248e-163	6.71015e-164	0
5.12064e-163	2.01967e-163	-9.59673e-163	1.38672e-162	-3.58561e-163	-8.26434e-163	-9.17486e-163	-1.41429e-163	-1.04156e-162	-1.31596e-163	-1.18556e-162	5.59147e-163	-1.35383e-162	-4.24384e-163	1.35207e-162	-1.25032e-162	-2.20917e-164	2.67391e-163	3.92082e-164	1.53526e-162	1.13425e-162	-1.25205e-162	5.59381e-163	-6.9329e-164	-2.95095e-163	2.30127e-163	6.15195e-163	4.50432e-164	-5.88248e-163	6.71015e-164	0
5.12064e-163	2.01967e-163	-9.59673e-163	1.38672e-162	-3.58561e-163	-8.26434e-163	-9.17486e-163	-1.41429e-163	-1.04156e-162	-1.31596e-163	-1.18556e-162	5.59147e-163	-1.35383e-162	-4.24384e-163	1.35207e-162	-1.25032e-162	-2.20917e-164	2.67391e-163	3.92082e-164	1.53526e-162	1.13425e-162	-1.25205e-162	5.59381e-163	-6.9329e-164	-2.95095e-163	2.30127e-163	6.15195e-163	4.50432e-164	-5.88248e-163	6.71015e-164	0
5.12064e-163	2.01967e-163	-9.59673e-163	1.38672e-162	-3.58561e-163	-8.26434e-163	-9.17486e-163	-1.41429e-163	-1.04156e-162	-1.31596e-163	-1.18556e-162	5.59147e-163	-1.35383e-162	-4.24384e-163	1.35207e-162	-1.25032e-162	-2.20917e-164	2.67391e-163	3.92082e-164	1.53526e-162	1.13425e-162	-1.25205e-162	5.59381e-163	-6.9329e-164	-2.95095e-163	2.30127e-163	6.15195e-163	4.50432e-164	-5.88248e-163	6.71015e-164	0
5.12064e-163	2.01967e-163	-9.59673e-163	1.38672e-162	-3.58561e-163	-8.26434e-163	-9.17486e-163	-1.41429e-163	-1.04156e-162	-1.31596e-163	-1.18556e-162	5.59147e-163	-1.35383e-162	-4.24384e-163	1.35207e-162	-1.25032e-162	-2.20917e-164	2.67391e-163	3.92082e-164	1.53526e-162	1.13425e-162	-1.25205e-162	5.59381e-163	-6.9329e-164	-2.95095e-163	2.30127e-163	6.15195e-163	4.50432e-164	-5.88248e-163	6.71015e-164	0
5.12064e-163	2.01967e-163	-9.59673e-163	1.38672e-162	-3.58561e-163	-8.26434e-163	-9.17486e-163	-1.41429e-163	-1.04156e-162	-1.31596e-163	-1.18556e-162	5.59147e-163	-1.35383e-162	-4.24384e-163	1.35207e-162	-1.25032e-162	-2.20917e-164	2.67391e-163	3.92082e-164	1.53526e-162	1.13425e-162	-1.25205e-162	5.59381e-163	-6.9329e-164	-2.95095e-163	2.30127e-163	6.15195e-163	4.50432e-164	-5.88248e-163	6.71015e-164	0
5.12064e-163	2.01967e-163	-9.59673e-163	1.38672e-162	-3.58561e-163	-8.26434e-163	-9.17486e-163	-1.41429e-163	-1.04156e-162	-1.31596e-163	-1.18556e-162	5.59147e-163	-1.35383e-162	-4.24384e-163	1.35207e-162	-1.25032e-162	-2.20917e-164	2.67391e-163	3.92082e-164	1.53526e-162	1.13425e-162	-1.25205e-162	5.59381e-163	-6.9329e-164	-2.95095e-163	2.30127e-163	6.15195e-163	4.50432e-164	-5.88248e-163	6.71015e-164	0
5.12064e-163	2.01967e-163	-9.59673e-163	1.38672e-162	-3.58561e-163	-8.26434e-163	-9.17486e-163	-1.41429e-163	-1.04156e-162	-1.31596e-163	-1.18556e-162	5.59147e-163	-1.35383e-162	-4.24384e-163	1.35207e-162	-1.25032e-162	-2.20917e-164	2.67391e-163	3.92082e-164	1.53526e-162	1.13425e-162	-1.25205e-162	5.59381e-163	-6.9329e-164	-2.95095e-163	2.30127e-163	6.15195e-163	4.50432e-164	-5.88248e-163	6.71015e-164	0
5.12064e-163	2.01967e-163	-9.59673e-163	1.38672e-162	-3.58561e-163	-8.26434e-163	-9.17486e-163	-1.41429e-163	-1.04156e-162	-1.31596e-163	-1.18556e-162	5.59147e-163	-1.35383e-162	-4.24384e-163	1.35207e-162	-1.25032e-162	-2.20917e-164	2.67391e-163	3.92082e-164	1.53526e-162	1.13425e-162	-1.25205e-162	5.59381e-163	-6.9329e-164	-2.95095e-163	2.30127e-163	6.15195e-163	4.50432e-164	-5.88248e-163	6.71015e-164	0
5.12064e-163	2.01967e-163	-9.59673e-163	1.38672e-162	-3.58561e-163	-8.26434e-163	-9.17486e-163	-1.41429e-163	-1.04156e-162	-1.31596e-163	-1.18556e-162	5.59147e-163	-1.35383e-162	-4.24384e-163	1.35207e-162	-1.25032e-162	-2.20917e-164	2.67391e-163	3.92082e-164	1.53526e-162	1.13425e-162	-1.25205e-162	5.59381e-163	-6.9329e-164	-2.95095e-163	2.30127e-163	6.15195e-163	4.50432e-164	-5.88248e-163	6.71015e-164	0
5.12064e-163	2.01967e-163	-9.59673e-163	1.38672e-162	-3.58561e-163	-8.26434e-163	-9.17486e-163	-1.41429e-163	-1.04156e-162	-1.31596e-163	-1.18556e-162	5.59147e-163	-1.35383e-162	-4.24384e-163	1.35207e-162	-1.25032e-162	-2.20917e-164	2.67391e-163	3.92082e-164	1.53526e-162	1.13425e-162	-1.25205e-162	5.59381e-163	-6.9329e-164	-2.95095e-163	2.30127e-163	6.15195e-163	4.50432e-164	-5.88248e-163	6.71015e-164	0
5.12064e-163	2.01967e-163	-9.59673e-163	1.38672e-162	-3.58561e-163	-8.26434e-163	-9.17486e-163	-1.41429e-163	-1.04156e-162	-1.31596e-163	-1.18556e-162	5.59147e-163	-1.35383e-162	-4.24384e-163	1.35207e-162	-1.25032e-162	-2.20917e-164	2.67391e-163	3.92082e-164	1.53526e-162	1.13425e-162	-1.25205e-162	5.59381e-163	-6.9329e-164	-2.95095e-163	2.30127e-163	6.15195e-163	4.50432e-164	-5.88248e-163	6.71015e-164	0
5.12064e-163	2.01967e-163	-9.59673e-163	1.38672e-162	-3.58561e-163	-8.26434e-163	-9.17486e-163	-1.41429e-163	-1.04156e-162	-1.31596e-163	-1.18556e-162	5.59147e-163	-1.35383e-162	-4.24384e-163	1.35207e-162	-1.25032e-162	-2.20917e-164	2.67391e-163	3.92082e-164	1.53526e-162	1.13425e-162	-1.25205e-162	5.59381e-163	-6.9329e-164	-2.95095e-163	2.30127e-163	6.15195e-163	4.50432e-164	-5.88248e-163	6.71015e-164	0
5.12064e-163	2.01967e-163	-9.59673e-163	1.38672e-162	-3.58561e-163	-8.26434e-163	-9.17486e-163	-1.41429e-163	-1.04156e-162	-1.31596e-163	-1.18556e-162	5.59147e-163	-1.35383e-162	-4.24384e-163	1.35207e-162	-1.25032e-162	-2.20917e-164	2.67391e-163	3.92082e-164	1.53526e-162	1.13425e-162	-1.25205e-162	5.59381e-163	-6.9329e-164	-2.95095e-163	2.30127e-163	6.15195e-163	4.50432e-164	-5.88248e-163	6.71015e-164	0
5.12064e-163	2.01967e-163	-9.59673e-163	1.38672e-162	-3.58561e-163	-8.26434e-163	-9.17486e-163	-1.41429e-163	-1.04156e-162	-1.31596e-163	-1.18556e-162	5.59147e-163	-1.35383e-162	-4.24384e-163	1.35207e-162	-1.25032e-162	-2.20917e-164	2.67391e-163	3.92082e-164	1.53526e-162	1.13425e-162	-1.25205e-162	5.59381e-163	-6.9329e-164	-2.95095e-163	2.30127e-163	6.15195e-163	4.50432e-164	-5.88248e-163	6.71015e-164	0
5.12064e-163	2.01967e-163	-9.59673e-163	1.38672e-162	-3.58561e-163	-8.26434e-163	-9.17486e-163	-1.41429e-163	-1.04156e-162	-1.31596e-163	-1.18556e-162	5.59147e-163	-1.35383e-162	-4.24384e-163	1.35207e-162	-1.25032e-162	-2.20917e-164	2.67391e-163	3.92082e-164	1.53526e-162	1.13425e-162	-1.25205e-162	5.59381e-163	-6.9329e-164	-2.95095e-163	2.30127e-163	6.15195e-163	4.50432e-164	-5.88248e-163	6.71015e-164	0
5.12064e-163	2.01967e-163	-9.59673e-163	1.38672e-162	-3.58561e-163	-8.26434e-163	-9.17486e-163	-1.41429e-163	-1.04156e-162	-1.31596e-163	-1.18556e-162	5.59147e-163	-1.35383e-162	-4.24384e-163	1.35207e-162	-1.25032e-162	-2.20917e-164	2.67391e-163	3.92082e-164	1.53526e-162	1.13425e-162	-1.25205e-162	5.59381e-163	-6.9329e-164	-2.95095e-163	2.30127e-163	6.15195e-163	4.50432e-164	-5.88248e-163	6.71015e-164	0
5.12064e-163	2.01967e-163	-9.59673e-163	1.38672e-162	-3.58561e-163	-8.26434e-163	-9.17486e-163	-1.41429e-163	-1.04156e-162	-1.31596e-163	-1.18556e-162	5.59147e-163	-1.35383e-162	-4.24384e-163	1.35207e-162	-1.25032e-162	-2.20917e-164	2.67391e-163	3.92082e-164	1.53526e-162	1.13425e-162	-1.25205e-162	5.59381e-163	-6.9329e-164	-2.95095e-163	2.30127e-163	6.15195e-163	4.50432e-164	-5.88248e-163	6.71015e-164	0
5.12064e-163	2.01967e-163	-9.59673e-163	1.38672e-162	-3.58561e-163	-8.26434e-163	-9.17486e-163	-1.41429e-163	-1.04156e-162	-1.31596e-163	-1.18556e-162	5.59147e-163	-1.35383e-162	-4.24384e-163	1.35207e-162	-1.25032e-162	-2.20917e-164	2.67391e-163	3.92082e-164	1.53526e-162	1.13425e-162	-1.25205e-162	5.59381e-163	-6.9329e-164	-2.95095e-163	2.30127e-163	6.15195e-163	4.50432e-164	-5.88248e-163	6.71015e-164	0
5.12064e-163	2.01967e-163	-9.59673e-163	1.38672e-162	-3.58561e-163	-8.26434e-163	-9.17486e-163	-1.41429e-163	-1.04156e-162	-1.31596e-163	-1.18556e-162	5.59147e-163	-1.35383e-162	-4.24384e-163	1.35207e-162	-1.25032e-162	-2.20917e-164	2.67391e-163	3.92082e-164	1.53526e-162	1.13425e-162	-1.25205e-162	5.59381e-163	-6.9329e-164	-2.95095e-163	2.30127e-163	6.15195e-163	4.50432e-164	-5.88248e-163	6.71015e-164	0
5.12064e-163	2.01967e-163	-9.59673e-163	1.38672e-162	-3.58561e-163	-8.26434e-163	-9.17486e-163	-1.41429e-163	-1.04156e-162	-1.31596e-163	-1.18556e-162	5.59147e-163	-1.35383e-162	-4.24384e-163	1.35207e-162	-1.25032e-162	-2.20917e-164	2.67391e-163	3.92082e-164	1.53526e-162	1.13425e-162	-1.25205e-162	5.59381e-163	-6.9329e-164	-2.95095e-163	2.30127e-163	6.15195e-163	4.50432e-164	-5.88248e-163	6.71015e-164	0
5.12064e-163	2.01967e-163	-9.59673e-163	1.38672e-162	-3.58561e-163	-8.26434e-163	-9.17486e-163	-1.41429e-163	-1.04156e-162	-1.31596e-163	-1.18556e-162	5.59147e-163	-1.35383e-162	-4.24384e-163	1.35207e-162	-1.25032e-162	-2.20917e-164	2.67391e-163	3.92082e-164	1.53526e-162	1.13425e-162	-1.25205e-162	5.59381e-163	-6.9329e-164	-2.95095e-163	2.30127e-163	6.15195e-163	4.50432e-164	-5.88248e-163	6.71015e-164	0
5.12064e-163	2.01967e-163	-9.59673e-163	1.38672e-162	-3.58561e-163	-8.26434e-163	-9.17486e-163	-1.41429e-163	-1.04156e-162	-1.31596e-163	-1.18556e-162	5.59147e-163	-1.35383e-162	-4.24384e-163	1.35207e-162	-1.25032e-162	-2.20917e-164	2.67391e-163	3.92082e-164	1.53526e-162	1.13425e-162	-1.25205e-162	5.59381e-163	-6.9329e-164	-2.95095e-163	2.30127e-163	6.15195e-163	4.50432e-164	-5.88248e-163	6.71015e-164	0
5.12064e-163	2.01967e-163	-9.59673e-163	1.38672e-162	-3.58561e-163	-8.26434e-163	-9.17486e-163	-1.41429e-163	-1.04156e-162	-1.31596e-163	-1.18556e-162	5.59147e-163	-1.35383e-162	-4.24384e-163	1.35207e-162	-1.25032e-162	-2.20917e-164	2.67391e-163	3.92082e-164	1.53526e-162	1.13425e-162	-1.25205e-162	5.59381e-163	-6.9329e-164	-2.95095e-163	2.30127e-163	6.15195e-163	4.50432e-164	-5.88248e-163	6.71015e-164	0
5.12064e-163	2.01967e-163	-9.59673e-163	1.38672e-162	-3.58561e-163	-8.26434e-163	-9.17486e-163	-1.41429e-163	-1.04156e-162	-1.31596e-163	-1.18556e-162	5.59147e-163	-1.35383e-162	-4.24384e-163	1.35207e-162	-1.25032e-162	-2.20917e-164	2.67391e-163	3.92082e-164	1.53526e-162	1.13425e-162	-1.25205e-162	5.59381e-163	-6.9329e-164	-2.95095e-163	2.30127e-163	6.15195e-163	4.50432e-164	-5.88248e-163	6.71015e-164	0
5.12064e-163	2.01967e-163	-9.59673e-163	1.38672e-162	-3.58561e-163	-8.26434e-163	-9.17486e-163	-1.41429e-163	-1.04156e-162	-1.31596e-163	-1.18556e-162	5.59147e-163	-1.35383e-162	-4.24384e-163	1.35207e-162	-1.25032e-162	-2.20917e-164	2.67391e-163	3.92082e-164	1.53526e-162	1.13425e-162	-1.25205e-162	5.59381e-163	-6.9329e-164	-2.95095e-163	2.30127e-163	6.15195e-163	4.50432e-164	-5.88248e-163	6.71015e-164	0
5.12064e-163	2.01967e-163	-9.59673e-163	1.38672e-162	-3.58561e-163	-8.26434e-163	-9.17486e-163	-1.41429e-163	-1.04156e-162	-1.31596e-163	-1.18556e-162	5.59147e-163	-1.35383e-162	-4.24384e-163	1.35207e-162	-1.25032e-162	-2.20917e-164	2.67391e-163	3.92082e-164	1.53526e-162	1.13425e-162	-1.25205e-162	5.59381e-163	-6.9329e-164	-2.95095e-163	2.30127e-163	6.15195e-163	4.50432e-164	-5.88248e-163	6.71015e-164	0
5.12064e-163	2.01967e-163	-9.59673e-163	1.38672e-162	-3.58561e-163	-8.26434e-163	-9.17486e-163	-1.41429e-163	-1.04156e-162	-1.31596e-163	-1.18556e-162	5.59147e-163	-1.35383e-162	-4.24384e-163	1.35207e-162	-1.25032e-162	-2.20917e-164	2.67391e-163	3.92082e-164	1.53526e-162	1.13425e-162	-1.25205e-162	5.59381e-163	-6.9329e-164	-2.95095e-163	2.30127e-163	6.15195e-163	4.50432e-164	-5.88248e-163	6.71015e-164	0
5.12064e-163	2.01967e-163	-9.59673e-163	1.38672e-162	-3.58561e-163	-8.26434e-163	-9.17486e-163	-1.41429e-163	-1.04156e-162	-1.31596e-163	-1.18556e-162	5.59147e-163	-1.35383e-162	-4.24384e-163	1.35207e-162	-1.25032e-162	-2.20917e-164	2.67391e-163	3.92082e-164	1.53526e-162	1.13425e-162	-1.25205e-162	5.59381e-163	-6.9329e-164	-2.95095e-163	2.30127e-163	6.15195e-163	4.50432e-164	-5.88248e-163	6.71015e-164	0
5.12064e-163	2.01967e-163	-9.59673e-163	1.38672e-162	-3.58561e-163	-8.26434e-163	-9.17486e-163	-1.41429e-163	-1.04156e-162	-1.31596e-163	-1.18556e-162	5.59147e-163	-1.35383e-162	-4.24384e-163	1.35207e-162	-1.25032e-162	-2.20917e-164	2.67391e-163	3.92082e-164	1.53526e-162	1.13425e-162	-1.25205e-162	5.59381e-163	-6.9329e-164	-2.95095e-163	2.30127e-163	6.15195e-163	4.50432e-164	-5.88248e-163	6.71015e-164	0
5.12064e-163	2.01967e-163	-9.59673e-163	1.38672e-162	-3.58561e-163	-8.26434e-163	-9.17486e-163	-1.41429e-163	-1.04156e-162	-1.31596e-163	-1.18556e-162	5.59147e-163	-1.35383e-162	-4.24384e-163	1.35207e-162	-1.25032e-162	-2.20917e-164	2.67391e-163	3.92082e-164	1.53526e-162	1.13425e-162	-1.25205e-162	5.59381e-163	-6.9329e-164	-2.95095e-163	2.30127e-163	6.15195e-163	4.50432e-164	-5.88248e-163	6.71015e-164	0
5.12064e-163	2.01967e-163	-9.59673e-163	1.38672e-162	-3.58561e-163	-8.26434e-163	-9.17486e-163	-1.41429e-163	-1.04156e-162	-1.31596e-163	-1.18556e-162	5.59147e-163	-1.35383e-162	-4.24384e-163	1.35207e-162	-1.25032e-162	-2.20917e-164	2.67391e-163	3.92082e-164	1.53526e-162	1.13425e-162	-1.25205e-162	5.59381e-163	-6.9329e-164	-2.95095e-163	2.30127e-163	6.15195e-163	4.50432e-164	-5.88248e-163	6.71015e-164	0
5.12064e-163	2.01967e-163	-9.59673e-163	1.38672e-162	-3.58561e-163	-8.26434e-163	-9.17486e-163	-1.41429e-163	-1.04156e-162	-1.31596e-163	-1.18556e-162	5.59147e-163	-1.35383e-162	-4.24384e-163	1.35207e-162	-1.25032e-162	-2.20917e-164	2.67391e-163	3.92082e-164	1.53526e-162	1.13425e-162	-1.25205e-162	5.59381e-163	-6.9329e-164	-2.95095e-163	2.30127e-163	6.15195e-163	4.50432e-164	-5.88248e-163	6.71015e-164	0
5.12064e-163	2.01967e-163	-9.59673e-163	1.38672e-162	-3.58561e-163	-8.26434e-163	-9.17486e-163	-1.41429e-163	-1.04156e-162	-1.31596e-163	-1.18556e-162	5.59147e-163	-1.35383e-162	-4.24384e-163	1.35207e-162	-1.25032e-162	-2.20917e-164	2.67391e-163	3.92082e-164	1.53526e-162	1.13425e-162	-1.25205e-162	5.59381e-163	-6.9329e-164	-2.95095e-163	2.30127e-163	6.15195e-163	4.50432e-164	-5.88248e-163	6.71015e-164	0
5.12064e-163	2.01967e-163	-9.59673e-163	1.38672e-162	-3.58561e-163	-8.26434e-163	-9.17486e-163	-1.41429e-163	-1.04156e-162	-1.31596e-163	-1.18556e-162	5.59147e-163	-1.35383e-162	-4.24384e-163	1.35207e-162	-1.25032e-162	-2.20917e-164	2.67391e-163	3.92082e-164	1.53526e-162	1.13425e-162	-1.25205e-162	5.59381e-163	-6.9329e-164	-2.95095e-163	2.30127e-163	6.15195e-163	4.50432e-164	-5.88248e-163	6.71015e-164	0
5.12064e-163	2.01967e-163	-9.59673e-163	1.38672e-162	-3.58561e-163	-8.26434e-163	-9.17486e-163	-1.41429e-163	-1.04156e-162	-1.31596e-163	-1.18556e-162	5.59147e-163	-1.35383e-162	-4.24384e-163	1.35207e-162	-1.25032e-162	-2.20917e-164	2.67391e-163	3.92082e-164	1.53526e-162	1.13425e-162	-1.25205e-162	5.59381e-163	-6.9329e-164	-2.95095e-163	2.30127e-163	6.15195e-163	4.50432e-164	-5.88248e-163	6.71015e-164	0
5.12064e-163	2.01967e-163	-9.59673e-163	1.38672e-162	-3.58561e-163	-8.26434e-163	-9.17486e-163	-1.41429e-163	-1.04156e-162	-1.31596e-163	-1.18556e-162	5.59147e-163	-1.35383e-162	-4.24384e-163	1.35207e-162	-1.25032e-162	-2.20917e-164	2.67391e-163	3.92082e-164	1.53526e-162	1.13425e-162	-1.25205e-162	5.59381e-163	-6.9329e-164	-2.95095e-163	2.30127e-163	6.15195e-163	4.50432e-164	-5.88248e-163	6.71015e-164	0
5.12064e-163	2.01967e-163	-9.59673e-163	1.38672e-162	-3.58561e-163	-8.26434e-163	-9.17486e-163	-1.41429e-163	-1.04156e-162	-1.31596e-163	-1.18556e-162	5.59147e-163	-1.35383e-162	-4.24384e-163	1.35207e-162	-1.25032e-162	-2.20917e-164	2.67391e-163	3.92082e-164	1.53526e-162	1.13425e-162	-1.25205e-162	5.59381e-163	-6.9329e-164	-2.95095e-163	2.30127e-163	6.15195e-163	4.50432e-164	-5.88248e-163	6.71015e-164	0
5.12064e-163	2.01967e-163	-9.59673e-163	1.38672e-162	-3.58561e-163	-8.26434e-163	-9.17486e-163	-1.41429e-163	-1.04156e-162	-1.31596e-163	-1.18556e-162	5.59147e-163	-1.35383e-162	-4.24384e-163	1.35207e-162	-1.25032e-162	-2.20917e-164	2.67391e-163	3.92082e-164	1.53526e-162	1.13425e-162	-1.25205e-162	5.59381e-163	-6.9329e-164	-2.95095e-163	2.30127e-163	6.15195e-163	4.50432e-164	-5.88248e-163	6.71015e-164	0
5.12064e-163	2.01967e-163	-9.59673e-163	1.38672e-162	-3.58561e-163	-8.26434e-163	-9.17486e-163	-1.41429e-163	-1.04156e-162	-1.31596e-163	-1.18556e-162	5.59147e-163	-1.35383e-162	-4.24384e-163	1.35207e-162	-1.25032e-162	-2.20917e-164	2.67391e-163	3.92082e-164	1.53526e-162	1.13425e-162	-1.25205e-162	5.59381e-163	-6.9329e-164	-2.95095e-163	2.30127e-163	6.15195e-163	4.50432e-164	-5.88248e-163	6.71015e-164	0
5.12064e-163	2.01967e-163	-9.59673e-163	1.38672e-162	-3.58561e-163	-8.26434e-163	-9.17486e-163	-1.41429e-163	-1.04156e-162	-1.31596e-163	-1.18556e-162	5.59147e-163	-1.35383e-162	-4.24384e-163	1.35207e-162	-1.25032e-162	-2.20917e-164	2.67391e-163	3.92082e-164	1.53526e-162	1.13425e-162	-1.25205e-162	5.59381e-163	-6.9329e-164	-2.95095e-163	2.30127e-163	6.15195e-163	4.50432e-164	-5.88248e-163	6.71015e-164	0
5.12064e-163	2.01967e-163	-9.59673e-163	1.38672e-162	-3.58561e-163	-8.26434e-163	-9.17486e-163	-1.41429e-163	-1.04156e-162	-1.31596e-163	-1.18556e-162	5.59147e-163	-1.35383e-162	-4.24384e-163	1.35207e-162	-1.25032e-162	-2.20917e-164	2.67391e-163	3.92082e-164	1.53526e-162	1.13425e-162	-1.25205e-162	5.59381e-163	-6.9329e-164	-2.95095e-163	2.30127e-163	6.15195e-163	4.50432e-164	-5.88248e-163	6.71015e-164	0
5.12064e-163	2.01967e-163	-9.59673e-163	1.38672e-162	-3.58561e-163	-8.26434e-163	-9.17486e-163	-1.41429e-163	-1.04156e-162	-1.31596e-163	-1.18556e-162	5.59147e-163	-1.35383e-162	-4.24384e-163	1.35207e-162	-1.25032e-162	-2.20917e-164	2.67391e-163	3.92082e-164	1.53526e-162	1.13425e-162	-1.25205e-162	5.59381e-163	-6.9329e-164	-2.95095e-163	2.30127e-163	6.15195e-163	4.50432e-164	-5.88248e-163	6.71015e-164	0
5.12064e-163	2.01967e-163	-9.59673e-163	1.38672e-162	-3.58561e-163	-8.26434e-163	-9.17486e-163	-1.41429e-163	-1.04156e-162	-1.31596e-163	-1.18556e-162	5.59147e-163	-1.35383e-162	-4.24384e-163	1.35207e-162	-1.25032e-162	-2.20917e-164	2.67391e-163	3.92082e-164	1.53526e-162	1.13425e-162	-1.25205e-162	5.59381e-163	-6.9329e-164	-2.95095e-163	2.30127e-163	6.15195e-163	4.50432e-164	-5.88248e-163	6.71015e-164	0
5.12064e-163	2.01967e-163	-9.59673e-163	1.38672e-162	-3.58561e-163	-8.26434e-163	-9.17486e-163	-1.41429e-163	-1.04156e-162	-1.31596e-163	-1.18556e-162	5.59147e-163	-1.35383e-162	-4.24384e-163	1.35207e-162	-1.25032e-162	-2.20917e-164	2.67391e-163	3.92082e-164	1.53526e-162	1.13425e-162	-1.25205e-162	5.59381e-163	-6.9329e-164	-2.95095e-163	2.30127e-163	6.15195e-163	4.50432e-164	-5.88248e-163	6.71015e-164	0
5.12064e-163	2.01967e-163	-9.59673e-163	1.38672e-162	-3.58561e-163	-8.26434e-163	-9.17486e-163	-1.41429e-163	-1.04156e-162	-1.31596e-163	-1.18556e-162	5.59147e-163	-1.35383e-162	-4.24384e-163	1.35207e-162	-1.25032e-162	-2.20917e-164	2.67391e-163	3.92082e-164	1.53526e-162	1.13425e-162	-1.25205e-162	5.59381e-163	-6.9329e-164	-2.95095e-163	2.30127e-163	6.15195e-163	4.50432e-164	-5.88248e-163	6.71015e-164	0
5.12064e-163	2.01967e-163	-9.59673e-163	1.38672e-162	-3.58561e-163	-8.26434e-163	-9.17486e-163	-1.41429e-163	-1.04156e-162	-1.31596e-163	-1.18556e-162	5.59147e-163	-1.35383e-162	-4.24384e-163	1.35207e-162	-1.25032e-162	-2.20917e-164	2.67391e-163	3.92082e-164	1.53526e-162	1.13425e-162	-1.25205e-162	5.59381e-163	-6.9329e-164	-2.95095e-163	2.30127e-163	6.15195e-163	4.50432e-164	-5.88248e-163	6.71015e-164	0
5.12064e-163	2.01967e-163	-9.59673e-163	1.38672e-162	-3.58561e-163	-8.26434e-163	-9.17486e-163	-1.41429e-163	-1.04156e-162	-1.31596e-163	-1.18556e-162	5.59147e-163	-1.35383e-162	-4.24384e-163	1.35207e-162	-1.25032e-162	-2.20917e-164	2.67391e-163	3.92082e-164	1.53526e-162	1.13425e-162	-1.25205e-162	5.59381e-163	-6.9329e-164	-2.95095e-163	2.30127e-163	6.15195e-163	4.50432e-164	-5.88248e-163	6.71015e-164	0
5.12064e-163	2.01967e-163	-9.59673e-163	1.38672e-162	-3.58561e-163	-8.26434e-163	-9.17486e-163	-1.41429e-163	-1.04156e-162	-1.31596e-163	-1.18556e-162	5.59147e-163	-1.35383e-162	-4.24384e-163	1.35207e-162	-1.25032e-162	-2.20917e-164	2.67391e-163	3.92082e-164	1.53526e-162	1.13425e-162	-1.25205e-162	5.59381e-163	-6.9329e-164	-2.95095e-163	2.30127e-163	6.15195e-163	4.50432e-164	-5.88248e-163	6.71015e-164	0
5.12064e-163	2.01967e-163	-9.59673e-163	1.38672e-162	-3.58561e-163	-8.26434e-163	-9.17486e-163	-1.41429e-163	-1.04156e-162	-1.31596e-163	-1.18556e-162	5.59147e-163	-1.35383e-162	-4.24384e-163	1.35207e-162	-1.25032e-162	-2.20917e-164	2.67391e-163	3.92082e-164	1.53526e-162	1.13425e-162	-1.25205e-162	5.59381e-163	-6.9329e-164	-2.95095e-163	2.30127e-163	6.15195e-163	4.50432e-164	-5.88248e-163	6.71015e-164	0
5.12064e-163	2.01967e-163	-9.59673e-163	1.38672e-162	-3.58561e-163	-8.26434e-163	-9.17486e-163	-1.41429e-163	-1.04156e-162	-1.31596e-163	-1.18556e-162	5.59147e-163	-1.35383e-162	-4.24384e-163	1.35207e-162	-1.25032e-162	-2.20917e-164	2.67391e-163	3.92082e-164	1.53526e-162	1.13425e-162	-1.25205e-162	5.59381e-163	-6.9329e-164	-2.95095e-163	2.30127e-163	6.15195e-163	4.50432e-164	-5.88248e-163	6.71015e-164	0
5.12064e-163	2.01967e-163	-9.59673e-163	1.38672e-162	-3.58561e-163	-8.26434e-163	-9.17486e-163	-1.41429e-163	-1.04156e-162	-1.31596e-163	-1.18556e-162	5.59147e-163	-1.35383e-162	-4.24384e-163	1.35207e-162	-1.25032e-162	-2.20917e-164	2.67391e-163	3.92082e-164	1.53526e-162	1.13425e-162	-1.25205e-162	5.59381e-163	-6.9329e-164	-2.95095e-163	2.30127e-163	6.15195e-163	4.50432e-164	-5.88248e-163	6.71015e-164	0
5.12064e-163	2.01967e-163	-9.59673e-163	1.38672e-162	-3.58561e-163	-8.26434e-163	-9.17486e-163	-1.41429e-163	-1.04156e-162	-1.31596e-163	-1.18556e-162	5.59147e-163	-1.35383e-162	-4.24384e-163	1.35207e-162	-1.25032e-162	-2.20917e-164	2.67391e-163	3.92082e-164	1.53526e-162	1.13425e-162	-1.25205e-162	5.59381e-163	-6.9329e-164	-2.95095e-163	2.30127e-163	6.15195e-163	4.50432e-164	-5.88248e-163	6.71015e-164	0
5.12064e-163	2.01967e-163	-9.59673e-163	1.38672e-162	-3.58561e-163	-8.26434e-163	-9.17486e-163	-1.41429e-163	-1.04156e-162	-1.31596e-163	-1.18556e-162	5.59147e-163	-1.35383e-162	-4.24384e-163	1.35207e-162	-1.25032e-162	-2.20917e-164	2.67391e-163	3.92082e-164	1.53526e-162	1.13425e-162	-1.25205e-162	5.59381e-163	-6.9329e-164	-2.95095e-163	2.30127e-163	6.15195e-163	4.50432e-164	-5.88248e-163	6.71015e-164	0
5.12064e-163	2.01967e-163	-9.59673e-163	1.38672e-162	-3.58561e-163	-8.26434e-163	-9.17486e-163	-1.41429e-163	-1.04156e-162	-1.31596e-163	-1.18556e-162	5.59147e-163	-1.35383e-162	-4.24384e-163	1.35207e-162	-1.25032e-162	-2.20917e-164	2.67391e-163	3.92082e-164	1.53526e-162	1.13425e-162	-1.25205e-162	5.59381e-163	-6.9329e-164	-2.95095e-163	2.30127e-163	6.15195e-163	4.50432e-164	-5.88248e-163	6.71015e-164	0
5.12064e-163	2.01967e-163	-9.59673e-163	1.38672e-162	-3.58561e-163	-8.26434e-163	-9.17486e-163	-1.41429e-163	-1.04156e-162	-1.31596e-163	-1.18556e-162	5.59147e-163	-1.35383e-162	-4.24384e-163	1.35207e-162	-1.25032e-162	-2.20917e-164	2.67391e-163	3.92082e-164	1.53526e-162	1.13425e-162	-1.25205e-162	5.59381e-163	-6.9329e-164	-2.95095e-163	2.30127e-163	6.15195e-163	4.50432e-164	-5.88248e-163	6.71015e-164	0
5.12064e-163	2.01967e-163	-9.59673e-163	1.38672e-162	-3.58561e-163	-8.26434e-163	-9.17486e-163	-1.41429e-163	-1.04156e-162	-1.31596e-163	-1.18556e-162	5.59147e-163	-1.35383e-162	-4.24384e-163	1.35207e-162	-1.25032e-162	-2.20917e-164	2.67391e-163	3.92082e-164	1.53526e-162	1.13425e-162	-1.25205e-162	5.59381e-163	-6.9329e-164	-2.95095e-163	2.30127e-163	6.15195e-163	4.50432e-164	-5.88248e-163	6.71015e-164	0
5.12064e-163	2.01967e-163	-9.59673e-163	1.38672e-162	-3.58561e-163	-8.26434e-163	-9.17486e-163	-1.41429e-163	-1.04156e-162	-1.31596e-163	-1.18556e-162	5.59147e-163	-1.35383e-162	-4.24384e-163	1.35207e-162	-1.25032e-162	-2.20917e-164	2.67391e-163	3.92082e-164	1.53526e-162	1.13425e-162	-1.25205e-162	5.59381e-163	-6.9329e-164	-2.95095e-163	2.30127e-163	6.15195e-163	4.50432e-164	-5.88248e-163	6.71015e-164	0
5.12064e-163	2.01967e-163	-9.59673e-163	1.38672e-162	-3.58561e-163	-8.26434e-163	-9.17486e-163	-1.41429e-163	-1.04156e-162	-1.31596e-163	-1.18556e-162	5.59147e-163	-1.35383e-162	-4.24384e-163	1.35207e-162	-1.25032e-162	-2.20917e-164	2.67391e-163	3.92082e-164	1.53526e-162	1.13425e-162	-1.25205e-162	5.59381e-163	-6.9329e-164	-2.95095e-163	2.30127e-163	6.15195e-163	4.50432e-164	-5.88248e-163	6.71015e-164	0
5.12064e-163	2.01967e-163	-9.59673e-163	1.38672e-162	-3.58561e-163	-8.26434e-163	-9.17486e-163	-1.41429e-163	-1.04156e-162	-1.31596e-163	-1.18556e-162	5.59147e-163	-1.35383e-162	-4.24384e-163	1.35207e-162	-1.25032e-162	-2.20917e-164	2.67391e-163	3.92082e-164	1.53526e-162	1.13425e-162	-1.25205e-162	5.59381e-163	-6.9329e-164	-2.95095e-163	2.30127e-163	6.15195e-163	4.50432e-164	-5.88248e-163	6.71015e-164	0
5.12064e-163	2.01967e-163	-9.59673e-163	1.38672e-162	-3.58561e-163	-8.26434e-163	-9.17486e-163	-1.41429e-163	-1.04156e-162	-1.31596e-163	-1.18556e-162	5.59147e-163	-1.35383e-162	-4.24384e-163	1.35207e-162	-1.25032e-162	-2.20917e-164	2.67391e-163	3.92082e-164	1.53526e-162	1.13425e-162	-1.25205e-162	5.59381e-163	-6.9329e-164	-2.95095e-163	2.30127e-163	6.15195e-163	4.50432e-164	-5.88248e-163	6.71015e-164	0
5.12064e-163	2.01967e-163	-9.59673e-163	1.38672e-162	-3.58561e-163	-8.26434e-163	-9.17486e-163	-1.41429e-163	-1.04156e-162	-1.31596e-163	-1.18556e-162	5.59147e-163	-1.35383e-162	-4.24384e-163	1.35207e-162	-1.25032e-162	-2.20917e-164	2.67391e-163	3.92082e-164	1.53526e-162	1.13425e-162	-1.25205e-162	5.59381e-163	-6.9329e-164	-2.95095e-163	2.30127e-163	6.15195e-163	4.50432e-164	-5.88248e-163	6.71015e-164	0
5.12064e-163	2.01967e-163	-9.59673e-163	1.38672e-162	-3.58561e-163	-8.26434e-163	-9.17486e-163	-1.41429e-163	-1.04156e-162	-1.31596e-163	-1.18556e-162	5.59147e-163	-1.35383e-162	-4.24384e-163	1.35207e-162	-1.25032e-162	-2.20917e-164	2.67391e-163	3.92082e-164	1.53526e-162	1.13425e-162	-1.25205e-162	5.59381e-163	-6.9329e-164	-2.95095e-163	2.30127e-163	6.15195e-163	4.50432e-164	-5.88248e-163	6.71015e-164	0
5.12064e-163	2.01967e-163	-9.59673e-163	1.38672e-162	-3.58561e-163	-8.26434e-163	-9.17486e-163	-1.41429e-163	-1.04156e-162	-1.31596e-163	-1.18556e-162	5.59147e-163	-1.35383e-162	-4.24384e-163	1.35207e-162	-1.25032e-162	-2.20917e-164	2.67391e-163	3.92082e-164	1.53526e-162	1.13425e-162	-1.25205e-162	5.59381e-163	-6.9329e-164	-2.95095e-163	2.30127e-163	6.15195e-163	4.50432e-164	-5.88248e-163	6.71015e-164	0
5.12064e-163	2.01967e-163	-9.59673e-163	1.38672e-162	-3.58561e-163	-8.26434e-163	-9.17486e-163	-1.41429e-163	-1.04156e-162	-1.31596e-163	-1.18556e-162	5.59147e-163	-1.35383e-162	-4.24384e-163	1.35207e-162	-1.25032e-162	-2.20917e-164	2.67391e-163	3.92082e-164	1.53526e-162	1.13425e-162	-1.25205e-162	5.59381e-163	-6.9329e-164	-2.95095e-163	2.30127e-163	6.15195e-163	4.50432e-164	-5.88248e-163	6.71015e-164	0
5.12064e-163	2.01967e-163	-9.59673e-163	1.38672e-162	-3.58561e-163	-8.26434e-163	-9.17486e-163	-1.41429e-163	-1.04156e-162	-1.31596e-163	-1.18556e-162	5.59147e-163	-1.35383e-162	-4.24384e-163	1.35207e-162	-1.25032e-162	-2.20917e-164	2.67391e-163	3.92082e-164	1.53526e-162	1.13425e-162	-1.25205e-162	5.59381e-163	-6.9329e-164	-2.95095e-163	2.30127e-163	6.15195e-163	4.50432e-164	-5.88248e-163	6.71015e-164	0
5.12064e-163	2.01967e-163	-9.59673e-163	1.38672e-162	-3.58561e-163	-8.26434e-163	-9.17486e-163	-1.41429e-163	-1.04156e-162	-1.31596e-163	-1.18556e-162	5.59147e-163	-1.35383e-162	-4.24384e-163	1.35207e-162	-1.25032e-162	-2.20917e-164	2.67391e-163	3.92082e-164	1.53526e-162	1.13425e-162	-1.25205e-162	5.59381e-163	-6.9329e-164	-2.95095e-163	2.30127e-163	6.15195e-163	4.50432e-164	-5.88248e-163	6.71015e-164	0
5.12064e-163	2.01967e-163	-9.59673e-163	1.38672e-162	-3.58561e-163	-8.26434e-163	-9.17486e-163	-1.41429e-163	-1.04156e-162	-1.31596e-163	-1.18556e-162	5.59147e-163	-1.35383e-162	-4.24384e-163	1.35207e-162	-1.25032e-162	-2.20917e-164	2.67391e-163	3.92082e-164	1.53526e-162	1.13425e-162	-1.25205e-162	5.59381e-163	-6.9329e-164	-2.95095e-163	2.30127e-163	6.15195e-163	4.50432e-164	-5.88248e-163	6.71015e-164	0
5.12064e-163	2.01967e-163	-9.59673e-163	1.38672e-162	-3.58561e-163	-8.26434e-163	-9.17486e-163	-1.41429e-163	-1.04156e-162	-1.31596e-163	-1.18556e-162	5.59147e-163	-1.35383e-162	-4.24384e-163	1.35207e-162	-1.25032e-162	-2.20917e-164	2.67391e-163	3.92082e-164	1.53526e-162	1.13425e-162	-1.25205e-162	5.59381e-163	-6.9329e-164	-2.95095e-163	2.30127e-163	6.15195e-163	4.50432e-164	-5.88248e-163	6.71015e-164	0
5.12064e-163	2.01967e-163	-9.59673e-163	1.38672e-162	-3.58561e-163	-8.26434e-163	-9.17486e-163	-1.41429e-163	-1.04156e-162	-1.31596e-163	-1.18556e-162	5.59147e-163	-1.35383e-162	-4.24384e-163	1.35207e-162	-1.25032e-162	-2.20917e-164	2.67391e-163	3.92082e-164	1.53526e-162	1.13425e-162	-1.25205e-162	5.59381e-163	-6.9329e-164	-2.95095e-163	2.30127e-163	6.15195e-163	4.50432e-164	-5.88248e-163	6.71015e-164	0
5.12064e-163	2.01967e-163	-9.59673e-163	1.38672e-162	-3.58561e-163	-8.26434e-163	-9.17486e-163	-1.41429e-163	-1.04156e-162	-1.31596e-163	-1.18556e-162	5.59147e-163	-1.35383e-162	-4.24384e-163	1.35207e-162	-1.25032e-162	-2.20917e-164	2.67391e-163	3.92082e-164	1.53526e-162	1.13425e-162	-1.25205e-162	5.59381e-163	-6.9329e-164	-2.95095e-163	2.30127e-163	6.15195e-163	4.50432e-164	-5.88248e-163	6.71015e-164	0
5.12064e-163	2.01967e-163	-9.59673e-163	1.38672e-162	-3.58561e-163	-8.26434e-163	-9.17486e-163	-1.41429e-163	-1.04156e-162	-1.31596e-163	-1.18556e-162	5.59147e-163	-1.35383e-162	-4.24384e-163	1.35207e-162	-1.25032e-162	-2.20917e-164	2.67391e-163	3.92082e-164	1.53526e-162	1.13425e-162	-1.25205e-162	5.59381e-163	-6.9329e-164	-2.95095e-163	2.30127e-163	6.15195e-163	4.50432e-164	-5.88248e-163	6.71015e-164	0
5.12064e-163	2.01967e-163	-9.59673e-163	1.38672e-162	-3.58561e-163	-8.26434e-163	-9.17486e-163	-1.41429e-163	-1.04156e-162	-1.31596e-163	-1.18556e-162	5.59147e-163	-1.35383e-162	-4.24384e-163	1.35207e-162	-1.25032e-162	-2.20917e-164	2.67391e-163	3.92082e-164	1.53526e-162	1.13425e-162	-1.25205e-162	5.59381e-163	-6.9329e-164	-2.95095e-163	2.30127e-163	6.15195e-163	4.50432e-164	-5.88248e-163	6.71015e-164	0
5.12064e-163	2.01967e-163	-9.59673e-163	1.38672e-162	-3.58561e-163	-8.26434e-163	-9.17486e-163	-1.41429e-163	-1.04156e-162	-1.31596e-163	-1.18556e-162	5.59147e-163	-1.35383e-162	-4.24384e-163	1.35207e-162	-1.25032e-162	-2.20917e-164	2.67391e-163	3.92082e-164	1.53526e-162	1.13425e-162	-1.25205e-162	5.59381e-163	-6.9329e-164	-2.95095e-163	2.30127e-163	6.15195e-163	4.50432e-164	-5.88248e-163	6.71015e-164	0
5.12064e-163	2.01967e-163	-9.59673e-163	1.38672e-162	-3.58561e-163	-8.26434e-163	-9.17486e-163	-1.41429e-163	-1.04156e-162	-1.31596e-163	-1.18556e-162	5.59147e-163	-1.35383e-162	-4.24384e-163	1.35207e-162	-1.25032e-162	-2.20917e-164	2.67391e-163	3.92082e-164	1.53526e-162	1.13425e-162	-1.25205e-162	5.59381e-163	-6.9329e-164	-2.95095e-163	2.30127e-163	6.15195e-163	4.50432e-164	-5.88248e-163	6.71015e-164	0
5.12064e-163	2.01967e-163	-9.59673e-163	1.38672e-162	-3.58561e-163	-8.26434e-163	-9.17486e-163	-1.41429e-163	-1.04156e-162	-1.31596e-163	-1.18556e-162	5.59147e-163	-1.35383e-162	-4.24384e-163	1.35207e-162	-1.25032e-162	-2.20917e-164	2.67391e-163	3.92082e-164	1.53526e-162	1.13425e-162	-1.25205e-162	5.59381e-163	-6.9329e-164	-2.95095e-163	2.30127e-163	6.15195e-163	4.50432e-164	-5.88248e-163	6.71015e-164	0
5.12064e-163	2.01967e-163	-9.59673e-163	1.38672e-162	-3.58561e-163	-8.26434e-163	-9.17486e-163	-1.41429e-163	-1.04156e-162	-1.31596e-163	-1.18556e-162	5.59147e-163	-1.35383e-162	-4.24384e-163	1.35207e-162	-1.25032e-162	-2.20917e-164	2.67391e-163	3.92082e-164	1.53526e-162	1.13425e-162	-1.25205e-162	5.59381e-163	-6.9329e-164	-2.95095e-163	2.30127e-163	6.15195e-163	4.50432e-164	-5.88248e-163	6.71015e-164	0
5.12064e-163	2.01967e-163	-9.59673e-163	1.38672e-162	-3.58561e-163	-8.26434e-163	-9.17486e-163	-1.41429e-163	-1.04156e-162	-1.31596e-163	-1.18556e-162	5.59147e-163	-1.35383e-162	-4.24384e-163	1.35207e-162	-1.25032e-162	-2.20917e-164	2.67391e-163	3.92082e-164	1.53526e-162	1.13425e-162	-1.25205e-162	5.59381e-163	-6.9329e-164	-2.95095e-163	2.30127e-163	6.15195e-163	4.50432e-164	-5.88248e-163	6.71015e-164	0
5.12064e-163	2.01967e-163	-9.59673e-163	1.38672e-162	-3.58561e-163	-8.26434e-163	-9.17486e-163	-1.41429e-163	-1.04156e-162	-1.31596e-163	-1.18556e-162	5.59147e-163	-1.35383e-162	-4.24384e-163	1.35207e-162	-1.25032e-162	-2.20917e-164	2.67391e-163	3.92082e-164	1.53526e-162	1.13425e-162	-1.25205e-162	5.59381e-163	-6.9329e-164	-2.95095e-163	2.30127e-163	6.15195e-163	4.50432e-164	-5.88248e-163	6.71015e-164	0
5.12064e-163	2.01967e-163	-9.59673e-163	1.38672e-162	-3.58561e-163	-8.26434e-163	-9.17486e-163	-1.41429e-163	-1.04156e-162	-1.31596e-163	-1.18556e-162	5.59147e-163	-1.35383e-162	-4.24384e-163	1.35207e-162	-1.25032e-162	-2.20917e-164	2.67391e-163	3.92082e-164	1.53526e-162	1.13425e-162	-1.25205e-162	5.59381e-163	-6.9329e-164	-2.95095e-163	2.30127e-163	6.15195e-163	4.50432e-164	-5.88248e-163	6.71015e-164	0
5.12064e-163	2.01967e-163	-9.59673e-163	1.38672e-162	-3.58561e-163	-8.26434e-163	-9.17486e-163	-1.41429e-163	-1.04156e-162	-1.31596e-163	-1.18556e-162	5.59147e-163	-1.35383e-162	-4.24384e-163	1.35207e-162	-1.25032e-162	-2.20917e-164	2.67391e-163	3.92082e-164	1.53526e-162	1.13425e-162	-1.25205e-162	5.59381e-163	-6.9329e-164	-2.95095e-163	2.30127e-163	6.15195e-163	4.50432e-164	-5.88248e-163	6.71015e-164	0
5.12064e-163	2.01967e-163	-9.59673e-163	1.38672e-162	-3.58561e-163	-8.26434e-163	-9.17486e-163	-1.41429e-163	-1.04156e-162	-1.31596e-163	-1.18556e-162	5.59147e-163	-1.35383e-162	-4.24384e-163	1.35207e-162	-1.25032e-162	-2.20917e-164	2.67391e-163	3.92082e-164	1.53526e-162	1.13425e-162	-1.25205e-162	5.59381e-163	-6.9329e-164	-2.95095e-163	2.30127e-163	6.15195e-163	4.50432e-164	-5.88248e-163	6.71015e-164	0
5.12064e-163	2.01967e-163	-9.59673e-163	1.38672e-162	-3.58561e-163	-8.26434e-163	-9.17486e-163	-1.41429e-163	-1.04156e-162	-1.31596e-163	-1.18556e-162	5.59147e-163	-1.35383e-162	-4.24384e-163	1.35207e-162	-1.25032e-162	-2.20917e-164	2.67391e-163	3.92082e-164	1.53526e-162	1.13425e-162	-1.25205e-162	5.59381e-163	-6.9329e-164	-2.95095e-163	2.30127e-163	6.15195e-163	4.50432e-164	-5.88248e-163	6.71015e-164	0
5.12064e-163	2.01967e-163	-9.59673e-163	1.38672e-162	-3.58561e-163	-8.26434e-163	-9.17486e-163	-1.41429e-163	-1.04156e-162	-1.31596e-163	-1.18556e-162	5.59147e-163	-1.35383e-162	-4.24384e-163	1.35207e-162	-1.25032e-162	-2.20917e-164	2.67391e-163	3.92082e-164	1.53526e-162	1.13425e-162	-1.25205e-162	5.59381e-163	-6.9329e-164	-2.95095e-163	2.30127e-163	6.15195e-163	4.50432e-164	-5.88248e-163	6.71015e-164	0
5.12064e-163	2.01967e-163	-9.59673e-163	1.38672e-162	-3.58561e-163	-8.26434e-163	-9.17486e-163	-1.41429e-163	-1.04156e-162	-1.31596e-163	-1.18556e-162	5.59147e-163	-1.35383e-162	-4.24384e-163	1.35207e-162	-1.25032e-162	-2.20917e-164	2.67391e-163	3.92082e-164	1.53526e-162	1.13425e-162	-1.25205e-162	5.59381e-163	-6.9329e-164	-2.95095e-163	2.30127e-163	6.15195e-163	4.50432e-164	-5.88248e-163	6.71015e-164	0
5.12064e-163	2.01967e-163	-9.59673e-163	1.38672e-162	-3.58561e-163	-8.26434e-163	-9.17486e-163	-1.41429e-163	-1.04156e-162	-1.31596e-163	-1.18556e-162	5.59147e-163	-1.35383e-162	-4.24384e-163	1.35207e-162	-1.25032e-162	-2.20917e-164	2.67391e-163	3.92082e-164	1.53526e-162	1.13425e-162	-1.25205e-162	5.59381e-163	-6.9329e-164	-2.95095e-163	2.30127e-163	6.15195e-163	4.50432e-164	-5.88248e-163	6.71015e-164	0
5.12064e-163	2.01967e-163	-9.59673e-163	1.38672e-162	-3.58561e-163	-8.26434e-163	-9.17486e-163	-1.41429e-163	-1.04156e-162	-1.31596e-163	-1.18556e-162	5.59147e-163	-1.35383e-162	-4.24384e-163	1.35207e-162	-1.25032e-162	-2.20917e-164	2.67391e-163	3.92082e-164	1.53526e-162	1.13425e-162	-1.25205e-162	5.59381e-163	-6.9329e-164	-2.95095e-163	2.30127e-163	6.15195e-163	4.50432e-164	-5.88248e-163	6.71015e-164	0
5.12064e-163	2.01967e-163	-9.59673e-163	1.38672e-162	-3.58561e-163	-8.26434e-163	-9.17486e-163	-1.41429e-163	-1.04156e-162	-1.31596e-163	-1.18556e-162	5.59147e-163	-1.35383e-162	-4.24384e-163	1.35207e-162	-1.25032e-162	-2.20917e-164	2.67391e-163	3.92082e-164	1.53526e-162	1.13425e-162	-1.25205e-162	5.59381e-163	-6.9329e-164	-2.95095e-163	2.30127e-163	6.15195e-163	4.50432e-164	-5.88248e-163	6.71015e-164	0
5.12064e-163	2.01967e-163	-9.59673e-163	1.38672e-162	-3.58561e-163	-8.26434e-163	-9.17486e-163	-1.41429e-163	-1.04156e-162	-1.31596e-163	-1.18556e-162	5.59147e-163	-1.35383e-162	-4.24384e-163	1.35207e-162	-1.25032e-162	-2.20917e-164	2.67391e-163	3.92082e-164	1.53526e-162	1.13425e-162	-1.25205e-162	5.59381e-163	-6.9329e-164	-2.95095e-163	2.30127e-163	6.15195e-163	4.50432e-164	-5.88248e-163	6.71015e-164	0
5.12064e-163	2.01967e-163	-9.59673e-163	1.38672e-162	-3.58561e-163	-8.26434e-163	-9.17486e-163	-1.41429e-163	-1.04156e-162	-1.31596e-163	-1.18556e-162	5.59147e-163	-1.35383e-162	-4.24384e-163	1.35207e-162	-1.25032e-162	-2.20917e-164	2.67391e-163	3.92082e-164	1.53526e-162	1.13425e-162	-1.25205e-162	5.59381e-163	-6.9329e-164	-2.95095e-163	2.30127e-163	6.15195e-163	4.50432e-164	-5.88248e-163	6.71015e-164	0
5.12064e-163	2.01967e-163	-9.59673e-163	1.38672e-162	-3.58561e-163	-8.26434e-163	-9.17486e-163	-1.41429e-163	-1.04156e-162	-1.31596e-163	-1.18556e-162	5.59147e-163	-1.35383e-162	-4.24384e-163	1.35207e-162	-1.25032e-162	-2.20917e-164	2.67391e-163	3.92082e-164	1.53526e-162	1.13425e-162	-1.25205e-162	5.59381e-163	-6.9329e-164	-2.95095e-163	2.30127e-163	6.15195e-163	4.50432e-164	-5.88248e-163	6.71015e-164	0
5.12064e-163	2.01967e-163	-9.59673e-163	1.38672e-162	-3.58561e-163	-8.26434e-163	-9.17486e-163	-1.41429e-163	-1.04156e-162	-1.31596e-163	-1.18556e-162	5.59147e-163	-1.35383e-162	-4.24384e-163	1.35207e-162	-1.25032e-162	-2.20917e-164	2.67391e-163	3.92082e-164	1.53526e-162	1.13425e-162	-1.25205e-162	5.59381e-163	-6.9329e-164	-2.95095e-163	2.30127e-163	6.15195e-163	4.50432e-164	-5.88248e-163	6.71015e-164	0
5.12064e-163	2.01967e-163	-9.59673e-163	1.38672e-162	-3.58561e-163	-8.26434e-163	-9.17486e-163	-1.41429e-163	-1.04156e-162	-1.31596e-163	-1.18556e-162	5.59147e-163	-1.35383e-162	-4.24384e-163	1.35207e-162	-1.25032e-162	-2.20917e-164	2.67391e-163	3.92082e-164	1.53526e-162	1.13425e-162	-1.25205e-162	5.59381e-163	-6.9329e-164	-2.95095e-163	2.30127e-163	6.15195e-163	4.50432e-164	-5.88248e-163	6.71015e-164	0
5.12064e-163	2.01967e-163	-9.59673e-163	1.38672e-162	-3.58561e-163	-8.26434e-163	-9.17486e-163	-1.41429e-163	-1.04156e-162	-1.31596e-163	-1.18556e-162	5.59147e-163	-1.35383e-162	-4.24384e-163	1.35207e-162	-1.25032e-162	-2.20917e-164	2.67391e-163	3.92082e-164	1.53526e-162	1.13425e-162	-1.25205e-162	5.59381e-163	-6.9329e-164	-2.95095e-163	2.30127e-163	6.15195e-163	4.50432e-164	-5.88248e-163	6.71015e-164	0
5.12064e-163	2.01967e-163	-9.59673e-163	1.38672e-162	-3.58561e-163	-8.26434e-163	-9.17486e-163	-1.41429e-163	-1.04156e-162	-1.31596e-163	-1.18556e-162	5.59147e-163	-1.35383e-162	-4.24384e-163	1.35207e-162	-1.25032e-162	-2.20917e-164	2.67391e-163	3.92082e-164	1.53526e-162	1.13425e-162	-1.25205e-162	5.59381e-163	-6.9329e-164	-2.95095e-163	2.30127e-163	6.15195e-163	4.50432e-164	-5.88248e-163	6.71015e-164	0
5.12064e-163	2.01967e-163	-9.59673e-163	1.38672e-162	-3.58561e-163	-8.26434e-163	-9.17486e-163	-1.41429e-163	-1.04156e-162	-1.31596e-163	-1.18556e-162	5.59147e-163	-1.35383e-162	-4.24384e-163	1.35207e-162	-1.25032e-162	-2.20917e-164	2.67391e-163	3.92082e-164	1.53526e-162	1.13425e-162	-1.25205e-162	5.59381e-163	-6.9329e-164	-2.95095e-163	2.30127e-163	6.15195e-163	4.50432e-164	-5.88248e-163	6.71015e-164	0
5.12064e-163	2.01967e-163	-9.59673e-163	1.38672e-162	-3.58561e-163	-8.26434e-163	-9.17486e-163	-1.41429e-163	-1.04156e-162	-1.31596e-163	-1.18556e-162	5.59147e-163	-1.35383e-162	-4.24384e-163	1.35207e-162	-1.25032e-162	-2.20917e-164	2.67391e-163	3.92082e-164	1.53526e-162	1.13425e-162	-1.25205e-162	5.59381e-163	-6.9329e-164	-2.95095e-163	2.30127e-163	6.15195e-163	4.50432e-164	-5.88248e-163	6.71015e-164	0
5.12064e-163	2.01967e-163	-9.59673e-163	1.38672e-162	-3.58561e-163	-8.26434e-163	-9.17486e-163	-1.41429e-163	-1.04156e-162	-1.31596e-163	-1.18556e-162	5.59147e-163	-1.35383e-162	-4.24384e-163	1.35207e-162	-1.25032e-162	-2.20917e-164	2.67391e-163	3.92082e-164	1.53526e-162	1.13425e-162	-1.25205e-162	5.59381e-163	-6.9329e-164	-2.95095e-163	2.30127e-163	6.15195e-163	4.50432e-164	-5.88248e-163	6.71015e-164	0
5.12064e-163	2.01967e-163	-9.59673e-163	1.38672e-162	-3.58561e-163	-8.26434e-163	-9.17486e-163	-1.41429e-163	-1.04156e-162	-1.31596e-163	-1.18556e-162	5.59147e-163	-1.35383e-162	-4.24384e-163	1.35207e-162	-1.25032e-162	-2.20917e-164	2.67391e-163	3.92082e-164	1.53526e-162	1.13425e-162	-1.25205e-162	5.59381e-163	-6.9329e-164	-2.95095e-163	2.30127e-163	6.15195e-163	4.50432e-164	-5.88248e-163	6.71015e-164	0
5.12064e-163	2.01967e-163	-9.59673e-163	1.38672e-162	-3.58561e-163	-8.26434e-163	-9.17486e-163	-1.41429e-163	-1.04156e-162	-1.31596e-163	-1.18556e-162	5.59147e-163	-1.35383e-162	-4.24384e-163	1.35207e-162	-1.25032e-162	-2.20917e-164	2.67391e-163	3.92082e-164	1.53526e-162	1.13425e-162	-1.25205e-162	5.59381e-163	-6.9329e-164	-2.95095e-163	2.30127e-163	6.15195e-163	4.50432e-164	-5.88248e-163	6.71015e-164	0
5.12064e-163	2.01967e-163	-9.59673e-163	1.38672e-162	-3.58561e-163	-8.26434e-163	-9.17486e-163	-1.41429e-163	-1.04156e-162	-1.31596e-163	-1.18556e-162	5.59147e-163	-1.35383e-162	-4.24384e-163	1.35207e-162	-1.25032e-162	-2.20917e-164	2.67391e-163	3.92082e-164	1.53526e-162	1.13425e-162	-1.25205e-162	5.59381e-163	-6.9329e-164	-2.95095e-163	2.30127e-163	6.15195e-163	4.50432e-164	-5.88248e-163	6.71015e-164	0
5.12064e-163	2.01967e-163	-9.59673e-163	1.38672e-162	-3.58561e-163	-8.26434e-163	-9.17486e-163	-1.41429e-163	-1.04156e-162	-1.31596e-163	-1.18556e-162	5.59147e-163	-1.35383e-162	-4.24384e-163	1.35207e-162	-1.25032e-162	-2.20917e-164	2.67391e-163	3.92082e-164	1.53526e-162	1.13425e-162	-1.25205e-162	5.59381e-163	-6.9329e-164	-2.95095e-163	2.30127e-163	6.15195e-163	4.50432e-164	-5.88248e-163	6.71015e-164	0
5.12064e-163	2.01967e-163	-9.59673e-163	1.38672e-162	-3.58561e-163	-8.26434e-163	-9.17486e-163	-1.41429e-163	-1.04156e-162	-1.31596e-163	-1.18556e-162	5.59147e-163	-1.35383e-162	-4.24384e-163	1.35207e-162	-1.25032e-162	-2.20917e-164	2.67391e-163	3.92082e-164	1.53526e-162	1.13425e-162	-1.25205e-162	5.59381e-163	-6.9329e-164	-2.95095e-163	2.30127e-163	6.15195e-163	4.50432e-164	-5.88248e-163	6.71015e-164	0
5.12064e-163	2.01967e-163	-9.59673e-163	1.38672e-162	-3.58561e-163	-8.26434e-163	-9.17486e-163	-1.41429e-163	-1.04156e-162	-1.31596e-163	-1.18556e-162	5.59147e-163	-1.35383e-162	-4.24384e-163	1.35207e-162	-1.25032e-162	-2.20917e-164	2.67391e-163	3.92082e-164	1.53526e-162	1.13425e-162	-1.25205e-162	5.59381e-163	-6.9329e-164	-2.95095e-163	2.30127e-163	6.15195e-163	4.50432e-164	-5.88248e-163	6.71015e-164	0
5.12064e-163	2.01967e-163	-9.59673e-163	1.38672e-162	-3.58561e-163	-8.26434e-163	-9.17486e-163	-1.41429e-163	-1.04156e-162	-1.31596e-163	-1.18556e-162	5.59147e-163	-1.35383e-162	-4.24384e-163	1.35207e-162	-1.25032e-162	-2.20917e-164	2.67391e-163	3.92082e-164	1.53526e-162	1.13425e-162	-1.25205e-162	5.59381e-163	-6.9329e-164	-2.95095e-163	2.30127e-163	6.15195e-163	4.50432e-164	-5.88248e-163	6.71015e-164	0
5.12064e-163	2.01967e-163	-9.59673e-163	1.38672e-162	-3.58561e-163	-8.26434e-163	-9.17486e-163	-1.41429e-163	-1.04156e-162	-1.31596e-163	-1.18556e-162	5.59147e-163	-1.35383e-162	-4.24384e-163	1.35207e-162	-1.25032e-162	-2.20917e-164	2.67391e-163	3.92082e-164	1.53526e-162	1.13425e-162	-1.25205e-162	5.59381e-163	-6.9329e-164	-2.95095e-163	2.30127e-163	6.15195e-163	4.50432e-164	-5.88248e-163	6.71015e-164	0
5.12064e-163	2.01967e-163	-9.59673e-163	1.38672e-162	-3.58561e-163	-8.26434e-163	-9.17486e-163	-1.41429e-163	-1.04156e-162	-1.31596e-163	-1.18556e-162	5.59147e-163	-1.35383e-162	-4.24384e-163	1.35207e-162	-1.25032e-162	-2.20917e-164	2.67391e-163	3.92082e-164	1.53526e-162	1.13425e-162	-1.25205e-162	5.59381e-163	-6.9329e-164	-2.95095e-163	2.30127e-163	6.15195e-163	4.50432e-164	-5.88248e-163	6.71015e-164	0
5.12064e-163	2.01967e-163	-9.59673e-163	1.38672e-162	-3.58561e-163	-8.26434e-163	-9.17486e-163	-1.41429e-163	-1.04156e-162	-1.31596e-163	-1.18556e-162	5.59147e-163	-1.35383e-162	-4.24384e-163	1.35207e-162	-1.25032e-162	-2.20917e-164	2.67391e-163	3.92082e-164	1.53526e-162	1.13425e-162	-1.25205e-162	5.59381e-163	-6.9329e-164	-2.95095e-163	2.30127e-163	6.15195e-163	4.50432e-164	-5.88248e-163	6.71015e-164	0
5.12064e-163	2.01967e-163	-9.59673e-163	1.38672e-162	-3.58561e-163	-8.26434e-163	-9.17486e-163	-1.41429e-163	-1.04156e-162	-1.31596e-163	-1.18556e-162	5.59147e-163	-1.35383e-162	-4.24384e-163	1.35207e-162	-1.25032e-162	-2.20917e-164	2.67391e-163	3.92082e-164	1.53526e-162	1.13425e-162	-1.25205e-162	5.59381e-163	-6.9329e-164	-2.95095e-163	2.30127e-163	6.15195e-163	4.50432e-164	-5.88248e-163	6.71015e-164	0
5.12064e-163	2.01967e-163	-9.59673e-163	1.38672e-162	-3.58561e-163	-8.26434e-163	-9.17486e-163	-1.41429e-163	-1.04156e-162	-1.31596e-163	-1.18556e-162	5.59147e-163	-1.35383e-162	-4.24384e-163	1.35207e-162	-1.25032e-162	-2.20917e-164	2.67391e-163	3.92082e-164	1.53526e-162	1.13425e-162	-1.25205e-162	5.59381e-163	-6.9329e-164	-2.95095e-163	2.30127e-163	6.15195e-163	4.50432e-164	-5.88248e-163	6.71015e-164	0
5.12064e-163	2.01967e-163	-9.59673e-163	1.38672e-162	-3.58561e-163	-8.26434e-163	-9.17486e-163	-1.41429e-163	-1.04156e-162	-1.31596e-163	-1.18556e-162	5.59147e-163	-1.35383e-162	-4.24384e-163	1.35207e-162	-1.25032e-162	-2.20917e-164	2.67391e-163	3.92082e-164	1.53526e-162	1.13425e-162	-1.25205e-162	5.59381e-163	-6.9329e-164	-2.95095e-163	2.30127e-163	6.15195e-163	4.50432e-164	-5.88248e-163	6.71015e-164	0
5.12064e-163	2.01967e-163	-9.59673e-163	1.38672e-162	-3.58561e-163	-8.26434e-163	-9.17486e-163	-1.41429e-163	-1.04156e-162	-1.31596e-163	-1.18556e-162	5.59147e-163	-1.35383e-162	-4.24384e-163	1.35207e-162	-1.25032e-162	-2.20917e-164	2.67391e-163	3.92082e-164	1.53526e-162	1.13425e-162	-1.25205e-162	5.59381e-163	-6.9329e-164	-2.95095e-163	2.30127e-163	6.15195e-163	4.50432e-164	-5.88248e-163	6.71015e-164	0
5.12064e-163	2.01967e-163	-9.59673e-163	1.38672e-162	-3.58561e-163	-8.26434e-163	-9.17486e-163	-1.41429e-163	-1.04156e-162	-1.31596e-163	-1.18556e-162	5.59147e-163	-1.35383e-162	-4.24384e-163	1.35207e-162	-1.25032e-162	-2.20917e-164	2.67391e-163	3.92082e-164	1.53526e-162	1.13425e-162	-1.25205e-162	5.59381e-163	-6.9329e-164	-2.95095e-163	2.30127e-163	6.15195e-163	4.50432e-164	-5.88248e-163	6.71015e-164	0
5.12064e-163	2.01967e-163	-9.59673e-163	1.38672e-162	-3.58561e-163	-8.26434e-163	-9.17486e-163	-1.41429e-163	-1.04156e-162	-1.31596e-163	-1.18556e-162	5.59147e-163	-1.35383e-162	-4.24384e-163	1.35207e-162	-1.25032e-162	-2.20917e-164	2.67391e-163	3.92082e-164	1.53526e-162	1.13425e-162	-1.25205e-162	5.59381e-163	-6.9329e-164	-2.95095e-163	2.30127e-163	6.15195e-163	4.50432e-164	-5.88248e-163	6.71015e-164	0
5.12064e-163	2.01967e-163	-9.59673e-163	1.38672e-162	-3.58561e-163	-8.26434e-163	-9.17486e-163	-1.41429e-163	-1.04156e-162	-1.31596e-163	-1.18556e-162	5.59147e-163	-1.35383e-162	-4.24384e-163	1.35207e-162	-1.25032e-162	-2.20917e-164	2.67391e-163	3.92082e-164	1.53526e-162	1.13425e-162	-1.25205e-162	5.59381e-163	-6.9329e-164	-2.95095e-163	2.30127e-163	6.15195e-163	4.50432e-164	-5.88248e-163	6.71015e-164	0
5.12064e-163	2.01967e-163	-9.59673e-163	1.38672e-162	-3.58561e-163	-8.26434e-163	-9.17486e-163	-1.41429e-163	-1.04156e-162	-1.31596e-163	-1.18556e-162	5.59147e-163	-1.35383e-162	-4.24384e-163	1.35207e-162	-1.25032e-162	-2.20917e-164	2.67391e-163	3.92082e-164	1.53526e-162	1.13425e-162	-1.25205e-162	5.59381e-163	-6.9329e-164	-2.95095e-163	2.30127e-163	6.15195e-163	4.50432e-164	-5.88248e-163	6.71015e-164	0
5.12064e-163	2.01967e-163	-9.59673e-163	1.38672e-162	-3.58561e-163	-8.26434e-163	-9.17486e-163	-1.41429e-163	-1.04156e-162	-1.31596e-163	-1.18556e-162	5.59147e-163	-1.35383e-162	-4.24384e-163	1.35207e-162	-1.25032e-162	-2.20917e-164	2.67391e-163	3.92082e-164	1.53526e-162	1.13425e-162	-1.25205e-162	5.59381e-163	-6.9329e-164	-2.95095e-163	2.30127e-163	6.15195e-163	4.50432e-164	-5.88248e-163	6.71015e-164	0
5.12064e-163	2.01967e-163	-9.59673e-163	1.38672e-162	-3.58561e-163	-8.26434e-163	-9.17486e-163	-1.41429e-163	-1.04156e-162	-1.31596e-163	-1.18556e-162	5.59147e-163	-1.35383e-162	-4.24384e-163	1.35207e-162	-1.25032e-162	-2.20917e-164	2.67391e-163	3.92082e-164	1.53526e-162	1.13425e-162	-1.25205e-162	5.59381e-163	-6.9329e-164	-2.95095e-163	2.30127e-163	6.15195e-163	4.50432e-164	-5.88248e-163	6.71015e-164	0
5.12064e-163	2.01967e-163	-9.59673e-163	1.38672e-162	-3.58561e-163	-8.26434e-163	-9.17486e-163	-1.41429e-163	-1.04156e-162	-1.31596e-163	-1.18556e-162	5.59147e-163	-1.35383e-162	-4.24384e-163	1.35207e-162	-1.25032e-162	-2.20917e-164	2.67391e-163	3.92082e-164	1.53526e-162	1.13425e-162	-1.25205e-162	5.59381e-163	-6.9329e-164	-2.95095e-163	2.30127e-163	6.15195e-163	4.50432e-164	-5.88248e-163	6.71015e-164	0
5.12064e-163	2.01967e-163	-9.59673e-163	1.38672e-162	-3.58561e-163	-8.26434e-163	-9.17486e-163	-1.41429e-163	-1.04156e-162	-1.31596e-163	-1.18556e-162	5.59147e-163	-1.35383e-162	-4.24384e-163	1.35207e-162	-1.25032e-162	-2.20917e-164	2.67391e-163	3.92082e-164	1.53526e-162	1.13425e-162	-1.25205e-162	5.59381e-163	-6.9329e-164	-2.95095e-163	2.30127e-163	6.15195e-163	4.50432e-164	-5.88248e-163	6.71015e-164	0
5.12064e-163	2.01967e-163	-9.59673e-163	1.38672e-162	-3.58561e-163	-8.26434e-163	-9.17486e-163	-1.41429e-163	-1.04156e-162	-1.31596e-163	-1.18556e-162	5.59147e-163	-1.35383e-162	-4.24384e-163	1.35207e-162	-1.25032e-162	-2.20917e-164	2.67391e-163	3.92082e-164	1.53526e-162	1.13425e-162	-1.25205e-162	5.59381e-163	-6.9329e-164	-2.95095e-163	2.30127e-163	6.15195e-163	4.50432e-164	-5.88248e-163	6.71015e-164	0
5.12064e-163	2.01967e-163	-9.59673e-163	1.38672e-162	-3.58561e-163	-8.26434e-163	-9.17486e-163	-1.41429e-163	-1.04156e-162	-1.31596e-163	-1.18556e-162	5.59147e-163	-1.35383e-162	-4.24384e-163	1.35207e-162	-1.25032e-162	-2.20917e-164	2.67391e-163	3.92082e-164	1.53526e-162	1.13425e-162	-1.25205e-162	5.59381e-163	-6.9329e-164	-2.95095e-163	2.30127e-163	6.15195e-163	4.50432e-164	-5.88248e-163	6.71015e-164	0
5.12064e-163	2.01967e-163	-9.59673e-163	1.38672e-162	-3.58561e-163	-8.26434e-163	-9.17486e-163	-1.41429e-163	-1.04156e-162	-1.31596e-163	-1.18556e-162	5.59147e-163	-1.35383e-162	-4.24384e-163	1.35207e-162	-1.25032e-162	-2.20917e-164	2.67391e-163	3.92082e-164	1.53526e-162	1.13425e-162	-1.25205e-162	5.59381e-163	-6.9329e-164	-2.95095e-163	2.30127e-163	6.15195e-163	4.50432e-164	-5.88248e-163	6.71015e-164	0
5.12064e-163	2.01967e-163	-9.59673e-163	1.38672e-162	-3.58561e-163	-8.26434e-163	-9.17486e-163	-1.41429e-163	-1.04156e-162	-1.31596e-163	-1.18556e-162	5.59147e-163	-1.35383e-162	-4.24384e-163	1.35207e-162	-1.25032e-162	-2.20917e-164	2.67391e-163	3.92082e-164	1.53526e-162	1.13425e-162	-1.25205e-162	5.59381e-163	-6.9329e-164	-2.95095e-163	2.30127e-163	6.15195e-163	4.50432e-164	-5.88248e-163	6.71015e-164	0
5.12064e-163	2.01967e-163	-9.59673e-163	1.38672e-162	-3.58561e-163	-8.26434e-163	-9.17486e-163	-1.41429e-163	-1.04156e-162	-1.31596e-163	-1.18556e-162	5.59147e-163	-1.35383e-162	-4.24384e-163	1.35207e-162	-1.25032e-162	-2.20917e-164	2.67391e-163	3.92082e-164	1.53526e-162	1.13425e-162	-1.25205e-162	5.59381e-163	-6.9329e-164	-2.95095e-163	2.30127e-163	6.15195e-163	4.50432e-164	-5.88248e-163	6.71015e-164	0
5.12064e-163	2.01967e-163	-9.59673e-163	1.38672e-162	-3.58561e-163	-8.26434e-163	-9.17486e-163	-1.41429e-163	-1.04156e-162	-1.31596e-163	-1.18556e-162	5.59147e-163	-1.35383e-162	-4.24384e-163	1.35207e-162	-1.25032e-162	-2.20917e-164	2.67391e-163	3.92082e-164	1.53526e-162	1.13425e-162	-1.25205e-162	5.59381e-163	-6.9329e-164	-2.95095e-163	2.30127e-163	6.15195e-163	4.50432e-164	-5.88248e-163	6.71015e-164	0
5.12064e-163	2.01967e-163	-9.59673e-163	1.38672e-162	-3.58561e-163	-8.26434e-163	-9.17486e-163	-1.41429e-163	-1.04156e-162	-1.31596e-163	-1.18556e-162	5.59147e-163	-1.35383e-162	-4.24384e-163	1.35207e-162	-1.25032e-162	-2.20917e-164	2.67391e-163	3.92082e-164	1.53526e-162	1.13425e-162	-1.25205e-162	5.59381e-163	-6.9329e-164	-2.95095e-163	2.30127e-163	6.15195e-163	4.50432e-164	-5.88248e-163	6.71015e-164	0
5.12064e-163	2.01967e-163	-9.59673e-163	1.38672e-162	-3.58561e-163	-8.26434e-163	-9.17486e-163	-1.41429e-163	-1.04156e-162	-1.31596e-163	-1.18556e-162	5.59147e-163	-1.35383e-162	-4.24384e-163	1.35207e-162	-1.25032e-162	-2.20917e-164	2.67391e-163	3.92082e-164	1.53526e-162	1.13425e-162	-1.25205e-162	5.59381e-163	-6.9329e-164	-2.95095e-163	2.30127e-163	6.15195e-163	4.50432e-164	-5.88248e-163	6.71015e-164	0
5.12064e-163	2.01967e-163	-9.59673e-163	1.38672e-162	-3.58561e-163	-8.26434e-163	-9.17486e-163	-1.41429e-163	-1.04156e-162	-1.31596e-163	-1.18556e-162	5.59147e-163	-1.35383e-162	-4.24384e-163	1.35207e-162	-1.25032e-162	-2.20917e-164	2.67391e-163	3.92082e-164	1.53526e-162	1.13425e-162	-1.25205e-162	5.59381e-163	-6.9329e-164	-2.95095e-163	2.30127e-163	6.15195e-163	4.50432e-164	-5.88248e-163	6.71015e-164	0
5.12064e-163	2.01967e-163	-9.59673e-163	1.38672e-162	-3.58561e-163	-8.26434e-163	-9.17486e-163	-1.41429e-163	-1.04156e-162	-1.31596e-163	-1.18556e-162	5.59147e-163	-1.35383e-162	-4.24384e-163	1.35207e-162	-1.25032e-162	-2.20917e-164	2.67391e-163	3.92082e-164	1.53526e-162	1.13425e-162	-1.25205e-162	5.59381e-163	-6.9329e-164	-2.95095e-163	2.30127e-163	6.15195e-163	4.50432e-164	-5.88248e-163	6.71015e-164	0
5.12064e-163	2.01967e-163	-9.59673e-163	1.38672e-162	-3.58561e-163	-8.26434e-163	-9.17486e-163	-1.41429e-163	-1.04156e-162	-1.31596e-163	-1.18556e-162	5.59147e-163	-1.35383e-162	-4.24384e-163	1.35207e-162	-1.25032e-162	-2.20917e-164	2.67391e-163	3.92082e-164	1.53526e-162	1.13425e-162	-1.25205e-162	5.59381e-163	-6.9329e-164	-2.95095e-163	2.30127e-163	6.15195e-163	4.50432e-164	-5.88248e-163	6.71015e-164	0
5.12064e-163	2.01967e-163	-9.59673e-163	1.38672e-162	-3.58561e-163	-8.26434e-163	-9.17486e-163	-1.41429e-163	-1.04156e-162	-1.31596e-163	-1.18556e-162	5.59147e-163	-1.35383e-162	-4.24384e-163	1.35207e-162	-1.25032e-162	-2.20917e-164	2.67391e-163	3.92082e-164	1.53526e-162	1.13425e-162	-1.25205e-162	5.59381e-163	-6.9329e-164	-2.95095e-163	2.30127e-163	6.15195e-163	4.50432e-164	-5.88248e-163	6.71015e-164	0
5.12064e-163	2.01967e-163	-9.59673e-163	1.38672e-162	-3.58561e-163	-8.26434e-163	-9.17486e-163	-1.41429e-163	-1.04156e-162	-1.31596e-163	-1.18556e-162	5.59147e-163	-1.35383e-162	-4.24384e-163	1.35207e-162	-1.25032e-162	-2.20917e-164	2.67391e-163	3.92082e-164	1.53526e-162	1.13425e-162	-1.25205e-162	5.59381e-163	-6.9329e-164	-2.95095e-163	2.30127e-163	6.15195e-163	4.50432e-164	-5.88248e-163	6.71015e-164	0
5.12064e-163	2.01967e-163	-9.59673e-163	1.38672e-162	-3.58561e-163	-8.26434e-163	-9.17486e-163	-1.41429e-163	-1.04156e-162	-1.31596e-163	-1.18556e-162	5.59147e-163	-1.35383e-162	-4.24384e-163	1.35207e-162	-1.25032e-162	-2.20917e-164	2.67391e-163	3.92082e-164	1.53526e-162	1.13425e-162	-1.25205e-162	5.59381e-163	-6.9329e-164	-2.95095e-163	2.30127e-163	6.15195e-163	4.50432e-164	-5.88248e-163	6.71015e-164	0
5.12064e-163	2.01967e-163	-9.59673e-163	1.38672e-162	-3.58561e-163	-8.26434e-163	-9.17486e-163	-1.41429e-163	-1.04156e-162	-1.31596e-163	-1.18556e-162	5.59147e-163	-1.35383e-162	-4.24384e-163	1.35207e-162	-1.25032e-162	-2.20917e-164	2.67391e-163	3.92082e-164	1.53526e-162	1.13425e-162	-1.25205e-162	5.59381e-163	-6.9329e-164	-2.95095e-163	2.30127e-163	6.15195e-163	4.50432e-164	-5.88248e-163	6.71015e-164	0
5.12064e-163	2.01967e-163	-9.59673e-163	1.38672e-162	-3.58561e-163	-8.26434e-163	-9.17486e-163	-1.41429e-163	-1.04156e-162	-1.31596e-163	-1.18556e-162	5.59147e-163	-1.35383e-162	-4.24384e-163	1.35207e-162	-1.25032e-162	-2.20917e-164	2.67391e-163	3.92082e-164	1.53526e-162	1.13425e-162	-1.25205e-162	5.59381e-163	-6.9329e-164	-2.95095e-163	2.30127e-163	6.15195e-163	4.50432e-164	-5.88248e-163	6.71015e-164	0
5.12064e-163	2.01967e-163	-9.59673e-163	1.38672e-162	-3.58561e-163	-8.26434e-163	-9.17486e-163	-1.41429e-163	-1.04156e-162	-1.31596e-163	-1.18556e-162	5.59147e-163	-1.35383e-162	-4.24384e-163	1.35207e-162	-1.25032e-162	-2.20917e-164	2.67391e-163	3.92082e-164	1.53526e-162	1.13425e-162	-1.25205e-162	5.59381e-163	-6.9329e-164	-2.95095e-163	2.30127e-163	6.15195e-163	4.50432e-164	-5.88248e-163	6.71015e-164	0
5.12064e-163	2.01967e-163	-9.59673e-163	1.38672e-162	-3.58561e-163	-8.26434e-163	-9.17486e-163	-1.41429e-163	-1.04156e-162	-1.31596e-163	-1.18556e-162	5.59147e-163	-1.35383e-162	-4.24384e-163	1.35207e-162	-1.25032e-162	-2.20917e-164	2.67391e-163	3.92082e-164	1.53526e-162	1.13425e-162	-1.25205e-162	5.59381e-163	-6.9329e-164	-2.95095e-163	2.30127e-163	6.15195e-163	4.50432e-164	-5.88248e-163	6.71015e-164	0
5.12064e-163	2.01967e-163	-9.59673e-163	1.38672e-162	-3.58561e-163	-8.26434e-163	-9.17486e-163	-1.41429e-163	-1.04156e-162	-1.31596e-163	-1.18556e-162	5.59147e-163	-1.35383e-162	-4.24384e-163	1.35207e-162	-1.25032e-162	-2.20917e-164	2.67391e-163	3.92082e-164	1.53526e-162	1.13425e-162	-1.25205e-162	5.59381e-163	-6.9329e-164	-2.95095e-163	2.30127e-163	6.15195e-163	4.50432e-164	-5.88248e-163	6.71015e-164	0
5.12064e-163	2.01967e-163	-9.59673e-163	1.38672e-162	-3.58561e-163	-8.26434e-163	-9.17486e-163	-1.41429e-163	-1.04156e-162	-1.31596e-163	-1.18556e-162	5.59147e-163	-1.35383e-162	-4.24384e-163	1.35207e-162	-1.25032e-162	-2.20917e-164	2.67391e-163	3.92082e-164	1.53526e-162	1.13425e-162	-1.25205e-162	5.59381e-163	-6.9329e-164	-2.95095e-163	2.30127e-163	6.15195e-163	4.50432e-164	-5.88248e-163	6.71015e-164	0
5.12064e-163	2.01967e-163	-9.59673e-163	1.38672e-162	-3.58561e-163	-8.26434e-163	-9.17486e-163	-1.41429e-163	-1.04156e-162	-1.31596e-163	-1.18556e-162	5.59147e-163	-1.35383e-162	-4.24384e-163	1.35207e-162	-1.25032e-162	-2.20917e-164	2.67391e-163	3.92082e-164	1.53526e-162	1.13425e-162	-1.25205e-162	5.59381e-163	-6.9329e-164	-2.95095e-163	2.30127e-163	6.15195e-163	4.50432e-164	-5.88248e-163	6.71015e-164	0
5.12064e-163	2.01967e-163	-9.59673e-163	1.38672e-162	-3.58561e-163	-8.26434e-163	-9.17486e-163	-1.41429e-163	-1.04156e-162	-1.31596e-163	-1.18556e-162	5.59147e-163	-1.35383e-162	-4.24384e-163	1.35207e-162	-1.25032e-162	-2.20917e-164	2.67391e-163	3.92082e-164	1.53526e-162	1.13425e-162	-1.25205e-162	5.59381e-163	-6.9329e-164	-2.95095e-163	2.30127e-163	6.15195e-163	4.50432e-164	-5.88248e-163	6.71015e-164	0
5.12064e-163	2.01967e-163	-9.59673e-163	1.38672e-162	-3.58561e-163	-8.26434e-163	-9.17486e-163	-1.41429e-163	-1.04156e-162	-1.31596e-163	-1.18556e-162	5.59147e-163	-1.35383e-162	-4.24384e-163	1.35207e-162	-1.25032e-162	-2.20917e-164	2.67391e-163	3.92082e-164	1.53526e-162	1.13425e-162	-1.25205e-162	5.59381e-163	-6.9329e-164	-2.95095e-163	2.30127e-163	6.15195e-163	4.50432e-164	-5.88248e-163	6.71015e-164	0
5.12064e-163	2.01967e-163	-9.59673e-163	1.38672e-162	-3.58561e-163	-8.26434e-163	-9.17486e-163	-1.41429e-163	-1.04156e-162	-1.31596e-163	-1.18556e-162	5.59147e-163	-1.35383e-162	-4.24384e-163	1.35207e-162	-1.25032e-162	-2.20917e-164	2.67391e-163	3.92082e-164	1.53526e-162	1.13425e-162	-1.25205e-162	5.59381e-163	-6.9329e-164	-2.95095e-163	2.30127e-163	6.15195e-163	4.50432e-164	-5.88248e-163	6.71015e-164	0
5.12064e-163	2.01967e-163	-9.59673e-163	1.38672e-162	-3.58561e-163	-8.26434e-163	-9.17486e-163	-1.41429e-163	-1.04156e-162	-1.31596e-163	-1.18556e-162	5.59147e-163	-1.35383e-162	-4.24384e-163	1.35207e-162	-1.25032e-162	-2.20917e-164	2.67391e-163	3.92082e-164	1.53526e-162	1.13425e-162	-1.25205e-162	5.59381e-163	-6.9329e-164	-2.95095e-163	2.30127e-163	6.15195e-163	4.50432e-164	-5.88248e-163	6.71015e-164	0
5.12064e-163	2.01967e-163	-9.59673e-163	1.38672e-162	-3.58561e-163	-8.26434e-163	-9.17486e-163	-1.41429e-163	-1.04156e-162	-1.31596e-163	-1.18556e-162	5.59147e-163	-1.35383e-162	-4.24384e-163	1.35207e-162	-1.25032e-162	-2.20917e-164	2.67391e-163	3.92082e-164	1.53526e-162	1.13425e-162	-1.25205e-162	5.59381e-163	-6.9329e-164	-2.95095e-163	2.30127e-163	6.15195e-163	4.50432e-164	-5.88248e-163	6.71015e-164	0
5.12064e-163	2.01967e-163	-9.59673e-163	1.38672e-162	-3.58561e-163	-8.26434e-163	-9.17486e-163	-1.41429e-163	-1.04156e-162	-1.31596e-163	-1.18556e-162	5.59147e-163	-1.35383e-162	-4.24384e-163	1.35207e-162	-1.25032e-162	-2.20917e-164	2.67391e-163	3.92082e-164	1.53526e-162	1.13425e-162	-1.25205e-162	5.59381e-163	-6.9329e-164	-2.95095e-163	2.30127e-163	6.15195e-163	4.50432e-164	-5.88248e-163	6.71015e-164	0
5.12064e-163	2.01967e-163	-9.59673e-163	1.38672e-162	-3.58561e-163	-8.26434e-163	-9.17486e-163	-1.41429e-163	-1.04156e-162	-1.31596e-163	-1.18556e-162	5.59147e-163	-1.35383e-162	-4.24384e-163	1.35207e-162	-1.25032e-162	-2.20917e-164	2.67391e-163	3.92082e-164	1.53526e-162	1.13425e-162	-1.25205e-162	5.59381e-163	-6.9329e-164	-2.95095e-163	2.30127e-163	6.15195e-163	4.50432e-164	-5.88248e-163	6.71015e-164	0
5.12064e-163	2.01967e-163	-9.59673e-163	1.38672e-162	-3.58561e-163	-8.26434e-163	-9.17486e-163	-1.41429e-163	-1.04156e-162	-1.31596e-163	-1.18556e-162	5.59147e-163	-1.35383e-162	-4.24384e-163	1.35207e-162	-1.25032e-162	-2.20917e-164	2.67391e-163	3.92082e-164	1.53526e-162	1.13425e-162	-1.25205e-162	5.59381e-163	-6.9329e-164	-2.95095e-163	2.30127e-163	6.15195e-163	4.50432e-164	-5.88248e-163	6.71015e-164	0
5.12064e-163	2.01967e-163	-9.59673e-163	1.38672e-162	-3.58561e-163	-8.26434e-163	-9.17486e-163	-1.41429e-163	-1.04156e-162	-1.31596e-163	-1.18556e-162	5.59147e-163	-1.35383e-162	-4.24384e-163	1.35207e-162	-1.25032e-162	-2.20917e-164	2.67391e-163	3.92082e-164	1.53526e-162	1.13425e-162	-1.25205e-162	5.59381e-163	-6.9329e-164	-2.95095e-163	2.30127e-163	6.15195e-163	4.50432e-164	-5.88248e-163	6.71015e-164	0
5.12064e-163	2.01967e-163	-9.59673e-163	1.38672e-162	-3.58561e-163	-8.26434e-163	-9.17486e-163	-1.41429e-163	-1.04156e-162	-1.31596e-163	-1.18556e-162	5.59147e-163	-1.35383e-162	-4.24384e-163	1.35207e-162	-1.25032e-162	-2.20917e-164	2.67391e-163	3.92082e-164	1.53526e-162	1.13425e-162	-1.25205e-162	5.59381e-163	-6.9329e-164	-2.95095e-163	2.30127e-163	6.15195e-163	4.50432e-164	-5.88248e-163	6.71015e-164	0
5.12064e-163	2.01967e-163	-9.59673e-163	1.38672e-162	-3.58561e-163	-8.26434e-163	-9.17486e-163	-1.41429e-163	-1.04156e-162	-1.31596e-163	-1.18556e-162	5.59147e-163	-1.35383e-162	-4.24384e-163	1.35207e-162	-1.25032e-162	-2.20917e-164	2.67391e-163	3.92082e-164	1.53526e-162	1.13425e-162	-1.25205e-162	5.59381e-163	-6.9329e-164	-2.95095e-163	2.30127e-163	6.15195e-163	4.50432e-164	-5.88248e-163	6.71015e-164	0
5.12064e-163	2.01967e-163	-9.59673e-163	1.38672e-162	-3.58561e-163	-8.26434e-163	-9.17486e-163	-1.41429e-163	-1.04156e-162	-1.31596e-163	-1.18556e-162	5.59147e-163	-1.35383e-162	-4.24384e-163	1.35207e-162	-1.25032e-162	-2.20917e-164	2.67391e-163	3.92082e-164	1.53526e-162	1.13425e-162	-1.25205e-162	5.59381e-163	-6.9329e-164	-2.95095e-163	2.30127e-163	6.15195e-163	4.50432e-164	-5.88248e-163	6.71015e-164	0
5.12064e-163	2.01967e-163	-9.59673e-163	1.38672e-162	-3.58561e-163	-8.26434e-163	-9.17486e-163	-1.41429e-163	-1.04156e-162	-1.31596e-163	-1.18556e-162	5.59147e-163	-1.35383e-162	-4.24384e-163	1.35207e-162	-1.25032e-162	-2.20917e-164	2.67391e-163	3.92082e-164	1.53526e-162	1.13425e-162	-1.25205e-162	5.59381e-163	-6.9329e-164	-2.95095e-163	2.30127e-163	6.15195e-163	4.50432e-164	-5.88248e-163	6.71015e-164	0
5.12064e-163	2.01967e-163	-9.59673e-163	1.38672e-162	-3.58561e-163	-8.26434e-163	-9.17486e-163	-1.41429e-163	-1.04156e-162	-1.31596e-163	-1.18556e-162	5.59147e-163	-1.35383e-162	-4.24384e-163	1.35207e-162	-1.25032e-162	-2.20917e-164	2.67391e-163	3.92082e-164	1.53526e-162	1.13425e-162	-1.25205e-162	5.59381e-163	-6.9329e-164	-2.95095e-163	2.30127e-163	6.15195e-163	4.50432e-164	-5.88248e-163	6.71015e-164	0
5.12064e-163	2.01967e-163	-9.59673e-163	1.38672e-162	-3.58561e-163	-8.26434e-163	-9.17486e-163	-1.41429e-163	-1.04156e-162	-1.31596e-163	-1.18556e-162	5.59147e-163	-1.35383e-162	-4.24384e-163	1.35207e-162	-1.25032e-162	-2.20917e-164	2.67391e-163	3.92082e-164	1.53526e-162	1.13425e-162	-1.25205e-162	5.59381e-163	-6.9329e-164	-2.95095e-163	2.30127e-163	6.15195e-163	4.50432e-164	-5.88248e-163	6.71015e-164	0
5.12064e-163	2.01967e-163	-9.59673e-163	1.38672e-162	-3.58561e-163	-8.26434e-163	-9.17486e-163	-1.41429e-163	-1.04156e-162	-1.31596e-163	-1.18556e-162	5.59147e-163	-1.35383e-162	-4.24384e-163	1.35207e-162	-1.25032e-162	-2.20917e-164	2.67391e-163	3.92082e-164	1.53526e-162	1.13425e-162	-1.25205e-162	5.59381e-163	-6.9329e-164	-2.95095e-163	2.30127e-163	6.15195e-163	4.50432e-164	-5.88248e-163	6.71015e-164	0
5.12064e-163	2.01967e-163	-9.59673e-163	1.38672e-162	-3.58561e-163	-8.26434e-163	-9.17486e-163	-1.41429e-163	-1.04156e-162	-1.31596e-163	-1.18556e-162	5.59147e-163	-1.35383e-162	-4.24384e-163	1.35207e-162	-1.25032e-162	-2.20917e-164	2.67391e-163	3.92082e-164	1.53526e-162	1.13425e-162	-1.25205e-162	5.59381e-163	-6.9329e-164	-2.95095e-163	2.30127e-163	6.15195e-163	4.50432e-164	-5.88248e-163	6.71015e-164	0
5.12064e-163	2.01967e-163	-9.59673e-163	1.38672e-162	-3.58561e-163	-8.26434e-163	-9.17486e-163	-1.41429e-163	-1.04156e-162	-1.31596e-163	-1.18556e-162	5.59147e-163	-1.35383e-162	-4.24384e-163	1.35207e-162	-1.25032e-162	-2.20917e-164	2.67391e-163	3.92082e-164	1.53526e-162	1.13425e-162	-1.25205e-162	5.59381e-163	-6.9329e-164	-2.95095e-163	2.30127e-163	6.15195e-163	4.50432e-164	-5.88248e-163	6.71015e-164	0
5.12064e-163	2.01967e-163	-9.59673e-163	1.38672e-162	-3.58561e-163	-8.26434e-163	-9.17486e-163	-1.41429e-163	-1.04156e-162	-1.31596e-163	-1.18556e-162	5.59147e-163	-1.35383e-162	-4.24384e-163	1.35207e-162	-1.25032e-162	-2.20917e-164	2.67391e-163	3.92082e-164	1.53526e-162	1.13425e-162	-1.25205e-162	5.59381e-163	-6.9329e-164	-2.95095e-163	2.30127e-163	6.15195e-163	4.50432e-164	-5.88248e-163	6.71015e-164	0
5.12064e-163	2.01967e-163	-9.59673e-163	1.38672e-162	-3.58561e-163	-8.26434e-163	-9.17486e-163	-1.41429e-163	-1.04156e-162	-1.31596e-163	-1.18556e-162	5.59147e-163	-1.35383e-162	-4.24384e-163	1.35207e-162	-1.25032e-162	-2.20917e-164	2.67391e-163	3.92082e-164	1.53526e-162	1.13425e-162	-1.25205e-162	5.59381e-163	-6.9329e-164	-2.95095e-163	2.30127e-163	6.15195e-163	4.50432e-164	-5.88248e-163	6.71015e-164	0
5.12064e-163	2.01967e-163	-9.59673e-163	1.38672e-162	-3.58561e-163	-8.26434e-163	-9.17486e-163	-1.41429e-163	-1.04156e-162	-1.31596e-163	-1.18556e-162	5.59147e-163	-1.35383e-162	-4.24384e-163	1.35207e-162	-1.25032e-162	-2.20917e-164	2.67391e-163	3.92082e-164	1.53526e-162	1.13425e-162	-1.25205e-162	5.59381e-163	-6.9329e-164	-2.95095e-163	2.30127e-163	6.15195e-163	4.50432e-164	-5.88248e-163	6.71015e-164	0
5.12064e-163	2.01967e-163	-9.59673e-163	1.38672e-162	-3.58561e-163	-8.26434e-163	-9.17486e-163	-1.41429e-163	-1.04156e-162	-1.31596e-163	-1.18556e-162	5.59147e-163	-1.35383e-162	-4.24384e-163	1.35207e-162	-1.25032e-162	-2.20917e-164	2.67391e-163	3.92082e-164	1.53526e-162	1.13425e-162	-1.25205e-162	5.59381e-163	-6.9329e-164	-2.95095e-163	2.30127e-163	6.15195e-163	4.50432e-164	-5.88248e-163	6.71015e-164	0
5.12064e-163	2.01967e-163	-9.59673e-163	1.38672e-162	-3.58561e-163	-8.26434e-163	-9.17486e-163	-1.41429e-163	-1.04156e-162	-1.31596e-163	-1.18556e-162	5.59147e-163	-1.35383e-162	-4.24384e-163	1.35207e-162	-1.25032e-162	-2.20917e-164	2.67391e-163	3.92082e-164	1.53526e-162	1.13425e-162	-1.25205e-162	5.59381e-163	-6.9329e-164	-2.95095e-163	2.30127e-163	6.15195e-163	4.50432e-164	-5.88248e-163	6.71015e-164	0
5.12064e-163	2.01967e-163	-9.59673e-163	1.38672e-162	-3.58561e-163	-8.26434e-163	-9.17486e-163	-1.41429e-163	-1.04156e-162	-1.31596e-163	-1.18556e-162	5.59147e-163	-1.35383e-162	-4.24384e-163	1.35207e-162	-1.25032e-162	-2.20917e-164	2.67391e-163	3.92082e-164	1.53526e-162	1.13425e-162	-1.25205e-162	5.59381e-163	-6.9329e-164	-2.95095e-163	2.30127e-163	6.15195e-163	4.50432e-164	-5.88248e-163	6.71015e-164	0
5.12064e-163	2.01967e-163	-9.59673e-163	1.38672e-162	-3.58561e-163	-8.26434e-163	-9.17486e-163	-1.41429e-163	-1.04156e-162	-1.31596e-163	-1.18556e-162	5.59147e-163	-1.35383e-162	-4.24384e-163	1.35207e-162	-1.25032e-162	-2.20917e-164	2.67391e-163	3.92082e-164	1.53526e-162	1.13425e-162	-1.25205e-162	5.59381e-163	-6.9329e-164	-2.95095e-163	2.30127e-163	6.15195e-163	4.50432e-164	-5.88248e-163	6.71015e-164	0
5.12064e-163	2.01967e-163	-9.59673e-163	1.38672e-162	-3.58561e-163	-8.26434e-163	-9.17486e-163	-1.41429e-163	-1.04156e-162	-1.31596e-163	-1.18556e-162	5.59147e-163	-1.35383e-162	-4.24384e-163	1.35207e-162	-1.25032e-162	-2.20917e-164	2.67391e-163	3.92082e-164	1.53526e-162	1.13425e-162	-1.25205e-162	5.59381e-163	-6.9329e-164	-2.95095e-163	2.30127e-163	6.15195e-163	4.50432e-164	-5.88248e-163	6.71015e-164	0
5.12064e-163	2.01967e-163	-9.59673e-163	1.38672e-162	-3.58561e-163	-8.26434e-163	-9.17486e-163	-1.41429e-163	-1.04156e-162	-1.31596e-163	-1.18556e-162	5.59147e-163	-1.35383e-162	-4.24384e-163	1.35207e-162	-1.25032e-162	-2.20917e-164	2.67391e-163	3.92082e-164	1.53526e-162	1.13425e-162	-1.25205e-162	5.59381e-163	-6.9329e-164	-2.95095e-163	2.30127e-163	6.15195e-163	4.50432e-164	-5.88248e-163	6.71015e-164	0
5.12064e-163	2.01967e-163	-9.59673e-163	1.38672e-162	-3.58561e-163	-8.26434e-163	-9.17486e-163	-1.41429e-163	-1.04156e-162	-1.31596e-163	-1.18556e-162	5.59147e-163	-1.35383e-162	-4.24384e-163	1.35207e-162	-1.25032e-162	-2.20917e-164	2.67391e-163	3.92082e-164	1.53526e-162	1.13425e-162	-1.25205e-162	5.59381e-163	-6.9329e-164	-2.95095e-163	2.30127e-163	6.15195e-163	4.50432e-164	-5.88248e-163	6.71015e-164	0
5.12064e-163	2.01967e-163	-9.59673e-163	1.38672e-162	-3.58561e-163	-8.26434e-163	-9.17486e-163	-1.41429e-163	-1.04156e-162	-1.31596e-163	-1.18556e-162	5.59147e-163	-1.35383e-162	-4.24384e-163	1.35207e-162	-1.25032e-162	-2.20917e-164	2.67391e-163	3.92082e-164	1.53526e-162	1.13425e-162	-1.25205e-162	5.59381e-163	-6.9329e-164	-2.95095e-163	2.30127e-163	6.15195e-163	4.50432e-164	-5.88248e-163	6.71015e-164	0
5.12064e-163	2.01967e-163	-9.59673e-163	1.38672e-162	-3.58561e-163	-8.26434e-163	-9.17486e-163	-1.41429e-163	-1.04156e-162	-1.31596e-163	-1.18556e-162	5.59147e-163	-1.35383e-162	-4.24384e-163	1.35207e-162	-1.25032e-162	-2.20917e-164	2.67391e-163	3.92082e-164	1.53526e-162	1.13425e-162	-1.25205e-162	5.59381e-163	-6.9329e-164	-2.95095e-163	2.30127e-163	6.15195e-163	4.50432e-164	-5.88248e-163	6.71015e-164	0
5.12064e-163	2.01967e-163	-9.59673e-163	1.38672e-162	-3.58561e-163	-8.26434e-163	-9.17486e-163	-1.41429e-163	-1.04156e-162	-1.31596e-163	-1.18556e-162	5.59147e-163	-1.35383e-162	-4.24384e-163	1.35207e-162	-1.25032e-162	-2.20917e-164	2.67391e-163	3.92082e-164	1.53526e-162	1.13425e-162	-1.25205e-162	5.59381e-163	-6.9329e-164	-2.95095e-163	2.30127e-163	6.15195e-163	4.50432e-164	-5.88248e-163	6.71015e-164	0
5.12064e-163	2.01967e-163	-9.59673e-163	1.38672e-162	-3.58561e-163	-8.26434e-163	-9.17486e-163	-1.41429e-163	-1.04156e-162	-1.31596e-163	-1.18556e-162	5.59147e-163	-1.35383e-162	-4.24384e-163	1.35207e-162	-1.25032e-162	-2.20917e-164	2.67391e-163	3.92082e-164	1.53526e-162	1.13425e-162	-1.25205e-162	5.59381e-163	-6.9329e-164	-2.95095e-163	2.30127e-163	6.15195e-163	4.50432e-164	-5.88248e-163	6.71015e-164	0
5.12064e-163	2.01967e-163	-9.59673e-163	1.38672e-162	-3.58561e-163	-8.26434e-163	-9.17486e-163	-1.41429e-163	-1.04156e-162	-1.31596e-163	-1.18556e-162	5.59147e-163	-1.35383e-162	-4.24384e-163	1.35207e-162	-1.25032e-162	-2.20917e-164	2.67391e-163	3.92082e-164	1.53526e-162	1.13425e-162	-1.25205e-162	5.59381e-163	-6.9329e-164	-2.95095e-163	2.30127e-163	6.15195e-163	4.50432e-164	-5.88248e-163	6.71015e-164	0
5.12064e-163	2.01967e-163	-9.59673e-163	1.38672e-162	-3.58561e-163	-8.26434e-163	-9.17486e-163	-1.41429e-163	-1.04156e-162	-1.31596e-163	-1.18556e-162	5.59147e-163	-1.35383e-162	-4.24384e-163	1.35207e-162	-1.25032e-162	-2.20917e-164	2.67391e-163	3.92082e-164	1.53526e-162	1.13425e-162	-1.25205e-162	5.59381e-163	-6.9329e-164	-2.95095e-163	2.30127e-163	6.15195e-163	4.50432e-164	-5.88248e-163	6.71015e-164	0
5.12064e-163	2.01967e-163	-9.59673e-163	1.38672e-162	-3.58561e-163	-8.26434e-163	-9.17486e-163	-1.41429e-163	-1.04156e-162	-1.31596e-163	-1.18556e-162	5.59147e-163	-1.35383e-162	-4.24384e-163	1.35207e-162	-1.25032e-162	-2.20917e-164	2.67391e-163	3.92082e-164	1.53526e-162	1.13425e-162	-1.25205e-162	5.59381e-163	-6.9329e-164	-2.95095e-163	2.30127e-163	6.15195e-163	4.50432e-164	-5.88248e-163	6.71015e-164	0
5.12064e-163	2.01967e-163	-9.59673e-163	1.38672e-162	-3.58561e-163	-8.26434e-163	-9.17486e-163	-1.41429e-163	-1.04156e-162	-1.31596e-163	-1.18556e-162	5.59147e-163	-1.35383e-162	-4.24384e-163	1.35207e-162	-1.25032e-162	-2.20917e-164	2.67391e-163	3.92082e-164	1.53526e-162	1.13425e-162	-1.25205e-162	5.59381e-163	-6.9329e-164	-2.95095e-163	2.30127e-163	6.15195e-163	4.50432e-164	-5.88248e-163	6.71015e-164	0
5.12064e-163	2.01967e-163	-9.59673e-163	1.38672e-162	-3.58561e-163	-8.26434e-163	-9.17486e-163	-1.41429e-163	-1.04156e-162	-1.31596e-163	-1.18556e-162	5.59147e-163	-1.35383e-162	-4.24384e-163	1.35207e-162	-1.25032e-162	-2.20917e-164	2.67391e-163	3.92082e-164	1.53526e-162	1.13425e-162	-1.25205e-162	5.59381e-163	-6.9329e-164	-2.95095e-163	2.30127e-163	6.15195e-163	4.50432e-164	-5.88248e-163	6.71015e-164	0
5.12064e-163	2.01967e-163	-9.59673e-163	1.38672e-162	-3.58561e-163	-8.26434e-163	-9.17486e-163	-1.41429e-163	-1.04156e-162	-1.31596e-163	-1.18556e-162	5.59147e-163	-1.35383e-162	-4.24384e-163	1.35207e-162	-1.25032e-162	-2.20917e-164	2.67391e-163	3.92082e-164	1.53526e-162	1.13425e-162	-1.25205e-162	5.59381e-163	-6.9329e-164	-2.95095e-163	2.30127e-163	6.15195e-163	4.50432e-164	-5.88248e-163	6.71015e-164	0
5.12064e-163	2.01967e-163	-9.59673e-163	1.38672e-162	-3.58561e-163	-8.26434e-163	-9.17486e-163	-1.41429e-163	-1.04156e-162	-1.31596e-163	-1.18556e-162	5.59147e-163	-1.35383e-162	-4.24384e-163	1.35207e-162	-1.25032e-162	-2.20917e-164	2.67391e-163	3.92082e-164	1.53526e-162	1.13425e-162	-1.25205e-162	5.59381e-163	-6.9329e-164	-2.95095e-163	2.30127e-163	6.15195e-163	4.50432e-164	-5.88248e-163	6.71015e-164	0
5.12064e-163	2.01967e-163	-9.59673e-163	1.38672e-162	-3.58561e-163	-8.26434e-163	-9.17486e-163	-1.41429e-163	-1.04156e-162	-1.31596e-163	-1.18556e-162	5.59147e-163	-1.35383e-162	-4.24384e-163	1.35207e-162	-1.25032e-162	-2.20917e-164	2.67391e-163	3.92082e-164	1.53526e-162	1.13425e-162	-1.25205e-162	5.59381e-163	-6.9329e-164	-2.95095e-163	2.30127e-163	6.15195e-163	4.50432e-164	-5.88248e-163	6.71015e-164	0
5.12064e-163	2.01967e-163	-9.59673e-163	1.38672e-162	-3.58561e-163	-8.26434e-163	-9.17486e-163	-1.41429e-163	-1.04156e-162	-1.31596e-163	-1.18556e-162	5.59147e-163	-1.35383e-162	-4.24384e-163	1.35207e-162	-1.25032e-162	-2.20917e-164	2.67391e-163	3.92082e-164	1.53526e-162	1.13425e-162	-1.25205e-162	5.59381e-163	-6.9329e-164	-2.95095e-163	2.30127e-163	6.15195e-163	4.50432e-164	-5.88248e-163	6.71015e-164	0
5.12064e-163	2.01967e-163	-9.59673e-163	1.38672e-162	-3.58561e-163	-8.26434e-163	-9.17486e-163	-1.41429e-163	-1.04156e-162	-1.31596e-163	-1.18556e-162	5.59147e-163	-1.35383e-162	-4.24384e-163	1.35207e-162	-1.25032e-162	-2.20917e-164	2.67391e-163	3.92082e-164	1.53526e-162	1.13425e-162	-1.25205e-162	5.59381e-163	-6.9329e-164	-2.95095e-163	2.30127e-163	6.15195e-163	4.50432e-164	-5.88248e-163	6.71015e-164	0
5.12064e-163	2.01967e-163	-9.59673e-163	1.38672e-162	-3.58561e-163	-8.26434e-163	-9.17486e-163	-1.41429e-163	-1.04156e-162	-1.31596e-163	-1.18556e-162	5.59147e-163	-1.35383e-162	-4.24384e-163	1.35207e-162	-1.25032e-162	-2.20917e-164	2.67391e-163	3.92082e-164	1.53526e-162	1.13425e-162	-1.25205e-162	5.59381e-163	-6.9329e-164	-2.95095e-163	2.30127e-163	6.15195e-163	4.50432e-164	-5.88248e-163	6.71015e-164	0
5.12064e-163	2.01967e-163	-9.59673e-163	1.38672e-162	-3.58561e-163	-8.26434e-163	-9.17486e-163	-1.41429e-163	-1.04156e-162	-1.31596e-163	-1.18556e-162	5.59147e-163	-1.35383e-162	-4.24384e-163	1.35207e-162	-1.25032e-162	-2.20917e-164	2.67391e-163	3.92082e-164	1.53526e-162	1.13425e-162	-1.25205e-162	5.59381e-163	-6.9329e-164	-2.95095e-163	2.30127e-163	6.15195e-163	4.50432e-164	-5.88248e-163	6.71015e-164	0
5.12064e-163	2.01967e-163	-9.59673e-163	1.38672e-162	-3.58561e-163	-8.26434e-163	-9.17486e-163	-1.41429e-163	-1.04156e-162	-1.31596e-163	-1.18556e-162	5.59147e-163	-1.35383e-162	-4.24384e-163	1.35207e-162	-1.25032e-162	-2.20917e-164	2.67391e-163	3.92082e-164	1.53526e-162	1.13425e-162	-1.25205e-162	5.59381e-163	-6.9329e-164	-2.95095e-163	2.30127e-163	6.15195e-163	4.50432e-164	-5.88248e-163	6.71015e-164	0
5.12064e-163	2.01967e-163	-9.59673e-163	1.38672e-162	-3.58561e-163	-8.26434e-163	-9.17486e-163	-1.41429e-163	-1.04156e-162	-1.31596e-163	-1.18556e-162	5.59147e-163	-1.35383e-162	-4.24384e-163	1.35207e-162	-1.25032e-162	-2.20917e-164	2.67391e-163	3.92082e-164	1.53526e-162	1.13425e-162	-1.25205e-162	5.59381e-163	-6.9329e-164	-2.95095e-163	2.30127e-163	6.15195e-163	4.50432e-164	-5.88248e-163	6.71015e-164	0
5.12064e-163	2.01967e-163	-9.59673e-163	1.38672e-162	-3.58561e-163	-8.26434e-163	-9.17486e-163	-1.41429e-163	-1.04156e-162	-1.31596e-163	-1.18556e-162	5.59147e-163	-1.35383e-162	-4.24384e-163	1.35207e-162	-1.25032e-162	-2.20917e-164	2.67391e-163	3.92082e-164	1.53526e-162	1.13425e-162	-1.25205e-162	5.59381e-163	-6.9329e-164	-2.95095e-163	2.30127e-163	6.15195e-163	4.50432e-164	-5.88248e-163	6.71015e-164	0
5.12064e-163	2.01967e-163	-9.59673e-163	1.38672e-162	-3.58561e-163	-8.26434e-163	-9.17486e-163	-1.41429e-163	-1.04156e-162	-1.31596e-163	-1.18556e-162	5.59147e-163	-1.35383e-162	-4.24384e-163	1.35207e-162	-1.25032e-162	-2.20917e-164	2.67391e-163	3.92082e-164	1.53526e-162	1.13425e-162	-1.25205e-162	5.59381e-163	-6.9329e-164	-2.95095e-163	2.30127e-163	6.15195e-163	4.50432e-164	-5.88248e-163	6.71015e-164	0
5.12064e-163	2.01967e-163	-9.59673e-163	1.38672e-162	-3.58561e-163	-8.26434e-163	-9.17486e-163	-1.41429e-163	-1.04156e-162	-1.31596e-163	-1.18556e-162	5.59147e-163	-1.35383e-162	-4.24384e-163	1.35207e-162	-1.25032e-162	-2.20917e-164	2.67391e-163	3.92082e-164	1.53526e-162	1.13425e-162	-1.25205e-162	5.59381e-163	-6.9329e-164	-2.95095e-163	2.30127e-163	6.15195e-163	4.50432e-164	-5.88248e-163	6.71015e-164	0
5.12064e-163	2.01967e-163	-9.59673e-163	1.38672e-162	-3.58561e-163	-8.26434e-163	-9.17486e-163	-1.41429e-163	-1.04156e-162	-1.31596e-163	-1.18556e-162	5.59147e-163	-1.35383e-162	-4.24384e-163	1.35207e-162	-1.25032e-162	-2.20917e-164	2.67391e-163	3.92082e-164	1.53526e-162	1.13425e-162	-1.25205e-162	5.59381e-163	-6.9329e-164	-2.95095e-163	2.30127e-163	6.15195e-163	4.50432e-164	-5.88248e-163	6.71015e-164	0
5.12064e-163	2.01967e-163	-9.59673e-163	1.38672e-162	-3.58561e-163	-8.26434e-163	-9.17486e-163	-1.41429e-163	-1.04156e-162	-1.31596e-163	-1.18556e-162	5.59147e-163	-1.35383e-162	-4.24384e-163	1.35207e-162	-1.25032e-162	-2.20917e-164	2.67391e-163	3.92082e-164	1.53526e-162	1.13425e-162	-1.25205e-162	5.59381e-163	-6.9329e-164	-2.95095e-163	2.30127e-163	6.15195e-163	4.50432e-164	-5.88248e-163	6.71015e-164	0
5.12064e-163	2.01967e-163	-9.59673e-163	1.38672e-162	-3.58561e-163	-8.26434e-163	-9.17486e-163	-1.41429e-163	-1.04156e-162	-1.31596e-163	-1.18556e-162	5.59147e-163	-1.35383e-162	-4.24384e-163	1.35207e-162	-1.25032e-162	-2.20917e-164	2.67391e-163	3.92082e-164	1.53526e-162	1.13425e-162	-1.25205e-162	5.59381e-163	-6.9329e-164	-2.95095e-163	2.30127e-163	6.15195e-163	4.50432e-164	-5.88248e-163	6.71015e-164	0
5.12064e-163	2.01967e-163	-9.59673e-163	1.38672e-162	-3.58561e-163	-8.26434e-163	-9.17486e-163	-1.41429e-163	-1.04156e-162	-1.31596e-163	-1.18556e-162	5.59147e-163	-1.35383e-162	-4.24384e-163	1.35207e-162	-1.25032e-162	-2.20917e-164	2.67391e-163	3.92082e-164	1.53526e-162	1.13425e-162	-1.25205e-162	5.59381e-163	-6.9329e-164	-2.95095e-163	2.30127e-163	6.15195e-163	4.50432e-164	-5.88248e-163	6.71015e-164	0
5.12064e-163	2.01967e-163	-9.59673e-163	1.38672e-162	-3.58561e-163	-8.26434e-163	-9.17486e-163	-1.41429e-163	-1.04156e-162	-1.31596e-163	-1.18556e-162	5.59147e-163	-1.35383e-162	-4.24384e-163	1.35207e-162	-1.25032e-162	-2.20917e-164	2.67391e-163	3.92082e-164	1.53526e-162	1.13425e-162	-1.25205e-162	5.59381e-163	-6.9329e-164	-2.95095e-163	2.30127e-163	6.15195e-163	4.50432e-164	-5.88248e-163	6.71015e-164	0
5.12064e-163	2.01967e-163	-9.59673e-163	1.38672e-162	-3.58561e-163	-8.26434e-163	-9.17486e-163	-1.41429e-163	-1.04156e-162	-1.31596e-163	-1.18556e-162	5.59147e-163	-1.35383e-162	-4.24384e-163	1.35207e-162	-1.25032e-162	-2.20917e-164	2.67391e-163	3.92082e-164	1.53526e-162	1.13425e-162	-1.25205e-162	5.59381e-163	-6.9329e-164	-2.95095e-163	2.30127e-163	6.15195e-163	4.50432e-164	-5.88248e-163	6.71015e-164	0
5.12064e-163	2.01967e-163	-9.59673e-163	1.38672e-162	-3.58561e-163	-8.26434e-163	-9.17486e-163	-1.41429e-163	-1.04156e-162	-1.31596e-163	-1.18556e-162	5.59147e-163	-1.35383e-162	-4.24384e-163	1.35207e-162	-1.25032e-162	-2.20917e-164	2.67391e-163	3.92082e-164	1.53526e-162	1.13425e-162	-1.25205e-162	5.59381e-163	-6.9329e-164	-2.95095e-163	2.30127e-163	6.15195e-163	4.50432e-164	-5.88248e-163	6.71015e-164	0
5.12064e-163	2.01967e-163	-9.59673e-163	1.38672e-162	-3.58561e-163	-8.26434e-163	-9.17486e-163	-1.41429e-163	-1.04156e-162	-1.31596e-163	-1.18556e-162	5.59147e-163	-1.35383e-162	-4.24384e-163	1.35207e-162	-1.25032e-162	-2.20917e-164	2.67391e-163	3.92082e-164	1.53526e-162	1.13425e-162	-1.25205e-162	5.59381e-163	-6.9329e-164	-2.95095e-163	2.30127e-163	6.15195e-163	4.50432e-164	-5.88248e-163	6.71015e-164	0
5.12064e-163	2.01967e-163	-9.59673e-163	1.38672e-162	-3.58561e-163	-8.26434e-163	-9.17486e-163	-1.41429e-163	-1.04156e-162	-1.31596e-163	-1.18556e-162	5.59147e-163	-1.35383e-162	-4.24384e-163	1.35207e-162	-1.25032e-162	-2.20917e-164	2.67391e-163	3.92082e-164	1.53526e-162	1.13425e-162	-1.25205e-162	5.59381e-163	-6.9329e-164	-2.95095e-163	2.30127e-163	6.15195e-163	4.50432e-164	-5.88248e-163	6.71015e-164	0
5.12064e-163	2.01967e-163	-9.59673e-163	1.38672e-162	-3.58561e-163	-8.26434e-163	-9.17486e-163	-1.41429e-163	-1.04156e-162	-1.31596e-163	-1.18556e-162	5.59147e-163	-1.35383e-162	-4.24384e-163	1.35207e-162	-1.25032e-162	-2.20917e-164	2.67391e-163	3.92082e-164	1.53526e-162	1.13425e-162	-1.25205e-162	5.59381e-163	-6.9329e-164	-2.95095e-163	2.30127e-163	6.15195e-163	4.50432e-164	-5.88248e-163	6.71015e-164	0
5.12064e-163	2.01967e-163	-9.59673e-163	1.38672e-162	-3.58561e-163	-8.26434e-163	-9.17486e-163	-1.41429e-163	-1.04156e-162	-1.31596e-163	-1.18556e-162	5.59147e-163	-1.35383e-162	-4.24384e-163	1.35207e-162	-1.25032e-162	-2.20917e-164	2.67391e-163	3.92082e-164	1.53526e-162	1.13425e-162	-1.25205e-162	5.59381e-163	-6.9329e-164	-2.95095e-163	2.30127e-163	6.15195e-163	4.50432e-164	-5.88248e-163	6.71015e-164	0
5.12064e-163	2.01967e-163	-9.59673e-163	1.38672e-162	-3.58561e-163	-8.26434e-163	-9.17486e-163	-1.41429e-163	-1.04156e-162	-1.31596e-163	-1.18556e-162	5.59147e-163	-1.35383e-162	-4.24384e-163	1.35207e-162	-1.25032e-162	-2.20917e-164	2.67391e-163	3.92082e-164	1.53526e-162	1.13425e-162	-1.25205e-162	5.59381e-163	-6.9329e-164	-2.95095e-163	2.30127e-163	6.15195e-163	4.50432e-164	-5.88248e-163	6.71015e-164	0
5.12064e-163	2.01967e-163	-9.59673e-163	1.38672e-162	-3.58561e-163	-8.26434e-163	-9.17486e-163	-1.41429e-163	-1.04156e-162	-1.31596e-163	-1.18556e-162	5.59147e-163	-1.35383e-162	-4.24384e-163	1.35207e-162	-1.25032e-162	-2.20917e-164	2.67391e-163	3.92082e-164	1.53526e-162	1.13425e-162	-1.25205e-162	5.59381e-163	-6.9329e-164	-2.95095e-163	2.30127e-163	6.15195e-163	4.50432e-164	-5.88248e-163	6.71015e-164	0
5.12064e-163	2.01967e-163	-9.59673e-163	1.38672e-162	-3.58561e-163	-8.26434e-163	-9.17486e-163	-1.41429e-163	-1.04156e-162	-1.31596e-163	-1.18556e-162	5.59147e-163	-1.35383e-162	-4.24384e-163	1.35207e-162	-1.25032e-162	-2.20917e-164	2.67391e-163	3.92082e-164	1.53526e-162	1.13425e-162	-1.25205e-162	5.59381e-163	-6.9329e-164	-2.95095e-163	2.30127e-163	6.15195e-163	4.50432e-164	-5.88248e-163	6.71015e-164	0
5.12064e-163	2.01967e-163	-9.59673e-163	1.38672e-162	-3.58561e-163	-8.26434e-163	-9.17486e-163	-1.41429e-163	-1.04156e-162	-1.31596e-163	-1.18556e-162	5.59147e-163	-1.35383e-162	-4.24384e-163	1.35207e-162	-1.25032e-162	-2.20917e-164	2.67391e-163	3.92082e-164	1.53526e-162	1.13425e-162	-1.25205e-162	5.59381e-163	-6.9329e-164	-2.95095e-163	2.30127e-163	6.15195e-163	4.50432e-164	-5.88248e-163	6.71015e-164	0
5.12064e-163	2.01967e-163	-9.59673e-163	1.38672e-162	-3.58561e-163	-8.26434e-163	-9.17486e-163	-1.41429e-163	-1.04156e-162	-1.31596e-163	-1.18556e-162	5.59147e-163	-1.35383e-162	-4.24384e-163	1.35207e-162	-1.25032e-162	-2.20917e-164	2.67391e-163	3.92082e-164	1.53526e-162	1.13425e-162	-1.25205e-162	5.59381e-163	-6.9329e-164	-2.95095e-163	2.30127e-163	6.15195e-163	4.50432e-164	-5.88248e-163	6.71015e-164	0
5.12064e-163	2.01967e-163	-9.59673e-163	1.38672e-162	-3.58561e-163	-8.26434e-163	-9.17486e-163	-1.41429e-163	-1.04156e-162	-1.31596e-163	-1.18556e-162	5.59147e-163	-1.35383e-162	-4.24384e-163	1.35207e-162	-1.25032e-162	-2.20917e-164	2.67391e-163	3.92082e-164	1.53526e-162	1.13425e-162	-1.25205e-162	5.59381e-163	-6.9329e-164	-2.95095e-163	2.30127e-163	6.15195e-163	4.50432e-164	-5.88248e-163	6.71015e-164	0
5.12064e-163	2.01967e-163	-9.59673e-163	1.38672e-162	-3.58561e-163	-8.26434e-163	-9.17486e-163	-1.41429e-163	-1.04156e-162	-1.31596e-163	-1.18556e-162	5.59147e-163	-1.35383e-162	-4.24384e-163	1.35207e-162	-1.25032e-162	-2.20917e-164	2.67391e-163	3.92082e-164	1.53526e-162	1.13425e-162	-1.25205e-162	5.59381e-163	-6.9329e-164	-2.95095e-163	2.30127e-163	6.15195e-163	4.50432e-164	-5.88248e-163	6.71015e-164	0
5.12064e-163	2.01967e-163	-9.59673e-163	1.38672e-162	-3.58561e-163	-8.26434e-163	-9.17486e-163	-1.41429e-163	-1.04156e-162	-1.31596e-163	-1.18556e-162	5.59147e-163	-1.35383e-162	-4.24384e-163	1.35207e-162	-1.25032e-162	-2.20917e-164	2.67391e-163	3.92082e-164	1.53526e-162	1.13425e-162	-1.25205e-162	5.59381e-163	-6.9329e-164	-2.95095e-163	2.30127e-163	6.15195e-163	4.50432e-164	-5.88248e-163	6.71015e-164	0
5.12064e-163	2.01967e-163	-9.59673e-163	1.38672e-162	-3.58561e-163	-8.26434e-163	-9.17486e-163	-1.41429e-163	-1.04156e-162	-1.31596e-163	-1.18556e-162	5.59147e-163	-1.35383e-162	-4.24384e-163	1.35207e-162	-1.25032e-162	-2.20917e-164	2.67391e-163	3.92082e-164	1.53526e-162	1.13425e-162	-1.25205e-162	5.59381e-163	-6.9329e-164	-2.95095e-163	2.30127e-163	6.15195e-163	4.50432e-164	-5.88248e-163	6.71015e-164	0
5.12064e-163	2.01967e-163	-9.59673e-163	1.38672e-162	-3.58561e-163	-8.26434e-163	-9.17486e-163	-1.41429e-163	-1.04156e-162	-1.31596e-163	-1.18556e-162	5.59147e-163	-1.35383e-162	-4.24384e-163	1.35207e-162	-1.25032e-162	-2.20917e-164	2.67391e-163	3.92082e-164	1.53526e-162	1.13425e-162	-1.25205e-162	5.59381e-163	-6.9329e-164	-2.95095e-163	2.30127e-163	6.15195e-163	4.50432e-164	-5.88248e-163	6.71015e-164	0
5.12064e-163	2.01967e-163	-9.59673e-163	1.38672e-162	-3.58561e-163	-8.26434e-163	-9.17486e-163	-1.41429e-163	-1.04156e-162	-1.31596e-163	-1.18556e-162	5.59147e-163	-1.35383e-162	-4.24384e-163	1.35207e-162	-1.25032e-162	-2.20917e-164	2.67391e-163	3.92082e-164	1.53526e-162	1.13425e-162	-1.25205e-162	5.59381e-163	-6.9329e-164	-2.95095e-163	2.30127e-163	6.15195e-163	4.50432e-164	-5.88248e-163	6.71015e-164	0
5.12064e-163	2.01967e-163	-9.59673e-163	1.38672e-162	-3.58561e-163	-8.26434e-163	-9.17486e-163	-1.41429e-163	-1.04156e-162	-1.31596e-163	-1.18556e-162	5.59147e-163	-1.35383e-162	-4.24384e-163	1.35207e-162	-1.25032e-162	-2.20917e-164	2.67391e-163	3.92082e-164	1.53526e-162	1.13425e-162	-1.25205e-162	5.59381e-163	-6.9329e-164	-2.95095e-163	2.30127e-163	6.15195e-163	4.50432e-164	-5.88248e-163	6.71015e-164	0
5.12064e-163	2.01967e-163	-9.59673e-163	1.38672e-162	-3.58561e-163	-8.26434e-163	-9.17486e-163	-1.41429e-163	-1.04156e-162	-1.31596e-163	-1.18556e-162	5.59147e-163	-1.35383e-162	-4.24384e-163	1.35207e-162	-1.25032e-162	-2.20917e-164	2.67391e-163	3.92082e-164	1.53526e-162	1.13425e-162	-1.25205e-162	5.59381e-163	-6.9329e-164	-2.95095e-163	2.30127e-163	6.15195e-163	4.50432e-164	-5.88248e-163	6.71015e-164	0
5.12064e-163	2.01967e-163	-9.59673e-163	1.38672e-162	-3.58561e-163	-8.26434e-163	-9.17486e-163	-1.41429e-163	-1.04156e-162	-1.31596e-163	-1.18556e-162	5.59147e-163	-1.35383e-162	-4.24384e-163	1.35207e-162	-1.25032e-162	-2.20917e-164	2.67391e-163	3.92082e-164	1.53526e-162	1.13425e-162	-1.25205e-162	5.59381e-163	-6.9329e-164	-2.95095e-163	2.30127e-163	6.15195e-163	4.50432e-164	-5.88248e-163	6.71015e-164	0
5.12064e-163	2.01967e-163	-9.59673e-163	1.38672e-162	-3.58561e-163	-8.26434e-163	-9.17486e-163	-1.41429e-163	-1.04156e-162	-1.31596e-163	-1.18556e-162	5.59147e-163	-1.35383e-162	-4.24384e-163	1.35207e-162	-1.25032e-162	-2.20917e-164	2.67391e-163	3.92082e-164	1.53526e-162	1.13425e-162	-1.25205e-162	5.59381e-163	-6.9329e-164	-2.95095e-163	2.30127e-163	6.15195e-163	4.50432e-164	-5.88248e-163	6.71015e-164	0
5.12064e-163	2.01967e-163	-9.59673e-163	1.38672e-162	-3.58561e-163	-8.26434e-163	-9.17486e-163	-1.41429e-163	-1.04156e-162	-1.31596e-163	-1.18556e-162	5.59147e-163	-1.35383e-162	-4.24384e-163	1.35207e-162	-1.25032e-162	-2.20917e-164	2.67391e-163	3.92082e-164	1.53526e-162	1.13425e-162	-1.25205e-162	5.59381e-163	-6.9329e-164	-2.95095e-163	2.30127e-163	6.15195e-163	4.50432e-164	-5.88248e-163	6.71015e-164	0
5.12064e-163	2.01967e-163	-9.59673e-163	1.38672e-162	-3.58561e-163	-8.26434e-163	-9.17486e-163	-1.41429e-163	-1.04156e-162	-1.31596e-163	-1.18556e-162	5.59147e-163	-1.35383e-162	-4.24384e-163	1.35207e-162	-1.25032e-162	-2.20917e-164	2.67391e-163	3.92082e-164	1.53526e-162	1.13425e-162	-1.25205e-162	5.59381e-163	-6.9329e-164	-2.95095e-163	2.30127e-163	6.15195e-163	4.50432e-164	-5.88248e-163	6.71015e-164	0
5.12064e-163	2.01967e-163	-9.59673e-163	1.38672e-162	-3.58561e-163	-8.26434e-163	-9.17486e-163	-1.41429e-163	-1.04156e-162	-1.31596e-163	-1.18556e-162	5.59147e-163	-1.35383e-162	-4.24384e-163	1.35207e-162	-1.25032e-162	-2.20917e-164	2.67391e-163	3.92082e-164	1.53526e-162	1.13425e-162	-1.25205e-162	5.59381e-163	-6.9329e-164	-2.95095e-163	2.30127e-163	6.15195e-163	4.50432e-164	-5.88248e-163	6.71015e-164	0
5.12064e-163	2.01967e-163	-9.59673e-163	1.38672e-162	-3.58561e-163	-8.26434e-163	-9.17486e-163	-1.41429e-163	-1.04156e-162	-1.31596e-163	-1.18556e-162	5.59147e-163	-1.35383e-162	-4.24384e-163	1.35207e-162	-1.25032e-162	-2.20917e-164	2.67391e-163	3.92082e-164	1.53526e-162	1.13425e-162	-1.25205e-162	5.59381e-163	-6.9329e-164	-2.95095e-163	2.30127e-163	6.15195e-163	4.50432e-164	-5.88248e-163	6.71015e-164	0
5.12064e-163	2.01967e-163	-9.59673e-163	1.38672e-162	-3.58561e-163	-8.26434e-163	-9.17486e-163	-1.41429e-163	-1.04156e-162	-1.31596e-163	-1.18556e-162	5.59147e-163	-1.35383e-162	-4.24384e-163	1.35207e-162	-1.25032e-162	-2.20917e-164	2.67391e-163	3.92082e-164	1.53526e-162	1.13425e-162	-1.25205e-162	5.59381e-163	-6.9329e-164	-2.95095e-163	2.30127e-163	6.15195e-163	4.50432e-164	-5.88248e-163	6.71015e-164	0
5.12064e-163	2.01967e-163	-9.59673e-163	1.38672e-162	-3.58561e-163	-8.26434e-163	-9.17486e-163	-1.41429e-163	-1.04156e-162	-1.31596e-163	-1.18556e-162	5.59147e-163	-1.35383e-162	-4.24384e-163	1.35207e-162	-1.25032e-162	-2.20917e-164	2.67391e-163	3.92082e-164	1.53526e-162	1.13425e-162	-1.25205e-162	5.59381e-163	-6.9329e-164	-2.95095e-163	2.30127e-163	6.15195e-163	4.50432e-164	-5.88248e-163	6.71015e-164	0
5.12064e-163	2.01967e-163	-9.59673e-163	1.38672e-162	-3.58561e-163	-8.26434e-163	-9.17486e-163	-1.41429e-163	-1.04156e-162	-1.31596e-163	-1.18556e-162	5.59147e-163	-1.35383e-162	-4.24384e-163	1.35207e-162	-1.25032e-162	-2.20917e-164	2.67391e-163	3.92082e-164	1.53526e-162	1.13425e-162	-1.25205e-162	5.59381e-163	-6.9329e-164	-2.95095e-163	2.30127e-163	6.15195e-163	4.50432e-164	-5.88248e-163	6.71015e-164	0
5.12064e-163	2.01967e-163	-9.59673e-163	1.38672e-162	-3.58561e-163	-8.26434e-163	-9.17486e-163	-1.41429e-163	-1.04156e-162	-1.31596e-163	-1.18556e-162	5.59147e-163	-1.35383e-162	-4.24384e-163	1.35207e-162	-1.25032e-162	-2.20917e-164	2.67391e-163	3.92082e-164	1.53526e-162	1.13425e-162	-1.25205e-162	5.59381e-163	-6.9329e-164	-2.95095e-163	2.30127e-163	6.15195e-163	4.50432e-164	-5.88248e-163	6.71015e-164	0
5.12064e-163	2.01967e-163	-9.59673e-163	1.38672e-162	-3.58561e-163	-8.26434e-163	-9.17486e-163	-1.41429e-163	-1.04156e-162	-1.31596e-163	-1.18556e-162	5.59147e-163	-1.35383e-162	-4.24384e-163	1.35207e-162	-1.25032e-162	-2.20917e-164	2.67391e-163	3.92082e-164	1.53526e-162	1.13425e-162	-1.25205e-162	5.59381e-163	-6.9329e-164	-2.95095e-163	2.30127e-163	6.15195e-163	4.50432e-164	-5.88248e-163	6.71015e-164	0
5.12064e-163	2.01967e-163	-9.59673e-163	1.38672e-162	-3.58561e-163	-8.26434e-163	-9.17486e-163	-1.41429e-163	-1.04156e-162	-1.31596e-163	-1.18556e-162	5.59147e-163	-1.35383e-162	-4.24384e-163	1.35207e-162	-1.25032e-162	-2.20917e-164	2.67391e-163	3.92082e-164	1.53526e-162	1.13425e-162	-1.25205e-162	5.59381e-163	-6.9329e-164	-2.95095e-163	2.30127e-163	6.15195e-163	4.50432e-164	-5.88248e-163	6.71015e-164	0
5.12064e-163	2.01967e-163	-9.59673e-163	1.38672e-162	-3.58561e-163	-8.26434e-163	-9.17486e-163	-1.41429e-163	-1.04156e-162	-1.31596e-163	-1.18556e-162	5.59147e-163	-1.35383e-162	-4.24384e-163	1.35207e-162	-1.25032e-162	-2.20917e-164	2.67391e-163	3.92082e-164	1.53526e-162	1.13425e-162	-1.25205e-162	5.59381e-163	-6.9329e-164	-2.95095e-163	2.30127e-163	6.15195e-163	4.50432e-164	-5.88248e-163	6.71015e-164	0
5.12064e-163	2.01967e-163	-9.59673e-163	1.38672e-162	-3.58561e-163	-8.26434e-163	-9.17486e-163	-1.41429e-163	-1.04156e-162	-1.31596e-163	-1.18556e-162	5.59147e-163	-1.35383e-162	-4.24384e-163	1.35207e-162	-1.25032e-162	-2.20917e-164	2.67391e-163	3.92082e-164	1.53526e-162	1.13425e-162	-1.25205e-162	5.59381e-163	-6.9329e-164	-2.95095e-163	2.30127e-163	6.15195e-163	4.50432e-164	-5.88248e-163	6.71015e-164	0
5.12064e-163	2.01967e-163	-9.59673e-163	1.38672e-162	-3.58561e-163	-8.26434e-163	-9.17486e-163	-1.41429e-163	-1.04156e-162	-1.31596e-163	-1.18556e-162	5.59147e-163	-1.35383e-162	-4.24384e-163	1.35207e-162	-1.25032e-162	-2.20917e-164	2.67391e-163	3.92082e-164	1.53526e-162	1.13425e-162	-1.25205e-162	5.59381e-163	-6.9329e-164	-2.95095e-163	2.30127e-163	6.15195e-163	4.50432e-164	-5.88248e-163	6.71015e-164	0
5.12064e-163	2.01967e-163	-9.59673e-163	1.38672e-162	-3.58561e-163	-8.26434e-163	-9.17486e-163	-1.41429e-163	-1.04156e-162	-1.31596e-163	-1.18556e-162	5.59147e-163	-1.35383e-162	-4.24384e-163	1.35207e-162	-1.25032e-162	-2.20917e-164	2.67391e-163	3.92082e-164	1.53526e-162	1.13425e-162	-1.25205e-162	5.59381e-163	-6.9329e-164	-2.95095e-163	2.30127e-163	6.15195e-163	4.50432e-164	-5.88248e-163	6.71015e-164	0
5.12064e-163	2.01967e-163	-9.59673e-163	1.38672e-162	-3.58561e-163	-8.26434e-163	-9.17486e-163	-1.41429e-163	-1.04156e-162	-1.31596e-163	-1.18556e-162	5.59147e-163	-1.35383e-162	-4.24384e-163	1.35207e-162	-1.25032e-162	-2.20917e-164	2.67391e-163	3.92082e-164	1.53526e-162	1.13425e-162	-1.25205e-162	5.59381e-163	-6.9329e-164	-2.95095e-163	2.30127e-163	6.15195e-163	4.50432e-164	-5.88248e-163	6.71015e-164	0
5.12064e-163	2.01967e-163	-9.59673e-163	1.38672e-162	-3.58561e-163	-8.26434e-163	-9.17486e-163	-1.41429e-163	-1.04156e-162	-1.31596e-163	-1.18556e-162	5.59147e-163	-1.35383e-162	-4.24384e-163	1.35207e-162	-1.25032e-162	-2.20917e-164	2.67391e-163	3.92082e-164	1.53526e-162	1.13425e-162	-1.25205e-162	5.59381e-163	-6.9329e-164	-2.95095e-163	2.30127e-163	6.15195e-163	4.50432e-164	-5.88248e-163	6.71015e-164	0
5.12064e-163	2.01967e-163	-9.59673e-163	1.38672e-162	-3.58561e-163	-8.26434e-163	-9.17486e-163	-1.41429e-163	-1.04156e-162	-1.31596e-163	-1.18556e-162	5.59147e-163	-1.35383e-162	-4.24384e-163	1.35207e-162	-1.25032e-162	-2.20917e-164	2.67391e-163	3.92082e-164	1.53526e-162	1.13425e-162	-1.25205e-162	5.59381e-163	-6.9329e-164	-2.95095e-163	2.30127e-163	6.15195e-163	4.50432e-164	-5.88248e-163	6.71015e-164	0
5.12064e-163	2.01967e-163	-9.59673e-163	1.38672e-162	-3.58561e-163	-8.26434e-163	-9.17486e-163	-1.41429e-163	-1.04156e-162	-1.31596e-163	-1.18556e-162	5.59147e-163	-1.35383e-162	-4.24384e-163	1.35207e-162	-1.25032e-162	-2.20917e-164	2.67391e-163	3.92082e-164	1.53526e-162	1.13425e-162	-1.25205e-162	5.59381e-163	-6.9329e-164	-2.95095e-163	2.30127e-163	6.15195e-163	4.50432e-164	-5.88248e-163	6.71015e-164	0
5.12064e-163	2.01967e-163	-9.59673e-163	1.38672e-162	-3.58561e-163	-8.26434e-163	-9.17486e-163	-1.41429e-163	-1.04156e-162	-1.31596e-163	-1.18556e-162	5.59147e-163	-1.35383e-162	-4.24384e-163	1.35207e-162	-1.25032e-162	-2.20917e-164	2.67391e-163	3.92082e-164	1.53526e-162	1.13425e-162	-1.25205e-162	5.59381e-163	-6.9329e-164	-2.95095e-163	2.30127e-163	6.15195e-163	4.50432e-164	-5.88248e-163	6.71015e-164	0
5.12064e-163	2.01967e-163	-9.59673e-163	1.38672e-162	-3.58561e-163	-8.26434e-163	-9.17486e-163	-1.41429e-163	-1.04156e-162	-1.31596e-163	-1.18556e-162	5.59147e-163	-1.35383e-162	-4.24384e-163	1.35207e-162	-1.25032e-162	-2.20917e-164	2.67391e-163	3.92082e-164	1.53526e-162	1.13425e-162	-1.25205e-162	5.59381e-163	-6.9329e-164	-2.95095e-163	2.30127e-163	6.15195e-163	4.50432e-164	-5.88248e-163	6.71015e-164	0
5.12064e-163	2.01967e-163	-9.59673e-163	1.38672e-162	-3.58561e-163	-8.26434e-163	-9.17486e-163	-1.41429e-163	-1.04156e-162	-1.31596e-163	-1.18556e-162	5.59147e-163	-1.35383e-162	-4.24384e-163	1.35207e-162	-1.25032e-162	-2.20917e-164	2.67391e-163	3.92082e-164	1.53526e-162	1.13425e-162	-1.25205e-162	5.59381e-163	-6.9329e-164	-2.95095e-163	2.30127e-163	6.15195e-163	4.50432e-164	-5.88248e-163	6.71015e-164	0
5.12064e-163	2.01967e-163	-9.59673e-163	1.38672e-162	-3.58561e-163	-8.26434e-163	-9.17486e-163	-1.41429e-163	-1.04156e-162	-1.31596e-163	-1.18556e-162	5.59147e-163	-1.35383e-162	-4.24384e-163	1.35207e-162	-1.25032e-162	-2.20917e-164	2.67391e-163	3.92082e-164	1.53526e-162	1.13425e-162	-1.25205e-162	5.59381e-163	-6.9329e-164	-2.95095e-163	2.30127e-163	6.15195e-163	4.50432e-164	-5.88248e-163	6.71015e-164	0
5.12064e-163	2.01967e-163	-9.59673e-163	1.38672e-162	-3.58561e-163	-8.26434e-163	-9.17486e-163	-1.41429e-163	-1.04156e-162	-1.31596e-163	-1.18556e-162	5.59147e-163	-1.35383e-162	-4.24384e-163	1.35207e-162	-1.25032e-162	-2.20917e-164	2.67391e-163	3.92082e-164	1.53526e-162	1.13425e-162	-1.25205e-162	5.59381e-163	-6.9329e-164	-2.95095e-163	2.30127e-163	6.15195e-163	4.50432e-164	-5.88248e-163	6.71015e-164	0
5.12064e-163	2.01967e-163	-9.59673e-163	1.38672e-162	-3.58561e-163	-8.26434e-163	-9.17486e-163	-1.41429e-163	-1.04156e-162	-1.31596e-163	-1.18556e-162	5.59147e-163	-1.35383e-162	-4.24384e-163	1.35207e-162	-1.25032e-162	-2.20917e-164	2.67391e-163	3.92082e-164	1.53526e-162	1.13425e-162	-1.25205e-162	5.59381e-163	-6.9329e-164	-2.95095e-163	2.30127e-163	6.15195e-163	4.50432e-164	-5.88248e-163	6.71015e-164	0
5.12064e-163	2.01967e-163	-9.59673e-163	1.38672e-162	-3.58561e-163	-8.26434e-163	-9.17486e-163	-1.41429e-163	-1.04156e-162	-1.31596e-163	-1.18556e-162	5.59147e-163	-1.35383e-162	-4.24384e-163	1.35207e-162	-1.25032e-162	-2.20917e-164	2.67391e-163	3.92082e-164	1.53526e-162	1.13425e-162	-1.25205e-162	5.59381e-163	-6.9329e-164	-2.95095e-163	2.30127e-163	6.15195e-163	4.50432e-164	-5.88248e-163	6.71015e-164	0
5.12064e-163	2.01967e-163	-9.59673e-163	1.38672e-162	-3.58561e-163	-8.26434e-163	-9.17486e-163	-1.41429e-163	-1.04156e-162	-1.31596e-163	-1.18556e-162	5.59147e-163	-1.35383e-162	-4.24384e-163	1.35207e-162	-1.25032e-162	-2.20917e-164	2.67391e-163	3.92082e-164	1.53526e-162	1.13425e-162	-1.25205e-162	5.59381e-163	-6.9329e-164	-2.95095e-163	2.30127e-163	6.15195e-163	4.50432e-164	-5.88248e-163	6.71015e-164	0
5.12064e-163	2.01967e-163	-9.59673e-163	1.38672e-162	-3.58561e-163	-8.26434e-163	-9.17486e-163	-1.41429e-163	-1.04156e-162	-1.31596e-163	-1.18556e-162	5.59147e-163	-1.35383e-162	-4.24384e-163	1.35207e-162	-1.25032e-162	-2.20917e-164	2.67391e-163	3.92082e-164	1.53526e-162	1.13425e-162	-1.25205e-162	5.59381e-163	-6.9329e-164	-2.95095e-163	2.30127e-163	6.15195e-163	4.50432e-164	-5.88248e-163	6.71015e-164	0
5.12064e-163	2.01967e-163	-9.59673e-163	1.38672e-162	-3.58561e-163	-8.26434e-163	-9.17486e-163	-1.41429e-163	-1.04156e-162	-1.31596e-163	-1.18556e-162	5.59147e-163	-1.35383e-162	-4.24384e-163	1.35207e-162	-1.25032e-162	-2.20917e-164	2.67391e-163	3.92082e-164	1.53526e-162	1.13425e-162	-1.25205e-162	5.59381e-163	-6.9329e-164	-2.95095e-163	2.30127e-163	6.15195e-163	4.50432e-164	-5.88248e-163	6.71015e-164	0
5.12064e-163	2.01967e-163	-9.59673e-163	1.38672e-162	-3.58561e-163	-8.26434e-163	-9.17486e-163	-1.41429e-163	-1.04156e-162	-1.31596e-163	-1.18556e-162	5.59147e-163	-1.35383e-162	-4.24384e-163	1.35207e-162	-1.25032e-162	-2.20917e-164	2.67391e-163	3.92082e-164	1.53526e-162	1.13425e-162	-1.25205e-162	5.59381e-163	-6.9329e-164	-2.95095e-163	2.30127e-163	6.15195e-163	4.50432e-164	-5.88248e-163	6.71015e-164	0
5.12064e-163	2.01967e-163	-9.59673e-163	1.38672e-162	-3.58561e-163	-8.26434e-163	-9.17486e-163	-1.41429e-163	-1.04156e-162	-1.31596e-163	-1.18556e-162	5.59147e-163	-1.35383e-162	-4.24384e-163	1.35207e-162	-1.25032e-162	-2.20917e-164	2.67391e-163	3.92082e-164	1.53526e-162	1.13425e-162	-1.25205e-162	5.59381e-163	-6.9329e-164	-2.95095e-163	2.30127e-163	6.15195e-163	4.50432e-164	-5.88248e-163	6.71015e-164	0
5.12064e-163	2.01967e-163	-9.59673e-163	1.38672e-162	-3.58561e-163	-8.26434e-163	-9.17486e-163	-1.41429e-163	-1.04156e-162	-1.31596e-163	-1.18556e-162	5.59147e-163	-1.35383e-162	-4.24384e-163	1.35207e-162	-1.25032e-162	-2.20917e-164	2.67391e-163	3.92082e-164	1.53526e-162	1.13425e-162	-1.25205e-162	5.59381e-163	-6.9329e-164	-2.95095e-163	2.30127e-163	6.15195e-163	4.50432e-164	-5.88248e-163	6.71015e-164	0
5.12064e-163	2.01967e-163	-9.59673e-163	1.38672e-162	-3.58561e-163	-8.26434e-163	-9.17486e-163	-1.41429e-163	-1.04156e-162	-1.31596e-163	-1.18556e-162	5.59147e-163	-1.35383e-162	-4.24384e-163	1.35207e-162	-1.25032e-162	-2.20917e-164	2.67391e-163	3.92082e-164	1.53526e-162	1.13425e-162	-1.25205e-162	5.59381e-163	-6.9329e-164	-2.95095e-163	2.30127e-163	6.15195e-163	4.50432e-164	-5.88248e-163	6.71015e-164	0
5.12064e-163	2.01967e-163	-9.59673e-163	1.38672e-162	-3.58561e-163	-8.26434e-163	-9.17486e-163	-1.41429e-163	-1.04156e-162	-1.31596e-163	-1.18556e-162	5.59147e-163	-1.35383e-162	-4.24384e-163	1.35207e-162	-1.25032e-162	-2.20917e-164	2.67391e-163	3.92082e-164	1.53526e-162	1.13425e-162	-1.25205e-162	5.59381e-163	-6.9329e-164	-2.95095e-163	2.30127e-163	6.15195e-163	4.50432e-164	-5.88248e-163	6.71015e-164	0
5.12064e-163	2.01967e-163	-9.59673e-163	1.38672e-162	-3.58561e-163	-8.26434e-163	-9.17486e-163	-1.41429e-163	-1.04156e-162	-1.31596e-163	-1.18556e-162	5.59147e-163	-1.35383e-162	-4.24384e-163	1.35207e-162	-1.25032e-162	-2.20917e-164	2.67391e-163	3.92082e-164	1.53526e-162	1.13425e-162	-1.25205e-162	5.59381e-163	-6.9329e-164	-2.95095e-163	2.30127e-163	6.15195e-163	4.50432e-164	-5.88248e-163	6.71015e-164	0
5.12064e-163	2.01967e-163	-9.59673e-163	1.38672e-162	-3.58561e-163	-8.26434e-163	-9.17486e-163	-1.41429e-163	-1.04156e-162	-1.31596e-163	-1.18556e-162	5.59147e-163	-1.35383e-162	-4.24384e-163	1.35207e-162	-1.25032e-162	-2.20917e-164	2.67391e-163	3.92082e-164	1.53526e-162	1.13425e-162	-1.25205e-162	5.59381e-163	-6.9329e-164	-2.95095e-163	2.30127e-163	6.15195e-163	4.50432e-164	-5.88248e-163	6.71015e-164	0
5.12064e-163	2.01967e-163	-9.59673e-163	1.38672e-162	-3.58561e-163	-8.26434e-163	-9.17486e-163	-1.41429e-163	-1.04156e-162	-1.31596e-163	-1.18556e-162	5.59147e-163	-1.35383e-162	-4.24384e-163	1.35207e-162	-1.25032e-162	-2.20917e-164	2.67391e-163	3.92082e-164	1.53526e-162	1.13425e-162	-1.25205e-162	5.59381e-163	-6.9329e-164	-2.95095e-163	2.30127e-163	6.15195e-163	4.50432e-164	-5.88248e-163	6.71015e-164	0
5.12064e-163	2.01967e-163	-9.59673e-163	1.38672e-162	-3.58561e-163	-8.26434e-163	-9.17486e-163	-1.41429e-163	-1.04156e-162	-1.31596e-163	-1.18556e-162	5.59147e-163	-1.35383e-162	-4.24384e-163	1.35207e-162	-1.25032e-162	-2.20917e-164	2.67391e-163	3.92082e-164	1.53526e-162	1.13425e-162	-1.25205e-162	5.59381e-163	-6.9329e-164	-2.95095e-163	2.30127e-163	6.15195e-163	4.50432e-164	-5.88248e-163	6.71015e-164	0
5.12064e-163	2.01967e-163	-9.59673e-163	1.38672e-162	-3.58561e-163	-8.26434e-163	-9.17486e-163	-1.41429e-163	-1.04156e-162	-1.31596e-163	-1.18556e-162	5.59147e-163	-1.35383e-162	-4.24384e-163	1.35207e-162	-1.25032e-162	-2.20917e-164	2.67391e-163	3.92082e-164	1.53526e-162	1.13425e-162	-1.25205e-162	5.59381e-163	-6.9329e-164	-2.95095e-163	2.30127e-163	6.15195e-163	4.50432e-164	-5.88248e-163	6.71015e-164	0
5.12064e-163	2.01967e-163	-9.59673e-163	1.38672e-162	-3.58561e-163	-8.26434e-163	-9.17486e-163	-1.41429e-163	-1.04156e-162	-1.31596e-163	-1.18556e-162	5.59147e-163	-1.35383e-162	-4.24384e-163	1.35207e-162	-1.25032e-162	-2.20917e-164	2.67391e-163	3.92082e-164	1.53526e-162	1.13425e-162	-1.25205e-162	5.59381e-163	-6.9329e-164	-2.95095e-163	2.30127e-163	6.15195e-163	4.50432e-164	-5.88248e-163	6.71015e-164	0
5.12064e-163	2.01967e-163	-9.59673e-163	1.38672e-162	-3.58561e-163	-8.26434e-163	-9.17486e-163	-1.41429e-163	-1.04156e-162	-1.31596e-163	-1.18556e-162	5.59147e-163	-1.35383e-162	-4.24384e-163	1.35207e-162	-1.25032e-162	-2.20917e-164	2.67391e-163	3.92082e-164	1.53526e-162	1.13425e-162	-1.25205e-162	5.59381e-163	-6.9329e-164	-2.95095e-163	2.30127e-163	6.15195e-163	4.50432e-164	-5.88248e-163	6.71015e-164	0
5.12064e-163	2.01967e-163	-9.59673e-163	1.38672e-162	-3.58561e-163	-8.26434e-163	-9.17486e-163	-1.41429e-163	-1.04156e-162	-1.31596e-163	-1.18556e-162	5.59147e-163	-1.35383e-162	-4.24384e-163	1.35207e-162	-1.25032e-162	-2.20917e-164	2.67391e-163	3.92082e-164	1.53526e-162	1.13425e-162	-1.25205e-162	5.59381e-163	-6.9329e-164	-2.95095e-163	2.30127e-163	6.15195e-163	4.50432e-164	-5.88248e-163	6.71015e-164	0
5.12064e-163	2.01967e-163	-9.59673e-163	1.38672e-162	-3.58561e-163	-8.26434e-163	-9.17486e-163	-1.41429e-163	-1.04156e-162	-1.31596e-163	-1.18556e-162	5.59147e-163	-1.35383e-162	-4.24384e-163	1.35207e-162	-1.25032e-162	-2.20917e-164	2.67391e-163	3.92082e-164	1.53526e-162	1.13425e-162	-1.25205e-162	5.59381e-163	-6.9329e-164	-2.95095e-163	2.30127e-163	6.15195e-163	4.50432e-164	-5.88248e-163	6.71015e-164	0
5.12064e-163	2.01967e-163	-9.59673e-163	1.38672e-162	-3.58561e-163	-8.26434e-163	-9.17486e-163	-1.41429e-163	-1.04156e-162	-1.31596e-163	-1.18556e-162	5.59147e-163	-1.35383e-162	-4.24384e-163	1.35207e-162	-1.25032e-162	-2.20917e-164	2.67391e-163	3.92082e-164	1.53526e-162	1.13425e-162	-1.25205e-162	5.59381e-163	-6.9329e-164	-2.95095e-163	2.30127e-163	6.15195e-163	4.50432e-164	-5.88248e-163	6.71015e-164	0
5.12064e-163	2.01967e-163	-9.59673e-163	1.38672e-162	-3.58561e-163	-8.26434e-163	-9.17486e-163	-1.41429e-163	-1.04156e-162	-1.31596e-163	-1.18556e-162	5.59147e-163	-1.35383e-162	-4.24384e-163	1.35207e-162	-1.25032e-162	-2.20917e-164	2.67391e-163	3.92082e-164	1.53526e-162	1.13425e-162	-1.25205e-162	5.59381e-163	-6.9329e-164	-2.95095e-163	2.30127e-163	6.15195e-163	4.50432e-164	-5.88248e-163	6.71015e-164	0
5.12064e-163	2.01967e-163	-9.59673e-163	1.38672e-162	-3.58561e-163	-8.26434e-163	-9.17486e-163	-1.41429e-163	-1.04156e-162	-1.31596e-163	-1.18556e-162	5.59147e-163	-1.35383e-162	-4.24384e-163	1.35207e-162	-1.25032e-162	-2.20917e-164	2.67391e-163	3.92082e-164	1.53526e-162	1.13425e-162	-1.25205e-162	5.59381e-163	-6.9329e-164	-2.95095e-163	2.30127e-163	6.15195e-163	4.50432e-164	-5.88248e-163	6.71015e-164	0
5.12064e-163	2.01967e-163	-9.59673e-163	1.38672e-162	-3.58561e-163	-8.26434e-163	-9.17486e-163	-1.41429e-163	-1.04156e-162	-1.31596e-163	-1.18556e-162	5.59147e-163	-1.35383e-162	-4.24384e-163	1.35207e-162	-1.25032e-162	-2.20917e-164	2.67391e-163	3.92082e-164	1.53526e-162	1.13425e-162	-1.25205e-162	5.59381e-163	-6.9329e-164	-2.95095e-163	2.30127e-163	6.15195e-163	4.50432e-164	-5.88248e-163	6.71015e-164	0
5.12064e-163	2.01967e-163	-9.59673e-163	1.38672e-162	-3.58561e-163	-8.26434e-163	-9.17486e-163	-1.41429e-163	-1.04156e-162	-1.31596e-163	-1.18556e-162	5.59147e-163	-1.35383e-162	-4.24384e-163	1.35207e-162	-1.25032e-162	-2.20917e-164	2.67391e-163	3.92082e-164	1.53526e-162	1.13425e-162	-1.25205e-162	5.59381e-163	-6.9329e-164	-2.95095e-163	2.30127e-163	6.15195e-163	4.50432e-164	-5.88248e-163	6.71015e-164	0
5.12064e-163	2.01967e-163	-9.59673e-163	1.38672e-162	-3.58561e-163	-8.26434e-163	-9.17486e-163	-1.41429e-163	-1.04156e-162	-1.31596e-163	-1.18556e-162	5.59147e-163	-1.35383e-162	-4.24384e-163	1.35207e-162	-1.25032e-162	-2.20917e-164	2.67391e-163	3.92082e-164	1.53526e-162	1.13425e-162	-1.25205e-162	5.59381e-163	-6.9329e-164	-2.95095e-163	2.30127e-163	6.15195e-163	4.50432e-164	-5.88248e-163	6.71015e-164	0
5.12064e-163	2.01967e-163	-9.59673e-163	1.38672e-162	-3.58561e-163	-8.26434e-163	-9.17486e-163	-1.41429e-163	-1.04156e-162	-1.31596e-163	-1.18556e-162	5.59147e-163	-1.35383e-162	-4.24384e-163	1.35207e-162	-1.25032e-162	-2.20917e-164	2.67391e-163	3.92082e-164	1.53526e-162	1.13425e-162	-1.25205e-162	5.59381e-163	-6.9329e-164	-2.95095e-163	2.30127e-163	6.15195e-163	4.50432e-164	-5.88248e-163	6.71015e-164	0
5.12064e-163	2.01967e-163	-9.59673e-163	1.38672e-162	-3.58561e-163	-8.26434e-163	-9.17486e-163	-1.41429e-163	-1.04156e-162	-1.31596e-163	-1.18556e-162	5.59147e-163	-1.35383e-162	-4.24384e-163	1.35207e-162	-1.25032e-162	-2.20917e-164	2.67391e-163	3.92082e-164	1.53526e-162	1.13425e-162	-1.25205e-162	5.59381e-163	-6.9329e-164	-2.95095e-163	2.30127e-163	6.15195e-163	4.50432e-164	-5.88248e-163	6.71015e-164	0
5.12064e-163	2.01967e-163	-9.59673e-163	1.38672e-162	-3.58561e-163	-8.26434e-163	-9.17486e-163	-1.41429e-163	-1.04156e-162	-1.31596e-163	-1.18556e-162	5.59147e-163	-1.35383e-162	-4.24384e-163	1.35207e-162	-1.25032e-162	-2.20917e-164	2.67391e-163	3.92082e-164	1.53526e-162	1.13425e-162	-1.25205e-162	5.59381e-163	-6.9329e-164	-2.95095e-163	2.30127e-163	6.15195e-163	4.50432e-164	-5.88248e-163	6.71015e-164	0
5.12064e-163	2.01967e-163	-9.59673e-163	1.38672e-162	-3.58561e-163	-8.26434e-163	-9.17486e-163	-1.41429e-163	-1.04156e-162	-1.31596e-163	-1.18556e-162	5.59147e-163	-1.35383e-162	-4.24384e-163	1.35207e-162	-1.25032e-162	-2.20917e-164	2.67391e-163	3.92082e-164	1.53526e-162	1.13425e-162	-1.25205e-162	5.59381e-163	-6.9329e-164	-2.95095e-163	2.30127e-163	6.15195e-163	4.50432e-164	-5.88248e-163	6.71015e-164	0
5.12064e-163	2.01967e-163	-9.59673e-163	1.38672e-162	-3.58561e-163	-8.26434e-163	-9.17486e-163	-1.41429e-163	-1.04156e-162	-1.31596e-163	-1.18556e-162	5.59147e-163	-1.35383e-162	-4.24384e-163	1.35207e-162	-1.25032e-162	-2.20917e-164	2.67391e-163	3.92082e-164	1.53526e-162	1.13425e-162	-1.25205e-162	5.59381e-163	-6.9329e-164	-2.95095e-163	2.30127e-163	6.15195e-163	4.50432e-164	-5.88248e-163	6.71015e-164	0
5.12064e-163	2.01967e-163	-9.59673e-163	1.38672e-162	-3.58561e-163	-8.26434e-163	-9.17486e-163	-1.41429e-163	-1.04156e-162	-1.31596e-163	-1.18556e-162	5.59147e-163	-1.35383e-162	-4.24384e-163	1.35207e-162	-1.25032e-162	-2.20917e-164	2.67391e-163	3.92082e-164	1.53526e-162	1.13425e-162	-1.25205e-162	5.59381e-163	-6.9329e-164	-2.95095e-163	2.30127e-163	6.15195e-163	4.50432e-164	-5.88248e-163	6.71015e-164	0
5.12064e-163	2.01967e-163	-9.59673e-163	1.38672e-162	-3.58561e-163	-8.26434e-163	-9.17486e-163	-1.41429e-163	-1.04156e-162	-1.31596e-163	-1.18556e-162	5.59147e-163	-1.35383e-162	-4.24384e-163	1.35207e-162	-1.25032e-162	-2.20917e-164	2.67391e-163	3.92082e-164	1.53526e-162	1.13425e-162	-1.25205e-162	5.59381e-163	-6.9329e-164	-2.95095e-163	2.30127e-163	6.15195e-163	4.50432e-164	-5.88248e-163	6.71015e-164	0
5.12064e-163	2.01967e-163	-9.59673e-163	1.38672e-162	-3.58561e-163	-8.26434e-163	-9.17486e-163	-1.41429e-163	-1.04156e-162	-1.31596e-163	-1.18556e-162	5.59147e-163	-1.35383e-162	-4.24384e-163	1.35207e-162	-1.25032e-162	-2.20917e-164	2.67391e-163	3.92082e-164	1.53526e-162	1.13425e-162	-1.25205e-162	5.59381e-163	-6.9329e-164	-2.95095e-163	2.30127e-163	6.15195e-163	4.50432e-164	-5.88248e-163	6.71015e-164	0
5.12064e-163	2.01967e-163	-9.59673e-163	1.38672e-162	-3.58561e-163	-8.26434e-163	-9.17486e-163	-1.41429e-163	-1.04156e-162	-1.31596e-163	-1.18556e-162	5.59147e-163	-1.35383e-162	-4.24384e-163	1.35207e-162	-1.25032e-162	-2.20917e-164	2.67391e-163	3.92082e-164	1.53526e-162	1.13425e-162	-1.25205e-162	5.59381e-163	-6.9329e-164	-2.95095e-163	2.30127e-163	6.15195e-163	4.50432e-164	-5.88248e-163	6.71015e-164	0
5.12064e-163	2.01967e-163	-9.59673e-163	1.38672e-162	-3.58561e-163	-8.26434e-163	-9.17486e-163	-1.41429e-163	-1.04156e-162	-1.31596e-163	-1.18556e-162	5.59147e-163	-1.35383e-162	-4.24384e-163	1.35207e-162	-1.25032e-162	-2.20917e-164	2.67391e-163	3.92082e-164	1.53526e-162	1.13425e-162	-1.25205e-162	5.59381e-163	-6.9329e-164	-2.95095e-163	2.30127e-163	6.15195e-163	4.50432e-164	-5.88248e-163	6.71015e-164	0
5.12064e-163	2.01967e-163	-9.59673e-163	1.38672e-162	-3.58561e-163	-8.26434e-163	-9.17486e-163	-1.41429e-163	-1.04156e-162	-1.31596e-163	-1.18556e-162	5.59147e-163	-1.35383e-162	-4.24384e-163	1.35207e-162	-1.25032e-162	-2.20917e-164	2.67391e-163	3.92082e-164	1.53526e-162	1.13425e-162	-1.25205e-162	5.59381e-163	-6.9329e-164	-2.95095e-163	2.30127e-163	6.15195e-163	4.50432e-164	-5.88248e-163	6.71015e-164	0
5.12064e-163	2.01967e-163	-9.59673e-163	1.38672e-162	-3.58561e-163	-8.26434e-163	-9.17486e-163	-1.41429e-163	-1.04156e-162	-1.31596e-163	-1.18556e-162	5.59147e-163	-1.35383e-162	-4.24384e-163	1.35207e-162	-1.25032e-162	-2.20917e-164	2.67391e-163	3.92082e-164	1.53526e-162	1.13425e-162	-1.25205e-162	5.59381e-163	-6.9329e-164	-2.95095e-163	2.30127e-163	6.15195e-163	4.50432e-164	-5.88248e-163	6.71015e-164	0
5.12064e-163	2.01967e-163	-9.59673e-163	1.38672e-162	-3.58561e-163	-8.26434e-163	-9.17486e-163	-1.41429e-163	-1.04156e-162	-1.31596e-163	-1.18556e-162	5.59147e-163	-1.35383e-162	-4.24384e-163	1.35207e-162	-1.25032e-162	-2.20917e-164	2.67391e-163	3.92082e-164	1.53526e-162	1.13425e-162	-1.25205e-162	5.59381e-163	-6.9329e-164	-2.95095e-163	2.30127e-163	6.15195e-163	4.50432e-164	-5.88248e-163	6.71015e-164	0
5.12064e-163	2.01967e-163	-9.59673e-163	1.38672e-162	-3.58561e-163	-8.26434e-163	-9.17486e-163	-1.41429e-163	-1.04156e-162	-1.31596e-163	-1.18556e-162	5.59147e-163	-1.35383e-162	-4.24384e-163	1.35207e-162	-1.25032e-162	-2.20917e-164	2.67391e-163	3.92082e-164	1.53526e-162	1.13425e-162	-1.25205e-162	5.59381e-163	-6.9329e-164	-2.95095e-163	2.30127e-163	6.15195e-163	4.50432e-164	-5.88248e-163	6.71015e-164	0
5.12064e-163	2.01967e-163	-9.59673e-163	1.38672e-162	-3.58561e-163	-8.26434e-163	-9.17486e-163	-1.41429e-163	-1.04156e-162	-1.31596e-163	-1.18556e-162	5.59147e-163	-1.35383e-162	-4.24384e-163	1.35207e-162	-1.25032e-162	-2.20917e-164	2.67391e-163	3.92082e-164	1.53526e-162	1.13425e-162	-1.25205e-162	5.59381e-163	-6.9329e-164	-2.95095e-163	2.30127e-163	6.15195e-163	4.50432e-164	-5.88248e-163	6.71015e-164	0
5.12064e-163	2.01967e-163	-9.59673e-163	1.38672e-162	-3.58561e-163	-8.26434e-163	-9.17486e-163	-1.41429e-163	-1.04156e-162	-1.31596e-163	-1.18556e-162	5.59147e-163	-1.35383e-162	-4.24384e-163	1.35207e-162	-1.25032e-162	-2.20917e-164	2.67391e-163	3.92082e-164	1.53526e-162	1.13425e-162	-1.25205e-162	5.59381e-163	-6.9329e-164	-2.95095e-163	2.30127e-163	6.15195e-163	4.50432e-164	-5.88248e-163	6.71015e-164	0
5.12064e-163	2.01967e-163	-9.59673e-163	1.38672e-162	-3.58561e-163	-8.26434e-163	-9.17486e-163	-1.41429e-163	-1.04156e-162	-1.31596e-163	-1.18556e-162	5.59147e-163	-1.35383e-162	-4.24384e-163	1.35207e-162	-1.25032e-162	-2.20917e-164	2.67391e-163	3.92082e-164	1.53526e-162	1.13425e-162	-1.25205e-162	5.59381e-163	-6.9329e-164	-2.95095e-163	2.30127e-163	6.15195e-163	4.50432e-164	-5.88248e-163	6.71015e-164	0
5.12064e-163	2.01967e-163	-9.59673e-163	1.38672e-162	-3.58561e-163	-8.26434e-163	-9.17486e-163	-1.41429e-163	-1.04156e-162	-1.31596e-163	-1.18556e-162	5.59147e-163	-1.35383e-162	-4.24384e-163	1.35207e-162	-1.25032e-162	-2.20917e-164	2.67391e-163	3.92082e-164	1.53526e-162	1.13425e-162	-1.25205e-162	5.59381e-163	-6.9329e-164	-2.95095e-163	2.30127e-163	6.15195e-163	4.50432e-164	-5.88248e-163	6.71015e-164	0
5.12064e-163	2.01967e-163	-9.59673e-163	1.38672e-162	-3.58561e-163	-8.26434e-163	-9.17486e-163	-1.41429e-163	-1.04156e-162	-1.31596e-163	-1.18556e-162	5.59147e-163	-1.35383e-162	-4.24384e-163	1.35207e-162	-1.25032e-162	-2.20917e-164	2.67391e-163	3.92082e-164	1.53526e-162	1.13425e-162	-1.25205e-162	5.59381e-163	-6.9329e-164	-2.95095e-163	2.30127e-163	6.15195e-163	4.50432e-164	-5.88248e-163	6.71015e-164	0
5.12064e-163	2.01967e-163	-9.59673e-163	1.38672e-162	-3.58561e-163	-8.26434e-163	-9.17486e-163	-1.41429e-163	-1.04156e-162	-1.31596e-163	-1.18556e-162	5.59147e-163	-1.35383e-162	-4.24384e-163	1.35207e-162	-1.25032e-162	-2.20917e-164	2.67391e-163	3.92082e-164	1.53526e-162	1.13425e-162	-1.25205e-162	5.59381e-163	-6.9329e-164	-2.95095e-163	2.30127e-163	6.15195e-163	4.50432e-164	-5.88248e-163	6.71015e-164	0
5.12064e-163	2.01967e-163	-9.59673e-163	1.38672e-162	-3.58561e-163	-8.26434e-163	-9.17486e-163	-1.41429e-163	-1.04156e-162	-1.31596e-163	-1.18556e-162	5.59147e-163	-1.35383e-162	-4.24384e-163	1.35207e-162	-1.25032e-162	-2.20917e-164	2.67391e-163	3.92082e-164	1.53526e-162	1.13425e-162	-1.25205e-162	5.59381e-163	-6.9329e-164	-2.95095e-163	2.30127e-163	6.15195e-163	4.50432e-164	-5.88248e-163	6.71015e-164	0
5.12064e-163	2.01967e-163	-9.59673e-163	1.38672e-162	-3.58561e-163	-8.26434e-163	-9.17486e-163	-1.41429e-163	-1.04156e-162	-1.31596e-163	-1.18556e-162	5.59147e-163	-1.35383e-162	-4.24384e-163	1.35207e-162	-1.25032e-162	-2.20917e-164	2.67391e-163	3.92082e-164	1.53526e-162	1.13425e-162	-1.25205e-162	5.59381e-163	-6.9329e-164	-2.95095e-163	2.30127e-163	6.15195e-163	4.50432e-164	-5.88248e-163	6.71015e-164	0
5.12064e-163	2.01967e-163	-9.59673e-163	1.38672e-162	-3.58561e-163	-8.26434e-163	-9.17486e-163	-1.41429e-163	-1.04156e-162	-1.31596e-163	-1.18556e-162	5.59147e-163	-1.35383e-162	-4.24384e-163	1.35207e-162	-1.25032e-162	-2.20917e-164	2.67391e-163	3.92082e-164	1.53526e-162	1.13425e-162	-1.25205e-162	5.59381e-163	-6.9329e-164	-2.95095e-163	2.30127e-163	6.15195e-163	4.50432e-164	-5.88248e-163	6.71015e-164	0
5.12064e-163	2.01967e-163	-9.59673e-163	1.38672e-162	-3.58561e-163	-8.26434e-163	-9.17486e-163	-1.41429e-163	-1.04156e-162	-1.31596e-163	-1.18556e-162	5.59147e-163	-1.35383e-162	-4.24384e-163	1.35207e-162	-1.25032e-162	-2.20917e-164	2.67391e-163	3.92082e-164	1.53526e-162	1.13425e-162	-1.25205e-162	5.59381e-163	-6.9329e-164	-2.95095e-163	2.30127e-163	6.15195e-163	4.50432e-164	-5.88248e-163	6.71015e-164	0
5.12064e-163	2.01967e-163	-9.59673e-163	1.38672e-162	-3.58561e-163	-8.26434e-163	-9.17486e-163	-1.41429e-163	-1.04156e-162	-1.31596e-163	-1.18556e-162	5.59147e-163	-1.35383e-162	-4.24384e-163	1.35207e-162	-1.25032e-162	-2.20917e-164	2.67391e-163	3.92082e-164	1.53526e-162	1.13425e-162	-1.25205e-162	5.59381e-163	-6.9329e-164	-2.95095e-163	2.30127e-163	6.15195e-163	4.50432e-164	-5.88248e-163	6.71015e-164	0
5.12064e-163	2.01967e-163	-9.59673e-163	1.38672e-162	-3.58561e-163	-8.26434e-163	-9.17486e-163	-1.41429e-163	-1.04156e-162	-1.31596e-163	-1.18556e-162	5.59147e-163	-1.35383e-162	-4.24384e-163	1.35207e-162	-1.25032e-162	-2.20917e-164	2.67391e-163	3.92082e-164	1.53526e-162	1.13425e-162	-1.25205e-162	5.59381e-163	-6.9329e-164	-2.95095e-163	2.30127e-163	6.15195e-163	4.50432e-164	-5.88248e-163	6.71015e-164	0
5.12064e-163	2.01967e-163	-9.59673e-163	1.38672e-162	-3.58561e-163	-8.26434e-163	-9.17486e-163	-1.41429e-163	-1.04156e-162	-1.31596e-163	-1.18556e-162	5.59147e-163	-1.35383e-162	-4.24384e-163	1.35207e-162	-1.25032e-162	-2.20917e-164	2.67391e-163	3.92082e-164	1.53526e-162	1.13425e-162	-1.25205e-162	5.59381e-163	-6.9329e-164	-2.95095e-163	2.30127e-163	6.15195e-163	4.50432e-164	-5.88248e-163	6.71015e-164	0
5.12064e-163	2.01967e-163	-9.59673e-163	1.38672e-162	-3.58561e-163	-8.26434e-163	-9.17486e-163	-1.41429e-163	-1.04156e-162	-1.31596e-163	-1.18556e-162	5.59147e-163	-1.35383e-162	-4.24384e-163	1.35207e-162	-1.25032e-162	-2.20917e-164	2.67391e-163	3.92082e-164	1.53526e-162	1.13425e-162	-1.25205e-162	5.59381e-163	-6.9329e-164	-2.95095e-163	2.30127e-163	6.15195e-163	4.50432e-164	-5.88248e-163	6.71015e-164	0
5.12064e-163	2.01967e-163	-9.59673e-163	1.38672e-162	-3.58561e-163	-8.26434e-163	-9.17486e-163	-1.41429e-163	-1.04156e-162	-1.31596e-163	-1.18556e-162	5.59147e-163	-1.35383e-162	-4.24384e-163	1.35207e-162	-1.25032e-162	-2.20917e-164	2.67391e-163	3.92082e-164	1.53526e-162	1.13425e-162	-1.25205e-162	5.59381e-163	-6.9329e-164	-2.95095e-163	2.30127e-163	6.15195e-163	4.50432e-164	-5.88248e-163	6.71015e-164	0
5.12064e-163	2.01967e-163	-9.59673e-163	1.38672e-162	-3.58561e-163	-8.26434e-163	-9.17486e-163	-1.41429e-163	-1.04156e-162	-1.31596e-163	-1.18556e-162	5.59147e-163	-1.35383e-162	-4.24384e-163	1.35207e-162	-1.25032e-162	-2.20917e-164	2.67391e-163	3.92082e-164	1.53526e-162	1.13425e-162	-1.25205e-162	5.59381e-163	-6.9329e-164	-2.95095e-163	2.30127e-163	6.15195e-163	4.50432e-164	-5.88248e-163	6.71015e-164	0
5.12064e-163	2.01967e-163	-9.59673e-163	1.38672e-162	-3.58561e-163	-8.26434e-163	-9.17486e-163	-1.41429e-163	-1.04156e-162	-1.31596e-163	-1.18556e-162	5.59147e-163	-1.35383e-162	-4.24384e-163	1.35207e-162	-1.25032e-162	-2.20917e-164	2.67391e-163	3.92082e-164	1.53526e-162	1.13425e-162	-1.25205e-162	5.59381e-163	-6.9329e-164	-2.95095e-163	2.30127e-163	6.15195e-163	4.50432e-164	-5.88248e-163	6.71015e-164	0
5.12064e-163	2.01967e-163	-9.59673e-163	1.38672e-162	-3.58561e-163	-8.26434e-163	-9.17486e-163	-1.41429e-163	-1.04156e-162	-1.31596e-163	-1.18556e-162	5.59147e-163	-1.35383e-162	-4.24384e-163	1.35207e-162	-1.25032e-162	-2.20917e-164	2.67391e-163	3.92082e-164	1.53526e-162	1.13425e-162	-1.25205e-162	5.59381e-163	-6.9329e-164	-2.95095e-163	2.30127e-163	6.15195e-163	4.50432e-164	-5.88248e-163	6.71015e-164	0
5.12064e-163	2.01967e-163	-9.59673e-163	1.38672e-162	-3.58561e-163	-8.26434e-163	-9.17486e-163	-1.41429e-163	-1.04156e-162	-1.31596e-163	-1.18556e-162	5.59147e-163	-1.35383e-162	-4.24384e-163	1.35207e-162	-1.25032e-162	-2.20917e-164	2.67391e-163	3.92082e-164	1.53526e-162	1.13425e-162	-1.25205e-162	5.59381e-163	-6.9329e-164	-2.95095e-163	2.30127e-163	6.15195e-163	4.50432e-164	-5.88248e-163	6.71015e-164	0
5.12064e-163	2.01967e-163	-9.59673e-163	1.38672e-162	-3.58561e-163	-8.26434e-163	-9.17486e-163	-1.41429e-163	-1.04156e-162	-1.31596e-163	-1.18556e-162	5.59147e-163	-1.35383e-162	-4.24384e-163	1.35207e-162	-1.25032e-162	-2.20917e-164	2.67391e-163	3.92082e-164	1.53526e-162	1.13425e-162	-1.25205e-162	5.59381e-163	-6.9329e-164	-2.95095e-163	2.30127e-163	6.15195e-163	4.50432e-164	-5.88248e-163	6.71015e-164	0
5.12064e-163	2.01967e-163	-9.59673e-163	1.38672e-162	-3.58561e-163	-8.26434e-163	-9.17486e-163	-1.41429e-163	-1.04156e-162	-1.31596e-163	-1.18556e-162	5.59147e-163	-1.35383e-162	-4.24384e-163	1.35207e-162	-1.25032e-162	-2.20917e-164	2.67391e-163	3.92082e-164	1.53526e-162	1.13425e-162	-1.25205e-162	5.59381e-163	-6.9329e-164	-2.95095e-163	2.30127e-163	6.15195e-163	4.50432e-164	-5.88248e-163	6.71015e-164	0
5.12064e-163	2.01967e-163	-9.59673e-163	1.38672e-162	-3.58561e-163	-8.26434e-163	-9.17486e-163	-1.41429e-163	-1.04156e-162	-1.31596e-163	-1.18556e-162	5.59147e-163	-1.35383e-162	-4.24384e-163	1.35207e-162	-1.25032e-162	-2.20917e-164	2.67391e-163	3.92082e-164	1.53526e-162	1.13425e-162	-1.25205e-162	5.59381e-163	-6.9329e-164	-2.95095e-163	2.30127e-163	6.15195e-163	4.50432e-164	-5.88248e-163	6.71015e-164	0
5.12064e-163	2.01967e-163	-9.59673e-163	1.38672e-162	-3.58561e-163	-8.26434e-163	-9.17486e-163	-1.41429e-163	-1.04156e-162	-1.31596e-163	-1.18556e-162	5.59147e-163	-1.35383e-162	-4.24384e-163	1.35207e-162	-1.25032e-162	-2.20917e-164	2.67391e-163	3.92082e-164	1.53526e-162	1.13425e-162	-1.25205e-162	5.59381e-163	-6.9329e-164	-2.95095e-163	2.30127e-163	6.15195e-163	4.50432e-164	-5.88248e-163	6.71015e-164	0
5.12064e-163	2.01967e-163	-9.59673e-163	1.38672e-162	-3.58561e-163	-8.26434e-163	-9.17486e-163	-1.41429e-163	-1.04156e-162	-1.31596e-163	-1.18556e-162	5.59147e-163	-1.35383e-162	-4.24384e-163	1.35207e-162	-1.25032e-162	-2.20917e-164	2.67391e-163	3.92082e-164	1.53526e-162	1.13425e-162	-1.25205e-162	5.59381e-163	-6.9329e-164	-2.95095e-163	2.30127e-163	6.15195e-163	4.50432e-164	-5.88248e-163	6.71015e-164	0
5.12064e-163	2.01967e-163	-9.59673e-163	1.38672e-162	-3.58561e-163	-8.26434e-163	-9.17486e-163	-1.41429e-163	-1.04156e-162	-1.31596e-163	-1.18556e-162	5.59147e-163	-1.35383e-162	-4.24384e-163	1.35207e-162	-1.25032e-162	-2.20917e-164	2.67391e-163	3.92082e-164	1.53526e-162	1.13425e-162	-1.25205e-162	5.59381e-163	-6.9329e-164	-2.95095e-163	2.30127e-163	6.15195e-163	4.50432e-164	-5.88248e-163	6.71015e-164	0
5.12064e-163	2.01967e-163	-9.59673e-163	1.38672e-162	-3.58561e-163	-8.26434e-163	-9.17486e-163	-1.41429e-163	-1.04156e-162	-1.31596e-163	-1.18556e-162	5.59147e-163	-1.35383e-162	-4.24384e-163	1.35207e-162	-1.25032e-162	-2.20917e-164	2.67391e-163	3.92082e-164	1.53526e-162	1.13425e-162	-1.25205e-162	5.59381e-163	-6.9329e-164	-2.95095e-163	2.30127e-163	6.15195e-163	4.50432e-164	-5.88248e-163	6.71015e-164	0
5.12064e-163	2.01967e-163	-9.59673e-163	1.38672e-162	-3.58561e-163	-8.26434e-163	-9.17486e-163	-1.41429e-163	-1.04156e-162	-1.31596e-163	-1.18556e-162	5.59147e-163	-1.35383e-162	-4.24384e-163	1.35207e-162	-1.25032e-162	-2.20917e-164	2.67391e-163	3.92082e-164	1.53526e-162	1.13425e-162	-1.25205e-162	5.59381e-163	-6.9329e-164	-2.95095e-163	2.30127e-163	6.15195e-163	4.50432e-164	-5.88248e-163	6.71015e-164	0
5.12064e-163	2.01967e-163	-9.59673e-163	1.38672e-162	-3.58561e-163	-8.26434e-163	-9.17486e-163	-1.41429e-163	-1.04156e-162	-1.31596e-163	-1.18556e-162	5.59147e-163	-1.35383e-162	-4.24384e-163	1.35207e-162	-1.25032e-162	-2.20917e-164	2.67391e-163	3.92082e-164	1.53526e-162	1.13425e-162	-1.25205e-162	5.59381e-163	-6.9329e-164	-2.95095e-163	2.30127e-163	6.15195e-163	4.50432e-164	-5.88248e-163	6.71015e-164	0
5.12064e-163	2.01967e-163	-9.59673e-163	1.38672e-162	-3.58561e-163	-8.26434e-163	-9.17486e-163	-1.41429e-163	-1.04156e-162	-1.31596e-163	-1.18556e-162	5.59147e-163	-1.35383e-162	-4.24384e-163	1.35207e-162	-1.25032e-162	-2.20917e-164	2.67391e-163	3.92082e-164	1.53526e-162	1.13425e-162	-1.25205e-162	5.59381e-163	-6.9329e-164	-2.95095e-163	2.30127e-163	6.15195e-163	4.50432e-164	-5.88248e-163	6.71015e-164	0
5.12064e-163	2.01967e-163	-9.59673e-163	1.38672e-162	-3.58561e-163	-8.26434e-163	-9.17486e-163	-1.41429e-163	-1.04156e-162	-1.31596e-163	-1.18556e-162	5.59147e-163	-1.35383e-162	-4.24384e-163	1.35207e-162	-1.25032e-162	-2.20917e-164	2.67391e-163	3.92082e-164	1.53526e-162	1.13425e-162	-1.25205e-162	5.59381e-163	-6.9329e-164	-2.95095e-163	2.30127e-163	6.15195e-163	4.50432e-164	-5.88248e-163	6.71015e-164	0
5.12064e-163	2.01967e-163	-9.59673e-163	1.38672e-162	-3.58561e-163	-8.26434e-163	-9.17486e-163	-1.41429e-163	-1.04156e-162	-1.31596e-163	-1.18556e-162	5.59147e-163	-1.35383e-162	-4.24384e-163	1.35207e-162	-1.25032e-162	-2.20917e-164	2.67391e-163	3.92082e-164	1.53526e-162	1.13425e-162	-1.25205e-162	5.59381e-163	-6.9329e-164	-2.95095e-163	2.30127e-163	6.15195e-163	4.50432e-164	-5.88248e-163	6.71015e-164	0
5.12064e-163	2.01967e-163	-9.59673e-163	1.38672e-162	-3.58561e-163	-8.26434e-163	-9.17486e-163	-1.41429e-163	-1.04156e-162	-1.31596e-163	-1.18556e-162	5.59147e-163	-1.35383e-162	-4.24384e-163	1.35207e-162	-1.25032e-162	-2.20917e-164	2.67391e-163	3.92082e-164	1.53526e-162	1.13425e-162	-1.25205e-162	5.59381e-163	-6.9329e-164	-2.95095e-163	2.30127e-163	6.15195e-163	4.50432e-164	-5.88248e-163	6.71015e-164	0
5.12064e-163	2.01967e-163	-9.59673e-163	1.38672e-162	-3.58561e-163	-8.26434e-163	-9.17486e-163	-1.41429e-163	-1.04156e-162	-1.31596e-163	-1.18556e-162	5.59147e-163	-1.35383e-162	-4.24384e-163	1.35207e-162	-1.25032e-162	-2.20917e-164	2.67391e-163	3.92082e-164	1.53526e-162	1.13425e-162	-1.25205e-162	5.59381e-163	-6.9329e-164	-2.95095e-163	2.30127e-163	6.15195e-163	4.50432e-164	-5.88248e-163	6.71015e-164	0
5.12064e-163	2.01967e-163	-9.59673e-163	1.38672e-162	-3.58561e-163	-8.26434e-163	-9.17486e-163	-1.41429e-163	-1.04156e-162	-1.31596e-163	-1.18556e-162	5.59147e-163	-1.35383e-162	-4.24384e-163	1.35207e-162	-1.25032e-162	-2.20917e-164	2.67391e-163	3.92082e-164	1.53526e-162	1.13425e-162	-1.25205e-162	5.59381e-163	-6.9329e-164	-2.95095e-163	2.30127e-163	6.15195e-163	4.50432e-164	-5.88248e-163	6.71015e-164	0
5.12064e-163	2.01967e-163	-9.59673e-163	1.38672e-162	-3.58561e-163	-8.26434e-163	-9.17486e-163	-1.41429e-163	-1.04156e-162	-1.31596e-163	-1.18556e-162	5.59147e-163	-1.35383e-162	-4.24384e-163	1.35207e-162	-1.25032e-162	-2.20917e-164	2.67391e-163	3.92082e-164	1.53526e-162	1.13425e-162	-1.25205e-162	5.59381e-163	-6.9329e-164	-2.95095e-163	2.30127e-163	6.15195e-163	4.50432e-164	-5.88248e-163	6.71015e-164	0
5.12064e-163	2.01967e-163	-9.59673e-163	1.38672e-162	-3.58561e-163	-8.26434e-163	-9.17486e-163	-1.41429e-163	-1.04156e-162	-1.31596e-163	-1.18556e-162	5.59147e-163	-1.35383e-162	-4.24384e-163	1.35207e-162	-1.25032e-162	-2.20917e-164	2.67391e-163	3.92082e-164	1.53526e-162	1.13425e-162	-1.25205e-162	5.59381e-163	-6.9329e-164	-2.95095e-163	2.30127e-163	6.15195e-163	4.50432e-164	-5.88248e-163	6.71015e-164	0
5.12064e-163	2.01967e-163	-9.59673e-163	1.38672e-162	-3.58561e-163	-8.26434e-163	-9.17486e-163	-1.41429e-163	-1.04156e-162	-1.31596e-163	-1.18556e-162	5.59147e-163	-1.35383e-162	-4.24384e-163	1.35207e-162	-1.25032e-162	-2.20917e-164	2.67391e-163	3.92082e-164	1.53526e-162	1.13425e-162	-1.25205e-162	5.59381e-163	-6.9329e-164	-2.95095e-163	2.30127e-163	6.15195e-163	4.50432e-164	-5.88248e-163	6.71015e-164	0
5.12064e-163	2.01967e-163	-9.59673e-163	1.38672e-162	-3.58561e-163	-8.26434e-163	-9.17486e-163	-1.41429e-163	-1.04156e-162	-1.31596e-163	-1.18556e-162	5.59147e-163	-1.35383e-162	-4.24384e-163	1.35207e-162	-1.25032e-162	-2.20917e-164	2.67391e-163	3.92082e-164	1.53526e-162	1.13425e-162	-1.25205e-162	5.59381e-163	-6.9329e-164	-2.95095e-163	2.30127e-163	6.15195e-163	4.50432e-164	-5.88248e-163	6.71015e-164	0
5.12064e-163	2.01967e-163	-9.59673e-163	1.38672e-162	-3.58561e-163	-8.26434e-163	-9.17486e-163	-1.41429e-163	-1.04156e-162	-1.31596e-163	-1.18556e-162	5.59147e-163	-1.35383e-162	-4.24384e-163	1.35207e-162	-1.25032e-162	-2.20917e-164	2.67391e-163	3.92082e-164	1.53526e-162	1.13425e-162	-1.25205e-162	5.59381e-163	-6.9329e-164	-2.95095e-163	2.30127e-163	6.15195e-163	4.50432e-164	-5.88248e-163	6.71015e-164	0
5.12064e-163	2.01967e-163	-9.59673e-163	1.38672e-162	-3.58561e-163	-8.26434e-163	-9.17486e-163	-1.41429e-163	-1.04156e-162	-1.31596e-163	-1.18556e-162	5.59147e-163	-1.35383e-162	-4.24384e-163	1.35207e-162	-1.25032e-162	-2.20917e-164	2.67391e-163	3.92082e-164	1.53526e-162	1.13425e-162	-1.25205e-162	5.59381e-163	-6.9329e-164	-2.95095e-163	2.30127e-163	6.15195e-163	4.50432e-164	-5.88248e-163	6.71015e-164	0
5.12064e-163	2.01967e-163	-9.59673e-163	1.38672e-162	-3.58561e-163	-8.26434e-163	-9.17486e-163	-1.41429e-163	-1.04156e-162	-1.31596e-163	-1.18556e-162	5.59147e-163	-1.35383e-162	-4.24384e-163	1.35207e-162	-1.25032e-162	-2.20917e-164	2.67391e-163	3.92082e-164	1.53526e-162	1.13425e-162	-1.25205e-162	5.59381e-163	-6.9329e-164	-2.95095e-163	2.30127e-163	6.15195e-163	4.50432e-164	-5.88248e-163	6.71015e-164	0
5.12064e-163	2.01967e-163	-9.59673e-163	1.38672e-162	-3.58561e-163	-8.26434e-163	-9.17486e-163	-1.41429e-163	-1.04156e-162	-1.31596e-163	-1.18556e-162	5.59147e-163	-1.35383e-162	-4.24384e-163	1.35207e-162	-1.25032e-162	-2.20917e-164	2.67391e-163	3.92082e-164	1.53526e-162	1.13425e-162	-1.25205e-162	5.59381e-163	-6.9329e-164	-2.95095e-163	2.30127e-163	6.15195e-163	4.50432e-164	-5.88248e-163	6.71015e-164	0
5.12064e-163	2.01967e-163	-9.59673e-163	1.38672e-162	-3.58561e-163	-8.26434e-163	-9.17486e-163	-1.41429e-163	-1.04156e-162	-1.31596e-163	-1.18556e-162	5.59147e-163	-1.35383e-162	-4.24384e-163	1.35207e-162	-1.25032e-162	-2.20917e-164	2.67391e-163	3.92082e-164	1.53526e-162	1.13425e-162	-1.25205e-162	5.59381e-163	-6.9329e-164	-2.95095e-163	2.30127e-163	6.15195e-163	4.50432e-164	-5.88248e-163	6.71015e-164	0
5.12064e-163	2.01967e-163	-9.59673e-163	1.38672e-162	-3.58561e-163	-8.26434e-163	-9.17486e-163	-1.41429e-163	-1.04156e-162	-1.31596e-163	-1.18556e-162	5.59147e-163	-1.35383e-162	-4.24384e-163	1.35207e-162	-1.25032e-162	-2.20917e-164	2.67391e-163	3.92082e-164	1.53526e-162	1.13425e-162	-1.25205e-162	5.59381e-163	-6.9329e-164	-2.95095e-163	2.30127e-163	6.15195e-163	4.50432e-164	-5.88248e-163	6.71015e-164	0
5.12064e-163	2.01967e-163	-9.59673e-163	1.38672e-162	-3.58561e-163	-8.26434e-163	-9.17486e-163	-1.41429e-163	-1.04156e-162	-1.31596e-163	-1.18556e-162	5.59147e-163	-1.35383e-162	-4.24384e-163	1.35207e-162	-1.25032e-162	-2.20917e-164	2.67391e-163	3.92082e-164	1.53526e-162	1.13425e-162	-1.25205e-162	5.59381e-163	-6.9329e-164	-2.95095e-163	2.30127e-163	6.15195e-163	4.50432e-164	-5.88248e-163	6.71015e-164	0
5.12064e-163	2.01967e-163	-9.59673e-163	1.38672e-162	-3.58561e-163	-8.26434e-163	-9.17486e-163	-1.41429e-163	-1.04156e-162	-1.31596e-163	-1.18556e-162	5.59147e-163	-1.35383e-162	-4.24384e-163	1.35207e-162	-1.25032e-162	-2.20917e-164	2.67391e-163	3.92082e-164	1.53526e-162	1.13425e-162	-1.25205e-162	5.59381e-163	-6.9329e-164	-2.95095e-163	2.30127e-163	6.15195e-163	4.50432e-164	-5.88248e-163	6.71015e-164	0
5.12064e-163	2.01967e-163	-9.59673e-163	1.38672e-162	-3.58561e-163	-8.26434e-163	-9.17486e-163	-1.41429e-163	-1.04156e-162	-1.31596e-163	-1.18556e-162	5.59147e-163	-1.35383e-162	-4.24384e-163	1.35207e-162	-1.25032e-162	-2.20917e-164	2.67391e-163	3.92082e-164	1.53526e-162	1.13425e-162	-1.25205e-162	5.59381e-163	-6.9329e-164	-2.95095e-163	2.30127e-163	6.15195e-163	4.50432e-164	-5.88248e-163	6.71015e-164	0
5.12064e-163	2.01967e-163	-9.59673e-163	1.38672e-162	-3.58561e-163	-8.26434e-163	-9.17486e-163	-1.41429e-163	-1.04156e-162	-1.31596e-163	-1.18556e-162	5.59147e-163	-1.35383e-162	-4.24384e-163	1.35207e-162	-1.25032e-162	-2.20917e-164	2.67391e-163	3.92082e-164	1.53526e-162	1.13425e-162	-1.25205e-162	5.59381e-163	-6.9329e-164	-2.95095e-163	2.30127e-163	6.15195e-163	4.50432e-164	-5.88248e-163	6.71015e-164	0
5.12064e-163	2.01967e-163	-9.59673e-163	1.38672e-162	-3.58561e-163	-8.26434e-163	-9.17486e-163	-1.41429e-163	-1.04156e-162	-1.31596e-163	-1.18556e-162	5.59147e-163	-1.35383e-162	-4.24384e-163	1.35207e-162	-1.25032e-162	-2.20917e-164	2.67391e-163	3.92082e-164	1.53526e-162	1.13425e-162	-1.25205e-162	5.59381e-163	-6.9329e-164	-2.95095e-163	2.30127e-163	6.15195e-163	4.50432e-164	-5.88248e-163	6.71015e-164	0
5.12064e-163	2.01967e-163	-9.59673e-163	1.38672e-162	-3.58561e-163	-8.26434e-163	-9.17486e-163	-1.41429e-163	-1.04156e-162	-1.31596e-163	-1.18556e-162	5.59147e-163	-1.35383e-162	-4.24384e-163	1.35207e-162	-1.25032e-162	-2.20917e-164	2.67391e-163	3.92082e-164	1.53526e-162	1.13425e-162	-1.25205e-162	5.59381e-163	-6.9329e-164	-2.95095e-163	2.30127e-163	6.15195e-163	4.50432e-164	-5.88248e-163	6.71015e-164	0
5.12064e-163	2.01967e-163	-9.59673e-163	1.38672e-162	-3.58561e-163	-8.26434e-163	-9.17486e-163	-1.41429e-163	-1.04156e-162	-1.31596e-163	-1.18556e-162	5.59147e-163	-1.35383e-162	-4.24384e-163	1.35207e-162	-1.25032e-162	-2.20917e-164	2.67391e-163	3.92082e-164	1.53526e-162	1.13425e-162	-1.25205e-162	5.59381e-163	-6.9329e-164	-2.95095e-163	2.30127e-163	6.15195e-163	4.50432e-164	-5.88248e-163	6.71015e-164	0
5.12064e-163	2.01967e-163	-9.59673e-163	1.38672e-162	-3.58561e-163	-8.26434e-163	-9.17486e-163	-1.41429e-163	-1.04156e-162	-1.31596e-163	-1.18556e-162	5.59147e-163	-1.35383e-162	-4.24384e-163	1.35207e-162	-1.25032e-162	-2.20917e-164	2.67391e-163	3.92082e-164	1.53526e-162	1.13425e-162	-1.25205e-162	5.59381e-163	-6.9329e-164	-2.95095e-163	2.30127e-163	6.15195e-163	4.50432e-164	-5.88248e-163	6.71015e-164	0
5.12064e-163	2.01967e-163	-9.59673e-163	1.38672e-162	-3.58561e-163	-8.26434e-163	-9.17486e-163	-1.41429e-163	-1.04156e-162	-1.31596e-163	-1.18556e-162	5.59147e-163	-1.35383e-162	-4.24384e-163	1.35207e-162	-1.25032e-162	-2.20917e-164	2.67391e-163	3.92082e-164	1.53526e-162	1.13425e-162	-1.25205e-162	5.59381e-163	-6.9329e-164	-2.95095e-163	2.30127e-163	6.15195e-163	4.50432e-164	-5.88248e-163	6.71015e-164	0
5.12064e-163	2.01967e-163	-9.59673e-163	1.38672e-162	-3.58561e-163	-8.26434e-163	-9.17486e-163	-1.41429e-163	-1.04156e-162	-1.31596e-163	-1.18556e-162	5.59147e-163	-1.35383e-162	-4.24384e-163	1.35207e-162	-1.25032e-162	-2.20917e-164	2.67391e-163	3.92082e-164	1.53526e-162	1.13425e-162	-1.25205e-162	5.59381e-163	-6.9329e-164	-2.95095e-163	2.30127e-163	6.15195e-163	4.50432e-164	-5.88248e-163	6.71015e-164	0
5.12064e-163	2.01967e-163	-9.59673e-163	1.38672e-162	-3.58561e-163	-8.26434e-163	-9.17486e-163	-1.41429e-163	-1.04156e-162	-1.31596e-163	-1.18556e-162	5.59147e-163	-1.35383e-162	-4.24384e-163	1.35207e-162	-1.25032e-162	-2.20917e-164	2.67391e-163	3.92082e-164	1.53526e-162	1.13425e-162	-1.25205e-162	5.59381e-163	-6.9329e-164	-2.95095e-163	2.30127e-163	6.15195e-163	4.50432e-164	-5.88248e-163	6.71015e-164	0
5.12064e-163	2.01967e-163	-9.59673e-163	1.38672e-162	-3.58561e-163	-8.26434e-163	-9.17486e-163	-1.41429e-163	-1.04156e-162	-1.31596e-163	-1.18556e-162	5.59147e-163	-1.35383e-162	-4.24384e-163	1.35207e-162	-1.25032e-162	-2.20917e-164	2.67391e-163	3.92082e-164	1.53526e-162	1.13425e-162	-1.25205e-162	5.59381e-163	-6.9329e-164	-2.95095e-163	2.30127e-163	6.15195e-163	4.50432e-164	-5.88248e-163	6.71015e-164	0
5.12064e-163	2.01967e-163	-9.59673e-163	1.38672e-162	-3.58561e-163	-8.26434e-163	-9.17486e-163	-1.41429e-163	-1.04156e-162	-1.31596e-163	-1.18556e-162	5.59147e-163	-1.35383e-162	-4.24384e-163	1.35207e-162	-1.25032e-162	-2.20917e-164	2.67391e-163	3.92082e-164	1.53526e-162	1.13425e-162	-1.25205e-162	5.59381e-163	-6.9329e-164	-2.95095e-163	2.30127e-163	6.15195e-163	4.50432e-164	-5.88248e-163	6.71015e-164	0
5.12064e-163	2.01967e-163	-9.59673e-163	1.38672e-162	-3.58561e-163	-8.26434e-163	-9.17486e-163	-1.41429e-163	-1.04156e-162	-1.31596e-163	-1.18556e-162	5.59147e-163	-1.35383e-162	-4.24384e-163	1.35207e-162	-1.25032e-162	-2.20917e-164	2.67391e-163	3.92082e-164	1.53526e-162	1.13425e-162	-1.25205e-162	5.59381e-163	-6.9329e-164	-2.95095e-163	2.30127e-163	6.15195e-163	4.50432e-164	-5.88248e-163	6.71015e-164	0
5.12064e-163	2.01967e-163	-9.59673e-163	1.38672e-162	-3.58561e-163	-8.26434e-163	-9.17486e-163	-1.41429e-163	-1.04156e-162	-1.31596e-163	-1.18556e-162	5.59147e-163	-1.35383e-162	-4.24384e-163	1.35207e-162	-1.25032e-162	-2.20917e-164	2.67391e-163	3.92082e-164	1.53526e-162	1.13425e-162	-1.25205e-162	5.59381e-163	-6.9329e-164	-2.95095e-163	2.30127e-163	6.15195e-163	4.50432e-164	-5.88248e-163	6.71015e-164	0
5.12064e-163	2.01967e-163	-9.59673e-163	1.38672e-162	-3.58561e-163	-8.26434e-163	-9.17486e-163	-1.41429e-163	-1.04156e-162	-1.31596e-163	-1.18556e-162	5.59147e-163	-1.35383e-162	-4.24384e-163	1.35207e-162	-1.25032e-162	-2.20917e-164	2.67391e-163	3.92082e-164	1.53526e-162	1.13425e-162	-1.25205e-162	5.59381e-163	-6.9329e-164	-2.95095e-163	2.30127e-163	6.15195e-163	4.50432e-164	-5.88248e-163	6.71015e-164	0
5.12064e-163	2.01967e-163	-9.59673e-163	1.38672e-162	-3.58561e-163	-8.26434e-163	-9.17486e-163	-1.41429e-163	-1.04156e-162	-1.31596e-163	-1.18556e-162	5.59147e-163	-1.35383e-162	-4.24384e-163	1.35207e-162	-1.25032e-162	-2.20917e-164	2.67391e-163	3.92082e-164	1.53526e-162	1.13425e-162	-1.25205e-162	5.59381e-163	-6.9329e-164	-2.95095e-163	2.30127e-163	6.15195e-163	4.50432e-164	-5.88248e-163	6.71015e-164	0
5.12064e-163	2.01967e-163	-9.59673e-163	1.38672e-162	-3.58561e-163	-8.26434e-163	-9.17486e-163	-1.41429e-163	-1.04156e-162	-1.31596e-163	-1.18556e-162	5.59147e-163	-1.35383e-162	-4.24384e-163	1.35207e-162	-1.25032e-162	-2.20917e-164	2.67391e-163	3.92082e-164	1.53526e-162	1.13425e-162	-1.25205e-162	5.59381e-163	-6.9329e-164	-2.95095e-163	2.30127e-163	6.15195e-163	4.50432e-164	-5.88248e-163	6.71015e-164	0
5.12064e-163	2.01967e-163	-9.59673e-163	1.38672e-162	-3.58561e-163	-8.26434e-163	-9.17486e-163	-1.41429e-163	-1.04156e-162	-1.31596e-163	-1.18556e-162	5.59147e-163	-1.35383e-162	-4.24384e-163	1.35207e-162	-1.25032e-162	-2.20917e-164	2.67391e-163	3.92082e-164	1.53526e-162	1.13425e-162	-1.25205e-162	5.59381e-163	-6.9329e-164	-2.95095e-163	2.30127e-163	6.15195e-163	4.50432e-164	-5.88248e-163	6.71015e-164	0
5.12064e-163	2.01967e-163	-9.59673e-163	1.38672e-162	-3.58561e-163	-8.26434e-163	-9.17486e-163	-1.41429e-163	-1.04156e-162	-1.31596e-163	-1.18556e-162	5.59147e-163	-1.35383e-162	-4.24384e-163	1.35207e-162	-1.25032e-162	-2.20917e-164	2.67391e-163	3.92082e-164	1.53526e-162	1.13425e-162	-1.25205e-162	5.59381e-163	-6.9329e-164	-2.95095e-163	2.30127e-163	6.15195e-163	4.50432e-164	-5.88248e-163	6.71015e-164	0
5.12064e-163	2.01967e-163	-9.59673e-163	1.38672e-162	-3.58561e-163	-8.26434e-163	-9.17486e-163	-1.41429e-163	-1.04156e-162	-1.31596e-163	-1.18556e-162	5.59147e-163	-1.35383e-162	-4.24384e-163	1.35207e-162	-1.25032e-162	-2.20917e-164	2.67391e-163	3.92082e-164	1.53526e-162	1.13425e-162	-1.25205e-162	5.59381e-163	-6.9329e-164	-2.95095e-163	2.30127e-163	6.15195e-163	4.50432e-164	-5.88248e-163	6.71015e-164	0
5.12064e-163	2.01967e-163	-9.59673e-163	1.38672e-162	-3.58561e-163	-8.26434e-163	-9.17486e-163	-1.41429e-163	-1.04156e-162	-1.31596e-163	-1.18556e-162	5.59147e-163	-1.35383e-162	-4.24384e-163	1.35207e-162	-1.25032e-162	-2.20917e-164	2.67391e-163	3.92082e-164	1.53526e-162	1.13425e-162	-1.25205e-162	5.59381e-163	-6.9329e-164	-2.95095e-163	2.30127e-163	6.15195e-163	4.50432e-164	-5.88248e-163	6.71015e-164	0
5.12064e-163	2.01967e-163	-9.59673e-163	1.38672e-162	-3.58561e-163	-8.26434e-163	-9.17486e-163	-1.41429e-163	-1.04156e-162	-1.31596e-163	-1.18556e-162	5.59147e-163	-1.35383e-162	-4.24384e-163	1.35207e-162	-1.25032e-162	-2.20917e-164	2.67391e-163	3.92082e-164	1.53526e-162	1.13425e-162	-1.25205e-162	5.59381e-163	-6.9329e-164	-2.95095e-163	2.30127e-163	6.15195e-163	4.50432e-164	-5.88248e-163	6.71015e-164	0
5.12064e-163	2.01967e-163	-9.59673e-163	1.38672e-162	-3.58561e-163	-8.26434e-163	-9.17486e-163	-1.41429e-163	-1.04156e-162	-1.31596e-163	-1.18556e-162	5.59147e-163	-1.35383e-162	-4.24384e-163	1.35207e-162	-1.25032e-162	-2.20917e-164	2.67391e-163	3.92082e-164	1.53526e-162	1.13425e-162	-1.25205e-162	5.59381e-163	-6.9329e-164	-2.95095e-163	2.30127e-163	6.15195e-163	4.50432e-164	-5.88248e-163	6.71015e-164	0
5.12064e-163	2.01967e-163	-9.59673e-163	1.38672e-162	-3.58561e-163	-8.26434e-163	-9.17486e-163	-1.41429e-163	-1.04156e-162	-1.31596e-163	-1.18556e-162	5.59147e-163	-1.35383e-162	-4.24384e-163	1.35207e-162	-1.25032e-162	-2.20917e-164	2.67391e-163	3.92082e-164	1.53526e-162	1.13425e-162	-1.25205e-162	5.59381e-163	-6.9329e-164	-2.95095e-163	2.30127e-163	6.15195e-163	4.50432e-164	-5.88248e-163	6.71015e-164	0
5.12064e-163	2.01967e-163	-9.59673e-163	1.38672e-162	-3.58561e-163	-8.26434e-163	-9.17486e-163	-1.41429e-163	-1.04156e-162	-1.31596e-163	-1.18556e-162	5.59147e-163	-1.35383e-162	-4.24384e-163	1.35207e-162	-1.25032e-162	-2.20917e-164	2.67391e-163	3.92082e-164	1.53526e-162	1.13425e-162	-1.25205e-162	5.59381e-163	-6.9329e-164	-2.95095e-163	2.30127e-163	6.15195e-163	4.50432e-164	-5.88248e-163	6.71015e-164	0
5.12064e-163	2.01967e-163	-9.59673e-163	1.38672e-162	-3.58561e-163	-8.26434e-163	-9.17486e-163	-1.41429e-163	-1.04156e-162	-1.31596e-163	-1.18556e-162	5.59147e-163	-1.35383e-162	-4.24384e-163	1.35207e-162	-1.25032e-162	-2.20917e-164	2.67391e-163	3.92082e-164	1.53526e-162	1.13425e-162	-1.25205e-162	5.59381e-163	-6.9329e-164	-2.95095e-163	2.30127e-163	6.15195e-163	4.50432e-164	-5.88248e-163	6.71015e-164	0
5.12064e-163	2.01967e-163	-9.59673e-163	1.38672e-162	-3.58561e-163	-8.26434e-163	-9.17486e-163	-1.41429e-163	-1.04156e-162	-1.31596e-163	-1.18556e-162	5.59147e-163	-1.35383e-162	-4.24384e-163	1.35207e-162	-1.25032e-162	-2.20917e-164	2.67391e-163	3.92082e-164	1.53526e-162	1.13425e-162	-1.25205e-162	5.59381e-163	-6.9329e-164	-2.95095e-163	2.30127e-163	6.15195e-163	4.50432e-164	-5.88248e-163	6.71015e-164	0
5.12064e-163	2.01967e-163	-9.59673e-163	1.38672e-162	-3.58561e-163	-8.26434e-163	-9.17486e-163	-1.41429e-163	-1.04156e-162	-1.31596e-163	-1.18556e-162	5.59147e-163	-1.35383e-162	-4.24384e-163	1.35207e-162	-1.25032e-162	-2.20917e-164	2.67391e-163	3.92082e-164	1.53526e-162	1.13425e-162	-1.25205e-162	5.59381e-163	-6.9329e-164	-2.95095e-163	2.30127e-163	6.15195e-163	4.50432e-164	-5.88248e-163	6.71015e-164	0
5.12064e-163	2.01967e-163	-9.59673e-163	1.38672e-162	-3.58561e-163	-8.26434e-163	-9.17486e-163	-1.41429e-163	-1.04156e-162	-1.31596e-163	-1.18556e-162	5.59147e-163	-1.35383e-162	-4.24384e-163	1.35207e-162	-1.25032e-162	-2.20917e-164	2.67391e-163	3.92082e-164	1.53526e-162	1.13425e-162	-1.25205e-162	5.59381e-163	-6.9329e-164	-2.95095e-163	2.30127e-163	6.15195e-163	4.50432e-164	-5.88248e-163	6.71015e-164	0
5.12064e-163	2.01967e-163	-9.59673e-163	1.38672e-162	-3.58561e-163	-8.26434e-163	-9.17486e-163	-1.41429e-163	-1.04156e-162	-1.31596e-163	-1.18556e-162	5.59147e-163	-1.35383e-162	-4.24384e-163	1.35207e-162	-1.25032e-162	-2.20917e-164	2.67391e-163	3.92082e-164	1.53526e-162	1.13425e-162	-1.25205e-162	5.59381e-163	-6.9329e-164	-2.95095e-163	2.30127e-163	6.15195e-163	4.50432e-164	-5.88248e-163	6.71015e-164	0
5.12064e-163	2.01967e-163	-9.59673e-163	1.38672e-162	-3.58561e-163	-8.26434e-163	-9.17486e-163	-1.41429e-163	-1.04156e-162	-1.31596e-163	-1.18556e-162	5.59147e-163	-1.35383e-162	-4.24384e-163	1.35207e-162	-1.25032e-162	-2.20917e-164	2.67391e-163	3.92082e-164	1.53526e-162	1.13425e-162	-1.25205e-162	5.59381e-163	-6.9329e-164	-2.95095e-163	2.30127e-163	6.15195e-163	4.50432e-164	-5.88248e-163	6.71015e-164	0
5.12064e-163	2.01967e-163	-9.59673e-163	1.38672e-162	-3.58561e-163	-8.26434e-163	-9.17486e-163	-1.41429e-163	-1.04156e-162	-1.31596e-163	-1.18556e-162	5.59147e-163	-1.35383e-162	-4.24384e-163	1.35207e-162	-1.25032e-162	-2.20917e-164	2.67391e-163	3.92082e-164	1.53526e-162	1.13425e-162	-1.25205e-162	5.59381e-163	-6.9329e-164	-2.95095e-163	2.30127e-163	6.15195e-163	4.50432e-164	-5.88248e-163	6.71015e-164	0
5.12064e-163	2.01967e-163	-9.59673e-163	1.38672e-162	-3.58561e-163	-8.26434e-163	-9.17486e-163	-1.41429e-163	-1.04156e-162	-1.31596e-163	-1.18556e-162	5.59147e-163	-1.35383e-162	-4.24384e-163	1.35207e-162	-1.25032e-162	-2.20917e-164	2.67391e-163	3.92082e-164	1.53526e-162	1.13425e-162	-1.25205e-162	5.59381e-163	-6.9329e-164	-2.95095e-163	2.30127e-163	6.15195e-163	4.50432e-164	-5.88248e-163	6.71015e-164	0
5.12064e-163	2.01967e-163	-9.59673e-163	1.38672e-162	-3.58561e-163	-8.26434e-163	-9.17486e-163	-1.41429e-163	-1.04156e-162	-1.31596e-163	-1.18556e-162	5.59147e-163	-1.35383e-162	-4.24384e-163	1.35207e-162	-1.25032e-162	-2.20917e-164	2.67391e-163	3.92082e-164	1.53526e-162	1.13425e-162	-1.25205e-162	5.59381e-163	-6.9329e-164	-2.95095e-163	2.30127e-163	6.15195e-163	4.50432e-164	-5.88248e-163	6.71015e-164	0
5.12064e-163	2.01967e-163	-9.59673e-163	1.38672e-162	-3.58561e-163	-8.26434e-163	-9.17486e-163	-1.41429e-163	-1.04156e-162	-1.31596e-163	-1.18556e-162	5.59147e-163	-1.35383e-162	-4.24384e-163	1.35207e-162	-1.25032e-162	-2.20917e-164	2.67391e-163	3.92082e-164	1.53526e-162	1.13425e-162	-1.25205e-162	5.59381e-163	-6.9329e-164	-2.95095e-163	2.30127e-163	6.15195e-163	4.50432e-164	-5.88248e-163	6.71015e-164	0
5.12064e-163	2.01967e-163	-9.59673e-163	1.38672e-162	-3.58561e-163	-8.26434e-163	-9.17486e-163	-1.41429e-163	-1.04156e-162	-1.31596e-163	-1.18556e-162	5.59147e-163	-1.35383e-162	-4.24384e-163	1.35207e-162	-1.25032e-162	-2.20917e-164	2.67391e-163	3.92082e-164	1.53526e-162	1.13425e-162	-1.25205e-162	5.59381e-163	-6.9329e-164	-2.95095e-163	2.30127e-163	6.15195e-163	4.50432e-164	-5.88248e-163	6.71015e-164	0
5.12064e-163	2.01967e-163	-9.59673e-163	1.38672e-162	-3.58561e-163	-8.26434e-163	-9.17486e-163	-1.41429e-163	-1.04156e-162	-1.31596e-163	-1.18556e-162	5.59147e-163	-1.35383e-162	-4.24384e-163	1.35207e-162	-1.25032e-162	-2.20917e-164	2.67391e-163	3.92082e-164	1.53526e-162	1.13425e-162	-1.25205e-162	5.59381e-163	-6.9329e-164	-2.95095e-163	2.30127e-163	6.15195e-163	4.50432e-164	-5.88248e-163	6.71015e-164	0
5.12064e-163	2.01967e-163	-9.59673e-163	1.38672e-162	-3.58561e-163	-8.26434e-163	-9.17486e-163	-1.41429e-163	-1.04156e-162	-1.31596e-163	-1.18556e-162	5.59147e-163	-1.35383e-162	-4.24384e-163	1.35207e-162	-1.25032e-162	-2.20917e-164	2.67391e-163	3.92082e-164	1.53526e-162	1.13425e-162	-1.25205e-162	5.59381e-163	-6.9329e-164	-2.95095e-163	2.30127e-163	6.15195e-163	4.50432e-164	-5.88248e-163	6.71015e-164	0
5.12064e-163	2.01967e-163	-9.59673e-163	1.38672e-162	-3.58561e-163	-8.26434e-163	-9.17486e-163	-1.41429e-163	-1.04156e-162	-1.31596e-163	-1.18556e-162	5.59147e-163	-1.35383e-162	-4.24384e-163	1.35207e-162	-1.25032e-162	-2.20917e-164	2.67391e-163	3.92082e-164	1.53526e-162	1.13425e-162	-1.25205e-162	5.59381e-163	-6.9329e-164	-2.95095e-163	2.30127e-163	6.15195e-163	4.50432e-164	-5.88248e-163	6.71015e-164	0
5.12064e-163	2.01967e-163	-9.59673e-163	1.38672e-162	-3.58561e-163	-8.26434e-163	-9.17486e-163	-1.41429e-163	-1.04156e-162	-1.31596e-163	-1.18556e-162	5.59147e-163	-1.35383e-162	-4.24384e-163	1.35207e-162	-1.25032e-162	-2.20917e-164	2.67391e-163	3.92082e-164	1.53526e-162	1.13425e-162	-1.25205e-162	5.59381e-163	-6.9329e-164	-2.95095e-163	2.30127e-163	6.15195e-163	4.50432e-164	-5.88248e-163	6.71015e-164	0
5.12064e-163	2.01967e-163	-9.59673e-163	1.38672e-162	-3.58561e-163	-8.26434e-163	-9.17486e-163	-1.41429e-163	-1.04156e-162	-1.31596e-163	-1.18556e-162	5.59147e-163	-1.35383e-162	-4.24384e-163	1.35207e-162	-1.25032e-162	-2.20917e-164	2.67391e-163	3.92082e-164	1.53526e-162	1.13425e-162	-1.25205e-162	5.59381e-163	-6.9329e-164	-2.95095e-163	2.30127e-163	6.15195e-163	4.50432e-164	-5.88248e-163	6.71015e-164	0
5.12064e-163	2.01967e-163	-9.59673e-163	1.38672e-162	-3.58561e-163	-8.26434e-163	-9.17486e-163	-1.41429e-163	-1.04156e-162	-1.31596e-163	-1.18556e-162	5.59147e-163	-1.35383e-162	-4.24384e-163	1.35207e-162	-1.25032e-162	-2.20917e-164	2.67391e-163	3.92082e-164	1.53526e-162	1.13425e-162	-1.25205e-162	5.59381e-163	-6.9329e-164	-2.95095e-163	2.30127e-163	6.15195e-163	4.50432e-164	-5.88248e-163	6.71015e-164	0
5.12064e-163	2.01967e-163	-9.59673e-163	1.38672e-162	-3.58561e-163	-8.26434e-163	-9.17486e-163	-1.41429e-163	-1.04156e-162	-1.31596e-163	-1.18556e-162	5.59147e-163	-1.35383e-162	-4.24384e-163	1.35207e-162	-1.25032e-162	-2.20917e-164	2.67391e-163	3.92082e-164	1.53526e-162	1.13425e-162	-1.25205e-162	5.59381e-163	-6.9329e-164	-2.95095e-163	2.30127e-163	6.15195e-163	4.50432e-164	-5.88248e-163	6.71015e-164	0
5.12064e-163	2.01967e-163	-9.59673e-163	1.38672e-162	-3.58561e-163	-8.26434e-163	-9.17486e-163	-1.41429e-163	-1.04156e-162	-1.31596e-163	-1.18556e-162	5.59147e-163	-1.35383e-162	-4.24384e-163	1.35207e-162	-1.25032e-162	-2.20917e-164	2.67391e-163	3.92082e-164	1.53526e-162	1.13425e-162	-1.25205e-162	5.59381e-163	-6.9329e-164	-2.95095e-163	2.30127e-163	6.15195e-163	4.50432e-164	-5.88248e-163	6.71015e-164	0
5.12064e-163	2.01967e-163	-9.59673e-163	1.38672e-162	-3.58561e-163	-8.26434e-163	-9.17486e-163	-1.41429e-163	-1.04156e-162	-1.31596e-163	-1.18556e-162	5.59147e-163	-1.35383e-162	-4.24384e-163	1.35207e-162	-1.25032e-162	-2.20917e-164	2.67391e-163	3.92082e-164	1.53526e-162	1.13425e-162	-1.25205e-162	5.59381e-163	-6.9329e-164	-2.95095e-163	2.30127e-163	6.15195e-163	4.50432e-164	-5.88248e-163	6.71015e-164	0
5.12064e-163	2.01967e-163	-9.59673e-163	1.38672e-162	-3.58561e-163	-8.26434e-163	-9.17486e-163	-1.41429e-163	-1.04156e-162	-1.31596e-163	-1.18556e-162	5.59147e-163	-1.35383e-162	-4.24384e-163	1.35207e-162	-1.25032e-162	-2.20917e-164	2.67391e-163	3.92082e-164	1.53526e-162	1.13425e-162	-1.25205e-162	5.59381e-163	-6.9329e-164	-2.95095e-163	2.30127e-163	6.15195e-163	4.50432e-164	-5.88248e-163	6.71015e-164	0
5.12064e-163	2.01967e-163	-9.59673e-163	1.38672e-162	-3.58561e-163	-8.26434e-163	-9.17486e-163	-1.41429e-163	-1.04156e-162	-1.31596e-163	-1.18556e-162	5.59147e-163	-1.35383e-162	-4.24384e-163	1.35207e-162	-1.25032e-162	-2.20917e-164	2.67391e-163	3.92082e-164	1.53526e-162	1.13425e-162	-1.25205e-162	5.59381e-163	-6.9329e-164	-2.95095e-163	2.30127e-163	6.15195e-163	4.50432e-164	-5.88248e-163	6.71015e-164	0
5.12064e-163	2.01967e-163	-9.59673e-163	1.38672e-162	-3.58561e-163	-8.26434e-163	-9.17486e-163	-1.41429e-163	-1.04156e-162	-1.31596e-163	-1.18556e-162	5.59147e-163	-1.35383e-162	-4.24384e-163	1.35207e-162	-1.25032e-162	-2.20917e-164	2.67391e-163	3.92082e-164	1.53526e-162	1.13425e-162	-1.25205e-162	5.59381e-163	-6.9329e-164	-2.95095e-163	2.30127e-163	6.15195e-163	4.50432e-164	-5.88248e-163	6.71015e-164	0
5.12064e-163	2.01967e-163	-9.59673e-163	1.38672e-162	-3.58561e-163	-8.26434e-163	-9.17486e-163	-1.41429e-163	-1.04156e-162	-1.31596e-163	-1.18556e-162	5.59147e-163	-1.35383e-162	-4.24384e-163	1.35207e-162	-1.25032e-162	-2.20917e-164	2.67391e-163	3.92082e-164	1.53526e-162	1.13425e-162	-1.25205e-162	5.59381e-163	-6.9329e-164	-2.95095e-163	2.30127e-163	6.15195e-163	4.50432e-164	-5.88248e-163	6.71015e-164	0
5.12064e-163	2.01967e-163	-9.59673e-163	1.38672e-162	-3.58561e-163	-8.26434e-163	-9.17486e-163	-1.41429e-163	-1.04156e-162	-1.31596e-163	-1.18556e-162	5.59147e-163	-1.35383e-162	-4.24384e-163	1.35207e-162	-1.25032e-162	-2.20917e-164	2.67391e-163	3.92082e-164	1.53526e-162	1.13425e-162	-1.25205e-162	5.59381e-163	-6.9329e-164	-2.95095e-163	2.30127e-163	6.15195e-163	4.50432e-164	-5.88248e-163	6.71015e-164	0
5.12064e-163	2.01967e-163	-9.59673e-163	1.38672e-162	-3.58561e-163	-8.26434e-163	-9.17486e-163	-1.41429e-163	-1.04156e-162	-1.31596e-163	-1.18556e-162	5.59147e-163	-1.35383e-162	-4.24384e-163	1.35207e-162	-1.25032e-162	-2.20917e-164	2.67391e-163	3.92082e-164	1.53526e-162	1.13425e-162	-1.25205e-162	5.59381e-163	-6.9329e-164	-2.95095e-163	2.30127e-163	6.15195e-163	4.50432e-164	-5.88248e-163	6.71015e-164	0
5.12064e-163	2.01967e-163	-9.59673e-163	1.38672e-162	-3.58561e-163	-8.26434e-163	-9.17486e-163	-1.41429e-163	-1.04156e-162	-1.31596e-163	-1.18556e-162	5.59147e-163	-1.35383e-162	-4.24384e-163	1.35207e-162	-1.25032e-162	-2.20917e-164	2.67391e-163	3.92082e-164	1.53526e-162	1.13425e-162	-1.25205e-162	5.59381e-163	-6.9329e-164	-2.95095e-163	2.30127e-163	6.15195e-163	4.50432e-164	-5.88248e-163	6.71015e-164	0
5.12064e-163	2.01967e-163	-9.59673e-163	1.38672e-162	-3.58561e-163	-8.26434e-163	-9.17486e-163	-1.41429e-163	-1.04156e-162	-1.31596e-163	-1.18556e-162	5.59147e-163	-1.35383e-162	-4.24384e-163	1.35207e-162	-1.25032e-162	-2.20917e-164	2.67391e-163	3.92082e-164	1.53526e-162	1.13425e-162	-1.25205e-162	5.59381e-163	-6.9329e-164	-2.95095e-163	2.30127e-163	6.15195e-163	4.50432e-164	-5.88248e-163	6.71015e-164	0
5.12064e-163	2.01967e-163	-9.59673e-163	1.38672e-162	-3.58561e-163	-8.26434e-163	-9.17486e-163	-1.41429e-163	-1.04156e-162	-1.31596e-163	-1.18556e-162	5.59147e-163	-1.35383e-162	-4.24384e-163	1.35207e-162	-1.25032e-162	-2.20917e-164	2.67391e-163	3.92082e-164	1.53526e-162	1.13425e-162	-1.25205e-162	5.59381e-163	-6.9329e-164	-2.95095e-163	2.30127e-163	6.15195e-163	4.50432e-164	-5.88248e-163	6.71015e-164	0
5.12064e-163	2.01967e-163	-9.59673e-163	1.38672e-162	-3.58561e-163	-8.26434e-163	-9.17486e-163	-1.41429e-163	-1.04156e-162	-1.31596e-163	-1.18556e-162	5.59147e-163	-1.35383e-162	-4.24384e-163	1.35207e-162	-1.25032e-162	-2.20917e-164	2.67391e-163	3.92082e-164	1.53526e-162	1.13425e-162	-1.25205e-162	5.59381e-163	-6.9329e-164	-2.95095e-163	2.30127e-163	6.15195e-163	4.50432e-164	-5.88248e-163	6.71015e-164	0
5.12064e-163	2.01967e-163	-9.59673e-163	1.38672e-162	-3.58561e-163	-8.26434e-163	-9.17486e-163	-1.41429e-163	-1.04156e-162	-1.31596e-163	-1.18556e-162	5.59147e-163	-1.35383e-162	-4.24384e-163	1.35207e-162	-1.25032e-162	-2.20917e-164	2.67391e-163	3.92082e-164	1.53526e-162	1.13425e-162	-1.25205e-162	5.59381e-163	-6.9329e-164	-2.95095e-163	2.30127e-163	6.15195e-163	4.50432e-164	-5.88248e-163	6.71015e-164	0
5.12064e-163	2.01967e-163	-9.59673e-163	1.38672e-162	-3.58561e-163	-8.26434e-163	-9.17486e-163	-1.41429e-163	-1.04156e-162	-1.31596e-163	-1.18556e-162	5.59147e-163	-1.35383e-162	-4.24384e-163	1.35207e-162	-1.25032e-162	-2.20917e-164	2.67391e-163	3.92082e-164	1.53526e-162	1.13425e-162	-1.25205e-162	5.59381e-163	-6.9329e-164	-2.95095e-163	2.30127e-163	6.15195e-163	4.50432e-164	-5.88248e-163	6.71015e-164	0
5.12064e-163	2.01967e-163	-9.59673e-163	1.38672e-162	-3.58561e-163	-8.26434e-163	-9.17486e-163	-1.41429e-163	-1.04156e-162	-1.31596e-163	-1.18556e-162	5.59147e-163	-1.35383e-162	-4.24384e-163	1.35207e-162	-1.25032e-162	-2.20917e-164	2.67391e-163	3.92082e-164	1.53526e-162	1.13425e-162	-1.25205e-162	5.59381e-163	-6.9329e-164	-2.95095e-163	2.30127e-163	6.15195e-163	4.50432e-164	-5.88248e-163	6.71015e-164	0
5.12064e-163	2.01967e-163	-9.59673e-163	1.38672e-162	-3.58561e-163	-8.26434e-163	-9.17486e-163	-1.41429e-163	-1.04156e-162	-1.31596e-163	-1.18556e-162	5.59147e-163	-1.35383e-162	-4.24384e-163	1.35207e-162	-1.25032e-162	-2.20917e-164	2.67391e-163	3.92082e-164	1.53526e-162	1.13425e-162	-1.25205e-162	5.59381e-163	-6.9329e-164	-2.95095e-163	2.30127e-163	6.15195e-163	4.50432e-164	-5.88248e-163	6.71015e-164	0
5.12064e-163	2.01967e-163	-9.59673e-163	1.38672e-162	-3.58561e-163	-8.26434e-163	-9.17486e-163	-1.41429e-163	-1.04156e-162	-1.31596e-163	-1.18556e-162	5.59147e-163	-1.35383e-162	-4.24384e-163	1.35207e-162	-1.25032e-162	-2.20917e-164	2.67391e-163	3.92082e-164	1.53526e-162	1.13425e-162	-1.25205e-162	5.59381e-163	-6.9329e-164	-2.95095e-163	2.30127e-163	6.15195e-163	4.50432e-164	-5.88248e-163	6.71015e-164	0
5.12064e-163	2.01967e-163	-9.59673e-163	1.38672e-162	-3.58561e-163	-8.26434e-163	-9.17486e-163	-1.41429e-163	-1.04156e-162	-1.31596e-163	-1.18556e-162	5.59147e-163	-1.35383e-162	-4.24384e-163	1.35207e-162	-1.25032e-162	-2.20917e-164	2.67391e-163	3.92082e-164	1.53526e-162	1.13425e-162	-1.25205e-162	5.59381e-163	-6.9329e-164	-2.95095e-163	2.30127e-163	6.15195e-163	4.50432e-164	-5.88248e-163	6.71015e-164	0
5.12064e-163	2.01967e-163	-9.59673e-163	1.38672e-162	-3.58561e-163	-8.26434e-163	-9.17486e-163	-1.41429e-163	-1.04156e-162	-1.31596e-163	-1.18556e-162	5.59147e-163	-1.35383e-162	-4.24384e-163	1.35207e-162	-1.25032e-162	-2.20917e-164	2.67391e-163	3.92082e-164	1.53526e-162	1.13425e-162	-1.25205e-162	5.59381e-163	-6.9329e-164	-2.95095e-163	2.30127e-163	6.15195e-163	4.50432e-164	-5.88248e-163	6.71015e-164	0
5.12064e-163	2.01967e-163	-9.59673e-163	1.38672e-162	-3.58561e-163	-8.26434e-163	-9.17486e-163	-1.41429e-163	-1.04156e-162	-1.31596e-163	-1.18556e-162	5.59147e-163	-1.35383e-162	-4.24384e-163	1.35207e-162	-1.25032e-162	-2.20917e-164	2.67391e-163	3.92082e-164	1.53526e-162	1.13425e-162	-1.25205e-162	5.59381e-163	-6.9329e-164	-2.95095e-163	2.30127e-163	6.15195e-163	4.50432e-164	-5.88248e-163	6.71015e-164	0
5.12064e-163	2.01967e-163	-9.59673e-163	1.38672e-162	-3.58561e-163	-8.26434e-163	-9.17486e-163	-1.41429e-163	-1.04156e-162	-1.31596e-163	-1.18556e-162	5.59147e-163	-1.35383e-162	-4.24384e-163	1.35207e-162	-1.25032e-162	-2.20917e-164	2.67391e-163	3.92082e-164	1.53526e-162	1.13425e-162	-1.25205e-162	5.59381e-163	-6.9329e-164	-2.95095e-163	2.30127e-163	6.15195e-163	4.50432e-164	-5.88248e-163	6.71015e-164	0
5.12064e-163	2.01967e-163	-9.59673e-163	1.38672e-162	-3.58561e-163	-8.26434e-163	-9.17486e-163	-1.41429e-163	-1.04156e-162	-1.31596e-163	-1.18556e-162	5.59147e-163	-1.35383e-162	-4.24384e-163	1.35207e-162	-1.25032e-162	-2.20917e-164	2.67391e-163	3.92082e-164	1.53526e-162	1.13425e-162	-1.25205e-162	5.59381e-163	-6.9329e-164	-2.95095e-163	2.30127e-163	6.15195e-163	4.50432e-164	-5.88248e-163	6.71015e-164	0
5.12064e-163	2.01967e-163	-9.59673e-163	1.38672e-162	-3.58561e-163	-8.26434e-163	-9.17486e-163	-1.41429e-163	-1.04156e-162	-1.31596e-163	-1.18556e-162	5.59147e-163	-1.35383e-162	-4.24384e-163	1.35207e-162	-1.25032e-162	-2.20917e-164	2.67391e-163	3.92082e-164	1.53526e-162	1.13425e-162	-1.25205e-162	5.59381e-163	-6.9329e-164	-2.95095e-163	2.30127e-163	6.15195e-163	4.50432e-164	-5.88248e-163	6.71015e-164	0
5.12064e-163	2.01967e-163	-9.59673e-163	1.38672e-162	-3.58561e-163	-8.26434e-163	-9.17486e-163	-1.41429e-163	-1.04156e-162	-1.31596e-163	-1.18556e-162	5.59147e-163	-1.35383e-162	-4.24384e-163	1.35207e-162	-1.25032e-162	-2.20917e-164	2.67391e-163	3.92082e-164	1.53526e-162	1.13425e-162	-1.25205e-162	5.59381e-163	-6.9329e-164	-2.95095e-163	2.30127e-163	6.15195e-163	4.50432e-164	-5.88248e-163	6.71015e-164	0
5.12064e-163	2.01967e-163	-9.59673e-163	1.38672e-162	-3.58561e-163	-8.26434e-163	-9.17486e-163	-1.41429e-163	-1.04156e-162	-1.31596e-163	-1.18556e-162	5.59147e-163	-1.35383e-162	-4.24384e-163	1.35207e-162	-1.25032e-162	-2.20917e-164	2.67391e-163	3.92082e-164	1.53526e-162	1.13425e-162	-1.25205e-162	5.59381e-163	-6.9329e-164	-2.95095e-163	2.30127e-163	6.15195e-163	4.50432e-164	-5.88248e-163	6.71015e-164	0
5.12064e-163	2.01967e-163	-9.59673e-163	1.38672e-162	-3.58561e-163	-8.26434e-163	-9.17486e-163	-1.41429e-163	-1.04156e-162	-1.31596e-163	-1.18556e-162	5.59147e-163	-1.35383e-162	-4.24384e-163	1.35207e-162	-1.25032e-162	-2.20917e-164	2.67391e-163	3.92082e-164	1.53526e-162	1.13425e-162	-1.25205e-162	5.59381e-163	-6.9329e-164	-2.95095e-163	2.30127e-163	6.15195e-163	4.50432e-164	-5.88248e-163	6.71015e-164	0
5.12064e-163	2.01967e-163	-9.59673e-163	1.38672e-162	-3.58561e-163	-8.26434e-163	-9.17486e-163	-1.41429e-163	-1.04156e-162	-1.31596e-163	-1.18556e-162	5.59147e-163	-1.35383e-162	-4.24384e-163	1.35207e-162	-1.25032e-162	-2.20917e-164	2.67391e-163	3.92082e-164	1.53526e-162	1.13425e-162	-1.25205e-162	5.59381e-163	-6.9329e-164	-2.95095e-163	2.30127e-163	6.15195e-163	4.50432e-164	-5.88248e-163	6.71015e-164	0
5.12064e-163	2.01967e-163	-9.59673e-163	1.38672e-162	-3.58561e-163	-8.26434e-163	-9.17486e-163	-1.41429e-163	-1.04156e-162	-1.31596e-163	-1.18556e-162	5.59147e-163	-1.35383e-162	-4.24384e-163	1.35207e-162	-1.25032e-162	-2.20917e-164	2.67391e-163	3.92082e-164	1.53526e-162	1.13425e-162	-1.25205e-162	5.59381e-163	-6.9329e-164	-2.95095e-163	2.30127e-163	6.15195e-163	4.50432e-164	-5.88248e-163	6.71015e-164	0
5.12064e-163	2.01967e-163	-9.59673e-163	1.38672e-162	-3.58561e-163	-8.26434e-163	-9.17486e-163	-1.41429e-163	-1.04156e-162	-1.31596e-163	-1.18556e-162	5.59147e-163	-1.35383e-162	-4.24384e-163	1.35207e-162	-1.25032e-162	-2.20917e-164	2.67391e-163	3.92082e-164	1.53526e-162	1.13425e-162	-1.25205e-162	5.59381e-163	-6.9329e-164	-2.95095e-163	2.30127e-163	6.15195e-163	4.50432e-164	-5.88248e-163	6.71015e-164	0
5.12064e-163	2.01967e-163	-9.59673e-163	1.38672e-162	-3.58561e-163	-8.26434e-163	-9.17486e-163	-1.41429e-163	-1.04156e-162	-1.31596e-163	-1.18556e-162	5.59147e-163	-1.35383e-162	-4.24384e-163	1.35207e-162	-1.25032e-162	-2.20917e-164	2.67391e-163	3.92082e-164	1.53526e-162	1.13425e-162	-1.25205e-162	5.59381e-163	-6.9329e-164	-2.95095e-163	2.30127e-163	6.15195e-163	4.50432e-164	-5.88248e-163	6.71015e-164	0
5.12064e-163	2.01967e-163	-9.59673e-163	1.38672e-162	-3.58561e-163	-8.26434e-163	-9.17486e-163	-1.41429e-163	-1.04156e-162	-1.31596e-163	-1.18556e-162	5.59147e-163	-1.35383e-162	-4.24384e-163	1.35207e-162	-1.25032e-162	-2.20917e-164	2.67391e-163	3.92082e-164	1.53526e-162	1.13425e-162	-1.25205e-162	5.59381e-163	-6.9329e-164	-2.95095e-163	2.30127e-163	6.15195e-163	4.50432e-164	-5.88248e-163	6.71015e-164	0
5.12064e-163	2.01967e-163	-9.59673e-163	1.38672e-162	-3.58561e-163	-8.26434e-163	-9.17486e-163	-1.41429e-163	-1.04156e-162	-1.31596e-163	-1.18556e-162	5.59147e-163	-1.35383e-162	-4.24384e-163	1.35207e-162	-1.25032e-162	-2.20917e-164	2.67391e-163	3.92082e-164	1.53526e-162	1.13425e-162	-1.25205e-162	5.59381e-163	-6.9329e-164	-2.95095e-163	2.30127e-163	6.15195e-163	4.50432e-164	-5.88248e-163	6.71015e-164	0
5.12064e-163	2.01967e-163	-9.59673e-163	1.38672e-162	-3.58561e-163	-8.26434e-163	-9.17486e-163	-1.41429e-163	-1.04156e-162	-1.31596e-163	-1.18556e-162	5.59147e-163	-1.35383e-162	-4.24384e-163	1.35207e-162	-1.25032e-162	-2.20917e-164	2.67391e-163	3.92082e-164	1.53526e-162	1.13425e-162	-1.25205e-162	5.59381e-163	-6.9329e-164	-2.95095e-163	2.30127e-163	6.15195e-163	4.50432e-164	-5.88248e-163	6.71015e-164	0
5.12064e-163	2.01967e-163	-9.59673e-163	1.38672e-162	-3.58561e-163	-8.26434e-163	-9.17486e-163	-1.41429e-163	-1.04156e-162	-1.31596e-163	-1.18556e-162	5.59147e-163	-1.35383e-162	-4.24384e-163	1.35207e-162	-1.25032e-162	-2.20917e-164	2.67391e-163	3.92082e-164	1.53526e-162	1.13425e-162	-1.25205e-162	5.59381e-163	-6.9329e-164	-2.95095e-163	2.30127e-163	6.15195e-163	4.50432e-164	-5.88248e-163	6.71015e-164	0
5.12064e-163	2.01967e-163	-9.59673e-163	1.38672e-162	-3.58561e-163	-8.26434e-163	-9.17486e-163	-1.41429e-163	-1.04156e-162	-1.31596e-163	-1.18556e-162	5.59147e-163	-1.35383e-162	-4.24384e-163	1.35207e-162	-1.25032e-162	-2.20917e-164	2.67391e-163	3.92082e-164	1.53526e-162	1.13425e-162	-1.25205e-162	5.59381e-163	-6.9329e-164	-2.95095e-163	2.30127e-163	6.15195e-163	4.50432e-164	-5.88248e-163	6.71015e-164	0
5.12064e-163	2.01967e-163	-9.59673e-163	1.38672e-162	-3.58561e-163	-8.26434e-163	-9.17486e-163	-1.41429e-163	-1.04156e-162	-1.31596e-163	-1.18556e-162	5.59147e-163	-1.35383e-162	-4.24384e-163	1.35207e-162	-1.25032e-162	-2.20917e-164	2.67391e-163	3.92082e-164	1.53526e-162	1.13425e-162	-1.25205e-162	5.59381e-163	-6.9329e-164	-2.95095e-163	2.30127e-163	6.15195e-163	4.50432e-164	-5.88248e-163	6.71015e-164	0
5.12064e-163	2.01967e-163	-9.59673e-163	1.38672e-162	-3.58561e-163	-8.26434e-163	-9.17486e-163	-1.41429e-163	-1.04156e-162	-1.31596e-163	-1.18556e-162	5.59147e-163	-1.35383e-162	-4.24384e-163	1.35207e-162	-1.25032e-162	-2.20917e-164	2.67391e-163	3.92082e-164	1.53526e-162	1.13425e-162	-1.25205e-162	5.59381e-163	-6.9329e-164	-2.95095e-163	2.30127e-163	6.15195e-163	4.50432e-164	-5.88248e-163	6.71015e-164	0
5.12064e-163	2.01967e-163	-9.59673e-163	1.38672e-162	-3.58561e-163	-8.26434e-163	-9.17486e-163	-1.41429e-163	-1.04156e-162	-1.31596e-163	-1.18556e-162	5.59147e-163	-1.35383e-162	-4.24384e-163	1.35207e-162	-1.25032e-162	-2.20917e-164	2.67391e-163	3.92082e-164	1.53526e-162	1.13425e-162	-1.25205e-162	5.59381e-163	-6.9329e-164	-2.95095e-163	2.30127e-163	6.15195e-163	4.50432e-164	-5.88248e-163	6.71015e-164	0
5.12064e-163	2.01967e-163	-9.59673e-163	1.38672e-162	-3.58561e-163	-8.26434e-163	-9.17486e-163	-1.41429e-163	-1.04156e-162	-1.31596e-163	-1.18556e-162	5.59147e-163	-1.35383e-162	-4.24384e-163	1.35207e-162	-1.25032e-162	-2.20917e-164	2.67391e-163	3.92082e-164	1.53526e-162	1.13425e-162	-1.25205e-162	5.59381e-163	-6.9329e-164	-2.95095e-163	2.30127e-163	6.15195e-163	4.50432e-164	-5.88248e-163	6.71015e-164	0
5.12064e-163	2.01967e-163	-9.59673e-163	1.38672e-162	-3.58561e-163	-8.26434e-163	-9.17486e-163	-1.41429e-163	-1.04156e-162	-1.31596e-163	-1.18556e-162	5.59147e-163	-1.35383e-162	-4.24384e-163	1.35207e-162	-1.25032e-162	-2.20917e-164	2.67391e-163	3.92082e-164	1.53526e-162	1.13425e-162	-1.25205e-162	5.59381e-163	-6.9329e-164	-2.95095e-163	2.30127e-163	6.15195e-163	4.50432e-164	-5.88248e-163	6.71015e-164	0
5.12064e-163	2.01967e-163	-9.59673e-163	1.38672e-162	-3.58561e-163	-8.26434e-163	-9.17486e-163	-1.41429e-163	-1.04156e-162	-1.31596e-163	-1.18556e-162	5.59147e-163	-1.35383e-162	-4.24384e-163	1.35207e-162	-1.25032e-162	-2.20917e-164	2.67391e-163	3.92082e-164	1.53526e-162	1.13425e-162	-1.25205e-162	5.59381e-163	-6.9329e-164	-2.95095e-163	2.30127e-163	6.15195e-163	4.50432e-164	-5.88248e-163	6.71015e-164	0
5.12064e-163	2.01967e-163	-9.59673e-163	1.38672e-162	-3.58561e-163	-8.26434e-163	-9.17486e-163	-1.41429e-163	-1.04156e-162	-1.31596e-163	-1.18556e-162	5.59147e-163	-1.35383e-162	-4.24384e-163	1.35207e-162	-1.25032e-162	-2.20917e-164	2.67391e-163	3.92082e-164	1.53526e-162	1.13425e-162	-1.25205e-162	5.59381e-163	-6.9329e-164	-2.95095e-163	2.30127e-163	6.15195e-163	4.50432e-164	-5.88248e-163	6.71015e-164	0
5.12064e-163	2.01967e-163	-9.59673e-163	1.38672e-162	-3.58561e-163	-8.26434e-163	-9.17486e-163	-1.41429e-163	-1.04156e-162	-1.31596e-163	-1.18556e-162	5.59147e-163	-1.35383e-162	-4.24384e-163	1.35207e-162	-1.25032e-162	-2.20917e-164	2.67391e-163	3.92082e-164	1.53526e-162	1.13425e-162	-1.25205e-162	5.59381e-163	-6.9329e-164	-2.95095e-163	2.30127e-163	6.15195e-163	4.50432e-164	-5.88248e-163	6.71015e-164	0
5.12064e-163	2.01967e-163	-9.59673e-163	1.38672e-162	-3.58561e-163	-8.26434e-163	-9.17486e-163	-1.41429e-163	-1.04156e-162	-1.31596e-163	-1.18556e-162	5.59147e-163	-1.35383e-162	-4.24384e-163	1.35207e-162	-1.25032e-162	-2.20917e-164	2.67391e-163	3.92082e-164	1.53526e-162	1.13425e-162	-1.25205e-162	5.59381e-163	-6.9329e-164	-2.95095e-163	2.30127e-163	6.15195e-163	4.50432e-164	-5.88248e-163	6.71015e-164	0
5.12064e-163	2.01967e-163	-9.59673e-163	1.38672e-162	-3.58561e-163	-8.26434e-163	-9.17486e-163	-1.41429e-163	-1.04156e-162	-1.31596e-163	-1.18556e-162	5.59147e-163	-1.35383e-162	-4.24384e-163	1.35207e-162	-1.25032e-162	-2.20917e-164	2.67391e-163	3.92082e-164	1.53526e-162	1.13425e-162	-1.25205e-162	5.59381e-163	-6.9329e-164	-2.95095e-163	2.30127e-163	6.15195e-163	4.50432e-164	-5.88248e-163	6.71015e-164	0
5.12064e-163	2.01967e-163	-9.59673e-163	1.38672e-162	-3.58561e-163	-8.26434e-163	-9.17486e-163	-1.41429e-163	-1.04156e-162	-1.31596e-163	-1.18556e-162	5.59147e-163	-1.35383e-162	-4.24384e-163	1.35207e-162	-1.25032e-162	-2.20917e-164	2.67391e-163	3.92082e-164	1.53526e-162	1.13425e-162	-1.25205e-162	5.59381e-163	-6.9329e-164	-2.95095e-163	2.30127e-163	6.15195e-163	4.50432e-164	-5.88248e-163	6.71015e-164	0
5.12064e-163	2.01967e-163	-9.59673e-163	1.38672e-162	-3.58561e-163	-8.26434e-163	-9.17486e-163	-1.41429e-163	-1.04156e-162	-1.31596e-163	-1.18556e-162	5.59147e-163	-1.35383e-162	-4.24384e-163	1.35207e-162	-1.25032e-162	-2.20917e-164	2.67391e-163	3.92082e-164	1.53526e-162	1.13425e-162	-1.25205e-162	5.59381e-163	-6.9329e-164	-2.95095e-163	2.30127e-163	6.15195e-163	4.50432e-164	-5.88248e-163	6.71015e-164	0
5.12064e-163	2.01967e-163	-9.59673e-163	1.38672e-162	-3.58561e-163	-8.26434e-163	-9.17486e-163	-1.41429e-163	-1.04156e-162	-1.31596e-163	-1.18556e-162	5.59147e-163	-1.35383e-162	-4.24384e-163	1.35207e-162	-1.25032e-162	-2.20917e-164	2.67391e-163	3.92082e-164	1.53526e-162	1.13425e-162	-1.25205e-162	5.59381e-163	-6.9329e-164	-2.95095e-163	2.30127e-163	6.15195e-163	4.50432e-164	-5.88248e-163	6.71015e-164	0
5.12064e-163	2.01967e-163	-9.59673e-163	1.38672e-162	-3.58561e-163	-8.26434e-163	-9.17486e-163	-1.41429e-163	-1.04156e-162	-1.31596e-163	-1.18556e-162	5.59147e-163	-1.35383e-162	-4.24384e-163	1.35207e-162	-1.25032e-162	-2.20917e-164	2.67391e-163	3.92082e-164	1.53526e-162	1.13425e-162	-1.25205e-162	5.59381e-163	-6.9329e-164	-2.95095e-163	2.30127e-163	6.15195e-163	4.50432e-164	-5.88248e-163	6.71015e-164	0
5.12064e-163	2.01967e-163	-9.59673e-163	1.38672e-162	-3.58561e-163	-8.26434e-163	-9.17486e-163	-1.41429e-163	-1.04156e-162	-1.31596e-163	-1.18556e-162	5.59147e-163	-1.35383e-162	-4.24384e-163	1.35207e-162	-1.25032e-162	-2.20917e-164	2.67391e-163	3.92082e-164	1.53526e-162	1.13425e-162	-1.25205e-162	5.59381e-163	-6.9329e-164	-2.95095e-163	2.30127e-163	6.15195e-163	4.50432e-164	-5.88248e-163	6.71015e-164	0
5.12064e-163	2.01967e-163	-9.59673e-163	1.38672e-162	-3.58561e-163	-8.26434e-163	-9.17486e-163	-1.41429e-163	-1.04156e-162	-1.31596e-163	-1.18556e-162	5.59147e-163	-1.35383e-162	-4.24384e-163	1.35207e-162	-1.25032e-162	-2.20917e-164	2.67391e-163	3.92082e-164	1.53526e-162	1.13425e-162	-1.25205e-162	5.59381e-163	-6.9329e-164	-2.95095e-163	2.30127e-163	6.15195e-163	4.50432e-164	-5.88248e-163	6.71015e-164	0
5.12064e-163	2.01967e-163	-9.59673e-163	1.38672e-162	-3.58561e-163	-8.26434e-163	-9.17486e-163	-1.41429e-163	-1.04156e-162	-1.31596e-163	-1.18556e-162	5.59147e-163	-1.35383e-162	-4.24384e-163	1.35207e-162	-1.25032e-162	-2.20917e-164	2.67391e-163	3.92082e-164	1.53526e-162	1.13425e-162	-1.25205e-162	5.59381e-163	-6.9329e-164	-2.95095e-163	2.30127e-163	6.15195e-163	4.50432e-164	-5.88248e-163	6.71015e-164	0
5.12064e-163	2.01967e-163	-9.59673e-163	1.38672e-162	-3.58561e-163	-8.26434e-163	-9.17486e-163	-1.41429e-163	-1.04156e-162	-1.31596e-163	-1.18556e-162	5.59147e-163	-1.35383e-162	-4.24384e-163	1.35207e-162	-1.25032e-162	-2.20917e-164	2.67391e-163	3.92082e-164	1.53526e-162	1.13425e-162	-1.25205e-162	5.59381e-163	-6.9329e-164	-2.95095e-163	2.30127e-163	6.15195e-163	4.50432e-164	-5.88248e-163	6.71015e-164	0
5.12064e-163	2.01967e-163	-9.59673e-163	1.38672e-162	-3.58561e-163	-8.26434e-163	-9.17486e-163	-1.41429e-163	-1.04156e-162	-1.31596e-163	-1.18556e-162	5.59147e-163	-1.35383e-162	-4.24384e-163	1.35207e-162	-1.25032e-162	-2.20917e-164	2.67391e-163	3.92082e-164	1.53526e-162	1.13425e-162	-1.25205e-162	5.59381e-163	-6.9329e-164	-2.95095e-163	2.30127e-163	6.15195e-163	4.50432e-164	-5.88248e-163	6.71015e-164	0
5.12064e-163	2.01967e-163	-9.59673e-163	1.38672e-162	-3.58561e-163	-8.26434e-163	-9.17486e-163	-1.41429e-163	-1.04156e-162	-1.31596e-163	-1.18556e-162	5.59147e-163	-1.35383e-162	-4.24384e-163	1.35207e-162	-1.25032e-162	-2.20917e-164	2.67391e-163	3.92082e-164	1.53526e-162	1.13425e-162	-1.25205e-162	5.59381e-163	-6.9329e-164	-2.95095e-163	2.30127e-163	6.15195e-163	4.50432e-164	-5.88248e-163	6.71015e-164	0
5.12064e-163	2.01967e-163	-9.59673e-163	1.38672e-162	-3.58561e-163	-8.26434e-163	-9.17486e-163	-1.41429e-163	-1.04156e-162	-1.31596e-163	-1.18556e-162	5.59147e-163	-1.35383e-162	-4.24384e-163	1.35207e-162	-1.25032e-162	-2.20917e-164	2.67391e-163	3.92082e-164	1.53526e-162	1.13425e-162	-1.25205e-162	5.59381e-163	-6.9329e-164	-2.95095e-163	2.30127e-163	6.15195e-163	4.50432e-164	-5.88248e-163	6.71015e-164	0
5.12064e-163	2.01967e-163	-9.59673e-163	1.38672e-162	-3.58561e-163	-8.26434e-163	-9.17486e-163	-1.41429e-163	-1.04156e-162	-1.31596e-163	-1.18556e-162	5.59147e-163	-1.35383e-162	-4.24384e-163	1.35207e-162	-1.25032e-162	-2.20917e-164	2.67391e-163	3.92082e-164	1.53526e-162	1.13425e-162	-1.25205e-162	5.59381e-163	-6.9329e-164	-2.95095e-163	2.30127e-163	6.15195e-163	4.50432e-164	-5.88248e-163	6.71015e-164	0
5.12064e-163	2.01967e-163	-9.59673e-163	1.38672e-162	-3.58561e-163	-8.26434e-163	-9.17486e-163	-1.41429e-163	-1.04156e-162	-1.31596e-163	-1.18556e-162	5.59147e-163	-1.35383e-162	-4.24384e-163	1.35207e-162	-1.25032e-162	-2.20917e-164	2.67391e-163	3.92082e-164	1.53526e-162	1.13425e-162	-1.25205e-162	5.59381e-163	-6.9329e-164	-2.95095e-163	2.30127e-163	6.15195e-163	4.50432e-164	-5.88248e-163	6.71015e-164	0
5.12064e-163	2.01967e-163	-9.59673e-163	1.38672e-162	-3.58561e-163	-8.26434e-163	-9.17486e-163	-1.41429e-163	-1.04156e-162	-1.31596e-163	-1.18556e-162	5.59147e-163	-1.35383e-162	-4.24384e-163	1.35207e-162	-1.25032e-162	-2.20917e-164	2.67391e-163	3.92082e-164	1.53526e-162	1.13425e-162	-1.25205e-162	5.59381e-163	-6.9329e-164	-2.95095e-163	2.30127e-163	6.15195e-163	4.50432e-164	-5.88248e-163	6.71015e-164	0
5.12064e-163	2.01967e-163	-9.59673e-163	1.38672e-162	-3.58561e-163	-8.26434e-163	-9.17486e-163	-1.41429e-163	-1.04156e-162	-1.31596e-163	-1.18556e-162	5.59147e-163	-1.35383e-162	-4.24384e-163	1.35207e-162	-1.25032e-162	-2.20917e-164	2.67391e-163	3.92082e-164	1.53526e-162	1.13425e-162	-1.25205e-162	5.59381e-163	-6.9329e-164	-2.95095e-163	2.30127e-163	6.15195e-163	4.50432e-164	-5.88248e-163	6.71015e-164	0
5.12064e-163	2.01967e-163	-9.59673e-163	1.38672e-162	-3.58561e-163	-8.26434e-163	-9.17486e-163	-1.41429e-163	-1.04156e-162	-1.31596e-163	-1.18556e-162	5.59147e-163	-1.35383e-162	-4.24384e-163	1.35207e-162	-1.25032e-162	-2.20917e-164	2.67391e-163	3.92082e-164	1.53526e-162	1.13425e-162	-1.25205e-162	5.59381e-163	-6.9329e-164	-2.95095e-163	2.30127e-163	6.15195e-163	4.50432e-164	-5.88248e-163	6.71015e-164	0
5.12064e-163	2.01967e-163	-9.59673e-163	1.38672e-162	-3.58561e-163	-8.26434e-163	-9.17486e-163	-1.41429e-163	-1.04156e-162	-1.31596e-163	-1.18556e-162	5.59147e-163	-1.35383e-162	-4.24384e-163	1.35207e-162	-1.25032e-162	-2.20917e-164	2.67391e-163	3.92082e-164	1.53526e-162	1.13425e-162	-1.25205e-162	5.59381e-163	-6.9329e-164	-2.95095e-163	2.30127e-163	6.15195e-163	4.50432e-164	-5.88248e-163	6.71015e-164	0
5.12064e-163	2.01967e-163	-9.59673e-163	1.38672e-162	-3.58561e-163	-8.26434e-163	-9.17486e-163	-1.41429e-163	-1.04156e-162	-1.31596e-163	-1.18556e-162	5.59147e-163	-1.35383e-162	-4.24384e-163	1.35207e-162	-1.25032e-162	-2.20917e-164	2.67391e-163	3.92082e-164	1.53526e-162	1.13425e-162	-1.25205e-162	5.59381e-163	-6.9329e-164	-2.95095e-163	2.30127e-163	6.15195e-163	4.50432e-164	-5.88248e-163	6.71015e-164	0
5.12064e-163	2.01967e-163	-9.59673e-163	1.38672e-162	-3.58561e-163	-8.26434e-163	-9.17486e-163	-1.41429e-163	-1.04156e-162	-1.31596e-163	-1.18556e-162	5.59147e-163	-1.35383e-162	-4.24384e-163	1.35207e-162	-1.25032e-162	-2.20917e-164	2.67391e-163	3.92082e-164	1.53526e-162	1.13425e-162	-1.25205e-162	5.59381e-163	-6.9329e-164	-2.95095e-163	2.30127e-163	6.15195e-163	4.50432e-164	-5.88248e-163	6.71015e-164	0
5.12064e-163	2.01967e-163	-9.59673e-163	1.38672e-162	-3.58561e-163	-8.26434e-163	-9.17486e-163	-1.41429e-163	-1.04156e-162	-1.31596e-163	-1.18556e-162	5.59147e-163	-1.35383e-162	-4.24384e-163	1.35207e-162	-1.25032e-162	-2.20917e-164	2.67391e-163	3.92082e-164	1.53526e-162	1.13425e-162	-1.25205e-162	5.59381e-163	-6.9329e-164	-2.95095e-163	2.30127e-163	6.15195e-163	4.50432e-164	-5.88248e-163	6.71015e-164	0
5.12064e-163	2.01967e-163	-9.59673e-163	1.38672e-162	-3.58561e-163	-8.26434e-163	-9.17486e-163	-1.41429e-163	-1.04156e-162	-1.31596e-163	-1.18556e-162	5.59147e-163	-1.35383e-162	-4.24384e-163	1.35207e-162	-1.25032e-162	-2.20917e-164	2.67391e-163	3.92082e-164	1.53526e-162	1.13425e-162	-1.25205e-162	5.59381e-163	-6.9329e-164	-2.95095e-163	2.30127e-163	6.15195e-163	4.50432e-164	-5.88248e-163	6.71015e-164	0
5.12064e-163	2.01967e-163	-9.59673e-163	1.38672e-162	-3.58561e-163	-8.26434e-163	-9.17486e-163	-1.41429e-163	-1.04156e-162	-1.31596e-163	-1.18556e-162	5.59147e-163	-1.35383e-162	-4.24384e-163	1.35207e-162	-1.25032e-162	-2.20917e-164	2.67391e-163	3.92082e-164	1.53526e-162	1.13425e-162	-1.25205e-162	5.59381e-163	-6.9329e-164	-2.95095e-163	2.30127e-163	6.15195e-163	4.50432e-164	-5.88248e-163	6.71015e-164	0
5.12064e-163	2.01967e-163	-9.59673e-163	1.38672e-162	-3.58561e-163	-8.26434e-163	-9.17486e-163	-1.41429e-163	-1.04156e-162	-1.31596e-163	-1.18556e-162	5.59147e-163	-1.35383e-162	-4.24384e-163	1.35207e-162	-1.25032e-162	-2.20917e-164	2.67391e-163	3.92082e-164	1.53526e-162	1.13425e-162	-1.25205e-162	5.59381e-163	-6.9329e-164	-2.95095e-163	2.30127e-163	6.15195e-163	4.50432e-164	-5.88248e-163	6.71015e-164	0
5.12064e-163	2.01967e-163	-9.59673e-163	1.38672e-162	-3.58561e-163	-8.26434e-163	-9.17486e-163	-1.41429e-163	-1.04156e-162	-1.31596e-163	-1.18556e-162	5.59147e-163	-1.35383e-162	-4.24384e-163	1.35207e-162	-1.25032e-162	-2.20917e-164	2.67391e-163	3.92082e-164	1.53526e-162	1.13425e-162	-1.25205e-162	5.59381e-163	-6.9329e-164	-2.95095e-163	2.30127e-163	6.15195e-163	4.50432e-164	-5.88248e-163	6.71015e-164	0
5.12064e-163	2.01967e-163	-9.59673e-163	1.38672e-162	-3.58561e-163	-8.26434e-163	-9.17486e-163	-1.41429e-163	-1.04156e-162	-1.31596e-163	-1.18556e-162	5.59147e-163	-1.35383e-162	-4.24384e-163	1.35207e-162	-1.25032e-162	-2.20917e-164	2.67391e-163	3.92082e-164	1.53526e-162	1.13425e-162	-1.25205e-162	5.59381e-163	-6.9329e-164	-2.95095e-163	2.30127e-163	6.15195e-163	4.50432e-164	-5.88248e-163	6.71015e-164	0
5.12064e-163	2.01967e-163	-9.59673e-163	1.38672e-162	-3.58561e-163	-8.26434e-163	-9.17486e-163	-1.41429e-163	-1.04156e-162	-1.31596e-163	-1.18556e-162	5.59147e-163	-1.35383e-162	-4.24384e-163	1.35207e-162	-1.25032e-162	-2.20917e-164	2.67391e-163	3.92082e-164	1.53526e-162	1.13425e-162	-1.25205e-162	5.59381e-163	-6.9329e-164	-2.95095e-163	2.30127e-163	6.15195e-163	4.50432e-164	-5.88248e-163	6.71015e-164	0
5.12064e-163	2.01967e-163	-9.59673e-163	1.38672e-162	-3.58561e-163	-8.26434e-163	-9.17486e-163	-1.41429e-163	-1.04156e-162	-1.31596e-163	-1.18556e-162	5.59147e-163	-1.35383e-162	-4.24384e-163	1.35207e-162	-1.25032e-162	-2.20917e-164	2.67391e-163	3.92082e-164	1.53526e-162	1.13425e-162	-1.25205e-162	5.59381e-163	-6.9329e-164	-2.95095e-163	2.30127e-163	6.15195e-163	4.50432e-164	-5.88248e-163	6.71015e-164	0
5.12064e-163	2.01967e-163	-9.59673e-163	1.38672e-162	-3.58561e-163	-8.26434e-163	-9.17486e-163	-1.41429e-163	-1.04156e-162	-1.31596e-163	-1.18556e-162	5.59147e-163	-1.35383e-162	-4.24384e-163	1.35207e-162	-1.25032e-162	-2.20917e-164	2.67391e-163	3.92082e-164	1.53526e-162	1.13425e-162	-1.25205e-162	5.59381e-163	-6.9329e-164	-2.95095e-163	2.30127e-163	6.15195e-163	4.50432e-164	-5.88248e-163	6.71015e-164	0
5.12064e-163	2.01967e-163	-9.59673e-163	1.38672e-162	-3.58561e-163	-8.26434e-163	-9.17486e-163	-1.41429e-163	-1.04156e-162	-1.31596e-163	-1.18556e-162	5.59147e-163	-1.35383e-162	-4.24384e-163	1.35207e-162	-1.25032e-162	-2.20917e-164	2.67391e-163	3.92082e-164	1.53526e-162	1.13425e-162	-1.25205e-162	5.59381e-163	-6.9329e-164	-2.95095e-163	2.30127e-163	6.15195e-163	4.50432e-164	-5.88248e-163	6.71015e-164	0
5.12064e-163	2.01967e-163	-9.59673e-163	1.38672e-162	-3.58561e-163	-8.26434e-163	-9.17486e-163	-1.41429e-163	-1.04156e-162	-1.31596e-163	-1.18556e-162	5.59147e-163	-1.35383e-162	-4.24384e-163	1.35207e-162	-1.25032e-162	-2.20917e-164	2.67391e-163	3.92082e-164	1.53526e-162	1.13425e-162	-1.25205e-162	5.59381e-163	-6.9329e-164	-2.95095e-163	2.30127e-163	6.15195e-163	4.50432e-164	-5.88248e-163	6.71015e-164	0
5.12064e-163	2.01967e-163	-9.59673e-163	1.38672e-162	-3.58561e-163	-8.26434e-163	-9.17486e-163	-1.41429e-163	-1.04156e-162	-1.31596e-163	-1.18556e-162	5.59147e-163	-1.35383e-162	-4.24384e-163	1.35207e-162	-1.25032e-162	-2.20917e-164	2.67391e-163	3.92082e-164	1.53526e-162	1.13425e-162	-1.25205e-162	5.59381e-163	-6.9329e-164	-2.95095e-163	2.30127e-163	6.15195e-163	4.50432e-164	-5.88248e-163	6.71015e-164	0
5.12064e-163	2.01967e-163	-9.59673e-163	1.38672e-162	-3.58561e-163	-8.26434e-163	-9.17486e-163	-1.41429e-163	-1.04156e-162	-1.31596e-163	-1.18556e-162	5.59147e-163	-1.35383e-162	-4.24384e-163	1.35207e-162	-1.25032e-162	-2.20917e-164	2.67391e-163	3.92082e-164	1.53526e-162	1.13425e-162	-1.25205e-162	5.59381e-163	-6.9329e-164	-2.95095e-163	2.30127e-163	6.15195e-163	4.50432e-164	-5.88248e-163	6.71015e-164	0
5.12064e-163	2.01967e-163	-9.59673e-163	1.38672e-162	-3.58561e-163	-8.26434e-163	-9.17486e-163	-1.41429e-163	-1.04156e-162	-1.31596e-163	-1.18556e-162	5.59147e-163	-1.35383e-162	-4.24384e-163	1.35207e-162	-1.25032e-162	-2.20917e-164	2.67391e-163	3.92082e-164	1.53526e-162	1.13425e-162	-1.25205e-162	5.59381e-163	-6.9329e-164	-2.95095e-163	2.30127e-163	6.15195e-163	4.50432e-164	-5.88248e-163	6.71015e-164	0
5.12064e-163	2.01967e-163	-9.59673e-163	1.38672e-162	-3.58561e-163	-8.26434e-163	-9.17486e-163	-1.41429e-163	-1.04156e-162	-1.31596e-163	-1.18556e-162	5.59147e-163	-1.35383e-162	-4.24384e-163	1.35207e-162	-1.25032e-162	-2.20917e-164	2.67391e-163	3.92082e-164	1.53526e-162	1.13425e-162	-1.25205e-162	5.59381e-163	-6.9329e-164	-2.95095e-163	2.30127e-163	6.15195e-163	4.50432e-164	-5.88248e-163	6.71015e-164	0
5.12064e-163	2.01967e-163	-9.59673e-163	1.38672e-162	-3.58561e-163	-8.26434e-163	-9.17486e-163	-1.41429e-163	-1.04156e-162	-1.31596e-163	-1.18556e-162	5.59147e-163	-1.35383e-162	-4.24384e-163	1.35207e-162	-1.25032e-162	-2.20917e-164	2.67391e-163	3.92082e-164	1.53526e-162	1.13425e-162	-1.25205e-162	5.59381e-163	-6.9329e-164	-2.95095e-163	2.30127e-163	6.15195e-163	4.50432e-164	-5.88248e-163	6.71015e-164	0
5.12064e-163	2.01967e-163	-9.59673e-163	1.38672e-162	-3.58561e-163	-8.26434e-163	-9.17486e-163	-1.41429e-163	-1.04156e-162	-1.31596e-163	-1.18556e-162	5.59147e-163	-1.35383e-162	-4.24384e-163	1.35207e-162	-1.25032e-162	-2.20917e-164	2.67391e-163	3.92082e-164	1.53526e-162	1.13425e-162	-1.25205e-162	5.59381e-163	-6.9329e-164	-2.95095e-163	2.30127e-163	6.15195e-163	4.50432e-164	-5.88248e-163	6.71015e-164	0
5.12064e-163	2.01967e-163	-9.59673e-163	1.38672e-162	-3.58561e-163	-8.26434e-163	-9.17486e-163	-1.41429e-163	-1.04156e-162	-1.31596e-163	-1.18556e-162	5.59147e-163	-1.35383e-162	-4.24384e-163	1.35207e-162	-1.25032e-162	-2.20917e-164	2.67391e-163	3.92082e-164	1.53526e-162	1.13425e-162	-1.25205e-162	5.59381e-163	-6.9329e-164	-2.95095e-163	2.30127e-163	6.15195e-163	4.50432e-164	-5.88248e-163	6.71015e-164	0
5.12064e-163	2.01967e-163	-9.59673e-163	1.38672e-162	-3.58561e-163	-8.26434e-163	-9.17486e-163	-1.41429e-163	-1.04156e-162	-1.31596e-163	-1.18556e-162	5.59147e-163	-1.35383e-162	-4.24384e-163	1.35207e-162	-1.25032e-162	-2.20917e-164	2.67391e-163	3.92082e-164	1.53526e-162	1.13425e-162	-1.25205e-162	5.59381e-163	-6.9329e-164	-2.95095e-163	2.30127e-163	6.15195e-163	4.50432e-164	-5.88248e-163	6.71015e-164	0
5.12064e-163	2.01967e-163	-9.59673e-163	1.38672e-162	-3.58561e-163	-8.26434e-163	-9.17486e-163	-1.41429e-163	-1.04156e-162	-1.31596e-163	-1.18556e-162	5.59147e-163	-1.35383e-162	-4.24384e-163	1.35207e-162	-1.25032e-162	-2.20917e-164	2.67391e-163	3.92082e-164	1.53526e-162	1.13425e-162	-1.25205e-162	5.59381e-163	-6.9329e-164	-2.95095e-163	2.30127e-163	6.15195e-163	4.50432e-164	-5.88248e-163	6.71015e-164	0
5.12064e-163	2.01967e-163	-9.59673e-163	1.38672e-162	-3.58561e-163	-8.26434e-163	-9.17486e-163	-1.41429e-163	-1.04156e-162	-1.31596e-163	-1.18556e-162	5.59147e-163	-1.35383e-162	-4.24384e-163	1.35207e-162	-1.25032e-162	-2.20917e-164	2.67391e-163	3.92082e-164	1.53526e-162	1.13425e-162	-1.25205e-162	5.59381e-163	-6.9329e-164	-2.95095e-163	2.30127e-163	6.15195e-163	4.50432e-164	-5.88248e-163	6.71015e-164	0
5.12064e-163	2.01967e-163	-9.59673e-163	1.38672e-162	-3.58561e-163	-8.26434e-163	-9.17486e-163	-1.41429e-163	-1.04156e-162	-1.31596e-163	-1.18556e-162	5.59147e-163	-1.35383e-162	-4.24384e-163	1.35207e-162	-1.25032e-162	-2.20917e-164	2.67391e-163	3.92082e-164	1.53526e-162	1.13425e-162	-1.25205e-162	5.59381e-163	-6.9329e-164	-2.95095e-163	2.30127e-163	6.15195e-163	4.50432e-164	-5.88248e-163	6.71015e-164	0
5.12064e-163	2.01967e-163	-9.59673e-163	1.38672e-162	-3.58561e-163	-8.26434e-163	-9.17486e-163	-1.41429e-163	-1.04156e-162	-1.31596e-163	-1.18556e-162	5.59147e-163	-1.35383e-162	-4.24384e-163	1.35207e-162	-1.25032e-162	-2.20917e-164	2.67391e-163	3.92082e-164	1.53526e-162	1.13425e-162	-1.25205e-162	5.59381e-163	-6.9329e-164	-2.95095e-163	2.30127e-163	6.15195e-163	4.50432e-164	-5.88248e-163	6.71015e-164	0
5.12064e-163	2.01967e-163	-9.59673e-163	1.38672e-162	-3.58561e-163	-8.26434e-163	-9.17486e-163	-1.41429e-163	-1.04156e-162	-1.31596e-163	-1.18556e-162	5.59147e-163	-1.35383e-162	-4.24384e-163	1.35207e-162	-1.25032e-162	-2.20917e-164	2.67391e-163	3.92082e-164	1.53526e-162	1.13425e-162	-1.25205e-162	5.59381e-163	-6.9329e-164	-2.95095e-163	2.30127e-163	6.15195e-163	4.50432e-164	-5.88248e-163	6.71015e-164	0
5.12064e-163	2.01967e-163	-9.59673e-163	1.38672e-162	-3.58561e-163	-8.26434e-163	-9.17486e-163	-1.41429e-163	-1.04156e-162	-1.31596e-163	-1.18556e-162	5.59147e-163	-1.35383e-162	-4.24384e-163	1.35207e-162	-1.25032e-162	-2.20917e-164	2.67391e-163	3.92082e-164	1.53526e-162	1.13425e-162	-1.25205e-162	5.59381e-163	-6.9329e-164	-2.95095e-163	2.30127e-163	6.15195e-163	4.50432e-164	-5.88248e-163	6.71015e-164	0
5.12064e-163	2.01967e-163	-9.59673e-163	1.38672e-162	-3.58561e-163	-8.26434e-163	-9.17486e-163	-1.41429e-163	-1.04156e-162	-1.31596e-163	-1.18556e-162	5.59147e-163	-1.35383e-162	-4.24384e-163	1.35207e-162	-1.25032e-162	-2.20917e-164	2.67391e-163	3.92082e-164	1.53526e-162	1.13425e-162	-1.25205e-162	5.59381e-163	-6.9329e-164	-2.95095e-163	2.30127e-163	6.15195e-163	4.50432e-164	-5.88248e-163	6.71015e-164	0
5.12064e-163	2.01967e-163	-9.59673e-163	1.38672e-162	-3.58561e-163	-8.26434e-163	-9.17486e-163	-1.41429e-163	-1.04156e-162	-1.31596e-163	-1.18556e-162	5.59147e-163	-1.35383e-162	-4.24384e-163	1.35207e-162	-1.25032e-162	-2.20917e-164	2.67391e-163	3.92082e-164	1.53526e-162	1.13425e-162	-1.25205e-162	5.59381e-163	-6.9329e-164	-2.95095e-163	2.30127e-163	6.15195e-163	4.50432e-164	-5.88248e-163	6.71015e-164	0
5.12064e-163	2.01967e-163	-9.59673e-163	1.38672e-162	-3.58561e-163	-8.26434e-163	-9.17486e-163	-1.41429e-163	-1.04156e-162	-1.31596e-163	-1.18556e-162	5.59147e-163	-1.35383e-162	-4.24384e-163	1.35207e-162	-1.25032e-162	-2.20917e-164	2.67391e-163	3.92082e-164	1.53526e-162	1.13425e-162	-1.25205e-162	5.59381e-163	-6.9329e-164	-2.95095e-163	2.30127e-163	6.15195e-163	4.50432e-164	-5.88248e-163	6.71015e-164	0
5.12064e-163	2.01967e-163	-9.59673e-163	1.38672e-162	-3.58561e-163	-8.26434e-163	-9.17486e-163	-1.41429e-163	-1.04156e-162	-1.31596e-163	-1.18556e-162	5.59147e-163	-1.35383e-162	-4.24384e-163	1.35207e-162	-1.25032e-162	-2.20917e-164	2.67391e-163	3.92082e-164	1.53526e-162	1.13425e-162	-1.25205e-162	5.59381e-163	-6.9329e-164	-2.95095e-163	2.30127e-163	6.15195e-163	4.50432e-164	-5.88248e-163	6.71015e-164	0
5.12064e-163	2.01967e-163	-9.59673e-163	1.38672e-162	-3.58561e-163	-8.26434e-163	-9.17486e-163	-1.41429e-163	-1.04156e-162	-1.31596e-163	-1.18556e-162	5.59147e-163	-1.35383e-162	-4.24384e-163	1.35207e-162	-1.25032e-162	-2.20917e-164	2.67391e-163	3.92082e-164	1.53526e-162	1.13425e-162	-1.25205e-162	5.59381e-163	-6.9329e-164	-2.95095e-163	2.30127e-163	6.15195e-163	4.50432e-164	-5.88248e-163	6.71015e-164	0
5.12064e-163	2.01967e-163	-9.59673e-163	1.38672e-162	-3.58561e-163	-8.26434e-163	-9.17486e-163	-1.41429e-163	-1.04156e-162	-1.31596e-163	-1.18556e-162	5.59147e-163	-1.35383e-162	-4.24384e-163	1.35207e-162	-1.25032e-162	-2.20917e-164	2.67391e-163	3.92082e-164	1.53526e-162	1.13425e-162	-1.25205e-162	5.59381e-163	-6.9329e-164	-2.95095e-163	2.30127e-163	6.15195e-163	4.50432e-164	-5.88248e-163	6.71015e-164	0
5.12064e-163	2.01967e-163	-9.59673e-163	1.38672e-162	-3.58561e-163	-8.26434e-163	-9.17486e-163	-1.41429e-163	-1.04156e-162	-1.31596e-163	-1.18556e-162	5.59147e-163	-1.35383e-162	-4.24384e-163	1.35207e-162	-1.25032e-162	-2.20917e-164	2.67391e-163	3.92082e-164	1.53526e-162	1.13425e-162	-1.25205e-162	5.59381e-163	-6.9329e-164	-2.95095e-163	2.30127e-163	6.15195e-163	4.50432e-164	-5.88248e-163	6.71015e-164	0
5.12064e-163	2.01967e-163	-9.59673e-163	1.38672e-162	-3.58561e-163	-8.26434e-163	-9.17486e-163	-1.41429e-163	-1.04156e-162	-1.31596e-163	-1.18556e-162	5.59147e-163	-1.35383e-162	-4.24384e-163	1.35207e-162	-1.25032e-162	-2.20917e-164	2.67391e-163	3.92082e-164	1.53526e-162	1.13425e-162	-1.25205e-162	5.59381e-163	-6.9329e-164	-2.95095e-163	2.30127e-163	6.15195e-163	4.50432e-164	-5.88248e-163	6.71015e-164	0
5.12064e-163	2.01967e-163	-9.59673e-163	1.38672e-162	-3.58561e-163	-8.26434e-163	-9.17486e-163	-1.41429e-163	-1.04156e-162	-1.31596e-163	-1.18556e-162	5.59147e-163	-1.35383e-162	-4.24384e-163	1.35207e-162	-1.25032e-162	-2.20917e-164	2.67391e-163	3.92082e-164	1.53526e-162	1.13425e-162	-1.25205e-162	5.59381e-163	-6.9329e-164	-2.95095e-163	2.30127e-163	6.15195e-163	4.50432e-164	-5.88248e-163	6.71015e-164	0
5.12064e-163	2.01967e-163	-9.59673e-163	1.38672e-162	-3.58561e-163	-8.26434e-163	-9.17486e-163	-1.41429e-163	-1.04156e-162	-1.31596e-163	-1.18556e-162	5.59147e-163	-1.35383e-162	-4.24384e-163	1.35207e-162	-1.25032e-162	-2.20917e-164	2.67391e-163	3.92082e-164	1.53526e-162	1.13425e-162	-1.25205e-162	5.59381e-163	-6.9329e-164	-2.95095e-163	2.30127e-163	6.15195e-163	4.50432e-164	-5.88248e-163	6.71015e-164	0
5.12064e-163	2.01967e-163	-9.59673e-163	1.38672e-162	-3.58561e-163	-8.26434e-163	-9.17486e-163	-1.41429e-163	-1.04156e-162	-1.31596e-163	-1.18556e-162	5.59147e-163	-1.35383e-162	-4.24384e-163	1.35207e-162	-1.25032e-162	-2.20917e-164	2.67391e-163	3.92082e-164	1.53526e-162	1.13425e-162	-1.25205e-162	5.59381e-163	-6.9329e-164	-2.95095e-163	2.30127e-163	6.15195e-163	4.50432e-164	-5.88248e-163	6.71015e-164	0
5.12064e-163	2.01967e-163	-9.59673e-163	1.38672e-162	-3.58561e-163	-8.26434e-163	-9.17486e-163	-1.41429e-163	-1.04156e-162	-1.31596e-163	-1.18556e-162	5.59147e-163	-1.35383e-162	-4.24384e-163	1.35207e-162	-1.25032e-162	-2.20917e-164	2.67391e-163	3.92082e-164	1.53526e-162	1.13425e-162	-1.25205e-162	5.59381e-163	-6.9329e-164	-2.95095e-163	2.30127e-163	6.15195e-163	4.50432e-164	-5.88248e-163	6.71015e-164	0
5.12064e-163	2.01967e-163	-9.59673e-163	1.38672e-162	-3.58561e-163	-8.26434e-163	-9.17486e-163	-1.41429e-163	-1.04156e-162	-1.31596e-163	-1.18556e-162	5.59147e-163	-1.35383e-162	-4.24384e-163	1.35207e-162	-1.25032e-162	-2.20917e-164	2.67391e-163	3.92082e-164	1.53526e-162	1.13425e-162	-1.25205e-162	5.59381e-163	-6.9329e-164	-2.95095e-163	2.30127e-163	6.15195e-163	4.50432e-164	-5.88248e-163	6.71015e-164	0
5.12064e-163	2.01967e-163	-9.59673e-163	1.38672e-162	-3.58561e-163	-8.26434e-163	-9.17486e-163	-1.41429e-163	-1.04156e-162	-1.31596e-163	-1.18556e-162	5.59147e-163	-1.35383e-162	-4.24384e-163	1.35207e-162	-1.25032e-162	-2.20917e-164	2.67391e-163	3.92082e-164	1.53526e-162	1.13425e-162	-1.25205e-162	5.59381e-163	-6.9329e-164	-2.95095e-163	2.30127e-163	6.15195e-163	4.50432e-164	-5.88248e-163	6.71015e-164	0
5.12064e-163	2.01967e-163	-9.59673e-163	1.38672e-162	-3.58561e-163	-8.26434e-163	-9.17486e-163	-1.41429e-163	-1.04156e-162	-1.31596e-163	-1.18556e-162	5.59147e-163	-1.35383e-162	-4.24384e-163	1.35207e-162	-1.25032e-162	-2.20917e-164	2.67391e-163	3.92082e-164	1.53526e-162	1.13425e-162	-1.25205e-162	5.59381e-163	-6.9329e-164	-2.95095e-163	2.30127e-163	6.15195e-163	4.50432e-164	-5.88248e-163	6.71015e-164	0
5.12064e-163	2.01967e-163	-9.59673e-163	1.38672e-162	-3.58561e-163	-8.26434e-163	-9.17486e-163	-1.41429e-163	-1.04156e-162	-1.31596e-163	-1.18556e-162	5.59147e-163	-1.35383e-162	-4.24384e-163	1.35207e-162	-1.25032e-162	-2.20917e-164	2.67391e-163	3.92082e-164	1.53526e-162	1.13425e-162	-1.25205e-162	5.59381e-163	-6.9329e-164	-2.95095e-163	2.30127e-163	6.15195e-163	4.50432e-164	-5.88248e-163	6.71015e-164	0
5.12064e-163	2.01967e-163	-9.59673e-163	1.38672e-162	-3.58561e-163	-8.26434e-163	-9.17486e-163	-1.41429e-163	-1.04156e-162	-1.31596e-163	-1.18556e-162	5.59147e-163	-1.35383e-162	-4.24384e-163	1.35207e-162	-1.25032e-162	-2.20917e-164	2.67391e-163	3.92082e-164	1.53526e-162	1.13425e-162	-1.25205e-162	5.59381e-163	-6.9329e-164	-2.95095e-163	2.30127e-163	6.15195e-163	4.50432e-164	-5.88248e-163	6.71015e-164	0
5.12064e-163	2.01967e-163	-9.59673e-163	1.38672e-162	-3.58561e-163	-8.26434e-163	-9.17486e-163	-1.41429e-163	-1.04156e-162	-1.31596e-163	-1.18556e-162	5.59147e-163	-1.35383e-162	-4.24384e-163	1.35207e-162	-1.25032e-162	-2.20917e-164	2.67391e-163	3.92082e-164	1.53526e-162	1.13425e-162	-1.25205e-162	5.59381e-163	-6.9329e-164	-2.95095e-163	2.30127e-163	6.15195e-163	4.50432e-164	-5.88248e-163	6.71015e-164	0
5.12064e-163	2.01967e-163	-9.59673e-163	1.38672e-162	-3.58561e-163	-8.26434e-163	-9.17486e-163	-1.41429e-163	-1.04156e-162	-1.31596e-163	-1.18556e-162	5.59147e-163	-1.35383e-162	-4.24384e-163	1.35207e-162	-1.25032e-162	-2.20917e-164	2.67391e-163	3.92082e-164	1.53526e-162	1.13425e-162	-1.25205e-162	5.59381e-163	-6.9329e-164	-2.95095e-163	2.30127e-163	6.15195e-163	4.50432e-164	-5.88248e-163	6.71015e-164	0
5.12064e-163	2.01967e-163	-9.59673e-163	1.38672e-162	-3.58561e-163	-8.26434e-163	-9.17486e-163	-1.41429e-163	-1.04156e-162	-1.31596e-163	-1.18556e-162	5.59147e-163	-1.35383e-162	-4.24384e-163	1.35207e-162	-1.25032e-162	-2.20917e-164	2.67391e-163	3.92082e-164	1.53526e-162	1.13425e-162	-1.25205e-162	5.59381e-163	-6.9329e-164	-2.95095e-163	2.30127e-163	6.15195e-163	4.50432e-164	-5.88248e-163	6.71015e-164	0
5.12064e-163	2.01967e-163	-9.59673e-163	1.38672e-162	-3.58561e-163	-8.26434e-163	-9.17486e-163	-1.41429e-163	-1.04156e-162	-1.31596e-163	-1.18556e-162	5.59147e-163	-1.35383e-162	-4.24384e-163	1.35207e-162	-1.25032e-162	-2.20917e-164	2.67391e-163	3.92082e-164	1.53526e-162	1.13425e-162	-1.25205e-162	5.59381e-163	-6.9329e-164	-2.95095e-163	2.30127e-163	6.15195e-163	4.50432e-164	-5.88248e-163	6.71015e-164	0
5.12064e-163	2.01967e-163	-9.59673e-163	1.38672e-162	-3.58561e-163	-8.26434e-163	-9.17486e-163	-1.41429e-163	-1.04156e-162	-1.31596e-163	-1.18556e-162	5.59147e-163	-1.35383e-162	-4.24384e-163	1.35207e-162	-1.25032e-162	-2.20917e-164	2.67391e-163	3.92082e-164	1.53526e-162	1.13425e-162	-1.25205e-162	5.59381e-163	-6.9329e-164	-2.95095e-163	2.30127e-163	6.15195e-163	4.50432e-164	-5.88248e-163	6.71015e-164	0
5.12064e-163	2.01967e-163	-9.59673e-163	1.38672e-162	-3.58561e-163	-8.26434e-163	-9.17486e-163	-1.41429e-163	-1.04156e-162	-1.31596e-163	-1.18556e-162	5.59147e-163	-1.35383e-162	-4.24384e-163	1.35207e-162	-1.25032e-162	-2.20917e-164	2.67391e-163	3.92082e-164	1.53526e-162	1.13425e-162	-1.25205e-162	5.59381e-163	-6.9329e-164	-2.95095e-163	2.30127e-163	6.15195e-163	4.50432e-164	-5.88248e-163	6.71015e-164	0
5.12064e-163	2.01967e-163	-9.59673e-163	1.38672e-162	-3.58561e-163	-8.26434e-163	-9.17486e-163	-1.41429e-163	-1.04156e-162	-1.31596e-163	-1.18556e-162	5.59147e-163	-1.35383e-162	-4.24384e-163	1.35207e-162	-1.25032e-162	-2.20917e-164	2.67391e-163	3.92082e-164	1.53526e-162	1.13425e-162	-1.25205e-162	5.59381e-163	-6.9329e-164	-2.95095e-163	2.30127e-163	6.15195e-163	4.50432e-164	-5.88248e-163	6.71015e-164	0
5.12064e-163	2.01967e-163	-9.59673e-163	1.38672e-162	-3.58561e-163	-8.26434e-163	-9.17486e-163	-1.41429e-163	-1.04156e-162	-1.31596e-163	-1.18556e-162	5.59147e-163	-1.35383e-162	-4.24384e-163	1.35207e-162	-1.25032e-162	-2.20917e-164	2.67391e-163	3.92082e-164	1.53526e-162	1.13425e-162	-1.25205e-162	5.59381e-163	-6.9329e-164	-2.95095e-163	2.30127e-163	6.15195e-163	4.50432e-164	-5.88248e-163	6.71015e-164	0
5.12064e-163	2.01967e-163	-9.59673e-163	1.38672e-162	-3.58561e-163	-8.26434e-163	-9.17486e-163	-1.41429e-163	-1.04156e-162	-1.31596e-163	-1.18556e-162	5.59147e-163	-1.35383e-162	-4.24384e-163	1.35207e-162	-1.25032e-162	-2.20917e-164	2.67391e-163	3.92082e-164	1.53526e-162	1.13425e-162	-1.25205e-162	5.59381e-163	-6.9329e-164	-2.95095e-163	2.30127e-163	6.15195e-163	4.50432e-164	-5.88248e-163	6.71015e-164	0
5.12064e-163	2.01967e-163	-9.59673e-163	1.38672e-162	-3.58561e-163	-8.26434e-163	-9.17486e-163	-1.41429e-163	-1.04156e-162	-1.31596e-163	-1.18556e-162	5.59147e-163	-1.35383e-162	-4.24384e-163	1.35207e-162	-1.25032e-162	-2.20917e-164	2.67391e-163	3.92082e-164	1.53526e-162	1.13425e-162	-1.25205e-162	5.59381e-163	-6.9329e-164	-2.95095e-163	2.30127e-163	6.15195e-163	4.50432e-164	-5.88248e-163	6.71015e-164	0
5.12064e-163	2.01967e-163	-9.59673e-163	1.38672e-162	-3.58561e-163	-8.26434e-163	-9.17486e-163	-1.41429e-163	-1.04156e-162	-1.31596e-163	-1.18556e-162	5.59147e-163	-1.35383e-162	-4.24384e-163	1.35207e-162	-1.25032e-162	-2.20917e-164	2.67391e-163	3.92082e-164	1.53526e-162	1.13425e-162	-1.25205e-162	5.59381e-163	-6.9329e-164	-2.95095e-163	2.30127e-163	6.15195e-163	4.50432e-164	-5.88248e-163	6.71015e-164	0
5.12064e-163	2.01967e-163	-9.59673e-163	1.38672e-162	-3.58561e-163	-8.26434e-163	-9.17486e-163	-1.41429e-163	-1.04156e-162	-1.31596e-163	-1.18556e-162	5.59147e-163	-1.35383e-162	-4.24384e-163	1.35207e-162	-1.25032e-162	-2.20917e-164	2.67391e-163	3.92082e-164	1.53526e-162	1.13425e-162	-1.25205e-162	5.59381e-163	-6.9329e-164	-2.95095e-163	2.30127e-163	6.15195e-163	4.50432e-164	-5.88248e-163	6.71015e-164	0
5.12064e-163	2.01967e-163	-9.59673e-163	1.38672e-162	-3.58561e-163	-8.26434e-163	-9.17486e-163	-1.41429e-163	-1.04156e-162	-1.31596e-163	-1.18556e-162	5.59147e-163	-1.35383e-162	-4.24384e-163	1.35207e-162	-1.25032e-162	-2.20917e-164	2.67391e-163	3.92082e-164	1.53526e-162	1.13425e-162	-1.25205e-162	5.59381e-163	-6.9329e-164	-2.95095e-163	2.30127e-163	6.15195e-163	4.50432e-164	-5.88248e-163	6.71015e-164	0
5.12064e-163	2.01967e-163	-9.59673e-163	1.38672e-162	-3.58561e-163	-8.26434e-163	-9.17486e-163	-1.41429e-163	-1.04156e-162	-1.31596e-163	-1.18556e-162	5.59147e-163	-1.35383e-162	-4.24384e-163	1.35207e-162	-1.25032e-162	-2.20917e-164	2.67391e-163	3.92082e-164	1.53526e-162	1.13425e-162	-1.25205e-162	5.59381e-163	-6.9329e-164	-2.95095e-163	2.30127e-163	6.15195e-163	4.50432e-164	-5.88248e-163	6.71015e-164	0
5.12064e-163	2.01967e-163	-9.59673e-163	1.38672e-162	-3.58561e-163	-8.26434e-163	-9.17486e-163	-1.41429e-163	-1.04156e-162	-1.31596e-163	-1.18556e-162	5.59147e-163	-1.35383e-162	-4.24384e-163	1.35207e-162	-1.25032e-162	-2.20917e-164	2.67391e-163	3.92082e-164	1.53526e-162	1.13425e-162	-1.25205e-162	5.59381e-163	-6.9329e-164	-2.95095e-163	2.30127e-163	6.15195e-163	4.50432e-164	-5.88248e-163	6.71015e-164	0
5.12064e-163	2.01967e-163	-9.59673e-163	1.38672e-162	-3.58561e-163	-8.26434e-163	-9.17486e-163	-1.41429e-163	-1.04156e-162	-1.31596e-163	-1.18556e-162	5.59147e-163	-1.35383e-162	-4.24384e-163	1.35207e-162	-1.25032e-162	-2.20917e-164	2.67391e-163	3.92082e-164	1.53526e-162	1.13425e-162	-1.25205e-162	5.59381e-163	-6.9329e-164	-2.95095e-163	2.30127e-163	6.15195e-163	4.50432e-164	-5.88248e-163	6.71015e-164	0
5.12064e-163	2.01967e-163	-9.59673e-163	1.38672e-162	-3.58561e-163	-8.26434e-163	-9.17486e-163	-1.41429e-163	-1.04156e-162	-1.31596e-163	-1.18556e-162	5.59147e-163	-1.35383e-162	-4.24384e-163	1.35207e-162	-1.25032e-162	-2.20917e-164	2.67391e-163	3.92082e-164	1.53526e-162	1.13425e-162	-1.25205e-162	5.59381e-163	-6.9329e-164	-2.95095e-163	2.30127e-163	6.15195e-163	4.50432e-164	-5.88248e-163	6.71015e-164	0
5.12064e-163	2.01967e-163	-9.59673e-163	1.38672e-162	-3.58561e-163	-8.26434e-163	-9.17486e-163	-1.41429e-163	-1.04156e-162	-1.31596e-163	-1.18556e-162	5.59147e-163	-1.35383e-162	-4.24384e-163	1.35207e-162	-1.25032e-162	-2.20917e-164	2.67391e-163	3.92082e-164	1.53526e-162	1.13425e-162	-1.25205e-162	5.59381e-163	-6.9329e-164	-2.95095e-163	2.30127e-163	6.15195e-163	4.50432e-164	-5.88248e-163	6.71015e-164	0
5.12064e-163	2.01967e-163	-9.59673e-163	1.38672e-162	-3.58561e-163	-8.26434e-163	-9.17486e-163	-1.41429e-163	-1.04156e-162	-1.31596e-163	-1.18556e-162	5.59147e-163	-1.35383e-162	-4.24384e-163	1.35207e-162	-1.25032e-162	-2.20917e-164	2.67391e-163	3.92082e-164	1.53526e-162	1.13425e-162	-1.25205e-162	5.59381e-163	-6.9329e-164	-2.95095e-163	2.30127e-163	6.15195e-163	4.50432e-164	-5.88248e-163	6.71015e-164	0
5.12064e-163	2.01967e-163	-9.59673e-163	1.38672e-162	-3.58561e-163	-8.26434e-163	-9.17486e-163	-1.41429e-163	-1.04156e-162	-1.31596e-163	-1.18556e-162	5.59147e-163	-1.35383e-162	-4.24384e-163	1.35207e-162	-1.25032e-162	-2.20917e-164	2.67391e-163	3.92082e-164	1.53526e-162	1.13425e-162	-1.25205e-162	5.59381e-163	-6.9329e-164	-2.95095e-163	2.30127e-163	6.15195e-163	4.50432e-164	-5.88248e-163	6.71015e-164	0
5.12064e-163	2.01967e-163	-9.59673e-163	1.38672e-162	-3.58561e-163	-8.26434e-163	-9.17486e-163	-1.41429e-163	-1.04156e-162	-1.31596e-163	-1.18556e-162	5.59147e-163	-1.35383e-162	-4.24384e-163	1.35207e-162	-1.25032e-162	-2.20917e-164	2.67391e-163	3.92082e-164	1.53526e-162	1.13425e-162	-1.25205e-162	5.59381e-163	-6.9329e-164	-2.95095e-163	2.30127e-163	6.15195e-163	4.50432e-164	-5.88248e-163	6.71015e-164	0
5.12064e-163	2.01967e-163	-9.59673e-163	1.38672e-162	-3.58561e-163	-8.26434e-163	-9.17486e-163	-1.41429e-163	-1.04156e-162	-1.31596e-163	-1.18556e-162	5.59147e-163	-1.35383e-162	-4.24384e-163	1.35207e-162	-1.25032e-162	-2.20917e-164	2.67391e-163	3.92082e-164	1.53526e-162	1.13425e-162	-1.25205e-162	5.59381e-163	-6.9329e-164	-2.95095e-163	2.30127e-163	6.15195e-163	4.50432e-164	-5.88248e-163	6.71015e-164	0
5.12064e-163	2.01967e-163	-9.59673e-163	1.38672e-162	-3.58561e-163	-8.26434e-163	-9.17486e-163	-1.41429e-163	-1.04156e-162	-1.31596e-163	-1.18556e-162	5.59147e-163	-1.35383e-162	-4.24384e-163	1.35207e-162	-1.25032e-162	-2.20917e-164	2.67391e-163	3.92082e-164	1.53526e-162	1.13425e-162	-1.25205e-162	5.59381e-163	-6.9329e-164	-2.95095e-163	2.30127e-163	6.15195e-163	4.50432e-164	-5.88248e-163	6.71015e-164	0
5.12064e-163	2.01967e-163	-9.59673e-163	1.38672e-162	-3.58561e-163	-8.26434e-163	-9.17486e-163	-1.41429e-163	-1.04156e-162	-1.31596e-163	-1.18556e-162	5.59147e-163	-1.35383e-162	-4.24384e-163	1.35207e-162	-1.25032e-162	-2.20917e-164	2.67391e-163	3.92082e-164	1.53526e-162	1.13425e-162	-1.25205e-162	5.59381e-163	-6.9329e-164	-2.95095e-163	2.30127e-163	6.15195e-163	4.50432e-164	-5.88248e-163	6.71015e-164	0
5.12064e-163	2.01967e-163	-9.59673e-163	1.38672e-162	-3.58561e-163	-8.26434e-163	-9.17486e-163	-1.41429e-163	-1.04156e-162	-1.31596e-163	-1.18556e-162	5.59147e-163	-1.35383e-162	-4.24384e-163	1.35207e-162	-1.25032e-162	-2.20917e-164	2.67391e-163	3.92082e-164	1.53526e-162	1.13425e-162	-1.25205e-162	5.59381e-163	-6.9329e-164	-2.95095e-163	2.30127e-163	6.15195e-163	4.50432e-164	-5.88248e-163	6.71015e-164	0
5.12064e-163	2.01967e-163	-9.59673e-163	1.38672e-162	-3.58561e-163	-8.26434e-163	-9.17486e-163	-1.41429e-163	-1.04156e-162	-1.31596e-163	-1.18556e-162	5.59147e-163	-1.35383e-162	-4.24384e-163	1.35207e-162	-1.25032e-162	-2.20917e-164	2.67391e-163	3.92082e-164	1.53526e-162	1.13425e-162	-1.25205e-162	5.59381e-163	-6.9329e-164	-2.95095e-163	2.30127e-163	6.15195e-163	4.50432e-164	-5.88248e-163	6.71015e-164	0
5.12064e-163	2.01967e-163	-9.59673e-163	1.38672e-162	-3.58561e-163	-8.26434e-163	-9.17486e-163	-1.41429e-163	-1.04156e-162	-1.31596e-163	-1.18556e-162	5.59147e-163	-1.35383e-162	-4.24384e-163	1.35207e-162	-1.25032e-162	-2.20917e-164	2.67391e-163	3.92082e-164	1.53526e-162	1.13425e-162	-1.25205e-162	5.59381e-163	-6.9329e-164	-2.95095e-163	2.30127e-163	6.15195e-163	4.50432e-164	-5.88248e-163	6.71015e-164	0
5.12064e-163	2.01967e-163	-9.59673e-163	1.38672e-162	-3.58561e-163	-8.26434e-163	-9.17486e-163	-1.41429e-163	-1.04156e-162	-1.31596e-163	-1.18556e-162	5.59147e-163	-1.35383e-162	-4.24384e-163	1.35207e-162	-1.25032e-162	-2.20917e-164	2.67391e-163	3.92082e-164	1.53526e-162	1.13425e-162	-1.25205e-162	5.59381e-163	-6.9329e-164	-2.95095e-163	2.30127e-163	6.15195e-163	4.50432e-164	-5.88248e-163	6.71015e-164	0
5.12064e-163	2.01967e-163	-9.59673e-163	1.38672e-162	-3.58561e-163	-8.26434e-163	-9.17486e-163	-1.41429e-163	-1.04156e-162	-1.31596e-163	-1.18556e-162	5.59147e-163	-1.35383e-162	-4.24384e-163	1.35207e-162	-1.25032e-162	-2.20917e-164	2.67391e-163	3.92082e-164	1.53526e-162	1.13425e-162	-1.25205e-162	5.59381e-163	-6.9329e-164	-2.95095e-163	2.30127e-163	6.15195e-163	4.50432e-164	-5.88248e-163	6.71015e-164	0
5.12064e-163	2.01967e-163	-9.59673e-163	1.38672e-162	-3.58561e-163	-8.26434e-163	-9.17486e-163	-1.41429e-163	-1.04156e-162	-1.31596e-163	-1.18556e-162	5.59147e-163	-1.35383e-162	-4.24384e-163	1.35207e-162	-1.25032e-162	-2.20917e-164	2.67391e-163	3.92082e-164	1.53526e-162	1.13425e-162	-1.25205e-162	5.59381e-163	-6.9329e-164	-2.95095e-163	2.30127e-163	6.15195e-163	4.50432e-164	-5.88248e-163	6.71015e-164	0
5.12064e-163	2.01967e-163	-9.59673e-163	1.38672e-162	-3.58561e-163	-8.26434e-163	-9.17486e-163	-1.41429e-163	-1.04156e-162	-1.31596e-163	-1.18556e-162	5.59147e-163	-1.35383e-162	-4.24384e-163	1.35207e-162	-1.25032e-162	-2.20917e-164	2.67391e-163	3.92082e-164	1.53526e-162	1.13425e-162	-1.25205e-162	5.59381e-163	-6.9329e-164	-2.95095e-163	2.30127e-163	6.15195e-163	4.50432e-164	-5.88248e-163	6.71015e-164	0
5.12064e-163	2.01967e-163	-9.59673e-163	1.38672e-162	-3.58561e-163	-8.26434e-163	-9.17486e-163	-1.41429e-163	-1.04156e-162	-1.31596e-163	-1.18556e-162	5.59147e-163	-1.35383e-162	-4.24384e-163	1.35207e-162	-1.25032e-162	-2.20917e-164	2.67391e-163	3.92082e-164	1.53526e-162	1.13425e-162	-1.25205e-162	5.59381e-163	-6.9329e-164	-2.95095e-163	2.30127e-163	6.15195e-163	4.50432e-164	-5.88248e-163	6.71015e-164	0
5.12064e-163	2.01967e-163	-9.59673e-163	1.38672e-162	-3.58561e-163	-8.26434e-163	-9.17486e-163	-1.41429e-163	-1.04156e-162	-1.31596e-163	-1.18556e-162	5.59147e-163	-1.35383e-162	-4.24384e-163	1.35207e-162	-1.25032e-162	-2.20917e-164	2.67391e-163	3.92082e-164	1.53526e-162	1.13425e-162	-1.25205e-162	5.59381e-163	-6.9329e-164	-2.95095e-163	2.30127e-163	6.15195e-163	4.50432e-164	-5.88248e-163	6.71015e-164	0
5.12064e-163	2.01967e-163	-9.59673e-163	1.38672e-162	-3.58561e-163	-8.26434e-163	-9.17486e-163	-1.41429e-163	-1.04156e-162	-1.31596e-163	-1.18556e-162	5.59147e-163	-1.35383e-162	-4.24384e-163	1.35207e-162	-1.25032e-162	-2.20917e-164	2.67391e-163	3.92082e-164	1.53526e-162	1.13425e-162	-1.25205e-162	5.59381e-163	-6.9329e-164	-2.95095e-163	2.30127e-163	6.15195e-163	4.50432e-164	-5.88248e-163	6.71015e-164	0
5.12064e-163	2.01967e-163	-9.59673e-163	1.38672e-162	-3.58561e-163	-8.26434e-163	-9.17486e-163	-1.41429e-163	-1.04156e-162	-1.31596e-163	-1.18556e-162	5.59147e-163	-1.35383e-162	-4.24384e-163	1.35207e-162	-1.25032e-162	-2.20917e-164	2.67391e-163	3.92082e-164	1.53526e-162	1.13425e-162	-1.25205e-162	5.59381e-163	-6.9329e-164	-2.95095e-163	2.30127e-163	6.15195e-163	4.50432e-164	-5.88248e-163	6.71015e-164	0
5.12064e-163	2.01967e-163	-9.59673e-163	1.38672e-162	-3.58561e-163	-8.26434e-163	-9.17486e-163	-1.41429e-163	-1.04156e-162	-1.31596e-163	-1.18556e-162	5.59147e-163	-1.35383e-162	-4.24384e-163	1.35207e-162	-1.25032e-162	-2.20917e-164	2.67391e-163	3.92082e-164	1.53526e-162	1.13425e-162	-1.25205e-162	5.59381e-163	-6.9329e-164	-2.95095e-163	2.30127e-163	6.15195e-163	4.50432e-164	-5.88248e-163	6.71015e-164	0
5.12064e-163	2.01967e-163	-9.59673e-163	1.38672e-162	-3.58561e-163	-8.26434e-163	-9.17486e-163	-1.41429e-163	-1.04156e-162	-1.31596e-163	-1.18556e-162	5.59147e-163	-1.35383e-162	-4.24384e-163	1.35207e-162	-1.25032e-162	-2.20917e-164	2.67391e-163	3.92082e-164	1.53526e-162	1.13425e-162	-1.25205e-162	5.59381e-163	-6.9329e-164	-2.95095e-163	2.30127e-163	6.15195e-163	4.50432e-164	-5.88248e-163	6.71015e-164	0
5.12064e-163	2.01967e-163	-9.59673e-163	1.38672e-162	-3.58561e-163	-8.26434e-163	-9.17486e-163	-1.41429e-163	-1.04156e-162	-1.31596e-163	-1.18556e-162	5.59147e-163	-1.35383e-162	-4.24384e-163	1.35207e-162	-1.25032e-162	-2.20917e-164	2.67391e-163	3.92082e-164	1.53526e-162	1.13425e-162	-1.25205e-162	5.59381e-163	-6.9329e-164	-2.95095e-163	2.30127e-163	6.15195e-163	4.50432e-164	-5.88248e-163	6.71015e-164	0
5.12064e-163	2.01967e-163	-9.59673e-163	1.38672e-162	-3.58561e-163	-8.26434e-163	-9.17486e-163	-1.41429e-163	-1.04156e-162	-1.31596e-163	-1.18556e-162	5.59147e-163	-1.35383e-162	-4.24384e-163	1.35207e-162	-1.25032e-162	-2.20917e-164	2.67391e-163	3.92082e-164	1.53526e-162	1.13425e-162	-1.25205e-162	5.59381e-163	-6.9329e-164	-2.95095e-163	2.30127e-163	6.15195e-163	4.50432e-164	-5.88248e-163	6.71015e-164	0
5.12064e-163	2.01967e-163	-9.59673e-163	1.38672e-162	-3.58561e-163	-8.26434e-163	-9.17486e-163	-1.41429e-163	-1.04156e-162	-1.31596e-163	-1.18556e-162	5.59147e-163	-1.35383e-162	-4.24384e-163	1.35207e-162	-1.25032e-162	-2.20917e-164	2.67391e-163	3.92082e-164	1.53526e-162	1.13425e-162	-1.25205e-162	5.59381e-163	-6.9329e-164	-2.95095e-163	2.30127e-163	6.15195e-163	4.50432e-164	-5.88248e-163	6.71015e-164	0
5.12064e-163	2.01967e-163	-9.59673e-163	1.38672e-162	-3.58561e-163	-8.26434e-163	-9.17486e-163	-1.41429e-163	-1.04156e-162	-1.31596e-163	-1.18556e-162	5.59147e-163	-1.35383e-162	-4.24384e-163	1.35207e-162	-1.25032e-162	-2.20917e-164	2.67391e-163	3.92082e-164	1.53526e-162	1.13425e-162	-1.25205e-162	5.59381e-163	-6.9329e-164	-2.95095e-163	2.30127e-163	6.15195e-163	4.50432e-164	-5.88248e-163	6.71015e-164	0
5.12064e-163	2.01967e-163	-9.59673e-163	1.38672e-162	-3.58561e-163	-8.26434e-163	-9.17486e-163	-1.41429e-163	-1.04156e-162	-1.31596e-163	-1.18556e-162	5.59147e-163	-1.35383e-162	-4.24384e-163	1.35207e-162	-1.25032e-162	-2.20917e-164	2.67391e-163	3.92082e-164	1.53526e-162	1.13425e-162	-1.25205e-162	5.59381e-163	-6.9329e-164	-2.95095e-163	2.30127e-163	6.15195e-163	4.50432e-164	-5.88248e-163	6.71015e-164	0
5.12064e-163	2.01967e-163	-9.59673e-163	1.38672e-162	-3.58561e-163	-8.26434e-163	-9.17486e-163	-1.41429e-163	-1.04156e-162	-1.31596e-163	-1.18556e-162	5.59147e-163	-1.35383e-162	-4.24384e-163	1.35207e-162	-1.25032e-162	-2.20917e-164	2.67391e-163	3.92082e-164	1.53526e-162	1.13425e-162	-1.25205e-162	5.59381e-163	-6.9329e-164	-2.95095e-163	2.30127e-163	6.15195e-163	4.50432e-164	-5.88248e-163	6.71015e-164	0
5.12064e-163	2.01967e-163	-9.59673e-163	1.38672e-162	-3.58561e-163	-8.26434e-163	-9.17486e-163	-1.41429e-163	-1.04156e-162	-1.31596e-163	-1.18556e-162	5.59147e-163	-1.35383e-162	-4.24384e-163	1.35207e-162	-1.25032e-162	-2.20917e-164	2.67391e-163	3.92082e-164	1.53526e-162	1.13425e-162	-1.25205e-162	5.59381e-163	-6.9329e-164	-2.95095e-163	2.30127e-163	6.15195e-163	4.50432e-164	-5.88248e-163	6.71015e-164	0
5.12064e-163	2.01967e-163	-9.59673e-163	1.38672e-162	-3.58561e-163	-8.26434e-163	-9.17486e-163	-1.41429e-163	-1.04156e-162	-1.31596e-163	-1.18556e-162	5.59147e-163	-1.35383e-162	-4.24384e-163	1.35207e-162	-1.25032e-162	-2.20917e-164	2.67391e-163	3.92082e-164	1.53526e-162	1.13425e-162	-1.25205e-162	5.59381e-163	-6.9329e-164	-2.95095e-163	2.30127e-163	6.15195e-163	4.50432e-164	-5.88248e-163	6.71015e-164	0
5.12064e-163	2.01967e-163	-9.59673e-163	1.38672e-162	-3.58561e-163	-8.26434e-163	-9.17486e-163	-1.41429e-163	-1.04156e-162	-1.31596e-163	-1.18556e-162	5.59147e-163	-1.35383e-162	-4.24384e-163	1.35207e-162	-1.25032e-162	-2.20917e-164	2.67391e-163	3.92082e-164	1.53526e-162	1.13425e-162	-1.25205e-162	5.59381e-163	-6.9329e-164	-2.95095e-163	2.30127e-163	6.15195e-163	4.50432e-164	-5.88248e-163	6.71015e-164	0
5.12064e-163	2.01967e-163	-9.59673e-163	1.38672e-162	-3.58561e-163	-8.26434e-163	-9.17486e-163	-1.41429e-163	-1.04156e-162	-1.31596e-163	-1.18556e-162	5.59147e-163	-1.35383e-162	-4.24384e-163	1.35207e-162	-1.25032e-162	-2.20917e-164	2.67391e-163	3.92082e-164	1.53526e-162	1.13425e-162	-1.25205e-162	5.59381e-163	-6.9329e-164	-2.95095e-163	2.30127e-163	6.15195e-163	4.50432e-164	-5.88248e-163	6.71015e-164	0
5.12064e-163	2.01967e-163	-9.59673e-163	1.38672e-162	-3.58561e-163	-8.26434e-163	-9.17486e-163	-1.41429e-163	-1.04156e-162	-1.31596e-163	-1.18556e-162	5.59147e-163	-1.35383e-162	-4.24384e-163	1.35207e-162	-1.25032e-162	-2.20917e-164	2.67391e-163	3.92082e-164	1.53526e-162	1.13425e-162	-1.25205e-162	5.59381e-163	-6.9329e-164	-2.95095e-163	2.30127e-163	6.15195e-163	4.50432e-164	-5.88248e-163	6.71015e-164	0
5.12064e-163	2.01967e-163	-9.59673e-163	1.38672e-162	-3.58561e-163	-8.26434e-163	-9.17486e-163	-1.41429e-163	-1.04156e-162	-1.31596e-163	-1.18556e-162	5.59147e-163	-1.35383e-162	-4.24384e-163	1.35207e-162	-1.25032e-162	-2.20917e-164	2.67391e-163	3.92082e-164	1.53526e-162	1.13425e-162	-1.25205e-162	5.59381e-163	-6.9329e-164	-2.95095e-163	2.30127e-163	6.15195e-163	4.50432e-164	-5.88248e-163	6.71015e-164	0
5.12064e-163	2.01967e-163	-9.59673e-163	1.38672e-162	-3.58561e-163	-8.26434e-163	-9.17486e-163	-1.41429e-163	-1.04156e-162	-1.31596e-163	-1.18556e-162	5.59147e-163	-1.35383e-162	-4.24384e-163	1.35207e-162	-1.25032e-162	-2.20917e-164	2.67391e-163	3.92082e-164	1.53526e-162	1.13425e-162	-1.25205e-162	5.59381e-163	-6.9329e-164	-2.95095e-163	2.30127e-163	6.15195e-163	4.50432e-164	-5.88248e-163	6.71015e-164	0
5.12064e-163	2.01967e-163	-9.59673e-163	1.38672e-162	-3.58561e-163	-8.26434e-163	-9.17486e-163	-1.41429e-163	-1.04156e-162	-1.31596e-163	-1.18556e-162	5.59147e-163	-1.35383e-162	-4.24384e-163	1.35207e-162	-1.25032e-162	-2.20917e-164	2.67391e-163	3.92082e-164	1.53526e-162	1.13425e-162	-1.25205e-162	5.59381e-163	-6.9329e-164	-2.95095e-163	2.30127e-163	6.15195e-163	4.50432e-164	-5.88248e-163	6.71015e-164	0
5.12064e-163	2.01967e-163	-9.59673e-163	1.38672e-162	-3.58561e-163	-8.26434e-163	-9.17486e-163	-1.41429e-163	-1.04156e-162	-1.31596e-163	-1.18556e-162	5.59147e-163	-1.35383e-162	-4.24384e-163	1.35207e-162	-1.25032e-162	-2.20917e-164	2.67391e-163	3.92082e-164	1.53526e-162	1.13425e-162	-1.25205e-162	5.59381e-163	-6.9329e-164	-2.95095e-163	2.30127e-163	6.15195e-163	4.50432e-164	-5.88248e-163	6.71015e-164	0
5.12064e-163	2.01967e-163	-9.59673e-163	1.38672e-162	-3.58561e-163	-8.26434e-163	-9.17486e-163	-1.41429e-163	-1.04156e-162	-1.31596e-163	-1.18556e-162	5.59147e-163	-1.35383e-162	-4.24384e-163	1.35207e-162	-1.25032e-162	-2.20917e-164	2.67391e-163	3.92082e-164	1.53526e-162	1.13425e-162	-1.25205e-162	5.59381e-163	-6.9329e-164	-2.95095e-163	2.30127e-163	6.15195e-163	4.50432e-164	-5.88248e-163	6.71015e-164	0
5.12064e-163	2.01967e-163	-9.59673e-163	1.38672e-162	-3.58561e-163	-8.26434e-163	-9.17486e-163	-1.41429e-163	-1.04156e-162	-1.31596e-163	-1.18556e-162	5.59147e-163	-1.35383e-162	-4.24384e-163	1.35207e-162	-1.25032e-162	-2.20917e-164	2.67391e-163	3.92082e-164	1.53526e-162	1.13425e-162	-1.25205e-162	5.59381e-163	-6.9329e-164	-2.95095e-163	2.30127e-163	6.15195e-163	4.50432e-164	-5.88248e-163	6.71015e-164	0
5.12064e-163	2.01967e-163	-9.59673e-163	1.38672e-162	-3.58561e-163	-8.26434e-163	-9.17486e-163	-1.41429e-163	-1.04156e-162	-1.31596e-163	-1.18556e-162	5.59147e-163	-1.35383e-162	-4.24384e-163	1.35207e-162	-1.25032e-162	-2.20917e-164	2.67391e-163	3.92082e-164	1.53526e-162	1.13425e-162	-1.25205e-162	5.59381e-163	-6.9329e-164	-2.95095e-163	2.30127e-163	6.15195e-163	4.50432e-164	-5.88248e-163	6.71015e-164	0
5.12064e-163	2.01967e-163	-9.59673e-163	1.38672e-162	-3.58561e-163	-8.26434e-163	-9.17486e-163	-1.41429e-163	-1.04156e-162	-1.31596e-163	-1.18556e-162	5.59147e-163	-1.35383e-162	-4.24384e-163	1.35207e-162	-1.25032e-162	-2.20917e-164	2.67391e-163	3.92082e-164	1.53526e-162	1.13425e-162	-1.25205e-162	5.59381e-163	-6.9329e-164	-2.95095e-163	2.30127e-163	6.15195e-163	4.50432e-164	-5.88248e-163	6.71015e-164	0
5.12064e-163	2.01967e-163	-9.59673e-163	1.38672e-162	-3.58561e-163	-8.26434e-163	-9.17486e-163	-1.41429e-163	-1.04156e-162	-1.31596e-163	-1.18556e-162	5.59147e-163	-1.35383e-162	-4.24384e-163	1.35207e-162	-1.25032e-162	-2.20917e-164	2.67391e-163	3.92082e-164	1.53526e-162	1.13425e-162	-1.25205e-162	5.59381e-163	-6.9329e-164	-2.95095e-163	2.30127e-163	6.15195e-163	4.50432e-164	-5.88248e-163	6.71015e-164	0
5.12064e-163	2.01967e-163	-9.59673e-163	1.38672e-162	-3.58561e-163	-8.26434e-163	-9.17486e-163	-1.41429e-163	-1.04156e-162	-1.31596e-163	-1.18556e-162	5.59147e-163	-1.35383e-162	-4.24384e-163	1.35207e-162	-1.25032e-162	-2.20917e-164	2.67391e-163	3.92082e-164	1.53526e-162	1.13425e-162	-1.25205e-162	5.59381e-163	-6.9329e-164	-2.95095e-163	2.30127e-163	6.15195e-163	4.50432e-164	-5.88248e-163	6.71015e-164	0
5.12064e-163	2.01967e-163	-9.59673e-163	1.38672e-162	-3.58561e-163	-8.26434e-163	-9.17486e-163	-1.41429e-163	-1.04156e-162	-1.31596e-163	-1.18556e-162	5.59147e-163	-1.35383e-162	-4.24384e-163	1.35207e-162	-1.25032e-162	-2.20917e-164	2.67391e-163	3.92082e-164	1.53526e-162	1.13425e-162	-1.25205e-162	5.59381e-163	-6.9329e-164	-2.95095e-163	2.30127e-163	6.15195e-163	4.50432e-164	-5.88248e-163	6.71015e-164	0
5.12064e-163	2.01967e-163	-9.59673e-163	1.38672e-162	-3.58561e-163	-8.26434e-163	-9.17486e-163	-1.41429e-163	-1.04156e-162	-1.31596e-163	-1.18556e-162	5.59147e-163	-1.35383e-162	-4.24384e-163	1.35207e-162	-1.25032e-162	-2.20917e-164	2.67391e-163	3.92082e-164	1.53526e-162	1.13425e-162	-1.25205e-162	5.59381e-163	-6.9329e-164	-2.95095e-163	2.30127e-163	6.15195e-163	4.50432e-164	-5.88248e-163	6.71015e-164	0
5.12064e-163	2.01967e-163	-9.59673e-163	1.38672e-162	-3.58561e-163	-8.26434e-163	-9.17486e-163	-1.41429e-163	-1.04156e-162	-1.31596e-163	-1.18556e-162	5.59147e-163	-1.35383e-162	-4.24384e-163	1.35207e-162	-1.25032e-162	-2.20917e-164	2.67391e-163	3.92082e-164	1.53526e-162	1.13425e-162	-1.25205e-162	5.59381e-163	-6.9329e-164	-2.95095e-163	2.30127e-163	6.15195e-163	4.50432e-164	-5.88248e-163	6.71015e-164	0
5.12064e-163	2.01967e-163	-9.59673e-163	1.38672e-162	-3.58561e-163	-8.26434e-163	-9.17486e-163	-1.41429e-163	-1.04156e-162	-1.31596e-163	-1.18556e-162	5.59147e-163	-1.35383e-162	-4.24384e-163	1.35207e-162	-1.25032e-162	-2.20917e-164	2.67391e-163	3.92082e-164	1.53526e-162	1.13425e-162	-1.25205e-162	5.59381e-163	-6.9329e-164	-2.95095e-163	2.30127e-163	6.15195e-163	4.50432e-164	-5.88248e-163	6.71015e-164	0
5.12064e-163	2.01967e-163	-9.59673e-163	1.38672e-162	-3.58561e-163	-8.26434e-163	-9.17486e-163	-1.41429e-163	-1.04156e-162	-1.31596e-163	-1.18556e-162	5.59147e-163	-1.35383e-162	-4.24384e-163	1.35207e-162	-1.25032e-162	-2.20917e-164	2.67391e-163	3.92082e-164	1.53526e-162	1.13425e-162	-1.25205e-162	5.59381e-163	-6.9329e-164	-2.95095e-163	2.30127e-163	6.15195e-163	4.50432e-164	-5.88248e-163	6.71015e-164	0
5.12064e-163	2.01967e-163	-9.59673e-163	1.38672e-162	-3.58561e-163	-8.26434e-163	-9.17486e-163	-1.41429e-163	-1.04156e-162	-1.31596e-163	-1.18556e-162	5.59147e-163	-1.35383e-162	-4.24384e-163	1.35207e-162	-1.25032e-162	-2.20917e-164	2.67391e-163	3.92082e-164	1.53526e-162	1.13425e-162	-1.25205e-162	5.59381e-163	-6.9329e-164	-2.95095e-163	2.30127e-163	6.15195e-163	4.50432e-164	-5.88248e-163	6.71015e-164	0
5.12064e-163	2.01967e-163	-9.59673e-163	1.38672e-162	-3.58561e-163	-8.26434e-163	-9.17486e-163	-1.41429e-163	-1.04156e-162	-1.31596e-163	-1.18556e-162	5.59147e-163	-1.35383e-162	-4.24384e-163	1.35207e-162	-1.25032e-162	-2.20917e-164	2.67391e-163	3.92082e-164	1.53526e-162	1.13425e-162	-1.25205e-162	5.59381e-163	-6.9329e-164	-2.95095e-163	2.30127e-163	6.15195e-163	4.50432e-164	-5.88248e-163	6.71015e-164	0
5.12064e-163	2.01967e-163	-9.59673e-163	1.38672e-162	-3.58561e-163	-8.26434e-163	-9.17486e-163	-1.41429e-163	-1.04156e-162	-1.31596e-163	-1.18556e-162	5.59147e-163	-1.35383e-162	-4.24384e-163	1.35207e-162	-1.25032e-162	-2.20917e-164	2.67391e-163	3.92082e-164	1.53526e-162	1.13425e-162	-1.25205e-162	5.59381e-163	-6.9329e-164	-2.95095e-163	2.30127e-163	6.15195e-163	4.50432e-164	-5.88248e-163	6.71015e-164	0
5.12064e-163	2.01967e-163	-9.59673e-163	1.38672e-162	-3.58561e-163	-8.26434e-163	-9.17486e-163	-1.41429e-163	-1.04156e-162	-1.31596e-163	-1.18556e-162	5.59147e-163	-1.35383e-162	-4.24384e-163	1.35207e-162	-1.25032e-162	-2.20917e-164	2.67391e-163	3.92082e-164	1.53526e-162	1.13425e-162	-1.25205e-162	5.59381e-163	-6.9329e-164	-2.95095e-163	2.30127e-163	6.15195e-163	4.50432e-164	-5.88248e-163	6.71015e-164	0
5.12064e-163	2.01967e-163	-9.59673e-163	1.38672e-162	-3.58561e-163	-8.26434e-163	-9.17486e-163	-1.41429e-163	-1.04156e-162	-1.31596e-163	-1.18556e-162	5.59147e-163	-1.35383e-162	-4.24384e-163	1.35207e-162	-1.25032e-162	-2.20917e-164	2.67391e-163	3.92082e-164	1.53526e-162	1.13425e-162	-1.25205e-162	5.59381e-163	-6.9329e-164	-2.95095e-163	2.30127e-163	6.15195e-163	4.50432e-164	-5.88248e-163	6.71015e-164	0
5.12064e-163	2.01967e-163	-9.59673e-163	1.38672e-162	-3.58561e-163	-8.26434e-163	-9.17486e-163	-1.41429e-163	-1.04156e-162	-1.31596e-163	-1.18556e-162	5.59147e-163	-1.35383e-162	-4.24384e-163	1.35207e-162	-1.25032e-162	-2.20917e-164	2.67391e-163	3.92082e-164	1.53526e-162	1.13425e-162	-1.25205e-162	5.59381e-163	-6.9329e-164	-2.95095e-163	2.30127e-163	6.15195e-163	4.50432e-164	-5.88248e-163	6.71015e-164	0
5.12064e-163	2.01967e-163	-9.59673e-163	1.38672e-162	-3.58561e-163	-8.26434e-163	-9.17486e-163	-1.41429e-163	-1.04156e-162	-1.31596e-163	-1.18556e-162	5.59147e-163	-1.35383e-162	-4.24384e-163	1.35207e-162	-1.25032e-162	-2.20917e-164	2.67391e-163	3.92082e-164	1.53526e-162	1.13425e-162	-1.25205e-162	5.59381e-163	-6.9329e-164	-2.95095e-163	2.30127e-163	6.15195e-163	4.50432e-164	-5.88248e-163	6.71015e-164	0
5.12064e-163	2.01967e-163	-9.59673e-163	1.38672e-162	-3.58561e-163	-8.26434e-163	-9.17486e-163	-1.41429e-163	-1.04156e-162	-1.31596e-163	-1.18556e-162	5.59147e-163	-1.35383e-162	-4.24384e-163	1.35207e-162	-1.25032e-162	-2.20917e-164	2.67391e-163	3.92082e-164	1.53526e-162	1.13425e-162	-1.25205e-162	5.59381e-163	-6.9329e-164	-2.95095e-163	2.30127e-163	6.15195e-163	4.50432e-164	-5.88248e-163	6.71015e-164	0
5.12064e-163	2.01967e-163	-9.59673e-163	1.38672e-162	-3.58561e-163	-8.26434e-163	-9.17486e-163	-1.41429e-163	-1.04156e-162	-1.31596e-163	-1.18556e-162	5.59147e-163	-1.35383e-162	-4.24384e-163	1.35207e-162	-1.25032e-162	-2.20917e-164	2.67391e-163	3.92082e-164	1.53526e-162	1.13425e-162	-1.25205e-162	5.59381e-163	-6.9329e-164	-2.95095e-163	2.30127e-163	6.15195e-163	4.50432e-164	-5.88248e-163	6.71015e-164	0
5.12064e-163	2.01967e-163	-9.59673e-163	1.38672e-162	-3.58561e-163	-8.26434e-163	-9.17486e-163	-1.41429e-163	-1.04156e-162	-1.31596e-163	-1.18556e-162	5.59147e-163	-1.35383e-162	-4.24384e-163	1.35207e-162	-1.25032e-162	-2.20917e-164	2.67391e-163	3.92082e-164	1.53526e-162	1.13425e-162	-1.25205e-162	5.59381e-163	-6.9329e-164	-2.95095e-163	2.30127e-163	6.15195e-163	4.50432e-164	-5.88248e-163	6.71015e-164	0
5.12064e-163	2.01967e-163	-9.59673e-163	1.38672e-162	-3.58561e-163	-8.26434e-163	-9.17486e-163	-1.41429e-163	-1.04156e-162	-1.31596e-163	-1.18556e-162	5.59147e-163	-1.35383e-162	-4.24384e-163	1.35207e-162	-1.25032e-162	-2.20917e-164	2.67391e-163	3.92082e-164	1.53526e-162	1.13425e-162	-1.25205e-162	5.59381e-163	-6.9329e-164	-2.95095e-163	2.30127e-163	6.15195e-163	4.50432e-164	-5.88248e-163	6.71015e-164	0
5.12064e-163	2.01967e-163	-9.59673e-163	1.38672e-162	-3.58561e-163	-8.26434e-163	-9.17486e-163	-1.41429e-163	-1.04156e-162	-1.31596e-163	-1.18556e-162	5.59147e-163	-1.35383e-162	-4.24384e-163	1.35207e-162	-1.25032e-162	-2.20917e-164	2.67391e-163	3.92082e-164	1.53526e-162	1.13425e-162	-1.25205e-162	5.59381e-163	-6.9329e-164	-2.95095e-163	2.30127e-163	6.15195e-163	4.50432e-164	-5.88248e-163	6.71015e-164	0
5.12064e-163	2.01967e-163	-9.59673e-163	1.38672e-162	-3.58561e-163	-8.26434e-163	-9.17486e-163	-1.41429e-163	-1.04156e-162	-1.31596e-163	-1.18556e-162	5.59147e-163	-1.35383e-162	-4.24384e-163	1.35207e-162	-1.25032e-162	-2.20917e-164	2.67391e-163	3.92082e-164	1.53526e-162	1.13425e-162	-1.25205e-162	5.59381e-163	-6.9329e-164	-2.95095e-163	2.30127e-163	6.15195e-163	4.50432e-164	-5.88248e-163	6.71015e-164	0
5.12064e-163	2.01967e-163	-9.59673e-163	1.38672e-162	-3.58561e-163	-8.26434e-163	-9.17486e-163	-1.41429e-163	-1.04156e-162	-1.31596e-163	-1.18556e-162	5.59147e-163	-1.35383e-162	-4.24384e-163	1.35207e-162	-1.25032e-162	-2.20917e-164	2.67391e-163	3.92082e-164	1.53526e-162	1.13425e-162	-1.25205e-162	5.59381e-163	-6.9329e-164	-2.95095e-163	2.30127e-163	6.15195e-163	4.50432e-164	-5.88248e-163	6.71015e-164	0
5.12064e-163	2.01967e-163	-9.59673e-163	1.38672e-162	-3.58561e-163	-8.26434e-163	-9.17486e-163	-1.41429e-163	-1.04156e-162	-1.31596e-163	-1.18556e-162	5.59147e-163	-1.35383e-162	-4.24384e-163	1.35207e-162	-1.25032e-162	-2.20917e-164	2.67391e-163	3.92082e-164	1.53526e-162	1.13425e-162	-1.25205e-162	5.59381e-163	-6.9329e-164	-2.95095e-163	2.30127e-163	6.15195e-163	4.50432e-164	-5.88248e-163	6.71015e-164	0
5.12064e-163	2.01967e-163	-9.59673e-163	1.38672e-162	-3.58561e-163	-8.26434e-163	-9.17486e-163	-1.41429e-163	-1.04156e-162	-1.31596e-163	-1.18556e-162	5.59147e-163	-1.35383e-162	-4.24384e-163	1.35207e-162	-1.25032e-162	-2.20917e-164	2.67391e-163	3.92082e-164	1.53526e-162	1.13425e-162	-1.25205e-162	5.59381e-163	-6.9329e-164	-2.95095e-163	2.30127e-163	6.15195e-163	4.50432e-164	-5.88248e-163	6.71015e-164	0
5.12064e-163	2.01967e-163	-9.59673e-163	1.38672e-162	-3.58561e-163	-8.26434e-163	-9.17486e-163	-1.41429e-163	-1.04156e-162	-1.31596e-163	-1.18556e-162	5.59147e-163	-1.35383e-162	-4.24384e-163	1.35207e-162	-1.25032e-162	-2.20917e-164	2.67391e-163	3.92082e-164	1.53526e-162	1.13425e-162	-1.25205e-162	5.59381e-163	-6.9329e-164	-2.95095e-163	2.30127e-163	6.15195e-163	4.50432e-164	-5.88248e-163	6.71015e-164	0
5.12064e-163	2.01967e-163	-9.59673e-163	1.38672e-162	-3.58561e-163	-8.26434e-163	-9.17486e-163	-1.41429e-163	-1.04156e-162	-1.31596e-163	-1.18556e-162	5.59147e-163	-1.35383e-162	-4.24384e-163	1.35207e-162	-1.25032e-162	-2.20917e-164	2.67391e-163	3.92082e-164	1.53526e-162	1.13425e-162	-1.25205e-162	5.59381e-163	-6.9329e-164	-2.95095e-163	2.30127e-163	6.15195e-163	4.50432e-164	-5.88248e-163	6.71015e-164	0
5.12064e-163	2.01967e-163	-9.59673e-163	1.38672e-162	-3.58561e-163	-8.26434e-163	-9.17486e-163	-1.41429e-163	-1.04156e-162	-1.31596e-163	-1.18556e-162	5.59147e-163	-1.35383e-162	-4.24384e-163	1.35207e-162	-1.25032e-162	-2.20917e-164	2.67391e-163	3.92082e-164	1.53526e-162	1.13425e-162	-1.25205e-162	5.59381e-163	-6.9329e-164	-2.95095e-163	2.30127e-163	6.15195e-163	4.50432e-164	-5.88248e-163	6.71015e-164	0
5.12064e-163	2.01967e-163	-9.59673e-163	1.38672e-162	-3.58561e-163	-8.26434e-163	-9.17486e-163	-1.41429e-163	-1.04156e-162	-1.31596e-163	-1.18556e-162	5.59147e-163	-1.35383e-162	-4.24384e-163	1.35207e-162	-1.25032e-162	-2.20917e-164	2.67391e-163	3.92082e-164	1.53526e-162	1.13425e-162	-1.25205e-162	5.59381e-163	-6.9329e-164	-2.95095e-163	2.30127e-163	6.15195e-163	4.50432e-164	-5.88248e-163	6.71015e-164	0
5.12064e-163	2.01967e-163	-9.59673e-163	1.38672e-162	-3.58561e-163	-8.26434e-163	-9.17486e-163	-1.41429e-163	-1.04156e-162	-1.31596e-163	-1.18556e-162	5.59147e-163	-1.35383e-162	-4.24384e-163	1.35207e-162	-1.25032e-162	-2.20917e-164	2.67391e-163	3.92082e-164	1.53526e-162	1.13425e-162	-1.25205e-162	5.59381e-163	-6.9329e-164	-2.95095e-163	2.30127e-163	6.15195e-163	4.50432e-164	-5.88248e-163	6.71015e-164	0
5.12064e-163	2.01967e-163	-9.59673e-163	1.38672e-162	-3.58561e-163	-8.26434e-163	-9.17486e-163	-1.41429e-163	-1.04156e-162	-1.31596e-163	-1.18556e-162	5.59147e-163	-1.35383e-162	-4.24384e-163	1.35207e-162	-1.25032e-162	-2.20917e-164	2.67391e-163	3.92082e-164	1.53526e-162	1.13425e-162	-1.25205e-162	5.59381e-163	-6.9329e-164	-2.95095e-163	2.30127e-163	6.15195e-163	4.50432e-164	-5.88248e-163	6.71015e-164	0
5.12064e-163	2.01967e-163	-9.59673e-163	1.38672e-162	-3.58561e-163	-8.26434e-163	-9.17486e-163	-1.41429e-163	-1.04156e-162	-1.31596e-163	-1.18556e-162	5.59147e-163	-1.35383e-162	-4.24384e-163	1.35207e-162	-1.25032e-162	-2.20917e-164	2.67391e-163	3.92082e-164	1.53526e-162	1.13425e-162	-1.25205e-162	5.59381e-163	-6.9329e-164	-2.95095e-163	2.30127e-163	6.15195e-163	4.50432e-164	-5.88248e-163	6.71015e-164	0
5.12064e-163	2.01967e-163	-9.59673e-163	1.38672e-162	-3.58561e-163	-8.26434e-163	-9.17486e-163	-1.41429e-163	-1.04156e-162	-1.31596e-163	-1.18556e-162	5.59147e-163	-1.35383e-162	-4.24384e-163	1.35207e-162	-1.25032e-162	-2.20917e-164	2.67391e-163	3.92082e-164	1.53526e-162	1.13425e-162	-1.25205e-162	5.59381e-163	-6.9329e-164	-2.95095e-163	2.30127e-163	6.15195e-163	4.50432e-164	-5.88248e-163	6.71015e-164	0
5.12064e-163	2.01967e-163	-9.59673e-163	1.38672e-162	-3.58561e-163	-8.26434e-163	-9.17486e-163	-1.41429e-163	-1.04156e-162	-1.31596e-163	-1.18556e-162	5.59147e-163	-1.35383e-162	-4.24384e-163	1.35207e-162	-1.25032e-162	-2.20917e-164	2.67391e-163	3.92082e-164	1.53526e-162	1.13425e-162	-1.25205e-162	5.59381e-163	-6.9329e-164	-2.95095e-163	2.30127e-163	6.15195e-163	4.50432e-164	-5.88248e-163	6.71015e-164	0
5.12064e-163	2.01967e-163	-9.59673e-163	1.38672e-162	-3.58561e-163	-8.26434e-163	-9.17486e-163	-1.41429e-163	-1.04156e-162	-1.31596e-163	-1.18556e-162	5.59147e-163	-1.35383e-162	-4.24384e-163	1.35207e-162	-1.25032e-162	-2.20917e-164	2.67391e-163	3.92082e-164	1.53526e-162	1.13425e-162	-1.25205e-162	5.59381e-163	-6.9329e-164	-2.95095e-163	2.30127e-163	6.15195e-163	4.50432e-164	-5.88248e-163	6.71015e-164	0
5.12064e-163	2.01967e-163	-9.59673e-163	1.38672e-162	-3.58561e-163	-8.26434e-163	-9.17486e-163	-1.41429e-163	-1.04156e-162	-1.31596e-163	-1.18556e-162	5.59147e-163	-1.35383e-162	-4.24384e-163	1.35207e-162	-1.25032e-162	-2.20917e-164	2.67391e-163	3.92082e-164	1.53526e-162	1.13425e-162	-1.25205e-162	5.59381e-163	-6.9329e-164	-2.95095e-163	2.30127e-163	6.15195e-163	4.50432e-164	-5.88248e-163	6.71015e-164	0
5.12064e-163	2.01967e-163	-9.59673e-163	1.38672e-162	-3.58561e-163	-8.26434e-163	-9.17486e-163	-1.41429e-163	-1.04156e-162	-1.31596e-163	-1.18556e-162	5.59147e-163	-1.35383e-162	-4.24384e-163	1.35207e-162	-1.25032e-162	-2.20917e-164	2.67391e-163	3.92082e-164	1.53526e-162	1.13425e-162	-1.25205e-162	5.59381e-163	-6.9329e-164	-2.95095e-163	2.30127e-163	6.15195e-163	4.50432e-164	-5.88248e-163	6.71015e-164	0
5.12064e-163	2.01967e-163	-9.59673e-163	1.38672e-162	-3.58561e-163	-8.26434e-163	-9.17486e-163	-1.41429e-163	-1.04156e-162	-1.31596e-163	-1.18556e-162	5.59147e-163	-1.35383e-162	-4.24384e-163	1.35207e-162	-1.25032e-162	-2.20917e-164	2.67391e-163	3.92082e-164	1.53526e-162	1.13425e-162	-1.25205e-162	5.59381e-163	-6.9329e-164	-2.95095e-163	2.30127e-163	6.15195e-163	4.50432e-164	-5.88248e-163	6.71015e-164	0
5.12064e-163	2.01967e-163	-9.59673e-163	1.38672e-162	-3.58561e-163	-8.26434e-163	-9.17486e-163	-1.41429e-163	-1.04156e-162	-1.31596e-163	-1.18556e-162	5.59147e-163	-1.35383e-162	-4.24384e-163	1.35207e-162	-1.25032e-162	-2.20917e-164	2.67391e-163	3.92082e-164	1.53526e-162	1.13425e-162	-1.25205e-162	5.59381e-163	-6.9329e-164	-2.95095e-163	2.30127e-163	6.15195e-163	4.50432e-164	-5.88248e-163	6.71015e-164	0
5.12064e-163	2.01967e-163	-9.59673e-163	1.38672e-162	-3.58561e-163	-8.26434e-163	-9.17486e-163	-1.41429e-163	-1.04156e-162	-1.31596e-163	-1.18556e-162	5.59147e-163	-1.35383e-162	-4.24384e-163	1.35207e-162	-1.25032e-162	-2.20917e-164	2.67391e-163	3.92082e-164	1.53526e-162	1.13425e-162	-1.25205e-162	5.59381e-163	-6.9329e-164	-2.95095e-163	2.30127e-163	6.15195e-163	4.50432e-164	-5.88248e-163	6.71015e-164	0
5.12064e-163	2.01967e-163	-9.59673e-163	1.38672e-162	-3.58561e-163	-8.26434e-163	-9.17486e-163	-1.41429e-163	-1.04156e-162	-1.31596e-163	-1.18556e-162	5.59147e-163	-1.35383e-162	-4.24384e-163	1.35207e-162	-1.25032e-162	-2.20917e-164	2.67391e-163	3.92082e-164	1.53526e-162	1.13425e-162	-1.25205e-162	5.59381e-163	-6.9329e-164	-2.95095e-163	2.30127e-163	6.15195e-163	4.50432e-164	-5.88248e-163	6.71015e-164	0
5.12064e-163	2.01967e-163	-9.59673e-163	1.38672e-162	-3.58561e-163	-8.26434e-163	-9.17486e-163	-1.41429e-163	-1.04156e-162	-1.31596e-163	-1.18556e-162	5.59147e-163	-1.35383e-162	-4.24384e-163	1.35207e-162	-1.25032e-162	-2.20917e-164	2.67391e-163	3.92082e-164	1.53526e-162	1.13425e-162	-1.25205e-162	5.59381e-163	-6.9329e-164	-2.95095e-163	2.30127e-163	6.15195e-163	4.50432e-164	-5.88248e-163	6.71015e-164	0
5.12064e-163	2.01967e-163	-9.59673e-163	1.38672e-162	-3.58561e-163	-8.26434e-163	-9.17486e-163	-1.41429e-163	-1.04156e-162	-1.31596e-163	-1.18556e-162	5.59147e-163	-1.35383e-162	-4.24384e-163	1.35207e-162	-1.25032e-162	-2.20917e-164	2.67391e-163	3.92082e-164	1.53526e-162	1.13425e-162	-1.25205e-162	5.59381e-163	-6.9329e-164	-2.95095e-163	2.30127e-163	6.15195e-163	4.50432e-164	-5.88248e-163	6.71015e-164	0
5.12064e-163	2.01967e-163	-9.59673e-163	1.38672e-162	-3.58561e-163	-8.26434e-163	-9.17486e-163	-1.41429e-163	-1.04156e-162	-1.31596e-163	-1.18556e-162	5.59147e-163	-1.35383e-162	-4.24384e-163	1.35207e-162	-1.25032e-162	-2.20917e-164	2.67391e-163	3.92082e-164	1.53526e-162	1.13425e-162	-1.25205e-162	5.59381e-163	-6.9329e-164	-2.95095e-163	2.30127e-163	6.15195e-163	4.50432e-164	-5.88248e-163	6.71015e-164	0
5.12064e-163	2.01967e-163	-9.59673e-163	1.38672e-162	-3.58561e-163	-8.26434e-163	-9.17486e-163	-1.41429e-163	-1.04156e-162	-1.31596e-163	-1.18556e-162	5.59147e-163	-1.35383e-162	-4.24384e-163	1.35207e-162	-1.25032e-162	-2.20917e-164	2.67391e-163	3.92082e-164	1.53526e-162	1.13425e-162	-1.25205e-162	5.59381e-163	-6.9329e-164	-2.95095e-163	2.30127e-163	6.15195e-163	4.50432e-164	-5.88248e-163	6.71015e-164	0
5.12064e-163	2.01967e-163	-9.59673e-163	1.38672e-162	-3.58561e-163	-8.26434e-163	-9.17486e-163	-1.41429e-163	-1.04156e-162	-1.31596e-163	-1.18556e-162	5.59147e-163	-1.35383e-162	-4.24384e-163	1.35207e-162	-1.25032e-162	-2.20917e-164	2.67391e-163	3.92082e-164	1.53526e-162	1.13425e-162	-1.25205e-162	5.59381e-163	-6.9329e-164	-2.95095e-163	2.30127e-163	6.15195e-163	4.50432e-164	-5.88248e-163	6.71015e-164	0
5.12064e-163	2.01967e-163	-9.59673e-163	1.38672e-162	-3.58561e-163	-8.26434e-163	-9.17486e-163	-1.41429e-163	-1.04156e-162	-1.31596e-163	-1.18556e-162	5.59147e-163	-1.35383e-162	-4.24384e-163	1.35207e-162	-1.25032e-162	-2.20917e-164	2.67391e-163	3.92082e-164	1.53526e-162	1.13425e-162	-1.25205e-162	5.59381e-163	-6.9329e-164	-2.95095e-163	2.30127e-163	6.15195e-163	4.50432e-164	-5.88248e-163	6.71015e-164	0
5.12064e-163	2.01967e-163	-9.59673e-163	1.38672e-162	-3.58561e-163	-8.26434e-163	-9.17486e-163	-1.41429e-163	-1.04156e-162	-1.31596e-163	-1.18556e-162	5.59147e-163	-1.35383e-162	-4.24384e-163	1.35207e-162	-1.25032e-162	-2.20917e-164	2.67391e-163	3.92082e-164	1.53526e-162	1.13425e-162	-1.25205e-162	5.59381e-163	-6.9329e-164	-2.95095e-163	2.30127e-163	6.15195e-163	4.50432e-164	-5.88248e-163	6.71015e-164	0
5.12064e-163	2.01967e-163	-9.59673e-163	1.38672e-162	-3.58561e-163	-8.26434e-163	-9.17486e-163	-1.41429e-163	-1.04156e-162	-1.31596e-163	-1.18556e-162	5.59147e-163	-1.35383e-162	-4.24384e-163	1.35207e-162	-1.25032e-162	-2.20917e-164	2.67391e-163	3.92082e-164	1.53526e-162	1.13425e-162	-1.25205e-162	5.59381e-163	-6.9329e-164	-2.95095e-163	2.30127e-163	6.15195e-163	4.50432e-164	-5.88248e-163	6.71015e-164	0
5.12064e-163	2.01967e-163	-9.59673e-163	1.38672e-162	-3.58561e-163	-8.26434e-163	-9.17486e-163	-1.41429e-163	-1.04156e-162	-1.31596e-163	-1.18556e-162	5.59147e-163	-1.35383e-162	-4.24384e-163	1.35207e-162	-1.25032e-162	-2.20917e-164	2.67391e-163	3.92082e-164	1.53526e-162	1.13425e-162	-1.25205e-162	5.59381e-163	-6.9329e-164	-2.95095e-163	2.30127e-163	6.15195e-163	4.50432e-164	-5.88248e-163	6.71015e-164	0
5.12064e-163	2.01967e-163	-9.59673e-163	1.38672e-162	-3.58561e-163	-8.26434e-163	-9.17486e-163	-1.41429e-163	-1.04156e-162	-1.31596e-163	-1.18556e-162	5.59147e-163	-1.35383e-162	-4.24384e-163	1.35207e-162	-1.25032e-162	-2.20917e-164	2.67391e-163	3.92082e-164	1.53526e-162	1.13425e-162	-1.25205e-162	5.59381e-163	-6.9329e-164	-2.95095e-163	2.30127e-163	6.15195e-163	4.50432e-164	-5.88248e-163	6.71015e-164	0
5.12064e-163	2.01967e-163	-9.59673e-163	1.38672e-162	-3.58561e-163	-8.26434e-163	-9.17486e-163	-1.41429e-163	-1.04156e-162	-1.31596e-163	-1.18556e-162	5.59147e-163	-1.35383e-162	-4.24384e-163	1.35207e-162	-1.25032e-162	-2.20917e-164	2.67391e-163	3.92082e-164	1.53526e-162	1.13425e-162	-1.25205e-162	5.59381e-163	-6.9329e-164	-2.95095e-163	2.30127e-163	6.15195e-163	4.50432e-164	-5.88248e-163	6.71015e-164	0
5.12064e-163	2.01967e-163	-9.59673e-163	1.38672e-162	-3.58561e-163	-8.26434e-163	-9.17486e-163	-1.41429e-163	-1.04156e-162	-1.31596e-163	-1.18556e-162	5.59147e-163	-1.35383e-162	-4.24384e-163	1.35207e-162	-1.25032e-162	-2.20917e-164	2.67391e-163	3.92082e-164	1.53526e-162	1.13425e-162	-1.25205e-162	5.59381e-163	-6.9329e-164	-2.95095e-163	2.30127e-163	6.15195e-163	4.50432e-164	-5.88248e-163	6.71015e-164	0
5.12064e-163	2.01967e-163	-9.59673e-163	1.38672e-162	-3.58561e-163	-8.26434e-163	-9.17486e-163	-1.41429e-163	-1.04156e-162	-1.31596e-163	-1.18556e-162	5.59147e-163	-1.35383e-162	-4.24384e-163	1.35207e-162	-1.25032e-162	-2.20917e-164	2.67391e-163	3.92082e-164	1.53526e-162	1.13425e-162	-1.25205e-162	5.59381e-163	-6.9329e-164	-2.95095e-163	2.30127e-163	6.15195e-163	4.50432e-164	-5.88248e-163	6.71015e-164	0
5.12064e-163	2.01967e-163	-9.59673e-163	1.38672e-162	-3.58561e-163	-8.26434e-163	-9.17486e-163	-1.41429e-163	-1.04156e-162	-1.31596e-163	-1.18556e-162	5.59147e-163	-1.35383e-162	-4.24384e-163	1.35207e-162	-1.25032e-162	-2.20917e-164	2.67391e-163	3.92082e-164	1.53526e-162	1.13425e-162	-1.25205e-162	5.59381e-163	-6.9329e-164	-2.95095e-163	2.30127e-163	6.15195e-163	4.50432e-164	-5.88248e-163	6.71015e-164	0
5.12064e-163	2.01967e-163	-9.59673e-163	1.38672e-162	-3.58561e-163	-8.26434e-163	-9.17486e-163	-1.41429e-163	-1.04156e-162	-1.31596e-163	-1.18556e-162	5.59147e-163	-1.35383e-162	-4.24384e-163	1.35207e-162	-1.25032e-162	-2.20917e-164	2.67391e-163	3.92082e-164	1.53526e-162	1.13425e-162	-1.25205e-162	5.59381e-163	-6.9329e-164	-2.95095e-163	2.30127e-163	6.15195e-163	4.50432e-164	-5.88248e-163	6.71015e-164	0
5.12064e-163	2.01967e-163	-9.59673e-163	1.38672e-162	-3.58561e-163	-8.26434e-163	-9.17486e-163	-1.41429e-163	-1.04156e-162	-1.31596e-163	-1.18556e-162	5.59147e-163	-1.35383e-162	-4.24384e-163	1.35207e-162	-1.25032e-162	-2.20917e-164	2.67391e-163	3.92082e-164	1.53526e-162	1.13425e-162	-1.25205e-162	5.59381e-163	-6.9329e-164	-2.95095e-163	2.30127e-163	6.15195e-163	4.50432e-164	-5.88248e-163	6.71015e-164	0
5.12064e-163	2.01967e-163	-9.59673e-163	1.38672e-162	-3.58561e-163	-8.26434e-163	-9.17486e-163	-1.41429e-163	-1.04156e-162	-1.31596e-163	-1.18556e-162	5.59147e-163	-1.35383e-162	-4.24384e-163	1.35207e-162	-1.25032e-162	-2.20917e-164	2.67391e-163	3.92082e-164	1.53526e-162	1.13425e-162	-1.25205e-162	5.59381e-163	-6.9329e-164	-2.95095e-163	2.30127e-163	6.15195e-163	4.50432e-164	-5.88248e-163	6.71015e-164	0
5.12064e-163	2.01967e-163	-9.59673e-163	1.38672e-162	-3.58561e-163	-8.26434e-163	-9.17486e-163	-1.41429e-163	-1.04156e-162	-1.31596e-163	-1.18556e-162	5.59147e-163	-1.35383e-162	-4.24384e-163	1.35207e-162	-1.25032e-162	-2.20917e-164	2.67391e-163	3.92082e-164	1.53526e-162	1.13425e-162	-1.25205e-162	5.59381e-163	-6.9329e-164	-2.95095e-163	2.30127e-163	6.15195e-163	4.50432e-164	-5.88248e-163	6.71015e-164	0
5.12064e-163	2.01967e-163	-9.59673e-163	1.38672e-162	-3.58561e-163	-8.26434e-163	-9.17486e-163	-1.41429e-163	-1.04156e-162	-1.31596e-163	-1.18556e-162	5.59147e-163	-1.35383e-162	-4.24384e-163	1.35207e-162	-1.25032e-162	-2.20917e-164	2.67391e-163	3.92082e-164	1.53526e-162	1.13425e-162	-1.25205e-162	5.59381e-163	-6.9329e-164	-2.95095e-163	2.30127e-163	6.15195e-163	4.50432e-164	-5.88248e-163	6.71015e-164	0
5.12064e-163	2.01967e-163	-9.59673e-163	1.38672e-162	-3.58561e-163	-8.26434e-163	-9.17486e-163	-1.41429e-163	-1.04156e-162	-1.31596e-163	-1.18556e-162	5.59147e-163	-1.35383e-162	-4.24384e-163	1.35207e-162	-1.25032e-162	-2.20917e-164	2.67391e-163	3.92082e-164	1.53526e-162	1.13425e-162	-1.25205e-162	5.59381e-163	-6.9329e-164	-2.95095e-163	2.30127e-163	6.15195e-163	4.50432e-164	-5.88248e-163	6.71015e-164	0
5.12064e-163	2.01967e-163	-9.59673e-163	1.38672e-162	-3.58561e-163	-8.26434e-163	-9.17486e-163	-1.41429e-163	-1.04156e-162	-1.31596e-163	-1.18556e-162	5.59147e-163	-1.35383e-162	-4.24384e-163	1.35207e-162	-1.25032e-162	-2.20917e-164	2.67391e-163	3.92082e-164	1.53526e-162	1.13425e-162	-1.25205e-162	5.59381e-163	-6.9329e-164	-2.95095e-163	2.30127e-163	6.15195e-163	4.50432e-164	-5.88248e-163	6.71015e-164	0
5.12064e-163	2.01967e-163	-9.59673e-163	1.38672e-162	-3.58561e-163	-8.26434e-163	-9.17486e-163	-1.41429e-163	-1.04156e-162	-1.31596e-163	-1.18556e-162	5.59147e-163	-1.35383e-162	-4.24384e-163	1.35207e-162	-1.25032e-162	-2.20917e-164	2.67391e-163	3.92082e-164	1.53526e-162	1.13425e-162	-1.25205e-162	5.59381e-163	-6.9329e-164	-2.95095e-163	2.30127e-163	6.15195e-163	4.50432e-164	-5.88248e-163	6.71015e-164	0
5.12064e-163	2.01967e-163	-9.59673e-163	1.38672e-162	-3.58561e-163	-8.26434e-163	-9.17486e-163	-1.41429e-163	-1.04156e-162	-1.31596e-163	-1.18556e-162	5.59147e-163	-1.35383e-162	-4.24384e-163	1.35207e-162	-1.25032e-162	-2.20917e-164	2.67391e-163	3.92082e-164	1.53526e-162	1.13425e-162	-1.25205e-162	5.59381e-163	-6.9329e-164	-2.95095e-163	2.30127e-163	6.15195e-163	4.50432e-164	-5.88248e-163	6.71015e-164	0
5.12064e-163	2.01967e-163	-9.59673e-163	1.38672e-162	-3.58561e-163	-8.26434e-163	-9.17486e-163	-1.41429e-163	-1.04156e-162	-1.31596e-163	-1.18556e-162	5.59147e-163	-1.35383e-162	-4.24384e-163	1.35207e-162	-1.25032e-162	-2.20917e-164	2.67391e-163	3.92082e-164	1.53526e-162	1.13425e-162	-1.25205e-162	5.59381e-163	-6.9329e-164	-2.95095e-163	2.30127e-163	6.15195e-163	4.50432e-164	-5.88248e-163	6.71015e-164	0
5.12064e-163	2.01967e-163	-9.59673e-163	1.38672e-162	-3.58561e-163	-8.26434e-163	-9.17486e-163	-1.41429e-163	-1.04156e-162	-1.31596e-163	-1.18556e-162	5.59147e-163	-1.35383e-162	-4.24384e-163	1.35207e-162	-1.25032e-162	-2.20917e-164	2.67391e-163	3.92082e-164	1.53526e-162	1.13425e-162	-1.25205e-162	5.59381e-163	-6.9329e-164	-2.95095e-163	2.30127e-163	6.15195e-163	4.50432e-164	-5.88248e-163	6.71015e-164	0
5.12064e-163	2.01967e-163	-9.59673e-163	1.38672e-162	-3.58561e-163	-8.26434e-163	-9.17486e-163	-1.41429e-163	-1.04156e-162	-1.31596e-163	-1.18556e-162	5.59147e-163	-1.35383e-162	-4.24384e-163	1.35207e-162	-1.25032e-162	-2.20917e-164	2.67391e-163	3.92082e-164	1.53526e-162	1.13425e-162	-1.25205e-162	5.59381e-163	-6.9329e-164	-2.95095e-163	2.30127e-163	6.15195e-163	4.50432e-164	-5.88248e-163	6.71015e-164	0
5.12064e-163	2.01967e-163	-9.59673e-163	1.38672e-162	-3.58561e-163	-8.26434e-163	-9.17486e-163	-1.41429e-163	-1.04156e-162	-1.31596e-163	-1.18556e-162	5.59147e-163	-1.35383e-162	-4.24384e-163	1.35207e-162	-1.25032e-162	-2.20917e-164	2.67391e-163	3.92082e-164	1.53526e-162	1.13425e-162	-1.25205e-162	5.59381e-163	-6.9329e-164	-2.95095e-163	2.30127e-163	6.15195e-163	4.50432e-164	-5.88248e-163	6.71015e-164	0
5.12064e-163	2.01967e-163	-9.59673e-163	1.38672e-162	-3.58561e-163	-8.26434e-163	-9.17486e-163	-1.41429e-163	-1.04156e-162	-1.31596e-163	-1.18556e-162	5.59147e-163	-1.35383e-162	-4.24384e-163	1.35207e-162	-1.25032e-162	-2.20917e-164	2.67391e-163	3.92082e-164	1.53526e-162	1.13425e-162	-1.25205e-162	5.59381e-163	-6.9329e-164	-2.95095e-163	2.30127e-163	6.15195e-163	4.50432e-164	-5.88248e-163	6.71015e-164	0
5.12064e-163	2.01967e-163	-9.59673e-163	1.38672e-162	-3.58561e-163	-8.26434e-163	-9.17486e-163	-1.41429e-163	-1.04156e-162	-1.31596e-163	-1.18556e-162	5.59147e-163	-1.35383e-162	-4.24384e-163	1.35207e-162	-1.25032e-162	-2.20917e-164	2.67391e-163	3.92082e-164	1.53526e-162	1.13425e-162	-1.25205e-162	5.59381e-163	-6.9329e-164	-2.95095e-163	2.30127e-163	6.15195e-163	4.50432e-164	-5.88248e-163	6.71015e-164	0
5.12064e-163	2.01967e-163	-9.59673e-163	1.38672e-162	-3.58561e-163	-8.26434e-163	-9.17486e-163	-1.41429e-163	-1.04156e-162	-1.31596e-163	-1.18556e-162	5.59147e-163	-1.35383e-162	-4.24384e-163	1.35207e-162	-1.25032e-162	-2.20917e-164	2.67391e-163	3.92082e-164	1.53526e-162	1.13425e-162	-1.25205e-162	5.59381e-163	-6.9329e-164	-2.95095e-163	2.30127e-163	6.15195e-163	4.50432e-164	-5.88248e-163	6.71015e-164	0
5.12064e-163	2.01967e-163	-9.59673e-163	1.38672e-162	-3.58561e-163	-8.26434e-163	-9.17486e-163	-1.41429e-163	-1.04156e-162	-1.31596e-163	-1.18556e-162	5.59147e-163	-1.35383e-162	-4.24384e-163	1.35207e-162	-1.25032e-162	-2.20917e-164	2.67391e-163	3.92082e-164	1.53526e-162	1.13425e-162	-1.25205e-162	5.59381e-163	-6.9329e-164	-2.95095e-163	2.30127e-163	6.15195e-163	4.50432e-164	-5.88248e-163	6.71015e-164	0
5.12064e-163	2.01967e-163	-9.59673e-163	1.38672e-162	-3.58561e-163	-8.26434e-163	-9.17486e-163	-1.41429e-163	-1.04156e-162	-1.31596e-163	-1.18556e-162	5.59147e-163	-1.35383e-162	-4.24384e-163	1.35207e-162	-1.25032e-162	-2.20917e-164	2.67391e-163	3.92082e-164	1.53526e-162	1.13425e-162	-1.25205e-162	5.59381e-163	-6.9329e-164	-2.95095e-163	2.30127e-163	6.15195e-163	4.50432e-164	-5.88248e-163	6.71015e-164	0
5.12064e-163	2.01967e-163	-9.59673e-163	1.38672e-162	-3.58561e-163	-8.26434e-163	-9.17486e-163	-1.41429e-163	-1.04156e-162	-1.31596e-163	-1.18556e-162	5.59147e-163	-1.35383e-162	-4.24384e-163	1.35207e-162	-1.25032e-162	-2.20917e-164	2.67391e-163	3.92082e-164	1.53526e-162	1.13425e-162	-1.25205e-162	5.59381e-163	-6.9329e-164	-2.95095e-163	2.30127e-163	6.15195e-163	4.50432e-164	-5.88248e-163	6.71015e-164	0
5.12064e-163	2.01967e-163	-9.59673e-163	1.38672e-162	-3.58561e-163	-8.26434e-163	-9.17486e-163	-1.41429e-163	-1.04156e-162	-1.31596e-163	-1.18556e-162	5.59147e-163	-1.35383e-162	-4.24384e-163	1.35207e-162	-1.25032e-162	-2.20917e-164	2.67391e-163	3.92082e-164	1.53526e-162	1.13425e-162	-1.25205e-162	5.59381e-163	-6.9329e-164	-2.95095e-163	2.30127e-163	6.15195e-163	4.50432e-164	-5.88248e-163	6.71015e-164	0
5.12064e-163	2.01967e-163	-9.59673e-163	1.38672e-162	-3.58561e-163	-8.26434e-163	-9.17486e-163	-1.41429e-163	-1.04156e-162	-1.31596e-163	-1.18556e-162	5.59147e-163	-1.35383e-162	-4.24384e-163	1.35207e-162	-1.25032e-162	-2.20917e-164	2.67391e-163	3.92082e-164	1.53526e-162	1.13425e-162	-1.25205e-162	5.59381e-163	-6.9329e-164	-2.95095e-163	2.30127e-163	6.15195e-163	4.50432e-164	-5.88248e-163	6.71015e-164	0
5.12064e-163	2.01967e-163	-9.59673e-163	1.38672e-162	-3.58561e-163	-8.26434e-163	-9.17486e-163	-1.41429e-163	-1.04156e-162	-1.31596e-163	-1.18556e-162	5.59147e-163	-1.35383e-162	-4.24384e-163	1.35207e-162	-1.25032e-162	-2.20917e-164	2.67391e-163	3.92082e-164	1.53526e-162	1.13425e-162	-1.25205e-162	5.59381e-163	-6.9329e-164	-2.95095e-163	2.30127e-163	6.15195e-163	4.50432e-164	-5.88248e-163	6.71015e-164	0
5.12064e-163	2.01967e-163	-9.59673e-163	1.38672e-162	-3.58561e-163	-8.26434e-163	-9.17486e-163	-1.41429e-163	-1.04156e-162	-1.31596e-163	-1.18556e-162	5.59147e-163	-1.35383e-162	-4.24384e-163	1.35207e-162	-1.25032e-162	-2.20917e-164	2.67391e-163	3.92082e-164	1.53526e-162	1.13425e-162	-1.25205e-162	5.59381e-163	-6.9329e-164	-2.95095e-163	2.30127e-163	6.15195e-163	4.50432e-164	-5.88248e-163	6.71015e-164	0
5.12064e-163	2.01967e-163	-9.59673e-163	1.38672e-162	-3.58561e-163	-8.26434e-163	-9.17486e-163	-1.41429e-163	-1.04156e-162	-1.31596e-163	-1.18556e-162	5.59147e-163	-1.35383e-162	-4.24384e-163	1.35207e-162	-1.25032e-162	-2.20917e-164	2.67391e-163	3.92082e-164	1.53526e-162	1.13425e-162	-1.25205e-162	5.59381e-163	-6.9329e-164	-2.95095e-163	2.30127e-163	6.15195e-163	4.50432e-164	-5.88248e-163	6.71015e-164	0
[truncated: 2,023 more rows]
