# Supplementary material for: A modified shuffled frog leaping algorithm with inertia weight
Source: Sci Rep. 2024 Feb 20;14:4146. doi: 10.1038/s41598-024-51306-1 (PMC11224354; doi:10.1038/s41598-024-51306-1)
Supplement: Supplementary file 1 — Supplementary Information. [file 41598_2024_51306_MOESM1_ESM.zip › data/F1/MSFLA_Q_23.xls]

## Sheet: Sheet1
-1.36192	1.5695	3.73504	-6.09257	-0.867649	-3.92142	-0.330504	0.212106	-2.21304	-0.0117439	2.31372	0.0653348	-0.664226	0.330426	1.59079	0.85194	-0.264879	0.0602949	-2.31671	0.638768	9.582	-6.61347	0.738354	-3.11334	-5.59435	1.41243	-0.570882	2.8935	-0.0495403	-5.88634	314.016
-0.300849	0.712143	-0.068934	0.0854072	0.625815	0.143634	-0.066368	0.495881	-0.445141	-0.0881811	-0.259305	-0.0250811	-0.106862	0.261893	-0.0122928	-0.0214587	-0.32251	0.469534	0.270858	-0.275196	0.0459185	-0.0496923	0.185223	0.0779389	-0.15428	-0.0328564	0.20332	0.0503643	0.0690923	0.173436	2.24884
0.00462317	-0.0399621	-0.00623209	-0.0162805	-0.000310629	0.014888	0.0161971	-0.00700147	-0.0241809	0.00112827	-0.049278	0.00597805	0.00267368	0.0188052	-0.0189672	0.000544755	0.000137502	0.00580781	0.000628706	-0.000221296	-0.0352156	0.00619987	0.00180332	-0.00313244	-0.0114971	-0.00839436	0.00582896	-0.0181978	0.000497255	-0.017859	0.00843905
0.000177969	-0.000490287	0.00399317	-0.000198492	-0.000554212	0.00036467	-0.0012615	-0.000529504	-0.00157549	0.000504012	3.4856e-05	-0.00446531	-0.00355292	-0.00282135	-0.00102638	0.0038842	0.00775047	0.000723805	-0.000310427	-0.0024724	0.000727223	-0.00098737	-0.00604499	0.00171185	0.00108736	-8.50821e-05	-0.00326904	0.000260505	9.2534e-05	0.000536255	0.000197988
-9.76524e-05	-0.000261746	5.64456e-05	-0.000125222	5.63942e-05	-0.00011829	-0.000107476	-0.000304312	-0.000324272	-3.22883e-05	-0.000118411	-4.20516e-05	0.000220692	-6.84721e-05	-0.000224339	0.000233312	5.50911e-05	-5.02836e-05	0.000675092	-0.000267979	-0.000164338	-1.04477e-05	-0.000354362	-0.00015332	-6.32629e-05	0.000217426	-8.04058e-05	0.000419183	0.00016291	0.000119391	1.48195e-06
-1.00679e-05	2.81192e-06	1.23147e-05	-3.57963e-06	7.60222e-07	9.07816e-06	1.22813e-05	-1.89811e-05	1.65463e-06	-8.70367e-06	4.33938e-06	-2.15014e-06	-1.26777e-05	-1.07839e-05	2.27715e-07	-3.34176e-06	1.38496e-05	-1.7727e-06	-3.0425e-05	3.32906e-05	2.56875e-05	4.20119e-06	1.59492e-05	5.3954e-08	4.39125e-05	-2.0749e-06	1.19682e-05	2.92253e-05	1.07264e-06	-4.33683e-05	9.23074e-09
8.50349e-07	1.31299e-07	-1.65472e-06	-3.23903e-06	4.37529e-07	1.87785e-06	1.22814e-06	3.36587e-07	-1.39941e-07	2.71117e-07	-1.25207e-06	-5.5795e-07	-1.8842e-07	-1.56935e-07	3.30223e-07	1.38452e-06	-4.47936e-06	-2.65896e-06	2.30111e-06	-1.28353e-06	-1.19339e-06	-1.90677e-06	-4.79426e-07	-1.2671e-06	-1.53211e-07	-5.88908e-06	-1.68307e-06	-2.65006e-06	1.50677e-06	1.88728e-06	1.14732e-10
-4.38833e-08	-4.35067e-08	-5.87598e-09	2.24203e-08	2.48937e-09	-5.41091e-08	5.91209e-08	2.81284e-07	3.8858e-08	-1.85194e-08	4.06009e-07	7.25876e-08	3.79859e-07	-4.54137e-08	-2.78758e-08	7.24168e-08	2.79577e-09	-9.15811e-08	8.87648e-09	-7.12994e-09	-9.6046e-08	-1.35723e-07	-6.20148e-08	-1.75437e-08	-3.00446e-07	6.78087e-09	1.11803e-07	2.01e-07	-1.39826e-07	8.02204e-08	6.23771e-13
-1.48481e-09	-2.82604e-09	2.12508e-10	4.90945e-09	7.38579e-11	-2.1275e-09	-4.47524e-09	7.18539e-09	-1.39187e-09	8.02392e-10	4.16196e-08	9.26778e-09	-5.22605e-09	-3.61088e-08	3.31019e-08	6.57357e-10	-5.49328e-09	5.18495e-09	-1.48048e-08	5.50156e-09	5.37969e-09	3.17584e-09	-4.38814e-09	-1.10776e-08	3.98725e-09	-7.02826e-11	-5.62841e-09	1.45487e-08	-1.50722e-09	2.02251e-08	5.5166e-15
1.27207e-09	1.59875e-10	-5.25071e-10	7.39964e-11	-7.8028e-10	2.24428e-09	-7.35791e-11	1.30033e-09	3.42635e-10	1.68709e-10	-1.38554e-10	6.03162e-10	9.26416e-10	-3.12637e-11	-1.37438e-09	-2.16315e-09	-1.04459e-09	2.00918e-11	-4.56843e-10	1.51964e-10	4.76652e-10	5.21415e-10	1.24801e-09	-6.90633e-10	-8.24092e-11	6.88581e-11	-5.10776e-12	4.63847e-10	-3.62575e-10	1.35236e-09	2.3267e-17
-4.99674e-11	1.61398e-11	6.60887e-11	2.44715e-12	-2.69103e-11	2.27362e-10	2.82284e-12	1.7372e-11	-4.46502e-11	7.44455e-12	1.1226e-11	-3.29715e-10	-1.17385e-12	-1.40826e-10	2.06522e-13	-1.42726e-11	4.66682e-12	6.41625e-12	-1.70359e-11	1.03309e-10	5.13596e-11	-9.8134e-12	-7.32335e-12	-8.68377e-11	-3.70788e-11	-3.4245e-11	-1.12524e-10	9.45883e-11	-4.88441e-11	7.00285e-11	2.43583e-19
-3.8404e-12	4.07124e-12	7.3816e-12	5.13474e-12	-8.71359e-12	-5.69022e-12	-8.99651e-12	3.61733e-12	-1.09884e-11	-4.33486e-12	4.95095e-12	3.51216e-12	-8.16402e-12	-1.31055e-11	4.10344e-12	2.59872e-12	1.12751e-12	6.16872e-13	-2.85631e-12	-6.05919e-13	-3.36431e-12	8.54577e-14	-2.64639e-12	8.22911e-12	5.2651e-13	-2.6747e-12	4.37582e-13	6.72759e-12	-3.82874e-12	2.90128e-12	9.25071e-22
3.12878e-14	-5.17118e-13	5.98374e-13	1.47797e-13	1.57211e-14	-2.73082e-13	7.44755e-13	2.09796e-12	-1.08685e-12	1.73721e-13	5.74454e-13	-1.51129e-13	1.29865e-13	7.14387e-13	1.191e-12	-6.69095e-14	-4.17834e-13	-4.27655e-13	3.5039e-13	9.90221e-13	5.57297e-13	7.6441e-13	-2.37515e-13	3.74818e-13	1.62227e-13	1.08043e-12	1.17462e-14	1.59807e-12	-4.94139e-13	1.28244e-13	1.57544e-23
-2.83852e-15	3.37968e-14	6.83693e-15	2.82119e-15	4.29857e-13	-1.28532e-14	2.41944e-14	9.85972e-15	-4.9153e-14	4.78636e-14	-4.70001e-15	2.74723e-13	6.68202e-14	-9.44204e-15	-4.24984e-14	8.71087e-15	4.90495e-14	4.05797e-14	-1.13227e-14	-7.91843e-14	-1.50485e-14	-1.8666e-14	-2.34878e-15	-1.67922e-14	-6.63624e-15	5.1624e-14	6.35329e-15	4.016e-15	5.19739e-14	3.3162e-14	2.91348e-25
-1.95914e-14	-8.2208e-19	9.19164e-15	-2.32751e-15	-5.12544e-16	-1.1698e-15	1.69128e-15	-5.67953e-16	-7.11829e-15	-5.99481e-15	-1.19964e-17	9.73771e-17	1.73566e-14	2.1742e-15	1.68265e-15	-2.7998e-15	-5.66202e-15	-3.10382e-15	3.96051e-15	-1.42593e-15	-7.10673e-15	3.71881e-15	3.99543e-15	-2.3276e-16	-8.24001e-15	-1.74943e-15	-1.06711e-15	1.92457e-15	3.59556e-16	1.00252e-15	1.09851e-27
1.13453e-16	-5.55931e-17	2.18282e-16	-8.01266e-16	3.3259e-16	-4.71965e-20	-5.01942e-16	6.83395e-16	-2.08873e-16	1.05131e-15	1.93661e-16	-9.24055e-16	-9.21732e-17	8.27907e-17	3.65185e-18	-4.0401e-16	3.46043e-16	8.28056e-16	4.13951e-16	1.01601e-16	1.37811e-16	6.11464e-16	-1.81757e-17	2.1318e-15	-5.57419e-17	-7.21881e-18	-8.8789e-16	-2.60492e-16	2.80009e-16	7.73005e-16	1.12143e-29
-1.10686e-17	1.00694e-17	1.95726e-18	2.3197e-17	8.06986e-17	3.65802e-17	-1.85917e-17	-4.5502e-18	1.88797e-17	-2.64783e-17	2.10358e-17	1.03638e-16	-4.03164e-18	3.07473e-17	1.28454e-16	-5.92281e-18	-3.99777e-18	1.49963e-17	7.7681e-18	-1.21643e-17	-1.4146e-17	-6.24193e-17	2.47622e-17	1.3586e-18	6.25701e-17	1.69327e-17	1.84828e-17	1.5074e-17	-2.56876e-17	-1.28397e-17	4.94764e-32
-2.04681e-18	-2.14112e-19	-4.23715e-19	5.37786e-20	-2.1975e-18	-3.71203e-18	8.50931e-19	-3.72294e-19	-8.2352e-20	3.39376e-19	-4.3265e-19	1.01579e-18	6.14518e-19	-5.04497e-19	5.60082e-19	1.47558e-17	-5.28402e-18	-7.33601e-18	-2.9313e-20	-2.73319e-18	1.36542e-17	-7.60682e-18	8.29055e-18	-1.02654e-18	3.22043e-19	-2.17307e-18	2.62087e-18	3.20324e-18	-4.8711e-19	-1.1915e-18	6.70819e-34
-9.24389e-20	5.56158e-19	1.62199e-19	-1.39479e-19	1.50154e-20	-5.71171e-19	-5.59801e-20	7.52704e-22	7.89657e-20	3.91071e-20	-1.02556e-18	5.61987e-19	1.49252e-20	1.62367e-19	5.32392e-19	1.83169e-19	1.24992e-19	-9.15094e-21	4.21028e-21	1.0274e-19	3.15611e-19	-1.86506e-19	-7.76186e-19	1.43084e-19	-3.53618e-20	-2.42755e-19	-2.84217e-20	-4.58008e-19	-1.34883e-19	-8.42015e-20	3.49181e-36
-3.92437e-21	1.19171e-21	-9.30972e-21	6.96609e-20	2.20978e-20	-2.86361e-20	-1.06652e-20	-6.14566e-21	-6.42362e-20	2.10821e-21	-9.50084e-22	-7.69642e-21	5.93594e-20	-1.13876e-20	1.54757e-20	5.09764e-20	5.20414e-21	-2.93451e-21	-3.57984e-20	2.70499e-20	1.43061e-20	-4.06044e-20	-5.35082e-21	-1.47624e-20	2.96593e-20	-8.84822e-20	-2.00541e-20	3.00484e-20	-4.00019e-20	3.4981e-20	3.40847e-38
1.31526e-21	-2.86173e-21	7.77674e-22	-7.16612e-22	-2.05828e-21	-6.37129e-21	-4.90658e-21	1.7037e-21	2.90078e-22	2.3807e-22	-3.55581e-22	-2.05758e-21	5.15924e-22	-4.77963e-22	6.81045e-21	1.64316e-21	-2.27007e-22	-3.25849e-21	-7.7927e-21	-7.77844e-22	4.05118e-22	4.42085e-21	1.58604e-21	-3.40473e-21	2.28323e-24	6.63815e-22	8.0526e-22	-8.11025e-22	1.47115e-21	4.00895e-23	2.46652e-40
-3.46208e-23	1.14446e-22	3.02093e-23	-1.9077e-22	-4.43143e-23	2.43749e-22	-2.34538e-22	-1.61987e-22	-1.35118e-22	-3.94136e-23	7.91766e-23	1.23309e-23	-2.55185e-23	4.11696e-23	1.89918e-22	-4.06803e-25	-3.19698e-22	5.81541e-22	3.48382e-22	-4.09715e-23	-1.12802e-22	5.86109e-23	-1.12268e-22	1.74562e-22	1.67766e-23	1.50714e-22	-2.74194e-23	-1.24814e-23	8.67138e-24	1.55358e-22	9.2967e-43
-5.36391e-24	-1.26876e-23	3.32367e-24	-2.21642e-24	2.26803e-23	1.05236e-24	-9.45069e-23	-1.73033e-23	-4.78857e-23	-3.97399e-24	2.17121e-23	-3.54866e-23	-1.96153e-24	-1.31875e-25	2.98298e-24	4.13892e-24	-1.87763e-23	-3.05951e-23	1.30981e-23	-1.04144e-23	-1.5124e-23	-1.99218e-23	1.72057e-25	9.78786e-24	5.93144e-24	-9.64252e-23	-8.70799e-24	4.46438e-24	6.95768e-24	6.05525e-23	2.94555e-44
3.56424e-25	-2.74097e-24	-6.00324e-25	5.01121e-24	-6.73755e-24	4.77566e-25	-1.2326e-24	-4.83567e-25	2.52335e-25	1.98043e-24	-2.5408e-24	8.74343e-25	1.58537e-25	-2.1039e-24	2.95704e-24	1.49526e-24	1.34699e-25	9.53412e-25	1.09644e-24	-8.98882e-25	6.80933e-26	-2.20542e-25	-1.65854e-24	1.7284e-24	-3.65823e-25	-1.17852e-25	5.9026e-25	4.587e-24	-3.5997e-24	-1.01617e-24	1.51382e-46
-1.25399e-25	-2.81847e-25	1.56996e-25	1.20487e-25	-7.8805e-26	-5.92169e-26	1.1472e-25	-2.59377e-25	1.42426e-26	-2.79825e-25	7.17107e-25	7.55619e-27	1.47319e-25	2.33447e-25	1.78571e-25	1.02692e-26	-5.35567e-25	2.38599e-25	1.67163e-24	1.04782e-26	-2.04194e-26	5.10212e-26	-1.1926e-25	5.19631e-25	-6.16111e-26	-2.05731e-25	-6.05492e-26	3.50086e-25	9.89147e-25	-9.51843e-27	5.50179e-48
-2.96087e-26	2.98897e-27	-1.09305e-26	1.70334e-27	1.66242e-26	-5.01602e-27	-2.91969e-29	5.06639e-27	-2.76223e-27	1.9797e-28	-2.80047e-26	-6.54969e-27	-7.57438e-27	1.76085e-27	2.24924e-27	2.78615e-27	-8.3828e-27	4.55898e-27	-4.02838e-28	4.91235e-27	-1.60545e-26	9.32695e-27	5.68901e-27	-4.01233e-26	1.84692e-26	1.24933e-27	1.72103e-26	-6.08583e-27	-2.25984e-26	-1.17368e-27	5.5336e-51
-1.07293e-27	-3.30305e-27	-1.3381e-27	8.77361e-28	-1.49133e-28	7.47261e-29	2.58853e-28	-8.78276e-28	-1.24175e-28	1.10663e-28	-9.46252e-28	4.12359e-28	1.32052e-27	-2.73756e-27	-2.46711e-28	-2.13956e-27	4.39288e-31	-1.29764e-29	-1.67715e-27	2.28691e-27	-1.06221e-27	-7.64682e-28	1.08118e-28	1.44854e-27	3.29892e-28	1.70241e-27	2.45711e-27	3.61203e-27	1.33855e-28	-9.50372e-29	6.44416e-53
1.41795e-29	1.75413e-28	5.94689e-30	6.34998e-30	-8.81886e-28	1.94662e-29	1.5132e-28	-8.39983e-29	-3.12842e-29	-1.49006e-28	-1.22775e-28	3.19085e-29	-3.31315e-29	-2.97156e-29	-2.12994e-29	-7.27777e-30	-1.05118e-29	-2.67831e-29	-2.72263e-28	-3.4865e-28	-7.82887e-30	3.2573e-29	1.31299e-28	2.40845e-30	-6.06134e-29	2.17723e-29	-5.74266e-29	-2.62761e-29	5.17874e-29	9.47105e-29	1.11553e-54
4.70995e-29	8.76005e-31	-5.05747e-30	2.40084e-30	1.15316e-30	-1.12888e-29	-1.56865e-30	-3.25123e-29	2.09495e-32	5.12381e-30	5.08672e-30	3.82798e-31	-1.11017e-29	9.13133e-31	-2.30956e-30	-6.9461e-29	1.99756e-29	-1.27734e-29	3.39501e-29	-1.05951e-29	-1.96207e-29	1.34775e-29	2.94743e-30	-4.83019e-30	-8.42093e-30	-1.45701e-30	-8.55052e-30	-2.3346e-29	-1.97188e-29	1.18821e-29	1.20922e-56
-1.51926e-32	-3.14673e-31	-4.87704e-31	-2.41564e-30	-8.7174e-31	2.69673e-31	-7.99687e-31	-2.53434e-31	1.21113e-31	2.80507e-32	-9.01999e-32	2.36018e-31	1.15737e-32	-6.70226e-31	-1.66376e-30	-2.19978e-31	4.74181e-31	-2.15831e-31	-3.17647e-31	-1.79313e-30	6.59586e-31	-7.27078e-31	1.65247e-31	1.61434e-30	-1.24901e-31	-2.05028e-32	-9.25108e-31	2.533e-30	4.57133e-31	-2.11332e-31	2.57803e-59
-1.96992e-32	1.14311e-31	-1.21571e-31	-7.95997e-33	-1.37004e-32	1.14767e-31	1.09167e-31	-1.16961e-32	1.6873e-31	1.2391e-31	-1.14661e-31	5.77874e-32	-3.91401e-32	1.36238e-32	3.20712e-32	-1.22605e-31	-5.42019e-32	9.13759e-33	-3.8862e-32	-3.25609e-32	1.2734e-32	3.40832e-32	3.0204e-32	-2.194e-32	-1.39284e-31	-3.70997e-34	-3.35874e-31	-6.43112e-32	-1.16386e-31	5.65088e-32	2.93195e-61
-3.63129e-32	1.84445e-32	1.41762e-32	-8.29028e-34	1.9663e-32	-1.13172e-32	3.24214e-33	1.44226e-32	-2.04061e-32	1.43706e-34	-3.49143e-33	6.79105e-33	-4.9235e-32	-7.17502e-33	3.27519e-32	-1.03578e-32	3.471e-33	-1.05615e-35	-9.34647e-34	1.02007e-32	-2.87424e-34	1.72521e-32	6.60729e-34	-3.35689e-32	9.09194e-34	1.21961e-32	3.11061e-32	-3.08165e-33	-1.39601e-33	1.34252e-32	9.57483e-63
5.77672e-34	-8.62275e-36	-1.4086e-33	3.2838e-34	-2.3548e-35	-2.88263e-34	3.51451e-34	-4.20305e-33	-6.37606e-34	4.35988e-35	-1.99573e-34	1.74882e-33	2.52063e-34	-1.11171e-33	-4.17156e-34	-1.77126e-34	9.87272e-35	-6.47775e-34	-4.37219e-34	3.96692e-34	-2.78574e-34	4.04306e-34	2.10723e-33	-1.25567e-33	-1.8961e-33	-3.05905e-34	4.64553e-33	5.50269e-34	5.99979e-34	9.86649e-34	5.92521e-65
-2.58385e-34	3.3404e-35	-3.90466e-35	-1.61966e-34	2.34343e-35	9.57006e-36	2.32834e-34	-1.67515e-35	-2.71923e-34	-4.9519e-35	-5.41383e-35	1.0197e-35	5.68575e-35	-1.18355e-36	-2.2081e-35	-6.05123e-36	2.82208e-34	2.37145e-34	9.21431e-35	-1.07173e-34	2.26351e-35	3.03862e-34	1.779e-36	-3.88062e-36	6.16896e-35	-1.68363e-34	-6.33215e-34	2.76078e-35	-1.07913e-35	-1.26389e-34	9.32641e-67
-7.23445e-36	-5.92688e-36	-2.51745e-35	1.32877e-36	4.60679e-37	8.02137e-36	4.87961e-36	-2.84322e-37	5.9748e-36	-5.40282e-37	-1.18013e-35	2.45195e-35	2.04365e-36	2.88011e-36	1.42838e-35	-2.38945e-37	2.34467e-35	-2.75879e-35	-4.68968e-36	-3.07076e-35	-4.29284e-36	2.32637e-36	2.77329e-35	-1.64033e-35	4.67961e-36	5.00936e-36	2.25758e-35	-1.7192e-35	-1.17223e-35	-8.44985e-36	6.2033e-69
-1.00721e-37	-1.59874e-37	6.75373e-37	3.2513e-37	-8.84742e-37	-2.30854e-38	-5.58201e-37	5.96672e-37	3.29524e-38	1.30006e-38	-2.71388e-36	4.89171e-38	-5.87896e-37	1.42678e-36	-8.53989e-37	4.60867e-37	-1.72225e-37	4.15788e-37	2.19577e-38	-7.25668e-37	1.16407e-37	4.87986e-37	1.89729e-37	-1.07326e-36	-6.14296e-38	-6.98682e-39	-8.88276e-39	8.75606e-37	-3.81176e-37	1.01394e-37	1.58356e-71
-1.5991e-37	-6.23927e-39	5.59079e-38	-9.12939e-38	-1.75599e-39	-1.07996e-38	6.6145e-39	1.89126e-39	-1.93129e-37	2.45538e-38	-6.12454e-40	3.22081e-38	1.7235e-39	1.92713e-38	1.55575e-38	-3.40902e-38	1.06479e-37	1.57342e-37	-7.71306e-38	3.61672e-39	-1.18713e-38	-4.53506e-38	-2.76359e-39	3.92338e-39	2.98827e-38	-9.09454e-38	1.04368e-37	5.68552e-39	-4.97823e-38	-9.96072e-38	1.54722e-73
2.83405e-38	4.22204e-39	1.0293e-38	3.59864e-40	-3.23094e-39	5.20193e-39	4.97736e-39	1.30142e-39	-7.58326e-39	-2.27758e-39	-3.65603e-39	1.75427e-38	2.47262e-40	-9.28326e-40	-9.27635e-39	-4.33548e-40	-2.24482e-39	-5.28154e-40	1.5097e-39	-7.76605e-39	2.60008e-39	5.32914e-39	5.29459e-40	-1.79326e-38	-5.26124e-40	-1.00842e-38	4.33885e-40	3.56422e-39	6.12655e-39	2.06789e-40	2.03938e-75
-6.8746e-40	-6.19644e-41	6.94668e-40	-3.09752e-40	-5.7661e-40	1.5254e-40	-1.01734e-39	-9.4754e-42	-2.34659e-40	4.68472e-40	-3.35947e-40	-2.85158e-40	8.65333e-41	1.55913e-40	-1.06491e-40	-3.82462e-40	2.07164e-40	-1.15701e-39	-5.69926e-40	4.04715e-42	1.24592e-39	-8.40006e-40	-1.60048e-40	-4.77443e-40	-5.43089e-41	2.23801e-40	1.18898e-39	6.52911e-41	-5.47643e-40	-9.47867e-40	9.99113e-78
-1.58865e-40	-1.02307e-40	-8.21673e-42	3.77899e-41	2.92949e-41	-6.32652e-42	5.57624e-41	1.45653e-41	4.44534e-41	8.98692e-42	-5.29467e-41	9.05033e-42	1.19259e-42	1.41886e-41	-2.63312e-41	-1.36775e-41	-4.29073e-43	-7.08233e-42	6.75458e-41	-2.72288e-40	6.47025e-42	4.50262e-41	2.56419e-41	8.25712e-42	-2.15648e-41	-2.01759e-41	9.05329e-41	-4.3806e-41	7.135e-41	3.2107e-41	1.46103e-79
1.8393e-41	-3.82859e-42	-5.85749e-42	-9.85469e-43	-1.0685e-42	-4.67617e-43	-3.23119e-42	1.25547e-42	-6.93478e-43	9.66882e-43	2.39602e-41	-5.21793e-44	1.45338e-42	1.13291e-42	2.24035e-41	-1.31373e-42	1.30714e-41	4.41006e-43	-2.8689e-42	-8.85725e-42	5.17954e-42	-1.78108e-41	3.41816e-43	2.90913e-42	2.56908e-42	-2.10645e-41	1.14374e-42	-3.09424e-43	-3.31237e-42	-5.96577e-42	2.59282e-81
8.1778e-44	-1.51108e-43	4.4094e-43	-7.33524e-44	-4.91049e-43	1.71059e-43	-4.95053e-43	-8.26728e-44	-5.37091e-45	2.58466e-43	1.03576e-43	-1.50263e-43	-1.55482e-42	-1.27973e-43	-7.44651e-43	-9.43262e-43	-1.20093e-42	-8.10088e-43	-2.82283e-44	-5.35767e-44	-2.46935e-43	3.03074e-44	-9.09506e-44	3.7671e-44	-2.63063e-44	-1.5366e-44	1.04674e-42	3.98691e-44	-2.79962e-44	2.20464e-42	1.2863e-83
-2.52848e-45	1.34841e-44	6.20716e-44	-3.87372e-44	-1.00441e-44	2.95785e-44	8.10992e-45	-4.75834e-44	-2.4537e-44	7.47937e-44	-2.32e-44	3.58613e-45	9.01527e-44	1.90755e-44	-2.56236e-44	-8.72878e-46	1.51037e-44	-5.08069e-45	5.71498e-45	-2.63661e-44	8.85786e-44	2.42392e-44	-5.54857e-44	-4.99474e-44	1.07848e-45	-8.79432e-44	-2.20737e-44	-7.11288e-44	-1.1856e-43	2.51911e-45	6.70769e-86
-1.22044e-45	-1.69728e-44	-1.21418e-45	3.56778e-46	-1.96388e-45	2.07323e-45	-2.19118e-45	-1.1016e-44	-6.36609e-45	-2.9285e-45	3.53458e-45	2.13494e-44	6.26401e-45	8.33349e-47	-1.51568e-44	7.09986e-45	5.34891e-45	-1.32806e-45	-9.62347e-45	-1.17877e-45	-8.1295e-46	5.37414e-46	-8.67885e-46	2.06299e-45	-3.89274e-45	-8.84967e-46	1.53123e-45	1.83025e-45	7.77563e-46	-1.53331e-45	1.41718e-87
-2.42786e-47	1.94361e-46	-7.5357e-47	1.18015e-46	1.85801e-47	-3.7071e-46	1.11127e-45	1.35408e-46	-2.24157e-46	5.01663e-46	1.16747e-46	7.29185e-47	-3.31645e-48	-8.85419e-48	-6.07751e-47	1.16226e-46	-8.99763e-47	3.36825e-46	-3.04379e-46	-2.56987e-46	-4.40477e-46	5.87763e-47	-4.15595e-46	1.05877e-45	6.13532e-47	7.75175e-47	-8.14067e-47	7.50147e-46	3.34967e-47	7.01269e-47	4.14373e-90
5.94403e-48	3.53795e-48	5.03021e-48	3.21215e-47	-6.18215e-48	6.29044e-47	5.61646e-48	-1.60446e-48	-3.87047e-47	-2.19022e-47	-3.99545e-48	-2.23452e-49	-3.10564e-47	-1.01727e-46	7.84971e-48	-8.38316e-47	2.55529e-47	-6.64814e-48	4.41098e-48	-9.56051e-48	3.08044e-47	1.84631e-48	-6.53653e-48	-1.29553e-47	-1.05149e-47	4.7813e-48	-4.92699e-48	-6.48341e-47	-6.78193e-47	2.81933e-49	3.64618e-92
-5.90005e-48	-1.24735e-48	-7.6337e-48	-4.06753e-48	-2.9661e-48	-3.33745e-49	-2.90906e-48	1.83417e-49	7.57234e-49	3.20554e-48	4.97551e-48	-2.48402e-48	-2.3395e-49	5.50651e-49	1.22423e-47	1.92687e-49	7.80101e-50	7.91699e-49	-2.26201e-49	-1.00217e-49	-2.60261e-49	-2.27609e-48	-1.90209e-48	-2.44421e-48	3.55854e-49	7.50311e-49	4.41425e-48	-1.06997e-48	-3.58583e-49	5.43057e-48	3.87109e-94
7.35154e-51	-6.63153e-50	-5.14639e-49	-1.73291e-49	-2.8701e-49	-1.4163e-51	4.12176e-50	-1.07129e-49	-1.95344e-50	2.09496e-49	-1.68566e-49	1.86166e-50	-4.84444e-51	-1.37417e-48	-5.59105e-49	-7.36186e-50	1.64659e-49	-1.39208e-49	-1.78747e-49	3.15611e-50	4.32409e-50	7.92521e-50	-3.51152e-50	8.9302e-50	7.12071e-50	2.08504e-49	4.32671e-49	4.67389e-49	-9.91939e-49	4.51007e-50	4.21127e-96
2.6327e-51	3.08356e-50	2.03436e-50	-3.27444e-51	-4.33571e-51	1.64311e-50	-1.72022e-51	-4.67479e-50	-1.29372e-50	1.6837e-51	1.74945e-49	4.92588e-50	2.52297e-50	4.23645e-50	6.50571e-51	6.36466e-51	5.78598e-50	1.65017e-50	-3.2935e-50	-1.71723e-50	3.54781e-51	-7.19636e-50	-8.76967e-51	1.70785e-50	4.80576e-51	8.56279e-52	1.12709e-50	8.24277e-51	-2.75104e-50	-5.14635e-51	5.11376e-98
-2.93888e-51	-1.21412e-50	-3.04016e-51	-1.9035e-51	-2.62481e-51	-7.03368e-52	-5.03649e-51	-1.11186e-51	5.0002e-52	7.60551e-52	-1.12824e-51	5.26136e-52	4.65377e-54	7.43025e-52	4.65651e-52	2.08833e-51	-3.4006e-51	-8.54261e-51	5.83343e-51	-5.99467e-52	1.28727e-51	-1.07987e-52	6.43168e-53	-3.1779e-51	2.10264e-51	1.17691e-51	2.69958e-52	2.08838e-52	3.33878e-52	-1.14569e-52	3.47154e-100
-3.2655e-52	-1.4357e-52	-9.57115e-53	-2.32426e-52	3.00018e-53	3.83397e-54	-4.09731e-52	-2.94463e-53	-4.68671e-52	1.57792e-52	-2.64052e-53	-1.81312e-52	7.629e-53	-3.54417e-53	-9.47674e-53	-1.72866e-52	-6.55454e-54	4.04569e-52	1.49029e-52	1.30666e-52	-5.7693e-52	6.73293e-53	7.53452e-53	-4.25302e-52	1.82144e-52	5.28464e-53	-8.28272e-53	-1.24686e-52	1.65e-52	2.04877e-54	1.4967e-102
-5.52104e-54	1.41664e-53	1.00453e-53	5.89888e-54	-1.48507e-54	1.47895e-53	9.18608e-54	-8.83524e-54	7.39912e-54	-2.38105e-53	3.24066e-54	2.82424e-53	-2.23237e-55	1.56561e-55	3.41949e-54	2.22727e-53	-1.18516e-53	-2.06323e-54	-8.58074e-54	-3.54693e-55	-5.21426e-55	-4.98581e-54	-1.86843e-53	1.31889e-53	-5.90331e-54	-1.77204e-54	1.01647e-52	-2.46728e-53	2.53085e-53	-2.03356e-55	1.50739e-104
4.80209e-55	1.28986e-54	-4.62495e-54	2.37465e-55	1.8438e-54	-2.73662e-54	-8.38746e-58	-1.92993e-54	1.95634e-54	-1.24591e-54	-2.11759e-54	3.24958e-54	-1.92882e-55	1.35609e-55	1.17999e-54	-3.05834e-54	-1.40354e-55	-3.78749e-55	-9.92117e-55	-3.09454e-54	-1.22859e-54	5.19843e-57	-3.78919e-55	-5.11389e-55	-3.06061e-54	-6.22453e-54	6.67652e-54	-4.99933e-54	-3.74385e-55	-2.88566e-54	2.07966e-106
-9.57877e-57	4.97268e-56	-1.32375e-55	-6.3737e-56	-1.03302e-56	-6.40955e-56	-2.60757e-57	-6.94406e-56	9.37973e-56	1.53268e-55	-2.87393e-56	-1.41943e-55	-2.04716e-55	-8.40082e-57	3.47344e-56	-2.9878e-56	-1.44953e-55	-1.96299e-56	-1.61527e-55	2.79873e-55	-3.96522e-56	-1.39586e-55	8.4944e-55	2.97849e-55	-2.39843e-55	-2.6356e-56	2.13944e-56	7.66106e-56	-2.24936e-55	-2.1019e-56	1.20325e-108
8.12772e-57	1.32271e-56	-2.13377e-56	-3.82819e-56	-2.84187e-57	1.37892e-56	-1.53171e-56	3.67873e-58	4.69262e-57	1.38296e-56	-2.62614e-57	-8.1263e-57	-1.7255e-56	3.94681e-57	-4.2776e-56	1.96515e-57	1.10303e-56	-1.62676e-56	1.01926e-57	-4.13202e-57	1.07684e-57	2.11514e-57	-1.86121e-57	9.61238e-57	-2.95321e-57	5.11912e-56	1.3066e-57	-1.34081e-56	-3.17783e-57	2.67251e-57	8.36185e-111
2.37314e-59	-1.08996e-57	4.31743e-59	2.52633e-58	3.26248e-59	1.12994e-58	-9.65365e-59	3.51221e-58	4.80228e-60	9.23884e-59	1.99614e-57	2.16746e-57	2.15239e-58	6.04723e-58	-6.00268e-57	-5.13144e-58	-1.32636e-57	-3.92784e-58	1.29201e-57	-4.00386e-58	7.2054e-58	4.729e-58	-3.54539e-57	1.73567e-57	-7.48566e-58	-5.10915e-57	-6.50204e-58	-6.20536e-58	-1.73362e-58	-4.20798e-58	9.45463e-113
1.64608e-58	2.57639e-58	2.46662e-59	2.35381e-59	-3.47023e-58	-1.06453e-58	4.70278e-59	-2.38917e-59	8.3973e-59	-1.71838e-59	1.16166e-60	-1.31408e-59	-1.39608e-59	5.4872e-59	7.62987e-60	9.39486e-60	-2.39731e-59	2.05587e-60	1.19048e-60	2.42893e-59	-3.33762e-59	-3.05287e-59	-1.61008e-58	-2.72166e-59	-3.47285e-60	-1.07471e-58	1.55304e-60	1.4027e-59	1.57985e-58	-1.29399e-59	3.06817e-115
3.37144e-60	6.66178e-60	-3.20735e-60	-1.9252e-59	-3.73068e-61	5.87485e-60	7.75371e-60	3.42944e-61	1.52412e-59	-2.7759e-59	9.78762e-60	3.44928e-60	1.09718e-59	-4.21762e-62	-8.88739e-60	8.74686e-60	9.07829e-60	1.30069e-59	-3.51424e-60	-3.4057e-60	-2.70727e-60	1.69698e-59	1.64754e-60	4.08032e-60	-2.28981e-59	5.23712e-60	-9.20812e-60	-2.60108e-59	3.16174e-60	1.25887e-59	3.98977e-117
-6.31179e-62	-7.93575e-61	3.68937e-61	-1.81009e-60	-1.58398e-61	4.67023e-62	1.05665e-61	1.10016e-61	3.21187e-60	1.68353e-62	-6.09854e-62	8.72232e-61	1.8028e-60	-2.89786e-61	5.10011e-61	1.20958e-60	-2.158e-60	6.28624e-61	-1.20575e-60	3.38585e-62	-5.92001e-61	6.33189e-61	-2.37904e-61	1.05758e-60	-1.54696e-61	-1.85603e-60	-7.03297e-61	-8.88618e-61	1.39677e-61	2.87023e-61	3.35235e-119
-1.2302e-62	1.45547e-61	-6.19739e-63	-6.13878e-62	5.62347e-63	7.89969e-62	-2.03243e-61	-2.84551e-62	9.19303e-63	1.22727e-61	7.50807e-62	1.56617e-62	7.07569e-62	-4.39461e-61	-1.01179e-61	3.53439e-62	-4.45166e-65	1.53794e-61	-1.34408e-63	-3.47243e-62	-3.77805e-61	8.13832e-63	-1.21061e-61	-1.74133e-62	1.22481e-62	6.31353e-62	-1.21855e-62	1.41744e-61	-9.18597e-63	3.02207e-62	5.12175e-121
-1.68542e-64	-1.09779e-63	-5.50092e-63	-2.09779e-63	-1.64105e-64	-1.42107e-64	-2.0844e-62	7.65401e-64	-6.35355e-63	4.35669e-64	2.57064e-63	-1.31517e-63	2.15645e-63	-1.18122e-63	2.15045e-62	1.7086e-63	3.59912e-64	2.48533e-63	1.83421e-66	7.88677e-63	-1.293e-64	-5.68156e-64	1.05898e-63	2.86998e-63	-1.18001e-62	6.02109e-63	-8.43385e-63	-5.36386e-63	-8.74928e-65	1.50795e-62	1.57231e-123
-6.91573e-64	1.41442e-64	-9.48449e-64	1.13763e-63	6.79351e-64	2.54097e-65	1.47117e-63	5.37468e-64	-4.75819e-64	8.48321e-66	6.75942e-64	-3.94887e-65	5.02153e-64	1.84327e-63	-6.06152e-64	7.08357e-65	1.07075e-64	1.35527e-64	-1.20236e-63	7.91503e-64	8.41256e-66	2.81862e-64	9.08359e-64	-6.58699e-64	-2.55101e-63	1.75611e-65	2.25194e-63	-3.82995e-64	1.14489e-65	2.57825e-64	2.55476e-125
4.33745e-66	-1.82084e-65	1.03346e-65	4.62195e-65	1.68761e-65	9.61381e-65	-2.36138e-65	-5.35741e-65	7.45577e-66	2.10292e-65	1.5663e-65	1.20703e-64	-7.88506e-66	-3.30387e-65	-2.28075e-65	-1.64881e-65	-4.12224e-65	2.26076e-64	2.47e-65	-1.19953e-65	-1.0658e-64	-1.77107e-65	2.67374e-64	-1.18271e-64	6.19158e-65	5.72838e-65	1.71674e-65	7.11104e-65	1.07886e-67	2.01533e-65	1.96393e-127
1.38603e-65	3.61183e-66	8.35226e-66	-1.59543e-65	3.23414e-66	-9.45448e-66	1.84097e-66	2.35027e-66	-1.17284e-66	-4.24729e-66	9.53501e-67	4.94489e-66	1.82979e-65	7.35399e-66	1.79366e-66	3.15976e-67	2.4798e-66	-3.92402e-67	7.19934e-66	3.53733e-66	9.88366e-68	3.81969e-68	-1.07848e-65	-8.48915e-66	-5.88877e-67	-7.96287e-66	8.50706e-66	-6.99203e-66	-6.32113e-66	5.04284e-66	1.58464e-129
7.48025e-68	1.97491e-67	-7.64768e-68	6.24911e-67	4.9672e-68	-7.55435e-68	-1.02035e-66	-7.71803e-68	-5.81902e-67	-1.98939e-67	3.95059e-68	-3.23466e-67	8.76808e-67	-6.74768e-67	-5.82954e-68	-1.15597e-66	6.52285e-68	-9.33299e-68	1.85274e-67	-8.15484e-68	-6.39465e-68	-4.5667e-68	3.99099e-68	-4.32074e-68	-1.40784e-67	-6.01481e-68	-1.81005e-67	1.39624e-66	-1.45911e-66	1.10991e-69	8.74261e-132
-2.99058e-68	-1.29236e-68	1.50077e-69	-1.2e-69	-5.73291e-69	-8.93912e-69	-3.77202e-68	-6.86549e-68	-1.00848e-67	1.30558e-69	-1.02009e-69	-8.29731e-69	2.1277e-68	5.25509e-68	-1.20613e-68	7.47407e-68	-5.08425e-68	-1.576e-67	-3.78444e-68	1.37805e-69	6.77697e-68	-1.57746e-67	-4.21951e-68	7.27226e-68	1.87031e-70	-5.60125e-69	5.72921e-68	-2.0451e-69	4.89243e-69	-3.77899e-68	9.66743e-134
1.85413e-69	9.15444e-69	2.19126e-69	-4.2507e-70	-3.27051e-69	-7.89605e-71	2.15563e-69	3.28437e-70	1.30118e-69	1.30117e-69	-2.83214e-70	-2.86031e-69	1.57791e-69	-4.86886e-70	2.32956e-69	1.92888e-70	-3.03881e-69	-5.25933e-69	1.1987e-68	1.41564e-70	3.43106e-69	-2.06099e-69	-4.88504e-69	2.39202e-69	3.68554e-69	3.27057e-69	9.10994e-69	1.86832e-69	-2.92121e-70	-1.72973e-69	4.67567e-136
-1.21765e-69	-8.67014e-71	-1.0473e-71	-3.74241e-71	-1.01511e-70	3.68226e-71	3.65653e-70	2.67022e-70	-1.27203e-70	-1.07812e-70	-5.77781e-70	1.61769e-70	-4.64594e-70	1.66837e-70	-1.40139e-70	1.56271e-70	-2.87931e-70	-1.48845e-70	2.36025e-70	-5.15265e-70	-4.00339e-71	7.7817e-70	-2.66252e-71	-6.61645e-70	3.25014e-71	1.98972e-71	1.64884e-70	1.613e-71	-2.91556e-70	1.40995e-70	3.9896e-138
-7.28461e-71	3.82688e-72	6.17403e-71	-6.23139e-72	6.1388e-71	-1.09691e-72	6.63999e-71	-5.08027e-71	-3.6964e-73	6.20266e-72	-4.50899e-72	2.27482e-71	-2.24657e-71	-1.27115e-71	-2.10496e-71	7.12161e-73	-2.7072e-72	2.40307e-71	-2.15483e-71	5.14264e-71	-2.8254e-72	-4.8341e-72	1.60456e-71	-1.46776e-70	1.07831e-72	-5.6222e-72	2.32992e-71	-1.8789e-71	1.34254e-71	-8.49861e-73	4.82532e-140
8.6361e-75	-2.73861e-72	4.82949e-72	1.06473e-73	-2.53152e-72	1.4959e-73	4.39021e-72	-2.08845e-72	8.42258e-73	-6.87757e-74	1.55847e-72	5.59904e-73	-2.32268e-73	2.78004e-73	5.02315e-73	2.31403e-73	-7.37994e-73	2.29347e-72	2.87496e-72	-3.04076e-73	-1.31638e-72	-2.57072e-72	6.97323e-73	3.91968e-72	-2.59898e-73	-1.86569e-73	-5.78901e-73	1.63872e-72	-3.91325e-73	6.7713e-73	1.06884e-142
-2.49536e-74	1.37351e-73	6.09647e-74	6.60107e-75	-4.68609e-73	3.78989e-74	6.13409e-74	1.27274e-74	-5.3293e-75	3.84232e-73	2.32481e-73	5.87183e-75	1.91268e-74	2.17416e-73	-5.57021e-74	-2.62866e-74	-6.65174e-74	-3.12979e-73	4.40816e-74	5.02996e-74	-4.29075e-74	3.51385e-73	-7.36674e-75	3.30706e-74	5.61391e-75	9.21654e-74	1.1468e-74	2.24015e-74	8.93113e-75	-1.07892e-73	7.55571e-145
4.88673e-75	1.2124e-74	1.76311e-75	1.12253e-74	9.79805e-74	3.84645e-74	-5.28169e-76	-1.23854e-75	1.66211e-74	1.66478e-74	4.69051e-75	5.4824e-76	3.93989e-75	9.31589e-75	-1.59362e-75	3.95333e-75	7.8525e-79	-2.09889e-74	3.40971e-74	-1.0533e-74	1.59016e-74	-2.17492e-74	-8.59919e-75	5.69662e-75	-5.80625e-74	-6.55781e-74	2.9296e-74	1.75878e-74	-5.28219e-75	1.31384e-74	2.36639e-146
4.41295e-76	-8.01145e-77	-4.29488e-75	-9.53668e-76	-7.48162e-76	-2.04042e-76	-1.24434e-76	2.91225e-76	2.70068e-76	1.2947e-76	2.95743e-75	1.17845e-75	-2.96087e-75	2.05061e-76	6.57457e-76	-1.42455e-75	8.72643e-76	-1.79095e-75	-6.35682e-75	-6.38812e-76	1.41239e-75	1.39585e-75	-4.22422e-76	-5.05001e-76	-2.17142e-76	5.67988e-76	2.04286e-76	5.89113e-75	1.64846e-75	-3.00589e-75	1.37786e-148
-1.81142e-76	4.39706e-77	2.3342e-76	-5.07292e-77	-4.55383e-78	-4.53776e-76	-4.84651e-77	-1.7863e-76	3.53942e-77	-7.06227e-77	-1.37089e-76	-6.51317e-77	-3.13379e-77	-3.20948e-76	-1.52105e-76	-8.57703e-78	-1.45346e-76	6.5909e-78	1.10363e-76	-1.26585e-76	1.40516e-76	-3.31945e-78	-4.46259e-78	7.72745e-77	-1.4348e-76	4.29166e-77	2.94696e-77	1.61262e-76	5.55702e-76	-2.83031e-76	1.0018e-150
2.69374e-78	5.96425e-78	-1.36849e-78	4.66283e-77	-3.80258e-78	-2.10572e-77	6.03935e-78	1.83225e-77	2.42593e-78	-1.99951e-77	5.45588e-78	-1.3181e-78	-5.65209e-78	1.6079e-78	4.21804e-78	1.66523e-77	-1.21419e-77	1.07181e-77	2.14394e-78	7.1979e-78	3.19305e-78	-8.05179e-78	4.3075e-77	-7.97917e-78	-8.1572e-78	-1.88757e-78	-1.20802e-78	-6.96252e-78	-6.51301e-78	-8.16909e-78	6.35782e-153
2.65678e-79	6.66038e-80	-1.51386e-79	3.2381e-78	3.95377e-78	-1.93616e-79	-6.65413e-79	-1.16773e-78	-9.651e-79	1.85397e-78	-7.44583e-79	1.01511e-79	1.36942e-80	1.2641e-78	-2.87552e-79	5.08199e-80	3.77712e-79	-2.35212e-78	2.93871e-78	-1.7705e-78	8.64914e-79	2.32936e-78	-3.54969e-79	2.16568e-78	-8.18337e-79	2.89411e-79	-4.29356e-80	-2.0761e-80	2.14027e-78	7.5941e-79	6.90253e-155
1.86434e-79	1.15234e-80	-2.16776e-80	7.05926e-80	8.15892e-81	-8.1166e-81	-1.57735e-79	1.19308e-80	-4.814e-80	7.11805e-80	-1.34645e-79	-1.3855e-79	-3.35399e-80	-7.15871e-80	3.20721e-80	1.43216e-79	-1.16767e-80	-4.34216e-80	-6.42508e-79	3.96972e-81	1.14733e-79	-6.81658e-80	-3.88527e-80	1.59296e-80	-1.49847e-79	1.44398e-80	4.33445e-80	6.8347e-79	-1.27495e-80	4.89944e-80	1.06666e-156
-5.31193e-80	-1.21047e-80	-4.02115e-80	-6.35542e-81	-2.90806e-82	9.79969e-81	2.04387e-82	-4.0941e-81	-1.0901e-82	6.56455e-81	-1.2964e-81	1.92793e-81	-1.10075e-80	-8.24266e-82	-3.55978e-80	-1.09095e-82	6.95346e-81	8.71191e-82	-1.9176e-80	3.58274e-81	2.95974e-81	-7.41964e-81	4.35222e-81	9.62373e-81	3.2463e-82	-5.60118e-81	-2.28601e-82	2.47092e-81	-2.68844e-81	2.62536e-80	7.51517e-159
1.69686e-82	3.7263e-83	-4.77554e-82	-1.89487e-81	-8.07016e-83	1.14557e-81	-1.89741e-81	-2.15277e-81	1.67161e-82	-9.70986e-82	2.51752e-82	-4.88019e-82	-4.68109e-82	-1.43446e-82	6.35168e-82	1.0505e-83	-1.05415e-82	2.39586e-81	-1.54743e-81	1.59328e-82	-5.2923e-82	-5.67636e-82	1.25582e-81	4.6046e-81	3.16216e-81	3.53079e-82	5.72626e-82	2.5775e-81	1.7473e-81	-4.30457e-81	8.55483e-161
-7.74472e-83	-3.0453e-82	-1.46848e-82	-2.81704e-83	1.36743e-82	4.90669e-83	3.82287e-83	6.15016e-83	-1.0582e-82	2.87858e-83	-7.12826e-84	-2.40173e-83	2.62168e-83	1.66396e-83	1.02236e-83	-9.7299e-84	1.22417e-82	1.07426e-82	-9.92111e-83	-6.64154e-82	1.07888e-82	2.84813e-83	3.53107e-83	1.35297e-82	-1.2879e-83	-1.91647e-83	2.21737e-84	1.93264e-83	-1.56752e-83	-4.56021e-83	6.73972e-163
8.73042e-85	-2.03388e-83	1.66197e-84	1.55959e-84	2.65252e-84	5.62699e-84	-2.83827e-84	5.96033e-84	-5.40693e-84	-1.27372e-84	1.46267e-83	9.30032e-84	-1.52834e-84	-1.34279e-83	5.27609e-84	6.80994e-84	-3.38738e-85	-5.03707e-85	1.8243e-84	2.05302e-85	7.09477e-85	-5.79796e-85	5.17235e-84	-2.05843e-83	1.09183e-83	-3.02088e-83	-1.76911e-84	-4.22306e-84	-1.71247e-83	-4.30447e-84	2.90963e-165
6.85106e-86	3.93015e-85	-2.06575e-84	-9.90781e-86	2.96619e-85	-6.87977e-85	-2.82836e-84	-8.818e-85	2.74027e-85	1.70037e-84	4.5289e-85	-2.65541e-85	-2.1692e-84	3.60838e-84	1.05472e-84	9.31731e-85	-1.05791e-84	-7.66e-86	1.35279e-85	8.52445e-86	-4.11293e-85	5.22816e-85	-1.31569e-85	-8.88475e-85	-2.8592e-85	-6.15587e-85	-2.1905e-85	-3.31298e-86	-4.10748e-85	-1.02789e-84	4.0858e-167
-1.83425e-85	8.97108e-86	-3.76784e-86	2.19479e-85	1.63439e-85	-6.83832e-86	-3.84416e-86	1.43e-85	1.4174e-86	-2.41437e-85	-3.14763e-85	-6.78787e-86	5.48809e-86	-7.21335e-86	1.64688e-86	2.96183e-86	3.43277e-86	6.5604e-88	-1.58882e-86	2.54168e-86	1.70177e-86	8.16391e-86	8.31875e-86	8.00114e-87	-1.08585e-85	-2.53791e-86	3.37335e-87	2.01846e-86	-2.03414e-85	-1.01984e-86	3.86489e-169
2.92314e-87	-2.55032e-87	9.06851e-87	-2.23586e-87	5.05002e-87	-1.1291e-87	-7.65886e-88	1.66404e-87	-6.66323e-87	3.42257e-89	-8.44473e-87	1.10384e-86	2.85376e-87	-2.38529e-88	-4.56839e-87	-3.20805e-87	-7.54315e-88	2.58208e-87	-5.96481e-88	4.96838e-87	5.54929e-88	7.85865e-88	-2.07644e-87	-8.2414e-87	1.53221e-86	-5.18919e-87	-1.0552e-87	2.6404e-87	2.821e-87	1.46648e-87	7.94663e-172
3.16144e-89	-1.51888e-87	3.67576e-88	-1.94558e-87	-3.07649e-88	-1.21543e-88	-1.04978e-88	1.61728e-88	3.73694e-88	-1.66635e-87	-5.59519e-88	-1.01657e-88	-2.44806e-88	-5.03154e-89	-1.03308e-88	4.2236e-89	-2.63017e-89	-8.37784e-89	-6.68126e-90	1.03673e-88	-3.47172e-89	1.04038e-87	1.13701e-88	-1.70967e-87	-1.38562e-88	-1.303e-88	-2.66154e-88	-1.80388e-89	4.07826e-88	2.79551e-90	1.40013e-173
2.5053e-90	3.03654e-89	-5.61178e-89	-1.82969e-89	2.9792e-90	-4.28937e-89	1.53497e-89	4.33027e-89	-1.92709e-91	-4.3391e-89	-3.43085e-90	5.12092e-90	-3.45655e-90	4.37035e-90	7.335e-90	-1.8434e-89	-5.15652e-89	4.32234e-89	-2.28224e-90	1.20574e-89	2.44914e-88	3.51772e-89	1.21489e-88	-9.72626e-90	6.38361e-89	-1.05213e-89	8.09743e-89	-1.42443e-89	-1.83601e-90	5.77039e-90	1.02452e-175
5.66642e-90	-5.33235e-91	-1.41898e-89	1.07062e-90	-1.15195e-92	4.75508e-90	2.47656e-89	-1.09661e-90	-4.95727e-91	7.86145e-90	-3.90033e-92	-3.60239e-91	-2.10119e-90	2.7499e-90	2.43898e-90	2.37207e-91	-1.39028e-90	2.63965e-91	1.40056e-91	3.57382e-91	-1.47261e-90	-1.09587e-90	-2.45077e-91	-1.68245e-91	-1.01839e-90	-6.73056e-92	-2.22314e-92	-5.49143e-90	6.0368e-92	-3.5006e-90	1.00126e-177
-3.67904e-92	-1.9089e-91	5.30219e-93	8.91254e-92	-2.74855e-91	-3.03636e-93	-2.63042e-91	-5.55932e-91	-2.02967e-91	-1.2388e-91	3.2739e-91	-2.36165e-91	1.19345e-92	5.8927e-92	2.2472e-91	-5.24072e-92	1.05518e-91	-4.19895e-91	5.57422e-92	-4.66705e-91	-1.14234e-91	-8.12055e-91	-1.55082e-91	1.11252e-90	-7.45748e-91	1.57624e-91	-8.03293e-92	-3.84063e-91	6.11515e-92	4.86521e-91	4.09391e-180
-1.58263e-91	5.39041e-93	-6.11204e-93	-9.95764e-93	-4.16616e-92	-5.21918e-92	-1.66346e-91	1.59966e-93	-8.1837e-92	-5.86153e-93	4.37934e-92	-9.33545e-92	5.62837e-93	4.0701e-92	-7.36998e-92	4.78779e-92	-3.3425e-92	7.19539e-93	-9.15818e-94	9.73123e-93	-5.23571e-93	-1.19236e-92	1.11179e-92	6.55517e-93	-3.81136e-92	-4.76303e-92	-4.60244e-92	-1.85067e-91	5.14891e-93	-8.49932e-92	1.33063e-181
-1.07863e-93	6.69961e-93	1.86969e-93	3.70495e-95	3.71202e-93	1.22838e-93	-1.53017e-92	8.41199e-93	1.05165e-96	-1.05245e-92	-8.16802e-95	1.81372e-93	1.50016e-93	4.72476e-93	8.5603e-93	2.21789e-94	-3.9873e-94	8.49854e-94	4.455e-93	-1.10437e-93	3.58241e-93	3.00852e-93	-9.70808e-94	-1.15728e-93	5.48643e-93	7.51042e-93	-1.4572e-93	1.91894e-93	2.23822e-93	-5.78373e-93	7.5859e-184
5.10753e-95	-2.10616e-94	-1.56673e-94	-2.34162e-94	1.38804e-95	4.08332e-95	6.44248e-95	-7.6716e-94	1.49773e-95	2.94656e-94	8.74665e-94	-2.5903e-95	-8.70473e-95	-7.88341e-94	2.39846e-94	-3.29139e-95	8.51001e-95	1.36888e-94	-6.69867e-95	-7.40758e-94	-3.14926e-95	2.63929e-95	9.10012e-95	-1.80102e-95	-1.75649e-94	6.45206e-95	-1.45121e-94	9.22694e-96	1.76305e-95	9.3361e-95	2.91599e-186
1.18993e-95	1.37544e-96	2.81898e-96	9.6618e-96	7.49151e-96	-8.0682e-95	1.0054e-96	4.72634e-95	5.90006e-96	4.53567e-95	-4.04064e-96	7.18034e-96	-7.12379e-95	-9.83646e-96	3.5169e-96	-2.54245e-96	1.00592e-94	-5.62636e-97	-2.53439e-95	-1.12331e-95	5.65534e-96	1.30651e-97	-6.1858e-95	-4.7668e-95	-1.15282e-96	3.87404e-95	1.36279e-95	-8.41056e-96	-1.12092e-95	-3.81884e-96	3.53127e-188
-5.53195e-97	-4.30925e-98	-1.86752e-96	3.36072e-97	7.18873e-97	3.16131e-97	-1.85555e-96	-9.09054e-97	-5.25001e-97	-5.66792e-96	1.7315e-96	-1.30696e-96	-1.92175e-96	-1.95581e-96	-9.76642e-96	-1.26291e-96	-2.042e-96	-1.06718e-96	2.28802e-96	1.27269e-96	-1.07934e-95	2.06169e-96	-1.07806e-96	1.61936e-96	-1.50323e-96	7.8705e-98	8.11796e-97	5.55809e-97	-2.81613e-97	-4.96582e-96	3.15067e-190
-5.05433e-99	4.66477e-97	-7.66107e-98	5.38109e-97	-8.69139e-98	4.64519e-98	3.21258e-97	4.83667e-97	3.49465e-97	3.35467e-97	-1.60262e-98	5.62063e-100	1.23409e-98	5.95147e-98	1.57271e-97	1.0315e-98	1.35189e-97	-4.26536e-97	1.5214e-97	3.50097e-98	1.5541e-98	4.11735e-99	1.78207e-98	-3.19547e-98	4.89951e-97	-1.35526e-98	6.13155e-97	-5.76932e-98	2.72929e-97	8.66579e-99	2.04363e-192
1.35262e-98	3.61052e-98	-2.91939e-99	1.84427e-99	-1.12779e-98	-2.22342e-98	3.44102e-99	3.10571e-99	5.87627e-99	-8.62172e-99	1.67462e-99	1.58611e-98	7.2739e-100	1.89555e-98	3.39419e-98	-9.31629e-99	3.08805e-100	3.54641e-98	-4.94033e-98	-9.92812e-98	2.69692e-98	5.16403e-100	-1.09376e-99	2.71228e-98	1.36631e-100	-4.88927e-99	-1.37711e-98	1.36929e-100	5.81998e-100	3.0968e-98	2.02961e-194
-8.99393e-101	-5.09966e-99	-1.96173e-100	1.11494e-99	6.55561e-100	5.85247e-100	-1.21263e-100	-5.83314e-99	-5.82911e-100	5.29778e-99	4.90196e-100	5.19847e-100	-1.11026e-99	-1.53388e-100	-2.39547e-101	4.69732e-100	-4.04485e-99	7.96194e-100	1.97278e-100	-2.05084e-100	-1.2072e-100	2.08471e-99	8.80583e-100	4.35431e-100	6.40482e-101	8.17313e-100	-3.90765e-100	1.5472e-99	2.90677e-99	-1.90611e-99	1.30206e-196
-1.26595e-101	-1.91057e-102	-9.13625e-101	-4.87948e-101	2.60023e-100	-1.10599e-100	1.43573e-100	-7.54078e-101	-1.13499e-101	-1.64232e-100	-1.23719e-101	-5.25878e-101	-2.60644e-100	-2.70285e-101	-1.12246e-100	-1.22743e-100	1.67496e-100	-9.44044e-101	-2.0601e-102	2.30987e-101	1.37199e-100	1.13283e-101	-9.71326e-101	-8.44928e-102	2.58739e-100	1.35477e-100	-5.32727e-100	3.96934e-102	1.05498e-100	-1.35569e-100	7.07972e-199
2.07127e-102	-1.87584e-101	-5.5004e-102	1.31825e-101	1.06965e-101	4.03691e-101	-1.79996e-103	4.31822e-102	2.27517e-102	-3.14592e-103	1.64435e-101	7.09231e-102	-2.7793e-101	4.32428e-102	5.78161e-103	6.67212e-101	5.1568e-102	-3.15737e-102	2.03508e-101	-8.56046e-103	-3.04453e-101	-3.55766e-101	1.03357e-101	-9.18566e-103	1.8179e-102	8.08495e-102	-3.8794e-102	-7.54049e-102	3.85565e-102	-2.17663e-101	1.12731e-200
-2.63546e-102	4.43809e-103	-3.29603e-103	-3.27223e-103	4.0238e-102	9.14232e-104	2.79004e-103	2.24931e-102	-4.68654e-103	-8.56392e-103	2.04206e-102	-4.2994e-102	3.53711e-102	-1.20092e-103	-1.17911e-103	8.04284e-103	-9.67107e-103	3.13284e-103	-1.00818e-103	4.20506e-103	1.27045e-102	-1.56707e-102	2.54641e-103	-3.54079e-102	-6.24693e-102	2.89668e-103	4.33015e-102	-2.19074e-102	1.09488e-102	8.49356e-103	1.47959e-202
-4.66915e-103	1.23963e-104	-1.14158e-104	-1.50322e-103	5.45796e-104	3.41475e-103	-1.79041e-106	7.60522e-104	-1.0822e-103	2.42958e-103	6.63765e-105	-1.35032e-103	2.18322e-104	-2.45383e-103	-2.60679e-105	-9.19617e-104	3.03922e-104	1.33417e-103	-1.35301e-105	2.61203e-103	-1.07925e-103	6.68796e-104	-3.96479e-106	5.11129e-104	9.29064e-104	7.84679e-105	1.37466e-104	3.29316e-104	-6.18074e-104	8.89109e-104	6.51807e-205
7.09901e-105	2.51224e-105	-1.79636e-105	1.89804e-105	-9.80318e-107	-3.19477e-105	-1.30865e-105	-1.04292e-105	9.54786e-105	3.2764e-105	-2.03858e-104	-3.8006e-105	-5.58638e-105	8.799e-105	-4.75108e-105	6.6423e-105	-7.86677e-105	-1.17696e-104	4.2837e-104	2.10119e-105	-9.03596e-106	-1.05249e-104	2.16124e-105	-5.41697e-106	-7.51211e-105	-2.42873e-104	-8.36112e-106	2.98915e-105	-6.14506e-105	-3.0048e-104	4.53677e-207
1.12524e-106	2.90203e-106	1.56382e-106	2.81287e-106	9.493e-106	-4.20698e-108	1.39434e-107	2.55226e-106	1.91991e-105	-3.80897e-106	2.43693e-106	-1.4601e-105	5.28916e-106	4.57537e-106	1.7235e-105	-2.32192e-106	1.61596e-105	6.70983e-106	-2.93259e-106	4.8692e-105	-4.39127e-106	-4.2997e-106	2.00177e-106	1.41978e-105	-1.16793e-105	8.93016e-106	2.69414e-106	-1.98288e-106	-3.93575e-106	-2.78257e-106	4.24988e-209
-4.93578e-107	1.6459e-106	1.45364e-106	2.97088e-107	-5.97918e-107	1.3039e-106	8.42172e-107	1.1144e-107	2.19725e-107	-8.93978e-106	5.0663e-107	-1.08879e-107	1.18336e-106	3.90957e-107	4.21065e-107	-2.33101e-107	-1.30036e-106	-1.70789e-106	3.80243e-108	-9.86791e-107	1.71793e-107	6.10711e-107	3.48901e-106	-1.04955e-106	-1.12133e-107	-5.00738e-108	-6.34e-107	-1.34257e-108	1.86824e-106	-3.60872e-107	1.13253e-210
-2.43836e-108	-9.24039e-109	-7.81707e-109	2.48382e-108	-4.1471e-108	4.09667e-108	-1.84708e-109	-2.23879e-108	-1.08507e-108	-1.36747e-108	-2.76765e-108	7.15396e-109	2.63779e-108	-1.41454e-108	-8.6177e-109	-1.09538e-108	-1.637e-107	-1.35825e-107	1.99139e-107	2.0069e-107	9.8115e-109	1.66193e-109	8.74186e-109	-6.02166e-108	-6.73978e-109	-1.39873e-108	-2.3638e-107	2.52513e-109	-3.5332e-108	8.15133e-109	1.93891e-213
1.19985e-108	-6.07622e-109	-1.42397e-108	-3.14523e-109	8.71501e-111	-1.58518e-109	-5.4557e-109	-7.73395e-109	2.4358e-110	-1.27256e-108	5.29864e-110	-2.85253e-109	2.96905e-108	1.67754e-108	7.60808e-109	-3.77244e-109	1.76944e-108	-1.30211e-108	-5.31863e-110	-3.13226e-109	-4.55631e-109	2.99874e-109	4.68606e-110	-8.09358e-109	3.88275e-109	-1.65677e-108	6.35559e-110	1.11865e-109	2.45263e-108	-7.88042e-109	3.43419e-215
-1.35986e-109	2.1345e-110	-8.8637e-110	-2.64274e-112	-3.62628e-110	-1.18408e-109	-6.84913e-110	-3.34385e-110	-1.83545e-110	1.15209e-110	2.83342e-109	1.1423e-109	1.41279e-110	2.7135e-110	-1.84757e-109	-3.92233e-111	9.21557e-112	3.15656e-110	1.92013e-109	-1.08522e-109	2.51649e-110	2.35817e-110	2.91716e-109	-2.03838e-110	-5.44107e-110	1.34546e-109	-1.75061e-109	-1.666e-110	6.13788e-110	-3.01653e-110	3.69846e-217
-7.52859e-111	1.37111e-112	1.41008e-110	4.01894e-113	-3.03765e-110	8.15244e-111	6.01036e-111	2.94276e-113	5.19758e-111	-5.04987e-113	-6.67103e-112	1.60276e-111	1.35933e-111	-2.57437e-112	4.88773e-111	2.07941e-111	4.07071e-111	-2.39038e-111	-2.94849e-112	-2.95871e-112	5.29226e-111	1.509e-110	1.47877e-111	2.34121e-113	-3.17001e-111	2.46733e-111	-5.10204e-111	3.29811e-111	-4.78551e-111	4.64157e-111	1.71886e-219
-5.21129e-112	-9.06178e-112	-7.28723e-113	1.66612e-112	2.38596e-111	-6.77745e-114	5.30822e-112	1.7284e-111	-1.0224e-111	1.20118e-111	-1.43894e-111	1.37932e-112	-1.53043e-112	3.84321e-112	1.54611e-112	3.75081e-112	3.25306e-112	2.96717e-112	-1.7451e-112	-1.17331e-111	-1.60372e-113	5.49279e-112	-3.01333e-112	-8.74567e-112	3.48367e-112	1.54471e-111	-1.87609e-112	-4.66746e-112	1.33629e-113	-2.30781e-112	2.05738e-221
3.88086e-113	5.24034e-113	-1.6748e-114	-6.11474e-114	-2.01626e-112	7.79965e-113	-6.48159e-114	-7.33299e-114	5.97388e-114	1.06283e-112	9.39527e-113	-5.07754e-113	8.71228e-113	-1.6434e-113	-1.15224e-113	3.92163e-113	5.09936e-114	-2.83586e-113	4.63493e-113	-5.11674e-113	1.07135e-114	3.71522e-113	-1.5064e-113	7.86107e-114	1.47446e-112	-2.10139e-113	-3.95828e-114	-3.42685e-112	6.46634e-114	-9.42589e-113	2.39217e-223
7.37896e-116	-9.94402e-115	-3.45468e-114	-4.49519e-114	-7.6165e-115	-2.48372e-114	3.33964e-114	2.16826e-115	1.28381e-113	-1.20751e-113	2.68208e-114	-4.58587e-114	-3.14002e-114	1.10207e-113	-1.52242e-113	3.42411e-114	3.91828e-114	-4.45465e-114	-4.28789e-114	2.23139e-114	-2.68716e-114	-8.06716e-114	-4.03464e-116	1.12529e-113	-9.54603e-114	-1.62439e-113	-8.59282e-115	5.61106e-115	6.71169e-116	-1.21044e-113	1.52481e-225
6.81954e-117	3.79557e-115	-3.73326e-115	-2.335e-114	6.43319e-115	-2.88607e-115	-7.82686e-117	-5.3698e-115	2.05001e-116	-5.7299e-115	1.25369e-115	1.46893e-115	1.613e-114	-3.20718e-115	1.38805e-115	3.5306e-116	-5.33176e-115	1.66049e-114	-5.59391e-115	9.61524e-115	-2.18825e-115	5.69953e-115	-1.7561e-115	5.85222e-115	-1.34504e-115	-5.14856e-115	6.93137e-115	-9.01e-115	2.46075e-115	5.27796e-117	1.62735e-227
-3.36234e-116	1.73302e-116	7.49435e-116	1.1484e-116	1.35488e-116	3.03917e-116	-1.85959e-117	3.84853e-116	-1.20036e-115	7.57018e-117	-8.05544e-117	-1.71372e-116	-2.77743e-117	-4.37884e-116	-2.18689e-117	5.90165e-116	-4.39364e-119	1.4059e-116	-6.15124e-116	-1.52789e-116	3.59658e-116	-6.074e-116	2.94852e-116	-1.71251e-115	-7.28719e-117	-2.92066e-115	-3.25084e-117	1.97873e-116	2.57185e-116	-1.27233e-116	1.55984e-229
-9.07975e-117	1.29132e-117	-8.5423e-117	-3.50118e-118	2.51494e-117	-7.82301e-117	-2.15669e-117	1.29778e-116	-4.23811e-117	-1.92827e-117	-2.75598e-119	-1.39934e-117	8.23193e-117	-4.37081e-118	3.80857e-118	1.39362e-116	-3.69634e-117	1.0331e-117	9.70293e-118	1.53093e-117	1.03228e-117	2.4864e-117	2.32481e-117	-4.20663e-117	-1.8607e-117	3.28387e-117	8.92522e-118	1.19865e-117	5.63047e-117	1.81084e-117	7.83584e-232
-1.50074e-118	-2.36274e-118	-6.22989e-119	1.7351e-117	-7.94071e-120	-4.37825e-119	1.48e-119	4.69181e-119	1.81404e-118	4.62366e-118	1.82033e-118	-3.20968e-118	8.455e-119	-3.07955e-119	7.7531e-120	-2.13351e-118	-1.62787e-118	-5.82176e-118	-8.5568e-119	2.18789e-118	-3.18269e-118	1.96458e-119	5.53687e-118	-1.63617e-118	3.29234e-118	-2.20643e-118	-8.02754e-119	1.96672e-118	7.14389e-120	-6.72118e-119	4.59614e-234
2.2401e-119	-1.5559e-119	-2.84577e-119	-5.88366e-119	-4.70472e-119	-9.26452e-120	1.07137e-119	-3.00393e-119	3.0404e-120	1.1233e-119	-8.0302e-120	9.82837e-120	-3.92299e-120	-1.00679e-119	3.39218e-119	-9.33516e-119	1.78219e-119	-6.28232e-119	-8.28981e-120	-6.80827e-119	-4.23103e-120	-2.17435e-119	1.72816e-119	1.55872e-118	1.16943e-119	6.16474e-119	-1.13526e-120	6.08146e-120	8.99751e-119	7.37037e-119	7.01674e-236
9.88254e-121	9.36895e-121	-5.18216e-121	4.4565e-120	8.68726e-120	-1.76394e-120	-5.7884e-120	-1.09651e-120	8.85557e-120	2.71427e-120	-1.86974e-120	-3.63765e-121	-4.92938e-121	3.14507e-120	2.37265e-121	6.46597e-120	1.20055e-121	-8.73972e-120	-1.62056e-119	4.05855e-120	-6.53722e-120	1.71834e-120	-3.66148e-121	1.89339e-120	1.19872e-120	-2.4191e-120	-2.34597e-120	7.83133e-120	-5.0877e-120	1.25355e-120	7.83162e-238
-1.53583e-121	-1.40204e-122	-2.79613e-121	3.22682e-121	-2.67898e-121	-3.42929e-122	1.5946e-121	1.03318e-122	1.74031e-122	3.3603e-123	-2.59339e-122	4.77663e-122	4.81374e-121	7.67988e-121	7.68851e-122	-1.86017e-121	2.63258e-122	3.52601e-122	3.84237e-121	-2.27932e-122	2.42668e-124	3.62569e-121	3.75289e-121	-1.89568e-121	-1.90004e-122	1.22706e-121	7.62414e-122	5.17765e-123	1.81355e-121	-9.57071e-121	2.59834e-240
-3.58492e-122	-1.16664e-123	-5.88606e-122	-3.47204e-122	4.59523e-123	-1.01971e-122	-7.86747e-123	5.62634e-122	-1.50977e-121	2.47248e-122	1.92107e-122	-5.75022e-123	-8.51201e-123	3.50157e-122	-3.15671e-123	2.93126e-123	-5.30482e-123	-1.38888e-122	-1.38012e-122	2.79011e-122	-6.72066e-123	1.05912e-122	-5.76177e-123	-3.47267e-122	-6.27066e-123	-2.33024e-122	-1.16233e-123	2.64552e-122	-8.75219e-123	-2.12841e-122	3.88333e-242
-5.93157e-124	9.47904e-124	7.64626e-126	-1.54773e-125	1.40292e-124	-6.6818e-124	8.58379e-124	-1.90662e-123	2.01004e-124	-1.56064e-124	-1.92449e-124	1.87013e-124	-4.45397e-123	1.80521e-123	2.61565e-123	1.13118e-123	-8.52635e-125	-5.78793e-124	-5.31936e-124	-6.28996e-125	-4.94922e-123	2.18288e-124	-5.17873e-124	-7.98413e-125	-9.14898e-124	3.50557e-123	-8.13012e-124	1.14041e-123	-4.70134e-124	-5.48066e-126	7.81982e-245
-9.94487e-125	-5.75144e-125	-4.29938e-126	-2.84114e-124	-9.6555e-126	3.14441e-124	5.7632e-124	-1.46363e-124	1.68514e-125	8.18336e-125	4.4955e-124	3.26294e-125	2.21461e-124	-3.28175e-124	1.36254e-126	-1.82988e-124	-5.01208e-124	-1.52509e-124	-1.02197e-125	1.24703e-124	-5.23241e-125	-4.90552e-125	2.43757e-125	5.46651e-125	-1.42468e-124	-4.78419e-125	3.44675e-126	1.00293e-126	-1.17516e-124	-9.71431e-126	1.2822e-246
-3.61542e-125	6.1184e-125	1.76851e-125	1.01623e-124	3.99368e-125	9.54319e-125	9.09407e-126	-6.3585e-126	3.13651e-125	-1.12428e-125	-1.23908e-125	-8.21046e-127	1.9627e-126	-1.38053e-125	1.38842e-125	-9.62928e-126	2.8327e-125	1.67777e-125	-1.72853e-125	1.26461e-125	1.20907e-125	-1.58432e-125	-9.38299e-126	-1.13083e-125	1.60713e-125	1.68717e-125	-4.47088e-126	1.93728e-126	3.6188e-126	2.20116e-125	3.14802e-248
-4.87005e-126	6.54512e-127	1.48193e-126	-3.40227e-127	-2.8052e-126	-1.6049e-127	3.92982e-127	8.55707e-127	2.87113e-127	-5.61793e-128	2.71043e-127	6.28835e-127	6.29929e-128	-3.72711e-127	-2.43088e-128	3.59418e-126	4.77683e-127	-4.44993e-127	-2.52427e-126	-9.25535e-127	-5.99477e-126	-6.67546e-127	-9.1086e-127	-1.27814e-127	-1.50582e-127	7.03161e-127	2.04603e-126	6.56025e-128	5.49654e-127	7.05362e-127	9.92463e-251
1.13283e-127	1.79173e-127	-6.79168e-129	-1.72296e-129	1.27852e-128	6.30943e-128	1.40155e-128	5.42576e-128	4.46124e-127	-3.5155e-127	7.09706e-127	-1.95386e-128	-1.0901e-127	-3.47959e-128	8.84725e-128	-2.99427e-128	-1.01051e-127	1.85698e-128	-2.19745e-128	-6.66591e-127	2.78951e-128	-1.52277e-129	6.09759e-128	5.10228e-128	1.08852e-127	-5.12446e-128	-3.9351e-128	-3.31158e-128	-5.78494e-128	8.80319e-129	1.38379e-252
5.55559e-129	7.07193e-129	1.20517e-128	3.29287e-129	3.67242e-131	-7.18615e-129	-7.28444e-129	-3.68596e-129	2.61668e-128	-1.49446e-128	2.55948e-128	-5.66716e-130	-5.97251e-129	-6.09235e-130	4.16515e-129	1.5037e-129	2.27506e-129	4.77633e-131	-7.90877e-129	-2.53202e-128	5.09157e-128	-2.46148e-129	2.47896e-131	-7.11449e-130	4.18061e-130	-6.74362e-129	3.04033e-129	1.06112e-130	1.34943e-129	5.43763e-129	5.36847e-255
-8.01458e-130	-1.14036e-130	-3.8815e-129	2.0559e-129	6.73522e-130	-1.21913e-130	2.67829e-130	-4.33402e-130	3.94913e-130	-9.68993e-130	-1.294e-129	1.07002e-130	-3.21422e-129	-5.65837e-130	4.0524e-132	-2.75407e-130	4.9998e-131	2.31689e-129	-6.79957e-130	-1.99941e-129	3.91826e-130	-2.13937e-129	-1.14843e-129	3.76818e-130	-9.12437e-133	2.7987e-129	-2.12562e-130	-3.67129e-130	-3.16895e-130	-3.47607e-130	5.84399e-257
-2.55307e-130	8.19494e-131	4.27244e-131	-1.12145e-130	-4.45438e-130	4.34839e-132	7.95068e-133	1.31661e-131	3.63455e-132	2.21092e-131	1.58949e-131	6.63749e-131	-6.45079e-131	2.86177e-132	-5.20385e-131	-4.26312e-131	3.48693e-131	-1.96281e-130	-1.18684e-131	-3.91148e-130	-2.15422e-131	8.46874e-132	-1.15414e-130	-4.65523e-131	1.08452e-130	1.22203e-130	-3.02592e-131	-1.84461e-130	1.89319e-130	-7.90382e-131	6.11391e-259
-2.99473e-133	8.93123e-133	-3.75397e-133	6.48856e-133	9.60178e-133	9.4857e-133	1.14145e-131	1.40735e-131	6.77975e-132	4.90796e-133	-2.17081e-132	-4.57805e-133	-3.01954e-133	6.47638e-132	9.35522e-133	-9.65279e-133	6.57116e-132	-2.32065e-132	6.12182e-132	-2.95277e-132	4.71758e-132	3.36346e-132	6.14442e-133	-3.36839e-133	3.01956e-132	1.35125e-132	4.03649e-133	5.84165e-132	1.2752e-131	-9.19363e-132	8.47785e-262
3.96578e-133	-2.19767e-133	-1.61646e-132	-4.80611e-133	-9.99922e-133	9.36334e-133	-2.39935e-133	-1.89521e-132	-1.42659e-132	-6.85256e-133	-5.56147e-134	-6.44308e-133	1.3634e-133	9.02135e-133	-1.00396e-134	3.32213e-133	1.22665e-133	-8.62769e-134	-7.08472e-133	2.09143e-132	1.25627e-132	-1.85504e-133	-1.77992e-132	4.41988e-133	-4.99354e-133	-1.83114e-133	6.48701e-133	-3.27842e-133	2.8208e-133	-3.9748e-134	2.32083e-263
8.56998e-134	9.88857e-134	-7.60092e-134	-9.45867e-134	-5.38816e-134	4.37027e-134	7.81025e-134	2.88297e-134	1.99369e-134	1.7173e-133	1.1387e-133	3.01823e-134	-5.81173e-134	-2.268e-133	2.24633e-134	-2.75771e-134	-8.70792e-134	1.86606e-133	-5.47357e-134	5.81383e-134	-7.12783e-135	-1.01663e-134	-1.34186e-133	-1.03423e-134	-1.9852e-134	-1.6988e-133	-4.91425e-134	3.882e-134	2.1161e-133	3.57201e-134	2.89715e-265
-3.65033e-135	1.47563e-134	-2.4408e-135	6.49133e-136	-1.33037e-134	1.74888e-135	8.26296e-135	1.10882e-135	-5.29404e-136	1.08581e-135	1.86825e-135	5.3601e-135	-1.08151e-135	-2.24152e-135	-1.31031e-134	1.489e-134	6.97537e-135	4.81479e-136	-1.43298e-135	3.41664e-135	1.83381e-135	-2.07272e-135	-2.28898e-134	1.09512e-134	2.26009e-135	-1.40146e-135	-1.37034e-134	-2.83935e-135	-1.87884e-135	-6.73351e-135	1.88622e-267
-5.44231e-136	-7.92866e-136	-2.1274e-136	8.0709e-136	-1.7965e-137	-8.40595e-136	2.48059e-136	7.20943e-136	6.50339e-137	-5.36647e-137	7.68199e-137	-2.29852e-136	8.20391e-137	1.07682e-135	-6.5645e-136	2.85821e-136	-1.89552e-136	9.77997e-137	1.14026e-136	9.76809e-137	1.18406e-136	3.39589e-136	2.96932e-136	1.18667e-136	-1.00903e-135	1.6929e-137	4.4015e-136	-1.19538e-136	-3.48901e-137	-1.17513e-135	7.56266e-270
-8.53186e-137	6.66337e-138	3.20132e-137	2.3743e-137	7.95587e-137	2.49105e-137	-1.14805e-136	-7.04419e-138	2.89611e-137	-7.88858e-139	1.10596e-136	-2.01872e-137	-7.44422e-138	-1.9727e-137	1.91908e-137	1.79059e-136	6.02951e-137	-1.99791e-137	-1.59932e-136	-6.92838e-138	4.21291e-137	5.61523e-139	3.074e-137	-2.49562e-137	-2.69949e-137	8.04269e-141	1.63371e-137	-2.45882e-137	-3.52847e-137	2.87637e-138	1.11303e-271
3.87369e-140	2.03338e-138	-9.92143e-138	-1.07619e-137	1.3268e-140	1.15899e-137	7.41828e-138	9.42033e-139	-7.19242e-138	4.00974e-139	1.79551e-137	-8.66892e-139	-1.4797e-138	4.51594e-139	4.80503e-138	1.59256e-138	-3.88519e-138	-2.64271e-138	-3.45147e-138	3.10001e-139	-7.74727e-138	5.27594e-139	-2.99398e-139	7.62509e-138	1.9729e-138	-4.95973e-138	-7.2491e-139	1.2067e-137	-2.60006e-138	3.00009e-138	1.15469e-273
-4.93512e-139	6.21617e-139	-3.94934e-140	-5.08991e-139	-1.0642e-139	1.36387e-139	2.07931e-141	9.03052e-139	3.81051e-139	-7.08849e-139	1.04707e-138	1.93549e-140	-3.59342e-139	5.22952e-139	-9.1152e-139	-1.91114e-139	3.59228e-139	1.06162e-138	6.8831e-139	1.50443e-138	-3.31031e-139	-1.26565e-139	-6.98172e-140	8.10048e-141	-1.03832e-138	9.26535e-140	4.0321e-139	-6.69209e-140	-4.82479e-140	-4.44296e-139	1.03276e-275
-7.77257e-141	-1.75793e-140	-1.02176e-140	-3.08701e-140	8.96292e-140	7.62841e-141	1.448e-140	-1.79222e-141	6.81386e-140	-1.79135e-140	6.92116e-140	-4.77469e-141	-1.41722e-140	1.07786e-141	3.99106e-140	7.00182e-141	1.02883e-140	1.80888e-140	9.09437e-141	6.12833e-140	-2.30221e-140	5.06829e-141	2.55679e-140	-2.62176e-141	-2.8232e-141	1.18569e-140	-5.14066e-141	2.76468e-140	-6.63294e-141	2.02588e-140	2.82334e-278
9.22297e-143	-1.7911e-141	1.08599e-141	7.42577e-142	-2.86472e-141	9.30073e-142	2.36785e-141	1.79424e-141	-3.71724e-141	-9.1377e-141	-2.35172e-141	2.98909e-141	-2.91164e-141	4.38805e-141	4.8309e-141	8.94183e-142	-6.861e-142	-3.18983e-141	5.09254e-143	7.18989e-142	8.5936e-142	-1.97211e-142	2.48895e-141	3.84205e-141	1.11435e-140	-3.5311e-142	-5.53135e-141	-6.75304e-141	-3.75506e-142	-3.52962e-141	4.32495e-280
2.30223e-143	9.94019e-143	-1.60256e-142	-3.65677e-143	3.24756e-142	-3.01799e-142	-3.28963e-142	5.83579e-144	4.024e-142	4.75906e-143	-4.98222e-144	-1.85949e-142	-1.54559e-144	-3.65037e-143	-1.88739e-142	7.78515e-143	1.23114e-142	1.27888e-142	3.46937e-142	1.27752e-142	4.3279e-142	8.15128e-143	-1.93904e-143	-4.41235e-143	2.90187e-142	6.26981e-143	1.4603e-142	-5.77559e-143	-4.88562e-143	-4.10803e-142	1.23246e-282
-5.94633e-143	-6.2977e-143	-7.13387e-144	2.2536e-143	8.27842e-144	-1.30612e-143	-2.53147e-144	3.39301e-144	-9.80072e-144	1.71008e-144	3.98266e-144	-3.82469e-144	-2.98173e-144	1.61745e-143	2.23925e-143	-3.09998e-144	1.23652e-143	-2.13625e-144	2.38244e-144	5.04173e-143	7.06565e-143	4.81014e-143	3.4434e-143	6.39475e-145	1.46062e-142	5.42433e-145	-1.07908e-143	-1.57717e-143	4.12259e-144	-2.07736e-143	4.2574e-284
3.09126e-144	-6.74513e-144	-2.94077e-144	-2.3595e-145	1.0198e-144	-5.36339e-144	-3.45041e-145	1.10973e-144	-9.59108e-144	6.3883e-145	2.03994e-144	2.85404e-145	-2.63791e-145	-1.71819e-144	-2.1204e-144	6.68131e-145	5.57162e-145	9.63605e-145	-2.14449e-144	-1.68776e-144	8.09526e-145	6.54348e-145	-5.34422e-144	-8.18088e-145	7.77073e-146	-1.28283e-145	-1.41508e-144	3.00816e-144	9.53038e-144	-7.74405e-144	4.00389e-286
-2.72394e-145	-2.54561e-146	-3.80358e-146	3.08789e-145	3.49279e-145	2.01189e-145	6.21449e-146	7.98315e-146	-4.93234e-145	-9.52257e-146	4.69591e-145	4.08615e-145	1.82951e-146	-1.21149e-145	3.24984e-145	-2.49746e-145	5.89481e-145	3.90867e-145	1.73935e-146	-1.84023e-146	2.79885e-145	1.49787e-146	5.85413e-146	-7.23743e-145	-2.12045e-145	-4.20031e-147	7.03482e-145	-7.70816e-145	-1.51113e-145	-8.98888e-146	3.43882e-288
8.58257e-148	-4.08592e-147	-2.27788e-146	-2.79275e-147	4.12607e-146	6.82977e-147	5.22383e-147	6.92916e-147	2.12358e-147	4.83351e-148	1.09446e-147	-6.81173e-146	-9.74285e-147	-2.04994e-147	-3.07856e-146	1.00971e-145	1.86525e-146	-4.23208e-147	-8.6118e-147	2.96269e-146	4.75306e-147	7.33799e-149	-1.73649e-146	-3.01471e-147	4.55098e-147	-2.14789e-147	1.53879e-146	-3.61509e-147	-3.43714e-147	4.28457e-146	2.20301e-290
-9.4945e-148	-1.30953e-148	5.51118e-148	-2.60532e-148	-5.28489e-148	-1.13265e-148	-1.04316e-147	-4.73185e-148	-8.72772e-148	-3.72549e-149	-1.51682e-147	-1.63277e-147	8.92107e-149	-4.12525e-147	-1.88308e-148	-1.18693e-147	-1.20606e-148	-2.24253e-148	-1.12346e-147	-2.24977e-148	1.43427e-148	1.63723e-148	-1.10569e-147	9.55193e-148	-1.96147e-148	-1.65574e-148	3.37168e-147	-1.58811e-147	-2.26356e-148	2.78244e-147	5.24034e-293
-1.5249e-148	5.19925e-149	-2.46474e-149	3.61083e-149	-5.63097e-148	2.0497e-148	6.29788e-149	-8.66137e-149	1.3513e-148	-7.96226e-149	-1.45989e-149	-7.63007e-149	-7.31279e-150	2.79685e-149	-1.01785e-148	-1.24761e-149	2.1271e-148	1.1671e-148	1.69525e-148	5.30278e-148	1.39428e-149	1.71117e-148	2.53028e-151	2.1418e-149	2.02747e-148	-4.15553e-150	1.09735e-148	2.26165e-148	1.71567e-148	-7.1214e-149	9.77971e-295
-6.17462e-150	6.59938e-150	4.18439e-150	-2.08879e-150	-9.36586e-151	-5.21177e-149	7.83453e-150	1.96506e-149	3.6619e-150	3.48331e-149	-3.50415e-149	-1.87978e-150	3.30236e-151	-1.48633e-150	-8.89639e-151	-7.69168e-150	5.47581e-150	6.32574e-150	1.30828e-149	-9.62898e-150	-6.37019e-151	-7.9969e-150	9.0322e-150	-4.98101e-150	-1.37199e-149	-9.90688e-150	1.14799e-149	6.79913e-150	-3.22608e-151	1.13176e-150	6.75908e-297
-5.25804e-150	4.0233e-150	1.25331e-150	2.10907e-150	-4.63563e-151	-1.76221e-152	1.05558e-150	-5.39128e-151	-7.7133e-151	-7.01482e-151	-9.96515e-151	8.26642e-152	5.6891e-150	8.49491e-151	9.64119e-151	-1.54597e-150	-3.41233e-150	-7.99571e-151	3.41133e-150	4.36914e-150	4.36308e-151	6.40107e-151	-2.36736e-151	3.72635e-151	1.87945e-152	5.00158e-151	-1.33431e-150	4.58611e-150	1.76843e-150	8.15419e-150	2.26453e-298
2.6182e-153	1.43022e-151	6.88795e-152	-9.03928e-152	3.05348e-151	-1.95034e-152	-6.58441e-153	2.11123e-152	-8.53487e-152	-2.06697e-152	-5.14864e-153	6.72637e-153	2.20536e-152	-5.04064e-152	-8.32503e-152	2.51022e-152	-5.23185e-152	-6.84116e-152	1.56841e-151	2.81627e-151	-9.84442e-152	1.24441e-152	-8.98306e-152	2.29763e-152	-3.40827e-151	-1.1231e-152	-5.68097e-151	1.97703e-151	-9.24359e-152	-4.31849e-151	9.48778e-301
-6.76481e-153	-1.07892e-152	-1.30619e-152	-5.36067e-154	-8.25695e-153	5.89096e-154	-2.50363e-153	3.23215e-153	-1.33065e-152	-2.29552e-152	-2.75516e-152	-1.77601e-153	-1.27635e-153	4.53438e-154	5.93717e-153	-1.95891e-153	-7.80374e-153	-1.2825e-153	-1.7311e-152	1.46752e-152	1.04173e-152	1.51057e-153	5.27432e-152	-2.17332e-154	7.0713e-152	-1.69769e-153	3.46916e-153	-7.26751e-154	-2.43721e-154	1.34081e-153	1.04134e-302
1.69478e-154	-3.74738e-155	9.13198e-155	-2.00713e-154	2.76963e-154	-6.71019e-154	-1.22695e-154	-3.70052e-155	4.19329e-154	-8.19244e-154	-8.18949e-154	2.09701e-153	-5.21467e-154	-4.44716e-154	-9.33684e-155	-5.60784e-154	3.16973e-153	3.73286e-155	7.07703e-154	1.80436e-153	-5.49319e-153	-1.28558e-153	9.03074e-154	-6.12425e-154	1.49829e-154	-1.24339e-153	5.26061e-154	-2.24983e-154	5.61552e-154	-3.49768e-155	5.63662e-305
-5.79587e-156	-1.99373e-154	-1.28563e-154	5.54227e-155	-9.43271e-155	-1.33667e-154	-2.21108e-154	-1.81595e-155	-2.96685e-157	2.12954e-157	2.40397e-155	-2.8568e-155	-3.79529e-155	1.35984e-156	-4.88464e-156	-6.63639e-156	7.88916e-155	-6.33569e-155	3.09057e-155	-7.07516e-155	-6.31906e-154	-2.42067e-155	6.58207e-155	-8.86973e-156	-7.51691e-156	1.66534e-156	2.36465e-156	1.52614e-157	-3.34053e-156	1.04958e-155	5.58958e-307
-1.1293e-157	2.21691e-155	-2.63644e-155	1.48388e-155	1.25713e-155	6.37623e-158	-1.84559e-156	-8.4347e-156	-3.44589e-156	5.02392e-157	4.479e-156	5.08332e-157	-2.26733e-155	1.29472e-155	2.8464e-156	-1.40825e-156	1.26611e-156	-1.69852e-157	1.53192e-155	-6.58044e-156	-1.29386e-157	1.89386e-155	1.30017e-155	6.92392e-155	1.64183e-155	-6.33859e-156	3.6741e-156	3.48498e-156	1.77356e-155	-5.2646e-156	0
2.54216e-156	1.39482e-157	2.85256e-156	2.16648e-156	4.60923e-156	1.15625e-156	-2.44333e-157	9.43074e-157	5.38187e-157	-5.13986e-157	4.58494e-158	2.5138e-157	-3.33507e-157	-6.51517e-158	5.31877e-157	-5.5333e-157	-3.3589e-157	-1.12417e-157	1.00145e-157	-3.67745e-158	5.12194e-157	-8.32865e-157	-5.84915e-158	1.11348e-156	2.10456e-158	-2.86095e-158	-2.32585e-157	2.89169e-156	4.08351e-157	2.45522e-157	0
5.64096e-158	1.38121e-157	8.22667e-158	-1.16398e-158	-2.05893e-157	1.55152e-158	-4.57036e-159	2.03012e-157	5.08138e-158	1.80544e-159	-2.45261e-158	-2.49637e-158	-2.06536e-157	-2.22616e-158	-4.14987e-158	-6.32347e-159	-4.71673e-158	-5.5136e-158	1.00569e-157	-1.1276e-158	3.5137e-159	-1.71396e-157	2.09306e-158	4.55549e-158	-1.70436e-158	3.06582e-158	2.54883e-158	1.54497e-157	-9.33851e-158	3.09106e-159	0
-8.17894e-160	-1.06117e-159	3.45148e-160	-3.32589e-159	-2.09669e-159	3.52984e-159	-1.38683e-158	-5.03604e-159	1.36763e-158	-2.32384e-158	1.30295e-159	9.44606e-159	-2.12747e-159	-4.14305e-160	6.42196e-160	-1.8094e-158	9.53535e-159	-1.57321e-158	-2.41559e-159	1.73399e-159	-1.82574e-160	-5.71561e-159	-4.26768e-159	-1.16856e-160	1.27434e-158	-8.92322e-159	-9.79989e-160	-8.68429e-160	5.3294e-160	-3.23557e-159	0
-1.35589e-159	-2.06213e-160	-1.71847e-159	4.41423e-160	9.39945e-162	-1.16823e-160	3.40449e-160	-5.8206e-160	3.55148e-161	-1.83178e-160	1.2793e-159	-4.52968e-161	1.10849e-160	-6.83067e-160	5.07563e-160	-2.96527e-159	5.23588e-161	6.09102e-160	3.38532e-160	-2.68761e-160	-1.71963e-161	4.13795e-160	9.17662e-160	-8.6625e-160	8.42037e-161	5.74642e-160	-1.19755e-159	-2.30849e-160	9.06912e-161	-7.33612e-162	0
-1.7076e-160	-8.25579e-163	-2.7073e-161	-3.25883e-162	-7.54647e-162	-1.56648e-161	4.59813e-161	-1.80191e-161	3.07955e-163	-4.43413e-162	-1.08251e-161	-8.99031e-162	-1.96953e-161	4.70753e-161	9.47546e-161	-2.31188e-163	-3.31296e-161	-1.20914e-161	-5.99469e-161	6.64216e-162	1.23753e-161	1.6393e-160	-1.51627e-162	-5.92726e-162	7.59191e-161	2.22984e-160	-7.26631e-161	-9.24874e-162	-1.29917e-160	2.40664e-161	0
-1.4193e-162	-1.54246e-162	-3.32506e-163	-9.47739e-163	6.92273e-162	9.80406e-162	7.0555e-162	6.44311e-163	2.29408e-161	4.16071e-162	7.25428e-164	-3.88657e-163	-6.96136e-163	-1.10743e-162	-7.37921e-163	-3.3701e-162	8.44068e-162	3.08528e-162	9.68279e-163	1.10232e-163	-7.68272e-163	1.26952e-163	-1.11168e-162	-2.32179e-162	3.01509e-162	1.78767e-163	1.17812e-162	1.71962e-163	9.06836e-163	9.03291e-162	0
-2.6311e-165	2.68199e-163	9.93396e-163	3.7128e-163	-6.97225e-163	2.24757e-163	1.11979e-163	2.16172e-163	9.29118e-164	-2.48973e-163	8.42659e-164	-1.09602e-163	-2.28983e-163	-8.66384e-165	1.39864e-162	2.68657e-163	1.24957e-162	-3.52083e-164	-2.34097e-162	2.9254e-163	-3.23047e-163	7.06413e-163	1.27617e-163	-1.49227e-163	2.28052e-162	-1.20999e-163	1.74964e-163	-2.20232e-162	3.06961e-163	-6.97587e-166	0
5.13365e-164	-8.58882e-163	4.77582e-165	-9.61185e-164	1.07008e-162	1.52955e-163	2.03255e-164	-2.42361e-163	-1.40004e-163	-1.03944e-162	3.60441e-163	-4.80026e-163	-3.91188e-163	9.94387e-163	-6.46123e-163	-1.40329e-163	-1.1293e-164	-2.85273e-163	1.0356e-163	-5.27863e-164	5.12321e-163	-6.60797e-164	-1.07622e-162	5.97234e-163	-9.22622e-164	-1.01991e-163	-5.05506e-163	-7.46418e-163	-3.92798e-163	1.88964e-163	0
5.13365e-164	-8.58882e-163	4.77582e-165	-9.61185e-164	1.07008e-162	1.52955e-163	2.03255e-164	-2.42361e-163	-1.40004e-163	-1.03944e-162	3.60441e-163	-4.80026e-163	-3.91188e-163	9.94387e-163	-6.46123e-163	-1.40329e-163	-1.1293e-164	-2.85273e-163	1.0356e-163	-5.27863e-164	5.12321e-163	-6.60797e-164	-1.07622e-162	5.97234e-163	-9.22622e-164	-1.01991e-163	-5.05506e-163	-7.46418e-163	-3.92798e-163	1.88964e-163	0
5.13365e-164	-8.58882e-163	4.77582e-165	-9.61185e-164	1.07008e-162	1.52955e-163	2.03255e-164	-2.42361e-163	-1.40004e-163	-1.03944e-162	3.60441e-163	-4.80026e-163	-3.91188e-163	9.94387e-163	-6.46123e-163	-1.40329e-163	-1.1293e-164	-2.85273e-163	1.0356e-163	-5.27863e-164	5.12321e-163	-6.60797e-164	-1.07622e-162	5.97234e-163	-9.22622e-164	-1.01991e-163	-5.05506e-163	-7.46418e-163	-3.92798e-163	1.88964e-163	0
5.13365e-164	-8.58882e-163	4.77582e-165	-9.61185e-164	1.07008e-162	1.52955e-163	2.03255e-164	-2.42361e-163	-1.40004e-163	-1.03944e-162	3.60441e-163	-4.80026e-163	-3.91188e-163	9.94387e-163	-6.46123e-163	-1.40329e-163	-1.1293e-164	-2.85273e-163	1.0356e-163	-5.27863e-164	5.12321e-163	-6.60797e-164	-1.07622e-162	5.97234e-163	-9.22622e-164	-1.01991e-163	-5.05506e-163	-7.46418e-163	-3.92798e-163	1.88964e-163	0
5.13365e-164	-8.58882e-163	4.77582e-165	-9.61185e-164	1.07008e-162	1.52955e-163	2.03255e-164	-2.42361e-163	-1.40004e-163	-1.03944e-162	3.60441e-163	-4.80026e-163	-3.91188e-163	9.94387e-163	-6.46123e-163	-1.40329e-163	-1.1293e-164	-2.85273e-163	1.0356e-163	-5.27863e-164	5.12321e-163	-6.60797e-164	-1.07622e-162	5.97234e-163	-9.22622e-164	-1.01991e-163	-5.05506e-163	-7.46418e-163	-3.92798e-163	1.88964e-163	0
5.13365e-164	-8.58882e-163	4.77582e-165	-9.61185e-164	1.07008e-162	1.52955e-163	2.03255e-164	-2.42361e-163	-1.40004e-163	-1.03944e-162	3.60441e-163	-4.80026e-163	-3.91188e-163	9.94387e-163	-6.46123e-163	-1.40329e-163	-1.1293e-164	-2.85273e-163	1.0356e-163	-5.27863e-164	5.12321e-163	-6.60797e-164	-1.07622e-162	5.97234e-163	-9.22622e-164	-1.01991e-163	-5.05506e-163	-7.46418e-163	-3.92798e-163	1.88964e-163	0
5.13365e-164	-8.58882e-163	4.77582e-165	-9.61185e-164	1.07008e-162	1.52955e-163	2.03255e-164	-2.42361e-163	-1.40004e-163	-1.03944e-162	3.60441e-163	-4.80026e-163	-3.91188e-163	9.94387e-163	-6.46123e-163	-1.40329e-163	-1.1293e-164	-2.85273e-163	1.0356e-163	-5.27863e-164	5.12321e-163	-6.60797e-164	-1.07622e-162	5.97234e-163	-9.22622e-164	-1.01991e-163	-5.05506e-163	-7.46418e-163	-3.92798e-163	1.88964e-163	0
5.13365e-164	-8.58882e-163	4.77582e-165	-9.61185e-164	1.07008e-162	1.52955e-163	2.03255e-164	-2.42361e-163	-1.40004e-163	-1.03944e-162	3.60441e-163	-4.80026e-163	-3.91188e-163	9.94387e-163	-6.46123e-163	-1.40329e-163	-1.1293e-164	-2.85273e-163	1.0356e-163	-5.27863e-164	5.12321e-163	-6.60797e-164	-1.07622e-162	5.97234e-163	-9.22622e-164	-1.01991e-163	-5.05506e-163	-7.46418e-163	-3.92798e-163	1.88964e-163	0
5.13365e-164	-8.58882e-163	4.77582e-165	-9.61185e-164	1.07008e-162	1.52955e-163	2.03255e-164	-2.42361e-163	-1.40004e-163	-1.03944e-162	3.60441e-163	-4.80026e-163	-3.91188e-163	9.94387e-163	-6.46123e-163	-1.40329e-163	-1.1293e-164	-2.85273e-163	1.0356e-163	-5.27863e-164	5.12321e-163	-6.60797e-164	-1.07622e-162	5.97234e-163	-9.22622e-164	-1.01991e-163	-5.05506e-163	-7.46418e-163	-3.92798e-163	1.88964e-163	0
5.13365e-164	-8.58882e-163	4.77582e-165	-9.61185e-164	1.07008e-162	1.52955e-163	2.03255e-164	-2.42361e-163	-1.40004e-163	-1.03944e-162	3.60441e-163	-4.80026e-163	-3.91188e-163	9.94387e-163	-6.46123e-163	-1.40329e-163	-1.1293e-164	-2.85273e-163	1.0356e-163	-5.27863e-164	5.12321e-163	-6.60797e-164	-1.07622e-162	5.97234e-163	-9.22622e-164	-1.01991e-163	-5.05506e-163	-7.46418e-163	-3.92798e-163	1.88964e-163	0
5.13365e-164	-8.58882e-163	4.77582e-165	-9.61185e-164	1.07008e-162	1.52955e-163	2.03255e-164	-2.42361e-163	-1.40004e-163	-1.03944e-162	3.60441e-163	-4.80026e-163	-3.91188e-163	9.94387e-163	-6.46123e-163	-1.40329e-163	-1.1293e-164	-2.85273e-163	1.0356e-163	-5.27863e-164	5.12321e-163	-6.60797e-164	-1.07622e-162	5.97234e-163	-9.22622e-164	-1.01991e-163	-5.05506e-163	-7.46418e-163	-3.92798e-163	1.88964e-163	0
5.13365e-164	-8.58882e-163	4.77582e-165	-9.61185e-164	1.07008e-162	1.52955e-163	2.03255e-164	-2.42361e-163	-1.40004e-163	-1.03944e-162	3.60441e-163	-4.80026e-163	-3.91188e-163	9.94387e-163	-6.46123e-163	-1.40329e-163	-1.1293e-164	-2.85273e-163	1.0356e-163	-5.27863e-164	5.12321e-163	-6.60797e-164	-1.07622e-162	5.97234e-163	-9.22622e-164	-1.01991e-163	-5.05506e-163	-7.46418e-163	-3.92798e-163	1.88964e-163	0
5.13365e-164	-8.58882e-163	4.77582e-165	-9.61185e-164	1.07008e-162	1.52955e-163	2.03255e-164	-2.42361e-163	-1.40004e-163	-1.03944e-162	3.60441e-163	-4.80026e-163	-3.91188e-163	9.94387e-163	-6.46123e-163	-1.40329e-163	-1.1293e-164	-2.85273e-163	1.0356e-163	-5.27863e-164	5.12321e-163	-6.60797e-164	-1.07622e-162	5.97234e-163	-9.22622e-164	-1.01991e-163	-5.05506e-163	-7.46418e-163	-3.92798e-163	1.88964e-163	0
5.13365e-164	-8.58882e-163	4.77582e-165	-9.61185e-164	1.07008e-162	1.52955e-163	2.03255e-164	-2.42361e-163	-1.40004e-163	-1.03944e-162	3.60441e-163	-4.80026e-163	-3.91188e-163	9.94387e-163	-6.46123e-163	-1.40329e-163	-1.1293e-164	-2.85273e-163	1.0356e-163	-5.27863e-164	5.12321e-163	-6.60797e-164	-1.07622e-162	5.97234e-163	-9.22622e-164	-1.01991e-163	-5.05506e-163	-7.46418e-163	-3.92798e-163	1.88964e-163	0
5.13365e-164	-8.58882e-163	4.77582e-165	-9.61185e-164	1.07008e-162	1.52955e-163	2.03255e-164	-2.42361e-163	-1.40004e-163	-1.03944e-162	3.60441e-163	-4.80026e-163	-3.91188e-163	9.94387e-163	-6.46123e-163	-1.40329e-163	-1.1293e-164	-2.85273e-163	1.0356e-163	-5.27863e-164	5.12321e-163	-6.60797e-164	-1.07622e-162	5.97234e-163	-9.22622e-164	-1.01991e-163	-5.05506e-163	-7.46418e-163	-3.92798e-163	1.88964e-163	0
5.13365e-164	-8.58882e-163	4.77582e-165	-9.61185e-164	1.07008e-162	1.52955e-163	2.03255e-164	-2.42361e-163	-1.40004e-163	-1.03944e-162	3.60441e-163	-4.80026e-163	-3.91188e-163	9.94387e-163	-6.46123e-163	-1.40329e-163	-1.1293e-164	-2.85273e-163	1.0356e-163	-5.27863e-164	5.12321e-163	-6.60797e-164	-1.07622e-162	5.97234e-163	-9.22622e-164	-1.01991e-163	-5.05506e-163	-7.46418e-163	-3.92798e-163	1.88964e-163	0
5.13365e-164	-8.58882e-163	4.77582e-165	-9.61185e-164	1.07008e-162	1.52955e-163	2.03255e-164	-2.42361e-163	-1.40004e-163	-1.03944e-162	3.60441e-163	-4.80026e-163	-3.91188e-163	9.94387e-163	-6.46123e-163	-1.40329e-163	-1.1293e-164	-2.85273e-163	1.0356e-163	-5.27863e-164	5.12321e-163	-6.60797e-164	-1.07622e-162	5.97234e-163	-9.22622e-164	-1.01991e-163	-5.05506e-163	-7.46418e-163	-3.92798e-163	1.88964e-163	0
5.13365e-164	-8.58882e-163	4.77582e-165	-9.61185e-164	1.07008e-162	1.52955e-163	2.03255e-164	-2.42361e-163	-1.40004e-163	-1.03944e-162	3.60441e-163	-4.80026e-163	-3.91188e-163	9.94387e-163	-6.46123e-163	-1.40329e-163	-1.1293e-164	-2.85273e-163	1.0356e-163	-5.27863e-164	5.12321e-163	-6.60797e-164	-1.07622e-162	5.97234e-163	-9.22622e-164	-1.01991e-163	-5.05506e-163	-7.46418e-163	-3.92798e-163	1.88964e-163	0
5.13365e-164	-8.58882e-163	4.77582e-165	-9.61185e-164	1.07008e-162	1.52955e-163	2.03255e-164	-2.42361e-163	-1.40004e-163	-1.03944e-162	3.60441e-163	-4.80026e-163	-3.91188e-163	9.94387e-163	-6.46123e-163	-1.40329e-163	-1.1293e-164	-2.85273e-163	1.0356e-163	-5.27863e-164	5.12321e-163	-6.60797e-164	-1.07622e-162	5.97234e-163	-9.22622e-164	-1.01991e-163	-5.05506e-163	-7.46418e-163	-3.92798e-163	1.88964e-163	0
5.13365e-164	-8.58882e-163	4.77582e-165	-9.61185e-164	1.07008e-162	1.52955e-163	2.03255e-164	-2.42361e-163	-1.40004e-163	-1.03944e-162	3.60441e-163	-4.80026e-163	-3.91188e-163	9.94387e-163	-6.46123e-163	-1.40329e-163	-1.1293e-164	-2.85273e-163	1.0356e-163	-5.27863e-164	5.12321e-163	-6.60797e-164	-1.07622e-162	5.97234e-163	-9.22622e-164	-1.01991e-163	-5.05506e-163	-7.46418e-163	-3.92798e-163	1.88964e-163	0
5.13365e-164	-8.58882e-163	4.77582e-165	-9.61185e-164	1.07008e-162	1.52955e-163	2.03255e-164	-2.42361e-163	-1.40004e-163	-1.03944e-162	3.60441e-163	-4.80026e-163	-3.91188e-163	9.94387e-163	-6.46123e-163	-1.40329e-163	-1.1293e-164	-2.85273e-163	1.0356e-163	-5.27863e-164	5.12321e-163	-6.60797e-164	-1.07622e-162	5.97234e-163	-9.22622e-164	-1.01991e-163	-5.05506e-163	-7.46418e-163	-3.92798e-163	1.88964e-163	0
5.13365e-164	-8.58882e-163	4.77582e-165	-9.61185e-164	1.07008e-162	1.52955e-163	2.03255e-164	-2.42361e-163	-1.40004e-163	-1.03944e-162	3.60441e-163	-4.80026e-163	-3.91188e-163	9.94387e-163	-6.46123e-163	-1.40329e-163	-1.1293e-164	-2.85273e-163	1.0356e-163	-5.27863e-164	5.12321e-163	-6.60797e-164	-1.07622e-162	5.97234e-163	-9.22622e-164	-1.01991e-163	-5.05506e-163	-7.46418e-163	-3.92798e-163	1.88964e-163	0
5.13365e-164	-8.58882e-163	4.77582e-165	-9.61185e-164	1.07008e-162	1.52955e-163	2.03255e-164	-2.42361e-163	-1.40004e-163	-1.03944e-162	3.60441e-163	-4.80026e-163	-3.91188e-163	9.94387e-163	-6.46123e-163	-1.40329e-163	-1.1293e-164	-2.85273e-163	1.0356e-163	-5.27863e-164	5.12321e-163	-6.60797e-164	-1.07622e-162	5.97234e-163	-9.22622e-164	-1.01991e-163	-5.05506e-163	-7.46418e-163	-3.92798e-163	1.88964e-163	0
5.13365e-164	-8.58882e-163	4.77582e-165	-9.61185e-164	1.07008e-162	1.52955e-163	2.03255e-164	-2.42361e-163	-1.40004e-163	-1.03944e-162	3.60441e-163	-4.80026e-163	-3.91188e-163	9.94387e-163	-6.46123e-163	-1.40329e-163	-1.1293e-164	-2.85273e-163	1.0356e-163	-5.27863e-164	5.12321e-163	-6.60797e-164	-1.07622e-162	5.97234e-163	-9.22622e-164	-1.01991e-163	-5.05506e-163	-7.46418e-163	-3.92798e-163	1.88964e-163	0
5.13365e-164	-8.58882e-163	4.77582e-165	-9.61185e-164	1.07008e-162	1.52955e-163	2.03255e-164	-2.42361e-163	-1.40004e-163	-1.03944e-162	3.60441e-163	-4.80026e-163	-3.91188e-163	9.94387e-163	-6.46123e-163	-1.40329e-163	-1.1293e-164	-2.85273e-163	1.0356e-163	-5.27863e-164	5.12321e-163	-6.60797e-164	-1.07622e-162	5.97234e-163	-9.22622e-164	-1.01991e-163	-5.05506e-163	-7.46418e-163	-3.92798e-163	1.88964e-163	0
5.13365e-164	-8.58882e-163	4.77582e-165	-9.61185e-164	1.07008e-162	1.52955e-163	2.03255e-164	-2.42361e-163	-1.40004e-163	-1.03944e-162	3.60441e-163	-4.80026e-163	-3.91188e-163	9.94387e-163	-6.46123e-163	-1.40329e-163	-1.1293e-164	-2.85273e-163	1.0356e-163	-5.27863e-164	5.12321e-163	-6.60797e-164	-1.07622e-162	5.97234e-163	-9.22622e-164	-1.01991e-163	-5.05506e-163	-7.46418e-163	-3.92798e-163	1.88964e-163	0
5.13365e-164	-8.58882e-163	4.77582e-165	-9.61185e-164	1.07008e-162	1.52955e-163	2.03255e-164	-2.42361e-163	-1.40004e-163	-1.03944e-162	3.60441e-163	-4.80026e-163	-3.91188e-163	9.94387e-163	-6.46123e-163	-1.40329e-163	-1.1293e-164	-2.85273e-163	1.0356e-163	-5.27863e-164	5.12321e-163	-6.60797e-164	-1.07622e-162	5.97234e-163	-9.22622e-164	-1.01991e-163	-5.05506e-163	-7.46418e-163	-3.92798e-163	1.88964e-163	0
5.13365e-164	-8.58882e-163	4.77582e-165	-9.61185e-164	1.07008e-162	1.52955e-163	2.03255e-164	-2.42361e-163	-1.40004e-163	-1.03944e-162	3.60441e-163	-4.80026e-163	-3.91188e-163	9.94387e-163	-6.46123e-163	-1.40329e-163	-1.1293e-164	-2.85273e-163	1.0356e-163	-5.27863e-164	5.12321e-163	-6.60797e-164	-1.07622e-162	5.97234e-163	-9.22622e-164	-1.01991e-163	-5.05506e-163	-7.46418e-163	-3.92798e-163	1.88964e-163	0
5.13365e-164	-8.58882e-163	4.77582e-165	-9.61185e-164	1.07008e-162	1.52955e-163	2.03255e-164	-2.42361e-163	-1.40004e-163	-1.03944e-162	3.60441e-163	-4.80026e-163	-3.91188e-163	9.94387e-163	-6.46123e-163	-1.40329e-163	-1.1293e-164	-2.85273e-163	1.0356e-163	-5.27863e-164	5.12321e-163	-6.60797e-164	-1.07622e-162	5.97234e-163	-9.22622e-164	-1.01991e-163	-5.05506e-163	-7.46418e-163	-3.92798e-163	1.88964e-163	0
5.13365e-164	-8.58882e-163	4.77582e-165	-9.61185e-164	1.07008e-162	1.52955e-163	2.03255e-164	-2.42361e-163	-1.40004e-163	-1.03944e-162	3.60441e-163	-4.80026e-163	-3.91188e-163	9.94387e-163	-6.46123e-163	-1.40329e-163	-1.1293e-164	-2.85273e-163	1.0356e-163	-5.27863e-164	5.12321e-163	-6.60797e-164	-1.07622e-162	5.97234e-163	-9.22622e-164	-1.01991e-163	-5.05506e-163	-7.46418e-163	-3.92798e-163	1.88964e-163	0
5.13365e-164	-8.58882e-163	4.77582e-165	-9.61185e-164	1.07008e-162	1.52955e-163	2.03255e-164	-2.42361e-163	-1.40004e-163	-1.03944e-162	3.60441e-163	-4.80026e-163	-3.91188e-163	9.94387e-163	-6.46123e-163	-1.40329e-163	-1.1293e-164	-2.85273e-163	1.0356e-163	-5.27863e-164	5.12321e-163	-6.60797e-164	-1.07622e-162	5.97234e-163	-9.22622e-164	-1.01991e-163	-5.05506e-163	-7.46418e-163	-3.92798e-163	1.88964e-163	0
5.13365e-164	-8.58882e-163	4.77582e-165	-9.61185e-164	1.07008e-162	1.52955e-163	2.03255e-164	-2.42361e-163	-1.40004e-163	-1.03944e-162	3.60441e-163	-4.80026e-163	-3.91188e-163	9.94387e-163	-6.46123e-163	-1.40329e-163	-1.1293e-164	-2.85273e-163	1.0356e-163	-5.27863e-164	5.12321e-163	-6.60797e-164	-1.07622e-162	5.97234e-163	-9.22622e-164	-1.01991e-163	-5.05506e-163	-7.46418e-163	-3.92798e-163	1.88964e-163	0
5.13365e-164	-8.58882e-163	4.77582e-165	-9.61185e-164	1.07008e-162	1.52955e-163	2.03255e-164	-2.42361e-163	-1.40004e-163	-1.03944e-162	3.60441e-163	-4.80026e-163	-3.91188e-163	9.94387e-163	-6.46123e-163	-1.40329e-163	-1.1293e-164	-2.85273e-163	1.0356e-163	-5.27863e-164	5.12321e-163	-6.60797e-164	-1.07622e-162	5.97234e-163	-9.22622e-164	-1.01991e-163	-5.05506e-163	-7.46418e-163	-3.92798e-163	1.88964e-163	0
5.13365e-164	-8.58882e-163	4.77582e-165	-9.61185e-164	1.07008e-162	1.52955e-163	2.03255e-164	-2.42361e-163	-1.40004e-163	-1.03944e-162	3.60441e-163	-4.80026e-163	-3.91188e-163	9.94387e-163	-6.46123e-163	-1.40329e-163	-1.1293e-164	-2.85273e-163	1.0356e-163	-5.27863e-164	5.12321e-163	-6.60797e-164	-1.07622e-162	5.97234e-163	-9.22622e-164	-1.01991e-163	-5.05506e-163	-7.46418e-163	-3.92798e-163	1.88964e-163	0
5.13365e-164	-8.58882e-163	4.77582e-165	-9.61185e-164	1.07008e-162	1.52955e-163	2.03255e-164	-2.42361e-163	-1.40004e-163	-1.03944e-162	3.60441e-163	-4.80026e-163	-3.91188e-163	9.94387e-163	-6.46123e-163	-1.40329e-163	-1.1293e-164	-2.85273e-163	1.0356e-163	-5.27863e-164	5.12321e-163	-6.60797e-164	-1.07622e-162	5.97234e-163	-9.22622e-164	-1.01991e-163	-5.05506e-163	-7.46418e-163	-3.92798e-163	1.88964e-163	0
5.13365e-164	-8.58882e-163	4.77582e-165	-9.61185e-164	1.07008e-162	1.52955e-163	2.03255e-164	-2.42361e-163	-1.40004e-163	-1.03944e-162	3.60441e-163	-4.80026e-163	-3.91188e-163	9.94387e-163	-6.46123e-163	-1.40329e-163	-1.1293e-164	-2.85273e-163	1.0356e-163	-5.27863e-164	5.12321e-163	-6.60797e-164	-1.07622e-162	5.97234e-163	-9.22622e-164	-1.01991e-163	-5.05506e-163	-7.46418e-163	-3.92798e-163	1.88964e-163	0
5.13365e-164	-8.58882e-163	4.77582e-165	-9.61185e-164	1.07008e-162	1.52955e-163	2.03255e-164	-2.42361e-163	-1.40004e-163	-1.03944e-162	3.60441e-163	-4.80026e-163	-3.91188e-163	9.94387e-163	-6.46123e-163	-1.40329e-163	-1.1293e-164	-2.85273e-163	1.0356e-163	-5.27863e-164	5.12321e-163	-6.60797e-164	-1.07622e-162	5.97234e-163	-9.22622e-164	-1.01991e-163	-5.05506e-163	-7.46418e-163	-3.92798e-163	1.88964e-163	0
5.13365e-164	-8.58882e-163	4.77582e-165	-9.61185e-164	1.07008e-162	1.52955e-163	2.03255e-164	-2.42361e-163	-1.40004e-163	-1.03944e-162	3.60441e-163	-4.80026e-163	-3.91188e-163	9.94387e-163	-6.46123e-163	-1.40329e-163	-1.1293e-164	-2.85273e-163	1.0356e-163	-5.27863e-164	5.12321e-163	-6.60797e-164	-1.07622e-162	5.97234e-163	-9.22622e-164	-1.01991e-163	-5.05506e-163	-7.46418e-163	-3.92798e-163	1.88964e-163	0
5.13365e-164	-8.58882e-163	4.77582e-165	-9.61185e-164	1.07008e-162	1.52955e-163	2.03255e-164	-2.42361e-163	-1.40004e-163	-1.03944e-162	3.60441e-163	-4.80026e-163	-3.91188e-163	9.94387e-163	-6.46123e-163	-1.40329e-163	-1.1293e-164	-2.85273e-163	1.0356e-163	-5.27863e-164	5.12321e-163	-6.60797e-164	-1.07622e-162	5.97234e-163	-9.22622e-164	-1.01991e-163	-5.05506e-163	-7.46418e-163	-3.92798e-163	1.88964e-163	0
5.13365e-164	-8.58882e-163	4.77582e-165	-9.61185e-164	1.07008e-162	1.52955e-163	2.03255e-164	-2.42361e-163	-1.40004e-163	-1.03944e-162	3.60441e-163	-4.80026e-163	-3.91188e-163	9.94387e-163	-6.46123e-163	-1.40329e-163	-1.1293e-164	-2.85273e-163	1.0356e-163	-5.27863e-164	5.12321e-163	-6.60797e-164	-1.07622e-162	5.97234e-163	-9.22622e-164	-1.01991e-163	-5.05506e-163	-7.46418e-163	-3.92798e-163	1.88964e-163	0
5.13365e-164	-8.58882e-163	4.77582e-165	-9.61185e-164	1.07008e-162	1.52955e-163	2.03255e-164	-2.42361e-163	-1.40004e-163	-1.03944e-162	3.60441e-163	-4.80026e-163	-3.91188e-163	9.94387e-163	-6.46123e-163	-1.40329e-163	-1.1293e-164	-2.85273e-163	1.0356e-163	-5.27863e-164	5.12321e-163	-6.60797e-164	-1.07622e-162	5.97234e-163	-9.22622e-164	-1.01991e-163	-5.05506e-163	-7.46418e-163	-3.92798e-163	1.88964e-163	0
5.13365e-164	-8.58882e-163	4.77582e-165	-9.61185e-164	1.07008e-162	1.52955e-163	2.03255e-164	-2.42361e-163	-1.40004e-163	-1.03944e-162	3.60441e-163	-4.80026e-163	-3.91188e-163	9.94387e-163	-6.46123e-163	-1.40329e-163	-1.1293e-164	-2.85273e-163	1.0356e-163	-5.27863e-164	5.12321e-163	-6.60797e-164	-1.07622e-162	5.97234e-163	-9.22622e-164	-1.01991e-163	-5.05506e-163	-7.46418e-163	-3.92798e-163	1.88964e-163	0
5.13365e-164	-8.58882e-163	4.77582e-165	-9.61185e-164	1.07008e-162	1.52955e-163	2.03255e-164	-2.42361e-163	-1.40004e-163	-1.03944e-162	3.60441e-163	-4.80026e-163	-3.91188e-163	9.94387e-163	-6.46123e-163	-1.40329e-163	-1.1293e-164	-2.85273e-163	1.0356e-163	-5.27863e-164	5.12321e-163	-6.60797e-164	-1.07622e-162	5.97234e-163	-9.22622e-164	-1.01991e-163	-5.05506e-163	-7.46418e-163	-3.92798e-163	1.88964e-163	0
5.13365e-164	-8.58882e-163	4.77582e-165	-9.61185e-164	1.07008e-162	1.52955e-163	2.03255e-164	-2.42361e-163	-1.40004e-163	-1.03944e-162	3.60441e-163	-4.80026e-163	-3.91188e-163	9.94387e-163	-6.46123e-163	-1.40329e-163	-1.1293e-164	-2.85273e-163	1.0356e-163	-5.27863e-164	5.12321e-163	-6.60797e-164	-1.07622e-162	5.97234e-163	-9.22622e-164	-1.01991e-163	-5.05506e-163	-7.46418e-163	-3.92798e-163	1.88964e-163	0
5.13365e-164	-8.58882e-163	4.77582e-165	-9.61185e-164	1.07008e-162	1.52955e-163	2.03255e-164	-2.42361e-163	-1.40004e-163	-1.03944e-162	3.60441e-163	-4.80026e-163	-3.91188e-163	9.94387e-163	-6.46123e-163	-1.40329e-163	-1.1293e-164	-2.85273e-163	1.0356e-163	-5.27863e-164	5.12321e-163	-6.60797e-164	-1.07622e-162	5.97234e-163	-9.22622e-164	-1.01991e-163	-5.05506e-163	-7.46418e-163	-3.92798e-163	1.88964e-163	0
5.13365e-164	-8.58882e-163	4.77582e-165	-9.61185e-164	1.07008e-162	1.52955e-163	2.03255e-164	-2.42361e-163	-1.40004e-163	-1.03944e-162	3.60441e-163	-4.80026e-163	-3.91188e-163	9.94387e-163	-6.46123e-163	-1.40329e-163	-1.1293e-164	-2.85273e-163	1.0356e-163	-5.27863e-164	5.12321e-163	-6.60797e-164	-1.07622e-162	5.97234e-163	-9.22622e-164	-1.01991e-163	-5.05506e-163	-7.46418e-163	-3.92798e-163	1.88964e-163	0
5.13365e-164	-8.58882e-163	4.77582e-165	-9.61185e-164	1.07008e-162	1.52955e-163	2.03255e-164	-2.42361e-163	-1.40004e-163	-1.03944e-162	3.60441e-163	-4.80026e-163	-3.91188e-163	9.94387e-163	-6.46123e-163	-1.40329e-163	-1.1293e-164	-2.85273e-163	1.0356e-163	-5.27863e-164	5.12321e-163	-6.60797e-164	-1.07622e-162	5.97234e-163	-9.22622e-164	-1.01991e-163	-5.05506e-163	-7.46418e-163	-3.92798e-163	1.88964e-163	0
5.13365e-164	-8.58882e-163	4.77582e-165	-9.61185e-164	1.07008e-162	1.52955e-163	2.03255e-164	-2.42361e-163	-1.40004e-163	-1.03944e-162	3.60441e-163	-4.80026e-163	-3.91188e-163	9.94387e-163	-6.46123e-163	-1.40329e-163	-1.1293e-164	-2.85273e-163	1.0356e-163	-5.27863e-164	5.12321e-163	-6.60797e-164	-1.07622e-162	5.97234e-163	-9.22622e-164	-1.01991e-163	-5.05506e-163	-7.46418e-163	-3.92798e-163	1.88964e-163	0
5.13365e-164	-8.58882e-163	4.77582e-165	-9.61185e-164	1.07008e-162	1.52955e-163	2.03255e-164	-2.42361e-163	-1.40004e-163	-1.03944e-162	3.60441e-163	-4.80026e-163	-3.91188e-163	9.94387e-163	-6.46123e-163	-1.40329e-163	-1.1293e-164	-2.85273e-163	1.0356e-163	-5.27863e-164	5.12321e-163	-6.60797e-164	-1.07622e-162	5.97234e-163	-9.22622e-164	-1.01991e-163	-5.05506e-163	-7.46418e-163	-3.92798e-163	1.88964e-163	0
5.13365e-164	-8.58882e-163	4.77582e-165	-9.61185e-164	1.07008e-162	1.52955e-163	2.03255e-164	-2.42361e-163	-1.40004e-163	-1.03944e-162	3.60441e-163	-4.80026e-163	-3.91188e-163	9.94387e-163	-6.46123e-163	-1.40329e-163	-1.1293e-164	-2.85273e-163	1.0356e-163	-5.27863e-164	5.12321e-163	-6.60797e-164	-1.07622e-162	5.97234e-163	-9.22622e-164	-1.01991e-163	-5.05506e-163	-7.46418e-163	-3.92798e-163	1.88964e-163	0
5.13365e-164	-8.58882e-163	4.77582e-165	-9.61185e-164	1.07008e-162	1.52955e-163	2.03255e-164	-2.42361e-163	-1.40004e-163	-1.03944e-162	3.60441e-163	-4.80026e-163	-3.91188e-163	9.94387e-163	-6.46123e-163	-1.40329e-163	-1.1293e-164	-2.85273e-163	1.0356e-163	-5.27863e-164	5.12321e-163	-6.60797e-164	-1.07622e-162	5.97234e-163	-9.22622e-164	-1.01991e-163	-5.05506e-163	-7.46418e-163	-3.92798e-163	1.88964e-163	0
5.13365e-164	-8.58882e-163	4.77582e-165	-9.61185e-164	1.07008e-162	1.52955e-163	2.03255e-164	-2.42361e-163	-1.40004e-163	-1.03944e-162	3.60441e-163	-4.80026e-163	-3.91188e-163	9.94387e-163	-6.46123e-163	-1.40329e-163	-1.1293e-164	-2.85273e-163	1.0356e-163	-5.27863e-164	5.12321e-163	-6.60797e-164	-1.07622e-162	5.97234e-163	-9.22622e-164	-1.01991e-163	-5.05506e-163	-7.46418e-163	-3.92798e-163	1.88964e-163	0
5.13365e-164	-8.58882e-163	4.77582e-165	-9.61185e-164	1.07008e-162	1.52955e-163	2.03255e-164	-2.42361e-163	-1.40004e-163	-1.03944e-162	3.60441e-163	-4.80026e-163	-3.91188e-163	9.94387e-163	-6.46123e-163	-1.40329e-163	-1.1293e-164	-2.85273e-163	1.0356e-163	-5.27863e-164	5.12321e-163	-6.60797e-164	-1.07622e-162	5.97234e-163	-9.22622e-164	-1.01991e-163	-5.05506e-163	-7.46418e-163	-3.92798e-163	1.88964e-163	0
5.13365e-164	-8.58882e-163	4.77582e-165	-9.61185e-164	1.07008e-162	1.52955e-163	2.03255e-164	-2.42361e-163	-1.40004e-163	-1.03944e-162	3.60441e-163	-4.80026e-163	-3.91188e-163	9.94387e-163	-6.46123e-163	-1.40329e-163	-1.1293e-164	-2.85273e-163	1.0356e-163	-5.27863e-164	5.12321e-163	-6.60797e-164	-1.07622e-162	5.97234e-163	-9.22622e-164	-1.01991e-163	-5.05506e-163	-7.46418e-163	-3.92798e-163	1.88964e-163	0
5.13365e-164	-8.58882e-163	4.77582e-165	-9.61185e-164	1.07008e-162	1.52955e-163	2.03255e-164	-2.42361e-163	-1.40004e-163	-1.03944e-162	3.60441e-163	-4.80026e-163	-3.91188e-163	9.94387e-163	-6.46123e-163	-1.40329e-163	-1.1293e-164	-2.85273e-163	1.0356e-163	-5.27863e-164	5.12321e-163	-6.60797e-164	-1.07622e-162	5.97234e-163	-9.22622e-164	-1.01991e-163	-5.05506e-163	-7.46418e-163	-3.92798e-163	1.88964e-163	0
5.13365e-164	-8.58882e-163	4.77582e-165	-9.61185e-164	1.07008e-162	1.52955e-163	2.03255e-164	-2.42361e-163	-1.40004e-163	-1.03944e-162	3.60441e-163	-4.80026e-163	-3.91188e-163	9.94387e-163	-6.46123e-163	-1.40329e-163	-1.1293e-164	-2.85273e-163	1.0356e-163	-5.27863e-164	5.12321e-163	-6.60797e-164	-1.07622e-162	5.97234e-163	-9.22622e-164	-1.01991e-163	-5.05506e-163	-7.46418e-163	-3.92798e-163	1.88964e-163	0
5.13365e-164	-8.58882e-163	4.77582e-165	-9.61185e-164	1.07008e-162	1.52955e-163	2.03255e-164	-2.42361e-163	-1.40004e-163	-1.03944e-162	3.60441e-163	-4.80026e-163	-3.91188e-163	9.94387e-163	-6.46123e-163	-1.40329e-163	-1.1293e-164	-2.85273e-163	1.0356e-163	-5.27863e-164	5.12321e-163	-6.60797e-164	-1.07622e-162	5.97234e-163	-9.22622e-164	-1.01991e-163	-5.05506e-163	-7.46418e-163	-3.92798e-163	1.88964e-163	0
5.13365e-164	-8.58882e-163	4.77582e-165	-9.61185e-164	1.07008e-162	1.52955e-163	2.03255e-164	-2.42361e-163	-1.40004e-163	-1.03944e-162	3.60441e-163	-4.80026e-163	-3.91188e-163	9.94387e-163	-6.46123e-163	-1.40329e-163	-1.1293e-164	-2.85273e-163	1.0356e-163	-5.27863e-164	5.12321e-163	-6.60797e-164	-1.07622e-162	5.97234e-163	-9.22622e-164	-1.01991e-163	-5.05506e-163	-7.46418e-163	-3.92798e-163	1.88964e-163	0
5.13365e-164	-8.58882e-163	4.77582e-165	-9.61185e-164	1.07008e-162	1.52955e-163	2.03255e-164	-2.42361e-163	-1.40004e-163	-1.03944e-162	3.60441e-163	-4.80026e-163	-3.91188e-163	9.94387e-163	-6.46123e-163	-1.40329e-163	-1.1293e-164	-2.85273e-163	1.0356e-163	-5.27863e-164	5.12321e-163	-6.60797e-164	-1.07622e-162	5.97234e-163	-9.22622e-164	-1.01991e-163	-5.05506e-163	-7.46418e-163	-3.92798e-163	1.88964e-163	0
5.13365e-164	-8.58882e-163	4.77582e-165	-9.61185e-164	1.07008e-162	1.52955e-163	2.03255e-164	-2.42361e-163	-1.40004e-163	-1.03944e-162	3.60441e-163	-4.80026e-163	-3.91188e-163	9.94387e-163	-6.46123e-163	-1.40329e-163	-1.1293e-164	-2.85273e-163	1.0356e-163	-5.27863e-164	5.12321e-163	-6.60797e-164	-1.07622e-162	5.97234e-163	-9.22622e-164	-1.01991e-163	-5.05506e-163	-7.46418e-163	-3.92798e-163	1.88964e-163	0
5.13365e-164	-8.58882e-163	4.77582e-165	-9.61185e-164	1.07008e-162	1.52955e-163	2.03255e-164	-2.42361e-163	-1.40004e-163	-1.03944e-162	3.60441e-163	-4.80026e-163	-3.91188e-163	9.94387e-163	-6.46123e-163	-1.40329e-163	-1.1293e-164	-2.85273e-163	1.0356e-163	-5.27863e-164	5.12321e-163	-6.60797e-164	-1.07622e-162	5.97234e-163	-9.22622e-164	-1.01991e-163	-5.05506e-163	-7.46418e-163	-3.92798e-163	1.88964e-163	0
5.13365e-164	-8.58882e-163	4.77582e-165	-9.61185e-164	1.07008e-162	1.52955e-163	2.03255e-164	-2.42361e-163	-1.40004e-163	-1.03944e-162	3.60441e-163	-4.80026e-163	-3.91188e-163	9.94387e-163	-6.46123e-163	-1.40329e-163	-1.1293e-164	-2.85273e-163	1.0356e-163	-5.27863e-164	5.12321e-163	-6.60797e-164	-1.07622e-162	5.97234e-163	-9.22622e-164	-1.01991e-163	-5.05506e-163	-7.46418e-163	-3.92798e-163	1.88964e-163	0
5.13365e-164	-8.58882e-163	4.77582e-165	-9.61185e-164	1.07008e-162	1.52955e-163	2.03255e-164	-2.42361e-163	-1.40004e-163	-1.03944e-162	3.60441e-163	-4.80026e-163	-3.91188e-163	9.94387e-163	-6.46123e-163	-1.40329e-163	-1.1293e-164	-2.85273e-163	1.0356e-163	-5.27863e-164	5.12321e-163	-6.60797e-164	-1.07622e-162	5.97234e-163	-9.22622e-164	-1.01991e-163	-5.05506e-163	-7.46418e-163	-3.92798e-163	1.88964e-163	0
5.13365e-164	-8.58882e-163	4.77582e-165	-9.61185e-164	1.07008e-162	1.52955e-163	2.03255e-164	-2.42361e-163	-1.40004e-163	-1.03944e-162	3.60441e-163	-4.80026e-163	-3.91188e-163	9.94387e-163	-6.46123e-163	-1.40329e-163	-1.1293e-164	-2.85273e-163	1.0356e-163	-5.27863e-164	5.12321e-163	-6.60797e-164	-1.07622e-162	5.97234e-163	-9.22622e-164	-1.01991e-163	-5.05506e-163	-7.46418e-163	-3.92798e-163	1.88964e-163	0
5.13365e-164	-8.58882e-163	4.77582e-165	-9.61185e-164	1.07008e-162	1.52955e-163	2.03255e-164	-2.42361e-163	-1.40004e-163	-1.03944e-162	3.60441e-163	-4.80026e-163	-3.91188e-163	9.94387e-163	-6.46123e-163	-1.40329e-163	-1.1293e-164	-2.85273e-163	1.0356e-163	-5.27863e-164	5.12321e-163	-6.60797e-164	-1.07622e-162	5.97234e-163	-9.22622e-164	-1.01991e-163	-5.05506e-163	-7.46418e-163	-3.92798e-163	1.88964e-163	0
5.13365e-164	-8.58882e-163	4.77582e-165	-9.61185e-164	1.07008e-162	1.52955e-163	2.03255e-164	-2.42361e-163	-1.40004e-163	-1.03944e-162	3.60441e-163	-4.80026e-163	-3.91188e-163	9.94387e-163	-6.46123e-163	-1.40329e-163	-1.1293e-164	-2.85273e-163	1.0356e-163	-5.27863e-164	5.12321e-163	-6.60797e-164	-1.07622e-162	5.97234e-163	-9.22622e-164	-1.01991e-163	-5.05506e-163	-7.46418e-163	-3.92798e-163	1.88964e-163	0
5.13365e-164	-8.58882e-163	4.77582e-165	-9.61185e-164	1.07008e-162	1.52955e-163	2.03255e-164	-2.42361e-163	-1.40004e-163	-1.03944e-162	3.60441e-163	-4.80026e-163	-3.91188e-163	9.94387e-163	-6.46123e-163	-1.40329e-163	-1.1293e-164	-2.85273e-163	1.0356e-163	-5.27863e-164	5.12321e-163	-6.60797e-164	-1.07622e-162	5.97234e-163	-9.22622e-164	-1.01991e-163	-5.05506e-163	-7.46418e-163	-3.92798e-163	1.88964e-163	0
5.13365e-164	-8.58882e-163	4.77582e-165	-9.61185e-164	1.07008e-162	1.52955e-163	2.03255e-164	-2.42361e-163	-1.40004e-163	-1.03944e-162	3.60441e-163	-4.80026e-163	-3.91188e-163	9.94387e-163	-6.46123e-163	-1.40329e-163	-1.1293e-164	-2.85273e-163	1.0356e-163	-5.27863e-164	5.12321e-163	-6.60797e-164	-1.07622e-162	5.97234e-163	-9.22622e-164	-1.01991e-163	-5.05506e-163	-7.46418e-163	-3.92798e-163	1.88964e-163	0
5.13365e-164	-8.58882e-163	4.77582e-165	-9.61185e-164	1.07008e-162	1.52955e-163	2.03255e-164	-2.42361e-163	-1.40004e-163	-1.03944e-162	3.60441e-163	-4.80026e-163	-3.91188e-163	9.94387e-163	-6.46123e-163	-1.40329e-163	-1.1293e-164	-2.85273e-163	1.0356e-163	-5.27863e-164	5.12321e-163	-6.60797e-164	-1.07622e-162	5.97234e-163	-9.22622e-164	-1.01991e-163	-5.05506e-163	-7.46418e-163	-3.92798e-163	1.88964e-163	0
5.13365e-164	-8.58882e-163	4.77582e-165	-9.61185e-164	1.07008e-162	1.52955e-163	2.03255e-164	-2.42361e-163	-1.40004e-163	-1.03944e-162	3.60441e-163	-4.80026e-163	-3.91188e-163	9.94387e-163	-6.46123e-163	-1.40329e-163	-1.1293e-164	-2.85273e-163	1.0356e-163	-5.27863e-164	5.12321e-163	-6.60797e-164	-1.07622e-162	5.97234e-163	-9.22622e-164	-1.01991e-163	-5.05506e-163	-7.46418e-163	-3.92798e-163	1.88964e-163	0
5.13365e-164	-8.58882e-163	4.77582e-165	-9.61185e-164	1.07008e-162	1.52955e-163	2.03255e-164	-2.42361e-163	-1.40004e-163	-1.03944e-162	3.60441e-163	-4.80026e-163	-3.91188e-163	9.94387e-163	-6.46123e-163	-1.40329e-163	-1.1293e-164	-2.85273e-163	1.0356e-163	-5.27863e-164	5.12321e-163	-6.60797e-164	-1.07622e-162	5.97234e-163	-9.22622e-164	-1.01991e-163	-5.05506e-163	-7.46418e-163	-3.92798e-163	1.88964e-163	0
5.13365e-164	-8.58882e-163	4.77582e-165	-9.61185e-164	1.07008e-162	1.52955e-163	2.03255e-164	-2.42361e-163	-1.40004e-163	-1.03944e-162	3.60441e-163	-4.80026e-163	-3.91188e-163	9.94387e-163	-6.46123e-163	-1.40329e-163	-1.1293e-164	-2.85273e-163	1.0356e-163	-5.27863e-164	5.12321e-163	-6.60797e-164	-1.07622e-162	5.97234e-163	-9.22622e-164	-1.01991e-163	-5.05506e-163	-7.46418e-163	-3.92798e-163	1.88964e-163	0
5.13365e-164	-8.58882e-163	4.77582e-165	-9.61185e-164	1.07008e-162	1.52955e-163	2.03255e-164	-2.42361e-163	-1.40004e-163	-1.03944e-162	3.60441e-163	-4.80026e-163	-3.91188e-163	9.94387e-163	-6.46123e-163	-1.40329e-163	-1.1293e-164	-2.85273e-163	1.0356e-163	-5.27863e-164	5.12321e-163	-6.60797e-164	-1.07622e-162	5.97234e-163	-9.22622e-164	-1.01991e-163	-5.05506e-163	-7.46418e-163	-3.92798e-163	1.88964e-163	0
5.13365e-164	-8.58882e-163	4.77582e-165	-9.61185e-164	1.07008e-162	1.52955e-163	2.03255e-164	-2.42361e-163	-1.40004e-163	-1.03944e-162	3.60441e-163	-4.80026e-163	-3.91188e-163	9.94387e-163	-6.46123e-163	-1.40329e-163	-1.1293e-164	-2.85273e-163	1.0356e-163	-5.27863e-164	5.12321e-163	-6.60797e-164	-1.07622e-162	5.97234e-163	-9.22622e-164	-1.01991e-163	-5.05506e-163	-7.46418e-163	-3.92798e-163	1.88964e-163	0
5.13365e-164	-8.58882e-163	4.77582e-165	-9.61185e-164	1.07008e-162	1.52955e-163	2.03255e-164	-2.42361e-163	-1.40004e-163	-1.03944e-162	3.60441e-163	-4.80026e-163	-3.91188e-163	9.94387e-163	-6.46123e-163	-1.40329e-163	-1.1293e-164	-2.85273e-163	1.0356e-163	-5.27863e-164	5.12321e-163	-6.60797e-164	-1.07622e-162	5.97234e-163	-9.22622e-164	-1.01991e-163	-5.05506e-163	-7.46418e-163	-3.92798e-163	1.88964e-163	0
5.13365e-164	-8.58882e-163	4.77582e-165	-9.61185e-164	1.07008e-162	1.52955e-163	2.03255e-164	-2.42361e-163	-1.40004e-163	-1.03944e-162	3.60441e-163	-4.80026e-163	-3.91188e-163	9.94387e-163	-6.46123e-163	-1.40329e-163	-1.1293e-164	-2.85273e-163	1.0356e-163	-5.27863e-164	5.12321e-163	-6.60797e-164	-1.07622e-162	5.97234e-163	-9.22622e-164	-1.01991e-163	-5.05506e-163	-7.46418e-163	-3.92798e-163	1.88964e-163	0
5.13365e-164	-8.58882e-163	4.77582e-165	-9.61185e-164	1.07008e-162	1.52955e-163	2.03255e-164	-2.42361e-163	-1.40004e-163	-1.03944e-162	3.60441e-163	-4.80026e-163	-3.91188e-163	9.94387e-163	-6.46123e-163	-1.40329e-163	-1.1293e-164	-2.85273e-163	1.0356e-163	-5.27863e-164	5.12321e-163	-6.60797e-164	-1.07622e-162	5.97234e-163	-9.22622e-164	-1.01991e-163	-5.05506e-163	-7.46418e-163	-3.92798e-163	1.88964e-163	0
5.13365e-164	-8.58882e-163	4.77582e-165	-9.61185e-164	1.07008e-162	1.52955e-163	2.03255e-164	-2.42361e-163	-1.40004e-163	-1.03944e-162	3.60441e-163	-4.80026e-163	-3.91188e-163	9.94387e-163	-6.46123e-163	-1.40329e-163	-1.1293e-164	-2.85273e-163	1.0356e-163	-5.27863e-164	5.12321e-163	-6.60797e-164	-1.07622e-162	5.97234e-163	-9.22622e-164	-1.01991e-163	-5.05506e-163	-7.46418e-163	-3.92798e-163	1.88964e-163	0
5.13365e-164	-8.58882e-163	4.77582e-165	-9.61185e-164	1.07008e-162	1.52955e-163	2.03255e-164	-2.42361e-163	-1.40004e-163	-1.03944e-162	3.60441e-163	-4.80026e-163	-3.91188e-163	9.94387e-163	-6.46123e-163	-1.40329e-163	-1.1293e-164	-2.85273e-163	1.0356e-163	-5.27863e-164	5.12321e-163	-6.60797e-164	-1.07622e-162	5.97234e-163	-9.22622e-164	-1.01991e-163	-5.05506e-163	-7.46418e-163	-3.92798e-163	1.88964e-163	0
5.13365e-164	-8.58882e-163	4.77582e-165	-9.61185e-164	1.07008e-162	1.52955e-163	2.03255e-164	-2.42361e-163	-1.40004e-163	-1.03944e-162	3.60441e-163	-4.80026e-163	-3.91188e-163	9.94387e-163	-6.46123e-163	-1.40329e-163	-1.1293e-164	-2.85273e-163	1.0356e-163	-5.27863e-164	5.12321e-163	-6.60797e-164	-1.07622e-162	5.97234e-163	-9.22622e-164	-1.01991e-163	-5.05506e-163	-7.46418e-163	-3.92798e-163	1.88964e-163	0
5.13365e-164	-8.58882e-163	4.77582e-165	-9.61185e-164	1.07008e-162	1.52955e-163	2.03255e-164	-2.42361e-163	-1.40004e-163	-1.03944e-162	3.60441e-163	-4.80026e-163	-3.91188e-163	9.94387e-163	-6.46123e-163	-1.40329e-163	-1.1293e-164	-2.85273e-163	1.0356e-163	-5.27863e-164	5.12321e-163	-6.60797e-164	-1.07622e-162	5.97234e-163	-9.22622e-164	-1.01991e-163	-5.05506e-163	-7.46418e-163	-3.92798e-163	1.88964e-163	0
5.13365e-164	-8.58882e-163	4.77582e-165	-9.61185e-164	1.07008e-162	1.52955e-163	2.03255e-164	-2.42361e-163	-1.40004e-163	-1.03944e-162	3.60441e-163	-4.80026e-163	-3.91188e-163	9.94387e-163	-6.46123e-163	-1.40329e-163	-1.1293e-164	-2.85273e-163	1.0356e-163	-5.27863e-164	5.12321e-163	-6.60797e-164	-1.07622e-162	5.97234e-163	-9.22622e-164	-1.01991e-163	-5.05506e-163	-7.46418e-163	-3.92798e-163	1.88964e-163	0
5.13365e-164	-8.58882e-163	4.77582e-165	-9.61185e-164	1.07008e-162	1.52955e-163	2.03255e-164	-2.42361e-163	-1.40004e-163	-1.03944e-162	3.60441e-163	-4.80026e-163	-3.91188e-163	9.94387e-163	-6.46123e-163	-1.40329e-163	-1.1293e-164	-2.85273e-163	1.0356e-163	-5.27863e-164	5.12321e-163	-6.60797e-164	-1.07622e-162	5.97234e-163	-9.22622e-164	-1.01991e-163	-5.05506e-163	-7.46418e-163	-3.92798e-163	1.88964e-163	0
5.13365e-164	-8.58882e-163	4.77582e-165	-9.61185e-164	1.07008e-162	1.52955e-163	2.03255e-164	-2.42361e-163	-1.40004e-163	-1.03944e-162	3.60441e-163	-4.80026e-163	-3.91188e-163	9.94387e-163	-6.46123e-163	-1.40329e-163	-1.1293e-164	-2.85273e-163	1.0356e-163	-5.27863e-164	5.12321e-163	-6.60797e-164	-1.07622e-162	5.97234e-163	-9.22622e-164	-1.01991e-163	-5.05506e-163	-7.46418e-163	-3.92798e-163	1.88964e-163	0
5.13365e-164	-8.58882e-163	4.77582e-165	-9.61185e-164	1.07008e-162	1.52955e-163	2.03255e-164	-2.42361e-163	-1.40004e-163	-1.03944e-162	3.60441e-163	-4.80026e-163	-3.91188e-163	9.94387e-163	-6.46123e-163	-1.40329e-163	-1.1293e-164	-2.85273e-163	1.0356e-163	-5.27863e-164	5.12321e-163	-6.60797e-164	-1.07622e-162	5.97234e-163	-9.22622e-164	-1.01991e-163	-5.05506e-163	-7.46418e-163	-3.92798e-163	1.88964e-163	0
5.13365e-164	-8.58882e-163	4.77582e-165	-9.61185e-164	1.07008e-162	1.52955e-163	2.03255e-164	-2.42361e-163	-1.40004e-163	-1.03944e-162	3.60441e-163	-4.80026e-163	-3.91188e-163	9.94387e-163	-6.46123e-163	-1.40329e-163	-1.1293e-164	-2.85273e-163	1.0356e-163	-5.27863e-164	5.12321e-163	-6.60797e-164	-1.07622e-162	5.97234e-163	-9.22622e-164	-1.01991e-163	-5.05506e-163	-7.46418e-163	-3.92798e-163	1.88964e-163	0
5.13365e-164	-8.58882e-163	4.77582e-165	-9.61185e-164	1.07008e-162	1.52955e-163	2.03255e-164	-2.42361e-163	-1.40004e-163	-1.03944e-162	3.60441e-163	-4.80026e-163	-3.91188e-163	9.94387e-163	-6.46123e-163	-1.40329e-163	-1.1293e-164	-2.85273e-163	1.0356e-163	-5.27863e-164	5.12321e-163	-6.60797e-164	-1.07622e-162	5.97234e-163	-9.22622e-164	-1.01991e-163	-5.05506e-163	-7.46418e-163	-3.92798e-163	1.88964e-163	0
5.13365e-164	-8.58882e-163	4.77582e-165	-9.61185e-164	1.07008e-162	1.52955e-163	2.03255e-164	-2.42361e-163	-1.40004e-163	-1.03944e-162	3.60441e-163	-4.80026e-163	-3.91188e-163	9.94387e-163	-6.46123e-163	-1.40329e-163	-1.1293e-164	-2.85273e-163	1.0356e-163	-5.27863e-164	5.12321e-163	-6.60797e-164	-1.07622e-162	5.97234e-163	-9.22622e-164	-1.01991e-163	-5.05506e-163	-7.46418e-163	-3.92798e-163	1.88964e-163	0
5.13365e-164	-8.58882e-163	4.77582e-165	-9.61185e-164	1.07008e-162	1.52955e-163	2.03255e-164	-2.42361e-163	-1.40004e-163	-1.03944e-162	3.60441e-163	-4.80026e-163	-3.91188e-163	9.94387e-163	-6.46123e-163	-1.40329e-163	-1.1293e-164	-2.85273e-163	1.0356e-163	-5.27863e-164	5.12321e-163	-6.60797e-164	-1.07622e-162	5.97234e-163	-9.22622e-164	-1.01991e-163	-5.05506e-163	-7.46418e-163	-3.92798e-163	1.88964e-163	0
5.13365e-164	-8.58882e-163	4.77582e-165	-9.61185e-164	1.07008e-162	1.52955e-163	2.03255e-164	-2.42361e-163	-1.40004e-163	-1.03944e-162	3.60441e-163	-4.80026e-163	-3.91188e-163	9.94387e-163	-6.46123e-163	-1.40329e-163	-1.1293e-164	-2.85273e-163	1.0356e-163	-5.27863e-164	5.12321e-163	-6.60797e-164	-1.07622e-162	5.97234e-163	-9.22622e-164	-1.01991e-163	-5.05506e-163	-7.46418e-163	-3.92798e-163	1.88964e-163	0
5.13365e-164	-8.58882e-163	4.77582e-165	-9.61185e-164	1.07008e-162	1.52955e-163	2.03255e-164	-2.42361e-163	-1.40004e-163	-1.03944e-162	3.60441e-163	-4.80026e-163	-3.91188e-163	9.94387e-163	-6.46123e-163	-1.40329e-163	-1.1293e-164	-2.85273e-163	1.0356e-163	-5.27863e-164	5.12321e-163	-6.60797e-164	-1.07622e-162	5.97234e-163	-9.22622e-164	-1.01991e-163	-5.05506e-163	-7.46418e-163	-3.92798e-163	1.88964e-163	0
5.13365e-164	-8.58882e-163	4.77582e-165	-9.61185e-164	1.07008e-162	1.52955e-163	2.03255e-164	-2.42361e-163	-1.40004e-163	-1.03944e-162	3.60441e-163	-4.80026e-163	-3.91188e-163	9.94387e-163	-6.46123e-163	-1.40329e-163	-1.1293e-164	-2.85273e-163	1.0356e-163	-5.27863e-164	5.12321e-163	-6.60797e-164	-1.07622e-162	5.97234e-163	-9.22622e-164	-1.01991e-163	-5.05506e-163	-7.46418e-163	-3.92798e-163	1.88964e-163	0
5.13365e-164	-8.58882e-163	4.77582e-165	-9.61185e-164	1.07008e-162	1.52955e-163	2.03255e-164	-2.42361e-163	-1.40004e-163	-1.03944e-162	3.60441e-163	-4.80026e-163	-3.91188e-163	9.94387e-163	-6.46123e-163	-1.40329e-163	-1.1293e-164	-2.85273e-163	1.0356e-163	-5.27863e-164	5.12321e-163	-6.60797e-164	-1.07622e-162	5.97234e-163	-9.22622e-164	-1.01991e-163	-5.05506e-163	-7.46418e-163	-3.92798e-163	1.88964e-163	0
5.13365e-164	-8.58882e-163	4.77582e-165	-9.61185e-164	1.07008e-162	1.52955e-163	2.03255e-164	-2.42361e-163	-1.40004e-163	-1.03944e-162	3.60441e-163	-4.80026e-163	-3.91188e-163	9.94387e-163	-6.46123e-163	-1.40329e-163	-1.1293e-164	-2.85273e-163	1.0356e-163	-5.27863e-164	5.12321e-163	-6.60797e-164	-1.07622e-162	5.97234e-163	-9.22622e-164	-1.01991e-163	-5.05506e-163	-7.46418e-163	-3.92798e-163	1.88964e-163	0
5.13365e-164	-8.58882e-163	4.77582e-165	-9.61185e-164	1.07008e-162	1.52955e-163	2.03255e-164	-2.42361e-163	-1.40004e-163	-1.03944e-162	3.60441e-163	-4.80026e-163	-3.91188e-163	9.94387e-163	-6.46123e-163	-1.40329e-163	-1.1293e-164	-2.85273e-163	1.0356e-163	-5.27863e-164	5.12321e-163	-6.60797e-164	-1.07622e-162	5.97234e-163	-9.22622e-164	-1.01991e-163	-5.05506e-163	-7.46418e-163	-3.92798e-163	1.88964e-163	0
5.13365e-164	-8.58882e-163	4.77582e-165	-9.61185e-164	1.07008e-162	1.52955e-163	2.03255e-164	-2.42361e-163	-1.40004e-163	-1.03944e-162	3.60441e-163	-4.80026e-163	-3.91188e-163	9.94387e-163	-6.46123e-163	-1.40329e-163	-1.1293e-164	-2.85273e-163	1.0356e-163	-5.27863e-164	5.12321e-163	-6.60797e-164	-1.07622e-162	5.97234e-163	-9.22622e-164	-1.01991e-163	-5.05506e-163	-7.46418e-163	-3.92798e-163	1.88964e-163	0
5.13365e-164	-8.58882e-163	4.77582e-165	-9.61185e-164	1.07008e-162	1.52955e-163	2.03255e-164	-2.42361e-163	-1.40004e-163	-1.03944e-162	3.60441e-163	-4.80026e-163	-3.91188e-163	9.94387e-163	-6.46123e-163	-1.40329e-163	-1.1293e-164	-2.85273e-163	1.0356e-163	-5.27863e-164	5.12321e-163	-6.60797e-164	-1.07622e-162	5.97234e-163	-9.22622e-164	-1.01991e-163	-5.05506e-163	-7.46418e-163	-3.92798e-163	1.88964e-163	0
5.13365e-164	-8.58882e-163	4.77582e-165	-9.61185e-164	1.07008e-162	1.52955e-163	2.03255e-164	-2.42361e-163	-1.40004e-163	-1.03944e-162	3.60441e-163	-4.80026e-163	-3.91188e-163	9.94387e-163	-6.46123e-163	-1.40329e-163	-1.1293e-164	-2.85273e-163	1.0356e-163	-5.27863e-164	5.12321e-163	-6.60797e-164	-1.07622e-162	5.97234e-163	-9.22622e-164	-1.01991e-163	-5.05506e-163	-7.46418e-163	-3.92798e-163	1.88964e-163	0
5.13365e-164	-8.58882e-163	4.77582e-165	-9.61185e-164	1.07008e-162	1.52955e-163	2.03255e-164	-2.42361e-163	-1.40004e-163	-1.03944e-162	3.60441e-163	-4.80026e-163	-3.91188e-163	9.94387e-163	-6.46123e-163	-1.40329e-163	-1.1293e-164	-2.85273e-163	1.0356e-163	-5.27863e-164	5.12321e-163	-6.60797e-164	-1.07622e-162	5.97234e-163	-9.22622e-164	-1.01991e-163	-5.05506e-163	-7.46418e-163	-3.92798e-163	1.88964e-163	0
5.13365e-164	-8.58882e-163	4.77582e-165	-9.61185e-164	1.07008e-162	1.52955e-163	2.03255e-164	-2.42361e-163	-1.40004e-163	-1.03944e-162	3.60441e-163	-4.80026e-163	-3.91188e-163	9.94387e-163	-6.46123e-163	-1.40329e-163	-1.1293e-164	-2.85273e-163	1.0356e-163	-5.27863e-164	5.12321e-163	-6.60797e-164	-1.07622e-162	5.97234e-163	-9.22622e-164	-1.01991e-163	-5.05506e-163	-7.46418e-163	-3.92798e-163	1.88964e-163	0
5.13365e-164	-8.58882e-163	4.77582e-165	-9.61185e-164	1.07008e-162	1.52955e-163	2.03255e-164	-2.42361e-163	-1.40004e-163	-1.03944e-162	3.60441e-163	-4.80026e-163	-3.91188e-163	9.94387e-163	-6.46123e-163	-1.40329e-163	-1.1293e-164	-2.85273e-163	1.0356e-163	-5.27863e-164	5.12321e-163	-6.60797e-164	-1.07622e-162	5.97234e-163	-9.22622e-164	-1.01991e-163	-5.05506e-163	-7.46418e-163	-3.92798e-163	1.88964e-163	0
5.13365e-164	-8.58882e-163	4.77582e-165	-9.61185e-164	1.07008e-162	1.52955e-163	2.03255e-164	-2.42361e-163	-1.40004e-163	-1.03944e-162	3.60441e-163	-4.80026e-163	-3.91188e-163	9.94387e-163	-6.46123e-163	-1.40329e-163	-1.1293e-164	-2.85273e-163	1.0356e-163	-5.27863e-164	5.12321e-163	-6.60797e-164	-1.07622e-162	5.97234e-163	-9.22622e-164	-1.01991e-163	-5.05506e-163	-7.46418e-163	-3.92798e-163	1.88964e-163	0
5.13365e-164	-8.58882e-163	4.77582e-165	-9.61185e-164	1.07008e-162	1.52955e-163	2.03255e-164	-2.42361e-163	-1.40004e-163	-1.03944e-162	3.60441e-163	-4.80026e-163	-3.91188e-163	9.94387e-163	-6.46123e-163	-1.40329e-163	-1.1293e-164	-2.85273e-163	1.0356e-163	-5.27863e-164	5.12321e-163	-6.60797e-164	-1.07622e-162	5.97234e-163	-9.22622e-164	-1.01991e-163	-5.05506e-163	-7.46418e-163	-3.92798e-163	1.88964e-163	0
5.13365e-164	-8.58882e-163	4.77582e-165	-9.61185e-164	1.07008e-162	1.52955e-163	2.03255e-164	-2.42361e-163	-1.40004e-163	-1.03944e-162	3.60441e-163	-4.80026e-163	-3.91188e-163	9.94387e-163	-6.46123e-163	-1.40329e-163	-1.1293e-164	-2.85273e-163	1.0356e-163	-5.27863e-164	5.12321e-163	-6.60797e-164	-1.07622e-162	5.97234e-163	-9.22622e-164	-1.01991e-163	-5.05506e-163	-7.46418e-163	-3.92798e-163	1.88964e-163	0
5.13365e-164	-8.58882e-163	4.77582e-165	-9.61185e-164	1.07008e-162	1.52955e-163	2.03255e-164	-2.42361e-163	-1.40004e-163	-1.03944e-162	3.60441e-163	-4.80026e-163	-3.91188e-163	9.94387e-163	-6.46123e-163	-1.40329e-163	-1.1293e-164	-2.85273e-163	1.0356e-163	-5.27863e-164	5.12321e-163	-6.60797e-164	-1.07622e-162	5.97234e-163	-9.22622e-164	-1.01991e-163	-5.05506e-163	-7.46418e-163	-3.92798e-163	1.88964e-163	0
5.13365e-164	-8.58882e-163	4.77582e-165	-9.61185e-164	1.07008e-162	1.52955e-163	2.03255e-164	-2.42361e-163	-1.40004e-163	-1.03944e-162	3.60441e-163	-4.80026e-163	-3.91188e-163	9.94387e-163	-6.46123e-163	-1.40329e-163	-1.1293e-164	-2.85273e-163	1.0356e-163	-5.27863e-164	5.12321e-163	-6.60797e-164	-1.07622e-162	5.97234e-163	-9.22622e-164	-1.01991e-163	-5.05506e-163	-7.46418e-163	-3.92798e-163	1.88964e-163	0
5.13365e-164	-8.58882e-163	4.77582e-165	-9.61185e-164	1.07008e-162	1.52955e-163	2.03255e-164	-2.42361e-163	-1.40004e-163	-1.03944e-162	3.60441e-163	-4.80026e-163	-3.91188e-163	9.94387e-163	-6.46123e-163	-1.40329e-163	-1.1293e-164	-2.85273e-163	1.0356e-163	-5.27863e-164	5.12321e-163	-6.60797e-164	-1.07622e-162	5.97234e-163	-9.22622e-164	-1.01991e-163	-5.05506e-163	-7.46418e-163	-3.92798e-163	1.88964e-163	0
5.13365e-164	-8.58882e-163	4.77582e-165	-9.61185e-164	1.07008e-162	1.52955e-163	2.03255e-164	-2.42361e-163	-1.40004e-163	-1.03944e-162	3.60441e-163	-4.80026e-163	-3.91188e-163	9.94387e-163	-6.46123e-163	-1.40329e-163	-1.1293e-164	-2.85273e-163	1.0356e-163	-5.27863e-164	5.12321e-163	-6.60797e-164	-1.07622e-162	5.97234e-163	-9.22622e-164	-1.01991e-163	-5.05506e-163	-7.46418e-163	-3.92798e-163	1.88964e-163	0
5.13365e-164	-8.58882e-163	4.77582e-165	-9.61185e-164	1.07008e-162	1.52955e-163	2.03255e-164	-2.42361e-163	-1.40004e-163	-1.03944e-162	3.60441e-163	-4.80026e-163	-3.91188e-163	9.94387e-163	-6.46123e-163	-1.40329e-163	-1.1293e-164	-2.85273e-163	1.0356e-163	-5.27863e-164	5.12321e-163	-6.60797e-164	-1.07622e-162	5.97234e-163	-9.22622e-164	-1.01991e-163	-5.05506e-163	-7.46418e-163	-3.92798e-163	1.88964e-163	0
5.13365e-164	-8.58882e-163	4.77582e-165	-9.61185e-164	1.07008e-162	1.52955e-163	2.03255e-164	-2.42361e-163	-1.40004e-163	-1.03944e-162	3.60441e-163	-4.80026e-163	-3.91188e-163	9.94387e-163	-6.46123e-163	-1.40329e-163	-1.1293e-164	-2.85273e-163	1.0356e-163	-5.27863e-164	5.12321e-163	-6.60797e-164	-1.07622e-162	5.97234e-163	-9.22622e-164	-1.01991e-163	-5.05506e-163	-7.46418e-163	-3.92798e-163	1.88964e-163	0
5.13365e-164	-8.58882e-163	4.77582e-165	-9.61185e-164	1.07008e-162	1.52955e-163	2.03255e-164	-2.42361e-163	-1.40004e-163	-1.03944e-162	3.60441e-163	-4.80026e-163	-3.91188e-163	9.94387e-163	-6.46123e-163	-1.40329e-163	-1.1293e-164	-2.85273e-163	1.0356e-163	-5.27863e-164	5.12321e-163	-6.60797e-164	-1.07622e-162	5.97234e-163	-9.22622e-164	-1.01991e-163	-5.05506e-163	-7.46418e-163	-3.92798e-163	1.88964e-163	0
5.13365e-164	-8.58882e-163	4.77582e-165	-9.61185e-164	1.07008e-162	1.52955e-163	2.03255e-164	-2.42361e-163	-1.40004e-163	-1.03944e-162	3.60441e-163	-4.80026e-163	-3.91188e-163	9.94387e-163	-6.46123e-163	-1.40329e-163	-1.1293e-164	-2.85273e-163	1.0356e-163	-5.27863e-164	5.12321e-163	-6.60797e-164	-1.07622e-162	5.97234e-163	-9.22622e-164	-1.01991e-163	-5.05506e-163	-7.46418e-163	-3.92798e-163	1.88964e-163	0
5.13365e-164	-8.58882e-163	4.77582e-165	-9.61185e-164	1.07008e-162	1.52955e-163	2.03255e-164	-2.42361e-163	-1.40004e-163	-1.03944e-162	3.60441e-163	-4.80026e-163	-3.91188e-163	9.94387e-163	-6.46123e-163	-1.40329e-163	-1.1293e-164	-2.85273e-163	1.0356e-163	-5.27863e-164	5.12321e-163	-6.60797e-164	-1.07622e-162	5.97234e-163	-9.22622e-164	-1.01991e-163	-5.05506e-163	-7.46418e-163	-3.92798e-163	1.88964e-163	0
5.13365e-164	-8.58882e-163	4.77582e-165	-9.61185e-164	1.07008e-162	1.52955e-163	2.03255e-164	-2.42361e-163	-1.40004e-163	-1.03944e-162	3.60441e-163	-4.80026e-163	-3.91188e-163	9.94387e-163	-6.46123e-163	-1.40329e-163	-1.1293e-164	-2.85273e-163	1.0356e-163	-5.27863e-164	5.12321e-163	-6.60797e-164	-1.07622e-162	5.97234e-163	-9.22622e-164	-1.01991e-163	-5.05506e-163	-7.46418e-163	-3.92798e-163	1.88964e-163	0
5.13365e-164	-8.58882e-163	4.77582e-165	-9.61185e-164	1.07008e-162	1.52955e-163	2.03255e-164	-2.42361e-163	-1.40004e-163	-1.03944e-162	3.60441e-163	-4.80026e-163	-3.91188e-163	9.94387e-163	-6.46123e-163	-1.40329e-163	-1.1293e-164	-2.85273e-163	1.0356e-163	-5.27863e-164	5.12321e-163	-6.60797e-164	-1.07622e-162	5.97234e-163	-9.22622e-164	-1.01991e-163	-5.05506e-163	-7.46418e-163	-3.92798e-163	1.88964e-163	0
5.13365e-164	-8.58882e-163	4.77582e-165	-9.61185e-164	1.07008e-162	1.52955e-163	2.03255e-164	-2.42361e-163	-1.40004e-163	-1.03944e-162	3.60441e-163	-4.80026e-163	-3.91188e-163	9.94387e-163	-6.46123e-163	-1.40329e-163	-1.1293e-164	-2.85273e-163	1.0356e-163	-5.27863e-164	5.12321e-163	-6.60797e-164	-1.07622e-162	5.97234e-163	-9.22622e-164	-1.01991e-163	-5.05506e-163	-7.46418e-163	-3.92798e-163	1.88964e-163	0
5.13365e-164	-8.58882e-163	4.77582e-165	-9.61185e-164	1.07008e-162	1.52955e-163	2.03255e-164	-2.42361e-163	-1.40004e-163	-1.03944e-162	3.60441e-163	-4.80026e-163	-3.91188e-163	9.94387e-163	-6.46123e-163	-1.40329e-163	-1.1293e-164	-2.85273e-163	1.0356e-163	-5.27863e-164	5.12321e-163	-6.60797e-164	-1.07622e-162	5.97234e-163	-9.22622e-164	-1.01991e-163	-5.05506e-163	-7.46418e-163	-3.92798e-163	1.88964e-163	0
5.13365e-164	-8.58882e-163	4.77582e-165	-9.61185e-164	1.07008e-162	1.52955e-163	2.03255e-164	-2.42361e-163	-1.40004e-163	-1.03944e-162	3.60441e-163	-4.80026e-163	-3.91188e-163	9.94387e-163	-6.46123e-163	-1.40329e-163	-1.1293e-164	-2.85273e-163	1.0356e-163	-5.27863e-164	5.12321e-163	-6.60797e-164	-1.07622e-162	5.97234e-163	-9.22622e-164	-1.01991e-163	-5.05506e-163	-7.46418e-163	-3.92798e-163	1.88964e-163	0
5.13365e-164	-8.58882e-163	4.77582e-165	-9.61185e-164	1.07008e-162	1.52955e-163	2.03255e-164	-2.42361e-163	-1.40004e-163	-1.03944e-162	3.60441e-163	-4.80026e-163	-3.91188e-163	9.94387e-163	-6.46123e-163	-1.40329e-163	-1.1293e-164	-2.85273e-163	1.0356e-163	-5.27863e-164	5.12321e-163	-6.60797e-164	-1.07622e-162	5.97234e-163	-9.22622e-164	-1.01991e-163	-5.05506e-163	-7.46418e-163	-3.92798e-163	1.88964e-163	0
5.13365e-164	-8.58882e-163	4.77582e-165	-9.61185e-164	1.07008e-162	1.52955e-163	2.03255e-164	-2.42361e-163	-1.40004e-163	-1.03944e-162	3.60441e-163	-4.80026e-163	-3.91188e-163	9.94387e-163	-6.46123e-163	-1.40329e-163	-1.1293e-164	-2.85273e-163	1.0356e-163	-5.27863e-164	5.12321e-163	-6.60797e-164	-1.07622e-162	5.97234e-163	-9.22622e-164	-1.01991e-163	-5.05506e-163	-7.46418e-163	-3.92798e-163	1.88964e-163	0
5.13365e-164	-8.58882e-163	4.77582e-165	-9.61185e-164	1.07008e-162	1.52955e-163	2.03255e-164	-2.42361e-163	-1.40004e-163	-1.03944e-162	3.60441e-163	-4.80026e-163	-3.91188e-163	9.94387e-163	-6.46123e-163	-1.40329e-163	-1.1293e-164	-2.85273e-163	1.0356e-163	-5.27863e-164	5.12321e-163	-6.60797e-164	-1.07622e-162	5.97234e-163	-9.22622e-164	-1.01991e-163	-5.05506e-163	-7.46418e-163	-3.92798e-163	1.88964e-163	0
5.13365e-164	-8.58882e-163	4.77582e-165	-9.61185e-164	1.07008e-162	1.52955e-163	2.03255e-164	-2.42361e-163	-1.40004e-163	-1.03944e-162	3.60441e-163	-4.80026e-163	-3.91188e-163	9.94387e-163	-6.46123e-163	-1.40329e-163	-1.1293e-164	-2.85273e-163	1.0356e-163	-5.27863e-164	5.12321e-163	-6.60797e-164	-1.07622e-162	5.97234e-163	-9.22622e-164	-1.01991e-163	-5.05506e-163	-7.46418e-163	-3.92798e-163	1.88964e-163	0
5.13365e-164	-8.58882e-163	4.77582e-165	-9.61185e-164	1.07008e-162	1.52955e-163	2.03255e-164	-2.42361e-163	-1.40004e-163	-1.03944e-162	3.60441e-163	-4.80026e-163	-3.91188e-163	9.94387e-163	-6.46123e-163	-1.40329e-163	-1.1293e-164	-2.85273e-163	1.0356e-163	-5.27863e-164	5.12321e-163	-6.60797e-164	-1.07622e-162	5.97234e-163	-9.22622e-164	-1.01991e-163	-5.05506e-163	-7.46418e-163	-3.92798e-163	1.88964e-163	0
5.13365e-164	-8.58882e-163	4.77582e-165	-9.61185e-164	1.07008e-162	1.52955e-163	2.03255e-164	-2.42361e-163	-1.40004e-163	-1.03944e-162	3.60441e-163	-4.80026e-163	-3.91188e-163	9.94387e-163	-6.46123e-163	-1.40329e-163	-1.1293e-164	-2.85273e-163	1.0356e-163	-5.27863e-164	5.12321e-163	-6.60797e-164	-1.07622e-162	5.97234e-163	-9.22622e-164	-1.01991e-163	-5.05506e-163	-7.46418e-163	-3.92798e-163	1.88964e-163	0
5.13365e-164	-8.58882e-163	4.77582e-165	-9.61185e-164	1.07008e-162	1.52955e-163	2.03255e-164	-2.42361e-163	-1.40004e-163	-1.03944e-162	3.60441e-163	-4.80026e-163	-3.91188e-163	9.94387e-163	-6.46123e-163	-1.40329e-163	-1.1293e-164	-2.85273e-163	1.0356e-163	-5.27863e-164	5.12321e-163	-6.60797e-164	-1.07622e-162	5.97234e-163	-9.22622e-164	-1.01991e-163	-5.05506e-163	-7.46418e-163	-3.92798e-163	1.88964e-163	0
5.13365e-164	-8.58882e-163	4.77582e-165	-9.61185e-164	1.07008e-162	1.52955e-163	2.03255e-164	-2.42361e-163	-1.40004e-163	-1.03944e-162	3.60441e-163	-4.80026e-163	-3.91188e-163	9.94387e-163	-6.46123e-163	-1.40329e-163	-1.1293e-164	-2.85273e-163	1.0356e-163	-5.27863e-164	5.12321e-163	-6.60797e-164	-1.07622e-162	5.97234e-163	-9.22622e-164	-1.01991e-163	-5.05506e-163	-7.46418e-163	-3.92798e-163	1.88964e-163	0
5.13365e-164	-8.58882e-163	4.77582e-165	-9.61185e-164	1.07008e-162	1.52955e-163	2.03255e-164	-2.42361e-163	-1.40004e-163	-1.03944e-162	3.60441e-163	-4.80026e-163	-3.91188e-163	9.94387e-163	-6.46123e-163	-1.40329e-163	-1.1293e-164	-2.85273e-163	1.0356e-163	-5.27863e-164	5.12321e-163	-6.60797e-164	-1.07622e-162	5.97234e-163	-9.22622e-164	-1.01991e-163	-5.05506e-163	-7.46418e-163	-3.92798e-163	1.88964e-163	0
5.13365e-164	-8.58882e-163	4.77582e-165	-9.61185e-164	1.07008e-162	1.52955e-163	2.03255e-164	-2.42361e-163	-1.40004e-163	-1.03944e-162	3.60441e-163	-4.80026e-163	-3.91188e-163	9.94387e-163	-6.46123e-163	-1.40329e-163	-1.1293e-164	-2.85273e-163	1.0356e-163	-5.27863e-164	5.12321e-163	-6.60797e-164	-1.07622e-162	5.97234e-163	-9.22622e-164	-1.01991e-163	-5.05506e-163	-7.46418e-163	-3.92798e-163	1.88964e-163	0
5.13365e-164	-8.58882e-163	4.77582e-165	-9.61185e-164	1.07008e-162	1.52955e-163	2.03255e-164	-2.42361e-163	-1.40004e-163	-1.03944e-162	3.60441e-163	-4.80026e-163	-3.91188e-163	9.94387e-163	-6.46123e-163	-1.40329e-163	-1.1293e-164	-2.85273e-163	1.0356e-163	-5.27863e-164	5.12321e-163	-6.60797e-164	-1.07622e-162	5.97234e-163	-9.22622e-164	-1.01991e-163	-5.05506e-163	-7.46418e-163	-3.92798e-163	1.88964e-163	0
5.13365e-164	-8.58882e-163	4.77582e-165	-9.61185e-164	1.07008e-162	1.52955e-163	2.03255e-164	-2.42361e-163	-1.40004e-163	-1.03944e-162	3.60441e-163	-4.80026e-163	-3.91188e-163	9.94387e-163	-6.46123e-163	-1.40329e-163	-1.1293e-164	-2.85273e-163	1.0356e-163	-5.27863e-164	5.12321e-163	-6.60797e-164	-1.07622e-162	5.97234e-163	-9.22622e-164	-1.01991e-163	-5.05506e-163	-7.46418e-163	-3.92798e-163	1.88964e-163	0
5.13365e-164	-8.58882e-163	4.77582e-165	-9.61185e-164	1.07008e-162	1.52955e-163	2.03255e-164	-2.42361e-163	-1.40004e-163	-1.03944e-162	3.60441e-163	-4.80026e-163	-3.91188e-163	9.94387e-163	-6.46123e-163	-1.40329e-163	-1.1293e-164	-2.85273e-163	1.0356e-163	-5.27863e-164	5.12321e-163	-6.60797e-164	-1.07622e-162	5.97234e-163	-9.22622e-164	-1.01991e-163	-5.05506e-163	-7.46418e-163	-3.92798e-163	1.88964e-163	0
5.13365e-164	-8.58882e-163	4.77582e-165	-9.61185e-164	1.07008e-162	1.52955e-163	2.03255e-164	-2.42361e-163	-1.40004e-163	-1.03944e-162	3.60441e-163	-4.80026e-163	-3.91188e-163	9.94387e-163	-6.46123e-163	-1.40329e-163	-1.1293e-164	-2.85273e-163	1.0356e-163	-5.27863e-164	5.12321e-163	-6.60797e-164	-1.07622e-162	5.97234e-163	-9.22622e-164	-1.01991e-163	-5.05506e-163	-7.46418e-163	-3.92798e-163	1.88964e-163	0
5.13365e-164	-8.58882e-163	4.77582e-165	-9.61185e-164	1.07008e-162	1.52955e-163	2.03255e-164	-2.42361e-163	-1.40004e-163	-1.03944e-162	3.60441e-163	-4.80026e-163	-3.91188e-163	9.94387e-163	-6.46123e-163	-1.40329e-163	-1.1293e-164	-2.85273e-163	1.0356e-163	-5.27863e-164	5.12321e-163	-6.60797e-164	-1.07622e-162	5.97234e-163	-9.22622e-164	-1.01991e-163	-5.05506e-163	-7.46418e-163	-3.92798e-163	1.88964e-163	0
5.13365e-164	-8.58882e-163	4.77582e-165	-9.61185e-164	1.07008e-162	1.52955e-163	2.03255e-164	-2.42361e-163	-1.40004e-163	-1.03944e-162	3.60441e-163	-4.80026e-163	-3.91188e-163	9.94387e-163	-6.46123e-163	-1.40329e-163	-1.1293e-164	-2.85273e-163	1.0356e-163	-5.27863e-164	5.12321e-163	-6.60797e-164	-1.07622e-162	5.97234e-163	-9.22622e-164	-1.01991e-163	-5.05506e-163	-7.46418e-163	-3.92798e-163	1.88964e-163	0
5.13365e-164	-8.58882e-163	4.77582e-165	-9.61185e-164	1.07008e-162	1.52955e-163	2.03255e-164	-2.42361e-163	-1.40004e-163	-1.03944e-162	3.60441e-163	-4.80026e-163	-3.91188e-163	9.94387e-163	-6.46123e-163	-1.40329e-163	-1.1293e-164	-2.85273e-163	1.0356e-163	-5.27863e-164	5.12321e-163	-6.60797e-164	-1.07622e-162	5.97234e-163	-9.22622e-164	-1.01991e-163	-5.05506e-163	-7.46418e-163	-3.92798e-163	1.88964e-163	0
5.13365e-164	-8.58882e-163	4.77582e-165	-9.61185e-164	1.07008e-162	1.52955e-163	2.03255e-164	-2.42361e-163	-1.40004e-163	-1.03944e-162	3.60441e-163	-4.80026e-163	-3.91188e-163	9.94387e-163	-6.46123e-163	-1.40329e-163	-1.1293e-164	-2.85273e-163	1.0356e-163	-5.27863e-164	5.12321e-163	-6.60797e-164	-1.07622e-162	5.97234e-163	-9.22622e-164	-1.01991e-163	-5.05506e-163	-7.46418e-163	-3.92798e-163	1.88964e-163	0
5.13365e-164	-8.58882e-163	4.77582e-165	-9.61185e-164	1.07008e-162	1.52955e-163	2.03255e-164	-2.42361e-163	-1.40004e-163	-1.03944e-162	3.60441e-163	-4.80026e-163	-3.91188e-163	9.94387e-163	-6.46123e-163	-1.40329e-163	-1.1293e-164	-2.85273e-163	1.0356e-163	-5.27863e-164	5.12321e-163	-6.60797e-164	-1.07622e-162	5.97234e-163	-9.22622e-164	-1.01991e-163	-5.05506e-163	-7.46418e-163	-3.92798e-163	1.88964e-163	0
5.13365e-164	-8.58882e-163	4.77582e-165	-9.61185e-164	1.07008e-162	1.52955e-163	2.03255e-164	-2.42361e-163	-1.40004e-163	-1.03944e-162	3.60441e-163	-4.80026e-163	-3.91188e-163	9.94387e-163	-6.46123e-163	-1.40329e-163	-1.1293e-164	-2.85273e-163	1.0356e-163	-5.27863e-164	5.12321e-163	-6.60797e-164	-1.07622e-162	5.97234e-163	-9.22622e-164	-1.01991e-163	-5.05506e-163	-7.46418e-163	-3.92798e-163	1.88964e-163	0
5.13365e-164	-8.58882e-163	4.77582e-165	-9.61185e-164	1.07008e-162	1.52955e-163	2.03255e-164	-2.42361e-163	-1.40004e-163	-1.03944e-162	3.60441e-163	-4.80026e-163	-3.91188e-163	9.94387e-163	-6.46123e-163	-1.40329e-163	-1.1293e-164	-2.85273e-163	1.0356e-163	-5.27863e-164	5.12321e-163	-6.60797e-164	-1.07622e-162	5.97234e-163	-9.22622e-164	-1.01991e-163	-5.05506e-163	-7.46418e-163	-3.92798e-163	1.88964e-163	0
5.13365e-164	-8.58882e-163	4.77582e-165	-9.61185e-164	1.07008e-162	1.52955e-163	2.03255e-164	-2.42361e-163	-1.40004e-163	-1.03944e-162	3.60441e-163	-4.80026e-163	-3.91188e-163	9.94387e-163	-6.46123e-163	-1.40329e-163	-1.1293e-164	-2.85273e-163	1.0356e-163	-5.27863e-164	5.12321e-163	-6.60797e-164	-1.07622e-162	5.97234e-163	-9.22622e-164	-1.01991e-163	-5.05506e-163	-7.46418e-163	-3.92798e-163	1.88964e-163	0
5.13365e-164	-8.58882e-163	4.77582e-165	-9.61185e-164	1.07008e-162	1.52955e-163	2.03255e-164	-2.42361e-163	-1.40004e-163	-1.03944e-162	3.60441e-163	-4.80026e-163	-3.91188e-163	9.94387e-163	-6.46123e-163	-1.40329e-163	-1.1293e-164	-2.85273e-163	1.0356e-163	-5.27863e-164	5.12321e-163	-6.60797e-164	-1.07622e-162	5.97234e-163	-9.22622e-164	-1.01991e-163	-5.05506e-163	-7.46418e-163	-3.92798e-163	1.88964e-163	0
5.13365e-164	-8.58882e-163	4.77582e-165	-9.61185e-164	1.07008e-162	1.52955e-163	2.03255e-164	-2.42361e-163	-1.40004e-163	-1.03944e-162	3.60441e-163	-4.80026e-163	-3.91188e-163	9.94387e-163	-6.46123e-163	-1.40329e-163	-1.1293e-164	-2.85273e-163	1.0356e-163	-5.27863e-164	5.12321e-163	-6.60797e-164	-1.07622e-162	5.97234e-163	-9.22622e-164	-1.01991e-163	-5.05506e-163	-7.46418e-163	-3.92798e-163	1.88964e-163	0
5.13365e-164	-8.58882e-163	4.77582e-165	-9.61185e-164	1.07008e-162	1.52955e-163	2.03255e-164	-2.42361e-163	-1.40004e-163	-1.03944e-162	3.60441e-163	-4.80026e-163	-3.91188e-163	9.94387e-163	-6.46123e-163	-1.40329e-163	-1.1293e-164	-2.85273e-163	1.0356e-163	-5.27863e-164	5.12321e-163	-6.60797e-164	-1.07622e-162	5.97234e-163	-9.22622e-164	-1.01991e-163	-5.05506e-163	-7.46418e-163	-3.92798e-163	1.88964e-163	0
5.13365e-164	-8.58882e-163	4.77582e-165	-9.61185e-164	1.07008e-162	1.52955e-163	2.03255e-164	-2.42361e-163	-1.40004e-163	-1.03944e-162	3.60441e-163	-4.80026e-163	-3.91188e-163	9.94387e-163	-6.46123e-163	-1.40329e-163	-1.1293e-164	-2.85273e-163	1.0356e-163	-5.27863e-164	5.12321e-163	-6.60797e-164	-1.07622e-162	5.97234e-163	-9.22622e-164	-1.01991e-163	-5.05506e-163	-7.46418e-163	-3.92798e-163	1.88964e-163	0
5.13365e-164	-8.58882e-163	4.77582e-165	-9.61185e-164	1.07008e-162	1.52955e-163	2.03255e-164	-2.42361e-163	-1.40004e-163	-1.03944e-162	3.60441e-163	-4.80026e-163	-3.91188e-163	9.94387e-163	-6.46123e-163	-1.40329e-163	-1.1293e-164	-2.85273e-163	1.0356e-163	-5.27863e-164	5.12321e-163	-6.60797e-164	-1.07622e-162	5.97234e-163	-9.22622e-164	-1.01991e-163	-5.05506e-163	-7.46418e-163	-3.92798e-163	1.88964e-163	0
5.13365e-164	-8.58882e-163	4.77582e-165	-9.61185e-164	1.07008e-162	1.52955e-163	2.03255e-164	-2.42361e-163	-1.40004e-163	-1.03944e-162	3.60441e-163	-4.80026e-163	-3.91188e-163	9.94387e-163	-6.46123e-163	-1.40329e-163	-1.1293e-164	-2.85273e-163	1.0356e-163	-5.27863e-164	5.12321e-163	-6.60797e-164	-1.07622e-162	5.97234e-163	-9.22622e-164	-1.01991e-163	-5.05506e-163	-7.46418e-163	-3.92798e-163	1.88964e-163	0
5.13365e-164	-8.58882e-163	4.77582e-165	-9.61185e-164	1.07008e-162	1.52955e-163	2.03255e-164	-2.42361e-163	-1.40004e-163	-1.03944e-162	3.60441e-163	-4.80026e-163	-3.91188e-163	9.94387e-163	-6.46123e-163	-1.40329e-163	-1.1293e-164	-2.85273e-163	1.0356e-163	-5.27863e-164	5.12321e-163	-6.60797e-164	-1.07622e-162	5.97234e-163	-9.22622e-164	-1.01991e-163	-5.05506e-163	-7.46418e-163	-3.92798e-163	1.88964e-163	0
5.13365e-164	-8.58882e-163	4.77582e-165	-9.61185e-164	1.07008e-162	1.52955e-163	2.03255e-164	-2.42361e-163	-1.40004e-163	-1.03944e-162	3.60441e-163	-4.80026e-163	-3.91188e-163	9.94387e-163	-6.46123e-163	-1.40329e-163	-1.1293e-164	-2.85273e-163	1.0356e-163	-5.27863e-164	5.12321e-163	-6.60797e-164	-1.07622e-162	5.97234e-163	-9.22622e-164	-1.01991e-163	-5.05506e-163	-7.46418e-163	-3.92798e-163	1.88964e-163	0
5.13365e-164	-8.58882e-163	4.77582e-165	-9.61185e-164	1.07008e-162	1.52955e-163	2.03255e-164	-2.42361e-163	-1.40004e-163	-1.03944e-162	3.60441e-163	-4.80026e-163	-3.91188e-163	9.94387e-163	-6.46123e-163	-1.40329e-163	-1.1293e-164	-2.85273e-163	1.0356e-163	-5.27863e-164	5.12321e-163	-6.60797e-164	-1.07622e-162	5.97234e-163	-9.22622e-164	-1.01991e-163	-5.05506e-163	-7.46418e-163	-3.92798e-163	1.88964e-163	0
5.13365e-164	-8.58882e-163	4.77582e-165	-9.61185e-164	1.07008e-162	1.52955e-163	2.03255e-164	-2.42361e-163	-1.40004e-163	-1.03944e-162	3.60441e-163	-4.80026e-163	-3.91188e-163	9.94387e-163	-6.46123e-163	-1.40329e-163	-1.1293e-164	-2.85273e-163	1.0356e-163	-5.27863e-164	5.12321e-163	-6.60797e-164	-1.07622e-162	5.97234e-163	-9.22622e-164	-1.01991e-163	-5.05506e-163	-7.46418e-163	-3.92798e-163	1.88964e-163	0
5.13365e-164	-8.58882e-163	4.77582e-165	-9.61185e-164	1.07008e-162	1.52955e-163	2.03255e-164	-2.42361e-163	-1.40004e-163	-1.03944e-162	3.60441e-163	-4.80026e-163	-3.91188e-163	9.94387e-163	-6.46123e-163	-1.40329e-163	-1.1293e-164	-2.85273e-163	1.0356e-163	-5.27863e-164	5.12321e-163	-6.60797e-164	-1.07622e-162	5.97234e-163	-9.22622e-164	-1.01991e-163	-5.05506e-163	-7.46418e-163	-3.92798e-163	1.88964e-163	0
5.13365e-164	-8.58882e-163	4.77582e-165	-9.61185e-164	1.07008e-162	1.52955e-163	2.03255e-164	-2.42361e-163	-1.40004e-163	-1.03944e-162	3.60441e-163	-4.80026e-163	-3.91188e-163	9.94387e-163	-6.46123e-163	-1.40329e-163	-1.1293e-164	-2.85273e-163	1.0356e-163	-5.27863e-164	5.12321e-163	-6.60797e-164	-1.07622e-162	5.97234e-163	-9.22622e-164	-1.01991e-163	-5.05506e-163	-7.46418e-163	-3.92798e-163	1.88964e-163	0
5.13365e-164	-8.58882e-163	4.77582e-165	-9.61185e-164	1.07008e-162	1.52955e-163	2.03255e-164	-2.42361e-163	-1.40004e-163	-1.03944e-162	3.60441e-163	-4.80026e-163	-3.91188e-163	9.94387e-163	-6.46123e-163	-1.40329e-163	-1.1293e-164	-2.85273e-163	1.0356e-163	-5.27863e-164	5.12321e-163	-6.60797e-164	-1.07622e-162	5.97234e-163	-9.22622e-164	-1.01991e-163	-5.05506e-163	-7.46418e-163	-3.92798e-163	1.88964e-163	0
5.13365e-164	-8.58882e-163	4.77582e-165	-9.61185e-164	1.07008e-162	1.52955e-163	2.03255e-164	-2.42361e-163	-1.40004e-163	-1.03944e-162	3.60441e-163	-4.80026e-163	-3.91188e-163	9.94387e-163	-6.46123e-163	-1.40329e-163	-1.1293e-164	-2.85273e-163	1.0356e-163	-5.27863e-164	5.12321e-163	-6.60797e-164	-1.07622e-162	5.97234e-163	-9.22622e-164	-1.01991e-163	-5.05506e-163	-7.46418e-163	-3.92798e-163	1.88964e-163	0
5.13365e-164	-8.58882e-163	4.77582e-165	-9.61185e-164	1.07008e-162	1.52955e-163	2.03255e-164	-2.42361e-163	-1.40004e-163	-1.03944e-162	3.60441e-163	-4.80026e-163	-3.91188e-163	9.94387e-163	-6.46123e-163	-1.40329e-163	-1.1293e-164	-2.85273e-163	1.0356e-163	-5.27863e-164	5.12321e-163	-6.60797e-164	-1.07622e-162	5.97234e-163	-9.22622e-164	-1.01991e-163	-5.05506e-163	-7.46418e-163	-3.92798e-163	1.88964e-163	0
5.13365e-164	-8.58882e-163	4.77582e-165	-9.61185e-164	1.07008e-162	1.52955e-163	2.03255e-164	-2.42361e-163	-1.40004e-163	-1.03944e-162	3.60441e-163	-4.80026e-163	-3.91188e-163	9.94387e-163	-6.46123e-163	-1.40329e-163	-1.1293e-164	-2.85273e-163	1.0356e-163	-5.27863e-164	5.12321e-163	-6.60797e-164	-1.07622e-162	5.97234e-163	-9.22622e-164	-1.01991e-163	-5.05506e-163	-7.46418e-163	-3.92798e-163	1.88964e-163	0
5.13365e-164	-8.58882e-163	4.77582e-165	-9.61185e-164	1.07008e-162	1.52955e-163	2.03255e-164	-2.42361e-163	-1.40004e-163	-1.03944e-162	3.60441e-163	-4.80026e-163	-3.91188e-163	9.94387e-163	-6.46123e-163	-1.40329e-163	-1.1293e-164	-2.85273e-163	1.0356e-163	-5.27863e-164	5.12321e-163	-6.60797e-164	-1.07622e-162	5.97234e-163	-9.22622e-164	-1.01991e-163	-5.05506e-163	-7.46418e-163	-3.92798e-163	1.88964e-163	0
5.13365e-164	-8.58882e-163	4.77582e-165	-9.61185e-164	1.07008e-162	1.52955e-163	2.03255e-164	-2.42361e-163	-1.40004e-163	-1.03944e-162	3.60441e-163	-4.80026e-163	-3.91188e-163	9.94387e-163	-6.46123e-163	-1.40329e-163	-1.1293e-164	-2.85273e-163	1.0356e-163	-5.27863e-164	5.12321e-163	-6.60797e-164	-1.07622e-162	5.97234e-163	-9.22622e-164	-1.01991e-163	-5.05506e-163	-7.46418e-163	-3.92798e-163	1.88964e-163	0
5.13365e-164	-8.58882e-163	4.77582e-165	-9.61185e-164	1.07008e-162	1.52955e-163	2.03255e-164	-2.42361e-163	-1.40004e-163	-1.03944e-162	3.60441e-163	-4.80026e-163	-3.91188e-163	9.94387e-163	-6.46123e-163	-1.40329e-163	-1.1293e-164	-2.85273e-163	1.0356e-163	-5.27863e-164	5.12321e-163	-6.60797e-164	-1.07622e-162	5.97234e-163	-9.22622e-164	-1.01991e-163	-5.05506e-163	-7.46418e-163	-3.92798e-163	1.88964e-163	0
5.13365e-164	-8.58882e-163	4.77582e-165	-9.61185e-164	1.07008e-162	1.52955e-163	2.03255e-164	-2.42361e-163	-1.40004e-163	-1.03944e-162	3.60441e-163	-4.80026e-163	-3.91188e-163	9.94387e-163	-6.46123e-163	-1.40329e-163	-1.1293e-164	-2.85273e-163	1.0356e-163	-5.27863e-164	5.12321e-163	-6.60797e-164	-1.07622e-162	5.97234e-163	-9.22622e-164	-1.01991e-163	-5.05506e-163	-7.46418e-163	-3.92798e-163	1.88964e-163	0
5.13365e-164	-8.58882e-163	4.77582e-165	-9.61185e-164	1.07008e-162	1.52955e-163	2.03255e-164	-2.42361e-163	-1.40004e-163	-1.03944e-162	3.60441e-163	-4.80026e-163	-3.91188e-163	9.94387e-163	-6.46123e-163	-1.40329e-163	-1.1293e-164	-2.85273e-163	1.0356e-163	-5.27863e-164	5.12321e-163	-6.60797e-164	-1.07622e-162	5.97234e-163	-9.22622e-164	-1.01991e-163	-5.05506e-163	-7.46418e-163	-3.92798e-163	1.88964e-163	0
5.13365e-164	-8.58882e-163	4.77582e-165	-9.61185e-164	1.07008e-162	1.52955e-163	2.03255e-164	-2.42361e-163	-1.40004e-163	-1.03944e-162	3.60441e-163	-4.80026e-163	-3.91188e-163	9.94387e-163	-6.46123e-163	-1.40329e-163	-1.1293e-164	-2.85273e-163	1.0356e-163	-5.27863e-164	5.12321e-163	-6.60797e-164	-1.07622e-162	5.97234e-163	-9.22622e-164	-1.01991e-163	-5.05506e-163	-7.46418e-163	-3.92798e-163	1.88964e-163	0
5.13365e-164	-8.58882e-163	4.77582e-165	-9.61185e-164	1.07008e-162	1.52955e-163	2.03255e-164	-2.42361e-163	-1.40004e-163	-1.03944e-162	3.60441e-163	-4.80026e-163	-3.91188e-163	9.94387e-163	-6.46123e-163	-1.40329e-163	-1.1293e-164	-2.85273e-163	1.0356e-163	-5.27863e-164	5.12321e-163	-6.60797e-164	-1.07622e-162	5.97234e-163	-9.22622e-164	-1.01991e-163	-5.05506e-163	-7.46418e-163	-3.92798e-163	1.88964e-163	0
5.13365e-164	-8.58882e-163	4.77582e-165	-9.61185e-164	1.07008e-162	1.52955e-163	2.03255e-164	-2.42361e-163	-1.40004e-163	-1.03944e-162	3.60441e-163	-4.80026e-163	-3.91188e-163	9.94387e-163	-6.46123e-163	-1.40329e-163	-1.1293e-164	-2.85273e-163	1.0356e-163	-5.27863e-164	5.12321e-163	-6.60797e-164	-1.07622e-162	5.97234e-163	-9.22622e-164	-1.01991e-163	-5.05506e-163	-7.46418e-163	-3.92798e-163	1.88964e-163	0
5.13365e-164	-8.58882e-163	4.77582e-165	-9.61185e-164	1.07008e-162	1.52955e-163	2.03255e-164	-2.42361e-163	-1.40004e-163	-1.03944e-162	3.60441e-163	-4.80026e-163	-3.91188e-163	9.94387e-163	-6.46123e-163	-1.40329e-163	-1.1293e-164	-2.85273e-163	1.0356e-163	-5.27863e-164	5.12321e-163	-6.60797e-164	-1.07622e-162	5.97234e-163	-9.22622e-164	-1.01991e-163	-5.05506e-163	-7.46418e-163	-3.92798e-163	1.88964e-163	0
5.13365e-164	-8.58882e-163	4.77582e-165	-9.61185e-164	1.07008e-162	1.52955e-163	2.03255e-164	-2.42361e-163	-1.40004e-163	-1.03944e-162	3.60441e-163	-4.80026e-163	-3.91188e-163	9.94387e-163	-6.46123e-163	-1.40329e-163	-1.1293e-164	-2.85273e-163	1.0356e-163	-5.27863e-164	5.12321e-163	-6.60797e-164	-1.07622e-162	5.97234e-163	-9.22622e-164	-1.01991e-163	-5.05506e-163	-7.46418e-163	-3.92798e-163	1.88964e-163	0
5.13365e-164	-8.58882e-163	4.77582e-165	-9.61185e-164	1.07008e-162	1.52955e-163	2.03255e-164	-2.42361e-163	-1.40004e-163	-1.03944e-162	3.60441e-163	-4.80026e-163	-3.91188e-163	9.94387e-163	-6.46123e-163	-1.40329e-163	-1.1293e-164	-2.85273e-163	1.0356e-163	-5.27863e-164	5.12321e-163	-6.60797e-164	-1.07622e-162	5.97234e-163	-9.22622e-164	-1.01991e-163	-5.05506e-163	-7.46418e-163	-3.92798e-163	1.88964e-163	0
5.13365e-164	-8.58882e-163	4.77582e-165	-9.61185e-164	1.07008e-162	1.52955e-163	2.03255e-164	-2.42361e-163	-1.40004e-163	-1.03944e-162	3.60441e-163	-4.80026e-163	-3.91188e-163	9.94387e-163	-6.46123e-163	-1.40329e-163	-1.1293e-164	-2.85273e-163	1.0356e-163	-5.27863e-164	5.12321e-163	-6.60797e-164	-1.07622e-162	5.97234e-163	-9.22622e-164	-1.01991e-163	-5.05506e-163	-7.46418e-163	-3.92798e-163	1.88964e-163	0
5.13365e-164	-8.58882e-163	4.77582e-165	-9.61185e-164	1.07008e-162	1.52955e-163	2.03255e-164	-2.42361e-163	-1.40004e-163	-1.03944e-162	3.60441e-163	-4.80026e-163	-3.91188e-163	9.94387e-163	-6.46123e-163	-1.40329e-163	-1.1293e-164	-2.85273e-163	1.0356e-163	-5.27863e-164	5.12321e-163	-6.60797e-164	-1.07622e-162	5.97234e-163	-9.22622e-164	-1.01991e-163	-5.05506e-163	-7.46418e-163	-3.92798e-163	1.88964e-163	0
5.13365e-164	-8.58882e-163	4.77582e-165	-9.61185e-164	1.07008e-162	1.52955e-163	2.03255e-164	-2.42361e-163	-1.40004e-163	-1.03944e-162	3.60441e-163	-4.80026e-163	-3.91188e-163	9.94387e-163	-6.46123e-163	-1.40329e-163	-1.1293e-164	-2.85273e-163	1.0356e-163	-5.27863e-164	5.12321e-163	-6.60797e-164	-1.07622e-162	5.97234e-163	-9.22622e-164	-1.01991e-163	-5.05506e-163	-7.46418e-163	-3.92798e-163	1.88964e-163	0
5.13365e-164	-8.58882e-163	4.77582e-165	-9.61185e-164	1.07008e-162	1.52955e-163	2.03255e-164	-2.42361e-163	-1.40004e-163	-1.03944e-162	3.60441e-163	-4.80026e-163	-3.91188e-163	9.94387e-163	-6.46123e-163	-1.40329e-163	-1.1293e-164	-2.85273e-163	1.0356e-163	-5.27863e-164	5.12321e-163	-6.60797e-164	-1.07622e-162	5.97234e-163	-9.22622e-164	-1.01991e-163	-5.05506e-163	-7.46418e-163	-3.92798e-163	1.88964e-163	0
5.13365e-164	-8.58882e-163	4.77582e-165	-9.61185e-164	1.07008e-162	1.52955e-163	2.03255e-164	-2.42361e-163	-1.40004e-163	-1.03944e-162	3.60441e-163	-4.80026e-163	-3.91188e-163	9.94387e-163	-6.46123e-163	-1.40329e-163	-1.1293e-164	-2.85273e-163	1.0356e-163	-5.27863e-164	5.12321e-163	-6.60797e-164	-1.07622e-162	5.97234e-163	-9.22622e-164	-1.01991e-163	-5.05506e-163	-7.46418e-163	-3.92798e-163	1.88964e-163	0
5.13365e-164	-8.58882e-163	4.77582e-165	-9.61185e-164	1.07008e-162	1.52955e-163	2.03255e-164	-2.42361e-163	-1.40004e-163	-1.03944e-162	3.60441e-163	-4.80026e-163	-3.91188e-163	9.94387e-163	-6.46123e-163	-1.40329e-163	-1.1293e-164	-2.85273e-163	1.0356e-163	-5.27863e-164	5.12321e-163	-6.60797e-164	-1.07622e-162	5.97234e-163	-9.22622e-164	-1.01991e-163	-5.05506e-163	-7.46418e-163	-3.92798e-163	1.88964e-163	0
5.13365e-164	-8.58882e-163	4.77582e-165	-9.61185e-164	1.07008e-162	1.52955e-163	2.03255e-164	-2.42361e-163	-1.40004e-163	-1.03944e-162	3.60441e-163	-4.80026e-163	-3.91188e-163	9.94387e-163	-6.46123e-163	-1.40329e-163	-1.1293e-164	-2.85273e-163	1.0356e-163	-5.27863e-164	5.12321e-163	-6.60797e-164	-1.07622e-162	5.97234e-163	-9.22622e-164	-1.01991e-163	-5.05506e-163	-7.46418e-163	-3.92798e-163	1.88964e-163	0
5.13365e-164	-8.58882e-163	4.77582e-165	-9.61185e-164	1.07008e-162	1.52955e-163	2.03255e-164	-2.42361e-163	-1.40004e-163	-1.03944e-162	3.60441e-163	-4.80026e-163	-3.91188e-163	9.94387e-163	-6.46123e-163	-1.40329e-163	-1.1293e-164	-2.85273e-163	1.0356e-163	-5.27863e-164	5.12321e-163	-6.60797e-164	-1.07622e-162	5.97234e-163	-9.22622e-164	-1.01991e-163	-5.05506e-163	-7.46418e-163	-3.92798e-163	1.88964e-163	0
5.13365e-164	-8.58882e-163	4.77582e-165	-9.61185e-164	1.07008e-162	1.52955e-163	2.03255e-164	-2.42361e-163	-1.40004e-163	-1.03944e-162	3.60441e-163	-4.80026e-163	-3.91188e-163	9.94387e-163	-6.46123e-163	-1.40329e-163	-1.1293e-164	-2.85273e-163	1.0356e-163	-5.27863e-164	5.12321e-163	-6.60797e-164	-1.07622e-162	5.97234e-163	-9.22622e-164	-1.01991e-163	-5.05506e-163	-7.46418e-163	-3.92798e-163	1.88964e-163	0
5.13365e-164	-8.58882e-163	4.77582e-165	-9.61185e-164	1.07008e-162	1.52955e-163	2.03255e-164	-2.42361e-163	-1.40004e-163	-1.03944e-162	3.60441e-163	-4.80026e-163	-3.91188e-163	9.94387e-163	-6.46123e-163	-1.40329e-163	-1.1293e-164	-2.85273e-163	1.0356e-163	-5.27863e-164	5.12321e-163	-6.60797e-164	-1.07622e-162	5.97234e-163	-9.22622e-164	-1.01991e-163	-5.05506e-163	-7.46418e-163	-3.92798e-163	1.88964e-163	0
5.13365e-164	-8.58882e-163	4.77582e-165	-9.61185e-164	1.07008e-162	1.52955e-163	2.03255e-164	-2.42361e-163	-1.40004e-163	-1.03944e-162	3.60441e-163	-4.80026e-163	-3.91188e-163	9.94387e-163	-6.46123e-163	-1.40329e-163	-1.1293e-164	-2.85273e-163	1.0356e-163	-5.27863e-164	5.12321e-163	-6.60797e-164	-1.07622e-162	5.97234e-163	-9.22622e-164	-1.01991e-163	-5.05506e-163	-7.46418e-163	-3.92798e-163	1.88964e-163	0
5.13365e-164	-8.58882e-163	4.77582e-165	-9.61185e-164	1.07008e-162	1.52955e-163	2.03255e-164	-2.42361e-163	-1.40004e-163	-1.03944e-162	3.60441e-163	-4.80026e-163	-3.91188e-163	9.94387e-163	-6.46123e-163	-1.40329e-163	-1.1293e-164	-2.85273e-163	1.0356e-163	-5.27863e-164	5.12321e-163	-6.60797e-164	-1.07622e-162	5.97234e-163	-9.22622e-164	-1.01991e-163	-5.05506e-163	-7.46418e-163	-3.92798e-163	1.88964e-163	0
5.13365e-164	-8.58882e-163	4.77582e-165	-9.61185e-164	1.07008e-162	1.52955e-163	2.03255e-164	-2.42361e-163	-1.40004e-163	-1.03944e-162	3.60441e-163	-4.80026e-163	-3.91188e-163	9.94387e-163	-6.46123e-163	-1.40329e-163	-1.1293e-164	-2.85273e-163	1.0356e-163	-5.27863e-164	5.12321e-163	-6.60797e-164	-1.07622e-162	5.97234e-163	-9.22622e-164	-1.01991e-163	-5.05506e-163	-7.46418e-163	-3.92798e-163	1.88964e-163	0
5.13365e-164	-8.58882e-163	4.77582e-165	-9.61185e-164	1.07008e-162	1.52955e-163	2.03255e-164	-2.42361e-163	-1.40004e-163	-1.03944e-162	3.60441e-163	-4.80026e-163	-3.91188e-163	9.94387e-163	-6.46123e-163	-1.40329e-163	-1.1293e-164	-2.85273e-163	1.0356e-163	-5.27863e-164	5.12321e-163	-6.60797e-164	-1.07622e-162	5.97234e-163	-9.22622e-164	-1.01991e-163	-5.05506e-163	-7.46418e-163	-3.92798e-163	1.88964e-163	0
5.13365e-164	-8.58882e-163	4.77582e-165	-9.61185e-164	1.07008e-162	1.52955e-163	2.03255e-164	-2.42361e-163	-1.40004e-163	-1.03944e-162	3.60441e-163	-4.80026e-163	-3.91188e-163	9.94387e-163	-6.46123e-163	-1.40329e-163	-1.1293e-164	-2.85273e-163	1.0356e-163	-5.27863e-164	5.12321e-163	-6.60797e-164	-1.07622e-162	5.97234e-163	-9.22622e-164	-1.01991e-163	-5.05506e-163	-7.46418e-163	-3.92798e-163	1.88964e-163	0
5.13365e-164	-8.58882e-163	4.77582e-165	-9.61185e-164	1.07008e-162	1.52955e-163	2.03255e-164	-2.42361e-163	-1.40004e-163	-1.03944e-162	3.60441e-163	-4.80026e-163	-3.91188e-163	9.94387e-163	-6.46123e-163	-1.40329e-163	-1.1293e-164	-2.85273e-163	1.0356e-163	-5.27863e-164	5.12321e-163	-6.60797e-164	-1.07622e-162	5.97234e-163	-9.22622e-164	-1.01991e-163	-5.05506e-163	-7.46418e-163	-3.92798e-163	1.88964e-163	0
5.13365e-164	-8.58882e-163	4.77582e-165	-9.61185e-164	1.07008e-162	1.52955e-163	2.03255e-164	-2.42361e-163	-1.40004e-163	-1.03944e-162	3.60441e-163	-4.80026e-163	-3.91188e-163	9.94387e-163	-6.46123e-163	-1.40329e-163	-1.1293e-164	-2.85273e-163	1.0356e-163	-5.27863e-164	5.12321e-163	-6.60797e-164	-1.07622e-162	5.97234e-163	-9.22622e-164	-1.01991e-163	-5.05506e-163	-7.46418e-163	-3.92798e-163	1.88964e-163	0
5.13365e-164	-8.58882e-163	4.77582e-165	-9.61185e-164	1.07008e-162	1.52955e-163	2.03255e-164	-2.42361e-163	-1.40004e-163	-1.03944e-162	3.60441e-163	-4.80026e-163	-3.91188e-163	9.94387e-163	-6.46123e-163	-1.40329e-163	-1.1293e-164	-2.85273e-163	1.0356e-163	-5.27863e-164	5.12321e-163	-6.60797e-164	-1.07622e-162	5.97234e-163	-9.22622e-164	-1.01991e-163	-5.05506e-163	-7.46418e-163	-3.92798e-163	1.88964e-163	0
5.13365e-164	-8.58882e-163	4.77582e-165	-9.61185e-164	1.07008e-162	1.52955e-163	2.03255e-164	-2.42361e-163	-1.40004e-163	-1.03944e-162	3.60441e-163	-4.80026e-163	-3.91188e-163	9.94387e-163	-6.46123e-163	-1.40329e-163	-1.1293e-164	-2.85273e-163	1.0356e-163	-5.27863e-164	5.12321e-163	-6.60797e-164	-1.07622e-162	5.97234e-163	-9.22622e-164	-1.01991e-163	-5.05506e-163	-7.46418e-163	-3.92798e-163	1.88964e-163	0
5.13365e-164	-8.58882e-163	4.77582e-165	-9.61185e-164	1.07008e-162	1.52955e-163	2.03255e-164	-2.42361e-163	-1.40004e-163	-1.03944e-162	3.60441e-163	-4.80026e-163	-3.91188e-163	9.94387e-163	-6.46123e-163	-1.40329e-163	-1.1293e-164	-2.85273e-163	1.0356e-163	-5.27863e-164	5.12321e-163	-6.60797e-164	-1.07622e-162	5.97234e-163	-9.22622e-164	-1.01991e-163	-5.05506e-163	-7.46418e-163	-3.92798e-163	1.88964e-163	0
5.13365e-164	-8.58882e-163	4.77582e-165	-9.61185e-164	1.07008e-162	1.52955e-163	2.03255e-164	-2.42361e-163	-1.40004e-163	-1.03944e-162	3.60441e-163	-4.80026e-163	-3.91188e-163	9.94387e-163	-6.46123e-163	-1.40329e-163	-1.1293e-164	-2.85273e-163	1.0356e-163	-5.27863e-164	5.12321e-163	-6.60797e-164	-1.07622e-162	5.97234e-163	-9.22622e-164	-1.01991e-163	-5.05506e-163	-7.46418e-163	-3.92798e-163	1.88964e-163	0
5.13365e-164	-8.58882e-163	4.77582e-165	-9.61185e-164	1.07008e-162	1.52955e-163	2.03255e-164	-2.42361e-163	-1.40004e-163	-1.03944e-162	3.60441e-163	-4.80026e-163	-3.91188e-163	9.94387e-163	-6.46123e-163	-1.40329e-163	-1.1293e-164	-2.85273e-163	1.0356e-163	-5.27863e-164	5.12321e-163	-6.60797e-164	-1.07622e-162	5.97234e-163	-9.22622e-164	-1.01991e-163	-5.05506e-163	-7.46418e-163	-3.92798e-163	1.88964e-163	0
5.13365e-164	-8.58882e-163	4.77582e-165	-9.61185e-164	1.07008e-162	1.52955e-163	2.03255e-164	-2.42361e-163	-1.40004e-163	-1.03944e-162	3.60441e-163	-4.80026e-163	-3.91188e-163	9.94387e-163	-6.46123e-163	-1.40329e-163	-1.1293e-164	-2.85273e-163	1.0356e-163	-5.27863e-164	5.12321e-163	-6.60797e-164	-1.07622e-162	5.97234e-163	-9.22622e-164	-1.01991e-163	-5.05506e-163	-7.46418e-163	-3.92798e-163	1.88964e-163	0
5.13365e-164	-8.58882e-163	4.77582e-165	-9.61185e-164	1.07008e-162	1.52955e-163	2.03255e-164	-2.42361e-163	-1.40004e-163	-1.03944e-162	3.60441e-163	-4.80026e-163	-3.91188e-163	9.94387e-163	-6.46123e-163	-1.40329e-163	-1.1293e-164	-2.85273e-163	1.0356e-163	-5.27863e-164	5.12321e-163	-6.60797e-164	-1.07622e-162	5.97234e-163	-9.22622e-164	-1.01991e-163	-5.05506e-163	-7.46418e-163	-3.92798e-163	1.88964e-163	0
5.13365e-164	-8.58882e-163	4.77582e-165	-9.61185e-164	1.07008e-162	1.52955e-163	2.03255e-164	-2.42361e-163	-1.40004e-163	-1.03944e-162	3.60441e-163	-4.80026e-163	-3.91188e-163	9.94387e-163	-6.46123e-163	-1.40329e-163	-1.1293e-164	-2.85273e-163	1.0356e-163	-5.27863e-164	5.12321e-163	-6.60797e-164	-1.07622e-162	5.97234e-163	-9.22622e-164	-1.01991e-163	-5.05506e-163	-7.46418e-163	-3.92798e-163	1.88964e-163	0
5.13365e-164	-8.58882e-163	4.77582e-165	-9.61185e-164	1.07008e-162	1.52955e-163	2.03255e-164	-2.42361e-163	-1.40004e-163	-1.03944e-162	3.60441e-163	-4.80026e-163	-3.91188e-163	9.94387e-163	-6.46123e-163	-1.40329e-163	-1.1293e-164	-2.85273e-163	1.0356e-163	-5.27863e-164	5.12321e-163	-6.60797e-164	-1.07622e-162	5.97234e-163	-9.22622e-164	-1.01991e-163	-5.05506e-163	-7.46418e-163	-3.92798e-163	1.88964e-163	0
5.13365e-164	-8.58882e-163	4.77582e-165	-9.61185e-164	1.07008e-162	1.52955e-163	2.03255e-164	-2.42361e-163	-1.40004e-163	-1.03944e-162	3.60441e-163	-4.80026e-163	-3.91188e-163	9.94387e-163	-6.46123e-163	-1.40329e-163	-1.1293e-164	-2.85273e-163	1.0356e-163	-5.27863e-164	5.12321e-163	-6.60797e-164	-1.07622e-162	5.97234e-163	-9.22622e-164	-1.01991e-163	-5.05506e-163	-7.46418e-163	-3.92798e-163	1.88964e-163	0
5.13365e-164	-8.58882e-163	4.77582e-165	-9.61185e-164	1.07008e-162	1.52955e-163	2.03255e-164	-2.42361e-163	-1.40004e-163	-1.03944e-162	3.60441e-163	-4.80026e-163	-3.91188e-163	9.94387e-163	-6.46123e-163	-1.40329e-163	-1.1293e-164	-2.85273e-163	1.0356e-163	-5.27863e-164	5.12321e-163	-6.60797e-164	-1.07622e-162	5.97234e-163	-9.22622e-164	-1.01991e-163	-5.05506e-163	-7.46418e-163	-3.92798e-163	1.88964e-163	0
5.13365e-164	-8.58882e-163	4.77582e-165	-9.61185e-164	1.07008e-162	1.52955e-163	2.03255e-164	-2.42361e-163	-1.40004e-163	-1.03944e-162	3.60441e-163	-4.80026e-163	-3.91188e-163	9.94387e-163	-6.46123e-163	-1.40329e-163	-1.1293e-164	-2.85273e-163	1.0356e-163	-5.27863e-164	5.12321e-163	-6.60797e-164	-1.07622e-162	5.97234e-163	-9.22622e-164	-1.01991e-163	-5.05506e-163	-7.46418e-163	-3.92798e-163	1.88964e-163	0
5.13365e-164	-8.58882e-163	4.77582e-165	-9.61185e-164	1.07008e-162	1.52955e-163	2.03255e-164	-2.42361e-163	-1.40004e-163	-1.03944e-162	3.60441e-163	-4.80026e-163	-3.91188e-163	9.94387e-163	-6.46123e-163	-1.40329e-163	-1.1293e-164	-2.85273e-163	1.0356e-163	-5.27863e-164	5.12321e-163	-6.60797e-164	-1.07622e-162	5.97234e-163	-9.22622e-164	-1.01991e-163	-5.05506e-163	-7.46418e-163	-3.92798e-163	1.88964e-163	0
5.13365e-164	-8.58882e-163	4.77582e-165	-9.61185e-164	1.07008e-162	1.52955e-163	2.03255e-164	-2.42361e-163	-1.40004e-163	-1.03944e-162	3.60441e-163	-4.80026e-163	-3.91188e-163	9.94387e-163	-6.46123e-163	-1.40329e-163	-1.1293e-164	-2.85273e-163	1.0356e-163	-5.27863e-164	5.12321e-163	-6.60797e-164	-1.07622e-162	5.97234e-163	-9.22622e-164	-1.01991e-163	-5.05506e-163	-7.46418e-163	-3.92798e-163	1.88964e-163	0
5.13365e-164	-8.58882e-163	4.77582e-165	-9.61185e-164	1.07008e-162	1.52955e-163	2.03255e-164	-2.42361e-163	-1.40004e-163	-1.03944e-162	3.60441e-163	-4.80026e-163	-3.91188e-163	9.94387e-163	-6.46123e-163	-1.40329e-163	-1.1293e-164	-2.85273e-163	1.0356e-163	-5.27863e-164	5.12321e-163	-6.60797e-164	-1.07622e-162	5.97234e-163	-9.22622e-164	-1.01991e-163	-5.05506e-163	-7.46418e-163	-3.92798e-163	1.88964e-163	0
5.13365e-164	-8.58882e-163	4.77582e-165	-9.61185e-164	1.07008e-162	1.52955e-163	2.03255e-164	-2.42361e-163	-1.40004e-163	-1.03944e-162	3.60441e-163	-4.80026e-163	-3.91188e-163	9.94387e-163	-6.46123e-163	-1.40329e-163	-1.1293e-164	-2.85273e-163	1.0356e-163	-5.27863e-164	5.12321e-163	-6.60797e-164	-1.07622e-162	5.97234e-163	-9.22622e-164	-1.01991e-163	-5.05506e-163	-7.46418e-163	-3.92798e-163	1.88964e-163	0
5.13365e-164	-8.58882e-163	4.77582e-165	-9.61185e-164	1.07008e-162	1.52955e-163	2.03255e-164	-2.42361e-163	-1.40004e-163	-1.03944e-162	3.60441e-163	-4.80026e-163	-3.91188e-163	9.94387e-163	-6.46123e-163	-1.40329e-163	-1.1293e-164	-2.85273e-163	1.0356e-163	-5.27863e-164	5.12321e-163	-6.60797e-164	-1.07622e-162	5.97234e-163	-9.22622e-164	-1.01991e-163	-5.05506e-163	-7.46418e-163	-3.92798e-163	1.88964e-163	0
5.13365e-164	-8.58882e-163	4.77582e-165	-9.61185e-164	1.07008e-162	1.52955e-163	2.03255e-164	-2.42361e-163	-1.40004e-163	-1.03944e-162	3.60441e-163	-4.80026e-163	-3.91188e-163	9.94387e-163	-6.46123e-163	-1.40329e-163	-1.1293e-164	-2.85273e-163	1.0356e-163	-5.27863e-164	5.12321e-163	-6.60797e-164	-1.07622e-162	5.97234e-163	-9.22622e-164	-1.01991e-163	-5.05506e-163	-7.46418e-163	-3.92798e-163	1.88964e-163	0
5.13365e-164	-8.58882e-163	4.77582e-165	-9.61185e-164	1.07008e-162	1.52955e-163	2.03255e-164	-2.42361e-163	-1.40004e-163	-1.03944e-162	3.60441e-163	-4.80026e-163	-3.91188e-163	9.94387e-163	-6.46123e-163	-1.40329e-163	-1.1293e-164	-2.85273e-163	1.0356e-163	-5.27863e-164	5.12321e-163	-6.60797e-164	-1.07622e-162	5.97234e-163	-9.22622e-164	-1.01991e-163	-5.05506e-163	-7.46418e-163	-3.92798e-163	1.88964e-163	0
5.13365e-164	-8.58882e-163	4.77582e-165	-9.61185e-164	1.07008e-162	1.52955e-163	2.03255e-164	-2.42361e-163	-1.40004e-163	-1.03944e-162	3.60441e-163	-4.80026e-163	-3.91188e-163	9.94387e-163	-6.46123e-163	-1.40329e-163	-1.1293e-164	-2.85273e-163	1.0356e-163	-5.27863e-164	5.12321e-163	-6.60797e-164	-1.07622e-162	5.97234e-163	-9.22622e-164	-1.01991e-163	-5.05506e-163	-7.46418e-163	-3.92798e-163	1.88964e-163	0
5.13365e-164	-8.58882e-163	4.77582e-165	-9.61185e-164	1.07008e-162	1.52955e-163	2.03255e-164	-2.42361e-163	-1.40004e-163	-1.03944e-162	3.60441e-163	-4.80026e-163	-3.91188e-163	9.94387e-163	-6.46123e-163	-1.40329e-163	-1.1293e-164	-2.85273e-163	1.0356e-163	-5.27863e-164	5.12321e-163	-6.60797e-164	-1.07622e-162	5.97234e-163	-9.22622e-164	-1.01991e-163	-5.05506e-163	-7.46418e-163	-3.92798e-163	1.88964e-163	0
5.13365e-164	-8.58882e-163	4.77582e-165	-9.61185e-164	1.07008e-162	1.52955e-163	2.03255e-164	-2.42361e-163	-1.40004e-163	-1.03944e-162	3.60441e-163	-4.80026e-163	-3.91188e-163	9.94387e-163	-6.46123e-163	-1.40329e-163	-1.1293e-164	-2.85273e-163	1.0356e-163	-5.27863e-164	5.12321e-163	-6.60797e-164	-1.07622e-162	5.97234e-163	-9.22622e-164	-1.01991e-163	-5.05506e-163	-7.46418e-163	-3.92798e-163	1.88964e-163	0
5.13365e-164	-8.58882e-163	4.77582e-165	-9.61185e-164	1.07008e-162	1.52955e-163	2.03255e-164	-2.42361e-163	-1.40004e-163	-1.03944e-162	3.60441e-163	-4.80026e-163	-3.91188e-163	9.94387e-163	-6.46123e-163	-1.40329e-163	-1.1293e-164	-2.85273e-163	1.0356e-163	-5.27863e-164	5.12321e-163	-6.60797e-164	-1.07622e-162	5.97234e-163	-9.22622e-164	-1.01991e-163	-5.05506e-163	-7.46418e-163	-3.92798e-163	1.88964e-163	0
5.13365e-164	-8.58882e-163	4.77582e-165	-9.61185e-164	1.07008e-162	1.52955e-163	2.03255e-164	-2.42361e-163	-1.40004e-163	-1.03944e-162	3.60441e-163	-4.80026e-163	-3.91188e-163	9.94387e-163	-6.46123e-163	-1.40329e-163	-1.1293e-164	-2.85273e-163	1.0356e-163	-5.27863e-164	5.12321e-163	-6.60797e-164	-1.07622e-162	5.97234e-163	-9.22622e-164	-1.01991e-163	-5.05506e-163	-7.46418e-163	-3.92798e-163	1.88964e-163	0
5.13365e-164	-8.58882e-163	4.77582e-165	-9.61185e-164	1.07008e-162	1.52955e-163	2.03255e-164	-2.42361e-163	-1.40004e-163	-1.03944e-162	3.60441e-163	-4.80026e-163	-3.91188e-163	9.94387e-163	-6.46123e-163	-1.40329e-163	-1.1293e-164	-2.85273e-163	1.0356e-163	-5.27863e-164	5.12321e-163	-6.60797e-164	-1.07622e-162	5.97234e-163	-9.22622e-164	-1.01991e-163	-5.05506e-163	-7.46418e-163	-3.92798e-163	1.88964e-163	0
5.13365e-164	-8.58882e-163	4.77582e-165	-9.61185e-164	1.07008e-162	1.52955e-163	2.03255e-164	-2.42361e-163	-1.40004e-163	-1.03944e-162	3.60441e-163	-4.80026e-163	-3.91188e-163	9.94387e-163	-6.46123e-163	-1.40329e-163	-1.1293e-164	-2.85273e-163	1.0356e-163	-5.27863e-164	5.12321e-163	-6.60797e-164	-1.07622e-162	5.97234e-163	-9.22622e-164	-1.01991e-163	-5.05506e-163	-7.46418e-163	-3.92798e-163	1.88964e-163	0
5.13365e-164	-8.58882e-163	4.77582e-165	-9.61185e-164	1.07008e-162	1.52955e-163	2.03255e-164	-2.42361e-163	-1.40004e-163	-1.03944e-162	3.60441e-163	-4.80026e-163	-3.91188e-163	9.94387e-163	-6.46123e-163	-1.40329e-163	-1.1293e-164	-2.85273e-163	1.0356e-163	-5.27863e-164	5.12321e-163	-6.60797e-164	-1.07622e-162	5.97234e-163	-9.22622e-164	-1.01991e-163	-5.05506e-163	-7.46418e-163	-3.92798e-163	1.88964e-163	0
5.13365e-164	-8.58882e-163	4.77582e-165	-9.61185e-164	1.07008e-162	1.52955e-163	2.03255e-164	-2.42361e-163	-1.40004e-163	-1.03944e-162	3.60441e-163	-4.80026e-163	-3.91188e-163	9.94387e-163	-6.46123e-163	-1.40329e-163	-1.1293e-164	-2.85273e-163	1.0356e-163	-5.27863e-164	5.12321e-163	-6.60797e-164	-1.07622e-162	5.97234e-163	-9.22622e-164	-1.01991e-163	-5.05506e-163	-7.46418e-163	-3.92798e-163	1.88964e-163	0
5.13365e-164	-8.58882e-163	4.77582e-165	-9.61185e-164	1.07008e-162	1.52955e-163	2.03255e-164	-2.42361e-163	-1.40004e-163	-1.03944e-162	3.60441e-163	-4.80026e-163	-3.91188e-163	9.94387e-163	-6.46123e-163	-1.40329e-163	-1.1293e-164	-2.85273e-163	1.0356e-163	-5.27863e-164	5.12321e-163	-6.60797e-164	-1.07622e-162	5.97234e-163	-9.22622e-164	-1.01991e-163	-5.05506e-163	-7.46418e-163	-3.92798e-163	1.88964e-163	0
5.13365e-164	-8.58882e-163	4.77582e-165	-9.61185e-164	1.07008e-162	1.52955e-163	2.03255e-164	-2.42361e-163	-1.40004e-163	-1.03944e-162	3.60441e-163	-4.80026e-163	-3.91188e-163	9.94387e-163	-6.46123e-163	-1.40329e-163	-1.1293e-164	-2.85273e-163	1.0356e-163	-5.27863e-164	5.12321e-163	-6.60797e-164	-1.07622e-162	5.97234e-163	-9.22622e-164	-1.01991e-163	-5.05506e-163	-7.46418e-163	-3.92798e-163	1.88964e-163	0
5.13365e-164	-8.58882e-163	4.77582e-165	-9.61185e-164	1.07008e-162	1.52955e-163	2.03255e-164	-2.42361e-163	-1.40004e-163	-1.03944e-162	3.60441e-163	-4.80026e-163	-3.91188e-163	9.94387e-163	-6.46123e-163	-1.40329e-163	-1.1293e-164	-2.85273e-163	1.0356e-163	-5.27863e-164	5.12321e-163	-6.60797e-164	-1.07622e-162	5.97234e-163	-9.22622e-164	-1.01991e-163	-5.05506e-163	-7.46418e-163	-3.92798e-163	1.88964e-163	0
5.13365e-164	-8.58882e-163	4.77582e-165	-9.61185e-164	1.07008e-162	1.52955e-163	2.03255e-164	-2.42361e-163	-1.40004e-163	-1.03944e-162	3.60441e-163	-4.80026e-163	-3.91188e-163	9.94387e-163	-6.46123e-163	-1.40329e-163	-1.1293e-164	-2.85273e-163	1.0356e-163	-5.27863e-164	5.12321e-163	-6.60797e-164	-1.07622e-162	5.97234e-163	-9.22622e-164	-1.01991e-163	-5.05506e-163	-7.46418e-163	-3.92798e-163	1.88964e-163	0
5.13365e-164	-8.58882e-163	4.77582e-165	-9.61185e-164	1.07008e-162	1.52955e-163	2.03255e-164	-2.42361e-163	-1.40004e-163	-1.03944e-162	3.60441e-163	-4.80026e-163	-3.91188e-163	9.94387e-163	-6.46123e-163	-1.40329e-163	-1.1293e-164	-2.85273e-163	1.0356e-163	-5.27863e-164	5.12321e-163	-6.60797e-164	-1.07622e-162	5.97234e-163	-9.22622e-164	-1.01991e-163	-5.05506e-163	-7.46418e-163	-3.92798e-163	1.88964e-163	0
5.13365e-164	-8.58882e-163	4.77582e-165	-9.61185e-164	1.07008e-162	1.52955e-163	2.03255e-164	-2.42361e-163	-1.40004e-163	-1.03944e-162	3.60441e-163	-4.80026e-163	-3.91188e-163	9.94387e-163	-6.46123e-163	-1.40329e-163	-1.1293e-164	-2.85273e-163	1.0356e-163	-5.27863e-164	5.12321e-163	-6.60797e-164	-1.07622e-162	5.97234e-163	-9.22622e-164	-1.01991e-163	-5.05506e-163	-7.46418e-163	-3.92798e-163	1.88964e-163	0
5.13365e-164	-8.58882e-163	4.77582e-165	-9.61185e-164	1.07008e-162	1.52955e-163	2.03255e-164	-2.42361e-163	-1.40004e-163	-1.03944e-162	3.60441e-163	-4.80026e-163	-3.91188e-163	9.94387e-163	-6.46123e-163	-1.40329e-163	-1.1293e-164	-2.85273e-163	1.0356e-163	-5.27863e-164	5.12321e-163	-6.60797e-164	-1.07622e-162	5.97234e-163	-9.22622e-164	-1.01991e-163	-5.05506e-163	-7.46418e-163	-3.92798e-163	1.88964e-163	0
5.13365e-164	-8.58882e-163	4.77582e-165	-9.61185e-164	1.07008e-162	1.52955e-163	2.03255e-164	-2.42361e-163	-1.40004e-163	-1.03944e-162	3.60441e-163	-4.80026e-163	-3.91188e-163	9.94387e-163	-6.46123e-163	-1.40329e-163	-1.1293e-164	-2.85273e-163	1.0356e-163	-5.27863e-164	5.12321e-163	-6.60797e-164	-1.07622e-162	5.97234e-163	-9.22622e-164	-1.01991e-163	-5.05506e-163	-7.46418e-163	-3.92798e-163	1.88964e-163	0
5.13365e-164	-8.58882e-163	4.77582e-165	-9.61185e-164	1.07008e-162	1.52955e-163	2.03255e-164	-2.42361e-163	-1.40004e-163	-1.03944e-162	3.60441e-163	-4.80026e-163	-3.91188e-163	9.94387e-163	-6.46123e-163	-1.40329e-163	-1.1293e-164	-2.85273e-163	1.0356e-163	-5.27863e-164	5.12321e-163	-6.60797e-164	-1.07622e-162	5.97234e-163	-9.22622e-164	-1.01991e-163	-5.05506e-163	-7.46418e-163	-3.92798e-163	1.88964e-163	0
5.13365e-164	-8.58882e-163	4.77582e-165	-9.61185e-164	1.07008e-162	1.52955e-163	2.03255e-164	-2.42361e-163	-1.40004e-163	-1.03944e-162	3.60441e-163	-4.80026e-163	-3.91188e-163	9.94387e-163	-6.46123e-163	-1.40329e-163	-1.1293e-164	-2.85273e-163	1.0356e-163	-5.27863e-164	5.12321e-163	-6.60797e-164	-1.07622e-162	5.97234e-163	-9.22622e-164	-1.01991e-163	-5.05506e-163	-7.46418e-163	-3.92798e-163	1.88964e-163	0
5.13365e-164	-8.58882e-163	4.77582e-165	-9.61185e-164	1.07008e-162	1.52955e-163	2.03255e-164	-2.42361e-163	-1.40004e-163	-1.03944e-162	3.60441e-163	-4.80026e-163	-3.91188e-163	9.94387e-163	-6.46123e-163	-1.40329e-163	-1.1293e-164	-2.85273e-163	1.0356e-163	-5.27863e-164	5.12321e-163	-6.60797e-164	-1.07622e-162	5.97234e-163	-9.22622e-164	-1.01991e-163	-5.05506e-163	-7.46418e-163	-3.92798e-163	1.88964e-163	0
5.13365e-164	-8.58882e-163	4.77582e-165	-9.61185e-164	1.07008e-162	1.52955e-163	2.03255e-164	-2.42361e-163	-1.40004e-163	-1.03944e-162	3.60441e-163	-4.80026e-163	-3.91188e-163	9.94387e-163	-6.46123e-163	-1.40329e-163	-1.1293e-164	-2.85273e-163	1.0356e-163	-5.27863e-164	5.12321e-163	-6.60797e-164	-1.07622e-162	5.97234e-163	-9.22622e-164	-1.01991e-163	-5.05506e-163	-7.46418e-163	-3.92798e-163	1.88964e-163	0
5.13365e-164	-8.58882e-163	4.77582e-165	-9.61185e-164	1.07008e-162	1.52955e-163	2.03255e-164	-2.42361e-163	-1.40004e-163	-1.03944e-162	3.60441e-163	-4.80026e-163	-3.91188e-163	9.94387e-163	-6.46123e-163	-1.40329e-163	-1.1293e-164	-2.85273e-163	1.0356e-163	-5.27863e-164	5.12321e-163	-6.60797e-164	-1.07622e-162	5.97234e-163	-9.22622e-164	-1.01991e-163	-5.05506e-163	-7.46418e-163	-3.92798e-163	1.88964e-163	0
5.13365e-164	-8.58882e-163	4.77582e-165	-9.61185e-164	1.07008e-162	1.52955e-163	2.03255e-164	-2.42361e-163	-1.40004e-163	-1.03944e-162	3.60441e-163	-4.80026e-163	-3.91188e-163	9.94387e-163	-6.46123e-163	-1.40329e-163	-1.1293e-164	-2.85273e-163	1.0356e-163	-5.27863e-164	5.12321e-163	-6.60797e-164	-1.07622e-162	5.97234e-163	-9.22622e-164	-1.01991e-163	-5.05506e-163	-7.46418e-163	-3.92798e-163	1.88964e-163	0
5.13365e-164	-8.58882e-163	4.77582e-165	-9.61185e-164	1.07008e-162	1.52955e-163	2.03255e-164	-2.42361e-163	-1.40004e-163	-1.03944e-162	3.60441e-163	-4.80026e-163	-3.91188e-163	9.94387e-163	-6.46123e-163	-1.40329e-163	-1.1293e-164	-2.85273e-163	1.0356e-163	-5.27863e-164	5.12321e-163	-6.60797e-164	-1.07622e-162	5.97234e-163	-9.22622e-164	-1.01991e-163	-5.05506e-163	-7.46418e-163	-3.92798e-163	1.88964e-163	0
5.13365e-164	-8.58882e-163	4.77582e-165	-9.61185e-164	1.07008e-162	1.52955e-163	2.03255e-164	-2.42361e-163	-1.40004e-163	-1.03944e-162	3.60441e-163	-4.80026e-163	-3.91188e-163	9.94387e-163	-6.46123e-163	-1.40329e-163	-1.1293e-164	-2.85273e-163	1.0356e-163	-5.27863e-164	5.12321e-163	-6.60797e-164	-1.07622e-162	5.97234e-163	-9.22622e-164	-1.01991e-163	-5.05506e-163	-7.46418e-163	-3.92798e-163	1.88964e-163	0
5.13365e-164	-8.58882e-163	4.77582e-165	-9.61185e-164	1.07008e-162	1.52955e-163	2.03255e-164	-2.42361e-163	-1.40004e-163	-1.03944e-162	3.60441e-163	-4.80026e-163	-3.91188e-163	9.94387e-163	-6.46123e-163	-1.40329e-163	-1.1293e-164	-2.85273e-163	1.0356e-163	-5.27863e-164	5.12321e-163	-6.60797e-164	-1.07622e-162	5.97234e-163	-9.22622e-164	-1.01991e-163	-5.05506e-163	-7.46418e-163	-3.92798e-163	1.88964e-163	0
5.13365e-164	-8.58882e-163	4.77582e-165	-9.61185e-164	1.07008e-162	1.52955e-163	2.03255e-164	-2.42361e-163	-1.40004e-163	-1.03944e-162	3.60441e-163	-4.80026e-163	-3.91188e-163	9.94387e-163	-6.46123e-163	-1.40329e-163	-1.1293e-164	-2.85273e-163	1.0356e-163	-5.27863e-164	5.12321e-163	-6.60797e-164	-1.07622e-162	5.97234e-163	-9.22622e-164	-1.01991e-163	-5.05506e-163	-7.46418e-163	-3.92798e-163	1.88964e-163	0
5.13365e-164	-8.58882e-163	4.77582e-165	-9.61185e-164	1.07008e-162	1.52955e-163	2.03255e-164	-2.42361e-163	-1.40004e-163	-1.03944e-162	3.60441e-163	-4.80026e-163	-3.91188e-163	9.94387e-163	-6.46123e-163	-1.40329e-163	-1.1293e-164	-2.85273e-163	1.0356e-163	-5.27863e-164	5.12321e-163	-6.60797e-164	-1.07622e-162	5.97234e-163	-9.22622e-164	-1.01991e-163	-5.05506e-163	-7.46418e-163	-3.92798e-163	1.88964e-163	0
5.13365e-164	-8.58882e-163	4.77582e-165	-9.61185e-164	1.07008e-162	1.52955e-163	2.03255e-164	-2.42361e-163	-1.40004e-163	-1.03944e-162	3.60441e-163	-4.80026e-163	-3.91188e-163	9.94387e-163	-6.46123e-163	-1.40329e-163	-1.1293e-164	-2.85273e-163	1.0356e-163	-5.27863e-164	5.12321e-163	-6.60797e-164	-1.07622e-162	5.97234e-163	-9.22622e-164	-1.01991e-163	-5.05506e-163	-7.46418e-163	-3.92798e-163	1.88964e-163	0
5.13365e-164	-8.58882e-163	4.77582e-165	-9.61185e-164	1.07008e-162	1.52955e-163	2.03255e-164	-2.42361e-163	-1.40004e-163	-1.03944e-162	3.60441e-163	-4.80026e-163	-3.91188e-163	9.94387e-163	-6.46123e-163	-1.40329e-163	-1.1293e-164	-2.85273e-163	1.0356e-163	-5.27863e-164	5.12321e-163	-6.60797e-164	-1.07622e-162	5.97234e-163	-9.22622e-164	-1.01991e-163	-5.05506e-163	-7.46418e-163	-3.92798e-163	1.88964e-163	0
5.13365e-164	-8.58882e-163	4.77582e-165	-9.61185e-164	1.07008e-162	1.52955e-163	2.03255e-164	-2.42361e-163	-1.40004e-163	-1.03944e-162	3.60441e-163	-4.80026e-163	-3.91188e-163	9.94387e-163	-6.46123e-163	-1.40329e-163	-1.1293e-164	-2.85273e-163	1.0356e-163	-5.27863e-164	5.12321e-163	-6.60797e-164	-1.07622e-162	5.97234e-163	-9.22622e-164	-1.01991e-163	-5.05506e-163	-7.46418e-163	-3.92798e-163	1.88964e-163	0
5.13365e-164	-8.58882e-163	4.77582e-165	-9.61185e-164	1.07008e-162	1.52955e-163	2.03255e-164	-2.42361e-163	-1.40004e-163	-1.03944e-162	3.60441e-163	-4.80026e-163	-3.91188e-163	9.94387e-163	-6.46123e-163	-1.40329e-163	-1.1293e-164	-2.85273e-163	1.0356e-163	-5.27863e-164	5.12321e-163	-6.60797e-164	-1.07622e-162	5.97234e-163	-9.22622e-164	-1.01991e-163	-5.05506e-163	-7.46418e-163	-3.92798e-163	1.88964e-163	0
5.13365e-164	-8.58882e-163	4.77582e-165	-9.61185e-164	1.07008e-162	1.52955e-163	2.03255e-164	-2.42361e-163	-1.40004e-163	-1.03944e-162	3.60441e-163	-4.80026e-163	-3.91188e-163	9.94387e-163	-6.46123e-163	-1.40329e-163	-1.1293e-164	-2.85273e-163	1.0356e-163	-5.27863e-164	5.12321e-163	-6.60797e-164	-1.07622e-162	5.97234e-163	-9.22622e-164	-1.01991e-163	-5.05506e-163	-7.46418e-163	-3.92798e-163	1.88964e-163	0
5.13365e-164	-8.58882e-163	4.77582e-165	-9.61185e-164	1.07008e-162	1.52955e-163	2.03255e-164	-2.42361e-163	-1.40004e-163	-1.03944e-162	3.60441e-163	-4.80026e-163	-3.91188e-163	9.94387e-163	-6.46123e-163	-1.40329e-163	-1.1293e-164	-2.85273e-163	1.0356e-163	-5.27863e-164	5.12321e-163	-6.60797e-164	-1.07622e-162	5.97234e-163	-9.22622e-164	-1.01991e-163	-5.05506e-163	-7.46418e-163	-3.92798e-163	1.88964e-163	0
5.13365e-164	-8.58882e-163	4.77582e-165	-9.61185e-164	1.07008e-162	1.52955e-163	2.03255e-164	-2.42361e-163	-1.40004e-163	-1.03944e-162	3.60441e-163	-4.80026e-163	-3.91188e-163	9.94387e-163	-6.46123e-163	-1.40329e-163	-1.1293e-164	-2.85273e-163	1.0356e-163	-5.27863e-164	5.12321e-163	-6.60797e-164	-1.07622e-162	5.97234e-163	-9.22622e-164	-1.01991e-163	-5.05506e-163	-7.46418e-163	-3.92798e-163	1.88964e-163	0
5.13365e-164	-8.58882e-163	4.77582e-165	-9.61185e-164	1.07008e-162	1.52955e-163	2.03255e-164	-2.42361e-163	-1.40004e-163	-1.03944e-162	3.60441e-163	-4.80026e-163	-3.91188e-163	9.94387e-163	-6.46123e-163	-1.40329e-163	-1.1293e-164	-2.85273e-163	1.0356e-163	-5.27863e-164	5.12321e-163	-6.60797e-164	-1.07622e-162	5.97234e-163	-9.22622e-164	-1.01991e-163	-5.05506e-163	-7.46418e-163	-3.92798e-163	1.88964e-163	0
5.13365e-164	-8.58882e-163	4.77582e-165	-9.61185e-164	1.07008e-162	1.52955e-163	2.03255e-164	-2.42361e-163	-1.40004e-163	-1.03944e-162	3.60441e-163	-4.80026e-163	-3.91188e-163	9.94387e-163	-6.46123e-163	-1.40329e-163	-1.1293e-164	-2.85273e-163	1.0356e-163	-5.27863e-164	5.12321e-163	-6.60797e-164	-1.07622e-162	5.97234e-163	-9.22622e-164	-1.01991e-163	-5.05506e-163	-7.46418e-163	-3.92798e-163	1.88964e-163	0
5.13365e-164	-8.58882e-163	4.77582e-165	-9.61185e-164	1.07008e-162	1.52955e-163	2.03255e-164	-2.42361e-163	-1.40004e-163	-1.03944e-162	3.60441e-163	-4.80026e-163	-3.91188e-163	9.94387e-163	-6.46123e-163	-1.40329e-163	-1.1293e-164	-2.85273e-163	1.0356e-163	-5.27863e-164	5.12321e-163	-6.60797e-164	-1.07622e-162	5.97234e-163	-9.22622e-164	-1.01991e-163	-5.05506e-163	-7.46418e-163	-3.92798e-163	1.88964e-163	0
5.13365e-164	-8.58882e-163	4.77582e-165	-9.61185e-164	1.07008e-162	1.52955e-163	2.03255e-164	-2.42361e-163	-1.40004e-163	-1.03944e-162	3.60441e-163	-4.80026e-163	-3.91188e-163	9.94387e-163	-6.46123e-163	-1.40329e-163	-1.1293e-164	-2.85273e-163	1.0356e-163	-5.27863e-164	5.12321e-163	-6.60797e-164	-1.07622e-162	5.97234e-163	-9.22622e-164	-1.01991e-163	-5.05506e-163	-7.46418e-163	-3.92798e-163	1.88964e-163	0
5.13365e-164	-8.58882e-163	4.77582e-165	-9.61185e-164	1.07008e-162	1.52955e-163	2.03255e-164	-2.42361e-163	-1.40004e-163	-1.03944e-162	3.60441e-163	-4.80026e-163	-3.91188e-163	9.94387e-163	-6.46123e-163	-1.40329e-163	-1.1293e-164	-2.85273e-163	1.0356e-163	-5.27863e-164	5.12321e-163	-6.60797e-164	-1.07622e-162	5.97234e-163	-9.22622e-164	-1.01991e-163	-5.05506e-163	-7.46418e-163	-3.92798e-163	1.88964e-163	0
5.13365e-164	-8.58882e-163	4.77582e-165	-9.61185e-164	1.07008e-162	1.52955e-163	2.03255e-164	-2.42361e-163	-1.40004e-163	-1.03944e-162	3.60441e-163	-4.80026e-163	-3.91188e-163	9.94387e-163	-6.46123e-163	-1.40329e-163	-1.1293e-164	-2.85273e-163	1.0356e-163	-5.27863e-164	5.12321e-163	-6.60797e-164	-1.07622e-162	5.97234e-163	-9.22622e-164	-1.01991e-163	-5.05506e-163	-7.46418e-163	-3.92798e-163	1.88964e-163	0
5.13365e-164	-8.58882e-163	4.77582e-165	-9.61185e-164	1.07008e-162	1.52955e-163	2.03255e-164	-2.42361e-163	-1.40004e-163	-1.03944e-162	3.60441e-163	-4.80026e-163	-3.91188e-163	9.94387e-163	-6.46123e-163	-1.40329e-163	-1.1293e-164	-2.85273e-163	1.0356e-163	-5.27863e-164	5.12321e-163	-6.60797e-164	-1.07622e-162	5.97234e-163	-9.22622e-164	-1.01991e-163	-5.05506e-163	-7.46418e-163	-3.92798e-163	1.88964e-163	0
5.13365e-164	-8.58882e-163	4.77582e-165	-9.61185e-164	1.07008e-162	1.52955e-163	2.03255e-164	-2.42361e-163	-1.40004e-163	-1.03944e-162	3.60441e-163	-4.80026e-163	-3.91188e-163	9.94387e-163	-6.46123e-163	-1.40329e-163	-1.1293e-164	-2.85273e-163	1.0356e-163	-5.27863e-164	5.12321e-163	-6.60797e-164	-1.07622e-162	5.97234e-163	-9.22622e-164	-1.01991e-163	-5.05506e-163	-7.46418e-163	-3.92798e-163	1.88964e-163	0
5.13365e-164	-8.58882e-163	4.77582e-165	-9.61185e-164	1.07008e-162	1.52955e-163	2.03255e-164	-2.42361e-163	-1.40004e-163	-1.03944e-162	3.60441e-163	-4.80026e-163	-3.91188e-163	9.94387e-163	-6.46123e-163	-1.40329e-163	-1.1293e-164	-2.85273e-163	1.0356e-163	-5.27863e-164	5.12321e-163	-6.60797e-164	-1.07622e-162	5.97234e-163	-9.22622e-164	-1.01991e-163	-5.05506e-163	-7.46418e-163	-3.92798e-163	1.88964e-163	0
5.13365e-164	-8.58882e-163	4.77582e-165	-9.61185e-164	1.07008e-162	1.52955e-163	2.03255e-164	-2.42361e-163	-1.40004e-163	-1.03944e-162	3.60441e-163	-4.80026e-163	-3.91188e-163	9.94387e-163	-6.46123e-163	-1.40329e-163	-1.1293e-164	-2.85273e-163	1.0356e-163	-5.27863e-164	5.12321e-163	-6.60797e-164	-1.07622e-162	5.97234e-163	-9.22622e-164	-1.01991e-163	-5.05506e-163	-7.46418e-163	-3.92798e-163	1.88964e-163	0
5.13365e-164	-8.58882e-163	4.77582e-165	-9.61185e-164	1.07008e-162	1.52955e-163	2.03255e-164	-2.42361e-163	-1.40004e-163	-1.03944e-162	3.60441e-163	-4.80026e-163	-3.91188e-163	9.94387e-163	-6.46123e-163	-1.40329e-163	-1.1293e-164	-2.85273e-163	1.0356e-163	-5.27863e-164	5.12321e-163	-6.60797e-164	-1.07622e-162	5.97234e-163	-9.22622e-164	-1.01991e-163	-5.05506e-163	-7.46418e-163	-3.92798e-163	1.88964e-163	0
5.13365e-164	-8.58882e-163	4.77582e-165	-9.61185e-164	1.07008e-162	1.52955e-163	2.03255e-164	-2.42361e-163	-1.40004e-163	-1.03944e-162	3.60441e-163	-4.80026e-163	-3.91188e-163	9.94387e-163	-6.46123e-163	-1.40329e-163	-1.1293e-164	-2.85273e-163	1.0356e-163	-5.27863e-164	5.12321e-163	-6.60797e-164	-1.07622e-162	5.97234e-163	-9.22622e-164	-1.01991e-163	-5.05506e-163	-7.46418e-163	-3.92798e-163	1.88964e-163	0
5.13365e-164	-8.58882e-163	4.77582e-165	-9.61185e-164	1.07008e-162	1.52955e-163	2.03255e-164	-2.42361e-163	-1.40004e-163	-1.03944e-162	3.60441e-163	-4.80026e-163	-3.91188e-163	9.94387e-163	-6.46123e-163	-1.40329e-163	-1.1293e-164	-2.85273e-163	1.0356e-163	-5.27863e-164	5.12321e-163	-6.60797e-164	-1.07622e-162	5.97234e-163	-9.22622e-164	-1.01991e-163	-5.05506e-163	-7.46418e-163	-3.92798e-163	1.88964e-163	0
5.13365e-164	-8.58882e-163	4.77582e-165	-9.61185e-164	1.07008e-162	1.52955e-163	2.03255e-164	-2.42361e-163	-1.40004e-163	-1.03944e-162	3.60441e-163	-4.80026e-163	-3.91188e-163	9.94387e-163	-6.46123e-163	-1.40329e-163	-1.1293e-164	-2.85273e-163	1.0356e-163	-5.27863e-164	5.12321e-163	-6.60797e-164	-1.07622e-162	5.97234e-163	-9.22622e-164	-1.01991e-163	-5.05506e-163	-7.46418e-163	-3.92798e-163	1.88964e-163	0
5.13365e-164	-8.58882e-163	4.77582e-165	-9.61185e-164	1.07008e-162	1.52955e-163	2.03255e-164	-2.42361e-163	-1.40004e-163	-1.03944e-162	3.60441e-163	-4.80026e-163	-3.91188e-163	9.94387e-163	-6.46123e-163	-1.40329e-163	-1.1293e-164	-2.85273e-163	1.0356e-163	-5.27863e-164	5.12321e-163	-6.60797e-164	-1.07622e-162	5.97234e-163	-9.22622e-164	-1.01991e-163	-5.05506e-163	-7.46418e-163	-3.92798e-163	1.88964e-163	0
5.13365e-164	-8.58882e-163	4.77582e-165	-9.61185e-164	1.07008e-162	1.52955e-163	2.03255e-164	-2.42361e-163	-1.40004e-163	-1.03944e-162	3.60441e-163	-4.80026e-163	-3.91188e-163	9.94387e-163	-6.46123e-163	-1.40329e-163	-1.1293e-164	-2.85273e-163	1.0356e-163	-5.27863e-164	5.12321e-163	-6.60797e-164	-1.07622e-162	5.97234e-163	-9.22622e-164	-1.01991e-163	-5.05506e-163	-7.46418e-163	-3.92798e-163	1.88964e-163	0
5.13365e-164	-8.58882e-163	4.77582e-165	-9.61185e-164	1.07008e-162	1.52955e-163	2.03255e-164	-2.42361e-163	-1.40004e-163	-1.03944e-162	3.60441e-163	-4.80026e-163	-3.91188e-163	9.94387e-163	-6.46123e-163	-1.40329e-163	-1.1293e-164	-2.85273e-163	1.0356e-163	-5.27863e-164	5.12321e-163	-6.60797e-164	-1.07622e-162	5.97234e-163	-9.22622e-164	-1.01991e-163	-5.05506e-163	-7.46418e-163	-3.92798e-163	1.88964e-163	0
5.13365e-164	-8.58882e-163	4.77582e-165	-9.61185e-164	1.07008e-162	1.52955e-163	2.03255e-164	-2.42361e-163	-1.40004e-163	-1.03944e-162	3.60441e-163	-4.80026e-163	-3.91188e-163	9.94387e-163	-6.46123e-163	-1.40329e-163	-1.1293e-164	-2.85273e-163	1.0356e-163	-5.27863e-164	5.12321e-163	-6.60797e-164	-1.07622e-162	5.97234e-163	-9.22622e-164	-1.01991e-163	-5.05506e-163	-7.46418e-163	-3.92798e-163	1.88964e-163	0
5.13365e-164	-8.58882e-163	4.77582e-165	-9.61185e-164	1.07008e-162	1.52955e-163	2.03255e-164	-2.42361e-163	-1.40004e-163	-1.03944e-162	3.60441e-163	-4.80026e-163	-3.91188e-163	9.94387e-163	-6.46123e-163	-1.40329e-163	-1.1293e-164	-2.85273e-163	1.0356e-163	-5.27863e-164	5.12321e-163	-6.60797e-164	-1.07622e-162	5.97234e-163	-9.22622e-164	-1.01991e-163	-5.05506e-163	-7.46418e-163	-3.92798e-163	1.88964e-163	0
5.13365e-164	-8.58882e-163	4.77582e-165	-9.61185e-164	1.07008e-162	1.52955e-163	2.03255e-164	-2.42361e-163	-1.40004e-163	-1.03944e-162	3.60441e-163	-4.80026e-163	-3.91188e-163	9.94387e-163	-6.46123e-163	-1.40329e-163	-1.1293e-164	-2.85273e-163	1.0356e-163	-5.27863e-164	5.12321e-163	-6.60797e-164	-1.07622e-162	5.97234e-163	-9.22622e-164	-1.01991e-163	-5.05506e-163	-7.46418e-163	-3.92798e-163	1.88964e-163	0
5.13365e-164	-8.58882e-163	4.77582e-165	-9.61185e-164	1.07008e-162	1.52955e-163	2.03255e-164	-2.42361e-163	-1.40004e-163	-1.03944e-162	3.60441e-163	-4.80026e-163	-3.91188e-163	9.94387e-163	-6.46123e-163	-1.40329e-163	-1.1293e-164	-2.85273e-163	1.0356e-163	-5.27863e-164	5.12321e-163	-6.60797e-164	-1.07622e-162	5.97234e-163	-9.22622e-164	-1.01991e-163	-5.05506e-163	-7.46418e-163	-3.92798e-163	1.88964e-163	0
5.13365e-164	-8.58882e-163	4.77582e-165	-9.61185e-164	1.07008e-162	1.52955e-163	2.03255e-164	-2.42361e-163	-1.40004e-163	-1.03944e-162	3.60441e-163	-4.80026e-163	-3.91188e-163	9.94387e-163	-6.46123e-163	-1.40329e-163	-1.1293e-164	-2.85273e-163	1.0356e-163	-5.27863e-164	5.12321e-163	-6.60797e-164	-1.07622e-162	5.97234e-163	-9.22622e-164	-1.01991e-163	-5.05506e-163	-7.46418e-163	-3.92798e-163	1.88964e-163	0
5.13365e-164	-8.58882e-163	4.77582e-165	-9.61185e-164	1.07008e-162	1.52955e-163	2.03255e-164	-2.42361e-163	-1.40004e-163	-1.03944e-162	3.60441e-163	-4.80026e-163	-3.91188e-163	9.94387e-163	-6.46123e-163	-1.40329e-163	-1.1293e-164	-2.85273e-163	1.0356e-163	-5.27863e-164	5.12321e-163	-6.60797e-164	-1.07622e-162	5.97234e-163	-9.22622e-164	-1.01991e-163	-5.05506e-163	-7.46418e-163	-3.92798e-163	1.88964e-163	0
5.13365e-164	-8.58882e-163	4.77582e-165	-9.61185e-164	1.07008e-162	1.52955e-163	2.03255e-164	-2.42361e-163	-1.40004e-163	-1.03944e-162	3.60441e-163	-4.80026e-163	-3.91188e-163	9.94387e-163	-6.46123e-163	-1.40329e-163	-1.1293e-164	-2.85273e-163	1.0356e-163	-5.27863e-164	5.12321e-163	-6.60797e-164	-1.07622e-162	5.97234e-163	-9.22622e-164	-1.01991e-163	-5.05506e-163	-7.46418e-163	-3.92798e-163	1.88964e-163	0
5.13365e-164	-8.58882e-163	4.77582e-165	-9.61185e-164	1.07008e-162	1.52955e-163	2.03255e-164	-2.42361e-163	-1.40004e-163	-1.03944e-162	3.60441e-163	-4.80026e-163	-3.91188e-163	9.94387e-163	-6.46123e-163	-1.40329e-163	-1.1293e-164	-2.85273e-163	1.0356e-163	-5.27863e-164	5.12321e-163	-6.60797e-164	-1.07622e-162	5.97234e-163	-9.22622e-164	-1.01991e-163	-5.05506e-163	-7.46418e-163	-3.92798e-163	1.88964e-163	0
5.13365e-164	-8.58882e-163	4.77582e-165	-9.61185e-164	1.07008e-162	1.52955e-163	2.03255e-164	-2.42361e-163	-1.40004e-163	-1.03944e-162	3.60441e-163	-4.80026e-163	-3.91188e-163	9.94387e-163	-6.46123e-163	-1.40329e-163	-1.1293e-164	-2.85273e-163	1.0356e-163	-5.27863e-164	5.12321e-163	-6.60797e-164	-1.07622e-162	5.97234e-163	-9.22622e-164	-1.01991e-163	-5.05506e-163	-7.46418e-163	-3.92798e-163	1.88964e-163	0
5.13365e-164	-8.58882e-163	4.77582e-165	-9.61185e-164	1.07008e-162	1.52955e-163	2.03255e-164	-2.42361e-163	-1.40004e-163	-1.03944e-162	3.60441e-163	-4.80026e-163	-3.91188e-163	9.94387e-163	-6.46123e-163	-1.40329e-163	-1.1293e-164	-2.85273e-163	1.0356e-163	-5.27863e-164	5.12321e-163	-6.60797e-164	-1.07622e-162	5.97234e-163	-9.22622e-164	-1.01991e-163	-5.05506e-163	-7.46418e-163	-3.92798e-163	1.88964e-163	0
5.13365e-164	-8.58882e-163	4.77582e-165	-9.61185e-164	1.07008e-162	1.52955e-163	2.03255e-164	-2.42361e-163	-1.40004e-163	-1.03944e-162	3.60441e-163	-4.80026e-163	-3.91188e-163	9.94387e-163	-6.46123e-163	-1.40329e-163	-1.1293e-164	-2.85273e-163	1.0356e-163	-5.27863e-164	5.12321e-163	-6.60797e-164	-1.07622e-162	5.97234e-163	-9.22622e-164	-1.01991e-163	-5.05506e-163	-7.46418e-163	-3.92798e-163	1.88964e-163	0
5.13365e-164	-8.58882e-163	4.77582e-165	-9.61185e-164	1.07008e-162	1.52955e-163	2.03255e-164	-2.42361e-163	-1.40004e-163	-1.03944e-162	3.60441e-163	-4.80026e-163	-3.91188e-163	9.94387e-163	-6.46123e-163	-1.40329e-163	-1.1293e-164	-2.85273e-163	1.0356e-163	-5.27863e-164	5.12321e-163	-6.60797e-164	-1.07622e-162	5.97234e-163	-9.22622e-164	-1.01991e-163	-5.05506e-163	-7.46418e-163	-3.92798e-163	1.88964e-163	0
5.13365e-164	-8.58882e-163	4.77582e-165	-9.61185e-164	1.07008e-162	1.52955e-163	2.03255e-164	-2.42361e-163	-1.40004e-163	-1.03944e-162	3.60441e-163	-4.80026e-163	-3.91188e-163	9.94387e-163	-6.46123e-163	-1.40329e-163	-1.1293e-164	-2.85273e-163	1.0356e-163	-5.27863e-164	5.12321e-163	-6.60797e-164	-1.07622e-162	5.97234e-163	-9.22622e-164	-1.01991e-163	-5.05506e-163	-7.46418e-163	-3.92798e-163	1.88964e-163	0
5.13365e-164	-8.58882e-163	4.77582e-165	-9.61185e-164	1.07008e-162	1.52955e-163	2.03255e-164	-2.42361e-163	-1.40004e-163	-1.03944e-162	3.60441e-163	-4.80026e-163	-3.91188e-163	9.94387e-163	-6.46123e-163	-1.40329e-163	-1.1293e-164	-2.85273e-163	1.0356e-163	-5.27863e-164	5.12321e-163	-6.60797e-164	-1.07622e-162	5.97234e-163	-9.22622e-164	-1.01991e-163	-5.05506e-163	-7.46418e-163	-3.92798e-163	1.88964e-163	0
5.13365e-164	-8.58882e-163	4.77582e-165	-9.61185e-164	1.07008e-162	1.52955e-163	2.03255e-164	-2.42361e-163	-1.40004e-163	-1.03944e-162	3.60441e-163	-4.80026e-163	-3.91188e-163	9.94387e-163	-6.46123e-163	-1.40329e-163	-1.1293e-164	-2.85273e-163	1.0356e-163	-5.27863e-164	5.12321e-163	-6.60797e-164	-1.07622e-162	5.97234e-163	-9.22622e-164	-1.01991e-163	-5.05506e-163	-7.46418e-163	-3.92798e-163	1.88964e-163	0
5.13365e-164	-8.58882e-163	4.77582e-165	-9.61185e-164	1.07008e-162	1.52955e-163	2.03255e-164	-2.42361e-163	-1.40004e-163	-1.03944e-162	3.60441e-163	-4.80026e-163	-3.91188e-163	9.94387e-163	-6.46123e-163	-1.40329e-163	-1.1293e-164	-2.85273e-163	1.0356e-163	-5.27863e-164	5.12321e-163	-6.60797e-164	-1.07622e-162	5.97234e-163	-9.22622e-164	-1.01991e-163	-5.05506e-163	-7.46418e-163	-3.92798e-163	1.88964e-163	0
5.13365e-164	-8.58882e-163	4.77582e-165	-9.61185e-164	1.07008e-162	1.52955e-163	2.03255e-164	-2.42361e-163	-1.40004e-163	-1.03944e-162	3.60441e-163	-4.80026e-163	-3.91188e-163	9.94387e-163	-6.46123e-163	-1.40329e-163	-1.1293e-164	-2.85273e-163	1.0356e-163	-5.27863e-164	5.12321e-163	-6.60797e-164	-1.07622e-162	5.97234e-163	-9.22622e-164	-1.01991e-163	-5.05506e-163	-7.46418e-163	-3.92798e-163	1.88964e-163	0
5.13365e-164	-8.58882e-163	4.77582e-165	-9.61185e-164	1.07008e-162	1.52955e-163	2.03255e-164	-2.42361e-163	-1.40004e-163	-1.03944e-162	3.60441e-163	-4.80026e-163	-3.91188e-163	9.94387e-163	-6.46123e-163	-1.40329e-163	-1.1293e-164	-2.85273e-163	1.0356e-163	-5.27863e-164	5.12321e-163	-6.60797e-164	-1.07622e-162	5.97234e-163	-9.22622e-164	-1.01991e-163	-5.05506e-163	-7.46418e-163	-3.92798e-163	1.88964e-163	0
5.13365e-164	-8.58882e-163	4.77582e-165	-9.61185e-164	1.07008e-162	1.52955e-163	2.03255e-164	-2.42361e-163	-1.40004e-163	-1.03944e-162	3.60441e-163	-4.80026e-163	-3.91188e-163	9.94387e-163	-6.46123e-163	-1.40329e-163	-1.1293e-164	-2.85273e-163	1.0356e-163	-5.27863e-164	5.12321e-163	-6.60797e-164	-1.07622e-162	5.97234e-163	-9.22622e-164	-1.01991e-163	-5.05506e-163	-7.46418e-163	-3.92798e-163	1.88964e-163	0
5.13365e-164	-8.58882e-163	4.77582e-165	-9.61185e-164	1.07008e-162	1.52955e-163	2.03255e-164	-2.42361e-163	-1.40004e-163	-1.03944e-162	3.60441e-163	-4.80026e-163	-3.91188e-163	9.94387e-163	-6.46123e-163	-1.40329e-163	-1.1293e-164	-2.85273e-163	1.0356e-163	-5.27863e-164	5.12321e-163	-6.60797e-164	-1.07622e-162	5.97234e-163	-9.22622e-164	-1.01991e-163	-5.05506e-163	-7.46418e-163	-3.92798e-163	1.88964e-163	0
5.13365e-164	-8.58882e-163	4.77582e-165	-9.61185e-164	1.07008e-162	1.52955e-163	2.03255e-164	-2.42361e-163	-1.40004e-163	-1.03944e-162	3.60441e-163	-4.80026e-163	-3.91188e-163	9.94387e-163	-6.46123e-163	-1.40329e-163	-1.1293e-164	-2.85273e-163	1.0356e-163	-5.27863e-164	5.12321e-163	-6.60797e-164	-1.07622e-162	5.97234e-163	-9.22622e-164	-1.01991e-163	-5.05506e-163	-7.46418e-163	-3.92798e-163	1.88964e-163	0
5.13365e-164	-8.58882e-163	4.77582e-165	-9.61185e-164	1.07008e-162	1.52955e-163	2.03255e-164	-2.42361e-163	-1.40004e-163	-1.03944e-162	3.60441e-163	-4.80026e-163	-3.91188e-163	9.94387e-163	-6.46123e-163	-1.40329e-163	-1.1293e-164	-2.85273e-163	1.0356e-163	-5.27863e-164	5.12321e-163	-6.60797e-164	-1.07622e-162	5.97234e-163	-9.22622e-164	-1.01991e-163	-5.05506e-163	-7.46418e-163	-3.92798e-163	1.88964e-163	0
5.13365e-164	-8.58882e-163	4.77582e-165	-9.61185e-164	1.07008e-162	1.52955e-163	2.03255e-164	-2.42361e-163	-1.40004e-163	-1.03944e-162	3.60441e-163	-4.80026e-163	-3.91188e-163	9.94387e-163	-6.46123e-163	-1.40329e-163	-1.1293e-164	-2.85273e-163	1.0356e-163	-5.27863e-164	5.12321e-163	-6.60797e-164	-1.07622e-162	5.97234e-163	-9.22622e-164	-1.01991e-163	-5.05506e-163	-7.46418e-163	-3.92798e-163	1.88964e-163	0
5.13365e-164	-8.58882e-163	4.77582e-165	-9.61185e-164	1.07008e-162	1.52955e-163	2.03255e-164	-2.42361e-163	-1.40004e-163	-1.03944e-162	3.60441e-163	-4.80026e-163	-3.91188e-163	9.94387e-163	-6.46123e-163	-1.40329e-163	-1.1293e-164	-2.85273e-163	1.0356e-163	-5.27863e-164	5.12321e-163	-6.60797e-164	-1.07622e-162	5.97234e-163	-9.22622e-164	-1.01991e-163	-5.05506e-163	-7.46418e-163	-3.92798e-163	1.88964e-163	0
5.13365e-164	-8.58882e-163	4.77582e-165	-9.61185e-164	1.07008e-162	1.52955e-163	2.03255e-164	-2.42361e-163	-1.40004e-163	-1.03944e-162	3.60441e-163	-4.80026e-163	-3.91188e-163	9.94387e-163	-6.46123e-163	-1.40329e-163	-1.1293e-164	-2.85273e-163	1.0356e-163	-5.27863e-164	5.12321e-163	-6.60797e-164	-1.07622e-162	5.97234e-163	-9.22622e-164	-1.01991e-163	-5.05506e-163	-7.46418e-163	-3.92798e-163	1.88964e-163	0
5.13365e-164	-8.58882e-163	4.77582e-165	-9.61185e-164	1.07008e-162	1.52955e-163	2.03255e-164	-2.42361e-163	-1.40004e-163	-1.03944e-162	3.60441e-163	-4.80026e-163	-3.91188e-163	9.94387e-163	-6.46123e-163	-1.40329e-163	-1.1293e-164	-2.85273e-163	1.0356e-163	-5.27863e-164	5.12321e-163	-6.60797e-164	-1.07622e-162	5.97234e-163	-9.22622e-164	-1.01991e-163	-5.05506e-163	-7.46418e-163	-3.92798e-163	1.88964e-163	0
5.13365e-164	-8.58882e-163	4.77582e-165	-9.61185e-164	1.07008e-162	1.52955e-163	2.03255e-164	-2.42361e-163	-1.40004e-163	-1.03944e-162	3.60441e-163	-4.80026e-163	-3.91188e-163	9.94387e-163	-6.46123e-163	-1.40329e-163	-1.1293e-164	-2.85273e-163	1.0356e-163	-5.27863e-164	5.12321e-163	-6.60797e-164	-1.07622e-162	5.97234e-163	-9.22622e-164	-1.01991e-163	-5.05506e-163	-7.46418e-163	-3.92798e-163	1.88964e-163	0
5.13365e-164	-8.58882e-163	4.77582e-165	-9.61185e-164	1.07008e-162	1.52955e-163	2.03255e-164	-2.42361e-163	-1.40004e-163	-1.03944e-162	3.60441e-163	-4.80026e-163	-3.91188e-163	9.94387e-163	-6.46123e-163	-1.40329e-163	-1.1293e-164	-2.85273e-163	1.0356e-163	-5.27863e-164	5.12321e-163	-6.60797e-164	-1.07622e-162	5.97234e-163	-9.22622e-164	-1.01991e-163	-5.05506e-163	-7.46418e-163	-3.92798e-163	1.88964e-163	0
5.13365e-164	-8.58882e-163	4.77582e-165	-9.61185e-164	1.07008e-162	1.52955e-163	2.03255e-164	-2.42361e-163	-1.40004e-163	-1.03944e-162	3.60441e-163	-4.80026e-163	-3.91188e-163	9.94387e-163	-6.46123e-163	-1.40329e-163	-1.1293e-164	-2.85273e-163	1.0356e-163	-5.27863e-164	5.12321e-163	-6.60797e-164	-1.07622e-162	5.97234e-163	-9.22622e-164	-1.01991e-163	-5.05506e-163	-7.46418e-163	-3.92798e-163	1.88964e-163	0
5.13365e-164	-8.58882e-163	4.77582e-165	-9.61185e-164	1.07008e-162	1.52955e-163	2.03255e-164	-2.42361e-163	-1.40004e-163	-1.03944e-162	3.60441e-163	-4.80026e-163	-3.91188e-163	9.94387e-163	-6.46123e-163	-1.40329e-163	-1.1293e-164	-2.85273e-163	1.0356e-163	-5.27863e-164	5.12321e-163	-6.60797e-164	-1.07622e-162	5.97234e-163	-9.22622e-164	-1.01991e-163	-5.05506e-163	-7.46418e-163	-3.92798e-163	1.88964e-163	0
5.13365e-164	-8.58882e-163	4.77582e-165	-9.61185e-164	1.07008e-162	1.52955e-163	2.03255e-164	-2.42361e-163	-1.40004e-163	-1.03944e-162	3.60441e-163	-4.80026e-163	-3.91188e-163	9.94387e-163	-6.46123e-163	-1.40329e-163	-1.1293e-164	-2.85273e-163	1.0356e-163	-5.27863e-164	5.12321e-163	-6.60797e-164	-1.07622e-162	5.97234e-163	-9.22622e-164	-1.01991e-163	-5.05506e-163	-7.46418e-163	-3.92798e-163	1.88964e-163	0
5.13365e-164	-8.58882e-163	4.77582e-165	-9.61185e-164	1.07008e-162	1.52955e-163	2.03255e-164	-2.42361e-163	-1.40004e-163	-1.03944e-162	3.60441e-163	-4.80026e-163	-3.91188e-163	9.94387e-163	-6.46123e-163	-1.40329e-163	-1.1293e-164	-2.85273e-163	1.0356e-163	-5.27863e-164	5.12321e-163	-6.60797e-164	-1.07622e-162	5.97234e-163	-9.22622e-164	-1.01991e-163	-5.05506e-163	-7.46418e-163	-3.92798e-163	1.88964e-163	0
5.13365e-164	-8.58882e-163	4.77582e-165	-9.61185e-164	1.07008e-162	1.52955e-163	2.03255e-164	-2.42361e-163	-1.40004e-163	-1.03944e-162	3.60441e-163	-4.80026e-163	-3.91188e-163	9.94387e-163	-6.46123e-163	-1.40329e-163	-1.1293e-164	-2.85273e-163	1.0356e-163	-5.27863e-164	5.12321e-163	-6.60797e-164	-1.07622e-162	5.97234e-163	-9.22622e-164	-1.01991e-163	-5.05506e-163	-7.46418e-163	-3.92798e-163	1.88964e-163	0
5.13365e-164	-8.58882e-163	4.77582e-165	-9.61185e-164	1.07008e-162	1.52955e-163	2.03255e-164	-2.42361e-163	-1.40004e-163	-1.03944e-162	3.60441e-163	-4.80026e-163	-3.91188e-163	9.94387e-163	-6.46123e-163	-1.40329e-163	-1.1293e-164	-2.85273e-163	1.0356e-163	-5.27863e-164	5.12321e-163	-6.60797e-164	-1.07622e-162	5.97234e-163	-9.22622e-164	-1.01991e-163	-5.05506e-163	-7.46418e-163	-3.92798e-163	1.88964e-163	0
5.13365e-164	-8.58882e-163	4.77582e-165	-9.61185e-164	1.07008e-162	1.52955e-163	2.03255e-164	-2.42361e-163	-1.40004e-163	-1.03944e-162	3.60441e-163	-4.80026e-163	-3.91188e-163	9.94387e-163	-6.46123e-163	-1.40329e-163	-1.1293e-164	-2.85273e-163	1.0356e-163	-5.27863e-164	5.12321e-163	-6.60797e-164	-1.07622e-162	5.97234e-163	-9.22622e-164	-1.01991e-163	-5.05506e-163	-7.46418e-163	-3.92798e-163	1.88964e-163	0
5.13365e-164	-8.58882e-163	4.77582e-165	-9.61185e-164	1.07008e-162	1.52955e-163	2.03255e-164	-2.42361e-163	-1.40004e-163	-1.03944e-162	3.60441e-163	-4.80026e-163	-3.91188e-163	9.94387e-163	-6.46123e-163	-1.40329e-163	-1.1293e-164	-2.85273e-163	1.0356e-163	-5.27863e-164	5.12321e-163	-6.60797e-164	-1.07622e-162	5.97234e-163	-9.22622e-164	-1.01991e-163	-5.05506e-163	-7.46418e-163	-3.92798e-163	1.88964e-163	0
5.13365e-164	-8.58882e-163	4.77582e-165	-9.61185e-164	1.07008e-162	1.52955e-163	2.03255e-164	-2.42361e-163	-1.40004e-163	-1.03944e-162	3.60441e-163	-4.80026e-163	-3.91188e-163	9.94387e-163	-6.46123e-163	-1.40329e-163	-1.1293e-164	-2.85273e-163	1.0356e-163	-5.27863e-164	5.12321e-163	-6.60797e-164	-1.07622e-162	5.97234e-163	-9.22622e-164	-1.01991e-163	-5.05506e-163	-7.46418e-163	-3.92798e-163	1.88964e-163	0
5.13365e-164	-8.58882e-163	4.77582e-165	-9.61185e-164	1.07008e-162	1.52955e-163	2.03255e-164	-2.42361e-163	-1.40004e-163	-1.03944e-162	3.60441e-163	-4.80026e-163	-3.91188e-163	9.94387e-163	-6.46123e-163	-1.40329e-163	-1.1293e-164	-2.85273e-163	1.0356e-163	-5.27863e-164	5.12321e-163	-6.60797e-164	-1.07622e-162	5.97234e-163	-9.22622e-164	-1.01991e-163	-5.05506e-163	-7.46418e-163	-3.92798e-163	1.88964e-163	0
5.13365e-164	-8.58882e-163	4.77582e-165	-9.61185e-164	1.07008e-162	1.52955e-163	2.03255e-164	-2.42361e-163	-1.40004e-163	-1.03944e-162	3.60441e-163	-4.80026e-163	-3.91188e-163	9.94387e-163	-6.46123e-163	-1.40329e-163	-1.1293e-164	-2.85273e-163	1.0356e-163	-5.27863e-164	5.12321e-163	-6.60797e-164	-1.07622e-162	5.97234e-163	-9.22622e-164	-1.01991e-163	-5.05506e-163	-7.46418e-163	-3.92798e-163	1.88964e-163	0
5.13365e-164	-8.58882e-163	4.77582e-165	-9.61185e-164	1.07008e-162	1.52955e-163	2.03255e-164	-2.42361e-163	-1.40004e-163	-1.03944e-162	3.60441e-163	-4.80026e-163	-3.91188e-163	9.94387e-163	-6.46123e-163	-1.40329e-163	-1.1293e-164	-2.85273e-163	1.0356e-163	-5.27863e-164	5.12321e-163	-6.60797e-164	-1.07622e-162	5.97234e-163	-9.22622e-164	-1.01991e-163	-5.05506e-163	-7.46418e-163	-3.92798e-163	1.88964e-163	0
5.13365e-164	-8.58882e-163	4.77582e-165	-9.61185e-164	1.07008e-162	1.52955e-163	2.03255e-164	-2.42361e-163	-1.40004e-163	-1.03944e-162	3.60441e-163	-4.80026e-163	-3.91188e-163	9.94387e-163	-6.46123e-163	-1.40329e-163	-1.1293e-164	-2.85273e-163	1.0356e-163	-5.27863e-164	5.12321e-163	-6.60797e-164	-1.07622e-162	5.97234e-163	-9.22622e-164	-1.01991e-163	-5.05506e-163	-7.46418e-163	-3.92798e-163	1.88964e-163	0
5.13365e-164	-8.58882e-163	4.77582e-165	-9.61185e-164	1.07008e-162	1.52955e-163	2.03255e-164	-2.42361e-163	-1.40004e-163	-1.03944e-162	3.60441e-163	-4.80026e-163	-3.91188e-163	9.94387e-163	-6.46123e-163	-1.40329e-163	-1.1293e-164	-2.85273e-163	1.0356e-163	-5.27863e-164	5.12321e-163	-6.60797e-164	-1.07622e-162	5.97234e-163	-9.22622e-164	-1.01991e-163	-5.05506e-163	-7.46418e-163	-3.92798e-163	1.88964e-163	0
5.13365e-164	-8.58882e-163	4.77582e-165	-9.61185e-164	1.07008e-162	1.52955e-163	2.03255e-164	-2.42361e-163	-1.40004e-163	-1.03944e-162	3.60441e-163	-4.80026e-163	-3.91188e-163	9.94387e-163	-6.46123e-163	-1.40329e-163	-1.1293e-164	-2.85273e-163	1.0356e-163	-5.27863e-164	5.12321e-163	-6.60797e-164	-1.07622e-162	5.97234e-163	-9.22622e-164	-1.01991e-163	-5.05506e-163	-7.46418e-163	-3.92798e-163	1.88964e-163	0
5.13365e-164	-8.58882e-163	4.77582e-165	-9.61185e-164	1.07008e-162	1.52955e-163	2.03255e-164	-2.42361e-163	-1.40004e-163	-1.03944e-162	3.60441e-163	-4.80026e-163	-3.91188e-163	9.94387e-163	-6.46123e-163	-1.40329e-163	-1.1293e-164	-2.85273e-163	1.0356e-163	-5.27863e-164	5.12321e-163	-6.60797e-164	-1.07622e-162	5.97234e-163	-9.22622e-164	-1.01991e-163	-5.05506e-163	-7.46418e-163	-3.92798e-163	1.88964e-163	0
5.13365e-164	-8.58882e-163	4.77582e-165	-9.61185e-164	1.07008e-162	1.52955e-163	2.03255e-164	-2.42361e-163	-1.40004e-163	-1.03944e-162	3.60441e-163	-4.80026e-163	-3.91188e-163	9.94387e-163	-6.46123e-163	-1.40329e-163	-1.1293e-164	-2.85273e-163	1.0356e-163	-5.27863e-164	5.12321e-163	-6.60797e-164	-1.07622e-162	5.97234e-163	-9.22622e-164	-1.01991e-163	-5.05506e-163	-7.46418e-163	-3.92798e-163	1.88964e-163	0
5.13365e-164	-8.58882e-163	4.77582e-165	-9.61185e-164	1.07008e-162	1.52955e-163	2.03255e-164	-2.42361e-163	-1.40004e-163	-1.03944e-162	3.60441e-163	-4.80026e-163	-3.91188e-163	9.94387e-163	-6.46123e-163	-1.40329e-163	-1.1293e-164	-2.85273e-163	1.0356e-163	-5.27863e-164	5.12321e-163	-6.60797e-164	-1.07622e-162	5.97234e-163	-9.22622e-164	-1.01991e-163	-5.05506e-163	-7.46418e-163	-3.92798e-163	1.88964e-163	0
5.13365e-164	-8.58882e-163	4.77582e-165	-9.61185e-164	1.07008e-162	1.52955e-163	2.03255e-164	-2.42361e-163	-1.40004e-163	-1.03944e-162	3.60441e-163	-4.80026e-163	-3.91188e-163	9.94387e-163	-6.46123e-163	-1.40329e-163	-1.1293e-164	-2.85273e-163	1.0356e-163	-5.27863e-164	5.12321e-163	-6.60797e-164	-1.07622e-162	5.97234e-163	-9.22622e-164	-1.01991e-163	-5.05506e-163	-7.46418e-163	-3.92798e-163	1.88964e-163	0
5.13365e-164	-8.58882e-163	4.77582e-165	-9.61185e-164	1.07008e-162	1.52955e-163	2.03255e-164	-2.42361e-163	-1.40004e-163	-1.03944e-162	3.60441e-163	-4.80026e-163	-3.91188e-163	9.94387e-163	-6.46123e-163	-1.40329e-163	-1.1293e-164	-2.85273e-163	1.0356e-163	-5.27863e-164	5.12321e-163	-6.60797e-164	-1.07622e-162	5.97234e-163	-9.22622e-164	-1.01991e-163	-5.05506e-163	-7.46418e-163	-3.92798e-163	1.88964e-163	0
5.13365e-164	-8.58882e-163	4.77582e-165	-9.61185e-164	1.07008e-162	1.52955e-163	2.03255e-164	-2.42361e-163	-1.40004e-163	-1.03944e-162	3.60441e-163	-4.80026e-163	-3.91188e-163	9.94387e-163	-6.46123e-163	-1.40329e-163	-1.1293e-164	-2.85273e-163	1.0356e-163	-5.27863e-164	5.12321e-163	-6.60797e-164	-1.07622e-162	5.97234e-163	-9.22622e-164	-1.01991e-163	-5.05506e-163	-7.46418e-163	-3.92798e-163	1.88964e-163	0
5.13365e-164	-8.58882e-163	4.77582e-165	-9.61185e-164	1.07008e-162	1.52955e-163	2.03255e-164	-2.42361e-163	-1.40004e-163	-1.03944e-162	3.60441e-163	-4.80026e-163	-3.91188e-163	9.94387e-163	-6.46123e-163	-1.40329e-163	-1.1293e-164	-2.85273e-163	1.0356e-163	-5.27863e-164	5.12321e-163	-6.60797e-164	-1.07622e-162	5.97234e-163	-9.22622e-164	-1.01991e-163	-5.05506e-163	-7.46418e-163	-3.92798e-163	1.88964e-163	0
5.13365e-164	-8.58882e-163	4.77582e-165	-9.61185e-164	1.07008e-162	1.52955e-163	2.03255e-164	-2.42361e-163	-1.40004e-163	-1.03944e-162	3.60441e-163	-4.80026e-163	-3.91188e-163	9.94387e-163	-6.46123e-163	-1.40329e-163	-1.1293e-164	-2.85273e-163	1.0356e-163	-5.27863e-164	5.12321e-163	-6.60797e-164	-1.07622e-162	5.97234e-163	-9.22622e-164	-1.01991e-163	-5.05506e-163	-7.46418e-163	-3.92798e-163	1.88964e-163	0
5.13365e-164	-8.58882e-163	4.77582e-165	-9.61185e-164	1.07008e-162	1.52955e-163	2.03255e-164	-2.42361e-163	-1.40004e-163	-1.03944e-162	3.60441e-163	-4.80026e-163	-3.91188e-163	9.94387e-163	-6.46123e-163	-1.40329e-163	-1.1293e-164	-2.85273e-163	1.0356e-163	-5.27863e-164	5.12321e-163	-6.60797e-164	-1.07622e-162	5.97234e-163	-9.22622e-164	-1.01991e-163	-5.05506e-163	-7.46418e-163	-3.92798e-163	1.88964e-163	0
5.13365e-164	-8.58882e-163	4.77582e-165	-9.61185e-164	1.07008e-162	1.52955e-163	2.03255e-164	-2.42361e-163	-1.40004e-163	-1.03944e-162	3.60441e-163	-4.80026e-163	-3.91188e-163	9.94387e-163	-6.46123e-163	-1.40329e-163	-1.1293e-164	-2.85273e-163	1.0356e-163	-5.27863e-164	5.12321e-163	-6.60797e-164	-1.07622e-162	5.97234e-163	-9.22622e-164	-1.01991e-163	-5.05506e-163	-7.46418e-163	-3.92798e-163	1.88964e-163	0
5.13365e-164	-8.58882e-163	4.77582e-165	-9.61185e-164	1.07008e-162	1.52955e-163	2.03255e-164	-2.42361e-163	-1.40004e-163	-1.03944e-162	3.60441e-163	-4.80026e-163	-3.91188e-163	9.94387e-163	-6.46123e-163	-1.40329e-163	-1.1293e-164	-2.85273e-163	1.0356e-163	-5.27863e-164	5.12321e-163	-6.60797e-164	-1.07622e-162	5.97234e-163	-9.22622e-164	-1.01991e-163	-5.05506e-163	-7.46418e-163	-3.92798e-163	1.88964e-163	0
5.13365e-164	-8.58882e-163	4.77582e-165	-9.61185e-164	1.07008e-162	1.52955e-163	2.03255e-164	-2.42361e-163	-1.40004e-163	-1.03944e-162	3.60441e-163	-4.80026e-163	-3.91188e-163	9.94387e-163	-6.46123e-163	-1.40329e-163	-1.1293e-164	-2.85273e-163	1.0356e-163	-5.27863e-164	5.12321e-163	-6.60797e-164	-1.07622e-162	5.97234e-163	-9.22622e-164	-1.01991e-163	-5.05506e-163	-7.46418e-163	-3.92798e-163	1.88964e-163	0
5.13365e-164	-8.58882e-163	4.77582e-165	-9.61185e-164	1.07008e-162	1.52955e-163	2.03255e-164	-2.42361e-163	-1.40004e-163	-1.03944e-162	3.60441e-163	-4.80026e-163	-3.91188e-163	9.94387e-163	-6.46123e-163	-1.40329e-163	-1.1293e-164	-2.85273e-163	1.0356e-163	-5.27863e-164	5.12321e-163	-6.60797e-164	-1.07622e-162	5.97234e-163	-9.22622e-164	-1.01991e-163	-5.05506e-163	-7.46418e-163	-3.92798e-163	1.88964e-163	0
5.13365e-164	-8.58882e-163	4.77582e-165	-9.61185e-164	1.07008e-162	1.52955e-163	2.03255e-164	-2.42361e-163	-1.40004e-163	-1.03944e-162	3.60441e-163	-4.80026e-163	-3.91188e-163	9.94387e-163	-6.46123e-163	-1.40329e-163	-1.1293e-164	-2.85273e-163	1.0356e-163	-5.27863e-164	5.12321e-163	-6.60797e-164	-1.07622e-162	5.97234e-163	-9.22622e-164	-1.01991e-163	-5.05506e-163	-7.46418e-163	-3.92798e-163	1.88964e-163	0
5.13365e-164	-8.58882e-163	4.77582e-165	-9.61185e-164	1.07008e-162	1.52955e-163	2.03255e-164	-2.42361e-163	-1.40004e-163	-1.03944e-162	3.60441e-163	-4.80026e-163	-3.91188e-163	9.94387e-163	-6.46123e-163	-1.40329e-163	-1.1293e-164	-2.85273e-163	1.0356e-163	-5.27863e-164	5.12321e-163	-6.60797e-164	-1.07622e-162	5.97234e-163	-9.22622e-164	-1.01991e-163	-5.05506e-163	-7.46418e-163	-3.92798e-163	1.88964e-163	0
5.13365e-164	-8.58882e-163	4.77582e-165	-9.61185e-164	1.07008e-162	1.52955e-163	2.03255e-164	-2.42361e-163	-1.40004e-163	-1.03944e-162	3.60441e-163	-4.80026e-163	-3.91188e-163	9.94387e-163	-6.46123e-163	-1.40329e-163	-1.1293e-164	-2.85273e-163	1.0356e-163	-5.27863e-164	5.12321e-163	-6.60797e-164	-1.07622e-162	5.97234e-163	-9.22622e-164	-1.01991e-163	-5.05506e-163	-7.46418e-163	-3.92798e-163	1.88964e-163	0
5.13365e-164	-8.58882e-163	4.77582e-165	-9.61185e-164	1.07008e-162	1.52955e-163	2.03255e-164	-2.42361e-163	-1.40004e-163	-1.03944e-162	3.60441e-163	-4.80026e-163	-3.91188e-163	9.94387e-163	-6.46123e-163	-1.40329e-163	-1.1293e-164	-2.85273e-163	1.0356e-163	-5.27863e-164	5.12321e-163	-6.60797e-164	-1.07622e-162	5.97234e-163	-9.22622e-164	-1.01991e-163	-5.05506e-163	-7.46418e-163	-3.92798e-163	1.88964e-163	0
5.13365e-164	-8.58882e-163	4.77582e-165	-9.61185e-164	1.07008e-162	1.52955e-163	2.03255e-164	-2.42361e-163	-1.40004e-163	-1.03944e-162	3.60441e-163	-4.80026e-163	-3.91188e-163	9.94387e-163	-6.46123e-163	-1.40329e-163	-1.1293e-164	-2.85273e-163	1.0356e-163	-5.27863e-164	5.12321e-163	-6.60797e-164	-1.07622e-162	5.97234e-163	-9.22622e-164	-1.01991e-163	-5.05506e-163	-7.46418e-163	-3.92798e-163	1.88964e-163	0
5.13365e-164	-8.58882e-163	4.77582e-165	-9.61185e-164	1.07008e-162	1.52955e-163	2.03255e-164	-2.42361e-163	-1.40004e-163	-1.03944e-162	3.60441e-163	-4.80026e-163	-3.91188e-163	9.94387e-163	-6.46123e-163	-1.40329e-163	-1.1293e-164	-2.85273e-163	1.0356e-163	-5.27863e-164	5.12321e-163	-6.60797e-164	-1.07622e-162	5.97234e-163	-9.22622e-164	-1.01991e-163	-5.05506e-163	-7.46418e-163	-3.92798e-163	1.88964e-163	0
5.13365e-164	-8.58882e-163	4.77582e-165	-9.61185e-164	1.07008e-162	1.52955e-163	2.03255e-164	-2.42361e-163	-1.40004e-163	-1.03944e-162	3.60441e-163	-4.80026e-163	-3.91188e-163	9.94387e-163	-6.46123e-163	-1.40329e-163	-1.1293e-164	-2.85273e-163	1.0356e-163	-5.27863e-164	5.12321e-163	-6.60797e-164	-1.07622e-162	5.97234e-163	-9.22622e-164	-1.01991e-163	-5.05506e-163	-7.46418e-163	-3.92798e-163	1.88964e-163	0
5.13365e-164	-8.58882e-163	4.77582e-165	-9.61185e-164	1.07008e-162	1.52955e-163	2.03255e-164	-2.42361e-163	-1.40004e-163	-1.03944e-162	3.60441e-163	-4.80026e-163	-3.91188e-163	9.94387e-163	-6.46123e-163	-1.40329e-163	-1.1293e-164	-2.85273e-163	1.0356e-163	-5.27863e-164	5.12321e-163	-6.60797e-164	-1.07622e-162	5.97234e-163	-9.22622e-164	-1.01991e-163	-5.05506e-163	-7.46418e-163	-3.92798e-163	1.88964e-163	0
5.13365e-164	-8.58882e-163	4.77582e-165	-9.61185e-164	1.07008e-162	1.52955e-163	2.03255e-164	-2.42361e-163	-1.40004e-163	-1.03944e-162	3.60441e-163	-4.80026e-163	-3.91188e-163	9.94387e-163	-6.46123e-163	-1.40329e-163	-1.1293e-164	-2.85273e-163	1.0356e-163	-5.27863e-164	5.12321e-163	-6.60797e-164	-1.07622e-162	5.97234e-163	-9.22622e-164	-1.01991e-163	-5.05506e-163	-7.46418e-163	-3.92798e-163	1.88964e-163	0
5.13365e-164	-8.58882e-163	4.77582e-165	-9.61185e-164	1.07008e-162	1.52955e-163	2.03255e-164	-2.42361e-163	-1.40004e-163	-1.03944e-162	3.60441e-163	-4.80026e-163	-3.91188e-163	9.94387e-163	-6.46123e-163	-1.40329e-163	-1.1293e-164	-2.85273e-163	1.0356e-163	-5.27863e-164	5.12321e-163	-6.60797e-164	-1.07622e-162	5.97234e-163	-9.22622e-164	-1.01991e-163	-5.05506e-163	-7.46418e-163	-3.92798e-163	1.88964e-163	0
5.13365e-164	-8.58882e-163	4.77582e-165	-9.61185e-164	1.07008e-162	1.52955e-163	2.03255e-164	-2.42361e-163	-1.40004e-163	-1.03944e-162	3.60441e-163	-4.80026e-163	-3.91188e-163	9.94387e-163	-6.46123e-163	-1.40329e-163	-1.1293e-164	-2.85273e-163	1.0356e-163	-5.27863e-164	5.12321e-163	-6.60797e-164	-1.07622e-162	5.97234e-163	-9.22622e-164	-1.01991e-163	-5.05506e-163	-7.46418e-163	-3.92798e-163	1.88964e-163	0
5.13365e-164	-8.58882e-163	4.77582e-165	-9.61185e-164	1.07008e-162	1.52955e-163	2.03255e-164	-2.42361e-163	-1.40004e-163	-1.03944e-162	3.60441e-163	-4.80026e-163	-3.91188e-163	9.94387e-163	-6.46123e-163	-1.40329e-163	-1.1293e-164	-2.85273e-163	1.0356e-163	-5.27863e-164	5.12321e-163	-6.60797e-164	-1.07622e-162	5.97234e-163	-9.22622e-164	-1.01991e-163	-5.05506e-163	-7.46418e-163	-3.92798e-163	1.88964e-163	0
5.13365e-164	-8.58882e-163	4.77582e-165	-9.61185e-164	1.07008e-162	1.52955e-163	2.03255e-164	-2.42361e-163	-1.40004e-163	-1.03944e-162	3.60441e-163	-4.80026e-163	-3.91188e-163	9.94387e-163	-6.46123e-163	-1.40329e-163	-1.1293e-164	-2.85273e-163	1.0356e-163	-5.27863e-164	5.12321e-163	-6.60797e-164	-1.07622e-162	5.97234e-163	-9.22622e-164	-1.01991e-163	-5.05506e-163	-7.46418e-163	-3.92798e-163	1.88964e-163	0
5.13365e-164	-8.58882e-163	4.77582e-165	-9.61185e-164	1.07008e-162	1.52955e-163	2.03255e-164	-2.42361e-163	-1.40004e-163	-1.03944e-162	3.60441e-163	-4.80026e-163	-3.91188e-163	9.94387e-163	-6.46123e-163	-1.40329e-163	-1.1293e-164	-2.85273e-163	1.0356e-163	-5.27863e-164	5.12321e-163	-6.60797e-164	-1.07622e-162	5.97234e-163	-9.22622e-164	-1.01991e-163	-5.05506e-163	-7.46418e-163	-3.92798e-163	1.88964e-163	0
5.13365e-164	-8.58882e-163	4.77582e-165	-9.61185e-164	1.07008e-162	1.52955e-163	2.03255e-164	-2.42361e-163	-1.40004e-163	-1.03944e-162	3.60441e-163	-4.80026e-163	-3.91188e-163	9.94387e-163	-6.46123e-163	-1.40329e-163	-1.1293e-164	-2.85273e-163	1.0356e-163	-5.27863e-164	5.12321e-163	-6.60797e-164	-1.07622e-162	5.97234e-163	-9.22622e-164	-1.01991e-163	-5.05506e-163	-7.46418e-163	-3.92798e-163	1.88964e-163	0
5.13365e-164	-8.58882e-163	4.77582e-165	-9.61185e-164	1.07008e-162	1.52955e-163	2.03255e-164	-2.42361e-163	-1.40004e-163	-1.03944e-162	3.60441e-163	-4.80026e-163	-3.91188e-163	9.94387e-163	-6.46123e-163	-1.40329e-163	-1.1293e-164	-2.85273e-163	1.0356e-163	-5.27863e-164	5.12321e-163	-6.60797e-164	-1.07622e-162	5.97234e-163	-9.22622e-164	-1.01991e-163	-5.05506e-163	-7.46418e-163	-3.92798e-163	1.88964e-163	0
5.13365e-164	-8.58882e-163	4.77582e-165	-9.61185e-164	1.07008e-162	1.52955e-163	2.03255e-164	-2.42361e-163	-1.40004e-163	-1.03944e-162	3.60441e-163	-4.80026e-163	-3.91188e-163	9.94387e-163	-6.46123e-163	-1.40329e-163	-1.1293e-164	-2.85273e-163	1.0356e-163	-5.27863e-164	5.12321e-163	-6.60797e-164	-1.07622e-162	5.97234e-163	-9.22622e-164	-1.01991e-163	-5.05506e-163	-7.46418e-163	-3.92798e-163	1.88964e-163	0
5.13365e-164	-8.58882e-163	4.77582e-165	-9.61185e-164	1.07008e-162	1.52955e-163	2.03255e-164	-2.42361e-163	-1.40004e-163	-1.03944e-162	3.60441e-163	-4.80026e-163	-3.91188e-163	9.94387e-163	-6.46123e-163	-1.40329e-163	-1.1293e-164	-2.85273e-163	1.0356e-163	-5.27863e-164	5.12321e-163	-6.60797e-164	-1.07622e-162	5.97234e-163	-9.22622e-164	-1.01991e-163	-5.05506e-163	-7.46418e-163	-3.92798e-163	1.88964e-163	0
5.13365e-164	-8.58882e-163	4.77582e-165	-9.61185e-164	1.07008e-162	1.52955e-163	2.03255e-164	-2.42361e-163	-1.40004e-163	-1.03944e-162	3.60441e-163	-4.80026e-163	-3.91188e-163	9.94387e-163	-6.46123e-163	-1.40329e-163	-1.1293e-164	-2.85273e-163	1.0356e-163	-5.27863e-164	5.12321e-163	-6.60797e-164	-1.07622e-162	5.97234e-163	-9.22622e-164	-1.01991e-163	-5.05506e-163	-7.46418e-163	-3.92798e-163	1.88964e-163	0
5.13365e-164	-8.58882e-163	4.77582e-165	-9.61185e-164	1.07008e-162	1.52955e-163	2.03255e-164	-2.42361e-163	-1.40004e-163	-1.03944e-162	3.60441e-163	-4.80026e-163	-3.91188e-163	9.94387e-163	-6.46123e-163	-1.40329e-163	-1.1293e-164	-2.85273e-163	1.0356e-163	-5.27863e-164	5.12321e-163	-6.60797e-164	-1.07622e-162	5.97234e-163	-9.22622e-164	-1.01991e-163	-5.05506e-163	-7.46418e-163	-3.92798e-163	1.88964e-163	0
5.13365e-164	-8.58882e-163	4.77582e-165	-9.61185e-164	1.07008e-162	1.52955e-163	2.03255e-164	-2.42361e-163	-1.40004e-163	-1.03944e-162	3.60441e-163	-4.80026e-163	-3.91188e-163	9.94387e-163	-6.46123e-163	-1.40329e-163	-1.1293e-164	-2.85273e-163	1.0356e-163	-5.27863e-164	5.12321e-163	-6.60797e-164	-1.07622e-162	5.97234e-163	-9.22622e-164	-1.01991e-163	-5.05506e-163	-7.46418e-163	-3.92798e-163	1.88964e-163	0
5.13365e-164	-8.58882e-163	4.77582e-165	-9.61185e-164	1.07008e-162	1.52955e-163	2.03255e-164	-2.42361e-163	-1.40004e-163	-1.03944e-162	3.60441e-163	-4.80026e-163	-3.91188e-163	9.94387e-163	-6.46123e-163	-1.40329e-163	-1.1293e-164	-2.85273e-163	1.0356e-163	-5.27863e-164	5.12321e-163	-6.60797e-164	-1.07622e-162	5.97234e-163	-9.22622e-164	-1.01991e-163	-5.05506e-163	-7.46418e-163	-3.92798e-163	1.88964e-163	0
5.13365e-164	-8.58882e-163	4.77582e-165	-9.61185e-164	1.07008e-162	1.52955e-163	2.03255e-164	-2.42361e-163	-1.40004e-163	-1.03944e-162	3.60441e-163	-4.80026e-163	-3.91188e-163	9.94387e-163	-6.46123e-163	-1.40329e-163	-1.1293e-164	-2.85273e-163	1.0356e-163	-5.27863e-164	5.12321e-163	-6.60797e-164	-1.07622e-162	5.97234e-163	-9.22622e-164	-1.01991e-163	-5.05506e-163	-7.46418e-163	-3.92798e-163	1.88964e-163	0
5.13365e-164	-8.58882e-163	4.77582e-165	-9.61185e-164	1.07008e-162	1.52955e-163	2.03255e-164	-2.42361e-163	-1.40004e-163	-1.03944e-162	3.60441e-163	-4.80026e-163	-3.91188e-163	9.94387e-163	-6.46123e-163	-1.40329e-163	-1.1293e-164	-2.85273e-163	1.0356e-163	-5.27863e-164	5.12321e-163	-6.60797e-164	-1.07622e-162	5.97234e-163	-9.22622e-164	-1.01991e-163	-5.05506e-163	-7.46418e-163	-3.92798e-163	1.88964e-163	0
5.13365e-164	-8.58882e-163	4.77582e-165	-9.61185e-164	1.07008e-162	1.52955e-163	2.03255e-164	-2.42361e-163	-1.40004e-163	-1.03944e-162	3.60441e-163	-4.80026e-163	-3.91188e-163	9.94387e-163	-6.46123e-163	-1.40329e-163	-1.1293e-164	-2.85273e-163	1.0356e-163	-5.27863e-164	5.12321e-163	-6.60797e-164	-1.07622e-162	5.97234e-163	-9.22622e-164	-1.01991e-163	-5.05506e-163	-7.46418e-163	-3.92798e-163	1.88964e-163	0
5.13365e-164	-8.58882e-163	4.77582e-165	-9.61185e-164	1.07008e-162	1.52955e-163	2.03255e-164	-2.42361e-163	-1.40004e-163	-1.03944e-162	3.60441e-163	-4.80026e-163	-3.91188e-163	9.94387e-163	-6.46123e-163	-1.40329e-163	-1.1293e-164	-2.85273e-163	1.0356e-163	-5.27863e-164	5.12321e-163	-6.60797e-164	-1.07622e-162	5.97234e-163	-9.22622e-164	-1.01991e-163	-5.05506e-163	-7.46418e-163	-3.92798e-163	1.88964e-163	0
5.13365e-164	-8.58882e-163	4.77582e-165	-9.61185e-164	1.07008e-162	1.52955e-163	2.03255e-164	-2.42361e-163	-1.40004e-163	-1.03944e-162	3.60441e-163	-4.80026e-163	-3.91188e-163	9.94387e-163	-6.46123e-163	-1.40329e-163	-1.1293e-164	-2.85273e-163	1.0356e-163	-5.27863e-164	5.12321e-163	-6.60797e-164	-1.07622e-162	5.97234e-163	-9.22622e-164	-1.01991e-163	-5.05506e-163	-7.46418e-163	-3.92798e-163	1.88964e-163	0
5.13365e-164	-8.58882e-163	4.77582e-165	-9.61185e-164	1.07008e-162	1.52955e-163	2.03255e-164	-2.42361e-163	-1.40004e-163	-1.03944e-162	3.60441e-163	-4.80026e-163	-3.91188e-163	9.94387e-163	-6.46123e-163	-1.40329e-163	-1.1293e-164	-2.85273e-163	1.0356e-163	-5.27863e-164	5.12321e-163	-6.60797e-164	-1.07622e-162	5.97234e-163	-9.22622e-164	-1.01991e-163	-5.05506e-163	-7.46418e-163	-3.92798e-163	1.88964e-163	0
5.13365e-164	-8.58882e-163	4.77582e-165	-9.61185e-164	1.07008e-162	1.52955e-163	2.03255e-164	-2.42361e-163	-1.40004e-163	-1.03944e-162	3.60441e-163	-4.80026e-163	-3.91188e-163	9.94387e-163	-6.46123e-163	-1.40329e-163	-1.1293e-164	-2.85273e-163	1.0356e-163	-5.27863e-164	5.12321e-163	-6.60797e-164	-1.07622e-162	5.97234e-163	-9.22622e-164	-1.01991e-163	-5.05506e-163	-7.46418e-163	-3.92798e-163	1.88964e-163	0
5.13365e-164	-8.58882e-163	4.77582e-165	-9.61185e-164	1.07008e-162	1.52955e-163	2.03255e-164	-2.42361e-163	-1.40004e-163	-1.03944e-162	3.60441e-163	-4.80026e-163	-3.91188e-163	9.94387e-163	-6.46123e-163	-1.40329e-163	-1.1293e-164	-2.85273e-163	1.0356e-163	-5.27863e-164	5.12321e-163	-6.60797e-164	-1.07622e-162	5.97234e-163	-9.22622e-164	-1.01991e-163	-5.05506e-163	-7.46418e-163	-3.92798e-163	1.88964e-163	0
5.13365e-164	-8.58882e-163	4.77582e-165	-9.61185e-164	1.07008e-162	1.52955e-163	2.03255e-164	-2.42361e-163	-1.40004e-163	-1.03944e-162	3.60441e-163	-4.80026e-163	-3.91188e-163	9.94387e-163	-6.46123e-163	-1.40329e-163	-1.1293e-164	-2.85273e-163	1.0356e-163	-5.27863e-164	5.12321e-163	-6.60797e-164	-1.07622e-162	5.97234e-163	-9.22622e-164	-1.01991e-163	-5.05506e-163	-7.46418e-163	-3.92798e-163	1.88964e-163	0
5.13365e-164	-8.58882e-163	4.77582e-165	-9.61185e-164	1.07008e-162	1.52955e-163	2.03255e-164	-2.42361e-163	-1.40004e-163	-1.03944e-162	3.60441e-163	-4.80026e-163	-3.91188e-163	9.94387e-163	-6.46123e-163	-1.40329e-163	-1.1293e-164	-2.85273e-163	1.0356e-163	-5.27863e-164	5.12321e-163	-6.60797e-164	-1.07622e-162	5.97234e-163	-9.22622e-164	-1.01991e-163	-5.05506e-163	-7.46418e-163	-3.92798e-163	1.88964e-163	0
5.13365e-164	-8.58882e-163	4.77582e-165	-9.61185e-164	1.07008e-162	1.52955e-163	2.03255e-164	-2.42361e-163	-1.40004e-163	-1.03944e-162	3.60441e-163	-4.80026e-163	-3.91188e-163	9.94387e-163	-6.46123e-163	-1.40329e-163	-1.1293e-164	-2.85273e-163	1.0356e-163	-5.27863e-164	5.12321e-163	-6.60797e-164	-1.07622e-162	5.97234e-163	-9.22622e-164	-1.01991e-163	-5.05506e-163	-7.46418e-163	-3.92798e-163	1.88964e-163	0
5.13365e-164	-8.58882e-163	4.77582e-165	-9.61185e-164	1.07008e-162	1.52955e-163	2.03255e-164	-2.42361e-163	-1.40004e-163	-1.03944e-162	3.60441e-163	-4.80026e-163	-3.91188e-163	9.94387e-163	-6.46123e-163	-1.40329e-163	-1.1293e-164	-2.85273e-163	1.0356e-163	-5.27863e-164	5.12321e-163	-6.60797e-164	-1.07622e-162	5.97234e-163	-9.22622e-164	-1.01991e-163	-5.05506e-163	-7.46418e-163	-3.92798e-163	1.88964e-163	0
5.13365e-164	-8.58882e-163	4.77582e-165	-9.61185e-164	1.07008e-162	1.52955e-163	2.03255e-164	-2.42361e-163	-1.40004e-163	-1.03944e-162	3.60441e-163	-4.80026e-163	-3.91188e-163	9.94387e-163	-6.46123e-163	-1.40329e-163	-1.1293e-164	-2.85273e-163	1.0356e-163	-5.27863e-164	5.12321e-163	-6.60797e-164	-1.07622e-162	5.97234e-163	-9.22622e-164	-1.01991e-163	-5.05506e-163	-7.46418e-163	-3.92798e-163	1.88964e-163	0
5.13365e-164	-8.58882e-163	4.77582e-165	-9.61185e-164	1.07008e-162	1.52955e-163	2.03255e-164	-2.42361e-163	-1.40004e-163	-1.03944e-162	3.60441e-163	-4.80026e-163	-3.91188e-163	9.94387e-163	-6.46123e-163	-1.40329e-163	-1.1293e-164	-2.85273e-163	1.0356e-163	-5.27863e-164	5.12321e-163	-6.60797e-164	-1.07622e-162	5.97234e-163	-9.22622e-164	-1.01991e-163	-5.05506e-163	-7.46418e-163	-3.92798e-163	1.88964e-163	0
5.13365e-164	-8.58882e-163	4.77582e-165	-9.61185e-164	1.07008e-162	1.52955e-163	2.03255e-164	-2.42361e-163	-1.40004e-163	-1.03944e-162	3.60441e-163	-4.80026e-163	-3.91188e-163	9.94387e-163	-6.46123e-163	-1.40329e-163	-1.1293e-164	-2.85273e-163	1.0356e-163	-5.27863e-164	5.12321e-163	-6.60797e-164	-1.07622e-162	5.97234e-163	-9.22622e-164	-1.01991e-163	-5.05506e-163	-7.46418e-163	-3.92798e-163	1.88964e-163	0
5.13365e-164	-8.58882e-163	4.77582e-165	-9.61185e-164	1.07008e-162	1.52955e-163	2.03255e-164	-2.42361e-163	-1.40004e-163	-1.03944e-162	3.60441e-163	-4.80026e-163	-3.91188e-163	9.94387e-163	-6.46123e-163	-1.40329e-163	-1.1293e-164	-2.85273e-163	1.0356e-163	-5.27863e-164	5.12321e-163	-6.60797e-164	-1.07622e-162	5.97234e-163	-9.22622e-164	-1.01991e-163	-5.05506e-163	-7.46418e-163	-3.92798e-163	1.88964e-163	0
5.13365e-164	-8.58882e-163	4.77582e-165	-9.61185e-164	1.07008e-162	1.52955e-163	2.03255e-164	-2.42361e-163	-1.40004e-163	-1.03944e-162	3.60441e-163	-4.80026e-163	-3.91188e-163	9.94387e-163	-6.46123e-163	-1.40329e-163	-1.1293e-164	-2.85273e-163	1.0356e-163	-5.27863e-164	5.12321e-163	-6.60797e-164	-1.07622e-162	5.97234e-163	-9.22622e-164	-1.01991e-163	-5.05506e-163	-7.46418e-163	-3.92798e-163	1.88964e-163	0
5.13365e-164	-8.58882e-163	4.77582e-165	-9.61185e-164	1.07008e-162	1.52955e-163	2.03255e-164	-2.42361e-163	-1.40004e-163	-1.03944e-162	3.60441e-163	-4.80026e-163	-3.91188e-163	9.94387e-163	-6.46123e-163	-1.40329e-163	-1.1293e-164	-2.85273e-163	1.0356e-163	-5.27863e-164	5.12321e-163	-6.60797e-164	-1.07622e-162	5.97234e-163	-9.22622e-164	-1.01991e-163	-5.05506e-163	-7.46418e-163	-3.92798e-163	1.88964e-163	0
5.13365e-164	-8.58882e-163	4.77582e-165	-9.61185e-164	1.07008e-162	1.52955e-163	2.03255e-164	-2.42361e-163	-1.40004e-163	-1.03944e-162	3.60441e-163	-4.80026e-163	-3.91188e-163	9.94387e-163	-6.46123e-163	-1.40329e-163	-1.1293e-164	-2.85273e-163	1.0356e-163	-5.27863e-164	5.12321e-163	-6.60797e-164	-1.07622e-162	5.97234e-163	-9.22622e-164	-1.01991e-163	-5.05506e-163	-7.46418e-163	-3.92798e-163	1.88964e-163	0
5.13365e-164	-8.58882e-163	4.77582e-165	-9.61185e-164	1.07008e-162	1.52955e-163	2.03255e-164	-2.42361e-163	-1.40004e-163	-1.03944e-162	3.60441e-163	-4.80026e-163	-3.91188e-163	9.94387e-163	-6.46123e-163	-1.40329e-163	-1.1293e-164	-2.85273e-163	1.0356e-163	-5.27863e-164	5.12321e-163	-6.60797e-164	-1.07622e-162	5.97234e-163	-9.22622e-164	-1.01991e-163	-5.05506e-163	-7.46418e-163	-3.92798e-163	1.88964e-163	0
5.13365e-164	-8.58882e-163	4.77582e-165	-9.61185e-164	1.07008e-162	1.52955e-163	2.03255e-164	-2.42361e-163	-1.40004e-163	-1.03944e-162	3.60441e-163	-4.80026e-163	-3.91188e-163	9.94387e-163	-6.46123e-163	-1.40329e-163	-1.1293e-164	-2.85273e-163	1.0356e-163	-5.27863e-164	5.12321e-163	-6.60797e-164	-1.07622e-162	5.97234e-163	-9.22622e-164	-1.01991e-163	-5.05506e-163	-7.46418e-163	-3.92798e-163	1.88964e-163	0
5.13365e-164	-8.58882e-163	4.77582e-165	-9.61185e-164	1.07008e-162	1.52955e-163	2.03255e-164	-2.42361e-163	-1.40004e-163	-1.03944e-162	3.60441e-163	-4.80026e-163	-3.91188e-163	9.94387e-163	-6.46123e-163	-1.40329e-163	-1.1293e-164	-2.85273e-163	1.0356e-163	-5.27863e-164	5.12321e-163	-6.60797e-164	-1.07622e-162	5.97234e-163	-9.22622e-164	-1.01991e-163	-5.05506e-163	-7.46418e-163	-3.92798e-163	1.88964e-163	0
5.13365e-164	-8.58882e-163	4.77582e-165	-9.61185e-164	1.07008e-162	1.52955e-163	2.03255e-164	-2.42361e-163	-1.40004e-163	-1.03944e-162	3.60441e-163	-4.80026e-163	-3.91188e-163	9.94387e-163	-6.46123e-163	-1.40329e-163	-1.1293e-164	-2.85273e-163	1.0356e-163	-5.27863e-164	5.12321e-163	-6.60797e-164	-1.07622e-162	5.97234e-163	-9.22622e-164	-1.01991e-163	-5.05506e-163	-7.46418e-163	-3.92798e-163	1.88964e-163	0
5.13365e-164	-8.58882e-163	4.77582e-165	-9.61185e-164	1.07008e-162	1.52955e-163	2.03255e-164	-2.42361e-163	-1.40004e-163	-1.03944e-162	3.60441e-163	-4.80026e-163	-3.91188e-163	9.94387e-163	-6.46123e-163	-1.40329e-163	-1.1293e-164	-2.85273e-163	1.0356e-163	-5.27863e-164	5.12321e-163	-6.60797e-164	-1.07622e-162	5.97234e-163	-9.22622e-164	-1.01991e-163	-5.05506e-163	-7.46418e-163	-3.92798e-163	1.88964e-163	0
5.13365e-164	-8.58882e-163	4.77582e-165	-9.61185e-164	1.07008e-162	1.52955e-163	2.03255e-164	-2.42361e-163	-1.40004e-163	-1.03944e-162	3.60441e-163	-4.80026e-163	-3.91188e-163	9.94387e-163	-6.46123e-163	-1.40329e-163	-1.1293e-164	-2.85273e-163	1.0356e-163	-5.27863e-164	5.12321e-163	-6.60797e-164	-1.07622e-162	5.97234e-163	-9.22622e-164	-1.01991e-163	-5.05506e-163	-7.46418e-163	-3.92798e-163	1.88964e-163	0
5.13365e-164	-8.58882e-163	4.77582e-165	-9.61185e-164	1.07008e-162	1.52955e-163	2.03255e-164	-2.42361e-163	-1.40004e-163	-1.03944e-162	3.60441e-163	-4.80026e-163	-3.91188e-163	9.94387e-163	-6.46123e-163	-1.40329e-163	-1.1293e-164	-2.85273e-163	1.0356e-163	-5.27863e-164	5.12321e-163	-6.60797e-164	-1.07622e-162	5.97234e-163	-9.22622e-164	-1.01991e-163	-5.05506e-163	-7.46418e-163	-3.92798e-163	1.88964e-163	0
5.13365e-164	-8.58882e-163	4.77582e-165	-9.61185e-164	1.07008e-162	1.52955e-163	2.03255e-164	-2.42361e-163	-1.40004e-163	-1.03944e-162	3.60441e-163	-4.80026e-163	-3.91188e-163	9.94387e-163	-6.46123e-163	-1.40329e-163	-1.1293e-164	-2.85273e-163	1.0356e-163	-5.27863e-164	5.12321e-163	-6.60797e-164	-1.07622e-162	5.97234e-163	-9.22622e-164	-1.01991e-163	-5.05506e-163	-7.46418e-163	-3.92798e-163	1.88964e-163	0
5.13365e-164	-8.58882e-163	4.77582e-165	-9.61185e-164	1.07008e-162	1.52955e-163	2.03255e-164	-2.42361e-163	-1.40004e-163	-1.03944e-162	3.60441e-163	-4.80026e-163	-3.91188e-163	9.94387e-163	-6.46123e-163	-1.40329e-163	-1.1293e-164	-2.85273e-163	1.0356e-163	-5.27863e-164	5.12321e-163	-6.60797e-164	-1.07622e-162	5.97234e-163	-9.22622e-164	-1.01991e-163	-5.05506e-163	-7.46418e-163	-3.92798e-163	1.88964e-163	0
5.13365e-164	-8.58882e-163	4.77582e-165	-9.61185e-164	1.07008e-162	1.52955e-163	2.03255e-164	-2.42361e-163	-1.40004e-163	-1.03944e-162	3.60441e-163	-4.80026e-163	-3.91188e-163	9.94387e-163	-6.46123e-163	-1.40329e-163	-1.1293e-164	-2.85273e-163	1.0356e-163	-5.27863e-164	5.12321e-163	-6.60797e-164	-1.07622e-162	5.97234e-163	-9.22622e-164	-1.01991e-163	-5.05506e-163	-7.46418e-163	-3.92798e-163	1.88964e-163	0
5.13365e-164	-8.58882e-163	4.77582e-165	-9.61185e-164	1.07008e-162	1.52955e-163	2.03255e-164	-2.42361e-163	-1.40004e-163	-1.03944e-162	3.60441e-163	-4.80026e-163	-3.91188e-163	9.94387e-163	-6.46123e-163	-1.40329e-163	-1.1293e-164	-2.85273e-163	1.0356e-163	-5.27863e-164	5.12321e-163	-6.60797e-164	-1.07622e-162	5.97234e-163	-9.22622e-164	-1.01991e-163	-5.05506e-163	-7.46418e-163	-3.92798e-163	1.88964e-163	0
5.13365e-164	-8.58882e-163	4.77582e-165	-9.61185e-164	1.07008e-162	1.52955e-163	2.03255e-164	-2.42361e-163	-1.40004e-163	-1.03944e-162	3.60441e-163	-4.80026e-163	-3.91188e-163	9.94387e-163	-6.46123e-163	-1.40329e-163	-1.1293e-164	-2.85273e-163	1.0356e-163	-5.27863e-164	5.12321e-163	-6.60797e-164	-1.07622e-162	5.97234e-163	-9.22622e-164	-1.01991e-163	-5.05506e-163	-7.46418e-163	-3.92798e-163	1.88964e-163	0
5.13365e-164	-8.58882e-163	4.77582e-165	-9.61185e-164	1.07008e-162	1.52955e-163	2.03255e-164	-2.42361e-163	-1.40004e-163	-1.03944e-162	3.60441e-163	-4.80026e-163	-3.91188e-163	9.94387e-163	-6.46123e-163	-1.40329e-163	-1.1293e-164	-2.85273e-163	1.0356e-163	-5.27863e-164	5.12321e-163	-6.60797e-164	-1.07622e-162	5.97234e-163	-9.22622e-164	-1.01991e-163	-5.05506e-163	-7.46418e-163	-3.92798e-163	1.88964e-163	0
5.13365e-164	-8.58882e-163	4.77582e-165	-9.61185e-164	1.07008e-162	1.52955e-163	2.03255e-164	-2.42361e-163	-1.40004e-163	-1.03944e-162	3.60441e-163	-4.80026e-163	-3.91188e-163	9.94387e-163	-6.46123e-163	-1.40329e-163	-1.1293e-164	-2.85273e-163	1.0356e-163	-5.27863e-164	5.12321e-163	-6.60797e-164	-1.07622e-162	5.97234e-163	-9.22622e-164	-1.01991e-163	-5.05506e-163	-7.46418e-163	-3.92798e-163	1.88964e-163	0
5.13365e-164	-8.58882e-163	4.77582e-165	-9.61185e-164	1.07008e-162	1.52955e-163	2.03255e-164	-2.42361e-163	-1.40004e-163	-1.03944e-162	3.60441e-163	-4.80026e-163	-3.91188e-163	9.94387e-163	-6.46123e-163	-1.40329e-163	-1.1293e-164	-2.85273e-163	1.0356e-163	-5.27863e-164	5.12321e-163	-6.60797e-164	-1.07622e-162	5.97234e-163	-9.22622e-164	-1.01991e-163	-5.05506e-163	-7.46418e-163	-3.92798e-163	1.88964e-163	0
5.13365e-164	-8.58882e-163	4.77582e-165	-9.61185e-164	1.07008e-162	1.52955e-163	2.03255e-164	-2.42361e-163	-1.40004e-163	-1.03944e-162	3.60441e-163	-4.80026e-163	-3.91188e-163	9.94387e-163	-6.46123e-163	-1.40329e-163	-1.1293e-164	-2.85273e-163	1.0356e-163	-5.27863e-164	5.12321e-163	-6.60797e-164	-1.07622e-162	5.97234e-163	-9.22622e-164	-1.01991e-163	-5.05506e-163	-7.46418e-163	-3.92798e-163	1.88964e-163	0
5.13365e-164	-8.58882e-163	4.77582e-165	-9.61185e-164	1.07008e-162	1.52955e-163	2.03255e-164	-2.42361e-163	-1.40004e-163	-1.03944e-162	3.60441e-163	-4.80026e-163	-3.91188e-163	9.94387e-163	-6.46123e-163	-1.40329e-163	-1.1293e-164	-2.85273e-163	1.0356e-163	-5.27863e-164	5.12321e-163	-6.60797e-164	-1.07622e-162	5.97234e-163	-9.22622e-164	-1.01991e-163	-5.05506e-163	-7.46418e-163	-3.92798e-163	1.88964e-163	0
5.13365e-164	-8.58882e-163	4.77582e-165	-9.61185e-164	1.07008e-162	1.52955e-163	2.03255e-164	-2.42361e-163	-1.40004e-163	-1.03944e-162	3.60441e-163	-4.80026e-163	-3.91188e-163	9.94387e-163	-6.46123e-163	-1.40329e-163	-1.1293e-164	-2.85273e-163	1.0356e-163	-5.27863e-164	5.12321e-163	-6.60797e-164	-1.07622e-162	5.97234e-163	-9.22622e-164	-1.01991e-163	-5.05506e-163	-7.46418e-163	-3.92798e-163	1.88964e-163	0
5.13365e-164	-8.58882e-163	4.77582e-165	-9.61185e-164	1.07008e-162	1.52955e-163	2.03255e-164	-2.42361e-163	-1.40004e-163	-1.03944e-162	3.60441e-163	-4.80026e-163	-3.91188e-163	9.94387e-163	-6.46123e-163	-1.40329e-163	-1.1293e-164	-2.85273e-163	1.0356e-163	-5.27863e-164	5.12321e-163	-6.60797e-164	-1.07622e-162	5.97234e-163	-9.22622e-164	-1.01991e-163	-5.05506e-163	-7.46418e-163	-3.92798e-163	1.88964e-163	0
5.13365e-164	-8.58882e-163	4.77582e-165	-9.61185e-164	1.07008e-162	1.52955e-163	2.03255e-164	-2.42361e-163	-1.40004e-163	-1.03944e-162	3.60441e-163	-4.80026e-163	-3.91188e-163	9.94387e-163	-6.46123e-163	-1.40329e-163	-1.1293e-164	-2.85273e-163	1.0356e-163	-5.27863e-164	5.12321e-163	-6.60797e-164	-1.07622e-162	5.97234e-163	-9.22622e-164	-1.01991e-163	-5.05506e-163	-7.46418e-163	-3.92798e-163	1.88964e-163	0
5.13365e-164	-8.58882e-163	4.77582e-165	-9.61185e-164	1.07008e-162	1.52955e-163	2.03255e-164	-2.42361e-163	-1.40004e-163	-1.03944e-162	3.60441e-163	-4.80026e-163	-3.91188e-163	9.94387e-163	-6.46123e-163	-1.40329e-163	-1.1293e-164	-2.85273e-163	1.0356e-163	-5.27863e-164	5.12321e-163	-6.60797e-164	-1.07622e-162	5.97234e-163	-9.22622e-164	-1.01991e-163	-5.05506e-163	-7.46418e-163	-3.92798e-163	1.88964e-163	0
5.13365e-164	-8.58882e-163	4.77582e-165	-9.61185e-164	1.07008e-162	1.52955e-163	2.03255e-164	-2.42361e-163	-1.40004e-163	-1.03944e-162	3.60441e-163	-4.80026e-163	-3.91188e-163	9.94387e-163	-6.46123e-163	-1.40329e-163	-1.1293e-164	-2.85273e-163	1.0356e-163	-5.27863e-164	5.12321e-163	-6.60797e-164	-1.07622e-162	5.97234e-163	-9.22622e-164	-1.01991e-163	-5.05506e-163	-7.46418e-163	-3.92798e-163	1.88964e-163	0
5.13365e-164	-8.58882e-163	4.77582e-165	-9.61185e-164	1.07008e-162	1.52955e-163	2.03255e-164	-2.42361e-163	-1.40004e-163	-1.03944e-162	3.60441e-163	-4.80026e-163	-3.91188e-163	9.94387e-163	-6.46123e-163	-1.40329e-163	-1.1293e-164	-2.85273e-163	1.0356e-163	-5.27863e-164	5.12321e-163	-6.60797e-164	-1.07622e-162	5.97234e-163	-9.22622e-164	-1.01991e-163	-5.05506e-163	-7.46418e-163	-3.92798e-163	1.88964e-163	0
5.13365e-164	-8.58882e-163	4.77582e-165	-9.61185e-164	1.07008e-162	1.52955e-163	2.03255e-164	-2.42361e-163	-1.40004e-163	-1.03944e-162	3.60441e-163	-4.80026e-163	-3.91188e-163	9.94387e-163	-6.46123e-163	-1.40329e-163	-1.1293e-164	-2.85273e-163	1.0356e-163	-5.27863e-164	5.12321e-163	-6.60797e-164	-1.07622e-162	5.97234e-163	-9.22622e-164	-1.01991e-163	-5.05506e-163	-7.46418e-163	-3.92798e-163	1.88964e-163	0
5.13365e-164	-8.58882e-163	4.77582e-165	-9.61185e-164	1.07008e-162	1.52955e-163	2.03255e-164	-2.42361e-163	-1.40004e-163	-1.03944e-162	3.60441e-163	-4.80026e-163	-3.91188e-163	9.94387e-163	-6.46123e-163	-1.40329e-163	-1.1293e-164	-2.85273e-163	1.0356e-163	-5.27863e-164	5.12321e-163	-6.60797e-164	-1.07622e-162	5.97234e-163	-9.22622e-164	-1.01991e-163	-5.05506e-163	-7.46418e-163	-3.92798e-163	1.88964e-163	0
5.13365e-164	-8.58882e-163	4.77582e-165	-9.61185e-164	1.07008e-162	1.52955e-163	2.03255e-164	-2.42361e-163	-1.40004e-163	-1.03944e-162	3.60441e-163	-4.80026e-163	-3.91188e-163	9.94387e-163	-6.46123e-163	-1.40329e-163	-1.1293e-164	-2.85273e-163	1.0356e-163	-5.27863e-164	5.12321e-163	-6.60797e-164	-1.07622e-162	5.97234e-163	-9.22622e-164	-1.01991e-163	-5.05506e-163	-7.46418e-163	-3.92798e-163	1.88964e-163	0
5.13365e-164	-8.58882e-163	4.77582e-165	-9.61185e-164	1.07008e-162	1.52955e-163	2.03255e-164	-2.42361e-163	-1.40004e-163	-1.03944e-162	3.60441e-163	-4.80026e-163	-3.91188e-163	9.94387e-163	-6.46123e-163	-1.40329e-163	-1.1293e-164	-2.85273e-163	1.0356e-163	-5.27863e-164	5.12321e-163	-6.60797e-164	-1.07622e-162	5.97234e-163	-9.22622e-164	-1.01991e-163	-5.05506e-163	-7.46418e-163	-3.92798e-163	1.88964e-163	0
5.13365e-164	-8.58882e-163	4.77582e-165	-9.61185e-164	1.07008e-162	1.52955e-163	2.03255e-164	-2.42361e-163	-1.40004e-163	-1.03944e-162	3.60441e-163	-4.80026e-163	-3.91188e-163	9.94387e-163	-6.46123e-163	-1.40329e-163	-1.1293e-164	-2.85273e-163	1.0356e-163	-5.27863e-164	5.12321e-163	-6.60797e-164	-1.07622e-162	5.97234e-163	-9.22622e-164	-1.01991e-163	-5.05506e-163	-7.46418e-163	-3.92798e-163	1.88964e-163	0
5.13365e-164	-8.58882e-163	4.77582e-165	-9.61185e-164	1.07008e-162	1.52955e-163	2.03255e-164	-2.42361e-163	-1.40004e-163	-1.03944e-162	3.60441e-163	-4.80026e-163	-3.91188e-163	9.94387e-163	-6.46123e-163	-1.40329e-163	-1.1293e-164	-2.85273e-163	1.0356e-163	-5.27863e-164	5.12321e-163	-6.60797e-164	-1.07622e-162	5.97234e-163	-9.22622e-164	-1.01991e-163	-5.05506e-163	-7.46418e-163	-3.92798e-163	1.88964e-163	0
5.13365e-164	-8.58882e-163	4.77582e-165	-9.61185e-164	1.07008e-162	1.52955e-163	2.03255e-164	-2.42361e-163	-1.40004e-163	-1.03944e-162	3.60441e-163	-4.80026e-163	-3.91188e-163	9.94387e-163	-6.46123e-163	-1.40329e-163	-1.1293e-164	-2.85273e-163	1.0356e-163	-5.27863e-164	5.12321e-163	-6.60797e-164	-1.07622e-162	5.97234e-163	-9.22622e-164	-1.01991e-163	-5.05506e-163	-7.46418e-163	-3.92798e-163	1.88964e-163	0
5.13365e-164	-8.58882e-163	4.77582e-165	-9.61185e-164	1.07008e-162	1.52955e-163	2.03255e-164	-2.42361e-163	-1.40004e-163	-1.03944e-162	3.60441e-163	-4.80026e-163	-3.91188e-163	9.94387e-163	-6.46123e-163	-1.40329e-163	-1.1293e-164	-2.85273e-163	1.0356e-163	-5.27863e-164	5.12321e-163	-6.60797e-164	-1.07622e-162	5.97234e-163	-9.22622e-164	-1.01991e-163	-5.05506e-163	-7.46418e-163	-3.92798e-163	1.88964e-163	0
5.13365e-164	-8.58882e-163	4.77582e-165	-9.61185e-164	1.07008e-162	1.52955e-163	2.03255e-164	-2.42361e-163	-1.40004e-163	-1.03944e-162	3.60441e-163	-4.80026e-163	-3.91188e-163	9.94387e-163	-6.46123e-163	-1.40329e-163	-1.1293e-164	-2.85273e-163	1.0356e-163	-5.27863e-164	5.12321e-163	-6.60797e-164	-1.07622e-162	5.97234e-163	-9.22622e-164	-1.01991e-163	-5.05506e-163	-7.46418e-163	-3.92798e-163	1.88964e-163	0
5.13365e-164	-8.58882e-163	4.77582e-165	-9.61185e-164	1.07008e-162	1.52955e-163	2.03255e-164	-2.42361e-163	-1.40004e-163	-1.03944e-162	3.60441e-163	-4.80026e-163	-3.91188e-163	9.94387e-163	-6.46123e-163	-1.40329e-163	-1.1293e-164	-2.85273e-163	1.0356e-163	-5.27863e-164	5.12321e-163	-6.60797e-164	-1.07622e-162	5.97234e-163	-9.22622e-164	-1.01991e-163	-5.05506e-163	-7.46418e-163	-3.92798e-163	1.88964e-163	0
5.13365e-164	-8.58882e-163	4.77582e-165	-9.61185e-164	1.07008e-162	1.52955e-163	2.03255e-164	-2.42361e-163	-1.40004e-163	-1.03944e-162	3.60441e-163	-4.80026e-163	-3.91188e-163	9.94387e-163	-6.46123e-163	-1.40329e-163	-1.1293e-164	-2.85273e-163	1.0356e-163	-5.27863e-164	5.12321e-163	-6.60797e-164	-1.07622e-162	5.97234e-163	-9.22622e-164	-1.01991e-163	-5.05506e-163	-7.46418e-163	-3.92798e-163	1.88964e-163	0
5.13365e-164	-8.58882e-163	4.77582e-165	-9.61185e-164	1.07008e-162	1.52955e-163	2.03255e-164	-2.42361e-163	-1.40004e-163	-1.03944e-162	3.60441e-163	-4.80026e-163	-3.91188e-163	9.94387e-163	-6.46123e-163	-1.40329e-163	-1.1293e-164	-2.85273e-163	1.0356e-163	-5.27863e-164	5.12321e-163	-6.60797e-164	-1.07622e-162	5.97234e-163	-9.22622e-164	-1.01991e-163	-5.05506e-163	-7.46418e-163	-3.92798e-163	1.88964e-163	0
5.13365e-164	-8.58882e-163	4.77582e-165	-9.61185e-164	1.07008e-162	1.52955e-163	2.03255e-164	-2.42361e-163	-1.40004e-163	-1.03944e-162	3.60441e-163	-4.80026e-163	-3.91188e-163	9.94387e-163	-6.46123e-163	-1.40329e-163	-1.1293e-164	-2.85273e-163	1.0356e-163	-5.27863e-164	5.12321e-163	-6.60797e-164	-1.07622e-162	5.97234e-163	-9.22622e-164	-1.01991e-163	-5.05506e-163	-7.46418e-163	-3.92798e-163	1.88964e-163	0
5.13365e-164	-8.58882e-163	4.77582e-165	-9.61185e-164	1.07008e-162	1.52955e-163	2.03255e-164	-2.42361e-163	-1.40004e-163	-1.03944e-162	3.60441e-163	-4.80026e-163	-3.91188e-163	9.94387e-163	-6.46123e-163	-1.40329e-163	-1.1293e-164	-2.85273e-163	1.0356e-163	-5.27863e-164	5.12321e-163	-6.60797e-164	-1.07622e-162	5.97234e-163	-9.22622e-164	-1.01991e-163	-5.05506e-163	-7.46418e-163	-3.92798e-163	1.88964e-163	0
5.13365e-164	-8.58882e-163	4.77582e-165	-9.61185e-164	1.07008e-162	1.52955e-163	2.03255e-164	-2.42361e-163	-1.40004e-163	-1.03944e-162	3.60441e-163	-4.80026e-163	-3.91188e-163	9.94387e-163	-6.46123e-163	-1.40329e-163	-1.1293e-164	-2.85273e-163	1.0356e-163	-5.27863e-164	5.12321e-163	-6.60797e-164	-1.07622e-162	5.97234e-163	-9.22622e-164	-1.01991e-163	-5.05506e-163	-7.46418e-163	-3.92798e-163	1.88964e-163	0
5.13365e-164	-8.58882e-163	4.77582e-165	-9.61185e-164	1.07008e-162	1.52955e-163	2.03255e-164	-2.42361e-163	-1.40004e-163	-1.03944e-162	3.60441e-163	-4.80026e-163	-3.91188e-163	9.94387e-163	-6.46123e-163	-1.40329e-163	-1.1293e-164	-2.85273e-163	1.0356e-163	-5.27863e-164	5.12321e-163	-6.60797e-164	-1.07622e-162	5.97234e-163	-9.22622e-164	-1.01991e-163	-5.05506e-163	-7.46418e-163	-3.92798e-163	1.88964e-163	0
5.13365e-164	-8.58882e-163	4.77582e-165	-9.61185e-164	1.07008e-162	1.52955e-163	2.03255e-164	-2.42361e-163	-1.40004e-163	-1.03944e-162	3.60441e-163	-4.80026e-163	-3.91188e-163	9.94387e-163	-6.46123e-163	-1.40329e-163	-1.1293e-164	-2.85273e-163	1.0356e-163	-5.27863e-164	5.12321e-163	-6.60797e-164	-1.07622e-162	5.97234e-163	-9.22622e-164	-1.01991e-163	-5.05506e-163	-7.46418e-163	-3.92798e-163	1.88964e-163	0
5.13365e-164	-8.58882e-163	4.77582e-165	-9.61185e-164	1.07008e-162	1.52955e-163	2.03255e-164	-2.42361e-163	-1.40004e-163	-1.03944e-162	3.60441e-163	-4.80026e-163	-3.91188e-163	9.94387e-163	-6.46123e-163	-1.40329e-163	-1.1293e-164	-2.85273e-163	1.0356e-163	-5.27863e-164	5.12321e-163	-6.60797e-164	-1.07622e-162	5.97234e-163	-9.22622e-164	-1.01991e-163	-5.05506e-163	-7.46418e-163	-3.92798e-163	1.88964e-163	0
5.13365e-164	-8.58882e-163	4.77582e-165	-9.61185e-164	1.07008e-162	1.52955e-163	2.03255e-164	-2.42361e-163	-1.40004e-163	-1.03944e-162	3.60441e-163	-4.80026e-163	-3.91188e-163	9.94387e-163	-6.46123e-163	-1.40329e-163	-1.1293e-164	-2.85273e-163	1.0356e-163	-5.27863e-164	5.12321e-163	-6.60797e-164	-1.07622e-162	5.97234e-163	-9.22622e-164	-1.01991e-163	-5.05506e-163	-7.46418e-163	-3.92798e-163	1.88964e-163	0
5.13365e-164	-8.58882e-163	4.77582e-165	-9.61185e-164	1.07008e-162	1.52955e-163	2.03255e-164	-2.42361e-163	-1.40004e-163	-1.03944e-162	3.60441e-163	-4.80026e-163	-3.91188e-163	9.94387e-163	-6.46123e-163	-1.40329e-163	-1.1293e-164	-2.85273e-163	1.0356e-163	-5.27863e-164	5.12321e-163	-6.60797e-164	-1.07622e-162	5.97234e-163	-9.22622e-164	-1.01991e-163	-5.05506e-163	-7.46418e-163	-3.92798e-163	1.88964e-163	0
5.13365e-164	-8.58882e-163	4.77582e-165	-9.61185e-164	1.07008e-162	1.52955e-163	2.03255e-164	-2.42361e-163	-1.40004e-163	-1.03944e-162	3.60441e-163	-4.80026e-163	-3.91188e-163	9.94387e-163	-6.46123e-163	-1.40329e-163	-1.1293e-164	-2.85273e-163	1.0356e-163	-5.27863e-164	5.12321e-163	-6.60797e-164	-1.07622e-162	5.97234e-163	-9.22622e-164	-1.01991e-163	-5.05506e-163	-7.46418e-163	-3.92798e-163	1.88964e-163	0
5.13365e-164	-8.58882e-163	4.77582e-165	-9.61185e-164	1.07008e-162	1.52955e-163	2.03255e-164	-2.42361e-163	-1.40004e-163	-1.03944e-162	3.60441e-163	-4.80026e-163	-3.91188e-163	9.94387e-163	-6.46123e-163	-1.40329e-163	-1.1293e-164	-2.85273e-163	1.0356e-163	-5.27863e-164	5.12321e-163	-6.60797e-164	-1.07622e-162	5.97234e-163	-9.22622e-164	-1.01991e-163	-5.05506e-163	-7.46418e-163	-3.92798e-163	1.88964e-163	0
5.13365e-164	-8.58882e-163	4.77582e-165	-9.61185e-164	1.07008e-162	1.52955e-163	2.03255e-164	-2.42361e-163	-1.40004e-163	-1.03944e-162	3.60441e-163	-4.80026e-163	-3.91188e-163	9.94387e-163	-6.46123e-163	-1.40329e-163	-1.1293e-164	-2.85273e-163	1.0356e-163	-5.27863e-164	5.12321e-163	-6.60797e-164	-1.07622e-162	5.97234e-163	-9.22622e-164	-1.01991e-163	-5.05506e-163	-7.46418e-163	-3.92798e-163	1.88964e-163	0
5.13365e-164	-8.58882e-163	4.77582e-165	-9.61185e-164	1.07008e-162	1.52955e-163	2.03255e-164	-2.42361e-163	-1.40004e-163	-1.03944e-162	3.60441e-163	-4.80026e-163	-3.91188e-163	9.94387e-163	-6.46123e-163	-1.40329e-163	-1.1293e-164	-2.85273e-163	1.0356e-163	-5.27863e-164	5.12321e-163	-6.60797e-164	-1.07622e-162	5.97234e-163	-9.22622e-164	-1.01991e-163	-5.05506e-163	-7.46418e-163	-3.92798e-163	1.88964e-163	0
5.13365e-164	-8.58882e-163	4.77582e-165	-9.61185e-164	1.07008e-162	1.52955e-163	2.03255e-164	-2.42361e-163	-1.40004e-163	-1.03944e-162	3.60441e-163	-4.80026e-163	-3.91188e-163	9.94387e-163	-6.46123e-163	-1.40329e-163	-1.1293e-164	-2.85273e-163	1.0356e-163	-5.27863e-164	5.12321e-163	-6.60797e-164	-1.07622e-162	5.97234e-163	-9.22622e-164	-1.01991e-163	-5.05506e-163	-7.46418e-163	-3.92798e-163	1.88964e-163	0
5.13365e-164	-8.58882e-163	4.77582e-165	-9.61185e-164	1.07008e-162	1.52955e-163	2.03255e-164	-2.42361e-163	-1.40004e-163	-1.03944e-162	3.60441e-163	-4.80026e-163	-3.91188e-163	9.94387e-163	-6.46123e-163	-1.40329e-163	-1.1293e-164	-2.85273e-163	1.0356e-163	-5.27863e-164	5.12321e-163	-6.60797e-164	-1.07622e-162	5.97234e-163	-9.22622e-164	-1.01991e-163	-5.05506e-163	-7.46418e-163	-3.92798e-163	1.88964e-163	0
5.13365e-164	-8.58882e-163	4.77582e-165	-9.61185e-164	1.07008e-162	1.52955e-163	2.03255e-164	-2.42361e-163	-1.40004e-163	-1.03944e-162	3.60441e-163	-4.80026e-163	-3.91188e-163	9.94387e-163	-6.46123e-163	-1.40329e-163	-1.1293e-164	-2.85273e-163	1.0356e-163	-5.27863e-164	5.12321e-163	-6.60797e-164	-1.07622e-162	5.97234e-163	-9.22622e-164	-1.01991e-163	-5.05506e-163	-7.46418e-163	-3.92798e-163	1.88964e-163	0
5.13365e-164	-8.58882e-163	4.77582e-165	-9.61185e-164	1.07008e-162	1.52955e-163	2.03255e-164	-2.42361e-163	-1.40004e-163	-1.03944e-162	3.60441e-163	-4.80026e-163	-3.91188e-163	9.94387e-163	-6.46123e-163	-1.40329e-163	-1.1293e-164	-2.85273e-163	1.0356e-163	-5.27863e-164	5.12321e-163	-6.60797e-164	-1.07622e-162	5.97234e-163	-9.22622e-164	-1.01991e-163	-5.05506e-163	-7.46418e-163	-3.92798e-163	1.88964e-163	0
5.13365e-164	-8.58882e-163	4.77582e-165	-9.61185e-164	1.07008e-162	1.52955e-163	2.03255e-164	-2.42361e-163	-1.40004e-163	-1.03944e-162	3.60441e-163	-4.80026e-163	-3.91188e-163	9.94387e-163	-6.46123e-163	-1.40329e-163	-1.1293e-164	-2.85273e-163	1.0356e-163	-5.27863e-164	5.12321e-163	-6.60797e-164	-1.07622e-162	5.97234e-163	-9.22622e-164	-1.01991e-163	-5.05506e-163	-7.46418e-163	-3.92798e-163	1.88964e-163	0
5.13365e-164	-8.58882e-163	4.77582e-165	-9.61185e-164	1.07008e-162	1.52955e-163	2.03255e-164	-2.42361e-163	-1.40004e-163	-1.03944e-162	3.60441e-163	-4.80026e-163	-3.91188e-163	9.94387e-163	-6.46123e-163	-1.40329e-163	-1.1293e-164	-2.85273e-163	1.0356e-163	-5.27863e-164	5.12321e-163	-6.60797e-164	-1.07622e-162	5.97234e-163	-9.22622e-164	-1.01991e-163	-5.05506e-163	-7.46418e-163	-3.92798e-163	1.88964e-163	0
5.13365e-164	-8.58882e-163	4.77582e-165	-9.61185e-164	1.07008e-162	1.52955e-163	2.03255e-164	-2.42361e-163	-1.40004e-163	-1.03944e-162	3.60441e-163	-4.80026e-163	-3.91188e-163	9.94387e-163	-6.46123e-163	-1.40329e-163	-1.1293e-164	-2.85273e-163	1.0356e-163	-5.27863e-164	5.12321e-163	-6.60797e-164	-1.07622e-162	5.97234e-163	-9.22622e-164	-1.01991e-163	-5.05506e-163	-7.46418e-163	-3.92798e-163	1.88964e-163	0
5.13365e-164	-8.58882e-163	4.77582e-165	-9.61185e-164	1.07008e-162	1.52955e-163	2.03255e-164	-2.42361e-163	-1.40004e-163	-1.03944e-162	3.60441e-163	-4.80026e-163	-3.91188e-163	9.94387e-163	-6.46123e-163	-1.40329e-163	-1.1293e-164	-2.85273e-163	1.0356e-163	-5.27863e-164	5.12321e-163	-6.60797e-164	-1.07622e-162	5.97234e-163	-9.22622e-164	-1.01991e-163	-5.05506e-163	-7.46418e-163	-3.92798e-163	1.88964e-163	0
5.13365e-164	-8.58882e-163	4.77582e-165	-9.61185e-164	1.07008e-162	1.52955e-163	2.03255e-164	-2.42361e-163	-1.40004e-163	-1.03944e-162	3.60441e-163	-4.80026e-163	-3.91188e-163	9.94387e-163	-6.46123e-163	-1.40329e-163	-1.1293e-164	-2.85273e-163	1.0356e-163	-5.27863e-164	5.12321e-163	-6.60797e-164	-1.07622e-162	5.97234e-163	-9.22622e-164	-1.01991e-163	-5.05506e-163	-7.46418e-163	-3.92798e-163	1.88964e-163	0
5.13365e-164	-8.58882e-163	4.77582e-165	-9.61185e-164	1.07008e-162	1.52955e-163	2.03255e-164	-2.42361e-163	-1.40004e-163	-1.03944e-162	3.60441e-163	-4.80026e-163	-3.91188e-163	9.94387e-163	-6.46123e-163	-1.40329e-163	-1.1293e-164	-2.85273e-163	1.0356e-163	-5.27863e-164	5.12321e-163	-6.60797e-164	-1.07622e-162	5.97234e-163	-9.22622e-164	-1.01991e-163	-5.05506e-163	-7.46418e-163	-3.92798e-163	1.88964e-163	0
5.13365e-164	-8.58882e-163	4.77582e-165	-9.61185e-164	1.07008e-162	1.52955e-163	2.03255e-164	-2.42361e-163	-1.40004e-163	-1.03944e-162	3.60441e-163	-4.80026e-163	-3.91188e-163	9.94387e-163	-6.46123e-163	-1.40329e-163	-1.1293e-164	-2.85273e-163	1.0356e-163	-5.27863e-164	5.12321e-163	-6.60797e-164	-1.07622e-162	5.97234e-163	-9.22622e-164	-1.01991e-163	-5.05506e-163	-7.46418e-163	-3.92798e-163	1.88964e-163	0
5.13365e-164	-8.58882e-163	4.77582e-165	-9.61185e-164	1.07008e-162	1.52955e-163	2.03255e-164	-2.42361e-163	-1.40004e-163	-1.03944e-162	3.60441e-163	-4.80026e-163	-3.91188e-163	9.94387e-163	-6.46123e-163	-1.40329e-163	-1.1293e-164	-2.85273e-163	1.0356e-163	-5.27863e-164	5.12321e-163	-6.60797e-164	-1.07622e-162	5.97234e-163	-9.22622e-164	-1.01991e-163	-5.05506e-163	-7.46418e-163	-3.92798e-163	1.88964e-163	0
5.13365e-164	-8.58882e-163	4.77582e-165	-9.61185e-164	1.07008e-162	1.52955e-163	2.03255e-164	-2.42361e-163	-1.40004e-163	-1.03944e-162	3.60441e-163	-4.80026e-163	-3.91188e-163	9.94387e-163	-6.46123e-163	-1.40329e-163	-1.1293e-164	-2.85273e-163	1.0356e-163	-5.27863e-164	5.12321e-163	-6.60797e-164	-1.07622e-162	5.97234e-163	-9.22622e-164	-1.01991e-163	-5.05506e-163	-7.46418e-163	-3.92798e-163	1.88964e-163	0
5.13365e-164	-8.58882e-163	4.77582e-165	-9.61185e-164	1.07008e-162	1.52955e-163	2.03255e-164	-2.42361e-163	-1.40004e-163	-1.03944e-162	3.60441e-163	-4.80026e-163	-3.91188e-163	9.94387e-163	-6.46123e-163	-1.40329e-163	-1.1293e-164	-2.85273e-163	1.0356e-163	-5.27863e-164	5.12321e-163	-6.60797e-164	-1.07622e-162	5.97234e-163	-9.22622e-164	-1.01991e-163	-5.05506e-163	-7.46418e-163	-3.92798e-163	1.88964e-163	0
5.13365e-164	-8.58882e-163	4.77582e-165	-9.61185e-164	1.07008e-162	1.52955e-163	2.03255e-164	-2.42361e-163	-1.40004e-163	-1.03944e-162	3.60441e-163	-4.80026e-163	-3.91188e-163	9.94387e-163	-6.46123e-163	-1.40329e-163	-1.1293e-164	-2.85273e-163	1.0356e-163	-5.27863e-164	5.12321e-163	-6.60797e-164	-1.07622e-162	5.97234e-163	-9.22622e-164	-1.01991e-163	-5.05506e-163	-7.46418e-163	-3.92798e-163	1.88964e-163	0
5.13365e-164	-8.58882e-163	4.77582e-165	-9.61185e-164	1.07008e-162	1.52955e-163	2.03255e-164	-2.42361e-163	-1.40004e-163	-1.03944e-162	3.60441e-163	-4.80026e-163	-3.91188e-163	9.94387e-163	-6.46123e-163	-1.40329e-163	-1.1293e-164	-2.85273e-163	1.0356e-163	-5.27863e-164	5.12321e-163	-6.60797e-164	-1.07622e-162	5.97234e-163	-9.22622e-164	-1.01991e-163	-5.05506e-163	-7.46418e-163	-3.92798e-163	1.88964e-163	0
5.13365e-164	-8.58882e-163	4.77582e-165	-9.61185e-164	1.07008e-162	1.52955e-163	2.03255e-164	-2.42361e-163	-1.40004e-163	-1.03944e-162	3.60441e-163	-4.80026e-163	-3.91188e-163	9.94387e-163	-6.46123e-163	-1.40329e-163	-1.1293e-164	-2.85273e-163	1.0356e-163	-5.27863e-164	5.12321e-163	-6.60797e-164	-1.07622e-162	5.97234e-163	-9.22622e-164	-1.01991e-163	-5.05506e-163	-7.46418e-163	-3.92798e-163	1.88964e-163	0
5.13365e-164	-8.58882e-163	4.77582e-165	-9.61185e-164	1.07008e-162	1.52955e-163	2.03255e-164	-2.42361e-163	-1.40004e-163	-1.03944e-162	3.60441e-163	-4.80026e-163	-3.91188e-163	9.94387e-163	-6.46123e-163	-1.40329e-163	-1.1293e-164	-2.85273e-163	1.0356e-163	-5.27863e-164	5.12321e-163	-6.60797e-164	-1.07622e-162	5.97234e-163	-9.22622e-164	-1.01991e-163	-5.05506e-163	-7.46418e-163	-3.92798e-163	1.88964e-163	0
5.13365e-164	-8.58882e-163	4.77582e-165	-9.61185e-164	1.07008e-162	1.52955e-163	2.03255e-164	-2.42361e-163	-1.40004e-163	-1.03944e-162	3.60441e-163	-4.80026e-163	-3.91188e-163	9.94387e-163	-6.46123e-163	-1.40329e-163	-1.1293e-164	-2.85273e-163	1.0356e-163	-5.27863e-164	5.12321e-163	-6.60797e-164	-1.07622e-162	5.97234e-163	-9.22622e-164	-1.01991e-163	-5.05506e-163	-7.46418e-163	-3.92798e-163	1.88964e-163	0
5.13365e-164	-8.58882e-163	4.77582e-165	-9.61185e-164	1.07008e-162	1.52955e-163	2.03255e-164	-2.42361e-163	-1.40004e-163	-1.03944e-162	3.60441e-163	-4.80026e-163	-3.91188e-163	9.94387e-163	-6.46123e-163	-1.40329e-163	-1.1293e-164	-2.85273e-163	1.0356e-163	-5.27863e-164	5.12321e-163	-6.60797e-164	-1.07622e-162	5.97234e-163	-9.22622e-164	-1.01991e-163	-5.05506e-163	-7.46418e-163	-3.92798e-163	1.88964e-163	0
5.13365e-164	-8.58882e-163	4.77582e-165	-9.61185e-164	1.07008e-162	1.52955e-163	2.03255e-164	-2.42361e-163	-1.40004e-163	-1.03944e-162	3.60441e-163	-4.80026e-163	-3.91188e-163	9.94387e-163	-6.46123e-163	-1.40329e-163	-1.1293e-164	-2.85273e-163	1.0356e-163	-5.27863e-164	5.12321e-163	-6.60797e-164	-1.07622e-162	5.97234e-163	-9.22622e-164	-1.01991e-163	-5.05506e-163	-7.46418e-163	-3.92798e-163	1.88964e-163	0
5.13365e-164	-8.58882e-163	4.77582e-165	-9.61185e-164	1.07008e-162	1.52955e-163	2.03255e-164	-2.42361e-163	-1.40004e-163	-1.03944e-162	3.60441e-163	-4.80026e-163	-3.91188e-163	9.94387e-163	-6.46123e-163	-1.40329e-163	-1.1293e-164	-2.85273e-163	1.0356e-163	-5.27863e-164	5.12321e-163	-6.60797e-164	-1.07622e-162	5.97234e-163	-9.22622e-164	-1.01991e-163	-5.05506e-163	-7.46418e-163	-3.92798e-163	1.88964e-163	0
5.13365e-164	-8.58882e-163	4.77582e-165	-9.61185e-164	1.07008e-162	1.52955e-163	2.03255e-164	-2.42361e-163	-1.40004e-163	-1.03944e-162	3.60441e-163	-4.80026e-163	-3.91188e-163	9.94387e-163	-6.46123e-163	-1.40329e-163	-1.1293e-164	-2.85273e-163	1.0356e-163	-5.27863e-164	5.12321e-163	-6.60797e-164	-1.07622e-162	5.97234e-163	-9.22622e-164	-1.01991e-163	-5.05506e-163	-7.46418e-163	-3.92798e-163	1.88964e-163	0
5.13365e-164	-8.58882e-163	4.77582e-165	-9.61185e-164	1.07008e-162	1.52955e-163	2.03255e-164	-2.42361e-163	-1.40004e-163	-1.03944e-162	3.60441e-163	-4.80026e-163	-3.91188e-163	9.94387e-163	-6.46123e-163	-1.40329e-163	-1.1293e-164	-2.85273e-163	1.0356e-163	-5.27863e-164	5.12321e-163	-6.60797e-164	-1.07622e-162	5.97234e-163	-9.22622e-164	-1.01991e-163	-5.05506e-163	-7.46418e-163	-3.92798e-163	1.88964e-163	0
5.13365e-164	-8.58882e-163	4.77582e-165	-9.61185e-164	1.07008e-162	1.52955e-163	2.03255e-164	-2.42361e-163	-1.40004e-163	-1.03944e-162	3.60441e-163	-4.80026e-163	-3.91188e-163	9.94387e-163	-6.46123e-163	-1.40329e-163	-1.1293e-164	-2.85273e-163	1.0356e-163	-5.27863e-164	5.12321e-163	-6.60797e-164	-1.07622e-162	5.97234e-163	-9.22622e-164	-1.01991e-163	-5.05506e-163	-7.46418e-163	-3.92798e-163	1.88964e-163	0
5.13365e-164	-8.58882e-163	4.77582e-165	-9.61185e-164	1.07008e-162	1.52955e-163	2.03255e-164	-2.42361e-163	-1.40004e-163	-1.03944e-162	3.60441e-163	-4.80026e-163	-3.91188e-163	9.94387e-163	-6.46123e-163	-1.40329e-163	-1.1293e-164	-2.85273e-163	1.0356e-163	-5.27863e-164	5.12321e-163	-6.60797e-164	-1.07622e-162	5.97234e-163	-9.22622e-164	-1.01991e-163	-5.05506e-163	-7.46418e-163	-3.92798e-163	1.88964e-163	0
5.13365e-164	-8.58882e-163	4.77582e-165	-9.61185e-164	1.07008e-162	1.52955e-163	2.03255e-164	-2.42361e-163	-1.40004e-163	-1.03944e-162	3.60441e-163	-4.80026e-163	-3.91188e-163	9.94387e-163	-6.46123e-163	-1.40329e-163	-1.1293e-164	-2.85273e-163	1.0356e-163	-5.27863e-164	5.12321e-163	-6.60797e-164	-1.07622e-162	5.97234e-163	-9.22622e-164	-1.01991e-163	-5.05506e-163	-7.46418e-163	-3.92798e-163	1.88964e-163	0
5.13365e-164	-8.58882e-163	4.77582e-165	-9.61185e-164	1.07008e-162	1.52955e-163	2.03255e-164	-2.42361e-163	-1.40004e-163	-1.03944e-162	3.60441e-163	-4.80026e-163	-3.91188e-163	9.94387e-163	-6.46123e-163	-1.40329e-163	-1.1293e-164	-2.85273e-163	1.0356e-163	-5.27863e-164	5.12321e-163	-6.60797e-164	-1.07622e-162	5.97234e-163	-9.22622e-164	-1.01991e-163	-5.05506e-163	-7.46418e-163	-3.92798e-163	1.88964e-163	0
5.13365e-164	-8.58882e-163	4.77582e-165	-9.61185e-164	1.07008e-162	1.52955e-163	2.03255e-164	-2.42361e-163	-1.40004e-163	-1.03944e-162	3.60441e-163	-4.80026e-163	-3.91188e-163	9.94387e-163	-6.46123e-163	-1.40329e-163	-1.1293e-164	-2.85273e-163	1.0356e-163	-5.27863e-164	5.12321e-163	-6.60797e-164	-1.07622e-162	5.97234e-163	-9.22622e-164	-1.01991e-163	-5.05506e-163	-7.46418e-163	-3.92798e-163	1.88964e-163	0
5.13365e-164	-8.58882e-163	4.77582e-165	-9.61185e-164	1.07008e-162	1.52955e-163	2.03255e-164	-2.42361e-163	-1.40004e-163	-1.03944e-162	3.60441e-163	-4.80026e-163	-3.91188e-163	9.94387e-163	-6.46123e-163	-1.40329e-163	-1.1293e-164	-2.85273e-163	1.0356e-163	-5.27863e-164	5.12321e-163	-6.60797e-164	-1.07622e-162	5.97234e-163	-9.22622e-164	-1.01991e-163	-5.05506e-163	-7.46418e-163	-3.92798e-163	1.88964e-163	0
5.13365e-164	-8.58882e-163	4.77582e-165	-9.61185e-164	1.07008e-162	1.52955e-163	2.03255e-164	-2.42361e-163	-1.40004e-163	-1.03944e-162	3.60441e-163	-4.80026e-163	-3.91188e-163	9.94387e-163	-6.46123e-163	-1.40329e-163	-1.1293e-164	-2.85273e-163	1.0356e-163	-5.27863e-164	5.12321e-163	-6.60797e-164	-1.07622e-162	5.97234e-163	-9.22622e-164	-1.01991e-163	-5.05506e-163	-7.46418e-163	-3.92798e-163	1.88964e-163	0
5.13365e-164	-8.58882e-163	4.77582e-165	-9.61185e-164	1.07008e-162	1.52955e-163	2.03255e-164	-2.42361e-163	-1.40004e-163	-1.03944e-162	3.60441e-163	-4.80026e-163	-3.91188e-163	9.94387e-163	-6.46123e-163	-1.40329e-163	-1.1293e-164	-2.85273e-163	1.0356e-163	-5.27863e-164	5.12321e-163	-6.60797e-164	-1.07622e-162	5.97234e-163	-9.22622e-164	-1.01991e-163	-5.05506e-163	-7.46418e-163	-3.92798e-163	1.88964e-163	0
5.13365e-164	-8.58882e-163	4.77582e-165	-9.61185e-164	1.07008e-162	1.52955e-163	2.03255e-164	-2.42361e-163	-1.40004e-163	-1.03944e-162	3.60441e-163	-4.80026e-163	-3.91188e-163	9.94387e-163	-6.46123e-163	-1.40329e-163	-1.1293e-164	-2.85273e-163	1.0356e-163	-5.27863e-164	5.12321e-163	-6.60797e-164	-1.07622e-162	5.97234e-163	-9.22622e-164	-1.01991e-163	-5.05506e-163	-7.46418e-163	-3.92798e-163	1.88964e-163	0
5.13365e-164	-8.58882e-163	4.77582e-165	-9.61185e-164	1.07008e-162	1.52955e-163	2.03255e-164	-2.42361e-163	-1.40004e-163	-1.03944e-162	3.60441e-163	-4.80026e-163	-3.91188e-163	9.94387e-163	-6.46123e-163	-1.40329e-163	-1.1293e-164	-2.85273e-163	1.0356e-163	-5.27863e-164	5.12321e-163	-6.60797e-164	-1.07622e-162	5.97234e-163	-9.22622e-164	-1.01991e-163	-5.05506e-163	-7.46418e-163	-3.92798e-163	1.88964e-163	0
5.13365e-164	-8.58882e-163	4.77582e-165	-9.61185e-164	1.07008e-162	1.52955e-163	2.03255e-164	-2.42361e-163	-1.40004e-163	-1.03944e-162	3.60441e-163	-4.80026e-163	-3.91188e-163	9.94387e-163	-6.46123e-163	-1.40329e-163	-1.1293e-164	-2.85273e-163	1.0356e-163	-5.27863e-164	5.12321e-163	-6.60797e-164	-1.07622e-162	5.97234e-163	-9.22622e-164	-1.01991e-163	-5.05506e-163	-7.46418e-163	-3.92798e-163	1.88964e-163	0
5.13365e-164	-8.58882e-163	4.77582e-165	-9.61185e-164	1.07008e-162	1.52955e-163	2.03255e-164	-2.42361e-163	-1.40004e-163	-1.03944e-162	3.60441e-163	-4.80026e-163	-3.91188e-163	9.94387e-163	-6.46123e-163	-1.40329e-163	-1.1293e-164	-2.85273e-163	1.0356e-163	-5.27863e-164	5.12321e-163	-6.60797e-164	-1.07622e-162	5.97234e-163	-9.22622e-164	-1.01991e-163	-5.05506e-163	-7.46418e-163	-3.92798e-163	1.88964e-163	0
5.13365e-164	-8.58882e-163	4.77582e-165	-9.61185e-164	1.07008e-162	1.52955e-163	2.03255e-164	-2.42361e-163	-1.40004e-163	-1.03944e-162	3.60441e-163	-4.80026e-163	-3.91188e-163	9.94387e-163	-6.46123e-163	-1.40329e-163	-1.1293e-164	-2.85273e-163	1.0356e-163	-5.27863e-164	5.12321e-163	-6.60797e-164	-1.07622e-162	5.97234e-163	-9.22622e-164	-1.01991e-163	-5.05506e-163	-7.46418e-163	-3.92798e-163	1.88964e-163	0
5.13365e-164	-8.58882e-163	4.77582e-165	-9.61185e-164	1.07008e-162	1.52955e-163	2.03255e-164	-2.42361e-163	-1.40004e-163	-1.03944e-162	3.60441e-163	-4.80026e-163	-3.91188e-163	9.94387e-163	-6.46123e-163	-1.40329e-163	-1.1293e-164	-2.85273e-163	1.0356e-163	-5.27863e-164	5.12321e-163	-6.60797e-164	-1.07622e-162	5.97234e-163	-9.22622e-164	-1.01991e-163	-5.05506e-163	-7.46418e-163	-3.92798e-163	1.88964e-163	0
5.13365e-164	-8.58882e-163	4.77582e-165	-9.61185e-164	1.07008e-162	1.52955e-163	2.03255e-164	-2.42361e-163	-1.40004e-163	-1.03944e-162	3.60441e-163	-4.80026e-163	-3.91188e-163	9.94387e-163	-6.46123e-163	-1.40329e-163	-1.1293e-164	-2.85273e-163	1.0356e-163	-5.27863e-164	5.12321e-163	-6.60797e-164	-1.07622e-162	5.97234e-163	-9.22622e-164	-1.01991e-163	-5.05506e-163	-7.46418e-163	-3.92798e-163	1.88964e-163	0
5.13365e-164	-8.58882e-163	4.77582e-165	-9.61185e-164	1.07008e-162	1.52955e-163	2.03255e-164	-2.42361e-163	-1.40004e-163	-1.03944e-162	3.60441e-163	-4.80026e-163	-3.91188e-163	9.94387e-163	-6.46123e-163	-1.40329e-163	-1.1293e-164	-2.85273e-163	1.0356e-163	-5.27863e-164	5.12321e-163	-6.60797e-164	-1.07622e-162	5.97234e-163	-9.22622e-164	-1.01991e-163	-5.05506e-163	-7.46418e-163	-3.92798e-163	1.88964e-163	0
5.13365e-164	-8.58882e-163	4.77582e-165	-9.61185e-164	1.07008e-162	1.52955e-163	2.03255e-164	-2.42361e-163	-1.40004e-163	-1.03944e-162	3.60441e-163	-4.80026e-163	-3.91188e-163	9.94387e-163	-6.46123e-163	-1.40329e-163	-1.1293e-164	-2.85273e-163	1.0356e-163	-5.27863e-164	5.12321e-163	-6.60797e-164	-1.07622e-162	5.97234e-163	-9.22622e-164	-1.01991e-163	-5.05506e-163	-7.46418e-163	-3.92798e-163	1.88964e-163	0
5.13365e-164	-8.58882e-163	4.77582e-165	-9.61185e-164	1.07008e-162	1.52955e-163	2.03255e-164	-2.42361e-163	-1.40004e-163	-1.03944e-162	3.60441e-163	-4.80026e-163	-3.91188e-163	9.94387e-163	-6.46123e-163	-1.40329e-163	-1.1293e-164	-2.85273e-163	1.0356e-163	-5.27863e-164	5.12321e-163	-6.60797e-164	-1.07622e-162	5.97234e-163	-9.22622e-164	-1.01991e-163	-5.05506e-163	-7.46418e-163	-3.92798e-163	1.88964e-163	0
5.13365e-164	-8.58882e-163	4.77582e-165	-9.61185e-164	1.07008e-162	1.52955e-163	2.03255e-164	-2.42361e-163	-1.40004e-163	-1.03944e-162	3.60441e-163	-4.80026e-163	-3.91188e-163	9.94387e-163	-6.46123e-163	-1.40329e-163	-1.1293e-164	-2.85273e-163	1.0356e-163	-5.27863e-164	5.12321e-163	-6.60797e-164	-1.07622e-162	5.97234e-163	-9.22622e-164	-1.01991e-163	-5.05506e-163	-7.46418e-163	-3.92798e-163	1.88964e-163	0
5.13365e-164	-8.58882e-163	4.77582e-165	-9.61185e-164	1.07008e-162	1.52955e-163	2.03255e-164	-2.42361e-163	-1.40004e-163	-1.03944e-162	3.60441e-163	-4.80026e-163	-3.91188e-163	9.94387e-163	-6.46123e-163	-1.40329e-163	-1.1293e-164	-2.85273e-163	1.0356e-163	-5.27863e-164	5.12321e-163	-6.60797e-164	-1.07622e-162	5.97234e-163	-9.22622e-164	-1.01991e-163	-5.05506e-163	-7.46418e-163	-3.92798e-163	1.88964e-163	0
5.13365e-164	-8.58882e-163	4.77582e-165	-9.61185e-164	1.07008e-162	1.52955e-163	2.03255e-164	-2.42361e-163	-1.40004e-163	-1.03944e-162	3.60441e-163	-4.80026e-163	-3.91188e-163	9.94387e-163	-6.46123e-163	-1.40329e-163	-1.1293e-164	-2.85273e-163	1.0356e-163	-5.27863e-164	5.12321e-163	-6.60797e-164	-1.07622e-162	5.97234e-163	-9.22622e-164	-1.01991e-163	-5.05506e-163	-7.46418e-163	-3.92798e-163	1.88964e-163	0
5.13365e-164	-8.58882e-163	4.77582e-165	-9.61185e-164	1.07008e-162	1.52955e-163	2.03255e-164	-2.42361e-163	-1.40004e-163	-1.03944e-162	3.60441e-163	-4.80026e-163	-3.91188e-163	9.94387e-163	-6.46123e-163	-1.40329e-163	-1.1293e-164	-2.85273e-163	1.0356e-163	-5.27863e-164	5.12321e-163	-6.60797e-164	-1.07622e-162	5.97234e-163	-9.22622e-164	-1.01991e-163	-5.05506e-163	-7.46418e-163	-3.92798e-163	1.88964e-163	0
5.13365e-164	-8.58882e-163	4.77582e-165	-9.61185e-164	1.07008e-162	1.52955e-163	2.03255e-164	-2.42361e-163	-1.40004e-163	-1.03944e-162	3.60441e-163	-4.80026e-163	-3.91188e-163	9.94387e-163	-6.46123e-163	-1.40329e-163	-1.1293e-164	-2.85273e-163	1.0356e-163	-5.27863e-164	5.12321e-163	-6.60797e-164	-1.07622e-162	5.97234e-163	-9.22622e-164	-1.01991e-163	-5.05506e-163	-7.46418e-163	-3.92798e-163	1.88964e-163	0
5.13365e-164	-8.58882e-163	4.77582e-165	-9.61185e-164	1.07008e-162	1.52955e-163	2.03255e-164	-2.42361e-163	-1.40004e-163	-1.03944e-162	3.60441e-163	-4.80026e-163	-3.91188e-163	9.94387e-163	-6.46123e-163	-1.40329e-163	-1.1293e-164	-2.85273e-163	1.0356e-163	-5.27863e-164	5.12321e-163	-6.60797e-164	-1.07622e-162	5.97234e-163	-9.22622e-164	-1.01991e-163	-5.05506e-163	-7.46418e-163	-3.92798e-163	1.88964e-163	0
5.13365e-164	-8.58882e-163	4.77582e-165	-9.61185e-164	1.07008e-162	1.52955e-163	2.03255e-164	-2.42361e-163	-1.40004e-163	-1.03944e-162	3.60441e-163	-4.80026e-163	-3.91188e-163	9.94387e-163	-6.46123e-163	-1.40329e-163	-1.1293e-164	-2.85273e-163	1.0356e-163	-5.27863e-164	5.12321e-163	-6.60797e-164	-1.07622e-162	5.97234e-163	-9.22622e-164	-1.01991e-163	-5.05506e-163	-7.46418e-163	-3.92798e-163	1.88964e-163	0
5.13365e-164	-8.58882e-163	4.77582e-165	-9.61185e-164	1.07008e-162	1.52955e-163	2.03255e-164	-2.42361e-163	-1.40004e-163	-1.03944e-162	3.60441e-163	-4.80026e-163	-3.91188e-163	9.94387e-163	-6.46123e-163	-1.40329e-163	-1.1293e-164	-2.85273e-163	1.0356e-163	-5.27863e-164	5.12321e-163	-6.60797e-164	-1.07622e-162	5.97234e-163	-9.22622e-164	-1.01991e-163	-5.05506e-163	-7.46418e-163	-3.92798e-163	1.88964e-163	0
5.13365e-164	-8.58882e-163	4.77582e-165	-9.61185e-164	1.07008e-162	1.52955e-163	2.03255e-164	-2.42361e-163	-1.40004e-163	-1.03944e-162	3.60441e-163	-4.80026e-163	-3.91188e-163	9.94387e-163	-6.46123e-163	-1.40329e-163	-1.1293e-164	-2.85273e-163	1.0356e-163	-5.27863e-164	5.12321e-163	-6.60797e-164	-1.07622e-162	5.97234e-163	-9.22622e-164	-1.01991e-163	-5.05506e-163	-7.46418e-163	-3.92798e-163	1.88964e-163	0
5.13365e-164	-8.58882e-163	4.77582e-165	-9.61185e-164	1.07008e-162	1.52955e-163	2.03255e-164	-2.42361e-163	-1.40004e-163	-1.03944e-162	3.60441e-163	-4.80026e-163	-3.91188e-163	9.94387e-163	-6.46123e-163	-1.40329e-163	-1.1293e-164	-2.85273e-163	1.0356e-163	-5.27863e-164	5.12321e-163	-6.60797e-164	-1.07622e-162	5.97234e-163	-9.22622e-164	-1.01991e-163	-5.05506e-163	-7.46418e-163	-3.92798e-163	1.88964e-163	0
5.13365e-164	-8.58882e-163	4.77582e-165	-9.61185e-164	1.07008e-162	1.52955e-163	2.03255e-164	-2.42361e-163	-1.40004e-163	-1.03944e-162	3.60441e-163	-4.80026e-163	-3.91188e-163	9.94387e-163	-6.46123e-163	-1.40329e-163	-1.1293e-164	-2.85273e-163	1.0356e-163	-5.27863e-164	5.12321e-163	-6.60797e-164	-1.07622e-162	5.97234e-163	-9.22622e-164	-1.01991e-163	-5.05506e-163	-7.46418e-163	-3.92798e-163	1.88964e-163	0
5.13365e-164	-8.58882e-163	4.77582e-165	-9.61185e-164	1.07008e-162	1.52955e-163	2.03255e-164	-2.42361e-163	-1.40004e-163	-1.03944e-162	3.60441e-163	-4.80026e-163	-3.91188e-163	9.94387e-163	-6.46123e-163	-1.40329e-163	-1.1293e-164	-2.85273e-163	1.0356e-163	-5.27863e-164	5.12321e-163	-6.60797e-164	-1.07622e-162	5.97234e-163	-9.22622e-164	-1.01991e-163	-5.05506e-163	-7.46418e-163	-3.92798e-163	1.88964e-163	0
5.13365e-164	-8.58882e-163	4.77582e-165	-9.61185e-164	1.07008e-162	1.52955e-163	2.03255e-164	-2.42361e-163	-1.40004e-163	-1.03944e-162	3.60441e-163	-4.80026e-163	-3.91188e-163	9.94387e-163	-6.46123e-163	-1.40329e-163	-1.1293e-164	-2.85273e-163	1.0356e-163	-5.27863e-164	5.12321e-163	-6.60797e-164	-1.07622e-162	5.97234e-163	-9.22622e-164	-1.01991e-163	-5.05506e-163	-7.46418e-163	-3.92798e-163	1.88964e-163	0
5.13365e-164	-8.58882e-163	4.77582e-165	-9.61185e-164	1.07008e-162	1.52955e-163	2.03255e-164	-2.42361e-163	-1.40004e-163	-1.03944e-162	3.60441e-163	-4.80026e-163	-3.91188e-163	9.94387e-163	-6.46123e-163	-1.40329e-163	-1.1293e-164	-2.85273e-163	1.0356e-163	-5.27863e-164	5.12321e-163	-6.60797e-164	-1.07622e-162	5.97234e-163	-9.22622e-164	-1.01991e-163	-5.05506e-163	-7.46418e-163	-3.92798e-163	1.88964e-163	0
5.13365e-164	-8.58882e-163	4.77582e-165	-9.61185e-164	1.07008e-162	1.52955e-163	2.03255e-164	-2.42361e-163	-1.40004e-163	-1.03944e-162	3.60441e-163	-4.80026e-163	-3.91188e-163	9.94387e-163	-6.46123e-163	-1.40329e-163	-1.1293e-164	-2.85273e-163	1.0356e-163	-5.27863e-164	5.12321e-163	-6.60797e-164	-1.07622e-162	5.97234e-163	-9.22622e-164	-1.01991e-163	-5.05506e-163	-7.46418e-163	-3.92798e-163	1.88964e-163	0
5.13365e-164	-8.58882e-163	4.77582e-165	-9.61185e-164	1.07008e-162	1.52955e-163	2.03255e-164	-2.42361e-163	-1.40004e-163	-1.03944e-162	3.60441e-163	-4.80026e-163	-3.91188e-163	9.94387e-163	-6.46123e-163	-1.40329e-163	-1.1293e-164	-2.85273e-163	1.0356e-163	-5.27863e-164	5.12321e-163	-6.60797e-164	-1.07622e-162	5.97234e-163	-9.22622e-164	-1.01991e-163	-5.05506e-163	-7.46418e-163	-3.92798e-163	1.88964e-163	0
5.13365e-164	-8.58882e-163	4.77582e-165	-9.61185e-164	1.07008e-162	1.52955e-163	2.03255e-164	-2.42361e-163	-1.40004e-163	-1.03944e-162	3.60441e-163	-4.80026e-163	-3.91188e-163	9.94387e-163	-6.46123e-163	-1.40329e-163	-1.1293e-164	-2.85273e-163	1.0356e-163	-5.27863e-164	5.12321e-163	-6.60797e-164	-1.07622e-162	5.97234e-163	-9.22622e-164	-1.01991e-163	-5.05506e-163	-7.46418e-163	-3.92798e-163	1.88964e-163	0
5.13365e-164	-8.58882e-163	4.77582e-165	-9.61185e-164	1.07008e-162	1.52955e-163	2.03255e-164	-2.42361e-163	-1.40004e-163	-1.03944e-162	3.60441e-163	-4.80026e-163	-3.91188e-163	9.94387e-163	-6.46123e-163	-1.40329e-163	-1.1293e-164	-2.85273e-163	1.0356e-163	-5.27863e-164	5.12321e-163	-6.60797e-164	-1.07622e-162	5.97234e-163	-9.22622e-164	-1.01991e-163	-5.05506e-163	-7.46418e-163	-3.92798e-163	1.88964e-163	0
5.13365e-164	-8.58882e-163	4.77582e-165	-9.61185e-164	1.07008e-162	1.52955e-163	2.03255e-164	-2.42361e-163	-1.40004e-163	-1.03944e-162	3.60441e-163	-4.80026e-163	-3.91188e-163	9.94387e-163	-6.46123e-163	-1.40329e-163	-1.1293e-164	-2.85273e-163	1.0356e-163	-5.27863e-164	5.12321e-163	-6.60797e-164	-1.07622e-162	5.97234e-163	-9.22622e-164	-1.01991e-163	-5.05506e-163	-7.46418e-163	-3.92798e-163	1.88964e-163	0
5.13365e-164	-8.58882e-163	4.77582e-165	-9.61185e-164	1.07008e-162	1.52955e-163	2.03255e-164	-2.42361e-163	-1.40004e-163	-1.03944e-162	3.60441e-163	-4.80026e-163	-3.91188e-163	9.94387e-163	-6.46123e-163	-1.40329e-163	-1.1293e-164	-2.85273e-163	1.0356e-163	-5.27863e-164	5.12321e-163	-6.60797e-164	-1.07622e-162	5.97234e-163	-9.22622e-164	-1.01991e-163	-5.05506e-163	-7.46418e-163	-3.92798e-163	1.88964e-163	0
5.13365e-164	-8.58882e-163	4.77582e-165	-9.61185e-164	1.07008e-162	1.52955e-163	2.03255e-164	-2.42361e-163	-1.40004e-163	-1.03944e-162	3.60441e-163	-4.80026e-163	-3.91188e-163	9.94387e-163	-6.46123e-163	-1.40329e-163	-1.1293e-164	-2.85273e-163	1.0356e-163	-5.27863e-164	5.12321e-163	-6.60797e-164	-1.07622e-162	5.97234e-163	-9.22622e-164	-1.01991e-163	-5.05506e-163	-7.46418e-163	-3.92798e-163	1.88964e-163	0
5.13365e-164	-8.58882e-163	4.77582e-165	-9.61185e-164	1.07008e-162	1.52955e-163	2.03255e-164	-2.42361e-163	-1.40004e-163	-1.03944e-162	3.60441e-163	-4.80026e-163	-3.91188e-163	9.94387e-163	-6.46123e-163	-1.40329e-163	-1.1293e-164	-2.85273e-163	1.0356e-163	-5.27863e-164	5.12321e-163	-6.60797e-164	-1.07622e-162	5.97234e-163	-9.22622e-164	-1.01991e-163	-5.05506e-163	-7.46418e-163	-3.92798e-163	1.88964e-163	0
5.13365e-164	-8.58882e-163	4.77582e-165	-9.61185e-164	1.07008e-162	1.52955e-163	2.03255e-164	-2.42361e-163	-1.40004e-163	-1.03944e-162	3.60441e-163	-4.80026e-163	-3.91188e-163	9.94387e-163	-6.46123e-163	-1.40329e-163	-1.1293e-164	-2.85273e-163	1.0356e-163	-5.27863e-164	5.12321e-163	-6.60797e-164	-1.07622e-162	5.97234e-163	-9.22622e-164	-1.01991e-163	-5.05506e-163	-7.46418e-163	-3.92798e-163	1.88964e-163	0
5.13365e-164	-8.58882e-163	4.77582e-165	-9.61185e-164	1.07008e-162	1.52955e-163	2.03255e-164	-2.42361e-163	-1.40004e-163	-1.03944e-162	3.60441e-163	-4.80026e-163	-3.91188e-163	9.94387e-163	-6.46123e-163	-1.40329e-163	-1.1293e-164	-2.85273e-163	1.0356e-163	-5.27863e-164	5.12321e-163	-6.60797e-164	-1.07622e-162	5.97234e-163	-9.22622e-164	-1.01991e-163	-5.05506e-163	-7.46418e-163	-3.92798e-163	1.88964e-163	0
5.13365e-164	-8.58882e-163	4.77582e-165	-9.61185e-164	1.07008e-162	1.52955e-163	2.03255e-164	-2.42361e-163	-1.40004e-163	-1.03944e-162	3.60441e-163	-4.80026e-163	-3.91188e-163	9.94387e-163	-6.46123e-163	-1.40329e-163	-1.1293e-164	-2.85273e-163	1.0356e-163	-5.27863e-164	5.12321e-163	-6.60797e-164	-1.07622e-162	5.97234e-163	-9.22622e-164	-1.01991e-163	-5.05506e-163	-7.46418e-163	-3.92798e-163	1.88964e-163	0
5.13365e-164	-8.58882e-163	4.77582e-165	-9.61185e-164	1.07008e-162	1.52955e-163	2.03255e-164	-2.42361e-163	-1.40004e-163	-1.03944e-162	3.60441e-163	-4.80026e-163	-3.91188e-163	9.94387e-163	-6.46123e-163	-1.40329e-163	-1.1293e-164	-2.85273e-163	1.0356e-163	-5.27863e-164	5.12321e-163	-6.60797e-164	-1.07622e-162	5.97234e-163	-9.22622e-164	-1.01991e-163	-5.05506e-163	-7.46418e-163	-3.92798e-163	1.88964e-163	0
5.13365e-164	-8.58882e-163	4.77582e-165	-9.61185e-164	1.07008e-162	1.52955e-163	2.03255e-164	-2.42361e-163	-1.40004e-163	-1.03944e-162	3.60441e-163	-4.80026e-163	-3.91188e-163	9.94387e-163	-6.46123e-163	-1.40329e-163	-1.1293e-164	-2.85273e-163	1.0356e-163	-5.27863e-164	5.12321e-163	-6.60797e-164	-1.07622e-162	5.97234e-163	-9.22622e-164	-1.01991e-163	-5.05506e-163	-7.46418e-163	-3.92798e-163	1.88964e-163	0
5.13365e-164	-8.58882e-163	4.77582e-165	-9.61185e-164	1.07008e-162	1.52955e-163	2.03255e-164	-2.42361e-163	-1.40004e-163	-1.03944e-162	3.60441e-163	-4.80026e-163	-3.91188e-163	9.94387e-163	-6.46123e-163	-1.40329e-163	-1.1293e-164	-2.85273e-163	1.0356e-163	-5.27863e-164	5.12321e-163	-6.60797e-164	-1.07622e-162	5.97234e-163	-9.22622e-164	-1.01991e-163	-5.05506e-163	-7.46418e-163	-3.92798e-163	1.88964e-163	0
5.13365e-164	-8.58882e-163	4.77582e-165	-9.61185e-164	1.07008e-162	1.52955e-163	2.03255e-164	-2.42361e-163	-1.40004e-163	-1.03944e-162	3.60441e-163	-4.80026e-163	-3.91188e-163	9.94387e-163	-6.46123e-163	-1.40329e-163	-1.1293e-164	-2.85273e-163	1.0356e-163	-5.27863e-164	5.12321e-163	-6.60797e-164	-1.07622e-162	5.97234e-163	-9.22622e-164	-1.01991e-163	-5.05506e-163	-7.46418e-163	-3.92798e-163	1.88964e-163	0
5.13365e-164	-8.58882e-163	4.77582e-165	-9.61185e-164	1.07008e-162	1.52955e-163	2.03255e-164	-2.42361e-163	-1.40004e-163	-1.03944e-162	3.60441e-163	-4.80026e-163	-3.91188e-163	9.94387e-163	-6.46123e-163	-1.40329e-163	-1.1293e-164	-2.85273e-163	1.0356e-163	-5.27863e-164	5.12321e-163	-6.60797e-164	-1.07622e-162	5.97234e-163	-9.22622e-164	-1.01991e-163	-5.05506e-163	-7.46418e-163	-3.92798e-163	1.88964e-163	0
5.13365e-164	-8.58882e-163	4.77582e-165	-9.61185e-164	1.07008e-162	1.52955e-163	2.03255e-164	-2.42361e-163	-1.40004e-163	-1.03944e-162	3.60441e-163	-4.80026e-163	-3.91188e-163	9.94387e-163	-6.46123e-163	-1.40329e-163	-1.1293e-164	-2.85273e-163	1.0356e-163	-5.27863e-164	5.12321e-163	-6.60797e-164	-1.07622e-162	5.97234e-163	-9.22622e-164	-1.01991e-163	-5.05506e-163	-7.46418e-163	-3.92798e-163	1.88964e-163	0
5.13365e-164	-8.58882e-163	4.77582e-165	-9.61185e-164	1.07008e-162	1.52955e-163	2.03255e-164	-2.42361e-163	-1.40004e-163	-1.03944e-162	3.60441e-163	-4.80026e-163	-3.91188e-163	9.94387e-163	-6.46123e-163	-1.40329e-163	-1.1293e-164	-2.85273e-163	1.0356e-163	-5.27863e-164	5.12321e-163	-6.60797e-164	-1.07622e-162	5.97234e-163	-9.22622e-164	-1.01991e-163	-5.05506e-163	-7.46418e-163	-3.92798e-163	1.88964e-163	0
5.13365e-164	-8.58882e-163	4.77582e-165	-9.61185e-164	1.07008e-162	1.52955e-163	2.03255e-164	-2.42361e-163	-1.40004e-163	-1.03944e-162	3.60441e-163	-4.80026e-163	-3.91188e-163	9.94387e-163	-6.46123e-163	-1.40329e-163	-1.1293e-164	-2.85273e-163	1.0356e-163	-5.27863e-164	5.12321e-163	-6.60797e-164	-1.07622e-162	5.97234e-163	-9.22622e-164	-1.01991e-163	-5.05506e-163	-7.46418e-163	-3.92798e-163	1.88964e-163	0
5.13365e-164	-8.58882e-163	4.77582e-165	-9.61185e-164	1.07008e-162	1.52955e-163	2.03255e-164	-2.42361e-163	-1.40004e-163	-1.03944e-162	3.60441e-163	-4.80026e-163	-3.91188e-163	9.94387e-163	-6.46123e-163	-1.40329e-163	-1.1293e-164	-2.85273e-163	1.0356e-163	-5.27863e-164	5.12321e-163	-6.60797e-164	-1.07622e-162	5.97234e-163	-9.22622e-164	-1.01991e-163	-5.05506e-163	-7.46418e-163	-3.92798e-163	1.88964e-163	0
5.13365e-164	-8.58882e-163	4.77582e-165	-9.61185e-164	1.07008e-162	1.52955e-163	2.03255e-164	-2.42361e-163	-1.40004e-163	-1.03944e-162	3.60441e-163	-4.80026e-163	-3.91188e-163	9.94387e-163	-6.46123e-163	-1.40329e-163	-1.1293e-164	-2.85273e-163	1.0356e-163	-5.27863e-164	5.12321e-163	-6.60797e-164	-1.07622e-162	5.97234e-163	-9.22622e-164	-1.01991e-163	-5.05506e-163	-7.46418e-163	-3.92798e-163	1.88964e-163	0
5.13365e-164	-8.58882e-163	4.77582e-165	-9.61185e-164	1.07008e-162	1.52955e-163	2.03255e-164	-2.42361e-163	-1.40004e-163	-1.03944e-162	3.60441e-163	-4.80026e-163	-3.91188e-163	9.94387e-163	-6.46123e-163	-1.40329e-163	-1.1293e-164	-2.85273e-163	1.0356e-163	-5.27863e-164	5.12321e-163	-6.60797e-164	-1.07622e-162	5.97234e-163	-9.22622e-164	-1.01991e-163	-5.05506e-163	-7.46418e-163	-3.92798e-163	1.88964e-163	0
5.13365e-164	-8.58882e-163	4.77582e-165	-9.61185e-164	1.07008e-162	1.52955e-163	2.03255e-164	-2.42361e-163	-1.40004e-163	-1.03944e-162	3.60441e-163	-4.80026e-163	-3.91188e-163	9.94387e-163	-6.46123e-163	-1.40329e-163	-1.1293e-164	-2.85273e-163	1.0356e-163	-5.27863e-164	5.12321e-163	-6.60797e-164	-1.07622e-162	5.97234e-163	-9.22622e-164	-1.01991e-163	-5.05506e-163	-7.46418e-163	-3.92798e-163	1.88964e-163	0
5.13365e-164	-8.58882e-163	4.77582e-165	-9.61185e-164	1.07008e-162	1.52955e-163	2.03255e-164	-2.42361e-163	-1.40004e-163	-1.03944e-162	3.60441e-163	-4.80026e-163	-3.91188e-163	9.94387e-163	-6.46123e-163	-1.40329e-163	-1.1293e-164	-2.85273e-163	1.0356e-163	-5.27863e-164	5.12321e-163	-6.60797e-164	-1.07622e-162	5.97234e-163	-9.22622e-164	-1.01991e-163	-5.05506e-163	-7.46418e-163	-3.92798e-163	1.88964e-163	0
5.13365e-164	-8.58882e-163	4.77582e-165	-9.61185e-164	1.07008e-162	1.52955e-163	2.03255e-164	-2.42361e-163	-1.40004e-163	-1.03944e-162	3.60441e-163	-4.80026e-163	-3.91188e-163	9.94387e-163	-6.46123e-163	-1.40329e-163	-1.1293e-164	-2.85273e-163	1.0356e-163	-5.27863e-164	5.12321e-163	-6.60797e-164	-1.07622e-162	5.97234e-163	-9.22622e-164	-1.01991e-163	-5.05506e-163	-7.46418e-163	-3.92798e-163	1.88964e-163	0
5.13365e-164	-8.58882e-163	4.77582e-165	-9.61185e-164	1.07008e-162	1.52955e-163	2.03255e-164	-2.42361e-163	-1.40004e-163	-1.03944e-162	3.60441e-163	-4.80026e-163	-3.91188e-163	9.94387e-163	-6.46123e-163	-1.40329e-163	-1.1293e-164	-2.85273e-163	1.0356e-163	-5.27863e-164	5.12321e-163	-6.60797e-164	-1.07622e-162	5.97234e-163	-9.22622e-164	-1.01991e-163	-5.05506e-163	-7.46418e-163	-3.92798e-163	1.88964e-163	0
5.13365e-164	-8.58882e-163	4.77582e-165	-9.61185e-164	1.07008e-162	1.52955e-163	2.03255e-164	-2.42361e-163	-1.40004e-163	-1.03944e-162	3.60441e-163	-4.80026e-163	-3.91188e-163	9.94387e-163	-6.46123e-163	-1.40329e-163	-1.1293e-164	-2.85273e-163	1.0356e-163	-5.27863e-164	5.12321e-163	-6.60797e-164	-1.07622e-162	5.97234e-163	-9.22622e-164	-1.01991e-163	-5.05506e-163	-7.46418e-163	-3.92798e-163	1.88964e-163	0
5.13365e-164	-8.58882e-163	4.77582e-165	-9.61185e-164	1.07008e-162	1.52955e-163	2.03255e-164	-2.42361e-163	-1.40004e-163	-1.03944e-162	3.60441e-163	-4.80026e-163	-3.91188e-163	9.94387e-163	-6.46123e-163	-1.40329e-163	-1.1293e-164	-2.85273e-163	1.0356e-163	-5.27863e-164	5.12321e-163	-6.60797e-164	-1.07622e-162	5.97234e-163	-9.22622e-164	-1.01991e-163	-5.05506e-163	-7.46418e-163	-3.92798e-163	1.88964e-163	0
5.13365e-164	-8.58882e-163	4.77582e-165	-9.61185e-164	1.07008e-162	1.52955e-163	2.03255e-164	-2.42361e-163	-1.40004e-163	-1.03944e-162	3.60441e-163	-4.80026e-163	-3.91188e-163	9.94387e-163	-6.46123e-163	-1.40329e-163	-1.1293e-164	-2.85273e-163	1.0356e-163	-5.27863e-164	5.12321e-163	-6.60797e-164	-1.07622e-162	5.97234e-163	-9.22622e-164	-1.01991e-163	-5.05506e-163	-7.46418e-163	-3.92798e-163	1.88964e-163	0
5.13365e-164	-8.58882e-163	4.77582e-165	-9.61185e-164	1.07008e-162	1.52955e-163	2.03255e-164	-2.42361e-163	-1.40004e-163	-1.03944e-162	3.60441e-163	-4.80026e-163	-3.91188e-163	9.94387e-163	-6.46123e-163	-1.40329e-163	-1.1293e-164	-2.85273e-163	1.0356e-163	-5.27863e-164	5.12321e-163	-6.60797e-164	-1.07622e-162	5.97234e-163	-9.22622e-164	-1.01991e-163	-5.05506e-163	-7.46418e-163	-3.92798e-163	1.88964e-163	0
5.13365e-164	-8.58882e-163	4.77582e-165	-9.61185e-164	1.07008e-162	1.52955e-163	2.03255e-164	-2.42361e-163	-1.40004e-163	-1.03944e-162	3.60441e-163	-4.80026e-163	-3.91188e-163	9.94387e-163	-6.46123e-163	-1.40329e-163	-1.1293e-164	-2.85273e-163	1.0356e-163	-5.27863e-164	5.12321e-163	-6.60797e-164	-1.07622e-162	5.97234e-163	-9.22622e-164	-1.01991e-163	-5.05506e-163	-7.46418e-163	-3.92798e-163	1.88964e-163	0
5.13365e-164	-8.58882e-163	4.77582e-165	-9.61185e-164	1.07008e-162	1.52955e-163	2.03255e-164	-2.42361e-163	-1.40004e-163	-1.03944e-162	3.60441e-163	-4.80026e-163	-3.91188e-163	9.94387e-163	-6.46123e-163	-1.40329e-163	-1.1293e-164	-2.85273e-163	1.0356e-163	-5.27863e-164	5.12321e-163	-6.60797e-164	-1.07622e-162	5.97234e-163	-9.22622e-164	-1.01991e-163	-5.05506e-163	-7.46418e-163	-3.92798e-163	1.88964e-163	0
5.13365e-164	-8.58882e-163	4.77582e-165	-9.61185e-164	1.07008e-162	1.52955e-163	2.03255e-164	-2.42361e-163	-1.40004e-163	-1.03944e-162	3.60441e-163	-4.80026e-163	-3.91188e-163	9.94387e-163	-6.46123e-163	-1.40329e-163	-1.1293e-164	-2.85273e-163	1.0356e-163	-5.27863e-164	5.12321e-163	-6.60797e-164	-1.07622e-162	5.97234e-163	-9.22622e-164	-1.01991e-163	-5.05506e-163	-7.46418e-163	-3.92798e-163	1.88964e-163	0
5.13365e-164	-8.58882e-163	4.77582e-165	-9.61185e-164	1.07008e-162	1.52955e-163	2.03255e-164	-2.42361e-163	-1.40004e-163	-1.03944e-162	3.60441e-163	-4.80026e-163	-3.91188e-163	9.94387e-163	-6.46123e-163	-1.40329e-163	-1.1293e-164	-2.85273e-163	1.0356e-163	-5.27863e-164	5.12321e-163	-6.60797e-164	-1.07622e-162	5.97234e-163	-9.22622e-164	-1.01991e-163	-5.05506e-163	-7.46418e-163	-3.92798e-163	1.88964e-163	0
5.13365e-164	-8.58882e-163	4.77582e-165	-9.61185e-164	1.07008e-162	1.52955e-163	2.03255e-164	-2.42361e-163	-1.40004e-163	-1.03944e-162	3.60441e-163	-4.80026e-163	-3.91188e-163	9.94387e-163	-6.46123e-163	-1.40329e-163	-1.1293e-164	-2.85273e-163	1.0356e-163	-5.27863e-164	5.12321e-163	-6.60797e-164	-1.07622e-162	5.97234e-163	-9.22622e-164	-1.01991e-163	-5.05506e-163	-7.46418e-163	-3.92798e-163	1.88964e-163	0
5.13365e-164	-8.58882e-163	4.77582e-165	-9.61185e-164	1.07008e-162	1.52955e-163	2.03255e-164	-2.42361e-163	-1.40004e-163	-1.03944e-162	3.60441e-163	-4.80026e-163	-3.91188e-163	9.94387e-163	-6.46123e-163	-1.40329e-163	-1.1293e-164	-2.85273e-163	1.0356e-163	-5.27863e-164	5.12321e-163	-6.60797e-164	-1.07622e-162	5.97234e-163	-9.22622e-164	-1.01991e-163	-5.05506e-163	-7.46418e-163	-3.92798e-163	1.88964e-163	0
5.13365e-164	-8.58882e-163	4.77582e-165	-9.61185e-164	1.07008e-162	1.52955e-163	2.03255e-164	-2.42361e-163	-1.40004e-163	-1.03944e-162	3.60441e-163	-4.80026e-163	-3.91188e-163	9.94387e-163	-6.46123e-163	-1.40329e-163	-1.1293e-164	-2.85273e-163	1.0356e-163	-5.27863e-164	5.12321e-163	-6.60797e-164	-1.07622e-162	5.97234e-163	-9.22622e-164	-1.01991e-163	-5.05506e-163	-7.46418e-163	-3.92798e-163	1.88964e-163	0
5.13365e-164	-8.58882e-163	4.77582e-165	-9.61185e-164	1.07008e-162	1.52955e-163	2.03255e-164	-2.42361e-163	-1.40004e-163	-1.03944e-162	3.60441e-163	-4.80026e-163	-3.91188e-163	9.94387e-163	-6.46123e-163	-1.40329e-163	-1.1293e-164	-2.85273e-163	1.0356e-163	-5.27863e-164	5.12321e-163	-6.60797e-164	-1.07622e-162	5.97234e-163	-9.22622e-164	-1.01991e-163	-5.05506e-163	-7.46418e-163	-3.92798e-163	1.88964e-163	0
5.13365e-164	-8.58882e-163	4.77582e-165	-9.61185e-164	1.07008e-162	1.52955e-163	2.03255e-164	-2.42361e-163	-1.40004e-163	-1.03944e-162	3.60441e-163	-4.80026e-163	-3.91188e-163	9.94387e-163	-6.46123e-163	-1.40329e-163	-1.1293e-164	-2.85273e-163	1.0356e-163	-5.27863e-164	5.12321e-163	-6.60797e-164	-1.07622e-162	5.97234e-163	-9.22622e-164	-1.01991e-163	-5.05506e-163	-7.46418e-163	-3.92798e-163	1.88964e-163	0
5.13365e-164	-8.58882e-163	4.77582e-165	-9.61185e-164	1.07008e-162	1.52955e-163	2.03255e-164	-2.42361e-163	-1.40004e-163	-1.03944e-162	3.60441e-163	-4.80026e-163	-3.91188e-163	9.94387e-163	-6.46123e-163	-1.40329e-163	-1.1293e-164	-2.85273e-163	1.0356e-163	-5.27863e-164	5.12321e-163	-6.60797e-164	-1.07622e-162	5.97234e-163	-9.22622e-164	-1.01991e-163	-5.05506e-163	-7.46418e-163	-3.92798e-163	1.88964e-163	0
5.13365e-164	-8.58882e-163	4.77582e-165	-9.61185e-164	1.07008e-162	1.52955e-163	2.03255e-164	-2.42361e-163	-1.40004e-163	-1.03944e-162	3.60441e-163	-4.80026e-163	-3.91188e-163	9.94387e-163	-6.46123e-163	-1.40329e-163	-1.1293e-164	-2.85273e-163	1.0356e-163	-5.27863e-164	5.12321e-163	-6.60797e-164	-1.07622e-162	5.97234e-163	-9.22622e-164	-1.01991e-163	-5.05506e-163	-7.46418e-163	-3.92798e-163	1.88964e-163	0
5.13365e-164	-8.58882e-163	4.77582e-165	-9.61185e-164	1.07008e-162	1.52955e-163	2.03255e-164	-2.42361e-163	-1.40004e-163	-1.03944e-162	3.60441e-163	-4.80026e-163	-3.91188e-163	9.94387e-163	-6.46123e-163	-1.40329e-163	-1.1293e-164	-2.85273e-163	1.0356e-163	-5.27863e-164	5.12321e-163	-6.60797e-164	-1.07622e-162	5.97234e-163	-9.22622e-164	-1.01991e-163	-5.05506e-163	-7.46418e-163	-3.92798e-163	1.88964e-163	0
5.13365e-164	-8.58882e-163	4.77582e-165	-9.61185e-164	1.07008e-162	1.52955e-163	2.03255e-164	-2.42361e-163	-1.40004e-163	-1.03944e-162	3.60441e-163	-4.80026e-163	-3.91188e-163	9.94387e-163	-6.46123e-163	-1.40329e-163	-1.1293e-164	-2.85273e-163	1.0356e-163	-5.27863e-164	5.12321e-163	-6.60797e-164	-1.07622e-162	5.97234e-163	-9.22622e-164	-1.01991e-163	-5.05506e-163	-7.46418e-163	-3.92798e-163	1.88964e-163	0
5.13365e-164	-8.58882e-163	4.77582e-165	-9.61185e-164	1.07008e-162	1.52955e-163	2.03255e-164	-2.42361e-163	-1.40004e-163	-1.03944e-162	3.60441e-163	-4.80026e-163	-3.91188e-163	9.94387e-163	-6.46123e-163	-1.40329e-163	-1.1293e-164	-2.85273e-163	1.0356e-163	-5.27863e-164	5.12321e-163	-6.60797e-164	-1.07622e-162	5.97234e-163	-9.22622e-164	-1.01991e-163	-5.05506e-163	-7.46418e-163	-3.92798e-163	1.88964e-163	0
5.13365e-164	-8.58882e-163	4.77582e-165	-9.61185e-164	1.07008e-162	1.52955e-163	2.03255e-164	-2.42361e-163	-1.40004e-163	-1.03944e-162	3.60441e-163	-4.80026e-163	-3.91188e-163	9.94387e-163	-6.46123e-163	-1.40329e-163	-1.1293e-164	-2.85273e-163	1.0356e-163	-5.27863e-164	5.12321e-163	-6.60797e-164	-1.07622e-162	5.97234e-163	-9.22622e-164	-1.01991e-163	-5.05506e-163	-7.46418e-163	-3.92798e-163	1.88964e-163	0
5.13365e-164	-8.58882e-163	4.77582e-165	-9.61185e-164	1.07008e-162	1.52955e-163	2.03255e-164	-2.42361e-163	-1.40004e-163	-1.03944e-162	3.60441e-163	-4.80026e-163	-3.91188e-163	9.94387e-163	-6.46123e-163	-1.40329e-163	-1.1293e-164	-2.85273e-163	1.0356e-163	-5.27863e-164	5.12321e-163	-6.60797e-164	-1.07622e-162	5.97234e-163	-9.22622e-164	-1.01991e-163	-5.05506e-163	-7.46418e-163	-3.92798e-163	1.88964e-163	0
5.13365e-164	-8.58882e-163	4.77582e-165	-9.61185e-164	1.07008e-162	1.52955e-163	2.03255e-164	-2.42361e-163	-1.40004e-163	-1.03944e-162	3.60441e-163	-4.80026e-163	-3.91188e-163	9.94387e-163	-6.46123e-163	-1.40329e-163	-1.1293e-164	-2.85273e-163	1.0356e-163	-5.27863e-164	5.12321e-163	-6.60797e-164	-1.07622e-162	5.97234e-163	-9.22622e-164	-1.01991e-163	-5.05506e-163	-7.46418e-163	-3.92798e-163	1.88964e-163	0
5.13365e-164	-8.58882e-163	4.77582e-165	-9.61185e-164	1.07008e-162	1.52955e-163	2.03255e-164	-2.42361e-163	-1.40004e-163	-1.03944e-162	3.60441e-163	-4.80026e-163	-3.91188e-163	9.94387e-163	-6.46123e-163	-1.40329e-163	-1.1293e-164	-2.85273e-163	1.0356e-163	-5.27863e-164	5.12321e-163	-6.60797e-164	-1.07622e-162	5.97234e-163	-9.22622e-164	-1.01991e-163	-5.05506e-163	-7.46418e-163	-3.92798e-163	1.88964e-163	0
5.13365e-164	-8.58882e-163	4.77582e-165	-9.61185e-164	1.07008e-162	1.52955e-163	2.03255e-164	-2.42361e-163	-1.40004e-163	-1.03944e-162	3.60441e-163	-4.80026e-163	-3.91188e-163	9.94387e-163	-6.46123e-163	-1.40329e-163	-1.1293e-164	-2.85273e-163	1.0356e-163	-5.27863e-164	5.12321e-163	-6.60797e-164	-1.07622e-162	5.97234e-163	-9.22622e-164	-1.01991e-163	-5.05506e-163	-7.46418e-163	-3.92798e-163	1.88964e-163	0
5.13365e-164	-8.58882e-163	4.77582e-165	-9.61185e-164	1.07008e-162	1.52955e-163	2.03255e-164	-2.42361e-163	-1.40004e-163	-1.03944e-162	3.60441e-163	-4.80026e-163	-3.91188e-163	9.94387e-163	-6.46123e-163	-1.40329e-163	-1.1293e-164	-2.85273e-163	1.0356e-163	-5.27863e-164	5.12321e-163	-6.60797e-164	-1.07622e-162	5.97234e-163	-9.22622e-164	-1.01991e-163	-5.05506e-163	-7.46418e-163	-3.92798e-163	1.88964e-163	0
5.13365e-164	-8.58882e-163	4.77582e-165	-9.61185e-164	1.07008e-162	1.52955e-163	2.03255e-164	-2.42361e-163	-1.40004e-163	-1.03944e-162	3.60441e-163	-4.80026e-163	-3.91188e-163	9.94387e-163	-6.46123e-163	-1.40329e-163	-1.1293e-164	-2.85273e-163	1.0356e-163	-5.27863e-164	5.12321e-163	-6.60797e-164	-1.07622e-162	5.97234e-163	-9.22622e-164	-1.01991e-163	-5.05506e-163	-7.46418e-163	-3.92798e-163	1.88964e-163	0
5.13365e-164	-8.58882e-163	4.77582e-165	-9.61185e-164	1.07008e-162	1.52955e-163	2.03255e-164	-2.42361e-163	-1.40004e-163	-1.03944e-162	3.60441e-163	-4.80026e-163	-3.91188e-163	9.94387e-163	-6.46123e-163	-1.40329e-163	-1.1293e-164	-2.85273e-163	1.0356e-163	-5.27863e-164	5.12321e-163	-6.60797e-164	-1.07622e-162	5.97234e-163	-9.22622e-164	-1.01991e-163	-5.05506e-163	-7.46418e-163	-3.92798e-163	1.88964e-163	0
5.13365e-164	-8.58882e-163	4.77582e-165	-9.61185e-164	1.07008e-162	1.52955e-163	2.03255e-164	-2.42361e-163	-1.40004e-163	-1.03944e-162	3.60441e-163	-4.80026e-163	-3.91188e-163	9.94387e-163	-6.46123e-163	-1.40329e-163	-1.1293e-164	-2.85273e-163	1.0356e-163	-5.27863e-164	5.12321e-163	-6.60797e-164	-1.07622e-162	5.97234e-163	-9.22622e-164	-1.01991e-163	-5.05506e-163	-7.46418e-163	-3.92798e-163	1.88964e-163	0
5.13365e-164	-8.58882e-163	4.77582e-165	-9.61185e-164	1.07008e-162	1.52955e-163	2.03255e-164	-2.42361e-163	-1.40004e-163	-1.03944e-162	3.60441e-163	-4.80026e-163	-3.91188e-163	9.94387e-163	-6.46123e-163	-1.40329e-163	-1.1293e-164	-2.85273e-163	1.0356e-163	-5.27863e-164	5.12321e-163	-6.60797e-164	-1.07622e-162	5.97234e-163	-9.22622e-164	-1.01991e-163	-5.05506e-163	-7.46418e-163	-3.92798e-163	1.88964e-163	0
5.13365e-164	-8.58882e-163	4.77582e-165	-9.61185e-164	1.07008e-162	1.52955e-163	2.03255e-164	-2.42361e-163	-1.40004e-163	-1.03944e-162	3.60441e-163	-4.80026e-163	-3.91188e-163	9.94387e-163	-6.46123e-163	-1.40329e-163	-1.1293e-164	-2.85273e-163	1.0356e-163	-5.27863e-164	5.12321e-163	-6.60797e-164	-1.07622e-162	5.97234e-163	-9.22622e-164	-1.01991e-163	-5.05506e-163	-7.46418e-163	-3.92798e-163	1.88964e-163	0
5.13365e-164	-8.58882e-163	4.77582e-165	-9.61185e-164	1.07008e-162	1.52955e-163	2.03255e-164	-2.42361e-163	-1.40004e-163	-1.03944e-162	3.60441e-163	-4.80026e-163	-3.91188e-163	9.94387e-163	-6.46123e-163	-1.40329e-163	-1.1293e-164	-2.85273e-163	1.0356e-163	-5.27863e-164	5.12321e-163	-6.60797e-164	-1.07622e-162	5.97234e-163	-9.22622e-164	-1.01991e-163	-5.05506e-163	-7.46418e-163	-3.92798e-163	1.88964e-163	0
5.13365e-164	-8.58882e-163	4.77582e-165	-9.61185e-164	1.07008e-162	1.52955e-163	2.03255e-164	-2.42361e-163	-1.40004e-163	-1.03944e-162	3.60441e-163	-4.80026e-163	-3.91188e-163	9.94387e-163	-6.46123e-163	-1.40329e-163	-1.1293e-164	-2.85273e-163	1.0356e-163	-5.27863e-164	5.12321e-163	-6.60797e-164	-1.07622e-162	5.97234e-163	-9.22622e-164	-1.01991e-163	-5.05506e-163	-7.46418e-163	-3.92798e-163	1.88964e-163	0
5.13365e-164	-8.58882e-163	4.77582e-165	-9.61185e-164	1.07008e-162	1.52955e-163	2.03255e-164	-2.42361e-163	-1.40004e-163	-1.03944e-162	3.60441e-163	-4.80026e-163	-3.91188e-163	9.94387e-163	-6.46123e-163	-1.40329e-163	-1.1293e-164	-2.85273e-163	1.0356e-163	-5.27863e-164	5.12321e-163	-6.60797e-164	-1.07622e-162	5.97234e-163	-9.22622e-164	-1.01991e-163	-5.05506e-163	-7.46418e-163	-3.92798e-163	1.88964e-163	0
5.13365e-164	-8.58882e-163	4.77582e-165	-9.61185e-164	1.07008e-162	1.52955e-163	2.03255e-164	-2.42361e-163	-1.40004e-163	-1.03944e-162	3.60441e-163	-4.80026e-163	-3.91188e-163	9.94387e-163	-6.46123e-163	-1.40329e-163	-1.1293e-164	-2.85273e-163	1.0356e-163	-5.27863e-164	5.12321e-163	-6.60797e-164	-1.07622e-162	5.97234e-163	-9.22622e-164	-1.01991e-163	-5.05506e-163	-7.46418e-163	-3.92798e-163	1.88964e-163	0
5.13365e-164	-8.58882e-163	4.77582e-165	-9.61185e-164	1.07008e-162	1.52955e-163	2.03255e-164	-2.42361e-163	-1.40004e-163	-1.03944e-162	3.60441e-163	-4.80026e-163	-3.91188e-163	9.94387e-163	-6.46123e-163	-1.40329e-163	-1.1293e-164	-2.85273e-163	1.0356e-163	-5.27863e-164	5.12321e-163	-6.60797e-164	-1.07622e-162	5.97234e-163	-9.22622e-164	-1.01991e-163	-5.05506e-163	-7.46418e-163	-3.92798e-163	1.88964e-163	0
5.13365e-164	-8.58882e-163	4.77582e-165	-9.61185e-164	1.07008e-162	1.52955e-163	2.03255e-164	-2.42361e-163	-1.40004e-163	-1.03944e-162	3.60441e-163	-4.80026e-163	-3.91188e-163	9.94387e-163	-6.46123e-163	-1.40329e-163	-1.1293e-164	-2.85273e-163	1.0356e-163	-5.27863e-164	5.12321e-163	-6.60797e-164	-1.07622e-162	5.97234e-163	-9.22622e-164	-1.01991e-163	-5.05506e-163	-7.46418e-163	-3.92798e-163	1.88964e-163	0
5.13365e-164	-8.58882e-163	4.77582e-165	-9.61185e-164	1.07008e-162	1.52955e-163	2.03255e-164	-2.42361e-163	-1.40004e-163	-1.03944e-162	3.60441e-163	-4.80026e-163	-3.91188e-163	9.94387e-163	-6.46123e-163	-1.40329e-163	-1.1293e-164	-2.85273e-163	1.0356e-163	-5.27863e-164	5.12321e-163	-6.60797e-164	-1.07622e-162	5.97234e-163	-9.22622e-164	-1.01991e-163	-5.05506e-163	-7.46418e-163	-3.92798e-163	1.88964e-163	0
5.13365e-164	-8.58882e-163	4.77582e-165	-9.61185e-164	1.07008e-162	1.52955e-163	2.03255e-164	-2.42361e-163	-1.40004e-163	-1.03944e-162	3.60441e-163	-4.80026e-163	-3.91188e-163	9.94387e-163	-6.46123e-163	-1.40329e-163	-1.1293e-164	-2.85273e-163	1.0356e-163	-5.27863e-164	5.12321e-163	-6.60797e-164	-1.07622e-162	5.97234e-163	-9.22622e-164	-1.01991e-163	-5.05506e-163	-7.46418e-163	-3.92798e-163	1.88964e-163	0
5.13365e-164	-8.58882e-163	4.77582e-165	-9.61185e-164	1.07008e-162	1.52955e-163	2.03255e-164	-2.42361e-163	-1.40004e-163	-1.03944e-162	3.60441e-163	-4.80026e-163	-3.91188e-163	9.94387e-163	-6.46123e-163	-1.40329e-163	-1.1293e-164	-2.85273e-163	1.0356e-163	-5.27863e-164	5.12321e-163	-6.60797e-164	-1.07622e-162	5.97234e-163	-9.22622e-164	-1.01991e-163	-5.05506e-163	-7.46418e-163	-3.92798e-163	1.88964e-163	0
5.13365e-164	-8.58882e-163	4.77582e-165	-9.61185e-164	1.07008e-162	1.52955e-163	2.03255e-164	-2.42361e-163	-1.40004e-163	-1.03944e-162	3.60441e-163	-4.80026e-163	-3.91188e-163	9.94387e-163	-6.46123e-163	-1.40329e-163	-1.1293e-164	-2.85273e-163	1.0356e-163	-5.27863e-164	5.12321e-163	-6.60797e-164	-1.07622e-162	5.97234e-163	-9.22622e-164	-1.01991e-163	-5.05506e-163	-7.46418e-163	-3.92798e-163	1.88964e-163	0
5.13365e-164	-8.58882e-163	4.77582e-165	-9.61185e-164	1.07008e-162	1.52955e-163	2.03255e-164	-2.42361e-163	-1.40004e-163	-1.03944e-162	3.60441e-163	-4.80026e-163	-3.91188e-163	9.94387e-163	-6.46123e-163	-1.40329e-163	-1.1293e-164	-2.85273e-163	1.0356e-163	-5.27863e-164	5.12321e-163	-6.60797e-164	-1.07622e-162	5.97234e-163	-9.22622e-164	-1.01991e-163	-5.05506e-163	-7.46418e-163	-3.92798e-163	1.88964e-163	0
5.13365e-164	-8.58882e-163	4.77582e-165	-9.61185e-164	1.07008e-162	1.52955e-163	2.03255e-164	-2.42361e-163	-1.40004e-163	-1.03944e-162	3.60441e-163	-4.80026e-163	-3.91188e-163	9.94387e-163	-6.46123e-163	-1.40329e-163	-1.1293e-164	-2.85273e-163	1.0356e-163	-5.27863e-164	5.12321e-163	-6.60797e-164	-1.07622e-162	5.97234e-163	-9.22622e-164	-1.01991e-163	-5.05506e-163	-7.46418e-163	-3.92798e-163	1.88964e-163	0
5.13365e-164	-8.58882e-163	4.77582e-165	-9.61185e-164	1.07008e-162	1.52955e-163	2.03255e-164	-2.42361e-163	-1.40004e-163	-1.03944e-162	3.60441e-163	-4.80026e-163	-3.91188e-163	9.94387e-163	-6.46123e-163	-1.40329e-163	-1.1293e-164	-2.85273e-163	1.0356e-163	-5.27863e-164	5.12321e-163	-6.60797e-164	-1.07622e-162	5.97234e-163	-9.22622e-164	-1.01991e-163	-5.05506e-163	-7.46418e-163	-3.92798e-163	1.88964e-163	0
5.13365e-164	-8.58882e-163	4.77582e-165	-9.61185e-164	1.07008e-162	1.52955e-163	2.03255e-164	-2.42361e-163	-1.40004e-163	-1.03944e-162	3.60441e-163	-4.80026e-163	-3.91188e-163	9.94387e-163	-6.46123e-163	-1.40329e-163	-1.1293e-164	-2.85273e-163	1.0356e-163	-5.27863e-164	5.12321e-163	-6.60797e-164	-1.07622e-162	5.97234e-163	-9.22622e-164	-1.01991e-163	-5.05506e-163	-7.46418e-163	-3.92798e-163	1.88964e-163	0
5.13365e-164	-8.58882e-163	4.77582e-165	-9.61185e-164	1.07008e-162	1.52955e-163	2.03255e-164	-2.42361e-163	-1.40004e-163	-1.03944e-162	3.60441e-163	-4.80026e-163	-3.91188e-163	9.94387e-163	-6.46123e-163	-1.40329e-163	-1.1293e-164	-2.85273e-163	1.0356e-163	-5.27863e-164	5.12321e-163	-6.60797e-164	-1.07622e-162	5.97234e-163	-9.22622e-164	-1.01991e-163	-5.05506e-163	-7.46418e-163	-3.92798e-163	1.88964e-163	0
5.13365e-164	-8.58882e-163	4.77582e-165	-9.61185e-164	1.07008e-162	1.52955e-163	2.03255e-164	-2.42361e-163	-1.40004e-163	-1.03944e-162	3.60441e-163	-4.80026e-163	-3.91188e-163	9.94387e-163	-6.46123e-163	-1.40329e-163	-1.1293e-164	-2.85273e-163	1.0356e-163	-5.27863e-164	5.12321e-163	-6.60797e-164	-1.07622e-162	5.97234e-163	-9.22622e-164	-1.01991e-163	-5.05506e-163	-7.46418e-163	-3.92798e-163	1.88964e-163	0
5.13365e-164	-8.58882e-163	4.77582e-165	-9.61185e-164	1.07008e-162	1.52955e-163	2.03255e-164	-2.42361e-163	-1.40004e-163	-1.03944e-162	3.60441e-163	-4.80026e-163	-3.91188e-163	9.94387e-163	-6.46123e-163	-1.40329e-163	-1.1293e-164	-2.85273e-163	1.0356e-163	-5.27863e-164	5.12321e-163	-6.60797e-164	-1.07622e-162	5.97234e-163	-9.22622e-164	-1.01991e-163	-5.05506e-163	-7.46418e-163	-3.92798e-163	1.88964e-163	0
5.13365e-164	-8.58882e-163	4.77582e-165	-9.61185e-164	1.07008e-162	1.52955e-163	2.03255e-164	-2.42361e-163	-1.40004e-163	-1.03944e-162	3.60441e-163	-4.80026e-163	-3.91188e-163	9.94387e-163	-6.46123e-163	-1.40329e-163	-1.1293e-164	-2.85273e-163	1.0356e-163	-5.27863e-164	5.12321e-163	-6.60797e-164	-1.07622e-162	5.97234e-163	-9.22622e-164	-1.01991e-163	-5.05506e-163	-7.46418e-163	-3.92798e-163	1.88964e-163	0
5.13365e-164	-8.58882e-163	4.77582e-165	-9.61185e-164	1.07008e-162	1.52955e-163	2.03255e-164	-2.42361e-163	-1.40004e-163	-1.03944e-162	3.60441e-163	-4.80026e-163	-3.91188e-163	9.94387e-163	-6.46123e-163	-1.40329e-163	-1.1293e-164	-2.85273e-163	1.0356e-163	-5.27863e-164	5.12321e-163	-6.60797e-164	-1.07622e-162	5.97234e-163	-9.22622e-164	-1.01991e-163	-5.05506e-163	-7.46418e-163	-3.92798e-163	1.88964e-163	0
5.13365e-164	-8.58882e-163	4.77582e-165	-9.61185e-164	1.07008e-162	1.52955e-163	2.03255e-164	-2.42361e-163	-1.40004e-163	-1.03944e-162	3.60441e-163	-4.80026e-163	-3.91188e-163	9.94387e-163	-6.46123e-163	-1.40329e-163	-1.1293e-164	-2.85273e-163	1.0356e-163	-5.27863e-164	5.12321e-163	-6.60797e-164	-1.07622e-162	5.97234e-163	-9.22622e-164	-1.01991e-163	-5.05506e-163	-7.46418e-163	-3.92798e-163	1.88964e-163	0
5.13365e-164	-8.58882e-163	4.77582e-165	-9.61185e-164	1.07008e-162	1.52955e-163	2.03255e-164	-2.42361e-163	-1.40004e-163	-1.03944e-162	3.60441e-163	-4.80026e-163	-3.91188e-163	9.94387e-163	-6.46123e-163	-1.40329e-163	-1.1293e-164	-2.85273e-163	1.0356e-163	-5.27863e-164	5.12321e-163	-6.60797e-164	-1.07622e-162	5.97234e-163	-9.22622e-164	-1.01991e-163	-5.05506e-163	-7.46418e-163	-3.92798e-163	1.88964e-163	0
5.13365e-164	-8.58882e-163	4.77582e-165	-9.61185e-164	1.07008e-162	1.52955e-163	2.03255e-164	-2.42361e-163	-1.40004e-163	-1.03944e-162	3.60441e-163	-4.80026e-163	-3.91188e-163	9.94387e-163	-6.46123e-163	-1.40329e-163	-1.1293e-164	-2.85273e-163	1.0356e-163	-5.27863e-164	5.12321e-163	-6.60797e-164	-1.07622e-162	5.97234e-163	-9.22622e-164	-1.01991e-163	-5.05506e-163	-7.46418e-163	-3.92798e-163	1.88964e-163	0
5.13365e-164	-8.58882e-163	4.77582e-165	-9.61185e-164	1.07008e-162	1.52955e-163	2.03255e-164	-2.42361e-163	-1.40004e-163	-1.03944e-162	3.60441e-163	-4.80026e-163	-3.91188e-163	9.94387e-163	-6.46123e-163	-1.40329e-163	-1.1293e-164	-2.85273e-163	1.0356e-163	-5.27863e-164	5.12321e-163	-6.60797e-164	-1.07622e-162	5.97234e-163	-9.22622e-164	-1.01991e-163	-5.05506e-163	-7.46418e-163	-3.92798e-163	1.88964e-163	0
5.13365e-164	-8.58882e-163	4.77582e-165	-9.61185e-164	1.07008e-162	1.52955e-163	2.03255e-164	-2.42361e-163	-1.40004e-163	-1.03944e-162	3.60441e-163	-4.80026e-163	-3.91188e-163	9.94387e-163	-6.46123e-163	-1.40329e-163	-1.1293e-164	-2.85273e-163	1.0356e-163	-5.27863e-164	5.12321e-163	-6.60797e-164	-1.07622e-162	5.97234e-163	-9.22622e-164	-1.01991e-163	-5.05506e-163	-7.46418e-163	-3.92798e-163	1.88964e-163	0
5.13365e-164	-8.58882e-163	4.77582e-165	-9.61185e-164	1.07008e-162	1.52955e-163	2.03255e-164	-2.42361e-163	-1.40004e-163	-1.03944e-162	3.60441e-163	-4.80026e-163	-3.91188e-163	9.94387e-163	-6.46123e-163	-1.40329e-163	-1.1293e-164	-2.85273e-163	1.0356e-163	-5.27863e-164	5.12321e-163	-6.60797e-164	-1.07622e-162	5.97234e-163	-9.22622e-164	-1.01991e-163	-5.05506e-163	-7.46418e-163	-3.92798e-163	1.88964e-163	0
5.13365e-164	-8.58882e-163	4.77582e-165	-9.61185e-164	1.07008e-162	1.52955e-163	2.03255e-164	-2.42361e-163	-1.40004e-163	-1.03944e-162	3.60441e-163	-4.80026e-163	-3.91188e-163	9.94387e-163	-6.46123e-163	-1.40329e-163	-1.1293e-164	-2.85273e-163	1.0356e-163	-5.27863e-164	5.12321e-163	-6.60797e-164	-1.07622e-162	5.97234e-163	-9.22622e-164	-1.01991e-163	-5.05506e-163	-7.46418e-163	-3.92798e-163	1.88964e-163	0
5.13365e-164	-8.58882e-163	4.77582e-165	-9.61185e-164	1.07008e-162	1.52955e-163	2.03255e-164	-2.42361e-163	-1.40004e-163	-1.03944e-162	3.60441e-163	-4.80026e-163	-3.91188e-163	9.94387e-163	-6.46123e-163	-1.40329e-163	-1.1293e-164	-2.85273e-163	1.0356e-163	-5.27863e-164	5.12321e-163	-6.60797e-164	-1.07622e-162	5.97234e-163	-9.22622e-164	-1.01991e-163	-5.05506e-163	-7.46418e-163	-3.92798e-163	1.88964e-163	0
5.13365e-164	-8.58882e-163	4.77582e-165	-9.61185e-164	1.07008e-162	1.52955e-163	2.03255e-164	-2.42361e-163	-1.40004e-163	-1.03944e-162	3.60441e-163	-4.80026e-163	-3.91188e-163	9.94387e-163	-6.46123e-163	-1.40329e-163	-1.1293e-164	-2.85273e-163	1.0356e-163	-5.27863e-164	5.12321e-163	-6.60797e-164	-1.07622e-162	5.97234e-163	-9.22622e-164	-1.01991e-163	-5.05506e-163	-7.46418e-163	-3.92798e-163	1.88964e-163	0
5.13365e-164	-8.58882e-163	4.77582e-165	-9.61185e-164	1.07008e-162	1.52955e-163	2.03255e-164	-2.42361e-163	-1.40004e-163	-1.03944e-162	3.60441e-163	-4.80026e-163	-3.91188e-163	9.94387e-163	-6.46123e-163	-1.40329e-163	-1.1293e-164	-2.85273e-163	1.0356e-163	-5.27863e-164	5.12321e-163	-6.60797e-164	-1.07622e-162	5.97234e-163	-9.22622e-164	-1.01991e-163	-5.05506e-163	-7.46418e-163	-3.92798e-163	1.88964e-163	0
5.13365e-164	-8.58882e-163	4.77582e-165	-9.61185e-164	1.07008e-162	1.52955e-163	2.03255e-164	-2.42361e-163	-1.40004e-163	-1.03944e-162	3.60441e-163	-4.80026e-163	-3.91188e-163	9.94387e-163	-6.46123e-163	-1.40329e-163	-1.1293e-164	-2.85273e-163	1.0356e-163	-5.27863e-164	5.12321e-163	-6.60797e-164	-1.07622e-162	5.97234e-163	-9.22622e-164	-1.01991e-163	-5.05506e-163	-7.46418e-163	-3.92798e-163	1.88964e-163	0
5.13365e-164	-8.58882e-163	4.77582e-165	-9.61185e-164	1.07008e-162	1.52955e-163	2.03255e-164	-2.42361e-163	-1.40004e-163	-1.03944e-162	3.60441e-163	-4.80026e-163	-3.91188e-163	9.94387e-163	-6.46123e-163	-1.40329e-163	-1.1293e-164	-2.85273e-163	1.0356e-163	-5.27863e-164	5.12321e-163	-6.60797e-164	-1.07622e-162	5.97234e-163	-9.22622e-164	-1.01991e-163	-5.05506e-163	-7.46418e-163	-3.92798e-163	1.88964e-163	0
5.13365e-164	-8.58882e-163	4.77582e-165	-9.61185e-164	1.07008e-162	1.52955e-163	2.03255e-164	-2.42361e-163	-1.40004e-163	-1.03944e-162	3.60441e-163	-4.80026e-163	-3.91188e-163	9.94387e-163	-6.46123e-163	-1.40329e-163	-1.1293e-164	-2.85273e-163	1.0356e-163	-5.27863e-164	5.12321e-163	-6.60797e-164	-1.07622e-162	5.97234e-163	-9.22622e-164	-1.01991e-163	-5.05506e-163	-7.46418e-163	-3.92798e-163	1.88964e-163	0
5.13365e-164	-8.58882e-163	4.77582e-165	-9.61185e-164	1.07008e-162	1.52955e-163	2.03255e-164	-2.42361e-163	-1.40004e-163	-1.03944e-162	3.60441e-163	-4.80026e-163	-3.91188e-163	9.94387e-163	-6.46123e-163	-1.40329e-163	-1.1293e-164	-2.85273e-163	1.0356e-163	-5.27863e-164	5.12321e-163	-6.60797e-164	-1.07622e-162	5.97234e-163	-9.22622e-164	-1.01991e-163	-5.05506e-163	-7.46418e-163	-3.92798e-163	1.88964e-163	0
5.13365e-164	-8.58882e-163	4.77582e-165	-9.61185e-164	1.07008e-162	1.52955e-163	2.03255e-164	-2.42361e-163	-1.40004e-163	-1.03944e-162	3.60441e-163	-4.80026e-163	-3.91188e-163	9.94387e-163	-6.46123e-163	-1.40329e-163	-1.1293e-164	-2.85273e-163	1.0356e-163	-5.27863e-164	5.12321e-163	-6.60797e-164	-1.07622e-162	5.97234e-163	-9.22622e-164	-1.01991e-163	-5.05506e-163	-7.46418e-163	-3.92798e-163	1.88964e-163	0
5.13365e-164	-8.58882e-163	4.77582e-165	-9.61185e-164	1.07008e-162	1.52955e-163	2.03255e-164	-2.42361e-163	-1.40004e-163	-1.03944e-162	3.60441e-163	-4.80026e-163	-3.91188e-163	9.94387e-163	-6.46123e-163	-1.40329e-163	-1.1293e-164	-2.85273e-163	1.0356e-163	-5.27863e-164	5.12321e-163	-6.60797e-164	-1.07622e-162	5.97234e-163	-9.22622e-164	-1.01991e-163	-5.05506e-163	-7.46418e-163	-3.92798e-163	1.88964e-163	0
5.13365e-164	-8.58882e-163	4.77582e-165	-9.61185e-164	1.07008e-162	1.52955e-163	2.03255e-164	-2.42361e-163	-1.40004e-163	-1.03944e-162	3.60441e-163	-4.80026e-163	-3.91188e-163	9.94387e-163	-6.46123e-163	-1.40329e-163	-1.1293e-164	-2.85273e-163	1.0356e-163	-5.27863e-164	5.12321e-163	-6.60797e-164	-1.07622e-162	5.97234e-163	-9.22622e-164	-1.01991e-163	-5.05506e-163	-7.46418e-163	-3.92798e-163	1.88964e-163	0
5.13365e-164	-8.58882e-163	4.77582e-165	-9.61185e-164	1.07008e-162	1.52955e-163	2.03255e-164	-2.42361e-163	-1.40004e-163	-1.03944e-162	3.60441e-163	-4.80026e-163	-3.91188e-163	9.94387e-163	-6.46123e-163	-1.40329e-163	-1.1293e-164	-2.85273e-163	1.0356e-163	-5.27863e-164	5.12321e-163	-6.60797e-164	-1.07622e-162	5.97234e-163	-9.22622e-164	-1.01991e-163	-5.05506e-163	-7.46418e-163	-3.92798e-163	1.88964e-163	0
5.13365e-164	-8.58882e-163	4.77582e-165	-9.61185e-164	1.07008e-162	1.52955e-163	2.03255e-164	-2.42361e-163	-1.40004e-163	-1.03944e-162	3.60441e-163	-4.80026e-163	-3.91188e-163	9.94387e-163	-6.46123e-163	-1.40329e-163	-1.1293e-164	-2.85273e-163	1.0356e-163	-5.27863e-164	5.12321e-163	-6.60797e-164	-1.07622e-162	5.97234e-163	-9.22622e-164	-1.01991e-163	-5.05506e-163	-7.46418e-163	-3.92798e-163	1.88964e-163	0
5.13365e-164	-8.58882e-163	4.77582e-165	-9.61185e-164	1.07008e-162	1.52955e-163	2.03255e-164	-2.42361e-163	-1.40004e-163	-1.03944e-162	3.60441e-163	-4.80026e-163	-3.91188e-163	9.94387e-163	-6.46123e-163	-1.40329e-163	-1.1293e-164	-2.85273e-163	1.0356e-163	-5.27863e-164	5.12321e-163	-6.60797e-164	-1.07622e-162	5.97234e-163	-9.22622e-164	-1.01991e-163	-5.05506e-163	-7.46418e-163	-3.92798e-163	1.88964e-163	0
5.13365e-164	-8.58882e-163	4.77582e-165	-9.61185e-164	1.07008e-162	1.52955e-163	2.03255e-164	-2.42361e-163	-1.40004e-163	-1.03944e-162	3.60441e-163	-4.80026e-163	-3.91188e-163	9.94387e-163	-6.46123e-163	-1.40329e-163	-1.1293e-164	-2.85273e-163	1.0356e-163	-5.27863e-164	5.12321e-163	-6.60797e-164	-1.07622e-162	5.97234e-163	-9.22622e-164	-1.01991e-163	-5.05506e-163	-7.46418e-163	-3.92798e-163	1.88964e-163	0
5.13365e-164	-8.58882e-163	4.77582e-165	-9.61185e-164	1.07008e-162	1.52955e-163	2.03255e-164	-2.42361e-163	-1.40004e-163	-1.03944e-162	3.60441e-163	-4.80026e-163	-3.91188e-163	9.94387e-163	-6.46123e-163	-1.40329e-163	-1.1293e-164	-2.85273e-163	1.0356e-163	-5.27863e-164	5.12321e-163	-6.60797e-164	-1.07622e-162	5.97234e-163	-9.22622e-164	-1.01991e-163	-5.05506e-163	-7.46418e-163	-3.92798e-163	1.88964e-163	0
5.13365e-164	-8.58882e-163	4.77582e-165	-9.61185e-164	1.07008e-162	1.52955e-163	2.03255e-164	-2.42361e-163	-1.40004e-163	-1.03944e-162	3.60441e-163	-4.80026e-163	-3.91188e-163	9.94387e-163	-6.46123e-163	-1.40329e-163	-1.1293e-164	-2.85273e-163	1.0356e-163	-5.27863e-164	5.12321e-163	-6.60797e-164	-1.07622e-162	5.97234e-163	-9.22622e-164	-1.01991e-163	-5.05506e-163	-7.46418e-163	-3.92798e-163	1.88964e-163	0
5.13365e-164	-8.58882e-163	4.77582e-165	-9.61185e-164	1.07008e-162	1.52955e-163	2.03255e-164	-2.42361e-163	-1.40004e-163	-1.03944e-162	3.60441e-163	-4.80026e-163	-3.91188e-163	9.94387e-163	-6.46123e-163	-1.40329e-163	-1.1293e-164	-2.85273e-163	1.0356e-163	-5.27863e-164	5.12321e-163	-6.60797e-164	-1.07622e-162	5.97234e-163	-9.22622e-164	-1.01991e-163	-5.05506e-163	-7.46418e-163	-3.92798e-163	1.88964e-163	0
5.13365e-164	-8.58882e-163	4.77582e-165	-9.61185e-164	1.07008e-162	1.52955e-163	2.03255e-164	-2.42361e-163	-1.40004e-163	-1.03944e-162	3.60441e-163	-4.80026e-163	-3.91188e-163	9.94387e-163	-6.46123e-163	-1.40329e-163	-1.1293e-164	-2.85273e-163	1.0356e-163	-5.27863e-164	5.12321e-163	-6.60797e-164	-1.07622e-162	5.97234e-163	-9.22622e-164	-1.01991e-163	-5.05506e-163	-7.46418e-163	-3.92798e-163	1.88964e-163	0
5.13365e-164	-8.58882e-163	4.77582e-165	-9.61185e-164	1.07008e-162	1.52955e-163	2.03255e-164	-2.42361e-163	-1.40004e-163	-1.03944e-162	3.60441e-163	-4.80026e-163	-3.91188e-163	9.94387e-163	-6.46123e-163	-1.40329e-163	-1.1293e-164	-2.85273e-163	1.0356e-163	-5.27863e-164	5.12321e-163	-6.60797e-164	-1.07622e-162	5.97234e-163	-9.22622e-164	-1.01991e-163	-5.05506e-163	-7.46418e-163	-3.92798e-163	1.88964e-163	0
5.13365e-164	-8.58882e-163	4.77582e-165	-9.61185e-164	1.07008e-162	1.52955e-163	2.03255e-164	-2.42361e-163	-1.40004e-163	-1.03944e-162	3.60441e-163	-4.80026e-163	-3.91188e-163	9.94387e-163	-6.46123e-163	-1.40329e-163	-1.1293e-164	-2.85273e-163	1.0356e-163	-5.27863e-164	5.12321e-163	-6.60797e-164	-1.07622e-162	5.97234e-163	-9.22622e-164	-1.01991e-163	-5.05506e-163	-7.46418e-163	-3.92798e-163	1.88964e-163	0
5.13365e-164	-8.58882e-163	4.77582e-165	-9.61185e-164	1.07008e-162	1.52955e-163	2.03255e-164	-2.42361e-163	-1.40004e-163	-1.03944e-162	3.60441e-163	-4.80026e-163	-3.91188e-163	9.94387e-163	-6.46123e-163	-1.40329e-163	-1.1293e-164	-2.85273e-163	1.0356e-163	-5.27863e-164	5.12321e-163	-6.60797e-164	-1.07622e-162	5.97234e-163	-9.22622e-164	-1.01991e-163	-5.05506e-163	-7.46418e-163	-3.92798e-163	1.88964e-163	0
5.13365e-164	-8.58882e-163	4.77582e-165	-9.61185e-164	1.07008e-162	1.52955e-163	2.03255e-164	-2.42361e-163	-1.40004e-163	-1.03944e-162	3.60441e-163	-4.80026e-163	-3.91188e-163	9.94387e-163	-6.46123e-163	-1.40329e-163	-1.1293e-164	-2.85273e-163	1.0356e-163	-5.27863e-164	5.12321e-163	-6.60797e-164	-1.07622e-162	5.97234e-163	-9.22622e-164	-1.01991e-163	-5.05506e-163	-7.46418e-163	-3.92798e-163	1.88964e-163	0
5.13365e-164	-8.58882e-163	4.77582e-165	-9.61185e-164	1.07008e-162	1.52955e-163	2.03255e-164	-2.42361e-163	-1.40004e-163	-1.03944e-162	3.60441e-163	-4.80026e-163	-3.91188e-163	9.94387e-163	-6.46123e-163	-1.40329e-163	-1.1293e-164	-2.85273e-163	1.0356e-163	-5.27863e-164	5.12321e-163	-6.60797e-164	-1.07622e-162	5.97234e-163	-9.22622e-164	-1.01991e-163	-5.05506e-163	-7.46418e-163	-3.92798e-163	1.88964e-163	0
5.13365e-164	-8.58882e-163	4.77582e-165	-9.61185e-164	1.07008e-162	1.52955e-163	2.03255e-164	-2.42361e-163	-1.40004e-163	-1.03944e-162	3.60441e-163	-4.80026e-163	-3.91188e-163	9.94387e-163	-6.46123e-163	-1.40329e-163	-1.1293e-164	-2.85273e-163	1.0356e-163	-5.27863e-164	5.12321e-163	-6.60797e-164	-1.07622e-162	5.97234e-163	-9.22622e-164	-1.01991e-163	-5.05506e-163	-7.46418e-163	-3.92798e-163	1.88964e-163	0
5.13365e-164	-8.58882e-163	4.77582e-165	-9.61185e-164	1.07008e-162	1.52955e-163	2.03255e-164	-2.42361e-163	-1.40004e-163	-1.03944e-162	3.60441e-163	-4.80026e-163	-3.91188e-163	9.94387e-163	-6.46123e-163	-1.40329e-163	-1.1293e-164	-2.85273e-163	1.0356e-163	-5.27863e-164	5.12321e-163	-6.60797e-164	-1.07622e-162	5.97234e-163	-9.22622e-164	-1.01991e-163	-5.05506e-163	-7.46418e-163	-3.92798e-163	1.88964e-163	0
5.13365e-164	-8.58882e-163	4.77582e-165	-9.61185e-164	1.07008e-162	1.52955e-163	2.03255e-164	-2.42361e-163	-1.40004e-163	-1.03944e-162	3.60441e-163	-4.80026e-163	-3.91188e-163	9.94387e-163	-6.46123e-163	-1.40329e-163	-1.1293e-164	-2.85273e-163	1.0356e-163	-5.27863e-164	5.12321e-163	-6.60797e-164	-1.07622e-162	5.97234e-163	-9.22622e-164	-1.01991e-163	-5.05506e-163	-7.46418e-163	-3.92798e-163	1.88964e-163	0
5.13365e-164	-8.58882e-163	4.77582e-165	-9.61185e-164	1.07008e-162	1.52955e-163	2.03255e-164	-2.42361e-163	-1.40004e-163	-1.03944e-162	3.60441e-163	-4.80026e-163	-3.91188e-163	9.94387e-163	-6.46123e-163	-1.40329e-163	-1.1293e-164	-2.85273e-163	1.0356e-163	-5.27863e-164	5.12321e-163	-6.60797e-164	-1.07622e-162	5.97234e-163	-9.22622e-164	-1.01991e-163	-5.05506e-163	-7.46418e-163	-3.92798e-163	1.88964e-163	0
5.13365e-164	-8.58882e-163	4.77582e-165	-9.61185e-164	1.07008e-162	1.52955e-163	2.03255e-164	-2.42361e-163	-1.40004e-163	-1.03944e-162	3.60441e-163	-4.80026e-163	-3.91188e-163	9.94387e-163	-6.46123e-163	-1.40329e-163	-1.1293e-164	-2.85273e-163	1.0356e-163	-5.27863e-164	5.12321e-163	-6.60797e-164	-1.07622e-162	5.97234e-163	-9.22622e-164	-1.01991e-163	-5.05506e-163	-7.46418e-163	-3.92798e-163	1.88964e-163	0
5.13365e-164	-8.58882e-163	4.77582e-165	-9.61185e-164	1.07008e-162	1.52955e-163	2.03255e-164	-2.42361e-163	-1.40004e-163	-1.03944e-162	3.60441e-163	-4.80026e-163	-3.91188e-163	9.94387e-163	-6.46123e-163	-1.40329e-163	-1.1293e-164	-2.85273e-163	1.0356e-163	-5.27863e-164	5.12321e-163	-6.60797e-164	-1.07622e-162	5.97234e-163	-9.22622e-164	-1.01991e-163	-5.05506e-163	-7.46418e-163	-3.92798e-163	1.88964e-163	0
5.13365e-164	-8.58882e-163	4.77582e-165	-9.61185e-164	1.07008e-162	1.52955e-163	2.03255e-164	-2.42361e-163	-1.40004e-163	-1.03944e-162	3.60441e-163	-4.80026e-163	-3.91188e-163	9.94387e-163	-6.46123e-163	-1.40329e-163	-1.1293e-164	-2.85273e-163	1.0356e-163	-5.27863e-164	5.12321e-163	-6.60797e-164	-1.07622e-162	5.97234e-163	-9.22622e-164	-1.01991e-163	-5.05506e-163	-7.46418e-163	-3.92798e-163	1.88964e-163	0
5.13365e-164	-8.58882e-163	4.77582e-165	-9.61185e-164	1.07008e-162	1.52955e-163	2.03255e-164	-2.42361e-163	-1.40004e-163	-1.03944e-162	3.60441e-163	-4.80026e-163	-3.91188e-163	9.94387e-163	-6.46123e-163	-1.40329e-163	-1.1293e-164	-2.85273e-163	1.0356e-163	-5.27863e-164	5.12321e-163	-6.60797e-164	-1.07622e-162	5.97234e-163	-9.22622e-164	-1.01991e-163	-5.05506e-163	-7.46418e-163	-3.92798e-163	1.88964e-163	0
5.13365e-164	-8.58882e-163	4.77582e-165	-9.61185e-164	1.07008e-162	1.52955e-163	2.03255e-164	-2.42361e-163	-1.40004e-163	-1.03944e-162	3.60441e-163	-4.80026e-163	-3.91188e-163	9.94387e-163	-6.46123e-163	-1.40329e-163	-1.1293e-164	-2.85273e-163	1.0356e-163	-5.27863e-164	5.12321e-163	-6.60797e-164	-1.07622e-162	5.97234e-163	-9.22622e-164	-1.01991e-163	-5.05506e-163	-7.46418e-163	-3.92798e-163	1.88964e-163	0
5.13365e-164	-8.58882e-163	4.77582e-165	-9.61185e-164	1.07008e-162	1.52955e-163	2.03255e-164	-2.42361e-163	-1.40004e-163	-1.03944e-162	3.60441e-163	-4.80026e-163	-3.91188e-163	9.94387e-163	-6.46123e-163	-1.40329e-163	-1.1293e-164	-2.85273e-163	1.0356e-163	-5.27863e-164	5.12321e-163	-6.60797e-164	-1.07622e-162	5.97234e-163	-9.22622e-164	-1.01991e-163	-5.05506e-163	-7.46418e-163	-3.92798e-163	1.88964e-163	0
5.13365e-164	-8.58882e-163	4.77582e-165	-9.61185e-164	1.07008e-162	1.52955e-163	2.03255e-164	-2.42361e-163	-1.40004e-163	-1.03944e-162	3.60441e-163	-4.80026e-163	-3.91188e-163	9.94387e-163	-6.46123e-163	-1.40329e-163	-1.1293e-164	-2.85273e-163	1.0356e-163	-5.27863e-164	5.12321e-163	-6.60797e-164	-1.07622e-162	5.97234e-163	-9.22622e-164	-1.01991e-163	-5.05506e-163	-7.46418e-163	-3.92798e-163	1.88964e-163	0
5.13365e-164	-8.58882e-163	4.77582e-165	-9.61185e-164	1.07008e-162	1.52955e-163	2.03255e-164	-2.42361e-163	-1.40004e-163	-1.03944e-162	3.60441e-163	-4.80026e-163	-3.91188e-163	9.94387e-163	-6.46123e-163	-1.40329e-163	-1.1293e-164	-2.85273e-163	1.0356e-163	-5.27863e-164	5.12321e-163	-6.60797e-164	-1.07622e-162	5.97234e-163	-9.22622e-164	-1.01991e-163	-5.05506e-163	-7.46418e-163	-3.92798e-163	1.88964e-163	0
5.13365e-164	-8.58882e-163	4.77582e-165	-9.61185e-164	1.07008e-162	1.52955e-163	2.03255e-164	-2.42361e-163	-1.40004e-163	-1.03944e-162	3.60441e-163	-4.80026e-163	-3.91188e-163	9.94387e-163	-6.46123e-163	-1.40329e-163	-1.1293e-164	-2.85273e-163	1.0356e-163	-5.27863e-164	5.12321e-163	-6.60797e-164	-1.07622e-162	5.97234e-163	-9.22622e-164	-1.01991e-163	-5.05506e-163	-7.46418e-163	-3.92798e-163	1.88964e-163	0
5.13365e-164	-8.58882e-163	4.77582e-165	-9.61185e-164	1.07008e-162	1.52955e-163	2.03255e-164	-2.42361e-163	-1.40004e-163	-1.03944e-162	3.60441e-163	-4.80026e-163	-3.91188e-163	9.94387e-163	-6.46123e-163	-1.40329e-163	-1.1293e-164	-2.85273e-163	1.0356e-163	-5.27863e-164	5.12321e-163	-6.60797e-164	-1.07622e-162	5.97234e-163	-9.22622e-164	-1.01991e-163	-5.05506e-163	-7.46418e-163	-3.92798e-163	1.88964e-163	0
5.13365e-164	-8.58882e-163	4.77582e-165	-9.61185e-164	1.07008e-162	1.52955e-163	2.03255e-164	-2.42361e-163	-1.40004e-163	-1.03944e-162	3.60441e-163	-4.80026e-163	-3.91188e-163	9.94387e-163	-6.46123e-163	-1.40329e-163	-1.1293e-164	-2.85273e-163	1.0356e-163	-5.27863e-164	5.12321e-163	-6.60797e-164	-1.07622e-162	5.97234e-163	-9.22622e-164	-1.01991e-163	-5.05506e-163	-7.46418e-163	-3.92798e-163	1.88964e-163	0
5.13365e-164	-8.58882e-163	4.77582e-165	-9.61185e-164	1.07008e-162	1.52955e-163	2.03255e-164	-2.42361e-163	-1.40004e-163	-1.03944e-162	3.60441e-163	-4.80026e-163	-3.91188e-163	9.94387e-163	-6.46123e-163	-1.40329e-163	-1.1293e-164	-2.85273e-163	1.0356e-163	-5.27863e-164	5.12321e-163	-6.60797e-164	-1.07622e-162	5.97234e-163	-9.22622e-164	-1.01991e-163	-5.05506e-163	-7.46418e-163	-3.92798e-163	1.88964e-163	0
5.13365e-164	-8.58882e-163	4.77582e-165	-9.61185e-164	1.07008e-162	1.52955e-163	2.03255e-164	-2.42361e-163	-1.40004e-163	-1.03944e-162	3.60441e-163	-4.80026e-163	-3.91188e-163	9.94387e-163	-6.46123e-163	-1.40329e-163	-1.1293e-164	-2.85273e-163	1.0356e-163	-5.27863e-164	5.12321e-163	-6.60797e-164	-1.07622e-162	5.97234e-163	-9.22622e-164	-1.01991e-163	-5.05506e-163	-7.46418e-163	-3.92798e-163	1.88964e-163	0
5.13365e-164	-8.58882e-163	4.77582e-165	-9.61185e-164	1.07008e-162	1.52955e-163	2.03255e-164	-2.42361e-163	-1.40004e-163	-1.03944e-162	3.60441e-163	-4.80026e-163	-3.91188e-163	9.94387e-163	-6.46123e-163	-1.40329e-163	-1.1293e-164	-2.85273e-163	1.0356e-163	-5.27863e-164	5.12321e-163	-6.60797e-164	-1.07622e-162	5.97234e-163	-9.22622e-164	-1.01991e-163	-5.05506e-163	-7.46418e-163	-3.92798e-163	1.88964e-163	0
5.13365e-164	-8.58882e-163	4.77582e-165	-9.61185e-164	1.07008e-162	1.52955e-163	2.03255e-164	-2.42361e-163	-1.40004e-163	-1.03944e-162	3.60441e-163	-4.80026e-163	-3.91188e-163	9.94387e-163	-6.46123e-163	-1.40329e-163	-1.1293e-164	-2.85273e-163	1.0356e-163	-5.27863e-164	5.12321e-163	-6.60797e-164	-1.07622e-162	5.97234e-163	-9.22622e-164	-1.01991e-163	-5.05506e-163	-7.46418e-163	-3.92798e-163	1.88964e-163	0
5.13365e-164	-8.58882e-163	4.77582e-165	-9.61185e-164	1.07008e-162	1.52955e-163	2.03255e-164	-2.42361e-163	-1.40004e-163	-1.03944e-162	3.60441e-163	-4.80026e-163	-3.91188e-163	9.94387e-163	-6.46123e-163	-1.40329e-163	-1.1293e-164	-2.85273e-163	1.0356e-163	-5.27863e-164	5.12321e-163	-6.60797e-164	-1.07622e-162	5.97234e-163	-9.22622e-164	-1.01991e-163	-5.05506e-163	-7.46418e-163	-3.92798e-163	1.88964e-163	0
5.13365e-164	-8.58882e-163	4.77582e-165	-9.61185e-164	1.07008e-162	1.52955e-163	2.03255e-164	-2.42361e-163	-1.40004e-163	-1.03944e-162	3.60441e-163	-4.80026e-163	-3.91188e-163	9.94387e-163	-6.46123e-163	-1.40329e-163	-1.1293e-164	-2.85273e-163	1.0356e-163	-5.27863e-164	5.12321e-163	-6.60797e-164	-1.07622e-162	5.97234e-163	-9.22622e-164	-1.01991e-163	-5.05506e-163	-7.46418e-163	-3.92798e-163	1.88964e-163	0
5.13365e-164	-8.58882e-163	4.77582e-165	-9.61185e-164	1.07008e-162	1.52955e-163	2.03255e-164	-2.42361e-163	-1.40004e-163	-1.03944e-162	3.60441e-163	-4.80026e-163	-3.91188e-163	9.94387e-163	-6.46123e-163	-1.40329e-163	-1.1293e-164	-2.85273e-163	1.0356e-163	-5.27863e-164	5.12321e-163	-6.60797e-164	-1.07622e-162	5.97234e-163	-9.22622e-164	-1.01991e-163	-5.05506e-163	-7.46418e-163	-3.92798e-163	1.88964e-163	0
5.13365e-164	-8.58882e-163	4.77582e-165	-9.61185e-164	1.07008e-162	1.52955e-163	2.03255e-164	-2.42361e-163	-1.40004e-163	-1.03944e-162	3.60441e-163	-4.80026e-163	-3.91188e-163	9.94387e-163	-6.46123e-163	-1.40329e-163	-1.1293e-164	-2.85273e-163	1.0356e-163	-5.27863e-164	5.12321e-163	-6.60797e-164	-1.07622e-162	5.97234e-163	-9.22622e-164	-1.01991e-163	-5.05506e-163	-7.46418e-163	-3.92798e-163	1.88964e-163	0
5.13365e-164	-8.58882e-163	4.77582e-165	-9.61185e-164	1.07008e-162	1.52955e-163	2.03255e-164	-2.42361e-163	-1.40004e-163	-1.03944e-162	3.60441e-163	-4.80026e-163	-3.91188e-163	9.94387e-163	-6.46123e-163	-1.40329e-163	-1.1293e-164	-2.85273e-163	1.0356e-163	-5.27863e-164	5.12321e-163	-6.60797e-164	-1.07622e-162	5.97234e-163	-9.22622e-164	-1.01991e-163	-5.05506e-163	-7.46418e-163	-3.92798e-163	1.88964e-163	0
5.13365e-164	-8.58882e-163	4.77582e-165	-9.61185e-164	1.07008e-162	1.52955e-163	2.03255e-164	-2.42361e-163	-1.40004e-163	-1.03944e-162	3.60441e-163	-4.80026e-163	-3.91188e-163	9.94387e-163	-6.46123e-163	-1.40329e-163	-1.1293e-164	-2.85273e-163	1.0356e-163	-5.27863e-164	5.12321e-163	-6.60797e-164	-1.07622e-162	5.97234e-163	-9.22622e-164	-1.01991e-163	-5.05506e-163	-7.46418e-163	-3.92798e-163	1.88964e-163	0
5.13365e-164	-8.58882e-163	4.77582e-165	-9.61185e-164	1.07008e-162	1.52955e-163	2.03255e-164	-2.42361e-163	-1.40004e-163	-1.03944e-162	3.60441e-163	-4.80026e-163	-3.91188e-163	9.94387e-163	-6.46123e-163	-1.40329e-163	-1.1293e-164	-2.85273e-163	1.0356e-163	-5.27863e-164	5.12321e-163	-6.60797e-164	-1.07622e-162	5.97234e-163	-9.22622e-164	-1.01991e-163	-5.05506e-163	-7.46418e-163	-3.92798e-163	1.88964e-163	0
5.13365e-164	-8.58882e-163	4.77582e-165	-9.61185e-164	1.07008e-162	1.52955e-163	2.03255e-164	-2.42361e-163	-1.40004e-163	-1.03944e-162	3.60441e-163	-4.80026e-163	-3.91188e-163	9.94387e-163	-6.46123e-163	-1.40329e-163	-1.1293e-164	-2.85273e-163	1.0356e-163	-5.27863e-164	5.12321e-163	-6.60797e-164	-1.07622e-162	5.97234e-163	-9.22622e-164	-1.01991e-163	-5.05506e-163	-7.46418e-163	-3.92798e-163	1.88964e-163	0
5.13365e-164	-8.58882e-163	4.77582e-165	-9.61185e-164	1.07008e-162	1.52955e-163	2.03255e-164	-2.42361e-163	-1.40004e-163	-1.03944e-162	3.60441e-163	-4.80026e-163	-3.91188e-163	9.94387e-163	-6.46123e-163	-1.40329e-163	-1.1293e-164	-2.85273e-163	1.0356e-163	-5.27863e-164	5.12321e-163	-6.60797e-164	-1.07622e-162	5.97234e-163	-9.22622e-164	-1.01991e-163	-5.05506e-163	-7.46418e-163	-3.92798e-163	1.88964e-163	0
5.13365e-164	-8.58882e-163	4.77582e-165	-9.61185e-164	1.07008e-162	1.52955e-163	2.03255e-164	-2.42361e-163	-1.40004e-163	-1.03944e-162	3.60441e-163	-4.80026e-163	-3.91188e-163	9.94387e-163	-6.46123e-163	-1.40329e-163	-1.1293e-164	-2.85273e-163	1.0356e-163	-5.27863e-164	5.12321e-163	-6.60797e-164	-1.07622e-162	5.97234e-163	-9.22622e-164	-1.01991e-163	-5.05506e-163	-7.46418e-163	-3.92798e-163	1.88964e-163	0
5.13365e-164	-8.58882e-163	4.77582e-165	-9.61185e-164	1.07008e-162	1.52955e-163	2.03255e-164	-2.42361e-163	-1.40004e-163	-1.03944e-162	3.60441e-163	-4.80026e-163	-3.91188e-163	9.94387e-163	-6.46123e-163	-1.40329e-163	-1.1293e-164	-2.85273e-163	1.0356e-163	-5.27863e-164	5.12321e-163	-6.60797e-164	-1.07622e-162	5.97234e-163	-9.22622e-164	-1.01991e-163	-5.05506e-163	-7.46418e-163	-3.92798e-163	1.88964e-163	0
5.13365e-164	-8.58882e-163	4.77582e-165	-9.61185e-164	1.07008e-162	1.52955e-163	2.03255e-164	-2.42361e-163	-1.40004e-163	-1.03944e-162	3.60441e-163	-4.80026e-163	-3.91188e-163	9.94387e-163	-6.46123e-163	-1.40329e-163	-1.1293e-164	-2.85273e-163	1.0356e-163	-5.27863e-164	5.12321e-163	-6.60797e-164	-1.07622e-162	5.97234e-163	-9.22622e-164	-1.01991e-163	-5.05506e-163	-7.46418e-163	-3.92798e-163	1.88964e-163	0
5.13365e-164	-8.58882e-163	4.77582e-165	-9.61185e-164	1.07008e-162	1.52955e-163	2.03255e-164	-2.42361e-163	-1.40004e-163	-1.03944e-162	3.60441e-163	-4.80026e-163	-3.91188e-163	9.94387e-163	-6.46123e-163	-1.40329e-163	-1.1293e-164	-2.85273e-163	1.0356e-163	-5.27863e-164	5.12321e-163	-6.60797e-164	-1.07622e-162	5.97234e-163	-9.22622e-164	-1.01991e-163	-5.05506e-163	-7.46418e-163	-3.92798e-163	1.88964e-163	0
5.13365e-164	-8.58882e-163	4.77582e-165	-9.61185e-164	1.07008e-162	1.52955e-163	2.03255e-164	-2.42361e-163	-1.40004e-163	-1.03944e-162	3.60441e-163	-4.80026e-163	-3.91188e-163	9.94387e-163	-6.46123e-163	-1.40329e-163	-1.1293e-164	-2.85273e-163	1.0356e-163	-5.27863e-164	5.12321e-163	-6.60797e-164	-1.07622e-162	5.97234e-163	-9.22622e-164	-1.01991e-163	-5.05506e-163	-7.46418e-163	-3.92798e-163	1.88964e-163	0
5.13365e-164	-8.58882e-163	4.77582e-165	-9.61185e-164	1.07008e-162	1.52955e-163	2.03255e-164	-2.42361e-163	-1.40004e-163	-1.03944e-162	3.60441e-163	-4.80026e-163	-3.91188e-163	9.94387e-163	-6.46123e-163	-1.40329e-163	-1.1293e-164	-2.85273e-163	1.0356e-163	-5.27863e-164	5.12321e-163	-6.60797e-164	-1.07622e-162	5.97234e-163	-9.22622e-164	-1.01991e-163	-5.05506e-163	-7.46418e-163	-3.92798e-163	1.88964e-163	0
5.13365e-164	-8.58882e-163	4.77582e-165	-9.61185e-164	1.07008e-162	1.52955e-163	2.03255e-164	-2.42361e-163	-1.40004e-163	-1.03944e-162	3.60441e-163	-4.80026e-163	-3.91188e-163	9.94387e-163	-6.46123e-163	-1.40329e-163	-1.1293e-164	-2.85273e-163	1.0356e-163	-5.27863e-164	5.12321e-163	-6.60797e-164	-1.07622e-162	5.97234e-163	-9.22622e-164	-1.01991e-163	-5.05506e-163	-7.46418e-163	-3.92798e-163	1.88964e-163	0
5.13365e-164	-8.58882e-163	4.77582e-165	-9.61185e-164	1.07008e-162	1.52955e-163	2.03255e-164	-2.42361e-163	-1.40004e-163	-1.03944e-162	3.60441e-163	-4.80026e-163	-3.91188e-163	9.94387e-163	-6.46123e-163	-1.40329e-163	-1.1293e-164	-2.85273e-163	1.0356e-163	-5.27863e-164	5.12321e-163	-6.60797e-164	-1.07622e-162	5.97234e-163	-9.22622e-164	-1.01991e-163	-5.05506e-163	-7.46418e-163	-3.92798e-163	1.88964e-163	0
5.13365e-164	-8.58882e-163	4.77582e-165	-9.61185e-164	1.07008e-162	1.52955e-163	2.03255e-164	-2.42361e-163	-1.40004e-163	-1.03944e-162	3.60441e-163	-4.80026e-163	-3.91188e-163	9.94387e-163	-6.46123e-163	-1.40329e-163	-1.1293e-164	-2.85273e-163	1.0356e-163	-5.27863e-164	5.12321e-163	-6.60797e-164	-1.07622e-162	5.97234e-163	-9.22622e-164	-1.01991e-163	-5.05506e-163	-7.46418e-163	-3.92798e-163	1.88964e-163	0
5.13365e-164	-8.58882e-163	4.77582e-165	-9.61185e-164	1.07008e-162	1.52955e-163	2.03255e-164	-2.42361e-163	-1.40004e-163	-1.03944e-162	3.60441e-163	-4.80026e-163	-3.91188e-163	9.94387e-163	-6.46123e-163	-1.40329e-163	-1.1293e-164	-2.85273e-163	1.0356e-163	-5.27863e-164	5.12321e-163	-6.60797e-164	-1.07622e-162	5.97234e-163	-9.22622e-164	-1.01991e-163	-5.05506e-163	-7.46418e-163	-3.92798e-163	1.88964e-163	0
5.13365e-164	-8.58882e-163	4.77582e-165	-9.61185e-164	1.07008e-162	1.52955e-163	2.03255e-164	-2.42361e-163	-1.40004e-163	-1.03944e-162	3.60441e-163	-4.80026e-163	-3.91188e-163	9.94387e-163	-6.46123e-163	-1.40329e-163	-1.1293e-164	-2.85273e-163	1.0356e-163	-5.27863e-164	5.12321e-163	-6.60797e-164	-1.07622e-162	5.97234e-163	-9.22622e-164	-1.01991e-163	-5.05506e-163	-7.46418e-163	-3.92798e-163	1.88964e-163	0
5.13365e-164	-8.58882e-163	4.77582e-165	-9.61185e-164	1.07008e-162	1.52955e-163	2.03255e-164	-2.42361e-163	-1.40004e-163	-1.03944e-162	3.60441e-163	-4.80026e-163	-3.91188e-163	9.94387e-163	-6.46123e-163	-1.40329e-163	-1.1293e-164	-2.85273e-163	1.0356e-163	-5.27863e-164	5.12321e-163	-6.60797e-164	-1.07622e-162	5.97234e-163	-9.22622e-164	-1.01991e-163	-5.05506e-163	-7.46418e-163	-3.92798e-163	1.88964e-163	0
5.13365e-164	-8.58882e-163	4.77582e-165	-9.61185e-164	1.07008e-162	1.52955e-163	2.03255e-164	-2.42361e-163	-1.40004e-163	-1.03944e-162	3.60441e-163	-4.80026e-163	-3.91188e-163	9.94387e-163	-6.46123e-163	-1.40329e-163	-1.1293e-164	-2.85273e-163	1.0356e-163	-5.27863e-164	5.12321e-163	-6.60797e-164	-1.07622e-162	5.97234e-163	-9.22622e-164	-1.01991e-163	-5.05506e-163	-7.46418e-163	-3.92798e-163	1.88964e-163	0
5.13365e-164	-8.58882e-163	4.77582e-165	-9.61185e-164	1.07008e-162	1.52955e-163	2.03255e-164	-2.42361e-163	-1.40004e-163	-1.03944e-162	3.60441e-163	-4.80026e-163	-3.91188e-163	9.94387e-163	-6.46123e-163	-1.40329e-163	-1.1293e-164	-2.85273e-163	1.0356e-163	-5.27863e-164	5.12321e-163	-6.60797e-164	-1.07622e-162	5.97234e-163	-9.22622e-164	-1.01991e-163	-5.05506e-163	-7.46418e-163	-3.92798e-163	1.88964e-163	0
5.13365e-164	-8.58882e-163	4.77582e-165	-9.61185e-164	1.07008e-162	1.52955e-163	2.03255e-164	-2.42361e-163	-1.40004e-163	-1.03944e-162	3.60441e-163	-4.80026e-163	-3.91188e-163	9.94387e-163	-6.46123e-163	-1.40329e-163	-1.1293e-164	-2.85273e-163	1.0356e-163	-5.27863e-164	5.12321e-163	-6.60797e-164	-1.07622e-162	5.97234e-163	-9.22622e-164	-1.01991e-163	-5.05506e-163	-7.46418e-163	-3.92798e-163	1.88964e-163	0
5.13365e-164	-8.58882e-163	4.77582e-165	-9.61185e-164	1.07008e-162	1.52955e-163	2.03255e-164	-2.42361e-163	-1.40004e-163	-1.03944e-162	3.60441e-163	-4.80026e-163	-3.91188e-163	9.94387e-163	-6.46123e-163	-1.40329e-163	-1.1293e-164	-2.85273e-163	1.0356e-163	-5.27863e-164	5.12321e-163	-6.60797e-164	-1.07622e-162	5.97234e-163	-9.22622e-164	-1.01991e-163	-5.05506e-163	-7.46418e-163	-3.92798e-163	1.88964e-163	0
5.13365e-164	-8.58882e-163	4.77582e-165	-9.61185e-164	1.07008e-162	1.52955e-163	2.03255e-164	-2.42361e-163	-1.40004e-163	-1.03944e-162	3.60441e-163	-4.80026e-163	-3.91188e-163	9.94387e-163	-6.46123e-163	-1.40329e-163	-1.1293e-164	-2.85273e-163	1.0356e-163	-5.27863e-164	5.12321e-163	-6.60797e-164	-1.07622e-162	5.97234e-163	-9.22622e-164	-1.01991e-163	-5.05506e-163	-7.46418e-163	-3.92798e-163	1.88964e-163	0
5.13365e-164	-8.58882e-163	4.77582e-165	-9.61185e-164	1.07008e-162	1.52955e-163	2.03255e-164	-2.42361e-163	-1.40004e-163	-1.03944e-162	3.60441e-163	-4.80026e-163	-3.91188e-163	9.94387e-163	-6.46123e-163	-1.40329e-163	-1.1293e-164	-2.85273e-163	1.0356e-163	-5.27863e-164	5.12321e-163	-6.60797e-164	-1.07622e-162	5.97234e-163	-9.22622e-164	-1.01991e-163	-5.05506e-163	-7.46418e-163	-3.92798e-163	1.88964e-163	0
5.13365e-164	-8.58882e-163	4.77582e-165	-9.61185e-164	1.07008e-162	1.52955e-163	2.03255e-164	-2.42361e-163	-1.40004e-163	-1.03944e-162	3.60441e-163	-4.80026e-163	-3.91188e-163	9.94387e-163	-6.46123e-163	-1.40329e-163	-1.1293e-164	-2.85273e-163	1.0356e-163	-5.27863e-164	5.12321e-163	-6.60797e-164	-1.07622e-162	5.97234e-163	-9.22622e-164	-1.01991e-163	-5.05506e-163	-7.46418e-163	-3.92798e-163	1.88964e-163	0
5.13365e-164	-8.58882e-163	4.77582e-165	-9.61185e-164	1.07008e-162	1.52955e-163	2.03255e-164	-2.42361e-163	-1.40004e-163	-1.03944e-162	3.60441e-163	-4.80026e-163	-3.91188e-163	9.94387e-163	-6.46123e-163	-1.40329e-163	-1.1293e-164	-2.85273e-163	1.0356e-163	-5.27863e-164	5.12321e-163	-6.60797e-164	-1.07622e-162	5.97234e-163	-9.22622e-164	-1.01991e-163	-5.05506e-163	-7.46418e-163	-3.92798e-163	1.88964e-163	0
5.13365e-164	-8.58882e-163	4.77582e-165	-9.61185e-164	1.07008e-162	1.52955e-163	2.03255e-164	-2.42361e-163	-1.40004e-163	-1.03944e-162	3.60441e-163	-4.80026e-163	-3.91188e-163	9.94387e-163	-6.46123e-163	-1.40329e-163	-1.1293e-164	-2.85273e-163	1.0356e-163	-5.27863e-164	5.12321e-163	-6.60797e-164	-1.07622e-162	5.97234e-163	-9.22622e-164	-1.01991e-163	-5.05506e-163	-7.46418e-163	-3.92798e-163	1.88964e-163	0
5.13365e-164	-8.58882e-163	4.77582e-165	-9.61185e-164	1.07008e-162	1.52955e-163	2.03255e-164	-2.42361e-163	-1.40004e-163	-1.03944e-162	3.60441e-163	-4.80026e-163	-3.91188e-163	9.94387e-163	-6.46123e-163	-1.40329e-163	-1.1293e-164	-2.85273e-163	1.0356e-163	-5.27863e-164	5.12321e-163	-6.60797e-164	-1.07622e-162	5.97234e-163	-9.22622e-164	-1.01991e-163	-5.05506e-163	-7.46418e-163	-3.92798e-163	1.88964e-163	0
5.13365e-164	-8.58882e-163	4.77582e-165	-9.61185e-164	1.07008e-162	1.52955e-163	2.03255e-164	-2.42361e-163	-1.40004e-163	-1.03944e-162	3.60441e-163	-4.80026e-163	-3.91188e-163	9.94387e-163	-6.46123e-163	-1.40329e-163	-1.1293e-164	-2.85273e-163	1.0356e-163	-5.27863e-164	5.12321e-163	-6.60797e-164	-1.07622e-162	5.97234e-163	-9.22622e-164	-1.01991e-163	-5.05506e-163	-7.46418e-163	-3.92798e-163	1.88964e-163	0
5.13365e-164	-8.58882e-163	4.77582e-165	-9.61185e-164	1.07008e-162	1.52955e-163	2.03255e-164	-2.42361e-163	-1.40004e-163	-1.03944e-162	3.60441e-163	-4.80026e-163	-3.91188e-163	9.94387e-163	-6.46123e-163	-1.40329e-163	-1.1293e-164	-2.85273e-163	1.0356e-163	-5.27863e-164	5.12321e-163	-6.60797e-164	-1.07622e-162	5.97234e-163	-9.22622e-164	-1.01991e-163	-5.05506e-163	-7.46418e-163	-3.92798e-163	1.88964e-163	0
5.13365e-164	-8.58882e-163	4.77582e-165	-9.61185e-164	1.07008e-162	1.52955e-163	2.03255e-164	-2.42361e-163	-1.40004e-163	-1.03944e-162	3.60441e-163	-4.80026e-163	-3.91188e-163	9.94387e-163	-6.46123e-163	-1.40329e-163	-1.1293e-164	-2.85273e-163	1.0356e-163	-5.27863e-164	5.12321e-163	-6.60797e-164	-1.07622e-162	5.97234e-163	-9.22622e-164	-1.01991e-163	-5.05506e-163	-7.46418e-163	-3.92798e-163	1.88964e-163	0
5.13365e-164	-8.58882e-163	4.77582e-165	-9.61185e-164	1.07008e-162	1.52955e-163	2.03255e-164	-2.42361e-163	-1.40004e-163	-1.03944e-162	3.60441e-163	-4.80026e-163	-3.91188e-163	9.94387e-163	-6.46123e-163	-1.40329e-163	-1.1293e-164	-2.85273e-163	1.0356e-163	-5.27863e-164	5.12321e-163	-6.60797e-164	-1.07622e-162	5.97234e-163	-9.22622e-164	-1.01991e-163	-5.05506e-163	-7.46418e-163	-3.92798e-163	1.88964e-163	0
5.13365e-164	-8.58882e-163	4.77582e-165	-9.61185e-164	1.07008e-162	1.52955e-163	2.03255e-164	-2.42361e-163	-1.40004e-163	-1.03944e-162	3.60441e-163	-4.80026e-163	-3.91188e-163	9.94387e-163	-6.46123e-163	-1.40329e-163	-1.1293e-164	-2.85273e-163	1.0356e-163	-5.27863e-164	5.12321e-163	-6.60797e-164	-1.07622e-162	5.97234e-163	-9.22622e-164	-1.01991e-163	-5.05506e-163	-7.46418e-163	-3.92798e-163	1.88964e-163	0
5.13365e-164	-8.58882e-163	4.77582e-165	-9.61185e-164	1.07008e-162	1.52955e-163	2.03255e-164	-2.42361e-163	-1.40004e-163	-1.03944e-162	3.60441e-163	-4.80026e-163	-3.91188e-163	9.94387e-163	-6.46123e-163	-1.40329e-163	-1.1293e-164	-2.85273e-163	1.0356e-163	-5.27863e-164	5.12321e-163	-6.60797e-164	-1.07622e-162	5.97234e-163	-9.22622e-164	-1.01991e-163	-5.05506e-163	-7.46418e-163	-3.92798e-163	1.88964e-163	0
5.13365e-164	-8.58882e-163	4.77582e-165	-9.61185e-164	1.07008e-162	1.52955e-163	2.03255e-164	-2.42361e-163	-1.40004e-163	-1.03944e-162	3.60441e-163	-4.80026e-163	-3.91188e-163	9.94387e-163	-6.46123e-163	-1.40329e-163	-1.1293e-164	-2.85273e-163	1.0356e-163	-5.27863e-164	5.12321e-163	-6.60797e-164	-1.07622e-162	5.97234e-163	-9.22622e-164	-1.01991e-163	-5.05506e-163	-7.46418e-163	-3.92798e-163	1.88964e-163	0
5.13365e-164	-8.58882e-163	4.77582e-165	-9.61185e-164	1.07008e-162	1.52955e-163	2.03255e-164	-2.42361e-163	-1.40004e-163	-1.03944e-162	3.60441e-163	-4.80026e-163	-3.91188e-163	9.94387e-163	-6.46123e-163	-1.40329e-163	-1.1293e-164	-2.85273e-163	1.0356e-163	-5.27863e-164	5.12321e-163	-6.60797e-164	-1.07622e-162	5.97234e-163	-9.22622e-164	-1.01991e-163	-5.05506e-163	-7.46418e-163	-3.92798e-163	1.88964e-163	0
5.13365e-164	-8.58882e-163	4.77582e-165	-9.61185e-164	1.07008e-162	1.52955e-163	2.03255e-164	-2.42361e-163	-1.40004e-163	-1.03944e-162	3.60441e-163	-4.80026e-163	-3.91188e-163	9.94387e-163	-6.46123e-163	-1.40329e-163	-1.1293e-164	-2.85273e-163	1.0356e-163	-5.27863e-164	5.12321e-163	-6.60797e-164	-1.07622e-162	5.97234e-163	-9.22622e-164	-1.01991e-163	-5.05506e-163	-7.46418e-163	-3.92798e-163	1.88964e-163	0
5.13365e-164	-8.58882e-163	4.77582e-165	-9.61185e-164	1.07008e-162	1.52955e-163	2.03255e-164	-2.42361e-163	-1.40004e-163	-1.03944e-162	3.60441e-163	-4.80026e-163	-3.91188e-163	9.94387e-163	-6.46123e-163	-1.40329e-163	-1.1293e-164	-2.85273e-163	1.0356e-163	-5.27863e-164	5.12321e-163	-6.60797e-164	-1.07622e-162	5.97234e-163	-9.22622e-164	-1.01991e-163	-5.05506e-163	-7.46418e-163	-3.92798e-163	1.88964e-163	0
5.13365e-164	-8.58882e-163	4.77582e-165	-9.61185e-164	1.07008e-162	1.52955e-163	2.03255e-164	-2.42361e-163	-1.40004e-163	-1.03944e-162	3.60441e-163	-4.80026e-163	-3.91188e-163	9.94387e-163	-6.46123e-163	-1.40329e-163	-1.1293e-164	-2.85273e-163	1.0356e-163	-5.27863e-164	5.12321e-163	-6.60797e-164	-1.07622e-162	5.97234e-163	-9.22622e-164	-1.01991e-163	-5.05506e-163	-7.46418e-163	-3.92798e-163	1.88964e-163	0
5.13365e-164	-8.58882e-163	4.77582e-165	-9.61185e-164	1.07008e-162	1.52955e-163	2.03255e-164	-2.42361e-163	-1.40004e-163	-1.03944e-162	3.60441e-163	-4.80026e-163	-3.91188e-163	9.94387e-163	-6.46123e-163	-1.40329e-163	-1.1293e-164	-2.85273e-163	1.0356e-163	-5.27863e-164	5.12321e-163	-6.60797e-164	-1.07622e-162	5.97234e-163	-9.22622e-164	-1.01991e-163	-5.05506e-163	-7.46418e-163	-3.92798e-163	1.88964e-163	0
5.13365e-164	-8.58882e-163	4.77582e-165	-9.61185e-164	1.07008e-162	1.52955e-163	2.03255e-164	-2.42361e-163	-1.40004e-163	-1.03944e-162	3.60441e-163	-4.80026e-163	-3.91188e-163	9.94387e-163	-6.46123e-163	-1.40329e-163	-1.1293e-164	-2.85273e-163	1.0356e-163	-5.27863e-164	5.12321e-163	-6.60797e-164	-1.07622e-162	5.97234e-163	-9.22622e-164	-1.01991e-163	-5.05506e-163	-7.46418e-163	-3.92798e-163	1.88964e-163	0
5.13365e-164	-8.58882e-163	4.77582e-165	-9.61185e-164	1.07008e-162	1.52955e-163	2.03255e-164	-2.42361e-163	-1.40004e-163	-1.03944e-162	3.60441e-163	-4.80026e-163	-3.91188e-163	9.94387e-163	-6.46123e-163	-1.40329e-163	-1.1293e-164	-2.85273e-163	1.0356e-163	-5.27863e-164	5.12321e-163	-6.60797e-164	-1.07622e-162	5.97234e-163	-9.22622e-164	-1.01991e-163	-5.05506e-163	-7.46418e-163	-3.92798e-163	1.88964e-163	0
5.13365e-164	-8.58882e-163	4.77582e-165	-9.61185e-164	1.07008e-162	1.52955e-163	2.03255e-164	-2.42361e-163	-1.40004e-163	-1.03944e-162	3.60441e-163	-4.80026e-163	-3.91188e-163	9.94387e-163	-6.46123e-163	-1.40329e-163	-1.1293e-164	-2.85273e-163	1.0356e-163	-5.27863e-164	5.12321e-163	-6.60797e-164	-1.07622e-162	5.97234e-163	-9.22622e-164	-1.01991e-163	-5.05506e-163	-7.46418e-163	-3.92798e-163	1.88964e-163	0
5.13365e-164	-8.58882e-163	4.77582e-165	-9.61185e-164	1.07008e-162	1.52955e-163	2.03255e-164	-2.42361e-163	-1.40004e-163	-1.03944e-162	3.60441e-163	-4.80026e-163	-3.91188e-163	9.94387e-163	-6.46123e-163	-1.40329e-163	-1.1293e-164	-2.85273e-163	1.0356e-163	-5.27863e-164	5.12321e-163	-6.60797e-164	-1.07622e-162	5.97234e-163	-9.22622e-164	-1.01991e-163	-5.05506e-163	-7.46418e-163	-3.92798e-163	1.88964e-163	0
5.13365e-164	-8.58882e-163	4.77582e-165	-9.61185e-164	1.07008e-162	1.52955e-163	2.03255e-164	-2.42361e-163	-1.40004e-163	-1.03944e-162	3.60441e-163	-4.80026e-163	-3.91188e-163	9.94387e-163	-6.46123e-163	-1.40329e-163	-1.1293e-164	-2.85273e-163	1.0356e-163	-5.27863e-164	5.12321e-163	-6.60797e-164	-1.07622e-162	5.97234e-163	-9.22622e-164	-1.01991e-163	-5.05506e-163	-7.46418e-163	-3.92798e-163	1.88964e-163	0
5.13365e-164	-8.58882e-163	4.77582e-165	-9.61185e-164	1.07008e-162	1.52955e-163	2.03255e-164	-2.42361e-163	-1.40004e-163	-1.03944e-162	3.60441e-163	-4.80026e-163	-3.91188e-163	9.94387e-163	-6.46123e-163	-1.40329e-163	-1.1293e-164	-2.85273e-163	1.0356e-163	-5.27863e-164	5.12321e-163	-6.60797e-164	-1.07622e-162	5.97234e-163	-9.22622e-164	-1.01991e-163	-5.05506e-163	-7.46418e-163	-3.92798e-163	1.88964e-163	0
5.13365e-164	-8.58882e-163	4.77582e-165	-9.61185e-164	1.07008e-162	1.52955e-163	2.03255e-164	-2.42361e-163	-1.40004e-163	-1.03944e-162	3.60441e-163	-4.80026e-163	-3.91188e-163	9.94387e-163	-6.46123e-163	-1.40329e-163	-1.1293e-164	-2.85273e-163	1.0356e-163	-5.27863e-164	5.12321e-163	-6.60797e-164	-1.07622e-162	5.97234e-163	-9.22622e-164	-1.01991e-163	-5.05506e-163	-7.46418e-163	-3.92798e-163	1.88964e-163	0
5.13365e-164	-8.58882e-163	4.77582e-165	-9.61185e-164	1.07008e-162	1.52955e-163	2.03255e-164	-2.42361e-163	-1.40004e-163	-1.03944e-162	3.60441e-163	-4.80026e-163	-3.91188e-163	9.94387e-163	-6.46123e-163	-1.40329e-163	-1.1293e-164	-2.85273e-163	1.0356e-163	-5.27863e-164	5.12321e-163	-6.60797e-164	-1.07622e-162	5.97234e-163	-9.22622e-164	-1.01991e-163	-5.05506e-163	-7.46418e-163	-3.92798e-163	1.88964e-163	0
5.13365e-164	-8.58882e-163	4.77582e-165	-9.61185e-164	1.07008e-162	1.52955e-163	2.03255e-164	-2.42361e-163	-1.40004e-163	-1.03944e-162	3.60441e-163	-4.80026e-163	-3.91188e-163	9.94387e-163	-6.46123e-163	-1.40329e-163	-1.1293e-164	-2.85273e-163	1.0356e-163	-5.27863e-164	5.12321e-163	-6.60797e-164	-1.07622e-162	5.97234e-163	-9.22622e-164	-1.01991e-163	-5.05506e-163	-7.46418e-163	-3.92798e-163	1.88964e-163	0
5.13365e-164	-8.58882e-163	4.77582e-165	-9.61185e-164	1.07008e-162	1.52955e-163	2.03255e-164	-2.42361e-163	-1.40004e-163	-1.03944e-162	3.60441e-163	-4.80026e-163	-3.91188e-163	9.94387e-163	-6.46123e-163	-1.40329e-163	-1.1293e-164	-2.85273e-163	1.0356e-163	-5.27863e-164	5.12321e-163	-6.60797e-164	-1.07622e-162	5.97234e-163	-9.22622e-164	-1.01991e-163	-5.05506e-163	-7.46418e-163	-3.92798e-163	1.88964e-163	0
5.13365e-164	-8.58882e-163	4.77582e-165	-9.61185e-164	1.07008e-162	1.52955e-163	2.03255e-164	-2.42361e-163	-1.40004e-163	-1.03944e-162	3.60441e-163	-4.80026e-163	-3.91188e-163	9.94387e-163	-6.46123e-163	-1.40329e-163	-1.1293e-164	-2.85273e-163	1.0356e-163	-5.27863e-164	5.12321e-163	-6.60797e-164	-1.07622e-162	5.97234e-163	-9.22622e-164	-1.01991e-163	-5.05506e-163	-7.46418e-163	-3.92798e-163	1.88964e-163	0
5.13365e-164	-8.58882e-163	4.77582e-165	-9.61185e-164	1.07008e-162	1.52955e-163	2.03255e-164	-2.42361e-163	-1.40004e-163	-1.03944e-162	3.60441e-163	-4.80026e-163	-3.91188e-163	9.94387e-163	-6.46123e-163	-1.40329e-163	-1.1293e-164	-2.85273e-163	1.0356e-163	-5.27863e-164	5.12321e-163	-6.60797e-164	-1.07622e-162	5.97234e-163	-9.22622e-164	-1.01991e-163	-5.05506e-163	-7.46418e-163	-3.92798e-163	1.88964e-163	0
5.13365e-164	-8.58882e-163	4.77582e-165	-9.61185e-164	1.07008e-162	1.52955e-163	2.03255e-164	-2.42361e-163	-1.40004e-163	-1.03944e-162	3.60441e-163	-4.80026e-163	-3.91188e-163	9.94387e-163	-6.46123e-163	-1.40329e-163	-1.1293e-164	-2.85273e-163	1.0356e-163	-5.27863e-164	5.12321e-163	-6.60797e-164	-1.07622e-162	5.97234e-163	-9.22622e-164	-1.01991e-163	-5.05506e-163	-7.46418e-163	-3.92798e-163	1.88964e-163	0
5.13365e-164	-8.58882e-163	4.77582e-165	-9.61185e-164	1.07008e-162	1.52955e-163	2.03255e-164	-2.42361e-163	-1.40004e-163	-1.03944e-162	3.60441e-163	-4.80026e-163	-3.91188e-163	9.94387e-163	-6.46123e-163	-1.40329e-163	-1.1293e-164	-2.85273e-163	1.0356e-163	-5.27863e-164	5.12321e-163	-6.60797e-164	-1.07622e-162	5.97234e-163	-9.22622e-164	-1.01991e-163	-5.05506e-163	-7.46418e-163	-3.92798e-163	1.88964e-163	0
5.13365e-164	-8.58882e-163	4.77582e-165	-9.61185e-164	1.07008e-162	1.52955e-163	2.03255e-164	-2.42361e-163	-1.40004e-163	-1.03944e-162	3.60441e-163	-4.80026e-163	-3.91188e-163	9.94387e-163	-6.46123e-163	-1.40329e-163	-1.1293e-164	-2.85273e-163	1.0356e-163	-5.27863e-164	5.12321e-163	-6.60797e-164	-1.07622e-162	5.97234e-163	-9.22622e-164	-1.01991e-163	-5.05506e-163	-7.46418e-163	-3.92798e-163	1.88964e-163	0
5.13365e-164	-8.58882e-163	4.77582e-165	-9.61185e-164	1.07008e-162	1.52955e-163	2.03255e-164	-2.42361e-163	-1.40004e-163	-1.03944e-162	3.60441e-163	-4.80026e-163	-3.91188e-163	9.94387e-163	-6.46123e-163	-1.40329e-163	-1.1293e-164	-2.85273e-163	1.0356e-163	-5.27863e-164	5.12321e-163	-6.60797e-164	-1.07622e-162	5.97234e-163	-9.22622e-164	-1.01991e-163	-5.05506e-163	-7.46418e-163	-3.92798e-163	1.88964e-163	0
5.13365e-164	-8.58882e-163	4.77582e-165	-9.61185e-164	1.07008e-162	1.52955e-163	2.03255e-164	-2.42361e-163	-1.40004e-163	-1.03944e-162	3.60441e-163	-4.80026e-163	-3.91188e-163	9.94387e-163	-6.46123e-163	-1.40329e-163	-1.1293e-164	-2.85273e-163	1.0356e-163	-5.27863e-164	5.12321e-163	-6.60797e-164	-1.07622e-162	5.97234e-163	-9.22622e-164	-1.01991e-163	-5.05506e-163	-7.46418e-163	-3.92798e-163	1.88964e-163	0
5.13365e-164	-8.58882e-163	4.77582e-165	-9.61185e-164	1.07008e-162	1.52955e-163	2.03255e-164	-2.42361e-163	-1.40004e-163	-1.03944e-162	3.60441e-163	-4.80026e-163	-3.91188e-163	9.94387e-163	-6.46123e-163	-1.40329e-163	-1.1293e-164	-2.85273e-163	1.0356e-163	-5.27863e-164	5.12321e-163	-6.60797e-164	-1.07622e-162	5.97234e-163	-9.22622e-164	-1.01991e-163	-5.05506e-163	-7.46418e-163	-3.92798e-163	1.88964e-163	0
5.13365e-164	-8.58882e-163	4.77582e-165	-9.61185e-164	1.07008e-162	1.52955e-163	2.03255e-164	-2.42361e-163	-1.40004e-163	-1.03944e-162	3.60441e-163	-4.80026e-163	-3.91188e-163	9.94387e-163	-6.46123e-163	-1.40329e-163	-1.1293e-164	-2.85273e-163	1.0356e-163	-5.27863e-164	5.12321e-163	-6.60797e-164	-1.07622e-162	5.97234e-163	-9.22622e-164	-1.01991e-163	-5.05506e-163	-7.46418e-163	-3.92798e-163	1.88964e-163	0
5.13365e-164	-8.58882e-163	4.77582e-165	-9.61185e-164	1.07008e-162	1.52955e-163	2.03255e-164	-2.42361e-163	-1.40004e-163	-1.03944e-162	3.60441e-163	-4.80026e-163	-3.91188e-163	9.94387e-163	-6.46123e-163	-1.40329e-163	-1.1293e-164	-2.85273e-163	1.0356e-163	-5.27863e-164	5.12321e-163	-6.60797e-164	-1.07622e-162	5.97234e-163	-9.22622e-164	-1.01991e-163	-5.05506e-163	-7.46418e-163	-3.92798e-163	1.88964e-163	0
5.13365e-164	-8.58882e-163	4.77582e-165	-9.61185e-164	1.07008e-162	1.52955e-163	2.03255e-164	-2.42361e-163	-1.40004e-163	-1.03944e-162	3.60441e-163	-4.80026e-163	-3.91188e-163	9.94387e-163	-6.46123e-163	-1.40329e-163	-1.1293e-164	-2.85273e-163	1.0356e-163	-5.27863e-164	5.12321e-163	-6.60797e-164	-1.07622e-162	5.97234e-163	-9.22622e-164	-1.01991e-163	-5.05506e-163	-7.46418e-163	-3.92798e-163	1.88964e-163	0
5.13365e-164	-8.58882e-163	4.77582e-165	-9.61185e-164	1.07008e-162	1.52955e-163	2.03255e-164	-2.42361e-163	-1.40004e-163	-1.03944e-162	3.60441e-163	-4.80026e-163	-3.91188e-163	9.94387e-163	-6.46123e-163	-1.40329e-163	-1.1293e-164	-2.85273e-163	1.0356e-163	-5.27863e-164	5.12321e-163	-6.60797e-164	-1.07622e-162	5.97234e-163	-9.22622e-164	-1.01991e-163	-5.05506e-163	-7.46418e-163	-3.92798e-163	1.88964e-163	0
5.13365e-164	-8.58882e-163	4.77582e-165	-9.61185e-164	1.07008e-162	1.52955e-163	2.03255e-164	-2.42361e-163	-1.40004e-163	-1.03944e-162	3.60441e-163	-4.80026e-163	-3.91188e-163	9.94387e-163	-6.46123e-163	-1.40329e-163	-1.1293e-164	-2.85273e-163	1.0356e-163	-5.27863e-164	5.12321e-163	-6.60797e-164	-1.07622e-162	5.97234e-163	-9.22622e-164	-1.01991e-163	-5.05506e-163	-7.46418e-163	-3.92798e-163	1.88964e-163	0
5.13365e-164	-8.58882e-163	4.77582e-165	-9.61185e-164	1.07008e-162	1.52955e-163	2.03255e-164	-2.42361e-163	-1.40004e-163	-1.03944e-162	3.60441e-163	-4.80026e-163	-3.91188e-163	9.94387e-163	-6.46123e-163	-1.40329e-163	-1.1293e-164	-2.85273e-163	1.0356e-163	-5.27863e-164	5.12321e-163	-6.60797e-164	-1.07622e-162	5.97234e-163	-9.22622e-164	-1.01991e-163	-5.05506e-163	-7.46418e-163	-3.92798e-163	1.88964e-163	0
5.13365e-164	-8.58882e-163	4.77582e-165	-9.61185e-164	1.07008e-162	1.52955e-163	2.03255e-164	-2.42361e-163	-1.40004e-163	-1.03944e-162	3.60441e-163	-4.80026e-163	-3.91188e-163	9.94387e-163	-6.46123e-163	-1.40329e-163	-1.1293e-164	-2.85273e-163	1.0356e-163	-5.27863e-164	5.12321e-163	-6.60797e-164	-1.07622e-162	5.97234e-163	-9.22622e-164	-1.01991e-163	-5.05506e-163	-7.46418e-163	-3.92798e-163	1.88964e-163	0
5.13365e-164	-8.58882e-163	4.77582e-165	-9.61185e-164	1.07008e-162	1.52955e-163	2.03255e-164	-2.42361e-163	-1.40004e-163	-1.03944e-162	3.60441e-163	-4.80026e-163	-3.91188e-163	9.94387e-163	-6.46123e-163	-1.40329e-163	-1.1293e-164	-2.85273e-163	1.0356e-163	-5.27863e-164	5.12321e-163	-6.60797e-164	-1.07622e-162	5.97234e-163	-9.22622e-164	-1.01991e-163	-5.05506e-163	-7.46418e-163	-3.92798e-163	1.88964e-163	0
5.13365e-164	-8.58882e-163	4.77582e-165	-9.61185e-164	1.07008e-162	1.52955e-163	2.03255e-164	-2.42361e-163	-1.40004e-163	-1.03944e-162	3.60441e-163	-4.80026e-163	-3.91188e-163	9.94387e-163	-6.46123e-163	-1.40329e-163	-1.1293e-164	-2.85273e-163	1.0356e-163	-5.27863e-164	5.12321e-163	-6.60797e-164	-1.07622e-162	5.97234e-163	-9.22622e-164	-1.01991e-163	-5.05506e-163	-7.46418e-163	-3.92798e-163	1.88964e-163	0
5.13365e-164	-8.58882e-163	4.77582e-165	-9.61185e-164	1.07008e-162	1.52955e-163	2.03255e-164	-2.42361e-163	-1.40004e-163	-1.03944e-162	3.60441e-163	-4.80026e-163	-3.91188e-163	9.94387e-163	-6.46123e-163	-1.40329e-163	-1.1293e-164	-2.85273e-163	1.0356e-163	-5.27863e-164	5.12321e-163	-6.60797e-164	-1.07622e-162	5.97234e-163	-9.22622e-164	-1.01991e-163	-5.05506e-163	-7.46418e-163	-3.92798e-163	1.88964e-163	0
5.13365e-164	-8.58882e-163	4.77582e-165	-9.61185e-164	1.07008e-162	1.52955e-163	2.03255e-164	-2.42361e-163	-1.40004e-163	-1.03944e-162	3.60441e-163	-4.80026e-163	-3.91188e-163	9.94387e-163	-6.46123e-163	-1.40329e-163	-1.1293e-164	-2.85273e-163	1.0356e-163	-5.27863e-164	5.12321e-163	-6.60797e-164	-1.07622e-162	5.97234e-163	-9.22622e-164	-1.01991e-163	-5.05506e-163	-7.46418e-163	-3.92798e-163	1.88964e-163	0
5.13365e-164	-8.58882e-163	4.77582e-165	-9.61185e-164	1.07008e-162	1.52955e-163	2.03255e-164	-2.42361e-163	-1.40004e-163	-1.03944e-162	3.60441e-163	-4.80026e-163	-3.91188e-163	9.94387e-163	-6.46123e-163	-1.40329e-163	-1.1293e-164	-2.85273e-163	1.0356e-163	-5.27863e-164	5.12321e-163	-6.60797e-164	-1.07622e-162	5.97234e-163	-9.22622e-164	-1.01991e-163	-5.05506e-163	-7.46418e-163	-3.92798e-163	1.88964e-163	0
5.13365e-164	-8.58882e-163	4.77582e-165	-9.61185e-164	1.07008e-162	1.52955e-163	2.03255e-164	-2.42361e-163	-1.40004e-163	-1.03944e-162	3.60441e-163	-4.80026e-163	-3.91188e-163	9.94387e-163	-6.46123e-163	-1.40329e-163	-1.1293e-164	-2.85273e-163	1.0356e-163	-5.27863e-164	5.12321e-163	-6.60797e-164	-1.07622e-162	5.97234e-163	-9.22622e-164	-1.01991e-163	-5.05506e-163	-7.46418e-163	-3.92798e-163	1.88964e-163	0
5.13365e-164	-8.58882e-163	4.77582e-165	-9.61185e-164	1.07008e-162	1.52955e-163	2.03255e-164	-2.42361e-163	-1.40004e-163	-1.03944e-162	3.60441e-163	-4.80026e-163	-3.91188e-163	9.94387e-163	-6.46123e-163	-1.40329e-163	-1.1293e-164	-2.85273e-163	1.0356e-163	-5.27863e-164	5.12321e-163	-6.60797e-164	-1.07622e-162	5.97234e-163	-9.22622e-164	-1.01991e-163	-5.05506e-163	-7.46418e-163	-3.92798e-163	1.88964e-163	0
5.13365e-164	-8.58882e-163	4.77582e-165	-9.61185e-164	1.07008e-162	1.52955e-163	2.03255e-164	-2.42361e-163	-1.40004e-163	-1.03944e-162	3.60441e-163	-4.80026e-163	-3.91188e-163	9.94387e-163	-6.46123e-163	-1.40329e-163	-1.1293e-164	-2.85273e-163	1.0356e-163	-5.27863e-164	5.12321e-163	-6.60797e-164	-1.07622e-162	5.97234e-163	-9.22622e-164	-1.01991e-163	-5.05506e-163	-7.46418e-163	-3.92798e-163	1.88964e-163	0
5.13365e-164	-8.58882e-163	4.77582e-165	-9.61185e-164	1.07008e-162	1.52955e-163	2.03255e-164	-2.42361e-163	-1.40004e-163	-1.03944e-162	3.60441e-163	-4.80026e-163	-3.91188e-163	9.94387e-163	-6.46123e-163	-1.40329e-163	-1.1293e-164	-2.85273e-163	1.0356e-163	-5.27863e-164	5.12321e-163	-6.60797e-164	-1.07622e-162	5.97234e-163	-9.22622e-164	-1.01991e-163	-5.05506e-163	-7.46418e-163	-3.92798e-163	1.88964e-163	0
5.13365e-164	-8.58882e-163	4.77582e-165	-9.61185e-164	1.07008e-162	1.52955e-163	2.03255e-164	-2.42361e-163	-1.40004e-163	-1.03944e-162	3.60441e-163	-4.80026e-163	-3.91188e-163	9.94387e-163	-6.46123e-163	-1.40329e-163	-1.1293e-164	-2.85273e-163	1.0356e-163	-5.27863e-164	5.12321e-163	-6.60797e-164	-1.07622e-162	5.97234e-163	-9.22622e-164	-1.01991e-163	-5.05506e-163	-7.46418e-163	-3.92798e-163	1.88964e-163	0
5.13365e-164	-8.58882e-163	4.77582e-165	-9.61185e-164	1.07008e-162	1.52955e-163	2.03255e-164	-2.42361e-163	-1.40004e-163	-1.03944e-162	3.60441e-163	-4.80026e-163	-3.91188e-163	9.94387e-163	-6.46123e-163	-1.40329e-163	-1.1293e-164	-2.85273e-163	1.0356e-163	-5.27863e-164	5.12321e-163	-6.60797e-164	-1.07622e-162	5.97234e-163	-9.22622e-164	-1.01991e-163	-5.05506e-163	-7.46418e-163	-3.92798e-163	1.88964e-163	0
5.13365e-164	-8.58882e-163	4.77582e-165	-9.61185e-164	1.07008e-162	1.52955e-163	2.03255e-164	-2.42361e-163	-1.40004e-163	-1.03944e-162	3.60441e-163	-4.80026e-163	-3.91188e-163	9.94387e-163	-6.46123e-163	-1.40329e-163	-1.1293e-164	-2.85273e-163	1.0356e-163	-5.27863e-164	5.12321e-163	-6.60797e-164	-1.07622e-162	5.97234e-163	-9.22622e-164	-1.01991e-163	-5.05506e-163	-7.46418e-163	-3.92798e-163	1.88964e-163	0
5.13365e-164	-8.58882e-163	4.77582e-165	-9.61185e-164	1.07008e-162	1.52955e-163	2.03255e-164	-2.42361e-163	-1.40004e-163	-1.03944e-162	3.60441e-163	-4.80026e-163	-3.91188e-163	9.94387e-163	-6.46123e-163	-1.40329e-163	-1.1293e-164	-2.85273e-163	1.0356e-163	-5.27863e-164	5.12321e-163	-6.60797e-164	-1.07622e-162	5.97234e-163	-9.22622e-164	-1.01991e-163	-5.05506e-163	-7.46418e-163	-3.92798e-163	1.88964e-163	0
5.13365e-164	-8.58882e-163	4.77582e-165	-9.61185e-164	1.07008e-162	1.52955e-163	2.03255e-164	-2.42361e-163	-1.40004e-163	-1.03944e-162	3.60441e-163	-4.80026e-163	-3.91188e-163	9.94387e-163	-6.46123e-163	-1.40329e-163	-1.1293e-164	-2.85273e-163	1.0356e-163	-5.27863e-164	5.12321e-163	-6.60797e-164	-1.07622e-162	5.97234e-163	-9.22622e-164	-1.01991e-163	-5.05506e-163	-7.46418e-163	-3.92798e-163	1.88964e-163	0
5.13365e-164	-8.58882e-163	4.77582e-165	-9.61185e-164	1.07008e-162	1.52955e-163	2.03255e-164	-2.42361e-163	-1.40004e-163	-1.03944e-162	3.60441e-163	-4.80026e-163	-3.91188e-163	9.94387e-163	-6.46123e-163	-1.40329e-163	-1.1293e-164	-2.85273e-163	1.0356e-163	-5.27863e-164	5.12321e-163	-6.60797e-164	-1.07622e-162	5.97234e-163	-9.22622e-164	-1.01991e-163	-5.05506e-163	-7.46418e-163	-3.92798e-163	1.88964e-163	0
5.13365e-164	-8.58882e-163	4.77582e-165	-9.61185e-164	1.07008e-162	1.52955e-163	2.03255e-164	-2.42361e-163	-1.40004e-163	-1.03944e-162	3.60441e-163	-4.80026e-163	-3.91188e-163	9.94387e-163	-6.46123e-163	-1.40329e-163	-1.1293e-164	-2.85273e-163	1.0356e-163	-5.27863e-164	5.12321e-163	-6.60797e-164	-1.07622e-162	5.97234e-163	-9.22622e-164	-1.01991e-163	-5.05506e-163	-7.46418e-163	-3.92798e-163	1.88964e-163	0
5.13365e-164	-8.58882e-163	4.77582e-165	-9.61185e-164	1.07008e-162	1.52955e-163	2.03255e-164	-2.42361e-163	-1.40004e-163	-1.03944e-162	3.60441e-163	-4.80026e-163	-3.91188e-163	9.94387e-163	-6.46123e-163	-1.40329e-163	-1.1293e-164	-2.85273e-163	1.0356e-163	-5.27863e-164	5.12321e-163	-6.60797e-164	-1.07622e-162	5.97234e-163	-9.22622e-164	-1.01991e-163	-5.05506e-163	-7.46418e-163	-3.92798e-163	1.88964e-163	0
5.13365e-164	-8.58882e-163	4.77582e-165	-9.61185e-164	1.07008e-162	1.52955e-163	2.03255e-164	-2.42361e-163	-1.40004e-163	-1.03944e-162	3.60441e-163	-4.80026e-163	-3.91188e-163	9.94387e-163	-6.46123e-163	-1.40329e-163	-1.1293e-164	-2.85273e-163	1.0356e-163	-5.27863e-164	5.12321e-163	-6.60797e-164	-1.07622e-162	5.97234e-163	-9.22622e-164	-1.01991e-163	-5.05506e-163	-7.46418e-163	-3.92798e-163	1.88964e-163	0
5.13365e-164	-8.58882e-163	4.77582e-165	-9.61185e-164	1.07008e-162	1.52955e-163	2.03255e-164	-2.42361e-163	-1.40004e-163	-1.03944e-162	3.60441e-163	-4.80026e-163	-3.91188e-163	9.94387e-163	-6.46123e-163	-1.40329e-163	-1.1293e-164	-2.85273e-163	1.0356e-163	-5.27863e-164	5.12321e-163	-6.60797e-164	-1.07622e-162	5.97234e-163	-9.22622e-164	-1.01991e-163	-5.05506e-163	-7.46418e-163	-3.92798e-163	1.88964e-163	0
5.13365e-164	-8.58882e-163	4.77582e-165	-9.61185e-164	1.07008e-162	1.52955e-163	2.03255e-164	-2.42361e-163	-1.40004e-163	-1.03944e-162	3.60441e-163	-4.80026e-163	-3.91188e-163	9.94387e-163	-6.46123e-163	-1.40329e-163	-1.1293e-164	-2.85273e-163	1.0356e-163	-5.27863e-164	5.12321e-163	-6.60797e-164	-1.07622e-162	5.97234e-163	-9.22622e-164	-1.01991e-163	-5.05506e-163	-7.46418e-163	-3.92798e-163	1.88964e-163	0
5.13365e-164	-8.58882e-163	4.77582e-165	-9.61185e-164	1.07008e-162	1.52955e-163	2.03255e-164	-2.42361e-163	-1.40004e-163	-1.03944e-162	3.60441e-163	-4.80026e-163	-3.91188e-163	9.94387e-163	-6.46123e-163	-1.40329e-163	-1.1293e-164	-2.85273e-163	1.0356e-163	-5.27863e-164	5.12321e-163	-6.60797e-164	-1.07622e-162	5.97234e-163	-9.22622e-164	-1.01991e-163	-5.05506e-163	-7.46418e-163	-3.92798e-163	1.88964e-163	0
5.13365e-164	-8.58882e-163	4.77582e-165	-9.61185e-164	1.07008e-162	1.52955e-163	2.03255e-164	-2.42361e-163	-1.40004e-163	-1.03944e-162	3.60441e-163	-4.80026e-163	-3.91188e-163	9.94387e-163	-6.46123e-163	-1.40329e-163	-1.1293e-164	-2.85273e-163	1.0356e-163	-5.27863e-164	5.12321e-163	-6.60797e-164	-1.07622e-162	5.97234e-163	-9.22622e-164	-1.01991e-163	-5.05506e-163	-7.46418e-163	-3.92798e-163	1.88964e-163	0
5.13365e-164	-8.58882e-163	4.77582e-165	-9.61185e-164	1.07008e-162	1.52955e-163	2.03255e-164	-2.42361e-163	-1.40004e-163	-1.03944e-162	3.60441e-163	-4.80026e-163	-3.91188e-163	9.94387e-163	-6.46123e-163	-1.40329e-163	-1.1293e-164	-2.85273e-163	1.0356e-163	-5.27863e-164	5.12321e-163	-6.60797e-164	-1.07622e-162	5.97234e-163	-9.22622e-164	-1.01991e-163	-5.05506e-163	-7.46418e-163	-3.92798e-163	1.88964e-163	0
5.13365e-164	-8.58882e-163	4.77582e-165	-9.61185e-164	1.07008e-162	1.52955e-163	2.03255e-164	-2.42361e-163	-1.40004e-163	-1.03944e-162	3.60441e-163	-4.80026e-163	-3.91188e-163	9.94387e-163	-6.46123e-163	-1.40329e-163	-1.1293e-164	-2.85273e-163	1.0356e-163	-5.27863e-164	5.12321e-163	-6.60797e-164	-1.07622e-162	5.97234e-163	-9.22622e-164	-1.01991e-163	-5.05506e-163	-7.46418e-163	-3.92798e-163	1.88964e-163	0
5.13365e-164	-8.58882e-163	4.77582e-165	-9.61185e-164	1.07008e-162	1.52955e-163	2.03255e-164	-2.42361e-163	-1.40004e-163	-1.03944e-162	3.60441e-163	-4.80026e-163	-3.91188e-163	9.94387e-163	-6.46123e-163	-1.40329e-163	-1.1293e-164	-2.85273e-163	1.0356e-163	-5.27863e-164	5.12321e-163	-6.60797e-164	-1.07622e-162	5.97234e-163	-9.22622e-164	-1.01991e-163	-5.05506e-163	-7.46418e-163	-3.92798e-163	1.88964e-163	0
5.13365e-164	-8.58882e-163	4.77582e-165	-9.61185e-164	1.07008e-162	1.52955e-163	2.03255e-164	-2.42361e-163	-1.40004e-163	-1.03944e-162	3.60441e-163	-4.80026e-163	-3.91188e-163	9.94387e-163	-6.46123e-163	-1.40329e-163	-1.1293e-164	-2.85273e-163	1.0356e-163	-5.27863e-164	5.12321e-163	-6.60797e-164	-1.07622e-162	5.97234e-163	-9.22622e-164	-1.01991e-163	-5.05506e-163	-7.46418e-163	-3.92798e-163	1.88964e-163	0
5.13365e-164	-8.58882e-163	4.77582e-165	-9.61185e-164	1.07008e-162	1.52955e-163	2.03255e-164	-2.42361e-163	-1.40004e-163	-1.03944e-162	3.60441e-163	-4.80026e-163	-3.91188e-163	9.94387e-163	-6.46123e-163	-1.40329e-163	-1.1293e-164	-2.85273e-163	1.0356e-163	-5.27863e-164	5.12321e-163	-6.60797e-164	-1.07622e-162	5.97234e-163	-9.22622e-164	-1.01991e-163	-5.05506e-163	-7.46418e-163	-3.92798e-163	1.88964e-163	0
5.13365e-164	-8.58882e-163	4.77582e-165	-9.61185e-164	1.07008e-162	1.52955e-163	2.03255e-164	-2.42361e-163	-1.40004e-163	-1.03944e-162	3.60441e-163	-4.80026e-163	-3.91188e-163	9.94387e-163	-6.46123e-163	-1.40329e-163	-1.1293e-164	-2.85273e-163	1.0356e-163	-5.27863e-164	5.12321e-163	-6.60797e-164	-1.07622e-162	5.97234e-163	-9.22622e-164	-1.01991e-163	-5.05506e-163	-7.46418e-163	-3.92798e-163	1.88964e-163	0
5.13365e-164	-8.58882e-163	4.77582e-165	-9.61185e-164	1.07008e-162	1.52955e-163	2.03255e-164	-2.42361e-163	-1.40004e-163	-1.03944e-162	3.60441e-163	-4.80026e-163	-3.91188e-163	9.94387e-163	-6.46123e-163	-1.40329e-163	-1.1293e-164	-2.85273e-163	1.0356e-163	-5.27863e-164	5.12321e-163	-6.60797e-164	-1.07622e-162	5.97234e-163	-9.22622e-164	-1.01991e-163	-5.05506e-163	-7.46418e-163	-3.92798e-163	1.88964e-163	0
5.13365e-164	-8.58882e-163	4.77582e-165	-9.61185e-164	1.07008e-162	1.52955e-163	2.03255e-164	-2.42361e-163	-1.40004e-163	-1.03944e-162	3.60441e-163	-4.80026e-163	-3.91188e-163	9.94387e-163	-6.46123e-163	-1.40329e-163	-1.1293e-164	-2.85273e-163	1.0356e-163	-5.27863e-164	5.12321e-163	-6.60797e-164	-1.07622e-162	5.97234e-163	-9.22622e-164	-1.01991e-163	-5.05506e-163	-7.46418e-163	-3.92798e-163	1.88964e-163	0
5.13365e-164	-8.58882e-163	4.77582e-165	-9.61185e-164	1.07008e-162	1.52955e-163	2.03255e-164	-2.42361e-163	-1.40004e-163	-1.03944e-162	3.60441e-163	-4.80026e-163	-3.91188e-163	9.94387e-163	-6.46123e-163	-1.40329e-163	-1.1293e-164	-2.85273e-163	1.0356e-163	-5.27863e-164	5.12321e-163	-6.60797e-164	-1.07622e-162	5.97234e-163	-9.22622e-164	-1.01991e-163	-5.05506e-163	-7.46418e-163	-3.92798e-163	1.88964e-163	0
5.13365e-164	-8.58882e-163	4.77582e-165	-9.61185e-164	1.07008e-162	1.52955e-163	2.03255e-164	-2.42361e-163	-1.40004e-163	-1.03944e-162	3.60441e-163	-4.80026e-163	-3.91188e-163	9.94387e-163	-6.46123e-163	-1.40329e-163	-1.1293e-164	-2.85273e-163	1.0356e-163	-5.27863e-164	5.12321e-163	-6.60797e-164	-1.07622e-162	5.97234e-163	-9.22622e-164	-1.01991e-163	-5.05506e-163	-7.46418e-163	-3.92798e-163	1.88964e-163	0
5.13365e-164	-8.58882e-163	4.77582e-165	-9.61185e-164	1.07008e-162	1.52955e-163	2.03255e-164	-2.42361e-163	-1.40004e-163	-1.03944e-162	3.60441e-163	-4.80026e-163	-3.91188e-163	9.94387e-163	-6.46123e-163	-1.40329e-163	-1.1293e-164	-2.85273e-163	1.0356e-163	-5.27863e-164	5.12321e-163	-6.60797e-164	-1.07622e-162	5.97234e-163	-9.22622e-164	-1.01991e-163	-5.05506e-163	-7.46418e-163	-3.92798e-163	1.88964e-163	0
5.13365e-164	-8.58882e-163	4.77582e-165	-9.61185e-164	1.07008e-162	1.52955e-163	2.03255e-164	-2.42361e-163	-1.40004e-163	-1.03944e-162	3.60441e-163	-4.80026e-163	-3.91188e-163	9.94387e-163	-6.46123e-163	-1.40329e-163	-1.1293e-164	-2.85273e-163	1.0356e-163	-5.27863e-164	5.12321e-163	-6.60797e-164	-1.07622e-162	5.97234e-163	-9.22622e-164	-1.01991e-163	-5.05506e-163	-7.46418e-163	-3.92798e-163	1.88964e-163	0
5.13365e-164	-8.58882e-163	4.77582e-165	-9.61185e-164	1.07008e-162	1.52955e-163	2.03255e-164	-2.42361e-163	-1.40004e-163	-1.03944e-162	3.60441e-163	-4.80026e-163	-3.91188e-163	9.94387e-163	-6.46123e-163	-1.40329e-163	-1.1293e-164	-2.85273e-163	1.0356e-163	-5.27863e-164	5.12321e-163	-6.60797e-164	-1.07622e-162	5.97234e-163	-9.22622e-164	-1.01991e-163	-5.05506e-163	-7.46418e-163	-3.92798e-163	1.88964e-163	0
5.13365e-164	-8.58882e-163	4.77582e-165	-9.61185e-164	1.07008e-162	1.52955e-163	2.03255e-164	-2.42361e-163	-1.40004e-163	-1.03944e-162	3.60441e-163	-4.80026e-163	-3.91188e-163	9.94387e-163	-6.46123e-163	-1.40329e-163	-1.1293e-164	-2.85273e-163	1.0356e-163	-5.27863e-164	5.12321e-163	-6.60797e-164	-1.07622e-162	5.97234e-163	-9.22622e-164	-1.01991e-163	-5.05506e-163	-7.46418e-163	-3.92798e-163	1.88964e-163	0
5.13365e-164	-8.58882e-163	4.77582e-165	-9.61185e-164	1.07008e-162	1.52955e-163	2.03255e-164	-2.42361e-163	-1.40004e-163	-1.03944e-162	3.60441e-163	-4.80026e-163	-3.91188e-163	9.94387e-163	-6.46123e-163	-1.40329e-163	-1.1293e-164	-2.85273e-163	1.0356e-163	-5.27863e-164	5.12321e-163	-6.60797e-164	-1.07622e-162	5.97234e-163	-9.22622e-164	-1.01991e-163	-5.05506e-163	-7.46418e-163	-3.92798e-163	1.88964e-163	0
5.13365e-164	-8.58882e-163	4.77582e-165	-9.61185e-164	1.07008e-162	1.52955e-163	2.03255e-164	-2.42361e-163	-1.40004e-163	-1.03944e-162	3.60441e-163	-4.80026e-163	-3.91188e-163	9.94387e-163	-6.46123e-163	-1.40329e-163	-1.1293e-164	-2.85273e-163	1.0356e-163	-5.27863e-164	5.12321e-163	-6.60797e-164	-1.07622e-162	5.97234e-163	-9.22622e-164	-1.01991e-163	-5.05506e-163	-7.46418e-163	-3.92798e-163	1.88964e-163	0
5.13365e-164	-8.58882e-163	4.77582e-165	-9.61185e-164	1.07008e-162	1.52955e-163	2.03255e-164	-2.42361e-163	-1.40004e-163	-1.03944e-162	3.60441e-163	-4.80026e-163	-3.91188e-163	9.94387e-163	-6.46123e-163	-1.40329e-163	-1.1293e-164	-2.85273e-163	1.0356e-163	-5.27863e-164	5.12321e-163	-6.60797e-164	-1.07622e-162	5.97234e-163	-9.22622e-164	-1.01991e-163	-5.05506e-163	-7.46418e-163	-3.92798e-163	1.88964e-163	0
5.13365e-164	-8.58882e-163	4.77582e-165	-9.61185e-164	1.07008e-162	1.52955e-163	2.03255e-164	-2.42361e-163	-1.40004e-163	-1.03944e-162	3.60441e-163	-4.80026e-163	-3.91188e-163	9.94387e-163	-6.46123e-163	-1.40329e-163	-1.1293e-164	-2.85273e-163	1.0356e-163	-5.27863e-164	5.12321e-163	-6.60797e-164	-1.07622e-162	5.97234e-163	-9.22622e-164	-1.01991e-163	-5.05506e-163	-7.46418e-163	-3.92798e-163	1.88964e-163	0
5.13365e-164	-8.58882e-163	4.77582e-165	-9.61185e-164	1.07008e-162	1.52955e-163	2.03255e-164	-2.42361e-163	-1.40004e-163	-1.03944e-162	3.60441e-163	-4.80026e-163	-3.91188e-163	9.94387e-163	-6.46123e-163	-1.40329e-163	-1.1293e-164	-2.85273e-163	1.0356e-163	-5.27863e-164	5.12321e-163	-6.60797e-164	-1.07622e-162	5.97234e-163	-9.22622e-164	-1.01991e-163	-5.05506e-163	-7.46418e-163	-3.92798e-163	1.88964e-163	0
5.13365e-164	-8.58882e-163	4.77582e-165	-9.61185e-164	1.07008e-162	1.52955e-163	2.03255e-164	-2.42361e-163	-1.40004e-163	-1.03944e-162	3.60441e-163	-4.80026e-163	-3.91188e-163	9.94387e-163	-6.46123e-163	-1.40329e-163	-1.1293e-164	-2.85273e-163	1.0356e-163	-5.27863e-164	5.12321e-163	-6.60797e-164	-1.07622e-162	5.97234e-163	-9.22622e-164	-1.01991e-163	-5.05506e-163	-7.46418e-163	-3.92798e-163	1.88964e-163	0
5.13365e-164	-8.58882e-163	4.77582e-165	-9.61185e-164	1.07008e-162	1.52955e-163	2.03255e-164	-2.42361e-163	-1.40004e-163	-1.03944e-162	3.60441e-163	-4.80026e-163	-3.91188e-163	9.94387e-163	-6.46123e-163	-1.40329e-163	-1.1293e-164	-2.85273e-163	1.0356e-163	-5.27863e-164	5.12321e-163	-6.60797e-164	-1.07622e-162	5.97234e-163	-9.22622e-164	-1.01991e-163	-5.05506e-163	-7.46418e-163	-3.92798e-163	1.88964e-163	0
5.13365e-164	-8.58882e-163	4.77582e-165	-9.61185e-164	1.07008e-162	1.52955e-163	2.03255e-164	-2.42361e-163	-1.40004e-163	-1.03944e-162	3.60441e-163	-4.80026e-163	-3.91188e-163	9.94387e-163	-6.46123e-163	-1.40329e-163	-1.1293e-164	-2.85273e-163	1.0356e-163	-5.27863e-164	5.12321e-163	-6.60797e-164	-1.07622e-162	5.97234e-163	-9.22622e-164	-1.01991e-163	-5.05506e-163	-7.46418e-163	-3.92798e-163	1.88964e-163	0
5.13365e-164	-8.58882e-163	4.77582e-165	-9.61185e-164	1.07008e-162	1.52955e-163	2.03255e-164	-2.42361e-163	-1.40004e-163	-1.03944e-162	3.60441e-163	-4.80026e-163	-3.91188e-163	9.94387e-163	-6.46123e-163	-1.40329e-163	-1.1293e-164	-2.85273e-163	1.0356e-163	-5.27863e-164	5.12321e-163	-6.60797e-164	-1.07622e-162	5.97234e-163	-9.22622e-164	-1.01991e-163	-5.05506e-163	-7.46418e-163	-3.92798e-163	1.88964e-163	0
5.13365e-164	-8.58882e-163	4.77582e-165	-9.61185e-164	1.07008e-162	1.52955e-163	2.03255e-164	-2.42361e-163	-1.40004e-163	-1.03944e-162	3.60441e-163	-4.80026e-163	-3.91188e-163	9.94387e-163	-6.46123e-163	-1.40329e-163	-1.1293e-164	-2.85273e-163	1.0356e-163	-5.27863e-164	5.12321e-163	-6.60797e-164	-1.07622e-162	5.97234e-163	-9.22622e-164	-1.01991e-163	-5.05506e-163	-7.46418e-163	-3.92798e-163	1.88964e-163	0
5.13365e-164	-8.58882e-163	4.77582e-165	-9.61185e-164	1.07008e-162	1.52955e-163	2.03255e-164	-2.42361e-163	-1.40004e-163	-1.03944e-162	3.60441e-163	-4.80026e-163	-3.91188e-163	9.94387e-163	-6.46123e-163	-1.40329e-163	-1.1293e-164	-2.85273e-163	1.0356e-163	-5.27863e-164	5.12321e-163	-6.60797e-164	-1.07622e-162	5.97234e-163	-9.22622e-164	-1.01991e-163	-5.05506e-163	-7.46418e-163	-3.92798e-163	1.88964e-163	0
5.13365e-164	-8.58882e-163	4.77582e-165	-9.61185e-164	1.07008e-162	1.52955e-163	2.03255e-164	-2.42361e-163	-1.40004e-163	-1.03944e-162	3.60441e-163	-4.80026e-163	-3.91188e-163	9.94387e-163	-6.46123e-163	-1.40329e-163	-1.1293e-164	-2.85273e-163	1.0356e-163	-5.27863e-164	5.12321e-163	-6.60797e-164	-1.07622e-162	5.97234e-163	-9.22622e-164	-1.01991e-163	-5.05506e-163	-7.46418e-163	-3.92798e-163	1.88964e-163	0
5.13365e-164	-8.58882e-163	4.77582e-165	-9.61185e-164	1.07008e-162	1.52955e-163	2.03255e-164	-2.42361e-163	-1.40004e-163	-1.03944e-162	3.60441e-163	-4.80026e-163	-3.91188e-163	9.94387e-163	-6.46123e-163	-1.40329e-163	-1.1293e-164	-2.85273e-163	1.0356e-163	-5.27863e-164	5.12321e-163	-6.60797e-164	-1.07622e-162	5.97234e-163	-9.22622e-164	-1.01991e-163	-5.05506e-163	-7.46418e-163	-3.92798e-163	1.88964e-163	0
5.13365e-164	-8.58882e-163	4.77582e-165	-9.61185e-164	1.07008e-162	1.52955e-163	2.03255e-164	-2.42361e-163	-1.40004e-163	-1.03944e-162	3.60441e-163	-4.80026e-163	-3.91188e-163	9.94387e-163	-6.46123e-163	-1.40329e-163	-1.1293e-164	-2.85273e-163	1.0356e-163	-5.27863e-164	5.12321e-163	-6.60797e-164	-1.07622e-162	5.97234e-163	-9.22622e-164	-1.01991e-163	-5.05506e-163	-7.46418e-163	-3.92798e-163	1.88964e-163	0
5.13365e-164	-8.58882e-163	4.77582e-165	-9.61185e-164	1.07008e-162	1.52955e-163	2.03255e-164	-2.42361e-163	-1.40004e-163	-1.03944e-162	3.60441e-163	-4.80026e-163	-3.91188e-163	9.94387e-163	-6.46123e-163	-1.40329e-163	-1.1293e-164	-2.85273e-163	1.0356e-163	-5.27863e-164	5.12321e-163	-6.60797e-164	-1.07622e-162	5.97234e-163	-9.22622e-164	-1.01991e-163	-5.05506e-163	-7.46418e-163	-3.92798e-163	1.88964e-163	0
5.13365e-164	-8.58882e-163	4.77582e-165	-9.61185e-164	1.07008e-162	1.52955e-163	2.03255e-164	-2.42361e-163	-1.40004e-163	-1.03944e-162	3.60441e-163	-4.80026e-163	-3.91188e-163	9.94387e-163	-6.46123e-163	-1.40329e-163	-1.1293e-164	-2.85273e-163	1.0356e-163	-5.27863e-164	5.12321e-163	-6.60797e-164	-1.07622e-162	5.97234e-163	-9.22622e-164	-1.01991e-163	-5.05506e-163	-7.46418e-163	-3.92798e-163	1.88964e-163	0
5.13365e-164	-8.58882e-163	4.77582e-165	-9.61185e-164	1.07008e-162	1.52955e-163	2.03255e-164	-2.42361e-163	-1.40004e-163	-1.03944e-162	3.60441e-163	-4.80026e-163	-3.91188e-163	9.94387e-163	-6.46123e-163	-1.40329e-163	-1.1293e-164	-2.85273e-163	1.0356e-163	-5.27863e-164	5.12321e-163	-6.60797e-164	-1.07622e-162	5.97234e-163	-9.22622e-164	-1.01991e-163	-5.05506e-163	-7.46418e-163	-3.92798e-163	1.88964e-163	0
5.13365e-164	-8.58882e-163	4.77582e-165	-9.61185e-164	1.07008e-162	1.52955e-163	2.03255e-164	-2.42361e-163	-1.40004e-163	-1.03944e-162	3.60441e-163	-4.80026e-163	-3.91188e-163	9.94387e-163	-6.46123e-163	-1.40329e-163	-1.1293e-164	-2.85273e-163	1.0356e-163	-5.27863e-164	5.12321e-163	-6.60797e-164	-1.07622e-162	5.97234e-163	-9.22622e-164	-1.01991e-163	-5.05506e-163	-7.46418e-163	-3.92798e-163	1.88964e-163	0
5.13365e-164	-8.58882e-163	4.77582e-165	-9.61185e-164	1.07008e-162	1.52955e-163	2.03255e-164	-2.42361e-163	-1.40004e-163	-1.03944e-162	3.60441e-163	-4.80026e-163	-3.91188e-163	9.94387e-163	-6.46123e-163	-1.40329e-163	-1.1293e-164	-2.85273e-163	1.0356e-163	-5.27863e-164	5.12321e-163	-6.60797e-164	-1.07622e-162	5.97234e-163	-9.22622e-164	-1.01991e-163	-5.05506e-163	-7.46418e-163	-3.92798e-163	1.88964e-163	0
5.13365e-164	-8.58882e-163	4.77582e-165	-9.61185e-164	1.07008e-162	1.52955e-163	2.03255e-164	-2.42361e-163	-1.40004e-163	-1.03944e-162	3.60441e-163	-4.80026e-163	-3.91188e-163	9.94387e-163	-6.46123e-163	-1.40329e-163	-1.1293e-164	-2.85273e-163	1.0356e-163	-5.27863e-164	5.12321e-163	-6.60797e-164	-1.07622e-162	5.97234e-163	-9.22622e-164	-1.01991e-163	-5.05506e-163	-7.46418e-163	-3.92798e-163	1.88964e-163	0
5.13365e-164	-8.58882e-163	4.77582e-165	-9.61185e-164	1.07008e-162	1.52955e-163	2.03255e-164	-2.42361e-163	-1.40004e-163	-1.03944e-162	3.60441e-163	-4.80026e-163	-3.91188e-163	9.94387e-163	-6.46123e-163	-1.40329e-163	-1.1293e-164	-2.85273e-163	1.0356e-163	-5.27863e-164	5.12321e-163	-6.60797e-164	-1.07622e-162	5.97234e-163	-9.22622e-164	-1.01991e-163	-5.05506e-163	-7.46418e-163	-3.92798e-163	1.88964e-163	0
5.13365e-164	-8.58882e-163	4.77582e-165	-9.61185e-164	1.07008e-162	1.52955e-163	2.03255e-164	-2.42361e-163	-1.40004e-163	-1.03944e-162	3.60441e-163	-4.80026e-163	-3.91188e-163	9.94387e-163	-6.46123e-163	-1.40329e-163	-1.1293e-164	-2.85273e-163	1.0356e-163	-5.27863e-164	5.12321e-163	-6.60797e-164	-1.07622e-162	5.97234e-163	-9.22622e-164	-1.01991e-163	-5.05506e-163	-7.46418e-163	-3.92798e-163	1.88964e-163	0
5.13365e-164	-8.58882e-163	4.77582e-165	-9.61185e-164	1.07008e-162	1.52955e-163	2.03255e-164	-2.42361e-163	-1.40004e-163	-1.03944e-162	3.60441e-163	-4.80026e-163	-3.91188e-163	9.94387e-163	-6.46123e-163	-1.40329e-163	-1.1293e-164	-2.85273e-163	1.0356e-163	-5.27863e-164	5.12321e-163	-6.60797e-164	-1.07622e-162	5.97234e-163	-9.22622e-164	-1.01991e-163	-5.05506e-163	-7.46418e-163	-3.92798e-163	1.88964e-163	0
5.13365e-164	-8.58882e-163	4.77582e-165	-9.61185e-164	1.07008e-162	1.52955e-163	2.03255e-164	-2.42361e-163	-1.40004e-163	-1.03944e-162	3.60441e-163	-4.80026e-163	-3.91188e-163	9.94387e-163	-6.46123e-163	-1.40329e-163	-1.1293e-164	-2.85273e-163	1.0356e-163	-5.27863e-164	5.12321e-163	-6.60797e-164	-1.07622e-162	5.97234e-163	-9.22622e-164	-1.01991e-163	-5.05506e-163	-7.46418e-163	-3.92798e-163	1.88964e-163	0
5.13365e-164	-8.58882e-163	4.77582e-165	-9.61185e-164	1.07008e-162	1.52955e-163	2.03255e-164	-2.42361e-163	-1.40004e-163	-1.03944e-162	3.60441e-163	-4.80026e-163	-3.91188e-163	9.94387e-163	-6.46123e-163	-1.40329e-163	-1.1293e-164	-2.85273e-163	1.0356e-163	-5.27863e-164	5.12321e-163	-6.60797e-164	-1.07622e-162	5.97234e-163	-9.22622e-164	-1.01991e-163	-5.05506e-163	-7.46418e-163	-3.92798e-163	1.88964e-163	0
5.13365e-164	-8.58882e-163	4.77582e-165	-9.61185e-164	1.07008e-162	1.52955e-163	2.03255e-164	-2.42361e-163	-1.40004e-163	-1.03944e-162	3.60441e-163	-4.80026e-163	-3.91188e-163	9.94387e-163	-6.46123e-163	-1.40329e-163	-1.1293e-164	-2.85273e-163	1.0356e-163	-5.27863e-164	5.12321e-163	-6.60797e-164	-1.07622e-162	5.97234e-163	-9.22622e-164	-1.01991e-163	-5.05506e-163	-7.46418e-163	-3.92798e-163	1.88964e-163	0
5.13365e-164	-8.58882e-163	4.77582e-165	-9.61185e-164	1.07008e-162	1.52955e-163	2.03255e-164	-2.42361e-163	-1.40004e-163	-1.03944e-162	3.60441e-163	-4.80026e-163	-3.91188e-163	9.94387e-163	-6.46123e-163	-1.40329e-163	-1.1293e-164	-2.85273e-163	1.0356e-163	-5.27863e-164	5.12321e-163	-6.60797e-164	-1.07622e-162	5.97234e-163	-9.22622e-164	-1.01991e-163	-5.05506e-163	-7.46418e-163	-3.92798e-163	1.88964e-163	0
5.13365e-164	-8.58882e-163	4.77582e-165	-9.61185e-164	1.07008e-162	1.52955e-163	2.03255e-164	-2.42361e-163	-1.40004e-163	-1.03944e-162	3.60441e-163	-4.80026e-163	-3.91188e-163	9.94387e-163	-6.46123e-163	-1.40329e-163	-1.1293e-164	-2.85273e-163	1.0356e-163	-5.27863e-164	5.12321e-163	-6.60797e-164	-1.07622e-162	5.97234e-163	-9.22622e-164	-1.01991e-163	-5.05506e-163	-7.46418e-163	-3.92798e-163	1.88964e-163	0
5.13365e-164	-8.58882e-163	4.77582e-165	-9.61185e-164	1.07008e-162	1.52955e-163	2.03255e-164	-2.42361e-163	-1.40004e-163	-1.03944e-162	3.60441e-163	-4.80026e-163	-3.91188e-163	9.94387e-163	-6.46123e-163	-1.40329e-163	-1.1293e-164	-2.85273e-163	1.0356e-163	-5.27863e-164	5.12321e-163	-6.60797e-164	-1.07622e-162	5.97234e-163	-9.22622e-164	-1.01991e-163	-5.05506e-163	-7.46418e-163	-3.92798e-163	1.88964e-163	0
5.13365e-164	-8.58882e-163	4.77582e-165	-9.61185e-164	1.07008e-162	1.52955e-163	2.03255e-164	-2.42361e-163	-1.40004e-163	-1.03944e-162	3.60441e-163	-4.80026e-163	-3.91188e-163	9.94387e-163	-6.46123e-163	-1.40329e-163	-1.1293e-164	-2.85273e-163	1.0356e-163	-5.27863e-164	5.12321e-163	-6.60797e-164	-1.07622e-162	5.97234e-163	-9.22622e-164	-1.01991e-163	-5.05506e-163	-7.46418e-163	-3.92798e-163	1.88964e-163	0
5.13365e-164	-8.58882e-163	4.77582e-165	-9.61185e-164	1.07008e-162	1.52955e-163	2.03255e-164	-2.42361e-163	-1.40004e-163	-1.03944e-162	3.60441e-163	-4.80026e-163	-3.91188e-163	9.94387e-163	-6.46123e-163	-1.40329e-163	-1.1293e-164	-2.85273e-163	1.0356e-163	-5.27863e-164	5.12321e-163	-6.60797e-164	-1.07622e-162	5.97234e-163	-9.22622e-164	-1.01991e-163	-5.05506e-163	-7.46418e-163	-3.92798e-163	1.88964e-163	0
5.13365e-164	-8.58882e-163	4.77582e-165	-9.61185e-164	1.07008e-162	1.52955e-163	2.03255e-164	-2.42361e-163	-1.40004e-163	-1.03944e-162	3.60441e-163	-4.80026e-163	-3.91188e-163	9.94387e-163	-6.46123e-163	-1.40329e-163	-1.1293e-164	-2.85273e-163	1.0356e-163	-5.27863e-164	5.12321e-163	-6.60797e-164	-1.07622e-162	5.97234e-163	-9.22622e-164	-1.01991e-163	-5.05506e-163	-7.46418e-163	-3.92798e-163	1.88964e-163	0
5.13365e-164	-8.58882e-163	4.77582e-165	-9.61185e-164	1.07008e-162	1.52955e-163	2.03255e-164	-2.42361e-163	-1.40004e-163	-1.03944e-162	3.60441e-163	-4.80026e-163	-3.91188e-163	9.94387e-163	-6.46123e-163	-1.40329e-163	-1.1293e-164	-2.85273e-163	1.0356e-163	-5.27863e-164	5.12321e-163	-6.60797e-164	-1.07622e-162	5.97234e-163	-9.22622e-164	-1.01991e-163	-5.05506e-163	-7.46418e-163	-3.92798e-163	1.88964e-163	0
5.13365e-164	-8.58882e-163	4.77582e-165	-9.61185e-164	1.07008e-162	1.52955e-163	2.03255e-164	-2.42361e-163	-1.40004e-163	-1.03944e-162	3.60441e-163	-4.80026e-163	-3.91188e-163	9.94387e-163	-6.46123e-163	-1.40329e-163	-1.1293e-164	-2.85273e-163	1.0356e-163	-5.27863e-164	5.12321e-163	-6.60797e-164	-1.07622e-162	5.97234e-163	-9.22622e-164	-1.01991e-163	-5.05506e-163	-7.46418e-163	-3.92798e-163	1.88964e-163	0
5.13365e-164	-8.58882e-163	4.77582e-165	-9.61185e-164	1.07008e-162	1.52955e-163	2.03255e-164	-2.42361e-163	-1.40004e-163	-1.03944e-162	3.60441e-163	-4.80026e-163	-3.91188e-163	9.94387e-163	-6.46123e-163	-1.40329e-163	-1.1293e-164	-2.85273e-163	1.0356e-163	-5.27863e-164	5.12321e-163	-6.60797e-164	-1.07622e-162	5.97234e-163	-9.22622e-164	-1.01991e-163	-5.05506e-163	-7.46418e-163	-3.92798e-163	1.88964e-163	0
5.13365e-164	-8.58882e-163	4.77582e-165	-9.61185e-164	1.07008e-162	1.52955e-163	2.03255e-164	-2.42361e-163	-1.40004e-163	-1.03944e-162	3.60441e-163	-4.80026e-163	-3.91188e-163	9.94387e-163	-6.46123e-163	-1.40329e-163	-1.1293e-164	-2.85273e-163	1.0356e-163	-5.27863e-164	5.12321e-163	-6.60797e-164	-1.07622e-162	5.97234e-163	-9.22622e-164	-1.01991e-163	-5.05506e-163	-7.46418e-163	-3.92798e-163	1.88964e-163	0
5.13365e-164	-8.58882e-163	4.77582e-165	-9.61185e-164	1.07008e-162	1.52955e-163	2.03255e-164	-2.42361e-163	-1.40004e-163	-1.03944e-162	3.60441e-163	-4.80026e-163	-3.91188e-163	9.94387e-163	-6.46123e-163	-1.40329e-163	-1.1293e-164	-2.85273e-163	1.0356e-163	-5.27863e-164	5.12321e-163	-6.60797e-164	-1.07622e-162	5.97234e-163	-9.22622e-164	-1.01991e-163	-5.05506e-163	-7.46418e-163	-3.92798e-163	1.88964e-163	0
5.13365e-164	-8.58882e-163	4.77582e-165	-9.61185e-164	1.07008e-162	1.52955e-163	2.03255e-164	-2.42361e-163	-1.40004e-163	-1.03944e-162	3.60441e-163	-4.80026e-163	-3.91188e-163	9.94387e-163	-6.46123e-163	-1.40329e-163	-1.1293e-164	-2.85273e-163	1.0356e-163	-5.27863e-164	5.12321e-163	-6.60797e-164	-1.07622e-162	5.97234e-163	-9.22622e-164	-1.01991e-163	-5.05506e-163	-7.46418e-163	-3.92798e-163	1.88964e-163	0
5.13365e-164	-8.58882e-163	4.77582e-165	-9.61185e-164	1.07008e-162	1.52955e-163	2.03255e-164	-2.42361e-163	-1.40004e-163	-1.03944e-162	3.60441e-163	-4.80026e-163	-3.91188e-163	9.94387e-163	-6.46123e-163	-1.40329e-163	-1.1293e-164	-2.85273e-163	1.0356e-163	-5.27863e-164	5.12321e-163	-6.60797e-164	-1.07622e-162	5.97234e-163	-9.22622e-164	-1.01991e-163	-5.05506e-163	-7.46418e-163	-3.92798e-163	1.88964e-163	0
5.13365e-164	-8.58882e-163	4.77582e-165	-9.61185e-164	1.07008e-162	1.52955e-163	2.03255e-164	-2.42361e-163	-1.40004e-163	-1.03944e-162	3.60441e-163	-4.80026e-163	-3.91188e-163	9.94387e-163	-6.46123e-163	-1.40329e-163	-1.1293e-164	-2.85273e-163	1.0356e-163	-5.27863e-164	5.12321e-163	-6.60797e-164	-1.07622e-162	5.97234e-163	-9.22622e-164	-1.01991e-163	-5.05506e-163	-7.46418e-163	-3.92798e-163	1.88964e-163	0
5.13365e-164	-8.58882e-163	4.77582e-165	-9.61185e-164	1.07008e-162	1.52955e-163	2.03255e-164	-2.42361e-163	-1.40004e-163	-1.03944e-162	3.60441e-163	-4.80026e-163	-3.91188e-163	9.94387e-163	-6.46123e-163	-1.40329e-163	-1.1293e-164	-2.85273e-163	1.0356e-163	-5.27863e-164	5.12321e-163	-6.60797e-164	-1.07622e-162	5.97234e-163	-9.22622e-164	-1.01991e-163	-5.05506e-163	-7.46418e-163	-3.92798e-163	1.88964e-163	0
5.13365e-164	-8.58882e-163	4.77582e-165	-9.61185e-164	1.07008e-162	1.52955e-163	2.03255e-164	-2.42361e-163	-1.40004e-163	-1.03944e-162	3.60441e-163	-4.80026e-163	-3.91188e-163	9.94387e-163	-6.46123e-163	-1.40329e-163	-1.1293e-164	-2.85273e-163	1.0356e-163	-5.27863e-164	5.12321e-163	-6.60797e-164	-1.07622e-162	5.97234e-163	-9.22622e-164	-1.01991e-163	-5.05506e-163	-7.46418e-163	-3.92798e-163	1.88964e-163	0
5.13365e-164	-8.58882e-163	4.77582e-165	-9.61185e-164	1.07008e-162	1.52955e-163	2.03255e-164	-2.42361e-163	-1.40004e-163	-1.03944e-162	3.60441e-163	-4.80026e-163	-3.91188e-163	9.94387e-163	-6.46123e-163	-1.40329e-163	-1.1293e-164	-2.85273e-163	1.0356e-163	-5.27863e-164	5.12321e-163	-6.60797e-164	-1.07622e-162	5.97234e-163	-9.22622e-164	-1.01991e-163	-5.05506e-163	-7.46418e-163	-3.92798e-163	1.88964e-163	0
5.13365e-164	-8.58882e-163	4.77582e-165	-9.61185e-164	1.07008e-162	1.52955e-163	2.03255e-164	-2.42361e-163	-1.40004e-163	-1.03944e-162	3.60441e-163	-4.80026e-163	-3.91188e-163	9.94387e-163	-6.46123e-163	-1.40329e-163	-1.1293e-164	-2.85273e-163	1.0356e-163	-5.27863e-164	5.12321e-163	-6.60797e-164	-1.07622e-162	5.97234e-163	-9.22622e-164	-1.01991e-163	-5.05506e-163	-7.46418e-163	-3.92798e-163	1.88964e-163	0
5.13365e-164	-8.58882e-163	4.77582e-165	-9.61185e-164	1.07008e-162	1.52955e-163	2.03255e-164	-2.42361e-163	-1.40004e-163	-1.03944e-162	3.60441e-163	-4.80026e-163	-3.91188e-163	9.94387e-163	-6.46123e-163	-1.40329e-163	-1.1293e-164	-2.85273e-163	1.0356e-163	-5.27863e-164	5.12321e-163	-6.60797e-164	-1.07622e-162	5.97234e-163	-9.22622e-164	-1.01991e-163	-5.05506e-163	-7.46418e-163	-3.92798e-163	1.88964e-163	0
5.13365e-164	-8.58882e-163	4.77582e-165	-9.61185e-164	1.07008e-162	1.52955e-163	2.03255e-164	-2.42361e-163	-1.40004e-163	-1.03944e-162	3.60441e-163	-4.80026e-163	-3.91188e-163	9.94387e-163	-6.46123e-163	-1.40329e-163	-1.1293e-164	-2.85273e-163	1.0356e-163	-5.27863e-164	5.12321e-163	-6.60797e-164	-1.07622e-162	5.97234e-163	-9.22622e-164	-1.01991e-163	-5.05506e-163	-7.46418e-163	-3.92798e-163	1.88964e-163	0
5.13365e-164	-8.58882e-163	4.77582e-165	-9.61185e-164	1.07008e-162	1.52955e-163	2.03255e-164	-2.42361e-163	-1.40004e-163	-1.03944e-162	3.60441e-163	-4.80026e-163	-3.91188e-163	9.94387e-163	-6.46123e-163	-1.40329e-163	-1.1293e-164	-2.85273e-163	1.0356e-163	-5.27863e-164	5.12321e-163	-6.60797e-164	-1.07622e-162	5.97234e-163	-9.22622e-164	-1.01991e-163	-5.05506e-163	-7.46418e-163	-3.92798e-163	1.88964e-163	0
5.13365e-164	-8.58882e-163	4.77582e-165	-9.61185e-164	1.07008e-162	1.52955e-163	2.03255e-164	-2.42361e-163	-1.40004e-163	-1.03944e-162	3.60441e-163	-4.80026e-163	-3.91188e-163	9.94387e-163	-6.46123e-163	-1.40329e-163	-1.1293e-164	-2.85273e-163	1.0356e-163	-5.27863e-164	5.12321e-163	-6.60797e-164	-1.07622e-162	5.97234e-163	-9.22622e-164	-1.01991e-163	-5.05506e-163	-7.46418e-163	-3.92798e-163	1.88964e-163	0
5.13365e-164	-8.58882e-163	4.77582e-165	-9.61185e-164	1.07008e-162	1.52955e-163	2.03255e-164	-2.42361e-163	-1.40004e-163	-1.03944e-162	3.60441e-163	-4.80026e-163	-3.91188e-163	9.94387e-163	-6.46123e-163	-1.40329e-163	-1.1293e-164	-2.85273e-163	1.0356e-163	-5.27863e-164	5.12321e-163	-6.60797e-164	-1.07622e-162	5.97234e-163	-9.22622e-164	-1.01991e-163	-5.05506e-163	-7.46418e-163	-3.92798e-163	1.88964e-163	0
5.13365e-164	-8.58882e-163	4.77582e-165	-9.61185e-164	1.07008e-162	1.52955e-163	2.03255e-164	-2.42361e-163	-1.40004e-163	-1.03944e-162	3.60441e-163	-4.80026e-163	-3.91188e-163	9.94387e-163	-6.46123e-163	-1.40329e-163	-1.1293e-164	-2.85273e-163	1.0356e-163	-5.27863e-164	5.12321e-163	-6.60797e-164	-1.07622e-162	5.97234e-163	-9.22622e-164	-1.01991e-163	-5.05506e-163	-7.46418e-163	-3.92798e-163	1.88964e-163	0
5.13365e-164	-8.58882e-163	4.77582e-165	-9.61185e-164	1.07008e-162	1.52955e-163	2.03255e-164	-2.42361e-163	-1.40004e-163	-1.03944e-162	3.60441e-163	-4.80026e-163	-3.91188e-163	9.94387e-163	-6.46123e-163	-1.40329e-163	-1.1293e-164	-2.85273e-163	1.0356e-163	-5.27863e-164	5.12321e-163	-6.60797e-164	-1.07622e-162	5.97234e-163	-9.22622e-164	-1.01991e-163	-5.05506e-163	-7.46418e-163	-3.92798e-163	1.88964e-163	0
5.13365e-164	-8.58882e-163	4.77582e-165	-9.61185e-164	1.07008e-162	1.52955e-163	2.03255e-164	-2.42361e-163	-1.40004e-163	-1.03944e-162	3.60441e-163	-4.80026e-163	-3.91188e-163	9.94387e-163	-6.46123e-163	-1.40329e-163	-1.1293e-164	-2.85273e-163	1.0356e-163	-5.27863e-164	5.12321e-163	-6.60797e-164	-1.07622e-162	5.97234e-163	-9.22622e-164	-1.01991e-163	-5.05506e-163	-7.46418e-163	-3.92798e-163	1.88964e-163	0
5.13365e-164	-8.58882e-163	4.77582e-165	-9.61185e-164	1.07008e-162	1.52955e-163	2.03255e-164	-2.42361e-163	-1.40004e-163	-1.03944e-162	3.60441e-163	-4.80026e-163	-3.91188e-163	9.94387e-163	-6.46123e-163	-1.40329e-163	-1.1293e-164	-2.85273e-163	1.0356e-163	-5.27863e-164	5.12321e-163	-6.60797e-164	-1.07622e-162	5.97234e-163	-9.22622e-164	-1.01991e-163	-5.05506e-163	-7.46418e-163	-3.92798e-163	1.88964e-163	0
5.13365e-164	-8.58882e-163	4.77582e-165	-9.61185e-164	1.07008e-162	1.52955e-163	2.03255e-164	-2.42361e-163	-1.40004e-163	-1.03944e-162	3.60441e-163	-4.80026e-163	-3.91188e-163	9.94387e-163	-6.46123e-163	-1.40329e-163	-1.1293e-164	-2.85273e-163	1.0356e-163	-5.27863e-164	5.12321e-163	-6.60797e-164	-1.07622e-162	5.97234e-163	-9.22622e-164	-1.01991e-163	-5.05506e-163	-7.46418e-163	-3.92798e-163	1.88964e-163	0
5.13365e-164	-8.58882e-163	4.77582e-165	-9.61185e-164	1.07008e-162	1.52955e-163	2.03255e-164	-2.42361e-163	-1.40004e-163	-1.03944e-162	3.60441e-163	-4.80026e-163	-3.91188e-163	9.94387e-163	-6.46123e-163	-1.40329e-163	-1.1293e-164	-2.85273e-163	1.0356e-163	-5.27863e-164	5.12321e-163	-6.60797e-164	-1.07622e-162	5.97234e-163	-9.22622e-164	-1.01991e-163	-5.05506e-163	-7.46418e-163	-3.92798e-163	1.88964e-163	0
5.13365e-164	-8.58882e-163	4.77582e-165	-9.61185e-164	1.07008e-162	1.52955e-163	2.03255e-164	-2.42361e-163	-1.40004e-163	-1.03944e-162	3.60441e-163	-4.80026e-163	-3.91188e-163	9.94387e-163	-6.46123e-163	-1.40329e-163	-1.1293e-164	-2.85273e-163	1.0356e-163	-5.27863e-164	5.12321e-163	-6.60797e-164	-1.07622e-162	5.97234e-163	-9.22622e-164	-1.01991e-163	-5.05506e-163	-7.46418e-163	-3.92798e-163	1.88964e-163	0
5.13365e-164	-8.58882e-163	4.77582e-165	-9.61185e-164	1.07008e-162	1.52955e-163	2.03255e-164	-2.42361e-163	-1.40004e-163	-1.03944e-162	3.60441e-163	-4.80026e-163	-3.91188e-163	9.94387e-163	-6.46123e-163	-1.40329e-163	-1.1293e-164	-2.85273e-163	1.0356e-163	-5.27863e-164	5.12321e-163	-6.60797e-164	-1.07622e-162	5.97234e-163	-9.22622e-164	-1.01991e-163	-5.05506e-163	-7.46418e-163	-3.92798e-163	1.88964e-163	0
5.13365e-164	-8.58882e-163	4.77582e-165	-9.61185e-164	1.07008e-162	1.52955e-163	2.03255e-164	-2.42361e-163	-1.40004e-163	-1.03944e-162	3.60441e-163	-4.80026e-163	-3.91188e-163	9.94387e-163	-6.46123e-163	-1.40329e-163	-1.1293e-164	-2.85273e-163	1.0356e-163	-5.27863e-164	5.12321e-163	-6.60797e-164	-1.07622e-162	5.97234e-163	-9.22622e-164	-1.01991e-163	-5.05506e-163	-7.46418e-163	-3.92798e-163	1.88964e-163	0
5.13365e-164	-8.58882e-163	4.77582e-165	-9.61185e-164	1.07008e-162	1.52955e-163	2.03255e-164	-2.42361e-163	-1.40004e-163	-1.03944e-162	3.60441e-163	-4.80026e-163	-3.91188e-163	9.94387e-163	-6.46123e-163	-1.40329e-163	-1.1293e-164	-2.85273e-163	1.0356e-163	-5.27863e-164	5.12321e-163	-6.60797e-164	-1.07622e-162	5.97234e-163	-9.22622e-164	-1.01991e-163	-5.05506e-163	-7.46418e-163	-3.92798e-163	1.88964e-163	0
5.13365e-164	-8.58882e-163	4.77582e-165	-9.61185e-164	1.07008e-162	1.52955e-163	2.03255e-164	-2.42361e-163	-1.40004e-163	-1.03944e-162	3.60441e-163	-4.80026e-163	-3.91188e-163	9.94387e-163	-6.46123e-163	-1.40329e-163	-1.1293e-164	-2.85273e-163	1.0356e-163	-5.27863e-164	5.12321e-163	-6.60797e-164	-1.07622e-162	5.97234e-163	-9.22622e-164	-1.01991e-163	-5.05506e-163	-7.46418e-163	-3.92798e-163	1.88964e-163	0
5.13365e-164	-8.58882e-163	4.77582e-165	-9.61185e-164	1.07008e-162	1.52955e-163	2.03255e-164	-2.42361e-163	-1.40004e-163	-1.03944e-162	3.60441e-163	-4.80026e-163	-3.91188e-163	9.94387e-163	-6.46123e-163	-1.40329e-163	-1.1293e-164	-2.85273e-163	1.0356e-163	-5.27863e-164	5.12321e-163	-6.60797e-164	-1.07622e-162	5.97234e-163	-9.22622e-164	-1.01991e-163	-5.05506e-163	-7.46418e-163	-3.92798e-163	1.88964e-163	0
5.13365e-164	-8.58882e-163	4.77582e-165	-9.61185e-164	1.07008e-162	1.52955e-163	2.03255e-164	-2.42361e-163	-1.40004e-163	-1.03944e-162	3.60441e-163	-4.80026e-163	-3.91188e-163	9.94387e-163	-6.46123e-163	-1.40329e-163	-1.1293e-164	-2.85273e-163	1.0356e-163	-5.27863e-164	5.12321e-163	-6.60797e-164	-1.07622e-162	5.97234e-163	-9.22622e-164	-1.01991e-163	-5.05506e-163	-7.46418e-163	-3.92798e-163	1.88964e-163	0
5.13365e-164	-8.58882e-163	4.77582e-165	-9.61185e-164	1.07008e-162	1.52955e-163	2.03255e-164	-2.42361e-163	-1.40004e-163	-1.03944e-162	3.60441e-163	-4.80026e-163	-3.91188e-163	9.94387e-163	-6.46123e-163	-1.40329e-163	-1.1293e-164	-2.85273e-163	1.0356e-163	-5.27863e-164	5.12321e-163	-6.60797e-164	-1.07622e-162	5.97234e-163	-9.22622e-164	-1.01991e-163	-5.05506e-163	-7.46418e-163	-3.92798e-163	1.88964e-163	0
5.13365e-164	-8.58882e-163	4.77582e-165	-9.61185e-164	1.07008e-162	1.52955e-163	2.03255e-164	-2.42361e-163	-1.40004e-163	-1.03944e-162	3.60441e-163	-4.80026e-163	-3.91188e-163	9.94387e-163	-6.46123e-163	-1.40329e-163	-1.1293e-164	-2.85273e-163	1.0356e-163	-5.27863e-164	5.12321e-163	-6.60797e-164	-1.07622e-162	5.97234e-163	-9.22622e-164	-1.01991e-163	-5.05506e-163	-7.46418e-163	-3.92798e-163	1.88964e-163	0
5.13365e-164	-8.58882e-163	4.77582e-165	-9.61185e-164	1.07008e-162	1.52955e-163	2.03255e-164	-2.42361e-163	-1.40004e-163	-1.03944e-162	3.60441e-163	-4.80026e-163	-3.91188e-163	9.94387e-163	-6.46123e-163	-1.40329e-163	-1.1293e-164	-2.85273e-163	1.0356e-163	-5.27863e-164	5.12321e-163	-6.60797e-164	-1.07622e-162	5.97234e-163	-9.22622e-164	-1.01991e-163	-5.05506e-163	-7.46418e-163	-3.92798e-163	1.88964e-163	0
5.13365e-164	-8.58882e-163	4.77582e-165	-9.61185e-164	1.07008e-162	1.52955e-163	2.03255e-164	-2.42361e-163	-1.40004e-163	-1.03944e-162	3.60441e-163	-4.80026e-163	-3.91188e-163	9.94387e-163	-6.46123e-163	-1.40329e-163	-1.1293e-164	-2.85273e-163	1.0356e-163	-5.27863e-164	5.12321e-163	-6.60797e-164	-1.07622e-162	5.97234e-163	-9.22622e-164	-1.01991e-163	-5.05506e-163	-7.46418e-163	-3.92798e-163	1.88964e-163	0
5.13365e-164	-8.58882e-163	4.77582e-165	-9.61185e-164	1.07008e-162	1.52955e-163	2.03255e-164	-2.42361e-163	-1.40004e-163	-1.03944e-162	3.60441e-163	-4.80026e-163	-3.91188e-163	9.94387e-163	-6.46123e-163	-1.40329e-163	-1.1293e-164	-2.85273e-163	1.0356e-163	-5.27863e-164	5.12321e-163	-6.60797e-164	-1.07622e-162	5.97234e-163	-9.22622e-164	-1.01991e-163	-5.05506e-163	-7.46418e-163	-3.92798e-163	1.88964e-163	0
5.13365e-164	-8.58882e-163	4.77582e-165	-9.61185e-164	1.07008e-162	1.52955e-163	2.03255e-164	-2.42361e-163	-1.40004e-163	-1.03944e-162	3.60441e-163	-4.80026e-163	-3.91188e-163	9.94387e-163	-6.46123e-163	-1.40329e-163	-1.1293e-164	-2.85273e-163	1.0356e-163	-5.27863e-164	5.12321e-163	-6.60797e-164	-1.07622e-162	5.97234e-163	-9.22622e-164	-1.01991e-163	-5.05506e-163	-7.46418e-163	-3.92798e-163	1.88964e-163	0
5.13365e-164	-8.58882e-163	4.77582e-165	-9.61185e-164	1.07008e-162	1.52955e-163	2.03255e-164	-2.42361e-163	-1.40004e-163	-1.03944e-162	3.60441e-163	-4.80026e-163	-3.91188e-163	9.94387e-163	-6.46123e-163	-1.40329e-163	-1.1293e-164	-2.85273e-163	1.0356e-163	-5.27863e-164	5.12321e-163	-6.60797e-164	-1.07622e-162	5.97234e-163	-9.22622e-164	-1.01991e-163	-5.05506e-163	-7.46418e-163	-3.92798e-163	1.88964e-163	0
5.13365e-164	-8.58882e-163	4.77582e-165	-9.61185e-164	1.07008e-162	1.52955e-163	2.03255e-164	-2.42361e-163	-1.40004e-163	-1.03944e-162	3.60441e-163	-4.80026e-163	-3.91188e-163	9.94387e-163	-6.46123e-163	-1.40329e-163	-1.1293e-164	-2.85273e-163	1.0356e-163	-5.27863e-164	5.12321e-163	-6.60797e-164	-1.07622e-162	5.97234e-163	-9.22622e-164	-1.01991e-163	-5.05506e-163	-7.46418e-163	-3.92798e-163	1.88964e-163	0
5.13365e-164	-8.58882e-163	4.77582e-165	-9.61185e-164	1.07008e-162	1.52955e-163	2.03255e-164	-2.42361e-163	-1.40004e-163	-1.03944e-162	3.60441e-163	-4.80026e-163	-3.91188e-163	9.94387e-163	-6.46123e-163	-1.40329e-163	-1.1293e-164	-2.85273e-163	1.0356e-163	-5.27863e-164	5.12321e-163	-6.60797e-164	-1.07622e-162	5.97234e-163	-9.22622e-164	-1.01991e-163	-5.05506e-163	-7.46418e-163	-3.92798e-163	1.88964e-163	0
5.13365e-164	-8.58882e-163	4.77582e-165	-9.61185e-164	1.07008e-162	1.52955e-163	2.03255e-164	-2.42361e-163	-1.40004e-163	-1.03944e-162	3.60441e-163	-4.80026e-163	-3.91188e-163	9.94387e-163	-6.46123e-163	-1.40329e-163	-1.1293e-164	-2.85273e-163	1.0356e-163	-5.27863e-164	5.12321e-163	-6.60797e-164	-1.07622e-162	5.97234e-163	-9.22622e-164	-1.01991e-163	-5.05506e-163	-7.46418e-163	-3.92798e-163	1.88964e-163	0
5.13365e-164	-8.58882e-163	4.77582e-165	-9.61185e-164	1.07008e-162	1.52955e-163	2.03255e-164	-2.42361e-163	-1.40004e-163	-1.03944e-162	3.60441e-163	-4.80026e-163	-3.91188e-163	9.94387e-163	-6.46123e-163	-1.40329e-163	-1.1293e-164	-2.85273e-163	1.0356e-163	-5.27863e-164	5.12321e-163	-6.60797e-164	-1.07622e-162	5.97234e-163	-9.22622e-164	-1.01991e-163	-5.05506e-163	-7.46418e-163	-3.92798e-163	1.88964e-163	0
5.13365e-164	-8.58882e-163	4.77582e-165	-9.61185e-164	1.07008e-162	1.52955e-163	2.03255e-164	-2.42361e-163	-1.40004e-163	-1.03944e-162	3.60441e-163	-4.80026e-163	-3.91188e-163	9.94387e-163	-6.46123e-163	-1.40329e-163	-1.1293e-164	-2.85273e-163	1.0356e-163	-5.27863e-164	5.12321e-163	-6.60797e-164	-1.07622e-162	5.97234e-163	-9.22622e-164	-1.01991e-163	-5.05506e-163	-7.46418e-163	-3.92798e-163	1.88964e-163	0
5.13365e-164	-8.58882e-163	4.77582e-165	-9.61185e-164	1.07008e-162	1.52955e-163	2.03255e-164	-2.42361e-163	-1.40004e-163	-1.03944e-162	3.60441e-163	-4.80026e-163	-3.91188e-163	9.94387e-163	-6.46123e-163	-1.40329e-163	-1.1293e-164	-2.85273e-163	1.0356e-163	-5.27863e-164	5.12321e-163	-6.60797e-164	-1.07622e-162	5.97234e-163	-9.22622e-164	-1.01991e-163	-5.05506e-163	-7.46418e-163	-3.92798e-163	1.88964e-163	0
5.13365e-164	-8.58882e-163	4.77582e-165	-9.61185e-164	1.07008e-162	1.52955e-163	2.03255e-164	-2.42361e-163	-1.40004e-163	-1.03944e-162	3.60441e-163	-4.80026e-163	-3.91188e-163	9.94387e-163	-6.46123e-163	-1.40329e-163	-1.1293e-164	-2.85273e-163	1.0356e-163	-5.27863e-164	5.12321e-163	-6.60797e-164	-1.07622e-162	5.97234e-163	-9.22622e-164	-1.01991e-163	-5.05506e-163	-7.46418e-163	-3.92798e-163	1.88964e-163	0
5.13365e-164	-8.58882e-163	4.77582e-165	-9.61185e-164	1.07008e-162	1.52955e-163	2.03255e-164	-2.42361e-163	-1.40004e-163	-1.03944e-162	3.60441e-163	-4.80026e-163	-3.91188e-163	9.94387e-163	-6.46123e-163	-1.40329e-163	-1.1293e-164	-2.85273e-163	1.0356e-163	-5.27863e-164	5.12321e-163	-6.60797e-164	-1.07622e-162	5.97234e-163	-9.22622e-164	-1.01991e-163	-5.05506e-163	-7.46418e-163	-3.92798e-163	1.88964e-163	0
5.13365e-164	-8.58882e-163	4.77582e-165	-9.61185e-164	1.07008e-162	1.52955e-163	2.03255e-164	-2.42361e-163	-1.40004e-163	-1.03944e-162	3.60441e-163	-4.80026e-163	-3.91188e-163	9.94387e-163	-6.46123e-163	-1.40329e-163	-1.1293e-164	-2.85273e-163	1.0356e-163	-5.27863e-164	5.12321e-163	-6.60797e-164	-1.07622e-162	5.97234e-163	-9.22622e-164	-1.01991e-163	-5.05506e-163	-7.46418e-163	-3.92798e-163	1.88964e-163	0
5.13365e-164	-8.58882e-163	4.77582e-165	-9.61185e-164	1.07008e-162	1.52955e-163	2.03255e-164	-2.42361e-163	-1.40004e-163	-1.03944e-162	3.60441e-163	-4.80026e-163	-3.91188e-163	9.94387e-163	-6.46123e-163	-1.40329e-163	-1.1293e-164	-2.85273e-163	1.0356e-163	-5.27863e-164	5.12321e-163	-6.60797e-164	-1.07622e-162	5.97234e-163	-9.22622e-164	-1.01991e-163	-5.05506e-163	-7.46418e-163	-3.92798e-163	1.88964e-163	0
5.13365e-164	-8.58882e-163	4.77582e-165	-9.61185e-164	1.07008e-162	1.52955e-163	2.03255e-164	-2.42361e-163	-1.40004e-163	-1.03944e-162	3.60441e-163	-4.80026e-163	-3.91188e-163	9.94387e-163	-6.46123e-163	-1.40329e-163	-1.1293e-164	-2.85273e-163	1.0356e-163	-5.27863e-164	5.12321e-163	-6.60797e-164	-1.07622e-162	5.97234e-163	-9.22622e-164	-1.01991e-163	-5.05506e-163	-7.46418e-163	-3.92798e-163	1.88964e-163	0
5.13365e-164	-8.58882e-163	4.77582e-165	-9.61185e-164	1.07008e-162	1.52955e-163	2.03255e-164	-2.42361e-163	-1.40004e-163	-1.03944e-162	3.60441e-163	-4.80026e-163	-3.91188e-163	9.94387e-163	-6.46123e-163	-1.40329e-163	-1.1293e-164	-2.85273e-163	1.0356e-163	-5.27863e-164	5.12321e-163	-6.60797e-164	-1.07622e-162	5.97234e-163	-9.22622e-164	-1.01991e-163	-5.05506e-163	-7.46418e-163	-3.92798e-163	1.88964e-163	0
5.13365e-164	-8.58882e-163	4.77582e-165	-9.61185e-164	1.07008e-162	1.52955e-163	2.03255e-164	-2.42361e-163	-1.40004e-163	-1.03944e-162	3.60441e-163	-4.80026e-163	-3.91188e-163	9.94387e-163	-6.46123e-163	-1.40329e-163	-1.1293e-164	-2.85273e-163	1.0356e-163	-5.27863e-164	5.12321e-163	-6.60797e-164	-1.07622e-162	5.97234e-163	-9.22622e-164	-1.01991e-163	-5.05506e-163	-7.46418e-163	-3.92798e-163	1.88964e-163	0
5.13365e-164	-8.58882e-163	4.77582e-165	-9.61185e-164	1.07008e-162	1.52955e-163	2.03255e-164	-2.42361e-163	-1.40004e-163	-1.03944e-162	3.60441e-163	-4.80026e-163	-3.91188e-163	9.94387e-163	-6.46123e-163	-1.40329e-163	-1.1293e-164	-2.85273e-163	1.0356e-163	-5.27863e-164	5.12321e-163	-6.60797e-164	-1.07622e-162	5.97234e-163	-9.22622e-164	-1.01991e-163	-5.05506e-163	-7.46418e-163	-3.92798e-163	1.88964e-163	0
5.13365e-164	-8.58882e-163	4.77582e-165	-9.61185e-164	1.07008e-162	1.52955e-163	2.03255e-164	-2.42361e-163	-1.40004e-163	-1.03944e-162	3.60441e-163	-4.80026e-163	-3.91188e-163	9.94387e-163	-6.46123e-163	-1.40329e-163	-1.1293e-164	-2.85273e-163	1.0356e-163	-5.27863e-164	5.12321e-163	-6.60797e-164	-1.07622e-162	5.97234e-163	-9.22622e-164	-1.01991e-163	-5.05506e-163	-7.46418e-163	-3.92798e-163	1.88964e-163	0
5.13365e-164	-8.58882e-163	4.77582e-165	-9.61185e-164	1.07008e-162	1.52955e-163	2.03255e-164	-2.42361e-163	-1.40004e-163	-1.03944e-162	3.60441e-163	-4.80026e-163	-3.91188e-163	9.94387e-163	-6.46123e-163	-1.40329e-163	-1.1293e-164	-2.85273e-163	1.0356e-163	-5.27863e-164	5.12321e-163	-6.60797e-164	-1.07622e-162	5.97234e-163	-9.22622e-164	-1.01991e-163	-5.05506e-163	-7.46418e-163	-3.92798e-163	1.88964e-163	0
5.13365e-164	-8.58882e-163	4.77582e-165	-9.61185e-164	1.07008e-162	1.52955e-163	2.03255e-164	-2.42361e-163	-1.40004e-163	-1.03944e-162	3.60441e-163	-4.80026e-163	-3.91188e-163	9.94387e-163	-6.46123e-163	-1.40329e-163	-1.1293e-164	-2.85273e-163	1.0356e-163	-5.27863e-164	5.12321e-163	-6.60797e-164	-1.07622e-162	5.97234e-163	-9.22622e-164	-1.01991e-163	-5.05506e-163	-7.46418e-163	-3.92798e-163	1.88964e-163	0
5.13365e-164	-8.58882e-163	4.77582e-165	-9.61185e-164	1.07008e-162	1.52955e-163	2.03255e-164	-2.42361e-163	-1.40004e-163	-1.03944e-162	3.60441e-163	-4.80026e-163	-3.91188e-163	9.94387e-163	-6.46123e-163	-1.40329e-163	-1.1293e-164	-2.85273e-163	1.0356e-163	-5.27863e-164	5.12321e-163	-6.60797e-164	-1.07622e-162	5.97234e-163	-9.22622e-164	-1.01991e-163	-5.05506e-163	-7.46418e-163	-3.92798e-163	1.88964e-163	0
5.13365e-164	-8.58882e-163	4.77582e-165	-9.61185e-164	1.07008e-162	1.52955e-163	2.03255e-164	-2.42361e-163	-1.40004e-163	-1.03944e-162	3.60441e-163	-4.80026e-163	-3.91188e-163	9.94387e-163	-6.46123e-163	-1.40329e-163	-1.1293e-164	-2.85273e-163	1.0356e-163	-5.27863e-164	5.12321e-163	-6.60797e-164	-1.07622e-162	5.97234e-163	-9.22622e-164	-1.01991e-163	-5.05506e-163	-7.46418e-163	-3.92798e-163	1.88964e-163	0
5.13365e-164	-8.58882e-163	4.77582e-165	-9.61185e-164	1.07008e-162	1.52955e-163	2.03255e-164	-2.42361e-163	-1.40004e-163	-1.03944e-162	3.60441e-163	-4.80026e-163	-3.91188e-163	9.94387e-163	-6.46123e-163	-1.40329e-163	-1.1293e-164	-2.85273e-163	1.0356e-163	-5.27863e-164	5.12321e-163	-6.60797e-164	-1.07622e-162	5.97234e-163	-9.22622e-164	-1.01991e-163	-5.05506e-163	-7.46418e-163	-3.92798e-163	1.88964e-163	0
5.13365e-164	-8.58882e-163	4.77582e-165	-9.61185e-164	1.07008e-162	1.52955e-163	2.03255e-164	-2.42361e-163	-1.40004e-163	-1.03944e-162	3.60441e-163	-4.80026e-163	-3.91188e-163	9.94387e-163	-6.46123e-163	-1.40329e-163	-1.1293e-164	-2.85273e-163	1.0356e-163	-5.27863e-164	5.12321e-163	-6.60797e-164	-1.07622e-162	5.97234e-163	-9.22622e-164	-1.01991e-163	-5.05506e-163	-7.46418e-163	-3.92798e-163	1.88964e-163	0
5.13365e-164	-8.58882e-163	4.77582e-165	-9.61185e-164	1.07008e-162	1.52955e-163	2.03255e-164	-2.42361e-163	-1.40004e-163	-1.03944e-162	3.60441e-163	-4.80026e-163	-3.91188e-163	9.94387e-163	-6.46123e-163	-1.40329e-163	-1.1293e-164	-2.85273e-163	1.0356e-163	-5.27863e-164	5.12321e-163	-6.60797e-164	-1.07622e-162	5.97234e-163	-9.22622e-164	-1.01991e-163	-5.05506e-163	-7.46418e-163	-3.92798e-163	1.88964e-163	0
5.13365e-164	-8.58882e-163	4.77582e-165	-9.61185e-164	1.07008e-162	1.52955e-163	2.03255e-164	-2.42361e-163	-1.40004e-163	-1.03944e-162	3.60441e-163	-4.80026e-163	-3.91188e-163	9.94387e-163	-6.46123e-163	-1.40329e-163	-1.1293e-164	-2.85273e-163	1.0356e-163	-5.27863e-164	5.12321e-163	-6.60797e-164	-1.07622e-162	5.97234e-163	-9.22622e-164	-1.01991e-163	-5.05506e-163	-7.46418e-163	-3.92798e-163	1.88964e-163	0
5.13365e-164	-8.58882e-163	4.77582e-165	-9.61185e-164	1.07008e-162	1.52955e-163	2.03255e-164	-2.42361e-163	-1.40004e-163	-1.03944e-162	3.60441e-163	-4.80026e-163	-3.91188e-163	9.94387e-163	-6.46123e-163	-1.40329e-163	-1.1293e-164	-2.85273e-163	1.0356e-163	-5.27863e-164	5.12321e-163	-6.60797e-164	-1.07622e-162	5.97234e-163	-9.22622e-164	-1.01991e-163	-5.05506e-163	-7.46418e-163	-3.92798e-163	1.88964e-163	0
5.13365e-164	-8.58882e-163	4.77582e-165	-9.61185e-164	1.07008e-162	1.52955e-163	2.03255e-164	-2.42361e-163	-1.40004e-163	-1.03944e-162	3.60441e-163	-4.80026e-163	-3.91188e-163	9.94387e-163	-6.46123e-163	-1.40329e-163	-1.1293e-164	-2.85273e-163	1.0356e-163	-5.27863e-164	5.12321e-163	-6.60797e-164	-1.07622e-162	5.97234e-163	-9.22622e-164	-1.01991e-163	-5.05506e-163	-7.46418e-163	-3.92798e-163	1.88964e-163	0
5.13365e-164	-8.58882e-163	4.77582e-165	-9.61185e-164	1.07008e-162	1.52955e-163	2.03255e-164	-2.42361e-163	-1.40004e-163	-1.03944e-162	3.60441e-163	-4.80026e-163	-3.91188e-163	9.94387e-163	-6.46123e-163	-1.40329e-163	-1.1293e-164	-2.85273e-163	1.0356e-163	-5.27863e-164	5.12321e-163	-6.60797e-164	-1.07622e-162	5.97234e-163	-9.22622e-164	-1.01991e-163	-5.05506e-163	-7.46418e-163	-3.92798e-163	1.88964e-163	0
5.13365e-164	-8.58882e-163	4.77582e-165	-9.61185e-164	1.07008e-162	1.52955e-163	2.03255e-164	-2.42361e-163	-1.40004e-163	-1.03944e-162	3.60441e-163	-4.80026e-163	-3.91188e-163	9.94387e-163	-6.46123e-163	-1.40329e-163	-1.1293e-164	-2.85273e-163	1.0356e-163	-5.27863e-164	5.12321e-163	-6.60797e-164	-1.07622e-162	5.97234e-163	-9.22622e-164	-1.01991e-163	-5.05506e-163	-7.46418e-163	-3.92798e-163	1.88964e-163	0
5.13365e-164	-8.58882e-163	4.77582e-165	-9.61185e-164	1.07008e-162	1.52955e-163	2.03255e-164	-2.42361e-163	-1.40004e-163	-1.03944e-162	3.60441e-163	-4.80026e-163	-3.91188e-163	9.94387e-163	-6.46123e-163	-1.40329e-163	-1.1293e-164	-2.85273e-163	1.0356e-163	-5.27863e-164	5.12321e-163	-6.60797e-164	-1.07622e-162	5.97234e-163	-9.22622e-164	-1.01991e-163	-5.05506e-163	-7.46418e-163	-3.92798e-163	1.88964e-163	0
5.13365e-164	-8.58882e-163	4.77582e-165	-9.61185e-164	1.07008e-162	1.52955e-163	2.03255e-164	-2.42361e-163	-1.40004e-163	-1.03944e-162	3.60441e-163	-4.80026e-163	-3.91188e-163	9.94387e-163	-6.46123e-163	-1.40329e-163	-1.1293e-164	-2.85273e-163	1.0356e-163	-5.27863e-164	5.12321e-163	-6.60797e-164	-1.07622e-162	5.97234e-163	-9.22622e-164	-1.01991e-163	-5.05506e-163	-7.46418e-163	-3.92798e-163	1.88964e-163	0
5.13365e-164	-8.58882e-163	4.77582e-165	-9.61185e-164	1.07008e-162	1.52955e-163	2.03255e-164	-2.42361e-163	-1.40004e-163	-1.03944e-162	3.60441e-163	-4.80026e-163	-3.91188e-163	9.94387e-163	-6.46123e-163	-1.40329e-163	-1.1293e-164	-2.85273e-163	1.0356e-163	-5.27863e-164	5.12321e-163	-6.60797e-164	-1.07622e-162	5.97234e-163	-9.22622e-164	-1.01991e-163	-5.05506e-163	-7.46418e-163	-3.92798e-163	1.88964e-163	0
5.13365e-164	-8.58882e-163	4.77582e-165	-9.61185e-164	1.07008e-162	1.52955e-163	2.03255e-164	-2.42361e-163	-1.40004e-163	-1.03944e-162	3.60441e-163	-4.80026e-163	-3.91188e-163	9.94387e-163	-6.46123e-163	-1.40329e-163	-1.1293e-164	-2.85273e-163	1.0356e-163	-5.27863e-164	5.12321e-163	-6.60797e-164	-1.07622e-162	5.97234e-163	-9.22622e-164	-1.01991e-163	-5.05506e-163	-7.46418e-163	-3.92798e-163	1.88964e-163	0
5.13365e-164	-8.58882e-163	4.77582e-165	-9.61185e-164	1.07008e-162	1.52955e-163	2.03255e-164	-2.42361e-163	-1.40004e-163	-1.03944e-162	3.60441e-163	-4.80026e-163	-3.91188e-163	9.94387e-163	-6.46123e-163	-1.40329e-163	-1.1293e-164	-2.85273e-163	1.0356e-163	-5.27863e-164	5.12321e-163	-6.60797e-164	-1.07622e-162	5.97234e-163	-9.22622e-164	-1.01991e-163	-5.05506e-163	-7.46418e-163	-3.92798e-163	1.88964e-163	0
5.13365e-164	-8.58882e-163	4.77582e-165	-9.61185e-164	1.07008e-162	1.52955e-163	2.03255e-164	-2.42361e-163	-1.40004e-163	-1.03944e-162	3.60441e-163	-4.80026e-163	-3.91188e-163	9.94387e-163	-6.46123e-163	-1.40329e-163	-1.1293e-164	-2.85273e-163	1.0356e-163	-5.27863e-164	5.12321e-163	-6.60797e-164	-1.07622e-162	5.97234e-163	-9.22622e-164	-1.01991e-163	-5.05506e-163	-7.46418e-163	-3.92798e-163	1.88964e-163	0
5.13365e-164	-8.58882e-163	4.77582e-165	-9.61185e-164	1.07008e-162	1.52955e-163	2.03255e-164	-2.42361e-163	-1.40004e-163	-1.03944e-162	3.60441e-163	-4.80026e-163	-3.91188e-163	9.94387e-163	-6.46123e-163	-1.40329e-163	-1.1293e-164	-2.85273e-163	1.0356e-163	-5.27863e-164	5.12321e-163	-6.60797e-164	-1.07622e-162	5.97234e-163	-9.22622e-164	-1.01991e-163	-5.05506e-163	-7.46418e-163	-3.92798e-163	1.88964e-163	0
5.13365e-164	-8.58882e-163	4.77582e-165	-9.61185e-164	1.07008e-162	1.52955e-163	2.03255e-164	-2.42361e-163	-1.40004e-163	-1.03944e-162	3.60441e-163	-4.80026e-163	-3.91188e-163	9.94387e-163	-6.46123e-163	-1.40329e-163	-1.1293e-164	-2.85273e-163	1.0356e-163	-5.27863e-164	5.12321e-163	-6.60797e-164	-1.07622e-162	5.97234e-163	-9.22622e-164	-1.01991e-163	-5.05506e-163	-7.46418e-163	-3.92798e-163	1.88964e-163	0
5.13365e-164	-8.58882e-163	4.77582e-165	-9.61185e-164	1.07008e-162	1.52955e-163	2.03255e-164	-2.42361e-163	-1.40004e-163	-1.03944e-162	3.60441e-163	-4.80026e-163	-3.91188e-163	9.94387e-163	-6.46123e-163	-1.40329e-163	-1.1293e-164	-2.85273e-163	1.0356e-163	-5.27863e-164	5.12321e-163	-6.60797e-164	-1.07622e-162	5.97234e-163	-9.22622e-164	-1.01991e-163	-5.05506e-163	-7.46418e-163	-3.92798e-163	1.88964e-163	0
5.13365e-164	-8.58882e-163	4.77582e-165	-9.61185e-164	1.07008e-162	1.52955e-163	2.03255e-164	-2.42361e-163	-1.40004e-163	-1.03944e-162	3.60441e-163	-4.80026e-163	-3.91188e-163	9.94387e-163	-6.46123e-163	-1.40329e-163	-1.1293e-164	-2.85273e-163	1.0356e-163	-5.27863e-164	5.12321e-163	-6.60797e-164	-1.07622e-162	5.97234e-163	-9.22622e-164	-1.01991e-163	-5.05506e-163	-7.46418e-163	-3.92798e-163	1.88964e-163	0
5.13365e-164	-8.58882e-163	4.77582e-165	-9.61185e-164	1.07008e-162	1.52955e-163	2.03255e-164	-2.42361e-163	-1.40004e-163	-1.03944e-162	3.60441e-163	-4.80026e-163	-3.91188e-163	9.94387e-163	-6.46123e-163	-1.40329e-163	-1.1293e-164	-2.85273e-163	1.0356e-163	-5.27863e-164	5.12321e-163	-6.60797e-164	-1.07622e-162	5.97234e-163	-9.22622e-164	-1.01991e-163	-5.05506e-163	-7.46418e-163	-3.92798e-163	1.88964e-163	0
5.13365e-164	-8.58882e-163	4.77582e-165	-9.61185e-164	1.07008e-162	1.52955e-163	2.03255e-164	-2.42361e-163	-1.40004e-163	-1.03944e-162	3.60441e-163	-4.80026e-163	-3.91188e-163	9.94387e-163	-6.46123e-163	-1.40329e-163	-1.1293e-164	-2.85273e-163	1.0356e-163	-5.27863e-164	5.12321e-163	-6.60797e-164	-1.07622e-162	5.97234e-163	-9.22622e-164	-1.01991e-163	-5.05506e-163	-7.46418e-163	-3.92798e-163	1.88964e-163	0
5.13365e-164	-8.58882e-163	4.77582e-165	-9.61185e-164	1.07008e-162	1.52955e-163	2.03255e-164	-2.42361e-163	-1.40004e-163	-1.03944e-162	3.60441e-163	-4.80026e-163	-3.91188e-163	9.94387e-163	-6.46123e-163	-1.40329e-163	-1.1293e-164	-2.85273e-163	1.0356e-163	-5.27863e-164	5.12321e-163	-6.60797e-164	-1.07622e-162	5.97234e-163	-9.22622e-164	-1.01991e-163	-5.05506e-163	-7.46418e-163	-3.92798e-163	1.88964e-163	0
5.13365e-164	-8.58882e-163	4.77582e-165	-9.61185e-164	1.07008e-162	1.52955e-163	2.03255e-164	-2.42361e-163	-1.40004e-163	-1.03944e-162	3.60441e-163	-4.80026e-163	-3.91188e-163	9.94387e-163	-6.46123e-163	-1.40329e-163	-1.1293e-164	-2.85273e-163	1.0356e-163	-5.27863e-164	5.12321e-163	-6.60797e-164	-1.07622e-162	5.97234e-163	-9.22622e-164	-1.01991e-163	-5.05506e-163	-7.46418e-163	-3.92798e-163	1.88964e-163	0
5.13365e-164	-8.58882e-163	4.77582e-165	-9.61185e-164	1.07008e-162	1.52955e-163	2.03255e-164	-2.42361e-163	-1.40004e-163	-1.03944e-162	3.60441e-163	-4.80026e-163	-3.91188e-163	9.94387e-163	-6.46123e-163	-1.40329e-163	-1.1293e-164	-2.85273e-163	1.0356e-163	-5.27863e-164	5.12321e-163	-6.60797e-164	-1.07622e-162	5.97234e-163	-9.22622e-164	-1.01991e-163	-5.05506e-163	-7.46418e-163	-3.92798e-163	1.88964e-163	0
5.13365e-164	-8.58882e-163	4.77582e-165	-9.61185e-164	1.07008e-162	1.52955e-163	2.03255e-164	-2.42361e-163	-1.40004e-163	-1.03944e-162	3.60441e-163	-4.80026e-163	-3.91188e-163	9.94387e-163	-6.46123e-163	-1.40329e-163	-1.1293e-164	-2.85273e-163	1.0356e-163	-5.27863e-164	5.12321e-163	-6.60797e-164	-1.07622e-162	5.97234e-163	-9.22622e-164	-1.01991e-163	-5.05506e-163	-7.46418e-163	-3.92798e-163	1.88964e-163	0
5.13365e-164	-8.58882e-163	4.77582e-165	-9.61185e-164	1.07008e-162	1.52955e-163	2.03255e-164	-2.42361e-163	-1.40004e-163	-1.03944e-162	3.60441e-163	-4.80026e-163	-3.91188e-163	9.94387e-163	-6.46123e-163	-1.40329e-163	-1.1293e-164	-2.85273e-163	1.0356e-163	-5.27863e-164	5.12321e-163	-6.60797e-164	-1.07622e-162	5.97234e-163	-9.22622e-164	-1.01991e-163	-5.05506e-163	-7.46418e-163	-3.92798e-163	1.88964e-163	0
5.13365e-164	-8.58882e-163	4.77582e-165	-9.61185e-164	1.07008e-162	1.52955e-163	2.03255e-164	-2.42361e-163	-1.40004e-163	-1.03944e-162	3.60441e-163	-4.80026e-163	-3.91188e-163	9.94387e-163	-6.46123e-163	-1.40329e-163	-1.1293e-164	-2.85273e-163	1.0356e-163	-5.27863e-164	5.12321e-163	-6.60797e-164	-1.07622e-162	5.97234e-163	-9.22622e-164	-1.01991e-163	-5.05506e-163	-7.46418e-163	-3.92798e-163	1.88964e-163	0
5.13365e-164	-8.58882e-163	4.77582e-165	-9.61185e-164	1.07008e-162	1.52955e-163	2.03255e-164	-2.42361e-163	-1.40004e-163	-1.03944e-162	3.60441e-163	-4.80026e-163	-3.91188e-163	9.94387e-163	-6.46123e-163	-1.40329e-163	-1.1293e-164	-2.85273e-163	1.0356e-163	-5.27863e-164	5.12321e-163	-6.60797e-164	-1.07622e-162	5.97234e-163	-9.22622e-164	-1.01991e-163	-5.05506e-163	-7.46418e-163	-3.92798e-163	1.88964e-163	0
5.13365e-164	-8.58882e-163	4.77582e-165	-9.61185e-164	1.07008e-162	1.52955e-163	2.03255e-164	-2.42361e-163	-1.40004e-163	-1.03944e-162	3.60441e-163	-4.80026e-163	-3.91188e-163	9.94387e-163	-6.46123e-163	-1.40329e-163	-1.1293e-164	-2.85273e-163	1.0356e-163	-5.27863e-164	5.12321e-163	-6.60797e-164	-1.07622e-162	5.97234e-163	-9.22622e-164	-1.01991e-163	-5.05506e-163	-7.46418e-163	-3.92798e-163	1.88964e-163	0
5.13365e-164	-8.58882e-163	4.77582e-165	-9.61185e-164	1.07008e-162	1.52955e-163	2.03255e-164	-2.42361e-163	-1.40004e-163	-1.03944e-162	3.60441e-163	-4.80026e-163	-3.91188e-163	9.94387e-163	-6.46123e-163	-1.40329e-163	-1.1293e-164	-2.85273e-163	1.0356e-163	-5.27863e-164	5.12321e-163	-6.60797e-164	-1.07622e-162	5.97234e-163	-9.22622e-164	-1.01991e-163	-5.05506e-163	-7.46418e-163	-3.92798e-163	1.88964e-163	0
5.13365e-164	-8.58882e-163	4.77582e-165	-9.61185e-164	1.07008e-162	1.52955e-163	2.03255e-164	-2.42361e-163	-1.40004e-163	-1.03944e-162	3.60441e-163	-4.80026e-163	-3.91188e-163	9.94387e-163	-6.46123e-163	-1.40329e-163	-1.1293e-164	-2.85273e-163	1.0356e-163	-5.27863e-164	5.12321e-163	-6.60797e-164	-1.07622e-162	5.97234e-163	-9.22622e-164	-1.01991e-163	-5.05506e-163	-7.46418e-163	-3.92798e-163	1.88964e-163	0
5.13365e-164	-8.58882e-163	4.77582e-165	-9.61185e-164	1.07008e-162	1.52955e-163	2.03255e-164	-2.42361e-163	-1.40004e-163	-1.03944e-162	3.60441e-163	-4.80026e-163	-3.91188e-163	9.94387e-163	-6.46123e-163	-1.40329e-163	-1.1293e-164	-2.85273e-163	1.0356e-163	-5.27863e-164	5.12321e-163	-6.60797e-164	-1.07622e-162	5.97234e-163	-9.22622e-164	-1.01991e-163	-5.05506e-163	-7.46418e-163	-3.92798e-163	1.88964e-163	0
5.13365e-164	-8.58882e-163	4.77582e-165	-9.61185e-164	1.07008e-162	1.52955e-163	2.03255e-164	-2.42361e-163	-1.40004e-163	-1.03944e-162	3.60441e-163	-4.80026e-163	-3.91188e-163	9.94387e-163	-6.46123e-163	-1.40329e-163	-1.1293e-164	-2.85273e-163	1.0356e-163	-5.27863e-164	5.12321e-163	-6.60797e-164	-1.07622e-162	5.97234e-163	-9.22622e-164	-1.01991e-163	-5.05506e-163	-7.46418e-163	-3.92798e-163	1.88964e-163	0
5.13365e-164	-8.58882e-163	4.77582e-165	-9.61185e-164	1.07008e-162	1.52955e-163	2.03255e-164	-2.42361e-163	-1.40004e-163	-1.03944e-162	3.60441e-163	-4.80026e-163	-3.91188e-163	9.94387e-163	-6.46123e-163	-1.40329e-163	-1.1293e-164	-2.85273e-163	1.0356e-163	-5.27863e-164	5.12321e-163	-6.60797e-164	-1.07622e-162	5.97234e-163	-9.22622e-164	-1.01991e-163	-5.05506e-163	-7.46418e-163	-3.92798e-163	1.88964e-163	0
5.13365e-164	-8.58882e-163	4.77582e-165	-9.61185e-164	1.07008e-162	1.52955e-163	2.03255e-164	-2.42361e-163	-1.40004e-163	-1.03944e-162	3.60441e-163	-4.80026e-163	-3.91188e-163	9.94387e-163	-6.46123e-163	-1.40329e-163	-1.1293e-164	-2.85273e-163	1.0356e-163	-5.27863e-164	5.12321e-163	-6.60797e-164	-1.07622e-162	5.97234e-163	-9.22622e-164	-1.01991e-163	-5.05506e-163	-7.46418e-163	-3.92798e-163	1.88964e-163	0
5.13365e-164	-8.58882e-163	4.77582e-165	-9.61185e-164	1.07008e-162	1.52955e-163	2.03255e-164	-2.42361e-163	-1.40004e-163	-1.03944e-162	3.60441e-163	-4.80026e-163	-3.91188e-163	9.94387e-163	-6.46123e-163	-1.40329e-163	-1.1293e-164	-2.85273e-163	1.0356e-163	-5.27863e-164	5.12321e-163	-6.60797e-164	-1.07622e-162	5.97234e-163	-9.22622e-164	-1.01991e-163	-5.05506e-163	-7.46418e-163	-3.92798e-163	1.88964e-163	0
5.13365e-164	-8.58882e-163	4.77582e-165	-9.61185e-164	1.07008e-162	1.52955e-163	2.03255e-164	-2.42361e-163	-1.40004e-163	-1.03944e-162	3.60441e-163	-4.80026e-163	-3.91188e-163	9.94387e-163	-6.46123e-163	-1.40329e-163	-1.1293e-164	-2.85273e-163	1.0356e-163	-5.27863e-164	5.12321e-163	-6.60797e-164	-1.07622e-162	5.97234e-163	-9.22622e-164	-1.01991e-163	-5.05506e-163	-7.46418e-163	-3.92798e-163	1.88964e-163	0
5.13365e-164	-8.58882e-163	4.77582e-165	-9.61185e-164	1.07008e-162	1.52955e-163	2.03255e-164	-2.42361e-163	-1.40004e-163	-1.03944e-162	3.60441e-163	-4.80026e-163	-3.91188e-163	9.94387e-163	-6.46123e-163	-1.40329e-163	-1.1293e-164	-2.85273e-163	1.0356e-163	-5.27863e-164	5.12321e-163	-6.60797e-164	-1.07622e-162	5.97234e-163	-9.22622e-164	-1.01991e-163	-5.05506e-163	-7.46418e-163	-3.92798e-163	1.88964e-163	0
5.13365e-164	-8.58882e-163	4.77582e-165	-9.61185e-164	1.07008e-162	1.52955e-163	2.03255e-164	-2.42361e-163	-1.40004e-163	-1.03944e-162	3.60441e-163	-4.80026e-163	-3.91188e-163	9.94387e-163	-6.46123e-163	-1.40329e-163	-1.1293e-164	-2.85273e-163	1.0356e-163	-5.27863e-164	5.12321e-163	-6.60797e-164	-1.07622e-162	5.97234e-163	-9.22622e-164	-1.01991e-163	-5.05506e-163	-7.46418e-163	-3.92798e-163	1.88964e-163	0
5.13365e-164	-8.58882e-163	4.77582e-165	-9.61185e-164	1.07008e-162	1.52955e-163	2.03255e-164	-2.42361e-163	-1.40004e-163	-1.03944e-162	3.60441e-163	-4.80026e-163	-3.91188e-163	9.94387e-163	-6.46123e-163	-1.40329e-163	-1.1293e-164	-2.85273e-163	1.0356e-163	-5.27863e-164	5.12321e-163	-6.60797e-164	-1.07622e-162	5.97234e-163	-9.22622e-164	-1.01991e-163	-5.05506e-163	-7.46418e-163	-3.92798e-163	1.88964e-163	0
5.13365e-164	-8.58882e-163	4.77582e-165	-9.61185e-164	1.07008e-162	1.52955e-163	2.03255e-164	-2.42361e-163	-1.40004e-163	-1.03944e-162	3.60441e-163	-4.80026e-163	-3.91188e-163	9.94387e-163	-6.46123e-163	-1.40329e-163	-1.1293e-164	-2.85273e-163	1.0356e-163	-5.27863e-164	5.12321e-163	-6.60797e-164	-1.07622e-162	5.97234e-163	-9.22622e-164	-1.01991e-163	-5.05506e-163	-7.46418e-163	-3.92798e-163	1.88964e-163	0
5.13365e-164	-8.58882e-163	4.77582e-165	-9.61185e-164	1.07008e-162	1.52955e-163	2.03255e-164	-2.42361e-163	-1.40004e-163	-1.03944e-162	3.60441e-163	-4.80026e-163	-3.91188e-163	9.94387e-163	-6.46123e-163	-1.40329e-163	-1.1293e-164	-2.85273e-163	1.0356e-163	-5.27863e-164	5.12321e-163	-6.60797e-164	-1.07622e-162	5.97234e-163	-9.22622e-164	-1.01991e-163	-5.05506e-163	-7.46418e-163	-3.92798e-163	1.88964e-163	0
5.13365e-164	-8.58882e-163	4.77582e-165	-9.61185e-164	1.07008e-162	1.52955e-163	2.03255e-164	-2.42361e-163	-1.40004e-163	-1.03944e-162	3.60441e-163	-4.80026e-163	-3.91188e-163	9.94387e-163	-6.46123e-163	-1.40329e-163	-1.1293e-164	-2.85273e-163	1.0356e-163	-5.27863e-164	5.12321e-163	-6.60797e-164	-1.07622e-162	5.97234e-163	-9.22622e-164	-1.01991e-163	-5.05506e-163	-7.46418e-163	-3.92798e-163	1.88964e-163	0
5.13365e-164	-8.58882e-163	4.77582e-165	-9.61185e-164	1.07008e-162	1.52955e-163	2.03255e-164	-2.42361e-163	-1.40004e-163	-1.03944e-162	3.60441e-163	-4.80026e-163	-3.91188e-163	9.94387e-163	-6.46123e-163	-1.40329e-163	-1.1293e-164	-2.85273e-163	1.0356e-163	-5.27863e-164	5.12321e-163	-6.60797e-164	-1.07622e-162	5.97234e-163	-9.22622e-164	-1.01991e-163	-5.05506e-163	-7.46418e-163	-3.92798e-163	1.88964e-163	0
5.13365e-164	-8.58882e-163	4.77582e-165	-9.61185e-164	1.07008e-162	1.52955e-163	2.03255e-164	-2.42361e-163	-1.40004e-163	-1.03944e-162	3.60441e-163	-4.80026e-163	-3.91188e-163	9.94387e-163	-6.46123e-163	-1.40329e-163	-1.1293e-164	-2.85273e-163	1.0356e-163	-5.27863e-164	5.12321e-163	-6.60797e-164	-1.07622e-162	5.97234e-163	-9.22622e-164	-1.01991e-163	-5.05506e-163	-7.46418e-163	-3.92798e-163	1.88964e-163	0
5.13365e-164	-8.58882e-163	4.77582e-165	-9.61185e-164	1.07008e-162	1.52955e-163	2.03255e-164	-2.42361e-163	-1.40004e-163	-1.03944e-162	3.60441e-163	-4.80026e-163	-3.91188e-163	9.94387e-163	-6.46123e-163	-1.40329e-163	-1.1293e-164	-2.85273e-163	1.0356e-163	-5.27863e-164	5.12321e-163	-6.60797e-164	-1.07622e-162	5.97234e-163	-9.22622e-164	-1.01991e-163	-5.05506e-163	-7.46418e-163	-3.92798e-163	1.88964e-163	0
5.13365e-164	-8.58882e-163	4.77582e-165	-9.61185e-164	1.07008e-162	1.52955e-163	2.03255e-164	-2.42361e-163	-1.40004e-163	-1.03944e-162	3.60441e-163	-4.80026e-163	-3.91188e-163	9.94387e-163	-6.46123e-163	-1.40329e-163	-1.1293e-164	-2.85273e-163	1.0356e-163	-5.27863e-164	5.12321e-163	-6.60797e-164	-1.07622e-162	5.97234e-163	-9.22622e-164	-1.01991e-163	-5.05506e-163	-7.46418e-163	-3.92798e-163	1.88964e-163	0
[truncated: 2,027 more rows]
