# Supplementary material for: A modified shuffled frog leaping algorithm with inertia weight
Source: Sci Rep. 2024 Feb 20;14:4146. doi: 10.1038/s41598-024-51306-1 (PMC11224354; doi:10.1038/s41598-024-51306-1)
Supplement: Supplementary file 1 — Supplementary Information. [file 41598_2024_51306_MOESM1_ESM.zip › data/F1/MSFLA_Q_24.xls]

## Sheet: Sheet1
-0.388142	10.1074	-0.277676	-0.854915	-1.43898	-2.60299	0.214558	-2.91121	-2.20924	-0.0333254	2.83699	-2.6975	-0.0590746	0.738767	-2.02841	-0.653757	-0.410669	2.48647	-0.996666	-4.823	3.03874	-1.72788	-0.547132	0.932818	0.949415	-1.70448	0.871089	3.85053	0.201977	-2.81201	217.119
0.574338	0.00229897	-0.250472	-0.0932191	0.175219	0.0470756	-0.531612	0.0166537	0.0904639	0.143694	0.0802679	0.395332	-0.0329212	-0.0874914	-0.0836707	0.539785	-0.0111149	0.639954	0.124728	-0.120382	-0.172149	0.0978447	0.0406232	0.00386474	-0.0037944	-0.00286607	-0.0315385	-0.123588	-0.465421	0.00560343	1.9293
-0.000623298	-0.077717	0.0439702	0.00546152	0.0081963	-0.00654008	0.0386105	0.00110435	0.00706127	0.000417862	-0.0520891	-0.00799077	-0.000649618	-0.000136543	-0.00132745	-0.00593816	0.00108107	-0.0208047	0.00139168	-0.018679	0.00088999	-0.00868562	-0.00454204	-0.00145169	0.024302	-0.0276411	0.0131088	-0.00317156	-0.00890059	-0.000134518	0.0149697
-7.1513e-05	-0.000181236	-0.000350443	-0.000478888	-0.000307764	0.000370209	-2.6053e-05	0.00383774	0.000430152	0.000440215	0.000151642	-0.00133417	-0.000127213	-0.000394163	0.000264344	-0.000169203	0.000111938	-0.0005924	0.000399047	0.000471654	-0.00270573	2.00906e-05	-0.000760826	-0.00254716	7.41377e-05	0.000190167	0.000485515	-0.00286919	-0.00556338	0.00161107	7.49925e-05
0.000107227	-0.000191186	-3.66366e-06	-2.72185e-05	-0.000109575	5.7232e-05	-5.64657e-06	-3.52989e-06	-0.000112939	2.2704e-05	1.41641e-05	4.63798e-05	-4.46413e-05	-2.63881e-06	2.51304e-05	2.23729e-05	6.53694e-05	-6.75307e-05	-4.63729e-05	-8.59023e-05	5.34303e-05	-2.74278e-06	-7.1976e-05	-4.23938e-06	3.32411e-05	-1.50406e-06	-3.89263e-05	1.60148e-05	-6.04841e-05	0.000542392	4.10035e-07
9.67106e-06	4.83345e-07	-9.29052e-07	-1.96889e-05	-1.50998e-05	5.1785e-05	3.35952e-05	7.77978e-07	2.53757e-06	-1.18121e-06	-6.50384e-06	1.5362e-05	3.94085e-06	-4.19431e-07	-8.69837e-06	2.81752e-06	-6.64225e-06	1.65599e-06	5.15655e-06	-3.76696e-06	1.16904e-06	3.26477e-07	-5.33364e-06	-9.2556e-06	-2.23604e-05	-2.1812e-05	9.86574e-06	-6.44691e-06	1.06256e-06	3.65097e-05	7.55861e-09
7.94791e-07	-3.10837e-07	1.09129e-06	-2.0803e-06	1.58853e-06	2.68274e-06	3.77091e-06	1.09358e-06	1.07012e-08	-2.86983e-09	3.19301e-06	-7.97826e-07	1.77909e-06	-7.74075e-07	-4.75653e-07	-3.27379e-06	2.03243e-06	-1.81737e-07	1.32679e-07	-2.9072e-08	-1.03796e-07	1.84337e-06	1.73953e-06	-2.95042e-06	-9.5324e-07	-9.22319e-08	1.04841e-06	-3.0831e-07	-2.95861e-07	1.74565e-07	7.84747e-11
1.48196e-08	5.82036e-09	2.67064e-09	-8.48252e-09	-1.56077e-08	5.9711e-08	-2.66282e-07	1.72179e-07	1.09023e-07	-2.45632e-08	-9.38615e-08	-1.71031e-08	-3.15827e-07	-1.65332e-07	2.07404e-08	-4.38746e-10	-2.6985e-07	1.42529e-08	-6.53429e-08	-1.95644e-08	-3.30704e-08	1.73967e-09	1.33042e-07	2.61525e-08	3.53965e-08	-4.4802e-08	-2.38875e-08	1.19776e-07	1.23408e-08	-3.55847e-07	4.95908e-13
1.89753e-10	-4.51128e-10	4.93414e-09	2.07111e-09	-5.14214e-09	9.54295e-09	-7.85705e-09	1.1181e-09	1.50703e-08	2.35822e-08	-1.16276e-08	2.58923e-10	1.15704e-09	1.93694e-09	6.91725e-09	-3.73496e-09	-3.50328e-10	-1.88748e-09	1.08856e-08	-4.11359e-09	-1.08612e-08	-4.90653e-09	-5.38301e-09	1.53663e-08	5.38855e-09	9.13638e-09	1.4029e-08	1.84563e-09	1.37888e-08	-2.43626e-09	2.2498e-15
-6.69237e-10	-8.54482e-10	-5.24934e-10	-6.04059e-13	-3.09579e-11	-8.03351e-10	1.42109e-09	-9.64558e-10	8.14737e-10	2.43348e-10	-7.84127e-10	-2.46735e-10	-3.58618e-12	-8.63556e-11	3.60244e-10	-3.3117e-11	-9.96677e-11	-5.8963e-11	1.28445e-09	5.06888e-10	1.45283e-09	1.36663e-10	9.32052e-11	8.17761e-10	-8.44208e-10	1.02428e-09	-3.70183e-10	5.45939e-10	1.32273e-10	-9.62585e-10	1.44548e-17
1.13733e-11	-1.71326e-11	-2.01699e-11	6.48076e-13	-1.77511e-10	3.15315e-12	-4.32002e-11	-3.61447e-11	2.33706e-10	1.45492e-10	1.16802e-11	-1.04565e-10	1.909e-10	-7.61419e-12	-5.31108e-11	2.5767e-10	8.2595e-12	1.44316e-10	-3.77642e-10	-1.17318e-11	-1.09559e-10	1.23012e-10	1.28508e-10	-1.20163e-10	4.36519e-10	-5.87456e-11	7.06144e-11	-6.00158e-11	2.60566e-12	-4.17405e-11	6.54167e-19
1.29995e-11	-2.80092e-12	-5.17593e-12	-5.22216e-14	-1.05176e-11	-2.33496e-11	1.14414e-11	4.34392e-13	2.1188e-11	5.37258e-12	1.77173e-13	-1.66147e-12	1.7852e-12	-1.95731e-11	2.1122e-12	-5.56326e-12	-1.40135e-12	-1.95626e-12	-1.65741e-12	-5.70814e-12	6.80312e-13	2.82486e-11	-4.38565e-12	-4.08511e-13	-3.8134e-12	4.25347e-12	1.4306e-12	1.26529e-12	4.9356e-12	-1.72408e-11	3.10969e-21
-6.39469e-13	1.44188e-12	1.54233e-13	-5.23041e-13	1.0925e-12	2.25222e-14	-7.2939e-13	2.83335e-13	7.40204e-14	-7.47932e-13	-7.77541e-14	-1.85225e-13	-9.12783e-13	3.4137e-13	1.69965e-13	-1.43086e-12	-1.24594e-12	-1.56498e-15	-1.42178e-13	4.48668e-14	1.4234e-14	-2.25855e-14	-6.64823e-14	1.56825e-13	1.05329e-12	-2.93529e-13	-1.75065e-13	7.90585e-13	-7.3087e-13	1.55924e-13	1.22369e-23
3.4628e-14	4.73083e-14	-6.11607e-14	3.76876e-14	2.04258e-14	2.31431e-15	-1.22194e-14	5.18224e-14	-8.99709e-14	8.48715e-16	-1.32483e-14	8.50213e-15	-2.41553e-14	3.60878e-14	7.01785e-14	-2.87742e-15	3.62439e-16	3.40657e-15	-5.63562e-14	-1.20765e-14	1.43631e-14	-1.49694e-14	-6.09599e-14	9.21512e-15	-2.87216e-13	-1.49586e-14	-3.14848e-14	-1.78254e-14	8.48083e-14	-1.08983e-13	1.37679e-25
2.76918e-16	1.04255e-15	-8.4152e-16	2.29129e-14	-7.64983e-16	-1.31905e-14	-2.15037e-15	6.2767e-15	3.18717e-15	5.48116e-15	4.49373e-16	1.15628e-15	7.9018e-16	4.6559e-16	4.04486e-17	3.53348e-16	4.36354e-15	-2.10434e-16	-2.77559e-15	1.32039e-14	2.74013e-15	-5.43785e-15	-5.55207e-15	7.41057e-17	-6.10093e-16	8.88511e-16	-3.50124e-16	-4.7331e-15	4.143e-15	4.82426e-15	1.12134e-27
-5.6287e-17	-1.90367e-16	-8.13959e-16	-1.05571e-15	4.33579e-16	-1.77492e-16	2.89602e-16	-2.20929e-16	6.09043e-16	8.62018e-19	1.38741e-16	7.95882e-17	-1.1546e-16	1.10125e-15	1.25838e-17	5.67805e-16	3.56189e-17	-1.21139e-16	3.96739e-17	1.82412e-17	1.84946e-16	-3.51827e-17	8.6841e-16	5.91e-16	-3.22444e-16	9.74708e-16	-3.25385e-16	-2.93896e-17	1.94438e-16	2.65804e-16	6.53973e-30
1.99113e-17	-1.80759e-18	-1.21805e-17	2.16341e-17	5.33064e-18	2.20247e-18	1.421e-17	-6.23133e-17	-2.64093e-18	-1.05473e-17	2.18747e-18	-5.08646e-17	6.31318e-18	2.76013e-17	-1.6021e-17	2.67665e-17	-2.24045e-17	-3.65593e-17	-2.03485e-17	-1.50594e-17	1.31661e-17	7.97722e-17	1.0504e-17	2.56275e-17	-1.49417e-17	-6.75469e-18	2.18617e-17	3.41029e-19	-2.53947e-18	-2.00385e-16	6.03101e-32
1.09411e-18	4.53122e-19	-5.15314e-18	1.9244e-18	1.11195e-17	-1.90242e-19	-3.99106e-18	5.7888e-18	9.48174e-19	8.31241e-21	7.07786e-19	3.46671e-19	-2.19344e-20	4.59505e-18	1.33342e-18	4.70021e-19	-3.74844e-18	-1.43083e-19	-7.64696e-18	-7.80306e-19	-6.01082e-19	3.42866e-18	2.79058e-18	-2.91869e-18	-9.07028e-19	-1.06998e-17	-3.17264e-18	2.09926e-18	4.73671e-19	-1.31127e-18	4.62718e-34
2.77929e-19	-1.41184e-19	-1.68904e-20	-1.62348e-18	1.33158e-19	1.61409e-19	-5.84422e-19	2.90702e-20	7.75409e-20	-3.95101e-20	-1.11772e-19	2.45068e-20	-6.62489e-19	3.42613e-20	1.92141e-21	-1.99418e-19	3.59893e-19	-1.21594e-19	-7.62662e-19	6.21638e-20	1.05753e-18	-1.50995e-19	3.89725e-20	-4.15774e-21	4.74814e-19	1.13093e-20	-4.29366e-20	-7.11945e-20	-2.32469e-20	6.63528e-19	6.16565e-36
1.21089e-19	4.66803e-21	4.41874e-20	5.55885e-20	1.17325e-20	-1.19765e-19	2.85503e-21	-3.49126e-21	1.25e-20	-1.75093e-21	8.39286e-23	2.56489e-20	9.15892e-22	1.24222e-20	2.57009e-20	5.37616e-23	3.4938e-20	1.24123e-20	1.98306e-20	1.34306e-20	-1.49313e-20	-4.39321e-21	-3.0384e-20	-7.90774e-20	-1.32991e-20	-1.85108e-21	-7.31374e-21	6.41311e-20	1.48482e-20	2.10957e-21	4.98002e-38
1.11682e-21	-3.63197e-22	-2.9532e-21	3.38721e-21	1.85132e-22	-3.20443e-22	-4.88206e-21	1.12652e-22	1.81568e-22	8.92242e-22	7.81737e-23	-3.78883e-22	-5.29836e-22	-1.45163e-21	-9.8127e-22	-2.04476e-21	4.37854e-21	-5.07179e-23	-2.3115e-23	-3.33672e-21	1.27806e-21	1.42629e-22	-3.97667e-21	6.77395e-22	-5.21972e-21	-8.48692e-22	7.80096e-22	1.40426e-21	-1.44016e-21	-8.92047e-22	1.3572e-40
-2.52553e-23	-6.3117e-23	-3.28936e-22	-9.88496e-24	-7.05151e-23	-7.40484e-23	1.73682e-22	-5.30209e-22	-2.65991e-23	-3.61728e-24	3.16524e-23	1.9657e-22	-4.72701e-24	-4.82106e-23	-2.83542e-22	1.0054e-22	4.07342e-23	-1.22104e-23	3.40244e-22	-1.17645e-22	1.58975e-22	-2.7568e-23	-2.68948e-22	-2.48516e-26	-5.89975e-23	9.99211e-23	-2.01381e-23	1.01046e-22	1.35766e-23	4.56884e-22	1.03066e-42
3.55308e-23	-2.73373e-24	-1.00666e-22	2.70483e-23	1.70761e-24	-1.72101e-24	2.367e-25	2.08289e-24	-1.72717e-23	2.26308e-23	-1.74004e-23	7.34299e-25	-5.18679e-24	1.4704e-24	4.25233e-24	1.22991e-23	1.71914e-24	1.20644e-24	-3.89969e-24	-5.85409e-25	1.79325e-23	2.61933e-24	3.38061e-24	1.35759e-24	1.91316e-24	-2.83444e-24	4.26221e-24	-8.32853e-25	-4.52731e-25	1.55674e-25	1.38501e-44
-2.69114e-24	1.83105e-25	-7.70046e-25	-1.6473e-25	-1.18331e-24	-5.5518e-25	1.73055e-24	-2.39983e-24	-2.89569e-24	1.69318e-24	6.01845e-25	-2.92568e-24	-2.38306e-25	3.01703e-24	4.22482e-25	7.56084e-24	1.50456e-24	-5.35459e-25	-1.4756e-27	6.27506e-25	-9.24828e-26	1.98753e-25	-2.31862e-24	1.96372e-25	-1.4666e-24	2.7174e-24	-1.04272e-25	-1.34795e-25	-3.31022e-25	2.69371e-24	1.30373e-46
-6.74682e-25	9.45415e-26	9.59701e-26	-6.85803e-25	2.07644e-26	2.88307e-26	1.79837e-25	-6.76788e-26	1.17186e-26	-3.92236e-25	6.88e-26	7.54155e-26	-5.36018e-26	7.45659e-27	5.165e-26	-1.00921e-25	4.94904e-27	3.81946e-26	9.24192e-26	1.03336e-25	-1.91271e-25	-5.99872e-26	-5.12936e-26	1.23389e-25	-6.87373e-26	2.59746e-25	4.95204e-25	-2.10848e-25	-1.94517e-25	-1.56757e-26	1.64074e-48
5.49516e-27	3.092e-26	-1.45362e-26	5.97437e-27	-1.8257e-26	1.14274e-26	-1.23484e-26	1.67512e-26	-4.83284e-28	-1.05153e-26	-1.28966e-26	5.20285e-27	6.02931e-28	-9.54064e-28	9.74277e-27	-4.57179e-26	1.88714e-26	3.90063e-27	-2.13067e-27	5.32124e-26	4.67296e-27	-5.68219e-27	-2.51321e-26	-2.38787e-27	-1.95978e-27	5.31239e-26	-3.99199e-27	-3.0074e-27	-2.00993e-26	-1.83559e-27	1.1778e-50
4.1487e-28	5.38701e-27	8.61102e-28	-3.16198e-28	4.21058e-28	1.85858e-28	3.8261e-29	-6.91873e-28	2.96458e-28	-3.40351e-28	-1.08612e-28	1.24234e-27	-4.84811e-28	4.74129e-27	-1.94041e-28	-4.14449e-28	-5.21586e-29	-1.53576e-27	4.09639e-27	5.46259e-28	-4.55487e-28	-5.23486e-29	-2.11483e-28	1.86235e-27	-3.17872e-28	-7.451e-28	-1.59348e-28	4.66709e-27	-1.17481e-27	-4.27343e-28	1.02598e-52
-1.36184e-28	7.81891e-29	3.91764e-29	8.82558e-29	-1.15606e-28	1.01329e-28	3.1423e-28	1.06434e-29	3.93324e-30	3.51772e-28	4.73051e-29	-2.18077e-29	-7.54111e-29	2.38766e-29	-1.36377e-28	4.88848e-30	5.35542e-29	9.74706e-29	-2.44521e-28	4.05936e-29	2.9614e-29	2.37025e-28	1.06805e-28	-7.17657e-31	-1.45877e-28	-5.95788e-29	-7.03443e-28	3.1751e-29	-2.11089e-29	-1.15499e-28	9.8455e-55
8.38051e-30	-7.00179e-30	5.53116e-31	-7.27527e-30	-1.53264e-29	-1.49053e-29	-3.98868e-30	-5.84903e-29	7.89855e-30	-2.72726e-30	7.7396e-30	-9.12217e-31	5.48262e-31	1.51328e-29	-2.07798e-29	1.08911e-29	7.56054e-30	3.56433e-30	-2.2466e-30	-1.33785e-30	-1.75408e-30	5.28152e-30	-1.06291e-29	-4.00351e-29	-1.79009e-29	-5.53875e-30	-3.57418e-30	-5.82871e-30	3.88518e-30	2.90051e-30	7.2217e-57
-2.59853e-30	-2.81458e-31	-8.86442e-32	2.93235e-30	3.68841e-32	4.45541e-30	-4.13362e-31	3.74769e-31	-5.78204e-32	8.85856e-31	4.10074e-31	-4.32423e-31	1.41053e-30	7.59409e-31	-1.03494e-32	1.25984e-31	4.62032e-31	-1.95451e-33	1.1501e-30	-4.12599e-30	-3.63692e-31	-8.7779e-31	-1.74299e-30	-1.53126e-31	-3.90457e-32	3.19831e-30	3.59864e-31	1.06573e-30	3.20336e-31	-1.24304e-30	7.4995e-59
-1.35641e-31	-1.87835e-33	2.72188e-31	3.76065e-32	2.87985e-32	2.51915e-33	-6.34142e-32	-7.66068e-32	-7.98295e-33	1.42415e-32	-1.48049e-32	-7.03846e-33	-7.20439e-32	1.55146e-31	-1.4556e-32	-3.15888e-33	-1.48645e-32	-6.22731e-33	1.34664e-31	9.0411e-32	4.44688e-33	-2.5566e-33	-8.65493e-35	-3.89976e-31	3.09732e-31	1.29635e-32	-1.92586e-32	3.92109e-33	-3.56201e-32	-5.09765e-32	4.13678e-61
2.67449e-33	-3.26184e-32	-3.26293e-33	-6.34594e-33	1.74326e-33	-4.08115e-33	6.81566e-33	1.9251e-33	1.41506e-33	9.71756e-35	-5.96734e-33	-2.71165e-32	8.78841e-33	1.37217e-32	1.49643e-33	6.06874e-33	7.28521e-33	-2.66189e-33	-1.06577e-33	3.96343e-33	9.95502e-34	1.0108e-33	-1.50233e-33	2.66519e-36	-2.22481e-33	2.53748e-34	-1.31783e-32	-8.58111e-33	1.39237e-33	1.75133e-33	2.608e-63
4.62855e-34	-3.34287e-34	-1.50469e-34	-1.50407e-34	4.33112e-34	5.05807e-34	7.66304e-34	3.82946e-35	3.23442e-35	8.26559e-34	6.5243e-35	-2.77067e-35	1.7928e-35	-1.43823e-33	1.92858e-34	3.4107e-34	1.27305e-34	1.34594e-35	2.69327e-35	-1.99917e-34	1.27498e-34	-1.92923e-35	-3.81043e-35	-1.68518e-33	-5.28434e-34	-1.75498e-34	3.21876e-35	-2.59567e-33	7.8768e-35	8.41169e-35	1.42919e-65
-1.82961e-36	3.45264e-36	5.73919e-35	-5.2872e-36	-1.31816e-35	2.16099e-36	-3.44426e-35	1.68441e-34	3.34417e-36	1.06283e-35	-1.59282e-35	-1.46499e-35	-2.84119e-35	-1.77822e-35	6.06285e-36	-1.267e-35	-6.00293e-35	-3.52272e-36	6.26669e-36	3.22843e-35	3.90633e-35	1.61343e-36	9.52276e-36	-7.62935e-35	-2.86718e-35	-5.06622e-36	2.47352e-36	-1.09068e-34	5.67245e-35	-7.23695e-35	6.83295e-68
-1.09362e-37	-6.66275e-37	-2.06038e-37	-2.45586e-36	2.09271e-35	9.97148e-38	1.86554e-37	2.89233e-36	1.07231e-35	3.13073e-36	1.47186e-37	-1.62289e-36	2.72452e-35	-3.04764e-36	1.74473e-36	1.44188e-36	-2.40466e-35	1.97626e-36	-7.7742e-37	-4.31306e-36	1.11564e-35	-4.28118e-37	3.33656e-36	-2.57562e-36	-1.20517e-36	-3.42671e-35	-3.8298e-36	-3.2516e-36	2.53329e-37	-2.70189e-37	3.28187e-69
8.77411e-37	6.53811e-37	9.80567e-38	-3.49336e-37	1.18722e-37	3.7172e-37	1.87381e-36	-2.86941e-37	-9.7148e-38	-6.25508e-38	2.90054e-37	2.79139e-37	6.55364e-38	-1.3696e-36	1.50834e-37	-3.63819e-37	2.54071e-37	2.38044e-37	4.66953e-37	-8.96907e-38	-5.6776e-37	-1.66488e-37	-1.50678e-37	-6.38761e-38	-9.74442e-38	-5.73188e-38	9.82107e-37	-5.15436e-37	-5.10572e-38	-6.50479e-37	9.67821e-72
4.60521e-39	2.28289e-38	-3.73174e-39	4.58271e-38	2.11505e-38	-2.59707e-38	-3.43763e-39	3.82723e-38	6.81008e-38	-4.38516e-38	3.44793e-38	-1.35997e-37	-1.17845e-37	-1.07662e-38	4.08408e-38	2.45144e-38	-1.558e-38	1.15552e-38	-6.13814e-39	2.22377e-38	4.25175e-38	-4.59495e-38	-1.03132e-37	-6.21623e-38	-3.36921e-38	7.85065e-39	1.22646e-38	1.45266e-38	4.75386e-39	1.97169e-38	6.90694e-74
2.07744e-39	6.74332e-39	2.61376e-39	-5.99294e-40	3.71943e-39	9.87394e-39	6.21989e-39	-8.45296e-40	6.87965e-40	4.67304e-41	2.867e-39	-6.98417e-40	1.66887e-38	2.69548e-39	1.20436e-39	1.62116e-39	1.68733e-39	1.36935e-39	4.48317e-40	-5.00947e-39	5.66527e-39	1.65804e-38	-5.28791e-39	-2.92139e-39	5.74717e-40	-4.96186e-39	1.2071e-39	-8.62156e-40	1.38541e-39	4.68275e-39	9.31268e-76
-6.81117e-40	1.7997e-40	2.10281e-41	1.52764e-40	5.85097e-41	1.57518e-40	4.10671e-41	3.61978e-40	9.87744e-40	-7.21787e-40	9.34204e-40	4.39149e-40	-8.17788e-42	2.8086e-42	-1.2835e-41	-1.04401e-40	1.33023e-40	2.62652e-41	-3.98971e-40	1.41547e-41	5.9191e-40	-1.46143e-40	-1.18744e-39	-8.19725e-41	2.644e-40	4.33926e-41	6.95639e-40	-2.00265e-40	1.84187e-40	-2.61042e-40	5.91846e-78
8.32325e-41	-1.77975e-42	-1.04516e-42	2.56215e-41	1.35416e-42	-1.78317e-42	-1.24973e-40	2.17018e-42	1.79279e-42	1.37706e-41	6.96006e-41	-6.10691e-41	-5.94897e-42	-8.0745e-42	1.00288e-43	-8.84439e-42	-3.09719e-40	1.73161e-42	8.52672e-41	2.74536e-41	-5.64466e-41	-3.61101e-41	-1.09578e-41	3.30053e-42	8.96829e-41	3.12409e-41	7.39268e-41	4.87445e-41	1.73605e-41	-5.1724e-41	1.60573e-79
1.62743e-42	-8.27792e-43	2.27433e-42	1.23382e-42	-2.5167e-44	-6.07104e-42	-8.40558e-42	-5.92949e-42	-7.80907e-43	-3.78384e-43	3.60349e-42	-2.72035e-42	7.60953e-42	2.58683e-42	-4.31282e-43	-3.75842e-43	6.65077e-42	-1.23338e-42	5.37773e-43	-5.21886e-42	3.567e-43	1.03042e-41	2.39535e-42	-4.3549e-42	-4.90689e-42	-1.69466e-42	2.20649e-42	5.16174e-43	4.27321e-42	-1.53022e-42	4.95735e-82
-1.09184e-42	-1.10984e-44	-3.30726e-43	6.01939e-45	6.45611e-44	-3.14298e-43	-4.55325e-43	3.96309e-43	1.36942e-43	4.71461e-44	4.44172e-45	2.96221e-43	8.46427e-43	-2.42827e-43	-3.79747e-44	6.84107e-44	-1.05603e-43	4.44235e-44	-2.56941e-44	-6.28187e-43	1.98378e-43	3.96385e-44	4.10452e-44	6.66751e-43	-5.85251e-45	1.57262e-44	2.62341e-43	9.88954e-44	-4.64661e-44	2.77211e-45	3.63589e-84
-8.62975e-45	-5.10143e-45	1.83476e-45	-3.14068e-44	4.48515e-45	-4.28907e-46	-5.87265e-45	1.36056e-43	4.30575e-44	-1.8454e-44	5.18723e-45	3.43644e-44	5.52731e-45	-5.67704e-45	1.75675e-44	1.85009e-44	2.15539e-44	8.50875e-45	-8.4693e-45	-2.33257e-44	1.02314e-44	-1.18224e-43	7.00798e-45	9.67584e-45	-1.10167e-44	-2.74037e-45	-2.3896e-43	-8.00842e-47	-3.74317e-45	-8.36298e-45	9.64641e-86
-1.88077e-45	2.26551e-45	-7.63724e-46	1.54147e-45	-3.64537e-45	-2.82782e-47	1.59031e-45	-5.54239e-45	6.99997e-46	1.64258e-46	-8.81462e-45	6.64822e-46	-5.30028e-46	1.85491e-46	1.055e-45	2.72241e-45	-4.47627e-45	1.24179e-44	-5.68014e-46	-5.97079e-45	-4.0709e-45	-1.80406e-45	7.45607e-45	-2.85661e-45	-1.973e-45	1.01724e-45	1.01503e-44	-3.09135e-46	3.63325e-46	6.00945e-46	5.48001e-88
-1.30199e-46	3.22995e-46	-4.05267e-47	-7.64154e-46	2.38847e-46	7.50154e-47	-4.95004e-47	1.11959e-46	-9.01138e-47	1.34958e-46	7.575e-47	-8.21035e-49	4.63635e-46	-7.03951e-47	-1.55688e-46	1.0245e-46	4.30599e-47	1.08415e-47	9.56862e-47	6.03528e-46	-2.74061e-46	9.0732e-46	8.29911e-47	2.0624e-46	2.85398e-47	-6.11418e-46	1.91919e-46	-4.82395e-46	-1.0594e-47	-4.10615e-46	3.20727e-90
6.74306e-47	-2.676e-48	6.44313e-47	4.78415e-47	2.02331e-48	4.7084e-48	4.80268e-48	4.06084e-48	2.35733e-48	-1.23645e-47	-2.10083e-47	-6.46383e-47	1.04987e-46	-3.9709e-47	2.15565e-49	8.17522e-47	-3.26854e-47	-2.49671e-47	1.91902e-47	-8.1701e-48	-2.02058e-48	-3.72645e-47	-4.61425e-47	-1.08642e-46	-1.06035e-49	1.46703e-47	-2.01273e-47	2.56199e-47	1.01992e-47	7.10089e-48	5.40034e-92
2.22695e-50	9.34062e-50	2.13057e-48	-4.85779e-49	9.85884e-51	-2.09118e-49	1.5778e-48	-2.78073e-48	1.0156e-47	-2.25601e-48	1.09647e-48	3.45969e-49	-3.05117e-49	2.22598e-48	-6.26327e-49	1.79465e-49	5.93247e-49	4.44634e-48	-9.65229e-49	6.14029e-48	-9.12057e-48	2.5801e-48	-8.66559e-48	4.89956e-48	-1.03435e-49	1.63488e-48	-6.59271e-50	-2.63756e-49	1.33935e-48	-7.70747e-49	3.8292e-94
-1.11043e-49	3.09728e-49	9.42324e-50	1.66712e-49	2.75521e-49	-2.13388e-50	1.15376e-50	-4.03267e-50	2.67779e-49	6.53854e-50	-5.95551e-50	1.136e-49	-6.22506e-50	-1.54466e-49	-1.76484e-51	8.58031e-50	-2.15803e-50	-1.49385e-49	-1.14693e-49	5.45935e-49	2.62129e-50	-2.13931e-49	8.77325e-50	-4.60988e-49	-2.39967e-50	-1.9349e-49	6.72851e-51	4.37408e-49	-8.11084e-50	2.84752e-49	1.26828e-96
-3.73151e-51	1.07622e-50	-4.69166e-50	9.17657e-51	7.29566e-51	5.77856e-51	1.31697e-51	3.81838e-50	-4.48983e-50	-8.26121e-52	-2.55648e-51	-4.10319e-51	4.59837e-51	1.14082e-51	-2.91806e-50	1.88003e-51	-6.69759e-51	7.25876e-51	-2.01186e-50	4.43697e-51	4.9955e-51	7.48392e-51	-6.45961e-50	3.00031e-50	-1.82154e-50	-1.38009e-50	1.78301e-50	1.50958e-50	-8.46078e-51	-4.20908e-52	1.36945e-98
-1.81552e-51	-1.6119e-52	4.57348e-52	-3.51688e-52	-3.40497e-52	7.22918e-52	-1.39625e-52	-3.9644e-51	-6.97937e-52	9.48988e-52	-5.36038e-52	-3.15953e-52	3.9048e-52	-3.86334e-52	-6.92091e-53	-4.44925e-52	1.99168e-52	3.92864e-51	3.83222e-52	-7.05747e-51	-2.81353e-51	5.18751e-52	8.8855e-53	8.58492e-52	-3.20648e-53	1.92091e-51	-8.17308e-52	-4.51831e-51	1.91124e-52	3.33242e-52	1.21589e-100
2.1404e-53	-2.34236e-53	-2.09922e-53	-3.42407e-53	4.12347e-53	3.03898e-54	4.13479e-54	-1.08581e-52	2.15586e-52	2.8591e-52	-8.18646e-54	-1.002e-53	2.55186e-53	-6.21812e-54	8.12384e-54	-4.17876e-53	-2.9257e-53	7.56803e-53	1.62648e-53	-1.12469e-53	2.38295e-53	5.21081e-54	-2.81921e-52	-2.56499e-52	6.16474e-52	-3.75311e-52	4.17501e-54	-1.06099e-52	4.35008e-54	-1.08855e-53	8.3218e-103
-5.03215e-55	-8.06554e-54	3.39091e-54	1.25116e-53	-2.89156e-56	1.22371e-53	-2.32959e-54	2.67229e-54	-2.42063e-53	4.24484e-53	4.23324e-54	-6.80099e-54	-9.10834e-54	5.59009e-54	-6.21253e-54	-4.39816e-54	-1.70936e-53	1.97056e-53	2.17053e-53	-1.70299e-53	-2.41868e-54	1.02656e-53	8.58158e-54	-1.44538e-54	-2.90628e-57	-9.60679e-54	-3.51625e-53	5.6398e-54	6.53054e-54	7.67511e-54	6.11045e-105
-5.8893e-55	-8.49267e-55	5.36698e-56	7.7884e-55	-5.12753e-55	-1.18022e-55	-1.98485e-55	-1.31764e-55	-3.60025e-55	1.06729e-54	1.4037e-55	-2.53736e-55	-1.89135e-55	-5.41012e-55	6.53606e-55	-3.90756e-56	1.0825e-54	-2.11695e-56	-5.35574e-55	-1.98966e-54	-1.87904e-55	4.16072e-54	9.83095e-55	4.66687e-54	3.33547e-55	7.54232e-56	-2.144e-55	-7.95697e-55	4.74786e-56	3.76532e-55	5.05722e-107
2.98343e-56	-6.14606e-56	-5.96199e-56	4.56525e-56	-3.70738e-56	3.44952e-55	-5.81346e-56	-7.21864e-57	-6.58225e-57	-2.41343e-56	-2.43961e-56	-8.3421e-57	-1.57936e-56	-1.61619e-56	-1.99947e-56	-8.81181e-58	3.49614e-56	-7.2547e-56	1.05402e-56	1.18226e-55	-9.1315e-57	4.97887e-56	5.89085e-56	-2.38085e-56	-3.76634e-55	1.96732e-57	5.47619e-56	-3.7129e-55	1.79385e-55	1.36997e-56	4.78558e-109
2.38027e-58	1.40967e-57	-1.19254e-57	7.61726e-58	-7.0763e-57	7.35378e-57	-3.64816e-56	-1.95915e-57	-4.87194e-57	-4.84383e-57	2.77807e-56	-4.00887e-57	-1.04766e-56	6.87353e-57	1.006e-56	-2.26688e-56	-3.79059e-57	2.1412e-57	1.99749e-57	4.77149e-57	8.47217e-57	2.43876e-57	-6.11795e-57	3.12876e-57	1.33248e-56	4.34539e-57	1.62065e-57	-2.02686e-58	-4.82253e-58	-2.93046e-57	3.42864e-111
-1.34551e-58	-1.43819e-58	1.13511e-57	-9.63339e-58	-2.76227e-58	1.59097e-58	2.0378e-59	5.57476e-59	-1.70842e-58	-1.94555e-58	5.11855e-57	2.17616e-59	-1.34312e-58	4.79205e-58	-6.58018e-59	-2.46217e-58	1.02185e-58	-3.67114e-59	-1.31723e-57	-2.23554e-58	6.52742e-58	5.68143e-58	1.86992e-59	-1.84837e-58	4.32677e-58	3.32281e-58	-9.78827e-58	9.28218e-59	9.43924e-58	4.28655e-59	3.36775e-113
-5.39964e-60	-1.13609e-59	-8.33552e-60	2.8916e-62	3.85058e-59	2.9834e-59	-6.41314e-60	-3.56325e-59	-3.57962e-59	7.61077e-59	-1.3485e-59	6.94552e-60	-4.27376e-59	-5.81823e-59	2.65305e-59	6.88179e-59	8.21614e-59	-6.16191e-59	3.94405e-60	1.79589e-60	2.32004e-58	-3.00622e-60	3.03107e-59	2.1072e-58	-1.51247e-59	-2.37196e-59	5.57722e-59	-2.6207e-59	5.55965e-59	1.80715e-58	1.71927e-115
1.97223e-60	-1.54858e-60	2.14805e-60	6.5641e-60	-4.65327e-61	-2.561e-60	-2.88518e-64	-8.30796e-61	-2.31189e-60	6.75694e-61	-1.25266e-59	3.97179e-61	-4.3259e-60	2.19698e-61	-1.31391e-60	4.62271e-60	1.95412e-60	1.75406e-59	-1.69614e-59	5.86814e-60	-1.29805e-59	2.45264e-61	7.72052e-60	6.14967e-60	-3.23673e-60	-5.91909e-60	-6.65673e-61	-2.91203e-60	-2.88916e-60	-2.41163e-61	1.22862e-117
-5.53278e-61	6.60067e-61	9.40887e-61	1.75856e-61	2.91346e-62	-2.57984e-62	1.55514e-60	8.92823e-62	-6.42857e-61	4.55555e-61	-2.72613e-61	-4.33745e-62	3.71419e-62	6.57986e-61	-1.70478e-60	-6.84496e-62	-7.36434e-61	-2.45626e-61	2.97963e-62	-9.98012e-62	1.37355e-60	3.47201e-61	3.97232e-60	2.5399e-62	6.86284e-61	1.59796e-60	9.1349e-63	-1.61823e-61	3.86128e-61	-1.98164e-61	2.9768e-119
-3.64646e-62	4.11599e-62	-2.49124e-64	-4.60627e-62	1.0411e-62	-1.29449e-64	-5.59311e-63	6.46163e-63	-1.93012e-62	1.49768e-63	1.32977e-62	6.22369e-62	-5.40793e-62	1.00896e-61	-1.89268e-62	5.16038e-63	-3.52654e-63	-6.25365e-64	-4.3578e-64	-7.9936e-62	-8.52823e-62	1.71883e-62	-3.19095e-61	1.10654e-61	-3.92892e-62	-8.52581e-63	-2.94246e-63	1.18981e-62	4.93819e-63	-1.19106e-62	1.53212e-121
-1.24918e-62	2.3321e-63	4.06581e-63	3.73566e-64	1.25356e-63	5.07333e-63	-1.52988e-63	-5.28486e-63	-9.96406e-63	3.23202e-63	3.28501e-63	2.00465e-62	7.19228e-64	-3.51384e-64	2.69817e-63	6.0817e-64	1.47226e-63	-2.10182e-62	-4.00778e-64	-8.00203e-64	-2.89761e-65	5.78393e-63	9.80777e-63	-9.97105e-63	-1.51434e-63	1.78399e-62	-6.10056e-63	-1.49502e-62	6.83426e-64	-2.26003e-63	2.02706e-123
8.2682e-64	9.34262e-65	-3.13552e-64	-1.66209e-63	6.20537e-64	1.16776e-63	-7.91962e-64	1.84028e-63	-2.82743e-65	-6.54608e-64	1.22765e-64	7.33065e-65	1.23808e-65	-2.85857e-65	1.0803e-64	-1.03596e-65	1.33294e-64	3.65168e-64	1.92728e-65	8.72233e-64	1.82683e-65	2.05115e-64	-1.03214e-64	-9.7054e-65	-1.05686e-64	-1.08066e-64	2.27748e-65	3.57203e-65	1.66411e-65	4.63564e-64	1.09928e-125
2.44185e-65	4.91083e-65	1.34731e-65	9.05986e-66	-1.43048e-65	-3.85941e-65	-1.11961e-64	3.4216e-66	-6.53137e-66	1.61197e-64	1.02726e-64	-6.47823e-65	-7.06689e-66	3.77766e-65	4.52645e-66	6.10387e-65	3.73013e-65	1.06327e-65	-1.00037e-65	-7.94529e-66	-1.02408e-65	-1.05743e-65	-1.40172e-64	-1.12216e-65	1.51388e-65	-5.32672e-65	5.40487e-65	1.60464e-65	-3.06683e-65	4.18496e-66	9.23743e-128
2.1968e-66	1.44967e-65	1.1017e-65	2.51175e-67	-8.35954e-67	-3.4304e-67	5.8821e-67	2.90762e-66	1.72897e-66	9.98018e-67	4.72949e-66	1.3487e-66	-2.39641e-66	-5.10132e-66	1.88707e-66	7.77217e-67	-1.32868e-65	6.92768e-66	5.80395e-66	-8.44982e-67	2.65888e-67	5.18095e-67	2.99101e-66	-3.38633e-67	-1.94138e-67	3.69282e-67	-1.23013e-67	-3.23735e-66	1.20181e-66	-1.31091e-66	6.923e-130
1.37582e-66	-8.61931e-68	1.76571e-67	1.9561e-67	-1.07515e-67	9.76954e-68	-4.40582e-68	-1.17245e-68	-6.43495e-67	-1.42801e-66	-1.2568e-67	-2.11517e-67	3.39621e-67	-1.02201e-66	-9.14353e-68	-1.05265e-68	4.41626e-68	5.50795e-68	1.49519e-67	6.61444e-68	-2.05692e-68	-1.84648e-68	6.44124e-68	-3.17567e-67	5.46579e-68	-3.68717e-67	-1.64761e-68	-8.03792e-67	-6.29613e-68	6.86583e-67	7.07323e-132
-5.37332e-69	1.68619e-68	3.32134e-68	5.27014e-70	5.51076e-68	7.36518e-68	-6.34948e-69	2.0072e-68	1.08869e-68	1.35382e-68	-1.60052e-68	-1.91043e-69	-6.26981e-68	-2.1246e-69	6.66444e-69	2.33554e-68	-1.88753e-68	-3.01992e-70	1.18363e-68	1.38299e-68	2.44368e-68	4.31406e-70	5.05066e-69	-1.36944e-68	6.02105e-71	-4.33977e-70	-4.79294e-68	-2.96881e-68	-1.24279e-68	-3.74677e-69	2.02537e-134
-3.36792e-69	-2.59079e-69	1.22645e-69	-7.78617e-70	-1.2537e-69	-1.38194e-70	2.07864e-69	-3.5003e-69	-2.99674e-69	1.16088e-69	-4.50736e-71	-5.66357e-70	-3.31208e-69	-5.08763e-70	-4.14983e-70	2.47512e-70	-5.58559e-71	-1.96608e-70	1.20664e-69	-1.62558e-68	-1.41426e-70	-7.13348e-70	1.37294e-70	9.41844e-70	-9.32411e-70	-6.28983e-71	8.54687e-69	4.36815e-70	-5.53378e-70	-1.26497e-69	4.03646e-136
-1.09015e-70	-1.17338e-70	-1.03962e-70	1.87252e-70	1.60353e-70	-1.6651e-70	6.16911e-71	-1.9904e-71	-6.79387e-71	1.49767e-70	-1.4327e-70	3.2406e-70	-3.93034e-70	-1.52042e-70	1.26464e-70	1.63946e-70	2.76001e-70	-1.34114e-70	2.86273e-70	1.46271e-71	5.51447e-71	-5.01985e-71	2.6162e-70	-2.006e-70	-1.03934e-69	3.26179e-71	2.56428e-70	1.54724e-70	-1.53362e-70	9.70278e-71	1.9967e-138
9.05296e-72	3.9731e-73	6.84133e-72	4.67313e-72	-5.06867e-71	9.4269e-72	-1.01988e-71	2.66839e-71	-3.50905e-72	-1.36285e-71	1.91624e-72	3.00122e-72	-1.63614e-72	7.99649e-72	9.12895e-72	1.68498e-71	-6.94568e-72	1.71166e-71	-3.02169e-72	5.21888e-71	-9.4122e-73	-3.24909e-71	1.97041e-72	-1.63882e-71	-2.90864e-71	-2.57128e-71	8.6669e-71	1.13686e-71	7.41129e-71	-1.21607e-71	2.3461e-140
-8.7697e-74	-4.73398e-72	1.00595e-73	9.30636e-74	5.22817e-74	-3.17144e-74	3.89072e-73	1.29457e-72	4.22306e-73	-1.58572e-72	-1.06473e-73	2.26834e-73	4.5647e-73	-7.39293e-73	-1.60711e-72	1.05144e-72	1.26848e-73	4.327e-72	-8.29964e-73	-3.24397e-72	1.02867e-73	-4.54562e-72	-8.02507e-72	-1.88049e-72	7.60478e-73	-2.21891e-74	-1.09866e-72	-5.73489e-72	-1.06391e-72	-2.91001e-73	1.85921e-142
-1.51912e-73	-5.73978e-73	-2.75852e-73	-2.57509e-73	4.40517e-73	2.79694e-74	2.20047e-73	8.27308e-73	8.52402e-73	2.32056e-74	1.42494e-74	4.91496e-73	7.673e-74	9.99715e-75	7.66431e-74	6.0072e-74	-1.56125e-73	1.3473e-73	-1.43485e-74	-1.2122e-73	4.52777e-73	8.95121e-74	-2.15656e-73	-6.83946e-74	7.28298e-75	-4.83286e-73	2.77354e-73	6.60505e-75	-2.11469e-74	5.18929e-74	3.04236e-144
-7.19715e-75	1.75333e-74	2.88013e-75	3.34841e-75	-1.20861e-74	1.33349e-76	5.75661e-74	-2.43822e-75	8.91274e-76	-1.38118e-77	-1.68504e-74	2.19033e-75	4.7307e-75	2.16775e-74	2.40404e-74	1.8865e-75	4.46266e-74	1.06997e-75	1.69662e-74	-3.37881e-75	-4.09547e-74	-3.8439e-75	-6.66378e-75	-2.02823e-74	5.55892e-75	-8.23899e-75	1.19999e-75	-1.02356e-74	-1.01219e-75	-4.17326e-75	9.87116e-147
2.86642e-75	5.63516e-76	-2.9122e-75	2.98579e-75	2.30227e-75	-5.25027e-77	5.31032e-75	4.05607e-77	-3.16623e-76	-1.75303e-75	2.33647e-75	4.22482e-76	-8.83891e-76	-1.54901e-76	1.35123e-75	-1.19141e-75	-3.37189e-76	-3.17527e-76	-4.01633e-76	1.7257e-75	2.9694e-76	4.28139e-76	2.01789e-75	-1.8441e-75	-3.21041e-76	3.53171e-76	-2.18382e-76	6.34583e-76	-4.15553e-77	-2.96595e-75	9.28704e-149
-2.40224e-79	3.3264e-76	3.70011e-77	3.26264e-77	-4.68488e-77	2.42262e-77	1.72879e-77	-3.75785e-77	-2.53851e-77	-1.42497e-77	2.56183e-76	4.34349e-76	1.40782e-76	7.30518e-77	7.13918e-78	7.54271e-77	-1.94303e-77	-3.33747e-78	5.23212e-78	2.37027e-76	3.41069e-76	2.28831e-76	-8.7807e-77	7.27814e-78	-1.15576e-76	-6.6242e-77	-8.96728e-77	-1.03761e-76	5.06307e-78	1.48455e-76	6.95279e-151
6.9438e-78	-1.77225e-79	-2.63563e-78	4.33803e-78	-8.73109e-79	-7.67216e-78	5.89101e-78	5.68992e-79	-9.04397e-78	1.0312e-78	2.05202e-78	4.3494e-78	-2.25732e-79	2.10516e-78	-5.01815e-80	8.23777e-78	-6.13622e-78	6.28972e-78	2.34714e-80	3.48185e-77	-3.33651e-78	-2.37451e-79	-1.67922e-78	2.14662e-77	-1.32888e-78	-2.95241e-79	3.12669e-78	-7.23752e-78	2.23034e-77	9.73466e-78	2.76756e-153
3.05473e-78	4.13207e-79	2.55151e-80	-6.17068e-80	1.3866e-78	-2.62234e-79	2.06336e-78	4.95546e-79	7.165e-80	1.32401e-79	9.09566e-79	2.80552e-79	-1.38011e-78	-6.5785e-79	3.30409e-79	-1.12421e-78	3.2964e-79	3.2744e-81	-3.49671e-79	2.1737e-80	-5.01396e-79	-2.51784e-78	-5.43795e-79	-4.25196e-79	1.79876e-78	-2.08539e-78	5.45352e-79	-6.95994e-80	-5.32979e-79	-1.23013e-80	3.61099e-155
-1.11758e-80	7.37571e-80	-6.72966e-80	-7.9039e-80	-7.2766e-81	3.36694e-79	1.48766e-79	1.29514e-79	-8.85779e-80	2.62813e-80	5.37542e-81	4.18001e-80	-1.01214e-79	-2.15035e-80	-1.33439e-81	-1.25217e-79	-1.33813e-80	-1.13189e-79	-6.97227e-80	1.66774e-80	-2.31941e-80	-5.22429e-81	1.15204e-79	5.41606e-80	1.11998e-79	3.34022e-80	-1.60154e-80	-2.39316e-80	6.99437e-80	-2.66127e-80	2.60352e-157
8.61141e-81	-6.53198e-82	2.87014e-81	-3.98725e-81	2.70182e-81	-2.2407e-81	1.21719e-80	-7.58053e-81	-5.67241e-83	1.39526e-81	-4.76675e-81	2.84929e-81	4.62504e-81	2.59281e-80	1.02723e-81	-7.83958e-81	-2.53312e-81	-1.9276e-82	-6.90404e-81	-1.05477e-81	-1.18144e-80	-1.59427e-81	-3.31955e-81	-6.85924e-81	8.83185e-81	1.00439e-82	-2.23757e-81	-9.94183e-81	5.18075e-81	-3.92515e-81	1.58515e-159
5.54411e-82	-8.85857e-83	-2.12921e-83	1.14296e-82	-5.90198e-83	-1.86511e-81	-4.612e-82	-4.56808e-82	-1.40277e-82	-2.52469e-82	1.1085e-83	-5.22753e-82	4.78425e-82	-1.05088e-82	-1.75574e-82	2.21469e-81	1.55439e-82	2.18613e-81	-6.95702e-82	-1.58944e-81	-4.07074e-82	-2.87256e-83	1.19677e-83	1.45068e-83	9.67238e-82	-2.52306e-82	-1.91443e-83	8.17928e-83	9.8828e-82	3.36624e-82	1.98414e-161
-6.04384e-84	4.00674e-83	2.50507e-84	-2.69811e-84	8.67929e-84	1.17767e-84	-1.16745e-82	-2.50963e-83	-2.70639e-83	-1.46964e-84	-2.04182e-83	1.26722e-83	-2.28711e-82	7.23106e-83	-2.37086e-82	-1.15376e-82	8.57755e-83	4.03973e-84	-6.30109e-83	3.69643e-83	7.70143e-83	-2.64843e-83	-1.88123e-84	9.7525e-85	-5.91689e-85	-2.50516e-84	2.05211e-84	-1.46058e-82	1.38785e-83	-8.82395e-83	1.93033e-163
4.21805e-84	-3.05858e-84	-2.48551e-85	6.9787e-86	-1.48293e-83	-9.61851e-84	6.62455e-84	9.33429e-86	-1.05296e-83	1.76718e-85	1.09806e-84	2.59223e-84	1.18772e-84	-2.95602e-84	4.38749e-84	-2.80825e-85	-1.86602e-84	3.2207e-84	-1.69013e-84	-2.2015e-83	-6.5438e-85	-1.37462e-84	-1.45189e-84	3.68722e-84	-9.14135e-84	7.86708e-84	-7.43312e-84	-4.32676e-85	-7.5618e-84	1.37287e-83	1.49778e-165
5.43796e-85	1.37741e-86	5.04069e-85	1.54785e-84	2.68672e-85	1.9776e-84	7.54081e-85	-1.93289e-86	-1.50592e-84	-3.53439e-85	2.72408e-85	-1.19593e-85	-6.30143e-86	-3.76851e-85	-1.26984e-84	-1.46835e-86	-3.8791e-85	-5.25049e-85	-5.86002e-87	-1.09904e-85	-3.31686e-85	-4.46813e-85	-2.99628e-86	-1.04988e-85	1.65093e-85	-1.61297e-86	2.85961e-85	-1.74289e-84	2.11525e-85	-2.92147e-85	1.57747e-167
-1.89313e-86	-1.26075e-85	-1.87538e-85	-2.2188e-86	-3.0891e-86	-2.5141e-86	-1.00741e-86	1.91781e-86	7.02022e-87	6.39366e-86	5.14779e-86	3.37252e-86	-1.33388e-86	8.64812e-86	-3.39612e-86	1.1742e-85	-1.90135e-86	-1.11082e-86	-2.17073e-86	4.24118e-86	1.44207e-86	-5.62858e-87	-2.76756e-86	-8.82684e-86	-1.28587e-86	-2.5569e-86	4.42399e-87	-7.46686e-86	2.32679e-87	3.64322e-87	1.02478e-169
6.43898e-88	9.35819e-87	-6.53339e-88	1.48401e-87	3.56666e-87	-1.34264e-87	-1.91716e-87	1.0612e-87	5.82828e-87	6.96727e-88	-2.82396e-87	-2.32372e-86	-3.24514e-88	5.32691e-87	5.24031e-87	8.28331e-87	-6.81016e-88	2.03707e-87	-7.54847e-88	2.09231e-87	-5.56446e-87	5.40711e-87	-2.13145e-87	-1.07066e-87	5.47889e-88	-2.23419e-88	-1.22582e-86	2.10744e-87	1.01186e-87	7.8121e-88	1.04904e-171
-2.33266e-88	1.03636e-88	1.73988e-88	-2.43787e-89	2.28283e-88	7.38645e-89	-1.60376e-89	-5.481e-88	4.1822e-88	-1.22397e-87	-1.18174e-88	6.04337e-88	3.44623e-88	-8.00917e-88	3.53876e-88	-3.33214e-88	6.80176e-88	1.06002e-88	-3.51846e-88	5.22502e-88	-7.33916e-89	-9.90502e-89	3.12747e-89	-1.09244e-87	4.94724e-88	4.64701e-89	-1.25621e-87	5.25702e-88	4.91046e-88	4.62298e-88	8.13942e-174
4.99481e-89	1.66455e-89	-1.31353e-88	-1.7906e-90	-3.72475e-89	2.58481e-89	-8.92038e-90	9.62991e-90	-1.0676e-88	1.3794e-89	-2.52833e-90	1.82808e-89	-1.96177e-89	-1.03432e-88	9.4851e-90	-7.7327e-90	1.71055e-90	5.10383e-90	1.97717e-89	-4.87637e-90	-6.37976e-89	-2.75842e-90	1.50252e-89	9.04235e-90	-4.25339e-90	-2.00426e-89	-2.74254e-89	3.11317e-91	-5.30578e-89	2.82677e-89	5.5033e-176
4.63865e-90	4.69529e-90	-7.05572e-90	1.64988e-89	3.02316e-90	3.15218e-91	-7.02917e-91	8.10026e-91	-3.27392e-90	7.5798e-91	4.22399e-90	-4.88301e-90	-3.10532e-90	-1.1415e-90	5.17271e-90	-1.07695e-90	-5.28394e-90	-2.78938e-90	1.41196e-90	5.75164e-91	-1.55788e-90	5.25999e-90	-1.22585e-90	-7.43352e-90	7.08872e-91	-6.55227e-92	-2.32301e-90	2.50224e-91	1.22736e-90	-2.34305e-90	6.05628e-178
-2.88048e-91	-2.49508e-91	3.53974e-91	8.63593e-91	8.1678e-91	1.57955e-90	-2.97276e-92	1.69463e-91	1.06517e-91	4.10737e-92	-8.03042e-92	-1.76846e-92	-1.39754e-91	1.51006e-92	-8.44551e-92	5.13137e-91	4.2636e-91	3.54441e-91	-2.10727e-91	7.85929e-92	-3.54411e-91	-2.01357e-92	2.34349e-91	-1.37866e-91	5.34294e-91	-1.88433e-91	-5.71792e-91	-1.52726e-91	2.05853e-91	1.03468e-91	5.80029e-180
-4.91113e-94	1.20705e-92	9.54135e-93	-5.82293e-92	7.26105e-92	-6.97095e-92	-4.21436e-93	5.11454e-92	-6.57607e-93	-6.42815e-92	-4.42425e-92	-3.71317e-92	-1.19781e-93	7.83692e-92	4.46167e-92	8.97194e-93	3.72529e-92	-3.46936e-92	1.11318e-92	3.4442e-92	-6.16603e-93	2.38718e-93	-1.10625e-91	-8.43364e-93	6.41436e-93	1.67233e-93	-1.55596e-92	6.72178e-94	-9.24768e-93	9.76082e-93	4.88403e-182
-4.40015e-93	1.26041e-93	-3.63987e-93	-2.12008e-94	9.43996e-93	9.94675e-95	6.74455e-93	-2.12403e-93	1.9614e-93	-2.54719e-95	7.93955e-94	-2.13254e-94	-3.29419e-93	-7.24257e-94	1.31046e-93	-7.52267e-93	-2.76728e-93	-6.19143e-94	-1.37908e-93	-1.30491e-93	-4.45646e-93	-1.24969e-93	-6.63335e-93	-1.39447e-93	6.89668e-95	6.44691e-94	3.95096e-94	1.71748e-93	3.25417e-94	-7.9238e-94	3.30848e-184
-4.38659e-95	3.36394e-95	-4.49523e-95	1.57743e-94	2.69413e-94	-1.92773e-95	5.52007e-95	1.88409e-94	-4.93044e-94	-3.49374e-96	6.62804e-95	4.9024e-95	1.745e-94	-6.64287e-95	-3.71069e-94	-2.5819e-94	6.17725e-94	-1.83213e-94	4.0389e-94	-5.10058e-94	6.21671e-95	-3.2201e-94	-3.50515e-94	1.24499e-94	2.96295e-94	8.48997e-95	-9.8405e-95	1.00413e-94	1.2965e-94	5.28766e-96	1.84653e-186
4.42605e-96	1.19059e-94	1.06732e-95	1.1462e-95	5.0774e-95	-6.75686e-95	-1.55197e-96	-3.17657e-96	2.38991e-95	3.28971e-96	-6.6168e-96	9.32669e-97	-5.52467e-95	-8.29993e-97	2.93991e-95	1.09666e-94	8.42267e-97	2.15108e-96	-1.14964e-95	-8.32466e-97	-5.34738e-97	-3.33129e-96	-2.15533e-95	6.94575e-96	1.27444e-96	5.99935e-96	-5.47339e-98	-9.93762e-96	3.93607e-95	-1.74372e-96	4.05174e-188
-9.11113e-96	-1.39634e-96	4.68694e-97	4.50983e-96	7.69715e-97	1.55908e-96	-8.712e-97	4.62093e-98	-1.34246e-96	-9.75197e-98	8.34683e-97	5.40109e-96	4.32721e-97	2.1214e-96	5.17766e-96	3.04464e-98	1.52707e-96	-1.63798e-98	4.30746e-97	-1.05362e-97	-1.97058e-97	-2.84888e-97	3.04955e-98	2.74865e-96	-1.05696e-96	1.23623e-96	2.22578e-96	-1.12996e-97	-7.83961e-97	-2.25375e-96	1.95993e-190
1.19859e-97	2.34114e-97	4.32688e-98	-2.94008e-97	-3.74026e-97	9.756e-99	-6.70832e-98	1.54709e-98	4.74616e-99	3.75067e-98	-8.49403e-99	1.95583e-99	-3.66237e-98	-6.15596e-98	4.32564e-98	2.711e-98	1.58078e-98	-5.62292e-99	8.57788e-98	-4.28119e-98	-2.75819e-98	2.37258e-97	-3.74374e-97	2.87717e-99	-2.25158e-98	2.54948e-98	9.58628e-98	2.80382e-97	1.23419e-97	5.55264e-97	9.30659e-193
4.66541e-98	3.03677e-99	-8.67939e-99	-4.68238e-100	7.85825e-99	5.98041e-99	4.84427e-99	3.23586e-98	-2.74045e-99	2.61217e-98	-7.59474e-99	2.52805e-99	5.84544e-99	9.18752e-100	-2.58498e-99	4.35237e-99	5.69885e-99	4.79178e-99	-4.06552e-98	2.24215e-99	-1.09533e-99	4.66265e-100	8.27343e-99	5.1507e-99	-1.99869e-99	-1.3319e-99	4.23213e-99	2.41998e-99	1.68063e-98	3.10327e-100	6.3658e-195
-5.40911e-100	8.15011e-100	-1.58176e-99	-4.88355e-99	5.56993e-100	2.43559e-101	-5.69551e-100	5.06411e-100	-2.25786e-100	-1.21722e-100	-1.03653e-100	-1.32458e-99	1.28231e-100	-3.62452e-100	-4.0083e-99	4.92685e-100	-2.40788e-100	-1.14737e-99	-3.7902e-100	-3.11091e-102	-5.12619e-100	-3.92547e-100	-4.86858e-100	-3.0102e-101	-1.94309e-100	2.75987e-99	-2.20241e-99	-6.96586e-100	1.06134e-99	-6.28042e-100	6.31719e-197
-8.95542e-101	9.47575e-102	2.12363e-101	-2.74352e-102	1.87518e-101	-3.70447e-102	5.99499e-101	3.65476e-101	-4.44525e-102	-7.34507e-101	-5.02557e-102	2.62668e-100	2.48348e-100	-2.88874e-101	-1.65274e-101	-5.55864e-101	3.19187e-101	-1.09326e-100	3.45407e-102	3.80631e-101	5.04621e-102	-1.66422e-102	6.00977e-102	6.78959e-102	4.83084e-101	-7.01687e-102	1.75118e-101	1.09057e-100	-4.31315e-101	7.50787e-103	1.85158e-199
3.70149e-102	-2.42058e-102	1.40354e-101	1.51645e-101	-7.73896e-102	1.19175e-102	-2.28027e-102	-5.16831e-103	1.11814e-102	-2.45474e-102	-7.41265e-102	-3.05768e-101	8.50723e-102	-3.71677e-103	1.80614e-103	5.74533e-103	2.52689e-101	-3.64659e-103	-1.67776e-101	8.12725e-105	-4.86722e-101	2.57744e-102	-2.64574e-101	-3.41194e-102	-3.22534e-102	-1.94177e-102	3.82563e-103	-1.09548e-101	1.22796e-102	-1.2779e-102	5.7282e-201
3.21038e-104	-2.50868e-103	-4.60757e-105	-3.62109e-103	2.07617e-103	4.22797e-103	-1.34128e-103	3.88905e-103	-1.74914e-103	1.62263e-103	3.19895e-102	-4.20424e-103	-1.91533e-103	-9.13231e-104	2.70618e-103	1.22327e-102	3.93138e-104	1.36686e-102	2.87389e-102	5.23012e-104	-9.51409e-103	2.19705e-104	-2.52881e-102	8.82349e-103	5.25157e-103	4.53558e-103	-7.56335e-103	-3.11198e-103	-7.02649e-103	-6.17923e-103	3.29047e-203
-2.28909e-104	1.00418e-104	-2.58089e-104	-4.10786e-104	1.77376e-104	1.75238e-104	-5.00802e-104	1.04866e-103	-2.75701e-103	-7.55338e-104	-3.77925e-104	5.99759e-104	4.40518e-104	3.20954e-105	-1.25242e-104	-1.46938e-103	-1.12459e-103	1.91212e-104	3.46384e-104	1.22534e-104	6.61873e-105	-8.20024e-104	3.89851e-104	-4.66453e-105	-2.98432e-104	7.84701e-104	1.8966e-103	-3.07186e-103	-8.30799e-104	-5.61471e-104	2.97655e-205
8.6522e-105	-7.56901e-106	5.75199e-105	8.22376e-106	1.44481e-104	1.44869e-105	4.98301e-105	1.78036e-105	-4.4874e-105	-5.33991e-106	1.38003e-105	-5.16208e-105	8.07283e-107	5.2811e-105	-3.67649e-105	-4.75909e-106	2.57893e-104	1.62279e-104	-2.66127e-105	-1.52299e-104	5.34626e-106	5.29828e-105	4.85321e-105	1.91693e-104	7.46058e-106	-1.40385e-104	-7.33234e-105	-1.20737e-104	4.72656e-105	-6.78949e-106	2.44547e-207
-9.27628e-106	-3.43567e-106	7.21067e-106	1.80523e-105	5.74132e-106	-7.13952e-106	-1.52207e-106	1.6521e-106	-3.06641e-106	7.26294e-107	-1.39988e-106	2.54187e-107	7.52347e-107	9.37078e-108	-6.59218e-106	-9.24224e-107	-5.23678e-106	-3.89099e-108	5.84706e-107	-3.05173e-107	-2.12636e-106	-7.46186e-107	2.24736e-107	-7.61187e-107	2.56418e-107	-3.33685e-106	3.39243e-106	4.25931e-106	-6.98155e-106	-1.28865e-106	7.46375e-210
-6.27176e-108	-6.22105e-109	8.41423e-107	2.05122e-107	-1.15096e-108	-7.91262e-108	-6.32325e-107	-6.31974e-107	-4.96882e-107	-1.6997e-107	-8.68715e-109	3.86727e-107	-1.20762e-107	1.00169e-107	1.72699e-107	-5.73124e-108	2.91596e-107	-2.22197e-107	2.79778e-108	3.70714e-108	3.60502e-107	8.28107e-107	1.06219e-106	9.29449e-107	-3.78074e-107	-6.65333e-107	-9.97251e-107	-1.49094e-106	-9.171e-107	-1.3758e-108	9.6315e-212
6.1346e-108	1.55339e-108	-3.46916e-107	8.96664e-109	8.06214e-108	3.19618e-108	9.6807e-108	3.32329e-108	5.20064e-108	-3.93757e-108	2.98095e-108	2.05113e-107	4.81724e-108	4.0789e-108	3.74793e-108	1.22008e-108	1.5287e-107	2.77364e-108	7.66286e-108	-1.14624e-109	3.38194e-108	2.22464e-107	-1.81514e-108	-4.77242e-108	-3.30848e-108	-5.80208e-108	-9.28293e-108	1.96009e-108	5.01886e-108	7.6309e-108	3.00243e-213
-2.33532e-110	3.36523e-109	1.1684e-108	-1.27826e-108	3.54063e-110	2.52991e-109	2.15729e-109	-2.11406e-110	3.21808e-109	1.08957e-108	1.84856e-109	5.39219e-109	6.19682e-109	4.80706e-109	7.80436e-110	6.32754e-110	-1.95785e-109	-3.78919e-109	8.33787e-109	-1.5165e-108	-8.47209e-109	-3.38315e-109	1.48031e-109	8.08459e-109	-8.56927e-110	2.08409e-110	4.16238e-109	-1.98702e-108	1.72019e-109	2.31704e-109	1.43632e-215
1.51146e-110	2.46178e-110	3.73499e-110	3.45704e-110	1.39013e-109	3.2752e-111	-1.06245e-110	-4.97025e-111	1.54384e-110	3.55048e-111	-4.19313e-111	4.41269e-110	1.4754e-109	7.25041e-112	-5.10821e-110	-2.27778e-111	-1.08364e-109	-5.10277e-110	-7.61905e-113	-6.11672e-110	5.48918e-110	5.42863e-111	-6.49958e-110	-2.41854e-109	-6.80209e-111	-5.12033e-111	-1.30371e-109	9.88159e-111	4.36682e-110	3.0161e-110	1.53328e-217
1.22115e-112	-6.8014e-114	5.34687e-112	4.8373e-111	-9.78038e-111	8.47022e-112	1.18121e-112	6.17787e-111	1.47626e-111	7.59012e-112	3.03036e-111	3.14613e-111	-5.06041e-112	-5.71162e-112	1.15822e-111	-6.01458e-113	6.14582e-112	4.71294e-111	5.69741e-111	5.76969e-113	-1.95513e-113	1.17123e-111	3.14704e-112	8.55667e-112	-6.9588e-111	8.10745e-112	3.79553e-112	-9.22343e-111	2.01361e-111	9.66507e-112	3.78561e-220
-3.52236e-112	5.6652e-113	-1.12552e-112	6.01018e-112	-2.02837e-113	1.39657e-112	-3.51489e-112	-4.05947e-112	7.55275e-113	-2.85107e-112	-4.5986e-112	3.70612e-112	-4.46055e-112	3.98365e-112	1.97145e-112	5.53654e-113	6.25463e-112	-1.04731e-112	8.45101e-112	-6.35178e-112	-6.70182e-112	-2.19712e-111	-4.23181e-113	4.54905e-113	-6.79691e-114	-1.25838e-111	5.00105e-112	-5.33452e-113	-1.40811e-112	2.91108e-114	1.03013e-221
1.11801e-113	-2.41032e-114	-7.29254e-113	-2.66418e-113	-2.91847e-113	8.30592e-114	-4.02102e-113	2.16709e-113	2.55735e-113	-7.5532e-114	1.41372e-113	1.80325e-113	2.51678e-113	6.68835e-114	3.1378e-113	2.12735e-114	2.24464e-113	7.96051e-115	-4.19544e-113	-3.62145e-113	1.71694e-114	1.81779e-114	1.06193e-112	-1.08551e-113	-4.22364e-115	5.77107e-114	2.83557e-114	-1.28399e-113	-8.89144e-115	1.85175e-113	2.75965e-224
-7.6553e-114	-3.67413e-114	4.24335e-115	3.76248e-114	-3.76312e-115	1.9701e-115	-2.27485e-116	2.43487e-116	2.53021e-114	1.30964e-114	-1.06652e-114	1.14491e-116	-5.64895e-114	-6.86725e-115	2.09068e-115	-2.29631e-114	1.58156e-114	5.27156e-115	-2.62874e-114	4.81144e-114	-1.17121e-115	-2.87043e-114	4.80565e-114	1.15472e-114	5.52131e-115	1.32087e-114	6.27526e-116	-9.71015e-114	5.05922e-114	-2.2536e-114	3.2611e-226
3.03078e-115	1.20567e-115	1.30532e-115	-1.13262e-114	6.95443e-116	5.65998e-116	-7.1214e-117	1.21831e-115	1.08836e-115	4.10361e-116	-7.94908e-116	-1.06958e-115	1.96442e-115	1.60245e-115	-7.09333e-116	9.74854e-115	1.2185e-115	-4.4856e-116	4.33473e-115	-1.60833e-115	6.47296e-115	-1.33904e-115	7.26911e-116	-2.17499e-116	-1.59167e-115	8.04908e-116	-4.57809e-116	-6.51781e-116	-1.05665e-115	2.02789e-115	3.24388e-228
-3.03493e-116	1.8613e-117	4.46877e-117	1.89275e-117	-8.23467e-116	6.78933e-116	7.69661e-117	-2.41245e-117	-4.35068e-116	1.50855e-116	-3.06317e-116	-2.07282e-116	-2.12688e-116	7.52186e-117	1.86972e-117	2.55789e-117	-1.08391e-115	-5.26285e-116	-2.04867e-116	-1.13976e-116	5.77384e-117	1.21071e-117	6.62497e-118	-2.70562e-116	-5.50352e-117	5.572e-118	-5.32022e-116	-8.60803e-118	-5.82219e-116	6.24952e-117	3.85369e-230
-6.55904e-117	6.73798e-118	3.40565e-118	-4.77973e-117	1.95639e-118	-3.32834e-118	1.17762e-117	3.04431e-121	-3.26602e-118	6.0146e-120	-9.08348e-118	-2.91731e-119	2.14738e-118	7.27923e-117	1.47761e-117	-5.1879e-117	-2.83819e-117	1.53655e-119	-1.09102e-117	5.28248e-118	5.74349e-117	2.57603e-118	2.39059e-118	2.34456e-118	-2.83779e-118	3.2341e-117	-4.33827e-117	1.75932e-117	-6.00137e-118	6.05882e-118	2.2691e-232
-1.09601e-118	-1.58332e-118	1.19688e-119	-2.41229e-118	-9.297e-119	2.40753e-118	-4.65588e-120	5.664e-120	4.17013e-119	2.62218e-119	6.61332e-119	1.003e-119	-1.87261e-118	9.54252e-120	-1.15768e-118	-1.55251e-118	-9.47374e-119	1.1781e-119	4.38562e-118	-6.39174e-119	-4.18459e-118	1.54192e-118	2.74708e-118	1.16838e-118	4.10425e-119	-2.03053e-119	-2.65893e-118	2.46291e-118	-1.64969e-119	4.54422e-119	8.70965e-235
-6.28279e-119	1.59888e-121	4.763e-120	-4.4486e-122	4.47535e-120	1.29234e-120	6.68773e-121	2.7974e-119	-1.36938e-120	-5.53517e-119	-2.23969e-120	2.01401e-120	-1.82214e-119	-2.02312e-119	5.12425e-120	6.76958e-120	-1.11861e-120	7.68039e-122	-4.37295e-120	-1.4716e-119	-1.44257e-120	3.28347e-120	6.35983e-120	2.54269e-120	3.02172e-120	8.1903e-121	4.05217e-120	5.04468e-120	-4.46068e-120	-3.90633e-120	9.04645e-237
2.22128e-120	1.16044e-120	-2.87448e-121	3.73497e-120	3.08324e-120	-1.43436e-120	4.02178e-120	-3.33418e-120	-3.61172e-120	5.97554e-121	4.08524e-122	-2.77199e-120	-4.7344e-121	-4.49222e-121	1.69107e-120	-8.9394e-121	8.18435e-121	6.2509e-121	5.17736e-121	-1.76493e-120	-1.35253e-120	6.72436e-121	1.42586e-120	-4.57004e-120	-3.47446e-120	-4.63022e-121	-1.89947e-121	-2.65283e-120	-1.25287e-121	-6.12909e-120	1.70925e-238
-1.75659e-121	9.34521e-123	-1.33421e-121	6.42705e-122	-3.3125e-122	-1.79581e-122	4.54644e-122	1.9788e-122	6.76013e-121	4.58397e-122	1.64395e-122	1.87302e-121	-1.31342e-121	1.55518e-122	3.03782e-123	6.64524e-122	-3.61427e-121	9.33795e-123	-8.44044e-122	1.30641e-121	-5.0683e-122	-4.30178e-124	-4.98748e-122	3.1354e-122	-1.37203e-122	-1.19942e-121	4.01498e-122	5.18047e-122	3.80789e-122	5.89656e-123	7.54421e-241
3.85549e-123	-6.42833e-125	6.94784e-122	2.20681e-123	3.2228e-122	-6.72389e-124	-6.76303e-124	-1.39466e-122	-2.18493e-124	-9.26775e-123	6.28651e-123	-8.89249e-124	-4.39248e-122	1.44019e-122	-1.02995e-122	-5.21955e-123	-8.77984e-123	-1.02097e-121	6.79626e-122	1.27555e-123	-3.07805e-123	-1.54943e-122	2.8327e-122	2.56784e-122	8.88546e-123	2.1351e-123	2.74777e-122	2.11361e-122	-5.60805e-123	-3.19189e-122	2.76457e-242
-5.32605e-124	-3.67298e-125	-7.51071e-124	1.15955e-123	1.66991e-123	2.83781e-123	1.1455e-123	-5.38899e-125	-1.68137e-124	-1.76536e-123	1.22431e-123	3.14846e-123	3.5109e-123	-6.06747e-124	1.13616e-123	7.88116e-124	1.99749e-123	-1.46325e-124	4.47016e-124	1.13376e-123	-1.19733e-123	-4.49235e-124	-1.70118e-124	-1.07753e-123	4.86767e-124	1.79181e-124	1.10456e-124	8.6085e-123	-1.14489e-123	-4.17238e-124	1.27708e-244
-6.71015e-125	4.77575e-124	8.45563e-125	2.75338e-124	-1.1812e-124	1.12232e-125	-9.51134e-126	-4.38746e-125	9.71295e-126	-2.67046e-125	-2.26496e-125	1.41479e-125	2.52527e-125	-4.66428e-125	1.9352e-125	2.13787e-125	3.74141e-125	-2.39849e-124	3.15726e-125	-1.1491e-124	9.79023e-127	3.01734e-125	-1.31494e-125	-1.56976e-124	-2.53972e-124	-2.19425e-125	-2.34778e-125	7.07772e-124	-6.37298e-125	1.04917e-124	1.0172e-246
1.86501e-126	-1.75531e-126	4.74906e-127	1.99228e-125	-2.56155e-125	4.98765e-127	2.75717e-126	-5.74773e-126	-4.42316e-126	1.39543e-125	-1.14844e-126	-1.19051e-125	-2.04057e-126	-1.10052e-125	7.61341e-126	-3.77801e-127	2.42698e-126	-6.3146e-128	-1.47585e-125	-1.21405e-126	-4.91301e-126	9.31692e-127	-1.33215e-125	2.50619e-126	3.85655e-126	2.32291e-126	4.43993e-126	2.61696e-126	-7.632e-127	-7.8548e-127	2.12342e-249
-7.33486e-127	-6.78802e-127	2.30146e-127	-4.33095e-127	2.91127e-127	-1.25575e-127	-6.73645e-127	-5.19255e-127	-8.34071e-128	1.65796e-129	2.27973e-127	2.62297e-127	1.0103e-127	-9.5359e-127	-2.94659e-128	-2.1991e-126	2.03574e-127	4.02994e-128	5.50439e-127	-8.31212e-127	-1.43541e-126	-2.5961e-127	-8.88424e-127	-2.81193e-126	1.16166e-126	-1.1787e-126	-5.59825e-128	2.10834e-126	-1.74392e-126	1.38894e-126	3.19659e-251
-4.40895e-128	-3.38001e-127	-5.44031e-128	-1.15611e-128	-1.48887e-127	5.51989e-128	3.37061e-127	6.6236e-128	1.01097e-127	-1.88919e-129	1.00146e-127	2.39945e-127	-6.24943e-128	1.30284e-128	-1.19572e-127	3.39717e-127	2.26525e-128	4.34579e-128	-3.40533e-128	-2.15397e-127	-2.17517e-128	-2.38609e-128	4.63049e-128	-3.91692e-128	4.29877e-128	2.83022e-127	6.23967e-128	1.84412e-128	-1.62223e-127	-1.2511e-128	6.41434e-253
-5.35312e-131	-1.44587e-128	1.26471e-129	9.6009e-130	-9.86611e-130	-2.20336e-130	-1.98877e-129	-5.47102e-129	-1.48645e-129	-1.66443e-128	-2.456e-129	-8.46497e-129	7.59758e-130	3.6171e-129	-9.67662e-130	-2.02499e-129	1.00762e-128	7.91686e-129	4.06139e-129	-5.08994e-130	-1.14938e-129	-1.72874e-129	2.19238e-128	-1.19238e-129	-5.3528e-129	-7.35593e-129	5.25549e-130	2.48807e-129	9.20043e-129	1.73326e-129	1.46634e-255
2.24519e-131	-1.88578e-129	-1.67692e-129	-2.19794e-130	7.8609e-130	-3.46689e-130	9.67228e-131	1.72491e-130	6.46861e-130	9.26839e-131	4.04833e-130	1.45043e-129	-6.383e-130	-5.20641e-130	-6.47056e-130	-9.81613e-132	4.14724e-130	1.1581e-129	1.50121e-130	3.62988e-130	2.06203e-130	-1.00385e-129	7.13008e-131	-3.71867e-130	-1.8933e-130	-1.8317e-129	-8.73738e-130	-1.18166e-131	2.43261e-131	2.16855e-129	2.2705e-257
-2.33755e-131	-3.63136e-130	-9.92168e-131	-5.86855e-132	-4.46529e-131	1.22851e-131	-4.30982e-131	-8.38958e-131	1.49716e-132	2.22442e-131	1.7049e-131	-3.35828e-132	4.07391e-131	7.14798e-132	1.43112e-130	-7.87521e-131	-8.09212e-132	4.71996e-132	4.28834e-131	4.30621e-132	5.83595e-131	-2.78892e-131	-1.90518e-130	-4.30181e-132	3.96158e-131	5.86121e-132	-8.29893e-131	8.64152e-131	-1.55079e-130	8.54985e-132	2.65051e-259
2.62683e-131	-4.4343e-132	-4.84488e-132	-4.82206e-132	-7.42727e-133	-3.38564e-133	6.2839e-132	7.2443e-133	-4.00613e-132	4.20458e-133	4.08498e-132	-8.91282e-134	-5.36488e-133	3.45484e-132	1.32119e-132	3.67084e-132	1.08699e-131	-2.13007e-132	-3.79703e-132	-1.38803e-132	-3.34028e-132	-1.8501e-132	6.31907e-133	4.62925e-132	5.15497e-132	-9.63716e-133	1.55928e-132	-1.88972e-132	-1.48827e-131	2.83008e-132	1.29591e-261
4.99192e-133	2.08193e-133	-9.68173e-134	-1.02745e-132	-3.24524e-133	2.48162e-133	-2.07262e-133	-2.32447e-132	1.39757e-134	2.95654e-133	-4.41755e-134	-1.74131e-133	-4.58162e-133	-1.59888e-133	1.65168e-132	3.62126e-134	-2.18582e-133	-1.55856e-133	-6.48763e-134	-2.71549e-134	-1.6399e-133	-2.63702e-134	1.62479e-133	-1.06113e-132	5.35235e-134	-5.4242e-134	3.87792e-134	4.64632e-133	-4.24989e-133	6.1301e-135	1.17162e-263
-1.78407e-133	1.03253e-133	-1.74074e-134	2.05558e-134	6.39166e-134	1.9191e-134	-1.80726e-134	4.57489e-135	-1.0005e-133	8.33767e-134	-2.91094e-134	-3.35934e-134	1.65409e-134	3.32925e-135	3.95036e-134	-8.44506e-134	1.3547e-134	-1.37298e-134	-3.63008e-134	-6.82026e-135	-1.35034e-134	2.41446e-134	7.18253e-134	7.36615e-134	9.82574e-135	-5.31119e-135	6.0325e-135	-1.63408e-135	3.19468e-134	-1.17369e-134	9.03404e-266
1.33853e-135	-6.78688e-136	8.88276e-136	-5.83032e-136	-6.03878e-136	-2.80044e-135	4.28724e-135	-7.74119e-136	4.51816e-136	-7.0723e-135	-1.04799e-135	-3.87873e-136	-1.59346e-135	-5.08703e-135	1.0762e-136	-8.55943e-135	1.33605e-135	-4.5918e-136	4.00828e-137	-1.70665e-135	-1.32702e-136	1.30344e-135	-2.57092e-135	-6.86686e-135	9.27698e-136	6.11119e-135	4.03709e-136	4.94508e-135	-3.48827e-136	-7.26588e-135	3.5986e-268
-8.26545e-136	2.38936e-136	4.95826e-136	-1.31109e-136	5.48031e-136	6.59829e-136	-6.13326e-137	-1.57365e-136	-6.52891e-138	8.43823e-137	-1.29608e-137	1.6908e-136	5.90112e-137	-8.08832e-137	-6.40798e-136	1.10784e-136	1.09805e-136	-6.27514e-136	-5.43734e-137	2.06299e-137	1.31985e-136	-2.23405e-137	1.84545e-137	-9.87187e-137	2.32011e-136	9.77448e-137	-3.36012e-137	1.81461e-136	-9.9298e-137	2.85122e-136	2.86219e-270
9.41531e-139	6.87371e-137	1.93492e-137	2.38802e-138	9.25222e-138	-8.56191e-137	-4.17643e-138	9.4639e-137	-3.96439e-138	5.48023e-138	-6.07835e-137	7.60317e-137	-3.14135e-137	-5.56944e-137	-2.27118e-137	6.28857e-138	-7.34439e-138	-3.19525e-137	-3.21234e-137	2.27318e-137	-3.58775e-138	-2.24644e-137	-7.23959e-138	9.27381e-138	1.24604e-137	-3.92135e-137	7.76452e-139	1.99124e-137	1.10793e-137	-1.21081e-137	4.13001e-272
-1.68639e-138	-3.0019e-138	-1.00013e-139	4.27374e-139	-1.89471e-139	-4.78515e-139	8.46707e-138	-1.72803e-138	-1.1953e-139	-1.51841e-138	-1.03106e-138	-2.46982e-140	-1.00628e-138	-2.37646e-138	7.09349e-138	-2.52335e-138	2.34306e-138	4.21211e-139	-1.46837e-139	1.47213e-138	-1.20871e-138	-2.19225e-138	-1.7895e-138	-7.18151e-139	-8.4708e-139	-5.56583e-138	-8.24052e-139	6.54114e-138	9.34696e-138	2.451e-138	3.40095e-274
-7.0188e-140	5.36269e-139	1.16648e-140	1.67108e-138	-2.35004e-139	-2.02995e-139	2.61844e-139	-7.11332e-139	4.26403e-140	-1.96589e-139	3.17745e-140	1.3068e-140	-4.19055e-141	-8.82753e-139	4.53548e-140	-6.29542e-140	-3.02868e-139	-1.88716e-139	2.00362e-139	-3.48793e-140	-2.76074e-140	-5.55945e-140	1.89295e-139	-1.31697e-139	4.27534e-140	9.63309e-140	8.19381e-140	-1.3461e-139	-4.084e-141	-2.32759e-139	4.89896e-276
-4.94169e-141	7.89043e-141	1.02779e-140	-3.19809e-141	-8.94105e-141	1.49699e-140	1.46301e-140	-7.78867e-142	2.32983e-140	-1.74304e-142	1.22262e-140	1.83726e-141	4.52395e-142	-2.12932e-140	-9.51868e-140	-6.53878e-140	-6.05795e-141	2.44484e-141	1.15742e-140	7.10177e-141	6.61288e-140	-5.97329e-141	-9.99088e-141	-5.04923e-140	-3.04814e-141	-4.25352e-142	-7.09843e-141	8.59302e-141	-1.16018e-140	4.30902e-140	2.46168e-278
4.98878e-141	6.41034e-142	-9.41778e-142	3.74288e-142	5.02554e-142	1.47085e-141	-1.58296e-141	7.44743e-141	-9.57764e-142	-1.73365e-142	-1.13791e-142	2.93547e-142	8.25081e-143	3.11143e-141	2.16233e-141	1.15015e-140	6.32063e-142	2.32945e-142	-3.16458e-141	-2.53156e-141	-1.20154e-141	-5.52975e-142	7.12136e-142	7.88296e-142	-1.64822e-141	-4.19297e-141	1.24151e-141	2.37919e-141	-2.39109e-141	6.28881e-141	3.26928e-280
1.22186e-142	1.82043e-143	4.33441e-143	-1.88682e-143	-2.31516e-142	2.44994e-143	4.16412e-143	-1.20493e-144	-2.90248e-142	-4.15127e-143	-1.87307e-142	4.72571e-144	-7.54261e-144	-2.33181e-142	1.43769e-142	2.3705e-144	-1.41422e-143	-4.02051e-144	-1.31633e-142	-6.19651e-143	2.55217e-143	2.6538e-144	-7.19588e-143	-2.12562e-142	-7.9134e-143	3.18766e-142	8.98895e-143	6.3698e-142	9.43415e-142	9.65188e-144	1.75383e-282
9.49545e-144	8.88489e-144	2.23753e-143	-2.32644e-143	1.2847e-144	2.41193e-144	7.13932e-144	-1.20931e-143	6.819e-144	5.22591e-144	-1.41781e-143	2.2586e-143	-3.72755e-143	-1.01333e-143	1.06186e-143	6.64609e-143	6.17202e-144	-1.96962e-143	-8.05596e-144	-3.55688e-144	-9.60346e-144	-1.66332e-143	-4.55435e-143	-4.48734e-144	-1.55056e-144	2.40682e-144	4.50933e-143	1.37302e-143	-1.48643e-143	2.38186e-143	1.42078e-284
-1.41519e-144	5.49983e-145	-2.83652e-145	-6.24884e-144	1.53837e-144	-3.63294e-145	6.14625e-145	8.40667e-145	-1.02099e-144	1.33538e-144	-1.43008e-146	-1.2914e-145	-3.32765e-144	7.32323e-145	-3.91634e-145	-1.07387e-144	1.95334e-144	-1.8149e-144	-3.61234e-146	-1.61965e-144	-2.35226e-144	-3.82027e-145	-7.57297e-145	-1.25195e-144	1.36729e-145	3.11149e-145	-6.71759e-145	-1.37144e-144	-1.25635e-145	6.61129e-144	1.24502e-286
-1.5106e-145	-6.73251e-146	2.97272e-146	1.3711e-147	2.10376e-145	-5.12572e-146	3.02398e-145	-1.55387e-145	3.02672e-145	4.65294e-146	2.81753e-146	3.65317e-146	-3.57659e-146	-7.51921e-146	-9.41215e-148	4.23126e-148	-1.88311e-146	-1.07484e-145	4.2016e-145	1.25027e-146	1.85204e-145	-4.40245e-146	-5.68379e-147	2.01965e-146	-2.78185e-146	1.85323e-145	-5.0739e-146	4.21187e-146	-1.60507e-146	-2.45406e-145	6.18776e-289
-2.93657e-147	8.26461e-147	3.36237e-147	-1.47229e-146	-3.6149e-147	-1.50866e-147	6.06221e-147	1.50192e-148	9.983e-147	-1.14201e-147	8.05394e-148	-5.44118e-147	-2.67015e-147	-3.41929e-147	1.63888e-146	-1.90013e-146	-3.554e-147	2.07606e-147	4.47681e-147	-7.44516e-147	1.4062e-147	2.38402e-146	-7.55352e-147	-3.88623e-146	-4.67808e-147	-3.09138e-146	-1.38427e-148	-1.7733e-146	-6.66346e-147	1.55514e-147	4.70572e-291
-1.56019e-148	-2.11732e-147	-5.15404e-148	-3.8698e-148	4.32091e-149	7.92694e-148	-4.7684e-148	-1.88826e-148	-9.99354e-148	-1.68421e-148	-4.91348e-149	2.08496e-148	-6.35344e-148	-2.30278e-148	-1.9916e-148	1.56225e-148	7.03571e-148	-9.76485e-150	-2.05755e-148	2.93983e-148	1.70353e-148	2.45485e-147	3.27697e-147	9.50911e-149	-3.49373e-148	-1.8443e-148	7.84306e-148	-1.14228e-147	4.36972e-148	4.52004e-149	2.71056e-293
8.07167e-150	-7.94794e-149	7.62481e-149	1.99991e-148	7.97622e-149	-9.4686e-149	6.90145e-149	-1.09293e-149	-3.1546e-148	-8.74251e-149	8.20467e-149	-1.05302e-151	1.93447e-148	-5.57686e-149	-3.65112e-149	4.8049e-149	-5.4722e-150	-6.90319e-150	-8.70086e-149	-1.07086e-148	6.69316e-150	-1.07036e-149	1.82737e-148	1.60161e-148	-4.39034e-149	-4.05432e-149	3.77142e-149	7.18753e-149	2.18148e-149	-9.78852e-149	3.29002e-295
3.60201e-150	7.73005e-150	-6.29074e-150	-1.17616e-150	-6.30487e-150	-1.14312e-149	3.2093e-150	2.31769e-151	-1.74187e-149	-1.50689e-149	-4.58402e-151	-5.03661e-150	1.61282e-150	2.25493e-149	2.1306e-150	-6.41755e-150	3.45131e-150	-7.91331e-151	1.1569e-149	-1.69576e-150	1.56489e-149	1.96812e-149	3.67827e-150	-5.12304e-150	-1.0017e-150	-4.28594e-150	-7.13921e-150	-7.47615e-150	1.39706e-151	3.62846e-150	2.36801e-297
2.95958e-151	-1.44817e-151	5.78103e-151	2.71526e-151	-1.48484e-150	-7.0901e-151	1.01084e-150	-1.07315e-151	2.06651e-151	1.97086e-150	-7.75367e-152	5.76949e-151	5.38638e-151	-1.43563e-150	-5.21358e-151	-2.71042e-150	3.49069e-151	9.33166e-151	-3.7058e-152	-2.73925e-151	-9.93223e-151	-1.62115e-151	1.29736e-150	-6.44408e-152	-5.69767e-151	-1.9176e-151	-2.45982e-151	4.24411e-152	-2.73419e-150	-1.2311e-150	3.16767e-299
-1.65535e-151	-2.31893e-151	6.12998e-153	-1.87081e-152	-7.02769e-152	-1.81657e-152	-1.36561e-151	-2.44246e-152	-6.72523e-153	-4.59044e-152	5.38746e-152	3.60667e-152	-9.72448e-152	-8.80478e-152	4.53927e-153	-3.67455e-153	6.85565e-153	-1.90911e-152	-2.63664e-153	-1.50395e-151	3.84352e-153	-1.92043e-152	9.83486e-152	-6.08581e-152	-7.90162e-153	1.26753e-151	1.86702e-151	4.71117e-153	-5.15426e-152	-2.0733e-152	2.20569e-301
-4.94632e-153	2.78607e-153	2.11759e-153	-1.03034e-152	6.85267e-154	4.73292e-154	-2.06487e-153	4.0506e-153	4.53677e-153	4.9044e-153	5.14068e-153	1.44639e-152	2.16453e-153	-4.67189e-155	3.91023e-153	-1.17157e-152	1.08024e-152	3.41643e-153	-6.68932e-153	-4.82785e-153	9.82422e-154	4.78021e-153	1.8265e-153	1.6122e-153	5.41821e-153	-8.29237e-153	3.17465e-153	-2.87773e-152	-2.14745e-154	-3.24937e-153	1.77484e-303
4.41473e-154	-1.36257e-154	4.89678e-154	-5.63666e-154	1.72727e-154	1.86856e-153	-1.61433e-153	8.93421e-154	-1.42753e-153	-5.43995e-155	5.61895e-154	4.56417e-154	3.00286e-154	-2.51259e-154	-7.7794e-154	8.50032e-155	9.13466e-154	1.93548e-154	6.41917e-155	-5.02608e-154	-9.67255e-156	2.20344e-155	-4.33556e-154	-3.53593e-154	1.16954e-154	7.72438e-155	1.68727e-155	2.76974e-154	-8.66448e-154	-1.0274e-153	1.43722e-305
-1.9069e-154	2.68437e-155	2.1001e-154	-5.78368e-157	-2.89386e-155	-2.54224e-155	-7.90074e-155	-1.66992e-155	-1.0504e-155	1.13171e-154	5.31148e-155	1.3536e-155	-7.4991e-156	-5.82531e-155	-6.63883e-155	1.0609e-155	2.84578e-155	4.35818e-155	-1.63208e-156	-5.69881e-156	3.82567e-155	4.32468e-155	4.2512e-155	8.27493e-155	1.06989e-155	6.72225e-155	-2.27808e-154	2.75262e-155	-3.88204e-156	-1.40956e-155	1.85319e-307
2.84459e-157	1.51769e-156	-2.96538e-157	-1.5096e-156	-6.7433e-156	-6.9954e-156	-8.77177e-157	-6.70399e-156	5.05038e-158	8.57923e-157	3.57721e-156	6.24864e-157	-1.97549e-156	-1.05415e-156	-1.10145e-156	3.01402e-156	1.07194e-156	6.23929e-157	6.9136e-157	1.08801e-157	-8.98066e-156	1.48297e-155	2.10843e-157	8.93177e-157	2.31797e-156	1.7011e-157	8.09396e-156	-4.30137e-156	-3.62783e-157	2.01821e-156	0
-1.7804e-157	8.16354e-158	-1.21731e-157	3.51257e-158	1.14709e-157	7.07472e-158	3.09835e-157	1.56703e-157	1.59099e-157	-1.39585e-157	6.76353e-158	6.7069e-157	5.57021e-157	6.33383e-158	-3.74598e-158	9.88129e-158	-2.72737e-157	-1.10735e-156	1.36154e-157	-1.94994e-156	1.46702e-158	1.30569e-156	5.62445e-157	3.30859e-157	-1.28835e-157	9.25912e-157	-6.31755e-158	4.99997e-157	-1.01487e-157	-1.00871e-158	0
1.41865e-157	-2.53167e-158	-2.47635e-158	3.45647e-159	1.51735e-159	-1.16423e-158	1.98263e-158	-5.41266e-159	-6.92081e-159	-2.59493e-158	-1.23515e-158	9.2632e-158	-1.82074e-159	1.72503e-158	2.29783e-158	1.72378e-158	-6.5296e-159	-2.16982e-158	9.16661e-158	-2.45079e-158	-5.43086e-158	4.24519e-159	-7.39333e-158	9.87336e-159	3.99421e-158	-4.61159e-159	3.41517e-158	-7.04703e-158	-1.63912e-158	-1.39103e-158	0
-1.10532e-159	1.63149e-159	-2.55801e-160	-8.81895e-159	1.02264e-159	-3.63509e-159	1.82391e-160	-4.41868e-159	2.443e-159	-8.13154e-160	-1.67014e-159	9.18657e-161	3.3818e-160	-7.7738e-161	1.37736e-159	2.70686e-160	8.16711e-160	4.41183e-160	-2.00274e-159	2.93311e-159	-2.5055e-159	5.33299e-160	5.16471e-160	-1.16957e-159	-5.029e-160	-5.33958e-160	1.64629e-159	-4.53742e-161	-4.27762e-160	3.51186e-161	0
-8.08883e-162	-3.98506e-161	3.00446e-160	6.29437e-160	-2.96408e-160	9.2759e-160	2.4163e-160	-9.66869e-160	-4.4699e-160	7.09078e-160	9.55766e-161	-9.16782e-161	1.39209e-161	-1.63173e-160	5.92441e-161	-8.91805e-161	2.84039e-163	1.74376e-160	-8.50772e-160	-7.6171e-160	4.55383e-160	4.89772e-160	-6.02092e-161	5.26291e-160	-5.79232e-161	-4.35431e-162	-1.17796e-161	-1.33888e-161	4.33361e-162	1.26497e-159	0
-1.99758e-162	-8.49566e-162	-3.06528e-161	1.70425e-161	-8.42252e-162	-4.33937e-161	1.1646e-162	1.56045e-161	-5.43168e-163	3.01937e-161	3.22414e-161	2.92843e-161	-1.85487e-161	-1.43384e-161	-2.94929e-162	2.15999e-161	-1.03019e-160	3.53087e-161	-1.73103e-161	-4.17996e-161	6.90647e-161	-3.31734e-162	7.89214e-162	1.83016e-162	1.16421e-160	2.69413e-162	-4.76218e-161	-1.37944e-161	1.45925e-161	-2.47299e-161	0
2.49199e-163	6.37199e-164	2.883e-162	5.34657e-162	1.22619e-162	-1.59767e-163	-1.09149e-162	-3.03303e-163	-1.28342e-162	3.35499e-162	-1.94511e-162	3.03965e-163	8.6564e-163	-2.88257e-163	6.71842e-164	1.33142e-162	-5.10188e-163	7.61677e-162	1.94291e-162	8.3191e-163	2.18986e-163	-2.12908e-163	-5.2109e-163	-1.08479e-163	1.43831e-162	5.10844e-163	1.9727e-162	-5.95629e-164	2.78426e-162	5.68724e-164	0
1.49482e-163	-4.18883e-164	-1.47465e-162	-3.03458e-163	1.82316e-163	2.36168e-163	1.35593e-163	-3.68349e-163	-8.81427e-163	-6.35356e-163	-9.46518e-164	2.45531e-163	-9.73594e-164	-8.58582e-164	-8.12626e-164	2.01053e-163	-6.56621e-163	-2.00799e-163	-2.72183e-163	2.55471e-163	-1.32979e-163	2.54277e-163	2.14681e-163	1.52286e-162	-2.57184e-164	-7.29415e-164	5.78672e-165	-6.28935e-164	-7.70267e-163	-3.30618e-163	0
1.49482e-163	-4.18883e-164	-1.47465e-162	-3.03458e-163	1.82316e-163	2.36168e-163	1.35593e-163	-3.68349e-163	-8.81427e-163	-6.35356e-163	-9.46518e-164	2.45531e-163	-9.73594e-164	-8.58582e-164	-8.12626e-164	2.01053e-163	-6.56621e-163	-2.00799e-163	-2.72183e-163	2.55471e-163	-1.32979e-163	2.54277e-163	2.14681e-163	1.52286e-162	-2.57184e-164	-7.29415e-164	5.78672e-165	-6.28935e-164	-7.70267e-163	-3.30618e-163	0
1.49482e-163	-4.18883e-164	-1.47465e-162	-3.03458e-163	1.82316e-163	2.36168e-163	1.35593e-163	-3.68349e-163	-8.81427e-163	-6.35356e-163	-9.46518e-164	2.45531e-163	-9.73594e-164	-8.58582e-164	-8.12626e-164	2.01053e-163	-6.56621e-163	-2.00799e-163	-2.72183e-163	2.55471e-163	-1.32979e-163	2.54277e-163	2.14681e-163	1.52286e-162	-2.57184e-164	-7.29415e-164	5.78672e-165	-6.28935e-164	-7.70267e-163	-3.30618e-163	0
1.49482e-163	-4.18883e-164	-1.47465e-162	-3.03458e-163	1.82316e-163	2.36168e-163	1.35593e-163	-3.68349e-163	-8.81427e-163	-6.35356e-163	-9.46518e-164	2.45531e-163	-9.73594e-164	-8.58582e-164	-8.12626e-164	2.01053e-163	-6.56621e-163	-2.00799e-163	-2.72183e-163	2.55471e-163	-1.32979e-163	2.54277e-163	2.14681e-163	1.52286e-162	-2.57184e-164	-7.29415e-164	5.78672e-165	-6.28935e-164	-7.70267e-163	-3.30618e-163	0
1.49482e-163	-4.18883e-164	-1.47465e-162	-3.03458e-163	1.82316e-163	2.36168e-163	1.35593e-163	-3.68349e-163	-8.81427e-163	-6.35356e-163	-9.46518e-164	2.45531e-163	-9.73594e-164	-8.58582e-164	-8.12626e-164	2.01053e-163	-6.56621e-163	-2.00799e-163	-2.72183e-163	2.55471e-163	-1.32979e-163	2.54277e-163	2.14681e-163	1.52286e-162	-2.57184e-164	-7.29415e-164	5.78672e-165	-6.28935e-164	-7.70267e-163	-3.30618e-163	0
1.49482e-163	-4.18883e-164	-1.47465e-162	-3.03458e-163	1.82316e-163	2.36168e-163	1.35593e-163	-3.68349e-163	-8.81427e-163	-6.35356e-163	-9.46518e-164	2.45531e-163	-9.73594e-164	-8.58582e-164	-8.12626e-164	2.01053e-163	-6.56621e-163	-2.00799e-163	-2.72183e-163	2.55471e-163	-1.32979e-163	2.54277e-163	2.14681e-163	1.52286e-162	-2.57184e-164	-7.29415e-164	5.78672e-165	-6.28935e-164	-7.70267e-163	-3.30618e-163	0
1.49482e-163	-4.18883e-164	-1.47465e-162	-3.03458e-163	1.82316e-163	2.36168e-163	1.35593e-163	-3.68349e-163	-8.81427e-163	-6.35356e-163	-9.46518e-164	2.45531e-163	-9.73594e-164	-8.58582e-164	-8.12626e-164	2.01053e-163	-6.56621e-163	-2.00799e-163	-2.72183e-163	2.55471e-163	-1.32979e-163	2.54277e-163	2.14681e-163	1.52286e-162	-2.57184e-164	-7.29415e-164	5.78672e-165	-6.28935e-164	-7.70267e-163	-3.30618e-163	0
1.49482e-163	-4.18883e-164	-1.47465e-162	-3.03458e-163	1.82316e-163	2.36168e-163	1.35593e-163	-3.68349e-163	-8.81427e-163	-6.35356e-163	-9.46518e-164	2.45531e-163	-9.73594e-164	-8.58582e-164	-8.12626e-164	2.01053e-163	-6.56621e-163	-2.00799e-163	-2.72183e-163	2.55471e-163	-1.32979e-163	2.54277e-163	2.14681e-163	1.52286e-162	-2.57184e-164	-7.29415e-164	5.78672e-165	-6.28935e-164	-7.70267e-163	-3.30618e-163	0
1.49482e-163	-4.18883e-164	-1.47465e-162	-3.03458e-163	1.82316e-163	2.36168e-163	1.35593e-163	-3.68349e-163	-8.81427e-163	-6.35356e-163	-9.46518e-164	2.45531e-163	-9.73594e-164	-8.58582e-164	-8.12626e-164	2.01053e-163	-6.56621e-163	-2.00799e-163	-2.72183e-163	2.55471e-163	-1.32979e-163	2.54277e-163	2.14681e-163	1.52286e-162	-2.57184e-164	-7.29415e-164	5.78672e-165	-6.28935e-164	-7.70267e-163	-3.30618e-163	0
1.49482e-163	-4.18883e-164	-1.47465e-162	-3.03458e-163	1.82316e-163	2.36168e-163	1.35593e-163	-3.68349e-163	-8.81427e-163	-6.35356e-163	-9.46518e-164	2.45531e-163	-9.73594e-164	-8.58582e-164	-8.12626e-164	2.01053e-163	-6.56621e-163	-2.00799e-163	-2.72183e-163	2.55471e-163	-1.32979e-163	2.54277e-163	2.14681e-163	1.52286e-162	-2.57184e-164	-7.29415e-164	5.78672e-165	-6.28935e-164	-7.70267e-163	-3.30618e-163	0
1.49482e-163	-4.18883e-164	-1.47465e-162	-3.03458e-163	1.82316e-163	2.36168e-163	1.35593e-163	-3.68349e-163	-8.81427e-163	-6.35356e-163	-9.46518e-164	2.45531e-163	-9.73594e-164	-8.58582e-164	-8.12626e-164	2.01053e-163	-6.56621e-163	-2.00799e-163	-2.72183e-163	2.55471e-163	-1.32979e-163	2.54277e-163	2.14681e-163	1.52286e-162	-2.57184e-164	-7.29415e-164	5.78672e-165	-6.28935e-164	-7.70267e-163	-3.30618e-163	0
1.49482e-163	-4.18883e-164	-1.47465e-162	-3.03458e-163	1.82316e-163	2.36168e-163	1.35593e-163	-3.68349e-163	-8.81427e-163	-6.35356e-163	-9.46518e-164	2.45531e-163	-9.73594e-164	-8.58582e-164	-8.12626e-164	2.01053e-163	-6.56621e-163	-2.00799e-163	-2.72183e-163	2.55471e-163	-1.32979e-163	2.54277e-163	2.14681e-163	1.52286e-162	-2.57184e-164	-7.29415e-164	5.78672e-165	-6.28935e-164	-7.70267e-163	-3.30618e-163	0
1.49482e-163	-4.18883e-164	-1.47465e-162	-3.03458e-163	1.82316e-163	2.36168e-163	1.35593e-163	-3.68349e-163	-8.81427e-163	-6.35356e-163	-9.46518e-164	2.45531e-163	-9.73594e-164	-8.58582e-164	-8.12626e-164	2.01053e-163	-6.56621e-163	-2.00799e-163	-2.72183e-163	2.55471e-163	-1.32979e-163	2.54277e-163	2.14681e-163	1.52286e-162	-2.57184e-164	-7.29415e-164	5.78672e-165	-6.28935e-164	-7.70267e-163	-3.30618e-163	0
1.49482e-163	-4.18883e-164	-1.47465e-162	-3.03458e-163	1.82316e-163	2.36168e-163	1.35593e-163	-3.68349e-163	-8.81427e-163	-6.35356e-163	-9.46518e-164	2.45531e-163	-9.73594e-164	-8.58582e-164	-8.12626e-164	2.01053e-163	-6.56621e-163	-2.00799e-163	-2.72183e-163	2.55471e-163	-1.32979e-163	2.54277e-163	2.14681e-163	1.52286e-162	-2.57184e-164	-7.29415e-164	5.78672e-165	-6.28935e-164	-7.70267e-163	-3.30618e-163	0
1.49482e-163	-4.18883e-164	-1.47465e-162	-3.03458e-163	1.82316e-163	2.36168e-163	1.35593e-163	-3.68349e-163	-8.81427e-163	-6.35356e-163	-9.46518e-164	2.45531e-163	-9.73594e-164	-8.58582e-164	-8.12626e-164	2.01053e-163	-6.56621e-163	-2.00799e-163	-2.72183e-163	2.55471e-163	-1.32979e-163	2.54277e-163	2.14681e-163	1.52286e-162	-2.57184e-164	-7.29415e-164	5.78672e-165	-6.28935e-164	-7.70267e-163	-3.30618e-163	0
1.49482e-163	-4.18883e-164	-1.47465e-162	-3.03458e-163	1.82316e-163	2.36168e-163	1.35593e-163	-3.68349e-163	-8.81427e-163	-6.35356e-163	-9.46518e-164	2.45531e-163	-9.73594e-164	-8.58582e-164	-8.12626e-164	2.01053e-163	-6.56621e-163	-2.00799e-163	-2.72183e-163	2.55471e-163	-1.32979e-163	2.54277e-163	2.14681e-163	1.52286e-162	-2.57184e-164	-7.29415e-164	5.78672e-165	-6.28935e-164	-7.70267e-163	-3.30618e-163	0
1.49482e-163	-4.18883e-164	-1.47465e-162	-3.03458e-163	1.82316e-163	2.36168e-163	1.35593e-163	-3.68349e-163	-8.81427e-163	-6.35356e-163	-9.46518e-164	2.45531e-163	-9.73594e-164	-8.58582e-164	-8.12626e-164	2.01053e-163	-6.56621e-163	-2.00799e-163	-2.72183e-163	2.55471e-163	-1.32979e-163	2.54277e-163	2.14681e-163	1.52286e-162	-2.57184e-164	-7.29415e-164	5.78672e-165	-6.28935e-164	-7.70267e-163	-3.30618e-163	0
1.49482e-163	-4.18883e-164	-1.47465e-162	-3.03458e-163	1.82316e-163	2.36168e-163	1.35593e-163	-3.68349e-163	-8.81427e-163	-6.35356e-163	-9.46518e-164	2.45531e-163	-9.73594e-164	-8.58582e-164	-8.12626e-164	2.01053e-163	-6.56621e-163	-2.00799e-163	-2.72183e-163	2.55471e-163	-1.32979e-163	2.54277e-163	2.14681e-163	1.52286e-162	-2.57184e-164	-7.29415e-164	5.78672e-165	-6.28935e-164	-7.70267e-163	-3.30618e-163	0
1.49482e-163	-4.18883e-164	-1.47465e-162	-3.03458e-163	1.82316e-163	2.36168e-163	1.35593e-163	-3.68349e-163	-8.81427e-163	-6.35356e-163	-9.46518e-164	2.45531e-163	-9.73594e-164	-8.58582e-164	-8.12626e-164	2.01053e-163	-6.56621e-163	-2.00799e-163	-2.72183e-163	2.55471e-163	-1.32979e-163	2.54277e-163	2.14681e-163	1.52286e-162	-2.57184e-164	-7.29415e-164	5.78672e-165	-6.28935e-164	-7.70267e-163	-3.30618e-163	0
1.49482e-163	-4.18883e-164	-1.47465e-162	-3.03458e-163	1.82316e-163	2.36168e-163	1.35593e-163	-3.68349e-163	-8.81427e-163	-6.35356e-163	-9.46518e-164	2.45531e-163	-9.73594e-164	-8.58582e-164	-8.12626e-164	2.01053e-163	-6.56621e-163	-2.00799e-163	-2.72183e-163	2.55471e-163	-1.32979e-163	2.54277e-163	2.14681e-163	1.52286e-162	-2.57184e-164	-7.29415e-164	5.78672e-165	-6.28935e-164	-7.70267e-163	-3.30618e-163	0
1.49482e-163	-4.18883e-164	-1.47465e-162	-3.03458e-163	1.82316e-163	2.36168e-163	1.35593e-163	-3.68349e-163	-8.81427e-163	-6.35356e-163	-9.46518e-164	2.45531e-163	-9.73594e-164	-8.58582e-164	-8.12626e-164	2.01053e-163	-6.56621e-163	-2.00799e-163	-2.72183e-163	2.55471e-163	-1.32979e-163	2.54277e-163	2.14681e-163	1.52286e-162	-2.57184e-164	-7.29415e-164	5.78672e-165	-6.28935e-164	-7.70267e-163	-3.30618e-163	0
1.49482e-163	-4.18883e-164	-1.47465e-162	-3.03458e-163	1.82316e-163	2.36168e-163	1.35593e-163	-3.68349e-163	-8.81427e-163	-6.35356e-163	-9.46518e-164	2.45531e-163	-9.73594e-164	-8.58582e-164	-8.12626e-164	2.01053e-163	-6.56621e-163	-2.00799e-163	-2.72183e-163	2.55471e-163	-1.32979e-163	2.54277e-163	2.14681e-163	1.52286e-162	-2.57184e-164	-7.29415e-164	5.78672e-165	-6.28935e-164	-7.70267e-163	-3.30618e-163	0
1.49482e-163	-4.18883e-164	-1.47465e-162	-3.03458e-163	1.82316e-163	2.36168e-163	1.35593e-163	-3.68349e-163	-8.81427e-163	-6.35356e-163	-9.46518e-164	2.45531e-163	-9.73594e-164	-8.58582e-164	-8.12626e-164	2.01053e-163	-6.56621e-163	-2.00799e-163	-2.72183e-163	2.55471e-163	-1.32979e-163	2.54277e-163	2.14681e-163	1.52286e-162	-2.57184e-164	-7.29415e-164	5.78672e-165	-6.28935e-164	-7.70267e-163	-3.30618e-163	0
1.49482e-163	-4.18883e-164	-1.47465e-162	-3.03458e-163	1.82316e-163	2.36168e-163	1.35593e-163	-3.68349e-163	-8.81427e-163	-6.35356e-163	-9.46518e-164	2.45531e-163	-9.73594e-164	-8.58582e-164	-8.12626e-164	2.01053e-163	-6.56621e-163	-2.00799e-163	-2.72183e-163	2.55471e-163	-1.32979e-163	2.54277e-163	2.14681e-163	1.52286e-162	-2.57184e-164	-7.29415e-164	5.78672e-165	-6.28935e-164	-7.70267e-163	-3.30618e-163	0
1.49482e-163	-4.18883e-164	-1.47465e-162	-3.03458e-163	1.82316e-163	2.36168e-163	1.35593e-163	-3.68349e-163	-8.81427e-163	-6.35356e-163	-9.46518e-164	2.45531e-163	-9.73594e-164	-8.58582e-164	-8.12626e-164	2.01053e-163	-6.56621e-163	-2.00799e-163	-2.72183e-163	2.55471e-163	-1.32979e-163	2.54277e-163	2.14681e-163	1.52286e-162	-2.57184e-164	-7.29415e-164	5.78672e-165	-6.28935e-164	-7.70267e-163	-3.30618e-163	0
1.49482e-163	-4.18883e-164	-1.47465e-162	-3.03458e-163	1.82316e-163	2.36168e-163	1.35593e-163	-3.68349e-163	-8.81427e-163	-6.35356e-163	-9.46518e-164	2.45531e-163	-9.73594e-164	-8.58582e-164	-8.12626e-164	2.01053e-163	-6.56621e-163	-2.00799e-163	-2.72183e-163	2.55471e-163	-1.32979e-163	2.54277e-163	2.14681e-163	1.52286e-162	-2.57184e-164	-7.29415e-164	5.78672e-165	-6.28935e-164	-7.70267e-163	-3.30618e-163	0
1.49482e-163	-4.18883e-164	-1.47465e-162	-3.03458e-163	1.82316e-163	2.36168e-163	1.35593e-163	-3.68349e-163	-8.81427e-163	-6.35356e-163	-9.46518e-164	2.45531e-163	-9.73594e-164	-8.58582e-164	-8.12626e-164	2.01053e-163	-6.56621e-163	-2.00799e-163	-2.72183e-163	2.55471e-163	-1.32979e-163	2.54277e-163	2.14681e-163	1.52286e-162	-2.57184e-164	-7.29415e-164	5.78672e-165	-6.28935e-164	-7.70267e-163	-3.30618e-163	0
1.49482e-163	-4.18883e-164	-1.47465e-162	-3.03458e-163	1.82316e-163	2.36168e-163	1.35593e-163	-3.68349e-163	-8.81427e-163	-6.35356e-163	-9.46518e-164	2.45531e-163	-9.73594e-164	-8.58582e-164	-8.12626e-164	2.01053e-163	-6.56621e-163	-2.00799e-163	-2.72183e-163	2.55471e-163	-1.32979e-163	2.54277e-163	2.14681e-163	1.52286e-162	-2.57184e-164	-7.29415e-164	5.78672e-165	-6.28935e-164	-7.70267e-163	-3.30618e-163	0
1.49482e-163	-4.18883e-164	-1.47465e-162	-3.03458e-163	1.82316e-163	2.36168e-163	1.35593e-163	-3.68349e-163	-8.81427e-163	-6.35356e-163	-9.46518e-164	2.45531e-163	-9.73594e-164	-8.58582e-164	-8.12626e-164	2.01053e-163	-6.56621e-163	-2.00799e-163	-2.72183e-163	2.55471e-163	-1.32979e-163	2.54277e-163	2.14681e-163	1.52286e-162	-2.57184e-164	-7.29415e-164	5.78672e-165	-6.28935e-164	-7.70267e-163	-3.30618e-163	0
1.49482e-163	-4.18883e-164	-1.47465e-162	-3.03458e-163	1.82316e-163	2.36168e-163	1.35593e-163	-3.68349e-163	-8.81427e-163	-6.35356e-163	-9.46518e-164	2.45531e-163	-9.73594e-164	-8.58582e-164	-8.12626e-164	2.01053e-163	-6.56621e-163	-2.00799e-163	-2.72183e-163	2.55471e-163	-1.32979e-163	2.54277e-163	2.14681e-163	1.52286e-162	-2.57184e-164	-7.29415e-164	5.78672e-165	-6.28935e-164	-7.70267e-163	-3.30618e-163	0
1.49482e-163	-4.18883e-164	-1.47465e-162	-3.03458e-163	1.82316e-163	2.36168e-163	1.35593e-163	-3.68349e-163	-8.81427e-163	-6.35356e-163	-9.46518e-164	2.45531e-163	-9.73594e-164	-8.58582e-164	-8.12626e-164	2.01053e-163	-6.56621e-163	-2.00799e-163	-2.72183e-163	2.55471e-163	-1.32979e-163	2.54277e-163	2.14681e-163	1.52286e-162	-2.57184e-164	-7.29415e-164	5.78672e-165	-6.28935e-164	-7.70267e-163	-3.30618e-163	0
1.49482e-163	-4.18883e-164	-1.47465e-162	-3.03458e-163	1.82316e-163	2.36168e-163	1.35593e-163	-3.68349e-163	-8.81427e-163	-6.35356e-163	-9.46518e-164	2.45531e-163	-9.73594e-164	-8.58582e-164	-8.12626e-164	2.01053e-163	-6.56621e-163	-2.00799e-163	-2.72183e-163	2.55471e-163	-1.32979e-163	2.54277e-163	2.14681e-163	1.52286e-162	-2.57184e-164	-7.29415e-164	5.78672e-165	-6.28935e-164	-7.70267e-163	-3.30618e-163	0
1.49482e-163	-4.18883e-164	-1.47465e-162	-3.03458e-163	1.82316e-163	2.36168e-163	1.35593e-163	-3.68349e-163	-8.81427e-163	-6.35356e-163	-9.46518e-164	2.45531e-163	-9.73594e-164	-8.58582e-164	-8.12626e-164	2.01053e-163	-6.56621e-163	-2.00799e-163	-2.72183e-163	2.55471e-163	-1.32979e-163	2.54277e-163	2.14681e-163	1.52286e-162	-2.57184e-164	-7.29415e-164	5.78672e-165	-6.28935e-164	-7.70267e-163	-3.30618e-163	0
1.49482e-163	-4.18883e-164	-1.47465e-162	-3.03458e-163	1.82316e-163	2.36168e-163	1.35593e-163	-3.68349e-163	-8.81427e-163	-6.35356e-163	-9.46518e-164	2.45531e-163	-9.73594e-164	-8.58582e-164	-8.12626e-164	2.01053e-163	-6.56621e-163	-2.00799e-163	-2.72183e-163	2.55471e-163	-1.32979e-163	2.54277e-163	2.14681e-163	1.52286e-162	-2.57184e-164	-7.29415e-164	5.78672e-165	-6.28935e-164	-7.70267e-163	-3.30618e-163	0
1.49482e-163	-4.18883e-164	-1.47465e-162	-3.03458e-163	1.82316e-163	2.36168e-163	1.35593e-163	-3.68349e-163	-8.81427e-163	-6.35356e-163	-9.46518e-164	2.45531e-163	-9.73594e-164	-8.58582e-164	-8.12626e-164	2.01053e-163	-6.56621e-163	-2.00799e-163	-2.72183e-163	2.55471e-163	-1.32979e-163	2.54277e-163	2.14681e-163	1.52286e-162	-2.57184e-164	-7.29415e-164	5.78672e-165	-6.28935e-164	-7.70267e-163	-3.30618e-163	0
1.49482e-163	-4.18883e-164	-1.47465e-162	-3.03458e-163	1.82316e-163	2.36168e-163	1.35593e-163	-3.68349e-163	-8.81427e-163	-6.35356e-163	-9.46518e-164	2.45531e-163	-9.73594e-164	-8.58582e-164	-8.12626e-164	2.01053e-163	-6.56621e-163	-2.00799e-163	-2.72183e-163	2.55471e-163	-1.32979e-163	2.54277e-163	2.14681e-163	1.52286e-162	-2.57184e-164	-7.29415e-164	5.78672e-165	-6.28935e-164	-7.70267e-163	-3.30618e-163	0
1.49482e-163	-4.18883e-164	-1.47465e-162	-3.03458e-163	1.82316e-163	2.36168e-163	1.35593e-163	-3.68349e-163	-8.81427e-163	-6.35356e-163	-9.46518e-164	2.45531e-163	-9.73594e-164	-8.58582e-164	-8.12626e-164	2.01053e-163	-6.56621e-163	-2.00799e-163	-2.72183e-163	2.55471e-163	-1.32979e-163	2.54277e-163	2.14681e-163	1.52286e-162	-2.57184e-164	-7.29415e-164	5.78672e-165	-6.28935e-164	-7.70267e-163	-3.30618e-163	0
1.49482e-163	-4.18883e-164	-1.47465e-162	-3.03458e-163	1.82316e-163	2.36168e-163	1.35593e-163	-3.68349e-163	-8.81427e-163	-6.35356e-163	-9.46518e-164	2.45531e-163	-9.73594e-164	-8.58582e-164	-8.12626e-164	2.01053e-163	-6.56621e-163	-2.00799e-163	-2.72183e-163	2.55471e-163	-1.32979e-163	2.54277e-163	2.14681e-163	1.52286e-162	-2.57184e-164	-7.29415e-164	5.78672e-165	-6.28935e-164	-7.70267e-163	-3.30618e-163	0
1.49482e-163	-4.18883e-164	-1.47465e-162	-3.03458e-163	1.82316e-163	2.36168e-163	1.35593e-163	-3.68349e-163	-8.81427e-163	-6.35356e-163	-9.46518e-164	2.45531e-163	-9.73594e-164	-8.58582e-164	-8.12626e-164	2.01053e-163	-6.56621e-163	-2.00799e-163	-2.72183e-163	2.55471e-163	-1.32979e-163	2.54277e-163	2.14681e-163	1.52286e-162	-2.57184e-164	-7.29415e-164	5.78672e-165	-6.28935e-164	-7.70267e-163	-3.30618e-163	0
1.49482e-163	-4.18883e-164	-1.47465e-162	-3.03458e-163	1.82316e-163	2.36168e-163	1.35593e-163	-3.68349e-163	-8.81427e-163	-6.35356e-163	-9.46518e-164	2.45531e-163	-9.73594e-164	-8.58582e-164	-8.12626e-164	2.01053e-163	-6.56621e-163	-2.00799e-163	-2.72183e-163	2.55471e-163	-1.32979e-163	2.54277e-163	2.14681e-163	1.52286e-162	-2.57184e-164	-7.29415e-164	5.78672e-165	-6.28935e-164	-7.70267e-163	-3.30618e-163	0
1.49482e-163	-4.18883e-164	-1.47465e-162	-3.03458e-163	1.82316e-163	2.36168e-163	1.35593e-163	-3.68349e-163	-8.81427e-163	-6.35356e-163	-9.46518e-164	2.45531e-163	-9.73594e-164	-8.58582e-164	-8.12626e-164	2.01053e-163	-6.56621e-163	-2.00799e-163	-2.72183e-163	2.55471e-163	-1.32979e-163	2.54277e-163	2.14681e-163	1.52286e-162	-2.57184e-164	-7.29415e-164	5.78672e-165	-6.28935e-164	-7.70267e-163	-3.30618e-163	0
1.49482e-163	-4.18883e-164	-1.47465e-162	-3.03458e-163	1.82316e-163	2.36168e-163	1.35593e-163	-3.68349e-163	-8.81427e-163	-6.35356e-163	-9.46518e-164	2.45531e-163	-9.73594e-164	-8.58582e-164	-8.12626e-164	2.01053e-163	-6.56621e-163	-2.00799e-163	-2.72183e-163	2.55471e-163	-1.32979e-163	2.54277e-163	2.14681e-163	1.52286e-162	-2.57184e-164	-7.29415e-164	5.78672e-165	-6.28935e-164	-7.70267e-163	-3.30618e-163	0
1.49482e-163	-4.18883e-164	-1.47465e-162	-3.03458e-163	1.82316e-163	2.36168e-163	1.35593e-163	-3.68349e-163	-8.81427e-163	-6.35356e-163	-9.46518e-164	2.45531e-163	-9.73594e-164	-8.58582e-164	-8.12626e-164	2.01053e-163	-6.56621e-163	-2.00799e-163	-2.72183e-163	2.55471e-163	-1.32979e-163	2.54277e-163	2.14681e-163	1.52286e-162	-2.57184e-164	-7.29415e-164	5.78672e-165	-6.28935e-164	-7.70267e-163	-3.30618e-163	0
1.49482e-163	-4.18883e-164	-1.47465e-162	-3.03458e-163	1.82316e-163	2.36168e-163	1.35593e-163	-3.68349e-163	-8.81427e-163	-6.35356e-163	-9.46518e-164	2.45531e-163	-9.73594e-164	-8.58582e-164	-8.12626e-164	2.01053e-163	-6.56621e-163	-2.00799e-163	-2.72183e-163	2.55471e-163	-1.32979e-163	2.54277e-163	2.14681e-163	1.52286e-162	-2.57184e-164	-7.29415e-164	5.78672e-165	-6.28935e-164	-7.70267e-163	-3.30618e-163	0
1.49482e-163	-4.18883e-164	-1.47465e-162	-3.03458e-163	1.82316e-163	2.36168e-163	1.35593e-163	-3.68349e-163	-8.81427e-163	-6.35356e-163	-9.46518e-164	2.45531e-163	-9.73594e-164	-8.58582e-164	-8.12626e-164	2.01053e-163	-6.56621e-163	-2.00799e-163	-2.72183e-163	2.55471e-163	-1.32979e-163	2.54277e-163	2.14681e-163	1.52286e-162	-2.57184e-164	-7.29415e-164	5.78672e-165	-6.28935e-164	-7.70267e-163	-3.30618e-163	0
1.49482e-163	-4.18883e-164	-1.47465e-162	-3.03458e-163	1.82316e-163	2.36168e-163	1.35593e-163	-3.68349e-163	-8.81427e-163	-6.35356e-163	-9.46518e-164	2.45531e-163	-9.73594e-164	-8.58582e-164	-8.12626e-164	2.01053e-163	-6.56621e-163	-2.00799e-163	-2.72183e-163	2.55471e-163	-1.32979e-163	2.54277e-163	2.14681e-163	1.52286e-162	-2.57184e-164	-7.29415e-164	5.78672e-165	-6.28935e-164	-7.70267e-163	-3.30618e-163	0
1.49482e-163	-4.18883e-164	-1.47465e-162	-3.03458e-163	1.82316e-163	2.36168e-163	1.35593e-163	-3.68349e-163	-8.81427e-163	-6.35356e-163	-9.46518e-164	2.45531e-163	-9.73594e-164	-8.58582e-164	-8.12626e-164	2.01053e-163	-6.56621e-163	-2.00799e-163	-2.72183e-163	2.55471e-163	-1.32979e-163	2.54277e-163	2.14681e-163	1.52286e-162	-2.57184e-164	-7.29415e-164	5.78672e-165	-6.28935e-164	-7.70267e-163	-3.30618e-163	0
1.49482e-163	-4.18883e-164	-1.47465e-162	-3.03458e-163	1.82316e-163	2.36168e-163	1.35593e-163	-3.68349e-163	-8.81427e-163	-6.35356e-163	-9.46518e-164	2.45531e-163	-9.73594e-164	-8.58582e-164	-8.12626e-164	2.01053e-163	-6.56621e-163	-2.00799e-163	-2.72183e-163	2.55471e-163	-1.32979e-163	2.54277e-163	2.14681e-163	1.52286e-162	-2.57184e-164	-7.29415e-164	5.78672e-165	-6.28935e-164	-7.70267e-163	-3.30618e-163	0
1.49482e-163	-4.18883e-164	-1.47465e-162	-3.03458e-163	1.82316e-163	2.36168e-163	1.35593e-163	-3.68349e-163	-8.81427e-163	-6.35356e-163	-9.46518e-164	2.45531e-163	-9.73594e-164	-8.58582e-164	-8.12626e-164	2.01053e-163	-6.56621e-163	-2.00799e-163	-2.72183e-163	2.55471e-163	-1.32979e-163	2.54277e-163	2.14681e-163	1.52286e-162	-2.57184e-164	-7.29415e-164	5.78672e-165	-6.28935e-164	-7.70267e-163	-3.30618e-163	0
1.49482e-163	-4.18883e-164	-1.47465e-162	-3.03458e-163	1.82316e-163	2.36168e-163	1.35593e-163	-3.68349e-163	-8.81427e-163	-6.35356e-163	-9.46518e-164	2.45531e-163	-9.73594e-164	-8.58582e-164	-8.12626e-164	2.01053e-163	-6.56621e-163	-2.00799e-163	-2.72183e-163	2.55471e-163	-1.32979e-163	2.54277e-163	2.14681e-163	1.52286e-162	-2.57184e-164	-7.29415e-164	5.78672e-165	-6.28935e-164	-7.70267e-163	-3.30618e-163	0
1.49482e-163	-4.18883e-164	-1.47465e-162	-3.03458e-163	1.82316e-163	2.36168e-163	1.35593e-163	-3.68349e-163	-8.81427e-163	-6.35356e-163	-9.46518e-164	2.45531e-163	-9.73594e-164	-8.58582e-164	-8.12626e-164	2.01053e-163	-6.56621e-163	-2.00799e-163	-2.72183e-163	2.55471e-163	-1.32979e-163	2.54277e-163	2.14681e-163	1.52286e-162	-2.57184e-164	-7.29415e-164	5.78672e-165	-6.28935e-164	-7.70267e-163	-3.30618e-163	0
1.49482e-163	-4.18883e-164	-1.47465e-162	-3.03458e-163	1.82316e-163	2.36168e-163	1.35593e-163	-3.68349e-163	-8.81427e-163	-6.35356e-163	-9.46518e-164	2.45531e-163	-9.73594e-164	-8.58582e-164	-8.12626e-164	2.01053e-163	-6.56621e-163	-2.00799e-163	-2.72183e-163	2.55471e-163	-1.32979e-163	2.54277e-163	2.14681e-163	1.52286e-162	-2.57184e-164	-7.29415e-164	5.78672e-165	-6.28935e-164	-7.70267e-163	-3.30618e-163	0
1.49482e-163	-4.18883e-164	-1.47465e-162	-3.03458e-163	1.82316e-163	2.36168e-163	1.35593e-163	-3.68349e-163	-8.81427e-163	-6.35356e-163	-9.46518e-164	2.45531e-163	-9.73594e-164	-8.58582e-164	-8.12626e-164	2.01053e-163	-6.56621e-163	-2.00799e-163	-2.72183e-163	2.55471e-163	-1.32979e-163	2.54277e-163	2.14681e-163	1.52286e-162	-2.57184e-164	-7.29415e-164	5.78672e-165	-6.28935e-164	-7.70267e-163	-3.30618e-163	0
1.49482e-163	-4.18883e-164	-1.47465e-162	-3.03458e-163	1.82316e-163	2.36168e-163	1.35593e-163	-3.68349e-163	-8.81427e-163	-6.35356e-163	-9.46518e-164	2.45531e-163	-9.73594e-164	-8.58582e-164	-8.12626e-164	2.01053e-163	-6.56621e-163	-2.00799e-163	-2.72183e-163	2.55471e-163	-1.32979e-163	2.54277e-163	2.14681e-163	1.52286e-162	-2.57184e-164	-7.29415e-164	5.78672e-165	-6.28935e-164	-7.70267e-163	-3.30618e-163	0
1.49482e-163	-4.18883e-164	-1.47465e-162	-3.03458e-163	1.82316e-163	2.36168e-163	1.35593e-163	-3.68349e-163	-8.81427e-163	-6.35356e-163	-9.46518e-164	2.45531e-163	-9.73594e-164	-8.58582e-164	-8.12626e-164	2.01053e-163	-6.56621e-163	-2.00799e-163	-2.72183e-163	2.55471e-163	-1.32979e-163	2.54277e-163	2.14681e-163	1.52286e-162	-2.57184e-164	-7.29415e-164	5.78672e-165	-6.28935e-164	-7.70267e-163	-3.30618e-163	0
1.49482e-163	-4.18883e-164	-1.47465e-162	-3.03458e-163	1.82316e-163	2.36168e-163	1.35593e-163	-3.68349e-163	-8.81427e-163	-6.35356e-163	-9.46518e-164	2.45531e-163	-9.73594e-164	-8.58582e-164	-8.12626e-164	2.01053e-163	-6.56621e-163	-2.00799e-163	-2.72183e-163	2.55471e-163	-1.32979e-163	2.54277e-163	2.14681e-163	1.52286e-162	-2.57184e-164	-7.29415e-164	5.78672e-165	-6.28935e-164	-7.70267e-163	-3.30618e-163	0
1.49482e-163	-4.18883e-164	-1.47465e-162	-3.03458e-163	1.82316e-163	2.36168e-163	1.35593e-163	-3.68349e-163	-8.81427e-163	-6.35356e-163	-9.46518e-164	2.45531e-163	-9.73594e-164	-8.58582e-164	-8.12626e-164	2.01053e-163	-6.56621e-163	-2.00799e-163	-2.72183e-163	2.55471e-163	-1.32979e-163	2.54277e-163	2.14681e-163	1.52286e-162	-2.57184e-164	-7.29415e-164	5.78672e-165	-6.28935e-164	-7.70267e-163	-3.30618e-163	0
1.49482e-163	-4.18883e-164	-1.47465e-162	-3.03458e-163	1.82316e-163	2.36168e-163	1.35593e-163	-3.68349e-163	-8.81427e-163	-6.35356e-163	-9.46518e-164	2.45531e-163	-9.73594e-164	-8.58582e-164	-8.12626e-164	2.01053e-163	-6.56621e-163	-2.00799e-163	-2.72183e-163	2.55471e-163	-1.32979e-163	2.54277e-163	2.14681e-163	1.52286e-162	-2.57184e-164	-7.29415e-164	5.78672e-165	-6.28935e-164	-7.70267e-163	-3.30618e-163	0
1.49482e-163	-4.18883e-164	-1.47465e-162	-3.03458e-163	1.82316e-163	2.36168e-163	1.35593e-163	-3.68349e-163	-8.81427e-163	-6.35356e-163	-9.46518e-164	2.45531e-163	-9.73594e-164	-8.58582e-164	-8.12626e-164	2.01053e-163	-6.56621e-163	-2.00799e-163	-2.72183e-163	2.55471e-163	-1.32979e-163	2.54277e-163	2.14681e-163	1.52286e-162	-2.57184e-164	-7.29415e-164	5.78672e-165	-6.28935e-164	-7.70267e-163	-3.30618e-163	0
1.49482e-163	-4.18883e-164	-1.47465e-162	-3.03458e-163	1.82316e-163	2.36168e-163	1.35593e-163	-3.68349e-163	-8.81427e-163	-6.35356e-163	-9.46518e-164	2.45531e-163	-9.73594e-164	-8.58582e-164	-8.12626e-164	2.01053e-163	-6.56621e-163	-2.00799e-163	-2.72183e-163	2.55471e-163	-1.32979e-163	2.54277e-163	2.14681e-163	1.52286e-162	-2.57184e-164	-7.29415e-164	5.78672e-165	-6.28935e-164	-7.70267e-163	-3.30618e-163	0
1.49482e-163	-4.18883e-164	-1.47465e-162	-3.03458e-163	1.82316e-163	2.36168e-163	1.35593e-163	-3.68349e-163	-8.81427e-163	-6.35356e-163	-9.46518e-164	2.45531e-163	-9.73594e-164	-8.58582e-164	-8.12626e-164	2.01053e-163	-6.56621e-163	-2.00799e-163	-2.72183e-163	2.55471e-163	-1.32979e-163	2.54277e-163	2.14681e-163	1.52286e-162	-2.57184e-164	-7.29415e-164	5.78672e-165	-6.28935e-164	-7.70267e-163	-3.30618e-163	0
1.49482e-163	-4.18883e-164	-1.47465e-162	-3.03458e-163	1.82316e-163	2.36168e-163	1.35593e-163	-3.68349e-163	-8.81427e-163	-6.35356e-163	-9.46518e-164	2.45531e-163	-9.73594e-164	-8.58582e-164	-8.12626e-164	2.01053e-163	-6.56621e-163	-2.00799e-163	-2.72183e-163	2.55471e-163	-1.32979e-163	2.54277e-163	2.14681e-163	1.52286e-162	-2.57184e-164	-7.29415e-164	5.78672e-165	-6.28935e-164	-7.70267e-163	-3.30618e-163	0
1.49482e-163	-4.18883e-164	-1.47465e-162	-3.03458e-163	1.82316e-163	2.36168e-163	1.35593e-163	-3.68349e-163	-8.81427e-163	-6.35356e-163	-9.46518e-164	2.45531e-163	-9.73594e-164	-8.58582e-164	-8.12626e-164	2.01053e-163	-6.56621e-163	-2.00799e-163	-2.72183e-163	2.55471e-163	-1.32979e-163	2.54277e-163	2.14681e-163	1.52286e-162	-2.57184e-164	-7.29415e-164	5.78672e-165	-6.28935e-164	-7.70267e-163	-3.30618e-163	0
1.49482e-163	-4.18883e-164	-1.47465e-162	-3.03458e-163	1.82316e-163	2.36168e-163	1.35593e-163	-3.68349e-163	-8.81427e-163	-6.35356e-163	-9.46518e-164	2.45531e-163	-9.73594e-164	-8.58582e-164	-8.12626e-164	2.01053e-163	-6.56621e-163	-2.00799e-163	-2.72183e-163	2.55471e-163	-1.32979e-163	2.54277e-163	2.14681e-163	1.52286e-162	-2.57184e-164	-7.29415e-164	5.78672e-165	-6.28935e-164	-7.70267e-163	-3.30618e-163	0
1.49482e-163	-4.18883e-164	-1.47465e-162	-3.03458e-163	1.82316e-163	2.36168e-163	1.35593e-163	-3.68349e-163	-8.81427e-163	-6.35356e-163	-9.46518e-164	2.45531e-163	-9.73594e-164	-8.58582e-164	-8.12626e-164	2.01053e-163	-6.56621e-163	-2.00799e-163	-2.72183e-163	2.55471e-163	-1.32979e-163	2.54277e-163	2.14681e-163	1.52286e-162	-2.57184e-164	-7.29415e-164	5.78672e-165	-6.28935e-164	-7.70267e-163	-3.30618e-163	0
1.49482e-163	-4.18883e-164	-1.47465e-162	-3.03458e-163	1.82316e-163	2.36168e-163	1.35593e-163	-3.68349e-163	-8.81427e-163	-6.35356e-163	-9.46518e-164	2.45531e-163	-9.73594e-164	-8.58582e-164	-8.12626e-164	2.01053e-163	-6.56621e-163	-2.00799e-163	-2.72183e-163	2.55471e-163	-1.32979e-163	2.54277e-163	2.14681e-163	1.52286e-162	-2.57184e-164	-7.29415e-164	5.78672e-165	-6.28935e-164	-7.70267e-163	-3.30618e-163	0
1.49482e-163	-4.18883e-164	-1.47465e-162	-3.03458e-163	1.82316e-163	2.36168e-163	1.35593e-163	-3.68349e-163	-8.81427e-163	-6.35356e-163	-9.46518e-164	2.45531e-163	-9.73594e-164	-8.58582e-164	-8.12626e-164	2.01053e-163	-6.56621e-163	-2.00799e-163	-2.72183e-163	2.55471e-163	-1.32979e-163	2.54277e-163	2.14681e-163	1.52286e-162	-2.57184e-164	-7.29415e-164	5.78672e-165	-6.28935e-164	-7.70267e-163	-3.30618e-163	0
1.49482e-163	-4.18883e-164	-1.47465e-162	-3.03458e-163	1.82316e-163	2.36168e-163	1.35593e-163	-3.68349e-163	-8.81427e-163	-6.35356e-163	-9.46518e-164	2.45531e-163	-9.73594e-164	-8.58582e-164	-8.12626e-164	2.01053e-163	-6.56621e-163	-2.00799e-163	-2.72183e-163	2.55471e-163	-1.32979e-163	2.54277e-163	2.14681e-163	1.52286e-162	-2.57184e-164	-7.29415e-164	5.78672e-165	-6.28935e-164	-7.70267e-163	-3.30618e-163	0
1.49482e-163	-4.18883e-164	-1.47465e-162	-3.03458e-163	1.82316e-163	2.36168e-163	1.35593e-163	-3.68349e-163	-8.81427e-163	-6.35356e-163	-9.46518e-164	2.45531e-163	-9.73594e-164	-8.58582e-164	-8.12626e-164	2.01053e-163	-6.56621e-163	-2.00799e-163	-2.72183e-163	2.55471e-163	-1.32979e-163	2.54277e-163	2.14681e-163	1.52286e-162	-2.57184e-164	-7.29415e-164	5.78672e-165	-6.28935e-164	-7.70267e-163	-3.30618e-163	0
1.49482e-163	-4.18883e-164	-1.47465e-162	-3.03458e-163	1.82316e-163	2.36168e-163	1.35593e-163	-3.68349e-163	-8.81427e-163	-6.35356e-163	-9.46518e-164	2.45531e-163	-9.73594e-164	-8.58582e-164	-8.12626e-164	2.01053e-163	-6.56621e-163	-2.00799e-163	-2.72183e-163	2.55471e-163	-1.32979e-163	2.54277e-163	2.14681e-163	1.52286e-162	-2.57184e-164	-7.29415e-164	5.78672e-165	-6.28935e-164	-7.70267e-163	-3.30618e-163	0
1.49482e-163	-4.18883e-164	-1.47465e-162	-3.03458e-163	1.82316e-163	2.36168e-163	1.35593e-163	-3.68349e-163	-8.81427e-163	-6.35356e-163	-9.46518e-164	2.45531e-163	-9.73594e-164	-8.58582e-164	-8.12626e-164	2.01053e-163	-6.56621e-163	-2.00799e-163	-2.72183e-163	2.55471e-163	-1.32979e-163	2.54277e-163	2.14681e-163	1.52286e-162	-2.57184e-164	-7.29415e-164	5.78672e-165	-6.28935e-164	-7.70267e-163	-3.30618e-163	0
1.49482e-163	-4.18883e-164	-1.47465e-162	-3.03458e-163	1.82316e-163	2.36168e-163	1.35593e-163	-3.68349e-163	-8.81427e-163	-6.35356e-163	-9.46518e-164	2.45531e-163	-9.73594e-164	-8.58582e-164	-8.12626e-164	2.01053e-163	-6.56621e-163	-2.00799e-163	-2.72183e-163	2.55471e-163	-1.32979e-163	2.54277e-163	2.14681e-163	1.52286e-162	-2.57184e-164	-7.29415e-164	5.78672e-165	-6.28935e-164	-7.70267e-163	-3.30618e-163	0
1.49482e-163	-4.18883e-164	-1.47465e-162	-3.03458e-163	1.82316e-163	2.36168e-163	1.35593e-163	-3.68349e-163	-8.81427e-163	-6.35356e-163	-9.46518e-164	2.45531e-163	-9.73594e-164	-8.58582e-164	-8.12626e-164	2.01053e-163	-6.56621e-163	-2.00799e-163	-2.72183e-163	2.55471e-163	-1.32979e-163	2.54277e-163	2.14681e-163	1.52286e-162	-2.57184e-164	-7.29415e-164	5.78672e-165	-6.28935e-164	-7.70267e-163	-3.30618e-163	0
1.49482e-163	-4.18883e-164	-1.47465e-162	-3.03458e-163	1.82316e-163	2.36168e-163	1.35593e-163	-3.68349e-163	-8.81427e-163	-6.35356e-163	-9.46518e-164	2.45531e-163	-9.73594e-164	-8.58582e-164	-8.12626e-164	2.01053e-163	-6.56621e-163	-2.00799e-163	-2.72183e-163	2.55471e-163	-1.32979e-163	2.54277e-163	2.14681e-163	1.52286e-162	-2.57184e-164	-7.29415e-164	5.78672e-165	-6.28935e-164	-7.70267e-163	-3.30618e-163	0
1.49482e-163	-4.18883e-164	-1.47465e-162	-3.03458e-163	1.82316e-163	2.36168e-163	1.35593e-163	-3.68349e-163	-8.81427e-163	-6.35356e-163	-9.46518e-164	2.45531e-163	-9.73594e-164	-8.58582e-164	-8.12626e-164	2.01053e-163	-6.56621e-163	-2.00799e-163	-2.72183e-163	2.55471e-163	-1.32979e-163	2.54277e-163	2.14681e-163	1.52286e-162	-2.57184e-164	-7.29415e-164	5.78672e-165	-6.28935e-164	-7.70267e-163	-3.30618e-163	0
1.49482e-163	-4.18883e-164	-1.47465e-162	-3.03458e-163	1.82316e-163	2.36168e-163	1.35593e-163	-3.68349e-163	-8.81427e-163	-6.35356e-163	-9.46518e-164	2.45531e-163	-9.73594e-164	-8.58582e-164	-8.12626e-164	2.01053e-163	-6.56621e-163	-2.00799e-163	-2.72183e-163	2.55471e-163	-1.32979e-163	2.54277e-163	2.14681e-163	1.52286e-162	-2.57184e-164	-7.29415e-164	5.78672e-165	-6.28935e-164	-7.70267e-163	-3.30618e-163	0
1.49482e-163	-4.18883e-164	-1.47465e-162	-3.03458e-163	1.82316e-163	2.36168e-163	1.35593e-163	-3.68349e-163	-8.81427e-163	-6.35356e-163	-9.46518e-164	2.45531e-163	-9.73594e-164	-8.58582e-164	-8.12626e-164	2.01053e-163	-6.56621e-163	-2.00799e-163	-2.72183e-163	2.55471e-163	-1.32979e-163	2.54277e-163	2.14681e-163	1.52286e-162	-2.57184e-164	-7.29415e-164	5.78672e-165	-6.28935e-164	-7.70267e-163	-3.30618e-163	0
1.49482e-163	-4.18883e-164	-1.47465e-162	-3.03458e-163	1.82316e-163	2.36168e-163	1.35593e-163	-3.68349e-163	-8.81427e-163	-6.35356e-163	-9.46518e-164	2.45531e-163	-9.73594e-164	-8.58582e-164	-8.12626e-164	2.01053e-163	-6.56621e-163	-2.00799e-163	-2.72183e-163	2.55471e-163	-1.32979e-163	2.54277e-163	2.14681e-163	1.52286e-162	-2.57184e-164	-7.29415e-164	5.78672e-165	-6.28935e-164	-7.70267e-163	-3.30618e-163	0
1.49482e-163	-4.18883e-164	-1.47465e-162	-3.03458e-163	1.82316e-163	2.36168e-163	1.35593e-163	-3.68349e-163	-8.81427e-163	-6.35356e-163	-9.46518e-164	2.45531e-163	-9.73594e-164	-8.58582e-164	-8.12626e-164	2.01053e-163	-6.56621e-163	-2.00799e-163	-2.72183e-163	2.55471e-163	-1.32979e-163	2.54277e-163	2.14681e-163	1.52286e-162	-2.57184e-164	-7.29415e-164	5.78672e-165	-6.28935e-164	-7.70267e-163	-3.30618e-163	0
1.49482e-163	-4.18883e-164	-1.47465e-162	-3.03458e-163	1.82316e-163	2.36168e-163	1.35593e-163	-3.68349e-163	-8.81427e-163	-6.35356e-163	-9.46518e-164	2.45531e-163	-9.73594e-164	-8.58582e-164	-8.12626e-164	2.01053e-163	-6.56621e-163	-2.00799e-163	-2.72183e-163	2.55471e-163	-1.32979e-163	2.54277e-163	2.14681e-163	1.52286e-162	-2.57184e-164	-7.29415e-164	5.78672e-165	-6.28935e-164	-7.70267e-163	-3.30618e-163	0
1.49482e-163	-4.18883e-164	-1.47465e-162	-3.03458e-163	1.82316e-163	2.36168e-163	1.35593e-163	-3.68349e-163	-8.81427e-163	-6.35356e-163	-9.46518e-164	2.45531e-163	-9.73594e-164	-8.58582e-164	-8.12626e-164	2.01053e-163	-6.56621e-163	-2.00799e-163	-2.72183e-163	2.55471e-163	-1.32979e-163	2.54277e-163	2.14681e-163	1.52286e-162	-2.57184e-164	-7.29415e-164	5.78672e-165	-6.28935e-164	-7.70267e-163	-3.30618e-163	0
1.49482e-163	-4.18883e-164	-1.47465e-162	-3.03458e-163	1.82316e-163	2.36168e-163	1.35593e-163	-3.68349e-163	-8.81427e-163	-6.35356e-163	-9.46518e-164	2.45531e-163	-9.73594e-164	-8.58582e-164	-8.12626e-164	2.01053e-163	-6.56621e-163	-2.00799e-163	-2.72183e-163	2.55471e-163	-1.32979e-163	2.54277e-163	2.14681e-163	1.52286e-162	-2.57184e-164	-7.29415e-164	5.78672e-165	-6.28935e-164	-7.70267e-163	-3.30618e-163	0
1.49482e-163	-4.18883e-164	-1.47465e-162	-3.03458e-163	1.82316e-163	2.36168e-163	1.35593e-163	-3.68349e-163	-8.81427e-163	-6.35356e-163	-9.46518e-164	2.45531e-163	-9.73594e-164	-8.58582e-164	-8.12626e-164	2.01053e-163	-6.56621e-163	-2.00799e-163	-2.72183e-163	2.55471e-163	-1.32979e-163	2.54277e-163	2.14681e-163	1.52286e-162	-2.57184e-164	-7.29415e-164	5.78672e-165	-6.28935e-164	-7.70267e-163	-3.30618e-163	0
1.49482e-163	-4.18883e-164	-1.47465e-162	-3.03458e-163	1.82316e-163	2.36168e-163	1.35593e-163	-3.68349e-163	-8.81427e-163	-6.35356e-163	-9.46518e-164	2.45531e-163	-9.73594e-164	-8.58582e-164	-8.12626e-164	2.01053e-163	-6.56621e-163	-2.00799e-163	-2.72183e-163	2.55471e-163	-1.32979e-163	2.54277e-163	2.14681e-163	1.52286e-162	-2.57184e-164	-7.29415e-164	5.78672e-165	-6.28935e-164	-7.70267e-163	-3.30618e-163	0
1.49482e-163	-4.18883e-164	-1.47465e-162	-3.03458e-163	1.82316e-163	2.36168e-163	1.35593e-163	-3.68349e-163	-8.81427e-163	-6.35356e-163	-9.46518e-164	2.45531e-163	-9.73594e-164	-8.58582e-164	-8.12626e-164	2.01053e-163	-6.56621e-163	-2.00799e-163	-2.72183e-163	2.55471e-163	-1.32979e-163	2.54277e-163	2.14681e-163	1.52286e-162	-2.57184e-164	-7.29415e-164	5.78672e-165	-6.28935e-164	-7.70267e-163	-3.30618e-163	0
1.49482e-163	-4.18883e-164	-1.47465e-162	-3.03458e-163	1.82316e-163	2.36168e-163	1.35593e-163	-3.68349e-163	-8.81427e-163	-6.35356e-163	-9.46518e-164	2.45531e-163	-9.73594e-164	-8.58582e-164	-8.12626e-164	2.01053e-163	-6.56621e-163	-2.00799e-163	-2.72183e-163	2.55471e-163	-1.32979e-163	2.54277e-163	2.14681e-163	1.52286e-162	-2.57184e-164	-7.29415e-164	5.78672e-165	-6.28935e-164	-7.70267e-163	-3.30618e-163	0
1.49482e-163	-4.18883e-164	-1.47465e-162	-3.03458e-163	1.82316e-163	2.36168e-163	1.35593e-163	-3.68349e-163	-8.81427e-163	-6.35356e-163	-9.46518e-164	2.45531e-163	-9.73594e-164	-8.58582e-164	-8.12626e-164	2.01053e-163	-6.56621e-163	-2.00799e-163	-2.72183e-163	2.55471e-163	-1.32979e-163	2.54277e-163	2.14681e-163	1.52286e-162	-2.57184e-164	-7.29415e-164	5.78672e-165	-6.28935e-164	-7.70267e-163	-3.30618e-163	0
1.49482e-163	-4.18883e-164	-1.47465e-162	-3.03458e-163	1.82316e-163	2.36168e-163	1.35593e-163	-3.68349e-163	-8.81427e-163	-6.35356e-163	-9.46518e-164	2.45531e-163	-9.73594e-164	-8.58582e-164	-8.12626e-164	2.01053e-163	-6.56621e-163	-2.00799e-163	-2.72183e-163	2.55471e-163	-1.32979e-163	2.54277e-163	2.14681e-163	1.52286e-162	-2.57184e-164	-7.29415e-164	5.78672e-165	-6.28935e-164	-7.70267e-163	-3.30618e-163	0
1.49482e-163	-4.18883e-164	-1.47465e-162	-3.03458e-163	1.82316e-163	2.36168e-163	1.35593e-163	-3.68349e-163	-8.81427e-163	-6.35356e-163	-9.46518e-164	2.45531e-163	-9.73594e-164	-8.58582e-164	-8.12626e-164	2.01053e-163	-6.56621e-163	-2.00799e-163	-2.72183e-163	2.55471e-163	-1.32979e-163	2.54277e-163	2.14681e-163	1.52286e-162	-2.57184e-164	-7.29415e-164	5.78672e-165	-6.28935e-164	-7.70267e-163	-3.30618e-163	0
1.49482e-163	-4.18883e-164	-1.47465e-162	-3.03458e-163	1.82316e-163	2.36168e-163	1.35593e-163	-3.68349e-163	-8.81427e-163	-6.35356e-163	-9.46518e-164	2.45531e-163	-9.73594e-164	-8.58582e-164	-8.12626e-164	2.01053e-163	-6.56621e-163	-2.00799e-163	-2.72183e-163	2.55471e-163	-1.32979e-163	2.54277e-163	2.14681e-163	1.52286e-162	-2.57184e-164	-7.29415e-164	5.78672e-165	-6.28935e-164	-7.70267e-163	-3.30618e-163	0
1.49482e-163	-4.18883e-164	-1.47465e-162	-3.03458e-163	1.82316e-163	2.36168e-163	1.35593e-163	-3.68349e-163	-8.81427e-163	-6.35356e-163	-9.46518e-164	2.45531e-163	-9.73594e-164	-8.58582e-164	-8.12626e-164	2.01053e-163	-6.56621e-163	-2.00799e-163	-2.72183e-163	2.55471e-163	-1.32979e-163	2.54277e-163	2.14681e-163	1.52286e-162	-2.57184e-164	-7.29415e-164	5.78672e-165	-6.28935e-164	-7.70267e-163	-3.30618e-163	0
1.49482e-163	-4.18883e-164	-1.47465e-162	-3.03458e-163	1.82316e-163	2.36168e-163	1.35593e-163	-3.68349e-163	-8.81427e-163	-6.35356e-163	-9.46518e-164	2.45531e-163	-9.73594e-164	-8.58582e-164	-8.12626e-164	2.01053e-163	-6.56621e-163	-2.00799e-163	-2.72183e-163	2.55471e-163	-1.32979e-163	2.54277e-163	2.14681e-163	1.52286e-162	-2.57184e-164	-7.29415e-164	5.78672e-165	-6.28935e-164	-7.70267e-163	-3.30618e-163	0
1.49482e-163	-4.18883e-164	-1.47465e-162	-3.03458e-163	1.82316e-163	2.36168e-163	1.35593e-163	-3.68349e-163	-8.81427e-163	-6.35356e-163	-9.46518e-164	2.45531e-163	-9.73594e-164	-8.58582e-164	-8.12626e-164	2.01053e-163	-6.56621e-163	-2.00799e-163	-2.72183e-163	2.55471e-163	-1.32979e-163	2.54277e-163	2.14681e-163	1.52286e-162	-2.57184e-164	-7.29415e-164	5.78672e-165	-6.28935e-164	-7.70267e-163	-3.30618e-163	0
1.49482e-163	-4.18883e-164	-1.47465e-162	-3.03458e-163	1.82316e-163	2.36168e-163	1.35593e-163	-3.68349e-163	-8.81427e-163	-6.35356e-163	-9.46518e-164	2.45531e-163	-9.73594e-164	-8.58582e-164	-8.12626e-164	2.01053e-163	-6.56621e-163	-2.00799e-163	-2.72183e-163	2.55471e-163	-1.32979e-163	2.54277e-163	2.14681e-163	1.52286e-162	-2.57184e-164	-7.29415e-164	5.78672e-165	-6.28935e-164	-7.70267e-163	-3.30618e-163	0
1.49482e-163	-4.18883e-164	-1.47465e-162	-3.03458e-163	1.82316e-163	2.36168e-163	1.35593e-163	-3.68349e-163	-8.81427e-163	-6.35356e-163	-9.46518e-164	2.45531e-163	-9.73594e-164	-8.58582e-164	-8.12626e-164	2.01053e-163	-6.56621e-163	-2.00799e-163	-2.72183e-163	2.55471e-163	-1.32979e-163	2.54277e-163	2.14681e-163	1.52286e-162	-2.57184e-164	-7.29415e-164	5.78672e-165	-6.28935e-164	-7.70267e-163	-3.30618e-163	0
1.49482e-163	-4.18883e-164	-1.47465e-162	-3.03458e-163	1.82316e-163	2.36168e-163	1.35593e-163	-3.68349e-163	-8.81427e-163	-6.35356e-163	-9.46518e-164	2.45531e-163	-9.73594e-164	-8.58582e-164	-8.12626e-164	2.01053e-163	-6.56621e-163	-2.00799e-163	-2.72183e-163	2.55471e-163	-1.32979e-163	2.54277e-163	2.14681e-163	1.52286e-162	-2.57184e-164	-7.29415e-164	5.78672e-165	-6.28935e-164	-7.70267e-163	-3.30618e-163	0
1.49482e-163	-4.18883e-164	-1.47465e-162	-3.03458e-163	1.82316e-163	2.36168e-163	1.35593e-163	-3.68349e-163	-8.81427e-163	-6.35356e-163	-9.46518e-164	2.45531e-163	-9.73594e-164	-8.58582e-164	-8.12626e-164	2.01053e-163	-6.56621e-163	-2.00799e-163	-2.72183e-163	2.55471e-163	-1.32979e-163	2.54277e-163	2.14681e-163	1.52286e-162	-2.57184e-164	-7.29415e-164	5.78672e-165	-6.28935e-164	-7.70267e-163	-3.30618e-163	0
1.49482e-163	-4.18883e-164	-1.47465e-162	-3.03458e-163	1.82316e-163	2.36168e-163	1.35593e-163	-3.68349e-163	-8.81427e-163	-6.35356e-163	-9.46518e-164	2.45531e-163	-9.73594e-164	-8.58582e-164	-8.12626e-164	2.01053e-163	-6.56621e-163	-2.00799e-163	-2.72183e-163	2.55471e-163	-1.32979e-163	2.54277e-163	2.14681e-163	1.52286e-162	-2.57184e-164	-7.29415e-164	5.78672e-165	-6.28935e-164	-7.70267e-163	-3.30618e-163	0
1.49482e-163	-4.18883e-164	-1.47465e-162	-3.03458e-163	1.82316e-163	2.36168e-163	1.35593e-163	-3.68349e-163	-8.81427e-163	-6.35356e-163	-9.46518e-164	2.45531e-163	-9.73594e-164	-8.58582e-164	-8.12626e-164	2.01053e-163	-6.56621e-163	-2.00799e-163	-2.72183e-163	2.55471e-163	-1.32979e-163	2.54277e-163	2.14681e-163	1.52286e-162	-2.57184e-164	-7.29415e-164	5.78672e-165	-6.28935e-164	-7.70267e-163	-3.30618e-163	0
1.49482e-163	-4.18883e-164	-1.47465e-162	-3.03458e-163	1.82316e-163	2.36168e-163	1.35593e-163	-3.68349e-163	-8.81427e-163	-6.35356e-163	-9.46518e-164	2.45531e-163	-9.73594e-164	-8.58582e-164	-8.12626e-164	2.01053e-163	-6.56621e-163	-2.00799e-163	-2.72183e-163	2.55471e-163	-1.32979e-163	2.54277e-163	2.14681e-163	1.52286e-162	-2.57184e-164	-7.29415e-164	5.78672e-165	-6.28935e-164	-7.70267e-163	-3.30618e-163	0
1.49482e-163	-4.18883e-164	-1.47465e-162	-3.03458e-163	1.82316e-163	2.36168e-163	1.35593e-163	-3.68349e-163	-8.81427e-163	-6.35356e-163	-9.46518e-164	2.45531e-163	-9.73594e-164	-8.58582e-164	-8.12626e-164	2.01053e-163	-6.56621e-163	-2.00799e-163	-2.72183e-163	2.55471e-163	-1.32979e-163	2.54277e-163	2.14681e-163	1.52286e-162	-2.57184e-164	-7.29415e-164	5.78672e-165	-6.28935e-164	-7.70267e-163	-3.30618e-163	0
1.49482e-163	-4.18883e-164	-1.47465e-162	-3.03458e-163	1.82316e-163	2.36168e-163	1.35593e-163	-3.68349e-163	-8.81427e-163	-6.35356e-163	-9.46518e-164	2.45531e-163	-9.73594e-164	-8.58582e-164	-8.12626e-164	2.01053e-163	-6.56621e-163	-2.00799e-163	-2.72183e-163	2.55471e-163	-1.32979e-163	2.54277e-163	2.14681e-163	1.52286e-162	-2.57184e-164	-7.29415e-164	5.78672e-165	-6.28935e-164	-7.70267e-163	-3.30618e-163	0
1.49482e-163	-4.18883e-164	-1.47465e-162	-3.03458e-163	1.82316e-163	2.36168e-163	1.35593e-163	-3.68349e-163	-8.81427e-163	-6.35356e-163	-9.46518e-164	2.45531e-163	-9.73594e-164	-8.58582e-164	-8.12626e-164	2.01053e-163	-6.56621e-163	-2.00799e-163	-2.72183e-163	2.55471e-163	-1.32979e-163	2.54277e-163	2.14681e-163	1.52286e-162	-2.57184e-164	-7.29415e-164	5.78672e-165	-6.28935e-164	-7.70267e-163	-3.30618e-163	0
1.49482e-163	-4.18883e-164	-1.47465e-162	-3.03458e-163	1.82316e-163	2.36168e-163	1.35593e-163	-3.68349e-163	-8.81427e-163	-6.35356e-163	-9.46518e-164	2.45531e-163	-9.73594e-164	-8.58582e-164	-8.12626e-164	2.01053e-163	-6.56621e-163	-2.00799e-163	-2.72183e-163	2.55471e-163	-1.32979e-163	2.54277e-163	2.14681e-163	1.52286e-162	-2.57184e-164	-7.29415e-164	5.78672e-165	-6.28935e-164	-7.70267e-163	-3.30618e-163	0
1.49482e-163	-4.18883e-164	-1.47465e-162	-3.03458e-163	1.82316e-163	2.36168e-163	1.35593e-163	-3.68349e-163	-8.81427e-163	-6.35356e-163	-9.46518e-164	2.45531e-163	-9.73594e-164	-8.58582e-164	-8.12626e-164	2.01053e-163	-6.56621e-163	-2.00799e-163	-2.72183e-163	2.55471e-163	-1.32979e-163	2.54277e-163	2.14681e-163	1.52286e-162	-2.57184e-164	-7.29415e-164	5.78672e-165	-6.28935e-164	-7.70267e-163	-3.30618e-163	0
1.49482e-163	-4.18883e-164	-1.47465e-162	-3.03458e-163	1.82316e-163	2.36168e-163	1.35593e-163	-3.68349e-163	-8.81427e-163	-6.35356e-163	-9.46518e-164	2.45531e-163	-9.73594e-164	-8.58582e-164	-8.12626e-164	2.01053e-163	-6.56621e-163	-2.00799e-163	-2.72183e-163	2.55471e-163	-1.32979e-163	2.54277e-163	2.14681e-163	1.52286e-162	-2.57184e-164	-7.29415e-164	5.78672e-165	-6.28935e-164	-7.70267e-163	-3.30618e-163	0
1.49482e-163	-4.18883e-164	-1.47465e-162	-3.03458e-163	1.82316e-163	2.36168e-163	1.35593e-163	-3.68349e-163	-8.81427e-163	-6.35356e-163	-9.46518e-164	2.45531e-163	-9.73594e-164	-8.58582e-164	-8.12626e-164	2.01053e-163	-6.56621e-163	-2.00799e-163	-2.72183e-163	2.55471e-163	-1.32979e-163	2.54277e-163	2.14681e-163	1.52286e-162	-2.57184e-164	-7.29415e-164	5.78672e-165	-6.28935e-164	-7.70267e-163	-3.30618e-163	0
1.49482e-163	-4.18883e-164	-1.47465e-162	-3.03458e-163	1.82316e-163	2.36168e-163	1.35593e-163	-3.68349e-163	-8.81427e-163	-6.35356e-163	-9.46518e-164	2.45531e-163	-9.73594e-164	-8.58582e-164	-8.12626e-164	2.01053e-163	-6.56621e-163	-2.00799e-163	-2.72183e-163	2.55471e-163	-1.32979e-163	2.54277e-163	2.14681e-163	1.52286e-162	-2.57184e-164	-7.29415e-164	5.78672e-165	-6.28935e-164	-7.70267e-163	-3.30618e-163	0
1.49482e-163	-4.18883e-164	-1.47465e-162	-3.03458e-163	1.82316e-163	2.36168e-163	1.35593e-163	-3.68349e-163	-8.81427e-163	-6.35356e-163	-9.46518e-164	2.45531e-163	-9.73594e-164	-8.58582e-164	-8.12626e-164	2.01053e-163	-6.56621e-163	-2.00799e-163	-2.72183e-163	2.55471e-163	-1.32979e-163	2.54277e-163	2.14681e-163	1.52286e-162	-2.57184e-164	-7.29415e-164	5.78672e-165	-6.28935e-164	-7.70267e-163	-3.30618e-163	0
1.49482e-163	-4.18883e-164	-1.47465e-162	-3.03458e-163	1.82316e-163	2.36168e-163	1.35593e-163	-3.68349e-163	-8.81427e-163	-6.35356e-163	-9.46518e-164	2.45531e-163	-9.73594e-164	-8.58582e-164	-8.12626e-164	2.01053e-163	-6.56621e-163	-2.00799e-163	-2.72183e-163	2.55471e-163	-1.32979e-163	2.54277e-163	2.14681e-163	1.52286e-162	-2.57184e-164	-7.29415e-164	5.78672e-165	-6.28935e-164	-7.70267e-163	-3.30618e-163	0
1.49482e-163	-4.18883e-164	-1.47465e-162	-3.03458e-163	1.82316e-163	2.36168e-163	1.35593e-163	-3.68349e-163	-8.81427e-163	-6.35356e-163	-9.46518e-164	2.45531e-163	-9.73594e-164	-8.58582e-164	-8.12626e-164	2.01053e-163	-6.56621e-163	-2.00799e-163	-2.72183e-163	2.55471e-163	-1.32979e-163	2.54277e-163	2.14681e-163	1.52286e-162	-2.57184e-164	-7.29415e-164	5.78672e-165	-6.28935e-164	-7.70267e-163	-3.30618e-163	0
1.49482e-163	-4.18883e-164	-1.47465e-162	-3.03458e-163	1.82316e-163	2.36168e-163	1.35593e-163	-3.68349e-163	-8.81427e-163	-6.35356e-163	-9.46518e-164	2.45531e-163	-9.73594e-164	-8.58582e-164	-8.12626e-164	2.01053e-163	-6.56621e-163	-2.00799e-163	-2.72183e-163	2.55471e-163	-1.32979e-163	2.54277e-163	2.14681e-163	1.52286e-162	-2.57184e-164	-7.29415e-164	5.78672e-165	-6.28935e-164	-7.70267e-163	-3.30618e-163	0
1.49482e-163	-4.18883e-164	-1.47465e-162	-3.03458e-163	1.82316e-163	2.36168e-163	1.35593e-163	-3.68349e-163	-8.81427e-163	-6.35356e-163	-9.46518e-164	2.45531e-163	-9.73594e-164	-8.58582e-164	-8.12626e-164	2.01053e-163	-6.56621e-163	-2.00799e-163	-2.72183e-163	2.55471e-163	-1.32979e-163	2.54277e-163	2.14681e-163	1.52286e-162	-2.57184e-164	-7.29415e-164	5.78672e-165	-6.28935e-164	-7.70267e-163	-3.30618e-163	0
1.49482e-163	-4.18883e-164	-1.47465e-162	-3.03458e-163	1.82316e-163	2.36168e-163	1.35593e-163	-3.68349e-163	-8.81427e-163	-6.35356e-163	-9.46518e-164	2.45531e-163	-9.73594e-164	-8.58582e-164	-8.12626e-164	2.01053e-163	-6.56621e-163	-2.00799e-163	-2.72183e-163	2.55471e-163	-1.32979e-163	2.54277e-163	2.14681e-163	1.52286e-162	-2.57184e-164	-7.29415e-164	5.78672e-165	-6.28935e-164	-7.70267e-163	-3.30618e-163	0
1.49482e-163	-4.18883e-164	-1.47465e-162	-3.03458e-163	1.82316e-163	2.36168e-163	1.35593e-163	-3.68349e-163	-8.81427e-163	-6.35356e-163	-9.46518e-164	2.45531e-163	-9.73594e-164	-8.58582e-164	-8.12626e-164	2.01053e-163	-6.56621e-163	-2.00799e-163	-2.72183e-163	2.55471e-163	-1.32979e-163	2.54277e-163	2.14681e-163	1.52286e-162	-2.57184e-164	-7.29415e-164	5.78672e-165	-6.28935e-164	-7.70267e-163	-3.30618e-163	0
1.49482e-163	-4.18883e-164	-1.47465e-162	-3.03458e-163	1.82316e-163	2.36168e-163	1.35593e-163	-3.68349e-163	-8.81427e-163	-6.35356e-163	-9.46518e-164	2.45531e-163	-9.73594e-164	-8.58582e-164	-8.12626e-164	2.01053e-163	-6.56621e-163	-2.00799e-163	-2.72183e-163	2.55471e-163	-1.32979e-163	2.54277e-163	2.14681e-163	1.52286e-162	-2.57184e-164	-7.29415e-164	5.78672e-165	-6.28935e-164	-7.70267e-163	-3.30618e-163	0
1.49482e-163	-4.18883e-164	-1.47465e-162	-3.03458e-163	1.82316e-163	2.36168e-163	1.35593e-163	-3.68349e-163	-8.81427e-163	-6.35356e-163	-9.46518e-164	2.45531e-163	-9.73594e-164	-8.58582e-164	-8.12626e-164	2.01053e-163	-6.56621e-163	-2.00799e-163	-2.72183e-163	2.55471e-163	-1.32979e-163	2.54277e-163	2.14681e-163	1.52286e-162	-2.57184e-164	-7.29415e-164	5.78672e-165	-6.28935e-164	-7.70267e-163	-3.30618e-163	0
1.49482e-163	-4.18883e-164	-1.47465e-162	-3.03458e-163	1.82316e-163	2.36168e-163	1.35593e-163	-3.68349e-163	-8.81427e-163	-6.35356e-163	-9.46518e-164	2.45531e-163	-9.73594e-164	-8.58582e-164	-8.12626e-164	2.01053e-163	-6.56621e-163	-2.00799e-163	-2.72183e-163	2.55471e-163	-1.32979e-163	2.54277e-163	2.14681e-163	1.52286e-162	-2.57184e-164	-7.29415e-164	5.78672e-165	-6.28935e-164	-7.70267e-163	-3.30618e-163	0
1.49482e-163	-4.18883e-164	-1.47465e-162	-3.03458e-163	1.82316e-163	2.36168e-163	1.35593e-163	-3.68349e-163	-8.81427e-163	-6.35356e-163	-9.46518e-164	2.45531e-163	-9.73594e-164	-8.58582e-164	-8.12626e-164	2.01053e-163	-6.56621e-163	-2.00799e-163	-2.72183e-163	2.55471e-163	-1.32979e-163	2.54277e-163	2.14681e-163	1.52286e-162	-2.57184e-164	-7.29415e-164	5.78672e-165	-6.28935e-164	-7.70267e-163	-3.30618e-163	0
1.49482e-163	-4.18883e-164	-1.47465e-162	-3.03458e-163	1.82316e-163	2.36168e-163	1.35593e-163	-3.68349e-163	-8.81427e-163	-6.35356e-163	-9.46518e-164	2.45531e-163	-9.73594e-164	-8.58582e-164	-8.12626e-164	2.01053e-163	-6.56621e-163	-2.00799e-163	-2.72183e-163	2.55471e-163	-1.32979e-163	2.54277e-163	2.14681e-163	1.52286e-162	-2.57184e-164	-7.29415e-164	5.78672e-165	-6.28935e-164	-7.70267e-163	-3.30618e-163	0
1.49482e-163	-4.18883e-164	-1.47465e-162	-3.03458e-163	1.82316e-163	2.36168e-163	1.35593e-163	-3.68349e-163	-8.81427e-163	-6.35356e-163	-9.46518e-164	2.45531e-163	-9.73594e-164	-8.58582e-164	-8.12626e-164	2.01053e-163	-6.56621e-163	-2.00799e-163	-2.72183e-163	2.55471e-163	-1.32979e-163	2.54277e-163	2.14681e-163	1.52286e-162	-2.57184e-164	-7.29415e-164	5.78672e-165	-6.28935e-164	-7.70267e-163	-3.30618e-163	0
1.49482e-163	-4.18883e-164	-1.47465e-162	-3.03458e-163	1.82316e-163	2.36168e-163	1.35593e-163	-3.68349e-163	-8.81427e-163	-6.35356e-163	-9.46518e-164	2.45531e-163	-9.73594e-164	-8.58582e-164	-8.12626e-164	2.01053e-163	-6.56621e-163	-2.00799e-163	-2.72183e-163	2.55471e-163	-1.32979e-163	2.54277e-163	2.14681e-163	1.52286e-162	-2.57184e-164	-7.29415e-164	5.78672e-165	-6.28935e-164	-7.70267e-163	-3.30618e-163	0
1.49482e-163	-4.18883e-164	-1.47465e-162	-3.03458e-163	1.82316e-163	2.36168e-163	1.35593e-163	-3.68349e-163	-8.81427e-163	-6.35356e-163	-9.46518e-164	2.45531e-163	-9.73594e-164	-8.58582e-164	-8.12626e-164	2.01053e-163	-6.56621e-163	-2.00799e-163	-2.72183e-163	2.55471e-163	-1.32979e-163	2.54277e-163	2.14681e-163	1.52286e-162	-2.57184e-164	-7.29415e-164	5.78672e-165	-6.28935e-164	-7.70267e-163	-3.30618e-163	0
1.49482e-163	-4.18883e-164	-1.47465e-162	-3.03458e-163	1.82316e-163	2.36168e-163	1.35593e-163	-3.68349e-163	-8.81427e-163	-6.35356e-163	-9.46518e-164	2.45531e-163	-9.73594e-164	-8.58582e-164	-8.12626e-164	2.01053e-163	-6.56621e-163	-2.00799e-163	-2.72183e-163	2.55471e-163	-1.32979e-163	2.54277e-163	2.14681e-163	1.52286e-162	-2.57184e-164	-7.29415e-164	5.78672e-165	-6.28935e-164	-7.70267e-163	-3.30618e-163	0
1.49482e-163	-4.18883e-164	-1.47465e-162	-3.03458e-163	1.82316e-163	2.36168e-163	1.35593e-163	-3.68349e-163	-8.81427e-163	-6.35356e-163	-9.46518e-164	2.45531e-163	-9.73594e-164	-8.58582e-164	-8.12626e-164	2.01053e-163	-6.56621e-163	-2.00799e-163	-2.72183e-163	2.55471e-163	-1.32979e-163	2.54277e-163	2.14681e-163	1.52286e-162	-2.57184e-164	-7.29415e-164	5.78672e-165	-6.28935e-164	-7.70267e-163	-3.30618e-163	0
1.49482e-163	-4.18883e-164	-1.47465e-162	-3.03458e-163	1.82316e-163	2.36168e-163	1.35593e-163	-3.68349e-163	-8.81427e-163	-6.35356e-163	-9.46518e-164	2.45531e-163	-9.73594e-164	-8.58582e-164	-8.12626e-164	2.01053e-163	-6.56621e-163	-2.00799e-163	-2.72183e-163	2.55471e-163	-1.32979e-163	2.54277e-163	2.14681e-163	1.52286e-162	-2.57184e-164	-7.29415e-164	5.78672e-165	-6.28935e-164	-7.70267e-163	-3.30618e-163	0
1.49482e-163	-4.18883e-164	-1.47465e-162	-3.03458e-163	1.82316e-163	2.36168e-163	1.35593e-163	-3.68349e-163	-8.81427e-163	-6.35356e-163	-9.46518e-164	2.45531e-163	-9.73594e-164	-8.58582e-164	-8.12626e-164	2.01053e-163	-6.56621e-163	-2.00799e-163	-2.72183e-163	2.55471e-163	-1.32979e-163	2.54277e-163	2.14681e-163	1.52286e-162	-2.57184e-164	-7.29415e-164	5.78672e-165	-6.28935e-164	-7.70267e-163	-3.30618e-163	0
1.49482e-163	-4.18883e-164	-1.47465e-162	-3.03458e-163	1.82316e-163	2.36168e-163	1.35593e-163	-3.68349e-163	-8.81427e-163	-6.35356e-163	-9.46518e-164	2.45531e-163	-9.73594e-164	-8.58582e-164	-8.12626e-164	2.01053e-163	-6.56621e-163	-2.00799e-163	-2.72183e-163	2.55471e-163	-1.32979e-163	2.54277e-163	2.14681e-163	1.52286e-162	-2.57184e-164	-7.29415e-164	5.78672e-165	-6.28935e-164	-7.70267e-163	-3.30618e-163	0
1.49482e-163	-4.18883e-164	-1.47465e-162	-3.03458e-163	1.82316e-163	2.36168e-163	1.35593e-163	-3.68349e-163	-8.81427e-163	-6.35356e-163	-9.46518e-164	2.45531e-163	-9.73594e-164	-8.58582e-164	-8.12626e-164	2.01053e-163	-6.56621e-163	-2.00799e-163	-2.72183e-163	2.55471e-163	-1.32979e-163	2.54277e-163	2.14681e-163	1.52286e-162	-2.57184e-164	-7.29415e-164	5.78672e-165	-6.28935e-164	-7.70267e-163	-3.30618e-163	0
1.49482e-163	-4.18883e-164	-1.47465e-162	-3.03458e-163	1.82316e-163	2.36168e-163	1.35593e-163	-3.68349e-163	-8.81427e-163	-6.35356e-163	-9.46518e-164	2.45531e-163	-9.73594e-164	-8.58582e-164	-8.12626e-164	2.01053e-163	-6.56621e-163	-2.00799e-163	-2.72183e-163	2.55471e-163	-1.32979e-163	2.54277e-163	2.14681e-163	1.52286e-162	-2.57184e-164	-7.29415e-164	5.78672e-165	-6.28935e-164	-7.70267e-163	-3.30618e-163	0
1.49482e-163	-4.18883e-164	-1.47465e-162	-3.03458e-163	1.82316e-163	2.36168e-163	1.35593e-163	-3.68349e-163	-8.81427e-163	-6.35356e-163	-9.46518e-164	2.45531e-163	-9.73594e-164	-8.58582e-164	-8.12626e-164	2.01053e-163	-6.56621e-163	-2.00799e-163	-2.72183e-163	2.55471e-163	-1.32979e-163	2.54277e-163	2.14681e-163	1.52286e-162	-2.57184e-164	-7.29415e-164	5.78672e-165	-6.28935e-164	-7.70267e-163	-3.30618e-163	0
1.49482e-163	-4.18883e-164	-1.47465e-162	-3.03458e-163	1.82316e-163	2.36168e-163	1.35593e-163	-3.68349e-163	-8.81427e-163	-6.35356e-163	-9.46518e-164	2.45531e-163	-9.73594e-164	-8.58582e-164	-8.12626e-164	2.01053e-163	-6.56621e-163	-2.00799e-163	-2.72183e-163	2.55471e-163	-1.32979e-163	2.54277e-163	2.14681e-163	1.52286e-162	-2.57184e-164	-7.29415e-164	5.78672e-165	-6.28935e-164	-7.70267e-163	-3.30618e-163	0
1.49482e-163	-4.18883e-164	-1.47465e-162	-3.03458e-163	1.82316e-163	2.36168e-163	1.35593e-163	-3.68349e-163	-8.81427e-163	-6.35356e-163	-9.46518e-164	2.45531e-163	-9.73594e-164	-8.58582e-164	-8.12626e-164	2.01053e-163	-6.56621e-163	-2.00799e-163	-2.72183e-163	2.55471e-163	-1.32979e-163	2.54277e-163	2.14681e-163	1.52286e-162	-2.57184e-164	-7.29415e-164	5.78672e-165	-6.28935e-164	-7.70267e-163	-3.30618e-163	0
1.49482e-163	-4.18883e-164	-1.47465e-162	-3.03458e-163	1.82316e-163	2.36168e-163	1.35593e-163	-3.68349e-163	-8.81427e-163	-6.35356e-163	-9.46518e-164	2.45531e-163	-9.73594e-164	-8.58582e-164	-8.12626e-164	2.01053e-163	-6.56621e-163	-2.00799e-163	-2.72183e-163	2.55471e-163	-1.32979e-163	2.54277e-163	2.14681e-163	1.52286e-162	-2.57184e-164	-7.29415e-164	5.78672e-165	-6.28935e-164	-7.70267e-163	-3.30618e-163	0
1.49482e-163	-4.18883e-164	-1.47465e-162	-3.03458e-163	1.82316e-163	2.36168e-163	1.35593e-163	-3.68349e-163	-8.81427e-163	-6.35356e-163	-9.46518e-164	2.45531e-163	-9.73594e-164	-8.58582e-164	-8.12626e-164	2.01053e-163	-6.56621e-163	-2.00799e-163	-2.72183e-163	2.55471e-163	-1.32979e-163	2.54277e-163	2.14681e-163	1.52286e-162	-2.57184e-164	-7.29415e-164	5.78672e-165	-6.28935e-164	-7.70267e-163	-3.30618e-163	0
1.49482e-163	-4.18883e-164	-1.47465e-162	-3.03458e-163	1.82316e-163	2.36168e-163	1.35593e-163	-3.68349e-163	-8.81427e-163	-6.35356e-163	-9.46518e-164	2.45531e-163	-9.73594e-164	-8.58582e-164	-8.12626e-164	2.01053e-163	-6.56621e-163	-2.00799e-163	-2.72183e-163	2.55471e-163	-1.32979e-163	2.54277e-163	2.14681e-163	1.52286e-162	-2.57184e-164	-7.29415e-164	5.78672e-165	-6.28935e-164	-7.70267e-163	-3.30618e-163	0
1.49482e-163	-4.18883e-164	-1.47465e-162	-3.03458e-163	1.82316e-163	2.36168e-163	1.35593e-163	-3.68349e-163	-8.81427e-163	-6.35356e-163	-9.46518e-164	2.45531e-163	-9.73594e-164	-8.58582e-164	-8.12626e-164	2.01053e-163	-6.56621e-163	-2.00799e-163	-2.72183e-163	2.55471e-163	-1.32979e-163	2.54277e-163	2.14681e-163	1.52286e-162	-2.57184e-164	-7.29415e-164	5.78672e-165	-6.28935e-164	-7.70267e-163	-3.30618e-163	0
1.49482e-163	-4.18883e-164	-1.47465e-162	-3.03458e-163	1.82316e-163	2.36168e-163	1.35593e-163	-3.68349e-163	-8.81427e-163	-6.35356e-163	-9.46518e-164	2.45531e-163	-9.73594e-164	-8.58582e-164	-8.12626e-164	2.01053e-163	-6.56621e-163	-2.00799e-163	-2.72183e-163	2.55471e-163	-1.32979e-163	2.54277e-163	2.14681e-163	1.52286e-162	-2.57184e-164	-7.29415e-164	5.78672e-165	-6.28935e-164	-7.70267e-163	-3.30618e-163	0
1.49482e-163	-4.18883e-164	-1.47465e-162	-3.03458e-163	1.82316e-163	2.36168e-163	1.35593e-163	-3.68349e-163	-8.81427e-163	-6.35356e-163	-9.46518e-164	2.45531e-163	-9.73594e-164	-8.58582e-164	-8.12626e-164	2.01053e-163	-6.56621e-163	-2.00799e-163	-2.72183e-163	2.55471e-163	-1.32979e-163	2.54277e-163	2.14681e-163	1.52286e-162	-2.57184e-164	-7.29415e-164	5.78672e-165	-6.28935e-164	-7.70267e-163	-3.30618e-163	0
1.49482e-163	-4.18883e-164	-1.47465e-162	-3.03458e-163	1.82316e-163	2.36168e-163	1.35593e-163	-3.68349e-163	-8.81427e-163	-6.35356e-163	-9.46518e-164	2.45531e-163	-9.73594e-164	-8.58582e-164	-8.12626e-164	2.01053e-163	-6.56621e-163	-2.00799e-163	-2.72183e-163	2.55471e-163	-1.32979e-163	2.54277e-163	2.14681e-163	1.52286e-162	-2.57184e-164	-7.29415e-164	5.78672e-165	-6.28935e-164	-7.70267e-163	-3.30618e-163	0
1.49482e-163	-4.18883e-164	-1.47465e-162	-3.03458e-163	1.82316e-163	2.36168e-163	1.35593e-163	-3.68349e-163	-8.81427e-163	-6.35356e-163	-9.46518e-164	2.45531e-163	-9.73594e-164	-8.58582e-164	-8.12626e-164	2.01053e-163	-6.56621e-163	-2.00799e-163	-2.72183e-163	2.55471e-163	-1.32979e-163	2.54277e-163	2.14681e-163	1.52286e-162	-2.57184e-164	-7.29415e-164	5.78672e-165	-6.28935e-164	-7.70267e-163	-3.30618e-163	0
1.49482e-163	-4.18883e-164	-1.47465e-162	-3.03458e-163	1.82316e-163	2.36168e-163	1.35593e-163	-3.68349e-163	-8.81427e-163	-6.35356e-163	-9.46518e-164	2.45531e-163	-9.73594e-164	-8.58582e-164	-8.12626e-164	2.01053e-163	-6.56621e-163	-2.00799e-163	-2.72183e-163	2.55471e-163	-1.32979e-163	2.54277e-163	2.14681e-163	1.52286e-162	-2.57184e-164	-7.29415e-164	5.78672e-165	-6.28935e-164	-7.70267e-163	-3.30618e-163	0
1.49482e-163	-4.18883e-164	-1.47465e-162	-3.03458e-163	1.82316e-163	2.36168e-163	1.35593e-163	-3.68349e-163	-8.81427e-163	-6.35356e-163	-9.46518e-164	2.45531e-163	-9.73594e-164	-8.58582e-164	-8.12626e-164	2.01053e-163	-6.56621e-163	-2.00799e-163	-2.72183e-163	2.55471e-163	-1.32979e-163	2.54277e-163	2.14681e-163	1.52286e-162	-2.57184e-164	-7.29415e-164	5.78672e-165	-6.28935e-164	-7.70267e-163	-3.30618e-163	0
1.49482e-163	-4.18883e-164	-1.47465e-162	-3.03458e-163	1.82316e-163	2.36168e-163	1.35593e-163	-3.68349e-163	-8.81427e-163	-6.35356e-163	-9.46518e-164	2.45531e-163	-9.73594e-164	-8.58582e-164	-8.12626e-164	2.01053e-163	-6.56621e-163	-2.00799e-163	-2.72183e-163	2.55471e-163	-1.32979e-163	2.54277e-163	2.14681e-163	1.52286e-162	-2.57184e-164	-7.29415e-164	5.78672e-165	-6.28935e-164	-7.70267e-163	-3.30618e-163	0
1.49482e-163	-4.18883e-164	-1.47465e-162	-3.03458e-163	1.82316e-163	2.36168e-163	1.35593e-163	-3.68349e-163	-8.81427e-163	-6.35356e-163	-9.46518e-164	2.45531e-163	-9.73594e-164	-8.58582e-164	-8.12626e-164	2.01053e-163	-6.56621e-163	-2.00799e-163	-2.72183e-163	2.55471e-163	-1.32979e-163	2.54277e-163	2.14681e-163	1.52286e-162	-2.57184e-164	-7.29415e-164	5.78672e-165	-6.28935e-164	-7.70267e-163	-3.30618e-163	0
1.49482e-163	-4.18883e-164	-1.47465e-162	-3.03458e-163	1.82316e-163	2.36168e-163	1.35593e-163	-3.68349e-163	-8.81427e-163	-6.35356e-163	-9.46518e-164	2.45531e-163	-9.73594e-164	-8.58582e-164	-8.12626e-164	2.01053e-163	-6.56621e-163	-2.00799e-163	-2.72183e-163	2.55471e-163	-1.32979e-163	2.54277e-163	2.14681e-163	1.52286e-162	-2.57184e-164	-7.29415e-164	5.78672e-165	-6.28935e-164	-7.70267e-163	-3.30618e-163	0
1.49482e-163	-4.18883e-164	-1.47465e-162	-3.03458e-163	1.82316e-163	2.36168e-163	1.35593e-163	-3.68349e-163	-8.81427e-163	-6.35356e-163	-9.46518e-164	2.45531e-163	-9.73594e-164	-8.58582e-164	-8.12626e-164	2.01053e-163	-6.56621e-163	-2.00799e-163	-2.72183e-163	2.55471e-163	-1.32979e-163	2.54277e-163	2.14681e-163	1.52286e-162	-2.57184e-164	-7.29415e-164	5.78672e-165	-6.28935e-164	-7.70267e-163	-3.30618e-163	0
1.49482e-163	-4.18883e-164	-1.47465e-162	-3.03458e-163	1.82316e-163	2.36168e-163	1.35593e-163	-3.68349e-163	-8.81427e-163	-6.35356e-163	-9.46518e-164	2.45531e-163	-9.73594e-164	-8.58582e-164	-8.12626e-164	2.01053e-163	-6.56621e-163	-2.00799e-163	-2.72183e-163	2.55471e-163	-1.32979e-163	2.54277e-163	2.14681e-163	1.52286e-162	-2.57184e-164	-7.29415e-164	5.78672e-165	-6.28935e-164	-7.70267e-163	-3.30618e-163	0
1.49482e-163	-4.18883e-164	-1.47465e-162	-3.03458e-163	1.82316e-163	2.36168e-163	1.35593e-163	-3.68349e-163	-8.81427e-163	-6.35356e-163	-9.46518e-164	2.45531e-163	-9.73594e-164	-8.58582e-164	-8.12626e-164	2.01053e-163	-6.56621e-163	-2.00799e-163	-2.72183e-163	2.55471e-163	-1.32979e-163	2.54277e-163	2.14681e-163	1.52286e-162	-2.57184e-164	-7.29415e-164	5.78672e-165	-6.28935e-164	-7.70267e-163	-3.30618e-163	0
1.49482e-163	-4.18883e-164	-1.47465e-162	-3.03458e-163	1.82316e-163	2.36168e-163	1.35593e-163	-3.68349e-163	-8.81427e-163	-6.35356e-163	-9.46518e-164	2.45531e-163	-9.73594e-164	-8.58582e-164	-8.12626e-164	2.01053e-163	-6.56621e-163	-2.00799e-163	-2.72183e-163	2.55471e-163	-1.32979e-163	2.54277e-163	2.14681e-163	1.52286e-162	-2.57184e-164	-7.29415e-164	5.78672e-165	-6.28935e-164	-7.70267e-163	-3.30618e-163	0
1.49482e-163	-4.18883e-164	-1.47465e-162	-3.03458e-163	1.82316e-163	2.36168e-163	1.35593e-163	-3.68349e-163	-8.81427e-163	-6.35356e-163	-9.46518e-164	2.45531e-163	-9.73594e-164	-8.58582e-164	-8.12626e-164	2.01053e-163	-6.56621e-163	-2.00799e-163	-2.72183e-163	2.55471e-163	-1.32979e-163	2.54277e-163	2.14681e-163	1.52286e-162	-2.57184e-164	-7.29415e-164	5.78672e-165	-6.28935e-164	-7.70267e-163	-3.30618e-163	0
1.49482e-163	-4.18883e-164	-1.47465e-162	-3.03458e-163	1.82316e-163	2.36168e-163	1.35593e-163	-3.68349e-163	-8.81427e-163	-6.35356e-163	-9.46518e-164	2.45531e-163	-9.73594e-164	-8.58582e-164	-8.12626e-164	2.01053e-163	-6.56621e-163	-2.00799e-163	-2.72183e-163	2.55471e-163	-1.32979e-163	2.54277e-163	2.14681e-163	1.52286e-162	-2.57184e-164	-7.29415e-164	5.78672e-165	-6.28935e-164	-7.70267e-163	-3.30618e-163	0
1.49482e-163	-4.18883e-164	-1.47465e-162	-3.03458e-163	1.82316e-163	2.36168e-163	1.35593e-163	-3.68349e-163	-8.81427e-163	-6.35356e-163	-9.46518e-164	2.45531e-163	-9.73594e-164	-8.58582e-164	-8.12626e-164	2.01053e-163	-6.56621e-163	-2.00799e-163	-2.72183e-163	2.55471e-163	-1.32979e-163	2.54277e-163	2.14681e-163	1.52286e-162	-2.57184e-164	-7.29415e-164	5.78672e-165	-6.28935e-164	-7.70267e-163	-3.30618e-163	0
1.49482e-163	-4.18883e-164	-1.47465e-162	-3.03458e-163	1.82316e-163	2.36168e-163	1.35593e-163	-3.68349e-163	-8.81427e-163	-6.35356e-163	-9.46518e-164	2.45531e-163	-9.73594e-164	-8.58582e-164	-8.12626e-164	2.01053e-163	-6.56621e-163	-2.00799e-163	-2.72183e-163	2.55471e-163	-1.32979e-163	2.54277e-163	2.14681e-163	1.52286e-162	-2.57184e-164	-7.29415e-164	5.78672e-165	-6.28935e-164	-7.70267e-163	-3.30618e-163	0
1.49482e-163	-4.18883e-164	-1.47465e-162	-3.03458e-163	1.82316e-163	2.36168e-163	1.35593e-163	-3.68349e-163	-8.81427e-163	-6.35356e-163	-9.46518e-164	2.45531e-163	-9.73594e-164	-8.58582e-164	-8.12626e-164	2.01053e-163	-6.56621e-163	-2.00799e-163	-2.72183e-163	2.55471e-163	-1.32979e-163	2.54277e-163	2.14681e-163	1.52286e-162	-2.57184e-164	-7.29415e-164	5.78672e-165	-6.28935e-164	-7.70267e-163	-3.30618e-163	0
1.49482e-163	-4.18883e-164	-1.47465e-162	-3.03458e-163	1.82316e-163	2.36168e-163	1.35593e-163	-3.68349e-163	-8.81427e-163	-6.35356e-163	-9.46518e-164	2.45531e-163	-9.73594e-164	-8.58582e-164	-8.12626e-164	2.01053e-163	-6.56621e-163	-2.00799e-163	-2.72183e-163	2.55471e-163	-1.32979e-163	2.54277e-163	2.14681e-163	1.52286e-162	-2.57184e-164	-7.29415e-164	5.78672e-165	-6.28935e-164	-7.70267e-163	-3.30618e-163	0
1.49482e-163	-4.18883e-164	-1.47465e-162	-3.03458e-163	1.82316e-163	2.36168e-163	1.35593e-163	-3.68349e-163	-8.81427e-163	-6.35356e-163	-9.46518e-164	2.45531e-163	-9.73594e-164	-8.58582e-164	-8.12626e-164	2.01053e-163	-6.56621e-163	-2.00799e-163	-2.72183e-163	2.55471e-163	-1.32979e-163	2.54277e-163	2.14681e-163	1.52286e-162	-2.57184e-164	-7.29415e-164	5.78672e-165	-6.28935e-164	-7.70267e-163	-3.30618e-163	0
1.49482e-163	-4.18883e-164	-1.47465e-162	-3.03458e-163	1.82316e-163	2.36168e-163	1.35593e-163	-3.68349e-163	-8.81427e-163	-6.35356e-163	-9.46518e-164	2.45531e-163	-9.73594e-164	-8.58582e-164	-8.12626e-164	2.01053e-163	-6.56621e-163	-2.00799e-163	-2.72183e-163	2.55471e-163	-1.32979e-163	2.54277e-163	2.14681e-163	1.52286e-162	-2.57184e-164	-7.29415e-164	5.78672e-165	-6.28935e-164	-7.70267e-163	-3.30618e-163	0
1.49482e-163	-4.18883e-164	-1.47465e-162	-3.03458e-163	1.82316e-163	2.36168e-163	1.35593e-163	-3.68349e-163	-8.81427e-163	-6.35356e-163	-9.46518e-164	2.45531e-163	-9.73594e-164	-8.58582e-164	-8.12626e-164	2.01053e-163	-6.56621e-163	-2.00799e-163	-2.72183e-163	2.55471e-163	-1.32979e-163	2.54277e-163	2.14681e-163	1.52286e-162	-2.57184e-164	-7.29415e-164	5.78672e-165	-6.28935e-164	-7.70267e-163	-3.30618e-163	0
1.49482e-163	-4.18883e-164	-1.47465e-162	-3.03458e-163	1.82316e-163	2.36168e-163	1.35593e-163	-3.68349e-163	-8.81427e-163	-6.35356e-163	-9.46518e-164	2.45531e-163	-9.73594e-164	-8.58582e-164	-8.12626e-164	2.01053e-163	-6.56621e-163	-2.00799e-163	-2.72183e-163	2.55471e-163	-1.32979e-163	2.54277e-163	2.14681e-163	1.52286e-162	-2.57184e-164	-7.29415e-164	5.78672e-165	-6.28935e-164	-7.70267e-163	-3.30618e-163	0
1.49482e-163	-4.18883e-164	-1.47465e-162	-3.03458e-163	1.82316e-163	2.36168e-163	1.35593e-163	-3.68349e-163	-8.81427e-163	-6.35356e-163	-9.46518e-164	2.45531e-163	-9.73594e-164	-8.58582e-164	-8.12626e-164	2.01053e-163	-6.56621e-163	-2.00799e-163	-2.72183e-163	2.55471e-163	-1.32979e-163	2.54277e-163	2.14681e-163	1.52286e-162	-2.57184e-164	-7.29415e-164	5.78672e-165	-6.28935e-164	-7.70267e-163	-3.30618e-163	0
1.49482e-163	-4.18883e-164	-1.47465e-162	-3.03458e-163	1.82316e-163	2.36168e-163	1.35593e-163	-3.68349e-163	-8.81427e-163	-6.35356e-163	-9.46518e-164	2.45531e-163	-9.73594e-164	-8.58582e-164	-8.12626e-164	2.01053e-163	-6.56621e-163	-2.00799e-163	-2.72183e-163	2.55471e-163	-1.32979e-163	2.54277e-163	2.14681e-163	1.52286e-162	-2.57184e-164	-7.29415e-164	5.78672e-165	-6.28935e-164	-7.70267e-163	-3.30618e-163	0
1.49482e-163	-4.18883e-164	-1.47465e-162	-3.03458e-163	1.82316e-163	2.36168e-163	1.35593e-163	-3.68349e-163	-8.81427e-163	-6.35356e-163	-9.46518e-164	2.45531e-163	-9.73594e-164	-8.58582e-164	-8.12626e-164	2.01053e-163	-6.56621e-163	-2.00799e-163	-2.72183e-163	2.55471e-163	-1.32979e-163	2.54277e-163	2.14681e-163	1.52286e-162	-2.57184e-164	-7.29415e-164	5.78672e-165	-6.28935e-164	-7.70267e-163	-3.30618e-163	0
1.49482e-163	-4.18883e-164	-1.47465e-162	-3.03458e-163	1.82316e-163	2.36168e-163	1.35593e-163	-3.68349e-163	-8.81427e-163	-6.35356e-163	-9.46518e-164	2.45531e-163	-9.73594e-164	-8.58582e-164	-8.12626e-164	2.01053e-163	-6.56621e-163	-2.00799e-163	-2.72183e-163	2.55471e-163	-1.32979e-163	2.54277e-163	2.14681e-163	1.52286e-162	-2.57184e-164	-7.29415e-164	5.78672e-165	-6.28935e-164	-7.70267e-163	-3.30618e-163	0
1.49482e-163	-4.18883e-164	-1.47465e-162	-3.03458e-163	1.82316e-163	2.36168e-163	1.35593e-163	-3.68349e-163	-8.81427e-163	-6.35356e-163	-9.46518e-164	2.45531e-163	-9.73594e-164	-8.58582e-164	-8.12626e-164	2.01053e-163	-6.56621e-163	-2.00799e-163	-2.72183e-163	2.55471e-163	-1.32979e-163	2.54277e-163	2.14681e-163	1.52286e-162	-2.57184e-164	-7.29415e-164	5.78672e-165	-6.28935e-164	-7.70267e-163	-3.30618e-163	0
1.49482e-163	-4.18883e-164	-1.47465e-162	-3.03458e-163	1.82316e-163	2.36168e-163	1.35593e-163	-3.68349e-163	-8.81427e-163	-6.35356e-163	-9.46518e-164	2.45531e-163	-9.73594e-164	-8.58582e-164	-8.12626e-164	2.01053e-163	-6.56621e-163	-2.00799e-163	-2.72183e-163	2.55471e-163	-1.32979e-163	2.54277e-163	2.14681e-163	1.52286e-162	-2.57184e-164	-7.29415e-164	5.78672e-165	-6.28935e-164	-7.70267e-163	-3.30618e-163	0
1.49482e-163	-4.18883e-164	-1.47465e-162	-3.03458e-163	1.82316e-163	2.36168e-163	1.35593e-163	-3.68349e-163	-8.81427e-163	-6.35356e-163	-9.46518e-164	2.45531e-163	-9.73594e-164	-8.58582e-164	-8.12626e-164	2.01053e-163	-6.56621e-163	-2.00799e-163	-2.72183e-163	2.55471e-163	-1.32979e-163	2.54277e-163	2.14681e-163	1.52286e-162	-2.57184e-164	-7.29415e-164	5.78672e-165	-6.28935e-164	-7.70267e-163	-3.30618e-163	0
1.49482e-163	-4.18883e-164	-1.47465e-162	-3.03458e-163	1.82316e-163	2.36168e-163	1.35593e-163	-3.68349e-163	-8.81427e-163	-6.35356e-163	-9.46518e-164	2.45531e-163	-9.73594e-164	-8.58582e-164	-8.12626e-164	2.01053e-163	-6.56621e-163	-2.00799e-163	-2.72183e-163	2.55471e-163	-1.32979e-163	2.54277e-163	2.14681e-163	1.52286e-162	-2.57184e-164	-7.29415e-164	5.78672e-165	-6.28935e-164	-7.70267e-163	-3.30618e-163	0
1.49482e-163	-4.18883e-164	-1.47465e-162	-3.03458e-163	1.82316e-163	2.36168e-163	1.35593e-163	-3.68349e-163	-8.81427e-163	-6.35356e-163	-9.46518e-164	2.45531e-163	-9.73594e-164	-8.58582e-164	-8.12626e-164	2.01053e-163	-6.56621e-163	-2.00799e-163	-2.72183e-163	2.55471e-163	-1.32979e-163	2.54277e-163	2.14681e-163	1.52286e-162	-2.57184e-164	-7.29415e-164	5.78672e-165	-6.28935e-164	-7.70267e-163	-3.30618e-163	0
1.49482e-163	-4.18883e-164	-1.47465e-162	-3.03458e-163	1.82316e-163	2.36168e-163	1.35593e-163	-3.68349e-163	-8.81427e-163	-6.35356e-163	-9.46518e-164	2.45531e-163	-9.73594e-164	-8.58582e-164	-8.12626e-164	2.01053e-163	-6.56621e-163	-2.00799e-163	-2.72183e-163	2.55471e-163	-1.32979e-163	2.54277e-163	2.14681e-163	1.52286e-162	-2.57184e-164	-7.29415e-164	5.78672e-165	-6.28935e-164	-7.70267e-163	-3.30618e-163	0
1.49482e-163	-4.18883e-164	-1.47465e-162	-3.03458e-163	1.82316e-163	2.36168e-163	1.35593e-163	-3.68349e-163	-8.81427e-163	-6.35356e-163	-9.46518e-164	2.45531e-163	-9.73594e-164	-8.58582e-164	-8.12626e-164	2.01053e-163	-6.56621e-163	-2.00799e-163	-2.72183e-163	2.55471e-163	-1.32979e-163	2.54277e-163	2.14681e-163	1.52286e-162	-2.57184e-164	-7.29415e-164	5.78672e-165	-6.28935e-164	-7.70267e-163	-3.30618e-163	0
1.49482e-163	-4.18883e-164	-1.47465e-162	-3.03458e-163	1.82316e-163	2.36168e-163	1.35593e-163	-3.68349e-163	-8.81427e-163	-6.35356e-163	-9.46518e-164	2.45531e-163	-9.73594e-164	-8.58582e-164	-8.12626e-164	2.01053e-163	-6.56621e-163	-2.00799e-163	-2.72183e-163	2.55471e-163	-1.32979e-163	2.54277e-163	2.14681e-163	1.52286e-162	-2.57184e-164	-7.29415e-164	5.78672e-165	-6.28935e-164	-7.70267e-163	-3.30618e-163	0
1.49482e-163	-4.18883e-164	-1.47465e-162	-3.03458e-163	1.82316e-163	2.36168e-163	1.35593e-163	-3.68349e-163	-8.81427e-163	-6.35356e-163	-9.46518e-164	2.45531e-163	-9.73594e-164	-8.58582e-164	-8.12626e-164	2.01053e-163	-6.56621e-163	-2.00799e-163	-2.72183e-163	2.55471e-163	-1.32979e-163	2.54277e-163	2.14681e-163	1.52286e-162	-2.57184e-164	-7.29415e-164	5.78672e-165	-6.28935e-164	-7.70267e-163	-3.30618e-163	0
1.49482e-163	-4.18883e-164	-1.47465e-162	-3.03458e-163	1.82316e-163	2.36168e-163	1.35593e-163	-3.68349e-163	-8.81427e-163	-6.35356e-163	-9.46518e-164	2.45531e-163	-9.73594e-164	-8.58582e-164	-8.12626e-164	2.01053e-163	-6.56621e-163	-2.00799e-163	-2.72183e-163	2.55471e-163	-1.32979e-163	2.54277e-163	2.14681e-163	1.52286e-162	-2.57184e-164	-7.29415e-164	5.78672e-165	-6.28935e-164	-7.70267e-163	-3.30618e-163	0
1.49482e-163	-4.18883e-164	-1.47465e-162	-3.03458e-163	1.82316e-163	2.36168e-163	1.35593e-163	-3.68349e-163	-8.81427e-163	-6.35356e-163	-9.46518e-164	2.45531e-163	-9.73594e-164	-8.58582e-164	-8.12626e-164	2.01053e-163	-6.56621e-163	-2.00799e-163	-2.72183e-163	2.55471e-163	-1.32979e-163	2.54277e-163	2.14681e-163	1.52286e-162	-2.57184e-164	-7.29415e-164	5.78672e-165	-6.28935e-164	-7.70267e-163	-3.30618e-163	0
1.49482e-163	-4.18883e-164	-1.47465e-162	-3.03458e-163	1.82316e-163	2.36168e-163	1.35593e-163	-3.68349e-163	-8.81427e-163	-6.35356e-163	-9.46518e-164	2.45531e-163	-9.73594e-164	-8.58582e-164	-8.12626e-164	2.01053e-163	-6.56621e-163	-2.00799e-163	-2.72183e-163	2.55471e-163	-1.32979e-163	2.54277e-163	2.14681e-163	1.52286e-162	-2.57184e-164	-7.29415e-164	5.78672e-165	-6.28935e-164	-7.70267e-163	-3.30618e-163	0
1.49482e-163	-4.18883e-164	-1.47465e-162	-3.03458e-163	1.82316e-163	2.36168e-163	1.35593e-163	-3.68349e-163	-8.81427e-163	-6.35356e-163	-9.46518e-164	2.45531e-163	-9.73594e-164	-8.58582e-164	-8.12626e-164	2.01053e-163	-6.56621e-163	-2.00799e-163	-2.72183e-163	2.55471e-163	-1.32979e-163	2.54277e-163	2.14681e-163	1.52286e-162	-2.57184e-164	-7.29415e-164	5.78672e-165	-6.28935e-164	-7.70267e-163	-3.30618e-163	0
1.49482e-163	-4.18883e-164	-1.47465e-162	-3.03458e-163	1.82316e-163	2.36168e-163	1.35593e-163	-3.68349e-163	-8.81427e-163	-6.35356e-163	-9.46518e-164	2.45531e-163	-9.73594e-164	-8.58582e-164	-8.12626e-164	2.01053e-163	-6.56621e-163	-2.00799e-163	-2.72183e-163	2.55471e-163	-1.32979e-163	2.54277e-163	2.14681e-163	1.52286e-162	-2.57184e-164	-7.29415e-164	5.78672e-165	-6.28935e-164	-7.70267e-163	-3.30618e-163	0
1.49482e-163	-4.18883e-164	-1.47465e-162	-3.03458e-163	1.82316e-163	2.36168e-163	1.35593e-163	-3.68349e-163	-8.81427e-163	-6.35356e-163	-9.46518e-164	2.45531e-163	-9.73594e-164	-8.58582e-164	-8.12626e-164	2.01053e-163	-6.56621e-163	-2.00799e-163	-2.72183e-163	2.55471e-163	-1.32979e-163	2.54277e-163	2.14681e-163	1.52286e-162	-2.57184e-164	-7.29415e-164	5.78672e-165	-6.28935e-164	-7.70267e-163	-3.30618e-163	0
1.49482e-163	-4.18883e-164	-1.47465e-162	-3.03458e-163	1.82316e-163	2.36168e-163	1.35593e-163	-3.68349e-163	-8.81427e-163	-6.35356e-163	-9.46518e-164	2.45531e-163	-9.73594e-164	-8.58582e-164	-8.12626e-164	2.01053e-163	-6.56621e-163	-2.00799e-163	-2.72183e-163	2.55471e-163	-1.32979e-163	2.54277e-163	2.14681e-163	1.52286e-162	-2.57184e-164	-7.29415e-164	5.78672e-165	-6.28935e-164	-7.70267e-163	-3.30618e-163	0
1.49482e-163	-4.18883e-164	-1.47465e-162	-3.03458e-163	1.82316e-163	2.36168e-163	1.35593e-163	-3.68349e-163	-8.81427e-163	-6.35356e-163	-9.46518e-164	2.45531e-163	-9.73594e-164	-8.58582e-164	-8.12626e-164	2.01053e-163	-6.56621e-163	-2.00799e-163	-2.72183e-163	2.55471e-163	-1.32979e-163	2.54277e-163	2.14681e-163	1.52286e-162	-2.57184e-164	-7.29415e-164	5.78672e-165	-6.28935e-164	-7.70267e-163	-3.30618e-163	0
1.49482e-163	-4.18883e-164	-1.47465e-162	-3.03458e-163	1.82316e-163	2.36168e-163	1.35593e-163	-3.68349e-163	-8.81427e-163	-6.35356e-163	-9.46518e-164	2.45531e-163	-9.73594e-164	-8.58582e-164	-8.12626e-164	2.01053e-163	-6.56621e-163	-2.00799e-163	-2.72183e-163	2.55471e-163	-1.32979e-163	2.54277e-163	2.14681e-163	1.52286e-162	-2.57184e-164	-7.29415e-164	5.78672e-165	-6.28935e-164	-7.70267e-163	-3.30618e-163	0
1.49482e-163	-4.18883e-164	-1.47465e-162	-3.03458e-163	1.82316e-163	2.36168e-163	1.35593e-163	-3.68349e-163	-8.81427e-163	-6.35356e-163	-9.46518e-164	2.45531e-163	-9.73594e-164	-8.58582e-164	-8.12626e-164	2.01053e-163	-6.56621e-163	-2.00799e-163	-2.72183e-163	2.55471e-163	-1.32979e-163	2.54277e-163	2.14681e-163	1.52286e-162	-2.57184e-164	-7.29415e-164	5.78672e-165	-6.28935e-164	-7.70267e-163	-3.30618e-163	0
1.49482e-163	-4.18883e-164	-1.47465e-162	-3.03458e-163	1.82316e-163	2.36168e-163	1.35593e-163	-3.68349e-163	-8.81427e-163	-6.35356e-163	-9.46518e-164	2.45531e-163	-9.73594e-164	-8.58582e-164	-8.12626e-164	2.01053e-163	-6.56621e-163	-2.00799e-163	-2.72183e-163	2.55471e-163	-1.32979e-163	2.54277e-163	2.14681e-163	1.52286e-162	-2.57184e-164	-7.29415e-164	5.78672e-165	-6.28935e-164	-7.70267e-163	-3.30618e-163	0
1.49482e-163	-4.18883e-164	-1.47465e-162	-3.03458e-163	1.82316e-163	2.36168e-163	1.35593e-163	-3.68349e-163	-8.81427e-163	-6.35356e-163	-9.46518e-164	2.45531e-163	-9.73594e-164	-8.58582e-164	-8.12626e-164	2.01053e-163	-6.56621e-163	-2.00799e-163	-2.72183e-163	2.55471e-163	-1.32979e-163	2.54277e-163	2.14681e-163	1.52286e-162	-2.57184e-164	-7.29415e-164	5.78672e-165	-6.28935e-164	-7.70267e-163	-3.30618e-163	0
1.49482e-163	-4.18883e-164	-1.47465e-162	-3.03458e-163	1.82316e-163	2.36168e-163	1.35593e-163	-3.68349e-163	-8.81427e-163	-6.35356e-163	-9.46518e-164	2.45531e-163	-9.73594e-164	-8.58582e-164	-8.12626e-164	2.01053e-163	-6.56621e-163	-2.00799e-163	-2.72183e-163	2.55471e-163	-1.32979e-163	2.54277e-163	2.14681e-163	1.52286e-162	-2.57184e-164	-7.29415e-164	5.78672e-165	-6.28935e-164	-7.70267e-163	-3.30618e-163	0
1.49482e-163	-4.18883e-164	-1.47465e-162	-3.03458e-163	1.82316e-163	2.36168e-163	1.35593e-163	-3.68349e-163	-8.81427e-163	-6.35356e-163	-9.46518e-164	2.45531e-163	-9.73594e-164	-8.58582e-164	-8.12626e-164	2.01053e-163	-6.56621e-163	-2.00799e-163	-2.72183e-163	2.55471e-163	-1.32979e-163	2.54277e-163	2.14681e-163	1.52286e-162	-2.57184e-164	-7.29415e-164	5.78672e-165	-6.28935e-164	-7.70267e-163	-3.30618e-163	0
1.49482e-163	-4.18883e-164	-1.47465e-162	-3.03458e-163	1.82316e-163	2.36168e-163	1.35593e-163	-3.68349e-163	-8.81427e-163	-6.35356e-163	-9.46518e-164	2.45531e-163	-9.73594e-164	-8.58582e-164	-8.12626e-164	2.01053e-163	-6.56621e-163	-2.00799e-163	-2.72183e-163	2.55471e-163	-1.32979e-163	2.54277e-163	2.14681e-163	1.52286e-162	-2.57184e-164	-7.29415e-164	5.78672e-165	-6.28935e-164	-7.70267e-163	-3.30618e-163	0
1.49482e-163	-4.18883e-164	-1.47465e-162	-3.03458e-163	1.82316e-163	2.36168e-163	1.35593e-163	-3.68349e-163	-8.81427e-163	-6.35356e-163	-9.46518e-164	2.45531e-163	-9.73594e-164	-8.58582e-164	-8.12626e-164	2.01053e-163	-6.56621e-163	-2.00799e-163	-2.72183e-163	2.55471e-163	-1.32979e-163	2.54277e-163	2.14681e-163	1.52286e-162	-2.57184e-164	-7.29415e-164	5.78672e-165	-6.28935e-164	-7.70267e-163	-3.30618e-163	0
1.49482e-163	-4.18883e-164	-1.47465e-162	-3.03458e-163	1.82316e-163	2.36168e-163	1.35593e-163	-3.68349e-163	-8.81427e-163	-6.35356e-163	-9.46518e-164	2.45531e-163	-9.73594e-164	-8.58582e-164	-8.12626e-164	2.01053e-163	-6.56621e-163	-2.00799e-163	-2.72183e-163	2.55471e-163	-1.32979e-163	2.54277e-163	2.14681e-163	1.52286e-162	-2.57184e-164	-7.29415e-164	5.78672e-165	-6.28935e-164	-7.70267e-163	-3.30618e-163	0
1.49482e-163	-4.18883e-164	-1.47465e-162	-3.03458e-163	1.82316e-163	2.36168e-163	1.35593e-163	-3.68349e-163	-8.81427e-163	-6.35356e-163	-9.46518e-164	2.45531e-163	-9.73594e-164	-8.58582e-164	-8.12626e-164	2.01053e-163	-6.56621e-163	-2.00799e-163	-2.72183e-163	2.55471e-163	-1.32979e-163	2.54277e-163	2.14681e-163	1.52286e-162	-2.57184e-164	-7.29415e-164	5.78672e-165	-6.28935e-164	-7.70267e-163	-3.30618e-163	0
1.49482e-163	-4.18883e-164	-1.47465e-162	-3.03458e-163	1.82316e-163	2.36168e-163	1.35593e-163	-3.68349e-163	-8.81427e-163	-6.35356e-163	-9.46518e-164	2.45531e-163	-9.73594e-164	-8.58582e-164	-8.12626e-164	2.01053e-163	-6.56621e-163	-2.00799e-163	-2.72183e-163	2.55471e-163	-1.32979e-163	2.54277e-163	2.14681e-163	1.52286e-162	-2.57184e-164	-7.29415e-164	5.78672e-165	-6.28935e-164	-7.70267e-163	-3.30618e-163	0
1.49482e-163	-4.18883e-164	-1.47465e-162	-3.03458e-163	1.82316e-163	2.36168e-163	1.35593e-163	-3.68349e-163	-8.81427e-163	-6.35356e-163	-9.46518e-164	2.45531e-163	-9.73594e-164	-8.58582e-164	-8.12626e-164	2.01053e-163	-6.56621e-163	-2.00799e-163	-2.72183e-163	2.55471e-163	-1.32979e-163	2.54277e-163	2.14681e-163	1.52286e-162	-2.57184e-164	-7.29415e-164	5.78672e-165	-6.28935e-164	-7.70267e-163	-3.30618e-163	0
1.49482e-163	-4.18883e-164	-1.47465e-162	-3.03458e-163	1.82316e-163	2.36168e-163	1.35593e-163	-3.68349e-163	-8.81427e-163	-6.35356e-163	-9.46518e-164	2.45531e-163	-9.73594e-164	-8.58582e-164	-8.12626e-164	2.01053e-163	-6.56621e-163	-2.00799e-163	-2.72183e-163	2.55471e-163	-1.32979e-163	2.54277e-163	2.14681e-163	1.52286e-162	-2.57184e-164	-7.29415e-164	5.78672e-165	-6.28935e-164	-7.70267e-163	-3.30618e-163	0
1.49482e-163	-4.18883e-164	-1.47465e-162	-3.03458e-163	1.82316e-163	2.36168e-163	1.35593e-163	-3.68349e-163	-8.81427e-163	-6.35356e-163	-9.46518e-164	2.45531e-163	-9.73594e-164	-8.58582e-164	-8.12626e-164	2.01053e-163	-6.56621e-163	-2.00799e-163	-2.72183e-163	2.55471e-163	-1.32979e-163	2.54277e-163	2.14681e-163	1.52286e-162	-2.57184e-164	-7.29415e-164	5.78672e-165	-6.28935e-164	-7.70267e-163	-3.30618e-163	0
1.49482e-163	-4.18883e-164	-1.47465e-162	-3.03458e-163	1.82316e-163	2.36168e-163	1.35593e-163	-3.68349e-163	-8.81427e-163	-6.35356e-163	-9.46518e-164	2.45531e-163	-9.73594e-164	-8.58582e-164	-8.12626e-164	2.01053e-163	-6.56621e-163	-2.00799e-163	-2.72183e-163	2.55471e-163	-1.32979e-163	2.54277e-163	2.14681e-163	1.52286e-162	-2.57184e-164	-7.29415e-164	5.78672e-165	-6.28935e-164	-7.70267e-163	-3.30618e-163	0
1.49482e-163	-4.18883e-164	-1.47465e-162	-3.03458e-163	1.82316e-163	2.36168e-163	1.35593e-163	-3.68349e-163	-8.81427e-163	-6.35356e-163	-9.46518e-164	2.45531e-163	-9.73594e-164	-8.58582e-164	-8.12626e-164	2.01053e-163	-6.56621e-163	-2.00799e-163	-2.72183e-163	2.55471e-163	-1.32979e-163	2.54277e-163	2.14681e-163	1.52286e-162	-2.57184e-164	-7.29415e-164	5.78672e-165	-6.28935e-164	-7.70267e-163	-3.30618e-163	0
1.49482e-163	-4.18883e-164	-1.47465e-162	-3.03458e-163	1.82316e-163	2.36168e-163	1.35593e-163	-3.68349e-163	-8.81427e-163	-6.35356e-163	-9.46518e-164	2.45531e-163	-9.73594e-164	-8.58582e-164	-8.12626e-164	2.01053e-163	-6.56621e-163	-2.00799e-163	-2.72183e-163	2.55471e-163	-1.32979e-163	2.54277e-163	2.14681e-163	1.52286e-162	-2.57184e-164	-7.29415e-164	5.78672e-165	-6.28935e-164	-7.70267e-163	-3.30618e-163	0
1.49482e-163	-4.18883e-164	-1.47465e-162	-3.03458e-163	1.82316e-163	2.36168e-163	1.35593e-163	-3.68349e-163	-8.81427e-163	-6.35356e-163	-9.46518e-164	2.45531e-163	-9.73594e-164	-8.58582e-164	-8.12626e-164	2.01053e-163	-6.56621e-163	-2.00799e-163	-2.72183e-163	2.55471e-163	-1.32979e-163	2.54277e-163	2.14681e-163	1.52286e-162	-2.57184e-164	-7.29415e-164	5.78672e-165	-6.28935e-164	-7.70267e-163	-3.30618e-163	0
1.49482e-163	-4.18883e-164	-1.47465e-162	-3.03458e-163	1.82316e-163	2.36168e-163	1.35593e-163	-3.68349e-163	-8.81427e-163	-6.35356e-163	-9.46518e-164	2.45531e-163	-9.73594e-164	-8.58582e-164	-8.12626e-164	2.01053e-163	-6.56621e-163	-2.00799e-163	-2.72183e-163	2.55471e-163	-1.32979e-163	2.54277e-163	2.14681e-163	1.52286e-162	-2.57184e-164	-7.29415e-164	5.78672e-165	-6.28935e-164	-7.70267e-163	-3.30618e-163	0
1.49482e-163	-4.18883e-164	-1.47465e-162	-3.03458e-163	1.82316e-163	2.36168e-163	1.35593e-163	-3.68349e-163	-8.81427e-163	-6.35356e-163	-9.46518e-164	2.45531e-163	-9.73594e-164	-8.58582e-164	-8.12626e-164	2.01053e-163	-6.56621e-163	-2.00799e-163	-2.72183e-163	2.55471e-163	-1.32979e-163	2.54277e-163	2.14681e-163	1.52286e-162	-2.57184e-164	-7.29415e-164	5.78672e-165	-6.28935e-164	-7.70267e-163	-3.30618e-163	0
1.49482e-163	-4.18883e-164	-1.47465e-162	-3.03458e-163	1.82316e-163	2.36168e-163	1.35593e-163	-3.68349e-163	-8.81427e-163	-6.35356e-163	-9.46518e-164	2.45531e-163	-9.73594e-164	-8.58582e-164	-8.12626e-164	2.01053e-163	-6.56621e-163	-2.00799e-163	-2.72183e-163	2.55471e-163	-1.32979e-163	2.54277e-163	2.14681e-163	1.52286e-162	-2.57184e-164	-7.29415e-164	5.78672e-165	-6.28935e-164	-7.70267e-163	-3.30618e-163	0
1.49482e-163	-4.18883e-164	-1.47465e-162	-3.03458e-163	1.82316e-163	2.36168e-163	1.35593e-163	-3.68349e-163	-8.81427e-163	-6.35356e-163	-9.46518e-164	2.45531e-163	-9.73594e-164	-8.58582e-164	-8.12626e-164	2.01053e-163	-6.56621e-163	-2.00799e-163	-2.72183e-163	2.55471e-163	-1.32979e-163	2.54277e-163	2.14681e-163	1.52286e-162	-2.57184e-164	-7.29415e-164	5.78672e-165	-6.28935e-164	-7.70267e-163	-3.30618e-163	0
1.49482e-163	-4.18883e-164	-1.47465e-162	-3.03458e-163	1.82316e-163	2.36168e-163	1.35593e-163	-3.68349e-163	-8.81427e-163	-6.35356e-163	-9.46518e-164	2.45531e-163	-9.73594e-164	-8.58582e-164	-8.12626e-164	2.01053e-163	-6.56621e-163	-2.00799e-163	-2.72183e-163	2.55471e-163	-1.32979e-163	2.54277e-163	2.14681e-163	1.52286e-162	-2.57184e-164	-7.29415e-164	5.78672e-165	-6.28935e-164	-7.70267e-163	-3.30618e-163	0
1.49482e-163	-4.18883e-164	-1.47465e-162	-3.03458e-163	1.82316e-163	2.36168e-163	1.35593e-163	-3.68349e-163	-8.81427e-163	-6.35356e-163	-9.46518e-164	2.45531e-163	-9.73594e-164	-8.58582e-164	-8.12626e-164	2.01053e-163	-6.56621e-163	-2.00799e-163	-2.72183e-163	2.55471e-163	-1.32979e-163	2.54277e-163	2.14681e-163	1.52286e-162	-2.57184e-164	-7.29415e-164	5.78672e-165	-6.28935e-164	-7.70267e-163	-3.30618e-163	0
1.49482e-163	-4.18883e-164	-1.47465e-162	-3.03458e-163	1.82316e-163	2.36168e-163	1.35593e-163	-3.68349e-163	-8.81427e-163	-6.35356e-163	-9.46518e-164	2.45531e-163	-9.73594e-164	-8.58582e-164	-8.12626e-164	2.01053e-163	-6.56621e-163	-2.00799e-163	-2.72183e-163	2.55471e-163	-1.32979e-163	2.54277e-163	2.14681e-163	1.52286e-162	-2.57184e-164	-7.29415e-164	5.78672e-165	-6.28935e-164	-7.70267e-163	-3.30618e-163	0
1.49482e-163	-4.18883e-164	-1.47465e-162	-3.03458e-163	1.82316e-163	2.36168e-163	1.35593e-163	-3.68349e-163	-8.81427e-163	-6.35356e-163	-9.46518e-164	2.45531e-163	-9.73594e-164	-8.58582e-164	-8.12626e-164	2.01053e-163	-6.56621e-163	-2.00799e-163	-2.72183e-163	2.55471e-163	-1.32979e-163	2.54277e-163	2.14681e-163	1.52286e-162	-2.57184e-164	-7.29415e-164	5.78672e-165	-6.28935e-164	-7.70267e-163	-3.30618e-163	0
1.49482e-163	-4.18883e-164	-1.47465e-162	-3.03458e-163	1.82316e-163	2.36168e-163	1.35593e-163	-3.68349e-163	-8.81427e-163	-6.35356e-163	-9.46518e-164	2.45531e-163	-9.73594e-164	-8.58582e-164	-8.12626e-164	2.01053e-163	-6.56621e-163	-2.00799e-163	-2.72183e-163	2.55471e-163	-1.32979e-163	2.54277e-163	2.14681e-163	1.52286e-162	-2.57184e-164	-7.29415e-164	5.78672e-165	-6.28935e-164	-7.70267e-163	-3.30618e-163	0
1.49482e-163	-4.18883e-164	-1.47465e-162	-3.03458e-163	1.82316e-163	2.36168e-163	1.35593e-163	-3.68349e-163	-8.81427e-163	-6.35356e-163	-9.46518e-164	2.45531e-163	-9.73594e-164	-8.58582e-164	-8.12626e-164	2.01053e-163	-6.56621e-163	-2.00799e-163	-2.72183e-163	2.55471e-163	-1.32979e-163	2.54277e-163	2.14681e-163	1.52286e-162	-2.57184e-164	-7.29415e-164	5.78672e-165	-6.28935e-164	-7.70267e-163	-3.30618e-163	0
1.49482e-163	-4.18883e-164	-1.47465e-162	-3.03458e-163	1.82316e-163	2.36168e-163	1.35593e-163	-3.68349e-163	-8.81427e-163	-6.35356e-163	-9.46518e-164	2.45531e-163	-9.73594e-164	-8.58582e-164	-8.12626e-164	2.01053e-163	-6.56621e-163	-2.00799e-163	-2.72183e-163	2.55471e-163	-1.32979e-163	2.54277e-163	2.14681e-163	1.52286e-162	-2.57184e-164	-7.29415e-164	5.78672e-165	-6.28935e-164	-7.70267e-163	-3.30618e-163	0
1.49482e-163	-4.18883e-164	-1.47465e-162	-3.03458e-163	1.82316e-163	2.36168e-163	1.35593e-163	-3.68349e-163	-8.81427e-163	-6.35356e-163	-9.46518e-164	2.45531e-163	-9.73594e-164	-8.58582e-164	-8.12626e-164	2.01053e-163	-6.56621e-163	-2.00799e-163	-2.72183e-163	2.55471e-163	-1.32979e-163	2.54277e-163	2.14681e-163	1.52286e-162	-2.57184e-164	-7.29415e-164	5.78672e-165	-6.28935e-164	-7.70267e-163	-3.30618e-163	0
1.49482e-163	-4.18883e-164	-1.47465e-162	-3.03458e-163	1.82316e-163	2.36168e-163	1.35593e-163	-3.68349e-163	-8.81427e-163	-6.35356e-163	-9.46518e-164	2.45531e-163	-9.73594e-164	-8.58582e-164	-8.12626e-164	2.01053e-163	-6.56621e-163	-2.00799e-163	-2.72183e-163	2.55471e-163	-1.32979e-163	2.54277e-163	2.14681e-163	1.52286e-162	-2.57184e-164	-7.29415e-164	5.78672e-165	-6.28935e-164	-7.70267e-163	-3.30618e-163	0
1.49482e-163	-4.18883e-164	-1.47465e-162	-3.03458e-163	1.82316e-163	2.36168e-163	1.35593e-163	-3.68349e-163	-8.81427e-163	-6.35356e-163	-9.46518e-164	2.45531e-163	-9.73594e-164	-8.58582e-164	-8.12626e-164	2.01053e-163	-6.56621e-163	-2.00799e-163	-2.72183e-163	2.55471e-163	-1.32979e-163	2.54277e-163	2.14681e-163	1.52286e-162	-2.57184e-164	-7.29415e-164	5.78672e-165	-6.28935e-164	-7.70267e-163	-3.30618e-163	0
1.49482e-163	-4.18883e-164	-1.47465e-162	-3.03458e-163	1.82316e-163	2.36168e-163	1.35593e-163	-3.68349e-163	-8.81427e-163	-6.35356e-163	-9.46518e-164	2.45531e-163	-9.73594e-164	-8.58582e-164	-8.12626e-164	2.01053e-163	-6.56621e-163	-2.00799e-163	-2.72183e-163	2.55471e-163	-1.32979e-163	2.54277e-163	2.14681e-163	1.52286e-162	-2.57184e-164	-7.29415e-164	5.78672e-165	-6.28935e-164	-7.70267e-163	-3.30618e-163	0
1.49482e-163	-4.18883e-164	-1.47465e-162	-3.03458e-163	1.82316e-163	2.36168e-163	1.35593e-163	-3.68349e-163	-8.81427e-163	-6.35356e-163	-9.46518e-164	2.45531e-163	-9.73594e-164	-8.58582e-164	-8.12626e-164	2.01053e-163	-6.56621e-163	-2.00799e-163	-2.72183e-163	2.55471e-163	-1.32979e-163	2.54277e-163	2.14681e-163	1.52286e-162	-2.57184e-164	-7.29415e-164	5.78672e-165	-6.28935e-164	-7.70267e-163	-3.30618e-163	0
1.49482e-163	-4.18883e-164	-1.47465e-162	-3.03458e-163	1.82316e-163	2.36168e-163	1.35593e-163	-3.68349e-163	-8.81427e-163	-6.35356e-163	-9.46518e-164	2.45531e-163	-9.73594e-164	-8.58582e-164	-8.12626e-164	2.01053e-163	-6.56621e-163	-2.00799e-163	-2.72183e-163	2.55471e-163	-1.32979e-163	2.54277e-163	2.14681e-163	1.52286e-162	-2.57184e-164	-7.29415e-164	5.78672e-165	-6.28935e-164	-7.70267e-163	-3.30618e-163	0
1.49482e-163	-4.18883e-164	-1.47465e-162	-3.03458e-163	1.82316e-163	2.36168e-163	1.35593e-163	-3.68349e-163	-8.81427e-163	-6.35356e-163	-9.46518e-164	2.45531e-163	-9.73594e-164	-8.58582e-164	-8.12626e-164	2.01053e-163	-6.56621e-163	-2.00799e-163	-2.72183e-163	2.55471e-163	-1.32979e-163	2.54277e-163	2.14681e-163	1.52286e-162	-2.57184e-164	-7.29415e-164	5.78672e-165	-6.28935e-164	-7.70267e-163	-3.30618e-163	0
1.49482e-163	-4.18883e-164	-1.47465e-162	-3.03458e-163	1.82316e-163	2.36168e-163	1.35593e-163	-3.68349e-163	-8.81427e-163	-6.35356e-163	-9.46518e-164	2.45531e-163	-9.73594e-164	-8.58582e-164	-8.12626e-164	2.01053e-163	-6.56621e-163	-2.00799e-163	-2.72183e-163	2.55471e-163	-1.32979e-163	2.54277e-163	2.14681e-163	1.52286e-162	-2.57184e-164	-7.29415e-164	5.78672e-165	-6.28935e-164	-7.70267e-163	-3.30618e-163	0
1.49482e-163	-4.18883e-164	-1.47465e-162	-3.03458e-163	1.82316e-163	2.36168e-163	1.35593e-163	-3.68349e-163	-8.81427e-163	-6.35356e-163	-9.46518e-164	2.45531e-163	-9.73594e-164	-8.58582e-164	-8.12626e-164	2.01053e-163	-6.56621e-163	-2.00799e-163	-2.72183e-163	2.55471e-163	-1.32979e-163	2.54277e-163	2.14681e-163	1.52286e-162	-2.57184e-164	-7.29415e-164	5.78672e-165	-6.28935e-164	-7.70267e-163	-3.30618e-163	0
1.49482e-163	-4.18883e-164	-1.47465e-162	-3.03458e-163	1.82316e-163	2.36168e-163	1.35593e-163	-3.68349e-163	-8.81427e-163	-6.35356e-163	-9.46518e-164	2.45531e-163	-9.73594e-164	-8.58582e-164	-8.12626e-164	2.01053e-163	-6.56621e-163	-2.00799e-163	-2.72183e-163	2.55471e-163	-1.32979e-163	2.54277e-163	2.14681e-163	1.52286e-162	-2.57184e-164	-7.29415e-164	5.78672e-165	-6.28935e-164	-7.70267e-163	-3.30618e-163	0
1.49482e-163	-4.18883e-164	-1.47465e-162	-3.03458e-163	1.82316e-163	2.36168e-163	1.35593e-163	-3.68349e-163	-8.81427e-163	-6.35356e-163	-9.46518e-164	2.45531e-163	-9.73594e-164	-8.58582e-164	-8.12626e-164	2.01053e-163	-6.56621e-163	-2.00799e-163	-2.72183e-163	2.55471e-163	-1.32979e-163	2.54277e-163	2.14681e-163	1.52286e-162	-2.57184e-164	-7.29415e-164	5.78672e-165	-6.28935e-164	-7.70267e-163	-3.30618e-163	0
1.49482e-163	-4.18883e-164	-1.47465e-162	-3.03458e-163	1.82316e-163	2.36168e-163	1.35593e-163	-3.68349e-163	-8.81427e-163	-6.35356e-163	-9.46518e-164	2.45531e-163	-9.73594e-164	-8.58582e-164	-8.12626e-164	2.01053e-163	-6.56621e-163	-2.00799e-163	-2.72183e-163	2.55471e-163	-1.32979e-163	2.54277e-163	2.14681e-163	1.52286e-162	-2.57184e-164	-7.29415e-164	5.78672e-165	-6.28935e-164	-7.70267e-163	-3.30618e-163	0
1.49482e-163	-4.18883e-164	-1.47465e-162	-3.03458e-163	1.82316e-163	2.36168e-163	1.35593e-163	-3.68349e-163	-8.81427e-163	-6.35356e-163	-9.46518e-164	2.45531e-163	-9.73594e-164	-8.58582e-164	-8.12626e-164	2.01053e-163	-6.56621e-163	-2.00799e-163	-2.72183e-163	2.55471e-163	-1.32979e-163	2.54277e-163	2.14681e-163	1.52286e-162	-2.57184e-164	-7.29415e-164	5.78672e-165	-6.28935e-164	-7.70267e-163	-3.30618e-163	0
1.49482e-163	-4.18883e-164	-1.47465e-162	-3.03458e-163	1.82316e-163	2.36168e-163	1.35593e-163	-3.68349e-163	-8.81427e-163	-6.35356e-163	-9.46518e-164	2.45531e-163	-9.73594e-164	-8.58582e-164	-8.12626e-164	2.01053e-163	-6.56621e-163	-2.00799e-163	-2.72183e-163	2.55471e-163	-1.32979e-163	2.54277e-163	2.14681e-163	1.52286e-162	-2.57184e-164	-7.29415e-164	5.78672e-165	-6.28935e-164	-7.70267e-163	-3.30618e-163	0
1.49482e-163	-4.18883e-164	-1.47465e-162	-3.03458e-163	1.82316e-163	2.36168e-163	1.35593e-163	-3.68349e-163	-8.81427e-163	-6.35356e-163	-9.46518e-164	2.45531e-163	-9.73594e-164	-8.58582e-164	-8.12626e-164	2.01053e-163	-6.56621e-163	-2.00799e-163	-2.72183e-163	2.55471e-163	-1.32979e-163	2.54277e-163	2.14681e-163	1.52286e-162	-2.57184e-164	-7.29415e-164	5.78672e-165	-6.28935e-164	-7.70267e-163	-3.30618e-163	0
1.49482e-163	-4.18883e-164	-1.47465e-162	-3.03458e-163	1.82316e-163	2.36168e-163	1.35593e-163	-3.68349e-163	-8.81427e-163	-6.35356e-163	-9.46518e-164	2.45531e-163	-9.73594e-164	-8.58582e-164	-8.12626e-164	2.01053e-163	-6.56621e-163	-2.00799e-163	-2.72183e-163	2.55471e-163	-1.32979e-163	2.54277e-163	2.14681e-163	1.52286e-162	-2.57184e-164	-7.29415e-164	5.78672e-165	-6.28935e-164	-7.70267e-163	-3.30618e-163	0
1.49482e-163	-4.18883e-164	-1.47465e-162	-3.03458e-163	1.82316e-163	2.36168e-163	1.35593e-163	-3.68349e-163	-8.81427e-163	-6.35356e-163	-9.46518e-164	2.45531e-163	-9.73594e-164	-8.58582e-164	-8.12626e-164	2.01053e-163	-6.56621e-163	-2.00799e-163	-2.72183e-163	2.55471e-163	-1.32979e-163	2.54277e-163	2.14681e-163	1.52286e-162	-2.57184e-164	-7.29415e-164	5.78672e-165	-6.28935e-164	-7.70267e-163	-3.30618e-163	0
1.49482e-163	-4.18883e-164	-1.47465e-162	-3.03458e-163	1.82316e-163	2.36168e-163	1.35593e-163	-3.68349e-163	-8.81427e-163	-6.35356e-163	-9.46518e-164	2.45531e-163	-9.73594e-164	-8.58582e-164	-8.12626e-164	2.01053e-163	-6.56621e-163	-2.00799e-163	-2.72183e-163	2.55471e-163	-1.32979e-163	2.54277e-163	2.14681e-163	1.52286e-162	-2.57184e-164	-7.29415e-164	5.78672e-165	-6.28935e-164	-7.70267e-163	-3.30618e-163	0
1.49482e-163	-4.18883e-164	-1.47465e-162	-3.03458e-163	1.82316e-163	2.36168e-163	1.35593e-163	-3.68349e-163	-8.81427e-163	-6.35356e-163	-9.46518e-164	2.45531e-163	-9.73594e-164	-8.58582e-164	-8.12626e-164	2.01053e-163	-6.56621e-163	-2.00799e-163	-2.72183e-163	2.55471e-163	-1.32979e-163	2.54277e-163	2.14681e-163	1.52286e-162	-2.57184e-164	-7.29415e-164	5.78672e-165	-6.28935e-164	-7.70267e-163	-3.30618e-163	0
1.49482e-163	-4.18883e-164	-1.47465e-162	-3.03458e-163	1.82316e-163	2.36168e-163	1.35593e-163	-3.68349e-163	-8.81427e-163	-6.35356e-163	-9.46518e-164	2.45531e-163	-9.73594e-164	-8.58582e-164	-8.12626e-164	2.01053e-163	-6.56621e-163	-2.00799e-163	-2.72183e-163	2.55471e-163	-1.32979e-163	2.54277e-163	2.14681e-163	1.52286e-162	-2.57184e-164	-7.29415e-164	5.78672e-165	-6.28935e-164	-7.70267e-163	-3.30618e-163	0
1.49482e-163	-4.18883e-164	-1.47465e-162	-3.03458e-163	1.82316e-163	2.36168e-163	1.35593e-163	-3.68349e-163	-8.81427e-163	-6.35356e-163	-9.46518e-164	2.45531e-163	-9.73594e-164	-8.58582e-164	-8.12626e-164	2.01053e-163	-6.56621e-163	-2.00799e-163	-2.72183e-163	2.55471e-163	-1.32979e-163	2.54277e-163	2.14681e-163	1.52286e-162	-2.57184e-164	-7.29415e-164	5.78672e-165	-6.28935e-164	-7.70267e-163	-3.30618e-163	0
1.49482e-163	-4.18883e-164	-1.47465e-162	-3.03458e-163	1.82316e-163	2.36168e-163	1.35593e-163	-3.68349e-163	-8.81427e-163	-6.35356e-163	-9.46518e-164	2.45531e-163	-9.73594e-164	-8.58582e-164	-8.12626e-164	2.01053e-163	-6.56621e-163	-2.00799e-163	-2.72183e-163	2.55471e-163	-1.32979e-163	2.54277e-163	2.14681e-163	1.52286e-162	-2.57184e-164	-7.29415e-164	5.78672e-165	-6.28935e-164	-7.70267e-163	-3.30618e-163	0
1.49482e-163	-4.18883e-164	-1.47465e-162	-3.03458e-163	1.82316e-163	2.36168e-163	1.35593e-163	-3.68349e-163	-8.81427e-163	-6.35356e-163	-9.46518e-164	2.45531e-163	-9.73594e-164	-8.58582e-164	-8.12626e-164	2.01053e-163	-6.56621e-163	-2.00799e-163	-2.72183e-163	2.55471e-163	-1.32979e-163	2.54277e-163	2.14681e-163	1.52286e-162	-2.57184e-164	-7.29415e-164	5.78672e-165	-6.28935e-164	-7.70267e-163	-3.30618e-163	0
1.49482e-163	-4.18883e-164	-1.47465e-162	-3.03458e-163	1.82316e-163	2.36168e-163	1.35593e-163	-3.68349e-163	-8.81427e-163	-6.35356e-163	-9.46518e-164	2.45531e-163	-9.73594e-164	-8.58582e-164	-8.12626e-164	2.01053e-163	-6.56621e-163	-2.00799e-163	-2.72183e-163	2.55471e-163	-1.32979e-163	2.54277e-163	2.14681e-163	1.52286e-162	-2.57184e-164	-7.29415e-164	5.78672e-165	-6.28935e-164	-7.70267e-163	-3.30618e-163	0
1.49482e-163	-4.18883e-164	-1.47465e-162	-3.03458e-163	1.82316e-163	2.36168e-163	1.35593e-163	-3.68349e-163	-8.81427e-163	-6.35356e-163	-9.46518e-164	2.45531e-163	-9.73594e-164	-8.58582e-164	-8.12626e-164	2.01053e-163	-6.56621e-163	-2.00799e-163	-2.72183e-163	2.55471e-163	-1.32979e-163	2.54277e-163	2.14681e-163	1.52286e-162	-2.57184e-164	-7.29415e-164	5.78672e-165	-6.28935e-164	-7.70267e-163	-3.30618e-163	0
1.49482e-163	-4.18883e-164	-1.47465e-162	-3.03458e-163	1.82316e-163	2.36168e-163	1.35593e-163	-3.68349e-163	-8.81427e-163	-6.35356e-163	-9.46518e-164	2.45531e-163	-9.73594e-164	-8.58582e-164	-8.12626e-164	2.01053e-163	-6.56621e-163	-2.00799e-163	-2.72183e-163	2.55471e-163	-1.32979e-163	2.54277e-163	2.14681e-163	1.52286e-162	-2.57184e-164	-7.29415e-164	5.78672e-165	-6.28935e-164	-7.70267e-163	-3.30618e-163	0
1.49482e-163	-4.18883e-164	-1.47465e-162	-3.03458e-163	1.82316e-163	2.36168e-163	1.35593e-163	-3.68349e-163	-8.81427e-163	-6.35356e-163	-9.46518e-164	2.45531e-163	-9.73594e-164	-8.58582e-164	-8.12626e-164	2.01053e-163	-6.56621e-163	-2.00799e-163	-2.72183e-163	2.55471e-163	-1.32979e-163	2.54277e-163	2.14681e-163	1.52286e-162	-2.57184e-164	-7.29415e-164	5.78672e-165	-6.28935e-164	-7.70267e-163	-3.30618e-163	0
1.49482e-163	-4.18883e-164	-1.47465e-162	-3.03458e-163	1.82316e-163	2.36168e-163	1.35593e-163	-3.68349e-163	-8.81427e-163	-6.35356e-163	-9.46518e-164	2.45531e-163	-9.73594e-164	-8.58582e-164	-8.12626e-164	2.01053e-163	-6.56621e-163	-2.00799e-163	-2.72183e-163	2.55471e-163	-1.32979e-163	2.54277e-163	2.14681e-163	1.52286e-162	-2.57184e-164	-7.29415e-164	5.78672e-165	-6.28935e-164	-7.70267e-163	-3.30618e-163	0
1.49482e-163	-4.18883e-164	-1.47465e-162	-3.03458e-163	1.82316e-163	2.36168e-163	1.35593e-163	-3.68349e-163	-8.81427e-163	-6.35356e-163	-9.46518e-164	2.45531e-163	-9.73594e-164	-8.58582e-164	-8.12626e-164	2.01053e-163	-6.56621e-163	-2.00799e-163	-2.72183e-163	2.55471e-163	-1.32979e-163	2.54277e-163	2.14681e-163	1.52286e-162	-2.57184e-164	-7.29415e-164	5.78672e-165	-6.28935e-164	-7.70267e-163	-3.30618e-163	0
1.49482e-163	-4.18883e-164	-1.47465e-162	-3.03458e-163	1.82316e-163	2.36168e-163	1.35593e-163	-3.68349e-163	-8.81427e-163	-6.35356e-163	-9.46518e-164	2.45531e-163	-9.73594e-164	-8.58582e-164	-8.12626e-164	2.01053e-163	-6.56621e-163	-2.00799e-163	-2.72183e-163	2.55471e-163	-1.32979e-163	2.54277e-163	2.14681e-163	1.52286e-162	-2.57184e-164	-7.29415e-164	5.78672e-165	-6.28935e-164	-7.70267e-163	-3.30618e-163	0
1.49482e-163	-4.18883e-164	-1.47465e-162	-3.03458e-163	1.82316e-163	2.36168e-163	1.35593e-163	-3.68349e-163	-8.81427e-163	-6.35356e-163	-9.46518e-164	2.45531e-163	-9.73594e-164	-8.58582e-164	-8.12626e-164	2.01053e-163	-6.56621e-163	-2.00799e-163	-2.72183e-163	2.55471e-163	-1.32979e-163	2.54277e-163	2.14681e-163	1.52286e-162	-2.57184e-164	-7.29415e-164	5.78672e-165	-6.28935e-164	-7.70267e-163	-3.30618e-163	0
1.49482e-163	-4.18883e-164	-1.47465e-162	-3.03458e-163	1.82316e-163	2.36168e-163	1.35593e-163	-3.68349e-163	-8.81427e-163	-6.35356e-163	-9.46518e-164	2.45531e-163	-9.73594e-164	-8.58582e-164	-8.12626e-164	2.01053e-163	-6.56621e-163	-2.00799e-163	-2.72183e-163	2.55471e-163	-1.32979e-163	2.54277e-163	2.14681e-163	1.52286e-162	-2.57184e-164	-7.29415e-164	5.78672e-165	-6.28935e-164	-7.70267e-163	-3.30618e-163	0
1.49482e-163	-4.18883e-164	-1.47465e-162	-3.03458e-163	1.82316e-163	2.36168e-163	1.35593e-163	-3.68349e-163	-8.81427e-163	-6.35356e-163	-9.46518e-164	2.45531e-163	-9.73594e-164	-8.58582e-164	-8.12626e-164	2.01053e-163	-6.56621e-163	-2.00799e-163	-2.72183e-163	2.55471e-163	-1.32979e-163	2.54277e-163	2.14681e-163	1.52286e-162	-2.57184e-164	-7.29415e-164	5.78672e-165	-6.28935e-164	-7.70267e-163	-3.30618e-163	0
1.49482e-163	-4.18883e-164	-1.47465e-162	-3.03458e-163	1.82316e-163	2.36168e-163	1.35593e-163	-3.68349e-163	-8.81427e-163	-6.35356e-163	-9.46518e-164	2.45531e-163	-9.73594e-164	-8.58582e-164	-8.12626e-164	2.01053e-163	-6.56621e-163	-2.00799e-163	-2.72183e-163	2.55471e-163	-1.32979e-163	2.54277e-163	2.14681e-163	1.52286e-162	-2.57184e-164	-7.29415e-164	5.78672e-165	-6.28935e-164	-7.70267e-163	-3.30618e-163	0
1.49482e-163	-4.18883e-164	-1.47465e-162	-3.03458e-163	1.82316e-163	2.36168e-163	1.35593e-163	-3.68349e-163	-8.81427e-163	-6.35356e-163	-9.46518e-164	2.45531e-163	-9.73594e-164	-8.58582e-164	-8.12626e-164	2.01053e-163	-6.56621e-163	-2.00799e-163	-2.72183e-163	2.55471e-163	-1.32979e-163	2.54277e-163	2.14681e-163	1.52286e-162	-2.57184e-164	-7.29415e-164	5.78672e-165	-6.28935e-164	-7.70267e-163	-3.30618e-163	0
1.49482e-163	-4.18883e-164	-1.47465e-162	-3.03458e-163	1.82316e-163	2.36168e-163	1.35593e-163	-3.68349e-163	-8.81427e-163	-6.35356e-163	-9.46518e-164	2.45531e-163	-9.73594e-164	-8.58582e-164	-8.12626e-164	2.01053e-163	-6.56621e-163	-2.00799e-163	-2.72183e-163	2.55471e-163	-1.32979e-163	2.54277e-163	2.14681e-163	1.52286e-162	-2.57184e-164	-7.29415e-164	5.78672e-165	-6.28935e-164	-7.70267e-163	-3.30618e-163	0
1.49482e-163	-4.18883e-164	-1.47465e-162	-3.03458e-163	1.82316e-163	2.36168e-163	1.35593e-163	-3.68349e-163	-8.81427e-163	-6.35356e-163	-9.46518e-164	2.45531e-163	-9.73594e-164	-8.58582e-164	-8.12626e-164	2.01053e-163	-6.56621e-163	-2.00799e-163	-2.72183e-163	2.55471e-163	-1.32979e-163	2.54277e-163	2.14681e-163	1.52286e-162	-2.57184e-164	-7.29415e-164	5.78672e-165	-6.28935e-164	-7.70267e-163	-3.30618e-163	0
1.49482e-163	-4.18883e-164	-1.47465e-162	-3.03458e-163	1.82316e-163	2.36168e-163	1.35593e-163	-3.68349e-163	-8.81427e-163	-6.35356e-163	-9.46518e-164	2.45531e-163	-9.73594e-164	-8.58582e-164	-8.12626e-164	2.01053e-163	-6.56621e-163	-2.00799e-163	-2.72183e-163	2.55471e-163	-1.32979e-163	2.54277e-163	2.14681e-163	1.52286e-162	-2.57184e-164	-7.29415e-164	5.78672e-165	-6.28935e-164	-7.70267e-163	-3.30618e-163	0
1.49482e-163	-4.18883e-164	-1.47465e-162	-3.03458e-163	1.82316e-163	2.36168e-163	1.35593e-163	-3.68349e-163	-8.81427e-163	-6.35356e-163	-9.46518e-164	2.45531e-163	-9.73594e-164	-8.58582e-164	-8.12626e-164	2.01053e-163	-6.56621e-163	-2.00799e-163	-2.72183e-163	2.55471e-163	-1.32979e-163	2.54277e-163	2.14681e-163	1.52286e-162	-2.57184e-164	-7.29415e-164	5.78672e-165	-6.28935e-164	-7.70267e-163	-3.30618e-163	0
1.49482e-163	-4.18883e-164	-1.47465e-162	-3.03458e-163	1.82316e-163	2.36168e-163	1.35593e-163	-3.68349e-163	-8.81427e-163	-6.35356e-163	-9.46518e-164	2.45531e-163	-9.73594e-164	-8.58582e-164	-8.12626e-164	2.01053e-163	-6.56621e-163	-2.00799e-163	-2.72183e-163	2.55471e-163	-1.32979e-163	2.54277e-163	2.14681e-163	1.52286e-162	-2.57184e-164	-7.29415e-164	5.78672e-165	-6.28935e-164	-7.70267e-163	-3.30618e-163	0
1.49482e-163	-4.18883e-164	-1.47465e-162	-3.03458e-163	1.82316e-163	2.36168e-163	1.35593e-163	-3.68349e-163	-8.81427e-163	-6.35356e-163	-9.46518e-164	2.45531e-163	-9.73594e-164	-8.58582e-164	-8.12626e-164	2.01053e-163	-6.56621e-163	-2.00799e-163	-2.72183e-163	2.55471e-163	-1.32979e-163	2.54277e-163	2.14681e-163	1.52286e-162	-2.57184e-164	-7.29415e-164	5.78672e-165	-6.28935e-164	-7.70267e-163	-3.30618e-163	0
1.49482e-163	-4.18883e-164	-1.47465e-162	-3.03458e-163	1.82316e-163	2.36168e-163	1.35593e-163	-3.68349e-163	-8.81427e-163	-6.35356e-163	-9.46518e-164	2.45531e-163	-9.73594e-164	-8.58582e-164	-8.12626e-164	2.01053e-163	-6.56621e-163	-2.00799e-163	-2.72183e-163	2.55471e-163	-1.32979e-163	2.54277e-163	2.14681e-163	1.52286e-162	-2.57184e-164	-7.29415e-164	5.78672e-165	-6.28935e-164	-7.70267e-163	-3.30618e-163	0
1.49482e-163	-4.18883e-164	-1.47465e-162	-3.03458e-163	1.82316e-163	2.36168e-163	1.35593e-163	-3.68349e-163	-8.81427e-163	-6.35356e-163	-9.46518e-164	2.45531e-163	-9.73594e-164	-8.58582e-164	-8.12626e-164	2.01053e-163	-6.56621e-163	-2.00799e-163	-2.72183e-163	2.55471e-163	-1.32979e-163	2.54277e-163	2.14681e-163	1.52286e-162	-2.57184e-164	-7.29415e-164	5.78672e-165	-6.28935e-164	-7.70267e-163	-3.30618e-163	0
1.49482e-163	-4.18883e-164	-1.47465e-162	-3.03458e-163	1.82316e-163	2.36168e-163	1.35593e-163	-3.68349e-163	-8.81427e-163	-6.35356e-163	-9.46518e-164	2.45531e-163	-9.73594e-164	-8.58582e-164	-8.12626e-164	2.01053e-163	-6.56621e-163	-2.00799e-163	-2.72183e-163	2.55471e-163	-1.32979e-163	2.54277e-163	2.14681e-163	1.52286e-162	-2.57184e-164	-7.29415e-164	5.78672e-165	-6.28935e-164	-7.70267e-163	-3.30618e-163	0
1.49482e-163	-4.18883e-164	-1.47465e-162	-3.03458e-163	1.82316e-163	2.36168e-163	1.35593e-163	-3.68349e-163	-8.81427e-163	-6.35356e-163	-9.46518e-164	2.45531e-163	-9.73594e-164	-8.58582e-164	-8.12626e-164	2.01053e-163	-6.56621e-163	-2.00799e-163	-2.72183e-163	2.55471e-163	-1.32979e-163	2.54277e-163	2.14681e-163	1.52286e-162	-2.57184e-164	-7.29415e-164	5.78672e-165	-6.28935e-164	-7.70267e-163	-3.30618e-163	0
1.49482e-163	-4.18883e-164	-1.47465e-162	-3.03458e-163	1.82316e-163	2.36168e-163	1.35593e-163	-3.68349e-163	-8.81427e-163	-6.35356e-163	-9.46518e-164	2.45531e-163	-9.73594e-164	-8.58582e-164	-8.12626e-164	2.01053e-163	-6.56621e-163	-2.00799e-163	-2.72183e-163	2.55471e-163	-1.32979e-163	2.54277e-163	2.14681e-163	1.52286e-162	-2.57184e-164	-7.29415e-164	5.78672e-165	-6.28935e-164	-7.70267e-163	-3.30618e-163	0
1.49482e-163	-4.18883e-164	-1.47465e-162	-3.03458e-163	1.82316e-163	2.36168e-163	1.35593e-163	-3.68349e-163	-8.81427e-163	-6.35356e-163	-9.46518e-164	2.45531e-163	-9.73594e-164	-8.58582e-164	-8.12626e-164	2.01053e-163	-6.56621e-163	-2.00799e-163	-2.72183e-163	2.55471e-163	-1.32979e-163	2.54277e-163	2.14681e-163	1.52286e-162	-2.57184e-164	-7.29415e-164	5.78672e-165	-6.28935e-164	-7.70267e-163	-3.30618e-163	0
1.49482e-163	-4.18883e-164	-1.47465e-162	-3.03458e-163	1.82316e-163	2.36168e-163	1.35593e-163	-3.68349e-163	-8.81427e-163	-6.35356e-163	-9.46518e-164	2.45531e-163	-9.73594e-164	-8.58582e-164	-8.12626e-164	2.01053e-163	-6.56621e-163	-2.00799e-163	-2.72183e-163	2.55471e-163	-1.32979e-163	2.54277e-163	2.14681e-163	1.52286e-162	-2.57184e-164	-7.29415e-164	5.78672e-165	-6.28935e-164	-7.70267e-163	-3.30618e-163	0
1.49482e-163	-4.18883e-164	-1.47465e-162	-3.03458e-163	1.82316e-163	2.36168e-163	1.35593e-163	-3.68349e-163	-8.81427e-163	-6.35356e-163	-9.46518e-164	2.45531e-163	-9.73594e-164	-8.58582e-164	-8.12626e-164	2.01053e-163	-6.56621e-163	-2.00799e-163	-2.72183e-163	2.55471e-163	-1.32979e-163	2.54277e-163	2.14681e-163	1.52286e-162	-2.57184e-164	-7.29415e-164	5.78672e-165	-6.28935e-164	-7.70267e-163	-3.30618e-163	0
1.49482e-163	-4.18883e-164	-1.47465e-162	-3.03458e-163	1.82316e-163	2.36168e-163	1.35593e-163	-3.68349e-163	-8.81427e-163	-6.35356e-163	-9.46518e-164	2.45531e-163	-9.73594e-164	-8.58582e-164	-8.12626e-164	2.01053e-163	-6.56621e-163	-2.00799e-163	-2.72183e-163	2.55471e-163	-1.32979e-163	2.54277e-163	2.14681e-163	1.52286e-162	-2.57184e-164	-7.29415e-164	5.78672e-165	-6.28935e-164	-7.70267e-163	-3.30618e-163	0
1.49482e-163	-4.18883e-164	-1.47465e-162	-3.03458e-163	1.82316e-163	2.36168e-163	1.35593e-163	-3.68349e-163	-8.81427e-163	-6.35356e-163	-9.46518e-164	2.45531e-163	-9.73594e-164	-8.58582e-164	-8.12626e-164	2.01053e-163	-6.56621e-163	-2.00799e-163	-2.72183e-163	2.55471e-163	-1.32979e-163	2.54277e-163	2.14681e-163	1.52286e-162	-2.57184e-164	-7.29415e-164	5.78672e-165	-6.28935e-164	-7.70267e-163	-3.30618e-163	0
1.49482e-163	-4.18883e-164	-1.47465e-162	-3.03458e-163	1.82316e-163	2.36168e-163	1.35593e-163	-3.68349e-163	-8.81427e-163	-6.35356e-163	-9.46518e-164	2.45531e-163	-9.73594e-164	-8.58582e-164	-8.12626e-164	2.01053e-163	-6.56621e-163	-2.00799e-163	-2.72183e-163	2.55471e-163	-1.32979e-163	2.54277e-163	2.14681e-163	1.52286e-162	-2.57184e-164	-7.29415e-164	5.78672e-165	-6.28935e-164	-7.70267e-163	-3.30618e-163	0
1.49482e-163	-4.18883e-164	-1.47465e-162	-3.03458e-163	1.82316e-163	2.36168e-163	1.35593e-163	-3.68349e-163	-8.81427e-163	-6.35356e-163	-9.46518e-164	2.45531e-163	-9.73594e-164	-8.58582e-164	-8.12626e-164	2.01053e-163	-6.56621e-163	-2.00799e-163	-2.72183e-163	2.55471e-163	-1.32979e-163	2.54277e-163	2.14681e-163	1.52286e-162	-2.57184e-164	-7.29415e-164	5.78672e-165	-6.28935e-164	-7.70267e-163	-3.30618e-163	0
1.49482e-163	-4.18883e-164	-1.47465e-162	-3.03458e-163	1.82316e-163	2.36168e-163	1.35593e-163	-3.68349e-163	-8.81427e-163	-6.35356e-163	-9.46518e-164	2.45531e-163	-9.73594e-164	-8.58582e-164	-8.12626e-164	2.01053e-163	-6.56621e-163	-2.00799e-163	-2.72183e-163	2.55471e-163	-1.32979e-163	2.54277e-163	2.14681e-163	1.52286e-162	-2.57184e-164	-7.29415e-164	5.78672e-165	-6.28935e-164	-7.70267e-163	-3.30618e-163	0
1.49482e-163	-4.18883e-164	-1.47465e-162	-3.03458e-163	1.82316e-163	2.36168e-163	1.35593e-163	-3.68349e-163	-8.81427e-163	-6.35356e-163	-9.46518e-164	2.45531e-163	-9.73594e-164	-8.58582e-164	-8.12626e-164	2.01053e-163	-6.56621e-163	-2.00799e-163	-2.72183e-163	2.55471e-163	-1.32979e-163	2.54277e-163	2.14681e-163	1.52286e-162	-2.57184e-164	-7.29415e-164	5.78672e-165	-6.28935e-164	-7.70267e-163	-3.30618e-163	0
1.49482e-163	-4.18883e-164	-1.47465e-162	-3.03458e-163	1.82316e-163	2.36168e-163	1.35593e-163	-3.68349e-163	-8.81427e-163	-6.35356e-163	-9.46518e-164	2.45531e-163	-9.73594e-164	-8.58582e-164	-8.12626e-164	2.01053e-163	-6.56621e-163	-2.00799e-163	-2.72183e-163	2.55471e-163	-1.32979e-163	2.54277e-163	2.14681e-163	1.52286e-162	-2.57184e-164	-7.29415e-164	5.78672e-165	-6.28935e-164	-7.70267e-163	-3.30618e-163	0
1.49482e-163	-4.18883e-164	-1.47465e-162	-3.03458e-163	1.82316e-163	2.36168e-163	1.35593e-163	-3.68349e-163	-8.81427e-163	-6.35356e-163	-9.46518e-164	2.45531e-163	-9.73594e-164	-8.58582e-164	-8.12626e-164	2.01053e-163	-6.56621e-163	-2.00799e-163	-2.72183e-163	2.55471e-163	-1.32979e-163	2.54277e-163	2.14681e-163	1.52286e-162	-2.57184e-164	-7.29415e-164	5.78672e-165	-6.28935e-164	-7.70267e-163	-3.30618e-163	0
1.49482e-163	-4.18883e-164	-1.47465e-162	-3.03458e-163	1.82316e-163	2.36168e-163	1.35593e-163	-3.68349e-163	-8.81427e-163	-6.35356e-163	-9.46518e-164	2.45531e-163	-9.73594e-164	-8.58582e-164	-8.12626e-164	2.01053e-163	-6.56621e-163	-2.00799e-163	-2.72183e-163	2.55471e-163	-1.32979e-163	2.54277e-163	2.14681e-163	1.52286e-162	-2.57184e-164	-7.29415e-164	5.78672e-165	-6.28935e-164	-7.70267e-163	-3.30618e-163	0
1.49482e-163	-4.18883e-164	-1.47465e-162	-3.03458e-163	1.82316e-163	2.36168e-163	1.35593e-163	-3.68349e-163	-8.81427e-163	-6.35356e-163	-9.46518e-164	2.45531e-163	-9.73594e-164	-8.58582e-164	-8.12626e-164	2.01053e-163	-6.56621e-163	-2.00799e-163	-2.72183e-163	2.55471e-163	-1.32979e-163	2.54277e-163	2.14681e-163	1.52286e-162	-2.57184e-164	-7.29415e-164	5.78672e-165	-6.28935e-164	-7.70267e-163	-3.30618e-163	0
1.49482e-163	-4.18883e-164	-1.47465e-162	-3.03458e-163	1.82316e-163	2.36168e-163	1.35593e-163	-3.68349e-163	-8.81427e-163	-6.35356e-163	-9.46518e-164	2.45531e-163	-9.73594e-164	-8.58582e-164	-8.12626e-164	2.01053e-163	-6.56621e-163	-2.00799e-163	-2.72183e-163	2.55471e-163	-1.32979e-163	2.54277e-163	2.14681e-163	1.52286e-162	-2.57184e-164	-7.29415e-164	5.78672e-165	-6.28935e-164	-7.70267e-163	-3.30618e-163	0
1.49482e-163	-4.18883e-164	-1.47465e-162	-3.03458e-163	1.82316e-163	2.36168e-163	1.35593e-163	-3.68349e-163	-8.81427e-163	-6.35356e-163	-9.46518e-164	2.45531e-163	-9.73594e-164	-8.58582e-164	-8.12626e-164	2.01053e-163	-6.56621e-163	-2.00799e-163	-2.72183e-163	2.55471e-163	-1.32979e-163	2.54277e-163	2.14681e-163	1.52286e-162	-2.57184e-164	-7.29415e-164	5.78672e-165	-6.28935e-164	-7.70267e-163	-3.30618e-163	0
1.49482e-163	-4.18883e-164	-1.47465e-162	-3.03458e-163	1.82316e-163	2.36168e-163	1.35593e-163	-3.68349e-163	-8.81427e-163	-6.35356e-163	-9.46518e-164	2.45531e-163	-9.73594e-164	-8.58582e-164	-8.12626e-164	2.01053e-163	-6.56621e-163	-2.00799e-163	-2.72183e-163	2.55471e-163	-1.32979e-163	2.54277e-163	2.14681e-163	1.52286e-162	-2.57184e-164	-7.29415e-164	5.78672e-165	-6.28935e-164	-7.70267e-163	-3.30618e-163	0
1.49482e-163	-4.18883e-164	-1.47465e-162	-3.03458e-163	1.82316e-163	2.36168e-163	1.35593e-163	-3.68349e-163	-8.81427e-163	-6.35356e-163	-9.46518e-164	2.45531e-163	-9.73594e-164	-8.58582e-164	-8.12626e-164	2.01053e-163	-6.56621e-163	-2.00799e-163	-2.72183e-163	2.55471e-163	-1.32979e-163	2.54277e-163	2.14681e-163	1.52286e-162	-2.57184e-164	-7.29415e-164	5.78672e-165	-6.28935e-164	-7.70267e-163	-3.30618e-163	0
1.49482e-163	-4.18883e-164	-1.47465e-162	-3.03458e-163	1.82316e-163	2.36168e-163	1.35593e-163	-3.68349e-163	-8.81427e-163	-6.35356e-163	-9.46518e-164	2.45531e-163	-9.73594e-164	-8.58582e-164	-8.12626e-164	2.01053e-163	-6.56621e-163	-2.00799e-163	-2.72183e-163	2.55471e-163	-1.32979e-163	2.54277e-163	2.14681e-163	1.52286e-162	-2.57184e-164	-7.29415e-164	5.78672e-165	-6.28935e-164	-7.70267e-163	-3.30618e-163	0
1.49482e-163	-4.18883e-164	-1.47465e-162	-3.03458e-163	1.82316e-163	2.36168e-163	1.35593e-163	-3.68349e-163	-8.81427e-163	-6.35356e-163	-9.46518e-164	2.45531e-163	-9.73594e-164	-8.58582e-164	-8.12626e-164	2.01053e-163	-6.56621e-163	-2.00799e-163	-2.72183e-163	2.55471e-163	-1.32979e-163	2.54277e-163	2.14681e-163	1.52286e-162	-2.57184e-164	-7.29415e-164	5.78672e-165	-6.28935e-164	-7.70267e-163	-3.30618e-163	0
1.49482e-163	-4.18883e-164	-1.47465e-162	-3.03458e-163	1.82316e-163	2.36168e-163	1.35593e-163	-3.68349e-163	-8.81427e-163	-6.35356e-163	-9.46518e-164	2.45531e-163	-9.73594e-164	-8.58582e-164	-8.12626e-164	2.01053e-163	-6.56621e-163	-2.00799e-163	-2.72183e-163	2.55471e-163	-1.32979e-163	2.54277e-163	2.14681e-163	1.52286e-162	-2.57184e-164	-7.29415e-164	5.78672e-165	-6.28935e-164	-7.70267e-163	-3.30618e-163	0
1.49482e-163	-4.18883e-164	-1.47465e-162	-3.03458e-163	1.82316e-163	2.36168e-163	1.35593e-163	-3.68349e-163	-8.81427e-163	-6.35356e-163	-9.46518e-164	2.45531e-163	-9.73594e-164	-8.58582e-164	-8.12626e-164	2.01053e-163	-6.56621e-163	-2.00799e-163	-2.72183e-163	2.55471e-163	-1.32979e-163	2.54277e-163	2.14681e-163	1.52286e-162	-2.57184e-164	-7.29415e-164	5.78672e-165	-6.28935e-164	-7.70267e-163	-3.30618e-163	0
1.49482e-163	-4.18883e-164	-1.47465e-162	-3.03458e-163	1.82316e-163	2.36168e-163	1.35593e-163	-3.68349e-163	-8.81427e-163	-6.35356e-163	-9.46518e-164	2.45531e-163	-9.73594e-164	-8.58582e-164	-8.12626e-164	2.01053e-163	-6.56621e-163	-2.00799e-163	-2.72183e-163	2.55471e-163	-1.32979e-163	2.54277e-163	2.14681e-163	1.52286e-162	-2.57184e-164	-7.29415e-164	5.78672e-165	-6.28935e-164	-7.70267e-163	-3.30618e-163	0
1.49482e-163	-4.18883e-164	-1.47465e-162	-3.03458e-163	1.82316e-163	2.36168e-163	1.35593e-163	-3.68349e-163	-8.81427e-163	-6.35356e-163	-9.46518e-164	2.45531e-163	-9.73594e-164	-8.58582e-164	-8.12626e-164	2.01053e-163	-6.56621e-163	-2.00799e-163	-2.72183e-163	2.55471e-163	-1.32979e-163	2.54277e-163	2.14681e-163	1.52286e-162	-2.57184e-164	-7.29415e-164	5.78672e-165	-6.28935e-164	-7.70267e-163	-3.30618e-163	0
1.49482e-163	-4.18883e-164	-1.47465e-162	-3.03458e-163	1.82316e-163	2.36168e-163	1.35593e-163	-3.68349e-163	-8.81427e-163	-6.35356e-163	-9.46518e-164	2.45531e-163	-9.73594e-164	-8.58582e-164	-8.12626e-164	2.01053e-163	-6.56621e-163	-2.00799e-163	-2.72183e-163	2.55471e-163	-1.32979e-163	2.54277e-163	2.14681e-163	1.52286e-162	-2.57184e-164	-7.29415e-164	5.78672e-165	-6.28935e-164	-7.70267e-163	-3.30618e-163	0
1.49482e-163	-4.18883e-164	-1.47465e-162	-3.03458e-163	1.82316e-163	2.36168e-163	1.35593e-163	-3.68349e-163	-8.81427e-163	-6.35356e-163	-9.46518e-164	2.45531e-163	-9.73594e-164	-8.58582e-164	-8.12626e-164	2.01053e-163	-6.56621e-163	-2.00799e-163	-2.72183e-163	2.55471e-163	-1.32979e-163	2.54277e-163	2.14681e-163	1.52286e-162	-2.57184e-164	-7.29415e-164	5.78672e-165	-6.28935e-164	-7.70267e-163	-3.30618e-163	0
1.49482e-163	-4.18883e-164	-1.47465e-162	-3.03458e-163	1.82316e-163	2.36168e-163	1.35593e-163	-3.68349e-163	-8.81427e-163	-6.35356e-163	-9.46518e-164	2.45531e-163	-9.73594e-164	-8.58582e-164	-8.12626e-164	2.01053e-163	-6.56621e-163	-2.00799e-163	-2.72183e-163	2.55471e-163	-1.32979e-163	2.54277e-163	2.14681e-163	1.52286e-162	-2.57184e-164	-7.29415e-164	5.78672e-165	-6.28935e-164	-7.70267e-163	-3.30618e-163	0
1.49482e-163	-4.18883e-164	-1.47465e-162	-3.03458e-163	1.82316e-163	2.36168e-163	1.35593e-163	-3.68349e-163	-8.81427e-163	-6.35356e-163	-9.46518e-164	2.45531e-163	-9.73594e-164	-8.58582e-164	-8.12626e-164	2.01053e-163	-6.56621e-163	-2.00799e-163	-2.72183e-163	2.55471e-163	-1.32979e-163	2.54277e-163	2.14681e-163	1.52286e-162	-2.57184e-164	-7.29415e-164	5.78672e-165	-6.28935e-164	-7.70267e-163	-3.30618e-163	0
1.49482e-163	-4.18883e-164	-1.47465e-162	-3.03458e-163	1.82316e-163	2.36168e-163	1.35593e-163	-3.68349e-163	-8.81427e-163	-6.35356e-163	-9.46518e-164	2.45531e-163	-9.73594e-164	-8.58582e-164	-8.12626e-164	2.01053e-163	-6.56621e-163	-2.00799e-163	-2.72183e-163	2.55471e-163	-1.32979e-163	2.54277e-163	2.14681e-163	1.52286e-162	-2.57184e-164	-7.29415e-164	5.78672e-165	-6.28935e-164	-7.70267e-163	-3.30618e-163	0
1.49482e-163	-4.18883e-164	-1.47465e-162	-3.03458e-163	1.82316e-163	2.36168e-163	1.35593e-163	-3.68349e-163	-8.81427e-163	-6.35356e-163	-9.46518e-164	2.45531e-163	-9.73594e-164	-8.58582e-164	-8.12626e-164	2.01053e-163	-6.56621e-163	-2.00799e-163	-2.72183e-163	2.55471e-163	-1.32979e-163	2.54277e-163	2.14681e-163	1.52286e-162	-2.57184e-164	-7.29415e-164	5.78672e-165	-6.28935e-164	-7.70267e-163	-3.30618e-163	0
1.49482e-163	-4.18883e-164	-1.47465e-162	-3.03458e-163	1.82316e-163	2.36168e-163	1.35593e-163	-3.68349e-163	-8.81427e-163	-6.35356e-163	-9.46518e-164	2.45531e-163	-9.73594e-164	-8.58582e-164	-8.12626e-164	2.01053e-163	-6.56621e-163	-2.00799e-163	-2.72183e-163	2.55471e-163	-1.32979e-163	2.54277e-163	2.14681e-163	1.52286e-162	-2.57184e-164	-7.29415e-164	5.78672e-165	-6.28935e-164	-7.70267e-163	-3.30618e-163	0
1.49482e-163	-4.18883e-164	-1.47465e-162	-3.03458e-163	1.82316e-163	2.36168e-163	1.35593e-163	-3.68349e-163	-8.81427e-163	-6.35356e-163	-9.46518e-164	2.45531e-163	-9.73594e-164	-8.58582e-164	-8.12626e-164	2.01053e-163	-6.56621e-163	-2.00799e-163	-2.72183e-163	2.55471e-163	-1.32979e-163	2.54277e-163	2.14681e-163	1.52286e-162	-2.57184e-164	-7.29415e-164	5.78672e-165	-6.28935e-164	-7.70267e-163	-3.30618e-163	0
1.49482e-163	-4.18883e-164	-1.47465e-162	-3.03458e-163	1.82316e-163	2.36168e-163	1.35593e-163	-3.68349e-163	-8.81427e-163	-6.35356e-163	-9.46518e-164	2.45531e-163	-9.73594e-164	-8.58582e-164	-8.12626e-164	2.01053e-163	-6.56621e-163	-2.00799e-163	-2.72183e-163	2.55471e-163	-1.32979e-163	2.54277e-163	2.14681e-163	1.52286e-162	-2.57184e-164	-7.29415e-164	5.78672e-165	-6.28935e-164	-7.70267e-163	-3.30618e-163	0
1.49482e-163	-4.18883e-164	-1.47465e-162	-3.03458e-163	1.82316e-163	2.36168e-163	1.35593e-163	-3.68349e-163	-8.81427e-163	-6.35356e-163	-9.46518e-164	2.45531e-163	-9.73594e-164	-8.58582e-164	-8.12626e-164	2.01053e-163	-6.56621e-163	-2.00799e-163	-2.72183e-163	2.55471e-163	-1.32979e-163	2.54277e-163	2.14681e-163	1.52286e-162	-2.57184e-164	-7.29415e-164	5.78672e-165	-6.28935e-164	-7.70267e-163	-3.30618e-163	0
1.49482e-163	-4.18883e-164	-1.47465e-162	-3.03458e-163	1.82316e-163	2.36168e-163	1.35593e-163	-3.68349e-163	-8.81427e-163	-6.35356e-163	-9.46518e-164	2.45531e-163	-9.73594e-164	-8.58582e-164	-8.12626e-164	2.01053e-163	-6.56621e-163	-2.00799e-163	-2.72183e-163	2.55471e-163	-1.32979e-163	2.54277e-163	2.14681e-163	1.52286e-162	-2.57184e-164	-7.29415e-164	5.78672e-165	-6.28935e-164	-7.70267e-163	-3.30618e-163	0
1.49482e-163	-4.18883e-164	-1.47465e-162	-3.03458e-163	1.82316e-163	2.36168e-163	1.35593e-163	-3.68349e-163	-8.81427e-163	-6.35356e-163	-9.46518e-164	2.45531e-163	-9.73594e-164	-8.58582e-164	-8.12626e-164	2.01053e-163	-6.56621e-163	-2.00799e-163	-2.72183e-163	2.55471e-163	-1.32979e-163	2.54277e-163	2.14681e-163	1.52286e-162	-2.57184e-164	-7.29415e-164	5.78672e-165	-6.28935e-164	-7.70267e-163	-3.30618e-163	0
1.49482e-163	-4.18883e-164	-1.47465e-162	-3.03458e-163	1.82316e-163	2.36168e-163	1.35593e-163	-3.68349e-163	-8.81427e-163	-6.35356e-163	-9.46518e-164	2.45531e-163	-9.73594e-164	-8.58582e-164	-8.12626e-164	2.01053e-163	-6.56621e-163	-2.00799e-163	-2.72183e-163	2.55471e-163	-1.32979e-163	2.54277e-163	2.14681e-163	1.52286e-162	-2.57184e-164	-7.29415e-164	5.78672e-165	-6.28935e-164	-7.70267e-163	-3.30618e-163	0
1.49482e-163	-4.18883e-164	-1.47465e-162	-3.03458e-163	1.82316e-163	2.36168e-163	1.35593e-163	-3.68349e-163	-8.81427e-163	-6.35356e-163	-9.46518e-164	2.45531e-163	-9.73594e-164	-8.58582e-164	-8.12626e-164	2.01053e-163	-6.56621e-163	-2.00799e-163	-2.72183e-163	2.55471e-163	-1.32979e-163	2.54277e-163	2.14681e-163	1.52286e-162	-2.57184e-164	-7.29415e-164	5.78672e-165	-6.28935e-164	-7.70267e-163	-3.30618e-163	0
1.49482e-163	-4.18883e-164	-1.47465e-162	-3.03458e-163	1.82316e-163	2.36168e-163	1.35593e-163	-3.68349e-163	-8.81427e-163	-6.35356e-163	-9.46518e-164	2.45531e-163	-9.73594e-164	-8.58582e-164	-8.12626e-164	2.01053e-163	-6.56621e-163	-2.00799e-163	-2.72183e-163	2.55471e-163	-1.32979e-163	2.54277e-163	2.14681e-163	1.52286e-162	-2.57184e-164	-7.29415e-164	5.78672e-165	-6.28935e-164	-7.70267e-163	-3.30618e-163	0
1.49482e-163	-4.18883e-164	-1.47465e-162	-3.03458e-163	1.82316e-163	2.36168e-163	1.35593e-163	-3.68349e-163	-8.81427e-163	-6.35356e-163	-9.46518e-164	2.45531e-163	-9.73594e-164	-8.58582e-164	-8.12626e-164	2.01053e-163	-6.56621e-163	-2.00799e-163	-2.72183e-163	2.55471e-163	-1.32979e-163	2.54277e-163	2.14681e-163	1.52286e-162	-2.57184e-164	-7.29415e-164	5.78672e-165	-6.28935e-164	-7.70267e-163	-3.30618e-163	0
1.49482e-163	-4.18883e-164	-1.47465e-162	-3.03458e-163	1.82316e-163	2.36168e-163	1.35593e-163	-3.68349e-163	-8.81427e-163	-6.35356e-163	-9.46518e-164	2.45531e-163	-9.73594e-164	-8.58582e-164	-8.12626e-164	2.01053e-163	-6.56621e-163	-2.00799e-163	-2.72183e-163	2.55471e-163	-1.32979e-163	2.54277e-163	2.14681e-163	1.52286e-162	-2.57184e-164	-7.29415e-164	5.78672e-165	-6.28935e-164	-7.70267e-163	-3.30618e-163	0
1.49482e-163	-4.18883e-164	-1.47465e-162	-3.03458e-163	1.82316e-163	2.36168e-163	1.35593e-163	-3.68349e-163	-8.81427e-163	-6.35356e-163	-9.46518e-164	2.45531e-163	-9.73594e-164	-8.58582e-164	-8.12626e-164	2.01053e-163	-6.56621e-163	-2.00799e-163	-2.72183e-163	2.55471e-163	-1.32979e-163	2.54277e-163	2.14681e-163	1.52286e-162	-2.57184e-164	-7.29415e-164	5.78672e-165	-6.28935e-164	-7.70267e-163	-3.30618e-163	0
1.49482e-163	-4.18883e-164	-1.47465e-162	-3.03458e-163	1.82316e-163	2.36168e-163	1.35593e-163	-3.68349e-163	-8.81427e-163	-6.35356e-163	-9.46518e-164	2.45531e-163	-9.73594e-164	-8.58582e-164	-8.12626e-164	2.01053e-163	-6.56621e-163	-2.00799e-163	-2.72183e-163	2.55471e-163	-1.32979e-163	2.54277e-163	2.14681e-163	1.52286e-162	-2.57184e-164	-7.29415e-164	5.78672e-165	-6.28935e-164	-7.70267e-163	-3.30618e-163	0
1.49482e-163	-4.18883e-164	-1.47465e-162	-3.03458e-163	1.82316e-163	2.36168e-163	1.35593e-163	-3.68349e-163	-8.81427e-163	-6.35356e-163	-9.46518e-164	2.45531e-163	-9.73594e-164	-8.58582e-164	-8.12626e-164	2.01053e-163	-6.56621e-163	-2.00799e-163	-2.72183e-163	2.55471e-163	-1.32979e-163	2.54277e-163	2.14681e-163	1.52286e-162	-2.57184e-164	-7.29415e-164	5.78672e-165	-6.28935e-164	-7.70267e-163	-3.30618e-163	0
1.49482e-163	-4.18883e-164	-1.47465e-162	-3.03458e-163	1.82316e-163	2.36168e-163	1.35593e-163	-3.68349e-163	-8.81427e-163	-6.35356e-163	-9.46518e-164	2.45531e-163	-9.73594e-164	-8.58582e-164	-8.12626e-164	2.01053e-163	-6.56621e-163	-2.00799e-163	-2.72183e-163	2.55471e-163	-1.32979e-163	2.54277e-163	2.14681e-163	1.52286e-162	-2.57184e-164	-7.29415e-164	5.78672e-165	-6.28935e-164	-7.70267e-163	-3.30618e-163	0
1.49482e-163	-4.18883e-164	-1.47465e-162	-3.03458e-163	1.82316e-163	2.36168e-163	1.35593e-163	-3.68349e-163	-8.81427e-163	-6.35356e-163	-9.46518e-164	2.45531e-163	-9.73594e-164	-8.58582e-164	-8.12626e-164	2.01053e-163	-6.56621e-163	-2.00799e-163	-2.72183e-163	2.55471e-163	-1.32979e-163	2.54277e-163	2.14681e-163	1.52286e-162	-2.57184e-164	-7.29415e-164	5.78672e-165	-6.28935e-164	-7.70267e-163	-3.30618e-163	0
1.49482e-163	-4.18883e-164	-1.47465e-162	-3.03458e-163	1.82316e-163	2.36168e-163	1.35593e-163	-3.68349e-163	-8.81427e-163	-6.35356e-163	-9.46518e-164	2.45531e-163	-9.73594e-164	-8.58582e-164	-8.12626e-164	2.01053e-163	-6.56621e-163	-2.00799e-163	-2.72183e-163	2.55471e-163	-1.32979e-163	2.54277e-163	2.14681e-163	1.52286e-162	-2.57184e-164	-7.29415e-164	5.78672e-165	-6.28935e-164	-7.70267e-163	-3.30618e-163	0
1.49482e-163	-4.18883e-164	-1.47465e-162	-3.03458e-163	1.82316e-163	2.36168e-163	1.35593e-163	-3.68349e-163	-8.81427e-163	-6.35356e-163	-9.46518e-164	2.45531e-163	-9.73594e-164	-8.58582e-164	-8.12626e-164	2.01053e-163	-6.56621e-163	-2.00799e-163	-2.72183e-163	2.55471e-163	-1.32979e-163	2.54277e-163	2.14681e-163	1.52286e-162	-2.57184e-164	-7.29415e-164	5.78672e-165	-6.28935e-164	-7.70267e-163	-3.30618e-163	0
1.49482e-163	-4.18883e-164	-1.47465e-162	-3.03458e-163	1.82316e-163	2.36168e-163	1.35593e-163	-3.68349e-163	-8.81427e-163	-6.35356e-163	-9.46518e-164	2.45531e-163	-9.73594e-164	-8.58582e-164	-8.12626e-164	2.01053e-163	-6.56621e-163	-2.00799e-163	-2.72183e-163	2.55471e-163	-1.32979e-163	2.54277e-163	2.14681e-163	1.52286e-162	-2.57184e-164	-7.29415e-164	5.78672e-165	-6.28935e-164	-7.70267e-163	-3.30618e-163	0
1.49482e-163	-4.18883e-164	-1.47465e-162	-3.03458e-163	1.82316e-163	2.36168e-163	1.35593e-163	-3.68349e-163	-8.81427e-163	-6.35356e-163	-9.46518e-164	2.45531e-163	-9.73594e-164	-8.58582e-164	-8.12626e-164	2.01053e-163	-6.56621e-163	-2.00799e-163	-2.72183e-163	2.55471e-163	-1.32979e-163	2.54277e-163	2.14681e-163	1.52286e-162	-2.57184e-164	-7.29415e-164	5.78672e-165	-6.28935e-164	-7.70267e-163	-3.30618e-163	0
1.49482e-163	-4.18883e-164	-1.47465e-162	-3.03458e-163	1.82316e-163	2.36168e-163	1.35593e-163	-3.68349e-163	-8.81427e-163	-6.35356e-163	-9.46518e-164	2.45531e-163	-9.73594e-164	-8.58582e-164	-8.12626e-164	2.01053e-163	-6.56621e-163	-2.00799e-163	-2.72183e-163	2.55471e-163	-1.32979e-163	2.54277e-163	2.14681e-163	1.52286e-162	-2.57184e-164	-7.29415e-164	5.78672e-165	-6.28935e-164	-7.70267e-163	-3.30618e-163	0
1.49482e-163	-4.18883e-164	-1.47465e-162	-3.03458e-163	1.82316e-163	2.36168e-163	1.35593e-163	-3.68349e-163	-8.81427e-163	-6.35356e-163	-9.46518e-164	2.45531e-163	-9.73594e-164	-8.58582e-164	-8.12626e-164	2.01053e-163	-6.56621e-163	-2.00799e-163	-2.72183e-163	2.55471e-163	-1.32979e-163	2.54277e-163	2.14681e-163	1.52286e-162	-2.57184e-164	-7.29415e-164	5.78672e-165	-6.28935e-164	-7.70267e-163	-3.30618e-163	0
1.49482e-163	-4.18883e-164	-1.47465e-162	-3.03458e-163	1.82316e-163	2.36168e-163	1.35593e-163	-3.68349e-163	-8.81427e-163	-6.35356e-163	-9.46518e-164	2.45531e-163	-9.73594e-164	-8.58582e-164	-8.12626e-164	2.01053e-163	-6.56621e-163	-2.00799e-163	-2.72183e-163	2.55471e-163	-1.32979e-163	2.54277e-163	2.14681e-163	1.52286e-162	-2.57184e-164	-7.29415e-164	5.78672e-165	-6.28935e-164	-7.70267e-163	-3.30618e-163	0
1.49482e-163	-4.18883e-164	-1.47465e-162	-3.03458e-163	1.82316e-163	2.36168e-163	1.35593e-163	-3.68349e-163	-8.81427e-163	-6.35356e-163	-9.46518e-164	2.45531e-163	-9.73594e-164	-8.58582e-164	-8.12626e-164	2.01053e-163	-6.56621e-163	-2.00799e-163	-2.72183e-163	2.55471e-163	-1.32979e-163	2.54277e-163	2.14681e-163	1.52286e-162	-2.57184e-164	-7.29415e-164	5.78672e-165	-6.28935e-164	-7.70267e-163	-3.30618e-163	0
1.49482e-163	-4.18883e-164	-1.47465e-162	-3.03458e-163	1.82316e-163	2.36168e-163	1.35593e-163	-3.68349e-163	-8.81427e-163	-6.35356e-163	-9.46518e-164	2.45531e-163	-9.73594e-164	-8.58582e-164	-8.12626e-164	2.01053e-163	-6.56621e-163	-2.00799e-163	-2.72183e-163	2.55471e-163	-1.32979e-163	2.54277e-163	2.14681e-163	1.52286e-162	-2.57184e-164	-7.29415e-164	5.78672e-165	-6.28935e-164	-7.70267e-163	-3.30618e-163	0
1.49482e-163	-4.18883e-164	-1.47465e-162	-3.03458e-163	1.82316e-163	2.36168e-163	1.35593e-163	-3.68349e-163	-8.81427e-163	-6.35356e-163	-9.46518e-164	2.45531e-163	-9.73594e-164	-8.58582e-164	-8.12626e-164	2.01053e-163	-6.56621e-163	-2.00799e-163	-2.72183e-163	2.55471e-163	-1.32979e-163	2.54277e-163	2.14681e-163	1.52286e-162	-2.57184e-164	-7.29415e-164	5.78672e-165	-6.28935e-164	-7.70267e-163	-3.30618e-163	0
1.49482e-163	-4.18883e-164	-1.47465e-162	-3.03458e-163	1.82316e-163	2.36168e-163	1.35593e-163	-3.68349e-163	-8.81427e-163	-6.35356e-163	-9.46518e-164	2.45531e-163	-9.73594e-164	-8.58582e-164	-8.12626e-164	2.01053e-163	-6.56621e-163	-2.00799e-163	-2.72183e-163	2.55471e-163	-1.32979e-163	2.54277e-163	2.14681e-163	1.52286e-162	-2.57184e-164	-7.29415e-164	5.78672e-165	-6.28935e-164	-7.70267e-163	-3.30618e-163	0
1.49482e-163	-4.18883e-164	-1.47465e-162	-3.03458e-163	1.82316e-163	2.36168e-163	1.35593e-163	-3.68349e-163	-8.81427e-163	-6.35356e-163	-9.46518e-164	2.45531e-163	-9.73594e-164	-8.58582e-164	-8.12626e-164	2.01053e-163	-6.56621e-163	-2.00799e-163	-2.72183e-163	2.55471e-163	-1.32979e-163	2.54277e-163	2.14681e-163	1.52286e-162	-2.57184e-164	-7.29415e-164	5.78672e-165	-6.28935e-164	-7.70267e-163	-3.30618e-163	0
1.49482e-163	-4.18883e-164	-1.47465e-162	-3.03458e-163	1.82316e-163	2.36168e-163	1.35593e-163	-3.68349e-163	-8.81427e-163	-6.35356e-163	-9.46518e-164	2.45531e-163	-9.73594e-164	-8.58582e-164	-8.12626e-164	2.01053e-163	-6.56621e-163	-2.00799e-163	-2.72183e-163	2.55471e-163	-1.32979e-163	2.54277e-163	2.14681e-163	1.52286e-162	-2.57184e-164	-7.29415e-164	5.78672e-165	-6.28935e-164	-7.70267e-163	-3.30618e-163	0
1.49482e-163	-4.18883e-164	-1.47465e-162	-3.03458e-163	1.82316e-163	2.36168e-163	1.35593e-163	-3.68349e-163	-8.81427e-163	-6.35356e-163	-9.46518e-164	2.45531e-163	-9.73594e-164	-8.58582e-164	-8.12626e-164	2.01053e-163	-6.56621e-163	-2.00799e-163	-2.72183e-163	2.55471e-163	-1.32979e-163	2.54277e-163	2.14681e-163	1.52286e-162	-2.57184e-164	-7.29415e-164	5.78672e-165	-6.28935e-164	-7.70267e-163	-3.30618e-163	0
1.49482e-163	-4.18883e-164	-1.47465e-162	-3.03458e-163	1.82316e-163	2.36168e-163	1.35593e-163	-3.68349e-163	-8.81427e-163	-6.35356e-163	-9.46518e-164	2.45531e-163	-9.73594e-164	-8.58582e-164	-8.12626e-164	2.01053e-163	-6.56621e-163	-2.00799e-163	-2.72183e-163	2.55471e-163	-1.32979e-163	2.54277e-163	2.14681e-163	1.52286e-162	-2.57184e-164	-7.29415e-164	5.78672e-165	-6.28935e-164	-7.70267e-163	-3.30618e-163	0
1.49482e-163	-4.18883e-164	-1.47465e-162	-3.03458e-163	1.82316e-163	2.36168e-163	1.35593e-163	-3.68349e-163	-8.81427e-163	-6.35356e-163	-9.46518e-164	2.45531e-163	-9.73594e-164	-8.58582e-164	-8.12626e-164	2.01053e-163	-6.56621e-163	-2.00799e-163	-2.72183e-163	2.55471e-163	-1.32979e-163	2.54277e-163	2.14681e-163	1.52286e-162	-2.57184e-164	-7.29415e-164	5.78672e-165	-6.28935e-164	-7.70267e-163	-3.30618e-163	0
1.49482e-163	-4.18883e-164	-1.47465e-162	-3.03458e-163	1.82316e-163	2.36168e-163	1.35593e-163	-3.68349e-163	-8.81427e-163	-6.35356e-163	-9.46518e-164	2.45531e-163	-9.73594e-164	-8.58582e-164	-8.12626e-164	2.01053e-163	-6.56621e-163	-2.00799e-163	-2.72183e-163	2.55471e-163	-1.32979e-163	2.54277e-163	2.14681e-163	1.52286e-162	-2.57184e-164	-7.29415e-164	5.78672e-165	-6.28935e-164	-7.70267e-163	-3.30618e-163	0
1.49482e-163	-4.18883e-164	-1.47465e-162	-3.03458e-163	1.82316e-163	2.36168e-163	1.35593e-163	-3.68349e-163	-8.81427e-163	-6.35356e-163	-9.46518e-164	2.45531e-163	-9.73594e-164	-8.58582e-164	-8.12626e-164	2.01053e-163	-6.56621e-163	-2.00799e-163	-2.72183e-163	2.55471e-163	-1.32979e-163	2.54277e-163	2.14681e-163	1.52286e-162	-2.57184e-164	-7.29415e-164	5.78672e-165	-6.28935e-164	-7.70267e-163	-3.30618e-163	0
1.49482e-163	-4.18883e-164	-1.47465e-162	-3.03458e-163	1.82316e-163	2.36168e-163	1.35593e-163	-3.68349e-163	-8.81427e-163	-6.35356e-163	-9.46518e-164	2.45531e-163	-9.73594e-164	-8.58582e-164	-8.12626e-164	2.01053e-163	-6.56621e-163	-2.00799e-163	-2.72183e-163	2.55471e-163	-1.32979e-163	2.54277e-163	2.14681e-163	1.52286e-162	-2.57184e-164	-7.29415e-164	5.78672e-165	-6.28935e-164	-7.70267e-163	-3.30618e-163	0
1.49482e-163	-4.18883e-164	-1.47465e-162	-3.03458e-163	1.82316e-163	2.36168e-163	1.35593e-163	-3.68349e-163	-8.81427e-163	-6.35356e-163	-9.46518e-164	2.45531e-163	-9.73594e-164	-8.58582e-164	-8.12626e-164	2.01053e-163	-6.56621e-163	-2.00799e-163	-2.72183e-163	2.55471e-163	-1.32979e-163	2.54277e-163	2.14681e-163	1.52286e-162	-2.57184e-164	-7.29415e-164	5.78672e-165	-6.28935e-164	-7.70267e-163	-3.30618e-163	0
1.49482e-163	-4.18883e-164	-1.47465e-162	-3.03458e-163	1.82316e-163	2.36168e-163	1.35593e-163	-3.68349e-163	-8.81427e-163	-6.35356e-163	-9.46518e-164	2.45531e-163	-9.73594e-164	-8.58582e-164	-8.12626e-164	2.01053e-163	-6.56621e-163	-2.00799e-163	-2.72183e-163	2.55471e-163	-1.32979e-163	2.54277e-163	2.14681e-163	1.52286e-162	-2.57184e-164	-7.29415e-164	5.78672e-165	-6.28935e-164	-7.70267e-163	-3.30618e-163	0
1.49482e-163	-4.18883e-164	-1.47465e-162	-3.03458e-163	1.82316e-163	2.36168e-163	1.35593e-163	-3.68349e-163	-8.81427e-163	-6.35356e-163	-9.46518e-164	2.45531e-163	-9.73594e-164	-8.58582e-164	-8.12626e-164	2.01053e-163	-6.56621e-163	-2.00799e-163	-2.72183e-163	2.55471e-163	-1.32979e-163	2.54277e-163	2.14681e-163	1.52286e-162	-2.57184e-164	-7.29415e-164	5.78672e-165	-6.28935e-164	-7.70267e-163	-3.30618e-163	0
1.49482e-163	-4.18883e-164	-1.47465e-162	-3.03458e-163	1.82316e-163	2.36168e-163	1.35593e-163	-3.68349e-163	-8.81427e-163	-6.35356e-163	-9.46518e-164	2.45531e-163	-9.73594e-164	-8.58582e-164	-8.12626e-164	2.01053e-163	-6.56621e-163	-2.00799e-163	-2.72183e-163	2.55471e-163	-1.32979e-163	2.54277e-163	2.14681e-163	1.52286e-162	-2.57184e-164	-7.29415e-164	5.78672e-165	-6.28935e-164	-7.70267e-163	-3.30618e-163	0
1.49482e-163	-4.18883e-164	-1.47465e-162	-3.03458e-163	1.82316e-163	2.36168e-163	1.35593e-163	-3.68349e-163	-8.81427e-163	-6.35356e-163	-9.46518e-164	2.45531e-163	-9.73594e-164	-8.58582e-164	-8.12626e-164	2.01053e-163	-6.56621e-163	-2.00799e-163	-2.72183e-163	2.55471e-163	-1.32979e-163	2.54277e-163	2.14681e-163	1.52286e-162	-2.57184e-164	-7.29415e-164	5.78672e-165	-6.28935e-164	-7.70267e-163	-3.30618e-163	0
1.49482e-163	-4.18883e-164	-1.47465e-162	-3.03458e-163	1.82316e-163	2.36168e-163	1.35593e-163	-3.68349e-163	-8.81427e-163	-6.35356e-163	-9.46518e-164	2.45531e-163	-9.73594e-164	-8.58582e-164	-8.12626e-164	2.01053e-163	-6.56621e-163	-2.00799e-163	-2.72183e-163	2.55471e-163	-1.32979e-163	2.54277e-163	2.14681e-163	1.52286e-162	-2.57184e-164	-7.29415e-164	5.78672e-165	-6.28935e-164	-7.70267e-163	-3.30618e-163	0
1.49482e-163	-4.18883e-164	-1.47465e-162	-3.03458e-163	1.82316e-163	2.36168e-163	1.35593e-163	-3.68349e-163	-8.81427e-163	-6.35356e-163	-9.46518e-164	2.45531e-163	-9.73594e-164	-8.58582e-164	-8.12626e-164	2.01053e-163	-6.56621e-163	-2.00799e-163	-2.72183e-163	2.55471e-163	-1.32979e-163	2.54277e-163	2.14681e-163	1.52286e-162	-2.57184e-164	-7.29415e-164	5.78672e-165	-6.28935e-164	-7.70267e-163	-3.30618e-163	0
1.49482e-163	-4.18883e-164	-1.47465e-162	-3.03458e-163	1.82316e-163	2.36168e-163	1.35593e-163	-3.68349e-163	-8.81427e-163	-6.35356e-163	-9.46518e-164	2.45531e-163	-9.73594e-164	-8.58582e-164	-8.12626e-164	2.01053e-163	-6.56621e-163	-2.00799e-163	-2.72183e-163	2.55471e-163	-1.32979e-163	2.54277e-163	2.14681e-163	1.52286e-162	-2.57184e-164	-7.29415e-164	5.78672e-165	-6.28935e-164	-7.70267e-163	-3.30618e-163	0
1.49482e-163	-4.18883e-164	-1.47465e-162	-3.03458e-163	1.82316e-163	2.36168e-163	1.35593e-163	-3.68349e-163	-8.81427e-163	-6.35356e-163	-9.46518e-164	2.45531e-163	-9.73594e-164	-8.58582e-164	-8.12626e-164	2.01053e-163	-6.56621e-163	-2.00799e-163	-2.72183e-163	2.55471e-163	-1.32979e-163	2.54277e-163	2.14681e-163	1.52286e-162	-2.57184e-164	-7.29415e-164	5.78672e-165	-6.28935e-164	-7.70267e-163	-3.30618e-163	0
1.49482e-163	-4.18883e-164	-1.47465e-162	-3.03458e-163	1.82316e-163	2.36168e-163	1.35593e-163	-3.68349e-163	-8.81427e-163	-6.35356e-163	-9.46518e-164	2.45531e-163	-9.73594e-164	-8.58582e-164	-8.12626e-164	2.01053e-163	-6.56621e-163	-2.00799e-163	-2.72183e-163	2.55471e-163	-1.32979e-163	2.54277e-163	2.14681e-163	1.52286e-162	-2.57184e-164	-7.29415e-164	5.78672e-165	-6.28935e-164	-7.70267e-163	-3.30618e-163	0
1.49482e-163	-4.18883e-164	-1.47465e-162	-3.03458e-163	1.82316e-163	2.36168e-163	1.35593e-163	-3.68349e-163	-8.81427e-163	-6.35356e-163	-9.46518e-164	2.45531e-163	-9.73594e-164	-8.58582e-164	-8.12626e-164	2.01053e-163	-6.56621e-163	-2.00799e-163	-2.72183e-163	2.55471e-163	-1.32979e-163	2.54277e-163	2.14681e-163	1.52286e-162	-2.57184e-164	-7.29415e-164	5.78672e-165	-6.28935e-164	-7.70267e-163	-3.30618e-163	0
1.49482e-163	-4.18883e-164	-1.47465e-162	-3.03458e-163	1.82316e-163	2.36168e-163	1.35593e-163	-3.68349e-163	-8.81427e-163	-6.35356e-163	-9.46518e-164	2.45531e-163	-9.73594e-164	-8.58582e-164	-8.12626e-164	2.01053e-163	-6.56621e-163	-2.00799e-163	-2.72183e-163	2.55471e-163	-1.32979e-163	2.54277e-163	2.14681e-163	1.52286e-162	-2.57184e-164	-7.29415e-164	5.78672e-165	-6.28935e-164	-7.70267e-163	-3.30618e-163	0
1.49482e-163	-4.18883e-164	-1.47465e-162	-3.03458e-163	1.82316e-163	2.36168e-163	1.35593e-163	-3.68349e-163	-8.81427e-163	-6.35356e-163	-9.46518e-164	2.45531e-163	-9.73594e-164	-8.58582e-164	-8.12626e-164	2.01053e-163	-6.56621e-163	-2.00799e-163	-2.72183e-163	2.55471e-163	-1.32979e-163	2.54277e-163	2.14681e-163	1.52286e-162	-2.57184e-164	-7.29415e-164	5.78672e-165	-6.28935e-164	-7.70267e-163	-3.30618e-163	0
1.49482e-163	-4.18883e-164	-1.47465e-162	-3.03458e-163	1.82316e-163	2.36168e-163	1.35593e-163	-3.68349e-163	-8.81427e-163	-6.35356e-163	-9.46518e-164	2.45531e-163	-9.73594e-164	-8.58582e-164	-8.12626e-164	2.01053e-163	-6.56621e-163	-2.00799e-163	-2.72183e-163	2.55471e-163	-1.32979e-163	2.54277e-163	2.14681e-163	1.52286e-162	-2.57184e-164	-7.29415e-164	5.78672e-165	-6.28935e-164	-7.70267e-163	-3.30618e-163	0
1.49482e-163	-4.18883e-164	-1.47465e-162	-3.03458e-163	1.82316e-163	2.36168e-163	1.35593e-163	-3.68349e-163	-8.81427e-163	-6.35356e-163	-9.46518e-164	2.45531e-163	-9.73594e-164	-8.58582e-164	-8.12626e-164	2.01053e-163	-6.56621e-163	-2.00799e-163	-2.72183e-163	2.55471e-163	-1.32979e-163	2.54277e-163	2.14681e-163	1.52286e-162	-2.57184e-164	-7.29415e-164	5.78672e-165	-6.28935e-164	-7.70267e-163	-3.30618e-163	0
1.49482e-163	-4.18883e-164	-1.47465e-162	-3.03458e-163	1.82316e-163	2.36168e-163	1.35593e-163	-3.68349e-163	-8.81427e-163	-6.35356e-163	-9.46518e-164	2.45531e-163	-9.73594e-164	-8.58582e-164	-8.12626e-164	2.01053e-163	-6.56621e-163	-2.00799e-163	-2.72183e-163	2.55471e-163	-1.32979e-163	2.54277e-163	2.14681e-163	1.52286e-162	-2.57184e-164	-7.29415e-164	5.78672e-165	-6.28935e-164	-7.70267e-163	-3.30618e-163	0
1.49482e-163	-4.18883e-164	-1.47465e-162	-3.03458e-163	1.82316e-163	2.36168e-163	1.35593e-163	-3.68349e-163	-8.81427e-163	-6.35356e-163	-9.46518e-164	2.45531e-163	-9.73594e-164	-8.58582e-164	-8.12626e-164	2.01053e-163	-6.56621e-163	-2.00799e-163	-2.72183e-163	2.55471e-163	-1.32979e-163	2.54277e-163	2.14681e-163	1.52286e-162	-2.57184e-164	-7.29415e-164	5.78672e-165	-6.28935e-164	-7.70267e-163	-3.30618e-163	0
1.49482e-163	-4.18883e-164	-1.47465e-162	-3.03458e-163	1.82316e-163	2.36168e-163	1.35593e-163	-3.68349e-163	-8.81427e-163	-6.35356e-163	-9.46518e-164	2.45531e-163	-9.73594e-164	-8.58582e-164	-8.12626e-164	2.01053e-163	-6.56621e-163	-2.00799e-163	-2.72183e-163	2.55471e-163	-1.32979e-163	2.54277e-163	2.14681e-163	1.52286e-162	-2.57184e-164	-7.29415e-164	5.78672e-165	-6.28935e-164	-7.70267e-163	-3.30618e-163	0
1.49482e-163	-4.18883e-164	-1.47465e-162	-3.03458e-163	1.82316e-163	2.36168e-163	1.35593e-163	-3.68349e-163	-8.81427e-163	-6.35356e-163	-9.46518e-164	2.45531e-163	-9.73594e-164	-8.58582e-164	-8.12626e-164	2.01053e-163	-6.56621e-163	-2.00799e-163	-2.72183e-163	2.55471e-163	-1.32979e-163	2.54277e-163	2.14681e-163	1.52286e-162	-2.57184e-164	-7.29415e-164	5.78672e-165	-6.28935e-164	-7.70267e-163	-3.30618e-163	0
1.49482e-163	-4.18883e-164	-1.47465e-162	-3.03458e-163	1.82316e-163	2.36168e-163	1.35593e-163	-3.68349e-163	-8.81427e-163	-6.35356e-163	-9.46518e-164	2.45531e-163	-9.73594e-164	-8.58582e-164	-8.12626e-164	2.01053e-163	-6.56621e-163	-2.00799e-163	-2.72183e-163	2.55471e-163	-1.32979e-163	2.54277e-163	2.14681e-163	1.52286e-162	-2.57184e-164	-7.29415e-164	5.78672e-165	-6.28935e-164	-7.70267e-163	-3.30618e-163	0
1.49482e-163	-4.18883e-164	-1.47465e-162	-3.03458e-163	1.82316e-163	2.36168e-163	1.35593e-163	-3.68349e-163	-8.81427e-163	-6.35356e-163	-9.46518e-164	2.45531e-163	-9.73594e-164	-8.58582e-164	-8.12626e-164	2.01053e-163	-6.56621e-163	-2.00799e-163	-2.72183e-163	2.55471e-163	-1.32979e-163	2.54277e-163	2.14681e-163	1.52286e-162	-2.57184e-164	-7.29415e-164	5.78672e-165	-6.28935e-164	-7.70267e-163	-3.30618e-163	0
1.49482e-163	-4.18883e-164	-1.47465e-162	-3.03458e-163	1.82316e-163	2.36168e-163	1.35593e-163	-3.68349e-163	-8.81427e-163	-6.35356e-163	-9.46518e-164	2.45531e-163	-9.73594e-164	-8.58582e-164	-8.12626e-164	2.01053e-163	-6.56621e-163	-2.00799e-163	-2.72183e-163	2.55471e-163	-1.32979e-163	2.54277e-163	2.14681e-163	1.52286e-162	-2.57184e-164	-7.29415e-164	5.78672e-165	-6.28935e-164	-7.70267e-163	-3.30618e-163	0
1.49482e-163	-4.18883e-164	-1.47465e-162	-3.03458e-163	1.82316e-163	2.36168e-163	1.35593e-163	-3.68349e-163	-8.81427e-163	-6.35356e-163	-9.46518e-164	2.45531e-163	-9.73594e-164	-8.58582e-164	-8.12626e-164	2.01053e-163	-6.56621e-163	-2.00799e-163	-2.72183e-163	2.55471e-163	-1.32979e-163	2.54277e-163	2.14681e-163	1.52286e-162	-2.57184e-164	-7.29415e-164	5.78672e-165	-6.28935e-164	-7.70267e-163	-3.30618e-163	0
1.49482e-163	-4.18883e-164	-1.47465e-162	-3.03458e-163	1.82316e-163	2.36168e-163	1.35593e-163	-3.68349e-163	-8.81427e-163	-6.35356e-163	-9.46518e-164	2.45531e-163	-9.73594e-164	-8.58582e-164	-8.12626e-164	2.01053e-163	-6.56621e-163	-2.00799e-163	-2.72183e-163	2.55471e-163	-1.32979e-163	2.54277e-163	2.14681e-163	1.52286e-162	-2.57184e-164	-7.29415e-164	5.78672e-165	-6.28935e-164	-7.70267e-163	-3.30618e-163	0
1.49482e-163	-4.18883e-164	-1.47465e-162	-3.03458e-163	1.82316e-163	2.36168e-163	1.35593e-163	-3.68349e-163	-8.81427e-163	-6.35356e-163	-9.46518e-164	2.45531e-163	-9.73594e-164	-8.58582e-164	-8.12626e-164	2.01053e-163	-6.56621e-163	-2.00799e-163	-2.72183e-163	2.55471e-163	-1.32979e-163	2.54277e-163	2.14681e-163	1.52286e-162	-2.57184e-164	-7.29415e-164	5.78672e-165	-6.28935e-164	-7.70267e-163	-3.30618e-163	0
1.49482e-163	-4.18883e-164	-1.47465e-162	-3.03458e-163	1.82316e-163	2.36168e-163	1.35593e-163	-3.68349e-163	-8.81427e-163	-6.35356e-163	-9.46518e-164	2.45531e-163	-9.73594e-164	-8.58582e-164	-8.12626e-164	2.01053e-163	-6.56621e-163	-2.00799e-163	-2.72183e-163	2.55471e-163	-1.32979e-163	2.54277e-163	2.14681e-163	1.52286e-162	-2.57184e-164	-7.29415e-164	5.78672e-165	-6.28935e-164	-7.70267e-163	-3.30618e-163	0
1.49482e-163	-4.18883e-164	-1.47465e-162	-3.03458e-163	1.82316e-163	2.36168e-163	1.35593e-163	-3.68349e-163	-8.81427e-163	-6.35356e-163	-9.46518e-164	2.45531e-163	-9.73594e-164	-8.58582e-164	-8.12626e-164	2.01053e-163	-6.56621e-163	-2.00799e-163	-2.72183e-163	2.55471e-163	-1.32979e-163	2.54277e-163	2.14681e-163	1.52286e-162	-2.57184e-164	-7.29415e-164	5.78672e-165	-6.28935e-164	-7.70267e-163	-3.30618e-163	0
1.49482e-163	-4.18883e-164	-1.47465e-162	-3.03458e-163	1.82316e-163	2.36168e-163	1.35593e-163	-3.68349e-163	-8.81427e-163	-6.35356e-163	-9.46518e-164	2.45531e-163	-9.73594e-164	-8.58582e-164	-8.12626e-164	2.01053e-163	-6.56621e-163	-2.00799e-163	-2.72183e-163	2.55471e-163	-1.32979e-163	2.54277e-163	2.14681e-163	1.52286e-162	-2.57184e-164	-7.29415e-164	5.78672e-165	-6.28935e-164	-7.70267e-163	-3.30618e-163	0
1.49482e-163	-4.18883e-164	-1.47465e-162	-3.03458e-163	1.82316e-163	2.36168e-163	1.35593e-163	-3.68349e-163	-8.81427e-163	-6.35356e-163	-9.46518e-164	2.45531e-163	-9.73594e-164	-8.58582e-164	-8.12626e-164	2.01053e-163	-6.56621e-163	-2.00799e-163	-2.72183e-163	2.55471e-163	-1.32979e-163	2.54277e-163	2.14681e-163	1.52286e-162	-2.57184e-164	-7.29415e-164	5.78672e-165	-6.28935e-164	-7.70267e-163	-3.30618e-163	0
1.49482e-163	-4.18883e-164	-1.47465e-162	-3.03458e-163	1.82316e-163	2.36168e-163	1.35593e-163	-3.68349e-163	-8.81427e-163	-6.35356e-163	-9.46518e-164	2.45531e-163	-9.73594e-164	-8.58582e-164	-8.12626e-164	2.01053e-163	-6.56621e-163	-2.00799e-163	-2.72183e-163	2.55471e-163	-1.32979e-163	2.54277e-163	2.14681e-163	1.52286e-162	-2.57184e-164	-7.29415e-164	5.78672e-165	-6.28935e-164	-7.70267e-163	-3.30618e-163	0
1.49482e-163	-4.18883e-164	-1.47465e-162	-3.03458e-163	1.82316e-163	2.36168e-163	1.35593e-163	-3.68349e-163	-8.81427e-163	-6.35356e-163	-9.46518e-164	2.45531e-163	-9.73594e-164	-8.58582e-164	-8.12626e-164	2.01053e-163	-6.56621e-163	-2.00799e-163	-2.72183e-163	2.55471e-163	-1.32979e-163	2.54277e-163	2.14681e-163	1.52286e-162	-2.57184e-164	-7.29415e-164	5.78672e-165	-6.28935e-164	-7.70267e-163	-3.30618e-163	0
1.49482e-163	-4.18883e-164	-1.47465e-162	-3.03458e-163	1.82316e-163	2.36168e-163	1.35593e-163	-3.68349e-163	-8.81427e-163	-6.35356e-163	-9.46518e-164	2.45531e-163	-9.73594e-164	-8.58582e-164	-8.12626e-164	2.01053e-163	-6.56621e-163	-2.00799e-163	-2.72183e-163	2.55471e-163	-1.32979e-163	2.54277e-163	2.14681e-163	1.52286e-162	-2.57184e-164	-7.29415e-164	5.78672e-165	-6.28935e-164	-7.70267e-163	-3.30618e-163	0
1.49482e-163	-4.18883e-164	-1.47465e-162	-3.03458e-163	1.82316e-163	2.36168e-163	1.35593e-163	-3.68349e-163	-8.81427e-163	-6.35356e-163	-9.46518e-164	2.45531e-163	-9.73594e-164	-8.58582e-164	-8.12626e-164	2.01053e-163	-6.56621e-163	-2.00799e-163	-2.72183e-163	2.55471e-163	-1.32979e-163	2.54277e-163	2.14681e-163	1.52286e-162	-2.57184e-164	-7.29415e-164	5.78672e-165	-6.28935e-164	-7.70267e-163	-3.30618e-163	0
1.49482e-163	-4.18883e-164	-1.47465e-162	-3.03458e-163	1.82316e-163	2.36168e-163	1.35593e-163	-3.68349e-163	-8.81427e-163	-6.35356e-163	-9.46518e-164	2.45531e-163	-9.73594e-164	-8.58582e-164	-8.12626e-164	2.01053e-163	-6.56621e-163	-2.00799e-163	-2.72183e-163	2.55471e-163	-1.32979e-163	2.54277e-163	2.14681e-163	1.52286e-162	-2.57184e-164	-7.29415e-164	5.78672e-165	-6.28935e-164	-7.70267e-163	-3.30618e-163	0
1.49482e-163	-4.18883e-164	-1.47465e-162	-3.03458e-163	1.82316e-163	2.36168e-163	1.35593e-163	-3.68349e-163	-8.81427e-163	-6.35356e-163	-9.46518e-164	2.45531e-163	-9.73594e-164	-8.58582e-164	-8.12626e-164	2.01053e-163	-6.56621e-163	-2.00799e-163	-2.72183e-163	2.55471e-163	-1.32979e-163	2.54277e-163	2.14681e-163	1.52286e-162	-2.57184e-164	-7.29415e-164	5.78672e-165	-6.28935e-164	-7.70267e-163	-3.30618e-163	0
1.49482e-163	-4.18883e-164	-1.47465e-162	-3.03458e-163	1.82316e-163	2.36168e-163	1.35593e-163	-3.68349e-163	-8.81427e-163	-6.35356e-163	-9.46518e-164	2.45531e-163	-9.73594e-164	-8.58582e-164	-8.12626e-164	2.01053e-163	-6.56621e-163	-2.00799e-163	-2.72183e-163	2.55471e-163	-1.32979e-163	2.54277e-163	2.14681e-163	1.52286e-162	-2.57184e-164	-7.29415e-164	5.78672e-165	-6.28935e-164	-7.70267e-163	-3.30618e-163	0
1.49482e-163	-4.18883e-164	-1.47465e-162	-3.03458e-163	1.82316e-163	2.36168e-163	1.35593e-163	-3.68349e-163	-8.81427e-163	-6.35356e-163	-9.46518e-164	2.45531e-163	-9.73594e-164	-8.58582e-164	-8.12626e-164	2.01053e-163	-6.56621e-163	-2.00799e-163	-2.72183e-163	2.55471e-163	-1.32979e-163	2.54277e-163	2.14681e-163	1.52286e-162	-2.57184e-164	-7.29415e-164	5.78672e-165	-6.28935e-164	-7.70267e-163	-3.30618e-163	0
1.49482e-163	-4.18883e-164	-1.47465e-162	-3.03458e-163	1.82316e-163	2.36168e-163	1.35593e-163	-3.68349e-163	-8.81427e-163	-6.35356e-163	-9.46518e-164	2.45531e-163	-9.73594e-164	-8.58582e-164	-8.12626e-164	2.01053e-163	-6.56621e-163	-2.00799e-163	-2.72183e-163	2.55471e-163	-1.32979e-163	2.54277e-163	2.14681e-163	1.52286e-162	-2.57184e-164	-7.29415e-164	5.78672e-165	-6.28935e-164	-7.70267e-163	-3.30618e-163	0
1.49482e-163	-4.18883e-164	-1.47465e-162	-3.03458e-163	1.82316e-163	2.36168e-163	1.35593e-163	-3.68349e-163	-8.81427e-163	-6.35356e-163	-9.46518e-164	2.45531e-163	-9.73594e-164	-8.58582e-164	-8.12626e-164	2.01053e-163	-6.56621e-163	-2.00799e-163	-2.72183e-163	2.55471e-163	-1.32979e-163	2.54277e-163	2.14681e-163	1.52286e-162	-2.57184e-164	-7.29415e-164	5.78672e-165	-6.28935e-164	-7.70267e-163	-3.30618e-163	0
1.49482e-163	-4.18883e-164	-1.47465e-162	-3.03458e-163	1.82316e-163	2.36168e-163	1.35593e-163	-3.68349e-163	-8.81427e-163	-6.35356e-163	-9.46518e-164	2.45531e-163	-9.73594e-164	-8.58582e-164	-8.12626e-164	2.01053e-163	-6.56621e-163	-2.00799e-163	-2.72183e-163	2.55471e-163	-1.32979e-163	2.54277e-163	2.14681e-163	1.52286e-162	-2.57184e-164	-7.29415e-164	5.78672e-165	-6.28935e-164	-7.70267e-163	-3.30618e-163	0
1.49482e-163	-4.18883e-164	-1.47465e-162	-3.03458e-163	1.82316e-163	2.36168e-163	1.35593e-163	-3.68349e-163	-8.81427e-163	-6.35356e-163	-9.46518e-164	2.45531e-163	-9.73594e-164	-8.58582e-164	-8.12626e-164	2.01053e-163	-6.56621e-163	-2.00799e-163	-2.72183e-163	2.55471e-163	-1.32979e-163	2.54277e-163	2.14681e-163	1.52286e-162	-2.57184e-164	-7.29415e-164	5.78672e-165	-6.28935e-164	-7.70267e-163	-3.30618e-163	0
1.49482e-163	-4.18883e-164	-1.47465e-162	-3.03458e-163	1.82316e-163	2.36168e-163	1.35593e-163	-3.68349e-163	-8.81427e-163	-6.35356e-163	-9.46518e-164	2.45531e-163	-9.73594e-164	-8.58582e-164	-8.12626e-164	2.01053e-163	-6.56621e-163	-2.00799e-163	-2.72183e-163	2.55471e-163	-1.32979e-163	2.54277e-163	2.14681e-163	1.52286e-162	-2.57184e-164	-7.29415e-164	5.78672e-165	-6.28935e-164	-7.70267e-163	-3.30618e-163	0
1.49482e-163	-4.18883e-164	-1.47465e-162	-3.03458e-163	1.82316e-163	2.36168e-163	1.35593e-163	-3.68349e-163	-8.81427e-163	-6.35356e-163	-9.46518e-164	2.45531e-163	-9.73594e-164	-8.58582e-164	-8.12626e-164	2.01053e-163	-6.56621e-163	-2.00799e-163	-2.72183e-163	2.55471e-163	-1.32979e-163	2.54277e-163	2.14681e-163	1.52286e-162	-2.57184e-164	-7.29415e-164	5.78672e-165	-6.28935e-164	-7.70267e-163	-3.30618e-163	0
1.49482e-163	-4.18883e-164	-1.47465e-162	-3.03458e-163	1.82316e-163	2.36168e-163	1.35593e-163	-3.68349e-163	-8.81427e-163	-6.35356e-163	-9.46518e-164	2.45531e-163	-9.73594e-164	-8.58582e-164	-8.12626e-164	2.01053e-163	-6.56621e-163	-2.00799e-163	-2.72183e-163	2.55471e-163	-1.32979e-163	2.54277e-163	2.14681e-163	1.52286e-162	-2.57184e-164	-7.29415e-164	5.78672e-165	-6.28935e-164	-7.70267e-163	-3.30618e-163	0
1.49482e-163	-4.18883e-164	-1.47465e-162	-3.03458e-163	1.82316e-163	2.36168e-163	1.35593e-163	-3.68349e-163	-8.81427e-163	-6.35356e-163	-9.46518e-164	2.45531e-163	-9.73594e-164	-8.58582e-164	-8.12626e-164	2.01053e-163	-6.56621e-163	-2.00799e-163	-2.72183e-163	2.55471e-163	-1.32979e-163	2.54277e-163	2.14681e-163	1.52286e-162	-2.57184e-164	-7.29415e-164	5.78672e-165	-6.28935e-164	-7.70267e-163	-3.30618e-163	0
1.49482e-163	-4.18883e-164	-1.47465e-162	-3.03458e-163	1.82316e-163	2.36168e-163	1.35593e-163	-3.68349e-163	-8.81427e-163	-6.35356e-163	-9.46518e-164	2.45531e-163	-9.73594e-164	-8.58582e-164	-8.12626e-164	2.01053e-163	-6.56621e-163	-2.00799e-163	-2.72183e-163	2.55471e-163	-1.32979e-163	2.54277e-163	2.14681e-163	1.52286e-162	-2.57184e-164	-7.29415e-164	5.78672e-165	-6.28935e-164	-7.70267e-163	-3.30618e-163	0
1.49482e-163	-4.18883e-164	-1.47465e-162	-3.03458e-163	1.82316e-163	2.36168e-163	1.35593e-163	-3.68349e-163	-8.81427e-163	-6.35356e-163	-9.46518e-164	2.45531e-163	-9.73594e-164	-8.58582e-164	-8.12626e-164	2.01053e-163	-6.56621e-163	-2.00799e-163	-2.72183e-163	2.55471e-163	-1.32979e-163	2.54277e-163	2.14681e-163	1.52286e-162	-2.57184e-164	-7.29415e-164	5.78672e-165	-6.28935e-164	-7.70267e-163	-3.30618e-163	0
1.49482e-163	-4.18883e-164	-1.47465e-162	-3.03458e-163	1.82316e-163	2.36168e-163	1.35593e-163	-3.68349e-163	-8.81427e-163	-6.35356e-163	-9.46518e-164	2.45531e-163	-9.73594e-164	-8.58582e-164	-8.12626e-164	2.01053e-163	-6.56621e-163	-2.00799e-163	-2.72183e-163	2.55471e-163	-1.32979e-163	2.54277e-163	2.14681e-163	1.52286e-162	-2.57184e-164	-7.29415e-164	5.78672e-165	-6.28935e-164	-7.70267e-163	-3.30618e-163	0
1.49482e-163	-4.18883e-164	-1.47465e-162	-3.03458e-163	1.82316e-163	2.36168e-163	1.35593e-163	-3.68349e-163	-8.81427e-163	-6.35356e-163	-9.46518e-164	2.45531e-163	-9.73594e-164	-8.58582e-164	-8.12626e-164	2.01053e-163	-6.56621e-163	-2.00799e-163	-2.72183e-163	2.55471e-163	-1.32979e-163	2.54277e-163	2.14681e-163	1.52286e-162	-2.57184e-164	-7.29415e-164	5.78672e-165	-6.28935e-164	-7.70267e-163	-3.30618e-163	0
1.49482e-163	-4.18883e-164	-1.47465e-162	-3.03458e-163	1.82316e-163	2.36168e-163	1.35593e-163	-3.68349e-163	-8.81427e-163	-6.35356e-163	-9.46518e-164	2.45531e-163	-9.73594e-164	-8.58582e-164	-8.12626e-164	2.01053e-163	-6.56621e-163	-2.00799e-163	-2.72183e-163	2.55471e-163	-1.32979e-163	2.54277e-163	2.14681e-163	1.52286e-162	-2.57184e-164	-7.29415e-164	5.78672e-165	-6.28935e-164	-7.70267e-163	-3.30618e-163	0
1.49482e-163	-4.18883e-164	-1.47465e-162	-3.03458e-163	1.82316e-163	2.36168e-163	1.35593e-163	-3.68349e-163	-8.81427e-163	-6.35356e-163	-9.46518e-164	2.45531e-163	-9.73594e-164	-8.58582e-164	-8.12626e-164	2.01053e-163	-6.56621e-163	-2.00799e-163	-2.72183e-163	2.55471e-163	-1.32979e-163	2.54277e-163	2.14681e-163	1.52286e-162	-2.57184e-164	-7.29415e-164	5.78672e-165	-6.28935e-164	-7.70267e-163	-3.30618e-163	0
1.49482e-163	-4.18883e-164	-1.47465e-162	-3.03458e-163	1.82316e-163	2.36168e-163	1.35593e-163	-3.68349e-163	-8.81427e-163	-6.35356e-163	-9.46518e-164	2.45531e-163	-9.73594e-164	-8.58582e-164	-8.12626e-164	2.01053e-163	-6.56621e-163	-2.00799e-163	-2.72183e-163	2.55471e-163	-1.32979e-163	2.54277e-163	2.14681e-163	1.52286e-162	-2.57184e-164	-7.29415e-164	5.78672e-165	-6.28935e-164	-7.70267e-163	-3.30618e-163	0
1.49482e-163	-4.18883e-164	-1.47465e-162	-3.03458e-163	1.82316e-163	2.36168e-163	1.35593e-163	-3.68349e-163	-8.81427e-163	-6.35356e-163	-9.46518e-164	2.45531e-163	-9.73594e-164	-8.58582e-164	-8.12626e-164	2.01053e-163	-6.56621e-163	-2.00799e-163	-2.72183e-163	2.55471e-163	-1.32979e-163	2.54277e-163	2.14681e-163	1.52286e-162	-2.57184e-164	-7.29415e-164	5.78672e-165	-6.28935e-164	-7.70267e-163	-3.30618e-163	0
1.49482e-163	-4.18883e-164	-1.47465e-162	-3.03458e-163	1.82316e-163	2.36168e-163	1.35593e-163	-3.68349e-163	-8.81427e-163	-6.35356e-163	-9.46518e-164	2.45531e-163	-9.73594e-164	-8.58582e-164	-8.12626e-164	2.01053e-163	-6.56621e-163	-2.00799e-163	-2.72183e-163	2.55471e-163	-1.32979e-163	2.54277e-163	2.14681e-163	1.52286e-162	-2.57184e-164	-7.29415e-164	5.78672e-165	-6.28935e-164	-7.70267e-163	-3.30618e-163	0
1.49482e-163	-4.18883e-164	-1.47465e-162	-3.03458e-163	1.82316e-163	2.36168e-163	1.35593e-163	-3.68349e-163	-8.81427e-163	-6.35356e-163	-9.46518e-164	2.45531e-163	-9.73594e-164	-8.58582e-164	-8.12626e-164	2.01053e-163	-6.56621e-163	-2.00799e-163	-2.72183e-163	2.55471e-163	-1.32979e-163	2.54277e-163	2.14681e-163	1.52286e-162	-2.57184e-164	-7.29415e-164	5.78672e-165	-6.28935e-164	-7.70267e-163	-3.30618e-163	0
1.49482e-163	-4.18883e-164	-1.47465e-162	-3.03458e-163	1.82316e-163	2.36168e-163	1.35593e-163	-3.68349e-163	-8.81427e-163	-6.35356e-163	-9.46518e-164	2.45531e-163	-9.73594e-164	-8.58582e-164	-8.12626e-164	2.01053e-163	-6.56621e-163	-2.00799e-163	-2.72183e-163	2.55471e-163	-1.32979e-163	2.54277e-163	2.14681e-163	1.52286e-162	-2.57184e-164	-7.29415e-164	5.78672e-165	-6.28935e-164	-7.70267e-163	-3.30618e-163	0
1.49482e-163	-4.18883e-164	-1.47465e-162	-3.03458e-163	1.82316e-163	2.36168e-163	1.35593e-163	-3.68349e-163	-8.81427e-163	-6.35356e-163	-9.46518e-164	2.45531e-163	-9.73594e-164	-8.58582e-164	-8.12626e-164	2.01053e-163	-6.56621e-163	-2.00799e-163	-2.72183e-163	2.55471e-163	-1.32979e-163	2.54277e-163	2.14681e-163	1.52286e-162	-2.57184e-164	-7.29415e-164	5.78672e-165	-6.28935e-164	-7.70267e-163	-3.30618e-163	0
1.49482e-163	-4.18883e-164	-1.47465e-162	-3.03458e-163	1.82316e-163	2.36168e-163	1.35593e-163	-3.68349e-163	-8.81427e-163	-6.35356e-163	-9.46518e-164	2.45531e-163	-9.73594e-164	-8.58582e-164	-8.12626e-164	2.01053e-163	-6.56621e-163	-2.00799e-163	-2.72183e-163	2.55471e-163	-1.32979e-163	2.54277e-163	2.14681e-163	1.52286e-162	-2.57184e-164	-7.29415e-164	5.78672e-165	-6.28935e-164	-7.70267e-163	-3.30618e-163	0
1.49482e-163	-4.18883e-164	-1.47465e-162	-3.03458e-163	1.82316e-163	2.36168e-163	1.35593e-163	-3.68349e-163	-8.81427e-163	-6.35356e-163	-9.46518e-164	2.45531e-163	-9.73594e-164	-8.58582e-164	-8.12626e-164	2.01053e-163	-6.56621e-163	-2.00799e-163	-2.72183e-163	2.55471e-163	-1.32979e-163	2.54277e-163	2.14681e-163	1.52286e-162	-2.57184e-164	-7.29415e-164	5.78672e-165	-6.28935e-164	-7.70267e-163	-3.30618e-163	0
1.49482e-163	-4.18883e-164	-1.47465e-162	-3.03458e-163	1.82316e-163	2.36168e-163	1.35593e-163	-3.68349e-163	-8.81427e-163	-6.35356e-163	-9.46518e-164	2.45531e-163	-9.73594e-164	-8.58582e-164	-8.12626e-164	2.01053e-163	-6.56621e-163	-2.00799e-163	-2.72183e-163	2.55471e-163	-1.32979e-163	2.54277e-163	2.14681e-163	1.52286e-162	-2.57184e-164	-7.29415e-164	5.78672e-165	-6.28935e-164	-7.70267e-163	-3.30618e-163	0
1.49482e-163	-4.18883e-164	-1.47465e-162	-3.03458e-163	1.82316e-163	2.36168e-163	1.35593e-163	-3.68349e-163	-8.81427e-163	-6.35356e-163	-9.46518e-164	2.45531e-163	-9.73594e-164	-8.58582e-164	-8.12626e-164	2.01053e-163	-6.56621e-163	-2.00799e-163	-2.72183e-163	2.55471e-163	-1.32979e-163	2.54277e-163	2.14681e-163	1.52286e-162	-2.57184e-164	-7.29415e-164	5.78672e-165	-6.28935e-164	-7.70267e-163	-3.30618e-163	0
1.49482e-163	-4.18883e-164	-1.47465e-162	-3.03458e-163	1.82316e-163	2.36168e-163	1.35593e-163	-3.68349e-163	-8.81427e-163	-6.35356e-163	-9.46518e-164	2.45531e-163	-9.73594e-164	-8.58582e-164	-8.12626e-164	2.01053e-163	-6.56621e-163	-2.00799e-163	-2.72183e-163	2.55471e-163	-1.32979e-163	2.54277e-163	2.14681e-163	1.52286e-162	-2.57184e-164	-7.29415e-164	5.78672e-165	-6.28935e-164	-7.70267e-163	-3.30618e-163	0
1.49482e-163	-4.18883e-164	-1.47465e-162	-3.03458e-163	1.82316e-163	2.36168e-163	1.35593e-163	-3.68349e-163	-8.81427e-163	-6.35356e-163	-9.46518e-164	2.45531e-163	-9.73594e-164	-8.58582e-164	-8.12626e-164	2.01053e-163	-6.56621e-163	-2.00799e-163	-2.72183e-163	2.55471e-163	-1.32979e-163	2.54277e-163	2.14681e-163	1.52286e-162	-2.57184e-164	-7.29415e-164	5.78672e-165	-6.28935e-164	-7.70267e-163	-3.30618e-163	0
1.49482e-163	-4.18883e-164	-1.47465e-162	-3.03458e-163	1.82316e-163	2.36168e-163	1.35593e-163	-3.68349e-163	-8.81427e-163	-6.35356e-163	-9.46518e-164	2.45531e-163	-9.73594e-164	-8.58582e-164	-8.12626e-164	2.01053e-163	-6.56621e-163	-2.00799e-163	-2.72183e-163	2.55471e-163	-1.32979e-163	2.54277e-163	2.14681e-163	1.52286e-162	-2.57184e-164	-7.29415e-164	5.78672e-165	-6.28935e-164	-7.70267e-163	-3.30618e-163	0
1.49482e-163	-4.18883e-164	-1.47465e-162	-3.03458e-163	1.82316e-163	2.36168e-163	1.35593e-163	-3.68349e-163	-8.81427e-163	-6.35356e-163	-9.46518e-164	2.45531e-163	-9.73594e-164	-8.58582e-164	-8.12626e-164	2.01053e-163	-6.56621e-163	-2.00799e-163	-2.72183e-163	2.55471e-163	-1.32979e-163	2.54277e-163	2.14681e-163	1.52286e-162	-2.57184e-164	-7.29415e-164	5.78672e-165	-6.28935e-164	-7.70267e-163	-3.30618e-163	0
1.49482e-163	-4.18883e-164	-1.47465e-162	-3.03458e-163	1.82316e-163	2.36168e-163	1.35593e-163	-3.68349e-163	-8.81427e-163	-6.35356e-163	-9.46518e-164	2.45531e-163	-9.73594e-164	-8.58582e-164	-8.12626e-164	2.01053e-163	-6.56621e-163	-2.00799e-163	-2.72183e-163	2.55471e-163	-1.32979e-163	2.54277e-163	2.14681e-163	1.52286e-162	-2.57184e-164	-7.29415e-164	5.78672e-165	-6.28935e-164	-7.70267e-163	-3.30618e-163	0
1.49482e-163	-4.18883e-164	-1.47465e-162	-3.03458e-163	1.82316e-163	2.36168e-163	1.35593e-163	-3.68349e-163	-8.81427e-163	-6.35356e-163	-9.46518e-164	2.45531e-163	-9.73594e-164	-8.58582e-164	-8.12626e-164	2.01053e-163	-6.56621e-163	-2.00799e-163	-2.72183e-163	2.55471e-163	-1.32979e-163	2.54277e-163	2.14681e-163	1.52286e-162	-2.57184e-164	-7.29415e-164	5.78672e-165	-6.28935e-164	-7.70267e-163	-3.30618e-163	0
1.49482e-163	-4.18883e-164	-1.47465e-162	-3.03458e-163	1.82316e-163	2.36168e-163	1.35593e-163	-3.68349e-163	-8.81427e-163	-6.35356e-163	-9.46518e-164	2.45531e-163	-9.73594e-164	-8.58582e-164	-8.12626e-164	2.01053e-163	-6.56621e-163	-2.00799e-163	-2.72183e-163	2.55471e-163	-1.32979e-163	2.54277e-163	2.14681e-163	1.52286e-162	-2.57184e-164	-7.29415e-164	5.78672e-165	-6.28935e-164	-7.70267e-163	-3.30618e-163	0
1.49482e-163	-4.18883e-164	-1.47465e-162	-3.03458e-163	1.82316e-163	2.36168e-163	1.35593e-163	-3.68349e-163	-8.81427e-163	-6.35356e-163	-9.46518e-164	2.45531e-163	-9.73594e-164	-8.58582e-164	-8.12626e-164	2.01053e-163	-6.56621e-163	-2.00799e-163	-2.72183e-163	2.55471e-163	-1.32979e-163	2.54277e-163	2.14681e-163	1.52286e-162	-2.57184e-164	-7.29415e-164	5.78672e-165	-6.28935e-164	-7.70267e-163	-3.30618e-163	0
1.49482e-163	-4.18883e-164	-1.47465e-162	-3.03458e-163	1.82316e-163	2.36168e-163	1.35593e-163	-3.68349e-163	-8.81427e-163	-6.35356e-163	-9.46518e-164	2.45531e-163	-9.73594e-164	-8.58582e-164	-8.12626e-164	2.01053e-163	-6.56621e-163	-2.00799e-163	-2.72183e-163	2.55471e-163	-1.32979e-163	2.54277e-163	2.14681e-163	1.52286e-162	-2.57184e-164	-7.29415e-164	5.78672e-165	-6.28935e-164	-7.70267e-163	-3.30618e-163	0
1.49482e-163	-4.18883e-164	-1.47465e-162	-3.03458e-163	1.82316e-163	2.36168e-163	1.35593e-163	-3.68349e-163	-8.81427e-163	-6.35356e-163	-9.46518e-164	2.45531e-163	-9.73594e-164	-8.58582e-164	-8.12626e-164	2.01053e-163	-6.56621e-163	-2.00799e-163	-2.72183e-163	2.55471e-163	-1.32979e-163	2.54277e-163	2.14681e-163	1.52286e-162	-2.57184e-164	-7.29415e-164	5.78672e-165	-6.28935e-164	-7.70267e-163	-3.30618e-163	0
1.49482e-163	-4.18883e-164	-1.47465e-162	-3.03458e-163	1.82316e-163	2.36168e-163	1.35593e-163	-3.68349e-163	-8.81427e-163	-6.35356e-163	-9.46518e-164	2.45531e-163	-9.73594e-164	-8.58582e-164	-8.12626e-164	2.01053e-163	-6.56621e-163	-2.00799e-163	-2.72183e-163	2.55471e-163	-1.32979e-163	2.54277e-163	2.14681e-163	1.52286e-162	-2.57184e-164	-7.29415e-164	5.78672e-165	-6.28935e-164	-7.70267e-163	-3.30618e-163	0
1.49482e-163	-4.18883e-164	-1.47465e-162	-3.03458e-163	1.82316e-163	2.36168e-163	1.35593e-163	-3.68349e-163	-8.81427e-163	-6.35356e-163	-9.46518e-164	2.45531e-163	-9.73594e-164	-8.58582e-164	-8.12626e-164	2.01053e-163	-6.56621e-163	-2.00799e-163	-2.72183e-163	2.55471e-163	-1.32979e-163	2.54277e-163	2.14681e-163	1.52286e-162	-2.57184e-164	-7.29415e-164	5.78672e-165	-6.28935e-164	-7.70267e-163	-3.30618e-163	0
1.49482e-163	-4.18883e-164	-1.47465e-162	-3.03458e-163	1.82316e-163	2.36168e-163	1.35593e-163	-3.68349e-163	-8.81427e-163	-6.35356e-163	-9.46518e-164	2.45531e-163	-9.73594e-164	-8.58582e-164	-8.12626e-164	2.01053e-163	-6.56621e-163	-2.00799e-163	-2.72183e-163	2.55471e-163	-1.32979e-163	2.54277e-163	2.14681e-163	1.52286e-162	-2.57184e-164	-7.29415e-164	5.78672e-165	-6.28935e-164	-7.70267e-163	-3.30618e-163	0
1.49482e-163	-4.18883e-164	-1.47465e-162	-3.03458e-163	1.82316e-163	2.36168e-163	1.35593e-163	-3.68349e-163	-8.81427e-163	-6.35356e-163	-9.46518e-164	2.45531e-163	-9.73594e-164	-8.58582e-164	-8.12626e-164	2.01053e-163	-6.56621e-163	-2.00799e-163	-2.72183e-163	2.55471e-163	-1.32979e-163	2.54277e-163	2.14681e-163	1.52286e-162	-2.57184e-164	-7.29415e-164	5.78672e-165	-6.28935e-164	-7.70267e-163	-3.30618e-163	0
1.49482e-163	-4.18883e-164	-1.47465e-162	-3.03458e-163	1.82316e-163	2.36168e-163	1.35593e-163	-3.68349e-163	-8.81427e-163	-6.35356e-163	-9.46518e-164	2.45531e-163	-9.73594e-164	-8.58582e-164	-8.12626e-164	2.01053e-163	-6.56621e-163	-2.00799e-163	-2.72183e-163	2.55471e-163	-1.32979e-163	2.54277e-163	2.14681e-163	1.52286e-162	-2.57184e-164	-7.29415e-164	5.78672e-165	-6.28935e-164	-7.70267e-163	-3.30618e-163	0
1.49482e-163	-4.18883e-164	-1.47465e-162	-3.03458e-163	1.82316e-163	2.36168e-163	1.35593e-163	-3.68349e-163	-8.81427e-163	-6.35356e-163	-9.46518e-164	2.45531e-163	-9.73594e-164	-8.58582e-164	-8.12626e-164	2.01053e-163	-6.56621e-163	-2.00799e-163	-2.72183e-163	2.55471e-163	-1.32979e-163	2.54277e-163	2.14681e-163	1.52286e-162	-2.57184e-164	-7.29415e-164	5.78672e-165	-6.28935e-164	-7.70267e-163	-3.30618e-163	0
1.49482e-163	-4.18883e-164	-1.47465e-162	-3.03458e-163	1.82316e-163	2.36168e-163	1.35593e-163	-3.68349e-163	-8.81427e-163	-6.35356e-163	-9.46518e-164	2.45531e-163	-9.73594e-164	-8.58582e-164	-8.12626e-164	2.01053e-163	-6.56621e-163	-2.00799e-163	-2.72183e-163	2.55471e-163	-1.32979e-163	2.54277e-163	2.14681e-163	1.52286e-162	-2.57184e-164	-7.29415e-164	5.78672e-165	-6.28935e-164	-7.70267e-163	-3.30618e-163	0
1.49482e-163	-4.18883e-164	-1.47465e-162	-3.03458e-163	1.82316e-163	2.36168e-163	1.35593e-163	-3.68349e-163	-8.81427e-163	-6.35356e-163	-9.46518e-164	2.45531e-163	-9.73594e-164	-8.58582e-164	-8.12626e-164	2.01053e-163	-6.56621e-163	-2.00799e-163	-2.72183e-163	2.55471e-163	-1.32979e-163	2.54277e-163	2.14681e-163	1.52286e-162	-2.57184e-164	-7.29415e-164	5.78672e-165	-6.28935e-164	-7.70267e-163	-3.30618e-163	0
1.49482e-163	-4.18883e-164	-1.47465e-162	-3.03458e-163	1.82316e-163	2.36168e-163	1.35593e-163	-3.68349e-163	-8.81427e-163	-6.35356e-163	-9.46518e-164	2.45531e-163	-9.73594e-164	-8.58582e-164	-8.12626e-164	2.01053e-163	-6.56621e-163	-2.00799e-163	-2.72183e-163	2.55471e-163	-1.32979e-163	2.54277e-163	2.14681e-163	1.52286e-162	-2.57184e-164	-7.29415e-164	5.78672e-165	-6.28935e-164	-7.70267e-163	-3.30618e-163	0
1.49482e-163	-4.18883e-164	-1.47465e-162	-3.03458e-163	1.82316e-163	2.36168e-163	1.35593e-163	-3.68349e-163	-8.81427e-163	-6.35356e-163	-9.46518e-164	2.45531e-163	-9.73594e-164	-8.58582e-164	-8.12626e-164	2.01053e-163	-6.56621e-163	-2.00799e-163	-2.72183e-163	2.55471e-163	-1.32979e-163	2.54277e-163	2.14681e-163	1.52286e-162	-2.57184e-164	-7.29415e-164	5.78672e-165	-6.28935e-164	-7.70267e-163	-3.30618e-163	0
1.49482e-163	-4.18883e-164	-1.47465e-162	-3.03458e-163	1.82316e-163	2.36168e-163	1.35593e-163	-3.68349e-163	-8.81427e-163	-6.35356e-163	-9.46518e-164	2.45531e-163	-9.73594e-164	-8.58582e-164	-8.12626e-164	2.01053e-163	-6.56621e-163	-2.00799e-163	-2.72183e-163	2.55471e-163	-1.32979e-163	2.54277e-163	2.14681e-163	1.52286e-162	-2.57184e-164	-7.29415e-164	5.78672e-165	-6.28935e-164	-7.70267e-163	-3.30618e-163	0
1.49482e-163	-4.18883e-164	-1.47465e-162	-3.03458e-163	1.82316e-163	2.36168e-163	1.35593e-163	-3.68349e-163	-8.81427e-163	-6.35356e-163	-9.46518e-164	2.45531e-163	-9.73594e-164	-8.58582e-164	-8.12626e-164	2.01053e-163	-6.56621e-163	-2.00799e-163	-2.72183e-163	2.55471e-163	-1.32979e-163	2.54277e-163	2.14681e-163	1.52286e-162	-2.57184e-164	-7.29415e-164	5.78672e-165	-6.28935e-164	-7.70267e-163	-3.30618e-163	0
1.49482e-163	-4.18883e-164	-1.47465e-162	-3.03458e-163	1.82316e-163	2.36168e-163	1.35593e-163	-3.68349e-163	-8.81427e-163	-6.35356e-163	-9.46518e-164	2.45531e-163	-9.73594e-164	-8.58582e-164	-8.12626e-164	2.01053e-163	-6.56621e-163	-2.00799e-163	-2.72183e-163	2.55471e-163	-1.32979e-163	2.54277e-163	2.14681e-163	1.52286e-162	-2.57184e-164	-7.29415e-164	5.78672e-165	-6.28935e-164	-7.70267e-163	-3.30618e-163	0
1.49482e-163	-4.18883e-164	-1.47465e-162	-3.03458e-163	1.82316e-163	2.36168e-163	1.35593e-163	-3.68349e-163	-8.81427e-163	-6.35356e-163	-9.46518e-164	2.45531e-163	-9.73594e-164	-8.58582e-164	-8.12626e-164	2.01053e-163	-6.56621e-163	-2.00799e-163	-2.72183e-163	2.55471e-163	-1.32979e-163	2.54277e-163	2.14681e-163	1.52286e-162	-2.57184e-164	-7.29415e-164	5.78672e-165	-6.28935e-164	-7.70267e-163	-3.30618e-163	0
1.49482e-163	-4.18883e-164	-1.47465e-162	-3.03458e-163	1.82316e-163	2.36168e-163	1.35593e-163	-3.68349e-163	-8.81427e-163	-6.35356e-163	-9.46518e-164	2.45531e-163	-9.73594e-164	-8.58582e-164	-8.12626e-164	2.01053e-163	-6.56621e-163	-2.00799e-163	-2.72183e-163	2.55471e-163	-1.32979e-163	2.54277e-163	2.14681e-163	1.52286e-162	-2.57184e-164	-7.29415e-164	5.78672e-165	-6.28935e-164	-7.70267e-163	-3.30618e-163	0
1.49482e-163	-4.18883e-164	-1.47465e-162	-3.03458e-163	1.82316e-163	2.36168e-163	1.35593e-163	-3.68349e-163	-8.81427e-163	-6.35356e-163	-9.46518e-164	2.45531e-163	-9.73594e-164	-8.58582e-164	-8.12626e-164	2.01053e-163	-6.56621e-163	-2.00799e-163	-2.72183e-163	2.55471e-163	-1.32979e-163	2.54277e-163	2.14681e-163	1.52286e-162	-2.57184e-164	-7.29415e-164	5.78672e-165	-6.28935e-164	-7.70267e-163	-3.30618e-163	0
1.49482e-163	-4.18883e-164	-1.47465e-162	-3.03458e-163	1.82316e-163	2.36168e-163	1.35593e-163	-3.68349e-163	-8.81427e-163	-6.35356e-163	-9.46518e-164	2.45531e-163	-9.73594e-164	-8.58582e-164	-8.12626e-164	2.01053e-163	-6.56621e-163	-2.00799e-163	-2.72183e-163	2.55471e-163	-1.32979e-163	2.54277e-163	2.14681e-163	1.52286e-162	-2.57184e-164	-7.29415e-164	5.78672e-165	-6.28935e-164	-7.70267e-163	-3.30618e-163	0
1.49482e-163	-4.18883e-164	-1.47465e-162	-3.03458e-163	1.82316e-163	2.36168e-163	1.35593e-163	-3.68349e-163	-8.81427e-163	-6.35356e-163	-9.46518e-164	2.45531e-163	-9.73594e-164	-8.58582e-164	-8.12626e-164	2.01053e-163	-6.56621e-163	-2.00799e-163	-2.72183e-163	2.55471e-163	-1.32979e-163	2.54277e-163	2.14681e-163	1.52286e-162	-2.57184e-164	-7.29415e-164	5.78672e-165	-6.28935e-164	-7.70267e-163	-3.30618e-163	0
1.49482e-163	-4.18883e-164	-1.47465e-162	-3.03458e-163	1.82316e-163	2.36168e-163	1.35593e-163	-3.68349e-163	-8.81427e-163	-6.35356e-163	-9.46518e-164	2.45531e-163	-9.73594e-164	-8.58582e-164	-8.12626e-164	2.01053e-163	-6.56621e-163	-2.00799e-163	-2.72183e-163	2.55471e-163	-1.32979e-163	2.54277e-163	2.14681e-163	1.52286e-162	-2.57184e-164	-7.29415e-164	5.78672e-165	-6.28935e-164	-7.70267e-163	-3.30618e-163	0
1.49482e-163	-4.18883e-164	-1.47465e-162	-3.03458e-163	1.82316e-163	2.36168e-163	1.35593e-163	-3.68349e-163	-8.81427e-163	-6.35356e-163	-9.46518e-164	2.45531e-163	-9.73594e-164	-8.58582e-164	-8.12626e-164	2.01053e-163	-6.56621e-163	-2.00799e-163	-2.72183e-163	2.55471e-163	-1.32979e-163	2.54277e-163	2.14681e-163	1.52286e-162	-2.57184e-164	-7.29415e-164	5.78672e-165	-6.28935e-164	-7.70267e-163	-3.30618e-163	0
1.49482e-163	-4.18883e-164	-1.47465e-162	-3.03458e-163	1.82316e-163	2.36168e-163	1.35593e-163	-3.68349e-163	-8.81427e-163	-6.35356e-163	-9.46518e-164	2.45531e-163	-9.73594e-164	-8.58582e-164	-8.12626e-164	2.01053e-163	-6.56621e-163	-2.00799e-163	-2.72183e-163	2.55471e-163	-1.32979e-163	2.54277e-163	2.14681e-163	1.52286e-162	-2.57184e-164	-7.29415e-164	5.78672e-165	-6.28935e-164	-7.70267e-163	-3.30618e-163	0
1.49482e-163	-4.18883e-164	-1.47465e-162	-3.03458e-163	1.82316e-163	2.36168e-163	1.35593e-163	-3.68349e-163	-8.81427e-163	-6.35356e-163	-9.46518e-164	2.45531e-163	-9.73594e-164	-8.58582e-164	-8.12626e-164	2.01053e-163	-6.56621e-163	-2.00799e-163	-2.72183e-163	2.55471e-163	-1.32979e-163	2.54277e-163	2.14681e-163	1.52286e-162	-2.57184e-164	-7.29415e-164	5.78672e-165	-6.28935e-164	-7.70267e-163	-3.30618e-163	0
1.49482e-163	-4.18883e-164	-1.47465e-162	-3.03458e-163	1.82316e-163	2.36168e-163	1.35593e-163	-3.68349e-163	-8.81427e-163	-6.35356e-163	-9.46518e-164	2.45531e-163	-9.73594e-164	-8.58582e-164	-8.12626e-164	2.01053e-163	-6.56621e-163	-2.00799e-163	-2.72183e-163	2.55471e-163	-1.32979e-163	2.54277e-163	2.14681e-163	1.52286e-162	-2.57184e-164	-7.29415e-164	5.78672e-165	-6.28935e-164	-7.70267e-163	-3.30618e-163	0
1.49482e-163	-4.18883e-164	-1.47465e-162	-3.03458e-163	1.82316e-163	2.36168e-163	1.35593e-163	-3.68349e-163	-8.81427e-163	-6.35356e-163	-9.46518e-164	2.45531e-163	-9.73594e-164	-8.58582e-164	-8.12626e-164	2.01053e-163	-6.56621e-163	-2.00799e-163	-2.72183e-163	2.55471e-163	-1.32979e-163	2.54277e-163	2.14681e-163	1.52286e-162	-2.57184e-164	-7.29415e-164	5.78672e-165	-6.28935e-164	-7.70267e-163	-3.30618e-163	0
1.49482e-163	-4.18883e-164	-1.47465e-162	-3.03458e-163	1.82316e-163	2.36168e-163	1.35593e-163	-3.68349e-163	-8.81427e-163	-6.35356e-163	-9.46518e-164	2.45531e-163	-9.73594e-164	-8.58582e-164	-8.12626e-164	2.01053e-163	-6.56621e-163	-2.00799e-163	-2.72183e-163	2.55471e-163	-1.32979e-163	2.54277e-163	2.14681e-163	1.52286e-162	-2.57184e-164	-7.29415e-164	5.78672e-165	-6.28935e-164	-7.70267e-163	-3.30618e-163	0
1.49482e-163	-4.18883e-164	-1.47465e-162	-3.03458e-163	1.82316e-163	2.36168e-163	1.35593e-163	-3.68349e-163	-8.81427e-163	-6.35356e-163	-9.46518e-164	2.45531e-163	-9.73594e-164	-8.58582e-164	-8.12626e-164	2.01053e-163	-6.56621e-163	-2.00799e-163	-2.72183e-163	2.55471e-163	-1.32979e-163	2.54277e-163	2.14681e-163	1.52286e-162	-2.57184e-164	-7.29415e-164	5.78672e-165	-6.28935e-164	-7.70267e-163	-3.30618e-163	0
1.49482e-163	-4.18883e-164	-1.47465e-162	-3.03458e-163	1.82316e-163	2.36168e-163	1.35593e-163	-3.68349e-163	-8.81427e-163	-6.35356e-163	-9.46518e-164	2.45531e-163	-9.73594e-164	-8.58582e-164	-8.12626e-164	2.01053e-163	-6.56621e-163	-2.00799e-163	-2.72183e-163	2.55471e-163	-1.32979e-163	2.54277e-163	2.14681e-163	1.52286e-162	-2.57184e-164	-7.29415e-164	5.78672e-165	-6.28935e-164	-7.70267e-163	-3.30618e-163	0
1.49482e-163	-4.18883e-164	-1.47465e-162	-3.03458e-163	1.82316e-163	2.36168e-163	1.35593e-163	-3.68349e-163	-8.81427e-163	-6.35356e-163	-9.46518e-164	2.45531e-163	-9.73594e-164	-8.58582e-164	-8.12626e-164	2.01053e-163	-6.56621e-163	-2.00799e-163	-2.72183e-163	2.55471e-163	-1.32979e-163	2.54277e-163	2.14681e-163	1.52286e-162	-2.57184e-164	-7.29415e-164	5.78672e-165	-6.28935e-164	-7.70267e-163	-3.30618e-163	0
1.49482e-163	-4.18883e-164	-1.47465e-162	-3.03458e-163	1.82316e-163	2.36168e-163	1.35593e-163	-3.68349e-163	-8.81427e-163	-6.35356e-163	-9.46518e-164	2.45531e-163	-9.73594e-164	-8.58582e-164	-8.12626e-164	2.01053e-163	-6.56621e-163	-2.00799e-163	-2.72183e-163	2.55471e-163	-1.32979e-163	2.54277e-163	2.14681e-163	1.52286e-162	-2.57184e-164	-7.29415e-164	5.78672e-165	-6.28935e-164	-7.70267e-163	-3.30618e-163	0
1.49482e-163	-4.18883e-164	-1.47465e-162	-3.03458e-163	1.82316e-163	2.36168e-163	1.35593e-163	-3.68349e-163	-8.81427e-163	-6.35356e-163	-9.46518e-164	2.45531e-163	-9.73594e-164	-8.58582e-164	-8.12626e-164	2.01053e-163	-6.56621e-163	-2.00799e-163	-2.72183e-163	2.55471e-163	-1.32979e-163	2.54277e-163	2.14681e-163	1.52286e-162	-2.57184e-164	-7.29415e-164	5.78672e-165	-6.28935e-164	-7.70267e-163	-3.30618e-163	0
1.49482e-163	-4.18883e-164	-1.47465e-162	-3.03458e-163	1.82316e-163	2.36168e-163	1.35593e-163	-3.68349e-163	-8.81427e-163	-6.35356e-163	-9.46518e-164	2.45531e-163	-9.73594e-164	-8.58582e-164	-8.12626e-164	2.01053e-163	-6.56621e-163	-2.00799e-163	-2.72183e-163	2.55471e-163	-1.32979e-163	2.54277e-163	2.14681e-163	1.52286e-162	-2.57184e-164	-7.29415e-164	5.78672e-165	-6.28935e-164	-7.70267e-163	-3.30618e-163	0
1.49482e-163	-4.18883e-164	-1.47465e-162	-3.03458e-163	1.82316e-163	2.36168e-163	1.35593e-163	-3.68349e-163	-8.81427e-163	-6.35356e-163	-9.46518e-164	2.45531e-163	-9.73594e-164	-8.58582e-164	-8.12626e-164	2.01053e-163	-6.56621e-163	-2.00799e-163	-2.72183e-163	2.55471e-163	-1.32979e-163	2.54277e-163	2.14681e-163	1.52286e-162	-2.57184e-164	-7.29415e-164	5.78672e-165	-6.28935e-164	-7.70267e-163	-3.30618e-163	0
1.49482e-163	-4.18883e-164	-1.47465e-162	-3.03458e-163	1.82316e-163	2.36168e-163	1.35593e-163	-3.68349e-163	-8.81427e-163	-6.35356e-163	-9.46518e-164	2.45531e-163	-9.73594e-164	-8.58582e-164	-8.12626e-164	2.01053e-163	-6.56621e-163	-2.00799e-163	-2.72183e-163	2.55471e-163	-1.32979e-163	2.54277e-163	2.14681e-163	1.52286e-162	-2.57184e-164	-7.29415e-164	5.78672e-165	-6.28935e-164	-7.70267e-163	-3.30618e-163	0
1.49482e-163	-4.18883e-164	-1.47465e-162	-3.03458e-163	1.82316e-163	2.36168e-163	1.35593e-163	-3.68349e-163	-8.81427e-163	-6.35356e-163	-9.46518e-164	2.45531e-163	-9.73594e-164	-8.58582e-164	-8.12626e-164	2.01053e-163	-6.56621e-163	-2.00799e-163	-2.72183e-163	2.55471e-163	-1.32979e-163	2.54277e-163	2.14681e-163	1.52286e-162	-2.57184e-164	-7.29415e-164	5.78672e-165	-6.28935e-164	-7.70267e-163	-3.30618e-163	0
1.49482e-163	-4.18883e-164	-1.47465e-162	-3.03458e-163	1.82316e-163	2.36168e-163	1.35593e-163	-3.68349e-163	-8.81427e-163	-6.35356e-163	-9.46518e-164	2.45531e-163	-9.73594e-164	-8.58582e-164	-8.12626e-164	2.01053e-163	-6.56621e-163	-2.00799e-163	-2.72183e-163	2.55471e-163	-1.32979e-163	2.54277e-163	2.14681e-163	1.52286e-162	-2.57184e-164	-7.29415e-164	5.78672e-165	-6.28935e-164	-7.70267e-163	-3.30618e-163	0
1.49482e-163	-4.18883e-164	-1.47465e-162	-3.03458e-163	1.82316e-163	2.36168e-163	1.35593e-163	-3.68349e-163	-8.81427e-163	-6.35356e-163	-9.46518e-164	2.45531e-163	-9.73594e-164	-8.58582e-164	-8.12626e-164	2.01053e-163	-6.56621e-163	-2.00799e-163	-2.72183e-163	2.55471e-163	-1.32979e-163	2.54277e-163	2.14681e-163	1.52286e-162	-2.57184e-164	-7.29415e-164	5.78672e-165	-6.28935e-164	-7.70267e-163	-3.30618e-163	0
1.49482e-163	-4.18883e-164	-1.47465e-162	-3.03458e-163	1.82316e-163	2.36168e-163	1.35593e-163	-3.68349e-163	-8.81427e-163	-6.35356e-163	-9.46518e-164	2.45531e-163	-9.73594e-164	-8.58582e-164	-8.12626e-164	2.01053e-163	-6.56621e-163	-2.00799e-163	-2.72183e-163	2.55471e-163	-1.32979e-163	2.54277e-163	2.14681e-163	1.52286e-162	-2.57184e-164	-7.29415e-164	5.78672e-165	-6.28935e-164	-7.70267e-163	-3.30618e-163	0
1.49482e-163	-4.18883e-164	-1.47465e-162	-3.03458e-163	1.82316e-163	2.36168e-163	1.35593e-163	-3.68349e-163	-8.81427e-163	-6.35356e-163	-9.46518e-164	2.45531e-163	-9.73594e-164	-8.58582e-164	-8.12626e-164	2.01053e-163	-6.56621e-163	-2.00799e-163	-2.72183e-163	2.55471e-163	-1.32979e-163	2.54277e-163	2.14681e-163	1.52286e-162	-2.57184e-164	-7.29415e-164	5.78672e-165	-6.28935e-164	-7.70267e-163	-3.30618e-163	0
1.49482e-163	-4.18883e-164	-1.47465e-162	-3.03458e-163	1.82316e-163	2.36168e-163	1.35593e-163	-3.68349e-163	-8.81427e-163	-6.35356e-163	-9.46518e-164	2.45531e-163	-9.73594e-164	-8.58582e-164	-8.12626e-164	2.01053e-163	-6.56621e-163	-2.00799e-163	-2.72183e-163	2.55471e-163	-1.32979e-163	2.54277e-163	2.14681e-163	1.52286e-162	-2.57184e-164	-7.29415e-164	5.78672e-165	-6.28935e-164	-7.70267e-163	-3.30618e-163	0
1.49482e-163	-4.18883e-164	-1.47465e-162	-3.03458e-163	1.82316e-163	2.36168e-163	1.35593e-163	-3.68349e-163	-8.81427e-163	-6.35356e-163	-9.46518e-164	2.45531e-163	-9.73594e-164	-8.58582e-164	-8.12626e-164	2.01053e-163	-6.56621e-163	-2.00799e-163	-2.72183e-163	2.55471e-163	-1.32979e-163	2.54277e-163	2.14681e-163	1.52286e-162	-2.57184e-164	-7.29415e-164	5.78672e-165	-6.28935e-164	-7.70267e-163	-3.30618e-163	0
1.49482e-163	-4.18883e-164	-1.47465e-162	-3.03458e-163	1.82316e-163	2.36168e-163	1.35593e-163	-3.68349e-163	-8.81427e-163	-6.35356e-163	-9.46518e-164	2.45531e-163	-9.73594e-164	-8.58582e-164	-8.12626e-164	2.01053e-163	-6.56621e-163	-2.00799e-163	-2.72183e-163	2.55471e-163	-1.32979e-163	2.54277e-163	2.14681e-163	1.52286e-162	-2.57184e-164	-7.29415e-164	5.78672e-165	-6.28935e-164	-7.70267e-163	-3.30618e-163	0
1.49482e-163	-4.18883e-164	-1.47465e-162	-3.03458e-163	1.82316e-163	2.36168e-163	1.35593e-163	-3.68349e-163	-8.81427e-163	-6.35356e-163	-9.46518e-164	2.45531e-163	-9.73594e-164	-8.58582e-164	-8.12626e-164	2.01053e-163	-6.56621e-163	-2.00799e-163	-2.72183e-163	2.55471e-163	-1.32979e-163	2.54277e-163	2.14681e-163	1.52286e-162	-2.57184e-164	-7.29415e-164	5.78672e-165	-6.28935e-164	-7.70267e-163	-3.30618e-163	0
1.49482e-163	-4.18883e-164	-1.47465e-162	-3.03458e-163	1.82316e-163	2.36168e-163	1.35593e-163	-3.68349e-163	-8.81427e-163	-6.35356e-163	-9.46518e-164	2.45531e-163	-9.73594e-164	-8.58582e-164	-8.12626e-164	2.01053e-163	-6.56621e-163	-2.00799e-163	-2.72183e-163	2.55471e-163	-1.32979e-163	2.54277e-163	2.14681e-163	1.52286e-162	-2.57184e-164	-7.29415e-164	5.78672e-165	-6.28935e-164	-7.70267e-163	-3.30618e-163	0
1.49482e-163	-4.18883e-164	-1.47465e-162	-3.03458e-163	1.82316e-163	2.36168e-163	1.35593e-163	-3.68349e-163	-8.81427e-163	-6.35356e-163	-9.46518e-164	2.45531e-163	-9.73594e-164	-8.58582e-164	-8.12626e-164	2.01053e-163	-6.56621e-163	-2.00799e-163	-2.72183e-163	2.55471e-163	-1.32979e-163	2.54277e-163	2.14681e-163	1.52286e-162	-2.57184e-164	-7.29415e-164	5.78672e-165	-6.28935e-164	-7.70267e-163	-3.30618e-163	0
1.49482e-163	-4.18883e-164	-1.47465e-162	-3.03458e-163	1.82316e-163	2.36168e-163	1.35593e-163	-3.68349e-163	-8.81427e-163	-6.35356e-163	-9.46518e-164	2.45531e-163	-9.73594e-164	-8.58582e-164	-8.12626e-164	2.01053e-163	-6.56621e-163	-2.00799e-163	-2.72183e-163	2.55471e-163	-1.32979e-163	2.54277e-163	2.14681e-163	1.52286e-162	-2.57184e-164	-7.29415e-164	5.78672e-165	-6.28935e-164	-7.70267e-163	-3.30618e-163	0
1.49482e-163	-4.18883e-164	-1.47465e-162	-3.03458e-163	1.82316e-163	2.36168e-163	1.35593e-163	-3.68349e-163	-8.81427e-163	-6.35356e-163	-9.46518e-164	2.45531e-163	-9.73594e-164	-8.58582e-164	-8.12626e-164	2.01053e-163	-6.56621e-163	-2.00799e-163	-2.72183e-163	2.55471e-163	-1.32979e-163	2.54277e-163	2.14681e-163	1.52286e-162	-2.57184e-164	-7.29415e-164	5.78672e-165	-6.28935e-164	-7.70267e-163	-3.30618e-163	0
1.49482e-163	-4.18883e-164	-1.47465e-162	-3.03458e-163	1.82316e-163	2.36168e-163	1.35593e-163	-3.68349e-163	-8.81427e-163	-6.35356e-163	-9.46518e-164	2.45531e-163	-9.73594e-164	-8.58582e-164	-8.12626e-164	2.01053e-163	-6.56621e-163	-2.00799e-163	-2.72183e-163	2.55471e-163	-1.32979e-163	2.54277e-163	2.14681e-163	1.52286e-162	-2.57184e-164	-7.29415e-164	5.78672e-165	-6.28935e-164	-7.70267e-163	-3.30618e-163	0
1.49482e-163	-4.18883e-164	-1.47465e-162	-3.03458e-163	1.82316e-163	2.36168e-163	1.35593e-163	-3.68349e-163	-8.81427e-163	-6.35356e-163	-9.46518e-164	2.45531e-163	-9.73594e-164	-8.58582e-164	-8.12626e-164	2.01053e-163	-6.56621e-163	-2.00799e-163	-2.72183e-163	2.55471e-163	-1.32979e-163	2.54277e-163	2.14681e-163	1.52286e-162	-2.57184e-164	-7.29415e-164	5.78672e-165	-6.28935e-164	-7.70267e-163	-3.30618e-163	0
1.49482e-163	-4.18883e-164	-1.47465e-162	-3.03458e-163	1.82316e-163	2.36168e-163	1.35593e-163	-3.68349e-163	-8.81427e-163	-6.35356e-163	-9.46518e-164	2.45531e-163	-9.73594e-164	-8.58582e-164	-8.12626e-164	2.01053e-163	-6.56621e-163	-2.00799e-163	-2.72183e-163	2.55471e-163	-1.32979e-163	2.54277e-163	2.14681e-163	1.52286e-162	-2.57184e-164	-7.29415e-164	5.78672e-165	-6.28935e-164	-7.70267e-163	-3.30618e-163	0
1.49482e-163	-4.18883e-164	-1.47465e-162	-3.03458e-163	1.82316e-163	2.36168e-163	1.35593e-163	-3.68349e-163	-8.81427e-163	-6.35356e-163	-9.46518e-164	2.45531e-163	-9.73594e-164	-8.58582e-164	-8.12626e-164	2.01053e-163	-6.56621e-163	-2.00799e-163	-2.72183e-163	2.55471e-163	-1.32979e-163	2.54277e-163	2.14681e-163	1.52286e-162	-2.57184e-164	-7.29415e-164	5.78672e-165	-6.28935e-164	-7.70267e-163	-3.30618e-163	0
1.49482e-163	-4.18883e-164	-1.47465e-162	-3.03458e-163	1.82316e-163	2.36168e-163	1.35593e-163	-3.68349e-163	-8.81427e-163	-6.35356e-163	-9.46518e-164	2.45531e-163	-9.73594e-164	-8.58582e-164	-8.12626e-164	2.01053e-163	-6.56621e-163	-2.00799e-163	-2.72183e-163	2.55471e-163	-1.32979e-163	2.54277e-163	2.14681e-163	1.52286e-162	-2.57184e-164	-7.29415e-164	5.78672e-165	-6.28935e-164	-7.70267e-163	-3.30618e-163	0
1.49482e-163	-4.18883e-164	-1.47465e-162	-3.03458e-163	1.82316e-163	2.36168e-163	1.35593e-163	-3.68349e-163	-8.81427e-163	-6.35356e-163	-9.46518e-164	2.45531e-163	-9.73594e-164	-8.58582e-164	-8.12626e-164	2.01053e-163	-6.56621e-163	-2.00799e-163	-2.72183e-163	2.55471e-163	-1.32979e-163	2.54277e-163	2.14681e-163	1.52286e-162	-2.57184e-164	-7.29415e-164	5.78672e-165	-6.28935e-164	-7.70267e-163	-3.30618e-163	0
1.49482e-163	-4.18883e-164	-1.47465e-162	-3.03458e-163	1.82316e-163	2.36168e-163	1.35593e-163	-3.68349e-163	-8.81427e-163	-6.35356e-163	-9.46518e-164	2.45531e-163	-9.73594e-164	-8.58582e-164	-8.12626e-164	2.01053e-163	-6.56621e-163	-2.00799e-163	-2.72183e-163	2.55471e-163	-1.32979e-163	2.54277e-163	2.14681e-163	1.52286e-162	-2.57184e-164	-7.29415e-164	5.78672e-165	-6.28935e-164	-7.70267e-163	-3.30618e-163	0
1.49482e-163	-4.18883e-164	-1.47465e-162	-3.03458e-163	1.82316e-163	2.36168e-163	1.35593e-163	-3.68349e-163	-8.81427e-163	-6.35356e-163	-9.46518e-164	2.45531e-163	-9.73594e-164	-8.58582e-164	-8.12626e-164	2.01053e-163	-6.56621e-163	-2.00799e-163	-2.72183e-163	2.55471e-163	-1.32979e-163	2.54277e-163	2.14681e-163	1.52286e-162	-2.57184e-164	-7.29415e-164	5.78672e-165	-6.28935e-164	-7.70267e-163	-3.30618e-163	0
1.49482e-163	-4.18883e-164	-1.47465e-162	-3.03458e-163	1.82316e-163	2.36168e-163	1.35593e-163	-3.68349e-163	-8.81427e-163	-6.35356e-163	-9.46518e-164	2.45531e-163	-9.73594e-164	-8.58582e-164	-8.12626e-164	2.01053e-163	-6.56621e-163	-2.00799e-163	-2.72183e-163	2.55471e-163	-1.32979e-163	2.54277e-163	2.14681e-163	1.52286e-162	-2.57184e-164	-7.29415e-164	5.78672e-165	-6.28935e-164	-7.70267e-163	-3.30618e-163	0
1.49482e-163	-4.18883e-164	-1.47465e-162	-3.03458e-163	1.82316e-163	2.36168e-163	1.35593e-163	-3.68349e-163	-8.81427e-163	-6.35356e-163	-9.46518e-164	2.45531e-163	-9.73594e-164	-8.58582e-164	-8.12626e-164	2.01053e-163	-6.56621e-163	-2.00799e-163	-2.72183e-163	2.55471e-163	-1.32979e-163	2.54277e-163	2.14681e-163	1.52286e-162	-2.57184e-164	-7.29415e-164	5.78672e-165	-6.28935e-164	-7.70267e-163	-3.30618e-163	0
1.49482e-163	-4.18883e-164	-1.47465e-162	-3.03458e-163	1.82316e-163	2.36168e-163	1.35593e-163	-3.68349e-163	-8.81427e-163	-6.35356e-163	-9.46518e-164	2.45531e-163	-9.73594e-164	-8.58582e-164	-8.12626e-164	2.01053e-163	-6.56621e-163	-2.00799e-163	-2.72183e-163	2.55471e-163	-1.32979e-163	2.54277e-163	2.14681e-163	1.52286e-162	-2.57184e-164	-7.29415e-164	5.78672e-165	-6.28935e-164	-7.70267e-163	-3.30618e-163	0
1.49482e-163	-4.18883e-164	-1.47465e-162	-3.03458e-163	1.82316e-163	2.36168e-163	1.35593e-163	-3.68349e-163	-8.81427e-163	-6.35356e-163	-9.46518e-164	2.45531e-163	-9.73594e-164	-8.58582e-164	-8.12626e-164	2.01053e-163	-6.56621e-163	-2.00799e-163	-2.72183e-163	2.55471e-163	-1.32979e-163	2.54277e-163	2.14681e-163	1.52286e-162	-2.57184e-164	-7.29415e-164	5.78672e-165	-6.28935e-164	-7.70267e-163	-3.30618e-163	0
1.49482e-163	-4.18883e-164	-1.47465e-162	-3.03458e-163	1.82316e-163	2.36168e-163	1.35593e-163	-3.68349e-163	-8.81427e-163	-6.35356e-163	-9.46518e-164	2.45531e-163	-9.73594e-164	-8.58582e-164	-8.12626e-164	2.01053e-163	-6.56621e-163	-2.00799e-163	-2.72183e-163	2.55471e-163	-1.32979e-163	2.54277e-163	2.14681e-163	1.52286e-162	-2.57184e-164	-7.29415e-164	5.78672e-165	-6.28935e-164	-7.70267e-163	-3.30618e-163	0
1.49482e-163	-4.18883e-164	-1.47465e-162	-3.03458e-163	1.82316e-163	2.36168e-163	1.35593e-163	-3.68349e-163	-8.81427e-163	-6.35356e-163	-9.46518e-164	2.45531e-163	-9.73594e-164	-8.58582e-164	-8.12626e-164	2.01053e-163	-6.56621e-163	-2.00799e-163	-2.72183e-163	2.55471e-163	-1.32979e-163	2.54277e-163	2.14681e-163	1.52286e-162	-2.57184e-164	-7.29415e-164	5.78672e-165	-6.28935e-164	-7.70267e-163	-3.30618e-163	0
1.49482e-163	-4.18883e-164	-1.47465e-162	-3.03458e-163	1.82316e-163	2.36168e-163	1.35593e-163	-3.68349e-163	-8.81427e-163	-6.35356e-163	-9.46518e-164	2.45531e-163	-9.73594e-164	-8.58582e-164	-8.12626e-164	2.01053e-163	-6.56621e-163	-2.00799e-163	-2.72183e-163	2.55471e-163	-1.32979e-163	2.54277e-163	2.14681e-163	1.52286e-162	-2.57184e-164	-7.29415e-164	5.78672e-165	-6.28935e-164	-7.70267e-163	-3.30618e-163	0
1.49482e-163	-4.18883e-164	-1.47465e-162	-3.03458e-163	1.82316e-163	2.36168e-163	1.35593e-163	-3.68349e-163	-8.81427e-163	-6.35356e-163	-9.46518e-164	2.45531e-163	-9.73594e-164	-8.58582e-164	-8.12626e-164	2.01053e-163	-6.56621e-163	-2.00799e-163	-2.72183e-163	2.55471e-163	-1.32979e-163	2.54277e-163	2.14681e-163	1.52286e-162	-2.57184e-164	-7.29415e-164	5.78672e-165	-6.28935e-164	-7.70267e-163	-3.30618e-163	0
1.49482e-163	-4.18883e-164	-1.47465e-162	-3.03458e-163	1.82316e-163	2.36168e-163	1.35593e-163	-3.68349e-163	-8.81427e-163	-6.35356e-163	-9.46518e-164	2.45531e-163	-9.73594e-164	-8.58582e-164	-8.12626e-164	2.01053e-163	-6.56621e-163	-2.00799e-163	-2.72183e-163	2.55471e-163	-1.32979e-163	2.54277e-163	2.14681e-163	1.52286e-162	-2.57184e-164	-7.29415e-164	5.78672e-165	-6.28935e-164	-7.70267e-163	-3.30618e-163	0
1.49482e-163	-4.18883e-164	-1.47465e-162	-3.03458e-163	1.82316e-163	2.36168e-163	1.35593e-163	-3.68349e-163	-8.81427e-163	-6.35356e-163	-9.46518e-164	2.45531e-163	-9.73594e-164	-8.58582e-164	-8.12626e-164	2.01053e-163	-6.56621e-163	-2.00799e-163	-2.72183e-163	2.55471e-163	-1.32979e-163	2.54277e-163	2.14681e-163	1.52286e-162	-2.57184e-164	-7.29415e-164	5.78672e-165	-6.28935e-164	-7.70267e-163	-3.30618e-163	0
1.49482e-163	-4.18883e-164	-1.47465e-162	-3.03458e-163	1.82316e-163	2.36168e-163	1.35593e-163	-3.68349e-163	-8.81427e-163	-6.35356e-163	-9.46518e-164	2.45531e-163	-9.73594e-164	-8.58582e-164	-8.12626e-164	2.01053e-163	-6.56621e-163	-2.00799e-163	-2.72183e-163	2.55471e-163	-1.32979e-163	2.54277e-163	2.14681e-163	1.52286e-162	-2.57184e-164	-7.29415e-164	5.78672e-165	-6.28935e-164	-7.70267e-163	-3.30618e-163	0
1.49482e-163	-4.18883e-164	-1.47465e-162	-3.03458e-163	1.82316e-163	2.36168e-163	1.35593e-163	-3.68349e-163	-8.81427e-163	-6.35356e-163	-9.46518e-164	2.45531e-163	-9.73594e-164	-8.58582e-164	-8.12626e-164	2.01053e-163	-6.56621e-163	-2.00799e-163	-2.72183e-163	2.55471e-163	-1.32979e-163	2.54277e-163	2.14681e-163	1.52286e-162	-2.57184e-164	-7.29415e-164	5.78672e-165	-6.28935e-164	-7.70267e-163	-3.30618e-163	0
1.49482e-163	-4.18883e-164	-1.47465e-162	-3.03458e-163	1.82316e-163	2.36168e-163	1.35593e-163	-3.68349e-163	-8.81427e-163	-6.35356e-163	-9.46518e-164	2.45531e-163	-9.73594e-164	-8.58582e-164	-8.12626e-164	2.01053e-163	-6.56621e-163	-2.00799e-163	-2.72183e-163	2.55471e-163	-1.32979e-163	2.54277e-163	2.14681e-163	1.52286e-162	-2.57184e-164	-7.29415e-164	5.78672e-165	-6.28935e-164	-7.70267e-163	-3.30618e-163	0
1.49482e-163	-4.18883e-164	-1.47465e-162	-3.03458e-163	1.82316e-163	2.36168e-163	1.35593e-163	-3.68349e-163	-8.81427e-163	-6.35356e-163	-9.46518e-164	2.45531e-163	-9.73594e-164	-8.58582e-164	-8.12626e-164	2.01053e-163	-6.56621e-163	-2.00799e-163	-2.72183e-163	2.55471e-163	-1.32979e-163	2.54277e-163	2.14681e-163	1.52286e-162	-2.57184e-164	-7.29415e-164	5.78672e-165	-6.28935e-164	-7.70267e-163	-3.30618e-163	0
1.49482e-163	-4.18883e-164	-1.47465e-162	-3.03458e-163	1.82316e-163	2.36168e-163	1.35593e-163	-3.68349e-163	-8.81427e-163	-6.35356e-163	-9.46518e-164	2.45531e-163	-9.73594e-164	-8.58582e-164	-8.12626e-164	2.01053e-163	-6.56621e-163	-2.00799e-163	-2.72183e-163	2.55471e-163	-1.32979e-163	2.54277e-163	2.14681e-163	1.52286e-162	-2.57184e-164	-7.29415e-164	5.78672e-165	-6.28935e-164	-7.70267e-163	-3.30618e-163	0
1.49482e-163	-4.18883e-164	-1.47465e-162	-3.03458e-163	1.82316e-163	2.36168e-163	1.35593e-163	-3.68349e-163	-8.81427e-163	-6.35356e-163	-9.46518e-164	2.45531e-163	-9.73594e-164	-8.58582e-164	-8.12626e-164	2.01053e-163	-6.56621e-163	-2.00799e-163	-2.72183e-163	2.55471e-163	-1.32979e-163	2.54277e-163	2.14681e-163	1.52286e-162	-2.57184e-164	-7.29415e-164	5.78672e-165	-6.28935e-164	-7.70267e-163	-3.30618e-163	0
1.49482e-163	-4.18883e-164	-1.47465e-162	-3.03458e-163	1.82316e-163	2.36168e-163	1.35593e-163	-3.68349e-163	-8.81427e-163	-6.35356e-163	-9.46518e-164	2.45531e-163	-9.73594e-164	-8.58582e-164	-8.12626e-164	2.01053e-163	-6.56621e-163	-2.00799e-163	-2.72183e-163	2.55471e-163	-1.32979e-163	2.54277e-163	2.14681e-163	1.52286e-162	-2.57184e-164	-7.29415e-164	5.78672e-165	-6.28935e-164	-7.70267e-163	-3.30618e-163	0
1.49482e-163	-4.18883e-164	-1.47465e-162	-3.03458e-163	1.82316e-163	2.36168e-163	1.35593e-163	-3.68349e-163	-8.81427e-163	-6.35356e-163	-9.46518e-164	2.45531e-163	-9.73594e-164	-8.58582e-164	-8.12626e-164	2.01053e-163	-6.56621e-163	-2.00799e-163	-2.72183e-163	2.55471e-163	-1.32979e-163	2.54277e-163	2.14681e-163	1.52286e-162	-2.57184e-164	-7.29415e-164	5.78672e-165	-6.28935e-164	-7.70267e-163	-3.30618e-163	0
1.49482e-163	-4.18883e-164	-1.47465e-162	-3.03458e-163	1.82316e-163	2.36168e-163	1.35593e-163	-3.68349e-163	-8.81427e-163	-6.35356e-163	-9.46518e-164	2.45531e-163	-9.73594e-164	-8.58582e-164	-8.12626e-164	2.01053e-163	-6.56621e-163	-2.00799e-163	-2.72183e-163	2.55471e-163	-1.32979e-163	2.54277e-163	2.14681e-163	1.52286e-162	-2.57184e-164	-7.29415e-164	5.78672e-165	-6.28935e-164	-7.70267e-163	-3.30618e-163	0
1.49482e-163	-4.18883e-164	-1.47465e-162	-3.03458e-163	1.82316e-163	2.36168e-163	1.35593e-163	-3.68349e-163	-8.81427e-163	-6.35356e-163	-9.46518e-164	2.45531e-163	-9.73594e-164	-8.58582e-164	-8.12626e-164	2.01053e-163	-6.56621e-163	-2.00799e-163	-2.72183e-163	2.55471e-163	-1.32979e-163	2.54277e-163	2.14681e-163	1.52286e-162	-2.57184e-164	-7.29415e-164	5.78672e-165	-6.28935e-164	-7.70267e-163	-3.30618e-163	0
1.49482e-163	-4.18883e-164	-1.47465e-162	-3.03458e-163	1.82316e-163	2.36168e-163	1.35593e-163	-3.68349e-163	-8.81427e-163	-6.35356e-163	-9.46518e-164	2.45531e-163	-9.73594e-164	-8.58582e-164	-8.12626e-164	2.01053e-163	-6.56621e-163	-2.00799e-163	-2.72183e-163	2.55471e-163	-1.32979e-163	2.54277e-163	2.14681e-163	1.52286e-162	-2.57184e-164	-7.29415e-164	5.78672e-165	-6.28935e-164	-7.70267e-163	-3.30618e-163	0
1.49482e-163	-4.18883e-164	-1.47465e-162	-3.03458e-163	1.82316e-163	2.36168e-163	1.35593e-163	-3.68349e-163	-8.81427e-163	-6.35356e-163	-9.46518e-164	2.45531e-163	-9.73594e-164	-8.58582e-164	-8.12626e-164	2.01053e-163	-6.56621e-163	-2.00799e-163	-2.72183e-163	2.55471e-163	-1.32979e-163	2.54277e-163	2.14681e-163	1.52286e-162	-2.57184e-164	-7.29415e-164	5.78672e-165	-6.28935e-164	-7.70267e-163	-3.30618e-163	0
1.49482e-163	-4.18883e-164	-1.47465e-162	-3.03458e-163	1.82316e-163	2.36168e-163	1.35593e-163	-3.68349e-163	-8.81427e-163	-6.35356e-163	-9.46518e-164	2.45531e-163	-9.73594e-164	-8.58582e-164	-8.12626e-164	2.01053e-163	-6.56621e-163	-2.00799e-163	-2.72183e-163	2.55471e-163	-1.32979e-163	2.54277e-163	2.14681e-163	1.52286e-162	-2.57184e-164	-7.29415e-164	5.78672e-165	-6.28935e-164	-7.70267e-163	-3.30618e-163	0
1.49482e-163	-4.18883e-164	-1.47465e-162	-3.03458e-163	1.82316e-163	2.36168e-163	1.35593e-163	-3.68349e-163	-8.81427e-163	-6.35356e-163	-9.46518e-164	2.45531e-163	-9.73594e-164	-8.58582e-164	-8.12626e-164	2.01053e-163	-6.56621e-163	-2.00799e-163	-2.72183e-163	2.55471e-163	-1.32979e-163	2.54277e-163	2.14681e-163	1.52286e-162	-2.57184e-164	-7.29415e-164	5.78672e-165	-6.28935e-164	-7.70267e-163	-3.30618e-163	0
1.49482e-163	-4.18883e-164	-1.47465e-162	-3.03458e-163	1.82316e-163	2.36168e-163	1.35593e-163	-3.68349e-163	-8.81427e-163	-6.35356e-163	-9.46518e-164	2.45531e-163	-9.73594e-164	-8.58582e-164	-8.12626e-164	2.01053e-163	-6.56621e-163	-2.00799e-163	-2.72183e-163	2.55471e-163	-1.32979e-163	2.54277e-163	2.14681e-163	1.52286e-162	-2.57184e-164	-7.29415e-164	5.78672e-165	-6.28935e-164	-7.70267e-163	-3.30618e-163	0
1.49482e-163	-4.18883e-164	-1.47465e-162	-3.03458e-163	1.82316e-163	2.36168e-163	1.35593e-163	-3.68349e-163	-8.81427e-163	-6.35356e-163	-9.46518e-164	2.45531e-163	-9.73594e-164	-8.58582e-164	-8.12626e-164	2.01053e-163	-6.56621e-163	-2.00799e-163	-2.72183e-163	2.55471e-163	-1.32979e-163	2.54277e-163	2.14681e-163	1.52286e-162	-2.57184e-164	-7.29415e-164	5.78672e-165	-6.28935e-164	-7.70267e-163	-3.30618e-163	0
1.49482e-163	-4.18883e-164	-1.47465e-162	-3.03458e-163	1.82316e-163	2.36168e-163	1.35593e-163	-3.68349e-163	-8.81427e-163	-6.35356e-163	-9.46518e-164	2.45531e-163	-9.73594e-164	-8.58582e-164	-8.12626e-164	2.01053e-163	-6.56621e-163	-2.00799e-163	-2.72183e-163	2.55471e-163	-1.32979e-163	2.54277e-163	2.14681e-163	1.52286e-162	-2.57184e-164	-7.29415e-164	5.78672e-165	-6.28935e-164	-7.70267e-163	-3.30618e-163	0
1.49482e-163	-4.18883e-164	-1.47465e-162	-3.03458e-163	1.82316e-163	2.36168e-163	1.35593e-163	-3.68349e-163	-8.81427e-163	-6.35356e-163	-9.46518e-164	2.45531e-163	-9.73594e-164	-8.58582e-164	-8.12626e-164	2.01053e-163	-6.56621e-163	-2.00799e-163	-2.72183e-163	2.55471e-163	-1.32979e-163	2.54277e-163	2.14681e-163	1.52286e-162	-2.57184e-164	-7.29415e-164	5.78672e-165	-6.28935e-164	-7.70267e-163	-3.30618e-163	0
1.49482e-163	-4.18883e-164	-1.47465e-162	-3.03458e-163	1.82316e-163	2.36168e-163	1.35593e-163	-3.68349e-163	-8.81427e-163	-6.35356e-163	-9.46518e-164	2.45531e-163	-9.73594e-164	-8.58582e-164	-8.12626e-164	2.01053e-163	-6.56621e-163	-2.00799e-163	-2.72183e-163	2.55471e-163	-1.32979e-163	2.54277e-163	2.14681e-163	1.52286e-162	-2.57184e-164	-7.29415e-164	5.78672e-165	-6.28935e-164	-7.70267e-163	-3.30618e-163	0
1.49482e-163	-4.18883e-164	-1.47465e-162	-3.03458e-163	1.82316e-163	2.36168e-163	1.35593e-163	-3.68349e-163	-8.81427e-163	-6.35356e-163	-9.46518e-164	2.45531e-163	-9.73594e-164	-8.58582e-164	-8.12626e-164	2.01053e-163	-6.56621e-163	-2.00799e-163	-2.72183e-163	2.55471e-163	-1.32979e-163	2.54277e-163	2.14681e-163	1.52286e-162	-2.57184e-164	-7.29415e-164	5.78672e-165	-6.28935e-164	-7.70267e-163	-3.30618e-163	0
1.49482e-163	-4.18883e-164	-1.47465e-162	-3.03458e-163	1.82316e-163	2.36168e-163	1.35593e-163	-3.68349e-163	-8.81427e-163	-6.35356e-163	-9.46518e-164	2.45531e-163	-9.73594e-164	-8.58582e-164	-8.12626e-164	2.01053e-163	-6.56621e-163	-2.00799e-163	-2.72183e-163	2.55471e-163	-1.32979e-163	2.54277e-163	2.14681e-163	1.52286e-162	-2.57184e-164	-7.29415e-164	5.78672e-165	-6.28935e-164	-7.70267e-163	-3.30618e-163	0
1.49482e-163	-4.18883e-164	-1.47465e-162	-3.03458e-163	1.82316e-163	2.36168e-163	1.35593e-163	-3.68349e-163	-8.81427e-163	-6.35356e-163	-9.46518e-164	2.45531e-163	-9.73594e-164	-8.58582e-164	-8.12626e-164	2.01053e-163	-6.56621e-163	-2.00799e-163	-2.72183e-163	2.55471e-163	-1.32979e-163	2.54277e-163	2.14681e-163	1.52286e-162	-2.57184e-164	-7.29415e-164	5.78672e-165	-6.28935e-164	-7.70267e-163	-3.30618e-163	0
1.49482e-163	-4.18883e-164	-1.47465e-162	-3.03458e-163	1.82316e-163	2.36168e-163	1.35593e-163	-3.68349e-163	-8.81427e-163	-6.35356e-163	-9.46518e-164	2.45531e-163	-9.73594e-164	-8.58582e-164	-8.12626e-164	2.01053e-163	-6.56621e-163	-2.00799e-163	-2.72183e-163	2.55471e-163	-1.32979e-163	2.54277e-163	2.14681e-163	1.52286e-162	-2.57184e-164	-7.29415e-164	5.78672e-165	-6.28935e-164	-7.70267e-163	-3.30618e-163	0
1.49482e-163	-4.18883e-164	-1.47465e-162	-3.03458e-163	1.82316e-163	2.36168e-163	1.35593e-163	-3.68349e-163	-8.81427e-163	-6.35356e-163	-9.46518e-164	2.45531e-163	-9.73594e-164	-8.58582e-164	-8.12626e-164	2.01053e-163	-6.56621e-163	-2.00799e-163	-2.72183e-163	2.55471e-163	-1.32979e-163	2.54277e-163	2.14681e-163	1.52286e-162	-2.57184e-164	-7.29415e-164	5.78672e-165	-6.28935e-164	-7.70267e-163	-3.30618e-163	0
1.49482e-163	-4.18883e-164	-1.47465e-162	-3.03458e-163	1.82316e-163	2.36168e-163	1.35593e-163	-3.68349e-163	-8.81427e-163	-6.35356e-163	-9.46518e-164	2.45531e-163	-9.73594e-164	-8.58582e-164	-8.12626e-164	2.01053e-163	-6.56621e-163	-2.00799e-163	-2.72183e-163	2.55471e-163	-1.32979e-163	2.54277e-163	2.14681e-163	1.52286e-162	-2.57184e-164	-7.29415e-164	5.78672e-165	-6.28935e-164	-7.70267e-163	-3.30618e-163	0
1.49482e-163	-4.18883e-164	-1.47465e-162	-3.03458e-163	1.82316e-163	2.36168e-163	1.35593e-163	-3.68349e-163	-8.81427e-163	-6.35356e-163	-9.46518e-164	2.45531e-163	-9.73594e-164	-8.58582e-164	-8.12626e-164	2.01053e-163	-6.56621e-163	-2.00799e-163	-2.72183e-163	2.55471e-163	-1.32979e-163	2.54277e-163	2.14681e-163	1.52286e-162	-2.57184e-164	-7.29415e-164	5.78672e-165	-6.28935e-164	-7.70267e-163	-3.30618e-163	0
1.49482e-163	-4.18883e-164	-1.47465e-162	-3.03458e-163	1.82316e-163	2.36168e-163	1.35593e-163	-3.68349e-163	-8.81427e-163	-6.35356e-163	-9.46518e-164	2.45531e-163	-9.73594e-164	-8.58582e-164	-8.12626e-164	2.01053e-163	-6.56621e-163	-2.00799e-163	-2.72183e-163	2.55471e-163	-1.32979e-163	2.54277e-163	2.14681e-163	1.52286e-162	-2.57184e-164	-7.29415e-164	5.78672e-165	-6.28935e-164	-7.70267e-163	-3.30618e-163	0
1.49482e-163	-4.18883e-164	-1.47465e-162	-3.03458e-163	1.82316e-163	2.36168e-163	1.35593e-163	-3.68349e-163	-8.81427e-163	-6.35356e-163	-9.46518e-164	2.45531e-163	-9.73594e-164	-8.58582e-164	-8.12626e-164	2.01053e-163	-6.56621e-163	-2.00799e-163	-2.72183e-163	2.55471e-163	-1.32979e-163	2.54277e-163	2.14681e-163	1.52286e-162	-2.57184e-164	-7.29415e-164	5.78672e-165	-6.28935e-164	-7.70267e-163	-3.30618e-163	0
1.49482e-163	-4.18883e-164	-1.47465e-162	-3.03458e-163	1.82316e-163	2.36168e-163	1.35593e-163	-3.68349e-163	-8.81427e-163	-6.35356e-163	-9.46518e-164	2.45531e-163	-9.73594e-164	-8.58582e-164	-8.12626e-164	2.01053e-163	-6.56621e-163	-2.00799e-163	-2.72183e-163	2.55471e-163	-1.32979e-163	2.54277e-163	2.14681e-163	1.52286e-162	-2.57184e-164	-7.29415e-164	5.78672e-165	-6.28935e-164	-7.70267e-163	-3.30618e-163	0
1.49482e-163	-4.18883e-164	-1.47465e-162	-3.03458e-163	1.82316e-163	2.36168e-163	1.35593e-163	-3.68349e-163	-8.81427e-163	-6.35356e-163	-9.46518e-164	2.45531e-163	-9.73594e-164	-8.58582e-164	-8.12626e-164	2.01053e-163	-6.56621e-163	-2.00799e-163	-2.72183e-163	2.55471e-163	-1.32979e-163	2.54277e-163	2.14681e-163	1.52286e-162	-2.57184e-164	-7.29415e-164	5.78672e-165	-6.28935e-164	-7.70267e-163	-3.30618e-163	0
1.49482e-163	-4.18883e-164	-1.47465e-162	-3.03458e-163	1.82316e-163	2.36168e-163	1.35593e-163	-3.68349e-163	-8.81427e-163	-6.35356e-163	-9.46518e-164	2.45531e-163	-9.73594e-164	-8.58582e-164	-8.12626e-164	2.01053e-163	-6.56621e-163	-2.00799e-163	-2.72183e-163	2.55471e-163	-1.32979e-163	2.54277e-163	2.14681e-163	1.52286e-162	-2.57184e-164	-7.29415e-164	5.78672e-165	-6.28935e-164	-7.70267e-163	-3.30618e-163	0
1.49482e-163	-4.18883e-164	-1.47465e-162	-3.03458e-163	1.82316e-163	2.36168e-163	1.35593e-163	-3.68349e-163	-8.81427e-163	-6.35356e-163	-9.46518e-164	2.45531e-163	-9.73594e-164	-8.58582e-164	-8.12626e-164	2.01053e-163	-6.56621e-163	-2.00799e-163	-2.72183e-163	2.55471e-163	-1.32979e-163	2.54277e-163	2.14681e-163	1.52286e-162	-2.57184e-164	-7.29415e-164	5.78672e-165	-6.28935e-164	-7.70267e-163	-3.30618e-163	0
1.49482e-163	-4.18883e-164	-1.47465e-162	-3.03458e-163	1.82316e-163	2.36168e-163	1.35593e-163	-3.68349e-163	-8.81427e-163	-6.35356e-163	-9.46518e-164	2.45531e-163	-9.73594e-164	-8.58582e-164	-8.12626e-164	2.01053e-163	-6.56621e-163	-2.00799e-163	-2.72183e-163	2.55471e-163	-1.32979e-163	2.54277e-163	2.14681e-163	1.52286e-162	-2.57184e-164	-7.29415e-164	5.78672e-165	-6.28935e-164	-7.70267e-163	-3.30618e-163	0
1.49482e-163	-4.18883e-164	-1.47465e-162	-3.03458e-163	1.82316e-163	2.36168e-163	1.35593e-163	-3.68349e-163	-8.81427e-163	-6.35356e-163	-9.46518e-164	2.45531e-163	-9.73594e-164	-8.58582e-164	-8.12626e-164	2.01053e-163	-6.56621e-163	-2.00799e-163	-2.72183e-163	2.55471e-163	-1.32979e-163	2.54277e-163	2.14681e-163	1.52286e-162	-2.57184e-164	-7.29415e-164	5.78672e-165	-6.28935e-164	-7.70267e-163	-3.30618e-163	0
1.49482e-163	-4.18883e-164	-1.47465e-162	-3.03458e-163	1.82316e-163	2.36168e-163	1.35593e-163	-3.68349e-163	-8.81427e-163	-6.35356e-163	-9.46518e-164	2.45531e-163	-9.73594e-164	-8.58582e-164	-8.12626e-164	2.01053e-163	-6.56621e-163	-2.00799e-163	-2.72183e-163	2.55471e-163	-1.32979e-163	2.54277e-163	2.14681e-163	1.52286e-162	-2.57184e-164	-7.29415e-164	5.78672e-165	-6.28935e-164	-7.70267e-163	-3.30618e-163	0
1.49482e-163	-4.18883e-164	-1.47465e-162	-3.03458e-163	1.82316e-163	2.36168e-163	1.35593e-163	-3.68349e-163	-8.81427e-163	-6.35356e-163	-9.46518e-164	2.45531e-163	-9.73594e-164	-8.58582e-164	-8.12626e-164	2.01053e-163	-6.56621e-163	-2.00799e-163	-2.72183e-163	2.55471e-163	-1.32979e-163	2.54277e-163	2.14681e-163	1.52286e-162	-2.57184e-164	-7.29415e-164	5.78672e-165	-6.28935e-164	-7.70267e-163	-3.30618e-163	0
1.49482e-163	-4.18883e-164	-1.47465e-162	-3.03458e-163	1.82316e-163	2.36168e-163	1.35593e-163	-3.68349e-163	-8.81427e-163	-6.35356e-163	-9.46518e-164	2.45531e-163	-9.73594e-164	-8.58582e-164	-8.12626e-164	2.01053e-163	-6.56621e-163	-2.00799e-163	-2.72183e-163	2.55471e-163	-1.32979e-163	2.54277e-163	2.14681e-163	1.52286e-162	-2.57184e-164	-7.29415e-164	5.78672e-165	-6.28935e-164	-7.70267e-163	-3.30618e-163	0
1.49482e-163	-4.18883e-164	-1.47465e-162	-3.03458e-163	1.82316e-163	2.36168e-163	1.35593e-163	-3.68349e-163	-8.81427e-163	-6.35356e-163	-9.46518e-164	2.45531e-163	-9.73594e-164	-8.58582e-164	-8.12626e-164	2.01053e-163	-6.56621e-163	-2.00799e-163	-2.72183e-163	2.55471e-163	-1.32979e-163	2.54277e-163	2.14681e-163	1.52286e-162	-2.57184e-164	-7.29415e-164	5.78672e-165	-6.28935e-164	-7.70267e-163	-3.30618e-163	0
1.49482e-163	-4.18883e-164	-1.47465e-162	-3.03458e-163	1.82316e-163	2.36168e-163	1.35593e-163	-3.68349e-163	-8.81427e-163	-6.35356e-163	-9.46518e-164	2.45531e-163	-9.73594e-164	-8.58582e-164	-8.12626e-164	2.01053e-163	-6.56621e-163	-2.00799e-163	-2.72183e-163	2.55471e-163	-1.32979e-163	2.54277e-163	2.14681e-163	1.52286e-162	-2.57184e-164	-7.29415e-164	5.78672e-165	-6.28935e-164	-7.70267e-163	-3.30618e-163	0
1.49482e-163	-4.18883e-164	-1.47465e-162	-3.03458e-163	1.82316e-163	2.36168e-163	1.35593e-163	-3.68349e-163	-8.81427e-163	-6.35356e-163	-9.46518e-164	2.45531e-163	-9.73594e-164	-8.58582e-164	-8.12626e-164	2.01053e-163	-6.56621e-163	-2.00799e-163	-2.72183e-163	2.55471e-163	-1.32979e-163	2.54277e-163	2.14681e-163	1.52286e-162	-2.57184e-164	-7.29415e-164	5.78672e-165	-6.28935e-164	-7.70267e-163	-3.30618e-163	0
1.49482e-163	-4.18883e-164	-1.47465e-162	-3.03458e-163	1.82316e-163	2.36168e-163	1.35593e-163	-3.68349e-163	-8.81427e-163	-6.35356e-163	-9.46518e-164	2.45531e-163	-9.73594e-164	-8.58582e-164	-8.12626e-164	2.01053e-163	-6.56621e-163	-2.00799e-163	-2.72183e-163	2.55471e-163	-1.32979e-163	2.54277e-163	2.14681e-163	1.52286e-162	-2.57184e-164	-7.29415e-164	5.78672e-165	-6.28935e-164	-7.70267e-163	-3.30618e-163	0
1.49482e-163	-4.18883e-164	-1.47465e-162	-3.03458e-163	1.82316e-163	2.36168e-163	1.35593e-163	-3.68349e-163	-8.81427e-163	-6.35356e-163	-9.46518e-164	2.45531e-163	-9.73594e-164	-8.58582e-164	-8.12626e-164	2.01053e-163	-6.56621e-163	-2.00799e-163	-2.72183e-163	2.55471e-163	-1.32979e-163	2.54277e-163	2.14681e-163	1.52286e-162	-2.57184e-164	-7.29415e-164	5.78672e-165	-6.28935e-164	-7.70267e-163	-3.30618e-163	0
1.49482e-163	-4.18883e-164	-1.47465e-162	-3.03458e-163	1.82316e-163	2.36168e-163	1.35593e-163	-3.68349e-163	-8.81427e-163	-6.35356e-163	-9.46518e-164	2.45531e-163	-9.73594e-164	-8.58582e-164	-8.12626e-164	2.01053e-163	-6.56621e-163	-2.00799e-163	-2.72183e-163	2.55471e-163	-1.32979e-163	2.54277e-163	2.14681e-163	1.52286e-162	-2.57184e-164	-7.29415e-164	5.78672e-165	-6.28935e-164	-7.70267e-163	-3.30618e-163	0
1.49482e-163	-4.18883e-164	-1.47465e-162	-3.03458e-163	1.82316e-163	2.36168e-163	1.35593e-163	-3.68349e-163	-8.81427e-163	-6.35356e-163	-9.46518e-164	2.45531e-163	-9.73594e-164	-8.58582e-164	-8.12626e-164	2.01053e-163	-6.56621e-163	-2.00799e-163	-2.72183e-163	2.55471e-163	-1.32979e-163	2.54277e-163	2.14681e-163	1.52286e-162	-2.57184e-164	-7.29415e-164	5.78672e-165	-6.28935e-164	-7.70267e-163	-3.30618e-163	0
1.49482e-163	-4.18883e-164	-1.47465e-162	-3.03458e-163	1.82316e-163	2.36168e-163	1.35593e-163	-3.68349e-163	-8.81427e-163	-6.35356e-163	-9.46518e-164	2.45531e-163	-9.73594e-164	-8.58582e-164	-8.12626e-164	2.01053e-163	-6.56621e-163	-2.00799e-163	-2.72183e-163	2.55471e-163	-1.32979e-163	2.54277e-163	2.14681e-163	1.52286e-162	-2.57184e-164	-7.29415e-164	5.78672e-165	-6.28935e-164	-7.70267e-163	-3.30618e-163	0
1.49482e-163	-4.18883e-164	-1.47465e-162	-3.03458e-163	1.82316e-163	2.36168e-163	1.35593e-163	-3.68349e-163	-8.81427e-163	-6.35356e-163	-9.46518e-164	2.45531e-163	-9.73594e-164	-8.58582e-164	-8.12626e-164	2.01053e-163	-6.56621e-163	-2.00799e-163	-2.72183e-163	2.55471e-163	-1.32979e-163	2.54277e-163	2.14681e-163	1.52286e-162	-2.57184e-164	-7.29415e-164	5.78672e-165	-6.28935e-164	-7.70267e-163	-3.30618e-163	0
1.49482e-163	-4.18883e-164	-1.47465e-162	-3.03458e-163	1.82316e-163	2.36168e-163	1.35593e-163	-3.68349e-163	-8.81427e-163	-6.35356e-163	-9.46518e-164	2.45531e-163	-9.73594e-164	-8.58582e-164	-8.12626e-164	2.01053e-163	-6.56621e-163	-2.00799e-163	-2.72183e-163	2.55471e-163	-1.32979e-163	2.54277e-163	2.14681e-163	1.52286e-162	-2.57184e-164	-7.29415e-164	5.78672e-165	-6.28935e-164	-7.70267e-163	-3.30618e-163	0
1.49482e-163	-4.18883e-164	-1.47465e-162	-3.03458e-163	1.82316e-163	2.36168e-163	1.35593e-163	-3.68349e-163	-8.81427e-163	-6.35356e-163	-9.46518e-164	2.45531e-163	-9.73594e-164	-8.58582e-164	-8.12626e-164	2.01053e-163	-6.56621e-163	-2.00799e-163	-2.72183e-163	2.55471e-163	-1.32979e-163	2.54277e-163	2.14681e-163	1.52286e-162	-2.57184e-164	-7.29415e-164	5.78672e-165	-6.28935e-164	-7.70267e-163	-3.30618e-163	0
1.49482e-163	-4.18883e-164	-1.47465e-162	-3.03458e-163	1.82316e-163	2.36168e-163	1.35593e-163	-3.68349e-163	-8.81427e-163	-6.35356e-163	-9.46518e-164	2.45531e-163	-9.73594e-164	-8.58582e-164	-8.12626e-164	2.01053e-163	-6.56621e-163	-2.00799e-163	-2.72183e-163	2.55471e-163	-1.32979e-163	2.54277e-163	2.14681e-163	1.52286e-162	-2.57184e-164	-7.29415e-164	5.78672e-165	-6.28935e-164	-7.70267e-163	-3.30618e-163	0
1.49482e-163	-4.18883e-164	-1.47465e-162	-3.03458e-163	1.82316e-163	2.36168e-163	1.35593e-163	-3.68349e-163	-8.81427e-163	-6.35356e-163	-9.46518e-164	2.45531e-163	-9.73594e-164	-8.58582e-164	-8.12626e-164	2.01053e-163	-6.56621e-163	-2.00799e-163	-2.72183e-163	2.55471e-163	-1.32979e-163	2.54277e-163	2.14681e-163	1.52286e-162	-2.57184e-164	-7.29415e-164	5.78672e-165	-6.28935e-164	-7.70267e-163	-3.30618e-163	0
1.49482e-163	-4.18883e-164	-1.47465e-162	-3.03458e-163	1.82316e-163	2.36168e-163	1.35593e-163	-3.68349e-163	-8.81427e-163	-6.35356e-163	-9.46518e-164	2.45531e-163	-9.73594e-164	-8.58582e-164	-8.12626e-164	2.01053e-163	-6.56621e-163	-2.00799e-163	-2.72183e-163	2.55471e-163	-1.32979e-163	2.54277e-163	2.14681e-163	1.52286e-162	-2.57184e-164	-7.29415e-164	5.78672e-165	-6.28935e-164	-7.70267e-163	-3.30618e-163	0
1.49482e-163	-4.18883e-164	-1.47465e-162	-3.03458e-163	1.82316e-163	2.36168e-163	1.35593e-163	-3.68349e-163	-8.81427e-163	-6.35356e-163	-9.46518e-164	2.45531e-163	-9.73594e-164	-8.58582e-164	-8.12626e-164	2.01053e-163	-6.56621e-163	-2.00799e-163	-2.72183e-163	2.55471e-163	-1.32979e-163	2.54277e-163	2.14681e-163	1.52286e-162	-2.57184e-164	-7.29415e-164	5.78672e-165	-6.28935e-164	-7.70267e-163	-3.30618e-163	0
1.49482e-163	-4.18883e-164	-1.47465e-162	-3.03458e-163	1.82316e-163	2.36168e-163	1.35593e-163	-3.68349e-163	-8.81427e-163	-6.35356e-163	-9.46518e-164	2.45531e-163	-9.73594e-164	-8.58582e-164	-8.12626e-164	2.01053e-163	-6.56621e-163	-2.00799e-163	-2.72183e-163	2.55471e-163	-1.32979e-163	2.54277e-163	2.14681e-163	1.52286e-162	-2.57184e-164	-7.29415e-164	5.78672e-165	-6.28935e-164	-7.70267e-163	-3.30618e-163	0
1.49482e-163	-4.18883e-164	-1.47465e-162	-3.03458e-163	1.82316e-163	2.36168e-163	1.35593e-163	-3.68349e-163	-8.81427e-163	-6.35356e-163	-9.46518e-164	2.45531e-163	-9.73594e-164	-8.58582e-164	-8.12626e-164	2.01053e-163	-6.56621e-163	-2.00799e-163	-2.72183e-163	2.55471e-163	-1.32979e-163	2.54277e-163	2.14681e-163	1.52286e-162	-2.57184e-164	-7.29415e-164	5.78672e-165	-6.28935e-164	-7.70267e-163	-3.30618e-163	0
1.49482e-163	-4.18883e-164	-1.47465e-162	-3.03458e-163	1.82316e-163	2.36168e-163	1.35593e-163	-3.68349e-163	-8.81427e-163	-6.35356e-163	-9.46518e-164	2.45531e-163	-9.73594e-164	-8.58582e-164	-8.12626e-164	2.01053e-163	-6.56621e-163	-2.00799e-163	-2.72183e-163	2.55471e-163	-1.32979e-163	2.54277e-163	2.14681e-163	1.52286e-162	-2.57184e-164	-7.29415e-164	5.78672e-165	-6.28935e-164	-7.70267e-163	-3.30618e-163	0
1.49482e-163	-4.18883e-164	-1.47465e-162	-3.03458e-163	1.82316e-163	2.36168e-163	1.35593e-163	-3.68349e-163	-8.81427e-163	-6.35356e-163	-9.46518e-164	2.45531e-163	-9.73594e-164	-8.58582e-164	-8.12626e-164	2.01053e-163	-6.56621e-163	-2.00799e-163	-2.72183e-163	2.55471e-163	-1.32979e-163	2.54277e-163	2.14681e-163	1.52286e-162	-2.57184e-164	-7.29415e-164	5.78672e-165	-6.28935e-164	-7.70267e-163	-3.30618e-163	0
1.49482e-163	-4.18883e-164	-1.47465e-162	-3.03458e-163	1.82316e-163	2.36168e-163	1.35593e-163	-3.68349e-163	-8.81427e-163	-6.35356e-163	-9.46518e-164	2.45531e-163	-9.73594e-164	-8.58582e-164	-8.12626e-164	2.01053e-163	-6.56621e-163	-2.00799e-163	-2.72183e-163	2.55471e-163	-1.32979e-163	2.54277e-163	2.14681e-163	1.52286e-162	-2.57184e-164	-7.29415e-164	5.78672e-165	-6.28935e-164	-7.70267e-163	-3.30618e-163	0
1.49482e-163	-4.18883e-164	-1.47465e-162	-3.03458e-163	1.82316e-163	2.36168e-163	1.35593e-163	-3.68349e-163	-8.81427e-163	-6.35356e-163	-9.46518e-164	2.45531e-163	-9.73594e-164	-8.58582e-164	-8.12626e-164	2.01053e-163	-6.56621e-163	-2.00799e-163	-2.72183e-163	2.55471e-163	-1.32979e-163	2.54277e-163	2.14681e-163	1.52286e-162	-2.57184e-164	-7.29415e-164	5.78672e-165	-6.28935e-164	-7.70267e-163	-3.30618e-163	0
1.49482e-163	-4.18883e-164	-1.47465e-162	-3.03458e-163	1.82316e-163	2.36168e-163	1.35593e-163	-3.68349e-163	-8.81427e-163	-6.35356e-163	-9.46518e-164	2.45531e-163	-9.73594e-164	-8.58582e-164	-8.12626e-164	2.01053e-163	-6.56621e-163	-2.00799e-163	-2.72183e-163	2.55471e-163	-1.32979e-163	2.54277e-163	2.14681e-163	1.52286e-162	-2.57184e-164	-7.29415e-164	5.78672e-165	-6.28935e-164	-7.70267e-163	-3.30618e-163	0
1.49482e-163	-4.18883e-164	-1.47465e-162	-3.03458e-163	1.82316e-163	2.36168e-163	1.35593e-163	-3.68349e-163	-8.81427e-163	-6.35356e-163	-9.46518e-164	2.45531e-163	-9.73594e-164	-8.58582e-164	-8.12626e-164	2.01053e-163	-6.56621e-163	-2.00799e-163	-2.72183e-163	2.55471e-163	-1.32979e-163	2.54277e-163	2.14681e-163	1.52286e-162	-2.57184e-164	-7.29415e-164	5.78672e-165	-6.28935e-164	-7.70267e-163	-3.30618e-163	0
1.49482e-163	-4.18883e-164	-1.47465e-162	-3.03458e-163	1.82316e-163	2.36168e-163	1.35593e-163	-3.68349e-163	-8.81427e-163	-6.35356e-163	-9.46518e-164	2.45531e-163	-9.73594e-164	-8.58582e-164	-8.12626e-164	2.01053e-163	-6.56621e-163	-2.00799e-163	-2.72183e-163	2.55471e-163	-1.32979e-163	2.54277e-163	2.14681e-163	1.52286e-162	-2.57184e-164	-7.29415e-164	5.78672e-165	-6.28935e-164	-7.70267e-163	-3.30618e-163	0
1.49482e-163	-4.18883e-164	-1.47465e-162	-3.03458e-163	1.82316e-163	2.36168e-163	1.35593e-163	-3.68349e-163	-8.81427e-163	-6.35356e-163	-9.46518e-164	2.45531e-163	-9.73594e-164	-8.58582e-164	-8.12626e-164	2.01053e-163	-6.56621e-163	-2.00799e-163	-2.72183e-163	2.55471e-163	-1.32979e-163	2.54277e-163	2.14681e-163	1.52286e-162	-2.57184e-164	-7.29415e-164	5.78672e-165	-6.28935e-164	-7.70267e-163	-3.30618e-163	0
1.49482e-163	-4.18883e-164	-1.47465e-162	-3.03458e-163	1.82316e-163	2.36168e-163	1.35593e-163	-3.68349e-163	-8.81427e-163	-6.35356e-163	-9.46518e-164	2.45531e-163	-9.73594e-164	-8.58582e-164	-8.12626e-164	2.01053e-163	-6.56621e-163	-2.00799e-163	-2.72183e-163	2.55471e-163	-1.32979e-163	2.54277e-163	2.14681e-163	1.52286e-162	-2.57184e-164	-7.29415e-164	5.78672e-165	-6.28935e-164	-7.70267e-163	-3.30618e-163	0
1.49482e-163	-4.18883e-164	-1.47465e-162	-3.03458e-163	1.82316e-163	2.36168e-163	1.35593e-163	-3.68349e-163	-8.81427e-163	-6.35356e-163	-9.46518e-164	2.45531e-163	-9.73594e-164	-8.58582e-164	-8.12626e-164	2.01053e-163	-6.56621e-163	-2.00799e-163	-2.72183e-163	2.55471e-163	-1.32979e-163	2.54277e-163	2.14681e-163	1.52286e-162	-2.57184e-164	-7.29415e-164	5.78672e-165	-6.28935e-164	-7.70267e-163	-3.30618e-163	0
1.49482e-163	-4.18883e-164	-1.47465e-162	-3.03458e-163	1.82316e-163	2.36168e-163	1.35593e-163	-3.68349e-163	-8.81427e-163	-6.35356e-163	-9.46518e-164	2.45531e-163	-9.73594e-164	-8.58582e-164	-8.12626e-164	2.01053e-163	-6.56621e-163	-2.00799e-163	-2.72183e-163	2.55471e-163	-1.32979e-163	2.54277e-163	2.14681e-163	1.52286e-162	-2.57184e-164	-7.29415e-164	5.78672e-165	-6.28935e-164	-7.70267e-163	-3.30618e-163	0
1.49482e-163	-4.18883e-164	-1.47465e-162	-3.03458e-163	1.82316e-163	2.36168e-163	1.35593e-163	-3.68349e-163	-8.81427e-163	-6.35356e-163	-9.46518e-164	2.45531e-163	-9.73594e-164	-8.58582e-164	-8.12626e-164	2.01053e-163	-6.56621e-163	-2.00799e-163	-2.72183e-163	2.55471e-163	-1.32979e-163	2.54277e-163	2.14681e-163	1.52286e-162	-2.57184e-164	-7.29415e-164	5.78672e-165	-6.28935e-164	-7.70267e-163	-3.30618e-163	0
1.49482e-163	-4.18883e-164	-1.47465e-162	-3.03458e-163	1.82316e-163	2.36168e-163	1.35593e-163	-3.68349e-163	-8.81427e-163	-6.35356e-163	-9.46518e-164	2.45531e-163	-9.73594e-164	-8.58582e-164	-8.12626e-164	2.01053e-163	-6.56621e-163	-2.00799e-163	-2.72183e-163	2.55471e-163	-1.32979e-163	2.54277e-163	2.14681e-163	1.52286e-162	-2.57184e-164	-7.29415e-164	5.78672e-165	-6.28935e-164	-7.70267e-163	-3.30618e-163	0
1.49482e-163	-4.18883e-164	-1.47465e-162	-3.03458e-163	1.82316e-163	2.36168e-163	1.35593e-163	-3.68349e-163	-8.81427e-163	-6.35356e-163	-9.46518e-164	2.45531e-163	-9.73594e-164	-8.58582e-164	-8.12626e-164	2.01053e-163	-6.56621e-163	-2.00799e-163	-2.72183e-163	2.55471e-163	-1.32979e-163	2.54277e-163	2.14681e-163	1.52286e-162	-2.57184e-164	-7.29415e-164	5.78672e-165	-6.28935e-164	-7.70267e-163	-3.30618e-163	0
1.49482e-163	-4.18883e-164	-1.47465e-162	-3.03458e-163	1.82316e-163	2.36168e-163	1.35593e-163	-3.68349e-163	-8.81427e-163	-6.35356e-163	-9.46518e-164	2.45531e-163	-9.73594e-164	-8.58582e-164	-8.12626e-164	2.01053e-163	-6.56621e-163	-2.00799e-163	-2.72183e-163	2.55471e-163	-1.32979e-163	2.54277e-163	2.14681e-163	1.52286e-162	-2.57184e-164	-7.29415e-164	5.78672e-165	-6.28935e-164	-7.70267e-163	-3.30618e-163	0
1.49482e-163	-4.18883e-164	-1.47465e-162	-3.03458e-163	1.82316e-163	2.36168e-163	1.35593e-163	-3.68349e-163	-8.81427e-163	-6.35356e-163	-9.46518e-164	2.45531e-163	-9.73594e-164	-8.58582e-164	-8.12626e-164	2.01053e-163	-6.56621e-163	-2.00799e-163	-2.72183e-163	2.55471e-163	-1.32979e-163	2.54277e-163	2.14681e-163	1.52286e-162	-2.57184e-164	-7.29415e-164	5.78672e-165	-6.28935e-164	-7.70267e-163	-3.30618e-163	0
1.49482e-163	-4.18883e-164	-1.47465e-162	-3.03458e-163	1.82316e-163	2.36168e-163	1.35593e-163	-3.68349e-163	-8.81427e-163	-6.35356e-163	-9.46518e-164	2.45531e-163	-9.73594e-164	-8.58582e-164	-8.12626e-164	2.01053e-163	-6.56621e-163	-2.00799e-163	-2.72183e-163	2.55471e-163	-1.32979e-163	2.54277e-163	2.14681e-163	1.52286e-162	-2.57184e-164	-7.29415e-164	5.78672e-165	-6.28935e-164	-7.70267e-163	-3.30618e-163	0
1.49482e-163	-4.18883e-164	-1.47465e-162	-3.03458e-163	1.82316e-163	2.36168e-163	1.35593e-163	-3.68349e-163	-8.81427e-163	-6.35356e-163	-9.46518e-164	2.45531e-163	-9.73594e-164	-8.58582e-164	-8.12626e-164	2.01053e-163	-6.56621e-163	-2.00799e-163	-2.72183e-163	2.55471e-163	-1.32979e-163	2.54277e-163	2.14681e-163	1.52286e-162	-2.57184e-164	-7.29415e-164	5.78672e-165	-6.28935e-164	-7.70267e-163	-3.30618e-163	0
1.49482e-163	-4.18883e-164	-1.47465e-162	-3.03458e-163	1.82316e-163	2.36168e-163	1.35593e-163	-3.68349e-163	-8.81427e-163	-6.35356e-163	-9.46518e-164	2.45531e-163	-9.73594e-164	-8.58582e-164	-8.12626e-164	2.01053e-163	-6.56621e-163	-2.00799e-163	-2.72183e-163	2.55471e-163	-1.32979e-163	2.54277e-163	2.14681e-163	1.52286e-162	-2.57184e-164	-7.29415e-164	5.78672e-165	-6.28935e-164	-7.70267e-163	-3.30618e-163	0
1.49482e-163	-4.18883e-164	-1.47465e-162	-3.03458e-163	1.82316e-163	2.36168e-163	1.35593e-163	-3.68349e-163	-8.81427e-163	-6.35356e-163	-9.46518e-164	2.45531e-163	-9.73594e-164	-8.58582e-164	-8.12626e-164	2.01053e-163	-6.56621e-163	-2.00799e-163	-2.72183e-163	2.55471e-163	-1.32979e-163	2.54277e-163	2.14681e-163	1.52286e-162	-2.57184e-164	-7.29415e-164	5.78672e-165	-6.28935e-164	-7.70267e-163	-3.30618e-163	0
1.49482e-163	-4.18883e-164	-1.47465e-162	-3.03458e-163	1.82316e-163	2.36168e-163	1.35593e-163	-3.68349e-163	-8.81427e-163	-6.35356e-163	-9.46518e-164	2.45531e-163	-9.73594e-164	-8.58582e-164	-8.12626e-164	2.01053e-163	-6.56621e-163	-2.00799e-163	-2.72183e-163	2.55471e-163	-1.32979e-163	2.54277e-163	2.14681e-163	1.52286e-162	-2.57184e-164	-7.29415e-164	5.78672e-165	-6.28935e-164	-7.70267e-163	-3.30618e-163	0
1.49482e-163	-4.18883e-164	-1.47465e-162	-3.03458e-163	1.82316e-163	2.36168e-163	1.35593e-163	-3.68349e-163	-8.81427e-163	-6.35356e-163	-9.46518e-164	2.45531e-163	-9.73594e-164	-8.58582e-164	-8.12626e-164	2.01053e-163	-6.56621e-163	-2.00799e-163	-2.72183e-163	2.55471e-163	-1.32979e-163	2.54277e-163	2.14681e-163	1.52286e-162	-2.57184e-164	-7.29415e-164	5.78672e-165	-6.28935e-164	-7.70267e-163	-3.30618e-163	0
1.49482e-163	-4.18883e-164	-1.47465e-162	-3.03458e-163	1.82316e-163	2.36168e-163	1.35593e-163	-3.68349e-163	-8.81427e-163	-6.35356e-163	-9.46518e-164	2.45531e-163	-9.73594e-164	-8.58582e-164	-8.12626e-164	2.01053e-163	-6.56621e-163	-2.00799e-163	-2.72183e-163	2.55471e-163	-1.32979e-163	2.54277e-163	2.14681e-163	1.52286e-162	-2.57184e-164	-7.29415e-164	5.78672e-165	-6.28935e-164	-7.70267e-163	-3.30618e-163	0
1.49482e-163	-4.18883e-164	-1.47465e-162	-3.03458e-163	1.82316e-163	2.36168e-163	1.35593e-163	-3.68349e-163	-8.81427e-163	-6.35356e-163	-9.46518e-164	2.45531e-163	-9.73594e-164	-8.58582e-164	-8.12626e-164	2.01053e-163	-6.56621e-163	-2.00799e-163	-2.72183e-163	2.55471e-163	-1.32979e-163	2.54277e-163	2.14681e-163	1.52286e-162	-2.57184e-164	-7.29415e-164	5.78672e-165	-6.28935e-164	-7.70267e-163	-3.30618e-163	0
1.49482e-163	-4.18883e-164	-1.47465e-162	-3.03458e-163	1.82316e-163	2.36168e-163	1.35593e-163	-3.68349e-163	-8.81427e-163	-6.35356e-163	-9.46518e-164	2.45531e-163	-9.73594e-164	-8.58582e-164	-8.12626e-164	2.01053e-163	-6.56621e-163	-2.00799e-163	-2.72183e-163	2.55471e-163	-1.32979e-163	2.54277e-163	2.14681e-163	1.52286e-162	-2.57184e-164	-7.29415e-164	5.78672e-165	-6.28935e-164	-7.70267e-163	-3.30618e-163	0
1.49482e-163	-4.18883e-164	-1.47465e-162	-3.03458e-163	1.82316e-163	2.36168e-163	1.35593e-163	-3.68349e-163	-8.81427e-163	-6.35356e-163	-9.46518e-164	2.45531e-163	-9.73594e-164	-8.58582e-164	-8.12626e-164	2.01053e-163	-6.56621e-163	-2.00799e-163	-2.72183e-163	2.55471e-163	-1.32979e-163	2.54277e-163	2.14681e-163	1.52286e-162	-2.57184e-164	-7.29415e-164	5.78672e-165	-6.28935e-164	-7.70267e-163	-3.30618e-163	0
1.49482e-163	-4.18883e-164	-1.47465e-162	-3.03458e-163	1.82316e-163	2.36168e-163	1.35593e-163	-3.68349e-163	-8.81427e-163	-6.35356e-163	-9.46518e-164	2.45531e-163	-9.73594e-164	-8.58582e-164	-8.12626e-164	2.01053e-163	-6.56621e-163	-2.00799e-163	-2.72183e-163	2.55471e-163	-1.32979e-163	2.54277e-163	2.14681e-163	1.52286e-162	-2.57184e-164	-7.29415e-164	5.78672e-165	-6.28935e-164	-7.70267e-163	-3.30618e-163	0
1.49482e-163	-4.18883e-164	-1.47465e-162	-3.03458e-163	1.82316e-163	2.36168e-163	1.35593e-163	-3.68349e-163	-8.81427e-163	-6.35356e-163	-9.46518e-164	2.45531e-163	-9.73594e-164	-8.58582e-164	-8.12626e-164	2.01053e-163	-6.56621e-163	-2.00799e-163	-2.72183e-163	2.55471e-163	-1.32979e-163	2.54277e-163	2.14681e-163	1.52286e-162	-2.57184e-164	-7.29415e-164	5.78672e-165	-6.28935e-164	-7.70267e-163	-3.30618e-163	0
1.49482e-163	-4.18883e-164	-1.47465e-162	-3.03458e-163	1.82316e-163	2.36168e-163	1.35593e-163	-3.68349e-163	-8.81427e-163	-6.35356e-163	-9.46518e-164	2.45531e-163	-9.73594e-164	-8.58582e-164	-8.12626e-164	2.01053e-163	-6.56621e-163	-2.00799e-163	-2.72183e-163	2.55471e-163	-1.32979e-163	2.54277e-163	2.14681e-163	1.52286e-162	-2.57184e-164	-7.29415e-164	5.78672e-165	-6.28935e-164	-7.70267e-163	-3.30618e-163	0
1.49482e-163	-4.18883e-164	-1.47465e-162	-3.03458e-163	1.82316e-163	2.36168e-163	1.35593e-163	-3.68349e-163	-8.81427e-163	-6.35356e-163	-9.46518e-164	2.45531e-163	-9.73594e-164	-8.58582e-164	-8.12626e-164	2.01053e-163	-6.56621e-163	-2.00799e-163	-2.72183e-163	2.55471e-163	-1.32979e-163	2.54277e-163	2.14681e-163	1.52286e-162	-2.57184e-164	-7.29415e-164	5.78672e-165	-6.28935e-164	-7.70267e-163	-3.30618e-163	0
1.49482e-163	-4.18883e-164	-1.47465e-162	-3.03458e-163	1.82316e-163	2.36168e-163	1.35593e-163	-3.68349e-163	-8.81427e-163	-6.35356e-163	-9.46518e-164	2.45531e-163	-9.73594e-164	-8.58582e-164	-8.12626e-164	2.01053e-163	-6.56621e-163	-2.00799e-163	-2.72183e-163	2.55471e-163	-1.32979e-163	2.54277e-163	2.14681e-163	1.52286e-162	-2.57184e-164	-7.29415e-164	5.78672e-165	-6.28935e-164	-7.70267e-163	-3.30618e-163	0
1.49482e-163	-4.18883e-164	-1.47465e-162	-3.03458e-163	1.82316e-163	2.36168e-163	1.35593e-163	-3.68349e-163	-8.81427e-163	-6.35356e-163	-9.46518e-164	2.45531e-163	-9.73594e-164	-8.58582e-164	-8.12626e-164	2.01053e-163	-6.56621e-163	-2.00799e-163	-2.72183e-163	2.55471e-163	-1.32979e-163	2.54277e-163	2.14681e-163	1.52286e-162	-2.57184e-164	-7.29415e-164	5.78672e-165	-6.28935e-164	-7.70267e-163	-3.30618e-163	0
1.49482e-163	-4.18883e-164	-1.47465e-162	-3.03458e-163	1.82316e-163	2.36168e-163	1.35593e-163	-3.68349e-163	-8.81427e-163	-6.35356e-163	-9.46518e-164	2.45531e-163	-9.73594e-164	-8.58582e-164	-8.12626e-164	2.01053e-163	-6.56621e-163	-2.00799e-163	-2.72183e-163	2.55471e-163	-1.32979e-163	2.54277e-163	2.14681e-163	1.52286e-162	-2.57184e-164	-7.29415e-164	5.78672e-165	-6.28935e-164	-7.70267e-163	-3.30618e-163	0
1.49482e-163	-4.18883e-164	-1.47465e-162	-3.03458e-163	1.82316e-163	2.36168e-163	1.35593e-163	-3.68349e-163	-8.81427e-163	-6.35356e-163	-9.46518e-164	2.45531e-163	-9.73594e-164	-8.58582e-164	-8.12626e-164	2.01053e-163	-6.56621e-163	-2.00799e-163	-2.72183e-163	2.55471e-163	-1.32979e-163	2.54277e-163	2.14681e-163	1.52286e-162	-2.57184e-164	-7.29415e-164	5.78672e-165	-6.28935e-164	-7.70267e-163	-3.30618e-163	0
1.49482e-163	-4.18883e-164	-1.47465e-162	-3.03458e-163	1.82316e-163	2.36168e-163	1.35593e-163	-3.68349e-163	-8.81427e-163	-6.35356e-163	-9.46518e-164	2.45531e-163	-9.73594e-164	-8.58582e-164	-8.12626e-164	2.01053e-163	-6.56621e-163	-2.00799e-163	-2.72183e-163	2.55471e-163	-1.32979e-163	2.54277e-163	2.14681e-163	1.52286e-162	-2.57184e-164	-7.29415e-164	5.78672e-165	-6.28935e-164	-7.70267e-163	-3.30618e-163	0
1.49482e-163	-4.18883e-164	-1.47465e-162	-3.03458e-163	1.82316e-163	2.36168e-163	1.35593e-163	-3.68349e-163	-8.81427e-163	-6.35356e-163	-9.46518e-164	2.45531e-163	-9.73594e-164	-8.58582e-164	-8.12626e-164	2.01053e-163	-6.56621e-163	-2.00799e-163	-2.72183e-163	2.55471e-163	-1.32979e-163	2.54277e-163	2.14681e-163	1.52286e-162	-2.57184e-164	-7.29415e-164	5.78672e-165	-6.28935e-164	-7.70267e-163	-3.30618e-163	0
1.49482e-163	-4.18883e-164	-1.47465e-162	-3.03458e-163	1.82316e-163	2.36168e-163	1.35593e-163	-3.68349e-163	-8.81427e-163	-6.35356e-163	-9.46518e-164	2.45531e-163	-9.73594e-164	-8.58582e-164	-8.12626e-164	2.01053e-163	-6.56621e-163	-2.00799e-163	-2.72183e-163	2.55471e-163	-1.32979e-163	2.54277e-163	2.14681e-163	1.52286e-162	-2.57184e-164	-7.29415e-164	5.78672e-165	-6.28935e-164	-7.70267e-163	-3.30618e-163	0
1.49482e-163	-4.18883e-164	-1.47465e-162	-3.03458e-163	1.82316e-163	2.36168e-163	1.35593e-163	-3.68349e-163	-8.81427e-163	-6.35356e-163	-9.46518e-164	2.45531e-163	-9.73594e-164	-8.58582e-164	-8.12626e-164	2.01053e-163	-6.56621e-163	-2.00799e-163	-2.72183e-163	2.55471e-163	-1.32979e-163	2.54277e-163	2.14681e-163	1.52286e-162	-2.57184e-164	-7.29415e-164	5.78672e-165	-6.28935e-164	-7.70267e-163	-3.30618e-163	0
1.49482e-163	-4.18883e-164	-1.47465e-162	-3.03458e-163	1.82316e-163	2.36168e-163	1.35593e-163	-3.68349e-163	-8.81427e-163	-6.35356e-163	-9.46518e-164	2.45531e-163	-9.73594e-164	-8.58582e-164	-8.12626e-164	2.01053e-163	-6.56621e-163	-2.00799e-163	-2.72183e-163	2.55471e-163	-1.32979e-163	2.54277e-163	2.14681e-163	1.52286e-162	-2.57184e-164	-7.29415e-164	5.78672e-165	-6.28935e-164	-7.70267e-163	-3.30618e-163	0
1.49482e-163	-4.18883e-164	-1.47465e-162	-3.03458e-163	1.82316e-163	2.36168e-163	1.35593e-163	-3.68349e-163	-8.81427e-163	-6.35356e-163	-9.46518e-164	2.45531e-163	-9.73594e-164	-8.58582e-164	-8.12626e-164	2.01053e-163	-6.56621e-163	-2.00799e-163	-2.72183e-163	2.55471e-163	-1.32979e-163	2.54277e-163	2.14681e-163	1.52286e-162	-2.57184e-164	-7.29415e-164	5.78672e-165	-6.28935e-164	-7.70267e-163	-3.30618e-163	0
1.49482e-163	-4.18883e-164	-1.47465e-162	-3.03458e-163	1.82316e-163	2.36168e-163	1.35593e-163	-3.68349e-163	-8.81427e-163	-6.35356e-163	-9.46518e-164	2.45531e-163	-9.73594e-164	-8.58582e-164	-8.12626e-164	2.01053e-163	-6.56621e-163	-2.00799e-163	-2.72183e-163	2.55471e-163	-1.32979e-163	2.54277e-163	2.14681e-163	1.52286e-162	-2.57184e-164	-7.29415e-164	5.78672e-165	-6.28935e-164	-7.70267e-163	-3.30618e-163	0
1.49482e-163	-4.18883e-164	-1.47465e-162	-3.03458e-163	1.82316e-163	2.36168e-163	1.35593e-163	-3.68349e-163	-8.81427e-163	-6.35356e-163	-9.46518e-164	2.45531e-163	-9.73594e-164	-8.58582e-164	-8.12626e-164	2.01053e-163	-6.56621e-163	-2.00799e-163	-2.72183e-163	2.55471e-163	-1.32979e-163	2.54277e-163	2.14681e-163	1.52286e-162	-2.57184e-164	-7.29415e-164	5.78672e-165	-6.28935e-164	-7.70267e-163	-3.30618e-163	0
1.49482e-163	-4.18883e-164	-1.47465e-162	-3.03458e-163	1.82316e-163	2.36168e-163	1.35593e-163	-3.68349e-163	-8.81427e-163	-6.35356e-163	-9.46518e-164	2.45531e-163	-9.73594e-164	-8.58582e-164	-8.12626e-164	2.01053e-163	-6.56621e-163	-2.00799e-163	-2.72183e-163	2.55471e-163	-1.32979e-163	2.54277e-163	2.14681e-163	1.52286e-162	-2.57184e-164	-7.29415e-164	5.78672e-165	-6.28935e-164	-7.70267e-163	-3.30618e-163	0
1.49482e-163	-4.18883e-164	-1.47465e-162	-3.03458e-163	1.82316e-163	2.36168e-163	1.35593e-163	-3.68349e-163	-8.81427e-163	-6.35356e-163	-9.46518e-164	2.45531e-163	-9.73594e-164	-8.58582e-164	-8.12626e-164	2.01053e-163	-6.56621e-163	-2.00799e-163	-2.72183e-163	2.55471e-163	-1.32979e-163	2.54277e-163	2.14681e-163	1.52286e-162	-2.57184e-164	-7.29415e-164	5.78672e-165	-6.28935e-164	-7.70267e-163	-3.30618e-163	0
1.49482e-163	-4.18883e-164	-1.47465e-162	-3.03458e-163	1.82316e-163	2.36168e-163	1.35593e-163	-3.68349e-163	-8.81427e-163	-6.35356e-163	-9.46518e-164	2.45531e-163	-9.73594e-164	-8.58582e-164	-8.12626e-164	2.01053e-163	-6.56621e-163	-2.00799e-163	-2.72183e-163	2.55471e-163	-1.32979e-163	2.54277e-163	2.14681e-163	1.52286e-162	-2.57184e-164	-7.29415e-164	5.78672e-165	-6.28935e-164	-7.70267e-163	-3.30618e-163	0
1.49482e-163	-4.18883e-164	-1.47465e-162	-3.03458e-163	1.82316e-163	2.36168e-163	1.35593e-163	-3.68349e-163	-8.81427e-163	-6.35356e-163	-9.46518e-164	2.45531e-163	-9.73594e-164	-8.58582e-164	-8.12626e-164	2.01053e-163	-6.56621e-163	-2.00799e-163	-2.72183e-163	2.55471e-163	-1.32979e-163	2.54277e-163	2.14681e-163	1.52286e-162	-2.57184e-164	-7.29415e-164	5.78672e-165	-6.28935e-164	-7.70267e-163	-3.30618e-163	0
1.49482e-163	-4.18883e-164	-1.47465e-162	-3.03458e-163	1.82316e-163	2.36168e-163	1.35593e-163	-3.68349e-163	-8.81427e-163	-6.35356e-163	-9.46518e-164	2.45531e-163	-9.73594e-164	-8.58582e-164	-8.12626e-164	2.01053e-163	-6.56621e-163	-2.00799e-163	-2.72183e-163	2.55471e-163	-1.32979e-163	2.54277e-163	2.14681e-163	1.52286e-162	-2.57184e-164	-7.29415e-164	5.78672e-165	-6.28935e-164	-7.70267e-163	-3.30618e-163	0
1.49482e-163	-4.18883e-164	-1.47465e-162	-3.03458e-163	1.82316e-163	2.36168e-163	1.35593e-163	-3.68349e-163	-8.81427e-163	-6.35356e-163	-9.46518e-164	2.45531e-163	-9.73594e-164	-8.58582e-164	-8.12626e-164	2.01053e-163	-6.56621e-163	-2.00799e-163	-2.72183e-163	2.55471e-163	-1.32979e-163	2.54277e-163	2.14681e-163	1.52286e-162	-2.57184e-164	-7.29415e-164	5.78672e-165	-6.28935e-164	-7.70267e-163	-3.30618e-163	0
1.49482e-163	-4.18883e-164	-1.47465e-162	-3.03458e-163	1.82316e-163	2.36168e-163	1.35593e-163	-3.68349e-163	-8.81427e-163	-6.35356e-163	-9.46518e-164	2.45531e-163	-9.73594e-164	-8.58582e-164	-8.12626e-164	2.01053e-163	-6.56621e-163	-2.00799e-163	-2.72183e-163	2.55471e-163	-1.32979e-163	2.54277e-163	2.14681e-163	1.52286e-162	-2.57184e-164	-7.29415e-164	5.78672e-165	-6.28935e-164	-7.70267e-163	-3.30618e-163	0
1.49482e-163	-4.18883e-164	-1.47465e-162	-3.03458e-163	1.82316e-163	2.36168e-163	1.35593e-163	-3.68349e-163	-8.81427e-163	-6.35356e-163	-9.46518e-164	2.45531e-163	-9.73594e-164	-8.58582e-164	-8.12626e-164	2.01053e-163	-6.56621e-163	-2.00799e-163	-2.72183e-163	2.55471e-163	-1.32979e-163	2.54277e-163	2.14681e-163	1.52286e-162	-2.57184e-164	-7.29415e-164	5.78672e-165	-6.28935e-164	-7.70267e-163	-3.30618e-163	0
1.49482e-163	-4.18883e-164	-1.47465e-162	-3.03458e-163	1.82316e-163	2.36168e-163	1.35593e-163	-3.68349e-163	-8.81427e-163	-6.35356e-163	-9.46518e-164	2.45531e-163	-9.73594e-164	-8.58582e-164	-8.12626e-164	2.01053e-163	-6.56621e-163	-2.00799e-163	-2.72183e-163	2.55471e-163	-1.32979e-163	2.54277e-163	2.14681e-163	1.52286e-162	-2.57184e-164	-7.29415e-164	5.78672e-165	-6.28935e-164	-7.70267e-163	-3.30618e-163	0
1.49482e-163	-4.18883e-164	-1.47465e-162	-3.03458e-163	1.82316e-163	2.36168e-163	1.35593e-163	-3.68349e-163	-8.81427e-163	-6.35356e-163	-9.46518e-164	2.45531e-163	-9.73594e-164	-8.58582e-164	-8.12626e-164	2.01053e-163	-6.56621e-163	-2.00799e-163	-2.72183e-163	2.55471e-163	-1.32979e-163	2.54277e-163	2.14681e-163	1.52286e-162	-2.57184e-164	-7.29415e-164	5.78672e-165	-6.28935e-164	-7.70267e-163	-3.30618e-163	0
1.49482e-163	-4.18883e-164	-1.47465e-162	-3.03458e-163	1.82316e-163	2.36168e-163	1.35593e-163	-3.68349e-163	-8.81427e-163	-6.35356e-163	-9.46518e-164	2.45531e-163	-9.73594e-164	-8.58582e-164	-8.12626e-164	2.01053e-163	-6.56621e-163	-2.00799e-163	-2.72183e-163	2.55471e-163	-1.32979e-163	2.54277e-163	2.14681e-163	1.52286e-162	-2.57184e-164	-7.29415e-164	5.78672e-165	-6.28935e-164	-7.70267e-163	-3.30618e-163	0
1.49482e-163	-4.18883e-164	-1.47465e-162	-3.03458e-163	1.82316e-163	2.36168e-163	1.35593e-163	-3.68349e-163	-8.81427e-163	-6.35356e-163	-9.46518e-164	2.45531e-163	-9.73594e-164	-8.58582e-164	-8.12626e-164	2.01053e-163	-6.56621e-163	-2.00799e-163	-2.72183e-163	2.55471e-163	-1.32979e-163	2.54277e-163	2.14681e-163	1.52286e-162	-2.57184e-164	-7.29415e-164	5.78672e-165	-6.28935e-164	-7.70267e-163	-3.30618e-163	0
1.49482e-163	-4.18883e-164	-1.47465e-162	-3.03458e-163	1.82316e-163	2.36168e-163	1.35593e-163	-3.68349e-163	-8.81427e-163	-6.35356e-163	-9.46518e-164	2.45531e-163	-9.73594e-164	-8.58582e-164	-8.12626e-164	2.01053e-163	-6.56621e-163	-2.00799e-163	-2.72183e-163	2.55471e-163	-1.32979e-163	2.54277e-163	2.14681e-163	1.52286e-162	-2.57184e-164	-7.29415e-164	5.78672e-165	-6.28935e-164	-7.70267e-163	-3.30618e-163	0
1.49482e-163	-4.18883e-164	-1.47465e-162	-3.03458e-163	1.82316e-163	2.36168e-163	1.35593e-163	-3.68349e-163	-8.81427e-163	-6.35356e-163	-9.46518e-164	2.45531e-163	-9.73594e-164	-8.58582e-164	-8.12626e-164	2.01053e-163	-6.56621e-163	-2.00799e-163	-2.72183e-163	2.55471e-163	-1.32979e-163	2.54277e-163	2.14681e-163	1.52286e-162	-2.57184e-164	-7.29415e-164	5.78672e-165	-6.28935e-164	-7.70267e-163	-3.30618e-163	0
1.49482e-163	-4.18883e-164	-1.47465e-162	-3.03458e-163	1.82316e-163	2.36168e-163	1.35593e-163	-3.68349e-163	-8.81427e-163	-6.35356e-163	-9.46518e-164	2.45531e-163	-9.73594e-164	-8.58582e-164	-8.12626e-164	2.01053e-163	-6.56621e-163	-2.00799e-163	-2.72183e-163	2.55471e-163	-1.32979e-163	2.54277e-163	2.14681e-163	1.52286e-162	-2.57184e-164	-7.29415e-164	5.78672e-165	-6.28935e-164	-7.70267e-163	-3.30618e-163	0
1.49482e-163	-4.18883e-164	-1.47465e-162	-3.03458e-163	1.82316e-163	2.36168e-163	1.35593e-163	-3.68349e-163	-8.81427e-163	-6.35356e-163	-9.46518e-164	2.45531e-163	-9.73594e-164	-8.58582e-164	-8.12626e-164	2.01053e-163	-6.56621e-163	-2.00799e-163	-2.72183e-163	2.55471e-163	-1.32979e-163	2.54277e-163	2.14681e-163	1.52286e-162	-2.57184e-164	-7.29415e-164	5.78672e-165	-6.28935e-164	-7.70267e-163	-3.30618e-163	0
1.49482e-163	-4.18883e-164	-1.47465e-162	-3.03458e-163	1.82316e-163	2.36168e-163	1.35593e-163	-3.68349e-163	-8.81427e-163	-6.35356e-163	-9.46518e-164	2.45531e-163	-9.73594e-164	-8.58582e-164	-8.12626e-164	2.01053e-163	-6.56621e-163	-2.00799e-163	-2.72183e-163	2.55471e-163	-1.32979e-163	2.54277e-163	2.14681e-163	1.52286e-162	-2.57184e-164	-7.29415e-164	5.78672e-165	-6.28935e-164	-7.70267e-163	-3.30618e-163	0
1.49482e-163	-4.18883e-164	-1.47465e-162	-3.03458e-163	1.82316e-163	2.36168e-163	1.35593e-163	-3.68349e-163	-8.81427e-163	-6.35356e-163	-9.46518e-164	2.45531e-163	-9.73594e-164	-8.58582e-164	-8.12626e-164	2.01053e-163	-6.56621e-163	-2.00799e-163	-2.72183e-163	2.55471e-163	-1.32979e-163	2.54277e-163	2.14681e-163	1.52286e-162	-2.57184e-164	-7.29415e-164	5.78672e-165	-6.28935e-164	-7.70267e-163	-3.30618e-163	0
1.49482e-163	-4.18883e-164	-1.47465e-162	-3.03458e-163	1.82316e-163	2.36168e-163	1.35593e-163	-3.68349e-163	-8.81427e-163	-6.35356e-163	-9.46518e-164	2.45531e-163	-9.73594e-164	-8.58582e-164	-8.12626e-164	2.01053e-163	-6.56621e-163	-2.00799e-163	-2.72183e-163	2.55471e-163	-1.32979e-163	2.54277e-163	2.14681e-163	1.52286e-162	-2.57184e-164	-7.29415e-164	5.78672e-165	-6.28935e-164	-7.70267e-163	-3.30618e-163	0
1.49482e-163	-4.18883e-164	-1.47465e-162	-3.03458e-163	1.82316e-163	2.36168e-163	1.35593e-163	-3.68349e-163	-8.81427e-163	-6.35356e-163	-9.46518e-164	2.45531e-163	-9.73594e-164	-8.58582e-164	-8.12626e-164	2.01053e-163	-6.56621e-163	-2.00799e-163	-2.72183e-163	2.55471e-163	-1.32979e-163	2.54277e-163	2.14681e-163	1.52286e-162	-2.57184e-164	-7.29415e-164	5.78672e-165	-6.28935e-164	-7.70267e-163	-3.30618e-163	0
1.49482e-163	-4.18883e-164	-1.47465e-162	-3.03458e-163	1.82316e-163	2.36168e-163	1.35593e-163	-3.68349e-163	-8.81427e-163	-6.35356e-163	-9.46518e-164	2.45531e-163	-9.73594e-164	-8.58582e-164	-8.12626e-164	2.01053e-163	-6.56621e-163	-2.00799e-163	-2.72183e-163	2.55471e-163	-1.32979e-163	2.54277e-163	2.14681e-163	1.52286e-162	-2.57184e-164	-7.29415e-164	5.78672e-165	-6.28935e-164	-7.70267e-163	-3.30618e-163	0
1.49482e-163	-4.18883e-164	-1.47465e-162	-3.03458e-163	1.82316e-163	2.36168e-163	1.35593e-163	-3.68349e-163	-8.81427e-163	-6.35356e-163	-9.46518e-164	2.45531e-163	-9.73594e-164	-8.58582e-164	-8.12626e-164	2.01053e-163	-6.56621e-163	-2.00799e-163	-2.72183e-163	2.55471e-163	-1.32979e-163	2.54277e-163	2.14681e-163	1.52286e-162	-2.57184e-164	-7.29415e-164	5.78672e-165	-6.28935e-164	-7.70267e-163	-3.30618e-163	0
1.49482e-163	-4.18883e-164	-1.47465e-162	-3.03458e-163	1.82316e-163	2.36168e-163	1.35593e-163	-3.68349e-163	-8.81427e-163	-6.35356e-163	-9.46518e-164	2.45531e-163	-9.73594e-164	-8.58582e-164	-8.12626e-164	2.01053e-163	-6.56621e-163	-2.00799e-163	-2.72183e-163	2.55471e-163	-1.32979e-163	2.54277e-163	2.14681e-163	1.52286e-162	-2.57184e-164	-7.29415e-164	5.78672e-165	-6.28935e-164	-7.70267e-163	-3.30618e-163	0
1.49482e-163	-4.18883e-164	-1.47465e-162	-3.03458e-163	1.82316e-163	2.36168e-163	1.35593e-163	-3.68349e-163	-8.81427e-163	-6.35356e-163	-9.46518e-164	2.45531e-163	-9.73594e-164	-8.58582e-164	-8.12626e-164	2.01053e-163	-6.56621e-163	-2.00799e-163	-2.72183e-163	2.55471e-163	-1.32979e-163	2.54277e-163	2.14681e-163	1.52286e-162	-2.57184e-164	-7.29415e-164	5.78672e-165	-6.28935e-164	-7.70267e-163	-3.30618e-163	0
1.49482e-163	-4.18883e-164	-1.47465e-162	-3.03458e-163	1.82316e-163	2.36168e-163	1.35593e-163	-3.68349e-163	-8.81427e-163	-6.35356e-163	-9.46518e-164	2.45531e-163	-9.73594e-164	-8.58582e-164	-8.12626e-164	2.01053e-163	-6.56621e-163	-2.00799e-163	-2.72183e-163	2.55471e-163	-1.32979e-163	2.54277e-163	2.14681e-163	1.52286e-162	-2.57184e-164	-7.29415e-164	5.78672e-165	-6.28935e-164	-7.70267e-163	-3.30618e-163	0
1.49482e-163	-4.18883e-164	-1.47465e-162	-3.03458e-163	1.82316e-163	2.36168e-163	1.35593e-163	-3.68349e-163	-8.81427e-163	-6.35356e-163	-9.46518e-164	2.45531e-163	-9.73594e-164	-8.58582e-164	-8.12626e-164	2.01053e-163	-6.56621e-163	-2.00799e-163	-2.72183e-163	2.55471e-163	-1.32979e-163	2.54277e-163	2.14681e-163	1.52286e-162	-2.57184e-164	-7.29415e-164	5.78672e-165	-6.28935e-164	-7.70267e-163	-3.30618e-163	0
1.49482e-163	-4.18883e-164	-1.47465e-162	-3.03458e-163	1.82316e-163	2.36168e-163	1.35593e-163	-3.68349e-163	-8.81427e-163	-6.35356e-163	-9.46518e-164	2.45531e-163	-9.73594e-164	-8.58582e-164	-8.12626e-164	2.01053e-163	-6.56621e-163	-2.00799e-163	-2.72183e-163	2.55471e-163	-1.32979e-163	2.54277e-163	2.14681e-163	1.52286e-162	-2.57184e-164	-7.29415e-164	5.78672e-165	-6.28935e-164	-7.70267e-163	-3.30618e-163	0
1.49482e-163	-4.18883e-164	-1.47465e-162	-3.03458e-163	1.82316e-163	2.36168e-163	1.35593e-163	-3.68349e-163	-8.81427e-163	-6.35356e-163	-9.46518e-164	2.45531e-163	-9.73594e-164	-8.58582e-164	-8.12626e-164	2.01053e-163	-6.56621e-163	-2.00799e-163	-2.72183e-163	2.55471e-163	-1.32979e-163	2.54277e-163	2.14681e-163	1.52286e-162	-2.57184e-164	-7.29415e-164	5.78672e-165	-6.28935e-164	-7.70267e-163	-3.30618e-163	0
1.49482e-163	-4.18883e-164	-1.47465e-162	-3.03458e-163	1.82316e-163	2.36168e-163	1.35593e-163	-3.68349e-163	-8.81427e-163	-6.35356e-163	-9.46518e-164	2.45531e-163	-9.73594e-164	-8.58582e-164	-8.12626e-164	2.01053e-163	-6.56621e-163	-2.00799e-163	-2.72183e-163	2.55471e-163	-1.32979e-163	2.54277e-163	2.14681e-163	1.52286e-162	-2.57184e-164	-7.29415e-164	5.78672e-165	-6.28935e-164	-7.70267e-163	-3.30618e-163	0
1.49482e-163	-4.18883e-164	-1.47465e-162	-3.03458e-163	1.82316e-163	2.36168e-163	1.35593e-163	-3.68349e-163	-8.81427e-163	-6.35356e-163	-9.46518e-164	2.45531e-163	-9.73594e-164	-8.58582e-164	-8.12626e-164	2.01053e-163	-6.56621e-163	-2.00799e-163	-2.72183e-163	2.55471e-163	-1.32979e-163	2.54277e-163	2.14681e-163	1.52286e-162	-2.57184e-164	-7.29415e-164	5.78672e-165	-6.28935e-164	-7.70267e-163	-3.30618e-163	0
1.49482e-163	-4.18883e-164	-1.47465e-162	-3.03458e-163	1.82316e-163	2.36168e-163	1.35593e-163	-3.68349e-163	-8.81427e-163	-6.35356e-163	-9.46518e-164	2.45531e-163	-9.73594e-164	-8.58582e-164	-8.12626e-164	2.01053e-163	-6.56621e-163	-2.00799e-163	-2.72183e-163	2.55471e-163	-1.32979e-163	2.54277e-163	2.14681e-163	1.52286e-162	-2.57184e-164	-7.29415e-164	5.78672e-165	-6.28935e-164	-7.70267e-163	-3.30618e-163	0
1.49482e-163	-4.18883e-164	-1.47465e-162	-3.03458e-163	1.82316e-163	2.36168e-163	1.35593e-163	-3.68349e-163	-8.81427e-163	-6.35356e-163	-9.46518e-164	2.45531e-163	-9.73594e-164	-8.58582e-164	-8.12626e-164	2.01053e-163	-6.56621e-163	-2.00799e-163	-2.72183e-163	2.55471e-163	-1.32979e-163	2.54277e-163	2.14681e-163	1.52286e-162	-2.57184e-164	-7.29415e-164	5.78672e-165	-6.28935e-164	-7.70267e-163	-3.30618e-163	0
1.49482e-163	-4.18883e-164	-1.47465e-162	-3.03458e-163	1.82316e-163	2.36168e-163	1.35593e-163	-3.68349e-163	-8.81427e-163	-6.35356e-163	-9.46518e-164	2.45531e-163	-9.73594e-164	-8.58582e-164	-8.12626e-164	2.01053e-163	-6.56621e-163	-2.00799e-163	-2.72183e-163	2.55471e-163	-1.32979e-163	2.54277e-163	2.14681e-163	1.52286e-162	-2.57184e-164	-7.29415e-164	5.78672e-165	-6.28935e-164	-7.70267e-163	-3.30618e-163	0
1.49482e-163	-4.18883e-164	-1.47465e-162	-3.03458e-163	1.82316e-163	2.36168e-163	1.35593e-163	-3.68349e-163	-8.81427e-163	-6.35356e-163	-9.46518e-164	2.45531e-163	-9.73594e-164	-8.58582e-164	-8.12626e-164	2.01053e-163	-6.56621e-163	-2.00799e-163	-2.72183e-163	2.55471e-163	-1.32979e-163	2.54277e-163	2.14681e-163	1.52286e-162	-2.57184e-164	-7.29415e-164	5.78672e-165	-6.28935e-164	-7.70267e-163	-3.30618e-163	0
1.49482e-163	-4.18883e-164	-1.47465e-162	-3.03458e-163	1.82316e-163	2.36168e-163	1.35593e-163	-3.68349e-163	-8.81427e-163	-6.35356e-163	-9.46518e-164	2.45531e-163	-9.73594e-164	-8.58582e-164	-8.12626e-164	2.01053e-163	-6.56621e-163	-2.00799e-163	-2.72183e-163	2.55471e-163	-1.32979e-163	2.54277e-163	2.14681e-163	1.52286e-162	-2.57184e-164	-7.29415e-164	5.78672e-165	-6.28935e-164	-7.70267e-163	-3.30618e-163	0
1.49482e-163	-4.18883e-164	-1.47465e-162	-3.03458e-163	1.82316e-163	2.36168e-163	1.35593e-163	-3.68349e-163	-8.81427e-163	-6.35356e-163	-9.46518e-164	2.45531e-163	-9.73594e-164	-8.58582e-164	-8.12626e-164	2.01053e-163	-6.56621e-163	-2.00799e-163	-2.72183e-163	2.55471e-163	-1.32979e-163	2.54277e-163	2.14681e-163	1.52286e-162	-2.57184e-164	-7.29415e-164	5.78672e-165	-6.28935e-164	-7.70267e-163	-3.30618e-163	0
1.49482e-163	-4.18883e-164	-1.47465e-162	-3.03458e-163	1.82316e-163	2.36168e-163	1.35593e-163	-3.68349e-163	-8.81427e-163	-6.35356e-163	-9.46518e-164	2.45531e-163	-9.73594e-164	-8.58582e-164	-8.12626e-164	2.01053e-163	-6.56621e-163	-2.00799e-163	-2.72183e-163	2.55471e-163	-1.32979e-163	2.54277e-163	2.14681e-163	1.52286e-162	-2.57184e-164	-7.29415e-164	5.78672e-165	-6.28935e-164	-7.70267e-163	-3.30618e-163	0
1.49482e-163	-4.18883e-164	-1.47465e-162	-3.03458e-163	1.82316e-163	2.36168e-163	1.35593e-163	-3.68349e-163	-8.81427e-163	-6.35356e-163	-9.46518e-164	2.45531e-163	-9.73594e-164	-8.58582e-164	-8.12626e-164	2.01053e-163	-6.56621e-163	-2.00799e-163	-2.72183e-163	2.55471e-163	-1.32979e-163	2.54277e-163	2.14681e-163	1.52286e-162	-2.57184e-164	-7.29415e-164	5.78672e-165	-6.28935e-164	-7.70267e-163	-3.30618e-163	0
1.49482e-163	-4.18883e-164	-1.47465e-162	-3.03458e-163	1.82316e-163	2.36168e-163	1.35593e-163	-3.68349e-163	-8.81427e-163	-6.35356e-163	-9.46518e-164	2.45531e-163	-9.73594e-164	-8.58582e-164	-8.12626e-164	2.01053e-163	-6.56621e-163	-2.00799e-163	-2.72183e-163	2.55471e-163	-1.32979e-163	2.54277e-163	2.14681e-163	1.52286e-162	-2.57184e-164	-7.29415e-164	5.78672e-165	-6.28935e-164	-7.70267e-163	-3.30618e-163	0
1.49482e-163	-4.18883e-164	-1.47465e-162	-3.03458e-163	1.82316e-163	2.36168e-163	1.35593e-163	-3.68349e-163	-8.81427e-163	-6.35356e-163	-9.46518e-164	2.45531e-163	-9.73594e-164	-8.58582e-164	-8.12626e-164	2.01053e-163	-6.56621e-163	-2.00799e-163	-2.72183e-163	2.55471e-163	-1.32979e-163	2.54277e-163	2.14681e-163	1.52286e-162	-2.57184e-164	-7.29415e-164	5.78672e-165	-6.28935e-164	-7.70267e-163	-3.30618e-163	0
1.49482e-163	-4.18883e-164	-1.47465e-162	-3.03458e-163	1.82316e-163	2.36168e-163	1.35593e-163	-3.68349e-163	-8.81427e-163	-6.35356e-163	-9.46518e-164	2.45531e-163	-9.73594e-164	-8.58582e-164	-8.12626e-164	2.01053e-163	-6.56621e-163	-2.00799e-163	-2.72183e-163	2.55471e-163	-1.32979e-163	2.54277e-163	2.14681e-163	1.52286e-162	-2.57184e-164	-7.29415e-164	5.78672e-165	-6.28935e-164	-7.70267e-163	-3.30618e-163	0
1.49482e-163	-4.18883e-164	-1.47465e-162	-3.03458e-163	1.82316e-163	2.36168e-163	1.35593e-163	-3.68349e-163	-8.81427e-163	-6.35356e-163	-9.46518e-164	2.45531e-163	-9.73594e-164	-8.58582e-164	-8.12626e-164	2.01053e-163	-6.56621e-163	-2.00799e-163	-2.72183e-163	2.55471e-163	-1.32979e-163	2.54277e-163	2.14681e-163	1.52286e-162	-2.57184e-164	-7.29415e-164	5.78672e-165	-6.28935e-164	-7.70267e-163	-3.30618e-163	0
1.49482e-163	-4.18883e-164	-1.47465e-162	-3.03458e-163	1.82316e-163	2.36168e-163	1.35593e-163	-3.68349e-163	-8.81427e-163	-6.35356e-163	-9.46518e-164	2.45531e-163	-9.73594e-164	-8.58582e-164	-8.12626e-164	2.01053e-163	-6.56621e-163	-2.00799e-163	-2.72183e-163	2.55471e-163	-1.32979e-163	2.54277e-163	2.14681e-163	1.52286e-162	-2.57184e-164	-7.29415e-164	5.78672e-165	-6.28935e-164	-7.70267e-163	-3.30618e-163	0
1.49482e-163	-4.18883e-164	-1.47465e-162	-3.03458e-163	1.82316e-163	2.36168e-163	1.35593e-163	-3.68349e-163	-8.81427e-163	-6.35356e-163	-9.46518e-164	2.45531e-163	-9.73594e-164	-8.58582e-164	-8.12626e-164	2.01053e-163	-6.56621e-163	-2.00799e-163	-2.72183e-163	2.55471e-163	-1.32979e-163	2.54277e-163	2.14681e-163	1.52286e-162	-2.57184e-164	-7.29415e-164	5.78672e-165	-6.28935e-164	-7.70267e-163	-3.30618e-163	0
1.49482e-163	-4.18883e-164	-1.47465e-162	-3.03458e-163	1.82316e-163	2.36168e-163	1.35593e-163	-3.68349e-163	-8.81427e-163	-6.35356e-163	-9.46518e-164	2.45531e-163	-9.73594e-164	-8.58582e-164	-8.12626e-164	2.01053e-163	-6.56621e-163	-2.00799e-163	-2.72183e-163	2.55471e-163	-1.32979e-163	2.54277e-163	2.14681e-163	1.52286e-162	-2.57184e-164	-7.29415e-164	5.78672e-165	-6.28935e-164	-7.70267e-163	-3.30618e-163	0
1.49482e-163	-4.18883e-164	-1.47465e-162	-3.03458e-163	1.82316e-163	2.36168e-163	1.35593e-163	-3.68349e-163	-8.81427e-163	-6.35356e-163	-9.46518e-164	2.45531e-163	-9.73594e-164	-8.58582e-164	-8.12626e-164	2.01053e-163	-6.56621e-163	-2.00799e-163	-2.72183e-163	2.55471e-163	-1.32979e-163	2.54277e-163	2.14681e-163	1.52286e-162	-2.57184e-164	-7.29415e-164	5.78672e-165	-6.28935e-164	-7.70267e-163	-3.30618e-163	0
1.49482e-163	-4.18883e-164	-1.47465e-162	-3.03458e-163	1.82316e-163	2.36168e-163	1.35593e-163	-3.68349e-163	-8.81427e-163	-6.35356e-163	-9.46518e-164	2.45531e-163	-9.73594e-164	-8.58582e-164	-8.12626e-164	2.01053e-163	-6.56621e-163	-2.00799e-163	-2.72183e-163	2.55471e-163	-1.32979e-163	2.54277e-163	2.14681e-163	1.52286e-162	-2.57184e-164	-7.29415e-164	5.78672e-165	-6.28935e-164	-7.70267e-163	-3.30618e-163	0
1.49482e-163	-4.18883e-164	-1.47465e-162	-3.03458e-163	1.82316e-163	2.36168e-163	1.35593e-163	-3.68349e-163	-8.81427e-163	-6.35356e-163	-9.46518e-164	2.45531e-163	-9.73594e-164	-8.58582e-164	-8.12626e-164	2.01053e-163	-6.56621e-163	-2.00799e-163	-2.72183e-163	2.55471e-163	-1.32979e-163	2.54277e-163	2.14681e-163	1.52286e-162	-2.57184e-164	-7.29415e-164	5.78672e-165	-6.28935e-164	-7.70267e-163	-3.30618e-163	0
1.49482e-163	-4.18883e-164	-1.47465e-162	-3.03458e-163	1.82316e-163	2.36168e-163	1.35593e-163	-3.68349e-163	-8.81427e-163	-6.35356e-163	-9.46518e-164	2.45531e-163	-9.73594e-164	-8.58582e-164	-8.12626e-164	2.01053e-163	-6.56621e-163	-2.00799e-163	-2.72183e-163	2.55471e-163	-1.32979e-163	2.54277e-163	2.14681e-163	1.52286e-162	-2.57184e-164	-7.29415e-164	5.78672e-165	-6.28935e-164	-7.70267e-163	-3.30618e-163	0
1.49482e-163	-4.18883e-164	-1.47465e-162	-3.03458e-163	1.82316e-163	2.36168e-163	1.35593e-163	-3.68349e-163	-8.81427e-163	-6.35356e-163	-9.46518e-164	2.45531e-163	-9.73594e-164	-8.58582e-164	-8.12626e-164	2.01053e-163	-6.56621e-163	-2.00799e-163	-2.72183e-163	2.55471e-163	-1.32979e-163	2.54277e-163	2.14681e-163	1.52286e-162	-2.57184e-164	-7.29415e-164	5.78672e-165	-6.28935e-164	-7.70267e-163	-3.30618e-163	0
1.49482e-163	-4.18883e-164	-1.47465e-162	-3.03458e-163	1.82316e-163	2.36168e-163	1.35593e-163	-3.68349e-163	-8.81427e-163	-6.35356e-163	-9.46518e-164	2.45531e-163	-9.73594e-164	-8.58582e-164	-8.12626e-164	2.01053e-163	-6.56621e-163	-2.00799e-163	-2.72183e-163	2.55471e-163	-1.32979e-163	2.54277e-163	2.14681e-163	1.52286e-162	-2.57184e-164	-7.29415e-164	5.78672e-165	-6.28935e-164	-7.70267e-163	-3.30618e-163	0
1.49482e-163	-4.18883e-164	-1.47465e-162	-3.03458e-163	1.82316e-163	2.36168e-163	1.35593e-163	-3.68349e-163	-8.81427e-163	-6.35356e-163	-9.46518e-164	2.45531e-163	-9.73594e-164	-8.58582e-164	-8.12626e-164	2.01053e-163	-6.56621e-163	-2.00799e-163	-2.72183e-163	2.55471e-163	-1.32979e-163	2.54277e-163	2.14681e-163	1.52286e-162	-2.57184e-164	-7.29415e-164	5.78672e-165	-6.28935e-164	-7.70267e-163	-3.30618e-163	0
1.49482e-163	-4.18883e-164	-1.47465e-162	-3.03458e-163	1.82316e-163	2.36168e-163	1.35593e-163	-3.68349e-163	-8.81427e-163	-6.35356e-163	-9.46518e-164	2.45531e-163	-9.73594e-164	-8.58582e-164	-8.12626e-164	2.01053e-163	-6.56621e-163	-2.00799e-163	-2.72183e-163	2.55471e-163	-1.32979e-163	2.54277e-163	2.14681e-163	1.52286e-162	-2.57184e-164	-7.29415e-164	5.78672e-165	-6.28935e-164	-7.70267e-163	-3.30618e-163	0
1.49482e-163	-4.18883e-164	-1.47465e-162	-3.03458e-163	1.82316e-163	2.36168e-163	1.35593e-163	-3.68349e-163	-8.81427e-163	-6.35356e-163	-9.46518e-164	2.45531e-163	-9.73594e-164	-8.58582e-164	-8.12626e-164	2.01053e-163	-6.56621e-163	-2.00799e-163	-2.72183e-163	2.55471e-163	-1.32979e-163	2.54277e-163	2.14681e-163	1.52286e-162	-2.57184e-164	-7.29415e-164	5.78672e-165	-6.28935e-164	-7.70267e-163	-3.30618e-163	0
1.49482e-163	-4.18883e-164	-1.47465e-162	-3.03458e-163	1.82316e-163	2.36168e-163	1.35593e-163	-3.68349e-163	-8.81427e-163	-6.35356e-163	-9.46518e-164	2.45531e-163	-9.73594e-164	-8.58582e-164	-8.12626e-164	2.01053e-163	-6.56621e-163	-2.00799e-163	-2.72183e-163	2.55471e-163	-1.32979e-163	2.54277e-163	2.14681e-163	1.52286e-162	-2.57184e-164	-7.29415e-164	5.78672e-165	-6.28935e-164	-7.70267e-163	-3.30618e-163	0
1.49482e-163	-4.18883e-164	-1.47465e-162	-3.03458e-163	1.82316e-163	2.36168e-163	1.35593e-163	-3.68349e-163	-8.81427e-163	-6.35356e-163	-9.46518e-164	2.45531e-163	-9.73594e-164	-8.58582e-164	-8.12626e-164	2.01053e-163	-6.56621e-163	-2.00799e-163	-2.72183e-163	2.55471e-163	-1.32979e-163	2.54277e-163	2.14681e-163	1.52286e-162	-2.57184e-164	-7.29415e-164	5.78672e-165	-6.28935e-164	-7.70267e-163	-3.30618e-163	0
1.49482e-163	-4.18883e-164	-1.47465e-162	-3.03458e-163	1.82316e-163	2.36168e-163	1.35593e-163	-3.68349e-163	-8.81427e-163	-6.35356e-163	-9.46518e-164	2.45531e-163	-9.73594e-164	-8.58582e-164	-8.12626e-164	2.01053e-163	-6.56621e-163	-2.00799e-163	-2.72183e-163	2.55471e-163	-1.32979e-163	2.54277e-163	2.14681e-163	1.52286e-162	-2.57184e-164	-7.29415e-164	5.78672e-165	-6.28935e-164	-7.70267e-163	-3.30618e-163	0
1.49482e-163	-4.18883e-164	-1.47465e-162	-3.03458e-163	1.82316e-163	2.36168e-163	1.35593e-163	-3.68349e-163	-8.81427e-163	-6.35356e-163	-9.46518e-164	2.45531e-163	-9.73594e-164	-8.58582e-164	-8.12626e-164	2.01053e-163	-6.56621e-163	-2.00799e-163	-2.72183e-163	2.55471e-163	-1.32979e-163	2.54277e-163	2.14681e-163	1.52286e-162	-2.57184e-164	-7.29415e-164	5.78672e-165	-6.28935e-164	-7.70267e-163	-3.30618e-163	0
1.49482e-163	-4.18883e-164	-1.47465e-162	-3.03458e-163	1.82316e-163	2.36168e-163	1.35593e-163	-3.68349e-163	-8.81427e-163	-6.35356e-163	-9.46518e-164	2.45531e-163	-9.73594e-164	-8.58582e-164	-8.12626e-164	2.01053e-163	-6.56621e-163	-2.00799e-163	-2.72183e-163	2.55471e-163	-1.32979e-163	2.54277e-163	2.14681e-163	1.52286e-162	-2.57184e-164	-7.29415e-164	5.78672e-165	-6.28935e-164	-7.70267e-163	-3.30618e-163	0
1.49482e-163	-4.18883e-164	-1.47465e-162	-3.03458e-163	1.82316e-163	2.36168e-163	1.35593e-163	-3.68349e-163	-8.81427e-163	-6.35356e-163	-9.46518e-164	2.45531e-163	-9.73594e-164	-8.58582e-164	-8.12626e-164	2.01053e-163	-6.56621e-163	-2.00799e-163	-2.72183e-163	2.55471e-163	-1.32979e-163	2.54277e-163	2.14681e-163	1.52286e-162	-2.57184e-164	-7.29415e-164	5.78672e-165	-6.28935e-164	-7.70267e-163	-3.30618e-163	0
1.49482e-163	-4.18883e-164	-1.47465e-162	-3.03458e-163	1.82316e-163	2.36168e-163	1.35593e-163	-3.68349e-163	-8.81427e-163	-6.35356e-163	-9.46518e-164	2.45531e-163	-9.73594e-164	-8.58582e-164	-8.12626e-164	2.01053e-163	-6.56621e-163	-2.00799e-163	-2.72183e-163	2.55471e-163	-1.32979e-163	2.54277e-163	2.14681e-163	1.52286e-162	-2.57184e-164	-7.29415e-164	5.78672e-165	-6.28935e-164	-7.70267e-163	-3.30618e-163	0
1.49482e-163	-4.18883e-164	-1.47465e-162	-3.03458e-163	1.82316e-163	2.36168e-163	1.35593e-163	-3.68349e-163	-8.81427e-163	-6.35356e-163	-9.46518e-164	2.45531e-163	-9.73594e-164	-8.58582e-164	-8.12626e-164	2.01053e-163	-6.56621e-163	-2.00799e-163	-2.72183e-163	2.55471e-163	-1.32979e-163	2.54277e-163	2.14681e-163	1.52286e-162	-2.57184e-164	-7.29415e-164	5.78672e-165	-6.28935e-164	-7.70267e-163	-3.30618e-163	0
1.49482e-163	-4.18883e-164	-1.47465e-162	-3.03458e-163	1.82316e-163	2.36168e-163	1.35593e-163	-3.68349e-163	-8.81427e-163	-6.35356e-163	-9.46518e-164	2.45531e-163	-9.73594e-164	-8.58582e-164	-8.12626e-164	2.01053e-163	-6.56621e-163	-2.00799e-163	-2.72183e-163	2.55471e-163	-1.32979e-163	2.54277e-163	2.14681e-163	1.52286e-162	-2.57184e-164	-7.29415e-164	5.78672e-165	-6.28935e-164	-7.70267e-163	-3.30618e-163	0
1.49482e-163	-4.18883e-164	-1.47465e-162	-3.03458e-163	1.82316e-163	2.36168e-163	1.35593e-163	-3.68349e-163	-8.81427e-163	-6.35356e-163	-9.46518e-164	2.45531e-163	-9.73594e-164	-8.58582e-164	-8.12626e-164	2.01053e-163	-6.56621e-163	-2.00799e-163	-2.72183e-163	2.55471e-163	-1.32979e-163	2.54277e-163	2.14681e-163	1.52286e-162	-2.57184e-164	-7.29415e-164	5.78672e-165	-6.28935e-164	-7.70267e-163	-3.30618e-163	0
1.49482e-163	-4.18883e-164	-1.47465e-162	-3.03458e-163	1.82316e-163	2.36168e-163	1.35593e-163	-3.68349e-163	-8.81427e-163	-6.35356e-163	-9.46518e-164	2.45531e-163	-9.73594e-164	-8.58582e-164	-8.12626e-164	2.01053e-163	-6.56621e-163	-2.00799e-163	-2.72183e-163	2.55471e-163	-1.32979e-163	2.54277e-163	2.14681e-163	1.52286e-162	-2.57184e-164	-7.29415e-164	5.78672e-165	-6.28935e-164	-7.70267e-163	-3.30618e-163	0
1.49482e-163	-4.18883e-164	-1.47465e-162	-3.03458e-163	1.82316e-163	2.36168e-163	1.35593e-163	-3.68349e-163	-8.81427e-163	-6.35356e-163	-9.46518e-164	2.45531e-163	-9.73594e-164	-8.58582e-164	-8.12626e-164	2.01053e-163	-6.56621e-163	-2.00799e-163	-2.72183e-163	2.55471e-163	-1.32979e-163	2.54277e-163	2.14681e-163	1.52286e-162	-2.57184e-164	-7.29415e-164	5.78672e-165	-6.28935e-164	-7.70267e-163	-3.30618e-163	0
1.49482e-163	-4.18883e-164	-1.47465e-162	-3.03458e-163	1.82316e-163	2.36168e-163	1.35593e-163	-3.68349e-163	-8.81427e-163	-6.35356e-163	-9.46518e-164	2.45531e-163	-9.73594e-164	-8.58582e-164	-8.12626e-164	2.01053e-163	-6.56621e-163	-2.00799e-163	-2.72183e-163	2.55471e-163	-1.32979e-163	2.54277e-163	2.14681e-163	1.52286e-162	-2.57184e-164	-7.29415e-164	5.78672e-165	-6.28935e-164	-7.70267e-163	-3.30618e-163	0
1.49482e-163	-4.18883e-164	-1.47465e-162	-3.03458e-163	1.82316e-163	2.36168e-163	1.35593e-163	-3.68349e-163	-8.81427e-163	-6.35356e-163	-9.46518e-164	2.45531e-163	-9.73594e-164	-8.58582e-164	-8.12626e-164	2.01053e-163	-6.56621e-163	-2.00799e-163	-2.72183e-163	2.55471e-163	-1.32979e-163	2.54277e-163	2.14681e-163	1.52286e-162	-2.57184e-164	-7.29415e-164	5.78672e-165	-6.28935e-164	-7.70267e-163	-3.30618e-163	0
1.49482e-163	-4.18883e-164	-1.47465e-162	-3.03458e-163	1.82316e-163	2.36168e-163	1.35593e-163	-3.68349e-163	-8.81427e-163	-6.35356e-163	-9.46518e-164	2.45531e-163	-9.73594e-164	-8.58582e-164	-8.12626e-164	2.01053e-163	-6.56621e-163	-2.00799e-163	-2.72183e-163	2.55471e-163	-1.32979e-163	2.54277e-163	2.14681e-163	1.52286e-162	-2.57184e-164	-7.29415e-164	5.78672e-165	-6.28935e-164	-7.70267e-163	-3.30618e-163	0
1.49482e-163	-4.18883e-164	-1.47465e-162	-3.03458e-163	1.82316e-163	2.36168e-163	1.35593e-163	-3.68349e-163	-8.81427e-163	-6.35356e-163	-9.46518e-164	2.45531e-163	-9.73594e-164	-8.58582e-164	-8.12626e-164	2.01053e-163	-6.56621e-163	-2.00799e-163	-2.72183e-163	2.55471e-163	-1.32979e-163	2.54277e-163	2.14681e-163	1.52286e-162	-2.57184e-164	-7.29415e-164	5.78672e-165	-6.28935e-164	-7.70267e-163	-3.30618e-163	0
1.49482e-163	-4.18883e-164	-1.47465e-162	-3.03458e-163	1.82316e-163	2.36168e-163	1.35593e-163	-3.68349e-163	-8.81427e-163	-6.35356e-163	-9.46518e-164	2.45531e-163	-9.73594e-164	-8.58582e-164	-8.12626e-164	2.01053e-163	-6.56621e-163	-2.00799e-163	-2.72183e-163	2.55471e-163	-1.32979e-163	2.54277e-163	2.14681e-163	1.52286e-162	-2.57184e-164	-7.29415e-164	5.78672e-165	-6.28935e-164	-7.70267e-163	-3.30618e-163	0
1.49482e-163	-4.18883e-164	-1.47465e-162	-3.03458e-163	1.82316e-163	2.36168e-163	1.35593e-163	-3.68349e-163	-8.81427e-163	-6.35356e-163	-9.46518e-164	2.45531e-163	-9.73594e-164	-8.58582e-164	-8.12626e-164	2.01053e-163	-6.56621e-163	-2.00799e-163	-2.72183e-163	2.55471e-163	-1.32979e-163	2.54277e-163	2.14681e-163	1.52286e-162	-2.57184e-164	-7.29415e-164	5.78672e-165	-6.28935e-164	-7.70267e-163	-3.30618e-163	0
1.49482e-163	-4.18883e-164	-1.47465e-162	-3.03458e-163	1.82316e-163	2.36168e-163	1.35593e-163	-3.68349e-163	-8.81427e-163	-6.35356e-163	-9.46518e-164	2.45531e-163	-9.73594e-164	-8.58582e-164	-8.12626e-164	2.01053e-163	-6.56621e-163	-2.00799e-163	-2.72183e-163	2.55471e-163	-1.32979e-163	2.54277e-163	2.14681e-163	1.52286e-162	-2.57184e-164	-7.29415e-164	5.78672e-165	-6.28935e-164	-7.70267e-163	-3.30618e-163	0
1.49482e-163	-4.18883e-164	-1.47465e-162	-3.03458e-163	1.82316e-163	2.36168e-163	1.35593e-163	-3.68349e-163	-8.81427e-163	-6.35356e-163	-9.46518e-164	2.45531e-163	-9.73594e-164	-8.58582e-164	-8.12626e-164	2.01053e-163	-6.56621e-163	-2.00799e-163	-2.72183e-163	2.55471e-163	-1.32979e-163	2.54277e-163	2.14681e-163	1.52286e-162	-2.57184e-164	-7.29415e-164	5.78672e-165	-6.28935e-164	-7.70267e-163	-3.30618e-163	0
1.49482e-163	-4.18883e-164	-1.47465e-162	-3.03458e-163	1.82316e-163	2.36168e-163	1.35593e-163	-3.68349e-163	-8.81427e-163	-6.35356e-163	-9.46518e-164	2.45531e-163	-9.73594e-164	-8.58582e-164	-8.12626e-164	2.01053e-163	-6.56621e-163	-2.00799e-163	-2.72183e-163	2.55471e-163	-1.32979e-163	2.54277e-163	2.14681e-163	1.52286e-162	-2.57184e-164	-7.29415e-164	5.78672e-165	-6.28935e-164	-7.70267e-163	-3.30618e-163	0
1.49482e-163	-4.18883e-164	-1.47465e-162	-3.03458e-163	1.82316e-163	2.36168e-163	1.35593e-163	-3.68349e-163	-8.81427e-163	-6.35356e-163	-9.46518e-164	2.45531e-163	-9.73594e-164	-8.58582e-164	-8.12626e-164	2.01053e-163	-6.56621e-163	-2.00799e-163	-2.72183e-163	2.55471e-163	-1.32979e-163	2.54277e-163	2.14681e-163	1.52286e-162	-2.57184e-164	-7.29415e-164	5.78672e-165	-6.28935e-164	-7.70267e-163	-3.30618e-163	0
1.49482e-163	-4.18883e-164	-1.47465e-162	-3.03458e-163	1.82316e-163	2.36168e-163	1.35593e-163	-3.68349e-163	-8.81427e-163	-6.35356e-163	-9.46518e-164	2.45531e-163	-9.73594e-164	-8.58582e-164	-8.12626e-164	2.01053e-163	-6.56621e-163	-2.00799e-163	-2.72183e-163	2.55471e-163	-1.32979e-163	2.54277e-163	2.14681e-163	1.52286e-162	-2.57184e-164	-7.29415e-164	5.78672e-165	-6.28935e-164	-7.70267e-163	-3.30618e-163	0
1.49482e-163	-4.18883e-164	-1.47465e-162	-3.03458e-163	1.82316e-163	2.36168e-163	1.35593e-163	-3.68349e-163	-8.81427e-163	-6.35356e-163	-9.46518e-164	2.45531e-163	-9.73594e-164	-8.58582e-164	-8.12626e-164	2.01053e-163	-6.56621e-163	-2.00799e-163	-2.72183e-163	2.55471e-163	-1.32979e-163	2.54277e-163	2.14681e-163	1.52286e-162	-2.57184e-164	-7.29415e-164	5.78672e-165	-6.28935e-164	-7.70267e-163	-3.30618e-163	0
1.49482e-163	-4.18883e-164	-1.47465e-162	-3.03458e-163	1.82316e-163	2.36168e-163	1.35593e-163	-3.68349e-163	-8.81427e-163	-6.35356e-163	-9.46518e-164	2.45531e-163	-9.73594e-164	-8.58582e-164	-8.12626e-164	2.01053e-163	-6.56621e-163	-2.00799e-163	-2.72183e-163	2.55471e-163	-1.32979e-163	2.54277e-163	2.14681e-163	1.52286e-162	-2.57184e-164	-7.29415e-164	5.78672e-165	-6.28935e-164	-7.70267e-163	-3.30618e-163	0
1.49482e-163	-4.18883e-164	-1.47465e-162	-3.03458e-163	1.82316e-163	2.36168e-163	1.35593e-163	-3.68349e-163	-8.81427e-163	-6.35356e-163	-9.46518e-164	2.45531e-163	-9.73594e-164	-8.58582e-164	-8.12626e-164	2.01053e-163	-6.56621e-163	-2.00799e-163	-2.72183e-163	2.55471e-163	-1.32979e-163	2.54277e-163	2.14681e-163	1.52286e-162	-2.57184e-164	-7.29415e-164	5.78672e-165	-6.28935e-164	-7.70267e-163	-3.30618e-163	0
1.49482e-163	-4.18883e-164	-1.47465e-162	-3.03458e-163	1.82316e-163	2.36168e-163	1.35593e-163	-3.68349e-163	-8.81427e-163	-6.35356e-163	-9.46518e-164	2.45531e-163	-9.73594e-164	-8.58582e-164	-8.12626e-164	2.01053e-163	-6.56621e-163	-2.00799e-163	-2.72183e-163	2.55471e-163	-1.32979e-163	2.54277e-163	2.14681e-163	1.52286e-162	-2.57184e-164	-7.29415e-164	5.78672e-165	-6.28935e-164	-7.70267e-163	-3.30618e-163	0
1.49482e-163	-4.18883e-164	-1.47465e-162	-3.03458e-163	1.82316e-163	2.36168e-163	1.35593e-163	-3.68349e-163	-8.81427e-163	-6.35356e-163	-9.46518e-164	2.45531e-163	-9.73594e-164	-8.58582e-164	-8.12626e-164	2.01053e-163	-6.56621e-163	-2.00799e-163	-2.72183e-163	2.55471e-163	-1.32979e-163	2.54277e-163	2.14681e-163	1.52286e-162	-2.57184e-164	-7.29415e-164	5.78672e-165	-6.28935e-164	-7.70267e-163	-3.30618e-163	0
1.49482e-163	-4.18883e-164	-1.47465e-162	-3.03458e-163	1.82316e-163	2.36168e-163	1.35593e-163	-3.68349e-163	-8.81427e-163	-6.35356e-163	-9.46518e-164	2.45531e-163	-9.73594e-164	-8.58582e-164	-8.12626e-164	2.01053e-163	-6.56621e-163	-2.00799e-163	-2.72183e-163	2.55471e-163	-1.32979e-163	2.54277e-163	2.14681e-163	1.52286e-162	-2.57184e-164	-7.29415e-164	5.78672e-165	-6.28935e-164	-7.70267e-163	-3.30618e-163	0
1.49482e-163	-4.18883e-164	-1.47465e-162	-3.03458e-163	1.82316e-163	2.36168e-163	1.35593e-163	-3.68349e-163	-8.81427e-163	-6.35356e-163	-9.46518e-164	2.45531e-163	-9.73594e-164	-8.58582e-164	-8.12626e-164	2.01053e-163	-6.56621e-163	-2.00799e-163	-2.72183e-163	2.55471e-163	-1.32979e-163	2.54277e-163	2.14681e-163	1.52286e-162	-2.57184e-164	-7.29415e-164	5.78672e-165	-6.28935e-164	-7.70267e-163	-3.30618e-163	0
1.49482e-163	-4.18883e-164	-1.47465e-162	-3.03458e-163	1.82316e-163	2.36168e-163	1.35593e-163	-3.68349e-163	-8.81427e-163	-6.35356e-163	-9.46518e-164	2.45531e-163	-9.73594e-164	-8.58582e-164	-8.12626e-164	2.01053e-163	-6.56621e-163	-2.00799e-163	-2.72183e-163	2.55471e-163	-1.32979e-163	2.54277e-163	2.14681e-163	1.52286e-162	-2.57184e-164	-7.29415e-164	5.78672e-165	-6.28935e-164	-7.70267e-163	-3.30618e-163	0
1.49482e-163	-4.18883e-164	-1.47465e-162	-3.03458e-163	1.82316e-163	2.36168e-163	1.35593e-163	-3.68349e-163	-8.81427e-163	-6.35356e-163	-9.46518e-164	2.45531e-163	-9.73594e-164	-8.58582e-164	-8.12626e-164	2.01053e-163	-6.56621e-163	-2.00799e-163	-2.72183e-163	2.55471e-163	-1.32979e-163	2.54277e-163	2.14681e-163	1.52286e-162	-2.57184e-164	-7.29415e-164	5.78672e-165	-6.28935e-164	-7.70267e-163	-3.30618e-163	0
1.49482e-163	-4.18883e-164	-1.47465e-162	-3.03458e-163	1.82316e-163	2.36168e-163	1.35593e-163	-3.68349e-163	-8.81427e-163	-6.35356e-163	-9.46518e-164	2.45531e-163	-9.73594e-164	-8.58582e-164	-8.12626e-164	2.01053e-163	-6.56621e-163	-2.00799e-163	-2.72183e-163	2.55471e-163	-1.32979e-163	2.54277e-163	2.14681e-163	1.52286e-162	-2.57184e-164	-7.29415e-164	5.78672e-165	-6.28935e-164	-7.70267e-163	-3.30618e-163	0
1.49482e-163	-4.18883e-164	-1.47465e-162	-3.03458e-163	1.82316e-163	2.36168e-163	1.35593e-163	-3.68349e-163	-8.81427e-163	-6.35356e-163	-9.46518e-164	2.45531e-163	-9.73594e-164	-8.58582e-164	-8.12626e-164	2.01053e-163	-6.56621e-163	-2.00799e-163	-2.72183e-163	2.55471e-163	-1.32979e-163	2.54277e-163	2.14681e-163	1.52286e-162	-2.57184e-164	-7.29415e-164	5.78672e-165	-6.28935e-164	-7.70267e-163	-3.30618e-163	0
1.49482e-163	-4.18883e-164	-1.47465e-162	-3.03458e-163	1.82316e-163	2.36168e-163	1.35593e-163	-3.68349e-163	-8.81427e-163	-6.35356e-163	-9.46518e-164	2.45531e-163	-9.73594e-164	-8.58582e-164	-8.12626e-164	2.01053e-163	-6.56621e-163	-2.00799e-163	-2.72183e-163	2.55471e-163	-1.32979e-163	2.54277e-163	2.14681e-163	1.52286e-162	-2.57184e-164	-7.29415e-164	5.78672e-165	-6.28935e-164	-7.70267e-163	-3.30618e-163	0
1.49482e-163	-4.18883e-164	-1.47465e-162	-3.03458e-163	1.82316e-163	2.36168e-163	1.35593e-163	-3.68349e-163	-8.81427e-163	-6.35356e-163	-9.46518e-164	2.45531e-163	-9.73594e-164	-8.58582e-164	-8.12626e-164	2.01053e-163	-6.56621e-163	-2.00799e-163	-2.72183e-163	2.55471e-163	-1.32979e-163	2.54277e-163	2.14681e-163	1.52286e-162	-2.57184e-164	-7.29415e-164	5.78672e-165	-6.28935e-164	-7.70267e-163	-3.30618e-163	0
1.49482e-163	-4.18883e-164	-1.47465e-162	-3.03458e-163	1.82316e-163	2.36168e-163	1.35593e-163	-3.68349e-163	-8.81427e-163	-6.35356e-163	-9.46518e-164	2.45531e-163	-9.73594e-164	-8.58582e-164	-8.12626e-164	2.01053e-163	-6.56621e-163	-2.00799e-163	-2.72183e-163	2.55471e-163	-1.32979e-163	2.54277e-163	2.14681e-163	1.52286e-162	-2.57184e-164	-7.29415e-164	5.78672e-165	-6.28935e-164	-7.70267e-163	-3.30618e-163	0
1.49482e-163	-4.18883e-164	-1.47465e-162	-3.03458e-163	1.82316e-163	2.36168e-163	1.35593e-163	-3.68349e-163	-8.81427e-163	-6.35356e-163	-9.46518e-164	2.45531e-163	-9.73594e-164	-8.58582e-164	-8.12626e-164	2.01053e-163	-6.56621e-163	-2.00799e-163	-2.72183e-163	2.55471e-163	-1.32979e-163	2.54277e-163	2.14681e-163	1.52286e-162	-2.57184e-164	-7.29415e-164	5.78672e-165	-6.28935e-164	-7.70267e-163	-3.30618e-163	0
1.49482e-163	-4.18883e-164	-1.47465e-162	-3.03458e-163	1.82316e-163	2.36168e-163	1.35593e-163	-3.68349e-163	-8.81427e-163	-6.35356e-163	-9.46518e-164	2.45531e-163	-9.73594e-164	-8.58582e-164	-8.12626e-164	2.01053e-163	-6.56621e-163	-2.00799e-163	-2.72183e-163	2.55471e-163	-1.32979e-163	2.54277e-163	2.14681e-163	1.52286e-162	-2.57184e-164	-7.29415e-164	5.78672e-165	-6.28935e-164	-7.70267e-163	-3.30618e-163	0
1.49482e-163	-4.18883e-164	-1.47465e-162	-3.03458e-163	1.82316e-163	2.36168e-163	1.35593e-163	-3.68349e-163	-8.81427e-163	-6.35356e-163	-9.46518e-164	2.45531e-163	-9.73594e-164	-8.58582e-164	-8.12626e-164	2.01053e-163	-6.56621e-163	-2.00799e-163	-2.72183e-163	2.55471e-163	-1.32979e-163	2.54277e-163	2.14681e-163	1.52286e-162	-2.57184e-164	-7.29415e-164	5.78672e-165	-6.28935e-164	-7.70267e-163	-3.30618e-163	0
1.49482e-163	-4.18883e-164	-1.47465e-162	-3.03458e-163	1.82316e-163	2.36168e-163	1.35593e-163	-3.68349e-163	-8.81427e-163	-6.35356e-163	-9.46518e-164	2.45531e-163	-9.73594e-164	-8.58582e-164	-8.12626e-164	2.01053e-163	-6.56621e-163	-2.00799e-163	-2.72183e-163	2.55471e-163	-1.32979e-163	2.54277e-163	2.14681e-163	1.52286e-162	-2.57184e-164	-7.29415e-164	5.78672e-165	-6.28935e-164	-7.70267e-163	-3.30618e-163	0
1.49482e-163	-4.18883e-164	-1.47465e-162	-3.03458e-163	1.82316e-163	2.36168e-163	1.35593e-163	-3.68349e-163	-8.81427e-163	-6.35356e-163	-9.46518e-164	2.45531e-163	-9.73594e-164	-8.58582e-164	-8.12626e-164	2.01053e-163	-6.56621e-163	-2.00799e-163	-2.72183e-163	2.55471e-163	-1.32979e-163	2.54277e-163	2.14681e-163	1.52286e-162	-2.57184e-164	-7.29415e-164	5.78672e-165	-6.28935e-164	-7.70267e-163	-3.30618e-163	0
1.49482e-163	-4.18883e-164	-1.47465e-162	-3.03458e-163	1.82316e-163	2.36168e-163	1.35593e-163	-3.68349e-163	-8.81427e-163	-6.35356e-163	-9.46518e-164	2.45531e-163	-9.73594e-164	-8.58582e-164	-8.12626e-164	2.01053e-163	-6.56621e-163	-2.00799e-163	-2.72183e-163	2.55471e-163	-1.32979e-163	2.54277e-163	2.14681e-163	1.52286e-162	-2.57184e-164	-7.29415e-164	5.78672e-165	-6.28935e-164	-7.70267e-163	-3.30618e-163	0
1.49482e-163	-4.18883e-164	-1.47465e-162	-3.03458e-163	1.82316e-163	2.36168e-163	1.35593e-163	-3.68349e-163	-8.81427e-163	-6.35356e-163	-9.46518e-164	2.45531e-163	-9.73594e-164	-8.58582e-164	-8.12626e-164	2.01053e-163	-6.56621e-163	-2.00799e-163	-2.72183e-163	2.55471e-163	-1.32979e-163	2.54277e-163	2.14681e-163	1.52286e-162	-2.57184e-164	-7.29415e-164	5.78672e-165	-6.28935e-164	-7.70267e-163	-3.30618e-163	0
1.49482e-163	-4.18883e-164	-1.47465e-162	-3.03458e-163	1.82316e-163	2.36168e-163	1.35593e-163	-3.68349e-163	-8.81427e-163	-6.35356e-163	-9.46518e-164	2.45531e-163	-9.73594e-164	-8.58582e-164	-8.12626e-164	2.01053e-163	-6.56621e-163	-2.00799e-163	-2.72183e-163	2.55471e-163	-1.32979e-163	2.54277e-163	2.14681e-163	1.52286e-162	-2.57184e-164	-7.29415e-164	5.78672e-165	-6.28935e-164	-7.70267e-163	-3.30618e-163	0
1.49482e-163	-4.18883e-164	-1.47465e-162	-3.03458e-163	1.82316e-163	2.36168e-163	1.35593e-163	-3.68349e-163	-8.81427e-163	-6.35356e-163	-9.46518e-164	2.45531e-163	-9.73594e-164	-8.58582e-164	-8.12626e-164	2.01053e-163	-6.56621e-163	-2.00799e-163	-2.72183e-163	2.55471e-163	-1.32979e-163	2.54277e-163	2.14681e-163	1.52286e-162	-2.57184e-164	-7.29415e-164	5.78672e-165	-6.28935e-164	-7.70267e-163	-3.30618e-163	0
1.49482e-163	-4.18883e-164	-1.47465e-162	-3.03458e-163	1.82316e-163	2.36168e-163	1.35593e-163	-3.68349e-163	-8.81427e-163	-6.35356e-163	-9.46518e-164	2.45531e-163	-9.73594e-164	-8.58582e-164	-8.12626e-164	2.01053e-163	-6.56621e-163	-2.00799e-163	-2.72183e-163	2.55471e-163	-1.32979e-163	2.54277e-163	2.14681e-163	1.52286e-162	-2.57184e-164	-7.29415e-164	5.78672e-165	-6.28935e-164	-7.70267e-163	-3.30618e-163	0
1.49482e-163	-4.18883e-164	-1.47465e-162	-3.03458e-163	1.82316e-163	2.36168e-163	1.35593e-163	-3.68349e-163	-8.81427e-163	-6.35356e-163	-9.46518e-164	2.45531e-163	-9.73594e-164	-8.58582e-164	-8.12626e-164	2.01053e-163	-6.56621e-163	-2.00799e-163	-2.72183e-163	2.55471e-163	-1.32979e-163	2.54277e-163	2.14681e-163	1.52286e-162	-2.57184e-164	-7.29415e-164	5.78672e-165	-6.28935e-164	-7.70267e-163	-3.30618e-163	0
1.49482e-163	-4.18883e-164	-1.47465e-162	-3.03458e-163	1.82316e-163	2.36168e-163	1.35593e-163	-3.68349e-163	-8.81427e-163	-6.35356e-163	-9.46518e-164	2.45531e-163	-9.73594e-164	-8.58582e-164	-8.12626e-164	2.01053e-163	-6.56621e-163	-2.00799e-163	-2.72183e-163	2.55471e-163	-1.32979e-163	2.54277e-163	2.14681e-163	1.52286e-162	-2.57184e-164	-7.29415e-164	5.78672e-165	-6.28935e-164	-7.70267e-163	-3.30618e-163	0
1.49482e-163	-4.18883e-164	-1.47465e-162	-3.03458e-163	1.82316e-163	2.36168e-163	1.35593e-163	-3.68349e-163	-8.81427e-163	-6.35356e-163	-9.46518e-164	2.45531e-163	-9.73594e-164	-8.58582e-164	-8.12626e-164	2.01053e-163	-6.56621e-163	-2.00799e-163	-2.72183e-163	2.55471e-163	-1.32979e-163	2.54277e-163	2.14681e-163	1.52286e-162	-2.57184e-164	-7.29415e-164	5.78672e-165	-6.28935e-164	-7.70267e-163	-3.30618e-163	0
1.49482e-163	-4.18883e-164	-1.47465e-162	-3.03458e-163	1.82316e-163	2.36168e-163	1.35593e-163	-3.68349e-163	-8.81427e-163	-6.35356e-163	-9.46518e-164	2.45531e-163	-9.73594e-164	-8.58582e-164	-8.12626e-164	2.01053e-163	-6.56621e-163	-2.00799e-163	-2.72183e-163	2.55471e-163	-1.32979e-163	2.54277e-163	2.14681e-163	1.52286e-162	-2.57184e-164	-7.29415e-164	5.78672e-165	-6.28935e-164	-7.70267e-163	-3.30618e-163	0
1.49482e-163	-4.18883e-164	-1.47465e-162	-3.03458e-163	1.82316e-163	2.36168e-163	1.35593e-163	-3.68349e-163	-8.81427e-163	-6.35356e-163	-9.46518e-164	2.45531e-163	-9.73594e-164	-8.58582e-164	-8.12626e-164	2.01053e-163	-6.56621e-163	-2.00799e-163	-2.72183e-163	2.55471e-163	-1.32979e-163	2.54277e-163	2.14681e-163	1.52286e-162	-2.57184e-164	-7.29415e-164	5.78672e-165	-6.28935e-164	-7.70267e-163	-3.30618e-163	0
1.49482e-163	-4.18883e-164	-1.47465e-162	-3.03458e-163	1.82316e-163	2.36168e-163	1.35593e-163	-3.68349e-163	-8.81427e-163	-6.35356e-163	-9.46518e-164	2.45531e-163	-9.73594e-164	-8.58582e-164	-8.12626e-164	2.01053e-163	-6.56621e-163	-2.00799e-163	-2.72183e-163	2.55471e-163	-1.32979e-163	2.54277e-163	2.14681e-163	1.52286e-162	-2.57184e-164	-7.29415e-164	5.78672e-165	-6.28935e-164	-7.70267e-163	-3.30618e-163	0
1.49482e-163	-4.18883e-164	-1.47465e-162	-3.03458e-163	1.82316e-163	2.36168e-163	1.35593e-163	-3.68349e-163	-8.81427e-163	-6.35356e-163	-9.46518e-164	2.45531e-163	-9.73594e-164	-8.58582e-164	-8.12626e-164	2.01053e-163	-6.56621e-163	-2.00799e-163	-2.72183e-163	2.55471e-163	-1.32979e-163	2.54277e-163	2.14681e-163	1.52286e-162	-2.57184e-164	-7.29415e-164	5.78672e-165	-6.28935e-164	-7.70267e-163	-3.30618e-163	0
1.49482e-163	-4.18883e-164	-1.47465e-162	-3.03458e-163	1.82316e-163	2.36168e-163	1.35593e-163	-3.68349e-163	-8.81427e-163	-6.35356e-163	-9.46518e-164	2.45531e-163	-9.73594e-164	-8.58582e-164	-8.12626e-164	2.01053e-163	-6.56621e-163	-2.00799e-163	-2.72183e-163	2.55471e-163	-1.32979e-163	2.54277e-163	2.14681e-163	1.52286e-162	-2.57184e-164	-7.29415e-164	5.78672e-165	-6.28935e-164	-7.70267e-163	-3.30618e-163	0
1.49482e-163	-4.18883e-164	-1.47465e-162	-3.03458e-163	1.82316e-163	2.36168e-163	1.35593e-163	-3.68349e-163	-8.81427e-163	-6.35356e-163	-9.46518e-164	2.45531e-163	-9.73594e-164	-8.58582e-164	-8.12626e-164	2.01053e-163	-6.56621e-163	-2.00799e-163	-2.72183e-163	2.55471e-163	-1.32979e-163	2.54277e-163	2.14681e-163	1.52286e-162	-2.57184e-164	-7.29415e-164	5.78672e-165	-6.28935e-164	-7.70267e-163	-3.30618e-163	0
1.49482e-163	-4.18883e-164	-1.47465e-162	-3.03458e-163	1.82316e-163	2.36168e-163	1.35593e-163	-3.68349e-163	-8.81427e-163	-6.35356e-163	-9.46518e-164	2.45531e-163	-9.73594e-164	-8.58582e-164	-8.12626e-164	2.01053e-163	-6.56621e-163	-2.00799e-163	-2.72183e-163	2.55471e-163	-1.32979e-163	2.54277e-163	2.14681e-163	1.52286e-162	-2.57184e-164	-7.29415e-164	5.78672e-165	-6.28935e-164	-7.70267e-163	-3.30618e-163	0
1.49482e-163	-4.18883e-164	-1.47465e-162	-3.03458e-163	1.82316e-163	2.36168e-163	1.35593e-163	-3.68349e-163	-8.81427e-163	-6.35356e-163	-9.46518e-164	2.45531e-163	-9.73594e-164	-8.58582e-164	-8.12626e-164	2.01053e-163	-6.56621e-163	-2.00799e-163	-2.72183e-163	2.55471e-163	-1.32979e-163	2.54277e-163	2.14681e-163	1.52286e-162	-2.57184e-164	-7.29415e-164	5.78672e-165	-6.28935e-164	-7.70267e-163	-3.30618e-163	0
1.49482e-163	-4.18883e-164	-1.47465e-162	-3.03458e-163	1.82316e-163	2.36168e-163	1.35593e-163	-3.68349e-163	-8.81427e-163	-6.35356e-163	-9.46518e-164	2.45531e-163	-9.73594e-164	-8.58582e-164	-8.12626e-164	2.01053e-163	-6.56621e-163	-2.00799e-163	-2.72183e-163	2.55471e-163	-1.32979e-163	2.54277e-163	2.14681e-163	1.52286e-162	-2.57184e-164	-7.29415e-164	5.78672e-165	-6.28935e-164	-7.70267e-163	-3.30618e-163	0
1.49482e-163	-4.18883e-164	-1.47465e-162	-3.03458e-163	1.82316e-163	2.36168e-163	1.35593e-163	-3.68349e-163	-8.81427e-163	-6.35356e-163	-9.46518e-164	2.45531e-163	-9.73594e-164	-8.58582e-164	-8.12626e-164	2.01053e-163	-6.56621e-163	-2.00799e-163	-2.72183e-163	2.55471e-163	-1.32979e-163	2.54277e-163	2.14681e-163	1.52286e-162	-2.57184e-164	-7.29415e-164	5.78672e-165	-6.28935e-164	-7.70267e-163	-3.30618e-163	0
1.49482e-163	-4.18883e-164	-1.47465e-162	-3.03458e-163	1.82316e-163	2.36168e-163	1.35593e-163	-3.68349e-163	-8.81427e-163	-6.35356e-163	-9.46518e-164	2.45531e-163	-9.73594e-164	-8.58582e-164	-8.12626e-164	2.01053e-163	-6.56621e-163	-2.00799e-163	-2.72183e-163	2.55471e-163	-1.32979e-163	2.54277e-163	2.14681e-163	1.52286e-162	-2.57184e-164	-7.29415e-164	5.78672e-165	-6.28935e-164	-7.70267e-163	-3.30618e-163	0
1.49482e-163	-4.18883e-164	-1.47465e-162	-3.03458e-163	1.82316e-163	2.36168e-163	1.35593e-163	-3.68349e-163	-8.81427e-163	-6.35356e-163	-9.46518e-164	2.45531e-163	-9.73594e-164	-8.58582e-164	-8.12626e-164	2.01053e-163	-6.56621e-163	-2.00799e-163	-2.72183e-163	2.55471e-163	-1.32979e-163	2.54277e-163	2.14681e-163	1.52286e-162	-2.57184e-164	-7.29415e-164	5.78672e-165	-6.28935e-164	-7.70267e-163	-3.30618e-163	0
1.49482e-163	-4.18883e-164	-1.47465e-162	-3.03458e-163	1.82316e-163	2.36168e-163	1.35593e-163	-3.68349e-163	-8.81427e-163	-6.35356e-163	-9.46518e-164	2.45531e-163	-9.73594e-164	-8.58582e-164	-8.12626e-164	2.01053e-163	-6.56621e-163	-2.00799e-163	-2.72183e-163	2.55471e-163	-1.32979e-163	2.54277e-163	2.14681e-163	1.52286e-162	-2.57184e-164	-7.29415e-164	5.78672e-165	-6.28935e-164	-7.70267e-163	-3.30618e-163	0
1.49482e-163	-4.18883e-164	-1.47465e-162	-3.03458e-163	1.82316e-163	2.36168e-163	1.35593e-163	-3.68349e-163	-8.81427e-163	-6.35356e-163	-9.46518e-164	2.45531e-163	-9.73594e-164	-8.58582e-164	-8.12626e-164	2.01053e-163	-6.56621e-163	-2.00799e-163	-2.72183e-163	2.55471e-163	-1.32979e-163	2.54277e-163	2.14681e-163	1.52286e-162	-2.57184e-164	-7.29415e-164	5.78672e-165	-6.28935e-164	-7.70267e-163	-3.30618e-163	0
1.49482e-163	-4.18883e-164	-1.47465e-162	-3.03458e-163	1.82316e-163	2.36168e-163	1.35593e-163	-3.68349e-163	-8.81427e-163	-6.35356e-163	-9.46518e-164	2.45531e-163	-9.73594e-164	-8.58582e-164	-8.12626e-164	2.01053e-163	-6.56621e-163	-2.00799e-163	-2.72183e-163	2.55471e-163	-1.32979e-163	2.54277e-163	2.14681e-163	1.52286e-162	-2.57184e-164	-7.29415e-164	5.78672e-165	-6.28935e-164	-7.70267e-163	-3.30618e-163	0
1.49482e-163	-4.18883e-164	-1.47465e-162	-3.03458e-163	1.82316e-163	2.36168e-163	1.35593e-163	-3.68349e-163	-8.81427e-163	-6.35356e-163	-9.46518e-164	2.45531e-163	-9.73594e-164	-8.58582e-164	-8.12626e-164	2.01053e-163	-6.56621e-163	-2.00799e-163	-2.72183e-163	2.55471e-163	-1.32979e-163	2.54277e-163	2.14681e-163	1.52286e-162	-2.57184e-164	-7.29415e-164	5.78672e-165	-6.28935e-164	-7.70267e-163	-3.30618e-163	0
1.49482e-163	-4.18883e-164	-1.47465e-162	-3.03458e-163	1.82316e-163	2.36168e-163	1.35593e-163	-3.68349e-163	-8.81427e-163	-6.35356e-163	-9.46518e-164	2.45531e-163	-9.73594e-164	-8.58582e-164	-8.12626e-164	2.01053e-163	-6.56621e-163	-2.00799e-163	-2.72183e-163	2.55471e-163	-1.32979e-163	2.54277e-163	2.14681e-163	1.52286e-162	-2.57184e-164	-7.29415e-164	5.78672e-165	-6.28935e-164	-7.70267e-163	-3.30618e-163	0
1.49482e-163	-4.18883e-164	-1.47465e-162	-3.03458e-163	1.82316e-163	2.36168e-163	1.35593e-163	-3.68349e-163	-8.81427e-163	-6.35356e-163	-9.46518e-164	2.45531e-163	-9.73594e-164	-8.58582e-164	-8.12626e-164	2.01053e-163	-6.56621e-163	-2.00799e-163	-2.72183e-163	2.55471e-163	-1.32979e-163	2.54277e-163	2.14681e-163	1.52286e-162	-2.57184e-164	-7.29415e-164	5.78672e-165	-6.28935e-164	-7.70267e-163	-3.30618e-163	0
1.49482e-163	-4.18883e-164	-1.47465e-162	-3.03458e-163	1.82316e-163	2.36168e-163	1.35593e-163	-3.68349e-163	-8.81427e-163	-6.35356e-163	-9.46518e-164	2.45531e-163	-9.73594e-164	-8.58582e-164	-8.12626e-164	2.01053e-163	-6.56621e-163	-2.00799e-163	-2.72183e-163	2.55471e-163	-1.32979e-163	2.54277e-163	2.14681e-163	1.52286e-162	-2.57184e-164	-7.29415e-164	5.78672e-165	-6.28935e-164	-7.70267e-163	-3.30618e-163	0
1.49482e-163	-4.18883e-164	-1.47465e-162	-3.03458e-163	1.82316e-163	2.36168e-163	1.35593e-163	-3.68349e-163	-8.81427e-163	-6.35356e-163	-9.46518e-164	2.45531e-163	-9.73594e-164	-8.58582e-164	-8.12626e-164	2.01053e-163	-6.56621e-163	-2.00799e-163	-2.72183e-163	2.55471e-163	-1.32979e-163	2.54277e-163	2.14681e-163	1.52286e-162	-2.57184e-164	-7.29415e-164	5.78672e-165	-6.28935e-164	-7.70267e-163	-3.30618e-163	0
1.49482e-163	-4.18883e-164	-1.47465e-162	-3.03458e-163	1.82316e-163	2.36168e-163	1.35593e-163	-3.68349e-163	-8.81427e-163	-6.35356e-163	-9.46518e-164	2.45531e-163	-9.73594e-164	-8.58582e-164	-8.12626e-164	2.01053e-163	-6.56621e-163	-2.00799e-163	-2.72183e-163	2.55471e-163	-1.32979e-163	2.54277e-163	2.14681e-163	1.52286e-162	-2.57184e-164	-7.29415e-164	5.78672e-165	-6.28935e-164	-7.70267e-163	-3.30618e-163	0
1.49482e-163	-4.18883e-164	-1.47465e-162	-3.03458e-163	1.82316e-163	2.36168e-163	1.35593e-163	-3.68349e-163	-8.81427e-163	-6.35356e-163	-9.46518e-164	2.45531e-163	-9.73594e-164	-8.58582e-164	-8.12626e-164	2.01053e-163	-6.56621e-163	-2.00799e-163	-2.72183e-163	2.55471e-163	-1.32979e-163	2.54277e-163	2.14681e-163	1.52286e-162	-2.57184e-164	-7.29415e-164	5.78672e-165	-6.28935e-164	-7.70267e-163	-3.30618e-163	0
1.49482e-163	-4.18883e-164	-1.47465e-162	-3.03458e-163	1.82316e-163	2.36168e-163	1.35593e-163	-3.68349e-163	-8.81427e-163	-6.35356e-163	-9.46518e-164	2.45531e-163	-9.73594e-164	-8.58582e-164	-8.12626e-164	2.01053e-163	-6.56621e-163	-2.00799e-163	-2.72183e-163	2.55471e-163	-1.32979e-163	2.54277e-163	2.14681e-163	1.52286e-162	-2.57184e-164	-7.29415e-164	5.78672e-165	-6.28935e-164	-7.70267e-163	-3.30618e-163	0
1.49482e-163	-4.18883e-164	-1.47465e-162	-3.03458e-163	1.82316e-163	2.36168e-163	1.35593e-163	-3.68349e-163	-8.81427e-163	-6.35356e-163	-9.46518e-164	2.45531e-163	-9.73594e-164	-8.58582e-164	-8.12626e-164	2.01053e-163	-6.56621e-163	-2.00799e-163	-2.72183e-163	2.55471e-163	-1.32979e-163	2.54277e-163	2.14681e-163	1.52286e-162	-2.57184e-164	-7.29415e-164	5.78672e-165	-6.28935e-164	-7.70267e-163	-3.30618e-163	0
1.49482e-163	-4.18883e-164	-1.47465e-162	-3.03458e-163	1.82316e-163	2.36168e-163	1.35593e-163	-3.68349e-163	-8.81427e-163	-6.35356e-163	-9.46518e-164	2.45531e-163	-9.73594e-164	-8.58582e-164	-8.12626e-164	2.01053e-163	-6.56621e-163	-2.00799e-163	-2.72183e-163	2.55471e-163	-1.32979e-163	2.54277e-163	2.14681e-163	1.52286e-162	-2.57184e-164	-7.29415e-164	5.78672e-165	-6.28935e-164	-7.70267e-163	-3.30618e-163	0
1.49482e-163	-4.18883e-164	-1.47465e-162	-3.03458e-163	1.82316e-163	2.36168e-163	1.35593e-163	-3.68349e-163	-8.81427e-163	-6.35356e-163	-9.46518e-164	2.45531e-163	-9.73594e-164	-8.58582e-164	-8.12626e-164	2.01053e-163	-6.56621e-163	-2.00799e-163	-2.72183e-163	2.55471e-163	-1.32979e-163	2.54277e-163	2.14681e-163	1.52286e-162	-2.57184e-164	-7.29415e-164	5.78672e-165	-6.28935e-164	-7.70267e-163	-3.30618e-163	0
1.49482e-163	-4.18883e-164	-1.47465e-162	-3.03458e-163	1.82316e-163	2.36168e-163	1.35593e-163	-3.68349e-163	-8.81427e-163	-6.35356e-163	-9.46518e-164	2.45531e-163	-9.73594e-164	-8.58582e-164	-8.12626e-164	2.01053e-163	-6.56621e-163	-2.00799e-163	-2.72183e-163	2.55471e-163	-1.32979e-163	2.54277e-163	2.14681e-163	1.52286e-162	-2.57184e-164	-7.29415e-164	5.78672e-165	-6.28935e-164	-7.70267e-163	-3.30618e-163	0
1.49482e-163	-4.18883e-164	-1.47465e-162	-3.03458e-163	1.82316e-163	2.36168e-163	1.35593e-163	-3.68349e-163	-8.81427e-163	-6.35356e-163	-9.46518e-164	2.45531e-163	-9.73594e-164	-8.58582e-164	-8.12626e-164	2.01053e-163	-6.56621e-163	-2.00799e-163	-2.72183e-163	2.55471e-163	-1.32979e-163	2.54277e-163	2.14681e-163	1.52286e-162	-2.57184e-164	-7.29415e-164	5.78672e-165	-6.28935e-164	-7.70267e-163	-3.30618e-163	0
1.49482e-163	-4.18883e-164	-1.47465e-162	-3.03458e-163	1.82316e-163	2.36168e-163	1.35593e-163	-3.68349e-163	-8.81427e-163	-6.35356e-163	-9.46518e-164	2.45531e-163	-9.73594e-164	-8.58582e-164	-8.12626e-164	2.01053e-163	-6.56621e-163	-2.00799e-163	-2.72183e-163	2.55471e-163	-1.32979e-163	2.54277e-163	2.14681e-163	1.52286e-162	-2.57184e-164	-7.29415e-164	5.78672e-165	-6.28935e-164	-7.70267e-163	-3.30618e-163	0
1.49482e-163	-4.18883e-164	-1.47465e-162	-3.03458e-163	1.82316e-163	2.36168e-163	1.35593e-163	-3.68349e-163	-8.81427e-163	-6.35356e-163	-9.46518e-164	2.45531e-163	-9.73594e-164	-8.58582e-164	-8.12626e-164	2.01053e-163	-6.56621e-163	-2.00799e-163	-2.72183e-163	2.55471e-163	-1.32979e-163	2.54277e-163	2.14681e-163	1.52286e-162	-2.57184e-164	-7.29415e-164	5.78672e-165	-6.28935e-164	-7.70267e-163	-3.30618e-163	0
1.49482e-163	-4.18883e-164	-1.47465e-162	-3.03458e-163	1.82316e-163	2.36168e-163	1.35593e-163	-3.68349e-163	-8.81427e-163	-6.35356e-163	-9.46518e-164	2.45531e-163	-9.73594e-164	-8.58582e-164	-8.12626e-164	2.01053e-163	-6.56621e-163	-2.00799e-163	-2.72183e-163	2.55471e-163	-1.32979e-163	2.54277e-163	2.14681e-163	1.52286e-162	-2.57184e-164	-7.29415e-164	5.78672e-165	-6.28935e-164	-7.70267e-163	-3.30618e-163	0
1.49482e-163	-4.18883e-164	-1.47465e-162	-3.03458e-163	1.82316e-163	2.36168e-163	1.35593e-163	-3.68349e-163	-8.81427e-163	-6.35356e-163	-9.46518e-164	2.45531e-163	-9.73594e-164	-8.58582e-164	-8.12626e-164	2.01053e-163	-6.56621e-163	-2.00799e-163	-2.72183e-163	2.55471e-163	-1.32979e-163	2.54277e-163	2.14681e-163	1.52286e-162	-2.57184e-164	-7.29415e-164	5.78672e-165	-6.28935e-164	-7.70267e-163	-3.30618e-163	0
1.49482e-163	-4.18883e-164	-1.47465e-162	-3.03458e-163	1.82316e-163	2.36168e-163	1.35593e-163	-3.68349e-163	-8.81427e-163	-6.35356e-163	-9.46518e-164	2.45531e-163	-9.73594e-164	-8.58582e-164	-8.12626e-164	2.01053e-163	-6.56621e-163	-2.00799e-163	-2.72183e-163	2.55471e-163	-1.32979e-163	2.54277e-163	2.14681e-163	1.52286e-162	-2.57184e-164	-7.29415e-164	5.78672e-165	-6.28935e-164	-7.70267e-163	-3.30618e-163	0
1.49482e-163	-4.18883e-164	-1.47465e-162	-3.03458e-163	1.82316e-163	2.36168e-163	1.35593e-163	-3.68349e-163	-8.81427e-163	-6.35356e-163	-9.46518e-164	2.45531e-163	-9.73594e-164	-8.58582e-164	-8.12626e-164	2.01053e-163	-6.56621e-163	-2.00799e-163	-2.72183e-163	2.55471e-163	-1.32979e-163	2.54277e-163	2.14681e-163	1.52286e-162	-2.57184e-164	-7.29415e-164	5.78672e-165	-6.28935e-164	-7.70267e-163	-3.30618e-163	0
1.49482e-163	-4.18883e-164	-1.47465e-162	-3.03458e-163	1.82316e-163	2.36168e-163	1.35593e-163	-3.68349e-163	-8.81427e-163	-6.35356e-163	-9.46518e-164	2.45531e-163	-9.73594e-164	-8.58582e-164	-8.12626e-164	2.01053e-163	-6.56621e-163	-2.00799e-163	-2.72183e-163	2.55471e-163	-1.32979e-163	2.54277e-163	2.14681e-163	1.52286e-162	-2.57184e-164	-7.29415e-164	5.78672e-165	-6.28935e-164	-7.70267e-163	-3.30618e-163	0
1.49482e-163	-4.18883e-164	-1.47465e-162	-3.03458e-163	1.82316e-163	2.36168e-163	1.35593e-163	-3.68349e-163	-8.81427e-163	-6.35356e-163	-9.46518e-164	2.45531e-163	-9.73594e-164	-8.58582e-164	-8.12626e-164	2.01053e-163	-6.56621e-163	-2.00799e-163	-2.72183e-163	2.55471e-163	-1.32979e-163	2.54277e-163	2.14681e-163	1.52286e-162	-2.57184e-164	-7.29415e-164	5.78672e-165	-6.28935e-164	-7.70267e-163	-3.30618e-163	0
1.49482e-163	-4.18883e-164	-1.47465e-162	-3.03458e-163	1.82316e-163	2.36168e-163	1.35593e-163	-3.68349e-163	-8.81427e-163	-6.35356e-163	-9.46518e-164	2.45531e-163	-9.73594e-164	-8.58582e-164	-8.12626e-164	2.01053e-163	-6.56621e-163	-2.00799e-163	-2.72183e-163	2.55471e-163	-1.32979e-163	2.54277e-163	2.14681e-163	1.52286e-162	-2.57184e-164	-7.29415e-164	5.78672e-165	-6.28935e-164	-7.70267e-163	-3.30618e-163	0
1.49482e-163	-4.18883e-164	-1.47465e-162	-3.03458e-163	1.82316e-163	2.36168e-163	1.35593e-163	-3.68349e-163	-8.81427e-163	-6.35356e-163	-9.46518e-164	2.45531e-163	-9.73594e-164	-8.58582e-164	-8.12626e-164	2.01053e-163	-6.56621e-163	-2.00799e-163	-2.72183e-163	2.55471e-163	-1.32979e-163	2.54277e-163	2.14681e-163	1.52286e-162	-2.57184e-164	-7.29415e-164	5.78672e-165	-6.28935e-164	-7.70267e-163	-3.30618e-163	0
1.49482e-163	-4.18883e-164	-1.47465e-162	-3.03458e-163	1.82316e-163	2.36168e-163	1.35593e-163	-3.68349e-163	-8.81427e-163	-6.35356e-163	-9.46518e-164	2.45531e-163	-9.73594e-164	-8.58582e-164	-8.12626e-164	2.01053e-163	-6.56621e-163	-2.00799e-163	-2.72183e-163	2.55471e-163	-1.32979e-163	2.54277e-163	2.14681e-163	1.52286e-162	-2.57184e-164	-7.29415e-164	5.78672e-165	-6.28935e-164	-7.70267e-163	-3.30618e-163	0
1.49482e-163	-4.18883e-164	-1.47465e-162	-3.03458e-163	1.82316e-163	2.36168e-163	1.35593e-163	-3.68349e-163	-8.81427e-163	-6.35356e-163	-9.46518e-164	2.45531e-163	-9.73594e-164	-8.58582e-164	-8.12626e-164	2.01053e-163	-6.56621e-163	-2.00799e-163	-2.72183e-163	2.55471e-163	-1.32979e-163	2.54277e-163	2.14681e-163	1.52286e-162	-2.57184e-164	-7.29415e-164	5.78672e-165	-6.28935e-164	-7.70267e-163	-3.30618e-163	0
1.49482e-163	-4.18883e-164	-1.47465e-162	-3.03458e-163	1.82316e-163	2.36168e-163	1.35593e-163	-3.68349e-163	-8.81427e-163	-6.35356e-163	-9.46518e-164	2.45531e-163	-9.73594e-164	-8.58582e-164	-8.12626e-164	2.01053e-163	-6.56621e-163	-2.00799e-163	-2.72183e-163	2.55471e-163	-1.32979e-163	2.54277e-163	2.14681e-163	1.52286e-162	-2.57184e-164	-7.29415e-164	5.78672e-165	-6.28935e-164	-7.70267e-163	-3.30618e-163	0
1.49482e-163	-4.18883e-164	-1.47465e-162	-3.03458e-163	1.82316e-163	2.36168e-163	1.35593e-163	-3.68349e-163	-8.81427e-163	-6.35356e-163	-9.46518e-164	2.45531e-163	-9.73594e-164	-8.58582e-164	-8.12626e-164	2.01053e-163	-6.56621e-163	-2.00799e-163	-2.72183e-163	2.55471e-163	-1.32979e-163	2.54277e-163	2.14681e-163	1.52286e-162	-2.57184e-164	-7.29415e-164	5.78672e-165	-6.28935e-164	-7.70267e-163	-3.30618e-163	0
1.49482e-163	-4.18883e-164	-1.47465e-162	-3.03458e-163	1.82316e-163	2.36168e-163	1.35593e-163	-3.68349e-163	-8.81427e-163	-6.35356e-163	-9.46518e-164	2.45531e-163	-9.73594e-164	-8.58582e-164	-8.12626e-164	2.01053e-163	-6.56621e-163	-2.00799e-163	-2.72183e-163	2.55471e-163	-1.32979e-163	2.54277e-163	2.14681e-163	1.52286e-162	-2.57184e-164	-7.29415e-164	5.78672e-165	-6.28935e-164	-7.70267e-163	-3.30618e-163	0
1.49482e-163	-4.18883e-164	-1.47465e-162	-3.03458e-163	1.82316e-163	2.36168e-163	1.35593e-163	-3.68349e-163	-8.81427e-163	-6.35356e-163	-9.46518e-164	2.45531e-163	-9.73594e-164	-8.58582e-164	-8.12626e-164	2.01053e-163	-6.56621e-163	-2.00799e-163	-2.72183e-163	2.55471e-163	-1.32979e-163	2.54277e-163	2.14681e-163	1.52286e-162	-2.57184e-164	-7.29415e-164	5.78672e-165	-6.28935e-164	-7.70267e-163	-3.30618e-163	0
1.49482e-163	-4.18883e-164	-1.47465e-162	-3.03458e-163	1.82316e-163	2.36168e-163	1.35593e-163	-3.68349e-163	-8.81427e-163	-6.35356e-163	-9.46518e-164	2.45531e-163	-9.73594e-164	-8.58582e-164	-8.12626e-164	2.01053e-163	-6.56621e-163	-2.00799e-163	-2.72183e-163	2.55471e-163	-1.32979e-163	2.54277e-163	2.14681e-163	1.52286e-162	-2.57184e-164	-7.29415e-164	5.78672e-165	-6.28935e-164	-7.70267e-163	-3.30618e-163	0
1.49482e-163	-4.18883e-164	-1.47465e-162	-3.03458e-163	1.82316e-163	2.36168e-163	1.35593e-163	-3.68349e-163	-8.81427e-163	-6.35356e-163	-9.46518e-164	2.45531e-163	-9.73594e-164	-8.58582e-164	-8.12626e-164	2.01053e-163	-6.56621e-163	-2.00799e-163	-2.72183e-163	2.55471e-163	-1.32979e-163	2.54277e-163	2.14681e-163	1.52286e-162	-2.57184e-164	-7.29415e-164	5.78672e-165	-6.28935e-164	-7.70267e-163	-3.30618e-163	0
1.49482e-163	-4.18883e-164	-1.47465e-162	-3.03458e-163	1.82316e-163	2.36168e-163	1.35593e-163	-3.68349e-163	-8.81427e-163	-6.35356e-163	-9.46518e-164	2.45531e-163	-9.73594e-164	-8.58582e-164	-8.12626e-164	2.01053e-163	-6.56621e-163	-2.00799e-163	-2.72183e-163	2.55471e-163	-1.32979e-163	2.54277e-163	2.14681e-163	1.52286e-162	-2.57184e-164	-7.29415e-164	5.78672e-165	-6.28935e-164	-7.70267e-163	-3.30618e-163	0
1.49482e-163	-4.18883e-164	-1.47465e-162	-3.03458e-163	1.82316e-163	2.36168e-163	1.35593e-163	-3.68349e-163	-8.81427e-163	-6.35356e-163	-9.46518e-164	2.45531e-163	-9.73594e-164	-8.58582e-164	-8.12626e-164	2.01053e-163	-6.56621e-163	-2.00799e-163	-2.72183e-163	2.55471e-163	-1.32979e-163	2.54277e-163	2.14681e-163	1.52286e-162	-2.57184e-164	-7.29415e-164	5.78672e-165	-6.28935e-164	-7.70267e-163	-3.30618e-163	0
1.49482e-163	-4.18883e-164	-1.47465e-162	-3.03458e-163	1.82316e-163	2.36168e-163	1.35593e-163	-3.68349e-163	-8.81427e-163	-6.35356e-163	-9.46518e-164	2.45531e-163	-9.73594e-164	-8.58582e-164	-8.12626e-164	2.01053e-163	-6.56621e-163	-2.00799e-163	-2.72183e-163	2.55471e-163	-1.32979e-163	2.54277e-163	2.14681e-163	1.52286e-162	-2.57184e-164	-7.29415e-164	5.78672e-165	-6.28935e-164	-7.70267e-163	-3.30618e-163	0
1.49482e-163	-4.18883e-164	-1.47465e-162	-3.03458e-163	1.82316e-163	2.36168e-163	1.35593e-163	-3.68349e-163	-8.81427e-163	-6.35356e-163	-9.46518e-164	2.45531e-163	-9.73594e-164	-8.58582e-164	-8.12626e-164	2.01053e-163	-6.56621e-163	-2.00799e-163	-2.72183e-163	2.55471e-163	-1.32979e-163	2.54277e-163	2.14681e-163	1.52286e-162	-2.57184e-164	-7.29415e-164	5.78672e-165	-6.28935e-164	-7.70267e-163	-3.30618e-163	0
1.49482e-163	-4.18883e-164	-1.47465e-162	-3.03458e-163	1.82316e-163	2.36168e-163	1.35593e-163	-3.68349e-163	-8.81427e-163	-6.35356e-163	-9.46518e-164	2.45531e-163	-9.73594e-164	-8.58582e-164	-8.12626e-164	2.01053e-163	-6.56621e-163	-2.00799e-163	-2.72183e-163	2.55471e-163	-1.32979e-163	2.54277e-163	2.14681e-163	1.52286e-162	-2.57184e-164	-7.29415e-164	5.78672e-165	-6.28935e-164	-7.70267e-163	-3.30618e-163	0
1.49482e-163	-4.18883e-164	-1.47465e-162	-3.03458e-163	1.82316e-163	2.36168e-163	1.35593e-163	-3.68349e-163	-8.81427e-163	-6.35356e-163	-9.46518e-164	2.45531e-163	-9.73594e-164	-8.58582e-164	-8.12626e-164	2.01053e-163	-6.56621e-163	-2.00799e-163	-2.72183e-163	2.55471e-163	-1.32979e-163	2.54277e-163	2.14681e-163	1.52286e-162	-2.57184e-164	-7.29415e-164	5.78672e-165	-6.28935e-164	-7.70267e-163	-3.30618e-163	0
1.49482e-163	-4.18883e-164	-1.47465e-162	-3.03458e-163	1.82316e-163	2.36168e-163	1.35593e-163	-3.68349e-163	-8.81427e-163	-6.35356e-163	-9.46518e-164	2.45531e-163	-9.73594e-164	-8.58582e-164	-8.12626e-164	2.01053e-163	-6.56621e-163	-2.00799e-163	-2.72183e-163	2.55471e-163	-1.32979e-163	2.54277e-163	2.14681e-163	1.52286e-162	-2.57184e-164	-7.29415e-164	5.78672e-165	-6.28935e-164	-7.70267e-163	-3.30618e-163	0
1.49482e-163	-4.18883e-164	-1.47465e-162	-3.03458e-163	1.82316e-163	2.36168e-163	1.35593e-163	-3.68349e-163	-8.81427e-163	-6.35356e-163	-9.46518e-164	2.45531e-163	-9.73594e-164	-8.58582e-164	-8.12626e-164	2.01053e-163	-6.56621e-163	-2.00799e-163	-2.72183e-163	2.55471e-163	-1.32979e-163	2.54277e-163	2.14681e-163	1.52286e-162	-2.57184e-164	-7.29415e-164	5.78672e-165	-6.28935e-164	-7.70267e-163	-3.30618e-163	0
1.49482e-163	-4.18883e-164	-1.47465e-162	-3.03458e-163	1.82316e-163	2.36168e-163	1.35593e-163	-3.68349e-163	-8.81427e-163	-6.35356e-163	-9.46518e-164	2.45531e-163	-9.73594e-164	-8.58582e-164	-8.12626e-164	2.01053e-163	-6.56621e-163	-2.00799e-163	-2.72183e-163	2.55471e-163	-1.32979e-163	2.54277e-163	2.14681e-163	1.52286e-162	-2.57184e-164	-7.29415e-164	5.78672e-165	-6.28935e-164	-7.70267e-163	-3.30618e-163	0
1.49482e-163	-4.18883e-164	-1.47465e-162	-3.03458e-163	1.82316e-163	2.36168e-163	1.35593e-163	-3.68349e-163	-8.81427e-163	-6.35356e-163	-9.46518e-164	2.45531e-163	-9.73594e-164	-8.58582e-164	-8.12626e-164	2.01053e-163	-6.56621e-163	-2.00799e-163	-2.72183e-163	2.55471e-163	-1.32979e-163	2.54277e-163	2.14681e-163	1.52286e-162	-2.57184e-164	-7.29415e-164	5.78672e-165	-6.28935e-164	-7.70267e-163	-3.30618e-163	0
1.49482e-163	-4.18883e-164	-1.47465e-162	-3.03458e-163	1.82316e-163	2.36168e-163	1.35593e-163	-3.68349e-163	-8.81427e-163	-6.35356e-163	-9.46518e-164	2.45531e-163	-9.73594e-164	-8.58582e-164	-8.12626e-164	2.01053e-163	-6.56621e-163	-2.00799e-163	-2.72183e-163	2.55471e-163	-1.32979e-163	2.54277e-163	2.14681e-163	1.52286e-162	-2.57184e-164	-7.29415e-164	5.78672e-165	-6.28935e-164	-7.70267e-163	-3.30618e-163	0
1.49482e-163	-4.18883e-164	-1.47465e-162	-3.03458e-163	1.82316e-163	2.36168e-163	1.35593e-163	-3.68349e-163	-8.81427e-163	-6.35356e-163	-9.46518e-164	2.45531e-163	-9.73594e-164	-8.58582e-164	-8.12626e-164	2.01053e-163	-6.56621e-163	-2.00799e-163	-2.72183e-163	2.55471e-163	-1.32979e-163	2.54277e-163	2.14681e-163	1.52286e-162	-2.57184e-164	-7.29415e-164	5.78672e-165	-6.28935e-164	-7.70267e-163	-3.30618e-163	0
1.49482e-163	-4.18883e-164	-1.47465e-162	-3.03458e-163	1.82316e-163	2.36168e-163	1.35593e-163	-3.68349e-163	-8.81427e-163	-6.35356e-163	-9.46518e-164	2.45531e-163	-9.73594e-164	-8.58582e-164	-8.12626e-164	2.01053e-163	-6.56621e-163	-2.00799e-163	-2.72183e-163	2.55471e-163	-1.32979e-163	2.54277e-163	2.14681e-163	1.52286e-162	-2.57184e-164	-7.29415e-164	5.78672e-165	-6.28935e-164	-7.70267e-163	-3.30618e-163	0
1.49482e-163	-4.18883e-164	-1.47465e-162	-3.03458e-163	1.82316e-163	2.36168e-163	1.35593e-163	-3.68349e-163	-8.81427e-163	-6.35356e-163	-9.46518e-164	2.45531e-163	-9.73594e-164	-8.58582e-164	-8.12626e-164	2.01053e-163	-6.56621e-163	-2.00799e-163	-2.72183e-163	2.55471e-163	-1.32979e-163	2.54277e-163	2.14681e-163	1.52286e-162	-2.57184e-164	-7.29415e-164	5.78672e-165	-6.28935e-164	-7.70267e-163	-3.30618e-163	0
1.49482e-163	-4.18883e-164	-1.47465e-162	-3.03458e-163	1.82316e-163	2.36168e-163	1.35593e-163	-3.68349e-163	-8.81427e-163	-6.35356e-163	-9.46518e-164	2.45531e-163	-9.73594e-164	-8.58582e-164	-8.12626e-164	2.01053e-163	-6.56621e-163	-2.00799e-163	-2.72183e-163	2.55471e-163	-1.32979e-163	2.54277e-163	2.14681e-163	1.52286e-162	-2.57184e-164	-7.29415e-164	5.78672e-165	-6.28935e-164	-7.70267e-163	-3.30618e-163	0
1.49482e-163	-4.18883e-164	-1.47465e-162	-3.03458e-163	1.82316e-163	2.36168e-163	1.35593e-163	-3.68349e-163	-8.81427e-163	-6.35356e-163	-9.46518e-164	2.45531e-163	-9.73594e-164	-8.58582e-164	-8.12626e-164	2.01053e-163	-6.56621e-163	-2.00799e-163	-2.72183e-163	2.55471e-163	-1.32979e-163	2.54277e-163	2.14681e-163	1.52286e-162	-2.57184e-164	-7.29415e-164	5.78672e-165	-6.28935e-164	-7.70267e-163	-3.30618e-163	0
1.49482e-163	-4.18883e-164	-1.47465e-162	-3.03458e-163	1.82316e-163	2.36168e-163	1.35593e-163	-3.68349e-163	-8.81427e-163	-6.35356e-163	-9.46518e-164	2.45531e-163	-9.73594e-164	-8.58582e-164	-8.12626e-164	2.01053e-163	-6.56621e-163	-2.00799e-163	-2.72183e-163	2.55471e-163	-1.32979e-163	2.54277e-163	2.14681e-163	1.52286e-162	-2.57184e-164	-7.29415e-164	5.78672e-165	-6.28935e-164	-7.70267e-163	-3.30618e-163	0
1.49482e-163	-4.18883e-164	-1.47465e-162	-3.03458e-163	1.82316e-163	2.36168e-163	1.35593e-163	-3.68349e-163	-8.81427e-163	-6.35356e-163	-9.46518e-164	2.45531e-163	-9.73594e-164	-8.58582e-164	-8.12626e-164	2.01053e-163	-6.56621e-163	-2.00799e-163	-2.72183e-163	2.55471e-163	-1.32979e-163	2.54277e-163	2.14681e-163	1.52286e-162	-2.57184e-164	-7.29415e-164	5.78672e-165	-6.28935e-164	-7.70267e-163	-3.30618e-163	0
1.49482e-163	-4.18883e-164	-1.47465e-162	-3.03458e-163	1.82316e-163	2.36168e-163	1.35593e-163	-3.68349e-163	-8.81427e-163	-6.35356e-163	-9.46518e-164	2.45531e-163	-9.73594e-164	-8.58582e-164	-8.12626e-164	2.01053e-163	-6.56621e-163	-2.00799e-163	-2.72183e-163	2.55471e-163	-1.32979e-163	2.54277e-163	2.14681e-163	1.52286e-162	-2.57184e-164	-7.29415e-164	5.78672e-165	-6.28935e-164	-7.70267e-163	-3.30618e-163	0
1.49482e-163	-4.18883e-164	-1.47465e-162	-3.03458e-163	1.82316e-163	2.36168e-163	1.35593e-163	-3.68349e-163	-8.81427e-163	-6.35356e-163	-9.46518e-164	2.45531e-163	-9.73594e-164	-8.58582e-164	-8.12626e-164	2.01053e-163	-6.56621e-163	-2.00799e-163	-2.72183e-163	2.55471e-163	-1.32979e-163	2.54277e-163	2.14681e-163	1.52286e-162	-2.57184e-164	-7.29415e-164	5.78672e-165	-6.28935e-164	-7.70267e-163	-3.30618e-163	0
1.49482e-163	-4.18883e-164	-1.47465e-162	-3.03458e-163	1.82316e-163	2.36168e-163	1.35593e-163	-3.68349e-163	-8.81427e-163	-6.35356e-163	-9.46518e-164	2.45531e-163	-9.73594e-164	-8.58582e-164	-8.12626e-164	2.01053e-163	-6.56621e-163	-2.00799e-163	-2.72183e-163	2.55471e-163	-1.32979e-163	2.54277e-163	2.14681e-163	1.52286e-162	-2.57184e-164	-7.29415e-164	5.78672e-165	-6.28935e-164	-7.70267e-163	-3.30618e-163	0
1.49482e-163	-4.18883e-164	-1.47465e-162	-3.03458e-163	1.82316e-163	2.36168e-163	1.35593e-163	-3.68349e-163	-8.81427e-163	-6.35356e-163	-9.46518e-164	2.45531e-163	-9.73594e-164	-8.58582e-164	-8.12626e-164	2.01053e-163	-6.56621e-163	-2.00799e-163	-2.72183e-163	2.55471e-163	-1.32979e-163	2.54277e-163	2.14681e-163	1.52286e-162	-2.57184e-164	-7.29415e-164	5.78672e-165	-6.28935e-164	-7.70267e-163	-3.30618e-163	0
1.49482e-163	-4.18883e-164	-1.47465e-162	-3.03458e-163	1.82316e-163	2.36168e-163	1.35593e-163	-3.68349e-163	-8.81427e-163	-6.35356e-163	-9.46518e-164	2.45531e-163	-9.73594e-164	-8.58582e-164	-8.12626e-164	2.01053e-163	-6.56621e-163	-2.00799e-163	-2.72183e-163	2.55471e-163	-1.32979e-163	2.54277e-163	2.14681e-163	1.52286e-162	-2.57184e-164	-7.29415e-164	5.78672e-165	-6.28935e-164	-7.70267e-163	-3.30618e-163	0
1.49482e-163	-4.18883e-164	-1.47465e-162	-3.03458e-163	1.82316e-163	2.36168e-163	1.35593e-163	-3.68349e-163	-8.81427e-163	-6.35356e-163	-9.46518e-164	2.45531e-163	-9.73594e-164	-8.58582e-164	-8.12626e-164	2.01053e-163	-6.56621e-163	-2.00799e-163	-2.72183e-163	2.55471e-163	-1.32979e-163	2.54277e-163	2.14681e-163	1.52286e-162	-2.57184e-164	-7.29415e-164	5.78672e-165	-6.28935e-164	-7.70267e-163	-3.30618e-163	0
1.49482e-163	-4.18883e-164	-1.47465e-162	-3.03458e-163	1.82316e-163	2.36168e-163	1.35593e-163	-3.68349e-163	-8.81427e-163	-6.35356e-163	-9.46518e-164	2.45531e-163	-9.73594e-164	-8.58582e-164	-8.12626e-164	2.01053e-163	-6.56621e-163	-2.00799e-163	-2.72183e-163	2.55471e-163	-1.32979e-163	2.54277e-163	2.14681e-163	1.52286e-162	-2.57184e-164	-7.29415e-164	5.78672e-165	-6.28935e-164	-7.70267e-163	-3.30618e-163	0
1.49482e-163	-4.18883e-164	-1.47465e-162	-3.03458e-163	1.82316e-163	2.36168e-163	1.35593e-163	-3.68349e-163	-8.81427e-163	-6.35356e-163	-9.46518e-164	2.45531e-163	-9.73594e-164	-8.58582e-164	-8.12626e-164	2.01053e-163	-6.56621e-163	-2.00799e-163	-2.72183e-163	2.55471e-163	-1.32979e-163	2.54277e-163	2.14681e-163	1.52286e-162	-2.57184e-164	-7.29415e-164	5.78672e-165	-6.28935e-164	-7.70267e-163	-3.30618e-163	0
1.49482e-163	-4.18883e-164	-1.47465e-162	-3.03458e-163	1.82316e-163	2.36168e-163	1.35593e-163	-3.68349e-163	-8.81427e-163	-6.35356e-163	-9.46518e-164	2.45531e-163	-9.73594e-164	-8.58582e-164	-8.12626e-164	2.01053e-163	-6.56621e-163	-2.00799e-163	-2.72183e-163	2.55471e-163	-1.32979e-163	2.54277e-163	2.14681e-163	1.52286e-162	-2.57184e-164	-7.29415e-164	5.78672e-165	-6.28935e-164	-7.70267e-163	-3.30618e-163	0
1.49482e-163	-4.18883e-164	-1.47465e-162	-3.03458e-163	1.82316e-163	2.36168e-163	1.35593e-163	-3.68349e-163	-8.81427e-163	-6.35356e-163	-9.46518e-164	2.45531e-163	-9.73594e-164	-8.58582e-164	-8.12626e-164	2.01053e-163	-6.56621e-163	-2.00799e-163	-2.72183e-163	2.55471e-163	-1.32979e-163	2.54277e-163	2.14681e-163	1.52286e-162	-2.57184e-164	-7.29415e-164	5.78672e-165	-6.28935e-164	-7.70267e-163	-3.30618e-163	0
1.49482e-163	-4.18883e-164	-1.47465e-162	-3.03458e-163	1.82316e-163	2.36168e-163	1.35593e-163	-3.68349e-163	-8.81427e-163	-6.35356e-163	-9.46518e-164	2.45531e-163	-9.73594e-164	-8.58582e-164	-8.12626e-164	2.01053e-163	-6.56621e-163	-2.00799e-163	-2.72183e-163	2.55471e-163	-1.32979e-163	2.54277e-163	2.14681e-163	1.52286e-162	-2.57184e-164	-7.29415e-164	5.78672e-165	-6.28935e-164	-7.70267e-163	-3.30618e-163	0
1.49482e-163	-4.18883e-164	-1.47465e-162	-3.03458e-163	1.82316e-163	2.36168e-163	1.35593e-163	-3.68349e-163	-8.81427e-163	-6.35356e-163	-9.46518e-164	2.45531e-163	-9.73594e-164	-8.58582e-164	-8.12626e-164	2.01053e-163	-6.56621e-163	-2.00799e-163	-2.72183e-163	2.55471e-163	-1.32979e-163	2.54277e-163	2.14681e-163	1.52286e-162	-2.57184e-164	-7.29415e-164	5.78672e-165	-6.28935e-164	-7.70267e-163	-3.30618e-163	0
1.49482e-163	-4.18883e-164	-1.47465e-162	-3.03458e-163	1.82316e-163	2.36168e-163	1.35593e-163	-3.68349e-163	-8.81427e-163	-6.35356e-163	-9.46518e-164	2.45531e-163	-9.73594e-164	-8.58582e-164	-8.12626e-164	2.01053e-163	-6.56621e-163	-2.00799e-163	-2.72183e-163	2.55471e-163	-1.32979e-163	2.54277e-163	2.14681e-163	1.52286e-162	-2.57184e-164	-7.29415e-164	5.78672e-165	-6.28935e-164	-7.70267e-163	-3.30618e-163	0
1.49482e-163	-4.18883e-164	-1.47465e-162	-3.03458e-163	1.82316e-163	2.36168e-163	1.35593e-163	-3.68349e-163	-8.81427e-163	-6.35356e-163	-9.46518e-164	2.45531e-163	-9.73594e-164	-8.58582e-164	-8.12626e-164	2.01053e-163	-6.56621e-163	-2.00799e-163	-2.72183e-163	2.55471e-163	-1.32979e-163	2.54277e-163	2.14681e-163	1.52286e-162	-2.57184e-164	-7.29415e-164	5.78672e-165	-6.28935e-164	-7.70267e-163	-3.30618e-163	0
1.49482e-163	-4.18883e-164	-1.47465e-162	-3.03458e-163	1.82316e-163	2.36168e-163	1.35593e-163	-3.68349e-163	-8.81427e-163	-6.35356e-163	-9.46518e-164	2.45531e-163	-9.73594e-164	-8.58582e-164	-8.12626e-164	2.01053e-163	-6.56621e-163	-2.00799e-163	-2.72183e-163	2.55471e-163	-1.32979e-163	2.54277e-163	2.14681e-163	1.52286e-162	-2.57184e-164	-7.29415e-164	5.78672e-165	-6.28935e-164	-7.70267e-163	-3.30618e-163	0
1.49482e-163	-4.18883e-164	-1.47465e-162	-3.03458e-163	1.82316e-163	2.36168e-163	1.35593e-163	-3.68349e-163	-8.81427e-163	-6.35356e-163	-9.46518e-164	2.45531e-163	-9.73594e-164	-8.58582e-164	-8.12626e-164	2.01053e-163	-6.56621e-163	-2.00799e-163	-2.72183e-163	2.55471e-163	-1.32979e-163	2.54277e-163	2.14681e-163	1.52286e-162	-2.57184e-164	-7.29415e-164	5.78672e-165	-6.28935e-164	-7.70267e-163	-3.30618e-163	0
1.49482e-163	-4.18883e-164	-1.47465e-162	-3.03458e-163	1.82316e-163	2.36168e-163	1.35593e-163	-3.68349e-163	-8.81427e-163	-6.35356e-163	-9.46518e-164	2.45531e-163	-9.73594e-164	-8.58582e-164	-8.12626e-164	2.01053e-163	-6.56621e-163	-2.00799e-163	-2.72183e-163	2.55471e-163	-1.32979e-163	2.54277e-163	2.14681e-163	1.52286e-162	-2.57184e-164	-7.29415e-164	5.78672e-165	-6.28935e-164	-7.70267e-163	-3.30618e-163	0
1.49482e-163	-4.18883e-164	-1.47465e-162	-3.03458e-163	1.82316e-163	2.36168e-163	1.35593e-163	-3.68349e-163	-8.81427e-163	-6.35356e-163	-9.46518e-164	2.45531e-163	-9.73594e-164	-8.58582e-164	-8.12626e-164	2.01053e-163	-6.56621e-163	-2.00799e-163	-2.72183e-163	2.55471e-163	-1.32979e-163	2.54277e-163	2.14681e-163	1.52286e-162	-2.57184e-164	-7.29415e-164	5.78672e-165	-6.28935e-164	-7.70267e-163	-3.30618e-163	0
1.49482e-163	-4.18883e-164	-1.47465e-162	-3.03458e-163	1.82316e-163	2.36168e-163	1.35593e-163	-3.68349e-163	-8.81427e-163	-6.35356e-163	-9.46518e-164	2.45531e-163	-9.73594e-164	-8.58582e-164	-8.12626e-164	2.01053e-163	-6.56621e-163	-2.00799e-163	-2.72183e-163	2.55471e-163	-1.32979e-163	2.54277e-163	2.14681e-163	1.52286e-162	-2.57184e-164	-7.29415e-164	5.78672e-165	-6.28935e-164	-7.70267e-163	-3.30618e-163	0
1.49482e-163	-4.18883e-164	-1.47465e-162	-3.03458e-163	1.82316e-163	2.36168e-163	1.35593e-163	-3.68349e-163	-8.81427e-163	-6.35356e-163	-9.46518e-164	2.45531e-163	-9.73594e-164	-8.58582e-164	-8.12626e-164	2.01053e-163	-6.56621e-163	-2.00799e-163	-2.72183e-163	2.55471e-163	-1.32979e-163	2.54277e-163	2.14681e-163	1.52286e-162	-2.57184e-164	-7.29415e-164	5.78672e-165	-6.28935e-164	-7.70267e-163	-3.30618e-163	0
1.49482e-163	-4.18883e-164	-1.47465e-162	-3.03458e-163	1.82316e-163	2.36168e-163	1.35593e-163	-3.68349e-163	-8.81427e-163	-6.35356e-163	-9.46518e-164	2.45531e-163	-9.73594e-164	-8.58582e-164	-8.12626e-164	2.01053e-163	-6.56621e-163	-2.00799e-163	-2.72183e-163	2.55471e-163	-1.32979e-163	2.54277e-163	2.14681e-163	1.52286e-162	-2.57184e-164	-7.29415e-164	5.78672e-165	-6.28935e-164	-7.70267e-163	-3.30618e-163	0
1.49482e-163	-4.18883e-164	-1.47465e-162	-3.03458e-163	1.82316e-163	2.36168e-163	1.35593e-163	-3.68349e-163	-8.81427e-163	-6.35356e-163	-9.46518e-164	2.45531e-163	-9.73594e-164	-8.58582e-164	-8.12626e-164	2.01053e-163	-6.56621e-163	-2.00799e-163	-2.72183e-163	2.55471e-163	-1.32979e-163	2.54277e-163	2.14681e-163	1.52286e-162	-2.57184e-164	-7.29415e-164	5.78672e-165	-6.28935e-164	-7.70267e-163	-3.30618e-163	0
1.49482e-163	-4.18883e-164	-1.47465e-162	-3.03458e-163	1.82316e-163	2.36168e-163	1.35593e-163	-3.68349e-163	-8.81427e-163	-6.35356e-163	-9.46518e-164	2.45531e-163	-9.73594e-164	-8.58582e-164	-8.12626e-164	2.01053e-163	-6.56621e-163	-2.00799e-163	-2.72183e-163	2.55471e-163	-1.32979e-163	2.54277e-163	2.14681e-163	1.52286e-162	-2.57184e-164	-7.29415e-164	5.78672e-165	-6.28935e-164	-7.70267e-163	-3.30618e-163	0
1.49482e-163	-4.18883e-164	-1.47465e-162	-3.03458e-163	1.82316e-163	2.36168e-163	1.35593e-163	-3.68349e-163	-8.81427e-163	-6.35356e-163	-9.46518e-164	2.45531e-163	-9.73594e-164	-8.58582e-164	-8.12626e-164	2.01053e-163	-6.56621e-163	-2.00799e-163	-2.72183e-163	2.55471e-163	-1.32979e-163	2.54277e-163	2.14681e-163	1.52286e-162	-2.57184e-164	-7.29415e-164	5.78672e-165	-6.28935e-164	-7.70267e-163	-3.30618e-163	0
1.49482e-163	-4.18883e-164	-1.47465e-162	-3.03458e-163	1.82316e-163	2.36168e-163	1.35593e-163	-3.68349e-163	-8.81427e-163	-6.35356e-163	-9.46518e-164	2.45531e-163	-9.73594e-164	-8.58582e-164	-8.12626e-164	2.01053e-163	-6.56621e-163	-2.00799e-163	-2.72183e-163	2.55471e-163	-1.32979e-163	2.54277e-163	2.14681e-163	1.52286e-162	-2.57184e-164	-7.29415e-164	5.78672e-165	-6.28935e-164	-7.70267e-163	-3.30618e-163	0
1.49482e-163	-4.18883e-164	-1.47465e-162	-3.03458e-163	1.82316e-163	2.36168e-163	1.35593e-163	-3.68349e-163	-8.81427e-163	-6.35356e-163	-9.46518e-164	2.45531e-163	-9.73594e-164	-8.58582e-164	-8.12626e-164	2.01053e-163	-6.56621e-163	-2.00799e-163	-2.72183e-163	2.55471e-163	-1.32979e-163	2.54277e-163	2.14681e-163	1.52286e-162	-2.57184e-164	-7.29415e-164	5.78672e-165	-6.28935e-164	-7.70267e-163	-3.30618e-163	0
1.49482e-163	-4.18883e-164	-1.47465e-162	-3.03458e-163	1.82316e-163	2.36168e-163	1.35593e-163	-3.68349e-163	-8.81427e-163	-6.35356e-163	-9.46518e-164	2.45531e-163	-9.73594e-164	-8.58582e-164	-8.12626e-164	2.01053e-163	-6.56621e-163	-2.00799e-163	-2.72183e-163	2.55471e-163	-1.32979e-163	2.54277e-163	2.14681e-163	1.52286e-162	-2.57184e-164	-7.29415e-164	5.78672e-165	-6.28935e-164	-7.70267e-163	-3.30618e-163	0
1.49482e-163	-4.18883e-164	-1.47465e-162	-3.03458e-163	1.82316e-163	2.36168e-163	1.35593e-163	-3.68349e-163	-8.81427e-163	-6.35356e-163	-9.46518e-164	2.45531e-163	-9.73594e-164	-8.58582e-164	-8.12626e-164	2.01053e-163	-6.56621e-163	-2.00799e-163	-2.72183e-163	2.55471e-163	-1.32979e-163	2.54277e-163	2.14681e-163	1.52286e-162	-2.57184e-164	-7.29415e-164	5.78672e-165	-6.28935e-164	-7.70267e-163	-3.30618e-163	0
1.49482e-163	-4.18883e-164	-1.47465e-162	-3.03458e-163	1.82316e-163	2.36168e-163	1.35593e-163	-3.68349e-163	-8.81427e-163	-6.35356e-163	-9.46518e-164	2.45531e-163	-9.73594e-164	-8.58582e-164	-8.12626e-164	2.01053e-163	-6.56621e-163	-2.00799e-163	-2.72183e-163	2.55471e-163	-1.32979e-163	2.54277e-163	2.14681e-163	1.52286e-162	-2.57184e-164	-7.29415e-164	5.78672e-165	-6.28935e-164	-7.70267e-163	-3.30618e-163	0
1.49482e-163	-4.18883e-164	-1.47465e-162	-3.03458e-163	1.82316e-163	2.36168e-163	1.35593e-163	-3.68349e-163	-8.81427e-163	-6.35356e-163	-9.46518e-164	2.45531e-163	-9.73594e-164	-8.58582e-164	-8.12626e-164	2.01053e-163	-6.56621e-163	-2.00799e-163	-2.72183e-163	2.55471e-163	-1.32979e-163	2.54277e-163	2.14681e-163	1.52286e-162	-2.57184e-164	-7.29415e-164	5.78672e-165	-6.28935e-164	-7.70267e-163	-3.30618e-163	0
1.49482e-163	-4.18883e-164	-1.47465e-162	-3.03458e-163	1.82316e-163	2.36168e-163	1.35593e-163	-3.68349e-163	-8.81427e-163	-6.35356e-163	-9.46518e-164	2.45531e-163	-9.73594e-164	-8.58582e-164	-8.12626e-164	2.01053e-163	-6.56621e-163	-2.00799e-163	-2.72183e-163	2.55471e-163	-1.32979e-163	2.54277e-163	2.14681e-163	1.52286e-162	-2.57184e-164	-7.29415e-164	5.78672e-165	-6.28935e-164	-7.70267e-163	-3.30618e-163	0
1.49482e-163	-4.18883e-164	-1.47465e-162	-3.03458e-163	1.82316e-163	2.36168e-163	1.35593e-163	-3.68349e-163	-8.81427e-163	-6.35356e-163	-9.46518e-164	2.45531e-163	-9.73594e-164	-8.58582e-164	-8.12626e-164	2.01053e-163	-6.56621e-163	-2.00799e-163	-2.72183e-163	2.55471e-163	-1.32979e-163	2.54277e-163	2.14681e-163	1.52286e-162	-2.57184e-164	-7.29415e-164	5.78672e-165	-6.28935e-164	-7.70267e-163	-3.30618e-163	0
1.49482e-163	-4.18883e-164	-1.47465e-162	-3.03458e-163	1.82316e-163	2.36168e-163	1.35593e-163	-3.68349e-163	-8.81427e-163	-6.35356e-163	-9.46518e-164	2.45531e-163	-9.73594e-164	-8.58582e-164	-8.12626e-164	2.01053e-163	-6.56621e-163	-2.00799e-163	-2.72183e-163	2.55471e-163	-1.32979e-163	2.54277e-163	2.14681e-163	1.52286e-162	-2.57184e-164	-7.29415e-164	5.78672e-165	-6.28935e-164	-7.70267e-163	-3.30618e-163	0
1.49482e-163	-4.18883e-164	-1.47465e-162	-3.03458e-163	1.82316e-163	2.36168e-163	1.35593e-163	-3.68349e-163	-8.81427e-163	-6.35356e-163	-9.46518e-164	2.45531e-163	-9.73594e-164	-8.58582e-164	-8.12626e-164	2.01053e-163	-6.56621e-163	-2.00799e-163	-2.72183e-163	2.55471e-163	-1.32979e-163	2.54277e-163	2.14681e-163	1.52286e-162	-2.57184e-164	-7.29415e-164	5.78672e-165	-6.28935e-164	-7.70267e-163	-3.30618e-163	0
1.49482e-163	-4.18883e-164	-1.47465e-162	-3.03458e-163	1.82316e-163	2.36168e-163	1.35593e-163	-3.68349e-163	-8.81427e-163	-6.35356e-163	-9.46518e-164	2.45531e-163	-9.73594e-164	-8.58582e-164	-8.12626e-164	2.01053e-163	-6.56621e-163	-2.00799e-163	-2.72183e-163	2.55471e-163	-1.32979e-163	2.54277e-163	2.14681e-163	1.52286e-162	-2.57184e-164	-7.29415e-164	5.78672e-165	-6.28935e-164	-7.70267e-163	-3.30618e-163	0
1.49482e-163	-4.18883e-164	-1.47465e-162	-3.03458e-163	1.82316e-163	2.36168e-163	1.35593e-163	-3.68349e-163	-8.81427e-163	-6.35356e-163	-9.46518e-164	2.45531e-163	-9.73594e-164	-8.58582e-164	-8.12626e-164	2.01053e-163	-6.56621e-163	-2.00799e-163	-2.72183e-163	2.55471e-163	-1.32979e-163	2.54277e-163	2.14681e-163	1.52286e-162	-2.57184e-164	-7.29415e-164	5.78672e-165	-6.28935e-164	-7.70267e-163	-3.30618e-163	0
1.49482e-163	-4.18883e-164	-1.47465e-162	-3.03458e-163	1.82316e-163	2.36168e-163	1.35593e-163	-3.68349e-163	-8.81427e-163	-6.35356e-163	-9.46518e-164	2.45531e-163	-9.73594e-164	-8.58582e-164	-8.12626e-164	2.01053e-163	-6.56621e-163	-2.00799e-163	-2.72183e-163	2.55471e-163	-1.32979e-163	2.54277e-163	2.14681e-163	1.52286e-162	-2.57184e-164	-7.29415e-164	5.78672e-165	-6.28935e-164	-7.70267e-163	-3.30618e-163	0
1.49482e-163	-4.18883e-164	-1.47465e-162	-3.03458e-163	1.82316e-163	2.36168e-163	1.35593e-163	-3.68349e-163	-8.81427e-163	-6.35356e-163	-9.46518e-164	2.45531e-163	-9.73594e-164	-8.58582e-164	-8.12626e-164	2.01053e-163	-6.56621e-163	-2.00799e-163	-2.72183e-163	2.55471e-163	-1.32979e-163	2.54277e-163	2.14681e-163	1.52286e-162	-2.57184e-164	-7.29415e-164	5.78672e-165	-6.28935e-164	-7.70267e-163	-3.30618e-163	0
1.49482e-163	-4.18883e-164	-1.47465e-162	-3.03458e-163	1.82316e-163	2.36168e-163	1.35593e-163	-3.68349e-163	-8.81427e-163	-6.35356e-163	-9.46518e-164	2.45531e-163	-9.73594e-164	-8.58582e-164	-8.12626e-164	2.01053e-163	-6.56621e-163	-2.00799e-163	-2.72183e-163	2.55471e-163	-1.32979e-163	2.54277e-163	2.14681e-163	1.52286e-162	-2.57184e-164	-7.29415e-164	5.78672e-165	-6.28935e-164	-7.70267e-163	-3.30618e-163	0
1.49482e-163	-4.18883e-164	-1.47465e-162	-3.03458e-163	1.82316e-163	2.36168e-163	1.35593e-163	-3.68349e-163	-8.81427e-163	-6.35356e-163	-9.46518e-164	2.45531e-163	-9.73594e-164	-8.58582e-164	-8.12626e-164	2.01053e-163	-6.56621e-163	-2.00799e-163	-2.72183e-163	2.55471e-163	-1.32979e-163	2.54277e-163	2.14681e-163	1.52286e-162	-2.57184e-164	-7.29415e-164	5.78672e-165	-6.28935e-164	-7.70267e-163	-3.30618e-163	0
1.49482e-163	-4.18883e-164	-1.47465e-162	-3.03458e-163	1.82316e-163	2.36168e-163	1.35593e-163	-3.68349e-163	-8.81427e-163	-6.35356e-163	-9.46518e-164	2.45531e-163	-9.73594e-164	-8.58582e-164	-8.12626e-164	2.01053e-163	-6.56621e-163	-2.00799e-163	-2.72183e-163	2.55471e-163	-1.32979e-163	2.54277e-163	2.14681e-163	1.52286e-162	-2.57184e-164	-7.29415e-164	5.78672e-165	-6.28935e-164	-7.70267e-163	-3.30618e-163	0
1.49482e-163	-4.18883e-164	-1.47465e-162	-3.03458e-163	1.82316e-163	2.36168e-163	1.35593e-163	-3.68349e-163	-8.81427e-163	-6.35356e-163	-9.46518e-164	2.45531e-163	-9.73594e-164	-8.58582e-164	-8.12626e-164	2.01053e-163	-6.56621e-163	-2.00799e-163	-2.72183e-163	2.55471e-163	-1.32979e-163	2.54277e-163	2.14681e-163	1.52286e-162	-2.57184e-164	-7.29415e-164	5.78672e-165	-6.28935e-164	-7.70267e-163	-3.30618e-163	0
1.49482e-163	-4.18883e-164	-1.47465e-162	-3.03458e-163	1.82316e-163	2.36168e-163	1.35593e-163	-3.68349e-163	-8.81427e-163	-6.35356e-163	-9.46518e-164	2.45531e-163	-9.73594e-164	-8.58582e-164	-8.12626e-164	2.01053e-163	-6.56621e-163	-2.00799e-163	-2.72183e-163	2.55471e-163	-1.32979e-163	2.54277e-163	2.14681e-163	1.52286e-162	-2.57184e-164	-7.29415e-164	5.78672e-165	-6.28935e-164	-7.70267e-163	-3.30618e-163	0
1.49482e-163	-4.18883e-164	-1.47465e-162	-3.03458e-163	1.82316e-163	2.36168e-163	1.35593e-163	-3.68349e-163	-8.81427e-163	-6.35356e-163	-9.46518e-164	2.45531e-163	-9.73594e-164	-8.58582e-164	-8.12626e-164	2.01053e-163	-6.56621e-163	-2.00799e-163	-2.72183e-163	2.55471e-163	-1.32979e-163	2.54277e-163	2.14681e-163	1.52286e-162	-2.57184e-164	-7.29415e-164	5.78672e-165	-6.28935e-164	-7.70267e-163	-3.30618e-163	0
1.49482e-163	-4.18883e-164	-1.47465e-162	-3.03458e-163	1.82316e-163	2.36168e-163	1.35593e-163	-3.68349e-163	-8.81427e-163	-6.35356e-163	-9.46518e-164	2.45531e-163	-9.73594e-164	-8.58582e-164	-8.12626e-164	2.01053e-163	-6.56621e-163	-2.00799e-163	-2.72183e-163	2.55471e-163	-1.32979e-163	2.54277e-163	2.14681e-163	1.52286e-162	-2.57184e-164	-7.29415e-164	5.78672e-165	-6.28935e-164	-7.70267e-163	-3.30618e-163	0
1.49482e-163	-4.18883e-164	-1.47465e-162	-3.03458e-163	1.82316e-163	2.36168e-163	1.35593e-163	-3.68349e-163	-8.81427e-163	-6.35356e-163	-9.46518e-164	2.45531e-163	-9.73594e-164	-8.58582e-164	-8.12626e-164	2.01053e-163	-6.56621e-163	-2.00799e-163	-2.72183e-163	2.55471e-163	-1.32979e-163	2.54277e-163	2.14681e-163	1.52286e-162	-2.57184e-164	-7.29415e-164	5.78672e-165	-6.28935e-164	-7.70267e-163	-3.30618e-163	0
1.49482e-163	-4.18883e-164	-1.47465e-162	-3.03458e-163	1.82316e-163	2.36168e-163	1.35593e-163	-3.68349e-163	-8.81427e-163	-6.35356e-163	-9.46518e-164	2.45531e-163	-9.73594e-164	-8.58582e-164	-8.12626e-164	2.01053e-163	-6.56621e-163	-2.00799e-163	-2.72183e-163	2.55471e-163	-1.32979e-163	2.54277e-163	2.14681e-163	1.52286e-162	-2.57184e-164	-7.29415e-164	5.78672e-165	-6.28935e-164	-7.70267e-163	-3.30618e-163	0
1.49482e-163	-4.18883e-164	-1.47465e-162	-3.03458e-163	1.82316e-163	2.36168e-163	1.35593e-163	-3.68349e-163	-8.81427e-163	-6.35356e-163	-9.46518e-164	2.45531e-163	-9.73594e-164	-8.58582e-164	-8.12626e-164	2.01053e-163	-6.56621e-163	-2.00799e-163	-2.72183e-163	2.55471e-163	-1.32979e-163	2.54277e-163	2.14681e-163	1.52286e-162	-2.57184e-164	-7.29415e-164	5.78672e-165	-6.28935e-164	-7.70267e-163	-3.30618e-163	0
1.49482e-163	-4.18883e-164	-1.47465e-162	-3.03458e-163	1.82316e-163	2.36168e-163	1.35593e-163	-3.68349e-163	-8.81427e-163	-6.35356e-163	-9.46518e-164	2.45531e-163	-9.73594e-164	-8.58582e-164	-8.12626e-164	2.01053e-163	-6.56621e-163	-2.00799e-163	-2.72183e-163	2.55471e-163	-1.32979e-163	2.54277e-163	2.14681e-163	1.52286e-162	-2.57184e-164	-7.29415e-164	5.78672e-165	-6.28935e-164	-7.70267e-163	-3.30618e-163	0
1.49482e-163	-4.18883e-164	-1.47465e-162	-3.03458e-163	1.82316e-163	2.36168e-163	1.35593e-163	-3.68349e-163	-8.81427e-163	-6.35356e-163	-9.46518e-164	2.45531e-163	-9.73594e-164	-8.58582e-164	-8.12626e-164	2.01053e-163	-6.56621e-163	-2.00799e-163	-2.72183e-163	2.55471e-163	-1.32979e-163	2.54277e-163	2.14681e-163	1.52286e-162	-2.57184e-164	-7.29415e-164	5.78672e-165	-6.28935e-164	-7.70267e-163	-3.30618e-163	0
1.49482e-163	-4.18883e-164	-1.47465e-162	-3.03458e-163	1.82316e-163	2.36168e-163	1.35593e-163	-3.68349e-163	-8.81427e-163	-6.35356e-163	-9.46518e-164	2.45531e-163	-9.73594e-164	-8.58582e-164	-8.12626e-164	2.01053e-163	-6.56621e-163	-2.00799e-163	-2.72183e-163	2.55471e-163	-1.32979e-163	2.54277e-163	2.14681e-163	1.52286e-162	-2.57184e-164	-7.29415e-164	5.78672e-165	-6.28935e-164	-7.70267e-163	-3.30618e-163	0
1.49482e-163	-4.18883e-164	-1.47465e-162	-3.03458e-163	1.82316e-163	2.36168e-163	1.35593e-163	-3.68349e-163	-8.81427e-163	-6.35356e-163	-9.46518e-164	2.45531e-163	-9.73594e-164	-8.58582e-164	-8.12626e-164	2.01053e-163	-6.56621e-163	-2.00799e-163	-2.72183e-163	2.55471e-163	-1.32979e-163	2.54277e-163	2.14681e-163	1.52286e-162	-2.57184e-164	-7.29415e-164	5.78672e-165	-6.28935e-164	-7.70267e-163	-3.30618e-163	0
1.49482e-163	-4.18883e-164	-1.47465e-162	-3.03458e-163	1.82316e-163	2.36168e-163	1.35593e-163	-3.68349e-163	-8.81427e-163	-6.35356e-163	-9.46518e-164	2.45531e-163	-9.73594e-164	-8.58582e-164	-8.12626e-164	2.01053e-163	-6.56621e-163	-2.00799e-163	-2.72183e-163	2.55471e-163	-1.32979e-163	2.54277e-163	2.14681e-163	1.52286e-162	-2.57184e-164	-7.29415e-164	5.78672e-165	-6.28935e-164	-7.70267e-163	-3.30618e-163	0
1.49482e-163	-4.18883e-164	-1.47465e-162	-3.03458e-163	1.82316e-163	2.36168e-163	1.35593e-163	-3.68349e-163	-8.81427e-163	-6.35356e-163	-9.46518e-164	2.45531e-163	-9.73594e-164	-8.58582e-164	-8.12626e-164	2.01053e-163	-6.56621e-163	-2.00799e-163	-2.72183e-163	2.55471e-163	-1.32979e-163	2.54277e-163	2.14681e-163	1.52286e-162	-2.57184e-164	-7.29415e-164	5.78672e-165	-6.28935e-164	-7.70267e-163	-3.30618e-163	0
1.49482e-163	-4.18883e-164	-1.47465e-162	-3.03458e-163	1.82316e-163	2.36168e-163	1.35593e-163	-3.68349e-163	-8.81427e-163	-6.35356e-163	-9.46518e-164	2.45531e-163	-9.73594e-164	-8.58582e-164	-8.12626e-164	2.01053e-163	-6.56621e-163	-2.00799e-163	-2.72183e-163	2.55471e-163	-1.32979e-163	2.54277e-163	2.14681e-163	1.52286e-162	-2.57184e-164	-7.29415e-164	5.78672e-165	-6.28935e-164	-7.70267e-163	-3.30618e-163	0
1.49482e-163	-4.18883e-164	-1.47465e-162	-3.03458e-163	1.82316e-163	2.36168e-163	1.35593e-163	-3.68349e-163	-8.81427e-163	-6.35356e-163	-9.46518e-164	2.45531e-163	-9.73594e-164	-8.58582e-164	-8.12626e-164	2.01053e-163	-6.56621e-163	-2.00799e-163	-2.72183e-163	2.55471e-163	-1.32979e-163	2.54277e-163	2.14681e-163	1.52286e-162	-2.57184e-164	-7.29415e-164	5.78672e-165	-6.28935e-164	-7.70267e-163	-3.30618e-163	0
1.49482e-163	-4.18883e-164	-1.47465e-162	-3.03458e-163	1.82316e-163	2.36168e-163	1.35593e-163	-3.68349e-163	-8.81427e-163	-6.35356e-163	-9.46518e-164	2.45531e-163	-9.73594e-164	-8.58582e-164	-8.12626e-164	2.01053e-163	-6.56621e-163	-2.00799e-163	-2.72183e-163	2.55471e-163	-1.32979e-163	2.54277e-163	2.14681e-163	1.52286e-162	-2.57184e-164	-7.29415e-164	5.78672e-165	-6.28935e-164	-7.70267e-163	-3.30618e-163	0
1.49482e-163	-4.18883e-164	-1.47465e-162	-3.03458e-163	1.82316e-163	2.36168e-163	1.35593e-163	-3.68349e-163	-8.81427e-163	-6.35356e-163	-9.46518e-164	2.45531e-163	-9.73594e-164	-8.58582e-164	-8.12626e-164	2.01053e-163	-6.56621e-163	-2.00799e-163	-2.72183e-163	2.55471e-163	-1.32979e-163	2.54277e-163	2.14681e-163	1.52286e-162	-2.57184e-164	-7.29415e-164	5.78672e-165	-6.28935e-164	-7.70267e-163	-3.30618e-163	0
1.49482e-163	-4.18883e-164	-1.47465e-162	-3.03458e-163	1.82316e-163	2.36168e-163	1.35593e-163	-3.68349e-163	-8.81427e-163	-6.35356e-163	-9.46518e-164	2.45531e-163	-9.73594e-164	-8.58582e-164	-8.12626e-164	2.01053e-163	-6.56621e-163	-2.00799e-163	-2.72183e-163	2.55471e-163	-1.32979e-163	2.54277e-163	2.14681e-163	1.52286e-162	-2.57184e-164	-7.29415e-164	5.78672e-165	-6.28935e-164	-7.70267e-163	-3.30618e-163	0
1.49482e-163	-4.18883e-164	-1.47465e-162	-3.03458e-163	1.82316e-163	2.36168e-163	1.35593e-163	-3.68349e-163	-8.81427e-163	-6.35356e-163	-9.46518e-164	2.45531e-163	-9.73594e-164	-8.58582e-164	-8.12626e-164	2.01053e-163	-6.56621e-163	-2.00799e-163	-2.72183e-163	2.55471e-163	-1.32979e-163	2.54277e-163	2.14681e-163	1.52286e-162	-2.57184e-164	-7.29415e-164	5.78672e-165	-6.28935e-164	-7.70267e-163	-3.30618e-163	0
1.49482e-163	-4.18883e-164	-1.47465e-162	-3.03458e-163	1.82316e-163	2.36168e-163	1.35593e-163	-3.68349e-163	-8.81427e-163	-6.35356e-163	-9.46518e-164	2.45531e-163	-9.73594e-164	-8.58582e-164	-8.12626e-164	2.01053e-163	-6.56621e-163	-2.00799e-163	-2.72183e-163	2.55471e-163	-1.32979e-163	2.54277e-163	2.14681e-163	1.52286e-162	-2.57184e-164	-7.29415e-164	5.78672e-165	-6.28935e-164	-7.70267e-163	-3.30618e-163	0
1.49482e-163	-4.18883e-164	-1.47465e-162	-3.03458e-163	1.82316e-163	2.36168e-163	1.35593e-163	-3.68349e-163	-8.81427e-163	-6.35356e-163	-9.46518e-164	2.45531e-163	-9.73594e-164	-8.58582e-164	-8.12626e-164	2.01053e-163	-6.56621e-163	-2.00799e-163	-2.72183e-163	2.55471e-163	-1.32979e-163	2.54277e-163	2.14681e-163	1.52286e-162	-2.57184e-164	-7.29415e-164	5.78672e-165	-6.28935e-164	-7.70267e-163	-3.30618e-163	0
1.49482e-163	-4.18883e-164	-1.47465e-162	-3.03458e-163	1.82316e-163	2.36168e-163	1.35593e-163	-3.68349e-163	-8.81427e-163	-6.35356e-163	-9.46518e-164	2.45531e-163	-9.73594e-164	-8.58582e-164	-8.12626e-164	2.01053e-163	-6.56621e-163	-2.00799e-163	-2.72183e-163	2.55471e-163	-1.32979e-163	2.54277e-163	2.14681e-163	1.52286e-162	-2.57184e-164	-7.29415e-164	5.78672e-165	-6.28935e-164	-7.70267e-163	-3.30618e-163	0
1.49482e-163	-4.18883e-164	-1.47465e-162	-3.03458e-163	1.82316e-163	2.36168e-163	1.35593e-163	-3.68349e-163	-8.81427e-163	-6.35356e-163	-9.46518e-164	2.45531e-163	-9.73594e-164	-8.58582e-164	-8.12626e-164	2.01053e-163	-6.56621e-163	-2.00799e-163	-2.72183e-163	2.55471e-163	-1.32979e-163	2.54277e-163	2.14681e-163	1.52286e-162	-2.57184e-164	-7.29415e-164	5.78672e-165	-6.28935e-164	-7.70267e-163	-3.30618e-163	0
1.49482e-163	-4.18883e-164	-1.47465e-162	-3.03458e-163	1.82316e-163	2.36168e-163	1.35593e-163	-3.68349e-163	-8.81427e-163	-6.35356e-163	-9.46518e-164	2.45531e-163	-9.73594e-164	-8.58582e-164	-8.12626e-164	2.01053e-163	-6.56621e-163	-2.00799e-163	-2.72183e-163	2.55471e-163	-1.32979e-163	2.54277e-163	2.14681e-163	1.52286e-162	-2.57184e-164	-7.29415e-164	5.78672e-165	-6.28935e-164	-7.70267e-163	-3.30618e-163	0
1.49482e-163	-4.18883e-164	-1.47465e-162	-3.03458e-163	1.82316e-163	2.36168e-163	1.35593e-163	-3.68349e-163	-8.81427e-163	-6.35356e-163	-9.46518e-164	2.45531e-163	-9.73594e-164	-8.58582e-164	-8.12626e-164	2.01053e-163	-6.56621e-163	-2.00799e-163	-2.72183e-163	2.55471e-163	-1.32979e-163	2.54277e-163	2.14681e-163	1.52286e-162	-2.57184e-164	-7.29415e-164	5.78672e-165	-6.28935e-164	-7.70267e-163	-3.30618e-163	0
1.49482e-163	-4.18883e-164	-1.47465e-162	-3.03458e-163	1.82316e-163	2.36168e-163	1.35593e-163	-3.68349e-163	-8.81427e-163	-6.35356e-163	-9.46518e-164	2.45531e-163	-9.73594e-164	-8.58582e-164	-8.12626e-164	2.01053e-163	-6.56621e-163	-2.00799e-163	-2.72183e-163	2.55471e-163	-1.32979e-163	2.54277e-163	2.14681e-163	1.52286e-162	-2.57184e-164	-7.29415e-164	5.78672e-165	-6.28935e-164	-7.70267e-163	-3.30618e-163	0
1.49482e-163	-4.18883e-164	-1.47465e-162	-3.03458e-163	1.82316e-163	2.36168e-163	1.35593e-163	-3.68349e-163	-8.81427e-163	-6.35356e-163	-9.46518e-164	2.45531e-163	-9.73594e-164	-8.58582e-164	-8.12626e-164	2.01053e-163	-6.56621e-163	-2.00799e-163	-2.72183e-163	2.55471e-163	-1.32979e-163	2.54277e-163	2.14681e-163	1.52286e-162	-2.57184e-164	-7.29415e-164	5.78672e-165	-6.28935e-164	-7.70267e-163	-3.30618e-163	0
1.49482e-163	-4.18883e-164	-1.47465e-162	-3.03458e-163	1.82316e-163	2.36168e-163	1.35593e-163	-3.68349e-163	-8.81427e-163	-6.35356e-163	-9.46518e-164	2.45531e-163	-9.73594e-164	-8.58582e-164	-8.12626e-164	2.01053e-163	-6.56621e-163	-2.00799e-163	-2.72183e-163	2.55471e-163	-1.32979e-163	2.54277e-163	2.14681e-163	1.52286e-162	-2.57184e-164	-7.29415e-164	5.78672e-165	-6.28935e-164	-7.70267e-163	-3.30618e-163	0
1.49482e-163	-4.18883e-164	-1.47465e-162	-3.03458e-163	1.82316e-163	2.36168e-163	1.35593e-163	-3.68349e-163	-8.81427e-163	-6.35356e-163	-9.46518e-164	2.45531e-163	-9.73594e-164	-8.58582e-164	-8.12626e-164	2.01053e-163	-6.56621e-163	-2.00799e-163	-2.72183e-163	2.55471e-163	-1.32979e-163	2.54277e-163	2.14681e-163	1.52286e-162	-2.57184e-164	-7.29415e-164	5.78672e-165	-6.28935e-164	-7.70267e-163	-3.30618e-163	0
1.49482e-163	-4.18883e-164	-1.47465e-162	-3.03458e-163	1.82316e-163	2.36168e-163	1.35593e-163	-3.68349e-163	-8.81427e-163	-6.35356e-163	-9.46518e-164	2.45531e-163	-9.73594e-164	-8.58582e-164	-8.12626e-164	2.01053e-163	-6.56621e-163	-2.00799e-163	-2.72183e-163	2.55471e-163	-1.32979e-163	2.54277e-163	2.14681e-163	1.52286e-162	-2.57184e-164	-7.29415e-164	5.78672e-165	-6.28935e-164	-7.70267e-163	-3.30618e-163	0
1.49482e-163	-4.18883e-164	-1.47465e-162	-3.03458e-163	1.82316e-163	2.36168e-163	1.35593e-163	-3.68349e-163	-8.81427e-163	-6.35356e-163	-9.46518e-164	2.45531e-163	-9.73594e-164	-8.58582e-164	-8.12626e-164	2.01053e-163	-6.56621e-163	-2.00799e-163	-2.72183e-163	2.55471e-163	-1.32979e-163	2.54277e-163	2.14681e-163	1.52286e-162	-2.57184e-164	-7.29415e-164	5.78672e-165	-6.28935e-164	-7.70267e-163	-3.30618e-163	0
1.49482e-163	-4.18883e-164	-1.47465e-162	-3.03458e-163	1.82316e-163	2.36168e-163	1.35593e-163	-3.68349e-163	-8.81427e-163	-6.35356e-163	-9.46518e-164	2.45531e-163	-9.73594e-164	-8.58582e-164	-8.12626e-164	2.01053e-163	-6.56621e-163	-2.00799e-163	-2.72183e-163	2.55471e-163	-1.32979e-163	2.54277e-163	2.14681e-163	1.52286e-162	-2.57184e-164	-7.29415e-164	5.78672e-165	-6.28935e-164	-7.70267e-163	-3.30618e-163	0
1.49482e-163	-4.18883e-164	-1.47465e-162	-3.03458e-163	1.82316e-163	2.36168e-163	1.35593e-163	-3.68349e-163	-8.81427e-163	-6.35356e-163	-9.46518e-164	2.45531e-163	-9.73594e-164	-8.58582e-164	-8.12626e-164	2.01053e-163	-6.56621e-163	-2.00799e-163	-2.72183e-163	2.55471e-163	-1.32979e-163	2.54277e-163	2.14681e-163	1.52286e-162	-2.57184e-164	-7.29415e-164	5.78672e-165	-6.28935e-164	-7.70267e-163	-3.30618e-163	0
1.49482e-163	-4.18883e-164	-1.47465e-162	-3.03458e-163	1.82316e-163	2.36168e-163	1.35593e-163	-3.68349e-163	-8.81427e-163	-6.35356e-163	-9.46518e-164	2.45531e-163	-9.73594e-164	-8.58582e-164	-8.12626e-164	2.01053e-163	-6.56621e-163	-2.00799e-163	-2.72183e-163	2.55471e-163	-1.32979e-163	2.54277e-163	2.14681e-163	1.52286e-162	-2.57184e-164	-7.29415e-164	5.78672e-165	-6.28935e-164	-7.70267e-163	-3.30618e-163	0
1.49482e-163	-4.18883e-164	-1.47465e-162	-3.03458e-163	1.82316e-163	2.36168e-163	1.35593e-163	-3.68349e-163	-8.81427e-163	-6.35356e-163	-9.46518e-164	2.45531e-163	-9.73594e-164	-8.58582e-164	-8.12626e-164	2.01053e-163	-6.56621e-163	-2.00799e-163	-2.72183e-163	2.55471e-163	-1.32979e-163	2.54277e-163	2.14681e-163	1.52286e-162	-2.57184e-164	-7.29415e-164	5.78672e-165	-6.28935e-164	-7.70267e-163	-3.30618e-163	0
1.49482e-163	-4.18883e-164	-1.47465e-162	-3.03458e-163	1.82316e-163	2.36168e-163	1.35593e-163	-3.68349e-163	-8.81427e-163	-6.35356e-163	-9.46518e-164	2.45531e-163	-9.73594e-164	-8.58582e-164	-8.12626e-164	2.01053e-163	-6.56621e-163	-2.00799e-163	-2.72183e-163	2.55471e-163	-1.32979e-163	2.54277e-163	2.14681e-163	1.52286e-162	-2.57184e-164	-7.29415e-164	5.78672e-165	-6.28935e-164	-7.70267e-163	-3.30618e-163	0
1.49482e-163	-4.18883e-164	-1.47465e-162	-3.03458e-163	1.82316e-163	2.36168e-163	1.35593e-163	-3.68349e-163	-8.81427e-163	-6.35356e-163	-9.46518e-164	2.45531e-163	-9.73594e-164	-8.58582e-164	-8.12626e-164	2.01053e-163	-6.56621e-163	-2.00799e-163	-2.72183e-163	2.55471e-163	-1.32979e-163	2.54277e-163	2.14681e-163	1.52286e-162	-2.57184e-164	-7.29415e-164	5.78672e-165	-6.28935e-164	-7.70267e-163	-3.30618e-163	0
1.49482e-163	-4.18883e-164	-1.47465e-162	-3.03458e-163	1.82316e-163	2.36168e-163	1.35593e-163	-3.68349e-163	-8.81427e-163	-6.35356e-163	-9.46518e-164	2.45531e-163	-9.73594e-164	-8.58582e-164	-8.12626e-164	2.01053e-163	-6.56621e-163	-2.00799e-163	-2.72183e-163	2.55471e-163	-1.32979e-163	2.54277e-163	2.14681e-163	1.52286e-162	-2.57184e-164	-7.29415e-164	5.78672e-165	-6.28935e-164	-7.70267e-163	-3.30618e-163	0
1.49482e-163	-4.18883e-164	-1.47465e-162	-3.03458e-163	1.82316e-163	2.36168e-163	1.35593e-163	-3.68349e-163	-8.81427e-163	-6.35356e-163	-9.46518e-164	2.45531e-163	-9.73594e-164	-8.58582e-164	-8.12626e-164	2.01053e-163	-6.56621e-163	-2.00799e-163	-2.72183e-163	2.55471e-163	-1.32979e-163	2.54277e-163	2.14681e-163	1.52286e-162	-2.57184e-164	-7.29415e-164	5.78672e-165	-6.28935e-164	-7.70267e-163	-3.30618e-163	0
1.49482e-163	-4.18883e-164	-1.47465e-162	-3.03458e-163	1.82316e-163	2.36168e-163	1.35593e-163	-3.68349e-163	-8.81427e-163	-6.35356e-163	-9.46518e-164	2.45531e-163	-9.73594e-164	-8.58582e-164	-8.12626e-164	2.01053e-163	-6.56621e-163	-2.00799e-163	-2.72183e-163	2.55471e-163	-1.32979e-163	2.54277e-163	2.14681e-163	1.52286e-162	-2.57184e-164	-7.29415e-164	5.78672e-165	-6.28935e-164	-7.70267e-163	-3.30618e-163	0
1.49482e-163	-4.18883e-164	-1.47465e-162	-3.03458e-163	1.82316e-163	2.36168e-163	1.35593e-163	-3.68349e-163	-8.81427e-163	-6.35356e-163	-9.46518e-164	2.45531e-163	-9.73594e-164	-8.58582e-164	-8.12626e-164	2.01053e-163	-6.56621e-163	-2.00799e-163	-2.72183e-163	2.55471e-163	-1.32979e-163	2.54277e-163	2.14681e-163	1.52286e-162	-2.57184e-164	-7.29415e-164	5.78672e-165	-6.28935e-164	-7.70267e-163	-3.30618e-163	0
1.49482e-163	-4.18883e-164	-1.47465e-162	-3.03458e-163	1.82316e-163	2.36168e-163	1.35593e-163	-3.68349e-163	-8.81427e-163	-6.35356e-163	-9.46518e-164	2.45531e-163	-9.73594e-164	-8.58582e-164	-8.12626e-164	2.01053e-163	-6.56621e-163	-2.00799e-163	-2.72183e-163	2.55471e-163	-1.32979e-163	2.54277e-163	2.14681e-163	1.52286e-162	-2.57184e-164	-7.29415e-164	5.78672e-165	-6.28935e-164	-7.70267e-163	-3.30618e-163	0
1.49482e-163	-4.18883e-164	-1.47465e-162	-3.03458e-163	1.82316e-163	2.36168e-163	1.35593e-163	-3.68349e-163	-8.81427e-163	-6.35356e-163	-9.46518e-164	2.45531e-163	-9.73594e-164	-8.58582e-164	-8.12626e-164	2.01053e-163	-6.56621e-163	-2.00799e-163	-2.72183e-163	2.55471e-163	-1.32979e-163	2.54277e-163	2.14681e-163	1.52286e-162	-2.57184e-164	-7.29415e-164	5.78672e-165	-6.28935e-164	-7.70267e-163	-3.30618e-163	0
1.49482e-163	-4.18883e-164	-1.47465e-162	-3.03458e-163	1.82316e-163	2.36168e-163	1.35593e-163	-3.68349e-163	-8.81427e-163	-6.35356e-163	-9.46518e-164	2.45531e-163	-9.73594e-164	-8.58582e-164	-8.12626e-164	2.01053e-163	-6.56621e-163	-2.00799e-163	-2.72183e-163	2.55471e-163	-1.32979e-163	2.54277e-163	2.14681e-163	1.52286e-162	-2.57184e-164	-7.29415e-164	5.78672e-165	-6.28935e-164	-7.70267e-163	-3.30618e-163	0
1.49482e-163	-4.18883e-164	-1.47465e-162	-3.03458e-163	1.82316e-163	2.36168e-163	1.35593e-163	-3.68349e-163	-8.81427e-163	-6.35356e-163	-9.46518e-164	2.45531e-163	-9.73594e-164	-8.58582e-164	-8.12626e-164	2.01053e-163	-6.56621e-163	-2.00799e-163	-2.72183e-163	2.55471e-163	-1.32979e-163	2.54277e-163	2.14681e-163	1.52286e-162	-2.57184e-164	-7.29415e-164	5.78672e-165	-6.28935e-164	-7.70267e-163	-3.30618e-163	0
1.49482e-163	-4.18883e-164	-1.47465e-162	-3.03458e-163	1.82316e-163	2.36168e-163	1.35593e-163	-3.68349e-163	-8.81427e-163	-6.35356e-163	-9.46518e-164	2.45531e-163	-9.73594e-164	-8.58582e-164	-8.12626e-164	2.01053e-163	-6.56621e-163	-2.00799e-163	-2.72183e-163	2.55471e-163	-1.32979e-163	2.54277e-163	2.14681e-163	1.52286e-162	-2.57184e-164	-7.29415e-164	5.78672e-165	-6.28935e-164	-7.70267e-163	-3.30618e-163	0
1.49482e-163	-4.18883e-164	-1.47465e-162	-3.03458e-163	1.82316e-163	2.36168e-163	1.35593e-163	-3.68349e-163	-8.81427e-163	-6.35356e-163	-9.46518e-164	2.45531e-163	-9.73594e-164	-8.58582e-164	-8.12626e-164	2.01053e-163	-6.56621e-163	-2.00799e-163	-2.72183e-163	2.55471e-163	-1.32979e-163	2.54277e-163	2.14681e-163	1.52286e-162	-2.57184e-164	-7.29415e-164	5.78672e-165	-6.28935e-164	-7.70267e-163	-3.30618e-163	0
1.49482e-163	-4.18883e-164	-1.47465e-162	-3.03458e-163	1.82316e-163	2.36168e-163	1.35593e-163	-3.68349e-163	-8.81427e-163	-6.35356e-163	-9.46518e-164	2.45531e-163	-9.73594e-164	-8.58582e-164	-8.12626e-164	2.01053e-163	-6.56621e-163	-2.00799e-163	-2.72183e-163	2.55471e-163	-1.32979e-163	2.54277e-163	2.14681e-163	1.52286e-162	-2.57184e-164	-7.29415e-164	5.78672e-165	-6.28935e-164	-7.70267e-163	-3.30618e-163	0
1.49482e-163	-4.18883e-164	-1.47465e-162	-3.03458e-163	1.82316e-163	2.36168e-163	1.35593e-163	-3.68349e-163	-8.81427e-163	-6.35356e-163	-9.46518e-164	2.45531e-163	-9.73594e-164	-8.58582e-164	-8.12626e-164	2.01053e-163	-6.56621e-163	-2.00799e-163	-2.72183e-163	2.55471e-163	-1.32979e-163	2.54277e-163	2.14681e-163	1.52286e-162	-2.57184e-164	-7.29415e-164	5.78672e-165	-6.28935e-164	-7.70267e-163	-3.30618e-163	0
1.49482e-163	-4.18883e-164	-1.47465e-162	-3.03458e-163	1.82316e-163	2.36168e-163	1.35593e-163	-3.68349e-163	-8.81427e-163	-6.35356e-163	-9.46518e-164	2.45531e-163	-9.73594e-164	-8.58582e-164	-8.12626e-164	2.01053e-163	-6.56621e-163	-2.00799e-163	-2.72183e-163	2.55471e-163	-1.32979e-163	2.54277e-163	2.14681e-163	1.52286e-162	-2.57184e-164	-7.29415e-164	5.78672e-165	-6.28935e-164	-7.70267e-163	-3.30618e-163	0
1.49482e-163	-4.18883e-164	-1.47465e-162	-3.03458e-163	1.82316e-163	2.36168e-163	1.35593e-163	-3.68349e-163	-8.81427e-163	-6.35356e-163	-9.46518e-164	2.45531e-163	-9.73594e-164	-8.58582e-164	-8.12626e-164	2.01053e-163	-6.56621e-163	-2.00799e-163	-2.72183e-163	2.55471e-163	-1.32979e-163	2.54277e-163	2.14681e-163	1.52286e-162	-2.57184e-164	-7.29415e-164	5.78672e-165	-6.28935e-164	-7.70267e-163	-3.30618e-163	0
1.49482e-163	-4.18883e-164	-1.47465e-162	-3.03458e-163	1.82316e-163	2.36168e-163	1.35593e-163	-3.68349e-163	-8.81427e-163	-6.35356e-163	-9.46518e-164	2.45531e-163	-9.73594e-164	-8.58582e-164	-8.12626e-164	2.01053e-163	-6.56621e-163	-2.00799e-163	-2.72183e-163	2.55471e-163	-1.32979e-163	2.54277e-163	2.14681e-163	1.52286e-162	-2.57184e-164	-7.29415e-164	5.78672e-165	-6.28935e-164	-7.70267e-163	-3.30618e-163	0
1.49482e-163	-4.18883e-164	-1.47465e-162	-3.03458e-163	1.82316e-163	2.36168e-163	1.35593e-163	-3.68349e-163	-8.81427e-163	-6.35356e-163	-9.46518e-164	2.45531e-163	-9.73594e-164	-8.58582e-164	-8.12626e-164	2.01053e-163	-6.56621e-163	-2.00799e-163	-2.72183e-163	2.55471e-163	-1.32979e-163	2.54277e-163	2.14681e-163	1.52286e-162	-2.57184e-164	-7.29415e-164	5.78672e-165	-6.28935e-164	-7.70267e-163	-3.30618e-163	0
[truncated: 2,031 more rows]
