# Supplementary material for: A modified shuffled frog leaping algorithm with inertia weight
Source: Sci Rep. 2024 Feb 20;14:4146. doi: 10.1038/s41598-024-51306-1 (PMC11224354; doi:10.1038/s41598-024-51306-1)
Supplement: Supplementary file 1 — Supplementary Information. [file 41598_2024_51306_MOESM1_ESM.zip › data/F1/MSFLA_Q_25.xls]

## Sheet: Sheet1
-1.05906	-0.466713	-0.924277	-0.413262	5.69693	1.69126	-3.00877	2.40643	4.93567	2.93216	-0.197583	-0.818768	1.24588	-1.35953	1.61177	1.11438	0.575897	-1.39151	0.71917	2.30567	0.871347	-3.67307	0.760577	9.51926	0.0130179	-0.355003	3.17601	-6.75606	-0.665617	-1.5307	265.622
-0.00939621	0.0162937	0.00350991	0.0169923	0.0719837	0.0386054	0.419159	0.00423085	0.474052	0.0525538	-0.166095	-0.0179085	-0.304972	0.186984	-0.0205041	0.607871	0.0496396	0.139391	0.0622083	0.189958	-0.228163	-0.064009	0.0480972	-0.0333432	0.022208	-0.133776	-0.0230732	0.00329062	0.219276	0.314207	1.2235
0.0108982	0.00771739	-0.00861001	0.0114621	-0.0316891	0.000447643	0.0643356	0.000359883	0.0216893	0.0193422	0.00215076	-0.0109144	0.0100217	0.0161544	-0.000550947	0.0182901	-0.000907603	-0.00824145	0.00483398	0.0016635	-0.01695	-0.000314651	0.00364955	-0.0200374	0.00100173	-0.049722	0.0264077	-0.0127209	0.028379	0.018806	0.0124806
0.00351258	5.04099e-05	-0.000724803	0.000997362	0.00216231	0.00127443	0.003185	-0.00096501	-0.000639898	3.16749e-06	-0.000229557	-0.000171583	0.00138578	0.000527242	0.000152143	-0.000304159	-0.000612206	0.000459372	-0.000130032	-7.98225e-05	-0.000516387	0.00103876	0.000169174	-0.000914248	-0.000753557	0.000221858	-0.000331002	0.000215553	0.000220737	-0.000254661	3.77476e-05
-0.000189322	6.14933e-05	-6.07601e-05	0.000137844	6.06264e-06	-8.16576e-06	-0.000144596	0.000390984	0.000209521	-8.96518e-05	-0.00012817	0.000289534	0.000326309	4.45262e-05	-0.000347537	5.57014e-06	9.89458e-05	-3.47108e-05	-5.45233e-05	-8.63413e-05	-0.000260967	-0.000152954	-7.63609e-05	-6.86326e-06	-1.3825e-05	-9.5692e-05	3.34796e-05	-3.21385e-05	9.57857e-06	0.000141655	7.68123e-07
-8.6234e-05	-7.96248e-08	8.36989e-06	6.60622e-07	6.38896e-06	-3.2639e-05	3.31904e-05	2.45964e-06	5.71124e-06	-1.77876e-07	1.43917e-05	1.17359e-05	-8.08702e-06	-1.685e-09	7.74389e-06	-5.29533e-07	2.5627e-07	6.34999e-07	1.0302e-05	-7.97032e-06	-5.78787e-06	4.98861e-06	2.72658e-06	-3.86213e-06	-8.9539e-06	-1.98806e-05	8.53537e-06	-4.78425e-05	-7.92675e-05	-6.19212e-06	1.96334e-08
-1.25737e-06	1.21273e-07	1.35016e-06	-1.41476e-06	5.15514e-07	-1.28886e-07	4.36914e-07	-2.3043e-06	-1.14368e-06	2.90373e-07	-6.20539e-07	-2.64356e-06	-1.13762e-07	-1.06008e-07	-4.45523e-07	1.54164e-08	-2.52721e-07	-3.86411e-07	-3.38576e-06	9.15705e-07	5.7994e-07	-7.59413e-07	-1.45596e-06	6.56258e-07	7.54288e-07	1.42457e-08	8.20757e-07	-7.88746e-07	1.04561e-06	5.14054e-07	3.9393e-11
7.8939e-09	1.55869e-07	2.13566e-07	-2.22186e-08	1.31683e-09	-2.16454e-08	-8.9036e-08	1.50559e-08	-1.64661e-07	-2.15557e-08	-5.09973e-08	-1.28502e-07	-3.27127e-08	-3.72501e-09	1.06337e-09	6.79162e-08	2.63842e-08	-1.09949e-07	1.46376e-09	1.09845e-07	-5.55026e-08	-2.10508e-08	1.85894e-08	-2.2156e-07	-1.76959e-07	-4.20856e-08	-2.97533e-09	1.64643e-08	-6.28701e-09	1.10697e-07	2.54945e-13
5.39243e-10	-6.94783e-09	9.00045e-09	-9.6824e-09	-5.76776e-10	-1.25312e-08	-8.19012e-09	2.65698e-10	8.35988e-09	2.11482e-10	3.2592e-09	-5.13085e-09	3.93926e-09	-4.37283e-09	5.50287e-09	-1.16e-09	5.38991e-09	-1.42324e-08	1.39991e-09	1.15121e-08	-3.1115e-09	-1.02745e-09	-2.83282e-09	6.71545e-09	7.63452e-09	2.78591e-09	-1.40229e-08	-1.01277e-09	-1.20243e-09	-5.09553e-09	1.34207e-15
3.07416e-10	-1.84047e-11	-4.6171e-11	-2.33685e-10	1.47066e-09	-2.83653e-10	1.89769e-12	-8.13262e-10	4.95902e-10	-1.48622e-10	3.74226e-10	-4.38137e-10	2.31824e-10	8.85894e-11	-4.56465e-10	-2.18803e-09	2.4754e-10	-1.21148e-09	1.2957e-10	-6.46036e-10	-7.56968e-10	4.0034e-10	1.34173e-10	-2.56917e-09	-2.69966e-10	-8.14756e-10	-3.78283e-10	-5.55729e-10	-1.47951e-09	2.59536e-11	2.1407e-17
1.04316e-10	-2.14669e-11	5.78834e-11	1.0423e-11	5.70865e-11	7.50918e-11	4.40704e-12	-3.66533e-11	7.42447e-13	-5.04798e-11	7.43288e-12	-5.14609e-11	1.13724e-11	-2.5214e-11	-5.20296e-12	-2.02357e-11	1.09387e-11	-5.66076e-11	-2.20294e-11	8.47831e-12	6.32277e-11	7.47168e-12	-1.99758e-10	1.13538e-10	-3.68003e-11	6.10567e-11	-3.88216e-12	-2.28157e-10	2.91354e-11	-7.76688e-13	1.50247e-19
6.13761e-12	-1.14601e-12	-1.10863e-12	3.45236e-12	8.51164e-13	1.27456e-12	-4.32687e-12	5.04294e-13	-3.71932e-13	2.06169e-12	1.54654e-11	-1.39125e-12	-1.77926e-11	-1.12991e-11	3.33218e-12	-2.08035e-11	-7.55244e-13	-2.81583e-12	3.8503e-13	2.69984e-12	-1.00365e-12	3.98627e-13	-1.99784e-12	4.80254e-12	1.43014e-12	1.67238e-12	6.33726e-12	2.18692e-12	9.9945e-12	-5.50865e-12	1.43127e-21
-1.72063e-13	-2.93422e-13	7.55772e-15	-1.81719e-13	-1.07207e-12	8.02452e-14	-5.97915e-13	-1.1106e-13	6.9301e-14	-2.16519e-13	-1.00583e-14	4.43615e-14	2.80631e-13	-1.22892e-13	8.1263e-14	-2.77702e-14	6.98788e-13	2.37304e-14	3.32901e-13	1.39776e-13	-1.5985e-13	-1.01182e-12	2.39405e-13	-2.12119e-13	-1.8677e-13	1.25091e-14	3.72698e-12	4.86936e-13	1.12491e-13	1.73811e-13	1.78056e-23
1.27521e-14	1.12134e-14	3.30756e-15	-1.0329e-14	-1.37845e-13	5.38566e-15	6.16627e-16	-5.13261e-14	-3.26767e-15	1.38235e-14	-8.62679e-15	1.69828e-14	-2.81661e-16	7.56424e-15	4.79731e-15	-1.9068e-15	-3.11934e-14	4.64948e-14	-3.47051e-15	3.05587e-14	1.07781e-14	-8.67384e-17	-1.34792e-14	1.62143e-14	2.07941e-14	5.6067e-15	-7.66649e-15	6.49075e-15	-7.84208e-17	-2.21505e-14	2.84164e-26
-1.19561e-14	4.54576e-15	-4.51453e-15	-1.83694e-15	-7.75131e-15	-5.36395e-15	-2.59538e-16	6.81197e-15	3.78631e-15	-8.53693e-17	1.63075e-15	-1.7928e-16	-2.84933e-15	8.16291e-15	2.20541e-15	-1.20855e-14	8.0301e-15	3.10605e-15	1.19372e-17	-5.10335e-16	-5.37153e-16	-7.93491e-16	2.16468e-16	-4.88192e-15	-3.36807e-16	4.60602e-16	2.68241e-15	-8.0694e-16	-1.83559e-17	7.76932e-16	6.73366e-28
1.17659e-16	-7.19344e-16	1.19771e-16	-1.9829e-16	1.36622e-16	2.32546e-16	-7.51114e-16	3.64421e-16	1.12434e-16	1.02498e-17	-3.33688e-16	-1.0702e-15	-6.699e-18	9.73939e-17	7.55751e-17	3.10453e-16	8.11666e-16	-7.66807e-17	-1.24777e-15	-8.8983e-16	-2.52366e-16	-9.29529e-17	4.44872e-16	-4.11643e-17	4.18242e-18	-1.83492e-18	5.25424e-17	1.01821e-16	-1.44991e-16	-3.06796e-17	6.05619e-30
8.8045e-18	2.96746e-17	-6.34955e-17	-2.22937e-17	-4.55126e-17	-1.34576e-16	-6.64584e-17	-1.91816e-17	-3.16728e-17	-1.22529e-17	-4.9734e-17	2.59808e-16	-6.75347e-18	6.26409e-17	-8.09042e-18	1.09977e-17	9.03611e-18	-5.88586e-17	2.62588e-17	3.95146e-17	3.22647e-17	7.09344e-18	4.9274e-17	1.67238e-16	3.91356e-17	3.05143e-17	4.22613e-17	-7.57027e-18	-6.86843e-18	4.68382e-18	1.47397e-31
4.78772e-19	1.05572e-17	5.78092e-18	-2.90443e-18	-1.13368e-18	-2.29099e-19	-6.0905e-19	-3.28247e-19	1.28703e-18	-1.95111e-19	2.53112e-18	-1.66034e-18	-2.74901e-18	-1.01727e-18	-6.93179e-18	-2.81641e-18	1.46175e-18	-3.97834e-19	-6.02147e-18	3.62517e-19	2.59892e-19	8.88135e-19	1.39542e-17	-9.31831e-19	1.97088e-18	2.75342e-19	-1.46677e-18	-6.33974e-19	9.94107e-20	1.38685e-19	4.72458e-34
8.02242e-20	8.85644e-20	5.76865e-20	2.42984e-20	-1.75645e-19	3.68787e-19	-6.68553e-20	-1.77979e-19	-1.39105e-19	2.70412e-19	2.43102e-20	-1.88714e-19	4.10979e-19	-1.24145e-19	-3.28809e-19	-9.08512e-21	5.44132e-19	-3.0745e-20	8.12042e-20	6.24547e-19	-6.63604e-20	1.4933e-19	-2.86336e-19	-1.77102e-18	3.36814e-19	3.7236e-19	2.19102e-20	2.02568e-19	-5.62638e-19	-9.86252e-19	6.16413e-36
1.75963e-20	-5.7789e-21	-8.14482e-21	-3.45772e-21	-4.76724e-22	-6.49477e-21	-3.42261e-21	-1.47007e-20	4.79854e-21	3.676e-20	6.64296e-20	2.00791e-20	1.04616e-20	5.85572e-21	6.9463e-22	1.04393e-20	3.2593e-22	-1.54701e-21	3.84217e-20	4.37682e-21	-2.07598e-21	3.79815e-21	2.05516e-20	6.94529e-22	7.73714e-21	7.97796e-20	-5.97276e-21	3.40018e-20	-5.89519e-20	-9.54084e-20	2.92691e-38
-5.31487e-21	2.85289e-23	-7.10827e-22	-2.86399e-21	9.07894e-22	8.65045e-22	3.33521e-22	-8.6199e-22	5.88872e-22	1.19532e-22	3.6765e-21	4.22592e-22	-2.04412e-22	-2.31173e-22	1.76422e-21	2.61364e-22	-5.93637e-21	6.78127e-22	6.12254e-22	-6.19722e-22	2.82778e-22	3.23736e-21	-1.8715e-21	5.21011e-22	-2.72701e-21	-2.11677e-21	-2.47198e-21	1.02231e-21	-2.12458e-21	1.11666e-21	1.32343e-40
-1.77382e-22	1.75631e-22	1.89032e-23	-2.27277e-22	-2.1377e-23	2.13489e-22	-1.75754e-22	1.52312e-23	-1.53423e-22	-1.72836e-22	5.00662e-22	3.69219e-22	6.98154e-23	4.84762e-23	5.48221e-22	-7.34114e-23	-4.34654e-23	4.25489e-23	-5.22626e-22	3.15273e-24	-1.96145e-22	6.0205e-23	-2.33918e-23	4.30767e-23	-2.38978e-23	2.77668e-22	-5.86352e-23	6.12275e-23	2.63141e-23	1.56183e-22	1.37633e-42
-8.81777e-23	-4.61573e-23	6.36619e-23	-8.83252e-23	1.81854e-23	-9.48787e-24	4.37516e-23	4.86121e-24	1.60141e-24	-2.80523e-23	-3.05854e-24	3.66319e-23	-2.44727e-23	9.2675e-24	8.12832e-24	-1.29963e-23	5.39133e-23	-3.92244e-24	-1.20318e-24	1.49366e-23	-2.56887e-23	-1.97873e-23	3.02876e-23	-3.4173e-24	5.62884e-24	-2.64616e-23	2.3548e-24	5.23882e-24	3.88981e-24	1.49569e-23	3.33098e-44
-1.51688e-25	3.9465e-25	1.52268e-25	8.00071e-25	-4.93903e-26	-7.63213e-26	2.53039e-25	3.27508e-24	4.24663e-25	1.29553e-26	3.98046e-25	-9.88611e-25	-7.10123e-26	1.19161e-24	-3.62534e-25	1.5364e-24	-1.68455e-24	2.00681e-24	2.92845e-24	-2.74816e-25	5.22081e-25	-1.22434e-26	-1.70979e-24	-7.71036e-25	6.21695e-25	2.8267e-24	-1.20339e-26	-1.7477e-24	3.83657e-26	1.35436e-24	4.94478e-47
-2.91555e-26	9.35373e-26	7.52658e-26	7.09227e-26	-2.37951e-26	9.72637e-25	-3.9781e-27	2.79203e-27	-2.92487e-26	5.64105e-30	2.29569e-25	-3.70607e-25	-1.66268e-25	-1.19457e-25	4.0193e-26	-2.77138e-25	7.04978e-27	-3.47362e-26	-3.86466e-26	-2.83103e-25	-5.02115e-26	-2.72945e-26	-5.20192e-26	-9.13397e-27	-1.56862e-25	4.44e-26	7.03918e-26	-7.98249e-26	-1.89448e-26	-2.0608e-25	1.44784e-48
5.11507e-27	-6.56542e-26	-1.83491e-27	2.31401e-27	-4.66574e-26	-2.04084e-27	8.65238e-27	-4.13632e-28	-2.12634e-26	-6.04934e-27	4.17935e-26	-1.48348e-26	7.62795e-27	4.84124e-28	3.12675e-26	3.68419e-26	-1.01299e-26	1.29435e-26	4.19428e-27	8.20016e-29	-2.98007e-27	1.80946e-26	5.97427e-27	-7.25303e-27	2.10625e-27	-2.16492e-26	-1.06131e-26	-2.33945e-26	5.72982e-27	1.42097e-26	1.35305e-50
1.95276e-27	2.84654e-27	3.2885e-28	-5.16981e-28	-2.43545e-28	3.63857e-28	-5.81251e-29	6.71817e-28	1.24446e-27	5.0602e-29	3.21175e-28	3.37095e-29	-1.57652e-27	-4.39248e-28	1.08657e-27	3.11726e-27	-7.57989e-28	3.4646e-27	1.40191e-29	3.89639e-28	-7.27388e-28	-1.40904e-27	1.00215e-27	-1.80109e-27	-5.28871e-28	-3.00713e-27	4.63899e-28	-1.5358e-27	-1.24284e-28	2.04186e-28	5.96161e-53
1.34877e-28	7.65666e-29	-1.13941e-28	1.0363e-28	5.59045e-29	2.40515e-28	-1.71207e-28	-1.37707e-29	-3.256e-28	1.17872e-29	-3.98239e-29	1.63801e-28	-5.35402e-29	-1.1268e-29	3.65458e-29	-2.2847e-29	-1.35599e-28	2.14634e-28	-3.74259e-29	7.00345e-29	3.21345e-28	-1.34194e-28	-5.99837e-29	-5.33691e-29	-7.94142e-29	-5.13724e-29	4.58458e-29	-4.55688e-29	3.97613e-29	-9.57799e-31	4.90855e-55
-7.97529e-30	1.90133e-30	9.01284e-31	-5.13376e-30	-6.89346e-30	-2.66593e-29	-4.22644e-29	4.38741e-30	4.96478e-30	2.60168e-29	-2.25196e-30	-3.0924e-30	-1.58773e-29	-6.49736e-30	-8.18742e-30	-2.1822e-30	8.03462e-30	-9.38262e-31	2.98075e-29	-1.00988e-29	-6.16634e-30	-5.35328e-30	-2.84823e-30	5.83906e-30	-1.89848e-30	-4.20877e-30	6.63064e-31	-9.06456e-31	3.02812e-30	-2.1682e-30	4.94166e-57
-3.22838e-32	4.6953e-31	-3.66113e-31	-3.45933e-30	-1.22526e-30	1.91442e-31	1.57457e-31	1.63185e-30	-5.85889e-32	-4.49251e-31	3.45407e-32	3.72672e-31	6.73271e-31	1.13572e-32	-2.12629e-31	4.23203e-31	6.19054e-31	3.37294e-31	-1.07206e-30	1.23286e-30	2.15103e-31	-1.17721e-31	8.26706e-31	3.56023e-31	2.97618e-31	-1.46136e-31	2.93787e-32	-4.79035e-31	9.70181e-31	8.74583e-31	2.36542e-59
1.20048e-32	1.7155e-34	-7.39979e-34	-4.71127e-32	-1.85665e-32	3.09505e-32	1.36633e-31	3.12568e-33	1.53388e-31	4.98524e-32	-1.28341e-32	6.02093e-33	-8.38114e-32	2.30872e-32	-4.70525e-33	2.01137e-33	2.79367e-33	-1.42583e-31	-7.55781e-32	4.08863e-32	4.52699e-32	3.70239e-32	1.12076e-31	-1.06637e-32	2.56142e-31	-5.15035e-32	5.14375e-31	-2.27295e-32	-8.86099e-33	-4.26465e-32	4.35216e-61
2.46771e-34	-4.9623e-34	1.69562e-33	1.12977e-33	-2.53318e-33	-1.52126e-32	7.80691e-33	8.17562e-33	-3.05639e-33	5.06924e-34	-1.55098e-33	5.51185e-34	1.5252e-33	6.91715e-34	-3.85848e-33	-1.95926e-32	-1.48283e-33	1.42355e-33	-6.52518e-33	-6.75765e-33	3.13188e-32	8.53769e-33	-3.07201e-33	4.77168e-33	-9.88417e-33	-1.15881e-33	-1.40884e-32	-1.26432e-32	-3.07504e-33	-4.2756e-34	2.4294e-63
-8.77458e-34	-1.2999e-33	2.36473e-34	6.74504e-35	9.696e-35	2.79235e-33	1.69759e-33	3.66377e-34	4.11846e-34	8.33351e-34	9.31426e-34	-3.33891e-35	-4.5219e-34	-3.82655e-34	9.94306e-35	-1.0771e-34	-2.45768e-34	-4.9182e-34	-7.63629e-34	-7.07508e-34	7.70851e-35	-3.5843e-34	6.93685e-36	2.21642e-34	1.5051e-35	4.36571e-34	-8.49419e-34	1.20402e-33	-1.64434e-34	1.27145e-33	2.10231e-65
1.87479e-35	4.15411e-36	-1.3734e-35	-1.77837e-35	4.55288e-34	-1.18924e-34	-1.35749e-35	-4.39267e-35	-1.06202e-34	-5.62905e-35	8.20423e-36	-1.14273e-35	1.66861e-36	5.01573e-35	5.38109e-35	9.80932e-36	5.52314e-35	2.7045e-34	-2.27969e-35	-4.07291e-34	-8.37216e-35	-9.24797e-35	-1.65383e-35	-1.71905e-34	4.52246e-37	-2.87872e-35	-1.01103e-34	-1.45934e-34	-1.33508e-35	1.52732e-34	5.88412e-67
-4.37557e-37	3.32671e-37	9.63204e-36	9.96788e-37	-4.91119e-37	1.18149e-35	-2.35687e-36	-7.42487e-36	-2.88032e-37	-1.27031e-35	7.6906e-36	-6.70624e-37	6.05321e-36	-2.82459e-36	4.58668e-36	1.561e-36	6.17799e-36	-4.19576e-38	-1.27314e-36	5.90336e-37	-9.16786e-36	-2.30643e-36	1.7301e-36	-8.2049e-36	2.57154e-36	7.22946e-37	-6.25574e-36	1.12108e-35	-7.09805e-36	-2.61743e-36	1.01273e-69
-2.3583e-36	3.03372e-37	6.26208e-37	-1.30334e-37	-3.48141e-36	6.00715e-37	1.80931e-37	1.33371e-37	-1.90566e-37	1.76372e-37	2.69543e-37	2.05391e-37	2.71787e-37	7.64431e-37	6.80264e-39	-4.04e-37	6.76763e-37	7.0552e-37	1.07857e-36	1.72998e-37	1.07225e-37	-3.56309e-37	1.43271e-38	4.89719e-37	-1.38712e-38	7.38972e-39	1.18804e-36	-1.50141e-37	-1.18836e-36	3.72704e-37	2.51109e-71
1.98777e-37	-3.77686e-38	5.73757e-38	7.38683e-39	-7.86988e-39	-5.28996e-40	2.16373e-38	6.15422e-39	-2.74051e-39	-8.43009e-39	5.07015e-39	3.53951e-39	3.07293e-38	9.38468e-39	-1.95446e-37	-7.62722e-38	-1.26143e-38	-4.18667e-39	-7.79219e-38	-2.33984e-39	3.43811e-39	-5.436e-39	1.97665e-39	-1.17438e-37	1.07385e-38	-6.14401e-38	9.15131e-39	-1.79621e-37	-1.27859e-38	6.767e-39	1.46557e-73
1.68654e-39	9.86495e-40	-6.59186e-40	-7.53273e-39	9.12257e-39	-2.50057e-40	-5.92407e-39	2.98419e-39	2.7761e-39	-2.04745e-40	-3.67428e-39	-8.92092e-40	1.02057e-41	-3.70438e-39	7.19667e-39	2.89021e-40	8.96336e-40	-1.39414e-39	-5.57797e-39	-1.83297e-39	-5.61849e-39	-1.35031e-39	-7.63568e-39	-2.92817e-40	-1.9355e-41	1.33632e-39	6.41293e-39	7.54579e-40	2.40862e-39	-1.76169e-39	4.57308e-76
-1.33758e-40	-1.83274e-39	1.25555e-40	-1.75806e-40	-6.03659e-41	2.69594e-40	-1.33583e-39	3.59302e-40	-1.91238e-40	-3.95055e-40	6.25688e-40	-5.77205e-40	-5.69845e-41	3.41984e-40	-6.19051e-41	-1.73802e-41	9.95179e-40	3.41892e-40	-5.56302e-40	-1.45588e-40	-8.26327e-40	2.45478e-40	2.5162e-40	-2.29856e-39	-3.13908e-41	2.44723e-42	-4.00134e-42	-3.72837e-41	3.91129e-41	-1.77112e-40	1.40179e-77
-1.45713e-42	1.71825e-41	1.84818e-41	-6.61254e-41	-7.8847e-42	-2.54974e-42	-2.15008e-41	-9.98287e-41	3.93417e-41	1.33427e-42	-3.32142e-43	3.24815e-42	-7.5324e-41	-2.1604e-41	-5.17549e-43	6.11393e-42	1.83047e-41	-3.86739e-42	1.72024e-41	9.38621e-42	5.32486e-41	4.66885e-42	-5.59583e-43	1.95468e-41	-2.24626e-41	-7.61972e-41	3.1436e-41	2.2791e-42	-2.91286e-41	-1.3422e-41	3.55528e-80
-1.56567e-42	1.21651e-42	-8.7161e-44	-9.51966e-44	-4.85838e-42	-1.16954e-41	2.18246e-42	-7.10661e-43	-6.2869e-42	1.07897e-42	-6.94591e-43	1.66918e-43	3.27936e-43	4.06926e-43	2.33021e-44	2.58696e-43	3.34599e-42	5.42125e-42	6.16783e-43	-2.00112e-42	-1.14584e-42	-1.06418e-42	7.73012e-44	-4.48909e-43	3.07076e-43	3.71862e-43	1.41267e-41	-7.74226e-43	-1.64015e-42	8.10124e-42	5.27484e-82
6.12358e-43	-4.36219e-44	-6.00979e-44	8.39503e-44	-6.11575e-44	-4.83617e-44	-9.09129e-44	7.10516e-43	4.03385e-44	-1.73466e-43	-3.02446e-43	1.25584e-42	-2.95742e-43	6.26901e-45	-2.61295e-43	-3.12208e-43	6.03468e-43	5.30993e-44	1.68458e-44	-3.19934e-43	-1.21468e-43	1.58715e-42	2.65696e-43	-1.97799e-44	-1.61487e-44	-7.47025e-44	-4.99209e-44	1.18131e-44	-2.38733e-45	-5.10069e-44	5.9458e-84
-2.68797e-45	-1.2964e-44	-9.60156e-45	2.93688e-44	-5.72229e-45	-1.39849e-44	2.36891e-45	1.78092e-45	2.39573e-44	-4.82289e-44	-5.10027e-44	4.40414e-45	8.58569e-44	-2.80531e-44	4.71555e-45	-8.34533e-45	1.0545e-44	-7.70756e-44	-5.31486e-44	5.59728e-44	2.78682e-44	5.17113e-45	-1.59691e-44	2.49088e-44	5.86602e-45	-1.81285e-45	-2.19349e-44	3.61676e-44	-1.08295e-43	-5.74135e-44	4.56774e-86
-7.71761e-45	-3.58641e-46	1.59297e-45	-4.99828e-45	3.73237e-46	6.46411e-46	-5.5246e-46	-4.17137e-45	-2.79428e-46	-2.4182e-45	-5.36156e-45	-2.00226e-45	-2.15955e-45	-1.38723e-46	-3.7181e-45	2.51006e-47	8.08438e-46	1.79723e-45	5.43681e-46	-7.321e-46	-7.09171e-45	3.46217e-45	2.7635e-45	1.90972e-46	1.4538e-46	4.20297e-46	2.81569e-46	3.64056e-47	3.24429e-45	5.87966e-46	2.48479e-88
3.52892e-47	2.21738e-46	-2.66411e-46	-2.1096e-46	3.49854e-46	2.01127e-46	3.55213e-46	-4.92266e-47	-8.2679e-47	8.09236e-47	3.07e-47	-1.06612e-46	-1.16647e-46	8.08621e-47	-1.89836e-46	1.17107e-46	-7.59534e-48	-1.38395e-47	-9.27221e-47	4.86839e-47	-5.51258e-46	3.72719e-46	2.7478e-47	1.38166e-46	-3.3131e-47	-7.07349e-47	-3.18177e-46	6.17289e-48	3.53211e-47	5.95919e-47	1.13897e-90
6.80416e-48	3.40994e-48	4.40698e-49	-1.05472e-46	-2.6903e-48	-4.43546e-48	6.36164e-50	-2.0433e-48	-4.90621e-48	-9.84125e-48	-5.19137e-47	4.80474e-48	-5.54486e-48	2.54214e-48	5.15099e-48	-5.4467e-48	8.69076e-48	-2.08596e-47	3.73051e-47	-8.72892e-48	-3.17828e-47	-1.56822e-49	-2.57143e-48	3.34585e-48	2.08211e-48	-5.78278e-48	1.49087e-47	7.19658e-50	1.73637e-48	-5.67865e-48	1.74478e-92
-3.63856e-49	-8.0593e-49	-3.54751e-49	1.00972e-47	-2.60908e-49	-1.44112e-48	1.89979e-49	5.33298e-49	4.46695e-49	-6.99509e-49	-2.87664e-49	3.563e-48	1.4956e-50	6.47337e-49	5.43159e-48	-1.80964e-48	8.01348e-49	3.729e-49	6.14542e-49	-4.33079e-50	-3.58793e-49	7.95586e-50	-1.04235e-48	1.27475e-48	9.26174e-49	9.85178e-49	-6.16817e-50	-1.05151e-48	5.93237e-49	8.42539e-49	1.59996e-94
-4.63493e-50	-3.57455e-49	1.78908e-49	5.23161e-50	3.51292e-49	5.47566e-50	-1.07395e-49	-4.1622e-50	-1.26874e-49	-1.87473e-49	-3.32503e-49	5.32155e-50	-5.64936e-50	8.39486e-50	3.57694e-49	1.07678e-49	3.9887e-51	-4.71013e-50	1.47825e-50	1.01888e-49	5.14993e-49	1.72186e-49	8.51644e-50	-6.34234e-50	2.40821e-49	-1.00065e-49	-1.62349e-49	5.27358e-50	7.91019e-51	4.23804e-50	1.03673e-96
2.82489e-50	6.21568e-51	5.6662e-51	-2.46526e-51	1.57015e-50	-5.80368e-51	2.45355e-51	-9.85971e-51	1.55781e-50	-2.96944e-50	1.45293e-50	-2.70306e-50	1.77172e-51	9.9867e-51	-5.47891e-51	1.5908e-50	4.35667e-50	7.48765e-51	-2.20007e-50	7.54116e-51	-1.36866e-50	5.11505e-51	-2.28883e-50	2.22764e-51	-6.31366e-51	1.23411e-50	-2.2421e-50	-2.74717e-51	2.09754e-51	2.15173e-51	7.65921e-99
-1.40454e-51	-4.92004e-52	-3.71701e-51	-5.75181e-51	-5.9788e-52	-7.20941e-51	-4.33076e-52	-2.237e-51	2.7893e-51	4.80116e-51	-3.04028e-52	-3.33974e-51	-1.10797e-51	-4.10663e-52	4.54493e-52	6.41165e-52	-3.13063e-52	8.83106e-52	-1.29917e-51	-2.22119e-53	-1.15099e-51	5.15438e-53	-1.4015e-51	7.59965e-52	-4.28251e-52	7.67787e-52	-4.31781e-52	-4.14404e-52	4.40802e-52	-4.9241e-52	1.58734e-100
3.79257e-52	2.11089e-52	-1.93451e-52	7.43232e-53	5.94768e-53	2.96771e-52	-2.80539e-53	6.57761e-53	-7.44388e-53	2.9157e-52	-2.73962e-53	5.20854e-53	6.92148e-53	1.29832e-52	3.66687e-54	2.45583e-53	6.99065e-53	1.19464e-52	-2.51266e-52	8.75445e-53	-6.34337e-53	9.72854e-53	-1.18604e-52	3.47194e-53	-4.16209e-53	1.90155e-52	-6.78671e-53	-7.23931e-53	2.62787e-53	-1.12569e-55	6.11493e-103
-2.34232e-53	-9.88039e-54	1.6118e-53	-1.47159e-55	-1.9816e-53	1.92706e-54	5.64778e-54	-5.13536e-55	-9.79511e-55	-6.74525e-54	-2.14449e-53	7.20442e-54	1.27203e-54	1.47581e-54	4.9491e-54	-1.25408e-54	-2.28067e-53	1.07573e-53	3.01475e-55	-9.5608e-56	-1.87709e-55	-4.56353e-54	2.04919e-54	1.01275e-54	-6.05379e-54	1.32366e-53	1.09647e-54	-1.48257e-55	7.86932e-54	5.1807e-55	2.86006e-105
-2.18413e-56	-2.62667e-55	-3.58144e-54	6.20293e-55	-1.65799e-55	8.98164e-55	1.155e-54	-7.06858e-55	-2.52627e-55	-6.97912e-55	-2.86248e-55	1.26937e-55	1.46772e-54	-1.435e-54	-2.79014e-55	-2.68881e-56	-1.78725e-54	4.03212e-55	-6.4677e-56	-2.4098e-55	-1.00727e-55	-1.19245e-55	8.77177e-57	-1.73213e-54	-2.87875e-54	-4.603e-55	1.5574e-56	2.36083e-54	-7.58266e-56	-9.37369e-55	4.22909e-107
-2.67084e-56	-1.51029e-57	-3.68291e-56	2.06101e-56	-1.05637e-56	-2.30367e-55	-2.8309e-56	-1.91876e-55	-1.20894e-55	4.82426e-56	-3.18303e-56	8.23813e-57	-7.61189e-56	-1.01571e-55	-7.24212e-57	1.59664e-55	3.3677e-56	-2.05948e-56	1.76049e-55	-3.11182e-55	1.17368e-55	7.12433e-57	-3.9874e-57	4.84858e-56	-8.98794e-57	-9.44119e-56	-9.76232e-58	-2.34897e-56	1.66312e-55	8.73355e-56	3.43387e-109
1.06919e-56	-1.67845e-57	-2.5088e-57	-6.72153e-59	-1.36285e-56	-4.02043e-58	4.51313e-57	-1.54625e-57	1.80264e-57	-4.74989e-57	1.50463e-57	-5.37746e-58	-2.42035e-56	-2.03185e-57	2.06217e-57	6.45056e-58	9.08996e-57	3.14456e-56	-1.41859e-56	7.79316e-57	-1.80146e-57	7.96466e-57	3.1769e-57	-5.149e-57	-7.43187e-58	-3.90716e-56	-1.127e-57	8.63331e-57	-2.30895e-58	2.88268e-57	4.00309e-111
5.6068e-58	-3.49122e-58	-1.94258e-58	9.59204e-60	-2.61501e-57	-1.73878e-57	1.08385e-59	1.7889e-58	7.75957e-58	-8.17429e-58	-1.88875e-59	4.13237e-58	5.6238e-58	-7.90427e-59	5.22457e-58	1.69506e-58	1.78451e-57	2.66156e-58	-3.98186e-58	-2.92023e-58	1.35544e-58	-3.55475e-57	6.15657e-59	-3.63603e-57	2.92199e-58	2.2269e-57	-4.05056e-58	2.75652e-58	8.9301e-58	-1.64207e-57	5.05901e-113
2.67664e-60	6.49716e-59	2.70953e-59	-2.66361e-58	-1.84207e-58	-1.01662e-58	5.13797e-60	1.0785e-58	7.96819e-60	2.89687e-58	-5.96695e-60	-9.35655e-59	-8.49578e-60	-9.4326e-59	-6.5521e-60	1.01709e-58	1.05697e-58	6.54565e-60	-1.44821e-59	1.8745e-58	3.68933e-59	-6.51936e-59	-3.00026e-58	3.63951e-58	-1.69382e-59	-9.07834e-59	-4.5413e-60	-4.1093e-59	5.19201e-59	-5.12881e-60	5.31575e-115
-6.04121e-61	1.83534e-60	-4.14285e-60	-1.56848e-60	8.59874e-60	5.20646e-60	-6.48535e-60	-3.7786e-60	2.27037e-60	-2.69098e-61	-1.97318e-59	6.88444e-60	1.40889e-60	-2.86546e-60	-3.48221e-61	1.75758e-59	-4.42e-60	-1.03471e-60	2.03471e-61	-2.24284e-60	6.34353e-60	2.71175e-60	-9.64647e-62	7.10108e-60	2.92856e-60	1.04793e-59	-1.43793e-60	2.41355e-61	-5.27324e-61	1.36021e-60	1.18829e-117
9.07523e-61	4.1786e-61	-6.481e-61	-7.85268e-62	-1.8277e-61	6.77584e-62	3.75457e-61	3.33123e-62	2.2107e-61	5.51855e-62	5.41481e-62	-1.14859e-61	1.25966e-61	4.83483e-61	-3.42302e-61	2.92707e-61	-4.17609e-61	6.63619e-61	5.94994e-62	1.89359e-61	1.0446e-60	-2.54797e-61	1.17711e-61	5.10161e-61	-1.45179e-60	3.78413e-62	-1.67493e-61	-1.70787e-61	-8.71725e-62	-4.33098e-61	6.57093e-120
-5.2596e-63	1.57021e-61	7.01981e-63	-4.44268e-62	-1.72756e-62	-1.32311e-61	-6.40701e-62	-1.22711e-63	-3.69172e-62	-5.14239e-63	-2.03429e-62	1.74907e-62	-3.15611e-62	-1.40568e-62	1.33857e-62	1.5256e-61	3.05957e-62	1.31671e-62	-2.43243e-62	1.77606e-62	6.38809e-63	3.9807e-63	3.44876e-62	7.38106e-62	-1.25909e-62	-6.20388e-62	6.01467e-63	-3.32845e-64	1.55184e-61	7.5906e-62	1.17972e-121
5.45671e-63	2.58355e-64	1.11734e-64	4.79035e-63	-6.74112e-65	2.88155e-63	4.34338e-63	-1.21286e-63	-1.85136e-63	6.43345e-64	3.99754e-64	-5.33769e-65	-7.13734e-64	3.13042e-63	4.44787e-64	-6.06518e-64	7.58497e-64	1.53716e-63	4.66358e-63	-2.82469e-63	-7.3519e-63	-4.32919e-64	1.96463e-63	1.15808e-62	4.34121e-64	-7.13031e-64	-1.1795e-62	-2.66304e-63	2.31993e-63	-2.63196e-63	4.80424e-124
-1.79103e-64	-5.63189e-65	5.47602e-65	-6.07738e-65	-4.70831e-64	9.82937e-65	-2.68295e-64	-5.03217e-66	-2.25544e-64	-5.11546e-64	-1.82327e-64	4.04623e-64	4.33794e-64	-5.68917e-65	-8.15502e-65	-1.30399e-63	-9.2404e-66	2.48973e-64	3.8283e-65	-2.79481e-65	1.9772e-64	9.25245e-65	-2.65802e-63	3.10185e-64	4.47231e-64	-9.87986e-66	8.6382e-64	-6.24908e-66	-9.75154e-64	-8.31942e-66	1.19238e-125
9.04237e-66	1.04388e-65	3.1485e-65	-4.05169e-66	-1.55055e-67	1.9266e-65	1.33401e-66	-3.05389e-65	4.63314e-67	-3.16428e-65	7.7411e-66	2.09381e-65	-7.08802e-65	8.24087e-66	-3.27057e-66	-3.15008e-67	-9.46278e-66	-2.31307e-65	2.05784e-65	1.30529e-64	6.86084e-65	6.52789e-66	3.79183e-65	-8.8324e-69	-6.20305e-66	-1.08107e-65	9.36548e-66	-2.99598e-65	5.47094e-68	-1.47686e-65	3.47386e-128
-4.18232e-67	-7.79052e-66	-4.61435e-67	-8.4105e-66	1.62255e-67	-1.05833e-66	8.94479e-66	-1.90483e-68	-3.677e-66	1.42241e-66	-5.92789e-67	-3.23351e-66	-4.38745e-66	-2.89314e-67	8.29269e-66	-1.13047e-67	-2.77266e-66	3.48272e-67	-3.81806e-68	-1.32315e-66	9.51125e-66	-1.68269e-65	-8.68945e-67	-5.90994e-67	-6.78569e-67	5.01264e-66	-3.38273e-66	2.35645e-66	-7.16032e-66	-1.25207e-66	8.07132e-130
2.17891e-67	-6.50822e-68	8.62198e-68	-3.23889e-67	5.51636e-67	-2.88407e-67	6.55115e-68	-1.22921e-68	6.99388e-68	-1.15835e-68	-9.35746e-68	-1.53306e-67	1.46556e-67	3.42814e-67	2.39139e-68	7.62034e-68	1.06248e-66	1.17106e-68	-1.39951e-68	-5.65763e-67	2.5855e-67	-1.0669e-67	1.39303e-67	4.94709e-67	1.22632e-69	7.28602e-68	2.82991e-67	8.43369e-68	1.43017e-67	-6.43239e-68	2.64739e-132
2.16822e-68	-2.97048e-68	-8.64764e-68	1.11354e-68	1.29833e-68	-2.04019e-69	8.98292e-69	-3.62697e-68	-9.81346e-68	-2.39577e-68	-8.50719e-69	-1.56284e-70	3.97975e-69	-2.27657e-68	1.01811e-68	1.89444e-67	4.03267e-68	-1.91476e-68	-6.02696e-69	8.96809e-69	2.75838e-68	4.6198e-68	1.46127e-69	1.6426e-68	2.03578e-68	4.58983e-69	-4.37272e-70	6.58011e-68	-1.11348e-68	4.60181e-69	6.75144e-134
-2.71977e-71	3.47198e-69	-3.97689e-69	1.62737e-69	-1.59206e-69	-1.67705e-71	5.88502e-69	-1.879e-71	-3.07085e-70	4.8649e-69	3.65224e-69	5.84856e-70	1.12639e-69	1.165e-68	-1.01954e-69	6.11088e-69	-1.92259e-69	1.31244e-70	3.62186e-69	4.08081e-69	2.09207e-69	8.59254e-69	6.53989e-71	1.45974e-69	1.28379e-70	-3.85561e-69	1.84233e-70	-6.47467e-69	-3.39109e-69	1.84714e-69	4.66083e-136
-8.44679e-72	-1.14421e-71	-5.51381e-71	2.18373e-71	2.15501e-70	1.03898e-70	-6.68118e-71	9.92326e-71	-2.6617e-71	-2.4238e-70	-1.32311e-70	-1.64023e-70	3.07599e-70	-8.16928e-71	1.98397e-70	-1.14937e-69	-6.96069e-71	-4.7759e-70	-5.58529e-71	-2.16131e-70	-1.61471e-71	-2.05043e-72	-2.14568e-70	-1.16659e-70	3.04195e-70	5.21137e-70	-1.01566e-69	-1.25028e-70	-4.91296e-70	1.19645e-70	3.65051e-138
7.90371e-71	5.98579e-72	-2.95912e-72	-6.83103e-72	-2.91446e-71	6.2867e-75	1.90351e-71	5.72057e-72	-4.04296e-73	2.70093e-71	3.1442e-73	-1.87692e-71	3.06935e-73	8.72171e-72	1.34923e-71	7.30678e-72	3.42868e-71	-1.36514e-72	2.44709e-71	-3.57488e-71	-6.54052e-72	-7.39167e-72	2.5199e-72	3.65928e-72	-1.18878e-71	-2.52445e-72	8.78518e-75	-1.48416e-71	-3.38605e-71	-3.34772e-72	1.36733e-140
-4.66862e-72	-2.91293e-72	-1.71983e-72	-1.67837e-72	-1.27574e-72	1.38377e-72	5.59975e-73	1.72909e-72	-4.88766e-73	-4.10379e-73	-9.50124e-72	1.06222e-72	-6.01795e-73	-1.50217e-72	1.61491e-73	1.34971e-73	-2.19691e-72	-5.90321e-73	1.13334e-72	8.82114e-72	-3.06182e-72	1.38724e-72	1.82579e-72	-2.34304e-72	-3.67954e-74	4.91945e-74	-3.5562e-72	6.70507e-74	1.44815e-72	-7.13534e-72	3.07433e-142
1.17691e-74	-5.64554e-74	2.25612e-73	1.30948e-73	-2.72894e-75	-4.38218e-74	6.73658e-73	6.24447e-73	3.2341e-74	-6.254e-74	5.97991e-74	-1.12696e-73	-2.63008e-74	-5.07061e-74	-9.14435e-75	6.77402e-75	8.06496e-74	7.9905e-74	-1.82204e-74	4.98167e-73	4.89607e-73	-8.48217e-74	9.1316e-74	-9.77396e-75	-3.12088e-74	2.62371e-73	1.77808e-74	-2.83891e-73	6.88949e-73	-1.10414e-76	2.08379e-144
4.15633e-76	2.76261e-74	8.96701e-75	-4.69112e-75	-3.29476e-76	-3.68798e-75	-2.69781e-75	-2.17606e-75	1.48259e-75	2.3986e-75	-6.62241e-75	-8.5091e-75	1.78352e-75	-1.2214e-74	-4.32411e-74	1.60278e-74	-2.07525e-76	2.83475e-74	1.48852e-75	-2.63138e-74	1.60737e-75	-1.50458e-74	7.3721e-75	2.30069e-74	2.20201e-75	1.14897e-73	-2.21606e-75	9.3926e-76	-3.26975e-74	-1.02894e-74	1.99927e-146
2.90649e-75	-4.64966e-77	3.27246e-75	-1.96204e-75	6.52978e-76	-3.38676e-76	1.29979e-78	-1.31331e-75	3.45527e-76	1.50875e-75	-1.49234e-75	7.40395e-76	3.95434e-76	-1.72489e-76	-1.14538e-75	-1.04803e-75	-3.31041e-76	-1.41759e-75	-2.20955e-77	-4.11796e-75	-3.37792e-75	-1.33465e-76	-1.26024e-76	2.016e-76	-3.62392e-76	-5.6711e-76	-3.22601e-76	-1.08439e-76	1.01504e-75	-9.25208e-77	6.52112e-149
2.79792e-77	3.73728e-76	-7.90568e-77	4.14516e-76	-1.57e-77	2.44921e-77	6.56056e-77	8.13052e-77	4.53408e-77	-3.64545e-77	2.91017e-76	4.82515e-77	-4.18582e-76	7.62785e-77	-4.10892e-76	-6.27915e-77	-2.5761e-76	-1.70628e-76	2.50461e-76	4.20414e-76	-3.67351e-76	-5.18641e-77	5.81802e-77	5.62348e-77	-2.58869e-76	3.68782e-76	-5.08065e-77	-1.8033e-76	1.10584e-77	6.80373e-78	1.49192e-150
-2.62345e-77	-4.54539e-78	-9.76278e-79	2.05521e-77	-1.00099e-77	-3.93729e-79	-1.42751e-78	1.20837e-77	-2.40057e-77	4.29422e-77	-1.15901e-78	5.96426e-78	1.21759e-77	-2.4031e-77	1.74492e-77	-4.02075e-78	-5.1959e-78	-1.7286e-77	-2.01459e-78	-2.19568e-77	2.07089e-78	7.273e-79	-9.48611e-79	-5.086e-78	2.35348e-77	-1.06159e-79	4.98705e-78	3.56507e-78	3.51282e-79	4.84898e-78	6.34293e-153
-5.04825e-79	-4.64393e-79	8.17055e-79	-4.35831e-79	1.46769e-78	-3.65653e-78	-9.64764e-79	2.49512e-79	6.84035e-79	1.3101e-78	-5.07147e-79	-1.63058e-78	3.40266e-81	7.9557e-79	5.58276e-79	-4.15273e-79	-2.87804e-78	1.43077e-78	2.23831e-78	-5.69806e-79	9.98336e-79	2.4538e-79	2.28031e-79	2.20639e-79	1.29433e-78	-4.37792e-79	1.63163e-79	-1.66039e-78	1.11115e-78	3.9773e-79	4.69285e-155
2.78326e-80	-1.40313e-80	-6.1834e-81	-6.9596e-80	-4.34286e-79	7.85277e-81	-6.96429e-80	-1.80218e-80	1.38295e-79	-7.41049e-81	1.86942e-79	3.63562e-80	6.719e-80	-3.29647e-80	-7.66495e-81	-1.06513e-80	-4.2086e-81	3.90041e-80	2.43239e-80	3.91195e-79	2.8509e-80	-3.02285e-80	-2.8191e-80	2.94708e-80	3.2861e-81	-7.49917e-80	3.37919e-79	-6.5397e-80	-1.53028e-80	-9.61721e-80	5.53055e-157
-3.91992e-81	-1.90595e-80	-1.01936e-82	-1.30839e-81	4.41296e-82	-6.1245e-82	-4.65289e-81	-3.86971e-81	9.22431e-81	-7.34737e-81	-7.8254e-81	2.7708e-80	-3.04314e-81	7.29376e-81	-4.34372e-81	-5.52167e-82	7.59242e-81	-1.25904e-81	8.4284e-82	-6.12389e-81	-1.6798e-80	-2.48374e-82	2.55522e-81	1.01518e-82	4.08934e-81	-7.2052e-81	-2.01662e-81	-6.59207e-81	2.3963e-81	-1.69126e-80	2.26137e-159
1.59857e-81	3.22263e-82	-6.12021e-82	-1.11394e-81	-4.39986e-82	9.77324e-82	-5.31676e-82	1.93622e-82	-3.48275e-82	-7.20103e-82	-6.09019e-81	-1.5486e-82	-1.10524e-81	-2.21197e-82	-6.78434e-82	-1.08982e-81	9.59019e-83	-2.49629e-82	2.31932e-82	3.91043e-82	4.2792e-82	-7.88244e-82	-4.67175e-82	-8.58805e-82	-1.2529e-82	8.21445e-83	-2.79562e-84	-7.34538e-82	1.78008e-81	1.12279e-82	5.21981e-161
1.81883e-83	5.10464e-83	1.35702e-84	2.56681e-84	-9.28833e-85	8.51585e-83	-9.41573e-84	3.21092e-83	4.74382e-85	2.69941e-83	-8.76195e-84	1.40462e-82	-3.15066e-82	-4.83907e-83	2.29459e-82	-3.84844e-83	-6.84711e-83	6.56815e-83	-7.60533e-84	3.66035e-83	1.24353e-82	1.48097e-82	-3.60149e-83	1.36043e-82	9.69871e-84	2.25695e-83	-1.53055e-84	-8.27779e-83	9.70685e-84	4.63203e-83	2.64892e-163
8.3836e-84	5.61815e-85	5.27362e-84	-1.62187e-83	-2.32787e-84	7.10312e-85	1.77627e-86	-1.06951e-84	-2.54046e-84	9.34319e-85	-1.73088e-85	2.02604e-83	-1.15239e-85	7.64589e-84	-2.40986e-84	1.64001e-84	-6.31512e-84	1.15893e-84	1.4555e-84	5.35375e-85	7.29836e-84	2.77863e-84	-1.67445e-83	-1.79635e-83	-1.1533e-84	4.59117e-84	-2.55323e-85	-1.04195e-83	-3.58589e-84	1.12205e-83	1.83081e-165
2.33674e-85	-7.68043e-85	7.86127e-86	7.05312e-85	-4.5558e-86	-2.15602e-85	2.8666e-85	1.33138e-85	-1.26874e-84	4.50083e-87	-7.53293e-85	2.3446e-85	-1.32844e-84	2.03053e-85	-2.35877e-84	-1.07164e-85	-6.55059e-85	2.24751e-85	6.79369e-85	-8.527e-85	-7.86783e-85	-1.15283e-85	5.59383e-85	1.25163e-86	1.71611e-85	-7.34248e-85	-2.4532e-85	5.13024e-85	1.5366e-85	1.14144e-84	1.5742e-167
-1.2597e-86	-5.46901e-86	1.52589e-86	-3.82858e-87	2.34326e-86	-5.10535e-87	4.40153e-87	4.69695e-86	-8.01155e-87	-2.1007e-86	4.91223e-87	3.43463e-86	-6.88155e-86	2.31652e-87	2.34019e-85	-3.41527e-87	-1.33735e-86	-6.07038e-87	1.48277e-86	1.87353e-86	1.28775e-85	4.3721e-86	-1.00515e-86	6.12908e-87	-6.67255e-86	-1.33592e-85	5.02937e-87	-3.70637e-86	-1.0573e-86	2.91338e-86	1.11503e-169
-6.81278e-88	-7.31525e-88	3.26931e-87	-2.48388e-87	-2.16465e-87	4.65077e-87	6.89602e-88	1.22189e-87	2.58033e-87	2.71271e-86	-5.65706e-87	-3.27577e-87	4.88532e-87	-5.1051e-87	-6.51068e-87	-7.01034e-88	-2.3557e-87	1.07466e-87	7.08711e-87	1.01107e-87	-2.21073e-88	2.01084e-88	-1.85071e-86	-1.47802e-86	3.44744e-87	-1.10591e-87	-2.44134e-87	-5.57851e-87	2.07382e-87	-2.09837e-87	1.60212e-171
-8.94521e-88	1.39704e-88	1.99035e-88	-2.89522e-88	-2.64414e-88	2.44159e-89	-1.32865e-89	3.40466e-88	-9.27681e-88	-1.58623e-88	9.50574e-88	7.47295e-88	-1.32716e-88	3.12728e-88	-7.43788e-89	2.49174e-88	1.39031e-89	-6.28327e-89	3.80862e-89	5.90315e-89	1.14502e-87	3.51042e-89	1.83083e-89	2.63451e-88	-5.70956e-89	1.404e-88	6.28776e-90	3.90258e-88	3.15902e-89	-7.46134e-89	5.23356e-174
-1.26719e-89	4.76382e-89	1.05064e-89	7.42169e-90	9.8707e-90	7.31194e-90	2.01102e-89	2.50702e-90	-3.09413e-89	5.07165e-89	6.75587e-89	2.90032e-90	-3.48011e-89	7.56885e-90	-6.93401e-90	-9.69586e-89	8.33983e-89	-1.22843e-89	4.3643e-90	2.67059e-89	6.31655e-90	2.28968e-90	-2.77274e-89	1.77466e-89	-1.0152e-89	2.02188e-89	-3.51272e-90	7.37933e-89	-7.51913e-89	6.44502e-90	4.26089e-176
-6.91346e-90	-7.59875e-91	1.12266e-90	-1.91909e-90	3.65065e-91	5.63967e-90	-5.05193e-91	-5.1069e-91	-1.54226e-90	4.39204e-90	-2.25976e-90	-7.68352e-90	4.27984e-90	-2.89685e-90	-3.00988e-90	2.66045e-90	2.15054e-90	-8.90627e-91	6.39254e-90	1.80885e-90	-2.38823e-91	5.56576e-92	-9.35901e-92	-4.19475e-91	7.41892e-90	-3.177e-91	-1.33072e-90	-2.59844e-90	5.85342e-90	-2.23008e-90	3.67129e-178
5.32146e-91	-3.4582e-92	-2.4538e-91	-2.10649e-91	-5.4531e-93	-8.12482e-92	-3.59029e-91	1.57768e-92	3.34893e-91	1.06214e-91	4.0852e-93	2.56973e-91	8.4027e-92	-2.1742e-91	-2.29191e-91	-7.07274e-93	2.3897e-92	2.87494e-91	-4.29125e-92	6.54452e-91	6.17453e-92	2.31254e-91	6.49728e-92	1.73407e-91	1.49062e-91	-1.28561e-90	8.22627e-91	6.39057e-93	1.27056e-91	-5.21702e-93	3.79404e-180
4.39462e-96	-1.91055e-92	-3.23092e-93	5.20528e-93	1.00405e-92	-1.06434e-93	-1.23199e-92	4.49928e-93	-1.42936e-91	-2.06155e-92	-9.14031e-93	-7.15301e-93	-2.28604e-92	8.2916e-93	-5.20028e-93	-4.26415e-93	1.30816e-92	4.50135e-93	-1.93897e-93	3.78149e-92	-1.14243e-92	-7.58596e-93	-1.93013e-93	-7.78573e-94	-3.23759e-94	3.31426e-93	-2.42483e-92	9.92217e-93	-1.74314e-92	-1.02245e-92	2.52271e-182
-4.13112e-93	4.84979e-93	7.87614e-93	-1.8504e-93	-2.82317e-93	-6.67847e-94	-6.21544e-93	3.65496e-93	2.09007e-93	-1.1201e-93	-6.52325e-93	7.77398e-94	1.19255e-94	-1.78187e-93	1.60979e-93	-1.68242e-93	1.39778e-93	6.95366e-94	-1.41454e-94	-6.97485e-94	8.00242e-94	9.78401e-95	-5.26741e-93	-2.67377e-93	-3.62741e-93	1.09502e-93	-6.64771e-94	-1.12165e-94	1.68522e-93	1.03255e-94	2.79993e-184
2.04489e-95	-4.46163e-97	1.85085e-94	9.31763e-95	2.59898e-95	-5.49522e-94	-5.61142e-96	3.81742e-94	-1.02599e-94	-4.72619e-95	-3.72755e-94	4.87034e-95	-6.19501e-95	3.76707e-94	-3.08305e-94	-1.91513e-95	5.59501e-95	-4.82161e-96	-2.66311e-94	-1.08736e-93	7.29553e-94	-1.31242e-94	-3.9674e-95	1.43169e-94	-7.99674e-96	-4.85003e-95	-4.49933e-95	2.73782e-96	-6.89554e-95	-1.7216e-94	2.75382e-186
-9.02778e-96	-6.82665e-95	-1.00658e-95	8.09375e-97	-1.12135e-95	-9.82824e-97	-2.17861e-95	-4.35255e-95	1.93806e-95	-3.17246e-95	-7.75521e-96	-6.10296e-96	7.39874e-96	-2.77952e-96	6.34646e-96	2.18405e-95	2.40755e-95	-1.10832e-95	-7.39916e-99	-1.4762e-96	-8.16409e-96	-1.26026e-97	1.0115e-96	-6.63156e-96	9.3078e-95	1.04521e-96	5.33492e-96	1.57245e-95	3.78786e-96	3.52529e-96	1.91822e-188
-5.45691e-96	2.27167e-96	-1.92216e-96	7.15722e-98	-3.49578e-96	2.15319e-97	4.44544e-97	-1.75638e-96	4.91728e-96	2.30696e-96	7.34672e-97	-1.36517e-96	2.82572e-97	3.01074e-96	-6.00147e-97	2.69293e-96	3.12241e-96	-1.00848e-96	1.75099e-97	1.74703e-96	5.73974e-97	-1.22322e-96	-1.89254e-96	8.33369e-97	-4.26007e-97	3.82548e-97	7.57464e-97	-1.04307e-97	5.1013e-97	1.09719e-97	1.23985e-190
1.54864e-99	1.22977e-97	-4.65863e-97	-7.05232e-98	-6.99665e-98	2.29689e-97	1.46332e-97	5.95009e-97	3.08296e-98	8.99501e-97	-2.08384e-97	1.22609e-97	-5.36651e-98	1.9271e-97	-4.4456e-98	5.5537e-98	8.13439e-99	8.77162e-99	-1.54984e-97	-4.73621e-98	-6.96061e-98	1.36399e-98	-3.15363e-97	1.54684e-97	-1.27181e-97	5.84493e-97	4.45617e-98	-5.30227e-99	-7.34606e-98	-3.11134e-97	2.20066e-192
-1.90606e-98	-1.47187e-98	-7.9044e-99	-2.15297e-98	-7.68333e-99	-2.09935e-98	2.13556e-98	-1.26079e-99	3.89363e-99	6.52822e-99	-7.75773e-98	1.82273e-98	6.3271e-100	-6.76549e-99	-6.33742e-99	-7.51895e-99	5.55711e-99	9.76443e-99	1.12526e-99	2.17612e-98	-4.20711e-99	-9.78545e-99	-3.53939e-98	-4.94746e-99	-4.82755e-99	2.77932e-98	3.80851e-99	-4.21058e-98	-2.0238e-98	2.92373e-99	1.36075e-194
-3.86553e-100	-6.68709e-102	8.74149e-99	3.08657e-99	-1.8799e-99	-9.27136e-100	2.04616e-99	-3.48429e-99	2.55418e-99	-1.80857e-101	5.4216e-101	-3.83868e-100	1.04494e-99	4.76249e-100	1.47574e-99	-5.5296e-100	-6.39988e-100	-1.0721e-99	3.33813e-101	-1.81342e-99	-3.62565e-100	-1.10549e-99	9.53283e-100	-6.22618e-100	1.69639e-99	-1.40821e-99	-1.45004e-99	-7.43923e-100	5.42571e-99	1.55847e-99	1.6417e-196
1.30109e-100	-2.13201e-100	5.13271e-100	9.46596e-101	-5.57724e-101	1.29129e-100	1.5438e-102	-8.03388e-100	-6.20801e-101	-3.84102e-101	5.00947e-100	3.69796e-101	1.99407e-100	-7.03837e-101	-2.86127e-103	1.72638e-100	-1.79302e-101	-2.1214e-100	1.2819e-101	6.65824e-102	-8.7484e-101	-1.04799e-102	1.40278e-100	-1.64674e-102	-3.27878e-101	-8.72845e-101	-1.74832e-100	2.6058e-100	1.39297e-101	5.11339e-101	1.51501e-198
2.35944e-102	-5.10232e-102	-2.46898e-101	1.49122e-102	-4.8437e-101	3.5695e-104	2.39373e-102	-6.06112e-102	1.30602e-101	-2.04793e-102	-9.91985e-102	9.4988e-102	-2.6062e-101	-2.10464e-102	2.81944e-103	1.29261e-102	3.06856e-101	-1.99934e-102	4.01368e-101	-9.15816e-102	2.39108e-102	-2.36716e-103	-6.71177e-103	1.41659e-101	2.25183e-101	-4.49964e-102	-1.66293e-101	9.31624e-103	5.32663e-103	3.1405e-103	7.73326e-201
6.35209e-103	7.90116e-103	-9.21559e-105	1.05944e-102	1.95801e-103	-3.97129e-104	5.0026e-103	-1.10268e-102	1.14107e-103	1.79348e-103	4.84001e-103	6.40958e-103	7.19731e-103	-6.74963e-104	1.95539e-103	-6.2791e-103	-5.60006e-103	6.14408e-103	-3.2846e-103	1.73632e-102	-3.91875e-103	-3.40632e-104	-8.02898e-103	-8.52129e-103	1.14973e-103	7.8414e-103	3.33179e-103	-1.33151e-102	-1.30868e-102	-2.13804e-102	1.94369e-203
2.1449e-104	-1.84485e-104	-7.72477e-104	1.40094e-103	4.05016e-103	3.12096e-104	8.29498e-104	1.33118e-103	-7.51529e-104	1.70662e-103	-9.09358e-104	7.5713e-104	1.56885e-104	-3.76935e-104	3.00062e-104	2.02023e-104	1.08424e-104	9.99856e-104	-2.69123e-104	-9.3529e-104	8.96082e-105	2.89118e-103	-2.18308e-104	-1.34478e-103	-2.51978e-103	-1.13432e-103	-5.93416e-105	-5.03356e-104	-6.79186e-104	-4.38315e-104	4.75037e-205
1.0193e-104	1.10754e-104	5.42168e-105	3.23709e-106	5.0327e-105	5.38193e-105	-2.46567e-105	-1.35424e-105	-5.41054e-105	-1.25676e-104	2.14684e-106	-1.16556e-104	2.31641e-104	2.52845e-105	2.82346e-106	-1.45893e-105	8.28453e-106	6.28261e-105	-3.54963e-106	-2.67682e-105	-4.97746e-106	-8.25079e-106	-1.6504e-104	3.68061e-105	-4.3168e-105	4.10175e-105	-1.40061e-106	3.55241e-105	4.32641e-105	6.57229e-105	1.63088e-207
5.98289e-107	-1.43245e-106	-3.68309e-106	9.22442e-107	-1.35031e-105	1.42443e-106	-1.03179e-105	-1.14164e-106	1.20621e-105	6.90015e-106	4.27497e-105	-1.60082e-105	-1.68064e-105	1.21853e-106	-2.79773e-105	2.90298e-106	5.9643e-106	-1.71014e-106	-3.02104e-108	9.64618e-107	-1.94778e-107	-1.64076e-105	-9.97912e-106	-3.65015e-106	1.21821e-105	1.19584e-105	-1.15934e-105	-4.90978e-107	3.61134e-106	3.7823e-106	4.53594e-209
7.02862e-108	-1.76349e-107	2.65146e-107	2.32772e-107	2.48598e-108	-9.34852e-108	5.28159e-107	2.55421e-107	-2.7834e-109	3.08165e-107	3.81371e-107	1.13136e-107	2.69973e-107	-5.21961e-107	6.08992e-107	1.35048e-106	-3.58386e-106	2.87788e-108	-3.62456e-108	3.17377e-107	1.11723e-108	-1.06076e-107	-6.97491e-107	-2.15132e-107	2.66794e-108	4.62901e-107	2.3657e-107	-5.54438e-108	3.42388e-108	4.12039e-107	1.72433e-211
2.13404e-107	3.88279e-108	-2.10103e-108	7.31301e-108	-2.23613e-108	-1.73507e-109	-9.51799e-109	-2.38782e-108	-4.99958e-108	6.4174e-109	-3.11699e-108	3.17805e-108	4.0497e-108	4.28439e-109	-8.1374e-109	-9.3931e-108	-1.13123e-108	1.24207e-107	1.45511e-108	1.80848e-108	-4.19043e-108	1.51996e-108	-3.94645e-108	3.01401e-109	3.42083e-109	5.78262e-109	1.96136e-109	1.37919e-107	-3.71211e-108	2.07651e-108	1.096e-213
-3.37609e-109	2.62497e-109	-2.55424e-109	3.57022e-109	-1.63718e-109	-2.57553e-110	2.81271e-109	8.80376e-110	-6.99276e-109	-1.17915e-112	-1.73004e-108	-2.23616e-109	-5.5412e-109	1.03528e-108	5.95992e-109	-3.81946e-110	1.19769e-109	-2.19214e-109	-2.91319e-109	-2.09068e-110	-7.67958e-109	-9.77808e-110	-2.93426e-110	2.85053e-108	4.42304e-109	6.74286e-109	1.91758e-110	-1.20193e-109	-2.97443e-109	-6.16042e-109	1.5764e-215
4.16724e-110	1.33077e-110	-1.85822e-110	2.21381e-110	7.73439e-111	-3.30913e-110	-2.41223e-110	-9.34824e-111	-1.04661e-110	4.98267e-110	-1.64073e-111	1.99939e-111	6.53952e-110	6.21163e-111	5.24317e-111	2.62226e-111	3.07231e-110	4.28602e-110	5.75355e-110	-1.17778e-110	3.10976e-110	1.09428e-109	-5.00084e-110	-1.63216e-109	2.79367e-110	5.28056e-110	5.03223e-111	1.38429e-109	-4.36388e-110	1.05941e-110	8.46067e-218
5.5155e-112	-1.30739e-111	-1.7225e-111	1.27174e-111	7.03495e-112	-2.13579e-111	-5.32453e-112	1.6975e-111	9.68804e-113	1.04793e-111	-4.42281e-111	2.79568e-111	4.26183e-111	4.37324e-112	3.25162e-111	-8.11773e-111	-1.13067e-110	-1.22548e-110	4.12455e-111	-1.1375e-111	-1.271e-111	6.88564e-111	1.75542e-110	-6.79155e-112	3.53544e-111	-1.36354e-111	-4.95949e-111	-1.46364e-111	-4.70344e-112	-3.06273e-112	8.33509e-220
-5.58138e-112	-3.1556e-112	-9.21163e-112	1.00689e-111	5.66689e-112	2.71698e-112	9.45831e-113	-3.68591e-112	-5.71746e-113	-4.70321e-114	-1.5467e-111	2.67828e-112	1.16877e-113	2.04265e-111	4.87192e-112	7.51056e-112	-2.38718e-112	-5.27648e-113	6.56127e-112	-4.06249e-112	3.35413e-113	5.78238e-113	7.89949e-113	9.73216e-112	-5.75476e-112	-6.89581e-112	-1.45717e-112	9.58305e-112	7.90317e-112	8.19004e-114	1.42386e-221
-2.64128e-113	1.25617e-112	-3.07199e-113	-8.73324e-113	1.10797e-113	3.05816e-114	2.77352e-114	6.58999e-113	-1.16016e-113	6.85564e-114	9.15539e-114	1.42959e-113	4.58508e-114	2.95873e-114	-5.50386e-114	5.10143e-114	7.03261e-114	4.08828e-114	1.91011e-113	3.57037e-113	5.87257e-113	1.39796e-114	5.87619e-114	-5.50281e-114	-3.94482e-113	-6.0905e-113	-1.69776e-113	-3.25801e-113	9.40743e-114	1.2072e-113	4.21571e-224
-7.53802e-114	1.00741e-114	-3.54001e-115	-2.79159e-114	1.10322e-115	1.0252e-114	-5.97176e-114	3.92626e-114	5.20499e-114	-4.79228e-114	4.09895e-114	5.70895e-115	9.59473e-115	-2.04029e-115	3.58825e-114	1.30395e-114	-1.51542e-114	-7.25011e-116	3.7738e-114	-1.29741e-114	1.90673e-115	-6.93043e-115	5.34194e-115	-5.16051e-114	3.6114e-114	-2.15426e-115	1.17821e-113	-6.50238e-115	-2.88182e-115	-6.39017e-115	3.991e-226
6.04798e-117	-5.56766e-117	1.38203e-115	1.97603e-116	1.87443e-115	3.42079e-115	-3.14142e-116	6.83676e-115	-3.31419e-116	-6.37547e-115	-3.96776e-115	1.45982e-116	-1.8889e-115	-8.98049e-115	4.94599e-115	-1.53477e-116	1.17286e-115	7.30299e-115	4.72491e-115	8.00216e-116	1.52392e-115	-1.01815e-116	-4.49601e-115	2.74565e-116	-5.58399e-115	-2.78158e-115	1.45556e-116	1.48578e-116	2.19482e-116	-2.02083e-115	3.72625e-228
1.80231e-116	-3.20073e-116	1.08196e-116	1.96516e-116	-1.24404e-117	1.86699e-116	-3.77175e-116	2.90433e-118	-5.84644e-118	9.26624e-117	1.13489e-116	-6.57895e-116	3.88277e-118	-5.05532e-116	3.01477e-117	-5.61801e-117	-7.56698e-117	-5.92592e-116	-1.77014e-116	-4.88659e-117	1.93082e-116	-2.50103e-118	-9.22574e-119	-4.32861e-117	7.42368e-117	9.39314e-117	-1.01663e-116	1.31442e-117	-1.98057e-116	-3.26018e-116	1.67664e-230
-2.88838e-117	-1.9693e-119	4.72947e-118	1.72966e-117	-3.51661e-118	4.10522e-119	-3.38482e-117	-6.04704e-117	-2.27157e-117	1.81602e-117	1.92119e-118	5.61328e-117	-1.58133e-117	4.65784e-118	2.44386e-118	-5.03722e-117	7.21164e-118	-4.30632e-117	2.29286e-117	5.11762e-118	-1.03003e-118	-1.34556e-117	-1.46916e-117	-5.64908e-117	3.74524e-118	-4.16166e-118	-1.10803e-117	-7.01006e-117	-2.8084e-117	-6.66581e-119	2.46911e-232
-4.77796e-119	-8.32867e-119	4.14607e-120	5.6897e-120	-6.8101e-118	-3.95165e-120	1.27753e-118	1.52639e-118	-7.06793e-120	5.68734e-119	-4.26814e-119	-1.49622e-118	-7.37917e-119	-9.06687e-119	2.41589e-118	8.16811e-119	-2.49497e-118	5.51679e-120	8.00706e-119	-2.1886e-118	2.58444e-118	3.28477e-118	5.33222e-119	-3.48485e-119	1.34471e-118	1.64328e-119	8.64326e-120	8.23118e-119	1.39222e-118	-3.07331e-118	1.05325e-234
-4.13391e-120	-3.58459e-121	4.3708e-120	2.91666e-120	-2.88487e-119	-6.46227e-120	8.12591e-120	-1.26014e-120	-1.60159e-120	8.22839e-120	-3.28099e-120	1.26202e-121	2.99876e-120	-1.46044e-119	-1.30768e-119	-8.97636e-120	-4.3151e-120	2.96092e-120	-5.61153e-119	-1.36924e-120	2.8618e-120	-3.21128e-119	-4.5849e-120	8.25879e-121	1.56795e-120	-3.21806e-119	1.25292e-120	-1.65567e-120	2.44938e-119	3.98048e-119	9.0074e-237
-4.74902e-120	-6.73733e-121	-2.11608e-121	-1.39538e-121	-4.81894e-121	3.48392e-121	-3.49799e-120	-1.0847e-120	3.65437e-121	-3.40574e-121	1.98549e-120	2.11231e-121	1.74041e-121	-1.14599e-120	-5.94635e-121	-2.11031e-120	-8.65031e-122	3.11267e-121	2.56764e-120	-6.35514e-121	-1.06083e-120	1.03145e-120	-2.61195e-121	1.38437e-121	1.44782e-121	8.8002e-121	-3.08023e-121	-2.0185e-121	4.62034e-120	3.20793e-120	8.91713e-239
4.81185e-123	-6.78424e-122	9.29691e-123	-2.77117e-122	2.22411e-121	-8.67232e-122	2.13137e-122	-1.73511e-122	2.2154e-121	4.3314e-121	1.16874e-121	3.01378e-122	2.11541e-122	-1.27205e-122	-3.24741e-122	2.20734e-122	1.83892e-121	5.41466e-123	9.43388e-122	1.78803e-121	3.49305e-122	-1.29354e-121	4.90651e-122	-1.81322e-122	-9.26722e-122	-8.50689e-122	-1.06251e-121	6.54929e-122	-1.8555e-121	1.84255e-121	5.11819e-241
3.97192e-122	5.33041e-123	2.69513e-123	-5.89037e-123	-1.05045e-122	3.91543e-123	-1.07389e-122	-7.69388e-122	-3.34483e-123	9.4089e-123	-8.03449e-123	9.20782e-123	5.28768e-123	-2.41046e-123	-7.92592e-123	3.60041e-123	4.86176e-123	6.24077e-124	-1.88736e-123	-4.61417e-123	-2.32632e-122	-1.62525e-122	-1.69059e-122	-2.37146e-122	-2.71355e-124	-4.30838e-123	-1.47187e-123	9.61343e-123	-2.96578e-123	6.49333e-124	9.99199e-243
-1.17568e-123	1.59663e-124	2.25389e-123	3.11987e-123	-4.08412e-123	2.6932e-124	1.14302e-123	3.7877e-124	3.13744e-124	8.20833e-124	8.36322e-124	2.76302e-124	8.37632e-128	1.0637e-123	2.97181e-123	2.21103e-123	5.15255e-123	2.78879e-123	-3.25156e-124	1.81792e-123	-7.22192e-126	-3.57526e-125	-4.97187e-125	-6.46763e-124	-1.26487e-123	-8.96871e-124	1.73766e-123	5.4822e-124	-1.07141e-123	1.05967e-124	9.58659e-245
9.93611e-125	-8.09145e-125	8.6979e-125	-1.88284e-124	-1.90229e-125	5.85793e-124	5.44052e-125	-2.79041e-125	-2.45849e-125	1.21042e-125	8.88187e-127	-5.98249e-125	1.73582e-124	1.67367e-125	9.46032e-125	9.4652e-126	5.73583e-125	3.8605e-125	6.75383e-125	-1.23806e-124	-2.40901e-124	-5.92719e-126	-1.8419e-125	2.77591e-124	-6.69969e-126	-3.00253e-125	-5.3505e-125	-5.16492e-125	-6.85063e-125	7.69009e-126	6.21834e-247
2.81275e-125	-1.1608e-127	2.20536e-126	2.15229e-125	-1.24993e-125	2.71441e-127	-2.62295e-126	5.46932e-127	-3.99998e-126	-1.25124e-125	1.15469e-125	-1.06591e-126	8.58878e-126	-4.8923e-125	1.53393e-125	-2.29906e-125	-1.68274e-125	4.32563e-126	2.18185e-125	1.21295e-125	2.88424e-125	1.24548e-127	-5.32479e-127	-2.3477e-125	-1.2078e-127	-1.22035e-125	-5.44935e-126	-3.75129e-126	2.3274e-125	-4.01813e-126	8.01981e-249
-5.72224e-127	-2.93885e-128	4.28952e-127	-1.65009e-126	9.47866e-128	4.72015e-126	-7.14463e-127	-4.03986e-128	-4.49364e-127	4.82328e-128	-1.81566e-126	4.74644e-127	-2.21488e-128	-2.09027e-127	8.3668e-127	1.8137e-127	-5.42706e-127	-6.0938e-127	-4.56363e-128	1.59492e-126	4.36083e-128	1.13496e-126	-1.40369e-126	-8.44352e-127	-1.47258e-127	7.50353e-127	2.47487e-126	-2.0557e-127	-1.02549e-127	-4.48155e-127	4.46876e-251
9.70379e-128	-4.83818e-129	-1.36457e-128	-2.94161e-129	-1.17007e-128	-3.37217e-128	8.53244e-129	-3.73267e-128	2.03227e-128	8.08133e-128	1.22822e-127	1.22365e-128	1.95317e-128	-2.6066e-130	-1.23233e-127	-7.71235e-128	3.07579e-128	4.47046e-129	6.31416e-128	-1.51394e-129	-6.39136e-128	-4.99427e-128	2.90445e-128	1.34616e-128	-1.02021e-128	2.53106e-128	-8.56879e-129	2.38424e-128	-5.47405e-128	-4.04615e-129	7.30282e-254
-3.56911e-130	-1.89041e-129	5.43032e-129	-2.11394e-129	9.30016e-129	-3.30257e-129	-2.73691e-129	-5.68309e-130	-1.96241e-128	1.3888e-128	-2.89248e-129	-5.54944e-129	7.15933e-130	-3.44515e-130	-2.14708e-129	-2.50576e-129	-1.08492e-129	3.83501e-131	-5.09838e-130	-1.70273e-129	6.26867e-129	1.97829e-129	3.27208e-130	8.13496e-130	1.62177e-129	5.17644e-130	1.71574e-129	2.17337e-129	9.70232e-129	5.58793e-129	9.55777e-256
-6.4033e-133	1.13776e-130	2.75677e-132	1.43416e-130	-7.93967e-131	3.80555e-131	4.71952e-131	-4.99858e-131	2.49885e-130	-4.4072e-130	-1.39983e-130	2.49537e-130	2.51504e-129	-2.27195e-131	4.91364e-130	8.32855e-130	-5.2545e-130	-7.79398e-131	-1.50929e-130	-2.92837e-131	4.03245e-131	-3.09211e-130	-1.9432e-130	3.82894e-130	-7.24417e-130	-1.16422e-130	-4.64282e-130	1.60549e-129	-1.14372e-130	-1.62956e-130	1.16041e-257
1.19266e-131	1.95066e-130	-8.30183e-132	3.44765e-131	-1.14858e-131	-6.25624e-131	5.0243e-132	-1.07526e-131	-3.81665e-131	1.8416e-130	-1.16879e-131	-2.84485e-133	-4.20445e-132	2.99741e-132	3.99197e-131	4.76498e-131	1.85523e-130	-5.28209e-131	-1.76152e-131	1.63748e-130	3.56079e-131	-9.84256e-132	5.02349e-131	-5.98464e-132	2.33471e-130	-1.64854e-131	5.89388e-131	8.13158e-131	-2.2942e-130	-9.89155e-133	2.68794e-259
-4.49072e-132	3.27565e-132	-1.98372e-132	-7.63858e-133	-2.87993e-132	-1.4746e-132	1.84848e-132	5.72535e-133	-4.41411e-133	-1.02047e-132	2.99422e-132	-7.75315e-132	-3.80705e-132	-6.36522e-132	-1.51851e-132	1.39519e-132	7.10675e-133	-1.47863e-131	-1.67112e-132	-6.78975e-132	9.59385e-132	-1.44546e-131	9.1229e-133	-3.89027e-132	3.34557e-133	1.72045e-132	3.18649e-132	-5.70265e-132	-6.61247e-134	6.20995e-133	8.10316e-262
1.73393e-133	-1.51536e-133	-3.38908e-134	-3.75468e-135	-3.72264e-134	9.51426e-134	-1.91403e-132	1.29632e-133	-4.64849e-135	3.61178e-133	7.24131e-134	2.59782e-133	2.91435e-133	-8.64705e-133	3.32013e-133	4.14115e-134	2.71013e-133	6.1562e-134	3.57005e-133	-5.90012e-133	-7.25982e-133	-1.31977e-132	2.17809e-132	1.8943e-133	-3.99812e-134	-9.75833e-135	-2.86046e-133	-4.29987e-135	-2.7729e-134	-1.5208e-133	1.26018e-263
-1.14292e-133	9.58526e-134	7.14179e-135	-1.87978e-134	-1.6764e-134	6.05837e-135	-5.07032e-134	-3.20257e-134	-6.93351e-135	-4.27326e-135	-4.22294e-134	8.36785e-136	1.35101e-134	1.77415e-134	-2.15954e-134	-4.84757e-134	8.57271e-135	-2.20749e-134	-2.14083e-135	-2.23373e-134	3.02275e-134	-5.90163e-134	-7.90784e-134	7.34815e-134	-1.76358e-134	-3.09171e-134	7.74847e-135	-5.04062e-134	1.07524e-135	-8.82977e-135	5.27935e-266
1.38906e-134	1.18443e-135	-2.24161e-135	7.12136e-136	-7.34715e-136	1.00548e-135	1.65579e-135	2.10181e-135	8.57624e-136	1.26042e-135	3.02681e-135	-2.10548e-135	-2.1321e-135	-2.34936e-135	2.54973e-136	-6.94551e-136	5.23345e-135	3.38073e-135	3.41518e-135	-1.60855e-135	2.42613e-136	-8.13458e-136	4.63576e-135	-3.43003e-135	6.31358e-137	9.08256e-135	-2.96946e-135	2.23548e-135	-5.48723e-136	-3.19967e-136	4.18885e-268
-2.2566e-136	1.53065e-136	-1.4403e-136	-5.32229e-136	4.20098e-136	8.24382e-137	-1.79158e-136	2.18924e-137	4.16593e-136	-5.57685e-136	-2.9417e-136	-8.08907e-137	-2.64423e-137	-1.2754e-137	-8.70866e-137	-1.83763e-136	-1.7083e-137	2.79953e-137	-5.88374e-137	-9.96768e-136	-2.63329e-136	1.08128e-137	-1.09838e-135	1.00837e-135	-1.11468e-136	3.17292e-136	-4.00791e-137	-1.83941e-136	8.14132e-137	-3.17986e-137	4.66106e-270
1.23095e-137	2.45517e-138	7.35223e-138	-4.66884e-137	-2.07728e-137	2.11494e-137	-1.51296e-137	2.97808e-137	2.83487e-137	-5.34627e-138	4.14211e-138	1.34906e-137	4.307e-138	-8.43899e-138	1.53954e-137	-9.16408e-139	-4.18426e-137	8.58857e-138	2.73064e-138	-1.5832e-138	-2.97544e-137	4.21278e-138	3.85596e-138	-1.30193e-137	6.97703e-138	2.55744e-137	2.62289e-138	5.41288e-137	2.28202e-139	-7.94152e-139	1.23072e-272
-9.07296e-139	3.13157e-138	-1.88077e-138	3.40591e-138	-2.66392e-138	1.75504e-138	-3.09818e-138	1.07021e-138	8.76487e-140	5.90021e-141	9.14148e-139	-7.11596e-140	-4.13748e-138	-6.53014e-140	3.28494e-139	-5.37756e-138	7.5666e-138	5.95013e-138	-7.95459e-139	-8.53823e-139	5.6102e-138	-5.56424e-138	1.1128e-138	-3.41279e-138	5.93525e-138	6.17841e-139	1.1527e-138	-4.13992e-138	1.46325e-138	-5.90431e-139	3.19592e-274
1.81351e-139	-1.07059e-140	-8.26317e-141	-3.69494e-139	-2.0636e-139	2.09758e-139	-1.63451e-139	-2.59785e-139	1.49035e-140	-1.36277e-139	-3.30195e-139	3.56912e-141	9.61495e-140	1.71918e-139	2.62143e-140	-2.1298e-141	-4.85722e-139	9.06672e-140	4.83025e-140	1.03778e-138	1.24376e-140	-9.53589e-141	-5.99383e-140	1.62476e-139	-8.9897e-140	5.54338e-140	-6.71002e-139	5.29468e-140	4.4809e-139	1.47649e-139	2.5582e-276
2.39917e-141	-2.03642e-141	4.48422e-142	-3.54038e-142	-4.00165e-140	-4.63656e-141	-5.94528e-140	2.68386e-140	4.89447e-141	-2.88339e-142	-8.96443e-141	1.35202e-140	4.53658e-140	-1.4445e-140	4.57907e-140	1.02547e-140	-7.66611e-141	7.05894e-141	-1.75875e-140	1.82895e-140	-8.63897e-141	-3.92871e-141	-8.69013e-141	1.25944e-140	4.38464e-142	-8.50481e-141	-7.11109e-140	-1.52656e-141	-3.18977e-141	-2.81869e-140	1.76568e-278
3.69204e-141	-1.02135e-141	-1.16778e-141	5.15426e-141	1.59214e-141	-6.52124e-142	7.07161e-143	6.29762e-142	6.72171e-141	1.001e-141	-3.46691e-142	-9.38496e-142	2.67698e-142	1.71255e-143	-2.49721e-141	9.02578e-141	3.29907e-141	4.45567e-142	1.09449e-141	2.58319e-141	-3.46611e-142	-6.20122e-142	3.49257e-142	-1.36304e-141	1.75836e-141	-2.59524e-142	-3.02442e-141	1.07881e-144	6.85336e-142	1.13341e-141	2.16422e-280
1.1041e-142	3.71142e-143	-3.24745e-144	4.7624e-143	1.82839e-144	1.68939e-142	7.35922e-143	-1.15897e-142	-8.39342e-143	1.37537e-142	8.77581e-144	-1.8469e-142	2.6382e-144	-5.32941e-144	-2.46416e-142	-1.59597e-143	5.43059e-145	1.27443e-143	-7.11933e-144	8.14814e-144	-7.05765e-143	-1.82394e-142	-1.65449e-142	1.59649e-143	5.87798e-143	4.14712e-144	8.31991e-145	1.1286e-142	-4.29226e-142	1.44737e-143	4.51209e-283
1.04634e-143	1.45809e-143	7.89017e-144	-3.63319e-143	-1.55097e-143	-1.72632e-143	-2.55809e-143	2.65441e-144	3.11179e-143	-4.23073e-143	5.84182e-144	-9.78037e-144	-1.33011e-143	1.4458e-143	-9.61722e-146	1.12058e-143	-1.63254e-143	1.12399e-144	-3.24374e-143	-1.11033e-143	4.86814e-143	-6.18736e-145	-1.84139e-143	-5.3733e-145	6.53224e-145	-5.13475e-144	-2.58083e-144	-1.21408e-143	-1.92389e-144	-1.53648e-143	1.08774e-284
1.74838e-144	-1.14927e-145	-3.02819e-145	-6.60056e-146	-4.71304e-144	8.27043e-145	-9.11256e-145	5.44662e-145	-7.2815e-145	-4.86863e-145	1.201e-144	3.78282e-145	4.38452e-146	1.11709e-144	5.34766e-144	-1.09449e-146	2.05956e-144	-5.35327e-145	-1.74426e-145	-3.42782e-144	-3.91316e-144	-7.10699e-145	1.31526e-144	5.73967e-145	7.71803e-146	1.29027e-145	-1.09577e-144	-2.43518e-144	-5.39648e-145	2.04656e-144	1.05209e-286
1.38688e-145	-4.25046e-145	2.71563e-146	-9.49478e-147	4.95824e-146	-2.88242e-147	2.14222e-145	-3.91283e-145	-4.18248e-146	3.24507e-147	3.80138e-145	5.31373e-147	4.16904e-146	-5.33289e-146	8.07583e-147	-1.94926e-146	8.94465e-148	-4.03173e-146	9.65068e-147	2.28586e-145	7.1676e-146	4.51547e-146	-2.50712e-145	-5.4977e-146	1.12981e-146	-5.41755e-146	-3.28578e-146	9.02345e-146	2.27459e-145	-3.41027e-146	7.45717e-289
-6.54666e-147	-5.99354e-147	1.21451e-146	-1.32766e-147	-3.1834e-146	9.57703e-149	-3.07811e-147	4.40853e-147	2.46699e-147	1.0175e-146	-5.33307e-148	2.25756e-147	-4.42019e-147	3.07728e-146	3.81514e-147	-1.34987e-146	-1.15096e-147	4.20422e-147	-9.10569e-148	-1.14448e-146	-5.18047e-147	6.93388e-147	-2.04894e-146	-2.7454e-147	1.83549e-147	-4.46606e-147	1.5027e-147	-4.92453e-148	2.76832e-146	1.06979e-146	4.10834e-291
-1.13288e-147	1.87333e-148	1.19908e-147	2.35379e-148	8.95305e-149	-3.6619e-148	9.92638e-149	-1.69387e-147	-3.22732e-149	3.76307e-149	1.0871e-150	-1.6052e-149	3.30591e-149	1.73795e-149	-4.91978e-149	-1.32093e-147	1.50213e-147	-2.88466e-148	2.32863e-148	-6.60992e-148	7.23348e-148	2.93354e-148	-2.92562e-147	3.56807e-149	5.47953e-148	-6.86905e-148	3.21088e-148	-8.86305e-149	-1.97696e-148	1.23962e-147	2.20436e-293
5.61645e-149	-4.56401e-149	4.76383e-149	-3.90258e-150	-1.91183e-149	-6.7962e-149	4.32566e-149	-3.09908e-149	-9.18321e-149	1.0536e-148	-1.18837e-149	-3.32444e-149	-1.33659e-149	-2.92033e-149	-1.23036e-148	-8.14904e-149	-1.35948e-149	7.14937e-150	6.43049e-149	3.28916e-149	5.99195e-150	-1.10717e-148	9.03863e-149	6.33988e-150	-1.51891e-150	-2.35908e-149	-1.00161e-148	-2.25858e-149	1.29659e-148	-1.4946e-149	1.13021e-295
-1.62347e-150	9.56677e-151	-4.05271e-151	-1.82641e-149	2.56282e-149	5.72003e-151	-5.91952e-150	-7.95948e-151	9.27617e-150	4.19876e-150	-1.94962e-150	5.05072e-150	5.35435e-152	-4.7686e-151	-9.64309e-150	1.40253e-150	-6.32162e-150	-1.40487e-149	1.75182e-150	-1.47557e-150	-9.05153e-151	9.45679e-150	1.26637e-149	-1.64629e-149	2.3991e-150	1.06657e-149	-1.04346e-149	-3.63981e-149	-5.37486e-150	-3.92295e-151	3.60475e-297
3.73931e-152	3.38461e-152	5.78425e-151	1.75305e-151	4.48522e-151	-3.17093e-151	1.82015e-150	1.43511e-152	2.13364e-151	-1.29878e-151	-1.81537e-150	-1.62984e-150	-4.73965e-152	3.43975e-150	2.48406e-152	7.08605e-151	7.84529e-151	-8.52704e-153	1.02765e-151	-1.73992e-152	4.09189e-152	1.71993e-151	-2.94715e-151	-2.80109e-152	-3.93622e-151	-3.34842e-153	2.23901e-151	-1.15441e-150	-4.20918e-153	-5.97521e-152	2.46206e-299
-1.13194e-152	-2.63517e-152	6.7671e-152	5.19017e-154	1.12561e-153	-2.25904e-152	1.6632e-151	1.70211e-151	-1.40618e-152	-2.3086e-152	-6.87009e-152	-3.25167e-153	-1.33157e-153	2.15316e-152	5.27011e-153	4.51968e-153	-8.60946e-153	-3.72724e-153	-9.00336e-152	-6.32738e-155	-5.38494e-153	-1.05726e-151	2.44153e-152	-2.67873e-153	-2.56717e-152	-3.60228e-152	2.10493e-151	3.50154e-152	8.90405e-154	2.89442e-153	1.36026e-301
-2.10132e-153	8.23557e-153	-2.21426e-153	6.72938e-154	2.90123e-153	-6.36828e-154	-4.85247e-153	6.92727e-155	4.8699e-155	-3.60758e-153	-1.91267e-153	1.25594e-155	2.96599e-153	-1.11295e-154	-7.65922e-155	-1.32474e-153	-1.51289e-152	-4.61886e-153	4.18557e-154	5.45842e-154	6.94111e-154	1.10432e-152	-5.98615e-153	2.2699e-153	-2.51344e-153	1.45225e-153	1.57493e-153	2.64079e-153	4.04008e-153	-5.94371e-156	5.85529e-304
-2.5323e-154	-1.11507e-153	1.05258e-154	2.92198e-154	-1.10868e-153	-5.16458e-154	2.37357e-154	-5.62551e-155	-1.82216e-154	-9.76618e-154	2.02433e-154	-6.02876e-154	5.7627e-155	-1.43165e-154	-1.97408e-153	5.18977e-154	1.00547e-153	-3.56941e-154	-5.00737e-154	-2.82044e-155	2.32057e-154	2.46604e-154	-1.53739e-153	1.19301e-154	1.83307e-154	1.52093e-153	3.15551e-154	-2.6434e-155	1.90275e-154	5.3687e-155	1.49095e-305
8.3824e-156	-1.21001e-157	1.40538e-155	2.01073e-155	-3.07649e-155	-1.63588e-155	-1.45364e-155	-1.40872e-156	-2.05325e-155	5.90718e-155	1.44698e-154	-1.01193e-155	-1.68902e-155	3.36051e-155	-4.51752e-155	-7.67035e-156	-4.69296e-156	1.81664e-155	2.20422e-155	-4.08931e-155	4.8277e-155	1.77357e-155	3.82963e-155	1.0434e-155	4.90536e-156	-7.16615e-157	-1.43112e-155	-1.29516e-155	-8.47192e-155	1.04417e-155	4.49791e-308
-3.42063e-157	7.50521e-157	2.75177e-156	5.83579e-157	5.82306e-158	-4.77991e-157	9.23433e-156	-4.93965e-157	-2.45957e-157	4.02242e-157	2.97715e-156	7.33813e-159	7.70665e-157	-1.6623e-156	-3.51415e-157	7.78535e-156	-1.43356e-155	-4.64224e-157	-1.8115e-156	1.64002e-156	-7.49678e-157	5.45945e-157	6.94055e-156	3.37501e-158	4.00961e-156	9.05562e-157	5.56854e-156	-2.44341e-156	-1.08474e-156	-7.58101e-156	0
-2.52667e-157	1.74373e-157	3.76981e-158	1.34423e-157	4.057e-159	6.23158e-157	2.10492e-157	7.72075e-159	1.90564e-157	-4.35925e-158	3.11909e-157	-2.75976e-157	-2.7068e-158	8.04843e-157	1.24803e-156	-1.12879e-156	1.98827e-157	-2.60131e-157	-9.89083e-157	-1.51519e-158	-4.27874e-157	-2.00416e-158	-9.37932e-158	1.55921e-156	-6.30672e-158	3.00577e-157	2.1441e-158	6.16549e-158	1.02257e-157	4.68646e-157	0
-1.24547e-158	4.30669e-158	-1.22533e-158	-2.60376e-158	7.46213e-158	-1.61727e-159	7.25044e-159	2.25188e-159	-5.7477e-159	-1.64228e-159	5.30938e-158	6.69112e-159	-2.20538e-159	5.76977e-159	6.80991e-159	1.32434e-158	-1.27873e-158	-1.45659e-158	1.45185e-157	7.79999e-158	-1.43449e-158	-2.62866e-158	-3.17519e-158	5.54365e-159	2.29635e-158	-6.00188e-159	1.88659e-159	2.41549e-159	5.1816e-159	-3.85301e-159	0
8.72865e-161	1.74849e-160	1.16437e-158	1.58848e-159	-3.39329e-159	-4.509e-159	-2.54933e-160	5.32646e-160	3.12008e-161	-1.73108e-160	6.87709e-162	1.6936e-159	1.34184e-159	5.00399e-162	2.10346e-159	3.55802e-159	-5.68137e-160	-1.17562e-159	-1.65719e-159	2.51953e-159	1.28659e-159	1.30064e-158	-5.2498e-160	4.4912e-159	-2.88907e-159	7.23046e-159	5.14704e-160	2.30692e-159	-4.60424e-159	6.00577e-160	0
-5.4539e-160	1.534e-159	-5.30958e-161	-5.10789e-160	7.16221e-160	1.16652e-161	-1.31214e-160	-2.32426e-160	8.59083e-161	1.19625e-160	-2.04825e-160	3.82031e-161	-5.81731e-161	-2.07179e-160	-2.05185e-160	-2.0618e-162	1.49146e-161	2.70036e-160	-3.02462e-160	-1.13651e-160	-4.48775e-160	8.22717e-161	7.15583e-162	2.4344e-161	-4.4107e-160	4.9992e-161	2.66627e-160	2.00628e-160	5.29533e-162	-7.33325e-161	0
-3.00034e-161	1.92616e-162	-4.41577e-161	7.03034e-161	1.2287e-161	1.85888e-161	3.75018e-161	-6.16981e-162	2.6664e-161	2.25412e-161	7.49439e-162	2.17517e-161	-1.23075e-161	3.0975e-163	-3.27015e-161	-6.47417e-161	1.52009e-162	-8.83475e-162	-3.51389e-162	-4.15809e-161	5.34415e-161	-7.29168e-161	2.8788e-161	-1.32632e-161	1.10388e-160	1.01634e-161	-1.28166e-161	-2.22746e-161	-1.40626e-161	2.30382e-161	0
1.91724e-162	-2.43548e-163	1.34666e-162	2.79191e-162	1.36656e-162	-2.37406e-162	1.78138e-162	2.45858e-163	-3.30869e-162	1.34836e-162	-3.30848e-162	1.94131e-162	1.76207e-162	-7.07421e-163	-1.72312e-163	-1.21979e-161	-4.73573e-162	2.63992e-163	1.76504e-162	-1.55507e-162	7.27048e-163	2.02393e-163	3.27071e-162	-1.28564e-162	1.10837e-162	7.78831e-162	-8.64034e-163	-2.66441e-162	2.05393e-162	-1.278e-163	0
-3.2417e-163	-1.25709e-163	-3.63847e-163	-1.29409e-163	-4.18028e-163	2.19635e-164	-7.5208e-163	8.60554e-163	1.20182e-163	-3.58445e-164	2.60652e-163	9.16747e-164	1.67044e-163	7.59783e-163	4.74577e-163	-7.35194e-163	-3.19921e-163	1.30765e-162	3.512e-163	1.92106e-163	-2.04474e-163	-1.21321e-162	4.54578e-164	3.59616e-163	-4.25704e-163	-1.09099e-162	9.56707e-163	3.29302e-163	-1.66774e-163	-1.74985e-163	0
-3.2417e-163	-1.25709e-163	-3.63847e-163	-1.29409e-163	-4.18028e-163	2.19635e-164	-7.5208e-163	8.60554e-163	1.20182e-163	-3.58445e-164	2.60652e-163	9.16747e-164	1.67044e-163	7.59783e-163	4.74577e-163	-7.35194e-163	-3.19921e-163	1.30765e-162	3.512e-163	1.92106e-163	-2.04474e-163	-1.21321e-162	4.54578e-164	3.59616e-163	-4.25704e-163	-1.09099e-162	9.56707e-163	3.29302e-163	-1.66774e-163	-1.74985e-163	0
-3.2417e-163	-1.25709e-163	-3.63847e-163	-1.29409e-163	-4.18028e-163	2.19635e-164	-7.5208e-163	8.60554e-163	1.20182e-163	-3.58445e-164	2.60652e-163	9.16747e-164	1.67044e-163	7.59783e-163	4.74577e-163	-7.35194e-163	-3.19921e-163	1.30765e-162	3.512e-163	1.92106e-163	-2.04474e-163	-1.21321e-162	4.54578e-164	3.59616e-163	-4.25704e-163	-1.09099e-162	9.56707e-163	3.29302e-163	-1.66774e-163	-1.74985e-163	0
-3.2417e-163	-1.25709e-163	-3.63847e-163	-1.29409e-163	-4.18028e-163	2.19635e-164	-7.5208e-163	8.60554e-163	1.20182e-163	-3.58445e-164	2.60652e-163	9.16747e-164	1.67044e-163	7.59783e-163	4.74577e-163	-7.35194e-163	-3.19921e-163	1.30765e-162	3.512e-163	1.92106e-163	-2.04474e-163	-1.21321e-162	4.54578e-164	3.59616e-163	-4.25704e-163	-1.09099e-162	9.56707e-163	3.29302e-163	-1.66774e-163	-1.74985e-163	0
-3.2417e-163	-1.25709e-163	-3.63847e-163	-1.29409e-163	-4.18028e-163	2.19635e-164	-7.5208e-163	8.60554e-163	1.20182e-163	-3.58445e-164	2.60652e-163	9.16747e-164	1.67044e-163	7.59783e-163	4.74577e-163	-7.35194e-163	-3.19921e-163	1.30765e-162	3.512e-163	1.92106e-163	-2.04474e-163	-1.21321e-162	4.54578e-164	3.59616e-163	-4.25704e-163	-1.09099e-162	9.56707e-163	3.29302e-163	-1.66774e-163	-1.74985e-163	0
-3.2417e-163	-1.25709e-163	-3.63847e-163	-1.29409e-163	-4.18028e-163	2.19635e-164	-7.5208e-163	8.60554e-163	1.20182e-163	-3.58445e-164	2.60652e-163	9.16747e-164	1.67044e-163	7.59783e-163	4.74577e-163	-7.35194e-163	-3.19921e-163	1.30765e-162	3.512e-163	1.92106e-163	-2.04474e-163	-1.21321e-162	4.54578e-164	3.59616e-163	-4.25704e-163	-1.09099e-162	9.56707e-163	3.29302e-163	-1.66774e-163	-1.74985e-163	0
-3.2417e-163	-1.25709e-163	-3.63847e-163	-1.29409e-163	-4.18028e-163	2.19635e-164	-7.5208e-163	8.60554e-163	1.20182e-163	-3.58445e-164	2.60652e-163	9.16747e-164	1.67044e-163	7.59783e-163	4.74577e-163	-7.35194e-163	-3.19921e-163	1.30765e-162	3.512e-163	1.92106e-163	-2.04474e-163	-1.21321e-162	4.54578e-164	3.59616e-163	-4.25704e-163	-1.09099e-162	9.56707e-163	3.29302e-163	-1.66774e-163	-1.74985e-163	0
-3.2417e-163	-1.25709e-163	-3.63847e-163	-1.29409e-163	-4.18028e-163	2.19635e-164	-7.5208e-163	8.60554e-163	1.20182e-163	-3.58445e-164	2.60652e-163	9.16747e-164	1.67044e-163	7.59783e-163	4.74577e-163	-7.35194e-163	-3.19921e-163	1.30765e-162	3.512e-163	1.92106e-163	-2.04474e-163	-1.21321e-162	4.54578e-164	3.59616e-163	-4.25704e-163	-1.09099e-162	9.56707e-163	3.29302e-163	-1.66774e-163	-1.74985e-163	0
-3.2417e-163	-1.25709e-163	-3.63847e-163	-1.29409e-163	-4.18028e-163	2.19635e-164	-7.5208e-163	8.60554e-163	1.20182e-163	-3.58445e-164	2.60652e-163	9.16747e-164	1.67044e-163	7.59783e-163	4.74577e-163	-7.35194e-163	-3.19921e-163	1.30765e-162	3.512e-163	1.92106e-163	-2.04474e-163	-1.21321e-162	4.54578e-164	3.59616e-163	-4.25704e-163	-1.09099e-162	9.56707e-163	3.29302e-163	-1.66774e-163	-1.74985e-163	0
-3.2417e-163	-1.25709e-163	-3.63847e-163	-1.29409e-163	-4.18028e-163	2.19635e-164	-7.5208e-163	8.60554e-163	1.20182e-163	-3.58445e-164	2.60652e-163	9.16747e-164	1.67044e-163	7.59783e-163	4.74577e-163	-7.35194e-163	-3.19921e-163	1.30765e-162	3.512e-163	1.92106e-163	-2.04474e-163	-1.21321e-162	4.54578e-164	3.59616e-163	-4.25704e-163	-1.09099e-162	9.56707e-163	3.29302e-163	-1.66774e-163	-1.74985e-163	0
-3.2417e-163	-1.25709e-163	-3.63847e-163	-1.29409e-163	-4.18028e-163	2.19635e-164	-7.5208e-163	8.60554e-163	1.20182e-163	-3.58445e-164	2.60652e-163	9.16747e-164	1.67044e-163	7.59783e-163	4.74577e-163	-7.35194e-163	-3.19921e-163	1.30765e-162	3.512e-163	1.92106e-163	-2.04474e-163	-1.21321e-162	4.54578e-164	3.59616e-163	-4.25704e-163	-1.09099e-162	9.56707e-163	3.29302e-163	-1.66774e-163	-1.74985e-163	0
-3.2417e-163	-1.25709e-163	-3.63847e-163	-1.29409e-163	-4.18028e-163	2.19635e-164	-7.5208e-163	8.60554e-163	1.20182e-163	-3.58445e-164	2.60652e-163	9.16747e-164	1.67044e-163	7.59783e-163	4.74577e-163	-7.35194e-163	-3.19921e-163	1.30765e-162	3.512e-163	1.92106e-163	-2.04474e-163	-1.21321e-162	4.54578e-164	3.59616e-163	-4.25704e-163	-1.09099e-162	9.56707e-163	3.29302e-163	-1.66774e-163	-1.74985e-163	0
-3.2417e-163	-1.25709e-163	-3.63847e-163	-1.29409e-163	-4.18028e-163	2.19635e-164	-7.5208e-163	8.60554e-163	1.20182e-163	-3.58445e-164	2.60652e-163	9.16747e-164	1.67044e-163	7.59783e-163	4.74577e-163	-7.35194e-163	-3.19921e-163	1.30765e-162	3.512e-163	1.92106e-163	-2.04474e-163	-1.21321e-162	4.54578e-164	3.59616e-163	-4.25704e-163	-1.09099e-162	9.56707e-163	3.29302e-163	-1.66774e-163	-1.74985e-163	0
-3.2417e-163	-1.25709e-163	-3.63847e-163	-1.29409e-163	-4.18028e-163	2.19635e-164	-7.5208e-163	8.60554e-163	1.20182e-163	-3.58445e-164	2.60652e-163	9.16747e-164	1.67044e-163	7.59783e-163	4.74577e-163	-7.35194e-163	-3.19921e-163	1.30765e-162	3.512e-163	1.92106e-163	-2.04474e-163	-1.21321e-162	4.54578e-164	3.59616e-163	-4.25704e-163	-1.09099e-162	9.56707e-163	3.29302e-163	-1.66774e-163	-1.74985e-163	0
-3.2417e-163	-1.25709e-163	-3.63847e-163	-1.29409e-163	-4.18028e-163	2.19635e-164	-7.5208e-163	8.60554e-163	1.20182e-163	-3.58445e-164	2.60652e-163	9.16747e-164	1.67044e-163	7.59783e-163	4.74577e-163	-7.35194e-163	-3.19921e-163	1.30765e-162	3.512e-163	1.92106e-163	-2.04474e-163	-1.21321e-162	4.54578e-164	3.59616e-163	-4.25704e-163	-1.09099e-162	9.56707e-163	3.29302e-163	-1.66774e-163	-1.74985e-163	0
-3.2417e-163	-1.25709e-163	-3.63847e-163	-1.29409e-163	-4.18028e-163	2.19635e-164	-7.5208e-163	8.60554e-163	1.20182e-163	-3.58445e-164	2.60652e-163	9.16747e-164	1.67044e-163	7.59783e-163	4.74577e-163	-7.35194e-163	-3.19921e-163	1.30765e-162	3.512e-163	1.92106e-163	-2.04474e-163	-1.21321e-162	4.54578e-164	3.59616e-163	-4.25704e-163	-1.09099e-162	9.56707e-163	3.29302e-163	-1.66774e-163	-1.74985e-163	0
-3.2417e-163	-1.25709e-163	-3.63847e-163	-1.29409e-163	-4.18028e-163	2.19635e-164	-7.5208e-163	8.60554e-163	1.20182e-163	-3.58445e-164	2.60652e-163	9.16747e-164	1.67044e-163	7.59783e-163	4.74577e-163	-7.35194e-163	-3.19921e-163	1.30765e-162	3.512e-163	1.92106e-163	-2.04474e-163	-1.21321e-162	4.54578e-164	3.59616e-163	-4.25704e-163	-1.09099e-162	9.56707e-163	3.29302e-163	-1.66774e-163	-1.74985e-163	0
-3.2417e-163	-1.25709e-163	-3.63847e-163	-1.29409e-163	-4.18028e-163	2.19635e-164	-7.5208e-163	8.60554e-163	1.20182e-163	-3.58445e-164	2.60652e-163	9.16747e-164	1.67044e-163	7.59783e-163	4.74577e-163	-7.35194e-163	-3.19921e-163	1.30765e-162	3.512e-163	1.92106e-163	-2.04474e-163	-1.21321e-162	4.54578e-164	3.59616e-163	-4.25704e-163	-1.09099e-162	9.56707e-163	3.29302e-163	-1.66774e-163	-1.74985e-163	0
-3.2417e-163	-1.25709e-163	-3.63847e-163	-1.29409e-163	-4.18028e-163	2.19635e-164	-7.5208e-163	8.60554e-163	1.20182e-163	-3.58445e-164	2.60652e-163	9.16747e-164	1.67044e-163	7.59783e-163	4.74577e-163	-7.35194e-163	-3.19921e-163	1.30765e-162	3.512e-163	1.92106e-163	-2.04474e-163	-1.21321e-162	4.54578e-164	3.59616e-163	-4.25704e-163	-1.09099e-162	9.56707e-163	3.29302e-163	-1.66774e-163	-1.74985e-163	0
-3.2417e-163	-1.25709e-163	-3.63847e-163	-1.29409e-163	-4.18028e-163	2.19635e-164	-7.5208e-163	8.60554e-163	1.20182e-163	-3.58445e-164	2.60652e-163	9.16747e-164	1.67044e-163	7.59783e-163	4.74577e-163	-7.35194e-163	-3.19921e-163	1.30765e-162	3.512e-163	1.92106e-163	-2.04474e-163	-1.21321e-162	4.54578e-164	3.59616e-163	-4.25704e-163	-1.09099e-162	9.56707e-163	3.29302e-163	-1.66774e-163	-1.74985e-163	0
-3.2417e-163	-1.25709e-163	-3.63847e-163	-1.29409e-163	-4.18028e-163	2.19635e-164	-7.5208e-163	8.60554e-163	1.20182e-163	-3.58445e-164	2.60652e-163	9.16747e-164	1.67044e-163	7.59783e-163	4.74577e-163	-7.35194e-163	-3.19921e-163	1.30765e-162	3.512e-163	1.92106e-163	-2.04474e-163	-1.21321e-162	4.54578e-164	3.59616e-163	-4.25704e-163	-1.09099e-162	9.56707e-163	3.29302e-163	-1.66774e-163	-1.74985e-163	0
-3.2417e-163	-1.25709e-163	-3.63847e-163	-1.29409e-163	-4.18028e-163	2.19635e-164	-7.5208e-163	8.60554e-163	1.20182e-163	-3.58445e-164	2.60652e-163	9.16747e-164	1.67044e-163	7.59783e-163	4.74577e-163	-7.35194e-163	-3.19921e-163	1.30765e-162	3.512e-163	1.92106e-163	-2.04474e-163	-1.21321e-162	4.54578e-164	3.59616e-163	-4.25704e-163	-1.09099e-162	9.56707e-163	3.29302e-163	-1.66774e-163	-1.74985e-163	0
-3.2417e-163	-1.25709e-163	-3.63847e-163	-1.29409e-163	-4.18028e-163	2.19635e-164	-7.5208e-163	8.60554e-163	1.20182e-163	-3.58445e-164	2.60652e-163	9.16747e-164	1.67044e-163	7.59783e-163	4.74577e-163	-7.35194e-163	-3.19921e-163	1.30765e-162	3.512e-163	1.92106e-163	-2.04474e-163	-1.21321e-162	4.54578e-164	3.59616e-163	-4.25704e-163	-1.09099e-162	9.56707e-163	3.29302e-163	-1.66774e-163	-1.74985e-163	0
-3.2417e-163	-1.25709e-163	-3.63847e-163	-1.29409e-163	-4.18028e-163	2.19635e-164	-7.5208e-163	8.60554e-163	1.20182e-163	-3.58445e-164	2.60652e-163	9.16747e-164	1.67044e-163	7.59783e-163	4.74577e-163	-7.35194e-163	-3.19921e-163	1.30765e-162	3.512e-163	1.92106e-163	-2.04474e-163	-1.21321e-162	4.54578e-164	3.59616e-163	-4.25704e-163	-1.09099e-162	9.56707e-163	3.29302e-163	-1.66774e-163	-1.74985e-163	0
-3.2417e-163	-1.25709e-163	-3.63847e-163	-1.29409e-163	-4.18028e-163	2.19635e-164	-7.5208e-163	8.60554e-163	1.20182e-163	-3.58445e-164	2.60652e-163	9.16747e-164	1.67044e-163	7.59783e-163	4.74577e-163	-7.35194e-163	-3.19921e-163	1.30765e-162	3.512e-163	1.92106e-163	-2.04474e-163	-1.21321e-162	4.54578e-164	3.59616e-163	-4.25704e-163	-1.09099e-162	9.56707e-163	3.29302e-163	-1.66774e-163	-1.74985e-163	0
-3.2417e-163	-1.25709e-163	-3.63847e-163	-1.29409e-163	-4.18028e-163	2.19635e-164	-7.5208e-163	8.60554e-163	1.20182e-163	-3.58445e-164	2.60652e-163	9.16747e-164	1.67044e-163	7.59783e-163	4.74577e-163	-7.35194e-163	-3.19921e-163	1.30765e-162	3.512e-163	1.92106e-163	-2.04474e-163	-1.21321e-162	4.54578e-164	3.59616e-163	-4.25704e-163	-1.09099e-162	9.56707e-163	3.29302e-163	-1.66774e-163	-1.74985e-163	0
-3.2417e-163	-1.25709e-163	-3.63847e-163	-1.29409e-163	-4.18028e-163	2.19635e-164	-7.5208e-163	8.60554e-163	1.20182e-163	-3.58445e-164	2.60652e-163	9.16747e-164	1.67044e-163	7.59783e-163	4.74577e-163	-7.35194e-163	-3.19921e-163	1.30765e-162	3.512e-163	1.92106e-163	-2.04474e-163	-1.21321e-162	4.54578e-164	3.59616e-163	-4.25704e-163	-1.09099e-162	9.56707e-163	3.29302e-163	-1.66774e-163	-1.74985e-163	0
-3.2417e-163	-1.25709e-163	-3.63847e-163	-1.29409e-163	-4.18028e-163	2.19635e-164	-7.5208e-163	8.60554e-163	1.20182e-163	-3.58445e-164	2.60652e-163	9.16747e-164	1.67044e-163	7.59783e-163	4.74577e-163	-7.35194e-163	-3.19921e-163	1.30765e-162	3.512e-163	1.92106e-163	-2.04474e-163	-1.21321e-162	4.54578e-164	3.59616e-163	-4.25704e-163	-1.09099e-162	9.56707e-163	3.29302e-163	-1.66774e-163	-1.74985e-163	0
-3.2417e-163	-1.25709e-163	-3.63847e-163	-1.29409e-163	-4.18028e-163	2.19635e-164	-7.5208e-163	8.60554e-163	1.20182e-163	-3.58445e-164	2.60652e-163	9.16747e-164	1.67044e-163	7.59783e-163	4.74577e-163	-7.35194e-163	-3.19921e-163	1.30765e-162	3.512e-163	1.92106e-163	-2.04474e-163	-1.21321e-162	4.54578e-164	3.59616e-163	-4.25704e-163	-1.09099e-162	9.56707e-163	3.29302e-163	-1.66774e-163	-1.74985e-163	0
-3.2417e-163	-1.25709e-163	-3.63847e-163	-1.29409e-163	-4.18028e-163	2.19635e-164	-7.5208e-163	8.60554e-163	1.20182e-163	-3.58445e-164	2.60652e-163	9.16747e-164	1.67044e-163	7.59783e-163	4.74577e-163	-7.35194e-163	-3.19921e-163	1.30765e-162	3.512e-163	1.92106e-163	-2.04474e-163	-1.21321e-162	4.54578e-164	3.59616e-163	-4.25704e-163	-1.09099e-162	9.56707e-163	3.29302e-163	-1.66774e-163	-1.74985e-163	0
-3.2417e-163	-1.25709e-163	-3.63847e-163	-1.29409e-163	-4.18028e-163	2.19635e-164	-7.5208e-163	8.60554e-163	1.20182e-163	-3.58445e-164	2.60652e-163	9.16747e-164	1.67044e-163	7.59783e-163	4.74577e-163	-7.35194e-163	-3.19921e-163	1.30765e-162	3.512e-163	1.92106e-163	-2.04474e-163	-1.21321e-162	4.54578e-164	3.59616e-163	-4.25704e-163	-1.09099e-162	9.56707e-163	3.29302e-163	-1.66774e-163	-1.74985e-163	0
-3.2417e-163	-1.25709e-163	-3.63847e-163	-1.29409e-163	-4.18028e-163	2.19635e-164	-7.5208e-163	8.60554e-163	1.20182e-163	-3.58445e-164	2.60652e-163	9.16747e-164	1.67044e-163	7.59783e-163	4.74577e-163	-7.35194e-163	-3.19921e-163	1.30765e-162	3.512e-163	1.92106e-163	-2.04474e-163	-1.21321e-162	4.54578e-164	3.59616e-163	-4.25704e-163	-1.09099e-162	9.56707e-163	3.29302e-163	-1.66774e-163	-1.74985e-163	0
-3.2417e-163	-1.25709e-163	-3.63847e-163	-1.29409e-163	-4.18028e-163	2.19635e-164	-7.5208e-163	8.60554e-163	1.20182e-163	-3.58445e-164	2.60652e-163	9.16747e-164	1.67044e-163	7.59783e-163	4.74577e-163	-7.35194e-163	-3.19921e-163	1.30765e-162	3.512e-163	1.92106e-163	-2.04474e-163	-1.21321e-162	4.54578e-164	3.59616e-163	-4.25704e-163	-1.09099e-162	9.56707e-163	3.29302e-163	-1.66774e-163	-1.74985e-163	0
-3.2417e-163	-1.25709e-163	-3.63847e-163	-1.29409e-163	-4.18028e-163	2.19635e-164	-7.5208e-163	8.60554e-163	1.20182e-163	-3.58445e-164	2.60652e-163	9.16747e-164	1.67044e-163	7.59783e-163	4.74577e-163	-7.35194e-163	-3.19921e-163	1.30765e-162	3.512e-163	1.92106e-163	-2.04474e-163	-1.21321e-162	4.54578e-164	3.59616e-163	-4.25704e-163	-1.09099e-162	9.56707e-163	3.29302e-163	-1.66774e-163	-1.74985e-163	0
-3.2417e-163	-1.25709e-163	-3.63847e-163	-1.29409e-163	-4.18028e-163	2.19635e-164	-7.5208e-163	8.60554e-163	1.20182e-163	-3.58445e-164	2.60652e-163	9.16747e-164	1.67044e-163	7.59783e-163	4.74577e-163	-7.35194e-163	-3.19921e-163	1.30765e-162	3.512e-163	1.92106e-163	-2.04474e-163	-1.21321e-162	4.54578e-164	3.59616e-163	-4.25704e-163	-1.09099e-162	9.56707e-163	3.29302e-163	-1.66774e-163	-1.74985e-163	0
-3.2417e-163	-1.25709e-163	-3.63847e-163	-1.29409e-163	-4.18028e-163	2.19635e-164	-7.5208e-163	8.60554e-163	1.20182e-163	-3.58445e-164	2.60652e-163	9.16747e-164	1.67044e-163	7.59783e-163	4.74577e-163	-7.35194e-163	-3.19921e-163	1.30765e-162	3.512e-163	1.92106e-163	-2.04474e-163	-1.21321e-162	4.54578e-164	3.59616e-163	-4.25704e-163	-1.09099e-162	9.56707e-163	3.29302e-163	-1.66774e-163	-1.74985e-163	0
-3.2417e-163	-1.25709e-163	-3.63847e-163	-1.29409e-163	-4.18028e-163	2.19635e-164	-7.5208e-163	8.60554e-163	1.20182e-163	-3.58445e-164	2.60652e-163	9.16747e-164	1.67044e-163	7.59783e-163	4.74577e-163	-7.35194e-163	-3.19921e-163	1.30765e-162	3.512e-163	1.92106e-163	-2.04474e-163	-1.21321e-162	4.54578e-164	3.59616e-163	-4.25704e-163	-1.09099e-162	9.56707e-163	3.29302e-163	-1.66774e-163	-1.74985e-163	0
-3.2417e-163	-1.25709e-163	-3.63847e-163	-1.29409e-163	-4.18028e-163	2.19635e-164	-7.5208e-163	8.60554e-163	1.20182e-163	-3.58445e-164	2.60652e-163	9.16747e-164	1.67044e-163	7.59783e-163	4.74577e-163	-7.35194e-163	-3.19921e-163	1.30765e-162	3.512e-163	1.92106e-163	-2.04474e-163	-1.21321e-162	4.54578e-164	3.59616e-163	-4.25704e-163	-1.09099e-162	9.56707e-163	3.29302e-163	-1.66774e-163	-1.74985e-163	0
-3.2417e-163	-1.25709e-163	-3.63847e-163	-1.29409e-163	-4.18028e-163	2.19635e-164	-7.5208e-163	8.60554e-163	1.20182e-163	-3.58445e-164	2.60652e-163	9.16747e-164	1.67044e-163	7.59783e-163	4.74577e-163	-7.35194e-163	-3.19921e-163	1.30765e-162	3.512e-163	1.92106e-163	-2.04474e-163	-1.21321e-162	4.54578e-164	3.59616e-163	-4.25704e-163	-1.09099e-162	9.56707e-163	3.29302e-163	-1.66774e-163	-1.74985e-163	0
-3.2417e-163	-1.25709e-163	-3.63847e-163	-1.29409e-163	-4.18028e-163	2.19635e-164	-7.5208e-163	8.60554e-163	1.20182e-163	-3.58445e-164	2.60652e-163	9.16747e-164	1.67044e-163	7.59783e-163	4.74577e-163	-7.35194e-163	-3.19921e-163	1.30765e-162	3.512e-163	1.92106e-163	-2.04474e-163	-1.21321e-162	4.54578e-164	3.59616e-163	-4.25704e-163	-1.09099e-162	9.56707e-163	3.29302e-163	-1.66774e-163	-1.74985e-163	0
-3.2417e-163	-1.25709e-163	-3.63847e-163	-1.29409e-163	-4.18028e-163	2.19635e-164	-7.5208e-163	8.60554e-163	1.20182e-163	-3.58445e-164	2.60652e-163	9.16747e-164	1.67044e-163	7.59783e-163	4.74577e-163	-7.35194e-163	-3.19921e-163	1.30765e-162	3.512e-163	1.92106e-163	-2.04474e-163	-1.21321e-162	4.54578e-164	3.59616e-163	-4.25704e-163	-1.09099e-162	9.56707e-163	3.29302e-163	-1.66774e-163	-1.74985e-163	0
-3.2417e-163	-1.25709e-163	-3.63847e-163	-1.29409e-163	-4.18028e-163	2.19635e-164	-7.5208e-163	8.60554e-163	1.20182e-163	-3.58445e-164	2.60652e-163	9.16747e-164	1.67044e-163	7.59783e-163	4.74577e-163	-7.35194e-163	-3.19921e-163	1.30765e-162	3.512e-163	1.92106e-163	-2.04474e-163	-1.21321e-162	4.54578e-164	3.59616e-163	-4.25704e-163	-1.09099e-162	9.56707e-163	3.29302e-163	-1.66774e-163	-1.74985e-163	0
-3.2417e-163	-1.25709e-163	-3.63847e-163	-1.29409e-163	-4.18028e-163	2.19635e-164	-7.5208e-163	8.60554e-163	1.20182e-163	-3.58445e-164	2.60652e-163	9.16747e-164	1.67044e-163	7.59783e-163	4.74577e-163	-7.35194e-163	-3.19921e-163	1.30765e-162	3.512e-163	1.92106e-163	-2.04474e-163	-1.21321e-162	4.54578e-164	3.59616e-163	-4.25704e-163	-1.09099e-162	9.56707e-163	3.29302e-163	-1.66774e-163	-1.74985e-163	0
-3.2417e-163	-1.25709e-163	-3.63847e-163	-1.29409e-163	-4.18028e-163	2.19635e-164	-7.5208e-163	8.60554e-163	1.20182e-163	-3.58445e-164	2.60652e-163	9.16747e-164	1.67044e-163	7.59783e-163	4.74577e-163	-7.35194e-163	-3.19921e-163	1.30765e-162	3.512e-163	1.92106e-163	-2.04474e-163	-1.21321e-162	4.54578e-164	3.59616e-163	-4.25704e-163	-1.09099e-162	9.56707e-163	3.29302e-163	-1.66774e-163	-1.74985e-163	0
-3.2417e-163	-1.25709e-163	-3.63847e-163	-1.29409e-163	-4.18028e-163	2.19635e-164	-7.5208e-163	8.60554e-163	1.20182e-163	-3.58445e-164	2.60652e-163	9.16747e-164	1.67044e-163	7.59783e-163	4.74577e-163	-7.35194e-163	-3.19921e-163	1.30765e-162	3.512e-163	1.92106e-163	-2.04474e-163	-1.21321e-162	4.54578e-164	3.59616e-163	-4.25704e-163	-1.09099e-162	9.56707e-163	3.29302e-163	-1.66774e-163	-1.74985e-163	0
-3.2417e-163	-1.25709e-163	-3.63847e-163	-1.29409e-163	-4.18028e-163	2.19635e-164	-7.5208e-163	8.60554e-163	1.20182e-163	-3.58445e-164	2.60652e-163	9.16747e-164	1.67044e-163	7.59783e-163	4.74577e-163	-7.35194e-163	-3.19921e-163	1.30765e-162	3.512e-163	1.92106e-163	-2.04474e-163	-1.21321e-162	4.54578e-164	3.59616e-163	-4.25704e-163	-1.09099e-162	9.56707e-163	3.29302e-163	-1.66774e-163	-1.74985e-163	0
-3.2417e-163	-1.25709e-163	-3.63847e-163	-1.29409e-163	-4.18028e-163	2.19635e-164	-7.5208e-163	8.60554e-163	1.20182e-163	-3.58445e-164	2.60652e-163	9.16747e-164	1.67044e-163	7.59783e-163	4.74577e-163	-7.35194e-163	-3.19921e-163	1.30765e-162	3.512e-163	1.92106e-163	-2.04474e-163	-1.21321e-162	4.54578e-164	3.59616e-163	-4.25704e-163	-1.09099e-162	9.56707e-163	3.29302e-163	-1.66774e-163	-1.74985e-163	0
-3.2417e-163	-1.25709e-163	-3.63847e-163	-1.29409e-163	-4.18028e-163	2.19635e-164	-7.5208e-163	8.60554e-163	1.20182e-163	-3.58445e-164	2.60652e-163	9.16747e-164	1.67044e-163	7.59783e-163	4.74577e-163	-7.35194e-163	-3.19921e-163	1.30765e-162	3.512e-163	1.92106e-163	-2.04474e-163	-1.21321e-162	4.54578e-164	3.59616e-163	-4.25704e-163	-1.09099e-162	9.56707e-163	3.29302e-163	-1.66774e-163	-1.74985e-163	0
-3.2417e-163	-1.25709e-163	-3.63847e-163	-1.29409e-163	-4.18028e-163	2.19635e-164	-7.5208e-163	8.60554e-163	1.20182e-163	-3.58445e-164	2.60652e-163	9.16747e-164	1.67044e-163	7.59783e-163	4.74577e-163	-7.35194e-163	-3.19921e-163	1.30765e-162	3.512e-163	1.92106e-163	-2.04474e-163	-1.21321e-162	4.54578e-164	3.59616e-163	-4.25704e-163	-1.09099e-162	9.56707e-163	3.29302e-163	-1.66774e-163	-1.74985e-163	0
-3.2417e-163	-1.25709e-163	-3.63847e-163	-1.29409e-163	-4.18028e-163	2.19635e-164	-7.5208e-163	8.60554e-163	1.20182e-163	-3.58445e-164	2.60652e-163	9.16747e-164	1.67044e-163	7.59783e-163	4.74577e-163	-7.35194e-163	-3.19921e-163	1.30765e-162	3.512e-163	1.92106e-163	-2.04474e-163	-1.21321e-162	4.54578e-164	3.59616e-163	-4.25704e-163	-1.09099e-162	9.56707e-163	3.29302e-163	-1.66774e-163	-1.74985e-163	0
-3.2417e-163	-1.25709e-163	-3.63847e-163	-1.29409e-163	-4.18028e-163	2.19635e-164	-7.5208e-163	8.60554e-163	1.20182e-163	-3.58445e-164	2.60652e-163	9.16747e-164	1.67044e-163	7.59783e-163	4.74577e-163	-7.35194e-163	-3.19921e-163	1.30765e-162	3.512e-163	1.92106e-163	-2.04474e-163	-1.21321e-162	4.54578e-164	3.59616e-163	-4.25704e-163	-1.09099e-162	9.56707e-163	3.29302e-163	-1.66774e-163	-1.74985e-163	0
-3.2417e-163	-1.25709e-163	-3.63847e-163	-1.29409e-163	-4.18028e-163	2.19635e-164	-7.5208e-163	8.60554e-163	1.20182e-163	-3.58445e-164	2.60652e-163	9.16747e-164	1.67044e-163	7.59783e-163	4.74577e-163	-7.35194e-163	-3.19921e-163	1.30765e-162	3.512e-163	1.92106e-163	-2.04474e-163	-1.21321e-162	4.54578e-164	3.59616e-163	-4.25704e-163	-1.09099e-162	9.56707e-163	3.29302e-163	-1.66774e-163	-1.74985e-163	0
-3.2417e-163	-1.25709e-163	-3.63847e-163	-1.29409e-163	-4.18028e-163	2.19635e-164	-7.5208e-163	8.60554e-163	1.20182e-163	-3.58445e-164	2.60652e-163	9.16747e-164	1.67044e-163	7.59783e-163	4.74577e-163	-7.35194e-163	-3.19921e-163	1.30765e-162	3.512e-163	1.92106e-163	-2.04474e-163	-1.21321e-162	4.54578e-164	3.59616e-163	-4.25704e-163	-1.09099e-162	9.56707e-163	3.29302e-163	-1.66774e-163	-1.74985e-163	0
-3.2417e-163	-1.25709e-163	-3.63847e-163	-1.29409e-163	-4.18028e-163	2.19635e-164	-7.5208e-163	8.60554e-163	1.20182e-163	-3.58445e-164	2.60652e-163	9.16747e-164	1.67044e-163	7.59783e-163	4.74577e-163	-7.35194e-163	-3.19921e-163	1.30765e-162	3.512e-163	1.92106e-163	-2.04474e-163	-1.21321e-162	4.54578e-164	3.59616e-163	-4.25704e-163	-1.09099e-162	9.56707e-163	3.29302e-163	-1.66774e-163	-1.74985e-163	0
-3.2417e-163	-1.25709e-163	-3.63847e-163	-1.29409e-163	-4.18028e-163	2.19635e-164	-7.5208e-163	8.60554e-163	1.20182e-163	-3.58445e-164	2.60652e-163	9.16747e-164	1.67044e-163	7.59783e-163	4.74577e-163	-7.35194e-163	-3.19921e-163	1.30765e-162	3.512e-163	1.92106e-163	-2.04474e-163	-1.21321e-162	4.54578e-164	3.59616e-163	-4.25704e-163	-1.09099e-162	9.56707e-163	3.29302e-163	-1.66774e-163	-1.74985e-163	0
-3.2417e-163	-1.25709e-163	-3.63847e-163	-1.29409e-163	-4.18028e-163	2.19635e-164	-7.5208e-163	8.60554e-163	1.20182e-163	-3.58445e-164	2.60652e-163	9.16747e-164	1.67044e-163	7.59783e-163	4.74577e-163	-7.35194e-163	-3.19921e-163	1.30765e-162	3.512e-163	1.92106e-163	-2.04474e-163	-1.21321e-162	4.54578e-164	3.59616e-163	-4.25704e-163	-1.09099e-162	9.56707e-163	3.29302e-163	-1.66774e-163	-1.74985e-163	0
-3.2417e-163	-1.25709e-163	-3.63847e-163	-1.29409e-163	-4.18028e-163	2.19635e-164	-7.5208e-163	8.60554e-163	1.20182e-163	-3.58445e-164	2.60652e-163	9.16747e-164	1.67044e-163	7.59783e-163	4.74577e-163	-7.35194e-163	-3.19921e-163	1.30765e-162	3.512e-163	1.92106e-163	-2.04474e-163	-1.21321e-162	4.54578e-164	3.59616e-163	-4.25704e-163	-1.09099e-162	9.56707e-163	3.29302e-163	-1.66774e-163	-1.74985e-163	0
-3.2417e-163	-1.25709e-163	-3.63847e-163	-1.29409e-163	-4.18028e-163	2.19635e-164	-7.5208e-163	8.60554e-163	1.20182e-163	-3.58445e-164	2.60652e-163	9.16747e-164	1.67044e-163	7.59783e-163	4.74577e-163	-7.35194e-163	-3.19921e-163	1.30765e-162	3.512e-163	1.92106e-163	-2.04474e-163	-1.21321e-162	4.54578e-164	3.59616e-163	-4.25704e-163	-1.09099e-162	9.56707e-163	3.29302e-163	-1.66774e-163	-1.74985e-163	0
-3.2417e-163	-1.25709e-163	-3.63847e-163	-1.29409e-163	-4.18028e-163	2.19635e-164	-7.5208e-163	8.60554e-163	1.20182e-163	-3.58445e-164	2.60652e-163	9.16747e-164	1.67044e-163	7.59783e-163	4.74577e-163	-7.35194e-163	-3.19921e-163	1.30765e-162	3.512e-163	1.92106e-163	-2.04474e-163	-1.21321e-162	4.54578e-164	3.59616e-163	-4.25704e-163	-1.09099e-162	9.56707e-163	3.29302e-163	-1.66774e-163	-1.74985e-163	0
-3.2417e-163	-1.25709e-163	-3.63847e-163	-1.29409e-163	-4.18028e-163	2.19635e-164	-7.5208e-163	8.60554e-163	1.20182e-163	-3.58445e-164	2.60652e-163	9.16747e-164	1.67044e-163	7.59783e-163	4.74577e-163	-7.35194e-163	-3.19921e-163	1.30765e-162	3.512e-163	1.92106e-163	-2.04474e-163	-1.21321e-162	4.54578e-164	3.59616e-163	-4.25704e-163	-1.09099e-162	9.56707e-163	3.29302e-163	-1.66774e-163	-1.74985e-163	0
-3.2417e-163	-1.25709e-163	-3.63847e-163	-1.29409e-163	-4.18028e-163	2.19635e-164	-7.5208e-163	8.60554e-163	1.20182e-163	-3.58445e-164	2.60652e-163	9.16747e-164	1.67044e-163	7.59783e-163	4.74577e-163	-7.35194e-163	-3.19921e-163	1.30765e-162	3.512e-163	1.92106e-163	-2.04474e-163	-1.21321e-162	4.54578e-164	3.59616e-163	-4.25704e-163	-1.09099e-162	9.56707e-163	3.29302e-163	-1.66774e-163	-1.74985e-163	0
-3.2417e-163	-1.25709e-163	-3.63847e-163	-1.29409e-163	-4.18028e-163	2.19635e-164	-7.5208e-163	8.60554e-163	1.20182e-163	-3.58445e-164	2.60652e-163	9.16747e-164	1.67044e-163	7.59783e-163	4.74577e-163	-7.35194e-163	-3.19921e-163	1.30765e-162	3.512e-163	1.92106e-163	-2.04474e-163	-1.21321e-162	4.54578e-164	3.59616e-163	-4.25704e-163	-1.09099e-162	9.56707e-163	3.29302e-163	-1.66774e-163	-1.74985e-163	0
-3.2417e-163	-1.25709e-163	-3.63847e-163	-1.29409e-163	-4.18028e-163	2.19635e-164	-7.5208e-163	8.60554e-163	1.20182e-163	-3.58445e-164	2.60652e-163	9.16747e-164	1.67044e-163	7.59783e-163	4.74577e-163	-7.35194e-163	-3.19921e-163	1.30765e-162	3.512e-163	1.92106e-163	-2.04474e-163	-1.21321e-162	4.54578e-164	3.59616e-163	-4.25704e-163	-1.09099e-162	9.56707e-163	3.29302e-163	-1.66774e-163	-1.74985e-163	0
-3.2417e-163	-1.25709e-163	-3.63847e-163	-1.29409e-163	-4.18028e-163	2.19635e-164	-7.5208e-163	8.60554e-163	1.20182e-163	-3.58445e-164	2.60652e-163	9.16747e-164	1.67044e-163	7.59783e-163	4.74577e-163	-7.35194e-163	-3.19921e-163	1.30765e-162	3.512e-163	1.92106e-163	-2.04474e-163	-1.21321e-162	4.54578e-164	3.59616e-163	-4.25704e-163	-1.09099e-162	9.56707e-163	3.29302e-163	-1.66774e-163	-1.74985e-163	0
-3.2417e-163	-1.25709e-163	-3.63847e-163	-1.29409e-163	-4.18028e-163	2.19635e-164	-7.5208e-163	8.60554e-163	1.20182e-163	-3.58445e-164	2.60652e-163	9.16747e-164	1.67044e-163	7.59783e-163	4.74577e-163	-7.35194e-163	-3.19921e-163	1.30765e-162	3.512e-163	1.92106e-163	-2.04474e-163	-1.21321e-162	4.54578e-164	3.59616e-163	-4.25704e-163	-1.09099e-162	9.56707e-163	3.29302e-163	-1.66774e-163	-1.74985e-163	0
-3.2417e-163	-1.25709e-163	-3.63847e-163	-1.29409e-163	-4.18028e-163	2.19635e-164	-7.5208e-163	8.60554e-163	1.20182e-163	-3.58445e-164	2.60652e-163	9.16747e-164	1.67044e-163	7.59783e-163	4.74577e-163	-7.35194e-163	-3.19921e-163	1.30765e-162	3.512e-163	1.92106e-163	-2.04474e-163	-1.21321e-162	4.54578e-164	3.59616e-163	-4.25704e-163	-1.09099e-162	9.56707e-163	3.29302e-163	-1.66774e-163	-1.74985e-163	0
-3.2417e-163	-1.25709e-163	-3.63847e-163	-1.29409e-163	-4.18028e-163	2.19635e-164	-7.5208e-163	8.60554e-163	1.20182e-163	-3.58445e-164	2.60652e-163	9.16747e-164	1.67044e-163	7.59783e-163	4.74577e-163	-7.35194e-163	-3.19921e-163	1.30765e-162	3.512e-163	1.92106e-163	-2.04474e-163	-1.21321e-162	4.54578e-164	3.59616e-163	-4.25704e-163	-1.09099e-162	9.56707e-163	3.29302e-163	-1.66774e-163	-1.74985e-163	0
-3.2417e-163	-1.25709e-163	-3.63847e-163	-1.29409e-163	-4.18028e-163	2.19635e-164	-7.5208e-163	8.60554e-163	1.20182e-163	-3.58445e-164	2.60652e-163	9.16747e-164	1.67044e-163	7.59783e-163	4.74577e-163	-7.35194e-163	-3.19921e-163	1.30765e-162	3.512e-163	1.92106e-163	-2.04474e-163	-1.21321e-162	4.54578e-164	3.59616e-163	-4.25704e-163	-1.09099e-162	9.56707e-163	3.29302e-163	-1.66774e-163	-1.74985e-163	0
-3.2417e-163	-1.25709e-163	-3.63847e-163	-1.29409e-163	-4.18028e-163	2.19635e-164	-7.5208e-163	8.60554e-163	1.20182e-163	-3.58445e-164	2.60652e-163	9.16747e-164	1.67044e-163	7.59783e-163	4.74577e-163	-7.35194e-163	-3.19921e-163	1.30765e-162	3.512e-163	1.92106e-163	-2.04474e-163	-1.21321e-162	4.54578e-164	3.59616e-163	-4.25704e-163	-1.09099e-162	9.56707e-163	3.29302e-163	-1.66774e-163	-1.74985e-163	0
-3.2417e-163	-1.25709e-163	-3.63847e-163	-1.29409e-163	-4.18028e-163	2.19635e-164	-7.5208e-163	8.60554e-163	1.20182e-163	-3.58445e-164	2.60652e-163	9.16747e-164	1.67044e-163	7.59783e-163	4.74577e-163	-7.35194e-163	-3.19921e-163	1.30765e-162	3.512e-163	1.92106e-163	-2.04474e-163	-1.21321e-162	4.54578e-164	3.59616e-163	-4.25704e-163	-1.09099e-162	9.56707e-163	3.29302e-163	-1.66774e-163	-1.74985e-163	0
-3.2417e-163	-1.25709e-163	-3.63847e-163	-1.29409e-163	-4.18028e-163	2.19635e-164	-7.5208e-163	8.60554e-163	1.20182e-163	-3.58445e-164	2.60652e-163	9.16747e-164	1.67044e-163	7.59783e-163	4.74577e-163	-7.35194e-163	-3.19921e-163	1.30765e-162	3.512e-163	1.92106e-163	-2.04474e-163	-1.21321e-162	4.54578e-164	3.59616e-163	-4.25704e-163	-1.09099e-162	9.56707e-163	3.29302e-163	-1.66774e-163	-1.74985e-163	0
-3.2417e-163	-1.25709e-163	-3.63847e-163	-1.29409e-163	-4.18028e-163	2.19635e-164	-7.5208e-163	8.60554e-163	1.20182e-163	-3.58445e-164	2.60652e-163	9.16747e-164	1.67044e-163	7.59783e-163	4.74577e-163	-7.35194e-163	-3.19921e-163	1.30765e-162	3.512e-163	1.92106e-163	-2.04474e-163	-1.21321e-162	4.54578e-164	3.59616e-163	-4.25704e-163	-1.09099e-162	9.56707e-163	3.29302e-163	-1.66774e-163	-1.74985e-163	0
-3.2417e-163	-1.25709e-163	-3.63847e-163	-1.29409e-163	-4.18028e-163	2.19635e-164	-7.5208e-163	8.60554e-163	1.20182e-163	-3.58445e-164	2.60652e-163	9.16747e-164	1.67044e-163	7.59783e-163	4.74577e-163	-7.35194e-163	-3.19921e-163	1.30765e-162	3.512e-163	1.92106e-163	-2.04474e-163	-1.21321e-162	4.54578e-164	3.59616e-163	-4.25704e-163	-1.09099e-162	9.56707e-163	3.29302e-163	-1.66774e-163	-1.74985e-163	0
-3.2417e-163	-1.25709e-163	-3.63847e-163	-1.29409e-163	-4.18028e-163	2.19635e-164	-7.5208e-163	8.60554e-163	1.20182e-163	-3.58445e-164	2.60652e-163	9.16747e-164	1.67044e-163	7.59783e-163	4.74577e-163	-7.35194e-163	-3.19921e-163	1.30765e-162	3.512e-163	1.92106e-163	-2.04474e-163	-1.21321e-162	4.54578e-164	3.59616e-163	-4.25704e-163	-1.09099e-162	9.56707e-163	3.29302e-163	-1.66774e-163	-1.74985e-163	0
-3.2417e-163	-1.25709e-163	-3.63847e-163	-1.29409e-163	-4.18028e-163	2.19635e-164	-7.5208e-163	8.60554e-163	1.20182e-163	-3.58445e-164	2.60652e-163	9.16747e-164	1.67044e-163	7.59783e-163	4.74577e-163	-7.35194e-163	-3.19921e-163	1.30765e-162	3.512e-163	1.92106e-163	-2.04474e-163	-1.21321e-162	4.54578e-164	3.59616e-163	-4.25704e-163	-1.09099e-162	9.56707e-163	3.29302e-163	-1.66774e-163	-1.74985e-163	0
-3.2417e-163	-1.25709e-163	-3.63847e-163	-1.29409e-163	-4.18028e-163	2.19635e-164	-7.5208e-163	8.60554e-163	1.20182e-163	-3.58445e-164	2.60652e-163	9.16747e-164	1.67044e-163	7.59783e-163	4.74577e-163	-7.35194e-163	-3.19921e-163	1.30765e-162	3.512e-163	1.92106e-163	-2.04474e-163	-1.21321e-162	4.54578e-164	3.59616e-163	-4.25704e-163	-1.09099e-162	9.56707e-163	3.29302e-163	-1.66774e-163	-1.74985e-163	0
-3.2417e-163	-1.25709e-163	-3.63847e-163	-1.29409e-163	-4.18028e-163	2.19635e-164	-7.5208e-163	8.60554e-163	1.20182e-163	-3.58445e-164	2.60652e-163	9.16747e-164	1.67044e-163	7.59783e-163	4.74577e-163	-7.35194e-163	-3.19921e-163	1.30765e-162	3.512e-163	1.92106e-163	-2.04474e-163	-1.21321e-162	4.54578e-164	3.59616e-163	-4.25704e-163	-1.09099e-162	9.56707e-163	3.29302e-163	-1.66774e-163	-1.74985e-163	0
-3.2417e-163	-1.25709e-163	-3.63847e-163	-1.29409e-163	-4.18028e-163	2.19635e-164	-7.5208e-163	8.60554e-163	1.20182e-163	-3.58445e-164	2.60652e-163	9.16747e-164	1.67044e-163	7.59783e-163	4.74577e-163	-7.35194e-163	-3.19921e-163	1.30765e-162	3.512e-163	1.92106e-163	-2.04474e-163	-1.21321e-162	4.54578e-164	3.59616e-163	-4.25704e-163	-1.09099e-162	9.56707e-163	3.29302e-163	-1.66774e-163	-1.74985e-163	0
-3.2417e-163	-1.25709e-163	-3.63847e-163	-1.29409e-163	-4.18028e-163	2.19635e-164	-7.5208e-163	8.60554e-163	1.20182e-163	-3.58445e-164	2.60652e-163	9.16747e-164	1.67044e-163	7.59783e-163	4.74577e-163	-7.35194e-163	-3.19921e-163	1.30765e-162	3.512e-163	1.92106e-163	-2.04474e-163	-1.21321e-162	4.54578e-164	3.59616e-163	-4.25704e-163	-1.09099e-162	9.56707e-163	3.29302e-163	-1.66774e-163	-1.74985e-163	0
-3.2417e-163	-1.25709e-163	-3.63847e-163	-1.29409e-163	-4.18028e-163	2.19635e-164	-7.5208e-163	8.60554e-163	1.20182e-163	-3.58445e-164	2.60652e-163	9.16747e-164	1.67044e-163	7.59783e-163	4.74577e-163	-7.35194e-163	-3.19921e-163	1.30765e-162	3.512e-163	1.92106e-163	-2.04474e-163	-1.21321e-162	4.54578e-164	3.59616e-163	-4.25704e-163	-1.09099e-162	9.56707e-163	3.29302e-163	-1.66774e-163	-1.74985e-163	0
-3.2417e-163	-1.25709e-163	-3.63847e-163	-1.29409e-163	-4.18028e-163	2.19635e-164	-7.5208e-163	8.60554e-163	1.20182e-163	-3.58445e-164	2.60652e-163	9.16747e-164	1.67044e-163	7.59783e-163	4.74577e-163	-7.35194e-163	-3.19921e-163	1.30765e-162	3.512e-163	1.92106e-163	-2.04474e-163	-1.21321e-162	4.54578e-164	3.59616e-163	-4.25704e-163	-1.09099e-162	9.56707e-163	3.29302e-163	-1.66774e-163	-1.74985e-163	0
-3.2417e-163	-1.25709e-163	-3.63847e-163	-1.29409e-163	-4.18028e-163	2.19635e-164	-7.5208e-163	8.60554e-163	1.20182e-163	-3.58445e-164	2.60652e-163	9.16747e-164	1.67044e-163	7.59783e-163	4.74577e-163	-7.35194e-163	-3.19921e-163	1.30765e-162	3.512e-163	1.92106e-163	-2.04474e-163	-1.21321e-162	4.54578e-164	3.59616e-163	-4.25704e-163	-1.09099e-162	9.56707e-163	3.29302e-163	-1.66774e-163	-1.74985e-163	0
-3.2417e-163	-1.25709e-163	-3.63847e-163	-1.29409e-163	-4.18028e-163	2.19635e-164	-7.5208e-163	8.60554e-163	1.20182e-163	-3.58445e-164	2.60652e-163	9.16747e-164	1.67044e-163	7.59783e-163	4.74577e-163	-7.35194e-163	-3.19921e-163	1.30765e-162	3.512e-163	1.92106e-163	-2.04474e-163	-1.21321e-162	4.54578e-164	3.59616e-163	-4.25704e-163	-1.09099e-162	9.56707e-163	3.29302e-163	-1.66774e-163	-1.74985e-163	0
-3.2417e-163	-1.25709e-163	-3.63847e-163	-1.29409e-163	-4.18028e-163	2.19635e-164	-7.5208e-163	8.60554e-163	1.20182e-163	-3.58445e-164	2.60652e-163	9.16747e-164	1.67044e-163	7.59783e-163	4.74577e-163	-7.35194e-163	-3.19921e-163	1.30765e-162	3.512e-163	1.92106e-163	-2.04474e-163	-1.21321e-162	4.54578e-164	3.59616e-163	-4.25704e-163	-1.09099e-162	9.56707e-163	3.29302e-163	-1.66774e-163	-1.74985e-163	0
-3.2417e-163	-1.25709e-163	-3.63847e-163	-1.29409e-163	-4.18028e-163	2.19635e-164	-7.5208e-163	8.60554e-163	1.20182e-163	-3.58445e-164	2.60652e-163	9.16747e-164	1.67044e-163	7.59783e-163	4.74577e-163	-7.35194e-163	-3.19921e-163	1.30765e-162	3.512e-163	1.92106e-163	-2.04474e-163	-1.21321e-162	4.54578e-164	3.59616e-163	-4.25704e-163	-1.09099e-162	9.56707e-163	3.29302e-163	-1.66774e-163	-1.74985e-163	0
-3.2417e-163	-1.25709e-163	-3.63847e-163	-1.29409e-163	-4.18028e-163	2.19635e-164	-7.5208e-163	8.60554e-163	1.20182e-163	-3.58445e-164	2.60652e-163	9.16747e-164	1.67044e-163	7.59783e-163	4.74577e-163	-7.35194e-163	-3.19921e-163	1.30765e-162	3.512e-163	1.92106e-163	-2.04474e-163	-1.21321e-162	4.54578e-164	3.59616e-163	-4.25704e-163	-1.09099e-162	9.56707e-163	3.29302e-163	-1.66774e-163	-1.74985e-163	0
-3.2417e-163	-1.25709e-163	-3.63847e-163	-1.29409e-163	-4.18028e-163	2.19635e-164	-7.5208e-163	8.60554e-163	1.20182e-163	-3.58445e-164	2.60652e-163	9.16747e-164	1.67044e-163	7.59783e-163	4.74577e-163	-7.35194e-163	-3.19921e-163	1.30765e-162	3.512e-163	1.92106e-163	-2.04474e-163	-1.21321e-162	4.54578e-164	3.59616e-163	-4.25704e-163	-1.09099e-162	9.56707e-163	3.29302e-163	-1.66774e-163	-1.74985e-163	0
-3.2417e-163	-1.25709e-163	-3.63847e-163	-1.29409e-163	-4.18028e-163	2.19635e-164	-7.5208e-163	8.60554e-163	1.20182e-163	-3.58445e-164	2.60652e-163	9.16747e-164	1.67044e-163	7.59783e-163	4.74577e-163	-7.35194e-163	-3.19921e-163	1.30765e-162	3.512e-163	1.92106e-163	-2.04474e-163	-1.21321e-162	4.54578e-164	3.59616e-163	-4.25704e-163	-1.09099e-162	9.56707e-163	3.29302e-163	-1.66774e-163	-1.74985e-163	0
-3.2417e-163	-1.25709e-163	-3.63847e-163	-1.29409e-163	-4.18028e-163	2.19635e-164	-7.5208e-163	8.60554e-163	1.20182e-163	-3.58445e-164	2.60652e-163	9.16747e-164	1.67044e-163	7.59783e-163	4.74577e-163	-7.35194e-163	-3.19921e-163	1.30765e-162	3.512e-163	1.92106e-163	-2.04474e-163	-1.21321e-162	4.54578e-164	3.59616e-163	-4.25704e-163	-1.09099e-162	9.56707e-163	3.29302e-163	-1.66774e-163	-1.74985e-163	0
-3.2417e-163	-1.25709e-163	-3.63847e-163	-1.29409e-163	-4.18028e-163	2.19635e-164	-7.5208e-163	8.60554e-163	1.20182e-163	-3.58445e-164	2.60652e-163	9.16747e-164	1.67044e-163	7.59783e-163	4.74577e-163	-7.35194e-163	-3.19921e-163	1.30765e-162	3.512e-163	1.92106e-163	-2.04474e-163	-1.21321e-162	4.54578e-164	3.59616e-163	-4.25704e-163	-1.09099e-162	9.56707e-163	3.29302e-163	-1.66774e-163	-1.74985e-163	0
-3.2417e-163	-1.25709e-163	-3.63847e-163	-1.29409e-163	-4.18028e-163	2.19635e-164	-7.5208e-163	8.60554e-163	1.20182e-163	-3.58445e-164	2.60652e-163	9.16747e-164	1.67044e-163	7.59783e-163	4.74577e-163	-7.35194e-163	-3.19921e-163	1.30765e-162	3.512e-163	1.92106e-163	-2.04474e-163	-1.21321e-162	4.54578e-164	3.59616e-163	-4.25704e-163	-1.09099e-162	9.56707e-163	3.29302e-163	-1.66774e-163	-1.74985e-163	0
-3.2417e-163	-1.25709e-163	-3.63847e-163	-1.29409e-163	-4.18028e-163	2.19635e-164	-7.5208e-163	8.60554e-163	1.20182e-163	-3.58445e-164	2.60652e-163	9.16747e-164	1.67044e-163	7.59783e-163	4.74577e-163	-7.35194e-163	-3.19921e-163	1.30765e-162	3.512e-163	1.92106e-163	-2.04474e-163	-1.21321e-162	4.54578e-164	3.59616e-163	-4.25704e-163	-1.09099e-162	9.56707e-163	3.29302e-163	-1.66774e-163	-1.74985e-163	0
-3.2417e-163	-1.25709e-163	-3.63847e-163	-1.29409e-163	-4.18028e-163	2.19635e-164	-7.5208e-163	8.60554e-163	1.20182e-163	-3.58445e-164	2.60652e-163	9.16747e-164	1.67044e-163	7.59783e-163	4.74577e-163	-7.35194e-163	-3.19921e-163	1.30765e-162	3.512e-163	1.92106e-163	-2.04474e-163	-1.21321e-162	4.54578e-164	3.59616e-163	-4.25704e-163	-1.09099e-162	9.56707e-163	3.29302e-163	-1.66774e-163	-1.74985e-163	0
-3.2417e-163	-1.25709e-163	-3.63847e-163	-1.29409e-163	-4.18028e-163	2.19635e-164	-7.5208e-163	8.60554e-163	1.20182e-163	-3.58445e-164	2.60652e-163	9.16747e-164	1.67044e-163	7.59783e-163	4.74577e-163	-7.35194e-163	-3.19921e-163	1.30765e-162	3.512e-163	1.92106e-163	-2.04474e-163	-1.21321e-162	4.54578e-164	3.59616e-163	-4.25704e-163	-1.09099e-162	9.56707e-163	3.29302e-163	-1.66774e-163	-1.74985e-163	0
-3.2417e-163	-1.25709e-163	-3.63847e-163	-1.29409e-163	-4.18028e-163	2.19635e-164	-7.5208e-163	8.60554e-163	1.20182e-163	-3.58445e-164	2.60652e-163	9.16747e-164	1.67044e-163	7.59783e-163	4.74577e-163	-7.35194e-163	-3.19921e-163	1.30765e-162	3.512e-163	1.92106e-163	-2.04474e-163	-1.21321e-162	4.54578e-164	3.59616e-163	-4.25704e-163	-1.09099e-162	9.56707e-163	3.29302e-163	-1.66774e-163	-1.74985e-163	0
-3.2417e-163	-1.25709e-163	-3.63847e-163	-1.29409e-163	-4.18028e-163	2.19635e-164	-7.5208e-163	8.60554e-163	1.20182e-163	-3.58445e-164	2.60652e-163	9.16747e-164	1.67044e-163	7.59783e-163	4.74577e-163	-7.35194e-163	-3.19921e-163	1.30765e-162	3.512e-163	1.92106e-163	-2.04474e-163	-1.21321e-162	4.54578e-164	3.59616e-163	-4.25704e-163	-1.09099e-162	9.56707e-163	3.29302e-163	-1.66774e-163	-1.74985e-163	0
-3.2417e-163	-1.25709e-163	-3.63847e-163	-1.29409e-163	-4.18028e-163	2.19635e-164	-7.5208e-163	8.60554e-163	1.20182e-163	-3.58445e-164	2.60652e-163	9.16747e-164	1.67044e-163	7.59783e-163	4.74577e-163	-7.35194e-163	-3.19921e-163	1.30765e-162	3.512e-163	1.92106e-163	-2.04474e-163	-1.21321e-162	4.54578e-164	3.59616e-163	-4.25704e-163	-1.09099e-162	9.56707e-163	3.29302e-163	-1.66774e-163	-1.74985e-163	0
-3.2417e-163	-1.25709e-163	-3.63847e-163	-1.29409e-163	-4.18028e-163	2.19635e-164	-7.5208e-163	8.60554e-163	1.20182e-163	-3.58445e-164	2.60652e-163	9.16747e-164	1.67044e-163	7.59783e-163	4.74577e-163	-7.35194e-163	-3.19921e-163	1.30765e-162	3.512e-163	1.92106e-163	-2.04474e-163	-1.21321e-162	4.54578e-164	3.59616e-163	-4.25704e-163	-1.09099e-162	9.56707e-163	3.29302e-163	-1.66774e-163	-1.74985e-163	0
-3.2417e-163	-1.25709e-163	-3.63847e-163	-1.29409e-163	-4.18028e-163	2.19635e-164	-7.5208e-163	8.60554e-163	1.20182e-163	-3.58445e-164	2.60652e-163	9.16747e-164	1.67044e-163	7.59783e-163	4.74577e-163	-7.35194e-163	-3.19921e-163	1.30765e-162	3.512e-163	1.92106e-163	-2.04474e-163	-1.21321e-162	4.54578e-164	3.59616e-163	-4.25704e-163	-1.09099e-162	9.56707e-163	3.29302e-163	-1.66774e-163	-1.74985e-163	0
-3.2417e-163	-1.25709e-163	-3.63847e-163	-1.29409e-163	-4.18028e-163	2.19635e-164	-7.5208e-163	8.60554e-163	1.20182e-163	-3.58445e-164	2.60652e-163	9.16747e-164	1.67044e-163	7.59783e-163	4.74577e-163	-7.35194e-163	-3.19921e-163	1.30765e-162	3.512e-163	1.92106e-163	-2.04474e-163	-1.21321e-162	4.54578e-164	3.59616e-163	-4.25704e-163	-1.09099e-162	9.56707e-163	3.29302e-163	-1.66774e-163	-1.74985e-163	0
-3.2417e-163	-1.25709e-163	-3.63847e-163	-1.29409e-163	-4.18028e-163	2.19635e-164	-7.5208e-163	8.60554e-163	1.20182e-163	-3.58445e-164	2.60652e-163	9.16747e-164	1.67044e-163	7.59783e-163	4.74577e-163	-7.35194e-163	-3.19921e-163	1.30765e-162	3.512e-163	1.92106e-163	-2.04474e-163	-1.21321e-162	4.54578e-164	3.59616e-163	-4.25704e-163	-1.09099e-162	9.56707e-163	3.29302e-163	-1.66774e-163	-1.74985e-163	0
-3.2417e-163	-1.25709e-163	-3.63847e-163	-1.29409e-163	-4.18028e-163	2.19635e-164	-7.5208e-163	8.60554e-163	1.20182e-163	-3.58445e-164	2.60652e-163	9.16747e-164	1.67044e-163	7.59783e-163	4.74577e-163	-7.35194e-163	-3.19921e-163	1.30765e-162	3.512e-163	1.92106e-163	-2.04474e-163	-1.21321e-162	4.54578e-164	3.59616e-163	-4.25704e-163	-1.09099e-162	9.56707e-163	3.29302e-163	-1.66774e-163	-1.74985e-163	0
-3.2417e-163	-1.25709e-163	-3.63847e-163	-1.29409e-163	-4.18028e-163	2.19635e-164	-7.5208e-163	8.60554e-163	1.20182e-163	-3.58445e-164	2.60652e-163	9.16747e-164	1.67044e-163	7.59783e-163	4.74577e-163	-7.35194e-163	-3.19921e-163	1.30765e-162	3.512e-163	1.92106e-163	-2.04474e-163	-1.21321e-162	4.54578e-164	3.59616e-163	-4.25704e-163	-1.09099e-162	9.56707e-163	3.29302e-163	-1.66774e-163	-1.74985e-163	0
-3.2417e-163	-1.25709e-163	-3.63847e-163	-1.29409e-163	-4.18028e-163	2.19635e-164	-7.5208e-163	8.60554e-163	1.20182e-163	-3.58445e-164	2.60652e-163	9.16747e-164	1.67044e-163	7.59783e-163	4.74577e-163	-7.35194e-163	-3.19921e-163	1.30765e-162	3.512e-163	1.92106e-163	-2.04474e-163	-1.21321e-162	4.54578e-164	3.59616e-163	-4.25704e-163	-1.09099e-162	9.56707e-163	3.29302e-163	-1.66774e-163	-1.74985e-163	0
-3.2417e-163	-1.25709e-163	-3.63847e-163	-1.29409e-163	-4.18028e-163	2.19635e-164	-7.5208e-163	8.60554e-163	1.20182e-163	-3.58445e-164	2.60652e-163	9.16747e-164	1.67044e-163	7.59783e-163	4.74577e-163	-7.35194e-163	-3.19921e-163	1.30765e-162	3.512e-163	1.92106e-163	-2.04474e-163	-1.21321e-162	4.54578e-164	3.59616e-163	-4.25704e-163	-1.09099e-162	9.56707e-163	3.29302e-163	-1.66774e-163	-1.74985e-163	0
-3.2417e-163	-1.25709e-163	-3.63847e-163	-1.29409e-163	-4.18028e-163	2.19635e-164	-7.5208e-163	8.60554e-163	1.20182e-163	-3.58445e-164	2.60652e-163	9.16747e-164	1.67044e-163	7.59783e-163	4.74577e-163	-7.35194e-163	-3.19921e-163	1.30765e-162	3.512e-163	1.92106e-163	-2.04474e-163	-1.21321e-162	4.54578e-164	3.59616e-163	-4.25704e-163	-1.09099e-162	9.56707e-163	3.29302e-163	-1.66774e-163	-1.74985e-163	0
-3.2417e-163	-1.25709e-163	-3.63847e-163	-1.29409e-163	-4.18028e-163	2.19635e-164	-7.5208e-163	8.60554e-163	1.20182e-163	-3.58445e-164	2.60652e-163	9.16747e-164	1.67044e-163	7.59783e-163	4.74577e-163	-7.35194e-163	-3.19921e-163	1.30765e-162	3.512e-163	1.92106e-163	-2.04474e-163	-1.21321e-162	4.54578e-164	3.59616e-163	-4.25704e-163	-1.09099e-162	9.56707e-163	3.29302e-163	-1.66774e-163	-1.74985e-163	0
-3.2417e-163	-1.25709e-163	-3.63847e-163	-1.29409e-163	-4.18028e-163	2.19635e-164	-7.5208e-163	8.60554e-163	1.20182e-163	-3.58445e-164	2.60652e-163	9.16747e-164	1.67044e-163	7.59783e-163	4.74577e-163	-7.35194e-163	-3.19921e-163	1.30765e-162	3.512e-163	1.92106e-163	-2.04474e-163	-1.21321e-162	4.54578e-164	3.59616e-163	-4.25704e-163	-1.09099e-162	9.56707e-163	3.29302e-163	-1.66774e-163	-1.74985e-163	0
-3.2417e-163	-1.25709e-163	-3.63847e-163	-1.29409e-163	-4.18028e-163	2.19635e-164	-7.5208e-163	8.60554e-163	1.20182e-163	-3.58445e-164	2.60652e-163	9.16747e-164	1.67044e-163	7.59783e-163	4.74577e-163	-7.35194e-163	-3.19921e-163	1.30765e-162	3.512e-163	1.92106e-163	-2.04474e-163	-1.21321e-162	4.54578e-164	3.59616e-163	-4.25704e-163	-1.09099e-162	9.56707e-163	3.29302e-163	-1.66774e-163	-1.74985e-163	0
-3.2417e-163	-1.25709e-163	-3.63847e-163	-1.29409e-163	-4.18028e-163	2.19635e-164	-7.5208e-163	8.60554e-163	1.20182e-163	-3.58445e-164	2.60652e-163	9.16747e-164	1.67044e-163	7.59783e-163	4.74577e-163	-7.35194e-163	-3.19921e-163	1.30765e-162	3.512e-163	1.92106e-163	-2.04474e-163	-1.21321e-162	4.54578e-164	3.59616e-163	-4.25704e-163	-1.09099e-162	9.56707e-163	3.29302e-163	-1.66774e-163	-1.74985e-163	0
-3.2417e-163	-1.25709e-163	-3.63847e-163	-1.29409e-163	-4.18028e-163	2.19635e-164	-7.5208e-163	8.60554e-163	1.20182e-163	-3.58445e-164	2.60652e-163	9.16747e-164	1.67044e-163	7.59783e-163	4.74577e-163	-7.35194e-163	-3.19921e-163	1.30765e-162	3.512e-163	1.92106e-163	-2.04474e-163	-1.21321e-162	4.54578e-164	3.59616e-163	-4.25704e-163	-1.09099e-162	9.56707e-163	3.29302e-163	-1.66774e-163	-1.74985e-163	0
-3.2417e-163	-1.25709e-163	-3.63847e-163	-1.29409e-163	-4.18028e-163	2.19635e-164	-7.5208e-163	8.60554e-163	1.20182e-163	-3.58445e-164	2.60652e-163	9.16747e-164	1.67044e-163	7.59783e-163	4.74577e-163	-7.35194e-163	-3.19921e-163	1.30765e-162	3.512e-163	1.92106e-163	-2.04474e-163	-1.21321e-162	4.54578e-164	3.59616e-163	-4.25704e-163	-1.09099e-162	9.56707e-163	3.29302e-163	-1.66774e-163	-1.74985e-163	0
-3.2417e-163	-1.25709e-163	-3.63847e-163	-1.29409e-163	-4.18028e-163	2.19635e-164	-7.5208e-163	8.60554e-163	1.20182e-163	-3.58445e-164	2.60652e-163	9.16747e-164	1.67044e-163	7.59783e-163	4.74577e-163	-7.35194e-163	-3.19921e-163	1.30765e-162	3.512e-163	1.92106e-163	-2.04474e-163	-1.21321e-162	4.54578e-164	3.59616e-163	-4.25704e-163	-1.09099e-162	9.56707e-163	3.29302e-163	-1.66774e-163	-1.74985e-163	0
-3.2417e-163	-1.25709e-163	-3.63847e-163	-1.29409e-163	-4.18028e-163	2.19635e-164	-7.5208e-163	8.60554e-163	1.20182e-163	-3.58445e-164	2.60652e-163	9.16747e-164	1.67044e-163	7.59783e-163	4.74577e-163	-7.35194e-163	-3.19921e-163	1.30765e-162	3.512e-163	1.92106e-163	-2.04474e-163	-1.21321e-162	4.54578e-164	3.59616e-163	-4.25704e-163	-1.09099e-162	9.56707e-163	3.29302e-163	-1.66774e-163	-1.74985e-163	0
-3.2417e-163	-1.25709e-163	-3.63847e-163	-1.29409e-163	-4.18028e-163	2.19635e-164	-7.5208e-163	8.60554e-163	1.20182e-163	-3.58445e-164	2.60652e-163	9.16747e-164	1.67044e-163	7.59783e-163	4.74577e-163	-7.35194e-163	-3.19921e-163	1.30765e-162	3.512e-163	1.92106e-163	-2.04474e-163	-1.21321e-162	4.54578e-164	3.59616e-163	-4.25704e-163	-1.09099e-162	9.56707e-163	3.29302e-163	-1.66774e-163	-1.74985e-163	0
-3.2417e-163	-1.25709e-163	-3.63847e-163	-1.29409e-163	-4.18028e-163	2.19635e-164	-7.5208e-163	8.60554e-163	1.20182e-163	-3.58445e-164	2.60652e-163	9.16747e-164	1.67044e-163	7.59783e-163	4.74577e-163	-7.35194e-163	-3.19921e-163	1.30765e-162	3.512e-163	1.92106e-163	-2.04474e-163	-1.21321e-162	4.54578e-164	3.59616e-163	-4.25704e-163	-1.09099e-162	9.56707e-163	3.29302e-163	-1.66774e-163	-1.74985e-163	0
-3.2417e-163	-1.25709e-163	-3.63847e-163	-1.29409e-163	-4.18028e-163	2.19635e-164	-7.5208e-163	8.60554e-163	1.20182e-163	-3.58445e-164	2.60652e-163	9.16747e-164	1.67044e-163	7.59783e-163	4.74577e-163	-7.35194e-163	-3.19921e-163	1.30765e-162	3.512e-163	1.92106e-163	-2.04474e-163	-1.21321e-162	4.54578e-164	3.59616e-163	-4.25704e-163	-1.09099e-162	9.56707e-163	3.29302e-163	-1.66774e-163	-1.74985e-163	0
-3.2417e-163	-1.25709e-163	-3.63847e-163	-1.29409e-163	-4.18028e-163	2.19635e-164	-7.5208e-163	8.60554e-163	1.20182e-163	-3.58445e-164	2.60652e-163	9.16747e-164	1.67044e-163	7.59783e-163	4.74577e-163	-7.35194e-163	-3.19921e-163	1.30765e-162	3.512e-163	1.92106e-163	-2.04474e-163	-1.21321e-162	4.54578e-164	3.59616e-163	-4.25704e-163	-1.09099e-162	9.56707e-163	3.29302e-163	-1.66774e-163	-1.74985e-163	0
-3.2417e-163	-1.25709e-163	-3.63847e-163	-1.29409e-163	-4.18028e-163	2.19635e-164	-7.5208e-163	8.60554e-163	1.20182e-163	-3.58445e-164	2.60652e-163	9.16747e-164	1.67044e-163	7.59783e-163	4.74577e-163	-7.35194e-163	-3.19921e-163	1.30765e-162	3.512e-163	1.92106e-163	-2.04474e-163	-1.21321e-162	4.54578e-164	3.59616e-163	-4.25704e-163	-1.09099e-162	9.56707e-163	3.29302e-163	-1.66774e-163	-1.74985e-163	0
-3.2417e-163	-1.25709e-163	-3.63847e-163	-1.29409e-163	-4.18028e-163	2.19635e-164	-7.5208e-163	8.60554e-163	1.20182e-163	-3.58445e-164	2.60652e-163	9.16747e-164	1.67044e-163	7.59783e-163	4.74577e-163	-7.35194e-163	-3.19921e-163	1.30765e-162	3.512e-163	1.92106e-163	-2.04474e-163	-1.21321e-162	4.54578e-164	3.59616e-163	-4.25704e-163	-1.09099e-162	9.56707e-163	3.29302e-163	-1.66774e-163	-1.74985e-163	0
-3.2417e-163	-1.25709e-163	-3.63847e-163	-1.29409e-163	-4.18028e-163	2.19635e-164	-7.5208e-163	8.60554e-163	1.20182e-163	-3.58445e-164	2.60652e-163	9.16747e-164	1.67044e-163	7.59783e-163	4.74577e-163	-7.35194e-163	-3.19921e-163	1.30765e-162	3.512e-163	1.92106e-163	-2.04474e-163	-1.21321e-162	4.54578e-164	3.59616e-163	-4.25704e-163	-1.09099e-162	9.56707e-163	3.29302e-163	-1.66774e-163	-1.74985e-163	0
-3.2417e-163	-1.25709e-163	-3.63847e-163	-1.29409e-163	-4.18028e-163	2.19635e-164	-7.5208e-163	8.60554e-163	1.20182e-163	-3.58445e-164	2.60652e-163	9.16747e-164	1.67044e-163	7.59783e-163	4.74577e-163	-7.35194e-163	-3.19921e-163	1.30765e-162	3.512e-163	1.92106e-163	-2.04474e-163	-1.21321e-162	4.54578e-164	3.59616e-163	-4.25704e-163	-1.09099e-162	9.56707e-163	3.29302e-163	-1.66774e-163	-1.74985e-163	0
-3.2417e-163	-1.25709e-163	-3.63847e-163	-1.29409e-163	-4.18028e-163	2.19635e-164	-7.5208e-163	8.60554e-163	1.20182e-163	-3.58445e-164	2.60652e-163	9.16747e-164	1.67044e-163	7.59783e-163	4.74577e-163	-7.35194e-163	-3.19921e-163	1.30765e-162	3.512e-163	1.92106e-163	-2.04474e-163	-1.21321e-162	4.54578e-164	3.59616e-163	-4.25704e-163	-1.09099e-162	9.56707e-163	3.29302e-163	-1.66774e-163	-1.74985e-163	0
-3.2417e-163	-1.25709e-163	-3.63847e-163	-1.29409e-163	-4.18028e-163	2.19635e-164	-7.5208e-163	8.60554e-163	1.20182e-163	-3.58445e-164	2.60652e-163	9.16747e-164	1.67044e-163	7.59783e-163	4.74577e-163	-7.35194e-163	-3.19921e-163	1.30765e-162	3.512e-163	1.92106e-163	-2.04474e-163	-1.21321e-162	4.54578e-164	3.59616e-163	-4.25704e-163	-1.09099e-162	9.56707e-163	3.29302e-163	-1.66774e-163	-1.74985e-163	0
-3.2417e-163	-1.25709e-163	-3.63847e-163	-1.29409e-163	-4.18028e-163	2.19635e-164	-7.5208e-163	8.60554e-163	1.20182e-163	-3.58445e-164	2.60652e-163	9.16747e-164	1.67044e-163	7.59783e-163	4.74577e-163	-7.35194e-163	-3.19921e-163	1.30765e-162	3.512e-163	1.92106e-163	-2.04474e-163	-1.21321e-162	4.54578e-164	3.59616e-163	-4.25704e-163	-1.09099e-162	9.56707e-163	3.29302e-163	-1.66774e-163	-1.74985e-163	0
-3.2417e-163	-1.25709e-163	-3.63847e-163	-1.29409e-163	-4.18028e-163	2.19635e-164	-7.5208e-163	8.60554e-163	1.20182e-163	-3.58445e-164	2.60652e-163	9.16747e-164	1.67044e-163	7.59783e-163	4.74577e-163	-7.35194e-163	-3.19921e-163	1.30765e-162	3.512e-163	1.92106e-163	-2.04474e-163	-1.21321e-162	4.54578e-164	3.59616e-163	-4.25704e-163	-1.09099e-162	9.56707e-163	3.29302e-163	-1.66774e-163	-1.74985e-163	0
-3.2417e-163	-1.25709e-163	-3.63847e-163	-1.29409e-163	-4.18028e-163	2.19635e-164	-7.5208e-163	8.60554e-163	1.20182e-163	-3.58445e-164	2.60652e-163	9.16747e-164	1.67044e-163	7.59783e-163	4.74577e-163	-7.35194e-163	-3.19921e-163	1.30765e-162	3.512e-163	1.92106e-163	-2.04474e-163	-1.21321e-162	4.54578e-164	3.59616e-163	-4.25704e-163	-1.09099e-162	9.56707e-163	3.29302e-163	-1.66774e-163	-1.74985e-163	0
-3.2417e-163	-1.25709e-163	-3.63847e-163	-1.29409e-163	-4.18028e-163	2.19635e-164	-7.5208e-163	8.60554e-163	1.20182e-163	-3.58445e-164	2.60652e-163	9.16747e-164	1.67044e-163	7.59783e-163	4.74577e-163	-7.35194e-163	-3.19921e-163	1.30765e-162	3.512e-163	1.92106e-163	-2.04474e-163	-1.21321e-162	4.54578e-164	3.59616e-163	-4.25704e-163	-1.09099e-162	9.56707e-163	3.29302e-163	-1.66774e-163	-1.74985e-163	0
-3.2417e-163	-1.25709e-163	-3.63847e-163	-1.29409e-163	-4.18028e-163	2.19635e-164	-7.5208e-163	8.60554e-163	1.20182e-163	-3.58445e-164	2.60652e-163	9.16747e-164	1.67044e-163	7.59783e-163	4.74577e-163	-7.35194e-163	-3.19921e-163	1.30765e-162	3.512e-163	1.92106e-163	-2.04474e-163	-1.21321e-162	4.54578e-164	3.59616e-163	-4.25704e-163	-1.09099e-162	9.56707e-163	3.29302e-163	-1.66774e-163	-1.74985e-163	0
-3.2417e-163	-1.25709e-163	-3.63847e-163	-1.29409e-163	-4.18028e-163	2.19635e-164	-7.5208e-163	8.60554e-163	1.20182e-163	-3.58445e-164	2.60652e-163	9.16747e-164	1.67044e-163	7.59783e-163	4.74577e-163	-7.35194e-163	-3.19921e-163	1.30765e-162	3.512e-163	1.92106e-163	-2.04474e-163	-1.21321e-162	4.54578e-164	3.59616e-163	-4.25704e-163	-1.09099e-162	9.56707e-163	3.29302e-163	-1.66774e-163	-1.74985e-163	0
-3.2417e-163	-1.25709e-163	-3.63847e-163	-1.29409e-163	-4.18028e-163	2.19635e-164	-7.5208e-163	8.60554e-163	1.20182e-163	-3.58445e-164	2.60652e-163	9.16747e-164	1.67044e-163	7.59783e-163	4.74577e-163	-7.35194e-163	-3.19921e-163	1.30765e-162	3.512e-163	1.92106e-163	-2.04474e-163	-1.21321e-162	4.54578e-164	3.59616e-163	-4.25704e-163	-1.09099e-162	9.56707e-163	3.29302e-163	-1.66774e-163	-1.74985e-163	0
-3.2417e-163	-1.25709e-163	-3.63847e-163	-1.29409e-163	-4.18028e-163	2.19635e-164	-7.5208e-163	8.60554e-163	1.20182e-163	-3.58445e-164	2.60652e-163	9.16747e-164	1.67044e-163	7.59783e-163	4.74577e-163	-7.35194e-163	-3.19921e-163	1.30765e-162	3.512e-163	1.92106e-163	-2.04474e-163	-1.21321e-162	4.54578e-164	3.59616e-163	-4.25704e-163	-1.09099e-162	9.56707e-163	3.29302e-163	-1.66774e-163	-1.74985e-163	0
-3.2417e-163	-1.25709e-163	-3.63847e-163	-1.29409e-163	-4.18028e-163	2.19635e-164	-7.5208e-163	8.60554e-163	1.20182e-163	-3.58445e-164	2.60652e-163	9.16747e-164	1.67044e-163	7.59783e-163	4.74577e-163	-7.35194e-163	-3.19921e-163	1.30765e-162	3.512e-163	1.92106e-163	-2.04474e-163	-1.21321e-162	4.54578e-164	3.59616e-163	-4.25704e-163	-1.09099e-162	9.56707e-163	3.29302e-163	-1.66774e-163	-1.74985e-163	0
-3.2417e-163	-1.25709e-163	-3.63847e-163	-1.29409e-163	-4.18028e-163	2.19635e-164	-7.5208e-163	8.60554e-163	1.20182e-163	-3.58445e-164	2.60652e-163	9.16747e-164	1.67044e-163	7.59783e-163	4.74577e-163	-7.35194e-163	-3.19921e-163	1.30765e-162	3.512e-163	1.92106e-163	-2.04474e-163	-1.21321e-162	4.54578e-164	3.59616e-163	-4.25704e-163	-1.09099e-162	9.56707e-163	3.29302e-163	-1.66774e-163	-1.74985e-163	0
-3.2417e-163	-1.25709e-163	-3.63847e-163	-1.29409e-163	-4.18028e-163	2.19635e-164	-7.5208e-163	8.60554e-163	1.20182e-163	-3.58445e-164	2.60652e-163	9.16747e-164	1.67044e-163	7.59783e-163	4.74577e-163	-7.35194e-163	-3.19921e-163	1.30765e-162	3.512e-163	1.92106e-163	-2.04474e-163	-1.21321e-162	4.54578e-164	3.59616e-163	-4.25704e-163	-1.09099e-162	9.56707e-163	3.29302e-163	-1.66774e-163	-1.74985e-163	0
-3.2417e-163	-1.25709e-163	-3.63847e-163	-1.29409e-163	-4.18028e-163	2.19635e-164	-7.5208e-163	8.60554e-163	1.20182e-163	-3.58445e-164	2.60652e-163	9.16747e-164	1.67044e-163	7.59783e-163	4.74577e-163	-7.35194e-163	-3.19921e-163	1.30765e-162	3.512e-163	1.92106e-163	-2.04474e-163	-1.21321e-162	4.54578e-164	3.59616e-163	-4.25704e-163	-1.09099e-162	9.56707e-163	3.29302e-163	-1.66774e-163	-1.74985e-163	0
-3.2417e-163	-1.25709e-163	-3.63847e-163	-1.29409e-163	-4.18028e-163	2.19635e-164	-7.5208e-163	8.60554e-163	1.20182e-163	-3.58445e-164	2.60652e-163	9.16747e-164	1.67044e-163	7.59783e-163	4.74577e-163	-7.35194e-163	-3.19921e-163	1.30765e-162	3.512e-163	1.92106e-163	-2.04474e-163	-1.21321e-162	4.54578e-164	3.59616e-163	-4.25704e-163	-1.09099e-162	9.56707e-163	3.29302e-163	-1.66774e-163	-1.74985e-163	0
-3.2417e-163	-1.25709e-163	-3.63847e-163	-1.29409e-163	-4.18028e-163	2.19635e-164	-7.5208e-163	8.60554e-163	1.20182e-163	-3.58445e-164	2.60652e-163	9.16747e-164	1.67044e-163	7.59783e-163	4.74577e-163	-7.35194e-163	-3.19921e-163	1.30765e-162	3.512e-163	1.92106e-163	-2.04474e-163	-1.21321e-162	4.54578e-164	3.59616e-163	-4.25704e-163	-1.09099e-162	9.56707e-163	3.29302e-163	-1.66774e-163	-1.74985e-163	0
-3.2417e-163	-1.25709e-163	-3.63847e-163	-1.29409e-163	-4.18028e-163	2.19635e-164	-7.5208e-163	8.60554e-163	1.20182e-163	-3.58445e-164	2.60652e-163	9.16747e-164	1.67044e-163	7.59783e-163	4.74577e-163	-7.35194e-163	-3.19921e-163	1.30765e-162	3.512e-163	1.92106e-163	-2.04474e-163	-1.21321e-162	4.54578e-164	3.59616e-163	-4.25704e-163	-1.09099e-162	9.56707e-163	3.29302e-163	-1.66774e-163	-1.74985e-163	0
-3.2417e-163	-1.25709e-163	-3.63847e-163	-1.29409e-163	-4.18028e-163	2.19635e-164	-7.5208e-163	8.60554e-163	1.20182e-163	-3.58445e-164	2.60652e-163	9.16747e-164	1.67044e-163	7.59783e-163	4.74577e-163	-7.35194e-163	-3.19921e-163	1.30765e-162	3.512e-163	1.92106e-163	-2.04474e-163	-1.21321e-162	4.54578e-164	3.59616e-163	-4.25704e-163	-1.09099e-162	9.56707e-163	3.29302e-163	-1.66774e-163	-1.74985e-163	0
-3.2417e-163	-1.25709e-163	-3.63847e-163	-1.29409e-163	-4.18028e-163	2.19635e-164	-7.5208e-163	8.60554e-163	1.20182e-163	-3.58445e-164	2.60652e-163	9.16747e-164	1.67044e-163	7.59783e-163	4.74577e-163	-7.35194e-163	-3.19921e-163	1.30765e-162	3.512e-163	1.92106e-163	-2.04474e-163	-1.21321e-162	4.54578e-164	3.59616e-163	-4.25704e-163	-1.09099e-162	9.56707e-163	3.29302e-163	-1.66774e-163	-1.74985e-163	0
-3.2417e-163	-1.25709e-163	-3.63847e-163	-1.29409e-163	-4.18028e-163	2.19635e-164	-7.5208e-163	8.60554e-163	1.20182e-163	-3.58445e-164	2.60652e-163	9.16747e-164	1.67044e-163	7.59783e-163	4.74577e-163	-7.35194e-163	-3.19921e-163	1.30765e-162	3.512e-163	1.92106e-163	-2.04474e-163	-1.21321e-162	4.54578e-164	3.59616e-163	-4.25704e-163	-1.09099e-162	9.56707e-163	3.29302e-163	-1.66774e-163	-1.74985e-163	0
-3.2417e-163	-1.25709e-163	-3.63847e-163	-1.29409e-163	-4.18028e-163	2.19635e-164	-7.5208e-163	8.60554e-163	1.20182e-163	-3.58445e-164	2.60652e-163	9.16747e-164	1.67044e-163	7.59783e-163	4.74577e-163	-7.35194e-163	-3.19921e-163	1.30765e-162	3.512e-163	1.92106e-163	-2.04474e-163	-1.21321e-162	4.54578e-164	3.59616e-163	-4.25704e-163	-1.09099e-162	9.56707e-163	3.29302e-163	-1.66774e-163	-1.74985e-163	0
-3.2417e-163	-1.25709e-163	-3.63847e-163	-1.29409e-163	-4.18028e-163	2.19635e-164	-7.5208e-163	8.60554e-163	1.20182e-163	-3.58445e-164	2.60652e-163	9.16747e-164	1.67044e-163	7.59783e-163	4.74577e-163	-7.35194e-163	-3.19921e-163	1.30765e-162	3.512e-163	1.92106e-163	-2.04474e-163	-1.21321e-162	4.54578e-164	3.59616e-163	-4.25704e-163	-1.09099e-162	9.56707e-163	3.29302e-163	-1.66774e-163	-1.74985e-163	0
-3.2417e-163	-1.25709e-163	-3.63847e-163	-1.29409e-163	-4.18028e-163	2.19635e-164	-7.5208e-163	8.60554e-163	1.20182e-163	-3.58445e-164	2.60652e-163	9.16747e-164	1.67044e-163	7.59783e-163	4.74577e-163	-7.35194e-163	-3.19921e-163	1.30765e-162	3.512e-163	1.92106e-163	-2.04474e-163	-1.21321e-162	4.54578e-164	3.59616e-163	-4.25704e-163	-1.09099e-162	9.56707e-163	3.29302e-163	-1.66774e-163	-1.74985e-163	0
-3.2417e-163	-1.25709e-163	-3.63847e-163	-1.29409e-163	-4.18028e-163	2.19635e-164	-7.5208e-163	8.60554e-163	1.20182e-163	-3.58445e-164	2.60652e-163	9.16747e-164	1.67044e-163	7.59783e-163	4.74577e-163	-7.35194e-163	-3.19921e-163	1.30765e-162	3.512e-163	1.92106e-163	-2.04474e-163	-1.21321e-162	4.54578e-164	3.59616e-163	-4.25704e-163	-1.09099e-162	9.56707e-163	3.29302e-163	-1.66774e-163	-1.74985e-163	0
-3.2417e-163	-1.25709e-163	-3.63847e-163	-1.29409e-163	-4.18028e-163	2.19635e-164	-7.5208e-163	8.60554e-163	1.20182e-163	-3.58445e-164	2.60652e-163	9.16747e-164	1.67044e-163	7.59783e-163	4.74577e-163	-7.35194e-163	-3.19921e-163	1.30765e-162	3.512e-163	1.92106e-163	-2.04474e-163	-1.21321e-162	4.54578e-164	3.59616e-163	-4.25704e-163	-1.09099e-162	9.56707e-163	3.29302e-163	-1.66774e-163	-1.74985e-163	0
-3.2417e-163	-1.25709e-163	-3.63847e-163	-1.29409e-163	-4.18028e-163	2.19635e-164	-7.5208e-163	8.60554e-163	1.20182e-163	-3.58445e-164	2.60652e-163	9.16747e-164	1.67044e-163	7.59783e-163	4.74577e-163	-7.35194e-163	-3.19921e-163	1.30765e-162	3.512e-163	1.92106e-163	-2.04474e-163	-1.21321e-162	4.54578e-164	3.59616e-163	-4.25704e-163	-1.09099e-162	9.56707e-163	3.29302e-163	-1.66774e-163	-1.74985e-163	0
-3.2417e-163	-1.25709e-163	-3.63847e-163	-1.29409e-163	-4.18028e-163	2.19635e-164	-7.5208e-163	8.60554e-163	1.20182e-163	-3.58445e-164	2.60652e-163	9.16747e-164	1.67044e-163	7.59783e-163	4.74577e-163	-7.35194e-163	-3.19921e-163	1.30765e-162	3.512e-163	1.92106e-163	-2.04474e-163	-1.21321e-162	4.54578e-164	3.59616e-163	-4.25704e-163	-1.09099e-162	9.56707e-163	3.29302e-163	-1.66774e-163	-1.74985e-163	0
-3.2417e-163	-1.25709e-163	-3.63847e-163	-1.29409e-163	-4.18028e-163	2.19635e-164	-7.5208e-163	8.60554e-163	1.20182e-163	-3.58445e-164	2.60652e-163	9.16747e-164	1.67044e-163	7.59783e-163	4.74577e-163	-7.35194e-163	-3.19921e-163	1.30765e-162	3.512e-163	1.92106e-163	-2.04474e-163	-1.21321e-162	4.54578e-164	3.59616e-163	-4.25704e-163	-1.09099e-162	9.56707e-163	3.29302e-163	-1.66774e-163	-1.74985e-163	0
-3.2417e-163	-1.25709e-163	-3.63847e-163	-1.29409e-163	-4.18028e-163	2.19635e-164	-7.5208e-163	8.60554e-163	1.20182e-163	-3.58445e-164	2.60652e-163	9.16747e-164	1.67044e-163	7.59783e-163	4.74577e-163	-7.35194e-163	-3.19921e-163	1.30765e-162	3.512e-163	1.92106e-163	-2.04474e-163	-1.21321e-162	4.54578e-164	3.59616e-163	-4.25704e-163	-1.09099e-162	9.56707e-163	3.29302e-163	-1.66774e-163	-1.74985e-163	0
-3.2417e-163	-1.25709e-163	-3.63847e-163	-1.29409e-163	-4.18028e-163	2.19635e-164	-7.5208e-163	8.60554e-163	1.20182e-163	-3.58445e-164	2.60652e-163	9.16747e-164	1.67044e-163	7.59783e-163	4.74577e-163	-7.35194e-163	-3.19921e-163	1.30765e-162	3.512e-163	1.92106e-163	-2.04474e-163	-1.21321e-162	4.54578e-164	3.59616e-163	-4.25704e-163	-1.09099e-162	9.56707e-163	3.29302e-163	-1.66774e-163	-1.74985e-163	0
-3.2417e-163	-1.25709e-163	-3.63847e-163	-1.29409e-163	-4.18028e-163	2.19635e-164	-7.5208e-163	8.60554e-163	1.20182e-163	-3.58445e-164	2.60652e-163	9.16747e-164	1.67044e-163	7.59783e-163	4.74577e-163	-7.35194e-163	-3.19921e-163	1.30765e-162	3.512e-163	1.92106e-163	-2.04474e-163	-1.21321e-162	4.54578e-164	3.59616e-163	-4.25704e-163	-1.09099e-162	9.56707e-163	3.29302e-163	-1.66774e-163	-1.74985e-163	0
-3.2417e-163	-1.25709e-163	-3.63847e-163	-1.29409e-163	-4.18028e-163	2.19635e-164	-7.5208e-163	8.60554e-163	1.20182e-163	-3.58445e-164	2.60652e-163	9.16747e-164	1.67044e-163	7.59783e-163	4.74577e-163	-7.35194e-163	-3.19921e-163	1.30765e-162	3.512e-163	1.92106e-163	-2.04474e-163	-1.21321e-162	4.54578e-164	3.59616e-163	-4.25704e-163	-1.09099e-162	9.56707e-163	3.29302e-163	-1.66774e-163	-1.74985e-163	0
-3.2417e-163	-1.25709e-163	-3.63847e-163	-1.29409e-163	-4.18028e-163	2.19635e-164	-7.5208e-163	8.60554e-163	1.20182e-163	-3.58445e-164	2.60652e-163	9.16747e-164	1.67044e-163	7.59783e-163	4.74577e-163	-7.35194e-163	-3.19921e-163	1.30765e-162	3.512e-163	1.92106e-163	-2.04474e-163	-1.21321e-162	4.54578e-164	3.59616e-163	-4.25704e-163	-1.09099e-162	9.56707e-163	3.29302e-163	-1.66774e-163	-1.74985e-163	0
-3.2417e-163	-1.25709e-163	-3.63847e-163	-1.29409e-163	-4.18028e-163	2.19635e-164	-7.5208e-163	8.60554e-163	1.20182e-163	-3.58445e-164	2.60652e-163	9.16747e-164	1.67044e-163	7.59783e-163	4.74577e-163	-7.35194e-163	-3.19921e-163	1.30765e-162	3.512e-163	1.92106e-163	-2.04474e-163	-1.21321e-162	4.54578e-164	3.59616e-163	-4.25704e-163	-1.09099e-162	9.56707e-163	3.29302e-163	-1.66774e-163	-1.74985e-163	0
-3.2417e-163	-1.25709e-163	-3.63847e-163	-1.29409e-163	-4.18028e-163	2.19635e-164	-7.5208e-163	8.60554e-163	1.20182e-163	-3.58445e-164	2.60652e-163	9.16747e-164	1.67044e-163	7.59783e-163	4.74577e-163	-7.35194e-163	-3.19921e-163	1.30765e-162	3.512e-163	1.92106e-163	-2.04474e-163	-1.21321e-162	4.54578e-164	3.59616e-163	-4.25704e-163	-1.09099e-162	9.56707e-163	3.29302e-163	-1.66774e-163	-1.74985e-163	0
-3.2417e-163	-1.25709e-163	-3.63847e-163	-1.29409e-163	-4.18028e-163	2.19635e-164	-7.5208e-163	8.60554e-163	1.20182e-163	-3.58445e-164	2.60652e-163	9.16747e-164	1.67044e-163	7.59783e-163	4.74577e-163	-7.35194e-163	-3.19921e-163	1.30765e-162	3.512e-163	1.92106e-163	-2.04474e-163	-1.21321e-162	4.54578e-164	3.59616e-163	-4.25704e-163	-1.09099e-162	9.56707e-163	3.29302e-163	-1.66774e-163	-1.74985e-163	0
-3.2417e-163	-1.25709e-163	-3.63847e-163	-1.29409e-163	-4.18028e-163	2.19635e-164	-7.5208e-163	8.60554e-163	1.20182e-163	-3.58445e-164	2.60652e-163	9.16747e-164	1.67044e-163	7.59783e-163	4.74577e-163	-7.35194e-163	-3.19921e-163	1.30765e-162	3.512e-163	1.92106e-163	-2.04474e-163	-1.21321e-162	4.54578e-164	3.59616e-163	-4.25704e-163	-1.09099e-162	9.56707e-163	3.29302e-163	-1.66774e-163	-1.74985e-163	0
-3.2417e-163	-1.25709e-163	-3.63847e-163	-1.29409e-163	-4.18028e-163	2.19635e-164	-7.5208e-163	8.60554e-163	1.20182e-163	-3.58445e-164	2.60652e-163	9.16747e-164	1.67044e-163	7.59783e-163	4.74577e-163	-7.35194e-163	-3.19921e-163	1.30765e-162	3.512e-163	1.92106e-163	-2.04474e-163	-1.21321e-162	4.54578e-164	3.59616e-163	-4.25704e-163	-1.09099e-162	9.56707e-163	3.29302e-163	-1.66774e-163	-1.74985e-163	0
-3.2417e-163	-1.25709e-163	-3.63847e-163	-1.29409e-163	-4.18028e-163	2.19635e-164	-7.5208e-163	8.60554e-163	1.20182e-163	-3.58445e-164	2.60652e-163	9.16747e-164	1.67044e-163	7.59783e-163	4.74577e-163	-7.35194e-163	-3.19921e-163	1.30765e-162	3.512e-163	1.92106e-163	-2.04474e-163	-1.21321e-162	4.54578e-164	3.59616e-163	-4.25704e-163	-1.09099e-162	9.56707e-163	3.29302e-163	-1.66774e-163	-1.74985e-163	0
-3.2417e-163	-1.25709e-163	-3.63847e-163	-1.29409e-163	-4.18028e-163	2.19635e-164	-7.5208e-163	8.60554e-163	1.20182e-163	-3.58445e-164	2.60652e-163	9.16747e-164	1.67044e-163	7.59783e-163	4.74577e-163	-7.35194e-163	-3.19921e-163	1.30765e-162	3.512e-163	1.92106e-163	-2.04474e-163	-1.21321e-162	4.54578e-164	3.59616e-163	-4.25704e-163	-1.09099e-162	9.56707e-163	3.29302e-163	-1.66774e-163	-1.74985e-163	0
-3.2417e-163	-1.25709e-163	-3.63847e-163	-1.29409e-163	-4.18028e-163	2.19635e-164	-7.5208e-163	8.60554e-163	1.20182e-163	-3.58445e-164	2.60652e-163	9.16747e-164	1.67044e-163	7.59783e-163	4.74577e-163	-7.35194e-163	-3.19921e-163	1.30765e-162	3.512e-163	1.92106e-163	-2.04474e-163	-1.21321e-162	4.54578e-164	3.59616e-163	-4.25704e-163	-1.09099e-162	9.56707e-163	3.29302e-163	-1.66774e-163	-1.74985e-163	0
-3.2417e-163	-1.25709e-163	-3.63847e-163	-1.29409e-163	-4.18028e-163	2.19635e-164	-7.5208e-163	8.60554e-163	1.20182e-163	-3.58445e-164	2.60652e-163	9.16747e-164	1.67044e-163	7.59783e-163	4.74577e-163	-7.35194e-163	-3.19921e-163	1.30765e-162	3.512e-163	1.92106e-163	-2.04474e-163	-1.21321e-162	4.54578e-164	3.59616e-163	-4.25704e-163	-1.09099e-162	9.56707e-163	3.29302e-163	-1.66774e-163	-1.74985e-163	0
-3.2417e-163	-1.25709e-163	-3.63847e-163	-1.29409e-163	-4.18028e-163	2.19635e-164	-7.5208e-163	8.60554e-163	1.20182e-163	-3.58445e-164	2.60652e-163	9.16747e-164	1.67044e-163	7.59783e-163	4.74577e-163	-7.35194e-163	-3.19921e-163	1.30765e-162	3.512e-163	1.92106e-163	-2.04474e-163	-1.21321e-162	4.54578e-164	3.59616e-163	-4.25704e-163	-1.09099e-162	9.56707e-163	3.29302e-163	-1.66774e-163	-1.74985e-163	0
-3.2417e-163	-1.25709e-163	-3.63847e-163	-1.29409e-163	-4.18028e-163	2.19635e-164	-7.5208e-163	8.60554e-163	1.20182e-163	-3.58445e-164	2.60652e-163	9.16747e-164	1.67044e-163	7.59783e-163	4.74577e-163	-7.35194e-163	-3.19921e-163	1.30765e-162	3.512e-163	1.92106e-163	-2.04474e-163	-1.21321e-162	4.54578e-164	3.59616e-163	-4.25704e-163	-1.09099e-162	9.56707e-163	3.29302e-163	-1.66774e-163	-1.74985e-163	0
-3.2417e-163	-1.25709e-163	-3.63847e-163	-1.29409e-163	-4.18028e-163	2.19635e-164	-7.5208e-163	8.60554e-163	1.20182e-163	-3.58445e-164	2.60652e-163	9.16747e-164	1.67044e-163	7.59783e-163	4.74577e-163	-7.35194e-163	-3.19921e-163	1.30765e-162	3.512e-163	1.92106e-163	-2.04474e-163	-1.21321e-162	4.54578e-164	3.59616e-163	-4.25704e-163	-1.09099e-162	9.56707e-163	3.29302e-163	-1.66774e-163	-1.74985e-163	0
-3.2417e-163	-1.25709e-163	-3.63847e-163	-1.29409e-163	-4.18028e-163	2.19635e-164	-7.5208e-163	8.60554e-163	1.20182e-163	-3.58445e-164	2.60652e-163	9.16747e-164	1.67044e-163	7.59783e-163	4.74577e-163	-7.35194e-163	-3.19921e-163	1.30765e-162	3.512e-163	1.92106e-163	-2.04474e-163	-1.21321e-162	4.54578e-164	3.59616e-163	-4.25704e-163	-1.09099e-162	9.56707e-163	3.29302e-163	-1.66774e-163	-1.74985e-163	0
-3.2417e-163	-1.25709e-163	-3.63847e-163	-1.29409e-163	-4.18028e-163	2.19635e-164	-7.5208e-163	8.60554e-163	1.20182e-163	-3.58445e-164	2.60652e-163	9.16747e-164	1.67044e-163	7.59783e-163	4.74577e-163	-7.35194e-163	-3.19921e-163	1.30765e-162	3.512e-163	1.92106e-163	-2.04474e-163	-1.21321e-162	4.54578e-164	3.59616e-163	-4.25704e-163	-1.09099e-162	9.56707e-163	3.29302e-163	-1.66774e-163	-1.74985e-163	0
-3.2417e-163	-1.25709e-163	-3.63847e-163	-1.29409e-163	-4.18028e-163	2.19635e-164	-7.5208e-163	8.60554e-163	1.20182e-163	-3.58445e-164	2.60652e-163	9.16747e-164	1.67044e-163	7.59783e-163	4.74577e-163	-7.35194e-163	-3.19921e-163	1.30765e-162	3.512e-163	1.92106e-163	-2.04474e-163	-1.21321e-162	4.54578e-164	3.59616e-163	-4.25704e-163	-1.09099e-162	9.56707e-163	3.29302e-163	-1.66774e-163	-1.74985e-163	0
-3.2417e-163	-1.25709e-163	-3.63847e-163	-1.29409e-163	-4.18028e-163	2.19635e-164	-7.5208e-163	8.60554e-163	1.20182e-163	-3.58445e-164	2.60652e-163	9.16747e-164	1.67044e-163	7.59783e-163	4.74577e-163	-7.35194e-163	-3.19921e-163	1.30765e-162	3.512e-163	1.92106e-163	-2.04474e-163	-1.21321e-162	4.54578e-164	3.59616e-163	-4.25704e-163	-1.09099e-162	9.56707e-163	3.29302e-163	-1.66774e-163	-1.74985e-163	0
-3.2417e-163	-1.25709e-163	-3.63847e-163	-1.29409e-163	-4.18028e-163	2.19635e-164	-7.5208e-163	8.60554e-163	1.20182e-163	-3.58445e-164	2.60652e-163	9.16747e-164	1.67044e-163	7.59783e-163	4.74577e-163	-7.35194e-163	-3.19921e-163	1.30765e-162	3.512e-163	1.92106e-163	-2.04474e-163	-1.21321e-162	4.54578e-164	3.59616e-163	-4.25704e-163	-1.09099e-162	9.56707e-163	3.29302e-163	-1.66774e-163	-1.74985e-163	0
-3.2417e-163	-1.25709e-163	-3.63847e-163	-1.29409e-163	-4.18028e-163	2.19635e-164	-7.5208e-163	8.60554e-163	1.20182e-163	-3.58445e-164	2.60652e-163	9.16747e-164	1.67044e-163	7.59783e-163	4.74577e-163	-7.35194e-163	-3.19921e-163	1.30765e-162	3.512e-163	1.92106e-163	-2.04474e-163	-1.21321e-162	4.54578e-164	3.59616e-163	-4.25704e-163	-1.09099e-162	9.56707e-163	3.29302e-163	-1.66774e-163	-1.74985e-163	0
-3.2417e-163	-1.25709e-163	-3.63847e-163	-1.29409e-163	-4.18028e-163	2.19635e-164	-7.5208e-163	8.60554e-163	1.20182e-163	-3.58445e-164	2.60652e-163	9.16747e-164	1.67044e-163	7.59783e-163	4.74577e-163	-7.35194e-163	-3.19921e-163	1.30765e-162	3.512e-163	1.92106e-163	-2.04474e-163	-1.21321e-162	4.54578e-164	3.59616e-163	-4.25704e-163	-1.09099e-162	9.56707e-163	3.29302e-163	-1.66774e-163	-1.74985e-163	0
-3.2417e-163	-1.25709e-163	-3.63847e-163	-1.29409e-163	-4.18028e-163	2.19635e-164	-7.5208e-163	8.60554e-163	1.20182e-163	-3.58445e-164	2.60652e-163	9.16747e-164	1.67044e-163	7.59783e-163	4.74577e-163	-7.35194e-163	-3.19921e-163	1.30765e-162	3.512e-163	1.92106e-163	-2.04474e-163	-1.21321e-162	4.54578e-164	3.59616e-163	-4.25704e-163	-1.09099e-162	9.56707e-163	3.29302e-163	-1.66774e-163	-1.74985e-163	0
-3.2417e-163	-1.25709e-163	-3.63847e-163	-1.29409e-163	-4.18028e-163	2.19635e-164	-7.5208e-163	8.60554e-163	1.20182e-163	-3.58445e-164	2.60652e-163	9.16747e-164	1.67044e-163	7.59783e-163	4.74577e-163	-7.35194e-163	-3.19921e-163	1.30765e-162	3.512e-163	1.92106e-163	-2.04474e-163	-1.21321e-162	4.54578e-164	3.59616e-163	-4.25704e-163	-1.09099e-162	9.56707e-163	3.29302e-163	-1.66774e-163	-1.74985e-163	0
-3.2417e-163	-1.25709e-163	-3.63847e-163	-1.29409e-163	-4.18028e-163	2.19635e-164	-7.5208e-163	8.60554e-163	1.20182e-163	-3.58445e-164	2.60652e-163	9.16747e-164	1.67044e-163	7.59783e-163	4.74577e-163	-7.35194e-163	-3.19921e-163	1.30765e-162	3.512e-163	1.92106e-163	-2.04474e-163	-1.21321e-162	4.54578e-164	3.59616e-163	-4.25704e-163	-1.09099e-162	9.56707e-163	3.29302e-163	-1.66774e-163	-1.74985e-163	0
-3.2417e-163	-1.25709e-163	-3.63847e-163	-1.29409e-163	-4.18028e-163	2.19635e-164	-7.5208e-163	8.60554e-163	1.20182e-163	-3.58445e-164	2.60652e-163	9.16747e-164	1.67044e-163	7.59783e-163	4.74577e-163	-7.35194e-163	-3.19921e-163	1.30765e-162	3.512e-163	1.92106e-163	-2.04474e-163	-1.21321e-162	4.54578e-164	3.59616e-163	-4.25704e-163	-1.09099e-162	9.56707e-163	3.29302e-163	-1.66774e-163	-1.74985e-163	0
-3.2417e-163	-1.25709e-163	-3.63847e-163	-1.29409e-163	-4.18028e-163	2.19635e-164	-7.5208e-163	8.60554e-163	1.20182e-163	-3.58445e-164	2.60652e-163	9.16747e-164	1.67044e-163	7.59783e-163	4.74577e-163	-7.35194e-163	-3.19921e-163	1.30765e-162	3.512e-163	1.92106e-163	-2.04474e-163	-1.21321e-162	4.54578e-164	3.59616e-163	-4.25704e-163	-1.09099e-162	9.56707e-163	3.29302e-163	-1.66774e-163	-1.74985e-163	0
-3.2417e-163	-1.25709e-163	-3.63847e-163	-1.29409e-163	-4.18028e-163	2.19635e-164	-7.5208e-163	8.60554e-163	1.20182e-163	-3.58445e-164	2.60652e-163	9.16747e-164	1.67044e-163	7.59783e-163	4.74577e-163	-7.35194e-163	-3.19921e-163	1.30765e-162	3.512e-163	1.92106e-163	-2.04474e-163	-1.21321e-162	4.54578e-164	3.59616e-163	-4.25704e-163	-1.09099e-162	9.56707e-163	3.29302e-163	-1.66774e-163	-1.74985e-163	0
-3.2417e-163	-1.25709e-163	-3.63847e-163	-1.29409e-163	-4.18028e-163	2.19635e-164	-7.5208e-163	8.60554e-163	1.20182e-163	-3.58445e-164	2.60652e-163	9.16747e-164	1.67044e-163	7.59783e-163	4.74577e-163	-7.35194e-163	-3.19921e-163	1.30765e-162	3.512e-163	1.92106e-163	-2.04474e-163	-1.21321e-162	4.54578e-164	3.59616e-163	-4.25704e-163	-1.09099e-162	9.56707e-163	3.29302e-163	-1.66774e-163	-1.74985e-163	0
-3.2417e-163	-1.25709e-163	-3.63847e-163	-1.29409e-163	-4.18028e-163	2.19635e-164	-7.5208e-163	8.60554e-163	1.20182e-163	-3.58445e-164	2.60652e-163	9.16747e-164	1.67044e-163	7.59783e-163	4.74577e-163	-7.35194e-163	-3.19921e-163	1.30765e-162	3.512e-163	1.92106e-163	-2.04474e-163	-1.21321e-162	4.54578e-164	3.59616e-163	-4.25704e-163	-1.09099e-162	9.56707e-163	3.29302e-163	-1.66774e-163	-1.74985e-163	0
-3.2417e-163	-1.25709e-163	-3.63847e-163	-1.29409e-163	-4.18028e-163	2.19635e-164	-7.5208e-163	8.60554e-163	1.20182e-163	-3.58445e-164	2.60652e-163	9.16747e-164	1.67044e-163	7.59783e-163	4.74577e-163	-7.35194e-163	-3.19921e-163	1.30765e-162	3.512e-163	1.92106e-163	-2.04474e-163	-1.21321e-162	4.54578e-164	3.59616e-163	-4.25704e-163	-1.09099e-162	9.56707e-163	3.29302e-163	-1.66774e-163	-1.74985e-163	0
-3.2417e-163	-1.25709e-163	-3.63847e-163	-1.29409e-163	-4.18028e-163	2.19635e-164	-7.5208e-163	8.60554e-163	1.20182e-163	-3.58445e-164	2.60652e-163	9.16747e-164	1.67044e-163	7.59783e-163	4.74577e-163	-7.35194e-163	-3.19921e-163	1.30765e-162	3.512e-163	1.92106e-163	-2.04474e-163	-1.21321e-162	4.54578e-164	3.59616e-163	-4.25704e-163	-1.09099e-162	9.56707e-163	3.29302e-163	-1.66774e-163	-1.74985e-163	0
-3.2417e-163	-1.25709e-163	-3.63847e-163	-1.29409e-163	-4.18028e-163	2.19635e-164	-7.5208e-163	8.60554e-163	1.20182e-163	-3.58445e-164	2.60652e-163	9.16747e-164	1.67044e-163	7.59783e-163	4.74577e-163	-7.35194e-163	-3.19921e-163	1.30765e-162	3.512e-163	1.92106e-163	-2.04474e-163	-1.21321e-162	4.54578e-164	3.59616e-163	-4.25704e-163	-1.09099e-162	9.56707e-163	3.29302e-163	-1.66774e-163	-1.74985e-163	0
-3.2417e-163	-1.25709e-163	-3.63847e-163	-1.29409e-163	-4.18028e-163	2.19635e-164	-7.5208e-163	8.60554e-163	1.20182e-163	-3.58445e-164	2.60652e-163	9.16747e-164	1.67044e-163	7.59783e-163	4.74577e-163	-7.35194e-163	-3.19921e-163	1.30765e-162	3.512e-163	1.92106e-163	-2.04474e-163	-1.21321e-162	4.54578e-164	3.59616e-163	-4.25704e-163	-1.09099e-162	9.56707e-163	3.29302e-163	-1.66774e-163	-1.74985e-163	0
-3.2417e-163	-1.25709e-163	-3.63847e-163	-1.29409e-163	-4.18028e-163	2.19635e-164	-7.5208e-163	8.60554e-163	1.20182e-163	-3.58445e-164	2.60652e-163	9.16747e-164	1.67044e-163	7.59783e-163	4.74577e-163	-7.35194e-163	-3.19921e-163	1.30765e-162	3.512e-163	1.92106e-163	-2.04474e-163	-1.21321e-162	4.54578e-164	3.59616e-163	-4.25704e-163	-1.09099e-162	9.56707e-163	3.29302e-163	-1.66774e-163	-1.74985e-163	0
-3.2417e-163	-1.25709e-163	-3.63847e-163	-1.29409e-163	-4.18028e-163	2.19635e-164	-7.5208e-163	8.60554e-163	1.20182e-163	-3.58445e-164	2.60652e-163	9.16747e-164	1.67044e-163	7.59783e-163	4.74577e-163	-7.35194e-163	-3.19921e-163	1.30765e-162	3.512e-163	1.92106e-163	-2.04474e-163	-1.21321e-162	4.54578e-164	3.59616e-163	-4.25704e-163	-1.09099e-162	9.56707e-163	3.29302e-163	-1.66774e-163	-1.74985e-163	0
-3.2417e-163	-1.25709e-163	-3.63847e-163	-1.29409e-163	-4.18028e-163	2.19635e-164	-7.5208e-163	8.60554e-163	1.20182e-163	-3.58445e-164	2.60652e-163	9.16747e-164	1.67044e-163	7.59783e-163	4.74577e-163	-7.35194e-163	-3.19921e-163	1.30765e-162	3.512e-163	1.92106e-163	-2.04474e-163	-1.21321e-162	4.54578e-164	3.59616e-163	-4.25704e-163	-1.09099e-162	9.56707e-163	3.29302e-163	-1.66774e-163	-1.74985e-163	0
-3.2417e-163	-1.25709e-163	-3.63847e-163	-1.29409e-163	-4.18028e-163	2.19635e-164	-7.5208e-163	8.60554e-163	1.20182e-163	-3.58445e-164	2.60652e-163	9.16747e-164	1.67044e-163	7.59783e-163	4.74577e-163	-7.35194e-163	-3.19921e-163	1.30765e-162	3.512e-163	1.92106e-163	-2.04474e-163	-1.21321e-162	4.54578e-164	3.59616e-163	-4.25704e-163	-1.09099e-162	9.56707e-163	3.29302e-163	-1.66774e-163	-1.74985e-163	0
-3.2417e-163	-1.25709e-163	-3.63847e-163	-1.29409e-163	-4.18028e-163	2.19635e-164	-7.5208e-163	8.60554e-163	1.20182e-163	-3.58445e-164	2.60652e-163	9.16747e-164	1.67044e-163	7.59783e-163	4.74577e-163	-7.35194e-163	-3.19921e-163	1.30765e-162	3.512e-163	1.92106e-163	-2.04474e-163	-1.21321e-162	4.54578e-164	3.59616e-163	-4.25704e-163	-1.09099e-162	9.56707e-163	3.29302e-163	-1.66774e-163	-1.74985e-163	0
-3.2417e-163	-1.25709e-163	-3.63847e-163	-1.29409e-163	-4.18028e-163	2.19635e-164	-7.5208e-163	8.60554e-163	1.20182e-163	-3.58445e-164	2.60652e-163	9.16747e-164	1.67044e-163	7.59783e-163	4.74577e-163	-7.35194e-163	-3.19921e-163	1.30765e-162	3.512e-163	1.92106e-163	-2.04474e-163	-1.21321e-162	4.54578e-164	3.59616e-163	-4.25704e-163	-1.09099e-162	9.56707e-163	3.29302e-163	-1.66774e-163	-1.74985e-163	0
-3.2417e-163	-1.25709e-163	-3.63847e-163	-1.29409e-163	-4.18028e-163	2.19635e-164	-7.5208e-163	8.60554e-163	1.20182e-163	-3.58445e-164	2.60652e-163	9.16747e-164	1.67044e-163	7.59783e-163	4.74577e-163	-7.35194e-163	-3.19921e-163	1.30765e-162	3.512e-163	1.92106e-163	-2.04474e-163	-1.21321e-162	4.54578e-164	3.59616e-163	-4.25704e-163	-1.09099e-162	9.56707e-163	3.29302e-163	-1.66774e-163	-1.74985e-163	0
-3.2417e-163	-1.25709e-163	-3.63847e-163	-1.29409e-163	-4.18028e-163	2.19635e-164	-7.5208e-163	8.60554e-163	1.20182e-163	-3.58445e-164	2.60652e-163	9.16747e-164	1.67044e-163	7.59783e-163	4.74577e-163	-7.35194e-163	-3.19921e-163	1.30765e-162	3.512e-163	1.92106e-163	-2.04474e-163	-1.21321e-162	4.54578e-164	3.59616e-163	-4.25704e-163	-1.09099e-162	9.56707e-163	3.29302e-163	-1.66774e-163	-1.74985e-163	0
-3.2417e-163	-1.25709e-163	-3.63847e-163	-1.29409e-163	-4.18028e-163	2.19635e-164	-7.5208e-163	8.60554e-163	1.20182e-163	-3.58445e-164	2.60652e-163	9.16747e-164	1.67044e-163	7.59783e-163	4.74577e-163	-7.35194e-163	-3.19921e-163	1.30765e-162	3.512e-163	1.92106e-163	-2.04474e-163	-1.21321e-162	4.54578e-164	3.59616e-163	-4.25704e-163	-1.09099e-162	9.56707e-163	3.29302e-163	-1.66774e-163	-1.74985e-163	0
-3.2417e-163	-1.25709e-163	-3.63847e-163	-1.29409e-163	-4.18028e-163	2.19635e-164	-7.5208e-163	8.60554e-163	1.20182e-163	-3.58445e-164	2.60652e-163	9.16747e-164	1.67044e-163	7.59783e-163	4.74577e-163	-7.35194e-163	-3.19921e-163	1.30765e-162	3.512e-163	1.92106e-163	-2.04474e-163	-1.21321e-162	4.54578e-164	3.59616e-163	-4.25704e-163	-1.09099e-162	9.56707e-163	3.29302e-163	-1.66774e-163	-1.74985e-163	0
-3.2417e-163	-1.25709e-163	-3.63847e-163	-1.29409e-163	-4.18028e-163	2.19635e-164	-7.5208e-163	8.60554e-163	1.20182e-163	-3.58445e-164	2.60652e-163	9.16747e-164	1.67044e-163	7.59783e-163	4.74577e-163	-7.35194e-163	-3.19921e-163	1.30765e-162	3.512e-163	1.92106e-163	-2.04474e-163	-1.21321e-162	4.54578e-164	3.59616e-163	-4.25704e-163	-1.09099e-162	9.56707e-163	3.29302e-163	-1.66774e-163	-1.74985e-163	0
-3.2417e-163	-1.25709e-163	-3.63847e-163	-1.29409e-163	-4.18028e-163	2.19635e-164	-7.5208e-163	8.60554e-163	1.20182e-163	-3.58445e-164	2.60652e-163	9.16747e-164	1.67044e-163	7.59783e-163	4.74577e-163	-7.35194e-163	-3.19921e-163	1.30765e-162	3.512e-163	1.92106e-163	-2.04474e-163	-1.21321e-162	4.54578e-164	3.59616e-163	-4.25704e-163	-1.09099e-162	9.56707e-163	3.29302e-163	-1.66774e-163	-1.74985e-163	0
-3.2417e-163	-1.25709e-163	-3.63847e-163	-1.29409e-163	-4.18028e-163	2.19635e-164	-7.5208e-163	8.60554e-163	1.20182e-163	-3.58445e-164	2.60652e-163	9.16747e-164	1.67044e-163	7.59783e-163	4.74577e-163	-7.35194e-163	-3.19921e-163	1.30765e-162	3.512e-163	1.92106e-163	-2.04474e-163	-1.21321e-162	4.54578e-164	3.59616e-163	-4.25704e-163	-1.09099e-162	9.56707e-163	3.29302e-163	-1.66774e-163	-1.74985e-163	0
-3.2417e-163	-1.25709e-163	-3.63847e-163	-1.29409e-163	-4.18028e-163	2.19635e-164	-7.5208e-163	8.60554e-163	1.20182e-163	-3.58445e-164	2.60652e-163	9.16747e-164	1.67044e-163	7.59783e-163	4.74577e-163	-7.35194e-163	-3.19921e-163	1.30765e-162	3.512e-163	1.92106e-163	-2.04474e-163	-1.21321e-162	4.54578e-164	3.59616e-163	-4.25704e-163	-1.09099e-162	9.56707e-163	3.29302e-163	-1.66774e-163	-1.74985e-163	0
-3.2417e-163	-1.25709e-163	-3.63847e-163	-1.29409e-163	-4.18028e-163	2.19635e-164	-7.5208e-163	8.60554e-163	1.20182e-163	-3.58445e-164	2.60652e-163	9.16747e-164	1.67044e-163	7.59783e-163	4.74577e-163	-7.35194e-163	-3.19921e-163	1.30765e-162	3.512e-163	1.92106e-163	-2.04474e-163	-1.21321e-162	4.54578e-164	3.59616e-163	-4.25704e-163	-1.09099e-162	9.56707e-163	3.29302e-163	-1.66774e-163	-1.74985e-163	0
-3.2417e-163	-1.25709e-163	-3.63847e-163	-1.29409e-163	-4.18028e-163	2.19635e-164	-7.5208e-163	8.60554e-163	1.20182e-163	-3.58445e-164	2.60652e-163	9.16747e-164	1.67044e-163	7.59783e-163	4.74577e-163	-7.35194e-163	-3.19921e-163	1.30765e-162	3.512e-163	1.92106e-163	-2.04474e-163	-1.21321e-162	4.54578e-164	3.59616e-163	-4.25704e-163	-1.09099e-162	9.56707e-163	3.29302e-163	-1.66774e-163	-1.74985e-163	0
-3.2417e-163	-1.25709e-163	-3.63847e-163	-1.29409e-163	-4.18028e-163	2.19635e-164	-7.5208e-163	8.60554e-163	1.20182e-163	-3.58445e-164	2.60652e-163	9.16747e-164	1.67044e-163	7.59783e-163	4.74577e-163	-7.35194e-163	-3.19921e-163	1.30765e-162	3.512e-163	1.92106e-163	-2.04474e-163	-1.21321e-162	4.54578e-164	3.59616e-163	-4.25704e-163	-1.09099e-162	9.56707e-163	3.29302e-163	-1.66774e-163	-1.74985e-163	0
-3.2417e-163	-1.25709e-163	-3.63847e-163	-1.29409e-163	-4.18028e-163	2.19635e-164	-7.5208e-163	8.60554e-163	1.20182e-163	-3.58445e-164	2.60652e-163	9.16747e-164	1.67044e-163	7.59783e-163	4.74577e-163	-7.35194e-163	-3.19921e-163	1.30765e-162	3.512e-163	1.92106e-163	-2.04474e-163	-1.21321e-162	4.54578e-164	3.59616e-163	-4.25704e-163	-1.09099e-162	9.56707e-163	3.29302e-163	-1.66774e-163	-1.74985e-163	0
-3.2417e-163	-1.25709e-163	-3.63847e-163	-1.29409e-163	-4.18028e-163	2.19635e-164	-7.5208e-163	8.60554e-163	1.20182e-163	-3.58445e-164	2.60652e-163	9.16747e-164	1.67044e-163	7.59783e-163	4.74577e-163	-7.35194e-163	-3.19921e-163	1.30765e-162	3.512e-163	1.92106e-163	-2.04474e-163	-1.21321e-162	4.54578e-164	3.59616e-163	-4.25704e-163	-1.09099e-162	9.56707e-163	3.29302e-163	-1.66774e-163	-1.74985e-163	0
-3.2417e-163	-1.25709e-163	-3.63847e-163	-1.29409e-163	-4.18028e-163	2.19635e-164	-7.5208e-163	8.60554e-163	1.20182e-163	-3.58445e-164	2.60652e-163	9.16747e-164	1.67044e-163	7.59783e-163	4.74577e-163	-7.35194e-163	-3.19921e-163	1.30765e-162	3.512e-163	1.92106e-163	-2.04474e-163	-1.21321e-162	4.54578e-164	3.59616e-163	-4.25704e-163	-1.09099e-162	9.56707e-163	3.29302e-163	-1.66774e-163	-1.74985e-163	0
-3.2417e-163	-1.25709e-163	-3.63847e-163	-1.29409e-163	-4.18028e-163	2.19635e-164	-7.5208e-163	8.60554e-163	1.20182e-163	-3.58445e-164	2.60652e-163	9.16747e-164	1.67044e-163	7.59783e-163	4.74577e-163	-7.35194e-163	-3.19921e-163	1.30765e-162	3.512e-163	1.92106e-163	-2.04474e-163	-1.21321e-162	4.54578e-164	3.59616e-163	-4.25704e-163	-1.09099e-162	9.56707e-163	3.29302e-163	-1.66774e-163	-1.74985e-163	0
-3.2417e-163	-1.25709e-163	-3.63847e-163	-1.29409e-163	-4.18028e-163	2.19635e-164	-7.5208e-163	8.60554e-163	1.20182e-163	-3.58445e-164	2.60652e-163	9.16747e-164	1.67044e-163	7.59783e-163	4.74577e-163	-7.35194e-163	-3.19921e-163	1.30765e-162	3.512e-163	1.92106e-163	-2.04474e-163	-1.21321e-162	4.54578e-164	3.59616e-163	-4.25704e-163	-1.09099e-162	9.56707e-163	3.29302e-163	-1.66774e-163	-1.74985e-163	0
-3.2417e-163	-1.25709e-163	-3.63847e-163	-1.29409e-163	-4.18028e-163	2.19635e-164	-7.5208e-163	8.60554e-163	1.20182e-163	-3.58445e-164	2.60652e-163	9.16747e-164	1.67044e-163	7.59783e-163	4.74577e-163	-7.35194e-163	-3.19921e-163	1.30765e-162	3.512e-163	1.92106e-163	-2.04474e-163	-1.21321e-162	4.54578e-164	3.59616e-163	-4.25704e-163	-1.09099e-162	9.56707e-163	3.29302e-163	-1.66774e-163	-1.74985e-163	0
-3.2417e-163	-1.25709e-163	-3.63847e-163	-1.29409e-163	-4.18028e-163	2.19635e-164	-7.5208e-163	8.60554e-163	1.20182e-163	-3.58445e-164	2.60652e-163	9.16747e-164	1.67044e-163	7.59783e-163	4.74577e-163	-7.35194e-163	-3.19921e-163	1.30765e-162	3.512e-163	1.92106e-163	-2.04474e-163	-1.21321e-162	4.54578e-164	3.59616e-163	-4.25704e-163	-1.09099e-162	9.56707e-163	3.29302e-163	-1.66774e-163	-1.74985e-163	0
-3.2417e-163	-1.25709e-163	-3.63847e-163	-1.29409e-163	-4.18028e-163	2.19635e-164	-7.5208e-163	8.60554e-163	1.20182e-163	-3.58445e-164	2.60652e-163	9.16747e-164	1.67044e-163	7.59783e-163	4.74577e-163	-7.35194e-163	-3.19921e-163	1.30765e-162	3.512e-163	1.92106e-163	-2.04474e-163	-1.21321e-162	4.54578e-164	3.59616e-163	-4.25704e-163	-1.09099e-162	9.56707e-163	3.29302e-163	-1.66774e-163	-1.74985e-163	0
-3.2417e-163	-1.25709e-163	-3.63847e-163	-1.29409e-163	-4.18028e-163	2.19635e-164	-7.5208e-163	8.60554e-163	1.20182e-163	-3.58445e-164	2.60652e-163	9.16747e-164	1.67044e-163	7.59783e-163	4.74577e-163	-7.35194e-163	-3.19921e-163	1.30765e-162	3.512e-163	1.92106e-163	-2.04474e-163	-1.21321e-162	4.54578e-164	3.59616e-163	-4.25704e-163	-1.09099e-162	9.56707e-163	3.29302e-163	-1.66774e-163	-1.74985e-163	0
-3.2417e-163	-1.25709e-163	-3.63847e-163	-1.29409e-163	-4.18028e-163	2.19635e-164	-7.5208e-163	8.60554e-163	1.20182e-163	-3.58445e-164	2.60652e-163	9.16747e-164	1.67044e-163	7.59783e-163	4.74577e-163	-7.35194e-163	-3.19921e-163	1.30765e-162	3.512e-163	1.92106e-163	-2.04474e-163	-1.21321e-162	4.54578e-164	3.59616e-163	-4.25704e-163	-1.09099e-162	9.56707e-163	3.29302e-163	-1.66774e-163	-1.74985e-163	0
-3.2417e-163	-1.25709e-163	-3.63847e-163	-1.29409e-163	-4.18028e-163	2.19635e-164	-7.5208e-163	8.60554e-163	1.20182e-163	-3.58445e-164	2.60652e-163	9.16747e-164	1.67044e-163	7.59783e-163	4.74577e-163	-7.35194e-163	-3.19921e-163	1.30765e-162	3.512e-163	1.92106e-163	-2.04474e-163	-1.21321e-162	4.54578e-164	3.59616e-163	-4.25704e-163	-1.09099e-162	9.56707e-163	3.29302e-163	-1.66774e-163	-1.74985e-163	0
-3.2417e-163	-1.25709e-163	-3.63847e-163	-1.29409e-163	-4.18028e-163	2.19635e-164	-7.5208e-163	8.60554e-163	1.20182e-163	-3.58445e-164	2.60652e-163	9.16747e-164	1.67044e-163	7.59783e-163	4.74577e-163	-7.35194e-163	-3.19921e-163	1.30765e-162	3.512e-163	1.92106e-163	-2.04474e-163	-1.21321e-162	4.54578e-164	3.59616e-163	-4.25704e-163	-1.09099e-162	9.56707e-163	3.29302e-163	-1.66774e-163	-1.74985e-163	0
-3.2417e-163	-1.25709e-163	-3.63847e-163	-1.29409e-163	-4.18028e-163	2.19635e-164	-7.5208e-163	8.60554e-163	1.20182e-163	-3.58445e-164	2.60652e-163	9.16747e-164	1.67044e-163	7.59783e-163	4.74577e-163	-7.35194e-163	-3.19921e-163	1.30765e-162	3.512e-163	1.92106e-163	-2.04474e-163	-1.21321e-162	4.54578e-164	3.59616e-163	-4.25704e-163	-1.09099e-162	9.56707e-163	3.29302e-163	-1.66774e-163	-1.74985e-163	0
-3.2417e-163	-1.25709e-163	-3.63847e-163	-1.29409e-163	-4.18028e-163	2.19635e-164	-7.5208e-163	8.60554e-163	1.20182e-163	-3.58445e-164	2.60652e-163	9.16747e-164	1.67044e-163	7.59783e-163	4.74577e-163	-7.35194e-163	-3.19921e-163	1.30765e-162	3.512e-163	1.92106e-163	-2.04474e-163	-1.21321e-162	4.54578e-164	3.59616e-163	-4.25704e-163	-1.09099e-162	9.56707e-163	3.29302e-163	-1.66774e-163	-1.74985e-163	0
-3.2417e-163	-1.25709e-163	-3.63847e-163	-1.29409e-163	-4.18028e-163	2.19635e-164	-7.5208e-163	8.60554e-163	1.20182e-163	-3.58445e-164	2.60652e-163	9.16747e-164	1.67044e-163	7.59783e-163	4.74577e-163	-7.35194e-163	-3.19921e-163	1.30765e-162	3.512e-163	1.92106e-163	-2.04474e-163	-1.21321e-162	4.54578e-164	3.59616e-163	-4.25704e-163	-1.09099e-162	9.56707e-163	3.29302e-163	-1.66774e-163	-1.74985e-163	0
-3.2417e-163	-1.25709e-163	-3.63847e-163	-1.29409e-163	-4.18028e-163	2.19635e-164	-7.5208e-163	8.60554e-163	1.20182e-163	-3.58445e-164	2.60652e-163	9.16747e-164	1.67044e-163	7.59783e-163	4.74577e-163	-7.35194e-163	-3.19921e-163	1.30765e-162	3.512e-163	1.92106e-163	-2.04474e-163	-1.21321e-162	4.54578e-164	3.59616e-163	-4.25704e-163	-1.09099e-162	9.56707e-163	3.29302e-163	-1.66774e-163	-1.74985e-163	0
-3.2417e-163	-1.25709e-163	-3.63847e-163	-1.29409e-163	-4.18028e-163	2.19635e-164	-7.5208e-163	8.60554e-163	1.20182e-163	-3.58445e-164	2.60652e-163	9.16747e-164	1.67044e-163	7.59783e-163	4.74577e-163	-7.35194e-163	-3.19921e-163	1.30765e-162	3.512e-163	1.92106e-163	-2.04474e-163	-1.21321e-162	4.54578e-164	3.59616e-163	-4.25704e-163	-1.09099e-162	9.56707e-163	3.29302e-163	-1.66774e-163	-1.74985e-163	0
-3.2417e-163	-1.25709e-163	-3.63847e-163	-1.29409e-163	-4.18028e-163	2.19635e-164	-7.5208e-163	8.60554e-163	1.20182e-163	-3.58445e-164	2.60652e-163	9.16747e-164	1.67044e-163	7.59783e-163	4.74577e-163	-7.35194e-163	-3.19921e-163	1.30765e-162	3.512e-163	1.92106e-163	-2.04474e-163	-1.21321e-162	4.54578e-164	3.59616e-163	-4.25704e-163	-1.09099e-162	9.56707e-163	3.29302e-163	-1.66774e-163	-1.74985e-163	0
-3.2417e-163	-1.25709e-163	-3.63847e-163	-1.29409e-163	-4.18028e-163	2.19635e-164	-7.5208e-163	8.60554e-163	1.20182e-163	-3.58445e-164	2.60652e-163	9.16747e-164	1.67044e-163	7.59783e-163	4.74577e-163	-7.35194e-163	-3.19921e-163	1.30765e-162	3.512e-163	1.92106e-163	-2.04474e-163	-1.21321e-162	4.54578e-164	3.59616e-163	-4.25704e-163	-1.09099e-162	9.56707e-163	3.29302e-163	-1.66774e-163	-1.74985e-163	0
-3.2417e-163	-1.25709e-163	-3.63847e-163	-1.29409e-163	-4.18028e-163	2.19635e-164	-7.5208e-163	8.60554e-163	1.20182e-163	-3.58445e-164	2.60652e-163	9.16747e-164	1.67044e-163	7.59783e-163	4.74577e-163	-7.35194e-163	-3.19921e-163	1.30765e-162	3.512e-163	1.92106e-163	-2.04474e-163	-1.21321e-162	4.54578e-164	3.59616e-163	-4.25704e-163	-1.09099e-162	9.56707e-163	3.29302e-163	-1.66774e-163	-1.74985e-163	0
-3.2417e-163	-1.25709e-163	-3.63847e-163	-1.29409e-163	-4.18028e-163	2.19635e-164	-7.5208e-163	8.60554e-163	1.20182e-163	-3.58445e-164	2.60652e-163	9.16747e-164	1.67044e-163	7.59783e-163	4.74577e-163	-7.35194e-163	-3.19921e-163	1.30765e-162	3.512e-163	1.92106e-163	-2.04474e-163	-1.21321e-162	4.54578e-164	3.59616e-163	-4.25704e-163	-1.09099e-162	9.56707e-163	3.29302e-163	-1.66774e-163	-1.74985e-163	0
-3.2417e-163	-1.25709e-163	-3.63847e-163	-1.29409e-163	-4.18028e-163	2.19635e-164	-7.5208e-163	8.60554e-163	1.20182e-163	-3.58445e-164	2.60652e-163	9.16747e-164	1.67044e-163	7.59783e-163	4.74577e-163	-7.35194e-163	-3.19921e-163	1.30765e-162	3.512e-163	1.92106e-163	-2.04474e-163	-1.21321e-162	4.54578e-164	3.59616e-163	-4.25704e-163	-1.09099e-162	9.56707e-163	3.29302e-163	-1.66774e-163	-1.74985e-163	0
-3.2417e-163	-1.25709e-163	-3.63847e-163	-1.29409e-163	-4.18028e-163	2.19635e-164	-7.5208e-163	8.60554e-163	1.20182e-163	-3.58445e-164	2.60652e-163	9.16747e-164	1.67044e-163	7.59783e-163	4.74577e-163	-7.35194e-163	-3.19921e-163	1.30765e-162	3.512e-163	1.92106e-163	-2.04474e-163	-1.21321e-162	4.54578e-164	3.59616e-163	-4.25704e-163	-1.09099e-162	9.56707e-163	3.29302e-163	-1.66774e-163	-1.74985e-163	0
-3.2417e-163	-1.25709e-163	-3.63847e-163	-1.29409e-163	-4.18028e-163	2.19635e-164	-7.5208e-163	8.60554e-163	1.20182e-163	-3.58445e-164	2.60652e-163	9.16747e-164	1.67044e-163	7.59783e-163	4.74577e-163	-7.35194e-163	-3.19921e-163	1.30765e-162	3.512e-163	1.92106e-163	-2.04474e-163	-1.21321e-162	4.54578e-164	3.59616e-163	-4.25704e-163	-1.09099e-162	9.56707e-163	3.29302e-163	-1.66774e-163	-1.74985e-163	0
-3.2417e-163	-1.25709e-163	-3.63847e-163	-1.29409e-163	-4.18028e-163	2.19635e-164	-7.5208e-163	8.60554e-163	1.20182e-163	-3.58445e-164	2.60652e-163	9.16747e-164	1.67044e-163	7.59783e-163	4.74577e-163	-7.35194e-163	-3.19921e-163	1.30765e-162	3.512e-163	1.92106e-163	-2.04474e-163	-1.21321e-162	4.54578e-164	3.59616e-163	-4.25704e-163	-1.09099e-162	9.56707e-163	3.29302e-163	-1.66774e-163	-1.74985e-163	0
-3.2417e-163	-1.25709e-163	-3.63847e-163	-1.29409e-163	-4.18028e-163	2.19635e-164	-7.5208e-163	8.60554e-163	1.20182e-163	-3.58445e-164	2.60652e-163	9.16747e-164	1.67044e-163	7.59783e-163	4.74577e-163	-7.35194e-163	-3.19921e-163	1.30765e-162	3.512e-163	1.92106e-163	-2.04474e-163	-1.21321e-162	4.54578e-164	3.59616e-163	-4.25704e-163	-1.09099e-162	9.56707e-163	3.29302e-163	-1.66774e-163	-1.74985e-163	0
-3.2417e-163	-1.25709e-163	-3.63847e-163	-1.29409e-163	-4.18028e-163	2.19635e-164	-7.5208e-163	8.60554e-163	1.20182e-163	-3.58445e-164	2.60652e-163	9.16747e-164	1.67044e-163	7.59783e-163	4.74577e-163	-7.35194e-163	-3.19921e-163	1.30765e-162	3.512e-163	1.92106e-163	-2.04474e-163	-1.21321e-162	4.54578e-164	3.59616e-163	-4.25704e-163	-1.09099e-162	9.56707e-163	3.29302e-163	-1.66774e-163	-1.74985e-163	0
-3.2417e-163	-1.25709e-163	-3.63847e-163	-1.29409e-163	-4.18028e-163	2.19635e-164	-7.5208e-163	8.60554e-163	1.20182e-163	-3.58445e-164	2.60652e-163	9.16747e-164	1.67044e-163	7.59783e-163	4.74577e-163	-7.35194e-163	-3.19921e-163	1.30765e-162	3.512e-163	1.92106e-163	-2.04474e-163	-1.21321e-162	4.54578e-164	3.59616e-163	-4.25704e-163	-1.09099e-162	9.56707e-163	3.29302e-163	-1.66774e-163	-1.74985e-163	0
-3.2417e-163	-1.25709e-163	-3.63847e-163	-1.29409e-163	-4.18028e-163	2.19635e-164	-7.5208e-163	8.60554e-163	1.20182e-163	-3.58445e-164	2.60652e-163	9.16747e-164	1.67044e-163	7.59783e-163	4.74577e-163	-7.35194e-163	-3.19921e-163	1.30765e-162	3.512e-163	1.92106e-163	-2.04474e-163	-1.21321e-162	4.54578e-164	3.59616e-163	-4.25704e-163	-1.09099e-162	9.56707e-163	3.29302e-163	-1.66774e-163	-1.74985e-163	0
-3.2417e-163	-1.25709e-163	-3.63847e-163	-1.29409e-163	-4.18028e-163	2.19635e-164	-7.5208e-163	8.60554e-163	1.20182e-163	-3.58445e-164	2.60652e-163	9.16747e-164	1.67044e-163	7.59783e-163	4.74577e-163	-7.35194e-163	-3.19921e-163	1.30765e-162	3.512e-163	1.92106e-163	-2.04474e-163	-1.21321e-162	4.54578e-164	3.59616e-163	-4.25704e-163	-1.09099e-162	9.56707e-163	3.29302e-163	-1.66774e-163	-1.74985e-163	0
-3.2417e-163	-1.25709e-163	-3.63847e-163	-1.29409e-163	-4.18028e-163	2.19635e-164	-7.5208e-163	8.60554e-163	1.20182e-163	-3.58445e-164	2.60652e-163	9.16747e-164	1.67044e-163	7.59783e-163	4.74577e-163	-7.35194e-163	-3.19921e-163	1.30765e-162	3.512e-163	1.92106e-163	-2.04474e-163	-1.21321e-162	4.54578e-164	3.59616e-163	-4.25704e-163	-1.09099e-162	9.56707e-163	3.29302e-163	-1.66774e-163	-1.74985e-163	0
-3.2417e-163	-1.25709e-163	-3.63847e-163	-1.29409e-163	-4.18028e-163	2.19635e-164	-7.5208e-163	8.60554e-163	1.20182e-163	-3.58445e-164	2.60652e-163	9.16747e-164	1.67044e-163	7.59783e-163	4.74577e-163	-7.35194e-163	-3.19921e-163	1.30765e-162	3.512e-163	1.92106e-163	-2.04474e-163	-1.21321e-162	4.54578e-164	3.59616e-163	-4.25704e-163	-1.09099e-162	9.56707e-163	3.29302e-163	-1.66774e-163	-1.74985e-163	0
-3.2417e-163	-1.25709e-163	-3.63847e-163	-1.29409e-163	-4.18028e-163	2.19635e-164	-7.5208e-163	8.60554e-163	1.20182e-163	-3.58445e-164	2.60652e-163	9.16747e-164	1.67044e-163	7.59783e-163	4.74577e-163	-7.35194e-163	-3.19921e-163	1.30765e-162	3.512e-163	1.92106e-163	-2.04474e-163	-1.21321e-162	4.54578e-164	3.59616e-163	-4.25704e-163	-1.09099e-162	9.56707e-163	3.29302e-163	-1.66774e-163	-1.74985e-163	0
-3.2417e-163	-1.25709e-163	-3.63847e-163	-1.29409e-163	-4.18028e-163	2.19635e-164	-7.5208e-163	8.60554e-163	1.20182e-163	-3.58445e-164	2.60652e-163	9.16747e-164	1.67044e-163	7.59783e-163	4.74577e-163	-7.35194e-163	-3.19921e-163	1.30765e-162	3.512e-163	1.92106e-163	-2.04474e-163	-1.21321e-162	4.54578e-164	3.59616e-163	-4.25704e-163	-1.09099e-162	9.56707e-163	3.29302e-163	-1.66774e-163	-1.74985e-163	0
-3.2417e-163	-1.25709e-163	-3.63847e-163	-1.29409e-163	-4.18028e-163	2.19635e-164	-7.5208e-163	8.60554e-163	1.20182e-163	-3.58445e-164	2.60652e-163	9.16747e-164	1.67044e-163	7.59783e-163	4.74577e-163	-7.35194e-163	-3.19921e-163	1.30765e-162	3.512e-163	1.92106e-163	-2.04474e-163	-1.21321e-162	4.54578e-164	3.59616e-163	-4.25704e-163	-1.09099e-162	9.56707e-163	3.29302e-163	-1.66774e-163	-1.74985e-163	0
-3.2417e-163	-1.25709e-163	-3.63847e-163	-1.29409e-163	-4.18028e-163	2.19635e-164	-7.5208e-163	8.60554e-163	1.20182e-163	-3.58445e-164	2.60652e-163	9.16747e-164	1.67044e-163	7.59783e-163	4.74577e-163	-7.35194e-163	-3.19921e-163	1.30765e-162	3.512e-163	1.92106e-163	-2.04474e-163	-1.21321e-162	4.54578e-164	3.59616e-163	-4.25704e-163	-1.09099e-162	9.56707e-163	3.29302e-163	-1.66774e-163	-1.74985e-163	0
-3.2417e-163	-1.25709e-163	-3.63847e-163	-1.29409e-163	-4.18028e-163	2.19635e-164	-7.5208e-163	8.60554e-163	1.20182e-163	-3.58445e-164	2.60652e-163	9.16747e-164	1.67044e-163	7.59783e-163	4.74577e-163	-7.35194e-163	-3.19921e-163	1.30765e-162	3.512e-163	1.92106e-163	-2.04474e-163	-1.21321e-162	4.54578e-164	3.59616e-163	-4.25704e-163	-1.09099e-162	9.56707e-163	3.29302e-163	-1.66774e-163	-1.74985e-163	0
-3.2417e-163	-1.25709e-163	-3.63847e-163	-1.29409e-163	-4.18028e-163	2.19635e-164	-7.5208e-163	8.60554e-163	1.20182e-163	-3.58445e-164	2.60652e-163	9.16747e-164	1.67044e-163	7.59783e-163	4.74577e-163	-7.35194e-163	-3.19921e-163	1.30765e-162	3.512e-163	1.92106e-163	-2.04474e-163	-1.21321e-162	4.54578e-164	3.59616e-163	-4.25704e-163	-1.09099e-162	9.56707e-163	3.29302e-163	-1.66774e-163	-1.74985e-163	0
-3.2417e-163	-1.25709e-163	-3.63847e-163	-1.29409e-163	-4.18028e-163	2.19635e-164	-7.5208e-163	8.60554e-163	1.20182e-163	-3.58445e-164	2.60652e-163	9.16747e-164	1.67044e-163	7.59783e-163	4.74577e-163	-7.35194e-163	-3.19921e-163	1.30765e-162	3.512e-163	1.92106e-163	-2.04474e-163	-1.21321e-162	4.54578e-164	3.59616e-163	-4.25704e-163	-1.09099e-162	9.56707e-163	3.29302e-163	-1.66774e-163	-1.74985e-163	0
-3.2417e-163	-1.25709e-163	-3.63847e-163	-1.29409e-163	-4.18028e-163	2.19635e-164	-7.5208e-163	8.60554e-163	1.20182e-163	-3.58445e-164	2.60652e-163	9.16747e-164	1.67044e-163	7.59783e-163	4.74577e-163	-7.35194e-163	-3.19921e-163	1.30765e-162	3.512e-163	1.92106e-163	-2.04474e-163	-1.21321e-162	4.54578e-164	3.59616e-163	-4.25704e-163	-1.09099e-162	9.56707e-163	3.29302e-163	-1.66774e-163	-1.74985e-163	0
-3.2417e-163	-1.25709e-163	-3.63847e-163	-1.29409e-163	-4.18028e-163	2.19635e-164	-7.5208e-163	8.60554e-163	1.20182e-163	-3.58445e-164	2.60652e-163	9.16747e-164	1.67044e-163	7.59783e-163	4.74577e-163	-7.35194e-163	-3.19921e-163	1.30765e-162	3.512e-163	1.92106e-163	-2.04474e-163	-1.21321e-162	4.54578e-164	3.59616e-163	-4.25704e-163	-1.09099e-162	9.56707e-163	3.29302e-163	-1.66774e-163	-1.74985e-163	0
-3.2417e-163	-1.25709e-163	-3.63847e-163	-1.29409e-163	-4.18028e-163	2.19635e-164	-7.5208e-163	8.60554e-163	1.20182e-163	-3.58445e-164	2.60652e-163	9.16747e-164	1.67044e-163	7.59783e-163	4.74577e-163	-7.35194e-163	-3.19921e-163	1.30765e-162	3.512e-163	1.92106e-163	-2.04474e-163	-1.21321e-162	4.54578e-164	3.59616e-163	-4.25704e-163	-1.09099e-162	9.56707e-163	3.29302e-163	-1.66774e-163	-1.74985e-163	0
-3.2417e-163	-1.25709e-163	-3.63847e-163	-1.29409e-163	-4.18028e-163	2.19635e-164	-7.5208e-163	8.60554e-163	1.20182e-163	-3.58445e-164	2.60652e-163	9.16747e-164	1.67044e-163	7.59783e-163	4.74577e-163	-7.35194e-163	-3.19921e-163	1.30765e-162	3.512e-163	1.92106e-163	-2.04474e-163	-1.21321e-162	4.54578e-164	3.59616e-163	-4.25704e-163	-1.09099e-162	9.56707e-163	3.29302e-163	-1.66774e-163	-1.74985e-163	0
-3.2417e-163	-1.25709e-163	-3.63847e-163	-1.29409e-163	-4.18028e-163	2.19635e-164	-7.5208e-163	8.60554e-163	1.20182e-163	-3.58445e-164	2.60652e-163	9.16747e-164	1.67044e-163	7.59783e-163	4.74577e-163	-7.35194e-163	-3.19921e-163	1.30765e-162	3.512e-163	1.92106e-163	-2.04474e-163	-1.21321e-162	4.54578e-164	3.59616e-163	-4.25704e-163	-1.09099e-162	9.56707e-163	3.29302e-163	-1.66774e-163	-1.74985e-163	0
-3.2417e-163	-1.25709e-163	-3.63847e-163	-1.29409e-163	-4.18028e-163	2.19635e-164	-7.5208e-163	8.60554e-163	1.20182e-163	-3.58445e-164	2.60652e-163	9.16747e-164	1.67044e-163	7.59783e-163	4.74577e-163	-7.35194e-163	-3.19921e-163	1.30765e-162	3.512e-163	1.92106e-163	-2.04474e-163	-1.21321e-162	4.54578e-164	3.59616e-163	-4.25704e-163	-1.09099e-162	9.56707e-163	3.29302e-163	-1.66774e-163	-1.74985e-163	0
-3.2417e-163	-1.25709e-163	-3.63847e-163	-1.29409e-163	-4.18028e-163	2.19635e-164	-7.5208e-163	8.60554e-163	1.20182e-163	-3.58445e-164	2.60652e-163	9.16747e-164	1.67044e-163	7.59783e-163	4.74577e-163	-7.35194e-163	-3.19921e-163	1.30765e-162	3.512e-163	1.92106e-163	-2.04474e-163	-1.21321e-162	4.54578e-164	3.59616e-163	-4.25704e-163	-1.09099e-162	9.56707e-163	3.29302e-163	-1.66774e-163	-1.74985e-163	0
-3.2417e-163	-1.25709e-163	-3.63847e-163	-1.29409e-163	-4.18028e-163	2.19635e-164	-7.5208e-163	8.60554e-163	1.20182e-163	-3.58445e-164	2.60652e-163	9.16747e-164	1.67044e-163	7.59783e-163	4.74577e-163	-7.35194e-163	-3.19921e-163	1.30765e-162	3.512e-163	1.92106e-163	-2.04474e-163	-1.21321e-162	4.54578e-164	3.59616e-163	-4.25704e-163	-1.09099e-162	9.56707e-163	3.29302e-163	-1.66774e-163	-1.74985e-163	0
-3.2417e-163	-1.25709e-163	-3.63847e-163	-1.29409e-163	-4.18028e-163	2.19635e-164	-7.5208e-163	8.60554e-163	1.20182e-163	-3.58445e-164	2.60652e-163	9.16747e-164	1.67044e-163	7.59783e-163	4.74577e-163	-7.35194e-163	-3.19921e-163	1.30765e-162	3.512e-163	1.92106e-163	-2.04474e-163	-1.21321e-162	4.54578e-164	3.59616e-163	-4.25704e-163	-1.09099e-162	9.56707e-163	3.29302e-163	-1.66774e-163	-1.74985e-163	0
-3.2417e-163	-1.25709e-163	-3.63847e-163	-1.29409e-163	-4.18028e-163	2.19635e-164	-7.5208e-163	8.60554e-163	1.20182e-163	-3.58445e-164	2.60652e-163	9.16747e-164	1.67044e-163	7.59783e-163	4.74577e-163	-7.35194e-163	-3.19921e-163	1.30765e-162	3.512e-163	1.92106e-163	-2.04474e-163	-1.21321e-162	4.54578e-164	3.59616e-163	-4.25704e-163	-1.09099e-162	9.56707e-163	3.29302e-163	-1.66774e-163	-1.74985e-163	0
-3.2417e-163	-1.25709e-163	-3.63847e-163	-1.29409e-163	-4.18028e-163	2.19635e-164	-7.5208e-163	8.60554e-163	1.20182e-163	-3.58445e-164	2.60652e-163	9.16747e-164	1.67044e-163	7.59783e-163	4.74577e-163	-7.35194e-163	-3.19921e-163	1.30765e-162	3.512e-163	1.92106e-163	-2.04474e-163	-1.21321e-162	4.54578e-164	3.59616e-163	-4.25704e-163	-1.09099e-162	9.56707e-163	3.29302e-163	-1.66774e-163	-1.74985e-163	0
-3.2417e-163	-1.25709e-163	-3.63847e-163	-1.29409e-163	-4.18028e-163	2.19635e-164	-7.5208e-163	8.60554e-163	1.20182e-163	-3.58445e-164	2.60652e-163	9.16747e-164	1.67044e-163	7.59783e-163	4.74577e-163	-7.35194e-163	-3.19921e-163	1.30765e-162	3.512e-163	1.92106e-163	-2.04474e-163	-1.21321e-162	4.54578e-164	3.59616e-163	-4.25704e-163	-1.09099e-162	9.56707e-163	3.29302e-163	-1.66774e-163	-1.74985e-163	0
-3.2417e-163	-1.25709e-163	-3.63847e-163	-1.29409e-163	-4.18028e-163	2.19635e-164	-7.5208e-163	8.60554e-163	1.20182e-163	-3.58445e-164	2.60652e-163	9.16747e-164	1.67044e-163	7.59783e-163	4.74577e-163	-7.35194e-163	-3.19921e-163	1.30765e-162	3.512e-163	1.92106e-163	-2.04474e-163	-1.21321e-162	4.54578e-164	3.59616e-163	-4.25704e-163	-1.09099e-162	9.56707e-163	3.29302e-163	-1.66774e-163	-1.74985e-163	0
-3.2417e-163	-1.25709e-163	-3.63847e-163	-1.29409e-163	-4.18028e-163	2.19635e-164	-7.5208e-163	8.60554e-163	1.20182e-163	-3.58445e-164	2.60652e-163	9.16747e-164	1.67044e-163	7.59783e-163	4.74577e-163	-7.35194e-163	-3.19921e-163	1.30765e-162	3.512e-163	1.92106e-163	-2.04474e-163	-1.21321e-162	4.54578e-164	3.59616e-163	-4.25704e-163	-1.09099e-162	9.56707e-163	3.29302e-163	-1.66774e-163	-1.74985e-163	0
-3.2417e-163	-1.25709e-163	-3.63847e-163	-1.29409e-163	-4.18028e-163	2.19635e-164	-7.5208e-163	8.60554e-163	1.20182e-163	-3.58445e-164	2.60652e-163	9.16747e-164	1.67044e-163	7.59783e-163	4.74577e-163	-7.35194e-163	-3.19921e-163	1.30765e-162	3.512e-163	1.92106e-163	-2.04474e-163	-1.21321e-162	4.54578e-164	3.59616e-163	-4.25704e-163	-1.09099e-162	9.56707e-163	3.29302e-163	-1.66774e-163	-1.74985e-163	0
-3.2417e-163	-1.25709e-163	-3.63847e-163	-1.29409e-163	-4.18028e-163	2.19635e-164	-7.5208e-163	8.60554e-163	1.20182e-163	-3.58445e-164	2.60652e-163	9.16747e-164	1.67044e-163	7.59783e-163	4.74577e-163	-7.35194e-163	-3.19921e-163	1.30765e-162	3.512e-163	1.92106e-163	-2.04474e-163	-1.21321e-162	4.54578e-164	3.59616e-163	-4.25704e-163	-1.09099e-162	9.56707e-163	3.29302e-163	-1.66774e-163	-1.74985e-163	0
-3.2417e-163	-1.25709e-163	-3.63847e-163	-1.29409e-163	-4.18028e-163	2.19635e-164	-7.5208e-163	8.60554e-163	1.20182e-163	-3.58445e-164	2.60652e-163	9.16747e-164	1.67044e-163	7.59783e-163	4.74577e-163	-7.35194e-163	-3.19921e-163	1.30765e-162	3.512e-163	1.92106e-163	-2.04474e-163	-1.21321e-162	4.54578e-164	3.59616e-163	-4.25704e-163	-1.09099e-162	9.56707e-163	3.29302e-163	-1.66774e-163	-1.74985e-163	0
-3.2417e-163	-1.25709e-163	-3.63847e-163	-1.29409e-163	-4.18028e-163	2.19635e-164	-7.5208e-163	8.60554e-163	1.20182e-163	-3.58445e-164	2.60652e-163	9.16747e-164	1.67044e-163	7.59783e-163	4.74577e-163	-7.35194e-163	-3.19921e-163	1.30765e-162	3.512e-163	1.92106e-163	-2.04474e-163	-1.21321e-162	4.54578e-164	3.59616e-163	-4.25704e-163	-1.09099e-162	9.56707e-163	3.29302e-163	-1.66774e-163	-1.74985e-163	0
-3.2417e-163	-1.25709e-163	-3.63847e-163	-1.29409e-163	-4.18028e-163	2.19635e-164	-7.5208e-163	8.60554e-163	1.20182e-163	-3.58445e-164	2.60652e-163	9.16747e-164	1.67044e-163	7.59783e-163	4.74577e-163	-7.35194e-163	-3.19921e-163	1.30765e-162	3.512e-163	1.92106e-163	-2.04474e-163	-1.21321e-162	4.54578e-164	3.59616e-163	-4.25704e-163	-1.09099e-162	9.56707e-163	3.29302e-163	-1.66774e-163	-1.74985e-163	0
-3.2417e-163	-1.25709e-163	-3.63847e-163	-1.29409e-163	-4.18028e-163	2.19635e-164	-7.5208e-163	8.60554e-163	1.20182e-163	-3.58445e-164	2.60652e-163	9.16747e-164	1.67044e-163	7.59783e-163	4.74577e-163	-7.35194e-163	-3.19921e-163	1.30765e-162	3.512e-163	1.92106e-163	-2.04474e-163	-1.21321e-162	4.54578e-164	3.59616e-163	-4.25704e-163	-1.09099e-162	9.56707e-163	3.29302e-163	-1.66774e-163	-1.74985e-163	0
-3.2417e-163	-1.25709e-163	-3.63847e-163	-1.29409e-163	-4.18028e-163	2.19635e-164	-7.5208e-163	8.60554e-163	1.20182e-163	-3.58445e-164	2.60652e-163	9.16747e-164	1.67044e-163	7.59783e-163	4.74577e-163	-7.35194e-163	-3.19921e-163	1.30765e-162	3.512e-163	1.92106e-163	-2.04474e-163	-1.21321e-162	4.54578e-164	3.59616e-163	-4.25704e-163	-1.09099e-162	9.56707e-163	3.29302e-163	-1.66774e-163	-1.74985e-163	0
-3.2417e-163	-1.25709e-163	-3.63847e-163	-1.29409e-163	-4.18028e-163	2.19635e-164	-7.5208e-163	8.60554e-163	1.20182e-163	-3.58445e-164	2.60652e-163	9.16747e-164	1.67044e-163	7.59783e-163	4.74577e-163	-7.35194e-163	-3.19921e-163	1.30765e-162	3.512e-163	1.92106e-163	-2.04474e-163	-1.21321e-162	4.54578e-164	3.59616e-163	-4.25704e-163	-1.09099e-162	9.56707e-163	3.29302e-163	-1.66774e-163	-1.74985e-163	0
-3.2417e-163	-1.25709e-163	-3.63847e-163	-1.29409e-163	-4.18028e-163	2.19635e-164	-7.5208e-163	8.60554e-163	1.20182e-163	-3.58445e-164	2.60652e-163	9.16747e-164	1.67044e-163	7.59783e-163	4.74577e-163	-7.35194e-163	-3.19921e-163	1.30765e-162	3.512e-163	1.92106e-163	-2.04474e-163	-1.21321e-162	4.54578e-164	3.59616e-163	-4.25704e-163	-1.09099e-162	9.56707e-163	3.29302e-163	-1.66774e-163	-1.74985e-163	0
-3.2417e-163	-1.25709e-163	-3.63847e-163	-1.29409e-163	-4.18028e-163	2.19635e-164	-7.5208e-163	8.60554e-163	1.20182e-163	-3.58445e-164	2.60652e-163	9.16747e-164	1.67044e-163	7.59783e-163	4.74577e-163	-7.35194e-163	-3.19921e-163	1.30765e-162	3.512e-163	1.92106e-163	-2.04474e-163	-1.21321e-162	4.54578e-164	3.59616e-163	-4.25704e-163	-1.09099e-162	9.56707e-163	3.29302e-163	-1.66774e-163	-1.74985e-163	0
-3.2417e-163	-1.25709e-163	-3.63847e-163	-1.29409e-163	-4.18028e-163	2.19635e-164	-7.5208e-163	8.60554e-163	1.20182e-163	-3.58445e-164	2.60652e-163	9.16747e-164	1.67044e-163	7.59783e-163	4.74577e-163	-7.35194e-163	-3.19921e-163	1.30765e-162	3.512e-163	1.92106e-163	-2.04474e-163	-1.21321e-162	4.54578e-164	3.59616e-163	-4.25704e-163	-1.09099e-162	9.56707e-163	3.29302e-163	-1.66774e-163	-1.74985e-163	0
-3.2417e-163	-1.25709e-163	-3.63847e-163	-1.29409e-163	-4.18028e-163	2.19635e-164	-7.5208e-163	8.60554e-163	1.20182e-163	-3.58445e-164	2.60652e-163	9.16747e-164	1.67044e-163	7.59783e-163	4.74577e-163	-7.35194e-163	-3.19921e-163	1.30765e-162	3.512e-163	1.92106e-163	-2.04474e-163	-1.21321e-162	4.54578e-164	3.59616e-163	-4.25704e-163	-1.09099e-162	9.56707e-163	3.29302e-163	-1.66774e-163	-1.74985e-163	0
-3.2417e-163	-1.25709e-163	-3.63847e-163	-1.29409e-163	-4.18028e-163	2.19635e-164	-7.5208e-163	8.60554e-163	1.20182e-163	-3.58445e-164	2.60652e-163	9.16747e-164	1.67044e-163	7.59783e-163	4.74577e-163	-7.35194e-163	-3.19921e-163	1.30765e-162	3.512e-163	1.92106e-163	-2.04474e-163	-1.21321e-162	4.54578e-164	3.59616e-163	-4.25704e-163	-1.09099e-162	9.56707e-163	3.29302e-163	-1.66774e-163	-1.74985e-163	0
-3.2417e-163	-1.25709e-163	-3.63847e-163	-1.29409e-163	-4.18028e-163	2.19635e-164	-7.5208e-163	8.60554e-163	1.20182e-163	-3.58445e-164	2.60652e-163	9.16747e-164	1.67044e-163	7.59783e-163	4.74577e-163	-7.35194e-163	-3.19921e-163	1.30765e-162	3.512e-163	1.92106e-163	-2.04474e-163	-1.21321e-162	4.54578e-164	3.59616e-163	-4.25704e-163	-1.09099e-162	9.56707e-163	3.29302e-163	-1.66774e-163	-1.74985e-163	0
-3.2417e-163	-1.25709e-163	-3.63847e-163	-1.29409e-163	-4.18028e-163	2.19635e-164	-7.5208e-163	8.60554e-163	1.20182e-163	-3.58445e-164	2.60652e-163	9.16747e-164	1.67044e-163	7.59783e-163	4.74577e-163	-7.35194e-163	-3.19921e-163	1.30765e-162	3.512e-163	1.92106e-163	-2.04474e-163	-1.21321e-162	4.54578e-164	3.59616e-163	-4.25704e-163	-1.09099e-162	9.56707e-163	3.29302e-163	-1.66774e-163	-1.74985e-163	0
-3.2417e-163	-1.25709e-163	-3.63847e-163	-1.29409e-163	-4.18028e-163	2.19635e-164	-7.5208e-163	8.60554e-163	1.20182e-163	-3.58445e-164	2.60652e-163	9.16747e-164	1.67044e-163	7.59783e-163	4.74577e-163	-7.35194e-163	-3.19921e-163	1.30765e-162	3.512e-163	1.92106e-163	-2.04474e-163	-1.21321e-162	4.54578e-164	3.59616e-163	-4.25704e-163	-1.09099e-162	9.56707e-163	3.29302e-163	-1.66774e-163	-1.74985e-163	0
-3.2417e-163	-1.25709e-163	-3.63847e-163	-1.29409e-163	-4.18028e-163	2.19635e-164	-7.5208e-163	8.60554e-163	1.20182e-163	-3.58445e-164	2.60652e-163	9.16747e-164	1.67044e-163	7.59783e-163	4.74577e-163	-7.35194e-163	-3.19921e-163	1.30765e-162	3.512e-163	1.92106e-163	-2.04474e-163	-1.21321e-162	4.54578e-164	3.59616e-163	-4.25704e-163	-1.09099e-162	9.56707e-163	3.29302e-163	-1.66774e-163	-1.74985e-163	0
-3.2417e-163	-1.25709e-163	-3.63847e-163	-1.29409e-163	-4.18028e-163	2.19635e-164	-7.5208e-163	8.60554e-163	1.20182e-163	-3.58445e-164	2.60652e-163	9.16747e-164	1.67044e-163	7.59783e-163	4.74577e-163	-7.35194e-163	-3.19921e-163	1.30765e-162	3.512e-163	1.92106e-163	-2.04474e-163	-1.21321e-162	4.54578e-164	3.59616e-163	-4.25704e-163	-1.09099e-162	9.56707e-163	3.29302e-163	-1.66774e-163	-1.74985e-163	0
-3.2417e-163	-1.25709e-163	-3.63847e-163	-1.29409e-163	-4.18028e-163	2.19635e-164	-7.5208e-163	8.60554e-163	1.20182e-163	-3.58445e-164	2.60652e-163	9.16747e-164	1.67044e-163	7.59783e-163	4.74577e-163	-7.35194e-163	-3.19921e-163	1.30765e-162	3.512e-163	1.92106e-163	-2.04474e-163	-1.21321e-162	4.54578e-164	3.59616e-163	-4.25704e-163	-1.09099e-162	9.56707e-163	3.29302e-163	-1.66774e-163	-1.74985e-163	0
-3.2417e-163	-1.25709e-163	-3.63847e-163	-1.29409e-163	-4.18028e-163	2.19635e-164	-7.5208e-163	8.60554e-163	1.20182e-163	-3.58445e-164	2.60652e-163	9.16747e-164	1.67044e-163	7.59783e-163	4.74577e-163	-7.35194e-163	-3.19921e-163	1.30765e-162	3.512e-163	1.92106e-163	-2.04474e-163	-1.21321e-162	4.54578e-164	3.59616e-163	-4.25704e-163	-1.09099e-162	9.56707e-163	3.29302e-163	-1.66774e-163	-1.74985e-163	0
-3.2417e-163	-1.25709e-163	-3.63847e-163	-1.29409e-163	-4.18028e-163	2.19635e-164	-7.5208e-163	8.60554e-163	1.20182e-163	-3.58445e-164	2.60652e-163	9.16747e-164	1.67044e-163	7.59783e-163	4.74577e-163	-7.35194e-163	-3.19921e-163	1.30765e-162	3.512e-163	1.92106e-163	-2.04474e-163	-1.21321e-162	4.54578e-164	3.59616e-163	-4.25704e-163	-1.09099e-162	9.56707e-163	3.29302e-163	-1.66774e-163	-1.74985e-163	0
-3.2417e-163	-1.25709e-163	-3.63847e-163	-1.29409e-163	-4.18028e-163	2.19635e-164	-7.5208e-163	8.60554e-163	1.20182e-163	-3.58445e-164	2.60652e-163	9.16747e-164	1.67044e-163	7.59783e-163	4.74577e-163	-7.35194e-163	-3.19921e-163	1.30765e-162	3.512e-163	1.92106e-163	-2.04474e-163	-1.21321e-162	4.54578e-164	3.59616e-163	-4.25704e-163	-1.09099e-162	9.56707e-163	3.29302e-163	-1.66774e-163	-1.74985e-163	0
-3.2417e-163	-1.25709e-163	-3.63847e-163	-1.29409e-163	-4.18028e-163	2.19635e-164	-7.5208e-163	8.60554e-163	1.20182e-163	-3.58445e-164	2.60652e-163	9.16747e-164	1.67044e-163	7.59783e-163	4.74577e-163	-7.35194e-163	-3.19921e-163	1.30765e-162	3.512e-163	1.92106e-163	-2.04474e-163	-1.21321e-162	4.54578e-164	3.59616e-163	-4.25704e-163	-1.09099e-162	9.56707e-163	3.29302e-163	-1.66774e-163	-1.74985e-163	0
-3.2417e-163	-1.25709e-163	-3.63847e-163	-1.29409e-163	-4.18028e-163	2.19635e-164	-7.5208e-163	8.60554e-163	1.20182e-163	-3.58445e-164	2.60652e-163	9.16747e-164	1.67044e-163	7.59783e-163	4.74577e-163	-7.35194e-163	-3.19921e-163	1.30765e-162	3.512e-163	1.92106e-163	-2.04474e-163	-1.21321e-162	4.54578e-164	3.59616e-163	-4.25704e-163	-1.09099e-162	9.56707e-163	3.29302e-163	-1.66774e-163	-1.74985e-163	0
-3.2417e-163	-1.25709e-163	-3.63847e-163	-1.29409e-163	-4.18028e-163	2.19635e-164	-7.5208e-163	8.60554e-163	1.20182e-163	-3.58445e-164	2.60652e-163	9.16747e-164	1.67044e-163	7.59783e-163	4.74577e-163	-7.35194e-163	-3.19921e-163	1.30765e-162	3.512e-163	1.92106e-163	-2.04474e-163	-1.21321e-162	4.54578e-164	3.59616e-163	-4.25704e-163	-1.09099e-162	9.56707e-163	3.29302e-163	-1.66774e-163	-1.74985e-163	0
-3.2417e-163	-1.25709e-163	-3.63847e-163	-1.29409e-163	-4.18028e-163	2.19635e-164	-7.5208e-163	8.60554e-163	1.20182e-163	-3.58445e-164	2.60652e-163	9.16747e-164	1.67044e-163	7.59783e-163	4.74577e-163	-7.35194e-163	-3.19921e-163	1.30765e-162	3.512e-163	1.92106e-163	-2.04474e-163	-1.21321e-162	4.54578e-164	3.59616e-163	-4.25704e-163	-1.09099e-162	9.56707e-163	3.29302e-163	-1.66774e-163	-1.74985e-163	0
-3.2417e-163	-1.25709e-163	-3.63847e-163	-1.29409e-163	-4.18028e-163	2.19635e-164	-7.5208e-163	8.60554e-163	1.20182e-163	-3.58445e-164	2.60652e-163	9.16747e-164	1.67044e-163	7.59783e-163	4.74577e-163	-7.35194e-163	-3.19921e-163	1.30765e-162	3.512e-163	1.92106e-163	-2.04474e-163	-1.21321e-162	4.54578e-164	3.59616e-163	-4.25704e-163	-1.09099e-162	9.56707e-163	3.29302e-163	-1.66774e-163	-1.74985e-163	0
-3.2417e-163	-1.25709e-163	-3.63847e-163	-1.29409e-163	-4.18028e-163	2.19635e-164	-7.5208e-163	8.60554e-163	1.20182e-163	-3.58445e-164	2.60652e-163	9.16747e-164	1.67044e-163	7.59783e-163	4.74577e-163	-7.35194e-163	-3.19921e-163	1.30765e-162	3.512e-163	1.92106e-163	-2.04474e-163	-1.21321e-162	4.54578e-164	3.59616e-163	-4.25704e-163	-1.09099e-162	9.56707e-163	3.29302e-163	-1.66774e-163	-1.74985e-163	0
-3.2417e-163	-1.25709e-163	-3.63847e-163	-1.29409e-163	-4.18028e-163	2.19635e-164	-7.5208e-163	8.60554e-163	1.20182e-163	-3.58445e-164	2.60652e-163	9.16747e-164	1.67044e-163	7.59783e-163	4.74577e-163	-7.35194e-163	-3.19921e-163	1.30765e-162	3.512e-163	1.92106e-163	-2.04474e-163	-1.21321e-162	4.54578e-164	3.59616e-163	-4.25704e-163	-1.09099e-162	9.56707e-163	3.29302e-163	-1.66774e-163	-1.74985e-163	0
-3.2417e-163	-1.25709e-163	-3.63847e-163	-1.29409e-163	-4.18028e-163	2.19635e-164	-7.5208e-163	8.60554e-163	1.20182e-163	-3.58445e-164	2.60652e-163	9.16747e-164	1.67044e-163	7.59783e-163	4.74577e-163	-7.35194e-163	-3.19921e-163	1.30765e-162	3.512e-163	1.92106e-163	-2.04474e-163	-1.21321e-162	4.54578e-164	3.59616e-163	-4.25704e-163	-1.09099e-162	9.56707e-163	3.29302e-163	-1.66774e-163	-1.74985e-163	0
-3.2417e-163	-1.25709e-163	-3.63847e-163	-1.29409e-163	-4.18028e-163	2.19635e-164	-7.5208e-163	8.60554e-163	1.20182e-163	-3.58445e-164	2.60652e-163	9.16747e-164	1.67044e-163	7.59783e-163	4.74577e-163	-7.35194e-163	-3.19921e-163	1.30765e-162	3.512e-163	1.92106e-163	-2.04474e-163	-1.21321e-162	4.54578e-164	3.59616e-163	-4.25704e-163	-1.09099e-162	9.56707e-163	3.29302e-163	-1.66774e-163	-1.74985e-163	0
-3.2417e-163	-1.25709e-163	-3.63847e-163	-1.29409e-163	-4.18028e-163	2.19635e-164	-7.5208e-163	8.60554e-163	1.20182e-163	-3.58445e-164	2.60652e-163	9.16747e-164	1.67044e-163	7.59783e-163	4.74577e-163	-7.35194e-163	-3.19921e-163	1.30765e-162	3.512e-163	1.92106e-163	-2.04474e-163	-1.21321e-162	4.54578e-164	3.59616e-163	-4.25704e-163	-1.09099e-162	9.56707e-163	3.29302e-163	-1.66774e-163	-1.74985e-163	0
-3.2417e-163	-1.25709e-163	-3.63847e-163	-1.29409e-163	-4.18028e-163	2.19635e-164	-7.5208e-163	8.60554e-163	1.20182e-163	-3.58445e-164	2.60652e-163	9.16747e-164	1.67044e-163	7.59783e-163	4.74577e-163	-7.35194e-163	-3.19921e-163	1.30765e-162	3.512e-163	1.92106e-163	-2.04474e-163	-1.21321e-162	4.54578e-164	3.59616e-163	-4.25704e-163	-1.09099e-162	9.56707e-163	3.29302e-163	-1.66774e-163	-1.74985e-163	0
-3.2417e-163	-1.25709e-163	-3.63847e-163	-1.29409e-163	-4.18028e-163	2.19635e-164	-7.5208e-163	8.60554e-163	1.20182e-163	-3.58445e-164	2.60652e-163	9.16747e-164	1.67044e-163	7.59783e-163	4.74577e-163	-7.35194e-163	-3.19921e-163	1.30765e-162	3.512e-163	1.92106e-163	-2.04474e-163	-1.21321e-162	4.54578e-164	3.59616e-163	-4.25704e-163	-1.09099e-162	9.56707e-163	3.29302e-163	-1.66774e-163	-1.74985e-163	0
-3.2417e-163	-1.25709e-163	-3.63847e-163	-1.29409e-163	-4.18028e-163	2.19635e-164	-7.5208e-163	8.60554e-163	1.20182e-163	-3.58445e-164	2.60652e-163	9.16747e-164	1.67044e-163	7.59783e-163	4.74577e-163	-7.35194e-163	-3.19921e-163	1.30765e-162	3.512e-163	1.92106e-163	-2.04474e-163	-1.21321e-162	4.54578e-164	3.59616e-163	-4.25704e-163	-1.09099e-162	9.56707e-163	3.29302e-163	-1.66774e-163	-1.74985e-163	0
-3.2417e-163	-1.25709e-163	-3.63847e-163	-1.29409e-163	-4.18028e-163	2.19635e-164	-7.5208e-163	8.60554e-163	1.20182e-163	-3.58445e-164	2.60652e-163	9.16747e-164	1.67044e-163	7.59783e-163	4.74577e-163	-7.35194e-163	-3.19921e-163	1.30765e-162	3.512e-163	1.92106e-163	-2.04474e-163	-1.21321e-162	4.54578e-164	3.59616e-163	-4.25704e-163	-1.09099e-162	9.56707e-163	3.29302e-163	-1.66774e-163	-1.74985e-163	0
-3.2417e-163	-1.25709e-163	-3.63847e-163	-1.29409e-163	-4.18028e-163	2.19635e-164	-7.5208e-163	8.60554e-163	1.20182e-163	-3.58445e-164	2.60652e-163	9.16747e-164	1.67044e-163	7.59783e-163	4.74577e-163	-7.35194e-163	-3.19921e-163	1.30765e-162	3.512e-163	1.92106e-163	-2.04474e-163	-1.21321e-162	4.54578e-164	3.59616e-163	-4.25704e-163	-1.09099e-162	9.56707e-163	3.29302e-163	-1.66774e-163	-1.74985e-163	0
-3.2417e-163	-1.25709e-163	-3.63847e-163	-1.29409e-163	-4.18028e-163	2.19635e-164	-7.5208e-163	8.60554e-163	1.20182e-163	-3.58445e-164	2.60652e-163	9.16747e-164	1.67044e-163	7.59783e-163	4.74577e-163	-7.35194e-163	-3.19921e-163	1.30765e-162	3.512e-163	1.92106e-163	-2.04474e-163	-1.21321e-162	4.54578e-164	3.59616e-163	-4.25704e-163	-1.09099e-162	9.56707e-163	3.29302e-163	-1.66774e-163	-1.74985e-163	0
-3.2417e-163	-1.25709e-163	-3.63847e-163	-1.29409e-163	-4.18028e-163	2.19635e-164	-7.5208e-163	8.60554e-163	1.20182e-163	-3.58445e-164	2.60652e-163	9.16747e-164	1.67044e-163	7.59783e-163	4.74577e-163	-7.35194e-163	-3.19921e-163	1.30765e-162	3.512e-163	1.92106e-163	-2.04474e-163	-1.21321e-162	4.54578e-164	3.59616e-163	-4.25704e-163	-1.09099e-162	9.56707e-163	3.29302e-163	-1.66774e-163	-1.74985e-163	0
-3.2417e-163	-1.25709e-163	-3.63847e-163	-1.29409e-163	-4.18028e-163	2.19635e-164	-7.5208e-163	8.60554e-163	1.20182e-163	-3.58445e-164	2.60652e-163	9.16747e-164	1.67044e-163	7.59783e-163	4.74577e-163	-7.35194e-163	-3.19921e-163	1.30765e-162	3.512e-163	1.92106e-163	-2.04474e-163	-1.21321e-162	4.54578e-164	3.59616e-163	-4.25704e-163	-1.09099e-162	9.56707e-163	3.29302e-163	-1.66774e-163	-1.74985e-163	0
-3.2417e-163	-1.25709e-163	-3.63847e-163	-1.29409e-163	-4.18028e-163	2.19635e-164	-7.5208e-163	8.60554e-163	1.20182e-163	-3.58445e-164	2.60652e-163	9.16747e-164	1.67044e-163	7.59783e-163	4.74577e-163	-7.35194e-163	-3.19921e-163	1.30765e-162	3.512e-163	1.92106e-163	-2.04474e-163	-1.21321e-162	4.54578e-164	3.59616e-163	-4.25704e-163	-1.09099e-162	9.56707e-163	3.29302e-163	-1.66774e-163	-1.74985e-163	0
-3.2417e-163	-1.25709e-163	-3.63847e-163	-1.29409e-163	-4.18028e-163	2.19635e-164	-7.5208e-163	8.60554e-163	1.20182e-163	-3.58445e-164	2.60652e-163	9.16747e-164	1.67044e-163	7.59783e-163	4.74577e-163	-7.35194e-163	-3.19921e-163	1.30765e-162	3.512e-163	1.92106e-163	-2.04474e-163	-1.21321e-162	4.54578e-164	3.59616e-163	-4.25704e-163	-1.09099e-162	9.56707e-163	3.29302e-163	-1.66774e-163	-1.74985e-163	0
-3.2417e-163	-1.25709e-163	-3.63847e-163	-1.29409e-163	-4.18028e-163	2.19635e-164	-7.5208e-163	8.60554e-163	1.20182e-163	-3.58445e-164	2.60652e-163	9.16747e-164	1.67044e-163	7.59783e-163	4.74577e-163	-7.35194e-163	-3.19921e-163	1.30765e-162	3.512e-163	1.92106e-163	-2.04474e-163	-1.21321e-162	4.54578e-164	3.59616e-163	-4.25704e-163	-1.09099e-162	9.56707e-163	3.29302e-163	-1.66774e-163	-1.74985e-163	0
-3.2417e-163	-1.25709e-163	-3.63847e-163	-1.29409e-163	-4.18028e-163	2.19635e-164	-7.5208e-163	8.60554e-163	1.20182e-163	-3.58445e-164	2.60652e-163	9.16747e-164	1.67044e-163	7.59783e-163	4.74577e-163	-7.35194e-163	-3.19921e-163	1.30765e-162	3.512e-163	1.92106e-163	-2.04474e-163	-1.21321e-162	4.54578e-164	3.59616e-163	-4.25704e-163	-1.09099e-162	9.56707e-163	3.29302e-163	-1.66774e-163	-1.74985e-163	0
-3.2417e-163	-1.25709e-163	-3.63847e-163	-1.29409e-163	-4.18028e-163	2.19635e-164	-7.5208e-163	8.60554e-163	1.20182e-163	-3.58445e-164	2.60652e-163	9.16747e-164	1.67044e-163	7.59783e-163	4.74577e-163	-7.35194e-163	-3.19921e-163	1.30765e-162	3.512e-163	1.92106e-163	-2.04474e-163	-1.21321e-162	4.54578e-164	3.59616e-163	-4.25704e-163	-1.09099e-162	9.56707e-163	3.29302e-163	-1.66774e-163	-1.74985e-163	0
-3.2417e-163	-1.25709e-163	-3.63847e-163	-1.29409e-163	-4.18028e-163	2.19635e-164	-7.5208e-163	8.60554e-163	1.20182e-163	-3.58445e-164	2.60652e-163	9.16747e-164	1.67044e-163	7.59783e-163	4.74577e-163	-7.35194e-163	-3.19921e-163	1.30765e-162	3.512e-163	1.92106e-163	-2.04474e-163	-1.21321e-162	4.54578e-164	3.59616e-163	-4.25704e-163	-1.09099e-162	9.56707e-163	3.29302e-163	-1.66774e-163	-1.74985e-163	0
-3.2417e-163	-1.25709e-163	-3.63847e-163	-1.29409e-163	-4.18028e-163	2.19635e-164	-7.5208e-163	8.60554e-163	1.20182e-163	-3.58445e-164	2.60652e-163	9.16747e-164	1.67044e-163	7.59783e-163	4.74577e-163	-7.35194e-163	-3.19921e-163	1.30765e-162	3.512e-163	1.92106e-163	-2.04474e-163	-1.21321e-162	4.54578e-164	3.59616e-163	-4.25704e-163	-1.09099e-162	9.56707e-163	3.29302e-163	-1.66774e-163	-1.74985e-163	0
-3.2417e-163	-1.25709e-163	-3.63847e-163	-1.29409e-163	-4.18028e-163	2.19635e-164	-7.5208e-163	8.60554e-163	1.20182e-163	-3.58445e-164	2.60652e-163	9.16747e-164	1.67044e-163	7.59783e-163	4.74577e-163	-7.35194e-163	-3.19921e-163	1.30765e-162	3.512e-163	1.92106e-163	-2.04474e-163	-1.21321e-162	4.54578e-164	3.59616e-163	-4.25704e-163	-1.09099e-162	9.56707e-163	3.29302e-163	-1.66774e-163	-1.74985e-163	0
-3.2417e-163	-1.25709e-163	-3.63847e-163	-1.29409e-163	-4.18028e-163	2.19635e-164	-7.5208e-163	8.60554e-163	1.20182e-163	-3.58445e-164	2.60652e-163	9.16747e-164	1.67044e-163	7.59783e-163	4.74577e-163	-7.35194e-163	-3.19921e-163	1.30765e-162	3.512e-163	1.92106e-163	-2.04474e-163	-1.21321e-162	4.54578e-164	3.59616e-163	-4.25704e-163	-1.09099e-162	9.56707e-163	3.29302e-163	-1.66774e-163	-1.74985e-163	0
-3.2417e-163	-1.25709e-163	-3.63847e-163	-1.29409e-163	-4.18028e-163	2.19635e-164	-7.5208e-163	8.60554e-163	1.20182e-163	-3.58445e-164	2.60652e-163	9.16747e-164	1.67044e-163	7.59783e-163	4.74577e-163	-7.35194e-163	-3.19921e-163	1.30765e-162	3.512e-163	1.92106e-163	-2.04474e-163	-1.21321e-162	4.54578e-164	3.59616e-163	-4.25704e-163	-1.09099e-162	9.56707e-163	3.29302e-163	-1.66774e-163	-1.74985e-163	0
-3.2417e-163	-1.25709e-163	-3.63847e-163	-1.29409e-163	-4.18028e-163	2.19635e-164	-7.5208e-163	8.60554e-163	1.20182e-163	-3.58445e-164	2.60652e-163	9.16747e-164	1.67044e-163	7.59783e-163	4.74577e-163	-7.35194e-163	-3.19921e-163	1.30765e-162	3.512e-163	1.92106e-163	-2.04474e-163	-1.21321e-162	4.54578e-164	3.59616e-163	-4.25704e-163	-1.09099e-162	9.56707e-163	3.29302e-163	-1.66774e-163	-1.74985e-163	0
-3.2417e-163	-1.25709e-163	-3.63847e-163	-1.29409e-163	-4.18028e-163	2.19635e-164	-7.5208e-163	8.60554e-163	1.20182e-163	-3.58445e-164	2.60652e-163	9.16747e-164	1.67044e-163	7.59783e-163	4.74577e-163	-7.35194e-163	-3.19921e-163	1.30765e-162	3.512e-163	1.92106e-163	-2.04474e-163	-1.21321e-162	4.54578e-164	3.59616e-163	-4.25704e-163	-1.09099e-162	9.56707e-163	3.29302e-163	-1.66774e-163	-1.74985e-163	0
-3.2417e-163	-1.25709e-163	-3.63847e-163	-1.29409e-163	-4.18028e-163	2.19635e-164	-7.5208e-163	8.60554e-163	1.20182e-163	-3.58445e-164	2.60652e-163	9.16747e-164	1.67044e-163	7.59783e-163	4.74577e-163	-7.35194e-163	-3.19921e-163	1.30765e-162	3.512e-163	1.92106e-163	-2.04474e-163	-1.21321e-162	4.54578e-164	3.59616e-163	-4.25704e-163	-1.09099e-162	9.56707e-163	3.29302e-163	-1.66774e-163	-1.74985e-163	0
-3.2417e-163	-1.25709e-163	-3.63847e-163	-1.29409e-163	-4.18028e-163	2.19635e-164	-7.5208e-163	8.60554e-163	1.20182e-163	-3.58445e-164	2.60652e-163	9.16747e-164	1.67044e-163	7.59783e-163	4.74577e-163	-7.35194e-163	-3.19921e-163	1.30765e-162	3.512e-163	1.92106e-163	-2.04474e-163	-1.21321e-162	4.54578e-164	3.59616e-163	-4.25704e-163	-1.09099e-162	9.56707e-163	3.29302e-163	-1.66774e-163	-1.74985e-163	0
-3.2417e-163	-1.25709e-163	-3.63847e-163	-1.29409e-163	-4.18028e-163	2.19635e-164	-7.5208e-163	8.60554e-163	1.20182e-163	-3.58445e-164	2.60652e-163	9.16747e-164	1.67044e-163	7.59783e-163	4.74577e-163	-7.35194e-163	-3.19921e-163	1.30765e-162	3.512e-163	1.92106e-163	-2.04474e-163	-1.21321e-162	4.54578e-164	3.59616e-163	-4.25704e-163	-1.09099e-162	9.56707e-163	3.29302e-163	-1.66774e-163	-1.74985e-163	0
-3.2417e-163	-1.25709e-163	-3.63847e-163	-1.29409e-163	-4.18028e-163	2.19635e-164	-7.5208e-163	8.60554e-163	1.20182e-163	-3.58445e-164	2.60652e-163	9.16747e-164	1.67044e-163	7.59783e-163	4.74577e-163	-7.35194e-163	-3.19921e-163	1.30765e-162	3.512e-163	1.92106e-163	-2.04474e-163	-1.21321e-162	4.54578e-164	3.59616e-163	-4.25704e-163	-1.09099e-162	9.56707e-163	3.29302e-163	-1.66774e-163	-1.74985e-163	0
-3.2417e-163	-1.25709e-163	-3.63847e-163	-1.29409e-163	-4.18028e-163	2.19635e-164	-7.5208e-163	8.60554e-163	1.20182e-163	-3.58445e-164	2.60652e-163	9.16747e-164	1.67044e-163	7.59783e-163	4.74577e-163	-7.35194e-163	-3.19921e-163	1.30765e-162	3.512e-163	1.92106e-163	-2.04474e-163	-1.21321e-162	4.54578e-164	3.59616e-163	-4.25704e-163	-1.09099e-162	9.56707e-163	3.29302e-163	-1.66774e-163	-1.74985e-163	0
-3.2417e-163	-1.25709e-163	-3.63847e-163	-1.29409e-163	-4.18028e-163	2.19635e-164	-7.5208e-163	8.60554e-163	1.20182e-163	-3.58445e-164	2.60652e-163	9.16747e-164	1.67044e-163	7.59783e-163	4.74577e-163	-7.35194e-163	-3.19921e-163	1.30765e-162	3.512e-163	1.92106e-163	-2.04474e-163	-1.21321e-162	4.54578e-164	3.59616e-163	-4.25704e-163	-1.09099e-162	9.56707e-163	3.29302e-163	-1.66774e-163	-1.74985e-163	0
-3.2417e-163	-1.25709e-163	-3.63847e-163	-1.29409e-163	-4.18028e-163	2.19635e-164	-7.5208e-163	8.60554e-163	1.20182e-163	-3.58445e-164	2.60652e-163	9.16747e-164	1.67044e-163	7.59783e-163	4.74577e-163	-7.35194e-163	-3.19921e-163	1.30765e-162	3.512e-163	1.92106e-163	-2.04474e-163	-1.21321e-162	4.54578e-164	3.59616e-163	-4.25704e-163	-1.09099e-162	9.56707e-163	3.29302e-163	-1.66774e-163	-1.74985e-163	0
-3.2417e-163	-1.25709e-163	-3.63847e-163	-1.29409e-163	-4.18028e-163	2.19635e-164	-7.5208e-163	8.60554e-163	1.20182e-163	-3.58445e-164	2.60652e-163	9.16747e-164	1.67044e-163	7.59783e-163	4.74577e-163	-7.35194e-163	-3.19921e-163	1.30765e-162	3.512e-163	1.92106e-163	-2.04474e-163	-1.21321e-162	4.54578e-164	3.59616e-163	-4.25704e-163	-1.09099e-162	9.56707e-163	3.29302e-163	-1.66774e-163	-1.74985e-163	0
-3.2417e-163	-1.25709e-163	-3.63847e-163	-1.29409e-163	-4.18028e-163	2.19635e-164	-7.5208e-163	8.60554e-163	1.20182e-163	-3.58445e-164	2.60652e-163	9.16747e-164	1.67044e-163	7.59783e-163	4.74577e-163	-7.35194e-163	-3.19921e-163	1.30765e-162	3.512e-163	1.92106e-163	-2.04474e-163	-1.21321e-162	4.54578e-164	3.59616e-163	-4.25704e-163	-1.09099e-162	9.56707e-163	3.29302e-163	-1.66774e-163	-1.74985e-163	0
-3.2417e-163	-1.25709e-163	-3.63847e-163	-1.29409e-163	-4.18028e-163	2.19635e-164	-7.5208e-163	8.60554e-163	1.20182e-163	-3.58445e-164	2.60652e-163	9.16747e-164	1.67044e-163	7.59783e-163	4.74577e-163	-7.35194e-163	-3.19921e-163	1.30765e-162	3.512e-163	1.92106e-163	-2.04474e-163	-1.21321e-162	4.54578e-164	3.59616e-163	-4.25704e-163	-1.09099e-162	9.56707e-163	3.29302e-163	-1.66774e-163	-1.74985e-163	0
-3.2417e-163	-1.25709e-163	-3.63847e-163	-1.29409e-163	-4.18028e-163	2.19635e-164	-7.5208e-163	8.60554e-163	1.20182e-163	-3.58445e-164	2.60652e-163	9.16747e-164	1.67044e-163	7.59783e-163	4.74577e-163	-7.35194e-163	-3.19921e-163	1.30765e-162	3.512e-163	1.92106e-163	-2.04474e-163	-1.21321e-162	4.54578e-164	3.59616e-163	-4.25704e-163	-1.09099e-162	9.56707e-163	3.29302e-163	-1.66774e-163	-1.74985e-163	0
-3.2417e-163	-1.25709e-163	-3.63847e-163	-1.29409e-163	-4.18028e-163	2.19635e-164	-7.5208e-163	8.60554e-163	1.20182e-163	-3.58445e-164	2.60652e-163	9.16747e-164	1.67044e-163	7.59783e-163	4.74577e-163	-7.35194e-163	-3.19921e-163	1.30765e-162	3.512e-163	1.92106e-163	-2.04474e-163	-1.21321e-162	4.54578e-164	3.59616e-163	-4.25704e-163	-1.09099e-162	9.56707e-163	3.29302e-163	-1.66774e-163	-1.74985e-163	0
-3.2417e-163	-1.25709e-163	-3.63847e-163	-1.29409e-163	-4.18028e-163	2.19635e-164	-7.5208e-163	8.60554e-163	1.20182e-163	-3.58445e-164	2.60652e-163	9.16747e-164	1.67044e-163	7.59783e-163	4.74577e-163	-7.35194e-163	-3.19921e-163	1.30765e-162	3.512e-163	1.92106e-163	-2.04474e-163	-1.21321e-162	4.54578e-164	3.59616e-163	-4.25704e-163	-1.09099e-162	9.56707e-163	3.29302e-163	-1.66774e-163	-1.74985e-163	0
-3.2417e-163	-1.25709e-163	-3.63847e-163	-1.29409e-163	-4.18028e-163	2.19635e-164	-7.5208e-163	8.60554e-163	1.20182e-163	-3.58445e-164	2.60652e-163	9.16747e-164	1.67044e-163	7.59783e-163	4.74577e-163	-7.35194e-163	-3.19921e-163	1.30765e-162	3.512e-163	1.92106e-163	-2.04474e-163	-1.21321e-162	4.54578e-164	3.59616e-163	-4.25704e-163	-1.09099e-162	9.56707e-163	3.29302e-163	-1.66774e-163	-1.74985e-163	0
-3.2417e-163	-1.25709e-163	-3.63847e-163	-1.29409e-163	-4.18028e-163	2.19635e-164	-7.5208e-163	8.60554e-163	1.20182e-163	-3.58445e-164	2.60652e-163	9.16747e-164	1.67044e-163	7.59783e-163	4.74577e-163	-7.35194e-163	-3.19921e-163	1.30765e-162	3.512e-163	1.92106e-163	-2.04474e-163	-1.21321e-162	4.54578e-164	3.59616e-163	-4.25704e-163	-1.09099e-162	9.56707e-163	3.29302e-163	-1.66774e-163	-1.74985e-163	0
-3.2417e-163	-1.25709e-163	-3.63847e-163	-1.29409e-163	-4.18028e-163	2.19635e-164	-7.5208e-163	8.60554e-163	1.20182e-163	-3.58445e-164	2.60652e-163	9.16747e-164	1.67044e-163	7.59783e-163	4.74577e-163	-7.35194e-163	-3.19921e-163	1.30765e-162	3.512e-163	1.92106e-163	-2.04474e-163	-1.21321e-162	4.54578e-164	3.59616e-163	-4.25704e-163	-1.09099e-162	9.56707e-163	3.29302e-163	-1.66774e-163	-1.74985e-163	0
-3.2417e-163	-1.25709e-163	-3.63847e-163	-1.29409e-163	-4.18028e-163	2.19635e-164	-7.5208e-163	8.60554e-163	1.20182e-163	-3.58445e-164	2.60652e-163	9.16747e-164	1.67044e-163	7.59783e-163	4.74577e-163	-7.35194e-163	-3.19921e-163	1.30765e-162	3.512e-163	1.92106e-163	-2.04474e-163	-1.21321e-162	4.54578e-164	3.59616e-163	-4.25704e-163	-1.09099e-162	9.56707e-163	3.29302e-163	-1.66774e-163	-1.74985e-163	0
-3.2417e-163	-1.25709e-163	-3.63847e-163	-1.29409e-163	-4.18028e-163	2.19635e-164	-7.5208e-163	8.60554e-163	1.20182e-163	-3.58445e-164	2.60652e-163	9.16747e-164	1.67044e-163	7.59783e-163	4.74577e-163	-7.35194e-163	-3.19921e-163	1.30765e-162	3.512e-163	1.92106e-163	-2.04474e-163	-1.21321e-162	4.54578e-164	3.59616e-163	-4.25704e-163	-1.09099e-162	9.56707e-163	3.29302e-163	-1.66774e-163	-1.74985e-163	0
-3.2417e-163	-1.25709e-163	-3.63847e-163	-1.29409e-163	-4.18028e-163	2.19635e-164	-7.5208e-163	8.60554e-163	1.20182e-163	-3.58445e-164	2.60652e-163	9.16747e-164	1.67044e-163	7.59783e-163	4.74577e-163	-7.35194e-163	-3.19921e-163	1.30765e-162	3.512e-163	1.92106e-163	-2.04474e-163	-1.21321e-162	4.54578e-164	3.59616e-163	-4.25704e-163	-1.09099e-162	9.56707e-163	3.29302e-163	-1.66774e-163	-1.74985e-163	0
-3.2417e-163	-1.25709e-163	-3.63847e-163	-1.29409e-163	-4.18028e-163	2.19635e-164	-7.5208e-163	8.60554e-163	1.20182e-163	-3.58445e-164	2.60652e-163	9.16747e-164	1.67044e-163	7.59783e-163	4.74577e-163	-7.35194e-163	-3.19921e-163	1.30765e-162	3.512e-163	1.92106e-163	-2.04474e-163	-1.21321e-162	4.54578e-164	3.59616e-163	-4.25704e-163	-1.09099e-162	9.56707e-163	3.29302e-163	-1.66774e-163	-1.74985e-163	0
-3.2417e-163	-1.25709e-163	-3.63847e-163	-1.29409e-163	-4.18028e-163	2.19635e-164	-7.5208e-163	8.60554e-163	1.20182e-163	-3.58445e-164	2.60652e-163	9.16747e-164	1.67044e-163	7.59783e-163	4.74577e-163	-7.35194e-163	-3.19921e-163	1.30765e-162	3.512e-163	1.92106e-163	-2.04474e-163	-1.21321e-162	4.54578e-164	3.59616e-163	-4.25704e-163	-1.09099e-162	9.56707e-163	3.29302e-163	-1.66774e-163	-1.74985e-163	0
-3.2417e-163	-1.25709e-163	-3.63847e-163	-1.29409e-163	-4.18028e-163	2.19635e-164	-7.5208e-163	8.60554e-163	1.20182e-163	-3.58445e-164	2.60652e-163	9.16747e-164	1.67044e-163	7.59783e-163	4.74577e-163	-7.35194e-163	-3.19921e-163	1.30765e-162	3.512e-163	1.92106e-163	-2.04474e-163	-1.21321e-162	4.54578e-164	3.59616e-163	-4.25704e-163	-1.09099e-162	9.56707e-163	3.29302e-163	-1.66774e-163	-1.74985e-163	0
-3.2417e-163	-1.25709e-163	-3.63847e-163	-1.29409e-163	-4.18028e-163	2.19635e-164	-7.5208e-163	8.60554e-163	1.20182e-163	-3.58445e-164	2.60652e-163	9.16747e-164	1.67044e-163	7.59783e-163	4.74577e-163	-7.35194e-163	-3.19921e-163	1.30765e-162	3.512e-163	1.92106e-163	-2.04474e-163	-1.21321e-162	4.54578e-164	3.59616e-163	-4.25704e-163	-1.09099e-162	9.56707e-163	3.29302e-163	-1.66774e-163	-1.74985e-163	0
-3.2417e-163	-1.25709e-163	-3.63847e-163	-1.29409e-163	-4.18028e-163	2.19635e-164	-7.5208e-163	8.60554e-163	1.20182e-163	-3.58445e-164	2.60652e-163	9.16747e-164	1.67044e-163	7.59783e-163	4.74577e-163	-7.35194e-163	-3.19921e-163	1.30765e-162	3.512e-163	1.92106e-163	-2.04474e-163	-1.21321e-162	4.54578e-164	3.59616e-163	-4.25704e-163	-1.09099e-162	9.56707e-163	3.29302e-163	-1.66774e-163	-1.74985e-163	0
-3.2417e-163	-1.25709e-163	-3.63847e-163	-1.29409e-163	-4.18028e-163	2.19635e-164	-7.5208e-163	8.60554e-163	1.20182e-163	-3.58445e-164	2.60652e-163	9.16747e-164	1.67044e-163	7.59783e-163	4.74577e-163	-7.35194e-163	-3.19921e-163	1.30765e-162	3.512e-163	1.92106e-163	-2.04474e-163	-1.21321e-162	4.54578e-164	3.59616e-163	-4.25704e-163	-1.09099e-162	9.56707e-163	3.29302e-163	-1.66774e-163	-1.74985e-163	0
-3.2417e-163	-1.25709e-163	-3.63847e-163	-1.29409e-163	-4.18028e-163	2.19635e-164	-7.5208e-163	8.60554e-163	1.20182e-163	-3.58445e-164	2.60652e-163	9.16747e-164	1.67044e-163	7.59783e-163	4.74577e-163	-7.35194e-163	-3.19921e-163	1.30765e-162	3.512e-163	1.92106e-163	-2.04474e-163	-1.21321e-162	4.54578e-164	3.59616e-163	-4.25704e-163	-1.09099e-162	9.56707e-163	3.29302e-163	-1.66774e-163	-1.74985e-163	0
-3.2417e-163	-1.25709e-163	-3.63847e-163	-1.29409e-163	-4.18028e-163	2.19635e-164	-7.5208e-163	8.60554e-163	1.20182e-163	-3.58445e-164	2.60652e-163	9.16747e-164	1.67044e-163	7.59783e-163	4.74577e-163	-7.35194e-163	-3.19921e-163	1.30765e-162	3.512e-163	1.92106e-163	-2.04474e-163	-1.21321e-162	4.54578e-164	3.59616e-163	-4.25704e-163	-1.09099e-162	9.56707e-163	3.29302e-163	-1.66774e-163	-1.74985e-163	0
-3.2417e-163	-1.25709e-163	-3.63847e-163	-1.29409e-163	-4.18028e-163	2.19635e-164	-7.5208e-163	8.60554e-163	1.20182e-163	-3.58445e-164	2.60652e-163	9.16747e-164	1.67044e-163	7.59783e-163	4.74577e-163	-7.35194e-163	-3.19921e-163	1.30765e-162	3.512e-163	1.92106e-163	-2.04474e-163	-1.21321e-162	4.54578e-164	3.59616e-163	-4.25704e-163	-1.09099e-162	9.56707e-163	3.29302e-163	-1.66774e-163	-1.74985e-163	0
-3.2417e-163	-1.25709e-163	-3.63847e-163	-1.29409e-163	-4.18028e-163	2.19635e-164	-7.5208e-163	8.60554e-163	1.20182e-163	-3.58445e-164	2.60652e-163	9.16747e-164	1.67044e-163	7.59783e-163	4.74577e-163	-7.35194e-163	-3.19921e-163	1.30765e-162	3.512e-163	1.92106e-163	-2.04474e-163	-1.21321e-162	4.54578e-164	3.59616e-163	-4.25704e-163	-1.09099e-162	9.56707e-163	3.29302e-163	-1.66774e-163	-1.74985e-163	0
-3.2417e-163	-1.25709e-163	-3.63847e-163	-1.29409e-163	-4.18028e-163	2.19635e-164	-7.5208e-163	8.60554e-163	1.20182e-163	-3.58445e-164	2.60652e-163	9.16747e-164	1.67044e-163	7.59783e-163	4.74577e-163	-7.35194e-163	-3.19921e-163	1.30765e-162	3.512e-163	1.92106e-163	-2.04474e-163	-1.21321e-162	4.54578e-164	3.59616e-163	-4.25704e-163	-1.09099e-162	9.56707e-163	3.29302e-163	-1.66774e-163	-1.74985e-163	0
-3.2417e-163	-1.25709e-163	-3.63847e-163	-1.29409e-163	-4.18028e-163	2.19635e-164	-7.5208e-163	8.60554e-163	1.20182e-163	-3.58445e-164	2.60652e-163	9.16747e-164	1.67044e-163	7.59783e-163	4.74577e-163	-7.35194e-163	-3.19921e-163	1.30765e-162	3.512e-163	1.92106e-163	-2.04474e-163	-1.21321e-162	4.54578e-164	3.59616e-163	-4.25704e-163	-1.09099e-162	9.56707e-163	3.29302e-163	-1.66774e-163	-1.74985e-163	0
-3.2417e-163	-1.25709e-163	-3.63847e-163	-1.29409e-163	-4.18028e-163	2.19635e-164	-7.5208e-163	8.60554e-163	1.20182e-163	-3.58445e-164	2.60652e-163	9.16747e-164	1.67044e-163	7.59783e-163	4.74577e-163	-7.35194e-163	-3.19921e-163	1.30765e-162	3.512e-163	1.92106e-163	-2.04474e-163	-1.21321e-162	4.54578e-164	3.59616e-163	-4.25704e-163	-1.09099e-162	9.56707e-163	3.29302e-163	-1.66774e-163	-1.74985e-163	0
-3.2417e-163	-1.25709e-163	-3.63847e-163	-1.29409e-163	-4.18028e-163	2.19635e-164	-7.5208e-163	8.60554e-163	1.20182e-163	-3.58445e-164	2.60652e-163	9.16747e-164	1.67044e-163	7.59783e-163	4.74577e-163	-7.35194e-163	-3.19921e-163	1.30765e-162	3.512e-163	1.92106e-163	-2.04474e-163	-1.21321e-162	4.54578e-164	3.59616e-163	-4.25704e-163	-1.09099e-162	9.56707e-163	3.29302e-163	-1.66774e-163	-1.74985e-163	0
-3.2417e-163	-1.25709e-163	-3.63847e-163	-1.29409e-163	-4.18028e-163	2.19635e-164	-7.5208e-163	8.60554e-163	1.20182e-163	-3.58445e-164	2.60652e-163	9.16747e-164	1.67044e-163	7.59783e-163	4.74577e-163	-7.35194e-163	-3.19921e-163	1.30765e-162	3.512e-163	1.92106e-163	-2.04474e-163	-1.21321e-162	4.54578e-164	3.59616e-163	-4.25704e-163	-1.09099e-162	9.56707e-163	3.29302e-163	-1.66774e-163	-1.74985e-163	0
-3.2417e-163	-1.25709e-163	-3.63847e-163	-1.29409e-163	-4.18028e-163	2.19635e-164	-7.5208e-163	8.60554e-163	1.20182e-163	-3.58445e-164	2.60652e-163	9.16747e-164	1.67044e-163	7.59783e-163	4.74577e-163	-7.35194e-163	-3.19921e-163	1.30765e-162	3.512e-163	1.92106e-163	-2.04474e-163	-1.21321e-162	4.54578e-164	3.59616e-163	-4.25704e-163	-1.09099e-162	9.56707e-163	3.29302e-163	-1.66774e-163	-1.74985e-163	0
-3.2417e-163	-1.25709e-163	-3.63847e-163	-1.29409e-163	-4.18028e-163	2.19635e-164	-7.5208e-163	8.60554e-163	1.20182e-163	-3.58445e-164	2.60652e-163	9.16747e-164	1.67044e-163	7.59783e-163	4.74577e-163	-7.35194e-163	-3.19921e-163	1.30765e-162	3.512e-163	1.92106e-163	-2.04474e-163	-1.21321e-162	4.54578e-164	3.59616e-163	-4.25704e-163	-1.09099e-162	9.56707e-163	3.29302e-163	-1.66774e-163	-1.74985e-163	0
-3.2417e-163	-1.25709e-163	-3.63847e-163	-1.29409e-163	-4.18028e-163	2.19635e-164	-7.5208e-163	8.60554e-163	1.20182e-163	-3.58445e-164	2.60652e-163	9.16747e-164	1.67044e-163	7.59783e-163	4.74577e-163	-7.35194e-163	-3.19921e-163	1.30765e-162	3.512e-163	1.92106e-163	-2.04474e-163	-1.21321e-162	4.54578e-164	3.59616e-163	-4.25704e-163	-1.09099e-162	9.56707e-163	3.29302e-163	-1.66774e-163	-1.74985e-163	0
-3.2417e-163	-1.25709e-163	-3.63847e-163	-1.29409e-163	-4.18028e-163	2.19635e-164	-7.5208e-163	8.60554e-163	1.20182e-163	-3.58445e-164	2.60652e-163	9.16747e-164	1.67044e-163	7.59783e-163	4.74577e-163	-7.35194e-163	-3.19921e-163	1.30765e-162	3.512e-163	1.92106e-163	-2.04474e-163	-1.21321e-162	4.54578e-164	3.59616e-163	-4.25704e-163	-1.09099e-162	9.56707e-163	3.29302e-163	-1.66774e-163	-1.74985e-163	0
-3.2417e-163	-1.25709e-163	-3.63847e-163	-1.29409e-163	-4.18028e-163	2.19635e-164	-7.5208e-163	8.60554e-163	1.20182e-163	-3.58445e-164	2.60652e-163	9.16747e-164	1.67044e-163	7.59783e-163	4.74577e-163	-7.35194e-163	-3.19921e-163	1.30765e-162	3.512e-163	1.92106e-163	-2.04474e-163	-1.21321e-162	4.54578e-164	3.59616e-163	-4.25704e-163	-1.09099e-162	9.56707e-163	3.29302e-163	-1.66774e-163	-1.74985e-163	0
-3.2417e-163	-1.25709e-163	-3.63847e-163	-1.29409e-163	-4.18028e-163	2.19635e-164	-7.5208e-163	8.60554e-163	1.20182e-163	-3.58445e-164	2.60652e-163	9.16747e-164	1.67044e-163	7.59783e-163	4.74577e-163	-7.35194e-163	-3.19921e-163	1.30765e-162	3.512e-163	1.92106e-163	-2.04474e-163	-1.21321e-162	4.54578e-164	3.59616e-163	-4.25704e-163	-1.09099e-162	9.56707e-163	3.29302e-163	-1.66774e-163	-1.74985e-163	0
-3.2417e-163	-1.25709e-163	-3.63847e-163	-1.29409e-163	-4.18028e-163	2.19635e-164	-7.5208e-163	8.60554e-163	1.20182e-163	-3.58445e-164	2.60652e-163	9.16747e-164	1.67044e-163	7.59783e-163	4.74577e-163	-7.35194e-163	-3.19921e-163	1.30765e-162	3.512e-163	1.92106e-163	-2.04474e-163	-1.21321e-162	4.54578e-164	3.59616e-163	-4.25704e-163	-1.09099e-162	9.56707e-163	3.29302e-163	-1.66774e-163	-1.74985e-163	0
-3.2417e-163	-1.25709e-163	-3.63847e-163	-1.29409e-163	-4.18028e-163	2.19635e-164	-7.5208e-163	8.60554e-163	1.20182e-163	-3.58445e-164	2.60652e-163	9.16747e-164	1.67044e-163	7.59783e-163	4.74577e-163	-7.35194e-163	-3.19921e-163	1.30765e-162	3.512e-163	1.92106e-163	-2.04474e-163	-1.21321e-162	4.54578e-164	3.59616e-163	-4.25704e-163	-1.09099e-162	9.56707e-163	3.29302e-163	-1.66774e-163	-1.74985e-163	0
-3.2417e-163	-1.25709e-163	-3.63847e-163	-1.29409e-163	-4.18028e-163	2.19635e-164	-7.5208e-163	8.60554e-163	1.20182e-163	-3.58445e-164	2.60652e-163	9.16747e-164	1.67044e-163	7.59783e-163	4.74577e-163	-7.35194e-163	-3.19921e-163	1.30765e-162	3.512e-163	1.92106e-163	-2.04474e-163	-1.21321e-162	4.54578e-164	3.59616e-163	-4.25704e-163	-1.09099e-162	9.56707e-163	3.29302e-163	-1.66774e-163	-1.74985e-163	0
-3.2417e-163	-1.25709e-163	-3.63847e-163	-1.29409e-163	-4.18028e-163	2.19635e-164	-7.5208e-163	8.60554e-163	1.20182e-163	-3.58445e-164	2.60652e-163	9.16747e-164	1.67044e-163	7.59783e-163	4.74577e-163	-7.35194e-163	-3.19921e-163	1.30765e-162	3.512e-163	1.92106e-163	-2.04474e-163	-1.21321e-162	4.54578e-164	3.59616e-163	-4.25704e-163	-1.09099e-162	9.56707e-163	3.29302e-163	-1.66774e-163	-1.74985e-163	0
-3.2417e-163	-1.25709e-163	-3.63847e-163	-1.29409e-163	-4.18028e-163	2.19635e-164	-7.5208e-163	8.60554e-163	1.20182e-163	-3.58445e-164	2.60652e-163	9.16747e-164	1.67044e-163	7.59783e-163	4.74577e-163	-7.35194e-163	-3.19921e-163	1.30765e-162	3.512e-163	1.92106e-163	-2.04474e-163	-1.21321e-162	4.54578e-164	3.59616e-163	-4.25704e-163	-1.09099e-162	9.56707e-163	3.29302e-163	-1.66774e-163	-1.74985e-163	0
-3.2417e-163	-1.25709e-163	-3.63847e-163	-1.29409e-163	-4.18028e-163	2.19635e-164	-7.5208e-163	8.60554e-163	1.20182e-163	-3.58445e-164	2.60652e-163	9.16747e-164	1.67044e-163	7.59783e-163	4.74577e-163	-7.35194e-163	-3.19921e-163	1.30765e-162	3.512e-163	1.92106e-163	-2.04474e-163	-1.21321e-162	4.54578e-164	3.59616e-163	-4.25704e-163	-1.09099e-162	9.56707e-163	3.29302e-163	-1.66774e-163	-1.74985e-163	0
-3.2417e-163	-1.25709e-163	-3.63847e-163	-1.29409e-163	-4.18028e-163	2.19635e-164	-7.5208e-163	8.60554e-163	1.20182e-163	-3.58445e-164	2.60652e-163	9.16747e-164	1.67044e-163	7.59783e-163	4.74577e-163	-7.35194e-163	-3.19921e-163	1.30765e-162	3.512e-163	1.92106e-163	-2.04474e-163	-1.21321e-162	4.54578e-164	3.59616e-163	-4.25704e-163	-1.09099e-162	9.56707e-163	3.29302e-163	-1.66774e-163	-1.74985e-163	0
-3.2417e-163	-1.25709e-163	-3.63847e-163	-1.29409e-163	-4.18028e-163	2.19635e-164	-7.5208e-163	8.60554e-163	1.20182e-163	-3.58445e-164	2.60652e-163	9.16747e-164	1.67044e-163	7.59783e-163	4.74577e-163	-7.35194e-163	-3.19921e-163	1.30765e-162	3.512e-163	1.92106e-163	-2.04474e-163	-1.21321e-162	4.54578e-164	3.59616e-163	-4.25704e-163	-1.09099e-162	9.56707e-163	3.29302e-163	-1.66774e-163	-1.74985e-163	0
-3.2417e-163	-1.25709e-163	-3.63847e-163	-1.29409e-163	-4.18028e-163	2.19635e-164	-7.5208e-163	8.60554e-163	1.20182e-163	-3.58445e-164	2.60652e-163	9.16747e-164	1.67044e-163	7.59783e-163	4.74577e-163	-7.35194e-163	-3.19921e-163	1.30765e-162	3.512e-163	1.92106e-163	-2.04474e-163	-1.21321e-162	4.54578e-164	3.59616e-163	-4.25704e-163	-1.09099e-162	9.56707e-163	3.29302e-163	-1.66774e-163	-1.74985e-163	0
-3.2417e-163	-1.25709e-163	-3.63847e-163	-1.29409e-163	-4.18028e-163	2.19635e-164	-7.5208e-163	8.60554e-163	1.20182e-163	-3.58445e-164	2.60652e-163	9.16747e-164	1.67044e-163	7.59783e-163	4.74577e-163	-7.35194e-163	-3.19921e-163	1.30765e-162	3.512e-163	1.92106e-163	-2.04474e-163	-1.21321e-162	4.54578e-164	3.59616e-163	-4.25704e-163	-1.09099e-162	9.56707e-163	3.29302e-163	-1.66774e-163	-1.74985e-163	0
-3.2417e-163	-1.25709e-163	-3.63847e-163	-1.29409e-163	-4.18028e-163	2.19635e-164	-7.5208e-163	8.60554e-163	1.20182e-163	-3.58445e-164	2.60652e-163	9.16747e-164	1.67044e-163	7.59783e-163	4.74577e-163	-7.35194e-163	-3.19921e-163	1.30765e-162	3.512e-163	1.92106e-163	-2.04474e-163	-1.21321e-162	4.54578e-164	3.59616e-163	-4.25704e-163	-1.09099e-162	9.56707e-163	3.29302e-163	-1.66774e-163	-1.74985e-163	0
-3.2417e-163	-1.25709e-163	-3.63847e-163	-1.29409e-163	-4.18028e-163	2.19635e-164	-7.5208e-163	8.60554e-163	1.20182e-163	-3.58445e-164	2.60652e-163	9.16747e-164	1.67044e-163	7.59783e-163	4.74577e-163	-7.35194e-163	-3.19921e-163	1.30765e-162	3.512e-163	1.92106e-163	-2.04474e-163	-1.21321e-162	4.54578e-164	3.59616e-163	-4.25704e-163	-1.09099e-162	9.56707e-163	3.29302e-163	-1.66774e-163	-1.74985e-163	0
-3.2417e-163	-1.25709e-163	-3.63847e-163	-1.29409e-163	-4.18028e-163	2.19635e-164	-7.5208e-163	8.60554e-163	1.20182e-163	-3.58445e-164	2.60652e-163	9.16747e-164	1.67044e-163	7.59783e-163	4.74577e-163	-7.35194e-163	-3.19921e-163	1.30765e-162	3.512e-163	1.92106e-163	-2.04474e-163	-1.21321e-162	4.54578e-164	3.59616e-163	-4.25704e-163	-1.09099e-162	9.56707e-163	3.29302e-163	-1.66774e-163	-1.74985e-163	0
-3.2417e-163	-1.25709e-163	-3.63847e-163	-1.29409e-163	-4.18028e-163	2.19635e-164	-7.5208e-163	8.60554e-163	1.20182e-163	-3.58445e-164	2.60652e-163	9.16747e-164	1.67044e-163	7.59783e-163	4.74577e-163	-7.35194e-163	-3.19921e-163	1.30765e-162	3.512e-163	1.92106e-163	-2.04474e-163	-1.21321e-162	4.54578e-164	3.59616e-163	-4.25704e-163	-1.09099e-162	9.56707e-163	3.29302e-163	-1.66774e-163	-1.74985e-163	0
-3.2417e-163	-1.25709e-163	-3.63847e-163	-1.29409e-163	-4.18028e-163	2.19635e-164	-7.5208e-163	8.60554e-163	1.20182e-163	-3.58445e-164	2.60652e-163	9.16747e-164	1.67044e-163	7.59783e-163	4.74577e-163	-7.35194e-163	-3.19921e-163	1.30765e-162	3.512e-163	1.92106e-163	-2.04474e-163	-1.21321e-162	4.54578e-164	3.59616e-163	-4.25704e-163	-1.09099e-162	9.56707e-163	3.29302e-163	-1.66774e-163	-1.74985e-163	0
-3.2417e-163	-1.25709e-163	-3.63847e-163	-1.29409e-163	-4.18028e-163	2.19635e-164	-7.5208e-163	8.60554e-163	1.20182e-163	-3.58445e-164	2.60652e-163	9.16747e-164	1.67044e-163	7.59783e-163	4.74577e-163	-7.35194e-163	-3.19921e-163	1.30765e-162	3.512e-163	1.92106e-163	-2.04474e-163	-1.21321e-162	4.54578e-164	3.59616e-163	-4.25704e-163	-1.09099e-162	9.56707e-163	3.29302e-163	-1.66774e-163	-1.74985e-163	0
-3.2417e-163	-1.25709e-163	-3.63847e-163	-1.29409e-163	-4.18028e-163	2.19635e-164	-7.5208e-163	8.60554e-163	1.20182e-163	-3.58445e-164	2.60652e-163	9.16747e-164	1.67044e-163	7.59783e-163	4.74577e-163	-7.35194e-163	-3.19921e-163	1.30765e-162	3.512e-163	1.92106e-163	-2.04474e-163	-1.21321e-162	4.54578e-164	3.59616e-163	-4.25704e-163	-1.09099e-162	9.56707e-163	3.29302e-163	-1.66774e-163	-1.74985e-163	0
-3.2417e-163	-1.25709e-163	-3.63847e-163	-1.29409e-163	-4.18028e-163	2.19635e-164	-7.5208e-163	8.60554e-163	1.20182e-163	-3.58445e-164	2.60652e-163	9.16747e-164	1.67044e-163	7.59783e-163	4.74577e-163	-7.35194e-163	-3.19921e-163	1.30765e-162	3.512e-163	1.92106e-163	-2.04474e-163	-1.21321e-162	4.54578e-164	3.59616e-163	-4.25704e-163	-1.09099e-162	9.56707e-163	3.29302e-163	-1.66774e-163	-1.74985e-163	0
-3.2417e-163	-1.25709e-163	-3.63847e-163	-1.29409e-163	-4.18028e-163	2.19635e-164	-7.5208e-163	8.60554e-163	1.20182e-163	-3.58445e-164	2.60652e-163	9.16747e-164	1.67044e-163	7.59783e-163	4.74577e-163	-7.35194e-163	-3.19921e-163	1.30765e-162	3.512e-163	1.92106e-163	-2.04474e-163	-1.21321e-162	4.54578e-164	3.59616e-163	-4.25704e-163	-1.09099e-162	9.56707e-163	3.29302e-163	-1.66774e-163	-1.74985e-163	0
-3.2417e-163	-1.25709e-163	-3.63847e-163	-1.29409e-163	-4.18028e-163	2.19635e-164	-7.5208e-163	8.60554e-163	1.20182e-163	-3.58445e-164	2.60652e-163	9.16747e-164	1.67044e-163	7.59783e-163	4.74577e-163	-7.35194e-163	-3.19921e-163	1.30765e-162	3.512e-163	1.92106e-163	-2.04474e-163	-1.21321e-162	4.54578e-164	3.59616e-163	-4.25704e-163	-1.09099e-162	9.56707e-163	3.29302e-163	-1.66774e-163	-1.74985e-163	0
-3.2417e-163	-1.25709e-163	-3.63847e-163	-1.29409e-163	-4.18028e-163	2.19635e-164	-7.5208e-163	8.60554e-163	1.20182e-163	-3.58445e-164	2.60652e-163	9.16747e-164	1.67044e-163	7.59783e-163	4.74577e-163	-7.35194e-163	-3.19921e-163	1.30765e-162	3.512e-163	1.92106e-163	-2.04474e-163	-1.21321e-162	4.54578e-164	3.59616e-163	-4.25704e-163	-1.09099e-162	9.56707e-163	3.29302e-163	-1.66774e-163	-1.74985e-163	0
-3.2417e-163	-1.25709e-163	-3.63847e-163	-1.29409e-163	-4.18028e-163	2.19635e-164	-7.5208e-163	8.60554e-163	1.20182e-163	-3.58445e-164	2.60652e-163	9.16747e-164	1.67044e-163	7.59783e-163	4.74577e-163	-7.35194e-163	-3.19921e-163	1.30765e-162	3.512e-163	1.92106e-163	-2.04474e-163	-1.21321e-162	4.54578e-164	3.59616e-163	-4.25704e-163	-1.09099e-162	9.56707e-163	3.29302e-163	-1.66774e-163	-1.74985e-163	0
-3.2417e-163	-1.25709e-163	-3.63847e-163	-1.29409e-163	-4.18028e-163	2.19635e-164	-7.5208e-163	8.60554e-163	1.20182e-163	-3.58445e-164	2.60652e-163	9.16747e-164	1.67044e-163	7.59783e-163	4.74577e-163	-7.35194e-163	-3.19921e-163	1.30765e-162	3.512e-163	1.92106e-163	-2.04474e-163	-1.21321e-162	4.54578e-164	3.59616e-163	-4.25704e-163	-1.09099e-162	9.56707e-163	3.29302e-163	-1.66774e-163	-1.74985e-163	0
-3.2417e-163	-1.25709e-163	-3.63847e-163	-1.29409e-163	-4.18028e-163	2.19635e-164	-7.5208e-163	8.60554e-163	1.20182e-163	-3.58445e-164	2.60652e-163	9.16747e-164	1.67044e-163	7.59783e-163	4.74577e-163	-7.35194e-163	-3.19921e-163	1.30765e-162	3.512e-163	1.92106e-163	-2.04474e-163	-1.21321e-162	4.54578e-164	3.59616e-163	-4.25704e-163	-1.09099e-162	9.56707e-163	3.29302e-163	-1.66774e-163	-1.74985e-163	0
-3.2417e-163	-1.25709e-163	-3.63847e-163	-1.29409e-163	-4.18028e-163	2.19635e-164	-7.5208e-163	8.60554e-163	1.20182e-163	-3.58445e-164	2.60652e-163	9.16747e-164	1.67044e-163	7.59783e-163	4.74577e-163	-7.35194e-163	-3.19921e-163	1.30765e-162	3.512e-163	1.92106e-163	-2.04474e-163	-1.21321e-162	4.54578e-164	3.59616e-163	-4.25704e-163	-1.09099e-162	9.56707e-163	3.29302e-163	-1.66774e-163	-1.74985e-163	0
-3.2417e-163	-1.25709e-163	-3.63847e-163	-1.29409e-163	-4.18028e-163	2.19635e-164	-7.5208e-163	8.60554e-163	1.20182e-163	-3.58445e-164	2.60652e-163	9.16747e-164	1.67044e-163	7.59783e-163	4.74577e-163	-7.35194e-163	-3.19921e-163	1.30765e-162	3.512e-163	1.92106e-163	-2.04474e-163	-1.21321e-162	4.54578e-164	3.59616e-163	-4.25704e-163	-1.09099e-162	9.56707e-163	3.29302e-163	-1.66774e-163	-1.74985e-163	0
-3.2417e-163	-1.25709e-163	-3.63847e-163	-1.29409e-163	-4.18028e-163	2.19635e-164	-7.5208e-163	8.60554e-163	1.20182e-163	-3.58445e-164	2.60652e-163	9.16747e-164	1.67044e-163	7.59783e-163	4.74577e-163	-7.35194e-163	-3.19921e-163	1.30765e-162	3.512e-163	1.92106e-163	-2.04474e-163	-1.21321e-162	4.54578e-164	3.59616e-163	-4.25704e-163	-1.09099e-162	9.56707e-163	3.29302e-163	-1.66774e-163	-1.74985e-163	0
-3.2417e-163	-1.25709e-163	-3.63847e-163	-1.29409e-163	-4.18028e-163	2.19635e-164	-7.5208e-163	8.60554e-163	1.20182e-163	-3.58445e-164	2.60652e-163	9.16747e-164	1.67044e-163	7.59783e-163	4.74577e-163	-7.35194e-163	-3.19921e-163	1.30765e-162	3.512e-163	1.92106e-163	-2.04474e-163	-1.21321e-162	4.54578e-164	3.59616e-163	-4.25704e-163	-1.09099e-162	9.56707e-163	3.29302e-163	-1.66774e-163	-1.74985e-163	0
-3.2417e-163	-1.25709e-163	-3.63847e-163	-1.29409e-163	-4.18028e-163	2.19635e-164	-7.5208e-163	8.60554e-163	1.20182e-163	-3.58445e-164	2.60652e-163	9.16747e-164	1.67044e-163	7.59783e-163	4.74577e-163	-7.35194e-163	-3.19921e-163	1.30765e-162	3.512e-163	1.92106e-163	-2.04474e-163	-1.21321e-162	4.54578e-164	3.59616e-163	-4.25704e-163	-1.09099e-162	9.56707e-163	3.29302e-163	-1.66774e-163	-1.74985e-163	0
-3.2417e-163	-1.25709e-163	-3.63847e-163	-1.29409e-163	-4.18028e-163	2.19635e-164	-7.5208e-163	8.60554e-163	1.20182e-163	-3.58445e-164	2.60652e-163	9.16747e-164	1.67044e-163	7.59783e-163	4.74577e-163	-7.35194e-163	-3.19921e-163	1.30765e-162	3.512e-163	1.92106e-163	-2.04474e-163	-1.21321e-162	4.54578e-164	3.59616e-163	-4.25704e-163	-1.09099e-162	9.56707e-163	3.29302e-163	-1.66774e-163	-1.74985e-163	0
-3.2417e-163	-1.25709e-163	-3.63847e-163	-1.29409e-163	-4.18028e-163	2.19635e-164	-7.5208e-163	8.60554e-163	1.20182e-163	-3.58445e-164	2.60652e-163	9.16747e-164	1.67044e-163	7.59783e-163	4.74577e-163	-7.35194e-163	-3.19921e-163	1.30765e-162	3.512e-163	1.92106e-163	-2.04474e-163	-1.21321e-162	4.54578e-164	3.59616e-163	-4.25704e-163	-1.09099e-162	9.56707e-163	3.29302e-163	-1.66774e-163	-1.74985e-163	0
-3.2417e-163	-1.25709e-163	-3.63847e-163	-1.29409e-163	-4.18028e-163	2.19635e-164	-7.5208e-163	8.60554e-163	1.20182e-163	-3.58445e-164	2.60652e-163	9.16747e-164	1.67044e-163	7.59783e-163	4.74577e-163	-7.35194e-163	-3.19921e-163	1.30765e-162	3.512e-163	1.92106e-163	-2.04474e-163	-1.21321e-162	4.54578e-164	3.59616e-163	-4.25704e-163	-1.09099e-162	9.56707e-163	3.29302e-163	-1.66774e-163	-1.74985e-163	0
-3.2417e-163	-1.25709e-163	-3.63847e-163	-1.29409e-163	-4.18028e-163	2.19635e-164	-7.5208e-163	8.60554e-163	1.20182e-163	-3.58445e-164	2.60652e-163	9.16747e-164	1.67044e-163	7.59783e-163	4.74577e-163	-7.35194e-163	-3.19921e-163	1.30765e-162	3.512e-163	1.92106e-163	-2.04474e-163	-1.21321e-162	4.54578e-164	3.59616e-163	-4.25704e-163	-1.09099e-162	9.56707e-163	3.29302e-163	-1.66774e-163	-1.74985e-163	0
-3.2417e-163	-1.25709e-163	-3.63847e-163	-1.29409e-163	-4.18028e-163	2.19635e-164	-7.5208e-163	8.60554e-163	1.20182e-163	-3.58445e-164	2.60652e-163	9.16747e-164	1.67044e-163	7.59783e-163	4.74577e-163	-7.35194e-163	-3.19921e-163	1.30765e-162	3.512e-163	1.92106e-163	-2.04474e-163	-1.21321e-162	4.54578e-164	3.59616e-163	-4.25704e-163	-1.09099e-162	9.56707e-163	3.29302e-163	-1.66774e-163	-1.74985e-163	0
-3.2417e-163	-1.25709e-163	-3.63847e-163	-1.29409e-163	-4.18028e-163	2.19635e-164	-7.5208e-163	8.60554e-163	1.20182e-163	-3.58445e-164	2.60652e-163	9.16747e-164	1.67044e-163	7.59783e-163	4.74577e-163	-7.35194e-163	-3.19921e-163	1.30765e-162	3.512e-163	1.92106e-163	-2.04474e-163	-1.21321e-162	4.54578e-164	3.59616e-163	-4.25704e-163	-1.09099e-162	9.56707e-163	3.29302e-163	-1.66774e-163	-1.74985e-163	0
-3.2417e-163	-1.25709e-163	-3.63847e-163	-1.29409e-163	-4.18028e-163	2.19635e-164	-7.5208e-163	8.60554e-163	1.20182e-163	-3.58445e-164	2.60652e-163	9.16747e-164	1.67044e-163	7.59783e-163	4.74577e-163	-7.35194e-163	-3.19921e-163	1.30765e-162	3.512e-163	1.92106e-163	-2.04474e-163	-1.21321e-162	4.54578e-164	3.59616e-163	-4.25704e-163	-1.09099e-162	9.56707e-163	3.29302e-163	-1.66774e-163	-1.74985e-163	0
-3.2417e-163	-1.25709e-163	-3.63847e-163	-1.29409e-163	-4.18028e-163	2.19635e-164	-7.5208e-163	8.60554e-163	1.20182e-163	-3.58445e-164	2.60652e-163	9.16747e-164	1.67044e-163	7.59783e-163	4.74577e-163	-7.35194e-163	-3.19921e-163	1.30765e-162	3.512e-163	1.92106e-163	-2.04474e-163	-1.21321e-162	4.54578e-164	3.59616e-163	-4.25704e-163	-1.09099e-162	9.56707e-163	3.29302e-163	-1.66774e-163	-1.74985e-163	0
-3.2417e-163	-1.25709e-163	-3.63847e-163	-1.29409e-163	-4.18028e-163	2.19635e-164	-7.5208e-163	8.60554e-163	1.20182e-163	-3.58445e-164	2.60652e-163	9.16747e-164	1.67044e-163	7.59783e-163	4.74577e-163	-7.35194e-163	-3.19921e-163	1.30765e-162	3.512e-163	1.92106e-163	-2.04474e-163	-1.21321e-162	4.54578e-164	3.59616e-163	-4.25704e-163	-1.09099e-162	9.56707e-163	3.29302e-163	-1.66774e-163	-1.74985e-163	0
-3.2417e-163	-1.25709e-163	-3.63847e-163	-1.29409e-163	-4.18028e-163	2.19635e-164	-7.5208e-163	8.60554e-163	1.20182e-163	-3.58445e-164	2.60652e-163	9.16747e-164	1.67044e-163	7.59783e-163	4.74577e-163	-7.35194e-163	-3.19921e-163	1.30765e-162	3.512e-163	1.92106e-163	-2.04474e-163	-1.21321e-162	4.54578e-164	3.59616e-163	-4.25704e-163	-1.09099e-162	9.56707e-163	3.29302e-163	-1.66774e-163	-1.74985e-163	0
-3.2417e-163	-1.25709e-163	-3.63847e-163	-1.29409e-163	-4.18028e-163	2.19635e-164	-7.5208e-163	8.60554e-163	1.20182e-163	-3.58445e-164	2.60652e-163	9.16747e-164	1.67044e-163	7.59783e-163	4.74577e-163	-7.35194e-163	-3.19921e-163	1.30765e-162	3.512e-163	1.92106e-163	-2.04474e-163	-1.21321e-162	4.54578e-164	3.59616e-163	-4.25704e-163	-1.09099e-162	9.56707e-163	3.29302e-163	-1.66774e-163	-1.74985e-163	0
-3.2417e-163	-1.25709e-163	-3.63847e-163	-1.29409e-163	-4.18028e-163	2.19635e-164	-7.5208e-163	8.60554e-163	1.20182e-163	-3.58445e-164	2.60652e-163	9.16747e-164	1.67044e-163	7.59783e-163	4.74577e-163	-7.35194e-163	-3.19921e-163	1.30765e-162	3.512e-163	1.92106e-163	-2.04474e-163	-1.21321e-162	4.54578e-164	3.59616e-163	-4.25704e-163	-1.09099e-162	9.56707e-163	3.29302e-163	-1.66774e-163	-1.74985e-163	0
-3.2417e-163	-1.25709e-163	-3.63847e-163	-1.29409e-163	-4.18028e-163	2.19635e-164	-7.5208e-163	8.60554e-163	1.20182e-163	-3.58445e-164	2.60652e-163	9.16747e-164	1.67044e-163	7.59783e-163	4.74577e-163	-7.35194e-163	-3.19921e-163	1.30765e-162	3.512e-163	1.92106e-163	-2.04474e-163	-1.21321e-162	4.54578e-164	3.59616e-163	-4.25704e-163	-1.09099e-162	9.56707e-163	3.29302e-163	-1.66774e-163	-1.74985e-163	0
-3.2417e-163	-1.25709e-163	-3.63847e-163	-1.29409e-163	-4.18028e-163	2.19635e-164	-7.5208e-163	8.60554e-163	1.20182e-163	-3.58445e-164	2.60652e-163	9.16747e-164	1.67044e-163	7.59783e-163	4.74577e-163	-7.35194e-163	-3.19921e-163	1.30765e-162	3.512e-163	1.92106e-163	-2.04474e-163	-1.21321e-162	4.54578e-164	3.59616e-163	-4.25704e-163	-1.09099e-162	9.56707e-163	3.29302e-163	-1.66774e-163	-1.74985e-163	0
-3.2417e-163	-1.25709e-163	-3.63847e-163	-1.29409e-163	-4.18028e-163	2.19635e-164	-7.5208e-163	8.60554e-163	1.20182e-163	-3.58445e-164	2.60652e-163	9.16747e-164	1.67044e-163	7.59783e-163	4.74577e-163	-7.35194e-163	-3.19921e-163	1.30765e-162	3.512e-163	1.92106e-163	-2.04474e-163	-1.21321e-162	4.54578e-164	3.59616e-163	-4.25704e-163	-1.09099e-162	9.56707e-163	3.29302e-163	-1.66774e-163	-1.74985e-163	0
-3.2417e-163	-1.25709e-163	-3.63847e-163	-1.29409e-163	-4.18028e-163	2.19635e-164	-7.5208e-163	8.60554e-163	1.20182e-163	-3.58445e-164	2.60652e-163	9.16747e-164	1.67044e-163	7.59783e-163	4.74577e-163	-7.35194e-163	-3.19921e-163	1.30765e-162	3.512e-163	1.92106e-163	-2.04474e-163	-1.21321e-162	4.54578e-164	3.59616e-163	-4.25704e-163	-1.09099e-162	9.56707e-163	3.29302e-163	-1.66774e-163	-1.74985e-163	0
-3.2417e-163	-1.25709e-163	-3.63847e-163	-1.29409e-163	-4.18028e-163	2.19635e-164	-7.5208e-163	8.60554e-163	1.20182e-163	-3.58445e-164	2.60652e-163	9.16747e-164	1.67044e-163	7.59783e-163	4.74577e-163	-7.35194e-163	-3.19921e-163	1.30765e-162	3.512e-163	1.92106e-163	-2.04474e-163	-1.21321e-162	4.54578e-164	3.59616e-163	-4.25704e-163	-1.09099e-162	9.56707e-163	3.29302e-163	-1.66774e-163	-1.74985e-163	0
-3.2417e-163	-1.25709e-163	-3.63847e-163	-1.29409e-163	-4.18028e-163	2.19635e-164	-7.5208e-163	8.60554e-163	1.20182e-163	-3.58445e-164	2.60652e-163	9.16747e-164	1.67044e-163	7.59783e-163	4.74577e-163	-7.35194e-163	-3.19921e-163	1.30765e-162	3.512e-163	1.92106e-163	-2.04474e-163	-1.21321e-162	4.54578e-164	3.59616e-163	-4.25704e-163	-1.09099e-162	9.56707e-163	3.29302e-163	-1.66774e-163	-1.74985e-163	0
-3.2417e-163	-1.25709e-163	-3.63847e-163	-1.29409e-163	-4.18028e-163	2.19635e-164	-7.5208e-163	8.60554e-163	1.20182e-163	-3.58445e-164	2.60652e-163	9.16747e-164	1.67044e-163	7.59783e-163	4.74577e-163	-7.35194e-163	-3.19921e-163	1.30765e-162	3.512e-163	1.92106e-163	-2.04474e-163	-1.21321e-162	4.54578e-164	3.59616e-163	-4.25704e-163	-1.09099e-162	9.56707e-163	3.29302e-163	-1.66774e-163	-1.74985e-163	0
-3.2417e-163	-1.25709e-163	-3.63847e-163	-1.29409e-163	-4.18028e-163	2.19635e-164	-7.5208e-163	8.60554e-163	1.20182e-163	-3.58445e-164	2.60652e-163	9.16747e-164	1.67044e-163	7.59783e-163	4.74577e-163	-7.35194e-163	-3.19921e-163	1.30765e-162	3.512e-163	1.92106e-163	-2.04474e-163	-1.21321e-162	4.54578e-164	3.59616e-163	-4.25704e-163	-1.09099e-162	9.56707e-163	3.29302e-163	-1.66774e-163	-1.74985e-163	0
-3.2417e-163	-1.25709e-163	-3.63847e-163	-1.29409e-163	-4.18028e-163	2.19635e-164	-7.5208e-163	8.60554e-163	1.20182e-163	-3.58445e-164	2.60652e-163	9.16747e-164	1.67044e-163	7.59783e-163	4.74577e-163	-7.35194e-163	-3.19921e-163	1.30765e-162	3.512e-163	1.92106e-163	-2.04474e-163	-1.21321e-162	4.54578e-164	3.59616e-163	-4.25704e-163	-1.09099e-162	9.56707e-163	3.29302e-163	-1.66774e-163	-1.74985e-163	0
-3.2417e-163	-1.25709e-163	-3.63847e-163	-1.29409e-163	-4.18028e-163	2.19635e-164	-7.5208e-163	8.60554e-163	1.20182e-163	-3.58445e-164	2.60652e-163	9.16747e-164	1.67044e-163	7.59783e-163	4.74577e-163	-7.35194e-163	-3.19921e-163	1.30765e-162	3.512e-163	1.92106e-163	-2.04474e-163	-1.21321e-162	4.54578e-164	3.59616e-163	-4.25704e-163	-1.09099e-162	9.56707e-163	3.29302e-163	-1.66774e-163	-1.74985e-163	0
-3.2417e-163	-1.25709e-163	-3.63847e-163	-1.29409e-163	-4.18028e-163	2.19635e-164	-7.5208e-163	8.60554e-163	1.20182e-163	-3.58445e-164	2.60652e-163	9.16747e-164	1.67044e-163	7.59783e-163	4.74577e-163	-7.35194e-163	-3.19921e-163	1.30765e-162	3.512e-163	1.92106e-163	-2.04474e-163	-1.21321e-162	4.54578e-164	3.59616e-163	-4.25704e-163	-1.09099e-162	9.56707e-163	3.29302e-163	-1.66774e-163	-1.74985e-163	0
-3.2417e-163	-1.25709e-163	-3.63847e-163	-1.29409e-163	-4.18028e-163	2.19635e-164	-7.5208e-163	8.60554e-163	1.20182e-163	-3.58445e-164	2.60652e-163	9.16747e-164	1.67044e-163	7.59783e-163	4.74577e-163	-7.35194e-163	-3.19921e-163	1.30765e-162	3.512e-163	1.92106e-163	-2.04474e-163	-1.21321e-162	4.54578e-164	3.59616e-163	-4.25704e-163	-1.09099e-162	9.56707e-163	3.29302e-163	-1.66774e-163	-1.74985e-163	0
-3.2417e-163	-1.25709e-163	-3.63847e-163	-1.29409e-163	-4.18028e-163	2.19635e-164	-7.5208e-163	8.60554e-163	1.20182e-163	-3.58445e-164	2.60652e-163	9.16747e-164	1.67044e-163	7.59783e-163	4.74577e-163	-7.35194e-163	-3.19921e-163	1.30765e-162	3.512e-163	1.92106e-163	-2.04474e-163	-1.21321e-162	4.54578e-164	3.59616e-163	-4.25704e-163	-1.09099e-162	9.56707e-163	3.29302e-163	-1.66774e-163	-1.74985e-163	0
-3.2417e-163	-1.25709e-163	-3.63847e-163	-1.29409e-163	-4.18028e-163	2.19635e-164	-7.5208e-163	8.60554e-163	1.20182e-163	-3.58445e-164	2.60652e-163	9.16747e-164	1.67044e-163	7.59783e-163	4.74577e-163	-7.35194e-163	-3.19921e-163	1.30765e-162	3.512e-163	1.92106e-163	-2.04474e-163	-1.21321e-162	4.54578e-164	3.59616e-163	-4.25704e-163	-1.09099e-162	9.56707e-163	3.29302e-163	-1.66774e-163	-1.74985e-163	0
-3.2417e-163	-1.25709e-163	-3.63847e-163	-1.29409e-163	-4.18028e-163	2.19635e-164	-7.5208e-163	8.60554e-163	1.20182e-163	-3.58445e-164	2.60652e-163	9.16747e-164	1.67044e-163	7.59783e-163	4.74577e-163	-7.35194e-163	-3.19921e-163	1.30765e-162	3.512e-163	1.92106e-163	-2.04474e-163	-1.21321e-162	4.54578e-164	3.59616e-163	-4.25704e-163	-1.09099e-162	9.56707e-163	3.29302e-163	-1.66774e-163	-1.74985e-163	0
-3.2417e-163	-1.25709e-163	-3.63847e-163	-1.29409e-163	-4.18028e-163	2.19635e-164	-7.5208e-163	8.60554e-163	1.20182e-163	-3.58445e-164	2.60652e-163	9.16747e-164	1.67044e-163	7.59783e-163	4.74577e-163	-7.35194e-163	-3.19921e-163	1.30765e-162	3.512e-163	1.92106e-163	-2.04474e-163	-1.21321e-162	4.54578e-164	3.59616e-163	-4.25704e-163	-1.09099e-162	9.56707e-163	3.29302e-163	-1.66774e-163	-1.74985e-163	0
-3.2417e-163	-1.25709e-163	-3.63847e-163	-1.29409e-163	-4.18028e-163	2.19635e-164	-7.5208e-163	8.60554e-163	1.20182e-163	-3.58445e-164	2.60652e-163	9.16747e-164	1.67044e-163	7.59783e-163	4.74577e-163	-7.35194e-163	-3.19921e-163	1.30765e-162	3.512e-163	1.92106e-163	-2.04474e-163	-1.21321e-162	4.54578e-164	3.59616e-163	-4.25704e-163	-1.09099e-162	9.56707e-163	3.29302e-163	-1.66774e-163	-1.74985e-163	0
-3.2417e-163	-1.25709e-163	-3.63847e-163	-1.29409e-163	-4.18028e-163	2.19635e-164	-7.5208e-163	8.60554e-163	1.20182e-163	-3.58445e-164	2.60652e-163	9.16747e-164	1.67044e-163	7.59783e-163	4.74577e-163	-7.35194e-163	-3.19921e-163	1.30765e-162	3.512e-163	1.92106e-163	-2.04474e-163	-1.21321e-162	4.54578e-164	3.59616e-163	-4.25704e-163	-1.09099e-162	9.56707e-163	3.29302e-163	-1.66774e-163	-1.74985e-163	0
-3.2417e-163	-1.25709e-163	-3.63847e-163	-1.29409e-163	-4.18028e-163	2.19635e-164	-7.5208e-163	8.60554e-163	1.20182e-163	-3.58445e-164	2.60652e-163	9.16747e-164	1.67044e-163	7.59783e-163	4.74577e-163	-7.35194e-163	-3.19921e-163	1.30765e-162	3.512e-163	1.92106e-163	-2.04474e-163	-1.21321e-162	4.54578e-164	3.59616e-163	-4.25704e-163	-1.09099e-162	9.56707e-163	3.29302e-163	-1.66774e-163	-1.74985e-163	0
-3.2417e-163	-1.25709e-163	-3.63847e-163	-1.29409e-163	-4.18028e-163	2.19635e-164	-7.5208e-163	8.60554e-163	1.20182e-163	-3.58445e-164	2.60652e-163	9.16747e-164	1.67044e-163	7.59783e-163	4.74577e-163	-7.35194e-163	-3.19921e-163	1.30765e-162	3.512e-163	1.92106e-163	-2.04474e-163	-1.21321e-162	4.54578e-164	3.59616e-163	-4.25704e-163	-1.09099e-162	9.56707e-163	3.29302e-163	-1.66774e-163	-1.74985e-163	0
-3.2417e-163	-1.25709e-163	-3.63847e-163	-1.29409e-163	-4.18028e-163	2.19635e-164	-7.5208e-163	8.60554e-163	1.20182e-163	-3.58445e-164	2.60652e-163	9.16747e-164	1.67044e-163	7.59783e-163	4.74577e-163	-7.35194e-163	-3.19921e-163	1.30765e-162	3.512e-163	1.92106e-163	-2.04474e-163	-1.21321e-162	4.54578e-164	3.59616e-163	-4.25704e-163	-1.09099e-162	9.56707e-163	3.29302e-163	-1.66774e-163	-1.74985e-163	0
-3.2417e-163	-1.25709e-163	-3.63847e-163	-1.29409e-163	-4.18028e-163	2.19635e-164	-7.5208e-163	8.60554e-163	1.20182e-163	-3.58445e-164	2.60652e-163	9.16747e-164	1.67044e-163	7.59783e-163	4.74577e-163	-7.35194e-163	-3.19921e-163	1.30765e-162	3.512e-163	1.92106e-163	-2.04474e-163	-1.21321e-162	4.54578e-164	3.59616e-163	-4.25704e-163	-1.09099e-162	9.56707e-163	3.29302e-163	-1.66774e-163	-1.74985e-163	0
-3.2417e-163	-1.25709e-163	-3.63847e-163	-1.29409e-163	-4.18028e-163	2.19635e-164	-7.5208e-163	8.60554e-163	1.20182e-163	-3.58445e-164	2.60652e-163	9.16747e-164	1.67044e-163	7.59783e-163	4.74577e-163	-7.35194e-163	-3.19921e-163	1.30765e-162	3.512e-163	1.92106e-163	-2.04474e-163	-1.21321e-162	4.54578e-164	3.59616e-163	-4.25704e-163	-1.09099e-162	9.56707e-163	3.29302e-163	-1.66774e-163	-1.74985e-163	0
-3.2417e-163	-1.25709e-163	-3.63847e-163	-1.29409e-163	-4.18028e-163	2.19635e-164	-7.5208e-163	8.60554e-163	1.20182e-163	-3.58445e-164	2.60652e-163	9.16747e-164	1.67044e-163	7.59783e-163	4.74577e-163	-7.35194e-163	-3.19921e-163	1.30765e-162	3.512e-163	1.92106e-163	-2.04474e-163	-1.21321e-162	4.54578e-164	3.59616e-163	-4.25704e-163	-1.09099e-162	9.56707e-163	3.29302e-163	-1.66774e-163	-1.74985e-163	0
-3.2417e-163	-1.25709e-163	-3.63847e-163	-1.29409e-163	-4.18028e-163	2.19635e-164	-7.5208e-163	8.60554e-163	1.20182e-163	-3.58445e-164	2.60652e-163	9.16747e-164	1.67044e-163	7.59783e-163	4.74577e-163	-7.35194e-163	-3.19921e-163	1.30765e-162	3.512e-163	1.92106e-163	-2.04474e-163	-1.21321e-162	4.54578e-164	3.59616e-163	-4.25704e-163	-1.09099e-162	9.56707e-163	3.29302e-163	-1.66774e-163	-1.74985e-163	0
-3.2417e-163	-1.25709e-163	-3.63847e-163	-1.29409e-163	-4.18028e-163	2.19635e-164	-7.5208e-163	8.60554e-163	1.20182e-163	-3.58445e-164	2.60652e-163	9.16747e-164	1.67044e-163	7.59783e-163	4.74577e-163	-7.35194e-163	-3.19921e-163	1.30765e-162	3.512e-163	1.92106e-163	-2.04474e-163	-1.21321e-162	4.54578e-164	3.59616e-163	-4.25704e-163	-1.09099e-162	9.56707e-163	3.29302e-163	-1.66774e-163	-1.74985e-163	0
-3.2417e-163	-1.25709e-163	-3.63847e-163	-1.29409e-163	-4.18028e-163	2.19635e-164	-7.5208e-163	8.60554e-163	1.20182e-163	-3.58445e-164	2.60652e-163	9.16747e-164	1.67044e-163	7.59783e-163	4.74577e-163	-7.35194e-163	-3.19921e-163	1.30765e-162	3.512e-163	1.92106e-163	-2.04474e-163	-1.21321e-162	4.54578e-164	3.59616e-163	-4.25704e-163	-1.09099e-162	9.56707e-163	3.29302e-163	-1.66774e-163	-1.74985e-163	0
-3.2417e-163	-1.25709e-163	-3.63847e-163	-1.29409e-163	-4.18028e-163	2.19635e-164	-7.5208e-163	8.60554e-163	1.20182e-163	-3.58445e-164	2.60652e-163	9.16747e-164	1.67044e-163	7.59783e-163	4.74577e-163	-7.35194e-163	-3.19921e-163	1.30765e-162	3.512e-163	1.92106e-163	-2.04474e-163	-1.21321e-162	4.54578e-164	3.59616e-163	-4.25704e-163	-1.09099e-162	9.56707e-163	3.29302e-163	-1.66774e-163	-1.74985e-163	0
-3.2417e-163	-1.25709e-163	-3.63847e-163	-1.29409e-163	-4.18028e-163	2.19635e-164	-7.5208e-163	8.60554e-163	1.20182e-163	-3.58445e-164	2.60652e-163	9.16747e-164	1.67044e-163	7.59783e-163	4.74577e-163	-7.35194e-163	-3.19921e-163	1.30765e-162	3.512e-163	1.92106e-163	-2.04474e-163	-1.21321e-162	4.54578e-164	3.59616e-163	-4.25704e-163	-1.09099e-162	9.56707e-163	3.29302e-163	-1.66774e-163	-1.74985e-163	0
-3.2417e-163	-1.25709e-163	-3.63847e-163	-1.29409e-163	-4.18028e-163	2.19635e-164	-7.5208e-163	8.60554e-163	1.20182e-163	-3.58445e-164	2.60652e-163	9.16747e-164	1.67044e-163	7.59783e-163	4.74577e-163	-7.35194e-163	-3.19921e-163	1.30765e-162	3.512e-163	1.92106e-163	-2.04474e-163	-1.21321e-162	4.54578e-164	3.59616e-163	-4.25704e-163	-1.09099e-162	9.56707e-163	3.29302e-163	-1.66774e-163	-1.74985e-163	0
-3.2417e-163	-1.25709e-163	-3.63847e-163	-1.29409e-163	-4.18028e-163	2.19635e-164	-7.5208e-163	8.60554e-163	1.20182e-163	-3.58445e-164	2.60652e-163	9.16747e-164	1.67044e-163	7.59783e-163	4.74577e-163	-7.35194e-163	-3.19921e-163	1.30765e-162	3.512e-163	1.92106e-163	-2.04474e-163	-1.21321e-162	4.54578e-164	3.59616e-163	-4.25704e-163	-1.09099e-162	9.56707e-163	3.29302e-163	-1.66774e-163	-1.74985e-163	0
-3.2417e-163	-1.25709e-163	-3.63847e-163	-1.29409e-163	-4.18028e-163	2.19635e-164	-7.5208e-163	8.60554e-163	1.20182e-163	-3.58445e-164	2.60652e-163	9.16747e-164	1.67044e-163	7.59783e-163	4.74577e-163	-7.35194e-163	-3.19921e-163	1.30765e-162	3.512e-163	1.92106e-163	-2.04474e-163	-1.21321e-162	4.54578e-164	3.59616e-163	-4.25704e-163	-1.09099e-162	9.56707e-163	3.29302e-163	-1.66774e-163	-1.74985e-163	0
-3.2417e-163	-1.25709e-163	-3.63847e-163	-1.29409e-163	-4.18028e-163	2.19635e-164	-7.5208e-163	8.60554e-163	1.20182e-163	-3.58445e-164	2.60652e-163	9.16747e-164	1.67044e-163	7.59783e-163	4.74577e-163	-7.35194e-163	-3.19921e-163	1.30765e-162	3.512e-163	1.92106e-163	-2.04474e-163	-1.21321e-162	4.54578e-164	3.59616e-163	-4.25704e-163	-1.09099e-162	9.56707e-163	3.29302e-163	-1.66774e-163	-1.74985e-163	0
-3.2417e-163	-1.25709e-163	-3.63847e-163	-1.29409e-163	-4.18028e-163	2.19635e-164	-7.5208e-163	8.60554e-163	1.20182e-163	-3.58445e-164	2.60652e-163	9.16747e-164	1.67044e-163	7.59783e-163	4.74577e-163	-7.35194e-163	-3.19921e-163	1.30765e-162	3.512e-163	1.92106e-163	-2.04474e-163	-1.21321e-162	4.54578e-164	3.59616e-163	-4.25704e-163	-1.09099e-162	9.56707e-163	3.29302e-163	-1.66774e-163	-1.74985e-163	0
-3.2417e-163	-1.25709e-163	-3.63847e-163	-1.29409e-163	-4.18028e-163	2.19635e-164	-7.5208e-163	8.60554e-163	1.20182e-163	-3.58445e-164	2.60652e-163	9.16747e-164	1.67044e-163	7.59783e-163	4.74577e-163	-7.35194e-163	-3.19921e-163	1.30765e-162	3.512e-163	1.92106e-163	-2.04474e-163	-1.21321e-162	4.54578e-164	3.59616e-163	-4.25704e-163	-1.09099e-162	9.56707e-163	3.29302e-163	-1.66774e-163	-1.74985e-163	0
-3.2417e-163	-1.25709e-163	-3.63847e-163	-1.29409e-163	-4.18028e-163	2.19635e-164	-7.5208e-163	8.60554e-163	1.20182e-163	-3.58445e-164	2.60652e-163	9.16747e-164	1.67044e-163	7.59783e-163	4.74577e-163	-7.35194e-163	-3.19921e-163	1.30765e-162	3.512e-163	1.92106e-163	-2.04474e-163	-1.21321e-162	4.54578e-164	3.59616e-163	-4.25704e-163	-1.09099e-162	9.56707e-163	3.29302e-163	-1.66774e-163	-1.74985e-163	0
-3.2417e-163	-1.25709e-163	-3.63847e-163	-1.29409e-163	-4.18028e-163	2.19635e-164	-7.5208e-163	8.60554e-163	1.20182e-163	-3.58445e-164	2.60652e-163	9.16747e-164	1.67044e-163	7.59783e-163	4.74577e-163	-7.35194e-163	-3.19921e-163	1.30765e-162	3.512e-163	1.92106e-163	-2.04474e-163	-1.21321e-162	4.54578e-164	3.59616e-163	-4.25704e-163	-1.09099e-162	9.56707e-163	3.29302e-163	-1.66774e-163	-1.74985e-163	0
-3.2417e-163	-1.25709e-163	-3.63847e-163	-1.29409e-163	-4.18028e-163	2.19635e-164	-7.5208e-163	8.60554e-163	1.20182e-163	-3.58445e-164	2.60652e-163	9.16747e-164	1.67044e-163	7.59783e-163	4.74577e-163	-7.35194e-163	-3.19921e-163	1.30765e-162	3.512e-163	1.92106e-163	-2.04474e-163	-1.21321e-162	4.54578e-164	3.59616e-163	-4.25704e-163	-1.09099e-162	9.56707e-163	3.29302e-163	-1.66774e-163	-1.74985e-163	0
-3.2417e-163	-1.25709e-163	-3.63847e-163	-1.29409e-163	-4.18028e-163	2.19635e-164	-7.5208e-163	8.60554e-163	1.20182e-163	-3.58445e-164	2.60652e-163	9.16747e-164	1.67044e-163	7.59783e-163	4.74577e-163	-7.35194e-163	-3.19921e-163	1.30765e-162	3.512e-163	1.92106e-163	-2.04474e-163	-1.21321e-162	4.54578e-164	3.59616e-163	-4.25704e-163	-1.09099e-162	9.56707e-163	3.29302e-163	-1.66774e-163	-1.74985e-163	0
-3.2417e-163	-1.25709e-163	-3.63847e-163	-1.29409e-163	-4.18028e-163	2.19635e-164	-7.5208e-163	8.60554e-163	1.20182e-163	-3.58445e-164	2.60652e-163	9.16747e-164	1.67044e-163	7.59783e-163	4.74577e-163	-7.35194e-163	-3.19921e-163	1.30765e-162	3.512e-163	1.92106e-163	-2.04474e-163	-1.21321e-162	4.54578e-164	3.59616e-163	-4.25704e-163	-1.09099e-162	9.56707e-163	3.29302e-163	-1.66774e-163	-1.74985e-163	0
-3.2417e-163	-1.25709e-163	-3.63847e-163	-1.29409e-163	-4.18028e-163	2.19635e-164	-7.5208e-163	8.60554e-163	1.20182e-163	-3.58445e-164	2.60652e-163	9.16747e-164	1.67044e-163	7.59783e-163	4.74577e-163	-7.35194e-163	-3.19921e-163	1.30765e-162	3.512e-163	1.92106e-163	-2.04474e-163	-1.21321e-162	4.54578e-164	3.59616e-163	-4.25704e-163	-1.09099e-162	9.56707e-163	3.29302e-163	-1.66774e-163	-1.74985e-163	0
-3.2417e-163	-1.25709e-163	-3.63847e-163	-1.29409e-163	-4.18028e-163	2.19635e-164	-7.5208e-163	8.60554e-163	1.20182e-163	-3.58445e-164	2.60652e-163	9.16747e-164	1.67044e-163	7.59783e-163	4.74577e-163	-7.35194e-163	-3.19921e-163	1.30765e-162	3.512e-163	1.92106e-163	-2.04474e-163	-1.21321e-162	4.54578e-164	3.59616e-163	-4.25704e-163	-1.09099e-162	9.56707e-163	3.29302e-163	-1.66774e-163	-1.74985e-163	0
-3.2417e-163	-1.25709e-163	-3.63847e-163	-1.29409e-163	-4.18028e-163	2.19635e-164	-7.5208e-163	8.60554e-163	1.20182e-163	-3.58445e-164	2.60652e-163	9.16747e-164	1.67044e-163	7.59783e-163	4.74577e-163	-7.35194e-163	-3.19921e-163	1.30765e-162	3.512e-163	1.92106e-163	-2.04474e-163	-1.21321e-162	4.54578e-164	3.59616e-163	-4.25704e-163	-1.09099e-162	9.56707e-163	3.29302e-163	-1.66774e-163	-1.74985e-163	0
-3.2417e-163	-1.25709e-163	-3.63847e-163	-1.29409e-163	-4.18028e-163	2.19635e-164	-7.5208e-163	8.60554e-163	1.20182e-163	-3.58445e-164	2.60652e-163	9.16747e-164	1.67044e-163	7.59783e-163	4.74577e-163	-7.35194e-163	-3.19921e-163	1.30765e-162	3.512e-163	1.92106e-163	-2.04474e-163	-1.21321e-162	4.54578e-164	3.59616e-163	-4.25704e-163	-1.09099e-162	9.56707e-163	3.29302e-163	-1.66774e-163	-1.74985e-163	0
-3.2417e-163	-1.25709e-163	-3.63847e-163	-1.29409e-163	-4.18028e-163	2.19635e-164	-7.5208e-163	8.60554e-163	1.20182e-163	-3.58445e-164	2.60652e-163	9.16747e-164	1.67044e-163	7.59783e-163	4.74577e-163	-7.35194e-163	-3.19921e-163	1.30765e-162	3.512e-163	1.92106e-163	-2.04474e-163	-1.21321e-162	4.54578e-164	3.59616e-163	-4.25704e-163	-1.09099e-162	9.56707e-163	3.29302e-163	-1.66774e-163	-1.74985e-163	0
-3.2417e-163	-1.25709e-163	-3.63847e-163	-1.29409e-163	-4.18028e-163	2.19635e-164	-7.5208e-163	8.60554e-163	1.20182e-163	-3.58445e-164	2.60652e-163	9.16747e-164	1.67044e-163	7.59783e-163	4.74577e-163	-7.35194e-163	-3.19921e-163	1.30765e-162	3.512e-163	1.92106e-163	-2.04474e-163	-1.21321e-162	4.54578e-164	3.59616e-163	-4.25704e-163	-1.09099e-162	9.56707e-163	3.29302e-163	-1.66774e-163	-1.74985e-163	0
-3.2417e-163	-1.25709e-163	-3.63847e-163	-1.29409e-163	-4.18028e-163	2.19635e-164	-7.5208e-163	8.60554e-163	1.20182e-163	-3.58445e-164	2.60652e-163	9.16747e-164	1.67044e-163	7.59783e-163	4.74577e-163	-7.35194e-163	-3.19921e-163	1.30765e-162	3.512e-163	1.92106e-163	-2.04474e-163	-1.21321e-162	4.54578e-164	3.59616e-163	-4.25704e-163	-1.09099e-162	9.56707e-163	3.29302e-163	-1.66774e-163	-1.74985e-163	0
-3.2417e-163	-1.25709e-163	-3.63847e-163	-1.29409e-163	-4.18028e-163	2.19635e-164	-7.5208e-163	8.60554e-163	1.20182e-163	-3.58445e-164	2.60652e-163	9.16747e-164	1.67044e-163	7.59783e-163	4.74577e-163	-7.35194e-163	-3.19921e-163	1.30765e-162	3.512e-163	1.92106e-163	-2.04474e-163	-1.21321e-162	4.54578e-164	3.59616e-163	-4.25704e-163	-1.09099e-162	9.56707e-163	3.29302e-163	-1.66774e-163	-1.74985e-163	0
-3.2417e-163	-1.25709e-163	-3.63847e-163	-1.29409e-163	-4.18028e-163	2.19635e-164	-7.5208e-163	8.60554e-163	1.20182e-163	-3.58445e-164	2.60652e-163	9.16747e-164	1.67044e-163	7.59783e-163	4.74577e-163	-7.35194e-163	-3.19921e-163	1.30765e-162	3.512e-163	1.92106e-163	-2.04474e-163	-1.21321e-162	4.54578e-164	3.59616e-163	-4.25704e-163	-1.09099e-162	9.56707e-163	3.29302e-163	-1.66774e-163	-1.74985e-163	0
-3.2417e-163	-1.25709e-163	-3.63847e-163	-1.29409e-163	-4.18028e-163	2.19635e-164	-7.5208e-163	8.60554e-163	1.20182e-163	-3.58445e-164	2.60652e-163	9.16747e-164	1.67044e-163	7.59783e-163	4.74577e-163	-7.35194e-163	-3.19921e-163	1.30765e-162	3.512e-163	1.92106e-163	-2.04474e-163	-1.21321e-162	4.54578e-164	3.59616e-163	-4.25704e-163	-1.09099e-162	9.56707e-163	3.29302e-163	-1.66774e-163	-1.74985e-163	0
-3.2417e-163	-1.25709e-163	-3.63847e-163	-1.29409e-163	-4.18028e-163	2.19635e-164	-7.5208e-163	8.60554e-163	1.20182e-163	-3.58445e-164	2.60652e-163	9.16747e-164	1.67044e-163	7.59783e-163	4.74577e-163	-7.35194e-163	-3.19921e-163	1.30765e-162	3.512e-163	1.92106e-163	-2.04474e-163	-1.21321e-162	4.54578e-164	3.59616e-163	-4.25704e-163	-1.09099e-162	9.56707e-163	3.29302e-163	-1.66774e-163	-1.74985e-163	0
-3.2417e-163	-1.25709e-163	-3.63847e-163	-1.29409e-163	-4.18028e-163	2.19635e-164	-7.5208e-163	8.60554e-163	1.20182e-163	-3.58445e-164	2.60652e-163	9.16747e-164	1.67044e-163	7.59783e-163	4.74577e-163	-7.35194e-163	-3.19921e-163	1.30765e-162	3.512e-163	1.92106e-163	-2.04474e-163	-1.21321e-162	4.54578e-164	3.59616e-163	-4.25704e-163	-1.09099e-162	9.56707e-163	3.29302e-163	-1.66774e-163	-1.74985e-163	0
-3.2417e-163	-1.25709e-163	-3.63847e-163	-1.29409e-163	-4.18028e-163	2.19635e-164	-7.5208e-163	8.60554e-163	1.20182e-163	-3.58445e-164	2.60652e-163	9.16747e-164	1.67044e-163	7.59783e-163	4.74577e-163	-7.35194e-163	-3.19921e-163	1.30765e-162	3.512e-163	1.92106e-163	-2.04474e-163	-1.21321e-162	4.54578e-164	3.59616e-163	-4.25704e-163	-1.09099e-162	9.56707e-163	3.29302e-163	-1.66774e-163	-1.74985e-163	0
-3.2417e-163	-1.25709e-163	-3.63847e-163	-1.29409e-163	-4.18028e-163	2.19635e-164	-7.5208e-163	8.60554e-163	1.20182e-163	-3.58445e-164	2.60652e-163	9.16747e-164	1.67044e-163	7.59783e-163	4.74577e-163	-7.35194e-163	-3.19921e-163	1.30765e-162	3.512e-163	1.92106e-163	-2.04474e-163	-1.21321e-162	4.54578e-164	3.59616e-163	-4.25704e-163	-1.09099e-162	9.56707e-163	3.29302e-163	-1.66774e-163	-1.74985e-163	0
-3.2417e-163	-1.25709e-163	-3.63847e-163	-1.29409e-163	-4.18028e-163	2.19635e-164	-7.5208e-163	8.60554e-163	1.20182e-163	-3.58445e-164	2.60652e-163	9.16747e-164	1.67044e-163	7.59783e-163	4.74577e-163	-7.35194e-163	-3.19921e-163	1.30765e-162	3.512e-163	1.92106e-163	-2.04474e-163	-1.21321e-162	4.54578e-164	3.59616e-163	-4.25704e-163	-1.09099e-162	9.56707e-163	3.29302e-163	-1.66774e-163	-1.74985e-163	0
-3.2417e-163	-1.25709e-163	-3.63847e-163	-1.29409e-163	-4.18028e-163	2.19635e-164	-7.5208e-163	8.60554e-163	1.20182e-163	-3.58445e-164	2.60652e-163	9.16747e-164	1.67044e-163	7.59783e-163	4.74577e-163	-7.35194e-163	-3.19921e-163	1.30765e-162	3.512e-163	1.92106e-163	-2.04474e-163	-1.21321e-162	4.54578e-164	3.59616e-163	-4.25704e-163	-1.09099e-162	9.56707e-163	3.29302e-163	-1.66774e-163	-1.74985e-163	0
-3.2417e-163	-1.25709e-163	-3.63847e-163	-1.29409e-163	-4.18028e-163	2.19635e-164	-7.5208e-163	8.60554e-163	1.20182e-163	-3.58445e-164	2.60652e-163	9.16747e-164	1.67044e-163	7.59783e-163	4.74577e-163	-7.35194e-163	-3.19921e-163	1.30765e-162	3.512e-163	1.92106e-163	-2.04474e-163	-1.21321e-162	4.54578e-164	3.59616e-163	-4.25704e-163	-1.09099e-162	9.56707e-163	3.29302e-163	-1.66774e-163	-1.74985e-163	0
-3.2417e-163	-1.25709e-163	-3.63847e-163	-1.29409e-163	-4.18028e-163	2.19635e-164	-7.5208e-163	8.60554e-163	1.20182e-163	-3.58445e-164	2.60652e-163	9.16747e-164	1.67044e-163	7.59783e-163	4.74577e-163	-7.35194e-163	-3.19921e-163	1.30765e-162	3.512e-163	1.92106e-163	-2.04474e-163	-1.21321e-162	4.54578e-164	3.59616e-163	-4.25704e-163	-1.09099e-162	9.56707e-163	3.29302e-163	-1.66774e-163	-1.74985e-163	0
-3.2417e-163	-1.25709e-163	-3.63847e-163	-1.29409e-163	-4.18028e-163	2.19635e-164	-7.5208e-163	8.60554e-163	1.20182e-163	-3.58445e-164	2.60652e-163	9.16747e-164	1.67044e-163	7.59783e-163	4.74577e-163	-7.35194e-163	-3.19921e-163	1.30765e-162	3.512e-163	1.92106e-163	-2.04474e-163	-1.21321e-162	4.54578e-164	3.59616e-163	-4.25704e-163	-1.09099e-162	9.56707e-163	3.29302e-163	-1.66774e-163	-1.74985e-163	0
-3.2417e-163	-1.25709e-163	-3.63847e-163	-1.29409e-163	-4.18028e-163	2.19635e-164	-7.5208e-163	8.60554e-163	1.20182e-163	-3.58445e-164	2.60652e-163	9.16747e-164	1.67044e-163	7.59783e-163	4.74577e-163	-7.35194e-163	-3.19921e-163	1.30765e-162	3.512e-163	1.92106e-163	-2.04474e-163	-1.21321e-162	4.54578e-164	3.59616e-163	-4.25704e-163	-1.09099e-162	9.56707e-163	3.29302e-163	-1.66774e-163	-1.74985e-163	0
-3.2417e-163	-1.25709e-163	-3.63847e-163	-1.29409e-163	-4.18028e-163	2.19635e-164	-7.5208e-163	8.60554e-163	1.20182e-163	-3.58445e-164	2.60652e-163	9.16747e-164	1.67044e-163	7.59783e-163	4.74577e-163	-7.35194e-163	-3.19921e-163	1.30765e-162	3.512e-163	1.92106e-163	-2.04474e-163	-1.21321e-162	4.54578e-164	3.59616e-163	-4.25704e-163	-1.09099e-162	9.56707e-163	3.29302e-163	-1.66774e-163	-1.74985e-163	0
-3.2417e-163	-1.25709e-163	-3.63847e-163	-1.29409e-163	-4.18028e-163	2.19635e-164	-7.5208e-163	8.60554e-163	1.20182e-163	-3.58445e-164	2.60652e-163	9.16747e-164	1.67044e-163	7.59783e-163	4.74577e-163	-7.35194e-163	-3.19921e-163	1.30765e-162	3.512e-163	1.92106e-163	-2.04474e-163	-1.21321e-162	4.54578e-164	3.59616e-163	-4.25704e-163	-1.09099e-162	9.56707e-163	3.29302e-163	-1.66774e-163	-1.74985e-163	0
-3.2417e-163	-1.25709e-163	-3.63847e-163	-1.29409e-163	-4.18028e-163	2.19635e-164	-7.5208e-163	8.60554e-163	1.20182e-163	-3.58445e-164	2.60652e-163	9.16747e-164	1.67044e-163	7.59783e-163	4.74577e-163	-7.35194e-163	-3.19921e-163	1.30765e-162	3.512e-163	1.92106e-163	-2.04474e-163	-1.21321e-162	4.54578e-164	3.59616e-163	-4.25704e-163	-1.09099e-162	9.56707e-163	3.29302e-163	-1.66774e-163	-1.74985e-163	0
-3.2417e-163	-1.25709e-163	-3.63847e-163	-1.29409e-163	-4.18028e-163	2.19635e-164	-7.5208e-163	8.60554e-163	1.20182e-163	-3.58445e-164	2.60652e-163	9.16747e-164	1.67044e-163	7.59783e-163	4.74577e-163	-7.35194e-163	-3.19921e-163	1.30765e-162	3.512e-163	1.92106e-163	-2.04474e-163	-1.21321e-162	4.54578e-164	3.59616e-163	-4.25704e-163	-1.09099e-162	9.56707e-163	3.29302e-163	-1.66774e-163	-1.74985e-163	0
-3.2417e-163	-1.25709e-163	-3.63847e-163	-1.29409e-163	-4.18028e-163	2.19635e-164	-7.5208e-163	8.60554e-163	1.20182e-163	-3.58445e-164	2.60652e-163	9.16747e-164	1.67044e-163	7.59783e-163	4.74577e-163	-7.35194e-163	-3.19921e-163	1.30765e-162	3.512e-163	1.92106e-163	-2.04474e-163	-1.21321e-162	4.54578e-164	3.59616e-163	-4.25704e-163	-1.09099e-162	9.56707e-163	3.29302e-163	-1.66774e-163	-1.74985e-163	0
-3.2417e-163	-1.25709e-163	-3.63847e-163	-1.29409e-163	-4.18028e-163	2.19635e-164	-7.5208e-163	8.60554e-163	1.20182e-163	-3.58445e-164	2.60652e-163	9.16747e-164	1.67044e-163	7.59783e-163	4.74577e-163	-7.35194e-163	-3.19921e-163	1.30765e-162	3.512e-163	1.92106e-163	-2.04474e-163	-1.21321e-162	4.54578e-164	3.59616e-163	-4.25704e-163	-1.09099e-162	9.56707e-163	3.29302e-163	-1.66774e-163	-1.74985e-163	0
-3.2417e-163	-1.25709e-163	-3.63847e-163	-1.29409e-163	-4.18028e-163	2.19635e-164	-7.5208e-163	8.60554e-163	1.20182e-163	-3.58445e-164	2.60652e-163	9.16747e-164	1.67044e-163	7.59783e-163	4.74577e-163	-7.35194e-163	-3.19921e-163	1.30765e-162	3.512e-163	1.92106e-163	-2.04474e-163	-1.21321e-162	4.54578e-164	3.59616e-163	-4.25704e-163	-1.09099e-162	9.56707e-163	3.29302e-163	-1.66774e-163	-1.74985e-163	0
-3.2417e-163	-1.25709e-163	-3.63847e-163	-1.29409e-163	-4.18028e-163	2.19635e-164	-7.5208e-163	8.60554e-163	1.20182e-163	-3.58445e-164	2.60652e-163	9.16747e-164	1.67044e-163	7.59783e-163	4.74577e-163	-7.35194e-163	-3.19921e-163	1.30765e-162	3.512e-163	1.92106e-163	-2.04474e-163	-1.21321e-162	4.54578e-164	3.59616e-163	-4.25704e-163	-1.09099e-162	9.56707e-163	3.29302e-163	-1.66774e-163	-1.74985e-163	0
-3.2417e-163	-1.25709e-163	-3.63847e-163	-1.29409e-163	-4.18028e-163	2.19635e-164	-7.5208e-163	8.60554e-163	1.20182e-163	-3.58445e-164	2.60652e-163	9.16747e-164	1.67044e-163	7.59783e-163	4.74577e-163	-7.35194e-163	-3.19921e-163	1.30765e-162	3.512e-163	1.92106e-163	-2.04474e-163	-1.21321e-162	4.54578e-164	3.59616e-163	-4.25704e-163	-1.09099e-162	9.56707e-163	3.29302e-163	-1.66774e-163	-1.74985e-163	0
-3.2417e-163	-1.25709e-163	-3.63847e-163	-1.29409e-163	-4.18028e-163	2.19635e-164	-7.5208e-163	8.60554e-163	1.20182e-163	-3.58445e-164	2.60652e-163	9.16747e-164	1.67044e-163	7.59783e-163	4.74577e-163	-7.35194e-163	-3.19921e-163	1.30765e-162	3.512e-163	1.92106e-163	-2.04474e-163	-1.21321e-162	4.54578e-164	3.59616e-163	-4.25704e-163	-1.09099e-162	9.56707e-163	3.29302e-163	-1.66774e-163	-1.74985e-163	0
-3.2417e-163	-1.25709e-163	-3.63847e-163	-1.29409e-163	-4.18028e-163	2.19635e-164	-7.5208e-163	8.60554e-163	1.20182e-163	-3.58445e-164	2.60652e-163	9.16747e-164	1.67044e-163	7.59783e-163	4.74577e-163	-7.35194e-163	-3.19921e-163	1.30765e-162	3.512e-163	1.92106e-163	-2.04474e-163	-1.21321e-162	4.54578e-164	3.59616e-163	-4.25704e-163	-1.09099e-162	9.56707e-163	3.29302e-163	-1.66774e-163	-1.74985e-163	0
-3.2417e-163	-1.25709e-163	-3.63847e-163	-1.29409e-163	-4.18028e-163	2.19635e-164	-7.5208e-163	8.60554e-163	1.20182e-163	-3.58445e-164	2.60652e-163	9.16747e-164	1.67044e-163	7.59783e-163	4.74577e-163	-7.35194e-163	-3.19921e-163	1.30765e-162	3.512e-163	1.92106e-163	-2.04474e-163	-1.21321e-162	4.54578e-164	3.59616e-163	-4.25704e-163	-1.09099e-162	9.56707e-163	3.29302e-163	-1.66774e-163	-1.74985e-163	0
-3.2417e-163	-1.25709e-163	-3.63847e-163	-1.29409e-163	-4.18028e-163	2.19635e-164	-7.5208e-163	8.60554e-163	1.20182e-163	-3.58445e-164	2.60652e-163	9.16747e-164	1.67044e-163	7.59783e-163	4.74577e-163	-7.35194e-163	-3.19921e-163	1.30765e-162	3.512e-163	1.92106e-163	-2.04474e-163	-1.21321e-162	4.54578e-164	3.59616e-163	-4.25704e-163	-1.09099e-162	9.56707e-163	3.29302e-163	-1.66774e-163	-1.74985e-163	0
-3.2417e-163	-1.25709e-163	-3.63847e-163	-1.29409e-163	-4.18028e-163	2.19635e-164	-7.5208e-163	8.60554e-163	1.20182e-163	-3.58445e-164	2.60652e-163	9.16747e-164	1.67044e-163	7.59783e-163	4.74577e-163	-7.35194e-163	-3.19921e-163	1.30765e-162	3.512e-163	1.92106e-163	-2.04474e-163	-1.21321e-162	4.54578e-164	3.59616e-163	-4.25704e-163	-1.09099e-162	9.56707e-163	3.29302e-163	-1.66774e-163	-1.74985e-163	0
-3.2417e-163	-1.25709e-163	-3.63847e-163	-1.29409e-163	-4.18028e-163	2.19635e-164	-7.5208e-163	8.60554e-163	1.20182e-163	-3.58445e-164	2.60652e-163	9.16747e-164	1.67044e-163	7.59783e-163	4.74577e-163	-7.35194e-163	-3.19921e-163	1.30765e-162	3.512e-163	1.92106e-163	-2.04474e-163	-1.21321e-162	4.54578e-164	3.59616e-163	-4.25704e-163	-1.09099e-162	9.56707e-163	3.29302e-163	-1.66774e-163	-1.74985e-163	0
-3.2417e-163	-1.25709e-163	-3.63847e-163	-1.29409e-163	-4.18028e-163	2.19635e-164	-7.5208e-163	8.60554e-163	1.20182e-163	-3.58445e-164	2.60652e-163	9.16747e-164	1.67044e-163	7.59783e-163	4.74577e-163	-7.35194e-163	-3.19921e-163	1.30765e-162	3.512e-163	1.92106e-163	-2.04474e-163	-1.21321e-162	4.54578e-164	3.59616e-163	-4.25704e-163	-1.09099e-162	9.56707e-163	3.29302e-163	-1.66774e-163	-1.74985e-163	0
-3.2417e-163	-1.25709e-163	-3.63847e-163	-1.29409e-163	-4.18028e-163	2.19635e-164	-7.5208e-163	8.60554e-163	1.20182e-163	-3.58445e-164	2.60652e-163	9.16747e-164	1.67044e-163	7.59783e-163	4.74577e-163	-7.35194e-163	-3.19921e-163	1.30765e-162	3.512e-163	1.92106e-163	-2.04474e-163	-1.21321e-162	4.54578e-164	3.59616e-163	-4.25704e-163	-1.09099e-162	9.56707e-163	3.29302e-163	-1.66774e-163	-1.74985e-163	0
-3.2417e-163	-1.25709e-163	-3.63847e-163	-1.29409e-163	-4.18028e-163	2.19635e-164	-7.5208e-163	8.60554e-163	1.20182e-163	-3.58445e-164	2.60652e-163	9.16747e-164	1.67044e-163	7.59783e-163	4.74577e-163	-7.35194e-163	-3.19921e-163	1.30765e-162	3.512e-163	1.92106e-163	-2.04474e-163	-1.21321e-162	4.54578e-164	3.59616e-163	-4.25704e-163	-1.09099e-162	9.56707e-163	3.29302e-163	-1.66774e-163	-1.74985e-163	0
-3.2417e-163	-1.25709e-163	-3.63847e-163	-1.29409e-163	-4.18028e-163	2.19635e-164	-7.5208e-163	8.60554e-163	1.20182e-163	-3.58445e-164	2.60652e-163	9.16747e-164	1.67044e-163	7.59783e-163	4.74577e-163	-7.35194e-163	-3.19921e-163	1.30765e-162	3.512e-163	1.92106e-163	-2.04474e-163	-1.21321e-162	4.54578e-164	3.59616e-163	-4.25704e-163	-1.09099e-162	9.56707e-163	3.29302e-163	-1.66774e-163	-1.74985e-163	0
-3.2417e-163	-1.25709e-163	-3.63847e-163	-1.29409e-163	-4.18028e-163	2.19635e-164	-7.5208e-163	8.60554e-163	1.20182e-163	-3.58445e-164	2.60652e-163	9.16747e-164	1.67044e-163	7.59783e-163	4.74577e-163	-7.35194e-163	-3.19921e-163	1.30765e-162	3.512e-163	1.92106e-163	-2.04474e-163	-1.21321e-162	4.54578e-164	3.59616e-163	-4.25704e-163	-1.09099e-162	9.56707e-163	3.29302e-163	-1.66774e-163	-1.74985e-163	0
-3.2417e-163	-1.25709e-163	-3.63847e-163	-1.29409e-163	-4.18028e-163	2.19635e-164	-7.5208e-163	8.60554e-163	1.20182e-163	-3.58445e-164	2.60652e-163	9.16747e-164	1.67044e-163	7.59783e-163	4.74577e-163	-7.35194e-163	-3.19921e-163	1.30765e-162	3.512e-163	1.92106e-163	-2.04474e-163	-1.21321e-162	4.54578e-164	3.59616e-163	-4.25704e-163	-1.09099e-162	9.56707e-163	3.29302e-163	-1.66774e-163	-1.74985e-163	0
-3.2417e-163	-1.25709e-163	-3.63847e-163	-1.29409e-163	-4.18028e-163	2.19635e-164	-7.5208e-163	8.60554e-163	1.20182e-163	-3.58445e-164	2.60652e-163	9.16747e-164	1.67044e-163	7.59783e-163	4.74577e-163	-7.35194e-163	-3.19921e-163	1.30765e-162	3.512e-163	1.92106e-163	-2.04474e-163	-1.21321e-162	4.54578e-164	3.59616e-163	-4.25704e-163	-1.09099e-162	9.56707e-163	3.29302e-163	-1.66774e-163	-1.74985e-163	0
-3.2417e-163	-1.25709e-163	-3.63847e-163	-1.29409e-163	-4.18028e-163	2.19635e-164	-7.5208e-163	8.60554e-163	1.20182e-163	-3.58445e-164	2.60652e-163	9.16747e-164	1.67044e-163	7.59783e-163	4.74577e-163	-7.35194e-163	-3.19921e-163	1.30765e-162	3.512e-163	1.92106e-163	-2.04474e-163	-1.21321e-162	4.54578e-164	3.59616e-163	-4.25704e-163	-1.09099e-162	9.56707e-163	3.29302e-163	-1.66774e-163	-1.74985e-163	0
-3.2417e-163	-1.25709e-163	-3.63847e-163	-1.29409e-163	-4.18028e-163	2.19635e-164	-7.5208e-163	8.60554e-163	1.20182e-163	-3.58445e-164	2.60652e-163	9.16747e-164	1.67044e-163	7.59783e-163	4.74577e-163	-7.35194e-163	-3.19921e-163	1.30765e-162	3.512e-163	1.92106e-163	-2.04474e-163	-1.21321e-162	4.54578e-164	3.59616e-163	-4.25704e-163	-1.09099e-162	9.56707e-163	3.29302e-163	-1.66774e-163	-1.74985e-163	0
-3.2417e-163	-1.25709e-163	-3.63847e-163	-1.29409e-163	-4.18028e-163	2.19635e-164	-7.5208e-163	8.60554e-163	1.20182e-163	-3.58445e-164	2.60652e-163	9.16747e-164	1.67044e-163	7.59783e-163	4.74577e-163	-7.35194e-163	-3.19921e-163	1.30765e-162	3.512e-163	1.92106e-163	-2.04474e-163	-1.21321e-162	4.54578e-164	3.59616e-163	-4.25704e-163	-1.09099e-162	9.56707e-163	3.29302e-163	-1.66774e-163	-1.74985e-163	0
-3.2417e-163	-1.25709e-163	-3.63847e-163	-1.29409e-163	-4.18028e-163	2.19635e-164	-7.5208e-163	8.60554e-163	1.20182e-163	-3.58445e-164	2.60652e-163	9.16747e-164	1.67044e-163	7.59783e-163	4.74577e-163	-7.35194e-163	-3.19921e-163	1.30765e-162	3.512e-163	1.92106e-163	-2.04474e-163	-1.21321e-162	4.54578e-164	3.59616e-163	-4.25704e-163	-1.09099e-162	9.56707e-163	3.29302e-163	-1.66774e-163	-1.74985e-163	0
-3.2417e-163	-1.25709e-163	-3.63847e-163	-1.29409e-163	-4.18028e-163	2.19635e-164	-7.5208e-163	8.60554e-163	1.20182e-163	-3.58445e-164	2.60652e-163	9.16747e-164	1.67044e-163	7.59783e-163	4.74577e-163	-7.35194e-163	-3.19921e-163	1.30765e-162	3.512e-163	1.92106e-163	-2.04474e-163	-1.21321e-162	4.54578e-164	3.59616e-163	-4.25704e-163	-1.09099e-162	9.56707e-163	3.29302e-163	-1.66774e-163	-1.74985e-163	0
-3.2417e-163	-1.25709e-163	-3.63847e-163	-1.29409e-163	-4.18028e-163	2.19635e-164	-7.5208e-163	8.60554e-163	1.20182e-163	-3.58445e-164	2.60652e-163	9.16747e-164	1.67044e-163	7.59783e-163	4.74577e-163	-7.35194e-163	-3.19921e-163	1.30765e-162	3.512e-163	1.92106e-163	-2.04474e-163	-1.21321e-162	4.54578e-164	3.59616e-163	-4.25704e-163	-1.09099e-162	9.56707e-163	3.29302e-163	-1.66774e-163	-1.74985e-163	0
-3.2417e-163	-1.25709e-163	-3.63847e-163	-1.29409e-163	-4.18028e-163	2.19635e-164	-7.5208e-163	8.60554e-163	1.20182e-163	-3.58445e-164	2.60652e-163	9.16747e-164	1.67044e-163	7.59783e-163	4.74577e-163	-7.35194e-163	-3.19921e-163	1.30765e-162	3.512e-163	1.92106e-163	-2.04474e-163	-1.21321e-162	4.54578e-164	3.59616e-163	-4.25704e-163	-1.09099e-162	9.56707e-163	3.29302e-163	-1.66774e-163	-1.74985e-163	0
-3.2417e-163	-1.25709e-163	-3.63847e-163	-1.29409e-163	-4.18028e-163	2.19635e-164	-7.5208e-163	8.60554e-163	1.20182e-163	-3.58445e-164	2.60652e-163	9.16747e-164	1.67044e-163	7.59783e-163	4.74577e-163	-7.35194e-163	-3.19921e-163	1.30765e-162	3.512e-163	1.92106e-163	-2.04474e-163	-1.21321e-162	4.54578e-164	3.59616e-163	-4.25704e-163	-1.09099e-162	9.56707e-163	3.29302e-163	-1.66774e-163	-1.74985e-163	0
-3.2417e-163	-1.25709e-163	-3.63847e-163	-1.29409e-163	-4.18028e-163	2.19635e-164	-7.5208e-163	8.60554e-163	1.20182e-163	-3.58445e-164	2.60652e-163	9.16747e-164	1.67044e-163	7.59783e-163	4.74577e-163	-7.35194e-163	-3.19921e-163	1.30765e-162	3.512e-163	1.92106e-163	-2.04474e-163	-1.21321e-162	4.54578e-164	3.59616e-163	-4.25704e-163	-1.09099e-162	9.56707e-163	3.29302e-163	-1.66774e-163	-1.74985e-163	0
-3.2417e-163	-1.25709e-163	-3.63847e-163	-1.29409e-163	-4.18028e-163	2.19635e-164	-7.5208e-163	8.60554e-163	1.20182e-163	-3.58445e-164	2.60652e-163	9.16747e-164	1.67044e-163	7.59783e-163	4.74577e-163	-7.35194e-163	-3.19921e-163	1.30765e-162	3.512e-163	1.92106e-163	-2.04474e-163	-1.21321e-162	4.54578e-164	3.59616e-163	-4.25704e-163	-1.09099e-162	9.56707e-163	3.29302e-163	-1.66774e-163	-1.74985e-163	0
-3.2417e-163	-1.25709e-163	-3.63847e-163	-1.29409e-163	-4.18028e-163	2.19635e-164	-7.5208e-163	8.60554e-163	1.20182e-163	-3.58445e-164	2.60652e-163	9.16747e-164	1.67044e-163	7.59783e-163	4.74577e-163	-7.35194e-163	-3.19921e-163	1.30765e-162	3.512e-163	1.92106e-163	-2.04474e-163	-1.21321e-162	4.54578e-164	3.59616e-163	-4.25704e-163	-1.09099e-162	9.56707e-163	3.29302e-163	-1.66774e-163	-1.74985e-163	0
-3.2417e-163	-1.25709e-163	-3.63847e-163	-1.29409e-163	-4.18028e-163	2.19635e-164	-7.5208e-163	8.60554e-163	1.20182e-163	-3.58445e-164	2.60652e-163	9.16747e-164	1.67044e-163	7.59783e-163	4.74577e-163	-7.35194e-163	-3.19921e-163	1.30765e-162	3.512e-163	1.92106e-163	-2.04474e-163	-1.21321e-162	4.54578e-164	3.59616e-163	-4.25704e-163	-1.09099e-162	9.56707e-163	3.29302e-163	-1.66774e-163	-1.74985e-163	0
-3.2417e-163	-1.25709e-163	-3.63847e-163	-1.29409e-163	-4.18028e-163	2.19635e-164	-7.5208e-163	8.60554e-163	1.20182e-163	-3.58445e-164	2.60652e-163	9.16747e-164	1.67044e-163	7.59783e-163	4.74577e-163	-7.35194e-163	-3.19921e-163	1.30765e-162	3.512e-163	1.92106e-163	-2.04474e-163	-1.21321e-162	4.54578e-164	3.59616e-163	-4.25704e-163	-1.09099e-162	9.56707e-163	3.29302e-163	-1.66774e-163	-1.74985e-163	0
-3.2417e-163	-1.25709e-163	-3.63847e-163	-1.29409e-163	-4.18028e-163	2.19635e-164	-7.5208e-163	8.60554e-163	1.20182e-163	-3.58445e-164	2.60652e-163	9.16747e-164	1.67044e-163	7.59783e-163	4.74577e-163	-7.35194e-163	-3.19921e-163	1.30765e-162	3.512e-163	1.92106e-163	-2.04474e-163	-1.21321e-162	4.54578e-164	3.59616e-163	-4.25704e-163	-1.09099e-162	9.56707e-163	3.29302e-163	-1.66774e-163	-1.74985e-163	0
-3.2417e-163	-1.25709e-163	-3.63847e-163	-1.29409e-163	-4.18028e-163	2.19635e-164	-7.5208e-163	8.60554e-163	1.20182e-163	-3.58445e-164	2.60652e-163	9.16747e-164	1.67044e-163	7.59783e-163	4.74577e-163	-7.35194e-163	-3.19921e-163	1.30765e-162	3.512e-163	1.92106e-163	-2.04474e-163	-1.21321e-162	4.54578e-164	3.59616e-163	-4.25704e-163	-1.09099e-162	9.56707e-163	3.29302e-163	-1.66774e-163	-1.74985e-163	0
-3.2417e-163	-1.25709e-163	-3.63847e-163	-1.29409e-163	-4.18028e-163	2.19635e-164	-7.5208e-163	8.60554e-163	1.20182e-163	-3.58445e-164	2.60652e-163	9.16747e-164	1.67044e-163	7.59783e-163	4.74577e-163	-7.35194e-163	-3.19921e-163	1.30765e-162	3.512e-163	1.92106e-163	-2.04474e-163	-1.21321e-162	4.54578e-164	3.59616e-163	-4.25704e-163	-1.09099e-162	9.56707e-163	3.29302e-163	-1.66774e-163	-1.74985e-163	0
-3.2417e-163	-1.25709e-163	-3.63847e-163	-1.29409e-163	-4.18028e-163	2.19635e-164	-7.5208e-163	8.60554e-163	1.20182e-163	-3.58445e-164	2.60652e-163	9.16747e-164	1.67044e-163	7.59783e-163	4.74577e-163	-7.35194e-163	-3.19921e-163	1.30765e-162	3.512e-163	1.92106e-163	-2.04474e-163	-1.21321e-162	4.54578e-164	3.59616e-163	-4.25704e-163	-1.09099e-162	9.56707e-163	3.29302e-163	-1.66774e-163	-1.74985e-163	0
-3.2417e-163	-1.25709e-163	-3.63847e-163	-1.29409e-163	-4.18028e-163	2.19635e-164	-7.5208e-163	8.60554e-163	1.20182e-163	-3.58445e-164	2.60652e-163	9.16747e-164	1.67044e-163	7.59783e-163	4.74577e-163	-7.35194e-163	-3.19921e-163	1.30765e-162	3.512e-163	1.92106e-163	-2.04474e-163	-1.21321e-162	4.54578e-164	3.59616e-163	-4.25704e-163	-1.09099e-162	9.56707e-163	3.29302e-163	-1.66774e-163	-1.74985e-163	0
-3.2417e-163	-1.25709e-163	-3.63847e-163	-1.29409e-163	-4.18028e-163	2.19635e-164	-7.5208e-163	8.60554e-163	1.20182e-163	-3.58445e-164	2.60652e-163	9.16747e-164	1.67044e-163	7.59783e-163	4.74577e-163	-7.35194e-163	-3.19921e-163	1.30765e-162	3.512e-163	1.92106e-163	-2.04474e-163	-1.21321e-162	4.54578e-164	3.59616e-163	-4.25704e-163	-1.09099e-162	9.56707e-163	3.29302e-163	-1.66774e-163	-1.74985e-163	0
-3.2417e-163	-1.25709e-163	-3.63847e-163	-1.29409e-163	-4.18028e-163	2.19635e-164	-7.5208e-163	8.60554e-163	1.20182e-163	-3.58445e-164	2.60652e-163	9.16747e-164	1.67044e-163	7.59783e-163	4.74577e-163	-7.35194e-163	-3.19921e-163	1.30765e-162	3.512e-163	1.92106e-163	-2.04474e-163	-1.21321e-162	4.54578e-164	3.59616e-163	-4.25704e-163	-1.09099e-162	9.56707e-163	3.29302e-163	-1.66774e-163	-1.74985e-163	0
-3.2417e-163	-1.25709e-163	-3.63847e-163	-1.29409e-163	-4.18028e-163	2.19635e-164	-7.5208e-163	8.60554e-163	1.20182e-163	-3.58445e-164	2.60652e-163	9.16747e-164	1.67044e-163	7.59783e-163	4.74577e-163	-7.35194e-163	-3.19921e-163	1.30765e-162	3.512e-163	1.92106e-163	-2.04474e-163	-1.21321e-162	4.54578e-164	3.59616e-163	-4.25704e-163	-1.09099e-162	9.56707e-163	3.29302e-163	-1.66774e-163	-1.74985e-163	0
-3.2417e-163	-1.25709e-163	-3.63847e-163	-1.29409e-163	-4.18028e-163	2.19635e-164	-7.5208e-163	8.60554e-163	1.20182e-163	-3.58445e-164	2.60652e-163	9.16747e-164	1.67044e-163	7.59783e-163	4.74577e-163	-7.35194e-163	-3.19921e-163	1.30765e-162	3.512e-163	1.92106e-163	-2.04474e-163	-1.21321e-162	4.54578e-164	3.59616e-163	-4.25704e-163	-1.09099e-162	9.56707e-163	3.29302e-163	-1.66774e-163	-1.74985e-163	0
-3.2417e-163	-1.25709e-163	-3.63847e-163	-1.29409e-163	-4.18028e-163	2.19635e-164	-7.5208e-163	8.60554e-163	1.20182e-163	-3.58445e-164	2.60652e-163	9.16747e-164	1.67044e-163	7.59783e-163	4.74577e-163	-7.35194e-163	-3.19921e-163	1.30765e-162	3.512e-163	1.92106e-163	-2.04474e-163	-1.21321e-162	4.54578e-164	3.59616e-163	-4.25704e-163	-1.09099e-162	9.56707e-163	3.29302e-163	-1.66774e-163	-1.74985e-163	0
-3.2417e-163	-1.25709e-163	-3.63847e-163	-1.29409e-163	-4.18028e-163	2.19635e-164	-7.5208e-163	8.60554e-163	1.20182e-163	-3.58445e-164	2.60652e-163	9.16747e-164	1.67044e-163	7.59783e-163	4.74577e-163	-7.35194e-163	-3.19921e-163	1.30765e-162	3.512e-163	1.92106e-163	-2.04474e-163	-1.21321e-162	4.54578e-164	3.59616e-163	-4.25704e-163	-1.09099e-162	9.56707e-163	3.29302e-163	-1.66774e-163	-1.74985e-163	0
-3.2417e-163	-1.25709e-163	-3.63847e-163	-1.29409e-163	-4.18028e-163	2.19635e-164	-7.5208e-163	8.60554e-163	1.20182e-163	-3.58445e-164	2.60652e-163	9.16747e-164	1.67044e-163	7.59783e-163	4.74577e-163	-7.35194e-163	-3.19921e-163	1.30765e-162	3.512e-163	1.92106e-163	-2.04474e-163	-1.21321e-162	4.54578e-164	3.59616e-163	-4.25704e-163	-1.09099e-162	9.56707e-163	3.29302e-163	-1.66774e-163	-1.74985e-163	0
-3.2417e-163	-1.25709e-163	-3.63847e-163	-1.29409e-163	-4.18028e-163	2.19635e-164	-7.5208e-163	8.60554e-163	1.20182e-163	-3.58445e-164	2.60652e-163	9.16747e-164	1.67044e-163	7.59783e-163	4.74577e-163	-7.35194e-163	-3.19921e-163	1.30765e-162	3.512e-163	1.92106e-163	-2.04474e-163	-1.21321e-162	4.54578e-164	3.59616e-163	-4.25704e-163	-1.09099e-162	9.56707e-163	3.29302e-163	-1.66774e-163	-1.74985e-163	0
-3.2417e-163	-1.25709e-163	-3.63847e-163	-1.29409e-163	-4.18028e-163	2.19635e-164	-7.5208e-163	8.60554e-163	1.20182e-163	-3.58445e-164	2.60652e-163	9.16747e-164	1.67044e-163	7.59783e-163	4.74577e-163	-7.35194e-163	-3.19921e-163	1.30765e-162	3.512e-163	1.92106e-163	-2.04474e-163	-1.21321e-162	4.54578e-164	3.59616e-163	-4.25704e-163	-1.09099e-162	9.56707e-163	3.29302e-163	-1.66774e-163	-1.74985e-163	0
-3.2417e-163	-1.25709e-163	-3.63847e-163	-1.29409e-163	-4.18028e-163	2.19635e-164	-7.5208e-163	8.60554e-163	1.20182e-163	-3.58445e-164	2.60652e-163	9.16747e-164	1.67044e-163	7.59783e-163	4.74577e-163	-7.35194e-163	-3.19921e-163	1.30765e-162	3.512e-163	1.92106e-163	-2.04474e-163	-1.21321e-162	4.54578e-164	3.59616e-163	-4.25704e-163	-1.09099e-162	9.56707e-163	3.29302e-163	-1.66774e-163	-1.74985e-163	0
-3.2417e-163	-1.25709e-163	-3.63847e-163	-1.29409e-163	-4.18028e-163	2.19635e-164	-7.5208e-163	8.60554e-163	1.20182e-163	-3.58445e-164	2.60652e-163	9.16747e-164	1.67044e-163	7.59783e-163	4.74577e-163	-7.35194e-163	-3.19921e-163	1.30765e-162	3.512e-163	1.92106e-163	-2.04474e-163	-1.21321e-162	4.54578e-164	3.59616e-163	-4.25704e-163	-1.09099e-162	9.56707e-163	3.29302e-163	-1.66774e-163	-1.74985e-163	0
-3.2417e-163	-1.25709e-163	-3.63847e-163	-1.29409e-163	-4.18028e-163	2.19635e-164	-7.5208e-163	8.60554e-163	1.20182e-163	-3.58445e-164	2.60652e-163	9.16747e-164	1.67044e-163	7.59783e-163	4.74577e-163	-7.35194e-163	-3.19921e-163	1.30765e-162	3.512e-163	1.92106e-163	-2.04474e-163	-1.21321e-162	4.54578e-164	3.59616e-163	-4.25704e-163	-1.09099e-162	9.56707e-163	3.29302e-163	-1.66774e-163	-1.74985e-163	0
-3.2417e-163	-1.25709e-163	-3.63847e-163	-1.29409e-163	-4.18028e-163	2.19635e-164	-7.5208e-163	8.60554e-163	1.20182e-163	-3.58445e-164	2.60652e-163	9.16747e-164	1.67044e-163	7.59783e-163	4.74577e-163	-7.35194e-163	-3.19921e-163	1.30765e-162	3.512e-163	1.92106e-163	-2.04474e-163	-1.21321e-162	4.54578e-164	3.59616e-163	-4.25704e-163	-1.09099e-162	9.56707e-163	3.29302e-163	-1.66774e-163	-1.74985e-163	0
-3.2417e-163	-1.25709e-163	-3.63847e-163	-1.29409e-163	-4.18028e-163	2.19635e-164	-7.5208e-163	8.60554e-163	1.20182e-163	-3.58445e-164	2.60652e-163	9.16747e-164	1.67044e-163	7.59783e-163	4.74577e-163	-7.35194e-163	-3.19921e-163	1.30765e-162	3.512e-163	1.92106e-163	-2.04474e-163	-1.21321e-162	4.54578e-164	3.59616e-163	-4.25704e-163	-1.09099e-162	9.56707e-163	3.29302e-163	-1.66774e-163	-1.74985e-163	0
-3.2417e-163	-1.25709e-163	-3.63847e-163	-1.29409e-163	-4.18028e-163	2.19635e-164	-7.5208e-163	8.60554e-163	1.20182e-163	-3.58445e-164	2.60652e-163	9.16747e-164	1.67044e-163	7.59783e-163	4.74577e-163	-7.35194e-163	-3.19921e-163	1.30765e-162	3.512e-163	1.92106e-163	-2.04474e-163	-1.21321e-162	4.54578e-164	3.59616e-163	-4.25704e-163	-1.09099e-162	9.56707e-163	3.29302e-163	-1.66774e-163	-1.74985e-163	0
-3.2417e-163	-1.25709e-163	-3.63847e-163	-1.29409e-163	-4.18028e-163	2.19635e-164	-7.5208e-163	8.60554e-163	1.20182e-163	-3.58445e-164	2.60652e-163	9.16747e-164	1.67044e-163	7.59783e-163	4.74577e-163	-7.35194e-163	-3.19921e-163	1.30765e-162	3.512e-163	1.92106e-163	-2.04474e-163	-1.21321e-162	4.54578e-164	3.59616e-163	-4.25704e-163	-1.09099e-162	9.56707e-163	3.29302e-163	-1.66774e-163	-1.74985e-163	0
-3.2417e-163	-1.25709e-163	-3.63847e-163	-1.29409e-163	-4.18028e-163	2.19635e-164	-7.5208e-163	8.60554e-163	1.20182e-163	-3.58445e-164	2.60652e-163	9.16747e-164	1.67044e-163	7.59783e-163	4.74577e-163	-7.35194e-163	-3.19921e-163	1.30765e-162	3.512e-163	1.92106e-163	-2.04474e-163	-1.21321e-162	4.54578e-164	3.59616e-163	-4.25704e-163	-1.09099e-162	9.56707e-163	3.29302e-163	-1.66774e-163	-1.74985e-163	0
-3.2417e-163	-1.25709e-163	-3.63847e-163	-1.29409e-163	-4.18028e-163	2.19635e-164	-7.5208e-163	8.60554e-163	1.20182e-163	-3.58445e-164	2.60652e-163	9.16747e-164	1.67044e-163	7.59783e-163	4.74577e-163	-7.35194e-163	-3.19921e-163	1.30765e-162	3.512e-163	1.92106e-163	-2.04474e-163	-1.21321e-162	4.54578e-164	3.59616e-163	-4.25704e-163	-1.09099e-162	9.56707e-163	3.29302e-163	-1.66774e-163	-1.74985e-163	0
-3.2417e-163	-1.25709e-163	-3.63847e-163	-1.29409e-163	-4.18028e-163	2.19635e-164	-7.5208e-163	8.60554e-163	1.20182e-163	-3.58445e-164	2.60652e-163	9.16747e-164	1.67044e-163	7.59783e-163	4.74577e-163	-7.35194e-163	-3.19921e-163	1.30765e-162	3.512e-163	1.92106e-163	-2.04474e-163	-1.21321e-162	4.54578e-164	3.59616e-163	-4.25704e-163	-1.09099e-162	9.56707e-163	3.29302e-163	-1.66774e-163	-1.74985e-163	0
-3.2417e-163	-1.25709e-163	-3.63847e-163	-1.29409e-163	-4.18028e-163	2.19635e-164	-7.5208e-163	8.60554e-163	1.20182e-163	-3.58445e-164	2.60652e-163	9.16747e-164	1.67044e-163	7.59783e-163	4.74577e-163	-7.35194e-163	-3.19921e-163	1.30765e-162	3.512e-163	1.92106e-163	-2.04474e-163	-1.21321e-162	4.54578e-164	3.59616e-163	-4.25704e-163	-1.09099e-162	9.56707e-163	3.29302e-163	-1.66774e-163	-1.74985e-163	0
-3.2417e-163	-1.25709e-163	-3.63847e-163	-1.29409e-163	-4.18028e-163	2.19635e-164	-7.5208e-163	8.60554e-163	1.20182e-163	-3.58445e-164	2.60652e-163	9.16747e-164	1.67044e-163	7.59783e-163	4.74577e-163	-7.35194e-163	-3.19921e-163	1.30765e-162	3.512e-163	1.92106e-163	-2.04474e-163	-1.21321e-162	4.54578e-164	3.59616e-163	-4.25704e-163	-1.09099e-162	9.56707e-163	3.29302e-163	-1.66774e-163	-1.74985e-163	0
-3.2417e-163	-1.25709e-163	-3.63847e-163	-1.29409e-163	-4.18028e-163	2.19635e-164	-7.5208e-163	8.60554e-163	1.20182e-163	-3.58445e-164	2.60652e-163	9.16747e-164	1.67044e-163	7.59783e-163	4.74577e-163	-7.35194e-163	-3.19921e-163	1.30765e-162	3.512e-163	1.92106e-163	-2.04474e-163	-1.21321e-162	4.54578e-164	3.59616e-163	-4.25704e-163	-1.09099e-162	9.56707e-163	3.29302e-163	-1.66774e-163	-1.74985e-163	0
-3.2417e-163	-1.25709e-163	-3.63847e-163	-1.29409e-163	-4.18028e-163	2.19635e-164	-7.5208e-163	8.60554e-163	1.20182e-163	-3.58445e-164	2.60652e-163	9.16747e-164	1.67044e-163	7.59783e-163	4.74577e-163	-7.35194e-163	-3.19921e-163	1.30765e-162	3.512e-163	1.92106e-163	-2.04474e-163	-1.21321e-162	4.54578e-164	3.59616e-163	-4.25704e-163	-1.09099e-162	9.56707e-163	3.29302e-163	-1.66774e-163	-1.74985e-163	0
-3.2417e-163	-1.25709e-163	-3.63847e-163	-1.29409e-163	-4.18028e-163	2.19635e-164	-7.5208e-163	8.60554e-163	1.20182e-163	-3.58445e-164	2.60652e-163	9.16747e-164	1.67044e-163	7.59783e-163	4.74577e-163	-7.35194e-163	-3.19921e-163	1.30765e-162	3.512e-163	1.92106e-163	-2.04474e-163	-1.21321e-162	4.54578e-164	3.59616e-163	-4.25704e-163	-1.09099e-162	9.56707e-163	3.29302e-163	-1.66774e-163	-1.74985e-163	0
-3.2417e-163	-1.25709e-163	-3.63847e-163	-1.29409e-163	-4.18028e-163	2.19635e-164	-7.5208e-163	8.60554e-163	1.20182e-163	-3.58445e-164	2.60652e-163	9.16747e-164	1.67044e-163	7.59783e-163	4.74577e-163	-7.35194e-163	-3.19921e-163	1.30765e-162	3.512e-163	1.92106e-163	-2.04474e-163	-1.21321e-162	4.54578e-164	3.59616e-163	-4.25704e-163	-1.09099e-162	9.56707e-163	3.29302e-163	-1.66774e-163	-1.74985e-163	0
-3.2417e-163	-1.25709e-163	-3.63847e-163	-1.29409e-163	-4.18028e-163	2.19635e-164	-7.5208e-163	8.60554e-163	1.20182e-163	-3.58445e-164	2.60652e-163	9.16747e-164	1.67044e-163	7.59783e-163	4.74577e-163	-7.35194e-163	-3.19921e-163	1.30765e-162	3.512e-163	1.92106e-163	-2.04474e-163	-1.21321e-162	4.54578e-164	3.59616e-163	-4.25704e-163	-1.09099e-162	9.56707e-163	3.29302e-163	-1.66774e-163	-1.74985e-163	0
-3.2417e-163	-1.25709e-163	-3.63847e-163	-1.29409e-163	-4.18028e-163	2.19635e-164	-7.5208e-163	8.60554e-163	1.20182e-163	-3.58445e-164	2.60652e-163	9.16747e-164	1.67044e-163	7.59783e-163	4.74577e-163	-7.35194e-163	-3.19921e-163	1.30765e-162	3.512e-163	1.92106e-163	-2.04474e-163	-1.21321e-162	4.54578e-164	3.59616e-163	-4.25704e-163	-1.09099e-162	9.56707e-163	3.29302e-163	-1.66774e-163	-1.74985e-163	0
-3.2417e-163	-1.25709e-163	-3.63847e-163	-1.29409e-163	-4.18028e-163	2.19635e-164	-7.5208e-163	8.60554e-163	1.20182e-163	-3.58445e-164	2.60652e-163	9.16747e-164	1.67044e-163	7.59783e-163	4.74577e-163	-7.35194e-163	-3.19921e-163	1.30765e-162	3.512e-163	1.92106e-163	-2.04474e-163	-1.21321e-162	4.54578e-164	3.59616e-163	-4.25704e-163	-1.09099e-162	9.56707e-163	3.29302e-163	-1.66774e-163	-1.74985e-163	0
-3.2417e-163	-1.25709e-163	-3.63847e-163	-1.29409e-163	-4.18028e-163	2.19635e-164	-7.5208e-163	8.60554e-163	1.20182e-163	-3.58445e-164	2.60652e-163	9.16747e-164	1.67044e-163	7.59783e-163	4.74577e-163	-7.35194e-163	-3.19921e-163	1.30765e-162	3.512e-163	1.92106e-163	-2.04474e-163	-1.21321e-162	4.54578e-164	3.59616e-163	-4.25704e-163	-1.09099e-162	9.56707e-163	3.29302e-163	-1.66774e-163	-1.74985e-163	0
-3.2417e-163	-1.25709e-163	-3.63847e-163	-1.29409e-163	-4.18028e-163	2.19635e-164	-7.5208e-163	8.60554e-163	1.20182e-163	-3.58445e-164	2.60652e-163	9.16747e-164	1.67044e-163	7.59783e-163	4.74577e-163	-7.35194e-163	-3.19921e-163	1.30765e-162	3.512e-163	1.92106e-163	-2.04474e-163	-1.21321e-162	4.54578e-164	3.59616e-163	-4.25704e-163	-1.09099e-162	9.56707e-163	3.29302e-163	-1.66774e-163	-1.74985e-163	0
-3.2417e-163	-1.25709e-163	-3.63847e-163	-1.29409e-163	-4.18028e-163	2.19635e-164	-7.5208e-163	8.60554e-163	1.20182e-163	-3.58445e-164	2.60652e-163	9.16747e-164	1.67044e-163	7.59783e-163	4.74577e-163	-7.35194e-163	-3.19921e-163	1.30765e-162	3.512e-163	1.92106e-163	-2.04474e-163	-1.21321e-162	4.54578e-164	3.59616e-163	-4.25704e-163	-1.09099e-162	9.56707e-163	3.29302e-163	-1.66774e-163	-1.74985e-163	0
-3.2417e-163	-1.25709e-163	-3.63847e-163	-1.29409e-163	-4.18028e-163	2.19635e-164	-7.5208e-163	8.60554e-163	1.20182e-163	-3.58445e-164	2.60652e-163	9.16747e-164	1.67044e-163	7.59783e-163	4.74577e-163	-7.35194e-163	-3.19921e-163	1.30765e-162	3.512e-163	1.92106e-163	-2.04474e-163	-1.21321e-162	4.54578e-164	3.59616e-163	-4.25704e-163	-1.09099e-162	9.56707e-163	3.29302e-163	-1.66774e-163	-1.74985e-163	0
-3.2417e-163	-1.25709e-163	-3.63847e-163	-1.29409e-163	-4.18028e-163	2.19635e-164	-7.5208e-163	8.60554e-163	1.20182e-163	-3.58445e-164	2.60652e-163	9.16747e-164	1.67044e-163	7.59783e-163	4.74577e-163	-7.35194e-163	-3.19921e-163	1.30765e-162	3.512e-163	1.92106e-163	-2.04474e-163	-1.21321e-162	4.54578e-164	3.59616e-163	-4.25704e-163	-1.09099e-162	9.56707e-163	3.29302e-163	-1.66774e-163	-1.74985e-163	0
-3.2417e-163	-1.25709e-163	-3.63847e-163	-1.29409e-163	-4.18028e-163	2.19635e-164	-7.5208e-163	8.60554e-163	1.20182e-163	-3.58445e-164	2.60652e-163	9.16747e-164	1.67044e-163	7.59783e-163	4.74577e-163	-7.35194e-163	-3.19921e-163	1.30765e-162	3.512e-163	1.92106e-163	-2.04474e-163	-1.21321e-162	4.54578e-164	3.59616e-163	-4.25704e-163	-1.09099e-162	9.56707e-163	3.29302e-163	-1.66774e-163	-1.74985e-163	0
-3.2417e-163	-1.25709e-163	-3.63847e-163	-1.29409e-163	-4.18028e-163	2.19635e-164	-7.5208e-163	8.60554e-163	1.20182e-163	-3.58445e-164	2.60652e-163	9.16747e-164	1.67044e-163	7.59783e-163	4.74577e-163	-7.35194e-163	-3.19921e-163	1.30765e-162	3.512e-163	1.92106e-163	-2.04474e-163	-1.21321e-162	4.54578e-164	3.59616e-163	-4.25704e-163	-1.09099e-162	9.56707e-163	3.29302e-163	-1.66774e-163	-1.74985e-163	0
-3.2417e-163	-1.25709e-163	-3.63847e-163	-1.29409e-163	-4.18028e-163	2.19635e-164	-7.5208e-163	8.60554e-163	1.20182e-163	-3.58445e-164	2.60652e-163	9.16747e-164	1.67044e-163	7.59783e-163	4.74577e-163	-7.35194e-163	-3.19921e-163	1.30765e-162	3.512e-163	1.92106e-163	-2.04474e-163	-1.21321e-162	4.54578e-164	3.59616e-163	-4.25704e-163	-1.09099e-162	9.56707e-163	3.29302e-163	-1.66774e-163	-1.74985e-163	0
-3.2417e-163	-1.25709e-163	-3.63847e-163	-1.29409e-163	-4.18028e-163	2.19635e-164	-7.5208e-163	8.60554e-163	1.20182e-163	-3.58445e-164	2.60652e-163	9.16747e-164	1.67044e-163	7.59783e-163	4.74577e-163	-7.35194e-163	-3.19921e-163	1.30765e-162	3.512e-163	1.92106e-163	-2.04474e-163	-1.21321e-162	4.54578e-164	3.59616e-163	-4.25704e-163	-1.09099e-162	9.56707e-163	3.29302e-163	-1.66774e-163	-1.74985e-163	0
-3.2417e-163	-1.25709e-163	-3.63847e-163	-1.29409e-163	-4.18028e-163	2.19635e-164	-7.5208e-163	8.60554e-163	1.20182e-163	-3.58445e-164	2.60652e-163	9.16747e-164	1.67044e-163	7.59783e-163	4.74577e-163	-7.35194e-163	-3.19921e-163	1.30765e-162	3.512e-163	1.92106e-163	-2.04474e-163	-1.21321e-162	4.54578e-164	3.59616e-163	-4.25704e-163	-1.09099e-162	9.56707e-163	3.29302e-163	-1.66774e-163	-1.74985e-163	0
-3.2417e-163	-1.25709e-163	-3.63847e-163	-1.29409e-163	-4.18028e-163	2.19635e-164	-7.5208e-163	8.60554e-163	1.20182e-163	-3.58445e-164	2.60652e-163	9.16747e-164	1.67044e-163	7.59783e-163	4.74577e-163	-7.35194e-163	-3.19921e-163	1.30765e-162	3.512e-163	1.92106e-163	-2.04474e-163	-1.21321e-162	4.54578e-164	3.59616e-163	-4.25704e-163	-1.09099e-162	9.56707e-163	3.29302e-163	-1.66774e-163	-1.74985e-163	0
-3.2417e-163	-1.25709e-163	-3.63847e-163	-1.29409e-163	-4.18028e-163	2.19635e-164	-7.5208e-163	8.60554e-163	1.20182e-163	-3.58445e-164	2.60652e-163	9.16747e-164	1.67044e-163	7.59783e-163	4.74577e-163	-7.35194e-163	-3.19921e-163	1.30765e-162	3.512e-163	1.92106e-163	-2.04474e-163	-1.21321e-162	4.54578e-164	3.59616e-163	-4.25704e-163	-1.09099e-162	9.56707e-163	3.29302e-163	-1.66774e-163	-1.74985e-163	0
-3.2417e-163	-1.25709e-163	-3.63847e-163	-1.29409e-163	-4.18028e-163	2.19635e-164	-7.5208e-163	8.60554e-163	1.20182e-163	-3.58445e-164	2.60652e-163	9.16747e-164	1.67044e-163	7.59783e-163	4.74577e-163	-7.35194e-163	-3.19921e-163	1.30765e-162	3.512e-163	1.92106e-163	-2.04474e-163	-1.21321e-162	4.54578e-164	3.59616e-163	-4.25704e-163	-1.09099e-162	9.56707e-163	3.29302e-163	-1.66774e-163	-1.74985e-163	0
-3.2417e-163	-1.25709e-163	-3.63847e-163	-1.29409e-163	-4.18028e-163	2.19635e-164	-7.5208e-163	8.60554e-163	1.20182e-163	-3.58445e-164	2.60652e-163	9.16747e-164	1.67044e-163	7.59783e-163	4.74577e-163	-7.35194e-163	-3.19921e-163	1.30765e-162	3.512e-163	1.92106e-163	-2.04474e-163	-1.21321e-162	4.54578e-164	3.59616e-163	-4.25704e-163	-1.09099e-162	9.56707e-163	3.29302e-163	-1.66774e-163	-1.74985e-163	0
-3.2417e-163	-1.25709e-163	-3.63847e-163	-1.29409e-163	-4.18028e-163	2.19635e-164	-7.5208e-163	8.60554e-163	1.20182e-163	-3.58445e-164	2.60652e-163	9.16747e-164	1.67044e-163	7.59783e-163	4.74577e-163	-7.35194e-163	-3.19921e-163	1.30765e-162	3.512e-163	1.92106e-163	-2.04474e-163	-1.21321e-162	4.54578e-164	3.59616e-163	-4.25704e-163	-1.09099e-162	9.56707e-163	3.29302e-163	-1.66774e-163	-1.74985e-163	0
-3.2417e-163	-1.25709e-163	-3.63847e-163	-1.29409e-163	-4.18028e-163	2.19635e-164	-7.5208e-163	8.60554e-163	1.20182e-163	-3.58445e-164	2.60652e-163	9.16747e-164	1.67044e-163	7.59783e-163	4.74577e-163	-7.35194e-163	-3.19921e-163	1.30765e-162	3.512e-163	1.92106e-163	-2.04474e-163	-1.21321e-162	4.54578e-164	3.59616e-163	-4.25704e-163	-1.09099e-162	9.56707e-163	3.29302e-163	-1.66774e-163	-1.74985e-163	0
-3.2417e-163	-1.25709e-163	-3.63847e-163	-1.29409e-163	-4.18028e-163	2.19635e-164	-7.5208e-163	8.60554e-163	1.20182e-163	-3.58445e-164	2.60652e-163	9.16747e-164	1.67044e-163	7.59783e-163	4.74577e-163	-7.35194e-163	-3.19921e-163	1.30765e-162	3.512e-163	1.92106e-163	-2.04474e-163	-1.21321e-162	4.54578e-164	3.59616e-163	-4.25704e-163	-1.09099e-162	9.56707e-163	3.29302e-163	-1.66774e-163	-1.74985e-163	0
-3.2417e-163	-1.25709e-163	-3.63847e-163	-1.29409e-163	-4.18028e-163	2.19635e-164	-7.5208e-163	8.60554e-163	1.20182e-163	-3.58445e-164	2.60652e-163	9.16747e-164	1.67044e-163	7.59783e-163	4.74577e-163	-7.35194e-163	-3.19921e-163	1.30765e-162	3.512e-163	1.92106e-163	-2.04474e-163	-1.21321e-162	4.54578e-164	3.59616e-163	-4.25704e-163	-1.09099e-162	9.56707e-163	3.29302e-163	-1.66774e-163	-1.74985e-163	0
-3.2417e-163	-1.25709e-163	-3.63847e-163	-1.29409e-163	-4.18028e-163	2.19635e-164	-7.5208e-163	8.60554e-163	1.20182e-163	-3.58445e-164	2.60652e-163	9.16747e-164	1.67044e-163	7.59783e-163	4.74577e-163	-7.35194e-163	-3.19921e-163	1.30765e-162	3.512e-163	1.92106e-163	-2.04474e-163	-1.21321e-162	4.54578e-164	3.59616e-163	-4.25704e-163	-1.09099e-162	9.56707e-163	3.29302e-163	-1.66774e-163	-1.74985e-163	0
-3.2417e-163	-1.25709e-163	-3.63847e-163	-1.29409e-163	-4.18028e-163	2.19635e-164	-7.5208e-163	8.60554e-163	1.20182e-163	-3.58445e-164	2.60652e-163	9.16747e-164	1.67044e-163	7.59783e-163	4.74577e-163	-7.35194e-163	-3.19921e-163	1.30765e-162	3.512e-163	1.92106e-163	-2.04474e-163	-1.21321e-162	4.54578e-164	3.59616e-163	-4.25704e-163	-1.09099e-162	9.56707e-163	3.29302e-163	-1.66774e-163	-1.74985e-163	0
-3.2417e-163	-1.25709e-163	-3.63847e-163	-1.29409e-163	-4.18028e-163	2.19635e-164	-7.5208e-163	8.60554e-163	1.20182e-163	-3.58445e-164	2.60652e-163	9.16747e-164	1.67044e-163	7.59783e-163	4.74577e-163	-7.35194e-163	-3.19921e-163	1.30765e-162	3.512e-163	1.92106e-163	-2.04474e-163	-1.21321e-162	4.54578e-164	3.59616e-163	-4.25704e-163	-1.09099e-162	9.56707e-163	3.29302e-163	-1.66774e-163	-1.74985e-163	0
-3.2417e-163	-1.25709e-163	-3.63847e-163	-1.29409e-163	-4.18028e-163	2.19635e-164	-7.5208e-163	8.60554e-163	1.20182e-163	-3.58445e-164	2.60652e-163	9.16747e-164	1.67044e-163	7.59783e-163	4.74577e-163	-7.35194e-163	-3.19921e-163	1.30765e-162	3.512e-163	1.92106e-163	-2.04474e-163	-1.21321e-162	4.54578e-164	3.59616e-163	-4.25704e-163	-1.09099e-162	9.56707e-163	3.29302e-163	-1.66774e-163	-1.74985e-163	0
-3.2417e-163	-1.25709e-163	-3.63847e-163	-1.29409e-163	-4.18028e-163	2.19635e-164	-7.5208e-163	8.60554e-163	1.20182e-163	-3.58445e-164	2.60652e-163	9.16747e-164	1.67044e-163	7.59783e-163	4.74577e-163	-7.35194e-163	-3.19921e-163	1.30765e-162	3.512e-163	1.92106e-163	-2.04474e-163	-1.21321e-162	4.54578e-164	3.59616e-163	-4.25704e-163	-1.09099e-162	9.56707e-163	3.29302e-163	-1.66774e-163	-1.74985e-163	0
-3.2417e-163	-1.25709e-163	-3.63847e-163	-1.29409e-163	-4.18028e-163	2.19635e-164	-7.5208e-163	8.60554e-163	1.20182e-163	-3.58445e-164	2.60652e-163	9.16747e-164	1.67044e-163	7.59783e-163	4.74577e-163	-7.35194e-163	-3.19921e-163	1.30765e-162	3.512e-163	1.92106e-163	-2.04474e-163	-1.21321e-162	4.54578e-164	3.59616e-163	-4.25704e-163	-1.09099e-162	9.56707e-163	3.29302e-163	-1.66774e-163	-1.74985e-163	0
-3.2417e-163	-1.25709e-163	-3.63847e-163	-1.29409e-163	-4.18028e-163	2.19635e-164	-7.5208e-163	8.60554e-163	1.20182e-163	-3.58445e-164	2.60652e-163	9.16747e-164	1.67044e-163	7.59783e-163	4.74577e-163	-7.35194e-163	-3.19921e-163	1.30765e-162	3.512e-163	1.92106e-163	-2.04474e-163	-1.21321e-162	4.54578e-164	3.59616e-163	-4.25704e-163	-1.09099e-162	9.56707e-163	3.29302e-163	-1.66774e-163	-1.74985e-163	0
-3.2417e-163	-1.25709e-163	-3.63847e-163	-1.29409e-163	-4.18028e-163	2.19635e-164	-7.5208e-163	8.60554e-163	1.20182e-163	-3.58445e-164	2.60652e-163	9.16747e-164	1.67044e-163	7.59783e-163	4.74577e-163	-7.35194e-163	-3.19921e-163	1.30765e-162	3.512e-163	1.92106e-163	-2.04474e-163	-1.21321e-162	4.54578e-164	3.59616e-163	-4.25704e-163	-1.09099e-162	9.56707e-163	3.29302e-163	-1.66774e-163	-1.74985e-163	0
-3.2417e-163	-1.25709e-163	-3.63847e-163	-1.29409e-163	-4.18028e-163	2.19635e-164	-7.5208e-163	8.60554e-163	1.20182e-163	-3.58445e-164	2.60652e-163	9.16747e-164	1.67044e-163	7.59783e-163	4.74577e-163	-7.35194e-163	-3.19921e-163	1.30765e-162	3.512e-163	1.92106e-163	-2.04474e-163	-1.21321e-162	4.54578e-164	3.59616e-163	-4.25704e-163	-1.09099e-162	9.56707e-163	3.29302e-163	-1.66774e-163	-1.74985e-163	0
-3.2417e-163	-1.25709e-163	-3.63847e-163	-1.29409e-163	-4.18028e-163	2.19635e-164	-7.5208e-163	8.60554e-163	1.20182e-163	-3.58445e-164	2.60652e-163	9.16747e-164	1.67044e-163	7.59783e-163	4.74577e-163	-7.35194e-163	-3.19921e-163	1.30765e-162	3.512e-163	1.92106e-163	-2.04474e-163	-1.21321e-162	4.54578e-164	3.59616e-163	-4.25704e-163	-1.09099e-162	9.56707e-163	3.29302e-163	-1.66774e-163	-1.74985e-163	0
-3.2417e-163	-1.25709e-163	-3.63847e-163	-1.29409e-163	-4.18028e-163	2.19635e-164	-7.5208e-163	8.60554e-163	1.20182e-163	-3.58445e-164	2.60652e-163	9.16747e-164	1.67044e-163	7.59783e-163	4.74577e-163	-7.35194e-163	-3.19921e-163	1.30765e-162	3.512e-163	1.92106e-163	-2.04474e-163	-1.21321e-162	4.54578e-164	3.59616e-163	-4.25704e-163	-1.09099e-162	9.56707e-163	3.29302e-163	-1.66774e-163	-1.74985e-163	0
-3.2417e-163	-1.25709e-163	-3.63847e-163	-1.29409e-163	-4.18028e-163	2.19635e-164	-7.5208e-163	8.60554e-163	1.20182e-163	-3.58445e-164	2.60652e-163	9.16747e-164	1.67044e-163	7.59783e-163	4.74577e-163	-7.35194e-163	-3.19921e-163	1.30765e-162	3.512e-163	1.92106e-163	-2.04474e-163	-1.21321e-162	4.54578e-164	3.59616e-163	-4.25704e-163	-1.09099e-162	9.56707e-163	3.29302e-163	-1.66774e-163	-1.74985e-163	0
-3.2417e-163	-1.25709e-163	-3.63847e-163	-1.29409e-163	-4.18028e-163	2.19635e-164	-7.5208e-163	8.60554e-163	1.20182e-163	-3.58445e-164	2.60652e-163	9.16747e-164	1.67044e-163	7.59783e-163	4.74577e-163	-7.35194e-163	-3.19921e-163	1.30765e-162	3.512e-163	1.92106e-163	-2.04474e-163	-1.21321e-162	4.54578e-164	3.59616e-163	-4.25704e-163	-1.09099e-162	9.56707e-163	3.29302e-163	-1.66774e-163	-1.74985e-163	0
-3.2417e-163	-1.25709e-163	-3.63847e-163	-1.29409e-163	-4.18028e-163	2.19635e-164	-7.5208e-163	8.60554e-163	1.20182e-163	-3.58445e-164	2.60652e-163	9.16747e-164	1.67044e-163	7.59783e-163	4.74577e-163	-7.35194e-163	-3.19921e-163	1.30765e-162	3.512e-163	1.92106e-163	-2.04474e-163	-1.21321e-162	4.54578e-164	3.59616e-163	-4.25704e-163	-1.09099e-162	9.56707e-163	3.29302e-163	-1.66774e-163	-1.74985e-163	0
-3.2417e-163	-1.25709e-163	-3.63847e-163	-1.29409e-163	-4.18028e-163	2.19635e-164	-7.5208e-163	8.60554e-163	1.20182e-163	-3.58445e-164	2.60652e-163	9.16747e-164	1.67044e-163	7.59783e-163	4.74577e-163	-7.35194e-163	-3.19921e-163	1.30765e-162	3.512e-163	1.92106e-163	-2.04474e-163	-1.21321e-162	4.54578e-164	3.59616e-163	-4.25704e-163	-1.09099e-162	9.56707e-163	3.29302e-163	-1.66774e-163	-1.74985e-163	0
-3.2417e-163	-1.25709e-163	-3.63847e-163	-1.29409e-163	-4.18028e-163	2.19635e-164	-7.5208e-163	8.60554e-163	1.20182e-163	-3.58445e-164	2.60652e-163	9.16747e-164	1.67044e-163	7.59783e-163	4.74577e-163	-7.35194e-163	-3.19921e-163	1.30765e-162	3.512e-163	1.92106e-163	-2.04474e-163	-1.21321e-162	4.54578e-164	3.59616e-163	-4.25704e-163	-1.09099e-162	9.56707e-163	3.29302e-163	-1.66774e-163	-1.74985e-163	0
-3.2417e-163	-1.25709e-163	-3.63847e-163	-1.29409e-163	-4.18028e-163	2.19635e-164	-7.5208e-163	8.60554e-163	1.20182e-163	-3.58445e-164	2.60652e-163	9.16747e-164	1.67044e-163	7.59783e-163	4.74577e-163	-7.35194e-163	-3.19921e-163	1.30765e-162	3.512e-163	1.92106e-163	-2.04474e-163	-1.21321e-162	4.54578e-164	3.59616e-163	-4.25704e-163	-1.09099e-162	9.56707e-163	3.29302e-163	-1.66774e-163	-1.74985e-163	0
-3.2417e-163	-1.25709e-163	-3.63847e-163	-1.29409e-163	-4.18028e-163	2.19635e-164	-7.5208e-163	8.60554e-163	1.20182e-163	-3.58445e-164	2.60652e-163	9.16747e-164	1.67044e-163	7.59783e-163	4.74577e-163	-7.35194e-163	-3.19921e-163	1.30765e-162	3.512e-163	1.92106e-163	-2.04474e-163	-1.21321e-162	4.54578e-164	3.59616e-163	-4.25704e-163	-1.09099e-162	9.56707e-163	3.29302e-163	-1.66774e-163	-1.74985e-163	0
-3.2417e-163	-1.25709e-163	-3.63847e-163	-1.29409e-163	-4.18028e-163	2.19635e-164	-7.5208e-163	8.60554e-163	1.20182e-163	-3.58445e-164	2.60652e-163	9.16747e-164	1.67044e-163	7.59783e-163	4.74577e-163	-7.35194e-163	-3.19921e-163	1.30765e-162	3.512e-163	1.92106e-163	-2.04474e-163	-1.21321e-162	4.54578e-164	3.59616e-163	-4.25704e-163	-1.09099e-162	9.56707e-163	3.29302e-163	-1.66774e-163	-1.74985e-163	0
-3.2417e-163	-1.25709e-163	-3.63847e-163	-1.29409e-163	-4.18028e-163	2.19635e-164	-7.5208e-163	8.60554e-163	1.20182e-163	-3.58445e-164	2.60652e-163	9.16747e-164	1.67044e-163	7.59783e-163	4.74577e-163	-7.35194e-163	-3.19921e-163	1.30765e-162	3.512e-163	1.92106e-163	-2.04474e-163	-1.21321e-162	4.54578e-164	3.59616e-163	-4.25704e-163	-1.09099e-162	9.56707e-163	3.29302e-163	-1.66774e-163	-1.74985e-163	0
-3.2417e-163	-1.25709e-163	-3.63847e-163	-1.29409e-163	-4.18028e-163	2.19635e-164	-7.5208e-163	8.60554e-163	1.20182e-163	-3.58445e-164	2.60652e-163	9.16747e-164	1.67044e-163	7.59783e-163	4.74577e-163	-7.35194e-163	-3.19921e-163	1.30765e-162	3.512e-163	1.92106e-163	-2.04474e-163	-1.21321e-162	4.54578e-164	3.59616e-163	-4.25704e-163	-1.09099e-162	9.56707e-163	3.29302e-163	-1.66774e-163	-1.74985e-163	0
-3.2417e-163	-1.25709e-163	-3.63847e-163	-1.29409e-163	-4.18028e-163	2.19635e-164	-7.5208e-163	8.60554e-163	1.20182e-163	-3.58445e-164	2.60652e-163	9.16747e-164	1.67044e-163	7.59783e-163	4.74577e-163	-7.35194e-163	-3.19921e-163	1.30765e-162	3.512e-163	1.92106e-163	-2.04474e-163	-1.21321e-162	4.54578e-164	3.59616e-163	-4.25704e-163	-1.09099e-162	9.56707e-163	3.29302e-163	-1.66774e-163	-1.74985e-163	0
-3.2417e-163	-1.25709e-163	-3.63847e-163	-1.29409e-163	-4.18028e-163	2.19635e-164	-7.5208e-163	8.60554e-163	1.20182e-163	-3.58445e-164	2.60652e-163	9.16747e-164	1.67044e-163	7.59783e-163	4.74577e-163	-7.35194e-163	-3.19921e-163	1.30765e-162	3.512e-163	1.92106e-163	-2.04474e-163	-1.21321e-162	4.54578e-164	3.59616e-163	-4.25704e-163	-1.09099e-162	9.56707e-163	3.29302e-163	-1.66774e-163	-1.74985e-163	0
-3.2417e-163	-1.25709e-163	-3.63847e-163	-1.29409e-163	-4.18028e-163	2.19635e-164	-7.5208e-163	8.60554e-163	1.20182e-163	-3.58445e-164	2.60652e-163	9.16747e-164	1.67044e-163	7.59783e-163	4.74577e-163	-7.35194e-163	-3.19921e-163	1.30765e-162	3.512e-163	1.92106e-163	-2.04474e-163	-1.21321e-162	4.54578e-164	3.59616e-163	-4.25704e-163	-1.09099e-162	9.56707e-163	3.29302e-163	-1.66774e-163	-1.74985e-163	0
-3.2417e-163	-1.25709e-163	-3.63847e-163	-1.29409e-163	-4.18028e-163	2.19635e-164	-7.5208e-163	8.60554e-163	1.20182e-163	-3.58445e-164	2.60652e-163	9.16747e-164	1.67044e-163	7.59783e-163	4.74577e-163	-7.35194e-163	-3.19921e-163	1.30765e-162	3.512e-163	1.92106e-163	-2.04474e-163	-1.21321e-162	4.54578e-164	3.59616e-163	-4.25704e-163	-1.09099e-162	9.56707e-163	3.29302e-163	-1.66774e-163	-1.74985e-163	0
-3.2417e-163	-1.25709e-163	-3.63847e-163	-1.29409e-163	-4.18028e-163	2.19635e-164	-7.5208e-163	8.60554e-163	1.20182e-163	-3.58445e-164	2.60652e-163	9.16747e-164	1.67044e-163	7.59783e-163	4.74577e-163	-7.35194e-163	-3.19921e-163	1.30765e-162	3.512e-163	1.92106e-163	-2.04474e-163	-1.21321e-162	4.54578e-164	3.59616e-163	-4.25704e-163	-1.09099e-162	9.56707e-163	3.29302e-163	-1.66774e-163	-1.74985e-163	0
-3.2417e-163	-1.25709e-163	-3.63847e-163	-1.29409e-163	-4.18028e-163	2.19635e-164	-7.5208e-163	8.60554e-163	1.20182e-163	-3.58445e-164	2.60652e-163	9.16747e-164	1.67044e-163	7.59783e-163	4.74577e-163	-7.35194e-163	-3.19921e-163	1.30765e-162	3.512e-163	1.92106e-163	-2.04474e-163	-1.21321e-162	4.54578e-164	3.59616e-163	-4.25704e-163	-1.09099e-162	9.56707e-163	3.29302e-163	-1.66774e-163	-1.74985e-163	0
-3.2417e-163	-1.25709e-163	-3.63847e-163	-1.29409e-163	-4.18028e-163	2.19635e-164	-7.5208e-163	8.60554e-163	1.20182e-163	-3.58445e-164	2.60652e-163	9.16747e-164	1.67044e-163	7.59783e-163	4.74577e-163	-7.35194e-163	-3.19921e-163	1.30765e-162	3.512e-163	1.92106e-163	-2.04474e-163	-1.21321e-162	4.54578e-164	3.59616e-163	-4.25704e-163	-1.09099e-162	9.56707e-163	3.29302e-163	-1.66774e-163	-1.74985e-163	0
-3.2417e-163	-1.25709e-163	-3.63847e-163	-1.29409e-163	-4.18028e-163	2.19635e-164	-7.5208e-163	8.60554e-163	1.20182e-163	-3.58445e-164	2.60652e-163	9.16747e-164	1.67044e-163	7.59783e-163	4.74577e-163	-7.35194e-163	-3.19921e-163	1.30765e-162	3.512e-163	1.92106e-163	-2.04474e-163	-1.21321e-162	4.54578e-164	3.59616e-163	-4.25704e-163	-1.09099e-162	9.56707e-163	3.29302e-163	-1.66774e-163	-1.74985e-163	0
-3.2417e-163	-1.25709e-163	-3.63847e-163	-1.29409e-163	-4.18028e-163	2.19635e-164	-7.5208e-163	8.60554e-163	1.20182e-163	-3.58445e-164	2.60652e-163	9.16747e-164	1.67044e-163	7.59783e-163	4.74577e-163	-7.35194e-163	-3.19921e-163	1.30765e-162	3.512e-163	1.92106e-163	-2.04474e-163	-1.21321e-162	4.54578e-164	3.59616e-163	-4.25704e-163	-1.09099e-162	9.56707e-163	3.29302e-163	-1.66774e-163	-1.74985e-163	0
-3.2417e-163	-1.25709e-163	-3.63847e-163	-1.29409e-163	-4.18028e-163	2.19635e-164	-7.5208e-163	8.60554e-163	1.20182e-163	-3.58445e-164	2.60652e-163	9.16747e-164	1.67044e-163	7.59783e-163	4.74577e-163	-7.35194e-163	-3.19921e-163	1.30765e-162	3.512e-163	1.92106e-163	-2.04474e-163	-1.21321e-162	4.54578e-164	3.59616e-163	-4.25704e-163	-1.09099e-162	9.56707e-163	3.29302e-163	-1.66774e-163	-1.74985e-163	0
-3.2417e-163	-1.25709e-163	-3.63847e-163	-1.29409e-163	-4.18028e-163	2.19635e-164	-7.5208e-163	8.60554e-163	1.20182e-163	-3.58445e-164	2.60652e-163	9.16747e-164	1.67044e-163	7.59783e-163	4.74577e-163	-7.35194e-163	-3.19921e-163	1.30765e-162	3.512e-163	1.92106e-163	-2.04474e-163	-1.21321e-162	4.54578e-164	3.59616e-163	-4.25704e-163	-1.09099e-162	9.56707e-163	3.29302e-163	-1.66774e-163	-1.74985e-163	0
-3.2417e-163	-1.25709e-163	-3.63847e-163	-1.29409e-163	-4.18028e-163	2.19635e-164	-7.5208e-163	8.60554e-163	1.20182e-163	-3.58445e-164	2.60652e-163	9.16747e-164	1.67044e-163	7.59783e-163	4.74577e-163	-7.35194e-163	-3.19921e-163	1.30765e-162	3.512e-163	1.92106e-163	-2.04474e-163	-1.21321e-162	4.54578e-164	3.59616e-163	-4.25704e-163	-1.09099e-162	9.56707e-163	3.29302e-163	-1.66774e-163	-1.74985e-163	0
-3.2417e-163	-1.25709e-163	-3.63847e-163	-1.29409e-163	-4.18028e-163	2.19635e-164	-7.5208e-163	8.60554e-163	1.20182e-163	-3.58445e-164	2.60652e-163	9.16747e-164	1.67044e-163	7.59783e-163	4.74577e-163	-7.35194e-163	-3.19921e-163	1.30765e-162	3.512e-163	1.92106e-163	-2.04474e-163	-1.21321e-162	4.54578e-164	3.59616e-163	-4.25704e-163	-1.09099e-162	9.56707e-163	3.29302e-163	-1.66774e-163	-1.74985e-163	0
-3.2417e-163	-1.25709e-163	-3.63847e-163	-1.29409e-163	-4.18028e-163	2.19635e-164	-7.5208e-163	8.60554e-163	1.20182e-163	-3.58445e-164	2.60652e-163	9.16747e-164	1.67044e-163	7.59783e-163	4.74577e-163	-7.35194e-163	-3.19921e-163	1.30765e-162	3.512e-163	1.92106e-163	-2.04474e-163	-1.21321e-162	4.54578e-164	3.59616e-163	-4.25704e-163	-1.09099e-162	9.56707e-163	3.29302e-163	-1.66774e-163	-1.74985e-163	0
-3.2417e-163	-1.25709e-163	-3.63847e-163	-1.29409e-163	-4.18028e-163	2.19635e-164	-7.5208e-163	8.60554e-163	1.20182e-163	-3.58445e-164	2.60652e-163	9.16747e-164	1.67044e-163	7.59783e-163	4.74577e-163	-7.35194e-163	-3.19921e-163	1.30765e-162	3.512e-163	1.92106e-163	-2.04474e-163	-1.21321e-162	4.54578e-164	3.59616e-163	-4.25704e-163	-1.09099e-162	9.56707e-163	3.29302e-163	-1.66774e-163	-1.74985e-163	0
-3.2417e-163	-1.25709e-163	-3.63847e-163	-1.29409e-163	-4.18028e-163	2.19635e-164	-7.5208e-163	8.60554e-163	1.20182e-163	-3.58445e-164	2.60652e-163	9.16747e-164	1.67044e-163	7.59783e-163	4.74577e-163	-7.35194e-163	-3.19921e-163	1.30765e-162	3.512e-163	1.92106e-163	-2.04474e-163	-1.21321e-162	4.54578e-164	3.59616e-163	-4.25704e-163	-1.09099e-162	9.56707e-163	3.29302e-163	-1.66774e-163	-1.74985e-163	0
-3.2417e-163	-1.25709e-163	-3.63847e-163	-1.29409e-163	-4.18028e-163	2.19635e-164	-7.5208e-163	8.60554e-163	1.20182e-163	-3.58445e-164	2.60652e-163	9.16747e-164	1.67044e-163	7.59783e-163	4.74577e-163	-7.35194e-163	-3.19921e-163	1.30765e-162	3.512e-163	1.92106e-163	-2.04474e-163	-1.21321e-162	4.54578e-164	3.59616e-163	-4.25704e-163	-1.09099e-162	9.56707e-163	3.29302e-163	-1.66774e-163	-1.74985e-163	0
-3.2417e-163	-1.25709e-163	-3.63847e-163	-1.29409e-163	-4.18028e-163	2.19635e-164	-7.5208e-163	8.60554e-163	1.20182e-163	-3.58445e-164	2.60652e-163	9.16747e-164	1.67044e-163	7.59783e-163	4.74577e-163	-7.35194e-163	-3.19921e-163	1.30765e-162	3.512e-163	1.92106e-163	-2.04474e-163	-1.21321e-162	4.54578e-164	3.59616e-163	-4.25704e-163	-1.09099e-162	9.56707e-163	3.29302e-163	-1.66774e-163	-1.74985e-163	0
-3.2417e-163	-1.25709e-163	-3.63847e-163	-1.29409e-163	-4.18028e-163	2.19635e-164	-7.5208e-163	8.60554e-163	1.20182e-163	-3.58445e-164	2.60652e-163	9.16747e-164	1.67044e-163	7.59783e-163	4.74577e-163	-7.35194e-163	-3.19921e-163	1.30765e-162	3.512e-163	1.92106e-163	-2.04474e-163	-1.21321e-162	4.54578e-164	3.59616e-163	-4.25704e-163	-1.09099e-162	9.56707e-163	3.29302e-163	-1.66774e-163	-1.74985e-163	0
-3.2417e-163	-1.25709e-163	-3.63847e-163	-1.29409e-163	-4.18028e-163	2.19635e-164	-7.5208e-163	8.60554e-163	1.20182e-163	-3.58445e-164	2.60652e-163	9.16747e-164	1.67044e-163	7.59783e-163	4.74577e-163	-7.35194e-163	-3.19921e-163	1.30765e-162	3.512e-163	1.92106e-163	-2.04474e-163	-1.21321e-162	4.54578e-164	3.59616e-163	-4.25704e-163	-1.09099e-162	9.56707e-163	3.29302e-163	-1.66774e-163	-1.74985e-163	0
-3.2417e-163	-1.25709e-163	-3.63847e-163	-1.29409e-163	-4.18028e-163	2.19635e-164	-7.5208e-163	8.60554e-163	1.20182e-163	-3.58445e-164	2.60652e-163	9.16747e-164	1.67044e-163	7.59783e-163	4.74577e-163	-7.35194e-163	-3.19921e-163	1.30765e-162	3.512e-163	1.92106e-163	-2.04474e-163	-1.21321e-162	4.54578e-164	3.59616e-163	-4.25704e-163	-1.09099e-162	9.56707e-163	3.29302e-163	-1.66774e-163	-1.74985e-163	0
-3.2417e-163	-1.25709e-163	-3.63847e-163	-1.29409e-163	-4.18028e-163	2.19635e-164	-7.5208e-163	8.60554e-163	1.20182e-163	-3.58445e-164	2.60652e-163	9.16747e-164	1.67044e-163	7.59783e-163	4.74577e-163	-7.35194e-163	-3.19921e-163	1.30765e-162	3.512e-163	1.92106e-163	-2.04474e-163	-1.21321e-162	4.54578e-164	3.59616e-163	-4.25704e-163	-1.09099e-162	9.56707e-163	3.29302e-163	-1.66774e-163	-1.74985e-163	0
-3.2417e-163	-1.25709e-163	-3.63847e-163	-1.29409e-163	-4.18028e-163	2.19635e-164	-7.5208e-163	8.60554e-163	1.20182e-163	-3.58445e-164	2.60652e-163	9.16747e-164	1.67044e-163	7.59783e-163	4.74577e-163	-7.35194e-163	-3.19921e-163	1.30765e-162	3.512e-163	1.92106e-163	-2.04474e-163	-1.21321e-162	4.54578e-164	3.59616e-163	-4.25704e-163	-1.09099e-162	9.56707e-163	3.29302e-163	-1.66774e-163	-1.74985e-163	0
-3.2417e-163	-1.25709e-163	-3.63847e-163	-1.29409e-163	-4.18028e-163	2.19635e-164	-7.5208e-163	8.60554e-163	1.20182e-163	-3.58445e-164	2.60652e-163	9.16747e-164	1.67044e-163	7.59783e-163	4.74577e-163	-7.35194e-163	-3.19921e-163	1.30765e-162	3.512e-163	1.92106e-163	-2.04474e-163	-1.21321e-162	4.54578e-164	3.59616e-163	-4.25704e-163	-1.09099e-162	9.56707e-163	3.29302e-163	-1.66774e-163	-1.74985e-163	0
-3.2417e-163	-1.25709e-163	-3.63847e-163	-1.29409e-163	-4.18028e-163	2.19635e-164	-7.5208e-163	8.60554e-163	1.20182e-163	-3.58445e-164	2.60652e-163	9.16747e-164	1.67044e-163	7.59783e-163	4.74577e-163	-7.35194e-163	-3.19921e-163	1.30765e-162	3.512e-163	1.92106e-163	-2.04474e-163	-1.21321e-162	4.54578e-164	3.59616e-163	-4.25704e-163	-1.09099e-162	9.56707e-163	3.29302e-163	-1.66774e-163	-1.74985e-163	0
-3.2417e-163	-1.25709e-163	-3.63847e-163	-1.29409e-163	-4.18028e-163	2.19635e-164	-7.5208e-163	8.60554e-163	1.20182e-163	-3.58445e-164	2.60652e-163	9.16747e-164	1.67044e-163	7.59783e-163	4.74577e-163	-7.35194e-163	-3.19921e-163	1.30765e-162	3.512e-163	1.92106e-163	-2.04474e-163	-1.21321e-162	4.54578e-164	3.59616e-163	-4.25704e-163	-1.09099e-162	9.56707e-163	3.29302e-163	-1.66774e-163	-1.74985e-163	0
-3.2417e-163	-1.25709e-163	-3.63847e-163	-1.29409e-163	-4.18028e-163	2.19635e-164	-7.5208e-163	8.60554e-163	1.20182e-163	-3.58445e-164	2.60652e-163	9.16747e-164	1.67044e-163	7.59783e-163	4.74577e-163	-7.35194e-163	-3.19921e-163	1.30765e-162	3.512e-163	1.92106e-163	-2.04474e-163	-1.21321e-162	4.54578e-164	3.59616e-163	-4.25704e-163	-1.09099e-162	9.56707e-163	3.29302e-163	-1.66774e-163	-1.74985e-163	0
-3.2417e-163	-1.25709e-163	-3.63847e-163	-1.29409e-163	-4.18028e-163	2.19635e-164	-7.5208e-163	8.60554e-163	1.20182e-163	-3.58445e-164	2.60652e-163	9.16747e-164	1.67044e-163	7.59783e-163	4.74577e-163	-7.35194e-163	-3.19921e-163	1.30765e-162	3.512e-163	1.92106e-163	-2.04474e-163	-1.21321e-162	4.54578e-164	3.59616e-163	-4.25704e-163	-1.09099e-162	9.56707e-163	3.29302e-163	-1.66774e-163	-1.74985e-163	0
-3.2417e-163	-1.25709e-163	-3.63847e-163	-1.29409e-163	-4.18028e-163	2.19635e-164	-7.5208e-163	8.60554e-163	1.20182e-163	-3.58445e-164	2.60652e-163	9.16747e-164	1.67044e-163	7.59783e-163	4.74577e-163	-7.35194e-163	-3.19921e-163	1.30765e-162	3.512e-163	1.92106e-163	-2.04474e-163	-1.21321e-162	4.54578e-164	3.59616e-163	-4.25704e-163	-1.09099e-162	9.56707e-163	3.29302e-163	-1.66774e-163	-1.74985e-163	0
-3.2417e-163	-1.25709e-163	-3.63847e-163	-1.29409e-163	-4.18028e-163	2.19635e-164	-7.5208e-163	8.60554e-163	1.20182e-163	-3.58445e-164	2.60652e-163	9.16747e-164	1.67044e-163	7.59783e-163	4.74577e-163	-7.35194e-163	-3.19921e-163	1.30765e-162	3.512e-163	1.92106e-163	-2.04474e-163	-1.21321e-162	4.54578e-164	3.59616e-163	-4.25704e-163	-1.09099e-162	9.56707e-163	3.29302e-163	-1.66774e-163	-1.74985e-163	0
-3.2417e-163	-1.25709e-163	-3.63847e-163	-1.29409e-163	-4.18028e-163	2.19635e-164	-7.5208e-163	8.60554e-163	1.20182e-163	-3.58445e-164	2.60652e-163	9.16747e-164	1.67044e-163	7.59783e-163	4.74577e-163	-7.35194e-163	-3.19921e-163	1.30765e-162	3.512e-163	1.92106e-163	-2.04474e-163	-1.21321e-162	4.54578e-164	3.59616e-163	-4.25704e-163	-1.09099e-162	9.56707e-163	3.29302e-163	-1.66774e-163	-1.74985e-163	0
-3.2417e-163	-1.25709e-163	-3.63847e-163	-1.29409e-163	-4.18028e-163	2.19635e-164	-7.5208e-163	8.60554e-163	1.20182e-163	-3.58445e-164	2.60652e-163	9.16747e-164	1.67044e-163	7.59783e-163	4.74577e-163	-7.35194e-163	-3.19921e-163	1.30765e-162	3.512e-163	1.92106e-163	-2.04474e-163	-1.21321e-162	4.54578e-164	3.59616e-163	-4.25704e-163	-1.09099e-162	9.56707e-163	3.29302e-163	-1.66774e-163	-1.74985e-163	0
-3.2417e-163	-1.25709e-163	-3.63847e-163	-1.29409e-163	-4.18028e-163	2.19635e-164	-7.5208e-163	8.60554e-163	1.20182e-163	-3.58445e-164	2.60652e-163	9.16747e-164	1.67044e-163	7.59783e-163	4.74577e-163	-7.35194e-163	-3.19921e-163	1.30765e-162	3.512e-163	1.92106e-163	-2.04474e-163	-1.21321e-162	4.54578e-164	3.59616e-163	-4.25704e-163	-1.09099e-162	9.56707e-163	3.29302e-163	-1.66774e-163	-1.74985e-163	0
-3.2417e-163	-1.25709e-163	-3.63847e-163	-1.29409e-163	-4.18028e-163	2.19635e-164	-7.5208e-163	8.60554e-163	1.20182e-163	-3.58445e-164	2.60652e-163	9.16747e-164	1.67044e-163	7.59783e-163	4.74577e-163	-7.35194e-163	-3.19921e-163	1.30765e-162	3.512e-163	1.92106e-163	-2.04474e-163	-1.21321e-162	4.54578e-164	3.59616e-163	-4.25704e-163	-1.09099e-162	9.56707e-163	3.29302e-163	-1.66774e-163	-1.74985e-163	0
-3.2417e-163	-1.25709e-163	-3.63847e-163	-1.29409e-163	-4.18028e-163	2.19635e-164	-7.5208e-163	8.60554e-163	1.20182e-163	-3.58445e-164	2.60652e-163	9.16747e-164	1.67044e-163	7.59783e-163	4.74577e-163	-7.35194e-163	-3.19921e-163	1.30765e-162	3.512e-163	1.92106e-163	-2.04474e-163	-1.21321e-162	4.54578e-164	3.59616e-163	-4.25704e-163	-1.09099e-162	9.56707e-163	3.29302e-163	-1.66774e-163	-1.74985e-163	0
-3.2417e-163	-1.25709e-163	-3.63847e-163	-1.29409e-163	-4.18028e-163	2.19635e-164	-7.5208e-163	8.60554e-163	1.20182e-163	-3.58445e-164	2.60652e-163	9.16747e-164	1.67044e-163	7.59783e-163	4.74577e-163	-7.35194e-163	-3.19921e-163	1.30765e-162	3.512e-163	1.92106e-163	-2.04474e-163	-1.21321e-162	4.54578e-164	3.59616e-163	-4.25704e-163	-1.09099e-162	9.56707e-163	3.29302e-163	-1.66774e-163	-1.74985e-163	0
-3.2417e-163	-1.25709e-163	-3.63847e-163	-1.29409e-163	-4.18028e-163	2.19635e-164	-7.5208e-163	8.60554e-163	1.20182e-163	-3.58445e-164	2.60652e-163	9.16747e-164	1.67044e-163	7.59783e-163	4.74577e-163	-7.35194e-163	-3.19921e-163	1.30765e-162	3.512e-163	1.92106e-163	-2.04474e-163	-1.21321e-162	4.54578e-164	3.59616e-163	-4.25704e-163	-1.09099e-162	9.56707e-163	3.29302e-163	-1.66774e-163	-1.74985e-163	0
-3.2417e-163	-1.25709e-163	-3.63847e-163	-1.29409e-163	-4.18028e-163	2.19635e-164	-7.5208e-163	8.60554e-163	1.20182e-163	-3.58445e-164	2.60652e-163	9.16747e-164	1.67044e-163	7.59783e-163	4.74577e-163	-7.35194e-163	-3.19921e-163	1.30765e-162	3.512e-163	1.92106e-163	-2.04474e-163	-1.21321e-162	4.54578e-164	3.59616e-163	-4.25704e-163	-1.09099e-162	9.56707e-163	3.29302e-163	-1.66774e-163	-1.74985e-163	0
-3.2417e-163	-1.25709e-163	-3.63847e-163	-1.29409e-163	-4.18028e-163	2.19635e-164	-7.5208e-163	8.60554e-163	1.20182e-163	-3.58445e-164	2.60652e-163	9.16747e-164	1.67044e-163	7.59783e-163	4.74577e-163	-7.35194e-163	-3.19921e-163	1.30765e-162	3.512e-163	1.92106e-163	-2.04474e-163	-1.21321e-162	4.54578e-164	3.59616e-163	-4.25704e-163	-1.09099e-162	9.56707e-163	3.29302e-163	-1.66774e-163	-1.74985e-163	0
-3.2417e-163	-1.25709e-163	-3.63847e-163	-1.29409e-163	-4.18028e-163	2.19635e-164	-7.5208e-163	8.60554e-163	1.20182e-163	-3.58445e-164	2.60652e-163	9.16747e-164	1.67044e-163	7.59783e-163	4.74577e-163	-7.35194e-163	-3.19921e-163	1.30765e-162	3.512e-163	1.92106e-163	-2.04474e-163	-1.21321e-162	4.54578e-164	3.59616e-163	-4.25704e-163	-1.09099e-162	9.56707e-163	3.29302e-163	-1.66774e-163	-1.74985e-163	0
-3.2417e-163	-1.25709e-163	-3.63847e-163	-1.29409e-163	-4.18028e-163	2.19635e-164	-7.5208e-163	8.60554e-163	1.20182e-163	-3.58445e-164	2.60652e-163	9.16747e-164	1.67044e-163	7.59783e-163	4.74577e-163	-7.35194e-163	-3.19921e-163	1.30765e-162	3.512e-163	1.92106e-163	-2.04474e-163	-1.21321e-162	4.54578e-164	3.59616e-163	-4.25704e-163	-1.09099e-162	9.56707e-163	3.29302e-163	-1.66774e-163	-1.74985e-163	0
-3.2417e-163	-1.25709e-163	-3.63847e-163	-1.29409e-163	-4.18028e-163	2.19635e-164	-7.5208e-163	8.60554e-163	1.20182e-163	-3.58445e-164	2.60652e-163	9.16747e-164	1.67044e-163	7.59783e-163	4.74577e-163	-7.35194e-163	-3.19921e-163	1.30765e-162	3.512e-163	1.92106e-163	-2.04474e-163	-1.21321e-162	4.54578e-164	3.59616e-163	-4.25704e-163	-1.09099e-162	9.56707e-163	3.29302e-163	-1.66774e-163	-1.74985e-163	0
-3.2417e-163	-1.25709e-163	-3.63847e-163	-1.29409e-163	-4.18028e-163	2.19635e-164	-7.5208e-163	8.60554e-163	1.20182e-163	-3.58445e-164	2.60652e-163	9.16747e-164	1.67044e-163	7.59783e-163	4.74577e-163	-7.35194e-163	-3.19921e-163	1.30765e-162	3.512e-163	1.92106e-163	-2.04474e-163	-1.21321e-162	4.54578e-164	3.59616e-163	-4.25704e-163	-1.09099e-162	9.56707e-163	3.29302e-163	-1.66774e-163	-1.74985e-163	0
-3.2417e-163	-1.25709e-163	-3.63847e-163	-1.29409e-163	-4.18028e-163	2.19635e-164	-7.5208e-163	8.60554e-163	1.20182e-163	-3.58445e-164	2.60652e-163	9.16747e-164	1.67044e-163	7.59783e-163	4.74577e-163	-7.35194e-163	-3.19921e-163	1.30765e-162	3.512e-163	1.92106e-163	-2.04474e-163	-1.21321e-162	4.54578e-164	3.59616e-163	-4.25704e-163	-1.09099e-162	9.56707e-163	3.29302e-163	-1.66774e-163	-1.74985e-163	0
-3.2417e-163	-1.25709e-163	-3.63847e-163	-1.29409e-163	-4.18028e-163	2.19635e-164	-7.5208e-163	8.60554e-163	1.20182e-163	-3.58445e-164	2.60652e-163	9.16747e-164	1.67044e-163	7.59783e-163	4.74577e-163	-7.35194e-163	-3.19921e-163	1.30765e-162	3.512e-163	1.92106e-163	-2.04474e-163	-1.21321e-162	4.54578e-164	3.59616e-163	-4.25704e-163	-1.09099e-162	9.56707e-163	3.29302e-163	-1.66774e-163	-1.74985e-163	0
-3.2417e-163	-1.25709e-163	-3.63847e-163	-1.29409e-163	-4.18028e-163	2.19635e-164	-7.5208e-163	8.60554e-163	1.20182e-163	-3.58445e-164	2.60652e-163	9.16747e-164	1.67044e-163	7.59783e-163	4.74577e-163	-7.35194e-163	-3.19921e-163	1.30765e-162	3.512e-163	1.92106e-163	-2.04474e-163	-1.21321e-162	4.54578e-164	3.59616e-163	-4.25704e-163	-1.09099e-162	9.56707e-163	3.29302e-163	-1.66774e-163	-1.74985e-163	0
-3.2417e-163	-1.25709e-163	-3.63847e-163	-1.29409e-163	-4.18028e-163	2.19635e-164	-7.5208e-163	8.60554e-163	1.20182e-163	-3.58445e-164	2.60652e-163	9.16747e-164	1.67044e-163	7.59783e-163	4.74577e-163	-7.35194e-163	-3.19921e-163	1.30765e-162	3.512e-163	1.92106e-163	-2.04474e-163	-1.21321e-162	4.54578e-164	3.59616e-163	-4.25704e-163	-1.09099e-162	9.56707e-163	3.29302e-163	-1.66774e-163	-1.74985e-163	0
-3.2417e-163	-1.25709e-163	-3.63847e-163	-1.29409e-163	-4.18028e-163	2.19635e-164	-7.5208e-163	8.60554e-163	1.20182e-163	-3.58445e-164	2.60652e-163	9.16747e-164	1.67044e-163	7.59783e-163	4.74577e-163	-7.35194e-163	-3.19921e-163	1.30765e-162	3.512e-163	1.92106e-163	-2.04474e-163	-1.21321e-162	4.54578e-164	3.59616e-163	-4.25704e-163	-1.09099e-162	9.56707e-163	3.29302e-163	-1.66774e-163	-1.74985e-163	0
-3.2417e-163	-1.25709e-163	-3.63847e-163	-1.29409e-163	-4.18028e-163	2.19635e-164	-7.5208e-163	8.60554e-163	1.20182e-163	-3.58445e-164	2.60652e-163	9.16747e-164	1.67044e-163	7.59783e-163	4.74577e-163	-7.35194e-163	-3.19921e-163	1.30765e-162	3.512e-163	1.92106e-163	-2.04474e-163	-1.21321e-162	4.54578e-164	3.59616e-163	-4.25704e-163	-1.09099e-162	9.56707e-163	3.29302e-163	-1.66774e-163	-1.74985e-163	0
-3.2417e-163	-1.25709e-163	-3.63847e-163	-1.29409e-163	-4.18028e-163	2.19635e-164	-7.5208e-163	8.60554e-163	1.20182e-163	-3.58445e-164	2.60652e-163	9.16747e-164	1.67044e-163	7.59783e-163	4.74577e-163	-7.35194e-163	-3.19921e-163	1.30765e-162	3.512e-163	1.92106e-163	-2.04474e-163	-1.21321e-162	4.54578e-164	3.59616e-163	-4.25704e-163	-1.09099e-162	9.56707e-163	3.29302e-163	-1.66774e-163	-1.74985e-163	0
-3.2417e-163	-1.25709e-163	-3.63847e-163	-1.29409e-163	-4.18028e-163	2.19635e-164	-7.5208e-163	8.60554e-163	1.20182e-163	-3.58445e-164	2.60652e-163	9.16747e-164	1.67044e-163	7.59783e-163	4.74577e-163	-7.35194e-163	-3.19921e-163	1.30765e-162	3.512e-163	1.92106e-163	-2.04474e-163	-1.21321e-162	4.54578e-164	3.59616e-163	-4.25704e-163	-1.09099e-162	9.56707e-163	3.29302e-163	-1.66774e-163	-1.74985e-163	0
-3.2417e-163	-1.25709e-163	-3.63847e-163	-1.29409e-163	-4.18028e-163	2.19635e-164	-7.5208e-163	8.60554e-163	1.20182e-163	-3.58445e-164	2.60652e-163	9.16747e-164	1.67044e-163	7.59783e-163	4.74577e-163	-7.35194e-163	-3.19921e-163	1.30765e-162	3.512e-163	1.92106e-163	-2.04474e-163	-1.21321e-162	4.54578e-164	3.59616e-163	-4.25704e-163	-1.09099e-162	9.56707e-163	3.29302e-163	-1.66774e-163	-1.74985e-163	0
-3.2417e-163	-1.25709e-163	-3.63847e-163	-1.29409e-163	-4.18028e-163	2.19635e-164	-7.5208e-163	8.60554e-163	1.20182e-163	-3.58445e-164	2.60652e-163	9.16747e-164	1.67044e-163	7.59783e-163	4.74577e-163	-7.35194e-163	-3.19921e-163	1.30765e-162	3.512e-163	1.92106e-163	-2.04474e-163	-1.21321e-162	4.54578e-164	3.59616e-163	-4.25704e-163	-1.09099e-162	9.56707e-163	3.29302e-163	-1.66774e-163	-1.74985e-163	0
-3.2417e-163	-1.25709e-163	-3.63847e-163	-1.29409e-163	-4.18028e-163	2.19635e-164	-7.5208e-163	8.60554e-163	1.20182e-163	-3.58445e-164	2.60652e-163	9.16747e-164	1.67044e-163	7.59783e-163	4.74577e-163	-7.35194e-163	-3.19921e-163	1.30765e-162	3.512e-163	1.92106e-163	-2.04474e-163	-1.21321e-162	4.54578e-164	3.59616e-163	-4.25704e-163	-1.09099e-162	9.56707e-163	3.29302e-163	-1.66774e-163	-1.74985e-163	0
-3.2417e-163	-1.25709e-163	-3.63847e-163	-1.29409e-163	-4.18028e-163	2.19635e-164	-7.5208e-163	8.60554e-163	1.20182e-163	-3.58445e-164	2.60652e-163	9.16747e-164	1.67044e-163	7.59783e-163	4.74577e-163	-7.35194e-163	-3.19921e-163	1.30765e-162	3.512e-163	1.92106e-163	-2.04474e-163	-1.21321e-162	4.54578e-164	3.59616e-163	-4.25704e-163	-1.09099e-162	9.56707e-163	3.29302e-163	-1.66774e-163	-1.74985e-163	0
-3.2417e-163	-1.25709e-163	-3.63847e-163	-1.29409e-163	-4.18028e-163	2.19635e-164	-7.5208e-163	8.60554e-163	1.20182e-163	-3.58445e-164	2.60652e-163	9.16747e-164	1.67044e-163	7.59783e-163	4.74577e-163	-7.35194e-163	-3.19921e-163	1.30765e-162	3.512e-163	1.92106e-163	-2.04474e-163	-1.21321e-162	4.54578e-164	3.59616e-163	-4.25704e-163	-1.09099e-162	9.56707e-163	3.29302e-163	-1.66774e-163	-1.74985e-163	0
-3.2417e-163	-1.25709e-163	-3.63847e-163	-1.29409e-163	-4.18028e-163	2.19635e-164	-7.5208e-163	8.60554e-163	1.20182e-163	-3.58445e-164	2.60652e-163	9.16747e-164	1.67044e-163	7.59783e-163	4.74577e-163	-7.35194e-163	-3.19921e-163	1.30765e-162	3.512e-163	1.92106e-163	-2.04474e-163	-1.21321e-162	4.54578e-164	3.59616e-163	-4.25704e-163	-1.09099e-162	9.56707e-163	3.29302e-163	-1.66774e-163	-1.74985e-163	0
-3.2417e-163	-1.25709e-163	-3.63847e-163	-1.29409e-163	-4.18028e-163	2.19635e-164	-7.5208e-163	8.60554e-163	1.20182e-163	-3.58445e-164	2.60652e-163	9.16747e-164	1.67044e-163	7.59783e-163	4.74577e-163	-7.35194e-163	-3.19921e-163	1.30765e-162	3.512e-163	1.92106e-163	-2.04474e-163	-1.21321e-162	4.54578e-164	3.59616e-163	-4.25704e-163	-1.09099e-162	9.56707e-163	3.29302e-163	-1.66774e-163	-1.74985e-163	0
-3.2417e-163	-1.25709e-163	-3.63847e-163	-1.29409e-163	-4.18028e-163	2.19635e-164	-7.5208e-163	8.60554e-163	1.20182e-163	-3.58445e-164	2.60652e-163	9.16747e-164	1.67044e-163	7.59783e-163	4.74577e-163	-7.35194e-163	-3.19921e-163	1.30765e-162	3.512e-163	1.92106e-163	-2.04474e-163	-1.21321e-162	4.54578e-164	3.59616e-163	-4.25704e-163	-1.09099e-162	9.56707e-163	3.29302e-163	-1.66774e-163	-1.74985e-163	0
-3.2417e-163	-1.25709e-163	-3.63847e-163	-1.29409e-163	-4.18028e-163	2.19635e-164	-7.5208e-163	8.60554e-163	1.20182e-163	-3.58445e-164	2.60652e-163	9.16747e-164	1.67044e-163	7.59783e-163	4.74577e-163	-7.35194e-163	-3.19921e-163	1.30765e-162	3.512e-163	1.92106e-163	-2.04474e-163	-1.21321e-162	4.54578e-164	3.59616e-163	-4.25704e-163	-1.09099e-162	9.56707e-163	3.29302e-163	-1.66774e-163	-1.74985e-163	0
-3.2417e-163	-1.25709e-163	-3.63847e-163	-1.29409e-163	-4.18028e-163	2.19635e-164	-7.5208e-163	8.60554e-163	1.20182e-163	-3.58445e-164	2.60652e-163	9.16747e-164	1.67044e-163	7.59783e-163	4.74577e-163	-7.35194e-163	-3.19921e-163	1.30765e-162	3.512e-163	1.92106e-163	-2.04474e-163	-1.21321e-162	4.54578e-164	3.59616e-163	-4.25704e-163	-1.09099e-162	9.56707e-163	3.29302e-163	-1.66774e-163	-1.74985e-163	0
-3.2417e-163	-1.25709e-163	-3.63847e-163	-1.29409e-163	-4.18028e-163	2.19635e-164	-7.5208e-163	8.60554e-163	1.20182e-163	-3.58445e-164	2.60652e-163	9.16747e-164	1.67044e-163	7.59783e-163	4.74577e-163	-7.35194e-163	-3.19921e-163	1.30765e-162	3.512e-163	1.92106e-163	-2.04474e-163	-1.21321e-162	4.54578e-164	3.59616e-163	-4.25704e-163	-1.09099e-162	9.56707e-163	3.29302e-163	-1.66774e-163	-1.74985e-163	0
-3.2417e-163	-1.25709e-163	-3.63847e-163	-1.29409e-163	-4.18028e-163	2.19635e-164	-7.5208e-163	8.60554e-163	1.20182e-163	-3.58445e-164	2.60652e-163	9.16747e-164	1.67044e-163	7.59783e-163	4.74577e-163	-7.35194e-163	-3.19921e-163	1.30765e-162	3.512e-163	1.92106e-163	-2.04474e-163	-1.21321e-162	4.54578e-164	3.59616e-163	-4.25704e-163	-1.09099e-162	9.56707e-163	3.29302e-163	-1.66774e-163	-1.74985e-163	0
-3.2417e-163	-1.25709e-163	-3.63847e-163	-1.29409e-163	-4.18028e-163	2.19635e-164	-7.5208e-163	8.60554e-163	1.20182e-163	-3.58445e-164	2.60652e-163	9.16747e-164	1.67044e-163	7.59783e-163	4.74577e-163	-7.35194e-163	-3.19921e-163	1.30765e-162	3.512e-163	1.92106e-163	-2.04474e-163	-1.21321e-162	4.54578e-164	3.59616e-163	-4.25704e-163	-1.09099e-162	9.56707e-163	3.29302e-163	-1.66774e-163	-1.74985e-163	0
-3.2417e-163	-1.25709e-163	-3.63847e-163	-1.29409e-163	-4.18028e-163	2.19635e-164	-7.5208e-163	8.60554e-163	1.20182e-163	-3.58445e-164	2.60652e-163	9.16747e-164	1.67044e-163	7.59783e-163	4.74577e-163	-7.35194e-163	-3.19921e-163	1.30765e-162	3.512e-163	1.92106e-163	-2.04474e-163	-1.21321e-162	4.54578e-164	3.59616e-163	-4.25704e-163	-1.09099e-162	9.56707e-163	3.29302e-163	-1.66774e-163	-1.74985e-163	0
-3.2417e-163	-1.25709e-163	-3.63847e-163	-1.29409e-163	-4.18028e-163	2.19635e-164	-7.5208e-163	8.60554e-163	1.20182e-163	-3.58445e-164	2.60652e-163	9.16747e-164	1.67044e-163	7.59783e-163	4.74577e-163	-7.35194e-163	-3.19921e-163	1.30765e-162	3.512e-163	1.92106e-163	-2.04474e-163	-1.21321e-162	4.54578e-164	3.59616e-163	-4.25704e-163	-1.09099e-162	9.56707e-163	3.29302e-163	-1.66774e-163	-1.74985e-163	0
-3.2417e-163	-1.25709e-163	-3.63847e-163	-1.29409e-163	-4.18028e-163	2.19635e-164	-7.5208e-163	8.60554e-163	1.20182e-163	-3.58445e-164	2.60652e-163	9.16747e-164	1.67044e-163	7.59783e-163	4.74577e-163	-7.35194e-163	-3.19921e-163	1.30765e-162	3.512e-163	1.92106e-163	-2.04474e-163	-1.21321e-162	4.54578e-164	3.59616e-163	-4.25704e-163	-1.09099e-162	9.56707e-163	3.29302e-163	-1.66774e-163	-1.74985e-163	0
-3.2417e-163	-1.25709e-163	-3.63847e-163	-1.29409e-163	-4.18028e-163	2.19635e-164	-7.5208e-163	8.60554e-163	1.20182e-163	-3.58445e-164	2.60652e-163	9.16747e-164	1.67044e-163	7.59783e-163	4.74577e-163	-7.35194e-163	-3.19921e-163	1.30765e-162	3.512e-163	1.92106e-163	-2.04474e-163	-1.21321e-162	4.54578e-164	3.59616e-163	-4.25704e-163	-1.09099e-162	9.56707e-163	3.29302e-163	-1.66774e-163	-1.74985e-163	0
-3.2417e-163	-1.25709e-163	-3.63847e-163	-1.29409e-163	-4.18028e-163	2.19635e-164	-7.5208e-163	8.60554e-163	1.20182e-163	-3.58445e-164	2.60652e-163	9.16747e-164	1.67044e-163	7.59783e-163	4.74577e-163	-7.35194e-163	-3.19921e-163	1.30765e-162	3.512e-163	1.92106e-163	-2.04474e-163	-1.21321e-162	4.54578e-164	3.59616e-163	-4.25704e-163	-1.09099e-162	9.56707e-163	3.29302e-163	-1.66774e-163	-1.74985e-163	0
-3.2417e-163	-1.25709e-163	-3.63847e-163	-1.29409e-163	-4.18028e-163	2.19635e-164	-7.5208e-163	8.60554e-163	1.20182e-163	-3.58445e-164	2.60652e-163	9.16747e-164	1.67044e-163	7.59783e-163	4.74577e-163	-7.35194e-163	-3.19921e-163	1.30765e-162	3.512e-163	1.92106e-163	-2.04474e-163	-1.21321e-162	4.54578e-164	3.59616e-163	-4.25704e-163	-1.09099e-162	9.56707e-163	3.29302e-163	-1.66774e-163	-1.74985e-163	0
-3.2417e-163	-1.25709e-163	-3.63847e-163	-1.29409e-163	-4.18028e-163	2.19635e-164	-7.5208e-163	8.60554e-163	1.20182e-163	-3.58445e-164	2.60652e-163	9.16747e-164	1.67044e-163	7.59783e-163	4.74577e-163	-7.35194e-163	-3.19921e-163	1.30765e-162	3.512e-163	1.92106e-163	-2.04474e-163	-1.21321e-162	4.54578e-164	3.59616e-163	-4.25704e-163	-1.09099e-162	9.56707e-163	3.29302e-163	-1.66774e-163	-1.74985e-163	0
-3.2417e-163	-1.25709e-163	-3.63847e-163	-1.29409e-163	-4.18028e-163	2.19635e-164	-7.5208e-163	8.60554e-163	1.20182e-163	-3.58445e-164	2.60652e-163	9.16747e-164	1.67044e-163	7.59783e-163	4.74577e-163	-7.35194e-163	-3.19921e-163	1.30765e-162	3.512e-163	1.92106e-163	-2.04474e-163	-1.21321e-162	4.54578e-164	3.59616e-163	-4.25704e-163	-1.09099e-162	9.56707e-163	3.29302e-163	-1.66774e-163	-1.74985e-163	0
-3.2417e-163	-1.25709e-163	-3.63847e-163	-1.29409e-163	-4.18028e-163	2.19635e-164	-7.5208e-163	8.60554e-163	1.20182e-163	-3.58445e-164	2.60652e-163	9.16747e-164	1.67044e-163	7.59783e-163	4.74577e-163	-7.35194e-163	-3.19921e-163	1.30765e-162	3.512e-163	1.92106e-163	-2.04474e-163	-1.21321e-162	4.54578e-164	3.59616e-163	-4.25704e-163	-1.09099e-162	9.56707e-163	3.29302e-163	-1.66774e-163	-1.74985e-163	0
-3.2417e-163	-1.25709e-163	-3.63847e-163	-1.29409e-163	-4.18028e-163	2.19635e-164	-7.5208e-163	8.60554e-163	1.20182e-163	-3.58445e-164	2.60652e-163	9.16747e-164	1.67044e-163	7.59783e-163	4.74577e-163	-7.35194e-163	-3.19921e-163	1.30765e-162	3.512e-163	1.92106e-163	-2.04474e-163	-1.21321e-162	4.54578e-164	3.59616e-163	-4.25704e-163	-1.09099e-162	9.56707e-163	3.29302e-163	-1.66774e-163	-1.74985e-163	0
-3.2417e-163	-1.25709e-163	-3.63847e-163	-1.29409e-163	-4.18028e-163	2.19635e-164	-7.5208e-163	8.60554e-163	1.20182e-163	-3.58445e-164	2.60652e-163	9.16747e-164	1.67044e-163	7.59783e-163	4.74577e-163	-7.35194e-163	-3.19921e-163	1.30765e-162	3.512e-163	1.92106e-163	-2.04474e-163	-1.21321e-162	4.54578e-164	3.59616e-163	-4.25704e-163	-1.09099e-162	9.56707e-163	3.29302e-163	-1.66774e-163	-1.74985e-163	0
-3.2417e-163	-1.25709e-163	-3.63847e-163	-1.29409e-163	-4.18028e-163	2.19635e-164	-7.5208e-163	8.60554e-163	1.20182e-163	-3.58445e-164	2.60652e-163	9.16747e-164	1.67044e-163	7.59783e-163	4.74577e-163	-7.35194e-163	-3.19921e-163	1.30765e-162	3.512e-163	1.92106e-163	-2.04474e-163	-1.21321e-162	4.54578e-164	3.59616e-163	-4.25704e-163	-1.09099e-162	9.56707e-163	3.29302e-163	-1.66774e-163	-1.74985e-163	0
-3.2417e-163	-1.25709e-163	-3.63847e-163	-1.29409e-163	-4.18028e-163	2.19635e-164	-7.5208e-163	8.60554e-163	1.20182e-163	-3.58445e-164	2.60652e-163	9.16747e-164	1.67044e-163	7.59783e-163	4.74577e-163	-7.35194e-163	-3.19921e-163	1.30765e-162	3.512e-163	1.92106e-163	-2.04474e-163	-1.21321e-162	4.54578e-164	3.59616e-163	-4.25704e-163	-1.09099e-162	9.56707e-163	3.29302e-163	-1.66774e-163	-1.74985e-163	0
-3.2417e-163	-1.25709e-163	-3.63847e-163	-1.29409e-163	-4.18028e-163	2.19635e-164	-7.5208e-163	8.60554e-163	1.20182e-163	-3.58445e-164	2.60652e-163	9.16747e-164	1.67044e-163	7.59783e-163	4.74577e-163	-7.35194e-163	-3.19921e-163	1.30765e-162	3.512e-163	1.92106e-163	-2.04474e-163	-1.21321e-162	4.54578e-164	3.59616e-163	-4.25704e-163	-1.09099e-162	9.56707e-163	3.29302e-163	-1.66774e-163	-1.74985e-163	0
-3.2417e-163	-1.25709e-163	-3.63847e-163	-1.29409e-163	-4.18028e-163	2.19635e-164	-7.5208e-163	8.60554e-163	1.20182e-163	-3.58445e-164	2.60652e-163	9.16747e-164	1.67044e-163	7.59783e-163	4.74577e-163	-7.35194e-163	-3.19921e-163	1.30765e-162	3.512e-163	1.92106e-163	-2.04474e-163	-1.21321e-162	4.54578e-164	3.59616e-163	-4.25704e-163	-1.09099e-162	9.56707e-163	3.29302e-163	-1.66774e-163	-1.74985e-163	0
-3.2417e-163	-1.25709e-163	-3.63847e-163	-1.29409e-163	-4.18028e-163	2.19635e-164	-7.5208e-163	8.60554e-163	1.20182e-163	-3.58445e-164	2.60652e-163	9.16747e-164	1.67044e-163	7.59783e-163	4.74577e-163	-7.35194e-163	-3.19921e-163	1.30765e-162	3.512e-163	1.92106e-163	-2.04474e-163	-1.21321e-162	4.54578e-164	3.59616e-163	-4.25704e-163	-1.09099e-162	9.56707e-163	3.29302e-163	-1.66774e-163	-1.74985e-163	0
-3.2417e-163	-1.25709e-163	-3.63847e-163	-1.29409e-163	-4.18028e-163	2.19635e-164	-7.5208e-163	8.60554e-163	1.20182e-163	-3.58445e-164	2.60652e-163	9.16747e-164	1.67044e-163	7.59783e-163	4.74577e-163	-7.35194e-163	-3.19921e-163	1.30765e-162	3.512e-163	1.92106e-163	-2.04474e-163	-1.21321e-162	4.54578e-164	3.59616e-163	-4.25704e-163	-1.09099e-162	9.56707e-163	3.29302e-163	-1.66774e-163	-1.74985e-163	0
-3.2417e-163	-1.25709e-163	-3.63847e-163	-1.29409e-163	-4.18028e-163	2.19635e-164	-7.5208e-163	8.60554e-163	1.20182e-163	-3.58445e-164	2.60652e-163	9.16747e-164	1.67044e-163	7.59783e-163	4.74577e-163	-7.35194e-163	-3.19921e-163	1.30765e-162	3.512e-163	1.92106e-163	-2.04474e-163	-1.21321e-162	4.54578e-164	3.59616e-163	-4.25704e-163	-1.09099e-162	9.56707e-163	3.29302e-163	-1.66774e-163	-1.74985e-163	0
-3.2417e-163	-1.25709e-163	-3.63847e-163	-1.29409e-163	-4.18028e-163	2.19635e-164	-7.5208e-163	8.60554e-163	1.20182e-163	-3.58445e-164	2.60652e-163	9.16747e-164	1.67044e-163	7.59783e-163	4.74577e-163	-7.35194e-163	-3.19921e-163	1.30765e-162	3.512e-163	1.92106e-163	-2.04474e-163	-1.21321e-162	4.54578e-164	3.59616e-163	-4.25704e-163	-1.09099e-162	9.56707e-163	3.29302e-163	-1.66774e-163	-1.74985e-163	0
-3.2417e-163	-1.25709e-163	-3.63847e-163	-1.29409e-163	-4.18028e-163	2.19635e-164	-7.5208e-163	8.60554e-163	1.20182e-163	-3.58445e-164	2.60652e-163	9.16747e-164	1.67044e-163	7.59783e-163	4.74577e-163	-7.35194e-163	-3.19921e-163	1.30765e-162	3.512e-163	1.92106e-163	-2.04474e-163	-1.21321e-162	4.54578e-164	3.59616e-163	-4.25704e-163	-1.09099e-162	9.56707e-163	3.29302e-163	-1.66774e-163	-1.74985e-163	0
-3.2417e-163	-1.25709e-163	-3.63847e-163	-1.29409e-163	-4.18028e-163	2.19635e-164	-7.5208e-163	8.60554e-163	1.20182e-163	-3.58445e-164	2.60652e-163	9.16747e-164	1.67044e-163	7.59783e-163	4.74577e-163	-7.35194e-163	-3.19921e-163	1.30765e-162	3.512e-163	1.92106e-163	-2.04474e-163	-1.21321e-162	4.54578e-164	3.59616e-163	-4.25704e-163	-1.09099e-162	9.56707e-163	3.29302e-163	-1.66774e-163	-1.74985e-163	0
-3.2417e-163	-1.25709e-163	-3.63847e-163	-1.29409e-163	-4.18028e-163	2.19635e-164	-7.5208e-163	8.60554e-163	1.20182e-163	-3.58445e-164	2.60652e-163	9.16747e-164	1.67044e-163	7.59783e-163	4.74577e-163	-7.35194e-163	-3.19921e-163	1.30765e-162	3.512e-163	1.92106e-163	-2.04474e-163	-1.21321e-162	4.54578e-164	3.59616e-163	-4.25704e-163	-1.09099e-162	9.56707e-163	3.29302e-163	-1.66774e-163	-1.74985e-163	0
-3.2417e-163	-1.25709e-163	-3.63847e-163	-1.29409e-163	-4.18028e-163	2.19635e-164	-7.5208e-163	8.60554e-163	1.20182e-163	-3.58445e-164	2.60652e-163	9.16747e-164	1.67044e-163	7.59783e-163	4.74577e-163	-7.35194e-163	-3.19921e-163	1.30765e-162	3.512e-163	1.92106e-163	-2.04474e-163	-1.21321e-162	4.54578e-164	3.59616e-163	-4.25704e-163	-1.09099e-162	9.56707e-163	3.29302e-163	-1.66774e-163	-1.74985e-163	0
-3.2417e-163	-1.25709e-163	-3.63847e-163	-1.29409e-163	-4.18028e-163	2.19635e-164	-7.5208e-163	8.60554e-163	1.20182e-163	-3.58445e-164	2.60652e-163	9.16747e-164	1.67044e-163	7.59783e-163	4.74577e-163	-7.35194e-163	-3.19921e-163	1.30765e-162	3.512e-163	1.92106e-163	-2.04474e-163	-1.21321e-162	4.54578e-164	3.59616e-163	-4.25704e-163	-1.09099e-162	9.56707e-163	3.29302e-163	-1.66774e-163	-1.74985e-163	0
-3.2417e-163	-1.25709e-163	-3.63847e-163	-1.29409e-163	-4.18028e-163	2.19635e-164	-7.5208e-163	8.60554e-163	1.20182e-163	-3.58445e-164	2.60652e-163	9.16747e-164	1.67044e-163	7.59783e-163	4.74577e-163	-7.35194e-163	-3.19921e-163	1.30765e-162	3.512e-163	1.92106e-163	-2.04474e-163	-1.21321e-162	4.54578e-164	3.59616e-163	-4.25704e-163	-1.09099e-162	9.56707e-163	3.29302e-163	-1.66774e-163	-1.74985e-163	0
-3.2417e-163	-1.25709e-163	-3.63847e-163	-1.29409e-163	-4.18028e-163	2.19635e-164	-7.5208e-163	8.60554e-163	1.20182e-163	-3.58445e-164	2.60652e-163	9.16747e-164	1.67044e-163	7.59783e-163	4.74577e-163	-7.35194e-163	-3.19921e-163	1.30765e-162	3.512e-163	1.92106e-163	-2.04474e-163	-1.21321e-162	4.54578e-164	3.59616e-163	-4.25704e-163	-1.09099e-162	9.56707e-163	3.29302e-163	-1.66774e-163	-1.74985e-163	0
-3.2417e-163	-1.25709e-163	-3.63847e-163	-1.29409e-163	-4.18028e-163	2.19635e-164	-7.5208e-163	8.60554e-163	1.20182e-163	-3.58445e-164	2.60652e-163	9.16747e-164	1.67044e-163	7.59783e-163	4.74577e-163	-7.35194e-163	-3.19921e-163	1.30765e-162	3.512e-163	1.92106e-163	-2.04474e-163	-1.21321e-162	4.54578e-164	3.59616e-163	-4.25704e-163	-1.09099e-162	9.56707e-163	3.29302e-163	-1.66774e-163	-1.74985e-163	0
-3.2417e-163	-1.25709e-163	-3.63847e-163	-1.29409e-163	-4.18028e-163	2.19635e-164	-7.5208e-163	8.60554e-163	1.20182e-163	-3.58445e-164	2.60652e-163	9.16747e-164	1.67044e-163	7.59783e-163	4.74577e-163	-7.35194e-163	-3.19921e-163	1.30765e-162	3.512e-163	1.92106e-163	-2.04474e-163	-1.21321e-162	4.54578e-164	3.59616e-163	-4.25704e-163	-1.09099e-162	9.56707e-163	3.29302e-163	-1.66774e-163	-1.74985e-163	0
-3.2417e-163	-1.25709e-163	-3.63847e-163	-1.29409e-163	-4.18028e-163	2.19635e-164	-7.5208e-163	8.60554e-163	1.20182e-163	-3.58445e-164	2.60652e-163	9.16747e-164	1.67044e-163	7.59783e-163	4.74577e-163	-7.35194e-163	-3.19921e-163	1.30765e-162	3.512e-163	1.92106e-163	-2.04474e-163	-1.21321e-162	4.54578e-164	3.59616e-163	-4.25704e-163	-1.09099e-162	9.56707e-163	3.29302e-163	-1.66774e-163	-1.74985e-163	0
-3.2417e-163	-1.25709e-163	-3.63847e-163	-1.29409e-163	-4.18028e-163	2.19635e-164	-7.5208e-163	8.60554e-163	1.20182e-163	-3.58445e-164	2.60652e-163	9.16747e-164	1.67044e-163	7.59783e-163	4.74577e-163	-7.35194e-163	-3.19921e-163	1.30765e-162	3.512e-163	1.92106e-163	-2.04474e-163	-1.21321e-162	4.54578e-164	3.59616e-163	-4.25704e-163	-1.09099e-162	9.56707e-163	3.29302e-163	-1.66774e-163	-1.74985e-163	0
-3.2417e-163	-1.25709e-163	-3.63847e-163	-1.29409e-163	-4.18028e-163	2.19635e-164	-7.5208e-163	8.60554e-163	1.20182e-163	-3.58445e-164	2.60652e-163	9.16747e-164	1.67044e-163	7.59783e-163	4.74577e-163	-7.35194e-163	-3.19921e-163	1.30765e-162	3.512e-163	1.92106e-163	-2.04474e-163	-1.21321e-162	4.54578e-164	3.59616e-163	-4.25704e-163	-1.09099e-162	9.56707e-163	3.29302e-163	-1.66774e-163	-1.74985e-163	0
-3.2417e-163	-1.25709e-163	-3.63847e-163	-1.29409e-163	-4.18028e-163	2.19635e-164	-7.5208e-163	8.60554e-163	1.20182e-163	-3.58445e-164	2.60652e-163	9.16747e-164	1.67044e-163	7.59783e-163	4.74577e-163	-7.35194e-163	-3.19921e-163	1.30765e-162	3.512e-163	1.92106e-163	-2.04474e-163	-1.21321e-162	4.54578e-164	3.59616e-163	-4.25704e-163	-1.09099e-162	9.56707e-163	3.29302e-163	-1.66774e-163	-1.74985e-163	0
-3.2417e-163	-1.25709e-163	-3.63847e-163	-1.29409e-163	-4.18028e-163	2.19635e-164	-7.5208e-163	8.60554e-163	1.20182e-163	-3.58445e-164	2.60652e-163	9.16747e-164	1.67044e-163	7.59783e-163	4.74577e-163	-7.35194e-163	-3.19921e-163	1.30765e-162	3.512e-163	1.92106e-163	-2.04474e-163	-1.21321e-162	4.54578e-164	3.59616e-163	-4.25704e-163	-1.09099e-162	9.56707e-163	3.29302e-163	-1.66774e-163	-1.74985e-163	0
-3.2417e-163	-1.25709e-163	-3.63847e-163	-1.29409e-163	-4.18028e-163	2.19635e-164	-7.5208e-163	8.60554e-163	1.20182e-163	-3.58445e-164	2.60652e-163	9.16747e-164	1.67044e-163	7.59783e-163	4.74577e-163	-7.35194e-163	-3.19921e-163	1.30765e-162	3.512e-163	1.92106e-163	-2.04474e-163	-1.21321e-162	4.54578e-164	3.59616e-163	-4.25704e-163	-1.09099e-162	9.56707e-163	3.29302e-163	-1.66774e-163	-1.74985e-163	0
-3.2417e-163	-1.25709e-163	-3.63847e-163	-1.29409e-163	-4.18028e-163	2.19635e-164	-7.5208e-163	8.60554e-163	1.20182e-163	-3.58445e-164	2.60652e-163	9.16747e-164	1.67044e-163	7.59783e-163	4.74577e-163	-7.35194e-163	-3.19921e-163	1.30765e-162	3.512e-163	1.92106e-163	-2.04474e-163	-1.21321e-162	4.54578e-164	3.59616e-163	-4.25704e-163	-1.09099e-162	9.56707e-163	3.29302e-163	-1.66774e-163	-1.74985e-163	0
-3.2417e-163	-1.25709e-163	-3.63847e-163	-1.29409e-163	-4.18028e-163	2.19635e-164	-7.5208e-163	8.60554e-163	1.20182e-163	-3.58445e-164	2.60652e-163	9.16747e-164	1.67044e-163	7.59783e-163	4.74577e-163	-7.35194e-163	-3.19921e-163	1.30765e-162	3.512e-163	1.92106e-163	-2.04474e-163	-1.21321e-162	4.54578e-164	3.59616e-163	-4.25704e-163	-1.09099e-162	9.56707e-163	3.29302e-163	-1.66774e-163	-1.74985e-163	0
-3.2417e-163	-1.25709e-163	-3.63847e-163	-1.29409e-163	-4.18028e-163	2.19635e-164	-7.5208e-163	8.60554e-163	1.20182e-163	-3.58445e-164	2.60652e-163	9.16747e-164	1.67044e-163	7.59783e-163	4.74577e-163	-7.35194e-163	-3.19921e-163	1.30765e-162	3.512e-163	1.92106e-163	-2.04474e-163	-1.21321e-162	4.54578e-164	3.59616e-163	-4.25704e-163	-1.09099e-162	9.56707e-163	3.29302e-163	-1.66774e-163	-1.74985e-163	0
-3.2417e-163	-1.25709e-163	-3.63847e-163	-1.29409e-163	-4.18028e-163	2.19635e-164	-7.5208e-163	8.60554e-163	1.20182e-163	-3.58445e-164	2.60652e-163	9.16747e-164	1.67044e-163	7.59783e-163	4.74577e-163	-7.35194e-163	-3.19921e-163	1.30765e-162	3.512e-163	1.92106e-163	-2.04474e-163	-1.21321e-162	4.54578e-164	3.59616e-163	-4.25704e-163	-1.09099e-162	9.56707e-163	3.29302e-163	-1.66774e-163	-1.74985e-163	0
-3.2417e-163	-1.25709e-163	-3.63847e-163	-1.29409e-163	-4.18028e-163	2.19635e-164	-7.5208e-163	8.60554e-163	1.20182e-163	-3.58445e-164	2.60652e-163	9.16747e-164	1.67044e-163	7.59783e-163	4.74577e-163	-7.35194e-163	-3.19921e-163	1.30765e-162	3.512e-163	1.92106e-163	-2.04474e-163	-1.21321e-162	4.54578e-164	3.59616e-163	-4.25704e-163	-1.09099e-162	9.56707e-163	3.29302e-163	-1.66774e-163	-1.74985e-163	0
-3.2417e-163	-1.25709e-163	-3.63847e-163	-1.29409e-163	-4.18028e-163	2.19635e-164	-7.5208e-163	8.60554e-163	1.20182e-163	-3.58445e-164	2.60652e-163	9.16747e-164	1.67044e-163	7.59783e-163	4.74577e-163	-7.35194e-163	-3.19921e-163	1.30765e-162	3.512e-163	1.92106e-163	-2.04474e-163	-1.21321e-162	4.54578e-164	3.59616e-163	-4.25704e-163	-1.09099e-162	9.56707e-163	3.29302e-163	-1.66774e-163	-1.74985e-163	0
-3.2417e-163	-1.25709e-163	-3.63847e-163	-1.29409e-163	-4.18028e-163	2.19635e-164	-7.5208e-163	8.60554e-163	1.20182e-163	-3.58445e-164	2.60652e-163	9.16747e-164	1.67044e-163	7.59783e-163	4.74577e-163	-7.35194e-163	-3.19921e-163	1.30765e-162	3.512e-163	1.92106e-163	-2.04474e-163	-1.21321e-162	4.54578e-164	3.59616e-163	-4.25704e-163	-1.09099e-162	9.56707e-163	3.29302e-163	-1.66774e-163	-1.74985e-163	0
-3.2417e-163	-1.25709e-163	-3.63847e-163	-1.29409e-163	-4.18028e-163	2.19635e-164	-7.5208e-163	8.60554e-163	1.20182e-163	-3.58445e-164	2.60652e-163	9.16747e-164	1.67044e-163	7.59783e-163	4.74577e-163	-7.35194e-163	-3.19921e-163	1.30765e-162	3.512e-163	1.92106e-163	-2.04474e-163	-1.21321e-162	4.54578e-164	3.59616e-163	-4.25704e-163	-1.09099e-162	9.56707e-163	3.29302e-163	-1.66774e-163	-1.74985e-163	0
-3.2417e-163	-1.25709e-163	-3.63847e-163	-1.29409e-163	-4.18028e-163	2.19635e-164	-7.5208e-163	8.60554e-163	1.20182e-163	-3.58445e-164	2.60652e-163	9.16747e-164	1.67044e-163	7.59783e-163	4.74577e-163	-7.35194e-163	-3.19921e-163	1.30765e-162	3.512e-163	1.92106e-163	-2.04474e-163	-1.21321e-162	4.54578e-164	3.59616e-163	-4.25704e-163	-1.09099e-162	9.56707e-163	3.29302e-163	-1.66774e-163	-1.74985e-163	0
-3.2417e-163	-1.25709e-163	-3.63847e-163	-1.29409e-163	-4.18028e-163	2.19635e-164	-7.5208e-163	8.60554e-163	1.20182e-163	-3.58445e-164	2.60652e-163	9.16747e-164	1.67044e-163	7.59783e-163	4.74577e-163	-7.35194e-163	-3.19921e-163	1.30765e-162	3.512e-163	1.92106e-163	-2.04474e-163	-1.21321e-162	4.54578e-164	3.59616e-163	-4.25704e-163	-1.09099e-162	9.56707e-163	3.29302e-163	-1.66774e-163	-1.74985e-163	0
-3.2417e-163	-1.25709e-163	-3.63847e-163	-1.29409e-163	-4.18028e-163	2.19635e-164	-7.5208e-163	8.60554e-163	1.20182e-163	-3.58445e-164	2.60652e-163	9.16747e-164	1.67044e-163	7.59783e-163	4.74577e-163	-7.35194e-163	-3.19921e-163	1.30765e-162	3.512e-163	1.92106e-163	-2.04474e-163	-1.21321e-162	4.54578e-164	3.59616e-163	-4.25704e-163	-1.09099e-162	9.56707e-163	3.29302e-163	-1.66774e-163	-1.74985e-163	0
-3.2417e-163	-1.25709e-163	-3.63847e-163	-1.29409e-163	-4.18028e-163	2.19635e-164	-7.5208e-163	8.60554e-163	1.20182e-163	-3.58445e-164	2.60652e-163	9.16747e-164	1.67044e-163	7.59783e-163	4.74577e-163	-7.35194e-163	-3.19921e-163	1.30765e-162	3.512e-163	1.92106e-163	-2.04474e-163	-1.21321e-162	4.54578e-164	3.59616e-163	-4.25704e-163	-1.09099e-162	9.56707e-163	3.29302e-163	-1.66774e-163	-1.74985e-163	0
-3.2417e-163	-1.25709e-163	-3.63847e-163	-1.29409e-163	-4.18028e-163	2.19635e-164	-7.5208e-163	8.60554e-163	1.20182e-163	-3.58445e-164	2.60652e-163	9.16747e-164	1.67044e-163	7.59783e-163	4.74577e-163	-7.35194e-163	-3.19921e-163	1.30765e-162	3.512e-163	1.92106e-163	-2.04474e-163	-1.21321e-162	4.54578e-164	3.59616e-163	-4.25704e-163	-1.09099e-162	9.56707e-163	3.29302e-163	-1.66774e-163	-1.74985e-163	0
-3.2417e-163	-1.25709e-163	-3.63847e-163	-1.29409e-163	-4.18028e-163	2.19635e-164	-7.5208e-163	8.60554e-163	1.20182e-163	-3.58445e-164	2.60652e-163	9.16747e-164	1.67044e-163	7.59783e-163	4.74577e-163	-7.35194e-163	-3.19921e-163	1.30765e-162	3.512e-163	1.92106e-163	-2.04474e-163	-1.21321e-162	4.54578e-164	3.59616e-163	-4.25704e-163	-1.09099e-162	9.56707e-163	3.29302e-163	-1.66774e-163	-1.74985e-163	0
-3.2417e-163	-1.25709e-163	-3.63847e-163	-1.29409e-163	-4.18028e-163	2.19635e-164	-7.5208e-163	8.60554e-163	1.20182e-163	-3.58445e-164	2.60652e-163	9.16747e-164	1.67044e-163	7.59783e-163	4.74577e-163	-7.35194e-163	-3.19921e-163	1.30765e-162	3.512e-163	1.92106e-163	-2.04474e-163	-1.21321e-162	4.54578e-164	3.59616e-163	-4.25704e-163	-1.09099e-162	9.56707e-163	3.29302e-163	-1.66774e-163	-1.74985e-163	0
-3.2417e-163	-1.25709e-163	-3.63847e-163	-1.29409e-163	-4.18028e-163	2.19635e-164	-7.5208e-163	8.60554e-163	1.20182e-163	-3.58445e-164	2.60652e-163	9.16747e-164	1.67044e-163	7.59783e-163	4.74577e-163	-7.35194e-163	-3.19921e-163	1.30765e-162	3.512e-163	1.92106e-163	-2.04474e-163	-1.21321e-162	4.54578e-164	3.59616e-163	-4.25704e-163	-1.09099e-162	9.56707e-163	3.29302e-163	-1.66774e-163	-1.74985e-163	0
-3.2417e-163	-1.25709e-163	-3.63847e-163	-1.29409e-163	-4.18028e-163	2.19635e-164	-7.5208e-163	8.60554e-163	1.20182e-163	-3.58445e-164	2.60652e-163	9.16747e-164	1.67044e-163	7.59783e-163	4.74577e-163	-7.35194e-163	-3.19921e-163	1.30765e-162	3.512e-163	1.92106e-163	-2.04474e-163	-1.21321e-162	4.54578e-164	3.59616e-163	-4.25704e-163	-1.09099e-162	9.56707e-163	3.29302e-163	-1.66774e-163	-1.74985e-163	0
-3.2417e-163	-1.25709e-163	-3.63847e-163	-1.29409e-163	-4.18028e-163	2.19635e-164	-7.5208e-163	8.60554e-163	1.20182e-163	-3.58445e-164	2.60652e-163	9.16747e-164	1.67044e-163	7.59783e-163	4.74577e-163	-7.35194e-163	-3.19921e-163	1.30765e-162	3.512e-163	1.92106e-163	-2.04474e-163	-1.21321e-162	4.54578e-164	3.59616e-163	-4.25704e-163	-1.09099e-162	9.56707e-163	3.29302e-163	-1.66774e-163	-1.74985e-163	0
-3.2417e-163	-1.25709e-163	-3.63847e-163	-1.29409e-163	-4.18028e-163	2.19635e-164	-7.5208e-163	8.60554e-163	1.20182e-163	-3.58445e-164	2.60652e-163	9.16747e-164	1.67044e-163	7.59783e-163	4.74577e-163	-7.35194e-163	-3.19921e-163	1.30765e-162	3.512e-163	1.92106e-163	-2.04474e-163	-1.21321e-162	4.54578e-164	3.59616e-163	-4.25704e-163	-1.09099e-162	9.56707e-163	3.29302e-163	-1.66774e-163	-1.74985e-163	0
-3.2417e-163	-1.25709e-163	-3.63847e-163	-1.29409e-163	-4.18028e-163	2.19635e-164	-7.5208e-163	8.60554e-163	1.20182e-163	-3.58445e-164	2.60652e-163	9.16747e-164	1.67044e-163	7.59783e-163	4.74577e-163	-7.35194e-163	-3.19921e-163	1.30765e-162	3.512e-163	1.92106e-163	-2.04474e-163	-1.21321e-162	4.54578e-164	3.59616e-163	-4.25704e-163	-1.09099e-162	9.56707e-163	3.29302e-163	-1.66774e-163	-1.74985e-163	0
-3.2417e-163	-1.25709e-163	-3.63847e-163	-1.29409e-163	-4.18028e-163	2.19635e-164	-7.5208e-163	8.60554e-163	1.20182e-163	-3.58445e-164	2.60652e-163	9.16747e-164	1.67044e-163	7.59783e-163	4.74577e-163	-7.35194e-163	-3.19921e-163	1.30765e-162	3.512e-163	1.92106e-163	-2.04474e-163	-1.21321e-162	4.54578e-164	3.59616e-163	-4.25704e-163	-1.09099e-162	9.56707e-163	3.29302e-163	-1.66774e-163	-1.74985e-163	0
-3.2417e-163	-1.25709e-163	-3.63847e-163	-1.29409e-163	-4.18028e-163	2.19635e-164	-7.5208e-163	8.60554e-163	1.20182e-163	-3.58445e-164	2.60652e-163	9.16747e-164	1.67044e-163	7.59783e-163	4.74577e-163	-7.35194e-163	-3.19921e-163	1.30765e-162	3.512e-163	1.92106e-163	-2.04474e-163	-1.21321e-162	4.54578e-164	3.59616e-163	-4.25704e-163	-1.09099e-162	9.56707e-163	3.29302e-163	-1.66774e-163	-1.74985e-163	0
-3.2417e-163	-1.25709e-163	-3.63847e-163	-1.29409e-163	-4.18028e-163	2.19635e-164	-7.5208e-163	8.60554e-163	1.20182e-163	-3.58445e-164	2.60652e-163	9.16747e-164	1.67044e-163	7.59783e-163	4.74577e-163	-7.35194e-163	-3.19921e-163	1.30765e-162	3.512e-163	1.92106e-163	-2.04474e-163	-1.21321e-162	4.54578e-164	3.59616e-163	-4.25704e-163	-1.09099e-162	9.56707e-163	3.29302e-163	-1.66774e-163	-1.74985e-163	0
-3.2417e-163	-1.25709e-163	-3.63847e-163	-1.29409e-163	-4.18028e-163	2.19635e-164	-7.5208e-163	8.60554e-163	1.20182e-163	-3.58445e-164	2.60652e-163	9.16747e-164	1.67044e-163	7.59783e-163	4.74577e-163	-7.35194e-163	-3.19921e-163	1.30765e-162	3.512e-163	1.92106e-163	-2.04474e-163	-1.21321e-162	4.54578e-164	3.59616e-163	-4.25704e-163	-1.09099e-162	9.56707e-163	3.29302e-163	-1.66774e-163	-1.74985e-163	0
-3.2417e-163	-1.25709e-163	-3.63847e-163	-1.29409e-163	-4.18028e-163	2.19635e-164	-7.5208e-163	8.60554e-163	1.20182e-163	-3.58445e-164	2.60652e-163	9.16747e-164	1.67044e-163	7.59783e-163	4.74577e-163	-7.35194e-163	-3.19921e-163	1.30765e-162	3.512e-163	1.92106e-163	-2.04474e-163	-1.21321e-162	4.54578e-164	3.59616e-163	-4.25704e-163	-1.09099e-162	9.56707e-163	3.29302e-163	-1.66774e-163	-1.74985e-163	0
-3.2417e-163	-1.25709e-163	-3.63847e-163	-1.29409e-163	-4.18028e-163	2.19635e-164	-7.5208e-163	8.60554e-163	1.20182e-163	-3.58445e-164	2.60652e-163	9.16747e-164	1.67044e-163	7.59783e-163	4.74577e-163	-7.35194e-163	-3.19921e-163	1.30765e-162	3.512e-163	1.92106e-163	-2.04474e-163	-1.21321e-162	4.54578e-164	3.59616e-163	-4.25704e-163	-1.09099e-162	9.56707e-163	3.29302e-163	-1.66774e-163	-1.74985e-163	0
-3.2417e-163	-1.25709e-163	-3.63847e-163	-1.29409e-163	-4.18028e-163	2.19635e-164	-7.5208e-163	8.60554e-163	1.20182e-163	-3.58445e-164	2.60652e-163	9.16747e-164	1.67044e-163	7.59783e-163	4.74577e-163	-7.35194e-163	-3.19921e-163	1.30765e-162	3.512e-163	1.92106e-163	-2.04474e-163	-1.21321e-162	4.54578e-164	3.59616e-163	-4.25704e-163	-1.09099e-162	9.56707e-163	3.29302e-163	-1.66774e-163	-1.74985e-163	0
-3.2417e-163	-1.25709e-163	-3.63847e-163	-1.29409e-163	-4.18028e-163	2.19635e-164	-7.5208e-163	8.60554e-163	1.20182e-163	-3.58445e-164	2.60652e-163	9.16747e-164	1.67044e-163	7.59783e-163	4.74577e-163	-7.35194e-163	-3.19921e-163	1.30765e-162	3.512e-163	1.92106e-163	-2.04474e-163	-1.21321e-162	4.54578e-164	3.59616e-163	-4.25704e-163	-1.09099e-162	9.56707e-163	3.29302e-163	-1.66774e-163	-1.74985e-163	0
-3.2417e-163	-1.25709e-163	-3.63847e-163	-1.29409e-163	-4.18028e-163	2.19635e-164	-7.5208e-163	8.60554e-163	1.20182e-163	-3.58445e-164	2.60652e-163	9.16747e-164	1.67044e-163	7.59783e-163	4.74577e-163	-7.35194e-163	-3.19921e-163	1.30765e-162	3.512e-163	1.92106e-163	-2.04474e-163	-1.21321e-162	4.54578e-164	3.59616e-163	-4.25704e-163	-1.09099e-162	9.56707e-163	3.29302e-163	-1.66774e-163	-1.74985e-163	0
-3.2417e-163	-1.25709e-163	-3.63847e-163	-1.29409e-163	-4.18028e-163	2.19635e-164	-7.5208e-163	8.60554e-163	1.20182e-163	-3.58445e-164	2.60652e-163	9.16747e-164	1.67044e-163	7.59783e-163	4.74577e-163	-7.35194e-163	-3.19921e-163	1.30765e-162	3.512e-163	1.92106e-163	-2.04474e-163	-1.21321e-162	4.54578e-164	3.59616e-163	-4.25704e-163	-1.09099e-162	9.56707e-163	3.29302e-163	-1.66774e-163	-1.74985e-163	0
-3.2417e-163	-1.25709e-163	-3.63847e-163	-1.29409e-163	-4.18028e-163	2.19635e-164	-7.5208e-163	8.60554e-163	1.20182e-163	-3.58445e-164	2.60652e-163	9.16747e-164	1.67044e-163	7.59783e-163	4.74577e-163	-7.35194e-163	-3.19921e-163	1.30765e-162	3.512e-163	1.92106e-163	-2.04474e-163	-1.21321e-162	4.54578e-164	3.59616e-163	-4.25704e-163	-1.09099e-162	9.56707e-163	3.29302e-163	-1.66774e-163	-1.74985e-163	0
-3.2417e-163	-1.25709e-163	-3.63847e-163	-1.29409e-163	-4.18028e-163	2.19635e-164	-7.5208e-163	8.60554e-163	1.20182e-163	-3.58445e-164	2.60652e-163	9.16747e-164	1.67044e-163	7.59783e-163	4.74577e-163	-7.35194e-163	-3.19921e-163	1.30765e-162	3.512e-163	1.92106e-163	-2.04474e-163	-1.21321e-162	4.54578e-164	3.59616e-163	-4.25704e-163	-1.09099e-162	9.56707e-163	3.29302e-163	-1.66774e-163	-1.74985e-163	0
-3.2417e-163	-1.25709e-163	-3.63847e-163	-1.29409e-163	-4.18028e-163	2.19635e-164	-7.5208e-163	8.60554e-163	1.20182e-163	-3.58445e-164	2.60652e-163	9.16747e-164	1.67044e-163	7.59783e-163	4.74577e-163	-7.35194e-163	-3.19921e-163	1.30765e-162	3.512e-163	1.92106e-163	-2.04474e-163	-1.21321e-162	4.54578e-164	3.59616e-163	-4.25704e-163	-1.09099e-162	9.56707e-163	3.29302e-163	-1.66774e-163	-1.74985e-163	0
-3.2417e-163	-1.25709e-163	-3.63847e-163	-1.29409e-163	-4.18028e-163	2.19635e-164	-7.5208e-163	8.60554e-163	1.20182e-163	-3.58445e-164	2.60652e-163	9.16747e-164	1.67044e-163	7.59783e-163	4.74577e-163	-7.35194e-163	-3.19921e-163	1.30765e-162	3.512e-163	1.92106e-163	-2.04474e-163	-1.21321e-162	4.54578e-164	3.59616e-163	-4.25704e-163	-1.09099e-162	9.56707e-163	3.29302e-163	-1.66774e-163	-1.74985e-163	0
-3.2417e-163	-1.25709e-163	-3.63847e-163	-1.29409e-163	-4.18028e-163	2.19635e-164	-7.5208e-163	8.60554e-163	1.20182e-163	-3.58445e-164	2.60652e-163	9.16747e-164	1.67044e-163	7.59783e-163	4.74577e-163	-7.35194e-163	-3.19921e-163	1.30765e-162	3.512e-163	1.92106e-163	-2.04474e-163	-1.21321e-162	4.54578e-164	3.59616e-163	-4.25704e-163	-1.09099e-162	9.56707e-163	3.29302e-163	-1.66774e-163	-1.74985e-163	0
-3.2417e-163	-1.25709e-163	-3.63847e-163	-1.29409e-163	-4.18028e-163	2.19635e-164	-7.5208e-163	8.60554e-163	1.20182e-163	-3.58445e-164	2.60652e-163	9.16747e-164	1.67044e-163	7.59783e-163	4.74577e-163	-7.35194e-163	-3.19921e-163	1.30765e-162	3.512e-163	1.92106e-163	-2.04474e-163	-1.21321e-162	4.54578e-164	3.59616e-163	-4.25704e-163	-1.09099e-162	9.56707e-163	3.29302e-163	-1.66774e-163	-1.74985e-163	0
-3.2417e-163	-1.25709e-163	-3.63847e-163	-1.29409e-163	-4.18028e-163	2.19635e-164	-7.5208e-163	8.60554e-163	1.20182e-163	-3.58445e-164	2.60652e-163	9.16747e-164	1.67044e-163	7.59783e-163	4.74577e-163	-7.35194e-163	-3.19921e-163	1.30765e-162	3.512e-163	1.92106e-163	-2.04474e-163	-1.21321e-162	4.54578e-164	3.59616e-163	-4.25704e-163	-1.09099e-162	9.56707e-163	3.29302e-163	-1.66774e-163	-1.74985e-163	0
-3.2417e-163	-1.25709e-163	-3.63847e-163	-1.29409e-163	-4.18028e-163	2.19635e-164	-7.5208e-163	8.60554e-163	1.20182e-163	-3.58445e-164	2.60652e-163	9.16747e-164	1.67044e-163	7.59783e-163	4.74577e-163	-7.35194e-163	-3.19921e-163	1.30765e-162	3.512e-163	1.92106e-163	-2.04474e-163	-1.21321e-162	4.54578e-164	3.59616e-163	-4.25704e-163	-1.09099e-162	9.56707e-163	3.29302e-163	-1.66774e-163	-1.74985e-163	0
-3.2417e-163	-1.25709e-163	-3.63847e-163	-1.29409e-163	-4.18028e-163	2.19635e-164	-7.5208e-163	8.60554e-163	1.20182e-163	-3.58445e-164	2.60652e-163	9.16747e-164	1.67044e-163	7.59783e-163	4.74577e-163	-7.35194e-163	-3.19921e-163	1.30765e-162	3.512e-163	1.92106e-163	-2.04474e-163	-1.21321e-162	4.54578e-164	3.59616e-163	-4.25704e-163	-1.09099e-162	9.56707e-163	3.29302e-163	-1.66774e-163	-1.74985e-163	0
-3.2417e-163	-1.25709e-163	-3.63847e-163	-1.29409e-163	-4.18028e-163	2.19635e-164	-7.5208e-163	8.60554e-163	1.20182e-163	-3.58445e-164	2.60652e-163	9.16747e-164	1.67044e-163	7.59783e-163	4.74577e-163	-7.35194e-163	-3.19921e-163	1.30765e-162	3.512e-163	1.92106e-163	-2.04474e-163	-1.21321e-162	4.54578e-164	3.59616e-163	-4.25704e-163	-1.09099e-162	9.56707e-163	3.29302e-163	-1.66774e-163	-1.74985e-163	0
-3.2417e-163	-1.25709e-163	-3.63847e-163	-1.29409e-163	-4.18028e-163	2.19635e-164	-7.5208e-163	8.60554e-163	1.20182e-163	-3.58445e-164	2.60652e-163	9.16747e-164	1.67044e-163	7.59783e-163	4.74577e-163	-7.35194e-163	-3.19921e-163	1.30765e-162	3.512e-163	1.92106e-163	-2.04474e-163	-1.21321e-162	4.54578e-164	3.59616e-163	-4.25704e-163	-1.09099e-162	9.56707e-163	3.29302e-163	-1.66774e-163	-1.74985e-163	0
-3.2417e-163	-1.25709e-163	-3.63847e-163	-1.29409e-163	-4.18028e-163	2.19635e-164	-7.5208e-163	8.60554e-163	1.20182e-163	-3.58445e-164	2.60652e-163	9.16747e-164	1.67044e-163	7.59783e-163	4.74577e-163	-7.35194e-163	-3.19921e-163	1.30765e-162	3.512e-163	1.92106e-163	-2.04474e-163	-1.21321e-162	4.54578e-164	3.59616e-163	-4.25704e-163	-1.09099e-162	9.56707e-163	3.29302e-163	-1.66774e-163	-1.74985e-163	0
-3.2417e-163	-1.25709e-163	-3.63847e-163	-1.29409e-163	-4.18028e-163	2.19635e-164	-7.5208e-163	8.60554e-163	1.20182e-163	-3.58445e-164	2.60652e-163	9.16747e-164	1.67044e-163	7.59783e-163	4.74577e-163	-7.35194e-163	-3.19921e-163	1.30765e-162	3.512e-163	1.92106e-163	-2.04474e-163	-1.21321e-162	4.54578e-164	3.59616e-163	-4.25704e-163	-1.09099e-162	9.56707e-163	3.29302e-163	-1.66774e-163	-1.74985e-163	0
-3.2417e-163	-1.25709e-163	-3.63847e-163	-1.29409e-163	-4.18028e-163	2.19635e-164	-7.5208e-163	8.60554e-163	1.20182e-163	-3.58445e-164	2.60652e-163	9.16747e-164	1.67044e-163	7.59783e-163	4.74577e-163	-7.35194e-163	-3.19921e-163	1.30765e-162	3.512e-163	1.92106e-163	-2.04474e-163	-1.21321e-162	4.54578e-164	3.59616e-163	-4.25704e-163	-1.09099e-162	9.56707e-163	3.29302e-163	-1.66774e-163	-1.74985e-163	0
-3.2417e-163	-1.25709e-163	-3.63847e-163	-1.29409e-163	-4.18028e-163	2.19635e-164	-7.5208e-163	8.60554e-163	1.20182e-163	-3.58445e-164	2.60652e-163	9.16747e-164	1.67044e-163	7.59783e-163	4.74577e-163	-7.35194e-163	-3.19921e-163	1.30765e-162	3.512e-163	1.92106e-163	-2.04474e-163	-1.21321e-162	4.54578e-164	3.59616e-163	-4.25704e-163	-1.09099e-162	9.56707e-163	3.29302e-163	-1.66774e-163	-1.74985e-163	0
-3.2417e-163	-1.25709e-163	-3.63847e-163	-1.29409e-163	-4.18028e-163	2.19635e-164	-7.5208e-163	8.60554e-163	1.20182e-163	-3.58445e-164	2.60652e-163	9.16747e-164	1.67044e-163	7.59783e-163	4.74577e-163	-7.35194e-163	-3.19921e-163	1.30765e-162	3.512e-163	1.92106e-163	-2.04474e-163	-1.21321e-162	4.54578e-164	3.59616e-163	-4.25704e-163	-1.09099e-162	9.56707e-163	3.29302e-163	-1.66774e-163	-1.74985e-163	0
-3.2417e-163	-1.25709e-163	-3.63847e-163	-1.29409e-163	-4.18028e-163	2.19635e-164	-7.5208e-163	8.60554e-163	1.20182e-163	-3.58445e-164	2.60652e-163	9.16747e-164	1.67044e-163	7.59783e-163	4.74577e-163	-7.35194e-163	-3.19921e-163	1.30765e-162	3.512e-163	1.92106e-163	-2.04474e-163	-1.21321e-162	4.54578e-164	3.59616e-163	-4.25704e-163	-1.09099e-162	9.56707e-163	3.29302e-163	-1.66774e-163	-1.74985e-163	0
-3.2417e-163	-1.25709e-163	-3.63847e-163	-1.29409e-163	-4.18028e-163	2.19635e-164	-7.5208e-163	8.60554e-163	1.20182e-163	-3.58445e-164	2.60652e-163	9.16747e-164	1.67044e-163	7.59783e-163	4.74577e-163	-7.35194e-163	-3.19921e-163	1.30765e-162	3.512e-163	1.92106e-163	-2.04474e-163	-1.21321e-162	4.54578e-164	3.59616e-163	-4.25704e-163	-1.09099e-162	9.56707e-163	3.29302e-163	-1.66774e-163	-1.74985e-163	0
-3.2417e-163	-1.25709e-163	-3.63847e-163	-1.29409e-163	-4.18028e-163	2.19635e-164	-7.5208e-163	8.60554e-163	1.20182e-163	-3.58445e-164	2.60652e-163	9.16747e-164	1.67044e-163	7.59783e-163	4.74577e-163	-7.35194e-163	-3.19921e-163	1.30765e-162	3.512e-163	1.92106e-163	-2.04474e-163	-1.21321e-162	4.54578e-164	3.59616e-163	-4.25704e-163	-1.09099e-162	9.56707e-163	3.29302e-163	-1.66774e-163	-1.74985e-163	0
-3.2417e-163	-1.25709e-163	-3.63847e-163	-1.29409e-163	-4.18028e-163	2.19635e-164	-7.5208e-163	8.60554e-163	1.20182e-163	-3.58445e-164	2.60652e-163	9.16747e-164	1.67044e-163	7.59783e-163	4.74577e-163	-7.35194e-163	-3.19921e-163	1.30765e-162	3.512e-163	1.92106e-163	-2.04474e-163	-1.21321e-162	4.54578e-164	3.59616e-163	-4.25704e-163	-1.09099e-162	9.56707e-163	3.29302e-163	-1.66774e-163	-1.74985e-163	0
-3.2417e-163	-1.25709e-163	-3.63847e-163	-1.29409e-163	-4.18028e-163	2.19635e-164	-7.5208e-163	8.60554e-163	1.20182e-163	-3.58445e-164	2.60652e-163	9.16747e-164	1.67044e-163	7.59783e-163	4.74577e-163	-7.35194e-163	-3.19921e-163	1.30765e-162	3.512e-163	1.92106e-163	-2.04474e-163	-1.21321e-162	4.54578e-164	3.59616e-163	-4.25704e-163	-1.09099e-162	9.56707e-163	3.29302e-163	-1.66774e-163	-1.74985e-163	0
-3.2417e-163	-1.25709e-163	-3.63847e-163	-1.29409e-163	-4.18028e-163	2.19635e-164	-7.5208e-163	8.60554e-163	1.20182e-163	-3.58445e-164	2.60652e-163	9.16747e-164	1.67044e-163	7.59783e-163	4.74577e-163	-7.35194e-163	-3.19921e-163	1.30765e-162	3.512e-163	1.92106e-163	-2.04474e-163	-1.21321e-162	4.54578e-164	3.59616e-163	-4.25704e-163	-1.09099e-162	9.56707e-163	3.29302e-163	-1.66774e-163	-1.74985e-163	0
-3.2417e-163	-1.25709e-163	-3.63847e-163	-1.29409e-163	-4.18028e-163	2.19635e-164	-7.5208e-163	8.60554e-163	1.20182e-163	-3.58445e-164	2.60652e-163	9.16747e-164	1.67044e-163	7.59783e-163	4.74577e-163	-7.35194e-163	-3.19921e-163	1.30765e-162	3.512e-163	1.92106e-163	-2.04474e-163	-1.21321e-162	4.54578e-164	3.59616e-163	-4.25704e-163	-1.09099e-162	9.56707e-163	3.29302e-163	-1.66774e-163	-1.74985e-163	0
-3.2417e-163	-1.25709e-163	-3.63847e-163	-1.29409e-163	-4.18028e-163	2.19635e-164	-7.5208e-163	8.60554e-163	1.20182e-163	-3.58445e-164	2.60652e-163	9.16747e-164	1.67044e-163	7.59783e-163	4.74577e-163	-7.35194e-163	-3.19921e-163	1.30765e-162	3.512e-163	1.92106e-163	-2.04474e-163	-1.21321e-162	4.54578e-164	3.59616e-163	-4.25704e-163	-1.09099e-162	9.56707e-163	3.29302e-163	-1.66774e-163	-1.74985e-163	0
-3.2417e-163	-1.25709e-163	-3.63847e-163	-1.29409e-163	-4.18028e-163	2.19635e-164	-7.5208e-163	8.60554e-163	1.20182e-163	-3.58445e-164	2.60652e-163	9.16747e-164	1.67044e-163	7.59783e-163	4.74577e-163	-7.35194e-163	-3.19921e-163	1.30765e-162	3.512e-163	1.92106e-163	-2.04474e-163	-1.21321e-162	4.54578e-164	3.59616e-163	-4.25704e-163	-1.09099e-162	9.56707e-163	3.29302e-163	-1.66774e-163	-1.74985e-163	0
-3.2417e-163	-1.25709e-163	-3.63847e-163	-1.29409e-163	-4.18028e-163	2.19635e-164	-7.5208e-163	8.60554e-163	1.20182e-163	-3.58445e-164	2.60652e-163	9.16747e-164	1.67044e-163	7.59783e-163	4.74577e-163	-7.35194e-163	-3.19921e-163	1.30765e-162	3.512e-163	1.92106e-163	-2.04474e-163	-1.21321e-162	4.54578e-164	3.59616e-163	-4.25704e-163	-1.09099e-162	9.56707e-163	3.29302e-163	-1.66774e-163	-1.74985e-163	0
-3.2417e-163	-1.25709e-163	-3.63847e-163	-1.29409e-163	-4.18028e-163	2.19635e-164	-7.5208e-163	8.60554e-163	1.20182e-163	-3.58445e-164	2.60652e-163	9.16747e-164	1.67044e-163	7.59783e-163	4.74577e-163	-7.35194e-163	-3.19921e-163	1.30765e-162	3.512e-163	1.92106e-163	-2.04474e-163	-1.21321e-162	4.54578e-164	3.59616e-163	-4.25704e-163	-1.09099e-162	9.56707e-163	3.29302e-163	-1.66774e-163	-1.74985e-163	0
-3.2417e-163	-1.25709e-163	-3.63847e-163	-1.29409e-163	-4.18028e-163	2.19635e-164	-7.5208e-163	8.60554e-163	1.20182e-163	-3.58445e-164	2.60652e-163	9.16747e-164	1.67044e-163	7.59783e-163	4.74577e-163	-7.35194e-163	-3.19921e-163	1.30765e-162	3.512e-163	1.92106e-163	-2.04474e-163	-1.21321e-162	4.54578e-164	3.59616e-163	-4.25704e-163	-1.09099e-162	9.56707e-163	3.29302e-163	-1.66774e-163	-1.74985e-163	0
-3.2417e-163	-1.25709e-163	-3.63847e-163	-1.29409e-163	-4.18028e-163	2.19635e-164	-7.5208e-163	8.60554e-163	1.20182e-163	-3.58445e-164	2.60652e-163	9.16747e-164	1.67044e-163	7.59783e-163	4.74577e-163	-7.35194e-163	-3.19921e-163	1.30765e-162	3.512e-163	1.92106e-163	-2.04474e-163	-1.21321e-162	4.54578e-164	3.59616e-163	-4.25704e-163	-1.09099e-162	9.56707e-163	3.29302e-163	-1.66774e-163	-1.74985e-163	0
-3.2417e-163	-1.25709e-163	-3.63847e-163	-1.29409e-163	-4.18028e-163	2.19635e-164	-7.5208e-163	8.60554e-163	1.20182e-163	-3.58445e-164	2.60652e-163	9.16747e-164	1.67044e-163	7.59783e-163	4.74577e-163	-7.35194e-163	-3.19921e-163	1.30765e-162	3.512e-163	1.92106e-163	-2.04474e-163	-1.21321e-162	4.54578e-164	3.59616e-163	-4.25704e-163	-1.09099e-162	9.56707e-163	3.29302e-163	-1.66774e-163	-1.74985e-163	0
-3.2417e-163	-1.25709e-163	-3.63847e-163	-1.29409e-163	-4.18028e-163	2.19635e-164	-7.5208e-163	8.60554e-163	1.20182e-163	-3.58445e-164	2.60652e-163	9.16747e-164	1.67044e-163	7.59783e-163	4.74577e-163	-7.35194e-163	-3.19921e-163	1.30765e-162	3.512e-163	1.92106e-163	-2.04474e-163	-1.21321e-162	4.54578e-164	3.59616e-163	-4.25704e-163	-1.09099e-162	9.56707e-163	3.29302e-163	-1.66774e-163	-1.74985e-163	0
-3.2417e-163	-1.25709e-163	-3.63847e-163	-1.29409e-163	-4.18028e-163	2.19635e-164	-7.5208e-163	8.60554e-163	1.20182e-163	-3.58445e-164	2.60652e-163	9.16747e-164	1.67044e-163	7.59783e-163	4.74577e-163	-7.35194e-163	-3.19921e-163	1.30765e-162	3.512e-163	1.92106e-163	-2.04474e-163	-1.21321e-162	4.54578e-164	3.59616e-163	-4.25704e-163	-1.09099e-162	9.56707e-163	3.29302e-163	-1.66774e-163	-1.74985e-163	0
-3.2417e-163	-1.25709e-163	-3.63847e-163	-1.29409e-163	-4.18028e-163	2.19635e-164	-7.5208e-163	8.60554e-163	1.20182e-163	-3.58445e-164	2.60652e-163	9.16747e-164	1.67044e-163	7.59783e-163	4.74577e-163	-7.35194e-163	-3.19921e-163	1.30765e-162	3.512e-163	1.92106e-163	-2.04474e-163	-1.21321e-162	4.54578e-164	3.59616e-163	-4.25704e-163	-1.09099e-162	9.56707e-163	3.29302e-163	-1.66774e-163	-1.74985e-163	0
-3.2417e-163	-1.25709e-163	-3.63847e-163	-1.29409e-163	-4.18028e-163	2.19635e-164	-7.5208e-163	8.60554e-163	1.20182e-163	-3.58445e-164	2.60652e-163	9.16747e-164	1.67044e-163	7.59783e-163	4.74577e-163	-7.35194e-163	-3.19921e-163	1.30765e-162	3.512e-163	1.92106e-163	-2.04474e-163	-1.21321e-162	4.54578e-164	3.59616e-163	-4.25704e-163	-1.09099e-162	9.56707e-163	3.29302e-163	-1.66774e-163	-1.74985e-163	0
-3.2417e-163	-1.25709e-163	-3.63847e-163	-1.29409e-163	-4.18028e-163	2.19635e-164	-7.5208e-163	8.60554e-163	1.20182e-163	-3.58445e-164	2.60652e-163	9.16747e-164	1.67044e-163	7.59783e-163	4.74577e-163	-7.35194e-163	-3.19921e-163	1.30765e-162	3.512e-163	1.92106e-163	-2.04474e-163	-1.21321e-162	4.54578e-164	3.59616e-163	-4.25704e-163	-1.09099e-162	9.56707e-163	3.29302e-163	-1.66774e-163	-1.74985e-163	0
-3.2417e-163	-1.25709e-163	-3.63847e-163	-1.29409e-163	-4.18028e-163	2.19635e-164	-7.5208e-163	8.60554e-163	1.20182e-163	-3.58445e-164	2.60652e-163	9.16747e-164	1.67044e-163	7.59783e-163	4.74577e-163	-7.35194e-163	-3.19921e-163	1.30765e-162	3.512e-163	1.92106e-163	-2.04474e-163	-1.21321e-162	4.54578e-164	3.59616e-163	-4.25704e-163	-1.09099e-162	9.56707e-163	3.29302e-163	-1.66774e-163	-1.74985e-163	0
-3.2417e-163	-1.25709e-163	-3.63847e-163	-1.29409e-163	-4.18028e-163	2.19635e-164	-7.5208e-163	8.60554e-163	1.20182e-163	-3.58445e-164	2.60652e-163	9.16747e-164	1.67044e-163	7.59783e-163	4.74577e-163	-7.35194e-163	-3.19921e-163	1.30765e-162	3.512e-163	1.92106e-163	-2.04474e-163	-1.21321e-162	4.54578e-164	3.59616e-163	-4.25704e-163	-1.09099e-162	9.56707e-163	3.29302e-163	-1.66774e-163	-1.74985e-163	0
-3.2417e-163	-1.25709e-163	-3.63847e-163	-1.29409e-163	-4.18028e-163	2.19635e-164	-7.5208e-163	8.60554e-163	1.20182e-163	-3.58445e-164	2.60652e-163	9.16747e-164	1.67044e-163	7.59783e-163	4.74577e-163	-7.35194e-163	-3.19921e-163	1.30765e-162	3.512e-163	1.92106e-163	-2.04474e-163	-1.21321e-162	4.54578e-164	3.59616e-163	-4.25704e-163	-1.09099e-162	9.56707e-163	3.29302e-163	-1.66774e-163	-1.74985e-163	0
-3.2417e-163	-1.25709e-163	-3.63847e-163	-1.29409e-163	-4.18028e-163	2.19635e-164	-7.5208e-163	8.60554e-163	1.20182e-163	-3.58445e-164	2.60652e-163	9.16747e-164	1.67044e-163	7.59783e-163	4.74577e-163	-7.35194e-163	-3.19921e-163	1.30765e-162	3.512e-163	1.92106e-163	-2.04474e-163	-1.21321e-162	4.54578e-164	3.59616e-163	-4.25704e-163	-1.09099e-162	9.56707e-163	3.29302e-163	-1.66774e-163	-1.74985e-163	0
-3.2417e-163	-1.25709e-163	-3.63847e-163	-1.29409e-163	-4.18028e-163	2.19635e-164	-7.5208e-163	8.60554e-163	1.20182e-163	-3.58445e-164	2.60652e-163	9.16747e-164	1.67044e-163	7.59783e-163	4.74577e-163	-7.35194e-163	-3.19921e-163	1.30765e-162	3.512e-163	1.92106e-163	-2.04474e-163	-1.21321e-162	4.54578e-164	3.59616e-163	-4.25704e-163	-1.09099e-162	9.56707e-163	3.29302e-163	-1.66774e-163	-1.74985e-163	0
-3.2417e-163	-1.25709e-163	-3.63847e-163	-1.29409e-163	-4.18028e-163	2.19635e-164	-7.5208e-163	8.60554e-163	1.20182e-163	-3.58445e-164	2.60652e-163	9.16747e-164	1.67044e-163	7.59783e-163	4.74577e-163	-7.35194e-163	-3.19921e-163	1.30765e-162	3.512e-163	1.92106e-163	-2.04474e-163	-1.21321e-162	4.54578e-164	3.59616e-163	-4.25704e-163	-1.09099e-162	9.56707e-163	3.29302e-163	-1.66774e-163	-1.74985e-163	0
-3.2417e-163	-1.25709e-163	-3.63847e-163	-1.29409e-163	-4.18028e-163	2.19635e-164	-7.5208e-163	8.60554e-163	1.20182e-163	-3.58445e-164	2.60652e-163	9.16747e-164	1.67044e-163	7.59783e-163	4.74577e-163	-7.35194e-163	-3.19921e-163	1.30765e-162	3.512e-163	1.92106e-163	-2.04474e-163	-1.21321e-162	4.54578e-164	3.59616e-163	-4.25704e-163	-1.09099e-162	9.56707e-163	3.29302e-163	-1.66774e-163	-1.74985e-163	0
-3.2417e-163	-1.25709e-163	-3.63847e-163	-1.29409e-163	-4.18028e-163	2.19635e-164	-7.5208e-163	8.60554e-163	1.20182e-163	-3.58445e-164	2.60652e-163	9.16747e-164	1.67044e-163	7.59783e-163	4.74577e-163	-7.35194e-163	-3.19921e-163	1.30765e-162	3.512e-163	1.92106e-163	-2.04474e-163	-1.21321e-162	4.54578e-164	3.59616e-163	-4.25704e-163	-1.09099e-162	9.56707e-163	3.29302e-163	-1.66774e-163	-1.74985e-163	0
-3.2417e-163	-1.25709e-163	-3.63847e-163	-1.29409e-163	-4.18028e-163	2.19635e-164	-7.5208e-163	8.60554e-163	1.20182e-163	-3.58445e-164	2.60652e-163	9.16747e-164	1.67044e-163	7.59783e-163	4.74577e-163	-7.35194e-163	-3.19921e-163	1.30765e-162	3.512e-163	1.92106e-163	-2.04474e-163	-1.21321e-162	4.54578e-164	3.59616e-163	-4.25704e-163	-1.09099e-162	9.56707e-163	3.29302e-163	-1.66774e-163	-1.74985e-163	0
-3.2417e-163	-1.25709e-163	-3.63847e-163	-1.29409e-163	-4.18028e-163	2.19635e-164	-7.5208e-163	8.60554e-163	1.20182e-163	-3.58445e-164	2.60652e-163	9.16747e-164	1.67044e-163	7.59783e-163	4.74577e-163	-7.35194e-163	-3.19921e-163	1.30765e-162	3.512e-163	1.92106e-163	-2.04474e-163	-1.21321e-162	4.54578e-164	3.59616e-163	-4.25704e-163	-1.09099e-162	9.56707e-163	3.29302e-163	-1.66774e-163	-1.74985e-163	0
-3.2417e-163	-1.25709e-163	-3.63847e-163	-1.29409e-163	-4.18028e-163	2.19635e-164	-7.5208e-163	8.60554e-163	1.20182e-163	-3.58445e-164	2.60652e-163	9.16747e-164	1.67044e-163	7.59783e-163	4.74577e-163	-7.35194e-163	-3.19921e-163	1.30765e-162	3.512e-163	1.92106e-163	-2.04474e-163	-1.21321e-162	4.54578e-164	3.59616e-163	-4.25704e-163	-1.09099e-162	9.56707e-163	3.29302e-163	-1.66774e-163	-1.74985e-163	0
-3.2417e-163	-1.25709e-163	-3.63847e-163	-1.29409e-163	-4.18028e-163	2.19635e-164	-7.5208e-163	8.60554e-163	1.20182e-163	-3.58445e-164	2.60652e-163	9.16747e-164	1.67044e-163	7.59783e-163	4.74577e-163	-7.35194e-163	-3.19921e-163	1.30765e-162	3.512e-163	1.92106e-163	-2.04474e-163	-1.21321e-162	4.54578e-164	3.59616e-163	-4.25704e-163	-1.09099e-162	9.56707e-163	3.29302e-163	-1.66774e-163	-1.74985e-163	0
-3.2417e-163	-1.25709e-163	-3.63847e-163	-1.29409e-163	-4.18028e-163	2.19635e-164	-7.5208e-163	8.60554e-163	1.20182e-163	-3.58445e-164	2.60652e-163	9.16747e-164	1.67044e-163	7.59783e-163	4.74577e-163	-7.35194e-163	-3.19921e-163	1.30765e-162	3.512e-163	1.92106e-163	-2.04474e-163	-1.21321e-162	4.54578e-164	3.59616e-163	-4.25704e-163	-1.09099e-162	9.56707e-163	3.29302e-163	-1.66774e-163	-1.74985e-163	0
-3.2417e-163	-1.25709e-163	-3.63847e-163	-1.29409e-163	-4.18028e-163	2.19635e-164	-7.5208e-163	8.60554e-163	1.20182e-163	-3.58445e-164	2.60652e-163	9.16747e-164	1.67044e-163	7.59783e-163	4.74577e-163	-7.35194e-163	-3.19921e-163	1.30765e-162	3.512e-163	1.92106e-163	-2.04474e-163	-1.21321e-162	4.54578e-164	3.59616e-163	-4.25704e-163	-1.09099e-162	9.56707e-163	3.29302e-163	-1.66774e-163	-1.74985e-163	0
-3.2417e-163	-1.25709e-163	-3.63847e-163	-1.29409e-163	-4.18028e-163	2.19635e-164	-7.5208e-163	8.60554e-163	1.20182e-163	-3.58445e-164	2.60652e-163	9.16747e-164	1.67044e-163	7.59783e-163	4.74577e-163	-7.35194e-163	-3.19921e-163	1.30765e-162	3.512e-163	1.92106e-163	-2.04474e-163	-1.21321e-162	4.54578e-164	3.59616e-163	-4.25704e-163	-1.09099e-162	9.56707e-163	3.29302e-163	-1.66774e-163	-1.74985e-163	0
-3.2417e-163	-1.25709e-163	-3.63847e-163	-1.29409e-163	-4.18028e-163	2.19635e-164	-7.5208e-163	8.60554e-163	1.20182e-163	-3.58445e-164	2.60652e-163	9.16747e-164	1.67044e-163	7.59783e-163	4.74577e-163	-7.35194e-163	-3.19921e-163	1.30765e-162	3.512e-163	1.92106e-163	-2.04474e-163	-1.21321e-162	4.54578e-164	3.59616e-163	-4.25704e-163	-1.09099e-162	9.56707e-163	3.29302e-163	-1.66774e-163	-1.74985e-163	0
-3.2417e-163	-1.25709e-163	-3.63847e-163	-1.29409e-163	-4.18028e-163	2.19635e-164	-7.5208e-163	8.60554e-163	1.20182e-163	-3.58445e-164	2.60652e-163	9.16747e-164	1.67044e-163	7.59783e-163	4.74577e-163	-7.35194e-163	-3.19921e-163	1.30765e-162	3.512e-163	1.92106e-163	-2.04474e-163	-1.21321e-162	4.54578e-164	3.59616e-163	-4.25704e-163	-1.09099e-162	9.56707e-163	3.29302e-163	-1.66774e-163	-1.74985e-163	0
-3.2417e-163	-1.25709e-163	-3.63847e-163	-1.29409e-163	-4.18028e-163	2.19635e-164	-7.5208e-163	8.60554e-163	1.20182e-163	-3.58445e-164	2.60652e-163	9.16747e-164	1.67044e-163	7.59783e-163	4.74577e-163	-7.35194e-163	-3.19921e-163	1.30765e-162	3.512e-163	1.92106e-163	-2.04474e-163	-1.21321e-162	4.54578e-164	3.59616e-163	-4.25704e-163	-1.09099e-162	9.56707e-163	3.29302e-163	-1.66774e-163	-1.74985e-163	0
-3.2417e-163	-1.25709e-163	-3.63847e-163	-1.29409e-163	-4.18028e-163	2.19635e-164	-7.5208e-163	8.60554e-163	1.20182e-163	-3.58445e-164	2.60652e-163	9.16747e-164	1.67044e-163	7.59783e-163	4.74577e-163	-7.35194e-163	-3.19921e-163	1.30765e-162	3.512e-163	1.92106e-163	-2.04474e-163	-1.21321e-162	4.54578e-164	3.59616e-163	-4.25704e-163	-1.09099e-162	9.56707e-163	3.29302e-163	-1.66774e-163	-1.74985e-163	0
-3.2417e-163	-1.25709e-163	-3.63847e-163	-1.29409e-163	-4.18028e-163	2.19635e-164	-7.5208e-163	8.60554e-163	1.20182e-163	-3.58445e-164	2.60652e-163	9.16747e-164	1.67044e-163	7.59783e-163	4.74577e-163	-7.35194e-163	-3.19921e-163	1.30765e-162	3.512e-163	1.92106e-163	-2.04474e-163	-1.21321e-162	4.54578e-164	3.59616e-163	-4.25704e-163	-1.09099e-162	9.56707e-163	3.29302e-163	-1.66774e-163	-1.74985e-163	0
-3.2417e-163	-1.25709e-163	-3.63847e-163	-1.29409e-163	-4.18028e-163	2.19635e-164	-7.5208e-163	8.60554e-163	1.20182e-163	-3.58445e-164	2.60652e-163	9.16747e-164	1.67044e-163	7.59783e-163	4.74577e-163	-7.35194e-163	-3.19921e-163	1.30765e-162	3.512e-163	1.92106e-163	-2.04474e-163	-1.21321e-162	4.54578e-164	3.59616e-163	-4.25704e-163	-1.09099e-162	9.56707e-163	3.29302e-163	-1.66774e-163	-1.74985e-163	0
-3.2417e-163	-1.25709e-163	-3.63847e-163	-1.29409e-163	-4.18028e-163	2.19635e-164	-7.5208e-163	8.60554e-163	1.20182e-163	-3.58445e-164	2.60652e-163	9.16747e-164	1.67044e-163	7.59783e-163	4.74577e-163	-7.35194e-163	-3.19921e-163	1.30765e-162	3.512e-163	1.92106e-163	-2.04474e-163	-1.21321e-162	4.54578e-164	3.59616e-163	-4.25704e-163	-1.09099e-162	9.56707e-163	3.29302e-163	-1.66774e-163	-1.74985e-163	0
-3.2417e-163	-1.25709e-163	-3.63847e-163	-1.29409e-163	-4.18028e-163	2.19635e-164	-7.5208e-163	8.60554e-163	1.20182e-163	-3.58445e-164	2.60652e-163	9.16747e-164	1.67044e-163	7.59783e-163	4.74577e-163	-7.35194e-163	-3.19921e-163	1.30765e-162	3.512e-163	1.92106e-163	-2.04474e-163	-1.21321e-162	4.54578e-164	3.59616e-163	-4.25704e-163	-1.09099e-162	9.56707e-163	3.29302e-163	-1.66774e-163	-1.74985e-163	0
-3.2417e-163	-1.25709e-163	-3.63847e-163	-1.29409e-163	-4.18028e-163	2.19635e-164	-7.5208e-163	8.60554e-163	1.20182e-163	-3.58445e-164	2.60652e-163	9.16747e-164	1.67044e-163	7.59783e-163	4.74577e-163	-7.35194e-163	-3.19921e-163	1.30765e-162	3.512e-163	1.92106e-163	-2.04474e-163	-1.21321e-162	4.54578e-164	3.59616e-163	-4.25704e-163	-1.09099e-162	9.56707e-163	3.29302e-163	-1.66774e-163	-1.74985e-163	0
-3.2417e-163	-1.25709e-163	-3.63847e-163	-1.29409e-163	-4.18028e-163	2.19635e-164	-7.5208e-163	8.60554e-163	1.20182e-163	-3.58445e-164	2.60652e-163	9.16747e-164	1.67044e-163	7.59783e-163	4.74577e-163	-7.35194e-163	-3.19921e-163	1.30765e-162	3.512e-163	1.92106e-163	-2.04474e-163	-1.21321e-162	4.54578e-164	3.59616e-163	-4.25704e-163	-1.09099e-162	9.56707e-163	3.29302e-163	-1.66774e-163	-1.74985e-163	0
-3.2417e-163	-1.25709e-163	-3.63847e-163	-1.29409e-163	-4.18028e-163	2.19635e-164	-7.5208e-163	8.60554e-163	1.20182e-163	-3.58445e-164	2.60652e-163	9.16747e-164	1.67044e-163	7.59783e-163	4.74577e-163	-7.35194e-163	-3.19921e-163	1.30765e-162	3.512e-163	1.92106e-163	-2.04474e-163	-1.21321e-162	4.54578e-164	3.59616e-163	-4.25704e-163	-1.09099e-162	9.56707e-163	3.29302e-163	-1.66774e-163	-1.74985e-163	0
-3.2417e-163	-1.25709e-163	-3.63847e-163	-1.29409e-163	-4.18028e-163	2.19635e-164	-7.5208e-163	8.60554e-163	1.20182e-163	-3.58445e-164	2.60652e-163	9.16747e-164	1.67044e-163	7.59783e-163	4.74577e-163	-7.35194e-163	-3.19921e-163	1.30765e-162	3.512e-163	1.92106e-163	-2.04474e-163	-1.21321e-162	4.54578e-164	3.59616e-163	-4.25704e-163	-1.09099e-162	9.56707e-163	3.29302e-163	-1.66774e-163	-1.74985e-163	0
-3.2417e-163	-1.25709e-163	-3.63847e-163	-1.29409e-163	-4.18028e-163	2.19635e-164	-7.5208e-163	8.60554e-163	1.20182e-163	-3.58445e-164	2.60652e-163	9.16747e-164	1.67044e-163	7.59783e-163	4.74577e-163	-7.35194e-163	-3.19921e-163	1.30765e-162	3.512e-163	1.92106e-163	-2.04474e-163	-1.21321e-162	4.54578e-164	3.59616e-163	-4.25704e-163	-1.09099e-162	9.56707e-163	3.29302e-163	-1.66774e-163	-1.74985e-163	0
-3.2417e-163	-1.25709e-163	-3.63847e-163	-1.29409e-163	-4.18028e-163	2.19635e-164	-7.5208e-163	8.60554e-163	1.20182e-163	-3.58445e-164	2.60652e-163	9.16747e-164	1.67044e-163	7.59783e-163	4.74577e-163	-7.35194e-163	-3.19921e-163	1.30765e-162	3.512e-163	1.92106e-163	-2.04474e-163	-1.21321e-162	4.54578e-164	3.59616e-163	-4.25704e-163	-1.09099e-162	9.56707e-163	3.29302e-163	-1.66774e-163	-1.74985e-163	0
-3.2417e-163	-1.25709e-163	-3.63847e-163	-1.29409e-163	-4.18028e-163	2.19635e-164	-7.5208e-163	8.60554e-163	1.20182e-163	-3.58445e-164	2.60652e-163	9.16747e-164	1.67044e-163	7.59783e-163	4.74577e-163	-7.35194e-163	-3.19921e-163	1.30765e-162	3.512e-163	1.92106e-163	-2.04474e-163	-1.21321e-162	4.54578e-164	3.59616e-163	-4.25704e-163	-1.09099e-162	9.56707e-163	3.29302e-163	-1.66774e-163	-1.74985e-163	0
-3.2417e-163	-1.25709e-163	-3.63847e-163	-1.29409e-163	-4.18028e-163	2.19635e-164	-7.5208e-163	8.60554e-163	1.20182e-163	-3.58445e-164	2.60652e-163	9.16747e-164	1.67044e-163	7.59783e-163	4.74577e-163	-7.35194e-163	-3.19921e-163	1.30765e-162	3.512e-163	1.92106e-163	-2.04474e-163	-1.21321e-162	4.54578e-164	3.59616e-163	-4.25704e-163	-1.09099e-162	9.56707e-163	3.29302e-163	-1.66774e-163	-1.74985e-163	0
-3.2417e-163	-1.25709e-163	-3.63847e-163	-1.29409e-163	-4.18028e-163	2.19635e-164	-7.5208e-163	8.60554e-163	1.20182e-163	-3.58445e-164	2.60652e-163	9.16747e-164	1.67044e-163	7.59783e-163	4.74577e-163	-7.35194e-163	-3.19921e-163	1.30765e-162	3.512e-163	1.92106e-163	-2.04474e-163	-1.21321e-162	4.54578e-164	3.59616e-163	-4.25704e-163	-1.09099e-162	9.56707e-163	3.29302e-163	-1.66774e-163	-1.74985e-163	0
-3.2417e-163	-1.25709e-163	-3.63847e-163	-1.29409e-163	-4.18028e-163	2.19635e-164	-7.5208e-163	8.60554e-163	1.20182e-163	-3.58445e-164	2.60652e-163	9.16747e-164	1.67044e-163	7.59783e-163	4.74577e-163	-7.35194e-163	-3.19921e-163	1.30765e-162	3.512e-163	1.92106e-163	-2.04474e-163	-1.21321e-162	4.54578e-164	3.59616e-163	-4.25704e-163	-1.09099e-162	9.56707e-163	3.29302e-163	-1.66774e-163	-1.74985e-163	0
-3.2417e-163	-1.25709e-163	-3.63847e-163	-1.29409e-163	-4.18028e-163	2.19635e-164	-7.5208e-163	8.60554e-163	1.20182e-163	-3.58445e-164	2.60652e-163	9.16747e-164	1.67044e-163	7.59783e-163	4.74577e-163	-7.35194e-163	-3.19921e-163	1.30765e-162	3.512e-163	1.92106e-163	-2.04474e-163	-1.21321e-162	4.54578e-164	3.59616e-163	-4.25704e-163	-1.09099e-162	9.56707e-163	3.29302e-163	-1.66774e-163	-1.74985e-163	0
-3.2417e-163	-1.25709e-163	-3.63847e-163	-1.29409e-163	-4.18028e-163	2.19635e-164	-7.5208e-163	8.60554e-163	1.20182e-163	-3.58445e-164	2.60652e-163	9.16747e-164	1.67044e-163	7.59783e-163	4.74577e-163	-7.35194e-163	-3.19921e-163	1.30765e-162	3.512e-163	1.92106e-163	-2.04474e-163	-1.21321e-162	4.54578e-164	3.59616e-163	-4.25704e-163	-1.09099e-162	9.56707e-163	3.29302e-163	-1.66774e-163	-1.74985e-163	0
-3.2417e-163	-1.25709e-163	-3.63847e-163	-1.29409e-163	-4.18028e-163	2.19635e-164	-7.5208e-163	8.60554e-163	1.20182e-163	-3.58445e-164	2.60652e-163	9.16747e-164	1.67044e-163	7.59783e-163	4.74577e-163	-7.35194e-163	-3.19921e-163	1.30765e-162	3.512e-163	1.92106e-163	-2.04474e-163	-1.21321e-162	4.54578e-164	3.59616e-163	-4.25704e-163	-1.09099e-162	9.56707e-163	3.29302e-163	-1.66774e-163	-1.74985e-163	0
-3.2417e-163	-1.25709e-163	-3.63847e-163	-1.29409e-163	-4.18028e-163	2.19635e-164	-7.5208e-163	8.60554e-163	1.20182e-163	-3.58445e-164	2.60652e-163	9.16747e-164	1.67044e-163	7.59783e-163	4.74577e-163	-7.35194e-163	-3.19921e-163	1.30765e-162	3.512e-163	1.92106e-163	-2.04474e-163	-1.21321e-162	4.54578e-164	3.59616e-163	-4.25704e-163	-1.09099e-162	9.56707e-163	3.29302e-163	-1.66774e-163	-1.74985e-163	0
-3.2417e-163	-1.25709e-163	-3.63847e-163	-1.29409e-163	-4.18028e-163	2.19635e-164	-7.5208e-163	8.60554e-163	1.20182e-163	-3.58445e-164	2.60652e-163	9.16747e-164	1.67044e-163	7.59783e-163	4.74577e-163	-7.35194e-163	-3.19921e-163	1.30765e-162	3.512e-163	1.92106e-163	-2.04474e-163	-1.21321e-162	4.54578e-164	3.59616e-163	-4.25704e-163	-1.09099e-162	9.56707e-163	3.29302e-163	-1.66774e-163	-1.74985e-163	0
-3.2417e-163	-1.25709e-163	-3.63847e-163	-1.29409e-163	-4.18028e-163	2.19635e-164	-7.5208e-163	8.60554e-163	1.20182e-163	-3.58445e-164	2.60652e-163	9.16747e-164	1.67044e-163	7.59783e-163	4.74577e-163	-7.35194e-163	-3.19921e-163	1.30765e-162	3.512e-163	1.92106e-163	-2.04474e-163	-1.21321e-162	4.54578e-164	3.59616e-163	-4.25704e-163	-1.09099e-162	9.56707e-163	3.29302e-163	-1.66774e-163	-1.74985e-163	0
-3.2417e-163	-1.25709e-163	-3.63847e-163	-1.29409e-163	-4.18028e-163	2.19635e-164	-7.5208e-163	8.60554e-163	1.20182e-163	-3.58445e-164	2.60652e-163	9.16747e-164	1.67044e-163	7.59783e-163	4.74577e-163	-7.35194e-163	-3.19921e-163	1.30765e-162	3.512e-163	1.92106e-163	-2.04474e-163	-1.21321e-162	4.54578e-164	3.59616e-163	-4.25704e-163	-1.09099e-162	9.56707e-163	3.29302e-163	-1.66774e-163	-1.74985e-163	0
-3.2417e-163	-1.25709e-163	-3.63847e-163	-1.29409e-163	-4.18028e-163	2.19635e-164	-7.5208e-163	8.60554e-163	1.20182e-163	-3.58445e-164	2.60652e-163	9.16747e-164	1.67044e-163	7.59783e-163	4.74577e-163	-7.35194e-163	-3.19921e-163	1.30765e-162	3.512e-163	1.92106e-163	-2.04474e-163	-1.21321e-162	4.54578e-164	3.59616e-163	-4.25704e-163	-1.09099e-162	9.56707e-163	3.29302e-163	-1.66774e-163	-1.74985e-163	0
-3.2417e-163	-1.25709e-163	-3.63847e-163	-1.29409e-163	-4.18028e-163	2.19635e-164	-7.5208e-163	8.60554e-163	1.20182e-163	-3.58445e-164	2.60652e-163	9.16747e-164	1.67044e-163	7.59783e-163	4.74577e-163	-7.35194e-163	-3.19921e-163	1.30765e-162	3.512e-163	1.92106e-163	-2.04474e-163	-1.21321e-162	4.54578e-164	3.59616e-163	-4.25704e-163	-1.09099e-162	9.56707e-163	3.29302e-163	-1.66774e-163	-1.74985e-163	0
-3.2417e-163	-1.25709e-163	-3.63847e-163	-1.29409e-163	-4.18028e-163	2.19635e-164	-7.5208e-163	8.60554e-163	1.20182e-163	-3.58445e-164	2.60652e-163	9.16747e-164	1.67044e-163	7.59783e-163	4.74577e-163	-7.35194e-163	-3.19921e-163	1.30765e-162	3.512e-163	1.92106e-163	-2.04474e-163	-1.21321e-162	4.54578e-164	3.59616e-163	-4.25704e-163	-1.09099e-162	9.56707e-163	3.29302e-163	-1.66774e-163	-1.74985e-163	0
-3.2417e-163	-1.25709e-163	-3.63847e-163	-1.29409e-163	-4.18028e-163	2.19635e-164	-7.5208e-163	8.60554e-163	1.20182e-163	-3.58445e-164	2.60652e-163	9.16747e-164	1.67044e-163	7.59783e-163	4.74577e-163	-7.35194e-163	-3.19921e-163	1.30765e-162	3.512e-163	1.92106e-163	-2.04474e-163	-1.21321e-162	4.54578e-164	3.59616e-163	-4.25704e-163	-1.09099e-162	9.56707e-163	3.29302e-163	-1.66774e-163	-1.74985e-163	0
-3.2417e-163	-1.25709e-163	-3.63847e-163	-1.29409e-163	-4.18028e-163	2.19635e-164	-7.5208e-163	8.60554e-163	1.20182e-163	-3.58445e-164	2.60652e-163	9.16747e-164	1.67044e-163	7.59783e-163	4.74577e-163	-7.35194e-163	-3.19921e-163	1.30765e-162	3.512e-163	1.92106e-163	-2.04474e-163	-1.21321e-162	4.54578e-164	3.59616e-163	-4.25704e-163	-1.09099e-162	9.56707e-163	3.29302e-163	-1.66774e-163	-1.74985e-163	0
-3.2417e-163	-1.25709e-163	-3.63847e-163	-1.29409e-163	-4.18028e-163	2.19635e-164	-7.5208e-163	8.60554e-163	1.20182e-163	-3.58445e-164	2.60652e-163	9.16747e-164	1.67044e-163	7.59783e-163	4.74577e-163	-7.35194e-163	-3.19921e-163	1.30765e-162	3.512e-163	1.92106e-163	-2.04474e-163	-1.21321e-162	4.54578e-164	3.59616e-163	-4.25704e-163	-1.09099e-162	9.56707e-163	3.29302e-163	-1.66774e-163	-1.74985e-163	0
-3.2417e-163	-1.25709e-163	-3.63847e-163	-1.29409e-163	-4.18028e-163	2.19635e-164	-7.5208e-163	8.60554e-163	1.20182e-163	-3.58445e-164	2.60652e-163	9.16747e-164	1.67044e-163	7.59783e-163	4.74577e-163	-7.35194e-163	-3.19921e-163	1.30765e-162	3.512e-163	1.92106e-163	-2.04474e-163	-1.21321e-162	4.54578e-164	3.59616e-163	-4.25704e-163	-1.09099e-162	9.56707e-163	3.29302e-163	-1.66774e-163	-1.74985e-163	0
-3.2417e-163	-1.25709e-163	-3.63847e-163	-1.29409e-163	-4.18028e-163	2.19635e-164	-7.5208e-163	8.60554e-163	1.20182e-163	-3.58445e-164	2.60652e-163	9.16747e-164	1.67044e-163	7.59783e-163	4.74577e-163	-7.35194e-163	-3.19921e-163	1.30765e-162	3.512e-163	1.92106e-163	-2.04474e-163	-1.21321e-162	4.54578e-164	3.59616e-163	-4.25704e-163	-1.09099e-162	9.56707e-163	3.29302e-163	-1.66774e-163	-1.74985e-163	0
-3.2417e-163	-1.25709e-163	-3.63847e-163	-1.29409e-163	-4.18028e-163	2.19635e-164	-7.5208e-163	8.60554e-163	1.20182e-163	-3.58445e-164	2.60652e-163	9.16747e-164	1.67044e-163	7.59783e-163	4.74577e-163	-7.35194e-163	-3.19921e-163	1.30765e-162	3.512e-163	1.92106e-163	-2.04474e-163	-1.21321e-162	4.54578e-164	3.59616e-163	-4.25704e-163	-1.09099e-162	9.56707e-163	3.29302e-163	-1.66774e-163	-1.74985e-163	0
-3.2417e-163	-1.25709e-163	-3.63847e-163	-1.29409e-163	-4.18028e-163	2.19635e-164	-7.5208e-163	8.60554e-163	1.20182e-163	-3.58445e-164	2.60652e-163	9.16747e-164	1.67044e-163	7.59783e-163	4.74577e-163	-7.35194e-163	-3.19921e-163	1.30765e-162	3.512e-163	1.92106e-163	-2.04474e-163	-1.21321e-162	4.54578e-164	3.59616e-163	-4.25704e-163	-1.09099e-162	9.56707e-163	3.29302e-163	-1.66774e-163	-1.74985e-163	0
-3.2417e-163	-1.25709e-163	-3.63847e-163	-1.29409e-163	-4.18028e-163	2.19635e-164	-7.5208e-163	8.60554e-163	1.20182e-163	-3.58445e-164	2.60652e-163	9.16747e-164	1.67044e-163	7.59783e-163	4.74577e-163	-7.35194e-163	-3.19921e-163	1.30765e-162	3.512e-163	1.92106e-163	-2.04474e-163	-1.21321e-162	4.54578e-164	3.59616e-163	-4.25704e-163	-1.09099e-162	9.56707e-163	3.29302e-163	-1.66774e-163	-1.74985e-163	0
-3.2417e-163	-1.25709e-163	-3.63847e-163	-1.29409e-163	-4.18028e-163	2.19635e-164	-7.5208e-163	8.60554e-163	1.20182e-163	-3.58445e-164	2.60652e-163	9.16747e-164	1.67044e-163	7.59783e-163	4.74577e-163	-7.35194e-163	-3.19921e-163	1.30765e-162	3.512e-163	1.92106e-163	-2.04474e-163	-1.21321e-162	4.54578e-164	3.59616e-163	-4.25704e-163	-1.09099e-162	9.56707e-163	3.29302e-163	-1.66774e-163	-1.74985e-163	0
-3.2417e-163	-1.25709e-163	-3.63847e-163	-1.29409e-163	-4.18028e-163	2.19635e-164	-7.5208e-163	8.60554e-163	1.20182e-163	-3.58445e-164	2.60652e-163	9.16747e-164	1.67044e-163	7.59783e-163	4.74577e-163	-7.35194e-163	-3.19921e-163	1.30765e-162	3.512e-163	1.92106e-163	-2.04474e-163	-1.21321e-162	4.54578e-164	3.59616e-163	-4.25704e-163	-1.09099e-162	9.56707e-163	3.29302e-163	-1.66774e-163	-1.74985e-163	0
-3.2417e-163	-1.25709e-163	-3.63847e-163	-1.29409e-163	-4.18028e-163	2.19635e-164	-7.5208e-163	8.60554e-163	1.20182e-163	-3.58445e-164	2.60652e-163	9.16747e-164	1.67044e-163	7.59783e-163	4.74577e-163	-7.35194e-163	-3.19921e-163	1.30765e-162	3.512e-163	1.92106e-163	-2.04474e-163	-1.21321e-162	4.54578e-164	3.59616e-163	-4.25704e-163	-1.09099e-162	9.56707e-163	3.29302e-163	-1.66774e-163	-1.74985e-163	0
-3.2417e-163	-1.25709e-163	-3.63847e-163	-1.29409e-163	-4.18028e-163	2.19635e-164	-7.5208e-163	8.60554e-163	1.20182e-163	-3.58445e-164	2.60652e-163	9.16747e-164	1.67044e-163	7.59783e-163	4.74577e-163	-7.35194e-163	-3.19921e-163	1.30765e-162	3.512e-163	1.92106e-163	-2.04474e-163	-1.21321e-162	4.54578e-164	3.59616e-163	-4.25704e-163	-1.09099e-162	9.56707e-163	3.29302e-163	-1.66774e-163	-1.74985e-163	0
-3.2417e-163	-1.25709e-163	-3.63847e-163	-1.29409e-163	-4.18028e-163	2.19635e-164	-7.5208e-163	8.60554e-163	1.20182e-163	-3.58445e-164	2.60652e-163	9.16747e-164	1.67044e-163	7.59783e-163	4.74577e-163	-7.35194e-163	-3.19921e-163	1.30765e-162	3.512e-163	1.92106e-163	-2.04474e-163	-1.21321e-162	4.54578e-164	3.59616e-163	-4.25704e-163	-1.09099e-162	9.56707e-163	3.29302e-163	-1.66774e-163	-1.74985e-163	0
-3.2417e-163	-1.25709e-163	-3.63847e-163	-1.29409e-163	-4.18028e-163	2.19635e-164	-7.5208e-163	8.60554e-163	1.20182e-163	-3.58445e-164	2.60652e-163	9.16747e-164	1.67044e-163	7.59783e-163	4.74577e-163	-7.35194e-163	-3.19921e-163	1.30765e-162	3.512e-163	1.92106e-163	-2.04474e-163	-1.21321e-162	4.54578e-164	3.59616e-163	-4.25704e-163	-1.09099e-162	9.56707e-163	3.29302e-163	-1.66774e-163	-1.74985e-163	0
-3.2417e-163	-1.25709e-163	-3.63847e-163	-1.29409e-163	-4.18028e-163	2.19635e-164	-7.5208e-163	8.60554e-163	1.20182e-163	-3.58445e-164	2.60652e-163	9.16747e-164	1.67044e-163	7.59783e-163	4.74577e-163	-7.35194e-163	-3.19921e-163	1.30765e-162	3.512e-163	1.92106e-163	-2.04474e-163	-1.21321e-162	4.54578e-164	3.59616e-163	-4.25704e-163	-1.09099e-162	9.56707e-163	3.29302e-163	-1.66774e-163	-1.74985e-163	0
-3.2417e-163	-1.25709e-163	-3.63847e-163	-1.29409e-163	-4.18028e-163	2.19635e-164	-7.5208e-163	8.60554e-163	1.20182e-163	-3.58445e-164	2.60652e-163	9.16747e-164	1.67044e-163	7.59783e-163	4.74577e-163	-7.35194e-163	-3.19921e-163	1.30765e-162	3.512e-163	1.92106e-163	-2.04474e-163	-1.21321e-162	4.54578e-164	3.59616e-163	-4.25704e-163	-1.09099e-162	9.56707e-163	3.29302e-163	-1.66774e-163	-1.74985e-163	0
-3.2417e-163	-1.25709e-163	-3.63847e-163	-1.29409e-163	-4.18028e-163	2.19635e-164	-7.5208e-163	8.60554e-163	1.20182e-163	-3.58445e-164	2.60652e-163	9.16747e-164	1.67044e-163	7.59783e-163	4.74577e-163	-7.35194e-163	-3.19921e-163	1.30765e-162	3.512e-163	1.92106e-163	-2.04474e-163	-1.21321e-162	4.54578e-164	3.59616e-163	-4.25704e-163	-1.09099e-162	9.56707e-163	3.29302e-163	-1.66774e-163	-1.74985e-163	0
-3.2417e-163	-1.25709e-163	-3.63847e-163	-1.29409e-163	-4.18028e-163	2.19635e-164	-7.5208e-163	8.60554e-163	1.20182e-163	-3.58445e-164	2.60652e-163	9.16747e-164	1.67044e-163	7.59783e-163	4.74577e-163	-7.35194e-163	-3.19921e-163	1.30765e-162	3.512e-163	1.92106e-163	-2.04474e-163	-1.21321e-162	4.54578e-164	3.59616e-163	-4.25704e-163	-1.09099e-162	9.56707e-163	3.29302e-163	-1.66774e-163	-1.74985e-163	0
-3.2417e-163	-1.25709e-163	-3.63847e-163	-1.29409e-163	-4.18028e-163	2.19635e-164	-7.5208e-163	8.60554e-163	1.20182e-163	-3.58445e-164	2.60652e-163	9.16747e-164	1.67044e-163	7.59783e-163	4.74577e-163	-7.35194e-163	-3.19921e-163	1.30765e-162	3.512e-163	1.92106e-163	-2.04474e-163	-1.21321e-162	4.54578e-164	3.59616e-163	-4.25704e-163	-1.09099e-162	9.56707e-163	3.29302e-163	-1.66774e-163	-1.74985e-163	0
-3.2417e-163	-1.25709e-163	-3.63847e-163	-1.29409e-163	-4.18028e-163	2.19635e-164	-7.5208e-163	8.60554e-163	1.20182e-163	-3.58445e-164	2.60652e-163	9.16747e-164	1.67044e-163	7.59783e-163	4.74577e-163	-7.35194e-163	-3.19921e-163	1.30765e-162	3.512e-163	1.92106e-163	-2.04474e-163	-1.21321e-162	4.54578e-164	3.59616e-163	-4.25704e-163	-1.09099e-162	9.56707e-163	3.29302e-163	-1.66774e-163	-1.74985e-163	0
-3.2417e-163	-1.25709e-163	-3.63847e-163	-1.29409e-163	-4.18028e-163	2.19635e-164	-7.5208e-163	8.60554e-163	1.20182e-163	-3.58445e-164	2.60652e-163	9.16747e-164	1.67044e-163	7.59783e-163	4.74577e-163	-7.35194e-163	-3.19921e-163	1.30765e-162	3.512e-163	1.92106e-163	-2.04474e-163	-1.21321e-162	4.54578e-164	3.59616e-163	-4.25704e-163	-1.09099e-162	9.56707e-163	3.29302e-163	-1.66774e-163	-1.74985e-163	0
-3.2417e-163	-1.25709e-163	-3.63847e-163	-1.29409e-163	-4.18028e-163	2.19635e-164	-7.5208e-163	8.60554e-163	1.20182e-163	-3.58445e-164	2.60652e-163	9.16747e-164	1.67044e-163	7.59783e-163	4.74577e-163	-7.35194e-163	-3.19921e-163	1.30765e-162	3.512e-163	1.92106e-163	-2.04474e-163	-1.21321e-162	4.54578e-164	3.59616e-163	-4.25704e-163	-1.09099e-162	9.56707e-163	3.29302e-163	-1.66774e-163	-1.74985e-163	0
-3.2417e-163	-1.25709e-163	-3.63847e-163	-1.29409e-163	-4.18028e-163	2.19635e-164	-7.5208e-163	8.60554e-163	1.20182e-163	-3.58445e-164	2.60652e-163	9.16747e-164	1.67044e-163	7.59783e-163	4.74577e-163	-7.35194e-163	-3.19921e-163	1.30765e-162	3.512e-163	1.92106e-163	-2.04474e-163	-1.21321e-162	4.54578e-164	3.59616e-163	-4.25704e-163	-1.09099e-162	9.56707e-163	3.29302e-163	-1.66774e-163	-1.74985e-163	0
-3.2417e-163	-1.25709e-163	-3.63847e-163	-1.29409e-163	-4.18028e-163	2.19635e-164	-7.5208e-163	8.60554e-163	1.20182e-163	-3.58445e-164	2.60652e-163	9.16747e-164	1.67044e-163	7.59783e-163	4.74577e-163	-7.35194e-163	-3.19921e-163	1.30765e-162	3.512e-163	1.92106e-163	-2.04474e-163	-1.21321e-162	4.54578e-164	3.59616e-163	-4.25704e-163	-1.09099e-162	9.56707e-163	3.29302e-163	-1.66774e-163	-1.74985e-163	0
-3.2417e-163	-1.25709e-163	-3.63847e-163	-1.29409e-163	-4.18028e-163	2.19635e-164	-7.5208e-163	8.60554e-163	1.20182e-163	-3.58445e-164	2.60652e-163	9.16747e-164	1.67044e-163	7.59783e-163	4.74577e-163	-7.35194e-163	-3.19921e-163	1.30765e-162	3.512e-163	1.92106e-163	-2.04474e-163	-1.21321e-162	4.54578e-164	3.59616e-163	-4.25704e-163	-1.09099e-162	9.56707e-163	3.29302e-163	-1.66774e-163	-1.74985e-163	0
-3.2417e-163	-1.25709e-163	-3.63847e-163	-1.29409e-163	-4.18028e-163	2.19635e-164	-7.5208e-163	8.60554e-163	1.20182e-163	-3.58445e-164	2.60652e-163	9.16747e-164	1.67044e-163	7.59783e-163	4.74577e-163	-7.35194e-163	-3.19921e-163	1.30765e-162	3.512e-163	1.92106e-163	-2.04474e-163	-1.21321e-162	4.54578e-164	3.59616e-163	-4.25704e-163	-1.09099e-162	9.56707e-163	3.29302e-163	-1.66774e-163	-1.74985e-163	0
-3.2417e-163	-1.25709e-163	-3.63847e-163	-1.29409e-163	-4.18028e-163	2.19635e-164	-7.5208e-163	8.60554e-163	1.20182e-163	-3.58445e-164	2.60652e-163	9.16747e-164	1.67044e-163	7.59783e-163	4.74577e-163	-7.35194e-163	-3.19921e-163	1.30765e-162	3.512e-163	1.92106e-163	-2.04474e-163	-1.21321e-162	4.54578e-164	3.59616e-163	-4.25704e-163	-1.09099e-162	9.56707e-163	3.29302e-163	-1.66774e-163	-1.74985e-163	0
-3.2417e-163	-1.25709e-163	-3.63847e-163	-1.29409e-163	-4.18028e-163	2.19635e-164	-7.5208e-163	8.60554e-163	1.20182e-163	-3.58445e-164	2.60652e-163	9.16747e-164	1.67044e-163	7.59783e-163	4.74577e-163	-7.35194e-163	-3.19921e-163	1.30765e-162	3.512e-163	1.92106e-163	-2.04474e-163	-1.21321e-162	4.54578e-164	3.59616e-163	-4.25704e-163	-1.09099e-162	9.56707e-163	3.29302e-163	-1.66774e-163	-1.74985e-163	0
-3.2417e-163	-1.25709e-163	-3.63847e-163	-1.29409e-163	-4.18028e-163	2.19635e-164	-7.5208e-163	8.60554e-163	1.20182e-163	-3.58445e-164	2.60652e-163	9.16747e-164	1.67044e-163	7.59783e-163	4.74577e-163	-7.35194e-163	-3.19921e-163	1.30765e-162	3.512e-163	1.92106e-163	-2.04474e-163	-1.21321e-162	4.54578e-164	3.59616e-163	-4.25704e-163	-1.09099e-162	9.56707e-163	3.29302e-163	-1.66774e-163	-1.74985e-163	0
-3.2417e-163	-1.25709e-163	-3.63847e-163	-1.29409e-163	-4.18028e-163	2.19635e-164	-7.5208e-163	8.60554e-163	1.20182e-163	-3.58445e-164	2.60652e-163	9.16747e-164	1.67044e-163	7.59783e-163	4.74577e-163	-7.35194e-163	-3.19921e-163	1.30765e-162	3.512e-163	1.92106e-163	-2.04474e-163	-1.21321e-162	4.54578e-164	3.59616e-163	-4.25704e-163	-1.09099e-162	9.56707e-163	3.29302e-163	-1.66774e-163	-1.74985e-163	0
-3.2417e-163	-1.25709e-163	-3.63847e-163	-1.29409e-163	-4.18028e-163	2.19635e-164	-7.5208e-163	8.60554e-163	1.20182e-163	-3.58445e-164	2.60652e-163	9.16747e-164	1.67044e-163	7.59783e-163	4.74577e-163	-7.35194e-163	-3.19921e-163	1.30765e-162	3.512e-163	1.92106e-163	-2.04474e-163	-1.21321e-162	4.54578e-164	3.59616e-163	-4.25704e-163	-1.09099e-162	9.56707e-163	3.29302e-163	-1.66774e-163	-1.74985e-163	0
-3.2417e-163	-1.25709e-163	-3.63847e-163	-1.29409e-163	-4.18028e-163	2.19635e-164	-7.5208e-163	8.60554e-163	1.20182e-163	-3.58445e-164	2.60652e-163	9.16747e-164	1.67044e-163	7.59783e-163	4.74577e-163	-7.35194e-163	-3.19921e-163	1.30765e-162	3.512e-163	1.92106e-163	-2.04474e-163	-1.21321e-162	4.54578e-164	3.59616e-163	-4.25704e-163	-1.09099e-162	9.56707e-163	3.29302e-163	-1.66774e-163	-1.74985e-163	0
-3.2417e-163	-1.25709e-163	-3.63847e-163	-1.29409e-163	-4.18028e-163	2.19635e-164	-7.5208e-163	8.60554e-163	1.20182e-163	-3.58445e-164	2.60652e-163	9.16747e-164	1.67044e-163	7.59783e-163	4.74577e-163	-7.35194e-163	-3.19921e-163	1.30765e-162	3.512e-163	1.92106e-163	-2.04474e-163	-1.21321e-162	4.54578e-164	3.59616e-163	-4.25704e-163	-1.09099e-162	9.56707e-163	3.29302e-163	-1.66774e-163	-1.74985e-163	0
-3.2417e-163	-1.25709e-163	-3.63847e-163	-1.29409e-163	-4.18028e-163	2.19635e-164	-7.5208e-163	8.60554e-163	1.20182e-163	-3.58445e-164	2.60652e-163	9.16747e-164	1.67044e-163	7.59783e-163	4.74577e-163	-7.35194e-163	-3.19921e-163	1.30765e-162	3.512e-163	1.92106e-163	-2.04474e-163	-1.21321e-162	4.54578e-164	3.59616e-163	-4.25704e-163	-1.09099e-162	9.56707e-163	3.29302e-163	-1.66774e-163	-1.74985e-163	0
-3.2417e-163	-1.25709e-163	-3.63847e-163	-1.29409e-163	-4.18028e-163	2.19635e-164	-7.5208e-163	8.60554e-163	1.20182e-163	-3.58445e-164	2.60652e-163	9.16747e-164	1.67044e-163	7.59783e-163	4.74577e-163	-7.35194e-163	-3.19921e-163	1.30765e-162	3.512e-163	1.92106e-163	-2.04474e-163	-1.21321e-162	4.54578e-164	3.59616e-163	-4.25704e-163	-1.09099e-162	9.56707e-163	3.29302e-163	-1.66774e-163	-1.74985e-163	0
-3.2417e-163	-1.25709e-163	-3.63847e-163	-1.29409e-163	-4.18028e-163	2.19635e-164	-7.5208e-163	8.60554e-163	1.20182e-163	-3.58445e-164	2.60652e-163	9.16747e-164	1.67044e-163	7.59783e-163	4.74577e-163	-7.35194e-163	-3.19921e-163	1.30765e-162	3.512e-163	1.92106e-163	-2.04474e-163	-1.21321e-162	4.54578e-164	3.59616e-163	-4.25704e-163	-1.09099e-162	9.56707e-163	3.29302e-163	-1.66774e-163	-1.74985e-163	0
-3.2417e-163	-1.25709e-163	-3.63847e-163	-1.29409e-163	-4.18028e-163	2.19635e-164	-7.5208e-163	8.60554e-163	1.20182e-163	-3.58445e-164	2.60652e-163	9.16747e-164	1.67044e-163	7.59783e-163	4.74577e-163	-7.35194e-163	-3.19921e-163	1.30765e-162	3.512e-163	1.92106e-163	-2.04474e-163	-1.21321e-162	4.54578e-164	3.59616e-163	-4.25704e-163	-1.09099e-162	9.56707e-163	3.29302e-163	-1.66774e-163	-1.74985e-163	0
-3.2417e-163	-1.25709e-163	-3.63847e-163	-1.29409e-163	-4.18028e-163	2.19635e-164	-7.5208e-163	8.60554e-163	1.20182e-163	-3.58445e-164	2.60652e-163	9.16747e-164	1.67044e-163	7.59783e-163	4.74577e-163	-7.35194e-163	-3.19921e-163	1.30765e-162	3.512e-163	1.92106e-163	-2.04474e-163	-1.21321e-162	4.54578e-164	3.59616e-163	-4.25704e-163	-1.09099e-162	9.56707e-163	3.29302e-163	-1.66774e-163	-1.74985e-163	0
-3.2417e-163	-1.25709e-163	-3.63847e-163	-1.29409e-163	-4.18028e-163	2.19635e-164	-7.5208e-163	8.60554e-163	1.20182e-163	-3.58445e-164	2.60652e-163	9.16747e-164	1.67044e-163	7.59783e-163	4.74577e-163	-7.35194e-163	-3.19921e-163	1.30765e-162	3.512e-163	1.92106e-163	-2.04474e-163	-1.21321e-162	4.54578e-164	3.59616e-163	-4.25704e-163	-1.09099e-162	9.56707e-163	3.29302e-163	-1.66774e-163	-1.74985e-163	0
-3.2417e-163	-1.25709e-163	-3.63847e-163	-1.29409e-163	-4.18028e-163	2.19635e-164	-7.5208e-163	8.60554e-163	1.20182e-163	-3.58445e-164	2.60652e-163	9.16747e-164	1.67044e-163	7.59783e-163	4.74577e-163	-7.35194e-163	-3.19921e-163	1.30765e-162	3.512e-163	1.92106e-163	-2.04474e-163	-1.21321e-162	4.54578e-164	3.59616e-163	-4.25704e-163	-1.09099e-162	9.56707e-163	3.29302e-163	-1.66774e-163	-1.74985e-163	0
-3.2417e-163	-1.25709e-163	-3.63847e-163	-1.29409e-163	-4.18028e-163	2.19635e-164	-7.5208e-163	8.60554e-163	1.20182e-163	-3.58445e-164	2.60652e-163	9.16747e-164	1.67044e-163	7.59783e-163	4.74577e-163	-7.35194e-163	-3.19921e-163	1.30765e-162	3.512e-163	1.92106e-163	-2.04474e-163	-1.21321e-162	4.54578e-164	3.59616e-163	-4.25704e-163	-1.09099e-162	9.56707e-163	3.29302e-163	-1.66774e-163	-1.74985e-163	0
-3.2417e-163	-1.25709e-163	-3.63847e-163	-1.29409e-163	-4.18028e-163	2.19635e-164	-7.5208e-163	8.60554e-163	1.20182e-163	-3.58445e-164	2.60652e-163	9.16747e-164	1.67044e-163	7.59783e-163	4.74577e-163	-7.35194e-163	-3.19921e-163	1.30765e-162	3.512e-163	1.92106e-163	-2.04474e-163	-1.21321e-162	4.54578e-164	3.59616e-163	-4.25704e-163	-1.09099e-162	9.56707e-163	3.29302e-163	-1.66774e-163	-1.74985e-163	0
-3.2417e-163	-1.25709e-163	-3.63847e-163	-1.29409e-163	-4.18028e-163	2.19635e-164	-7.5208e-163	8.60554e-163	1.20182e-163	-3.58445e-164	2.60652e-163	9.16747e-164	1.67044e-163	7.59783e-163	4.74577e-163	-7.35194e-163	-3.19921e-163	1.30765e-162	3.512e-163	1.92106e-163	-2.04474e-163	-1.21321e-162	4.54578e-164	3.59616e-163	-4.25704e-163	-1.09099e-162	9.56707e-163	3.29302e-163	-1.66774e-163	-1.74985e-163	0
-3.2417e-163	-1.25709e-163	-3.63847e-163	-1.29409e-163	-4.18028e-163	2.19635e-164	-7.5208e-163	8.60554e-163	1.20182e-163	-3.58445e-164	2.60652e-163	9.16747e-164	1.67044e-163	7.59783e-163	4.74577e-163	-7.35194e-163	-3.19921e-163	1.30765e-162	3.512e-163	1.92106e-163	-2.04474e-163	-1.21321e-162	4.54578e-164	3.59616e-163	-4.25704e-163	-1.09099e-162	9.56707e-163	3.29302e-163	-1.66774e-163	-1.74985e-163	0
-3.2417e-163	-1.25709e-163	-3.63847e-163	-1.29409e-163	-4.18028e-163	2.19635e-164	-7.5208e-163	8.60554e-163	1.20182e-163	-3.58445e-164	2.60652e-163	9.16747e-164	1.67044e-163	7.59783e-163	4.74577e-163	-7.35194e-163	-3.19921e-163	1.30765e-162	3.512e-163	1.92106e-163	-2.04474e-163	-1.21321e-162	4.54578e-164	3.59616e-163	-4.25704e-163	-1.09099e-162	9.56707e-163	3.29302e-163	-1.66774e-163	-1.74985e-163	0
-3.2417e-163	-1.25709e-163	-3.63847e-163	-1.29409e-163	-4.18028e-163	2.19635e-164	-7.5208e-163	8.60554e-163	1.20182e-163	-3.58445e-164	2.60652e-163	9.16747e-164	1.67044e-163	7.59783e-163	4.74577e-163	-7.35194e-163	-3.19921e-163	1.30765e-162	3.512e-163	1.92106e-163	-2.04474e-163	-1.21321e-162	4.54578e-164	3.59616e-163	-4.25704e-163	-1.09099e-162	9.56707e-163	3.29302e-163	-1.66774e-163	-1.74985e-163	0
-3.2417e-163	-1.25709e-163	-3.63847e-163	-1.29409e-163	-4.18028e-163	2.19635e-164	-7.5208e-163	8.60554e-163	1.20182e-163	-3.58445e-164	2.60652e-163	9.16747e-164	1.67044e-163	7.59783e-163	4.74577e-163	-7.35194e-163	-3.19921e-163	1.30765e-162	3.512e-163	1.92106e-163	-2.04474e-163	-1.21321e-162	4.54578e-164	3.59616e-163	-4.25704e-163	-1.09099e-162	9.56707e-163	3.29302e-163	-1.66774e-163	-1.74985e-163	0
-3.2417e-163	-1.25709e-163	-3.63847e-163	-1.29409e-163	-4.18028e-163	2.19635e-164	-7.5208e-163	8.60554e-163	1.20182e-163	-3.58445e-164	2.60652e-163	9.16747e-164	1.67044e-163	7.59783e-163	4.74577e-163	-7.35194e-163	-3.19921e-163	1.30765e-162	3.512e-163	1.92106e-163	-2.04474e-163	-1.21321e-162	4.54578e-164	3.59616e-163	-4.25704e-163	-1.09099e-162	9.56707e-163	3.29302e-163	-1.66774e-163	-1.74985e-163	0
-3.2417e-163	-1.25709e-163	-3.63847e-163	-1.29409e-163	-4.18028e-163	2.19635e-164	-7.5208e-163	8.60554e-163	1.20182e-163	-3.58445e-164	2.60652e-163	9.16747e-164	1.67044e-163	7.59783e-163	4.74577e-163	-7.35194e-163	-3.19921e-163	1.30765e-162	3.512e-163	1.92106e-163	-2.04474e-163	-1.21321e-162	4.54578e-164	3.59616e-163	-4.25704e-163	-1.09099e-162	9.56707e-163	3.29302e-163	-1.66774e-163	-1.74985e-163	0
-3.2417e-163	-1.25709e-163	-3.63847e-163	-1.29409e-163	-4.18028e-163	2.19635e-164	-7.5208e-163	8.60554e-163	1.20182e-163	-3.58445e-164	2.60652e-163	9.16747e-164	1.67044e-163	7.59783e-163	4.74577e-163	-7.35194e-163	-3.19921e-163	1.30765e-162	3.512e-163	1.92106e-163	-2.04474e-163	-1.21321e-162	4.54578e-164	3.59616e-163	-4.25704e-163	-1.09099e-162	9.56707e-163	3.29302e-163	-1.66774e-163	-1.74985e-163	0
-3.2417e-163	-1.25709e-163	-3.63847e-163	-1.29409e-163	-4.18028e-163	2.19635e-164	-7.5208e-163	8.60554e-163	1.20182e-163	-3.58445e-164	2.60652e-163	9.16747e-164	1.67044e-163	7.59783e-163	4.74577e-163	-7.35194e-163	-3.19921e-163	1.30765e-162	3.512e-163	1.92106e-163	-2.04474e-163	-1.21321e-162	4.54578e-164	3.59616e-163	-4.25704e-163	-1.09099e-162	9.56707e-163	3.29302e-163	-1.66774e-163	-1.74985e-163	0
-3.2417e-163	-1.25709e-163	-3.63847e-163	-1.29409e-163	-4.18028e-163	2.19635e-164	-7.5208e-163	8.60554e-163	1.20182e-163	-3.58445e-164	2.60652e-163	9.16747e-164	1.67044e-163	7.59783e-163	4.74577e-163	-7.35194e-163	-3.19921e-163	1.30765e-162	3.512e-163	1.92106e-163	-2.04474e-163	-1.21321e-162	4.54578e-164	3.59616e-163	-4.25704e-163	-1.09099e-162	9.56707e-163	3.29302e-163	-1.66774e-163	-1.74985e-163	0
-3.2417e-163	-1.25709e-163	-3.63847e-163	-1.29409e-163	-4.18028e-163	2.19635e-164	-7.5208e-163	8.60554e-163	1.20182e-163	-3.58445e-164	2.60652e-163	9.16747e-164	1.67044e-163	7.59783e-163	4.74577e-163	-7.35194e-163	-3.19921e-163	1.30765e-162	3.512e-163	1.92106e-163	-2.04474e-163	-1.21321e-162	4.54578e-164	3.59616e-163	-4.25704e-163	-1.09099e-162	9.56707e-163	3.29302e-163	-1.66774e-163	-1.74985e-163	0
-3.2417e-163	-1.25709e-163	-3.63847e-163	-1.29409e-163	-4.18028e-163	2.19635e-164	-7.5208e-163	8.60554e-163	1.20182e-163	-3.58445e-164	2.60652e-163	9.16747e-164	1.67044e-163	7.59783e-163	4.74577e-163	-7.35194e-163	-3.19921e-163	1.30765e-162	3.512e-163	1.92106e-163	-2.04474e-163	-1.21321e-162	4.54578e-164	3.59616e-163	-4.25704e-163	-1.09099e-162	9.56707e-163	3.29302e-163	-1.66774e-163	-1.74985e-163	0
-3.2417e-163	-1.25709e-163	-3.63847e-163	-1.29409e-163	-4.18028e-163	2.19635e-164	-7.5208e-163	8.60554e-163	1.20182e-163	-3.58445e-164	2.60652e-163	9.16747e-164	1.67044e-163	7.59783e-163	4.74577e-163	-7.35194e-163	-3.19921e-163	1.30765e-162	3.512e-163	1.92106e-163	-2.04474e-163	-1.21321e-162	4.54578e-164	3.59616e-163	-4.25704e-163	-1.09099e-162	9.56707e-163	3.29302e-163	-1.66774e-163	-1.74985e-163	0
-3.2417e-163	-1.25709e-163	-3.63847e-163	-1.29409e-163	-4.18028e-163	2.19635e-164	-7.5208e-163	8.60554e-163	1.20182e-163	-3.58445e-164	2.60652e-163	9.16747e-164	1.67044e-163	7.59783e-163	4.74577e-163	-7.35194e-163	-3.19921e-163	1.30765e-162	3.512e-163	1.92106e-163	-2.04474e-163	-1.21321e-162	4.54578e-164	3.59616e-163	-4.25704e-163	-1.09099e-162	9.56707e-163	3.29302e-163	-1.66774e-163	-1.74985e-163	0
-3.2417e-163	-1.25709e-163	-3.63847e-163	-1.29409e-163	-4.18028e-163	2.19635e-164	-7.5208e-163	8.60554e-163	1.20182e-163	-3.58445e-164	2.60652e-163	9.16747e-164	1.67044e-163	7.59783e-163	4.74577e-163	-7.35194e-163	-3.19921e-163	1.30765e-162	3.512e-163	1.92106e-163	-2.04474e-163	-1.21321e-162	4.54578e-164	3.59616e-163	-4.25704e-163	-1.09099e-162	9.56707e-163	3.29302e-163	-1.66774e-163	-1.74985e-163	0
-3.2417e-163	-1.25709e-163	-3.63847e-163	-1.29409e-163	-4.18028e-163	2.19635e-164	-7.5208e-163	8.60554e-163	1.20182e-163	-3.58445e-164	2.60652e-163	9.16747e-164	1.67044e-163	7.59783e-163	4.74577e-163	-7.35194e-163	-3.19921e-163	1.30765e-162	3.512e-163	1.92106e-163	-2.04474e-163	-1.21321e-162	4.54578e-164	3.59616e-163	-4.25704e-163	-1.09099e-162	9.56707e-163	3.29302e-163	-1.66774e-163	-1.74985e-163	0
-3.2417e-163	-1.25709e-163	-3.63847e-163	-1.29409e-163	-4.18028e-163	2.19635e-164	-7.5208e-163	8.60554e-163	1.20182e-163	-3.58445e-164	2.60652e-163	9.16747e-164	1.67044e-163	7.59783e-163	4.74577e-163	-7.35194e-163	-3.19921e-163	1.30765e-162	3.512e-163	1.92106e-163	-2.04474e-163	-1.21321e-162	4.54578e-164	3.59616e-163	-4.25704e-163	-1.09099e-162	9.56707e-163	3.29302e-163	-1.66774e-163	-1.74985e-163	0
-3.2417e-163	-1.25709e-163	-3.63847e-163	-1.29409e-163	-4.18028e-163	2.19635e-164	-7.5208e-163	8.60554e-163	1.20182e-163	-3.58445e-164	2.60652e-163	9.16747e-164	1.67044e-163	7.59783e-163	4.74577e-163	-7.35194e-163	-3.19921e-163	1.30765e-162	3.512e-163	1.92106e-163	-2.04474e-163	-1.21321e-162	4.54578e-164	3.59616e-163	-4.25704e-163	-1.09099e-162	9.56707e-163	3.29302e-163	-1.66774e-163	-1.74985e-163	0
-3.2417e-163	-1.25709e-163	-3.63847e-163	-1.29409e-163	-4.18028e-163	2.19635e-164	-7.5208e-163	8.60554e-163	1.20182e-163	-3.58445e-164	2.60652e-163	9.16747e-164	1.67044e-163	7.59783e-163	4.74577e-163	-7.35194e-163	-3.19921e-163	1.30765e-162	3.512e-163	1.92106e-163	-2.04474e-163	-1.21321e-162	4.54578e-164	3.59616e-163	-4.25704e-163	-1.09099e-162	9.56707e-163	3.29302e-163	-1.66774e-163	-1.74985e-163	0
-3.2417e-163	-1.25709e-163	-3.63847e-163	-1.29409e-163	-4.18028e-163	2.19635e-164	-7.5208e-163	8.60554e-163	1.20182e-163	-3.58445e-164	2.60652e-163	9.16747e-164	1.67044e-163	7.59783e-163	4.74577e-163	-7.35194e-163	-3.19921e-163	1.30765e-162	3.512e-163	1.92106e-163	-2.04474e-163	-1.21321e-162	4.54578e-164	3.59616e-163	-4.25704e-163	-1.09099e-162	9.56707e-163	3.29302e-163	-1.66774e-163	-1.74985e-163	0
-3.2417e-163	-1.25709e-163	-3.63847e-163	-1.29409e-163	-4.18028e-163	2.19635e-164	-7.5208e-163	8.60554e-163	1.20182e-163	-3.58445e-164	2.60652e-163	9.16747e-164	1.67044e-163	7.59783e-163	4.74577e-163	-7.35194e-163	-3.19921e-163	1.30765e-162	3.512e-163	1.92106e-163	-2.04474e-163	-1.21321e-162	4.54578e-164	3.59616e-163	-4.25704e-163	-1.09099e-162	9.56707e-163	3.29302e-163	-1.66774e-163	-1.74985e-163	0
-3.2417e-163	-1.25709e-163	-3.63847e-163	-1.29409e-163	-4.18028e-163	2.19635e-164	-7.5208e-163	8.60554e-163	1.20182e-163	-3.58445e-164	2.60652e-163	9.16747e-164	1.67044e-163	7.59783e-163	4.74577e-163	-7.35194e-163	-3.19921e-163	1.30765e-162	3.512e-163	1.92106e-163	-2.04474e-163	-1.21321e-162	4.54578e-164	3.59616e-163	-4.25704e-163	-1.09099e-162	9.56707e-163	3.29302e-163	-1.66774e-163	-1.74985e-163	0
-3.2417e-163	-1.25709e-163	-3.63847e-163	-1.29409e-163	-4.18028e-163	2.19635e-164	-7.5208e-163	8.60554e-163	1.20182e-163	-3.58445e-164	2.60652e-163	9.16747e-164	1.67044e-163	7.59783e-163	4.74577e-163	-7.35194e-163	-3.19921e-163	1.30765e-162	3.512e-163	1.92106e-163	-2.04474e-163	-1.21321e-162	4.54578e-164	3.59616e-163	-4.25704e-163	-1.09099e-162	9.56707e-163	3.29302e-163	-1.66774e-163	-1.74985e-163	0
-3.2417e-163	-1.25709e-163	-3.63847e-163	-1.29409e-163	-4.18028e-163	2.19635e-164	-7.5208e-163	8.60554e-163	1.20182e-163	-3.58445e-164	2.60652e-163	9.16747e-164	1.67044e-163	7.59783e-163	4.74577e-163	-7.35194e-163	-3.19921e-163	1.30765e-162	3.512e-163	1.92106e-163	-2.04474e-163	-1.21321e-162	4.54578e-164	3.59616e-163	-4.25704e-163	-1.09099e-162	9.56707e-163	3.29302e-163	-1.66774e-163	-1.74985e-163	0
-3.2417e-163	-1.25709e-163	-3.63847e-163	-1.29409e-163	-4.18028e-163	2.19635e-164	-7.5208e-163	8.60554e-163	1.20182e-163	-3.58445e-164	2.60652e-163	9.16747e-164	1.67044e-163	7.59783e-163	4.74577e-163	-7.35194e-163	-3.19921e-163	1.30765e-162	3.512e-163	1.92106e-163	-2.04474e-163	-1.21321e-162	4.54578e-164	3.59616e-163	-4.25704e-163	-1.09099e-162	9.56707e-163	3.29302e-163	-1.66774e-163	-1.74985e-163	0
[truncated: 2,015 more rows]
