# Supplementary material for: A modified shuffled frog leaping algorithm with inertia weight
Source: Sci Rep. 2024 Feb 20;14:4146. doi: 10.1038/s41598-024-51306-1 (PMC11224354; doi:10.1038/s41598-024-51306-1)
Supplement: Supplementary file 1 — Supplementary Information. [file 41598_2024_51306_MOESM1_ESM.zip › data/F1/MSFLA_Q_26.xls]

## Sheet: Sheet1
0.0193896	-6.96698	-2.59088	-2.46649	3.16365	-0.659186	-7.59246	1.6671	3.96122	-0.166955	-0.0426046	-0.216952	-7.16729	-1.33965	-1.31811	-5.58711	1.64469	0.251359	-3.37397	-0.00827681	-1.99481	-2.28238	-0.760267	0.546404	1.57805	0.931113	-0.535025	0.30412	0.799257	1.27074	264.296
-0.00422257	0.00545993	0.100421	0.0916115	0.148445	-0.0407094	-0.0202417	-0.0575995	1.14471	0.310864	0.0432408	0.217232	0.0073228	0.389197	0.0536623	-0.0925272	0.0270038	0.0708618	0.10053	-0.34534	-0.0262185	0.0361129	-0.167364	-0.0208931	-0.0247625	0.398838	-0.0530109	0.7199	0.271471	0.258843	2.65198
-0.037038	-0.00184345	-0.0144152	-0.0423362	-0.0314151	-0.00751426	0.0073753	0.022001	0.000325077	0.00643847	-0.000216309	0.00370253	0.0038973	0.000568123	-0.00172614	-0.00151016	-0.00922484	0.0928326	-0.00995527	0.00458885	0.00179385	0.00784413	-0.00415062	0.0353175	0.00161732	-0.00152026	0.00234706	-0.00632838	0.000457011	-0.0221185	0.0157256
0.000657373	0.000390268	-0.000482333	-0.00158338	0.00146526	-0.00154075	-0.00104249	-0.00380705	0.000204234	-0.000121763	0.000385483	-0.000567053	-0.00152703	-0.00026843	0.0032239	5.43099e-06	0.00202027	0.000602037	-0.00602519	0.00111104	0.000690791	-0.00295406	-0.000136742	-0.000116236	0.000182569	-0.000105297	0.00368859	0.000126441	0.00192715	-0.000865504	0.000106096
-2.24286e-05	-0.000121998	-3.01556e-06	-0.000255787	-1.40878e-05	7.83206e-07	-6.25901e-05	4.12444e-05	3.48759e-08	-8.29654e-05	3.66224e-05	-2.83193e-05	-0.000285693	-0.000102828	-1.44365e-05	4.08775e-05	0.000355826	0.000385756	0.000207579	0.000136152	8.1518e-05	2.54446e-05	-0.000207628	7.12058e-05	9.64404e-05	-1.18554e-05	8.38116e-05	9.43674e-05	0.000303562	-8.26376e-05	7.06608e-07
4.85897e-06	-3.39119e-06	-2.98188e-05	-1.75576e-06	4.69633e-06	1.26853e-06	-1.64889e-05	2.5153e-06	2.55013e-06	3.19491e-05	8.72103e-06	9.12516e-06	7.43188e-06	-1.50979e-08	-8.13578e-06	-2.16629e-05	1.26263e-05	6.47487e-06	8.00096e-06	-7.16059e-06	-6.14805e-06	-1.66838e-05	2.03323e-06	-1.76974e-06	-9.41974e-06	2.39867e-06	-9.08009e-06	4.67028e-07	4.67486e-05	-1.98082e-05	6.4015e-09
3.77616e-07	-4.0956e-06	-8.96034e-08	-1.0004e-06	-1.30884e-07	1.68023e-07	1.82093e-07	-1.40246e-07	-9.88428e-08	-1.33617e-06	-5.60145e-08	6.87131e-07	-8.21807e-08	-6.14184e-08	8.11611e-07	-1.65296e-07	4.55475e-08	-5.51545e-07	-2.49538e-06	1.31304e-06	1.91642e-07	-6.2098e-07	-5.19775e-07	-8.09786e-07	1.63214e-07	5.51117e-07	3.32107e-07	1.73699e-06	2.65928e-07	7.86099e-07	3.47425e-11
-4.31665e-08	-7.88329e-08	2.54544e-07	2.23238e-07	-2.16608e-07	-9.49375e-09	1.78546e-08	1.75295e-08	-1.16466e-07	-6.32557e-08	-7.15511e-08	-5.59872e-08	-9.98704e-09	-1.11116e-07	1.5687e-07	-8.84074e-08	2.93951e-07	-2.07548e-07	1.11133e-07	4.76659e-09	2.87723e-08	3.55288e-07	1.70136e-08	-3.04057e-07	5.1315e-08	1.3992e-07	7.24782e-08	-7.91116e-09	-3.37727e-07	-4.40537e-08	7.46212e-13
-2.65609e-09	9.75125e-10	5.12592e-09	-1.79834e-09	-1.89909e-08	1.22642e-09	-9.50928e-09	-2.48733e-08	-6.58368e-11	-1.74551e-08	-1.89599e-08	4.44985e-09	1.03899e-08	-1.64128e-09	4.86562e-09	-4.09421e-09	3.00851e-09	-1.60216e-08	7.33213e-09	2.80051e-08	4.78723e-08	-2.27577e-08	1.98377e-08	1.12657e-09	-2.39858e-09	-1.18238e-09	-2.80888e-09	-1.72638e-08	-1.93228e-10	4.67572e-09	6.58707e-15
1.36416e-09	3.5757e-10	4.59981e-10	-1.07769e-09	1.30906e-09	-4.51042e-10	2.84697e-10	-2.14816e-10	-3.18853e-10	-1.76557e-09	3.13886e-10	-9.687e-10	5.85744e-10	2.46779e-10	-7.10638e-10	1.42927e-09	5.5292e-10	-2.38709e-10	-2.25816e-10	-1.46846e-10	9.67185e-11	6.6835e-10	-8.69716e-11	1.94167e-09	-5.12504e-11	3.65961e-09	9.56221e-10	-4.84006e-10	2.84493e-10	-5.8041e-10	3.22445e-17
3.79448e-11	5.73591e-13	-2.07284e-10	2.08251e-11	-4.12597e-11	-6.04917e-13	6.18942e-11	1.41026e-11	-5.21164e-11	5.71957e-13	-5.47283e-11	-1.48485e-12	-1.47129e-10	-3.54e-12	4.27955e-11	-1.49232e-10	5.41372e-12	-1.13101e-11	-4.70754e-12	-1.56318e-12	2.63333e-11	-1.59007e-11	-4.10546e-12	-1.74087e-11	-2.0083e-10	5.95471e-11	-1.76522e-11	2.35044e-11	2.59482e-11	3.54471e-12	1.48924e-19
-9.85754e-12	-1.11399e-11	-1.38698e-11	-1.57072e-12	-6.07546e-12	-1.56244e-11	-8.93169e-12	-2.12648e-11	-4.73471e-11	5.31928e-12	-3.464e-12	-1.19854e-11	8.03723e-13	-1.91755e-12	-3.67415e-12	-6.82762e-13	2.43028e-11	2.4148e-12	7.64828e-13	4.44235e-12	-1.77132e-12	-1.03233e-12	-1.47304e-12	-1.0759e-12	2.51455e-11	2.86202e-12	-3.61617e-12	4.11906e-11	-5.22589e-12	-9.06907e-12	6.75718e-21
-5.32816e-14	-2.13676e-14	-8.58805e-13	-3.04354e-13	-2.01474e-14	2.37738e-13	-1.05757e-12	-1.80283e-12	-4.97638e-13	7.78173e-14	-3.75007e-13	-8.56569e-18	-2.45572e-14	-7.61271e-13	-2.29972e-14	-4.97121e-14	1.22902e-13	-2.43705e-13	-4.99704e-14	1.87174e-13	-1.05226e-13	-1.11265e-14	4.71627e-15	-4.06415e-13	-4.77314e-13	-9.00807e-14	4.97787e-13	-1.82851e-13	-1.75934e-13	-5.25789e-13	7.34952e-24
-5.68501e-15	-3.46894e-14	-1.5289e-14	-9.33928e-16	-5.36891e-16	-4.88796e-14	4.69149e-15	2.21029e-14	-8.9524e-14	-4.07732e-15	1.80666e-14	4.93763e-15	-4.66331e-15	1.03384e-13	-6.60697e-16	-1.16294e-14	1.09002e-14	1.16885e-14	-2.16785e-14	-8.36099e-14	-1.325e-13	9.24758e-14	-1.30076e-13	1.46453e-13	4.47603e-16	-2.08591e-14	-2.12736e-14	9.27144e-15	1.11389e-14	1.18215e-13	1.10863e-25
-3.77914e-15	1.52828e-14	-1.55776e-14	1.45656e-14	4.09008e-16	-4.45695e-15	1.41287e-15	-6.92567e-15	-7.38743e-16	-3.35994e-15	-1.02949e-15	7.27841e-15	2.07008e-15	-8.30708e-15	1.34754e-15	-2.86934e-15	-5.68919e-15	-1.24609e-15	5.48075e-15	-8.95884e-15	-5.711e-15	-4.84758e-16	-5.22594e-15	1.88901e-16	-2.95469e-15	-2.02734e-14	2.26104e-14	2.48857e-15	1.35256e-14	-7.01774e-15	2.29564e-27
2.27453e-16	1.08917e-16	8.05861e-16	2.98449e-18	4.61622e-17	2.84757e-17	6.29989e-17	3.5165e-18	5.13987e-16	-5.14282e-17	5.14632e-17	6.47661e-17	1.73646e-15	-1.57755e-15	2.19359e-16	3.41262e-18	-1.60655e-17	-6.47143e-18	-4.91117e-16	-1.4195e-16	6.03307e-16	-6.41808e-16	4.68732e-16	3.72046e-17	-1.93039e-16	2.35685e-16	-2.21192e-16	6.06146e-17	1.01665e-16	1.91227e-15	1.16169e-29
1.08748e-17	-2.09111e-17	-1.69263e-17	1.51994e-16	1.49809e-17	4.95632e-17	1.74181e-17	-1.09191e-17	-1.45598e-16	1.08215e-16	3.08174e-18	-2.3785e-17	6.34688e-17	1.37357e-18	7.20961e-18	-7.90852e-17	1.68032e-17	2.77134e-18	-2.9548e-17	5.74944e-17	8.74141e-18	2.83182e-18	5.43668e-17	-4.50682e-17	2.21576e-17	-1.08558e-16	1.68576e-17	1.39304e-17	1.25881e-18	2.22266e-17	9.36583e-32
5.20367e-18	-4.00301e-18	-2.70649e-17	-4.41753e-18	-2.175e-19	-7.46173e-18	3.58577e-18	7.25233e-19	-4.24644e-20	-3.41235e-18	-6.08745e-18	1.26273e-18	-4.12203e-18	-4.22817e-18	6.75744e-19	-3.42507e-20	-3.49804e-19	9.92865e-19	-1.35899e-18	3.30424e-18	-1.51271e-19	-3.7783e-19	-6.40872e-19	7.76695e-19	6.47394e-18	7.35306e-21	1.1833e-18	3.38938e-18	-5.25481e-20	3.86438e-19	1.01986e-33
-6.83873e-19	1.21534e-19	-3.71056e-20	7.22403e-20	-2.9128e-19	1.50859e-19	-1.31116e-19	2.38886e-19	1.03248e-18	-8.28639e-19	-5.82097e-20	1.35654e-20	2.47972e-19	3.9922e-19	1.44402e-19	-4.4198e-19	-2.48459e-19	-1.00239e-18	-1.67242e-19	1.14224e-21	-1.41941e-19	2.74208e-20	3.53465e-19	-5.34236e-19	7.35747e-20	1.92409e-20	8.972e-19	5.78784e-20	3.59614e-20	2.62121e-20	5.20603e-36
1.2296e-19	9.04138e-20	-4.96591e-20	1.34572e-20	-9.36086e-21	-2.61095e-20	1.47755e-20	7.90324e-21	-6.0942e-21	1.72105e-20	8.64202e-22	7.7361e-20	6.4744e-21	-3.11885e-21	2.03087e-20	3.71925e-21	8.56172e-22	2.80526e-20	2.43069e-20	-3.31209e-20	2.10048e-21	5.40499e-21	-1.31627e-22	1.22829e-19	9.47535e-21	4.22434e-20	-6.77094e-21	-2.30862e-20	1.02305e-19	6.13709e-20	6.80697e-38
1.65999e-21	-5.81261e-22	1.62963e-21	2.17113e-21	1.16247e-21	2.90766e-22	5.19725e-21	-4.80855e-23	4.86561e-22	-1.57826e-21	3.01543e-22	1.03477e-22	1.34983e-21	6.79994e-22	3.84406e-22	8.49429e-23	-9.796e-22	-1.50999e-23	9.99926e-22	3.09762e-21	-2.08939e-22	-2.77348e-21	-1.66625e-22	-6.49261e-21	-5.56658e-22	-1.27625e-21	8.10978e-24	4.11951e-21	2.24351e-21	3.46422e-21	1.41597e-40
-1.96403e-22	9.53423e-23	-2.93819e-23	-9.06877e-23	4.76556e-23	-1.99618e-23	-2.67306e-22	6.57469e-24	-1.41093e-23	-1.46826e-22	-2.99833e-23	-1.77003e-23	1.35804e-23	3.8295e-22	1.40991e-22	9.07861e-24	4.92746e-24	-8.53024e-23	9.01925e-23	1.15776e-22	-7.22973e-23	1.16913e-22	1.67794e-23	3.33573e-22	-3.81866e-22	-3.21637e-22	2.70841e-23	3.50682e-22	5.82385e-23	-4.086e-22	1.0233e-42
-2.8004e-23	1.21221e-24	-6.79588e-24	5.32455e-23	3.38272e-24	-5.39355e-23	-3.12043e-23	-1.3399e-24	-1.18061e-24	-4.51761e-23	-3.68607e-24	-4.10464e-24	-2.24665e-23	-3.0089e-23	-1.45186e-23	8.86806e-25	-2.02609e-24	9.46298e-24	-1.35811e-23	3.59609e-23	-4.07806e-24	2.27142e-24	3.90323e-24	-4.98439e-24	7.69078e-24	-2.67489e-23	-1.97891e-23	-3.16663e-23	5.48763e-24	-2.44163e-24	1.50956e-44
5.42346e-25	-3.56538e-25	1.43848e-24	6.18428e-25	-2.84487e-24	-7.38068e-25	7.31257e-26	-1.22787e-24	-1.88025e-25	-3.90414e-26	2.7879e-24	-6.06605e-24	7.32628e-25	3.07153e-24	6.22375e-24	-1.35479e-25	-9.15238e-24	-2.31848e-25	1.51796e-25	7.25258e-26	7.14859e-25	9.13402e-25	1.21989e-24	4.00041e-26	3.30912e-24	2.38884e-25	8.26285e-25	-1.35516e-24	3.18571e-24	-1.42494e-24	2.18744e-46
-2.05725e-25	-2.11818e-26	-6.40119e-26	-1.43276e-26	-7.24263e-25	2.18648e-26	1.42005e-25	-5.67877e-25	-4.38753e-25	-1.99777e-27	2.86655e-26	1.11939e-25	-8.64313e-26	-2.60589e-25	1.23068e-25	-3.13152e-26	-3.48996e-26	-2.21488e-25	-3.30385e-25	-2.18415e-25	1.61842e-25	1.52694e-25	7.8319e-26	2.77194e-25	-1.45024e-25	2.99678e-25	7.27501e-27	9.87864e-26	-5.69338e-26	3.39562e-26	1.67678e-48
2.49869e-27	-7.2237e-27	-4.13878e-27	-2.68875e-26	-2.4012e-28	4.46643e-26	1.11999e-26	-2.77497e-27	1.09807e-26	-1.27868e-26	4.55255e-26	-7.24035e-27	1.30699e-27	-1.08828e-26	-1.48375e-26	6.31747e-27	-8.92328e-28	-1.34237e-27	2.38582e-27	-7.5613e-27	-4.13042e-26	-4.19469e-26	-3.28915e-27	3.98523e-26	1.90123e-27	-6.12086e-26	3.35743e-27	8.06044e-27	-3.48051e-27	3.70108e-26	1.60542e-50
1.81123e-27	-3.08781e-27	4.30138e-28	5.0436e-28	3.1612e-27	-7.07509e-28	-2.62134e-28	4.90711e-29	7.74529e-28	-3.02991e-29	-2.85201e-27	1.36893e-28	-8.83904e-28	6.62433e-29	2.46431e-27	-7.78799e-30	2.32717e-28	-2.86303e-27	-1.70295e-27	-6.78799e-28	-1.04017e-27	1.30593e-27	-2.7891e-27	5.55631e-28	-3.51477e-27	3.60948e-28	-2.75969e-27	-1.21841e-27	-5.57035e-28	1.25799e-27	8.53956e-53
1.08247e-28	2.41672e-28	2.39689e-28	-2.37113e-28	2.4738e-29	3.15898e-29	-1.00673e-29	1.39501e-28	-3.87327e-29	-4.83449e-29	1.80349e-28	2.59977e-28	-3.21165e-29	-2.58118e-30	1.62544e-28	-4.39101e-30	4.78862e-28	-1.04458e-28	3.82475e-29	-9.25157e-29	1.04514e-28	-2.98323e-28	2.62347e-29	-1.59776e-29	2.38503e-28	1.03261e-30	-1.51419e-29	1.3036e-28	5.82714e-29	-7.4616e-29	7.70574e-55
1.80554e-30	4.72177e-30	9.96986e-31	-1.13621e-30	-1.11172e-30	4.13177e-30	1.12121e-30	2.72067e-29	1.93053e-30	7.50131e-30	3.42115e-31	1.58403e-29	1.58565e-29	4.3443e-30	7.65532e-31	3.50049e-30	1.23166e-29	-1.59126e-29	-7.80676e-30	4.87715e-30	1.15488e-30	6.99395e-31	-1.55101e-31	1.91291e-29	4.36531e-30	-4.21483e-33	-7.9974e-30	2.53449e-30	-3.59914e-29	-1.02916e-29	3.72992e-57
-4.81541e-31	4.15521e-31	-3.83757e-32	-4.41522e-31	6.94875e-32	3.15549e-30	-3.56282e-31	-2.41352e-31	-2.36244e-30	1.09635e-31	7.35012e-31	-1.95323e-30	1.44887e-30	-1.13987e-30	1.58724e-30	4.51426e-31	1.41918e-30	-1.69614e-30	-1.70442e-31	4.98769e-31	2.71157e-31	7.52283e-31	3.47841e-30	1.82269e-31	3.16924e-31	9.41281e-31	-1.37832e-30	1.91826e-30	4.15805e-31	-1.01517e-30	5.25284e-59
5.85588e-32	7.45597e-32	-6.21765e-32	-1.36008e-31	-8.21083e-32	6.11008e-32	3.93544e-32	6.72892e-32	1.65109e-31	-8.20785e-32	1.08481e-31	8.59246e-33	-1.68965e-32	2.46551e-32	6.20727e-33	-8.24356e-32	2.01458e-31	1.34168e-31	4.16214e-32	7.92003e-33	-3.33036e-33	-5.09551e-32	-4.35465e-32	-2.52468e-32	1.90697e-31	3.39359e-33	-5.03712e-31	7.26835e-32	2.11795e-32	-7.34037e-32	4.68216e-61
-1.03657e-32	-2.82823e-33	-8.04887e-33	-4.80345e-33	-7.72067e-33	-2.82594e-33	-8.80631e-35	8.79516e-34	-2.60141e-32	-3.00619e-32	-3.40185e-33	2.39837e-33	-5.91544e-32	-8.3967e-33	-9.88578e-34	3.70427e-34	-5.42569e-33	-1.3015e-33	1.37928e-32	2.64957e-33	-5.54333e-35	-5.02674e-32	1.96153e-33	-3.87251e-35	-4.23074e-33	9.48715e-33	-1.50289e-32	-1.95316e-33	8.48793e-33	9.81816e-34	8.60997e-63
1.02018e-33	-4.6686e-34	-1.48938e-33	-6.75784e-35	-5.20005e-34	-2.20192e-33	-4.92895e-34	-3.68842e-33	-1.12004e-33	1.92719e-33	-7.45625e-35	-1.61969e-34	-1.87281e-33	8.7869e-34	-1.94914e-34	9.51041e-34	9.81877e-34	4.39402e-34	6.10275e-34	-2.9765e-34	-5.56785e-34	9.56165e-34	-8.31318e-34	1.71738e-34	-8.10658e-35	3.06077e-34	-2.02714e-33	1.85099e-34	-3.22177e-33	-1.68703e-33	5.37029e-65
-5.38353e-35	4.89072e-36	2.81798e-35	-1.14434e-34	2.9809e-34	-2.34613e-35	8.08676e-35	-2.06501e-35	6.55757e-35	6.8543e-35	5.43848e-35	-1.53974e-35	-1.80087e-35	-2.93813e-35	5.76817e-35	-2.00027e-35	4.12447e-35	4.57766e-35	1.77551e-36	5.53107e-35	1.1483e-35	-3.79886e-35	-8.29439e-36	9.5584e-35	7.61481e-35	-8.50841e-35	-5.0288e-36	9.50409e-35	-5.9356e-35	-7.87964e-36	1.73613e-67
-3.36438e-35	5.89945e-37	-2.53504e-36	-1.95154e-37	-5.05328e-36	-2.05687e-36	-1.20284e-36	1.47928e-36	-2.29212e-36	8.15497e-37	-1.54375e-35	-1.94095e-35	-6.45774e-37	-1.19732e-36	-7.34093e-39	3.41509e-37	1.48233e-35	-5.75375e-37	7.00513e-36	-9.90474e-36	-9.75384e-38	4.45776e-36	6.67136e-36	-3.10794e-36	-2.53441e-35	1.30883e-35	2.46561e-35	-2.12843e-36	1.74533e-35	-2.23746e-36	3.97203e-69
1.30762e-37	1.00623e-36	1.69661e-37	4.8142e-37	6.59658e-38	2.59778e-37	6.86178e-37	-1.0387e-36	3.68645e-37	-8.12464e-38	2.76813e-38	-2.45553e-38	-2.13674e-37	-2.92557e-37	9.39921e-38	-4.03204e-38	2.00846e-36	1.26592e-37	9.49602e-37	-1.0007e-36	5.69624e-37	2.53517e-36	-6.40644e-38	6.70439e-39	-4.71118e-38	4.84019e-37	1.14175e-37	2.66433e-37	1.14889e-36	-1.08619e-37	1.75583e-71
-2.94045e-38	1.79231e-38	2.52823e-38	5.67054e-38	-3.03497e-38	-3.46812e-40	4.13487e-39	2.81663e-38	-4.12635e-39	-1.55791e-39	-2.79181e-38	7.82331e-38	3.06405e-38	-4.14099e-39	-3.30707e-39	9.35018e-39	-6.421e-38	-9.86606e-38	-1.5484e-39	1.15449e-38	-8.15786e-39	-1.62953e-38	2.02779e-37	-1.11943e-38	4.92755e-40	6.52886e-38	1.0318e-38	-1.48942e-39	1.16612e-38	-3.99434e-38	7.64181e-74
8.33391e-39	-1.06403e-39	-8.4178e-39	-1.82766e-38	-1.32363e-39	8.43629e-40	-1.699e-39	4.18259e-39	-4.42344e-39	-6.45019e-40	-3.776e-39	1.98848e-39	2.93628e-39	2.57428e-39	6.23142e-40	-1.65325e-39	-8.69245e-40	-1.36696e-39	2.63864e-39	5.32522e-41	1.49117e-39	1.07515e-39	-2.08999e-39	4.4165e-39	-1.33034e-40	-1.31108e-39	6.78785e-39	1.88879e-40	1.18933e-40	-2.90698e-39	6.48045e-76
-7.83241e-41	-2.43217e-41	-5.33674e-40	3.48692e-41	1.89387e-40	-1.01037e-41	6.10077e-40	1.21447e-39	-3.98329e-40	-2.04273e-41	-1.01529e-40	-5.59856e-41	-1.73735e-40	3.64841e-41	-5.38317e-41	1.36611e-40	-5.82185e-40	1.071e-39	2.30871e-40	-1.11789e-40	3.0004e-40	2.45189e-41	-2.50791e-41	-2.64998e-42	9.37416e-40	-2.98542e-40	1.37136e-39	-1.52564e-39	-1.80651e-39	2.78998e-40	1.25619e-77
-3.44989e-42	9.74769e-43	7.24727e-42	-3.63989e-42	-1.1566e-41	7.56038e-42	4.8079e-41	-4.74492e-41	6.81166e-42	1.22388e-41	-1.33551e-41	1.44937e-40	-8.73818e-41	2.65254e-41	3.18206e-42	-4.61493e-42	3.87307e-42	1.92652e-41	4.75824e-41	-2.4881e-42	2.84006e-41	-8.02295e-42	-9.07706e-43	-3.19611e-41	7.02765e-41	-6.85606e-42	-3.90536e-43	-7.63862e-41	4.92195e-41	-9.56096e-41	6.15186e-80
4.44546e-43	3.83093e-42	5.33378e-43	3.02144e-43	7.06345e-42	2.40174e-42	1.99104e-42	-1.70564e-42	1.76836e-42	2.19908e-42	-1.46823e-42	-5.69458e-42	-7.84298e-42	-1.57915e-42	2.00272e-42	1.59614e-42	-4.1137e-42	2.92446e-42	1.4674e-41	-2.13558e-42	1.25529e-42	-1.50108e-43	3.81376e-43	-6.50185e-46	-3.77233e-42	8.51315e-43	-6.26344e-43	-1.66995e-41	3.34152e-43	2.64812e-43	7.32401e-82
3.41634e-43	1.13153e-43	6.39495e-44	-3.48231e-43	-5.12837e-44	2.68412e-43	1.75954e-43	3.52493e-44	-2.8661e-44	1.27218e-43	1.18129e-42	-1.39582e-42	-4.9824e-43	1.02755e-43	-1.23651e-43	-7.0459e-43	-1.75764e-43	-1.02715e-42	-1.75878e-44	-8.93406e-43	1.01316e-42	5.80882e-43	-5.8926e-43	-6.53258e-44	-1.52354e-44	1.63684e-44	5.89657e-43	5.0024e-43	6.30257e-43	-3.52512e-43	9.21283e-84
-1.83366e-44	-7.00477e-45	-1.02826e-44	2.97259e-44	-2.45476e-44	-5.05104e-44	-3.60602e-46	5.48314e-44	-1.02871e-44	-2.0569e-44	9.99107e-45	-5.74068e-45	-1.8587e-44	2.02659e-46	-1.10818e-45	2.6026e-44	-6.03244e-45	3.38384e-45	1.20336e-44	3.46832e-45	4.67722e-44	9.64095e-45	4.56347e-44	6.13499e-45	-7.39269e-46	6.49057e-47	-1.1749e-44	-4.96172e-44	5.91182e-45	6.20881e-45	1.65003e-86
1.55187e-44	2.76196e-45	4.06749e-46	-1.0285e-46	3.38964e-45	3.17474e-46	2.64039e-45	-1.97362e-45	-1.79468e-45	2.55466e-45	-2.96258e-45	-6.56803e-46	7.71831e-46	-4.44677e-46	1.1742e-45	5.46842e-46	3.02384e-46	1.12046e-46	-4.9469e-46	1.52157e-45	-1.10757e-45	-1.98458e-46	3.06762e-45	7.87852e-47	7.95298e-46	5.21474e-45	-2.20683e-45	-1.08421e-46	-4.1958e-45	7.8161e-46	3.56789e-88
-2.28591e-46	-3.53088e-46	-7.1973e-48	-8.08341e-47	-4.13327e-46	-1.47722e-46	3.06248e-48	-7.28681e-48	1.26748e-46	9.15782e-47	6.68264e-46	-6.62657e-47	-5.87474e-47	-3.0497e-46	-3.47064e-47	-1.07685e-45	1.65408e-47	-4.41513e-47	4.76178e-48	-6.74626e-47	-4.94117e-47	6.93158e-47	-9.64979e-48	1.16997e-46	-6.78024e-48	1.20694e-46	7.11793e-47	-2.65195e-46	-7.4687e-46	1.55677e-46	2.8088e-90
-1.74567e-47	2.35024e-48	1.39363e-47	9.92397e-47	-1.93198e-47	-5.04253e-48	5.79612e-48	6.67076e-47	2.21196e-47	-2.69691e-47	2.17796e-47	2.91786e-47	-3.25308e-48	1.36456e-47	-1.30543e-48	1.43817e-48	1.81397e-47	2.08949e-48	1.0326e-48	3.7535e-47	-1.39817e-48	5.78303e-48	-3.56282e-47	-4.45913e-48	2.47716e-47	-1.29541e-47	9.946e-47	-8.96092e-48	-7.51916e-48	-1.88999e-49	3.18567e-92
-7.42628e-49	-4.30112e-49	1.9391e-48	1.37122e-48	-9.69614e-49	7.08697e-49	-2.98495e-49	4.88836e-48	3.97885e-48	-5.29044e-49	4.36211e-48	-3.60744e-48	-1.93119e-49	-7.31565e-48	1.77398e-48	3.60236e-48	3.78839e-49	-1.0158e-48	-2.83678e-48	-5.13919e-50	-2.05964e-48	2.27392e-48	-3.8373e-48	4.4487e-48	6.75037e-50	-9.33972e-48	-2.98287e-49	-1.54347e-49	-1.09312e-48	1.56478e-48	2.93782e-94
3.05311e-49	-1.04745e-49	-1.97625e-50	-1.35735e-49	4.87612e-49	1.26118e-49	-3.4683e-51	2.33209e-49	-4.99842e-51	1.36736e-50	-2.90795e-50	-1.03071e-49	6.98696e-50	1.26794e-50	-3.63888e-49	-4.33957e-50	2.3446e-50	1.80641e-50	1.20383e-49	-1.11442e-49	2.5482e-49	-1.70475e-49	5.96161e-50	-1.95837e-49	3.62841e-51	3.82499e-49	-4.52267e-49	-1.18791e-49	-2.51553e-49	-4.57666e-50	1.17613e-96
-7.77712e-52	-2.16662e-50	-7.93241e-52	2.66232e-51	-1.81363e-51	-7.7444e-51	4.11693e-51	1.08862e-53	-5.54676e-51	-2.98816e-51	1.33269e-50	5.31501e-52	2.34084e-51	1.00294e-50	-2.80711e-52	1.43026e-50	-2.62593e-50	4.27783e-51	-4.06451e-51	-1.67343e-51	7.598e-51	-1.85588e-50	2.59281e-51	-4.76404e-51	-3.13156e-52	-1.88989e-51	-1.85175e-52	-2.97e-52	2.7953e-50	-4.8041e-51	3.05324e-99
-1.60313e-52	-4.87546e-53	-4.65878e-52	4.35614e-52	3.81397e-52	1.14022e-51	-1.69922e-52	-1.66527e-52	1.16147e-51	-3.63975e-51	-3.09568e-52	-1.28253e-51	1.10193e-52	-3.29105e-51	-2.79105e-52	-1.06817e-52	8.84542e-53	-2.63152e-54	1.09272e-51	1.58633e-52	2.06631e-52	4.03811e-52	2.18515e-51	-3.20479e-51	-1.29456e-51	-3.93059e-51	1.09805e-51	4.42011e-53	1.95944e-51	-6.17534e-53	6.78617e-101
-1.54344e-52	1.40026e-52	1.40825e-53	1.72689e-54	3.67622e-53	3.84626e-53	2.09354e-52	-4.10316e-52	1.19506e-52	-2.36676e-53	2.83295e-52	-5.18758e-53	-8.32342e-53	4.63378e-53	1.90513e-53	6.26583e-53	1.1086e-53	-2.91832e-53	-5.25356e-53	3.33379e-53	5.62876e-54	-2.71767e-52	-5.4428e-53	-2.83152e-53	3.37091e-52	1.85928e-52	-2.63731e-52	-6.27854e-53	2.00583e-53	-1.73873e-52	7.04632e-103
5.0871e-55	-7.03694e-55	-5.09107e-54	-1.14097e-55	5.52274e-54	1.75761e-54	1.30043e-53	-7.24425e-55	-8.54487e-54	-1.31019e-53	2.63203e-54	4.18263e-53	-8.85517e-54	-5.82706e-54	6.75637e-54	1.82716e-53	1.32409e-54	6.39634e-54	2.87172e-55	1.14842e-53	3.54827e-54	-7.12762e-55	-9.93426e-55	-1.33242e-53	8.86151e-56	1.2382e-53	-7.17918e-55	3.02458e-53	8.56587e-56	-1.68529e-53	4.44175e-105
-6.05343e-55	-7.33696e-57	7.19218e-55	2.18329e-55	7.02311e-56	-6.20081e-55	8.49845e-55	-2.52239e-57	3.21089e-54	-3.59652e-55	-1.09858e-55	-1.20429e-54	-3.56098e-54	-3.03345e-55	-2.88487e-54	1.06399e-55	-7.76148e-56	-2.01547e-54	1.96838e-54	-3.0567e-55	8.57651e-56	3.37025e-55	3.01201e-55	1.99288e-55	-1.67087e-55	-2.85698e-55	3.17998e-54	-4.27314e-55	-4.20579e-55	-1.29987e-55	5.39367e-107
-4.15379e-56	4.17628e-57	-1.17699e-55	3.12735e-55	-4.23295e-55	-1.22651e-55	1.32878e-56	-5.67178e-55	1.12878e-55	-1.75534e-56	5.63397e-56	5.97486e-56	-9.56546e-56	-8.86786e-56	-6.89014e-56	9.72827e-57	-3.60762e-57	-2.51349e-56	-6.52853e-56	-2.68313e-56	-2.68816e-56	7.94423e-57	6.74729e-56	-2.51732e-55	2.07045e-56	-2.58296e-55	1.12976e-58	3.58106e-56	1.4213e-55	6.78367e-56	8.38703e-109
4.07929e-58	4.00862e-57	-3.91214e-57	-1.19233e-57	1.26271e-57	-1.88587e-56	1.55195e-57	4.84124e-57	-1.0913e-57	-2.25419e-56	2.36414e-56	1.25253e-56	-9.80757e-57	1.18182e-57	-1.9228e-58	3.89114e-57	6.47279e-57	-3.42315e-57	-8.74442e-57	-6.54813e-57	4.19435e-57	2.69299e-57	-8.45623e-57	-3.62701e-58	2.08011e-57	2.14743e-56	-2.1918e-56	-1.06056e-56	6.16207e-58	-2.34694e-57	3.08762e-111
2.94501e-58	-2.09913e-58	7.57709e-58	-1.55537e-57	5.20978e-59	-3.14584e-58	-1.60351e-59	-5.83821e-58	4.55456e-59	-1.64012e-58	-3.26923e-58	-4.88443e-59	1.42729e-58	3.10606e-58	2.304e-57	5.4357e-58	-1.78426e-57	-1.2995e-58	2.31441e-59	-1.26779e-58	-6.15857e-58	2.57739e-58	-6.46967e-58	4.47111e-58	-4.49663e-59	-4.72326e-58	-2.07793e-57	-7.74475e-58	3.16943e-58	-2.34888e-58	1.90054e-113
6.30706e-59	-1.98182e-58	1.24071e-60	-6.21211e-60	1.77454e-59	1.91986e-58	-1.21366e-59	-2.34946e-60	1.94922e-58	1.8175e-58	2.43367e-58	-2.02306e-59	5.789e-60	-1.12819e-58	-6.90256e-60	9.38818e-60	-5.03306e-61	8.62607e-59	7.45205e-61	3.50849e-59	-8.39506e-59	8.40259e-59	-2.73496e-59	2.72391e-59	1.7345e-58	-8.57051e-59	9.82035e-60	3.35973e-59	2.44161e-60	1.51789e-59	2.87345e-115
6.19211e-60	-8.5444e-61	4.03766e-60	-1.88079e-60	-7.22435e-60	5.453e-60	-6.4115e-60	4.52115e-60	2.53298e-60	1.52606e-59	3.05399e-60	5.16746e-61	4.09095e-61	-1.35018e-59	6.26574e-60	-7.82117e-60	-6.9907e-61	-2.62824e-61	-3.25272e-62	2.69593e-60	2.10706e-61	1.2172e-59	-3.81543e-60	-2.1076e-60	-2.41062e-60	-5.24917e-60	7.31266e-60	-5.83092e-60	8.63013e-61	1.46899e-61	1.03081e-117
9.54701e-62	-1.23297e-61	9.90539e-63	2.68756e-62	-1.20151e-60	-3.51021e-61	-6.79349e-62	1.67515e-60	5.73876e-62	-9.65947e-61	-9.51949e-61	2.37352e-61	1.47811e-61	1.37866e-62	-6.31903e-61	1.75902e-60	-1.71946e-61	-6.82801e-61	3.20659e-61	-2.56662e-61	1.44375e-62	-1.43712e-60	2.57409e-61	1.9391e-61	-2.39234e-61	-1.2637e-62	1.05606e-60	1.31587e-61	1.35101e-61	-4.40462e-61	1.40532e-119
9.02986e-63	-1.17254e-62	-9.77386e-63	-1.38071e-61	-3.42248e-62	-2.96685e-61	-1.25232e-62	1.98798e-62	-3.75807e-62	-9.90719e-63	5.10526e-63	2.64577e-63	-1.91505e-63	-1.16863e-61	-1.29513e-62	-1.55366e-63	7.92908e-63	1.11322e-62	1.30046e-64	2.02713e-62	4.71518e-63	-8.88302e-63	1.85421e-62	5.08072e-64	-1.96063e-63	6.28027e-63	6.29689e-64	-1.0137e-62	2.16111e-62	3.30784e-63	1.26165e-121
-7.50816e-63	9.17563e-64	5.32121e-63	1.2087e-62	-2.47506e-64	2.00347e-63	-4.0553e-63	-1.27925e-62	-1.01457e-63	1.01444e-63	-5.88743e-63	-2.69762e-64	-1.62375e-65	2.52673e-63	-3.64874e-66	-7.9741e-63	-1.73027e-64	-2.48895e-63	-2.76665e-64	-1.57989e-63	-1.29477e-63	-5.91123e-63	2.52718e-64	-7.74833e-64	8.94288e-65	2.44695e-64	-3.31871e-63	8.96578e-64	-5.1421e-63	2.43769e-63	6.12909e-124
-3.02255e-65	2.02215e-65	1.5795e-65	-3.51937e-64	1.64315e-64	3.17475e-64	4.82065e-64	1.0207e-63	-2.98664e-65	-2.30529e-64	-1.05039e-64	4.52927e-64	-4.12404e-64	1.29325e-63	9.58135e-64	-1.80596e-64	-1.55474e-64	-1.08592e-63	-3.9081e-65	-1.37554e-64	-1.62105e-64	4.6759e-64	-3.20163e-65	-1.10172e-64	-6.5028e-64	-7.58602e-64	-5.50398e-64	9.62833e-65	-6.91682e-64	8.56146e-65	7.86907e-126
-4.48693e-65	4.57414e-65	-3.24976e-65	-1.16949e-65	2.58305e-67	1.54197e-66	2.05743e-65	4.75847e-66	-3.30526e-66	1.19985e-66	1.3664e-65	-1.26224e-66	2.43484e-65	6.08581e-65	-6.00233e-66	-9.23229e-66	-7.5131e-66	-7.63036e-66	7.59772e-66	-3.2454e-65	2.02381e-66	6.88574e-66	-1.10385e-64	1.20819e-66	-5.17183e-65	-4.142e-66	-3.15161e-65	-3.32879e-65	-3.12886e-67	2.48916e-65	2.92418e-128
2.66799e-66	1.11849e-67	2.66956e-66	9.90585e-67	-7.11162e-67	-1.41277e-67	-4.53961e-67	-4.02172e-67	1.64823e-66	-9.24245e-66	-6.35997e-66	5.05742e-66	-1.74466e-66	-1.82483e-67	9.10636e-67	2.45635e-66	3.91453e-66	7.65315e-67	1.79127e-67	-3.22899e-66	1.43963e-66	-1.93034e-67	-9.03961e-67	-1.26985e-67	1.48831e-66	-7.1411e-68	-2.36243e-66	-3.73078e-66	-3.58235e-67	-5.364e-67	2.31685e-130
6.65326e-68	-9.71394e-69	-2.55976e-67	2.75253e-67	-1.30921e-66	-1.64175e-67	-3.9014e-68	-1.38771e-68	-3.37791e-68	-1.19575e-66	-8.16569e-69	3.78749e-69	-4.57697e-68	-8.58092e-68	-1.63631e-67	9.45433e-68	1.34661e-66	1.4257e-67	-3.58339e-68	9.04224e-68	1.10263e-67	-1.09207e-68	-3.95742e-67	1.09424e-67	7.38863e-67	-4.39692e-67	-2.87622e-67	-7.08997e-67	2.86372e-67	-1.37252e-68	6.79558e-132
1.67769e-68	-5.20934e-70	-1.76964e-68	-1.16522e-67	-5.33608e-71	2.23772e-68	7.71711e-69	1.68816e-68	8.33696e-69	-1.26325e-69	-8.34675e-70	7.58107e-69	-9.21927e-69	1.26863e-70	8.07519e-69	-1.8259e-68	-9.57778e-69	7.0042e-68	1.38351e-68	5.11068e-68	-3.94571e-69	1.91464e-69	1.66016e-68	2.2333e-69	-6.51628e-69	-4.30263e-68	1.2911e-69	3.89224e-68	-5.4351e-68	1.79596e-68	3.04182e-134
2.14141e-70	-2.23563e-69	-4.81573e-71	1.91935e-69	-1.11751e-70	-2.23414e-70	1.72508e-69	-2.90129e-69	-3.38283e-70	-3.18679e-71	-4.47509e-71	9.99056e-70	5.92411e-69	-1.06852e-70	8.7152e-70	9.55577e-70	-1.65546e-69	2.23158e-69	4.7181e-69	-1.00612e-69	1.36158e-69	8.55226e-71	-3.3188e-71	-5.03963e-70	-2.29083e-69	1.37109e-69	3.20961e-69	-3.81382e-70	-2.09252e-69	2.63477e-71	1.13144e-136
-3.40998e-71	-2.50023e-71	3.10375e-71	3.24159e-70	7.50565e-71	4.71073e-70	8.76343e-71	3.57108e-70	-9.89135e-71	4.40819e-71	-1.9163e-70	-1.03778e-70	-1.84124e-71	1.88294e-70	6.25369e-71	-1.01141e-70	6.13151e-71	5.41347e-71	5.09357e-70	4.46678e-72	-3.60005e-71	1.40428e-70	-7.99881e-71	4.86414e-71	3.28708e-71	3.89569e-71	-2.12122e-71	1.37086e-71	-2.66296e-71	-3.26458e-71	8.80679e-139
1.18917e-71	2.3126e-71	5.45477e-71	4.14792e-71	1.85767e-71	-9.28235e-72	-1.63503e-71	1.56099e-73	-6.12338e-73	-1.34286e-71	3.26256e-71	-7.62517e-72	-8.61266e-73	-6.09518e-71	2.53473e-73	-5.13358e-71	-7.09667e-72	1.63358e-72	-1.93347e-72	-1.74045e-71	-2.45249e-71	5.12084e-73	-5.67036e-72	4.48062e-72	-1.3578e-72	-1.733e-71	1.26541e-72	9.14508e-72	2.46275e-71	-3.056e-72	1.57423e-140
-3.21876e-73	1.72877e-72	-4.82505e-73	5.36446e-74	-9.79802e-73	-3.36045e-72	-1.66524e-72	-7.62111e-73	1.79541e-73	-7.87671e-73	-6.62492e-74	7.18726e-73	1.03987e-72	2.60967e-72	-2.93755e-75	1.94584e-72	2.99226e-74	-3.98162e-73	-1.88577e-72	-6.22682e-73	1.56387e-72	2.32662e-72	8.89851e-73	-1.44473e-73	3.15827e-72	-6.41018e-73	-5.01656e-72	-3.38975e-72	2.09217e-72	-4.70177e-74	9.5982e-143
-1.2893e-73	5.3198e-74	-3.47699e-75	-6.66884e-74	-3.57251e-73	-6.49614e-74	5.97196e-75	3.25923e-75	5.59342e-74	-1.5325e-74	-2.81393e-74	-1.34503e-74	3.44407e-74	1.91947e-73	-6.22888e-75	3.07408e-74	4.5472e-74	-1.72145e-73	-1.24193e-73	-5.45897e-74	-6.41986e-74	1.63717e-74	6.17928e-74	1.38532e-73	1.65631e-74	-3.09231e-73	-1.61333e-74	6.80532e-73	-3.66215e-74	-1.69938e-74	8.37574e-145
6.38187e-75	2.80075e-75	-7.40878e-75	-8.2897e-76	9.88294e-75	-1.2878e-74	-7.34646e-76	2.88338e-75	-6.57275e-76	-2.90425e-76	-1.43626e-75	-7.65119e-75	-5.67393e-76	5.10333e-74	3.06549e-75	-1.96276e-75	2.13855e-75	5.02377e-75	-1.68215e-76	-4.46761e-75	3.45846e-75	1.69561e-74	-1.33026e-75	4.26181e-74	-2.43589e-74	-2.81419e-75	-1.51457e-75	1.51298e-75	-3.06873e-75	8.30138e-76	5.83891e-147
-4.94869e-76	4.23033e-76	1.09607e-76	1.49343e-75	1.0545e-75	-1.99689e-76	6.15675e-76	-1.60185e-76	2.98159e-75	9.20746e-77	-6.06741e-76	5.19525e-76	1.09722e-75	-1.94055e-75	1.8968e-75	-9.85853e-76	2.68916e-77	3.28641e-76	-6.29054e-76	4.04726e-76	-8.82791e-77	3.8263e-76	6.25134e-76	1.72547e-75	1.38087e-75	4.83853e-76	-1.55799e-75	-4.30789e-76	1.80995e-75	6.97079e-76	3.60047e-149
-3.27003e-77	-2.52061e-77	1.92571e-76	-9.18967e-78	-3.66583e-76	1.33251e-76	9.65075e-79	-2.16216e-76	2.88473e-77	-6.46108e-77	1.27332e-76	-1.30841e-76	-6.09741e-77	7.66105e-77	-3.49491e-77	6.11789e-77	1.02232e-77	4.23041e-76	2.09561e-77	5.31042e-77	3.36806e-77	-5.78061e-77	5.1242e-77	-3.9908e-77	1.08276e-76	-8.96155e-77	-1.35293e-77	9.77993e-78	1.02625e-77	-2.14778e-78	5.01818e-151
-2.88395e-77	3.41208e-79	-1.67748e-77	8.33685e-79	1.16508e-78	-4.82614e-78	1.53545e-78	-4.81745e-78	-2.89686e-78	3.20888e-78	1.89996e-78	-3.0161e-78	-1.57834e-77	5.46319e-78	-8.46071e-79	-2.03447e-77	-1.33556e-77	4.81634e-78	-7.59646e-79	1.49515e-78	-3.90454e-78	7.37737e-78	-1.00216e-78	2.08516e-79	1.18961e-77	-2.91887e-77	-7.17697e-78	6.31534e-79	-1.07673e-77	4.22719e-78	3.34343e-153
6.61419e-79	-1.90763e-81	1.78032e-79	1.58626e-78	-1.28362e-80	-5.768e-79	5.66532e-81	-8.88309e-79	-2.47634e-79	7.62878e-80	2.45328e-79	1.42388e-78	-1.44058e-78	-7.92179e-80	-1.40707e-79	-2.05305e-79	2.42791e-79	3.70256e-78	3.22759e-79	1.31883e-79	-5.73934e-81	-2.99303e-79	-8.55687e-79	-1.17393e-78	-1.5911e-80	-2.0944e-79	-6.97647e-80	-7.88759e-79	-3.61488e-79	2.17481e-79	2.53441e-155
2.71269e-80	9.24587e-81	1.05285e-81	-9.54881e-80	7.96692e-81	6.29012e-80	1.85854e-81	1.10698e-79	-3.8727e-80	-3.93765e-80	-1.30042e-79	2.45568e-80	-5.20744e-82	1.60321e-80	-4.61754e-80	-2.74815e-81	5.09804e-80	1.71984e-80	-3.57455e-80	-9.30844e-80	-5.95219e-80	-6.56979e-80	2.48727e-80	1.06189e-80	-1.95796e-80	-9.97934e-80	3.57801e-80	1.5469e-79	2.77398e-81	1.80524e-79	1.38755e-157
6.26244e-81	7.56351e-82	1.12301e-81	1.58007e-81	-7.07983e-81	-1.47901e-80	-2.01519e-81	2.35855e-80	4.89203e-81	-1.66282e-81	-1.13246e-81	-3.32692e-82	3.03169e-81	6.6562e-81	-6.42449e-81	-4.50686e-81	2.46186e-80	-2.19887e-81	-2.17031e-81	3.06863e-81	-4.23255e-82	4.84287e-82	2.85451e-82	9.24269e-82	-4.77242e-82	-2.02262e-82	5.15318e-81	4.80765e-81	1.17213e-81	5.33864e-81	1.72213e-159
1.37143e-82	3.47157e-83	-4.83447e-82	8.9814e-82	2.19517e-83	-5.36377e-82	5.07647e-82	-7.84101e-83	-2.26963e-81	2.83238e-82	-2.44909e-82	-2.27433e-81	7.73356e-82	1.87424e-82	-5.65314e-82	7.66736e-82	-5.31978e-82	-2.90977e-83	5.13406e-83	-2.47705e-82	-4.34601e-83	7.12688e-83	7.66512e-83	-6.16969e-83	-4.88455e-82	9.52746e-82	1.91326e-82	5.45778e-82	-5.14881e-82	1.20682e-82	1.5742e-161
-7.84826e-87	1.14121e-83	1.93006e-83	7.26107e-83	-2.65286e-83	3.51991e-83	1.08675e-83	1.05129e-82	-5.01365e-84	-8.27138e-85	5.46745e-84	4.38301e-83	-1.2112e-82	-1.88669e-83	-2.93493e-84	9.73973e-83	7.57968e-83	-1.84448e-83	-1.78754e-83	1.46141e-82	6.59692e-83	6.11272e-83	-2.56662e-83	-1.41085e-83	-1.96332e-82	-4.51077e-83	-3.50298e-83	-5.97182e-83	-8.30655e-84	-5.39949e-83	1.30453e-163
1.28095e-85	-1.42883e-85	4.32691e-84	2.20979e-85	-3.07859e-84	-7.24183e-84	-8.95017e-85	1.56832e-84	-7.02618e-85	4.29897e-84	-9.64956e-85	1.81656e-84	-7.33594e-84	8.53487e-85	-7.76224e-85	5.79967e-85	3.51989e-84	2.48285e-85	2.83759e-84	-4.01068e-84	-3.0532e-84	8.80274e-84	8.49184e-84	-7.72219e-84	-2.79784e-84	-2.66914e-84	4.72336e-84	-5.56663e-84	-1.03435e-84	-9.29595e-85	4.88006e-166
-2.24827e-85	-1.30693e-85	-4.49515e-85	1.62642e-86	-1.40332e-85	-1.41804e-85	3.87934e-86	1.27019e-85	5.00533e-85	4.09418e-85	3.52092e-85	-6.57994e-85	5.97975e-85	6.05715e-85	1.42477e-85	3.53495e-86	5.50465e-86	-5.0628e-85	-2.04568e-84	-1.19506e-85	5.71057e-85	-2.16894e-84	6.37597e-85	-1.05268e-85	-1.70206e-85	-2.14459e-86	-9.51986e-86	-4.79924e-85	-9.7534e-86	-1.50877e-85	1.2256e-167
2.86153e-86	1.4698e-85	-1.66178e-86	8.352e-87	-2.13037e-86	1.64112e-86	-1.89691e-86	-4.69878e-86	-9.6283e-87	-3.23724e-86	-6.0824e-87	1.95767e-85	-1.04192e-85	-1.67531e-86	1.4497e-86	-2.68226e-86	1.65792e-86	-3.85203e-88	1.51417e-86	7.82131e-86	3.85386e-89	-4.42906e-87	-1.30745e-85	4.10565e-86	2.19265e-86	-9.3696e-86	-5.41404e-86	-7.59594e-87	-1.35037e-88	-1.81176e-90	1.15297e-169
-1.52919e-86	5.64695e-87	-5.31396e-88	9.03788e-88	4.6298e-87	-1.07915e-86	1.80965e-88	-7.19356e-88	8.98219e-88	-3.90975e-87	8.46747e-87	1.21796e-86	-8.34368e-88	4.9418e-88	1.51128e-87	-6.93893e-88	-1.07324e-88	6.72583e-88	-8.69701e-87	7.29566e-87	4.45234e-87	-5.33526e-88	-1.98969e-87	1.3783e-88	1.81016e-88	1.51738e-87	2.30317e-87	5.71657e-88	-1.22403e-87	3.62093e-88	8.08123e-172
-1.83701e-89	1.16177e-87	-4.45434e-89	3.92165e-88	2.2014e-88	-2.44842e-89	-4.2241e-88	9.61423e-89	2.36409e-88	5.76959e-88	4.47432e-89	-5.57468e-89	9.1634e-89	-3.49261e-88	-7.65299e-89	8.82965e-90	1.64109e-88	-1.13277e-88	-1.03313e-88	-3.76168e-89	7.28975e-89	-4.58444e-88	2.71842e-89	-1.50151e-88	-2.03648e-89	-4.33427e-90	2.72755e-88	2.14253e-88	-1.31272e-87	1.76545e-88	4.4385e-174
1.97159e-90	2.60098e-92	-8.70794e-89	-5.0399e-89	2.19676e-90	-4.0353e-91	-1.78709e-89	-3.7528e-90	6.07145e-91	5.19721e-90	-5.45922e-89	-1.94893e-89	-2.77618e-89	4.22268e-89	-6.71024e-92	-7.63915e-90	-1.1164e-89	4.58641e-89	-7.62668e-89	6.22441e-90	-7.96948e-89	-6.21757e-90	1.52476e-90	-7.39157e-90	8.7681e-90	-3.56001e-92	-5.38931e-89	1.41803e-89	1.01808e-89	4.49019e-91	3.42816e-176
2.32513e-90	1.46552e-91	3.00197e-90	-3.33328e-91	2.60571e-91	-9.71449e-91	-1.98269e-90	-2.2867e-90	1.18465e-89	-7.84213e-91	-2.25893e-90	-3.25749e-91	-5.66671e-90	-4.51757e-91	7.93555e-91	3.9399e-91	-3.79149e-91	-1.69395e-90	1.10281e-90	-3.1437e-90	2.09234e-91	-2.16424e-90	3.75697e-90	1.42479e-91	-6.18427e-91	4.02126e-90	-1.0297e-90	-6.03825e-93	-1.89407e-90	-1.23849e-90	2.59695e-178
-2.009e-91	-2.50627e-91	-3.45731e-93	1.19617e-91	-1.0719e-91	2.02127e-91	-4.93241e-92	-1.25841e-91	-2.8106e-91	-5.17799e-91	5.86148e-92	-4.00034e-91	-2.23118e-92	1.7123e-91	3.88393e-92	-2.28928e-91	4.61778e-92	-1.16765e-91	2.81497e-91	-3.43146e-91	1.0482e-91	-2.39456e-91	-1.48989e-91	2.01059e-91	-1.63853e-91	-7.60532e-91	1.31235e-90	1.33847e-92	1.46358e-92	-1.51555e-91	3.477e-180
-9.61057e-93	1.75252e-93	6.18421e-93	6.20812e-92	3.7755e-92	-2.12161e-93	9.60998e-93	-2.55217e-93	-4.23437e-92	3.42514e-93	-2.19972e-93	-9.65788e-93	8.06243e-93	-2.04647e-93	-2.04163e-92	-4.64137e-92	1.67791e-92	1.62754e-92	2.27587e-92	-4.33225e-93	-4.00479e-93	-2.89329e-93	-3.5025e-92	-6.65965e-93	1.23411e-92	-7.01825e-93	9.86886e-93	-6.42389e-93	-1.18445e-92	1.4912e-92	1.31412e-182
1.29006e-93	9.00157e-93	1.08942e-93	6.15921e-94	-1.62693e-93	2.89286e-94	8.71442e-94	-4.35415e-94	1.17614e-94	-6.80086e-94	-1.0197e-93	-8.6313e-94	2.60979e-93	1.33813e-94	4.62921e-94	1.01995e-93	3.00281e-95	2.07165e-94	-1.82249e-93	-3.77849e-94	1.86448e-93	1.24217e-93	-4.20271e-93	-2.95762e-97	1.27364e-93	5.85923e-94	-1.08089e-93	-5.51853e-94	6.53131e-93	3.04287e-93	1.79829e-184
3.15426e-95	1.53871e-94	-2.96672e-96	1.66786e-94	-3.42325e-95	-1.705e-94	-1.16164e-94	-3.67661e-94	-1.87108e-95	-2.90039e-95	1.85123e-94	-3.05176e-94	1.30767e-94	-1.70416e-95	1.14413e-95	-9.87975e-96	-6.7822e-95	-5.6238e-94	2.79259e-95	-7.05325e-95	-6.69022e-94	-8.35991e-96	-1.65149e-95	5.83644e-95	-1.42455e-95	-2.02927e-96	-1.83655e-95	3.52352e-94	-2.32035e-94	7.34341e-96	1.33418e-186
-1.82807e-95	-3.39461e-96	-2.91359e-95	6.82023e-96	1.21006e-95	-1.00985e-96	1.53742e-96	-5.75243e-96	2.17399e-96	1.46736e-96	2.21538e-95	-3.22222e-96	-2.14159e-96	1.90393e-95	-6.08903e-96	-1.84291e-96	1.24465e-95	-4.08262e-96	-6.5916e-96	-6.85754e-96	3.00354e-96	-1.10447e-97	-2.2343e-95	1.67859e-96	7.88207e-96	2.3392e-95	3.71328e-97	1.19367e-96	-5.09254e-95	6.33774e-96	6.35718e-189
1.87637e-96	-7.85528e-97	1.2088e-97	-1.78728e-96	-5.81555e-97	9.13569e-98	-4.54714e-98	-6.12905e-97	5.96572e-97	3.35109e-97	-1.19336e-96	6.45974e-98	8.05884e-97	-6.21405e-98	1.19608e-96	4.34343e-96	-2.62338e-97	-1.20311e-96	-2.93664e-96	3.15895e-98	1.75357e-97	9.12499e-98	-4.3805e-96	-1.96011e-97	-1.0217e-96	-2.87706e-96	-3.48389e-97	2.61776e-97	7.68201e-98	-7.8075e-97	7.0451e-191
6.08649e-98	-3.5444e-99	1.86558e-98	2.09993e-97	-1.2451e-98	3.51201e-98	-3.97266e-97	4.81544e-98	-1.34863e-98	4.26265e-97	-2.25386e-98	-4.42629e-99	-6.09038e-98	1.48804e-98	-3.60998e-99	-2.31777e-98	-3.07664e-98	-2.71092e-98	7.58821e-99	1.39102e-97	-5.95606e-98	1.10583e-97	-1.22612e-97	4.99758e-97	1.33536e-98	-1.35903e-97	-1.38328e-98	-1.19093e-99	6.70467e-98	7.3693e-99	7.21628e-193
1.43598e-98	2.9926e-99	-1.39507e-98	1.28963e-98	3.36213e-98	-4.73808e-99	1.03796e-98	-7.22235e-100	1.10599e-98	-2.11429e-98	5.29795e-99	-7.04553e-99	-1.1719e-99	5.92808e-99	2.72993e-98	-1.21209e-98	-4.90315e-99	-4.62566e-100	1.39194e-98	1.09205e-98	8.35556e-99	-1.32516e-99	5.40996e-99	3.32281e-99	1.13326e-98	7.07733e-99	3.76248e-101	2.73669e-99	-1.65371e-102	1.00946e-98	4.14998e-195
2.07981e-100	3.40724e-101	-2.48178e-99	-8.47464e-100	-1.26113e-100	-1.89369e-99	-9.55633e-100	1.26672e-100	-7.48146e-101	9.83376e-101	-1.26023e-99	-7.08483e-100	-1.17844e-100	1.46857e-99	-3.04133e-100	2.04863e-99	-4.31756e-101	8.48635e-101	2.30049e-100	1.32668e-99	-4.47679e-100	-1.85039e-99	2.34227e-100	-6.38099e-101	-9.77721e-100	7.46299e-100	3.33165e-100	-1.76412e-100	5.24761e-102	1.52713e-100	2.72022e-197
4.79555e-101	1.99025e-100	1.13506e-100	6.13267e-101	1.57526e-100	-6.24048e-102	5.87796e-102	-5.8701e-102	-5.67886e-101	-5.08479e-101	7.68513e-102	-2.29277e-101	8.90123e-101	7.54043e-101	-2.17622e-101	-1.60212e-100	-7.44235e-101	-9.7148e-101	-1.4754e-100	-2.7111e-101	2.14758e-100	3.82717e-101	-1.65376e-100	1.15218e-100	7.5431e-102	-4.7522e-101	-5.2017e-101	-2.59697e-102	-1.87248e-100	-1.02646e-100	3.05939e-199
1.40033e-102	-7.52279e-102	5.3607e-102	5.7955e-102	-3.39627e-102	-1.90359e-102	3.4818e-102	1.64996e-101	1.51108e-101	-6.0703e-102	-6.76095e-102	-1.04775e-101	-8.3778e-102	2.91953e-101	1.66945e-101	2.29956e-102	-9.21782e-102	1.25901e-101	5.94712e-101	1.81777e-103	-1.62539e-102	1.12221e-101	2.3312e-105	-1.16794e-101	4.25726e-102	-9.70463e-102	-5.0306e-101	-1.60599e-102	1.193e-101	-1.59089e-102	8.88338e-201
-3.59704e-103	1.41561e-102	-1.08225e-103	1.02626e-102	-3.83859e-103	8.07996e-103	1.25631e-103	1.20277e-102	2.23269e-103	7.52823e-103	-3.69962e-102	-2.74055e-103	3.81255e-103	2.5519e-103	1.24126e-103	4.34937e-103	-1.08494e-102	8.42773e-104	-7.80995e-104	-2.52542e-103	-6.27305e-104	5.75291e-104	2.07836e-103	-7.30952e-104	3.67031e-103	-1.00248e-103	-2.27989e-104	1.25289e-103	2.45353e-103	2.50552e-103	2.18487e-203
-7.56846e-105	4.21658e-104	-1.68373e-103	-2.23996e-104	1.13997e-103	3.65184e-104	2.94509e-103	4.4293e-104	-2.24785e-103	-1.42575e-103	-1.5861e-105	-1.65793e-105	-8.78087e-104	1.00788e-103	3.55447e-104	5.03679e-105	2.71854e-104	5.16649e-104	1.18925e-103	-4.51789e-104	-6.00248e-105	-3.0421e-103	-5.17632e-104	-2.75518e-104	5.78921e-104	9.27154e-106	-3.22077e-104	-2.78249e-104	-5.62754e-105	-1.50597e-103	3.67217e-205
1.93377e-105	-6.91737e-106	5.32941e-105	1.3549e-104	-5.68767e-105	1.31885e-104	-1.20612e-105	-7.98658e-106	-1.30943e-104	3.57204e-104	4.2869e-106	-1.73254e-105	-2.87631e-106	1.06279e-106	3.49714e-106	-3.35944e-105	6.49162e-105	1.23196e-104	8.43571e-106	2.94566e-104	6.2567e-106	-2.08989e-105	-2.06541e-105	3.61432e-105	2.5774e-105	-1.96931e-104	2.51671e-105	2.15173e-105	5.97451e-106	1.01756e-105	3.37789e-207
-3.08206e-107	-2.74617e-107	2.53398e-106	1.31533e-106	-3.94931e-106	6.19422e-107	1.12348e-105	1.52657e-106	-3.64299e-106	6.66444e-106	3.98496e-107	-9.13797e-107	8.42268e-106	1.08063e-106	-4.65416e-106	3.13432e-107	1.025e-105	-5.31864e-106	-1.94837e-106	-1.72085e-105	1.06342e-106	-5.37588e-108	5.30914e-107	-5.91603e-106	-7.43888e-107	-1.19024e-106	-1.75811e-105	-4.5886e-106	-5.04832e-106	2.78124e-106	1.14044e-209
-1.79241e-107	4.0781e-107	5.67576e-108	-1.12116e-106	1.57099e-107	4.5516e-108	-1.24112e-106	1.29886e-109	-1.3675e-106	1.77056e-107	2.88182e-107	-2.00606e-108	1.39824e-107	3.84473e-107	1.95137e-107	-1.87813e-108	7.64556e-107	-2.32605e-107	1.57956e-107	-2.31846e-106	5.72387e-107	3.36052e-108	-2.12414e-107	-3.13399e-107	-2.66643e-108	5.35021e-107	-1.26113e-107	-5.13922e-107	1.58119e-106	-8.92988e-107	1.5592e-211
-6.84674e-109	2.04671e-108	2.5904e-108	1.03562e-108	-1.55829e-107	-5.69993e-110	-7.76607e-110	-1.8056e-109	1.46554e-107	2.75017e-108	1.33569e-109	-2.28353e-108	-9.14615e-109	6.10614e-108	1.24524e-108	-6.43677e-108	-5.29077e-108	2.86345e-108	-3.89182e-110	-8.88446e-109	2.84705e-109	-5.05624e-108	-1.60939e-109	1.34591e-107	5.89024e-109	3.09316e-108	9.64247e-109	2.98691e-107	-1.33882e-108	2.34007e-108	1.71807e-213
3.46661e-111	1.66239e-110	1.81034e-109	3.70578e-110	-7.41974e-110	3.15834e-109	-9.59529e-110	4.14194e-109	-2.37128e-110	-1.461e-109	-6.67878e-109	4.74045e-109	-9.46665e-111	-2.88192e-110	1.00639e-108	-4.81072e-109	5.58041e-109	-1.28396e-109	-1.60923e-109	6.63784e-110	2.56592e-110	-1.70374e-108	-3.5998e-109	-3.18142e-109	-7.89704e-110	-6.4126e-111	-1.06931e-109	5.06472e-111	4.34172e-109	1.51706e-108	8.25839e-216
9.41319e-111	-1.57559e-110	2.05316e-109	1.61752e-109	-1.27672e-109	-1.16459e-110	3.5784e-110	7.61315e-111	-8.26692e-110	2.74891e-110	4.1097e-110	3.04544e-110	4.6458e-111	7.70558e-111	1.60344e-110	5.73758e-110	-4.45803e-110	-1.09933e-109	-9.93672e-111	8.63517e-111	6.87064e-110	4.98074e-110	2.56276e-110	1.15864e-109	-8.36306e-111	9.19328e-111	-2.17078e-109	1.28685e-110	2.44213e-110	2.54942e-111	1.8384e-217
-3.53557e-112	1.45977e-111	-4.22735e-111	1.15261e-110	-3.26383e-112	-3.71313e-112	9.80791e-111	5.03046e-114	-1.89954e-112	-6.9226e-112	-1.2039e-111	3.7749e-112	1.85931e-111	3.7261e-111	-4.46643e-111	-1.96391e-112	-2.12127e-111	3.73324e-112	-4.67395e-111	-3.70316e-111	-2.65321e-111	-6.15126e-111	1.47423e-111	-1.29002e-111	6.04586e-111	-4.27287e-111	-4.0091e-112	3.04444e-111	-2.15477e-111	-3.34516e-111	4.57838e-220
8.08315e-113	1.14414e-112	-1.39452e-113	3.40241e-112	3.16504e-112	-2.60322e-112	6.1958e-112	2.26411e-112	2.61156e-112	9.85208e-112	-1.9096e-114	-9.28584e-112	-1.675e-112	-1.18411e-112	1.22811e-112	1.22024e-112	-8.0731e-113	-2.46175e-112	3.28263e-115	9.73507e-113	-5.63884e-113	-8.9278e-112	-3.47285e-112	1.87584e-112	-1.70052e-112	-1.28388e-112	-1.06382e-112	-2.72652e-112	-1.84984e-112	-4.8409e-113	3.91207e-222
4.6284e-114	4.60507e-113	5.15494e-114	9.71664e-116	5.9716e-114	9.19779e-115	5.20609e-113	2.37343e-113	5.06995e-114	3.61851e-113	-5.31941e-114	-7.05219e-115	-4.12703e-114	1.01732e-113	3.22188e-114	-5.76245e-114	-1.08493e-114	1.41845e-115	2.44128e-113	-6.05984e-115	-5.68184e-114	2.34285e-114	-2.46381e-113	-7.11924e-113	7.9044e-114	8.96455e-114	-7.92206e-115	2.00379e-114	3.54919e-114	-3.80775e-114	1.34921e-224
8.81199e-114	4.08789e-114	-1.43815e-114	-9.01937e-115	9.5777e-115	-1.16439e-113	6.09689e-114	3.16852e-114	7.50541e-115	1.24979e-114	1.11756e-114	2.55069e-115	-2.39815e-114	-8.26185e-115	-3.06456e-114	4.99585e-114	-2.61245e-114	8.8062e-115	9.65965e-115	2.49055e-114	1.45781e-114	-1.2523e-115	3.95566e-116	1.74825e-114	5.38005e-115	4.40057e-115	-4.33633e-116	1.98538e-114	-7.63896e-115	1.39837e-114	3.52078e-226
9.37748e-116	2.17287e-115	1.00525e-115	-7.78169e-116	4.57782e-117	-1.03055e-115	-4.65893e-115	1.46167e-116	5.15392e-116	1.61899e-116	2.58529e-115	2.18642e-116	2.98639e-115	-3.5198e-117	-1.02213e-115	-1.66001e-115	-1.77268e-115	-3.87034e-115	-8.50962e-116	-1.94448e-115	-2.11898e-115	-3.52125e-116	4.61382e-115	-9.57635e-117	-5.93276e-116	7.74806e-116	-1.34986e-115	2.41547e-115	2.57494e-116	-3.13808e-115	1.16812e-228
-1.08775e-116	-3.76775e-118	3.45258e-116	-2.89153e-116	3.40448e-116	1.07422e-116	-1.82105e-118	-1.10685e-117	-9.72666e-117	-3.56059e-116	2.56965e-117	1.35089e-116	2.24798e-117	4.27804e-116	-8.20903e-117	5.87582e-117	-4.80134e-117	-8.63833e-116	2.84078e-117	-4.03071e-116	3.73568e-117	-4.41506e-117	1.31177e-116	1.17437e-117	7.73581e-117	-7.17672e-117	6.44529e-118	-2.94639e-116	7.91471e-117	1.79328e-116	1.75998e-230
-9.57483e-118	1.54929e-119	3.36045e-117	-9.78643e-118	-3.5737e-119	7.4014e-118	-1.33862e-117	-1.81024e-118	7.23255e-118	4.23251e-118	7.22452e-117	-3.62823e-117	3.75526e-117	6.36948e-118	2.82458e-118	-4.14162e-119	1.47667e-117	-7.66787e-119	7.75665e-119	4.43945e-118	-4.95046e-117	2.385e-117	-2.6864e-117	5.52358e-117	-2.0179e-117	4.29514e-118	4.15192e-118	-2.08306e-118	5.3405e-118	-1.16942e-117	1.72627e-232
2.69665e-119	-3.28e-119	3.30469e-118	-2.72609e-118	2.99916e-118	2.19953e-119	-2.19228e-118	-3.29979e-118	1.66391e-118	2.82883e-119	-5.31221e-118	3.73957e-119	-8.29719e-119	-6.13523e-120	-1.09803e-118	-8.34022e-119	-2.79017e-118	-4.29335e-120	-2.15404e-118	-2.21895e-119	1.31332e-118	-7.04452e-118	-9.09622e-120	-1.3491e-119	5.02409e-119	6.01045e-119	3.79194e-118	-1.91731e-119	3.13822e-118	-1.44721e-118	1.67897e-234
1.41119e-120	1.92928e-119	1.21614e-120	1.05843e-120	-6.70845e-120	7.82761e-120	-3.07689e-120	2.01527e-119	-8.96484e-120	9.30004e-120	2.5323e-120	1.85692e-119	1.13844e-119	-2.89523e-121	3.54338e-120	-1.53489e-120	-1.29766e-119	-1.31337e-119	-3.0699e-121	-4.93289e-120	-9.8488e-120	-1.24606e-120	2.02376e-120	-8.2068e-121	-3.04177e-119	1.41657e-119	-8.21178e-120	4.48491e-120	1.20072e-119	1.81114e-120	3.3909e-237
-4.13901e-122	-2.37684e-121	-1.00975e-120	-5.45672e-121	9.21523e-121	3.46143e-121	-8.05889e-121	-3.91621e-120	-2.74013e-120	-3.65604e-121	4.54375e-121	6.09276e-121	6.53152e-121	-4.19414e-121	-3.64063e-121	5.13736e-121	-4.30073e-122	-1.07544e-120	1.72966e-121	6.00058e-121	2.95469e-121	-1.21726e-120	5.17699e-121	2.89252e-121	-1.96698e-121	3.23859e-121	-3.78031e-121	8.98335e-121	6.81361e-121	-7.07303e-123	3.25763e-239
3.49577e-121	5.25589e-122	1.7809e-122	-2.14179e-122	-6.46042e-122	-4.24549e-122	4.37612e-122	2.09039e-122	-1.29589e-121	-3.88791e-123	2.56092e-122	2.90595e-121	-1.207e-121	-1.06774e-122	8.53772e-122	1.10627e-121	-1.78338e-121	2.11625e-121	1.89442e-121	-9.60066e-122	-1.58366e-121	-4.05675e-122	5.43897e-122	-6.31669e-122	1.26278e-121	-1.38399e-122	3.38651e-123	-1.87226e-121	-1.11495e-122	3.27678e-122	4.77959e-241
-2.39841e-123	7.1265e-123	-6.92438e-123	3.40403e-123	-8.38104e-123	-2.08177e-122	-1.58414e-122	-1.02987e-123	-7.5241e-123	5.44769e-123	2.33283e-123	9.68999e-123	3.73157e-123	2.12049e-122	6.79856e-123	6.75383e-124	-1.18305e-122	1.10851e-123	-1.31433e-123	4.1116e-122	-9.48912e-124	-5.98994e-124	1.89724e-123	3.59582e-125	-1.38034e-122	-2.83747e-123	3.47901e-123	1.18698e-123	1.58192e-122	3.67397e-124	3.86836e-243
-1.66428e-124	-3.64257e-125	1.94825e-124	5.82505e-124	7.91066e-124	-1.11192e-123	-5.06387e-124	6.35229e-124	5.13466e-125	4.60166e-124	-1.92886e-123	-3.75792e-124	5.02991e-124	-5.8748e-124	-2.00553e-124	-1.17062e-123	-3.67738e-124	-4.01228e-125	-2.7083e-123	-5.84826e-124	2.676e-124	7.84337e-125	-1.88173e-125	-1.59907e-123	-1.37374e-123	-3.96547e-123	1.08879e-124	-2.32468e-124	-5.52156e-124	-9.89348e-124	3.84238e-245
1.81786e-124	-4.60244e-125	4.47514e-124	1.96749e-125	-1.67141e-124	-5.17758e-125	2.08739e-126	4.39036e-125	-3.1428e-124	7.62949e-125	2.18424e-125	2.71625e-125	8.57312e-125	2.74477e-124	9.00863e-125	-2.17303e-124	1.28723e-125	-1.34838e-124	1.41833e-124	8.08727e-126	5.44337e-125	-2.20362e-125	2.62291e-125	-3.32145e-125	-2.30495e-124	-4.50137e-125	1.02352e-125	-1.20385e-124	-1.50444e-124	1.40618e-124	6.68128e-247
-3.97292e-127	-6.17229e-126	-3.14249e-126	2.28495e-126	1.46306e-126	-3.94432e-126	-2.91614e-125	-1.68051e-125	-1.61265e-125	-5.73202e-125	1.34166e-126	-7.3173e-127	3.17347e-126	2.09923e-126	-2.69339e-126	-2.52861e-126	-1.05142e-126	6.07884e-127	-2.55841e-126	-7.80453e-126	1.05607e-125	3.013e-126	3.39916e-125	1.35362e-125	4.36306e-126	3.79956e-126	-4.67169e-126	4.35545e-126	-6.92254e-127	2.70608e-127	6.38299e-249
-7.22508e-128	4.19032e-127	2.04985e-127	-2.00606e-126	-6.02335e-127	-5.64232e-127	6.59854e-127	1.22456e-126	1.91388e-126	2.45956e-126	3.78442e-127	-3.33666e-127	1.35165e-127	1.08328e-127	-7.01983e-127	4.56018e-127	3.89765e-127	1.1891e-127	-1.35685e-126	3.53708e-127	4.1065e-127	-8.73033e-127	1.1553e-126	9.94314e-127	5.03566e-127	-7.24467e-127	-4.50935e-128	2.27676e-127	7.97738e-127	-2.19677e-127	2.44642e-251
1.08239e-129	-9.01968e-128	3.4954e-129	9.64711e-129	-2.44273e-128	3.944e-128	1.07913e-127	-9.63649e-128	4.04198e-128	1.04655e-130	-4.18908e-130	-1.33396e-128	5.23916e-128	-7.03557e-128	-6.57268e-128	-2.87623e-128	-4.60942e-128	4.96673e-128	8.31475e-130	-4.47795e-128	-8.68574e-128	5.94476e-128	-3.26395e-127	-3.00575e-128	-1.12783e-128	-1.20476e-128	-3.8264e-128	6.83637e-128	4.93454e-128	-4.62838e-129	1.79959e-253
-1.51677e-128	-1.02256e-129	-9.84828e-130	1.68619e-130	1.51109e-129	3.51363e-130	-9.00506e-130	-2.56148e-129	4.13585e-131	8.88152e-129	-9.24765e-129	6.3781e-130	1.87105e-129	3.45086e-129	-6.9593e-129	-3.19262e-129	-6.74403e-129	1.70046e-129	7.26812e-129	-1.02583e-128	-5.27859e-130	-8.91162e-129	4.93521e-129	-9.7522e-129	1.05073e-129	2.73748e-130	-1.2038e-129	-5.02439e-129	7.62249e-130	-7.77671e-130	9.15374e-256
8.86088e-130	3.78344e-130	4.31914e-130	2.20228e-130	4.45902e-130	-1.32768e-130	4.95372e-130	4.79425e-130	1.26118e-130	-1.42326e-131	-7.62699e-131	-2.38757e-131	1.33201e-129	1.01661e-129	-7.2958e-131	-7.80061e-131	3.73536e-130	1.00795e-129	8.50833e-130	9.16635e-130	-1.29516e-130	8.01498e-130	-2.04739e-130	1.46444e-130	-3.73065e-130	-1.98967e-131	1.21198e-131	-2.58478e-131	5.57173e-131	-1.11623e-130	8.2948e-258
9.37714e-131	1.84079e-130	1.10443e-131	-1.29324e-130	-7.36895e-131	1.05459e-130	-3.48736e-131	5.18551e-131	-1.13709e-130	-6.94751e-131	-5.09707e-131	-2.42173e-131	-5.58881e-131	-3.25549e-130	6.26211e-131	3.85241e-131	7.13494e-131	-9.60429e-131	1.78521e-131	-6.73e-131	2.98946e-131	-8.47881e-131	-1.2067e-132	3.04497e-131	2.07873e-130	-4.04871e-131	6.98672e-132	-9.31346e-131	2.92063e-131	1.50377e-131	2.9826e-259
-9.83782e-133	-6.19233e-132	-1.29662e-131	-1.22276e-133	1.86707e-132	-2.16993e-132	8.76666e-133	7.34857e-133	-1.45312e-133	1.54633e-132	-6.22491e-133	8.39964e-132	2.06742e-132	2.34518e-132	-8.93796e-132	-1.85829e-132	-8.74888e-134	1.20138e-132	-5.62173e-132	4.42711e-134	1.62249e-132	-6.29163e-132	-1.03584e-131	5.67432e-132	-1.57615e-132	-2.90604e-132	-2.24143e-132	-4.76246e-133	-2.56849e-132	8.80299e-133	6.21742e-262
-1.36825e-134	-1.1525e-133	-1.22918e-133	-1.08376e-132	-9.1106e-133	-4.72954e-133	7.74e-133	-6.51312e-135	1.11549e-132	-5.56233e-134	-2.11668e-134	-1.54178e-132	-1.79328e-133	2.36812e-133	-9.72169e-134	-2.94021e-133	-1.4284e-134	-9.37132e-133	1.85007e-133	6.86091e-133	-2.00157e-134	-1.06164e-132	-4.43818e-135	-3.88606e-133	5.96267e-133	5.85765e-134	-4.18754e-133	3.15117e-134	1.19071e-132	-2.2879e-133	1.13324e-263
4.5347e-135	6.88502e-136	-2.29606e-135	-8.28029e-135	-8.98887e-135	6.8956e-136	-2.60896e-134	5.29795e-134	4.88508e-134	9.80636e-135	-2.29564e-134	-6.16501e-136	2.42805e-134	9.07847e-135	-6.30869e-134	1.9785e-134	-5.29305e-135	2.71529e-135	2.75585e-134	-4.678e-136	3.47746e-134	2.24138e-134	-4.06828e-134	4.44944e-135	-1.38407e-134	-3.16427e-134	-1.12668e-134	-2.70827e-134	-7.2912e-134	-1.12382e-133	3.58977e-266
-1.0861e-135	-5.23547e-136	5.42693e-136	1.09563e-134	-6.67688e-137	-1.49989e-136	-4.78233e-136	2.09787e-135	1.13564e-135	8.19254e-137	1.99415e-135	2.21782e-135	2.70649e-137	-4.93631e-136	-3.47678e-136	-7.71226e-135	-2.16431e-135	2.15956e-135	5.64769e-136	-3.69333e-135	1.31342e-134	6.33608e-135	-5.01062e-137	9.12539e-138	4.18809e-135	6.50373e-135	4.20616e-135	1.32895e-134	-9.49247e-136	1.55273e-136	6.8751e-268
3.3155e-136	1.23852e-138	2.0563e-136	-5.71759e-137	7.82762e-137	3.15126e-136	1.75423e-136	3.09975e-136	-9.68156e-137	-2.2786e-138	1.74515e-136	5.2524e-136	-2.31085e-136	2.13362e-136	-2.11167e-136	-1.45639e-136	-1.25129e-136	1.11019e-139	1.58347e-137	1.45781e-136	-1.61926e-135	-7.4925e-136	7.1887e-136	-9.62084e-138	-3.35713e-137	7.8826e-136	-1.51677e-136	-5.22077e-138	-2.53962e-137	-1.70963e-135	8.17461e-270
-6.25972e-138	-9.97486e-139	3.23528e-137	1.97154e-137	-2.53715e-139	7.41328e-137	-1.4067e-137	-1.03274e-137	1.16274e-136	-4.39549e-139	-3.99923e-137	-6.00372e-137	2.26764e-137	-6.41489e-138	-7.16301e-138	-3.51355e-137	4.67989e-138	1.95702e-137	5.38775e-138	5.92542e-138	4.76674e-137	4.95341e-138	1.59312e-138	3.13887e-137	-1.97591e-137	-2.79844e-138	-3.39458e-138	2.91853e-137	-5.85064e-137	-9.88777e-139	3.62798e-272
-1.335e-138	-2.13781e-139	1.72476e-138	-1.44755e-138	-5.66696e-138	3.18078e-139	8.69007e-140	4.59226e-138	-9.93154e-139	-4.77216e-138	-3.63251e-138	-1.49815e-138	7.18919e-138	-7.54013e-140	1.52134e-138	-8.01578e-139	1.89978e-138	7.38891e-140	4.15615e-139	-1.43564e-138	5.74517e-138	-5.33624e-140	-4.84735e-139	1.38545e-138	-3.36214e-138	-4.60294e-139	-1.15005e-138	2.77623e-138	-1.30118e-139	-2.12776e-138	2.2016e-274
4.28773e-139	4.989e-139	4.22573e-140	4.17303e-140	1.89205e-139	3.4588e-139	-2.64251e-140	-8.55622e-140	-1.53245e-139	1.48451e-139	-9.3855e-140	2.70073e-139	-9.52407e-139	1.29632e-139	8.214e-140	-1.4236e-139	3.04469e-139	-2.36666e-140	-1.33619e-139	3.26773e-140	-2.30125e-140	5.24102e-141	1.26671e-139	7.8857e-140	-8.92144e-140	-5.77167e-140	-1.59723e-139	7.88548e-141	-3.09625e-140	-4.35761e-139	2.04061e-276
-4.27266e-140	-2.92538e-140	3.8828e-141	-3.03505e-141	-8.40538e-141	1.95861e-140	-8.02737e-142	1.55606e-140	-7.90331e-142	1.70271e-141	3.07413e-140	-9.32173e-142	-2.01571e-140	2.41021e-141	-1.22367e-140	3.14292e-140	1.35549e-139	-3.11243e-140	-1.45613e-139	-6.91109e-140	-1.20937e-141	-2.91086e-141	-4.0286e-141	-2.39469e-141	-4.89888e-140	1.48688e-140	6.60534e-142	7.92714e-141	3.59769e-141	-2.23778e-140	5.44533e-278
-4.68348e-141	8.34893e-142	3.93904e-143	-2.04641e-142	-4.52563e-141	8.31068e-143	2.42497e-142	5.40739e-142	-4.63624e-143	1.32923e-141	-2.22605e-143	-3.93879e-141	-2.36348e-142	-1.91699e-141	-3.7862e-142	7.33179e-143	-9.032e-143	-1.18649e-141	1.76696e-142	3.8827e-142	-6.94642e-142	2.16783e-142	-1.75973e-141	3.74913e-142	2.90453e-141	-8.80734e-142	-2.08311e-142	-7.84947e-141	-7.88339e-142	3.16081e-142	1.41633e-280
3.25288e-142	5.24643e-143	3.10415e-143	-4.19779e-143	-7.21791e-142	-1.8639e-142	7.00908e-144	-1.19064e-143	4.06192e-143	-8.24851e-144	3.02303e-142	-1.21978e-142	-1.20462e-143	8.1587e-144	1.3984e-143	4.12725e-146	-3.12349e-142	-4.11835e-143	-8.1368e-144	9.71858e-143	-3.47808e-142	-3.37945e-143	1.05316e-142	-8.30022e-143	-2.083e-143	-1.15198e-142	2.0924e-143	3.85731e-143	9.34548e-143	-4.15595e-145	1.04882e-282
-5.99763e-145	9.91714e-144	-9.97321e-144	-1.16372e-143	1.76454e-143	1.87235e-143	-1.06191e-143	-4.75024e-144	1.01157e-143	-3.28811e-146	-3.81152e-144	-2.8267e-143	-2.32597e-144	-5.84247e-143	9.4969e-144	-3.18941e-145	-1.30362e-144	4.64661e-143	9.94854e-145	-3.84898e-144	-3.42881e-143	-4.53233e-144	-4.10601e-144	-2.33442e-143	3.27597e-144	3.14805e-144	-5.64547e-145	-5.96102e-143	-4.24261e-144	-6.42326e-144	1.31241e-284
-5.72766e-145	-1.17702e-145	-6.63428e-145	1.59807e-145	1.31691e-144	2.61831e-145	8.7363e-145	-8.63032e-145	2.49433e-146	2.29543e-145	4.90067e-145	-3.63083e-145	1.30017e-145	1.77052e-146	5.79491e-145	-1.03621e-144	-5.25139e-145	-3.05095e-146	6.34594e-145	2.77686e-144	-3.64804e-144	3.39936e-144	2.1707e-145	5.98624e-145	-3.62176e-146	2.24329e-145	-2.22821e-146	-5.91371e-145	8.62669e-146	-3.27161e-145	4.01465e-287
7.06613e-147	1.60665e-146	-2.86966e-146	5.04505e-146	-1.24948e-145	1.20794e-146	1.83359e-146	1.01246e-146	5.07317e-146	2.33357e-145	1.36353e-145	-4.08436e-146	-1.36981e-145	-4.67289e-146	-1.26902e-145	-2.59472e-145	1.73206e-145	-2.00915e-146	2.88711e-146	2.0983e-146	-7.40187e-145	2.84302e-145	-8.92726e-146	1.0051e-145	2.11773e-146	-3.94153e-146	-2.44628e-146	-5.55658e-146	-1.92076e-146	-9.33437e-146	8.94764e-289
-2.36839e-146	-5.47406e-148	7.28243e-147	9.19321e-148	6.30699e-147	-3.68439e-147	5.59796e-146	-2.20977e-147	1.29789e-147	2.12362e-147	-3.12333e-147	-1.00726e-146	-5.08826e-148	-4.68296e-147	-2.665e-147	-1.67159e-146	1.30768e-146	-2.35642e-147	-2.93789e-146	2.00572e-147	9.29535e-147	-2.50998e-146	-6.92878e-149	5.35557e-147	1.18242e-146	6.84645e-148	-1.3738e-146	4.07491e-146	7.68839e-147	-9.50568e-147	8.16093e-291
-1.30489e-148	-3.48194e-148	-3.37355e-148	-7.57165e-148	-4.27139e-147	-9.50717e-148	-1.28191e-148	3.25599e-148	-1.07051e-148	-3.60574e-148	3.47951e-148	3.13462e-148	1.79004e-149	-6.2974e-149	-1.01201e-148	-1.32263e-148	1.96824e-147	-6.53442e-148	8.50462e-148	8.33006e-148	-6.01589e-149	6.06488e-148	8.29943e-149	-2.53942e-148	1.14787e-148	3.30947e-148	6.79621e-148	1.34912e-148	-7.41947e-148	1.03059e-147	2.88657e-293
1.70167e-149	1.18956e-148	-2.24396e-149	-1.81422e-149	-2.23936e-148	-8.06158e-150	6.57074e-149	-7.91715e-149	3.36505e-149	1.79296e-148	2.23342e-149	-6.62586e-148	-1.37618e-148	-1.24367e-151	3.82002e-149	1.97753e-148	6.80031e-149	2.60876e-148	7.80766e-149	7.37369e-150	-5.17751e-149	-6.9727e-149	1.64e-149	-5.05024e-149	1.41816e-149	2.00632e-148	2.35561e-148	2.38607e-148	-9.12516e-150	-1.99073e-149	8.50923e-295
6.14432e-150	1.44583e-150	9.0041e-151	1.95939e-150	2.34409e-150	1.03522e-149	-1.67916e-150	-3.28218e-150	-6.92367e-151	-2.45723e-149	-6.17933e-151	1.12267e-149	-1.83351e-149	-1.75132e-150	4.53606e-151	-2.28861e-149	-1.40714e-149	-5.09282e-152	2.33535e-150	3.33882e-150	-7.59619e-150	-3.54436e-151	-2.25214e-150	2.11422e-150	-2.37612e-149	-6.34306e-151	-8.33549e-150	-6.14966e-150	-7.75884e-150	1.19664e-150	2.78058e-297
-1.32313e-150	2.76562e-150	-4.69667e-151	3.14832e-150	6.61966e-151	3.83601e-151	-1.26252e-150	-2.00226e-152	9.24448e-151	2.29043e-151	-2.56975e-150	7.47675e-151	6.39596e-151	-2.05701e-151	2.91295e-151	-2.28012e-151	-1.7234e-150	2.60468e-151	-1.64592e-150	1.04099e-150	-2.23409e-151	-1.4395e-151	6.78445e-152	4.15121e-151	2.04719e-153	-4.90395e-152	-1.41579e-150	5.79846e-151	2.8841e-151	1.03053e-150	4.0936e-299
-1.28856e-152	-4.97127e-153	3.0063e-152	-2.31606e-153	-2.51607e-152	4.3753e-152	-2.99332e-152	1.21212e-151	-2.79581e-153	-7.79508e-154	2.82306e-152	-1.11884e-151	1.413e-151	-1.00358e-152	-2.40162e-153	2.00617e-152	-1.49314e-153	-2.32642e-152	7.57374e-152	7.13481e-152	-2.10712e-152	6.15579e-153	-1.52927e-151	-2.27054e-152	3.77234e-154	6.10295e-154	1.37068e-152	1.23432e-151	1.9027e-153	2.1093e-152	1.0466e-301
-7.19948e-153	-4.57227e-153	2.73221e-154	-6.9064e-154	2.5247e-154	2.96341e-153	-2.2963e-153	-2.3661e-153	-2.09816e-153	1.56769e-154	-6.93807e-153	-7.29339e-154	-1.29663e-153	7.96201e-155	-2.4116e-153	-3.73924e-153	-4.82249e-154	1.56535e-152	6.59433e-154	3.8355e-152	-1.66438e-152	2.27109e-153	-9.62213e-153	4.51163e-153	2.73366e-153	-1.46876e-153	4.41613e-153	1.53462e-153	1.05656e-152	-1.17574e-152	2.56086e-303
-8.36854e-155	1.09362e-153	6.58374e-154	-3.89745e-154	-1.80263e-154	1.40388e-154	-8.74628e-155	-1.5829e-153	-3.02622e-154	1.90562e-153	2.14255e-154	1.89849e-156	1.1424e-155	6.20141e-155	-9.88968e-154	6.72409e-156	-2.05484e-155	7.2888e-154	1.02642e-154	1.15473e-153	-8.67506e-155	4.76379e-154	1.52338e-155	-2.72113e-154	4.41888e-155	7.90181e-154	-9.74587e-154	1.04171e-153	1.42517e-154	3.96654e-154	1.41281e-305
-4.3446e-156	2.03439e-154	8.64066e-156	-4.07912e-155	-2.19673e-156	1.25208e-155	-1.43551e-154	1.77285e-155	2.15376e-157	9.9553e-155	-7.39988e-157	5.30587e-156	-5.46265e-155	-5.36849e-155	4.09103e-155	3.14508e-155	4.70001e-155	-4.20605e-155	4.41676e-155	-5.46258e-155	-7.00944e-156	-1.43799e-154	5.00757e-157	-7.63614e-155	-2.20072e-155	-2.29986e-155	2.90858e-155	-5.84017e-155	-8.34664e-155	1.19385e-155	1.30547e-307
3.36631e-156	-3.74101e-156	-8.42121e-156	1.69431e-156	9.68418e-156	-4.19079e-156	1.77015e-156	4.79244e-156	1.19803e-156	-3.89705e-156	-8.33899e-156	5.01133e-156	9.87457e-157	-7.34688e-157	1.56466e-156	-2.01661e-156	-4.03202e-156	1.14983e-156	2.90175e-156	2.65423e-157	2.72139e-156	2.23296e-156	2.00325e-156	-1.22169e-155	-2.29335e-156	7.94132e-156	5.72182e-157	1.31553e-156	-1.31372e-156	1.53018e-156	0
-5.25459e-157	3.84276e-157	2.43762e-157	-1.5029e-157	2.64682e-158	-1.68571e-157	-6.90305e-157	1.63611e-156	-5.22421e-157	9.23206e-157	2.65697e-158	-7.99812e-159	2.74895e-157	4.18722e-159	2.44703e-156	-3.77739e-158	-1.10494e-157	4.45597e-157	2.37801e-157	-1.24183e-156	6.81716e-158	-7.6207e-159	1.13042e-156	3.23945e-157	8.88881e-158	-1.91677e-158	-9.914e-157	-1.86457e-157	2.04032e-157	-3.43401e-157	0
8.09933e-159	-3.45336e-160	-7.73964e-158	5.13391e-158	-1.20725e-158	1.56408e-157	-3.82288e-158	9.682e-158	1.36209e-158	-5.10358e-158	7.56177e-158	1.014e-158	-1.1761e-158	-1.60143e-158	9.32352e-158	1.13335e-158	5.10831e-158	2.59174e-158	5.80566e-158	-1.32845e-158	-1.48431e-158	-5.21725e-159	-2.34993e-158	9.18757e-158	-9.26728e-158	-2.14165e-158	-7.96269e-159	4.83634e-158	9.71936e-158	1.36138e-158	0
-5.73103e-160	3.0145e-160	8.15868e-161	-1.1542e-159	2.85782e-159	1.27478e-158	4.02413e-160	2.4151e-159	8.67142e-161	1.30342e-160	-2.02122e-159	-3.46929e-159	-6.52684e-159	2.48989e-160	-6.96483e-159	-1.87032e-159	-1.16265e-158	-6.82011e-161	1.72372e-160	3.69255e-159	4.62226e-159	-2.25315e-159	1.90695e-159	-3.03051e-159	5.63941e-161	-1.07293e-158	7.75727e-159	1.70179e-159	1.11332e-158	3.99016e-161	0
4.12758e-161	-2.9546e-160	-1.49929e-160	-1.15528e-159	-7.31666e-160	-3.73848e-162	-5.82596e-160	7.0991e-161	3.02384e-160	2.7243e-160	1.08946e-160	2.23478e-162	-7.69313e-160	7.81235e-160	-8.90473e-161	4.47316e-160	7.11175e-160	5.76822e-161	-3.02655e-161	-8.89297e-161	2.41224e-160	9.05242e-162	2.62514e-160	-4.03842e-161	-8.98429e-160	-5.26079e-161	7.23441e-160	2.3069e-160	-1.22863e-161	-7.39306e-161	0
-1.60857e-162	4.84246e-161	2.85886e-161	-1.48576e-161	1.33514e-161	-5.07337e-161	2.82971e-161	6.15028e-162	-8.21111e-163	1.16721e-161	-2.11232e-161	1.58269e-160	3.60359e-161	4.27729e-162	-1.16867e-161	-4.10754e-161	2.47396e-161	3.12616e-162	-6.37776e-162	5.7744e-162	-2.07777e-161	-9.38274e-162	3.27834e-163	-1.1998e-161	1.39673e-162	6.86783e-162	1.38697e-162	-6.8546e-163	8.91666e-161	-1.29275e-162	0
9.13815e-163	-4.47099e-162	-2.43693e-162	1.65236e-162	1.01563e-162	-3.11741e-164	-2.72646e-164	-4.15646e-163	3.22283e-163	-2.51569e-162	-1.69866e-162	3.61145e-163	-8.0739e-164	6.77096e-163	-6.80865e-163	9.56497e-164	6.96048e-162	4.76758e-163	2.06402e-162	2.58576e-162	8.08862e-163	8.01856e-163	6.05333e-162	1.3822e-162	-1.88182e-162	8.95739e-162	2.82323e-163	-1.05085e-162	-2.85904e-162	3.61227e-162	0
-7.91945e-164	-8.94873e-163	-4.10764e-163	-3.62953e-163	7.48618e-164	8.08351e-163	2.13585e-163	2.93334e-164	-1.1657e-162	1.47336e-162	-3.89352e-163	8.06884e-163	-2.16198e-163	1.02392e-163	1.76839e-163	3.33335e-164	3.60562e-163	8.3949e-165	1.84325e-163	-1.94542e-163	-6.56308e-164	1.32822e-163	8.52236e-164	-1.43676e-163	1.55529e-163	-2.86693e-163	-4.5479e-164	-8.28854e-163	-1.6243e-163	1.54467e-163	0
-7.91945e-164	-8.94873e-163	-4.10764e-163	-3.62953e-163	7.48618e-164	8.08351e-163	2.13585e-163	2.93334e-164	-1.1657e-162	1.47336e-162	-3.89352e-163	8.06884e-163	-2.16198e-163	1.02392e-163	1.76839e-163	3.33335e-164	3.60562e-163	8.3949e-165	1.84325e-163	-1.94542e-163	-6.56308e-164	1.32822e-163	8.52236e-164	-1.43676e-163	1.55529e-163	-2.86693e-163	-4.5479e-164	-8.28854e-163	-1.6243e-163	1.54467e-163	0
-7.91945e-164	-8.94873e-163	-4.10764e-163	-3.62953e-163	7.48618e-164	8.08351e-163	2.13585e-163	2.93334e-164	-1.1657e-162	1.47336e-162	-3.89352e-163	8.06884e-163	-2.16198e-163	1.02392e-163	1.76839e-163	3.33335e-164	3.60562e-163	8.3949e-165	1.84325e-163	-1.94542e-163	-6.56308e-164	1.32822e-163	8.52236e-164	-1.43676e-163	1.55529e-163	-2.86693e-163	-4.5479e-164	-8.28854e-163	-1.6243e-163	1.54467e-163	0
-7.91945e-164	-8.94873e-163	-4.10764e-163	-3.62953e-163	7.48618e-164	8.08351e-163	2.13585e-163	2.93334e-164	-1.1657e-162	1.47336e-162	-3.89352e-163	8.06884e-163	-2.16198e-163	1.02392e-163	1.76839e-163	3.33335e-164	3.60562e-163	8.3949e-165	1.84325e-163	-1.94542e-163	-6.56308e-164	1.32822e-163	8.52236e-164	-1.43676e-163	1.55529e-163	-2.86693e-163	-4.5479e-164	-8.28854e-163	-1.6243e-163	1.54467e-163	0
-7.91945e-164	-8.94873e-163	-4.10764e-163	-3.62953e-163	7.48618e-164	8.08351e-163	2.13585e-163	2.93334e-164	-1.1657e-162	1.47336e-162	-3.89352e-163	8.06884e-163	-2.16198e-163	1.02392e-163	1.76839e-163	3.33335e-164	3.60562e-163	8.3949e-165	1.84325e-163	-1.94542e-163	-6.56308e-164	1.32822e-163	8.52236e-164	-1.43676e-163	1.55529e-163	-2.86693e-163	-4.5479e-164	-8.28854e-163	-1.6243e-163	1.54467e-163	0
-7.91945e-164	-8.94873e-163	-4.10764e-163	-3.62953e-163	7.48618e-164	8.08351e-163	2.13585e-163	2.93334e-164	-1.1657e-162	1.47336e-162	-3.89352e-163	8.06884e-163	-2.16198e-163	1.02392e-163	1.76839e-163	3.33335e-164	3.60562e-163	8.3949e-165	1.84325e-163	-1.94542e-163	-6.56308e-164	1.32822e-163	8.52236e-164	-1.43676e-163	1.55529e-163	-2.86693e-163	-4.5479e-164	-8.28854e-163	-1.6243e-163	1.54467e-163	0
-7.91945e-164	-8.94873e-163	-4.10764e-163	-3.62953e-163	7.48618e-164	8.08351e-163	2.13585e-163	2.93334e-164	-1.1657e-162	1.47336e-162	-3.89352e-163	8.06884e-163	-2.16198e-163	1.02392e-163	1.76839e-163	3.33335e-164	3.60562e-163	8.3949e-165	1.84325e-163	-1.94542e-163	-6.56308e-164	1.32822e-163	8.52236e-164	-1.43676e-163	1.55529e-163	-2.86693e-163	-4.5479e-164	-8.28854e-163	-1.6243e-163	1.54467e-163	0
-7.91945e-164	-8.94873e-163	-4.10764e-163	-3.62953e-163	7.48618e-164	8.08351e-163	2.13585e-163	2.93334e-164	-1.1657e-162	1.47336e-162	-3.89352e-163	8.06884e-163	-2.16198e-163	1.02392e-163	1.76839e-163	3.33335e-164	3.60562e-163	8.3949e-165	1.84325e-163	-1.94542e-163	-6.56308e-164	1.32822e-163	8.52236e-164	-1.43676e-163	1.55529e-163	-2.86693e-163	-4.5479e-164	-8.28854e-163	-1.6243e-163	1.54467e-163	0
-7.91945e-164	-8.94873e-163	-4.10764e-163	-3.62953e-163	7.48618e-164	8.08351e-163	2.13585e-163	2.93334e-164	-1.1657e-162	1.47336e-162	-3.89352e-163	8.06884e-163	-2.16198e-163	1.02392e-163	1.76839e-163	3.33335e-164	3.60562e-163	8.3949e-165	1.84325e-163	-1.94542e-163	-6.56308e-164	1.32822e-163	8.52236e-164	-1.43676e-163	1.55529e-163	-2.86693e-163	-4.5479e-164	-8.28854e-163	-1.6243e-163	1.54467e-163	0
-7.91945e-164	-8.94873e-163	-4.10764e-163	-3.62953e-163	7.48618e-164	8.08351e-163	2.13585e-163	2.93334e-164	-1.1657e-162	1.47336e-162	-3.89352e-163	8.06884e-163	-2.16198e-163	1.02392e-163	1.76839e-163	3.33335e-164	3.60562e-163	8.3949e-165	1.84325e-163	-1.94542e-163	-6.56308e-164	1.32822e-163	8.52236e-164	-1.43676e-163	1.55529e-163	-2.86693e-163	-4.5479e-164	-8.28854e-163	-1.6243e-163	1.54467e-163	0
-7.91945e-164	-8.94873e-163	-4.10764e-163	-3.62953e-163	7.48618e-164	8.08351e-163	2.13585e-163	2.93334e-164	-1.1657e-162	1.47336e-162	-3.89352e-163	8.06884e-163	-2.16198e-163	1.02392e-163	1.76839e-163	3.33335e-164	3.60562e-163	8.3949e-165	1.84325e-163	-1.94542e-163	-6.56308e-164	1.32822e-163	8.52236e-164	-1.43676e-163	1.55529e-163	-2.86693e-163	-4.5479e-164	-8.28854e-163	-1.6243e-163	1.54467e-163	0
-7.91945e-164	-8.94873e-163	-4.10764e-163	-3.62953e-163	7.48618e-164	8.08351e-163	2.13585e-163	2.93334e-164	-1.1657e-162	1.47336e-162	-3.89352e-163	8.06884e-163	-2.16198e-163	1.02392e-163	1.76839e-163	3.33335e-164	3.60562e-163	8.3949e-165	1.84325e-163	-1.94542e-163	-6.56308e-164	1.32822e-163	8.52236e-164	-1.43676e-163	1.55529e-163	-2.86693e-163	-4.5479e-164	-8.28854e-163	-1.6243e-163	1.54467e-163	0
-7.91945e-164	-8.94873e-163	-4.10764e-163	-3.62953e-163	7.48618e-164	8.08351e-163	2.13585e-163	2.93334e-164	-1.1657e-162	1.47336e-162	-3.89352e-163	8.06884e-163	-2.16198e-163	1.02392e-163	1.76839e-163	3.33335e-164	3.60562e-163	8.3949e-165	1.84325e-163	-1.94542e-163	-6.56308e-164	1.32822e-163	8.52236e-164	-1.43676e-163	1.55529e-163	-2.86693e-163	-4.5479e-164	-8.28854e-163	-1.6243e-163	1.54467e-163	0
-7.91945e-164	-8.94873e-163	-4.10764e-163	-3.62953e-163	7.48618e-164	8.08351e-163	2.13585e-163	2.93334e-164	-1.1657e-162	1.47336e-162	-3.89352e-163	8.06884e-163	-2.16198e-163	1.02392e-163	1.76839e-163	3.33335e-164	3.60562e-163	8.3949e-165	1.84325e-163	-1.94542e-163	-6.56308e-164	1.32822e-163	8.52236e-164	-1.43676e-163	1.55529e-163	-2.86693e-163	-4.5479e-164	-8.28854e-163	-1.6243e-163	1.54467e-163	0
-7.91945e-164	-8.94873e-163	-4.10764e-163	-3.62953e-163	7.48618e-164	8.08351e-163	2.13585e-163	2.93334e-164	-1.1657e-162	1.47336e-162	-3.89352e-163	8.06884e-163	-2.16198e-163	1.02392e-163	1.76839e-163	3.33335e-164	3.60562e-163	8.3949e-165	1.84325e-163	-1.94542e-163	-6.56308e-164	1.32822e-163	8.52236e-164	-1.43676e-163	1.55529e-163	-2.86693e-163	-4.5479e-164	-8.28854e-163	-1.6243e-163	1.54467e-163	0
-7.91945e-164	-8.94873e-163	-4.10764e-163	-3.62953e-163	7.48618e-164	8.08351e-163	2.13585e-163	2.93334e-164	-1.1657e-162	1.47336e-162	-3.89352e-163	8.06884e-163	-2.16198e-163	1.02392e-163	1.76839e-163	3.33335e-164	3.60562e-163	8.3949e-165	1.84325e-163	-1.94542e-163	-6.56308e-164	1.32822e-163	8.52236e-164	-1.43676e-163	1.55529e-163	-2.86693e-163	-4.5479e-164	-8.28854e-163	-1.6243e-163	1.54467e-163	0
-7.91945e-164	-8.94873e-163	-4.10764e-163	-3.62953e-163	7.48618e-164	8.08351e-163	2.13585e-163	2.93334e-164	-1.1657e-162	1.47336e-162	-3.89352e-163	8.06884e-163	-2.16198e-163	1.02392e-163	1.76839e-163	3.33335e-164	3.60562e-163	8.3949e-165	1.84325e-163	-1.94542e-163	-6.56308e-164	1.32822e-163	8.52236e-164	-1.43676e-163	1.55529e-163	-2.86693e-163	-4.5479e-164	-8.28854e-163	-1.6243e-163	1.54467e-163	0
-7.91945e-164	-8.94873e-163	-4.10764e-163	-3.62953e-163	7.48618e-164	8.08351e-163	2.13585e-163	2.93334e-164	-1.1657e-162	1.47336e-162	-3.89352e-163	8.06884e-163	-2.16198e-163	1.02392e-163	1.76839e-163	3.33335e-164	3.60562e-163	8.3949e-165	1.84325e-163	-1.94542e-163	-6.56308e-164	1.32822e-163	8.52236e-164	-1.43676e-163	1.55529e-163	-2.86693e-163	-4.5479e-164	-8.28854e-163	-1.6243e-163	1.54467e-163	0
-7.91945e-164	-8.94873e-163	-4.10764e-163	-3.62953e-163	7.48618e-164	8.08351e-163	2.13585e-163	2.93334e-164	-1.1657e-162	1.47336e-162	-3.89352e-163	8.06884e-163	-2.16198e-163	1.02392e-163	1.76839e-163	3.33335e-164	3.60562e-163	8.3949e-165	1.84325e-163	-1.94542e-163	-6.56308e-164	1.32822e-163	8.52236e-164	-1.43676e-163	1.55529e-163	-2.86693e-163	-4.5479e-164	-8.28854e-163	-1.6243e-163	1.54467e-163	0
-7.91945e-164	-8.94873e-163	-4.10764e-163	-3.62953e-163	7.48618e-164	8.08351e-163	2.13585e-163	2.93334e-164	-1.1657e-162	1.47336e-162	-3.89352e-163	8.06884e-163	-2.16198e-163	1.02392e-163	1.76839e-163	3.33335e-164	3.60562e-163	8.3949e-165	1.84325e-163	-1.94542e-163	-6.56308e-164	1.32822e-163	8.52236e-164	-1.43676e-163	1.55529e-163	-2.86693e-163	-4.5479e-164	-8.28854e-163	-1.6243e-163	1.54467e-163	0
-7.91945e-164	-8.94873e-163	-4.10764e-163	-3.62953e-163	7.48618e-164	8.08351e-163	2.13585e-163	2.93334e-164	-1.1657e-162	1.47336e-162	-3.89352e-163	8.06884e-163	-2.16198e-163	1.02392e-163	1.76839e-163	3.33335e-164	3.60562e-163	8.3949e-165	1.84325e-163	-1.94542e-163	-6.56308e-164	1.32822e-163	8.52236e-164	-1.43676e-163	1.55529e-163	-2.86693e-163	-4.5479e-164	-8.28854e-163	-1.6243e-163	1.54467e-163	0
-7.91945e-164	-8.94873e-163	-4.10764e-163	-3.62953e-163	7.48618e-164	8.08351e-163	2.13585e-163	2.93334e-164	-1.1657e-162	1.47336e-162	-3.89352e-163	8.06884e-163	-2.16198e-163	1.02392e-163	1.76839e-163	3.33335e-164	3.60562e-163	8.3949e-165	1.84325e-163	-1.94542e-163	-6.56308e-164	1.32822e-163	8.52236e-164	-1.43676e-163	1.55529e-163	-2.86693e-163	-4.5479e-164	-8.28854e-163	-1.6243e-163	1.54467e-163	0
-7.91945e-164	-8.94873e-163	-4.10764e-163	-3.62953e-163	7.48618e-164	8.08351e-163	2.13585e-163	2.93334e-164	-1.1657e-162	1.47336e-162	-3.89352e-163	8.06884e-163	-2.16198e-163	1.02392e-163	1.76839e-163	3.33335e-164	3.60562e-163	8.3949e-165	1.84325e-163	-1.94542e-163	-6.56308e-164	1.32822e-163	8.52236e-164	-1.43676e-163	1.55529e-163	-2.86693e-163	-4.5479e-164	-8.28854e-163	-1.6243e-163	1.54467e-163	0
-7.91945e-164	-8.94873e-163	-4.10764e-163	-3.62953e-163	7.48618e-164	8.08351e-163	2.13585e-163	2.93334e-164	-1.1657e-162	1.47336e-162	-3.89352e-163	8.06884e-163	-2.16198e-163	1.02392e-163	1.76839e-163	3.33335e-164	3.60562e-163	8.3949e-165	1.84325e-163	-1.94542e-163	-6.56308e-164	1.32822e-163	8.52236e-164	-1.43676e-163	1.55529e-163	-2.86693e-163	-4.5479e-164	-8.28854e-163	-1.6243e-163	1.54467e-163	0
-7.91945e-164	-8.94873e-163	-4.10764e-163	-3.62953e-163	7.48618e-164	8.08351e-163	2.13585e-163	2.93334e-164	-1.1657e-162	1.47336e-162	-3.89352e-163	8.06884e-163	-2.16198e-163	1.02392e-163	1.76839e-163	3.33335e-164	3.60562e-163	8.3949e-165	1.84325e-163	-1.94542e-163	-6.56308e-164	1.32822e-163	8.52236e-164	-1.43676e-163	1.55529e-163	-2.86693e-163	-4.5479e-164	-8.28854e-163	-1.6243e-163	1.54467e-163	0
-7.91945e-164	-8.94873e-163	-4.10764e-163	-3.62953e-163	7.48618e-164	8.08351e-163	2.13585e-163	2.93334e-164	-1.1657e-162	1.47336e-162	-3.89352e-163	8.06884e-163	-2.16198e-163	1.02392e-163	1.76839e-163	3.33335e-164	3.60562e-163	8.3949e-165	1.84325e-163	-1.94542e-163	-6.56308e-164	1.32822e-163	8.52236e-164	-1.43676e-163	1.55529e-163	-2.86693e-163	-4.5479e-164	-8.28854e-163	-1.6243e-163	1.54467e-163	0
-7.91945e-164	-8.94873e-163	-4.10764e-163	-3.62953e-163	7.48618e-164	8.08351e-163	2.13585e-163	2.93334e-164	-1.1657e-162	1.47336e-162	-3.89352e-163	8.06884e-163	-2.16198e-163	1.02392e-163	1.76839e-163	3.33335e-164	3.60562e-163	8.3949e-165	1.84325e-163	-1.94542e-163	-6.56308e-164	1.32822e-163	8.52236e-164	-1.43676e-163	1.55529e-163	-2.86693e-163	-4.5479e-164	-8.28854e-163	-1.6243e-163	1.54467e-163	0
-7.91945e-164	-8.94873e-163	-4.10764e-163	-3.62953e-163	7.48618e-164	8.08351e-163	2.13585e-163	2.93334e-164	-1.1657e-162	1.47336e-162	-3.89352e-163	8.06884e-163	-2.16198e-163	1.02392e-163	1.76839e-163	3.33335e-164	3.60562e-163	8.3949e-165	1.84325e-163	-1.94542e-163	-6.56308e-164	1.32822e-163	8.52236e-164	-1.43676e-163	1.55529e-163	-2.86693e-163	-4.5479e-164	-8.28854e-163	-1.6243e-163	1.54467e-163	0
-7.91945e-164	-8.94873e-163	-4.10764e-163	-3.62953e-163	7.48618e-164	8.08351e-163	2.13585e-163	2.93334e-164	-1.1657e-162	1.47336e-162	-3.89352e-163	8.06884e-163	-2.16198e-163	1.02392e-163	1.76839e-163	3.33335e-164	3.60562e-163	8.3949e-165	1.84325e-163	-1.94542e-163	-6.56308e-164	1.32822e-163	8.52236e-164	-1.43676e-163	1.55529e-163	-2.86693e-163	-4.5479e-164	-8.28854e-163	-1.6243e-163	1.54467e-163	0
-7.91945e-164	-8.94873e-163	-4.10764e-163	-3.62953e-163	7.48618e-164	8.08351e-163	2.13585e-163	2.93334e-164	-1.1657e-162	1.47336e-162	-3.89352e-163	8.06884e-163	-2.16198e-163	1.02392e-163	1.76839e-163	3.33335e-164	3.60562e-163	8.3949e-165	1.84325e-163	-1.94542e-163	-6.56308e-164	1.32822e-163	8.52236e-164	-1.43676e-163	1.55529e-163	-2.86693e-163	-4.5479e-164	-8.28854e-163	-1.6243e-163	1.54467e-163	0
-7.91945e-164	-8.94873e-163	-4.10764e-163	-3.62953e-163	7.48618e-164	8.08351e-163	2.13585e-163	2.93334e-164	-1.1657e-162	1.47336e-162	-3.89352e-163	8.06884e-163	-2.16198e-163	1.02392e-163	1.76839e-163	3.33335e-164	3.60562e-163	8.3949e-165	1.84325e-163	-1.94542e-163	-6.56308e-164	1.32822e-163	8.52236e-164	-1.43676e-163	1.55529e-163	-2.86693e-163	-4.5479e-164	-8.28854e-163	-1.6243e-163	1.54467e-163	0
-7.91945e-164	-8.94873e-163	-4.10764e-163	-3.62953e-163	7.48618e-164	8.08351e-163	2.13585e-163	2.93334e-164	-1.1657e-162	1.47336e-162	-3.89352e-163	8.06884e-163	-2.16198e-163	1.02392e-163	1.76839e-163	3.33335e-164	3.60562e-163	8.3949e-165	1.84325e-163	-1.94542e-163	-6.56308e-164	1.32822e-163	8.52236e-164	-1.43676e-163	1.55529e-163	-2.86693e-163	-4.5479e-164	-8.28854e-163	-1.6243e-163	1.54467e-163	0
-7.91945e-164	-8.94873e-163	-4.10764e-163	-3.62953e-163	7.48618e-164	8.08351e-163	2.13585e-163	2.93334e-164	-1.1657e-162	1.47336e-162	-3.89352e-163	8.06884e-163	-2.16198e-163	1.02392e-163	1.76839e-163	3.33335e-164	3.60562e-163	8.3949e-165	1.84325e-163	-1.94542e-163	-6.56308e-164	1.32822e-163	8.52236e-164	-1.43676e-163	1.55529e-163	-2.86693e-163	-4.5479e-164	-8.28854e-163	-1.6243e-163	1.54467e-163	0
-7.91945e-164	-8.94873e-163	-4.10764e-163	-3.62953e-163	7.48618e-164	8.08351e-163	2.13585e-163	2.93334e-164	-1.1657e-162	1.47336e-162	-3.89352e-163	8.06884e-163	-2.16198e-163	1.02392e-163	1.76839e-163	3.33335e-164	3.60562e-163	8.3949e-165	1.84325e-163	-1.94542e-163	-6.56308e-164	1.32822e-163	8.52236e-164	-1.43676e-163	1.55529e-163	-2.86693e-163	-4.5479e-164	-8.28854e-163	-1.6243e-163	1.54467e-163	0
-7.91945e-164	-8.94873e-163	-4.10764e-163	-3.62953e-163	7.48618e-164	8.08351e-163	2.13585e-163	2.93334e-164	-1.1657e-162	1.47336e-162	-3.89352e-163	8.06884e-163	-2.16198e-163	1.02392e-163	1.76839e-163	3.33335e-164	3.60562e-163	8.3949e-165	1.84325e-163	-1.94542e-163	-6.56308e-164	1.32822e-163	8.52236e-164	-1.43676e-163	1.55529e-163	-2.86693e-163	-4.5479e-164	-8.28854e-163	-1.6243e-163	1.54467e-163	0
-7.91945e-164	-8.94873e-163	-4.10764e-163	-3.62953e-163	7.48618e-164	8.08351e-163	2.13585e-163	2.93334e-164	-1.1657e-162	1.47336e-162	-3.89352e-163	8.06884e-163	-2.16198e-163	1.02392e-163	1.76839e-163	3.33335e-164	3.60562e-163	8.3949e-165	1.84325e-163	-1.94542e-163	-6.56308e-164	1.32822e-163	8.52236e-164	-1.43676e-163	1.55529e-163	-2.86693e-163	-4.5479e-164	-8.28854e-163	-1.6243e-163	1.54467e-163	0
-7.91945e-164	-8.94873e-163	-4.10764e-163	-3.62953e-163	7.48618e-164	8.08351e-163	2.13585e-163	2.93334e-164	-1.1657e-162	1.47336e-162	-3.89352e-163	8.06884e-163	-2.16198e-163	1.02392e-163	1.76839e-163	3.33335e-164	3.60562e-163	8.3949e-165	1.84325e-163	-1.94542e-163	-6.56308e-164	1.32822e-163	8.52236e-164	-1.43676e-163	1.55529e-163	-2.86693e-163	-4.5479e-164	-8.28854e-163	-1.6243e-163	1.54467e-163	0
-7.91945e-164	-8.94873e-163	-4.10764e-163	-3.62953e-163	7.48618e-164	8.08351e-163	2.13585e-163	2.93334e-164	-1.1657e-162	1.47336e-162	-3.89352e-163	8.06884e-163	-2.16198e-163	1.02392e-163	1.76839e-163	3.33335e-164	3.60562e-163	8.3949e-165	1.84325e-163	-1.94542e-163	-6.56308e-164	1.32822e-163	8.52236e-164	-1.43676e-163	1.55529e-163	-2.86693e-163	-4.5479e-164	-8.28854e-163	-1.6243e-163	1.54467e-163	0
-7.91945e-164	-8.94873e-163	-4.10764e-163	-3.62953e-163	7.48618e-164	8.08351e-163	2.13585e-163	2.93334e-164	-1.1657e-162	1.47336e-162	-3.89352e-163	8.06884e-163	-2.16198e-163	1.02392e-163	1.76839e-163	3.33335e-164	3.60562e-163	8.3949e-165	1.84325e-163	-1.94542e-163	-6.56308e-164	1.32822e-163	8.52236e-164	-1.43676e-163	1.55529e-163	-2.86693e-163	-4.5479e-164	-8.28854e-163	-1.6243e-163	1.54467e-163	0
-7.91945e-164	-8.94873e-163	-4.10764e-163	-3.62953e-163	7.48618e-164	8.08351e-163	2.13585e-163	2.93334e-164	-1.1657e-162	1.47336e-162	-3.89352e-163	8.06884e-163	-2.16198e-163	1.02392e-163	1.76839e-163	3.33335e-164	3.60562e-163	8.3949e-165	1.84325e-163	-1.94542e-163	-6.56308e-164	1.32822e-163	8.52236e-164	-1.43676e-163	1.55529e-163	-2.86693e-163	-4.5479e-164	-8.28854e-163	-1.6243e-163	1.54467e-163	0
-7.91945e-164	-8.94873e-163	-4.10764e-163	-3.62953e-163	7.48618e-164	8.08351e-163	2.13585e-163	2.93334e-164	-1.1657e-162	1.47336e-162	-3.89352e-163	8.06884e-163	-2.16198e-163	1.02392e-163	1.76839e-163	3.33335e-164	3.60562e-163	8.3949e-165	1.84325e-163	-1.94542e-163	-6.56308e-164	1.32822e-163	8.52236e-164	-1.43676e-163	1.55529e-163	-2.86693e-163	-4.5479e-164	-8.28854e-163	-1.6243e-163	1.54467e-163	0
-7.91945e-164	-8.94873e-163	-4.10764e-163	-3.62953e-163	7.48618e-164	8.08351e-163	2.13585e-163	2.93334e-164	-1.1657e-162	1.47336e-162	-3.89352e-163	8.06884e-163	-2.16198e-163	1.02392e-163	1.76839e-163	3.33335e-164	3.60562e-163	8.3949e-165	1.84325e-163	-1.94542e-163	-6.56308e-164	1.32822e-163	8.52236e-164	-1.43676e-163	1.55529e-163	-2.86693e-163	-4.5479e-164	-8.28854e-163	-1.6243e-163	1.54467e-163	0
-7.91945e-164	-8.94873e-163	-4.10764e-163	-3.62953e-163	7.48618e-164	8.08351e-163	2.13585e-163	2.93334e-164	-1.1657e-162	1.47336e-162	-3.89352e-163	8.06884e-163	-2.16198e-163	1.02392e-163	1.76839e-163	3.33335e-164	3.60562e-163	8.3949e-165	1.84325e-163	-1.94542e-163	-6.56308e-164	1.32822e-163	8.52236e-164	-1.43676e-163	1.55529e-163	-2.86693e-163	-4.5479e-164	-8.28854e-163	-1.6243e-163	1.54467e-163	0
-7.91945e-164	-8.94873e-163	-4.10764e-163	-3.62953e-163	7.48618e-164	8.08351e-163	2.13585e-163	2.93334e-164	-1.1657e-162	1.47336e-162	-3.89352e-163	8.06884e-163	-2.16198e-163	1.02392e-163	1.76839e-163	3.33335e-164	3.60562e-163	8.3949e-165	1.84325e-163	-1.94542e-163	-6.56308e-164	1.32822e-163	8.52236e-164	-1.43676e-163	1.55529e-163	-2.86693e-163	-4.5479e-164	-8.28854e-163	-1.6243e-163	1.54467e-163	0
-7.91945e-164	-8.94873e-163	-4.10764e-163	-3.62953e-163	7.48618e-164	8.08351e-163	2.13585e-163	2.93334e-164	-1.1657e-162	1.47336e-162	-3.89352e-163	8.06884e-163	-2.16198e-163	1.02392e-163	1.76839e-163	3.33335e-164	3.60562e-163	8.3949e-165	1.84325e-163	-1.94542e-163	-6.56308e-164	1.32822e-163	8.52236e-164	-1.43676e-163	1.55529e-163	-2.86693e-163	-4.5479e-164	-8.28854e-163	-1.6243e-163	1.54467e-163	0
-7.91945e-164	-8.94873e-163	-4.10764e-163	-3.62953e-163	7.48618e-164	8.08351e-163	2.13585e-163	2.93334e-164	-1.1657e-162	1.47336e-162	-3.89352e-163	8.06884e-163	-2.16198e-163	1.02392e-163	1.76839e-163	3.33335e-164	3.60562e-163	8.3949e-165	1.84325e-163	-1.94542e-163	-6.56308e-164	1.32822e-163	8.52236e-164	-1.43676e-163	1.55529e-163	-2.86693e-163	-4.5479e-164	-8.28854e-163	-1.6243e-163	1.54467e-163	0
-7.91945e-164	-8.94873e-163	-4.10764e-163	-3.62953e-163	7.48618e-164	8.08351e-163	2.13585e-163	2.93334e-164	-1.1657e-162	1.47336e-162	-3.89352e-163	8.06884e-163	-2.16198e-163	1.02392e-163	1.76839e-163	3.33335e-164	3.60562e-163	8.3949e-165	1.84325e-163	-1.94542e-163	-6.56308e-164	1.32822e-163	8.52236e-164	-1.43676e-163	1.55529e-163	-2.86693e-163	-4.5479e-164	-8.28854e-163	-1.6243e-163	1.54467e-163	0
-7.91945e-164	-8.94873e-163	-4.10764e-163	-3.62953e-163	7.48618e-164	8.08351e-163	2.13585e-163	2.93334e-164	-1.1657e-162	1.47336e-162	-3.89352e-163	8.06884e-163	-2.16198e-163	1.02392e-163	1.76839e-163	3.33335e-164	3.60562e-163	8.3949e-165	1.84325e-163	-1.94542e-163	-6.56308e-164	1.32822e-163	8.52236e-164	-1.43676e-163	1.55529e-163	-2.86693e-163	-4.5479e-164	-8.28854e-163	-1.6243e-163	1.54467e-163	0
-7.91945e-164	-8.94873e-163	-4.10764e-163	-3.62953e-163	7.48618e-164	8.08351e-163	2.13585e-163	2.93334e-164	-1.1657e-162	1.47336e-162	-3.89352e-163	8.06884e-163	-2.16198e-163	1.02392e-163	1.76839e-163	3.33335e-164	3.60562e-163	8.3949e-165	1.84325e-163	-1.94542e-163	-6.56308e-164	1.32822e-163	8.52236e-164	-1.43676e-163	1.55529e-163	-2.86693e-163	-4.5479e-164	-8.28854e-163	-1.6243e-163	1.54467e-163	0
-7.91945e-164	-8.94873e-163	-4.10764e-163	-3.62953e-163	7.48618e-164	8.08351e-163	2.13585e-163	2.93334e-164	-1.1657e-162	1.47336e-162	-3.89352e-163	8.06884e-163	-2.16198e-163	1.02392e-163	1.76839e-163	3.33335e-164	3.60562e-163	8.3949e-165	1.84325e-163	-1.94542e-163	-6.56308e-164	1.32822e-163	8.52236e-164	-1.43676e-163	1.55529e-163	-2.86693e-163	-4.5479e-164	-8.28854e-163	-1.6243e-163	1.54467e-163	0
-7.91945e-164	-8.94873e-163	-4.10764e-163	-3.62953e-163	7.48618e-164	8.08351e-163	2.13585e-163	2.93334e-164	-1.1657e-162	1.47336e-162	-3.89352e-163	8.06884e-163	-2.16198e-163	1.02392e-163	1.76839e-163	3.33335e-164	3.60562e-163	8.3949e-165	1.84325e-163	-1.94542e-163	-6.56308e-164	1.32822e-163	8.52236e-164	-1.43676e-163	1.55529e-163	-2.86693e-163	-4.5479e-164	-8.28854e-163	-1.6243e-163	1.54467e-163	0
-7.91945e-164	-8.94873e-163	-4.10764e-163	-3.62953e-163	7.48618e-164	8.08351e-163	2.13585e-163	2.93334e-164	-1.1657e-162	1.47336e-162	-3.89352e-163	8.06884e-163	-2.16198e-163	1.02392e-163	1.76839e-163	3.33335e-164	3.60562e-163	8.3949e-165	1.84325e-163	-1.94542e-163	-6.56308e-164	1.32822e-163	8.52236e-164	-1.43676e-163	1.55529e-163	-2.86693e-163	-4.5479e-164	-8.28854e-163	-1.6243e-163	1.54467e-163	0
-7.91945e-164	-8.94873e-163	-4.10764e-163	-3.62953e-163	7.48618e-164	8.08351e-163	2.13585e-163	2.93334e-164	-1.1657e-162	1.47336e-162	-3.89352e-163	8.06884e-163	-2.16198e-163	1.02392e-163	1.76839e-163	3.33335e-164	3.60562e-163	8.3949e-165	1.84325e-163	-1.94542e-163	-6.56308e-164	1.32822e-163	8.52236e-164	-1.43676e-163	1.55529e-163	-2.86693e-163	-4.5479e-164	-8.28854e-163	-1.6243e-163	1.54467e-163	0
-7.91945e-164	-8.94873e-163	-4.10764e-163	-3.62953e-163	7.48618e-164	8.08351e-163	2.13585e-163	2.93334e-164	-1.1657e-162	1.47336e-162	-3.89352e-163	8.06884e-163	-2.16198e-163	1.02392e-163	1.76839e-163	3.33335e-164	3.60562e-163	8.3949e-165	1.84325e-163	-1.94542e-163	-6.56308e-164	1.32822e-163	8.52236e-164	-1.43676e-163	1.55529e-163	-2.86693e-163	-4.5479e-164	-8.28854e-163	-1.6243e-163	1.54467e-163	0
-7.91945e-164	-8.94873e-163	-4.10764e-163	-3.62953e-163	7.48618e-164	8.08351e-163	2.13585e-163	2.93334e-164	-1.1657e-162	1.47336e-162	-3.89352e-163	8.06884e-163	-2.16198e-163	1.02392e-163	1.76839e-163	3.33335e-164	3.60562e-163	8.3949e-165	1.84325e-163	-1.94542e-163	-6.56308e-164	1.32822e-163	8.52236e-164	-1.43676e-163	1.55529e-163	-2.86693e-163	-4.5479e-164	-8.28854e-163	-1.6243e-163	1.54467e-163	0
-7.91945e-164	-8.94873e-163	-4.10764e-163	-3.62953e-163	7.48618e-164	8.08351e-163	2.13585e-163	2.93334e-164	-1.1657e-162	1.47336e-162	-3.89352e-163	8.06884e-163	-2.16198e-163	1.02392e-163	1.76839e-163	3.33335e-164	3.60562e-163	8.3949e-165	1.84325e-163	-1.94542e-163	-6.56308e-164	1.32822e-163	8.52236e-164	-1.43676e-163	1.55529e-163	-2.86693e-163	-4.5479e-164	-8.28854e-163	-1.6243e-163	1.54467e-163	0
-7.91945e-164	-8.94873e-163	-4.10764e-163	-3.62953e-163	7.48618e-164	8.08351e-163	2.13585e-163	2.93334e-164	-1.1657e-162	1.47336e-162	-3.89352e-163	8.06884e-163	-2.16198e-163	1.02392e-163	1.76839e-163	3.33335e-164	3.60562e-163	8.3949e-165	1.84325e-163	-1.94542e-163	-6.56308e-164	1.32822e-163	8.52236e-164	-1.43676e-163	1.55529e-163	-2.86693e-163	-4.5479e-164	-8.28854e-163	-1.6243e-163	1.54467e-163	0
-7.91945e-164	-8.94873e-163	-4.10764e-163	-3.62953e-163	7.48618e-164	8.08351e-163	2.13585e-163	2.93334e-164	-1.1657e-162	1.47336e-162	-3.89352e-163	8.06884e-163	-2.16198e-163	1.02392e-163	1.76839e-163	3.33335e-164	3.60562e-163	8.3949e-165	1.84325e-163	-1.94542e-163	-6.56308e-164	1.32822e-163	8.52236e-164	-1.43676e-163	1.55529e-163	-2.86693e-163	-4.5479e-164	-8.28854e-163	-1.6243e-163	1.54467e-163	0
-7.91945e-164	-8.94873e-163	-4.10764e-163	-3.62953e-163	7.48618e-164	8.08351e-163	2.13585e-163	2.93334e-164	-1.1657e-162	1.47336e-162	-3.89352e-163	8.06884e-163	-2.16198e-163	1.02392e-163	1.76839e-163	3.33335e-164	3.60562e-163	8.3949e-165	1.84325e-163	-1.94542e-163	-6.56308e-164	1.32822e-163	8.52236e-164	-1.43676e-163	1.55529e-163	-2.86693e-163	-4.5479e-164	-8.28854e-163	-1.6243e-163	1.54467e-163	0
-7.91945e-164	-8.94873e-163	-4.10764e-163	-3.62953e-163	7.48618e-164	8.08351e-163	2.13585e-163	2.93334e-164	-1.1657e-162	1.47336e-162	-3.89352e-163	8.06884e-163	-2.16198e-163	1.02392e-163	1.76839e-163	3.33335e-164	3.60562e-163	8.3949e-165	1.84325e-163	-1.94542e-163	-6.56308e-164	1.32822e-163	8.52236e-164	-1.43676e-163	1.55529e-163	-2.86693e-163	-4.5479e-164	-8.28854e-163	-1.6243e-163	1.54467e-163	0
-7.91945e-164	-8.94873e-163	-4.10764e-163	-3.62953e-163	7.48618e-164	8.08351e-163	2.13585e-163	2.93334e-164	-1.1657e-162	1.47336e-162	-3.89352e-163	8.06884e-163	-2.16198e-163	1.02392e-163	1.76839e-163	3.33335e-164	3.60562e-163	8.3949e-165	1.84325e-163	-1.94542e-163	-6.56308e-164	1.32822e-163	8.52236e-164	-1.43676e-163	1.55529e-163	-2.86693e-163	-4.5479e-164	-8.28854e-163	-1.6243e-163	1.54467e-163	0
-7.91945e-164	-8.94873e-163	-4.10764e-163	-3.62953e-163	7.48618e-164	8.08351e-163	2.13585e-163	2.93334e-164	-1.1657e-162	1.47336e-162	-3.89352e-163	8.06884e-163	-2.16198e-163	1.02392e-163	1.76839e-163	3.33335e-164	3.60562e-163	8.3949e-165	1.84325e-163	-1.94542e-163	-6.56308e-164	1.32822e-163	8.52236e-164	-1.43676e-163	1.55529e-163	-2.86693e-163	-4.5479e-164	-8.28854e-163	-1.6243e-163	1.54467e-163	0
-7.91945e-164	-8.94873e-163	-4.10764e-163	-3.62953e-163	7.48618e-164	8.08351e-163	2.13585e-163	2.93334e-164	-1.1657e-162	1.47336e-162	-3.89352e-163	8.06884e-163	-2.16198e-163	1.02392e-163	1.76839e-163	3.33335e-164	3.60562e-163	8.3949e-165	1.84325e-163	-1.94542e-163	-6.56308e-164	1.32822e-163	8.52236e-164	-1.43676e-163	1.55529e-163	-2.86693e-163	-4.5479e-164	-8.28854e-163	-1.6243e-163	1.54467e-163	0
-7.91945e-164	-8.94873e-163	-4.10764e-163	-3.62953e-163	7.48618e-164	8.08351e-163	2.13585e-163	2.93334e-164	-1.1657e-162	1.47336e-162	-3.89352e-163	8.06884e-163	-2.16198e-163	1.02392e-163	1.76839e-163	3.33335e-164	3.60562e-163	8.3949e-165	1.84325e-163	-1.94542e-163	-6.56308e-164	1.32822e-163	8.52236e-164	-1.43676e-163	1.55529e-163	-2.86693e-163	-4.5479e-164	-8.28854e-163	-1.6243e-163	1.54467e-163	0
-7.91945e-164	-8.94873e-163	-4.10764e-163	-3.62953e-163	7.48618e-164	8.08351e-163	2.13585e-163	2.93334e-164	-1.1657e-162	1.47336e-162	-3.89352e-163	8.06884e-163	-2.16198e-163	1.02392e-163	1.76839e-163	3.33335e-164	3.60562e-163	8.3949e-165	1.84325e-163	-1.94542e-163	-6.56308e-164	1.32822e-163	8.52236e-164	-1.43676e-163	1.55529e-163	-2.86693e-163	-4.5479e-164	-8.28854e-163	-1.6243e-163	1.54467e-163	0
-7.91945e-164	-8.94873e-163	-4.10764e-163	-3.62953e-163	7.48618e-164	8.08351e-163	2.13585e-163	2.93334e-164	-1.1657e-162	1.47336e-162	-3.89352e-163	8.06884e-163	-2.16198e-163	1.02392e-163	1.76839e-163	3.33335e-164	3.60562e-163	8.3949e-165	1.84325e-163	-1.94542e-163	-6.56308e-164	1.32822e-163	8.52236e-164	-1.43676e-163	1.55529e-163	-2.86693e-163	-4.5479e-164	-8.28854e-163	-1.6243e-163	1.54467e-163	0
-7.91945e-164	-8.94873e-163	-4.10764e-163	-3.62953e-163	7.48618e-164	8.08351e-163	2.13585e-163	2.93334e-164	-1.1657e-162	1.47336e-162	-3.89352e-163	8.06884e-163	-2.16198e-163	1.02392e-163	1.76839e-163	3.33335e-164	3.60562e-163	8.3949e-165	1.84325e-163	-1.94542e-163	-6.56308e-164	1.32822e-163	8.52236e-164	-1.43676e-163	1.55529e-163	-2.86693e-163	-4.5479e-164	-8.28854e-163	-1.6243e-163	1.54467e-163	0
-7.91945e-164	-8.94873e-163	-4.10764e-163	-3.62953e-163	7.48618e-164	8.08351e-163	2.13585e-163	2.93334e-164	-1.1657e-162	1.47336e-162	-3.89352e-163	8.06884e-163	-2.16198e-163	1.02392e-163	1.76839e-163	3.33335e-164	3.60562e-163	8.3949e-165	1.84325e-163	-1.94542e-163	-6.56308e-164	1.32822e-163	8.52236e-164	-1.43676e-163	1.55529e-163	-2.86693e-163	-4.5479e-164	-8.28854e-163	-1.6243e-163	1.54467e-163	0
-7.91945e-164	-8.94873e-163	-4.10764e-163	-3.62953e-163	7.48618e-164	8.08351e-163	2.13585e-163	2.93334e-164	-1.1657e-162	1.47336e-162	-3.89352e-163	8.06884e-163	-2.16198e-163	1.02392e-163	1.76839e-163	3.33335e-164	3.60562e-163	8.3949e-165	1.84325e-163	-1.94542e-163	-6.56308e-164	1.32822e-163	8.52236e-164	-1.43676e-163	1.55529e-163	-2.86693e-163	-4.5479e-164	-8.28854e-163	-1.6243e-163	1.54467e-163	0
-7.91945e-164	-8.94873e-163	-4.10764e-163	-3.62953e-163	7.48618e-164	8.08351e-163	2.13585e-163	2.93334e-164	-1.1657e-162	1.47336e-162	-3.89352e-163	8.06884e-163	-2.16198e-163	1.02392e-163	1.76839e-163	3.33335e-164	3.60562e-163	8.3949e-165	1.84325e-163	-1.94542e-163	-6.56308e-164	1.32822e-163	8.52236e-164	-1.43676e-163	1.55529e-163	-2.86693e-163	-4.5479e-164	-8.28854e-163	-1.6243e-163	1.54467e-163	0
-7.91945e-164	-8.94873e-163	-4.10764e-163	-3.62953e-163	7.48618e-164	8.08351e-163	2.13585e-163	2.93334e-164	-1.1657e-162	1.47336e-162	-3.89352e-163	8.06884e-163	-2.16198e-163	1.02392e-163	1.76839e-163	3.33335e-164	3.60562e-163	8.3949e-165	1.84325e-163	-1.94542e-163	-6.56308e-164	1.32822e-163	8.52236e-164	-1.43676e-163	1.55529e-163	-2.86693e-163	-4.5479e-164	-8.28854e-163	-1.6243e-163	1.54467e-163	0
-7.91945e-164	-8.94873e-163	-4.10764e-163	-3.62953e-163	7.48618e-164	8.08351e-163	2.13585e-163	2.93334e-164	-1.1657e-162	1.47336e-162	-3.89352e-163	8.06884e-163	-2.16198e-163	1.02392e-163	1.76839e-163	3.33335e-164	3.60562e-163	8.3949e-165	1.84325e-163	-1.94542e-163	-6.56308e-164	1.32822e-163	8.52236e-164	-1.43676e-163	1.55529e-163	-2.86693e-163	-4.5479e-164	-8.28854e-163	-1.6243e-163	1.54467e-163	0
-7.91945e-164	-8.94873e-163	-4.10764e-163	-3.62953e-163	7.48618e-164	8.08351e-163	2.13585e-163	2.93334e-164	-1.1657e-162	1.47336e-162	-3.89352e-163	8.06884e-163	-2.16198e-163	1.02392e-163	1.76839e-163	3.33335e-164	3.60562e-163	8.3949e-165	1.84325e-163	-1.94542e-163	-6.56308e-164	1.32822e-163	8.52236e-164	-1.43676e-163	1.55529e-163	-2.86693e-163	-4.5479e-164	-8.28854e-163	-1.6243e-163	1.54467e-163	0
-7.91945e-164	-8.94873e-163	-4.10764e-163	-3.62953e-163	7.48618e-164	8.08351e-163	2.13585e-163	2.93334e-164	-1.1657e-162	1.47336e-162	-3.89352e-163	8.06884e-163	-2.16198e-163	1.02392e-163	1.76839e-163	3.33335e-164	3.60562e-163	8.3949e-165	1.84325e-163	-1.94542e-163	-6.56308e-164	1.32822e-163	8.52236e-164	-1.43676e-163	1.55529e-163	-2.86693e-163	-4.5479e-164	-8.28854e-163	-1.6243e-163	1.54467e-163	0
-7.91945e-164	-8.94873e-163	-4.10764e-163	-3.62953e-163	7.48618e-164	8.08351e-163	2.13585e-163	2.93334e-164	-1.1657e-162	1.47336e-162	-3.89352e-163	8.06884e-163	-2.16198e-163	1.02392e-163	1.76839e-163	3.33335e-164	3.60562e-163	8.3949e-165	1.84325e-163	-1.94542e-163	-6.56308e-164	1.32822e-163	8.52236e-164	-1.43676e-163	1.55529e-163	-2.86693e-163	-4.5479e-164	-8.28854e-163	-1.6243e-163	1.54467e-163	0
-7.91945e-164	-8.94873e-163	-4.10764e-163	-3.62953e-163	7.48618e-164	8.08351e-163	2.13585e-163	2.93334e-164	-1.1657e-162	1.47336e-162	-3.89352e-163	8.06884e-163	-2.16198e-163	1.02392e-163	1.76839e-163	3.33335e-164	3.60562e-163	8.3949e-165	1.84325e-163	-1.94542e-163	-6.56308e-164	1.32822e-163	8.52236e-164	-1.43676e-163	1.55529e-163	-2.86693e-163	-4.5479e-164	-8.28854e-163	-1.6243e-163	1.54467e-163	0
-7.91945e-164	-8.94873e-163	-4.10764e-163	-3.62953e-163	7.48618e-164	8.08351e-163	2.13585e-163	2.93334e-164	-1.1657e-162	1.47336e-162	-3.89352e-163	8.06884e-163	-2.16198e-163	1.02392e-163	1.76839e-163	3.33335e-164	3.60562e-163	8.3949e-165	1.84325e-163	-1.94542e-163	-6.56308e-164	1.32822e-163	8.52236e-164	-1.43676e-163	1.55529e-163	-2.86693e-163	-4.5479e-164	-8.28854e-163	-1.6243e-163	1.54467e-163	0
-7.91945e-164	-8.94873e-163	-4.10764e-163	-3.62953e-163	7.48618e-164	8.08351e-163	2.13585e-163	2.93334e-164	-1.1657e-162	1.47336e-162	-3.89352e-163	8.06884e-163	-2.16198e-163	1.02392e-163	1.76839e-163	3.33335e-164	3.60562e-163	8.3949e-165	1.84325e-163	-1.94542e-163	-6.56308e-164	1.32822e-163	8.52236e-164	-1.43676e-163	1.55529e-163	-2.86693e-163	-4.5479e-164	-8.28854e-163	-1.6243e-163	1.54467e-163	0
-7.91945e-164	-8.94873e-163	-4.10764e-163	-3.62953e-163	7.48618e-164	8.08351e-163	2.13585e-163	2.93334e-164	-1.1657e-162	1.47336e-162	-3.89352e-163	8.06884e-163	-2.16198e-163	1.02392e-163	1.76839e-163	3.33335e-164	3.60562e-163	8.3949e-165	1.84325e-163	-1.94542e-163	-6.56308e-164	1.32822e-163	8.52236e-164	-1.43676e-163	1.55529e-163	-2.86693e-163	-4.5479e-164	-8.28854e-163	-1.6243e-163	1.54467e-163	0
-7.91945e-164	-8.94873e-163	-4.10764e-163	-3.62953e-163	7.48618e-164	8.08351e-163	2.13585e-163	2.93334e-164	-1.1657e-162	1.47336e-162	-3.89352e-163	8.06884e-163	-2.16198e-163	1.02392e-163	1.76839e-163	3.33335e-164	3.60562e-163	8.3949e-165	1.84325e-163	-1.94542e-163	-6.56308e-164	1.32822e-163	8.52236e-164	-1.43676e-163	1.55529e-163	-2.86693e-163	-4.5479e-164	-8.28854e-163	-1.6243e-163	1.54467e-163	0
-7.91945e-164	-8.94873e-163	-4.10764e-163	-3.62953e-163	7.48618e-164	8.08351e-163	2.13585e-163	2.93334e-164	-1.1657e-162	1.47336e-162	-3.89352e-163	8.06884e-163	-2.16198e-163	1.02392e-163	1.76839e-163	3.33335e-164	3.60562e-163	8.3949e-165	1.84325e-163	-1.94542e-163	-6.56308e-164	1.32822e-163	8.52236e-164	-1.43676e-163	1.55529e-163	-2.86693e-163	-4.5479e-164	-8.28854e-163	-1.6243e-163	1.54467e-163	0
-7.91945e-164	-8.94873e-163	-4.10764e-163	-3.62953e-163	7.48618e-164	8.08351e-163	2.13585e-163	2.93334e-164	-1.1657e-162	1.47336e-162	-3.89352e-163	8.06884e-163	-2.16198e-163	1.02392e-163	1.76839e-163	3.33335e-164	3.60562e-163	8.3949e-165	1.84325e-163	-1.94542e-163	-6.56308e-164	1.32822e-163	8.52236e-164	-1.43676e-163	1.55529e-163	-2.86693e-163	-4.5479e-164	-8.28854e-163	-1.6243e-163	1.54467e-163	0
-7.91945e-164	-8.94873e-163	-4.10764e-163	-3.62953e-163	7.48618e-164	8.08351e-163	2.13585e-163	2.93334e-164	-1.1657e-162	1.47336e-162	-3.89352e-163	8.06884e-163	-2.16198e-163	1.02392e-163	1.76839e-163	3.33335e-164	3.60562e-163	8.3949e-165	1.84325e-163	-1.94542e-163	-6.56308e-164	1.32822e-163	8.52236e-164	-1.43676e-163	1.55529e-163	-2.86693e-163	-4.5479e-164	-8.28854e-163	-1.6243e-163	1.54467e-163	0
-7.91945e-164	-8.94873e-163	-4.10764e-163	-3.62953e-163	7.48618e-164	8.08351e-163	2.13585e-163	2.93334e-164	-1.1657e-162	1.47336e-162	-3.89352e-163	8.06884e-163	-2.16198e-163	1.02392e-163	1.76839e-163	3.33335e-164	3.60562e-163	8.3949e-165	1.84325e-163	-1.94542e-163	-6.56308e-164	1.32822e-163	8.52236e-164	-1.43676e-163	1.55529e-163	-2.86693e-163	-4.5479e-164	-8.28854e-163	-1.6243e-163	1.54467e-163	0
-7.91945e-164	-8.94873e-163	-4.10764e-163	-3.62953e-163	7.48618e-164	8.08351e-163	2.13585e-163	2.93334e-164	-1.1657e-162	1.47336e-162	-3.89352e-163	8.06884e-163	-2.16198e-163	1.02392e-163	1.76839e-163	3.33335e-164	3.60562e-163	8.3949e-165	1.84325e-163	-1.94542e-163	-6.56308e-164	1.32822e-163	8.52236e-164	-1.43676e-163	1.55529e-163	-2.86693e-163	-4.5479e-164	-8.28854e-163	-1.6243e-163	1.54467e-163	0
-7.91945e-164	-8.94873e-163	-4.10764e-163	-3.62953e-163	7.48618e-164	8.08351e-163	2.13585e-163	2.93334e-164	-1.1657e-162	1.47336e-162	-3.89352e-163	8.06884e-163	-2.16198e-163	1.02392e-163	1.76839e-163	3.33335e-164	3.60562e-163	8.3949e-165	1.84325e-163	-1.94542e-163	-6.56308e-164	1.32822e-163	8.52236e-164	-1.43676e-163	1.55529e-163	-2.86693e-163	-4.5479e-164	-8.28854e-163	-1.6243e-163	1.54467e-163	0
-7.91945e-164	-8.94873e-163	-4.10764e-163	-3.62953e-163	7.48618e-164	8.08351e-163	2.13585e-163	2.93334e-164	-1.1657e-162	1.47336e-162	-3.89352e-163	8.06884e-163	-2.16198e-163	1.02392e-163	1.76839e-163	3.33335e-164	3.60562e-163	8.3949e-165	1.84325e-163	-1.94542e-163	-6.56308e-164	1.32822e-163	8.52236e-164	-1.43676e-163	1.55529e-163	-2.86693e-163	-4.5479e-164	-8.28854e-163	-1.6243e-163	1.54467e-163	0
-7.91945e-164	-8.94873e-163	-4.10764e-163	-3.62953e-163	7.48618e-164	8.08351e-163	2.13585e-163	2.93334e-164	-1.1657e-162	1.47336e-162	-3.89352e-163	8.06884e-163	-2.16198e-163	1.02392e-163	1.76839e-163	3.33335e-164	3.60562e-163	8.3949e-165	1.84325e-163	-1.94542e-163	-6.56308e-164	1.32822e-163	8.52236e-164	-1.43676e-163	1.55529e-163	-2.86693e-163	-4.5479e-164	-8.28854e-163	-1.6243e-163	1.54467e-163	0
-7.91945e-164	-8.94873e-163	-4.10764e-163	-3.62953e-163	7.48618e-164	8.08351e-163	2.13585e-163	2.93334e-164	-1.1657e-162	1.47336e-162	-3.89352e-163	8.06884e-163	-2.16198e-163	1.02392e-163	1.76839e-163	3.33335e-164	3.60562e-163	8.3949e-165	1.84325e-163	-1.94542e-163	-6.56308e-164	1.32822e-163	8.52236e-164	-1.43676e-163	1.55529e-163	-2.86693e-163	-4.5479e-164	-8.28854e-163	-1.6243e-163	1.54467e-163	0
-7.91945e-164	-8.94873e-163	-4.10764e-163	-3.62953e-163	7.48618e-164	8.08351e-163	2.13585e-163	2.93334e-164	-1.1657e-162	1.47336e-162	-3.89352e-163	8.06884e-163	-2.16198e-163	1.02392e-163	1.76839e-163	3.33335e-164	3.60562e-163	8.3949e-165	1.84325e-163	-1.94542e-163	-6.56308e-164	1.32822e-163	8.52236e-164	-1.43676e-163	1.55529e-163	-2.86693e-163	-4.5479e-164	-8.28854e-163	-1.6243e-163	1.54467e-163	0
-7.91945e-164	-8.94873e-163	-4.10764e-163	-3.62953e-163	7.48618e-164	8.08351e-163	2.13585e-163	2.93334e-164	-1.1657e-162	1.47336e-162	-3.89352e-163	8.06884e-163	-2.16198e-163	1.02392e-163	1.76839e-163	3.33335e-164	3.60562e-163	8.3949e-165	1.84325e-163	-1.94542e-163	-6.56308e-164	1.32822e-163	8.52236e-164	-1.43676e-163	1.55529e-163	-2.86693e-163	-4.5479e-164	-8.28854e-163	-1.6243e-163	1.54467e-163	0
-7.91945e-164	-8.94873e-163	-4.10764e-163	-3.62953e-163	7.48618e-164	8.08351e-163	2.13585e-163	2.93334e-164	-1.1657e-162	1.47336e-162	-3.89352e-163	8.06884e-163	-2.16198e-163	1.02392e-163	1.76839e-163	3.33335e-164	3.60562e-163	8.3949e-165	1.84325e-163	-1.94542e-163	-6.56308e-164	1.32822e-163	8.52236e-164	-1.43676e-163	1.55529e-163	-2.86693e-163	-4.5479e-164	-8.28854e-163	-1.6243e-163	1.54467e-163	0
-7.91945e-164	-8.94873e-163	-4.10764e-163	-3.62953e-163	7.48618e-164	8.08351e-163	2.13585e-163	2.93334e-164	-1.1657e-162	1.47336e-162	-3.89352e-163	8.06884e-163	-2.16198e-163	1.02392e-163	1.76839e-163	3.33335e-164	3.60562e-163	8.3949e-165	1.84325e-163	-1.94542e-163	-6.56308e-164	1.32822e-163	8.52236e-164	-1.43676e-163	1.55529e-163	-2.86693e-163	-4.5479e-164	-8.28854e-163	-1.6243e-163	1.54467e-163	0
-7.91945e-164	-8.94873e-163	-4.10764e-163	-3.62953e-163	7.48618e-164	8.08351e-163	2.13585e-163	2.93334e-164	-1.1657e-162	1.47336e-162	-3.89352e-163	8.06884e-163	-2.16198e-163	1.02392e-163	1.76839e-163	3.33335e-164	3.60562e-163	8.3949e-165	1.84325e-163	-1.94542e-163	-6.56308e-164	1.32822e-163	8.52236e-164	-1.43676e-163	1.55529e-163	-2.86693e-163	-4.5479e-164	-8.28854e-163	-1.6243e-163	1.54467e-163	0
-7.91945e-164	-8.94873e-163	-4.10764e-163	-3.62953e-163	7.48618e-164	8.08351e-163	2.13585e-163	2.93334e-164	-1.1657e-162	1.47336e-162	-3.89352e-163	8.06884e-163	-2.16198e-163	1.02392e-163	1.76839e-163	3.33335e-164	3.60562e-163	8.3949e-165	1.84325e-163	-1.94542e-163	-6.56308e-164	1.32822e-163	8.52236e-164	-1.43676e-163	1.55529e-163	-2.86693e-163	-4.5479e-164	-8.28854e-163	-1.6243e-163	1.54467e-163	0
-7.91945e-164	-8.94873e-163	-4.10764e-163	-3.62953e-163	7.48618e-164	8.08351e-163	2.13585e-163	2.93334e-164	-1.1657e-162	1.47336e-162	-3.89352e-163	8.06884e-163	-2.16198e-163	1.02392e-163	1.76839e-163	3.33335e-164	3.60562e-163	8.3949e-165	1.84325e-163	-1.94542e-163	-6.56308e-164	1.32822e-163	8.52236e-164	-1.43676e-163	1.55529e-163	-2.86693e-163	-4.5479e-164	-8.28854e-163	-1.6243e-163	1.54467e-163	0
-7.91945e-164	-8.94873e-163	-4.10764e-163	-3.62953e-163	7.48618e-164	8.08351e-163	2.13585e-163	2.93334e-164	-1.1657e-162	1.47336e-162	-3.89352e-163	8.06884e-163	-2.16198e-163	1.02392e-163	1.76839e-163	3.33335e-164	3.60562e-163	8.3949e-165	1.84325e-163	-1.94542e-163	-6.56308e-164	1.32822e-163	8.52236e-164	-1.43676e-163	1.55529e-163	-2.86693e-163	-4.5479e-164	-8.28854e-163	-1.6243e-163	1.54467e-163	0
-7.91945e-164	-8.94873e-163	-4.10764e-163	-3.62953e-163	7.48618e-164	8.08351e-163	2.13585e-163	2.93334e-164	-1.1657e-162	1.47336e-162	-3.89352e-163	8.06884e-163	-2.16198e-163	1.02392e-163	1.76839e-163	3.33335e-164	3.60562e-163	8.3949e-165	1.84325e-163	-1.94542e-163	-6.56308e-164	1.32822e-163	8.52236e-164	-1.43676e-163	1.55529e-163	-2.86693e-163	-4.5479e-164	-8.28854e-163	-1.6243e-163	1.54467e-163	0
-7.91945e-164	-8.94873e-163	-4.10764e-163	-3.62953e-163	7.48618e-164	8.08351e-163	2.13585e-163	2.93334e-164	-1.1657e-162	1.47336e-162	-3.89352e-163	8.06884e-163	-2.16198e-163	1.02392e-163	1.76839e-163	3.33335e-164	3.60562e-163	8.3949e-165	1.84325e-163	-1.94542e-163	-6.56308e-164	1.32822e-163	8.52236e-164	-1.43676e-163	1.55529e-163	-2.86693e-163	-4.5479e-164	-8.28854e-163	-1.6243e-163	1.54467e-163	0
-7.91945e-164	-8.94873e-163	-4.10764e-163	-3.62953e-163	7.48618e-164	8.08351e-163	2.13585e-163	2.93334e-164	-1.1657e-162	1.47336e-162	-3.89352e-163	8.06884e-163	-2.16198e-163	1.02392e-163	1.76839e-163	3.33335e-164	3.60562e-163	8.3949e-165	1.84325e-163	-1.94542e-163	-6.56308e-164	1.32822e-163	8.52236e-164	-1.43676e-163	1.55529e-163	-2.86693e-163	-4.5479e-164	-8.28854e-163	-1.6243e-163	1.54467e-163	0
-7.91945e-164	-8.94873e-163	-4.10764e-163	-3.62953e-163	7.48618e-164	8.08351e-163	2.13585e-163	2.93334e-164	-1.1657e-162	1.47336e-162	-3.89352e-163	8.06884e-163	-2.16198e-163	1.02392e-163	1.76839e-163	3.33335e-164	3.60562e-163	8.3949e-165	1.84325e-163	-1.94542e-163	-6.56308e-164	1.32822e-163	8.52236e-164	-1.43676e-163	1.55529e-163	-2.86693e-163	-4.5479e-164	-8.28854e-163	-1.6243e-163	1.54467e-163	0
-7.91945e-164	-8.94873e-163	-4.10764e-163	-3.62953e-163	7.48618e-164	8.08351e-163	2.13585e-163	2.93334e-164	-1.1657e-162	1.47336e-162	-3.89352e-163	8.06884e-163	-2.16198e-163	1.02392e-163	1.76839e-163	3.33335e-164	3.60562e-163	8.3949e-165	1.84325e-163	-1.94542e-163	-6.56308e-164	1.32822e-163	8.52236e-164	-1.43676e-163	1.55529e-163	-2.86693e-163	-4.5479e-164	-8.28854e-163	-1.6243e-163	1.54467e-163	0
-7.91945e-164	-8.94873e-163	-4.10764e-163	-3.62953e-163	7.48618e-164	8.08351e-163	2.13585e-163	2.93334e-164	-1.1657e-162	1.47336e-162	-3.89352e-163	8.06884e-163	-2.16198e-163	1.02392e-163	1.76839e-163	3.33335e-164	3.60562e-163	8.3949e-165	1.84325e-163	-1.94542e-163	-6.56308e-164	1.32822e-163	8.52236e-164	-1.43676e-163	1.55529e-163	-2.86693e-163	-4.5479e-164	-8.28854e-163	-1.6243e-163	1.54467e-163	0
-7.91945e-164	-8.94873e-163	-4.10764e-163	-3.62953e-163	7.48618e-164	8.08351e-163	2.13585e-163	2.93334e-164	-1.1657e-162	1.47336e-162	-3.89352e-163	8.06884e-163	-2.16198e-163	1.02392e-163	1.76839e-163	3.33335e-164	3.60562e-163	8.3949e-165	1.84325e-163	-1.94542e-163	-6.56308e-164	1.32822e-163	8.52236e-164	-1.43676e-163	1.55529e-163	-2.86693e-163	-4.5479e-164	-8.28854e-163	-1.6243e-163	1.54467e-163	0
-7.91945e-164	-8.94873e-163	-4.10764e-163	-3.62953e-163	7.48618e-164	8.08351e-163	2.13585e-163	2.93334e-164	-1.1657e-162	1.47336e-162	-3.89352e-163	8.06884e-163	-2.16198e-163	1.02392e-163	1.76839e-163	3.33335e-164	3.60562e-163	8.3949e-165	1.84325e-163	-1.94542e-163	-6.56308e-164	1.32822e-163	8.52236e-164	-1.43676e-163	1.55529e-163	-2.86693e-163	-4.5479e-164	-8.28854e-163	-1.6243e-163	1.54467e-163	0
-7.91945e-164	-8.94873e-163	-4.10764e-163	-3.62953e-163	7.48618e-164	8.08351e-163	2.13585e-163	2.93334e-164	-1.1657e-162	1.47336e-162	-3.89352e-163	8.06884e-163	-2.16198e-163	1.02392e-163	1.76839e-163	3.33335e-164	3.60562e-163	8.3949e-165	1.84325e-163	-1.94542e-163	-6.56308e-164	1.32822e-163	8.52236e-164	-1.43676e-163	1.55529e-163	-2.86693e-163	-4.5479e-164	-8.28854e-163	-1.6243e-163	1.54467e-163	0
-7.91945e-164	-8.94873e-163	-4.10764e-163	-3.62953e-163	7.48618e-164	8.08351e-163	2.13585e-163	2.93334e-164	-1.1657e-162	1.47336e-162	-3.89352e-163	8.06884e-163	-2.16198e-163	1.02392e-163	1.76839e-163	3.33335e-164	3.60562e-163	8.3949e-165	1.84325e-163	-1.94542e-163	-6.56308e-164	1.32822e-163	8.52236e-164	-1.43676e-163	1.55529e-163	-2.86693e-163	-4.5479e-164	-8.28854e-163	-1.6243e-163	1.54467e-163	0
-7.91945e-164	-8.94873e-163	-4.10764e-163	-3.62953e-163	7.48618e-164	8.08351e-163	2.13585e-163	2.93334e-164	-1.1657e-162	1.47336e-162	-3.89352e-163	8.06884e-163	-2.16198e-163	1.02392e-163	1.76839e-163	3.33335e-164	3.60562e-163	8.3949e-165	1.84325e-163	-1.94542e-163	-6.56308e-164	1.32822e-163	8.52236e-164	-1.43676e-163	1.55529e-163	-2.86693e-163	-4.5479e-164	-8.28854e-163	-1.6243e-163	1.54467e-163	0
-7.91945e-164	-8.94873e-163	-4.10764e-163	-3.62953e-163	7.48618e-164	8.08351e-163	2.13585e-163	2.93334e-164	-1.1657e-162	1.47336e-162	-3.89352e-163	8.06884e-163	-2.16198e-163	1.02392e-163	1.76839e-163	3.33335e-164	3.60562e-163	8.3949e-165	1.84325e-163	-1.94542e-163	-6.56308e-164	1.32822e-163	8.52236e-164	-1.43676e-163	1.55529e-163	-2.86693e-163	-4.5479e-164	-8.28854e-163	-1.6243e-163	1.54467e-163	0
-7.91945e-164	-8.94873e-163	-4.10764e-163	-3.62953e-163	7.48618e-164	8.08351e-163	2.13585e-163	2.93334e-164	-1.1657e-162	1.47336e-162	-3.89352e-163	8.06884e-163	-2.16198e-163	1.02392e-163	1.76839e-163	3.33335e-164	3.60562e-163	8.3949e-165	1.84325e-163	-1.94542e-163	-6.56308e-164	1.32822e-163	8.52236e-164	-1.43676e-163	1.55529e-163	-2.86693e-163	-4.5479e-164	-8.28854e-163	-1.6243e-163	1.54467e-163	0
-7.91945e-164	-8.94873e-163	-4.10764e-163	-3.62953e-163	7.48618e-164	8.08351e-163	2.13585e-163	2.93334e-164	-1.1657e-162	1.47336e-162	-3.89352e-163	8.06884e-163	-2.16198e-163	1.02392e-163	1.76839e-163	3.33335e-164	3.60562e-163	8.3949e-165	1.84325e-163	-1.94542e-163	-6.56308e-164	1.32822e-163	8.52236e-164	-1.43676e-163	1.55529e-163	-2.86693e-163	-4.5479e-164	-8.28854e-163	-1.6243e-163	1.54467e-163	0
-7.91945e-164	-8.94873e-163	-4.10764e-163	-3.62953e-163	7.48618e-164	8.08351e-163	2.13585e-163	2.93334e-164	-1.1657e-162	1.47336e-162	-3.89352e-163	8.06884e-163	-2.16198e-163	1.02392e-163	1.76839e-163	3.33335e-164	3.60562e-163	8.3949e-165	1.84325e-163	-1.94542e-163	-6.56308e-164	1.32822e-163	8.52236e-164	-1.43676e-163	1.55529e-163	-2.86693e-163	-4.5479e-164	-8.28854e-163	-1.6243e-163	1.54467e-163	0
-7.91945e-164	-8.94873e-163	-4.10764e-163	-3.62953e-163	7.48618e-164	8.08351e-163	2.13585e-163	2.93334e-164	-1.1657e-162	1.47336e-162	-3.89352e-163	8.06884e-163	-2.16198e-163	1.02392e-163	1.76839e-163	3.33335e-164	3.60562e-163	8.3949e-165	1.84325e-163	-1.94542e-163	-6.56308e-164	1.32822e-163	8.52236e-164	-1.43676e-163	1.55529e-163	-2.86693e-163	-4.5479e-164	-8.28854e-163	-1.6243e-163	1.54467e-163	0
-7.91945e-164	-8.94873e-163	-4.10764e-163	-3.62953e-163	7.48618e-164	8.08351e-163	2.13585e-163	2.93334e-164	-1.1657e-162	1.47336e-162	-3.89352e-163	8.06884e-163	-2.16198e-163	1.02392e-163	1.76839e-163	3.33335e-164	3.60562e-163	8.3949e-165	1.84325e-163	-1.94542e-163	-6.56308e-164	1.32822e-163	8.52236e-164	-1.43676e-163	1.55529e-163	-2.86693e-163	-4.5479e-164	-8.28854e-163	-1.6243e-163	1.54467e-163	0
-7.91945e-164	-8.94873e-163	-4.10764e-163	-3.62953e-163	7.48618e-164	8.08351e-163	2.13585e-163	2.93334e-164	-1.1657e-162	1.47336e-162	-3.89352e-163	8.06884e-163	-2.16198e-163	1.02392e-163	1.76839e-163	3.33335e-164	3.60562e-163	8.3949e-165	1.84325e-163	-1.94542e-163	-6.56308e-164	1.32822e-163	8.52236e-164	-1.43676e-163	1.55529e-163	-2.86693e-163	-4.5479e-164	-8.28854e-163	-1.6243e-163	1.54467e-163	0
-7.91945e-164	-8.94873e-163	-4.10764e-163	-3.62953e-163	7.48618e-164	8.08351e-163	2.13585e-163	2.93334e-164	-1.1657e-162	1.47336e-162	-3.89352e-163	8.06884e-163	-2.16198e-163	1.02392e-163	1.76839e-163	3.33335e-164	3.60562e-163	8.3949e-165	1.84325e-163	-1.94542e-163	-6.56308e-164	1.32822e-163	8.52236e-164	-1.43676e-163	1.55529e-163	-2.86693e-163	-4.5479e-164	-8.28854e-163	-1.6243e-163	1.54467e-163	0
-7.91945e-164	-8.94873e-163	-4.10764e-163	-3.62953e-163	7.48618e-164	8.08351e-163	2.13585e-163	2.93334e-164	-1.1657e-162	1.47336e-162	-3.89352e-163	8.06884e-163	-2.16198e-163	1.02392e-163	1.76839e-163	3.33335e-164	3.60562e-163	8.3949e-165	1.84325e-163	-1.94542e-163	-6.56308e-164	1.32822e-163	8.52236e-164	-1.43676e-163	1.55529e-163	-2.86693e-163	-4.5479e-164	-8.28854e-163	-1.6243e-163	1.54467e-163	0
-7.91945e-164	-8.94873e-163	-4.10764e-163	-3.62953e-163	7.48618e-164	8.08351e-163	2.13585e-163	2.93334e-164	-1.1657e-162	1.47336e-162	-3.89352e-163	8.06884e-163	-2.16198e-163	1.02392e-163	1.76839e-163	3.33335e-164	3.60562e-163	8.3949e-165	1.84325e-163	-1.94542e-163	-6.56308e-164	1.32822e-163	8.52236e-164	-1.43676e-163	1.55529e-163	-2.86693e-163	-4.5479e-164	-8.28854e-163	-1.6243e-163	1.54467e-163	0
-7.91945e-164	-8.94873e-163	-4.10764e-163	-3.62953e-163	7.48618e-164	8.08351e-163	2.13585e-163	2.93334e-164	-1.1657e-162	1.47336e-162	-3.89352e-163	8.06884e-163	-2.16198e-163	1.02392e-163	1.76839e-163	3.33335e-164	3.60562e-163	8.3949e-165	1.84325e-163	-1.94542e-163	-6.56308e-164	1.32822e-163	8.52236e-164	-1.43676e-163	1.55529e-163	-2.86693e-163	-4.5479e-164	-8.28854e-163	-1.6243e-163	1.54467e-163	0
-7.91945e-164	-8.94873e-163	-4.10764e-163	-3.62953e-163	7.48618e-164	8.08351e-163	2.13585e-163	2.93334e-164	-1.1657e-162	1.47336e-162	-3.89352e-163	8.06884e-163	-2.16198e-163	1.02392e-163	1.76839e-163	3.33335e-164	3.60562e-163	8.3949e-165	1.84325e-163	-1.94542e-163	-6.56308e-164	1.32822e-163	8.52236e-164	-1.43676e-163	1.55529e-163	-2.86693e-163	-4.5479e-164	-8.28854e-163	-1.6243e-163	1.54467e-163	0
-7.91945e-164	-8.94873e-163	-4.10764e-163	-3.62953e-163	7.48618e-164	8.08351e-163	2.13585e-163	2.93334e-164	-1.1657e-162	1.47336e-162	-3.89352e-163	8.06884e-163	-2.16198e-163	1.02392e-163	1.76839e-163	3.33335e-164	3.60562e-163	8.3949e-165	1.84325e-163	-1.94542e-163	-6.56308e-164	1.32822e-163	8.52236e-164	-1.43676e-163	1.55529e-163	-2.86693e-163	-4.5479e-164	-8.28854e-163	-1.6243e-163	1.54467e-163	0
-7.91945e-164	-8.94873e-163	-4.10764e-163	-3.62953e-163	7.48618e-164	8.08351e-163	2.13585e-163	2.93334e-164	-1.1657e-162	1.47336e-162	-3.89352e-163	8.06884e-163	-2.16198e-163	1.02392e-163	1.76839e-163	3.33335e-164	3.60562e-163	8.3949e-165	1.84325e-163	-1.94542e-163	-6.56308e-164	1.32822e-163	8.52236e-164	-1.43676e-163	1.55529e-163	-2.86693e-163	-4.5479e-164	-8.28854e-163	-1.6243e-163	1.54467e-163	0
-7.91945e-164	-8.94873e-163	-4.10764e-163	-3.62953e-163	7.48618e-164	8.08351e-163	2.13585e-163	2.93334e-164	-1.1657e-162	1.47336e-162	-3.89352e-163	8.06884e-163	-2.16198e-163	1.02392e-163	1.76839e-163	3.33335e-164	3.60562e-163	8.3949e-165	1.84325e-163	-1.94542e-163	-6.56308e-164	1.32822e-163	8.52236e-164	-1.43676e-163	1.55529e-163	-2.86693e-163	-4.5479e-164	-8.28854e-163	-1.6243e-163	1.54467e-163	0
-7.91945e-164	-8.94873e-163	-4.10764e-163	-3.62953e-163	7.48618e-164	8.08351e-163	2.13585e-163	2.93334e-164	-1.1657e-162	1.47336e-162	-3.89352e-163	8.06884e-163	-2.16198e-163	1.02392e-163	1.76839e-163	3.33335e-164	3.60562e-163	8.3949e-165	1.84325e-163	-1.94542e-163	-6.56308e-164	1.32822e-163	8.52236e-164	-1.43676e-163	1.55529e-163	-2.86693e-163	-4.5479e-164	-8.28854e-163	-1.6243e-163	1.54467e-163	0
-7.91945e-164	-8.94873e-163	-4.10764e-163	-3.62953e-163	7.48618e-164	8.08351e-163	2.13585e-163	2.93334e-164	-1.1657e-162	1.47336e-162	-3.89352e-163	8.06884e-163	-2.16198e-163	1.02392e-163	1.76839e-163	3.33335e-164	3.60562e-163	8.3949e-165	1.84325e-163	-1.94542e-163	-6.56308e-164	1.32822e-163	8.52236e-164	-1.43676e-163	1.55529e-163	-2.86693e-163	-4.5479e-164	-8.28854e-163	-1.6243e-163	1.54467e-163	0
-7.91945e-164	-8.94873e-163	-4.10764e-163	-3.62953e-163	7.48618e-164	8.08351e-163	2.13585e-163	2.93334e-164	-1.1657e-162	1.47336e-162	-3.89352e-163	8.06884e-163	-2.16198e-163	1.02392e-163	1.76839e-163	3.33335e-164	3.60562e-163	8.3949e-165	1.84325e-163	-1.94542e-163	-6.56308e-164	1.32822e-163	8.52236e-164	-1.43676e-163	1.55529e-163	-2.86693e-163	-4.5479e-164	-8.28854e-163	-1.6243e-163	1.54467e-163	0
-7.91945e-164	-8.94873e-163	-4.10764e-163	-3.62953e-163	7.48618e-164	8.08351e-163	2.13585e-163	2.93334e-164	-1.1657e-162	1.47336e-162	-3.89352e-163	8.06884e-163	-2.16198e-163	1.02392e-163	1.76839e-163	3.33335e-164	3.60562e-163	8.3949e-165	1.84325e-163	-1.94542e-163	-6.56308e-164	1.32822e-163	8.52236e-164	-1.43676e-163	1.55529e-163	-2.86693e-163	-4.5479e-164	-8.28854e-163	-1.6243e-163	1.54467e-163	0
-7.91945e-164	-8.94873e-163	-4.10764e-163	-3.62953e-163	7.48618e-164	8.08351e-163	2.13585e-163	2.93334e-164	-1.1657e-162	1.47336e-162	-3.89352e-163	8.06884e-163	-2.16198e-163	1.02392e-163	1.76839e-163	3.33335e-164	3.60562e-163	8.3949e-165	1.84325e-163	-1.94542e-163	-6.56308e-164	1.32822e-163	8.52236e-164	-1.43676e-163	1.55529e-163	-2.86693e-163	-4.5479e-164	-8.28854e-163	-1.6243e-163	1.54467e-163	0
-7.91945e-164	-8.94873e-163	-4.10764e-163	-3.62953e-163	7.48618e-164	8.08351e-163	2.13585e-163	2.93334e-164	-1.1657e-162	1.47336e-162	-3.89352e-163	8.06884e-163	-2.16198e-163	1.02392e-163	1.76839e-163	3.33335e-164	3.60562e-163	8.3949e-165	1.84325e-163	-1.94542e-163	-6.56308e-164	1.32822e-163	8.52236e-164	-1.43676e-163	1.55529e-163	-2.86693e-163	-4.5479e-164	-8.28854e-163	-1.6243e-163	1.54467e-163	0
-7.91945e-164	-8.94873e-163	-4.10764e-163	-3.62953e-163	7.48618e-164	8.08351e-163	2.13585e-163	2.93334e-164	-1.1657e-162	1.47336e-162	-3.89352e-163	8.06884e-163	-2.16198e-163	1.02392e-163	1.76839e-163	3.33335e-164	3.60562e-163	8.3949e-165	1.84325e-163	-1.94542e-163	-6.56308e-164	1.32822e-163	8.52236e-164	-1.43676e-163	1.55529e-163	-2.86693e-163	-4.5479e-164	-8.28854e-163	-1.6243e-163	1.54467e-163	0
-7.91945e-164	-8.94873e-163	-4.10764e-163	-3.62953e-163	7.48618e-164	8.08351e-163	2.13585e-163	2.93334e-164	-1.1657e-162	1.47336e-162	-3.89352e-163	8.06884e-163	-2.16198e-163	1.02392e-163	1.76839e-163	3.33335e-164	3.60562e-163	8.3949e-165	1.84325e-163	-1.94542e-163	-6.56308e-164	1.32822e-163	8.52236e-164	-1.43676e-163	1.55529e-163	-2.86693e-163	-4.5479e-164	-8.28854e-163	-1.6243e-163	1.54467e-163	0
-7.91945e-164	-8.94873e-163	-4.10764e-163	-3.62953e-163	7.48618e-164	8.08351e-163	2.13585e-163	2.93334e-164	-1.1657e-162	1.47336e-162	-3.89352e-163	8.06884e-163	-2.16198e-163	1.02392e-163	1.76839e-163	3.33335e-164	3.60562e-163	8.3949e-165	1.84325e-163	-1.94542e-163	-6.56308e-164	1.32822e-163	8.52236e-164	-1.43676e-163	1.55529e-163	-2.86693e-163	-4.5479e-164	-8.28854e-163	-1.6243e-163	1.54467e-163	0
-7.91945e-164	-8.94873e-163	-4.10764e-163	-3.62953e-163	7.48618e-164	8.08351e-163	2.13585e-163	2.93334e-164	-1.1657e-162	1.47336e-162	-3.89352e-163	8.06884e-163	-2.16198e-163	1.02392e-163	1.76839e-163	3.33335e-164	3.60562e-163	8.3949e-165	1.84325e-163	-1.94542e-163	-6.56308e-164	1.32822e-163	8.52236e-164	-1.43676e-163	1.55529e-163	-2.86693e-163	-4.5479e-164	-8.28854e-163	-1.6243e-163	1.54467e-163	0
-7.91945e-164	-8.94873e-163	-4.10764e-163	-3.62953e-163	7.48618e-164	8.08351e-163	2.13585e-163	2.93334e-164	-1.1657e-162	1.47336e-162	-3.89352e-163	8.06884e-163	-2.16198e-163	1.02392e-163	1.76839e-163	3.33335e-164	3.60562e-163	8.3949e-165	1.84325e-163	-1.94542e-163	-6.56308e-164	1.32822e-163	8.52236e-164	-1.43676e-163	1.55529e-163	-2.86693e-163	-4.5479e-164	-8.28854e-163	-1.6243e-163	1.54467e-163	0
-7.91945e-164	-8.94873e-163	-4.10764e-163	-3.62953e-163	7.48618e-164	8.08351e-163	2.13585e-163	2.93334e-164	-1.1657e-162	1.47336e-162	-3.89352e-163	8.06884e-163	-2.16198e-163	1.02392e-163	1.76839e-163	3.33335e-164	3.60562e-163	8.3949e-165	1.84325e-163	-1.94542e-163	-6.56308e-164	1.32822e-163	8.52236e-164	-1.43676e-163	1.55529e-163	-2.86693e-163	-4.5479e-164	-8.28854e-163	-1.6243e-163	1.54467e-163	0
-7.91945e-164	-8.94873e-163	-4.10764e-163	-3.62953e-163	7.48618e-164	8.08351e-163	2.13585e-163	2.93334e-164	-1.1657e-162	1.47336e-162	-3.89352e-163	8.06884e-163	-2.16198e-163	1.02392e-163	1.76839e-163	3.33335e-164	3.60562e-163	8.3949e-165	1.84325e-163	-1.94542e-163	-6.56308e-164	1.32822e-163	8.52236e-164	-1.43676e-163	1.55529e-163	-2.86693e-163	-4.5479e-164	-8.28854e-163	-1.6243e-163	1.54467e-163	0
-7.91945e-164	-8.94873e-163	-4.10764e-163	-3.62953e-163	7.48618e-164	8.08351e-163	2.13585e-163	2.93334e-164	-1.1657e-162	1.47336e-162	-3.89352e-163	8.06884e-163	-2.16198e-163	1.02392e-163	1.76839e-163	3.33335e-164	3.60562e-163	8.3949e-165	1.84325e-163	-1.94542e-163	-6.56308e-164	1.32822e-163	8.52236e-164	-1.43676e-163	1.55529e-163	-2.86693e-163	-4.5479e-164	-8.28854e-163	-1.6243e-163	1.54467e-163	0
-7.91945e-164	-8.94873e-163	-4.10764e-163	-3.62953e-163	7.48618e-164	8.08351e-163	2.13585e-163	2.93334e-164	-1.1657e-162	1.47336e-162	-3.89352e-163	8.06884e-163	-2.16198e-163	1.02392e-163	1.76839e-163	3.33335e-164	3.60562e-163	8.3949e-165	1.84325e-163	-1.94542e-163	-6.56308e-164	1.32822e-163	8.52236e-164	-1.43676e-163	1.55529e-163	-2.86693e-163	-4.5479e-164	-8.28854e-163	-1.6243e-163	1.54467e-163	0
-7.91945e-164	-8.94873e-163	-4.10764e-163	-3.62953e-163	7.48618e-164	8.08351e-163	2.13585e-163	2.93334e-164	-1.1657e-162	1.47336e-162	-3.89352e-163	8.06884e-163	-2.16198e-163	1.02392e-163	1.76839e-163	3.33335e-164	3.60562e-163	8.3949e-165	1.84325e-163	-1.94542e-163	-6.56308e-164	1.32822e-163	8.52236e-164	-1.43676e-163	1.55529e-163	-2.86693e-163	-4.5479e-164	-8.28854e-163	-1.6243e-163	1.54467e-163	0
-7.91945e-164	-8.94873e-163	-4.10764e-163	-3.62953e-163	7.48618e-164	8.08351e-163	2.13585e-163	2.93334e-164	-1.1657e-162	1.47336e-162	-3.89352e-163	8.06884e-163	-2.16198e-163	1.02392e-163	1.76839e-163	3.33335e-164	3.60562e-163	8.3949e-165	1.84325e-163	-1.94542e-163	-6.56308e-164	1.32822e-163	8.52236e-164	-1.43676e-163	1.55529e-163	-2.86693e-163	-4.5479e-164	-8.28854e-163	-1.6243e-163	1.54467e-163	0
-7.91945e-164	-8.94873e-163	-4.10764e-163	-3.62953e-163	7.48618e-164	8.08351e-163	2.13585e-163	2.93334e-164	-1.1657e-162	1.47336e-162	-3.89352e-163	8.06884e-163	-2.16198e-163	1.02392e-163	1.76839e-163	3.33335e-164	3.60562e-163	8.3949e-165	1.84325e-163	-1.94542e-163	-6.56308e-164	1.32822e-163	8.52236e-164	-1.43676e-163	1.55529e-163	-2.86693e-163	-4.5479e-164	-8.28854e-163	-1.6243e-163	1.54467e-163	0
-7.91945e-164	-8.94873e-163	-4.10764e-163	-3.62953e-163	7.48618e-164	8.08351e-163	2.13585e-163	2.93334e-164	-1.1657e-162	1.47336e-162	-3.89352e-163	8.06884e-163	-2.16198e-163	1.02392e-163	1.76839e-163	3.33335e-164	3.60562e-163	8.3949e-165	1.84325e-163	-1.94542e-163	-6.56308e-164	1.32822e-163	8.52236e-164	-1.43676e-163	1.55529e-163	-2.86693e-163	-4.5479e-164	-8.28854e-163	-1.6243e-163	1.54467e-163	0
-7.91945e-164	-8.94873e-163	-4.10764e-163	-3.62953e-163	7.48618e-164	8.08351e-163	2.13585e-163	2.93334e-164	-1.1657e-162	1.47336e-162	-3.89352e-163	8.06884e-163	-2.16198e-163	1.02392e-163	1.76839e-163	3.33335e-164	3.60562e-163	8.3949e-165	1.84325e-163	-1.94542e-163	-6.56308e-164	1.32822e-163	8.52236e-164	-1.43676e-163	1.55529e-163	-2.86693e-163	-4.5479e-164	-8.28854e-163	-1.6243e-163	1.54467e-163	0
-7.91945e-164	-8.94873e-163	-4.10764e-163	-3.62953e-163	7.48618e-164	8.08351e-163	2.13585e-163	2.93334e-164	-1.1657e-162	1.47336e-162	-3.89352e-163	8.06884e-163	-2.16198e-163	1.02392e-163	1.76839e-163	3.33335e-164	3.60562e-163	8.3949e-165	1.84325e-163	-1.94542e-163	-6.56308e-164	1.32822e-163	8.52236e-164	-1.43676e-163	1.55529e-163	-2.86693e-163	-4.5479e-164	-8.28854e-163	-1.6243e-163	1.54467e-163	0
-7.91945e-164	-8.94873e-163	-4.10764e-163	-3.62953e-163	7.48618e-164	8.08351e-163	2.13585e-163	2.93334e-164	-1.1657e-162	1.47336e-162	-3.89352e-163	8.06884e-163	-2.16198e-163	1.02392e-163	1.76839e-163	3.33335e-164	3.60562e-163	8.3949e-165	1.84325e-163	-1.94542e-163	-6.56308e-164	1.32822e-163	8.52236e-164	-1.43676e-163	1.55529e-163	-2.86693e-163	-4.5479e-164	-8.28854e-163	-1.6243e-163	1.54467e-163	0
-7.91945e-164	-8.94873e-163	-4.10764e-163	-3.62953e-163	7.48618e-164	8.08351e-163	2.13585e-163	2.93334e-164	-1.1657e-162	1.47336e-162	-3.89352e-163	8.06884e-163	-2.16198e-163	1.02392e-163	1.76839e-163	3.33335e-164	3.60562e-163	8.3949e-165	1.84325e-163	-1.94542e-163	-6.56308e-164	1.32822e-163	8.52236e-164	-1.43676e-163	1.55529e-163	-2.86693e-163	-4.5479e-164	-8.28854e-163	-1.6243e-163	1.54467e-163	0
-7.91945e-164	-8.94873e-163	-4.10764e-163	-3.62953e-163	7.48618e-164	8.08351e-163	2.13585e-163	2.93334e-164	-1.1657e-162	1.47336e-162	-3.89352e-163	8.06884e-163	-2.16198e-163	1.02392e-163	1.76839e-163	3.33335e-164	3.60562e-163	8.3949e-165	1.84325e-163	-1.94542e-163	-6.56308e-164	1.32822e-163	8.52236e-164	-1.43676e-163	1.55529e-163	-2.86693e-163	-4.5479e-164	-8.28854e-163	-1.6243e-163	1.54467e-163	0
-7.91945e-164	-8.94873e-163	-4.10764e-163	-3.62953e-163	7.48618e-164	8.08351e-163	2.13585e-163	2.93334e-164	-1.1657e-162	1.47336e-162	-3.89352e-163	8.06884e-163	-2.16198e-163	1.02392e-163	1.76839e-163	3.33335e-164	3.60562e-163	8.3949e-165	1.84325e-163	-1.94542e-163	-6.56308e-164	1.32822e-163	8.52236e-164	-1.43676e-163	1.55529e-163	-2.86693e-163	-4.5479e-164	-8.28854e-163	-1.6243e-163	1.54467e-163	0
-7.91945e-164	-8.94873e-163	-4.10764e-163	-3.62953e-163	7.48618e-164	8.08351e-163	2.13585e-163	2.93334e-164	-1.1657e-162	1.47336e-162	-3.89352e-163	8.06884e-163	-2.16198e-163	1.02392e-163	1.76839e-163	3.33335e-164	3.60562e-163	8.3949e-165	1.84325e-163	-1.94542e-163	-6.56308e-164	1.32822e-163	8.52236e-164	-1.43676e-163	1.55529e-163	-2.86693e-163	-4.5479e-164	-8.28854e-163	-1.6243e-163	1.54467e-163	0
-7.91945e-164	-8.94873e-163	-4.10764e-163	-3.62953e-163	7.48618e-164	8.08351e-163	2.13585e-163	2.93334e-164	-1.1657e-162	1.47336e-162	-3.89352e-163	8.06884e-163	-2.16198e-163	1.02392e-163	1.76839e-163	3.33335e-164	3.60562e-163	8.3949e-165	1.84325e-163	-1.94542e-163	-6.56308e-164	1.32822e-163	8.52236e-164	-1.43676e-163	1.55529e-163	-2.86693e-163	-4.5479e-164	-8.28854e-163	-1.6243e-163	1.54467e-163	0
-7.91945e-164	-8.94873e-163	-4.10764e-163	-3.62953e-163	7.48618e-164	8.08351e-163	2.13585e-163	2.93334e-164	-1.1657e-162	1.47336e-162	-3.89352e-163	8.06884e-163	-2.16198e-163	1.02392e-163	1.76839e-163	3.33335e-164	3.60562e-163	8.3949e-165	1.84325e-163	-1.94542e-163	-6.56308e-164	1.32822e-163	8.52236e-164	-1.43676e-163	1.55529e-163	-2.86693e-163	-4.5479e-164	-8.28854e-163	-1.6243e-163	1.54467e-163	0
-7.91945e-164	-8.94873e-163	-4.10764e-163	-3.62953e-163	7.48618e-164	8.08351e-163	2.13585e-163	2.93334e-164	-1.1657e-162	1.47336e-162	-3.89352e-163	8.06884e-163	-2.16198e-163	1.02392e-163	1.76839e-163	3.33335e-164	3.60562e-163	8.3949e-165	1.84325e-163	-1.94542e-163	-6.56308e-164	1.32822e-163	8.52236e-164	-1.43676e-163	1.55529e-163	-2.86693e-163	-4.5479e-164	-8.28854e-163	-1.6243e-163	1.54467e-163	0
-7.91945e-164	-8.94873e-163	-4.10764e-163	-3.62953e-163	7.48618e-164	8.08351e-163	2.13585e-163	2.93334e-164	-1.1657e-162	1.47336e-162	-3.89352e-163	8.06884e-163	-2.16198e-163	1.02392e-163	1.76839e-163	3.33335e-164	3.60562e-163	8.3949e-165	1.84325e-163	-1.94542e-163	-6.56308e-164	1.32822e-163	8.52236e-164	-1.43676e-163	1.55529e-163	-2.86693e-163	-4.5479e-164	-8.28854e-163	-1.6243e-163	1.54467e-163	0
-7.91945e-164	-8.94873e-163	-4.10764e-163	-3.62953e-163	7.48618e-164	8.08351e-163	2.13585e-163	2.93334e-164	-1.1657e-162	1.47336e-162	-3.89352e-163	8.06884e-163	-2.16198e-163	1.02392e-163	1.76839e-163	3.33335e-164	3.60562e-163	8.3949e-165	1.84325e-163	-1.94542e-163	-6.56308e-164	1.32822e-163	8.52236e-164	-1.43676e-163	1.55529e-163	-2.86693e-163	-4.5479e-164	-8.28854e-163	-1.6243e-163	1.54467e-163	0
-7.91945e-164	-8.94873e-163	-4.10764e-163	-3.62953e-163	7.48618e-164	8.08351e-163	2.13585e-163	2.93334e-164	-1.1657e-162	1.47336e-162	-3.89352e-163	8.06884e-163	-2.16198e-163	1.02392e-163	1.76839e-163	3.33335e-164	3.60562e-163	8.3949e-165	1.84325e-163	-1.94542e-163	-6.56308e-164	1.32822e-163	8.52236e-164	-1.43676e-163	1.55529e-163	-2.86693e-163	-4.5479e-164	-8.28854e-163	-1.6243e-163	1.54467e-163	0
-7.91945e-164	-8.94873e-163	-4.10764e-163	-3.62953e-163	7.48618e-164	8.08351e-163	2.13585e-163	2.93334e-164	-1.1657e-162	1.47336e-162	-3.89352e-163	8.06884e-163	-2.16198e-163	1.02392e-163	1.76839e-163	3.33335e-164	3.60562e-163	8.3949e-165	1.84325e-163	-1.94542e-163	-6.56308e-164	1.32822e-163	8.52236e-164	-1.43676e-163	1.55529e-163	-2.86693e-163	-4.5479e-164	-8.28854e-163	-1.6243e-163	1.54467e-163	0
-7.91945e-164	-8.94873e-163	-4.10764e-163	-3.62953e-163	7.48618e-164	8.08351e-163	2.13585e-163	2.93334e-164	-1.1657e-162	1.47336e-162	-3.89352e-163	8.06884e-163	-2.16198e-163	1.02392e-163	1.76839e-163	3.33335e-164	3.60562e-163	8.3949e-165	1.84325e-163	-1.94542e-163	-6.56308e-164	1.32822e-163	8.52236e-164	-1.43676e-163	1.55529e-163	-2.86693e-163	-4.5479e-164	-8.28854e-163	-1.6243e-163	1.54467e-163	0
-7.91945e-164	-8.94873e-163	-4.10764e-163	-3.62953e-163	7.48618e-164	8.08351e-163	2.13585e-163	2.93334e-164	-1.1657e-162	1.47336e-162	-3.89352e-163	8.06884e-163	-2.16198e-163	1.02392e-163	1.76839e-163	3.33335e-164	3.60562e-163	8.3949e-165	1.84325e-163	-1.94542e-163	-6.56308e-164	1.32822e-163	8.52236e-164	-1.43676e-163	1.55529e-163	-2.86693e-163	-4.5479e-164	-8.28854e-163	-1.6243e-163	1.54467e-163	0
-7.91945e-164	-8.94873e-163	-4.10764e-163	-3.62953e-163	7.48618e-164	8.08351e-163	2.13585e-163	2.93334e-164	-1.1657e-162	1.47336e-162	-3.89352e-163	8.06884e-163	-2.16198e-163	1.02392e-163	1.76839e-163	3.33335e-164	3.60562e-163	8.3949e-165	1.84325e-163	-1.94542e-163	-6.56308e-164	1.32822e-163	8.52236e-164	-1.43676e-163	1.55529e-163	-2.86693e-163	-4.5479e-164	-8.28854e-163	-1.6243e-163	1.54467e-163	0
-7.91945e-164	-8.94873e-163	-4.10764e-163	-3.62953e-163	7.48618e-164	8.08351e-163	2.13585e-163	2.93334e-164	-1.1657e-162	1.47336e-162	-3.89352e-163	8.06884e-163	-2.16198e-163	1.02392e-163	1.76839e-163	3.33335e-164	3.60562e-163	8.3949e-165	1.84325e-163	-1.94542e-163	-6.56308e-164	1.32822e-163	8.52236e-164	-1.43676e-163	1.55529e-163	-2.86693e-163	-4.5479e-164	-8.28854e-163	-1.6243e-163	1.54467e-163	0
-7.91945e-164	-8.94873e-163	-4.10764e-163	-3.62953e-163	7.48618e-164	8.08351e-163	2.13585e-163	2.93334e-164	-1.1657e-162	1.47336e-162	-3.89352e-163	8.06884e-163	-2.16198e-163	1.02392e-163	1.76839e-163	3.33335e-164	3.60562e-163	8.3949e-165	1.84325e-163	-1.94542e-163	-6.56308e-164	1.32822e-163	8.52236e-164	-1.43676e-163	1.55529e-163	-2.86693e-163	-4.5479e-164	-8.28854e-163	-1.6243e-163	1.54467e-163	0
-7.91945e-164	-8.94873e-163	-4.10764e-163	-3.62953e-163	7.48618e-164	8.08351e-163	2.13585e-163	2.93334e-164	-1.1657e-162	1.47336e-162	-3.89352e-163	8.06884e-163	-2.16198e-163	1.02392e-163	1.76839e-163	3.33335e-164	3.60562e-163	8.3949e-165	1.84325e-163	-1.94542e-163	-6.56308e-164	1.32822e-163	8.52236e-164	-1.43676e-163	1.55529e-163	-2.86693e-163	-4.5479e-164	-8.28854e-163	-1.6243e-163	1.54467e-163	0
-7.91945e-164	-8.94873e-163	-4.10764e-163	-3.62953e-163	7.48618e-164	8.08351e-163	2.13585e-163	2.93334e-164	-1.1657e-162	1.47336e-162	-3.89352e-163	8.06884e-163	-2.16198e-163	1.02392e-163	1.76839e-163	3.33335e-164	3.60562e-163	8.3949e-165	1.84325e-163	-1.94542e-163	-6.56308e-164	1.32822e-163	8.52236e-164	-1.43676e-163	1.55529e-163	-2.86693e-163	-4.5479e-164	-8.28854e-163	-1.6243e-163	1.54467e-163	0
-7.91945e-164	-8.94873e-163	-4.10764e-163	-3.62953e-163	7.48618e-164	8.08351e-163	2.13585e-163	2.93334e-164	-1.1657e-162	1.47336e-162	-3.89352e-163	8.06884e-163	-2.16198e-163	1.02392e-163	1.76839e-163	3.33335e-164	3.60562e-163	8.3949e-165	1.84325e-163	-1.94542e-163	-6.56308e-164	1.32822e-163	8.52236e-164	-1.43676e-163	1.55529e-163	-2.86693e-163	-4.5479e-164	-8.28854e-163	-1.6243e-163	1.54467e-163	0
-7.91945e-164	-8.94873e-163	-4.10764e-163	-3.62953e-163	7.48618e-164	8.08351e-163	2.13585e-163	2.93334e-164	-1.1657e-162	1.47336e-162	-3.89352e-163	8.06884e-163	-2.16198e-163	1.02392e-163	1.76839e-163	3.33335e-164	3.60562e-163	8.3949e-165	1.84325e-163	-1.94542e-163	-6.56308e-164	1.32822e-163	8.52236e-164	-1.43676e-163	1.55529e-163	-2.86693e-163	-4.5479e-164	-8.28854e-163	-1.6243e-163	1.54467e-163	0
-7.91945e-164	-8.94873e-163	-4.10764e-163	-3.62953e-163	7.48618e-164	8.08351e-163	2.13585e-163	2.93334e-164	-1.1657e-162	1.47336e-162	-3.89352e-163	8.06884e-163	-2.16198e-163	1.02392e-163	1.76839e-163	3.33335e-164	3.60562e-163	8.3949e-165	1.84325e-163	-1.94542e-163	-6.56308e-164	1.32822e-163	8.52236e-164	-1.43676e-163	1.55529e-163	-2.86693e-163	-4.5479e-164	-8.28854e-163	-1.6243e-163	1.54467e-163	0
-7.91945e-164	-8.94873e-163	-4.10764e-163	-3.62953e-163	7.48618e-164	8.08351e-163	2.13585e-163	2.93334e-164	-1.1657e-162	1.47336e-162	-3.89352e-163	8.06884e-163	-2.16198e-163	1.02392e-163	1.76839e-163	3.33335e-164	3.60562e-163	8.3949e-165	1.84325e-163	-1.94542e-163	-6.56308e-164	1.32822e-163	8.52236e-164	-1.43676e-163	1.55529e-163	-2.86693e-163	-4.5479e-164	-8.28854e-163	-1.6243e-163	1.54467e-163	0
-7.91945e-164	-8.94873e-163	-4.10764e-163	-3.62953e-163	7.48618e-164	8.08351e-163	2.13585e-163	2.93334e-164	-1.1657e-162	1.47336e-162	-3.89352e-163	8.06884e-163	-2.16198e-163	1.02392e-163	1.76839e-163	3.33335e-164	3.60562e-163	8.3949e-165	1.84325e-163	-1.94542e-163	-6.56308e-164	1.32822e-163	8.52236e-164	-1.43676e-163	1.55529e-163	-2.86693e-163	-4.5479e-164	-8.28854e-163	-1.6243e-163	1.54467e-163	0
-7.91945e-164	-8.94873e-163	-4.10764e-163	-3.62953e-163	7.48618e-164	8.08351e-163	2.13585e-163	2.93334e-164	-1.1657e-162	1.47336e-162	-3.89352e-163	8.06884e-163	-2.16198e-163	1.02392e-163	1.76839e-163	3.33335e-164	3.60562e-163	8.3949e-165	1.84325e-163	-1.94542e-163	-6.56308e-164	1.32822e-163	8.52236e-164	-1.43676e-163	1.55529e-163	-2.86693e-163	-4.5479e-164	-8.28854e-163	-1.6243e-163	1.54467e-163	0
-7.91945e-164	-8.94873e-163	-4.10764e-163	-3.62953e-163	7.48618e-164	8.08351e-163	2.13585e-163	2.93334e-164	-1.1657e-162	1.47336e-162	-3.89352e-163	8.06884e-163	-2.16198e-163	1.02392e-163	1.76839e-163	3.33335e-164	3.60562e-163	8.3949e-165	1.84325e-163	-1.94542e-163	-6.56308e-164	1.32822e-163	8.52236e-164	-1.43676e-163	1.55529e-163	-2.86693e-163	-4.5479e-164	-8.28854e-163	-1.6243e-163	1.54467e-163	0
-7.91945e-164	-8.94873e-163	-4.10764e-163	-3.62953e-163	7.48618e-164	8.08351e-163	2.13585e-163	2.93334e-164	-1.1657e-162	1.47336e-162	-3.89352e-163	8.06884e-163	-2.16198e-163	1.02392e-163	1.76839e-163	3.33335e-164	3.60562e-163	8.3949e-165	1.84325e-163	-1.94542e-163	-6.56308e-164	1.32822e-163	8.52236e-164	-1.43676e-163	1.55529e-163	-2.86693e-163	-4.5479e-164	-8.28854e-163	-1.6243e-163	1.54467e-163	0
-7.91945e-164	-8.94873e-163	-4.10764e-163	-3.62953e-163	7.48618e-164	8.08351e-163	2.13585e-163	2.93334e-164	-1.1657e-162	1.47336e-162	-3.89352e-163	8.06884e-163	-2.16198e-163	1.02392e-163	1.76839e-163	3.33335e-164	3.60562e-163	8.3949e-165	1.84325e-163	-1.94542e-163	-6.56308e-164	1.32822e-163	8.52236e-164	-1.43676e-163	1.55529e-163	-2.86693e-163	-4.5479e-164	-8.28854e-163	-1.6243e-163	1.54467e-163	0
-7.91945e-164	-8.94873e-163	-4.10764e-163	-3.62953e-163	7.48618e-164	8.08351e-163	2.13585e-163	2.93334e-164	-1.1657e-162	1.47336e-162	-3.89352e-163	8.06884e-163	-2.16198e-163	1.02392e-163	1.76839e-163	3.33335e-164	3.60562e-163	8.3949e-165	1.84325e-163	-1.94542e-163	-6.56308e-164	1.32822e-163	8.52236e-164	-1.43676e-163	1.55529e-163	-2.86693e-163	-4.5479e-164	-8.28854e-163	-1.6243e-163	1.54467e-163	0
-7.91945e-164	-8.94873e-163	-4.10764e-163	-3.62953e-163	7.48618e-164	8.08351e-163	2.13585e-163	2.93334e-164	-1.1657e-162	1.47336e-162	-3.89352e-163	8.06884e-163	-2.16198e-163	1.02392e-163	1.76839e-163	3.33335e-164	3.60562e-163	8.3949e-165	1.84325e-163	-1.94542e-163	-6.56308e-164	1.32822e-163	8.52236e-164	-1.43676e-163	1.55529e-163	-2.86693e-163	-4.5479e-164	-8.28854e-163	-1.6243e-163	1.54467e-163	0
-7.91945e-164	-8.94873e-163	-4.10764e-163	-3.62953e-163	7.48618e-164	8.08351e-163	2.13585e-163	2.93334e-164	-1.1657e-162	1.47336e-162	-3.89352e-163	8.06884e-163	-2.16198e-163	1.02392e-163	1.76839e-163	3.33335e-164	3.60562e-163	8.3949e-165	1.84325e-163	-1.94542e-163	-6.56308e-164	1.32822e-163	8.52236e-164	-1.43676e-163	1.55529e-163	-2.86693e-163	-4.5479e-164	-8.28854e-163	-1.6243e-163	1.54467e-163	0
-7.91945e-164	-8.94873e-163	-4.10764e-163	-3.62953e-163	7.48618e-164	8.08351e-163	2.13585e-163	2.93334e-164	-1.1657e-162	1.47336e-162	-3.89352e-163	8.06884e-163	-2.16198e-163	1.02392e-163	1.76839e-163	3.33335e-164	3.60562e-163	8.3949e-165	1.84325e-163	-1.94542e-163	-6.56308e-164	1.32822e-163	8.52236e-164	-1.43676e-163	1.55529e-163	-2.86693e-163	-4.5479e-164	-8.28854e-163	-1.6243e-163	1.54467e-163	0
-7.91945e-164	-8.94873e-163	-4.10764e-163	-3.62953e-163	7.48618e-164	8.08351e-163	2.13585e-163	2.93334e-164	-1.1657e-162	1.47336e-162	-3.89352e-163	8.06884e-163	-2.16198e-163	1.02392e-163	1.76839e-163	3.33335e-164	3.60562e-163	8.3949e-165	1.84325e-163	-1.94542e-163	-6.56308e-164	1.32822e-163	8.52236e-164	-1.43676e-163	1.55529e-163	-2.86693e-163	-4.5479e-164	-8.28854e-163	-1.6243e-163	1.54467e-163	0
-7.91945e-164	-8.94873e-163	-4.10764e-163	-3.62953e-163	7.48618e-164	8.08351e-163	2.13585e-163	2.93334e-164	-1.1657e-162	1.47336e-162	-3.89352e-163	8.06884e-163	-2.16198e-163	1.02392e-163	1.76839e-163	3.33335e-164	3.60562e-163	8.3949e-165	1.84325e-163	-1.94542e-163	-6.56308e-164	1.32822e-163	8.52236e-164	-1.43676e-163	1.55529e-163	-2.86693e-163	-4.5479e-164	-8.28854e-163	-1.6243e-163	1.54467e-163	0
-7.91945e-164	-8.94873e-163	-4.10764e-163	-3.62953e-163	7.48618e-164	8.08351e-163	2.13585e-163	2.93334e-164	-1.1657e-162	1.47336e-162	-3.89352e-163	8.06884e-163	-2.16198e-163	1.02392e-163	1.76839e-163	3.33335e-164	3.60562e-163	8.3949e-165	1.84325e-163	-1.94542e-163	-6.56308e-164	1.32822e-163	8.52236e-164	-1.43676e-163	1.55529e-163	-2.86693e-163	-4.5479e-164	-8.28854e-163	-1.6243e-163	1.54467e-163	0
-7.91945e-164	-8.94873e-163	-4.10764e-163	-3.62953e-163	7.48618e-164	8.08351e-163	2.13585e-163	2.93334e-164	-1.1657e-162	1.47336e-162	-3.89352e-163	8.06884e-163	-2.16198e-163	1.02392e-163	1.76839e-163	3.33335e-164	3.60562e-163	8.3949e-165	1.84325e-163	-1.94542e-163	-6.56308e-164	1.32822e-163	8.52236e-164	-1.43676e-163	1.55529e-163	-2.86693e-163	-4.5479e-164	-8.28854e-163	-1.6243e-163	1.54467e-163	0
-7.91945e-164	-8.94873e-163	-4.10764e-163	-3.62953e-163	7.48618e-164	8.08351e-163	2.13585e-163	2.93334e-164	-1.1657e-162	1.47336e-162	-3.89352e-163	8.06884e-163	-2.16198e-163	1.02392e-163	1.76839e-163	3.33335e-164	3.60562e-163	8.3949e-165	1.84325e-163	-1.94542e-163	-6.56308e-164	1.32822e-163	8.52236e-164	-1.43676e-163	1.55529e-163	-2.86693e-163	-4.5479e-164	-8.28854e-163	-1.6243e-163	1.54467e-163	0
-7.91945e-164	-8.94873e-163	-4.10764e-163	-3.62953e-163	7.48618e-164	8.08351e-163	2.13585e-163	2.93334e-164	-1.1657e-162	1.47336e-162	-3.89352e-163	8.06884e-163	-2.16198e-163	1.02392e-163	1.76839e-163	3.33335e-164	3.60562e-163	8.3949e-165	1.84325e-163	-1.94542e-163	-6.56308e-164	1.32822e-163	8.52236e-164	-1.43676e-163	1.55529e-163	-2.86693e-163	-4.5479e-164	-8.28854e-163	-1.6243e-163	1.54467e-163	0
-7.91945e-164	-8.94873e-163	-4.10764e-163	-3.62953e-163	7.48618e-164	8.08351e-163	2.13585e-163	2.93334e-164	-1.1657e-162	1.47336e-162	-3.89352e-163	8.06884e-163	-2.16198e-163	1.02392e-163	1.76839e-163	3.33335e-164	3.60562e-163	8.3949e-165	1.84325e-163	-1.94542e-163	-6.56308e-164	1.32822e-163	8.52236e-164	-1.43676e-163	1.55529e-163	-2.86693e-163	-4.5479e-164	-8.28854e-163	-1.6243e-163	1.54467e-163	0
-7.91945e-164	-8.94873e-163	-4.10764e-163	-3.62953e-163	7.48618e-164	8.08351e-163	2.13585e-163	2.93334e-164	-1.1657e-162	1.47336e-162	-3.89352e-163	8.06884e-163	-2.16198e-163	1.02392e-163	1.76839e-163	3.33335e-164	3.60562e-163	8.3949e-165	1.84325e-163	-1.94542e-163	-6.56308e-164	1.32822e-163	8.52236e-164	-1.43676e-163	1.55529e-163	-2.86693e-163	-4.5479e-164	-8.28854e-163	-1.6243e-163	1.54467e-163	0
-7.91945e-164	-8.94873e-163	-4.10764e-163	-3.62953e-163	7.48618e-164	8.08351e-163	2.13585e-163	2.93334e-164	-1.1657e-162	1.47336e-162	-3.89352e-163	8.06884e-163	-2.16198e-163	1.02392e-163	1.76839e-163	3.33335e-164	3.60562e-163	8.3949e-165	1.84325e-163	-1.94542e-163	-6.56308e-164	1.32822e-163	8.52236e-164	-1.43676e-163	1.55529e-163	-2.86693e-163	-4.5479e-164	-8.28854e-163	-1.6243e-163	1.54467e-163	0
-7.91945e-164	-8.94873e-163	-4.10764e-163	-3.62953e-163	7.48618e-164	8.08351e-163	2.13585e-163	2.93334e-164	-1.1657e-162	1.47336e-162	-3.89352e-163	8.06884e-163	-2.16198e-163	1.02392e-163	1.76839e-163	3.33335e-164	3.60562e-163	8.3949e-165	1.84325e-163	-1.94542e-163	-6.56308e-164	1.32822e-163	8.52236e-164	-1.43676e-163	1.55529e-163	-2.86693e-163	-4.5479e-164	-8.28854e-163	-1.6243e-163	1.54467e-163	0
-7.91945e-164	-8.94873e-163	-4.10764e-163	-3.62953e-163	7.48618e-164	8.08351e-163	2.13585e-163	2.93334e-164	-1.1657e-162	1.47336e-162	-3.89352e-163	8.06884e-163	-2.16198e-163	1.02392e-163	1.76839e-163	3.33335e-164	3.60562e-163	8.3949e-165	1.84325e-163	-1.94542e-163	-6.56308e-164	1.32822e-163	8.52236e-164	-1.43676e-163	1.55529e-163	-2.86693e-163	-4.5479e-164	-8.28854e-163	-1.6243e-163	1.54467e-163	0
-7.91945e-164	-8.94873e-163	-4.10764e-163	-3.62953e-163	7.48618e-164	8.08351e-163	2.13585e-163	2.93334e-164	-1.1657e-162	1.47336e-162	-3.89352e-163	8.06884e-163	-2.16198e-163	1.02392e-163	1.76839e-163	3.33335e-164	3.60562e-163	8.3949e-165	1.84325e-163	-1.94542e-163	-6.56308e-164	1.32822e-163	8.52236e-164	-1.43676e-163	1.55529e-163	-2.86693e-163	-4.5479e-164	-8.28854e-163	-1.6243e-163	1.54467e-163	0
-7.91945e-164	-8.94873e-163	-4.10764e-163	-3.62953e-163	7.48618e-164	8.08351e-163	2.13585e-163	2.93334e-164	-1.1657e-162	1.47336e-162	-3.89352e-163	8.06884e-163	-2.16198e-163	1.02392e-163	1.76839e-163	3.33335e-164	3.60562e-163	8.3949e-165	1.84325e-163	-1.94542e-163	-6.56308e-164	1.32822e-163	8.52236e-164	-1.43676e-163	1.55529e-163	-2.86693e-163	-4.5479e-164	-8.28854e-163	-1.6243e-163	1.54467e-163	0
-7.91945e-164	-8.94873e-163	-4.10764e-163	-3.62953e-163	7.48618e-164	8.08351e-163	2.13585e-163	2.93334e-164	-1.1657e-162	1.47336e-162	-3.89352e-163	8.06884e-163	-2.16198e-163	1.02392e-163	1.76839e-163	3.33335e-164	3.60562e-163	8.3949e-165	1.84325e-163	-1.94542e-163	-6.56308e-164	1.32822e-163	8.52236e-164	-1.43676e-163	1.55529e-163	-2.86693e-163	-4.5479e-164	-8.28854e-163	-1.6243e-163	1.54467e-163	0
-7.91945e-164	-8.94873e-163	-4.10764e-163	-3.62953e-163	7.48618e-164	8.08351e-163	2.13585e-163	2.93334e-164	-1.1657e-162	1.47336e-162	-3.89352e-163	8.06884e-163	-2.16198e-163	1.02392e-163	1.76839e-163	3.33335e-164	3.60562e-163	8.3949e-165	1.84325e-163	-1.94542e-163	-6.56308e-164	1.32822e-163	8.52236e-164	-1.43676e-163	1.55529e-163	-2.86693e-163	-4.5479e-164	-8.28854e-163	-1.6243e-163	1.54467e-163	0
-7.91945e-164	-8.94873e-163	-4.10764e-163	-3.62953e-163	7.48618e-164	8.08351e-163	2.13585e-163	2.93334e-164	-1.1657e-162	1.47336e-162	-3.89352e-163	8.06884e-163	-2.16198e-163	1.02392e-163	1.76839e-163	3.33335e-164	3.60562e-163	8.3949e-165	1.84325e-163	-1.94542e-163	-6.56308e-164	1.32822e-163	8.52236e-164	-1.43676e-163	1.55529e-163	-2.86693e-163	-4.5479e-164	-8.28854e-163	-1.6243e-163	1.54467e-163	0
-7.91945e-164	-8.94873e-163	-4.10764e-163	-3.62953e-163	7.48618e-164	8.08351e-163	2.13585e-163	2.93334e-164	-1.1657e-162	1.47336e-162	-3.89352e-163	8.06884e-163	-2.16198e-163	1.02392e-163	1.76839e-163	3.33335e-164	3.60562e-163	8.3949e-165	1.84325e-163	-1.94542e-163	-6.56308e-164	1.32822e-163	8.52236e-164	-1.43676e-163	1.55529e-163	-2.86693e-163	-4.5479e-164	-8.28854e-163	-1.6243e-163	1.54467e-163	0
-7.91945e-164	-8.94873e-163	-4.10764e-163	-3.62953e-163	7.48618e-164	8.08351e-163	2.13585e-163	2.93334e-164	-1.1657e-162	1.47336e-162	-3.89352e-163	8.06884e-163	-2.16198e-163	1.02392e-163	1.76839e-163	3.33335e-164	3.60562e-163	8.3949e-165	1.84325e-163	-1.94542e-163	-6.56308e-164	1.32822e-163	8.52236e-164	-1.43676e-163	1.55529e-163	-2.86693e-163	-4.5479e-164	-8.28854e-163	-1.6243e-163	1.54467e-163	0
-7.91945e-164	-8.94873e-163	-4.10764e-163	-3.62953e-163	7.48618e-164	8.08351e-163	2.13585e-163	2.93334e-164	-1.1657e-162	1.47336e-162	-3.89352e-163	8.06884e-163	-2.16198e-163	1.02392e-163	1.76839e-163	3.33335e-164	3.60562e-163	8.3949e-165	1.84325e-163	-1.94542e-163	-6.56308e-164	1.32822e-163	8.52236e-164	-1.43676e-163	1.55529e-163	-2.86693e-163	-4.5479e-164	-8.28854e-163	-1.6243e-163	1.54467e-163	0
-7.91945e-164	-8.94873e-163	-4.10764e-163	-3.62953e-163	7.48618e-164	8.08351e-163	2.13585e-163	2.93334e-164	-1.1657e-162	1.47336e-162	-3.89352e-163	8.06884e-163	-2.16198e-163	1.02392e-163	1.76839e-163	3.33335e-164	3.60562e-163	8.3949e-165	1.84325e-163	-1.94542e-163	-6.56308e-164	1.32822e-163	8.52236e-164	-1.43676e-163	1.55529e-163	-2.86693e-163	-4.5479e-164	-8.28854e-163	-1.6243e-163	1.54467e-163	0
-7.91945e-164	-8.94873e-163	-4.10764e-163	-3.62953e-163	7.48618e-164	8.08351e-163	2.13585e-163	2.93334e-164	-1.1657e-162	1.47336e-162	-3.89352e-163	8.06884e-163	-2.16198e-163	1.02392e-163	1.76839e-163	3.33335e-164	3.60562e-163	8.3949e-165	1.84325e-163	-1.94542e-163	-6.56308e-164	1.32822e-163	8.52236e-164	-1.43676e-163	1.55529e-163	-2.86693e-163	-4.5479e-164	-8.28854e-163	-1.6243e-163	1.54467e-163	0
-7.91945e-164	-8.94873e-163	-4.10764e-163	-3.62953e-163	7.48618e-164	8.08351e-163	2.13585e-163	2.93334e-164	-1.1657e-162	1.47336e-162	-3.89352e-163	8.06884e-163	-2.16198e-163	1.02392e-163	1.76839e-163	3.33335e-164	3.60562e-163	8.3949e-165	1.84325e-163	-1.94542e-163	-6.56308e-164	1.32822e-163	8.52236e-164	-1.43676e-163	1.55529e-163	-2.86693e-163	-4.5479e-164	-8.28854e-163	-1.6243e-163	1.54467e-163	0
-7.91945e-164	-8.94873e-163	-4.10764e-163	-3.62953e-163	7.48618e-164	8.08351e-163	2.13585e-163	2.93334e-164	-1.1657e-162	1.47336e-162	-3.89352e-163	8.06884e-163	-2.16198e-163	1.02392e-163	1.76839e-163	3.33335e-164	3.60562e-163	8.3949e-165	1.84325e-163	-1.94542e-163	-6.56308e-164	1.32822e-163	8.52236e-164	-1.43676e-163	1.55529e-163	-2.86693e-163	-4.5479e-164	-8.28854e-163	-1.6243e-163	1.54467e-163	0
-7.91945e-164	-8.94873e-163	-4.10764e-163	-3.62953e-163	7.48618e-164	8.08351e-163	2.13585e-163	2.93334e-164	-1.1657e-162	1.47336e-162	-3.89352e-163	8.06884e-163	-2.16198e-163	1.02392e-163	1.76839e-163	3.33335e-164	3.60562e-163	8.3949e-165	1.84325e-163	-1.94542e-163	-6.56308e-164	1.32822e-163	8.52236e-164	-1.43676e-163	1.55529e-163	-2.86693e-163	-4.5479e-164	-8.28854e-163	-1.6243e-163	1.54467e-163	0
-7.91945e-164	-8.94873e-163	-4.10764e-163	-3.62953e-163	7.48618e-164	8.08351e-163	2.13585e-163	2.93334e-164	-1.1657e-162	1.47336e-162	-3.89352e-163	8.06884e-163	-2.16198e-163	1.02392e-163	1.76839e-163	3.33335e-164	3.60562e-163	8.3949e-165	1.84325e-163	-1.94542e-163	-6.56308e-164	1.32822e-163	8.52236e-164	-1.43676e-163	1.55529e-163	-2.86693e-163	-4.5479e-164	-8.28854e-163	-1.6243e-163	1.54467e-163	0
-7.91945e-164	-8.94873e-163	-4.10764e-163	-3.62953e-163	7.48618e-164	8.08351e-163	2.13585e-163	2.93334e-164	-1.1657e-162	1.47336e-162	-3.89352e-163	8.06884e-163	-2.16198e-163	1.02392e-163	1.76839e-163	3.33335e-164	3.60562e-163	8.3949e-165	1.84325e-163	-1.94542e-163	-6.56308e-164	1.32822e-163	8.52236e-164	-1.43676e-163	1.55529e-163	-2.86693e-163	-4.5479e-164	-8.28854e-163	-1.6243e-163	1.54467e-163	0
-7.91945e-164	-8.94873e-163	-4.10764e-163	-3.62953e-163	7.48618e-164	8.08351e-163	2.13585e-163	2.93334e-164	-1.1657e-162	1.47336e-162	-3.89352e-163	8.06884e-163	-2.16198e-163	1.02392e-163	1.76839e-163	3.33335e-164	3.60562e-163	8.3949e-165	1.84325e-163	-1.94542e-163	-6.56308e-164	1.32822e-163	8.52236e-164	-1.43676e-163	1.55529e-163	-2.86693e-163	-4.5479e-164	-8.28854e-163	-1.6243e-163	1.54467e-163	0
-7.91945e-164	-8.94873e-163	-4.10764e-163	-3.62953e-163	7.48618e-164	8.08351e-163	2.13585e-163	2.93334e-164	-1.1657e-162	1.47336e-162	-3.89352e-163	8.06884e-163	-2.16198e-163	1.02392e-163	1.76839e-163	3.33335e-164	3.60562e-163	8.3949e-165	1.84325e-163	-1.94542e-163	-6.56308e-164	1.32822e-163	8.52236e-164	-1.43676e-163	1.55529e-163	-2.86693e-163	-4.5479e-164	-8.28854e-163	-1.6243e-163	1.54467e-163	0
-7.91945e-164	-8.94873e-163	-4.10764e-163	-3.62953e-163	7.48618e-164	8.08351e-163	2.13585e-163	2.93334e-164	-1.1657e-162	1.47336e-162	-3.89352e-163	8.06884e-163	-2.16198e-163	1.02392e-163	1.76839e-163	3.33335e-164	3.60562e-163	8.3949e-165	1.84325e-163	-1.94542e-163	-6.56308e-164	1.32822e-163	8.52236e-164	-1.43676e-163	1.55529e-163	-2.86693e-163	-4.5479e-164	-8.28854e-163	-1.6243e-163	1.54467e-163	0
-7.91945e-164	-8.94873e-163	-4.10764e-163	-3.62953e-163	7.48618e-164	8.08351e-163	2.13585e-163	2.93334e-164	-1.1657e-162	1.47336e-162	-3.89352e-163	8.06884e-163	-2.16198e-163	1.02392e-163	1.76839e-163	3.33335e-164	3.60562e-163	8.3949e-165	1.84325e-163	-1.94542e-163	-6.56308e-164	1.32822e-163	8.52236e-164	-1.43676e-163	1.55529e-163	-2.86693e-163	-4.5479e-164	-8.28854e-163	-1.6243e-163	1.54467e-163	0
-7.91945e-164	-8.94873e-163	-4.10764e-163	-3.62953e-163	7.48618e-164	8.08351e-163	2.13585e-163	2.93334e-164	-1.1657e-162	1.47336e-162	-3.89352e-163	8.06884e-163	-2.16198e-163	1.02392e-163	1.76839e-163	3.33335e-164	3.60562e-163	8.3949e-165	1.84325e-163	-1.94542e-163	-6.56308e-164	1.32822e-163	8.52236e-164	-1.43676e-163	1.55529e-163	-2.86693e-163	-4.5479e-164	-8.28854e-163	-1.6243e-163	1.54467e-163	0
-7.91945e-164	-8.94873e-163	-4.10764e-163	-3.62953e-163	7.48618e-164	8.08351e-163	2.13585e-163	2.93334e-164	-1.1657e-162	1.47336e-162	-3.89352e-163	8.06884e-163	-2.16198e-163	1.02392e-163	1.76839e-163	3.33335e-164	3.60562e-163	8.3949e-165	1.84325e-163	-1.94542e-163	-6.56308e-164	1.32822e-163	8.52236e-164	-1.43676e-163	1.55529e-163	-2.86693e-163	-4.5479e-164	-8.28854e-163	-1.6243e-163	1.54467e-163	0
-7.91945e-164	-8.94873e-163	-4.10764e-163	-3.62953e-163	7.48618e-164	8.08351e-163	2.13585e-163	2.93334e-164	-1.1657e-162	1.47336e-162	-3.89352e-163	8.06884e-163	-2.16198e-163	1.02392e-163	1.76839e-163	3.33335e-164	3.60562e-163	8.3949e-165	1.84325e-163	-1.94542e-163	-6.56308e-164	1.32822e-163	8.52236e-164	-1.43676e-163	1.55529e-163	-2.86693e-163	-4.5479e-164	-8.28854e-163	-1.6243e-163	1.54467e-163	0
-7.91945e-164	-8.94873e-163	-4.10764e-163	-3.62953e-163	7.48618e-164	8.08351e-163	2.13585e-163	2.93334e-164	-1.1657e-162	1.47336e-162	-3.89352e-163	8.06884e-163	-2.16198e-163	1.02392e-163	1.76839e-163	3.33335e-164	3.60562e-163	8.3949e-165	1.84325e-163	-1.94542e-163	-6.56308e-164	1.32822e-163	8.52236e-164	-1.43676e-163	1.55529e-163	-2.86693e-163	-4.5479e-164	-8.28854e-163	-1.6243e-163	1.54467e-163	0
-7.91945e-164	-8.94873e-163	-4.10764e-163	-3.62953e-163	7.48618e-164	8.08351e-163	2.13585e-163	2.93334e-164	-1.1657e-162	1.47336e-162	-3.89352e-163	8.06884e-163	-2.16198e-163	1.02392e-163	1.76839e-163	3.33335e-164	3.60562e-163	8.3949e-165	1.84325e-163	-1.94542e-163	-6.56308e-164	1.32822e-163	8.52236e-164	-1.43676e-163	1.55529e-163	-2.86693e-163	-4.5479e-164	-8.28854e-163	-1.6243e-163	1.54467e-163	0
-7.91945e-164	-8.94873e-163	-4.10764e-163	-3.62953e-163	7.48618e-164	8.08351e-163	2.13585e-163	2.93334e-164	-1.1657e-162	1.47336e-162	-3.89352e-163	8.06884e-163	-2.16198e-163	1.02392e-163	1.76839e-163	3.33335e-164	3.60562e-163	8.3949e-165	1.84325e-163	-1.94542e-163	-6.56308e-164	1.32822e-163	8.52236e-164	-1.43676e-163	1.55529e-163	-2.86693e-163	-4.5479e-164	-8.28854e-163	-1.6243e-163	1.54467e-163	0
-7.91945e-164	-8.94873e-163	-4.10764e-163	-3.62953e-163	7.48618e-164	8.08351e-163	2.13585e-163	2.93334e-164	-1.1657e-162	1.47336e-162	-3.89352e-163	8.06884e-163	-2.16198e-163	1.02392e-163	1.76839e-163	3.33335e-164	3.60562e-163	8.3949e-165	1.84325e-163	-1.94542e-163	-6.56308e-164	1.32822e-163	8.52236e-164	-1.43676e-163	1.55529e-163	-2.86693e-163	-4.5479e-164	-8.28854e-163	-1.6243e-163	1.54467e-163	0
-7.91945e-164	-8.94873e-163	-4.10764e-163	-3.62953e-163	7.48618e-164	8.08351e-163	2.13585e-163	2.93334e-164	-1.1657e-162	1.47336e-162	-3.89352e-163	8.06884e-163	-2.16198e-163	1.02392e-163	1.76839e-163	3.33335e-164	3.60562e-163	8.3949e-165	1.84325e-163	-1.94542e-163	-6.56308e-164	1.32822e-163	8.52236e-164	-1.43676e-163	1.55529e-163	-2.86693e-163	-4.5479e-164	-8.28854e-163	-1.6243e-163	1.54467e-163	0
-7.91945e-164	-8.94873e-163	-4.10764e-163	-3.62953e-163	7.48618e-164	8.08351e-163	2.13585e-163	2.93334e-164	-1.1657e-162	1.47336e-162	-3.89352e-163	8.06884e-163	-2.16198e-163	1.02392e-163	1.76839e-163	3.33335e-164	3.60562e-163	8.3949e-165	1.84325e-163	-1.94542e-163	-6.56308e-164	1.32822e-163	8.52236e-164	-1.43676e-163	1.55529e-163	-2.86693e-163	-4.5479e-164	-8.28854e-163	-1.6243e-163	1.54467e-163	0
-7.91945e-164	-8.94873e-163	-4.10764e-163	-3.62953e-163	7.48618e-164	8.08351e-163	2.13585e-163	2.93334e-164	-1.1657e-162	1.47336e-162	-3.89352e-163	8.06884e-163	-2.16198e-163	1.02392e-163	1.76839e-163	3.33335e-164	3.60562e-163	8.3949e-165	1.84325e-163	-1.94542e-163	-6.56308e-164	1.32822e-163	8.52236e-164	-1.43676e-163	1.55529e-163	-2.86693e-163	-4.5479e-164	-8.28854e-163	-1.6243e-163	1.54467e-163	0
-7.91945e-164	-8.94873e-163	-4.10764e-163	-3.62953e-163	7.48618e-164	8.08351e-163	2.13585e-163	2.93334e-164	-1.1657e-162	1.47336e-162	-3.89352e-163	8.06884e-163	-2.16198e-163	1.02392e-163	1.76839e-163	3.33335e-164	3.60562e-163	8.3949e-165	1.84325e-163	-1.94542e-163	-6.56308e-164	1.32822e-163	8.52236e-164	-1.43676e-163	1.55529e-163	-2.86693e-163	-4.5479e-164	-8.28854e-163	-1.6243e-163	1.54467e-163	0
-7.91945e-164	-8.94873e-163	-4.10764e-163	-3.62953e-163	7.48618e-164	8.08351e-163	2.13585e-163	2.93334e-164	-1.1657e-162	1.47336e-162	-3.89352e-163	8.06884e-163	-2.16198e-163	1.02392e-163	1.76839e-163	3.33335e-164	3.60562e-163	8.3949e-165	1.84325e-163	-1.94542e-163	-6.56308e-164	1.32822e-163	8.52236e-164	-1.43676e-163	1.55529e-163	-2.86693e-163	-4.5479e-164	-8.28854e-163	-1.6243e-163	1.54467e-163	0
-7.91945e-164	-8.94873e-163	-4.10764e-163	-3.62953e-163	7.48618e-164	8.08351e-163	2.13585e-163	2.93334e-164	-1.1657e-162	1.47336e-162	-3.89352e-163	8.06884e-163	-2.16198e-163	1.02392e-163	1.76839e-163	3.33335e-164	3.60562e-163	8.3949e-165	1.84325e-163	-1.94542e-163	-6.56308e-164	1.32822e-163	8.52236e-164	-1.43676e-163	1.55529e-163	-2.86693e-163	-4.5479e-164	-8.28854e-163	-1.6243e-163	1.54467e-163	0
-7.91945e-164	-8.94873e-163	-4.10764e-163	-3.62953e-163	7.48618e-164	8.08351e-163	2.13585e-163	2.93334e-164	-1.1657e-162	1.47336e-162	-3.89352e-163	8.06884e-163	-2.16198e-163	1.02392e-163	1.76839e-163	3.33335e-164	3.60562e-163	8.3949e-165	1.84325e-163	-1.94542e-163	-6.56308e-164	1.32822e-163	8.52236e-164	-1.43676e-163	1.55529e-163	-2.86693e-163	-4.5479e-164	-8.28854e-163	-1.6243e-163	1.54467e-163	0
-7.91945e-164	-8.94873e-163	-4.10764e-163	-3.62953e-163	7.48618e-164	8.08351e-163	2.13585e-163	2.93334e-164	-1.1657e-162	1.47336e-162	-3.89352e-163	8.06884e-163	-2.16198e-163	1.02392e-163	1.76839e-163	3.33335e-164	3.60562e-163	8.3949e-165	1.84325e-163	-1.94542e-163	-6.56308e-164	1.32822e-163	8.52236e-164	-1.43676e-163	1.55529e-163	-2.86693e-163	-4.5479e-164	-8.28854e-163	-1.6243e-163	1.54467e-163	0
-7.91945e-164	-8.94873e-163	-4.10764e-163	-3.62953e-163	7.48618e-164	8.08351e-163	2.13585e-163	2.93334e-164	-1.1657e-162	1.47336e-162	-3.89352e-163	8.06884e-163	-2.16198e-163	1.02392e-163	1.76839e-163	3.33335e-164	3.60562e-163	8.3949e-165	1.84325e-163	-1.94542e-163	-6.56308e-164	1.32822e-163	8.52236e-164	-1.43676e-163	1.55529e-163	-2.86693e-163	-4.5479e-164	-8.28854e-163	-1.6243e-163	1.54467e-163	0
-7.91945e-164	-8.94873e-163	-4.10764e-163	-3.62953e-163	7.48618e-164	8.08351e-163	2.13585e-163	2.93334e-164	-1.1657e-162	1.47336e-162	-3.89352e-163	8.06884e-163	-2.16198e-163	1.02392e-163	1.76839e-163	3.33335e-164	3.60562e-163	8.3949e-165	1.84325e-163	-1.94542e-163	-6.56308e-164	1.32822e-163	8.52236e-164	-1.43676e-163	1.55529e-163	-2.86693e-163	-4.5479e-164	-8.28854e-163	-1.6243e-163	1.54467e-163	0
-7.91945e-164	-8.94873e-163	-4.10764e-163	-3.62953e-163	7.48618e-164	8.08351e-163	2.13585e-163	2.93334e-164	-1.1657e-162	1.47336e-162	-3.89352e-163	8.06884e-163	-2.16198e-163	1.02392e-163	1.76839e-163	3.33335e-164	3.60562e-163	8.3949e-165	1.84325e-163	-1.94542e-163	-6.56308e-164	1.32822e-163	8.52236e-164	-1.43676e-163	1.55529e-163	-2.86693e-163	-4.5479e-164	-8.28854e-163	-1.6243e-163	1.54467e-163	0
-7.91945e-164	-8.94873e-163	-4.10764e-163	-3.62953e-163	7.48618e-164	8.08351e-163	2.13585e-163	2.93334e-164	-1.1657e-162	1.47336e-162	-3.89352e-163	8.06884e-163	-2.16198e-163	1.02392e-163	1.76839e-163	3.33335e-164	3.60562e-163	8.3949e-165	1.84325e-163	-1.94542e-163	-6.56308e-164	1.32822e-163	8.52236e-164	-1.43676e-163	1.55529e-163	-2.86693e-163	-4.5479e-164	-8.28854e-163	-1.6243e-163	1.54467e-163	0
-7.91945e-164	-8.94873e-163	-4.10764e-163	-3.62953e-163	7.48618e-164	8.08351e-163	2.13585e-163	2.93334e-164	-1.1657e-162	1.47336e-162	-3.89352e-163	8.06884e-163	-2.16198e-163	1.02392e-163	1.76839e-163	3.33335e-164	3.60562e-163	8.3949e-165	1.84325e-163	-1.94542e-163	-6.56308e-164	1.32822e-163	8.52236e-164	-1.43676e-163	1.55529e-163	-2.86693e-163	-4.5479e-164	-8.28854e-163	-1.6243e-163	1.54467e-163	0
-7.91945e-164	-8.94873e-163	-4.10764e-163	-3.62953e-163	7.48618e-164	8.08351e-163	2.13585e-163	2.93334e-164	-1.1657e-162	1.47336e-162	-3.89352e-163	8.06884e-163	-2.16198e-163	1.02392e-163	1.76839e-163	3.33335e-164	3.60562e-163	8.3949e-165	1.84325e-163	-1.94542e-163	-6.56308e-164	1.32822e-163	8.52236e-164	-1.43676e-163	1.55529e-163	-2.86693e-163	-4.5479e-164	-8.28854e-163	-1.6243e-163	1.54467e-163	0
-7.91945e-164	-8.94873e-163	-4.10764e-163	-3.62953e-163	7.48618e-164	8.08351e-163	2.13585e-163	2.93334e-164	-1.1657e-162	1.47336e-162	-3.89352e-163	8.06884e-163	-2.16198e-163	1.02392e-163	1.76839e-163	3.33335e-164	3.60562e-163	8.3949e-165	1.84325e-163	-1.94542e-163	-6.56308e-164	1.32822e-163	8.52236e-164	-1.43676e-163	1.55529e-163	-2.86693e-163	-4.5479e-164	-8.28854e-163	-1.6243e-163	1.54467e-163	0
-7.91945e-164	-8.94873e-163	-4.10764e-163	-3.62953e-163	7.48618e-164	8.08351e-163	2.13585e-163	2.93334e-164	-1.1657e-162	1.47336e-162	-3.89352e-163	8.06884e-163	-2.16198e-163	1.02392e-163	1.76839e-163	3.33335e-164	3.60562e-163	8.3949e-165	1.84325e-163	-1.94542e-163	-6.56308e-164	1.32822e-163	8.52236e-164	-1.43676e-163	1.55529e-163	-2.86693e-163	-4.5479e-164	-8.28854e-163	-1.6243e-163	1.54467e-163	0
-7.91945e-164	-8.94873e-163	-4.10764e-163	-3.62953e-163	7.48618e-164	8.08351e-163	2.13585e-163	2.93334e-164	-1.1657e-162	1.47336e-162	-3.89352e-163	8.06884e-163	-2.16198e-163	1.02392e-163	1.76839e-163	3.33335e-164	3.60562e-163	8.3949e-165	1.84325e-163	-1.94542e-163	-6.56308e-164	1.32822e-163	8.52236e-164	-1.43676e-163	1.55529e-163	-2.86693e-163	-4.5479e-164	-8.28854e-163	-1.6243e-163	1.54467e-163	0
-7.91945e-164	-8.94873e-163	-4.10764e-163	-3.62953e-163	7.48618e-164	8.08351e-163	2.13585e-163	2.93334e-164	-1.1657e-162	1.47336e-162	-3.89352e-163	8.06884e-163	-2.16198e-163	1.02392e-163	1.76839e-163	3.33335e-164	3.60562e-163	8.3949e-165	1.84325e-163	-1.94542e-163	-6.56308e-164	1.32822e-163	8.52236e-164	-1.43676e-163	1.55529e-163	-2.86693e-163	-4.5479e-164	-8.28854e-163	-1.6243e-163	1.54467e-163	0
-7.91945e-164	-8.94873e-163	-4.10764e-163	-3.62953e-163	7.48618e-164	8.08351e-163	2.13585e-163	2.93334e-164	-1.1657e-162	1.47336e-162	-3.89352e-163	8.06884e-163	-2.16198e-163	1.02392e-163	1.76839e-163	3.33335e-164	3.60562e-163	8.3949e-165	1.84325e-163	-1.94542e-163	-6.56308e-164	1.32822e-163	8.52236e-164	-1.43676e-163	1.55529e-163	-2.86693e-163	-4.5479e-164	-8.28854e-163	-1.6243e-163	1.54467e-163	0
-7.91945e-164	-8.94873e-163	-4.10764e-163	-3.62953e-163	7.48618e-164	8.08351e-163	2.13585e-163	2.93334e-164	-1.1657e-162	1.47336e-162	-3.89352e-163	8.06884e-163	-2.16198e-163	1.02392e-163	1.76839e-163	3.33335e-164	3.60562e-163	8.3949e-165	1.84325e-163	-1.94542e-163	-6.56308e-164	1.32822e-163	8.52236e-164	-1.43676e-163	1.55529e-163	-2.86693e-163	-4.5479e-164	-8.28854e-163	-1.6243e-163	1.54467e-163	0
-7.91945e-164	-8.94873e-163	-4.10764e-163	-3.62953e-163	7.48618e-164	8.08351e-163	2.13585e-163	2.93334e-164	-1.1657e-162	1.47336e-162	-3.89352e-163	8.06884e-163	-2.16198e-163	1.02392e-163	1.76839e-163	3.33335e-164	3.60562e-163	8.3949e-165	1.84325e-163	-1.94542e-163	-6.56308e-164	1.32822e-163	8.52236e-164	-1.43676e-163	1.55529e-163	-2.86693e-163	-4.5479e-164	-8.28854e-163	-1.6243e-163	1.54467e-163	0
-7.91945e-164	-8.94873e-163	-4.10764e-163	-3.62953e-163	7.48618e-164	8.08351e-163	2.13585e-163	2.93334e-164	-1.1657e-162	1.47336e-162	-3.89352e-163	8.06884e-163	-2.16198e-163	1.02392e-163	1.76839e-163	3.33335e-164	3.60562e-163	8.3949e-165	1.84325e-163	-1.94542e-163	-6.56308e-164	1.32822e-163	8.52236e-164	-1.43676e-163	1.55529e-163	-2.86693e-163	-4.5479e-164	-8.28854e-163	-1.6243e-163	1.54467e-163	0
-7.91945e-164	-8.94873e-163	-4.10764e-163	-3.62953e-163	7.48618e-164	8.08351e-163	2.13585e-163	2.93334e-164	-1.1657e-162	1.47336e-162	-3.89352e-163	8.06884e-163	-2.16198e-163	1.02392e-163	1.76839e-163	3.33335e-164	3.60562e-163	8.3949e-165	1.84325e-163	-1.94542e-163	-6.56308e-164	1.32822e-163	8.52236e-164	-1.43676e-163	1.55529e-163	-2.86693e-163	-4.5479e-164	-8.28854e-163	-1.6243e-163	1.54467e-163	0
-7.91945e-164	-8.94873e-163	-4.10764e-163	-3.62953e-163	7.48618e-164	8.08351e-163	2.13585e-163	2.93334e-164	-1.1657e-162	1.47336e-162	-3.89352e-163	8.06884e-163	-2.16198e-163	1.02392e-163	1.76839e-163	3.33335e-164	3.60562e-163	8.3949e-165	1.84325e-163	-1.94542e-163	-6.56308e-164	1.32822e-163	8.52236e-164	-1.43676e-163	1.55529e-163	-2.86693e-163	-4.5479e-164	-8.28854e-163	-1.6243e-163	1.54467e-163	0
-7.91945e-164	-8.94873e-163	-4.10764e-163	-3.62953e-163	7.48618e-164	8.08351e-163	2.13585e-163	2.93334e-164	-1.1657e-162	1.47336e-162	-3.89352e-163	8.06884e-163	-2.16198e-163	1.02392e-163	1.76839e-163	3.33335e-164	3.60562e-163	8.3949e-165	1.84325e-163	-1.94542e-163	-6.56308e-164	1.32822e-163	8.52236e-164	-1.43676e-163	1.55529e-163	-2.86693e-163	-4.5479e-164	-8.28854e-163	-1.6243e-163	1.54467e-163	0
-7.91945e-164	-8.94873e-163	-4.10764e-163	-3.62953e-163	7.48618e-164	8.08351e-163	2.13585e-163	2.93334e-164	-1.1657e-162	1.47336e-162	-3.89352e-163	8.06884e-163	-2.16198e-163	1.02392e-163	1.76839e-163	3.33335e-164	3.60562e-163	8.3949e-165	1.84325e-163	-1.94542e-163	-6.56308e-164	1.32822e-163	8.52236e-164	-1.43676e-163	1.55529e-163	-2.86693e-163	-4.5479e-164	-8.28854e-163	-1.6243e-163	1.54467e-163	0
-7.91945e-164	-8.94873e-163	-4.10764e-163	-3.62953e-163	7.48618e-164	8.08351e-163	2.13585e-163	2.93334e-164	-1.1657e-162	1.47336e-162	-3.89352e-163	8.06884e-163	-2.16198e-163	1.02392e-163	1.76839e-163	3.33335e-164	3.60562e-163	8.3949e-165	1.84325e-163	-1.94542e-163	-6.56308e-164	1.32822e-163	8.52236e-164	-1.43676e-163	1.55529e-163	-2.86693e-163	-4.5479e-164	-8.28854e-163	-1.6243e-163	1.54467e-163	0
-7.91945e-164	-8.94873e-163	-4.10764e-163	-3.62953e-163	7.48618e-164	8.08351e-163	2.13585e-163	2.93334e-164	-1.1657e-162	1.47336e-162	-3.89352e-163	8.06884e-163	-2.16198e-163	1.02392e-163	1.76839e-163	3.33335e-164	3.60562e-163	8.3949e-165	1.84325e-163	-1.94542e-163	-6.56308e-164	1.32822e-163	8.52236e-164	-1.43676e-163	1.55529e-163	-2.86693e-163	-4.5479e-164	-8.28854e-163	-1.6243e-163	1.54467e-163	0
-7.91945e-164	-8.94873e-163	-4.10764e-163	-3.62953e-163	7.48618e-164	8.08351e-163	2.13585e-163	2.93334e-164	-1.1657e-162	1.47336e-162	-3.89352e-163	8.06884e-163	-2.16198e-163	1.02392e-163	1.76839e-163	3.33335e-164	3.60562e-163	8.3949e-165	1.84325e-163	-1.94542e-163	-6.56308e-164	1.32822e-163	8.52236e-164	-1.43676e-163	1.55529e-163	-2.86693e-163	-4.5479e-164	-8.28854e-163	-1.6243e-163	1.54467e-163	0
-7.91945e-164	-8.94873e-163	-4.10764e-163	-3.62953e-163	7.48618e-164	8.08351e-163	2.13585e-163	2.93334e-164	-1.1657e-162	1.47336e-162	-3.89352e-163	8.06884e-163	-2.16198e-163	1.02392e-163	1.76839e-163	3.33335e-164	3.60562e-163	8.3949e-165	1.84325e-163	-1.94542e-163	-6.56308e-164	1.32822e-163	8.52236e-164	-1.43676e-163	1.55529e-163	-2.86693e-163	-4.5479e-164	-8.28854e-163	-1.6243e-163	1.54467e-163	0
-7.91945e-164	-8.94873e-163	-4.10764e-163	-3.62953e-163	7.48618e-164	8.08351e-163	2.13585e-163	2.93334e-164	-1.1657e-162	1.47336e-162	-3.89352e-163	8.06884e-163	-2.16198e-163	1.02392e-163	1.76839e-163	3.33335e-164	3.60562e-163	8.3949e-165	1.84325e-163	-1.94542e-163	-6.56308e-164	1.32822e-163	8.52236e-164	-1.43676e-163	1.55529e-163	-2.86693e-163	-4.5479e-164	-8.28854e-163	-1.6243e-163	1.54467e-163	0
-7.91945e-164	-8.94873e-163	-4.10764e-163	-3.62953e-163	7.48618e-164	8.08351e-163	2.13585e-163	2.93334e-164	-1.1657e-162	1.47336e-162	-3.89352e-163	8.06884e-163	-2.16198e-163	1.02392e-163	1.76839e-163	3.33335e-164	3.60562e-163	8.3949e-165	1.84325e-163	-1.94542e-163	-6.56308e-164	1.32822e-163	8.52236e-164	-1.43676e-163	1.55529e-163	-2.86693e-163	-4.5479e-164	-8.28854e-163	-1.6243e-163	1.54467e-163	0
-7.91945e-164	-8.94873e-163	-4.10764e-163	-3.62953e-163	7.48618e-164	8.08351e-163	2.13585e-163	2.93334e-164	-1.1657e-162	1.47336e-162	-3.89352e-163	8.06884e-163	-2.16198e-163	1.02392e-163	1.76839e-163	3.33335e-164	3.60562e-163	8.3949e-165	1.84325e-163	-1.94542e-163	-6.56308e-164	1.32822e-163	8.52236e-164	-1.43676e-163	1.55529e-163	-2.86693e-163	-4.5479e-164	-8.28854e-163	-1.6243e-163	1.54467e-163	0
-7.91945e-164	-8.94873e-163	-4.10764e-163	-3.62953e-163	7.48618e-164	8.08351e-163	2.13585e-163	2.93334e-164	-1.1657e-162	1.47336e-162	-3.89352e-163	8.06884e-163	-2.16198e-163	1.02392e-163	1.76839e-163	3.33335e-164	3.60562e-163	8.3949e-165	1.84325e-163	-1.94542e-163	-6.56308e-164	1.32822e-163	8.52236e-164	-1.43676e-163	1.55529e-163	-2.86693e-163	-4.5479e-164	-8.28854e-163	-1.6243e-163	1.54467e-163	0
-7.91945e-164	-8.94873e-163	-4.10764e-163	-3.62953e-163	7.48618e-164	8.08351e-163	2.13585e-163	2.93334e-164	-1.1657e-162	1.47336e-162	-3.89352e-163	8.06884e-163	-2.16198e-163	1.02392e-163	1.76839e-163	3.33335e-164	3.60562e-163	8.3949e-165	1.84325e-163	-1.94542e-163	-6.56308e-164	1.32822e-163	8.52236e-164	-1.43676e-163	1.55529e-163	-2.86693e-163	-4.5479e-164	-8.28854e-163	-1.6243e-163	1.54467e-163	0
-7.91945e-164	-8.94873e-163	-4.10764e-163	-3.62953e-163	7.48618e-164	8.08351e-163	2.13585e-163	2.93334e-164	-1.1657e-162	1.47336e-162	-3.89352e-163	8.06884e-163	-2.16198e-163	1.02392e-163	1.76839e-163	3.33335e-164	3.60562e-163	8.3949e-165	1.84325e-163	-1.94542e-163	-6.56308e-164	1.32822e-163	8.52236e-164	-1.43676e-163	1.55529e-163	-2.86693e-163	-4.5479e-164	-8.28854e-163	-1.6243e-163	1.54467e-163	0
-7.91945e-164	-8.94873e-163	-4.10764e-163	-3.62953e-163	7.48618e-164	8.08351e-163	2.13585e-163	2.93334e-164	-1.1657e-162	1.47336e-162	-3.89352e-163	8.06884e-163	-2.16198e-163	1.02392e-163	1.76839e-163	3.33335e-164	3.60562e-163	8.3949e-165	1.84325e-163	-1.94542e-163	-6.56308e-164	1.32822e-163	8.52236e-164	-1.43676e-163	1.55529e-163	-2.86693e-163	-4.5479e-164	-8.28854e-163	-1.6243e-163	1.54467e-163	0
-7.91945e-164	-8.94873e-163	-4.10764e-163	-3.62953e-163	7.48618e-164	8.08351e-163	2.13585e-163	2.93334e-164	-1.1657e-162	1.47336e-162	-3.89352e-163	8.06884e-163	-2.16198e-163	1.02392e-163	1.76839e-163	3.33335e-164	3.60562e-163	8.3949e-165	1.84325e-163	-1.94542e-163	-6.56308e-164	1.32822e-163	8.52236e-164	-1.43676e-163	1.55529e-163	-2.86693e-163	-4.5479e-164	-8.28854e-163	-1.6243e-163	1.54467e-163	0
-7.91945e-164	-8.94873e-163	-4.10764e-163	-3.62953e-163	7.48618e-164	8.08351e-163	2.13585e-163	2.93334e-164	-1.1657e-162	1.47336e-162	-3.89352e-163	8.06884e-163	-2.16198e-163	1.02392e-163	1.76839e-163	3.33335e-164	3.60562e-163	8.3949e-165	1.84325e-163	-1.94542e-163	-6.56308e-164	1.32822e-163	8.52236e-164	-1.43676e-163	1.55529e-163	-2.86693e-163	-4.5479e-164	-8.28854e-163	-1.6243e-163	1.54467e-163	0
-7.91945e-164	-8.94873e-163	-4.10764e-163	-3.62953e-163	7.48618e-164	8.08351e-163	2.13585e-163	2.93334e-164	-1.1657e-162	1.47336e-162	-3.89352e-163	8.06884e-163	-2.16198e-163	1.02392e-163	1.76839e-163	3.33335e-164	3.60562e-163	8.3949e-165	1.84325e-163	-1.94542e-163	-6.56308e-164	1.32822e-163	8.52236e-164	-1.43676e-163	1.55529e-163	-2.86693e-163	-4.5479e-164	-8.28854e-163	-1.6243e-163	1.54467e-163	0
-7.91945e-164	-8.94873e-163	-4.10764e-163	-3.62953e-163	7.48618e-164	8.08351e-163	2.13585e-163	2.93334e-164	-1.1657e-162	1.47336e-162	-3.89352e-163	8.06884e-163	-2.16198e-163	1.02392e-163	1.76839e-163	3.33335e-164	3.60562e-163	8.3949e-165	1.84325e-163	-1.94542e-163	-6.56308e-164	1.32822e-163	8.52236e-164	-1.43676e-163	1.55529e-163	-2.86693e-163	-4.5479e-164	-8.28854e-163	-1.6243e-163	1.54467e-163	0
-7.91945e-164	-8.94873e-163	-4.10764e-163	-3.62953e-163	7.48618e-164	8.08351e-163	2.13585e-163	2.93334e-164	-1.1657e-162	1.47336e-162	-3.89352e-163	8.06884e-163	-2.16198e-163	1.02392e-163	1.76839e-163	3.33335e-164	3.60562e-163	8.3949e-165	1.84325e-163	-1.94542e-163	-6.56308e-164	1.32822e-163	8.52236e-164	-1.43676e-163	1.55529e-163	-2.86693e-163	-4.5479e-164	-8.28854e-163	-1.6243e-163	1.54467e-163	0
-7.91945e-164	-8.94873e-163	-4.10764e-163	-3.62953e-163	7.48618e-164	8.08351e-163	2.13585e-163	2.93334e-164	-1.1657e-162	1.47336e-162	-3.89352e-163	8.06884e-163	-2.16198e-163	1.02392e-163	1.76839e-163	3.33335e-164	3.60562e-163	8.3949e-165	1.84325e-163	-1.94542e-163	-6.56308e-164	1.32822e-163	8.52236e-164	-1.43676e-163	1.55529e-163	-2.86693e-163	-4.5479e-164	-8.28854e-163	-1.6243e-163	1.54467e-163	0
-7.91945e-164	-8.94873e-163	-4.10764e-163	-3.62953e-163	7.48618e-164	8.08351e-163	2.13585e-163	2.93334e-164	-1.1657e-162	1.47336e-162	-3.89352e-163	8.06884e-163	-2.16198e-163	1.02392e-163	1.76839e-163	3.33335e-164	3.60562e-163	8.3949e-165	1.84325e-163	-1.94542e-163	-6.56308e-164	1.32822e-163	8.52236e-164	-1.43676e-163	1.55529e-163	-2.86693e-163	-4.5479e-164	-8.28854e-163	-1.6243e-163	1.54467e-163	0
-7.91945e-164	-8.94873e-163	-4.10764e-163	-3.62953e-163	7.48618e-164	8.08351e-163	2.13585e-163	2.93334e-164	-1.1657e-162	1.47336e-162	-3.89352e-163	8.06884e-163	-2.16198e-163	1.02392e-163	1.76839e-163	3.33335e-164	3.60562e-163	8.3949e-165	1.84325e-163	-1.94542e-163	-6.56308e-164	1.32822e-163	8.52236e-164	-1.43676e-163	1.55529e-163	-2.86693e-163	-4.5479e-164	-8.28854e-163	-1.6243e-163	1.54467e-163	0
-7.91945e-164	-8.94873e-163	-4.10764e-163	-3.62953e-163	7.48618e-164	8.08351e-163	2.13585e-163	2.93334e-164	-1.1657e-162	1.47336e-162	-3.89352e-163	8.06884e-163	-2.16198e-163	1.02392e-163	1.76839e-163	3.33335e-164	3.60562e-163	8.3949e-165	1.84325e-163	-1.94542e-163	-6.56308e-164	1.32822e-163	8.52236e-164	-1.43676e-163	1.55529e-163	-2.86693e-163	-4.5479e-164	-8.28854e-163	-1.6243e-163	1.54467e-163	0
-7.91945e-164	-8.94873e-163	-4.10764e-163	-3.62953e-163	7.48618e-164	8.08351e-163	2.13585e-163	2.93334e-164	-1.1657e-162	1.47336e-162	-3.89352e-163	8.06884e-163	-2.16198e-163	1.02392e-163	1.76839e-163	3.33335e-164	3.60562e-163	8.3949e-165	1.84325e-163	-1.94542e-163	-6.56308e-164	1.32822e-163	8.52236e-164	-1.43676e-163	1.55529e-163	-2.86693e-163	-4.5479e-164	-8.28854e-163	-1.6243e-163	1.54467e-163	0
-7.91945e-164	-8.94873e-163	-4.10764e-163	-3.62953e-163	7.48618e-164	8.08351e-163	2.13585e-163	2.93334e-164	-1.1657e-162	1.47336e-162	-3.89352e-163	8.06884e-163	-2.16198e-163	1.02392e-163	1.76839e-163	3.33335e-164	3.60562e-163	8.3949e-165	1.84325e-163	-1.94542e-163	-6.56308e-164	1.32822e-163	8.52236e-164	-1.43676e-163	1.55529e-163	-2.86693e-163	-4.5479e-164	-8.28854e-163	-1.6243e-163	1.54467e-163	0
-7.91945e-164	-8.94873e-163	-4.10764e-163	-3.62953e-163	7.48618e-164	8.08351e-163	2.13585e-163	2.93334e-164	-1.1657e-162	1.47336e-162	-3.89352e-163	8.06884e-163	-2.16198e-163	1.02392e-163	1.76839e-163	3.33335e-164	3.60562e-163	8.3949e-165	1.84325e-163	-1.94542e-163	-6.56308e-164	1.32822e-163	8.52236e-164	-1.43676e-163	1.55529e-163	-2.86693e-163	-4.5479e-164	-8.28854e-163	-1.6243e-163	1.54467e-163	0
-7.91945e-164	-8.94873e-163	-4.10764e-163	-3.62953e-163	7.48618e-164	8.08351e-163	2.13585e-163	2.93334e-164	-1.1657e-162	1.47336e-162	-3.89352e-163	8.06884e-163	-2.16198e-163	1.02392e-163	1.76839e-163	3.33335e-164	3.60562e-163	8.3949e-165	1.84325e-163	-1.94542e-163	-6.56308e-164	1.32822e-163	8.52236e-164	-1.43676e-163	1.55529e-163	-2.86693e-163	-4.5479e-164	-8.28854e-163	-1.6243e-163	1.54467e-163	0
-7.91945e-164	-8.94873e-163	-4.10764e-163	-3.62953e-163	7.48618e-164	8.08351e-163	2.13585e-163	2.93334e-164	-1.1657e-162	1.47336e-162	-3.89352e-163	8.06884e-163	-2.16198e-163	1.02392e-163	1.76839e-163	3.33335e-164	3.60562e-163	8.3949e-165	1.84325e-163	-1.94542e-163	-6.56308e-164	1.32822e-163	8.52236e-164	-1.43676e-163	1.55529e-163	-2.86693e-163	-4.5479e-164	-8.28854e-163	-1.6243e-163	1.54467e-163	0
-7.91945e-164	-8.94873e-163	-4.10764e-163	-3.62953e-163	7.48618e-164	8.08351e-163	2.13585e-163	2.93334e-164	-1.1657e-162	1.47336e-162	-3.89352e-163	8.06884e-163	-2.16198e-163	1.02392e-163	1.76839e-163	3.33335e-164	3.60562e-163	8.3949e-165	1.84325e-163	-1.94542e-163	-6.56308e-164	1.32822e-163	8.52236e-164	-1.43676e-163	1.55529e-163	-2.86693e-163	-4.5479e-164	-8.28854e-163	-1.6243e-163	1.54467e-163	0
-7.91945e-164	-8.94873e-163	-4.10764e-163	-3.62953e-163	7.48618e-164	8.08351e-163	2.13585e-163	2.93334e-164	-1.1657e-162	1.47336e-162	-3.89352e-163	8.06884e-163	-2.16198e-163	1.02392e-163	1.76839e-163	3.33335e-164	3.60562e-163	8.3949e-165	1.84325e-163	-1.94542e-163	-6.56308e-164	1.32822e-163	8.52236e-164	-1.43676e-163	1.55529e-163	-2.86693e-163	-4.5479e-164	-8.28854e-163	-1.6243e-163	1.54467e-163	0
-7.91945e-164	-8.94873e-163	-4.10764e-163	-3.62953e-163	7.48618e-164	8.08351e-163	2.13585e-163	2.93334e-164	-1.1657e-162	1.47336e-162	-3.89352e-163	8.06884e-163	-2.16198e-163	1.02392e-163	1.76839e-163	3.33335e-164	3.60562e-163	8.3949e-165	1.84325e-163	-1.94542e-163	-6.56308e-164	1.32822e-163	8.52236e-164	-1.43676e-163	1.55529e-163	-2.86693e-163	-4.5479e-164	-8.28854e-163	-1.6243e-163	1.54467e-163	0
-7.91945e-164	-8.94873e-163	-4.10764e-163	-3.62953e-163	7.48618e-164	8.08351e-163	2.13585e-163	2.93334e-164	-1.1657e-162	1.47336e-162	-3.89352e-163	8.06884e-163	-2.16198e-163	1.02392e-163	1.76839e-163	3.33335e-164	3.60562e-163	8.3949e-165	1.84325e-163	-1.94542e-163	-6.56308e-164	1.32822e-163	8.52236e-164	-1.43676e-163	1.55529e-163	-2.86693e-163	-4.5479e-164	-8.28854e-163	-1.6243e-163	1.54467e-163	0
-7.91945e-164	-8.94873e-163	-4.10764e-163	-3.62953e-163	7.48618e-164	8.08351e-163	2.13585e-163	2.93334e-164	-1.1657e-162	1.47336e-162	-3.89352e-163	8.06884e-163	-2.16198e-163	1.02392e-163	1.76839e-163	3.33335e-164	3.60562e-163	8.3949e-165	1.84325e-163	-1.94542e-163	-6.56308e-164	1.32822e-163	8.52236e-164	-1.43676e-163	1.55529e-163	-2.86693e-163	-4.5479e-164	-8.28854e-163	-1.6243e-163	1.54467e-163	0
-7.91945e-164	-8.94873e-163	-4.10764e-163	-3.62953e-163	7.48618e-164	8.08351e-163	2.13585e-163	2.93334e-164	-1.1657e-162	1.47336e-162	-3.89352e-163	8.06884e-163	-2.16198e-163	1.02392e-163	1.76839e-163	3.33335e-164	3.60562e-163	8.3949e-165	1.84325e-163	-1.94542e-163	-6.56308e-164	1.32822e-163	8.52236e-164	-1.43676e-163	1.55529e-163	-2.86693e-163	-4.5479e-164	-8.28854e-163	-1.6243e-163	1.54467e-163	0
-7.91945e-164	-8.94873e-163	-4.10764e-163	-3.62953e-163	7.48618e-164	8.08351e-163	2.13585e-163	2.93334e-164	-1.1657e-162	1.47336e-162	-3.89352e-163	8.06884e-163	-2.16198e-163	1.02392e-163	1.76839e-163	3.33335e-164	3.60562e-163	8.3949e-165	1.84325e-163	-1.94542e-163	-6.56308e-164	1.32822e-163	8.52236e-164	-1.43676e-163	1.55529e-163	-2.86693e-163	-4.5479e-164	-8.28854e-163	-1.6243e-163	1.54467e-163	0
-7.91945e-164	-8.94873e-163	-4.10764e-163	-3.62953e-163	7.48618e-164	8.08351e-163	2.13585e-163	2.93334e-164	-1.1657e-162	1.47336e-162	-3.89352e-163	8.06884e-163	-2.16198e-163	1.02392e-163	1.76839e-163	3.33335e-164	3.60562e-163	8.3949e-165	1.84325e-163	-1.94542e-163	-6.56308e-164	1.32822e-163	8.52236e-164	-1.43676e-163	1.55529e-163	-2.86693e-163	-4.5479e-164	-8.28854e-163	-1.6243e-163	1.54467e-163	0
-7.91945e-164	-8.94873e-163	-4.10764e-163	-3.62953e-163	7.48618e-164	8.08351e-163	2.13585e-163	2.93334e-164	-1.1657e-162	1.47336e-162	-3.89352e-163	8.06884e-163	-2.16198e-163	1.02392e-163	1.76839e-163	3.33335e-164	3.60562e-163	8.3949e-165	1.84325e-163	-1.94542e-163	-6.56308e-164	1.32822e-163	8.52236e-164	-1.43676e-163	1.55529e-163	-2.86693e-163	-4.5479e-164	-8.28854e-163	-1.6243e-163	1.54467e-163	0
-7.91945e-164	-8.94873e-163	-4.10764e-163	-3.62953e-163	7.48618e-164	8.08351e-163	2.13585e-163	2.93334e-164	-1.1657e-162	1.47336e-162	-3.89352e-163	8.06884e-163	-2.16198e-163	1.02392e-163	1.76839e-163	3.33335e-164	3.60562e-163	8.3949e-165	1.84325e-163	-1.94542e-163	-6.56308e-164	1.32822e-163	8.52236e-164	-1.43676e-163	1.55529e-163	-2.86693e-163	-4.5479e-164	-8.28854e-163	-1.6243e-163	1.54467e-163	0
-7.91945e-164	-8.94873e-163	-4.10764e-163	-3.62953e-163	7.48618e-164	8.08351e-163	2.13585e-163	2.93334e-164	-1.1657e-162	1.47336e-162	-3.89352e-163	8.06884e-163	-2.16198e-163	1.02392e-163	1.76839e-163	3.33335e-164	3.60562e-163	8.3949e-165	1.84325e-163	-1.94542e-163	-6.56308e-164	1.32822e-163	8.52236e-164	-1.43676e-163	1.55529e-163	-2.86693e-163	-4.5479e-164	-8.28854e-163	-1.6243e-163	1.54467e-163	0
-7.91945e-164	-8.94873e-163	-4.10764e-163	-3.62953e-163	7.48618e-164	8.08351e-163	2.13585e-163	2.93334e-164	-1.1657e-162	1.47336e-162	-3.89352e-163	8.06884e-163	-2.16198e-163	1.02392e-163	1.76839e-163	3.33335e-164	3.60562e-163	8.3949e-165	1.84325e-163	-1.94542e-163	-6.56308e-164	1.32822e-163	8.52236e-164	-1.43676e-163	1.55529e-163	-2.86693e-163	-4.5479e-164	-8.28854e-163	-1.6243e-163	1.54467e-163	0
-7.91945e-164	-8.94873e-163	-4.10764e-163	-3.62953e-163	7.48618e-164	8.08351e-163	2.13585e-163	2.93334e-164	-1.1657e-162	1.47336e-162	-3.89352e-163	8.06884e-163	-2.16198e-163	1.02392e-163	1.76839e-163	3.33335e-164	3.60562e-163	8.3949e-165	1.84325e-163	-1.94542e-163	-6.56308e-164	1.32822e-163	8.52236e-164	-1.43676e-163	1.55529e-163	-2.86693e-163	-4.5479e-164	-8.28854e-163	-1.6243e-163	1.54467e-163	0
-7.91945e-164	-8.94873e-163	-4.10764e-163	-3.62953e-163	7.48618e-164	8.08351e-163	2.13585e-163	2.93334e-164	-1.1657e-162	1.47336e-162	-3.89352e-163	8.06884e-163	-2.16198e-163	1.02392e-163	1.76839e-163	3.33335e-164	3.60562e-163	8.3949e-165	1.84325e-163	-1.94542e-163	-6.56308e-164	1.32822e-163	8.52236e-164	-1.43676e-163	1.55529e-163	-2.86693e-163	-4.5479e-164	-8.28854e-163	-1.6243e-163	1.54467e-163	0
-7.91945e-164	-8.94873e-163	-4.10764e-163	-3.62953e-163	7.48618e-164	8.08351e-163	2.13585e-163	2.93334e-164	-1.1657e-162	1.47336e-162	-3.89352e-163	8.06884e-163	-2.16198e-163	1.02392e-163	1.76839e-163	3.33335e-164	3.60562e-163	8.3949e-165	1.84325e-163	-1.94542e-163	-6.56308e-164	1.32822e-163	8.52236e-164	-1.43676e-163	1.55529e-163	-2.86693e-163	-4.5479e-164	-8.28854e-163	-1.6243e-163	1.54467e-163	0
-7.91945e-164	-8.94873e-163	-4.10764e-163	-3.62953e-163	7.48618e-164	8.08351e-163	2.13585e-163	2.93334e-164	-1.1657e-162	1.47336e-162	-3.89352e-163	8.06884e-163	-2.16198e-163	1.02392e-163	1.76839e-163	3.33335e-164	3.60562e-163	8.3949e-165	1.84325e-163	-1.94542e-163	-6.56308e-164	1.32822e-163	8.52236e-164	-1.43676e-163	1.55529e-163	-2.86693e-163	-4.5479e-164	-8.28854e-163	-1.6243e-163	1.54467e-163	0
-7.91945e-164	-8.94873e-163	-4.10764e-163	-3.62953e-163	7.48618e-164	8.08351e-163	2.13585e-163	2.93334e-164	-1.1657e-162	1.47336e-162	-3.89352e-163	8.06884e-163	-2.16198e-163	1.02392e-163	1.76839e-163	3.33335e-164	3.60562e-163	8.3949e-165	1.84325e-163	-1.94542e-163	-6.56308e-164	1.32822e-163	8.52236e-164	-1.43676e-163	1.55529e-163	-2.86693e-163	-4.5479e-164	-8.28854e-163	-1.6243e-163	1.54467e-163	0
-7.91945e-164	-8.94873e-163	-4.10764e-163	-3.62953e-163	7.48618e-164	8.08351e-163	2.13585e-163	2.93334e-164	-1.1657e-162	1.47336e-162	-3.89352e-163	8.06884e-163	-2.16198e-163	1.02392e-163	1.76839e-163	3.33335e-164	3.60562e-163	8.3949e-165	1.84325e-163	-1.94542e-163	-6.56308e-164	1.32822e-163	8.52236e-164	-1.43676e-163	1.55529e-163	-2.86693e-163	-4.5479e-164	-8.28854e-163	-1.6243e-163	1.54467e-163	0
-7.91945e-164	-8.94873e-163	-4.10764e-163	-3.62953e-163	7.48618e-164	8.08351e-163	2.13585e-163	2.93334e-164	-1.1657e-162	1.47336e-162	-3.89352e-163	8.06884e-163	-2.16198e-163	1.02392e-163	1.76839e-163	3.33335e-164	3.60562e-163	8.3949e-165	1.84325e-163	-1.94542e-163	-6.56308e-164	1.32822e-163	8.52236e-164	-1.43676e-163	1.55529e-163	-2.86693e-163	-4.5479e-164	-8.28854e-163	-1.6243e-163	1.54467e-163	0
-7.91945e-164	-8.94873e-163	-4.10764e-163	-3.62953e-163	7.48618e-164	8.08351e-163	2.13585e-163	2.93334e-164	-1.1657e-162	1.47336e-162	-3.89352e-163	8.06884e-163	-2.16198e-163	1.02392e-163	1.76839e-163	3.33335e-164	3.60562e-163	8.3949e-165	1.84325e-163	-1.94542e-163	-6.56308e-164	1.32822e-163	8.52236e-164	-1.43676e-163	1.55529e-163	-2.86693e-163	-4.5479e-164	-8.28854e-163	-1.6243e-163	1.54467e-163	0
-7.91945e-164	-8.94873e-163	-4.10764e-163	-3.62953e-163	7.48618e-164	8.08351e-163	2.13585e-163	2.93334e-164	-1.1657e-162	1.47336e-162	-3.89352e-163	8.06884e-163	-2.16198e-163	1.02392e-163	1.76839e-163	3.33335e-164	3.60562e-163	8.3949e-165	1.84325e-163	-1.94542e-163	-6.56308e-164	1.32822e-163	8.52236e-164	-1.43676e-163	1.55529e-163	-2.86693e-163	-4.5479e-164	-8.28854e-163	-1.6243e-163	1.54467e-163	0
-7.91945e-164	-8.94873e-163	-4.10764e-163	-3.62953e-163	7.48618e-164	8.08351e-163	2.13585e-163	2.93334e-164	-1.1657e-162	1.47336e-162	-3.89352e-163	8.06884e-163	-2.16198e-163	1.02392e-163	1.76839e-163	3.33335e-164	3.60562e-163	8.3949e-165	1.84325e-163	-1.94542e-163	-6.56308e-164	1.32822e-163	8.52236e-164	-1.43676e-163	1.55529e-163	-2.86693e-163	-4.5479e-164	-8.28854e-163	-1.6243e-163	1.54467e-163	0
-7.91945e-164	-8.94873e-163	-4.10764e-163	-3.62953e-163	7.48618e-164	8.08351e-163	2.13585e-163	2.93334e-164	-1.1657e-162	1.47336e-162	-3.89352e-163	8.06884e-163	-2.16198e-163	1.02392e-163	1.76839e-163	3.33335e-164	3.60562e-163	8.3949e-165	1.84325e-163	-1.94542e-163	-6.56308e-164	1.32822e-163	8.52236e-164	-1.43676e-163	1.55529e-163	-2.86693e-163	-4.5479e-164	-8.28854e-163	-1.6243e-163	1.54467e-163	0
-7.91945e-164	-8.94873e-163	-4.10764e-163	-3.62953e-163	7.48618e-164	8.08351e-163	2.13585e-163	2.93334e-164	-1.1657e-162	1.47336e-162	-3.89352e-163	8.06884e-163	-2.16198e-163	1.02392e-163	1.76839e-163	3.33335e-164	3.60562e-163	8.3949e-165	1.84325e-163	-1.94542e-163	-6.56308e-164	1.32822e-163	8.52236e-164	-1.43676e-163	1.55529e-163	-2.86693e-163	-4.5479e-164	-8.28854e-163	-1.6243e-163	1.54467e-163	0
-7.91945e-164	-8.94873e-163	-4.10764e-163	-3.62953e-163	7.48618e-164	8.08351e-163	2.13585e-163	2.93334e-164	-1.1657e-162	1.47336e-162	-3.89352e-163	8.06884e-163	-2.16198e-163	1.02392e-163	1.76839e-163	3.33335e-164	3.60562e-163	8.3949e-165	1.84325e-163	-1.94542e-163	-6.56308e-164	1.32822e-163	8.52236e-164	-1.43676e-163	1.55529e-163	-2.86693e-163	-4.5479e-164	-8.28854e-163	-1.6243e-163	1.54467e-163	0
-7.91945e-164	-8.94873e-163	-4.10764e-163	-3.62953e-163	7.48618e-164	8.08351e-163	2.13585e-163	2.93334e-164	-1.1657e-162	1.47336e-162	-3.89352e-163	8.06884e-163	-2.16198e-163	1.02392e-163	1.76839e-163	3.33335e-164	3.60562e-163	8.3949e-165	1.84325e-163	-1.94542e-163	-6.56308e-164	1.32822e-163	8.52236e-164	-1.43676e-163	1.55529e-163	-2.86693e-163	-4.5479e-164	-8.28854e-163	-1.6243e-163	1.54467e-163	0
-7.91945e-164	-8.94873e-163	-4.10764e-163	-3.62953e-163	7.48618e-164	8.08351e-163	2.13585e-163	2.93334e-164	-1.1657e-162	1.47336e-162	-3.89352e-163	8.06884e-163	-2.16198e-163	1.02392e-163	1.76839e-163	3.33335e-164	3.60562e-163	8.3949e-165	1.84325e-163	-1.94542e-163	-6.56308e-164	1.32822e-163	8.52236e-164	-1.43676e-163	1.55529e-163	-2.86693e-163	-4.5479e-164	-8.28854e-163	-1.6243e-163	1.54467e-163	0
-7.91945e-164	-8.94873e-163	-4.10764e-163	-3.62953e-163	7.48618e-164	8.08351e-163	2.13585e-163	2.93334e-164	-1.1657e-162	1.47336e-162	-3.89352e-163	8.06884e-163	-2.16198e-163	1.02392e-163	1.76839e-163	3.33335e-164	3.60562e-163	8.3949e-165	1.84325e-163	-1.94542e-163	-6.56308e-164	1.32822e-163	8.52236e-164	-1.43676e-163	1.55529e-163	-2.86693e-163	-4.5479e-164	-8.28854e-163	-1.6243e-163	1.54467e-163	0
-7.91945e-164	-8.94873e-163	-4.10764e-163	-3.62953e-163	7.48618e-164	8.08351e-163	2.13585e-163	2.93334e-164	-1.1657e-162	1.47336e-162	-3.89352e-163	8.06884e-163	-2.16198e-163	1.02392e-163	1.76839e-163	3.33335e-164	3.60562e-163	8.3949e-165	1.84325e-163	-1.94542e-163	-6.56308e-164	1.32822e-163	8.52236e-164	-1.43676e-163	1.55529e-163	-2.86693e-163	-4.5479e-164	-8.28854e-163	-1.6243e-163	1.54467e-163	0
-7.91945e-164	-8.94873e-163	-4.10764e-163	-3.62953e-163	7.48618e-164	8.08351e-163	2.13585e-163	2.93334e-164	-1.1657e-162	1.47336e-162	-3.89352e-163	8.06884e-163	-2.16198e-163	1.02392e-163	1.76839e-163	3.33335e-164	3.60562e-163	8.3949e-165	1.84325e-163	-1.94542e-163	-6.56308e-164	1.32822e-163	8.52236e-164	-1.43676e-163	1.55529e-163	-2.86693e-163	-4.5479e-164	-8.28854e-163	-1.6243e-163	1.54467e-163	0
-7.91945e-164	-8.94873e-163	-4.10764e-163	-3.62953e-163	7.48618e-164	8.08351e-163	2.13585e-163	2.93334e-164	-1.1657e-162	1.47336e-162	-3.89352e-163	8.06884e-163	-2.16198e-163	1.02392e-163	1.76839e-163	3.33335e-164	3.60562e-163	8.3949e-165	1.84325e-163	-1.94542e-163	-6.56308e-164	1.32822e-163	8.52236e-164	-1.43676e-163	1.55529e-163	-2.86693e-163	-4.5479e-164	-8.28854e-163	-1.6243e-163	1.54467e-163	0
-7.91945e-164	-8.94873e-163	-4.10764e-163	-3.62953e-163	7.48618e-164	8.08351e-163	2.13585e-163	2.93334e-164	-1.1657e-162	1.47336e-162	-3.89352e-163	8.06884e-163	-2.16198e-163	1.02392e-163	1.76839e-163	3.33335e-164	3.60562e-163	8.3949e-165	1.84325e-163	-1.94542e-163	-6.56308e-164	1.32822e-163	8.52236e-164	-1.43676e-163	1.55529e-163	-2.86693e-163	-4.5479e-164	-8.28854e-163	-1.6243e-163	1.54467e-163	0
-7.91945e-164	-8.94873e-163	-4.10764e-163	-3.62953e-163	7.48618e-164	8.08351e-163	2.13585e-163	2.93334e-164	-1.1657e-162	1.47336e-162	-3.89352e-163	8.06884e-163	-2.16198e-163	1.02392e-163	1.76839e-163	3.33335e-164	3.60562e-163	8.3949e-165	1.84325e-163	-1.94542e-163	-6.56308e-164	1.32822e-163	8.52236e-164	-1.43676e-163	1.55529e-163	-2.86693e-163	-4.5479e-164	-8.28854e-163	-1.6243e-163	1.54467e-163	0
-7.91945e-164	-8.94873e-163	-4.10764e-163	-3.62953e-163	7.48618e-164	8.08351e-163	2.13585e-163	2.93334e-164	-1.1657e-162	1.47336e-162	-3.89352e-163	8.06884e-163	-2.16198e-163	1.02392e-163	1.76839e-163	3.33335e-164	3.60562e-163	8.3949e-165	1.84325e-163	-1.94542e-163	-6.56308e-164	1.32822e-163	8.52236e-164	-1.43676e-163	1.55529e-163	-2.86693e-163	-4.5479e-164	-8.28854e-163	-1.6243e-163	1.54467e-163	0
-7.91945e-164	-8.94873e-163	-4.10764e-163	-3.62953e-163	7.48618e-164	8.08351e-163	2.13585e-163	2.93334e-164	-1.1657e-162	1.47336e-162	-3.89352e-163	8.06884e-163	-2.16198e-163	1.02392e-163	1.76839e-163	3.33335e-164	3.60562e-163	8.3949e-165	1.84325e-163	-1.94542e-163	-6.56308e-164	1.32822e-163	8.52236e-164	-1.43676e-163	1.55529e-163	-2.86693e-163	-4.5479e-164	-8.28854e-163	-1.6243e-163	1.54467e-163	0
-7.91945e-164	-8.94873e-163	-4.10764e-163	-3.62953e-163	7.48618e-164	8.08351e-163	2.13585e-163	2.93334e-164	-1.1657e-162	1.47336e-162	-3.89352e-163	8.06884e-163	-2.16198e-163	1.02392e-163	1.76839e-163	3.33335e-164	3.60562e-163	8.3949e-165	1.84325e-163	-1.94542e-163	-6.56308e-164	1.32822e-163	8.52236e-164	-1.43676e-163	1.55529e-163	-2.86693e-163	-4.5479e-164	-8.28854e-163	-1.6243e-163	1.54467e-163	0
-7.91945e-164	-8.94873e-163	-4.10764e-163	-3.62953e-163	7.48618e-164	8.08351e-163	2.13585e-163	2.93334e-164	-1.1657e-162	1.47336e-162	-3.89352e-163	8.06884e-163	-2.16198e-163	1.02392e-163	1.76839e-163	3.33335e-164	3.60562e-163	8.3949e-165	1.84325e-163	-1.94542e-163	-6.56308e-164	1.32822e-163	8.52236e-164	-1.43676e-163	1.55529e-163	-2.86693e-163	-4.5479e-164	-8.28854e-163	-1.6243e-163	1.54467e-163	0
-7.91945e-164	-8.94873e-163	-4.10764e-163	-3.62953e-163	7.48618e-164	8.08351e-163	2.13585e-163	2.93334e-164	-1.1657e-162	1.47336e-162	-3.89352e-163	8.06884e-163	-2.16198e-163	1.02392e-163	1.76839e-163	3.33335e-164	3.60562e-163	8.3949e-165	1.84325e-163	-1.94542e-163	-6.56308e-164	1.32822e-163	8.52236e-164	-1.43676e-163	1.55529e-163	-2.86693e-163	-4.5479e-164	-8.28854e-163	-1.6243e-163	1.54467e-163	0
-7.91945e-164	-8.94873e-163	-4.10764e-163	-3.62953e-163	7.48618e-164	8.08351e-163	2.13585e-163	2.93334e-164	-1.1657e-162	1.47336e-162	-3.89352e-163	8.06884e-163	-2.16198e-163	1.02392e-163	1.76839e-163	3.33335e-164	3.60562e-163	8.3949e-165	1.84325e-163	-1.94542e-163	-6.56308e-164	1.32822e-163	8.52236e-164	-1.43676e-163	1.55529e-163	-2.86693e-163	-4.5479e-164	-8.28854e-163	-1.6243e-163	1.54467e-163	0
-7.91945e-164	-8.94873e-163	-4.10764e-163	-3.62953e-163	7.48618e-164	8.08351e-163	2.13585e-163	2.93334e-164	-1.1657e-162	1.47336e-162	-3.89352e-163	8.06884e-163	-2.16198e-163	1.02392e-163	1.76839e-163	3.33335e-164	3.60562e-163	8.3949e-165	1.84325e-163	-1.94542e-163	-6.56308e-164	1.32822e-163	8.52236e-164	-1.43676e-163	1.55529e-163	-2.86693e-163	-4.5479e-164	-8.28854e-163	-1.6243e-163	1.54467e-163	0
-7.91945e-164	-8.94873e-163	-4.10764e-163	-3.62953e-163	7.48618e-164	8.08351e-163	2.13585e-163	2.93334e-164	-1.1657e-162	1.47336e-162	-3.89352e-163	8.06884e-163	-2.16198e-163	1.02392e-163	1.76839e-163	3.33335e-164	3.60562e-163	8.3949e-165	1.84325e-163	-1.94542e-163	-6.56308e-164	1.32822e-163	8.52236e-164	-1.43676e-163	1.55529e-163	-2.86693e-163	-4.5479e-164	-8.28854e-163	-1.6243e-163	1.54467e-163	0
-7.91945e-164	-8.94873e-163	-4.10764e-163	-3.62953e-163	7.48618e-164	8.08351e-163	2.13585e-163	2.93334e-164	-1.1657e-162	1.47336e-162	-3.89352e-163	8.06884e-163	-2.16198e-163	1.02392e-163	1.76839e-163	3.33335e-164	3.60562e-163	8.3949e-165	1.84325e-163	-1.94542e-163	-6.56308e-164	1.32822e-163	8.52236e-164	-1.43676e-163	1.55529e-163	-2.86693e-163	-4.5479e-164	-8.28854e-163	-1.6243e-163	1.54467e-163	0
-7.91945e-164	-8.94873e-163	-4.10764e-163	-3.62953e-163	7.48618e-164	8.08351e-163	2.13585e-163	2.93334e-164	-1.1657e-162	1.47336e-162	-3.89352e-163	8.06884e-163	-2.16198e-163	1.02392e-163	1.76839e-163	3.33335e-164	3.60562e-163	8.3949e-165	1.84325e-163	-1.94542e-163	-6.56308e-164	1.32822e-163	8.52236e-164	-1.43676e-163	1.55529e-163	-2.86693e-163	-4.5479e-164	-8.28854e-163	-1.6243e-163	1.54467e-163	0
-7.91945e-164	-8.94873e-163	-4.10764e-163	-3.62953e-163	7.48618e-164	8.08351e-163	2.13585e-163	2.93334e-164	-1.1657e-162	1.47336e-162	-3.89352e-163	8.06884e-163	-2.16198e-163	1.02392e-163	1.76839e-163	3.33335e-164	3.60562e-163	8.3949e-165	1.84325e-163	-1.94542e-163	-6.56308e-164	1.32822e-163	8.52236e-164	-1.43676e-163	1.55529e-163	-2.86693e-163	-4.5479e-164	-8.28854e-163	-1.6243e-163	1.54467e-163	0
-7.91945e-164	-8.94873e-163	-4.10764e-163	-3.62953e-163	7.48618e-164	8.08351e-163	2.13585e-163	2.93334e-164	-1.1657e-162	1.47336e-162	-3.89352e-163	8.06884e-163	-2.16198e-163	1.02392e-163	1.76839e-163	3.33335e-164	3.60562e-163	8.3949e-165	1.84325e-163	-1.94542e-163	-6.56308e-164	1.32822e-163	8.52236e-164	-1.43676e-163	1.55529e-163	-2.86693e-163	-4.5479e-164	-8.28854e-163	-1.6243e-163	1.54467e-163	0
-7.91945e-164	-8.94873e-163	-4.10764e-163	-3.62953e-163	7.48618e-164	8.08351e-163	2.13585e-163	2.93334e-164	-1.1657e-162	1.47336e-162	-3.89352e-163	8.06884e-163	-2.16198e-163	1.02392e-163	1.76839e-163	3.33335e-164	3.60562e-163	8.3949e-165	1.84325e-163	-1.94542e-163	-6.56308e-164	1.32822e-163	8.52236e-164	-1.43676e-163	1.55529e-163	-2.86693e-163	-4.5479e-164	-8.28854e-163	-1.6243e-163	1.54467e-163	0
-7.91945e-164	-8.94873e-163	-4.10764e-163	-3.62953e-163	7.48618e-164	8.08351e-163	2.13585e-163	2.93334e-164	-1.1657e-162	1.47336e-162	-3.89352e-163	8.06884e-163	-2.16198e-163	1.02392e-163	1.76839e-163	3.33335e-164	3.60562e-163	8.3949e-165	1.84325e-163	-1.94542e-163	-6.56308e-164	1.32822e-163	8.52236e-164	-1.43676e-163	1.55529e-163	-2.86693e-163	-4.5479e-164	-8.28854e-163	-1.6243e-163	1.54467e-163	0
-7.91945e-164	-8.94873e-163	-4.10764e-163	-3.62953e-163	7.48618e-164	8.08351e-163	2.13585e-163	2.93334e-164	-1.1657e-162	1.47336e-162	-3.89352e-163	8.06884e-163	-2.16198e-163	1.02392e-163	1.76839e-163	3.33335e-164	3.60562e-163	8.3949e-165	1.84325e-163	-1.94542e-163	-6.56308e-164	1.32822e-163	8.52236e-164	-1.43676e-163	1.55529e-163	-2.86693e-163	-4.5479e-164	-8.28854e-163	-1.6243e-163	1.54467e-163	0
-7.91945e-164	-8.94873e-163	-4.10764e-163	-3.62953e-163	7.48618e-164	8.08351e-163	2.13585e-163	2.93334e-164	-1.1657e-162	1.47336e-162	-3.89352e-163	8.06884e-163	-2.16198e-163	1.02392e-163	1.76839e-163	3.33335e-164	3.60562e-163	8.3949e-165	1.84325e-163	-1.94542e-163	-6.56308e-164	1.32822e-163	8.52236e-164	-1.43676e-163	1.55529e-163	-2.86693e-163	-4.5479e-164	-8.28854e-163	-1.6243e-163	1.54467e-163	0
-7.91945e-164	-8.94873e-163	-4.10764e-163	-3.62953e-163	7.48618e-164	8.08351e-163	2.13585e-163	2.93334e-164	-1.1657e-162	1.47336e-162	-3.89352e-163	8.06884e-163	-2.16198e-163	1.02392e-163	1.76839e-163	3.33335e-164	3.60562e-163	8.3949e-165	1.84325e-163	-1.94542e-163	-6.56308e-164	1.32822e-163	8.52236e-164	-1.43676e-163	1.55529e-163	-2.86693e-163	-4.5479e-164	-8.28854e-163	-1.6243e-163	1.54467e-163	0
-7.91945e-164	-8.94873e-163	-4.10764e-163	-3.62953e-163	7.48618e-164	8.08351e-163	2.13585e-163	2.93334e-164	-1.1657e-162	1.47336e-162	-3.89352e-163	8.06884e-163	-2.16198e-163	1.02392e-163	1.76839e-163	3.33335e-164	3.60562e-163	8.3949e-165	1.84325e-163	-1.94542e-163	-6.56308e-164	1.32822e-163	8.52236e-164	-1.43676e-163	1.55529e-163	-2.86693e-163	-4.5479e-164	-8.28854e-163	-1.6243e-163	1.54467e-163	0
-7.91945e-164	-8.94873e-163	-4.10764e-163	-3.62953e-163	7.48618e-164	8.08351e-163	2.13585e-163	2.93334e-164	-1.1657e-162	1.47336e-162	-3.89352e-163	8.06884e-163	-2.16198e-163	1.02392e-163	1.76839e-163	3.33335e-164	3.60562e-163	8.3949e-165	1.84325e-163	-1.94542e-163	-6.56308e-164	1.32822e-163	8.52236e-164	-1.43676e-163	1.55529e-163	-2.86693e-163	-4.5479e-164	-8.28854e-163	-1.6243e-163	1.54467e-163	0
-7.91945e-164	-8.94873e-163	-4.10764e-163	-3.62953e-163	7.48618e-164	8.08351e-163	2.13585e-163	2.93334e-164	-1.1657e-162	1.47336e-162	-3.89352e-163	8.06884e-163	-2.16198e-163	1.02392e-163	1.76839e-163	3.33335e-164	3.60562e-163	8.3949e-165	1.84325e-163	-1.94542e-163	-6.56308e-164	1.32822e-163	8.52236e-164	-1.43676e-163	1.55529e-163	-2.86693e-163	-4.5479e-164	-8.28854e-163	-1.6243e-163	1.54467e-163	0
-7.91945e-164	-8.94873e-163	-4.10764e-163	-3.62953e-163	7.48618e-164	8.08351e-163	2.13585e-163	2.93334e-164	-1.1657e-162	1.47336e-162	-3.89352e-163	8.06884e-163	-2.16198e-163	1.02392e-163	1.76839e-163	3.33335e-164	3.60562e-163	8.3949e-165	1.84325e-163	-1.94542e-163	-6.56308e-164	1.32822e-163	8.52236e-164	-1.43676e-163	1.55529e-163	-2.86693e-163	-4.5479e-164	-8.28854e-163	-1.6243e-163	1.54467e-163	0
-7.91945e-164	-8.94873e-163	-4.10764e-163	-3.62953e-163	7.48618e-164	8.08351e-163	2.13585e-163	2.93334e-164	-1.1657e-162	1.47336e-162	-3.89352e-163	8.06884e-163	-2.16198e-163	1.02392e-163	1.76839e-163	3.33335e-164	3.60562e-163	8.3949e-165	1.84325e-163	-1.94542e-163	-6.56308e-164	1.32822e-163	8.52236e-164	-1.43676e-163	1.55529e-163	-2.86693e-163	-4.5479e-164	-8.28854e-163	-1.6243e-163	1.54467e-163	0
-7.91945e-164	-8.94873e-163	-4.10764e-163	-3.62953e-163	7.48618e-164	8.08351e-163	2.13585e-163	2.93334e-164	-1.1657e-162	1.47336e-162	-3.89352e-163	8.06884e-163	-2.16198e-163	1.02392e-163	1.76839e-163	3.33335e-164	3.60562e-163	8.3949e-165	1.84325e-163	-1.94542e-163	-6.56308e-164	1.32822e-163	8.52236e-164	-1.43676e-163	1.55529e-163	-2.86693e-163	-4.5479e-164	-8.28854e-163	-1.6243e-163	1.54467e-163	0
-7.91945e-164	-8.94873e-163	-4.10764e-163	-3.62953e-163	7.48618e-164	8.08351e-163	2.13585e-163	2.93334e-164	-1.1657e-162	1.47336e-162	-3.89352e-163	8.06884e-163	-2.16198e-163	1.02392e-163	1.76839e-163	3.33335e-164	3.60562e-163	8.3949e-165	1.84325e-163	-1.94542e-163	-6.56308e-164	1.32822e-163	8.52236e-164	-1.43676e-163	1.55529e-163	-2.86693e-163	-4.5479e-164	-8.28854e-163	-1.6243e-163	1.54467e-163	0
-7.91945e-164	-8.94873e-163	-4.10764e-163	-3.62953e-163	7.48618e-164	8.08351e-163	2.13585e-163	2.93334e-164	-1.1657e-162	1.47336e-162	-3.89352e-163	8.06884e-163	-2.16198e-163	1.02392e-163	1.76839e-163	3.33335e-164	3.60562e-163	8.3949e-165	1.84325e-163	-1.94542e-163	-6.56308e-164	1.32822e-163	8.52236e-164	-1.43676e-163	1.55529e-163	-2.86693e-163	-4.5479e-164	-8.28854e-163	-1.6243e-163	1.54467e-163	0
-7.91945e-164	-8.94873e-163	-4.10764e-163	-3.62953e-163	7.48618e-164	8.08351e-163	2.13585e-163	2.93334e-164	-1.1657e-162	1.47336e-162	-3.89352e-163	8.06884e-163	-2.16198e-163	1.02392e-163	1.76839e-163	3.33335e-164	3.60562e-163	8.3949e-165	1.84325e-163	-1.94542e-163	-6.56308e-164	1.32822e-163	8.52236e-164	-1.43676e-163	1.55529e-163	-2.86693e-163	-4.5479e-164	-8.28854e-163	-1.6243e-163	1.54467e-163	0
-7.91945e-164	-8.94873e-163	-4.10764e-163	-3.62953e-163	7.48618e-164	8.08351e-163	2.13585e-163	2.93334e-164	-1.1657e-162	1.47336e-162	-3.89352e-163	8.06884e-163	-2.16198e-163	1.02392e-163	1.76839e-163	3.33335e-164	3.60562e-163	8.3949e-165	1.84325e-163	-1.94542e-163	-6.56308e-164	1.32822e-163	8.52236e-164	-1.43676e-163	1.55529e-163	-2.86693e-163	-4.5479e-164	-8.28854e-163	-1.6243e-163	1.54467e-163	0
-7.91945e-164	-8.94873e-163	-4.10764e-163	-3.62953e-163	7.48618e-164	8.08351e-163	2.13585e-163	2.93334e-164	-1.1657e-162	1.47336e-162	-3.89352e-163	8.06884e-163	-2.16198e-163	1.02392e-163	1.76839e-163	3.33335e-164	3.60562e-163	8.3949e-165	1.84325e-163	-1.94542e-163	-6.56308e-164	1.32822e-163	8.52236e-164	-1.43676e-163	1.55529e-163	-2.86693e-163	-4.5479e-164	-8.28854e-163	-1.6243e-163	1.54467e-163	0
-7.91945e-164	-8.94873e-163	-4.10764e-163	-3.62953e-163	7.48618e-164	8.08351e-163	2.13585e-163	2.93334e-164	-1.1657e-162	1.47336e-162	-3.89352e-163	8.06884e-163	-2.16198e-163	1.02392e-163	1.76839e-163	3.33335e-164	3.60562e-163	8.3949e-165	1.84325e-163	-1.94542e-163	-6.56308e-164	1.32822e-163	8.52236e-164	-1.43676e-163	1.55529e-163	-2.86693e-163	-4.5479e-164	-8.28854e-163	-1.6243e-163	1.54467e-163	0
-7.91945e-164	-8.94873e-163	-4.10764e-163	-3.62953e-163	7.48618e-164	8.08351e-163	2.13585e-163	2.93334e-164	-1.1657e-162	1.47336e-162	-3.89352e-163	8.06884e-163	-2.16198e-163	1.02392e-163	1.76839e-163	3.33335e-164	3.60562e-163	8.3949e-165	1.84325e-163	-1.94542e-163	-6.56308e-164	1.32822e-163	8.52236e-164	-1.43676e-163	1.55529e-163	-2.86693e-163	-4.5479e-164	-8.28854e-163	-1.6243e-163	1.54467e-163	0
-7.91945e-164	-8.94873e-163	-4.10764e-163	-3.62953e-163	7.48618e-164	8.08351e-163	2.13585e-163	2.93334e-164	-1.1657e-162	1.47336e-162	-3.89352e-163	8.06884e-163	-2.16198e-163	1.02392e-163	1.76839e-163	3.33335e-164	3.60562e-163	8.3949e-165	1.84325e-163	-1.94542e-163	-6.56308e-164	1.32822e-163	8.52236e-164	-1.43676e-163	1.55529e-163	-2.86693e-163	-4.5479e-164	-8.28854e-163	-1.6243e-163	1.54467e-163	0
-7.91945e-164	-8.94873e-163	-4.10764e-163	-3.62953e-163	7.48618e-164	8.08351e-163	2.13585e-163	2.93334e-164	-1.1657e-162	1.47336e-162	-3.89352e-163	8.06884e-163	-2.16198e-163	1.02392e-163	1.76839e-163	3.33335e-164	3.60562e-163	8.3949e-165	1.84325e-163	-1.94542e-163	-6.56308e-164	1.32822e-163	8.52236e-164	-1.43676e-163	1.55529e-163	-2.86693e-163	-4.5479e-164	-8.28854e-163	-1.6243e-163	1.54467e-163	0
-7.91945e-164	-8.94873e-163	-4.10764e-163	-3.62953e-163	7.48618e-164	8.08351e-163	2.13585e-163	2.93334e-164	-1.1657e-162	1.47336e-162	-3.89352e-163	8.06884e-163	-2.16198e-163	1.02392e-163	1.76839e-163	3.33335e-164	3.60562e-163	8.3949e-165	1.84325e-163	-1.94542e-163	-6.56308e-164	1.32822e-163	8.52236e-164	-1.43676e-163	1.55529e-163	-2.86693e-163	-4.5479e-164	-8.28854e-163	-1.6243e-163	1.54467e-163	0
-7.91945e-164	-8.94873e-163	-4.10764e-163	-3.62953e-163	7.48618e-164	8.08351e-163	2.13585e-163	2.93334e-164	-1.1657e-162	1.47336e-162	-3.89352e-163	8.06884e-163	-2.16198e-163	1.02392e-163	1.76839e-163	3.33335e-164	3.60562e-163	8.3949e-165	1.84325e-163	-1.94542e-163	-6.56308e-164	1.32822e-163	8.52236e-164	-1.43676e-163	1.55529e-163	-2.86693e-163	-4.5479e-164	-8.28854e-163	-1.6243e-163	1.54467e-163	0
-7.91945e-164	-8.94873e-163	-4.10764e-163	-3.62953e-163	7.48618e-164	8.08351e-163	2.13585e-163	2.93334e-164	-1.1657e-162	1.47336e-162	-3.89352e-163	8.06884e-163	-2.16198e-163	1.02392e-163	1.76839e-163	3.33335e-164	3.60562e-163	8.3949e-165	1.84325e-163	-1.94542e-163	-6.56308e-164	1.32822e-163	8.52236e-164	-1.43676e-163	1.55529e-163	-2.86693e-163	-4.5479e-164	-8.28854e-163	-1.6243e-163	1.54467e-163	0
-7.91945e-164	-8.94873e-163	-4.10764e-163	-3.62953e-163	7.48618e-164	8.08351e-163	2.13585e-163	2.93334e-164	-1.1657e-162	1.47336e-162	-3.89352e-163	8.06884e-163	-2.16198e-163	1.02392e-163	1.76839e-163	3.33335e-164	3.60562e-163	8.3949e-165	1.84325e-163	-1.94542e-163	-6.56308e-164	1.32822e-163	8.52236e-164	-1.43676e-163	1.55529e-163	-2.86693e-163	-4.5479e-164	-8.28854e-163	-1.6243e-163	1.54467e-163	0
-7.91945e-164	-8.94873e-163	-4.10764e-163	-3.62953e-163	7.48618e-164	8.08351e-163	2.13585e-163	2.93334e-164	-1.1657e-162	1.47336e-162	-3.89352e-163	8.06884e-163	-2.16198e-163	1.02392e-163	1.76839e-163	3.33335e-164	3.60562e-163	8.3949e-165	1.84325e-163	-1.94542e-163	-6.56308e-164	1.32822e-163	8.52236e-164	-1.43676e-163	1.55529e-163	-2.86693e-163	-4.5479e-164	-8.28854e-163	-1.6243e-163	1.54467e-163	0
-7.91945e-164	-8.94873e-163	-4.10764e-163	-3.62953e-163	7.48618e-164	8.08351e-163	2.13585e-163	2.93334e-164	-1.1657e-162	1.47336e-162	-3.89352e-163	8.06884e-163	-2.16198e-163	1.02392e-163	1.76839e-163	3.33335e-164	3.60562e-163	8.3949e-165	1.84325e-163	-1.94542e-163	-6.56308e-164	1.32822e-163	8.52236e-164	-1.43676e-163	1.55529e-163	-2.86693e-163	-4.5479e-164	-8.28854e-163	-1.6243e-163	1.54467e-163	0
-7.91945e-164	-8.94873e-163	-4.10764e-163	-3.62953e-163	7.48618e-164	8.08351e-163	2.13585e-163	2.93334e-164	-1.1657e-162	1.47336e-162	-3.89352e-163	8.06884e-163	-2.16198e-163	1.02392e-163	1.76839e-163	3.33335e-164	3.60562e-163	8.3949e-165	1.84325e-163	-1.94542e-163	-6.56308e-164	1.32822e-163	8.52236e-164	-1.43676e-163	1.55529e-163	-2.86693e-163	-4.5479e-164	-8.28854e-163	-1.6243e-163	1.54467e-163	0
-7.91945e-164	-8.94873e-163	-4.10764e-163	-3.62953e-163	7.48618e-164	8.08351e-163	2.13585e-163	2.93334e-164	-1.1657e-162	1.47336e-162	-3.89352e-163	8.06884e-163	-2.16198e-163	1.02392e-163	1.76839e-163	3.33335e-164	3.60562e-163	8.3949e-165	1.84325e-163	-1.94542e-163	-6.56308e-164	1.32822e-163	8.52236e-164	-1.43676e-163	1.55529e-163	-2.86693e-163	-4.5479e-164	-8.28854e-163	-1.6243e-163	1.54467e-163	0
-7.91945e-164	-8.94873e-163	-4.10764e-163	-3.62953e-163	7.48618e-164	8.08351e-163	2.13585e-163	2.93334e-164	-1.1657e-162	1.47336e-162	-3.89352e-163	8.06884e-163	-2.16198e-163	1.02392e-163	1.76839e-163	3.33335e-164	3.60562e-163	8.3949e-165	1.84325e-163	-1.94542e-163	-6.56308e-164	1.32822e-163	8.52236e-164	-1.43676e-163	1.55529e-163	-2.86693e-163	-4.5479e-164	-8.28854e-163	-1.6243e-163	1.54467e-163	0
-7.91945e-164	-8.94873e-163	-4.10764e-163	-3.62953e-163	7.48618e-164	8.08351e-163	2.13585e-163	2.93334e-164	-1.1657e-162	1.47336e-162	-3.89352e-163	8.06884e-163	-2.16198e-163	1.02392e-163	1.76839e-163	3.33335e-164	3.60562e-163	8.3949e-165	1.84325e-163	-1.94542e-163	-6.56308e-164	1.32822e-163	8.52236e-164	-1.43676e-163	1.55529e-163	-2.86693e-163	-4.5479e-164	-8.28854e-163	-1.6243e-163	1.54467e-163	0
-7.91945e-164	-8.94873e-163	-4.10764e-163	-3.62953e-163	7.48618e-164	8.08351e-163	2.13585e-163	2.93334e-164	-1.1657e-162	1.47336e-162	-3.89352e-163	8.06884e-163	-2.16198e-163	1.02392e-163	1.76839e-163	3.33335e-164	3.60562e-163	8.3949e-165	1.84325e-163	-1.94542e-163	-6.56308e-164	1.32822e-163	8.52236e-164	-1.43676e-163	1.55529e-163	-2.86693e-163	-4.5479e-164	-8.28854e-163	-1.6243e-163	1.54467e-163	0
-7.91945e-164	-8.94873e-163	-4.10764e-163	-3.62953e-163	7.48618e-164	8.08351e-163	2.13585e-163	2.93334e-164	-1.1657e-162	1.47336e-162	-3.89352e-163	8.06884e-163	-2.16198e-163	1.02392e-163	1.76839e-163	3.33335e-164	3.60562e-163	8.3949e-165	1.84325e-163	-1.94542e-163	-6.56308e-164	1.32822e-163	8.52236e-164	-1.43676e-163	1.55529e-163	-2.86693e-163	-4.5479e-164	-8.28854e-163	-1.6243e-163	1.54467e-163	0
-7.91945e-164	-8.94873e-163	-4.10764e-163	-3.62953e-163	7.48618e-164	8.08351e-163	2.13585e-163	2.93334e-164	-1.1657e-162	1.47336e-162	-3.89352e-163	8.06884e-163	-2.16198e-163	1.02392e-163	1.76839e-163	3.33335e-164	3.60562e-163	8.3949e-165	1.84325e-163	-1.94542e-163	-6.56308e-164	1.32822e-163	8.52236e-164	-1.43676e-163	1.55529e-163	-2.86693e-163	-4.5479e-164	-8.28854e-163	-1.6243e-163	1.54467e-163	0
-7.91945e-164	-8.94873e-163	-4.10764e-163	-3.62953e-163	7.48618e-164	8.08351e-163	2.13585e-163	2.93334e-164	-1.1657e-162	1.47336e-162	-3.89352e-163	8.06884e-163	-2.16198e-163	1.02392e-163	1.76839e-163	3.33335e-164	3.60562e-163	8.3949e-165	1.84325e-163	-1.94542e-163	-6.56308e-164	1.32822e-163	8.52236e-164	-1.43676e-163	1.55529e-163	-2.86693e-163	-4.5479e-164	-8.28854e-163	-1.6243e-163	1.54467e-163	0
-7.91945e-164	-8.94873e-163	-4.10764e-163	-3.62953e-163	7.48618e-164	8.08351e-163	2.13585e-163	2.93334e-164	-1.1657e-162	1.47336e-162	-3.89352e-163	8.06884e-163	-2.16198e-163	1.02392e-163	1.76839e-163	3.33335e-164	3.60562e-163	8.3949e-165	1.84325e-163	-1.94542e-163	-6.56308e-164	1.32822e-163	8.52236e-164	-1.43676e-163	1.55529e-163	-2.86693e-163	-4.5479e-164	-8.28854e-163	-1.6243e-163	1.54467e-163	0
-7.91945e-164	-8.94873e-163	-4.10764e-163	-3.62953e-163	7.48618e-164	8.08351e-163	2.13585e-163	2.93334e-164	-1.1657e-162	1.47336e-162	-3.89352e-163	8.06884e-163	-2.16198e-163	1.02392e-163	1.76839e-163	3.33335e-164	3.60562e-163	8.3949e-165	1.84325e-163	-1.94542e-163	-6.56308e-164	1.32822e-163	8.52236e-164	-1.43676e-163	1.55529e-163	-2.86693e-163	-4.5479e-164	-8.28854e-163	-1.6243e-163	1.54467e-163	0
-7.91945e-164	-8.94873e-163	-4.10764e-163	-3.62953e-163	7.48618e-164	8.08351e-163	2.13585e-163	2.93334e-164	-1.1657e-162	1.47336e-162	-3.89352e-163	8.06884e-163	-2.16198e-163	1.02392e-163	1.76839e-163	3.33335e-164	3.60562e-163	8.3949e-165	1.84325e-163	-1.94542e-163	-6.56308e-164	1.32822e-163	8.52236e-164	-1.43676e-163	1.55529e-163	-2.86693e-163	-4.5479e-164	-8.28854e-163	-1.6243e-163	1.54467e-163	0
-7.91945e-164	-8.94873e-163	-4.10764e-163	-3.62953e-163	7.48618e-164	8.08351e-163	2.13585e-163	2.93334e-164	-1.1657e-162	1.47336e-162	-3.89352e-163	8.06884e-163	-2.16198e-163	1.02392e-163	1.76839e-163	3.33335e-164	3.60562e-163	8.3949e-165	1.84325e-163	-1.94542e-163	-6.56308e-164	1.32822e-163	8.52236e-164	-1.43676e-163	1.55529e-163	-2.86693e-163	-4.5479e-164	-8.28854e-163	-1.6243e-163	1.54467e-163	0
-7.91945e-164	-8.94873e-163	-4.10764e-163	-3.62953e-163	7.48618e-164	8.08351e-163	2.13585e-163	2.93334e-164	-1.1657e-162	1.47336e-162	-3.89352e-163	8.06884e-163	-2.16198e-163	1.02392e-163	1.76839e-163	3.33335e-164	3.60562e-163	8.3949e-165	1.84325e-163	-1.94542e-163	-6.56308e-164	1.32822e-163	8.52236e-164	-1.43676e-163	1.55529e-163	-2.86693e-163	-4.5479e-164	-8.28854e-163	-1.6243e-163	1.54467e-163	0
-7.91945e-164	-8.94873e-163	-4.10764e-163	-3.62953e-163	7.48618e-164	8.08351e-163	2.13585e-163	2.93334e-164	-1.1657e-162	1.47336e-162	-3.89352e-163	8.06884e-163	-2.16198e-163	1.02392e-163	1.76839e-163	3.33335e-164	3.60562e-163	8.3949e-165	1.84325e-163	-1.94542e-163	-6.56308e-164	1.32822e-163	8.52236e-164	-1.43676e-163	1.55529e-163	-2.86693e-163	-4.5479e-164	-8.28854e-163	-1.6243e-163	1.54467e-163	0
-7.91945e-164	-8.94873e-163	-4.10764e-163	-3.62953e-163	7.48618e-164	8.08351e-163	2.13585e-163	2.93334e-164	-1.1657e-162	1.47336e-162	-3.89352e-163	8.06884e-163	-2.16198e-163	1.02392e-163	1.76839e-163	3.33335e-164	3.60562e-163	8.3949e-165	1.84325e-163	-1.94542e-163	-6.56308e-164	1.32822e-163	8.52236e-164	-1.43676e-163	1.55529e-163	-2.86693e-163	-4.5479e-164	-8.28854e-163	-1.6243e-163	1.54467e-163	0
-7.91945e-164	-8.94873e-163	-4.10764e-163	-3.62953e-163	7.48618e-164	8.08351e-163	2.13585e-163	2.93334e-164	-1.1657e-162	1.47336e-162	-3.89352e-163	8.06884e-163	-2.16198e-163	1.02392e-163	1.76839e-163	3.33335e-164	3.60562e-163	8.3949e-165	1.84325e-163	-1.94542e-163	-6.56308e-164	1.32822e-163	8.52236e-164	-1.43676e-163	1.55529e-163	-2.86693e-163	-4.5479e-164	-8.28854e-163	-1.6243e-163	1.54467e-163	0
-7.91945e-164	-8.94873e-163	-4.10764e-163	-3.62953e-163	7.48618e-164	8.08351e-163	2.13585e-163	2.93334e-164	-1.1657e-162	1.47336e-162	-3.89352e-163	8.06884e-163	-2.16198e-163	1.02392e-163	1.76839e-163	3.33335e-164	3.60562e-163	8.3949e-165	1.84325e-163	-1.94542e-163	-6.56308e-164	1.32822e-163	8.52236e-164	-1.43676e-163	1.55529e-163	-2.86693e-163	-4.5479e-164	-8.28854e-163	-1.6243e-163	1.54467e-163	0
-7.91945e-164	-8.94873e-163	-4.10764e-163	-3.62953e-163	7.48618e-164	8.08351e-163	2.13585e-163	2.93334e-164	-1.1657e-162	1.47336e-162	-3.89352e-163	8.06884e-163	-2.16198e-163	1.02392e-163	1.76839e-163	3.33335e-164	3.60562e-163	8.3949e-165	1.84325e-163	-1.94542e-163	-6.56308e-164	1.32822e-163	8.52236e-164	-1.43676e-163	1.55529e-163	-2.86693e-163	-4.5479e-164	-8.28854e-163	-1.6243e-163	1.54467e-163	0
-7.91945e-164	-8.94873e-163	-4.10764e-163	-3.62953e-163	7.48618e-164	8.08351e-163	2.13585e-163	2.93334e-164	-1.1657e-162	1.47336e-162	-3.89352e-163	8.06884e-163	-2.16198e-163	1.02392e-163	1.76839e-163	3.33335e-164	3.60562e-163	8.3949e-165	1.84325e-163	-1.94542e-163	-6.56308e-164	1.32822e-163	8.52236e-164	-1.43676e-163	1.55529e-163	-2.86693e-163	-4.5479e-164	-8.28854e-163	-1.6243e-163	1.54467e-163	0
-7.91945e-164	-8.94873e-163	-4.10764e-163	-3.62953e-163	7.48618e-164	8.08351e-163	2.13585e-163	2.93334e-164	-1.1657e-162	1.47336e-162	-3.89352e-163	8.06884e-163	-2.16198e-163	1.02392e-163	1.76839e-163	3.33335e-164	3.60562e-163	8.3949e-165	1.84325e-163	-1.94542e-163	-6.56308e-164	1.32822e-163	8.52236e-164	-1.43676e-163	1.55529e-163	-2.86693e-163	-4.5479e-164	-8.28854e-163	-1.6243e-163	1.54467e-163	0
-7.91945e-164	-8.94873e-163	-4.10764e-163	-3.62953e-163	7.48618e-164	8.08351e-163	2.13585e-163	2.93334e-164	-1.1657e-162	1.47336e-162	-3.89352e-163	8.06884e-163	-2.16198e-163	1.02392e-163	1.76839e-163	3.33335e-164	3.60562e-163	8.3949e-165	1.84325e-163	-1.94542e-163	-6.56308e-164	1.32822e-163	8.52236e-164	-1.43676e-163	1.55529e-163	-2.86693e-163	-4.5479e-164	-8.28854e-163	-1.6243e-163	1.54467e-163	0
-7.91945e-164	-8.94873e-163	-4.10764e-163	-3.62953e-163	7.48618e-164	8.08351e-163	2.13585e-163	2.93334e-164	-1.1657e-162	1.47336e-162	-3.89352e-163	8.06884e-163	-2.16198e-163	1.02392e-163	1.76839e-163	3.33335e-164	3.60562e-163	8.3949e-165	1.84325e-163	-1.94542e-163	-6.56308e-164	1.32822e-163	8.52236e-164	-1.43676e-163	1.55529e-163	-2.86693e-163	-4.5479e-164	-8.28854e-163	-1.6243e-163	1.54467e-163	0
-7.91945e-164	-8.94873e-163	-4.10764e-163	-3.62953e-163	7.48618e-164	8.08351e-163	2.13585e-163	2.93334e-164	-1.1657e-162	1.47336e-162	-3.89352e-163	8.06884e-163	-2.16198e-163	1.02392e-163	1.76839e-163	3.33335e-164	3.60562e-163	8.3949e-165	1.84325e-163	-1.94542e-163	-6.56308e-164	1.32822e-163	8.52236e-164	-1.43676e-163	1.55529e-163	-2.86693e-163	-4.5479e-164	-8.28854e-163	-1.6243e-163	1.54467e-163	0
-7.91945e-164	-8.94873e-163	-4.10764e-163	-3.62953e-163	7.48618e-164	8.08351e-163	2.13585e-163	2.93334e-164	-1.1657e-162	1.47336e-162	-3.89352e-163	8.06884e-163	-2.16198e-163	1.02392e-163	1.76839e-163	3.33335e-164	3.60562e-163	8.3949e-165	1.84325e-163	-1.94542e-163	-6.56308e-164	1.32822e-163	8.52236e-164	-1.43676e-163	1.55529e-163	-2.86693e-163	-4.5479e-164	-8.28854e-163	-1.6243e-163	1.54467e-163	0
-7.91945e-164	-8.94873e-163	-4.10764e-163	-3.62953e-163	7.48618e-164	8.08351e-163	2.13585e-163	2.93334e-164	-1.1657e-162	1.47336e-162	-3.89352e-163	8.06884e-163	-2.16198e-163	1.02392e-163	1.76839e-163	3.33335e-164	3.60562e-163	8.3949e-165	1.84325e-163	-1.94542e-163	-6.56308e-164	1.32822e-163	8.52236e-164	-1.43676e-163	1.55529e-163	-2.86693e-163	-4.5479e-164	-8.28854e-163	-1.6243e-163	1.54467e-163	0
-7.91945e-164	-8.94873e-163	-4.10764e-163	-3.62953e-163	7.48618e-164	8.08351e-163	2.13585e-163	2.93334e-164	-1.1657e-162	1.47336e-162	-3.89352e-163	8.06884e-163	-2.16198e-163	1.02392e-163	1.76839e-163	3.33335e-164	3.60562e-163	8.3949e-165	1.84325e-163	-1.94542e-163	-6.56308e-164	1.32822e-163	8.52236e-164	-1.43676e-163	1.55529e-163	-2.86693e-163	-4.5479e-164	-8.28854e-163	-1.6243e-163	1.54467e-163	0
-7.91945e-164	-8.94873e-163	-4.10764e-163	-3.62953e-163	7.48618e-164	8.08351e-163	2.13585e-163	2.93334e-164	-1.1657e-162	1.47336e-162	-3.89352e-163	8.06884e-163	-2.16198e-163	1.02392e-163	1.76839e-163	3.33335e-164	3.60562e-163	8.3949e-165	1.84325e-163	-1.94542e-163	-6.56308e-164	1.32822e-163	8.52236e-164	-1.43676e-163	1.55529e-163	-2.86693e-163	-4.5479e-164	-8.28854e-163	-1.6243e-163	1.54467e-163	0
-7.91945e-164	-8.94873e-163	-4.10764e-163	-3.62953e-163	7.48618e-164	8.08351e-163	2.13585e-163	2.93334e-164	-1.1657e-162	1.47336e-162	-3.89352e-163	8.06884e-163	-2.16198e-163	1.02392e-163	1.76839e-163	3.33335e-164	3.60562e-163	8.3949e-165	1.84325e-163	-1.94542e-163	-6.56308e-164	1.32822e-163	8.52236e-164	-1.43676e-163	1.55529e-163	-2.86693e-163	-4.5479e-164	-8.28854e-163	-1.6243e-163	1.54467e-163	0
-7.91945e-164	-8.94873e-163	-4.10764e-163	-3.62953e-163	7.48618e-164	8.08351e-163	2.13585e-163	2.93334e-164	-1.1657e-162	1.47336e-162	-3.89352e-163	8.06884e-163	-2.16198e-163	1.02392e-163	1.76839e-163	3.33335e-164	3.60562e-163	8.3949e-165	1.84325e-163	-1.94542e-163	-6.56308e-164	1.32822e-163	8.52236e-164	-1.43676e-163	1.55529e-163	-2.86693e-163	-4.5479e-164	-8.28854e-163	-1.6243e-163	1.54467e-163	0
-7.91945e-164	-8.94873e-163	-4.10764e-163	-3.62953e-163	7.48618e-164	8.08351e-163	2.13585e-163	2.93334e-164	-1.1657e-162	1.47336e-162	-3.89352e-163	8.06884e-163	-2.16198e-163	1.02392e-163	1.76839e-163	3.33335e-164	3.60562e-163	8.3949e-165	1.84325e-163	-1.94542e-163	-6.56308e-164	1.32822e-163	8.52236e-164	-1.43676e-163	1.55529e-163	-2.86693e-163	-4.5479e-164	-8.28854e-163	-1.6243e-163	1.54467e-163	0
-7.91945e-164	-8.94873e-163	-4.10764e-163	-3.62953e-163	7.48618e-164	8.08351e-163	2.13585e-163	2.93334e-164	-1.1657e-162	1.47336e-162	-3.89352e-163	8.06884e-163	-2.16198e-163	1.02392e-163	1.76839e-163	3.33335e-164	3.60562e-163	8.3949e-165	1.84325e-163	-1.94542e-163	-6.56308e-164	1.32822e-163	8.52236e-164	-1.43676e-163	1.55529e-163	-2.86693e-163	-4.5479e-164	-8.28854e-163	-1.6243e-163	1.54467e-163	0
-7.91945e-164	-8.94873e-163	-4.10764e-163	-3.62953e-163	7.48618e-164	8.08351e-163	2.13585e-163	2.93334e-164	-1.1657e-162	1.47336e-162	-3.89352e-163	8.06884e-163	-2.16198e-163	1.02392e-163	1.76839e-163	3.33335e-164	3.60562e-163	8.3949e-165	1.84325e-163	-1.94542e-163	-6.56308e-164	1.32822e-163	8.52236e-164	-1.43676e-163	1.55529e-163	-2.86693e-163	-4.5479e-164	-8.28854e-163	-1.6243e-163	1.54467e-163	0
-7.91945e-164	-8.94873e-163	-4.10764e-163	-3.62953e-163	7.48618e-164	8.08351e-163	2.13585e-163	2.93334e-164	-1.1657e-162	1.47336e-162	-3.89352e-163	8.06884e-163	-2.16198e-163	1.02392e-163	1.76839e-163	3.33335e-164	3.60562e-163	8.3949e-165	1.84325e-163	-1.94542e-163	-6.56308e-164	1.32822e-163	8.52236e-164	-1.43676e-163	1.55529e-163	-2.86693e-163	-4.5479e-164	-8.28854e-163	-1.6243e-163	1.54467e-163	0
-7.91945e-164	-8.94873e-163	-4.10764e-163	-3.62953e-163	7.48618e-164	8.08351e-163	2.13585e-163	2.93334e-164	-1.1657e-162	1.47336e-162	-3.89352e-163	8.06884e-163	-2.16198e-163	1.02392e-163	1.76839e-163	3.33335e-164	3.60562e-163	8.3949e-165	1.84325e-163	-1.94542e-163	-6.56308e-164	1.32822e-163	8.52236e-164	-1.43676e-163	1.55529e-163	-2.86693e-163	-4.5479e-164	-8.28854e-163	-1.6243e-163	1.54467e-163	0
-7.91945e-164	-8.94873e-163	-4.10764e-163	-3.62953e-163	7.48618e-164	8.08351e-163	2.13585e-163	2.93334e-164	-1.1657e-162	1.47336e-162	-3.89352e-163	8.06884e-163	-2.16198e-163	1.02392e-163	1.76839e-163	3.33335e-164	3.60562e-163	8.3949e-165	1.84325e-163	-1.94542e-163	-6.56308e-164	1.32822e-163	8.52236e-164	-1.43676e-163	1.55529e-163	-2.86693e-163	-4.5479e-164	-8.28854e-163	-1.6243e-163	1.54467e-163	0
-7.91945e-164	-8.94873e-163	-4.10764e-163	-3.62953e-163	7.48618e-164	8.08351e-163	2.13585e-163	2.93334e-164	-1.1657e-162	1.47336e-162	-3.89352e-163	8.06884e-163	-2.16198e-163	1.02392e-163	1.76839e-163	3.33335e-164	3.60562e-163	8.3949e-165	1.84325e-163	-1.94542e-163	-6.56308e-164	1.32822e-163	8.52236e-164	-1.43676e-163	1.55529e-163	-2.86693e-163	-4.5479e-164	-8.28854e-163	-1.6243e-163	1.54467e-163	0
-7.91945e-164	-8.94873e-163	-4.10764e-163	-3.62953e-163	7.48618e-164	8.08351e-163	2.13585e-163	2.93334e-164	-1.1657e-162	1.47336e-162	-3.89352e-163	8.06884e-163	-2.16198e-163	1.02392e-163	1.76839e-163	3.33335e-164	3.60562e-163	8.3949e-165	1.84325e-163	-1.94542e-163	-6.56308e-164	1.32822e-163	8.52236e-164	-1.43676e-163	1.55529e-163	-2.86693e-163	-4.5479e-164	-8.28854e-163	-1.6243e-163	1.54467e-163	0
-7.91945e-164	-8.94873e-163	-4.10764e-163	-3.62953e-163	7.48618e-164	8.08351e-163	2.13585e-163	2.93334e-164	-1.1657e-162	1.47336e-162	-3.89352e-163	8.06884e-163	-2.16198e-163	1.02392e-163	1.76839e-163	3.33335e-164	3.60562e-163	8.3949e-165	1.84325e-163	-1.94542e-163	-6.56308e-164	1.32822e-163	8.52236e-164	-1.43676e-163	1.55529e-163	-2.86693e-163	-4.5479e-164	-8.28854e-163	-1.6243e-163	1.54467e-163	0
-7.91945e-164	-8.94873e-163	-4.10764e-163	-3.62953e-163	7.48618e-164	8.08351e-163	2.13585e-163	2.93334e-164	-1.1657e-162	1.47336e-162	-3.89352e-163	8.06884e-163	-2.16198e-163	1.02392e-163	1.76839e-163	3.33335e-164	3.60562e-163	8.3949e-165	1.84325e-163	-1.94542e-163	-6.56308e-164	1.32822e-163	8.52236e-164	-1.43676e-163	1.55529e-163	-2.86693e-163	-4.5479e-164	-8.28854e-163	-1.6243e-163	1.54467e-163	0
-7.91945e-164	-8.94873e-163	-4.10764e-163	-3.62953e-163	7.48618e-164	8.08351e-163	2.13585e-163	2.93334e-164	-1.1657e-162	1.47336e-162	-3.89352e-163	8.06884e-163	-2.16198e-163	1.02392e-163	1.76839e-163	3.33335e-164	3.60562e-163	8.3949e-165	1.84325e-163	-1.94542e-163	-6.56308e-164	1.32822e-163	8.52236e-164	-1.43676e-163	1.55529e-163	-2.86693e-163	-4.5479e-164	-8.28854e-163	-1.6243e-163	1.54467e-163	0
-7.91945e-164	-8.94873e-163	-4.10764e-163	-3.62953e-163	7.48618e-164	8.08351e-163	2.13585e-163	2.93334e-164	-1.1657e-162	1.47336e-162	-3.89352e-163	8.06884e-163	-2.16198e-163	1.02392e-163	1.76839e-163	3.33335e-164	3.60562e-163	8.3949e-165	1.84325e-163	-1.94542e-163	-6.56308e-164	1.32822e-163	8.52236e-164	-1.43676e-163	1.55529e-163	-2.86693e-163	-4.5479e-164	-8.28854e-163	-1.6243e-163	1.54467e-163	0
-7.91945e-164	-8.94873e-163	-4.10764e-163	-3.62953e-163	7.48618e-164	8.08351e-163	2.13585e-163	2.93334e-164	-1.1657e-162	1.47336e-162	-3.89352e-163	8.06884e-163	-2.16198e-163	1.02392e-163	1.76839e-163	3.33335e-164	3.60562e-163	8.3949e-165	1.84325e-163	-1.94542e-163	-6.56308e-164	1.32822e-163	8.52236e-164	-1.43676e-163	1.55529e-163	-2.86693e-163	-4.5479e-164	-8.28854e-163	-1.6243e-163	1.54467e-163	0
-7.91945e-164	-8.94873e-163	-4.10764e-163	-3.62953e-163	7.48618e-164	8.08351e-163	2.13585e-163	2.93334e-164	-1.1657e-162	1.47336e-162	-3.89352e-163	8.06884e-163	-2.16198e-163	1.02392e-163	1.76839e-163	3.33335e-164	3.60562e-163	8.3949e-165	1.84325e-163	-1.94542e-163	-6.56308e-164	1.32822e-163	8.52236e-164	-1.43676e-163	1.55529e-163	-2.86693e-163	-4.5479e-164	-8.28854e-163	-1.6243e-163	1.54467e-163	0
-7.91945e-164	-8.94873e-163	-4.10764e-163	-3.62953e-163	7.48618e-164	8.08351e-163	2.13585e-163	2.93334e-164	-1.1657e-162	1.47336e-162	-3.89352e-163	8.06884e-163	-2.16198e-163	1.02392e-163	1.76839e-163	3.33335e-164	3.60562e-163	8.3949e-165	1.84325e-163	-1.94542e-163	-6.56308e-164	1.32822e-163	8.52236e-164	-1.43676e-163	1.55529e-163	-2.86693e-163	-4.5479e-164	-8.28854e-163	-1.6243e-163	1.54467e-163	0
-7.91945e-164	-8.94873e-163	-4.10764e-163	-3.62953e-163	7.48618e-164	8.08351e-163	2.13585e-163	2.93334e-164	-1.1657e-162	1.47336e-162	-3.89352e-163	8.06884e-163	-2.16198e-163	1.02392e-163	1.76839e-163	3.33335e-164	3.60562e-163	8.3949e-165	1.84325e-163	-1.94542e-163	-6.56308e-164	1.32822e-163	8.52236e-164	-1.43676e-163	1.55529e-163	-2.86693e-163	-4.5479e-164	-8.28854e-163	-1.6243e-163	1.54467e-163	0
-7.91945e-164	-8.94873e-163	-4.10764e-163	-3.62953e-163	7.48618e-164	8.08351e-163	2.13585e-163	2.93334e-164	-1.1657e-162	1.47336e-162	-3.89352e-163	8.06884e-163	-2.16198e-163	1.02392e-163	1.76839e-163	3.33335e-164	3.60562e-163	8.3949e-165	1.84325e-163	-1.94542e-163	-6.56308e-164	1.32822e-163	8.52236e-164	-1.43676e-163	1.55529e-163	-2.86693e-163	-4.5479e-164	-8.28854e-163	-1.6243e-163	1.54467e-163	0
-7.91945e-164	-8.94873e-163	-4.10764e-163	-3.62953e-163	7.48618e-164	8.08351e-163	2.13585e-163	2.93334e-164	-1.1657e-162	1.47336e-162	-3.89352e-163	8.06884e-163	-2.16198e-163	1.02392e-163	1.76839e-163	3.33335e-164	3.60562e-163	8.3949e-165	1.84325e-163	-1.94542e-163	-6.56308e-164	1.32822e-163	8.52236e-164	-1.43676e-163	1.55529e-163	-2.86693e-163	-4.5479e-164	-8.28854e-163	-1.6243e-163	1.54467e-163	0
-7.91945e-164	-8.94873e-163	-4.10764e-163	-3.62953e-163	7.48618e-164	8.08351e-163	2.13585e-163	2.93334e-164	-1.1657e-162	1.47336e-162	-3.89352e-163	8.06884e-163	-2.16198e-163	1.02392e-163	1.76839e-163	3.33335e-164	3.60562e-163	8.3949e-165	1.84325e-163	-1.94542e-163	-6.56308e-164	1.32822e-163	8.52236e-164	-1.43676e-163	1.55529e-163	-2.86693e-163	-4.5479e-164	-8.28854e-163	-1.6243e-163	1.54467e-163	0
-7.91945e-164	-8.94873e-163	-4.10764e-163	-3.62953e-163	7.48618e-164	8.08351e-163	2.13585e-163	2.93334e-164	-1.1657e-162	1.47336e-162	-3.89352e-163	8.06884e-163	-2.16198e-163	1.02392e-163	1.76839e-163	3.33335e-164	3.60562e-163	8.3949e-165	1.84325e-163	-1.94542e-163	-6.56308e-164	1.32822e-163	8.52236e-164	-1.43676e-163	1.55529e-163	-2.86693e-163	-4.5479e-164	-8.28854e-163	-1.6243e-163	1.54467e-163	0
-7.91945e-164	-8.94873e-163	-4.10764e-163	-3.62953e-163	7.48618e-164	8.08351e-163	2.13585e-163	2.93334e-164	-1.1657e-162	1.47336e-162	-3.89352e-163	8.06884e-163	-2.16198e-163	1.02392e-163	1.76839e-163	3.33335e-164	3.60562e-163	8.3949e-165	1.84325e-163	-1.94542e-163	-6.56308e-164	1.32822e-163	8.52236e-164	-1.43676e-163	1.55529e-163	-2.86693e-163	-4.5479e-164	-8.28854e-163	-1.6243e-163	1.54467e-163	0
-7.91945e-164	-8.94873e-163	-4.10764e-163	-3.62953e-163	7.48618e-164	8.08351e-163	2.13585e-163	2.93334e-164	-1.1657e-162	1.47336e-162	-3.89352e-163	8.06884e-163	-2.16198e-163	1.02392e-163	1.76839e-163	3.33335e-164	3.60562e-163	8.3949e-165	1.84325e-163	-1.94542e-163	-6.56308e-164	1.32822e-163	8.52236e-164	-1.43676e-163	1.55529e-163	-2.86693e-163	-4.5479e-164	-8.28854e-163	-1.6243e-163	1.54467e-163	0
-7.91945e-164	-8.94873e-163	-4.10764e-163	-3.62953e-163	7.48618e-164	8.08351e-163	2.13585e-163	2.93334e-164	-1.1657e-162	1.47336e-162	-3.89352e-163	8.06884e-163	-2.16198e-163	1.02392e-163	1.76839e-163	3.33335e-164	3.60562e-163	8.3949e-165	1.84325e-163	-1.94542e-163	-6.56308e-164	1.32822e-163	8.52236e-164	-1.43676e-163	1.55529e-163	-2.86693e-163	-4.5479e-164	-8.28854e-163	-1.6243e-163	1.54467e-163	0
-7.91945e-164	-8.94873e-163	-4.10764e-163	-3.62953e-163	7.48618e-164	8.08351e-163	2.13585e-163	2.93334e-164	-1.1657e-162	1.47336e-162	-3.89352e-163	8.06884e-163	-2.16198e-163	1.02392e-163	1.76839e-163	3.33335e-164	3.60562e-163	8.3949e-165	1.84325e-163	-1.94542e-163	-6.56308e-164	1.32822e-163	8.52236e-164	-1.43676e-163	1.55529e-163	-2.86693e-163	-4.5479e-164	-8.28854e-163	-1.6243e-163	1.54467e-163	0
-7.91945e-164	-8.94873e-163	-4.10764e-163	-3.62953e-163	7.48618e-164	8.08351e-163	2.13585e-163	2.93334e-164	-1.1657e-162	1.47336e-162	-3.89352e-163	8.06884e-163	-2.16198e-163	1.02392e-163	1.76839e-163	3.33335e-164	3.60562e-163	8.3949e-165	1.84325e-163	-1.94542e-163	-6.56308e-164	1.32822e-163	8.52236e-164	-1.43676e-163	1.55529e-163	-2.86693e-163	-4.5479e-164	-8.28854e-163	-1.6243e-163	1.54467e-163	0
-7.91945e-164	-8.94873e-163	-4.10764e-163	-3.62953e-163	7.48618e-164	8.08351e-163	2.13585e-163	2.93334e-164	-1.1657e-162	1.47336e-162	-3.89352e-163	8.06884e-163	-2.16198e-163	1.02392e-163	1.76839e-163	3.33335e-164	3.60562e-163	8.3949e-165	1.84325e-163	-1.94542e-163	-6.56308e-164	1.32822e-163	8.52236e-164	-1.43676e-163	1.55529e-163	-2.86693e-163	-4.5479e-164	-8.28854e-163	-1.6243e-163	1.54467e-163	0
-7.91945e-164	-8.94873e-163	-4.10764e-163	-3.62953e-163	7.48618e-164	8.08351e-163	2.13585e-163	2.93334e-164	-1.1657e-162	1.47336e-162	-3.89352e-163	8.06884e-163	-2.16198e-163	1.02392e-163	1.76839e-163	3.33335e-164	3.60562e-163	8.3949e-165	1.84325e-163	-1.94542e-163	-6.56308e-164	1.32822e-163	8.52236e-164	-1.43676e-163	1.55529e-163	-2.86693e-163	-4.5479e-164	-8.28854e-163	-1.6243e-163	1.54467e-163	0
-7.91945e-164	-8.94873e-163	-4.10764e-163	-3.62953e-163	7.48618e-164	8.08351e-163	2.13585e-163	2.93334e-164	-1.1657e-162	1.47336e-162	-3.89352e-163	8.06884e-163	-2.16198e-163	1.02392e-163	1.76839e-163	3.33335e-164	3.60562e-163	8.3949e-165	1.84325e-163	-1.94542e-163	-6.56308e-164	1.32822e-163	8.52236e-164	-1.43676e-163	1.55529e-163	-2.86693e-163	-4.5479e-164	-8.28854e-163	-1.6243e-163	1.54467e-163	0
-7.91945e-164	-8.94873e-163	-4.10764e-163	-3.62953e-163	7.48618e-164	8.08351e-163	2.13585e-163	2.93334e-164	-1.1657e-162	1.47336e-162	-3.89352e-163	8.06884e-163	-2.16198e-163	1.02392e-163	1.76839e-163	3.33335e-164	3.60562e-163	8.3949e-165	1.84325e-163	-1.94542e-163	-6.56308e-164	1.32822e-163	8.52236e-164	-1.43676e-163	1.55529e-163	-2.86693e-163	-4.5479e-164	-8.28854e-163	-1.6243e-163	1.54467e-163	0
-7.91945e-164	-8.94873e-163	-4.10764e-163	-3.62953e-163	7.48618e-164	8.08351e-163	2.13585e-163	2.93334e-164	-1.1657e-162	1.47336e-162	-3.89352e-163	8.06884e-163	-2.16198e-163	1.02392e-163	1.76839e-163	3.33335e-164	3.60562e-163	8.3949e-165	1.84325e-163	-1.94542e-163	-6.56308e-164	1.32822e-163	8.52236e-164	-1.43676e-163	1.55529e-163	-2.86693e-163	-4.5479e-164	-8.28854e-163	-1.6243e-163	1.54467e-163	0
-7.91945e-164	-8.94873e-163	-4.10764e-163	-3.62953e-163	7.48618e-164	8.08351e-163	2.13585e-163	2.93334e-164	-1.1657e-162	1.47336e-162	-3.89352e-163	8.06884e-163	-2.16198e-163	1.02392e-163	1.76839e-163	3.33335e-164	3.60562e-163	8.3949e-165	1.84325e-163	-1.94542e-163	-6.56308e-164	1.32822e-163	8.52236e-164	-1.43676e-163	1.55529e-163	-2.86693e-163	-4.5479e-164	-8.28854e-163	-1.6243e-163	1.54467e-163	0
-7.91945e-164	-8.94873e-163	-4.10764e-163	-3.62953e-163	7.48618e-164	8.08351e-163	2.13585e-163	2.93334e-164	-1.1657e-162	1.47336e-162	-3.89352e-163	8.06884e-163	-2.16198e-163	1.02392e-163	1.76839e-163	3.33335e-164	3.60562e-163	8.3949e-165	1.84325e-163	-1.94542e-163	-6.56308e-164	1.32822e-163	8.52236e-164	-1.43676e-163	1.55529e-163	-2.86693e-163	-4.5479e-164	-8.28854e-163	-1.6243e-163	1.54467e-163	0
-7.91945e-164	-8.94873e-163	-4.10764e-163	-3.62953e-163	7.48618e-164	8.08351e-163	2.13585e-163	2.93334e-164	-1.1657e-162	1.47336e-162	-3.89352e-163	8.06884e-163	-2.16198e-163	1.02392e-163	1.76839e-163	3.33335e-164	3.60562e-163	8.3949e-165	1.84325e-163	-1.94542e-163	-6.56308e-164	1.32822e-163	8.52236e-164	-1.43676e-163	1.55529e-163	-2.86693e-163	-4.5479e-164	-8.28854e-163	-1.6243e-163	1.54467e-163	0
-7.91945e-164	-8.94873e-163	-4.10764e-163	-3.62953e-163	7.48618e-164	8.08351e-163	2.13585e-163	2.93334e-164	-1.1657e-162	1.47336e-162	-3.89352e-163	8.06884e-163	-2.16198e-163	1.02392e-163	1.76839e-163	3.33335e-164	3.60562e-163	8.3949e-165	1.84325e-163	-1.94542e-163	-6.56308e-164	1.32822e-163	8.52236e-164	-1.43676e-163	1.55529e-163	-2.86693e-163	-4.5479e-164	-8.28854e-163	-1.6243e-163	1.54467e-163	0
-7.91945e-164	-8.94873e-163	-4.10764e-163	-3.62953e-163	7.48618e-164	8.08351e-163	2.13585e-163	2.93334e-164	-1.1657e-162	1.47336e-162	-3.89352e-163	8.06884e-163	-2.16198e-163	1.02392e-163	1.76839e-163	3.33335e-164	3.60562e-163	8.3949e-165	1.84325e-163	-1.94542e-163	-6.56308e-164	1.32822e-163	8.52236e-164	-1.43676e-163	1.55529e-163	-2.86693e-163	-4.5479e-164	-8.28854e-163	-1.6243e-163	1.54467e-163	0
-7.91945e-164	-8.94873e-163	-4.10764e-163	-3.62953e-163	7.48618e-164	8.08351e-163	2.13585e-163	2.93334e-164	-1.1657e-162	1.47336e-162	-3.89352e-163	8.06884e-163	-2.16198e-163	1.02392e-163	1.76839e-163	3.33335e-164	3.60562e-163	8.3949e-165	1.84325e-163	-1.94542e-163	-6.56308e-164	1.32822e-163	8.52236e-164	-1.43676e-163	1.55529e-163	-2.86693e-163	-4.5479e-164	-8.28854e-163	-1.6243e-163	1.54467e-163	0
-7.91945e-164	-8.94873e-163	-4.10764e-163	-3.62953e-163	7.48618e-164	8.08351e-163	2.13585e-163	2.93334e-164	-1.1657e-162	1.47336e-162	-3.89352e-163	8.06884e-163	-2.16198e-163	1.02392e-163	1.76839e-163	3.33335e-164	3.60562e-163	8.3949e-165	1.84325e-163	-1.94542e-163	-6.56308e-164	1.32822e-163	8.52236e-164	-1.43676e-163	1.55529e-163	-2.86693e-163	-4.5479e-164	-8.28854e-163	-1.6243e-163	1.54467e-163	0
-7.91945e-164	-8.94873e-163	-4.10764e-163	-3.62953e-163	7.48618e-164	8.08351e-163	2.13585e-163	2.93334e-164	-1.1657e-162	1.47336e-162	-3.89352e-163	8.06884e-163	-2.16198e-163	1.02392e-163	1.76839e-163	3.33335e-164	3.60562e-163	8.3949e-165	1.84325e-163	-1.94542e-163	-6.56308e-164	1.32822e-163	8.52236e-164	-1.43676e-163	1.55529e-163	-2.86693e-163	-4.5479e-164	-8.28854e-163	-1.6243e-163	1.54467e-163	0
-7.91945e-164	-8.94873e-163	-4.10764e-163	-3.62953e-163	7.48618e-164	8.08351e-163	2.13585e-163	2.93334e-164	-1.1657e-162	1.47336e-162	-3.89352e-163	8.06884e-163	-2.16198e-163	1.02392e-163	1.76839e-163	3.33335e-164	3.60562e-163	8.3949e-165	1.84325e-163	-1.94542e-163	-6.56308e-164	1.32822e-163	8.52236e-164	-1.43676e-163	1.55529e-163	-2.86693e-163	-4.5479e-164	-8.28854e-163	-1.6243e-163	1.54467e-163	0
-7.91945e-164	-8.94873e-163	-4.10764e-163	-3.62953e-163	7.48618e-164	8.08351e-163	2.13585e-163	2.93334e-164	-1.1657e-162	1.47336e-162	-3.89352e-163	8.06884e-163	-2.16198e-163	1.02392e-163	1.76839e-163	3.33335e-164	3.60562e-163	8.3949e-165	1.84325e-163	-1.94542e-163	-6.56308e-164	1.32822e-163	8.52236e-164	-1.43676e-163	1.55529e-163	-2.86693e-163	-4.5479e-164	-8.28854e-163	-1.6243e-163	1.54467e-163	0
-7.91945e-164	-8.94873e-163	-4.10764e-163	-3.62953e-163	7.48618e-164	8.08351e-163	2.13585e-163	2.93334e-164	-1.1657e-162	1.47336e-162	-3.89352e-163	8.06884e-163	-2.16198e-163	1.02392e-163	1.76839e-163	3.33335e-164	3.60562e-163	8.3949e-165	1.84325e-163	-1.94542e-163	-6.56308e-164	1.32822e-163	8.52236e-164	-1.43676e-163	1.55529e-163	-2.86693e-163	-4.5479e-164	-8.28854e-163	-1.6243e-163	1.54467e-163	0
-7.91945e-164	-8.94873e-163	-4.10764e-163	-3.62953e-163	7.48618e-164	8.08351e-163	2.13585e-163	2.93334e-164	-1.1657e-162	1.47336e-162	-3.89352e-163	8.06884e-163	-2.16198e-163	1.02392e-163	1.76839e-163	3.33335e-164	3.60562e-163	8.3949e-165	1.84325e-163	-1.94542e-163	-6.56308e-164	1.32822e-163	8.52236e-164	-1.43676e-163	1.55529e-163	-2.86693e-163	-4.5479e-164	-8.28854e-163	-1.6243e-163	1.54467e-163	0
-7.91945e-164	-8.94873e-163	-4.10764e-163	-3.62953e-163	7.48618e-164	8.08351e-163	2.13585e-163	2.93334e-164	-1.1657e-162	1.47336e-162	-3.89352e-163	8.06884e-163	-2.16198e-163	1.02392e-163	1.76839e-163	3.33335e-164	3.60562e-163	8.3949e-165	1.84325e-163	-1.94542e-163	-6.56308e-164	1.32822e-163	8.52236e-164	-1.43676e-163	1.55529e-163	-2.86693e-163	-4.5479e-164	-8.28854e-163	-1.6243e-163	1.54467e-163	0
-7.91945e-164	-8.94873e-163	-4.10764e-163	-3.62953e-163	7.48618e-164	8.08351e-163	2.13585e-163	2.93334e-164	-1.1657e-162	1.47336e-162	-3.89352e-163	8.06884e-163	-2.16198e-163	1.02392e-163	1.76839e-163	3.33335e-164	3.60562e-163	8.3949e-165	1.84325e-163	-1.94542e-163	-6.56308e-164	1.32822e-163	8.52236e-164	-1.43676e-163	1.55529e-163	-2.86693e-163	-4.5479e-164	-8.28854e-163	-1.6243e-163	1.54467e-163	0
-7.91945e-164	-8.94873e-163	-4.10764e-163	-3.62953e-163	7.48618e-164	8.08351e-163	2.13585e-163	2.93334e-164	-1.1657e-162	1.47336e-162	-3.89352e-163	8.06884e-163	-2.16198e-163	1.02392e-163	1.76839e-163	3.33335e-164	3.60562e-163	8.3949e-165	1.84325e-163	-1.94542e-163	-6.56308e-164	1.32822e-163	8.52236e-164	-1.43676e-163	1.55529e-163	-2.86693e-163	-4.5479e-164	-8.28854e-163	-1.6243e-163	1.54467e-163	0
-7.91945e-164	-8.94873e-163	-4.10764e-163	-3.62953e-163	7.48618e-164	8.08351e-163	2.13585e-163	2.93334e-164	-1.1657e-162	1.47336e-162	-3.89352e-163	8.06884e-163	-2.16198e-163	1.02392e-163	1.76839e-163	3.33335e-164	3.60562e-163	8.3949e-165	1.84325e-163	-1.94542e-163	-6.56308e-164	1.32822e-163	8.52236e-164	-1.43676e-163	1.55529e-163	-2.86693e-163	-4.5479e-164	-8.28854e-163	-1.6243e-163	1.54467e-163	0
-7.91945e-164	-8.94873e-163	-4.10764e-163	-3.62953e-163	7.48618e-164	8.08351e-163	2.13585e-163	2.93334e-164	-1.1657e-162	1.47336e-162	-3.89352e-163	8.06884e-163	-2.16198e-163	1.02392e-163	1.76839e-163	3.33335e-164	3.60562e-163	8.3949e-165	1.84325e-163	-1.94542e-163	-6.56308e-164	1.32822e-163	8.52236e-164	-1.43676e-163	1.55529e-163	-2.86693e-163	-4.5479e-164	-8.28854e-163	-1.6243e-163	1.54467e-163	0
-7.91945e-164	-8.94873e-163	-4.10764e-163	-3.62953e-163	7.48618e-164	8.08351e-163	2.13585e-163	2.93334e-164	-1.1657e-162	1.47336e-162	-3.89352e-163	8.06884e-163	-2.16198e-163	1.02392e-163	1.76839e-163	3.33335e-164	3.60562e-163	8.3949e-165	1.84325e-163	-1.94542e-163	-6.56308e-164	1.32822e-163	8.52236e-164	-1.43676e-163	1.55529e-163	-2.86693e-163	-4.5479e-164	-8.28854e-163	-1.6243e-163	1.54467e-163	0
-7.91945e-164	-8.94873e-163	-4.10764e-163	-3.62953e-163	7.48618e-164	8.08351e-163	2.13585e-163	2.93334e-164	-1.1657e-162	1.47336e-162	-3.89352e-163	8.06884e-163	-2.16198e-163	1.02392e-163	1.76839e-163	3.33335e-164	3.60562e-163	8.3949e-165	1.84325e-163	-1.94542e-163	-6.56308e-164	1.32822e-163	8.52236e-164	-1.43676e-163	1.55529e-163	-2.86693e-163	-4.5479e-164	-8.28854e-163	-1.6243e-163	1.54467e-163	0
-7.91945e-164	-8.94873e-163	-4.10764e-163	-3.62953e-163	7.48618e-164	8.08351e-163	2.13585e-163	2.93334e-164	-1.1657e-162	1.47336e-162	-3.89352e-163	8.06884e-163	-2.16198e-163	1.02392e-163	1.76839e-163	3.33335e-164	3.60562e-163	8.3949e-165	1.84325e-163	-1.94542e-163	-6.56308e-164	1.32822e-163	8.52236e-164	-1.43676e-163	1.55529e-163	-2.86693e-163	-4.5479e-164	-8.28854e-163	-1.6243e-163	1.54467e-163	0
-7.91945e-164	-8.94873e-163	-4.10764e-163	-3.62953e-163	7.48618e-164	8.08351e-163	2.13585e-163	2.93334e-164	-1.1657e-162	1.47336e-162	-3.89352e-163	8.06884e-163	-2.16198e-163	1.02392e-163	1.76839e-163	3.33335e-164	3.60562e-163	8.3949e-165	1.84325e-163	-1.94542e-163	-6.56308e-164	1.32822e-163	8.52236e-164	-1.43676e-163	1.55529e-163	-2.86693e-163	-4.5479e-164	-8.28854e-163	-1.6243e-163	1.54467e-163	0
-7.91945e-164	-8.94873e-163	-4.10764e-163	-3.62953e-163	7.48618e-164	8.08351e-163	2.13585e-163	2.93334e-164	-1.1657e-162	1.47336e-162	-3.89352e-163	8.06884e-163	-2.16198e-163	1.02392e-163	1.76839e-163	3.33335e-164	3.60562e-163	8.3949e-165	1.84325e-163	-1.94542e-163	-6.56308e-164	1.32822e-163	8.52236e-164	-1.43676e-163	1.55529e-163	-2.86693e-163	-4.5479e-164	-8.28854e-163	-1.6243e-163	1.54467e-163	0
-7.91945e-164	-8.94873e-163	-4.10764e-163	-3.62953e-163	7.48618e-164	8.08351e-163	2.13585e-163	2.93334e-164	-1.1657e-162	1.47336e-162	-3.89352e-163	8.06884e-163	-2.16198e-163	1.02392e-163	1.76839e-163	3.33335e-164	3.60562e-163	8.3949e-165	1.84325e-163	-1.94542e-163	-6.56308e-164	1.32822e-163	8.52236e-164	-1.43676e-163	1.55529e-163	-2.86693e-163	-4.5479e-164	-8.28854e-163	-1.6243e-163	1.54467e-163	0
-7.91945e-164	-8.94873e-163	-4.10764e-163	-3.62953e-163	7.48618e-164	8.08351e-163	2.13585e-163	2.93334e-164	-1.1657e-162	1.47336e-162	-3.89352e-163	8.06884e-163	-2.16198e-163	1.02392e-163	1.76839e-163	3.33335e-164	3.60562e-163	8.3949e-165	1.84325e-163	-1.94542e-163	-6.56308e-164	1.32822e-163	8.52236e-164	-1.43676e-163	1.55529e-163	-2.86693e-163	-4.5479e-164	-8.28854e-163	-1.6243e-163	1.54467e-163	0
-7.91945e-164	-8.94873e-163	-4.10764e-163	-3.62953e-163	7.48618e-164	8.08351e-163	2.13585e-163	2.93334e-164	-1.1657e-162	1.47336e-162	-3.89352e-163	8.06884e-163	-2.16198e-163	1.02392e-163	1.76839e-163	3.33335e-164	3.60562e-163	8.3949e-165	1.84325e-163	-1.94542e-163	-6.56308e-164	1.32822e-163	8.52236e-164	-1.43676e-163	1.55529e-163	-2.86693e-163	-4.5479e-164	-8.28854e-163	-1.6243e-163	1.54467e-163	0
-7.91945e-164	-8.94873e-163	-4.10764e-163	-3.62953e-163	7.48618e-164	8.08351e-163	2.13585e-163	2.93334e-164	-1.1657e-162	1.47336e-162	-3.89352e-163	8.06884e-163	-2.16198e-163	1.02392e-163	1.76839e-163	3.33335e-164	3.60562e-163	8.3949e-165	1.84325e-163	-1.94542e-163	-6.56308e-164	1.32822e-163	8.52236e-164	-1.43676e-163	1.55529e-163	-2.86693e-163	-4.5479e-164	-8.28854e-163	-1.6243e-163	1.54467e-163	0
-7.91945e-164	-8.94873e-163	-4.10764e-163	-3.62953e-163	7.48618e-164	8.08351e-163	2.13585e-163	2.93334e-164	-1.1657e-162	1.47336e-162	-3.89352e-163	8.06884e-163	-2.16198e-163	1.02392e-163	1.76839e-163	3.33335e-164	3.60562e-163	8.3949e-165	1.84325e-163	-1.94542e-163	-6.56308e-164	1.32822e-163	8.52236e-164	-1.43676e-163	1.55529e-163	-2.86693e-163	-4.5479e-164	-8.28854e-163	-1.6243e-163	1.54467e-163	0
-7.91945e-164	-8.94873e-163	-4.10764e-163	-3.62953e-163	7.48618e-164	8.08351e-163	2.13585e-163	2.93334e-164	-1.1657e-162	1.47336e-162	-3.89352e-163	8.06884e-163	-2.16198e-163	1.02392e-163	1.76839e-163	3.33335e-164	3.60562e-163	8.3949e-165	1.84325e-163	-1.94542e-163	-6.56308e-164	1.32822e-163	8.52236e-164	-1.43676e-163	1.55529e-163	-2.86693e-163	-4.5479e-164	-8.28854e-163	-1.6243e-163	1.54467e-163	0
-7.91945e-164	-8.94873e-163	-4.10764e-163	-3.62953e-163	7.48618e-164	8.08351e-163	2.13585e-163	2.93334e-164	-1.1657e-162	1.47336e-162	-3.89352e-163	8.06884e-163	-2.16198e-163	1.02392e-163	1.76839e-163	3.33335e-164	3.60562e-163	8.3949e-165	1.84325e-163	-1.94542e-163	-6.56308e-164	1.32822e-163	8.52236e-164	-1.43676e-163	1.55529e-163	-2.86693e-163	-4.5479e-164	-8.28854e-163	-1.6243e-163	1.54467e-163	0
-7.91945e-164	-8.94873e-163	-4.10764e-163	-3.62953e-163	7.48618e-164	8.08351e-163	2.13585e-163	2.93334e-164	-1.1657e-162	1.47336e-162	-3.89352e-163	8.06884e-163	-2.16198e-163	1.02392e-163	1.76839e-163	3.33335e-164	3.60562e-163	8.3949e-165	1.84325e-163	-1.94542e-163	-6.56308e-164	1.32822e-163	8.52236e-164	-1.43676e-163	1.55529e-163	-2.86693e-163	-4.5479e-164	-8.28854e-163	-1.6243e-163	1.54467e-163	0
-7.91945e-164	-8.94873e-163	-4.10764e-163	-3.62953e-163	7.48618e-164	8.08351e-163	2.13585e-163	2.93334e-164	-1.1657e-162	1.47336e-162	-3.89352e-163	8.06884e-163	-2.16198e-163	1.02392e-163	1.76839e-163	3.33335e-164	3.60562e-163	8.3949e-165	1.84325e-163	-1.94542e-163	-6.56308e-164	1.32822e-163	8.52236e-164	-1.43676e-163	1.55529e-163	-2.86693e-163	-4.5479e-164	-8.28854e-163	-1.6243e-163	1.54467e-163	0
-7.91945e-164	-8.94873e-163	-4.10764e-163	-3.62953e-163	7.48618e-164	8.08351e-163	2.13585e-163	2.93334e-164	-1.1657e-162	1.47336e-162	-3.89352e-163	8.06884e-163	-2.16198e-163	1.02392e-163	1.76839e-163	3.33335e-164	3.60562e-163	8.3949e-165	1.84325e-163	-1.94542e-163	-6.56308e-164	1.32822e-163	8.52236e-164	-1.43676e-163	1.55529e-163	-2.86693e-163	-4.5479e-164	-8.28854e-163	-1.6243e-163	1.54467e-163	0
-7.91945e-164	-8.94873e-163	-4.10764e-163	-3.62953e-163	7.48618e-164	8.08351e-163	2.13585e-163	2.93334e-164	-1.1657e-162	1.47336e-162	-3.89352e-163	8.06884e-163	-2.16198e-163	1.02392e-163	1.76839e-163	3.33335e-164	3.60562e-163	8.3949e-165	1.84325e-163	-1.94542e-163	-6.56308e-164	1.32822e-163	8.52236e-164	-1.43676e-163	1.55529e-163	-2.86693e-163	-4.5479e-164	-8.28854e-163	-1.6243e-163	1.54467e-163	0
-7.91945e-164	-8.94873e-163	-4.10764e-163	-3.62953e-163	7.48618e-164	8.08351e-163	2.13585e-163	2.93334e-164	-1.1657e-162	1.47336e-162	-3.89352e-163	8.06884e-163	-2.16198e-163	1.02392e-163	1.76839e-163	3.33335e-164	3.60562e-163	8.3949e-165	1.84325e-163	-1.94542e-163	-6.56308e-164	1.32822e-163	8.52236e-164	-1.43676e-163	1.55529e-163	-2.86693e-163	-4.5479e-164	-8.28854e-163	-1.6243e-163	1.54467e-163	0
-7.91945e-164	-8.94873e-163	-4.10764e-163	-3.62953e-163	7.48618e-164	8.08351e-163	2.13585e-163	2.93334e-164	-1.1657e-162	1.47336e-162	-3.89352e-163	8.06884e-163	-2.16198e-163	1.02392e-163	1.76839e-163	3.33335e-164	3.60562e-163	8.3949e-165	1.84325e-163	-1.94542e-163	-6.56308e-164	1.32822e-163	8.52236e-164	-1.43676e-163	1.55529e-163	-2.86693e-163	-4.5479e-164	-8.28854e-163	-1.6243e-163	1.54467e-163	0
-7.91945e-164	-8.94873e-163	-4.10764e-163	-3.62953e-163	7.48618e-164	8.08351e-163	2.13585e-163	2.93334e-164	-1.1657e-162	1.47336e-162	-3.89352e-163	8.06884e-163	-2.16198e-163	1.02392e-163	1.76839e-163	3.33335e-164	3.60562e-163	8.3949e-165	1.84325e-163	-1.94542e-163	-6.56308e-164	1.32822e-163	8.52236e-164	-1.43676e-163	1.55529e-163	-2.86693e-163	-4.5479e-164	-8.28854e-163	-1.6243e-163	1.54467e-163	0
-7.91945e-164	-8.94873e-163	-4.10764e-163	-3.62953e-163	7.48618e-164	8.08351e-163	2.13585e-163	2.93334e-164	-1.1657e-162	1.47336e-162	-3.89352e-163	8.06884e-163	-2.16198e-163	1.02392e-163	1.76839e-163	3.33335e-164	3.60562e-163	8.3949e-165	1.84325e-163	-1.94542e-163	-6.56308e-164	1.32822e-163	8.52236e-164	-1.43676e-163	1.55529e-163	-2.86693e-163	-4.5479e-164	-8.28854e-163	-1.6243e-163	1.54467e-163	0
-7.91945e-164	-8.94873e-163	-4.10764e-163	-3.62953e-163	7.48618e-164	8.08351e-163	2.13585e-163	2.93334e-164	-1.1657e-162	1.47336e-162	-3.89352e-163	8.06884e-163	-2.16198e-163	1.02392e-163	1.76839e-163	3.33335e-164	3.60562e-163	8.3949e-165	1.84325e-163	-1.94542e-163	-6.56308e-164	1.32822e-163	8.52236e-164	-1.43676e-163	1.55529e-163	-2.86693e-163	-4.5479e-164	-8.28854e-163	-1.6243e-163	1.54467e-163	0
-7.91945e-164	-8.94873e-163	-4.10764e-163	-3.62953e-163	7.48618e-164	8.08351e-163	2.13585e-163	2.93334e-164	-1.1657e-162	1.47336e-162	-3.89352e-163	8.06884e-163	-2.16198e-163	1.02392e-163	1.76839e-163	3.33335e-164	3.60562e-163	8.3949e-165	1.84325e-163	-1.94542e-163	-6.56308e-164	1.32822e-163	8.52236e-164	-1.43676e-163	1.55529e-163	-2.86693e-163	-4.5479e-164	-8.28854e-163	-1.6243e-163	1.54467e-163	0
-7.91945e-164	-8.94873e-163	-4.10764e-163	-3.62953e-163	7.48618e-164	8.08351e-163	2.13585e-163	2.93334e-164	-1.1657e-162	1.47336e-162	-3.89352e-163	8.06884e-163	-2.16198e-163	1.02392e-163	1.76839e-163	3.33335e-164	3.60562e-163	8.3949e-165	1.84325e-163	-1.94542e-163	-6.56308e-164	1.32822e-163	8.52236e-164	-1.43676e-163	1.55529e-163	-2.86693e-163	-4.5479e-164	-8.28854e-163	-1.6243e-163	1.54467e-163	0
-7.91945e-164	-8.94873e-163	-4.10764e-163	-3.62953e-163	7.48618e-164	8.08351e-163	2.13585e-163	2.93334e-164	-1.1657e-162	1.47336e-162	-3.89352e-163	8.06884e-163	-2.16198e-163	1.02392e-163	1.76839e-163	3.33335e-164	3.60562e-163	8.3949e-165	1.84325e-163	-1.94542e-163	-6.56308e-164	1.32822e-163	8.52236e-164	-1.43676e-163	1.55529e-163	-2.86693e-163	-4.5479e-164	-8.28854e-163	-1.6243e-163	1.54467e-163	0
-7.91945e-164	-8.94873e-163	-4.10764e-163	-3.62953e-163	7.48618e-164	8.08351e-163	2.13585e-163	2.93334e-164	-1.1657e-162	1.47336e-162	-3.89352e-163	8.06884e-163	-2.16198e-163	1.02392e-163	1.76839e-163	3.33335e-164	3.60562e-163	8.3949e-165	1.84325e-163	-1.94542e-163	-6.56308e-164	1.32822e-163	8.52236e-164	-1.43676e-163	1.55529e-163	-2.86693e-163	-4.5479e-164	-8.28854e-163	-1.6243e-163	1.54467e-163	0
-7.91945e-164	-8.94873e-163	-4.10764e-163	-3.62953e-163	7.48618e-164	8.08351e-163	2.13585e-163	2.93334e-164	-1.1657e-162	1.47336e-162	-3.89352e-163	8.06884e-163	-2.16198e-163	1.02392e-163	1.76839e-163	3.33335e-164	3.60562e-163	8.3949e-165	1.84325e-163	-1.94542e-163	-6.56308e-164	1.32822e-163	8.52236e-164	-1.43676e-163	1.55529e-163	-2.86693e-163	-4.5479e-164	-8.28854e-163	-1.6243e-163	1.54467e-163	0
-7.91945e-164	-8.94873e-163	-4.10764e-163	-3.62953e-163	7.48618e-164	8.08351e-163	2.13585e-163	2.93334e-164	-1.1657e-162	1.47336e-162	-3.89352e-163	8.06884e-163	-2.16198e-163	1.02392e-163	1.76839e-163	3.33335e-164	3.60562e-163	8.3949e-165	1.84325e-163	-1.94542e-163	-6.56308e-164	1.32822e-163	8.52236e-164	-1.43676e-163	1.55529e-163	-2.86693e-163	-4.5479e-164	-8.28854e-163	-1.6243e-163	1.54467e-163	0
-7.91945e-164	-8.94873e-163	-4.10764e-163	-3.62953e-163	7.48618e-164	8.08351e-163	2.13585e-163	2.93334e-164	-1.1657e-162	1.47336e-162	-3.89352e-163	8.06884e-163	-2.16198e-163	1.02392e-163	1.76839e-163	3.33335e-164	3.60562e-163	8.3949e-165	1.84325e-163	-1.94542e-163	-6.56308e-164	1.32822e-163	8.52236e-164	-1.43676e-163	1.55529e-163	-2.86693e-163	-4.5479e-164	-8.28854e-163	-1.6243e-163	1.54467e-163	0
-7.91945e-164	-8.94873e-163	-4.10764e-163	-3.62953e-163	7.48618e-164	8.08351e-163	2.13585e-163	2.93334e-164	-1.1657e-162	1.47336e-162	-3.89352e-163	8.06884e-163	-2.16198e-163	1.02392e-163	1.76839e-163	3.33335e-164	3.60562e-163	8.3949e-165	1.84325e-163	-1.94542e-163	-6.56308e-164	1.32822e-163	8.52236e-164	-1.43676e-163	1.55529e-163	-2.86693e-163	-4.5479e-164	-8.28854e-163	-1.6243e-163	1.54467e-163	0
-7.91945e-164	-8.94873e-163	-4.10764e-163	-3.62953e-163	7.48618e-164	8.08351e-163	2.13585e-163	2.93334e-164	-1.1657e-162	1.47336e-162	-3.89352e-163	8.06884e-163	-2.16198e-163	1.02392e-163	1.76839e-163	3.33335e-164	3.60562e-163	8.3949e-165	1.84325e-163	-1.94542e-163	-6.56308e-164	1.32822e-163	8.52236e-164	-1.43676e-163	1.55529e-163	-2.86693e-163	-4.5479e-164	-8.28854e-163	-1.6243e-163	1.54467e-163	0
-7.91945e-164	-8.94873e-163	-4.10764e-163	-3.62953e-163	7.48618e-164	8.08351e-163	2.13585e-163	2.93334e-164	-1.1657e-162	1.47336e-162	-3.89352e-163	8.06884e-163	-2.16198e-163	1.02392e-163	1.76839e-163	3.33335e-164	3.60562e-163	8.3949e-165	1.84325e-163	-1.94542e-163	-6.56308e-164	1.32822e-163	8.52236e-164	-1.43676e-163	1.55529e-163	-2.86693e-163	-4.5479e-164	-8.28854e-163	-1.6243e-163	1.54467e-163	0
-7.91945e-164	-8.94873e-163	-4.10764e-163	-3.62953e-163	7.48618e-164	8.08351e-163	2.13585e-163	2.93334e-164	-1.1657e-162	1.47336e-162	-3.89352e-163	8.06884e-163	-2.16198e-163	1.02392e-163	1.76839e-163	3.33335e-164	3.60562e-163	8.3949e-165	1.84325e-163	-1.94542e-163	-6.56308e-164	1.32822e-163	8.52236e-164	-1.43676e-163	1.55529e-163	-2.86693e-163	-4.5479e-164	-8.28854e-163	-1.6243e-163	1.54467e-163	0
-7.91945e-164	-8.94873e-163	-4.10764e-163	-3.62953e-163	7.48618e-164	8.08351e-163	2.13585e-163	2.93334e-164	-1.1657e-162	1.47336e-162	-3.89352e-163	8.06884e-163	-2.16198e-163	1.02392e-163	1.76839e-163	3.33335e-164	3.60562e-163	8.3949e-165	1.84325e-163	-1.94542e-163	-6.56308e-164	1.32822e-163	8.52236e-164	-1.43676e-163	1.55529e-163	-2.86693e-163	-4.5479e-164	-8.28854e-163	-1.6243e-163	1.54467e-163	0
-7.91945e-164	-8.94873e-163	-4.10764e-163	-3.62953e-163	7.48618e-164	8.08351e-163	2.13585e-163	2.93334e-164	-1.1657e-162	1.47336e-162	-3.89352e-163	8.06884e-163	-2.16198e-163	1.02392e-163	1.76839e-163	3.33335e-164	3.60562e-163	8.3949e-165	1.84325e-163	-1.94542e-163	-6.56308e-164	1.32822e-163	8.52236e-164	-1.43676e-163	1.55529e-163	-2.86693e-163	-4.5479e-164	-8.28854e-163	-1.6243e-163	1.54467e-163	0
-7.91945e-164	-8.94873e-163	-4.10764e-163	-3.62953e-163	7.48618e-164	8.08351e-163	2.13585e-163	2.93334e-164	-1.1657e-162	1.47336e-162	-3.89352e-163	8.06884e-163	-2.16198e-163	1.02392e-163	1.76839e-163	3.33335e-164	3.60562e-163	8.3949e-165	1.84325e-163	-1.94542e-163	-6.56308e-164	1.32822e-163	8.52236e-164	-1.43676e-163	1.55529e-163	-2.86693e-163	-4.5479e-164	-8.28854e-163	-1.6243e-163	1.54467e-163	0
-7.91945e-164	-8.94873e-163	-4.10764e-163	-3.62953e-163	7.48618e-164	8.08351e-163	2.13585e-163	2.93334e-164	-1.1657e-162	1.47336e-162	-3.89352e-163	8.06884e-163	-2.16198e-163	1.02392e-163	1.76839e-163	3.33335e-164	3.60562e-163	8.3949e-165	1.84325e-163	-1.94542e-163	-6.56308e-164	1.32822e-163	8.52236e-164	-1.43676e-163	1.55529e-163	-2.86693e-163	-4.5479e-164	-8.28854e-163	-1.6243e-163	1.54467e-163	0
-7.91945e-164	-8.94873e-163	-4.10764e-163	-3.62953e-163	7.48618e-164	8.08351e-163	2.13585e-163	2.93334e-164	-1.1657e-162	1.47336e-162	-3.89352e-163	8.06884e-163	-2.16198e-163	1.02392e-163	1.76839e-163	3.33335e-164	3.60562e-163	8.3949e-165	1.84325e-163	-1.94542e-163	-6.56308e-164	1.32822e-163	8.52236e-164	-1.43676e-163	1.55529e-163	-2.86693e-163	-4.5479e-164	-8.28854e-163	-1.6243e-163	1.54467e-163	0
-7.91945e-164	-8.94873e-163	-4.10764e-163	-3.62953e-163	7.48618e-164	8.08351e-163	2.13585e-163	2.93334e-164	-1.1657e-162	1.47336e-162	-3.89352e-163	8.06884e-163	-2.16198e-163	1.02392e-163	1.76839e-163	3.33335e-164	3.60562e-163	8.3949e-165	1.84325e-163	-1.94542e-163	-6.56308e-164	1.32822e-163	8.52236e-164	-1.43676e-163	1.55529e-163	-2.86693e-163	-4.5479e-164	-8.28854e-163	-1.6243e-163	1.54467e-163	0
-7.91945e-164	-8.94873e-163	-4.10764e-163	-3.62953e-163	7.48618e-164	8.08351e-163	2.13585e-163	2.93334e-164	-1.1657e-162	1.47336e-162	-3.89352e-163	8.06884e-163	-2.16198e-163	1.02392e-163	1.76839e-163	3.33335e-164	3.60562e-163	8.3949e-165	1.84325e-163	-1.94542e-163	-6.56308e-164	1.32822e-163	8.52236e-164	-1.43676e-163	1.55529e-163	-2.86693e-163	-4.5479e-164	-8.28854e-163	-1.6243e-163	1.54467e-163	0
-7.91945e-164	-8.94873e-163	-4.10764e-163	-3.62953e-163	7.48618e-164	8.08351e-163	2.13585e-163	2.93334e-164	-1.1657e-162	1.47336e-162	-3.89352e-163	8.06884e-163	-2.16198e-163	1.02392e-163	1.76839e-163	3.33335e-164	3.60562e-163	8.3949e-165	1.84325e-163	-1.94542e-163	-6.56308e-164	1.32822e-163	8.52236e-164	-1.43676e-163	1.55529e-163	-2.86693e-163	-4.5479e-164	-8.28854e-163	-1.6243e-163	1.54467e-163	0
-7.91945e-164	-8.94873e-163	-4.10764e-163	-3.62953e-163	7.48618e-164	8.08351e-163	2.13585e-163	2.93334e-164	-1.1657e-162	1.47336e-162	-3.89352e-163	8.06884e-163	-2.16198e-163	1.02392e-163	1.76839e-163	3.33335e-164	3.60562e-163	8.3949e-165	1.84325e-163	-1.94542e-163	-6.56308e-164	1.32822e-163	8.52236e-164	-1.43676e-163	1.55529e-163	-2.86693e-163	-4.5479e-164	-8.28854e-163	-1.6243e-163	1.54467e-163	0
-7.91945e-164	-8.94873e-163	-4.10764e-163	-3.62953e-163	7.48618e-164	8.08351e-163	2.13585e-163	2.93334e-164	-1.1657e-162	1.47336e-162	-3.89352e-163	8.06884e-163	-2.16198e-163	1.02392e-163	1.76839e-163	3.33335e-164	3.60562e-163	8.3949e-165	1.84325e-163	-1.94542e-163	-6.56308e-164	1.32822e-163	8.52236e-164	-1.43676e-163	1.55529e-163	-2.86693e-163	-4.5479e-164	-8.28854e-163	-1.6243e-163	1.54467e-163	0
-7.91945e-164	-8.94873e-163	-4.10764e-163	-3.62953e-163	7.48618e-164	8.08351e-163	2.13585e-163	2.93334e-164	-1.1657e-162	1.47336e-162	-3.89352e-163	8.06884e-163	-2.16198e-163	1.02392e-163	1.76839e-163	3.33335e-164	3.60562e-163	8.3949e-165	1.84325e-163	-1.94542e-163	-6.56308e-164	1.32822e-163	8.52236e-164	-1.43676e-163	1.55529e-163	-2.86693e-163	-4.5479e-164	-8.28854e-163	-1.6243e-163	1.54467e-163	0
-7.91945e-164	-8.94873e-163	-4.10764e-163	-3.62953e-163	7.48618e-164	8.08351e-163	2.13585e-163	2.93334e-164	-1.1657e-162	1.47336e-162	-3.89352e-163	8.06884e-163	-2.16198e-163	1.02392e-163	1.76839e-163	3.33335e-164	3.60562e-163	8.3949e-165	1.84325e-163	-1.94542e-163	-6.56308e-164	1.32822e-163	8.52236e-164	-1.43676e-163	1.55529e-163	-2.86693e-163	-4.5479e-164	-8.28854e-163	-1.6243e-163	1.54467e-163	0
-7.91945e-164	-8.94873e-163	-4.10764e-163	-3.62953e-163	7.48618e-164	8.08351e-163	2.13585e-163	2.93334e-164	-1.1657e-162	1.47336e-162	-3.89352e-163	8.06884e-163	-2.16198e-163	1.02392e-163	1.76839e-163	3.33335e-164	3.60562e-163	8.3949e-165	1.84325e-163	-1.94542e-163	-6.56308e-164	1.32822e-163	8.52236e-164	-1.43676e-163	1.55529e-163	-2.86693e-163	-4.5479e-164	-8.28854e-163	-1.6243e-163	1.54467e-163	0
-7.91945e-164	-8.94873e-163	-4.10764e-163	-3.62953e-163	7.48618e-164	8.08351e-163	2.13585e-163	2.93334e-164	-1.1657e-162	1.47336e-162	-3.89352e-163	8.06884e-163	-2.16198e-163	1.02392e-163	1.76839e-163	3.33335e-164	3.60562e-163	8.3949e-165	1.84325e-163	-1.94542e-163	-6.56308e-164	1.32822e-163	8.52236e-164	-1.43676e-163	1.55529e-163	-2.86693e-163	-4.5479e-164	-8.28854e-163	-1.6243e-163	1.54467e-163	0
-7.91945e-164	-8.94873e-163	-4.10764e-163	-3.62953e-163	7.48618e-164	8.08351e-163	2.13585e-163	2.93334e-164	-1.1657e-162	1.47336e-162	-3.89352e-163	8.06884e-163	-2.16198e-163	1.02392e-163	1.76839e-163	3.33335e-164	3.60562e-163	8.3949e-165	1.84325e-163	-1.94542e-163	-6.56308e-164	1.32822e-163	8.52236e-164	-1.43676e-163	1.55529e-163	-2.86693e-163	-4.5479e-164	-8.28854e-163	-1.6243e-163	1.54467e-163	0
-7.91945e-164	-8.94873e-163	-4.10764e-163	-3.62953e-163	7.48618e-164	8.08351e-163	2.13585e-163	2.93334e-164	-1.1657e-162	1.47336e-162	-3.89352e-163	8.06884e-163	-2.16198e-163	1.02392e-163	1.76839e-163	3.33335e-164	3.60562e-163	8.3949e-165	1.84325e-163	-1.94542e-163	-6.56308e-164	1.32822e-163	8.52236e-164	-1.43676e-163	1.55529e-163	-2.86693e-163	-4.5479e-164	-8.28854e-163	-1.6243e-163	1.54467e-163	0
-7.91945e-164	-8.94873e-163	-4.10764e-163	-3.62953e-163	7.48618e-164	8.08351e-163	2.13585e-163	2.93334e-164	-1.1657e-162	1.47336e-162	-3.89352e-163	8.06884e-163	-2.16198e-163	1.02392e-163	1.76839e-163	3.33335e-164	3.60562e-163	8.3949e-165	1.84325e-163	-1.94542e-163	-6.56308e-164	1.32822e-163	8.52236e-164	-1.43676e-163	1.55529e-163	-2.86693e-163	-4.5479e-164	-8.28854e-163	-1.6243e-163	1.54467e-163	0
-7.91945e-164	-8.94873e-163	-4.10764e-163	-3.62953e-163	7.48618e-164	8.08351e-163	2.13585e-163	2.93334e-164	-1.1657e-162	1.47336e-162	-3.89352e-163	8.06884e-163	-2.16198e-163	1.02392e-163	1.76839e-163	3.33335e-164	3.60562e-163	8.3949e-165	1.84325e-163	-1.94542e-163	-6.56308e-164	1.32822e-163	8.52236e-164	-1.43676e-163	1.55529e-163	-2.86693e-163	-4.5479e-164	-8.28854e-163	-1.6243e-163	1.54467e-163	0
-7.91945e-164	-8.94873e-163	-4.10764e-163	-3.62953e-163	7.48618e-164	8.08351e-163	2.13585e-163	2.93334e-164	-1.1657e-162	1.47336e-162	-3.89352e-163	8.06884e-163	-2.16198e-163	1.02392e-163	1.76839e-163	3.33335e-164	3.60562e-163	8.3949e-165	1.84325e-163	-1.94542e-163	-6.56308e-164	1.32822e-163	8.52236e-164	-1.43676e-163	1.55529e-163	-2.86693e-163	-4.5479e-164	-8.28854e-163	-1.6243e-163	1.54467e-163	0
-7.91945e-164	-8.94873e-163	-4.10764e-163	-3.62953e-163	7.48618e-164	8.08351e-163	2.13585e-163	2.93334e-164	-1.1657e-162	1.47336e-162	-3.89352e-163	8.06884e-163	-2.16198e-163	1.02392e-163	1.76839e-163	3.33335e-164	3.60562e-163	8.3949e-165	1.84325e-163	-1.94542e-163	-6.56308e-164	1.32822e-163	8.52236e-164	-1.43676e-163	1.55529e-163	-2.86693e-163	-4.5479e-164	-8.28854e-163	-1.6243e-163	1.54467e-163	0
-7.91945e-164	-8.94873e-163	-4.10764e-163	-3.62953e-163	7.48618e-164	8.08351e-163	2.13585e-163	2.93334e-164	-1.1657e-162	1.47336e-162	-3.89352e-163	8.06884e-163	-2.16198e-163	1.02392e-163	1.76839e-163	3.33335e-164	3.60562e-163	8.3949e-165	1.84325e-163	-1.94542e-163	-6.56308e-164	1.32822e-163	8.52236e-164	-1.43676e-163	1.55529e-163	-2.86693e-163	-4.5479e-164	-8.28854e-163	-1.6243e-163	1.54467e-163	0
-7.91945e-164	-8.94873e-163	-4.10764e-163	-3.62953e-163	7.48618e-164	8.08351e-163	2.13585e-163	2.93334e-164	-1.1657e-162	1.47336e-162	-3.89352e-163	8.06884e-163	-2.16198e-163	1.02392e-163	1.76839e-163	3.33335e-164	3.60562e-163	8.3949e-165	1.84325e-163	-1.94542e-163	-6.56308e-164	1.32822e-163	8.52236e-164	-1.43676e-163	1.55529e-163	-2.86693e-163	-4.5479e-164	-8.28854e-163	-1.6243e-163	1.54467e-163	0
-7.91945e-164	-8.94873e-163	-4.10764e-163	-3.62953e-163	7.48618e-164	8.08351e-163	2.13585e-163	2.93334e-164	-1.1657e-162	1.47336e-162	-3.89352e-163	8.06884e-163	-2.16198e-163	1.02392e-163	1.76839e-163	3.33335e-164	3.60562e-163	8.3949e-165	1.84325e-163	-1.94542e-163	-6.56308e-164	1.32822e-163	8.52236e-164	-1.43676e-163	1.55529e-163	-2.86693e-163	-4.5479e-164	-8.28854e-163	-1.6243e-163	1.54467e-163	0
-7.91945e-164	-8.94873e-163	-4.10764e-163	-3.62953e-163	7.48618e-164	8.08351e-163	2.13585e-163	2.93334e-164	-1.1657e-162	1.47336e-162	-3.89352e-163	8.06884e-163	-2.16198e-163	1.02392e-163	1.76839e-163	3.33335e-164	3.60562e-163	8.3949e-165	1.84325e-163	-1.94542e-163	-6.56308e-164	1.32822e-163	8.52236e-164	-1.43676e-163	1.55529e-163	-2.86693e-163	-4.5479e-164	-8.28854e-163	-1.6243e-163	1.54467e-163	0
-7.91945e-164	-8.94873e-163	-4.10764e-163	-3.62953e-163	7.48618e-164	8.08351e-163	2.13585e-163	2.93334e-164	-1.1657e-162	1.47336e-162	-3.89352e-163	8.06884e-163	-2.16198e-163	1.02392e-163	1.76839e-163	3.33335e-164	3.60562e-163	8.3949e-165	1.84325e-163	-1.94542e-163	-6.56308e-164	1.32822e-163	8.52236e-164	-1.43676e-163	1.55529e-163	-2.86693e-163	-4.5479e-164	-8.28854e-163	-1.6243e-163	1.54467e-163	0
-7.91945e-164	-8.94873e-163	-4.10764e-163	-3.62953e-163	7.48618e-164	8.08351e-163	2.13585e-163	2.93334e-164	-1.1657e-162	1.47336e-162	-3.89352e-163	8.06884e-163	-2.16198e-163	1.02392e-163	1.76839e-163	3.33335e-164	3.60562e-163	8.3949e-165	1.84325e-163	-1.94542e-163	-6.56308e-164	1.32822e-163	8.52236e-164	-1.43676e-163	1.55529e-163	-2.86693e-163	-4.5479e-164	-8.28854e-163	-1.6243e-163	1.54467e-163	0
-7.91945e-164	-8.94873e-163	-4.10764e-163	-3.62953e-163	7.48618e-164	8.08351e-163	2.13585e-163	2.93334e-164	-1.1657e-162	1.47336e-162	-3.89352e-163	8.06884e-163	-2.16198e-163	1.02392e-163	1.76839e-163	3.33335e-164	3.60562e-163	8.3949e-165	1.84325e-163	-1.94542e-163	-6.56308e-164	1.32822e-163	8.52236e-164	-1.43676e-163	1.55529e-163	-2.86693e-163	-4.5479e-164	-8.28854e-163	-1.6243e-163	1.54467e-163	0
-7.91945e-164	-8.94873e-163	-4.10764e-163	-3.62953e-163	7.48618e-164	8.08351e-163	2.13585e-163	2.93334e-164	-1.1657e-162	1.47336e-162	-3.89352e-163	8.06884e-163	-2.16198e-163	1.02392e-163	1.76839e-163	3.33335e-164	3.60562e-163	8.3949e-165	1.84325e-163	-1.94542e-163	-6.56308e-164	1.32822e-163	8.52236e-164	-1.43676e-163	1.55529e-163	-2.86693e-163	-4.5479e-164	-8.28854e-163	-1.6243e-163	1.54467e-163	0
-7.91945e-164	-8.94873e-163	-4.10764e-163	-3.62953e-163	7.48618e-164	8.08351e-163	2.13585e-163	2.93334e-164	-1.1657e-162	1.47336e-162	-3.89352e-163	8.06884e-163	-2.16198e-163	1.02392e-163	1.76839e-163	3.33335e-164	3.60562e-163	8.3949e-165	1.84325e-163	-1.94542e-163	-6.56308e-164	1.32822e-163	8.52236e-164	-1.43676e-163	1.55529e-163	-2.86693e-163	-4.5479e-164	-8.28854e-163	-1.6243e-163	1.54467e-163	0
-7.91945e-164	-8.94873e-163	-4.10764e-163	-3.62953e-163	7.48618e-164	8.08351e-163	2.13585e-163	2.93334e-164	-1.1657e-162	1.47336e-162	-3.89352e-163	8.06884e-163	-2.16198e-163	1.02392e-163	1.76839e-163	3.33335e-164	3.60562e-163	8.3949e-165	1.84325e-163	-1.94542e-163	-6.56308e-164	1.32822e-163	8.52236e-164	-1.43676e-163	1.55529e-163	-2.86693e-163	-4.5479e-164	-8.28854e-163	-1.6243e-163	1.54467e-163	0
-7.91945e-164	-8.94873e-163	-4.10764e-163	-3.62953e-163	7.48618e-164	8.08351e-163	2.13585e-163	2.93334e-164	-1.1657e-162	1.47336e-162	-3.89352e-163	8.06884e-163	-2.16198e-163	1.02392e-163	1.76839e-163	3.33335e-164	3.60562e-163	8.3949e-165	1.84325e-163	-1.94542e-163	-6.56308e-164	1.32822e-163	8.52236e-164	-1.43676e-163	1.55529e-163	-2.86693e-163	-4.5479e-164	-8.28854e-163	-1.6243e-163	1.54467e-163	0
-7.91945e-164	-8.94873e-163	-4.10764e-163	-3.62953e-163	7.48618e-164	8.08351e-163	2.13585e-163	2.93334e-164	-1.1657e-162	1.47336e-162	-3.89352e-163	8.06884e-163	-2.16198e-163	1.02392e-163	1.76839e-163	3.33335e-164	3.60562e-163	8.3949e-165	1.84325e-163	-1.94542e-163	-6.56308e-164	1.32822e-163	8.52236e-164	-1.43676e-163	1.55529e-163	-2.86693e-163	-4.5479e-164	-8.28854e-163	-1.6243e-163	1.54467e-163	0
-7.91945e-164	-8.94873e-163	-4.10764e-163	-3.62953e-163	7.48618e-164	8.08351e-163	2.13585e-163	2.93334e-164	-1.1657e-162	1.47336e-162	-3.89352e-163	8.06884e-163	-2.16198e-163	1.02392e-163	1.76839e-163	3.33335e-164	3.60562e-163	8.3949e-165	1.84325e-163	-1.94542e-163	-6.56308e-164	1.32822e-163	8.52236e-164	-1.43676e-163	1.55529e-163	-2.86693e-163	-4.5479e-164	-8.28854e-163	-1.6243e-163	1.54467e-163	0
-7.91945e-164	-8.94873e-163	-4.10764e-163	-3.62953e-163	7.48618e-164	8.08351e-163	2.13585e-163	2.93334e-164	-1.1657e-162	1.47336e-162	-3.89352e-163	8.06884e-163	-2.16198e-163	1.02392e-163	1.76839e-163	3.33335e-164	3.60562e-163	8.3949e-165	1.84325e-163	-1.94542e-163	-6.56308e-164	1.32822e-163	8.52236e-164	-1.43676e-163	1.55529e-163	-2.86693e-163	-4.5479e-164	-8.28854e-163	-1.6243e-163	1.54467e-163	0
-7.91945e-164	-8.94873e-163	-4.10764e-163	-3.62953e-163	7.48618e-164	8.08351e-163	2.13585e-163	2.93334e-164	-1.1657e-162	1.47336e-162	-3.89352e-163	8.06884e-163	-2.16198e-163	1.02392e-163	1.76839e-163	3.33335e-164	3.60562e-163	8.3949e-165	1.84325e-163	-1.94542e-163	-6.56308e-164	1.32822e-163	8.52236e-164	-1.43676e-163	1.55529e-163	-2.86693e-163	-4.5479e-164	-8.28854e-163	-1.6243e-163	1.54467e-163	0
-7.91945e-164	-8.94873e-163	-4.10764e-163	-3.62953e-163	7.48618e-164	8.08351e-163	2.13585e-163	2.93334e-164	-1.1657e-162	1.47336e-162	-3.89352e-163	8.06884e-163	-2.16198e-163	1.02392e-163	1.76839e-163	3.33335e-164	3.60562e-163	8.3949e-165	1.84325e-163	-1.94542e-163	-6.56308e-164	1.32822e-163	8.52236e-164	-1.43676e-163	1.55529e-163	-2.86693e-163	-4.5479e-164	-8.28854e-163	-1.6243e-163	1.54467e-163	0
-7.91945e-164	-8.94873e-163	-4.10764e-163	-3.62953e-163	7.48618e-164	8.08351e-163	2.13585e-163	2.93334e-164	-1.1657e-162	1.47336e-162	-3.89352e-163	8.06884e-163	-2.16198e-163	1.02392e-163	1.76839e-163	3.33335e-164	3.60562e-163	8.3949e-165	1.84325e-163	-1.94542e-163	-6.56308e-164	1.32822e-163	8.52236e-164	-1.43676e-163	1.55529e-163	-2.86693e-163	-4.5479e-164	-8.28854e-163	-1.6243e-163	1.54467e-163	0
-7.91945e-164	-8.94873e-163	-4.10764e-163	-3.62953e-163	7.48618e-164	8.08351e-163	2.13585e-163	2.93334e-164	-1.1657e-162	1.47336e-162	-3.89352e-163	8.06884e-163	-2.16198e-163	1.02392e-163	1.76839e-163	3.33335e-164	3.60562e-163	8.3949e-165	1.84325e-163	-1.94542e-163	-6.56308e-164	1.32822e-163	8.52236e-164	-1.43676e-163	1.55529e-163	-2.86693e-163	-4.5479e-164	-8.28854e-163	-1.6243e-163	1.54467e-163	0
-7.91945e-164	-8.94873e-163	-4.10764e-163	-3.62953e-163	7.48618e-164	8.08351e-163	2.13585e-163	2.93334e-164	-1.1657e-162	1.47336e-162	-3.89352e-163	8.06884e-163	-2.16198e-163	1.02392e-163	1.76839e-163	3.33335e-164	3.60562e-163	8.3949e-165	1.84325e-163	-1.94542e-163	-6.56308e-164	1.32822e-163	8.52236e-164	-1.43676e-163	1.55529e-163	-2.86693e-163	-4.5479e-164	-8.28854e-163	-1.6243e-163	1.54467e-163	0
-7.91945e-164	-8.94873e-163	-4.10764e-163	-3.62953e-163	7.48618e-164	8.08351e-163	2.13585e-163	2.93334e-164	-1.1657e-162	1.47336e-162	-3.89352e-163	8.06884e-163	-2.16198e-163	1.02392e-163	1.76839e-163	3.33335e-164	3.60562e-163	8.3949e-165	1.84325e-163	-1.94542e-163	-6.56308e-164	1.32822e-163	8.52236e-164	-1.43676e-163	1.55529e-163	-2.86693e-163	-4.5479e-164	-8.28854e-163	-1.6243e-163	1.54467e-163	0
-7.91945e-164	-8.94873e-163	-4.10764e-163	-3.62953e-163	7.48618e-164	8.08351e-163	2.13585e-163	2.93334e-164	-1.1657e-162	1.47336e-162	-3.89352e-163	8.06884e-163	-2.16198e-163	1.02392e-163	1.76839e-163	3.33335e-164	3.60562e-163	8.3949e-165	1.84325e-163	-1.94542e-163	-6.56308e-164	1.32822e-163	8.52236e-164	-1.43676e-163	1.55529e-163	-2.86693e-163	-4.5479e-164	-8.28854e-163	-1.6243e-163	1.54467e-163	0
-7.91945e-164	-8.94873e-163	-4.10764e-163	-3.62953e-163	7.48618e-164	8.08351e-163	2.13585e-163	2.93334e-164	-1.1657e-162	1.47336e-162	-3.89352e-163	8.06884e-163	-2.16198e-163	1.02392e-163	1.76839e-163	3.33335e-164	3.60562e-163	8.3949e-165	1.84325e-163	-1.94542e-163	-6.56308e-164	1.32822e-163	8.52236e-164	-1.43676e-163	1.55529e-163	-2.86693e-163	-4.5479e-164	-8.28854e-163	-1.6243e-163	1.54467e-163	0
-7.91945e-164	-8.94873e-163	-4.10764e-163	-3.62953e-163	7.48618e-164	8.08351e-163	2.13585e-163	2.93334e-164	-1.1657e-162	1.47336e-162	-3.89352e-163	8.06884e-163	-2.16198e-163	1.02392e-163	1.76839e-163	3.33335e-164	3.60562e-163	8.3949e-165	1.84325e-163	-1.94542e-163	-6.56308e-164	1.32822e-163	8.52236e-164	-1.43676e-163	1.55529e-163	-2.86693e-163	-4.5479e-164	-8.28854e-163	-1.6243e-163	1.54467e-163	0
-7.91945e-164	-8.94873e-163	-4.10764e-163	-3.62953e-163	7.48618e-164	8.08351e-163	2.13585e-163	2.93334e-164	-1.1657e-162	1.47336e-162	-3.89352e-163	8.06884e-163	-2.16198e-163	1.02392e-163	1.76839e-163	3.33335e-164	3.60562e-163	8.3949e-165	1.84325e-163	-1.94542e-163	-6.56308e-164	1.32822e-163	8.52236e-164	-1.43676e-163	1.55529e-163	-2.86693e-163	-4.5479e-164	-8.28854e-163	-1.6243e-163	1.54467e-163	0
-7.91945e-164	-8.94873e-163	-4.10764e-163	-3.62953e-163	7.48618e-164	8.08351e-163	2.13585e-163	2.93334e-164	-1.1657e-162	1.47336e-162	-3.89352e-163	8.06884e-163	-2.16198e-163	1.02392e-163	1.76839e-163	3.33335e-164	3.60562e-163	8.3949e-165	1.84325e-163	-1.94542e-163	-6.56308e-164	1.32822e-163	8.52236e-164	-1.43676e-163	1.55529e-163	-2.86693e-163	-4.5479e-164	-8.28854e-163	-1.6243e-163	1.54467e-163	0
-7.91945e-164	-8.94873e-163	-4.10764e-163	-3.62953e-163	7.48618e-164	8.08351e-163	2.13585e-163	2.93334e-164	-1.1657e-162	1.47336e-162	-3.89352e-163	8.06884e-163	-2.16198e-163	1.02392e-163	1.76839e-163	3.33335e-164	3.60562e-163	8.3949e-165	1.84325e-163	-1.94542e-163	-6.56308e-164	1.32822e-163	8.52236e-164	-1.43676e-163	1.55529e-163	-2.86693e-163	-4.5479e-164	-8.28854e-163	-1.6243e-163	1.54467e-163	0
-7.91945e-164	-8.94873e-163	-4.10764e-163	-3.62953e-163	7.48618e-164	8.08351e-163	2.13585e-163	2.93334e-164	-1.1657e-162	1.47336e-162	-3.89352e-163	8.06884e-163	-2.16198e-163	1.02392e-163	1.76839e-163	3.33335e-164	3.60562e-163	8.3949e-165	1.84325e-163	-1.94542e-163	-6.56308e-164	1.32822e-163	8.52236e-164	-1.43676e-163	1.55529e-163	-2.86693e-163	-4.5479e-164	-8.28854e-163	-1.6243e-163	1.54467e-163	0
-7.91945e-164	-8.94873e-163	-4.10764e-163	-3.62953e-163	7.48618e-164	8.08351e-163	2.13585e-163	2.93334e-164	-1.1657e-162	1.47336e-162	-3.89352e-163	8.06884e-163	-2.16198e-163	1.02392e-163	1.76839e-163	3.33335e-164	3.60562e-163	8.3949e-165	1.84325e-163	-1.94542e-163	-6.56308e-164	1.32822e-163	8.52236e-164	-1.43676e-163	1.55529e-163	-2.86693e-163	-4.5479e-164	-8.28854e-163	-1.6243e-163	1.54467e-163	0
-7.91945e-164	-8.94873e-163	-4.10764e-163	-3.62953e-163	7.48618e-164	8.08351e-163	2.13585e-163	2.93334e-164	-1.1657e-162	1.47336e-162	-3.89352e-163	8.06884e-163	-2.16198e-163	1.02392e-163	1.76839e-163	3.33335e-164	3.60562e-163	8.3949e-165	1.84325e-163	-1.94542e-163	-6.56308e-164	1.32822e-163	8.52236e-164	-1.43676e-163	1.55529e-163	-2.86693e-163	-4.5479e-164	-8.28854e-163	-1.6243e-163	1.54467e-163	0
-7.91945e-164	-8.94873e-163	-4.10764e-163	-3.62953e-163	7.48618e-164	8.08351e-163	2.13585e-163	2.93334e-164	-1.1657e-162	1.47336e-162	-3.89352e-163	8.06884e-163	-2.16198e-163	1.02392e-163	1.76839e-163	3.33335e-164	3.60562e-163	8.3949e-165	1.84325e-163	-1.94542e-163	-6.56308e-164	1.32822e-163	8.52236e-164	-1.43676e-163	1.55529e-163	-2.86693e-163	-4.5479e-164	-8.28854e-163	-1.6243e-163	1.54467e-163	0
-7.91945e-164	-8.94873e-163	-4.10764e-163	-3.62953e-163	7.48618e-164	8.08351e-163	2.13585e-163	2.93334e-164	-1.1657e-162	1.47336e-162	-3.89352e-163	8.06884e-163	-2.16198e-163	1.02392e-163	1.76839e-163	3.33335e-164	3.60562e-163	8.3949e-165	1.84325e-163	-1.94542e-163	-6.56308e-164	1.32822e-163	8.52236e-164	-1.43676e-163	1.55529e-163	-2.86693e-163	-4.5479e-164	-8.28854e-163	-1.6243e-163	1.54467e-163	0
-7.91945e-164	-8.94873e-163	-4.10764e-163	-3.62953e-163	7.48618e-164	8.08351e-163	2.13585e-163	2.93334e-164	-1.1657e-162	1.47336e-162	-3.89352e-163	8.06884e-163	-2.16198e-163	1.02392e-163	1.76839e-163	3.33335e-164	3.60562e-163	8.3949e-165	1.84325e-163	-1.94542e-163	-6.56308e-164	1.32822e-163	8.52236e-164	-1.43676e-163	1.55529e-163	-2.86693e-163	-4.5479e-164	-8.28854e-163	-1.6243e-163	1.54467e-163	0
-7.91945e-164	-8.94873e-163	-4.10764e-163	-3.62953e-163	7.48618e-164	8.08351e-163	2.13585e-163	2.93334e-164	-1.1657e-162	1.47336e-162	-3.89352e-163	8.06884e-163	-2.16198e-163	1.02392e-163	1.76839e-163	3.33335e-164	3.60562e-163	8.3949e-165	1.84325e-163	-1.94542e-163	-6.56308e-164	1.32822e-163	8.52236e-164	-1.43676e-163	1.55529e-163	-2.86693e-163	-4.5479e-164	-8.28854e-163	-1.6243e-163	1.54467e-163	0
-7.91945e-164	-8.94873e-163	-4.10764e-163	-3.62953e-163	7.48618e-164	8.08351e-163	2.13585e-163	2.93334e-164	-1.1657e-162	1.47336e-162	-3.89352e-163	8.06884e-163	-2.16198e-163	1.02392e-163	1.76839e-163	3.33335e-164	3.60562e-163	8.3949e-165	1.84325e-163	-1.94542e-163	-6.56308e-164	1.32822e-163	8.52236e-164	-1.43676e-163	1.55529e-163	-2.86693e-163	-4.5479e-164	-8.28854e-163	-1.6243e-163	1.54467e-163	0
-7.91945e-164	-8.94873e-163	-4.10764e-163	-3.62953e-163	7.48618e-164	8.08351e-163	2.13585e-163	2.93334e-164	-1.1657e-162	1.47336e-162	-3.89352e-163	8.06884e-163	-2.16198e-163	1.02392e-163	1.76839e-163	3.33335e-164	3.60562e-163	8.3949e-165	1.84325e-163	-1.94542e-163	-6.56308e-164	1.32822e-163	8.52236e-164	-1.43676e-163	1.55529e-163	-2.86693e-163	-4.5479e-164	-8.28854e-163	-1.6243e-163	1.54467e-163	0
-7.91945e-164	-8.94873e-163	-4.10764e-163	-3.62953e-163	7.48618e-164	8.08351e-163	2.13585e-163	2.93334e-164	-1.1657e-162	1.47336e-162	-3.89352e-163	8.06884e-163	-2.16198e-163	1.02392e-163	1.76839e-163	3.33335e-164	3.60562e-163	8.3949e-165	1.84325e-163	-1.94542e-163	-6.56308e-164	1.32822e-163	8.52236e-164	-1.43676e-163	1.55529e-163	-2.86693e-163	-4.5479e-164	-8.28854e-163	-1.6243e-163	1.54467e-163	0
-7.91945e-164	-8.94873e-163	-4.10764e-163	-3.62953e-163	7.48618e-164	8.08351e-163	2.13585e-163	2.93334e-164	-1.1657e-162	1.47336e-162	-3.89352e-163	8.06884e-163	-2.16198e-163	1.02392e-163	1.76839e-163	3.33335e-164	3.60562e-163	8.3949e-165	1.84325e-163	-1.94542e-163	-6.56308e-164	1.32822e-163	8.52236e-164	-1.43676e-163	1.55529e-163	-2.86693e-163	-4.5479e-164	-8.28854e-163	-1.6243e-163	1.54467e-163	0
-7.91945e-164	-8.94873e-163	-4.10764e-163	-3.62953e-163	7.48618e-164	8.08351e-163	2.13585e-163	2.93334e-164	-1.1657e-162	1.47336e-162	-3.89352e-163	8.06884e-163	-2.16198e-163	1.02392e-163	1.76839e-163	3.33335e-164	3.60562e-163	8.3949e-165	1.84325e-163	-1.94542e-163	-6.56308e-164	1.32822e-163	8.52236e-164	-1.43676e-163	1.55529e-163	-2.86693e-163	-4.5479e-164	-8.28854e-163	-1.6243e-163	1.54467e-163	0
-7.91945e-164	-8.94873e-163	-4.10764e-163	-3.62953e-163	7.48618e-164	8.08351e-163	2.13585e-163	2.93334e-164	-1.1657e-162	1.47336e-162	-3.89352e-163	8.06884e-163	-2.16198e-163	1.02392e-163	1.76839e-163	3.33335e-164	3.60562e-163	8.3949e-165	1.84325e-163	-1.94542e-163	-6.56308e-164	1.32822e-163	8.52236e-164	-1.43676e-163	1.55529e-163	-2.86693e-163	-4.5479e-164	-8.28854e-163	-1.6243e-163	1.54467e-163	0
-7.91945e-164	-8.94873e-163	-4.10764e-163	-3.62953e-163	7.48618e-164	8.08351e-163	2.13585e-163	2.93334e-164	-1.1657e-162	1.47336e-162	-3.89352e-163	8.06884e-163	-2.16198e-163	1.02392e-163	1.76839e-163	3.33335e-164	3.60562e-163	8.3949e-165	1.84325e-163	-1.94542e-163	-6.56308e-164	1.32822e-163	8.52236e-164	-1.43676e-163	1.55529e-163	-2.86693e-163	-4.5479e-164	-8.28854e-163	-1.6243e-163	1.54467e-163	0
-7.91945e-164	-8.94873e-163	-4.10764e-163	-3.62953e-163	7.48618e-164	8.08351e-163	2.13585e-163	2.93334e-164	-1.1657e-162	1.47336e-162	-3.89352e-163	8.06884e-163	-2.16198e-163	1.02392e-163	1.76839e-163	3.33335e-164	3.60562e-163	8.3949e-165	1.84325e-163	-1.94542e-163	-6.56308e-164	1.32822e-163	8.52236e-164	-1.43676e-163	1.55529e-163	-2.86693e-163	-4.5479e-164	-8.28854e-163	-1.6243e-163	1.54467e-163	0
-7.91945e-164	-8.94873e-163	-4.10764e-163	-3.62953e-163	7.48618e-164	8.08351e-163	2.13585e-163	2.93334e-164	-1.1657e-162	1.47336e-162	-3.89352e-163	8.06884e-163	-2.16198e-163	1.02392e-163	1.76839e-163	3.33335e-164	3.60562e-163	8.3949e-165	1.84325e-163	-1.94542e-163	-6.56308e-164	1.32822e-163	8.52236e-164	-1.43676e-163	1.55529e-163	-2.86693e-163	-4.5479e-164	-8.28854e-163	-1.6243e-163	1.54467e-163	0
-7.91945e-164	-8.94873e-163	-4.10764e-163	-3.62953e-163	7.48618e-164	8.08351e-163	2.13585e-163	2.93334e-164	-1.1657e-162	1.47336e-162	-3.89352e-163	8.06884e-163	-2.16198e-163	1.02392e-163	1.76839e-163	3.33335e-164	3.60562e-163	8.3949e-165	1.84325e-163	-1.94542e-163	-6.56308e-164	1.32822e-163	8.52236e-164	-1.43676e-163	1.55529e-163	-2.86693e-163	-4.5479e-164	-8.28854e-163	-1.6243e-163	1.54467e-163	0
-7.91945e-164	-8.94873e-163	-4.10764e-163	-3.62953e-163	7.48618e-164	8.08351e-163	2.13585e-163	2.93334e-164	-1.1657e-162	1.47336e-162	-3.89352e-163	8.06884e-163	-2.16198e-163	1.02392e-163	1.76839e-163	3.33335e-164	3.60562e-163	8.3949e-165	1.84325e-163	-1.94542e-163	-6.56308e-164	1.32822e-163	8.52236e-164	-1.43676e-163	1.55529e-163	-2.86693e-163	-4.5479e-164	-8.28854e-163	-1.6243e-163	1.54467e-163	0
-7.91945e-164	-8.94873e-163	-4.10764e-163	-3.62953e-163	7.48618e-164	8.08351e-163	2.13585e-163	2.93334e-164	-1.1657e-162	1.47336e-162	-3.89352e-163	8.06884e-163	-2.16198e-163	1.02392e-163	1.76839e-163	3.33335e-164	3.60562e-163	8.3949e-165	1.84325e-163	-1.94542e-163	-6.56308e-164	1.32822e-163	8.52236e-164	-1.43676e-163	1.55529e-163	-2.86693e-163	-4.5479e-164	-8.28854e-163	-1.6243e-163	1.54467e-163	0
-7.91945e-164	-8.94873e-163	-4.10764e-163	-3.62953e-163	7.48618e-164	8.08351e-163	2.13585e-163	2.93334e-164	-1.1657e-162	1.47336e-162	-3.89352e-163	8.06884e-163	-2.16198e-163	1.02392e-163	1.76839e-163	3.33335e-164	3.60562e-163	8.3949e-165	1.84325e-163	-1.94542e-163	-6.56308e-164	1.32822e-163	8.52236e-164	-1.43676e-163	1.55529e-163	-2.86693e-163	-4.5479e-164	-8.28854e-163	-1.6243e-163	1.54467e-163	0
-7.91945e-164	-8.94873e-163	-4.10764e-163	-3.62953e-163	7.48618e-164	8.08351e-163	2.13585e-163	2.93334e-164	-1.1657e-162	1.47336e-162	-3.89352e-163	8.06884e-163	-2.16198e-163	1.02392e-163	1.76839e-163	3.33335e-164	3.60562e-163	8.3949e-165	1.84325e-163	-1.94542e-163	-6.56308e-164	1.32822e-163	8.52236e-164	-1.43676e-163	1.55529e-163	-2.86693e-163	-4.5479e-164	-8.28854e-163	-1.6243e-163	1.54467e-163	0
-7.91945e-164	-8.94873e-163	-4.10764e-163	-3.62953e-163	7.48618e-164	8.08351e-163	2.13585e-163	2.93334e-164	-1.1657e-162	1.47336e-162	-3.89352e-163	8.06884e-163	-2.16198e-163	1.02392e-163	1.76839e-163	3.33335e-164	3.60562e-163	8.3949e-165	1.84325e-163	-1.94542e-163	-6.56308e-164	1.32822e-163	8.52236e-164	-1.43676e-163	1.55529e-163	-2.86693e-163	-4.5479e-164	-8.28854e-163	-1.6243e-163	1.54467e-163	0
-7.91945e-164	-8.94873e-163	-4.10764e-163	-3.62953e-163	7.48618e-164	8.08351e-163	2.13585e-163	2.93334e-164	-1.1657e-162	1.47336e-162	-3.89352e-163	8.06884e-163	-2.16198e-163	1.02392e-163	1.76839e-163	3.33335e-164	3.60562e-163	8.3949e-165	1.84325e-163	-1.94542e-163	-6.56308e-164	1.32822e-163	8.52236e-164	-1.43676e-163	1.55529e-163	-2.86693e-163	-4.5479e-164	-8.28854e-163	-1.6243e-163	1.54467e-163	0
-7.91945e-164	-8.94873e-163	-4.10764e-163	-3.62953e-163	7.48618e-164	8.08351e-163	2.13585e-163	2.93334e-164	-1.1657e-162	1.47336e-162	-3.89352e-163	8.06884e-163	-2.16198e-163	1.02392e-163	1.76839e-163	3.33335e-164	3.60562e-163	8.3949e-165	1.84325e-163	-1.94542e-163	-6.56308e-164	1.32822e-163	8.52236e-164	-1.43676e-163	1.55529e-163	-2.86693e-163	-4.5479e-164	-8.28854e-163	-1.6243e-163	1.54467e-163	0
-7.91945e-164	-8.94873e-163	-4.10764e-163	-3.62953e-163	7.48618e-164	8.08351e-163	2.13585e-163	2.93334e-164	-1.1657e-162	1.47336e-162	-3.89352e-163	8.06884e-163	-2.16198e-163	1.02392e-163	1.76839e-163	3.33335e-164	3.60562e-163	8.3949e-165	1.84325e-163	-1.94542e-163	-6.56308e-164	1.32822e-163	8.52236e-164	-1.43676e-163	1.55529e-163	-2.86693e-163	-4.5479e-164	-8.28854e-163	-1.6243e-163	1.54467e-163	0
-7.91945e-164	-8.94873e-163	-4.10764e-163	-3.62953e-163	7.48618e-164	8.08351e-163	2.13585e-163	2.93334e-164	-1.1657e-162	1.47336e-162	-3.89352e-163	8.06884e-163	-2.16198e-163	1.02392e-163	1.76839e-163	3.33335e-164	3.60562e-163	8.3949e-165	1.84325e-163	-1.94542e-163	-6.56308e-164	1.32822e-163	8.52236e-164	-1.43676e-163	1.55529e-163	-2.86693e-163	-4.5479e-164	-8.28854e-163	-1.6243e-163	1.54467e-163	0
-7.91945e-164	-8.94873e-163	-4.10764e-163	-3.62953e-163	7.48618e-164	8.08351e-163	2.13585e-163	2.93334e-164	-1.1657e-162	1.47336e-162	-3.89352e-163	8.06884e-163	-2.16198e-163	1.02392e-163	1.76839e-163	3.33335e-164	3.60562e-163	8.3949e-165	1.84325e-163	-1.94542e-163	-6.56308e-164	1.32822e-163	8.52236e-164	-1.43676e-163	1.55529e-163	-2.86693e-163	-4.5479e-164	-8.28854e-163	-1.6243e-163	1.54467e-163	0
-7.91945e-164	-8.94873e-163	-4.10764e-163	-3.62953e-163	7.48618e-164	8.08351e-163	2.13585e-163	2.93334e-164	-1.1657e-162	1.47336e-162	-3.89352e-163	8.06884e-163	-2.16198e-163	1.02392e-163	1.76839e-163	3.33335e-164	3.60562e-163	8.3949e-165	1.84325e-163	-1.94542e-163	-6.56308e-164	1.32822e-163	8.52236e-164	-1.43676e-163	1.55529e-163	-2.86693e-163	-4.5479e-164	-8.28854e-163	-1.6243e-163	1.54467e-163	0
-7.91945e-164	-8.94873e-163	-4.10764e-163	-3.62953e-163	7.48618e-164	8.08351e-163	2.13585e-163	2.93334e-164	-1.1657e-162	1.47336e-162	-3.89352e-163	8.06884e-163	-2.16198e-163	1.02392e-163	1.76839e-163	3.33335e-164	3.60562e-163	8.3949e-165	1.84325e-163	-1.94542e-163	-6.56308e-164	1.32822e-163	8.52236e-164	-1.43676e-163	1.55529e-163	-2.86693e-163	-4.5479e-164	-8.28854e-163	-1.6243e-163	1.54467e-163	0
-7.91945e-164	-8.94873e-163	-4.10764e-163	-3.62953e-163	7.48618e-164	8.08351e-163	2.13585e-163	2.93334e-164	-1.1657e-162	1.47336e-162	-3.89352e-163	8.06884e-163	-2.16198e-163	1.02392e-163	1.76839e-163	3.33335e-164	3.60562e-163	8.3949e-165	1.84325e-163	-1.94542e-163	-6.56308e-164	1.32822e-163	8.52236e-164	-1.43676e-163	1.55529e-163	-2.86693e-163	-4.5479e-164	-8.28854e-163	-1.6243e-163	1.54467e-163	0
-7.91945e-164	-8.94873e-163	-4.10764e-163	-3.62953e-163	7.48618e-164	8.08351e-163	2.13585e-163	2.93334e-164	-1.1657e-162	1.47336e-162	-3.89352e-163	8.06884e-163	-2.16198e-163	1.02392e-163	1.76839e-163	3.33335e-164	3.60562e-163	8.3949e-165	1.84325e-163	-1.94542e-163	-6.56308e-164	1.32822e-163	8.52236e-164	-1.43676e-163	1.55529e-163	-2.86693e-163	-4.5479e-164	-8.28854e-163	-1.6243e-163	1.54467e-163	0
-7.91945e-164	-8.94873e-163	-4.10764e-163	-3.62953e-163	7.48618e-164	8.08351e-163	2.13585e-163	2.93334e-164	-1.1657e-162	1.47336e-162	-3.89352e-163	8.06884e-163	-2.16198e-163	1.02392e-163	1.76839e-163	3.33335e-164	3.60562e-163	8.3949e-165	1.84325e-163	-1.94542e-163	-6.56308e-164	1.32822e-163	8.52236e-164	-1.43676e-163	1.55529e-163	-2.86693e-163	-4.5479e-164	-8.28854e-163	-1.6243e-163	1.54467e-163	0
-7.91945e-164	-8.94873e-163	-4.10764e-163	-3.62953e-163	7.48618e-164	8.08351e-163	2.13585e-163	2.93334e-164	-1.1657e-162	1.47336e-162	-3.89352e-163	8.06884e-163	-2.16198e-163	1.02392e-163	1.76839e-163	3.33335e-164	3.60562e-163	8.3949e-165	1.84325e-163	-1.94542e-163	-6.56308e-164	1.32822e-163	8.52236e-164	-1.43676e-163	1.55529e-163	-2.86693e-163	-4.5479e-164	-8.28854e-163	-1.6243e-163	1.54467e-163	0
-7.91945e-164	-8.94873e-163	-4.10764e-163	-3.62953e-163	7.48618e-164	8.08351e-163	2.13585e-163	2.93334e-164	-1.1657e-162	1.47336e-162	-3.89352e-163	8.06884e-163	-2.16198e-163	1.02392e-163	1.76839e-163	3.33335e-164	3.60562e-163	8.3949e-165	1.84325e-163	-1.94542e-163	-6.56308e-164	1.32822e-163	8.52236e-164	-1.43676e-163	1.55529e-163	-2.86693e-163	-4.5479e-164	-8.28854e-163	-1.6243e-163	1.54467e-163	0
-7.91945e-164	-8.94873e-163	-4.10764e-163	-3.62953e-163	7.48618e-164	8.08351e-163	2.13585e-163	2.93334e-164	-1.1657e-162	1.47336e-162	-3.89352e-163	8.06884e-163	-2.16198e-163	1.02392e-163	1.76839e-163	3.33335e-164	3.60562e-163	8.3949e-165	1.84325e-163	-1.94542e-163	-6.56308e-164	1.32822e-163	8.52236e-164	-1.43676e-163	1.55529e-163	-2.86693e-163	-4.5479e-164	-8.28854e-163	-1.6243e-163	1.54467e-163	0
-7.91945e-164	-8.94873e-163	-4.10764e-163	-3.62953e-163	7.48618e-164	8.08351e-163	2.13585e-163	2.93334e-164	-1.1657e-162	1.47336e-162	-3.89352e-163	8.06884e-163	-2.16198e-163	1.02392e-163	1.76839e-163	3.33335e-164	3.60562e-163	8.3949e-165	1.84325e-163	-1.94542e-163	-6.56308e-164	1.32822e-163	8.52236e-164	-1.43676e-163	1.55529e-163	-2.86693e-163	-4.5479e-164	-8.28854e-163	-1.6243e-163	1.54467e-163	0
-7.91945e-164	-8.94873e-163	-4.10764e-163	-3.62953e-163	7.48618e-164	8.08351e-163	2.13585e-163	2.93334e-164	-1.1657e-162	1.47336e-162	-3.89352e-163	8.06884e-163	-2.16198e-163	1.02392e-163	1.76839e-163	3.33335e-164	3.60562e-163	8.3949e-165	1.84325e-163	-1.94542e-163	-6.56308e-164	1.32822e-163	8.52236e-164	-1.43676e-163	1.55529e-163	-2.86693e-163	-4.5479e-164	-8.28854e-163	-1.6243e-163	1.54467e-163	0
-7.91945e-164	-8.94873e-163	-4.10764e-163	-3.62953e-163	7.48618e-164	8.08351e-163	2.13585e-163	2.93334e-164	-1.1657e-162	1.47336e-162	-3.89352e-163	8.06884e-163	-2.16198e-163	1.02392e-163	1.76839e-163	3.33335e-164	3.60562e-163	8.3949e-165	1.84325e-163	-1.94542e-163	-6.56308e-164	1.32822e-163	8.52236e-164	-1.43676e-163	1.55529e-163	-2.86693e-163	-4.5479e-164	-8.28854e-163	-1.6243e-163	1.54467e-163	0
-7.91945e-164	-8.94873e-163	-4.10764e-163	-3.62953e-163	7.48618e-164	8.08351e-163	2.13585e-163	2.93334e-164	-1.1657e-162	1.47336e-162	-3.89352e-163	8.06884e-163	-2.16198e-163	1.02392e-163	1.76839e-163	3.33335e-164	3.60562e-163	8.3949e-165	1.84325e-163	-1.94542e-163	-6.56308e-164	1.32822e-163	8.52236e-164	-1.43676e-163	1.55529e-163	-2.86693e-163	-4.5479e-164	-8.28854e-163	-1.6243e-163	1.54467e-163	0
-7.91945e-164	-8.94873e-163	-4.10764e-163	-3.62953e-163	7.48618e-164	8.08351e-163	2.13585e-163	2.93334e-164	-1.1657e-162	1.47336e-162	-3.89352e-163	8.06884e-163	-2.16198e-163	1.02392e-163	1.76839e-163	3.33335e-164	3.60562e-163	8.3949e-165	1.84325e-163	-1.94542e-163	-6.56308e-164	1.32822e-163	8.52236e-164	-1.43676e-163	1.55529e-163	-2.86693e-163	-4.5479e-164	-8.28854e-163	-1.6243e-163	1.54467e-163	0
-7.91945e-164	-8.94873e-163	-4.10764e-163	-3.62953e-163	7.48618e-164	8.08351e-163	2.13585e-163	2.93334e-164	-1.1657e-162	1.47336e-162	-3.89352e-163	8.06884e-163	-2.16198e-163	1.02392e-163	1.76839e-163	3.33335e-164	3.60562e-163	8.3949e-165	1.84325e-163	-1.94542e-163	-6.56308e-164	1.32822e-163	8.52236e-164	-1.43676e-163	1.55529e-163	-2.86693e-163	-4.5479e-164	-8.28854e-163	-1.6243e-163	1.54467e-163	0
-7.91945e-164	-8.94873e-163	-4.10764e-163	-3.62953e-163	7.48618e-164	8.08351e-163	2.13585e-163	2.93334e-164	-1.1657e-162	1.47336e-162	-3.89352e-163	8.06884e-163	-2.16198e-163	1.02392e-163	1.76839e-163	3.33335e-164	3.60562e-163	8.3949e-165	1.84325e-163	-1.94542e-163	-6.56308e-164	1.32822e-163	8.52236e-164	-1.43676e-163	1.55529e-163	-2.86693e-163	-4.5479e-164	-8.28854e-163	-1.6243e-163	1.54467e-163	0
-7.91945e-164	-8.94873e-163	-4.10764e-163	-3.62953e-163	7.48618e-164	8.08351e-163	2.13585e-163	2.93334e-164	-1.1657e-162	1.47336e-162	-3.89352e-163	8.06884e-163	-2.16198e-163	1.02392e-163	1.76839e-163	3.33335e-164	3.60562e-163	8.3949e-165	1.84325e-163	-1.94542e-163	-6.56308e-164	1.32822e-163	8.52236e-164	-1.43676e-163	1.55529e-163	-2.86693e-163	-4.5479e-164	-8.28854e-163	-1.6243e-163	1.54467e-163	0
-7.91945e-164	-8.94873e-163	-4.10764e-163	-3.62953e-163	7.48618e-164	8.08351e-163	2.13585e-163	2.93334e-164	-1.1657e-162	1.47336e-162	-3.89352e-163	8.06884e-163	-2.16198e-163	1.02392e-163	1.76839e-163	3.33335e-164	3.60562e-163	8.3949e-165	1.84325e-163	-1.94542e-163	-6.56308e-164	1.32822e-163	8.52236e-164	-1.43676e-163	1.55529e-163	-2.86693e-163	-4.5479e-164	-8.28854e-163	-1.6243e-163	1.54467e-163	0
-7.91945e-164	-8.94873e-163	-4.10764e-163	-3.62953e-163	7.48618e-164	8.08351e-163	2.13585e-163	2.93334e-164	-1.1657e-162	1.47336e-162	-3.89352e-163	8.06884e-163	-2.16198e-163	1.02392e-163	1.76839e-163	3.33335e-164	3.60562e-163	8.3949e-165	1.84325e-163	-1.94542e-163	-6.56308e-164	1.32822e-163	8.52236e-164	-1.43676e-163	1.55529e-163	-2.86693e-163	-4.5479e-164	-8.28854e-163	-1.6243e-163	1.54467e-163	0
-7.91945e-164	-8.94873e-163	-4.10764e-163	-3.62953e-163	7.48618e-164	8.08351e-163	2.13585e-163	2.93334e-164	-1.1657e-162	1.47336e-162	-3.89352e-163	8.06884e-163	-2.16198e-163	1.02392e-163	1.76839e-163	3.33335e-164	3.60562e-163	8.3949e-165	1.84325e-163	-1.94542e-163	-6.56308e-164	1.32822e-163	8.52236e-164	-1.43676e-163	1.55529e-163	-2.86693e-163	-4.5479e-164	-8.28854e-163	-1.6243e-163	1.54467e-163	0
-7.91945e-164	-8.94873e-163	-4.10764e-163	-3.62953e-163	7.48618e-164	8.08351e-163	2.13585e-163	2.93334e-164	-1.1657e-162	1.47336e-162	-3.89352e-163	8.06884e-163	-2.16198e-163	1.02392e-163	1.76839e-163	3.33335e-164	3.60562e-163	8.3949e-165	1.84325e-163	-1.94542e-163	-6.56308e-164	1.32822e-163	8.52236e-164	-1.43676e-163	1.55529e-163	-2.86693e-163	-4.5479e-164	-8.28854e-163	-1.6243e-163	1.54467e-163	0
-7.91945e-164	-8.94873e-163	-4.10764e-163	-3.62953e-163	7.48618e-164	8.08351e-163	2.13585e-163	2.93334e-164	-1.1657e-162	1.47336e-162	-3.89352e-163	8.06884e-163	-2.16198e-163	1.02392e-163	1.76839e-163	3.33335e-164	3.60562e-163	8.3949e-165	1.84325e-163	-1.94542e-163	-6.56308e-164	1.32822e-163	8.52236e-164	-1.43676e-163	1.55529e-163	-2.86693e-163	-4.5479e-164	-8.28854e-163	-1.6243e-163	1.54467e-163	0
-7.91945e-164	-8.94873e-163	-4.10764e-163	-3.62953e-163	7.48618e-164	8.08351e-163	2.13585e-163	2.93334e-164	-1.1657e-162	1.47336e-162	-3.89352e-163	8.06884e-163	-2.16198e-163	1.02392e-163	1.76839e-163	3.33335e-164	3.60562e-163	8.3949e-165	1.84325e-163	-1.94542e-163	-6.56308e-164	1.32822e-163	8.52236e-164	-1.43676e-163	1.55529e-163	-2.86693e-163	-4.5479e-164	-8.28854e-163	-1.6243e-163	1.54467e-163	0
-7.91945e-164	-8.94873e-163	-4.10764e-163	-3.62953e-163	7.48618e-164	8.08351e-163	2.13585e-163	2.93334e-164	-1.1657e-162	1.47336e-162	-3.89352e-163	8.06884e-163	-2.16198e-163	1.02392e-163	1.76839e-163	3.33335e-164	3.60562e-163	8.3949e-165	1.84325e-163	-1.94542e-163	-6.56308e-164	1.32822e-163	8.52236e-164	-1.43676e-163	1.55529e-163	-2.86693e-163	-4.5479e-164	-8.28854e-163	-1.6243e-163	1.54467e-163	0
-7.91945e-164	-8.94873e-163	-4.10764e-163	-3.62953e-163	7.48618e-164	8.08351e-163	2.13585e-163	2.93334e-164	-1.1657e-162	1.47336e-162	-3.89352e-163	8.06884e-163	-2.16198e-163	1.02392e-163	1.76839e-163	3.33335e-164	3.60562e-163	8.3949e-165	1.84325e-163	-1.94542e-163	-6.56308e-164	1.32822e-163	8.52236e-164	-1.43676e-163	1.55529e-163	-2.86693e-163	-4.5479e-164	-8.28854e-163	-1.6243e-163	1.54467e-163	0
-7.91945e-164	-8.94873e-163	-4.10764e-163	-3.62953e-163	7.48618e-164	8.08351e-163	2.13585e-163	2.93334e-164	-1.1657e-162	1.47336e-162	-3.89352e-163	8.06884e-163	-2.16198e-163	1.02392e-163	1.76839e-163	3.33335e-164	3.60562e-163	8.3949e-165	1.84325e-163	-1.94542e-163	-6.56308e-164	1.32822e-163	8.52236e-164	-1.43676e-163	1.55529e-163	-2.86693e-163	-4.5479e-164	-8.28854e-163	-1.6243e-163	1.54467e-163	0
-7.91945e-164	-8.94873e-163	-4.10764e-163	-3.62953e-163	7.48618e-164	8.08351e-163	2.13585e-163	2.93334e-164	-1.1657e-162	1.47336e-162	-3.89352e-163	8.06884e-163	-2.16198e-163	1.02392e-163	1.76839e-163	3.33335e-164	3.60562e-163	8.3949e-165	1.84325e-163	-1.94542e-163	-6.56308e-164	1.32822e-163	8.52236e-164	-1.43676e-163	1.55529e-163	-2.86693e-163	-4.5479e-164	-8.28854e-163	-1.6243e-163	1.54467e-163	0
-7.91945e-164	-8.94873e-163	-4.10764e-163	-3.62953e-163	7.48618e-164	8.08351e-163	2.13585e-163	2.93334e-164	-1.1657e-162	1.47336e-162	-3.89352e-163	8.06884e-163	-2.16198e-163	1.02392e-163	1.76839e-163	3.33335e-164	3.60562e-163	8.3949e-165	1.84325e-163	-1.94542e-163	-6.56308e-164	1.32822e-163	8.52236e-164	-1.43676e-163	1.55529e-163	-2.86693e-163	-4.5479e-164	-8.28854e-163	-1.6243e-163	1.54467e-163	0
-7.91945e-164	-8.94873e-163	-4.10764e-163	-3.62953e-163	7.48618e-164	8.08351e-163	2.13585e-163	2.93334e-164	-1.1657e-162	1.47336e-162	-3.89352e-163	8.06884e-163	-2.16198e-163	1.02392e-163	1.76839e-163	3.33335e-164	3.60562e-163	8.3949e-165	1.84325e-163	-1.94542e-163	-6.56308e-164	1.32822e-163	8.52236e-164	-1.43676e-163	1.55529e-163	-2.86693e-163	-4.5479e-164	-8.28854e-163	-1.6243e-163	1.54467e-163	0
-7.91945e-164	-8.94873e-163	-4.10764e-163	-3.62953e-163	7.48618e-164	8.08351e-163	2.13585e-163	2.93334e-164	-1.1657e-162	1.47336e-162	-3.89352e-163	8.06884e-163	-2.16198e-163	1.02392e-163	1.76839e-163	3.33335e-164	3.60562e-163	8.3949e-165	1.84325e-163	-1.94542e-163	-6.56308e-164	1.32822e-163	8.52236e-164	-1.43676e-163	1.55529e-163	-2.86693e-163	-4.5479e-164	-8.28854e-163	-1.6243e-163	1.54467e-163	0
-7.91945e-164	-8.94873e-163	-4.10764e-163	-3.62953e-163	7.48618e-164	8.08351e-163	2.13585e-163	2.93334e-164	-1.1657e-162	1.47336e-162	-3.89352e-163	8.06884e-163	-2.16198e-163	1.02392e-163	1.76839e-163	3.33335e-164	3.60562e-163	8.3949e-165	1.84325e-163	-1.94542e-163	-6.56308e-164	1.32822e-163	8.52236e-164	-1.43676e-163	1.55529e-163	-2.86693e-163	-4.5479e-164	-8.28854e-163	-1.6243e-163	1.54467e-163	0
-7.91945e-164	-8.94873e-163	-4.10764e-163	-3.62953e-163	7.48618e-164	8.08351e-163	2.13585e-163	2.93334e-164	-1.1657e-162	1.47336e-162	-3.89352e-163	8.06884e-163	-2.16198e-163	1.02392e-163	1.76839e-163	3.33335e-164	3.60562e-163	8.3949e-165	1.84325e-163	-1.94542e-163	-6.56308e-164	1.32822e-163	8.52236e-164	-1.43676e-163	1.55529e-163	-2.86693e-163	-4.5479e-164	-8.28854e-163	-1.6243e-163	1.54467e-163	0
-7.91945e-164	-8.94873e-163	-4.10764e-163	-3.62953e-163	7.48618e-164	8.08351e-163	2.13585e-163	2.93334e-164	-1.1657e-162	1.47336e-162	-3.89352e-163	8.06884e-163	-2.16198e-163	1.02392e-163	1.76839e-163	3.33335e-164	3.60562e-163	8.3949e-165	1.84325e-163	-1.94542e-163	-6.56308e-164	1.32822e-163	8.52236e-164	-1.43676e-163	1.55529e-163	-2.86693e-163	-4.5479e-164	-8.28854e-163	-1.6243e-163	1.54467e-163	0
-7.91945e-164	-8.94873e-163	-4.10764e-163	-3.62953e-163	7.48618e-164	8.08351e-163	2.13585e-163	2.93334e-164	-1.1657e-162	1.47336e-162	-3.89352e-163	8.06884e-163	-2.16198e-163	1.02392e-163	1.76839e-163	3.33335e-164	3.60562e-163	8.3949e-165	1.84325e-163	-1.94542e-163	-6.56308e-164	1.32822e-163	8.52236e-164	-1.43676e-163	1.55529e-163	-2.86693e-163	-4.5479e-164	-8.28854e-163	-1.6243e-163	1.54467e-163	0
-7.91945e-164	-8.94873e-163	-4.10764e-163	-3.62953e-163	7.48618e-164	8.08351e-163	2.13585e-163	2.93334e-164	-1.1657e-162	1.47336e-162	-3.89352e-163	8.06884e-163	-2.16198e-163	1.02392e-163	1.76839e-163	3.33335e-164	3.60562e-163	8.3949e-165	1.84325e-163	-1.94542e-163	-6.56308e-164	1.32822e-163	8.52236e-164	-1.43676e-163	1.55529e-163	-2.86693e-163	-4.5479e-164	-8.28854e-163	-1.6243e-163	1.54467e-163	0
-7.91945e-164	-8.94873e-163	-4.10764e-163	-3.62953e-163	7.48618e-164	8.08351e-163	2.13585e-163	2.93334e-164	-1.1657e-162	1.47336e-162	-3.89352e-163	8.06884e-163	-2.16198e-163	1.02392e-163	1.76839e-163	3.33335e-164	3.60562e-163	8.3949e-165	1.84325e-163	-1.94542e-163	-6.56308e-164	1.32822e-163	8.52236e-164	-1.43676e-163	1.55529e-163	-2.86693e-163	-4.5479e-164	-8.28854e-163	-1.6243e-163	1.54467e-163	0
-7.91945e-164	-8.94873e-163	-4.10764e-163	-3.62953e-163	7.48618e-164	8.08351e-163	2.13585e-163	2.93334e-164	-1.1657e-162	1.47336e-162	-3.89352e-163	8.06884e-163	-2.16198e-163	1.02392e-163	1.76839e-163	3.33335e-164	3.60562e-163	8.3949e-165	1.84325e-163	-1.94542e-163	-6.56308e-164	1.32822e-163	8.52236e-164	-1.43676e-163	1.55529e-163	-2.86693e-163	-4.5479e-164	-8.28854e-163	-1.6243e-163	1.54467e-163	0
-7.91945e-164	-8.94873e-163	-4.10764e-163	-3.62953e-163	7.48618e-164	8.08351e-163	2.13585e-163	2.93334e-164	-1.1657e-162	1.47336e-162	-3.89352e-163	8.06884e-163	-2.16198e-163	1.02392e-163	1.76839e-163	3.33335e-164	3.60562e-163	8.3949e-165	1.84325e-163	-1.94542e-163	-6.56308e-164	1.32822e-163	8.52236e-164	-1.43676e-163	1.55529e-163	-2.86693e-163	-4.5479e-164	-8.28854e-163	-1.6243e-163	1.54467e-163	0
-7.91945e-164	-8.94873e-163	-4.10764e-163	-3.62953e-163	7.48618e-164	8.08351e-163	2.13585e-163	2.93334e-164	-1.1657e-162	1.47336e-162	-3.89352e-163	8.06884e-163	-2.16198e-163	1.02392e-163	1.76839e-163	3.33335e-164	3.60562e-163	8.3949e-165	1.84325e-163	-1.94542e-163	-6.56308e-164	1.32822e-163	8.52236e-164	-1.43676e-163	1.55529e-163	-2.86693e-163	-4.5479e-164	-8.28854e-163	-1.6243e-163	1.54467e-163	0
-7.91945e-164	-8.94873e-163	-4.10764e-163	-3.62953e-163	7.48618e-164	8.08351e-163	2.13585e-163	2.93334e-164	-1.1657e-162	1.47336e-162	-3.89352e-163	8.06884e-163	-2.16198e-163	1.02392e-163	1.76839e-163	3.33335e-164	3.60562e-163	8.3949e-165	1.84325e-163	-1.94542e-163	-6.56308e-164	1.32822e-163	8.52236e-164	-1.43676e-163	1.55529e-163	-2.86693e-163	-4.5479e-164	-8.28854e-163	-1.6243e-163	1.54467e-163	0
-7.91945e-164	-8.94873e-163	-4.10764e-163	-3.62953e-163	7.48618e-164	8.08351e-163	2.13585e-163	2.93334e-164	-1.1657e-162	1.47336e-162	-3.89352e-163	8.06884e-163	-2.16198e-163	1.02392e-163	1.76839e-163	3.33335e-164	3.60562e-163	8.3949e-165	1.84325e-163	-1.94542e-163	-6.56308e-164	1.32822e-163	8.52236e-164	-1.43676e-163	1.55529e-163	-2.86693e-163	-4.5479e-164	-8.28854e-163	-1.6243e-163	1.54467e-163	0
-7.91945e-164	-8.94873e-163	-4.10764e-163	-3.62953e-163	7.48618e-164	8.08351e-163	2.13585e-163	2.93334e-164	-1.1657e-162	1.47336e-162	-3.89352e-163	8.06884e-163	-2.16198e-163	1.02392e-163	1.76839e-163	3.33335e-164	3.60562e-163	8.3949e-165	1.84325e-163	-1.94542e-163	-6.56308e-164	1.32822e-163	8.52236e-164	-1.43676e-163	1.55529e-163	-2.86693e-163	-4.5479e-164	-8.28854e-163	-1.6243e-163	1.54467e-163	0
-7.91945e-164	-8.94873e-163	-4.10764e-163	-3.62953e-163	7.48618e-164	8.08351e-163	2.13585e-163	2.93334e-164	-1.1657e-162	1.47336e-162	-3.89352e-163	8.06884e-163	-2.16198e-163	1.02392e-163	1.76839e-163	3.33335e-164	3.60562e-163	8.3949e-165	1.84325e-163	-1.94542e-163	-6.56308e-164	1.32822e-163	8.52236e-164	-1.43676e-163	1.55529e-163	-2.86693e-163	-4.5479e-164	-8.28854e-163	-1.6243e-163	1.54467e-163	0
-7.91945e-164	-8.94873e-163	-4.10764e-163	-3.62953e-163	7.48618e-164	8.08351e-163	2.13585e-163	2.93334e-164	-1.1657e-162	1.47336e-162	-3.89352e-163	8.06884e-163	-2.16198e-163	1.02392e-163	1.76839e-163	3.33335e-164	3.60562e-163	8.3949e-165	1.84325e-163	-1.94542e-163	-6.56308e-164	1.32822e-163	8.52236e-164	-1.43676e-163	1.55529e-163	-2.86693e-163	-4.5479e-164	-8.28854e-163	-1.6243e-163	1.54467e-163	0
-7.91945e-164	-8.94873e-163	-4.10764e-163	-3.62953e-163	7.48618e-164	8.08351e-163	2.13585e-163	2.93334e-164	-1.1657e-162	1.47336e-162	-3.89352e-163	8.06884e-163	-2.16198e-163	1.02392e-163	1.76839e-163	3.33335e-164	3.60562e-163	8.3949e-165	1.84325e-163	-1.94542e-163	-6.56308e-164	1.32822e-163	8.52236e-164	-1.43676e-163	1.55529e-163	-2.86693e-163	-4.5479e-164	-8.28854e-163	-1.6243e-163	1.54467e-163	0
-7.91945e-164	-8.94873e-163	-4.10764e-163	-3.62953e-163	7.48618e-164	8.08351e-163	2.13585e-163	2.93334e-164	-1.1657e-162	1.47336e-162	-3.89352e-163	8.06884e-163	-2.16198e-163	1.02392e-163	1.76839e-163	3.33335e-164	3.60562e-163	8.3949e-165	1.84325e-163	-1.94542e-163	-6.56308e-164	1.32822e-163	8.52236e-164	-1.43676e-163	1.55529e-163	-2.86693e-163	-4.5479e-164	-8.28854e-163	-1.6243e-163	1.54467e-163	0
-7.91945e-164	-8.94873e-163	-4.10764e-163	-3.62953e-163	7.48618e-164	8.08351e-163	2.13585e-163	2.93334e-164	-1.1657e-162	1.47336e-162	-3.89352e-163	8.06884e-163	-2.16198e-163	1.02392e-163	1.76839e-163	3.33335e-164	3.60562e-163	8.3949e-165	1.84325e-163	-1.94542e-163	-6.56308e-164	1.32822e-163	8.52236e-164	-1.43676e-163	1.55529e-163	-2.86693e-163	-4.5479e-164	-8.28854e-163	-1.6243e-163	1.54467e-163	0
-7.91945e-164	-8.94873e-163	-4.10764e-163	-3.62953e-163	7.48618e-164	8.08351e-163	2.13585e-163	2.93334e-164	-1.1657e-162	1.47336e-162	-3.89352e-163	8.06884e-163	-2.16198e-163	1.02392e-163	1.76839e-163	3.33335e-164	3.60562e-163	8.3949e-165	1.84325e-163	-1.94542e-163	-6.56308e-164	1.32822e-163	8.52236e-164	-1.43676e-163	1.55529e-163	-2.86693e-163	-4.5479e-164	-8.28854e-163	-1.6243e-163	1.54467e-163	0
-7.91945e-164	-8.94873e-163	-4.10764e-163	-3.62953e-163	7.48618e-164	8.08351e-163	2.13585e-163	2.93334e-164	-1.1657e-162	1.47336e-162	-3.89352e-163	8.06884e-163	-2.16198e-163	1.02392e-163	1.76839e-163	3.33335e-164	3.60562e-163	8.3949e-165	1.84325e-163	-1.94542e-163	-6.56308e-164	1.32822e-163	8.52236e-164	-1.43676e-163	1.55529e-163	-2.86693e-163	-4.5479e-164	-8.28854e-163	-1.6243e-163	1.54467e-163	0
-7.91945e-164	-8.94873e-163	-4.10764e-163	-3.62953e-163	7.48618e-164	8.08351e-163	2.13585e-163	2.93334e-164	-1.1657e-162	1.47336e-162	-3.89352e-163	8.06884e-163	-2.16198e-163	1.02392e-163	1.76839e-163	3.33335e-164	3.60562e-163	8.3949e-165	1.84325e-163	-1.94542e-163	-6.56308e-164	1.32822e-163	8.52236e-164	-1.43676e-163	1.55529e-163	-2.86693e-163	-4.5479e-164	-8.28854e-163	-1.6243e-163	1.54467e-163	0
-7.91945e-164	-8.94873e-163	-4.10764e-163	-3.62953e-163	7.48618e-164	8.08351e-163	2.13585e-163	2.93334e-164	-1.1657e-162	1.47336e-162	-3.89352e-163	8.06884e-163	-2.16198e-163	1.02392e-163	1.76839e-163	3.33335e-164	3.60562e-163	8.3949e-165	1.84325e-163	-1.94542e-163	-6.56308e-164	1.32822e-163	8.52236e-164	-1.43676e-163	1.55529e-163	-2.86693e-163	-4.5479e-164	-8.28854e-163	-1.6243e-163	1.54467e-163	0
-7.91945e-164	-8.94873e-163	-4.10764e-163	-3.62953e-163	7.48618e-164	8.08351e-163	2.13585e-163	2.93334e-164	-1.1657e-162	1.47336e-162	-3.89352e-163	8.06884e-163	-2.16198e-163	1.02392e-163	1.76839e-163	3.33335e-164	3.60562e-163	8.3949e-165	1.84325e-163	-1.94542e-163	-6.56308e-164	1.32822e-163	8.52236e-164	-1.43676e-163	1.55529e-163	-2.86693e-163	-4.5479e-164	-8.28854e-163	-1.6243e-163	1.54467e-163	0
-7.91945e-164	-8.94873e-163	-4.10764e-163	-3.62953e-163	7.48618e-164	8.08351e-163	2.13585e-163	2.93334e-164	-1.1657e-162	1.47336e-162	-3.89352e-163	8.06884e-163	-2.16198e-163	1.02392e-163	1.76839e-163	3.33335e-164	3.60562e-163	8.3949e-165	1.84325e-163	-1.94542e-163	-6.56308e-164	1.32822e-163	8.52236e-164	-1.43676e-163	1.55529e-163	-2.86693e-163	-4.5479e-164	-8.28854e-163	-1.6243e-163	1.54467e-163	0
-7.91945e-164	-8.94873e-163	-4.10764e-163	-3.62953e-163	7.48618e-164	8.08351e-163	2.13585e-163	2.93334e-164	-1.1657e-162	1.47336e-162	-3.89352e-163	8.06884e-163	-2.16198e-163	1.02392e-163	1.76839e-163	3.33335e-164	3.60562e-163	8.3949e-165	1.84325e-163	-1.94542e-163	-6.56308e-164	1.32822e-163	8.52236e-164	-1.43676e-163	1.55529e-163	-2.86693e-163	-4.5479e-164	-8.28854e-163	-1.6243e-163	1.54467e-163	0
-7.91945e-164	-8.94873e-163	-4.10764e-163	-3.62953e-163	7.48618e-164	8.08351e-163	2.13585e-163	2.93334e-164	-1.1657e-162	1.47336e-162	-3.89352e-163	8.06884e-163	-2.16198e-163	1.02392e-163	1.76839e-163	3.33335e-164	3.60562e-163	8.3949e-165	1.84325e-163	-1.94542e-163	-6.56308e-164	1.32822e-163	8.52236e-164	-1.43676e-163	1.55529e-163	-2.86693e-163	-4.5479e-164	-8.28854e-163	-1.6243e-163	1.54467e-163	0
-7.91945e-164	-8.94873e-163	-4.10764e-163	-3.62953e-163	7.48618e-164	8.08351e-163	2.13585e-163	2.93334e-164	-1.1657e-162	1.47336e-162	-3.89352e-163	8.06884e-163	-2.16198e-163	1.02392e-163	1.76839e-163	3.33335e-164	3.60562e-163	8.3949e-165	1.84325e-163	-1.94542e-163	-6.56308e-164	1.32822e-163	8.52236e-164	-1.43676e-163	1.55529e-163	-2.86693e-163	-4.5479e-164	-8.28854e-163	-1.6243e-163	1.54467e-163	0
-7.91945e-164	-8.94873e-163	-4.10764e-163	-3.62953e-163	7.48618e-164	8.08351e-163	2.13585e-163	2.93334e-164	-1.1657e-162	1.47336e-162	-3.89352e-163	8.06884e-163	-2.16198e-163	1.02392e-163	1.76839e-163	3.33335e-164	3.60562e-163	8.3949e-165	1.84325e-163	-1.94542e-163	-6.56308e-164	1.32822e-163	8.52236e-164	-1.43676e-163	1.55529e-163	-2.86693e-163	-4.5479e-164	-8.28854e-163	-1.6243e-163	1.54467e-163	0
-7.91945e-164	-8.94873e-163	-4.10764e-163	-3.62953e-163	7.48618e-164	8.08351e-163	2.13585e-163	2.93334e-164	-1.1657e-162	1.47336e-162	-3.89352e-163	8.06884e-163	-2.16198e-163	1.02392e-163	1.76839e-163	3.33335e-164	3.60562e-163	8.3949e-165	1.84325e-163	-1.94542e-163	-6.56308e-164	1.32822e-163	8.52236e-164	-1.43676e-163	1.55529e-163	-2.86693e-163	-4.5479e-164	-8.28854e-163	-1.6243e-163	1.54467e-163	0
-7.91945e-164	-8.94873e-163	-4.10764e-163	-3.62953e-163	7.48618e-164	8.08351e-163	2.13585e-163	2.93334e-164	-1.1657e-162	1.47336e-162	-3.89352e-163	8.06884e-163	-2.16198e-163	1.02392e-163	1.76839e-163	3.33335e-164	3.60562e-163	8.3949e-165	1.84325e-163	-1.94542e-163	-6.56308e-164	1.32822e-163	8.52236e-164	-1.43676e-163	1.55529e-163	-2.86693e-163	-4.5479e-164	-8.28854e-163	-1.6243e-163	1.54467e-163	0
-7.91945e-164	-8.94873e-163	-4.10764e-163	-3.62953e-163	7.48618e-164	8.08351e-163	2.13585e-163	2.93334e-164	-1.1657e-162	1.47336e-162	-3.89352e-163	8.06884e-163	-2.16198e-163	1.02392e-163	1.76839e-163	3.33335e-164	3.60562e-163	8.3949e-165	1.84325e-163	-1.94542e-163	-6.56308e-164	1.32822e-163	8.52236e-164	-1.43676e-163	1.55529e-163	-2.86693e-163	-4.5479e-164	-8.28854e-163	-1.6243e-163	1.54467e-163	0
-7.91945e-164	-8.94873e-163	-4.10764e-163	-3.62953e-163	7.48618e-164	8.08351e-163	2.13585e-163	2.93334e-164	-1.1657e-162	1.47336e-162	-3.89352e-163	8.06884e-163	-2.16198e-163	1.02392e-163	1.76839e-163	3.33335e-164	3.60562e-163	8.3949e-165	1.84325e-163	-1.94542e-163	-6.56308e-164	1.32822e-163	8.52236e-164	-1.43676e-163	1.55529e-163	-2.86693e-163	-4.5479e-164	-8.28854e-163	-1.6243e-163	1.54467e-163	0
-7.91945e-164	-8.94873e-163	-4.10764e-163	-3.62953e-163	7.48618e-164	8.08351e-163	2.13585e-163	2.93334e-164	-1.1657e-162	1.47336e-162	-3.89352e-163	8.06884e-163	-2.16198e-163	1.02392e-163	1.76839e-163	3.33335e-164	3.60562e-163	8.3949e-165	1.84325e-163	-1.94542e-163	-6.56308e-164	1.32822e-163	8.52236e-164	-1.43676e-163	1.55529e-163	-2.86693e-163	-4.5479e-164	-8.28854e-163	-1.6243e-163	1.54467e-163	0
-7.91945e-164	-8.94873e-163	-4.10764e-163	-3.62953e-163	7.48618e-164	8.08351e-163	2.13585e-163	2.93334e-164	-1.1657e-162	1.47336e-162	-3.89352e-163	8.06884e-163	-2.16198e-163	1.02392e-163	1.76839e-163	3.33335e-164	3.60562e-163	8.3949e-165	1.84325e-163	-1.94542e-163	-6.56308e-164	1.32822e-163	8.52236e-164	-1.43676e-163	1.55529e-163	-2.86693e-163	-4.5479e-164	-8.28854e-163	-1.6243e-163	1.54467e-163	0
-7.91945e-164	-8.94873e-163	-4.10764e-163	-3.62953e-163	7.48618e-164	8.08351e-163	2.13585e-163	2.93334e-164	-1.1657e-162	1.47336e-162	-3.89352e-163	8.06884e-163	-2.16198e-163	1.02392e-163	1.76839e-163	3.33335e-164	3.60562e-163	8.3949e-165	1.84325e-163	-1.94542e-163	-6.56308e-164	1.32822e-163	8.52236e-164	-1.43676e-163	1.55529e-163	-2.86693e-163	-4.5479e-164	-8.28854e-163	-1.6243e-163	1.54467e-163	0
-7.91945e-164	-8.94873e-163	-4.10764e-163	-3.62953e-163	7.48618e-164	8.08351e-163	2.13585e-163	2.93334e-164	-1.1657e-162	1.47336e-162	-3.89352e-163	8.06884e-163	-2.16198e-163	1.02392e-163	1.76839e-163	3.33335e-164	3.60562e-163	8.3949e-165	1.84325e-163	-1.94542e-163	-6.56308e-164	1.32822e-163	8.52236e-164	-1.43676e-163	1.55529e-163	-2.86693e-163	-4.5479e-164	-8.28854e-163	-1.6243e-163	1.54467e-163	0
-7.91945e-164	-8.94873e-163	-4.10764e-163	-3.62953e-163	7.48618e-164	8.08351e-163	2.13585e-163	2.93334e-164	-1.1657e-162	1.47336e-162	-3.89352e-163	8.06884e-163	-2.16198e-163	1.02392e-163	1.76839e-163	3.33335e-164	3.60562e-163	8.3949e-165	1.84325e-163	-1.94542e-163	-6.56308e-164	1.32822e-163	8.52236e-164	-1.43676e-163	1.55529e-163	-2.86693e-163	-4.5479e-164	-8.28854e-163	-1.6243e-163	1.54467e-163	0
-7.91945e-164	-8.94873e-163	-4.10764e-163	-3.62953e-163	7.48618e-164	8.08351e-163	2.13585e-163	2.93334e-164	-1.1657e-162	1.47336e-162	-3.89352e-163	8.06884e-163	-2.16198e-163	1.02392e-163	1.76839e-163	3.33335e-164	3.60562e-163	8.3949e-165	1.84325e-163	-1.94542e-163	-6.56308e-164	1.32822e-163	8.52236e-164	-1.43676e-163	1.55529e-163	-2.86693e-163	-4.5479e-164	-8.28854e-163	-1.6243e-163	1.54467e-163	0
-7.91945e-164	-8.94873e-163	-4.10764e-163	-3.62953e-163	7.48618e-164	8.08351e-163	2.13585e-163	2.93334e-164	-1.1657e-162	1.47336e-162	-3.89352e-163	8.06884e-163	-2.16198e-163	1.02392e-163	1.76839e-163	3.33335e-164	3.60562e-163	8.3949e-165	1.84325e-163	-1.94542e-163	-6.56308e-164	1.32822e-163	8.52236e-164	-1.43676e-163	1.55529e-163	-2.86693e-163	-4.5479e-164	-8.28854e-163	-1.6243e-163	1.54467e-163	0
-7.91945e-164	-8.94873e-163	-4.10764e-163	-3.62953e-163	7.48618e-164	8.08351e-163	2.13585e-163	2.93334e-164	-1.1657e-162	1.47336e-162	-3.89352e-163	8.06884e-163	-2.16198e-163	1.02392e-163	1.76839e-163	3.33335e-164	3.60562e-163	8.3949e-165	1.84325e-163	-1.94542e-163	-6.56308e-164	1.32822e-163	8.52236e-164	-1.43676e-163	1.55529e-163	-2.86693e-163	-4.5479e-164	-8.28854e-163	-1.6243e-163	1.54467e-163	0
-7.91945e-164	-8.94873e-163	-4.10764e-163	-3.62953e-163	7.48618e-164	8.08351e-163	2.13585e-163	2.93334e-164	-1.1657e-162	1.47336e-162	-3.89352e-163	8.06884e-163	-2.16198e-163	1.02392e-163	1.76839e-163	3.33335e-164	3.60562e-163	8.3949e-165	1.84325e-163	-1.94542e-163	-6.56308e-164	1.32822e-163	8.52236e-164	-1.43676e-163	1.55529e-163	-2.86693e-163	-4.5479e-164	-8.28854e-163	-1.6243e-163	1.54467e-163	0
-7.91945e-164	-8.94873e-163	-4.10764e-163	-3.62953e-163	7.48618e-164	8.08351e-163	2.13585e-163	2.93334e-164	-1.1657e-162	1.47336e-162	-3.89352e-163	8.06884e-163	-2.16198e-163	1.02392e-163	1.76839e-163	3.33335e-164	3.60562e-163	8.3949e-165	1.84325e-163	-1.94542e-163	-6.56308e-164	1.32822e-163	8.52236e-164	-1.43676e-163	1.55529e-163	-2.86693e-163	-4.5479e-164	-8.28854e-163	-1.6243e-163	1.54467e-163	0
-7.91945e-164	-8.94873e-163	-4.10764e-163	-3.62953e-163	7.48618e-164	8.08351e-163	2.13585e-163	2.93334e-164	-1.1657e-162	1.47336e-162	-3.89352e-163	8.06884e-163	-2.16198e-163	1.02392e-163	1.76839e-163	3.33335e-164	3.60562e-163	8.3949e-165	1.84325e-163	-1.94542e-163	-6.56308e-164	1.32822e-163	8.52236e-164	-1.43676e-163	1.55529e-163	-2.86693e-163	-4.5479e-164	-8.28854e-163	-1.6243e-163	1.54467e-163	0
-7.91945e-164	-8.94873e-163	-4.10764e-163	-3.62953e-163	7.48618e-164	8.08351e-163	2.13585e-163	2.93334e-164	-1.1657e-162	1.47336e-162	-3.89352e-163	8.06884e-163	-2.16198e-163	1.02392e-163	1.76839e-163	3.33335e-164	3.60562e-163	8.3949e-165	1.84325e-163	-1.94542e-163	-6.56308e-164	1.32822e-163	8.52236e-164	-1.43676e-163	1.55529e-163	-2.86693e-163	-4.5479e-164	-8.28854e-163	-1.6243e-163	1.54467e-163	0
-7.91945e-164	-8.94873e-163	-4.10764e-163	-3.62953e-163	7.48618e-164	8.08351e-163	2.13585e-163	2.93334e-164	-1.1657e-162	1.47336e-162	-3.89352e-163	8.06884e-163	-2.16198e-163	1.02392e-163	1.76839e-163	3.33335e-164	3.60562e-163	8.3949e-165	1.84325e-163	-1.94542e-163	-6.56308e-164	1.32822e-163	8.52236e-164	-1.43676e-163	1.55529e-163	-2.86693e-163	-4.5479e-164	-8.28854e-163	-1.6243e-163	1.54467e-163	0
-7.91945e-164	-8.94873e-163	-4.10764e-163	-3.62953e-163	7.48618e-164	8.08351e-163	2.13585e-163	2.93334e-164	-1.1657e-162	1.47336e-162	-3.89352e-163	8.06884e-163	-2.16198e-163	1.02392e-163	1.76839e-163	3.33335e-164	3.60562e-163	8.3949e-165	1.84325e-163	-1.94542e-163	-6.56308e-164	1.32822e-163	8.52236e-164	-1.43676e-163	1.55529e-163	-2.86693e-163	-4.5479e-164	-8.28854e-163	-1.6243e-163	1.54467e-163	0
-7.91945e-164	-8.94873e-163	-4.10764e-163	-3.62953e-163	7.48618e-164	8.08351e-163	2.13585e-163	2.93334e-164	-1.1657e-162	1.47336e-162	-3.89352e-163	8.06884e-163	-2.16198e-163	1.02392e-163	1.76839e-163	3.33335e-164	3.60562e-163	8.3949e-165	1.84325e-163	-1.94542e-163	-6.56308e-164	1.32822e-163	8.52236e-164	-1.43676e-163	1.55529e-163	-2.86693e-163	-4.5479e-164	-8.28854e-163	-1.6243e-163	1.54467e-163	0
-7.91945e-164	-8.94873e-163	-4.10764e-163	-3.62953e-163	7.48618e-164	8.08351e-163	2.13585e-163	2.93334e-164	-1.1657e-162	1.47336e-162	-3.89352e-163	8.06884e-163	-2.16198e-163	1.02392e-163	1.76839e-163	3.33335e-164	3.60562e-163	8.3949e-165	1.84325e-163	-1.94542e-163	-6.56308e-164	1.32822e-163	8.52236e-164	-1.43676e-163	1.55529e-163	-2.86693e-163	-4.5479e-164	-8.28854e-163	-1.6243e-163	1.54467e-163	0
-7.91945e-164	-8.94873e-163	-4.10764e-163	-3.62953e-163	7.48618e-164	8.08351e-163	2.13585e-163	2.93334e-164	-1.1657e-162	1.47336e-162	-3.89352e-163	8.06884e-163	-2.16198e-163	1.02392e-163	1.76839e-163	3.33335e-164	3.60562e-163	8.3949e-165	1.84325e-163	-1.94542e-163	-6.56308e-164	1.32822e-163	8.52236e-164	-1.43676e-163	1.55529e-163	-2.86693e-163	-4.5479e-164	-8.28854e-163	-1.6243e-163	1.54467e-163	0
-7.91945e-164	-8.94873e-163	-4.10764e-163	-3.62953e-163	7.48618e-164	8.08351e-163	2.13585e-163	2.93334e-164	-1.1657e-162	1.47336e-162	-3.89352e-163	8.06884e-163	-2.16198e-163	1.02392e-163	1.76839e-163	3.33335e-164	3.60562e-163	8.3949e-165	1.84325e-163	-1.94542e-163	-6.56308e-164	1.32822e-163	8.52236e-164	-1.43676e-163	1.55529e-163	-2.86693e-163	-4.5479e-164	-8.28854e-163	-1.6243e-163	1.54467e-163	0
-7.91945e-164	-8.94873e-163	-4.10764e-163	-3.62953e-163	7.48618e-164	8.08351e-163	2.13585e-163	2.93334e-164	-1.1657e-162	1.47336e-162	-3.89352e-163	8.06884e-163	-2.16198e-163	1.02392e-163	1.76839e-163	3.33335e-164	3.60562e-163	8.3949e-165	1.84325e-163	-1.94542e-163	-6.56308e-164	1.32822e-163	8.52236e-164	-1.43676e-163	1.55529e-163	-2.86693e-163	-4.5479e-164	-8.28854e-163	-1.6243e-163	1.54467e-163	0
-7.91945e-164	-8.94873e-163	-4.10764e-163	-3.62953e-163	7.48618e-164	8.08351e-163	2.13585e-163	2.93334e-164	-1.1657e-162	1.47336e-162	-3.89352e-163	8.06884e-163	-2.16198e-163	1.02392e-163	1.76839e-163	3.33335e-164	3.60562e-163	8.3949e-165	1.84325e-163	-1.94542e-163	-6.56308e-164	1.32822e-163	8.52236e-164	-1.43676e-163	1.55529e-163	-2.86693e-163	-4.5479e-164	-8.28854e-163	-1.6243e-163	1.54467e-163	0
-7.91945e-164	-8.94873e-163	-4.10764e-163	-3.62953e-163	7.48618e-164	8.08351e-163	2.13585e-163	2.93334e-164	-1.1657e-162	1.47336e-162	-3.89352e-163	8.06884e-163	-2.16198e-163	1.02392e-163	1.76839e-163	3.33335e-164	3.60562e-163	8.3949e-165	1.84325e-163	-1.94542e-163	-6.56308e-164	1.32822e-163	8.52236e-164	-1.43676e-163	1.55529e-163	-2.86693e-163	-4.5479e-164	-8.28854e-163	-1.6243e-163	1.54467e-163	0
-7.91945e-164	-8.94873e-163	-4.10764e-163	-3.62953e-163	7.48618e-164	8.08351e-163	2.13585e-163	2.93334e-164	-1.1657e-162	1.47336e-162	-3.89352e-163	8.06884e-163	-2.16198e-163	1.02392e-163	1.76839e-163	3.33335e-164	3.60562e-163	8.3949e-165	1.84325e-163	-1.94542e-163	-6.56308e-164	1.32822e-163	8.52236e-164	-1.43676e-163	1.55529e-163	-2.86693e-163	-4.5479e-164	-8.28854e-163	-1.6243e-163	1.54467e-163	0
-7.91945e-164	-8.94873e-163	-4.10764e-163	-3.62953e-163	7.48618e-164	8.08351e-163	2.13585e-163	2.93334e-164	-1.1657e-162	1.47336e-162	-3.89352e-163	8.06884e-163	-2.16198e-163	1.02392e-163	1.76839e-163	3.33335e-164	3.60562e-163	8.3949e-165	1.84325e-163	-1.94542e-163	-6.56308e-164	1.32822e-163	8.52236e-164	-1.43676e-163	1.55529e-163	-2.86693e-163	-4.5479e-164	-8.28854e-163	-1.6243e-163	1.54467e-163	0
-7.91945e-164	-8.94873e-163	-4.10764e-163	-3.62953e-163	7.48618e-164	8.08351e-163	2.13585e-163	2.93334e-164	-1.1657e-162	1.47336e-162	-3.89352e-163	8.06884e-163	-2.16198e-163	1.02392e-163	1.76839e-163	3.33335e-164	3.60562e-163	8.3949e-165	1.84325e-163	-1.94542e-163	-6.56308e-164	1.32822e-163	8.52236e-164	-1.43676e-163	1.55529e-163	-2.86693e-163	-4.5479e-164	-8.28854e-163	-1.6243e-163	1.54467e-163	0
-7.91945e-164	-8.94873e-163	-4.10764e-163	-3.62953e-163	7.48618e-164	8.08351e-163	2.13585e-163	2.93334e-164	-1.1657e-162	1.47336e-162	-3.89352e-163	8.06884e-163	-2.16198e-163	1.02392e-163	1.76839e-163	3.33335e-164	3.60562e-163	8.3949e-165	1.84325e-163	-1.94542e-163	-6.56308e-164	1.32822e-163	8.52236e-164	-1.43676e-163	1.55529e-163	-2.86693e-163	-4.5479e-164	-8.28854e-163	-1.6243e-163	1.54467e-163	0
-7.91945e-164	-8.94873e-163	-4.10764e-163	-3.62953e-163	7.48618e-164	8.08351e-163	2.13585e-163	2.93334e-164	-1.1657e-162	1.47336e-162	-3.89352e-163	8.06884e-163	-2.16198e-163	1.02392e-163	1.76839e-163	3.33335e-164	3.60562e-163	8.3949e-165	1.84325e-163	-1.94542e-163	-6.56308e-164	1.32822e-163	8.52236e-164	-1.43676e-163	1.55529e-163	-2.86693e-163	-4.5479e-164	-8.28854e-163	-1.6243e-163	1.54467e-163	0
-7.91945e-164	-8.94873e-163	-4.10764e-163	-3.62953e-163	7.48618e-164	8.08351e-163	2.13585e-163	2.93334e-164	-1.1657e-162	1.47336e-162	-3.89352e-163	8.06884e-163	-2.16198e-163	1.02392e-163	1.76839e-163	3.33335e-164	3.60562e-163	8.3949e-165	1.84325e-163	-1.94542e-163	-6.56308e-164	1.32822e-163	8.52236e-164	-1.43676e-163	1.55529e-163	-2.86693e-163	-4.5479e-164	-8.28854e-163	-1.6243e-163	1.54467e-163	0
-7.91945e-164	-8.94873e-163	-4.10764e-163	-3.62953e-163	7.48618e-164	8.08351e-163	2.13585e-163	2.93334e-164	-1.1657e-162	1.47336e-162	-3.89352e-163	8.06884e-163	-2.16198e-163	1.02392e-163	1.76839e-163	3.33335e-164	3.60562e-163	8.3949e-165	1.84325e-163	-1.94542e-163	-6.56308e-164	1.32822e-163	8.52236e-164	-1.43676e-163	1.55529e-163	-2.86693e-163	-4.5479e-164	-8.28854e-163	-1.6243e-163	1.54467e-163	0
-7.91945e-164	-8.94873e-163	-4.10764e-163	-3.62953e-163	7.48618e-164	8.08351e-163	2.13585e-163	2.93334e-164	-1.1657e-162	1.47336e-162	-3.89352e-163	8.06884e-163	-2.16198e-163	1.02392e-163	1.76839e-163	3.33335e-164	3.60562e-163	8.3949e-165	1.84325e-163	-1.94542e-163	-6.56308e-164	1.32822e-163	8.52236e-164	-1.43676e-163	1.55529e-163	-2.86693e-163	-4.5479e-164	-8.28854e-163	-1.6243e-163	1.54467e-163	0
-7.91945e-164	-8.94873e-163	-4.10764e-163	-3.62953e-163	7.48618e-164	8.08351e-163	2.13585e-163	2.93334e-164	-1.1657e-162	1.47336e-162	-3.89352e-163	8.06884e-163	-2.16198e-163	1.02392e-163	1.76839e-163	3.33335e-164	3.60562e-163	8.3949e-165	1.84325e-163	-1.94542e-163	-6.56308e-164	1.32822e-163	8.52236e-164	-1.43676e-163	1.55529e-163	-2.86693e-163	-4.5479e-164	-8.28854e-163	-1.6243e-163	1.54467e-163	0
-7.91945e-164	-8.94873e-163	-4.10764e-163	-3.62953e-163	7.48618e-164	8.08351e-163	2.13585e-163	2.93334e-164	-1.1657e-162	1.47336e-162	-3.89352e-163	8.06884e-163	-2.16198e-163	1.02392e-163	1.76839e-163	3.33335e-164	3.60562e-163	8.3949e-165	1.84325e-163	-1.94542e-163	-6.56308e-164	1.32822e-163	8.52236e-164	-1.43676e-163	1.55529e-163	-2.86693e-163	-4.5479e-164	-8.28854e-163	-1.6243e-163	1.54467e-163	0
-7.91945e-164	-8.94873e-163	-4.10764e-163	-3.62953e-163	7.48618e-164	8.08351e-163	2.13585e-163	2.93334e-164	-1.1657e-162	1.47336e-162	-3.89352e-163	8.06884e-163	-2.16198e-163	1.02392e-163	1.76839e-163	3.33335e-164	3.60562e-163	8.3949e-165	1.84325e-163	-1.94542e-163	-6.56308e-164	1.32822e-163	8.52236e-164	-1.43676e-163	1.55529e-163	-2.86693e-163	-4.5479e-164	-8.28854e-163	-1.6243e-163	1.54467e-163	0
-7.91945e-164	-8.94873e-163	-4.10764e-163	-3.62953e-163	7.48618e-164	8.08351e-163	2.13585e-163	2.93334e-164	-1.1657e-162	1.47336e-162	-3.89352e-163	8.06884e-163	-2.16198e-163	1.02392e-163	1.76839e-163	3.33335e-164	3.60562e-163	8.3949e-165	1.84325e-163	-1.94542e-163	-6.56308e-164	1.32822e-163	8.52236e-164	-1.43676e-163	1.55529e-163	-2.86693e-163	-4.5479e-164	-8.28854e-163	-1.6243e-163	1.54467e-163	0
-7.91945e-164	-8.94873e-163	-4.10764e-163	-3.62953e-163	7.48618e-164	8.08351e-163	2.13585e-163	2.93334e-164	-1.1657e-162	1.47336e-162	-3.89352e-163	8.06884e-163	-2.16198e-163	1.02392e-163	1.76839e-163	3.33335e-164	3.60562e-163	8.3949e-165	1.84325e-163	-1.94542e-163	-6.56308e-164	1.32822e-163	8.52236e-164	-1.43676e-163	1.55529e-163	-2.86693e-163	-4.5479e-164	-8.28854e-163	-1.6243e-163	1.54467e-163	0
-7.91945e-164	-8.94873e-163	-4.10764e-163	-3.62953e-163	7.48618e-164	8.08351e-163	2.13585e-163	2.93334e-164	-1.1657e-162	1.47336e-162	-3.89352e-163	8.06884e-163	-2.16198e-163	1.02392e-163	1.76839e-163	3.33335e-164	3.60562e-163	8.3949e-165	1.84325e-163	-1.94542e-163	-6.56308e-164	1.32822e-163	8.52236e-164	-1.43676e-163	1.55529e-163	-2.86693e-163	-4.5479e-164	-8.28854e-163	-1.6243e-163	1.54467e-163	0
-7.91945e-164	-8.94873e-163	-4.10764e-163	-3.62953e-163	7.48618e-164	8.08351e-163	2.13585e-163	2.93334e-164	-1.1657e-162	1.47336e-162	-3.89352e-163	8.06884e-163	-2.16198e-163	1.02392e-163	1.76839e-163	3.33335e-164	3.60562e-163	8.3949e-165	1.84325e-163	-1.94542e-163	-6.56308e-164	1.32822e-163	8.52236e-164	-1.43676e-163	1.55529e-163	-2.86693e-163	-4.5479e-164	-8.28854e-163	-1.6243e-163	1.54467e-163	0
-7.91945e-164	-8.94873e-163	-4.10764e-163	-3.62953e-163	7.48618e-164	8.08351e-163	2.13585e-163	2.93334e-164	-1.1657e-162	1.47336e-162	-3.89352e-163	8.06884e-163	-2.16198e-163	1.02392e-163	1.76839e-163	3.33335e-164	3.60562e-163	8.3949e-165	1.84325e-163	-1.94542e-163	-6.56308e-164	1.32822e-163	8.52236e-164	-1.43676e-163	1.55529e-163	-2.86693e-163	-4.5479e-164	-8.28854e-163	-1.6243e-163	1.54467e-163	0
-7.91945e-164	-8.94873e-163	-4.10764e-163	-3.62953e-163	7.48618e-164	8.08351e-163	2.13585e-163	2.93334e-164	-1.1657e-162	1.47336e-162	-3.89352e-163	8.06884e-163	-2.16198e-163	1.02392e-163	1.76839e-163	3.33335e-164	3.60562e-163	8.3949e-165	1.84325e-163	-1.94542e-163	-6.56308e-164	1.32822e-163	8.52236e-164	-1.43676e-163	1.55529e-163	-2.86693e-163	-4.5479e-164	-8.28854e-163	-1.6243e-163	1.54467e-163	0
-7.91945e-164	-8.94873e-163	-4.10764e-163	-3.62953e-163	7.48618e-164	8.08351e-163	2.13585e-163	2.93334e-164	-1.1657e-162	1.47336e-162	-3.89352e-163	8.06884e-163	-2.16198e-163	1.02392e-163	1.76839e-163	3.33335e-164	3.60562e-163	8.3949e-165	1.84325e-163	-1.94542e-163	-6.56308e-164	1.32822e-163	8.52236e-164	-1.43676e-163	1.55529e-163	-2.86693e-163	-4.5479e-164	-8.28854e-163	-1.6243e-163	1.54467e-163	0
-7.91945e-164	-8.94873e-163	-4.10764e-163	-3.62953e-163	7.48618e-164	8.08351e-163	2.13585e-163	2.93334e-164	-1.1657e-162	1.47336e-162	-3.89352e-163	8.06884e-163	-2.16198e-163	1.02392e-163	1.76839e-163	3.33335e-164	3.60562e-163	8.3949e-165	1.84325e-163	-1.94542e-163	-6.56308e-164	1.32822e-163	8.52236e-164	-1.43676e-163	1.55529e-163	-2.86693e-163	-4.5479e-164	-8.28854e-163	-1.6243e-163	1.54467e-163	0
-7.91945e-164	-8.94873e-163	-4.10764e-163	-3.62953e-163	7.48618e-164	8.08351e-163	2.13585e-163	2.93334e-164	-1.1657e-162	1.47336e-162	-3.89352e-163	8.06884e-163	-2.16198e-163	1.02392e-163	1.76839e-163	3.33335e-164	3.60562e-163	8.3949e-165	1.84325e-163	-1.94542e-163	-6.56308e-164	1.32822e-163	8.52236e-164	-1.43676e-163	1.55529e-163	-2.86693e-163	-4.5479e-164	-8.28854e-163	-1.6243e-163	1.54467e-163	0
-7.91945e-164	-8.94873e-163	-4.10764e-163	-3.62953e-163	7.48618e-164	8.08351e-163	2.13585e-163	2.93334e-164	-1.1657e-162	1.47336e-162	-3.89352e-163	8.06884e-163	-2.16198e-163	1.02392e-163	1.76839e-163	3.33335e-164	3.60562e-163	8.3949e-165	1.84325e-163	-1.94542e-163	-6.56308e-164	1.32822e-163	8.52236e-164	-1.43676e-163	1.55529e-163	-2.86693e-163	-4.5479e-164	-8.28854e-163	-1.6243e-163	1.54467e-163	0
-7.91945e-164	-8.94873e-163	-4.10764e-163	-3.62953e-163	7.48618e-164	8.08351e-163	2.13585e-163	2.93334e-164	-1.1657e-162	1.47336e-162	-3.89352e-163	8.06884e-163	-2.16198e-163	1.02392e-163	1.76839e-163	3.33335e-164	3.60562e-163	8.3949e-165	1.84325e-163	-1.94542e-163	-6.56308e-164	1.32822e-163	8.52236e-164	-1.43676e-163	1.55529e-163	-2.86693e-163	-4.5479e-164	-8.28854e-163	-1.6243e-163	1.54467e-163	0
-7.91945e-164	-8.94873e-163	-4.10764e-163	-3.62953e-163	7.48618e-164	8.08351e-163	2.13585e-163	2.93334e-164	-1.1657e-162	1.47336e-162	-3.89352e-163	8.06884e-163	-2.16198e-163	1.02392e-163	1.76839e-163	3.33335e-164	3.60562e-163	8.3949e-165	1.84325e-163	-1.94542e-163	-6.56308e-164	1.32822e-163	8.52236e-164	-1.43676e-163	1.55529e-163	-2.86693e-163	-4.5479e-164	-8.28854e-163	-1.6243e-163	1.54467e-163	0
-7.91945e-164	-8.94873e-163	-4.10764e-163	-3.62953e-163	7.48618e-164	8.08351e-163	2.13585e-163	2.93334e-164	-1.1657e-162	1.47336e-162	-3.89352e-163	8.06884e-163	-2.16198e-163	1.02392e-163	1.76839e-163	3.33335e-164	3.60562e-163	8.3949e-165	1.84325e-163	-1.94542e-163	-6.56308e-164	1.32822e-163	8.52236e-164	-1.43676e-163	1.55529e-163	-2.86693e-163	-4.5479e-164	-8.28854e-163	-1.6243e-163	1.54467e-163	0
-7.91945e-164	-8.94873e-163	-4.10764e-163	-3.62953e-163	7.48618e-164	8.08351e-163	2.13585e-163	2.93334e-164	-1.1657e-162	1.47336e-162	-3.89352e-163	8.06884e-163	-2.16198e-163	1.02392e-163	1.76839e-163	3.33335e-164	3.60562e-163	8.3949e-165	1.84325e-163	-1.94542e-163	-6.56308e-164	1.32822e-163	8.52236e-164	-1.43676e-163	1.55529e-163	-2.86693e-163	-4.5479e-164	-8.28854e-163	-1.6243e-163	1.54467e-163	0
-7.91945e-164	-8.94873e-163	-4.10764e-163	-3.62953e-163	7.48618e-164	8.08351e-163	2.13585e-163	2.93334e-164	-1.1657e-162	1.47336e-162	-3.89352e-163	8.06884e-163	-2.16198e-163	1.02392e-163	1.76839e-163	3.33335e-164	3.60562e-163	8.3949e-165	1.84325e-163	-1.94542e-163	-6.56308e-164	1.32822e-163	8.52236e-164	-1.43676e-163	1.55529e-163	-2.86693e-163	-4.5479e-164	-8.28854e-163	-1.6243e-163	1.54467e-163	0
-7.91945e-164	-8.94873e-163	-4.10764e-163	-3.62953e-163	7.48618e-164	8.08351e-163	2.13585e-163	2.93334e-164	-1.1657e-162	1.47336e-162	-3.89352e-163	8.06884e-163	-2.16198e-163	1.02392e-163	1.76839e-163	3.33335e-164	3.60562e-163	8.3949e-165	1.84325e-163	-1.94542e-163	-6.56308e-164	1.32822e-163	8.52236e-164	-1.43676e-163	1.55529e-163	-2.86693e-163	-4.5479e-164	-8.28854e-163	-1.6243e-163	1.54467e-163	0
-7.91945e-164	-8.94873e-163	-4.10764e-163	-3.62953e-163	7.48618e-164	8.08351e-163	2.13585e-163	2.93334e-164	-1.1657e-162	1.47336e-162	-3.89352e-163	8.06884e-163	-2.16198e-163	1.02392e-163	1.76839e-163	3.33335e-164	3.60562e-163	8.3949e-165	1.84325e-163	-1.94542e-163	-6.56308e-164	1.32822e-163	8.52236e-164	-1.43676e-163	1.55529e-163	-2.86693e-163	-4.5479e-164	-8.28854e-163	-1.6243e-163	1.54467e-163	0
-7.91945e-164	-8.94873e-163	-4.10764e-163	-3.62953e-163	7.48618e-164	8.08351e-163	2.13585e-163	2.93334e-164	-1.1657e-162	1.47336e-162	-3.89352e-163	8.06884e-163	-2.16198e-163	1.02392e-163	1.76839e-163	3.33335e-164	3.60562e-163	8.3949e-165	1.84325e-163	-1.94542e-163	-6.56308e-164	1.32822e-163	8.52236e-164	-1.43676e-163	1.55529e-163	-2.86693e-163	-4.5479e-164	-8.28854e-163	-1.6243e-163	1.54467e-163	0
-7.91945e-164	-8.94873e-163	-4.10764e-163	-3.62953e-163	7.48618e-164	8.08351e-163	2.13585e-163	2.93334e-164	-1.1657e-162	1.47336e-162	-3.89352e-163	8.06884e-163	-2.16198e-163	1.02392e-163	1.76839e-163	3.33335e-164	3.60562e-163	8.3949e-165	1.84325e-163	-1.94542e-163	-6.56308e-164	1.32822e-163	8.52236e-164	-1.43676e-163	1.55529e-163	-2.86693e-163	-4.5479e-164	-8.28854e-163	-1.6243e-163	1.54467e-163	0
-7.91945e-164	-8.94873e-163	-4.10764e-163	-3.62953e-163	7.48618e-164	8.08351e-163	2.13585e-163	2.93334e-164	-1.1657e-162	1.47336e-162	-3.89352e-163	8.06884e-163	-2.16198e-163	1.02392e-163	1.76839e-163	3.33335e-164	3.60562e-163	8.3949e-165	1.84325e-163	-1.94542e-163	-6.56308e-164	1.32822e-163	8.52236e-164	-1.43676e-163	1.55529e-163	-2.86693e-163	-4.5479e-164	-8.28854e-163	-1.6243e-163	1.54467e-163	0
-7.91945e-164	-8.94873e-163	-4.10764e-163	-3.62953e-163	7.48618e-164	8.08351e-163	2.13585e-163	2.93334e-164	-1.1657e-162	1.47336e-162	-3.89352e-163	8.06884e-163	-2.16198e-163	1.02392e-163	1.76839e-163	3.33335e-164	3.60562e-163	8.3949e-165	1.84325e-163	-1.94542e-163	-6.56308e-164	1.32822e-163	8.52236e-164	-1.43676e-163	1.55529e-163	-2.86693e-163	-4.5479e-164	-8.28854e-163	-1.6243e-163	1.54467e-163	0
-7.91945e-164	-8.94873e-163	-4.10764e-163	-3.62953e-163	7.48618e-164	8.08351e-163	2.13585e-163	2.93334e-164	-1.1657e-162	1.47336e-162	-3.89352e-163	8.06884e-163	-2.16198e-163	1.02392e-163	1.76839e-163	3.33335e-164	3.60562e-163	8.3949e-165	1.84325e-163	-1.94542e-163	-6.56308e-164	1.32822e-163	8.52236e-164	-1.43676e-163	1.55529e-163	-2.86693e-163	-4.5479e-164	-8.28854e-163	-1.6243e-163	1.54467e-163	0
-7.91945e-164	-8.94873e-163	-4.10764e-163	-3.62953e-163	7.48618e-164	8.08351e-163	2.13585e-163	2.93334e-164	-1.1657e-162	1.47336e-162	-3.89352e-163	8.06884e-163	-2.16198e-163	1.02392e-163	1.76839e-163	3.33335e-164	3.60562e-163	8.3949e-165	1.84325e-163	-1.94542e-163	-6.56308e-164	1.32822e-163	8.52236e-164	-1.43676e-163	1.55529e-163	-2.86693e-163	-4.5479e-164	-8.28854e-163	-1.6243e-163	1.54467e-163	0
-7.91945e-164	-8.94873e-163	-4.10764e-163	-3.62953e-163	7.48618e-164	8.08351e-163	2.13585e-163	2.93334e-164	-1.1657e-162	1.47336e-162	-3.89352e-163	8.06884e-163	-2.16198e-163	1.02392e-163	1.76839e-163	3.33335e-164	3.60562e-163	8.3949e-165	1.84325e-163	-1.94542e-163	-6.56308e-164	1.32822e-163	8.52236e-164	-1.43676e-163	1.55529e-163	-2.86693e-163	-4.5479e-164	-8.28854e-163	-1.6243e-163	1.54467e-163	0
-7.91945e-164	-8.94873e-163	-4.10764e-163	-3.62953e-163	7.48618e-164	8.08351e-163	2.13585e-163	2.93334e-164	-1.1657e-162	1.47336e-162	-3.89352e-163	8.06884e-163	-2.16198e-163	1.02392e-163	1.76839e-163	3.33335e-164	3.60562e-163	8.3949e-165	1.84325e-163	-1.94542e-163	-6.56308e-164	1.32822e-163	8.52236e-164	-1.43676e-163	1.55529e-163	-2.86693e-163	-4.5479e-164	-8.28854e-163	-1.6243e-163	1.54467e-163	0
-7.91945e-164	-8.94873e-163	-4.10764e-163	-3.62953e-163	7.48618e-164	8.08351e-163	2.13585e-163	2.93334e-164	-1.1657e-162	1.47336e-162	-3.89352e-163	8.06884e-163	-2.16198e-163	1.02392e-163	1.76839e-163	3.33335e-164	3.60562e-163	8.3949e-165	1.84325e-163	-1.94542e-163	-6.56308e-164	1.32822e-163	8.52236e-164	-1.43676e-163	1.55529e-163	-2.86693e-163	-4.5479e-164	-8.28854e-163	-1.6243e-163	1.54467e-163	0
-7.91945e-164	-8.94873e-163	-4.10764e-163	-3.62953e-163	7.48618e-164	8.08351e-163	2.13585e-163	2.93334e-164	-1.1657e-162	1.47336e-162	-3.89352e-163	8.06884e-163	-2.16198e-163	1.02392e-163	1.76839e-163	3.33335e-164	3.60562e-163	8.3949e-165	1.84325e-163	-1.94542e-163	-6.56308e-164	1.32822e-163	8.52236e-164	-1.43676e-163	1.55529e-163	-2.86693e-163	-4.5479e-164	-8.28854e-163	-1.6243e-163	1.54467e-163	0
-7.91945e-164	-8.94873e-163	-4.10764e-163	-3.62953e-163	7.48618e-164	8.08351e-163	2.13585e-163	2.93334e-164	-1.1657e-162	1.47336e-162	-3.89352e-163	8.06884e-163	-2.16198e-163	1.02392e-163	1.76839e-163	3.33335e-164	3.60562e-163	8.3949e-165	1.84325e-163	-1.94542e-163	-6.56308e-164	1.32822e-163	8.52236e-164	-1.43676e-163	1.55529e-163	-2.86693e-163	-4.5479e-164	-8.28854e-163	-1.6243e-163	1.54467e-163	0
-7.91945e-164	-8.94873e-163	-4.10764e-163	-3.62953e-163	7.48618e-164	8.08351e-163	2.13585e-163	2.93334e-164	-1.1657e-162	1.47336e-162	-3.89352e-163	8.06884e-163	-2.16198e-163	1.02392e-163	1.76839e-163	3.33335e-164	3.60562e-163	8.3949e-165	1.84325e-163	-1.94542e-163	-6.56308e-164	1.32822e-163	8.52236e-164	-1.43676e-163	1.55529e-163	-2.86693e-163	-4.5479e-164	-8.28854e-163	-1.6243e-163	1.54467e-163	0
-7.91945e-164	-8.94873e-163	-4.10764e-163	-3.62953e-163	7.48618e-164	8.08351e-163	2.13585e-163	2.93334e-164	-1.1657e-162	1.47336e-162	-3.89352e-163	8.06884e-163	-2.16198e-163	1.02392e-163	1.76839e-163	3.33335e-164	3.60562e-163	8.3949e-165	1.84325e-163	-1.94542e-163	-6.56308e-164	1.32822e-163	8.52236e-164	-1.43676e-163	1.55529e-163	-2.86693e-163	-4.5479e-164	-8.28854e-163	-1.6243e-163	1.54467e-163	0
-7.91945e-164	-8.94873e-163	-4.10764e-163	-3.62953e-163	7.48618e-164	8.08351e-163	2.13585e-163	2.93334e-164	-1.1657e-162	1.47336e-162	-3.89352e-163	8.06884e-163	-2.16198e-163	1.02392e-163	1.76839e-163	3.33335e-164	3.60562e-163	8.3949e-165	1.84325e-163	-1.94542e-163	-6.56308e-164	1.32822e-163	8.52236e-164	-1.43676e-163	1.55529e-163	-2.86693e-163	-4.5479e-164	-8.28854e-163	-1.6243e-163	1.54467e-163	0
-7.91945e-164	-8.94873e-163	-4.10764e-163	-3.62953e-163	7.48618e-164	8.08351e-163	2.13585e-163	2.93334e-164	-1.1657e-162	1.47336e-162	-3.89352e-163	8.06884e-163	-2.16198e-163	1.02392e-163	1.76839e-163	3.33335e-164	3.60562e-163	8.3949e-165	1.84325e-163	-1.94542e-163	-6.56308e-164	1.32822e-163	8.52236e-164	-1.43676e-163	1.55529e-163	-2.86693e-163	-4.5479e-164	-8.28854e-163	-1.6243e-163	1.54467e-163	0
-7.91945e-164	-8.94873e-163	-4.10764e-163	-3.62953e-163	7.48618e-164	8.08351e-163	2.13585e-163	2.93334e-164	-1.1657e-162	1.47336e-162	-3.89352e-163	8.06884e-163	-2.16198e-163	1.02392e-163	1.76839e-163	3.33335e-164	3.60562e-163	8.3949e-165	1.84325e-163	-1.94542e-163	-6.56308e-164	1.32822e-163	8.52236e-164	-1.43676e-163	1.55529e-163	-2.86693e-163	-4.5479e-164	-8.28854e-163	-1.6243e-163	1.54467e-163	0
-7.91945e-164	-8.94873e-163	-4.10764e-163	-3.62953e-163	7.48618e-164	8.08351e-163	2.13585e-163	2.93334e-164	-1.1657e-162	1.47336e-162	-3.89352e-163	8.06884e-163	-2.16198e-163	1.02392e-163	1.76839e-163	3.33335e-164	3.60562e-163	8.3949e-165	1.84325e-163	-1.94542e-163	-6.56308e-164	1.32822e-163	8.52236e-164	-1.43676e-163	1.55529e-163	-2.86693e-163	-4.5479e-164	-8.28854e-163	-1.6243e-163	1.54467e-163	0
-7.91945e-164	-8.94873e-163	-4.10764e-163	-3.62953e-163	7.48618e-164	8.08351e-163	2.13585e-163	2.93334e-164	-1.1657e-162	1.47336e-162	-3.89352e-163	8.06884e-163	-2.16198e-163	1.02392e-163	1.76839e-163	3.33335e-164	3.60562e-163	8.3949e-165	1.84325e-163	-1.94542e-163	-6.56308e-164	1.32822e-163	8.52236e-164	-1.43676e-163	1.55529e-163	-2.86693e-163	-4.5479e-164	-8.28854e-163	-1.6243e-163	1.54467e-163	0
-7.91945e-164	-8.94873e-163	-4.10764e-163	-3.62953e-163	7.48618e-164	8.08351e-163	2.13585e-163	2.93334e-164	-1.1657e-162	1.47336e-162	-3.89352e-163	8.06884e-163	-2.16198e-163	1.02392e-163	1.76839e-163	3.33335e-164	3.60562e-163	8.3949e-165	1.84325e-163	-1.94542e-163	-6.56308e-164	1.32822e-163	8.52236e-164	-1.43676e-163	1.55529e-163	-2.86693e-163	-4.5479e-164	-8.28854e-163	-1.6243e-163	1.54467e-163	0
-7.91945e-164	-8.94873e-163	-4.10764e-163	-3.62953e-163	7.48618e-164	8.08351e-163	2.13585e-163	2.93334e-164	-1.1657e-162	1.47336e-162	-3.89352e-163	8.06884e-163	-2.16198e-163	1.02392e-163	1.76839e-163	3.33335e-164	3.60562e-163	8.3949e-165	1.84325e-163	-1.94542e-163	-6.56308e-164	1.32822e-163	8.52236e-164	-1.43676e-163	1.55529e-163	-2.86693e-163	-4.5479e-164	-8.28854e-163	-1.6243e-163	1.54467e-163	0
-7.91945e-164	-8.94873e-163	-4.10764e-163	-3.62953e-163	7.48618e-164	8.08351e-163	2.13585e-163	2.93334e-164	-1.1657e-162	1.47336e-162	-3.89352e-163	8.06884e-163	-2.16198e-163	1.02392e-163	1.76839e-163	3.33335e-164	3.60562e-163	8.3949e-165	1.84325e-163	-1.94542e-163	-6.56308e-164	1.32822e-163	8.52236e-164	-1.43676e-163	1.55529e-163	-2.86693e-163	-4.5479e-164	-8.28854e-163	-1.6243e-163	1.54467e-163	0
-7.91945e-164	-8.94873e-163	-4.10764e-163	-3.62953e-163	7.48618e-164	8.08351e-163	2.13585e-163	2.93334e-164	-1.1657e-162	1.47336e-162	-3.89352e-163	8.06884e-163	-2.16198e-163	1.02392e-163	1.76839e-163	3.33335e-164	3.60562e-163	8.3949e-165	1.84325e-163	-1.94542e-163	-6.56308e-164	1.32822e-163	8.52236e-164	-1.43676e-163	1.55529e-163	-2.86693e-163	-4.5479e-164	-8.28854e-163	-1.6243e-163	1.54467e-163	0
-7.91945e-164	-8.94873e-163	-4.10764e-163	-3.62953e-163	7.48618e-164	8.08351e-163	2.13585e-163	2.93334e-164	-1.1657e-162	1.47336e-162	-3.89352e-163	8.06884e-163	-2.16198e-163	1.02392e-163	1.76839e-163	3.33335e-164	3.60562e-163	8.3949e-165	1.84325e-163	-1.94542e-163	-6.56308e-164	1.32822e-163	8.52236e-164	-1.43676e-163	1.55529e-163	-2.86693e-163	-4.5479e-164	-8.28854e-163	-1.6243e-163	1.54467e-163	0
-7.91945e-164	-8.94873e-163	-4.10764e-163	-3.62953e-163	7.48618e-164	8.08351e-163	2.13585e-163	2.93334e-164	-1.1657e-162	1.47336e-162	-3.89352e-163	8.06884e-163	-2.16198e-163	1.02392e-163	1.76839e-163	3.33335e-164	3.60562e-163	8.3949e-165	1.84325e-163	-1.94542e-163	-6.56308e-164	1.32822e-163	8.52236e-164	-1.43676e-163	1.55529e-163	-2.86693e-163	-4.5479e-164	-8.28854e-163	-1.6243e-163	1.54467e-163	0
-7.91945e-164	-8.94873e-163	-4.10764e-163	-3.62953e-163	7.48618e-164	8.08351e-163	2.13585e-163	2.93334e-164	-1.1657e-162	1.47336e-162	-3.89352e-163	8.06884e-163	-2.16198e-163	1.02392e-163	1.76839e-163	3.33335e-164	3.60562e-163	8.3949e-165	1.84325e-163	-1.94542e-163	-6.56308e-164	1.32822e-163	8.52236e-164	-1.43676e-163	1.55529e-163	-2.86693e-163	-4.5479e-164	-8.28854e-163	-1.6243e-163	1.54467e-163	0
-7.91945e-164	-8.94873e-163	-4.10764e-163	-3.62953e-163	7.48618e-164	8.08351e-163	2.13585e-163	2.93334e-164	-1.1657e-162	1.47336e-162	-3.89352e-163	8.06884e-163	-2.16198e-163	1.02392e-163	1.76839e-163	3.33335e-164	3.60562e-163	8.3949e-165	1.84325e-163	-1.94542e-163	-6.56308e-164	1.32822e-163	8.52236e-164	-1.43676e-163	1.55529e-163	-2.86693e-163	-4.5479e-164	-8.28854e-163	-1.6243e-163	1.54467e-163	0
-7.91945e-164	-8.94873e-163	-4.10764e-163	-3.62953e-163	7.48618e-164	8.08351e-163	2.13585e-163	2.93334e-164	-1.1657e-162	1.47336e-162	-3.89352e-163	8.06884e-163	-2.16198e-163	1.02392e-163	1.76839e-163	3.33335e-164	3.60562e-163	8.3949e-165	1.84325e-163	-1.94542e-163	-6.56308e-164	1.32822e-163	8.52236e-164	-1.43676e-163	1.55529e-163	-2.86693e-163	-4.5479e-164	-8.28854e-163	-1.6243e-163	1.54467e-163	0
-7.91945e-164	-8.94873e-163	-4.10764e-163	-3.62953e-163	7.48618e-164	8.08351e-163	2.13585e-163	2.93334e-164	-1.1657e-162	1.47336e-162	-3.89352e-163	8.06884e-163	-2.16198e-163	1.02392e-163	1.76839e-163	3.33335e-164	3.60562e-163	8.3949e-165	1.84325e-163	-1.94542e-163	-6.56308e-164	1.32822e-163	8.52236e-164	-1.43676e-163	1.55529e-163	-2.86693e-163	-4.5479e-164	-8.28854e-163	-1.6243e-163	1.54467e-163	0
-7.91945e-164	-8.94873e-163	-4.10764e-163	-3.62953e-163	7.48618e-164	8.08351e-163	2.13585e-163	2.93334e-164	-1.1657e-162	1.47336e-162	-3.89352e-163	8.06884e-163	-2.16198e-163	1.02392e-163	1.76839e-163	3.33335e-164	3.60562e-163	8.3949e-165	1.84325e-163	-1.94542e-163	-6.56308e-164	1.32822e-163	8.52236e-164	-1.43676e-163	1.55529e-163	-2.86693e-163	-4.5479e-164	-8.28854e-163	-1.6243e-163	1.54467e-163	0
-7.91945e-164	-8.94873e-163	-4.10764e-163	-3.62953e-163	7.48618e-164	8.08351e-163	2.13585e-163	2.93334e-164	-1.1657e-162	1.47336e-162	-3.89352e-163	8.06884e-163	-2.16198e-163	1.02392e-163	1.76839e-163	3.33335e-164	3.60562e-163	8.3949e-165	1.84325e-163	-1.94542e-163	-6.56308e-164	1.32822e-163	8.52236e-164	-1.43676e-163	1.55529e-163	-2.86693e-163	-4.5479e-164	-8.28854e-163	-1.6243e-163	1.54467e-163	0
-7.91945e-164	-8.94873e-163	-4.10764e-163	-3.62953e-163	7.48618e-164	8.08351e-163	2.13585e-163	2.93334e-164	-1.1657e-162	1.47336e-162	-3.89352e-163	8.06884e-163	-2.16198e-163	1.02392e-163	1.76839e-163	3.33335e-164	3.60562e-163	8.3949e-165	1.84325e-163	-1.94542e-163	-6.56308e-164	1.32822e-163	8.52236e-164	-1.43676e-163	1.55529e-163	-2.86693e-163	-4.5479e-164	-8.28854e-163	-1.6243e-163	1.54467e-163	0
-7.91945e-164	-8.94873e-163	-4.10764e-163	-3.62953e-163	7.48618e-164	8.08351e-163	2.13585e-163	2.93334e-164	-1.1657e-162	1.47336e-162	-3.89352e-163	8.06884e-163	-2.16198e-163	1.02392e-163	1.76839e-163	3.33335e-164	3.60562e-163	8.3949e-165	1.84325e-163	-1.94542e-163	-6.56308e-164	1.32822e-163	8.52236e-164	-1.43676e-163	1.55529e-163	-2.86693e-163	-4.5479e-164	-8.28854e-163	-1.6243e-163	1.54467e-163	0
-7.91945e-164	-8.94873e-163	-4.10764e-163	-3.62953e-163	7.48618e-164	8.08351e-163	2.13585e-163	2.93334e-164	-1.1657e-162	1.47336e-162	-3.89352e-163	8.06884e-163	-2.16198e-163	1.02392e-163	1.76839e-163	3.33335e-164	3.60562e-163	8.3949e-165	1.84325e-163	-1.94542e-163	-6.56308e-164	1.32822e-163	8.52236e-164	-1.43676e-163	1.55529e-163	-2.86693e-163	-4.5479e-164	-8.28854e-163	-1.6243e-163	1.54467e-163	0
-7.91945e-164	-8.94873e-163	-4.10764e-163	-3.62953e-163	7.48618e-164	8.08351e-163	2.13585e-163	2.93334e-164	-1.1657e-162	1.47336e-162	-3.89352e-163	8.06884e-163	-2.16198e-163	1.02392e-163	1.76839e-163	3.33335e-164	3.60562e-163	8.3949e-165	1.84325e-163	-1.94542e-163	-6.56308e-164	1.32822e-163	8.52236e-164	-1.43676e-163	1.55529e-163	-2.86693e-163	-4.5479e-164	-8.28854e-163	-1.6243e-163	1.54467e-163	0
-7.91945e-164	-8.94873e-163	-4.10764e-163	-3.62953e-163	7.48618e-164	8.08351e-163	2.13585e-163	2.93334e-164	-1.1657e-162	1.47336e-162	-3.89352e-163	8.06884e-163	-2.16198e-163	1.02392e-163	1.76839e-163	3.33335e-164	3.60562e-163	8.3949e-165	1.84325e-163	-1.94542e-163	-6.56308e-164	1.32822e-163	8.52236e-164	-1.43676e-163	1.55529e-163	-2.86693e-163	-4.5479e-164	-8.28854e-163	-1.6243e-163	1.54467e-163	0
-7.91945e-164	-8.94873e-163	-4.10764e-163	-3.62953e-163	7.48618e-164	8.08351e-163	2.13585e-163	2.93334e-164	-1.1657e-162	1.47336e-162	-3.89352e-163	8.06884e-163	-2.16198e-163	1.02392e-163	1.76839e-163	3.33335e-164	3.60562e-163	8.3949e-165	1.84325e-163	-1.94542e-163	-6.56308e-164	1.32822e-163	8.52236e-164	-1.43676e-163	1.55529e-163	-2.86693e-163	-4.5479e-164	-8.28854e-163	-1.6243e-163	1.54467e-163	0
-7.91945e-164	-8.94873e-163	-4.10764e-163	-3.62953e-163	7.48618e-164	8.08351e-163	2.13585e-163	2.93334e-164	-1.1657e-162	1.47336e-162	-3.89352e-163	8.06884e-163	-2.16198e-163	1.02392e-163	1.76839e-163	3.33335e-164	3.60562e-163	8.3949e-165	1.84325e-163	-1.94542e-163	-6.56308e-164	1.32822e-163	8.52236e-164	-1.43676e-163	1.55529e-163	-2.86693e-163	-4.5479e-164	-8.28854e-163	-1.6243e-163	1.54467e-163	0
-7.91945e-164	-8.94873e-163	-4.10764e-163	-3.62953e-163	7.48618e-164	8.08351e-163	2.13585e-163	2.93334e-164	-1.1657e-162	1.47336e-162	-3.89352e-163	8.06884e-163	-2.16198e-163	1.02392e-163	1.76839e-163	3.33335e-164	3.60562e-163	8.3949e-165	1.84325e-163	-1.94542e-163	-6.56308e-164	1.32822e-163	8.52236e-164	-1.43676e-163	1.55529e-163	-2.86693e-163	-4.5479e-164	-8.28854e-163	-1.6243e-163	1.54467e-163	0
-7.91945e-164	-8.94873e-163	-4.10764e-163	-3.62953e-163	7.48618e-164	8.08351e-163	2.13585e-163	2.93334e-164	-1.1657e-162	1.47336e-162	-3.89352e-163	8.06884e-163	-2.16198e-163	1.02392e-163	1.76839e-163	3.33335e-164	3.60562e-163	8.3949e-165	1.84325e-163	-1.94542e-163	-6.56308e-164	1.32822e-163	8.52236e-164	-1.43676e-163	1.55529e-163	-2.86693e-163	-4.5479e-164	-8.28854e-163	-1.6243e-163	1.54467e-163	0
-7.91945e-164	-8.94873e-163	-4.10764e-163	-3.62953e-163	7.48618e-164	8.08351e-163	2.13585e-163	2.93334e-164	-1.1657e-162	1.47336e-162	-3.89352e-163	8.06884e-163	-2.16198e-163	1.02392e-163	1.76839e-163	3.33335e-164	3.60562e-163	8.3949e-165	1.84325e-163	-1.94542e-163	-6.56308e-164	1.32822e-163	8.52236e-164	-1.43676e-163	1.55529e-163	-2.86693e-163	-4.5479e-164	-8.28854e-163	-1.6243e-163	1.54467e-163	0
-7.91945e-164	-8.94873e-163	-4.10764e-163	-3.62953e-163	7.48618e-164	8.08351e-163	2.13585e-163	2.93334e-164	-1.1657e-162	1.47336e-162	-3.89352e-163	8.06884e-163	-2.16198e-163	1.02392e-163	1.76839e-163	3.33335e-164	3.60562e-163	8.3949e-165	1.84325e-163	-1.94542e-163	-6.56308e-164	1.32822e-163	8.52236e-164	-1.43676e-163	1.55529e-163	-2.86693e-163	-4.5479e-164	-8.28854e-163	-1.6243e-163	1.54467e-163	0
-7.91945e-164	-8.94873e-163	-4.10764e-163	-3.62953e-163	7.48618e-164	8.08351e-163	2.13585e-163	2.93334e-164	-1.1657e-162	1.47336e-162	-3.89352e-163	8.06884e-163	-2.16198e-163	1.02392e-163	1.76839e-163	3.33335e-164	3.60562e-163	8.3949e-165	1.84325e-163	-1.94542e-163	-6.56308e-164	1.32822e-163	8.52236e-164	-1.43676e-163	1.55529e-163	-2.86693e-163	-4.5479e-164	-8.28854e-163	-1.6243e-163	1.54467e-163	0
-7.91945e-164	-8.94873e-163	-4.10764e-163	-3.62953e-163	7.48618e-164	8.08351e-163	2.13585e-163	2.93334e-164	-1.1657e-162	1.47336e-162	-3.89352e-163	8.06884e-163	-2.16198e-163	1.02392e-163	1.76839e-163	3.33335e-164	3.60562e-163	8.3949e-165	1.84325e-163	-1.94542e-163	-6.56308e-164	1.32822e-163	8.52236e-164	-1.43676e-163	1.55529e-163	-2.86693e-163	-4.5479e-164	-8.28854e-163	-1.6243e-163	1.54467e-163	0
-7.91945e-164	-8.94873e-163	-4.10764e-163	-3.62953e-163	7.48618e-164	8.08351e-163	2.13585e-163	2.93334e-164	-1.1657e-162	1.47336e-162	-3.89352e-163	8.06884e-163	-2.16198e-163	1.02392e-163	1.76839e-163	3.33335e-164	3.60562e-163	8.3949e-165	1.84325e-163	-1.94542e-163	-6.56308e-164	1.32822e-163	8.52236e-164	-1.43676e-163	1.55529e-163	-2.86693e-163	-4.5479e-164	-8.28854e-163	-1.6243e-163	1.54467e-163	0
-7.91945e-164	-8.94873e-163	-4.10764e-163	-3.62953e-163	7.48618e-164	8.08351e-163	2.13585e-163	2.93334e-164	-1.1657e-162	1.47336e-162	-3.89352e-163	8.06884e-163	-2.16198e-163	1.02392e-163	1.76839e-163	3.33335e-164	3.60562e-163	8.3949e-165	1.84325e-163	-1.94542e-163	-6.56308e-164	1.32822e-163	8.52236e-164	-1.43676e-163	1.55529e-163	-2.86693e-163	-4.5479e-164	-8.28854e-163	-1.6243e-163	1.54467e-163	0
-7.91945e-164	-8.94873e-163	-4.10764e-163	-3.62953e-163	7.48618e-164	8.08351e-163	2.13585e-163	2.93334e-164	-1.1657e-162	1.47336e-162	-3.89352e-163	8.06884e-163	-2.16198e-163	1.02392e-163	1.76839e-163	3.33335e-164	3.60562e-163	8.3949e-165	1.84325e-163	-1.94542e-163	-6.56308e-164	1.32822e-163	8.52236e-164	-1.43676e-163	1.55529e-163	-2.86693e-163	-4.5479e-164	-8.28854e-163	-1.6243e-163	1.54467e-163	0
-7.91945e-164	-8.94873e-163	-4.10764e-163	-3.62953e-163	7.48618e-164	8.08351e-163	2.13585e-163	2.93334e-164	-1.1657e-162	1.47336e-162	-3.89352e-163	8.06884e-163	-2.16198e-163	1.02392e-163	1.76839e-163	3.33335e-164	3.60562e-163	8.3949e-165	1.84325e-163	-1.94542e-163	-6.56308e-164	1.32822e-163	8.52236e-164	-1.43676e-163	1.55529e-163	-2.86693e-163	-4.5479e-164	-8.28854e-163	-1.6243e-163	1.54467e-163	0
-7.91945e-164	-8.94873e-163	-4.10764e-163	-3.62953e-163	7.48618e-164	8.08351e-163	2.13585e-163	2.93334e-164	-1.1657e-162	1.47336e-162	-3.89352e-163	8.06884e-163	-2.16198e-163	1.02392e-163	1.76839e-163	3.33335e-164	3.60562e-163	8.3949e-165	1.84325e-163	-1.94542e-163	-6.56308e-164	1.32822e-163	8.52236e-164	-1.43676e-163	1.55529e-163	-2.86693e-163	-4.5479e-164	-8.28854e-163	-1.6243e-163	1.54467e-163	0
-7.91945e-164	-8.94873e-163	-4.10764e-163	-3.62953e-163	7.48618e-164	8.08351e-163	2.13585e-163	2.93334e-164	-1.1657e-162	1.47336e-162	-3.89352e-163	8.06884e-163	-2.16198e-163	1.02392e-163	1.76839e-163	3.33335e-164	3.60562e-163	8.3949e-165	1.84325e-163	-1.94542e-163	-6.56308e-164	1.32822e-163	8.52236e-164	-1.43676e-163	1.55529e-163	-2.86693e-163	-4.5479e-164	-8.28854e-163	-1.6243e-163	1.54467e-163	0
-7.91945e-164	-8.94873e-163	-4.10764e-163	-3.62953e-163	7.48618e-164	8.08351e-163	2.13585e-163	2.93334e-164	-1.1657e-162	1.47336e-162	-3.89352e-163	8.06884e-163	-2.16198e-163	1.02392e-163	1.76839e-163	3.33335e-164	3.60562e-163	8.3949e-165	1.84325e-163	-1.94542e-163	-6.56308e-164	1.32822e-163	8.52236e-164	-1.43676e-163	1.55529e-163	-2.86693e-163	-4.5479e-164	-8.28854e-163	-1.6243e-163	1.54467e-163	0
-7.91945e-164	-8.94873e-163	-4.10764e-163	-3.62953e-163	7.48618e-164	8.08351e-163	2.13585e-163	2.93334e-164	-1.1657e-162	1.47336e-162	-3.89352e-163	8.06884e-163	-2.16198e-163	1.02392e-163	1.76839e-163	3.33335e-164	3.60562e-163	8.3949e-165	1.84325e-163	-1.94542e-163	-6.56308e-164	1.32822e-163	8.52236e-164	-1.43676e-163	1.55529e-163	-2.86693e-163	-4.5479e-164	-8.28854e-163	-1.6243e-163	1.54467e-163	0
-7.91945e-164	-8.94873e-163	-4.10764e-163	-3.62953e-163	7.48618e-164	8.08351e-163	2.13585e-163	2.93334e-164	-1.1657e-162	1.47336e-162	-3.89352e-163	8.06884e-163	-2.16198e-163	1.02392e-163	1.76839e-163	3.33335e-164	3.60562e-163	8.3949e-165	1.84325e-163	-1.94542e-163	-6.56308e-164	1.32822e-163	8.52236e-164	-1.43676e-163	1.55529e-163	-2.86693e-163	-4.5479e-164	-8.28854e-163	-1.6243e-163	1.54467e-163	0
-7.91945e-164	-8.94873e-163	-4.10764e-163	-3.62953e-163	7.48618e-164	8.08351e-163	2.13585e-163	2.93334e-164	-1.1657e-162	1.47336e-162	-3.89352e-163	8.06884e-163	-2.16198e-163	1.02392e-163	1.76839e-163	3.33335e-164	3.60562e-163	8.3949e-165	1.84325e-163	-1.94542e-163	-6.56308e-164	1.32822e-163	8.52236e-164	-1.43676e-163	1.55529e-163	-2.86693e-163	-4.5479e-164	-8.28854e-163	-1.6243e-163	1.54467e-163	0
-7.91945e-164	-8.94873e-163	-4.10764e-163	-3.62953e-163	7.48618e-164	8.08351e-163	2.13585e-163	2.93334e-164	-1.1657e-162	1.47336e-162	-3.89352e-163	8.06884e-163	-2.16198e-163	1.02392e-163	1.76839e-163	3.33335e-164	3.60562e-163	8.3949e-165	1.84325e-163	-1.94542e-163	-6.56308e-164	1.32822e-163	8.52236e-164	-1.43676e-163	1.55529e-163	-2.86693e-163	-4.5479e-164	-8.28854e-163	-1.6243e-163	1.54467e-163	0
-7.91945e-164	-8.94873e-163	-4.10764e-163	-3.62953e-163	7.48618e-164	8.08351e-163	2.13585e-163	2.93334e-164	-1.1657e-162	1.47336e-162	-3.89352e-163	8.06884e-163	-2.16198e-163	1.02392e-163	1.76839e-163	3.33335e-164	3.60562e-163	8.3949e-165	1.84325e-163	-1.94542e-163	-6.56308e-164	1.32822e-163	8.52236e-164	-1.43676e-163	1.55529e-163	-2.86693e-163	-4.5479e-164	-8.28854e-163	-1.6243e-163	1.54467e-163	0
-7.91945e-164	-8.94873e-163	-4.10764e-163	-3.62953e-163	7.48618e-164	8.08351e-163	2.13585e-163	2.93334e-164	-1.1657e-162	1.47336e-162	-3.89352e-163	8.06884e-163	-2.16198e-163	1.02392e-163	1.76839e-163	3.33335e-164	3.60562e-163	8.3949e-165	1.84325e-163	-1.94542e-163	-6.56308e-164	1.32822e-163	8.52236e-164	-1.43676e-163	1.55529e-163	-2.86693e-163	-4.5479e-164	-8.28854e-163	-1.6243e-163	1.54467e-163	0
-7.91945e-164	-8.94873e-163	-4.10764e-163	-3.62953e-163	7.48618e-164	8.08351e-163	2.13585e-163	2.93334e-164	-1.1657e-162	1.47336e-162	-3.89352e-163	8.06884e-163	-2.16198e-163	1.02392e-163	1.76839e-163	3.33335e-164	3.60562e-163	8.3949e-165	1.84325e-163	-1.94542e-163	-6.56308e-164	1.32822e-163	8.52236e-164	-1.43676e-163	1.55529e-163	-2.86693e-163	-4.5479e-164	-8.28854e-163	-1.6243e-163	1.54467e-163	0
-7.91945e-164	-8.94873e-163	-4.10764e-163	-3.62953e-163	7.48618e-164	8.08351e-163	2.13585e-163	2.93334e-164	-1.1657e-162	1.47336e-162	-3.89352e-163	8.06884e-163	-2.16198e-163	1.02392e-163	1.76839e-163	3.33335e-164	3.60562e-163	8.3949e-165	1.84325e-163	-1.94542e-163	-6.56308e-164	1.32822e-163	8.52236e-164	-1.43676e-163	1.55529e-163	-2.86693e-163	-4.5479e-164	-8.28854e-163	-1.6243e-163	1.54467e-163	0
-7.91945e-164	-8.94873e-163	-4.10764e-163	-3.62953e-163	7.48618e-164	8.08351e-163	2.13585e-163	2.93334e-164	-1.1657e-162	1.47336e-162	-3.89352e-163	8.06884e-163	-2.16198e-163	1.02392e-163	1.76839e-163	3.33335e-164	3.60562e-163	8.3949e-165	1.84325e-163	-1.94542e-163	-6.56308e-164	1.32822e-163	8.52236e-164	-1.43676e-163	1.55529e-163	-2.86693e-163	-4.5479e-164	-8.28854e-163	-1.6243e-163	1.54467e-163	0
-7.91945e-164	-8.94873e-163	-4.10764e-163	-3.62953e-163	7.48618e-164	8.08351e-163	2.13585e-163	2.93334e-164	-1.1657e-162	1.47336e-162	-3.89352e-163	8.06884e-163	-2.16198e-163	1.02392e-163	1.76839e-163	3.33335e-164	3.60562e-163	8.3949e-165	1.84325e-163	-1.94542e-163	-6.56308e-164	1.32822e-163	8.52236e-164	-1.43676e-163	1.55529e-163	-2.86693e-163	-4.5479e-164	-8.28854e-163	-1.6243e-163	1.54467e-163	0
-7.91945e-164	-8.94873e-163	-4.10764e-163	-3.62953e-163	7.48618e-164	8.08351e-163	2.13585e-163	2.93334e-164	-1.1657e-162	1.47336e-162	-3.89352e-163	8.06884e-163	-2.16198e-163	1.02392e-163	1.76839e-163	3.33335e-164	3.60562e-163	8.3949e-165	1.84325e-163	-1.94542e-163	-6.56308e-164	1.32822e-163	8.52236e-164	-1.43676e-163	1.55529e-163	-2.86693e-163	-4.5479e-164	-8.28854e-163	-1.6243e-163	1.54467e-163	0
-7.91945e-164	-8.94873e-163	-4.10764e-163	-3.62953e-163	7.48618e-164	8.08351e-163	2.13585e-163	2.93334e-164	-1.1657e-162	1.47336e-162	-3.89352e-163	8.06884e-163	-2.16198e-163	1.02392e-163	1.76839e-163	3.33335e-164	3.60562e-163	8.3949e-165	1.84325e-163	-1.94542e-163	-6.56308e-164	1.32822e-163	8.52236e-164	-1.43676e-163	1.55529e-163	-2.86693e-163	-4.5479e-164	-8.28854e-163	-1.6243e-163	1.54467e-163	0
-7.91945e-164	-8.94873e-163	-4.10764e-163	-3.62953e-163	7.48618e-164	8.08351e-163	2.13585e-163	2.93334e-164	-1.1657e-162	1.47336e-162	-3.89352e-163	8.06884e-163	-2.16198e-163	1.02392e-163	1.76839e-163	3.33335e-164	3.60562e-163	8.3949e-165	1.84325e-163	-1.94542e-163	-6.56308e-164	1.32822e-163	8.52236e-164	-1.43676e-163	1.55529e-163	-2.86693e-163	-4.5479e-164	-8.28854e-163	-1.6243e-163	1.54467e-163	0
-7.91945e-164	-8.94873e-163	-4.10764e-163	-3.62953e-163	7.48618e-164	8.08351e-163	2.13585e-163	2.93334e-164	-1.1657e-162	1.47336e-162	-3.89352e-163	8.06884e-163	-2.16198e-163	1.02392e-163	1.76839e-163	3.33335e-164	3.60562e-163	8.3949e-165	1.84325e-163	-1.94542e-163	-6.56308e-164	1.32822e-163	8.52236e-164	-1.43676e-163	1.55529e-163	-2.86693e-163	-4.5479e-164	-8.28854e-163	-1.6243e-163	1.54467e-163	0
-7.91945e-164	-8.94873e-163	-4.10764e-163	-3.62953e-163	7.48618e-164	8.08351e-163	2.13585e-163	2.93334e-164	-1.1657e-162	1.47336e-162	-3.89352e-163	8.06884e-163	-2.16198e-163	1.02392e-163	1.76839e-163	3.33335e-164	3.60562e-163	8.3949e-165	1.84325e-163	-1.94542e-163	-6.56308e-164	1.32822e-163	8.52236e-164	-1.43676e-163	1.55529e-163	-2.86693e-163	-4.5479e-164	-8.28854e-163	-1.6243e-163	1.54467e-163	0
-7.91945e-164	-8.94873e-163	-4.10764e-163	-3.62953e-163	7.48618e-164	8.08351e-163	2.13585e-163	2.93334e-164	-1.1657e-162	1.47336e-162	-3.89352e-163	8.06884e-163	-2.16198e-163	1.02392e-163	1.76839e-163	3.33335e-164	3.60562e-163	8.3949e-165	1.84325e-163	-1.94542e-163	-6.56308e-164	1.32822e-163	8.52236e-164	-1.43676e-163	1.55529e-163	-2.86693e-163	-4.5479e-164	-8.28854e-163	-1.6243e-163	1.54467e-163	0
-7.91945e-164	-8.94873e-163	-4.10764e-163	-3.62953e-163	7.48618e-164	8.08351e-163	2.13585e-163	2.93334e-164	-1.1657e-162	1.47336e-162	-3.89352e-163	8.06884e-163	-2.16198e-163	1.02392e-163	1.76839e-163	3.33335e-164	3.60562e-163	8.3949e-165	1.84325e-163	-1.94542e-163	-6.56308e-164	1.32822e-163	8.52236e-164	-1.43676e-163	1.55529e-163	-2.86693e-163	-4.5479e-164	-8.28854e-163	-1.6243e-163	1.54467e-163	0
-7.91945e-164	-8.94873e-163	-4.10764e-163	-3.62953e-163	7.48618e-164	8.08351e-163	2.13585e-163	2.93334e-164	-1.1657e-162	1.47336e-162	-3.89352e-163	8.06884e-163	-2.16198e-163	1.02392e-163	1.76839e-163	3.33335e-164	3.60562e-163	8.3949e-165	1.84325e-163	-1.94542e-163	-6.56308e-164	1.32822e-163	8.52236e-164	-1.43676e-163	1.55529e-163	-2.86693e-163	-4.5479e-164	-8.28854e-163	-1.6243e-163	1.54467e-163	0
-7.91945e-164	-8.94873e-163	-4.10764e-163	-3.62953e-163	7.48618e-164	8.08351e-163	2.13585e-163	2.93334e-164	-1.1657e-162	1.47336e-162	-3.89352e-163	8.06884e-163	-2.16198e-163	1.02392e-163	1.76839e-163	3.33335e-164	3.60562e-163	8.3949e-165	1.84325e-163	-1.94542e-163	-6.56308e-164	1.32822e-163	8.52236e-164	-1.43676e-163	1.55529e-163	-2.86693e-163	-4.5479e-164	-8.28854e-163	-1.6243e-163	1.54467e-163	0
-7.91945e-164	-8.94873e-163	-4.10764e-163	-3.62953e-163	7.48618e-164	8.08351e-163	2.13585e-163	2.93334e-164	-1.1657e-162	1.47336e-162	-3.89352e-163	8.06884e-163	-2.16198e-163	1.02392e-163	1.76839e-163	3.33335e-164	3.60562e-163	8.3949e-165	1.84325e-163	-1.94542e-163	-6.56308e-164	1.32822e-163	8.52236e-164	-1.43676e-163	1.55529e-163	-2.86693e-163	-4.5479e-164	-8.28854e-163	-1.6243e-163	1.54467e-163	0
-7.91945e-164	-8.94873e-163	-4.10764e-163	-3.62953e-163	7.48618e-164	8.08351e-163	2.13585e-163	2.93334e-164	-1.1657e-162	1.47336e-162	-3.89352e-163	8.06884e-163	-2.16198e-163	1.02392e-163	1.76839e-163	3.33335e-164	3.60562e-163	8.3949e-165	1.84325e-163	-1.94542e-163	-6.56308e-164	1.32822e-163	8.52236e-164	-1.43676e-163	1.55529e-163	-2.86693e-163	-4.5479e-164	-8.28854e-163	-1.6243e-163	1.54467e-163	0
-7.91945e-164	-8.94873e-163	-4.10764e-163	-3.62953e-163	7.48618e-164	8.08351e-163	2.13585e-163	2.93334e-164	-1.1657e-162	1.47336e-162	-3.89352e-163	8.06884e-163	-2.16198e-163	1.02392e-163	1.76839e-163	3.33335e-164	3.60562e-163	8.3949e-165	1.84325e-163	-1.94542e-163	-6.56308e-164	1.32822e-163	8.52236e-164	-1.43676e-163	1.55529e-163	-2.86693e-163	-4.5479e-164	-8.28854e-163	-1.6243e-163	1.54467e-163	0
-7.91945e-164	-8.94873e-163	-4.10764e-163	-3.62953e-163	7.48618e-164	8.08351e-163	2.13585e-163	2.93334e-164	-1.1657e-162	1.47336e-162	-3.89352e-163	8.06884e-163	-2.16198e-163	1.02392e-163	1.76839e-163	3.33335e-164	3.60562e-163	8.3949e-165	1.84325e-163	-1.94542e-163	-6.56308e-164	1.32822e-163	8.52236e-164	-1.43676e-163	1.55529e-163	-2.86693e-163	-4.5479e-164	-8.28854e-163	-1.6243e-163	1.54467e-163	0
-7.91945e-164	-8.94873e-163	-4.10764e-163	-3.62953e-163	7.48618e-164	8.08351e-163	2.13585e-163	2.93334e-164	-1.1657e-162	1.47336e-162	-3.89352e-163	8.06884e-163	-2.16198e-163	1.02392e-163	1.76839e-163	3.33335e-164	3.60562e-163	8.3949e-165	1.84325e-163	-1.94542e-163	-6.56308e-164	1.32822e-163	8.52236e-164	-1.43676e-163	1.55529e-163	-2.86693e-163	-4.5479e-164	-8.28854e-163	-1.6243e-163	1.54467e-163	0
-7.91945e-164	-8.94873e-163	-4.10764e-163	-3.62953e-163	7.48618e-164	8.08351e-163	2.13585e-163	2.93334e-164	-1.1657e-162	1.47336e-162	-3.89352e-163	8.06884e-163	-2.16198e-163	1.02392e-163	1.76839e-163	3.33335e-164	3.60562e-163	8.3949e-165	1.84325e-163	-1.94542e-163	-6.56308e-164	1.32822e-163	8.52236e-164	-1.43676e-163	1.55529e-163	-2.86693e-163	-4.5479e-164	-8.28854e-163	-1.6243e-163	1.54467e-163	0
-7.91945e-164	-8.94873e-163	-4.10764e-163	-3.62953e-163	7.48618e-164	8.08351e-163	2.13585e-163	2.93334e-164	-1.1657e-162	1.47336e-162	-3.89352e-163	8.06884e-163	-2.16198e-163	1.02392e-163	1.76839e-163	3.33335e-164	3.60562e-163	8.3949e-165	1.84325e-163	-1.94542e-163	-6.56308e-164	1.32822e-163	8.52236e-164	-1.43676e-163	1.55529e-163	-2.86693e-163	-4.5479e-164	-8.28854e-163	-1.6243e-163	1.54467e-163	0
-7.91945e-164	-8.94873e-163	-4.10764e-163	-3.62953e-163	7.48618e-164	8.08351e-163	2.13585e-163	2.93334e-164	-1.1657e-162	1.47336e-162	-3.89352e-163	8.06884e-163	-2.16198e-163	1.02392e-163	1.76839e-163	3.33335e-164	3.60562e-163	8.3949e-165	1.84325e-163	-1.94542e-163	-6.56308e-164	1.32822e-163	8.52236e-164	-1.43676e-163	1.55529e-163	-2.86693e-163	-4.5479e-164	-8.28854e-163	-1.6243e-163	1.54467e-163	0
-7.91945e-164	-8.94873e-163	-4.10764e-163	-3.62953e-163	7.48618e-164	8.08351e-163	2.13585e-163	2.93334e-164	-1.1657e-162	1.47336e-162	-3.89352e-163	8.06884e-163	-2.16198e-163	1.02392e-163	1.76839e-163	3.33335e-164	3.60562e-163	8.3949e-165	1.84325e-163	-1.94542e-163	-6.56308e-164	1.32822e-163	8.52236e-164	-1.43676e-163	1.55529e-163	-2.86693e-163	-4.5479e-164	-8.28854e-163	-1.6243e-163	1.54467e-163	0
-7.91945e-164	-8.94873e-163	-4.10764e-163	-3.62953e-163	7.48618e-164	8.08351e-163	2.13585e-163	2.93334e-164	-1.1657e-162	1.47336e-162	-3.89352e-163	8.06884e-163	-2.16198e-163	1.02392e-163	1.76839e-163	3.33335e-164	3.60562e-163	8.3949e-165	1.84325e-163	-1.94542e-163	-6.56308e-164	1.32822e-163	8.52236e-164	-1.43676e-163	1.55529e-163	-2.86693e-163	-4.5479e-164	-8.28854e-163	-1.6243e-163	1.54467e-163	0
-7.91945e-164	-8.94873e-163	-4.10764e-163	-3.62953e-163	7.48618e-164	8.08351e-163	2.13585e-163	2.93334e-164	-1.1657e-162	1.47336e-162	-3.89352e-163	8.06884e-163	-2.16198e-163	1.02392e-163	1.76839e-163	3.33335e-164	3.60562e-163	8.3949e-165	1.84325e-163	-1.94542e-163	-6.56308e-164	1.32822e-163	8.52236e-164	-1.43676e-163	1.55529e-163	-2.86693e-163	-4.5479e-164	-8.28854e-163	-1.6243e-163	1.54467e-163	0
-7.91945e-164	-8.94873e-163	-4.10764e-163	-3.62953e-163	7.48618e-164	8.08351e-163	2.13585e-163	2.93334e-164	-1.1657e-162	1.47336e-162	-3.89352e-163	8.06884e-163	-2.16198e-163	1.02392e-163	1.76839e-163	3.33335e-164	3.60562e-163	8.3949e-165	1.84325e-163	-1.94542e-163	-6.56308e-164	1.32822e-163	8.52236e-164	-1.43676e-163	1.55529e-163	-2.86693e-163	-4.5479e-164	-8.28854e-163	-1.6243e-163	1.54467e-163	0
-7.91945e-164	-8.94873e-163	-4.10764e-163	-3.62953e-163	7.48618e-164	8.08351e-163	2.13585e-163	2.93334e-164	-1.1657e-162	1.47336e-162	-3.89352e-163	8.06884e-163	-2.16198e-163	1.02392e-163	1.76839e-163	3.33335e-164	3.60562e-163	8.3949e-165	1.84325e-163	-1.94542e-163	-6.56308e-164	1.32822e-163	8.52236e-164	-1.43676e-163	1.55529e-163	-2.86693e-163	-4.5479e-164	-8.28854e-163	-1.6243e-163	1.54467e-163	0
-7.91945e-164	-8.94873e-163	-4.10764e-163	-3.62953e-163	7.48618e-164	8.08351e-163	2.13585e-163	2.93334e-164	-1.1657e-162	1.47336e-162	-3.89352e-163	8.06884e-163	-2.16198e-163	1.02392e-163	1.76839e-163	3.33335e-164	3.60562e-163	8.3949e-165	1.84325e-163	-1.94542e-163	-6.56308e-164	1.32822e-163	8.52236e-164	-1.43676e-163	1.55529e-163	-2.86693e-163	-4.5479e-164	-8.28854e-163	-1.6243e-163	1.54467e-163	0
-7.91945e-164	-8.94873e-163	-4.10764e-163	-3.62953e-163	7.48618e-164	8.08351e-163	2.13585e-163	2.93334e-164	-1.1657e-162	1.47336e-162	-3.89352e-163	8.06884e-163	-2.16198e-163	1.02392e-163	1.76839e-163	3.33335e-164	3.60562e-163	8.3949e-165	1.84325e-163	-1.94542e-163	-6.56308e-164	1.32822e-163	8.52236e-164	-1.43676e-163	1.55529e-163	-2.86693e-163	-4.5479e-164	-8.28854e-163	-1.6243e-163	1.54467e-163	0
-7.91945e-164	-8.94873e-163	-4.10764e-163	-3.62953e-163	7.48618e-164	8.08351e-163	2.13585e-163	2.93334e-164	-1.1657e-162	1.47336e-162	-3.89352e-163	8.06884e-163	-2.16198e-163	1.02392e-163	1.76839e-163	3.33335e-164	3.60562e-163	8.3949e-165	1.84325e-163	-1.94542e-163	-6.56308e-164	1.32822e-163	8.52236e-164	-1.43676e-163	1.55529e-163	-2.86693e-163	-4.5479e-164	-8.28854e-163	-1.6243e-163	1.54467e-163	0
-7.91945e-164	-8.94873e-163	-4.10764e-163	-3.62953e-163	7.48618e-164	8.08351e-163	2.13585e-163	2.93334e-164	-1.1657e-162	1.47336e-162	-3.89352e-163	8.06884e-163	-2.16198e-163	1.02392e-163	1.76839e-163	3.33335e-164	3.60562e-163	8.3949e-165	1.84325e-163	-1.94542e-163	-6.56308e-164	1.32822e-163	8.52236e-164	-1.43676e-163	1.55529e-163	-2.86693e-163	-4.5479e-164	-8.28854e-163	-1.6243e-163	1.54467e-163	0
-7.91945e-164	-8.94873e-163	-4.10764e-163	-3.62953e-163	7.48618e-164	8.08351e-163	2.13585e-163	2.93334e-164	-1.1657e-162	1.47336e-162	-3.89352e-163	8.06884e-163	-2.16198e-163	1.02392e-163	1.76839e-163	3.33335e-164	3.60562e-163	8.3949e-165	1.84325e-163	-1.94542e-163	-6.56308e-164	1.32822e-163	8.52236e-164	-1.43676e-163	1.55529e-163	-2.86693e-163	-4.5479e-164	-8.28854e-163	-1.6243e-163	1.54467e-163	0
-7.91945e-164	-8.94873e-163	-4.10764e-163	-3.62953e-163	7.48618e-164	8.08351e-163	2.13585e-163	2.93334e-164	-1.1657e-162	1.47336e-162	-3.89352e-163	8.06884e-163	-2.16198e-163	1.02392e-163	1.76839e-163	3.33335e-164	3.60562e-163	8.3949e-165	1.84325e-163	-1.94542e-163	-6.56308e-164	1.32822e-163	8.52236e-164	-1.43676e-163	1.55529e-163	-2.86693e-163	-4.5479e-164	-8.28854e-163	-1.6243e-163	1.54467e-163	0
-7.91945e-164	-8.94873e-163	-4.10764e-163	-3.62953e-163	7.48618e-164	8.08351e-163	2.13585e-163	2.93334e-164	-1.1657e-162	1.47336e-162	-3.89352e-163	8.06884e-163	-2.16198e-163	1.02392e-163	1.76839e-163	3.33335e-164	3.60562e-163	8.3949e-165	1.84325e-163	-1.94542e-163	-6.56308e-164	1.32822e-163	8.52236e-164	-1.43676e-163	1.55529e-163	-2.86693e-163	-4.5479e-164	-8.28854e-163	-1.6243e-163	1.54467e-163	0
-7.91945e-164	-8.94873e-163	-4.10764e-163	-3.62953e-163	7.48618e-164	8.08351e-163	2.13585e-163	2.93334e-164	-1.1657e-162	1.47336e-162	-3.89352e-163	8.06884e-163	-2.16198e-163	1.02392e-163	1.76839e-163	3.33335e-164	3.60562e-163	8.3949e-165	1.84325e-163	-1.94542e-163	-6.56308e-164	1.32822e-163	8.52236e-164	-1.43676e-163	1.55529e-163	-2.86693e-163	-4.5479e-164	-8.28854e-163	-1.6243e-163	1.54467e-163	0
-7.91945e-164	-8.94873e-163	-4.10764e-163	-3.62953e-163	7.48618e-164	8.08351e-163	2.13585e-163	2.93334e-164	-1.1657e-162	1.47336e-162	-3.89352e-163	8.06884e-163	-2.16198e-163	1.02392e-163	1.76839e-163	3.33335e-164	3.60562e-163	8.3949e-165	1.84325e-163	-1.94542e-163	-6.56308e-164	1.32822e-163	8.52236e-164	-1.43676e-163	1.55529e-163	-2.86693e-163	-4.5479e-164	-8.28854e-163	-1.6243e-163	1.54467e-163	0
-7.91945e-164	-8.94873e-163	-4.10764e-163	-3.62953e-163	7.48618e-164	8.08351e-163	2.13585e-163	2.93334e-164	-1.1657e-162	1.47336e-162	-3.89352e-163	8.06884e-163	-2.16198e-163	1.02392e-163	1.76839e-163	3.33335e-164	3.60562e-163	8.3949e-165	1.84325e-163	-1.94542e-163	-6.56308e-164	1.32822e-163	8.52236e-164	-1.43676e-163	1.55529e-163	-2.86693e-163	-4.5479e-164	-8.28854e-163	-1.6243e-163	1.54467e-163	0
-7.91945e-164	-8.94873e-163	-4.10764e-163	-3.62953e-163	7.48618e-164	8.08351e-163	2.13585e-163	2.93334e-164	-1.1657e-162	1.47336e-162	-3.89352e-163	8.06884e-163	-2.16198e-163	1.02392e-163	1.76839e-163	3.33335e-164	3.60562e-163	8.3949e-165	1.84325e-163	-1.94542e-163	-6.56308e-164	1.32822e-163	8.52236e-164	-1.43676e-163	1.55529e-163	-2.86693e-163	-4.5479e-164	-8.28854e-163	-1.6243e-163	1.54467e-163	0
-7.91945e-164	-8.94873e-163	-4.10764e-163	-3.62953e-163	7.48618e-164	8.08351e-163	2.13585e-163	2.93334e-164	-1.1657e-162	1.47336e-162	-3.89352e-163	8.06884e-163	-2.16198e-163	1.02392e-163	1.76839e-163	3.33335e-164	3.60562e-163	8.3949e-165	1.84325e-163	-1.94542e-163	-6.56308e-164	1.32822e-163	8.52236e-164	-1.43676e-163	1.55529e-163	-2.86693e-163	-4.5479e-164	-8.28854e-163	-1.6243e-163	1.54467e-163	0
-7.91945e-164	-8.94873e-163	-4.10764e-163	-3.62953e-163	7.48618e-164	8.08351e-163	2.13585e-163	2.93334e-164	-1.1657e-162	1.47336e-162	-3.89352e-163	8.06884e-163	-2.16198e-163	1.02392e-163	1.76839e-163	3.33335e-164	3.60562e-163	8.3949e-165	1.84325e-163	-1.94542e-163	-6.56308e-164	1.32822e-163	8.52236e-164	-1.43676e-163	1.55529e-163	-2.86693e-163	-4.5479e-164	-8.28854e-163	-1.6243e-163	1.54467e-163	0
-7.91945e-164	-8.94873e-163	-4.10764e-163	-3.62953e-163	7.48618e-164	8.08351e-163	2.13585e-163	2.93334e-164	-1.1657e-162	1.47336e-162	-3.89352e-163	8.06884e-163	-2.16198e-163	1.02392e-163	1.76839e-163	3.33335e-164	3.60562e-163	8.3949e-165	1.84325e-163	-1.94542e-163	-6.56308e-164	1.32822e-163	8.52236e-164	-1.43676e-163	1.55529e-163	-2.86693e-163	-4.5479e-164	-8.28854e-163	-1.6243e-163	1.54467e-163	0
-7.91945e-164	-8.94873e-163	-4.10764e-163	-3.62953e-163	7.48618e-164	8.08351e-163	2.13585e-163	2.93334e-164	-1.1657e-162	1.47336e-162	-3.89352e-163	8.06884e-163	-2.16198e-163	1.02392e-163	1.76839e-163	3.33335e-164	3.60562e-163	8.3949e-165	1.84325e-163	-1.94542e-163	-6.56308e-164	1.32822e-163	8.52236e-164	-1.43676e-163	1.55529e-163	-2.86693e-163	-4.5479e-164	-8.28854e-163	-1.6243e-163	1.54467e-163	0
-7.91945e-164	-8.94873e-163	-4.10764e-163	-3.62953e-163	7.48618e-164	8.08351e-163	2.13585e-163	2.93334e-164	-1.1657e-162	1.47336e-162	-3.89352e-163	8.06884e-163	-2.16198e-163	1.02392e-163	1.76839e-163	3.33335e-164	3.60562e-163	8.3949e-165	1.84325e-163	-1.94542e-163	-6.56308e-164	1.32822e-163	8.52236e-164	-1.43676e-163	1.55529e-163	-2.86693e-163	-4.5479e-164	-8.28854e-163	-1.6243e-163	1.54467e-163	0
-7.91945e-164	-8.94873e-163	-4.10764e-163	-3.62953e-163	7.48618e-164	8.08351e-163	2.13585e-163	2.93334e-164	-1.1657e-162	1.47336e-162	-3.89352e-163	8.06884e-163	-2.16198e-163	1.02392e-163	1.76839e-163	3.33335e-164	3.60562e-163	8.3949e-165	1.84325e-163	-1.94542e-163	-6.56308e-164	1.32822e-163	8.52236e-164	-1.43676e-163	1.55529e-163	-2.86693e-163	-4.5479e-164	-8.28854e-163	-1.6243e-163	1.54467e-163	0
-7.91945e-164	-8.94873e-163	-4.10764e-163	-3.62953e-163	7.48618e-164	8.08351e-163	2.13585e-163	2.93334e-164	-1.1657e-162	1.47336e-162	-3.89352e-163	8.06884e-163	-2.16198e-163	1.02392e-163	1.76839e-163	3.33335e-164	3.60562e-163	8.3949e-165	1.84325e-163	-1.94542e-163	-6.56308e-164	1.32822e-163	8.52236e-164	-1.43676e-163	1.55529e-163	-2.86693e-163	-4.5479e-164	-8.28854e-163	-1.6243e-163	1.54467e-163	0
-7.91945e-164	-8.94873e-163	-4.10764e-163	-3.62953e-163	7.48618e-164	8.08351e-163	2.13585e-163	2.93334e-164	-1.1657e-162	1.47336e-162	-3.89352e-163	8.06884e-163	-2.16198e-163	1.02392e-163	1.76839e-163	3.33335e-164	3.60562e-163	8.3949e-165	1.84325e-163	-1.94542e-163	-6.56308e-164	1.32822e-163	8.52236e-164	-1.43676e-163	1.55529e-163	-2.86693e-163	-4.5479e-164	-8.28854e-163	-1.6243e-163	1.54467e-163	0
-7.91945e-164	-8.94873e-163	-4.10764e-163	-3.62953e-163	7.48618e-164	8.08351e-163	2.13585e-163	2.93334e-164	-1.1657e-162	1.47336e-162	-3.89352e-163	8.06884e-163	-2.16198e-163	1.02392e-163	1.76839e-163	3.33335e-164	3.60562e-163	8.3949e-165	1.84325e-163	-1.94542e-163	-6.56308e-164	1.32822e-163	8.52236e-164	-1.43676e-163	1.55529e-163	-2.86693e-163	-4.5479e-164	-8.28854e-163	-1.6243e-163	1.54467e-163	0
-7.91945e-164	-8.94873e-163	-4.10764e-163	-3.62953e-163	7.48618e-164	8.08351e-163	2.13585e-163	2.93334e-164	-1.1657e-162	1.47336e-162	-3.89352e-163	8.06884e-163	-2.16198e-163	1.02392e-163	1.76839e-163	3.33335e-164	3.60562e-163	8.3949e-165	1.84325e-163	-1.94542e-163	-6.56308e-164	1.32822e-163	8.52236e-164	-1.43676e-163	1.55529e-163	-2.86693e-163	-4.5479e-164	-8.28854e-163	-1.6243e-163	1.54467e-163	0
-7.91945e-164	-8.94873e-163	-4.10764e-163	-3.62953e-163	7.48618e-164	8.08351e-163	2.13585e-163	2.93334e-164	-1.1657e-162	1.47336e-162	-3.89352e-163	8.06884e-163	-2.16198e-163	1.02392e-163	1.76839e-163	3.33335e-164	3.60562e-163	8.3949e-165	1.84325e-163	-1.94542e-163	-6.56308e-164	1.32822e-163	8.52236e-164	-1.43676e-163	1.55529e-163	-2.86693e-163	-4.5479e-164	-8.28854e-163	-1.6243e-163	1.54467e-163	0
-7.91945e-164	-8.94873e-163	-4.10764e-163	-3.62953e-163	7.48618e-164	8.08351e-163	2.13585e-163	2.93334e-164	-1.1657e-162	1.47336e-162	-3.89352e-163	8.06884e-163	-2.16198e-163	1.02392e-163	1.76839e-163	3.33335e-164	3.60562e-163	8.3949e-165	1.84325e-163	-1.94542e-163	-6.56308e-164	1.32822e-163	8.52236e-164	-1.43676e-163	1.55529e-163	-2.86693e-163	-4.5479e-164	-8.28854e-163	-1.6243e-163	1.54467e-163	0
-7.91945e-164	-8.94873e-163	-4.10764e-163	-3.62953e-163	7.48618e-164	8.08351e-163	2.13585e-163	2.93334e-164	-1.1657e-162	1.47336e-162	-3.89352e-163	8.06884e-163	-2.16198e-163	1.02392e-163	1.76839e-163	3.33335e-164	3.60562e-163	8.3949e-165	1.84325e-163	-1.94542e-163	-6.56308e-164	1.32822e-163	8.52236e-164	-1.43676e-163	1.55529e-163	-2.86693e-163	-4.5479e-164	-8.28854e-163	-1.6243e-163	1.54467e-163	0
-7.91945e-164	-8.94873e-163	-4.10764e-163	-3.62953e-163	7.48618e-164	8.08351e-163	2.13585e-163	2.93334e-164	-1.1657e-162	1.47336e-162	-3.89352e-163	8.06884e-163	-2.16198e-163	1.02392e-163	1.76839e-163	3.33335e-164	3.60562e-163	8.3949e-165	1.84325e-163	-1.94542e-163	-6.56308e-164	1.32822e-163	8.52236e-164	-1.43676e-163	1.55529e-163	-2.86693e-163	-4.5479e-164	-8.28854e-163	-1.6243e-163	1.54467e-163	0
-7.91945e-164	-8.94873e-163	-4.10764e-163	-3.62953e-163	7.48618e-164	8.08351e-163	2.13585e-163	2.93334e-164	-1.1657e-162	1.47336e-162	-3.89352e-163	8.06884e-163	-2.16198e-163	1.02392e-163	1.76839e-163	3.33335e-164	3.60562e-163	8.3949e-165	1.84325e-163	-1.94542e-163	-6.56308e-164	1.32822e-163	8.52236e-164	-1.43676e-163	1.55529e-163	-2.86693e-163	-4.5479e-164	-8.28854e-163	-1.6243e-163	1.54467e-163	0
-7.91945e-164	-8.94873e-163	-4.10764e-163	-3.62953e-163	7.48618e-164	8.08351e-163	2.13585e-163	2.93334e-164	-1.1657e-162	1.47336e-162	-3.89352e-163	8.06884e-163	-2.16198e-163	1.02392e-163	1.76839e-163	3.33335e-164	3.60562e-163	8.3949e-165	1.84325e-163	-1.94542e-163	-6.56308e-164	1.32822e-163	8.52236e-164	-1.43676e-163	1.55529e-163	-2.86693e-163	-4.5479e-164	-8.28854e-163	-1.6243e-163	1.54467e-163	0
-7.91945e-164	-8.94873e-163	-4.10764e-163	-3.62953e-163	7.48618e-164	8.08351e-163	2.13585e-163	2.93334e-164	-1.1657e-162	1.47336e-162	-3.89352e-163	8.06884e-163	-2.16198e-163	1.02392e-163	1.76839e-163	3.33335e-164	3.60562e-163	8.3949e-165	1.84325e-163	-1.94542e-163	-6.56308e-164	1.32822e-163	8.52236e-164	-1.43676e-163	1.55529e-163	-2.86693e-163	-4.5479e-164	-8.28854e-163	-1.6243e-163	1.54467e-163	0
-7.91945e-164	-8.94873e-163	-4.10764e-163	-3.62953e-163	7.48618e-164	8.08351e-163	2.13585e-163	2.93334e-164	-1.1657e-162	1.47336e-162	-3.89352e-163	8.06884e-163	-2.16198e-163	1.02392e-163	1.76839e-163	3.33335e-164	3.60562e-163	8.3949e-165	1.84325e-163	-1.94542e-163	-6.56308e-164	1.32822e-163	8.52236e-164	-1.43676e-163	1.55529e-163	-2.86693e-163	-4.5479e-164	-8.28854e-163	-1.6243e-163	1.54467e-163	0
-7.91945e-164	-8.94873e-163	-4.10764e-163	-3.62953e-163	7.48618e-164	8.08351e-163	2.13585e-163	2.93334e-164	-1.1657e-162	1.47336e-162	-3.89352e-163	8.06884e-163	-2.16198e-163	1.02392e-163	1.76839e-163	3.33335e-164	3.60562e-163	8.3949e-165	1.84325e-163	-1.94542e-163	-6.56308e-164	1.32822e-163	8.52236e-164	-1.43676e-163	1.55529e-163	-2.86693e-163	-4.5479e-164	-8.28854e-163	-1.6243e-163	1.54467e-163	0
-7.91945e-164	-8.94873e-163	-4.10764e-163	-3.62953e-163	7.48618e-164	8.08351e-163	2.13585e-163	2.93334e-164	-1.1657e-162	1.47336e-162	-3.89352e-163	8.06884e-163	-2.16198e-163	1.02392e-163	1.76839e-163	3.33335e-164	3.60562e-163	8.3949e-165	1.84325e-163	-1.94542e-163	-6.56308e-164	1.32822e-163	8.52236e-164	-1.43676e-163	1.55529e-163	-2.86693e-163	-4.5479e-164	-8.28854e-163	-1.6243e-163	1.54467e-163	0
-7.91945e-164	-8.94873e-163	-4.10764e-163	-3.62953e-163	7.48618e-164	8.08351e-163	2.13585e-163	2.93334e-164	-1.1657e-162	1.47336e-162	-3.89352e-163	8.06884e-163	-2.16198e-163	1.02392e-163	1.76839e-163	3.33335e-164	3.60562e-163	8.3949e-165	1.84325e-163	-1.94542e-163	-6.56308e-164	1.32822e-163	8.52236e-164	-1.43676e-163	1.55529e-163	-2.86693e-163	-4.5479e-164	-8.28854e-163	-1.6243e-163	1.54467e-163	0
-7.91945e-164	-8.94873e-163	-4.10764e-163	-3.62953e-163	7.48618e-164	8.08351e-163	2.13585e-163	2.93334e-164	-1.1657e-162	1.47336e-162	-3.89352e-163	8.06884e-163	-2.16198e-163	1.02392e-163	1.76839e-163	3.33335e-164	3.60562e-163	8.3949e-165	1.84325e-163	-1.94542e-163	-6.56308e-164	1.32822e-163	8.52236e-164	-1.43676e-163	1.55529e-163	-2.86693e-163	-4.5479e-164	-8.28854e-163	-1.6243e-163	1.54467e-163	0
-7.91945e-164	-8.94873e-163	-4.10764e-163	-3.62953e-163	7.48618e-164	8.08351e-163	2.13585e-163	2.93334e-164	-1.1657e-162	1.47336e-162	-3.89352e-163	8.06884e-163	-2.16198e-163	1.02392e-163	1.76839e-163	3.33335e-164	3.60562e-163	8.3949e-165	1.84325e-163	-1.94542e-163	-6.56308e-164	1.32822e-163	8.52236e-164	-1.43676e-163	1.55529e-163	-2.86693e-163	-4.5479e-164	-8.28854e-163	-1.6243e-163	1.54467e-163	0
-7.91945e-164	-8.94873e-163	-4.10764e-163	-3.62953e-163	7.48618e-164	8.08351e-163	2.13585e-163	2.93334e-164	-1.1657e-162	1.47336e-162	-3.89352e-163	8.06884e-163	-2.16198e-163	1.02392e-163	1.76839e-163	3.33335e-164	3.60562e-163	8.3949e-165	1.84325e-163	-1.94542e-163	-6.56308e-164	1.32822e-163	8.52236e-164	-1.43676e-163	1.55529e-163	-2.86693e-163	-4.5479e-164	-8.28854e-163	-1.6243e-163	1.54467e-163	0
-7.91945e-164	-8.94873e-163	-4.10764e-163	-3.62953e-163	7.48618e-164	8.08351e-163	2.13585e-163	2.93334e-164	-1.1657e-162	1.47336e-162	-3.89352e-163	8.06884e-163	-2.16198e-163	1.02392e-163	1.76839e-163	3.33335e-164	3.60562e-163	8.3949e-165	1.84325e-163	-1.94542e-163	-6.56308e-164	1.32822e-163	8.52236e-164	-1.43676e-163	1.55529e-163	-2.86693e-163	-4.5479e-164	-8.28854e-163	-1.6243e-163	1.54467e-163	0
-7.91945e-164	-8.94873e-163	-4.10764e-163	-3.62953e-163	7.48618e-164	8.08351e-163	2.13585e-163	2.93334e-164	-1.1657e-162	1.47336e-162	-3.89352e-163	8.06884e-163	-2.16198e-163	1.02392e-163	1.76839e-163	3.33335e-164	3.60562e-163	8.3949e-165	1.84325e-163	-1.94542e-163	-6.56308e-164	1.32822e-163	8.52236e-164	-1.43676e-163	1.55529e-163	-2.86693e-163	-4.5479e-164	-8.28854e-163	-1.6243e-163	1.54467e-163	0
-7.91945e-164	-8.94873e-163	-4.10764e-163	-3.62953e-163	7.48618e-164	8.08351e-163	2.13585e-163	2.93334e-164	-1.1657e-162	1.47336e-162	-3.89352e-163	8.06884e-163	-2.16198e-163	1.02392e-163	1.76839e-163	3.33335e-164	3.60562e-163	8.3949e-165	1.84325e-163	-1.94542e-163	-6.56308e-164	1.32822e-163	8.52236e-164	-1.43676e-163	1.55529e-163	-2.86693e-163	-4.5479e-164	-8.28854e-163	-1.6243e-163	1.54467e-163	0
-7.91945e-164	-8.94873e-163	-4.10764e-163	-3.62953e-163	7.48618e-164	8.08351e-163	2.13585e-163	2.93334e-164	-1.1657e-162	1.47336e-162	-3.89352e-163	8.06884e-163	-2.16198e-163	1.02392e-163	1.76839e-163	3.33335e-164	3.60562e-163	8.3949e-165	1.84325e-163	-1.94542e-163	-6.56308e-164	1.32822e-163	8.52236e-164	-1.43676e-163	1.55529e-163	-2.86693e-163	-4.5479e-164	-8.28854e-163	-1.6243e-163	1.54467e-163	0
-7.91945e-164	-8.94873e-163	-4.10764e-163	-3.62953e-163	7.48618e-164	8.08351e-163	2.13585e-163	2.93334e-164	-1.1657e-162	1.47336e-162	-3.89352e-163	8.06884e-163	-2.16198e-163	1.02392e-163	1.76839e-163	3.33335e-164	3.60562e-163	8.3949e-165	1.84325e-163	-1.94542e-163	-6.56308e-164	1.32822e-163	8.52236e-164	-1.43676e-163	1.55529e-163	-2.86693e-163	-4.5479e-164	-8.28854e-163	-1.6243e-163	1.54467e-163	0
-7.91945e-164	-8.94873e-163	-4.10764e-163	-3.62953e-163	7.48618e-164	8.08351e-163	2.13585e-163	2.93334e-164	-1.1657e-162	1.47336e-162	-3.89352e-163	8.06884e-163	-2.16198e-163	1.02392e-163	1.76839e-163	3.33335e-164	3.60562e-163	8.3949e-165	1.84325e-163	-1.94542e-163	-6.56308e-164	1.32822e-163	8.52236e-164	-1.43676e-163	1.55529e-163	-2.86693e-163	-4.5479e-164	-8.28854e-163	-1.6243e-163	1.54467e-163	0
-7.91945e-164	-8.94873e-163	-4.10764e-163	-3.62953e-163	7.48618e-164	8.08351e-163	2.13585e-163	2.93334e-164	-1.1657e-162	1.47336e-162	-3.89352e-163	8.06884e-163	-2.16198e-163	1.02392e-163	1.76839e-163	3.33335e-164	3.60562e-163	8.3949e-165	1.84325e-163	-1.94542e-163	-6.56308e-164	1.32822e-163	8.52236e-164	-1.43676e-163	1.55529e-163	-2.86693e-163	-4.5479e-164	-8.28854e-163	-1.6243e-163	1.54467e-163	0
-7.91945e-164	-8.94873e-163	-4.10764e-163	-3.62953e-163	7.48618e-164	8.08351e-163	2.13585e-163	2.93334e-164	-1.1657e-162	1.47336e-162	-3.89352e-163	8.06884e-163	-2.16198e-163	1.02392e-163	1.76839e-163	3.33335e-164	3.60562e-163	8.3949e-165	1.84325e-163	-1.94542e-163	-6.56308e-164	1.32822e-163	8.52236e-164	-1.43676e-163	1.55529e-163	-2.86693e-163	-4.5479e-164	-8.28854e-163	-1.6243e-163	1.54467e-163	0
-7.91945e-164	-8.94873e-163	-4.10764e-163	-3.62953e-163	7.48618e-164	8.08351e-163	2.13585e-163	2.93334e-164	-1.1657e-162	1.47336e-162	-3.89352e-163	8.06884e-163	-2.16198e-163	1.02392e-163	1.76839e-163	3.33335e-164	3.60562e-163	8.3949e-165	1.84325e-163	-1.94542e-163	-6.56308e-164	1.32822e-163	8.52236e-164	-1.43676e-163	1.55529e-163	-2.86693e-163	-4.5479e-164	-8.28854e-163	-1.6243e-163	1.54467e-163	0
-7.91945e-164	-8.94873e-163	-4.10764e-163	-3.62953e-163	7.48618e-164	8.08351e-163	2.13585e-163	2.93334e-164	-1.1657e-162	1.47336e-162	-3.89352e-163	8.06884e-163	-2.16198e-163	1.02392e-163	1.76839e-163	3.33335e-164	3.60562e-163	8.3949e-165	1.84325e-163	-1.94542e-163	-6.56308e-164	1.32822e-163	8.52236e-164	-1.43676e-163	1.55529e-163	-2.86693e-163	-4.5479e-164	-8.28854e-163	-1.6243e-163	1.54467e-163	0
-7.91945e-164	-8.94873e-163	-4.10764e-163	-3.62953e-163	7.48618e-164	8.08351e-163	2.13585e-163	2.93334e-164	-1.1657e-162	1.47336e-162	-3.89352e-163	8.06884e-163	-2.16198e-163	1.02392e-163	1.76839e-163	3.33335e-164	3.60562e-163	8.3949e-165	1.84325e-163	-1.94542e-163	-6.56308e-164	1.32822e-163	8.52236e-164	-1.43676e-163	1.55529e-163	-2.86693e-163	-4.5479e-164	-8.28854e-163	-1.6243e-163	1.54467e-163	0
-7.91945e-164	-8.94873e-163	-4.10764e-163	-3.62953e-163	7.48618e-164	8.08351e-163	2.13585e-163	2.93334e-164	-1.1657e-162	1.47336e-162	-3.89352e-163	8.06884e-163	-2.16198e-163	1.02392e-163	1.76839e-163	3.33335e-164	3.60562e-163	8.3949e-165	1.84325e-163	-1.94542e-163	-6.56308e-164	1.32822e-163	8.52236e-164	-1.43676e-163	1.55529e-163	-2.86693e-163	-4.5479e-164	-8.28854e-163	-1.6243e-163	1.54467e-163	0
-7.91945e-164	-8.94873e-163	-4.10764e-163	-3.62953e-163	7.48618e-164	8.08351e-163	2.13585e-163	2.93334e-164	-1.1657e-162	1.47336e-162	-3.89352e-163	8.06884e-163	-2.16198e-163	1.02392e-163	1.76839e-163	3.33335e-164	3.60562e-163	8.3949e-165	1.84325e-163	-1.94542e-163	-6.56308e-164	1.32822e-163	8.52236e-164	-1.43676e-163	1.55529e-163	-2.86693e-163	-4.5479e-164	-8.28854e-163	-1.6243e-163	1.54467e-163	0
-7.91945e-164	-8.94873e-163	-4.10764e-163	-3.62953e-163	7.48618e-164	8.08351e-163	2.13585e-163	2.93334e-164	-1.1657e-162	1.47336e-162	-3.89352e-163	8.06884e-163	-2.16198e-163	1.02392e-163	1.76839e-163	3.33335e-164	3.60562e-163	8.3949e-165	1.84325e-163	-1.94542e-163	-6.56308e-164	1.32822e-163	8.52236e-164	-1.43676e-163	1.55529e-163	-2.86693e-163	-4.5479e-164	-8.28854e-163	-1.6243e-163	1.54467e-163	0
-7.91945e-164	-8.94873e-163	-4.10764e-163	-3.62953e-163	7.48618e-164	8.08351e-163	2.13585e-163	2.93334e-164	-1.1657e-162	1.47336e-162	-3.89352e-163	8.06884e-163	-2.16198e-163	1.02392e-163	1.76839e-163	3.33335e-164	3.60562e-163	8.3949e-165	1.84325e-163	-1.94542e-163	-6.56308e-164	1.32822e-163	8.52236e-164	-1.43676e-163	1.55529e-163	-2.86693e-163	-4.5479e-164	-8.28854e-163	-1.6243e-163	1.54467e-163	0
-7.91945e-164	-8.94873e-163	-4.10764e-163	-3.62953e-163	7.48618e-164	8.08351e-163	2.13585e-163	2.93334e-164	-1.1657e-162	1.47336e-162	-3.89352e-163	8.06884e-163	-2.16198e-163	1.02392e-163	1.76839e-163	3.33335e-164	3.60562e-163	8.3949e-165	1.84325e-163	-1.94542e-163	-6.56308e-164	1.32822e-163	8.52236e-164	-1.43676e-163	1.55529e-163	-2.86693e-163	-4.5479e-164	-8.28854e-163	-1.6243e-163	1.54467e-163	0
-7.91945e-164	-8.94873e-163	-4.10764e-163	-3.62953e-163	7.48618e-164	8.08351e-163	2.13585e-163	2.93334e-164	-1.1657e-162	1.47336e-162	-3.89352e-163	8.06884e-163	-2.16198e-163	1.02392e-163	1.76839e-163	3.33335e-164	3.60562e-163	8.3949e-165	1.84325e-163	-1.94542e-163	-6.56308e-164	1.32822e-163	8.52236e-164	-1.43676e-163	1.55529e-163	-2.86693e-163	-4.5479e-164	-8.28854e-163	-1.6243e-163	1.54467e-163	0
-7.91945e-164	-8.94873e-163	-4.10764e-163	-3.62953e-163	7.48618e-164	8.08351e-163	2.13585e-163	2.93334e-164	-1.1657e-162	1.47336e-162	-3.89352e-163	8.06884e-163	-2.16198e-163	1.02392e-163	1.76839e-163	3.33335e-164	3.60562e-163	8.3949e-165	1.84325e-163	-1.94542e-163	-6.56308e-164	1.32822e-163	8.52236e-164	-1.43676e-163	1.55529e-163	-2.86693e-163	-4.5479e-164	-8.28854e-163	-1.6243e-163	1.54467e-163	0
-7.91945e-164	-8.94873e-163	-4.10764e-163	-3.62953e-163	7.48618e-164	8.08351e-163	2.13585e-163	2.93334e-164	-1.1657e-162	1.47336e-162	-3.89352e-163	8.06884e-163	-2.16198e-163	1.02392e-163	1.76839e-163	3.33335e-164	3.60562e-163	8.3949e-165	1.84325e-163	-1.94542e-163	-6.56308e-164	1.32822e-163	8.52236e-164	-1.43676e-163	1.55529e-163	-2.86693e-163	-4.5479e-164	-8.28854e-163	-1.6243e-163	1.54467e-163	0
-7.91945e-164	-8.94873e-163	-4.10764e-163	-3.62953e-163	7.48618e-164	8.08351e-163	2.13585e-163	2.93334e-164	-1.1657e-162	1.47336e-162	-3.89352e-163	8.06884e-163	-2.16198e-163	1.02392e-163	1.76839e-163	3.33335e-164	3.60562e-163	8.3949e-165	1.84325e-163	-1.94542e-163	-6.56308e-164	1.32822e-163	8.52236e-164	-1.43676e-163	1.55529e-163	-2.86693e-163	-4.5479e-164	-8.28854e-163	-1.6243e-163	1.54467e-163	0
-7.91945e-164	-8.94873e-163	-4.10764e-163	-3.62953e-163	7.48618e-164	8.08351e-163	2.13585e-163	2.93334e-164	-1.1657e-162	1.47336e-162	-3.89352e-163	8.06884e-163	-2.16198e-163	1.02392e-163	1.76839e-163	3.33335e-164	3.60562e-163	8.3949e-165	1.84325e-163	-1.94542e-163	-6.56308e-164	1.32822e-163	8.52236e-164	-1.43676e-163	1.55529e-163	-2.86693e-163	-4.5479e-164	-8.28854e-163	-1.6243e-163	1.54467e-163	0
-7.91945e-164	-8.94873e-163	-4.10764e-163	-3.62953e-163	7.48618e-164	8.08351e-163	2.13585e-163	2.93334e-164	-1.1657e-162	1.47336e-162	-3.89352e-163	8.06884e-163	-2.16198e-163	1.02392e-163	1.76839e-163	3.33335e-164	3.60562e-163	8.3949e-165	1.84325e-163	-1.94542e-163	-6.56308e-164	1.32822e-163	8.52236e-164	-1.43676e-163	1.55529e-163	-2.86693e-163	-4.5479e-164	-8.28854e-163	-1.6243e-163	1.54467e-163	0
-7.91945e-164	-8.94873e-163	-4.10764e-163	-3.62953e-163	7.48618e-164	8.08351e-163	2.13585e-163	2.93334e-164	-1.1657e-162	1.47336e-162	-3.89352e-163	8.06884e-163	-2.16198e-163	1.02392e-163	1.76839e-163	3.33335e-164	3.60562e-163	8.3949e-165	1.84325e-163	-1.94542e-163	-6.56308e-164	1.32822e-163	8.52236e-164	-1.43676e-163	1.55529e-163	-2.86693e-163	-4.5479e-164	-8.28854e-163	-1.6243e-163	1.54467e-163	0
-7.91945e-164	-8.94873e-163	-4.10764e-163	-3.62953e-163	7.48618e-164	8.08351e-163	2.13585e-163	2.93334e-164	-1.1657e-162	1.47336e-162	-3.89352e-163	8.06884e-163	-2.16198e-163	1.02392e-163	1.76839e-163	3.33335e-164	3.60562e-163	8.3949e-165	1.84325e-163	-1.94542e-163	-6.56308e-164	1.32822e-163	8.52236e-164	-1.43676e-163	1.55529e-163	-2.86693e-163	-4.5479e-164	-8.28854e-163	-1.6243e-163	1.54467e-163	0
-7.91945e-164	-8.94873e-163	-4.10764e-163	-3.62953e-163	7.48618e-164	8.08351e-163	2.13585e-163	2.93334e-164	-1.1657e-162	1.47336e-162	-3.89352e-163	8.06884e-163	-2.16198e-163	1.02392e-163	1.76839e-163	3.33335e-164	3.60562e-163	8.3949e-165	1.84325e-163	-1.94542e-163	-6.56308e-164	1.32822e-163	8.52236e-164	-1.43676e-163	1.55529e-163	-2.86693e-163	-4.5479e-164	-8.28854e-163	-1.6243e-163	1.54467e-163	0
-7.91945e-164	-8.94873e-163	-4.10764e-163	-3.62953e-163	7.48618e-164	8.08351e-163	2.13585e-163	2.93334e-164	-1.1657e-162	1.47336e-162	-3.89352e-163	8.06884e-163	-2.16198e-163	1.02392e-163	1.76839e-163	3.33335e-164	3.60562e-163	8.3949e-165	1.84325e-163	-1.94542e-163	-6.56308e-164	1.32822e-163	8.52236e-164	-1.43676e-163	1.55529e-163	-2.86693e-163	-4.5479e-164	-8.28854e-163	-1.6243e-163	1.54467e-163	0
-7.91945e-164	-8.94873e-163	-4.10764e-163	-3.62953e-163	7.48618e-164	8.08351e-163	2.13585e-163	2.93334e-164	-1.1657e-162	1.47336e-162	-3.89352e-163	8.06884e-163	-2.16198e-163	1.02392e-163	1.76839e-163	3.33335e-164	3.60562e-163	8.3949e-165	1.84325e-163	-1.94542e-163	-6.56308e-164	1.32822e-163	8.52236e-164	-1.43676e-163	1.55529e-163	-2.86693e-163	-4.5479e-164	-8.28854e-163	-1.6243e-163	1.54467e-163	0
-7.91945e-164	-8.94873e-163	-4.10764e-163	-3.62953e-163	7.48618e-164	8.08351e-163	2.13585e-163	2.93334e-164	-1.1657e-162	1.47336e-162	-3.89352e-163	8.06884e-163	-2.16198e-163	1.02392e-163	1.76839e-163	3.33335e-164	3.60562e-163	8.3949e-165	1.84325e-163	-1.94542e-163	-6.56308e-164	1.32822e-163	8.52236e-164	-1.43676e-163	1.55529e-163	-2.86693e-163	-4.5479e-164	-8.28854e-163	-1.6243e-163	1.54467e-163	0
-7.91945e-164	-8.94873e-163	-4.10764e-163	-3.62953e-163	7.48618e-164	8.08351e-163	2.13585e-163	2.93334e-164	-1.1657e-162	1.47336e-162	-3.89352e-163	8.06884e-163	-2.16198e-163	1.02392e-163	1.76839e-163	3.33335e-164	3.60562e-163	8.3949e-165	1.84325e-163	-1.94542e-163	-6.56308e-164	1.32822e-163	8.52236e-164	-1.43676e-163	1.55529e-163	-2.86693e-163	-4.5479e-164	-8.28854e-163	-1.6243e-163	1.54467e-163	0
-7.91945e-164	-8.94873e-163	-4.10764e-163	-3.62953e-163	7.48618e-164	8.08351e-163	2.13585e-163	2.93334e-164	-1.1657e-162	1.47336e-162	-3.89352e-163	8.06884e-163	-2.16198e-163	1.02392e-163	1.76839e-163	3.33335e-164	3.60562e-163	8.3949e-165	1.84325e-163	-1.94542e-163	-6.56308e-164	1.32822e-163	8.52236e-164	-1.43676e-163	1.55529e-163	-2.86693e-163	-4.5479e-164	-8.28854e-163	-1.6243e-163	1.54467e-163	0
-7.91945e-164	-8.94873e-163	-4.10764e-163	-3.62953e-163	7.48618e-164	8.08351e-163	2.13585e-163	2.93334e-164	-1.1657e-162	1.47336e-162	-3.89352e-163	8.06884e-163	-2.16198e-163	1.02392e-163	1.76839e-163	3.33335e-164	3.60562e-163	8.3949e-165	1.84325e-163	-1.94542e-163	-6.56308e-164	1.32822e-163	8.52236e-164	-1.43676e-163	1.55529e-163	-2.86693e-163	-4.5479e-164	-8.28854e-163	-1.6243e-163	1.54467e-163	0
-7.91945e-164	-8.94873e-163	-4.10764e-163	-3.62953e-163	7.48618e-164	8.08351e-163	2.13585e-163	2.93334e-164	-1.1657e-162	1.47336e-162	-3.89352e-163	8.06884e-163	-2.16198e-163	1.02392e-163	1.76839e-163	3.33335e-164	3.60562e-163	8.3949e-165	1.84325e-163	-1.94542e-163	-6.56308e-164	1.32822e-163	8.52236e-164	-1.43676e-163	1.55529e-163	-2.86693e-163	-4.5479e-164	-8.28854e-163	-1.6243e-163	1.54467e-163	0
-7.91945e-164	-8.94873e-163	-4.10764e-163	-3.62953e-163	7.48618e-164	8.08351e-163	2.13585e-163	2.93334e-164	-1.1657e-162	1.47336e-162	-3.89352e-163	8.06884e-163	-2.16198e-163	1.02392e-163	1.76839e-163	3.33335e-164	3.60562e-163	8.3949e-165	1.84325e-163	-1.94542e-163	-6.56308e-164	1.32822e-163	8.52236e-164	-1.43676e-163	1.55529e-163	-2.86693e-163	-4.5479e-164	-8.28854e-163	-1.6243e-163	1.54467e-163	0
-7.91945e-164	-8.94873e-163	-4.10764e-163	-3.62953e-163	7.48618e-164	8.08351e-163	2.13585e-163	2.93334e-164	-1.1657e-162	1.47336e-162	-3.89352e-163	8.06884e-163	-2.16198e-163	1.02392e-163	1.76839e-163	3.33335e-164	3.60562e-163	8.3949e-165	1.84325e-163	-1.94542e-163	-6.56308e-164	1.32822e-163	8.52236e-164	-1.43676e-163	1.55529e-163	-2.86693e-163	-4.5479e-164	-8.28854e-163	-1.6243e-163	1.54467e-163	0
-7.91945e-164	-8.94873e-163	-4.10764e-163	-3.62953e-163	7.48618e-164	8.08351e-163	2.13585e-163	2.93334e-164	-1.1657e-162	1.47336e-162	-3.89352e-163	8.06884e-163	-2.16198e-163	1.02392e-163	1.76839e-163	3.33335e-164	3.60562e-163	8.3949e-165	1.84325e-163	-1.94542e-163	-6.56308e-164	1.32822e-163	8.52236e-164	-1.43676e-163	1.55529e-163	-2.86693e-163	-4.5479e-164	-8.28854e-163	-1.6243e-163	1.54467e-163	0
-7.91945e-164	-8.94873e-163	-4.10764e-163	-3.62953e-163	7.48618e-164	8.08351e-163	2.13585e-163	2.93334e-164	-1.1657e-162	1.47336e-162	-3.89352e-163	8.06884e-163	-2.16198e-163	1.02392e-163	1.76839e-163	3.33335e-164	3.60562e-163	8.3949e-165	1.84325e-163	-1.94542e-163	-6.56308e-164	1.32822e-163	8.52236e-164	-1.43676e-163	1.55529e-163	-2.86693e-163	-4.5479e-164	-8.28854e-163	-1.6243e-163	1.54467e-163	0
-7.91945e-164	-8.94873e-163	-4.10764e-163	-3.62953e-163	7.48618e-164	8.08351e-163	2.13585e-163	2.93334e-164	-1.1657e-162	1.47336e-162	-3.89352e-163	8.06884e-163	-2.16198e-163	1.02392e-163	1.76839e-163	3.33335e-164	3.60562e-163	8.3949e-165	1.84325e-163	-1.94542e-163	-6.56308e-164	1.32822e-163	8.52236e-164	-1.43676e-163	1.55529e-163	-2.86693e-163	-4.5479e-164	-8.28854e-163	-1.6243e-163	1.54467e-163	0
-7.91945e-164	-8.94873e-163	-4.10764e-163	-3.62953e-163	7.48618e-164	8.08351e-163	2.13585e-163	2.93334e-164	-1.1657e-162	1.47336e-162	-3.89352e-163	8.06884e-163	-2.16198e-163	1.02392e-163	1.76839e-163	3.33335e-164	3.60562e-163	8.3949e-165	1.84325e-163	-1.94542e-163	-6.56308e-164	1.32822e-163	8.52236e-164	-1.43676e-163	1.55529e-163	-2.86693e-163	-4.5479e-164	-8.28854e-163	-1.6243e-163	1.54467e-163	0
-7.91945e-164	-8.94873e-163	-4.10764e-163	-3.62953e-163	7.48618e-164	8.08351e-163	2.13585e-163	2.93334e-164	-1.1657e-162	1.47336e-162	-3.89352e-163	8.06884e-163	-2.16198e-163	1.02392e-163	1.76839e-163	3.33335e-164	3.60562e-163	8.3949e-165	1.84325e-163	-1.94542e-163	-6.56308e-164	1.32822e-163	8.52236e-164	-1.43676e-163	1.55529e-163	-2.86693e-163	-4.5479e-164	-8.28854e-163	-1.6243e-163	1.54467e-163	0
-7.91945e-164	-8.94873e-163	-4.10764e-163	-3.62953e-163	7.48618e-164	8.08351e-163	2.13585e-163	2.93334e-164	-1.1657e-162	1.47336e-162	-3.89352e-163	8.06884e-163	-2.16198e-163	1.02392e-163	1.76839e-163	3.33335e-164	3.60562e-163	8.3949e-165	1.84325e-163	-1.94542e-163	-6.56308e-164	1.32822e-163	8.52236e-164	-1.43676e-163	1.55529e-163	-2.86693e-163	-4.5479e-164	-8.28854e-163	-1.6243e-163	1.54467e-163	0
-7.91945e-164	-8.94873e-163	-4.10764e-163	-3.62953e-163	7.48618e-164	8.08351e-163	2.13585e-163	2.93334e-164	-1.1657e-162	1.47336e-162	-3.89352e-163	8.06884e-163	-2.16198e-163	1.02392e-163	1.76839e-163	3.33335e-164	3.60562e-163	8.3949e-165	1.84325e-163	-1.94542e-163	-6.56308e-164	1.32822e-163	8.52236e-164	-1.43676e-163	1.55529e-163	-2.86693e-163	-4.5479e-164	-8.28854e-163	-1.6243e-163	1.54467e-163	0
-7.91945e-164	-8.94873e-163	-4.10764e-163	-3.62953e-163	7.48618e-164	8.08351e-163	2.13585e-163	2.93334e-164	-1.1657e-162	1.47336e-162	-3.89352e-163	8.06884e-163	-2.16198e-163	1.02392e-163	1.76839e-163	3.33335e-164	3.60562e-163	8.3949e-165	1.84325e-163	-1.94542e-163	-6.56308e-164	1.32822e-163	8.52236e-164	-1.43676e-163	1.55529e-163	-2.86693e-163	-4.5479e-164	-8.28854e-163	-1.6243e-163	1.54467e-163	0
-7.91945e-164	-8.94873e-163	-4.10764e-163	-3.62953e-163	7.48618e-164	8.08351e-163	2.13585e-163	2.93334e-164	-1.1657e-162	1.47336e-162	-3.89352e-163	8.06884e-163	-2.16198e-163	1.02392e-163	1.76839e-163	3.33335e-164	3.60562e-163	8.3949e-165	1.84325e-163	-1.94542e-163	-6.56308e-164	1.32822e-163	8.52236e-164	-1.43676e-163	1.55529e-163	-2.86693e-163	-4.5479e-164	-8.28854e-163	-1.6243e-163	1.54467e-163	0
-7.91945e-164	-8.94873e-163	-4.10764e-163	-3.62953e-163	7.48618e-164	8.08351e-163	2.13585e-163	2.93334e-164	-1.1657e-162	1.47336e-162	-3.89352e-163	8.06884e-163	-2.16198e-163	1.02392e-163	1.76839e-163	3.33335e-164	3.60562e-163	8.3949e-165	1.84325e-163	-1.94542e-163	-6.56308e-164	1.32822e-163	8.52236e-164	-1.43676e-163	1.55529e-163	-2.86693e-163	-4.5479e-164	-8.28854e-163	-1.6243e-163	1.54467e-163	0
-7.91945e-164	-8.94873e-163	-4.10764e-163	-3.62953e-163	7.48618e-164	8.08351e-163	2.13585e-163	2.93334e-164	-1.1657e-162	1.47336e-162	-3.89352e-163	8.06884e-163	-2.16198e-163	1.02392e-163	1.76839e-163	3.33335e-164	3.60562e-163	8.3949e-165	1.84325e-163	-1.94542e-163	-6.56308e-164	1.32822e-163	8.52236e-164	-1.43676e-163	1.55529e-163	-2.86693e-163	-4.5479e-164	-8.28854e-163	-1.6243e-163	1.54467e-163	0
-7.91945e-164	-8.94873e-163	-4.10764e-163	-3.62953e-163	7.48618e-164	8.08351e-163	2.13585e-163	2.93334e-164	-1.1657e-162	1.47336e-162	-3.89352e-163	8.06884e-163	-2.16198e-163	1.02392e-163	1.76839e-163	3.33335e-164	3.60562e-163	8.3949e-165	1.84325e-163	-1.94542e-163	-6.56308e-164	1.32822e-163	8.52236e-164	-1.43676e-163	1.55529e-163	-2.86693e-163	-4.5479e-164	-8.28854e-163	-1.6243e-163	1.54467e-163	0
-7.91945e-164	-8.94873e-163	-4.10764e-163	-3.62953e-163	7.48618e-164	8.08351e-163	2.13585e-163	2.93334e-164	-1.1657e-162	1.47336e-162	-3.89352e-163	8.06884e-163	-2.16198e-163	1.02392e-163	1.76839e-163	3.33335e-164	3.60562e-163	8.3949e-165	1.84325e-163	-1.94542e-163	-6.56308e-164	1.32822e-163	8.52236e-164	-1.43676e-163	1.55529e-163	-2.86693e-163	-4.5479e-164	-8.28854e-163	-1.6243e-163	1.54467e-163	0
-7.91945e-164	-8.94873e-163	-4.10764e-163	-3.62953e-163	7.48618e-164	8.08351e-163	2.13585e-163	2.93334e-164	-1.1657e-162	1.47336e-162	-3.89352e-163	8.06884e-163	-2.16198e-163	1.02392e-163	1.76839e-163	3.33335e-164	3.60562e-163	8.3949e-165	1.84325e-163	-1.94542e-163	-6.56308e-164	1.32822e-163	8.52236e-164	-1.43676e-163	1.55529e-163	-2.86693e-163	-4.5479e-164	-8.28854e-163	-1.6243e-163	1.54467e-163	0
-7.91945e-164	-8.94873e-163	-4.10764e-163	-3.62953e-163	7.48618e-164	8.08351e-163	2.13585e-163	2.93334e-164	-1.1657e-162	1.47336e-162	-3.89352e-163	8.06884e-163	-2.16198e-163	1.02392e-163	1.76839e-163	3.33335e-164	3.60562e-163	8.3949e-165	1.84325e-163	-1.94542e-163	-6.56308e-164	1.32822e-163	8.52236e-164	-1.43676e-163	1.55529e-163	-2.86693e-163	-4.5479e-164	-8.28854e-163	-1.6243e-163	1.54467e-163	0
-7.91945e-164	-8.94873e-163	-4.10764e-163	-3.62953e-163	7.48618e-164	8.08351e-163	2.13585e-163	2.93334e-164	-1.1657e-162	1.47336e-162	-3.89352e-163	8.06884e-163	-2.16198e-163	1.02392e-163	1.76839e-163	3.33335e-164	3.60562e-163	8.3949e-165	1.84325e-163	-1.94542e-163	-6.56308e-164	1.32822e-163	8.52236e-164	-1.43676e-163	1.55529e-163	-2.86693e-163	-4.5479e-164	-8.28854e-163	-1.6243e-163	1.54467e-163	0
-7.91945e-164	-8.94873e-163	-4.10764e-163	-3.62953e-163	7.48618e-164	8.08351e-163	2.13585e-163	2.93334e-164	-1.1657e-162	1.47336e-162	-3.89352e-163	8.06884e-163	-2.16198e-163	1.02392e-163	1.76839e-163	3.33335e-164	3.60562e-163	8.3949e-165	1.84325e-163	-1.94542e-163	-6.56308e-164	1.32822e-163	8.52236e-164	-1.43676e-163	1.55529e-163	-2.86693e-163	-4.5479e-164	-8.28854e-163	-1.6243e-163	1.54467e-163	0
-7.91945e-164	-8.94873e-163	-4.10764e-163	-3.62953e-163	7.48618e-164	8.08351e-163	2.13585e-163	2.93334e-164	-1.1657e-162	1.47336e-162	-3.89352e-163	8.06884e-163	-2.16198e-163	1.02392e-163	1.76839e-163	3.33335e-164	3.60562e-163	8.3949e-165	1.84325e-163	-1.94542e-163	-6.56308e-164	1.32822e-163	8.52236e-164	-1.43676e-163	1.55529e-163	-2.86693e-163	-4.5479e-164	-8.28854e-163	-1.6243e-163	1.54467e-163	0
-7.91945e-164	-8.94873e-163	-4.10764e-163	-3.62953e-163	7.48618e-164	8.08351e-163	2.13585e-163	2.93334e-164	-1.1657e-162	1.47336e-162	-3.89352e-163	8.06884e-163	-2.16198e-163	1.02392e-163	1.76839e-163	3.33335e-164	3.60562e-163	8.3949e-165	1.84325e-163	-1.94542e-163	-6.56308e-164	1.32822e-163	8.52236e-164	-1.43676e-163	1.55529e-163	-2.86693e-163	-4.5479e-164	-8.28854e-163	-1.6243e-163	1.54467e-163	0
-7.91945e-164	-8.94873e-163	-4.10764e-163	-3.62953e-163	7.48618e-164	8.08351e-163	2.13585e-163	2.93334e-164	-1.1657e-162	1.47336e-162	-3.89352e-163	8.06884e-163	-2.16198e-163	1.02392e-163	1.76839e-163	3.33335e-164	3.60562e-163	8.3949e-165	1.84325e-163	-1.94542e-163	-6.56308e-164	1.32822e-163	8.52236e-164	-1.43676e-163	1.55529e-163	-2.86693e-163	-4.5479e-164	-8.28854e-163	-1.6243e-163	1.54467e-163	0
-7.91945e-164	-8.94873e-163	-4.10764e-163	-3.62953e-163	7.48618e-164	8.08351e-163	2.13585e-163	2.93334e-164	-1.1657e-162	1.47336e-162	-3.89352e-163	8.06884e-163	-2.16198e-163	1.02392e-163	1.76839e-163	3.33335e-164	3.60562e-163	8.3949e-165	1.84325e-163	-1.94542e-163	-6.56308e-164	1.32822e-163	8.52236e-164	-1.43676e-163	1.55529e-163	-2.86693e-163	-4.5479e-164	-8.28854e-163	-1.6243e-163	1.54467e-163	0
-7.91945e-164	-8.94873e-163	-4.10764e-163	-3.62953e-163	7.48618e-164	8.08351e-163	2.13585e-163	2.93334e-164	-1.1657e-162	1.47336e-162	-3.89352e-163	8.06884e-163	-2.16198e-163	1.02392e-163	1.76839e-163	3.33335e-164	3.60562e-163	8.3949e-165	1.84325e-163	-1.94542e-163	-6.56308e-164	1.32822e-163	8.52236e-164	-1.43676e-163	1.55529e-163	-2.86693e-163	-4.5479e-164	-8.28854e-163	-1.6243e-163	1.54467e-163	0
-7.91945e-164	-8.94873e-163	-4.10764e-163	-3.62953e-163	7.48618e-164	8.08351e-163	2.13585e-163	2.93334e-164	-1.1657e-162	1.47336e-162	-3.89352e-163	8.06884e-163	-2.16198e-163	1.02392e-163	1.76839e-163	3.33335e-164	3.60562e-163	8.3949e-165	1.84325e-163	-1.94542e-163	-6.56308e-164	1.32822e-163	8.52236e-164	-1.43676e-163	1.55529e-163	-2.86693e-163	-4.5479e-164	-8.28854e-163	-1.6243e-163	1.54467e-163	0
-7.91945e-164	-8.94873e-163	-4.10764e-163	-3.62953e-163	7.48618e-164	8.08351e-163	2.13585e-163	2.93334e-164	-1.1657e-162	1.47336e-162	-3.89352e-163	8.06884e-163	-2.16198e-163	1.02392e-163	1.76839e-163	3.33335e-164	3.60562e-163	8.3949e-165	1.84325e-163	-1.94542e-163	-6.56308e-164	1.32822e-163	8.52236e-164	-1.43676e-163	1.55529e-163	-2.86693e-163	-4.5479e-164	-8.28854e-163	-1.6243e-163	1.54467e-163	0
-7.91945e-164	-8.94873e-163	-4.10764e-163	-3.62953e-163	7.48618e-164	8.08351e-163	2.13585e-163	2.93334e-164	-1.1657e-162	1.47336e-162	-3.89352e-163	8.06884e-163	-2.16198e-163	1.02392e-163	1.76839e-163	3.33335e-164	3.60562e-163	8.3949e-165	1.84325e-163	-1.94542e-163	-6.56308e-164	1.32822e-163	8.52236e-164	-1.43676e-163	1.55529e-163	-2.86693e-163	-4.5479e-164	-8.28854e-163	-1.6243e-163	1.54467e-163	0
-7.91945e-164	-8.94873e-163	-4.10764e-163	-3.62953e-163	7.48618e-164	8.08351e-163	2.13585e-163	2.93334e-164	-1.1657e-162	1.47336e-162	-3.89352e-163	8.06884e-163	-2.16198e-163	1.02392e-163	1.76839e-163	3.33335e-164	3.60562e-163	8.3949e-165	1.84325e-163	-1.94542e-163	-6.56308e-164	1.32822e-163	8.52236e-164	-1.43676e-163	1.55529e-163	-2.86693e-163	-4.5479e-164	-8.28854e-163	-1.6243e-163	1.54467e-163	0
-7.91945e-164	-8.94873e-163	-4.10764e-163	-3.62953e-163	7.48618e-164	8.08351e-163	2.13585e-163	2.93334e-164	-1.1657e-162	1.47336e-162	-3.89352e-163	8.06884e-163	-2.16198e-163	1.02392e-163	1.76839e-163	3.33335e-164	3.60562e-163	8.3949e-165	1.84325e-163	-1.94542e-163	-6.56308e-164	1.32822e-163	8.52236e-164	-1.43676e-163	1.55529e-163	-2.86693e-163	-4.5479e-164	-8.28854e-163	-1.6243e-163	1.54467e-163	0
-7.91945e-164	-8.94873e-163	-4.10764e-163	-3.62953e-163	7.48618e-164	8.08351e-163	2.13585e-163	2.93334e-164	-1.1657e-162	1.47336e-162	-3.89352e-163	8.06884e-163	-2.16198e-163	1.02392e-163	1.76839e-163	3.33335e-164	3.60562e-163	8.3949e-165	1.84325e-163	-1.94542e-163	-6.56308e-164	1.32822e-163	8.52236e-164	-1.43676e-163	1.55529e-163	-2.86693e-163	-4.5479e-164	-8.28854e-163	-1.6243e-163	1.54467e-163	0
-7.91945e-164	-8.94873e-163	-4.10764e-163	-3.62953e-163	7.48618e-164	8.08351e-163	2.13585e-163	2.93334e-164	-1.1657e-162	1.47336e-162	-3.89352e-163	8.06884e-163	-2.16198e-163	1.02392e-163	1.76839e-163	3.33335e-164	3.60562e-163	8.3949e-165	1.84325e-163	-1.94542e-163	-6.56308e-164	1.32822e-163	8.52236e-164	-1.43676e-163	1.55529e-163	-2.86693e-163	-4.5479e-164	-8.28854e-163	-1.6243e-163	1.54467e-163	0
-7.91945e-164	-8.94873e-163	-4.10764e-163	-3.62953e-163	7.48618e-164	8.08351e-163	2.13585e-163	2.93334e-164	-1.1657e-162	1.47336e-162	-3.89352e-163	8.06884e-163	-2.16198e-163	1.02392e-163	1.76839e-163	3.33335e-164	3.60562e-163	8.3949e-165	1.84325e-163	-1.94542e-163	-6.56308e-164	1.32822e-163	8.52236e-164	-1.43676e-163	1.55529e-163	-2.86693e-163	-4.5479e-164	-8.28854e-163	-1.6243e-163	1.54467e-163	0
-7.91945e-164	-8.94873e-163	-4.10764e-163	-3.62953e-163	7.48618e-164	8.08351e-163	2.13585e-163	2.93334e-164	-1.1657e-162	1.47336e-162	-3.89352e-163	8.06884e-163	-2.16198e-163	1.02392e-163	1.76839e-163	3.33335e-164	3.60562e-163	8.3949e-165	1.84325e-163	-1.94542e-163	-6.56308e-164	1.32822e-163	8.52236e-164	-1.43676e-163	1.55529e-163	-2.86693e-163	-4.5479e-164	-8.28854e-163	-1.6243e-163	1.54467e-163	0
-7.91945e-164	-8.94873e-163	-4.10764e-163	-3.62953e-163	7.48618e-164	8.08351e-163	2.13585e-163	2.93334e-164	-1.1657e-162	1.47336e-162	-3.89352e-163	8.06884e-163	-2.16198e-163	1.02392e-163	1.76839e-163	3.33335e-164	3.60562e-163	8.3949e-165	1.84325e-163	-1.94542e-163	-6.56308e-164	1.32822e-163	8.52236e-164	-1.43676e-163	1.55529e-163	-2.86693e-163	-4.5479e-164	-8.28854e-163	-1.6243e-163	1.54467e-163	0
-7.91945e-164	-8.94873e-163	-4.10764e-163	-3.62953e-163	7.48618e-164	8.08351e-163	2.13585e-163	2.93334e-164	-1.1657e-162	1.47336e-162	-3.89352e-163	8.06884e-163	-2.16198e-163	1.02392e-163	1.76839e-163	3.33335e-164	3.60562e-163	8.3949e-165	1.84325e-163	-1.94542e-163	-6.56308e-164	1.32822e-163	8.52236e-164	-1.43676e-163	1.55529e-163	-2.86693e-163	-4.5479e-164	-8.28854e-163	-1.6243e-163	1.54467e-163	0
-7.91945e-164	-8.94873e-163	-4.10764e-163	-3.62953e-163	7.48618e-164	8.08351e-163	2.13585e-163	2.93334e-164	-1.1657e-162	1.47336e-162	-3.89352e-163	8.06884e-163	-2.16198e-163	1.02392e-163	1.76839e-163	3.33335e-164	3.60562e-163	8.3949e-165	1.84325e-163	-1.94542e-163	-6.56308e-164	1.32822e-163	8.52236e-164	-1.43676e-163	1.55529e-163	-2.86693e-163	-4.5479e-164	-8.28854e-163	-1.6243e-163	1.54467e-163	0
-7.91945e-164	-8.94873e-163	-4.10764e-163	-3.62953e-163	7.48618e-164	8.08351e-163	2.13585e-163	2.93334e-164	-1.1657e-162	1.47336e-162	-3.89352e-163	8.06884e-163	-2.16198e-163	1.02392e-163	1.76839e-163	3.33335e-164	3.60562e-163	8.3949e-165	1.84325e-163	-1.94542e-163	-6.56308e-164	1.32822e-163	8.52236e-164	-1.43676e-163	1.55529e-163	-2.86693e-163	-4.5479e-164	-8.28854e-163	-1.6243e-163	1.54467e-163	0
-7.91945e-164	-8.94873e-163	-4.10764e-163	-3.62953e-163	7.48618e-164	8.08351e-163	2.13585e-163	2.93334e-164	-1.1657e-162	1.47336e-162	-3.89352e-163	8.06884e-163	-2.16198e-163	1.02392e-163	1.76839e-163	3.33335e-164	3.60562e-163	8.3949e-165	1.84325e-163	-1.94542e-163	-6.56308e-164	1.32822e-163	8.52236e-164	-1.43676e-163	1.55529e-163	-2.86693e-163	-4.5479e-164	-8.28854e-163	-1.6243e-163	1.54467e-163	0
-7.91945e-164	-8.94873e-163	-4.10764e-163	-3.62953e-163	7.48618e-164	8.08351e-163	2.13585e-163	2.93334e-164	-1.1657e-162	1.47336e-162	-3.89352e-163	8.06884e-163	-2.16198e-163	1.02392e-163	1.76839e-163	3.33335e-164	3.60562e-163	8.3949e-165	1.84325e-163	-1.94542e-163	-6.56308e-164	1.32822e-163	8.52236e-164	-1.43676e-163	1.55529e-163	-2.86693e-163	-4.5479e-164	-8.28854e-163	-1.6243e-163	1.54467e-163	0
-7.91945e-164	-8.94873e-163	-4.10764e-163	-3.62953e-163	7.48618e-164	8.08351e-163	2.13585e-163	2.93334e-164	-1.1657e-162	1.47336e-162	-3.89352e-163	8.06884e-163	-2.16198e-163	1.02392e-163	1.76839e-163	3.33335e-164	3.60562e-163	8.3949e-165	1.84325e-163	-1.94542e-163	-6.56308e-164	1.32822e-163	8.52236e-164	-1.43676e-163	1.55529e-163	-2.86693e-163	-4.5479e-164	-8.28854e-163	-1.6243e-163	1.54467e-163	0
-7.91945e-164	-8.94873e-163	-4.10764e-163	-3.62953e-163	7.48618e-164	8.08351e-163	2.13585e-163	2.93334e-164	-1.1657e-162	1.47336e-162	-3.89352e-163	8.06884e-163	-2.16198e-163	1.02392e-163	1.76839e-163	3.33335e-164	3.60562e-163	8.3949e-165	1.84325e-163	-1.94542e-163	-6.56308e-164	1.32822e-163	8.52236e-164	-1.43676e-163	1.55529e-163	-2.86693e-163	-4.5479e-164	-8.28854e-163	-1.6243e-163	1.54467e-163	0
-7.91945e-164	-8.94873e-163	-4.10764e-163	-3.62953e-163	7.48618e-164	8.08351e-163	2.13585e-163	2.93334e-164	-1.1657e-162	1.47336e-162	-3.89352e-163	8.06884e-163	-2.16198e-163	1.02392e-163	1.76839e-163	3.33335e-164	3.60562e-163	8.3949e-165	1.84325e-163	-1.94542e-163	-6.56308e-164	1.32822e-163	8.52236e-164	-1.43676e-163	1.55529e-163	-2.86693e-163	-4.5479e-164	-8.28854e-163	-1.6243e-163	1.54467e-163	0
-7.91945e-164	-8.94873e-163	-4.10764e-163	-3.62953e-163	7.48618e-164	8.08351e-163	2.13585e-163	2.93334e-164	-1.1657e-162	1.47336e-162	-3.89352e-163	8.06884e-163	-2.16198e-163	1.02392e-163	1.76839e-163	3.33335e-164	3.60562e-163	8.3949e-165	1.84325e-163	-1.94542e-163	-6.56308e-164	1.32822e-163	8.52236e-164	-1.43676e-163	1.55529e-163	-2.86693e-163	-4.5479e-164	-8.28854e-163	-1.6243e-163	1.54467e-163	0
-7.91945e-164	-8.94873e-163	-4.10764e-163	-3.62953e-163	7.48618e-164	8.08351e-163	2.13585e-163	2.93334e-164	-1.1657e-162	1.47336e-162	-3.89352e-163	8.06884e-163	-2.16198e-163	1.02392e-163	1.76839e-163	3.33335e-164	3.60562e-163	8.3949e-165	1.84325e-163	-1.94542e-163	-6.56308e-164	1.32822e-163	8.52236e-164	-1.43676e-163	1.55529e-163	-2.86693e-163	-4.5479e-164	-8.28854e-163	-1.6243e-163	1.54467e-163	0
-7.91945e-164	-8.94873e-163	-4.10764e-163	-3.62953e-163	7.48618e-164	8.08351e-163	2.13585e-163	2.93334e-164	-1.1657e-162	1.47336e-162	-3.89352e-163	8.06884e-163	-2.16198e-163	1.02392e-163	1.76839e-163	3.33335e-164	3.60562e-163	8.3949e-165	1.84325e-163	-1.94542e-163	-6.56308e-164	1.32822e-163	8.52236e-164	-1.43676e-163	1.55529e-163	-2.86693e-163	-4.5479e-164	-8.28854e-163	-1.6243e-163	1.54467e-163	0
-7.91945e-164	-8.94873e-163	-4.10764e-163	-3.62953e-163	7.48618e-164	8.08351e-163	2.13585e-163	2.93334e-164	-1.1657e-162	1.47336e-162	-3.89352e-163	8.06884e-163	-2.16198e-163	1.02392e-163	1.76839e-163	3.33335e-164	3.60562e-163	8.3949e-165	1.84325e-163	-1.94542e-163	-6.56308e-164	1.32822e-163	8.52236e-164	-1.43676e-163	1.55529e-163	-2.86693e-163	-4.5479e-164	-8.28854e-163	-1.6243e-163	1.54467e-163	0
-7.91945e-164	-8.94873e-163	-4.10764e-163	-3.62953e-163	7.48618e-164	8.08351e-163	2.13585e-163	2.93334e-164	-1.1657e-162	1.47336e-162	-3.89352e-163	8.06884e-163	-2.16198e-163	1.02392e-163	1.76839e-163	3.33335e-164	3.60562e-163	8.3949e-165	1.84325e-163	-1.94542e-163	-6.56308e-164	1.32822e-163	8.52236e-164	-1.43676e-163	1.55529e-163	-2.86693e-163	-4.5479e-164	-8.28854e-163	-1.6243e-163	1.54467e-163	0
-7.91945e-164	-8.94873e-163	-4.10764e-163	-3.62953e-163	7.48618e-164	8.08351e-163	2.13585e-163	2.93334e-164	-1.1657e-162	1.47336e-162	-3.89352e-163	8.06884e-163	-2.16198e-163	1.02392e-163	1.76839e-163	3.33335e-164	3.60562e-163	8.3949e-165	1.84325e-163	-1.94542e-163	-6.56308e-164	1.32822e-163	8.52236e-164	-1.43676e-163	1.55529e-163	-2.86693e-163	-4.5479e-164	-8.28854e-163	-1.6243e-163	1.54467e-163	0
-7.91945e-164	-8.94873e-163	-4.10764e-163	-3.62953e-163	7.48618e-164	8.08351e-163	2.13585e-163	2.93334e-164	-1.1657e-162	1.47336e-162	-3.89352e-163	8.06884e-163	-2.16198e-163	1.02392e-163	1.76839e-163	3.33335e-164	3.60562e-163	8.3949e-165	1.84325e-163	-1.94542e-163	-6.56308e-164	1.32822e-163	8.52236e-164	-1.43676e-163	1.55529e-163	-2.86693e-163	-4.5479e-164	-8.28854e-163	-1.6243e-163	1.54467e-163	0
-7.91945e-164	-8.94873e-163	-4.10764e-163	-3.62953e-163	7.48618e-164	8.08351e-163	2.13585e-163	2.93334e-164	-1.1657e-162	1.47336e-162	-3.89352e-163	8.06884e-163	-2.16198e-163	1.02392e-163	1.76839e-163	3.33335e-164	3.60562e-163	8.3949e-165	1.84325e-163	-1.94542e-163	-6.56308e-164	1.32822e-163	8.52236e-164	-1.43676e-163	1.55529e-163	-2.86693e-163	-4.5479e-164	-8.28854e-163	-1.6243e-163	1.54467e-163	0
-7.91945e-164	-8.94873e-163	-4.10764e-163	-3.62953e-163	7.48618e-164	8.08351e-163	2.13585e-163	2.93334e-164	-1.1657e-162	1.47336e-162	-3.89352e-163	8.06884e-163	-2.16198e-163	1.02392e-163	1.76839e-163	3.33335e-164	3.60562e-163	8.3949e-165	1.84325e-163	-1.94542e-163	-6.56308e-164	1.32822e-163	8.52236e-164	-1.43676e-163	1.55529e-163	-2.86693e-163	-4.5479e-164	-8.28854e-163	-1.6243e-163	1.54467e-163	0
-7.91945e-164	-8.94873e-163	-4.10764e-163	-3.62953e-163	7.48618e-164	8.08351e-163	2.13585e-163	2.93334e-164	-1.1657e-162	1.47336e-162	-3.89352e-163	8.06884e-163	-2.16198e-163	1.02392e-163	1.76839e-163	3.33335e-164	3.60562e-163	8.3949e-165	1.84325e-163	-1.94542e-163	-6.56308e-164	1.32822e-163	8.52236e-164	-1.43676e-163	1.55529e-163	-2.86693e-163	-4.5479e-164	-8.28854e-163	-1.6243e-163	1.54467e-163	0
-7.91945e-164	-8.94873e-163	-4.10764e-163	-3.62953e-163	7.48618e-164	8.08351e-163	2.13585e-163	2.93334e-164	-1.1657e-162	1.47336e-162	-3.89352e-163	8.06884e-163	-2.16198e-163	1.02392e-163	1.76839e-163	3.33335e-164	3.60562e-163	8.3949e-165	1.84325e-163	-1.94542e-163	-6.56308e-164	1.32822e-163	8.52236e-164	-1.43676e-163	1.55529e-163	-2.86693e-163	-4.5479e-164	-8.28854e-163	-1.6243e-163	1.54467e-163	0
-7.91945e-164	-8.94873e-163	-4.10764e-163	-3.62953e-163	7.48618e-164	8.08351e-163	2.13585e-163	2.93334e-164	-1.1657e-162	1.47336e-162	-3.89352e-163	8.06884e-163	-2.16198e-163	1.02392e-163	1.76839e-163	3.33335e-164	3.60562e-163	8.3949e-165	1.84325e-163	-1.94542e-163	-6.56308e-164	1.32822e-163	8.52236e-164	-1.43676e-163	1.55529e-163	-2.86693e-163	-4.5479e-164	-8.28854e-163	-1.6243e-163	1.54467e-163	0
-7.91945e-164	-8.94873e-163	-4.10764e-163	-3.62953e-163	7.48618e-164	8.08351e-163	2.13585e-163	2.93334e-164	-1.1657e-162	1.47336e-162	-3.89352e-163	8.06884e-163	-2.16198e-163	1.02392e-163	1.76839e-163	3.33335e-164	3.60562e-163	8.3949e-165	1.84325e-163	-1.94542e-163	-6.56308e-164	1.32822e-163	8.52236e-164	-1.43676e-163	1.55529e-163	-2.86693e-163	-4.5479e-164	-8.28854e-163	-1.6243e-163	1.54467e-163	0
-7.91945e-164	-8.94873e-163	-4.10764e-163	-3.62953e-163	7.48618e-164	8.08351e-163	2.13585e-163	2.93334e-164	-1.1657e-162	1.47336e-162	-3.89352e-163	8.06884e-163	-2.16198e-163	1.02392e-163	1.76839e-163	3.33335e-164	3.60562e-163	8.3949e-165	1.84325e-163	-1.94542e-163	-6.56308e-164	1.32822e-163	8.52236e-164	-1.43676e-163	1.55529e-163	-2.86693e-163	-4.5479e-164	-8.28854e-163	-1.6243e-163	1.54467e-163	0
-7.91945e-164	-8.94873e-163	-4.10764e-163	-3.62953e-163	7.48618e-164	8.08351e-163	2.13585e-163	2.93334e-164	-1.1657e-162	1.47336e-162	-3.89352e-163	8.06884e-163	-2.16198e-163	1.02392e-163	1.76839e-163	3.33335e-164	3.60562e-163	8.3949e-165	1.84325e-163	-1.94542e-163	-6.56308e-164	1.32822e-163	8.52236e-164	-1.43676e-163	1.55529e-163	-2.86693e-163	-4.5479e-164	-8.28854e-163	-1.6243e-163	1.54467e-163	0
[truncated: 2,013 more rows]
