# Supplementary material for: A modified shuffled frog leaping algorithm with inertia weight
Source: Sci Rep. 2024 Feb 20;14:4146. doi: 10.1038/s41598-024-51306-1 (PMC11224354; doi:10.1038/s41598-024-51306-1)
Supplement: Supplementary file 1 — Supplementary Information. [file 41598_2024_51306_MOESM1_ESM.zip › data/F1/MSFLA_Q_27.xls]

## Sheet: Sheet1
0.647586	0.692715	-0.382491	2.55255	2.19248	7.84742	4.9112	-1.15884	1.06271	5.41334	-10.9371	3.02868	-0.119794	3.41136	-0.241031	-1.64181	-0.233594	0.301674	1.78304	1.69232	-0.186409	-0.232015	1.35496	9.07854	-0.299744	7.77931	1.96727	0.584806	-7.09572	0.579724	479.083
0.239213	0.0170197	-0.0220317	0.0771262	-0.0139575	0.0230224	0.0305326	-0.0287725	0.130077	-0.349864	-0.129699	0.661139	-0.143841	-0.0304377	0.0282417	-0.00896846	-0.0574334	0.0938345	-0.0990842	0.0506921	0.000335828	-1.3351	0.217159	0.611306	-0.0591191	0.0255057	-0.0771793	0.028077	-0.040121	-0.286166	3.00439
-0.00862911	0.00054333	-0.00088307	0.0165209	0.0504042	-0.000291627	0.0357304	0.0833062	0.0290901	0.0119018	0.00293745	-0.00111857	0.0225558	-0.00145766	0.00879752	-0.0104585	-0.0253598	-0.0038931	0.00217301	0.0227807	0.00859538	0.0453122	0.0366186	0.00787464	0.00755642	-0.000696141	-0.00446647	-0.041552	0.0251601	-0.00938477	0.0200383
-0.0019902	0.000113125	-0.000760102	9.41335e-05	-0.00237742	-0.000162954	0.000377473	0.000108128	0.00118886	-0.000817488	0.000962296	0.00608388	0.00108795	0.000347514	-4.74959e-05	0.000714229	-0.000321148	0.000485318	-0.000326603	-9.99082e-05	0.00218356	-0.00494394	-8.99822e-06	0.0032573	0.000158334	-0.000210604	0.00138307	0.00201188	0.0030322	8.66473e-05	0.000107739
0.000350242	-0.000129335	3.47279e-05	-3.81691e-05	-0.000110339	0.000138219	-0.000304646	0.000218773	-0.000635576	-6.90409e-05	-5.26902e-05	-0.000214282	-1.41985e-05	-0.000601262	-0.000218867	-4.15283e-05	0.000504586	-0.000388773	-4.16193e-05	-0.000535642	9.72002e-05	-0.000105165	0.000335691	1.50722e-05	-0.00010621	-3.09888e-05	0.000524032	0.000126021	6.25483e-05	-0.000121461	2.33199e-06
-1.87151e-05	-4.80434e-05	-5.64414e-07	-3.42389e-05	-2.60482e-06	-3.1927e-05	1.50734e-06	2.556e-05	8.49132e-06	4.65906e-05	6.30099e-08	-4.96482e-05	5.9551e-07	9.56507e-06	-3.02302e-05	1.12632e-05	-1.85458e-05	-2.61675e-05	-1.12717e-06	1.05884e-06	-3.75418e-06	-9.61337e-07	5.4028e-05	-1.7003e-06	-4.69731e-07	1.85758e-05	-1.37318e-05	2.57892e-05	-1.96312e-05	-3.89291e-06	1.69205e-08
1.95867e-06	-2.31756e-07	1.84181e-07	-3.14782e-06	4.616e-08	-5.80961e-07	1.36773e-06	1.24221e-08	3.91065e-06	9.0752e-07	1.48862e-07	1.87292e-07	-1.96177e-07	6.25132e-07	-8.66842e-07	-1.12035e-07	-1.83538e-07	-6.59394e-09	-8.82552e-07	7.88386e-07	-1.98651e-07	8.06101e-07	-3.15604e-06	-1.80486e-06	-4.40177e-07	6.95331e-07	-2.9881e-07	-1.54383e-06	2.3257e-06	1.06376e-07	5.73223e-11
-1.93367e-08	-9.62417e-08	-1.29084e-07	-7.48903e-08	-1.01859e-07	-7.4241e-09	-3.19622e-08	1.6951e-07	3.1883e-07	5.68998e-08	-6.36182e-09	-1.63049e-07	-1.9532e-08	2.49741e-09	-6.56462e-08	-3.69647e-08	4.79675e-08	-1.46944e-07	-5.70606e-08	4.59335e-08	1.01323e-07	-4.78035e-08	2.50231e-08	9.05381e-10	1.4451e-08	8.41203e-08	2.75435e-07	1.06412e-07	-7.33667e-08	4.42243e-07	5.47544e-13
4.20762e-09	1.68663e-08	2.01914e-08	4.62104e-09	-9.85509e-09	2.96706e-08	-1.46014e-08	2.58338e-08	-9.78521e-09	-1.48174e-08	1.75711e-08	-3.4854e-10	-5.7036e-09	1.48574e-08	-1.95733e-08	-3.22833e-09	5.02343e-10	1.57034e-09	7.20177e-09	-1.80985e-09	-3.05247e-08	6.92285e-09	-2.22197e-09	1.23541e-08	1.3773e-08	4.60563e-09	-4.91793e-09	9.71358e-10	-1.74661e-08	8.9979e-09	5.67742e-15
-1.49515e-09	-3.10323e-10	2.75909e-10	4.90108e-10	-6.02015e-12	1.20682e-09	2.51716e-09	1.97399e-10	4.75704e-10	-1.97464e-11	-6.45972e-10	7.73815e-10	1.29652e-10	8.59021e-10	2.70345e-09	-8.75008e-10	6.9303e-10	-1.35679e-09	1.09699e-10	3.90528e-10	-7.5718e-10	4.76426e-10	8.82132e-10	-3.05061e-09	-1.63803e-10	-3.22949e-10	1.14858e-10	-1.65427e-10	2.87043e-10	-2.03476e-10	3.42172e-17
2.47221e-11	5.66203e-11	-1.32705e-11	6.92942e-12	-2.25291e-11	-1.94663e-11	-4.87451e-11	-6.01764e-12	2.16354e-11	-4.46596e-11	1.1786e-10	3.6976e-10	-5.56525e-11	-7.68229e-11	-2.124e-10	4.08243e-11	1.88178e-12	-2.20848e-12	-1.14002e-11	2.87334e-11	4.7154e-11	-4.93027e-11	5.7763e-11	-3.52599e-11	-2.02827e-11	-5.24931e-11	-1.03357e-10	-5.33601e-11	-1.0207e-11	6.21894e-11	2.47062e-19
-1.15369e-12	-2.8252e-11	3.80962e-11	1.34227e-11	9.53527e-12	-7.83819e-12	1.82963e-12	1.04292e-12	4.21295e-13	-2.80957e-12	1.17676e-11	-3.18683e-12	-2.24345e-12	-2.47348e-11	2.8512e-12	1.58158e-11	-1.89705e-11	6.10067e-12	-1.56662e-12	7.78232e-13	1.26235e-11	4.99216e-12	2.41707e-12	-1.83107e-12	1.36865e-11	-3.38493e-12	4.67852e-13	1.876e-11	1.25323e-12	-1.13241e-11	4.89398e-21
2.14344e-12	7.44352e-13	-1.79284e-13	-7.62695e-15	6.84886e-14	-5.39743e-14	6.93946e-13	-4.91778e-13	-7.49257e-13	2.4483e-12	-1.12256e-13	5.99294e-13	1.30441e-12	-9.17198e-13	3.48368e-13	5.37763e-13	1.03643e-13	-4.54941e-13	3.55258e-14	2.38524e-12	1.83189e-13	-1.67547e-12	1.49553e-13	-9.67204e-14	-5.67998e-13	-3.28541e-13	-4.35074e-13	5.89886e-13	-2.91734e-13	1.27455e-12	2.72504e-23
-4.94218e-14	2.71843e-15	1.87609e-14	1.66165e-16	-1.0001e-13	1.27731e-14	-8.56628e-14	4.88901e-14	-5.09081e-14	1.01007e-14	6.81994e-14	-2.46361e-14	7.41126e-14	2.18973e-13	-2.93021e-16	-6.65332e-14	2.09717e-14	-1.81478e-13	2.0775e-14	9.24267e-15	-1.09338e-13	-4.11449e-15	1.43835e-13	-4.95964e-14	4.17067e-14	4.57961e-14	2.38845e-14	-2.37258e-14	-3.60626e-14	2.35124e-14	1.6435e-25
-1.88872e-14	8.83355e-16	1.46923e-14	1.61721e-15	-4.25547e-15	-3.82067e-14	-5.84658e-15	1.9942e-17	-5.57027e-15	4.91076e-15	7.46419e-15	4.81899e-16	-8.68229e-16	-9.13328e-16	1.11049e-14	6.17401e-16	4.9311e-16	3.78613e-16	1.22719e-14	8.23105e-15	-9.17067e-15	-5.48501e-16	-6.86391e-15	2.03489e-15	5.60428e-15	1.452e-16	-2.17805e-15	-2.39215e-16	-8.85785e-16	4.28856e-16	2.716e-27
-1.17743e-16	-4.00178e-16	3.78836e-17	-5.1444e-16	-3.33116e-18	3.91915e-17	3.06499e-15	7.68028e-16	-8.07608e-17	1.05058e-16	-4.14988e-16	1.3045e-17	-4.48512e-16	7.81523e-17	4.67524e-17	4.41049e-17	-1.10775e-17	-1.93674e-15	6.61561e-16	3.41296e-17	-3.21135e-18	2.323e-16	-1.05307e-15	1.19044e-16	-2.43139e-16	-6.72996e-17	-3.68924e-16	4.72775e-16	-3.11173e-17	-4.34672e-17	1.66202e-29
3.89606e-17	-2.12599e-17	1.15374e-16	-1.24886e-18	2.38608e-18	-3.06419e-17	1.58374e-17	6.70767e-17	-2.69958e-17	-6.0563e-17	6.73517e-18	-2.11935e-17	-6.94216e-17	1.33225e-17	-5.11458e-18	5.44872e-20	1.81979e-17	1.96927e-17	-7.26017e-18	-5.09984e-17	1.26537e-16	3.6872e-17	1.3101e-18	-3.00271e-17	1.40191e-16	2.81061e-17	7.79715e-17	-3.19872e-18	6.90494e-17	6.21006e-18	8.38783e-32
1.263e-18	1.12068e-19	1.80171e-18	-4.46573e-18	-2.15989e-19	-1.30108e-18	2.00059e-20	6.35288e-19	6.18934e-20	-1.82907e-18	1.63655e-18	1.35584e-18	2.97248e-19	-9.98034e-18	-3.25664e-19	-8.37332e-18	-1.11091e-19	8.05511e-19	6.53657e-21	-9.63528e-18	-3.60319e-19	-1.56887e-20	6.17898e-18	-5.99437e-19	-1.00384e-18	7.44173e-19	3.71486e-19	-9.74779e-19	-8.67782e-20	6.59925e-19	3.39982e-34
5.42853e-19	-1.53439e-20	2.08536e-19	1.63139e-19	-9.74597e-19	-3.30821e-19	1.27668e-18	4.09272e-20	-2.78693e-20	-1.46492e-20	-4.31897e-19	-4.6736e-19	7.03361e-19	2.1376e-19	-4.13311e-19	-1.80156e-19	1.3972e-19	2.63924e-19	-3.66534e-21	2.13012e-19	4.43774e-20	3.0533e-19	2.52724e-20	1.64415e-19	-1.22193e-18	9.52292e-20	-2.31146e-19	-3.03425e-19	-5.49624e-20	1.15609e-20	6.1138e-36
1.16331e-20	3.13145e-21	-4.32181e-21	2.5925e-20	-1.32114e-20	6.30067e-21	-8.99252e-20	-1.76404e-21	-8.90517e-22	5.01007e-20	1.07025e-19	1.81085e-20	2.98844e-21	4.96494e-21	1.30208e-19	-1.57952e-20	6.92471e-21	3.39109e-21	2.08087e-20	3.2695e-20	-5.97975e-21	-9.48695e-21	9.09616e-20	2.01204e-20	1.13823e-20	-8.63436e-21	2.99652e-20	-3.17769e-20	1.90474e-21	5.54004e-21	5.31823e-38
-5.96906e-21	-2.63054e-21	8.82031e-23	-1.52875e-22	4.06923e-21	2.07831e-21	-4.13201e-21	1.42395e-21	2.81125e-21	1.65551e-21	2.67675e-22	1.15456e-22	4.47836e-21	-5.22592e-22	-3.02966e-21	3.59398e-22	3.16899e-21	-1.55542e-21	-9.83842e-22	-3.23317e-21	5.30761e-22	8.14282e-22	2.80478e-21	-1.72612e-21	1.0135e-21	5.62853e-21	2.37589e-22	2.01972e-22	-1.60174e-21	2.65403e-21	2.01014e-40
1.02193e-22	2.28197e-23	-1.36161e-23	-2.61502e-22	1.775e-22	-1.93154e-22	-1.59957e-22	-4.28032e-22	4.34306e-23	3.7858e-22	4.39082e-23	-2.79035e-22	-4.37535e-23	-9.54618e-24	1.74881e-23	6.10711e-22	7.47678e-22	2.32527e-22	-2.11749e-23	1.61543e-23	1.54415e-22	5.82378e-23	-3.94311e-23	4.30464e-22	8.21351e-23	1.21037e-22	-7.61782e-23	6.82301e-24	-5.41661e-22	-3.68181e-23	2.10731e-42
-4.52011e-24	-8.22555e-24	8.56045e-25	-1.14012e-24	-2.64892e-24	-1.99814e-23	-6.04246e-24	3.80597e-23	2.72033e-23	-2.43929e-23	-3.92796e-24	2.85619e-24	-4.89192e-23	2.92546e-23	4.04749e-23	4.66018e-24	-6.43217e-24	-1.86175e-24	-2.12931e-23	1.48854e-23	6.71167e-24	8.68859e-24	2.99628e-24	5.72268e-23	-2.14576e-23	8.76179e-24	-5.4911e-24	-1.09529e-23	-7.96833e-24	8.30812e-24	1.3193e-44
-2.57632e-25	-1.79511e-25	1.07422e-24	-2.19126e-25	-1.00006e-24	3.00979e-24	-6.5185e-26	1.04658e-24	3.89171e-24	7.77019e-25	1.91976e-24	-3.39491e-25	-9.15621e-25	-2.50288e-24	3.76957e-25	-7.75433e-26	-6.51101e-25	1.39612e-24	-2.38257e-25	4.43259e-25	-1.7877e-26	1.3079e-24	-8.6946e-25	-2.26533e-24	-4.62427e-24	-2.1764e-24	3.26452e-24	-1.28542e-25	2.84371e-26	-2.40124e-24	9.20458e-47
3.37032e-26	-4.77081e-25	2.07151e-25	-1.67835e-26	-1.26954e-26	-1.23937e-25	2.79761e-26	2.90313e-26	9.02709e-26	4.49693e-26	-2.39962e-26	-1.12188e-26	-4.35592e-26	-1.30926e-26	-1.74637e-25	-1.90018e-26	8.45279e-26	1.6775e-25	5.50881e-25	-4.16783e-26	5.01439e-26	-3.76881e-25	-1.30173e-24	-3.5731e-25	3.7239e-25	-1.31133e-27	2.91776e-25	2.3556e-25	3.32503e-26	7.94824e-27	2.92055e-48
3.25102e-27	1.05463e-25	4.20064e-26	-3.40595e-28	-3.20421e-26	-4.39115e-27	2.37451e-26	9.61918e-27	1.85726e-26	3.41016e-27	-1.5343e-26	5.29175e-26	-3.48228e-26	-1.37567e-26	9.23416e-27	8.74189e-28	1.55208e-27	-3.25223e-26	-1.95898e-26	-1.23776e-26	-4.38914e-26	4.20311e-26	1.49609e-26	2.7433e-27	1.08437e-26	-1.22433e-27	-5.91015e-26	1.2019e-27	2.1716e-26	7.14959e-28	2.90873e-50
-1.06968e-27	-1.85158e-27	-1.0967e-26	3.90171e-28	7.8897e-28	-5.33557e-27	-7.1707e-28	-1.18203e-27	-4.94157e-28	-4.14274e-28	6.16969e-27	1.42011e-27	4.10334e-28	8.68621e-28	-5.53129e-28	1.16892e-27	1.54796e-27	4.36792e-29	-2.8845e-27	1.35076e-28	-3.30186e-27	-2.47772e-27	7.09757e-28	2.14494e-27	1.5032e-28	1.91891e-27	-6.83079e-28	1.91534e-27	8.66929e-28	-4.38102e-27	2.59762e-52
5.57621e-29	2.15728e-28	2.86572e-29	-2.21544e-28	7.55536e-28	3.32139e-28	-1.17976e-30	1.36442e-29	7.33356e-29	2.9953e-29	-7.32843e-29	1.26053e-29	3.93127e-29	-1.988e-28	3.06505e-29	-9.14837e-30	-2.09071e-29	1.69898e-28	-1.22127e-28	1.1683e-29	5.08142e-29	-1.06455e-29	-1.31401e-28	3.88153e-29	-6.83127e-29	-2.79431e-29	5.54615e-29	-2.03495e-30	-4.19159e-28	3.49999e-29	1.08605e-54
1.24139e-29	2.4676e-30	-6.31252e-30	2.48869e-30	-8.75503e-30	-1.37304e-29	9.55729e-30	1.19518e-29	6.24224e-30	3.13612e-29	1.22786e-30	8.00698e-30	3.86942e-30	-1.21295e-29	-3.64721e-30	2.43903e-30	-2.4235e-29	-3.83154e-30	8.95061e-30	1.45439e-29	-3.55801e-30	-5.73057e-31	-2.54701e-29	-1.32111e-31	9.22517e-30	3.57983e-30	1.18211e-31	-1.42969e-29	-6.68914e-30	2.06191e-30	3.88177e-57
6.60308e-31	-4.28207e-30	6.0231e-31	2.9149e-30	2.42777e-30	7.7096e-31	5.14896e-31	-7.4784e-32	1.18371e-31	3.92905e-31	-4.67195e-30	-7.29612e-31	2.27688e-30	-5.5499e-31	5.60053e-31	-1.62455e-30	-7.40288e-31	-4.29388e-31	1.68093e-30	1.648e-30	-1.27342e-31	-3.88278e-31	9.2125e-32	5.7071e-32	-1.2575e-31	-7.0607e-31	-3.7509e-31	5.56926e-31	1.15558e-31	-4.45209e-31	7.29929e-59
8.59094e-33	1.84055e-31	1.00125e-32	-6.76121e-32	2.97423e-32	-3.61044e-32	4.88166e-33	-1.76762e-32	2.97025e-32	-5.89523e-32	3.40631e-32	-2.32556e-32	1.24808e-32	1.91648e-31	2.81383e-31	-5.95064e-33	9.97307e-33	1.04072e-32	-4.91661e-33	3.56669e-32	3.55401e-32	8.42271e-33	8.83756e-32	3.05101e-32	-4.07404e-32	-5.42138e-33	6.53231e-32	-2.09106e-31	8.30375e-32	1.08233e-31	2.43171e-61
-1.27498e-32	3.29797e-33	-2.48042e-33	1.66412e-32	2.10275e-32	4.31212e-33	1.94723e-33	-1.53694e-32	3.18031e-32	-7.68693e-34	-2.30706e-33	3.91406e-32	3.81134e-33	-1.7422e-34	2.78414e-32	8.55027e-33	-5.41194e-33	-2.34639e-32	6.35445e-33	2.09258e-33	-8.31494e-33	1.84216e-33	9.55867e-34	-2.52001e-32	-3.17544e-33	8.64272e-34	-2.07897e-33	-1.6927e-32	1.41266e-33	8.60394e-33	6.28021e-63
6.18331e-36	2.61878e-33	2.4908e-33	-1.23331e-33	2.46955e-34	-8.48643e-34	-8.50025e-35	-1.25642e-33	7.48815e-34	1.64144e-34	1.17896e-33	9.98599e-34	-1.34945e-33	3.91284e-33	-7.42509e-34	-7.613e-34	-2.32601e-35	1.25695e-34	-4.55354e-34	-1.13364e-34	-2.06208e-33	-8.20881e-35	-1.52098e-33	-2.77053e-34	1.50481e-33	3.15634e-34	4.72154e-34	-2.55708e-35	7.1856e-34	-1.06171e-33	4.9304e-65
-1.71732e-36	-1.62739e-34	2.53001e-37	-1.95822e-35	-1.32036e-35	-1.45597e-35	6.37499e-35	-5.28321e-35	1.46004e-35	1.4252e-36	5.67477e-35	1.98359e-34	2.98209e-35	2.13902e-34	-2.89951e-35	1.17574e-35	-1.37577e-35	-1.51759e-34	1.57501e-35	6.05537e-36	6.31451e-36	2.4483e-35	-8.72374e-36	9.57298e-36	-5.6279e-35	5.11566e-36	-3.18916e-34	3.68071e-36	-6.4525e-35	1.06316e-35	2.58019e-67
7.93908e-36	-4.54762e-36	-4.26104e-36	-3.77161e-37	-4.727e-36	5.81954e-36	4.89649e-36	-1.29505e-35	-2.01597e-36	-3.11792e-36	1.41633e-36	-2.32161e-36	7.96302e-36	2.26367e-36	-3.21875e-36	-5.60098e-36	1.87852e-35	-1.07771e-37	4.97111e-37	-6.18662e-36	1.81145e-36	1.57314e-36	-6.25761e-37	2.27126e-35	6.51528e-36	3.94316e-36	2.31705e-36	1.95865e-35	-9.64949e-38	-1.42041e-37	1.84181e-69
2.10309e-36	-4.94416e-37	4.10446e-37	-1.59168e-36	-5.16929e-38	-7.82917e-37	1.97248e-36	-3.13389e-38	-1.65672e-37	-1.11534e-36	-1.02725e-37	3.4284e-37	-1.86755e-37	2.95317e-36	-2.41751e-38	-5.84229e-37	6.22769e-37	1.74231e-37	-4.27693e-37	1.58386e-38	2.30783e-38	5.92411e-37	-2.24415e-37	-7.90405e-37	1.17319e-37	-2.84818e-36	-6.51607e-37	2.67045e-37	-1.1709e-37	6.42819e-37	3.30508e-71
1.50926e-37	-1.13878e-37	6.17022e-39	-1.79513e-38	1.76609e-38	1.16769e-37	-1.68578e-38	-3.6078e-38	4.3189e-39	2.02104e-37	-6.17641e-39	5.51308e-38	4.45289e-39	-1.40511e-38	-1.60499e-38	-9.26295e-38	-7.05936e-39	2.19557e-37	1.12989e-38	-2.85832e-38	7.19097e-38	2.38082e-38	-8.3158e-39	6.2148e-39	5.8161e-38	9.44784e-38	-1.83252e-38	-7.40211e-39	9.56379e-39	-3.62052e-38	1.73785e-73
-1.40114e-39	6.63382e-40	1.1176e-39	1.57162e-41	-4.6575e-40	-5.30899e-40	8.7342e-40	1.89134e-38	4.61457e-39	-5.3668e-40	3.67673e-41	-4.62844e-39	2.11208e-39	-4.36783e-39	-3.10697e-39	2.61216e-38	7.88347e-40	-4.32278e-39	1.28662e-39	-1.37585e-39	1.23271e-40	-1.14445e-39	9.23254e-39	-1.92184e-39	9.5919e-41	1.12952e-38	3.06438e-39	-2.14548e-38	6.43358e-39	-3.81192e-41	1.87296e-75
-2.5776e-42	-1.98296e-40	6.20817e-43	-3.56812e-40	7.59358e-40	4.75122e-40	8.45071e-42	5.91737e-40	-5.55777e-40	7.77557e-41	-6.77419e-40	-1.26679e-39	-2.03641e-40	3.06092e-40	1.14515e-40	-8.1588e-40	2.61274e-40	8.44137e-40	-1.1884e-40	4.19354e-40	-6.08749e-42	-5.51752e-41	-6.08656e-41	-1.01816e-39	-1.28872e-40	1.51067e-40	2.03439e-40	-2.65058e-40	3.03623e-41	1.82399e-40	6.71126e-78
1.41685e-41	-1.79972e-41	-1.14993e-41	-1.66356e-41	-4.08068e-41	-9.97955e-42	-5.13549e-41	-2.29312e-41	-2.11912e-41	1.07947e-41	3.59995e-41	1.00681e-41	3.43297e-41	-1.43267e-41	-3.32838e-41	8.62609e-41	-6.9299e-41	-1.68616e-41	-8.89519e-42	3.85895e-41	4.14406e-41	-4.29893e-41	-8.82277e-42	-5.58973e-42	-2.68877e-41	-8.04062e-41	5.44791e-41	-2.14229e-41	2.07297e-40	4.8009e-41	8.39783e-80
1.28064e-43	-1.71937e-42	-2.12628e-43	-1.25687e-42	9.99339e-43	2.17699e-43	5.72683e-43	2.70583e-43	2.66881e-42	-1.29991e-43	-3.75067e-42	-1.3177e-43	1.10381e-41	2.79301e-42	-7.90524e-43	3.73157e-42	-4.03418e-42	-2.98903e-42	1.59848e-43	2.70152e-42	6.42706e-42	1.27162e-42	2.30887e-43	2.42221e-43	5.24269e-44	2.80347e-42	-3.55344e-42	-5.50815e-43	5.27727e-43	-6.1697e-42	3.06164e-82
-4.66754e-43	1.85891e-43	-4.08907e-44	-6.84238e-45	3.60854e-43	4.89734e-44	2.37461e-43	4.93912e-43	-5.92693e-44	-1.24117e-43	-2.18012e-43	-3.54357e-43	2.80053e-43	-1.00895e-43	4.43615e-44	-3.70754e-44	-4.90991e-43	1.50538e-42	2.52204e-43	7.56719e-43	-2.29241e-43	-4.70722e-44	-1.084e-43	-1.773e-43	-8.34079e-43	-2.1854e-44	-3.23469e-43	-5.17316e-45	-1.57263e-44	-2.5284e-43	5.07747e-84
2.30074e-44	-2.99307e-45	2.64808e-44	-8.75537e-45	-2.31356e-44	-1.50041e-44	-2.73405e-44	-4.26983e-44	5.24634e-44	-1.85478e-45	2.16674e-45	8.08949e-45	-3.40275e-44	1.08222e-44	-6.35965e-45	-4.30236e-45	-7.27421e-44	4.78578e-44	-2.28004e-44	2.83002e-44	-1.77334e-44	5.42942e-45	-4.98574e-44	1.62154e-44	-2.71747e-44	7.19387e-45	-1.07994e-44	-9.55589e-44	-9.66351e-45	-8.99362e-45	3.10149e-86
-2.47453e-45	-5.58016e-46	8.06007e-46	-4.58085e-46	2.33727e-45	-2.05876e-45	4.56151e-46	-8.71719e-46	-1.08957e-45	1.99917e-45	-2.37654e-45	2.99862e-45	-1.67585e-45	2.34738e-47	3.10947e-45	3.79e-45	-5.00845e-45	-3.55909e-45	-1.55982e-46	8.6593e-48	-2.24336e-47	5.12225e-46	-4.38235e-46	-8.31069e-46	-2.02595e-45	7.38314e-46	4.5771e-45	-6.83161e-45	-4.23433e-45	2.88672e-45	2.02084e-88
4.00833e-46	2.24737e-46	-2.21938e-49	-4.25107e-47	1.49343e-46	-3.7341e-49	2.49439e-46	-9.57167e-47	-2.28078e-46	4.77363e-47	-3.23187e-46	-9.53133e-47	1.712e-46	-1.21021e-47	8.72226e-46	-1.2285e-46	-1.74709e-46	1.45737e-46	1.36471e-46	-4.85524e-46	-6.20675e-47	-1.76656e-46	5.10812e-47	-1.04874e-46	9.92453e-47	-2.74969e-47	1.60186e-46	8.09155e-47	-1.89611e-46	6.01597e-47	1.717e-90
-1.02246e-47	1.18583e-47	-5.25604e-49	6.08337e-49	1.52664e-47	6.1703e-49	-6.5443e-48	-5.86523e-48	-2.60932e-47	7.17286e-48	-3.94156e-47	-1.42634e-47	1.00242e-47	-4.21331e-47	4.06182e-47	-4.02576e-48	-1.81392e-47	1.99878e-47	4.4643e-47	-1.51704e-46	3.35516e-47	2.6468e-47	4.32833e-47	1.03073e-48	-6.99952e-48	-5.02035e-47	-5.12132e-48	6.1463e-49	5.08651e-48	1.7968e-47	3.89686e-92
-3.56807e-48	1.6487e-49	-2.16575e-49	2.56271e-49	-7.17223e-49	-7.14942e-49	-5.3388e-49	5.21199e-48	2.78666e-48	3.83707e-48	1.49231e-49	-2.24942e-48	-8.57892e-49	2.63377e-49	-1.3336e-49	-6.09704e-49	2.48673e-48	-8.10696e-48	6.78254e-49	1.72328e-49	2.88089e-49	9.78399e-49	1.71515e-51	-7.20845e-51	2.92905e-48	1.0481e-50	1.78755e-49	8.30581e-49	-3.09834e-49	-2.4598e-48	1.58996e-94
-5.076e-49	-1.32667e-49	-1.16566e-49	-9.78336e-49	3.24666e-49	5.82443e-50	5.50999e-50	2.19089e-49	-3.68823e-49	3.3876e-50	1.91531e-50	7.57412e-51	-3.12183e-49	-2.67544e-49	2.52613e-50	5.26921e-50	-6.52291e-49	-2.87297e-50	-3.83289e-49	4.87526e-50	1.75697e-50	6.41768e-49	-4.86473e-49	9.05831e-51	-2.47919e-49	-4.7695e-49	-9.98374e-50	-4.17393e-50	-7.71299e-50	-1.90988e-49	3.28347e-96
6.48755e-52	-8.27373e-51	2.45052e-51	-1.06463e-50	-8.36474e-51	-1.39984e-52	5.35413e-52	5.00864e-50	-8.40233e-51	-3.34713e-50	3.33188e-50	-6.1669e-51	-4.37324e-51	-3.49012e-51	2.15108e-50	-1.56502e-52	-1.01976e-51	2.87289e-51	-5.88931e-51	-6.28958e-51	6.37299e-50	-7.1326e-51	2.03542e-50	-9.59368e-52	3.78612e-51	-3.01834e-50	9.27594e-50	-2.41246e-50	-6.79673e-51	-1.5598e-50	2.06126e-98
-1.43556e-52	2.29155e-51	1.23011e-52	3.8685e-52	-2.75582e-51	-5.84298e-53	-1.86355e-52	-6.51393e-52	7.67684e-52	7.44162e-53	-6.2236e-53	-2.50971e-52	-4.1658e-52	-3.89327e-52	-3.73531e-53	1.32035e-52	-1.25094e-51	4.38682e-52	-1.08513e-51	-3.94256e-52	4.06507e-53	2.81607e-52	-1.53213e-51	-1.09903e-51	2.30269e-52	1.41652e-51	6.88055e-51	-8.58813e-52	2.21648e-52	-2.54159e-51	7.78736e-101
-8.78058e-53	-2.95682e-52	2.396e-52	-3.88738e-52	-1.72945e-54	5.96279e-53	7.60985e-53	1.9521e-53	2.64137e-52	1.43884e-52	-2.29194e-53	-5.99128e-53	1.63846e-52	4.28444e-53	-1.15255e-52	-4.3597e-53	2.12121e-52	-1.92615e-52	-1.37376e-52	-3.10436e-52	-1.30569e-52	1.01809e-52	8.1599e-54	-1.38353e-53	1.30996e-52	4.22444e-52	-3.32718e-53	-5.99454e-53	-8.2891e-53	1.37151e-53	8.84233e-103
-1.82415e-54	-5.07368e-54	4.27049e-54	-2.772e-55	3.11533e-54	1.05063e-54	-3.93622e-54	3.99505e-54	-1.12082e-53	4.79101e-53	5.30091e-54	-1.14613e-53	1.21817e-54	-1.13566e-53	2.02027e-53	-1.70068e-54	1.23498e-54	1.03127e-53	-4.66837e-55	-1.01758e-53	-2.86128e-53	2.93747e-54	3.2745e-54	3.20617e-53	-3.077e-53	-4.76386e-53	7.49985e-54	1.22425e-53	1.03523e-53	-1.19208e-53	8.96088e-105
1.20779e-54	1.26955e-54	3.77917e-55	4.98108e-55	-3.38981e-54	2.19234e-56	2.28152e-55	1.48987e-54	-5.50244e-55	1.18496e-56	-1.93092e-55	6.03115e-56	-2.35378e-54	1.95265e-54	-6.20497e-55	-2.88782e-54	-2.89976e-55	1.13046e-55	4.77357e-54	5.384e-56	5.94919e-54	3.41452e-55	-1.70372e-54	5.98911e-55	-9.95956e-55	-3.50106e-54	3.22939e-56	-1.05927e-54	6.85545e-55	2.93765e-55	1.12232e-106
-1.45945e-56	3.5891e-56	-7.98608e-56	-5.89897e-57	-2.34497e-56	2.83644e-55	6.18466e-56	6.91551e-56	4.15538e-56	-9.17571e-56	2.00152e-55	1.38745e-55	-2.96824e-55	5.11777e-56	1.07029e-55	7.41679e-57	5.65035e-56	-3.26361e-55	1.25805e-56	-3.0549e-56	-1.85624e-56	-1.60394e-55	-1.345e-55	-3.84938e-57	-5.03581e-56	4.3711e-56	-3.17924e-56	3.12833e-55	1.24406e-55	3.31275e-56	5.44082e-109
2.38354e-57	2.32346e-56	6.5147e-57	-4.32713e-57	5.86382e-58	-5.73014e-58	2.84745e-56	8.84987e-57	1.2685e-58	1.81688e-57	4.59264e-57	4.48696e-56	3.09916e-57	-1.93285e-58	2.15229e-57	-4.52856e-57	4.25144e-58	2.22366e-57	7.84285e-57	1.23222e-57	1.82434e-57	1.91027e-57	1.08338e-56	3.25805e-57	-5.16671e-57	7.17356e-57	-6.47143e-57	1.39817e-56	-7.62616e-57	2.21922e-57	4.15068e-111
-7.05152e-58	2.05339e-58	-1.43574e-58	5.63446e-58	-3.02101e-59	-4.37224e-58	-6.51309e-58	-1.87315e-57	3.32207e-57	2.58878e-58	-5.02961e-59	3.58217e-59	-8.77346e-59	-3.01842e-58	4.49927e-58	1.82361e-58	2.82948e-58	-1.44559e-59	3.01979e-57	2.26496e-58	1.47646e-57	-2.52891e-58	-2.73158e-58	7.05736e-59	-1.9405e-58	1.38715e-57	1.17948e-58	-7.21151e-58	2.23481e-57	2.58274e-58	3.5575e-113
5.73774e-59	1.5253e-58	3.07421e-59	-9.94904e-59	7.67015e-59	2.33635e-58	-2.47587e-59	7.97699e-60	-1.04119e-59	1.12966e-59	-2.56206e-59	-5.34297e-61	1.93298e-59	9.67674e-60	5.44882e-60	4.55323e-59	-1.39675e-59	-1.25505e-59	1.42713e-58	1.41416e-58	-2.76537e-59	7.48063e-60	-8.86436e-59	2.20736e-60	-3.02693e-60	-5.07682e-59	1.51635e-59	-2.21963e-59	-1.31525e-60	4.15204e-59	1.56445e-115
-1.41168e-60	5.18946e-60	-2.35995e-60	-2.10613e-59	-5.52058e-60	2.84373e-60	1.11817e-60	-1.56324e-60	-1.1397e-59	1.15917e-61	-7.51261e-60	3.81079e-61	5.40627e-62	3.25535e-60	4.00629e-61	3.07445e-61	8.73571e-61	-1.89909e-59	-4.24419e-60	-2.43052e-60	3.35423e-61	9.56536e-61	3.53493e-62	6.42836e-62	6.93948e-60	-1.53497e-60	-2.93507e-60	8.29102e-60	1.03108e-60	-1.0146e-59	1.33592e-117
1.18459e-62	-4.58586e-61	-1.2995e-62	-1.05473e-60	-2.83799e-61	-8.85364e-62	-2.63145e-61	5.69675e-62	-3.3316e-62	-1.42426e-60	1.28007e-61	5.02042e-61	1.95796e-62	1.44416e-61	-4.64481e-61	1.12518e-61	3.40915e-61	4.16564e-61	-8.0085e-61	3.24011e-61	-1.5567e-61	1.39414e-62	4.85468e-62	8.83401e-61	3.81951e-61	-3.02076e-61	-1.07518e-61	5.42562e-61	9.74622e-61	-2.59008e-62	7.36856e-120
1.39766e-63	4.5464e-63	-2.64409e-62	-2.36808e-62	2.76703e-62	4.28419e-62	1.49301e-62	-9.84432e-63	-4.92056e-62	3.27147e-63	9.86843e-64	-1.53541e-62	-8.15754e-63	1.01377e-61	1.53792e-62	4.50887e-62	8.17553e-63	1.64412e-61	-1.41883e-62	6.15546e-63	-1.35913e-61	2.18406e-62	-1.13446e-62	-4.16108e-62	-1.28413e-63	-1.28802e-62	-7.80246e-62	-2.08605e-63	1.30923e-61	-8.96851e-63	9.11133e-122
-4.20653e-64	2.59954e-63	-6.95397e-64	1.86921e-65	8.4896e-64	6.72076e-64	-3.42567e-63	4.29157e-64	7.27707e-63	4.90443e-63	1.32244e-63	-1.51403e-62	-4.91017e-64	-1.07741e-63	2.81161e-63	5.33988e-64	1.1468e-62	-3.17843e-64	2.89882e-63	-1.3201e-62	2.95214e-63	1.54613e-63	5.71268e-64	6.04877e-64	-1.18736e-62	-1.04113e-63	6.17599e-63	1.90861e-62	2.88216e-64	-1.37774e-64	1.20876e-123
1.54781e-64	-1.00296e-63	-2.59581e-64	4.63812e-65	-4.7115e-64	-7.90773e-66	-1.52218e-65	-4.89555e-64	8.19596e-66	8.29841e-66	9.47779e-65	1.31741e-64	7.55448e-65	-1.32132e-64	-5.76062e-64	4.85392e-65	-3.03278e-65	3.4461e-64	-1.09827e-65	-2.76552e-64	-4.83189e-69	-1.3062e-64	3.15706e-64	-4.24895e-65	1.44845e-63	-2.5578e-64	-1.23966e-63	1.08528e-64	-6.2368e-64	8.05087e-65	6.36744e-126
-1.34683e-64	-2.02815e-66	5.44889e-67	2.81416e-65	-3.15474e-65	3.78046e-65	1.10243e-64	-9.3841e-66	-5.35093e-65	4.3782e-65	3.14081e-65	-2.55027e-65	-1.33342e-64	-1.00454e-65	3.97545e-65	1.18982e-64	-7.07433e-66	4.94278e-65	8.55746e-66	7.7473e-66	9.70587e-66	-1.49824e-65	2.43958e-65	8.70092e-67	3.00015e-65	2.58461e-66	-1.03206e-64	-5.66892e-65	5.31614e-65	7.55711e-65	1.00487e-127
-1.56704e-66	-5.63079e-66	-3.35074e-66	2.90759e-66	-7.48936e-67	1.86365e-66	-1.49814e-66	1.85693e-66	6.54599e-68	1.8351e-66	-7.76624e-66	1.62448e-66	-1.34134e-66	-2.11272e-66	1.17151e-66	-6.42117e-67	2.57479e-66	1.52455e-66	1.20397e-66	1.05303e-66	-1.46211e-66	-8.13312e-67	-5.42167e-66	2.70484e-66	2.19055e-66	1.12438e-66	-2.4999e-66	-6.45926e-67	2.03506e-66	-2.44104e-67	2.05895e-130
-8.96332e-67	-1.43449e-67	-1.77801e-67	4.34585e-67	1.20302e-67	6.71315e-67	-1.19953e-67	-9.57433e-69	3.90141e-68	7.75263e-67	-3.77548e-67	-7.39132e-67	6.57952e-67	2.00595e-67	-2.29001e-67	-1.09463e-67	7.88266e-68	2.21623e-68	-2.26868e-67	-7.97895e-67	-2.02838e-67	9.79831e-68	2.08309e-68	3.6725e-68	-1.06921e-67	6.21249e-68	-7.08165e-67	-2.7843e-67	-3.73427e-68	1.56305e-67	4.72053e-132
-3.63366e-68	-2.64882e-68	-6.3789e-69	-4.49424e-68	4.9809e-68	-3.44734e-68	-9.90847e-70	-7.65584e-69	1.23578e-68	-2.66391e-69	-3.14715e-68	-9.50898e-68	-2.00131e-68	-3.5811e-70	-7.21348e-71	-1.44518e-69	-5.07085e-68	1.35451e-69	-5.98781e-68	1.63763e-67	6.62029e-69	-6.20993e-68	9.27059e-69	-2.91964e-68	1.16984e-69	5.0653e-69	5.17516e-69	1.76545e-68	-1.22612e-68	-2.79021e-69	5.67456e-134
7.24371e-70	2.54107e-69	-1.92624e-69	-5.19223e-69	-7.34119e-70	5.00645e-69	-8.14717e-70	-1.5437e-69	-1.08277e-69	1.73034e-69	-2.23351e-69	-1.05155e-69	9.95526e-71	-5.75369e-69	-2.18493e-69	2.54246e-69	-1.80677e-69	5.08754e-69	-1.5414e-68	-6.86592e-69	-5.71387e-70	4.55325e-71	-8.22463e-72	4.88153e-70	3.62808e-69	1.15436e-70	-2.40119e-69	-4.92695e-70	3.65274e-69	7.132e-69	5.18754e-136
4.63199e-72	-1.27936e-70	-5.8104e-71	-2.67853e-71	-1.63609e-70	-4.79486e-70	-4.79757e-71	2.22188e-70	-1.05588e-70	1.4331e-70	-9.80811e-71	-1.58116e-70	1.88674e-71	1.46111e-70	1.73268e-70	2.60064e-70	-4.99735e-71	-2.3145e-71	1.55627e-70	2.00373e-71	1.7194e-71	5.43093e-71	-4.34007e-71	7.8135e-71	-3.38585e-71	-1.16225e-71	-3.88485e-72	1.43548e-71	-7.20092e-71	1.16675e-71	5.60207e-139
-1.94129e-71	-1.02066e-71	7.01857e-72	5.79952e-71	1.12889e-71	-1.91003e-71	6.46073e-72	6.66568e-72	2.93452e-72	-4.35012e-72	-2.86286e-72	8.80718e-72	1.53856e-71	4.17899e-72	3.07113e-73	8.40214e-72	1.23261e-71	3.31299e-72	2.92223e-72	2.12283e-71	-3.98058e-71	9.1956e-72	2.08349e-71	-1.15376e-71	1.08467e-73	1.38401e-70	-5.69503e-72	-1.93326e-71	-6.67591e-72	2.26191e-71	2.7886e-140
1.3696e-72	4.1403e-73	-1.37498e-72	4.56155e-73	-6.01124e-74	-3.0841e-72	-1.08467e-72	-4.25788e-73	2.92421e-73	-1.17993e-73	8.95772e-73	-1.72969e-72	-2.31548e-72	1.22212e-72	6.97216e-73	-4.56481e-72	-3.61518e-74	1.55203e-72	-9.9742e-73	2.62512e-72	1.74325e-73	4.6121e-73	1.96851e-73	6.1493e-73	-2.01512e-72	8.60984e-73	4.11676e-73	3.4968e-73	4.72427e-73	4.88894e-74	6.33669e-143
1.33897e-73	-8.99886e-73	3.04022e-74	4.4357e-75	-2.80196e-75	-4.47969e-74	-1.65975e-73	6.84403e-73	2.94312e-73	3.97709e-75	1.45964e-74	6.70219e-75	-1.32819e-74	3.50627e-73	2.67725e-74	-2.90744e-74	1.89904e-75	2.97315e-73	2.72738e-73	2.81872e-74	3.54002e-74	-4.74692e-73	-9.86394e-74	7.92438e-75	-7.57112e-74	-2.09193e-73	1.35984e-73	3.27576e-75	-4.36956e-74	6.74716e-73	2.46331e-144
-4.58301e-74	-3.89826e-76	2.07816e-75	1.38531e-74	-5.41052e-76	-2.66087e-75	-6.13918e-75	1.48243e-75	9.77415e-75	-1.13281e-76	1.15656e-75	2.54433e-76	3.11923e-77	-3.80637e-74	-8.19532e-75	1.4082e-74	2.89776e-75	1.66827e-74	3.01929e-75	6.29864e-75	2.95324e-75	2.28502e-74	-6.57434e-75	-9.23046e-76	-2.61013e-74	-1.01391e-74	-1.60215e-74	1.91558e-74	-7.921e-76	6.26253e-75	6.51328e-147
2.16772e-75	-6.89852e-75	2.1986e-77	2.13827e-75	-3.54944e-76	9.73096e-76	-1.26433e-76	-7.99147e-76	-1.21039e-75	5.89501e-76	1.67913e-75	-2.14943e-76	4.14605e-76	-2.79377e-75	2.8314e-77	-3.86981e-76	-5.8471e-76	-8.05817e-76	-1.68601e-75	1.06092e-77	1.79581e-76	7.83723e-75	1.47667e-76	1.23097e-76	1.49682e-75	-4.4214e-76	1.08647e-76	-6.16686e-75	-1.1057e-76	-1.401e-75	1.79173e-148
1.2494e-76	-1.27119e-77	-1.04838e-76	1.15661e-76	2.31372e-76	-4.35847e-76	-2.42306e-76	-1.06997e-76	-1.28746e-76	-7.19568e-77	4.22638e-77	4.63204e-78	-8.04215e-77	-2.40766e-77	7.26458e-77	-1.20428e-77	-3.57147e-78	-3.51017e-78	1.64926e-76	-7.84624e-78	-4.48667e-78	1.41791e-77	-3.40561e-77	-1.46301e-76	5.5964e-77	-3.04411e-76	3.92876e-77	9.49143e-78	-3.60168e-77	-1.28474e-77	5.38794e-151
1.13625e-77	-5.56706e-79	8.31253e-79	-4.10959e-78	3.85786e-79	-2.86317e-78	-1.90925e-77	-3.37258e-78	-5.19051e-78	9.47101e-78	-8.46849e-78	-1.61521e-77	4.66375e-77	4.2129e-78	-6.03874e-78	1.27965e-77	5.52965e-78	1.61926e-78	-4.20694e-79	-4.59093e-78	4.48943e-78	1.5287e-77	-1.85599e-77	-3.24211e-78	-6.06562e-79	-3.32116e-81	6.56304e-79	9.27318e-78	5.92188e-78	6.8724e-78	4.20589e-153
-2.52542e-79	-3.82888e-78	8.16749e-80	-3.55982e-80	1.67405e-78	2.14132e-78	5.99024e-80	-2.28686e-78	-2.82124e-80	-8.06758e-81	-1.83535e-79	-1.43411e-78	-8.17228e-80	1.96816e-80	3.29228e-79	4.32195e-79	6.15969e-79	1.15811e-78	1.43221e-78	8.00216e-80	5.11108e-80	-5.46748e-79	-5.6886e-79	2.13239e-78	2.44468e-79	-1.09093e-78	1.05031e-79	-1.0903e-79	-9.86343e-79	-1.26293e-78	4.25377e-155
-1.1294e-79	8.53471e-80	-1.82622e-80	9.77614e-80	-1.55523e-79	7.85506e-80	-1.60215e-79	-1.23863e-79	1.25648e-79	9.99742e-80	9.67059e-80	9.40366e-80	-1.45769e-80	1.28674e-79	-1.38657e-79	-1.55725e-80	-2.85317e-81	-1.19823e-80	-8.29513e-80	9.03054e-82	2.34643e-79	2.25283e-80	5.70844e-80	-8.94114e-80	-2.60353e-80	6.34607e-80	-2.18055e-79	-2.20809e-79	-7.37082e-81	-1.33547e-80	3.56608e-157
3.02557e-81	-1.34546e-81	-4.09704e-82	3.06013e-81	1.07825e-80	1.82667e-82	-4.49777e-81	-1.1431e-80	1.23262e-82	4.24775e-81	-1.39182e-80	4.33562e-82	-8.30047e-82	1.31695e-84	8.15018e-82	-4.58987e-82	1.94947e-80	-3.63086e-81	6.86402e-81	-9.6324e-81	-8.72996e-81	-6.11435e-81	-2.6519e-82	-1.11331e-80	1.95517e-80	-1.16269e-81	6.18709e-81	-3.35624e-81	2.4619e-80	-1.0827e-81	2.31239e-159
1.65842e-83	-2.47877e-82	-1.72168e-82	1.82861e-81	1.10702e-82	-3.23835e-82	2.98374e-82	-1.70103e-83	-2.73828e-82	2.36165e-82	-2.04446e-82	7.33726e-82	6.89753e-83	-6.53271e-82	9.09597e-82	-1.6203e-82	4.40878e-84	2.54669e-82	-3.55938e-82	1.0264e-81	7.75151e-83	-6.34437e-82	-6.82942e-82	6.80413e-82	-3.00417e-83	-8.81929e-83	-3.26918e-82	-1.31654e-81	7.51772e-83	5.09793e-83	1.00777e-161
-3.2877e-83	5.27433e-83	2.01431e-82	-1.05249e-82	-5.83508e-84	-6.2472e-84	4.48414e-83	-3.57278e-83	-2.29024e-83	2.33824e-83	-5.85821e-83	-4.54595e-83	1.81151e-84	-2.98e-82	9.34488e-83	6.5003e-84	1.85821e-83	2.67237e-83	-1.3487e-84	1.46241e-82	1.67609e-84	-6.42757e-83	4.42106e-83	-7.14591e-84	2.34857e-84	3.31454e-83	-1.42575e-83	5.6777e-83	4.46315e-84	6.71845e-84	1.9621e-163
9.88896e-86	-5.3867e-84	2.02868e-84	-1.3792e-83	4.06461e-84	5.94343e-85	-3.66035e-84	2.83204e-83	-4.82154e-84	-2.07366e-84	7.95275e-85	1.79964e-84	-7.63325e-85	2.44297e-83	2.11348e-84	-1.68822e-83	-2.53616e-84	-4.78277e-85	-1.54947e-84	-6.6625e-84	1.35903e-84	2.62211e-84	-6.17129e-85	3.28042e-84	5.40491e-84	3.92025e-84	-1.02754e-84	4.87734e-84	-3.0831e-84	1.75881e-83	2.43555e-165
6.61806e-85	-4.14066e-86	-2.42332e-85	-4.21235e-85	1.83528e-85	9.96299e-87	-1.23187e-85	-3.5026e-85	-6.83457e-85	1.84943e-85	5.09206e-85	-4.59022e-85	3.52763e-85	1.33219e-84	1.22287e-86	2.27482e-86	3.24986e-85	-6.83372e-86	-4.65268e-86	1.22499e-85	2.89289e-85	-3.5665e-85	2.64212e-86	6.47504e-85	2.81969e-87	-3.08701e-85	-1.25342e-84	5.36249e-86	-1.48239e-84	-1.3097e-84	1.0059e-167
1.66459e-86	4.13989e-87	-7.34443e-86	-1.21096e-86	-3.05903e-87	2.51345e-87	6.16958e-86	-2.25332e-86	-5.38349e-86	-8.98695e-88	4.81701e-86	-5.84362e-87	-3.15718e-86	4.64075e-86	-3.75918e-86	-5.19426e-88	-1.78853e-86	-7.41229e-88	-6.20753e-86	-8.27851e-86	2.54062e-86	-1.31556e-86	-2.82535e-86	4.98134e-86	-2.60061e-87	-5.33723e-86	-2.06146e-86	-8.32318e-88	1.16867e-85	-5.88896e-87	5.2081e-170
-3.45469e-87	2.02269e-86	3.86779e-87	-1.96684e-87	3.04147e-87	4.87858e-87	-1.97637e-87	4.38359e-88	1.40955e-87	-8.40588e-87	-1.38702e-87	-8.07315e-88	4.25549e-87	9.85835e-87	-1.3306e-86	-6.09867e-89	9.15592e-87	-2.11001e-89	6.46292e-87	6.7571e-88	-1.16199e-86	1.53214e-86	6.69372e-87	5.70428e-87	-9.1472e-88	6.0286e-88	-4.80394e-87	-1.05702e-86	3.67123e-87	-6.08129e-88	1.56763e-171
1.0106e-87	-6.51654e-90	1.23131e-88	-1.15053e-88	-1.21299e-89	6.31991e-88	-3.73652e-88	4.84486e-88	-1.75784e-88	7.1917e-88	-1.38652e-88	1.5889e-88	5.08316e-89	2.53564e-88	-1.95357e-88	8.34743e-88	2.0408e-89	1.79308e-88	-1.98745e-89	3.23018e-88	8.75472e-89	1.37163e-88	3.09371e-88	-2.2697e-88	8.49755e-91	-2.55318e-89	1.52703e-88	6.42919e-88	-1.7478e-88	2.26695e-89	3.99746e-174
-1.65323e-89	-1.89648e-89	-1.85335e-89	1.26872e-89	5.40786e-89	9.44628e-91	-1.01127e-89	3.28601e-89	-1.26221e-89	3.38249e-90	-2.6357e-89	-5.21045e-90	-1.78396e-90	-1.4032e-88	1.90934e-89	1.77785e-89	-3.93557e-90	-1.47337e-90	8.28719e-90	6.98859e-89	4.80569e-90	5.77682e-90	-5.99816e-90	1.07516e-89	4.05044e-90	-6.01279e-89	4.94931e-89	1.11165e-89	-7.20722e-90	2.84799e-90	3.79544e-176
-3.04127e-90	5.82119e-91	-3.94862e-91	-4.11109e-90	-4.54893e-91	1.04458e-90	-3.65302e-90	-3.43179e-90	3.83626e-90	1.6124e-90	6.0968e-91	-1.16194e-89	5.97939e-91	5.45327e-90	-6.06244e-91	-2.3279e-91	-7.1304e-91	-5.2171e-90	-3.34122e-90	-7.20727e-90	9.9899e-91	1.54172e-90	-4.25435e-90	-2.35403e-90	-6.60915e-90	2.22283e-91	-4.16447e-91	-1.77026e-90	-1.57411e-91	8.847e-91	4.01977e-178
-1.02278e-91	-8.67409e-92	1.11045e-91	3.37795e-92	-8.66239e-91	-2.03221e-91	7.2703e-91	2.34481e-92	4.12083e-91	-3.01478e-91	-2.59324e-91	-5.91464e-92	1.06021e-92	1.92794e-93	1.52227e-91	-1.95488e-92	4.3266e-91	-2.42139e-91	1.3909e-92	-2.96244e-91	1.09794e-92	6.90505e-92	1.4452e-91	5.60006e-91	6.06088e-92	-1.36237e-91	-9.54274e-92	3.25745e-92	9.31958e-92	-4.79988e-93	2.42164e-180
-5.54906e-94	-3.15107e-92	1.20191e-92	4.48172e-92	3.05498e-92	-2.73442e-92	3.42388e-93	1.35167e-92	2.27265e-92	3.12133e-92	-1.60392e-92	9.13708e-92	-4.00922e-94	5.30338e-93	1.11104e-92	3.98391e-94	-5.43365e-93	1.59152e-92	3.48146e-92	3.38503e-93	8.37861e-93	-2.0384e-92	-3.9054e-92	6.36951e-92	-9.87009e-93	1.35715e-92	-3.5542e-92	-2.28661e-92	2.8151e-92	7.45742e-93	2.57603e-182
3.36e-93	1.53796e-93	1.05677e-92	-2.57349e-93	-9.53053e-94	3.22136e-93	4.50185e-93	-4.72632e-94	2.25308e-93	-1.02929e-94	-1.08285e-93	1.6978e-93	-4.61988e-94	3.80202e-93	-2.16912e-93	-6.79471e-93	1.15003e-94	-4.94681e-94	-8.23123e-94	-3.5919e-94	1.35967e-93	6.74702e-94	1.59779e-94	4.89905e-93	9.37611e-94	6.78723e-94	-1.1736e-93	2.67531e-94	3.71894e-93	-5.76217e-93	3.15629e-184
-1.11067e-93	-1.12662e-95	-1.13594e-94	1.24932e-94	9.93351e-96	5.82645e-95	-3.62067e-94	1.15445e-93	1.94509e-94	-2.88079e-95	-9.07436e-95	1.73604e-94	-6.47615e-94	-1.20589e-94	-7.16537e-95	3.47343e-95	1.81038e-94	-9.19622e-95	6.30279e-94	9.99388e-95	4.45846e-95	-1.83148e-94	4.72392e-94	7.62176e-94	-2.92455e-94	-3.60796e-94	8.76891e-96	8.1179e-95	1.11824e-95	-3.24901e-94	4.863e-186
-2.52685e-95	2.02222e-97	-6.81576e-97	4.21358e-96	6.17986e-96	-1.32206e-95	-2.04981e-96	7.26902e-96	-1.41357e-95	5.17134e-97	-3.80824e-97	-2.87295e-96	-1.23554e-96	-3.62292e-96	2.26524e-95	-7.22596e-95	6.70874e-95	9.12155e-96	-2.08584e-95	7.33021e-96	7.84907e-97	-2.14139e-96	2.75559e-96	2.09861e-95	1.09297e-96	-6.75926e-96	-6.10822e-96	-8.21894e-97	2.86025e-96	-4.08211e-96	1.25201e-188
-4.66813e-96	9.32975e-97	6.28711e-97	-8.80163e-97	1.01493e-97	-1.65572e-96	1.39236e-96	1.2775e-97	-1.23817e-97	-1.69804e-97	-9.62203e-98	-8.71344e-97	-1.00145e-96	-1.14924e-96	1.7565e-96	3.98903e-98	6.27459e-98	9.46331e-97	7.45375e-97	3.20775e-98	5.4126e-97	2.54955e-97	-2.99166e-97	1.00461e-98	9.78629e-97	3.90224e-96	4.48525e-97	-5.8195e-97	-3.37276e-97	1.28096e-96	5.5145e-191
-5.00459e-97	-1.95728e-97	4.60422e-97	1.54965e-97	-1.6381e-97	-3.60194e-97	-3.05449e-99	-5.83169e-98	-3.57314e-97	9.88628e-98	-6.31172e-98	7.60092e-98	-2.84066e-98	-9.99157e-98	-1.26036e-98	-5.53622e-99	3.35147e-99	-4.09259e-97	-1.68553e-97	-3.44263e-98	-3.44225e-97	-4.61006e-98	2.00179e-99	1.45387e-97	8.20817e-98	-9.76201e-98	-4.07991e-98	8.36527e-98	-5.27172e-98	-4.3922e-98	1.21144e-192
-5.9978e-100	1.95077e-101	2.75496e-98	-4.88816e-99	2.17994e-100	-3.66611e-99	-3.23454e-98	-1.37825e-99	-2.97427e-98	3.3533e-99	6.92879e-99	2.54176e-98	-3.11459e-98	3.28556e-99	-4.38449e-99	-6.40857e-100	-1.42607e-98	6.10089e-99	-6.99024e-99	-5.20797e-101	5.81055e-99	2.06468e-98	3.28028e-100	4.99946e-100	6.77754e-100	2.16842e-99	2.64649e-98	-3.41052e-99	3.89669e-99	-2.21561e-100	5.91756e-195
-1.06943e-99	3.97958e-99	-3.47718e-99	1.00695e-99	2.29856e-99	-2.1784e-100	1.37297e-100	1.57929e-99	-1.5614e-99	1.14597e-99	3.87571e-101	9.31398e-100	6.94755e-99	-1.25538e-99	-2.56718e-99	-6.21098e-101	-1.46666e-99	3.98225e-100	-8.43974e-101	-3.31338e-100	-2.57163e-99	1.06162e-99	3.24659e-100	-8.47982e-101	2.44198e-100	-4.59161e-101	-2.94192e-100	4.12139e-100	2.0539e-99	9.29484e-100	1.14668e-196
7.57769e-101	-8.79282e-102	-1.59034e-101	-1.25526e-100	6.42307e-103	9.55864e-101	9.35729e-101	-8.64676e-101	-1.25238e-100	-2.13181e-100	1.16852e-100	-1.56221e-101	-3.33763e-100	-8.22652e-101	-1.10333e-102	-1.70966e-100	3.776e-101	1.39816e-100	-5.8809e-100	8.80259e-101	1.96214e-100	4.35142e-103	4.31249e-100	-3.0353e-100	7.06694e-101	1.78434e-100	-2.82811e-101	-2.09868e-101	-2.99183e-101	8.02646e-104	9.9977e-199
6.58365e-102	-4.24965e-102	-2.97369e-101	2.90103e-102	-1.9393e-102	-1.34259e-101	-5.76592e-102	-4.7777e-102	-1.0447e-102	-1.23155e-102	-9.40886e-102	-2.53649e-102	3.92893e-102	5.35303e-103	-8.27496e-102	-3.32154e-101	1.69111e-102	-8.42771e-102	8.85309e-102	2.38291e-101	1.99439e-101	-1.09626e-102	-6.46696e-102	-1.57145e-101	1.13828e-101	-5.36981e-104	-1.0338e-101	-2.09225e-101	-9.99835e-102	3.9454e-102	4.67677e-201
6.26974e-104	-2.26331e-103	1.33141e-103	1.05994e-103	-1.59307e-102	1.06226e-103	2.45125e-103	-5.5089e-103	3.13731e-103	-1.8021e-103	3.93665e-104	-2.08886e-103	4.86296e-104	-1.23678e-103	8.72234e-104	-2.34569e-103	-1.06907e-102	3.65964e-103	-1.54569e-102	-3.41989e-102	1.35884e-103	-1.4002e-103	4.42958e-104	3.4256e-103	1.26182e-102	-2.92975e-103	-3.68405e-104	1.06118e-103	2.1989e-102	-3.08209e-103	2.5393e-203
6.07018e-104	-3.23845e-104	-6.11343e-106	1.07844e-104	2.83479e-104	-2.8551e-104	1.66224e-104	-9.85992e-104	3.95929e-105	-4.75202e-104	-6.34923e-105	-2.59551e-104	1.98129e-103	7.82503e-104	-1.14772e-103	-2.8283e-104	-6.37322e-105	-5.25984e-105	-1.12993e-103	-6.4917e-104	8.29666e-104	9.00897e-105	1.53375e-103	4.15935e-104	-8.61925e-105	4.05698e-104	1.75075e-104	-1.34002e-103	-3.34659e-105	7.92752e-104	1.54353e-205
6.29739e-105	4.43584e-105	-2.68843e-106	3.22426e-104	-7.72457e-106	1.30306e-105	2.59784e-106	7.56198e-105	-7.46105e-105	-1.40109e-105	-1.56893e-105	-3.28192e-106	1.14292e-105	-8.04484e-105	-8.78653e-105	5.96734e-107	-1.77265e-105	1.16133e-106	2.47322e-104	6.98466e-105	6.14495e-105	2.07837e-105	-8.74003e-105	1.28048e-105	-8.31013e-105	4.70586e-106	7.91225e-105	-1.27897e-105	-1.45437e-104	-9.56782e-105	2.58228e-207
4.94476e-106	-7.28891e-106	7.41743e-107	-6.35502e-106	6.58901e-107	-5.36755e-107	-1.50954e-106	-1.89484e-106	-5.15017e-107	1.57192e-105	-8.935e-106	-2.06015e-106	-3.48485e-106	1.29835e-105	2.00804e-107	2.22245e-106	1.06599e-105	-2.75245e-106	-1.62287e-105	1.83892e-106	1.07183e-105	-3.99391e-106	-2.39395e-106	-1.16677e-105	6.32754e-107	9.07025e-106	1.82405e-107	1.01712e-105	8.25009e-107	7.97703e-106	1.55337e-209
7.10891e-107	-2.64874e-107	-9.28155e-108	2.98461e-107	-2.4145e-107	4.38118e-107	-1.4222e-107	-7.69557e-108	1.5087e-107	-6.99076e-107	1.50319e-106	-2.20106e-106	7.15496e-107	1.30009e-107	1.04289e-108	5.26024e-107	-2.59527e-107	6.9566e-108	-4.54698e-107	1.61436e-107	3.893e-107	-1.13192e-106	4.71653e-107	-5.20053e-107	1.63003e-107	5.38199e-108	7.42203e-109	-3.30053e-108	1.31331e-107	2.99339e-108	1.16504e-211
1.23671e-108	4.29752e-109	-5.14173e-109	-4.33861e-109	7.36864e-108	6.99282e-108	5.41454e-109	-3.34597e-108	7.36944e-108	1.22351e-107	1.15886e-108	2.30932e-108	-4.89202e-108	-9.09052e-108	4.13835e-108	-1.55883e-108	-2.95552e-108	3.66937e-108	-6.16027e-108	-2.67907e-108	-1.35395e-107	4.58667e-108	-9.06439e-108	1.54273e-107	1.74093e-107	3.94285e-109	-4.26704e-108	-4.63241e-109	-7.00388e-109	-3.65625e-108	1.38103e-213
-1.0713e-109	1.31017e-109	1.12486e-108	-1.18878e-109	8.96799e-109	4.1314e-109	9.23194e-110	-1.04773e-110	-2.37781e-109	8.18312e-109	2.63904e-109	-1.50163e-109	1.63128e-109	9.57237e-110	-1.30645e-108	-5.24966e-111	-4.41714e-109	9.03377e-110	-6.83867e-109	2.7003e-109	-1.55007e-110	2.94986e-110	-1.10301e-109	-2.6808e-110	-1.26351e-109	-3.75188e-109	-1.54949e-110	2.10041e-109	-1.74972e-108	2.98063e-110	8.87398e-216
-2.8687e-110	-9.34723e-111	3.90166e-111	2.54577e-110	8.49745e-110	-5.26866e-110	3.19636e-110	2.51794e-110	-4.21428e-110	2.01587e-111	4.83762e-110	-1.14922e-110	1.11564e-109	-1.90974e-109	5.01345e-111	-8.93143e-110	-3.65682e-110	-2.14297e-110	1.94009e-110	-4.61658e-110	3.97932e-110	3.51257e-111	6.60456e-111	1.25354e-109	-1.06966e-110	-2.29228e-109	-1.50075e-111	-6.10405e-110	6.70556e-111	3.27724e-110	1.53563e-217
4.33198e-111	4.63843e-112	-6.84813e-111	-1.07768e-112	1.5358e-111	-5.20532e-112	3.05935e-111	9.68299e-112	7.33877e-112	6.49981e-112	-5.66718e-112	1.04765e-112	-9.33273e-112	-1.73055e-113	-3.68923e-112	9.69892e-112	-1.44692e-112	-2.91019e-112	1.30678e-111	3.22567e-111	3.69744e-111	6.59826e-112	-4.49981e-111	-3.43554e-112	-1.05893e-111	-3.01589e-112	1.32465e-111	-3.19259e-111	-1.82205e-112	-5.05201e-112	1.42197e-220
5.66422e-112	-2.13734e-114	9.88375e-113	3.10732e-112	4.50515e-113	-2.29294e-113	-1.81931e-112	9.94446e-113	-1.07005e-113	-8.67456e-114	2.13966e-114	-8.36961e-112	-2.25046e-112	5.62989e-114	1.98714e-112	-4.6057e-112	-6.30697e-113	9.49749e-112	8.98839e-114	4.31404e-112	-5.00033e-113	7.46219e-113	1.13924e-112	7.6844e-112	-8.51109e-113	3.02001e-112	2.01889e-112	-8.14378e-112	-4.55435e-113	-3.34798e-114	3.98394e-222
9.25672e-114	1.27656e-113	-2.14055e-113	-1.76074e-113	-6.19884e-113	-8.55515e-114	1.19352e-112	1.67415e-113	-1.0033e-113	-3.55276e-113	1.34171e-113	-9.62693e-114	-3.864e-113	5.5138e-114	2.88125e-114	2.14268e-113	-1.16245e-113	2.14227e-113	-1.2802e-113	-1.90615e-113	4.22159e-114	5.80017e-113	-3.85862e-113	-4.35463e-113	-2.03321e-114	1.42232e-113	-3.86652e-113	2.24701e-113	-3.14664e-113	-6.57754e-114	3.42126e-224
3.04869e-115	-9.79184e-115	-2.82299e-115	-2.03455e-114	5.05531e-114	-3.32427e-114	5.11938e-114	-8.36859e-114	-5.42376e-116	-2.14689e-114	1.39143e-114	2.56801e-115	-1.9503e-114	-5.27611e-114	-2.88346e-115	-5.5665e-114	-1.65342e-114	1.45519e-114	6.32574e-115	-3.75393e-116	-8.57325e-115	1.07218e-114	8.39862e-114	-2.50114e-115	9.64657e-115	3.00112e-114	-6.84117e-116	-2.74289e-115	3.81698e-115	6.81584e-115	2.95808e-226
1.10043e-115	-6.75747e-116	1.09317e-115	-4.09796e-116	3.49431e-116	3.4532e-115	3.05509e-116	-2.88094e-115	8.65055e-116	1.40347e-117	-1.37262e-115	2.19538e-115	5.26054e-115	1.3485e-115	2.31019e-115	2.31257e-115	-9.05305e-115	2.18344e-115	2.50369e-117	3.5427e-116	-2.01479e-115	-2.75252e-117	-1.03526e-114	1.23388e-115	-5.78307e-115	-5.25544e-115	2.12273e-115	4.92503e-115	-6.54264e-116	9.47457e-116	3.6186e-228
-2.0182e-116	5.30324e-117	-4.53484e-116	-5.44541e-117	-3.50958e-116	-1.54146e-117	-1.2415e-116	-3.68792e-116	6.40784e-118	-7.64856e-117	-1.29041e-117	5.27008e-117	-3.10766e-117	-1.39201e-116	-1.05036e-116	5.84794e-117	4.63229e-116	-2.74782e-116	4.62289e-117	-2.85772e-117	1.07559e-116	-9.94585e-117	-2.54007e-116	2.93893e-116	1.56451e-116	6.27207e-117	1.70417e-116	-3.53994e-116	2.5449e-117	4.55373e-117	1.2215e-230
-1.72086e-117	8.74113e-119	-4.4515e-118	-1.54551e-118	1.03553e-118	-1.04165e-117	-3.04163e-117	1.62133e-117	3.22201e-119	4.35223e-117	-2.42095e-118	8.66402e-118	5.2277e-117	-4.40896e-117	-1.82906e-118	-2.71899e-117	-8.25056e-117	3.79917e-117	-1.04361e-117	-1.2545e-117	-5.28078e-118	6.32621e-117	7.32763e-117	-6.64445e-119	1.98404e-118	-8.43414e-119	8.42568e-118	2.36664e-118	-9.6733e-118	2.933e-117	2.79631e-232
1.84256e-118	1.90555e-118	-1.43272e-118	-6.47894e-119	4.63413e-119	-1.04088e-118	-3.02973e-118	8.38517e-119	1.03978e-118	6.59861e-119	2.9262e-118	3.0768e-120	-3.72383e-119	-3.4325e-119	9.09796e-119	4.66396e-119	2.80805e-119	-8.60558e-119	1.35411e-118	5.43098e-119	-2.00477e-118	6.76967e-119	-6.17026e-119	-4.89016e-120	3.50096e-118	2.14472e-118	-2.00928e-119	5.80273e-120	2.78479e-120	2.07824e-118	6.10896e-235
-7.12677e-120	-6.33822e-120	1.05891e-119	5.84886e-119	-6.50777e-120	-1.8198e-121	2.05126e-120	-3.86919e-120	2.74931e-119	-6.06798e-121	5.49112e-119	-2.20138e-120	-4.49247e-120	-8.76523e-121	-9.44054e-120	-7.75233e-120	6.12123e-120	-2.88056e-120	-1.1818e-119	-2.81662e-119	8.02297e-121	-3.35583e-120	-3.37772e-120	-9.03222e-120	1.62457e-119	7.02857e-121	-3.53848e-120	-4.36061e-122	-2.69726e-119	9.13193e-121	9.72103e-237
-1.88805e-120	2.01449e-120	-2.81934e-120	4.28636e-121	-4.01954e-120	5.27572e-121	2.85818e-121	-2.2422e-120	-1.72189e-120	-1.61859e-121	-4.18322e-121	2.84684e-122	-3.32137e-121	-1.41759e-121	-4.65641e-123	-5.87027e-121	1.84085e-121	3.29674e-121	1.09425e-120	1.7052e-121	9.33155e-121	3.83775e-122	4.94232e-121	1.00643e-121	6.88746e-121	5.88851e-121	-2.07533e-120	2.68124e-121	-6.73455e-122	1.80162e-120	5.18875e-239
-1.78033e-121	1.35871e-122	7.85387e-122	-1.27815e-121	4.05526e-121	-7.5914e-121	5.36288e-123	1.70169e-121	2.55712e-122	-2.14822e-121	8.37351e-123	1.3994e-121	1.4232e-121	9.72697e-123	5.27884e-123	-1.0825e-122	2.67984e-122	-1.47833e-122	-1.85369e-121	1.31351e-121	3.30095e-122	-3.99942e-122	4.19631e-121	-2.29303e-121	4.31904e-122	-1.70954e-122	3.05545e-124	2.77503e-122	-1.0438e-122	-1.81282e-122	1.19834e-240
1.2634e-122	-1.47063e-122	3.02627e-122	4.47127e-123	5.56011e-123	2.49019e-123	-3.81507e-123	1.01594e-123	2.43174e-123	-1.00152e-122	8.60579e-124	7.31765e-123	2.91817e-122	-2.47999e-124	1.6461e-122	-6.33551e-123	-5.67156e-124	-4.62178e-124	-3.53564e-122	-1.30928e-123	1.02794e-123	5.4962e-122	1.34771e-122	-2.26471e-123	3.50594e-124	-1.68634e-123	-1.84721e-122	-7.03896e-124	-1.74616e-122	-1.91686e-123	7.80189e-243
-8.34954e-124	1.61315e-124	-1.64522e-123	-5.08394e-125	-6.88717e-124	-1.39557e-124	-9.92608e-125	-4.5356e-124	9.58926e-125	2.3877e-123	-3.45772e-124	7.53745e-124	2.172e-124	2.69122e-124	2.39042e-124	-2.69811e-123	-6.9032e-125	-1.02283e-124	1.70708e-123	1.18172e-123	4.66551e-124	7.29185e-125	1.674e-123	-2.03952e-123	-2.77154e-125	-1.83749e-123	-6.81575e-125	1.73068e-126	-9.39193e-124	2.31667e-123	3.9138e-245
-4.79758e-126	-6.32367e-125	1.46614e-124	-5.23833e-125	-2.49946e-125	-4.30599e-125	4.65223e-125	1.01539e-125	-7.48258e-125	-4.89044e-125	1.55208e-124	-1.11022e-124	-4.76645e-125	2.33849e-125	-4.22387e-125	2.97714e-125	5.79966e-125	-2.41565e-125	-3.16677e-125	5.23365e-127	-6.81364e-125	1.12167e-124	1.06309e-125	-6.60046e-125	-3.07135e-125	-1.23437e-125	-3.30957e-126	-2.01628e-124	1.22901e-124	1.81561e-124	1.99376e-247
-2.79428e-126	-1.24805e-126	3.54581e-126	6.7851e-126	-2.05551e-125	-2.15452e-126	3.58415e-126	9.83953e-126	-1.06974e-125	-7.78777e-126	-1.08824e-126	1.65799e-126	3.28652e-126	-2.27736e-127	4.82757e-126	3.78157e-126	-2.05057e-125	1.62024e-126	-1.52087e-125	2.0299e-126	-3.68847e-127	-1.39481e-126	1.47631e-126	2.63056e-126	-9.14038e-126	1.05057e-126	-9.68856e-126	-8.37159e-126	1.69717e-127	1.03818e-125	1.8584e-249
-9.60879e-129	-1.09962e-127	-4.4716e-127	4.49425e-127	3.06645e-127	7.707e-127	-3.24778e-128	-1.98241e-127	-4.75057e-127	3.35366e-126	1.57481e-127	9.15773e-128	-1.0625e-126	8.32579e-129	5.36941e-127	-3.573e-127	-5.32929e-128	4.01048e-126	-2.41508e-127	4.59157e-127	-1.25907e-126	1.26245e-126	-8.15028e-128	-4.9638e-128	-2.24122e-126	1.2537e-128	-1.56194e-127	-1.22147e-126	-1.96952e-127	6.70722e-128	4.03204e-251
6.11568e-128	-1.13874e-128	4.60127e-128	-2.52603e-128	-1.65491e-128	-3.11872e-128	6.48224e-128	5.46655e-129	6.39396e-128	-2.95168e-128	-2.25865e-127	-1.60384e-127	9.96861e-130	1.01426e-127	1.60914e-128	2.78951e-128	-2.01573e-128	2.59328e-128	-2.92948e-128	-1.22008e-127	5.5493e-128	2.1476e-128	-4.05339e-128	3.43423e-127	7.08092e-128	2.87477e-129	-2.55096e-128	-1.44491e-127	-6.12066e-129	3.06181e-128	2.72597e-253
4.94695e-129	-4.89402e-129	-6.70765e-130	-2.09887e-130	-9.13662e-129	8.50886e-131	-8.52934e-130	4.15669e-129	1.3015e-128	6.64232e-130	1.27498e-128	1.43442e-129	1.24967e-129	-2.08626e-129	3.62578e-130	3.25486e-129	8.68019e-129	-5.33729e-129	3.45976e-128	-1.17285e-128	4.98583e-129	-1.29404e-130	7.54433e-129	6.99676e-130	3.44326e-130	-8.36395e-129	-8.32121e-130	2.74861e-130	6.9084e-129	-2.98337e-129	2.14962e-255
2.69444e-130	5.12862e-131	1.9279e-130	5.34887e-130	1.30859e-131	-1.45076e-130	-1.19608e-130	5.45109e-130	-1.67006e-130	-7.17783e-131	2.2388e-130	2.76232e-130	1.49347e-130	2.23663e-130	8.91741e-130	-3.72584e-131	-6.54957e-131	-4.41054e-130	-9.83754e-131	-1.25552e-129	-1.71243e-129	-2.17693e-130	1.218e-129	4.41855e-130	-1.24568e-130	5.62274e-130	1.51843e-130	7.84868e-130	-2.90771e-130	5.42338e-130	9.55238e-258
-2.23223e-131	1.5536e-130	-4.11991e-131	6.77366e-131	-1.76846e-130	-9.92432e-132	-2.59357e-131	-8.73587e-131	5.66705e-131	1.46988e-131	-5.55624e-131	-6.38869e-131	-1.55679e-131	2.60191e-131	2.66199e-132	-6.06047e-132	-1.02064e-131	1.36088e-130	-9.82102e-132	-1.66181e-131	-1.08636e-130	-3.49075e-131	-2.32807e-131	-5.1102e-131	-3.25221e-131	1.74608e-131	-5.80784e-131	1.39649e-130	9.73896e-132	2.21599e-131	1.42151e-259
2.20138e-132	4.02236e-132	1.30504e-133	-3.89719e-132	9.10534e-132	2.47399e-136	-1.71234e-134	-1.13618e-132	-2.75316e-133	-4.51992e-132	-9.75307e-133	-2.23565e-132	-3.30081e-132	-7.04473e-133	-1.35534e-133	3.55213e-133	2.07202e-133	1.32644e-132	-4.09481e-132	1.14223e-131	-7.49535e-132	-6.40105e-133	8.78758e-133	9.78258e-132	-2.42656e-132	-3.60072e-132	-4.5258e-133	8.2025e-132	-1.13095e-131	-4.39473e-132	6.94078e-262
-3.92263e-133	1.85883e-133	-7.47353e-135	-2.31623e-133	4.9146e-133	1.07416e-132	-4.5665e-133	7.89783e-133	1.08167e-133	-3.6563e-133	-3.50678e-134	-4.56106e-134	5.88231e-134	-4.04769e-133	3.71952e-133	-7.58607e-136	-2.01339e-134	1.06588e-134	6.07877e-133	3.36281e-133	6.77436e-134	2.71825e-133	-1.63425e-133	3.25901e-134	-9.30653e-133	-4.10157e-133	2.16755e-133	3.08718e-133	-9.8323e-134	2.72541e-133	4.77406e-264
5.65446e-134	-3.76243e-134	5.72337e-134	-1.05329e-134	4.05193e-134	-6.82559e-135	-1.09537e-134	1.88202e-134	3.22439e-134	-5.62093e-135	-5.99349e-134	8.5212e-134	-2.28956e-134	-5.01962e-134	-6.39093e-136	-3.8261e-135	-6.60549e-134	-1.29863e-135	1.28447e-134	1.14428e-134	7.73665e-135	4.19592e-135	-6.50308e-134	-1.40994e-134	4.0371e-134	-3.13693e-134	1.03319e-135	4.74569e-135	-1.81994e-134	1.00108e-133	4.73019e-266
-6.57193e-135	1.88299e-135	5.92185e-135	1.39802e-135	4.99201e-135	1.38253e-135	-1.46794e-135	-2.25167e-135	-1.09738e-135	2.66597e-136	-6.26652e-136	7.845e-136	-5.04666e-135	1.03368e-136	-2.04113e-135	2.03418e-135	-1.1752e-135	1.62124e-135	-1.68094e-136	-6.83833e-137	9.67898e-136	2.58003e-135	4.91054e-136	1.76285e-135	-4.62165e-137	1.1958e-135	-1.08454e-135	-3.08317e-136	-3.56015e-136	-1.1559e-135	1.73033e-268
-5.14302e-137	1.83439e-136	2.74033e-137	-8.72898e-137	8.58549e-137	-3.13868e-137	-7.4461e-137	-4.25712e-138	-4.4627e-137	-4.73659e-137	-1.89016e-136	-3.57668e-138	-5.67083e-137	1.36064e-137	3.75211e-136	-6.75588e-136	1.73072e-136	3.59055e-137	4.86381e-136	1.88187e-137	-7.36725e-137	2.45588e-136	1.58562e-137	7.85981e-136	4.22395e-137	-1.66754e-136	-2.61358e-136	7.69756e-136	1.81119e-136	1.08813e-137	2.37443e-270
2.86865e-137	-7.59488e-137	4.9323e-138	5.70969e-137	-2.13556e-137	8.80032e-139	-9.08551e-138	6.65649e-139	1.02867e-136	-1.57349e-137	5.57402e-137	2.16885e-138	3.5284e-138	-8.57171e-138	3.95238e-138	-7.37948e-138	2.18214e-138	-3.68349e-138	-7.00161e-137	-1.1869e-137	-5.44203e-137	1.60003e-137	3.60294e-138	-2.89042e-137	-1.12762e-136	-7.10806e-138	6.63026e-137	-9.68755e-138	1.56011e-137	-3.06037e-138	5.11481e-272
-5.42126e-139	5.08023e-139	3.48266e-138	-3.98999e-140	-4.67309e-138	-1.4164e-138	-5.83614e-139	-5.64216e-140	-7.72684e-138	7.98664e-139	-2.67233e-140	3.98385e-138	1.77048e-138	-8.69359e-140	3.55214e-139	-4.28776e-138	3.1562e-138	-1.82635e-140	-2.4147e-138	-9.77605e-141	-6.19295e-139	-4.47883e-138	1.11237e-137	-4.97187e-138	1.30187e-138	4.09598e-139	-1.17025e-138	6.50857e-139	3.29051e-139	8.88895e-139	3.23985e-274
1.79022e-139	3.99418e-139	-2.21338e-139	2.05232e-139	-6.19257e-140	-3.08171e-139	1.0622e-139	3.91547e-139	-3.2253e-140	9.23654e-140	1.59833e-140	1.3695e-139	-1.07629e-140	2.45926e-139	1.09916e-139	-2.77242e-140	-1.38859e-139	-1.99083e-139	6.03302e-139	2.25447e-140	-4.55361e-140	1.41934e-139	1.45129e-139	-3.12774e-140	5.51938e-140	5.41888e-139	1.32064e-139	-6.39052e-139	-2.81427e-140	3.46613e-140	1.84029e-276
2.02491e-140	4.40911e-141	-2.04156e-140	-3.93581e-141	6.40103e-140	1.12029e-140	-1.20341e-140	1.53775e-139	4.95825e-142	-1.27473e-140	-1.13586e-140	-7.93037e-142	2.61596e-141	-3.31518e-140	-2.28647e-140	3.7378e-141	-4.67905e-140	-5.36872e-141	-1.18234e-140	3.71189e-141	2.09893e-140	-5.80775e-141	-6.84153e-140	2.508e-142	6.77425e-140	1.85247e-141	1.13733e-140	1.29558e-140	-3.97202e-140	-7.91822e-141	4.48681e-278
6.52939e-142	-8.3007e-143	4.90506e-142	5.28595e-143	2.56077e-142	3.93594e-141	-1.74113e-141	6.75708e-142	1.36346e-141	3.17089e-141	1.36451e-142	-4.97216e-141	-1.10647e-142	-1.52047e-141	1.25266e-141	1.02005e-142	2.98804e-143	-5.44542e-141	1.05984e-141	1.09735e-141	6.04021e-141	1.66534e-141	5.33998e-142	-6.89555e-142	7.22875e-142	5.5047e-142	5.51972e-141	4.12002e-141	-1.99122e-141	-5.13459e-141	2.10876e-280
-1.09174e-142	2.39928e-142	-7.15428e-143	6.15581e-144	2.5614e-142	-3.25297e-143	7.62921e-143	2.95609e-142	9.26999e-143	-6.16366e-143	-9.18967e-144	-2.48186e-142	7.07527e-143	-1.57166e-142	3.12417e-142	-4.15703e-143	4.9879e-143	-1.06119e-142	-6.49837e-144	1.88438e-144	2.68865e-142	7.38387e-142	-6.84024e-143	-9.93958e-143	3.86304e-142	2.42006e-143	-1.74827e-142	3.80693e-142	6.01339e-143	7.85504e-143	1.41858e-282
-1.59039e-144	-6.69733e-143	1.48913e-144	-5.29925e-144	3.94182e-144	3.28685e-143	5.42573e-144	3.77857e-145	-3.568e-144	4.44444e-144	1.47369e-144	-2.36364e-143	5.24974e-143	-2.13147e-144	-3.09285e-144	6.89945e-145	-2.50733e-143	-5.04401e-144	-1.45599e-144	4.04243e-145	-1.41645e-145	2.03294e-144	5.24512e-144	2.00358e-143	-8.71124e-144	-1.19923e-143	1.16855e-143	2.22218e-144	-1.93887e-143	-6.50971e-145	1.08346e-284
1.42886e-144	1.09367e-144	1.92109e-145	-6.95987e-145	8.94947e-145	4.24013e-145	4.90854e-145	9.14149e-145	-1.57738e-145	1.03246e-145	-6.7851e-145	-3.81432e-144	-2.4001e-145	-1.43578e-145	-7.63236e-145	1.82124e-144	1.57547e-144	1.3427e-144	1.93754e-145	8.83917e-145	-3.78061e-144	-9.57361e-145	4.66853e-145	1.16931e-145	1.79647e-144	3.41899e-145	-1.69725e-144	-1.02744e-145	1.00495e-144	2.92592e-144	6.11903e-287
7.79706e-146	-8.54839e-147	-1.32777e-145	-1.29482e-145	1.04123e-146	-8.71295e-146	8.53258e-147	4.87427e-146	-1.43398e-145	-2.40362e-146	4.53651e-146	-2.42554e-145	4.33912e-146	-3.0861e-145	-3.77807e-145	-1.1817e-145	9.15168e-146	-1.11387e-145	2.23761e-146	-4.03759e-146	-1.57763e-146	9.28879e-146	-2.07696e-146	4.51574e-147	2.76228e-146	-3.59389e-146	7.20353e-146	-7.83272e-146	-7.28975e-146	5.10546e-146	4.40094e-289
1.03579e-147	1.70726e-146	-3.06354e-146	2.03318e-146	5.61658e-147	5.48253e-147	1.04269e-146	-4.28529e-147	5.55088e-148	7.06002e-148	4.19653e-147	-3.66169e-147	9.66187e-149	3.92529e-146	-1.09106e-147	-3.98404e-148	1.01363e-146	-3.44452e-147	1.53894e-148	2.24895e-147	-3.86842e-146	-2.91242e-146	2.48279e-147	-2.59391e-147	3.89156e-147	8.82447e-147	1.98052e-146	-6.02202e-147	-9.71616e-147	1.20754e-147	6.50178e-291
-8.15576e-148	-4.39978e-148	-1.87784e-147	-1.90739e-147	8.05878e-148	-2.89121e-148	-2.02941e-148	-2.32845e-147	-1.1077e-147	-2.99515e-147	6.75547e-148	-1.59566e-147	1.17362e-147	-4.37886e-148	8.64894e-148	1.65704e-147	1.91299e-148	3.81179e-148	1.37983e-147	9.3127e-149	9.42504e-148	-5.07329e-149	7.08546e-148	-3.88986e-148	-6.3622e-148	-3.93114e-147	7.04775e-148	4.61094e-148	7.34865e-149	-1.60188e-148	5.27202e-293
-1.15167e-148	-6.0295e-149	1.19205e-149	1.37219e-148	5.28054e-149	-4.99854e-149	4.06919e-150	-8.59265e-149	-5.67591e-149	-2.38347e-148	1.54229e-149	1.833e-149	-8.38574e-150	8.99626e-149	-2.17626e-148	-1.20885e-148	-2.32306e-149	3.59173e-150	7.87013e-151	-2.49875e-149	5.08772e-149	-4.8707e-149	-5.01829e-150	2.59643e-149	8.80211e-149	-5.74295e-149	5.6259e-149	2.45064e-150	-8.27579e-150	2.37409e-149	2.00986e-295
7.35387e-150	-1.08259e-149	-1.76631e-149	1.76641e-150	3.89503e-150	1.86467e-151	-5.9324e-150	3.72237e-150	9.55785e-150	4.19386e-150	-3.45822e-150	-1.72414e-150	5.24461e-150	7.4866e-150	8.35393e-150	-1.03836e-149	-2.24579e-149	1.63875e-150	6.08627e-150	7.79557e-151	-6.01063e-151	2.33093e-150	1.30663e-149	3.19203e-149	9.00055e-151	1.60573e-150	5.07401e-150	-1.9136e-152	1.53821e-149	2.46208e-150	2.9476e-297
-9.96226e-152	-9.52706e-151	7.23785e-152	1.80499e-150	-1.52252e-151	1.09847e-150	-9.77257e-152	1.38436e-150	-2.02528e-150	-2.65715e-151	6.23729e-152	2.55002e-151	1.17525e-151	1.72899e-151	2.65019e-150	1.67015e-150	-2.4085e-151	-1.32979e-150	2.15753e-151	-2.65893e-150	7.9589e-151	-2.23017e-151	1.16478e-151	4.74318e-151	1.92964e-150	-1.24588e-150	-1.39445e-151	1.20792e-150	-8.74411e-151	-1.30107e-152	3.8818e-299
-1.32092e-153	5.22024e-152	1.99906e-154	8.84402e-152	-7.90866e-153	-3.00958e-152	2.40051e-152	-3.26123e-151	5.89034e-152	1.82483e-152	-1.37926e-151	3.61591e-151	-2.57649e-151	7.4614e-153	-2.62402e-152	-1.94228e-152	1.37708e-151	9.09552e-153	-1.18352e-152	4.57827e-153	-1.97486e-151	-2.46129e-153	-5.81897e-153	2.91235e-152	3.0408e-153	1.70758e-152	-2.85214e-152	4.83231e-152	-1.77631e-152	7.63451e-152	4.08218e-301
-3.26072e-153	-1.37771e-153	2.3639e-153	1.79825e-152	-4.25428e-154	7.72663e-153	7.01552e-155	-8.02584e-153	7.96133e-156	-8.48161e-155	5.64406e-154	-7.18019e-154	-5.09002e-153	4.75754e-153	1.42736e-152	-3.95251e-153	7.30025e-153	9.6483e-154	2.50913e-153	5.85744e-153	7.6513e-153	-1.94034e-154	6.54134e-154	-3.64174e-153	6.01368e-155	-2.21333e-154	6.96907e-153	-7.6441e-153	3.38906e-153	-5.87155e-153	1.05464e-303
-2.1782e-155	3.23701e-154	-2.26358e-154	3.88871e-154	1.9879e-154	-4.53427e-154	-9.53555e-154	3.10538e-154	-3.77716e-155	6.15679e-155	1.82375e-153	1.38854e-154	-2.83877e-155	-2.44615e-154	5.93677e-154	2.50215e-154	2.38501e-154	-4.05015e-154	2.02345e-154	1.05071e-154	-6.78772e-154	7.75136e-154	-5.31759e-154	-5.18363e-154	-2.47223e-155	-7.93425e-155	1.15048e-153	-3.50811e-155	-4.24175e-154	9.33963e-154	9.65467e-306
-1.88218e-156	1.89115e-155	-5.42946e-155	5.05268e-155	3.08719e-155	-2.66447e-155	-4.3298e-155	8.23187e-156	8.51635e-155	1.32221e-155	2.50541e-155	-1.34997e-154	-6.37519e-157	-4.97813e-156	-3.02397e-155	5.61886e-156	5.26609e-156	1.72283e-155	3.45029e-155	3.51371e-156	2.57629e-155	-3.43441e-156	1.10104e-154	-2.27665e-155	-3.83567e-155	1.17826e-155	4.2091e-155	6.48302e-156	2.38173e-155	-6.06162e-155	5.92278e-308
2.74646e-157	4.41723e-157	3.77047e-156	-1.39054e-156	1.56148e-157	-1.77546e-158	-8.39231e-158	-2.64089e-156	7.351e-156	-3.57689e-157	4.72375e-157	-4.87995e-157	-5.13723e-156	8.17841e-156	5.5922e-157	-4.64115e-158	-8.38065e-158	-7.60102e-156	-2.39679e-156	2.53563e-156	5.51649e-156	5.79778e-156	-1.15764e-155	4.2361e-156	-9.03312e-157	-3.2171e-156	-2.70588e-157	-8.84851e-157	3.25999e-156	-1.80027e-155	0
-6.43214e-158	1.37012e-157	5.07982e-158	-1.95106e-157	-4.45559e-157	2.62528e-157	-2.27221e-157	6.36185e-157	4.67094e-157	-1.03074e-156	-3.49813e-157	-1.9718e-157	2.28316e-157	1.13164e-158	1.06985e-157	2.62776e-157	5.3123e-157	1.3388e-156	-1.51131e-157	5.64956e-158	2.99369e-157	-1.34175e-158	2.22083e-157	-5.37155e-158	-2.49592e-157	1.06392e-157	2.09704e-157	6.0052e-158	3.3029e-157	-2.68354e-158	0
2.30038e-158	-6.57876e-159	-1.73086e-158	-1.53454e-157	5.85686e-158	-5.4996e-159	-1.9781e-158	-1.00109e-159	4.94673e-158	3.99268e-160	-3.8265e-159	9.27117e-159	-5.54757e-158	1.67839e-158	1.68666e-159	1.7142e-158	9.09134e-159	-5.11702e-159	3.76249e-158	-1.1881e-158	-7.91076e-159	4.95247e-159	-3.91776e-159	-9.60525e-160	3.18722e-158	2.46257e-158	-2.31706e-159	-9.74159e-159	-1.33688e-158	-2.14235e-159	0
9.62562e-159	-2.47339e-159	-5.47889e-160	-1.48143e-159	8.54839e-159	-6.22612e-160	9.39496e-160	-1.0257e-159	3.74666e-159	-6.81018e-159	-2.50939e-159	3.16634e-159	1.87055e-159	3.48133e-159	1.1148e-159	3.4732e-159	-5.51777e-159	4.48324e-159	4.88335e-159	-4.5748e-161	1.09472e-159	-4.27693e-160	1.27452e-159	-2.10897e-159	1.78249e-159	9.32957e-160	-5.83494e-160	3.74564e-160	1.27449e-159	4.98053e-160	0
-1.26082e-160	-6.22608e-161	1.15765e-161	-1.5658e-160	-5.11653e-161	-5.43456e-161	3.10261e-161	1.1359e-160	-6.26804e-162	5.81176e-162	-1.02557e-160	2.94547e-160	4.90305e-160	-1.72612e-160	1.40952e-160	-1.49707e-161	-1.23563e-161	-4.3019e-160	-2.76244e-160	-2.32873e-161	3.9644e-161	-2.88687e-161	7.07216e-160	5.41438e-161	-1.57907e-160	3.17749e-160	-4.25699e-160	-1.16223e-160	5.57872e-161	-1.48568e-160	0
1.55598e-161	-3.23469e-162	-2.44318e-164	1.66923e-162	1.46327e-161	1.51657e-161	1.22095e-161	-7.64247e-162	1.9907e-162	2.40695e-161	2.83348e-161	-2.69727e-161	3.58026e-161	3.42275e-161	2.41611e-161	3.22184e-161	3.47574e-161	1.04429e-161	-4.08208e-163	5.63249e-162	-6.44079e-162	-9.25093e-162	9.82221e-163	3.12161e-161	6.29117e-163	1.63667e-162	4.56297e-162	-3.12765e-161	1.41584e-163	6.86125e-162	0
3.75657e-162	-9.13265e-163	9.62903e-163	-5.94522e-163	-2.16016e-163	-1.8338e-163	-9.5327e-163	1.5507e-162	-1.96079e-162	-9.78391e-163	-6.01992e-163	-1.61082e-162	-4.18881e-162	3.10304e-162	1.38602e-162	-6.67097e-162	-1.08501e-162	3.28239e-163	2.59329e-162	5.58414e-163	-7.27068e-163	1.8531e-162	3.65766e-162	-2.33775e-162	-2.503e-162	7.40816e-163	-3.49274e-162	-2.83655e-163	7.98889e-162	1.1746e-163	0
-2.51161e-163	1.88367e-163	8.45834e-163	8.61621e-164	-1.04655e-162	-4.95884e-164	6.42686e-163	-1.16685e-162	-1.46437e-163	1.17916e-163	3.33349e-163	-8.07284e-164	-4.04995e-163	6.01047e-164	-3.58184e-163	-9.82081e-163	-1.52121e-162	-6.8194e-164	2.94558e-163	-6.68335e-163	-1.12101e-163	-1.26251e-162	-4.63634e-163	-1.17703e-162	-1.76433e-163	-2.18791e-163	1.53536e-162	-9.56153e-163	6.12334e-163	-9.3026e-164	0
-2.51161e-163	1.88367e-163	8.45834e-163	8.61621e-164	-1.04655e-162	-4.95884e-164	6.42686e-163	-1.16685e-162	-1.46437e-163	1.17916e-163	3.33349e-163	-8.07284e-164	-4.04995e-163	6.01047e-164	-3.58184e-163	-9.82081e-163	-1.52121e-162	-6.8194e-164	2.94558e-163	-6.68335e-163	-1.12101e-163	-1.26251e-162	-4.63634e-163	-1.17703e-162	-1.76433e-163	-2.18791e-163	1.53536e-162	-9.56153e-163	6.12334e-163	-9.3026e-164	0
-2.51161e-163	1.88367e-163	8.45834e-163	8.61621e-164	-1.04655e-162	-4.95884e-164	6.42686e-163	-1.16685e-162	-1.46437e-163	1.17916e-163	3.33349e-163	-8.07284e-164	-4.04995e-163	6.01047e-164	-3.58184e-163	-9.82081e-163	-1.52121e-162	-6.8194e-164	2.94558e-163	-6.68335e-163	-1.12101e-163	-1.26251e-162	-4.63634e-163	-1.17703e-162	-1.76433e-163	-2.18791e-163	1.53536e-162	-9.56153e-163	6.12334e-163	-9.3026e-164	0
-2.51161e-163	1.88367e-163	8.45834e-163	8.61621e-164	-1.04655e-162	-4.95884e-164	6.42686e-163	-1.16685e-162	-1.46437e-163	1.17916e-163	3.33349e-163	-8.07284e-164	-4.04995e-163	6.01047e-164	-3.58184e-163	-9.82081e-163	-1.52121e-162	-6.8194e-164	2.94558e-163	-6.68335e-163	-1.12101e-163	-1.26251e-162	-4.63634e-163	-1.17703e-162	-1.76433e-163	-2.18791e-163	1.53536e-162	-9.56153e-163	6.12334e-163	-9.3026e-164	0
-2.51161e-163	1.88367e-163	8.45834e-163	8.61621e-164	-1.04655e-162	-4.95884e-164	6.42686e-163	-1.16685e-162	-1.46437e-163	1.17916e-163	3.33349e-163	-8.07284e-164	-4.04995e-163	6.01047e-164	-3.58184e-163	-9.82081e-163	-1.52121e-162	-6.8194e-164	2.94558e-163	-6.68335e-163	-1.12101e-163	-1.26251e-162	-4.63634e-163	-1.17703e-162	-1.76433e-163	-2.18791e-163	1.53536e-162	-9.56153e-163	6.12334e-163	-9.3026e-164	0
-2.51161e-163	1.88367e-163	8.45834e-163	8.61621e-164	-1.04655e-162	-4.95884e-164	6.42686e-163	-1.16685e-162	-1.46437e-163	1.17916e-163	3.33349e-163	-8.07284e-164	-4.04995e-163	6.01047e-164	-3.58184e-163	-9.82081e-163	-1.52121e-162	-6.8194e-164	2.94558e-163	-6.68335e-163	-1.12101e-163	-1.26251e-162	-4.63634e-163	-1.17703e-162	-1.76433e-163	-2.18791e-163	1.53536e-162	-9.56153e-163	6.12334e-163	-9.3026e-164	0
-2.51161e-163	1.88367e-163	8.45834e-163	8.61621e-164	-1.04655e-162	-4.95884e-164	6.42686e-163	-1.16685e-162	-1.46437e-163	1.17916e-163	3.33349e-163	-8.07284e-164	-4.04995e-163	6.01047e-164	-3.58184e-163	-9.82081e-163	-1.52121e-162	-6.8194e-164	2.94558e-163	-6.68335e-163	-1.12101e-163	-1.26251e-162	-4.63634e-163	-1.17703e-162	-1.76433e-163	-2.18791e-163	1.53536e-162	-9.56153e-163	6.12334e-163	-9.3026e-164	0
-2.51161e-163	1.88367e-163	8.45834e-163	8.61621e-164	-1.04655e-162	-4.95884e-164	6.42686e-163	-1.16685e-162	-1.46437e-163	1.17916e-163	3.33349e-163	-8.07284e-164	-4.04995e-163	6.01047e-164	-3.58184e-163	-9.82081e-163	-1.52121e-162	-6.8194e-164	2.94558e-163	-6.68335e-163	-1.12101e-163	-1.26251e-162	-4.63634e-163	-1.17703e-162	-1.76433e-163	-2.18791e-163	1.53536e-162	-9.56153e-163	6.12334e-163	-9.3026e-164	0
-2.51161e-163	1.88367e-163	8.45834e-163	8.61621e-164	-1.04655e-162	-4.95884e-164	6.42686e-163	-1.16685e-162	-1.46437e-163	1.17916e-163	3.33349e-163	-8.07284e-164	-4.04995e-163	6.01047e-164	-3.58184e-163	-9.82081e-163	-1.52121e-162	-6.8194e-164	2.94558e-163	-6.68335e-163	-1.12101e-163	-1.26251e-162	-4.63634e-163	-1.17703e-162	-1.76433e-163	-2.18791e-163	1.53536e-162	-9.56153e-163	6.12334e-163	-9.3026e-164	0
-2.51161e-163	1.88367e-163	8.45834e-163	8.61621e-164	-1.04655e-162	-4.95884e-164	6.42686e-163	-1.16685e-162	-1.46437e-163	1.17916e-163	3.33349e-163	-8.07284e-164	-4.04995e-163	6.01047e-164	-3.58184e-163	-9.82081e-163	-1.52121e-162	-6.8194e-164	2.94558e-163	-6.68335e-163	-1.12101e-163	-1.26251e-162	-4.63634e-163	-1.17703e-162	-1.76433e-163	-2.18791e-163	1.53536e-162	-9.56153e-163	6.12334e-163	-9.3026e-164	0
-2.51161e-163	1.88367e-163	8.45834e-163	8.61621e-164	-1.04655e-162	-4.95884e-164	6.42686e-163	-1.16685e-162	-1.46437e-163	1.17916e-163	3.33349e-163	-8.07284e-164	-4.04995e-163	6.01047e-164	-3.58184e-163	-9.82081e-163	-1.52121e-162	-6.8194e-164	2.94558e-163	-6.68335e-163	-1.12101e-163	-1.26251e-162	-4.63634e-163	-1.17703e-162	-1.76433e-163	-2.18791e-163	1.53536e-162	-9.56153e-163	6.12334e-163	-9.3026e-164	0
-2.51161e-163	1.88367e-163	8.45834e-163	8.61621e-164	-1.04655e-162	-4.95884e-164	6.42686e-163	-1.16685e-162	-1.46437e-163	1.17916e-163	3.33349e-163	-8.07284e-164	-4.04995e-163	6.01047e-164	-3.58184e-163	-9.82081e-163	-1.52121e-162	-6.8194e-164	2.94558e-163	-6.68335e-163	-1.12101e-163	-1.26251e-162	-4.63634e-163	-1.17703e-162	-1.76433e-163	-2.18791e-163	1.53536e-162	-9.56153e-163	6.12334e-163	-9.3026e-164	0
-2.51161e-163	1.88367e-163	8.45834e-163	8.61621e-164	-1.04655e-162	-4.95884e-164	6.42686e-163	-1.16685e-162	-1.46437e-163	1.17916e-163	3.33349e-163	-8.07284e-164	-4.04995e-163	6.01047e-164	-3.58184e-163	-9.82081e-163	-1.52121e-162	-6.8194e-164	2.94558e-163	-6.68335e-163	-1.12101e-163	-1.26251e-162	-4.63634e-163	-1.17703e-162	-1.76433e-163	-2.18791e-163	1.53536e-162	-9.56153e-163	6.12334e-163	-9.3026e-164	0
-2.51161e-163	1.88367e-163	8.45834e-163	8.61621e-164	-1.04655e-162	-4.95884e-164	6.42686e-163	-1.16685e-162	-1.46437e-163	1.17916e-163	3.33349e-163	-8.07284e-164	-4.04995e-163	6.01047e-164	-3.58184e-163	-9.82081e-163	-1.52121e-162	-6.8194e-164	2.94558e-163	-6.68335e-163	-1.12101e-163	-1.26251e-162	-4.63634e-163	-1.17703e-162	-1.76433e-163	-2.18791e-163	1.53536e-162	-9.56153e-163	6.12334e-163	-9.3026e-164	0
-2.51161e-163	1.88367e-163	8.45834e-163	8.61621e-164	-1.04655e-162	-4.95884e-164	6.42686e-163	-1.16685e-162	-1.46437e-163	1.17916e-163	3.33349e-163	-8.07284e-164	-4.04995e-163	6.01047e-164	-3.58184e-163	-9.82081e-163	-1.52121e-162	-6.8194e-164	2.94558e-163	-6.68335e-163	-1.12101e-163	-1.26251e-162	-4.63634e-163	-1.17703e-162	-1.76433e-163	-2.18791e-163	1.53536e-162	-9.56153e-163	6.12334e-163	-9.3026e-164	0
-2.51161e-163	1.88367e-163	8.45834e-163	8.61621e-164	-1.04655e-162	-4.95884e-164	6.42686e-163	-1.16685e-162	-1.46437e-163	1.17916e-163	3.33349e-163	-8.07284e-164	-4.04995e-163	6.01047e-164	-3.58184e-163	-9.82081e-163	-1.52121e-162	-6.8194e-164	2.94558e-163	-6.68335e-163	-1.12101e-163	-1.26251e-162	-4.63634e-163	-1.17703e-162	-1.76433e-163	-2.18791e-163	1.53536e-162	-9.56153e-163	6.12334e-163	-9.3026e-164	0
-2.51161e-163	1.88367e-163	8.45834e-163	8.61621e-164	-1.04655e-162	-4.95884e-164	6.42686e-163	-1.16685e-162	-1.46437e-163	1.17916e-163	3.33349e-163	-8.07284e-164	-4.04995e-163	6.01047e-164	-3.58184e-163	-9.82081e-163	-1.52121e-162	-6.8194e-164	2.94558e-163	-6.68335e-163	-1.12101e-163	-1.26251e-162	-4.63634e-163	-1.17703e-162	-1.76433e-163	-2.18791e-163	1.53536e-162	-9.56153e-163	6.12334e-163	-9.3026e-164	0
-2.51161e-163	1.88367e-163	8.45834e-163	8.61621e-164	-1.04655e-162	-4.95884e-164	6.42686e-163	-1.16685e-162	-1.46437e-163	1.17916e-163	3.33349e-163	-8.07284e-164	-4.04995e-163	6.01047e-164	-3.58184e-163	-9.82081e-163	-1.52121e-162	-6.8194e-164	2.94558e-163	-6.68335e-163	-1.12101e-163	-1.26251e-162	-4.63634e-163	-1.17703e-162	-1.76433e-163	-2.18791e-163	1.53536e-162	-9.56153e-163	6.12334e-163	-9.3026e-164	0
-2.51161e-163	1.88367e-163	8.45834e-163	8.61621e-164	-1.04655e-162	-4.95884e-164	6.42686e-163	-1.16685e-162	-1.46437e-163	1.17916e-163	3.33349e-163	-8.07284e-164	-4.04995e-163	6.01047e-164	-3.58184e-163	-9.82081e-163	-1.52121e-162	-6.8194e-164	2.94558e-163	-6.68335e-163	-1.12101e-163	-1.26251e-162	-4.63634e-163	-1.17703e-162	-1.76433e-163	-2.18791e-163	1.53536e-162	-9.56153e-163	6.12334e-163	-9.3026e-164	0
-2.51161e-163	1.88367e-163	8.45834e-163	8.61621e-164	-1.04655e-162	-4.95884e-164	6.42686e-163	-1.16685e-162	-1.46437e-163	1.17916e-163	3.33349e-163	-8.07284e-164	-4.04995e-163	6.01047e-164	-3.58184e-163	-9.82081e-163	-1.52121e-162	-6.8194e-164	2.94558e-163	-6.68335e-163	-1.12101e-163	-1.26251e-162	-4.63634e-163	-1.17703e-162	-1.76433e-163	-2.18791e-163	1.53536e-162	-9.56153e-163	6.12334e-163	-9.3026e-164	0
-2.51161e-163	1.88367e-163	8.45834e-163	8.61621e-164	-1.04655e-162	-4.95884e-164	6.42686e-163	-1.16685e-162	-1.46437e-163	1.17916e-163	3.33349e-163	-8.07284e-164	-4.04995e-163	6.01047e-164	-3.58184e-163	-9.82081e-163	-1.52121e-162	-6.8194e-164	2.94558e-163	-6.68335e-163	-1.12101e-163	-1.26251e-162	-4.63634e-163	-1.17703e-162	-1.76433e-163	-2.18791e-163	1.53536e-162	-9.56153e-163	6.12334e-163	-9.3026e-164	0
-2.51161e-163	1.88367e-163	8.45834e-163	8.61621e-164	-1.04655e-162	-4.95884e-164	6.42686e-163	-1.16685e-162	-1.46437e-163	1.17916e-163	3.33349e-163	-8.07284e-164	-4.04995e-163	6.01047e-164	-3.58184e-163	-9.82081e-163	-1.52121e-162	-6.8194e-164	2.94558e-163	-6.68335e-163	-1.12101e-163	-1.26251e-162	-4.63634e-163	-1.17703e-162	-1.76433e-163	-2.18791e-163	1.53536e-162	-9.56153e-163	6.12334e-163	-9.3026e-164	0
-2.51161e-163	1.88367e-163	8.45834e-163	8.61621e-164	-1.04655e-162	-4.95884e-164	6.42686e-163	-1.16685e-162	-1.46437e-163	1.17916e-163	3.33349e-163	-8.07284e-164	-4.04995e-163	6.01047e-164	-3.58184e-163	-9.82081e-163	-1.52121e-162	-6.8194e-164	2.94558e-163	-6.68335e-163	-1.12101e-163	-1.26251e-162	-4.63634e-163	-1.17703e-162	-1.76433e-163	-2.18791e-163	1.53536e-162	-9.56153e-163	6.12334e-163	-9.3026e-164	0
-2.51161e-163	1.88367e-163	8.45834e-163	8.61621e-164	-1.04655e-162	-4.95884e-164	6.42686e-163	-1.16685e-162	-1.46437e-163	1.17916e-163	3.33349e-163	-8.07284e-164	-4.04995e-163	6.01047e-164	-3.58184e-163	-9.82081e-163	-1.52121e-162	-6.8194e-164	2.94558e-163	-6.68335e-163	-1.12101e-163	-1.26251e-162	-4.63634e-163	-1.17703e-162	-1.76433e-163	-2.18791e-163	1.53536e-162	-9.56153e-163	6.12334e-163	-9.3026e-164	0
-2.51161e-163	1.88367e-163	8.45834e-163	8.61621e-164	-1.04655e-162	-4.95884e-164	6.42686e-163	-1.16685e-162	-1.46437e-163	1.17916e-163	3.33349e-163	-8.07284e-164	-4.04995e-163	6.01047e-164	-3.58184e-163	-9.82081e-163	-1.52121e-162	-6.8194e-164	2.94558e-163	-6.68335e-163	-1.12101e-163	-1.26251e-162	-4.63634e-163	-1.17703e-162	-1.76433e-163	-2.18791e-163	1.53536e-162	-9.56153e-163	6.12334e-163	-9.3026e-164	0
-2.51161e-163	1.88367e-163	8.45834e-163	8.61621e-164	-1.04655e-162	-4.95884e-164	6.42686e-163	-1.16685e-162	-1.46437e-163	1.17916e-163	3.33349e-163	-8.07284e-164	-4.04995e-163	6.01047e-164	-3.58184e-163	-9.82081e-163	-1.52121e-162	-6.8194e-164	2.94558e-163	-6.68335e-163	-1.12101e-163	-1.26251e-162	-4.63634e-163	-1.17703e-162	-1.76433e-163	-2.18791e-163	1.53536e-162	-9.56153e-163	6.12334e-163	-9.3026e-164	0
-2.51161e-163	1.88367e-163	8.45834e-163	8.61621e-164	-1.04655e-162	-4.95884e-164	6.42686e-163	-1.16685e-162	-1.46437e-163	1.17916e-163	3.33349e-163	-8.07284e-164	-4.04995e-163	6.01047e-164	-3.58184e-163	-9.82081e-163	-1.52121e-162	-6.8194e-164	2.94558e-163	-6.68335e-163	-1.12101e-163	-1.26251e-162	-4.63634e-163	-1.17703e-162	-1.76433e-163	-2.18791e-163	1.53536e-162	-9.56153e-163	6.12334e-163	-9.3026e-164	0
-2.51161e-163	1.88367e-163	8.45834e-163	8.61621e-164	-1.04655e-162	-4.95884e-164	6.42686e-163	-1.16685e-162	-1.46437e-163	1.17916e-163	3.33349e-163	-8.07284e-164	-4.04995e-163	6.01047e-164	-3.58184e-163	-9.82081e-163	-1.52121e-162	-6.8194e-164	2.94558e-163	-6.68335e-163	-1.12101e-163	-1.26251e-162	-4.63634e-163	-1.17703e-162	-1.76433e-163	-2.18791e-163	1.53536e-162	-9.56153e-163	6.12334e-163	-9.3026e-164	0
-2.51161e-163	1.88367e-163	8.45834e-163	8.61621e-164	-1.04655e-162	-4.95884e-164	6.42686e-163	-1.16685e-162	-1.46437e-163	1.17916e-163	3.33349e-163	-8.07284e-164	-4.04995e-163	6.01047e-164	-3.58184e-163	-9.82081e-163	-1.52121e-162	-6.8194e-164	2.94558e-163	-6.68335e-163	-1.12101e-163	-1.26251e-162	-4.63634e-163	-1.17703e-162	-1.76433e-163	-2.18791e-163	1.53536e-162	-9.56153e-163	6.12334e-163	-9.3026e-164	0
-2.51161e-163	1.88367e-163	8.45834e-163	8.61621e-164	-1.04655e-162	-4.95884e-164	6.42686e-163	-1.16685e-162	-1.46437e-163	1.17916e-163	3.33349e-163	-8.07284e-164	-4.04995e-163	6.01047e-164	-3.58184e-163	-9.82081e-163	-1.52121e-162	-6.8194e-164	2.94558e-163	-6.68335e-163	-1.12101e-163	-1.26251e-162	-4.63634e-163	-1.17703e-162	-1.76433e-163	-2.18791e-163	1.53536e-162	-9.56153e-163	6.12334e-163	-9.3026e-164	0
-2.51161e-163	1.88367e-163	8.45834e-163	8.61621e-164	-1.04655e-162	-4.95884e-164	6.42686e-163	-1.16685e-162	-1.46437e-163	1.17916e-163	3.33349e-163	-8.07284e-164	-4.04995e-163	6.01047e-164	-3.58184e-163	-9.82081e-163	-1.52121e-162	-6.8194e-164	2.94558e-163	-6.68335e-163	-1.12101e-163	-1.26251e-162	-4.63634e-163	-1.17703e-162	-1.76433e-163	-2.18791e-163	1.53536e-162	-9.56153e-163	6.12334e-163	-9.3026e-164	0
-2.51161e-163	1.88367e-163	8.45834e-163	8.61621e-164	-1.04655e-162	-4.95884e-164	6.42686e-163	-1.16685e-162	-1.46437e-163	1.17916e-163	3.33349e-163	-8.07284e-164	-4.04995e-163	6.01047e-164	-3.58184e-163	-9.82081e-163	-1.52121e-162	-6.8194e-164	2.94558e-163	-6.68335e-163	-1.12101e-163	-1.26251e-162	-4.63634e-163	-1.17703e-162	-1.76433e-163	-2.18791e-163	1.53536e-162	-9.56153e-163	6.12334e-163	-9.3026e-164	0
-2.51161e-163	1.88367e-163	8.45834e-163	8.61621e-164	-1.04655e-162	-4.95884e-164	6.42686e-163	-1.16685e-162	-1.46437e-163	1.17916e-163	3.33349e-163	-8.07284e-164	-4.04995e-163	6.01047e-164	-3.58184e-163	-9.82081e-163	-1.52121e-162	-6.8194e-164	2.94558e-163	-6.68335e-163	-1.12101e-163	-1.26251e-162	-4.63634e-163	-1.17703e-162	-1.76433e-163	-2.18791e-163	1.53536e-162	-9.56153e-163	6.12334e-163	-9.3026e-164	0
-2.51161e-163	1.88367e-163	8.45834e-163	8.61621e-164	-1.04655e-162	-4.95884e-164	6.42686e-163	-1.16685e-162	-1.46437e-163	1.17916e-163	3.33349e-163	-8.07284e-164	-4.04995e-163	6.01047e-164	-3.58184e-163	-9.82081e-163	-1.52121e-162	-6.8194e-164	2.94558e-163	-6.68335e-163	-1.12101e-163	-1.26251e-162	-4.63634e-163	-1.17703e-162	-1.76433e-163	-2.18791e-163	1.53536e-162	-9.56153e-163	6.12334e-163	-9.3026e-164	0
-2.51161e-163	1.88367e-163	8.45834e-163	8.61621e-164	-1.04655e-162	-4.95884e-164	6.42686e-163	-1.16685e-162	-1.46437e-163	1.17916e-163	3.33349e-163	-8.07284e-164	-4.04995e-163	6.01047e-164	-3.58184e-163	-9.82081e-163	-1.52121e-162	-6.8194e-164	2.94558e-163	-6.68335e-163	-1.12101e-163	-1.26251e-162	-4.63634e-163	-1.17703e-162	-1.76433e-163	-2.18791e-163	1.53536e-162	-9.56153e-163	6.12334e-163	-9.3026e-164	0
-2.51161e-163	1.88367e-163	8.45834e-163	8.61621e-164	-1.04655e-162	-4.95884e-164	6.42686e-163	-1.16685e-162	-1.46437e-163	1.17916e-163	3.33349e-163	-8.07284e-164	-4.04995e-163	6.01047e-164	-3.58184e-163	-9.82081e-163	-1.52121e-162	-6.8194e-164	2.94558e-163	-6.68335e-163	-1.12101e-163	-1.26251e-162	-4.63634e-163	-1.17703e-162	-1.76433e-163	-2.18791e-163	1.53536e-162	-9.56153e-163	6.12334e-163	-9.3026e-164	0
-2.51161e-163	1.88367e-163	8.45834e-163	8.61621e-164	-1.04655e-162	-4.95884e-164	6.42686e-163	-1.16685e-162	-1.46437e-163	1.17916e-163	3.33349e-163	-8.07284e-164	-4.04995e-163	6.01047e-164	-3.58184e-163	-9.82081e-163	-1.52121e-162	-6.8194e-164	2.94558e-163	-6.68335e-163	-1.12101e-163	-1.26251e-162	-4.63634e-163	-1.17703e-162	-1.76433e-163	-2.18791e-163	1.53536e-162	-9.56153e-163	6.12334e-163	-9.3026e-164	0
-2.51161e-163	1.88367e-163	8.45834e-163	8.61621e-164	-1.04655e-162	-4.95884e-164	6.42686e-163	-1.16685e-162	-1.46437e-163	1.17916e-163	3.33349e-163	-8.07284e-164	-4.04995e-163	6.01047e-164	-3.58184e-163	-9.82081e-163	-1.52121e-162	-6.8194e-164	2.94558e-163	-6.68335e-163	-1.12101e-163	-1.26251e-162	-4.63634e-163	-1.17703e-162	-1.76433e-163	-2.18791e-163	1.53536e-162	-9.56153e-163	6.12334e-163	-9.3026e-164	0
-2.51161e-163	1.88367e-163	8.45834e-163	8.61621e-164	-1.04655e-162	-4.95884e-164	6.42686e-163	-1.16685e-162	-1.46437e-163	1.17916e-163	3.33349e-163	-8.07284e-164	-4.04995e-163	6.01047e-164	-3.58184e-163	-9.82081e-163	-1.52121e-162	-6.8194e-164	2.94558e-163	-6.68335e-163	-1.12101e-163	-1.26251e-162	-4.63634e-163	-1.17703e-162	-1.76433e-163	-2.18791e-163	1.53536e-162	-9.56153e-163	6.12334e-163	-9.3026e-164	0
-2.51161e-163	1.88367e-163	8.45834e-163	8.61621e-164	-1.04655e-162	-4.95884e-164	6.42686e-163	-1.16685e-162	-1.46437e-163	1.17916e-163	3.33349e-163	-8.07284e-164	-4.04995e-163	6.01047e-164	-3.58184e-163	-9.82081e-163	-1.52121e-162	-6.8194e-164	2.94558e-163	-6.68335e-163	-1.12101e-163	-1.26251e-162	-4.63634e-163	-1.17703e-162	-1.76433e-163	-2.18791e-163	1.53536e-162	-9.56153e-163	6.12334e-163	-9.3026e-164	0
-2.51161e-163	1.88367e-163	8.45834e-163	8.61621e-164	-1.04655e-162	-4.95884e-164	6.42686e-163	-1.16685e-162	-1.46437e-163	1.17916e-163	3.33349e-163	-8.07284e-164	-4.04995e-163	6.01047e-164	-3.58184e-163	-9.82081e-163	-1.52121e-162	-6.8194e-164	2.94558e-163	-6.68335e-163	-1.12101e-163	-1.26251e-162	-4.63634e-163	-1.17703e-162	-1.76433e-163	-2.18791e-163	1.53536e-162	-9.56153e-163	6.12334e-163	-9.3026e-164	0
-2.51161e-163	1.88367e-163	8.45834e-163	8.61621e-164	-1.04655e-162	-4.95884e-164	6.42686e-163	-1.16685e-162	-1.46437e-163	1.17916e-163	3.33349e-163	-8.07284e-164	-4.04995e-163	6.01047e-164	-3.58184e-163	-9.82081e-163	-1.52121e-162	-6.8194e-164	2.94558e-163	-6.68335e-163	-1.12101e-163	-1.26251e-162	-4.63634e-163	-1.17703e-162	-1.76433e-163	-2.18791e-163	1.53536e-162	-9.56153e-163	6.12334e-163	-9.3026e-164	0
-2.51161e-163	1.88367e-163	8.45834e-163	8.61621e-164	-1.04655e-162	-4.95884e-164	6.42686e-163	-1.16685e-162	-1.46437e-163	1.17916e-163	3.33349e-163	-8.07284e-164	-4.04995e-163	6.01047e-164	-3.58184e-163	-9.82081e-163	-1.52121e-162	-6.8194e-164	2.94558e-163	-6.68335e-163	-1.12101e-163	-1.26251e-162	-4.63634e-163	-1.17703e-162	-1.76433e-163	-2.18791e-163	1.53536e-162	-9.56153e-163	6.12334e-163	-9.3026e-164	0
-2.51161e-163	1.88367e-163	8.45834e-163	8.61621e-164	-1.04655e-162	-4.95884e-164	6.42686e-163	-1.16685e-162	-1.46437e-163	1.17916e-163	3.33349e-163	-8.07284e-164	-4.04995e-163	6.01047e-164	-3.58184e-163	-9.82081e-163	-1.52121e-162	-6.8194e-164	2.94558e-163	-6.68335e-163	-1.12101e-163	-1.26251e-162	-4.63634e-163	-1.17703e-162	-1.76433e-163	-2.18791e-163	1.53536e-162	-9.56153e-163	6.12334e-163	-9.3026e-164	0
-2.51161e-163	1.88367e-163	8.45834e-163	8.61621e-164	-1.04655e-162	-4.95884e-164	6.42686e-163	-1.16685e-162	-1.46437e-163	1.17916e-163	3.33349e-163	-8.07284e-164	-4.04995e-163	6.01047e-164	-3.58184e-163	-9.82081e-163	-1.52121e-162	-6.8194e-164	2.94558e-163	-6.68335e-163	-1.12101e-163	-1.26251e-162	-4.63634e-163	-1.17703e-162	-1.76433e-163	-2.18791e-163	1.53536e-162	-9.56153e-163	6.12334e-163	-9.3026e-164	0
-2.51161e-163	1.88367e-163	8.45834e-163	8.61621e-164	-1.04655e-162	-4.95884e-164	6.42686e-163	-1.16685e-162	-1.46437e-163	1.17916e-163	3.33349e-163	-8.07284e-164	-4.04995e-163	6.01047e-164	-3.58184e-163	-9.82081e-163	-1.52121e-162	-6.8194e-164	2.94558e-163	-6.68335e-163	-1.12101e-163	-1.26251e-162	-4.63634e-163	-1.17703e-162	-1.76433e-163	-2.18791e-163	1.53536e-162	-9.56153e-163	6.12334e-163	-9.3026e-164	0
-2.51161e-163	1.88367e-163	8.45834e-163	8.61621e-164	-1.04655e-162	-4.95884e-164	6.42686e-163	-1.16685e-162	-1.46437e-163	1.17916e-163	3.33349e-163	-8.07284e-164	-4.04995e-163	6.01047e-164	-3.58184e-163	-9.82081e-163	-1.52121e-162	-6.8194e-164	2.94558e-163	-6.68335e-163	-1.12101e-163	-1.26251e-162	-4.63634e-163	-1.17703e-162	-1.76433e-163	-2.18791e-163	1.53536e-162	-9.56153e-163	6.12334e-163	-9.3026e-164	0
-2.51161e-163	1.88367e-163	8.45834e-163	8.61621e-164	-1.04655e-162	-4.95884e-164	6.42686e-163	-1.16685e-162	-1.46437e-163	1.17916e-163	3.33349e-163	-8.07284e-164	-4.04995e-163	6.01047e-164	-3.58184e-163	-9.82081e-163	-1.52121e-162	-6.8194e-164	2.94558e-163	-6.68335e-163	-1.12101e-163	-1.26251e-162	-4.63634e-163	-1.17703e-162	-1.76433e-163	-2.18791e-163	1.53536e-162	-9.56153e-163	6.12334e-163	-9.3026e-164	0
-2.51161e-163	1.88367e-163	8.45834e-163	8.61621e-164	-1.04655e-162	-4.95884e-164	6.42686e-163	-1.16685e-162	-1.46437e-163	1.17916e-163	3.33349e-163	-8.07284e-164	-4.04995e-163	6.01047e-164	-3.58184e-163	-9.82081e-163	-1.52121e-162	-6.8194e-164	2.94558e-163	-6.68335e-163	-1.12101e-163	-1.26251e-162	-4.63634e-163	-1.17703e-162	-1.76433e-163	-2.18791e-163	1.53536e-162	-9.56153e-163	6.12334e-163	-9.3026e-164	0
-2.51161e-163	1.88367e-163	8.45834e-163	8.61621e-164	-1.04655e-162	-4.95884e-164	6.42686e-163	-1.16685e-162	-1.46437e-163	1.17916e-163	3.33349e-163	-8.07284e-164	-4.04995e-163	6.01047e-164	-3.58184e-163	-9.82081e-163	-1.52121e-162	-6.8194e-164	2.94558e-163	-6.68335e-163	-1.12101e-163	-1.26251e-162	-4.63634e-163	-1.17703e-162	-1.76433e-163	-2.18791e-163	1.53536e-162	-9.56153e-163	6.12334e-163	-9.3026e-164	0
-2.51161e-163	1.88367e-163	8.45834e-163	8.61621e-164	-1.04655e-162	-4.95884e-164	6.42686e-163	-1.16685e-162	-1.46437e-163	1.17916e-163	3.33349e-163	-8.07284e-164	-4.04995e-163	6.01047e-164	-3.58184e-163	-9.82081e-163	-1.52121e-162	-6.8194e-164	2.94558e-163	-6.68335e-163	-1.12101e-163	-1.26251e-162	-4.63634e-163	-1.17703e-162	-1.76433e-163	-2.18791e-163	1.53536e-162	-9.56153e-163	6.12334e-163	-9.3026e-164	0
-2.51161e-163	1.88367e-163	8.45834e-163	8.61621e-164	-1.04655e-162	-4.95884e-164	6.42686e-163	-1.16685e-162	-1.46437e-163	1.17916e-163	3.33349e-163	-8.07284e-164	-4.04995e-163	6.01047e-164	-3.58184e-163	-9.82081e-163	-1.52121e-162	-6.8194e-164	2.94558e-163	-6.68335e-163	-1.12101e-163	-1.26251e-162	-4.63634e-163	-1.17703e-162	-1.76433e-163	-2.18791e-163	1.53536e-162	-9.56153e-163	6.12334e-163	-9.3026e-164	0
-2.51161e-163	1.88367e-163	8.45834e-163	8.61621e-164	-1.04655e-162	-4.95884e-164	6.42686e-163	-1.16685e-162	-1.46437e-163	1.17916e-163	3.33349e-163	-8.07284e-164	-4.04995e-163	6.01047e-164	-3.58184e-163	-9.82081e-163	-1.52121e-162	-6.8194e-164	2.94558e-163	-6.68335e-163	-1.12101e-163	-1.26251e-162	-4.63634e-163	-1.17703e-162	-1.76433e-163	-2.18791e-163	1.53536e-162	-9.56153e-163	6.12334e-163	-9.3026e-164	0
-2.51161e-163	1.88367e-163	8.45834e-163	8.61621e-164	-1.04655e-162	-4.95884e-164	6.42686e-163	-1.16685e-162	-1.46437e-163	1.17916e-163	3.33349e-163	-8.07284e-164	-4.04995e-163	6.01047e-164	-3.58184e-163	-9.82081e-163	-1.52121e-162	-6.8194e-164	2.94558e-163	-6.68335e-163	-1.12101e-163	-1.26251e-162	-4.63634e-163	-1.17703e-162	-1.76433e-163	-2.18791e-163	1.53536e-162	-9.56153e-163	6.12334e-163	-9.3026e-164	0
-2.51161e-163	1.88367e-163	8.45834e-163	8.61621e-164	-1.04655e-162	-4.95884e-164	6.42686e-163	-1.16685e-162	-1.46437e-163	1.17916e-163	3.33349e-163	-8.07284e-164	-4.04995e-163	6.01047e-164	-3.58184e-163	-9.82081e-163	-1.52121e-162	-6.8194e-164	2.94558e-163	-6.68335e-163	-1.12101e-163	-1.26251e-162	-4.63634e-163	-1.17703e-162	-1.76433e-163	-2.18791e-163	1.53536e-162	-9.56153e-163	6.12334e-163	-9.3026e-164	0
-2.51161e-163	1.88367e-163	8.45834e-163	8.61621e-164	-1.04655e-162	-4.95884e-164	6.42686e-163	-1.16685e-162	-1.46437e-163	1.17916e-163	3.33349e-163	-8.07284e-164	-4.04995e-163	6.01047e-164	-3.58184e-163	-9.82081e-163	-1.52121e-162	-6.8194e-164	2.94558e-163	-6.68335e-163	-1.12101e-163	-1.26251e-162	-4.63634e-163	-1.17703e-162	-1.76433e-163	-2.18791e-163	1.53536e-162	-9.56153e-163	6.12334e-163	-9.3026e-164	0
-2.51161e-163	1.88367e-163	8.45834e-163	8.61621e-164	-1.04655e-162	-4.95884e-164	6.42686e-163	-1.16685e-162	-1.46437e-163	1.17916e-163	3.33349e-163	-8.07284e-164	-4.04995e-163	6.01047e-164	-3.58184e-163	-9.82081e-163	-1.52121e-162	-6.8194e-164	2.94558e-163	-6.68335e-163	-1.12101e-163	-1.26251e-162	-4.63634e-163	-1.17703e-162	-1.76433e-163	-2.18791e-163	1.53536e-162	-9.56153e-163	6.12334e-163	-9.3026e-164	0
-2.51161e-163	1.88367e-163	8.45834e-163	8.61621e-164	-1.04655e-162	-4.95884e-164	6.42686e-163	-1.16685e-162	-1.46437e-163	1.17916e-163	3.33349e-163	-8.07284e-164	-4.04995e-163	6.01047e-164	-3.58184e-163	-9.82081e-163	-1.52121e-162	-6.8194e-164	2.94558e-163	-6.68335e-163	-1.12101e-163	-1.26251e-162	-4.63634e-163	-1.17703e-162	-1.76433e-163	-2.18791e-163	1.53536e-162	-9.56153e-163	6.12334e-163	-9.3026e-164	0
-2.51161e-163	1.88367e-163	8.45834e-163	8.61621e-164	-1.04655e-162	-4.95884e-164	6.42686e-163	-1.16685e-162	-1.46437e-163	1.17916e-163	3.33349e-163	-8.07284e-164	-4.04995e-163	6.01047e-164	-3.58184e-163	-9.82081e-163	-1.52121e-162	-6.8194e-164	2.94558e-163	-6.68335e-163	-1.12101e-163	-1.26251e-162	-4.63634e-163	-1.17703e-162	-1.76433e-163	-2.18791e-163	1.53536e-162	-9.56153e-163	6.12334e-163	-9.3026e-164	0
-2.51161e-163	1.88367e-163	8.45834e-163	8.61621e-164	-1.04655e-162	-4.95884e-164	6.42686e-163	-1.16685e-162	-1.46437e-163	1.17916e-163	3.33349e-163	-8.07284e-164	-4.04995e-163	6.01047e-164	-3.58184e-163	-9.82081e-163	-1.52121e-162	-6.8194e-164	2.94558e-163	-6.68335e-163	-1.12101e-163	-1.26251e-162	-4.63634e-163	-1.17703e-162	-1.76433e-163	-2.18791e-163	1.53536e-162	-9.56153e-163	6.12334e-163	-9.3026e-164	0
-2.51161e-163	1.88367e-163	8.45834e-163	8.61621e-164	-1.04655e-162	-4.95884e-164	6.42686e-163	-1.16685e-162	-1.46437e-163	1.17916e-163	3.33349e-163	-8.07284e-164	-4.04995e-163	6.01047e-164	-3.58184e-163	-9.82081e-163	-1.52121e-162	-6.8194e-164	2.94558e-163	-6.68335e-163	-1.12101e-163	-1.26251e-162	-4.63634e-163	-1.17703e-162	-1.76433e-163	-2.18791e-163	1.53536e-162	-9.56153e-163	6.12334e-163	-9.3026e-164	0
-2.51161e-163	1.88367e-163	8.45834e-163	8.61621e-164	-1.04655e-162	-4.95884e-164	6.42686e-163	-1.16685e-162	-1.46437e-163	1.17916e-163	3.33349e-163	-8.07284e-164	-4.04995e-163	6.01047e-164	-3.58184e-163	-9.82081e-163	-1.52121e-162	-6.8194e-164	2.94558e-163	-6.68335e-163	-1.12101e-163	-1.26251e-162	-4.63634e-163	-1.17703e-162	-1.76433e-163	-2.18791e-163	1.53536e-162	-9.56153e-163	6.12334e-163	-9.3026e-164	0
-2.51161e-163	1.88367e-163	8.45834e-163	8.61621e-164	-1.04655e-162	-4.95884e-164	6.42686e-163	-1.16685e-162	-1.46437e-163	1.17916e-163	3.33349e-163	-8.07284e-164	-4.04995e-163	6.01047e-164	-3.58184e-163	-9.82081e-163	-1.52121e-162	-6.8194e-164	2.94558e-163	-6.68335e-163	-1.12101e-163	-1.26251e-162	-4.63634e-163	-1.17703e-162	-1.76433e-163	-2.18791e-163	1.53536e-162	-9.56153e-163	6.12334e-163	-9.3026e-164	0
-2.51161e-163	1.88367e-163	8.45834e-163	8.61621e-164	-1.04655e-162	-4.95884e-164	6.42686e-163	-1.16685e-162	-1.46437e-163	1.17916e-163	3.33349e-163	-8.07284e-164	-4.04995e-163	6.01047e-164	-3.58184e-163	-9.82081e-163	-1.52121e-162	-6.8194e-164	2.94558e-163	-6.68335e-163	-1.12101e-163	-1.26251e-162	-4.63634e-163	-1.17703e-162	-1.76433e-163	-2.18791e-163	1.53536e-162	-9.56153e-163	6.12334e-163	-9.3026e-164	0
-2.51161e-163	1.88367e-163	8.45834e-163	8.61621e-164	-1.04655e-162	-4.95884e-164	6.42686e-163	-1.16685e-162	-1.46437e-163	1.17916e-163	3.33349e-163	-8.07284e-164	-4.04995e-163	6.01047e-164	-3.58184e-163	-9.82081e-163	-1.52121e-162	-6.8194e-164	2.94558e-163	-6.68335e-163	-1.12101e-163	-1.26251e-162	-4.63634e-163	-1.17703e-162	-1.76433e-163	-2.18791e-163	1.53536e-162	-9.56153e-163	6.12334e-163	-9.3026e-164	0
-2.51161e-163	1.88367e-163	8.45834e-163	8.61621e-164	-1.04655e-162	-4.95884e-164	6.42686e-163	-1.16685e-162	-1.46437e-163	1.17916e-163	3.33349e-163	-8.07284e-164	-4.04995e-163	6.01047e-164	-3.58184e-163	-9.82081e-163	-1.52121e-162	-6.8194e-164	2.94558e-163	-6.68335e-163	-1.12101e-163	-1.26251e-162	-4.63634e-163	-1.17703e-162	-1.76433e-163	-2.18791e-163	1.53536e-162	-9.56153e-163	6.12334e-163	-9.3026e-164	0
-2.51161e-163	1.88367e-163	8.45834e-163	8.61621e-164	-1.04655e-162	-4.95884e-164	6.42686e-163	-1.16685e-162	-1.46437e-163	1.17916e-163	3.33349e-163	-8.07284e-164	-4.04995e-163	6.01047e-164	-3.58184e-163	-9.82081e-163	-1.52121e-162	-6.8194e-164	2.94558e-163	-6.68335e-163	-1.12101e-163	-1.26251e-162	-4.63634e-163	-1.17703e-162	-1.76433e-163	-2.18791e-163	1.53536e-162	-9.56153e-163	6.12334e-163	-9.3026e-164	0
-2.51161e-163	1.88367e-163	8.45834e-163	8.61621e-164	-1.04655e-162	-4.95884e-164	6.42686e-163	-1.16685e-162	-1.46437e-163	1.17916e-163	3.33349e-163	-8.07284e-164	-4.04995e-163	6.01047e-164	-3.58184e-163	-9.82081e-163	-1.52121e-162	-6.8194e-164	2.94558e-163	-6.68335e-163	-1.12101e-163	-1.26251e-162	-4.63634e-163	-1.17703e-162	-1.76433e-163	-2.18791e-163	1.53536e-162	-9.56153e-163	6.12334e-163	-9.3026e-164	0
-2.51161e-163	1.88367e-163	8.45834e-163	8.61621e-164	-1.04655e-162	-4.95884e-164	6.42686e-163	-1.16685e-162	-1.46437e-163	1.17916e-163	3.33349e-163	-8.07284e-164	-4.04995e-163	6.01047e-164	-3.58184e-163	-9.82081e-163	-1.52121e-162	-6.8194e-164	2.94558e-163	-6.68335e-163	-1.12101e-163	-1.26251e-162	-4.63634e-163	-1.17703e-162	-1.76433e-163	-2.18791e-163	1.53536e-162	-9.56153e-163	6.12334e-163	-9.3026e-164	0
-2.51161e-163	1.88367e-163	8.45834e-163	8.61621e-164	-1.04655e-162	-4.95884e-164	6.42686e-163	-1.16685e-162	-1.46437e-163	1.17916e-163	3.33349e-163	-8.07284e-164	-4.04995e-163	6.01047e-164	-3.58184e-163	-9.82081e-163	-1.52121e-162	-6.8194e-164	2.94558e-163	-6.68335e-163	-1.12101e-163	-1.26251e-162	-4.63634e-163	-1.17703e-162	-1.76433e-163	-2.18791e-163	1.53536e-162	-9.56153e-163	6.12334e-163	-9.3026e-164	0
-2.51161e-163	1.88367e-163	8.45834e-163	8.61621e-164	-1.04655e-162	-4.95884e-164	6.42686e-163	-1.16685e-162	-1.46437e-163	1.17916e-163	3.33349e-163	-8.07284e-164	-4.04995e-163	6.01047e-164	-3.58184e-163	-9.82081e-163	-1.52121e-162	-6.8194e-164	2.94558e-163	-6.68335e-163	-1.12101e-163	-1.26251e-162	-4.63634e-163	-1.17703e-162	-1.76433e-163	-2.18791e-163	1.53536e-162	-9.56153e-163	6.12334e-163	-9.3026e-164	0
-2.51161e-163	1.88367e-163	8.45834e-163	8.61621e-164	-1.04655e-162	-4.95884e-164	6.42686e-163	-1.16685e-162	-1.46437e-163	1.17916e-163	3.33349e-163	-8.07284e-164	-4.04995e-163	6.01047e-164	-3.58184e-163	-9.82081e-163	-1.52121e-162	-6.8194e-164	2.94558e-163	-6.68335e-163	-1.12101e-163	-1.26251e-162	-4.63634e-163	-1.17703e-162	-1.76433e-163	-2.18791e-163	1.53536e-162	-9.56153e-163	6.12334e-163	-9.3026e-164	0
-2.51161e-163	1.88367e-163	8.45834e-163	8.61621e-164	-1.04655e-162	-4.95884e-164	6.42686e-163	-1.16685e-162	-1.46437e-163	1.17916e-163	3.33349e-163	-8.07284e-164	-4.04995e-163	6.01047e-164	-3.58184e-163	-9.82081e-163	-1.52121e-162	-6.8194e-164	2.94558e-163	-6.68335e-163	-1.12101e-163	-1.26251e-162	-4.63634e-163	-1.17703e-162	-1.76433e-163	-2.18791e-163	1.53536e-162	-9.56153e-163	6.12334e-163	-9.3026e-164	0
-2.51161e-163	1.88367e-163	8.45834e-163	8.61621e-164	-1.04655e-162	-4.95884e-164	6.42686e-163	-1.16685e-162	-1.46437e-163	1.17916e-163	3.33349e-163	-8.07284e-164	-4.04995e-163	6.01047e-164	-3.58184e-163	-9.82081e-163	-1.52121e-162	-6.8194e-164	2.94558e-163	-6.68335e-163	-1.12101e-163	-1.26251e-162	-4.63634e-163	-1.17703e-162	-1.76433e-163	-2.18791e-163	1.53536e-162	-9.56153e-163	6.12334e-163	-9.3026e-164	0
-2.51161e-163	1.88367e-163	8.45834e-163	8.61621e-164	-1.04655e-162	-4.95884e-164	6.42686e-163	-1.16685e-162	-1.46437e-163	1.17916e-163	3.33349e-163	-8.07284e-164	-4.04995e-163	6.01047e-164	-3.58184e-163	-9.82081e-163	-1.52121e-162	-6.8194e-164	2.94558e-163	-6.68335e-163	-1.12101e-163	-1.26251e-162	-4.63634e-163	-1.17703e-162	-1.76433e-163	-2.18791e-163	1.53536e-162	-9.56153e-163	6.12334e-163	-9.3026e-164	0
-2.51161e-163	1.88367e-163	8.45834e-163	8.61621e-164	-1.04655e-162	-4.95884e-164	6.42686e-163	-1.16685e-162	-1.46437e-163	1.17916e-163	3.33349e-163	-8.07284e-164	-4.04995e-163	6.01047e-164	-3.58184e-163	-9.82081e-163	-1.52121e-162	-6.8194e-164	2.94558e-163	-6.68335e-163	-1.12101e-163	-1.26251e-162	-4.63634e-163	-1.17703e-162	-1.76433e-163	-2.18791e-163	1.53536e-162	-9.56153e-163	6.12334e-163	-9.3026e-164	0
-2.51161e-163	1.88367e-163	8.45834e-163	8.61621e-164	-1.04655e-162	-4.95884e-164	6.42686e-163	-1.16685e-162	-1.46437e-163	1.17916e-163	3.33349e-163	-8.07284e-164	-4.04995e-163	6.01047e-164	-3.58184e-163	-9.82081e-163	-1.52121e-162	-6.8194e-164	2.94558e-163	-6.68335e-163	-1.12101e-163	-1.26251e-162	-4.63634e-163	-1.17703e-162	-1.76433e-163	-2.18791e-163	1.53536e-162	-9.56153e-163	6.12334e-163	-9.3026e-164	0
-2.51161e-163	1.88367e-163	8.45834e-163	8.61621e-164	-1.04655e-162	-4.95884e-164	6.42686e-163	-1.16685e-162	-1.46437e-163	1.17916e-163	3.33349e-163	-8.07284e-164	-4.04995e-163	6.01047e-164	-3.58184e-163	-9.82081e-163	-1.52121e-162	-6.8194e-164	2.94558e-163	-6.68335e-163	-1.12101e-163	-1.26251e-162	-4.63634e-163	-1.17703e-162	-1.76433e-163	-2.18791e-163	1.53536e-162	-9.56153e-163	6.12334e-163	-9.3026e-164	0
-2.51161e-163	1.88367e-163	8.45834e-163	8.61621e-164	-1.04655e-162	-4.95884e-164	6.42686e-163	-1.16685e-162	-1.46437e-163	1.17916e-163	3.33349e-163	-8.07284e-164	-4.04995e-163	6.01047e-164	-3.58184e-163	-9.82081e-163	-1.52121e-162	-6.8194e-164	2.94558e-163	-6.68335e-163	-1.12101e-163	-1.26251e-162	-4.63634e-163	-1.17703e-162	-1.76433e-163	-2.18791e-163	1.53536e-162	-9.56153e-163	6.12334e-163	-9.3026e-164	0
-2.51161e-163	1.88367e-163	8.45834e-163	8.61621e-164	-1.04655e-162	-4.95884e-164	6.42686e-163	-1.16685e-162	-1.46437e-163	1.17916e-163	3.33349e-163	-8.07284e-164	-4.04995e-163	6.01047e-164	-3.58184e-163	-9.82081e-163	-1.52121e-162	-6.8194e-164	2.94558e-163	-6.68335e-163	-1.12101e-163	-1.26251e-162	-4.63634e-163	-1.17703e-162	-1.76433e-163	-2.18791e-163	1.53536e-162	-9.56153e-163	6.12334e-163	-9.3026e-164	0
-2.51161e-163	1.88367e-163	8.45834e-163	8.61621e-164	-1.04655e-162	-4.95884e-164	6.42686e-163	-1.16685e-162	-1.46437e-163	1.17916e-163	3.33349e-163	-8.07284e-164	-4.04995e-163	6.01047e-164	-3.58184e-163	-9.82081e-163	-1.52121e-162	-6.8194e-164	2.94558e-163	-6.68335e-163	-1.12101e-163	-1.26251e-162	-4.63634e-163	-1.17703e-162	-1.76433e-163	-2.18791e-163	1.53536e-162	-9.56153e-163	6.12334e-163	-9.3026e-164	0
-2.51161e-163	1.88367e-163	8.45834e-163	8.61621e-164	-1.04655e-162	-4.95884e-164	6.42686e-163	-1.16685e-162	-1.46437e-163	1.17916e-163	3.33349e-163	-8.07284e-164	-4.04995e-163	6.01047e-164	-3.58184e-163	-9.82081e-163	-1.52121e-162	-6.8194e-164	2.94558e-163	-6.68335e-163	-1.12101e-163	-1.26251e-162	-4.63634e-163	-1.17703e-162	-1.76433e-163	-2.18791e-163	1.53536e-162	-9.56153e-163	6.12334e-163	-9.3026e-164	0
-2.51161e-163	1.88367e-163	8.45834e-163	8.61621e-164	-1.04655e-162	-4.95884e-164	6.42686e-163	-1.16685e-162	-1.46437e-163	1.17916e-163	3.33349e-163	-8.07284e-164	-4.04995e-163	6.01047e-164	-3.58184e-163	-9.82081e-163	-1.52121e-162	-6.8194e-164	2.94558e-163	-6.68335e-163	-1.12101e-163	-1.26251e-162	-4.63634e-163	-1.17703e-162	-1.76433e-163	-2.18791e-163	1.53536e-162	-9.56153e-163	6.12334e-163	-9.3026e-164	0
-2.51161e-163	1.88367e-163	8.45834e-163	8.61621e-164	-1.04655e-162	-4.95884e-164	6.42686e-163	-1.16685e-162	-1.46437e-163	1.17916e-163	3.33349e-163	-8.07284e-164	-4.04995e-163	6.01047e-164	-3.58184e-163	-9.82081e-163	-1.52121e-162	-6.8194e-164	2.94558e-163	-6.68335e-163	-1.12101e-163	-1.26251e-162	-4.63634e-163	-1.17703e-162	-1.76433e-163	-2.18791e-163	1.53536e-162	-9.56153e-163	6.12334e-163	-9.3026e-164	0
-2.51161e-163	1.88367e-163	8.45834e-163	8.61621e-164	-1.04655e-162	-4.95884e-164	6.42686e-163	-1.16685e-162	-1.46437e-163	1.17916e-163	3.33349e-163	-8.07284e-164	-4.04995e-163	6.01047e-164	-3.58184e-163	-9.82081e-163	-1.52121e-162	-6.8194e-164	2.94558e-163	-6.68335e-163	-1.12101e-163	-1.26251e-162	-4.63634e-163	-1.17703e-162	-1.76433e-163	-2.18791e-163	1.53536e-162	-9.56153e-163	6.12334e-163	-9.3026e-164	0
-2.51161e-163	1.88367e-163	8.45834e-163	8.61621e-164	-1.04655e-162	-4.95884e-164	6.42686e-163	-1.16685e-162	-1.46437e-163	1.17916e-163	3.33349e-163	-8.07284e-164	-4.04995e-163	6.01047e-164	-3.58184e-163	-9.82081e-163	-1.52121e-162	-6.8194e-164	2.94558e-163	-6.68335e-163	-1.12101e-163	-1.26251e-162	-4.63634e-163	-1.17703e-162	-1.76433e-163	-2.18791e-163	1.53536e-162	-9.56153e-163	6.12334e-163	-9.3026e-164	0
-2.51161e-163	1.88367e-163	8.45834e-163	8.61621e-164	-1.04655e-162	-4.95884e-164	6.42686e-163	-1.16685e-162	-1.46437e-163	1.17916e-163	3.33349e-163	-8.07284e-164	-4.04995e-163	6.01047e-164	-3.58184e-163	-9.82081e-163	-1.52121e-162	-6.8194e-164	2.94558e-163	-6.68335e-163	-1.12101e-163	-1.26251e-162	-4.63634e-163	-1.17703e-162	-1.76433e-163	-2.18791e-163	1.53536e-162	-9.56153e-163	6.12334e-163	-9.3026e-164	0
-2.51161e-163	1.88367e-163	8.45834e-163	8.61621e-164	-1.04655e-162	-4.95884e-164	6.42686e-163	-1.16685e-162	-1.46437e-163	1.17916e-163	3.33349e-163	-8.07284e-164	-4.04995e-163	6.01047e-164	-3.58184e-163	-9.82081e-163	-1.52121e-162	-6.8194e-164	2.94558e-163	-6.68335e-163	-1.12101e-163	-1.26251e-162	-4.63634e-163	-1.17703e-162	-1.76433e-163	-2.18791e-163	1.53536e-162	-9.56153e-163	6.12334e-163	-9.3026e-164	0
-2.51161e-163	1.88367e-163	8.45834e-163	8.61621e-164	-1.04655e-162	-4.95884e-164	6.42686e-163	-1.16685e-162	-1.46437e-163	1.17916e-163	3.33349e-163	-8.07284e-164	-4.04995e-163	6.01047e-164	-3.58184e-163	-9.82081e-163	-1.52121e-162	-6.8194e-164	2.94558e-163	-6.68335e-163	-1.12101e-163	-1.26251e-162	-4.63634e-163	-1.17703e-162	-1.76433e-163	-2.18791e-163	1.53536e-162	-9.56153e-163	6.12334e-163	-9.3026e-164	0
-2.51161e-163	1.88367e-163	8.45834e-163	8.61621e-164	-1.04655e-162	-4.95884e-164	6.42686e-163	-1.16685e-162	-1.46437e-163	1.17916e-163	3.33349e-163	-8.07284e-164	-4.04995e-163	6.01047e-164	-3.58184e-163	-9.82081e-163	-1.52121e-162	-6.8194e-164	2.94558e-163	-6.68335e-163	-1.12101e-163	-1.26251e-162	-4.63634e-163	-1.17703e-162	-1.76433e-163	-2.18791e-163	1.53536e-162	-9.56153e-163	6.12334e-163	-9.3026e-164	0
-2.51161e-163	1.88367e-163	8.45834e-163	8.61621e-164	-1.04655e-162	-4.95884e-164	6.42686e-163	-1.16685e-162	-1.46437e-163	1.17916e-163	3.33349e-163	-8.07284e-164	-4.04995e-163	6.01047e-164	-3.58184e-163	-9.82081e-163	-1.52121e-162	-6.8194e-164	2.94558e-163	-6.68335e-163	-1.12101e-163	-1.26251e-162	-4.63634e-163	-1.17703e-162	-1.76433e-163	-2.18791e-163	1.53536e-162	-9.56153e-163	6.12334e-163	-9.3026e-164	0
-2.51161e-163	1.88367e-163	8.45834e-163	8.61621e-164	-1.04655e-162	-4.95884e-164	6.42686e-163	-1.16685e-162	-1.46437e-163	1.17916e-163	3.33349e-163	-8.07284e-164	-4.04995e-163	6.01047e-164	-3.58184e-163	-9.82081e-163	-1.52121e-162	-6.8194e-164	2.94558e-163	-6.68335e-163	-1.12101e-163	-1.26251e-162	-4.63634e-163	-1.17703e-162	-1.76433e-163	-2.18791e-163	1.53536e-162	-9.56153e-163	6.12334e-163	-9.3026e-164	0
-2.51161e-163	1.88367e-163	8.45834e-163	8.61621e-164	-1.04655e-162	-4.95884e-164	6.42686e-163	-1.16685e-162	-1.46437e-163	1.17916e-163	3.33349e-163	-8.07284e-164	-4.04995e-163	6.01047e-164	-3.58184e-163	-9.82081e-163	-1.52121e-162	-6.8194e-164	2.94558e-163	-6.68335e-163	-1.12101e-163	-1.26251e-162	-4.63634e-163	-1.17703e-162	-1.76433e-163	-2.18791e-163	1.53536e-162	-9.56153e-163	6.12334e-163	-9.3026e-164	0
-2.51161e-163	1.88367e-163	8.45834e-163	8.61621e-164	-1.04655e-162	-4.95884e-164	6.42686e-163	-1.16685e-162	-1.46437e-163	1.17916e-163	3.33349e-163	-8.07284e-164	-4.04995e-163	6.01047e-164	-3.58184e-163	-9.82081e-163	-1.52121e-162	-6.8194e-164	2.94558e-163	-6.68335e-163	-1.12101e-163	-1.26251e-162	-4.63634e-163	-1.17703e-162	-1.76433e-163	-2.18791e-163	1.53536e-162	-9.56153e-163	6.12334e-163	-9.3026e-164	0
-2.51161e-163	1.88367e-163	8.45834e-163	8.61621e-164	-1.04655e-162	-4.95884e-164	6.42686e-163	-1.16685e-162	-1.46437e-163	1.17916e-163	3.33349e-163	-8.07284e-164	-4.04995e-163	6.01047e-164	-3.58184e-163	-9.82081e-163	-1.52121e-162	-6.8194e-164	2.94558e-163	-6.68335e-163	-1.12101e-163	-1.26251e-162	-4.63634e-163	-1.17703e-162	-1.76433e-163	-2.18791e-163	1.53536e-162	-9.56153e-163	6.12334e-163	-9.3026e-164	0
-2.51161e-163	1.88367e-163	8.45834e-163	8.61621e-164	-1.04655e-162	-4.95884e-164	6.42686e-163	-1.16685e-162	-1.46437e-163	1.17916e-163	3.33349e-163	-8.07284e-164	-4.04995e-163	6.01047e-164	-3.58184e-163	-9.82081e-163	-1.52121e-162	-6.8194e-164	2.94558e-163	-6.68335e-163	-1.12101e-163	-1.26251e-162	-4.63634e-163	-1.17703e-162	-1.76433e-163	-2.18791e-163	1.53536e-162	-9.56153e-163	6.12334e-163	-9.3026e-164	0
-2.51161e-163	1.88367e-163	8.45834e-163	8.61621e-164	-1.04655e-162	-4.95884e-164	6.42686e-163	-1.16685e-162	-1.46437e-163	1.17916e-163	3.33349e-163	-8.07284e-164	-4.04995e-163	6.01047e-164	-3.58184e-163	-9.82081e-163	-1.52121e-162	-6.8194e-164	2.94558e-163	-6.68335e-163	-1.12101e-163	-1.26251e-162	-4.63634e-163	-1.17703e-162	-1.76433e-163	-2.18791e-163	1.53536e-162	-9.56153e-163	6.12334e-163	-9.3026e-164	0
-2.51161e-163	1.88367e-163	8.45834e-163	8.61621e-164	-1.04655e-162	-4.95884e-164	6.42686e-163	-1.16685e-162	-1.46437e-163	1.17916e-163	3.33349e-163	-8.07284e-164	-4.04995e-163	6.01047e-164	-3.58184e-163	-9.82081e-163	-1.52121e-162	-6.8194e-164	2.94558e-163	-6.68335e-163	-1.12101e-163	-1.26251e-162	-4.63634e-163	-1.17703e-162	-1.76433e-163	-2.18791e-163	1.53536e-162	-9.56153e-163	6.12334e-163	-9.3026e-164	0
-2.51161e-163	1.88367e-163	8.45834e-163	8.61621e-164	-1.04655e-162	-4.95884e-164	6.42686e-163	-1.16685e-162	-1.46437e-163	1.17916e-163	3.33349e-163	-8.07284e-164	-4.04995e-163	6.01047e-164	-3.58184e-163	-9.82081e-163	-1.52121e-162	-6.8194e-164	2.94558e-163	-6.68335e-163	-1.12101e-163	-1.26251e-162	-4.63634e-163	-1.17703e-162	-1.76433e-163	-2.18791e-163	1.53536e-162	-9.56153e-163	6.12334e-163	-9.3026e-164	0
-2.51161e-163	1.88367e-163	8.45834e-163	8.61621e-164	-1.04655e-162	-4.95884e-164	6.42686e-163	-1.16685e-162	-1.46437e-163	1.17916e-163	3.33349e-163	-8.07284e-164	-4.04995e-163	6.01047e-164	-3.58184e-163	-9.82081e-163	-1.52121e-162	-6.8194e-164	2.94558e-163	-6.68335e-163	-1.12101e-163	-1.26251e-162	-4.63634e-163	-1.17703e-162	-1.76433e-163	-2.18791e-163	1.53536e-162	-9.56153e-163	6.12334e-163	-9.3026e-164	0
-2.51161e-163	1.88367e-163	8.45834e-163	8.61621e-164	-1.04655e-162	-4.95884e-164	6.42686e-163	-1.16685e-162	-1.46437e-163	1.17916e-163	3.33349e-163	-8.07284e-164	-4.04995e-163	6.01047e-164	-3.58184e-163	-9.82081e-163	-1.52121e-162	-6.8194e-164	2.94558e-163	-6.68335e-163	-1.12101e-163	-1.26251e-162	-4.63634e-163	-1.17703e-162	-1.76433e-163	-2.18791e-163	1.53536e-162	-9.56153e-163	6.12334e-163	-9.3026e-164	0
-2.51161e-163	1.88367e-163	8.45834e-163	8.61621e-164	-1.04655e-162	-4.95884e-164	6.42686e-163	-1.16685e-162	-1.46437e-163	1.17916e-163	3.33349e-163	-8.07284e-164	-4.04995e-163	6.01047e-164	-3.58184e-163	-9.82081e-163	-1.52121e-162	-6.8194e-164	2.94558e-163	-6.68335e-163	-1.12101e-163	-1.26251e-162	-4.63634e-163	-1.17703e-162	-1.76433e-163	-2.18791e-163	1.53536e-162	-9.56153e-163	6.12334e-163	-9.3026e-164	0
-2.51161e-163	1.88367e-163	8.45834e-163	8.61621e-164	-1.04655e-162	-4.95884e-164	6.42686e-163	-1.16685e-162	-1.46437e-163	1.17916e-163	3.33349e-163	-8.07284e-164	-4.04995e-163	6.01047e-164	-3.58184e-163	-9.82081e-163	-1.52121e-162	-6.8194e-164	2.94558e-163	-6.68335e-163	-1.12101e-163	-1.26251e-162	-4.63634e-163	-1.17703e-162	-1.76433e-163	-2.18791e-163	1.53536e-162	-9.56153e-163	6.12334e-163	-9.3026e-164	0
-2.51161e-163	1.88367e-163	8.45834e-163	8.61621e-164	-1.04655e-162	-4.95884e-164	6.42686e-163	-1.16685e-162	-1.46437e-163	1.17916e-163	3.33349e-163	-8.07284e-164	-4.04995e-163	6.01047e-164	-3.58184e-163	-9.82081e-163	-1.52121e-162	-6.8194e-164	2.94558e-163	-6.68335e-163	-1.12101e-163	-1.26251e-162	-4.63634e-163	-1.17703e-162	-1.76433e-163	-2.18791e-163	1.53536e-162	-9.56153e-163	6.12334e-163	-9.3026e-164	0
-2.51161e-163	1.88367e-163	8.45834e-163	8.61621e-164	-1.04655e-162	-4.95884e-164	6.42686e-163	-1.16685e-162	-1.46437e-163	1.17916e-163	3.33349e-163	-8.07284e-164	-4.04995e-163	6.01047e-164	-3.58184e-163	-9.82081e-163	-1.52121e-162	-6.8194e-164	2.94558e-163	-6.68335e-163	-1.12101e-163	-1.26251e-162	-4.63634e-163	-1.17703e-162	-1.76433e-163	-2.18791e-163	1.53536e-162	-9.56153e-163	6.12334e-163	-9.3026e-164	0
-2.51161e-163	1.88367e-163	8.45834e-163	8.61621e-164	-1.04655e-162	-4.95884e-164	6.42686e-163	-1.16685e-162	-1.46437e-163	1.17916e-163	3.33349e-163	-8.07284e-164	-4.04995e-163	6.01047e-164	-3.58184e-163	-9.82081e-163	-1.52121e-162	-6.8194e-164	2.94558e-163	-6.68335e-163	-1.12101e-163	-1.26251e-162	-4.63634e-163	-1.17703e-162	-1.76433e-163	-2.18791e-163	1.53536e-162	-9.56153e-163	6.12334e-163	-9.3026e-164	0
-2.51161e-163	1.88367e-163	8.45834e-163	8.61621e-164	-1.04655e-162	-4.95884e-164	6.42686e-163	-1.16685e-162	-1.46437e-163	1.17916e-163	3.33349e-163	-8.07284e-164	-4.04995e-163	6.01047e-164	-3.58184e-163	-9.82081e-163	-1.52121e-162	-6.8194e-164	2.94558e-163	-6.68335e-163	-1.12101e-163	-1.26251e-162	-4.63634e-163	-1.17703e-162	-1.76433e-163	-2.18791e-163	1.53536e-162	-9.56153e-163	6.12334e-163	-9.3026e-164	0
-2.51161e-163	1.88367e-163	8.45834e-163	8.61621e-164	-1.04655e-162	-4.95884e-164	6.42686e-163	-1.16685e-162	-1.46437e-163	1.17916e-163	3.33349e-163	-8.07284e-164	-4.04995e-163	6.01047e-164	-3.58184e-163	-9.82081e-163	-1.52121e-162	-6.8194e-164	2.94558e-163	-6.68335e-163	-1.12101e-163	-1.26251e-162	-4.63634e-163	-1.17703e-162	-1.76433e-163	-2.18791e-163	1.53536e-162	-9.56153e-163	6.12334e-163	-9.3026e-164	0
-2.51161e-163	1.88367e-163	8.45834e-163	8.61621e-164	-1.04655e-162	-4.95884e-164	6.42686e-163	-1.16685e-162	-1.46437e-163	1.17916e-163	3.33349e-163	-8.07284e-164	-4.04995e-163	6.01047e-164	-3.58184e-163	-9.82081e-163	-1.52121e-162	-6.8194e-164	2.94558e-163	-6.68335e-163	-1.12101e-163	-1.26251e-162	-4.63634e-163	-1.17703e-162	-1.76433e-163	-2.18791e-163	1.53536e-162	-9.56153e-163	6.12334e-163	-9.3026e-164	0
-2.51161e-163	1.88367e-163	8.45834e-163	8.61621e-164	-1.04655e-162	-4.95884e-164	6.42686e-163	-1.16685e-162	-1.46437e-163	1.17916e-163	3.33349e-163	-8.07284e-164	-4.04995e-163	6.01047e-164	-3.58184e-163	-9.82081e-163	-1.52121e-162	-6.8194e-164	2.94558e-163	-6.68335e-163	-1.12101e-163	-1.26251e-162	-4.63634e-163	-1.17703e-162	-1.76433e-163	-2.18791e-163	1.53536e-162	-9.56153e-163	6.12334e-163	-9.3026e-164	0
-2.51161e-163	1.88367e-163	8.45834e-163	8.61621e-164	-1.04655e-162	-4.95884e-164	6.42686e-163	-1.16685e-162	-1.46437e-163	1.17916e-163	3.33349e-163	-8.07284e-164	-4.04995e-163	6.01047e-164	-3.58184e-163	-9.82081e-163	-1.52121e-162	-6.8194e-164	2.94558e-163	-6.68335e-163	-1.12101e-163	-1.26251e-162	-4.63634e-163	-1.17703e-162	-1.76433e-163	-2.18791e-163	1.53536e-162	-9.56153e-163	6.12334e-163	-9.3026e-164	0
-2.51161e-163	1.88367e-163	8.45834e-163	8.61621e-164	-1.04655e-162	-4.95884e-164	6.42686e-163	-1.16685e-162	-1.46437e-163	1.17916e-163	3.33349e-163	-8.07284e-164	-4.04995e-163	6.01047e-164	-3.58184e-163	-9.82081e-163	-1.52121e-162	-6.8194e-164	2.94558e-163	-6.68335e-163	-1.12101e-163	-1.26251e-162	-4.63634e-163	-1.17703e-162	-1.76433e-163	-2.18791e-163	1.53536e-162	-9.56153e-163	6.12334e-163	-9.3026e-164	0
-2.51161e-163	1.88367e-163	8.45834e-163	8.61621e-164	-1.04655e-162	-4.95884e-164	6.42686e-163	-1.16685e-162	-1.46437e-163	1.17916e-163	3.33349e-163	-8.07284e-164	-4.04995e-163	6.01047e-164	-3.58184e-163	-9.82081e-163	-1.52121e-162	-6.8194e-164	2.94558e-163	-6.68335e-163	-1.12101e-163	-1.26251e-162	-4.63634e-163	-1.17703e-162	-1.76433e-163	-2.18791e-163	1.53536e-162	-9.56153e-163	6.12334e-163	-9.3026e-164	0
-2.51161e-163	1.88367e-163	8.45834e-163	8.61621e-164	-1.04655e-162	-4.95884e-164	6.42686e-163	-1.16685e-162	-1.46437e-163	1.17916e-163	3.33349e-163	-8.07284e-164	-4.04995e-163	6.01047e-164	-3.58184e-163	-9.82081e-163	-1.52121e-162	-6.8194e-164	2.94558e-163	-6.68335e-163	-1.12101e-163	-1.26251e-162	-4.63634e-163	-1.17703e-162	-1.76433e-163	-2.18791e-163	1.53536e-162	-9.56153e-163	6.12334e-163	-9.3026e-164	0
-2.51161e-163	1.88367e-163	8.45834e-163	8.61621e-164	-1.04655e-162	-4.95884e-164	6.42686e-163	-1.16685e-162	-1.46437e-163	1.17916e-163	3.33349e-163	-8.07284e-164	-4.04995e-163	6.01047e-164	-3.58184e-163	-9.82081e-163	-1.52121e-162	-6.8194e-164	2.94558e-163	-6.68335e-163	-1.12101e-163	-1.26251e-162	-4.63634e-163	-1.17703e-162	-1.76433e-163	-2.18791e-163	1.53536e-162	-9.56153e-163	6.12334e-163	-9.3026e-164	0
-2.51161e-163	1.88367e-163	8.45834e-163	8.61621e-164	-1.04655e-162	-4.95884e-164	6.42686e-163	-1.16685e-162	-1.46437e-163	1.17916e-163	3.33349e-163	-8.07284e-164	-4.04995e-163	6.01047e-164	-3.58184e-163	-9.82081e-163	-1.52121e-162	-6.8194e-164	2.94558e-163	-6.68335e-163	-1.12101e-163	-1.26251e-162	-4.63634e-163	-1.17703e-162	-1.76433e-163	-2.18791e-163	1.53536e-162	-9.56153e-163	6.12334e-163	-9.3026e-164	0
-2.51161e-163	1.88367e-163	8.45834e-163	8.61621e-164	-1.04655e-162	-4.95884e-164	6.42686e-163	-1.16685e-162	-1.46437e-163	1.17916e-163	3.33349e-163	-8.07284e-164	-4.04995e-163	6.01047e-164	-3.58184e-163	-9.82081e-163	-1.52121e-162	-6.8194e-164	2.94558e-163	-6.68335e-163	-1.12101e-163	-1.26251e-162	-4.63634e-163	-1.17703e-162	-1.76433e-163	-2.18791e-163	1.53536e-162	-9.56153e-163	6.12334e-163	-9.3026e-164	0
-2.51161e-163	1.88367e-163	8.45834e-163	8.61621e-164	-1.04655e-162	-4.95884e-164	6.42686e-163	-1.16685e-162	-1.46437e-163	1.17916e-163	3.33349e-163	-8.07284e-164	-4.04995e-163	6.01047e-164	-3.58184e-163	-9.82081e-163	-1.52121e-162	-6.8194e-164	2.94558e-163	-6.68335e-163	-1.12101e-163	-1.26251e-162	-4.63634e-163	-1.17703e-162	-1.76433e-163	-2.18791e-163	1.53536e-162	-9.56153e-163	6.12334e-163	-9.3026e-164	0
-2.51161e-163	1.88367e-163	8.45834e-163	8.61621e-164	-1.04655e-162	-4.95884e-164	6.42686e-163	-1.16685e-162	-1.46437e-163	1.17916e-163	3.33349e-163	-8.07284e-164	-4.04995e-163	6.01047e-164	-3.58184e-163	-9.82081e-163	-1.52121e-162	-6.8194e-164	2.94558e-163	-6.68335e-163	-1.12101e-163	-1.26251e-162	-4.63634e-163	-1.17703e-162	-1.76433e-163	-2.18791e-163	1.53536e-162	-9.56153e-163	6.12334e-163	-9.3026e-164	0
-2.51161e-163	1.88367e-163	8.45834e-163	8.61621e-164	-1.04655e-162	-4.95884e-164	6.42686e-163	-1.16685e-162	-1.46437e-163	1.17916e-163	3.33349e-163	-8.07284e-164	-4.04995e-163	6.01047e-164	-3.58184e-163	-9.82081e-163	-1.52121e-162	-6.8194e-164	2.94558e-163	-6.68335e-163	-1.12101e-163	-1.26251e-162	-4.63634e-163	-1.17703e-162	-1.76433e-163	-2.18791e-163	1.53536e-162	-9.56153e-163	6.12334e-163	-9.3026e-164	0
-2.51161e-163	1.88367e-163	8.45834e-163	8.61621e-164	-1.04655e-162	-4.95884e-164	6.42686e-163	-1.16685e-162	-1.46437e-163	1.17916e-163	3.33349e-163	-8.07284e-164	-4.04995e-163	6.01047e-164	-3.58184e-163	-9.82081e-163	-1.52121e-162	-6.8194e-164	2.94558e-163	-6.68335e-163	-1.12101e-163	-1.26251e-162	-4.63634e-163	-1.17703e-162	-1.76433e-163	-2.18791e-163	1.53536e-162	-9.56153e-163	6.12334e-163	-9.3026e-164	0
-2.51161e-163	1.88367e-163	8.45834e-163	8.61621e-164	-1.04655e-162	-4.95884e-164	6.42686e-163	-1.16685e-162	-1.46437e-163	1.17916e-163	3.33349e-163	-8.07284e-164	-4.04995e-163	6.01047e-164	-3.58184e-163	-9.82081e-163	-1.52121e-162	-6.8194e-164	2.94558e-163	-6.68335e-163	-1.12101e-163	-1.26251e-162	-4.63634e-163	-1.17703e-162	-1.76433e-163	-2.18791e-163	1.53536e-162	-9.56153e-163	6.12334e-163	-9.3026e-164	0
-2.51161e-163	1.88367e-163	8.45834e-163	8.61621e-164	-1.04655e-162	-4.95884e-164	6.42686e-163	-1.16685e-162	-1.46437e-163	1.17916e-163	3.33349e-163	-8.07284e-164	-4.04995e-163	6.01047e-164	-3.58184e-163	-9.82081e-163	-1.52121e-162	-6.8194e-164	2.94558e-163	-6.68335e-163	-1.12101e-163	-1.26251e-162	-4.63634e-163	-1.17703e-162	-1.76433e-163	-2.18791e-163	1.53536e-162	-9.56153e-163	6.12334e-163	-9.3026e-164	0
-2.51161e-163	1.88367e-163	8.45834e-163	8.61621e-164	-1.04655e-162	-4.95884e-164	6.42686e-163	-1.16685e-162	-1.46437e-163	1.17916e-163	3.33349e-163	-8.07284e-164	-4.04995e-163	6.01047e-164	-3.58184e-163	-9.82081e-163	-1.52121e-162	-6.8194e-164	2.94558e-163	-6.68335e-163	-1.12101e-163	-1.26251e-162	-4.63634e-163	-1.17703e-162	-1.76433e-163	-2.18791e-163	1.53536e-162	-9.56153e-163	6.12334e-163	-9.3026e-164	0
-2.51161e-163	1.88367e-163	8.45834e-163	8.61621e-164	-1.04655e-162	-4.95884e-164	6.42686e-163	-1.16685e-162	-1.46437e-163	1.17916e-163	3.33349e-163	-8.07284e-164	-4.04995e-163	6.01047e-164	-3.58184e-163	-9.82081e-163	-1.52121e-162	-6.8194e-164	2.94558e-163	-6.68335e-163	-1.12101e-163	-1.26251e-162	-4.63634e-163	-1.17703e-162	-1.76433e-163	-2.18791e-163	1.53536e-162	-9.56153e-163	6.12334e-163	-9.3026e-164	0
-2.51161e-163	1.88367e-163	8.45834e-163	8.61621e-164	-1.04655e-162	-4.95884e-164	6.42686e-163	-1.16685e-162	-1.46437e-163	1.17916e-163	3.33349e-163	-8.07284e-164	-4.04995e-163	6.01047e-164	-3.58184e-163	-9.82081e-163	-1.52121e-162	-6.8194e-164	2.94558e-163	-6.68335e-163	-1.12101e-163	-1.26251e-162	-4.63634e-163	-1.17703e-162	-1.76433e-163	-2.18791e-163	1.53536e-162	-9.56153e-163	6.12334e-163	-9.3026e-164	0
-2.51161e-163	1.88367e-163	8.45834e-163	8.61621e-164	-1.04655e-162	-4.95884e-164	6.42686e-163	-1.16685e-162	-1.46437e-163	1.17916e-163	3.33349e-163	-8.07284e-164	-4.04995e-163	6.01047e-164	-3.58184e-163	-9.82081e-163	-1.52121e-162	-6.8194e-164	2.94558e-163	-6.68335e-163	-1.12101e-163	-1.26251e-162	-4.63634e-163	-1.17703e-162	-1.76433e-163	-2.18791e-163	1.53536e-162	-9.56153e-163	6.12334e-163	-9.3026e-164	0
-2.51161e-163	1.88367e-163	8.45834e-163	8.61621e-164	-1.04655e-162	-4.95884e-164	6.42686e-163	-1.16685e-162	-1.46437e-163	1.17916e-163	3.33349e-163	-8.07284e-164	-4.04995e-163	6.01047e-164	-3.58184e-163	-9.82081e-163	-1.52121e-162	-6.8194e-164	2.94558e-163	-6.68335e-163	-1.12101e-163	-1.26251e-162	-4.63634e-163	-1.17703e-162	-1.76433e-163	-2.18791e-163	1.53536e-162	-9.56153e-163	6.12334e-163	-9.3026e-164	0
-2.51161e-163	1.88367e-163	8.45834e-163	8.61621e-164	-1.04655e-162	-4.95884e-164	6.42686e-163	-1.16685e-162	-1.46437e-163	1.17916e-163	3.33349e-163	-8.07284e-164	-4.04995e-163	6.01047e-164	-3.58184e-163	-9.82081e-163	-1.52121e-162	-6.8194e-164	2.94558e-163	-6.68335e-163	-1.12101e-163	-1.26251e-162	-4.63634e-163	-1.17703e-162	-1.76433e-163	-2.18791e-163	1.53536e-162	-9.56153e-163	6.12334e-163	-9.3026e-164	0
-2.51161e-163	1.88367e-163	8.45834e-163	8.61621e-164	-1.04655e-162	-4.95884e-164	6.42686e-163	-1.16685e-162	-1.46437e-163	1.17916e-163	3.33349e-163	-8.07284e-164	-4.04995e-163	6.01047e-164	-3.58184e-163	-9.82081e-163	-1.52121e-162	-6.8194e-164	2.94558e-163	-6.68335e-163	-1.12101e-163	-1.26251e-162	-4.63634e-163	-1.17703e-162	-1.76433e-163	-2.18791e-163	1.53536e-162	-9.56153e-163	6.12334e-163	-9.3026e-164	0
-2.51161e-163	1.88367e-163	8.45834e-163	8.61621e-164	-1.04655e-162	-4.95884e-164	6.42686e-163	-1.16685e-162	-1.46437e-163	1.17916e-163	3.33349e-163	-8.07284e-164	-4.04995e-163	6.01047e-164	-3.58184e-163	-9.82081e-163	-1.52121e-162	-6.8194e-164	2.94558e-163	-6.68335e-163	-1.12101e-163	-1.26251e-162	-4.63634e-163	-1.17703e-162	-1.76433e-163	-2.18791e-163	1.53536e-162	-9.56153e-163	6.12334e-163	-9.3026e-164	0
-2.51161e-163	1.88367e-163	8.45834e-163	8.61621e-164	-1.04655e-162	-4.95884e-164	6.42686e-163	-1.16685e-162	-1.46437e-163	1.17916e-163	3.33349e-163	-8.07284e-164	-4.04995e-163	6.01047e-164	-3.58184e-163	-9.82081e-163	-1.52121e-162	-6.8194e-164	2.94558e-163	-6.68335e-163	-1.12101e-163	-1.26251e-162	-4.63634e-163	-1.17703e-162	-1.76433e-163	-2.18791e-163	1.53536e-162	-9.56153e-163	6.12334e-163	-9.3026e-164	0
-2.51161e-163	1.88367e-163	8.45834e-163	8.61621e-164	-1.04655e-162	-4.95884e-164	6.42686e-163	-1.16685e-162	-1.46437e-163	1.17916e-163	3.33349e-163	-8.07284e-164	-4.04995e-163	6.01047e-164	-3.58184e-163	-9.82081e-163	-1.52121e-162	-6.8194e-164	2.94558e-163	-6.68335e-163	-1.12101e-163	-1.26251e-162	-4.63634e-163	-1.17703e-162	-1.76433e-163	-2.18791e-163	1.53536e-162	-9.56153e-163	6.12334e-163	-9.3026e-164	0
-2.51161e-163	1.88367e-163	8.45834e-163	8.61621e-164	-1.04655e-162	-4.95884e-164	6.42686e-163	-1.16685e-162	-1.46437e-163	1.17916e-163	3.33349e-163	-8.07284e-164	-4.04995e-163	6.01047e-164	-3.58184e-163	-9.82081e-163	-1.52121e-162	-6.8194e-164	2.94558e-163	-6.68335e-163	-1.12101e-163	-1.26251e-162	-4.63634e-163	-1.17703e-162	-1.76433e-163	-2.18791e-163	1.53536e-162	-9.56153e-163	6.12334e-163	-9.3026e-164	0
-2.51161e-163	1.88367e-163	8.45834e-163	8.61621e-164	-1.04655e-162	-4.95884e-164	6.42686e-163	-1.16685e-162	-1.46437e-163	1.17916e-163	3.33349e-163	-8.07284e-164	-4.04995e-163	6.01047e-164	-3.58184e-163	-9.82081e-163	-1.52121e-162	-6.8194e-164	2.94558e-163	-6.68335e-163	-1.12101e-163	-1.26251e-162	-4.63634e-163	-1.17703e-162	-1.76433e-163	-2.18791e-163	1.53536e-162	-9.56153e-163	6.12334e-163	-9.3026e-164	0
-2.51161e-163	1.88367e-163	8.45834e-163	8.61621e-164	-1.04655e-162	-4.95884e-164	6.42686e-163	-1.16685e-162	-1.46437e-163	1.17916e-163	3.33349e-163	-8.07284e-164	-4.04995e-163	6.01047e-164	-3.58184e-163	-9.82081e-163	-1.52121e-162	-6.8194e-164	2.94558e-163	-6.68335e-163	-1.12101e-163	-1.26251e-162	-4.63634e-163	-1.17703e-162	-1.76433e-163	-2.18791e-163	1.53536e-162	-9.56153e-163	6.12334e-163	-9.3026e-164	0
-2.51161e-163	1.88367e-163	8.45834e-163	8.61621e-164	-1.04655e-162	-4.95884e-164	6.42686e-163	-1.16685e-162	-1.46437e-163	1.17916e-163	3.33349e-163	-8.07284e-164	-4.04995e-163	6.01047e-164	-3.58184e-163	-9.82081e-163	-1.52121e-162	-6.8194e-164	2.94558e-163	-6.68335e-163	-1.12101e-163	-1.26251e-162	-4.63634e-163	-1.17703e-162	-1.76433e-163	-2.18791e-163	1.53536e-162	-9.56153e-163	6.12334e-163	-9.3026e-164	0
-2.51161e-163	1.88367e-163	8.45834e-163	8.61621e-164	-1.04655e-162	-4.95884e-164	6.42686e-163	-1.16685e-162	-1.46437e-163	1.17916e-163	3.33349e-163	-8.07284e-164	-4.04995e-163	6.01047e-164	-3.58184e-163	-9.82081e-163	-1.52121e-162	-6.8194e-164	2.94558e-163	-6.68335e-163	-1.12101e-163	-1.26251e-162	-4.63634e-163	-1.17703e-162	-1.76433e-163	-2.18791e-163	1.53536e-162	-9.56153e-163	6.12334e-163	-9.3026e-164	0
-2.51161e-163	1.88367e-163	8.45834e-163	8.61621e-164	-1.04655e-162	-4.95884e-164	6.42686e-163	-1.16685e-162	-1.46437e-163	1.17916e-163	3.33349e-163	-8.07284e-164	-4.04995e-163	6.01047e-164	-3.58184e-163	-9.82081e-163	-1.52121e-162	-6.8194e-164	2.94558e-163	-6.68335e-163	-1.12101e-163	-1.26251e-162	-4.63634e-163	-1.17703e-162	-1.76433e-163	-2.18791e-163	1.53536e-162	-9.56153e-163	6.12334e-163	-9.3026e-164	0
-2.51161e-163	1.88367e-163	8.45834e-163	8.61621e-164	-1.04655e-162	-4.95884e-164	6.42686e-163	-1.16685e-162	-1.46437e-163	1.17916e-163	3.33349e-163	-8.07284e-164	-4.04995e-163	6.01047e-164	-3.58184e-163	-9.82081e-163	-1.52121e-162	-6.8194e-164	2.94558e-163	-6.68335e-163	-1.12101e-163	-1.26251e-162	-4.63634e-163	-1.17703e-162	-1.76433e-163	-2.18791e-163	1.53536e-162	-9.56153e-163	6.12334e-163	-9.3026e-164	0
-2.51161e-163	1.88367e-163	8.45834e-163	8.61621e-164	-1.04655e-162	-4.95884e-164	6.42686e-163	-1.16685e-162	-1.46437e-163	1.17916e-163	3.33349e-163	-8.07284e-164	-4.04995e-163	6.01047e-164	-3.58184e-163	-9.82081e-163	-1.52121e-162	-6.8194e-164	2.94558e-163	-6.68335e-163	-1.12101e-163	-1.26251e-162	-4.63634e-163	-1.17703e-162	-1.76433e-163	-2.18791e-163	1.53536e-162	-9.56153e-163	6.12334e-163	-9.3026e-164	0
-2.51161e-163	1.88367e-163	8.45834e-163	8.61621e-164	-1.04655e-162	-4.95884e-164	6.42686e-163	-1.16685e-162	-1.46437e-163	1.17916e-163	3.33349e-163	-8.07284e-164	-4.04995e-163	6.01047e-164	-3.58184e-163	-9.82081e-163	-1.52121e-162	-6.8194e-164	2.94558e-163	-6.68335e-163	-1.12101e-163	-1.26251e-162	-4.63634e-163	-1.17703e-162	-1.76433e-163	-2.18791e-163	1.53536e-162	-9.56153e-163	6.12334e-163	-9.3026e-164	0
-2.51161e-163	1.88367e-163	8.45834e-163	8.61621e-164	-1.04655e-162	-4.95884e-164	6.42686e-163	-1.16685e-162	-1.46437e-163	1.17916e-163	3.33349e-163	-8.07284e-164	-4.04995e-163	6.01047e-164	-3.58184e-163	-9.82081e-163	-1.52121e-162	-6.8194e-164	2.94558e-163	-6.68335e-163	-1.12101e-163	-1.26251e-162	-4.63634e-163	-1.17703e-162	-1.76433e-163	-2.18791e-163	1.53536e-162	-9.56153e-163	6.12334e-163	-9.3026e-164	0
-2.51161e-163	1.88367e-163	8.45834e-163	8.61621e-164	-1.04655e-162	-4.95884e-164	6.42686e-163	-1.16685e-162	-1.46437e-163	1.17916e-163	3.33349e-163	-8.07284e-164	-4.04995e-163	6.01047e-164	-3.58184e-163	-9.82081e-163	-1.52121e-162	-6.8194e-164	2.94558e-163	-6.68335e-163	-1.12101e-163	-1.26251e-162	-4.63634e-163	-1.17703e-162	-1.76433e-163	-2.18791e-163	1.53536e-162	-9.56153e-163	6.12334e-163	-9.3026e-164	0
-2.51161e-163	1.88367e-163	8.45834e-163	8.61621e-164	-1.04655e-162	-4.95884e-164	6.42686e-163	-1.16685e-162	-1.46437e-163	1.17916e-163	3.33349e-163	-8.07284e-164	-4.04995e-163	6.01047e-164	-3.58184e-163	-9.82081e-163	-1.52121e-162	-6.8194e-164	2.94558e-163	-6.68335e-163	-1.12101e-163	-1.26251e-162	-4.63634e-163	-1.17703e-162	-1.76433e-163	-2.18791e-163	1.53536e-162	-9.56153e-163	6.12334e-163	-9.3026e-164	0
-2.51161e-163	1.88367e-163	8.45834e-163	8.61621e-164	-1.04655e-162	-4.95884e-164	6.42686e-163	-1.16685e-162	-1.46437e-163	1.17916e-163	3.33349e-163	-8.07284e-164	-4.04995e-163	6.01047e-164	-3.58184e-163	-9.82081e-163	-1.52121e-162	-6.8194e-164	2.94558e-163	-6.68335e-163	-1.12101e-163	-1.26251e-162	-4.63634e-163	-1.17703e-162	-1.76433e-163	-2.18791e-163	1.53536e-162	-9.56153e-163	6.12334e-163	-9.3026e-164	0
-2.51161e-163	1.88367e-163	8.45834e-163	8.61621e-164	-1.04655e-162	-4.95884e-164	6.42686e-163	-1.16685e-162	-1.46437e-163	1.17916e-163	3.33349e-163	-8.07284e-164	-4.04995e-163	6.01047e-164	-3.58184e-163	-9.82081e-163	-1.52121e-162	-6.8194e-164	2.94558e-163	-6.68335e-163	-1.12101e-163	-1.26251e-162	-4.63634e-163	-1.17703e-162	-1.76433e-163	-2.18791e-163	1.53536e-162	-9.56153e-163	6.12334e-163	-9.3026e-164	0
-2.51161e-163	1.88367e-163	8.45834e-163	8.61621e-164	-1.04655e-162	-4.95884e-164	6.42686e-163	-1.16685e-162	-1.46437e-163	1.17916e-163	3.33349e-163	-8.07284e-164	-4.04995e-163	6.01047e-164	-3.58184e-163	-9.82081e-163	-1.52121e-162	-6.8194e-164	2.94558e-163	-6.68335e-163	-1.12101e-163	-1.26251e-162	-4.63634e-163	-1.17703e-162	-1.76433e-163	-2.18791e-163	1.53536e-162	-9.56153e-163	6.12334e-163	-9.3026e-164	0
-2.51161e-163	1.88367e-163	8.45834e-163	8.61621e-164	-1.04655e-162	-4.95884e-164	6.42686e-163	-1.16685e-162	-1.46437e-163	1.17916e-163	3.33349e-163	-8.07284e-164	-4.04995e-163	6.01047e-164	-3.58184e-163	-9.82081e-163	-1.52121e-162	-6.8194e-164	2.94558e-163	-6.68335e-163	-1.12101e-163	-1.26251e-162	-4.63634e-163	-1.17703e-162	-1.76433e-163	-2.18791e-163	1.53536e-162	-9.56153e-163	6.12334e-163	-9.3026e-164	0
-2.51161e-163	1.88367e-163	8.45834e-163	8.61621e-164	-1.04655e-162	-4.95884e-164	6.42686e-163	-1.16685e-162	-1.46437e-163	1.17916e-163	3.33349e-163	-8.07284e-164	-4.04995e-163	6.01047e-164	-3.58184e-163	-9.82081e-163	-1.52121e-162	-6.8194e-164	2.94558e-163	-6.68335e-163	-1.12101e-163	-1.26251e-162	-4.63634e-163	-1.17703e-162	-1.76433e-163	-2.18791e-163	1.53536e-162	-9.56153e-163	6.12334e-163	-9.3026e-164	0
-2.51161e-163	1.88367e-163	8.45834e-163	8.61621e-164	-1.04655e-162	-4.95884e-164	6.42686e-163	-1.16685e-162	-1.46437e-163	1.17916e-163	3.33349e-163	-8.07284e-164	-4.04995e-163	6.01047e-164	-3.58184e-163	-9.82081e-163	-1.52121e-162	-6.8194e-164	2.94558e-163	-6.68335e-163	-1.12101e-163	-1.26251e-162	-4.63634e-163	-1.17703e-162	-1.76433e-163	-2.18791e-163	1.53536e-162	-9.56153e-163	6.12334e-163	-9.3026e-164	0
-2.51161e-163	1.88367e-163	8.45834e-163	8.61621e-164	-1.04655e-162	-4.95884e-164	6.42686e-163	-1.16685e-162	-1.46437e-163	1.17916e-163	3.33349e-163	-8.07284e-164	-4.04995e-163	6.01047e-164	-3.58184e-163	-9.82081e-163	-1.52121e-162	-6.8194e-164	2.94558e-163	-6.68335e-163	-1.12101e-163	-1.26251e-162	-4.63634e-163	-1.17703e-162	-1.76433e-163	-2.18791e-163	1.53536e-162	-9.56153e-163	6.12334e-163	-9.3026e-164	0
-2.51161e-163	1.88367e-163	8.45834e-163	8.61621e-164	-1.04655e-162	-4.95884e-164	6.42686e-163	-1.16685e-162	-1.46437e-163	1.17916e-163	3.33349e-163	-8.07284e-164	-4.04995e-163	6.01047e-164	-3.58184e-163	-9.82081e-163	-1.52121e-162	-6.8194e-164	2.94558e-163	-6.68335e-163	-1.12101e-163	-1.26251e-162	-4.63634e-163	-1.17703e-162	-1.76433e-163	-2.18791e-163	1.53536e-162	-9.56153e-163	6.12334e-163	-9.3026e-164	0
-2.51161e-163	1.88367e-163	8.45834e-163	8.61621e-164	-1.04655e-162	-4.95884e-164	6.42686e-163	-1.16685e-162	-1.46437e-163	1.17916e-163	3.33349e-163	-8.07284e-164	-4.04995e-163	6.01047e-164	-3.58184e-163	-9.82081e-163	-1.52121e-162	-6.8194e-164	2.94558e-163	-6.68335e-163	-1.12101e-163	-1.26251e-162	-4.63634e-163	-1.17703e-162	-1.76433e-163	-2.18791e-163	1.53536e-162	-9.56153e-163	6.12334e-163	-9.3026e-164	0
-2.51161e-163	1.88367e-163	8.45834e-163	8.61621e-164	-1.04655e-162	-4.95884e-164	6.42686e-163	-1.16685e-162	-1.46437e-163	1.17916e-163	3.33349e-163	-8.07284e-164	-4.04995e-163	6.01047e-164	-3.58184e-163	-9.82081e-163	-1.52121e-162	-6.8194e-164	2.94558e-163	-6.68335e-163	-1.12101e-163	-1.26251e-162	-4.63634e-163	-1.17703e-162	-1.76433e-163	-2.18791e-163	1.53536e-162	-9.56153e-163	6.12334e-163	-9.3026e-164	0
-2.51161e-163	1.88367e-163	8.45834e-163	8.61621e-164	-1.04655e-162	-4.95884e-164	6.42686e-163	-1.16685e-162	-1.46437e-163	1.17916e-163	3.33349e-163	-8.07284e-164	-4.04995e-163	6.01047e-164	-3.58184e-163	-9.82081e-163	-1.52121e-162	-6.8194e-164	2.94558e-163	-6.68335e-163	-1.12101e-163	-1.26251e-162	-4.63634e-163	-1.17703e-162	-1.76433e-163	-2.18791e-163	1.53536e-162	-9.56153e-163	6.12334e-163	-9.3026e-164	0
-2.51161e-163	1.88367e-163	8.45834e-163	8.61621e-164	-1.04655e-162	-4.95884e-164	6.42686e-163	-1.16685e-162	-1.46437e-163	1.17916e-163	3.33349e-163	-8.07284e-164	-4.04995e-163	6.01047e-164	-3.58184e-163	-9.82081e-163	-1.52121e-162	-6.8194e-164	2.94558e-163	-6.68335e-163	-1.12101e-163	-1.26251e-162	-4.63634e-163	-1.17703e-162	-1.76433e-163	-2.18791e-163	1.53536e-162	-9.56153e-163	6.12334e-163	-9.3026e-164	0
-2.51161e-163	1.88367e-163	8.45834e-163	8.61621e-164	-1.04655e-162	-4.95884e-164	6.42686e-163	-1.16685e-162	-1.46437e-163	1.17916e-163	3.33349e-163	-8.07284e-164	-4.04995e-163	6.01047e-164	-3.58184e-163	-9.82081e-163	-1.52121e-162	-6.8194e-164	2.94558e-163	-6.68335e-163	-1.12101e-163	-1.26251e-162	-4.63634e-163	-1.17703e-162	-1.76433e-163	-2.18791e-163	1.53536e-162	-9.56153e-163	6.12334e-163	-9.3026e-164	0
-2.51161e-163	1.88367e-163	8.45834e-163	8.61621e-164	-1.04655e-162	-4.95884e-164	6.42686e-163	-1.16685e-162	-1.46437e-163	1.17916e-163	3.33349e-163	-8.07284e-164	-4.04995e-163	6.01047e-164	-3.58184e-163	-9.82081e-163	-1.52121e-162	-6.8194e-164	2.94558e-163	-6.68335e-163	-1.12101e-163	-1.26251e-162	-4.63634e-163	-1.17703e-162	-1.76433e-163	-2.18791e-163	1.53536e-162	-9.56153e-163	6.12334e-163	-9.3026e-164	0
-2.51161e-163	1.88367e-163	8.45834e-163	8.61621e-164	-1.04655e-162	-4.95884e-164	6.42686e-163	-1.16685e-162	-1.46437e-163	1.17916e-163	3.33349e-163	-8.07284e-164	-4.04995e-163	6.01047e-164	-3.58184e-163	-9.82081e-163	-1.52121e-162	-6.8194e-164	2.94558e-163	-6.68335e-163	-1.12101e-163	-1.26251e-162	-4.63634e-163	-1.17703e-162	-1.76433e-163	-2.18791e-163	1.53536e-162	-9.56153e-163	6.12334e-163	-9.3026e-164	0
-2.51161e-163	1.88367e-163	8.45834e-163	8.61621e-164	-1.04655e-162	-4.95884e-164	6.42686e-163	-1.16685e-162	-1.46437e-163	1.17916e-163	3.33349e-163	-8.07284e-164	-4.04995e-163	6.01047e-164	-3.58184e-163	-9.82081e-163	-1.52121e-162	-6.8194e-164	2.94558e-163	-6.68335e-163	-1.12101e-163	-1.26251e-162	-4.63634e-163	-1.17703e-162	-1.76433e-163	-2.18791e-163	1.53536e-162	-9.56153e-163	6.12334e-163	-9.3026e-164	0
-2.51161e-163	1.88367e-163	8.45834e-163	8.61621e-164	-1.04655e-162	-4.95884e-164	6.42686e-163	-1.16685e-162	-1.46437e-163	1.17916e-163	3.33349e-163	-8.07284e-164	-4.04995e-163	6.01047e-164	-3.58184e-163	-9.82081e-163	-1.52121e-162	-6.8194e-164	2.94558e-163	-6.68335e-163	-1.12101e-163	-1.26251e-162	-4.63634e-163	-1.17703e-162	-1.76433e-163	-2.18791e-163	1.53536e-162	-9.56153e-163	6.12334e-163	-9.3026e-164	0
-2.51161e-163	1.88367e-163	8.45834e-163	8.61621e-164	-1.04655e-162	-4.95884e-164	6.42686e-163	-1.16685e-162	-1.46437e-163	1.17916e-163	3.33349e-163	-8.07284e-164	-4.04995e-163	6.01047e-164	-3.58184e-163	-9.82081e-163	-1.52121e-162	-6.8194e-164	2.94558e-163	-6.68335e-163	-1.12101e-163	-1.26251e-162	-4.63634e-163	-1.17703e-162	-1.76433e-163	-2.18791e-163	1.53536e-162	-9.56153e-163	6.12334e-163	-9.3026e-164	0
-2.51161e-163	1.88367e-163	8.45834e-163	8.61621e-164	-1.04655e-162	-4.95884e-164	6.42686e-163	-1.16685e-162	-1.46437e-163	1.17916e-163	3.33349e-163	-8.07284e-164	-4.04995e-163	6.01047e-164	-3.58184e-163	-9.82081e-163	-1.52121e-162	-6.8194e-164	2.94558e-163	-6.68335e-163	-1.12101e-163	-1.26251e-162	-4.63634e-163	-1.17703e-162	-1.76433e-163	-2.18791e-163	1.53536e-162	-9.56153e-163	6.12334e-163	-9.3026e-164	0
-2.51161e-163	1.88367e-163	8.45834e-163	8.61621e-164	-1.04655e-162	-4.95884e-164	6.42686e-163	-1.16685e-162	-1.46437e-163	1.17916e-163	3.33349e-163	-8.07284e-164	-4.04995e-163	6.01047e-164	-3.58184e-163	-9.82081e-163	-1.52121e-162	-6.8194e-164	2.94558e-163	-6.68335e-163	-1.12101e-163	-1.26251e-162	-4.63634e-163	-1.17703e-162	-1.76433e-163	-2.18791e-163	1.53536e-162	-9.56153e-163	6.12334e-163	-9.3026e-164	0
-2.51161e-163	1.88367e-163	8.45834e-163	8.61621e-164	-1.04655e-162	-4.95884e-164	6.42686e-163	-1.16685e-162	-1.46437e-163	1.17916e-163	3.33349e-163	-8.07284e-164	-4.04995e-163	6.01047e-164	-3.58184e-163	-9.82081e-163	-1.52121e-162	-6.8194e-164	2.94558e-163	-6.68335e-163	-1.12101e-163	-1.26251e-162	-4.63634e-163	-1.17703e-162	-1.76433e-163	-2.18791e-163	1.53536e-162	-9.56153e-163	6.12334e-163	-9.3026e-164	0
-2.51161e-163	1.88367e-163	8.45834e-163	8.61621e-164	-1.04655e-162	-4.95884e-164	6.42686e-163	-1.16685e-162	-1.46437e-163	1.17916e-163	3.33349e-163	-8.07284e-164	-4.04995e-163	6.01047e-164	-3.58184e-163	-9.82081e-163	-1.52121e-162	-6.8194e-164	2.94558e-163	-6.68335e-163	-1.12101e-163	-1.26251e-162	-4.63634e-163	-1.17703e-162	-1.76433e-163	-2.18791e-163	1.53536e-162	-9.56153e-163	6.12334e-163	-9.3026e-164	0
-2.51161e-163	1.88367e-163	8.45834e-163	8.61621e-164	-1.04655e-162	-4.95884e-164	6.42686e-163	-1.16685e-162	-1.46437e-163	1.17916e-163	3.33349e-163	-8.07284e-164	-4.04995e-163	6.01047e-164	-3.58184e-163	-9.82081e-163	-1.52121e-162	-6.8194e-164	2.94558e-163	-6.68335e-163	-1.12101e-163	-1.26251e-162	-4.63634e-163	-1.17703e-162	-1.76433e-163	-2.18791e-163	1.53536e-162	-9.56153e-163	6.12334e-163	-9.3026e-164	0
-2.51161e-163	1.88367e-163	8.45834e-163	8.61621e-164	-1.04655e-162	-4.95884e-164	6.42686e-163	-1.16685e-162	-1.46437e-163	1.17916e-163	3.33349e-163	-8.07284e-164	-4.04995e-163	6.01047e-164	-3.58184e-163	-9.82081e-163	-1.52121e-162	-6.8194e-164	2.94558e-163	-6.68335e-163	-1.12101e-163	-1.26251e-162	-4.63634e-163	-1.17703e-162	-1.76433e-163	-2.18791e-163	1.53536e-162	-9.56153e-163	6.12334e-163	-9.3026e-164	0
-2.51161e-163	1.88367e-163	8.45834e-163	8.61621e-164	-1.04655e-162	-4.95884e-164	6.42686e-163	-1.16685e-162	-1.46437e-163	1.17916e-163	3.33349e-163	-8.07284e-164	-4.04995e-163	6.01047e-164	-3.58184e-163	-9.82081e-163	-1.52121e-162	-6.8194e-164	2.94558e-163	-6.68335e-163	-1.12101e-163	-1.26251e-162	-4.63634e-163	-1.17703e-162	-1.76433e-163	-2.18791e-163	1.53536e-162	-9.56153e-163	6.12334e-163	-9.3026e-164	0
-2.51161e-163	1.88367e-163	8.45834e-163	8.61621e-164	-1.04655e-162	-4.95884e-164	6.42686e-163	-1.16685e-162	-1.46437e-163	1.17916e-163	3.33349e-163	-8.07284e-164	-4.04995e-163	6.01047e-164	-3.58184e-163	-9.82081e-163	-1.52121e-162	-6.8194e-164	2.94558e-163	-6.68335e-163	-1.12101e-163	-1.26251e-162	-4.63634e-163	-1.17703e-162	-1.76433e-163	-2.18791e-163	1.53536e-162	-9.56153e-163	6.12334e-163	-9.3026e-164	0
-2.51161e-163	1.88367e-163	8.45834e-163	8.61621e-164	-1.04655e-162	-4.95884e-164	6.42686e-163	-1.16685e-162	-1.46437e-163	1.17916e-163	3.33349e-163	-8.07284e-164	-4.04995e-163	6.01047e-164	-3.58184e-163	-9.82081e-163	-1.52121e-162	-6.8194e-164	2.94558e-163	-6.68335e-163	-1.12101e-163	-1.26251e-162	-4.63634e-163	-1.17703e-162	-1.76433e-163	-2.18791e-163	1.53536e-162	-9.56153e-163	6.12334e-163	-9.3026e-164	0
-2.51161e-163	1.88367e-163	8.45834e-163	8.61621e-164	-1.04655e-162	-4.95884e-164	6.42686e-163	-1.16685e-162	-1.46437e-163	1.17916e-163	3.33349e-163	-8.07284e-164	-4.04995e-163	6.01047e-164	-3.58184e-163	-9.82081e-163	-1.52121e-162	-6.8194e-164	2.94558e-163	-6.68335e-163	-1.12101e-163	-1.26251e-162	-4.63634e-163	-1.17703e-162	-1.76433e-163	-2.18791e-163	1.53536e-162	-9.56153e-163	6.12334e-163	-9.3026e-164	0
-2.51161e-163	1.88367e-163	8.45834e-163	8.61621e-164	-1.04655e-162	-4.95884e-164	6.42686e-163	-1.16685e-162	-1.46437e-163	1.17916e-163	3.33349e-163	-8.07284e-164	-4.04995e-163	6.01047e-164	-3.58184e-163	-9.82081e-163	-1.52121e-162	-6.8194e-164	2.94558e-163	-6.68335e-163	-1.12101e-163	-1.26251e-162	-4.63634e-163	-1.17703e-162	-1.76433e-163	-2.18791e-163	1.53536e-162	-9.56153e-163	6.12334e-163	-9.3026e-164	0
-2.51161e-163	1.88367e-163	8.45834e-163	8.61621e-164	-1.04655e-162	-4.95884e-164	6.42686e-163	-1.16685e-162	-1.46437e-163	1.17916e-163	3.33349e-163	-8.07284e-164	-4.04995e-163	6.01047e-164	-3.58184e-163	-9.82081e-163	-1.52121e-162	-6.8194e-164	2.94558e-163	-6.68335e-163	-1.12101e-163	-1.26251e-162	-4.63634e-163	-1.17703e-162	-1.76433e-163	-2.18791e-163	1.53536e-162	-9.56153e-163	6.12334e-163	-9.3026e-164	0
-2.51161e-163	1.88367e-163	8.45834e-163	8.61621e-164	-1.04655e-162	-4.95884e-164	6.42686e-163	-1.16685e-162	-1.46437e-163	1.17916e-163	3.33349e-163	-8.07284e-164	-4.04995e-163	6.01047e-164	-3.58184e-163	-9.82081e-163	-1.52121e-162	-6.8194e-164	2.94558e-163	-6.68335e-163	-1.12101e-163	-1.26251e-162	-4.63634e-163	-1.17703e-162	-1.76433e-163	-2.18791e-163	1.53536e-162	-9.56153e-163	6.12334e-163	-9.3026e-164	0
-2.51161e-163	1.88367e-163	8.45834e-163	8.61621e-164	-1.04655e-162	-4.95884e-164	6.42686e-163	-1.16685e-162	-1.46437e-163	1.17916e-163	3.33349e-163	-8.07284e-164	-4.04995e-163	6.01047e-164	-3.58184e-163	-9.82081e-163	-1.52121e-162	-6.8194e-164	2.94558e-163	-6.68335e-163	-1.12101e-163	-1.26251e-162	-4.63634e-163	-1.17703e-162	-1.76433e-163	-2.18791e-163	1.53536e-162	-9.56153e-163	6.12334e-163	-9.3026e-164	0
-2.51161e-163	1.88367e-163	8.45834e-163	8.61621e-164	-1.04655e-162	-4.95884e-164	6.42686e-163	-1.16685e-162	-1.46437e-163	1.17916e-163	3.33349e-163	-8.07284e-164	-4.04995e-163	6.01047e-164	-3.58184e-163	-9.82081e-163	-1.52121e-162	-6.8194e-164	2.94558e-163	-6.68335e-163	-1.12101e-163	-1.26251e-162	-4.63634e-163	-1.17703e-162	-1.76433e-163	-2.18791e-163	1.53536e-162	-9.56153e-163	6.12334e-163	-9.3026e-164	0
-2.51161e-163	1.88367e-163	8.45834e-163	8.61621e-164	-1.04655e-162	-4.95884e-164	6.42686e-163	-1.16685e-162	-1.46437e-163	1.17916e-163	3.33349e-163	-8.07284e-164	-4.04995e-163	6.01047e-164	-3.58184e-163	-9.82081e-163	-1.52121e-162	-6.8194e-164	2.94558e-163	-6.68335e-163	-1.12101e-163	-1.26251e-162	-4.63634e-163	-1.17703e-162	-1.76433e-163	-2.18791e-163	1.53536e-162	-9.56153e-163	6.12334e-163	-9.3026e-164	0
-2.51161e-163	1.88367e-163	8.45834e-163	8.61621e-164	-1.04655e-162	-4.95884e-164	6.42686e-163	-1.16685e-162	-1.46437e-163	1.17916e-163	3.33349e-163	-8.07284e-164	-4.04995e-163	6.01047e-164	-3.58184e-163	-9.82081e-163	-1.52121e-162	-6.8194e-164	2.94558e-163	-6.68335e-163	-1.12101e-163	-1.26251e-162	-4.63634e-163	-1.17703e-162	-1.76433e-163	-2.18791e-163	1.53536e-162	-9.56153e-163	6.12334e-163	-9.3026e-164	0
-2.51161e-163	1.88367e-163	8.45834e-163	8.61621e-164	-1.04655e-162	-4.95884e-164	6.42686e-163	-1.16685e-162	-1.46437e-163	1.17916e-163	3.33349e-163	-8.07284e-164	-4.04995e-163	6.01047e-164	-3.58184e-163	-9.82081e-163	-1.52121e-162	-6.8194e-164	2.94558e-163	-6.68335e-163	-1.12101e-163	-1.26251e-162	-4.63634e-163	-1.17703e-162	-1.76433e-163	-2.18791e-163	1.53536e-162	-9.56153e-163	6.12334e-163	-9.3026e-164	0
-2.51161e-163	1.88367e-163	8.45834e-163	8.61621e-164	-1.04655e-162	-4.95884e-164	6.42686e-163	-1.16685e-162	-1.46437e-163	1.17916e-163	3.33349e-163	-8.07284e-164	-4.04995e-163	6.01047e-164	-3.58184e-163	-9.82081e-163	-1.52121e-162	-6.8194e-164	2.94558e-163	-6.68335e-163	-1.12101e-163	-1.26251e-162	-4.63634e-163	-1.17703e-162	-1.76433e-163	-2.18791e-163	1.53536e-162	-9.56153e-163	6.12334e-163	-9.3026e-164	0
-2.51161e-163	1.88367e-163	8.45834e-163	8.61621e-164	-1.04655e-162	-4.95884e-164	6.42686e-163	-1.16685e-162	-1.46437e-163	1.17916e-163	3.33349e-163	-8.07284e-164	-4.04995e-163	6.01047e-164	-3.58184e-163	-9.82081e-163	-1.52121e-162	-6.8194e-164	2.94558e-163	-6.68335e-163	-1.12101e-163	-1.26251e-162	-4.63634e-163	-1.17703e-162	-1.76433e-163	-2.18791e-163	1.53536e-162	-9.56153e-163	6.12334e-163	-9.3026e-164	0
-2.51161e-163	1.88367e-163	8.45834e-163	8.61621e-164	-1.04655e-162	-4.95884e-164	6.42686e-163	-1.16685e-162	-1.46437e-163	1.17916e-163	3.33349e-163	-8.07284e-164	-4.04995e-163	6.01047e-164	-3.58184e-163	-9.82081e-163	-1.52121e-162	-6.8194e-164	2.94558e-163	-6.68335e-163	-1.12101e-163	-1.26251e-162	-4.63634e-163	-1.17703e-162	-1.76433e-163	-2.18791e-163	1.53536e-162	-9.56153e-163	6.12334e-163	-9.3026e-164	0
-2.51161e-163	1.88367e-163	8.45834e-163	8.61621e-164	-1.04655e-162	-4.95884e-164	6.42686e-163	-1.16685e-162	-1.46437e-163	1.17916e-163	3.33349e-163	-8.07284e-164	-4.04995e-163	6.01047e-164	-3.58184e-163	-9.82081e-163	-1.52121e-162	-6.8194e-164	2.94558e-163	-6.68335e-163	-1.12101e-163	-1.26251e-162	-4.63634e-163	-1.17703e-162	-1.76433e-163	-2.18791e-163	1.53536e-162	-9.56153e-163	6.12334e-163	-9.3026e-164	0
-2.51161e-163	1.88367e-163	8.45834e-163	8.61621e-164	-1.04655e-162	-4.95884e-164	6.42686e-163	-1.16685e-162	-1.46437e-163	1.17916e-163	3.33349e-163	-8.07284e-164	-4.04995e-163	6.01047e-164	-3.58184e-163	-9.82081e-163	-1.52121e-162	-6.8194e-164	2.94558e-163	-6.68335e-163	-1.12101e-163	-1.26251e-162	-4.63634e-163	-1.17703e-162	-1.76433e-163	-2.18791e-163	1.53536e-162	-9.56153e-163	6.12334e-163	-9.3026e-164	0
-2.51161e-163	1.88367e-163	8.45834e-163	8.61621e-164	-1.04655e-162	-4.95884e-164	6.42686e-163	-1.16685e-162	-1.46437e-163	1.17916e-163	3.33349e-163	-8.07284e-164	-4.04995e-163	6.01047e-164	-3.58184e-163	-9.82081e-163	-1.52121e-162	-6.8194e-164	2.94558e-163	-6.68335e-163	-1.12101e-163	-1.26251e-162	-4.63634e-163	-1.17703e-162	-1.76433e-163	-2.18791e-163	1.53536e-162	-9.56153e-163	6.12334e-163	-9.3026e-164	0
-2.51161e-163	1.88367e-163	8.45834e-163	8.61621e-164	-1.04655e-162	-4.95884e-164	6.42686e-163	-1.16685e-162	-1.46437e-163	1.17916e-163	3.33349e-163	-8.07284e-164	-4.04995e-163	6.01047e-164	-3.58184e-163	-9.82081e-163	-1.52121e-162	-6.8194e-164	2.94558e-163	-6.68335e-163	-1.12101e-163	-1.26251e-162	-4.63634e-163	-1.17703e-162	-1.76433e-163	-2.18791e-163	1.53536e-162	-9.56153e-163	6.12334e-163	-9.3026e-164	0
-2.51161e-163	1.88367e-163	8.45834e-163	8.61621e-164	-1.04655e-162	-4.95884e-164	6.42686e-163	-1.16685e-162	-1.46437e-163	1.17916e-163	3.33349e-163	-8.07284e-164	-4.04995e-163	6.01047e-164	-3.58184e-163	-9.82081e-163	-1.52121e-162	-6.8194e-164	2.94558e-163	-6.68335e-163	-1.12101e-163	-1.26251e-162	-4.63634e-163	-1.17703e-162	-1.76433e-163	-2.18791e-163	1.53536e-162	-9.56153e-163	6.12334e-163	-9.3026e-164	0
-2.51161e-163	1.88367e-163	8.45834e-163	8.61621e-164	-1.04655e-162	-4.95884e-164	6.42686e-163	-1.16685e-162	-1.46437e-163	1.17916e-163	3.33349e-163	-8.07284e-164	-4.04995e-163	6.01047e-164	-3.58184e-163	-9.82081e-163	-1.52121e-162	-6.8194e-164	2.94558e-163	-6.68335e-163	-1.12101e-163	-1.26251e-162	-4.63634e-163	-1.17703e-162	-1.76433e-163	-2.18791e-163	1.53536e-162	-9.56153e-163	6.12334e-163	-9.3026e-164	0
-2.51161e-163	1.88367e-163	8.45834e-163	8.61621e-164	-1.04655e-162	-4.95884e-164	6.42686e-163	-1.16685e-162	-1.46437e-163	1.17916e-163	3.33349e-163	-8.07284e-164	-4.04995e-163	6.01047e-164	-3.58184e-163	-9.82081e-163	-1.52121e-162	-6.8194e-164	2.94558e-163	-6.68335e-163	-1.12101e-163	-1.26251e-162	-4.63634e-163	-1.17703e-162	-1.76433e-163	-2.18791e-163	1.53536e-162	-9.56153e-163	6.12334e-163	-9.3026e-164	0
-2.51161e-163	1.88367e-163	8.45834e-163	8.61621e-164	-1.04655e-162	-4.95884e-164	6.42686e-163	-1.16685e-162	-1.46437e-163	1.17916e-163	3.33349e-163	-8.07284e-164	-4.04995e-163	6.01047e-164	-3.58184e-163	-9.82081e-163	-1.52121e-162	-6.8194e-164	2.94558e-163	-6.68335e-163	-1.12101e-163	-1.26251e-162	-4.63634e-163	-1.17703e-162	-1.76433e-163	-2.18791e-163	1.53536e-162	-9.56153e-163	6.12334e-163	-9.3026e-164	0
-2.51161e-163	1.88367e-163	8.45834e-163	8.61621e-164	-1.04655e-162	-4.95884e-164	6.42686e-163	-1.16685e-162	-1.46437e-163	1.17916e-163	3.33349e-163	-8.07284e-164	-4.04995e-163	6.01047e-164	-3.58184e-163	-9.82081e-163	-1.52121e-162	-6.8194e-164	2.94558e-163	-6.68335e-163	-1.12101e-163	-1.26251e-162	-4.63634e-163	-1.17703e-162	-1.76433e-163	-2.18791e-163	1.53536e-162	-9.56153e-163	6.12334e-163	-9.3026e-164	0
-2.51161e-163	1.88367e-163	8.45834e-163	8.61621e-164	-1.04655e-162	-4.95884e-164	6.42686e-163	-1.16685e-162	-1.46437e-163	1.17916e-163	3.33349e-163	-8.07284e-164	-4.04995e-163	6.01047e-164	-3.58184e-163	-9.82081e-163	-1.52121e-162	-6.8194e-164	2.94558e-163	-6.68335e-163	-1.12101e-163	-1.26251e-162	-4.63634e-163	-1.17703e-162	-1.76433e-163	-2.18791e-163	1.53536e-162	-9.56153e-163	6.12334e-163	-9.3026e-164	0
-2.51161e-163	1.88367e-163	8.45834e-163	8.61621e-164	-1.04655e-162	-4.95884e-164	6.42686e-163	-1.16685e-162	-1.46437e-163	1.17916e-163	3.33349e-163	-8.07284e-164	-4.04995e-163	6.01047e-164	-3.58184e-163	-9.82081e-163	-1.52121e-162	-6.8194e-164	2.94558e-163	-6.68335e-163	-1.12101e-163	-1.26251e-162	-4.63634e-163	-1.17703e-162	-1.76433e-163	-2.18791e-163	1.53536e-162	-9.56153e-163	6.12334e-163	-9.3026e-164	0
-2.51161e-163	1.88367e-163	8.45834e-163	8.61621e-164	-1.04655e-162	-4.95884e-164	6.42686e-163	-1.16685e-162	-1.46437e-163	1.17916e-163	3.33349e-163	-8.07284e-164	-4.04995e-163	6.01047e-164	-3.58184e-163	-9.82081e-163	-1.52121e-162	-6.8194e-164	2.94558e-163	-6.68335e-163	-1.12101e-163	-1.26251e-162	-4.63634e-163	-1.17703e-162	-1.76433e-163	-2.18791e-163	1.53536e-162	-9.56153e-163	6.12334e-163	-9.3026e-164	0
-2.51161e-163	1.88367e-163	8.45834e-163	8.61621e-164	-1.04655e-162	-4.95884e-164	6.42686e-163	-1.16685e-162	-1.46437e-163	1.17916e-163	3.33349e-163	-8.07284e-164	-4.04995e-163	6.01047e-164	-3.58184e-163	-9.82081e-163	-1.52121e-162	-6.8194e-164	2.94558e-163	-6.68335e-163	-1.12101e-163	-1.26251e-162	-4.63634e-163	-1.17703e-162	-1.76433e-163	-2.18791e-163	1.53536e-162	-9.56153e-163	6.12334e-163	-9.3026e-164	0
-2.51161e-163	1.88367e-163	8.45834e-163	8.61621e-164	-1.04655e-162	-4.95884e-164	6.42686e-163	-1.16685e-162	-1.46437e-163	1.17916e-163	3.33349e-163	-8.07284e-164	-4.04995e-163	6.01047e-164	-3.58184e-163	-9.82081e-163	-1.52121e-162	-6.8194e-164	2.94558e-163	-6.68335e-163	-1.12101e-163	-1.26251e-162	-4.63634e-163	-1.17703e-162	-1.76433e-163	-2.18791e-163	1.53536e-162	-9.56153e-163	6.12334e-163	-9.3026e-164	0
-2.51161e-163	1.88367e-163	8.45834e-163	8.61621e-164	-1.04655e-162	-4.95884e-164	6.42686e-163	-1.16685e-162	-1.46437e-163	1.17916e-163	3.33349e-163	-8.07284e-164	-4.04995e-163	6.01047e-164	-3.58184e-163	-9.82081e-163	-1.52121e-162	-6.8194e-164	2.94558e-163	-6.68335e-163	-1.12101e-163	-1.26251e-162	-4.63634e-163	-1.17703e-162	-1.76433e-163	-2.18791e-163	1.53536e-162	-9.56153e-163	6.12334e-163	-9.3026e-164	0
-2.51161e-163	1.88367e-163	8.45834e-163	8.61621e-164	-1.04655e-162	-4.95884e-164	6.42686e-163	-1.16685e-162	-1.46437e-163	1.17916e-163	3.33349e-163	-8.07284e-164	-4.04995e-163	6.01047e-164	-3.58184e-163	-9.82081e-163	-1.52121e-162	-6.8194e-164	2.94558e-163	-6.68335e-163	-1.12101e-163	-1.26251e-162	-4.63634e-163	-1.17703e-162	-1.76433e-163	-2.18791e-163	1.53536e-162	-9.56153e-163	6.12334e-163	-9.3026e-164	0
-2.51161e-163	1.88367e-163	8.45834e-163	8.61621e-164	-1.04655e-162	-4.95884e-164	6.42686e-163	-1.16685e-162	-1.46437e-163	1.17916e-163	3.33349e-163	-8.07284e-164	-4.04995e-163	6.01047e-164	-3.58184e-163	-9.82081e-163	-1.52121e-162	-6.8194e-164	2.94558e-163	-6.68335e-163	-1.12101e-163	-1.26251e-162	-4.63634e-163	-1.17703e-162	-1.76433e-163	-2.18791e-163	1.53536e-162	-9.56153e-163	6.12334e-163	-9.3026e-164	0
-2.51161e-163	1.88367e-163	8.45834e-163	8.61621e-164	-1.04655e-162	-4.95884e-164	6.42686e-163	-1.16685e-162	-1.46437e-163	1.17916e-163	3.33349e-163	-8.07284e-164	-4.04995e-163	6.01047e-164	-3.58184e-163	-9.82081e-163	-1.52121e-162	-6.8194e-164	2.94558e-163	-6.68335e-163	-1.12101e-163	-1.26251e-162	-4.63634e-163	-1.17703e-162	-1.76433e-163	-2.18791e-163	1.53536e-162	-9.56153e-163	6.12334e-163	-9.3026e-164	0
-2.51161e-163	1.88367e-163	8.45834e-163	8.61621e-164	-1.04655e-162	-4.95884e-164	6.42686e-163	-1.16685e-162	-1.46437e-163	1.17916e-163	3.33349e-163	-8.07284e-164	-4.04995e-163	6.01047e-164	-3.58184e-163	-9.82081e-163	-1.52121e-162	-6.8194e-164	2.94558e-163	-6.68335e-163	-1.12101e-163	-1.26251e-162	-4.63634e-163	-1.17703e-162	-1.76433e-163	-2.18791e-163	1.53536e-162	-9.56153e-163	6.12334e-163	-9.3026e-164	0
-2.51161e-163	1.88367e-163	8.45834e-163	8.61621e-164	-1.04655e-162	-4.95884e-164	6.42686e-163	-1.16685e-162	-1.46437e-163	1.17916e-163	3.33349e-163	-8.07284e-164	-4.04995e-163	6.01047e-164	-3.58184e-163	-9.82081e-163	-1.52121e-162	-6.8194e-164	2.94558e-163	-6.68335e-163	-1.12101e-163	-1.26251e-162	-4.63634e-163	-1.17703e-162	-1.76433e-163	-2.18791e-163	1.53536e-162	-9.56153e-163	6.12334e-163	-9.3026e-164	0
-2.51161e-163	1.88367e-163	8.45834e-163	8.61621e-164	-1.04655e-162	-4.95884e-164	6.42686e-163	-1.16685e-162	-1.46437e-163	1.17916e-163	3.33349e-163	-8.07284e-164	-4.04995e-163	6.01047e-164	-3.58184e-163	-9.82081e-163	-1.52121e-162	-6.8194e-164	2.94558e-163	-6.68335e-163	-1.12101e-163	-1.26251e-162	-4.63634e-163	-1.17703e-162	-1.76433e-163	-2.18791e-163	1.53536e-162	-9.56153e-163	6.12334e-163	-9.3026e-164	0
-2.51161e-163	1.88367e-163	8.45834e-163	8.61621e-164	-1.04655e-162	-4.95884e-164	6.42686e-163	-1.16685e-162	-1.46437e-163	1.17916e-163	3.33349e-163	-8.07284e-164	-4.04995e-163	6.01047e-164	-3.58184e-163	-9.82081e-163	-1.52121e-162	-6.8194e-164	2.94558e-163	-6.68335e-163	-1.12101e-163	-1.26251e-162	-4.63634e-163	-1.17703e-162	-1.76433e-163	-2.18791e-163	1.53536e-162	-9.56153e-163	6.12334e-163	-9.3026e-164	0
-2.51161e-163	1.88367e-163	8.45834e-163	8.61621e-164	-1.04655e-162	-4.95884e-164	6.42686e-163	-1.16685e-162	-1.46437e-163	1.17916e-163	3.33349e-163	-8.07284e-164	-4.04995e-163	6.01047e-164	-3.58184e-163	-9.82081e-163	-1.52121e-162	-6.8194e-164	2.94558e-163	-6.68335e-163	-1.12101e-163	-1.26251e-162	-4.63634e-163	-1.17703e-162	-1.76433e-163	-2.18791e-163	1.53536e-162	-9.56153e-163	6.12334e-163	-9.3026e-164	0
-2.51161e-163	1.88367e-163	8.45834e-163	8.61621e-164	-1.04655e-162	-4.95884e-164	6.42686e-163	-1.16685e-162	-1.46437e-163	1.17916e-163	3.33349e-163	-8.07284e-164	-4.04995e-163	6.01047e-164	-3.58184e-163	-9.82081e-163	-1.52121e-162	-6.8194e-164	2.94558e-163	-6.68335e-163	-1.12101e-163	-1.26251e-162	-4.63634e-163	-1.17703e-162	-1.76433e-163	-2.18791e-163	1.53536e-162	-9.56153e-163	6.12334e-163	-9.3026e-164	0
-2.51161e-163	1.88367e-163	8.45834e-163	8.61621e-164	-1.04655e-162	-4.95884e-164	6.42686e-163	-1.16685e-162	-1.46437e-163	1.17916e-163	3.33349e-163	-8.07284e-164	-4.04995e-163	6.01047e-164	-3.58184e-163	-9.82081e-163	-1.52121e-162	-6.8194e-164	2.94558e-163	-6.68335e-163	-1.12101e-163	-1.26251e-162	-4.63634e-163	-1.17703e-162	-1.76433e-163	-2.18791e-163	1.53536e-162	-9.56153e-163	6.12334e-163	-9.3026e-164	0
-2.51161e-163	1.88367e-163	8.45834e-163	8.61621e-164	-1.04655e-162	-4.95884e-164	6.42686e-163	-1.16685e-162	-1.46437e-163	1.17916e-163	3.33349e-163	-8.07284e-164	-4.04995e-163	6.01047e-164	-3.58184e-163	-9.82081e-163	-1.52121e-162	-6.8194e-164	2.94558e-163	-6.68335e-163	-1.12101e-163	-1.26251e-162	-4.63634e-163	-1.17703e-162	-1.76433e-163	-2.18791e-163	1.53536e-162	-9.56153e-163	6.12334e-163	-9.3026e-164	0
-2.51161e-163	1.88367e-163	8.45834e-163	8.61621e-164	-1.04655e-162	-4.95884e-164	6.42686e-163	-1.16685e-162	-1.46437e-163	1.17916e-163	3.33349e-163	-8.07284e-164	-4.04995e-163	6.01047e-164	-3.58184e-163	-9.82081e-163	-1.52121e-162	-6.8194e-164	2.94558e-163	-6.68335e-163	-1.12101e-163	-1.26251e-162	-4.63634e-163	-1.17703e-162	-1.76433e-163	-2.18791e-163	1.53536e-162	-9.56153e-163	6.12334e-163	-9.3026e-164	0
-2.51161e-163	1.88367e-163	8.45834e-163	8.61621e-164	-1.04655e-162	-4.95884e-164	6.42686e-163	-1.16685e-162	-1.46437e-163	1.17916e-163	3.33349e-163	-8.07284e-164	-4.04995e-163	6.01047e-164	-3.58184e-163	-9.82081e-163	-1.52121e-162	-6.8194e-164	2.94558e-163	-6.68335e-163	-1.12101e-163	-1.26251e-162	-4.63634e-163	-1.17703e-162	-1.76433e-163	-2.18791e-163	1.53536e-162	-9.56153e-163	6.12334e-163	-9.3026e-164	0
-2.51161e-163	1.88367e-163	8.45834e-163	8.61621e-164	-1.04655e-162	-4.95884e-164	6.42686e-163	-1.16685e-162	-1.46437e-163	1.17916e-163	3.33349e-163	-8.07284e-164	-4.04995e-163	6.01047e-164	-3.58184e-163	-9.82081e-163	-1.52121e-162	-6.8194e-164	2.94558e-163	-6.68335e-163	-1.12101e-163	-1.26251e-162	-4.63634e-163	-1.17703e-162	-1.76433e-163	-2.18791e-163	1.53536e-162	-9.56153e-163	6.12334e-163	-9.3026e-164	0
-2.51161e-163	1.88367e-163	8.45834e-163	8.61621e-164	-1.04655e-162	-4.95884e-164	6.42686e-163	-1.16685e-162	-1.46437e-163	1.17916e-163	3.33349e-163	-8.07284e-164	-4.04995e-163	6.01047e-164	-3.58184e-163	-9.82081e-163	-1.52121e-162	-6.8194e-164	2.94558e-163	-6.68335e-163	-1.12101e-163	-1.26251e-162	-4.63634e-163	-1.17703e-162	-1.76433e-163	-2.18791e-163	1.53536e-162	-9.56153e-163	6.12334e-163	-9.3026e-164	0
-2.51161e-163	1.88367e-163	8.45834e-163	8.61621e-164	-1.04655e-162	-4.95884e-164	6.42686e-163	-1.16685e-162	-1.46437e-163	1.17916e-163	3.33349e-163	-8.07284e-164	-4.04995e-163	6.01047e-164	-3.58184e-163	-9.82081e-163	-1.52121e-162	-6.8194e-164	2.94558e-163	-6.68335e-163	-1.12101e-163	-1.26251e-162	-4.63634e-163	-1.17703e-162	-1.76433e-163	-2.18791e-163	1.53536e-162	-9.56153e-163	6.12334e-163	-9.3026e-164	0
-2.51161e-163	1.88367e-163	8.45834e-163	8.61621e-164	-1.04655e-162	-4.95884e-164	6.42686e-163	-1.16685e-162	-1.46437e-163	1.17916e-163	3.33349e-163	-8.07284e-164	-4.04995e-163	6.01047e-164	-3.58184e-163	-9.82081e-163	-1.52121e-162	-6.8194e-164	2.94558e-163	-6.68335e-163	-1.12101e-163	-1.26251e-162	-4.63634e-163	-1.17703e-162	-1.76433e-163	-2.18791e-163	1.53536e-162	-9.56153e-163	6.12334e-163	-9.3026e-164	0
-2.51161e-163	1.88367e-163	8.45834e-163	8.61621e-164	-1.04655e-162	-4.95884e-164	6.42686e-163	-1.16685e-162	-1.46437e-163	1.17916e-163	3.33349e-163	-8.07284e-164	-4.04995e-163	6.01047e-164	-3.58184e-163	-9.82081e-163	-1.52121e-162	-6.8194e-164	2.94558e-163	-6.68335e-163	-1.12101e-163	-1.26251e-162	-4.63634e-163	-1.17703e-162	-1.76433e-163	-2.18791e-163	1.53536e-162	-9.56153e-163	6.12334e-163	-9.3026e-164	0
-2.51161e-163	1.88367e-163	8.45834e-163	8.61621e-164	-1.04655e-162	-4.95884e-164	6.42686e-163	-1.16685e-162	-1.46437e-163	1.17916e-163	3.33349e-163	-8.07284e-164	-4.04995e-163	6.01047e-164	-3.58184e-163	-9.82081e-163	-1.52121e-162	-6.8194e-164	2.94558e-163	-6.68335e-163	-1.12101e-163	-1.26251e-162	-4.63634e-163	-1.17703e-162	-1.76433e-163	-2.18791e-163	1.53536e-162	-9.56153e-163	6.12334e-163	-9.3026e-164	0
-2.51161e-163	1.88367e-163	8.45834e-163	8.61621e-164	-1.04655e-162	-4.95884e-164	6.42686e-163	-1.16685e-162	-1.46437e-163	1.17916e-163	3.33349e-163	-8.07284e-164	-4.04995e-163	6.01047e-164	-3.58184e-163	-9.82081e-163	-1.52121e-162	-6.8194e-164	2.94558e-163	-6.68335e-163	-1.12101e-163	-1.26251e-162	-4.63634e-163	-1.17703e-162	-1.76433e-163	-2.18791e-163	1.53536e-162	-9.56153e-163	6.12334e-163	-9.3026e-164	0
-2.51161e-163	1.88367e-163	8.45834e-163	8.61621e-164	-1.04655e-162	-4.95884e-164	6.42686e-163	-1.16685e-162	-1.46437e-163	1.17916e-163	3.33349e-163	-8.07284e-164	-4.04995e-163	6.01047e-164	-3.58184e-163	-9.82081e-163	-1.52121e-162	-6.8194e-164	2.94558e-163	-6.68335e-163	-1.12101e-163	-1.26251e-162	-4.63634e-163	-1.17703e-162	-1.76433e-163	-2.18791e-163	1.53536e-162	-9.56153e-163	6.12334e-163	-9.3026e-164	0
-2.51161e-163	1.88367e-163	8.45834e-163	8.61621e-164	-1.04655e-162	-4.95884e-164	6.42686e-163	-1.16685e-162	-1.46437e-163	1.17916e-163	3.33349e-163	-8.07284e-164	-4.04995e-163	6.01047e-164	-3.58184e-163	-9.82081e-163	-1.52121e-162	-6.8194e-164	2.94558e-163	-6.68335e-163	-1.12101e-163	-1.26251e-162	-4.63634e-163	-1.17703e-162	-1.76433e-163	-2.18791e-163	1.53536e-162	-9.56153e-163	6.12334e-163	-9.3026e-164	0
-2.51161e-163	1.88367e-163	8.45834e-163	8.61621e-164	-1.04655e-162	-4.95884e-164	6.42686e-163	-1.16685e-162	-1.46437e-163	1.17916e-163	3.33349e-163	-8.07284e-164	-4.04995e-163	6.01047e-164	-3.58184e-163	-9.82081e-163	-1.52121e-162	-6.8194e-164	2.94558e-163	-6.68335e-163	-1.12101e-163	-1.26251e-162	-4.63634e-163	-1.17703e-162	-1.76433e-163	-2.18791e-163	1.53536e-162	-9.56153e-163	6.12334e-163	-9.3026e-164	0
-2.51161e-163	1.88367e-163	8.45834e-163	8.61621e-164	-1.04655e-162	-4.95884e-164	6.42686e-163	-1.16685e-162	-1.46437e-163	1.17916e-163	3.33349e-163	-8.07284e-164	-4.04995e-163	6.01047e-164	-3.58184e-163	-9.82081e-163	-1.52121e-162	-6.8194e-164	2.94558e-163	-6.68335e-163	-1.12101e-163	-1.26251e-162	-4.63634e-163	-1.17703e-162	-1.76433e-163	-2.18791e-163	1.53536e-162	-9.56153e-163	6.12334e-163	-9.3026e-164	0
-2.51161e-163	1.88367e-163	8.45834e-163	8.61621e-164	-1.04655e-162	-4.95884e-164	6.42686e-163	-1.16685e-162	-1.46437e-163	1.17916e-163	3.33349e-163	-8.07284e-164	-4.04995e-163	6.01047e-164	-3.58184e-163	-9.82081e-163	-1.52121e-162	-6.8194e-164	2.94558e-163	-6.68335e-163	-1.12101e-163	-1.26251e-162	-4.63634e-163	-1.17703e-162	-1.76433e-163	-2.18791e-163	1.53536e-162	-9.56153e-163	6.12334e-163	-9.3026e-164	0
-2.51161e-163	1.88367e-163	8.45834e-163	8.61621e-164	-1.04655e-162	-4.95884e-164	6.42686e-163	-1.16685e-162	-1.46437e-163	1.17916e-163	3.33349e-163	-8.07284e-164	-4.04995e-163	6.01047e-164	-3.58184e-163	-9.82081e-163	-1.52121e-162	-6.8194e-164	2.94558e-163	-6.68335e-163	-1.12101e-163	-1.26251e-162	-4.63634e-163	-1.17703e-162	-1.76433e-163	-2.18791e-163	1.53536e-162	-9.56153e-163	6.12334e-163	-9.3026e-164	0
-2.51161e-163	1.88367e-163	8.45834e-163	8.61621e-164	-1.04655e-162	-4.95884e-164	6.42686e-163	-1.16685e-162	-1.46437e-163	1.17916e-163	3.33349e-163	-8.07284e-164	-4.04995e-163	6.01047e-164	-3.58184e-163	-9.82081e-163	-1.52121e-162	-6.8194e-164	2.94558e-163	-6.68335e-163	-1.12101e-163	-1.26251e-162	-4.63634e-163	-1.17703e-162	-1.76433e-163	-2.18791e-163	1.53536e-162	-9.56153e-163	6.12334e-163	-9.3026e-164	0
-2.51161e-163	1.88367e-163	8.45834e-163	8.61621e-164	-1.04655e-162	-4.95884e-164	6.42686e-163	-1.16685e-162	-1.46437e-163	1.17916e-163	3.33349e-163	-8.07284e-164	-4.04995e-163	6.01047e-164	-3.58184e-163	-9.82081e-163	-1.52121e-162	-6.8194e-164	2.94558e-163	-6.68335e-163	-1.12101e-163	-1.26251e-162	-4.63634e-163	-1.17703e-162	-1.76433e-163	-2.18791e-163	1.53536e-162	-9.56153e-163	6.12334e-163	-9.3026e-164	0
-2.51161e-163	1.88367e-163	8.45834e-163	8.61621e-164	-1.04655e-162	-4.95884e-164	6.42686e-163	-1.16685e-162	-1.46437e-163	1.17916e-163	3.33349e-163	-8.07284e-164	-4.04995e-163	6.01047e-164	-3.58184e-163	-9.82081e-163	-1.52121e-162	-6.8194e-164	2.94558e-163	-6.68335e-163	-1.12101e-163	-1.26251e-162	-4.63634e-163	-1.17703e-162	-1.76433e-163	-2.18791e-163	1.53536e-162	-9.56153e-163	6.12334e-163	-9.3026e-164	0
-2.51161e-163	1.88367e-163	8.45834e-163	8.61621e-164	-1.04655e-162	-4.95884e-164	6.42686e-163	-1.16685e-162	-1.46437e-163	1.17916e-163	3.33349e-163	-8.07284e-164	-4.04995e-163	6.01047e-164	-3.58184e-163	-9.82081e-163	-1.52121e-162	-6.8194e-164	2.94558e-163	-6.68335e-163	-1.12101e-163	-1.26251e-162	-4.63634e-163	-1.17703e-162	-1.76433e-163	-2.18791e-163	1.53536e-162	-9.56153e-163	6.12334e-163	-9.3026e-164	0
-2.51161e-163	1.88367e-163	8.45834e-163	8.61621e-164	-1.04655e-162	-4.95884e-164	6.42686e-163	-1.16685e-162	-1.46437e-163	1.17916e-163	3.33349e-163	-8.07284e-164	-4.04995e-163	6.01047e-164	-3.58184e-163	-9.82081e-163	-1.52121e-162	-6.8194e-164	2.94558e-163	-6.68335e-163	-1.12101e-163	-1.26251e-162	-4.63634e-163	-1.17703e-162	-1.76433e-163	-2.18791e-163	1.53536e-162	-9.56153e-163	6.12334e-163	-9.3026e-164	0
-2.51161e-163	1.88367e-163	8.45834e-163	8.61621e-164	-1.04655e-162	-4.95884e-164	6.42686e-163	-1.16685e-162	-1.46437e-163	1.17916e-163	3.33349e-163	-8.07284e-164	-4.04995e-163	6.01047e-164	-3.58184e-163	-9.82081e-163	-1.52121e-162	-6.8194e-164	2.94558e-163	-6.68335e-163	-1.12101e-163	-1.26251e-162	-4.63634e-163	-1.17703e-162	-1.76433e-163	-2.18791e-163	1.53536e-162	-9.56153e-163	6.12334e-163	-9.3026e-164	0
-2.51161e-163	1.88367e-163	8.45834e-163	8.61621e-164	-1.04655e-162	-4.95884e-164	6.42686e-163	-1.16685e-162	-1.46437e-163	1.17916e-163	3.33349e-163	-8.07284e-164	-4.04995e-163	6.01047e-164	-3.58184e-163	-9.82081e-163	-1.52121e-162	-6.8194e-164	2.94558e-163	-6.68335e-163	-1.12101e-163	-1.26251e-162	-4.63634e-163	-1.17703e-162	-1.76433e-163	-2.18791e-163	1.53536e-162	-9.56153e-163	6.12334e-163	-9.3026e-164	0
-2.51161e-163	1.88367e-163	8.45834e-163	8.61621e-164	-1.04655e-162	-4.95884e-164	6.42686e-163	-1.16685e-162	-1.46437e-163	1.17916e-163	3.33349e-163	-8.07284e-164	-4.04995e-163	6.01047e-164	-3.58184e-163	-9.82081e-163	-1.52121e-162	-6.8194e-164	2.94558e-163	-6.68335e-163	-1.12101e-163	-1.26251e-162	-4.63634e-163	-1.17703e-162	-1.76433e-163	-2.18791e-163	1.53536e-162	-9.56153e-163	6.12334e-163	-9.3026e-164	0
-2.51161e-163	1.88367e-163	8.45834e-163	8.61621e-164	-1.04655e-162	-4.95884e-164	6.42686e-163	-1.16685e-162	-1.46437e-163	1.17916e-163	3.33349e-163	-8.07284e-164	-4.04995e-163	6.01047e-164	-3.58184e-163	-9.82081e-163	-1.52121e-162	-6.8194e-164	2.94558e-163	-6.68335e-163	-1.12101e-163	-1.26251e-162	-4.63634e-163	-1.17703e-162	-1.76433e-163	-2.18791e-163	1.53536e-162	-9.56153e-163	6.12334e-163	-9.3026e-164	0
-2.51161e-163	1.88367e-163	8.45834e-163	8.61621e-164	-1.04655e-162	-4.95884e-164	6.42686e-163	-1.16685e-162	-1.46437e-163	1.17916e-163	3.33349e-163	-8.07284e-164	-4.04995e-163	6.01047e-164	-3.58184e-163	-9.82081e-163	-1.52121e-162	-6.8194e-164	2.94558e-163	-6.68335e-163	-1.12101e-163	-1.26251e-162	-4.63634e-163	-1.17703e-162	-1.76433e-163	-2.18791e-163	1.53536e-162	-9.56153e-163	6.12334e-163	-9.3026e-164	0
-2.51161e-163	1.88367e-163	8.45834e-163	8.61621e-164	-1.04655e-162	-4.95884e-164	6.42686e-163	-1.16685e-162	-1.46437e-163	1.17916e-163	3.33349e-163	-8.07284e-164	-4.04995e-163	6.01047e-164	-3.58184e-163	-9.82081e-163	-1.52121e-162	-6.8194e-164	2.94558e-163	-6.68335e-163	-1.12101e-163	-1.26251e-162	-4.63634e-163	-1.17703e-162	-1.76433e-163	-2.18791e-163	1.53536e-162	-9.56153e-163	6.12334e-163	-9.3026e-164	0
-2.51161e-163	1.88367e-163	8.45834e-163	8.61621e-164	-1.04655e-162	-4.95884e-164	6.42686e-163	-1.16685e-162	-1.46437e-163	1.17916e-163	3.33349e-163	-8.07284e-164	-4.04995e-163	6.01047e-164	-3.58184e-163	-9.82081e-163	-1.52121e-162	-6.8194e-164	2.94558e-163	-6.68335e-163	-1.12101e-163	-1.26251e-162	-4.63634e-163	-1.17703e-162	-1.76433e-163	-2.18791e-163	1.53536e-162	-9.56153e-163	6.12334e-163	-9.3026e-164	0
-2.51161e-163	1.88367e-163	8.45834e-163	8.61621e-164	-1.04655e-162	-4.95884e-164	6.42686e-163	-1.16685e-162	-1.46437e-163	1.17916e-163	3.33349e-163	-8.07284e-164	-4.04995e-163	6.01047e-164	-3.58184e-163	-9.82081e-163	-1.52121e-162	-6.8194e-164	2.94558e-163	-6.68335e-163	-1.12101e-163	-1.26251e-162	-4.63634e-163	-1.17703e-162	-1.76433e-163	-2.18791e-163	1.53536e-162	-9.56153e-163	6.12334e-163	-9.3026e-164	0
-2.51161e-163	1.88367e-163	8.45834e-163	8.61621e-164	-1.04655e-162	-4.95884e-164	6.42686e-163	-1.16685e-162	-1.46437e-163	1.17916e-163	3.33349e-163	-8.07284e-164	-4.04995e-163	6.01047e-164	-3.58184e-163	-9.82081e-163	-1.52121e-162	-6.8194e-164	2.94558e-163	-6.68335e-163	-1.12101e-163	-1.26251e-162	-4.63634e-163	-1.17703e-162	-1.76433e-163	-2.18791e-163	1.53536e-162	-9.56153e-163	6.12334e-163	-9.3026e-164	0
-2.51161e-163	1.88367e-163	8.45834e-163	8.61621e-164	-1.04655e-162	-4.95884e-164	6.42686e-163	-1.16685e-162	-1.46437e-163	1.17916e-163	3.33349e-163	-8.07284e-164	-4.04995e-163	6.01047e-164	-3.58184e-163	-9.82081e-163	-1.52121e-162	-6.8194e-164	2.94558e-163	-6.68335e-163	-1.12101e-163	-1.26251e-162	-4.63634e-163	-1.17703e-162	-1.76433e-163	-2.18791e-163	1.53536e-162	-9.56153e-163	6.12334e-163	-9.3026e-164	0
-2.51161e-163	1.88367e-163	8.45834e-163	8.61621e-164	-1.04655e-162	-4.95884e-164	6.42686e-163	-1.16685e-162	-1.46437e-163	1.17916e-163	3.33349e-163	-8.07284e-164	-4.04995e-163	6.01047e-164	-3.58184e-163	-9.82081e-163	-1.52121e-162	-6.8194e-164	2.94558e-163	-6.68335e-163	-1.12101e-163	-1.26251e-162	-4.63634e-163	-1.17703e-162	-1.76433e-163	-2.18791e-163	1.53536e-162	-9.56153e-163	6.12334e-163	-9.3026e-164	0
-2.51161e-163	1.88367e-163	8.45834e-163	8.61621e-164	-1.04655e-162	-4.95884e-164	6.42686e-163	-1.16685e-162	-1.46437e-163	1.17916e-163	3.33349e-163	-8.07284e-164	-4.04995e-163	6.01047e-164	-3.58184e-163	-9.82081e-163	-1.52121e-162	-6.8194e-164	2.94558e-163	-6.68335e-163	-1.12101e-163	-1.26251e-162	-4.63634e-163	-1.17703e-162	-1.76433e-163	-2.18791e-163	1.53536e-162	-9.56153e-163	6.12334e-163	-9.3026e-164	0
-2.51161e-163	1.88367e-163	8.45834e-163	8.61621e-164	-1.04655e-162	-4.95884e-164	6.42686e-163	-1.16685e-162	-1.46437e-163	1.17916e-163	3.33349e-163	-8.07284e-164	-4.04995e-163	6.01047e-164	-3.58184e-163	-9.82081e-163	-1.52121e-162	-6.8194e-164	2.94558e-163	-6.68335e-163	-1.12101e-163	-1.26251e-162	-4.63634e-163	-1.17703e-162	-1.76433e-163	-2.18791e-163	1.53536e-162	-9.56153e-163	6.12334e-163	-9.3026e-164	0
-2.51161e-163	1.88367e-163	8.45834e-163	8.61621e-164	-1.04655e-162	-4.95884e-164	6.42686e-163	-1.16685e-162	-1.46437e-163	1.17916e-163	3.33349e-163	-8.07284e-164	-4.04995e-163	6.01047e-164	-3.58184e-163	-9.82081e-163	-1.52121e-162	-6.8194e-164	2.94558e-163	-6.68335e-163	-1.12101e-163	-1.26251e-162	-4.63634e-163	-1.17703e-162	-1.76433e-163	-2.18791e-163	1.53536e-162	-9.56153e-163	6.12334e-163	-9.3026e-164	0
-2.51161e-163	1.88367e-163	8.45834e-163	8.61621e-164	-1.04655e-162	-4.95884e-164	6.42686e-163	-1.16685e-162	-1.46437e-163	1.17916e-163	3.33349e-163	-8.07284e-164	-4.04995e-163	6.01047e-164	-3.58184e-163	-9.82081e-163	-1.52121e-162	-6.8194e-164	2.94558e-163	-6.68335e-163	-1.12101e-163	-1.26251e-162	-4.63634e-163	-1.17703e-162	-1.76433e-163	-2.18791e-163	1.53536e-162	-9.56153e-163	6.12334e-163	-9.3026e-164	0
-2.51161e-163	1.88367e-163	8.45834e-163	8.61621e-164	-1.04655e-162	-4.95884e-164	6.42686e-163	-1.16685e-162	-1.46437e-163	1.17916e-163	3.33349e-163	-8.07284e-164	-4.04995e-163	6.01047e-164	-3.58184e-163	-9.82081e-163	-1.52121e-162	-6.8194e-164	2.94558e-163	-6.68335e-163	-1.12101e-163	-1.26251e-162	-4.63634e-163	-1.17703e-162	-1.76433e-163	-2.18791e-163	1.53536e-162	-9.56153e-163	6.12334e-163	-9.3026e-164	0
-2.51161e-163	1.88367e-163	8.45834e-163	8.61621e-164	-1.04655e-162	-4.95884e-164	6.42686e-163	-1.16685e-162	-1.46437e-163	1.17916e-163	3.33349e-163	-8.07284e-164	-4.04995e-163	6.01047e-164	-3.58184e-163	-9.82081e-163	-1.52121e-162	-6.8194e-164	2.94558e-163	-6.68335e-163	-1.12101e-163	-1.26251e-162	-4.63634e-163	-1.17703e-162	-1.76433e-163	-2.18791e-163	1.53536e-162	-9.56153e-163	6.12334e-163	-9.3026e-164	0
-2.51161e-163	1.88367e-163	8.45834e-163	8.61621e-164	-1.04655e-162	-4.95884e-164	6.42686e-163	-1.16685e-162	-1.46437e-163	1.17916e-163	3.33349e-163	-8.07284e-164	-4.04995e-163	6.01047e-164	-3.58184e-163	-9.82081e-163	-1.52121e-162	-6.8194e-164	2.94558e-163	-6.68335e-163	-1.12101e-163	-1.26251e-162	-4.63634e-163	-1.17703e-162	-1.76433e-163	-2.18791e-163	1.53536e-162	-9.56153e-163	6.12334e-163	-9.3026e-164	0
-2.51161e-163	1.88367e-163	8.45834e-163	8.61621e-164	-1.04655e-162	-4.95884e-164	6.42686e-163	-1.16685e-162	-1.46437e-163	1.17916e-163	3.33349e-163	-8.07284e-164	-4.04995e-163	6.01047e-164	-3.58184e-163	-9.82081e-163	-1.52121e-162	-6.8194e-164	2.94558e-163	-6.68335e-163	-1.12101e-163	-1.26251e-162	-4.63634e-163	-1.17703e-162	-1.76433e-163	-2.18791e-163	1.53536e-162	-9.56153e-163	6.12334e-163	-9.3026e-164	0
-2.51161e-163	1.88367e-163	8.45834e-163	8.61621e-164	-1.04655e-162	-4.95884e-164	6.42686e-163	-1.16685e-162	-1.46437e-163	1.17916e-163	3.33349e-163	-8.07284e-164	-4.04995e-163	6.01047e-164	-3.58184e-163	-9.82081e-163	-1.52121e-162	-6.8194e-164	2.94558e-163	-6.68335e-163	-1.12101e-163	-1.26251e-162	-4.63634e-163	-1.17703e-162	-1.76433e-163	-2.18791e-163	1.53536e-162	-9.56153e-163	6.12334e-163	-9.3026e-164	0
-2.51161e-163	1.88367e-163	8.45834e-163	8.61621e-164	-1.04655e-162	-4.95884e-164	6.42686e-163	-1.16685e-162	-1.46437e-163	1.17916e-163	3.33349e-163	-8.07284e-164	-4.04995e-163	6.01047e-164	-3.58184e-163	-9.82081e-163	-1.52121e-162	-6.8194e-164	2.94558e-163	-6.68335e-163	-1.12101e-163	-1.26251e-162	-4.63634e-163	-1.17703e-162	-1.76433e-163	-2.18791e-163	1.53536e-162	-9.56153e-163	6.12334e-163	-9.3026e-164	0
-2.51161e-163	1.88367e-163	8.45834e-163	8.61621e-164	-1.04655e-162	-4.95884e-164	6.42686e-163	-1.16685e-162	-1.46437e-163	1.17916e-163	3.33349e-163	-8.07284e-164	-4.04995e-163	6.01047e-164	-3.58184e-163	-9.82081e-163	-1.52121e-162	-6.8194e-164	2.94558e-163	-6.68335e-163	-1.12101e-163	-1.26251e-162	-4.63634e-163	-1.17703e-162	-1.76433e-163	-2.18791e-163	1.53536e-162	-9.56153e-163	6.12334e-163	-9.3026e-164	0
-2.51161e-163	1.88367e-163	8.45834e-163	8.61621e-164	-1.04655e-162	-4.95884e-164	6.42686e-163	-1.16685e-162	-1.46437e-163	1.17916e-163	3.33349e-163	-8.07284e-164	-4.04995e-163	6.01047e-164	-3.58184e-163	-9.82081e-163	-1.52121e-162	-6.8194e-164	2.94558e-163	-6.68335e-163	-1.12101e-163	-1.26251e-162	-4.63634e-163	-1.17703e-162	-1.76433e-163	-2.18791e-163	1.53536e-162	-9.56153e-163	6.12334e-163	-9.3026e-164	0
-2.51161e-163	1.88367e-163	8.45834e-163	8.61621e-164	-1.04655e-162	-4.95884e-164	6.42686e-163	-1.16685e-162	-1.46437e-163	1.17916e-163	3.33349e-163	-8.07284e-164	-4.04995e-163	6.01047e-164	-3.58184e-163	-9.82081e-163	-1.52121e-162	-6.8194e-164	2.94558e-163	-6.68335e-163	-1.12101e-163	-1.26251e-162	-4.63634e-163	-1.17703e-162	-1.76433e-163	-2.18791e-163	1.53536e-162	-9.56153e-163	6.12334e-163	-9.3026e-164	0
-2.51161e-163	1.88367e-163	8.45834e-163	8.61621e-164	-1.04655e-162	-4.95884e-164	6.42686e-163	-1.16685e-162	-1.46437e-163	1.17916e-163	3.33349e-163	-8.07284e-164	-4.04995e-163	6.01047e-164	-3.58184e-163	-9.82081e-163	-1.52121e-162	-6.8194e-164	2.94558e-163	-6.68335e-163	-1.12101e-163	-1.26251e-162	-4.63634e-163	-1.17703e-162	-1.76433e-163	-2.18791e-163	1.53536e-162	-9.56153e-163	6.12334e-163	-9.3026e-164	0
-2.51161e-163	1.88367e-163	8.45834e-163	8.61621e-164	-1.04655e-162	-4.95884e-164	6.42686e-163	-1.16685e-162	-1.46437e-163	1.17916e-163	3.33349e-163	-8.07284e-164	-4.04995e-163	6.01047e-164	-3.58184e-163	-9.82081e-163	-1.52121e-162	-6.8194e-164	2.94558e-163	-6.68335e-163	-1.12101e-163	-1.26251e-162	-4.63634e-163	-1.17703e-162	-1.76433e-163	-2.18791e-163	1.53536e-162	-9.56153e-163	6.12334e-163	-9.3026e-164	0
-2.51161e-163	1.88367e-163	8.45834e-163	8.61621e-164	-1.04655e-162	-4.95884e-164	6.42686e-163	-1.16685e-162	-1.46437e-163	1.17916e-163	3.33349e-163	-8.07284e-164	-4.04995e-163	6.01047e-164	-3.58184e-163	-9.82081e-163	-1.52121e-162	-6.8194e-164	2.94558e-163	-6.68335e-163	-1.12101e-163	-1.26251e-162	-4.63634e-163	-1.17703e-162	-1.76433e-163	-2.18791e-163	1.53536e-162	-9.56153e-163	6.12334e-163	-9.3026e-164	0
-2.51161e-163	1.88367e-163	8.45834e-163	8.61621e-164	-1.04655e-162	-4.95884e-164	6.42686e-163	-1.16685e-162	-1.46437e-163	1.17916e-163	3.33349e-163	-8.07284e-164	-4.04995e-163	6.01047e-164	-3.58184e-163	-9.82081e-163	-1.52121e-162	-6.8194e-164	2.94558e-163	-6.68335e-163	-1.12101e-163	-1.26251e-162	-4.63634e-163	-1.17703e-162	-1.76433e-163	-2.18791e-163	1.53536e-162	-9.56153e-163	6.12334e-163	-9.3026e-164	0
-2.51161e-163	1.88367e-163	8.45834e-163	8.61621e-164	-1.04655e-162	-4.95884e-164	6.42686e-163	-1.16685e-162	-1.46437e-163	1.17916e-163	3.33349e-163	-8.07284e-164	-4.04995e-163	6.01047e-164	-3.58184e-163	-9.82081e-163	-1.52121e-162	-6.8194e-164	2.94558e-163	-6.68335e-163	-1.12101e-163	-1.26251e-162	-4.63634e-163	-1.17703e-162	-1.76433e-163	-2.18791e-163	1.53536e-162	-9.56153e-163	6.12334e-163	-9.3026e-164	0
-2.51161e-163	1.88367e-163	8.45834e-163	8.61621e-164	-1.04655e-162	-4.95884e-164	6.42686e-163	-1.16685e-162	-1.46437e-163	1.17916e-163	3.33349e-163	-8.07284e-164	-4.04995e-163	6.01047e-164	-3.58184e-163	-9.82081e-163	-1.52121e-162	-6.8194e-164	2.94558e-163	-6.68335e-163	-1.12101e-163	-1.26251e-162	-4.63634e-163	-1.17703e-162	-1.76433e-163	-2.18791e-163	1.53536e-162	-9.56153e-163	6.12334e-163	-9.3026e-164	0
-2.51161e-163	1.88367e-163	8.45834e-163	8.61621e-164	-1.04655e-162	-4.95884e-164	6.42686e-163	-1.16685e-162	-1.46437e-163	1.17916e-163	3.33349e-163	-8.07284e-164	-4.04995e-163	6.01047e-164	-3.58184e-163	-9.82081e-163	-1.52121e-162	-6.8194e-164	2.94558e-163	-6.68335e-163	-1.12101e-163	-1.26251e-162	-4.63634e-163	-1.17703e-162	-1.76433e-163	-2.18791e-163	1.53536e-162	-9.56153e-163	6.12334e-163	-9.3026e-164	0
-2.51161e-163	1.88367e-163	8.45834e-163	8.61621e-164	-1.04655e-162	-4.95884e-164	6.42686e-163	-1.16685e-162	-1.46437e-163	1.17916e-163	3.33349e-163	-8.07284e-164	-4.04995e-163	6.01047e-164	-3.58184e-163	-9.82081e-163	-1.52121e-162	-6.8194e-164	2.94558e-163	-6.68335e-163	-1.12101e-163	-1.26251e-162	-4.63634e-163	-1.17703e-162	-1.76433e-163	-2.18791e-163	1.53536e-162	-9.56153e-163	6.12334e-163	-9.3026e-164	0
-2.51161e-163	1.88367e-163	8.45834e-163	8.61621e-164	-1.04655e-162	-4.95884e-164	6.42686e-163	-1.16685e-162	-1.46437e-163	1.17916e-163	3.33349e-163	-8.07284e-164	-4.04995e-163	6.01047e-164	-3.58184e-163	-9.82081e-163	-1.52121e-162	-6.8194e-164	2.94558e-163	-6.68335e-163	-1.12101e-163	-1.26251e-162	-4.63634e-163	-1.17703e-162	-1.76433e-163	-2.18791e-163	1.53536e-162	-9.56153e-163	6.12334e-163	-9.3026e-164	0
-2.51161e-163	1.88367e-163	8.45834e-163	8.61621e-164	-1.04655e-162	-4.95884e-164	6.42686e-163	-1.16685e-162	-1.46437e-163	1.17916e-163	3.33349e-163	-8.07284e-164	-4.04995e-163	6.01047e-164	-3.58184e-163	-9.82081e-163	-1.52121e-162	-6.8194e-164	2.94558e-163	-6.68335e-163	-1.12101e-163	-1.26251e-162	-4.63634e-163	-1.17703e-162	-1.76433e-163	-2.18791e-163	1.53536e-162	-9.56153e-163	6.12334e-163	-9.3026e-164	0
-2.51161e-163	1.88367e-163	8.45834e-163	8.61621e-164	-1.04655e-162	-4.95884e-164	6.42686e-163	-1.16685e-162	-1.46437e-163	1.17916e-163	3.33349e-163	-8.07284e-164	-4.04995e-163	6.01047e-164	-3.58184e-163	-9.82081e-163	-1.52121e-162	-6.8194e-164	2.94558e-163	-6.68335e-163	-1.12101e-163	-1.26251e-162	-4.63634e-163	-1.17703e-162	-1.76433e-163	-2.18791e-163	1.53536e-162	-9.56153e-163	6.12334e-163	-9.3026e-164	0
-2.51161e-163	1.88367e-163	8.45834e-163	8.61621e-164	-1.04655e-162	-4.95884e-164	6.42686e-163	-1.16685e-162	-1.46437e-163	1.17916e-163	3.33349e-163	-8.07284e-164	-4.04995e-163	6.01047e-164	-3.58184e-163	-9.82081e-163	-1.52121e-162	-6.8194e-164	2.94558e-163	-6.68335e-163	-1.12101e-163	-1.26251e-162	-4.63634e-163	-1.17703e-162	-1.76433e-163	-2.18791e-163	1.53536e-162	-9.56153e-163	6.12334e-163	-9.3026e-164	0
-2.51161e-163	1.88367e-163	8.45834e-163	8.61621e-164	-1.04655e-162	-4.95884e-164	6.42686e-163	-1.16685e-162	-1.46437e-163	1.17916e-163	3.33349e-163	-8.07284e-164	-4.04995e-163	6.01047e-164	-3.58184e-163	-9.82081e-163	-1.52121e-162	-6.8194e-164	2.94558e-163	-6.68335e-163	-1.12101e-163	-1.26251e-162	-4.63634e-163	-1.17703e-162	-1.76433e-163	-2.18791e-163	1.53536e-162	-9.56153e-163	6.12334e-163	-9.3026e-164	0
-2.51161e-163	1.88367e-163	8.45834e-163	8.61621e-164	-1.04655e-162	-4.95884e-164	6.42686e-163	-1.16685e-162	-1.46437e-163	1.17916e-163	3.33349e-163	-8.07284e-164	-4.04995e-163	6.01047e-164	-3.58184e-163	-9.82081e-163	-1.52121e-162	-6.8194e-164	2.94558e-163	-6.68335e-163	-1.12101e-163	-1.26251e-162	-4.63634e-163	-1.17703e-162	-1.76433e-163	-2.18791e-163	1.53536e-162	-9.56153e-163	6.12334e-163	-9.3026e-164	0
-2.51161e-163	1.88367e-163	8.45834e-163	8.61621e-164	-1.04655e-162	-4.95884e-164	6.42686e-163	-1.16685e-162	-1.46437e-163	1.17916e-163	3.33349e-163	-8.07284e-164	-4.04995e-163	6.01047e-164	-3.58184e-163	-9.82081e-163	-1.52121e-162	-6.8194e-164	2.94558e-163	-6.68335e-163	-1.12101e-163	-1.26251e-162	-4.63634e-163	-1.17703e-162	-1.76433e-163	-2.18791e-163	1.53536e-162	-9.56153e-163	6.12334e-163	-9.3026e-164	0
-2.51161e-163	1.88367e-163	8.45834e-163	8.61621e-164	-1.04655e-162	-4.95884e-164	6.42686e-163	-1.16685e-162	-1.46437e-163	1.17916e-163	3.33349e-163	-8.07284e-164	-4.04995e-163	6.01047e-164	-3.58184e-163	-9.82081e-163	-1.52121e-162	-6.8194e-164	2.94558e-163	-6.68335e-163	-1.12101e-163	-1.26251e-162	-4.63634e-163	-1.17703e-162	-1.76433e-163	-2.18791e-163	1.53536e-162	-9.56153e-163	6.12334e-163	-9.3026e-164	0
-2.51161e-163	1.88367e-163	8.45834e-163	8.61621e-164	-1.04655e-162	-4.95884e-164	6.42686e-163	-1.16685e-162	-1.46437e-163	1.17916e-163	3.33349e-163	-8.07284e-164	-4.04995e-163	6.01047e-164	-3.58184e-163	-9.82081e-163	-1.52121e-162	-6.8194e-164	2.94558e-163	-6.68335e-163	-1.12101e-163	-1.26251e-162	-4.63634e-163	-1.17703e-162	-1.76433e-163	-2.18791e-163	1.53536e-162	-9.56153e-163	6.12334e-163	-9.3026e-164	0
-2.51161e-163	1.88367e-163	8.45834e-163	8.61621e-164	-1.04655e-162	-4.95884e-164	6.42686e-163	-1.16685e-162	-1.46437e-163	1.17916e-163	3.33349e-163	-8.07284e-164	-4.04995e-163	6.01047e-164	-3.58184e-163	-9.82081e-163	-1.52121e-162	-6.8194e-164	2.94558e-163	-6.68335e-163	-1.12101e-163	-1.26251e-162	-4.63634e-163	-1.17703e-162	-1.76433e-163	-2.18791e-163	1.53536e-162	-9.56153e-163	6.12334e-163	-9.3026e-164	0
-2.51161e-163	1.88367e-163	8.45834e-163	8.61621e-164	-1.04655e-162	-4.95884e-164	6.42686e-163	-1.16685e-162	-1.46437e-163	1.17916e-163	3.33349e-163	-8.07284e-164	-4.04995e-163	6.01047e-164	-3.58184e-163	-9.82081e-163	-1.52121e-162	-6.8194e-164	2.94558e-163	-6.68335e-163	-1.12101e-163	-1.26251e-162	-4.63634e-163	-1.17703e-162	-1.76433e-163	-2.18791e-163	1.53536e-162	-9.56153e-163	6.12334e-163	-9.3026e-164	0
-2.51161e-163	1.88367e-163	8.45834e-163	8.61621e-164	-1.04655e-162	-4.95884e-164	6.42686e-163	-1.16685e-162	-1.46437e-163	1.17916e-163	3.33349e-163	-8.07284e-164	-4.04995e-163	6.01047e-164	-3.58184e-163	-9.82081e-163	-1.52121e-162	-6.8194e-164	2.94558e-163	-6.68335e-163	-1.12101e-163	-1.26251e-162	-4.63634e-163	-1.17703e-162	-1.76433e-163	-2.18791e-163	1.53536e-162	-9.56153e-163	6.12334e-163	-9.3026e-164	0
-2.51161e-163	1.88367e-163	8.45834e-163	8.61621e-164	-1.04655e-162	-4.95884e-164	6.42686e-163	-1.16685e-162	-1.46437e-163	1.17916e-163	3.33349e-163	-8.07284e-164	-4.04995e-163	6.01047e-164	-3.58184e-163	-9.82081e-163	-1.52121e-162	-6.8194e-164	2.94558e-163	-6.68335e-163	-1.12101e-163	-1.26251e-162	-4.63634e-163	-1.17703e-162	-1.76433e-163	-2.18791e-163	1.53536e-162	-9.56153e-163	6.12334e-163	-9.3026e-164	0
-2.51161e-163	1.88367e-163	8.45834e-163	8.61621e-164	-1.04655e-162	-4.95884e-164	6.42686e-163	-1.16685e-162	-1.46437e-163	1.17916e-163	3.33349e-163	-8.07284e-164	-4.04995e-163	6.01047e-164	-3.58184e-163	-9.82081e-163	-1.52121e-162	-6.8194e-164	2.94558e-163	-6.68335e-163	-1.12101e-163	-1.26251e-162	-4.63634e-163	-1.17703e-162	-1.76433e-163	-2.18791e-163	1.53536e-162	-9.56153e-163	6.12334e-163	-9.3026e-164	0
-2.51161e-163	1.88367e-163	8.45834e-163	8.61621e-164	-1.04655e-162	-4.95884e-164	6.42686e-163	-1.16685e-162	-1.46437e-163	1.17916e-163	3.33349e-163	-8.07284e-164	-4.04995e-163	6.01047e-164	-3.58184e-163	-9.82081e-163	-1.52121e-162	-6.8194e-164	2.94558e-163	-6.68335e-163	-1.12101e-163	-1.26251e-162	-4.63634e-163	-1.17703e-162	-1.76433e-163	-2.18791e-163	1.53536e-162	-9.56153e-163	6.12334e-163	-9.3026e-164	0
-2.51161e-163	1.88367e-163	8.45834e-163	8.61621e-164	-1.04655e-162	-4.95884e-164	6.42686e-163	-1.16685e-162	-1.46437e-163	1.17916e-163	3.33349e-163	-8.07284e-164	-4.04995e-163	6.01047e-164	-3.58184e-163	-9.82081e-163	-1.52121e-162	-6.8194e-164	2.94558e-163	-6.68335e-163	-1.12101e-163	-1.26251e-162	-4.63634e-163	-1.17703e-162	-1.76433e-163	-2.18791e-163	1.53536e-162	-9.56153e-163	6.12334e-163	-9.3026e-164	0
-2.51161e-163	1.88367e-163	8.45834e-163	8.61621e-164	-1.04655e-162	-4.95884e-164	6.42686e-163	-1.16685e-162	-1.46437e-163	1.17916e-163	3.33349e-163	-8.07284e-164	-4.04995e-163	6.01047e-164	-3.58184e-163	-9.82081e-163	-1.52121e-162	-6.8194e-164	2.94558e-163	-6.68335e-163	-1.12101e-163	-1.26251e-162	-4.63634e-163	-1.17703e-162	-1.76433e-163	-2.18791e-163	1.53536e-162	-9.56153e-163	6.12334e-163	-9.3026e-164	0
-2.51161e-163	1.88367e-163	8.45834e-163	8.61621e-164	-1.04655e-162	-4.95884e-164	6.42686e-163	-1.16685e-162	-1.46437e-163	1.17916e-163	3.33349e-163	-8.07284e-164	-4.04995e-163	6.01047e-164	-3.58184e-163	-9.82081e-163	-1.52121e-162	-6.8194e-164	2.94558e-163	-6.68335e-163	-1.12101e-163	-1.26251e-162	-4.63634e-163	-1.17703e-162	-1.76433e-163	-2.18791e-163	1.53536e-162	-9.56153e-163	6.12334e-163	-9.3026e-164	0
-2.51161e-163	1.88367e-163	8.45834e-163	8.61621e-164	-1.04655e-162	-4.95884e-164	6.42686e-163	-1.16685e-162	-1.46437e-163	1.17916e-163	3.33349e-163	-8.07284e-164	-4.04995e-163	6.01047e-164	-3.58184e-163	-9.82081e-163	-1.52121e-162	-6.8194e-164	2.94558e-163	-6.68335e-163	-1.12101e-163	-1.26251e-162	-4.63634e-163	-1.17703e-162	-1.76433e-163	-2.18791e-163	1.53536e-162	-9.56153e-163	6.12334e-163	-9.3026e-164	0
-2.51161e-163	1.88367e-163	8.45834e-163	8.61621e-164	-1.04655e-162	-4.95884e-164	6.42686e-163	-1.16685e-162	-1.46437e-163	1.17916e-163	3.33349e-163	-8.07284e-164	-4.04995e-163	6.01047e-164	-3.58184e-163	-9.82081e-163	-1.52121e-162	-6.8194e-164	2.94558e-163	-6.68335e-163	-1.12101e-163	-1.26251e-162	-4.63634e-163	-1.17703e-162	-1.76433e-163	-2.18791e-163	1.53536e-162	-9.56153e-163	6.12334e-163	-9.3026e-164	0
-2.51161e-163	1.88367e-163	8.45834e-163	8.61621e-164	-1.04655e-162	-4.95884e-164	6.42686e-163	-1.16685e-162	-1.46437e-163	1.17916e-163	3.33349e-163	-8.07284e-164	-4.04995e-163	6.01047e-164	-3.58184e-163	-9.82081e-163	-1.52121e-162	-6.8194e-164	2.94558e-163	-6.68335e-163	-1.12101e-163	-1.26251e-162	-4.63634e-163	-1.17703e-162	-1.76433e-163	-2.18791e-163	1.53536e-162	-9.56153e-163	6.12334e-163	-9.3026e-164	0
-2.51161e-163	1.88367e-163	8.45834e-163	8.61621e-164	-1.04655e-162	-4.95884e-164	6.42686e-163	-1.16685e-162	-1.46437e-163	1.17916e-163	3.33349e-163	-8.07284e-164	-4.04995e-163	6.01047e-164	-3.58184e-163	-9.82081e-163	-1.52121e-162	-6.8194e-164	2.94558e-163	-6.68335e-163	-1.12101e-163	-1.26251e-162	-4.63634e-163	-1.17703e-162	-1.76433e-163	-2.18791e-163	1.53536e-162	-9.56153e-163	6.12334e-163	-9.3026e-164	0
-2.51161e-163	1.88367e-163	8.45834e-163	8.61621e-164	-1.04655e-162	-4.95884e-164	6.42686e-163	-1.16685e-162	-1.46437e-163	1.17916e-163	3.33349e-163	-8.07284e-164	-4.04995e-163	6.01047e-164	-3.58184e-163	-9.82081e-163	-1.52121e-162	-6.8194e-164	2.94558e-163	-6.68335e-163	-1.12101e-163	-1.26251e-162	-4.63634e-163	-1.17703e-162	-1.76433e-163	-2.18791e-163	1.53536e-162	-9.56153e-163	6.12334e-163	-9.3026e-164	0
-2.51161e-163	1.88367e-163	8.45834e-163	8.61621e-164	-1.04655e-162	-4.95884e-164	6.42686e-163	-1.16685e-162	-1.46437e-163	1.17916e-163	3.33349e-163	-8.07284e-164	-4.04995e-163	6.01047e-164	-3.58184e-163	-9.82081e-163	-1.52121e-162	-6.8194e-164	2.94558e-163	-6.68335e-163	-1.12101e-163	-1.26251e-162	-4.63634e-163	-1.17703e-162	-1.76433e-163	-2.18791e-163	1.53536e-162	-9.56153e-163	6.12334e-163	-9.3026e-164	0
-2.51161e-163	1.88367e-163	8.45834e-163	8.61621e-164	-1.04655e-162	-4.95884e-164	6.42686e-163	-1.16685e-162	-1.46437e-163	1.17916e-163	3.33349e-163	-8.07284e-164	-4.04995e-163	6.01047e-164	-3.58184e-163	-9.82081e-163	-1.52121e-162	-6.8194e-164	2.94558e-163	-6.68335e-163	-1.12101e-163	-1.26251e-162	-4.63634e-163	-1.17703e-162	-1.76433e-163	-2.18791e-163	1.53536e-162	-9.56153e-163	6.12334e-163	-9.3026e-164	0
-2.51161e-163	1.88367e-163	8.45834e-163	8.61621e-164	-1.04655e-162	-4.95884e-164	6.42686e-163	-1.16685e-162	-1.46437e-163	1.17916e-163	3.33349e-163	-8.07284e-164	-4.04995e-163	6.01047e-164	-3.58184e-163	-9.82081e-163	-1.52121e-162	-6.8194e-164	2.94558e-163	-6.68335e-163	-1.12101e-163	-1.26251e-162	-4.63634e-163	-1.17703e-162	-1.76433e-163	-2.18791e-163	1.53536e-162	-9.56153e-163	6.12334e-163	-9.3026e-164	0
-2.51161e-163	1.88367e-163	8.45834e-163	8.61621e-164	-1.04655e-162	-4.95884e-164	6.42686e-163	-1.16685e-162	-1.46437e-163	1.17916e-163	3.33349e-163	-8.07284e-164	-4.04995e-163	6.01047e-164	-3.58184e-163	-9.82081e-163	-1.52121e-162	-6.8194e-164	2.94558e-163	-6.68335e-163	-1.12101e-163	-1.26251e-162	-4.63634e-163	-1.17703e-162	-1.76433e-163	-2.18791e-163	1.53536e-162	-9.56153e-163	6.12334e-163	-9.3026e-164	0
-2.51161e-163	1.88367e-163	8.45834e-163	8.61621e-164	-1.04655e-162	-4.95884e-164	6.42686e-163	-1.16685e-162	-1.46437e-163	1.17916e-163	3.33349e-163	-8.07284e-164	-4.04995e-163	6.01047e-164	-3.58184e-163	-9.82081e-163	-1.52121e-162	-6.8194e-164	2.94558e-163	-6.68335e-163	-1.12101e-163	-1.26251e-162	-4.63634e-163	-1.17703e-162	-1.76433e-163	-2.18791e-163	1.53536e-162	-9.56153e-163	6.12334e-163	-9.3026e-164	0
-2.51161e-163	1.88367e-163	8.45834e-163	8.61621e-164	-1.04655e-162	-4.95884e-164	6.42686e-163	-1.16685e-162	-1.46437e-163	1.17916e-163	3.33349e-163	-8.07284e-164	-4.04995e-163	6.01047e-164	-3.58184e-163	-9.82081e-163	-1.52121e-162	-6.8194e-164	2.94558e-163	-6.68335e-163	-1.12101e-163	-1.26251e-162	-4.63634e-163	-1.17703e-162	-1.76433e-163	-2.18791e-163	1.53536e-162	-9.56153e-163	6.12334e-163	-9.3026e-164	0
-2.51161e-163	1.88367e-163	8.45834e-163	8.61621e-164	-1.04655e-162	-4.95884e-164	6.42686e-163	-1.16685e-162	-1.46437e-163	1.17916e-163	3.33349e-163	-8.07284e-164	-4.04995e-163	6.01047e-164	-3.58184e-163	-9.82081e-163	-1.52121e-162	-6.8194e-164	2.94558e-163	-6.68335e-163	-1.12101e-163	-1.26251e-162	-4.63634e-163	-1.17703e-162	-1.76433e-163	-2.18791e-163	1.53536e-162	-9.56153e-163	6.12334e-163	-9.3026e-164	0
-2.51161e-163	1.88367e-163	8.45834e-163	8.61621e-164	-1.04655e-162	-4.95884e-164	6.42686e-163	-1.16685e-162	-1.46437e-163	1.17916e-163	3.33349e-163	-8.07284e-164	-4.04995e-163	6.01047e-164	-3.58184e-163	-9.82081e-163	-1.52121e-162	-6.8194e-164	2.94558e-163	-6.68335e-163	-1.12101e-163	-1.26251e-162	-4.63634e-163	-1.17703e-162	-1.76433e-163	-2.18791e-163	1.53536e-162	-9.56153e-163	6.12334e-163	-9.3026e-164	0
-2.51161e-163	1.88367e-163	8.45834e-163	8.61621e-164	-1.04655e-162	-4.95884e-164	6.42686e-163	-1.16685e-162	-1.46437e-163	1.17916e-163	3.33349e-163	-8.07284e-164	-4.04995e-163	6.01047e-164	-3.58184e-163	-9.82081e-163	-1.52121e-162	-6.8194e-164	2.94558e-163	-6.68335e-163	-1.12101e-163	-1.26251e-162	-4.63634e-163	-1.17703e-162	-1.76433e-163	-2.18791e-163	1.53536e-162	-9.56153e-163	6.12334e-163	-9.3026e-164	0
-2.51161e-163	1.88367e-163	8.45834e-163	8.61621e-164	-1.04655e-162	-4.95884e-164	6.42686e-163	-1.16685e-162	-1.46437e-163	1.17916e-163	3.33349e-163	-8.07284e-164	-4.04995e-163	6.01047e-164	-3.58184e-163	-9.82081e-163	-1.52121e-162	-6.8194e-164	2.94558e-163	-6.68335e-163	-1.12101e-163	-1.26251e-162	-4.63634e-163	-1.17703e-162	-1.76433e-163	-2.18791e-163	1.53536e-162	-9.56153e-163	6.12334e-163	-9.3026e-164	0
-2.51161e-163	1.88367e-163	8.45834e-163	8.61621e-164	-1.04655e-162	-4.95884e-164	6.42686e-163	-1.16685e-162	-1.46437e-163	1.17916e-163	3.33349e-163	-8.07284e-164	-4.04995e-163	6.01047e-164	-3.58184e-163	-9.82081e-163	-1.52121e-162	-6.8194e-164	2.94558e-163	-6.68335e-163	-1.12101e-163	-1.26251e-162	-4.63634e-163	-1.17703e-162	-1.76433e-163	-2.18791e-163	1.53536e-162	-9.56153e-163	6.12334e-163	-9.3026e-164	0
-2.51161e-163	1.88367e-163	8.45834e-163	8.61621e-164	-1.04655e-162	-4.95884e-164	6.42686e-163	-1.16685e-162	-1.46437e-163	1.17916e-163	3.33349e-163	-8.07284e-164	-4.04995e-163	6.01047e-164	-3.58184e-163	-9.82081e-163	-1.52121e-162	-6.8194e-164	2.94558e-163	-6.68335e-163	-1.12101e-163	-1.26251e-162	-4.63634e-163	-1.17703e-162	-1.76433e-163	-2.18791e-163	1.53536e-162	-9.56153e-163	6.12334e-163	-9.3026e-164	0
-2.51161e-163	1.88367e-163	8.45834e-163	8.61621e-164	-1.04655e-162	-4.95884e-164	6.42686e-163	-1.16685e-162	-1.46437e-163	1.17916e-163	3.33349e-163	-8.07284e-164	-4.04995e-163	6.01047e-164	-3.58184e-163	-9.82081e-163	-1.52121e-162	-6.8194e-164	2.94558e-163	-6.68335e-163	-1.12101e-163	-1.26251e-162	-4.63634e-163	-1.17703e-162	-1.76433e-163	-2.18791e-163	1.53536e-162	-9.56153e-163	6.12334e-163	-9.3026e-164	0
-2.51161e-163	1.88367e-163	8.45834e-163	8.61621e-164	-1.04655e-162	-4.95884e-164	6.42686e-163	-1.16685e-162	-1.46437e-163	1.17916e-163	3.33349e-163	-8.07284e-164	-4.04995e-163	6.01047e-164	-3.58184e-163	-9.82081e-163	-1.52121e-162	-6.8194e-164	2.94558e-163	-6.68335e-163	-1.12101e-163	-1.26251e-162	-4.63634e-163	-1.17703e-162	-1.76433e-163	-2.18791e-163	1.53536e-162	-9.56153e-163	6.12334e-163	-9.3026e-164	0
-2.51161e-163	1.88367e-163	8.45834e-163	8.61621e-164	-1.04655e-162	-4.95884e-164	6.42686e-163	-1.16685e-162	-1.46437e-163	1.17916e-163	3.33349e-163	-8.07284e-164	-4.04995e-163	6.01047e-164	-3.58184e-163	-9.82081e-163	-1.52121e-162	-6.8194e-164	2.94558e-163	-6.68335e-163	-1.12101e-163	-1.26251e-162	-4.63634e-163	-1.17703e-162	-1.76433e-163	-2.18791e-163	1.53536e-162	-9.56153e-163	6.12334e-163	-9.3026e-164	0
-2.51161e-163	1.88367e-163	8.45834e-163	8.61621e-164	-1.04655e-162	-4.95884e-164	6.42686e-163	-1.16685e-162	-1.46437e-163	1.17916e-163	3.33349e-163	-8.07284e-164	-4.04995e-163	6.01047e-164	-3.58184e-163	-9.82081e-163	-1.52121e-162	-6.8194e-164	2.94558e-163	-6.68335e-163	-1.12101e-163	-1.26251e-162	-4.63634e-163	-1.17703e-162	-1.76433e-163	-2.18791e-163	1.53536e-162	-9.56153e-163	6.12334e-163	-9.3026e-164	0
-2.51161e-163	1.88367e-163	8.45834e-163	8.61621e-164	-1.04655e-162	-4.95884e-164	6.42686e-163	-1.16685e-162	-1.46437e-163	1.17916e-163	3.33349e-163	-8.07284e-164	-4.04995e-163	6.01047e-164	-3.58184e-163	-9.82081e-163	-1.52121e-162	-6.8194e-164	2.94558e-163	-6.68335e-163	-1.12101e-163	-1.26251e-162	-4.63634e-163	-1.17703e-162	-1.76433e-163	-2.18791e-163	1.53536e-162	-9.56153e-163	6.12334e-163	-9.3026e-164	0
-2.51161e-163	1.88367e-163	8.45834e-163	8.61621e-164	-1.04655e-162	-4.95884e-164	6.42686e-163	-1.16685e-162	-1.46437e-163	1.17916e-163	3.33349e-163	-8.07284e-164	-4.04995e-163	6.01047e-164	-3.58184e-163	-9.82081e-163	-1.52121e-162	-6.8194e-164	2.94558e-163	-6.68335e-163	-1.12101e-163	-1.26251e-162	-4.63634e-163	-1.17703e-162	-1.76433e-163	-2.18791e-163	1.53536e-162	-9.56153e-163	6.12334e-163	-9.3026e-164	0
-2.51161e-163	1.88367e-163	8.45834e-163	8.61621e-164	-1.04655e-162	-4.95884e-164	6.42686e-163	-1.16685e-162	-1.46437e-163	1.17916e-163	3.33349e-163	-8.07284e-164	-4.04995e-163	6.01047e-164	-3.58184e-163	-9.82081e-163	-1.52121e-162	-6.8194e-164	2.94558e-163	-6.68335e-163	-1.12101e-163	-1.26251e-162	-4.63634e-163	-1.17703e-162	-1.76433e-163	-2.18791e-163	1.53536e-162	-9.56153e-163	6.12334e-163	-9.3026e-164	0
-2.51161e-163	1.88367e-163	8.45834e-163	8.61621e-164	-1.04655e-162	-4.95884e-164	6.42686e-163	-1.16685e-162	-1.46437e-163	1.17916e-163	3.33349e-163	-8.07284e-164	-4.04995e-163	6.01047e-164	-3.58184e-163	-9.82081e-163	-1.52121e-162	-6.8194e-164	2.94558e-163	-6.68335e-163	-1.12101e-163	-1.26251e-162	-4.63634e-163	-1.17703e-162	-1.76433e-163	-2.18791e-163	1.53536e-162	-9.56153e-163	6.12334e-163	-9.3026e-164	0
-2.51161e-163	1.88367e-163	8.45834e-163	8.61621e-164	-1.04655e-162	-4.95884e-164	6.42686e-163	-1.16685e-162	-1.46437e-163	1.17916e-163	3.33349e-163	-8.07284e-164	-4.04995e-163	6.01047e-164	-3.58184e-163	-9.82081e-163	-1.52121e-162	-6.8194e-164	2.94558e-163	-6.68335e-163	-1.12101e-163	-1.26251e-162	-4.63634e-163	-1.17703e-162	-1.76433e-163	-2.18791e-163	1.53536e-162	-9.56153e-163	6.12334e-163	-9.3026e-164	0
-2.51161e-163	1.88367e-163	8.45834e-163	8.61621e-164	-1.04655e-162	-4.95884e-164	6.42686e-163	-1.16685e-162	-1.46437e-163	1.17916e-163	3.33349e-163	-8.07284e-164	-4.04995e-163	6.01047e-164	-3.58184e-163	-9.82081e-163	-1.52121e-162	-6.8194e-164	2.94558e-163	-6.68335e-163	-1.12101e-163	-1.26251e-162	-4.63634e-163	-1.17703e-162	-1.76433e-163	-2.18791e-163	1.53536e-162	-9.56153e-163	6.12334e-163	-9.3026e-164	0
-2.51161e-163	1.88367e-163	8.45834e-163	8.61621e-164	-1.04655e-162	-4.95884e-164	6.42686e-163	-1.16685e-162	-1.46437e-163	1.17916e-163	3.33349e-163	-8.07284e-164	-4.04995e-163	6.01047e-164	-3.58184e-163	-9.82081e-163	-1.52121e-162	-6.8194e-164	2.94558e-163	-6.68335e-163	-1.12101e-163	-1.26251e-162	-4.63634e-163	-1.17703e-162	-1.76433e-163	-2.18791e-163	1.53536e-162	-9.56153e-163	6.12334e-163	-9.3026e-164	0
-2.51161e-163	1.88367e-163	8.45834e-163	8.61621e-164	-1.04655e-162	-4.95884e-164	6.42686e-163	-1.16685e-162	-1.46437e-163	1.17916e-163	3.33349e-163	-8.07284e-164	-4.04995e-163	6.01047e-164	-3.58184e-163	-9.82081e-163	-1.52121e-162	-6.8194e-164	2.94558e-163	-6.68335e-163	-1.12101e-163	-1.26251e-162	-4.63634e-163	-1.17703e-162	-1.76433e-163	-2.18791e-163	1.53536e-162	-9.56153e-163	6.12334e-163	-9.3026e-164	0
-2.51161e-163	1.88367e-163	8.45834e-163	8.61621e-164	-1.04655e-162	-4.95884e-164	6.42686e-163	-1.16685e-162	-1.46437e-163	1.17916e-163	3.33349e-163	-8.07284e-164	-4.04995e-163	6.01047e-164	-3.58184e-163	-9.82081e-163	-1.52121e-162	-6.8194e-164	2.94558e-163	-6.68335e-163	-1.12101e-163	-1.26251e-162	-4.63634e-163	-1.17703e-162	-1.76433e-163	-2.18791e-163	1.53536e-162	-9.56153e-163	6.12334e-163	-9.3026e-164	0
-2.51161e-163	1.88367e-163	8.45834e-163	8.61621e-164	-1.04655e-162	-4.95884e-164	6.42686e-163	-1.16685e-162	-1.46437e-163	1.17916e-163	3.33349e-163	-8.07284e-164	-4.04995e-163	6.01047e-164	-3.58184e-163	-9.82081e-163	-1.52121e-162	-6.8194e-164	2.94558e-163	-6.68335e-163	-1.12101e-163	-1.26251e-162	-4.63634e-163	-1.17703e-162	-1.76433e-163	-2.18791e-163	1.53536e-162	-9.56153e-163	6.12334e-163	-9.3026e-164	0
-2.51161e-163	1.88367e-163	8.45834e-163	8.61621e-164	-1.04655e-162	-4.95884e-164	6.42686e-163	-1.16685e-162	-1.46437e-163	1.17916e-163	3.33349e-163	-8.07284e-164	-4.04995e-163	6.01047e-164	-3.58184e-163	-9.82081e-163	-1.52121e-162	-6.8194e-164	2.94558e-163	-6.68335e-163	-1.12101e-163	-1.26251e-162	-4.63634e-163	-1.17703e-162	-1.76433e-163	-2.18791e-163	1.53536e-162	-9.56153e-163	6.12334e-163	-9.3026e-164	0
-2.51161e-163	1.88367e-163	8.45834e-163	8.61621e-164	-1.04655e-162	-4.95884e-164	6.42686e-163	-1.16685e-162	-1.46437e-163	1.17916e-163	3.33349e-163	-8.07284e-164	-4.04995e-163	6.01047e-164	-3.58184e-163	-9.82081e-163	-1.52121e-162	-6.8194e-164	2.94558e-163	-6.68335e-163	-1.12101e-163	-1.26251e-162	-4.63634e-163	-1.17703e-162	-1.76433e-163	-2.18791e-163	1.53536e-162	-9.56153e-163	6.12334e-163	-9.3026e-164	0
-2.51161e-163	1.88367e-163	8.45834e-163	8.61621e-164	-1.04655e-162	-4.95884e-164	6.42686e-163	-1.16685e-162	-1.46437e-163	1.17916e-163	3.33349e-163	-8.07284e-164	-4.04995e-163	6.01047e-164	-3.58184e-163	-9.82081e-163	-1.52121e-162	-6.8194e-164	2.94558e-163	-6.68335e-163	-1.12101e-163	-1.26251e-162	-4.63634e-163	-1.17703e-162	-1.76433e-163	-2.18791e-163	1.53536e-162	-9.56153e-163	6.12334e-163	-9.3026e-164	0
-2.51161e-163	1.88367e-163	8.45834e-163	8.61621e-164	-1.04655e-162	-4.95884e-164	6.42686e-163	-1.16685e-162	-1.46437e-163	1.17916e-163	3.33349e-163	-8.07284e-164	-4.04995e-163	6.01047e-164	-3.58184e-163	-9.82081e-163	-1.52121e-162	-6.8194e-164	2.94558e-163	-6.68335e-163	-1.12101e-163	-1.26251e-162	-4.63634e-163	-1.17703e-162	-1.76433e-163	-2.18791e-163	1.53536e-162	-9.56153e-163	6.12334e-163	-9.3026e-164	0
-2.51161e-163	1.88367e-163	8.45834e-163	8.61621e-164	-1.04655e-162	-4.95884e-164	6.42686e-163	-1.16685e-162	-1.46437e-163	1.17916e-163	3.33349e-163	-8.07284e-164	-4.04995e-163	6.01047e-164	-3.58184e-163	-9.82081e-163	-1.52121e-162	-6.8194e-164	2.94558e-163	-6.68335e-163	-1.12101e-163	-1.26251e-162	-4.63634e-163	-1.17703e-162	-1.76433e-163	-2.18791e-163	1.53536e-162	-9.56153e-163	6.12334e-163	-9.3026e-164	0
-2.51161e-163	1.88367e-163	8.45834e-163	8.61621e-164	-1.04655e-162	-4.95884e-164	6.42686e-163	-1.16685e-162	-1.46437e-163	1.17916e-163	3.33349e-163	-8.07284e-164	-4.04995e-163	6.01047e-164	-3.58184e-163	-9.82081e-163	-1.52121e-162	-6.8194e-164	2.94558e-163	-6.68335e-163	-1.12101e-163	-1.26251e-162	-4.63634e-163	-1.17703e-162	-1.76433e-163	-2.18791e-163	1.53536e-162	-9.56153e-163	6.12334e-163	-9.3026e-164	0
-2.51161e-163	1.88367e-163	8.45834e-163	8.61621e-164	-1.04655e-162	-4.95884e-164	6.42686e-163	-1.16685e-162	-1.46437e-163	1.17916e-163	3.33349e-163	-8.07284e-164	-4.04995e-163	6.01047e-164	-3.58184e-163	-9.82081e-163	-1.52121e-162	-6.8194e-164	2.94558e-163	-6.68335e-163	-1.12101e-163	-1.26251e-162	-4.63634e-163	-1.17703e-162	-1.76433e-163	-2.18791e-163	1.53536e-162	-9.56153e-163	6.12334e-163	-9.3026e-164	0
-2.51161e-163	1.88367e-163	8.45834e-163	8.61621e-164	-1.04655e-162	-4.95884e-164	6.42686e-163	-1.16685e-162	-1.46437e-163	1.17916e-163	3.33349e-163	-8.07284e-164	-4.04995e-163	6.01047e-164	-3.58184e-163	-9.82081e-163	-1.52121e-162	-6.8194e-164	2.94558e-163	-6.68335e-163	-1.12101e-163	-1.26251e-162	-4.63634e-163	-1.17703e-162	-1.76433e-163	-2.18791e-163	1.53536e-162	-9.56153e-163	6.12334e-163	-9.3026e-164	0
-2.51161e-163	1.88367e-163	8.45834e-163	8.61621e-164	-1.04655e-162	-4.95884e-164	6.42686e-163	-1.16685e-162	-1.46437e-163	1.17916e-163	3.33349e-163	-8.07284e-164	-4.04995e-163	6.01047e-164	-3.58184e-163	-9.82081e-163	-1.52121e-162	-6.8194e-164	2.94558e-163	-6.68335e-163	-1.12101e-163	-1.26251e-162	-4.63634e-163	-1.17703e-162	-1.76433e-163	-2.18791e-163	1.53536e-162	-9.56153e-163	6.12334e-163	-9.3026e-164	0
-2.51161e-163	1.88367e-163	8.45834e-163	8.61621e-164	-1.04655e-162	-4.95884e-164	6.42686e-163	-1.16685e-162	-1.46437e-163	1.17916e-163	3.33349e-163	-8.07284e-164	-4.04995e-163	6.01047e-164	-3.58184e-163	-9.82081e-163	-1.52121e-162	-6.8194e-164	2.94558e-163	-6.68335e-163	-1.12101e-163	-1.26251e-162	-4.63634e-163	-1.17703e-162	-1.76433e-163	-2.18791e-163	1.53536e-162	-9.56153e-163	6.12334e-163	-9.3026e-164	0
-2.51161e-163	1.88367e-163	8.45834e-163	8.61621e-164	-1.04655e-162	-4.95884e-164	6.42686e-163	-1.16685e-162	-1.46437e-163	1.17916e-163	3.33349e-163	-8.07284e-164	-4.04995e-163	6.01047e-164	-3.58184e-163	-9.82081e-163	-1.52121e-162	-6.8194e-164	2.94558e-163	-6.68335e-163	-1.12101e-163	-1.26251e-162	-4.63634e-163	-1.17703e-162	-1.76433e-163	-2.18791e-163	1.53536e-162	-9.56153e-163	6.12334e-163	-9.3026e-164	0
-2.51161e-163	1.88367e-163	8.45834e-163	8.61621e-164	-1.04655e-162	-4.95884e-164	6.42686e-163	-1.16685e-162	-1.46437e-163	1.17916e-163	3.33349e-163	-8.07284e-164	-4.04995e-163	6.01047e-164	-3.58184e-163	-9.82081e-163	-1.52121e-162	-6.8194e-164	2.94558e-163	-6.68335e-163	-1.12101e-163	-1.26251e-162	-4.63634e-163	-1.17703e-162	-1.76433e-163	-2.18791e-163	1.53536e-162	-9.56153e-163	6.12334e-163	-9.3026e-164	0
-2.51161e-163	1.88367e-163	8.45834e-163	8.61621e-164	-1.04655e-162	-4.95884e-164	6.42686e-163	-1.16685e-162	-1.46437e-163	1.17916e-163	3.33349e-163	-8.07284e-164	-4.04995e-163	6.01047e-164	-3.58184e-163	-9.82081e-163	-1.52121e-162	-6.8194e-164	2.94558e-163	-6.68335e-163	-1.12101e-163	-1.26251e-162	-4.63634e-163	-1.17703e-162	-1.76433e-163	-2.18791e-163	1.53536e-162	-9.56153e-163	6.12334e-163	-9.3026e-164	0
-2.51161e-163	1.88367e-163	8.45834e-163	8.61621e-164	-1.04655e-162	-4.95884e-164	6.42686e-163	-1.16685e-162	-1.46437e-163	1.17916e-163	3.33349e-163	-8.07284e-164	-4.04995e-163	6.01047e-164	-3.58184e-163	-9.82081e-163	-1.52121e-162	-6.8194e-164	2.94558e-163	-6.68335e-163	-1.12101e-163	-1.26251e-162	-4.63634e-163	-1.17703e-162	-1.76433e-163	-2.18791e-163	1.53536e-162	-9.56153e-163	6.12334e-163	-9.3026e-164	0
-2.51161e-163	1.88367e-163	8.45834e-163	8.61621e-164	-1.04655e-162	-4.95884e-164	6.42686e-163	-1.16685e-162	-1.46437e-163	1.17916e-163	3.33349e-163	-8.07284e-164	-4.04995e-163	6.01047e-164	-3.58184e-163	-9.82081e-163	-1.52121e-162	-6.8194e-164	2.94558e-163	-6.68335e-163	-1.12101e-163	-1.26251e-162	-4.63634e-163	-1.17703e-162	-1.76433e-163	-2.18791e-163	1.53536e-162	-9.56153e-163	6.12334e-163	-9.3026e-164	0
-2.51161e-163	1.88367e-163	8.45834e-163	8.61621e-164	-1.04655e-162	-4.95884e-164	6.42686e-163	-1.16685e-162	-1.46437e-163	1.17916e-163	3.33349e-163	-8.07284e-164	-4.04995e-163	6.01047e-164	-3.58184e-163	-9.82081e-163	-1.52121e-162	-6.8194e-164	2.94558e-163	-6.68335e-163	-1.12101e-163	-1.26251e-162	-4.63634e-163	-1.17703e-162	-1.76433e-163	-2.18791e-163	1.53536e-162	-9.56153e-163	6.12334e-163	-9.3026e-164	0
-2.51161e-163	1.88367e-163	8.45834e-163	8.61621e-164	-1.04655e-162	-4.95884e-164	6.42686e-163	-1.16685e-162	-1.46437e-163	1.17916e-163	3.33349e-163	-8.07284e-164	-4.04995e-163	6.01047e-164	-3.58184e-163	-9.82081e-163	-1.52121e-162	-6.8194e-164	2.94558e-163	-6.68335e-163	-1.12101e-163	-1.26251e-162	-4.63634e-163	-1.17703e-162	-1.76433e-163	-2.18791e-163	1.53536e-162	-9.56153e-163	6.12334e-163	-9.3026e-164	0
-2.51161e-163	1.88367e-163	8.45834e-163	8.61621e-164	-1.04655e-162	-4.95884e-164	6.42686e-163	-1.16685e-162	-1.46437e-163	1.17916e-163	3.33349e-163	-8.07284e-164	-4.04995e-163	6.01047e-164	-3.58184e-163	-9.82081e-163	-1.52121e-162	-6.8194e-164	2.94558e-163	-6.68335e-163	-1.12101e-163	-1.26251e-162	-4.63634e-163	-1.17703e-162	-1.76433e-163	-2.18791e-163	1.53536e-162	-9.56153e-163	6.12334e-163	-9.3026e-164	0
-2.51161e-163	1.88367e-163	8.45834e-163	8.61621e-164	-1.04655e-162	-4.95884e-164	6.42686e-163	-1.16685e-162	-1.46437e-163	1.17916e-163	3.33349e-163	-8.07284e-164	-4.04995e-163	6.01047e-164	-3.58184e-163	-9.82081e-163	-1.52121e-162	-6.8194e-164	2.94558e-163	-6.68335e-163	-1.12101e-163	-1.26251e-162	-4.63634e-163	-1.17703e-162	-1.76433e-163	-2.18791e-163	1.53536e-162	-9.56153e-163	6.12334e-163	-9.3026e-164	0
-2.51161e-163	1.88367e-163	8.45834e-163	8.61621e-164	-1.04655e-162	-4.95884e-164	6.42686e-163	-1.16685e-162	-1.46437e-163	1.17916e-163	3.33349e-163	-8.07284e-164	-4.04995e-163	6.01047e-164	-3.58184e-163	-9.82081e-163	-1.52121e-162	-6.8194e-164	2.94558e-163	-6.68335e-163	-1.12101e-163	-1.26251e-162	-4.63634e-163	-1.17703e-162	-1.76433e-163	-2.18791e-163	1.53536e-162	-9.56153e-163	6.12334e-163	-9.3026e-164	0
-2.51161e-163	1.88367e-163	8.45834e-163	8.61621e-164	-1.04655e-162	-4.95884e-164	6.42686e-163	-1.16685e-162	-1.46437e-163	1.17916e-163	3.33349e-163	-8.07284e-164	-4.04995e-163	6.01047e-164	-3.58184e-163	-9.82081e-163	-1.52121e-162	-6.8194e-164	2.94558e-163	-6.68335e-163	-1.12101e-163	-1.26251e-162	-4.63634e-163	-1.17703e-162	-1.76433e-163	-2.18791e-163	1.53536e-162	-9.56153e-163	6.12334e-163	-9.3026e-164	0
-2.51161e-163	1.88367e-163	8.45834e-163	8.61621e-164	-1.04655e-162	-4.95884e-164	6.42686e-163	-1.16685e-162	-1.46437e-163	1.17916e-163	3.33349e-163	-8.07284e-164	-4.04995e-163	6.01047e-164	-3.58184e-163	-9.82081e-163	-1.52121e-162	-6.8194e-164	2.94558e-163	-6.68335e-163	-1.12101e-163	-1.26251e-162	-4.63634e-163	-1.17703e-162	-1.76433e-163	-2.18791e-163	1.53536e-162	-9.56153e-163	6.12334e-163	-9.3026e-164	0
-2.51161e-163	1.88367e-163	8.45834e-163	8.61621e-164	-1.04655e-162	-4.95884e-164	6.42686e-163	-1.16685e-162	-1.46437e-163	1.17916e-163	3.33349e-163	-8.07284e-164	-4.04995e-163	6.01047e-164	-3.58184e-163	-9.82081e-163	-1.52121e-162	-6.8194e-164	2.94558e-163	-6.68335e-163	-1.12101e-163	-1.26251e-162	-4.63634e-163	-1.17703e-162	-1.76433e-163	-2.18791e-163	1.53536e-162	-9.56153e-163	6.12334e-163	-9.3026e-164	0
-2.51161e-163	1.88367e-163	8.45834e-163	8.61621e-164	-1.04655e-162	-4.95884e-164	6.42686e-163	-1.16685e-162	-1.46437e-163	1.17916e-163	3.33349e-163	-8.07284e-164	-4.04995e-163	6.01047e-164	-3.58184e-163	-9.82081e-163	-1.52121e-162	-6.8194e-164	2.94558e-163	-6.68335e-163	-1.12101e-163	-1.26251e-162	-4.63634e-163	-1.17703e-162	-1.76433e-163	-2.18791e-163	1.53536e-162	-9.56153e-163	6.12334e-163	-9.3026e-164	0
-2.51161e-163	1.88367e-163	8.45834e-163	8.61621e-164	-1.04655e-162	-4.95884e-164	6.42686e-163	-1.16685e-162	-1.46437e-163	1.17916e-163	3.33349e-163	-8.07284e-164	-4.04995e-163	6.01047e-164	-3.58184e-163	-9.82081e-163	-1.52121e-162	-6.8194e-164	2.94558e-163	-6.68335e-163	-1.12101e-163	-1.26251e-162	-4.63634e-163	-1.17703e-162	-1.76433e-163	-2.18791e-163	1.53536e-162	-9.56153e-163	6.12334e-163	-9.3026e-164	0
-2.51161e-163	1.88367e-163	8.45834e-163	8.61621e-164	-1.04655e-162	-4.95884e-164	6.42686e-163	-1.16685e-162	-1.46437e-163	1.17916e-163	3.33349e-163	-8.07284e-164	-4.04995e-163	6.01047e-164	-3.58184e-163	-9.82081e-163	-1.52121e-162	-6.8194e-164	2.94558e-163	-6.68335e-163	-1.12101e-163	-1.26251e-162	-4.63634e-163	-1.17703e-162	-1.76433e-163	-2.18791e-163	1.53536e-162	-9.56153e-163	6.12334e-163	-9.3026e-164	0
-2.51161e-163	1.88367e-163	8.45834e-163	8.61621e-164	-1.04655e-162	-4.95884e-164	6.42686e-163	-1.16685e-162	-1.46437e-163	1.17916e-163	3.33349e-163	-8.07284e-164	-4.04995e-163	6.01047e-164	-3.58184e-163	-9.82081e-163	-1.52121e-162	-6.8194e-164	2.94558e-163	-6.68335e-163	-1.12101e-163	-1.26251e-162	-4.63634e-163	-1.17703e-162	-1.76433e-163	-2.18791e-163	1.53536e-162	-9.56153e-163	6.12334e-163	-9.3026e-164	0
-2.51161e-163	1.88367e-163	8.45834e-163	8.61621e-164	-1.04655e-162	-4.95884e-164	6.42686e-163	-1.16685e-162	-1.46437e-163	1.17916e-163	3.33349e-163	-8.07284e-164	-4.04995e-163	6.01047e-164	-3.58184e-163	-9.82081e-163	-1.52121e-162	-6.8194e-164	2.94558e-163	-6.68335e-163	-1.12101e-163	-1.26251e-162	-4.63634e-163	-1.17703e-162	-1.76433e-163	-2.18791e-163	1.53536e-162	-9.56153e-163	6.12334e-163	-9.3026e-164	0
-2.51161e-163	1.88367e-163	8.45834e-163	8.61621e-164	-1.04655e-162	-4.95884e-164	6.42686e-163	-1.16685e-162	-1.46437e-163	1.17916e-163	3.33349e-163	-8.07284e-164	-4.04995e-163	6.01047e-164	-3.58184e-163	-9.82081e-163	-1.52121e-162	-6.8194e-164	2.94558e-163	-6.68335e-163	-1.12101e-163	-1.26251e-162	-4.63634e-163	-1.17703e-162	-1.76433e-163	-2.18791e-163	1.53536e-162	-9.56153e-163	6.12334e-163	-9.3026e-164	0
-2.51161e-163	1.88367e-163	8.45834e-163	8.61621e-164	-1.04655e-162	-4.95884e-164	6.42686e-163	-1.16685e-162	-1.46437e-163	1.17916e-163	3.33349e-163	-8.07284e-164	-4.04995e-163	6.01047e-164	-3.58184e-163	-9.82081e-163	-1.52121e-162	-6.8194e-164	2.94558e-163	-6.68335e-163	-1.12101e-163	-1.26251e-162	-4.63634e-163	-1.17703e-162	-1.76433e-163	-2.18791e-163	1.53536e-162	-9.56153e-163	6.12334e-163	-9.3026e-164	0
-2.51161e-163	1.88367e-163	8.45834e-163	8.61621e-164	-1.04655e-162	-4.95884e-164	6.42686e-163	-1.16685e-162	-1.46437e-163	1.17916e-163	3.33349e-163	-8.07284e-164	-4.04995e-163	6.01047e-164	-3.58184e-163	-9.82081e-163	-1.52121e-162	-6.8194e-164	2.94558e-163	-6.68335e-163	-1.12101e-163	-1.26251e-162	-4.63634e-163	-1.17703e-162	-1.76433e-163	-2.18791e-163	1.53536e-162	-9.56153e-163	6.12334e-163	-9.3026e-164	0
-2.51161e-163	1.88367e-163	8.45834e-163	8.61621e-164	-1.04655e-162	-4.95884e-164	6.42686e-163	-1.16685e-162	-1.46437e-163	1.17916e-163	3.33349e-163	-8.07284e-164	-4.04995e-163	6.01047e-164	-3.58184e-163	-9.82081e-163	-1.52121e-162	-6.8194e-164	2.94558e-163	-6.68335e-163	-1.12101e-163	-1.26251e-162	-4.63634e-163	-1.17703e-162	-1.76433e-163	-2.18791e-163	1.53536e-162	-9.56153e-163	6.12334e-163	-9.3026e-164	0
-2.51161e-163	1.88367e-163	8.45834e-163	8.61621e-164	-1.04655e-162	-4.95884e-164	6.42686e-163	-1.16685e-162	-1.46437e-163	1.17916e-163	3.33349e-163	-8.07284e-164	-4.04995e-163	6.01047e-164	-3.58184e-163	-9.82081e-163	-1.52121e-162	-6.8194e-164	2.94558e-163	-6.68335e-163	-1.12101e-163	-1.26251e-162	-4.63634e-163	-1.17703e-162	-1.76433e-163	-2.18791e-163	1.53536e-162	-9.56153e-163	6.12334e-163	-9.3026e-164	0
-2.51161e-163	1.88367e-163	8.45834e-163	8.61621e-164	-1.04655e-162	-4.95884e-164	6.42686e-163	-1.16685e-162	-1.46437e-163	1.17916e-163	3.33349e-163	-8.07284e-164	-4.04995e-163	6.01047e-164	-3.58184e-163	-9.82081e-163	-1.52121e-162	-6.8194e-164	2.94558e-163	-6.68335e-163	-1.12101e-163	-1.26251e-162	-4.63634e-163	-1.17703e-162	-1.76433e-163	-2.18791e-163	1.53536e-162	-9.56153e-163	6.12334e-163	-9.3026e-164	0
-2.51161e-163	1.88367e-163	8.45834e-163	8.61621e-164	-1.04655e-162	-4.95884e-164	6.42686e-163	-1.16685e-162	-1.46437e-163	1.17916e-163	3.33349e-163	-8.07284e-164	-4.04995e-163	6.01047e-164	-3.58184e-163	-9.82081e-163	-1.52121e-162	-6.8194e-164	2.94558e-163	-6.68335e-163	-1.12101e-163	-1.26251e-162	-4.63634e-163	-1.17703e-162	-1.76433e-163	-2.18791e-163	1.53536e-162	-9.56153e-163	6.12334e-163	-9.3026e-164	0
-2.51161e-163	1.88367e-163	8.45834e-163	8.61621e-164	-1.04655e-162	-4.95884e-164	6.42686e-163	-1.16685e-162	-1.46437e-163	1.17916e-163	3.33349e-163	-8.07284e-164	-4.04995e-163	6.01047e-164	-3.58184e-163	-9.82081e-163	-1.52121e-162	-6.8194e-164	2.94558e-163	-6.68335e-163	-1.12101e-163	-1.26251e-162	-4.63634e-163	-1.17703e-162	-1.76433e-163	-2.18791e-163	1.53536e-162	-9.56153e-163	6.12334e-163	-9.3026e-164	0
-2.51161e-163	1.88367e-163	8.45834e-163	8.61621e-164	-1.04655e-162	-4.95884e-164	6.42686e-163	-1.16685e-162	-1.46437e-163	1.17916e-163	3.33349e-163	-8.07284e-164	-4.04995e-163	6.01047e-164	-3.58184e-163	-9.82081e-163	-1.52121e-162	-6.8194e-164	2.94558e-163	-6.68335e-163	-1.12101e-163	-1.26251e-162	-4.63634e-163	-1.17703e-162	-1.76433e-163	-2.18791e-163	1.53536e-162	-9.56153e-163	6.12334e-163	-9.3026e-164	0
-2.51161e-163	1.88367e-163	8.45834e-163	8.61621e-164	-1.04655e-162	-4.95884e-164	6.42686e-163	-1.16685e-162	-1.46437e-163	1.17916e-163	3.33349e-163	-8.07284e-164	-4.04995e-163	6.01047e-164	-3.58184e-163	-9.82081e-163	-1.52121e-162	-6.8194e-164	2.94558e-163	-6.68335e-163	-1.12101e-163	-1.26251e-162	-4.63634e-163	-1.17703e-162	-1.76433e-163	-2.18791e-163	1.53536e-162	-9.56153e-163	6.12334e-163	-9.3026e-164	0
-2.51161e-163	1.88367e-163	8.45834e-163	8.61621e-164	-1.04655e-162	-4.95884e-164	6.42686e-163	-1.16685e-162	-1.46437e-163	1.17916e-163	3.33349e-163	-8.07284e-164	-4.04995e-163	6.01047e-164	-3.58184e-163	-9.82081e-163	-1.52121e-162	-6.8194e-164	2.94558e-163	-6.68335e-163	-1.12101e-163	-1.26251e-162	-4.63634e-163	-1.17703e-162	-1.76433e-163	-2.18791e-163	1.53536e-162	-9.56153e-163	6.12334e-163	-9.3026e-164	0
-2.51161e-163	1.88367e-163	8.45834e-163	8.61621e-164	-1.04655e-162	-4.95884e-164	6.42686e-163	-1.16685e-162	-1.46437e-163	1.17916e-163	3.33349e-163	-8.07284e-164	-4.04995e-163	6.01047e-164	-3.58184e-163	-9.82081e-163	-1.52121e-162	-6.8194e-164	2.94558e-163	-6.68335e-163	-1.12101e-163	-1.26251e-162	-4.63634e-163	-1.17703e-162	-1.76433e-163	-2.18791e-163	1.53536e-162	-9.56153e-163	6.12334e-163	-9.3026e-164	0
-2.51161e-163	1.88367e-163	8.45834e-163	8.61621e-164	-1.04655e-162	-4.95884e-164	6.42686e-163	-1.16685e-162	-1.46437e-163	1.17916e-163	3.33349e-163	-8.07284e-164	-4.04995e-163	6.01047e-164	-3.58184e-163	-9.82081e-163	-1.52121e-162	-6.8194e-164	2.94558e-163	-6.68335e-163	-1.12101e-163	-1.26251e-162	-4.63634e-163	-1.17703e-162	-1.76433e-163	-2.18791e-163	1.53536e-162	-9.56153e-163	6.12334e-163	-9.3026e-164	0
-2.51161e-163	1.88367e-163	8.45834e-163	8.61621e-164	-1.04655e-162	-4.95884e-164	6.42686e-163	-1.16685e-162	-1.46437e-163	1.17916e-163	3.33349e-163	-8.07284e-164	-4.04995e-163	6.01047e-164	-3.58184e-163	-9.82081e-163	-1.52121e-162	-6.8194e-164	2.94558e-163	-6.68335e-163	-1.12101e-163	-1.26251e-162	-4.63634e-163	-1.17703e-162	-1.76433e-163	-2.18791e-163	1.53536e-162	-9.56153e-163	6.12334e-163	-9.3026e-164	0
-2.51161e-163	1.88367e-163	8.45834e-163	8.61621e-164	-1.04655e-162	-4.95884e-164	6.42686e-163	-1.16685e-162	-1.46437e-163	1.17916e-163	3.33349e-163	-8.07284e-164	-4.04995e-163	6.01047e-164	-3.58184e-163	-9.82081e-163	-1.52121e-162	-6.8194e-164	2.94558e-163	-6.68335e-163	-1.12101e-163	-1.26251e-162	-4.63634e-163	-1.17703e-162	-1.76433e-163	-2.18791e-163	1.53536e-162	-9.56153e-163	6.12334e-163	-9.3026e-164	0
-2.51161e-163	1.88367e-163	8.45834e-163	8.61621e-164	-1.04655e-162	-4.95884e-164	6.42686e-163	-1.16685e-162	-1.46437e-163	1.17916e-163	3.33349e-163	-8.07284e-164	-4.04995e-163	6.01047e-164	-3.58184e-163	-9.82081e-163	-1.52121e-162	-6.8194e-164	2.94558e-163	-6.68335e-163	-1.12101e-163	-1.26251e-162	-4.63634e-163	-1.17703e-162	-1.76433e-163	-2.18791e-163	1.53536e-162	-9.56153e-163	6.12334e-163	-9.3026e-164	0
-2.51161e-163	1.88367e-163	8.45834e-163	8.61621e-164	-1.04655e-162	-4.95884e-164	6.42686e-163	-1.16685e-162	-1.46437e-163	1.17916e-163	3.33349e-163	-8.07284e-164	-4.04995e-163	6.01047e-164	-3.58184e-163	-9.82081e-163	-1.52121e-162	-6.8194e-164	2.94558e-163	-6.68335e-163	-1.12101e-163	-1.26251e-162	-4.63634e-163	-1.17703e-162	-1.76433e-163	-2.18791e-163	1.53536e-162	-9.56153e-163	6.12334e-163	-9.3026e-164	0
-2.51161e-163	1.88367e-163	8.45834e-163	8.61621e-164	-1.04655e-162	-4.95884e-164	6.42686e-163	-1.16685e-162	-1.46437e-163	1.17916e-163	3.33349e-163	-8.07284e-164	-4.04995e-163	6.01047e-164	-3.58184e-163	-9.82081e-163	-1.52121e-162	-6.8194e-164	2.94558e-163	-6.68335e-163	-1.12101e-163	-1.26251e-162	-4.63634e-163	-1.17703e-162	-1.76433e-163	-2.18791e-163	1.53536e-162	-9.56153e-163	6.12334e-163	-9.3026e-164	0
-2.51161e-163	1.88367e-163	8.45834e-163	8.61621e-164	-1.04655e-162	-4.95884e-164	6.42686e-163	-1.16685e-162	-1.46437e-163	1.17916e-163	3.33349e-163	-8.07284e-164	-4.04995e-163	6.01047e-164	-3.58184e-163	-9.82081e-163	-1.52121e-162	-6.8194e-164	2.94558e-163	-6.68335e-163	-1.12101e-163	-1.26251e-162	-4.63634e-163	-1.17703e-162	-1.76433e-163	-2.18791e-163	1.53536e-162	-9.56153e-163	6.12334e-163	-9.3026e-164	0
-2.51161e-163	1.88367e-163	8.45834e-163	8.61621e-164	-1.04655e-162	-4.95884e-164	6.42686e-163	-1.16685e-162	-1.46437e-163	1.17916e-163	3.33349e-163	-8.07284e-164	-4.04995e-163	6.01047e-164	-3.58184e-163	-9.82081e-163	-1.52121e-162	-6.8194e-164	2.94558e-163	-6.68335e-163	-1.12101e-163	-1.26251e-162	-4.63634e-163	-1.17703e-162	-1.76433e-163	-2.18791e-163	1.53536e-162	-9.56153e-163	6.12334e-163	-9.3026e-164	0
-2.51161e-163	1.88367e-163	8.45834e-163	8.61621e-164	-1.04655e-162	-4.95884e-164	6.42686e-163	-1.16685e-162	-1.46437e-163	1.17916e-163	3.33349e-163	-8.07284e-164	-4.04995e-163	6.01047e-164	-3.58184e-163	-9.82081e-163	-1.52121e-162	-6.8194e-164	2.94558e-163	-6.68335e-163	-1.12101e-163	-1.26251e-162	-4.63634e-163	-1.17703e-162	-1.76433e-163	-2.18791e-163	1.53536e-162	-9.56153e-163	6.12334e-163	-9.3026e-164	0
-2.51161e-163	1.88367e-163	8.45834e-163	8.61621e-164	-1.04655e-162	-4.95884e-164	6.42686e-163	-1.16685e-162	-1.46437e-163	1.17916e-163	3.33349e-163	-8.07284e-164	-4.04995e-163	6.01047e-164	-3.58184e-163	-9.82081e-163	-1.52121e-162	-6.8194e-164	2.94558e-163	-6.68335e-163	-1.12101e-163	-1.26251e-162	-4.63634e-163	-1.17703e-162	-1.76433e-163	-2.18791e-163	1.53536e-162	-9.56153e-163	6.12334e-163	-9.3026e-164	0
-2.51161e-163	1.88367e-163	8.45834e-163	8.61621e-164	-1.04655e-162	-4.95884e-164	6.42686e-163	-1.16685e-162	-1.46437e-163	1.17916e-163	3.33349e-163	-8.07284e-164	-4.04995e-163	6.01047e-164	-3.58184e-163	-9.82081e-163	-1.52121e-162	-6.8194e-164	2.94558e-163	-6.68335e-163	-1.12101e-163	-1.26251e-162	-4.63634e-163	-1.17703e-162	-1.76433e-163	-2.18791e-163	1.53536e-162	-9.56153e-163	6.12334e-163	-9.3026e-164	0
-2.51161e-163	1.88367e-163	8.45834e-163	8.61621e-164	-1.04655e-162	-4.95884e-164	6.42686e-163	-1.16685e-162	-1.46437e-163	1.17916e-163	3.33349e-163	-8.07284e-164	-4.04995e-163	6.01047e-164	-3.58184e-163	-9.82081e-163	-1.52121e-162	-6.8194e-164	2.94558e-163	-6.68335e-163	-1.12101e-163	-1.26251e-162	-4.63634e-163	-1.17703e-162	-1.76433e-163	-2.18791e-163	1.53536e-162	-9.56153e-163	6.12334e-163	-9.3026e-164	0
-2.51161e-163	1.88367e-163	8.45834e-163	8.61621e-164	-1.04655e-162	-4.95884e-164	6.42686e-163	-1.16685e-162	-1.46437e-163	1.17916e-163	3.33349e-163	-8.07284e-164	-4.04995e-163	6.01047e-164	-3.58184e-163	-9.82081e-163	-1.52121e-162	-6.8194e-164	2.94558e-163	-6.68335e-163	-1.12101e-163	-1.26251e-162	-4.63634e-163	-1.17703e-162	-1.76433e-163	-2.18791e-163	1.53536e-162	-9.56153e-163	6.12334e-163	-9.3026e-164	0
-2.51161e-163	1.88367e-163	8.45834e-163	8.61621e-164	-1.04655e-162	-4.95884e-164	6.42686e-163	-1.16685e-162	-1.46437e-163	1.17916e-163	3.33349e-163	-8.07284e-164	-4.04995e-163	6.01047e-164	-3.58184e-163	-9.82081e-163	-1.52121e-162	-6.8194e-164	2.94558e-163	-6.68335e-163	-1.12101e-163	-1.26251e-162	-4.63634e-163	-1.17703e-162	-1.76433e-163	-2.18791e-163	1.53536e-162	-9.56153e-163	6.12334e-163	-9.3026e-164	0
-2.51161e-163	1.88367e-163	8.45834e-163	8.61621e-164	-1.04655e-162	-4.95884e-164	6.42686e-163	-1.16685e-162	-1.46437e-163	1.17916e-163	3.33349e-163	-8.07284e-164	-4.04995e-163	6.01047e-164	-3.58184e-163	-9.82081e-163	-1.52121e-162	-6.8194e-164	2.94558e-163	-6.68335e-163	-1.12101e-163	-1.26251e-162	-4.63634e-163	-1.17703e-162	-1.76433e-163	-2.18791e-163	1.53536e-162	-9.56153e-163	6.12334e-163	-9.3026e-164	0
-2.51161e-163	1.88367e-163	8.45834e-163	8.61621e-164	-1.04655e-162	-4.95884e-164	6.42686e-163	-1.16685e-162	-1.46437e-163	1.17916e-163	3.33349e-163	-8.07284e-164	-4.04995e-163	6.01047e-164	-3.58184e-163	-9.82081e-163	-1.52121e-162	-6.8194e-164	2.94558e-163	-6.68335e-163	-1.12101e-163	-1.26251e-162	-4.63634e-163	-1.17703e-162	-1.76433e-163	-2.18791e-163	1.53536e-162	-9.56153e-163	6.12334e-163	-9.3026e-164	0
-2.51161e-163	1.88367e-163	8.45834e-163	8.61621e-164	-1.04655e-162	-4.95884e-164	6.42686e-163	-1.16685e-162	-1.46437e-163	1.17916e-163	3.33349e-163	-8.07284e-164	-4.04995e-163	6.01047e-164	-3.58184e-163	-9.82081e-163	-1.52121e-162	-6.8194e-164	2.94558e-163	-6.68335e-163	-1.12101e-163	-1.26251e-162	-4.63634e-163	-1.17703e-162	-1.76433e-163	-2.18791e-163	1.53536e-162	-9.56153e-163	6.12334e-163	-9.3026e-164	0
-2.51161e-163	1.88367e-163	8.45834e-163	8.61621e-164	-1.04655e-162	-4.95884e-164	6.42686e-163	-1.16685e-162	-1.46437e-163	1.17916e-163	3.33349e-163	-8.07284e-164	-4.04995e-163	6.01047e-164	-3.58184e-163	-9.82081e-163	-1.52121e-162	-6.8194e-164	2.94558e-163	-6.68335e-163	-1.12101e-163	-1.26251e-162	-4.63634e-163	-1.17703e-162	-1.76433e-163	-2.18791e-163	1.53536e-162	-9.56153e-163	6.12334e-163	-9.3026e-164	0
-2.51161e-163	1.88367e-163	8.45834e-163	8.61621e-164	-1.04655e-162	-4.95884e-164	6.42686e-163	-1.16685e-162	-1.46437e-163	1.17916e-163	3.33349e-163	-8.07284e-164	-4.04995e-163	6.01047e-164	-3.58184e-163	-9.82081e-163	-1.52121e-162	-6.8194e-164	2.94558e-163	-6.68335e-163	-1.12101e-163	-1.26251e-162	-4.63634e-163	-1.17703e-162	-1.76433e-163	-2.18791e-163	1.53536e-162	-9.56153e-163	6.12334e-163	-9.3026e-164	0
-2.51161e-163	1.88367e-163	8.45834e-163	8.61621e-164	-1.04655e-162	-4.95884e-164	6.42686e-163	-1.16685e-162	-1.46437e-163	1.17916e-163	3.33349e-163	-8.07284e-164	-4.04995e-163	6.01047e-164	-3.58184e-163	-9.82081e-163	-1.52121e-162	-6.8194e-164	2.94558e-163	-6.68335e-163	-1.12101e-163	-1.26251e-162	-4.63634e-163	-1.17703e-162	-1.76433e-163	-2.18791e-163	1.53536e-162	-9.56153e-163	6.12334e-163	-9.3026e-164	0
-2.51161e-163	1.88367e-163	8.45834e-163	8.61621e-164	-1.04655e-162	-4.95884e-164	6.42686e-163	-1.16685e-162	-1.46437e-163	1.17916e-163	3.33349e-163	-8.07284e-164	-4.04995e-163	6.01047e-164	-3.58184e-163	-9.82081e-163	-1.52121e-162	-6.8194e-164	2.94558e-163	-6.68335e-163	-1.12101e-163	-1.26251e-162	-4.63634e-163	-1.17703e-162	-1.76433e-163	-2.18791e-163	1.53536e-162	-9.56153e-163	6.12334e-163	-9.3026e-164	0
-2.51161e-163	1.88367e-163	8.45834e-163	8.61621e-164	-1.04655e-162	-4.95884e-164	6.42686e-163	-1.16685e-162	-1.46437e-163	1.17916e-163	3.33349e-163	-8.07284e-164	-4.04995e-163	6.01047e-164	-3.58184e-163	-9.82081e-163	-1.52121e-162	-6.8194e-164	2.94558e-163	-6.68335e-163	-1.12101e-163	-1.26251e-162	-4.63634e-163	-1.17703e-162	-1.76433e-163	-2.18791e-163	1.53536e-162	-9.56153e-163	6.12334e-163	-9.3026e-164	0
-2.51161e-163	1.88367e-163	8.45834e-163	8.61621e-164	-1.04655e-162	-4.95884e-164	6.42686e-163	-1.16685e-162	-1.46437e-163	1.17916e-163	3.33349e-163	-8.07284e-164	-4.04995e-163	6.01047e-164	-3.58184e-163	-9.82081e-163	-1.52121e-162	-6.8194e-164	2.94558e-163	-6.68335e-163	-1.12101e-163	-1.26251e-162	-4.63634e-163	-1.17703e-162	-1.76433e-163	-2.18791e-163	1.53536e-162	-9.56153e-163	6.12334e-163	-9.3026e-164	0
-2.51161e-163	1.88367e-163	8.45834e-163	8.61621e-164	-1.04655e-162	-4.95884e-164	6.42686e-163	-1.16685e-162	-1.46437e-163	1.17916e-163	3.33349e-163	-8.07284e-164	-4.04995e-163	6.01047e-164	-3.58184e-163	-9.82081e-163	-1.52121e-162	-6.8194e-164	2.94558e-163	-6.68335e-163	-1.12101e-163	-1.26251e-162	-4.63634e-163	-1.17703e-162	-1.76433e-163	-2.18791e-163	1.53536e-162	-9.56153e-163	6.12334e-163	-9.3026e-164	0
-2.51161e-163	1.88367e-163	8.45834e-163	8.61621e-164	-1.04655e-162	-4.95884e-164	6.42686e-163	-1.16685e-162	-1.46437e-163	1.17916e-163	3.33349e-163	-8.07284e-164	-4.04995e-163	6.01047e-164	-3.58184e-163	-9.82081e-163	-1.52121e-162	-6.8194e-164	2.94558e-163	-6.68335e-163	-1.12101e-163	-1.26251e-162	-4.63634e-163	-1.17703e-162	-1.76433e-163	-2.18791e-163	1.53536e-162	-9.56153e-163	6.12334e-163	-9.3026e-164	0
-2.51161e-163	1.88367e-163	8.45834e-163	8.61621e-164	-1.04655e-162	-4.95884e-164	6.42686e-163	-1.16685e-162	-1.46437e-163	1.17916e-163	3.33349e-163	-8.07284e-164	-4.04995e-163	6.01047e-164	-3.58184e-163	-9.82081e-163	-1.52121e-162	-6.8194e-164	2.94558e-163	-6.68335e-163	-1.12101e-163	-1.26251e-162	-4.63634e-163	-1.17703e-162	-1.76433e-163	-2.18791e-163	1.53536e-162	-9.56153e-163	6.12334e-163	-9.3026e-164	0
-2.51161e-163	1.88367e-163	8.45834e-163	8.61621e-164	-1.04655e-162	-4.95884e-164	6.42686e-163	-1.16685e-162	-1.46437e-163	1.17916e-163	3.33349e-163	-8.07284e-164	-4.04995e-163	6.01047e-164	-3.58184e-163	-9.82081e-163	-1.52121e-162	-6.8194e-164	2.94558e-163	-6.68335e-163	-1.12101e-163	-1.26251e-162	-4.63634e-163	-1.17703e-162	-1.76433e-163	-2.18791e-163	1.53536e-162	-9.56153e-163	6.12334e-163	-9.3026e-164	0
-2.51161e-163	1.88367e-163	8.45834e-163	8.61621e-164	-1.04655e-162	-4.95884e-164	6.42686e-163	-1.16685e-162	-1.46437e-163	1.17916e-163	3.33349e-163	-8.07284e-164	-4.04995e-163	6.01047e-164	-3.58184e-163	-9.82081e-163	-1.52121e-162	-6.8194e-164	2.94558e-163	-6.68335e-163	-1.12101e-163	-1.26251e-162	-4.63634e-163	-1.17703e-162	-1.76433e-163	-2.18791e-163	1.53536e-162	-9.56153e-163	6.12334e-163	-9.3026e-164	0
-2.51161e-163	1.88367e-163	8.45834e-163	8.61621e-164	-1.04655e-162	-4.95884e-164	6.42686e-163	-1.16685e-162	-1.46437e-163	1.17916e-163	3.33349e-163	-8.07284e-164	-4.04995e-163	6.01047e-164	-3.58184e-163	-9.82081e-163	-1.52121e-162	-6.8194e-164	2.94558e-163	-6.68335e-163	-1.12101e-163	-1.26251e-162	-4.63634e-163	-1.17703e-162	-1.76433e-163	-2.18791e-163	1.53536e-162	-9.56153e-163	6.12334e-163	-9.3026e-164	0
-2.51161e-163	1.88367e-163	8.45834e-163	8.61621e-164	-1.04655e-162	-4.95884e-164	6.42686e-163	-1.16685e-162	-1.46437e-163	1.17916e-163	3.33349e-163	-8.07284e-164	-4.04995e-163	6.01047e-164	-3.58184e-163	-9.82081e-163	-1.52121e-162	-6.8194e-164	2.94558e-163	-6.68335e-163	-1.12101e-163	-1.26251e-162	-4.63634e-163	-1.17703e-162	-1.76433e-163	-2.18791e-163	1.53536e-162	-9.56153e-163	6.12334e-163	-9.3026e-164	0
-2.51161e-163	1.88367e-163	8.45834e-163	8.61621e-164	-1.04655e-162	-4.95884e-164	6.42686e-163	-1.16685e-162	-1.46437e-163	1.17916e-163	3.33349e-163	-8.07284e-164	-4.04995e-163	6.01047e-164	-3.58184e-163	-9.82081e-163	-1.52121e-162	-6.8194e-164	2.94558e-163	-6.68335e-163	-1.12101e-163	-1.26251e-162	-4.63634e-163	-1.17703e-162	-1.76433e-163	-2.18791e-163	1.53536e-162	-9.56153e-163	6.12334e-163	-9.3026e-164	0
-2.51161e-163	1.88367e-163	8.45834e-163	8.61621e-164	-1.04655e-162	-4.95884e-164	6.42686e-163	-1.16685e-162	-1.46437e-163	1.17916e-163	3.33349e-163	-8.07284e-164	-4.04995e-163	6.01047e-164	-3.58184e-163	-9.82081e-163	-1.52121e-162	-6.8194e-164	2.94558e-163	-6.68335e-163	-1.12101e-163	-1.26251e-162	-4.63634e-163	-1.17703e-162	-1.76433e-163	-2.18791e-163	1.53536e-162	-9.56153e-163	6.12334e-163	-9.3026e-164	0
-2.51161e-163	1.88367e-163	8.45834e-163	8.61621e-164	-1.04655e-162	-4.95884e-164	6.42686e-163	-1.16685e-162	-1.46437e-163	1.17916e-163	3.33349e-163	-8.07284e-164	-4.04995e-163	6.01047e-164	-3.58184e-163	-9.82081e-163	-1.52121e-162	-6.8194e-164	2.94558e-163	-6.68335e-163	-1.12101e-163	-1.26251e-162	-4.63634e-163	-1.17703e-162	-1.76433e-163	-2.18791e-163	1.53536e-162	-9.56153e-163	6.12334e-163	-9.3026e-164	0
-2.51161e-163	1.88367e-163	8.45834e-163	8.61621e-164	-1.04655e-162	-4.95884e-164	6.42686e-163	-1.16685e-162	-1.46437e-163	1.17916e-163	3.33349e-163	-8.07284e-164	-4.04995e-163	6.01047e-164	-3.58184e-163	-9.82081e-163	-1.52121e-162	-6.8194e-164	2.94558e-163	-6.68335e-163	-1.12101e-163	-1.26251e-162	-4.63634e-163	-1.17703e-162	-1.76433e-163	-2.18791e-163	1.53536e-162	-9.56153e-163	6.12334e-163	-9.3026e-164	0
-2.51161e-163	1.88367e-163	8.45834e-163	8.61621e-164	-1.04655e-162	-4.95884e-164	6.42686e-163	-1.16685e-162	-1.46437e-163	1.17916e-163	3.33349e-163	-8.07284e-164	-4.04995e-163	6.01047e-164	-3.58184e-163	-9.82081e-163	-1.52121e-162	-6.8194e-164	2.94558e-163	-6.68335e-163	-1.12101e-163	-1.26251e-162	-4.63634e-163	-1.17703e-162	-1.76433e-163	-2.18791e-163	1.53536e-162	-9.56153e-163	6.12334e-163	-9.3026e-164	0
-2.51161e-163	1.88367e-163	8.45834e-163	8.61621e-164	-1.04655e-162	-4.95884e-164	6.42686e-163	-1.16685e-162	-1.46437e-163	1.17916e-163	3.33349e-163	-8.07284e-164	-4.04995e-163	6.01047e-164	-3.58184e-163	-9.82081e-163	-1.52121e-162	-6.8194e-164	2.94558e-163	-6.68335e-163	-1.12101e-163	-1.26251e-162	-4.63634e-163	-1.17703e-162	-1.76433e-163	-2.18791e-163	1.53536e-162	-9.56153e-163	6.12334e-163	-9.3026e-164	0
-2.51161e-163	1.88367e-163	8.45834e-163	8.61621e-164	-1.04655e-162	-4.95884e-164	6.42686e-163	-1.16685e-162	-1.46437e-163	1.17916e-163	3.33349e-163	-8.07284e-164	-4.04995e-163	6.01047e-164	-3.58184e-163	-9.82081e-163	-1.52121e-162	-6.8194e-164	2.94558e-163	-6.68335e-163	-1.12101e-163	-1.26251e-162	-4.63634e-163	-1.17703e-162	-1.76433e-163	-2.18791e-163	1.53536e-162	-9.56153e-163	6.12334e-163	-9.3026e-164	0
-2.51161e-163	1.88367e-163	8.45834e-163	8.61621e-164	-1.04655e-162	-4.95884e-164	6.42686e-163	-1.16685e-162	-1.46437e-163	1.17916e-163	3.33349e-163	-8.07284e-164	-4.04995e-163	6.01047e-164	-3.58184e-163	-9.82081e-163	-1.52121e-162	-6.8194e-164	2.94558e-163	-6.68335e-163	-1.12101e-163	-1.26251e-162	-4.63634e-163	-1.17703e-162	-1.76433e-163	-2.18791e-163	1.53536e-162	-9.56153e-163	6.12334e-163	-9.3026e-164	0
-2.51161e-163	1.88367e-163	8.45834e-163	8.61621e-164	-1.04655e-162	-4.95884e-164	6.42686e-163	-1.16685e-162	-1.46437e-163	1.17916e-163	3.33349e-163	-8.07284e-164	-4.04995e-163	6.01047e-164	-3.58184e-163	-9.82081e-163	-1.52121e-162	-6.8194e-164	2.94558e-163	-6.68335e-163	-1.12101e-163	-1.26251e-162	-4.63634e-163	-1.17703e-162	-1.76433e-163	-2.18791e-163	1.53536e-162	-9.56153e-163	6.12334e-163	-9.3026e-164	0
-2.51161e-163	1.88367e-163	8.45834e-163	8.61621e-164	-1.04655e-162	-4.95884e-164	6.42686e-163	-1.16685e-162	-1.46437e-163	1.17916e-163	3.33349e-163	-8.07284e-164	-4.04995e-163	6.01047e-164	-3.58184e-163	-9.82081e-163	-1.52121e-162	-6.8194e-164	2.94558e-163	-6.68335e-163	-1.12101e-163	-1.26251e-162	-4.63634e-163	-1.17703e-162	-1.76433e-163	-2.18791e-163	1.53536e-162	-9.56153e-163	6.12334e-163	-9.3026e-164	0
-2.51161e-163	1.88367e-163	8.45834e-163	8.61621e-164	-1.04655e-162	-4.95884e-164	6.42686e-163	-1.16685e-162	-1.46437e-163	1.17916e-163	3.33349e-163	-8.07284e-164	-4.04995e-163	6.01047e-164	-3.58184e-163	-9.82081e-163	-1.52121e-162	-6.8194e-164	2.94558e-163	-6.68335e-163	-1.12101e-163	-1.26251e-162	-4.63634e-163	-1.17703e-162	-1.76433e-163	-2.18791e-163	1.53536e-162	-9.56153e-163	6.12334e-163	-9.3026e-164	0
-2.51161e-163	1.88367e-163	8.45834e-163	8.61621e-164	-1.04655e-162	-4.95884e-164	6.42686e-163	-1.16685e-162	-1.46437e-163	1.17916e-163	3.33349e-163	-8.07284e-164	-4.04995e-163	6.01047e-164	-3.58184e-163	-9.82081e-163	-1.52121e-162	-6.8194e-164	2.94558e-163	-6.68335e-163	-1.12101e-163	-1.26251e-162	-4.63634e-163	-1.17703e-162	-1.76433e-163	-2.18791e-163	1.53536e-162	-9.56153e-163	6.12334e-163	-9.3026e-164	0
-2.51161e-163	1.88367e-163	8.45834e-163	8.61621e-164	-1.04655e-162	-4.95884e-164	6.42686e-163	-1.16685e-162	-1.46437e-163	1.17916e-163	3.33349e-163	-8.07284e-164	-4.04995e-163	6.01047e-164	-3.58184e-163	-9.82081e-163	-1.52121e-162	-6.8194e-164	2.94558e-163	-6.68335e-163	-1.12101e-163	-1.26251e-162	-4.63634e-163	-1.17703e-162	-1.76433e-163	-2.18791e-163	1.53536e-162	-9.56153e-163	6.12334e-163	-9.3026e-164	0
-2.51161e-163	1.88367e-163	8.45834e-163	8.61621e-164	-1.04655e-162	-4.95884e-164	6.42686e-163	-1.16685e-162	-1.46437e-163	1.17916e-163	3.33349e-163	-8.07284e-164	-4.04995e-163	6.01047e-164	-3.58184e-163	-9.82081e-163	-1.52121e-162	-6.8194e-164	2.94558e-163	-6.68335e-163	-1.12101e-163	-1.26251e-162	-4.63634e-163	-1.17703e-162	-1.76433e-163	-2.18791e-163	1.53536e-162	-9.56153e-163	6.12334e-163	-9.3026e-164	0
-2.51161e-163	1.88367e-163	8.45834e-163	8.61621e-164	-1.04655e-162	-4.95884e-164	6.42686e-163	-1.16685e-162	-1.46437e-163	1.17916e-163	3.33349e-163	-8.07284e-164	-4.04995e-163	6.01047e-164	-3.58184e-163	-9.82081e-163	-1.52121e-162	-6.8194e-164	2.94558e-163	-6.68335e-163	-1.12101e-163	-1.26251e-162	-4.63634e-163	-1.17703e-162	-1.76433e-163	-2.18791e-163	1.53536e-162	-9.56153e-163	6.12334e-163	-9.3026e-164	0
-2.51161e-163	1.88367e-163	8.45834e-163	8.61621e-164	-1.04655e-162	-4.95884e-164	6.42686e-163	-1.16685e-162	-1.46437e-163	1.17916e-163	3.33349e-163	-8.07284e-164	-4.04995e-163	6.01047e-164	-3.58184e-163	-9.82081e-163	-1.52121e-162	-6.8194e-164	2.94558e-163	-6.68335e-163	-1.12101e-163	-1.26251e-162	-4.63634e-163	-1.17703e-162	-1.76433e-163	-2.18791e-163	1.53536e-162	-9.56153e-163	6.12334e-163	-9.3026e-164	0
-2.51161e-163	1.88367e-163	8.45834e-163	8.61621e-164	-1.04655e-162	-4.95884e-164	6.42686e-163	-1.16685e-162	-1.46437e-163	1.17916e-163	3.33349e-163	-8.07284e-164	-4.04995e-163	6.01047e-164	-3.58184e-163	-9.82081e-163	-1.52121e-162	-6.8194e-164	2.94558e-163	-6.68335e-163	-1.12101e-163	-1.26251e-162	-4.63634e-163	-1.17703e-162	-1.76433e-163	-2.18791e-163	1.53536e-162	-9.56153e-163	6.12334e-163	-9.3026e-164	0
-2.51161e-163	1.88367e-163	8.45834e-163	8.61621e-164	-1.04655e-162	-4.95884e-164	6.42686e-163	-1.16685e-162	-1.46437e-163	1.17916e-163	3.33349e-163	-8.07284e-164	-4.04995e-163	6.01047e-164	-3.58184e-163	-9.82081e-163	-1.52121e-162	-6.8194e-164	2.94558e-163	-6.68335e-163	-1.12101e-163	-1.26251e-162	-4.63634e-163	-1.17703e-162	-1.76433e-163	-2.18791e-163	1.53536e-162	-9.56153e-163	6.12334e-163	-9.3026e-164	0
-2.51161e-163	1.88367e-163	8.45834e-163	8.61621e-164	-1.04655e-162	-4.95884e-164	6.42686e-163	-1.16685e-162	-1.46437e-163	1.17916e-163	3.33349e-163	-8.07284e-164	-4.04995e-163	6.01047e-164	-3.58184e-163	-9.82081e-163	-1.52121e-162	-6.8194e-164	2.94558e-163	-6.68335e-163	-1.12101e-163	-1.26251e-162	-4.63634e-163	-1.17703e-162	-1.76433e-163	-2.18791e-163	1.53536e-162	-9.56153e-163	6.12334e-163	-9.3026e-164	0
-2.51161e-163	1.88367e-163	8.45834e-163	8.61621e-164	-1.04655e-162	-4.95884e-164	6.42686e-163	-1.16685e-162	-1.46437e-163	1.17916e-163	3.33349e-163	-8.07284e-164	-4.04995e-163	6.01047e-164	-3.58184e-163	-9.82081e-163	-1.52121e-162	-6.8194e-164	2.94558e-163	-6.68335e-163	-1.12101e-163	-1.26251e-162	-4.63634e-163	-1.17703e-162	-1.76433e-163	-2.18791e-163	1.53536e-162	-9.56153e-163	6.12334e-163	-9.3026e-164	0
-2.51161e-163	1.88367e-163	8.45834e-163	8.61621e-164	-1.04655e-162	-4.95884e-164	6.42686e-163	-1.16685e-162	-1.46437e-163	1.17916e-163	3.33349e-163	-8.07284e-164	-4.04995e-163	6.01047e-164	-3.58184e-163	-9.82081e-163	-1.52121e-162	-6.8194e-164	2.94558e-163	-6.68335e-163	-1.12101e-163	-1.26251e-162	-4.63634e-163	-1.17703e-162	-1.76433e-163	-2.18791e-163	1.53536e-162	-9.56153e-163	6.12334e-163	-9.3026e-164	0
-2.51161e-163	1.88367e-163	8.45834e-163	8.61621e-164	-1.04655e-162	-4.95884e-164	6.42686e-163	-1.16685e-162	-1.46437e-163	1.17916e-163	3.33349e-163	-8.07284e-164	-4.04995e-163	6.01047e-164	-3.58184e-163	-9.82081e-163	-1.52121e-162	-6.8194e-164	2.94558e-163	-6.68335e-163	-1.12101e-163	-1.26251e-162	-4.63634e-163	-1.17703e-162	-1.76433e-163	-2.18791e-163	1.53536e-162	-9.56153e-163	6.12334e-163	-9.3026e-164	0
-2.51161e-163	1.88367e-163	8.45834e-163	8.61621e-164	-1.04655e-162	-4.95884e-164	6.42686e-163	-1.16685e-162	-1.46437e-163	1.17916e-163	3.33349e-163	-8.07284e-164	-4.04995e-163	6.01047e-164	-3.58184e-163	-9.82081e-163	-1.52121e-162	-6.8194e-164	2.94558e-163	-6.68335e-163	-1.12101e-163	-1.26251e-162	-4.63634e-163	-1.17703e-162	-1.76433e-163	-2.18791e-163	1.53536e-162	-9.56153e-163	6.12334e-163	-9.3026e-164	0
-2.51161e-163	1.88367e-163	8.45834e-163	8.61621e-164	-1.04655e-162	-4.95884e-164	6.42686e-163	-1.16685e-162	-1.46437e-163	1.17916e-163	3.33349e-163	-8.07284e-164	-4.04995e-163	6.01047e-164	-3.58184e-163	-9.82081e-163	-1.52121e-162	-6.8194e-164	2.94558e-163	-6.68335e-163	-1.12101e-163	-1.26251e-162	-4.63634e-163	-1.17703e-162	-1.76433e-163	-2.18791e-163	1.53536e-162	-9.56153e-163	6.12334e-163	-9.3026e-164	0
-2.51161e-163	1.88367e-163	8.45834e-163	8.61621e-164	-1.04655e-162	-4.95884e-164	6.42686e-163	-1.16685e-162	-1.46437e-163	1.17916e-163	3.33349e-163	-8.07284e-164	-4.04995e-163	6.01047e-164	-3.58184e-163	-9.82081e-163	-1.52121e-162	-6.8194e-164	2.94558e-163	-6.68335e-163	-1.12101e-163	-1.26251e-162	-4.63634e-163	-1.17703e-162	-1.76433e-163	-2.18791e-163	1.53536e-162	-9.56153e-163	6.12334e-163	-9.3026e-164	0
-2.51161e-163	1.88367e-163	8.45834e-163	8.61621e-164	-1.04655e-162	-4.95884e-164	6.42686e-163	-1.16685e-162	-1.46437e-163	1.17916e-163	3.33349e-163	-8.07284e-164	-4.04995e-163	6.01047e-164	-3.58184e-163	-9.82081e-163	-1.52121e-162	-6.8194e-164	2.94558e-163	-6.68335e-163	-1.12101e-163	-1.26251e-162	-4.63634e-163	-1.17703e-162	-1.76433e-163	-2.18791e-163	1.53536e-162	-9.56153e-163	6.12334e-163	-9.3026e-164	0
-2.51161e-163	1.88367e-163	8.45834e-163	8.61621e-164	-1.04655e-162	-4.95884e-164	6.42686e-163	-1.16685e-162	-1.46437e-163	1.17916e-163	3.33349e-163	-8.07284e-164	-4.04995e-163	6.01047e-164	-3.58184e-163	-9.82081e-163	-1.52121e-162	-6.8194e-164	2.94558e-163	-6.68335e-163	-1.12101e-163	-1.26251e-162	-4.63634e-163	-1.17703e-162	-1.76433e-163	-2.18791e-163	1.53536e-162	-9.56153e-163	6.12334e-163	-9.3026e-164	0
-2.51161e-163	1.88367e-163	8.45834e-163	8.61621e-164	-1.04655e-162	-4.95884e-164	6.42686e-163	-1.16685e-162	-1.46437e-163	1.17916e-163	3.33349e-163	-8.07284e-164	-4.04995e-163	6.01047e-164	-3.58184e-163	-9.82081e-163	-1.52121e-162	-6.8194e-164	2.94558e-163	-6.68335e-163	-1.12101e-163	-1.26251e-162	-4.63634e-163	-1.17703e-162	-1.76433e-163	-2.18791e-163	1.53536e-162	-9.56153e-163	6.12334e-163	-9.3026e-164	0
-2.51161e-163	1.88367e-163	8.45834e-163	8.61621e-164	-1.04655e-162	-4.95884e-164	6.42686e-163	-1.16685e-162	-1.46437e-163	1.17916e-163	3.33349e-163	-8.07284e-164	-4.04995e-163	6.01047e-164	-3.58184e-163	-9.82081e-163	-1.52121e-162	-6.8194e-164	2.94558e-163	-6.68335e-163	-1.12101e-163	-1.26251e-162	-4.63634e-163	-1.17703e-162	-1.76433e-163	-2.18791e-163	1.53536e-162	-9.56153e-163	6.12334e-163	-9.3026e-164	0
-2.51161e-163	1.88367e-163	8.45834e-163	8.61621e-164	-1.04655e-162	-4.95884e-164	6.42686e-163	-1.16685e-162	-1.46437e-163	1.17916e-163	3.33349e-163	-8.07284e-164	-4.04995e-163	6.01047e-164	-3.58184e-163	-9.82081e-163	-1.52121e-162	-6.8194e-164	2.94558e-163	-6.68335e-163	-1.12101e-163	-1.26251e-162	-4.63634e-163	-1.17703e-162	-1.76433e-163	-2.18791e-163	1.53536e-162	-9.56153e-163	6.12334e-163	-9.3026e-164	0
-2.51161e-163	1.88367e-163	8.45834e-163	8.61621e-164	-1.04655e-162	-4.95884e-164	6.42686e-163	-1.16685e-162	-1.46437e-163	1.17916e-163	3.33349e-163	-8.07284e-164	-4.04995e-163	6.01047e-164	-3.58184e-163	-9.82081e-163	-1.52121e-162	-6.8194e-164	2.94558e-163	-6.68335e-163	-1.12101e-163	-1.26251e-162	-4.63634e-163	-1.17703e-162	-1.76433e-163	-2.18791e-163	1.53536e-162	-9.56153e-163	6.12334e-163	-9.3026e-164	0
-2.51161e-163	1.88367e-163	8.45834e-163	8.61621e-164	-1.04655e-162	-4.95884e-164	6.42686e-163	-1.16685e-162	-1.46437e-163	1.17916e-163	3.33349e-163	-8.07284e-164	-4.04995e-163	6.01047e-164	-3.58184e-163	-9.82081e-163	-1.52121e-162	-6.8194e-164	2.94558e-163	-6.68335e-163	-1.12101e-163	-1.26251e-162	-4.63634e-163	-1.17703e-162	-1.76433e-163	-2.18791e-163	1.53536e-162	-9.56153e-163	6.12334e-163	-9.3026e-164	0
-2.51161e-163	1.88367e-163	8.45834e-163	8.61621e-164	-1.04655e-162	-4.95884e-164	6.42686e-163	-1.16685e-162	-1.46437e-163	1.17916e-163	3.33349e-163	-8.07284e-164	-4.04995e-163	6.01047e-164	-3.58184e-163	-9.82081e-163	-1.52121e-162	-6.8194e-164	2.94558e-163	-6.68335e-163	-1.12101e-163	-1.26251e-162	-4.63634e-163	-1.17703e-162	-1.76433e-163	-2.18791e-163	1.53536e-162	-9.56153e-163	6.12334e-163	-9.3026e-164	0
-2.51161e-163	1.88367e-163	8.45834e-163	8.61621e-164	-1.04655e-162	-4.95884e-164	6.42686e-163	-1.16685e-162	-1.46437e-163	1.17916e-163	3.33349e-163	-8.07284e-164	-4.04995e-163	6.01047e-164	-3.58184e-163	-9.82081e-163	-1.52121e-162	-6.8194e-164	2.94558e-163	-6.68335e-163	-1.12101e-163	-1.26251e-162	-4.63634e-163	-1.17703e-162	-1.76433e-163	-2.18791e-163	1.53536e-162	-9.56153e-163	6.12334e-163	-9.3026e-164	0
-2.51161e-163	1.88367e-163	8.45834e-163	8.61621e-164	-1.04655e-162	-4.95884e-164	6.42686e-163	-1.16685e-162	-1.46437e-163	1.17916e-163	3.33349e-163	-8.07284e-164	-4.04995e-163	6.01047e-164	-3.58184e-163	-9.82081e-163	-1.52121e-162	-6.8194e-164	2.94558e-163	-6.68335e-163	-1.12101e-163	-1.26251e-162	-4.63634e-163	-1.17703e-162	-1.76433e-163	-2.18791e-163	1.53536e-162	-9.56153e-163	6.12334e-163	-9.3026e-164	0
-2.51161e-163	1.88367e-163	8.45834e-163	8.61621e-164	-1.04655e-162	-4.95884e-164	6.42686e-163	-1.16685e-162	-1.46437e-163	1.17916e-163	3.33349e-163	-8.07284e-164	-4.04995e-163	6.01047e-164	-3.58184e-163	-9.82081e-163	-1.52121e-162	-6.8194e-164	2.94558e-163	-6.68335e-163	-1.12101e-163	-1.26251e-162	-4.63634e-163	-1.17703e-162	-1.76433e-163	-2.18791e-163	1.53536e-162	-9.56153e-163	6.12334e-163	-9.3026e-164	0
-2.51161e-163	1.88367e-163	8.45834e-163	8.61621e-164	-1.04655e-162	-4.95884e-164	6.42686e-163	-1.16685e-162	-1.46437e-163	1.17916e-163	3.33349e-163	-8.07284e-164	-4.04995e-163	6.01047e-164	-3.58184e-163	-9.82081e-163	-1.52121e-162	-6.8194e-164	2.94558e-163	-6.68335e-163	-1.12101e-163	-1.26251e-162	-4.63634e-163	-1.17703e-162	-1.76433e-163	-2.18791e-163	1.53536e-162	-9.56153e-163	6.12334e-163	-9.3026e-164	0
-2.51161e-163	1.88367e-163	8.45834e-163	8.61621e-164	-1.04655e-162	-4.95884e-164	6.42686e-163	-1.16685e-162	-1.46437e-163	1.17916e-163	3.33349e-163	-8.07284e-164	-4.04995e-163	6.01047e-164	-3.58184e-163	-9.82081e-163	-1.52121e-162	-6.8194e-164	2.94558e-163	-6.68335e-163	-1.12101e-163	-1.26251e-162	-4.63634e-163	-1.17703e-162	-1.76433e-163	-2.18791e-163	1.53536e-162	-9.56153e-163	6.12334e-163	-9.3026e-164	0
-2.51161e-163	1.88367e-163	8.45834e-163	8.61621e-164	-1.04655e-162	-4.95884e-164	6.42686e-163	-1.16685e-162	-1.46437e-163	1.17916e-163	3.33349e-163	-8.07284e-164	-4.04995e-163	6.01047e-164	-3.58184e-163	-9.82081e-163	-1.52121e-162	-6.8194e-164	2.94558e-163	-6.68335e-163	-1.12101e-163	-1.26251e-162	-4.63634e-163	-1.17703e-162	-1.76433e-163	-2.18791e-163	1.53536e-162	-9.56153e-163	6.12334e-163	-9.3026e-164	0
-2.51161e-163	1.88367e-163	8.45834e-163	8.61621e-164	-1.04655e-162	-4.95884e-164	6.42686e-163	-1.16685e-162	-1.46437e-163	1.17916e-163	3.33349e-163	-8.07284e-164	-4.04995e-163	6.01047e-164	-3.58184e-163	-9.82081e-163	-1.52121e-162	-6.8194e-164	2.94558e-163	-6.68335e-163	-1.12101e-163	-1.26251e-162	-4.63634e-163	-1.17703e-162	-1.76433e-163	-2.18791e-163	1.53536e-162	-9.56153e-163	6.12334e-163	-9.3026e-164	0
-2.51161e-163	1.88367e-163	8.45834e-163	8.61621e-164	-1.04655e-162	-4.95884e-164	6.42686e-163	-1.16685e-162	-1.46437e-163	1.17916e-163	3.33349e-163	-8.07284e-164	-4.04995e-163	6.01047e-164	-3.58184e-163	-9.82081e-163	-1.52121e-162	-6.8194e-164	2.94558e-163	-6.68335e-163	-1.12101e-163	-1.26251e-162	-4.63634e-163	-1.17703e-162	-1.76433e-163	-2.18791e-163	1.53536e-162	-9.56153e-163	6.12334e-163	-9.3026e-164	0
-2.51161e-163	1.88367e-163	8.45834e-163	8.61621e-164	-1.04655e-162	-4.95884e-164	6.42686e-163	-1.16685e-162	-1.46437e-163	1.17916e-163	3.33349e-163	-8.07284e-164	-4.04995e-163	6.01047e-164	-3.58184e-163	-9.82081e-163	-1.52121e-162	-6.8194e-164	2.94558e-163	-6.68335e-163	-1.12101e-163	-1.26251e-162	-4.63634e-163	-1.17703e-162	-1.76433e-163	-2.18791e-163	1.53536e-162	-9.56153e-163	6.12334e-163	-9.3026e-164	0
-2.51161e-163	1.88367e-163	8.45834e-163	8.61621e-164	-1.04655e-162	-4.95884e-164	6.42686e-163	-1.16685e-162	-1.46437e-163	1.17916e-163	3.33349e-163	-8.07284e-164	-4.04995e-163	6.01047e-164	-3.58184e-163	-9.82081e-163	-1.52121e-162	-6.8194e-164	2.94558e-163	-6.68335e-163	-1.12101e-163	-1.26251e-162	-4.63634e-163	-1.17703e-162	-1.76433e-163	-2.18791e-163	1.53536e-162	-9.56153e-163	6.12334e-163	-9.3026e-164	0
-2.51161e-163	1.88367e-163	8.45834e-163	8.61621e-164	-1.04655e-162	-4.95884e-164	6.42686e-163	-1.16685e-162	-1.46437e-163	1.17916e-163	3.33349e-163	-8.07284e-164	-4.04995e-163	6.01047e-164	-3.58184e-163	-9.82081e-163	-1.52121e-162	-6.8194e-164	2.94558e-163	-6.68335e-163	-1.12101e-163	-1.26251e-162	-4.63634e-163	-1.17703e-162	-1.76433e-163	-2.18791e-163	1.53536e-162	-9.56153e-163	6.12334e-163	-9.3026e-164	0
-2.51161e-163	1.88367e-163	8.45834e-163	8.61621e-164	-1.04655e-162	-4.95884e-164	6.42686e-163	-1.16685e-162	-1.46437e-163	1.17916e-163	3.33349e-163	-8.07284e-164	-4.04995e-163	6.01047e-164	-3.58184e-163	-9.82081e-163	-1.52121e-162	-6.8194e-164	2.94558e-163	-6.68335e-163	-1.12101e-163	-1.26251e-162	-4.63634e-163	-1.17703e-162	-1.76433e-163	-2.18791e-163	1.53536e-162	-9.56153e-163	6.12334e-163	-9.3026e-164	0
-2.51161e-163	1.88367e-163	8.45834e-163	8.61621e-164	-1.04655e-162	-4.95884e-164	6.42686e-163	-1.16685e-162	-1.46437e-163	1.17916e-163	3.33349e-163	-8.07284e-164	-4.04995e-163	6.01047e-164	-3.58184e-163	-9.82081e-163	-1.52121e-162	-6.8194e-164	2.94558e-163	-6.68335e-163	-1.12101e-163	-1.26251e-162	-4.63634e-163	-1.17703e-162	-1.76433e-163	-2.18791e-163	1.53536e-162	-9.56153e-163	6.12334e-163	-9.3026e-164	0
-2.51161e-163	1.88367e-163	8.45834e-163	8.61621e-164	-1.04655e-162	-4.95884e-164	6.42686e-163	-1.16685e-162	-1.46437e-163	1.17916e-163	3.33349e-163	-8.07284e-164	-4.04995e-163	6.01047e-164	-3.58184e-163	-9.82081e-163	-1.52121e-162	-6.8194e-164	2.94558e-163	-6.68335e-163	-1.12101e-163	-1.26251e-162	-4.63634e-163	-1.17703e-162	-1.76433e-163	-2.18791e-163	1.53536e-162	-9.56153e-163	6.12334e-163	-9.3026e-164	0
-2.51161e-163	1.88367e-163	8.45834e-163	8.61621e-164	-1.04655e-162	-4.95884e-164	6.42686e-163	-1.16685e-162	-1.46437e-163	1.17916e-163	3.33349e-163	-8.07284e-164	-4.04995e-163	6.01047e-164	-3.58184e-163	-9.82081e-163	-1.52121e-162	-6.8194e-164	2.94558e-163	-6.68335e-163	-1.12101e-163	-1.26251e-162	-4.63634e-163	-1.17703e-162	-1.76433e-163	-2.18791e-163	1.53536e-162	-9.56153e-163	6.12334e-163	-9.3026e-164	0
-2.51161e-163	1.88367e-163	8.45834e-163	8.61621e-164	-1.04655e-162	-4.95884e-164	6.42686e-163	-1.16685e-162	-1.46437e-163	1.17916e-163	3.33349e-163	-8.07284e-164	-4.04995e-163	6.01047e-164	-3.58184e-163	-9.82081e-163	-1.52121e-162	-6.8194e-164	2.94558e-163	-6.68335e-163	-1.12101e-163	-1.26251e-162	-4.63634e-163	-1.17703e-162	-1.76433e-163	-2.18791e-163	1.53536e-162	-9.56153e-163	6.12334e-163	-9.3026e-164	0
-2.51161e-163	1.88367e-163	8.45834e-163	8.61621e-164	-1.04655e-162	-4.95884e-164	6.42686e-163	-1.16685e-162	-1.46437e-163	1.17916e-163	3.33349e-163	-8.07284e-164	-4.04995e-163	6.01047e-164	-3.58184e-163	-9.82081e-163	-1.52121e-162	-6.8194e-164	2.94558e-163	-6.68335e-163	-1.12101e-163	-1.26251e-162	-4.63634e-163	-1.17703e-162	-1.76433e-163	-2.18791e-163	1.53536e-162	-9.56153e-163	6.12334e-163	-9.3026e-164	0
-2.51161e-163	1.88367e-163	8.45834e-163	8.61621e-164	-1.04655e-162	-4.95884e-164	6.42686e-163	-1.16685e-162	-1.46437e-163	1.17916e-163	3.33349e-163	-8.07284e-164	-4.04995e-163	6.01047e-164	-3.58184e-163	-9.82081e-163	-1.52121e-162	-6.8194e-164	2.94558e-163	-6.68335e-163	-1.12101e-163	-1.26251e-162	-4.63634e-163	-1.17703e-162	-1.76433e-163	-2.18791e-163	1.53536e-162	-9.56153e-163	6.12334e-163	-9.3026e-164	0
-2.51161e-163	1.88367e-163	8.45834e-163	8.61621e-164	-1.04655e-162	-4.95884e-164	6.42686e-163	-1.16685e-162	-1.46437e-163	1.17916e-163	3.33349e-163	-8.07284e-164	-4.04995e-163	6.01047e-164	-3.58184e-163	-9.82081e-163	-1.52121e-162	-6.8194e-164	2.94558e-163	-6.68335e-163	-1.12101e-163	-1.26251e-162	-4.63634e-163	-1.17703e-162	-1.76433e-163	-2.18791e-163	1.53536e-162	-9.56153e-163	6.12334e-163	-9.3026e-164	0
-2.51161e-163	1.88367e-163	8.45834e-163	8.61621e-164	-1.04655e-162	-4.95884e-164	6.42686e-163	-1.16685e-162	-1.46437e-163	1.17916e-163	3.33349e-163	-8.07284e-164	-4.04995e-163	6.01047e-164	-3.58184e-163	-9.82081e-163	-1.52121e-162	-6.8194e-164	2.94558e-163	-6.68335e-163	-1.12101e-163	-1.26251e-162	-4.63634e-163	-1.17703e-162	-1.76433e-163	-2.18791e-163	1.53536e-162	-9.56153e-163	6.12334e-163	-9.3026e-164	0
-2.51161e-163	1.88367e-163	8.45834e-163	8.61621e-164	-1.04655e-162	-4.95884e-164	6.42686e-163	-1.16685e-162	-1.46437e-163	1.17916e-163	3.33349e-163	-8.07284e-164	-4.04995e-163	6.01047e-164	-3.58184e-163	-9.82081e-163	-1.52121e-162	-6.8194e-164	2.94558e-163	-6.68335e-163	-1.12101e-163	-1.26251e-162	-4.63634e-163	-1.17703e-162	-1.76433e-163	-2.18791e-163	1.53536e-162	-9.56153e-163	6.12334e-163	-9.3026e-164	0
-2.51161e-163	1.88367e-163	8.45834e-163	8.61621e-164	-1.04655e-162	-4.95884e-164	6.42686e-163	-1.16685e-162	-1.46437e-163	1.17916e-163	3.33349e-163	-8.07284e-164	-4.04995e-163	6.01047e-164	-3.58184e-163	-9.82081e-163	-1.52121e-162	-6.8194e-164	2.94558e-163	-6.68335e-163	-1.12101e-163	-1.26251e-162	-4.63634e-163	-1.17703e-162	-1.76433e-163	-2.18791e-163	1.53536e-162	-9.56153e-163	6.12334e-163	-9.3026e-164	0
-2.51161e-163	1.88367e-163	8.45834e-163	8.61621e-164	-1.04655e-162	-4.95884e-164	6.42686e-163	-1.16685e-162	-1.46437e-163	1.17916e-163	3.33349e-163	-8.07284e-164	-4.04995e-163	6.01047e-164	-3.58184e-163	-9.82081e-163	-1.52121e-162	-6.8194e-164	2.94558e-163	-6.68335e-163	-1.12101e-163	-1.26251e-162	-4.63634e-163	-1.17703e-162	-1.76433e-163	-2.18791e-163	1.53536e-162	-9.56153e-163	6.12334e-163	-9.3026e-164	0
-2.51161e-163	1.88367e-163	8.45834e-163	8.61621e-164	-1.04655e-162	-4.95884e-164	6.42686e-163	-1.16685e-162	-1.46437e-163	1.17916e-163	3.33349e-163	-8.07284e-164	-4.04995e-163	6.01047e-164	-3.58184e-163	-9.82081e-163	-1.52121e-162	-6.8194e-164	2.94558e-163	-6.68335e-163	-1.12101e-163	-1.26251e-162	-4.63634e-163	-1.17703e-162	-1.76433e-163	-2.18791e-163	1.53536e-162	-9.56153e-163	6.12334e-163	-9.3026e-164	0
-2.51161e-163	1.88367e-163	8.45834e-163	8.61621e-164	-1.04655e-162	-4.95884e-164	6.42686e-163	-1.16685e-162	-1.46437e-163	1.17916e-163	3.33349e-163	-8.07284e-164	-4.04995e-163	6.01047e-164	-3.58184e-163	-9.82081e-163	-1.52121e-162	-6.8194e-164	2.94558e-163	-6.68335e-163	-1.12101e-163	-1.26251e-162	-4.63634e-163	-1.17703e-162	-1.76433e-163	-2.18791e-163	1.53536e-162	-9.56153e-163	6.12334e-163	-9.3026e-164	0
-2.51161e-163	1.88367e-163	8.45834e-163	8.61621e-164	-1.04655e-162	-4.95884e-164	6.42686e-163	-1.16685e-162	-1.46437e-163	1.17916e-163	3.33349e-163	-8.07284e-164	-4.04995e-163	6.01047e-164	-3.58184e-163	-9.82081e-163	-1.52121e-162	-6.8194e-164	2.94558e-163	-6.68335e-163	-1.12101e-163	-1.26251e-162	-4.63634e-163	-1.17703e-162	-1.76433e-163	-2.18791e-163	1.53536e-162	-9.56153e-163	6.12334e-163	-9.3026e-164	0
-2.51161e-163	1.88367e-163	8.45834e-163	8.61621e-164	-1.04655e-162	-4.95884e-164	6.42686e-163	-1.16685e-162	-1.46437e-163	1.17916e-163	3.33349e-163	-8.07284e-164	-4.04995e-163	6.01047e-164	-3.58184e-163	-9.82081e-163	-1.52121e-162	-6.8194e-164	2.94558e-163	-6.68335e-163	-1.12101e-163	-1.26251e-162	-4.63634e-163	-1.17703e-162	-1.76433e-163	-2.18791e-163	1.53536e-162	-9.56153e-163	6.12334e-163	-9.3026e-164	0
-2.51161e-163	1.88367e-163	8.45834e-163	8.61621e-164	-1.04655e-162	-4.95884e-164	6.42686e-163	-1.16685e-162	-1.46437e-163	1.17916e-163	3.33349e-163	-8.07284e-164	-4.04995e-163	6.01047e-164	-3.58184e-163	-9.82081e-163	-1.52121e-162	-6.8194e-164	2.94558e-163	-6.68335e-163	-1.12101e-163	-1.26251e-162	-4.63634e-163	-1.17703e-162	-1.76433e-163	-2.18791e-163	1.53536e-162	-9.56153e-163	6.12334e-163	-9.3026e-164	0
-2.51161e-163	1.88367e-163	8.45834e-163	8.61621e-164	-1.04655e-162	-4.95884e-164	6.42686e-163	-1.16685e-162	-1.46437e-163	1.17916e-163	3.33349e-163	-8.07284e-164	-4.04995e-163	6.01047e-164	-3.58184e-163	-9.82081e-163	-1.52121e-162	-6.8194e-164	2.94558e-163	-6.68335e-163	-1.12101e-163	-1.26251e-162	-4.63634e-163	-1.17703e-162	-1.76433e-163	-2.18791e-163	1.53536e-162	-9.56153e-163	6.12334e-163	-9.3026e-164	0
-2.51161e-163	1.88367e-163	8.45834e-163	8.61621e-164	-1.04655e-162	-4.95884e-164	6.42686e-163	-1.16685e-162	-1.46437e-163	1.17916e-163	3.33349e-163	-8.07284e-164	-4.04995e-163	6.01047e-164	-3.58184e-163	-9.82081e-163	-1.52121e-162	-6.8194e-164	2.94558e-163	-6.68335e-163	-1.12101e-163	-1.26251e-162	-4.63634e-163	-1.17703e-162	-1.76433e-163	-2.18791e-163	1.53536e-162	-9.56153e-163	6.12334e-163	-9.3026e-164	0
-2.51161e-163	1.88367e-163	8.45834e-163	8.61621e-164	-1.04655e-162	-4.95884e-164	6.42686e-163	-1.16685e-162	-1.46437e-163	1.17916e-163	3.33349e-163	-8.07284e-164	-4.04995e-163	6.01047e-164	-3.58184e-163	-9.82081e-163	-1.52121e-162	-6.8194e-164	2.94558e-163	-6.68335e-163	-1.12101e-163	-1.26251e-162	-4.63634e-163	-1.17703e-162	-1.76433e-163	-2.18791e-163	1.53536e-162	-9.56153e-163	6.12334e-163	-9.3026e-164	0
-2.51161e-163	1.88367e-163	8.45834e-163	8.61621e-164	-1.04655e-162	-4.95884e-164	6.42686e-163	-1.16685e-162	-1.46437e-163	1.17916e-163	3.33349e-163	-8.07284e-164	-4.04995e-163	6.01047e-164	-3.58184e-163	-9.82081e-163	-1.52121e-162	-6.8194e-164	2.94558e-163	-6.68335e-163	-1.12101e-163	-1.26251e-162	-4.63634e-163	-1.17703e-162	-1.76433e-163	-2.18791e-163	1.53536e-162	-9.56153e-163	6.12334e-163	-9.3026e-164	0
-2.51161e-163	1.88367e-163	8.45834e-163	8.61621e-164	-1.04655e-162	-4.95884e-164	6.42686e-163	-1.16685e-162	-1.46437e-163	1.17916e-163	3.33349e-163	-8.07284e-164	-4.04995e-163	6.01047e-164	-3.58184e-163	-9.82081e-163	-1.52121e-162	-6.8194e-164	2.94558e-163	-6.68335e-163	-1.12101e-163	-1.26251e-162	-4.63634e-163	-1.17703e-162	-1.76433e-163	-2.18791e-163	1.53536e-162	-9.56153e-163	6.12334e-163	-9.3026e-164	0
-2.51161e-163	1.88367e-163	8.45834e-163	8.61621e-164	-1.04655e-162	-4.95884e-164	6.42686e-163	-1.16685e-162	-1.46437e-163	1.17916e-163	3.33349e-163	-8.07284e-164	-4.04995e-163	6.01047e-164	-3.58184e-163	-9.82081e-163	-1.52121e-162	-6.8194e-164	2.94558e-163	-6.68335e-163	-1.12101e-163	-1.26251e-162	-4.63634e-163	-1.17703e-162	-1.76433e-163	-2.18791e-163	1.53536e-162	-9.56153e-163	6.12334e-163	-9.3026e-164	0
-2.51161e-163	1.88367e-163	8.45834e-163	8.61621e-164	-1.04655e-162	-4.95884e-164	6.42686e-163	-1.16685e-162	-1.46437e-163	1.17916e-163	3.33349e-163	-8.07284e-164	-4.04995e-163	6.01047e-164	-3.58184e-163	-9.82081e-163	-1.52121e-162	-6.8194e-164	2.94558e-163	-6.68335e-163	-1.12101e-163	-1.26251e-162	-4.63634e-163	-1.17703e-162	-1.76433e-163	-2.18791e-163	1.53536e-162	-9.56153e-163	6.12334e-163	-9.3026e-164	0
-2.51161e-163	1.88367e-163	8.45834e-163	8.61621e-164	-1.04655e-162	-4.95884e-164	6.42686e-163	-1.16685e-162	-1.46437e-163	1.17916e-163	3.33349e-163	-8.07284e-164	-4.04995e-163	6.01047e-164	-3.58184e-163	-9.82081e-163	-1.52121e-162	-6.8194e-164	2.94558e-163	-6.68335e-163	-1.12101e-163	-1.26251e-162	-4.63634e-163	-1.17703e-162	-1.76433e-163	-2.18791e-163	1.53536e-162	-9.56153e-163	6.12334e-163	-9.3026e-164	0
-2.51161e-163	1.88367e-163	8.45834e-163	8.61621e-164	-1.04655e-162	-4.95884e-164	6.42686e-163	-1.16685e-162	-1.46437e-163	1.17916e-163	3.33349e-163	-8.07284e-164	-4.04995e-163	6.01047e-164	-3.58184e-163	-9.82081e-163	-1.52121e-162	-6.8194e-164	2.94558e-163	-6.68335e-163	-1.12101e-163	-1.26251e-162	-4.63634e-163	-1.17703e-162	-1.76433e-163	-2.18791e-163	1.53536e-162	-9.56153e-163	6.12334e-163	-9.3026e-164	0
-2.51161e-163	1.88367e-163	8.45834e-163	8.61621e-164	-1.04655e-162	-4.95884e-164	6.42686e-163	-1.16685e-162	-1.46437e-163	1.17916e-163	3.33349e-163	-8.07284e-164	-4.04995e-163	6.01047e-164	-3.58184e-163	-9.82081e-163	-1.52121e-162	-6.8194e-164	2.94558e-163	-6.68335e-163	-1.12101e-163	-1.26251e-162	-4.63634e-163	-1.17703e-162	-1.76433e-163	-2.18791e-163	1.53536e-162	-9.56153e-163	6.12334e-163	-9.3026e-164	0
-2.51161e-163	1.88367e-163	8.45834e-163	8.61621e-164	-1.04655e-162	-4.95884e-164	6.42686e-163	-1.16685e-162	-1.46437e-163	1.17916e-163	3.33349e-163	-8.07284e-164	-4.04995e-163	6.01047e-164	-3.58184e-163	-9.82081e-163	-1.52121e-162	-6.8194e-164	2.94558e-163	-6.68335e-163	-1.12101e-163	-1.26251e-162	-4.63634e-163	-1.17703e-162	-1.76433e-163	-2.18791e-163	1.53536e-162	-9.56153e-163	6.12334e-163	-9.3026e-164	0
-2.51161e-163	1.88367e-163	8.45834e-163	8.61621e-164	-1.04655e-162	-4.95884e-164	6.42686e-163	-1.16685e-162	-1.46437e-163	1.17916e-163	3.33349e-163	-8.07284e-164	-4.04995e-163	6.01047e-164	-3.58184e-163	-9.82081e-163	-1.52121e-162	-6.8194e-164	2.94558e-163	-6.68335e-163	-1.12101e-163	-1.26251e-162	-4.63634e-163	-1.17703e-162	-1.76433e-163	-2.18791e-163	1.53536e-162	-9.56153e-163	6.12334e-163	-9.3026e-164	0
-2.51161e-163	1.88367e-163	8.45834e-163	8.61621e-164	-1.04655e-162	-4.95884e-164	6.42686e-163	-1.16685e-162	-1.46437e-163	1.17916e-163	3.33349e-163	-8.07284e-164	-4.04995e-163	6.01047e-164	-3.58184e-163	-9.82081e-163	-1.52121e-162	-6.8194e-164	2.94558e-163	-6.68335e-163	-1.12101e-163	-1.26251e-162	-4.63634e-163	-1.17703e-162	-1.76433e-163	-2.18791e-163	1.53536e-162	-9.56153e-163	6.12334e-163	-9.3026e-164	0
-2.51161e-163	1.88367e-163	8.45834e-163	8.61621e-164	-1.04655e-162	-4.95884e-164	6.42686e-163	-1.16685e-162	-1.46437e-163	1.17916e-163	3.33349e-163	-8.07284e-164	-4.04995e-163	6.01047e-164	-3.58184e-163	-9.82081e-163	-1.52121e-162	-6.8194e-164	2.94558e-163	-6.68335e-163	-1.12101e-163	-1.26251e-162	-4.63634e-163	-1.17703e-162	-1.76433e-163	-2.18791e-163	1.53536e-162	-9.56153e-163	6.12334e-163	-9.3026e-164	0
-2.51161e-163	1.88367e-163	8.45834e-163	8.61621e-164	-1.04655e-162	-4.95884e-164	6.42686e-163	-1.16685e-162	-1.46437e-163	1.17916e-163	3.33349e-163	-8.07284e-164	-4.04995e-163	6.01047e-164	-3.58184e-163	-9.82081e-163	-1.52121e-162	-6.8194e-164	2.94558e-163	-6.68335e-163	-1.12101e-163	-1.26251e-162	-4.63634e-163	-1.17703e-162	-1.76433e-163	-2.18791e-163	1.53536e-162	-9.56153e-163	6.12334e-163	-9.3026e-164	0
-2.51161e-163	1.88367e-163	8.45834e-163	8.61621e-164	-1.04655e-162	-4.95884e-164	6.42686e-163	-1.16685e-162	-1.46437e-163	1.17916e-163	3.33349e-163	-8.07284e-164	-4.04995e-163	6.01047e-164	-3.58184e-163	-9.82081e-163	-1.52121e-162	-6.8194e-164	2.94558e-163	-6.68335e-163	-1.12101e-163	-1.26251e-162	-4.63634e-163	-1.17703e-162	-1.76433e-163	-2.18791e-163	1.53536e-162	-9.56153e-163	6.12334e-163	-9.3026e-164	0
-2.51161e-163	1.88367e-163	8.45834e-163	8.61621e-164	-1.04655e-162	-4.95884e-164	6.42686e-163	-1.16685e-162	-1.46437e-163	1.17916e-163	3.33349e-163	-8.07284e-164	-4.04995e-163	6.01047e-164	-3.58184e-163	-9.82081e-163	-1.52121e-162	-6.8194e-164	2.94558e-163	-6.68335e-163	-1.12101e-163	-1.26251e-162	-4.63634e-163	-1.17703e-162	-1.76433e-163	-2.18791e-163	1.53536e-162	-9.56153e-163	6.12334e-163	-9.3026e-164	0
-2.51161e-163	1.88367e-163	8.45834e-163	8.61621e-164	-1.04655e-162	-4.95884e-164	6.42686e-163	-1.16685e-162	-1.46437e-163	1.17916e-163	3.33349e-163	-8.07284e-164	-4.04995e-163	6.01047e-164	-3.58184e-163	-9.82081e-163	-1.52121e-162	-6.8194e-164	2.94558e-163	-6.68335e-163	-1.12101e-163	-1.26251e-162	-4.63634e-163	-1.17703e-162	-1.76433e-163	-2.18791e-163	1.53536e-162	-9.56153e-163	6.12334e-163	-9.3026e-164	0
-2.51161e-163	1.88367e-163	8.45834e-163	8.61621e-164	-1.04655e-162	-4.95884e-164	6.42686e-163	-1.16685e-162	-1.46437e-163	1.17916e-163	3.33349e-163	-8.07284e-164	-4.04995e-163	6.01047e-164	-3.58184e-163	-9.82081e-163	-1.52121e-162	-6.8194e-164	2.94558e-163	-6.68335e-163	-1.12101e-163	-1.26251e-162	-4.63634e-163	-1.17703e-162	-1.76433e-163	-2.18791e-163	1.53536e-162	-9.56153e-163	6.12334e-163	-9.3026e-164	0
-2.51161e-163	1.88367e-163	8.45834e-163	8.61621e-164	-1.04655e-162	-4.95884e-164	6.42686e-163	-1.16685e-162	-1.46437e-163	1.17916e-163	3.33349e-163	-8.07284e-164	-4.04995e-163	6.01047e-164	-3.58184e-163	-9.82081e-163	-1.52121e-162	-6.8194e-164	2.94558e-163	-6.68335e-163	-1.12101e-163	-1.26251e-162	-4.63634e-163	-1.17703e-162	-1.76433e-163	-2.18791e-163	1.53536e-162	-9.56153e-163	6.12334e-163	-9.3026e-164	0
-2.51161e-163	1.88367e-163	8.45834e-163	8.61621e-164	-1.04655e-162	-4.95884e-164	6.42686e-163	-1.16685e-162	-1.46437e-163	1.17916e-163	3.33349e-163	-8.07284e-164	-4.04995e-163	6.01047e-164	-3.58184e-163	-9.82081e-163	-1.52121e-162	-6.8194e-164	2.94558e-163	-6.68335e-163	-1.12101e-163	-1.26251e-162	-4.63634e-163	-1.17703e-162	-1.76433e-163	-2.18791e-163	1.53536e-162	-9.56153e-163	6.12334e-163	-9.3026e-164	0
-2.51161e-163	1.88367e-163	8.45834e-163	8.61621e-164	-1.04655e-162	-4.95884e-164	6.42686e-163	-1.16685e-162	-1.46437e-163	1.17916e-163	3.33349e-163	-8.07284e-164	-4.04995e-163	6.01047e-164	-3.58184e-163	-9.82081e-163	-1.52121e-162	-6.8194e-164	2.94558e-163	-6.68335e-163	-1.12101e-163	-1.26251e-162	-4.63634e-163	-1.17703e-162	-1.76433e-163	-2.18791e-163	1.53536e-162	-9.56153e-163	6.12334e-163	-9.3026e-164	0
-2.51161e-163	1.88367e-163	8.45834e-163	8.61621e-164	-1.04655e-162	-4.95884e-164	6.42686e-163	-1.16685e-162	-1.46437e-163	1.17916e-163	3.33349e-163	-8.07284e-164	-4.04995e-163	6.01047e-164	-3.58184e-163	-9.82081e-163	-1.52121e-162	-6.8194e-164	2.94558e-163	-6.68335e-163	-1.12101e-163	-1.26251e-162	-4.63634e-163	-1.17703e-162	-1.76433e-163	-2.18791e-163	1.53536e-162	-9.56153e-163	6.12334e-163	-9.3026e-164	0
-2.51161e-163	1.88367e-163	8.45834e-163	8.61621e-164	-1.04655e-162	-4.95884e-164	6.42686e-163	-1.16685e-162	-1.46437e-163	1.17916e-163	3.33349e-163	-8.07284e-164	-4.04995e-163	6.01047e-164	-3.58184e-163	-9.82081e-163	-1.52121e-162	-6.8194e-164	2.94558e-163	-6.68335e-163	-1.12101e-163	-1.26251e-162	-4.63634e-163	-1.17703e-162	-1.76433e-163	-2.18791e-163	1.53536e-162	-9.56153e-163	6.12334e-163	-9.3026e-164	0
-2.51161e-163	1.88367e-163	8.45834e-163	8.61621e-164	-1.04655e-162	-4.95884e-164	6.42686e-163	-1.16685e-162	-1.46437e-163	1.17916e-163	3.33349e-163	-8.07284e-164	-4.04995e-163	6.01047e-164	-3.58184e-163	-9.82081e-163	-1.52121e-162	-6.8194e-164	2.94558e-163	-6.68335e-163	-1.12101e-163	-1.26251e-162	-4.63634e-163	-1.17703e-162	-1.76433e-163	-2.18791e-163	1.53536e-162	-9.56153e-163	6.12334e-163	-9.3026e-164	0
-2.51161e-163	1.88367e-163	8.45834e-163	8.61621e-164	-1.04655e-162	-4.95884e-164	6.42686e-163	-1.16685e-162	-1.46437e-163	1.17916e-163	3.33349e-163	-8.07284e-164	-4.04995e-163	6.01047e-164	-3.58184e-163	-9.82081e-163	-1.52121e-162	-6.8194e-164	2.94558e-163	-6.68335e-163	-1.12101e-163	-1.26251e-162	-4.63634e-163	-1.17703e-162	-1.76433e-163	-2.18791e-163	1.53536e-162	-9.56153e-163	6.12334e-163	-9.3026e-164	0
-2.51161e-163	1.88367e-163	8.45834e-163	8.61621e-164	-1.04655e-162	-4.95884e-164	6.42686e-163	-1.16685e-162	-1.46437e-163	1.17916e-163	3.33349e-163	-8.07284e-164	-4.04995e-163	6.01047e-164	-3.58184e-163	-9.82081e-163	-1.52121e-162	-6.8194e-164	2.94558e-163	-6.68335e-163	-1.12101e-163	-1.26251e-162	-4.63634e-163	-1.17703e-162	-1.76433e-163	-2.18791e-163	1.53536e-162	-9.56153e-163	6.12334e-163	-9.3026e-164	0
-2.51161e-163	1.88367e-163	8.45834e-163	8.61621e-164	-1.04655e-162	-4.95884e-164	6.42686e-163	-1.16685e-162	-1.46437e-163	1.17916e-163	3.33349e-163	-8.07284e-164	-4.04995e-163	6.01047e-164	-3.58184e-163	-9.82081e-163	-1.52121e-162	-6.8194e-164	2.94558e-163	-6.68335e-163	-1.12101e-163	-1.26251e-162	-4.63634e-163	-1.17703e-162	-1.76433e-163	-2.18791e-163	1.53536e-162	-9.56153e-163	6.12334e-163	-9.3026e-164	0
-2.51161e-163	1.88367e-163	8.45834e-163	8.61621e-164	-1.04655e-162	-4.95884e-164	6.42686e-163	-1.16685e-162	-1.46437e-163	1.17916e-163	3.33349e-163	-8.07284e-164	-4.04995e-163	6.01047e-164	-3.58184e-163	-9.82081e-163	-1.52121e-162	-6.8194e-164	2.94558e-163	-6.68335e-163	-1.12101e-163	-1.26251e-162	-4.63634e-163	-1.17703e-162	-1.76433e-163	-2.18791e-163	1.53536e-162	-9.56153e-163	6.12334e-163	-9.3026e-164	0
-2.51161e-163	1.88367e-163	8.45834e-163	8.61621e-164	-1.04655e-162	-4.95884e-164	6.42686e-163	-1.16685e-162	-1.46437e-163	1.17916e-163	3.33349e-163	-8.07284e-164	-4.04995e-163	6.01047e-164	-3.58184e-163	-9.82081e-163	-1.52121e-162	-6.8194e-164	2.94558e-163	-6.68335e-163	-1.12101e-163	-1.26251e-162	-4.63634e-163	-1.17703e-162	-1.76433e-163	-2.18791e-163	1.53536e-162	-9.56153e-163	6.12334e-163	-9.3026e-164	0
-2.51161e-163	1.88367e-163	8.45834e-163	8.61621e-164	-1.04655e-162	-4.95884e-164	6.42686e-163	-1.16685e-162	-1.46437e-163	1.17916e-163	3.33349e-163	-8.07284e-164	-4.04995e-163	6.01047e-164	-3.58184e-163	-9.82081e-163	-1.52121e-162	-6.8194e-164	2.94558e-163	-6.68335e-163	-1.12101e-163	-1.26251e-162	-4.63634e-163	-1.17703e-162	-1.76433e-163	-2.18791e-163	1.53536e-162	-9.56153e-163	6.12334e-163	-9.3026e-164	0
-2.51161e-163	1.88367e-163	8.45834e-163	8.61621e-164	-1.04655e-162	-4.95884e-164	6.42686e-163	-1.16685e-162	-1.46437e-163	1.17916e-163	3.33349e-163	-8.07284e-164	-4.04995e-163	6.01047e-164	-3.58184e-163	-9.82081e-163	-1.52121e-162	-6.8194e-164	2.94558e-163	-6.68335e-163	-1.12101e-163	-1.26251e-162	-4.63634e-163	-1.17703e-162	-1.76433e-163	-2.18791e-163	1.53536e-162	-9.56153e-163	6.12334e-163	-9.3026e-164	0
-2.51161e-163	1.88367e-163	8.45834e-163	8.61621e-164	-1.04655e-162	-4.95884e-164	6.42686e-163	-1.16685e-162	-1.46437e-163	1.17916e-163	3.33349e-163	-8.07284e-164	-4.04995e-163	6.01047e-164	-3.58184e-163	-9.82081e-163	-1.52121e-162	-6.8194e-164	2.94558e-163	-6.68335e-163	-1.12101e-163	-1.26251e-162	-4.63634e-163	-1.17703e-162	-1.76433e-163	-2.18791e-163	1.53536e-162	-9.56153e-163	6.12334e-163	-9.3026e-164	0
-2.51161e-163	1.88367e-163	8.45834e-163	8.61621e-164	-1.04655e-162	-4.95884e-164	6.42686e-163	-1.16685e-162	-1.46437e-163	1.17916e-163	3.33349e-163	-8.07284e-164	-4.04995e-163	6.01047e-164	-3.58184e-163	-9.82081e-163	-1.52121e-162	-6.8194e-164	2.94558e-163	-6.68335e-163	-1.12101e-163	-1.26251e-162	-4.63634e-163	-1.17703e-162	-1.76433e-163	-2.18791e-163	1.53536e-162	-9.56153e-163	6.12334e-163	-9.3026e-164	0
-2.51161e-163	1.88367e-163	8.45834e-163	8.61621e-164	-1.04655e-162	-4.95884e-164	6.42686e-163	-1.16685e-162	-1.46437e-163	1.17916e-163	3.33349e-163	-8.07284e-164	-4.04995e-163	6.01047e-164	-3.58184e-163	-9.82081e-163	-1.52121e-162	-6.8194e-164	2.94558e-163	-6.68335e-163	-1.12101e-163	-1.26251e-162	-4.63634e-163	-1.17703e-162	-1.76433e-163	-2.18791e-163	1.53536e-162	-9.56153e-163	6.12334e-163	-9.3026e-164	0
-2.51161e-163	1.88367e-163	8.45834e-163	8.61621e-164	-1.04655e-162	-4.95884e-164	6.42686e-163	-1.16685e-162	-1.46437e-163	1.17916e-163	3.33349e-163	-8.07284e-164	-4.04995e-163	6.01047e-164	-3.58184e-163	-9.82081e-163	-1.52121e-162	-6.8194e-164	2.94558e-163	-6.68335e-163	-1.12101e-163	-1.26251e-162	-4.63634e-163	-1.17703e-162	-1.76433e-163	-2.18791e-163	1.53536e-162	-9.56153e-163	6.12334e-163	-9.3026e-164	0
-2.51161e-163	1.88367e-163	8.45834e-163	8.61621e-164	-1.04655e-162	-4.95884e-164	6.42686e-163	-1.16685e-162	-1.46437e-163	1.17916e-163	3.33349e-163	-8.07284e-164	-4.04995e-163	6.01047e-164	-3.58184e-163	-9.82081e-163	-1.52121e-162	-6.8194e-164	2.94558e-163	-6.68335e-163	-1.12101e-163	-1.26251e-162	-4.63634e-163	-1.17703e-162	-1.76433e-163	-2.18791e-163	1.53536e-162	-9.56153e-163	6.12334e-163	-9.3026e-164	0
-2.51161e-163	1.88367e-163	8.45834e-163	8.61621e-164	-1.04655e-162	-4.95884e-164	6.42686e-163	-1.16685e-162	-1.46437e-163	1.17916e-163	3.33349e-163	-8.07284e-164	-4.04995e-163	6.01047e-164	-3.58184e-163	-9.82081e-163	-1.52121e-162	-6.8194e-164	2.94558e-163	-6.68335e-163	-1.12101e-163	-1.26251e-162	-4.63634e-163	-1.17703e-162	-1.76433e-163	-2.18791e-163	1.53536e-162	-9.56153e-163	6.12334e-163	-9.3026e-164	0
-2.51161e-163	1.88367e-163	8.45834e-163	8.61621e-164	-1.04655e-162	-4.95884e-164	6.42686e-163	-1.16685e-162	-1.46437e-163	1.17916e-163	3.33349e-163	-8.07284e-164	-4.04995e-163	6.01047e-164	-3.58184e-163	-9.82081e-163	-1.52121e-162	-6.8194e-164	2.94558e-163	-6.68335e-163	-1.12101e-163	-1.26251e-162	-4.63634e-163	-1.17703e-162	-1.76433e-163	-2.18791e-163	1.53536e-162	-9.56153e-163	6.12334e-163	-9.3026e-164	0
-2.51161e-163	1.88367e-163	8.45834e-163	8.61621e-164	-1.04655e-162	-4.95884e-164	6.42686e-163	-1.16685e-162	-1.46437e-163	1.17916e-163	3.33349e-163	-8.07284e-164	-4.04995e-163	6.01047e-164	-3.58184e-163	-9.82081e-163	-1.52121e-162	-6.8194e-164	2.94558e-163	-6.68335e-163	-1.12101e-163	-1.26251e-162	-4.63634e-163	-1.17703e-162	-1.76433e-163	-2.18791e-163	1.53536e-162	-9.56153e-163	6.12334e-163	-9.3026e-164	0
-2.51161e-163	1.88367e-163	8.45834e-163	8.61621e-164	-1.04655e-162	-4.95884e-164	6.42686e-163	-1.16685e-162	-1.46437e-163	1.17916e-163	3.33349e-163	-8.07284e-164	-4.04995e-163	6.01047e-164	-3.58184e-163	-9.82081e-163	-1.52121e-162	-6.8194e-164	2.94558e-163	-6.68335e-163	-1.12101e-163	-1.26251e-162	-4.63634e-163	-1.17703e-162	-1.76433e-163	-2.18791e-163	1.53536e-162	-9.56153e-163	6.12334e-163	-9.3026e-164	0
-2.51161e-163	1.88367e-163	8.45834e-163	8.61621e-164	-1.04655e-162	-4.95884e-164	6.42686e-163	-1.16685e-162	-1.46437e-163	1.17916e-163	3.33349e-163	-8.07284e-164	-4.04995e-163	6.01047e-164	-3.58184e-163	-9.82081e-163	-1.52121e-162	-6.8194e-164	2.94558e-163	-6.68335e-163	-1.12101e-163	-1.26251e-162	-4.63634e-163	-1.17703e-162	-1.76433e-163	-2.18791e-163	1.53536e-162	-9.56153e-163	6.12334e-163	-9.3026e-164	0
-2.51161e-163	1.88367e-163	8.45834e-163	8.61621e-164	-1.04655e-162	-4.95884e-164	6.42686e-163	-1.16685e-162	-1.46437e-163	1.17916e-163	3.33349e-163	-8.07284e-164	-4.04995e-163	6.01047e-164	-3.58184e-163	-9.82081e-163	-1.52121e-162	-6.8194e-164	2.94558e-163	-6.68335e-163	-1.12101e-163	-1.26251e-162	-4.63634e-163	-1.17703e-162	-1.76433e-163	-2.18791e-163	1.53536e-162	-9.56153e-163	6.12334e-163	-9.3026e-164	0
-2.51161e-163	1.88367e-163	8.45834e-163	8.61621e-164	-1.04655e-162	-4.95884e-164	6.42686e-163	-1.16685e-162	-1.46437e-163	1.17916e-163	3.33349e-163	-8.07284e-164	-4.04995e-163	6.01047e-164	-3.58184e-163	-9.82081e-163	-1.52121e-162	-6.8194e-164	2.94558e-163	-6.68335e-163	-1.12101e-163	-1.26251e-162	-4.63634e-163	-1.17703e-162	-1.76433e-163	-2.18791e-163	1.53536e-162	-9.56153e-163	6.12334e-163	-9.3026e-164	0
-2.51161e-163	1.88367e-163	8.45834e-163	8.61621e-164	-1.04655e-162	-4.95884e-164	6.42686e-163	-1.16685e-162	-1.46437e-163	1.17916e-163	3.33349e-163	-8.07284e-164	-4.04995e-163	6.01047e-164	-3.58184e-163	-9.82081e-163	-1.52121e-162	-6.8194e-164	2.94558e-163	-6.68335e-163	-1.12101e-163	-1.26251e-162	-4.63634e-163	-1.17703e-162	-1.76433e-163	-2.18791e-163	1.53536e-162	-9.56153e-163	6.12334e-163	-9.3026e-164	0
-2.51161e-163	1.88367e-163	8.45834e-163	8.61621e-164	-1.04655e-162	-4.95884e-164	6.42686e-163	-1.16685e-162	-1.46437e-163	1.17916e-163	3.33349e-163	-8.07284e-164	-4.04995e-163	6.01047e-164	-3.58184e-163	-9.82081e-163	-1.52121e-162	-6.8194e-164	2.94558e-163	-6.68335e-163	-1.12101e-163	-1.26251e-162	-4.63634e-163	-1.17703e-162	-1.76433e-163	-2.18791e-163	1.53536e-162	-9.56153e-163	6.12334e-163	-9.3026e-164	0
-2.51161e-163	1.88367e-163	8.45834e-163	8.61621e-164	-1.04655e-162	-4.95884e-164	6.42686e-163	-1.16685e-162	-1.46437e-163	1.17916e-163	3.33349e-163	-8.07284e-164	-4.04995e-163	6.01047e-164	-3.58184e-163	-9.82081e-163	-1.52121e-162	-6.8194e-164	2.94558e-163	-6.68335e-163	-1.12101e-163	-1.26251e-162	-4.63634e-163	-1.17703e-162	-1.76433e-163	-2.18791e-163	1.53536e-162	-9.56153e-163	6.12334e-163	-9.3026e-164	0
-2.51161e-163	1.88367e-163	8.45834e-163	8.61621e-164	-1.04655e-162	-4.95884e-164	6.42686e-163	-1.16685e-162	-1.46437e-163	1.17916e-163	3.33349e-163	-8.07284e-164	-4.04995e-163	6.01047e-164	-3.58184e-163	-9.82081e-163	-1.52121e-162	-6.8194e-164	2.94558e-163	-6.68335e-163	-1.12101e-163	-1.26251e-162	-4.63634e-163	-1.17703e-162	-1.76433e-163	-2.18791e-163	1.53536e-162	-9.56153e-163	6.12334e-163	-9.3026e-164	0
-2.51161e-163	1.88367e-163	8.45834e-163	8.61621e-164	-1.04655e-162	-4.95884e-164	6.42686e-163	-1.16685e-162	-1.46437e-163	1.17916e-163	3.33349e-163	-8.07284e-164	-4.04995e-163	6.01047e-164	-3.58184e-163	-9.82081e-163	-1.52121e-162	-6.8194e-164	2.94558e-163	-6.68335e-163	-1.12101e-163	-1.26251e-162	-4.63634e-163	-1.17703e-162	-1.76433e-163	-2.18791e-163	1.53536e-162	-9.56153e-163	6.12334e-163	-9.3026e-164	0
-2.51161e-163	1.88367e-163	8.45834e-163	8.61621e-164	-1.04655e-162	-4.95884e-164	6.42686e-163	-1.16685e-162	-1.46437e-163	1.17916e-163	3.33349e-163	-8.07284e-164	-4.04995e-163	6.01047e-164	-3.58184e-163	-9.82081e-163	-1.52121e-162	-6.8194e-164	2.94558e-163	-6.68335e-163	-1.12101e-163	-1.26251e-162	-4.63634e-163	-1.17703e-162	-1.76433e-163	-2.18791e-163	1.53536e-162	-9.56153e-163	6.12334e-163	-9.3026e-164	0
-2.51161e-163	1.88367e-163	8.45834e-163	8.61621e-164	-1.04655e-162	-4.95884e-164	6.42686e-163	-1.16685e-162	-1.46437e-163	1.17916e-163	3.33349e-163	-8.07284e-164	-4.04995e-163	6.01047e-164	-3.58184e-163	-9.82081e-163	-1.52121e-162	-6.8194e-164	2.94558e-163	-6.68335e-163	-1.12101e-163	-1.26251e-162	-4.63634e-163	-1.17703e-162	-1.76433e-163	-2.18791e-163	1.53536e-162	-9.56153e-163	6.12334e-163	-9.3026e-164	0
-2.51161e-163	1.88367e-163	8.45834e-163	8.61621e-164	-1.04655e-162	-4.95884e-164	6.42686e-163	-1.16685e-162	-1.46437e-163	1.17916e-163	3.33349e-163	-8.07284e-164	-4.04995e-163	6.01047e-164	-3.58184e-163	-9.82081e-163	-1.52121e-162	-6.8194e-164	2.94558e-163	-6.68335e-163	-1.12101e-163	-1.26251e-162	-4.63634e-163	-1.17703e-162	-1.76433e-163	-2.18791e-163	1.53536e-162	-9.56153e-163	6.12334e-163	-9.3026e-164	0
-2.51161e-163	1.88367e-163	8.45834e-163	8.61621e-164	-1.04655e-162	-4.95884e-164	6.42686e-163	-1.16685e-162	-1.46437e-163	1.17916e-163	3.33349e-163	-8.07284e-164	-4.04995e-163	6.01047e-164	-3.58184e-163	-9.82081e-163	-1.52121e-162	-6.8194e-164	2.94558e-163	-6.68335e-163	-1.12101e-163	-1.26251e-162	-4.63634e-163	-1.17703e-162	-1.76433e-163	-2.18791e-163	1.53536e-162	-9.56153e-163	6.12334e-163	-9.3026e-164	0
-2.51161e-163	1.88367e-163	8.45834e-163	8.61621e-164	-1.04655e-162	-4.95884e-164	6.42686e-163	-1.16685e-162	-1.46437e-163	1.17916e-163	3.33349e-163	-8.07284e-164	-4.04995e-163	6.01047e-164	-3.58184e-163	-9.82081e-163	-1.52121e-162	-6.8194e-164	2.94558e-163	-6.68335e-163	-1.12101e-163	-1.26251e-162	-4.63634e-163	-1.17703e-162	-1.76433e-163	-2.18791e-163	1.53536e-162	-9.56153e-163	6.12334e-163	-9.3026e-164	0
-2.51161e-163	1.88367e-163	8.45834e-163	8.61621e-164	-1.04655e-162	-4.95884e-164	6.42686e-163	-1.16685e-162	-1.46437e-163	1.17916e-163	3.33349e-163	-8.07284e-164	-4.04995e-163	6.01047e-164	-3.58184e-163	-9.82081e-163	-1.52121e-162	-6.8194e-164	2.94558e-163	-6.68335e-163	-1.12101e-163	-1.26251e-162	-4.63634e-163	-1.17703e-162	-1.76433e-163	-2.18791e-163	1.53536e-162	-9.56153e-163	6.12334e-163	-9.3026e-164	0
-2.51161e-163	1.88367e-163	8.45834e-163	8.61621e-164	-1.04655e-162	-4.95884e-164	6.42686e-163	-1.16685e-162	-1.46437e-163	1.17916e-163	3.33349e-163	-8.07284e-164	-4.04995e-163	6.01047e-164	-3.58184e-163	-9.82081e-163	-1.52121e-162	-6.8194e-164	2.94558e-163	-6.68335e-163	-1.12101e-163	-1.26251e-162	-4.63634e-163	-1.17703e-162	-1.76433e-163	-2.18791e-163	1.53536e-162	-9.56153e-163	6.12334e-163	-9.3026e-164	0
-2.51161e-163	1.88367e-163	8.45834e-163	8.61621e-164	-1.04655e-162	-4.95884e-164	6.42686e-163	-1.16685e-162	-1.46437e-163	1.17916e-163	3.33349e-163	-8.07284e-164	-4.04995e-163	6.01047e-164	-3.58184e-163	-9.82081e-163	-1.52121e-162	-6.8194e-164	2.94558e-163	-6.68335e-163	-1.12101e-163	-1.26251e-162	-4.63634e-163	-1.17703e-162	-1.76433e-163	-2.18791e-163	1.53536e-162	-9.56153e-163	6.12334e-163	-9.3026e-164	0
-2.51161e-163	1.88367e-163	8.45834e-163	8.61621e-164	-1.04655e-162	-4.95884e-164	6.42686e-163	-1.16685e-162	-1.46437e-163	1.17916e-163	3.33349e-163	-8.07284e-164	-4.04995e-163	6.01047e-164	-3.58184e-163	-9.82081e-163	-1.52121e-162	-6.8194e-164	2.94558e-163	-6.68335e-163	-1.12101e-163	-1.26251e-162	-4.63634e-163	-1.17703e-162	-1.76433e-163	-2.18791e-163	1.53536e-162	-9.56153e-163	6.12334e-163	-9.3026e-164	0
-2.51161e-163	1.88367e-163	8.45834e-163	8.61621e-164	-1.04655e-162	-4.95884e-164	6.42686e-163	-1.16685e-162	-1.46437e-163	1.17916e-163	3.33349e-163	-8.07284e-164	-4.04995e-163	6.01047e-164	-3.58184e-163	-9.82081e-163	-1.52121e-162	-6.8194e-164	2.94558e-163	-6.68335e-163	-1.12101e-163	-1.26251e-162	-4.63634e-163	-1.17703e-162	-1.76433e-163	-2.18791e-163	1.53536e-162	-9.56153e-163	6.12334e-163	-9.3026e-164	0
-2.51161e-163	1.88367e-163	8.45834e-163	8.61621e-164	-1.04655e-162	-4.95884e-164	6.42686e-163	-1.16685e-162	-1.46437e-163	1.17916e-163	3.33349e-163	-8.07284e-164	-4.04995e-163	6.01047e-164	-3.58184e-163	-9.82081e-163	-1.52121e-162	-6.8194e-164	2.94558e-163	-6.68335e-163	-1.12101e-163	-1.26251e-162	-4.63634e-163	-1.17703e-162	-1.76433e-163	-2.18791e-163	1.53536e-162	-9.56153e-163	6.12334e-163	-9.3026e-164	0
-2.51161e-163	1.88367e-163	8.45834e-163	8.61621e-164	-1.04655e-162	-4.95884e-164	6.42686e-163	-1.16685e-162	-1.46437e-163	1.17916e-163	3.33349e-163	-8.07284e-164	-4.04995e-163	6.01047e-164	-3.58184e-163	-9.82081e-163	-1.52121e-162	-6.8194e-164	2.94558e-163	-6.68335e-163	-1.12101e-163	-1.26251e-162	-4.63634e-163	-1.17703e-162	-1.76433e-163	-2.18791e-163	1.53536e-162	-9.56153e-163	6.12334e-163	-9.3026e-164	0
-2.51161e-163	1.88367e-163	8.45834e-163	8.61621e-164	-1.04655e-162	-4.95884e-164	6.42686e-163	-1.16685e-162	-1.46437e-163	1.17916e-163	3.33349e-163	-8.07284e-164	-4.04995e-163	6.01047e-164	-3.58184e-163	-9.82081e-163	-1.52121e-162	-6.8194e-164	2.94558e-163	-6.68335e-163	-1.12101e-163	-1.26251e-162	-4.63634e-163	-1.17703e-162	-1.76433e-163	-2.18791e-163	1.53536e-162	-9.56153e-163	6.12334e-163	-9.3026e-164	0
-2.51161e-163	1.88367e-163	8.45834e-163	8.61621e-164	-1.04655e-162	-4.95884e-164	6.42686e-163	-1.16685e-162	-1.46437e-163	1.17916e-163	3.33349e-163	-8.07284e-164	-4.04995e-163	6.01047e-164	-3.58184e-163	-9.82081e-163	-1.52121e-162	-6.8194e-164	2.94558e-163	-6.68335e-163	-1.12101e-163	-1.26251e-162	-4.63634e-163	-1.17703e-162	-1.76433e-163	-2.18791e-163	1.53536e-162	-9.56153e-163	6.12334e-163	-9.3026e-164	0
-2.51161e-163	1.88367e-163	8.45834e-163	8.61621e-164	-1.04655e-162	-4.95884e-164	6.42686e-163	-1.16685e-162	-1.46437e-163	1.17916e-163	3.33349e-163	-8.07284e-164	-4.04995e-163	6.01047e-164	-3.58184e-163	-9.82081e-163	-1.52121e-162	-6.8194e-164	2.94558e-163	-6.68335e-163	-1.12101e-163	-1.26251e-162	-4.63634e-163	-1.17703e-162	-1.76433e-163	-2.18791e-163	1.53536e-162	-9.56153e-163	6.12334e-163	-9.3026e-164	0
-2.51161e-163	1.88367e-163	8.45834e-163	8.61621e-164	-1.04655e-162	-4.95884e-164	6.42686e-163	-1.16685e-162	-1.46437e-163	1.17916e-163	3.33349e-163	-8.07284e-164	-4.04995e-163	6.01047e-164	-3.58184e-163	-9.82081e-163	-1.52121e-162	-6.8194e-164	2.94558e-163	-6.68335e-163	-1.12101e-163	-1.26251e-162	-4.63634e-163	-1.17703e-162	-1.76433e-163	-2.18791e-163	1.53536e-162	-9.56153e-163	6.12334e-163	-9.3026e-164	0
-2.51161e-163	1.88367e-163	8.45834e-163	8.61621e-164	-1.04655e-162	-4.95884e-164	6.42686e-163	-1.16685e-162	-1.46437e-163	1.17916e-163	3.33349e-163	-8.07284e-164	-4.04995e-163	6.01047e-164	-3.58184e-163	-9.82081e-163	-1.52121e-162	-6.8194e-164	2.94558e-163	-6.68335e-163	-1.12101e-163	-1.26251e-162	-4.63634e-163	-1.17703e-162	-1.76433e-163	-2.18791e-163	1.53536e-162	-9.56153e-163	6.12334e-163	-9.3026e-164	0
-2.51161e-163	1.88367e-163	8.45834e-163	8.61621e-164	-1.04655e-162	-4.95884e-164	6.42686e-163	-1.16685e-162	-1.46437e-163	1.17916e-163	3.33349e-163	-8.07284e-164	-4.04995e-163	6.01047e-164	-3.58184e-163	-9.82081e-163	-1.52121e-162	-6.8194e-164	2.94558e-163	-6.68335e-163	-1.12101e-163	-1.26251e-162	-4.63634e-163	-1.17703e-162	-1.76433e-163	-2.18791e-163	1.53536e-162	-9.56153e-163	6.12334e-163	-9.3026e-164	0
-2.51161e-163	1.88367e-163	8.45834e-163	8.61621e-164	-1.04655e-162	-4.95884e-164	6.42686e-163	-1.16685e-162	-1.46437e-163	1.17916e-163	3.33349e-163	-8.07284e-164	-4.04995e-163	6.01047e-164	-3.58184e-163	-9.82081e-163	-1.52121e-162	-6.8194e-164	2.94558e-163	-6.68335e-163	-1.12101e-163	-1.26251e-162	-4.63634e-163	-1.17703e-162	-1.76433e-163	-2.18791e-163	1.53536e-162	-9.56153e-163	6.12334e-163	-9.3026e-164	0
-2.51161e-163	1.88367e-163	8.45834e-163	8.61621e-164	-1.04655e-162	-4.95884e-164	6.42686e-163	-1.16685e-162	-1.46437e-163	1.17916e-163	3.33349e-163	-8.07284e-164	-4.04995e-163	6.01047e-164	-3.58184e-163	-9.82081e-163	-1.52121e-162	-6.8194e-164	2.94558e-163	-6.68335e-163	-1.12101e-163	-1.26251e-162	-4.63634e-163	-1.17703e-162	-1.76433e-163	-2.18791e-163	1.53536e-162	-9.56153e-163	6.12334e-163	-9.3026e-164	0
-2.51161e-163	1.88367e-163	8.45834e-163	8.61621e-164	-1.04655e-162	-4.95884e-164	6.42686e-163	-1.16685e-162	-1.46437e-163	1.17916e-163	3.33349e-163	-8.07284e-164	-4.04995e-163	6.01047e-164	-3.58184e-163	-9.82081e-163	-1.52121e-162	-6.8194e-164	2.94558e-163	-6.68335e-163	-1.12101e-163	-1.26251e-162	-4.63634e-163	-1.17703e-162	-1.76433e-163	-2.18791e-163	1.53536e-162	-9.56153e-163	6.12334e-163	-9.3026e-164	0
-2.51161e-163	1.88367e-163	8.45834e-163	8.61621e-164	-1.04655e-162	-4.95884e-164	6.42686e-163	-1.16685e-162	-1.46437e-163	1.17916e-163	3.33349e-163	-8.07284e-164	-4.04995e-163	6.01047e-164	-3.58184e-163	-9.82081e-163	-1.52121e-162	-6.8194e-164	2.94558e-163	-6.68335e-163	-1.12101e-163	-1.26251e-162	-4.63634e-163	-1.17703e-162	-1.76433e-163	-2.18791e-163	1.53536e-162	-9.56153e-163	6.12334e-163	-9.3026e-164	0
-2.51161e-163	1.88367e-163	8.45834e-163	8.61621e-164	-1.04655e-162	-4.95884e-164	6.42686e-163	-1.16685e-162	-1.46437e-163	1.17916e-163	3.33349e-163	-8.07284e-164	-4.04995e-163	6.01047e-164	-3.58184e-163	-9.82081e-163	-1.52121e-162	-6.8194e-164	2.94558e-163	-6.68335e-163	-1.12101e-163	-1.26251e-162	-4.63634e-163	-1.17703e-162	-1.76433e-163	-2.18791e-163	1.53536e-162	-9.56153e-163	6.12334e-163	-9.3026e-164	0
-2.51161e-163	1.88367e-163	8.45834e-163	8.61621e-164	-1.04655e-162	-4.95884e-164	6.42686e-163	-1.16685e-162	-1.46437e-163	1.17916e-163	3.33349e-163	-8.07284e-164	-4.04995e-163	6.01047e-164	-3.58184e-163	-9.82081e-163	-1.52121e-162	-6.8194e-164	2.94558e-163	-6.68335e-163	-1.12101e-163	-1.26251e-162	-4.63634e-163	-1.17703e-162	-1.76433e-163	-2.18791e-163	1.53536e-162	-9.56153e-163	6.12334e-163	-9.3026e-164	0
-2.51161e-163	1.88367e-163	8.45834e-163	8.61621e-164	-1.04655e-162	-4.95884e-164	6.42686e-163	-1.16685e-162	-1.46437e-163	1.17916e-163	3.33349e-163	-8.07284e-164	-4.04995e-163	6.01047e-164	-3.58184e-163	-9.82081e-163	-1.52121e-162	-6.8194e-164	2.94558e-163	-6.68335e-163	-1.12101e-163	-1.26251e-162	-4.63634e-163	-1.17703e-162	-1.76433e-163	-2.18791e-163	1.53536e-162	-9.56153e-163	6.12334e-163	-9.3026e-164	0
-2.51161e-163	1.88367e-163	8.45834e-163	8.61621e-164	-1.04655e-162	-4.95884e-164	6.42686e-163	-1.16685e-162	-1.46437e-163	1.17916e-163	3.33349e-163	-8.07284e-164	-4.04995e-163	6.01047e-164	-3.58184e-163	-9.82081e-163	-1.52121e-162	-6.8194e-164	2.94558e-163	-6.68335e-163	-1.12101e-163	-1.26251e-162	-4.63634e-163	-1.17703e-162	-1.76433e-163	-2.18791e-163	1.53536e-162	-9.56153e-163	6.12334e-163	-9.3026e-164	0
-2.51161e-163	1.88367e-163	8.45834e-163	8.61621e-164	-1.04655e-162	-4.95884e-164	6.42686e-163	-1.16685e-162	-1.46437e-163	1.17916e-163	3.33349e-163	-8.07284e-164	-4.04995e-163	6.01047e-164	-3.58184e-163	-9.82081e-163	-1.52121e-162	-6.8194e-164	2.94558e-163	-6.68335e-163	-1.12101e-163	-1.26251e-162	-4.63634e-163	-1.17703e-162	-1.76433e-163	-2.18791e-163	1.53536e-162	-9.56153e-163	6.12334e-163	-9.3026e-164	0
-2.51161e-163	1.88367e-163	8.45834e-163	8.61621e-164	-1.04655e-162	-4.95884e-164	6.42686e-163	-1.16685e-162	-1.46437e-163	1.17916e-163	3.33349e-163	-8.07284e-164	-4.04995e-163	6.01047e-164	-3.58184e-163	-9.82081e-163	-1.52121e-162	-6.8194e-164	2.94558e-163	-6.68335e-163	-1.12101e-163	-1.26251e-162	-4.63634e-163	-1.17703e-162	-1.76433e-163	-2.18791e-163	1.53536e-162	-9.56153e-163	6.12334e-163	-9.3026e-164	0
-2.51161e-163	1.88367e-163	8.45834e-163	8.61621e-164	-1.04655e-162	-4.95884e-164	6.42686e-163	-1.16685e-162	-1.46437e-163	1.17916e-163	3.33349e-163	-8.07284e-164	-4.04995e-163	6.01047e-164	-3.58184e-163	-9.82081e-163	-1.52121e-162	-6.8194e-164	2.94558e-163	-6.68335e-163	-1.12101e-163	-1.26251e-162	-4.63634e-163	-1.17703e-162	-1.76433e-163	-2.18791e-163	1.53536e-162	-9.56153e-163	6.12334e-163	-9.3026e-164	0
-2.51161e-163	1.88367e-163	8.45834e-163	8.61621e-164	-1.04655e-162	-4.95884e-164	6.42686e-163	-1.16685e-162	-1.46437e-163	1.17916e-163	3.33349e-163	-8.07284e-164	-4.04995e-163	6.01047e-164	-3.58184e-163	-9.82081e-163	-1.52121e-162	-6.8194e-164	2.94558e-163	-6.68335e-163	-1.12101e-163	-1.26251e-162	-4.63634e-163	-1.17703e-162	-1.76433e-163	-2.18791e-163	1.53536e-162	-9.56153e-163	6.12334e-163	-9.3026e-164	0
-2.51161e-163	1.88367e-163	8.45834e-163	8.61621e-164	-1.04655e-162	-4.95884e-164	6.42686e-163	-1.16685e-162	-1.46437e-163	1.17916e-163	3.33349e-163	-8.07284e-164	-4.04995e-163	6.01047e-164	-3.58184e-163	-9.82081e-163	-1.52121e-162	-6.8194e-164	2.94558e-163	-6.68335e-163	-1.12101e-163	-1.26251e-162	-4.63634e-163	-1.17703e-162	-1.76433e-163	-2.18791e-163	1.53536e-162	-9.56153e-163	6.12334e-163	-9.3026e-164	0
-2.51161e-163	1.88367e-163	8.45834e-163	8.61621e-164	-1.04655e-162	-4.95884e-164	6.42686e-163	-1.16685e-162	-1.46437e-163	1.17916e-163	3.33349e-163	-8.07284e-164	-4.04995e-163	6.01047e-164	-3.58184e-163	-9.82081e-163	-1.52121e-162	-6.8194e-164	2.94558e-163	-6.68335e-163	-1.12101e-163	-1.26251e-162	-4.63634e-163	-1.17703e-162	-1.76433e-163	-2.18791e-163	1.53536e-162	-9.56153e-163	6.12334e-163	-9.3026e-164	0
-2.51161e-163	1.88367e-163	8.45834e-163	8.61621e-164	-1.04655e-162	-4.95884e-164	6.42686e-163	-1.16685e-162	-1.46437e-163	1.17916e-163	3.33349e-163	-8.07284e-164	-4.04995e-163	6.01047e-164	-3.58184e-163	-9.82081e-163	-1.52121e-162	-6.8194e-164	2.94558e-163	-6.68335e-163	-1.12101e-163	-1.26251e-162	-4.63634e-163	-1.17703e-162	-1.76433e-163	-2.18791e-163	1.53536e-162	-9.56153e-163	6.12334e-163	-9.3026e-164	0
-2.51161e-163	1.88367e-163	8.45834e-163	8.61621e-164	-1.04655e-162	-4.95884e-164	6.42686e-163	-1.16685e-162	-1.46437e-163	1.17916e-163	3.33349e-163	-8.07284e-164	-4.04995e-163	6.01047e-164	-3.58184e-163	-9.82081e-163	-1.52121e-162	-6.8194e-164	2.94558e-163	-6.68335e-163	-1.12101e-163	-1.26251e-162	-4.63634e-163	-1.17703e-162	-1.76433e-163	-2.18791e-163	1.53536e-162	-9.56153e-163	6.12334e-163	-9.3026e-164	0
-2.51161e-163	1.88367e-163	8.45834e-163	8.61621e-164	-1.04655e-162	-4.95884e-164	6.42686e-163	-1.16685e-162	-1.46437e-163	1.17916e-163	3.33349e-163	-8.07284e-164	-4.04995e-163	6.01047e-164	-3.58184e-163	-9.82081e-163	-1.52121e-162	-6.8194e-164	2.94558e-163	-6.68335e-163	-1.12101e-163	-1.26251e-162	-4.63634e-163	-1.17703e-162	-1.76433e-163	-2.18791e-163	1.53536e-162	-9.56153e-163	6.12334e-163	-9.3026e-164	0
-2.51161e-163	1.88367e-163	8.45834e-163	8.61621e-164	-1.04655e-162	-4.95884e-164	6.42686e-163	-1.16685e-162	-1.46437e-163	1.17916e-163	3.33349e-163	-8.07284e-164	-4.04995e-163	6.01047e-164	-3.58184e-163	-9.82081e-163	-1.52121e-162	-6.8194e-164	2.94558e-163	-6.68335e-163	-1.12101e-163	-1.26251e-162	-4.63634e-163	-1.17703e-162	-1.76433e-163	-2.18791e-163	1.53536e-162	-9.56153e-163	6.12334e-163	-9.3026e-164	0
-2.51161e-163	1.88367e-163	8.45834e-163	8.61621e-164	-1.04655e-162	-4.95884e-164	6.42686e-163	-1.16685e-162	-1.46437e-163	1.17916e-163	3.33349e-163	-8.07284e-164	-4.04995e-163	6.01047e-164	-3.58184e-163	-9.82081e-163	-1.52121e-162	-6.8194e-164	2.94558e-163	-6.68335e-163	-1.12101e-163	-1.26251e-162	-4.63634e-163	-1.17703e-162	-1.76433e-163	-2.18791e-163	1.53536e-162	-9.56153e-163	6.12334e-163	-9.3026e-164	0
-2.51161e-163	1.88367e-163	8.45834e-163	8.61621e-164	-1.04655e-162	-4.95884e-164	6.42686e-163	-1.16685e-162	-1.46437e-163	1.17916e-163	3.33349e-163	-8.07284e-164	-4.04995e-163	6.01047e-164	-3.58184e-163	-9.82081e-163	-1.52121e-162	-6.8194e-164	2.94558e-163	-6.68335e-163	-1.12101e-163	-1.26251e-162	-4.63634e-163	-1.17703e-162	-1.76433e-163	-2.18791e-163	1.53536e-162	-9.56153e-163	6.12334e-163	-9.3026e-164	0
-2.51161e-163	1.88367e-163	8.45834e-163	8.61621e-164	-1.04655e-162	-4.95884e-164	6.42686e-163	-1.16685e-162	-1.46437e-163	1.17916e-163	3.33349e-163	-8.07284e-164	-4.04995e-163	6.01047e-164	-3.58184e-163	-9.82081e-163	-1.52121e-162	-6.8194e-164	2.94558e-163	-6.68335e-163	-1.12101e-163	-1.26251e-162	-4.63634e-163	-1.17703e-162	-1.76433e-163	-2.18791e-163	1.53536e-162	-9.56153e-163	6.12334e-163	-9.3026e-164	0
-2.51161e-163	1.88367e-163	8.45834e-163	8.61621e-164	-1.04655e-162	-4.95884e-164	6.42686e-163	-1.16685e-162	-1.46437e-163	1.17916e-163	3.33349e-163	-8.07284e-164	-4.04995e-163	6.01047e-164	-3.58184e-163	-9.82081e-163	-1.52121e-162	-6.8194e-164	2.94558e-163	-6.68335e-163	-1.12101e-163	-1.26251e-162	-4.63634e-163	-1.17703e-162	-1.76433e-163	-2.18791e-163	1.53536e-162	-9.56153e-163	6.12334e-163	-9.3026e-164	0
-2.51161e-163	1.88367e-163	8.45834e-163	8.61621e-164	-1.04655e-162	-4.95884e-164	6.42686e-163	-1.16685e-162	-1.46437e-163	1.17916e-163	3.33349e-163	-8.07284e-164	-4.04995e-163	6.01047e-164	-3.58184e-163	-9.82081e-163	-1.52121e-162	-6.8194e-164	2.94558e-163	-6.68335e-163	-1.12101e-163	-1.26251e-162	-4.63634e-163	-1.17703e-162	-1.76433e-163	-2.18791e-163	1.53536e-162	-9.56153e-163	6.12334e-163	-9.3026e-164	0
-2.51161e-163	1.88367e-163	8.45834e-163	8.61621e-164	-1.04655e-162	-4.95884e-164	6.42686e-163	-1.16685e-162	-1.46437e-163	1.17916e-163	3.33349e-163	-8.07284e-164	-4.04995e-163	6.01047e-164	-3.58184e-163	-9.82081e-163	-1.52121e-162	-6.8194e-164	2.94558e-163	-6.68335e-163	-1.12101e-163	-1.26251e-162	-4.63634e-163	-1.17703e-162	-1.76433e-163	-2.18791e-163	1.53536e-162	-9.56153e-163	6.12334e-163	-9.3026e-164	0
-2.51161e-163	1.88367e-163	8.45834e-163	8.61621e-164	-1.04655e-162	-4.95884e-164	6.42686e-163	-1.16685e-162	-1.46437e-163	1.17916e-163	3.33349e-163	-8.07284e-164	-4.04995e-163	6.01047e-164	-3.58184e-163	-9.82081e-163	-1.52121e-162	-6.8194e-164	2.94558e-163	-6.68335e-163	-1.12101e-163	-1.26251e-162	-4.63634e-163	-1.17703e-162	-1.76433e-163	-2.18791e-163	1.53536e-162	-9.56153e-163	6.12334e-163	-9.3026e-164	0
-2.51161e-163	1.88367e-163	8.45834e-163	8.61621e-164	-1.04655e-162	-4.95884e-164	6.42686e-163	-1.16685e-162	-1.46437e-163	1.17916e-163	3.33349e-163	-8.07284e-164	-4.04995e-163	6.01047e-164	-3.58184e-163	-9.82081e-163	-1.52121e-162	-6.8194e-164	2.94558e-163	-6.68335e-163	-1.12101e-163	-1.26251e-162	-4.63634e-163	-1.17703e-162	-1.76433e-163	-2.18791e-163	1.53536e-162	-9.56153e-163	6.12334e-163	-9.3026e-164	0
-2.51161e-163	1.88367e-163	8.45834e-163	8.61621e-164	-1.04655e-162	-4.95884e-164	6.42686e-163	-1.16685e-162	-1.46437e-163	1.17916e-163	3.33349e-163	-8.07284e-164	-4.04995e-163	6.01047e-164	-3.58184e-163	-9.82081e-163	-1.52121e-162	-6.8194e-164	2.94558e-163	-6.68335e-163	-1.12101e-163	-1.26251e-162	-4.63634e-163	-1.17703e-162	-1.76433e-163	-2.18791e-163	1.53536e-162	-9.56153e-163	6.12334e-163	-9.3026e-164	0
-2.51161e-163	1.88367e-163	8.45834e-163	8.61621e-164	-1.04655e-162	-4.95884e-164	6.42686e-163	-1.16685e-162	-1.46437e-163	1.17916e-163	3.33349e-163	-8.07284e-164	-4.04995e-163	6.01047e-164	-3.58184e-163	-9.82081e-163	-1.52121e-162	-6.8194e-164	2.94558e-163	-6.68335e-163	-1.12101e-163	-1.26251e-162	-4.63634e-163	-1.17703e-162	-1.76433e-163	-2.18791e-163	1.53536e-162	-9.56153e-163	6.12334e-163	-9.3026e-164	0
-2.51161e-163	1.88367e-163	8.45834e-163	8.61621e-164	-1.04655e-162	-4.95884e-164	6.42686e-163	-1.16685e-162	-1.46437e-163	1.17916e-163	3.33349e-163	-8.07284e-164	-4.04995e-163	6.01047e-164	-3.58184e-163	-9.82081e-163	-1.52121e-162	-6.8194e-164	2.94558e-163	-6.68335e-163	-1.12101e-163	-1.26251e-162	-4.63634e-163	-1.17703e-162	-1.76433e-163	-2.18791e-163	1.53536e-162	-9.56153e-163	6.12334e-163	-9.3026e-164	0
-2.51161e-163	1.88367e-163	8.45834e-163	8.61621e-164	-1.04655e-162	-4.95884e-164	6.42686e-163	-1.16685e-162	-1.46437e-163	1.17916e-163	3.33349e-163	-8.07284e-164	-4.04995e-163	6.01047e-164	-3.58184e-163	-9.82081e-163	-1.52121e-162	-6.8194e-164	2.94558e-163	-6.68335e-163	-1.12101e-163	-1.26251e-162	-4.63634e-163	-1.17703e-162	-1.76433e-163	-2.18791e-163	1.53536e-162	-9.56153e-163	6.12334e-163	-9.3026e-164	0
-2.51161e-163	1.88367e-163	8.45834e-163	8.61621e-164	-1.04655e-162	-4.95884e-164	6.42686e-163	-1.16685e-162	-1.46437e-163	1.17916e-163	3.33349e-163	-8.07284e-164	-4.04995e-163	6.01047e-164	-3.58184e-163	-9.82081e-163	-1.52121e-162	-6.8194e-164	2.94558e-163	-6.68335e-163	-1.12101e-163	-1.26251e-162	-4.63634e-163	-1.17703e-162	-1.76433e-163	-2.18791e-163	1.53536e-162	-9.56153e-163	6.12334e-163	-9.3026e-164	0
-2.51161e-163	1.88367e-163	8.45834e-163	8.61621e-164	-1.04655e-162	-4.95884e-164	6.42686e-163	-1.16685e-162	-1.46437e-163	1.17916e-163	3.33349e-163	-8.07284e-164	-4.04995e-163	6.01047e-164	-3.58184e-163	-9.82081e-163	-1.52121e-162	-6.8194e-164	2.94558e-163	-6.68335e-163	-1.12101e-163	-1.26251e-162	-4.63634e-163	-1.17703e-162	-1.76433e-163	-2.18791e-163	1.53536e-162	-9.56153e-163	6.12334e-163	-9.3026e-164	0
-2.51161e-163	1.88367e-163	8.45834e-163	8.61621e-164	-1.04655e-162	-4.95884e-164	6.42686e-163	-1.16685e-162	-1.46437e-163	1.17916e-163	3.33349e-163	-8.07284e-164	-4.04995e-163	6.01047e-164	-3.58184e-163	-9.82081e-163	-1.52121e-162	-6.8194e-164	2.94558e-163	-6.68335e-163	-1.12101e-163	-1.26251e-162	-4.63634e-163	-1.17703e-162	-1.76433e-163	-2.18791e-163	1.53536e-162	-9.56153e-163	6.12334e-163	-9.3026e-164	0
-2.51161e-163	1.88367e-163	8.45834e-163	8.61621e-164	-1.04655e-162	-4.95884e-164	6.42686e-163	-1.16685e-162	-1.46437e-163	1.17916e-163	3.33349e-163	-8.07284e-164	-4.04995e-163	6.01047e-164	-3.58184e-163	-9.82081e-163	-1.52121e-162	-6.8194e-164	2.94558e-163	-6.68335e-163	-1.12101e-163	-1.26251e-162	-4.63634e-163	-1.17703e-162	-1.76433e-163	-2.18791e-163	1.53536e-162	-9.56153e-163	6.12334e-163	-9.3026e-164	0
-2.51161e-163	1.88367e-163	8.45834e-163	8.61621e-164	-1.04655e-162	-4.95884e-164	6.42686e-163	-1.16685e-162	-1.46437e-163	1.17916e-163	3.33349e-163	-8.07284e-164	-4.04995e-163	6.01047e-164	-3.58184e-163	-9.82081e-163	-1.52121e-162	-6.8194e-164	2.94558e-163	-6.68335e-163	-1.12101e-163	-1.26251e-162	-4.63634e-163	-1.17703e-162	-1.76433e-163	-2.18791e-163	1.53536e-162	-9.56153e-163	6.12334e-163	-9.3026e-164	0
-2.51161e-163	1.88367e-163	8.45834e-163	8.61621e-164	-1.04655e-162	-4.95884e-164	6.42686e-163	-1.16685e-162	-1.46437e-163	1.17916e-163	3.33349e-163	-8.07284e-164	-4.04995e-163	6.01047e-164	-3.58184e-163	-9.82081e-163	-1.52121e-162	-6.8194e-164	2.94558e-163	-6.68335e-163	-1.12101e-163	-1.26251e-162	-4.63634e-163	-1.17703e-162	-1.76433e-163	-2.18791e-163	1.53536e-162	-9.56153e-163	6.12334e-163	-9.3026e-164	0
-2.51161e-163	1.88367e-163	8.45834e-163	8.61621e-164	-1.04655e-162	-4.95884e-164	6.42686e-163	-1.16685e-162	-1.46437e-163	1.17916e-163	3.33349e-163	-8.07284e-164	-4.04995e-163	6.01047e-164	-3.58184e-163	-9.82081e-163	-1.52121e-162	-6.8194e-164	2.94558e-163	-6.68335e-163	-1.12101e-163	-1.26251e-162	-4.63634e-163	-1.17703e-162	-1.76433e-163	-2.18791e-163	1.53536e-162	-9.56153e-163	6.12334e-163	-9.3026e-164	0
-2.51161e-163	1.88367e-163	8.45834e-163	8.61621e-164	-1.04655e-162	-4.95884e-164	6.42686e-163	-1.16685e-162	-1.46437e-163	1.17916e-163	3.33349e-163	-8.07284e-164	-4.04995e-163	6.01047e-164	-3.58184e-163	-9.82081e-163	-1.52121e-162	-6.8194e-164	2.94558e-163	-6.68335e-163	-1.12101e-163	-1.26251e-162	-4.63634e-163	-1.17703e-162	-1.76433e-163	-2.18791e-163	1.53536e-162	-9.56153e-163	6.12334e-163	-9.3026e-164	0
-2.51161e-163	1.88367e-163	8.45834e-163	8.61621e-164	-1.04655e-162	-4.95884e-164	6.42686e-163	-1.16685e-162	-1.46437e-163	1.17916e-163	3.33349e-163	-8.07284e-164	-4.04995e-163	6.01047e-164	-3.58184e-163	-9.82081e-163	-1.52121e-162	-6.8194e-164	2.94558e-163	-6.68335e-163	-1.12101e-163	-1.26251e-162	-4.63634e-163	-1.17703e-162	-1.76433e-163	-2.18791e-163	1.53536e-162	-9.56153e-163	6.12334e-163	-9.3026e-164	0
-2.51161e-163	1.88367e-163	8.45834e-163	8.61621e-164	-1.04655e-162	-4.95884e-164	6.42686e-163	-1.16685e-162	-1.46437e-163	1.17916e-163	3.33349e-163	-8.07284e-164	-4.04995e-163	6.01047e-164	-3.58184e-163	-9.82081e-163	-1.52121e-162	-6.8194e-164	2.94558e-163	-6.68335e-163	-1.12101e-163	-1.26251e-162	-4.63634e-163	-1.17703e-162	-1.76433e-163	-2.18791e-163	1.53536e-162	-9.56153e-163	6.12334e-163	-9.3026e-164	0
-2.51161e-163	1.88367e-163	8.45834e-163	8.61621e-164	-1.04655e-162	-4.95884e-164	6.42686e-163	-1.16685e-162	-1.46437e-163	1.17916e-163	3.33349e-163	-8.07284e-164	-4.04995e-163	6.01047e-164	-3.58184e-163	-9.82081e-163	-1.52121e-162	-6.8194e-164	2.94558e-163	-6.68335e-163	-1.12101e-163	-1.26251e-162	-4.63634e-163	-1.17703e-162	-1.76433e-163	-2.18791e-163	1.53536e-162	-9.56153e-163	6.12334e-163	-9.3026e-164	0
-2.51161e-163	1.88367e-163	8.45834e-163	8.61621e-164	-1.04655e-162	-4.95884e-164	6.42686e-163	-1.16685e-162	-1.46437e-163	1.17916e-163	3.33349e-163	-8.07284e-164	-4.04995e-163	6.01047e-164	-3.58184e-163	-9.82081e-163	-1.52121e-162	-6.8194e-164	2.94558e-163	-6.68335e-163	-1.12101e-163	-1.26251e-162	-4.63634e-163	-1.17703e-162	-1.76433e-163	-2.18791e-163	1.53536e-162	-9.56153e-163	6.12334e-163	-9.3026e-164	0
-2.51161e-163	1.88367e-163	8.45834e-163	8.61621e-164	-1.04655e-162	-4.95884e-164	6.42686e-163	-1.16685e-162	-1.46437e-163	1.17916e-163	3.33349e-163	-8.07284e-164	-4.04995e-163	6.01047e-164	-3.58184e-163	-9.82081e-163	-1.52121e-162	-6.8194e-164	2.94558e-163	-6.68335e-163	-1.12101e-163	-1.26251e-162	-4.63634e-163	-1.17703e-162	-1.76433e-163	-2.18791e-163	1.53536e-162	-9.56153e-163	6.12334e-163	-9.3026e-164	0
-2.51161e-163	1.88367e-163	8.45834e-163	8.61621e-164	-1.04655e-162	-4.95884e-164	6.42686e-163	-1.16685e-162	-1.46437e-163	1.17916e-163	3.33349e-163	-8.07284e-164	-4.04995e-163	6.01047e-164	-3.58184e-163	-9.82081e-163	-1.52121e-162	-6.8194e-164	2.94558e-163	-6.68335e-163	-1.12101e-163	-1.26251e-162	-4.63634e-163	-1.17703e-162	-1.76433e-163	-2.18791e-163	1.53536e-162	-9.56153e-163	6.12334e-163	-9.3026e-164	0
-2.51161e-163	1.88367e-163	8.45834e-163	8.61621e-164	-1.04655e-162	-4.95884e-164	6.42686e-163	-1.16685e-162	-1.46437e-163	1.17916e-163	3.33349e-163	-8.07284e-164	-4.04995e-163	6.01047e-164	-3.58184e-163	-9.82081e-163	-1.52121e-162	-6.8194e-164	2.94558e-163	-6.68335e-163	-1.12101e-163	-1.26251e-162	-4.63634e-163	-1.17703e-162	-1.76433e-163	-2.18791e-163	1.53536e-162	-9.56153e-163	6.12334e-163	-9.3026e-164	0
-2.51161e-163	1.88367e-163	8.45834e-163	8.61621e-164	-1.04655e-162	-4.95884e-164	6.42686e-163	-1.16685e-162	-1.46437e-163	1.17916e-163	3.33349e-163	-8.07284e-164	-4.04995e-163	6.01047e-164	-3.58184e-163	-9.82081e-163	-1.52121e-162	-6.8194e-164	2.94558e-163	-6.68335e-163	-1.12101e-163	-1.26251e-162	-4.63634e-163	-1.17703e-162	-1.76433e-163	-2.18791e-163	1.53536e-162	-9.56153e-163	6.12334e-163	-9.3026e-164	0
-2.51161e-163	1.88367e-163	8.45834e-163	8.61621e-164	-1.04655e-162	-4.95884e-164	6.42686e-163	-1.16685e-162	-1.46437e-163	1.17916e-163	3.33349e-163	-8.07284e-164	-4.04995e-163	6.01047e-164	-3.58184e-163	-9.82081e-163	-1.52121e-162	-6.8194e-164	2.94558e-163	-6.68335e-163	-1.12101e-163	-1.26251e-162	-4.63634e-163	-1.17703e-162	-1.76433e-163	-2.18791e-163	1.53536e-162	-9.56153e-163	6.12334e-163	-9.3026e-164	0
-2.51161e-163	1.88367e-163	8.45834e-163	8.61621e-164	-1.04655e-162	-4.95884e-164	6.42686e-163	-1.16685e-162	-1.46437e-163	1.17916e-163	3.33349e-163	-8.07284e-164	-4.04995e-163	6.01047e-164	-3.58184e-163	-9.82081e-163	-1.52121e-162	-6.8194e-164	2.94558e-163	-6.68335e-163	-1.12101e-163	-1.26251e-162	-4.63634e-163	-1.17703e-162	-1.76433e-163	-2.18791e-163	1.53536e-162	-9.56153e-163	6.12334e-163	-9.3026e-164	0
-2.51161e-163	1.88367e-163	8.45834e-163	8.61621e-164	-1.04655e-162	-4.95884e-164	6.42686e-163	-1.16685e-162	-1.46437e-163	1.17916e-163	3.33349e-163	-8.07284e-164	-4.04995e-163	6.01047e-164	-3.58184e-163	-9.82081e-163	-1.52121e-162	-6.8194e-164	2.94558e-163	-6.68335e-163	-1.12101e-163	-1.26251e-162	-4.63634e-163	-1.17703e-162	-1.76433e-163	-2.18791e-163	1.53536e-162	-9.56153e-163	6.12334e-163	-9.3026e-164	0
-2.51161e-163	1.88367e-163	8.45834e-163	8.61621e-164	-1.04655e-162	-4.95884e-164	6.42686e-163	-1.16685e-162	-1.46437e-163	1.17916e-163	3.33349e-163	-8.07284e-164	-4.04995e-163	6.01047e-164	-3.58184e-163	-9.82081e-163	-1.52121e-162	-6.8194e-164	2.94558e-163	-6.68335e-163	-1.12101e-163	-1.26251e-162	-4.63634e-163	-1.17703e-162	-1.76433e-163	-2.18791e-163	1.53536e-162	-9.56153e-163	6.12334e-163	-9.3026e-164	0
-2.51161e-163	1.88367e-163	8.45834e-163	8.61621e-164	-1.04655e-162	-4.95884e-164	6.42686e-163	-1.16685e-162	-1.46437e-163	1.17916e-163	3.33349e-163	-8.07284e-164	-4.04995e-163	6.01047e-164	-3.58184e-163	-9.82081e-163	-1.52121e-162	-6.8194e-164	2.94558e-163	-6.68335e-163	-1.12101e-163	-1.26251e-162	-4.63634e-163	-1.17703e-162	-1.76433e-163	-2.18791e-163	1.53536e-162	-9.56153e-163	6.12334e-163	-9.3026e-164	0
-2.51161e-163	1.88367e-163	8.45834e-163	8.61621e-164	-1.04655e-162	-4.95884e-164	6.42686e-163	-1.16685e-162	-1.46437e-163	1.17916e-163	3.33349e-163	-8.07284e-164	-4.04995e-163	6.01047e-164	-3.58184e-163	-9.82081e-163	-1.52121e-162	-6.8194e-164	2.94558e-163	-6.68335e-163	-1.12101e-163	-1.26251e-162	-4.63634e-163	-1.17703e-162	-1.76433e-163	-2.18791e-163	1.53536e-162	-9.56153e-163	6.12334e-163	-9.3026e-164	0
-2.51161e-163	1.88367e-163	8.45834e-163	8.61621e-164	-1.04655e-162	-4.95884e-164	6.42686e-163	-1.16685e-162	-1.46437e-163	1.17916e-163	3.33349e-163	-8.07284e-164	-4.04995e-163	6.01047e-164	-3.58184e-163	-9.82081e-163	-1.52121e-162	-6.8194e-164	2.94558e-163	-6.68335e-163	-1.12101e-163	-1.26251e-162	-4.63634e-163	-1.17703e-162	-1.76433e-163	-2.18791e-163	1.53536e-162	-9.56153e-163	6.12334e-163	-9.3026e-164	0
-2.51161e-163	1.88367e-163	8.45834e-163	8.61621e-164	-1.04655e-162	-4.95884e-164	6.42686e-163	-1.16685e-162	-1.46437e-163	1.17916e-163	3.33349e-163	-8.07284e-164	-4.04995e-163	6.01047e-164	-3.58184e-163	-9.82081e-163	-1.52121e-162	-6.8194e-164	2.94558e-163	-6.68335e-163	-1.12101e-163	-1.26251e-162	-4.63634e-163	-1.17703e-162	-1.76433e-163	-2.18791e-163	1.53536e-162	-9.56153e-163	6.12334e-163	-9.3026e-164	0
-2.51161e-163	1.88367e-163	8.45834e-163	8.61621e-164	-1.04655e-162	-4.95884e-164	6.42686e-163	-1.16685e-162	-1.46437e-163	1.17916e-163	3.33349e-163	-8.07284e-164	-4.04995e-163	6.01047e-164	-3.58184e-163	-9.82081e-163	-1.52121e-162	-6.8194e-164	2.94558e-163	-6.68335e-163	-1.12101e-163	-1.26251e-162	-4.63634e-163	-1.17703e-162	-1.76433e-163	-2.18791e-163	1.53536e-162	-9.56153e-163	6.12334e-163	-9.3026e-164	0
-2.51161e-163	1.88367e-163	8.45834e-163	8.61621e-164	-1.04655e-162	-4.95884e-164	6.42686e-163	-1.16685e-162	-1.46437e-163	1.17916e-163	3.33349e-163	-8.07284e-164	-4.04995e-163	6.01047e-164	-3.58184e-163	-9.82081e-163	-1.52121e-162	-6.8194e-164	2.94558e-163	-6.68335e-163	-1.12101e-163	-1.26251e-162	-4.63634e-163	-1.17703e-162	-1.76433e-163	-2.18791e-163	1.53536e-162	-9.56153e-163	6.12334e-163	-9.3026e-164	0
-2.51161e-163	1.88367e-163	8.45834e-163	8.61621e-164	-1.04655e-162	-4.95884e-164	6.42686e-163	-1.16685e-162	-1.46437e-163	1.17916e-163	3.33349e-163	-8.07284e-164	-4.04995e-163	6.01047e-164	-3.58184e-163	-9.82081e-163	-1.52121e-162	-6.8194e-164	2.94558e-163	-6.68335e-163	-1.12101e-163	-1.26251e-162	-4.63634e-163	-1.17703e-162	-1.76433e-163	-2.18791e-163	1.53536e-162	-9.56153e-163	6.12334e-163	-9.3026e-164	0
-2.51161e-163	1.88367e-163	8.45834e-163	8.61621e-164	-1.04655e-162	-4.95884e-164	6.42686e-163	-1.16685e-162	-1.46437e-163	1.17916e-163	3.33349e-163	-8.07284e-164	-4.04995e-163	6.01047e-164	-3.58184e-163	-9.82081e-163	-1.52121e-162	-6.8194e-164	2.94558e-163	-6.68335e-163	-1.12101e-163	-1.26251e-162	-4.63634e-163	-1.17703e-162	-1.76433e-163	-2.18791e-163	1.53536e-162	-9.56153e-163	6.12334e-163	-9.3026e-164	0
-2.51161e-163	1.88367e-163	8.45834e-163	8.61621e-164	-1.04655e-162	-4.95884e-164	6.42686e-163	-1.16685e-162	-1.46437e-163	1.17916e-163	3.33349e-163	-8.07284e-164	-4.04995e-163	6.01047e-164	-3.58184e-163	-9.82081e-163	-1.52121e-162	-6.8194e-164	2.94558e-163	-6.68335e-163	-1.12101e-163	-1.26251e-162	-4.63634e-163	-1.17703e-162	-1.76433e-163	-2.18791e-163	1.53536e-162	-9.56153e-163	6.12334e-163	-9.3026e-164	0
-2.51161e-163	1.88367e-163	8.45834e-163	8.61621e-164	-1.04655e-162	-4.95884e-164	6.42686e-163	-1.16685e-162	-1.46437e-163	1.17916e-163	3.33349e-163	-8.07284e-164	-4.04995e-163	6.01047e-164	-3.58184e-163	-9.82081e-163	-1.52121e-162	-6.8194e-164	2.94558e-163	-6.68335e-163	-1.12101e-163	-1.26251e-162	-4.63634e-163	-1.17703e-162	-1.76433e-163	-2.18791e-163	1.53536e-162	-9.56153e-163	6.12334e-163	-9.3026e-164	0
-2.51161e-163	1.88367e-163	8.45834e-163	8.61621e-164	-1.04655e-162	-4.95884e-164	6.42686e-163	-1.16685e-162	-1.46437e-163	1.17916e-163	3.33349e-163	-8.07284e-164	-4.04995e-163	6.01047e-164	-3.58184e-163	-9.82081e-163	-1.52121e-162	-6.8194e-164	2.94558e-163	-6.68335e-163	-1.12101e-163	-1.26251e-162	-4.63634e-163	-1.17703e-162	-1.76433e-163	-2.18791e-163	1.53536e-162	-9.56153e-163	6.12334e-163	-9.3026e-164	0
-2.51161e-163	1.88367e-163	8.45834e-163	8.61621e-164	-1.04655e-162	-4.95884e-164	6.42686e-163	-1.16685e-162	-1.46437e-163	1.17916e-163	3.33349e-163	-8.07284e-164	-4.04995e-163	6.01047e-164	-3.58184e-163	-9.82081e-163	-1.52121e-162	-6.8194e-164	2.94558e-163	-6.68335e-163	-1.12101e-163	-1.26251e-162	-4.63634e-163	-1.17703e-162	-1.76433e-163	-2.18791e-163	1.53536e-162	-9.56153e-163	6.12334e-163	-9.3026e-164	0
-2.51161e-163	1.88367e-163	8.45834e-163	8.61621e-164	-1.04655e-162	-4.95884e-164	6.42686e-163	-1.16685e-162	-1.46437e-163	1.17916e-163	3.33349e-163	-8.07284e-164	-4.04995e-163	6.01047e-164	-3.58184e-163	-9.82081e-163	-1.52121e-162	-6.8194e-164	2.94558e-163	-6.68335e-163	-1.12101e-163	-1.26251e-162	-4.63634e-163	-1.17703e-162	-1.76433e-163	-2.18791e-163	1.53536e-162	-9.56153e-163	6.12334e-163	-9.3026e-164	0
-2.51161e-163	1.88367e-163	8.45834e-163	8.61621e-164	-1.04655e-162	-4.95884e-164	6.42686e-163	-1.16685e-162	-1.46437e-163	1.17916e-163	3.33349e-163	-8.07284e-164	-4.04995e-163	6.01047e-164	-3.58184e-163	-9.82081e-163	-1.52121e-162	-6.8194e-164	2.94558e-163	-6.68335e-163	-1.12101e-163	-1.26251e-162	-4.63634e-163	-1.17703e-162	-1.76433e-163	-2.18791e-163	1.53536e-162	-9.56153e-163	6.12334e-163	-9.3026e-164	0
-2.51161e-163	1.88367e-163	8.45834e-163	8.61621e-164	-1.04655e-162	-4.95884e-164	6.42686e-163	-1.16685e-162	-1.46437e-163	1.17916e-163	3.33349e-163	-8.07284e-164	-4.04995e-163	6.01047e-164	-3.58184e-163	-9.82081e-163	-1.52121e-162	-6.8194e-164	2.94558e-163	-6.68335e-163	-1.12101e-163	-1.26251e-162	-4.63634e-163	-1.17703e-162	-1.76433e-163	-2.18791e-163	1.53536e-162	-9.56153e-163	6.12334e-163	-9.3026e-164	0
-2.51161e-163	1.88367e-163	8.45834e-163	8.61621e-164	-1.04655e-162	-4.95884e-164	6.42686e-163	-1.16685e-162	-1.46437e-163	1.17916e-163	3.33349e-163	-8.07284e-164	-4.04995e-163	6.01047e-164	-3.58184e-163	-9.82081e-163	-1.52121e-162	-6.8194e-164	2.94558e-163	-6.68335e-163	-1.12101e-163	-1.26251e-162	-4.63634e-163	-1.17703e-162	-1.76433e-163	-2.18791e-163	1.53536e-162	-9.56153e-163	6.12334e-163	-9.3026e-164	0
-2.51161e-163	1.88367e-163	8.45834e-163	8.61621e-164	-1.04655e-162	-4.95884e-164	6.42686e-163	-1.16685e-162	-1.46437e-163	1.17916e-163	3.33349e-163	-8.07284e-164	-4.04995e-163	6.01047e-164	-3.58184e-163	-9.82081e-163	-1.52121e-162	-6.8194e-164	2.94558e-163	-6.68335e-163	-1.12101e-163	-1.26251e-162	-4.63634e-163	-1.17703e-162	-1.76433e-163	-2.18791e-163	1.53536e-162	-9.56153e-163	6.12334e-163	-9.3026e-164	0
-2.51161e-163	1.88367e-163	8.45834e-163	8.61621e-164	-1.04655e-162	-4.95884e-164	6.42686e-163	-1.16685e-162	-1.46437e-163	1.17916e-163	3.33349e-163	-8.07284e-164	-4.04995e-163	6.01047e-164	-3.58184e-163	-9.82081e-163	-1.52121e-162	-6.8194e-164	2.94558e-163	-6.68335e-163	-1.12101e-163	-1.26251e-162	-4.63634e-163	-1.17703e-162	-1.76433e-163	-2.18791e-163	1.53536e-162	-9.56153e-163	6.12334e-163	-9.3026e-164	0
-2.51161e-163	1.88367e-163	8.45834e-163	8.61621e-164	-1.04655e-162	-4.95884e-164	6.42686e-163	-1.16685e-162	-1.46437e-163	1.17916e-163	3.33349e-163	-8.07284e-164	-4.04995e-163	6.01047e-164	-3.58184e-163	-9.82081e-163	-1.52121e-162	-6.8194e-164	2.94558e-163	-6.68335e-163	-1.12101e-163	-1.26251e-162	-4.63634e-163	-1.17703e-162	-1.76433e-163	-2.18791e-163	1.53536e-162	-9.56153e-163	6.12334e-163	-9.3026e-164	0
-2.51161e-163	1.88367e-163	8.45834e-163	8.61621e-164	-1.04655e-162	-4.95884e-164	6.42686e-163	-1.16685e-162	-1.46437e-163	1.17916e-163	3.33349e-163	-8.07284e-164	-4.04995e-163	6.01047e-164	-3.58184e-163	-9.82081e-163	-1.52121e-162	-6.8194e-164	2.94558e-163	-6.68335e-163	-1.12101e-163	-1.26251e-162	-4.63634e-163	-1.17703e-162	-1.76433e-163	-2.18791e-163	1.53536e-162	-9.56153e-163	6.12334e-163	-9.3026e-164	0
-2.51161e-163	1.88367e-163	8.45834e-163	8.61621e-164	-1.04655e-162	-4.95884e-164	6.42686e-163	-1.16685e-162	-1.46437e-163	1.17916e-163	3.33349e-163	-8.07284e-164	-4.04995e-163	6.01047e-164	-3.58184e-163	-9.82081e-163	-1.52121e-162	-6.8194e-164	2.94558e-163	-6.68335e-163	-1.12101e-163	-1.26251e-162	-4.63634e-163	-1.17703e-162	-1.76433e-163	-2.18791e-163	1.53536e-162	-9.56153e-163	6.12334e-163	-9.3026e-164	0
-2.51161e-163	1.88367e-163	8.45834e-163	8.61621e-164	-1.04655e-162	-4.95884e-164	6.42686e-163	-1.16685e-162	-1.46437e-163	1.17916e-163	3.33349e-163	-8.07284e-164	-4.04995e-163	6.01047e-164	-3.58184e-163	-9.82081e-163	-1.52121e-162	-6.8194e-164	2.94558e-163	-6.68335e-163	-1.12101e-163	-1.26251e-162	-4.63634e-163	-1.17703e-162	-1.76433e-163	-2.18791e-163	1.53536e-162	-9.56153e-163	6.12334e-163	-9.3026e-164	0
-2.51161e-163	1.88367e-163	8.45834e-163	8.61621e-164	-1.04655e-162	-4.95884e-164	6.42686e-163	-1.16685e-162	-1.46437e-163	1.17916e-163	3.33349e-163	-8.07284e-164	-4.04995e-163	6.01047e-164	-3.58184e-163	-9.82081e-163	-1.52121e-162	-6.8194e-164	2.94558e-163	-6.68335e-163	-1.12101e-163	-1.26251e-162	-4.63634e-163	-1.17703e-162	-1.76433e-163	-2.18791e-163	1.53536e-162	-9.56153e-163	6.12334e-163	-9.3026e-164	0
-2.51161e-163	1.88367e-163	8.45834e-163	8.61621e-164	-1.04655e-162	-4.95884e-164	6.42686e-163	-1.16685e-162	-1.46437e-163	1.17916e-163	3.33349e-163	-8.07284e-164	-4.04995e-163	6.01047e-164	-3.58184e-163	-9.82081e-163	-1.52121e-162	-6.8194e-164	2.94558e-163	-6.68335e-163	-1.12101e-163	-1.26251e-162	-4.63634e-163	-1.17703e-162	-1.76433e-163	-2.18791e-163	1.53536e-162	-9.56153e-163	6.12334e-163	-9.3026e-164	0
-2.51161e-163	1.88367e-163	8.45834e-163	8.61621e-164	-1.04655e-162	-4.95884e-164	6.42686e-163	-1.16685e-162	-1.46437e-163	1.17916e-163	3.33349e-163	-8.07284e-164	-4.04995e-163	6.01047e-164	-3.58184e-163	-9.82081e-163	-1.52121e-162	-6.8194e-164	2.94558e-163	-6.68335e-163	-1.12101e-163	-1.26251e-162	-4.63634e-163	-1.17703e-162	-1.76433e-163	-2.18791e-163	1.53536e-162	-9.56153e-163	6.12334e-163	-9.3026e-164	0
-2.51161e-163	1.88367e-163	8.45834e-163	8.61621e-164	-1.04655e-162	-4.95884e-164	6.42686e-163	-1.16685e-162	-1.46437e-163	1.17916e-163	3.33349e-163	-8.07284e-164	-4.04995e-163	6.01047e-164	-3.58184e-163	-9.82081e-163	-1.52121e-162	-6.8194e-164	2.94558e-163	-6.68335e-163	-1.12101e-163	-1.26251e-162	-4.63634e-163	-1.17703e-162	-1.76433e-163	-2.18791e-163	1.53536e-162	-9.56153e-163	6.12334e-163	-9.3026e-164	0
-2.51161e-163	1.88367e-163	8.45834e-163	8.61621e-164	-1.04655e-162	-4.95884e-164	6.42686e-163	-1.16685e-162	-1.46437e-163	1.17916e-163	3.33349e-163	-8.07284e-164	-4.04995e-163	6.01047e-164	-3.58184e-163	-9.82081e-163	-1.52121e-162	-6.8194e-164	2.94558e-163	-6.68335e-163	-1.12101e-163	-1.26251e-162	-4.63634e-163	-1.17703e-162	-1.76433e-163	-2.18791e-163	1.53536e-162	-9.56153e-163	6.12334e-163	-9.3026e-164	0
-2.51161e-163	1.88367e-163	8.45834e-163	8.61621e-164	-1.04655e-162	-4.95884e-164	6.42686e-163	-1.16685e-162	-1.46437e-163	1.17916e-163	3.33349e-163	-8.07284e-164	-4.04995e-163	6.01047e-164	-3.58184e-163	-9.82081e-163	-1.52121e-162	-6.8194e-164	2.94558e-163	-6.68335e-163	-1.12101e-163	-1.26251e-162	-4.63634e-163	-1.17703e-162	-1.76433e-163	-2.18791e-163	1.53536e-162	-9.56153e-163	6.12334e-163	-9.3026e-164	0
-2.51161e-163	1.88367e-163	8.45834e-163	8.61621e-164	-1.04655e-162	-4.95884e-164	6.42686e-163	-1.16685e-162	-1.46437e-163	1.17916e-163	3.33349e-163	-8.07284e-164	-4.04995e-163	6.01047e-164	-3.58184e-163	-9.82081e-163	-1.52121e-162	-6.8194e-164	2.94558e-163	-6.68335e-163	-1.12101e-163	-1.26251e-162	-4.63634e-163	-1.17703e-162	-1.76433e-163	-2.18791e-163	1.53536e-162	-9.56153e-163	6.12334e-163	-9.3026e-164	0
-2.51161e-163	1.88367e-163	8.45834e-163	8.61621e-164	-1.04655e-162	-4.95884e-164	6.42686e-163	-1.16685e-162	-1.46437e-163	1.17916e-163	3.33349e-163	-8.07284e-164	-4.04995e-163	6.01047e-164	-3.58184e-163	-9.82081e-163	-1.52121e-162	-6.8194e-164	2.94558e-163	-6.68335e-163	-1.12101e-163	-1.26251e-162	-4.63634e-163	-1.17703e-162	-1.76433e-163	-2.18791e-163	1.53536e-162	-9.56153e-163	6.12334e-163	-9.3026e-164	0
-2.51161e-163	1.88367e-163	8.45834e-163	8.61621e-164	-1.04655e-162	-4.95884e-164	6.42686e-163	-1.16685e-162	-1.46437e-163	1.17916e-163	3.33349e-163	-8.07284e-164	-4.04995e-163	6.01047e-164	-3.58184e-163	-9.82081e-163	-1.52121e-162	-6.8194e-164	2.94558e-163	-6.68335e-163	-1.12101e-163	-1.26251e-162	-4.63634e-163	-1.17703e-162	-1.76433e-163	-2.18791e-163	1.53536e-162	-9.56153e-163	6.12334e-163	-9.3026e-164	0
-2.51161e-163	1.88367e-163	8.45834e-163	8.61621e-164	-1.04655e-162	-4.95884e-164	6.42686e-163	-1.16685e-162	-1.46437e-163	1.17916e-163	3.33349e-163	-8.07284e-164	-4.04995e-163	6.01047e-164	-3.58184e-163	-9.82081e-163	-1.52121e-162	-6.8194e-164	2.94558e-163	-6.68335e-163	-1.12101e-163	-1.26251e-162	-4.63634e-163	-1.17703e-162	-1.76433e-163	-2.18791e-163	1.53536e-162	-9.56153e-163	6.12334e-163	-9.3026e-164	0
-2.51161e-163	1.88367e-163	8.45834e-163	8.61621e-164	-1.04655e-162	-4.95884e-164	6.42686e-163	-1.16685e-162	-1.46437e-163	1.17916e-163	3.33349e-163	-8.07284e-164	-4.04995e-163	6.01047e-164	-3.58184e-163	-9.82081e-163	-1.52121e-162	-6.8194e-164	2.94558e-163	-6.68335e-163	-1.12101e-163	-1.26251e-162	-4.63634e-163	-1.17703e-162	-1.76433e-163	-2.18791e-163	1.53536e-162	-9.56153e-163	6.12334e-163	-9.3026e-164	0
-2.51161e-163	1.88367e-163	8.45834e-163	8.61621e-164	-1.04655e-162	-4.95884e-164	6.42686e-163	-1.16685e-162	-1.46437e-163	1.17916e-163	3.33349e-163	-8.07284e-164	-4.04995e-163	6.01047e-164	-3.58184e-163	-9.82081e-163	-1.52121e-162	-6.8194e-164	2.94558e-163	-6.68335e-163	-1.12101e-163	-1.26251e-162	-4.63634e-163	-1.17703e-162	-1.76433e-163	-2.18791e-163	1.53536e-162	-9.56153e-163	6.12334e-163	-9.3026e-164	0
-2.51161e-163	1.88367e-163	8.45834e-163	8.61621e-164	-1.04655e-162	-4.95884e-164	6.42686e-163	-1.16685e-162	-1.46437e-163	1.17916e-163	3.33349e-163	-8.07284e-164	-4.04995e-163	6.01047e-164	-3.58184e-163	-9.82081e-163	-1.52121e-162	-6.8194e-164	2.94558e-163	-6.68335e-163	-1.12101e-163	-1.26251e-162	-4.63634e-163	-1.17703e-162	-1.76433e-163	-2.18791e-163	1.53536e-162	-9.56153e-163	6.12334e-163	-9.3026e-164	0
-2.51161e-163	1.88367e-163	8.45834e-163	8.61621e-164	-1.04655e-162	-4.95884e-164	6.42686e-163	-1.16685e-162	-1.46437e-163	1.17916e-163	3.33349e-163	-8.07284e-164	-4.04995e-163	6.01047e-164	-3.58184e-163	-9.82081e-163	-1.52121e-162	-6.8194e-164	2.94558e-163	-6.68335e-163	-1.12101e-163	-1.26251e-162	-4.63634e-163	-1.17703e-162	-1.76433e-163	-2.18791e-163	1.53536e-162	-9.56153e-163	6.12334e-163	-9.3026e-164	0
-2.51161e-163	1.88367e-163	8.45834e-163	8.61621e-164	-1.04655e-162	-4.95884e-164	6.42686e-163	-1.16685e-162	-1.46437e-163	1.17916e-163	3.33349e-163	-8.07284e-164	-4.04995e-163	6.01047e-164	-3.58184e-163	-9.82081e-163	-1.52121e-162	-6.8194e-164	2.94558e-163	-6.68335e-163	-1.12101e-163	-1.26251e-162	-4.63634e-163	-1.17703e-162	-1.76433e-163	-2.18791e-163	1.53536e-162	-9.56153e-163	6.12334e-163	-9.3026e-164	0
-2.51161e-163	1.88367e-163	8.45834e-163	8.61621e-164	-1.04655e-162	-4.95884e-164	6.42686e-163	-1.16685e-162	-1.46437e-163	1.17916e-163	3.33349e-163	-8.07284e-164	-4.04995e-163	6.01047e-164	-3.58184e-163	-9.82081e-163	-1.52121e-162	-6.8194e-164	2.94558e-163	-6.68335e-163	-1.12101e-163	-1.26251e-162	-4.63634e-163	-1.17703e-162	-1.76433e-163	-2.18791e-163	1.53536e-162	-9.56153e-163	6.12334e-163	-9.3026e-164	0
-2.51161e-163	1.88367e-163	8.45834e-163	8.61621e-164	-1.04655e-162	-4.95884e-164	6.42686e-163	-1.16685e-162	-1.46437e-163	1.17916e-163	3.33349e-163	-8.07284e-164	-4.04995e-163	6.01047e-164	-3.58184e-163	-9.82081e-163	-1.52121e-162	-6.8194e-164	2.94558e-163	-6.68335e-163	-1.12101e-163	-1.26251e-162	-4.63634e-163	-1.17703e-162	-1.76433e-163	-2.18791e-163	1.53536e-162	-9.56153e-163	6.12334e-163	-9.3026e-164	0
-2.51161e-163	1.88367e-163	8.45834e-163	8.61621e-164	-1.04655e-162	-4.95884e-164	6.42686e-163	-1.16685e-162	-1.46437e-163	1.17916e-163	3.33349e-163	-8.07284e-164	-4.04995e-163	6.01047e-164	-3.58184e-163	-9.82081e-163	-1.52121e-162	-6.8194e-164	2.94558e-163	-6.68335e-163	-1.12101e-163	-1.26251e-162	-4.63634e-163	-1.17703e-162	-1.76433e-163	-2.18791e-163	1.53536e-162	-9.56153e-163	6.12334e-163	-9.3026e-164	0
-2.51161e-163	1.88367e-163	8.45834e-163	8.61621e-164	-1.04655e-162	-4.95884e-164	6.42686e-163	-1.16685e-162	-1.46437e-163	1.17916e-163	3.33349e-163	-8.07284e-164	-4.04995e-163	6.01047e-164	-3.58184e-163	-9.82081e-163	-1.52121e-162	-6.8194e-164	2.94558e-163	-6.68335e-163	-1.12101e-163	-1.26251e-162	-4.63634e-163	-1.17703e-162	-1.76433e-163	-2.18791e-163	1.53536e-162	-9.56153e-163	6.12334e-163	-9.3026e-164	0
-2.51161e-163	1.88367e-163	8.45834e-163	8.61621e-164	-1.04655e-162	-4.95884e-164	6.42686e-163	-1.16685e-162	-1.46437e-163	1.17916e-163	3.33349e-163	-8.07284e-164	-4.04995e-163	6.01047e-164	-3.58184e-163	-9.82081e-163	-1.52121e-162	-6.8194e-164	2.94558e-163	-6.68335e-163	-1.12101e-163	-1.26251e-162	-4.63634e-163	-1.17703e-162	-1.76433e-163	-2.18791e-163	1.53536e-162	-9.56153e-163	6.12334e-163	-9.3026e-164	0
-2.51161e-163	1.88367e-163	8.45834e-163	8.61621e-164	-1.04655e-162	-4.95884e-164	6.42686e-163	-1.16685e-162	-1.46437e-163	1.17916e-163	3.33349e-163	-8.07284e-164	-4.04995e-163	6.01047e-164	-3.58184e-163	-9.82081e-163	-1.52121e-162	-6.8194e-164	2.94558e-163	-6.68335e-163	-1.12101e-163	-1.26251e-162	-4.63634e-163	-1.17703e-162	-1.76433e-163	-2.18791e-163	1.53536e-162	-9.56153e-163	6.12334e-163	-9.3026e-164	0
-2.51161e-163	1.88367e-163	8.45834e-163	8.61621e-164	-1.04655e-162	-4.95884e-164	6.42686e-163	-1.16685e-162	-1.46437e-163	1.17916e-163	3.33349e-163	-8.07284e-164	-4.04995e-163	6.01047e-164	-3.58184e-163	-9.82081e-163	-1.52121e-162	-6.8194e-164	2.94558e-163	-6.68335e-163	-1.12101e-163	-1.26251e-162	-4.63634e-163	-1.17703e-162	-1.76433e-163	-2.18791e-163	1.53536e-162	-9.56153e-163	6.12334e-163	-9.3026e-164	0
-2.51161e-163	1.88367e-163	8.45834e-163	8.61621e-164	-1.04655e-162	-4.95884e-164	6.42686e-163	-1.16685e-162	-1.46437e-163	1.17916e-163	3.33349e-163	-8.07284e-164	-4.04995e-163	6.01047e-164	-3.58184e-163	-9.82081e-163	-1.52121e-162	-6.8194e-164	2.94558e-163	-6.68335e-163	-1.12101e-163	-1.26251e-162	-4.63634e-163	-1.17703e-162	-1.76433e-163	-2.18791e-163	1.53536e-162	-9.56153e-163	6.12334e-163	-9.3026e-164	0
-2.51161e-163	1.88367e-163	8.45834e-163	8.61621e-164	-1.04655e-162	-4.95884e-164	6.42686e-163	-1.16685e-162	-1.46437e-163	1.17916e-163	3.33349e-163	-8.07284e-164	-4.04995e-163	6.01047e-164	-3.58184e-163	-9.82081e-163	-1.52121e-162	-6.8194e-164	2.94558e-163	-6.68335e-163	-1.12101e-163	-1.26251e-162	-4.63634e-163	-1.17703e-162	-1.76433e-163	-2.18791e-163	1.53536e-162	-9.56153e-163	6.12334e-163	-9.3026e-164	0
-2.51161e-163	1.88367e-163	8.45834e-163	8.61621e-164	-1.04655e-162	-4.95884e-164	6.42686e-163	-1.16685e-162	-1.46437e-163	1.17916e-163	3.33349e-163	-8.07284e-164	-4.04995e-163	6.01047e-164	-3.58184e-163	-9.82081e-163	-1.52121e-162	-6.8194e-164	2.94558e-163	-6.68335e-163	-1.12101e-163	-1.26251e-162	-4.63634e-163	-1.17703e-162	-1.76433e-163	-2.18791e-163	1.53536e-162	-9.56153e-163	6.12334e-163	-9.3026e-164	0
-2.51161e-163	1.88367e-163	8.45834e-163	8.61621e-164	-1.04655e-162	-4.95884e-164	6.42686e-163	-1.16685e-162	-1.46437e-163	1.17916e-163	3.33349e-163	-8.07284e-164	-4.04995e-163	6.01047e-164	-3.58184e-163	-9.82081e-163	-1.52121e-162	-6.8194e-164	2.94558e-163	-6.68335e-163	-1.12101e-163	-1.26251e-162	-4.63634e-163	-1.17703e-162	-1.76433e-163	-2.18791e-163	1.53536e-162	-9.56153e-163	6.12334e-163	-9.3026e-164	0
-2.51161e-163	1.88367e-163	8.45834e-163	8.61621e-164	-1.04655e-162	-4.95884e-164	6.42686e-163	-1.16685e-162	-1.46437e-163	1.17916e-163	3.33349e-163	-8.07284e-164	-4.04995e-163	6.01047e-164	-3.58184e-163	-9.82081e-163	-1.52121e-162	-6.8194e-164	2.94558e-163	-6.68335e-163	-1.12101e-163	-1.26251e-162	-4.63634e-163	-1.17703e-162	-1.76433e-163	-2.18791e-163	1.53536e-162	-9.56153e-163	6.12334e-163	-9.3026e-164	0
-2.51161e-163	1.88367e-163	8.45834e-163	8.61621e-164	-1.04655e-162	-4.95884e-164	6.42686e-163	-1.16685e-162	-1.46437e-163	1.17916e-163	3.33349e-163	-8.07284e-164	-4.04995e-163	6.01047e-164	-3.58184e-163	-9.82081e-163	-1.52121e-162	-6.8194e-164	2.94558e-163	-6.68335e-163	-1.12101e-163	-1.26251e-162	-4.63634e-163	-1.17703e-162	-1.76433e-163	-2.18791e-163	1.53536e-162	-9.56153e-163	6.12334e-163	-9.3026e-164	0
-2.51161e-163	1.88367e-163	8.45834e-163	8.61621e-164	-1.04655e-162	-4.95884e-164	6.42686e-163	-1.16685e-162	-1.46437e-163	1.17916e-163	3.33349e-163	-8.07284e-164	-4.04995e-163	6.01047e-164	-3.58184e-163	-9.82081e-163	-1.52121e-162	-6.8194e-164	2.94558e-163	-6.68335e-163	-1.12101e-163	-1.26251e-162	-4.63634e-163	-1.17703e-162	-1.76433e-163	-2.18791e-163	1.53536e-162	-9.56153e-163	6.12334e-163	-9.3026e-164	0
-2.51161e-163	1.88367e-163	8.45834e-163	8.61621e-164	-1.04655e-162	-4.95884e-164	6.42686e-163	-1.16685e-162	-1.46437e-163	1.17916e-163	3.33349e-163	-8.07284e-164	-4.04995e-163	6.01047e-164	-3.58184e-163	-9.82081e-163	-1.52121e-162	-6.8194e-164	2.94558e-163	-6.68335e-163	-1.12101e-163	-1.26251e-162	-4.63634e-163	-1.17703e-162	-1.76433e-163	-2.18791e-163	1.53536e-162	-9.56153e-163	6.12334e-163	-9.3026e-164	0
-2.51161e-163	1.88367e-163	8.45834e-163	8.61621e-164	-1.04655e-162	-4.95884e-164	6.42686e-163	-1.16685e-162	-1.46437e-163	1.17916e-163	3.33349e-163	-8.07284e-164	-4.04995e-163	6.01047e-164	-3.58184e-163	-9.82081e-163	-1.52121e-162	-6.8194e-164	2.94558e-163	-6.68335e-163	-1.12101e-163	-1.26251e-162	-4.63634e-163	-1.17703e-162	-1.76433e-163	-2.18791e-163	1.53536e-162	-9.56153e-163	6.12334e-163	-9.3026e-164	0
-2.51161e-163	1.88367e-163	8.45834e-163	8.61621e-164	-1.04655e-162	-4.95884e-164	6.42686e-163	-1.16685e-162	-1.46437e-163	1.17916e-163	3.33349e-163	-8.07284e-164	-4.04995e-163	6.01047e-164	-3.58184e-163	-9.82081e-163	-1.52121e-162	-6.8194e-164	2.94558e-163	-6.68335e-163	-1.12101e-163	-1.26251e-162	-4.63634e-163	-1.17703e-162	-1.76433e-163	-2.18791e-163	1.53536e-162	-9.56153e-163	6.12334e-163	-9.3026e-164	0
-2.51161e-163	1.88367e-163	8.45834e-163	8.61621e-164	-1.04655e-162	-4.95884e-164	6.42686e-163	-1.16685e-162	-1.46437e-163	1.17916e-163	3.33349e-163	-8.07284e-164	-4.04995e-163	6.01047e-164	-3.58184e-163	-9.82081e-163	-1.52121e-162	-6.8194e-164	2.94558e-163	-6.68335e-163	-1.12101e-163	-1.26251e-162	-4.63634e-163	-1.17703e-162	-1.76433e-163	-2.18791e-163	1.53536e-162	-9.56153e-163	6.12334e-163	-9.3026e-164	0
-2.51161e-163	1.88367e-163	8.45834e-163	8.61621e-164	-1.04655e-162	-4.95884e-164	6.42686e-163	-1.16685e-162	-1.46437e-163	1.17916e-163	3.33349e-163	-8.07284e-164	-4.04995e-163	6.01047e-164	-3.58184e-163	-9.82081e-163	-1.52121e-162	-6.8194e-164	2.94558e-163	-6.68335e-163	-1.12101e-163	-1.26251e-162	-4.63634e-163	-1.17703e-162	-1.76433e-163	-2.18791e-163	1.53536e-162	-9.56153e-163	6.12334e-163	-9.3026e-164	0
-2.51161e-163	1.88367e-163	8.45834e-163	8.61621e-164	-1.04655e-162	-4.95884e-164	6.42686e-163	-1.16685e-162	-1.46437e-163	1.17916e-163	3.33349e-163	-8.07284e-164	-4.04995e-163	6.01047e-164	-3.58184e-163	-9.82081e-163	-1.52121e-162	-6.8194e-164	2.94558e-163	-6.68335e-163	-1.12101e-163	-1.26251e-162	-4.63634e-163	-1.17703e-162	-1.76433e-163	-2.18791e-163	1.53536e-162	-9.56153e-163	6.12334e-163	-9.3026e-164	0
-2.51161e-163	1.88367e-163	8.45834e-163	8.61621e-164	-1.04655e-162	-4.95884e-164	6.42686e-163	-1.16685e-162	-1.46437e-163	1.17916e-163	3.33349e-163	-8.07284e-164	-4.04995e-163	6.01047e-164	-3.58184e-163	-9.82081e-163	-1.52121e-162	-6.8194e-164	2.94558e-163	-6.68335e-163	-1.12101e-163	-1.26251e-162	-4.63634e-163	-1.17703e-162	-1.76433e-163	-2.18791e-163	1.53536e-162	-9.56153e-163	6.12334e-163	-9.3026e-164	0
-2.51161e-163	1.88367e-163	8.45834e-163	8.61621e-164	-1.04655e-162	-4.95884e-164	6.42686e-163	-1.16685e-162	-1.46437e-163	1.17916e-163	3.33349e-163	-8.07284e-164	-4.04995e-163	6.01047e-164	-3.58184e-163	-9.82081e-163	-1.52121e-162	-6.8194e-164	2.94558e-163	-6.68335e-163	-1.12101e-163	-1.26251e-162	-4.63634e-163	-1.17703e-162	-1.76433e-163	-2.18791e-163	1.53536e-162	-9.56153e-163	6.12334e-163	-9.3026e-164	0
-2.51161e-163	1.88367e-163	8.45834e-163	8.61621e-164	-1.04655e-162	-4.95884e-164	6.42686e-163	-1.16685e-162	-1.46437e-163	1.17916e-163	3.33349e-163	-8.07284e-164	-4.04995e-163	6.01047e-164	-3.58184e-163	-9.82081e-163	-1.52121e-162	-6.8194e-164	2.94558e-163	-6.68335e-163	-1.12101e-163	-1.26251e-162	-4.63634e-163	-1.17703e-162	-1.76433e-163	-2.18791e-163	1.53536e-162	-9.56153e-163	6.12334e-163	-9.3026e-164	0
-2.51161e-163	1.88367e-163	8.45834e-163	8.61621e-164	-1.04655e-162	-4.95884e-164	6.42686e-163	-1.16685e-162	-1.46437e-163	1.17916e-163	3.33349e-163	-8.07284e-164	-4.04995e-163	6.01047e-164	-3.58184e-163	-9.82081e-163	-1.52121e-162	-6.8194e-164	2.94558e-163	-6.68335e-163	-1.12101e-163	-1.26251e-162	-4.63634e-163	-1.17703e-162	-1.76433e-163	-2.18791e-163	1.53536e-162	-9.56153e-163	6.12334e-163	-9.3026e-164	0
-2.51161e-163	1.88367e-163	8.45834e-163	8.61621e-164	-1.04655e-162	-4.95884e-164	6.42686e-163	-1.16685e-162	-1.46437e-163	1.17916e-163	3.33349e-163	-8.07284e-164	-4.04995e-163	6.01047e-164	-3.58184e-163	-9.82081e-163	-1.52121e-162	-6.8194e-164	2.94558e-163	-6.68335e-163	-1.12101e-163	-1.26251e-162	-4.63634e-163	-1.17703e-162	-1.76433e-163	-2.18791e-163	1.53536e-162	-9.56153e-163	6.12334e-163	-9.3026e-164	0
-2.51161e-163	1.88367e-163	8.45834e-163	8.61621e-164	-1.04655e-162	-4.95884e-164	6.42686e-163	-1.16685e-162	-1.46437e-163	1.17916e-163	3.33349e-163	-8.07284e-164	-4.04995e-163	6.01047e-164	-3.58184e-163	-9.82081e-163	-1.52121e-162	-6.8194e-164	2.94558e-163	-6.68335e-163	-1.12101e-163	-1.26251e-162	-4.63634e-163	-1.17703e-162	-1.76433e-163	-2.18791e-163	1.53536e-162	-9.56153e-163	6.12334e-163	-9.3026e-164	0
-2.51161e-163	1.88367e-163	8.45834e-163	8.61621e-164	-1.04655e-162	-4.95884e-164	6.42686e-163	-1.16685e-162	-1.46437e-163	1.17916e-163	3.33349e-163	-8.07284e-164	-4.04995e-163	6.01047e-164	-3.58184e-163	-9.82081e-163	-1.52121e-162	-6.8194e-164	2.94558e-163	-6.68335e-163	-1.12101e-163	-1.26251e-162	-4.63634e-163	-1.17703e-162	-1.76433e-163	-2.18791e-163	1.53536e-162	-9.56153e-163	6.12334e-163	-9.3026e-164	0
-2.51161e-163	1.88367e-163	8.45834e-163	8.61621e-164	-1.04655e-162	-4.95884e-164	6.42686e-163	-1.16685e-162	-1.46437e-163	1.17916e-163	3.33349e-163	-8.07284e-164	-4.04995e-163	6.01047e-164	-3.58184e-163	-9.82081e-163	-1.52121e-162	-6.8194e-164	2.94558e-163	-6.68335e-163	-1.12101e-163	-1.26251e-162	-4.63634e-163	-1.17703e-162	-1.76433e-163	-2.18791e-163	1.53536e-162	-9.56153e-163	6.12334e-163	-9.3026e-164	0
-2.51161e-163	1.88367e-163	8.45834e-163	8.61621e-164	-1.04655e-162	-4.95884e-164	6.42686e-163	-1.16685e-162	-1.46437e-163	1.17916e-163	3.33349e-163	-8.07284e-164	-4.04995e-163	6.01047e-164	-3.58184e-163	-9.82081e-163	-1.52121e-162	-6.8194e-164	2.94558e-163	-6.68335e-163	-1.12101e-163	-1.26251e-162	-4.63634e-163	-1.17703e-162	-1.76433e-163	-2.18791e-163	1.53536e-162	-9.56153e-163	6.12334e-163	-9.3026e-164	0
-2.51161e-163	1.88367e-163	8.45834e-163	8.61621e-164	-1.04655e-162	-4.95884e-164	6.42686e-163	-1.16685e-162	-1.46437e-163	1.17916e-163	3.33349e-163	-8.07284e-164	-4.04995e-163	6.01047e-164	-3.58184e-163	-9.82081e-163	-1.52121e-162	-6.8194e-164	2.94558e-163	-6.68335e-163	-1.12101e-163	-1.26251e-162	-4.63634e-163	-1.17703e-162	-1.76433e-163	-2.18791e-163	1.53536e-162	-9.56153e-163	6.12334e-163	-9.3026e-164	0
-2.51161e-163	1.88367e-163	8.45834e-163	8.61621e-164	-1.04655e-162	-4.95884e-164	6.42686e-163	-1.16685e-162	-1.46437e-163	1.17916e-163	3.33349e-163	-8.07284e-164	-4.04995e-163	6.01047e-164	-3.58184e-163	-9.82081e-163	-1.52121e-162	-6.8194e-164	2.94558e-163	-6.68335e-163	-1.12101e-163	-1.26251e-162	-4.63634e-163	-1.17703e-162	-1.76433e-163	-2.18791e-163	1.53536e-162	-9.56153e-163	6.12334e-163	-9.3026e-164	0
-2.51161e-163	1.88367e-163	8.45834e-163	8.61621e-164	-1.04655e-162	-4.95884e-164	6.42686e-163	-1.16685e-162	-1.46437e-163	1.17916e-163	3.33349e-163	-8.07284e-164	-4.04995e-163	6.01047e-164	-3.58184e-163	-9.82081e-163	-1.52121e-162	-6.8194e-164	2.94558e-163	-6.68335e-163	-1.12101e-163	-1.26251e-162	-4.63634e-163	-1.17703e-162	-1.76433e-163	-2.18791e-163	1.53536e-162	-9.56153e-163	6.12334e-163	-9.3026e-164	0
-2.51161e-163	1.88367e-163	8.45834e-163	8.61621e-164	-1.04655e-162	-4.95884e-164	6.42686e-163	-1.16685e-162	-1.46437e-163	1.17916e-163	3.33349e-163	-8.07284e-164	-4.04995e-163	6.01047e-164	-3.58184e-163	-9.82081e-163	-1.52121e-162	-6.8194e-164	2.94558e-163	-6.68335e-163	-1.12101e-163	-1.26251e-162	-4.63634e-163	-1.17703e-162	-1.76433e-163	-2.18791e-163	1.53536e-162	-9.56153e-163	6.12334e-163	-9.3026e-164	0
-2.51161e-163	1.88367e-163	8.45834e-163	8.61621e-164	-1.04655e-162	-4.95884e-164	6.42686e-163	-1.16685e-162	-1.46437e-163	1.17916e-163	3.33349e-163	-8.07284e-164	-4.04995e-163	6.01047e-164	-3.58184e-163	-9.82081e-163	-1.52121e-162	-6.8194e-164	2.94558e-163	-6.68335e-163	-1.12101e-163	-1.26251e-162	-4.63634e-163	-1.17703e-162	-1.76433e-163	-2.18791e-163	1.53536e-162	-9.56153e-163	6.12334e-163	-9.3026e-164	0
-2.51161e-163	1.88367e-163	8.45834e-163	8.61621e-164	-1.04655e-162	-4.95884e-164	6.42686e-163	-1.16685e-162	-1.46437e-163	1.17916e-163	3.33349e-163	-8.07284e-164	-4.04995e-163	6.01047e-164	-3.58184e-163	-9.82081e-163	-1.52121e-162	-6.8194e-164	2.94558e-163	-6.68335e-163	-1.12101e-163	-1.26251e-162	-4.63634e-163	-1.17703e-162	-1.76433e-163	-2.18791e-163	1.53536e-162	-9.56153e-163	6.12334e-163	-9.3026e-164	0
-2.51161e-163	1.88367e-163	8.45834e-163	8.61621e-164	-1.04655e-162	-4.95884e-164	6.42686e-163	-1.16685e-162	-1.46437e-163	1.17916e-163	3.33349e-163	-8.07284e-164	-4.04995e-163	6.01047e-164	-3.58184e-163	-9.82081e-163	-1.52121e-162	-6.8194e-164	2.94558e-163	-6.68335e-163	-1.12101e-163	-1.26251e-162	-4.63634e-163	-1.17703e-162	-1.76433e-163	-2.18791e-163	1.53536e-162	-9.56153e-163	6.12334e-163	-9.3026e-164	0
-2.51161e-163	1.88367e-163	8.45834e-163	8.61621e-164	-1.04655e-162	-4.95884e-164	6.42686e-163	-1.16685e-162	-1.46437e-163	1.17916e-163	3.33349e-163	-8.07284e-164	-4.04995e-163	6.01047e-164	-3.58184e-163	-9.82081e-163	-1.52121e-162	-6.8194e-164	2.94558e-163	-6.68335e-163	-1.12101e-163	-1.26251e-162	-4.63634e-163	-1.17703e-162	-1.76433e-163	-2.18791e-163	1.53536e-162	-9.56153e-163	6.12334e-163	-9.3026e-164	0
-2.51161e-163	1.88367e-163	8.45834e-163	8.61621e-164	-1.04655e-162	-4.95884e-164	6.42686e-163	-1.16685e-162	-1.46437e-163	1.17916e-163	3.33349e-163	-8.07284e-164	-4.04995e-163	6.01047e-164	-3.58184e-163	-9.82081e-163	-1.52121e-162	-6.8194e-164	2.94558e-163	-6.68335e-163	-1.12101e-163	-1.26251e-162	-4.63634e-163	-1.17703e-162	-1.76433e-163	-2.18791e-163	1.53536e-162	-9.56153e-163	6.12334e-163	-9.3026e-164	0
-2.51161e-163	1.88367e-163	8.45834e-163	8.61621e-164	-1.04655e-162	-4.95884e-164	6.42686e-163	-1.16685e-162	-1.46437e-163	1.17916e-163	3.33349e-163	-8.07284e-164	-4.04995e-163	6.01047e-164	-3.58184e-163	-9.82081e-163	-1.52121e-162	-6.8194e-164	2.94558e-163	-6.68335e-163	-1.12101e-163	-1.26251e-162	-4.63634e-163	-1.17703e-162	-1.76433e-163	-2.18791e-163	1.53536e-162	-9.56153e-163	6.12334e-163	-9.3026e-164	0
-2.51161e-163	1.88367e-163	8.45834e-163	8.61621e-164	-1.04655e-162	-4.95884e-164	6.42686e-163	-1.16685e-162	-1.46437e-163	1.17916e-163	3.33349e-163	-8.07284e-164	-4.04995e-163	6.01047e-164	-3.58184e-163	-9.82081e-163	-1.52121e-162	-6.8194e-164	2.94558e-163	-6.68335e-163	-1.12101e-163	-1.26251e-162	-4.63634e-163	-1.17703e-162	-1.76433e-163	-2.18791e-163	1.53536e-162	-9.56153e-163	6.12334e-163	-9.3026e-164	0
-2.51161e-163	1.88367e-163	8.45834e-163	8.61621e-164	-1.04655e-162	-4.95884e-164	6.42686e-163	-1.16685e-162	-1.46437e-163	1.17916e-163	3.33349e-163	-8.07284e-164	-4.04995e-163	6.01047e-164	-3.58184e-163	-9.82081e-163	-1.52121e-162	-6.8194e-164	2.94558e-163	-6.68335e-163	-1.12101e-163	-1.26251e-162	-4.63634e-163	-1.17703e-162	-1.76433e-163	-2.18791e-163	1.53536e-162	-9.56153e-163	6.12334e-163	-9.3026e-164	0
-2.51161e-163	1.88367e-163	8.45834e-163	8.61621e-164	-1.04655e-162	-4.95884e-164	6.42686e-163	-1.16685e-162	-1.46437e-163	1.17916e-163	3.33349e-163	-8.07284e-164	-4.04995e-163	6.01047e-164	-3.58184e-163	-9.82081e-163	-1.52121e-162	-6.8194e-164	2.94558e-163	-6.68335e-163	-1.12101e-163	-1.26251e-162	-4.63634e-163	-1.17703e-162	-1.76433e-163	-2.18791e-163	1.53536e-162	-9.56153e-163	6.12334e-163	-9.3026e-164	0
-2.51161e-163	1.88367e-163	8.45834e-163	8.61621e-164	-1.04655e-162	-4.95884e-164	6.42686e-163	-1.16685e-162	-1.46437e-163	1.17916e-163	3.33349e-163	-8.07284e-164	-4.04995e-163	6.01047e-164	-3.58184e-163	-9.82081e-163	-1.52121e-162	-6.8194e-164	2.94558e-163	-6.68335e-163	-1.12101e-163	-1.26251e-162	-4.63634e-163	-1.17703e-162	-1.76433e-163	-2.18791e-163	1.53536e-162	-9.56153e-163	6.12334e-163	-9.3026e-164	0
-2.51161e-163	1.88367e-163	8.45834e-163	8.61621e-164	-1.04655e-162	-4.95884e-164	6.42686e-163	-1.16685e-162	-1.46437e-163	1.17916e-163	3.33349e-163	-8.07284e-164	-4.04995e-163	6.01047e-164	-3.58184e-163	-9.82081e-163	-1.52121e-162	-6.8194e-164	2.94558e-163	-6.68335e-163	-1.12101e-163	-1.26251e-162	-4.63634e-163	-1.17703e-162	-1.76433e-163	-2.18791e-163	1.53536e-162	-9.56153e-163	6.12334e-163	-9.3026e-164	0
-2.51161e-163	1.88367e-163	8.45834e-163	8.61621e-164	-1.04655e-162	-4.95884e-164	6.42686e-163	-1.16685e-162	-1.46437e-163	1.17916e-163	3.33349e-163	-8.07284e-164	-4.04995e-163	6.01047e-164	-3.58184e-163	-9.82081e-163	-1.52121e-162	-6.8194e-164	2.94558e-163	-6.68335e-163	-1.12101e-163	-1.26251e-162	-4.63634e-163	-1.17703e-162	-1.76433e-163	-2.18791e-163	1.53536e-162	-9.56153e-163	6.12334e-163	-9.3026e-164	0
-2.51161e-163	1.88367e-163	8.45834e-163	8.61621e-164	-1.04655e-162	-4.95884e-164	6.42686e-163	-1.16685e-162	-1.46437e-163	1.17916e-163	3.33349e-163	-8.07284e-164	-4.04995e-163	6.01047e-164	-3.58184e-163	-9.82081e-163	-1.52121e-162	-6.8194e-164	2.94558e-163	-6.68335e-163	-1.12101e-163	-1.26251e-162	-4.63634e-163	-1.17703e-162	-1.76433e-163	-2.18791e-163	1.53536e-162	-9.56153e-163	6.12334e-163	-9.3026e-164	0
-2.51161e-163	1.88367e-163	8.45834e-163	8.61621e-164	-1.04655e-162	-4.95884e-164	6.42686e-163	-1.16685e-162	-1.46437e-163	1.17916e-163	3.33349e-163	-8.07284e-164	-4.04995e-163	6.01047e-164	-3.58184e-163	-9.82081e-163	-1.52121e-162	-6.8194e-164	2.94558e-163	-6.68335e-163	-1.12101e-163	-1.26251e-162	-4.63634e-163	-1.17703e-162	-1.76433e-163	-2.18791e-163	1.53536e-162	-9.56153e-163	6.12334e-163	-9.3026e-164	0
-2.51161e-163	1.88367e-163	8.45834e-163	8.61621e-164	-1.04655e-162	-4.95884e-164	6.42686e-163	-1.16685e-162	-1.46437e-163	1.17916e-163	3.33349e-163	-8.07284e-164	-4.04995e-163	6.01047e-164	-3.58184e-163	-9.82081e-163	-1.52121e-162	-6.8194e-164	2.94558e-163	-6.68335e-163	-1.12101e-163	-1.26251e-162	-4.63634e-163	-1.17703e-162	-1.76433e-163	-2.18791e-163	1.53536e-162	-9.56153e-163	6.12334e-163	-9.3026e-164	0
-2.51161e-163	1.88367e-163	8.45834e-163	8.61621e-164	-1.04655e-162	-4.95884e-164	6.42686e-163	-1.16685e-162	-1.46437e-163	1.17916e-163	3.33349e-163	-8.07284e-164	-4.04995e-163	6.01047e-164	-3.58184e-163	-9.82081e-163	-1.52121e-162	-6.8194e-164	2.94558e-163	-6.68335e-163	-1.12101e-163	-1.26251e-162	-4.63634e-163	-1.17703e-162	-1.76433e-163	-2.18791e-163	1.53536e-162	-9.56153e-163	6.12334e-163	-9.3026e-164	0
-2.51161e-163	1.88367e-163	8.45834e-163	8.61621e-164	-1.04655e-162	-4.95884e-164	6.42686e-163	-1.16685e-162	-1.46437e-163	1.17916e-163	3.33349e-163	-8.07284e-164	-4.04995e-163	6.01047e-164	-3.58184e-163	-9.82081e-163	-1.52121e-162	-6.8194e-164	2.94558e-163	-6.68335e-163	-1.12101e-163	-1.26251e-162	-4.63634e-163	-1.17703e-162	-1.76433e-163	-2.18791e-163	1.53536e-162	-9.56153e-163	6.12334e-163	-9.3026e-164	0
-2.51161e-163	1.88367e-163	8.45834e-163	8.61621e-164	-1.04655e-162	-4.95884e-164	6.42686e-163	-1.16685e-162	-1.46437e-163	1.17916e-163	3.33349e-163	-8.07284e-164	-4.04995e-163	6.01047e-164	-3.58184e-163	-9.82081e-163	-1.52121e-162	-6.8194e-164	2.94558e-163	-6.68335e-163	-1.12101e-163	-1.26251e-162	-4.63634e-163	-1.17703e-162	-1.76433e-163	-2.18791e-163	1.53536e-162	-9.56153e-163	6.12334e-163	-9.3026e-164	0
-2.51161e-163	1.88367e-163	8.45834e-163	8.61621e-164	-1.04655e-162	-4.95884e-164	6.42686e-163	-1.16685e-162	-1.46437e-163	1.17916e-163	3.33349e-163	-8.07284e-164	-4.04995e-163	6.01047e-164	-3.58184e-163	-9.82081e-163	-1.52121e-162	-6.8194e-164	2.94558e-163	-6.68335e-163	-1.12101e-163	-1.26251e-162	-4.63634e-163	-1.17703e-162	-1.76433e-163	-2.18791e-163	1.53536e-162	-9.56153e-163	6.12334e-163	-9.3026e-164	0
-2.51161e-163	1.88367e-163	8.45834e-163	8.61621e-164	-1.04655e-162	-4.95884e-164	6.42686e-163	-1.16685e-162	-1.46437e-163	1.17916e-163	3.33349e-163	-8.07284e-164	-4.04995e-163	6.01047e-164	-3.58184e-163	-9.82081e-163	-1.52121e-162	-6.8194e-164	2.94558e-163	-6.68335e-163	-1.12101e-163	-1.26251e-162	-4.63634e-163	-1.17703e-162	-1.76433e-163	-2.18791e-163	1.53536e-162	-9.56153e-163	6.12334e-163	-9.3026e-164	0
-2.51161e-163	1.88367e-163	8.45834e-163	8.61621e-164	-1.04655e-162	-4.95884e-164	6.42686e-163	-1.16685e-162	-1.46437e-163	1.17916e-163	3.33349e-163	-8.07284e-164	-4.04995e-163	6.01047e-164	-3.58184e-163	-9.82081e-163	-1.52121e-162	-6.8194e-164	2.94558e-163	-6.68335e-163	-1.12101e-163	-1.26251e-162	-4.63634e-163	-1.17703e-162	-1.76433e-163	-2.18791e-163	1.53536e-162	-9.56153e-163	6.12334e-163	-9.3026e-164	0
-2.51161e-163	1.88367e-163	8.45834e-163	8.61621e-164	-1.04655e-162	-4.95884e-164	6.42686e-163	-1.16685e-162	-1.46437e-163	1.17916e-163	3.33349e-163	-8.07284e-164	-4.04995e-163	6.01047e-164	-3.58184e-163	-9.82081e-163	-1.52121e-162	-6.8194e-164	2.94558e-163	-6.68335e-163	-1.12101e-163	-1.26251e-162	-4.63634e-163	-1.17703e-162	-1.76433e-163	-2.18791e-163	1.53536e-162	-9.56153e-163	6.12334e-163	-9.3026e-164	0
-2.51161e-163	1.88367e-163	8.45834e-163	8.61621e-164	-1.04655e-162	-4.95884e-164	6.42686e-163	-1.16685e-162	-1.46437e-163	1.17916e-163	3.33349e-163	-8.07284e-164	-4.04995e-163	6.01047e-164	-3.58184e-163	-9.82081e-163	-1.52121e-162	-6.8194e-164	2.94558e-163	-6.68335e-163	-1.12101e-163	-1.26251e-162	-4.63634e-163	-1.17703e-162	-1.76433e-163	-2.18791e-163	1.53536e-162	-9.56153e-163	6.12334e-163	-9.3026e-164	0
-2.51161e-163	1.88367e-163	8.45834e-163	8.61621e-164	-1.04655e-162	-4.95884e-164	6.42686e-163	-1.16685e-162	-1.46437e-163	1.17916e-163	3.33349e-163	-8.07284e-164	-4.04995e-163	6.01047e-164	-3.58184e-163	-9.82081e-163	-1.52121e-162	-6.8194e-164	2.94558e-163	-6.68335e-163	-1.12101e-163	-1.26251e-162	-4.63634e-163	-1.17703e-162	-1.76433e-163	-2.18791e-163	1.53536e-162	-9.56153e-163	6.12334e-163	-9.3026e-164	0
-2.51161e-163	1.88367e-163	8.45834e-163	8.61621e-164	-1.04655e-162	-4.95884e-164	6.42686e-163	-1.16685e-162	-1.46437e-163	1.17916e-163	3.33349e-163	-8.07284e-164	-4.04995e-163	6.01047e-164	-3.58184e-163	-9.82081e-163	-1.52121e-162	-6.8194e-164	2.94558e-163	-6.68335e-163	-1.12101e-163	-1.26251e-162	-4.63634e-163	-1.17703e-162	-1.76433e-163	-2.18791e-163	1.53536e-162	-9.56153e-163	6.12334e-163	-9.3026e-164	0
-2.51161e-163	1.88367e-163	8.45834e-163	8.61621e-164	-1.04655e-162	-4.95884e-164	6.42686e-163	-1.16685e-162	-1.46437e-163	1.17916e-163	3.33349e-163	-8.07284e-164	-4.04995e-163	6.01047e-164	-3.58184e-163	-9.82081e-163	-1.52121e-162	-6.8194e-164	2.94558e-163	-6.68335e-163	-1.12101e-163	-1.26251e-162	-4.63634e-163	-1.17703e-162	-1.76433e-163	-2.18791e-163	1.53536e-162	-9.56153e-163	6.12334e-163	-9.3026e-164	0
-2.51161e-163	1.88367e-163	8.45834e-163	8.61621e-164	-1.04655e-162	-4.95884e-164	6.42686e-163	-1.16685e-162	-1.46437e-163	1.17916e-163	3.33349e-163	-8.07284e-164	-4.04995e-163	6.01047e-164	-3.58184e-163	-9.82081e-163	-1.52121e-162	-6.8194e-164	2.94558e-163	-6.68335e-163	-1.12101e-163	-1.26251e-162	-4.63634e-163	-1.17703e-162	-1.76433e-163	-2.18791e-163	1.53536e-162	-9.56153e-163	6.12334e-163	-9.3026e-164	0
-2.51161e-163	1.88367e-163	8.45834e-163	8.61621e-164	-1.04655e-162	-4.95884e-164	6.42686e-163	-1.16685e-162	-1.46437e-163	1.17916e-163	3.33349e-163	-8.07284e-164	-4.04995e-163	6.01047e-164	-3.58184e-163	-9.82081e-163	-1.52121e-162	-6.8194e-164	2.94558e-163	-6.68335e-163	-1.12101e-163	-1.26251e-162	-4.63634e-163	-1.17703e-162	-1.76433e-163	-2.18791e-163	1.53536e-162	-9.56153e-163	6.12334e-163	-9.3026e-164	0
-2.51161e-163	1.88367e-163	8.45834e-163	8.61621e-164	-1.04655e-162	-4.95884e-164	6.42686e-163	-1.16685e-162	-1.46437e-163	1.17916e-163	3.33349e-163	-8.07284e-164	-4.04995e-163	6.01047e-164	-3.58184e-163	-9.82081e-163	-1.52121e-162	-6.8194e-164	2.94558e-163	-6.68335e-163	-1.12101e-163	-1.26251e-162	-4.63634e-163	-1.17703e-162	-1.76433e-163	-2.18791e-163	1.53536e-162	-9.56153e-163	6.12334e-163	-9.3026e-164	0
-2.51161e-163	1.88367e-163	8.45834e-163	8.61621e-164	-1.04655e-162	-4.95884e-164	6.42686e-163	-1.16685e-162	-1.46437e-163	1.17916e-163	3.33349e-163	-8.07284e-164	-4.04995e-163	6.01047e-164	-3.58184e-163	-9.82081e-163	-1.52121e-162	-6.8194e-164	2.94558e-163	-6.68335e-163	-1.12101e-163	-1.26251e-162	-4.63634e-163	-1.17703e-162	-1.76433e-163	-2.18791e-163	1.53536e-162	-9.56153e-163	6.12334e-163	-9.3026e-164	0
-2.51161e-163	1.88367e-163	8.45834e-163	8.61621e-164	-1.04655e-162	-4.95884e-164	6.42686e-163	-1.16685e-162	-1.46437e-163	1.17916e-163	3.33349e-163	-8.07284e-164	-4.04995e-163	6.01047e-164	-3.58184e-163	-9.82081e-163	-1.52121e-162	-6.8194e-164	2.94558e-163	-6.68335e-163	-1.12101e-163	-1.26251e-162	-4.63634e-163	-1.17703e-162	-1.76433e-163	-2.18791e-163	1.53536e-162	-9.56153e-163	6.12334e-163	-9.3026e-164	0
-2.51161e-163	1.88367e-163	8.45834e-163	8.61621e-164	-1.04655e-162	-4.95884e-164	6.42686e-163	-1.16685e-162	-1.46437e-163	1.17916e-163	3.33349e-163	-8.07284e-164	-4.04995e-163	6.01047e-164	-3.58184e-163	-9.82081e-163	-1.52121e-162	-6.8194e-164	2.94558e-163	-6.68335e-163	-1.12101e-163	-1.26251e-162	-4.63634e-163	-1.17703e-162	-1.76433e-163	-2.18791e-163	1.53536e-162	-9.56153e-163	6.12334e-163	-9.3026e-164	0
-2.51161e-163	1.88367e-163	8.45834e-163	8.61621e-164	-1.04655e-162	-4.95884e-164	6.42686e-163	-1.16685e-162	-1.46437e-163	1.17916e-163	3.33349e-163	-8.07284e-164	-4.04995e-163	6.01047e-164	-3.58184e-163	-9.82081e-163	-1.52121e-162	-6.8194e-164	2.94558e-163	-6.68335e-163	-1.12101e-163	-1.26251e-162	-4.63634e-163	-1.17703e-162	-1.76433e-163	-2.18791e-163	1.53536e-162	-9.56153e-163	6.12334e-163	-9.3026e-164	0
-2.51161e-163	1.88367e-163	8.45834e-163	8.61621e-164	-1.04655e-162	-4.95884e-164	6.42686e-163	-1.16685e-162	-1.46437e-163	1.17916e-163	3.33349e-163	-8.07284e-164	-4.04995e-163	6.01047e-164	-3.58184e-163	-9.82081e-163	-1.52121e-162	-6.8194e-164	2.94558e-163	-6.68335e-163	-1.12101e-163	-1.26251e-162	-4.63634e-163	-1.17703e-162	-1.76433e-163	-2.18791e-163	1.53536e-162	-9.56153e-163	6.12334e-163	-9.3026e-164	0
-2.51161e-163	1.88367e-163	8.45834e-163	8.61621e-164	-1.04655e-162	-4.95884e-164	6.42686e-163	-1.16685e-162	-1.46437e-163	1.17916e-163	3.33349e-163	-8.07284e-164	-4.04995e-163	6.01047e-164	-3.58184e-163	-9.82081e-163	-1.52121e-162	-6.8194e-164	2.94558e-163	-6.68335e-163	-1.12101e-163	-1.26251e-162	-4.63634e-163	-1.17703e-162	-1.76433e-163	-2.18791e-163	1.53536e-162	-9.56153e-163	6.12334e-163	-9.3026e-164	0
-2.51161e-163	1.88367e-163	8.45834e-163	8.61621e-164	-1.04655e-162	-4.95884e-164	6.42686e-163	-1.16685e-162	-1.46437e-163	1.17916e-163	3.33349e-163	-8.07284e-164	-4.04995e-163	6.01047e-164	-3.58184e-163	-9.82081e-163	-1.52121e-162	-6.8194e-164	2.94558e-163	-6.68335e-163	-1.12101e-163	-1.26251e-162	-4.63634e-163	-1.17703e-162	-1.76433e-163	-2.18791e-163	1.53536e-162	-9.56153e-163	6.12334e-163	-9.3026e-164	0
-2.51161e-163	1.88367e-163	8.45834e-163	8.61621e-164	-1.04655e-162	-4.95884e-164	6.42686e-163	-1.16685e-162	-1.46437e-163	1.17916e-163	3.33349e-163	-8.07284e-164	-4.04995e-163	6.01047e-164	-3.58184e-163	-9.82081e-163	-1.52121e-162	-6.8194e-164	2.94558e-163	-6.68335e-163	-1.12101e-163	-1.26251e-162	-4.63634e-163	-1.17703e-162	-1.76433e-163	-2.18791e-163	1.53536e-162	-9.56153e-163	6.12334e-163	-9.3026e-164	0
-2.51161e-163	1.88367e-163	8.45834e-163	8.61621e-164	-1.04655e-162	-4.95884e-164	6.42686e-163	-1.16685e-162	-1.46437e-163	1.17916e-163	3.33349e-163	-8.07284e-164	-4.04995e-163	6.01047e-164	-3.58184e-163	-9.82081e-163	-1.52121e-162	-6.8194e-164	2.94558e-163	-6.68335e-163	-1.12101e-163	-1.26251e-162	-4.63634e-163	-1.17703e-162	-1.76433e-163	-2.18791e-163	1.53536e-162	-9.56153e-163	6.12334e-163	-9.3026e-164	0
-2.51161e-163	1.88367e-163	8.45834e-163	8.61621e-164	-1.04655e-162	-4.95884e-164	6.42686e-163	-1.16685e-162	-1.46437e-163	1.17916e-163	3.33349e-163	-8.07284e-164	-4.04995e-163	6.01047e-164	-3.58184e-163	-9.82081e-163	-1.52121e-162	-6.8194e-164	2.94558e-163	-6.68335e-163	-1.12101e-163	-1.26251e-162	-4.63634e-163	-1.17703e-162	-1.76433e-163	-2.18791e-163	1.53536e-162	-9.56153e-163	6.12334e-163	-9.3026e-164	0
-2.51161e-163	1.88367e-163	8.45834e-163	8.61621e-164	-1.04655e-162	-4.95884e-164	6.42686e-163	-1.16685e-162	-1.46437e-163	1.17916e-163	3.33349e-163	-8.07284e-164	-4.04995e-163	6.01047e-164	-3.58184e-163	-9.82081e-163	-1.52121e-162	-6.8194e-164	2.94558e-163	-6.68335e-163	-1.12101e-163	-1.26251e-162	-4.63634e-163	-1.17703e-162	-1.76433e-163	-2.18791e-163	1.53536e-162	-9.56153e-163	6.12334e-163	-9.3026e-164	0
-2.51161e-163	1.88367e-163	8.45834e-163	8.61621e-164	-1.04655e-162	-4.95884e-164	6.42686e-163	-1.16685e-162	-1.46437e-163	1.17916e-163	3.33349e-163	-8.07284e-164	-4.04995e-163	6.01047e-164	-3.58184e-163	-9.82081e-163	-1.52121e-162	-6.8194e-164	2.94558e-163	-6.68335e-163	-1.12101e-163	-1.26251e-162	-4.63634e-163	-1.17703e-162	-1.76433e-163	-2.18791e-163	1.53536e-162	-9.56153e-163	6.12334e-163	-9.3026e-164	0
-2.51161e-163	1.88367e-163	8.45834e-163	8.61621e-164	-1.04655e-162	-4.95884e-164	6.42686e-163	-1.16685e-162	-1.46437e-163	1.17916e-163	3.33349e-163	-8.07284e-164	-4.04995e-163	6.01047e-164	-3.58184e-163	-9.82081e-163	-1.52121e-162	-6.8194e-164	2.94558e-163	-6.68335e-163	-1.12101e-163	-1.26251e-162	-4.63634e-163	-1.17703e-162	-1.76433e-163	-2.18791e-163	1.53536e-162	-9.56153e-163	6.12334e-163	-9.3026e-164	0
-2.51161e-163	1.88367e-163	8.45834e-163	8.61621e-164	-1.04655e-162	-4.95884e-164	6.42686e-163	-1.16685e-162	-1.46437e-163	1.17916e-163	3.33349e-163	-8.07284e-164	-4.04995e-163	6.01047e-164	-3.58184e-163	-9.82081e-163	-1.52121e-162	-6.8194e-164	2.94558e-163	-6.68335e-163	-1.12101e-163	-1.26251e-162	-4.63634e-163	-1.17703e-162	-1.76433e-163	-2.18791e-163	1.53536e-162	-9.56153e-163	6.12334e-163	-9.3026e-164	0
-2.51161e-163	1.88367e-163	8.45834e-163	8.61621e-164	-1.04655e-162	-4.95884e-164	6.42686e-163	-1.16685e-162	-1.46437e-163	1.17916e-163	3.33349e-163	-8.07284e-164	-4.04995e-163	6.01047e-164	-3.58184e-163	-9.82081e-163	-1.52121e-162	-6.8194e-164	2.94558e-163	-6.68335e-163	-1.12101e-163	-1.26251e-162	-4.63634e-163	-1.17703e-162	-1.76433e-163	-2.18791e-163	1.53536e-162	-9.56153e-163	6.12334e-163	-9.3026e-164	0
-2.51161e-163	1.88367e-163	8.45834e-163	8.61621e-164	-1.04655e-162	-4.95884e-164	6.42686e-163	-1.16685e-162	-1.46437e-163	1.17916e-163	3.33349e-163	-8.07284e-164	-4.04995e-163	6.01047e-164	-3.58184e-163	-9.82081e-163	-1.52121e-162	-6.8194e-164	2.94558e-163	-6.68335e-163	-1.12101e-163	-1.26251e-162	-4.63634e-163	-1.17703e-162	-1.76433e-163	-2.18791e-163	1.53536e-162	-9.56153e-163	6.12334e-163	-9.3026e-164	0
-2.51161e-163	1.88367e-163	8.45834e-163	8.61621e-164	-1.04655e-162	-4.95884e-164	6.42686e-163	-1.16685e-162	-1.46437e-163	1.17916e-163	3.33349e-163	-8.07284e-164	-4.04995e-163	6.01047e-164	-3.58184e-163	-9.82081e-163	-1.52121e-162	-6.8194e-164	2.94558e-163	-6.68335e-163	-1.12101e-163	-1.26251e-162	-4.63634e-163	-1.17703e-162	-1.76433e-163	-2.18791e-163	1.53536e-162	-9.56153e-163	6.12334e-163	-9.3026e-164	0
-2.51161e-163	1.88367e-163	8.45834e-163	8.61621e-164	-1.04655e-162	-4.95884e-164	6.42686e-163	-1.16685e-162	-1.46437e-163	1.17916e-163	3.33349e-163	-8.07284e-164	-4.04995e-163	6.01047e-164	-3.58184e-163	-9.82081e-163	-1.52121e-162	-6.8194e-164	2.94558e-163	-6.68335e-163	-1.12101e-163	-1.26251e-162	-4.63634e-163	-1.17703e-162	-1.76433e-163	-2.18791e-163	1.53536e-162	-9.56153e-163	6.12334e-163	-9.3026e-164	0
-2.51161e-163	1.88367e-163	8.45834e-163	8.61621e-164	-1.04655e-162	-4.95884e-164	6.42686e-163	-1.16685e-162	-1.46437e-163	1.17916e-163	3.33349e-163	-8.07284e-164	-4.04995e-163	6.01047e-164	-3.58184e-163	-9.82081e-163	-1.52121e-162	-6.8194e-164	2.94558e-163	-6.68335e-163	-1.12101e-163	-1.26251e-162	-4.63634e-163	-1.17703e-162	-1.76433e-163	-2.18791e-163	1.53536e-162	-9.56153e-163	6.12334e-163	-9.3026e-164	0
-2.51161e-163	1.88367e-163	8.45834e-163	8.61621e-164	-1.04655e-162	-4.95884e-164	6.42686e-163	-1.16685e-162	-1.46437e-163	1.17916e-163	3.33349e-163	-8.07284e-164	-4.04995e-163	6.01047e-164	-3.58184e-163	-9.82081e-163	-1.52121e-162	-6.8194e-164	2.94558e-163	-6.68335e-163	-1.12101e-163	-1.26251e-162	-4.63634e-163	-1.17703e-162	-1.76433e-163	-2.18791e-163	1.53536e-162	-9.56153e-163	6.12334e-163	-9.3026e-164	0
-2.51161e-163	1.88367e-163	8.45834e-163	8.61621e-164	-1.04655e-162	-4.95884e-164	6.42686e-163	-1.16685e-162	-1.46437e-163	1.17916e-163	3.33349e-163	-8.07284e-164	-4.04995e-163	6.01047e-164	-3.58184e-163	-9.82081e-163	-1.52121e-162	-6.8194e-164	2.94558e-163	-6.68335e-163	-1.12101e-163	-1.26251e-162	-4.63634e-163	-1.17703e-162	-1.76433e-163	-2.18791e-163	1.53536e-162	-9.56153e-163	6.12334e-163	-9.3026e-164	0
-2.51161e-163	1.88367e-163	8.45834e-163	8.61621e-164	-1.04655e-162	-4.95884e-164	6.42686e-163	-1.16685e-162	-1.46437e-163	1.17916e-163	3.33349e-163	-8.07284e-164	-4.04995e-163	6.01047e-164	-3.58184e-163	-9.82081e-163	-1.52121e-162	-6.8194e-164	2.94558e-163	-6.68335e-163	-1.12101e-163	-1.26251e-162	-4.63634e-163	-1.17703e-162	-1.76433e-163	-2.18791e-163	1.53536e-162	-9.56153e-163	6.12334e-163	-9.3026e-164	0
-2.51161e-163	1.88367e-163	8.45834e-163	8.61621e-164	-1.04655e-162	-4.95884e-164	6.42686e-163	-1.16685e-162	-1.46437e-163	1.17916e-163	3.33349e-163	-8.07284e-164	-4.04995e-163	6.01047e-164	-3.58184e-163	-9.82081e-163	-1.52121e-162	-6.8194e-164	2.94558e-163	-6.68335e-163	-1.12101e-163	-1.26251e-162	-4.63634e-163	-1.17703e-162	-1.76433e-163	-2.18791e-163	1.53536e-162	-9.56153e-163	6.12334e-163	-9.3026e-164	0
-2.51161e-163	1.88367e-163	8.45834e-163	8.61621e-164	-1.04655e-162	-4.95884e-164	6.42686e-163	-1.16685e-162	-1.46437e-163	1.17916e-163	3.33349e-163	-8.07284e-164	-4.04995e-163	6.01047e-164	-3.58184e-163	-9.82081e-163	-1.52121e-162	-6.8194e-164	2.94558e-163	-6.68335e-163	-1.12101e-163	-1.26251e-162	-4.63634e-163	-1.17703e-162	-1.76433e-163	-2.18791e-163	1.53536e-162	-9.56153e-163	6.12334e-163	-9.3026e-164	0
-2.51161e-163	1.88367e-163	8.45834e-163	8.61621e-164	-1.04655e-162	-4.95884e-164	6.42686e-163	-1.16685e-162	-1.46437e-163	1.17916e-163	3.33349e-163	-8.07284e-164	-4.04995e-163	6.01047e-164	-3.58184e-163	-9.82081e-163	-1.52121e-162	-6.8194e-164	2.94558e-163	-6.68335e-163	-1.12101e-163	-1.26251e-162	-4.63634e-163	-1.17703e-162	-1.76433e-163	-2.18791e-163	1.53536e-162	-9.56153e-163	6.12334e-163	-9.3026e-164	0
-2.51161e-163	1.88367e-163	8.45834e-163	8.61621e-164	-1.04655e-162	-4.95884e-164	6.42686e-163	-1.16685e-162	-1.46437e-163	1.17916e-163	3.33349e-163	-8.07284e-164	-4.04995e-163	6.01047e-164	-3.58184e-163	-9.82081e-163	-1.52121e-162	-6.8194e-164	2.94558e-163	-6.68335e-163	-1.12101e-163	-1.26251e-162	-4.63634e-163	-1.17703e-162	-1.76433e-163	-2.18791e-163	1.53536e-162	-9.56153e-163	6.12334e-163	-9.3026e-164	0
-2.51161e-163	1.88367e-163	8.45834e-163	8.61621e-164	-1.04655e-162	-4.95884e-164	6.42686e-163	-1.16685e-162	-1.46437e-163	1.17916e-163	3.33349e-163	-8.07284e-164	-4.04995e-163	6.01047e-164	-3.58184e-163	-9.82081e-163	-1.52121e-162	-6.8194e-164	2.94558e-163	-6.68335e-163	-1.12101e-163	-1.26251e-162	-4.63634e-163	-1.17703e-162	-1.76433e-163	-2.18791e-163	1.53536e-162	-9.56153e-163	6.12334e-163	-9.3026e-164	0
-2.51161e-163	1.88367e-163	8.45834e-163	8.61621e-164	-1.04655e-162	-4.95884e-164	6.42686e-163	-1.16685e-162	-1.46437e-163	1.17916e-163	3.33349e-163	-8.07284e-164	-4.04995e-163	6.01047e-164	-3.58184e-163	-9.82081e-163	-1.52121e-162	-6.8194e-164	2.94558e-163	-6.68335e-163	-1.12101e-163	-1.26251e-162	-4.63634e-163	-1.17703e-162	-1.76433e-163	-2.18791e-163	1.53536e-162	-9.56153e-163	6.12334e-163	-9.3026e-164	0
-2.51161e-163	1.88367e-163	8.45834e-163	8.61621e-164	-1.04655e-162	-4.95884e-164	6.42686e-163	-1.16685e-162	-1.46437e-163	1.17916e-163	3.33349e-163	-8.07284e-164	-4.04995e-163	6.01047e-164	-3.58184e-163	-9.82081e-163	-1.52121e-162	-6.8194e-164	2.94558e-163	-6.68335e-163	-1.12101e-163	-1.26251e-162	-4.63634e-163	-1.17703e-162	-1.76433e-163	-2.18791e-163	1.53536e-162	-9.56153e-163	6.12334e-163	-9.3026e-164	0
-2.51161e-163	1.88367e-163	8.45834e-163	8.61621e-164	-1.04655e-162	-4.95884e-164	6.42686e-163	-1.16685e-162	-1.46437e-163	1.17916e-163	3.33349e-163	-8.07284e-164	-4.04995e-163	6.01047e-164	-3.58184e-163	-9.82081e-163	-1.52121e-162	-6.8194e-164	2.94558e-163	-6.68335e-163	-1.12101e-163	-1.26251e-162	-4.63634e-163	-1.17703e-162	-1.76433e-163	-2.18791e-163	1.53536e-162	-9.56153e-163	6.12334e-163	-9.3026e-164	0
-2.51161e-163	1.88367e-163	8.45834e-163	8.61621e-164	-1.04655e-162	-4.95884e-164	6.42686e-163	-1.16685e-162	-1.46437e-163	1.17916e-163	3.33349e-163	-8.07284e-164	-4.04995e-163	6.01047e-164	-3.58184e-163	-9.82081e-163	-1.52121e-162	-6.8194e-164	2.94558e-163	-6.68335e-163	-1.12101e-163	-1.26251e-162	-4.63634e-163	-1.17703e-162	-1.76433e-163	-2.18791e-163	1.53536e-162	-9.56153e-163	6.12334e-163	-9.3026e-164	0
-2.51161e-163	1.88367e-163	8.45834e-163	8.61621e-164	-1.04655e-162	-4.95884e-164	6.42686e-163	-1.16685e-162	-1.46437e-163	1.17916e-163	3.33349e-163	-8.07284e-164	-4.04995e-163	6.01047e-164	-3.58184e-163	-9.82081e-163	-1.52121e-162	-6.8194e-164	2.94558e-163	-6.68335e-163	-1.12101e-163	-1.26251e-162	-4.63634e-163	-1.17703e-162	-1.76433e-163	-2.18791e-163	1.53536e-162	-9.56153e-163	6.12334e-163	-9.3026e-164	0
-2.51161e-163	1.88367e-163	8.45834e-163	8.61621e-164	-1.04655e-162	-4.95884e-164	6.42686e-163	-1.16685e-162	-1.46437e-163	1.17916e-163	3.33349e-163	-8.07284e-164	-4.04995e-163	6.01047e-164	-3.58184e-163	-9.82081e-163	-1.52121e-162	-6.8194e-164	2.94558e-163	-6.68335e-163	-1.12101e-163	-1.26251e-162	-4.63634e-163	-1.17703e-162	-1.76433e-163	-2.18791e-163	1.53536e-162	-9.56153e-163	6.12334e-163	-9.3026e-164	0
-2.51161e-163	1.88367e-163	8.45834e-163	8.61621e-164	-1.04655e-162	-4.95884e-164	6.42686e-163	-1.16685e-162	-1.46437e-163	1.17916e-163	3.33349e-163	-8.07284e-164	-4.04995e-163	6.01047e-164	-3.58184e-163	-9.82081e-163	-1.52121e-162	-6.8194e-164	2.94558e-163	-6.68335e-163	-1.12101e-163	-1.26251e-162	-4.63634e-163	-1.17703e-162	-1.76433e-163	-2.18791e-163	1.53536e-162	-9.56153e-163	6.12334e-163	-9.3026e-164	0
-2.51161e-163	1.88367e-163	8.45834e-163	8.61621e-164	-1.04655e-162	-4.95884e-164	6.42686e-163	-1.16685e-162	-1.46437e-163	1.17916e-163	3.33349e-163	-8.07284e-164	-4.04995e-163	6.01047e-164	-3.58184e-163	-9.82081e-163	-1.52121e-162	-6.8194e-164	2.94558e-163	-6.68335e-163	-1.12101e-163	-1.26251e-162	-4.63634e-163	-1.17703e-162	-1.76433e-163	-2.18791e-163	1.53536e-162	-9.56153e-163	6.12334e-163	-9.3026e-164	0
-2.51161e-163	1.88367e-163	8.45834e-163	8.61621e-164	-1.04655e-162	-4.95884e-164	6.42686e-163	-1.16685e-162	-1.46437e-163	1.17916e-163	3.33349e-163	-8.07284e-164	-4.04995e-163	6.01047e-164	-3.58184e-163	-9.82081e-163	-1.52121e-162	-6.8194e-164	2.94558e-163	-6.68335e-163	-1.12101e-163	-1.26251e-162	-4.63634e-163	-1.17703e-162	-1.76433e-163	-2.18791e-163	1.53536e-162	-9.56153e-163	6.12334e-163	-9.3026e-164	0
-2.51161e-163	1.88367e-163	8.45834e-163	8.61621e-164	-1.04655e-162	-4.95884e-164	6.42686e-163	-1.16685e-162	-1.46437e-163	1.17916e-163	3.33349e-163	-8.07284e-164	-4.04995e-163	6.01047e-164	-3.58184e-163	-9.82081e-163	-1.52121e-162	-6.8194e-164	2.94558e-163	-6.68335e-163	-1.12101e-163	-1.26251e-162	-4.63634e-163	-1.17703e-162	-1.76433e-163	-2.18791e-163	1.53536e-162	-9.56153e-163	6.12334e-163	-9.3026e-164	0
-2.51161e-163	1.88367e-163	8.45834e-163	8.61621e-164	-1.04655e-162	-4.95884e-164	6.42686e-163	-1.16685e-162	-1.46437e-163	1.17916e-163	3.33349e-163	-8.07284e-164	-4.04995e-163	6.01047e-164	-3.58184e-163	-9.82081e-163	-1.52121e-162	-6.8194e-164	2.94558e-163	-6.68335e-163	-1.12101e-163	-1.26251e-162	-4.63634e-163	-1.17703e-162	-1.76433e-163	-2.18791e-163	1.53536e-162	-9.56153e-163	6.12334e-163	-9.3026e-164	0
-2.51161e-163	1.88367e-163	8.45834e-163	8.61621e-164	-1.04655e-162	-4.95884e-164	6.42686e-163	-1.16685e-162	-1.46437e-163	1.17916e-163	3.33349e-163	-8.07284e-164	-4.04995e-163	6.01047e-164	-3.58184e-163	-9.82081e-163	-1.52121e-162	-6.8194e-164	2.94558e-163	-6.68335e-163	-1.12101e-163	-1.26251e-162	-4.63634e-163	-1.17703e-162	-1.76433e-163	-2.18791e-163	1.53536e-162	-9.56153e-163	6.12334e-163	-9.3026e-164	0
-2.51161e-163	1.88367e-163	8.45834e-163	8.61621e-164	-1.04655e-162	-4.95884e-164	6.42686e-163	-1.16685e-162	-1.46437e-163	1.17916e-163	3.33349e-163	-8.07284e-164	-4.04995e-163	6.01047e-164	-3.58184e-163	-9.82081e-163	-1.52121e-162	-6.8194e-164	2.94558e-163	-6.68335e-163	-1.12101e-163	-1.26251e-162	-4.63634e-163	-1.17703e-162	-1.76433e-163	-2.18791e-163	1.53536e-162	-9.56153e-163	6.12334e-163	-9.3026e-164	0
-2.51161e-163	1.88367e-163	8.45834e-163	8.61621e-164	-1.04655e-162	-4.95884e-164	6.42686e-163	-1.16685e-162	-1.46437e-163	1.17916e-163	3.33349e-163	-8.07284e-164	-4.04995e-163	6.01047e-164	-3.58184e-163	-9.82081e-163	-1.52121e-162	-6.8194e-164	2.94558e-163	-6.68335e-163	-1.12101e-163	-1.26251e-162	-4.63634e-163	-1.17703e-162	-1.76433e-163	-2.18791e-163	1.53536e-162	-9.56153e-163	6.12334e-163	-9.3026e-164	0
-2.51161e-163	1.88367e-163	8.45834e-163	8.61621e-164	-1.04655e-162	-4.95884e-164	6.42686e-163	-1.16685e-162	-1.46437e-163	1.17916e-163	3.33349e-163	-8.07284e-164	-4.04995e-163	6.01047e-164	-3.58184e-163	-9.82081e-163	-1.52121e-162	-6.8194e-164	2.94558e-163	-6.68335e-163	-1.12101e-163	-1.26251e-162	-4.63634e-163	-1.17703e-162	-1.76433e-163	-2.18791e-163	1.53536e-162	-9.56153e-163	6.12334e-163	-9.3026e-164	0
-2.51161e-163	1.88367e-163	8.45834e-163	8.61621e-164	-1.04655e-162	-4.95884e-164	6.42686e-163	-1.16685e-162	-1.46437e-163	1.17916e-163	3.33349e-163	-8.07284e-164	-4.04995e-163	6.01047e-164	-3.58184e-163	-9.82081e-163	-1.52121e-162	-6.8194e-164	2.94558e-163	-6.68335e-163	-1.12101e-163	-1.26251e-162	-4.63634e-163	-1.17703e-162	-1.76433e-163	-2.18791e-163	1.53536e-162	-9.56153e-163	6.12334e-163	-9.3026e-164	0
-2.51161e-163	1.88367e-163	8.45834e-163	8.61621e-164	-1.04655e-162	-4.95884e-164	6.42686e-163	-1.16685e-162	-1.46437e-163	1.17916e-163	3.33349e-163	-8.07284e-164	-4.04995e-163	6.01047e-164	-3.58184e-163	-9.82081e-163	-1.52121e-162	-6.8194e-164	2.94558e-163	-6.68335e-163	-1.12101e-163	-1.26251e-162	-4.63634e-163	-1.17703e-162	-1.76433e-163	-2.18791e-163	1.53536e-162	-9.56153e-163	6.12334e-163	-9.3026e-164	0
-2.51161e-163	1.88367e-163	8.45834e-163	8.61621e-164	-1.04655e-162	-4.95884e-164	6.42686e-163	-1.16685e-162	-1.46437e-163	1.17916e-163	3.33349e-163	-8.07284e-164	-4.04995e-163	6.01047e-164	-3.58184e-163	-9.82081e-163	-1.52121e-162	-6.8194e-164	2.94558e-163	-6.68335e-163	-1.12101e-163	-1.26251e-162	-4.63634e-163	-1.17703e-162	-1.76433e-163	-2.18791e-163	1.53536e-162	-9.56153e-163	6.12334e-163	-9.3026e-164	0
-2.51161e-163	1.88367e-163	8.45834e-163	8.61621e-164	-1.04655e-162	-4.95884e-164	6.42686e-163	-1.16685e-162	-1.46437e-163	1.17916e-163	3.33349e-163	-8.07284e-164	-4.04995e-163	6.01047e-164	-3.58184e-163	-9.82081e-163	-1.52121e-162	-6.8194e-164	2.94558e-163	-6.68335e-163	-1.12101e-163	-1.26251e-162	-4.63634e-163	-1.17703e-162	-1.76433e-163	-2.18791e-163	1.53536e-162	-9.56153e-163	6.12334e-163	-9.3026e-164	0
-2.51161e-163	1.88367e-163	8.45834e-163	8.61621e-164	-1.04655e-162	-4.95884e-164	6.42686e-163	-1.16685e-162	-1.46437e-163	1.17916e-163	3.33349e-163	-8.07284e-164	-4.04995e-163	6.01047e-164	-3.58184e-163	-9.82081e-163	-1.52121e-162	-6.8194e-164	2.94558e-163	-6.68335e-163	-1.12101e-163	-1.26251e-162	-4.63634e-163	-1.17703e-162	-1.76433e-163	-2.18791e-163	1.53536e-162	-9.56153e-163	6.12334e-163	-9.3026e-164	0
-2.51161e-163	1.88367e-163	8.45834e-163	8.61621e-164	-1.04655e-162	-4.95884e-164	6.42686e-163	-1.16685e-162	-1.46437e-163	1.17916e-163	3.33349e-163	-8.07284e-164	-4.04995e-163	6.01047e-164	-3.58184e-163	-9.82081e-163	-1.52121e-162	-6.8194e-164	2.94558e-163	-6.68335e-163	-1.12101e-163	-1.26251e-162	-4.63634e-163	-1.17703e-162	-1.76433e-163	-2.18791e-163	1.53536e-162	-9.56153e-163	6.12334e-163	-9.3026e-164	0
-2.51161e-163	1.88367e-163	8.45834e-163	8.61621e-164	-1.04655e-162	-4.95884e-164	6.42686e-163	-1.16685e-162	-1.46437e-163	1.17916e-163	3.33349e-163	-8.07284e-164	-4.04995e-163	6.01047e-164	-3.58184e-163	-9.82081e-163	-1.52121e-162	-6.8194e-164	2.94558e-163	-6.68335e-163	-1.12101e-163	-1.26251e-162	-4.63634e-163	-1.17703e-162	-1.76433e-163	-2.18791e-163	1.53536e-162	-9.56153e-163	6.12334e-163	-9.3026e-164	0
-2.51161e-163	1.88367e-163	8.45834e-163	8.61621e-164	-1.04655e-162	-4.95884e-164	6.42686e-163	-1.16685e-162	-1.46437e-163	1.17916e-163	3.33349e-163	-8.07284e-164	-4.04995e-163	6.01047e-164	-3.58184e-163	-9.82081e-163	-1.52121e-162	-6.8194e-164	2.94558e-163	-6.68335e-163	-1.12101e-163	-1.26251e-162	-4.63634e-163	-1.17703e-162	-1.76433e-163	-2.18791e-163	1.53536e-162	-9.56153e-163	6.12334e-163	-9.3026e-164	0
-2.51161e-163	1.88367e-163	8.45834e-163	8.61621e-164	-1.04655e-162	-4.95884e-164	6.42686e-163	-1.16685e-162	-1.46437e-163	1.17916e-163	3.33349e-163	-8.07284e-164	-4.04995e-163	6.01047e-164	-3.58184e-163	-9.82081e-163	-1.52121e-162	-6.8194e-164	2.94558e-163	-6.68335e-163	-1.12101e-163	-1.26251e-162	-4.63634e-163	-1.17703e-162	-1.76433e-163	-2.18791e-163	1.53536e-162	-9.56153e-163	6.12334e-163	-9.3026e-164	0
-2.51161e-163	1.88367e-163	8.45834e-163	8.61621e-164	-1.04655e-162	-4.95884e-164	6.42686e-163	-1.16685e-162	-1.46437e-163	1.17916e-163	3.33349e-163	-8.07284e-164	-4.04995e-163	6.01047e-164	-3.58184e-163	-9.82081e-163	-1.52121e-162	-6.8194e-164	2.94558e-163	-6.68335e-163	-1.12101e-163	-1.26251e-162	-4.63634e-163	-1.17703e-162	-1.76433e-163	-2.18791e-163	1.53536e-162	-9.56153e-163	6.12334e-163	-9.3026e-164	0
-2.51161e-163	1.88367e-163	8.45834e-163	8.61621e-164	-1.04655e-162	-4.95884e-164	6.42686e-163	-1.16685e-162	-1.46437e-163	1.17916e-163	3.33349e-163	-8.07284e-164	-4.04995e-163	6.01047e-164	-3.58184e-163	-9.82081e-163	-1.52121e-162	-6.8194e-164	2.94558e-163	-6.68335e-163	-1.12101e-163	-1.26251e-162	-4.63634e-163	-1.17703e-162	-1.76433e-163	-2.18791e-163	1.53536e-162	-9.56153e-163	6.12334e-163	-9.3026e-164	0
-2.51161e-163	1.88367e-163	8.45834e-163	8.61621e-164	-1.04655e-162	-4.95884e-164	6.42686e-163	-1.16685e-162	-1.46437e-163	1.17916e-163	3.33349e-163	-8.07284e-164	-4.04995e-163	6.01047e-164	-3.58184e-163	-9.82081e-163	-1.52121e-162	-6.8194e-164	2.94558e-163	-6.68335e-163	-1.12101e-163	-1.26251e-162	-4.63634e-163	-1.17703e-162	-1.76433e-163	-2.18791e-163	1.53536e-162	-9.56153e-163	6.12334e-163	-9.3026e-164	0
-2.51161e-163	1.88367e-163	8.45834e-163	8.61621e-164	-1.04655e-162	-4.95884e-164	6.42686e-163	-1.16685e-162	-1.46437e-163	1.17916e-163	3.33349e-163	-8.07284e-164	-4.04995e-163	6.01047e-164	-3.58184e-163	-9.82081e-163	-1.52121e-162	-6.8194e-164	2.94558e-163	-6.68335e-163	-1.12101e-163	-1.26251e-162	-4.63634e-163	-1.17703e-162	-1.76433e-163	-2.18791e-163	1.53536e-162	-9.56153e-163	6.12334e-163	-9.3026e-164	0
-2.51161e-163	1.88367e-163	8.45834e-163	8.61621e-164	-1.04655e-162	-4.95884e-164	6.42686e-163	-1.16685e-162	-1.46437e-163	1.17916e-163	3.33349e-163	-8.07284e-164	-4.04995e-163	6.01047e-164	-3.58184e-163	-9.82081e-163	-1.52121e-162	-6.8194e-164	2.94558e-163	-6.68335e-163	-1.12101e-163	-1.26251e-162	-4.63634e-163	-1.17703e-162	-1.76433e-163	-2.18791e-163	1.53536e-162	-9.56153e-163	6.12334e-163	-9.3026e-164	0
-2.51161e-163	1.88367e-163	8.45834e-163	8.61621e-164	-1.04655e-162	-4.95884e-164	6.42686e-163	-1.16685e-162	-1.46437e-163	1.17916e-163	3.33349e-163	-8.07284e-164	-4.04995e-163	6.01047e-164	-3.58184e-163	-9.82081e-163	-1.52121e-162	-6.8194e-164	2.94558e-163	-6.68335e-163	-1.12101e-163	-1.26251e-162	-4.63634e-163	-1.17703e-162	-1.76433e-163	-2.18791e-163	1.53536e-162	-9.56153e-163	6.12334e-163	-9.3026e-164	0
-2.51161e-163	1.88367e-163	8.45834e-163	8.61621e-164	-1.04655e-162	-4.95884e-164	6.42686e-163	-1.16685e-162	-1.46437e-163	1.17916e-163	3.33349e-163	-8.07284e-164	-4.04995e-163	6.01047e-164	-3.58184e-163	-9.82081e-163	-1.52121e-162	-6.8194e-164	2.94558e-163	-6.68335e-163	-1.12101e-163	-1.26251e-162	-4.63634e-163	-1.17703e-162	-1.76433e-163	-2.18791e-163	1.53536e-162	-9.56153e-163	6.12334e-163	-9.3026e-164	0
-2.51161e-163	1.88367e-163	8.45834e-163	8.61621e-164	-1.04655e-162	-4.95884e-164	6.42686e-163	-1.16685e-162	-1.46437e-163	1.17916e-163	3.33349e-163	-8.07284e-164	-4.04995e-163	6.01047e-164	-3.58184e-163	-9.82081e-163	-1.52121e-162	-6.8194e-164	2.94558e-163	-6.68335e-163	-1.12101e-163	-1.26251e-162	-4.63634e-163	-1.17703e-162	-1.76433e-163	-2.18791e-163	1.53536e-162	-9.56153e-163	6.12334e-163	-9.3026e-164	0
-2.51161e-163	1.88367e-163	8.45834e-163	8.61621e-164	-1.04655e-162	-4.95884e-164	6.42686e-163	-1.16685e-162	-1.46437e-163	1.17916e-163	3.33349e-163	-8.07284e-164	-4.04995e-163	6.01047e-164	-3.58184e-163	-9.82081e-163	-1.52121e-162	-6.8194e-164	2.94558e-163	-6.68335e-163	-1.12101e-163	-1.26251e-162	-4.63634e-163	-1.17703e-162	-1.76433e-163	-2.18791e-163	1.53536e-162	-9.56153e-163	6.12334e-163	-9.3026e-164	0
-2.51161e-163	1.88367e-163	8.45834e-163	8.61621e-164	-1.04655e-162	-4.95884e-164	6.42686e-163	-1.16685e-162	-1.46437e-163	1.17916e-163	3.33349e-163	-8.07284e-164	-4.04995e-163	6.01047e-164	-3.58184e-163	-9.82081e-163	-1.52121e-162	-6.8194e-164	2.94558e-163	-6.68335e-163	-1.12101e-163	-1.26251e-162	-4.63634e-163	-1.17703e-162	-1.76433e-163	-2.18791e-163	1.53536e-162	-9.56153e-163	6.12334e-163	-9.3026e-164	0
-2.51161e-163	1.88367e-163	8.45834e-163	8.61621e-164	-1.04655e-162	-4.95884e-164	6.42686e-163	-1.16685e-162	-1.46437e-163	1.17916e-163	3.33349e-163	-8.07284e-164	-4.04995e-163	6.01047e-164	-3.58184e-163	-9.82081e-163	-1.52121e-162	-6.8194e-164	2.94558e-163	-6.68335e-163	-1.12101e-163	-1.26251e-162	-4.63634e-163	-1.17703e-162	-1.76433e-163	-2.18791e-163	1.53536e-162	-9.56153e-163	6.12334e-163	-9.3026e-164	0
-2.51161e-163	1.88367e-163	8.45834e-163	8.61621e-164	-1.04655e-162	-4.95884e-164	6.42686e-163	-1.16685e-162	-1.46437e-163	1.17916e-163	3.33349e-163	-8.07284e-164	-4.04995e-163	6.01047e-164	-3.58184e-163	-9.82081e-163	-1.52121e-162	-6.8194e-164	2.94558e-163	-6.68335e-163	-1.12101e-163	-1.26251e-162	-4.63634e-163	-1.17703e-162	-1.76433e-163	-2.18791e-163	1.53536e-162	-9.56153e-163	6.12334e-163	-9.3026e-164	0
-2.51161e-163	1.88367e-163	8.45834e-163	8.61621e-164	-1.04655e-162	-4.95884e-164	6.42686e-163	-1.16685e-162	-1.46437e-163	1.17916e-163	3.33349e-163	-8.07284e-164	-4.04995e-163	6.01047e-164	-3.58184e-163	-9.82081e-163	-1.52121e-162	-6.8194e-164	2.94558e-163	-6.68335e-163	-1.12101e-163	-1.26251e-162	-4.63634e-163	-1.17703e-162	-1.76433e-163	-2.18791e-163	1.53536e-162	-9.56153e-163	6.12334e-163	-9.3026e-164	0
-2.51161e-163	1.88367e-163	8.45834e-163	8.61621e-164	-1.04655e-162	-4.95884e-164	6.42686e-163	-1.16685e-162	-1.46437e-163	1.17916e-163	3.33349e-163	-8.07284e-164	-4.04995e-163	6.01047e-164	-3.58184e-163	-9.82081e-163	-1.52121e-162	-6.8194e-164	2.94558e-163	-6.68335e-163	-1.12101e-163	-1.26251e-162	-4.63634e-163	-1.17703e-162	-1.76433e-163	-2.18791e-163	1.53536e-162	-9.56153e-163	6.12334e-163	-9.3026e-164	0
-2.51161e-163	1.88367e-163	8.45834e-163	8.61621e-164	-1.04655e-162	-4.95884e-164	6.42686e-163	-1.16685e-162	-1.46437e-163	1.17916e-163	3.33349e-163	-8.07284e-164	-4.04995e-163	6.01047e-164	-3.58184e-163	-9.82081e-163	-1.52121e-162	-6.8194e-164	2.94558e-163	-6.68335e-163	-1.12101e-163	-1.26251e-162	-4.63634e-163	-1.17703e-162	-1.76433e-163	-2.18791e-163	1.53536e-162	-9.56153e-163	6.12334e-163	-9.3026e-164	0
-2.51161e-163	1.88367e-163	8.45834e-163	8.61621e-164	-1.04655e-162	-4.95884e-164	6.42686e-163	-1.16685e-162	-1.46437e-163	1.17916e-163	3.33349e-163	-8.07284e-164	-4.04995e-163	6.01047e-164	-3.58184e-163	-9.82081e-163	-1.52121e-162	-6.8194e-164	2.94558e-163	-6.68335e-163	-1.12101e-163	-1.26251e-162	-4.63634e-163	-1.17703e-162	-1.76433e-163	-2.18791e-163	1.53536e-162	-9.56153e-163	6.12334e-163	-9.3026e-164	0
-2.51161e-163	1.88367e-163	8.45834e-163	8.61621e-164	-1.04655e-162	-4.95884e-164	6.42686e-163	-1.16685e-162	-1.46437e-163	1.17916e-163	3.33349e-163	-8.07284e-164	-4.04995e-163	6.01047e-164	-3.58184e-163	-9.82081e-163	-1.52121e-162	-6.8194e-164	2.94558e-163	-6.68335e-163	-1.12101e-163	-1.26251e-162	-4.63634e-163	-1.17703e-162	-1.76433e-163	-2.18791e-163	1.53536e-162	-9.56153e-163	6.12334e-163	-9.3026e-164	0
-2.51161e-163	1.88367e-163	8.45834e-163	8.61621e-164	-1.04655e-162	-4.95884e-164	6.42686e-163	-1.16685e-162	-1.46437e-163	1.17916e-163	3.33349e-163	-8.07284e-164	-4.04995e-163	6.01047e-164	-3.58184e-163	-9.82081e-163	-1.52121e-162	-6.8194e-164	2.94558e-163	-6.68335e-163	-1.12101e-163	-1.26251e-162	-4.63634e-163	-1.17703e-162	-1.76433e-163	-2.18791e-163	1.53536e-162	-9.56153e-163	6.12334e-163	-9.3026e-164	0
-2.51161e-163	1.88367e-163	8.45834e-163	8.61621e-164	-1.04655e-162	-4.95884e-164	6.42686e-163	-1.16685e-162	-1.46437e-163	1.17916e-163	3.33349e-163	-8.07284e-164	-4.04995e-163	6.01047e-164	-3.58184e-163	-9.82081e-163	-1.52121e-162	-6.8194e-164	2.94558e-163	-6.68335e-163	-1.12101e-163	-1.26251e-162	-4.63634e-163	-1.17703e-162	-1.76433e-163	-2.18791e-163	1.53536e-162	-9.56153e-163	6.12334e-163	-9.3026e-164	0
-2.51161e-163	1.88367e-163	8.45834e-163	8.61621e-164	-1.04655e-162	-4.95884e-164	6.42686e-163	-1.16685e-162	-1.46437e-163	1.17916e-163	3.33349e-163	-8.07284e-164	-4.04995e-163	6.01047e-164	-3.58184e-163	-9.82081e-163	-1.52121e-162	-6.8194e-164	2.94558e-163	-6.68335e-163	-1.12101e-163	-1.26251e-162	-4.63634e-163	-1.17703e-162	-1.76433e-163	-2.18791e-163	1.53536e-162	-9.56153e-163	6.12334e-163	-9.3026e-164	0
-2.51161e-163	1.88367e-163	8.45834e-163	8.61621e-164	-1.04655e-162	-4.95884e-164	6.42686e-163	-1.16685e-162	-1.46437e-163	1.17916e-163	3.33349e-163	-8.07284e-164	-4.04995e-163	6.01047e-164	-3.58184e-163	-9.82081e-163	-1.52121e-162	-6.8194e-164	2.94558e-163	-6.68335e-163	-1.12101e-163	-1.26251e-162	-4.63634e-163	-1.17703e-162	-1.76433e-163	-2.18791e-163	1.53536e-162	-9.56153e-163	6.12334e-163	-9.3026e-164	0
-2.51161e-163	1.88367e-163	8.45834e-163	8.61621e-164	-1.04655e-162	-4.95884e-164	6.42686e-163	-1.16685e-162	-1.46437e-163	1.17916e-163	3.33349e-163	-8.07284e-164	-4.04995e-163	6.01047e-164	-3.58184e-163	-9.82081e-163	-1.52121e-162	-6.8194e-164	2.94558e-163	-6.68335e-163	-1.12101e-163	-1.26251e-162	-4.63634e-163	-1.17703e-162	-1.76433e-163	-2.18791e-163	1.53536e-162	-9.56153e-163	6.12334e-163	-9.3026e-164	0
-2.51161e-163	1.88367e-163	8.45834e-163	8.61621e-164	-1.04655e-162	-4.95884e-164	6.42686e-163	-1.16685e-162	-1.46437e-163	1.17916e-163	3.33349e-163	-8.07284e-164	-4.04995e-163	6.01047e-164	-3.58184e-163	-9.82081e-163	-1.52121e-162	-6.8194e-164	2.94558e-163	-6.68335e-163	-1.12101e-163	-1.26251e-162	-4.63634e-163	-1.17703e-162	-1.76433e-163	-2.18791e-163	1.53536e-162	-9.56153e-163	6.12334e-163	-9.3026e-164	0
-2.51161e-163	1.88367e-163	8.45834e-163	8.61621e-164	-1.04655e-162	-4.95884e-164	6.42686e-163	-1.16685e-162	-1.46437e-163	1.17916e-163	3.33349e-163	-8.07284e-164	-4.04995e-163	6.01047e-164	-3.58184e-163	-9.82081e-163	-1.52121e-162	-6.8194e-164	2.94558e-163	-6.68335e-163	-1.12101e-163	-1.26251e-162	-4.63634e-163	-1.17703e-162	-1.76433e-163	-2.18791e-163	1.53536e-162	-9.56153e-163	6.12334e-163	-9.3026e-164	0
-2.51161e-163	1.88367e-163	8.45834e-163	8.61621e-164	-1.04655e-162	-4.95884e-164	6.42686e-163	-1.16685e-162	-1.46437e-163	1.17916e-163	3.33349e-163	-8.07284e-164	-4.04995e-163	6.01047e-164	-3.58184e-163	-9.82081e-163	-1.52121e-162	-6.8194e-164	2.94558e-163	-6.68335e-163	-1.12101e-163	-1.26251e-162	-4.63634e-163	-1.17703e-162	-1.76433e-163	-2.18791e-163	1.53536e-162	-9.56153e-163	6.12334e-163	-9.3026e-164	0
-2.51161e-163	1.88367e-163	8.45834e-163	8.61621e-164	-1.04655e-162	-4.95884e-164	6.42686e-163	-1.16685e-162	-1.46437e-163	1.17916e-163	3.33349e-163	-8.07284e-164	-4.04995e-163	6.01047e-164	-3.58184e-163	-9.82081e-163	-1.52121e-162	-6.8194e-164	2.94558e-163	-6.68335e-163	-1.12101e-163	-1.26251e-162	-4.63634e-163	-1.17703e-162	-1.76433e-163	-2.18791e-163	1.53536e-162	-9.56153e-163	6.12334e-163	-9.3026e-164	0
-2.51161e-163	1.88367e-163	8.45834e-163	8.61621e-164	-1.04655e-162	-4.95884e-164	6.42686e-163	-1.16685e-162	-1.46437e-163	1.17916e-163	3.33349e-163	-8.07284e-164	-4.04995e-163	6.01047e-164	-3.58184e-163	-9.82081e-163	-1.52121e-162	-6.8194e-164	2.94558e-163	-6.68335e-163	-1.12101e-163	-1.26251e-162	-4.63634e-163	-1.17703e-162	-1.76433e-163	-2.18791e-163	1.53536e-162	-9.56153e-163	6.12334e-163	-9.3026e-164	0
-2.51161e-163	1.88367e-163	8.45834e-163	8.61621e-164	-1.04655e-162	-4.95884e-164	6.42686e-163	-1.16685e-162	-1.46437e-163	1.17916e-163	3.33349e-163	-8.07284e-164	-4.04995e-163	6.01047e-164	-3.58184e-163	-9.82081e-163	-1.52121e-162	-6.8194e-164	2.94558e-163	-6.68335e-163	-1.12101e-163	-1.26251e-162	-4.63634e-163	-1.17703e-162	-1.76433e-163	-2.18791e-163	1.53536e-162	-9.56153e-163	6.12334e-163	-9.3026e-164	0
-2.51161e-163	1.88367e-163	8.45834e-163	8.61621e-164	-1.04655e-162	-4.95884e-164	6.42686e-163	-1.16685e-162	-1.46437e-163	1.17916e-163	3.33349e-163	-8.07284e-164	-4.04995e-163	6.01047e-164	-3.58184e-163	-9.82081e-163	-1.52121e-162	-6.8194e-164	2.94558e-163	-6.68335e-163	-1.12101e-163	-1.26251e-162	-4.63634e-163	-1.17703e-162	-1.76433e-163	-2.18791e-163	1.53536e-162	-9.56153e-163	6.12334e-163	-9.3026e-164	0
-2.51161e-163	1.88367e-163	8.45834e-163	8.61621e-164	-1.04655e-162	-4.95884e-164	6.42686e-163	-1.16685e-162	-1.46437e-163	1.17916e-163	3.33349e-163	-8.07284e-164	-4.04995e-163	6.01047e-164	-3.58184e-163	-9.82081e-163	-1.52121e-162	-6.8194e-164	2.94558e-163	-6.68335e-163	-1.12101e-163	-1.26251e-162	-4.63634e-163	-1.17703e-162	-1.76433e-163	-2.18791e-163	1.53536e-162	-9.56153e-163	6.12334e-163	-9.3026e-164	0
-2.51161e-163	1.88367e-163	8.45834e-163	8.61621e-164	-1.04655e-162	-4.95884e-164	6.42686e-163	-1.16685e-162	-1.46437e-163	1.17916e-163	3.33349e-163	-8.07284e-164	-4.04995e-163	6.01047e-164	-3.58184e-163	-9.82081e-163	-1.52121e-162	-6.8194e-164	2.94558e-163	-6.68335e-163	-1.12101e-163	-1.26251e-162	-4.63634e-163	-1.17703e-162	-1.76433e-163	-2.18791e-163	1.53536e-162	-9.56153e-163	6.12334e-163	-9.3026e-164	0
-2.51161e-163	1.88367e-163	8.45834e-163	8.61621e-164	-1.04655e-162	-4.95884e-164	6.42686e-163	-1.16685e-162	-1.46437e-163	1.17916e-163	3.33349e-163	-8.07284e-164	-4.04995e-163	6.01047e-164	-3.58184e-163	-9.82081e-163	-1.52121e-162	-6.8194e-164	2.94558e-163	-6.68335e-163	-1.12101e-163	-1.26251e-162	-4.63634e-163	-1.17703e-162	-1.76433e-163	-2.18791e-163	1.53536e-162	-9.56153e-163	6.12334e-163	-9.3026e-164	0
-2.51161e-163	1.88367e-163	8.45834e-163	8.61621e-164	-1.04655e-162	-4.95884e-164	6.42686e-163	-1.16685e-162	-1.46437e-163	1.17916e-163	3.33349e-163	-8.07284e-164	-4.04995e-163	6.01047e-164	-3.58184e-163	-9.82081e-163	-1.52121e-162	-6.8194e-164	2.94558e-163	-6.68335e-163	-1.12101e-163	-1.26251e-162	-4.63634e-163	-1.17703e-162	-1.76433e-163	-2.18791e-163	1.53536e-162	-9.56153e-163	6.12334e-163	-9.3026e-164	0
-2.51161e-163	1.88367e-163	8.45834e-163	8.61621e-164	-1.04655e-162	-4.95884e-164	6.42686e-163	-1.16685e-162	-1.46437e-163	1.17916e-163	3.33349e-163	-8.07284e-164	-4.04995e-163	6.01047e-164	-3.58184e-163	-9.82081e-163	-1.52121e-162	-6.8194e-164	2.94558e-163	-6.68335e-163	-1.12101e-163	-1.26251e-162	-4.63634e-163	-1.17703e-162	-1.76433e-163	-2.18791e-163	1.53536e-162	-9.56153e-163	6.12334e-163	-9.3026e-164	0
-2.51161e-163	1.88367e-163	8.45834e-163	8.61621e-164	-1.04655e-162	-4.95884e-164	6.42686e-163	-1.16685e-162	-1.46437e-163	1.17916e-163	3.33349e-163	-8.07284e-164	-4.04995e-163	6.01047e-164	-3.58184e-163	-9.82081e-163	-1.52121e-162	-6.8194e-164	2.94558e-163	-6.68335e-163	-1.12101e-163	-1.26251e-162	-4.63634e-163	-1.17703e-162	-1.76433e-163	-2.18791e-163	1.53536e-162	-9.56153e-163	6.12334e-163	-9.3026e-164	0
-2.51161e-163	1.88367e-163	8.45834e-163	8.61621e-164	-1.04655e-162	-4.95884e-164	6.42686e-163	-1.16685e-162	-1.46437e-163	1.17916e-163	3.33349e-163	-8.07284e-164	-4.04995e-163	6.01047e-164	-3.58184e-163	-9.82081e-163	-1.52121e-162	-6.8194e-164	2.94558e-163	-6.68335e-163	-1.12101e-163	-1.26251e-162	-4.63634e-163	-1.17703e-162	-1.76433e-163	-2.18791e-163	1.53536e-162	-9.56153e-163	6.12334e-163	-9.3026e-164	0
-2.51161e-163	1.88367e-163	8.45834e-163	8.61621e-164	-1.04655e-162	-4.95884e-164	6.42686e-163	-1.16685e-162	-1.46437e-163	1.17916e-163	3.33349e-163	-8.07284e-164	-4.04995e-163	6.01047e-164	-3.58184e-163	-9.82081e-163	-1.52121e-162	-6.8194e-164	2.94558e-163	-6.68335e-163	-1.12101e-163	-1.26251e-162	-4.63634e-163	-1.17703e-162	-1.76433e-163	-2.18791e-163	1.53536e-162	-9.56153e-163	6.12334e-163	-9.3026e-164	0
-2.51161e-163	1.88367e-163	8.45834e-163	8.61621e-164	-1.04655e-162	-4.95884e-164	6.42686e-163	-1.16685e-162	-1.46437e-163	1.17916e-163	3.33349e-163	-8.07284e-164	-4.04995e-163	6.01047e-164	-3.58184e-163	-9.82081e-163	-1.52121e-162	-6.8194e-164	2.94558e-163	-6.68335e-163	-1.12101e-163	-1.26251e-162	-4.63634e-163	-1.17703e-162	-1.76433e-163	-2.18791e-163	1.53536e-162	-9.56153e-163	6.12334e-163	-9.3026e-164	0
-2.51161e-163	1.88367e-163	8.45834e-163	8.61621e-164	-1.04655e-162	-4.95884e-164	6.42686e-163	-1.16685e-162	-1.46437e-163	1.17916e-163	3.33349e-163	-8.07284e-164	-4.04995e-163	6.01047e-164	-3.58184e-163	-9.82081e-163	-1.52121e-162	-6.8194e-164	2.94558e-163	-6.68335e-163	-1.12101e-163	-1.26251e-162	-4.63634e-163	-1.17703e-162	-1.76433e-163	-2.18791e-163	1.53536e-162	-9.56153e-163	6.12334e-163	-9.3026e-164	0
-2.51161e-163	1.88367e-163	8.45834e-163	8.61621e-164	-1.04655e-162	-4.95884e-164	6.42686e-163	-1.16685e-162	-1.46437e-163	1.17916e-163	3.33349e-163	-8.07284e-164	-4.04995e-163	6.01047e-164	-3.58184e-163	-9.82081e-163	-1.52121e-162	-6.8194e-164	2.94558e-163	-6.68335e-163	-1.12101e-163	-1.26251e-162	-4.63634e-163	-1.17703e-162	-1.76433e-163	-2.18791e-163	1.53536e-162	-9.56153e-163	6.12334e-163	-9.3026e-164	0
-2.51161e-163	1.88367e-163	8.45834e-163	8.61621e-164	-1.04655e-162	-4.95884e-164	6.42686e-163	-1.16685e-162	-1.46437e-163	1.17916e-163	3.33349e-163	-8.07284e-164	-4.04995e-163	6.01047e-164	-3.58184e-163	-9.82081e-163	-1.52121e-162	-6.8194e-164	2.94558e-163	-6.68335e-163	-1.12101e-163	-1.26251e-162	-4.63634e-163	-1.17703e-162	-1.76433e-163	-2.18791e-163	1.53536e-162	-9.56153e-163	6.12334e-163	-9.3026e-164	0
-2.51161e-163	1.88367e-163	8.45834e-163	8.61621e-164	-1.04655e-162	-4.95884e-164	6.42686e-163	-1.16685e-162	-1.46437e-163	1.17916e-163	3.33349e-163	-8.07284e-164	-4.04995e-163	6.01047e-164	-3.58184e-163	-9.82081e-163	-1.52121e-162	-6.8194e-164	2.94558e-163	-6.68335e-163	-1.12101e-163	-1.26251e-162	-4.63634e-163	-1.17703e-162	-1.76433e-163	-2.18791e-163	1.53536e-162	-9.56153e-163	6.12334e-163	-9.3026e-164	0
-2.51161e-163	1.88367e-163	8.45834e-163	8.61621e-164	-1.04655e-162	-4.95884e-164	6.42686e-163	-1.16685e-162	-1.46437e-163	1.17916e-163	3.33349e-163	-8.07284e-164	-4.04995e-163	6.01047e-164	-3.58184e-163	-9.82081e-163	-1.52121e-162	-6.8194e-164	2.94558e-163	-6.68335e-163	-1.12101e-163	-1.26251e-162	-4.63634e-163	-1.17703e-162	-1.76433e-163	-2.18791e-163	1.53536e-162	-9.56153e-163	6.12334e-163	-9.3026e-164	0
-2.51161e-163	1.88367e-163	8.45834e-163	8.61621e-164	-1.04655e-162	-4.95884e-164	6.42686e-163	-1.16685e-162	-1.46437e-163	1.17916e-163	3.33349e-163	-8.07284e-164	-4.04995e-163	6.01047e-164	-3.58184e-163	-9.82081e-163	-1.52121e-162	-6.8194e-164	2.94558e-163	-6.68335e-163	-1.12101e-163	-1.26251e-162	-4.63634e-163	-1.17703e-162	-1.76433e-163	-2.18791e-163	1.53536e-162	-9.56153e-163	6.12334e-163	-9.3026e-164	0
-2.51161e-163	1.88367e-163	8.45834e-163	8.61621e-164	-1.04655e-162	-4.95884e-164	6.42686e-163	-1.16685e-162	-1.46437e-163	1.17916e-163	3.33349e-163	-8.07284e-164	-4.04995e-163	6.01047e-164	-3.58184e-163	-9.82081e-163	-1.52121e-162	-6.8194e-164	2.94558e-163	-6.68335e-163	-1.12101e-163	-1.26251e-162	-4.63634e-163	-1.17703e-162	-1.76433e-163	-2.18791e-163	1.53536e-162	-9.56153e-163	6.12334e-163	-9.3026e-164	0
-2.51161e-163	1.88367e-163	8.45834e-163	8.61621e-164	-1.04655e-162	-4.95884e-164	6.42686e-163	-1.16685e-162	-1.46437e-163	1.17916e-163	3.33349e-163	-8.07284e-164	-4.04995e-163	6.01047e-164	-3.58184e-163	-9.82081e-163	-1.52121e-162	-6.8194e-164	2.94558e-163	-6.68335e-163	-1.12101e-163	-1.26251e-162	-4.63634e-163	-1.17703e-162	-1.76433e-163	-2.18791e-163	1.53536e-162	-9.56153e-163	6.12334e-163	-9.3026e-164	0
-2.51161e-163	1.88367e-163	8.45834e-163	8.61621e-164	-1.04655e-162	-4.95884e-164	6.42686e-163	-1.16685e-162	-1.46437e-163	1.17916e-163	3.33349e-163	-8.07284e-164	-4.04995e-163	6.01047e-164	-3.58184e-163	-9.82081e-163	-1.52121e-162	-6.8194e-164	2.94558e-163	-6.68335e-163	-1.12101e-163	-1.26251e-162	-4.63634e-163	-1.17703e-162	-1.76433e-163	-2.18791e-163	1.53536e-162	-9.56153e-163	6.12334e-163	-9.3026e-164	0
-2.51161e-163	1.88367e-163	8.45834e-163	8.61621e-164	-1.04655e-162	-4.95884e-164	6.42686e-163	-1.16685e-162	-1.46437e-163	1.17916e-163	3.33349e-163	-8.07284e-164	-4.04995e-163	6.01047e-164	-3.58184e-163	-9.82081e-163	-1.52121e-162	-6.8194e-164	2.94558e-163	-6.68335e-163	-1.12101e-163	-1.26251e-162	-4.63634e-163	-1.17703e-162	-1.76433e-163	-2.18791e-163	1.53536e-162	-9.56153e-163	6.12334e-163	-9.3026e-164	0
-2.51161e-163	1.88367e-163	8.45834e-163	8.61621e-164	-1.04655e-162	-4.95884e-164	6.42686e-163	-1.16685e-162	-1.46437e-163	1.17916e-163	3.33349e-163	-8.07284e-164	-4.04995e-163	6.01047e-164	-3.58184e-163	-9.82081e-163	-1.52121e-162	-6.8194e-164	2.94558e-163	-6.68335e-163	-1.12101e-163	-1.26251e-162	-4.63634e-163	-1.17703e-162	-1.76433e-163	-2.18791e-163	1.53536e-162	-9.56153e-163	6.12334e-163	-9.3026e-164	0
-2.51161e-163	1.88367e-163	8.45834e-163	8.61621e-164	-1.04655e-162	-4.95884e-164	6.42686e-163	-1.16685e-162	-1.46437e-163	1.17916e-163	3.33349e-163	-8.07284e-164	-4.04995e-163	6.01047e-164	-3.58184e-163	-9.82081e-163	-1.52121e-162	-6.8194e-164	2.94558e-163	-6.68335e-163	-1.12101e-163	-1.26251e-162	-4.63634e-163	-1.17703e-162	-1.76433e-163	-2.18791e-163	1.53536e-162	-9.56153e-163	6.12334e-163	-9.3026e-164	0
-2.51161e-163	1.88367e-163	8.45834e-163	8.61621e-164	-1.04655e-162	-4.95884e-164	6.42686e-163	-1.16685e-162	-1.46437e-163	1.17916e-163	3.33349e-163	-8.07284e-164	-4.04995e-163	6.01047e-164	-3.58184e-163	-9.82081e-163	-1.52121e-162	-6.8194e-164	2.94558e-163	-6.68335e-163	-1.12101e-163	-1.26251e-162	-4.63634e-163	-1.17703e-162	-1.76433e-163	-2.18791e-163	1.53536e-162	-9.56153e-163	6.12334e-163	-9.3026e-164	0
-2.51161e-163	1.88367e-163	8.45834e-163	8.61621e-164	-1.04655e-162	-4.95884e-164	6.42686e-163	-1.16685e-162	-1.46437e-163	1.17916e-163	3.33349e-163	-8.07284e-164	-4.04995e-163	6.01047e-164	-3.58184e-163	-9.82081e-163	-1.52121e-162	-6.8194e-164	2.94558e-163	-6.68335e-163	-1.12101e-163	-1.26251e-162	-4.63634e-163	-1.17703e-162	-1.76433e-163	-2.18791e-163	1.53536e-162	-9.56153e-163	6.12334e-163	-9.3026e-164	0
-2.51161e-163	1.88367e-163	8.45834e-163	8.61621e-164	-1.04655e-162	-4.95884e-164	6.42686e-163	-1.16685e-162	-1.46437e-163	1.17916e-163	3.33349e-163	-8.07284e-164	-4.04995e-163	6.01047e-164	-3.58184e-163	-9.82081e-163	-1.52121e-162	-6.8194e-164	2.94558e-163	-6.68335e-163	-1.12101e-163	-1.26251e-162	-4.63634e-163	-1.17703e-162	-1.76433e-163	-2.18791e-163	1.53536e-162	-9.56153e-163	6.12334e-163	-9.3026e-164	0
-2.51161e-163	1.88367e-163	8.45834e-163	8.61621e-164	-1.04655e-162	-4.95884e-164	6.42686e-163	-1.16685e-162	-1.46437e-163	1.17916e-163	3.33349e-163	-8.07284e-164	-4.04995e-163	6.01047e-164	-3.58184e-163	-9.82081e-163	-1.52121e-162	-6.8194e-164	2.94558e-163	-6.68335e-163	-1.12101e-163	-1.26251e-162	-4.63634e-163	-1.17703e-162	-1.76433e-163	-2.18791e-163	1.53536e-162	-9.56153e-163	6.12334e-163	-9.3026e-164	0
-2.51161e-163	1.88367e-163	8.45834e-163	8.61621e-164	-1.04655e-162	-4.95884e-164	6.42686e-163	-1.16685e-162	-1.46437e-163	1.17916e-163	3.33349e-163	-8.07284e-164	-4.04995e-163	6.01047e-164	-3.58184e-163	-9.82081e-163	-1.52121e-162	-6.8194e-164	2.94558e-163	-6.68335e-163	-1.12101e-163	-1.26251e-162	-4.63634e-163	-1.17703e-162	-1.76433e-163	-2.18791e-163	1.53536e-162	-9.56153e-163	6.12334e-163	-9.3026e-164	0
-2.51161e-163	1.88367e-163	8.45834e-163	8.61621e-164	-1.04655e-162	-4.95884e-164	6.42686e-163	-1.16685e-162	-1.46437e-163	1.17916e-163	3.33349e-163	-8.07284e-164	-4.04995e-163	6.01047e-164	-3.58184e-163	-9.82081e-163	-1.52121e-162	-6.8194e-164	2.94558e-163	-6.68335e-163	-1.12101e-163	-1.26251e-162	-4.63634e-163	-1.17703e-162	-1.76433e-163	-2.18791e-163	1.53536e-162	-9.56153e-163	6.12334e-163	-9.3026e-164	0
-2.51161e-163	1.88367e-163	8.45834e-163	8.61621e-164	-1.04655e-162	-4.95884e-164	6.42686e-163	-1.16685e-162	-1.46437e-163	1.17916e-163	3.33349e-163	-8.07284e-164	-4.04995e-163	6.01047e-164	-3.58184e-163	-9.82081e-163	-1.52121e-162	-6.8194e-164	2.94558e-163	-6.68335e-163	-1.12101e-163	-1.26251e-162	-4.63634e-163	-1.17703e-162	-1.76433e-163	-2.18791e-163	1.53536e-162	-9.56153e-163	6.12334e-163	-9.3026e-164	0
-2.51161e-163	1.88367e-163	8.45834e-163	8.61621e-164	-1.04655e-162	-4.95884e-164	6.42686e-163	-1.16685e-162	-1.46437e-163	1.17916e-163	3.33349e-163	-8.07284e-164	-4.04995e-163	6.01047e-164	-3.58184e-163	-9.82081e-163	-1.52121e-162	-6.8194e-164	2.94558e-163	-6.68335e-163	-1.12101e-163	-1.26251e-162	-4.63634e-163	-1.17703e-162	-1.76433e-163	-2.18791e-163	1.53536e-162	-9.56153e-163	6.12334e-163	-9.3026e-164	0
-2.51161e-163	1.88367e-163	8.45834e-163	8.61621e-164	-1.04655e-162	-4.95884e-164	6.42686e-163	-1.16685e-162	-1.46437e-163	1.17916e-163	3.33349e-163	-8.07284e-164	-4.04995e-163	6.01047e-164	-3.58184e-163	-9.82081e-163	-1.52121e-162	-6.8194e-164	2.94558e-163	-6.68335e-163	-1.12101e-163	-1.26251e-162	-4.63634e-163	-1.17703e-162	-1.76433e-163	-2.18791e-163	1.53536e-162	-9.56153e-163	6.12334e-163	-9.3026e-164	0
-2.51161e-163	1.88367e-163	8.45834e-163	8.61621e-164	-1.04655e-162	-4.95884e-164	6.42686e-163	-1.16685e-162	-1.46437e-163	1.17916e-163	3.33349e-163	-8.07284e-164	-4.04995e-163	6.01047e-164	-3.58184e-163	-9.82081e-163	-1.52121e-162	-6.8194e-164	2.94558e-163	-6.68335e-163	-1.12101e-163	-1.26251e-162	-4.63634e-163	-1.17703e-162	-1.76433e-163	-2.18791e-163	1.53536e-162	-9.56153e-163	6.12334e-163	-9.3026e-164	0
-2.51161e-163	1.88367e-163	8.45834e-163	8.61621e-164	-1.04655e-162	-4.95884e-164	6.42686e-163	-1.16685e-162	-1.46437e-163	1.17916e-163	3.33349e-163	-8.07284e-164	-4.04995e-163	6.01047e-164	-3.58184e-163	-9.82081e-163	-1.52121e-162	-6.8194e-164	2.94558e-163	-6.68335e-163	-1.12101e-163	-1.26251e-162	-4.63634e-163	-1.17703e-162	-1.76433e-163	-2.18791e-163	1.53536e-162	-9.56153e-163	6.12334e-163	-9.3026e-164	0
-2.51161e-163	1.88367e-163	8.45834e-163	8.61621e-164	-1.04655e-162	-4.95884e-164	6.42686e-163	-1.16685e-162	-1.46437e-163	1.17916e-163	3.33349e-163	-8.07284e-164	-4.04995e-163	6.01047e-164	-3.58184e-163	-9.82081e-163	-1.52121e-162	-6.8194e-164	2.94558e-163	-6.68335e-163	-1.12101e-163	-1.26251e-162	-4.63634e-163	-1.17703e-162	-1.76433e-163	-2.18791e-163	1.53536e-162	-9.56153e-163	6.12334e-163	-9.3026e-164	0
-2.51161e-163	1.88367e-163	8.45834e-163	8.61621e-164	-1.04655e-162	-4.95884e-164	6.42686e-163	-1.16685e-162	-1.46437e-163	1.17916e-163	3.33349e-163	-8.07284e-164	-4.04995e-163	6.01047e-164	-3.58184e-163	-9.82081e-163	-1.52121e-162	-6.8194e-164	2.94558e-163	-6.68335e-163	-1.12101e-163	-1.26251e-162	-4.63634e-163	-1.17703e-162	-1.76433e-163	-2.18791e-163	1.53536e-162	-9.56153e-163	6.12334e-163	-9.3026e-164	0
-2.51161e-163	1.88367e-163	8.45834e-163	8.61621e-164	-1.04655e-162	-4.95884e-164	6.42686e-163	-1.16685e-162	-1.46437e-163	1.17916e-163	3.33349e-163	-8.07284e-164	-4.04995e-163	6.01047e-164	-3.58184e-163	-9.82081e-163	-1.52121e-162	-6.8194e-164	2.94558e-163	-6.68335e-163	-1.12101e-163	-1.26251e-162	-4.63634e-163	-1.17703e-162	-1.76433e-163	-2.18791e-163	1.53536e-162	-9.56153e-163	6.12334e-163	-9.3026e-164	0
-2.51161e-163	1.88367e-163	8.45834e-163	8.61621e-164	-1.04655e-162	-4.95884e-164	6.42686e-163	-1.16685e-162	-1.46437e-163	1.17916e-163	3.33349e-163	-8.07284e-164	-4.04995e-163	6.01047e-164	-3.58184e-163	-9.82081e-163	-1.52121e-162	-6.8194e-164	2.94558e-163	-6.68335e-163	-1.12101e-163	-1.26251e-162	-4.63634e-163	-1.17703e-162	-1.76433e-163	-2.18791e-163	1.53536e-162	-9.56153e-163	6.12334e-163	-9.3026e-164	0
-2.51161e-163	1.88367e-163	8.45834e-163	8.61621e-164	-1.04655e-162	-4.95884e-164	6.42686e-163	-1.16685e-162	-1.46437e-163	1.17916e-163	3.33349e-163	-8.07284e-164	-4.04995e-163	6.01047e-164	-3.58184e-163	-9.82081e-163	-1.52121e-162	-6.8194e-164	2.94558e-163	-6.68335e-163	-1.12101e-163	-1.26251e-162	-4.63634e-163	-1.17703e-162	-1.76433e-163	-2.18791e-163	1.53536e-162	-9.56153e-163	6.12334e-163	-9.3026e-164	0
-2.51161e-163	1.88367e-163	8.45834e-163	8.61621e-164	-1.04655e-162	-4.95884e-164	6.42686e-163	-1.16685e-162	-1.46437e-163	1.17916e-163	3.33349e-163	-8.07284e-164	-4.04995e-163	6.01047e-164	-3.58184e-163	-9.82081e-163	-1.52121e-162	-6.8194e-164	2.94558e-163	-6.68335e-163	-1.12101e-163	-1.26251e-162	-4.63634e-163	-1.17703e-162	-1.76433e-163	-2.18791e-163	1.53536e-162	-9.56153e-163	6.12334e-163	-9.3026e-164	0
-2.51161e-163	1.88367e-163	8.45834e-163	8.61621e-164	-1.04655e-162	-4.95884e-164	6.42686e-163	-1.16685e-162	-1.46437e-163	1.17916e-163	3.33349e-163	-8.07284e-164	-4.04995e-163	6.01047e-164	-3.58184e-163	-9.82081e-163	-1.52121e-162	-6.8194e-164	2.94558e-163	-6.68335e-163	-1.12101e-163	-1.26251e-162	-4.63634e-163	-1.17703e-162	-1.76433e-163	-2.18791e-163	1.53536e-162	-9.56153e-163	6.12334e-163	-9.3026e-164	0
-2.51161e-163	1.88367e-163	8.45834e-163	8.61621e-164	-1.04655e-162	-4.95884e-164	6.42686e-163	-1.16685e-162	-1.46437e-163	1.17916e-163	3.33349e-163	-8.07284e-164	-4.04995e-163	6.01047e-164	-3.58184e-163	-9.82081e-163	-1.52121e-162	-6.8194e-164	2.94558e-163	-6.68335e-163	-1.12101e-163	-1.26251e-162	-4.63634e-163	-1.17703e-162	-1.76433e-163	-2.18791e-163	1.53536e-162	-9.56153e-163	6.12334e-163	-9.3026e-164	0
-2.51161e-163	1.88367e-163	8.45834e-163	8.61621e-164	-1.04655e-162	-4.95884e-164	6.42686e-163	-1.16685e-162	-1.46437e-163	1.17916e-163	3.33349e-163	-8.07284e-164	-4.04995e-163	6.01047e-164	-3.58184e-163	-9.82081e-163	-1.52121e-162	-6.8194e-164	2.94558e-163	-6.68335e-163	-1.12101e-163	-1.26251e-162	-4.63634e-163	-1.17703e-162	-1.76433e-163	-2.18791e-163	1.53536e-162	-9.56153e-163	6.12334e-163	-9.3026e-164	0
-2.51161e-163	1.88367e-163	8.45834e-163	8.61621e-164	-1.04655e-162	-4.95884e-164	6.42686e-163	-1.16685e-162	-1.46437e-163	1.17916e-163	3.33349e-163	-8.07284e-164	-4.04995e-163	6.01047e-164	-3.58184e-163	-9.82081e-163	-1.52121e-162	-6.8194e-164	2.94558e-163	-6.68335e-163	-1.12101e-163	-1.26251e-162	-4.63634e-163	-1.17703e-162	-1.76433e-163	-2.18791e-163	1.53536e-162	-9.56153e-163	6.12334e-163	-9.3026e-164	0
-2.51161e-163	1.88367e-163	8.45834e-163	8.61621e-164	-1.04655e-162	-4.95884e-164	6.42686e-163	-1.16685e-162	-1.46437e-163	1.17916e-163	3.33349e-163	-8.07284e-164	-4.04995e-163	6.01047e-164	-3.58184e-163	-9.82081e-163	-1.52121e-162	-6.8194e-164	2.94558e-163	-6.68335e-163	-1.12101e-163	-1.26251e-162	-4.63634e-163	-1.17703e-162	-1.76433e-163	-2.18791e-163	1.53536e-162	-9.56153e-163	6.12334e-163	-9.3026e-164	0
-2.51161e-163	1.88367e-163	8.45834e-163	8.61621e-164	-1.04655e-162	-4.95884e-164	6.42686e-163	-1.16685e-162	-1.46437e-163	1.17916e-163	3.33349e-163	-8.07284e-164	-4.04995e-163	6.01047e-164	-3.58184e-163	-9.82081e-163	-1.52121e-162	-6.8194e-164	2.94558e-163	-6.68335e-163	-1.12101e-163	-1.26251e-162	-4.63634e-163	-1.17703e-162	-1.76433e-163	-2.18791e-163	1.53536e-162	-9.56153e-163	6.12334e-163	-9.3026e-164	0
-2.51161e-163	1.88367e-163	8.45834e-163	8.61621e-164	-1.04655e-162	-4.95884e-164	6.42686e-163	-1.16685e-162	-1.46437e-163	1.17916e-163	3.33349e-163	-8.07284e-164	-4.04995e-163	6.01047e-164	-3.58184e-163	-9.82081e-163	-1.52121e-162	-6.8194e-164	2.94558e-163	-6.68335e-163	-1.12101e-163	-1.26251e-162	-4.63634e-163	-1.17703e-162	-1.76433e-163	-2.18791e-163	1.53536e-162	-9.56153e-163	6.12334e-163	-9.3026e-164	0
-2.51161e-163	1.88367e-163	8.45834e-163	8.61621e-164	-1.04655e-162	-4.95884e-164	6.42686e-163	-1.16685e-162	-1.46437e-163	1.17916e-163	3.33349e-163	-8.07284e-164	-4.04995e-163	6.01047e-164	-3.58184e-163	-9.82081e-163	-1.52121e-162	-6.8194e-164	2.94558e-163	-6.68335e-163	-1.12101e-163	-1.26251e-162	-4.63634e-163	-1.17703e-162	-1.76433e-163	-2.18791e-163	1.53536e-162	-9.56153e-163	6.12334e-163	-9.3026e-164	0
-2.51161e-163	1.88367e-163	8.45834e-163	8.61621e-164	-1.04655e-162	-4.95884e-164	6.42686e-163	-1.16685e-162	-1.46437e-163	1.17916e-163	3.33349e-163	-8.07284e-164	-4.04995e-163	6.01047e-164	-3.58184e-163	-9.82081e-163	-1.52121e-162	-6.8194e-164	2.94558e-163	-6.68335e-163	-1.12101e-163	-1.26251e-162	-4.63634e-163	-1.17703e-162	-1.76433e-163	-2.18791e-163	1.53536e-162	-9.56153e-163	6.12334e-163	-9.3026e-164	0
-2.51161e-163	1.88367e-163	8.45834e-163	8.61621e-164	-1.04655e-162	-4.95884e-164	6.42686e-163	-1.16685e-162	-1.46437e-163	1.17916e-163	3.33349e-163	-8.07284e-164	-4.04995e-163	6.01047e-164	-3.58184e-163	-9.82081e-163	-1.52121e-162	-6.8194e-164	2.94558e-163	-6.68335e-163	-1.12101e-163	-1.26251e-162	-4.63634e-163	-1.17703e-162	-1.76433e-163	-2.18791e-163	1.53536e-162	-9.56153e-163	6.12334e-163	-9.3026e-164	0
-2.51161e-163	1.88367e-163	8.45834e-163	8.61621e-164	-1.04655e-162	-4.95884e-164	6.42686e-163	-1.16685e-162	-1.46437e-163	1.17916e-163	3.33349e-163	-8.07284e-164	-4.04995e-163	6.01047e-164	-3.58184e-163	-9.82081e-163	-1.52121e-162	-6.8194e-164	2.94558e-163	-6.68335e-163	-1.12101e-163	-1.26251e-162	-4.63634e-163	-1.17703e-162	-1.76433e-163	-2.18791e-163	1.53536e-162	-9.56153e-163	6.12334e-163	-9.3026e-164	0
-2.51161e-163	1.88367e-163	8.45834e-163	8.61621e-164	-1.04655e-162	-4.95884e-164	6.42686e-163	-1.16685e-162	-1.46437e-163	1.17916e-163	3.33349e-163	-8.07284e-164	-4.04995e-163	6.01047e-164	-3.58184e-163	-9.82081e-163	-1.52121e-162	-6.8194e-164	2.94558e-163	-6.68335e-163	-1.12101e-163	-1.26251e-162	-4.63634e-163	-1.17703e-162	-1.76433e-163	-2.18791e-163	1.53536e-162	-9.56153e-163	6.12334e-163	-9.3026e-164	0
-2.51161e-163	1.88367e-163	8.45834e-163	8.61621e-164	-1.04655e-162	-4.95884e-164	6.42686e-163	-1.16685e-162	-1.46437e-163	1.17916e-163	3.33349e-163	-8.07284e-164	-4.04995e-163	6.01047e-164	-3.58184e-163	-9.82081e-163	-1.52121e-162	-6.8194e-164	2.94558e-163	-6.68335e-163	-1.12101e-163	-1.26251e-162	-4.63634e-163	-1.17703e-162	-1.76433e-163	-2.18791e-163	1.53536e-162	-9.56153e-163	6.12334e-163	-9.3026e-164	0
-2.51161e-163	1.88367e-163	8.45834e-163	8.61621e-164	-1.04655e-162	-4.95884e-164	6.42686e-163	-1.16685e-162	-1.46437e-163	1.17916e-163	3.33349e-163	-8.07284e-164	-4.04995e-163	6.01047e-164	-3.58184e-163	-9.82081e-163	-1.52121e-162	-6.8194e-164	2.94558e-163	-6.68335e-163	-1.12101e-163	-1.26251e-162	-4.63634e-163	-1.17703e-162	-1.76433e-163	-2.18791e-163	1.53536e-162	-9.56153e-163	6.12334e-163	-9.3026e-164	0
-2.51161e-163	1.88367e-163	8.45834e-163	8.61621e-164	-1.04655e-162	-4.95884e-164	6.42686e-163	-1.16685e-162	-1.46437e-163	1.17916e-163	3.33349e-163	-8.07284e-164	-4.04995e-163	6.01047e-164	-3.58184e-163	-9.82081e-163	-1.52121e-162	-6.8194e-164	2.94558e-163	-6.68335e-163	-1.12101e-163	-1.26251e-162	-4.63634e-163	-1.17703e-162	-1.76433e-163	-2.18791e-163	1.53536e-162	-9.56153e-163	6.12334e-163	-9.3026e-164	0
-2.51161e-163	1.88367e-163	8.45834e-163	8.61621e-164	-1.04655e-162	-4.95884e-164	6.42686e-163	-1.16685e-162	-1.46437e-163	1.17916e-163	3.33349e-163	-8.07284e-164	-4.04995e-163	6.01047e-164	-3.58184e-163	-9.82081e-163	-1.52121e-162	-6.8194e-164	2.94558e-163	-6.68335e-163	-1.12101e-163	-1.26251e-162	-4.63634e-163	-1.17703e-162	-1.76433e-163	-2.18791e-163	1.53536e-162	-9.56153e-163	6.12334e-163	-9.3026e-164	0
-2.51161e-163	1.88367e-163	8.45834e-163	8.61621e-164	-1.04655e-162	-4.95884e-164	6.42686e-163	-1.16685e-162	-1.46437e-163	1.17916e-163	3.33349e-163	-8.07284e-164	-4.04995e-163	6.01047e-164	-3.58184e-163	-9.82081e-163	-1.52121e-162	-6.8194e-164	2.94558e-163	-6.68335e-163	-1.12101e-163	-1.26251e-162	-4.63634e-163	-1.17703e-162	-1.76433e-163	-2.18791e-163	1.53536e-162	-9.56153e-163	6.12334e-163	-9.3026e-164	0
-2.51161e-163	1.88367e-163	8.45834e-163	8.61621e-164	-1.04655e-162	-4.95884e-164	6.42686e-163	-1.16685e-162	-1.46437e-163	1.17916e-163	3.33349e-163	-8.07284e-164	-4.04995e-163	6.01047e-164	-3.58184e-163	-9.82081e-163	-1.52121e-162	-6.8194e-164	2.94558e-163	-6.68335e-163	-1.12101e-163	-1.26251e-162	-4.63634e-163	-1.17703e-162	-1.76433e-163	-2.18791e-163	1.53536e-162	-9.56153e-163	6.12334e-163	-9.3026e-164	0
-2.51161e-163	1.88367e-163	8.45834e-163	8.61621e-164	-1.04655e-162	-4.95884e-164	6.42686e-163	-1.16685e-162	-1.46437e-163	1.17916e-163	3.33349e-163	-8.07284e-164	-4.04995e-163	6.01047e-164	-3.58184e-163	-9.82081e-163	-1.52121e-162	-6.8194e-164	2.94558e-163	-6.68335e-163	-1.12101e-163	-1.26251e-162	-4.63634e-163	-1.17703e-162	-1.76433e-163	-2.18791e-163	1.53536e-162	-9.56153e-163	6.12334e-163	-9.3026e-164	0
-2.51161e-163	1.88367e-163	8.45834e-163	8.61621e-164	-1.04655e-162	-4.95884e-164	6.42686e-163	-1.16685e-162	-1.46437e-163	1.17916e-163	3.33349e-163	-8.07284e-164	-4.04995e-163	6.01047e-164	-3.58184e-163	-9.82081e-163	-1.52121e-162	-6.8194e-164	2.94558e-163	-6.68335e-163	-1.12101e-163	-1.26251e-162	-4.63634e-163	-1.17703e-162	-1.76433e-163	-2.18791e-163	1.53536e-162	-9.56153e-163	6.12334e-163	-9.3026e-164	0
-2.51161e-163	1.88367e-163	8.45834e-163	8.61621e-164	-1.04655e-162	-4.95884e-164	6.42686e-163	-1.16685e-162	-1.46437e-163	1.17916e-163	3.33349e-163	-8.07284e-164	-4.04995e-163	6.01047e-164	-3.58184e-163	-9.82081e-163	-1.52121e-162	-6.8194e-164	2.94558e-163	-6.68335e-163	-1.12101e-163	-1.26251e-162	-4.63634e-163	-1.17703e-162	-1.76433e-163	-2.18791e-163	1.53536e-162	-9.56153e-163	6.12334e-163	-9.3026e-164	0
-2.51161e-163	1.88367e-163	8.45834e-163	8.61621e-164	-1.04655e-162	-4.95884e-164	6.42686e-163	-1.16685e-162	-1.46437e-163	1.17916e-163	3.33349e-163	-8.07284e-164	-4.04995e-163	6.01047e-164	-3.58184e-163	-9.82081e-163	-1.52121e-162	-6.8194e-164	2.94558e-163	-6.68335e-163	-1.12101e-163	-1.26251e-162	-4.63634e-163	-1.17703e-162	-1.76433e-163	-2.18791e-163	1.53536e-162	-9.56153e-163	6.12334e-163	-9.3026e-164	0
-2.51161e-163	1.88367e-163	8.45834e-163	8.61621e-164	-1.04655e-162	-4.95884e-164	6.42686e-163	-1.16685e-162	-1.46437e-163	1.17916e-163	3.33349e-163	-8.07284e-164	-4.04995e-163	6.01047e-164	-3.58184e-163	-9.82081e-163	-1.52121e-162	-6.8194e-164	2.94558e-163	-6.68335e-163	-1.12101e-163	-1.26251e-162	-4.63634e-163	-1.17703e-162	-1.76433e-163	-2.18791e-163	1.53536e-162	-9.56153e-163	6.12334e-163	-9.3026e-164	0
-2.51161e-163	1.88367e-163	8.45834e-163	8.61621e-164	-1.04655e-162	-4.95884e-164	6.42686e-163	-1.16685e-162	-1.46437e-163	1.17916e-163	3.33349e-163	-8.07284e-164	-4.04995e-163	6.01047e-164	-3.58184e-163	-9.82081e-163	-1.52121e-162	-6.8194e-164	2.94558e-163	-6.68335e-163	-1.12101e-163	-1.26251e-162	-4.63634e-163	-1.17703e-162	-1.76433e-163	-2.18791e-163	1.53536e-162	-9.56153e-163	6.12334e-163	-9.3026e-164	0
-2.51161e-163	1.88367e-163	8.45834e-163	8.61621e-164	-1.04655e-162	-4.95884e-164	6.42686e-163	-1.16685e-162	-1.46437e-163	1.17916e-163	3.33349e-163	-8.07284e-164	-4.04995e-163	6.01047e-164	-3.58184e-163	-9.82081e-163	-1.52121e-162	-6.8194e-164	2.94558e-163	-6.68335e-163	-1.12101e-163	-1.26251e-162	-4.63634e-163	-1.17703e-162	-1.76433e-163	-2.18791e-163	1.53536e-162	-9.56153e-163	6.12334e-163	-9.3026e-164	0
-2.51161e-163	1.88367e-163	8.45834e-163	8.61621e-164	-1.04655e-162	-4.95884e-164	6.42686e-163	-1.16685e-162	-1.46437e-163	1.17916e-163	3.33349e-163	-8.07284e-164	-4.04995e-163	6.01047e-164	-3.58184e-163	-9.82081e-163	-1.52121e-162	-6.8194e-164	2.94558e-163	-6.68335e-163	-1.12101e-163	-1.26251e-162	-4.63634e-163	-1.17703e-162	-1.76433e-163	-2.18791e-163	1.53536e-162	-9.56153e-163	6.12334e-163	-9.3026e-164	0
-2.51161e-163	1.88367e-163	8.45834e-163	8.61621e-164	-1.04655e-162	-4.95884e-164	6.42686e-163	-1.16685e-162	-1.46437e-163	1.17916e-163	3.33349e-163	-8.07284e-164	-4.04995e-163	6.01047e-164	-3.58184e-163	-9.82081e-163	-1.52121e-162	-6.8194e-164	2.94558e-163	-6.68335e-163	-1.12101e-163	-1.26251e-162	-4.63634e-163	-1.17703e-162	-1.76433e-163	-2.18791e-163	1.53536e-162	-9.56153e-163	6.12334e-163	-9.3026e-164	0
-2.51161e-163	1.88367e-163	8.45834e-163	8.61621e-164	-1.04655e-162	-4.95884e-164	6.42686e-163	-1.16685e-162	-1.46437e-163	1.17916e-163	3.33349e-163	-8.07284e-164	-4.04995e-163	6.01047e-164	-3.58184e-163	-9.82081e-163	-1.52121e-162	-6.8194e-164	2.94558e-163	-6.68335e-163	-1.12101e-163	-1.26251e-162	-4.63634e-163	-1.17703e-162	-1.76433e-163	-2.18791e-163	1.53536e-162	-9.56153e-163	6.12334e-163	-9.3026e-164	0
-2.51161e-163	1.88367e-163	8.45834e-163	8.61621e-164	-1.04655e-162	-4.95884e-164	6.42686e-163	-1.16685e-162	-1.46437e-163	1.17916e-163	3.33349e-163	-8.07284e-164	-4.04995e-163	6.01047e-164	-3.58184e-163	-9.82081e-163	-1.52121e-162	-6.8194e-164	2.94558e-163	-6.68335e-163	-1.12101e-163	-1.26251e-162	-4.63634e-163	-1.17703e-162	-1.76433e-163	-2.18791e-163	1.53536e-162	-9.56153e-163	6.12334e-163	-9.3026e-164	0
-2.51161e-163	1.88367e-163	8.45834e-163	8.61621e-164	-1.04655e-162	-4.95884e-164	6.42686e-163	-1.16685e-162	-1.46437e-163	1.17916e-163	3.33349e-163	-8.07284e-164	-4.04995e-163	6.01047e-164	-3.58184e-163	-9.82081e-163	-1.52121e-162	-6.8194e-164	2.94558e-163	-6.68335e-163	-1.12101e-163	-1.26251e-162	-4.63634e-163	-1.17703e-162	-1.76433e-163	-2.18791e-163	1.53536e-162	-9.56153e-163	6.12334e-163	-9.3026e-164	0
-2.51161e-163	1.88367e-163	8.45834e-163	8.61621e-164	-1.04655e-162	-4.95884e-164	6.42686e-163	-1.16685e-162	-1.46437e-163	1.17916e-163	3.33349e-163	-8.07284e-164	-4.04995e-163	6.01047e-164	-3.58184e-163	-9.82081e-163	-1.52121e-162	-6.8194e-164	2.94558e-163	-6.68335e-163	-1.12101e-163	-1.26251e-162	-4.63634e-163	-1.17703e-162	-1.76433e-163	-2.18791e-163	1.53536e-162	-9.56153e-163	6.12334e-163	-9.3026e-164	0
-2.51161e-163	1.88367e-163	8.45834e-163	8.61621e-164	-1.04655e-162	-4.95884e-164	6.42686e-163	-1.16685e-162	-1.46437e-163	1.17916e-163	3.33349e-163	-8.07284e-164	-4.04995e-163	6.01047e-164	-3.58184e-163	-9.82081e-163	-1.52121e-162	-6.8194e-164	2.94558e-163	-6.68335e-163	-1.12101e-163	-1.26251e-162	-4.63634e-163	-1.17703e-162	-1.76433e-163	-2.18791e-163	1.53536e-162	-9.56153e-163	6.12334e-163	-9.3026e-164	0
-2.51161e-163	1.88367e-163	8.45834e-163	8.61621e-164	-1.04655e-162	-4.95884e-164	6.42686e-163	-1.16685e-162	-1.46437e-163	1.17916e-163	3.33349e-163	-8.07284e-164	-4.04995e-163	6.01047e-164	-3.58184e-163	-9.82081e-163	-1.52121e-162	-6.8194e-164	2.94558e-163	-6.68335e-163	-1.12101e-163	-1.26251e-162	-4.63634e-163	-1.17703e-162	-1.76433e-163	-2.18791e-163	1.53536e-162	-9.56153e-163	6.12334e-163	-9.3026e-164	0
-2.51161e-163	1.88367e-163	8.45834e-163	8.61621e-164	-1.04655e-162	-4.95884e-164	6.42686e-163	-1.16685e-162	-1.46437e-163	1.17916e-163	3.33349e-163	-8.07284e-164	-4.04995e-163	6.01047e-164	-3.58184e-163	-9.82081e-163	-1.52121e-162	-6.8194e-164	2.94558e-163	-6.68335e-163	-1.12101e-163	-1.26251e-162	-4.63634e-163	-1.17703e-162	-1.76433e-163	-2.18791e-163	1.53536e-162	-9.56153e-163	6.12334e-163	-9.3026e-164	0
-2.51161e-163	1.88367e-163	8.45834e-163	8.61621e-164	-1.04655e-162	-4.95884e-164	6.42686e-163	-1.16685e-162	-1.46437e-163	1.17916e-163	3.33349e-163	-8.07284e-164	-4.04995e-163	6.01047e-164	-3.58184e-163	-9.82081e-163	-1.52121e-162	-6.8194e-164	2.94558e-163	-6.68335e-163	-1.12101e-163	-1.26251e-162	-4.63634e-163	-1.17703e-162	-1.76433e-163	-2.18791e-163	1.53536e-162	-9.56153e-163	6.12334e-163	-9.3026e-164	0
-2.51161e-163	1.88367e-163	8.45834e-163	8.61621e-164	-1.04655e-162	-4.95884e-164	6.42686e-163	-1.16685e-162	-1.46437e-163	1.17916e-163	3.33349e-163	-8.07284e-164	-4.04995e-163	6.01047e-164	-3.58184e-163	-9.82081e-163	-1.52121e-162	-6.8194e-164	2.94558e-163	-6.68335e-163	-1.12101e-163	-1.26251e-162	-4.63634e-163	-1.17703e-162	-1.76433e-163	-2.18791e-163	1.53536e-162	-9.56153e-163	6.12334e-163	-9.3026e-164	0
-2.51161e-163	1.88367e-163	8.45834e-163	8.61621e-164	-1.04655e-162	-4.95884e-164	6.42686e-163	-1.16685e-162	-1.46437e-163	1.17916e-163	3.33349e-163	-8.07284e-164	-4.04995e-163	6.01047e-164	-3.58184e-163	-9.82081e-163	-1.52121e-162	-6.8194e-164	2.94558e-163	-6.68335e-163	-1.12101e-163	-1.26251e-162	-4.63634e-163	-1.17703e-162	-1.76433e-163	-2.18791e-163	1.53536e-162	-9.56153e-163	6.12334e-163	-9.3026e-164	0
-2.51161e-163	1.88367e-163	8.45834e-163	8.61621e-164	-1.04655e-162	-4.95884e-164	6.42686e-163	-1.16685e-162	-1.46437e-163	1.17916e-163	3.33349e-163	-8.07284e-164	-4.04995e-163	6.01047e-164	-3.58184e-163	-9.82081e-163	-1.52121e-162	-6.8194e-164	2.94558e-163	-6.68335e-163	-1.12101e-163	-1.26251e-162	-4.63634e-163	-1.17703e-162	-1.76433e-163	-2.18791e-163	1.53536e-162	-9.56153e-163	6.12334e-163	-9.3026e-164	0
-2.51161e-163	1.88367e-163	8.45834e-163	8.61621e-164	-1.04655e-162	-4.95884e-164	6.42686e-163	-1.16685e-162	-1.46437e-163	1.17916e-163	3.33349e-163	-8.07284e-164	-4.04995e-163	6.01047e-164	-3.58184e-163	-9.82081e-163	-1.52121e-162	-6.8194e-164	2.94558e-163	-6.68335e-163	-1.12101e-163	-1.26251e-162	-4.63634e-163	-1.17703e-162	-1.76433e-163	-2.18791e-163	1.53536e-162	-9.56153e-163	6.12334e-163	-9.3026e-164	0
[truncated: 2,029 more rows]
